# Supplementary material for: A fluorescent photoimmunoconjugate for imaging of cholesteatoma
Source: Sci Rep. 2022 Nov 19;12:19905. doi: 10.1038/s41598-022-22072-9 (PMC9675863; doi:10.1038/s41598-022-22072-9)
Supplement: Supplementary file 2 — Supplementary Information 2. [file 41598_2022_22072_MOESM2_ESM.zip]

Archive with 179 entries (179 files):
- Data/_DataMap.txt
- Data/ABR-27-1
- Data/ABR-27-2
- Data/ABR-27-3
- Data/ABR-27-4
- Data/ABR-27-5
- Data/ABR-27-6
- Data/ABR-27-7
- Data/ABR-28-1
- Data/ABR-28-2
- Data/ABR-28-3
- Data/ABR-28-4
- Data/ABR-28-5
- Data/ABR-28-6
- Data/ABR-28-7
- Data/ABR-33-1
- Data/ABR-33-2
- Data/ABR-33-3
- Data/ABR-33-4
- Data/ABR-33-5
- Data/ABR-33-6
- Data/ABR-33-7
- Data/ABR-34-1
- Data/ABR-34-2
- Data/ABR-34-3
- Data/ABR-34-4
- Data/ABR-34-5
- Data/ABR-34-6
- Data/ABR-34-7
- Data/ABR-41-1
- Data/ABR-41-2
- Data/ABR-41-3
- Data/ABR-41-4
- Data/ABR-41-5
- Data/ABR-41-6
- Data/ABR-41-7
- Data/ABR-42-1
- Data/ABR-42-2
- Data/ABR-42-3
- Data/ABR-42-4
- Data/ABR-42-5
- Data/ABR-42-6
- Data/ABR-42-7
- Data/ABR-45-1
- Data/ABR-45-2
- Data/ABR-45-3
- Data/ABR-45-4
- Data/ABR-45-5
- Data/ABR-45-6
- Data/ABR-45-7
- Data/ABR-46-1
- Data/ABR-46-2
- Data/ABR-46-3
- Data/ABR-46-4
- Data/ABR-46-5
- Data/ABR-46-6
- Data/ABR-46-7
- Data/ABR-49-1
- Data/ABR-49-2
- Data/ABR-49-3
- Data/ABR-49-4
- Data/ABR-49-5
- Data/ABR-49-6
- Data/ABR-49-7
- Data/ABR-50-1
- Data/ABR-50-2
- Data/ABR-50-3
- Data/ABR-50-4
- Data/ABR-50-5
- Data/ABR-50-6
- Data/ABR-50-7
- Data/ABR-51-1
- Data/ABR-51-2
- Data/ABR-51-3
- Data/ABR-51-4
- Data/ABR-51-5
- Data/ABR-51-6
- Data/ABR-51-7
- Data/ABR-52-1
- Data/ABR-52-2
- Data/ABR-52-3
- Data/ABR-52-4
- Data/ABR-52-5
- Data/ABR-52-6
- Data/ABR-52-7
- Data/ABR-57-1
- Data/ABR-57-2
- Data/ABR-57-3
- Data/ABR-57-4
- Data/ABR-57-5
- Data/ABR-57-6
- Data/ABR-57-7
- Data/ABR-58-1
- Data/ABR-58-2
- Data/ABR-58-3
- Data/ABR-58-4
- Data/ABR-58-5
- Data/ABR-58-6
- Data/ABR-58-7
- Data/ABR-63-1
- Data/ABR-63-2
- Data/ABR-63-3
- Data/ABR-63-4
- Data/ABR-63-5
- Data/ABR-63-6
- Data/ABR-63-7
- Data/ABR-63-8
- Data/ABR-63-9
- Data/ABR-64-1
- Data/ABR-64-2
- Data/ABR-64-3
- Data/ABR-64-4
- Data/ABR-64-5
- Data/ABR-64-6
- Data/ABR-65-1
- Data/ABR-65-2
- Data/ABR-65-3
- Data/ABR-65-4
- Data/ABR-65-5
- Data/ABR-65-6
- Data/ABR-65-7
- Data/ABR-66-1
- Data/ABR-66-2
- Data/ABR-66-3
- Data/ABR-66-4
- Data/ABR-66-5
- Data/ABR-66-6
- Data/ABR-66-7
- Data/ABR-67-1
- Data/ABR-67-2
- Data/ABR-67-3
- Data/ABR-67-4
- Data/ABR-67-5
- Data/ABR-67-6
- Data/ABR-67-7
- Data/ABR-68-1
- Data/ABR-68-2
- Data/ABR-68-3
- Data/ABR-68-4
- Data/ABR-68-5
- Data/ABR-68-6
- Data/ABR-68-7
- Data/ABR-69-1
- Data/ABR-69-2
- Data/ABR-69-3
- Data/ABR-69-4
- Data/ABR-69-5
- Data/ABR-69-6
- Data/ABR-69-7
- Data/ABR-70-1
- Data/ABR-70-2
- Data/ABR-70-3
- Data/ABR-70-4
- Data/ABR-70-5
- Data/ABR-70-6
- Data/ABR-70-7
- Data/DP-27-1
- Data/DP-28-1
- Data/DP-33-1
- Data/DP-34-1
- Data/DP-41-1
- Data/DP-41-2
- Data/DP-42-1
- Data/DP-45-1
- Data/DP-46-1
- Data/DP-49-1
- Data/DP-50-1
- Data/DP-51-1
- Data/DP-52-1
- Data/DP-57-1
- Data/DP-58-1
- Data/DP-63-1
- Data/DP-64-1
- Data/DP-65-1
- Data/DP-66-1
- Data/DP-67-1
- Data/DP-68-1
- Data/DP-69-1
- Data/DP-70-1
