# Supplementary material for: A fluorescent photoimmunoconjugate for imaging of cholesteatoma
Source: Sci Rep. 2022 Nov 19;12:19905. doi: 10.1038/s41598-022-22072-9 (PMC9675863; doi:10.1038/s41598-022-22072-9)
Supplement: Supplementary file 2 — Supplementary Information 2. [file 41598_2022_22072_MOESM2_ESM.zip › Data/_DataMap.txt]

Mouse         Drug          OperatedEar(L)   NonoperatedEar(R)
01            Control       28               27
02            Control       33               34
03            Control       41               42
04            Cet-BPD       45               46
05            Cet-BPD       51               52
06            Control       49               50
07            Cet-BPD       63               64
08            Cet-BPD       57               58
09            Control       59               60
10            Control       69               70
11            Cet-BPD       65               66
12            Cet-BPD       67               68
