# Supplementary material for: A fluorescent photoimmunoconjugate for imaging of cholesteatoma
Source: Sci Rep. 2022 Nov 19;12:19905. doi: 10.1038/s41598-022-22072-9 (PMC9675863; doi:10.1038/s41598-022-22072-9)
Supplement: Supplementary file 2 — Supplementary Information 2. [file 41598_2022_22072_MOESM2_ESM.zip › Data/ABR-27-1]

:RUN-1	LEVEL SWEEP	TEMP:NaN	5/12/2018	11:06 AM	NaNHR:
:SW EAR: R	SW FREQ: 5.66	# AVERAGES: 512	REP RATE (/sec): 40	DRIVER: RS Tweeter	SAMPLE (�sec): 40	
:NOTES-
:CHAMBER-CH4B-PXI
:CFTS Version: V2.7.2 (R850)
:LEVELS:20;25;30;35;40;45;50;55;60;65;70;75;80;
:DATA
  0.021477	 -0.003268	 -0.002440	  0.051435	  0.029771	  0.071864	  0.010309	 -0.039770	 -0.064654	 -0.008557	 -0.026379	  0.021774	  0.062060
  0.039302	  0.022168	 -0.007691	  0.045931	  0.013002	  0.029813	  0.020725	 -0.039456	 -0.025189	 -0.000026	  0.002178	  0.033151	  0.029077
  0.026252	  0.019206	 -0.015094	  0.049884	 -0.019158	 -0.011962	  0.002218	 -0.017288	  0.005574	  0.009123	  0.035966	  0.030054	  0.013218
  0.021326	  0.006709	 -0.020759	  0.062178	 -0.038768	 -0.006438	 -0.001007	 -0.003552	  0.038382	  0.027092	  0.037212	 -0.057331	 -0.008718
  0.025444	  0.004974	 -0.000292	  0.076434	 -0.012738	 -0.004417	 -0.021764	 -0.006567	  0.003364	  0.017934	  0.049843	 -0.094599	 -0.030209
  0.005579	  0.034317	  0.005979	  0.078515	  0.008284	 -0.021064	 -0.025108	 -0.023928	 -0.030252	 -0.011336	  0.017916	 -0.054099	 -0.024532
  0.004532	  0.029705	 -0.001194	  0.041665	 -0.007123	  0.004118	  0.022861	 -0.031931	 -0.043525	 -0.029189	  0.015476	 -0.000099	 -0.008332
 -0.007212	  0.019806	  0.037625	  0.024458	 -0.038401	  0.000772	  0.029988	  0.012730	 -0.022070	 -0.040669	  0.000048	  0.008488	 -0.032548
 -0.031417	  0.013772	  0.090458	  0.039273	 -0.018017	 -0.032862	  0.015946	  0.022361	  0.016205	 -0.013211	 -0.012113	 -0.002218	 -0.038786
 -0.001035	 -0.008934	  0.070748	  0.008466	  0.003399	 -0.059314	  0.006680	 -0.025325	  0.024831	  0.015167	 -0.006301	 -0.019905	 -0.022327
  0.032606	 -0.001728	  0.017299	 -0.005913	 -0.017078	 -0.054590	 -0.006431	 -0.047969	  0.042783	  0.032220	 -0.023175	 -0.013990	  0.007506
  0.047004	 -0.021975	  0.011596	 -0.035201	 -0.026679	 -0.018399	 -0.016877	 -0.033960	  0.032678	  0.026031	 -0.009785	  0.052615	 -0.008321
  0.006210	 -0.027260	 -0.009119	 -0.058040	  0.000138	 -0.014771	 -0.054827	 -0.038336	 -0.029358	  0.013983	 -0.016653	  0.045419	 -0.026892
 -0.036769	 -0.031925	 -0.040454	 -0.039268	 -0.012623	 -0.018294	 -0.050421	  0.000638	 -0.033698	  0.007487	 -0.031849	 -0.009215	 -0.027956
 -0.060688	 -0.042441	 -0.018875	 -0.042571	  0.005157	 -0.026822	 -0.040695	  0.071066	 -0.013776	  0.005344	 -0.012240	  0.013124	  0.016606
 -0.045896	 -0.061796	 -0.004256	 -0.065848	  0.030624	 -0.014180	 -0.013405	  0.069254	 -0.005101	 -0.002883	  0.006880	  0.027906	  0.030762
 -0.033734	 -0.020129	 -0.021039	 -0.084255	  0.039003	  0.015194	  0.018912	  0.066984	  0.016703	  0.000749	 -0.029891	  0.022368	  0.013056
 -0.050784	 -0.002924	 -0.036313	 -0.068610	  0.047789	  0.043265	  0.039452	  0.036178	  0.011411	 -0.028862	 -0.020595	 -0.008955	  0.009261
 -0.003090	  0.037095	 -0.039828	 -0.044355	  0.023015	  0.066801	  0.030483	  0.011628	  0.033032	 -0.017113	  0.013790	 -0.019259	  0.014161
  0.040895	  0.034630	 -0.016350	 -0.034176	 -0.009595	  0.051287	  0.032960	  0.017242	  0.042660	 -0.003283	  0.009673	  0.024769	  0.032916
  0.013341	  0.027563	 -0.011096	 -0.020474	 -0.067376	  0.049254	 -0.000255	  0.021510	  0.060778	  0.012529	 -0.000381	  0.090435	  0.062612
 -0.025099	  0.060433	  0.005564	  0.001962	 -0.077052	  0.060747	 -0.010480	  0.042050	  0.077635	  0.043043	  0.001297	  0.097356	  0.025042
 -0.034516	  0.065151	  0.005370	  0.020057	 -0.062085	  0.058682	  0.001248	  0.056657	  0.052281	  0.053041	  0.016778	  0.084618	 -0.029083
 -0.010588	  0.063549	 -0.021895	  0.062925	 -0.044372	  0.033861	  0.000924	  0.063967	  0.014926	  0.048780	  0.029675	  0.070965	  0.012558
 -0.016944	  0.054463	 -0.043127	  0.088783	 -0.043756	  0.015510	 -0.000611	  0.055065	 -0.012341	  0.074962	  0.008056	  0.063761	  0.034572
 -0.078039	  0.029677	 -0.034518	  0.068903	 -0.049633	 -0.020759	  0.007912	  0.037902	 -0.017864	  0.038452	 -0.020071	  0.054498	  0.057091
 -0.059835	  0.027437	 -0.047415	  0.057289	 -0.038336	 -0.033410	  0.002635	  0.059678	  0.020657	  0.024538	 -0.030727	  0.052596	  0.042389
 -0.031173	  0.034485	 -0.025000	  0.039967	 -0.032506	 -0.055556	 -0.001252	  0.046181	  0.067522	 -0.003944	 -0.016194	  0.037950	  0.031727
 -0.025362	  0.057483	 -0.005238	  0.002182	 -0.003966	 -0.044260	 -0.004702	  0.045221	  0.090923	 -0.018789	 -0.009357	  0.022575	  0.001640
 -0.048285	  0.095419	  0.024381	  0.035079	  0.004021	 -0.018905	  0.004957	  0.032375	  0.075470	 -0.027033	  0.029697	  0.027940	  0.019078
 -0.035180	  0.071592	 -0.011246	  0.017836	  0.044340	  0.025419	  0.022643	 -0.003104	  0.091316	 -0.041632	  0.070270	  0.008399	  0.071449
 -0.070922	  0.100592	 -0.040705	  0.042485	  0.020675	  0.027205	  0.038063	 -0.009830	  0.085464	 -0.023175	  0.081527	  0.051152	  0.048630
 -0.058706	  0.101111	 -0.030186	  0.072793	  0.022928	  0.021349	  0.068081	  0.018479	  0.031550	 -0.015819	  0.085601	  0.017715	 -0.002121
 -0.031629	  0.093289	 -0.027241	  0.049683	  0.042252	  0.030489	  0.082532	  0.016981	  0.018960	 -0.012803	  0.046806	 -0.009635	 -0.042289
 -0.033014	  0.078631	 -0.006598	  0.024391	  0.007038	  0.025274	  0.054119	  0.023525	  0.048589	 -0.015772	  0.021226	 -0.005361	 -0.025616
  0.012283	  0.060918	  0.001972	  0.037571	  0.021366	  0.019594	 -0.003607	  0.046401	  0.060323	 -0.023715	  0.002700	 -0.012837	  0.012131
  0.047401	  0.077324	  0.008943	  0.043133	  0.024848	 -0.004570	 -0.013542	  0.031624	  0.067270	 -0.002073	  0.014276	 -0.014935	 -0.022962
  0.065204	  0.084632	 -0.006816	  0.047138	 -0.022260	 -0.001467	 -0.016107	 -0.023422	  0.053867	 -0.010474	  0.020249	 -0.002413	 -0.066860
  0.053055	  0.078330	 -0.008472	  0.035317	 -0.065000	  0.030578	  0.009217	 -0.025480	  0.031147	 -0.016878	 -0.000738	  0.009253	 -0.088992
  0.018889	  0.083377	 -0.003164	  0.025804	 -0.041649	  0.013524	  0.019605	  0.005292	  0.037932	 -0.024545	  0.012377	  0.017292	 -0.045985
  0.037990	  0.081944	  0.015423	  0.045271	 -0.006849	 -0.008347	  0.012734	  0.017660	  0.068487	 -0.043944	  0.012495	 -0.022600	 -0.017407
  0.027531	  0.055688	  0.019206	  0.060085	  0.009265	  0.005258	 -0.013274	  0.016927	  0.071417	 -0.004744	  0.044092	 -0.053633	 -0.036378
  0.030302	  0.048677	  0.008224	  0.088200	  0.008687	 -0.006938	 -0.041706	  0.003279	  0.063789	  0.003567	  0.063560	 -0.059147	 -0.060201
  0.055964	  0.056627	  0.000851	  0.096295	 -0.019766	 -0.015433	 -0.044300	  0.009953	  0.091083	  0.000341	  0.081745	 -0.086459	 -0.047087
  0.010944	  0.068588	 -0.003142	  0.065871	  0.002721	 -0.005880	 -0.016643	  0.009530	  0.096850	  0.008307	  0.108458	 -0.048861	 -0.019316
 -0.003739	  0.101737	 -0.021680	  0.060843	  0.077908	  0.004149	  0.005625	  0.035075	  0.071098	  0.029750	  0.112403	  0.003242	 -0.030359
 -0.013810	  0.119192	 -0.012706	  0.066697	  0.045609	  0.020501	  0.018897	  0.014974	  0.091599	  0.032657	  0.094149	 -0.010707	 -0.104023
 -0.004912	  0.120281	 -0.024263	  0.045730	  0.001378	 -0.004737	  0.030404	  0.008807	  0.101929	  0.024047	  0.082931	 -0.051517	 -0.151540
  0.004449	  0.126091	 -0.028162	  0.012100	 -0.004823	 -0.023369	  0.022617	  0.019910	  0.116400	  0.019887	  0.048680	 -0.045864	 -0.117166
 -0.005265	  0.088014	 -0.041173	  0.055202	 -0.000706	 -0.003448	  0.021825	  0.027252	  0.106785	  0.017063	  0.030582	 -0.054596	 -0.059114
  0.008247	  0.062535	 -0.074918	  0.069376	 -0.003129	  0.026382	  0.011512	  0.005950	  0.061784	  0.025656	 -0.003733	 -0.066298	 -0.081628
  0.024871	  0.059394	 -0.085334	  0.062977	 -0.020220	  0.039280	  0.015540	  0.012049	  0.019618	  0.020026	  0.011030	 -0.081803	 -0.143873
  0.052493	  0.042619	 -0.060227	  0.072093	 -0.017678	  0.052550	  0.011023	 -0.001048	  0.015692	  0.005845	  0.036007	 -0.055040	 -0.148776
  0.054039	  0.059136	 -0.022384	  0.060051	 -0.043335	  0.055528	  0.038034	 -0.017782	  0.005267	  0.015660	  0.044098	 -0.036744	 -0.084127
  0.053374	  0.092188	  0.001145	  0.059935	 -0.048218	  0.016202	  0.004951	 -0.035516	  0.003414	  0.025824	  0.059237	 -0.043269	 -0.032970
  0.017453	  0.095132	 -0.004468	  0.065090	 -0.043400	  0.010969	 -0.007262	 -0.049236	  0.028321	  0.036267	  0.038561	 -0.064643	 -0.049738
  0.005278	  0.078276	 -0.031782	  0.059038	 -0.046787	  0.024547	  0.029840	 -0.048411	  0.028084	  0.084407	  0.023300	 -0.090922	 -0.094159
  0.008557	  0.060363	 -0.056178	  0.090324	 -0.035437	  0.066979	 -0.015193	 -0.017778	  0.016681	  0.071406	  0.004424	 -0.055173	 -0.068427
  0.009668	  0.050435	 -0.057258	  0.079880	 -0.039426	  0.063588	 -0.047745	 -0.018197	 -0.002681	  0.031163	  0.001229	 -0.041203	 -0.026848
  0.036238	  0.063517	 -0.062850	  0.032586	 -0.037883	  0.030774	 -0.096679	 -0.040086	 -0.011786	  0.009645	  0.019951	 -0.038300	 -0.013890
  0.034366	  0.076826	 -0.052895	  0.047303	 -0.026712	 -0.012246	 -0.102340	 -0.034974	  0.033784	  0.034028	  0.015693	 -0.044008	 -0.043135
  0.047758	  0.052655	 -0.054007	  0.095974	 -0.068469	  0.009637	 -0.047336	 -0.055242	  0.072075	  0.060315	  0.027479	 -0.036245	 -0.075514
  0.024707	  0.032290	 -0.056655	  0.077513	 -0.088422	  0.000546	 -0.029141	 -0.064392	  0.100632	  0.071784	  0.027043	 -0.002345	 -0.075936
  0.024656	  0.039017	 -0.053474	  0.032767	 -0.087069	 -0.027092	  0.001974	 -0.013773	  0.076588	  0.085856	  0.049859	  0.011482	 -0.087726
  0.000701	  0.029937	 -0.050439	  0.019395	 -0.098445	 -0.069089	  0.014216	  0.009881	  0.099730	  0.085142	  0.058836	  0.026658	 -0.094454
  0.006170	  0.006254	 -0.001991	  0.074150	 -0.070903	 -0.088803	 -0.021364	  0.059321	  0.124731	  0.089958	  0.086869	 -0.016656	 -0.138057
  0.079035	 -0.019476	  0.029730	  0.076436	 -0.061064	 -0.079866	 -0.040660	  0.063362	  0.157275	  0.105607	  0.065306	 -0.070337	 -0.185460
  0.098446	 -0.051320	  0.014962	  0.021664	 -0.082816	 -0.056306	 -0.027449	  0.083763	  0.183133	  0.115982	  0.048893	 -0.086703	 -0.117321
  0.077532	 -0.062099	 -0.004557	  0.011527	 -0.100705	 -0.061729	  0.013047	  0.127018	  0.188060	  0.099741	  0.056496	 -0.087692	 -0.068059
  0.025407	 -0.051632	 -0.028995	  0.004864	 -0.081612	 -0.049824	 -0.000222	  0.123807	  0.158206	  0.046573	 -0.006850	 -0.119786	 -0.088761
  0.007941	 -0.048945	 -0.045289	  0.000743	 -0.075081	 -0.018578	  0.013789	  0.106342	  0.138391	 -0.015378	 -0.021306	 -0.125892	 -0.088293
  0.031432	 -0.063981	 -0.062330	  0.005124	 -0.062998	 -0.013913	  0.052394	  0.099950	  0.142058	 -0.069872	 -0.031867	 -0.059315	 -0.056455
  0.064738	 -0.030018	 -0.077582	  0.052162	 -0.046120	  0.022759	  0.041828	  0.140278	  0.120577	 -0.103852	  0.011044	 -0.031502	 -0.015883
  0.068969	  0.011370	 -0.042519	  0.043842	 -0.040139	  0.046364	  0.059232	  0.116870	  0.120829	 -0.108837	  0.009100	  0.020400	  0.060142
  0.045622	  0.014484	 -0.010051	 -0.030594	 -0.049900	  0.079817	  0.029232	  0.088644	  0.101328	 -0.072036	  0.046677	  0.017087	  0.082941
  0.036435	  0.034776	 -0.000630	 -0.048642	 -0.049682	  0.100307	 -0.011840	  0.083189	  0.057304	 -0.033963	  0.096757	 -0.000801	  0.075815
  0.058446	  0.043902	  0.002301	 -0.014504	 -0.026040	  0.086365	 -0.020405	  0.111953	  0.036484	 -0.001333	  0.069188	  0.001556	  0.060074
  0.054376	  0.022237	  0.016353	  0.019028	  0.005220	  0.068014	 -0.021499	  0.097066	  0.055500	 -0.018928	  0.101910	  0.047011	  0.107000
  0.099614	  0.052029	  0.021628	 -0.032325	  0.015372	  0.066416	 -0.037503	  0.078732	  0.041975	 -0.069303	  0.071597	  0.063663	  0.135053
  0.105149	  0.100083	  0.014517	 -0.046966	  0.029990	  0.056936	 -0.026836	  0.049809	 -0.007910	 -0.044967	  0.128736	  0.064524	  0.077621
  0.101517	  0.112951	  0.011302	  0.020467	 -0.007816	  0.006052	 -0.035507	  0.048949	 -0.006732	  0.000993	  0.139758	  0.022187	  0.010241
  0.136036	  0.045868	  0.034964	  0.080551	 -0.047268	 -0.042551	 -0.072580	  0.039981	  0.046885	  0.018644	  0.153019	  0.016396	  0.022527
  0.137554	  0.036102	  0.006791	  0.061601	 -0.056743	 -0.033049	 -0.079654	  0.062589	  0.029196	  0.023769	  0.180583	  0.033534	  0.025119
  0.143561	  0.085441	 -0.006842	  0.036724	 -0.065002	 -0.028287	 -0.085783	  0.080451	  0.035114	  0.038954	  0.167513	  0.029372	 -0.007698
  0.134454	  0.075116	 -0.040365	  0.021354	 -0.043616	 -0.026644	 -0.053801	  0.066838	  0.054335	  0.038526	  0.181380	  0.017195	 -0.070442
  0.139314	  0.059780	 -0.037525	  0.014620	 -0.042933	 -0.010777	 -0.011057	  0.051247	  0.073600	  0.087334	  0.163115	 -0.014727	 -0.123460
  0.154449	  0.095377	 -0.006944	  0.003684	 -0.075855	 -0.014588	  0.009507	  0.056695	  0.067410	  0.045219	  0.131192	 -0.018071	 -0.118237
  0.151159	  0.078216	 -0.024232	 -0.029741	 -0.098149	  0.023219	  0.020417	  0.079465	  0.068013	  0.037336	  0.124199	 -0.016543	 -0.088381
  0.169969	  0.049563	 -0.023603	 -0.037182	 -0.060727	  0.044577	 -0.010682	  0.046931	  0.091001	  0.046500	  0.150003	 -0.033598	 -0.079016
  0.168109	  0.049059	 -0.019496	 -0.031745	 -0.064907	  0.077961	 -0.054499	  0.046978	  0.105621	 -0.002416	  0.098894	 -0.069183	 -0.060028
  0.164715	  0.041270	 -0.030053	 -0.015376	 -0.083063	  0.050377	 -0.060762	  0.068891	  0.069847	 -0.014321	  0.092075	 -0.089065	 -0.028355
  0.164306	  0.049173	 -0.054980	 -0.029976	 -0.085119	  0.030402	 -0.086423	  0.048711	  0.023395	 -0.044994	  0.090635	 -0.090930	  0.019881
  0.141667	  0.042128	 -0.061043	 -0.032750	 -0.062652	  0.008411	 -0.107001	  0.026241	 -0.015318	 -0.094770	  0.078324	 -0.112707	  0.064623
  0.139418	  0.076941	 -0.081250	 -0.018261	 -0.018458	 -0.009008	 -0.095322	  0.022619	 -0.033597	 -0.117748	  0.086035	 -0.080712	  0.077938
  0.140336	  0.074352	 -0.044672	 -0.010884	  0.017061	  0.019051	 -0.047231	  0.007817	 -0.037150	 -0.105129	  0.095527	 -0.049152	  0.029994
  0.116467	  0.040541	  0.000197	  0.001098	  0.056479	  0.015413	 -0.049406	 -0.000206	 -0.004852	 -0.126041	  0.082726	 -0.034107	 -0.006953
  0.108887	  0.039345	  0.021142	  0.021491	  0.051129	  0.020315	 -0.096896	  0.020831	  0.021247	 -0.082233	  0.082690	 -0.026616	  0.021588
  0.109672	  0.014780	  0.009673	  0.005955	  0.018259	 -0.002143	 -0.097377	  0.025049	  0.039002	 -0.071553	  0.068780	 -0.044906	  0.048221
  0.126628	  0.049410	 -0.015082	  0.001423	 -0.014939	 -0.011693	 -0.099722	  0.040407	  0.040908	 -0.042552	  0.082439	 -0.024121	 -0.014461
  0.110292	  0.087136	 -0.021301	  0.020347	 -0.003365	 -0.003954	 -0.097138	  0.037638	  0.014102	 -0.025221	  0.104301	 -0.023394	 -0.096601
  0.089562	  0.098971	  0.000474	  0.018364	  0.012631	  0.003531	 -0.087921	  0.009651	 -0.044444	 -0.032812	  0.072006	 -0.063228	 -0.143254
  0.076047	  0.103796	  0.002155	 -0.043955	  0.014152	  0.003214	 -0.085844	 -0.009449	 -0.059086	 -0.045551	  0.062966	 -0.101011	 -0.120278
  0.106872	  0.120842	 -0.047618	 -0.074634	 -0.019002	  0.015513	 -0.081220	 -0.003363	 -0.050199	 -0.070031	  0.052415	 -0.105709	 -0.071472
  0.113312	  0.113645	 -0.049816	 -0.053138	 -0.025422	  0.017325	 -0.070000	  0.000184	  0.013789	 -0.070257	  0.058901	 -0.074849	 -0.058180
  0.116091	  0.080737	 -0.056455	 -0.010554	 -0.015799	 -0.038456	 -0.062381	  0.005811	  0.015007	 -0.060090	  0.055652	 -0.046124	 -0.044670
  0.134210	  0.100782	 -0.035040	 -0.019490	 -0.014393	 -0.055297	 -0.042056	  0.036129	 -0.016932	 -0.062493	  0.069945	 -0.050311	  0.012122
  0.133317	  0.116145	 -0.021382	 -0.054661	 -0.024460	 -0.060616	 -0.024659	  0.036885	  0.001612	 -0.041130	  0.097608	 -0.047497	  0.097969
  0.142364	  0.096787	 -0.026076	 -0.034815	 -0.058541	 -0.078536	 -0.028111	  0.059333	 -0.013699	 -0.010870	  0.118884	  0.000354	  0.128473
  0.118194	  0.075997	 -0.025506	 -0.002352	 -0.074802	 -0.071599	 -0.027965	  0.083433	  0.014906	  0.007693	  0.136343	  0.053786	  0.108411
  0.110355	  0.055128	 -0.045851	  0.012149	 -0.091056	 -0.035139	 -0.028491	  0.111343	  0.020886	 -0.006169	  0.154743	  0.088571	  0.087609
  0.126662	  0.079794	 -0.047669	 -0.027465	 -0.059285	 -0.006357	 -0.019461	  0.107306	  0.028362	 -0.007732	  0.179765	  0.109925	  0.088712
  0.109456	  0.071013	 -0.056157	 -0.067991	 -0.013875	  0.023264	 -0.006170	  0.123096	  0.063257	 -0.009429	  0.192626	  0.117387	  0.112752
  0.098936	  0.066283	 -0.027450	 -0.064661	 -0.028854	  0.055824	 -0.012147	  0.103976	  0.107977	 -0.018024	  0.219769	  0.144774	  0.190764
  0.126205	  0.064539	 -0.010672	 -0.037537	 -0.078409	  0.033801	 -0.018398	  0.112802	  0.100353	 -0.008943	  0.237101	  0.176931	  0.155426
  0.103044	  0.087199	 -0.014791	 -0.011334	 -0.066270	 -0.002740	 -0.006566	  0.119417	  0.094048	 -0.007554	  0.214277	  0.164291	  0.112290
  0.080862	  0.122868	 -0.030869	 -0.008404	 -0.047502	  0.037326	 -0.032409	  0.118889	  0.090372	  0.019123	  0.158568	  0.132079	  0.148654
  0.030969	  0.089242	 -0.009332	 -0.040378	 -0.040771	  0.087219	 -0.024651	  0.130579	  0.079749	  0.035695	  0.156024	  0.103149	  0.166195
  0.016745	  0.110899	  0.017537	 -0.034749	 -0.043752	  0.060963	 -0.001066	  0.123093	  0.065929	  0.035770	  0.173332	  0.131947	  0.156120
  0.057383	  0.095728	  0.003197	  0.019686	 -0.051648	  0.040908	  0.007830	  0.129363	  0.066372	  0.072996	  0.207197	  0.124100	  0.079968
  0.105440	  0.081831	 -0.032359	  0.047848	 -0.034507	  0.082259	  0.014908	  0.163897	  0.045936	  0.102071	  0.243812	  0.078930	  0.027540
  0.127120	  0.108557	 -0.044329	 -0.013245	 -0.018019	  0.090082	  0.055977	  0.167398	  0.043471	  0.084886	  0.281240	  0.040029	  0.012101
  0.123259	  0.114188	 -0.056066	 -0.025168	 -0.028182	  0.095368	  0.045295	  0.104154	  0.033725	  0.066789	  0.243665	  0.058925	  0.056302
  0.104027	  0.096228	 -0.057280	 -0.016048	 -0.087452	  0.070883	  0.038734	  0.104157	  0.042187	  0.070458	  0.177035	  0.088039	  0.059313
  0.079129	  0.064363	 -0.078538	  0.008801	 -0.144968	  0.044574	  0.002703	  0.125541	  0.056488	  0.035436	  0.178339	  0.072570	  0.006829
  0.065987	  0.048393	 -0.083255	  0.048027	 -0.148421	  0.041513	 -0.028198	  0.102422	  0.056901	 -0.008462	  0.182915	  0.043360	 -0.019101
  0.074602	  0.081301	 -0.044316	  0.037090	 -0.094984	  0.048815	  0.010249	  0.074923	  0.045776	 -0.025060	  0.194195	  0.041022	 -0.030270
  0.053852	  0.090780	 -0.022898	 -0.006883	 -0.059930	  0.035831	  0.013514	  0.086299	  0.065594	  0.002695	  0.195890	  0.022669	 -0.028419
  0.050118	  0.097646	 -0.011449	  0.014732	 -0.037610	  0.031245	  0.026840	  0.058463	  0.077810	  0.016978	  0.206011	 -0.035236	 -0.040671
  0.064459	  0.068699	  0.015552	  0.090787	 -0.065378	  0.055903	  0.021328	  0.057465	  0.094468	  0.036583	  0.195501	 -0.043361	 -0.051910
  0.028209	  0.038762	  0.035070	  0.083861	 -0.080050	  0.017197	 -0.012350	  0.066897	  0.112660	  0.039032	  0.202388	 -0.023963	 -0.033627
  0.006139	  0.062320	  0.045917	  0.026318	 -0.080987	 -0.011463	 -0.008228	  0.104848	  0.121238	  0.007796	  0.180514	 -0.030405	  0.030684
  0.027470	  0.058815	  0.017647	  0.004188	 -0.037352	  0.006305	 -0.025663	  0.110731	  0.092981	  0.037203	  0.158771	 -0.069034	  0.055848
  0.041078	  0.061706	  0.027243	  0.064608	 -0.056900	  0.010747	 -0.031824	  0.068861	  0.037302	  0.052220	  0.165205	 -0.076505	  0.005485
  0.045863	  0.033559	  0.031886	  0.111539	 -0.105307	  0.010902	 -0.050068	  0.054818	 -0.003552	  0.020876	  0.144285	 -0.023047	 -0.039414
  0.032203	 -0.007462	  0.002148	  0.073049	 -0.131659	  0.076633	 -0.042130	 -0.009507	 -0.036139	  0.024717	  0.099153	 -0.021867	  0.024969
  0.003475	  0.011423	 -0.013971	  0.042395	 -0.080608	  0.084366	 -0.025051	  0.003907	 -0.009146	  0.037022	  0.069924	 -0.059524	  0.080087
 -0.002685	  0.027789	 -0.019234	  0.043801	  0.018601	  0.077409	  0.001564	  0.011126	  0.001820	  0.002989	  0.050076	 -0.051565	  0.047320
  0.015339	  0.024132	 -0.021342	  0.059627	  0.010288	  0.082934	 -0.010516	  0.006628	  0.016541	  0.000671	  0.039544	 -0.060194	 -0.031981
  0.020238	  0.070017	 -0.012431	  0.099138	 -0.030671	  0.042489	 -0.012800	  0.013724	  0.040752	  0.000100	  0.021807	 -0.031922	 -0.057845
  0.037748	  0.116104	 -0.019223	  0.051858	 -0.066558	  0.016840	 -0.017112	 -0.000802	  0.032946	 -0.016296	  0.041352	 -0.075286	 -0.013249
  0.071513	  0.077365	  0.004271	 -0.042221	 -0.007166	  0.055415	 -0.044949	  0.022083	  0.040390	 -0.029934	  0.055073	 -0.066928	  0.007330
  0.067802	  0.039225	  0.028443	  0.005411	  0.012452	  0.027044	 -0.053729	  0.014433	  0.028889	  0.000668	  0.034339	 -0.028562	 -0.006712
  0.053898	  0.022381	  0.029795	  0.069190	 -0.013310	 -0.017441	 -0.069798	  0.008906	  0.000660	  0.032883	  0.009670	 -0.033724	 -0.042450
  0.057659	  0.029447	  0.006787	  0.107637	 -0.046793	 -0.018756	 -0.087630	 -0.001712	 -0.023380	  0.007566	  0.009600	 -0.075655	 -0.070964
  0.021687	  0.007038	 -0.013224	  0.105505	 -0.103272	 -0.000889	 -0.104213	 -0.032079	 -0.035788	  0.026256	 -0.005551	 -0.094703	 -0.027965
  0.042073	 -0.017586	 -0.001856	  0.072199	 -0.040706	  0.038487	 -0.112929	 -0.044776	  0.005441	  0.011773	 -0.047242	 -0.080998	 -0.000789
  0.045953	  0.020373	  0.034359	  0.098488	  0.001035	  0.070588	 -0.129889	 -0.048106	  0.022377	 -0.015444	 -0.048961	 -0.116966	 -0.013229
  0.041860	  0.026279	  0.047048	  0.129973	 -0.010904	  0.055368	 -0.098097	 -0.070572	  0.023101	 -0.031878	 -0.026429	 -0.134444	 -0.079533
  0.025406	 -0.005574	  0.043585	  0.122045	 -0.052121	  0.020756	 -0.074821	 -0.050615	  0.029967	 -0.005342	 -0.027186	 -0.126707	 -0.102355
  0.027253	 -0.015267	  0.019287	  0.079068	 -0.078259	  0.020882	 -0.100074	 -0.011398	  0.033922	 -0.000539	 -0.016032	 -0.071891	 -0.052807
  0.029856	 -0.055709	 -0.003638	  0.040518	 -0.051967	  0.004303	 -0.094776	 -0.012332	  0.012627	 -0.061015	 -0.012388	 -0.091406	 -0.049664
  0.004524	 -0.075624	 -0.009708	  0.016668	 -0.032878	 -0.030042	 -0.068256	 -0.019523	  0.011157	 -0.075487	 -0.023360	 -0.108409	 -0.115610
 -0.033401	 -0.022423	  0.016367	  0.026894	 -0.022252	 -0.017511	 -0.081550	  0.028895	  0.010437	 -0.090277	 -0.026510	 -0.127397	 -0.154691
 -0.053673	  0.014630	 -0.029196	  0.049481	 -0.029077	  0.014158	 -0.074549	  0.019424	  0.003130	 -0.108662	 -0.003314	 -0.106483	 -0.075150
 -0.013795	  0.012084	 -0.061948	  0.022412	 -0.042573	  0.010468	 -0.042631	  0.002082	  0.012943	 -0.110386	 -0.020920	 -0.110954	 -0.038169
 -0.040589	  0.043131	 -0.011683	 -0.005234	 -0.047071	  0.015192	  0.007974	  0.000939	  0.031283	 -0.105614	 -0.032794	 -0.072769	 -0.065554
 -0.094666	  0.054114	  0.015462	 -0.021806	  0.025651	  0.021343	  0.036318	 -0.002984	  0.044387	 -0.108524	 -0.025384	 -0.046696	 -0.116866
 -0.093972	  0.058508	  0.016011	  0.049329	  0.031688	  0.034347	  0.001330	  0.008245	  0.030478	 -0.129859	 -0.046491	 -0.007681	 -0.088202
 -0.047049	  0.049982	  0.000781	  0.078119	  0.014641	  0.031051	  0.019872	 -0.038037	  0.006275	 -0.105880	 -0.034395	  0.015976	 -0.017297
 -0.026762	  0.074870	 -0.027651	  0.055811	 -0.004482	  0.052271	  0.033044	 -0.060502	 -0.021988	 -0.070608	 -0.021191	  0.012706	  0.018519
 -0.043944	  0.087413	 -0.049631	  0.044941	  0.016470	  0.057410	  0.036595	 -0.040501	 -0.052682	 -0.092046	 -0.005397	  0.026228	 -0.027733
 -0.019306	  0.061794	 -0.008395	  0.073635	  0.066575	  0.052048	  0.028186	 -0.051744	 -0.081786	 -0.075011	  0.013014	  0.015149	 -0.060003
 -0.033342	  0.040146	 -0.015043	  0.122517	  0.050239	  0.024502	  0.018254	 -0.063059	 -0.091368	 -0.053146	 -0.005880	 -0.016205	 -0.067124
 -0.052351	  0.042318	 -0.056913	  0.151621	  0.023374	  0.044990	  0.042254	 -0.042148	 -0.087881	 -0.108111	  0.002670	 -0.011193	 -0.042192
 -0.051181	  0.051672	 -0.079935	  0.128458	  0.019895	  0.051264	  0.051045	 -0.008048	 -0.065687	 -0.105615	  0.035639	 -0.021340	  0.019888
 -0.045666	  0.063142	 -0.082402	  0.088457	  0.033318	  0.062841	  0.065409	  0.012033	 -0.052331	 -0.084267	  0.027970	 -0.024226	 -0.013581
 -0.038000	  0.102103	 -0.046853	  0.093474	  0.071944	  0.077062	  0.060456	 -0.024179	 -0.042611	 -0.068437	 -0.020707	 -0.036595	 -0.087663
  0.009303	  0.128570	 -0.033336	  0.113437	  0.059451	  0.058423	  0.050144	 -0.024286	 -0.058988	 -0.038727	  0.037469	 -0.065160	 -0.099167
  0.032940	  0.089792	 -0.053220	  0.142002	  0.045020	  0.034915	  0.002505	 -0.029470	 -0.067183	 -0.017762	  0.065138	 -0.097381	 -0.085829
  0.008234	  0.082751	 -0.040841	  0.106126	  0.023509	  0.037584	  0.014438	 -0.006068	 -0.076712	 -0.051110	  0.085821	 -0.041079	 -0.097225
 -0.009991	  0.080886	 -0.047227	  0.063722	  0.018347	  0.029796	  0.052217	 -0.022096	 -0.064393	 -0.044425	  0.066816	 -0.036441	 -0.146764
 -0.012404	  0.044468	 -0.046887	  0.091886	  0.028239	  0.011546	  0.054794	 -0.060236	 -0.022587	 -0.029132	 -0.004125	 -0.091664	 -0.182343
 -0.020732	  0.039109	 -0.024068	  0.121741	  0.009128	 -0.001301	  0.044543	 -0.061450	 -0.034868	 -0.040646	 -0.033569	 -0.078158	 -0.179355
 -0.025600	  0.061381	 -0.039942	  0.086625	 -0.057005	  0.011133	  0.081391	 -0.050938	 -0.035672	 -0.046030	 -0.014562	 -0.062186	 -0.190393
  0.012056	  0.055719	 -0.048652	  0.062717	 -0.081042	  0.024091	  0.075381	  0.002962	 -0.017937	 -0.073219	 -0.025844	 -0.079718	 -0.245179
 -0.000920	  0.034596	 -0.060729	  0.018354	 -0.072749	  0.012181	  0.006618	 -0.006879	 -0.019487	 -0.046310	 -0.040836	 -0.149910	 -0.270073
 -0.015105	  0.044922	 -0.095248	  0.047588	 -0.047632	 -0.001285	 -0.001811	 -0.009856	 -0.026282	 -0.029589	 -0.028972	 -0.176895	 -0.248999
 -0.004620	  0.042742	 -0.085997	  0.053561	 -0.024905	 -0.016499	 -0.015940	  0.041290	 -0.005000	 -0.084596	 -0.030643	 -0.148276	 -0.180176
  0.008467	  0.022009	 -0.067727	  0.049493	 -0.040189	  0.015738	 -0.004361	  0.043489	  0.013400	 -0.116007	  0.007794	 -0.129787	 -0.124504
  0.031424	  0.042321	 -0.037550	  0.047210	 -0.081081	  0.041324	  0.029846	 -0.005344	  0.006879	 -0.109629	 -0.005054	 -0.113897	 -0.110115
  0.002427	  0.031272	 -0.041737	  0.031746	 -0.071312	  0.035965	  0.067168	 -0.017578	  0.009540	 -0.123743	 -0.015497	 -0.123182	 -0.093726
 -0.019909	  0.011212	 -0.062944	  0.045546	  0.010720	  0.011841	  0.079826	 -0.040373	 -0.014630	 -0.126372	 -0.010381	 -0.111535	 -0.057717
 -0.004124	  0.049286	 -0.048908	  0.053317	  0.020110	 -0.028843	  0.069728	 -0.032460	 -0.063715	 -0.122435	 -0.003647	 -0.044157	 -0.020472
  0.011679	  0.058624	 -0.012510	  0.086326	 -0.009050	 -0.009098	  0.062427	 -0.042033	 -0.045870	 -0.087760	  0.023117	 -0.009133	  0.010583
 -0.003756	  0.027150	  0.015159	  0.100668	 -0.020941	 -0.003672	  0.037248	 -0.087072	 -0.030660	 -0.036398	  0.044238	  0.002123	  0.021894
 -0.041198	  0.047327	  0.006879	  0.047799	  0.001530	 -0.019740	  0.016150	 -0.087209	 -0.066462	 -0.024743	  0.084644	 -0.009737	  0.000338
 -0.004200	  0.034782	 -0.021245	 -0.017991	  0.017322	 -0.001664	  0.003463	 -0.080603	 -0.072482	 -0.030319	  0.071778	 -0.018781	  0.008754
  0.001371	  0.017350	 -0.033582	 -0.005827	  0.036441	  0.022760	 -0.016895	 -0.093166	 -0.082363	 -0.018387	  0.086386	 -0.039005	  0.037149
  0.003449	 -0.019438	  0.013395	  0.032062	  0.028764	  0.014020	 -0.023994	 -0.084601	 -0.027666	 -0.011317	  0.087430	 -0.034148	  0.065308
 -0.011774	 -0.010347	  0.058738	  0.033474	  0.000510	 -0.010936	 -0.026542	 -0.036447	  0.023415	  0.041074	  0.092430	 -0.006146	  0.014822
 -0.015699	  0.023910	  0.062553	  0.050473	  0.020929	 -0.024853	 -0.032628	  0.015836	  0.052976	  0.040806	  0.071304	 -0.005603	 -0.020269
 -0.019153	  0.030758	  0.055537	  0.082836	  0.037057	 -0.033350	 -0.025425	  0.022883	  0.076875	  0.049382	  0.064731	 -0.045637	 -0.063007
 -0.024467	  0.062319	  0.020335	  0.127749	 -0.016329	 -0.024651	 -0.032370	  0.021599	  0.039092	  0.044942	  0.047857	 -0.086818	 -0.094978
  0.011459	  0.063577	  0.005544	  0.126865	 -0.065152	  0.000165	 -0.002428	  0.026880	  0.021308	  0.016735	  0.033587	 -0.053834	 -0.120598
  0.026564	  0.068643	 -0.010923	  0.114857	 -0.058498	  0.011883	  0.038292	  0.005081	 -0.013495	  0.012807	  0.041390	 -0.032075	 -0.112554
  0.033046	  0.036071	 -0.007719	  0.110894	 -0.020878	  0.037479	  0.075643	  0.040983	 -0.027974	  0.019208	  0.041942	 -0.081206	 -0.114788
  0.044089	  0.030042	  0.023212	  0.079861	 -0.019817	  0.063642	  0.123443	  0.075224	 -0.009038	  0.000953	  0.021471	 -0.131052	 -0.150119
  0.009521	  0.049434	  0.018906	  0.070539	 -0.064697	  0.051098	  0.133308	  0.072547	  0.014569	  0.005104	  0.006195	 -0.124286	 -0.143127
  0.005044	  0.024042	  0.001556	  0.027582	 -0.103382	  0.018745	  0.144451	  0.046515	 -0.017521	 -0.012709	 -0.038571	 -0.083461	 -0.153259
 -0.014758	  0.026661	  0.014081	  0.019458	 -0.106514	  0.035134	  0.150203	  0.006788	 -0.031393	 -0.039647	 -0.074944	 -0.080459	 -0.122526
 -0.027157	  0.000114	  0.023920	  0.054934	 -0.051421	  0.056998	  0.117717	 -0.027736	 -0.034437	 -0.021428	 -0.052374	 -0.163140	 -0.091756
 -0.037241	  0.016083	  0.050323	  0.068209	 -0.073788	  0.046848	  0.079996	 -0.025410	 -0.075165	 -0.046863	 -0.041812	 -0.198335	 -0.045130
 -0.034791	  0.021074	  0.051891	  0.041656	 -0.098799	  0.040042	  0.013900	  0.020315	 -0.058407	 -0.083466	  0.000164	 -0.126467	  0.002418
 -0.085859	  0.037621	  0.001120	  0.053893	 -0.094862	  0.064041	 -0.028809	  0.032150	 -0.030964	 -0.047701	  0.012251	 -0.089326	 -0.037217
 -0.103777	  0.034761	 -0.049637	  0.070409	 -0.063458	  0.094555	 -0.035048	 -0.006311	 -0.029048	 -0.043244	  0.005667	 -0.119125	 -0.043319
 -0.057230	  0.015741	 -0.028331	  0.040997	 -0.031418	  0.087744	 -0.004838	 -0.022383	 -0.044301	 -0.043593	 -0.024549	 -0.157726	 -0.017698
 -0.029198	 -0.001738	 -0.008724	  0.048918	 -0.050044	  0.107824	 -0.008658	 -0.020425	 -0.030439	 -0.053462	 -0.024717	 -0.168500	 -0.036127
 -0.013167	 -0.028408	  0.005353	  0.076200	 -0.054366	  0.072839	 -0.001314	 -0.052427	  0.005915	 -0.063713	  0.019246	 -0.117142	 -0.051805
 -0.030890	 -0.028626	  0.066811	  0.086723	 -0.067348	  0.050418	  0.030833	 -0.075592	  0.033822	 -0.068617	  0.006234	 -0.127357	 -0.056102
 -0.041283	 -0.032007	  0.086895	  0.042622	 -0.058849	  0.064384	 -0.002177	 -0.072085	  0.006746	 -0.058816	 -0.021223	 -0.153108	 -0.048337
  0.000312	  0.014672	  0.093121	  0.044388	 -0.074382	  0.066712	  0.007018	 -0.060831	 -0.019059	 -0.066720	 -0.008074	 -0.170972	 -0.053276
 -0.009406	  0.062635	  0.036655	  0.019690	 -0.073205	  0.037801	 -0.024261	 -0.056164	 -0.065213	 -0.075764	 -0.022151	 -0.163523	 -0.033958
 -0.023175	  0.027919	  0.013331	  0.074744	  0.018994	 -0.006969	  0.025247	 -0.038193	  0.006083	 -0.033255	 -0.045767	  0.029026	  0.005126
  0.012224	  0.032519	  0.002503	  0.016596	  0.001154	 -0.006030	 -0.000215	 -0.051998	  0.008429	 -0.017247	 -0.044366	  0.023630	 -0.006794
  0.041677	  0.040416	 -0.003414	 -0.002190	 -0.040309	 -0.017567	 -0.009700	 -0.038700	  0.025877	 -0.014194	 -0.077385	  0.016442	 -0.029529
  0.060264	  0.041674	 -0.047179	  0.024630	 -0.025994	 -0.004588	  0.001385	 -0.037922	  0.028378	  0.009926	 -0.054153	  0.054687	 -0.011398
  0.039451	  0.026391	 -0.037051	 -0.003656	 -0.029734	  0.002275	 -0.001404	 -0.070556	  0.022686	  0.063033	 -0.041085	  0.037262	  0.010696
 -0.001713	 -0.022993	 -0.044920	 -0.001459	 -0.047060	 -0.006809	 -0.029179	 -0.077391	  0.027693	  0.065970	 -0.023752	  0.021220	  0.016495
  0.007580	  0.003342	 -0.015011	  0.024005	 -0.021661	  0.013504	 -0.025753	 -0.074760	 -0.018975	  0.068094	 -0.017759	  0.024299	 -0.002703
 -0.010664	  0.029831	  0.018927	  0.010149	  0.008467	  0.022082	  0.006062	 -0.050199	 -0.038927	  0.020864	 -0.007506	 -0.023309	 -0.020632
 -0.028300	  0.018163	  0.051586	 -0.008932	  0.038025	  0.016417	  0.019311	 -0.022375	 -0.007330	 -0.006724	  0.002305	 -0.028680	 -0.043063
 -0.035181	  0.025412	  0.067754	 -0.017697	  0.038094	  0.009632	  0.001502	 -0.007324	  0.037337	 -0.012376	  0.003065	  0.003003	 -0.046465
 -0.035893	  0.061115	  0.027459	  0.013840	  0.028868	  0.014089	 -0.016207	 -0.009262	  0.005999	  0.003225	  0.011639	  0.011415	 -0.054064
 -0.018638	  0.051274	 -0.000408	  0.028949	  0.015916	  0.010722	 -0.034360	 -0.003344	 -0.009157	  0.014072	 -0.010290	 -0.019593	 -0.019552
  0.001141	  0.010543	  0.004267	  0.026115	 -0.003469	  0.010868	 -0.040104	  0.032719	 -0.012843	  0.014785	 -0.006262	 -0.052510	 -0.007870
  0.011618	 -0.039608	 -0.010530	  0.013571	  0.004150	 -0.005687	 -0.031605	  0.089560	 -0.003705	  0.018940	 -0.003599	 -0.035452	  0.014978
 -0.013847	 -0.056688	 -0.015529	  0.001062	  0.031028	  0.002031	 -0.008011	  0.089629	  0.002096	 -0.001016	  0.026519	  0.001032	  0.000826
 -0.012168	 -0.063422	 -0.021544	 -0.011700	  0.011872	  0.019195	  0.028102	  0.078297	 -0.005892	 -0.026326	  0.042086	  0.013227	  0.069297
 -0.015021	 -0.066911	 -0.024922	 -0.009516	 -0.020102	 -0.012823	  0.055733	  0.066627	  0.001708	 -0.023424	  0.055133	  0.028602	  0.105807
  0.012412	 -0.065670	  0.010895	 -0.035298	 -0.033720	 -0.019358	  0.029312	  0.040271	 -0.033047	 -0.078431	  0.073394	 -0.033604	  0.023584
  0.003266	 -0.042296	  0.016732	 -0.080327	 -0.002447	 -0.019518	  0.014268	  0.058675	 -0.027460	 -0.067291	  0.046258	 -0.071792	 -0.016621
  0.004968	 -0.011010	  0.007055	 -0.062886	  0.027929	 -0.021465	  0.015617	  0.026246	 -0.008948	  0.001376	  0.071523	  0.001092	  0.011881
  0.004629	 -0.010102	 -0.004855	 -0.057000	  0.045167	 -0.016884	 -0.007603	 -0.014121	  0.012696	 -0.006762	  0.117489	  0.065760	  0.067721
  0.016545	 -0.021552	 -0.029687	 -0.055232	  0.110173	 -0.007951	 -0.005606	 -0.016811	 -0.009824	 -0.044724	  0.093427	  0.018752	  0.021324
  0.019398	 -0.060069	 -0.018547	 -0.025468	  0.082900	  0.015195	 -0.034233	 -0.013436	 -0.020211	 -0.048419	  0.038888	 -0.010963	 -0.078512
  0.027098	 -0.060443	  0.005120	 -0.043096	  0.026037	 -0.000855	 -0.051427	 -0.008042	 -0.024842	 -0.023260	  0.061472	  0.009900	 -0.069042
  0.006818	 -0.094576	  0.025493	 -0.013337	  0.034385	 -0.011767	 -0.010618	 -0.005431	 -0.022828	  0.025050	  0.126414	  0.068236	  0.055840
 -0.019389	 -0.069663	  0.019002	 -0.037587	  0.029144	 -0.011828	 -0.027240	 -0.029497	 -0.019072	  0.025503	  0.081500	  0.043160	  0.022687
 -0.051323	 -0.014672	 -0.002458	 -0.043982	 -0.005651	  0.006467	 -0.058204	 -0.030585	 -0.029905	 -0.001346	  0.010502	 -0.057409	 -0.122790
 -0.035002	  0.005195	 -0.002377	 -0.049606	  0.004126	  0.001838	 -0.071527	 -0.003700	 -0.013591	 -0.010111	  0.007843	 -0.032325	 -0.137876
 -0.037506	 -0.037648	 -0.033602	 -0.038817	  0.047054	 -0.021936	 -0.062299	 -0.011086	  0.000737	  0.010238	  0.047725	  0.066047	  0.022449
 -0.059284	 -0.065439	 -0.027645	 -0.036002	  0.045614	 -0.012916	 -0.018281	 -0.016134	  0.009716	  0.014734	  0.088633	  0.077436	  0.070605
 -0.032035	 -0.112577	 -0.004741	 -0.023532	  0.024237	 -0.024654	 -0.027367	 -0.031463	  0.036960	 -0.002453	  0.071814	  0.011940	 -0.061443
  0.009772	 -0.122691	 -0.038203	 -0.007576	  0.012167	 -0.037438	 -0.034262	 -0.034214	  0.006699	 -0.012692	  0.061944	 -0.022111	 -0.112384
  0.022510	 -0.139607	 -0.028213	 -0.019006	 -0.009659	 -0.024653	 -0.027942	 -0.039554	  0.011325	 -0.020000	  0.075695	  0.006812	 -0.044611
  0.017633	 -0.168977	 -0.030704	 -0.030163	 -0.020911	 -0.003054	 -0.019741	 -0.058931	  0.045401	 -0.008804	  0.105897	  0.054664	  0.022408
  0.013674	 -0.141826	 -0.033958	  0.002131	 -0.066581	  0.017409	 -0.035684	 -0.069303	  0.018877	 -0.035505	  0.047257	  0.026184	 -0.000720
 -0.009446	 -0.118976	 -0.044644	  0.012709	 -0.073756	  0.010526	 -0.047544	 -0.069207	  0.022637	 -0.052627	 -0.025778	 -0.028404	 -0.063045
 -0.036301	 -0.096253	 -0.016290	  0.002743	 -0.071297	 -0.002578	 -0.051460	 -0.085427	  0.006292	 -0.028124	 -0.031053	 -0.047489	 -0.079274
 -0.019536	 -0.108682	 -0.009961	 -0.023644	 -0.062315	 -0.010474	 -0.064782	 -0.067050	 -0.006976	 -0.009866	 -0.037670	 -0.014813	 -0.046732
  0.033840	 -0.105580	 -0.012117	 -0.016763	 -0.059227	  0.006916	 -0.037423	 -0.113831	  0.027695	  0.004737	 -0.024987	  0.052644	 -0.002258
  0.012931	 -0.103230	 -0.018543	 -0.000639	 -0.018555	  0.030085	 -0.017042	 -0.113867	  0.010477	  0.057076	 -0.046425	  0.065756	 -0.007393
 -0.013339	 -0.069768	 -0.047144	  0.024547	 -0.004786	 -0.037970	 -0.013445	 -0.117973	 -0.020199	  0.055044	 -0.042876	  0.057051	 -0.081434
 -0.014031	 -0.085059	 -0.087274	  0.027719	 -0.015394	 -0.036007	 -0.027035	 -0.105631	 -0.015510	  0.015516	 -0.031960	  0.094722	 -0.045725
  0.005986	 -0.096121	 -0.073844	 -0.010923	 -0.024620	 -0.013171	 -0.032929	 -0.094651	 -0.037677	 -0.025608	 -0.009158	  0.090472	  0.014695
  0.030218	 -0.126938	 -0.040434	 -0.059883	 -0.017625	 -0.028367	 -0.034547	 -0.086878	 -0.042293	 -0.019536	 -0.008784	  0.121519	  0.019495
  0.027615	 -0.145642	 -0.081848	 -0.095794	 -0.018922	 -0.060527	 -0.044214	 -0.111557	 -0.047301	  0.031749	 -0.023573	  0.089734	 -0.009937
  0.019537	 -0.115705	 -0.065983	 -0.077288	 -0.004165	 -0.060741	 -0.085517	 -0.128821	 -0.045729	  0.041304	 -0.024898	  0.077811	 -0.030434
  0.027648	 -0.077488	 -0.033966	 -0.046708	  0.053936	 -0.048716	 -0.075024	 -0.134643	 -0.020075	  0.025463	  0.003851	  0.099611	 -0.012963
  0.000689	 -0.098774	 -0.016188	 -0.021017	  0.056192	 -0.044944	 -0.037779	 -0.113023	 -0.035417	 -0.001011	  0.034220	  0.091017	 -0.002036
  0.003096	 -0.118233	 -0.055455	 -0.039266	  0.072055	 -0.048029	 -0.057891	 -0.063170	 -0.044260	 -0.041687	  0.032778	  0.080547	 -0.058717
  0.026829	 -0.111613	 -0.043340	 -0.098648	  0.017919	 -0.056539	 -0.090302	 -0.057297	 -0.018678	 -0.061298	  0.047588	  0.068148	 -0.111175
  0.036574	 -0.113245	 -0.045227	 -0.102401	 -0.015424	 -0.025507	 -0.077415	 -0.089531	 -0.002203	 -0.033504	  0.006806	  0.062048	 -0.051835
  0.005386	 -0.104352	 -0.070094	 -0.096914	  0.007896	 -0.005478	 -0.058554	 -0.064635	 -0.025174	 -0.023259	 -0.025287	  0.087876	 -0.013197
 -0.002246	 -0.108717	 -0.060769	 -0.107239	  0.023641	 -0.032124	 -0.049299	 -0.044765	 -0.034744	 -0.012455	 -0.076383	  0.078855	 -0.032167
  0.017050	 -0.098708	 -0.046377	 -0.100163	  0.020763	 -0.009101	 -0.094635	 -0.063423	 -0.012834	 -0.024490	 -0.073447	  0.091082	 -0.023348
  0.012072	 -0.099523	 -0.028104	 -0.078668	  0.022264	 -0.018835	 -0.085733	 -0.063718	 -0.001538	 -0.037843	 -0.008244	  0.107017	 -0.004849
  0.010434	 -0.114562	 -0.051898	 -0.043883	  0.010025	 -0.038499	 -0.043532	 -0.050906	 -0.017492	 -0.070048	 -0.023201	  0.093648	  0.016205
  0.005166	 -0.116905	 -0.044559	 -0.057547	  0.024909	 -0.028750	 -0.048687	 -0.079906	 -0.035543	 -0.052825	 -0.049372	  0.081720	 -0.020327
  0.020065	 -0.118171	 -0.000618	 -0.030601	  0.025671	 -0.012036	 -0.054097	 -0.098116	 -0.033553	 -0.049860	 -0.006054	  0.073611	 -0.085200
  0.046844	 -0.077078	 -0.008836	 -0.018992	  0.053377	 -0.006727	 -0.023356	 -0.101404	 -0.049948	 -0.054560	  0.021581	  0.050685	 -0.095832
  0.087346	 -0.045063	 -0.060790	 -0.032412	  0.060382	 -0.040373	 -0.021392	 -0.094373	 -0.038551	 -0.041895	  0.000285	  0.074025	 -0.070434
  0.105987	 -0.058069	 -0.074890	 -0.008750	  0.051256	 -0.006103	  0.007237	 -0.060138	 -0.022064	 -0.015707	 -0.007701	  0.087371	 -0.067808
  0.113835	 -0.081548	 -0.069568	  0.000522	  0.021512	  0.009674	  0.025923	 -0.063694	 -0.014782	  0.030565	  0.009732	  0.023401	 -0.092901
  0.121229	 -0.091025	 -0.103296	 -0.013130	 -0.006825	 -0.009307	 -0.008072	 -0.064374	 -0.053620	  0.052321	  0.029357	 -0.007514	 -0.074277
  0.075708	 -0.062258	 -0.096952	 -0.034111	  0.012818	 -0.023924	 -0.038815	 -0.073571	 -0.069975	  0.072810	  0.005488	  0.018254	  0.003851
  0.058515	 -0.051224	 -0.085692	 -0.043094	  0.008460	 -0.042480	 -0.041548	 -0.120224	 -0.047364	  0.073604	  0.028280	  0.053567	  0.014078
  0.051387	 -0.078522	 -0.073085	 -0.004242	 -0.015327	 -0.021939	 -0.025193	 -0.112798	 -0.028440	  0.025641	  0.032576	  0.058289	 -0.025695
  0.005246	 -0.056004	 -0.093313	  0.017935	  0.010063	 -0.012600	 -0.005296	 -0.101624	 -0.053046	  0.024586	  0.036262	  0.036138	 -0.059158
 -0.012966	 -0.047696	 -0.026743	  0.042568	  0.027047	 -0.024888	  0.005374	 -0.095212	 -0.022442	  0.047749	  0.035744	  0.047016	 -0.040374
  0.004745	 -0.068483	  0.018307	  0.053504	  0.012846	 -0.049228	  0.007979	 -0.063305	 -0.047031	  0.072999	  0.036809	  0.053368	  0.009357
  0.024876	 -0.074671	  0.029242	  0.018602	  0.003110	 -0.062333	  0.008771	 -0.063155	 -0.085324	  0.095149	  0.021653	  0.017339	 -0.039515
  0.041001	 -0.105889	  0.028231	 -0.000591	 -0.019768	 -0.050789	 -0.013550	 -0.098648	 -0.059784	  0.092093	 -0.015531	 -0.040689	 -0.082624
  0.042993	 -0.091469	  0.035740	 -0.011149	 -0.054706	 -0.069590	 -0.009524	 -0.120986	 -0.052078	  0.039298	 -0.004376	 -0.031873	 -0.085329
  0.033705	 -0.105859	  0.043461	 -0.041320	 -0.062522	 -0.079362	 -0.040626	 -0.112256	 -0.038220	  0.027003	  0.069763	 -0.023920	 -0.019023
  0.017592	 -0.075333	  0.006551	 -0.006044	 -0.064663	 -0.093570	 -0.042112	 -0.095281	 -0.080635	  0.025038	  0.054345	 -0.007603	 -0.030631
  0.024255	 -0.071563	 -0.052619	 -0.010851	 -0.074766	 -0.100420	 -0.064960	 -0.089700	 -0.108915	  0.029169	  0.019001	 -0.010766	 -0.109057
  0.012042	 -0.115584	 -0.073944	 -0.003283	 -0.025374	 -0.087607	 -0.069965	 -0.106965	 -0.104134	 -0.002342	  0.037088	 -0.016348	 -0.133513
 -0.025581	 -0.158132	 -0.052413	  0.006434	  0.014450	 -0.092037	 -0.076108	 -0.113851	 -0.050630	 -0.009875	  0.058937	  0.015710	 -0.098340
 -0.026144	 -0.114211	 -0.066898	  0.023855	  0.017398	 -0.100406	 -0.088447	 -0.110508	 -0.043770	  0.035775	  0.055906	  0.046299	 -0.004711
  0.034458	 -0.102091	 -0.091905	  0.016613	  0.027049	 -0.089507	 -0.125577	 -0.169029	 -0.078643	  0.018605	  0.023427	  0.034918	 -0.053669
  0.066822	 -0.061031	 -0.096130	  0.022776	  0.035177	 -0.082037	 -0.150133	 -0.207910	 -0.078589	  0.008960	 -0.001894	 -0.016503	 -0.109723
  0.062097	 -0.055164	 -0.125508	  0.030878	  0.013956	 -0.041089	 -0.154542	 -0.183082	 -0.077239	  0.010356	 -0.015274	 -0.003449	 -0.076149
  0.073075	 -0.079533	 -0.161042	  0.016247	 -0.016671	 -0.036905	 -0.100778	 -0.151849	 -0.057804	  0.018531	 -0.014763	  0.048252	 -0.005228
  0.096267	 -0.040651	 -0.125765	 -0.002860	 -0.007344	 -0.053676	 -0.078196	 -0.141121	 -0.071355	  0.038335	 -0.033960	  0.085676	  0.011098
  0.056248	 -0.039557	 -0.117443	 -0.019128	 -0.032795	 -0.090076	 -0.074277	 -0.163126	 -0.092208	  0.032437	 -0.023115	  0.026343	 -0.082084
  0.054726	 -0.038506	 -0.098355	  0.003630	 -0.037009	 -0.087357	 -0.059998	 -0.181205	 -0.088050	 -0.009801	  0.007564	  0.001933	 -0.122639
  0.075670	 -0.047780	 -0.085552	  0.033701	 -0.030147	 -0.096288	 -0.052113	 -0.188391	 -0.080011	 -0.028764	  0.001822	  0.026583	 -0.054893
  0.048829	 -0.072119	 -0.054817	  0.003493	 -0.029820	 -0.126456	 -0.052179	 -0.169973	 -0.051434	  0.014470	  0.007868	  0.016933	 -0.006238
  0.047276	 -0.133456	 -0.054475	 -0.014604	  0.016563	 -0.140611	 -0.054786	 -0.181245	 -0.075160	  0.017714	  0.037795	  0.010498	 -0.037604
  0.063418	 -0.143392	 -0.060489	 -0.004285	  0.001145	 -0.135714	 -0.022377	 -0.188264	 -0.074183	  0.016155	  0.028628	 -0.005232	 -0.087863
  0.091599	 -0.074842	 -0.058921	 -0.012373	 -0.003657	 -0.145038	 -0.015857	 -0.201363	 -0.062383	  0.004931	  0.058270	  0.038775	 -0.079559
  0.115930	 -0.071303	 -0.073494	 -0.013151	  0.012545	 -0.144220	 -0.048255	 -0.179166	 -0.036456	  0.024487	  0.076362	  0.090546	 -0.011461
  0.082080	 -0.163428	 -0.106311	 -0.011562	 -0.006691	 -0.125319	 -0.046540	 -0.138183	 -0.052708	  0.020716	  0.035287	  0.078935	 -0.024660
  0.029104	 -0.182981	 -0.089770	 -0.022059	  0.019623	 -0.091356	 -0.027460	 -0.143367	 -0.073703	  0.037717	  0.006830	  0.043499	 -0.087589
  0.028043	 -0.157103	 -0.065360	 -0.006504	  0.058319	 -0.099546	  0.000442	 -0.177045	 -0.053629	  0.058926	 -0.010244	  0.049547	 -0.093346
  0.033596	 -0.064830	 -0.070819	  0.024799	  0.058353	 -0.113709	  0.025199	 -0.157659	 -0.021752	  0.038094	 -0.030373	  0.080316	 -0.032745
  0.033443	 -0.052091	 -0.093799	  0.007720	  0.069205	 -0.132442	  0.031976	 -0.160516	 -0.041800	  0.018890	 -0.026044	  0.102642	  0.017854
  0.040872	 -0.090265	 -0.100436	  0.016611	  0.058251	 -0.116840	 -0.002673	 -0.163718	 -0.038227	 -0.018836	 -0.020908	  0.094597	 -0.071031
  0.079360	 -0.099254	 -0.096951	  0.021966	  0.066184	 -0.093750	 -0.013819	 -0.138627	 -0.043682	 -0.010926	 -0.023791	  0.090920	 -0.181035
  0.075561	 -0.094441	 -0.082166	  0.019373	  0.059739	 -0.089292	 -0.007279	 -0.172675	 -0.056049	 -0.011932	 -0.008960	  0.093571	 -0.139025
  0.030473	 -0.085132	 -0.084121	  0.042341	  0.054166	 -0.085320	  0.021999	 -0.142467	 -0.076576	 -0.012495	 -0.001247	  0.130122	 -0.026988
  0.016548	 -0.035738	 -0.091746	  0.034690	  0.087864	 -0.081349	  0.029863	 -0.146925	 -0.063856	  0.002309	  0.036569	  0.123359	 -0.039244
  0.049842	 -0.002405	 -0.091666	  0.016542	  0.091442	 -0.067879	  0.031922	 -0.132632	 -0.034509	 -0.041699	  0.013156	  0.052056	 -0.084708
  0.067579	 -0.028158	 -0.099783	  0.047656	  0.107614	 -0.081719	  0.006196	 -0.102533	 -0.078153	 -0.040816	  0.004727	  0.025103	 -0.111765
  0.083991	 -0.042186	 -0.099835	  0.051217	  0.109953	 -0.096706	  0.009760	 -0.098177	 -0.054989	 -0.006360	  0.021014	  0.082910	 -0.067522
  0.099891	 -0.069205	 -0.077266	  0.033765	  0.103791	 -0.102867	  0.047222	 -0.108553	 -0.018327	  0.017997	 -0.004938	  0.104215	 -0.015352
  0.075537	 -0.099421	 -0.059013	  0.013691	  0.067655	 -0.140446	  0.010112	 -0.151519	 -0.034958	 -0.000439	 -0.022580	  0.063505	 -0.045299
  0.062489	 -0.083648	 -0.078701	  0.012419	  0.054433	 -0.153147	  0.026501	 -0.155901	 -0.055276	 -0.022450	 -0.028656	  0.086206	 -0.069615
  0.084988	 -0.088094	 -0.052740	 -0.001803	  0.061713	 -0.152286	  0.011145	 -0.119780	 -0.049277	  0.003604	 -0.021145	  0.126387	 -0.047642
  0.075678	 -0.082742	 -0.069568	 -0.010620	  0.061361	 -0.170338	  0.015357	 -0.116202	 -0.024163	  0.013326	  0.015592	  0.118471	  0.011745
  0.077534	 -0.072560	 -0.080214	 -0.033168	  0.096667	 -0.163731	  0.016584	 -0.122710	 -0.035589	  0.038593	  0.018853	  0.104528	  0.023674
  0.060022	 -0.081257	 -0.077042	 -0.042012	  0.121244	 -0.152469	  0.009470	 -0.124651	 -0.044138	  0.013683	  0.016780	  0.054895	 -0.013187
  0.085233	 -0.111553	 -0.056369	 -0.049947	  0.141066	 -0.118464	  0.002815	 -0.159386	 -0.055214	 -0.020590	  0.010694	  0.043734	 -0.063482
  0.081839	 -0.074142	 -0.038799	 -0.054499	  0.154859	 -0.111319	  0.025224	 -0.161560	 -0.042475	 -0.014039	 -0.008302	  0.086305	 -0.033773
  0.060344	 -0.052480	 -0.043729	 -0.049306	  0.106987	 -0.117760	  0.029505	 -0.119842	 -0.059635	  0.018103	 -0.005639	  0.091191	 -0.018878
  0.065387	 -0.072009	 -0.051611	 -0.056537	  0.116419	 -0.073448	 -0.011364	 -0.072127	 -0.073280	  0.020736	 -0.005469	  0.056776	 -0.045565
  0.034208	 -0.113224	 -0.056869	 -0.041459	  0.113594	 -0.077849	 -0.010998	 -0.057105	 -0.100631	  0.010685	 -0.018009	  0.057057	 -0.054739
  0.049194	 -0.115299	 -0.087935	 -0.007130	  0.080687	 -0.116401	 -0.004615	 -0.063191	 -0.109533	  0.010441	 -0.009345	  0.074094	 -0.003110
  0.078615	 -0.084798	 -0.113832	 -0.003776	  0.048489	 -0.106662	  0.036069	 -0.096900	 -0.111086	  0.002754	 -0.047895	  0.100489	  0.041959
  0.086231	 -0.115276	 -0.120316	 -0.014833	  0.069421	 -0.095336	  0.016654	 -0.091040	 -0.119755	 -0.014116	 -0.023744	  0.074214	 -0.008868
  0.070113	 -0.094273	 -0.093105	  0.007501	  0.120572	 -0.093865	  0.022069	 -0.105196	 -0.120194	 -0.013447	 -0.012213	  0.035335	 -0.095582
  0.100431	 -0.091706	 -0.100728	  0.048272	  0.125679	 -0.161294	  0.047166	 -0.088543	 -0.088142	 -0.001803	 -0.047652	  0.036719	 -0.119431
  0.089257	 -0.065931	 -0.133537	  0.023334	  0.122932	 -0.221192	  0.042427	 -0.108892	 -0.104609	 -0.005247	 -0.037624	  0.074366	 -0.057527
  0.091339	 -0.049218	 -0.094507	  0.015997	  0.128432	 -0.181638	  0.038609	 -0.120533	 -0.106582	 -0.004458	 -0.043492	  0.099650	 -0.068363
  0.105711	  0.020845	 -0.053344	  0.015881	  0.174372	 -0.145438	  0.018815	 -0.094480	 -0.083339	 -0.017238	 -0.027858	  0.059637	 -0.093419
  0.093692	  0.045869	 -0.021856	  0.031550	  0.123109	 -0.116568	 -0.002495	 -0.108377	 -0.071382	 -0.000269	 -0.010384	  0.042786	 -0.098453
  0.064265	 -0.043644	 -0.016878	  0.066843	  0.087216	 -0.135587	 -0.033231	 -0.134904	 -0.056356	 -0.011796	  0.024026	  0.045320	 -0.069814
  0.044023	 -0.079102	 -0.014888	  0.047194	  0.119379	 -0.146719	 -0.048778	 -0.125709	 -0.096626	 -0.013045	  0.026667	  0.026282	 -0.085575
  0.025545	 -0.062724	 -0.004077	  0.038549	  0.167937	 -0.110062	 -0.043267	 -0.080729	 -0.094290	  0.016450	  0.022162	  0.011693	 -0.131105
  0.046076	 -0.067067	  0.033344	  0.034010	  0.175192	 -0.097365	 -0.072835	 -0.095313	 -0.077404	  0.040336	  0.030495	  0.053960	 -0.060206
  0.072304	 -0.033705	  0.037140	  0.011446	  0.174451	 -0.091781	 -0.085972	 -0.121623	 -0.077837	  0.056967	  0.011707	  0.062730	 -0.044461
  0.068764	 -0.033394	  0.015107	  0.025656	  0.158771	 -0.066046	 -0.061534	 -0.111466	 -0.067708	  0.061891	 -0.004564	  0.026245	 -0.113954
  0.073664	 -0.048990	  0.010002	  0.045083	  0.104869	 -0.081017	 -0.043935	 -0.121791	 -0.073731	  0.023045	 -0.008564	  0.020635	 -0.172062
  0.062143	 -0.045509	 -0.021716	  0.038551	  0.101958	 -0.073474	 -0.013908	 -0.092990	 -0.055961	  0.004929	  0.022984	  0.069647	 -0.081390
  0.102456	 -0.060460	 -0.015419	  0.036310	  0.081968	 -0.066054	 -0.018903	 -0.103681	 -0.041743	  0.010687	  0.066421	  0.089651	 -0.015328
  0.123646	 -0.074445	  0.001475	  0.016411	  0.032239	 -0.066328	 -0.060006	 -0.143949	 -0.058971	  0.010495	  0.049786	  0.077042	 -0.108172
  0.087656	 -0.099096	 -0.037550	  0.013207	  0.058037	 -0.048317	 -0.065802	 -0.152775	 -0.067766	 -0.015492	 -0.001980	  0.073687	 -0.168885
  0.060945	 -0.101968	 -0.061034	  0.020074	  0.039794	 -0.021990	 -0.078658	 -0.106052	 -0.065347	 -0.036207	  0.015463	  0.082621	 -0.121299
  0.054307	 -0.055798	 -0.070714	 -0.016713	  0.039653	  0.013758	 -0.099778	 -0.071240	 -0.088243	 -0.015495	  0.035672	  0.115688	 -0.036764
  0.067891	 -0.045630	 -0.074075	 -0.014449	  0.064784	 -0.009325	 -0.133342	 -0.083432	 -0.113178	 -0.031372	  0.012571	  0.109146	 -0.061958
  0.088327	 -0.093529	 -0.081723	  0.015639	  0.054568	 -0.027271	 -0.118346	 -0.098366	 -0.045619	 -0.049977	 -0.014858	  0.054725	 -0.131453
  0.102835	 -0.080490	 -0.085688	  0.005602	  0.092723	 -0.009826	 -0.111804	 -0.137961	 -0.028349	 -0.038723	 -0.007131	  0.029013	 -0.147247
  0.109685	 -0.075947	 -0.044677	 -0.011243	  0.131619	  0.027097	 -0.112356	 -0.137396	 -0.013166	 -0.014827	  0.022609	  0.072975	 -0.100460
  0.137995	 -0.057034	 -0.033132	 -0.011059	  0.105611	  0.001562	 -0.115533	 -0.139196	  0.019220	 -0.037126	  0.049324	  0.142326	 -0.042569
  0.135578	 -0.067956	 -0.066751	 -0.007666	  0.073856	  0.013153	 -0.120180	 -0.150370	  0.026117	 -0.054603	  0.042853	  0.175355	 -0.051894
  0.097603	 -0.059234	 -0.100508	 -0.014153	  0.068214	  0.012086	 -0.131108	 -0.129192	 -0.006104	 -0.047248	  0.038297	  0.165347	 -0.100828
  0.098374	 -0.052170	 -0.082249	 -0.021783	  0.051403	  0.003665	 -0.156394	 -0.096552	 -0.033379	 -0.014103	  0.065308	  0.151802	 -0.140583
  0.088047	 -0.089366	 -0.065561	 -0.001961	  0.068126	 -0.029286	 -0.145847	 -0.094210	 -0.032460	 -0.008487	  0.062891	  0.152359	 -0.077365
  0.084087	 -0.083172	 -0.055353	 -0.009649	  0.131380	 -0.036678	 -0.114917	 -0.121741	 -0.015196	  0.001814	  0.068527	  0.142244	 -0.016986
  0.065375	 -0.057331	 -0.058822	 -0.010020	  0.188479	 -0.045492	 -0.088304	 -0.134595	 -0.027850	  0.031252	  0.055629	  0.121464	 -0.068461
  0.069097	 -0.060068	 -0.054335	  0.004667	  0.190709	 -0.091436	 -0.066004	 -0.145535	 -0.071876	  0.022072	  0.016593	  0.093150	 -0.113564
  0.086897	 -0.036570	 -0.059999	 -0.001900	  0.135096	 -0.162306	 -0.060081	 -0.116300	 -0.070793	 -0.025404	  0.028112	  0.074923	 -0.118505
  0.056442	 -0.027996	 -0.065472	 -0.041755	  0.082188	 -0.163340	 -0.084599	 -0.091782	 -0.048289	 -0.030471	  0.023852	  0.102091	 -0.075020
  0.056268	 -0.030526	 -0.061369	 -0.047619	  0.072022	 -0.089781	 -0.068921	 -0.106684	 -0.032097	 -0.014421	  0.025146	  0.116123	 -0.071797
  0.050429	 -0.037801	 -0.055701	 -0.068603	  0.107182	 -0.048838	 -0.037054	 -0.136640	 -0.066600	 -0.051210	  0.023988	  0.100609	 -0.129877
  0.018950	 -0.030390	 -0.061865	 -0.082173	  0.100026	 -0.043972	 -0.037747	 -0.112857	 -0.061883	 -0.031775	  0.012211	  0.107066	 -0.152246
  0.029306	 -0.023120	 -0.096103	 -0.062195	  0.085811	 -0.028542	 -0.045985	 -0.101770	 -0.056933	 -0.003119	  0.029357	  0.131499	 -0.106982
  0.057376	 -0.106399	 -0.111995	 -0.065242	  0.047222	 -0.042440	 -0.024996	 -0.089588	 -0.033792	 -0.014136	  0.033380	  0.162453	 -0.065920
  0.082445	 -0.122047	 -0.104538	 -0.072718	  0.042379	 -0.082764	 -0.008594	 -0.047140	 -0.019624	  0.002608	  0.028503	  0.174624	 -0.066422
  0.058536	 -0.018158	 -0.102942	 -0.056023	  0.062555	 -0.042771	 -0.013266	 -0.044365	 -0.023694	  0.031867	 -0.001787	  0.150217	 -0.096459
  0.052576	 -0.006787	 -0.088938	 -0.042908	  0.061536	 -0.064564	 -0.040852	 -0.066076	 -0.023131	  0.024104	 -0.027680	  0.152717	 -0.122587
  0.055353	 -0.083558	 -0.100406	 -0.030463	  0.066702	 -0.076649	 -0.050177	 -0.101625	 -0.034745	  0.014859	 -0.016670	  0.167673	 -0.070742
  0.074097	 -0.107501	 -0.133227	 -0.020690	  0.057416	 -0.052910	 -0.057828	 -0.128467	 -0.007295	  0.027737	  0.011187	  0.175165	 -0.035025
  0.108163	 -0.084546	 -0.143928	 -0.017244	  0.049285	 -0.034041	 -0.031973	 -0.129036	 -0.049897	  0.028180	  0.034593	  0.164632	 -0.025422
  0.099819	 -0.073655	 -0.164230	 -0.025714	  0.029732	 -0.033268	 -0.041886	 -0.122805	 -0.058976	  0.028439	  0.055742	  0.142832	 -0.072156
  0.088198	 -0.074124	 -0.148597	 -0.016246	  0.001384	 -0.020572	 -0.042962	 -0.128314	 -0.026364	  0.030940	  0.029613	  0.140045	 -0.074438
  0.068365	 -0.090594	 -0.114887	 -0.011638	 -0.006984	 -0.061357	 -0.044187	 -0.114984	  0.002405	  0.012837	 -0.001614	  0.143865	 -0.005741
  0.054765	 -0.076298	 -0.107602	 -0.013499	 -0.014793	 -0.063052	 -0.035051	 -0.124948	 -0.013506	  0.014378	  0.023651	  0.128894	 -0.028801
  0.052297	 -0.057310	 -0.121957	 -0.010157	  0.020374	 -0.088793	 -0.063103	 -0.110660	 -0.006572	  0.032600	  0.041820	  0.079127	 -0.050903
  0.040202	 -0.053869	 -0.115334	 -0.024819	  0.043733	 -0.104584	 -0.072031	 -0.099286	  0.009268	  0.036566	  0.036595	  0.076014	 -0.047855
  0.004125	 -0.041831	 -0.102669	 -0.014673	  0.026603	 -0.092754	 -0.067749	 -0.093242	  0.013143	  0.021384	  0.015541	  0.134449	 -0.037758
  0.014130	 -0.064229	 -0.073489	  0.013426	  0.020872	 -0.076101	 -0.010261	 -0.107338	  0.053344	  0.031549	  0.022066	  0.130243	 -0.026767
  0.032613	 -0.049828	 -0.063819	  0.022367	  0.009090	 -0.049889	  0.001041	 -0.115273	  0.051111	  0.056269	  0.043793	  0.138424	 -0.013858
  0.011371	 -0.024350	 -0.043013	  0.018244	  0.014547	 -0.069970	 -0.042976	 -0.125465	  0.014926	  0.032109	 -0.000626	  0.136745	 -0.034758
  0.011436	 -0.002347	 -0.038756	  0.027108	  0.027512	 -0.076175	 -0.038659	 -0.108504	 -0.001384	  0.003733	  0.002983	  0.110326	 -0.048273
  0.051460	  0.048936	 -0.034475	  0.020846	  0.015527	 -0.060871	 -0.028799	 -0.106405	 -0.016587	 -0.025373	 -0.000900	  0.133099	 -0.012519
  0.057699	  0.021476	 -0.043817	 -0.009191	  0.034456	 -0.045829	 -0.016549	 -0.102273	 -0.044343	 -0.048221	 -0.003165	  0.163963	  0.008991
  0.052498	 -0.033140	 -0.058723	 -0.039393	  0.040874	 -0.031883	 -0.037763	 -0.085748	 -0.041576	 -0.058797	 -0.029668	  0.140787	 -0.019120
  0.048430	 -0.075234	 -0.094472	 -0.007313	  0.027772	 -0.028694	 -0.028243	 -0.102499	 -0.044971	 -0.069213	 -0.042533	  0.103907	 -0.075063
  0.031037	 -0.063535	 -0.084643	  0.002422	  0.009811	 -0.075882	 -0.043444	 -0.113272	 -0.034917	 -0.074355	 -0.056028	  0.106208	 -0.129616
  0.053897	 -0.071169	 -0.012166	 -0.014784	 -0.009308	 -0.047776	 -0.024942	 -0.100194	 -0.048090	 -0.035936	 -0.055839	  0.129606	 -0.108749
  0.077448	 -0.055389	 -0.000669	 -0.045999	 -0.009351	 -0.031750	 -0.016901	 -0.113807	 -0.034683	 -0.036157	 -0.017777	  0.148806	 -0.078036
  0.062762	 -0.071953	 -0.040014	 -0.034773	 -0.015059	 -0.041919	 -0.038870	 -0.108865	  0.004044	 -0.068011	 -0.011975	  0.152860	 -0.061001
  0.057484	 -0.102083	 -0.060948	  0.002969	 -0.015065	 -0.043419	 -0.055821	 -0.107605	  0.006885	 -0.070742	 -0.009426	  0.115144	 -0.073247
  0.037948	 -0.073967	 -0.067888	  0.013279	 -0.023952	 -0.015028	 -0.065178	 -0.098066	 -0.016480	 -0.068689	 -0.021864	  0.066410	 -0.087302
  0.095259	 -0.021632	 -0.014247	  0.025172	 -0.039311	  0.004055	 -0.038016	 -0.078279	 -0.004069	 -0.057562	  0.018168	  0.053263	 -0.052778
  0.150362	 -0.008401	  0.001527	  0.004158	 -0.043199	 -0.025253	 -0.037336	 -0.104052	  0.029107	 -0.048696	  0.047834	  0.082912	 -0.053080
  0.133582	 -0.045815	 -0.025921	 -0.031458	 -0.071777	 -0.052043	 -0.037941	 -0.118491	  0.040475	 -0.044575	  0.067227	  0.064246	 -0.058540
  0.090293	 -0.072603	 -0.046773	 -0.044852	 -0.080653	 -0.009712	 -0.055507	 -0.100835	  0.061555	 -0.055242	  0.038586	  0.043301	 -0.067042
  0.134839	 -0.082061	 -0.041251	 -0.048708	 -0.087802	  0.019123	 -0.045587	 -0.136000	  0.010378	  0.008568	  0.040984	  0.054150	 -0.078705
  0.165056	 -0.099199	 -0.012621	 -0.028006	 -0.075835	 -0.024444	 -0.056195	 -0.136616	  0.004842	  0.031292	  0.060855	  0.055631	 -0.050541
  0.108447	 -0.078150	 -0.016448	 -0.061924	 -0.033321	 -0.012844	 -0.055847	 -0.128020	 -0.005396	 -0.001820	  0.089985	  0.028820	 -0.035978
  0.126902	 -0.072627	 -0.015551	 -0.054289	  0.030546	  0.004610	 -0.047798	 -0.100124	 -0.020047	 -0.012584	  0.116738	  0.022454	 -0.071492
  0.111723	 -0.077638	 -0.023067	 -0.023812	  0.020848	  0.018695	 -0.023860	 -0.074012	 -0.023993	 -0.013918	  0.106493	  0.000885	 -0.102250
  0.114374	 -0.067638	 -0.034203	 -0.009991	  0.008784	 -0.006673	  0.002496	 -0.050274	 -0.038458	 -0.033228	  0.089048	  0.002743	 -0.097187
  0.082963	 -0.025350	 -0.029449	 -0.014447	 -0.012718	 -0.005979	  0.002194	 -0.036440	 -0.041018	 -0.040842	  0.086250	  0.051062	 -0.054370
  0.067842	  0.002401	 -0.034393	 -0.018905	 -0.022357	  0.018959	 -0.011342	 -0.050318	 -0.021979	 -0.070442	  0.107867	  0.032541	 -0.051263
  0.062939	  0.004238	 -0.053848	 -0.025480	 -0.016082	  0.035365	 -0.032577	 -0.057799	 -0.020775	 -0.068269	  0.105463	  0.025293	 -0.098148
  0.056226	 -0.016878	 -0.091845	 -0.002904	 -0.021878	  0.033459	 -0.027141	 -0.078297	  0.014341	 -0.064999	  0.075969	  0.042520	 -0.086504
  0.073684	  0.001733	 -0.106940	  0.028151	 -0.011181	  0.054284	 -0.020338	 -0.078515	  0.036222	 -0.071468	  0.096847	  0.031913	 -0.040203
  0.073594	  0.009795	 -0.077011	 -0.027032	 -0.000491	  0.068505	 -0.035489	 -0.097758	  0.038800	 -0.064416	  0.106617	 -0.004712	 -0.001632
  0.055150	 -0.025473	 -0.110364	 -0.043206	 -0.001309	  0.044464	 -0.029993	 -0.066276	  0.054326	 -0.060274	  0.096694	 -0.020172	  0.009183
  0.047579	 -0.040603	 -0.103924	 -0.012465	 -0.020170	  0.038458	 -0.040950	 -0.042747	  0.059596	 -0.031912	  0.093380	  0.019792	 -0.023052
  0.062450	  0.000282	 -0.120016	 -0.011564	 -0.025409	 -0.012673	 -0.037007	 -0.041973	  0.045576	 -0.036871	  0.114256	  0.037836	 -0.031714
  0.030384	 -0.022419	 -0.116516	 -0.032068	 -0.026635	 -0.037649	 -0.060551	 -0.056010	  0.075271	 -0.005169	  0.083588	  0.072388	 -0.018843
  0.026852	 -0.009446	 -0.128272	 -0.048764	 -0.006056	 -0.015065	 -0.070563	 -0.033202	  0.102088	 -0.013058	  0.030216	  0.060514	 -0.029632
  0.024307	 -0.014036	 -0.124408	  0.013858	 -0.014036	 -0.002403	 -0.050289	 -0.012488	  0.051498	 -0.013413	  0.051969	  0.038397	 -0.082489
  0.017582	 -0.010399	 -0.109376	  0.005630	  0.020643	  0.026011	 -0.044925	 -0.019188	  0.020382	  0.005612	  0.072893	  0.028839	 -0.094328
  0.025606	 -0.019166	 -0.117684	 -0.004062	  0.033186	  0.017816	 -0.083776	 -0.076862	  0.006935	  0.001820	  0.067462	  0.008285	 -0.063388
  0.035610	 -0.051465	 -0.125182	 -0.000139	 -0.001975	 -0.002165	 -0.074863	 -0.113834	 -0.016899	  0.014363	  0.045873	  0.034841	 -0.049331
  0.054587	 -0.043127	 -0.082484	 -0.005104	 -0.013257	  0.030933	 -0.067100	 -0.090777	 -0.036402	  0.025869	  0.017494	  0.037182	 -0.071518
  0.034482	 -0.026961	 -0.058290	  0.032726	 -0.007958	  0.016013	 -0.074975	 -0.055813	 -0.049426	  0.022003	 -0.005428	  0.008202	 -0.103794
 -0.011168	 -0.005149	 -0.023769	  0.019280	 -0.013659	 -0.005379	 -0.098605	 -0.079892	 -0.056512	  0.020177	  0.002724	 -0.003815	 -0.091681
