# Supplementary material for: A fluorescent photoimmunoconjugate for imaging of cholesteatoma
Source: Sci Rep. 2022 Nov 19;12:19905. doi: 10.1038/s41598-022-22072-9 (PMC9675863; doi:10.1038/s41598-022-22072-9)
Supplement: Supplementary file 2 — Supplementary Information 2. [file 41598_2022_22072_MOESM2_ESM.zip › Data/ABR-27-2]

:RUN-2	LEVEL SWEEP	TEMP:NaN	5/12/2018	11:14 AM	NaNHR:
:SW EAR: R	SW FREQ: 8.00	# AVERAGES: 512	REP RATE (/sec): 40	DRIVER: RS Tweeter	SAMPLE (�sec): 40	
:NOTES-
:CHAMBER-CH4B-PXI
:CFTS Version: V2.7.2 (R850)
:LEVELS:20;25;30;35;40;45;50;55;60;65;70;75;80;
:DATA
  0.025458	  0.022505	 -0.001157	  0.009162	  0.024923	 -0.043961	 -0.004315	 -0.081696	 -0.004914	  0.059997	 -0.029589	  0.027710	  0.038369
 -0.006498	  0.035724	  0.043350	 -0.000346	  0.039529	 -0.005784	  0.035958	 -0.027811	  0.006433	  0.031097	 -0.022399	  0.053408	 -0.022382
 -0.008164	  0.002318	  0.042822	  0.019049	  0.033410	  0.019379	  0.027328	  0.005764	  0.020562	  0.057284	  0.024478	  0.033647	 -0.049499
 -0.000896	 -0.006300	  0.016266	 -0.005663	  0.066383	  0.034803	  0.014678	  0.013047	  0.026241	  0.076730	  0.001519	  0.004159	  0.008612
 -0.017126	  0.014286	  0.023375	 -0.033328	  0.043043	 -0.032022	  0.005760	  0.036552	 -0.015067	  0.071922	 -0.056388	 -0.033865	  0.034054
 -0.038906	  0.009385	  0.050514	 -0.018533	  0.009321	 -0.035519	 -0.022716	  0.007412	 -0.032190	  0.023423	 -0.087842	 -0.064852	  0.037222
 -0.016416	  0.023353	  0.026085	 -0.029329	 -0.022702	 -0.010551	 -0.035525	 -0.001836	 -0.012404	 -0.042615	 -0.043274	 -0.007081	  0.028132
  0.002090	  0.007873	  0.016323	 -0.028308	 -0.004443	  0.020797	 -0.034249	  0.007276	  0.012564	 -0.044850	  0.053882	  0.068882	 -0.000193
 -0.012384	 -0.020664	  0.016767	 -0.013759	 -0.002350	  0.032314	 -0.015152	 -0.010835	  0.011830	  0.005373	  0.055921	  0.063201	  0.029423
 -0.024163	 -0.025241	 -0.013977	 -0.015426	 -0.022059	  0.006613	 -0.010168	  0.004678	 -0.012339	 -0.017669	 -0.001606	  0.001994	  0.017709
 -0.015542	 -0.018541	  0.000486	 -0.028248	 -0.067541	 -0.001941	 -0.018591	  0.012020	 -0.006602	 -0.094988	 -0.012403	 -0.021551	  0.013982
  0.013308	  0.000310	  0.011597	 -0.009167	 -0.079332	  0.001166	 -0.009296	  0.000642	  0.006053	 -0.072529	  0.019783	  0.026867	 -0.022648
  0.011671	  0.004549	  0.006520	  0.021961	 -0.039570	  0.015113	  0.010423	  0.020200	 -0.022508	 -0.014844	  0.061201	  0.063120	 -0.055619
  0.028948	 -0.016036	 -0.012986	  0.006596	 -0.006281	  0.002683	  0.002159	  0.012998	 -0.012557	  0.027384	  0.055938	  0.027805	 -0.033901
  0.015556	 -0.004034	 -0.020590	 -0.024049	 -0.013169	 -0.026563	 -0.006741	 -0.007937	 -0.003558	  0.017553	 -0.018052	 -0.022662	  0.008138
  0.005246	 -0.010531	 -0.029258	  0.023803	 -0.031348	 -0.044888	  0.011221	  0.002828	  0.025763	 -0.012863	 -0.095696	 -0.067836	  0.025441
  0.003949	 -0.016449	 -0.038226	  0.051234	  0.010749	 -0.030983	 -0.003528	  0.001663	  0.006369	 -0.054597	 -0.030627	 -0.047576	 -0.036133
  0.023721	 -0.017672	 -0.043188	  0.017292	  0.016588	  0.013388	  0.002159	  0.011386	 -0.006945	 -0.048546	  0.054726	 -0.026445	 -0.043760
  0.016057	  0.000510	 -0.044220	  0.026531	  0.005054	  0.057090	  0.022005	  0.006117	 -0.002445	  0.017260	  0.053613	 -0.032816	 -0.010982
 -0.005909	  0.014656	 -0.050503	  0.030526	  0.039795	  0.028866	  0.028589	 -0.012467	  0.015713	  0.015478	  0.016815	 -0.046109	  0.034035
 -0.011754	 -0.019252	 -0.056581	  0.015241	  0.020603	  0.028015	  0.023662	 -0.034133	  0.015129	 -0.019502	 -0.029546	 -0.043506	  0.043778
  0.025049	 -0.037520	 -0.051274	  0.025737	 -0.019535	  0.032727	  0.020529	 -0.023388	  0.043542	 -0.045434	  0.016841	  0.037030	  0.039201
  0.056648	 -0.049701	 -0.028282	  0.023350	  0.020216	  0.054833	  0.041127	 -0.030283	  0.076662	 -0.009957	  0.069861	  0.037138	 -0.004192
  0.073794	 -0.042100	 -0.042683	  0.027987	  0.045309	  0.081155	  0.015804	 -0.051935	  0.050887	  0.034735	  0.061969	  0.004944	  0.038877
  0.024364	 -0.057530	 -0.008231	  0.013634	  0.015119	  0.028405	  0.006181	 -0.031862	 -0.016029	  0.051804	  0.048325	 -0.011297	  0.119891
  0.014717	 -0.078152	  0.033440	  0.013028	 -0.031967	  0.005519	 -0.001340	 -0.033179	 -0.035448	  0.051108	  0.020654	  0.007374	  0.173262
  0.010484	 -0.089075	  0.016161	  0.019960	 -0.026128	  0.061217	  0.021059	 -0.029231	 -0.000059	 -0.009106	  0.034278	  0.047147	  0.137792
 -0.035034	 -0.093967	  0.046640	  0.040971	 -0.000850	  0.115992	  0.038269	 -0.005169	  0.032645	 -0.047230	  0.071481	  0.135786	  0.097576
 -0.000628	 -0.053337	  0.057997	  0.087748	 -0.004616	  0.135555	  0.002875	  0.002791	  0.023482	 -0.010236	  0.087268	  0.138398	  0.119663
  0.000746	 -0.061904	  0.042482	  0.075815	 -0.016238	  0.135193	  0.000980	 -0.003424	  0.031192	  0.018226	  0.034716	  0.083258	  0.126109
 -0.008076	 -0.050851	  0.038759	  0.058590	 -0.027460	  0.060357	  0.039253	 -0.010438	  0.039697	 -0.009410	 -0.032370	  0.036220	  0.149002
 -0.003043	 -0.071050	  0.031544	  0.069625	 -0.001347	  0.073628	  0.006858	 -0.027086	  0.046977	 -0.003636	 -0.041543	  0.040887	  0.161091
 -0.002678	 -0.061492	  0.021773	  0.085578	 -0.018273	  0.128697	 -0.014909	 -0.019975	  0.046008	  0.023973	 -0.009721	  0.081342	  0.106290
 -0.020277	 -0.015369	  0.016479	  0.108050	 -0.009382	  0.143655	  0.010051	 -0.004614	  0.047806	  0.075171	  0.024413	  0.087723	  0.065174
  0.008845	 -0.007191	  0.005836	  0.103616	  0.009301	  0.110057	 -0.020642	  0.022839	  0.058605	  0.095004	  0.012911	  0.048021	  0.120584
  0.012040	 -0.011660	 -0.030492	  0.052744	  0.015080	  0.070904	 -0.019912	  0.019670	  0.063022	  0.047458	 -0.001555	  0.021301	  0.185986
  0.021645	  0.001851	 -0.080457	  0.033028	  0.010062	  0.078351	 -0.010651	  0.013152	  0.073061	  0.052675	  0.000399	  0.008861	  0.201119
  0.019857	  0.032925	 -0.095228	  0.028362	  0.007708	  0.093128	 -0.035421	  0.004524	  0.065785	  0.080831	  0.029151	 -0.001038	  0.180835
 -0.003421	  0.031453	 -0.081195	  0.068196	  0.017368	  0.123832	 -0.024069	 -0.003301	  0.036825	  0.110800	  0.051048	  0.021894	  0.127603
  0.005437	 -0.017015	 -0.080910	  0.060437	 -0.016820	  0.107245	 -0.026900	  0.004596	  0.027559	  0.110211	  0.038009	  0.003652	  0.158632
 -0.023863	 -0.025432	 -0.051427	  0.065746	 -0.029822	  0.087566	 -0.039118	 -0.010567	  0.043991	  0.070132	 -0.008755	 -0.014158	  0.175589
 -0.013256	 -0.022179	 -0.071631	  0.044663	  0.005028	  0.033285	 -0.073691	 -0.060721	  0.078396	  0.064316	  0.024800	 -0.047326	  0.150003
  0.026851	 -0.025970	 -0.066223	  0.047486	 -0.007308	  0.033837	 -0.094472	 -0.060343	  0.042907	  0.087108	  0.085807	 -0.032804	  0.073314
  0.061607	 -0.056982	 -0.022102	  0.052806	 -0.022577	  0.049634	 -0.123507	  0.022787	  0.033319	  0.138432	  0.098491	  0.003197	  0.028947
  0.045163	 -0.047327	 -0.001754	  0.018849	 -0.032536	  0.020688	 -0.109482	  0.051245	  0.072341	  0.126924	  0.087773	 -0.006028	  0.054137
  0.003891	 -0.024662	 -0.013626	  0.025999	 -0.067532	 -0.034999	 -0.074836	  0.084809	  0.105534	  0.076879	 -0.018077	 -0.054048	  0.068993
  0.001557	 -0.030115	 -0.015765	  0.005608	 -0.072066	 -0.033702	 -0.079406	  0.049595	  0.098261	  0.013672	 -0.068454	 -0.042175	  0.046976
  0.023234	 -0.003026	 -0.017990	 -0.007232	 -0.043666	  0.026024	 -0.077222	  0.008796	  0.083815	 -0.057919	 -0.019573	  0.014555	  0.029265
  0.011272	 -0.005966	 -0.016813	 -0.007958	 -0.016218	  0.042336	 -0.054844	  0.015722	  0.055446	 -0.058004	 -0.001345	  0.022830	  0.022179
  0.043522	 -0.025050	 -0.006500	  0.017079	 -0.061041	  0.048827	 -0.027009	  0.056091	  0.022015	 -0.040338	 -0.045036	  0.000968	  0.058868
  0.016775	 -0.029200	 -0.022430	  0.049425	 -0.065833	  0.009696	 -0.034792	  0.019518	  0.042335	 -0.021879	 -0.117845	 -0.059739	  0.105694
  0.001321	 -0.041383	 -0.011509	  0.039180	 -0.022164	 -0.024806	 -0.050471	  0.000836	  0.038032	 -0.088097	 -0.139725	 -0.089170	  0.098641
  0.013136	 -0.045034	 -0.004367	  0.032468	  0.005347	 -0.010941	 -0.016097	 -0.006454	 -0.056931	 -0.126196	 -0.081796	 -0.036680	  0.026386
 -0.000584	 -0.050473	  0.002336	  0.026418	 -0.003401	  0.023851	 -0.016489	 -0.027028	 -0.106232	 -0.127822	 -0.015479	  0.023277	 -0.003340
  0.014048	 -0.026467	  0.022854	  0.031773	 -0.049696	  0.055133	 -0.024664	 -0.022807	 -0.069560	 -0.107632	 -0.041967	 -0.000807	  0.055364
  0.008441	 -0.015679	 -0.018527	  0.044244	 -0.053502	  0.031022	 -0.026361	 -0.030614	 -0.022043	 -0.066487	 -0.071482	 -0.005634	  0.100831
 -0.007554	 -0.010766	 -0.006182	  0.043884	 -0.044269	  0.020809	 -0.001698	 -0.020820	  0.018165	 -0.084944	 -0.027597	  0.030147	  0.117481
 -0.017402	 -0.045368	  0.018442	  0.074589	 -0.032820	  0.036088	 -0.003899	  0.022277	 -0.005176	 -0.051906	  0.058758	  0.090207	  0.159795
 -0.051717	 -0.069722	  0.036722	  0.109091	 -0.009685	  0.028148	 -0.048506	  0.009228	 -0.003400	 -0.081528	  0.115668	  0.113445	  0.142509
 -0.064419	 -0.082813	  0.028066	  0.121344	 -0.000294	  0.008341	 -0.082634	 -0.004161	  0.010822	 -0.049425	  0.130827	  0.082218	  0.125025
 -0.024443	 -0.044351	 -0.001032	  0.142880	  0.026584	 -0.021179	 -0.075932	 -0.038943	  0.056878	 -0.005301	  0.096598	  0.082221	  0.146683
 -0.020156	 -0.066606	  0.034780	  0.138278	  0.032805	 -0.069625	 -0.050192	 -0.030671	  0.089065	 -0.001325	  0.075232	  0.066378	  0.151723
 -0.063268	 -0.068782	  0.026908	  0.121076	  0.035637	 -0.026382	 -0.073058	 -0.026926	  0.092568	  0.020166	  0.122293	  0.053297	  0.156390
 -0.041858	 -0.050057	  0.003846	  0.113932	  0.018908	  0.007712	 -0.066862	  0.025511	  0.064233	  0.028495	  0.132221	  0.077812	  0.132918
 -0.016142	 -0.013145	 -0.011022	  0.112941	 -0.019764	  0.019315	 -0.025340	  0.053097	  0.090398	  0.017632	  0.119439	  0.049554	  0.147657
  0.007321	 -0.013095	 -0.023258	  0.120776	 -0.020237	 -0.009694	 -0.009214	  0.047962	  0.131921	  0.013070	  0.083820	  0.027262	  0.155090
  0.006461	 -0.025348	 -0.022847	  0.094141	 -0.023988	 -0.047129	  0.009974	  0.060277	  0.102211	 -0.011216	  0.062065	  0.043021	  0.147432
 -0.023853	 -0.038183	 -0.006053	  0.084264	 -0.003814	 -0.042912	  0.049331	  0.075939	  0.093368	 -0.055180	  0.081774	  0.067166	  0.098835
 -0.060150	 -0.056359	 -0.012691	  0.077730	  0.030327	 -0.016048	  0.064985	  0.086027	  0.088321	 -0.103087	  0.099874	  0.082886	  0.037842
 -0.055469	 -0.058233	 -0.019149	  0.062533	  0.035654	  0.034020	  0.076923	  0.050477	  0.069622	 -0.090429	  0.077521	  0.063493	  0.034688
 -0.043873	 -0.077197	 -0.040705	  0.072755	  0.038145	  0.045126	  0.091229	  0.009672	  0.084354	 -0.056262	  0.007462	  0.069699	  0.104630
 -0.035801	 -0.060496	 -0.036533	  0.059853	  0.021285	  0.041199	  0.052656	  0.022148	  0.085507	 -0.050749	 -0.021876	  0.101872	  0.116140
 -0.060665	 -0.051291	  0.005335	 -0.002446	  0.045832	  0.061671	  0.050064	  0.035168	  0.048108	 -0.040557	  0.035920	  0.136719	  0.085036
 -0.066758	 -0.041023	  0.021671	 -0.018731	  0.039019	  0.081422	  0.029824	  0.018042	  0.032328	 -0.016284	  0.080325	  0.123762	  0.098578
 -0.037657	 -0.050332	  0.021179	 -0.008643	  0.018134	  0.115010	  0.017581	 -0.008418	  0.068973	  0.003397	  0.045979	  0.127910	  0.122783
 -0.006352	 -0.063730	 -0.019249	  0.031292	  0.011084	  0.072618	  0.022425	 -0.014572	  0.090995	 -0.027320	 -0.018782	  0.105908	  0.206138
 -0.012398	 -0.079882	 -0.013952	  0.037528	  0.010817	  0.016352	  0.053339	  0.019344	  0.055126	 -0.052853	 -0.040647	  0.141840	  0.243407
 -0.052216	 -0.070472	  0.047081	  0.055353	  0.021191	  0.017217	  0.066268	  0.046753	 -0.016902	 -0.030220	  0.035060	  0.169863	  0.189034
 -0.054347	 -0.064923	  0.051056	  0.077206	 -0.016175	  0.069172	  0.083629	  0.067031	 -0.032686	 -0.003998	  0.089870	  0.150585	  0.153144
 -0.046445	 -0.049535	  0.042847	  0.075588	  0.014109	  0.081677	  0.095439	  0.056168	 -0.019812	  0.009853	  0.087383	  0.147336	  0.169542
 -0.038632	 -0.088195	  0.074729	  0.084332	  0.044988	  0.040169	  0.089526	  0.031584	 -0.013792	  0.047435	  0.044891	  0.135327	  0.165367
 -0.063151	 -0.112464	  0.033352	  0.091993	  0.021732	  0.024611	  0.094444	  0.001544	 -0.019909	  0.046667	  0.057612	  0.158541	  0.151623
 -0.063931	 -0.090087	 -0.013004	  0.109768	  0.011768	  0.016589	  0.105762	 -0.000911	 -0.024129	  0.018601	  0.066551	  0.131483	  0.108024
 -0.053380	 -0.083032	 -0.014988	  0.129019	 -0.003902	  0.049388	  0.114043	  0.009032	 -0.062801	  0.031240	  0.070322	  0.095320	  0.045423
 -0.035629	 -0.093588	  0.000342	  0.119069	 -0.010412	  0.053160	  0.094164	  0.004304	 -0.069092	  0.021171	  0.065073	  0.023409	  0.020967
 -0.074364	 -0.083521	  0.018936	  0.086373	  0.015126	  0.024223	  0.089437	 -0.048538	 -0.028759	  0.020500	  0.027498	 -0.008379	  0.026709
 -0.057622	 -0.069812	 -0.008586	  0.063697	  0.013313	 -0.044347	  0.109399	 -0.037645	  0.003857	 -0.024767	 -0.002306	 -0.010501	 -0.006709
 -0.051292	 -0.053986	 -0.016624	  0.069251	  0.015263	 -0.061990	  0.107539	  0.000726	  0.029366	 -0.083949	  0.005475	 -0.037235	 -0.043454
 -0.059306	 -0.080742	 -0.040672	  0.092735	 -0.001393	 -0.022490	  0.057845	  0.009543	  0.016098	 -0.079207	  0.047374	 -0.040394	 -0.024032
 -0.054163	 -0.068877	 -0.059943	  0.120620	  0.017051	 -0.023543	  0.010389	 -0.056550	 -0.031304	 -0.081834	  0.023239	 -0.080736	  0.015086
 -0.065184	 -0.048940	 -0.075364	  0.132444	 -0.016285	 -0.005365	  0.004198	 -0.041634	 -0.038542	 -0.112700	 -0.038064	 -0.076251	  0.028837
 -0.082134	 -0.079038	 -0.057789	  0.115519	 -0.022859	 -0.008296	  0.021743	 -0.005218	 -0.016881	 -0.130467	 -0.077399	 -0.042716	 -0.001767
 -0.053563	 -0.097597	 -0.054768	  0.093994	 -0.025481	 -0.032474	  0.040801	 -0.032132	 -0.014806	 -0.115045	 -0.060170	 -0.051951	 -0.018848
 -0.031197	 -0.113877	 -0.058605	  0.079712	  0.005808	 -0.019089	  0.025924	 -0.065320	 -0.034242	 -0.101855	 -0.012248	 -0.044019	 -0.023279
 -0.033850	 -0.085720	 -0.060175	  0.073411	  0.000869	  0.012795	  0.015511	 -0.093499	 -0.083040	 -0.092171	 -0.008330	 -0.063866	 -0.008175
 -0.072634	 -0.073890	 -0.057042	  0.085947	 -0.033617	  0.017397	  0.030997	 -0.084171	 -0.127271	 -0.083191	 -0.067447	 -0.090283	 -0.002714
 -0.111515	 -0.054503	 -0.039720	  0.075777	 -0.029314	  0.012420	  0.032130	 -0.118882	 -0.124275	 -0.077572	 -0.107593	 -0.075623	 -0.032891
 -0.111031	 -0.022318	 -0.039690	  0.086973	 -0.013575	 -0.036819	  0.003189	 -0.046745	 -0.093481	 -0.047679	 -0.085087	 -0.061064	 -0.077472
 -0.095483	 -0.029295	 -0.005410	  0.122897	 -0.017639	 -0.033234	 -0.039332	 -0.060743	 -0.064234	 -0.033046	 -0.036488	 -0.052669	 -0.114972
 -0.117353	 -0.045910	 -0.021460	  0.139521	 -0.050043	 -0.004569	 -0.038578	 -0.063162	 -0.044850	 -0.026316	 -0.022854	 -0.063346	 -0.089134
 -0.111147	 -0.048933	 -0.030712	  0.151887	 -0.040367	 -0.005134	 -0.012756	 -0.084611	 -0.026378	 -0.042967	 -0.094045	 -0.037102	 -0.013452
 -0.064353	 -0.034865	 -0.002196	  0.119475	 -0.031718	 -0.021964	  0.021361	 -0.065429	 -0.013010	 -0.060431	 -0.136644	  0.012689	  0.005249
 -0.048711	 -0.022103	 -0.045620	  0.098845	 -0.045076	 -0.055179	  0.029704	 -0.044874	  0.005438	 -0.023505	 -0.100679	  0.055253	 -0.001454
 -0.069770	 -0.021061	 -0.036379	  0.078768	 -0.078478	 -0.067326	  0.014917	 -0.026379	  0.041221	  0.019410	 -0.009510	  0.030527	  0.027600
 -0.079476	 -0.045102	 -0.003908	  0.078975	 -0.114947	 -0.053251	  0.038215	  0.010959	  0.027105	  0.017334	 -0.009483	 -0.020021	  0.078779
 -0.066958	 -0.033644	 -0.013803	  0.082465	 -0.126148	 -0.044413	  0.054658	  0.022285	 -0.007911	 -0.007965	 -0.043089	  0.005409	  0.129608
 -0.047382	 -0.049617	 -0.015140	  0.017719	 -0.115037	 -0.064343	  0.058540	  0.033328	 -0.003002	 -0.015932	 -0.047210	  0.067801	  0.194421
 -0.037700	 -0.034904	 -0.069940	 -0.005897	 -0.095532	 -0.096169	  0.081747	  0.015932	 -0.004954	  0.014505	 -0.011185	  0.128208	  0.231451
 -0.059820	 -0.021419	 -0.091759	 -0.010632	 -0.068482	 -0.080531	  0.073983	 -0.001159	 -0.005585	  0.059476	  0.097028	  0.130382	  0.258213
 -0.069016	 -0.029391	 -0.046167	 -0.008790	 -0.072510	 -0.018168	  0.052719	 -0.055146	  0.016186	  0.073858	  0.113705	  0.123786	  0.289424
 -0.058898	 -0.033082	 -0.024075	  0.007954	 -0.073798	  0.007567	  0.057540	 -0.047403	  0.028102	  0.073132	  0.109910	  0.131072	  0.312456
 -0.036469	 -0.052209	 -0.013782	 -0.026707	 -0.030015	 -0.025763	  0.100756	 -0.021245	  0.028459	  0.099929	  0.094739	  0.186622	  0.312581
 -0.006742	 -0.039747	  0.006626	  0.009215	 -0.039266	 -0.049272	  0.091400	 -0.002589	  0.072483	  0.159405	  0.131081	  0.229464	  0.264519
  0.004132	 -0.056699	 -0.003979	  0.057371	 -0.060276	 -0.043286	  0.068648	  0.023394	  0.091037	  0.222074	  0.191380	  0.256866	  0.253732
  0.020654	 -0.081021	  0.011299	  0.069573	 -0.063054	 -0.002078	  0.106228	  0.033991	  0.101103	  0.207993	  0.180108	  0.207444	  0.268386
  0.007323	 -0.094193	  0.004512	  0.029301	 -0.072286	  0.043144	  0.174711	  0.064135	  0.089172	  0.172174	  0.125942	  0.198704	  0.298896
 -0.017579	 -0.089588	 -0.028298	  0.036035	 -0.055006	  0.016875	  0.179901	  0.110841	  0.069908	  0.175665	  0.098598	  0.257628	  0.313714
 -0.017971	 -0.094602	 -0.026909	  0.041224	 -0.022563	 -0.016119	  0.162645	  0.109579	  0.081782	  0.177013	  0.121921	  0.266423	  0.263901
 -0.000561	 -0.100618	 -0.036436	  0.053607	 -0.024901	 -0.030324	  0.142831	  0.085224	  0.095139	  0.184174	  0.159697	  0.256486	  0.228141
 -0.005651	 -0.076566	 -0.055026	  0.056694	 -0.021772	  0.045744	  0.106216	  0.048921	  0.083784	  0.194393	  0.169563	  0.221203	  0.207856
 -0.004867	 -0.036544	 -0.065183	 -0.005573	 -0.014546	  0.074125	  0.092487	  0.044212	  0.068575	  0.151844	  0.129321	  0.164697	  0.206834
 -0.039237	 -0.027849	 -0.071184	 -0.019622	 -0.009589	  0.042448	  0.063623	  0.030549	  0.105559	  0.143911	  0.115316	  0.158072	  0.183343
 -0.032850	 -0.043148	 -0.092231	 -0.016853	  0.001137	  0.033870	  0.051025	  0.015364	  0.105227	  0.191968	  0.135056	  0.189686	  0.180346
 -0.049066	 -0.041112	 -0.078670	 -0.019171	  0.035143	  0.050732	  0.086178	  0.034317	  0.118214	  0.203370	  0.193290	  0.174929	  0.151073
 -0.043049	 -0.053014	 -0.056353	 -0.038542	  0.048651	  0.110930	  0.116189	  0.047209	  0.143305	  0.154533	  0.226026	  0.149829	  0.111670
 -0.025394	 -0.042173	 -0.033972	 -0.057732	  0.060529	  0.123323	  0.111543	  0.025221	  0.128071	  0.083596	  0.171579	  0.096845	  0.075543
  0.029769	 -0.063145	 -0.025042	 -0.041755	  0.065500	  0.064396	  0.117438	  0.024902	  0.125522	  0.080005	  0.081780	  0.085293	  0.053365
  0.075424	 -0.089453	 -0.021657	 -0.008751	  0.076970	 -0.015264	  0.074550	  0.032086	  0.132499	  0.135872	  0.061970	  0.097713	  0.029368
  0.024248	 -0.096142	 -0.040643	 -0.004805	  0.059260	 -0.070320	  0.078434	  0.028583	  0.103831	  0.127546	  0.086253	  0.065559	 -0.027312
 -0.009681	 -0.077724	 -0.054453	 -0.001034	  0.017477	 -0.031678	  0.070123	  0.007415	  0.085284	  0.071930	  0.050647	 -0.013729	 -0.043968
 -0.005386	 -0.077875	 -0.048239	  0.007869	  0.047548	  0.037270	  0.051221	  0.004617	  0.059908	  0.033840	 -0.047200	 -0.054536	 -0.072585
  0.031582	 -0.075958	 -0.046686	  0.058319	  0.040341	  0.038915	  0.048559	  0.009570	  0.036004	  0.046209	 -0.135341	 -0.048633	 -0.066897
  0.014175	 -0.062224	 -0.046641	  0.037630	  0.048347	  0.000312	  0.043422	  0.012773	  0.041285	  0.104910	 -0.128330	 -0.020542	 -0.041483
  0.001639	 -0.038457	 -0.048198	  0.005091	  0.049219	 -0.052962	  0.032198	 -0.036274	  0.066102	  0.073048	 -0.110161	 -0.021572	 -0.062081
 -0.013417	 -0.047116	 -0.040132	 -0.002461	  0.035906	 -0.033583	  0.049566	 -0.055454	  0.062643	  0.037182	 -0.122116	 -0.021854	 -0.098740
  0.022521	 -0.051773	 -0.049947	  0.005594	  0.054497	  0.020449	  0.032779	 -0.094207	  0.051461	  0.001530	 -0.173897	 -0.060516	 -0.124007
  0.015201	 -0.039145	 -0.106149	  0.040773	  0.050442	  0.049800	  0.028854	 -0.058120	  0.055618	  0.007256	 -0.179727	 -0.055342	 -0.124786
  0.029355	 -0.033600	 -0.091287	  0.062990	  0.019526	 -0.002323	  0.031689	 -0.043988	  0.028899	 -0.004304	 -0.135902	  0.017486	 -0.089735
  0.049959	 -0.027810	 -0.079015	  0.046367	  0.025871	 -0.078339	  0.016877	 -0.033042	  0.022007	 -0.033198	 -0.085478	  0.025924	 -0.062990
  0.020323	 -0.037143	 -0.084337	  0.060904	  0.005238	 -0.047403	  0.008144	 -0.047390	  0.016867	 -0.060783	 -0.087740	 -0.005865	 -0.068833
 -0.034244	 -0.039586	 -0.083479	  0.044151	 -0.025341	  0.001910	  0.020234	 -0.056598	 -0.016462	 -0.037821	 -0.133631	 -0.027262	 -0.079569
 -0.044759	 -0.048940	 -0.089303	  0.007581	 -0.046702	 -0.030955	 -0.002903	 -0.017998	 -0.016703	 -0.016512	 -0.118739	  0.007544	 -0.030554
 -0.051172	 -0.041049	 -0.079344	  0.004328	 -0.035613	 -0.091497	 -0.012752	 -0.029803	  0.012285	 -0.008046	 -0.063350	  0.068699	  0.012284
 -0.075349	 -0.061819	 -0.067698	  0.022021	  0.010373	 -0.106799	 -0.034381	  0.000924	  0.018795	 -0.019976	 -0.002866	  0.104501	  0.035255
 -0.088892	 -0.065677	 -0.067933	  0.038944	  0.052516	 -0.087886	 -0.029481	  0.027962	  0.046870	 -0.028335	 -0.022519	  0.028335	 -0.019106
 -0.036744	 -0.065698	 -0.048628	  0.029908	  0.044602	 -0.039974	  0.006038	  0.016985	  0.056246	 -0.018879	 -0.044961	 -0.026141	 -0.068995
  0.023406	 -0.072918	 -0.035353	  0.021711	  0.018950	 -0.041481	  0.000030	  0.006878	  0.044268	 -0.007674	 -0.033278	 -0.009872	 -0.085110
  0.016529	 -0.075450	 -0.023491	 -0.000024	 -0.007509	 -0.072383	 -0.009465	  0.032797	  0.012988	 -0.012337	 -0.016370	  0.028767	 -0.064411
 -0.012253	 -0.054173	 -0.027422	 -0.017498	 -0.001684	 -0.109578	 -0.008638	  0.042519	  0.018114	 -0.043659	 -0.014336	  0.031461	 -0.066856
  0.016275	 -0.014450	 -0.049492	 -0.018719	  0.006021	 -0.114198	  0.007550	  0.029345	  0.014456	 -0.057931	 -0.041972	  0.034432	 -0.074411
 -0.032351	  0.011906	 -0.077618	 -0.031057	  0.019829	 -0.047985	 -0.001558	  0.019595	  0.012593	 -0.007889	 -0.051917	 -0.024412	 -0.087647
 -0.053204	 -0.014038	 -0.077778	 -0.021463	  0.014326	 -0.067467	 -0.020407	 -0.003536	  0.030901	 -0.011462	 -0.062022	 -0.021110	 -0.114046
 -0.021893	 -0.040656	 -0.050719	  0.004586	  0.012292	 -0.109240	 -0.018990	 -0.007887	  0.025435	 -0.007746	 -0.014746	  0.024152	 -0.085728
 -0.021899	 -0.062307	 -0.032387	 -0.019131	  0.000503	 -0.109346	 -0.030883	  0.011997	  0.032745	 -0.011641	  0.020732	  0.055648	 -0.075910
 -0.038017	 -0.060580	 -0.039095	 -0.017279	  0.021289	 -0.066971	 -0.049566	 -0.003234	  0.041604	  0.000409	  0.047840	  0.027635	 -0.069010
 -0.081670	 -0.047043	 -0.038747	 -0.032613	  0.064261	 -0.017705	 -0.081935	  0.031792	  0.024180	  0.023679	  0.028249	 -0.022283	 -0.074262
 -0.039633	 -0.049082	 -0.019858	 -0.072765	  0.091975	 -0.033063	 -0.047854	  0.049337	 -0.009204	  0.015741	 -0.031644	 -0.015184	 -0.099414
  0.009968	 -0.061359	  0.011519	 -0.074769	  0.081930	 -0.076712	 -0.036701	  0.060795	  0.012482	 -0.009031	 -0.020002	 -0.031049	 -0.087325
  0.041005	 -0.081639	 -0.007685	 -0.051028	  0.075336	 -0.063908	 -0.082871	  0.054588	  0.012219	 -0.012491	  0.017855	 -0.041683	 -0.070451
  0.028847	 -0.099080	  0.004656	 -0.033928	  0.077092	 -0.029731	 -0.071784	  0.056354	 -0.021873	 -0.022813	 -0.013581	 -0.102168	 -0.051814
  0.051508	 -0.114313	 -0.006989	 -0.035224	  0.038555	 -0.025008	 -0.047570	  0.087455	  0.022594	 -0.049010	 -0.034525	 -0.179080	 -0.077157
  0.068142	 -0.087671	 -0.037263	 -0.042491	  0.013368	 -0.072063	 -0.022150	  0.082388	  0.034071	 -0.062574	 -0.103996	 -0.197721	 -0.135485
  0.057198	 -0.055624	 -0.027093	 -0.015431	  0.020865	 -0.104286	 -0.051562	  0.034294	  0.031230	 -0.063829	 -0.122351	 -0.150755	 -0.130656
  0.045461	 -0.066396	  0.015612	 -0.023215	  0.004511	 -0.102371	 -0.024809	  0.025424	  0.041662	 -0.057466	 -0.078869	 -0.171504	 -0.097085
  0.029699	 -0.090894	  0.002071	 -0.018811	 -0.006263	 -0.032440	  0.023066	  0.049356	  0.047388	 -0.089790	 -0.095081	 -0.185191	 -0.067494
  0.045059	 -0.090706	 -0.062835	 -0.022952	  0.021436	  0.007559	 -0.004577	  0.058278	  0.046165	 -0.110845	 -0.145575	 -0.227024	 -0.026368
  0.051489	 -0.125650	 -0.071416	 -0.015805	 -0.001983	 -0.045188	 -0.008364	  0.061754	  0.065388	 -0.111308	 -0.173375	 -0.197667	 -0.055155
  0.058406	 -0.112770	 -0.052043	 -0.038305	  0.027392	 -0.081389	  0.017851	  0.069410	  0.020304	 -0.101574	 -0.166381	 -0.117623	 -0.038789
  0.050668	 -0.054498	 -0.062726	 -0.030794	  0.064036	 -0.052438	  0.041527	  0.027310	 -0.018953	 -0.088953	 -0.119925	 -0.071498	  0.029824
  0.005209	 -0.046357	 -0.053291	 -0.028731	  0.010171	  0.020646	  0.007129	 -0.029611	 -0.025038	 -0.105522	 -0.099589	 -0.115180	  0.065107
  0.005727	 -0.062399	 -0.028775	 -0.010608	 -0.011820	  0.040290	 -0.031186	 -0.037778	 -0.046874	 -0.123364	 -0.143738	 -0.174366	  0.061461
  0.022021	 -0.083101	 -0.047822	  0.041075	 -0.006110	  0.001879	 -0.050535	 -0.071848	 -0.043880	 -0.122840	 -0.160786	 -0.145210	  0.044207
  0.014909	 -0.087445	 -0.071414	  0.087675	 -0.046667	 -0.024924	 -0.017780	 -0.080069	 -0.046794	 -0.081124	 -0.153950	 -0.090518	  0.009347
  0.000687	 -0.063703	 -0.099254	  0.118352	  0.002066	 -0.013371	 -0.016453	 -0.085855	 -0.026482	 -0.090914	 -0.083049	 -0.028778	  0.030264
 -0.028539	 -0.034797	 -0.053117	  0.114380	  0.021229	  0.019559	 -0.051566	 -0.084990	 -0.022723	 -0.091085	 -0.056208	 -0.030220	  0.046449
 -0.028743	 -0.050154	 -0.010500	  0.116374	  0.017583	  0.019918	 -0.038903	 -0.114994	 -0.058316	 -0.094163	 -0.053148	 -0.063886	  0.011583
 -0.043253	 -0.064031	 -0.014403	  0.079835	  0.026224	 -0.021119	 -0.019879	 -0.151157	 -0.048467	 -0.089755	 -0.062551	 -0.094496	 -0.019389
 -0.009204	 -0.062262	 -0.043086	  0.079671	  0.023736	 -0.030912	 -0.044716	 -0.136147	 -0.005353	 -0.080374	 -0.046730	 -0.055306	  0.014532
  0.008904	 -0.104548	 -0.055049	  0.093406	  0.011739	  0.000246	 -0.047659	 -0.146485	 -0.010195	 -0.047330	  0.025016	  0.015914	  0.060862
  0.017480	 -0.127447	 -0.053175	  0.095643	  0.019350	  0.043634	 -0.034063	 -0.120734	  0.013462	 -0.072449	  0.076629	  0.020538	  0.077646
  0.009623	 -0.117033	 -0.074652	  0.070855	 -0.007870	  0.000286	 -0.036606	 -0.089630	  0.019787	 -0.070745	  0.042116	 -0.041035	  0.121122
  0.039051	 -0.109641	 -0.059560	  0.057458	 -0.035363	 -0.074766	 -0.095426	 -0.100096	  0.016473	 -0.020456	 -0.045965	 -0.047249	  0.109810
  0.026712	 -0.091886	 -0.002088	  0.053105	  0.017992	 -0.081971	 -0.103629	 -0.125940	  0.023520	 -0.003267	 -0.044661	  0.017586	  0.081149
 -0.018331	 -0.064905	 -0.022474	  0.062704	  0.076681	 -0.043086	 -0.083920	 -0.128347	  0.060234	  0.002389	 -0.003232	  0.077966	  0.104924
 -0.031186	 -0.067390	 -0.054945	  0.085735	  0.048011	 -0.009089	 -0.034002	 -0.136749	  0.078868	  0.002808	  0.043487	  0.101828	  0.154525
 -0.042765	 -0.089598	 -0.057274	  0.088023	  0.002821	 -0.041745	 -0.067710	 -0.128673	  0.060543	  0.013952	  0.014346	  0.072784	  0.144256
 -0.042113	 -0.078927	 -0.051739	  0.084577	  0.008310	 -0.075893	 -0.102509	 -0.088299	  0.066522	  0.017755	 -0.045227	  0.021448	  0.097022
 -0.023626	 -0.050926	 -0.029906	  0.072085	 -0.003799	 -0.074252	 -0.086386	 -0.079104	  0.054047	 -0.009956	 -0.043401	  0.021315	  0.103366
  0.003883	 -0.063554	 -0.021699	  0.034154	 -0.043496	 -0.037150	 -0.050671	 -0.077693	  0.035131	 -0.020536	  0.023396	  0.061028	  0.093661
  0.008371	 -0.086495	 -0.024544	  0.042880	 -0.058241	 -0.039522	 -0.027118	 -0.091541	  0.004744	 -0.072265	  0.071755	  0.063603	  0.128206
  0.053717	 -0.064216	 -0.046181	  0.030154	 -0.006556	 -0.042389	 -0.017436	 -0.076289	  0.011481	 -0.048505	  0.050697	  0.026425	  0.173750
  0.061340	 -0.018981	 -0.045981	  0.009310	  0.016942	 -0.042788	  0.011058	 -0.071483	  0.055868	 -0.009606	  0.017779	 -0.000552	  0.135898
  0.052470	  0.009517	 -0.028607	  0.027403	 -0.008556	 -0.037879	  0.032485	 -0.085114	  0.088389	 -0.041429	  0.015828	  0.001322	  0.098298
  0.073806	  0.025275	 -0.061139	  0.036305	 -0.024429	 -0.047306	  0.036383	 -0.079429	  0.105237	 -0.043329	  0.043272	  0.073098	  0.075102
  0.025159	  0.037600	 -0.034738	  0.014832	 -0.006868	 -0.036930	 -0.003546	 -0.065627	  0.057646	 -0.075434	  0.072465	  0.091671	  0.101379
 -0.018509	  0.043563	 -0.010025	 -0.016203	 -0.000282	 -0.027462	 -0.007795	 -0.081618	  0.026548	 -0.042989	  0.063506	  0.048393	  0.118697
  0.029983	  0.033837	 -0.000735	  0.008251	 -0.047747	 -0.059532	 -0.004660	 -0.072944	  0.031278	 -0.031817	  0.004139	  0.045896	  0.067874
  0.047753	  0.035329	  0.012937	 -0.016477	 -0.038892	 -0.060670	 -0.006819	 -0.049555	  0.048620	 -0.065374	 -0.014844	  0.055361	  0.025777
  0.037896	  0.023548	 -0.002765	 -0.002688	 -0.020872	  0.006570	  0.007802	 -0.003635	  0.119638	 -0.092110	  0.016695	  0.072737	 -0.001702
  0.036179	  0.023220	  0.003169	  0.005072	 -0.038052	  0.032584	  0.027751	 -0.005941	  0.044571	 -0.110090	  0.053059	  0.027291	 -0.021397
  0.022663	  0.000084	 -0.017252	  0.014489	 -0.075943	  0.040275	  0.032991	 -0.010387	 -0.023620	 -0.053844	  0.029779	 -0.036999	 -0.022148
 -0.023334	 -0.014174	 -0.027990	  0.032347	 -0.074241	 -0.000962	  0.035034	 -0.026493	 -0.008108	 -0.035292	 -0.009702	 -0.074273	 -0.013257
 -0.053423	 -0.023758	 -0.028114	  0.018031	 -0.036792	 -0.003209	  0.017828	 -0.011908	 -0.022643	 -0.088192	 -0.016952	 -0.058777	 -0.040971
 -0.050657	 -0.039650	 -0.037124	  0.037158	 -0.010745	  0.053060	  0.020823	 -0.009468	  0.004317	 -0.115843	  0.026719	 -0.044689	 -0.045536
 -0.008397	 -0.047321	 -0.052867	  0.050988	 -0.009464	  0.077485	  0.048329	 -0.015219	  0.008962	 -0.094718	  0.048566	 -0.074275	 -0.016021
 -0.008400	 -0.074065	 -0.040350	  0.021962	 -0.009251	  0.037307	  0.048765	 -0.008317	  0.027791	 -0.056899	  0.005035	 -0.122859	  0.026963
 -0.000384	 -0.112108	 -0.074998	  0.013587	  0.016185	 -0.021539	  0.016407	 -0.012011	  0.056760	 -0.072525	 -0.049586	 -0.114421	  0.060856
  0.017818	 -0.091487	 -0.050519	  0.026756	  0.016520	 -0.003995	  0.010540	 -0.012913	  0.067444	 -0.136547	 -0.086052	 -0.088168	  0.029749
 -0.020695	 -0.096373	 -0.047067	  0.028420	  0.007911	  0.018548	  0.026530	 -0.021969	  0.041001	 -0.173339	 -0.055991	 -0.017447	  0.008334
 -0.044438	 -0.086145	 -0.032454	  0.009832	  0.008392	  0.015127	  0.033718	  0.004515	  0.045945	 -0.153923	 -0.002712	  0.010125	  0.020563
 -0.041318	 -0.067955	  0.012542	 -0.020657	  0.020289	 -0.016410	  0.038499	  0.000261	  0.033547	 -0.110355	  0.012960	 -0.016749	  0.054647
 -0.012990	 -0.052214	  0.017463	  0.001285	  0.013283	 -0.044042	  0.061701	 -0.012794	 -0.017221	 -0.115527	 -0.036407	 -0.049605	  0.052651
  0.000335	 -0.030197	 -0.000248	 -0.016021	 -0.029678	 -0.009737	 -0.003030	  0.046321	  0.065918	  0.075389	 -0.031158	  0.021991	 -0.009054
  0.009814	 -0.046829	 -0.022197	 -0.017288	 -0.027120	  0.007913	 -0.001333	  0.033262	  0.035831	  0.050143	  0.019253	  0.047865	 -0.029098
  0.007168	 -0.028348	  0.030033	 -0.035720	 -0.039666	 -0.007733	 -0.005564	  0.017897	  0.009371	  0.010373	  0.016634	  0.079087	 -0.045450
 -0.025009	 -0.010117	  0.030361	 -0.037350	 -0.024078	 -0.006161	 -0.009008	 -0.005644	  0.006956	  0.027974	 -0.009621	  0.085471	 -0.024336
 -0.018005	 -0.017034	  0.011451	 -0.015320	 -0.012223	  0.026040	  0.018256	 -0.015352	 -0.002497	  0.013496	 -0.023993	  0.046723	  0.011317
 -0.010793	 -0.003734	  0.018894	  0.009886	 -0.015776	  0.005448	  0.039852	 -0.016928	  0.012305	  0.013346	 -0.039067	  0.044989	  0.001002
  0.001329	  0.002370	  0.009367	  0.020167	  0.011021	 -0.028815	  0.052894	  0.000141	  0.002519	  0.005168	 -0.008048	  0.038024	  0.044028
  0.006115	 -0.013314	  0.016943	  0.015557	  0.004587	 -0.020856	  0.017005	  0.039372	  0.008574	  0.016814	 -0.021222	  0.032979	  0.051925
 -0.015886	  0.000825	  0.010366	  0.023231	  0.002354	  0.007064	 -0.015305	  0.045098	  0.037729	  0.009379	  0.006382	  0.008219	  0.036088
  0.000267	 -0.017729	 -0.011110	 -0.014627	  0.011365	  0.026922	 -0.006112	  0.010922	  0.049688	 -0.027603	  0.046305	 -0.044657	  0.034328
 -0.015575	  0.012945	 -0.000878	 -0.040373	  0.046301	  0.054686	 -0.006025	 -0.002205	  0.026029	 -0.024581	  0.020893	 -0.033447	  0.050286
  0.006899	  0.006304	 -0.023911	 -0.053752	  0.029671	  0.035747	 -0.039892	  0.003539	  0.019207	  0.003078	 -0.001634	 -0.035243	  0.045685
  0.004916	  0.004713	  0.002310	 -0.031178	  0.029220	  0.017343	 -0.029753	 -0.013688	 -0.006806	 -0.044482	 -0.007256	 -0.027904	  0.016662
  0.042383	  0.043974	  0.004480	  0.005402	  0.007653	  0.018011	 -0.024496	 -0.021236	 -0.041677	 -0.029925	  0.015066	 -0.014785	  0.010988
  0.059565	  0.042825	  0.001386	 -0.010009	  0.014358	 -0.012123	 -0.014401	 -0.005958	 -0.057592	 -0.020269	  0.022449	 -0.038735	 -0.009204
  0.029975	  0.028406	 -0.036266	  0.030683	  0.033396	 -0.016093	 -0.007185	 -0.022142	 -0.063842	 -0.036454	  0.020508	 -0.056767	 -0.069378
  0.005733	  0.013055	 -0.050391	  0.030695	  0.032113	 -0.020091	 -0.005263	 -0.027889	 -0.039587	  0.000160	  0.030423	 -0.034786	 -0.024489
 -0.014793	  0.016862	 -0.018049	  0.048273	 -0.006708	 -0.019282	  0.013343	 -0.029536	 -0.023582	 -0.004479	  0.010345	 -0.026129	 -0.000340
 -0.052606	  0.007520	  0.003631	  0.052042	 -0.031552	 -0.038559	  0.020420	 -0.021747	 -0.027401	 -0.027205	 -0.040318	 -0.062386	 -0.089164
 -0.021831	 -0.012498	  0.023828	  0.035702	 -0.035237	 -0.019723	  0.005597	 -0.014226	 -0.011144	 -0.010324	 -0.025940	 -0.030508	 -0.001796
  0.017532	  0.005484	  0.047416	  0.032358	 -0.060784	 -0.023528	 -0.005850	  0.010718	  0.009974	  0.003115	 -0.002992	  0.019910	  0.082266
  0.038762	 -0.005917	  0.019389	  0.036014	 -0.088225	 -0.020297	  0.017423	  0.024192	 -0.006360	  0.008720	 -0.037359	 -0.019922	  0.001866
 -0.000568	 -0.007533	 -0.018174	  0.012482	 -0.076941	 -0.014152	  0.034816	  0.031257	 -0.021704	  0.020652	 -0.041116	 -0.052401	 -0.039310
 -0.023790	 -0.031843	  0.027126	  0.003617	 -0.044189	 -0.042013	  0.004780	 -0.019354	 -0.031797	  0.016425	 -0.036785	  0.015901	  0.019964
 -0.063825	 -0.063523	  0.027277	 -0.007557	 -0.028554	 -0.044529	 -0.007387	 -0.030088	 -0.027991	 -0.020817	 -0.046335	 -0.020141	 -0.040136
 -0.088381	 -0.053304	  0.028442	 -0.013832	 -0.030285	 -0.017591	  0.010692	 -0.051860	 -0.018951	 -0.033544	 -0.045671	 -0.066088	 -0.061994
 -0.097372	 -0.043461	  0.027771	 -0.030608	 -0.046984	  0.009463	  0.021300	 -0.044533	 -0.020133	 -0.020186	 -0.009444	 -0.016654	  0.067834
 -0.093989	 -0.032397	  0.018008	 -0.074838	 -0.002851	  0.023725	  0.011911	 -0.031105	 -0.016741	  0.008152	 -0.059084	  0.004476	  0.066962
 -0.087707	 -0.041585	  0.000770	 -0.062946	 -0.009028	  0.012795	  0.006791	 -0.078845	 -0.032972	 -0.005426	 -0.076180	  0.002662	 -0.008944
 -0.066042	 -0.055566	 -0.044947	 -0.037430	 -0.010166	 -0.007899	  0.067599	 -0.070058	 -0.041439	  0.024451	 -0.039028	  0.032619	  0.021310
 -0.060658	 -0.060422	 -0.032524	 -0.004463	  0.003648	 -0.010657	  0.077608	 -0.086042	 -0.072634	  0.047928	 -0.003467	  0.003346	  0.015706
 -0.036562	 -0.048805	 -0.007115	  0.026342	 -0.003888	 -0.022286	  0.053050	 -0.097609	 -0.049735	  0.027974	 -0.009958	 -0.024082	 -0.045263
 -0.026628	 -0.055938	 -0.002065	  0.030346	 -0.031225	 -0.020128	  0.074258	 -0.084495	 -0.039943	  0.024560	 -0.002043	 -0.011257	  0.011323
 -0.019321	 -0.061333	  0.049121	 -0.007574	 -0.089763	 -0.011887	  0.083727	 -0.043358	 -0.046134	  0.023000	 -0.015428	 -0.048782	  0.044132
 -0.028313	 -0.054268	  0.049527	  0.010454	 -0.067260	  0.017382	  0.061227	 -0.060014	 -0.072970	  0.006586	 -0.048185	 -0.083769	 -0.033013
 -0.064717	 -0.037318	  0.040427	  0.027123	 -0.026797	  0.021373	  0.057521	 -0.052586	 -0.080826	 -0.013957	 -0.016306	 -0.047969	  0.018444
 -0.062609	 -0.017458	  0.028706	  0.003410	 -0.039194	  0.015459	  0.061441	 -0.065656	 -0.071004	 -0.009587	  0.002502	 -0.027827	  0.038672
 -0.054998	 -0.060684	  0.043075	 -0.010842	 -0.045521	 -0.006877	  0.032574	 -0.060269	 -0.078029	 -0.027350	 -0.030436	 -0.041458	 -0.079298
 -0.047473	 -0.076302	  0.041785	  0.004145	 -0.050781	 -0.030408	  0.012643	 -0.061226	 -0.085262	 -0.043135	 -0.040626	  0.003875	 -0.041759
 -0.052441	 -0.044475	  0.024517	 -0.023872	 -0.027929	 -0.020111	 -0.002168	 -0.091325	 -0.082116	 -0.023396	 -0.041099	  0.033404	 -0.003896
 -0.094998	 -0.047534	  0.012407	 -0.043624	 -0.004898	 -0.028944	  0.012933	 -0.104897	 -0.075111	 -0.057785	 -0.035701	  0.021454	 -0.089936
 -0.088363	 -0.066049	  0.013930	 -0.043719	 -0.006480	 -0.044810	  0.043313	 -0.078742	 -0.071560	 -0.081357	  0.014496	  0.013486	 -0.054423
 -0.107132	 -0.059150	 -0.005500	 -0.037613	 -0.008987	  0.018921	  0.052077	 -0.115126	 -0.056125	 -0.079597	  0.032678	  0.018355	  0.046820
 -0.126725	 -0.029642	 -0.034920	 -0.033543	 -0.015583	  0.030174	  0.020082	 -0.095913	 -0.071566	 -0.105418	  0.016298	 -0.006972	 -0.026112
 -0.105595	 -0.036484	 -0.017274	 -0.036961	 -0.014510	 -0.012135	  0.023597	 -0.060047	 -0.078614	 -0.085094	  0.031115	 -0.007655	 -0.025177
 -0.084818	 -0.043880	 -0.004984	 -0.064403	 -0.010905	 -0.019027	  0.049013	 -0.067611	 -0.078559	 -0.090392	  0.042539	  0.058154	  0.045311
 -0.085101	 -0.042732	 -0.030584	 -0.043146	 -0.024698	 -0.019380	  0.042758	 -0.059885	 -0.090379	 -0.083342	  0.006869	  0.029530	 -0.039224
 -0.103771	 -0.005577	 -0.039924	 -0.001752	 -0.009748	 -0.038653	  0.040262	 -0.097735	 -0.083764	 -0.070044	 -0.031919	  0.033135	 -0.086181
 -0.076257	 -0.016221	 -0.044811	 -0.006050	  0.020260	 -0.047263	  0.008345	 -0.104826	 -0.073190	 -0.053175	 -0.029573	  0.079900	 -0.027570
 -0.068773	 -0.004355	 -0.020620	 -0.010522	  0.020243	 -0.026306	  0.006996	 -0.131123	 -0.088982	 -0.027007	 -0.005923	  0.045529	 -0.063976
 -0.088168	  0.017109	  0.012341	  0.004539	  0.018410	 -0.016106	  0.011895	 -0.089655	 -0.088983	 -0.044183	 -0.006483	  0.014496	 -0.084996
 -0.119627	 -0.027503	 -0.005824	  0.038585	  0.014311	 -0.062396	  0.037966	 -0.055944	 -0.071936	 -0.074278	 -0.010494	  0.049630	 -0.011255
 -0.121708	 -0.048737	 -0.023607	  0.026454	 -0.007193	 -0.047420	  0.033879	 -0.060789	 -0.065493	 -0.088322	 -0.057198	  0.019850	 -0.053866
 -0.104092	 -0.010854	  0.018352	 -0.016620	 -0.021884	 -0.091002	 -0.007646	 -0.068981	 -0.045426	 -0.127929	 -0.074283	 -0.022083	 -0.111090
 -0.104315	 -0.010933	  0.068432	 -0.045100	 -0.035640	 -0.103800	 -0.009729	 -0.026044	 -0.031318	 -0.103575	 -0.038141	  0.020130	 -0.065075
 -0.121215	 -0.044515	  0.080050	 -0.078255	 -0.034768	 -0.066836	  0.011473	 -0.019106	 -0.015252	 -0.059651	 -0.020828	  0.029661	 -0.050276
 -0.128640	 -0.043781	  0.077137	 -0.080759	 -0.032989	 -0.087927	  0.012593	 -0.069986	  0.000395	 -0.045185	 -0.015208	  0.014306	 -0.081354
 -0.124027	 -0.029905	  0.092820	 -0.078740	 -0.034041	 -0.098578	  0.000408	 -0.097300	 -0.021844	 -0.078060	  0.030870	  0.061948	 -0.004948
 -0.127851	 -0.066573	  0.080463	 -0.074464	 -0.048510	 -0.085532	 -0.030316	 -0.078519	 -0.013909	 -0.087915	  0.006907	  0.075372	  0.022772
 -0.125400	 -0.033759	  0.047350	 -0.069677	 -0.037272	 -0.086391	 -0.035540	 -0.062532	 -0.022533	 -0.092462	 -0.041622	  0.029808	 -0.055398
 -0.087658	 -0.013992	  0.043505	 -0.081885	 -0.038002	 -0.084230	 -0.036753	 -0.042854	 -0.004774	 -0.095520	 -0.078460	  0.066292	 -0.002870
 -0.094234	  0.001902	  0.058545	 -0.064628	 -0.042591	 -0.078699	 -0.004937	 -0.047768	  0.005793	 -0.077591	 -0.082673	  0.076747	  0.030442
 -0.141231	  0.018008	  0.037796	 -0.057946	 -0.025651	 -0.064233	  0.007302	 -0.095735	 -0.001250	 -0.099302	 -0.090154	  0.004590	 -0.067268
 -0.153770	 -0.000465	  0.042516	 -0.041378	 -0.003547	 -0.044983	  0.015413	 -0.078963	  0.010110	 -0.073368	 -0.038927	  0.044564	 -0.050818
 -0.158968	  0.013715	  0.073316	 -0.028678	  0.008147	 -0.046970	  0.029727	 -0.051569	 -0.004121	 -0.082663	  0.031696	  0.071589	 -0.019473
 -0.156681	  0.043893	  0.054801	 -0.010269	  0.009022	 -0.030279	  0.048906	 -0.069352	  0.005440	 -0.099682	 -0.016997	  0.043039	 -0.122450
 -0.124446	  0.034646	  0.042023	 -0.022246	  0.009471	  0.012010	  0.044522	 -0.067143	  0.026807	 -0.085907	 -0.021827	  0.062195	 -0.112171
 -0.100323	  0.027299	  0.015340	 -0.030643	  0.006180	  0.026844	 -0.007150	 -0.012348	  0.025676	 -0.083187	  0.000684	  0.091047	 -0.053578
 -0.138681	 -0.000027	  0.029616	 -0.017407	  0.003281	  0.016717	 -0.022903	 -0.028624	  0.011050	 -0.098925	 -0.021031	  0.045579	 -0.094930
 -0.162346	 -0.011419	  0.021458	 -0.028504	  0.002180	  0.012537	  0.003069	 -0.033230	  0.023210	 -0.114038	 -0.020958	  0.038351	 -0.084305
 -0.169797	 -0.015537	  0.001038	 -0.042481	 -0.015275	 -0.001467	  0.004101	 -0.046838	  0.002374	 -0.105226	  0.026400	  0.100575	 -0.013859
 -0.141423	  0.002518	  0.014219	 -0.061854	 -0.029987	 -0.022460	 -0.011290	 -0.052658	 -0.015676	 -0.087453	  0.004204	  0.077489	 -0.033117
 -0.144638	  0.023132	  0.022585	 -0.042805	 -0.026665	 -0.015354	  0.003511	 -0.068804	 -0.028175	 -0.076682	  0.012321	  0.031166	 -0.065700
 -0.189112	  0.040764	  0.059862	 -0.032681	 -0.052070	 -0.011197	  0.019205	 -0.110866	 -0.058195	 -0.080797	  0.025016	  0.072845	  0.010489
 -0.192894	  0.036617	  0.070105	 -0.050837	 -0.066772	 -0.011945	  0.016301	 -0.124220	 -0.046622	 -0.118237	  0.003317	  0.008218	 -0.034901
 -0.146170	  0.014944	  0.094726	 -0.085783	 -0.066327	 -0.012239	  0.015226	 -0.111159	  0.007434	 -0.110829	 -0.025279	 -0.033895	 -0.081564
 -0.100003	 -0.010235	  0.093692	 -0.102323	 -0.067897	  0.004638	  0.016939	 -0.072008	 -0.034806	 -0.133585	 -0.030993	  0.036309	  0.009802
 -0.079607	 -0.025069	  0.059731	 -0.054730	 -0.061341	  0.001746	  0.038127	 -0.068402	 -0.054836	 -0.152040	 -0.071410	  0.000485	  0.015497
 -0.112841	  0.048559	  0.056718	 -0.063648	 -0.047570	  0.012555	  0.045901	 -0.104291	 -0.020985	 -0.179544	 -0.076328	 -0.045512	 -0.051155
 -0.131267	  0.077878	  0.046371	 -0.073329	 -0.021143	  0.018786	  0.053776	 -0.084411	  0.006232	 -0.175592	 -0.040851	 -0.007438	  0.015973
 -0.114906	  0.098357	  0.014623	 -0.083499	 -0.010339	  0.046132	  0.046966	 -0.047291	 -0.007478	 -0.145317	 -0.029960	  0.016119	  0.018613
 -0.111316	  0.097789	 -0.006437	 -0.082313	 -0.033986	  0.018865	  0.038640	 -0.057175	  0.028649	 -0.149147	 -0.051614	 -0.007665	 -0.058580
 -0.117457	  0.058990	  0.007073	 -0.062147	 -0.069419	  0.017096	  0.053042	 -0.056291	  0.054225	 -0.150193	 -0.058480	  0.029163	  0.018138
 -0.094993	  0.042909	  0.010801	 -0.047835	 -0.075251	  0.017144	  0.093191	 -0.072239	  0.025184	 -0.120127	 -0.050305	  0.007734	  0.025777
 -0.093361	  0.038654	  0.015347	 -0.059333	 -0.119148	  0.041209	  0.118666	 -0.090932	 -0.018237	 -0.124439	 -0.087364	 -0.023509	 -0.069080
 -0.068688	  0.055128	  0.040752	 -0.036163	 -0.143202	  0.033204	  0.130370	 -0.081353	  0.012008	 -0.089138	 -0.078527	  0.043868	 -0.016166
 -0.072111	  0.042451	  0.085018	 -0.042019	 -0.126743	  0.044052	  0.104468	 -0.078810	  0.038567	 -0.060502	 -0.051859	  0.076880	  0.019558
 -0.071335	  0.068434	  0.087758	 -0.025966	 -0.134759	  0.041561	  0.106191	 -0.083421	  0.041020	 -0.040655	 -0.064605	  0.015649	 -0.022137
 -0.093773	  0.086263	  0.087289	 -0.011132	 -0.141316	  0.038840	  0.090089	 -0.066157	  0.029733	 -0.039848	 -0.054811	  0.031799	  0.025751
 -0.102588	  0.106041	  0.098625	 -0.019192	 -0.105416	  0.070111	  0.082111	 -0.074373	  0.052406	 -0.044681	 -0.053588	  0.046103	  0.037260
 -0.101254	  0.111187	  0.098335	 -0.006258	 -0.075977	  0.054685	  0.087773	 -0.099467	 -0.008326	 -0.039683	 -0.061385	 -0.001481	 -0.029347
 -0.086532	  0.093977	  0.089054	  0.027141	 -0.061104	  0.084052	  0.081173	 -0.106130	 -0.041928	 -0.036695	 -0.044886	  0.007580	 -0.036414
 -0.095819	  0.086900	  0.053084	  0.063965	 -0.066018	  0.098013	  0.105461	 -0.083461	  0.008019	 -0.045460	 -0.055102	  0.026032	  0.046378
 -0.107413	  0.045854	  0.020141	  0.083891	 -0.041278	  0.078680	  0.094751	 -0.060211	  0.000480	 -0.020416	 -0.068506	 -0.003517	 -0.022859
 -0.128897	  0.065346	  0.032839	  0.085404	 -0.060172	  0.089996	  0.079127	 -0.046991	  0.017040	 -0.015104	 -0.080108	  0.002613	 -0.048045
 -0.115157	  0.086184	  0.054013	  0.080183	 -0.105126	  0.066872	  0.054326	 -0.054849	  0.011964	  0.005830	 -0.057750	  0.049960	  0.018179
 -0.101847	  0.105037	  0.085432	  0.049933	 -0.140637	  0.062681	  0.081656	 -0.033535	 -0.002695	 -0.028872	 -0.094653	  0.034920	 -0.037951
 -0.130752	  0.053237	  0.096499	  0.033095	 -0.152391	  0.112981	  0.080698	 -0.003053	  0.005235	 -0.033712	 -0.093944	 -0.018585	 -0.048068
 -0.156079	  0.014103	  0.062326	 -0.006890	 -0.145737	  0.060900	  0.074129	 -0.047232	  0.000045	 -0.028898	 -0.037534	  0.008478	  0.036938
 -0.121386	  0.026344	  0.039128	 -0.010225	 -0.144502	  0.013713	  0.077016	 -0.050655	 -0.057595	 -0.041406	 -0.025762	 -0.038232	  0.041484
 -0.092629	  0.042698	  0.062290	  0.013939	 -0.140670	  0.023354	  0.046730	 -0.033009	 -0.027026	 -0.045630	 -0.013809	 -0.072122	  0.005663
 -0.064552	  0.062124	  0.077541	  0.005031	 -0.124083	  0.033952	  0.012149	 -0.020070	 -0.034345	 -0.084086	  0.003018	 -0.037088	  0.081698
 -0.033786	  0.055210	  0.058093	 -0.020319	 -0.077449	  0.023186	  0.025912	 -0.031253	 -0.062275	 -0.089407	 -0.026669	 -0.042452	  0.031055
 -0.047406	  0.023611	  0.047012	 -0.043873	 -0.098933	  0.016677	  0.060965	 -0.014960	 -0.103328	 -0.053483	  0.006543	 -0.055567	 -0.023954
 -0.054223	  0.024290	  0.074430	 -0.031844	 -0.120248	  0.001929	  0.023584	  0.015280	 -0.087875	 -0.056657	  0.030781	 -0.047949	  0.062354
 -0.067744	  0.033190	  0.076920	 -0.026718	 -0.140726	  0.025801	  0.026063	  0.021717	 -0.069688	 -0.059028	  0.018456	 -0.033327	  0.045203
 -0.074515	  0.002883	  0.105911	  0.009243	 -0.110061	  0.041987	  0.007478	  0.033508	 -0.067287	 -0.012201	 -0.027677	 -0.045430	 -0.044425
 -0.061145	  0.008830	  0.166795	  0.018823	 -0.091495	  0.046287	  0.024263	  0.032252	 -0.057784	 -0.026856	 -0.035168	  0.031695	  0.025884
 -0.093651	 -0.003841	  0.149184	  0.032512	 -0.103334	  0.019064	  0.067325	  0.016201	 -0.059784	 -0.027207	 -0.007362	  0.052851	  0.078365
 -0.134200	  0.033217	  0.159195	  0.073335	 -0.133405	  0.022485	  0.077103	 -0.017509	 -0.033147	 -0.061402	 -0.050091	  0.006879	  0.027155
 -0.145291	  0.015205	  0.148178	  0.066565	 -0.134526	  0.051975	  0.064790	 -0.012196	 -0.002868	 -0.048536	 -0.064781	  0.002773	  0.054020
 -0.121345	  0.020168	  0.108020	  0.060889	 -0.106781	  0.096500	  0.042850	 -0.008022	  0.007090	 -0.034417	 -0.086373	  0.027765	  0.079816
 -0.130622	  0.015616	  0.106324	  0.037309	 -0.093159	  0.087717	  0.057204	 -0.019213	 -0.029116	 -0.052027	 -0.116985	  0.005248	  0.013626
 -0.110094	  0.026579	  0.124976	  0.022126	 -0.083443	  0.083272	  0.047184	 -0.006862	 -0.026630	 -0.022134	 -0.105695	 -0.000870	  0.016959
 -0.091674	  0.003425	  0.151129	 -0.000576	 -0.048244	  0.086482	  0.040242	  0.001744	 -0.012036	 -0.039366	 -0.042319	 -0.011321	  0.056395
 -0.080728	  0.011895	  0.128422	  0.007210	 -0.039312	  0.062055	  0.006254	 -0.016226	 -0.026471	 -0.026748	 -0.064414	 -0.052112	  0.006254
 -0.098080	  0.021574	  0.112486	  0.034765	 -0.031360	  0.061740	 -0.032851	 -0.008572	 -0.064683	 -0.032330	 -0.077143	 -0.015897	  0.024865
 -0.130338	  0.060528	  0.101221	  0.047261	 -0.014213	  0.047222	 -0.029950	 -0.007976	 -0.080381	 -0.028023	 -0.058847	 -0.000571	  0.115457
 -0.120372	  0.093945	  0.105814	  0.024799	 -0.036718	  0.061626	 -0.010128	 -0.013373	 -0.076295	 -0.019814	 -0.036851	 -0.047824	  0.073736
 -0.140414	  0.081127	  0.107995	  0.038421	 -0.061367	  0.048219	  0.020743	 -0.011204	 -0.080831	  0.000997	 -0.042096	 -0.014014	  0.072698
 -0.165387	  0.041194	  0.103356	  0.042946	 -0.056070	  0.045960	  0.028947	  0.008455	 -0.070250	  0.006722	  0.005678	  0.016127	  0.119338
 -0.131689	  0.019552	  0.100281	  0.027033	 -0.053443	  0.044227	  0.013071	 -0.033485	 -0.040997	 -0.023735	 -0.023962	 -0.016031	  0.055925
 -0.106085	  0.009513	  0.081159	  0.026687	 -0.035859	  0.048217	  0.009465	 -0.073880	 -0.047516	 -0.019710	 -0.079930	 -0.025325	  0.023160
 -0.053146	 -0.005847	  0.066745	  0.061846	 -0.037778	  0.038609	  0.033736	 -0.052896	 -0.042035	  0.024358	 -0.033372	 -0.009760	  0.058250
 -0.014096	  0.029577	  0.061894	  0.064478	 -0.040416	  0.035993	  0.036867	 -0.043715	 -0.023390	  0.030436	 -0.002077	 -0.017480	  0.050913
 -0.013294	  0.026006	  0.036559	  0.050160	 -0.029853	  0.050653	  0.020466	 -0.045592	 -0.013554	  0.016527	 -0.030152	 -0.038153	  0.044167
  0.006451	  0.033612	  0.030332	  0.034660	  0.006441	  0.057517	  0.006676	 -0.031874	 -0.078853	 -0.006160	 -0.041736	  0.022015	  0.056580
 -0.029160	  0.035113	  0.013263	  0.022476	  0.009456	  0.048630	  0.012059	 -0.052328	 -0.074831	 -0.021781	 -0.019554	  0.058127	  0.064847
 -0.036797	  0.043349	  0.007873	  0.046605	 -0.072385	  0.025709	 -0.006184	 -0.043476	 -0.079584	 -0.002292	 -0.019947	  0.055018	  0.057126
 -0.069888	  0.057248	  0.031791	  0.090118	 -0.101020	  0.009988	 -0.038474	 -0.045242	 -0.065806	 -0.021337	 -0.036065	  0.027166	  0.053589
 -0.100756	  0.035113	  0.020696	  0.075423	 -0.078985	  0.027442	 -0.027007	 -0.056037	 -0.059446	  0.005475	 -0.045539	  0.019091	  0.075265
 -0.112583	  0.025240	  0.051770	  0.038765	 -0.084073	  0.057494	 -0.050266	 -0.048783	 -0.068340	  0.011050	 -0.052411	  0.029902	  0.053734
 -0.112895	  0.034786	  0.053438	  0.026280	 -0.115577	  0.070283	 -0.052699	 -0.033224	 -0.066598	 -0.004609	 -0.056928	  0.023462	  0.046093
 -0.106183	  0.053519	  0.029166	  0.033019	 -0.112901	  0.049776	 -0.046338	 -0.017551	 -0.052102	 -0.010106	 -0.041449	  0.034053	  0.057274
 -0.134792	  0.048563	 -0.005946	  0.063905	 -0.074104	  0.001221	 -0.079359	  0.015012	 -0.055463	 -0.055615	 -0.035328	  0.014788	  0.070856
 -0.104895	  0.036151	 -0.055103	  0.037550	 -0.068549	 -0.010588	 -0.097592	  0.012337	 -0.041113	 -0.063632	 -0.043949	  0.008889	  0.051818
 -0.050312	  0.038552	 -0.025035	 -0.006123	 -0.065724	 -0.016492	 -0.036546	 -0.022188	 -0.032796	 -0.063557	 -0.048920	  0.001847	  0.066009
 -0.074180	  0.064322	  0.014255	 -0.028863	 -0.044810	  0.022564	  0.017464	 -0.012368	  0.002995	 -0.082424	 -0.012171	 -0.025107	  0.072552
 -0.114524	  0.089466	  0.055349	 -0.021858	 -0.063789	  0.042679	  0.049227	 -0.032826	 -0.001633	 -0.047685	 -0.016987	 -0.024594	  0.079505
 -0.093518	  0.134335	  0.065766	 -0.000251	 -0.050452	  0.023647	  0.043624	 -0.049113	 -0.033554	 -0.049397	 -0.008394	 -0.043848	  0.056279
 -0.083599	  0.104347	  0.063004	  0.009968	 -0.056840	  0.004628	  0.012068	 -0.064996	 -0.016158	 -0.085429	  0.009379	 -0.036531	  0.038380
 -0.064119	  0.075995	  0.065525	  0.011086	 -0.050553	  0.029050	  0.016656	 -0.048239	 -0.034754	 -0.086230	  0.000743	 -0.004019	  0.057247
 -0.074462	  0.043038	  0.055915	  0.008409	 -0.052856	  0.054463	  0.008150	 -0.027566	 -0.011053	 -0.113633	  0.009624	 -0.018406	  0.060558
 -0.086420	  0.052340	  0.035426	  0.015409	 -0.045969	  0.090579	 -0.005478	 -0.094067	  0.004459	 -0.110997	 -0.010603	 -0.036638	  0.028220
 -0.063674	  0.043963	  0.010564	  0.056558	 -0.095719	  0.095776	  0.006689	 -0.118344	 -0.011378	 -0.090194	 -0.043734	 -0.039801	  0.012614
 -0.081092	  0.042433	 -0.022625	  0.075456	 -0.095904	  0.071650	  0.017872	 -0.093247	 -0.010361	 -0.083363	 -0.053592	 -0.049898	  0.026774
 -0.093607	  0.029318	 -0.016787	  0.026181	 -0.086325	  0.077068	  0.030938	 -0.122206	 -0.037902	 -0.027113	 -0.055337	 -0.021362	  0.027485
 -0.095918	  0.024343	 -0.002420	  0.001061	 -0.078120	  0.111582	  0.051825	 -0.094974	 -0.049067	  0.000973	 -0.042180	 -0.014737	  0.042043
 -0.051721	  0.050601	  0.003078	  0.037886	 -0.079497	  0.117863	  0.070412	 -0.073242	 -0.055454	  0.015467	 -0.082970	 -0.013420	  0.073876
 -0.017853	  0.035375	 -0.007892	  0.037035	 -0.059063	  0.075606	  0.075658	 -0.068745	 -0.049529	  0.030217	 -0.102601	 -0.003070	  0.046737
 -0.058358	  0.011262	 -0.013357	  0.015381	 -0.050254	  0.094753	  0.054998	 -0.057927	 -0.055331	  0.029692	 -0.068924	  0.013888	  0.025570
 -0.051055	 -0.004781	  0.024363	 -0.012023	 -0.046517	  0.075000	  0.039097	 -0.072671	 -0.050924	  0.043253	 -0.059909	  0.031776	  0.028804
 -0.027667	  0.014781	  0.025905	 -0.002349	 -0.029622	  0.045449	  0.020535	 -0.056420	 -0.010801	  0.035122	 -0.035208	  0.009495	  0.030549
 -0.040880	  0.017281	 -0.002567	 -0.000202	 -0.034215	  0.076912	  0.018760	 -0.069463	  0.008060	  0.042507	 -0.021173	  0.000686	  0.022451
 -0.013651	  0.039203	 -0.017213	 -0.003111	 -0.030658	  0.053382	 -0.004404	 -0.069944	 -0.009490	  0.047668	 -0.024436	 -0.016346	  0.017756
 -0.023535	  0.028358	  0.001370	  0.006093	 -0.033613	  0.033893	 -0.037614	 -0.040151	 -0.022175	  0.065943	 -0.019802	 -0.021307	  0.010820
 -0.038010	  0.020149	 -0.013323	  0.029487	 -0.037134	  0.036592	 -0.013558	 -0.078814	  0.001438	  0.069016	  0.006309	  0.010547	  0.013229
 -0.036058	 -0.000334	 -0.050870	  0.024413	 -0.057409	  0.040900	  0.020519	 -0.103168	  0.013761	  0.073921	 -0.018489	  0.035825	  0.010140
 -0.044104	 -0.011311	 -0.068583	  0.036511	 -0.043923	  0.039101	  0.030122	 -0.131802	 -0.001695	  0.024886	 -0.006016	  0.047495	  0.010964
 -0.055236	 -0.008577	 -0.021791	  0.055791	 -0.035481	  0.052377	  0.008552	 -0.119836	 -0.055485	 -0.017736	  0.014782	  0.044689	  0.009271
 -0.058472	  0.014918	  0.014122	  0.059274	 -0.026310	  0.062656	 -0.019800	 -0.073567	 -0.082294	 -0.036949	 -0.021168	  0.034200	 -0.009419
 -0.038233	  0.046784	  0.024721	  0.055129	 -0.030474	  0.071094	  0.003152	 -0.050907	 -0.088018	 -0.048483	 -0.040507	  0.026110	 -0.013332
 -0.012342	  0.082437	  0.019250	  0.030721	 -0.028950	  0.071615	  0.024761	 -0.066177	 -0.040687	 -0.043321	 -0.046284	 -0.011238	  0.001561
 -0.012324	  0.057480	  0.006546	  0.014252	 -0.029572	  0.090372	  0.055744	 -0.083105	 -0.004314	  0.011220	 -0.054557	 -0.013218	  0.037642
 -0.028007	  0.051956	  0.028062	  0.001818	 -0.061443	  0.084260	  0.060398	 -0.058866	  0.000966	  0.024178	 -0.043623	  0.033261	  0.038038
 -0.039435	  0.080442	  0.042951	  0.019379	 -0.074074	  0.076795	  0.036984	 -0.036796	 -0.017818	  0.003195	 -0.040815	  0.045213	  0.029096
 -0.079892	  0.076772	  0.047555	  0.016225	 -0.090036	  0.109188	  0.033290	 -0.012471	 -0.007154	  0.025410	 -0.070843	  0.025914	 -0.001017
 -0.056372	  0.077299	  0.057329	  0.002134	 -0.099215	  0.085118	  0.042566	 -0.005216	  0.011041	  0.053552	 -0.056510	  0.010647	  0.000244
 -0.029245	  0.063066	  0.049464	 -0.007902	 -0.100158	  0.060213	  0.075457	 -0.016761	  0.011859	  0.012089	 -0.041393	  0.014733	  0.033826
 -0.010875	  0.037908	  0.025098	  0.022292	 -0.095546	  0.023716	  0.076330	  0.002241	  0.000657	 -0.033099	 -0.059404	  0.013868	  0.004376
  0.012724	  0.002078	  0.021965	  0.038826	 -0.082133	  0.018193	  0.106338	  0.012094	  0.003477	 -0.009522	 -0.076122	  0.025464	  0.020065
  0.022299	  0.011874	  0.003355	  0.013515	 -0.086593	  0.037797	  0.095784	 -0.012229	  0.014231	  0.002204	 -0.048180	  0.046361	  0.027881
  0.025871	  0.010882	 -0.040815	 -0.003445	 -0.091552	  0.029207	  0.074029	 -0.012720	  0.041478	 -0.010732	 -0.018053	  0.032113	 -0.013752
  0.031083	 -0.009856	 -0.056638	  0.029324	 -0.065330	  0.015219	  0.051286	 -0.021174	  0.041340	  0.015531	 -0.001811	  0.025213	 -0.017607
  0.008776	 -0.015780	 -0.046296	  0.020903	 -0.081563	  0.025128	  0.020737	 -0.017508	  0.042030	  0.030554	 -0.022850	  0.017219	 -0.026396
  0.018925	  0.015043	 -0.028875	 -0.009252	 -0.100547	  0.016383	  0.013138	 -0.034467	  0.022877	 -0.006806	 -0.013733	  0.023065	 -0.020430
  0.035649	  0.043797	  0.022991	 -0.009217	 -0.059723	 -0.018548	 -0.003238	 -0.047509	  0.009752	 -0.004820	 -0.000696	  0.035817	 -0.036335
  0.005215	  0.081666	  0.009428	 -0.022081	 -0.030998	 -0.029582	  0.026370	 -0.057263	  0.005733	 -0.009965	  0.029137	  0.038399	 -0.007797
 -0.014123	  0.086043	 -0.003077	 -0.018975	 -0.065535	 -0.046480	  0.009132	 -0.074644	 -0.002643	 -0.033659	  0.034259	  0.045262	  0.010998
 -0.033823	  0.103113	 -0.041144	 -0.000472	 -0.040527	 -0.039929	  0.030092	 -0.079993	 -0.018959	 -0.046921	  0.048223	  0.042120	  0.005884
 -0.041193	  0.093211	 -0.028871	  0.025391	 -0.001415	 -0.020865	  0.005560	 -0.071639	 -0.005556	 -0.029182	  0.050134	  0.038186	 -0.017653
 -0.013027	  0.056750	 -0.000898	 -0.007410	 -0.011601	 -0.022666	  0.005798	 -0.069812	  0.017337	 -0.014377	  0.038248	  0.058737	 -0.003339
  0.009377	  0.074172	 -0.002708	 -0.044491	 -0.044142	 -0.047044	  0.020096	 -0.078619	  0.027590	  0.006954	  0.044900	  0.048499	  0.008517
  0.036797	  0.097593	  0.017696	 -0.040304	 -0.047958	 -0.046200	  0.011508	 -0.050811	  0.038182	  0.028085	  0.040892	  0.026045	 -0.007200
  0.010939	  0.140715	 -0.029790	 -0.044046	 -0.064384	 -0.031053	  0.012220	 -0.052525	  0.079501	  0.035471	  0.016078	 -0.015993	 -0.000661
 -0.063014	  0.103042	 -0.066966	 -0.028521	 -0.053781	 -0.040207	  0.038326	 -0.048610	  0.080583	 -0.011034	 -0.015121	 -0.032861	 -0.043240
 -0.098159	  0.059076	 -0.062966	 -0.048035	 -0.077749	 -0.044327	  0.064495	 -0.056207	  0.027627	 -0.044854	 -0.020426	 -0.031397	 -0.037035
 -0.030665	  0.040093	 -0.051338	 -0.054531	 -0.104482	 -0.017829	  0.021133	 -0.052345	  0.046056	 -0.064979	 -0.022920	 -0.005126	 -0.011931
  0.017006	  0.038931	 -0.071377	 -0.021394	 -0.115464	 -0.040718	  0.026037	 -0.023845	  0.051923	 -0.048904	 -0.015147	 -0.017474	  0.008376
 -0.001699	  0.038669	 -0.043881	 -0.036083	 -0.121921	 -0.050306	  0.063066	 -0.062450	 -0.000988	 -0.036465	 -0.010239	 -0.022127	  0.000574
 -0.005739	  0.026130	 -0.002594	 -0.024413	 -0.090292	 -0.040274	  0.072786	 -0.104317	 -0.039089	  0.021257	  0.005460	  0.001555	 -0.005767
 -0.011331	  0.025820	  0.010078	 -0.071283	 -0.070738	 -0.054652	  0.043178	 -0.088998	 -0.014654	  0.019014	  0.044120	  0.027261	 -0.021903
  0.015597	  0.033011	  0.007456	 -0.086826	 -0.070418	 -0.050585	  0.072184	 -0.076832	  0.007366	  0.016513	  0.041644	  0.011297	 -0.065595
  0.020540	  0.013997	  0.004351	 -0.107871	 -0.116595	 -0.046697	  0.098926	 -0.099639	  0.003017	  0.035842	  0.016895	  0.019652	 -0.057829
  0.011486	 -0.005583	 -0.006158	 -0.114599	 -0.133086	 -0.046721	  0.102566	 -0.081771	 -0.004463	  0.038324	  0.038407	 -0.010628	 -0.009144
 -0.013627	  0.018470	 -0.059613	 -0.099565	 -0.117540	 -0.028928	  0.101871	 -0.049656	  0.010223	  0.046394	  0.031038	  0.021933	  0.014434
  0.011334	  0.067036	 -0.046534	 -0.099301	 -0.110976	  0.000842	  0.100742	 -0.060261	 -0.006077	  0.050529	 -0.014787	  0.033441	 -0.013923
 -0.001266	  0.046451	 -0.021423	 -0.062984	 -0.086388	  0.011136	  0.087839	 -0.085971	 -0.029172	 -0.001401	  0.003698	 -0.025066	 -0.025795
 -0.020266	  0.024427	 -0.035836	 -0.061310	 -0.073051	  0.003480	  0.091015	 -0.066668	 -0.069554	  0.030658	  0.008078	 -0.054077	 -0.005090
 -0.000312	  0.010837	 -0.025156	 -0.031820	 -0.060408	 -0.006992	  0.090003	 -0.035302	 -0.074110	  0.056308	  0.003783	  0.003468	 -0.027361
 -0.005180	  0.020388	  0.009274	 -0.054632	 -0.049549	 -0.037642	  0.066897	 -0.024071	 -0.032644	  0.016237	  0.015829	  0.020721	 -0.029699
 -0.010617	  0.015715	 -0.032590	 -0.045442	 -0.076335	 -0.035181	  0.037456	 -0.011362	 -0.030764	  0.019296	  0.020373	 -0.000815	 -0.048381
 -0.008254	 -0.011640	 -0.056633	 -0.056703	 -0.056383	 -0.028893	  0.036006	 -0.005492	 -0.035643	  0.001911	 -0.008763	 -0.011711	 -0.077800
  0.005572	  0.024263	 -0.064552	 -0.107148	 -0.041123	 -0.052612	  0.047509	 -0.033342	 -0.033205	 -0.002254	 -0.009964	 -0.010842	 -0.102981
 -0.009599	  0.012401	 -0.050055	 -0.104450	 -0.030386	 -0.055897	  0.085135	 -0.095893	 -0.017761	 -0.014705	 -0.023314	  0.029161	 -0.086045
 -0.017031	 -0.001703	  0.006780	 -0.110208	 -0.045518	 -0.061933	  0.074760	 -0.115795	 -0.041462	 -0.045315	 -0.023124	  0.027249	 -0.080205
 -0.017879	 -0.017871	  0.027695	 -0.130452	 -0.066767	 -0.033158	  0.083575	 -0.108759	 -0.039174	 -0.051108	 -0.024919	  0.033682	 -0.093169
 -0.043155	 -0.018924	  0.036348	 -0.085380	 -0.051583	 -0.017702	  0.114937	 -0.101604	 -0.077231	 -0.027754	 -0.011930	  0.026002	 -0.070773
 -0.087500	  0.001556	  0.024749	 -0.056386	 -0.033810	 -0.018584	  0.136026	 -0.121344	 -0.083619	 -0.011886	  0.008229	  0.028044	 -0.078941
 -0.049767	 -0.003222	 -0.007862	 -0.064460	 -0.045542	 -0.012340	  0.135793	 -0.165222	 -0.079454	 -0.004121	  0.026590	  0.088217	 -0.072047
 -0.019785	 -0.020260	 -0.000969	 -0.050223	 -0.067918	 -0.029135	  0.123014	 -0.169241	 -0.063310	  0.006786	  0.048158	  0.110893	 -0.068521
 -0.001193	  0.026572	  0.025316	 -0.036860	 -0.056991	 -0.067618	  0.089724	 -0.168312	 -0.024789	 -0.001664	  0.030765	  0.106426	 -0.016708
