# Supplementary material for: A fluorescent photoimmunoconjugate for imaging of cholesteatoma
Source: Sci Rep. 2022 Nov 19;12:19905. doi: 10.1038/s41598-022-22072-9 (PMC9675863; doi:10.1038/s41598-022-22072-9)
Supplement: Supplementary file 2 — Supplementary Information 2. [file 41598_2022_22072_MOESM2_ESM.zip › Data/ABR-27-3]

:RUN-3	LEVEL SWEEP	TEMP:NaN	5/12/2018	11:22 AM	NaNHR:
:SW EAR: R	SW FREQ: 11.33	# AVERAGES: 512	REP RATE (/sec): 40	DRIVER: RS Tweeter	SAMPLE (�sec): 40	
:NOTES-
:CHAMBER-CH4B-PXI
:CFTS Version: V2.7.2 (R850)
:LEVELS:20;25;30;35;40;45;50;55;60;65;70;75;80;
:DATA
  0.044624	 -0.014264	  0.017848	  0.021203	 -0.057868	 -0.016869	  0.008606	  0.019893	 -0.052618	  0.065420	 -0.057322	 -0.007404	 -0.002755
  0.016014	  0.012025	  0.015089	 -0.029172	 -0.021273	 -0.020411	 -0.003707	  0.005472	 -0.045244	  0.029637	 -0.054977	 -0.026337	 -0.026908
 -0.013400	  0.025101	  0.018719	 -0.048193	 -0.008337	 -0.020884	  0.007796	 -0.004760	 -0.046309	  0.005756	 -0.020591	 -0.056348	 -0.008036
 -0.020907	  0.041636	 -0.000476	 -0.033895	 -0.024007	 -0.000918	 -0.023046	  0.013090	 -0.040885	 -0.025696	 -0.006204	 -0.085375	  0.001750
 -0.014790	  0.019247	  0.028097	 -0.033336	 -0.062775	  0.011022	  0.010797	  0.038800	 -0.053471	 -0.018115	 -0.021132	 -0.055566	  0.019884
 -0.002153	  0.018254	  0.026184	 -0.017408	 -0.074365	 -0.023141	  0.026220	  0.044255	 -0.046121	 -0.027380	 -0.018239	  0.006081	  0.024861
  0.022667	  0.007692	  0.030932	 -0.029181	 -0.050559	 -0.057014	  0.047063	  0.023787	 -0.013526	 -0.041682	  0.007615	  0.013734	  0.021851
  0.014058	  0.011626	  0.012594	 -0.023128	 -0.028743	 -0.022833	  0.019448	 -0.017206	 -0.017030	 -0.041832	 -0.007572	 -0.028124	  0.013554
 -0.008545	  0.021461	  0.006572	 -0.000836	 -0.025660	  0.057986	 -0.018301	 -0.030155	 -0.024853	 -0.052459	 -0.027151	 -0.006677	  0.001409
 -0.003427	 -0.001926	 -0.008951	  0.033610	 -0.039810	  0.048099	 -0.030516	 -0.031630	 -0.013912	 -0.063689	  0.015731	  0.016712	 -0.009188
  0.029397	 -0.009148	  0.001027	  0.025508	 -0.070473	  0.009278	  0.022387	 -0.006238	  0.027721	 -0.027112	  0.047364	  0.024688	 -0.038284
  0.037016	  0.049788	 -0.019771	 -0.017126	 -0.047431	 -0.027992	  0.025594	 -0.008416	  0.027684	  0.014960	  0.036151	  0.041097	 -0.026215
 -0.004501	  0.063510	 -0.003337	 -0.022594	 -0.014380	 -0.000538	 -0.002475	 -0.032694	  0.059026	 -0.000042	  0.050960	  0.050078	  0.027934
 -0.011121	  0.006883	 -0.002484	  0.013075	  0.012890	  0.024593	 -0.023480	 -0.032903	  0.068634	  0.011763	  0.014409	  0.072546	  0.041023
 -0.005187	 -0.026243	 -0.019622	  0.018982	  0.044920	  0.041220	 -0.064785	 -0.025614	  0.029243	  0.037331	  0.005339	  0.054927	  0.005257
 -0.011021	 -0.047818	 -0.031081	  0.009743	  0.069205	  0.005543	 -0.024388	  0.012983	  0.037658	  0.020264	 -0.000555	  0.027318	 -0.035862
 -0.007804	 -0.031674	 -0.035844	  0.023524	  0.098091	 -0.028679	  0.003646	  0.031327	  0.048068	  0.016031	  0.026325	  0.018913	 -0.029966
 -0.006962	 -0.029979	 -0.028184	  0.028794	  0.099926	 -0.026631	  0.002608	  0.005886	  0.055271	  0.015128	  0.039943	 -0.011783	 -0.010282
 -0.014470	 -0.041952	 -0.013572	  0.042898	  0.101486	  0.004823	  0.002916	 -0.006382	  0.025139	  0.043898	  0.003380	 -0.042280	  0.012024
 -0.039490	 -0.074221	  0.006261	  0.037532	  0.099160	  0.043346	  0.013618	  0.000504	 -0.024476	  0.037820	 -0.033474	 -0.006200	  0.017950
 -0.044383	 -0.054169	 -0.013499	  0.036213	  0.058452	  0.016663	  0.007901	  0.015379	 -0.027237	  0.020719	 -0.055841	  0.045742	  0.037219
 -0.016341	 -0.026543	 -0.049161	  0.043092	  0.013690	 -0.045548	 -0.014790	  0.019310	  0.007910	  0.061644	 -0.013220	  0.065101	  0.000567
 -0.017961	 -0.015718	 -0.042241	  0.036453	  0.015655	 -0.047974	  0.001734	 -0.016175	  0.018662	  0.080787	  0.000354	  0.066063	  0.014876
 -0.007761	 -0.022139	 -0.044779	  0.029785	  0.036422	  0.023905	 -0.017921	 -0.049999	  0.032457	  0.056917	  0.004157	  0.060826	  0.113521
  0.027672	 -0.032224	 -0.012146	 -0.020295	  0.017895	  0.052471	 -0.002676	 -0.036349	  0.030089	  0.076978	 -0.014292	  0.035179	  0.167804
 -0.020762	 -0.013748	  0.001525	 -0.068331	  0.001817	  0.037603	  0.021793	  0.006416	  0.013189	  0.104348	 -0.000628	  0.062609	  0.186923
 -0.022976	 -0.003923	  0.038048	 -0.027569	  0.016887	 -0.020105	  0.051160	  0.025364	  0.036810	  0.121920	  0.035300	  0.092344	  0.164408
 -0.015873	  0.030207	  0.004156	 -0.003319	  0.037552	 -0.033357	  0.056036	  0.015473	  0.035659	  0.147246	  0.056836	  0.089903	  0.164028
  0.004164	  0.072172	 -0.022932	  0.030297	  0.035409	  0.003796	  0.051505	 -0.023364	  0.064564	  0.152834	  0.072960	  0.088327	  0.170305
  0.027188	  0.062690	 -0.035534	 -0.001393	  0.011697	  0.003683	  0.042983	 -0.027620	  0.076036	  0.145479	  0.124304	  0.056894	  0.163516
  0.063605	  0.016133	 -0.029912	 -0.052680	 -0.013323	  0.007642	  0.059351	 -0.000802	  0.059706	  0.165904	  0.150075	  0.043655	  0.153265
  0.075701	  0.011731	 -0.022347	 -0.050968	 -0.053138	 -0.005667	  0.079722	  0.017342	  0.023725	  0.173544	  0.151307	  0.131729	  0.140708
  0.069163	  0.055547	 -0.063760	 -0.027750	 -0.075829	 -0.035771	  0.082883	  0.027132	  0.017157	  0.114758	  0.144647	  0.207899	  0.144067
  0.051983	  0.066865	 -0.034120	 -0.049839	 -0.053189	  0.002397	  0.050712	  0.029683	 -0.041683	  0.079054	  0.157476	  0.204927	  0.197526
  0.028978	  0.052474	 -0.019715	 -0.102068	 -0.008555	  0.017938	  0.024190	  0.030842	 -0.048561	  0.074490	  0.143459	  0.173041	  0.244965
  0.042330	  0.008932	 -0.028161	 -0.122879	 -0.015223	 -0.030627	  0.002019	  0.060201	 -0.017471	  0.114232	  0.154804	  0.187318	  0.285883
  0.090608	  0.000493	 -0.070448	 -0.088939	 -0.000684	 -0.042570	  0.027194	  0.079866	  0.017545	  0.118036	  0.179939	  0.210426	  0.279469
  0.110237	  0.012317	 -0.095708	 -0.057189	  0.027371	 -0.016181	  0.040687	  0.077200	  0.019372	  0.119862	  0.177657	  0.237944	  0.287818
  0.069789	  0.064296	 -0.055482	 -0.096284	  0.032474	 -0.013423	  0.021853	  0.065111	  0.002653	  0.109885	  0.191274	  0.267689	  0.306781
  0.018514	  0.080462	  0.005265	 -0.121216	  0.044453	  0.023231	  0.016451	  0.051328	  0.006719	  0.157724	  0.223314	  0.253509	  0.276772
  0.008667	  0.037072	  0.024290	 -0.087419	  0.028324	  0.021111	  0.013564	  0.093466	  0.007690	  0.183217	  0.213703	  0.239681	  0.227896
  0.033508	  0.022235	 -0.001366	 -0.046885	  0.007873	 -0.010704	  0.035339	  0.119161	  0.043566	  0.182777	  0.201901	  0.263611	  0.176176
  0.063315	  0.048322	 -0.025299	 -0.075343	 -0.028093	 -0.049166	  0.052962	  0.107652	  0.062577	  0.182477	  0.148937	  0.217924	  0.120991
  0.103835	  0.076547	 -0.009239	 -0.100958	 -0.009707	 -0.015375	  0.051525	  0.095723	  0.022735	  0.155441	  0.112547	  0.178309	  0.062959
  0.067497	  0.089295	  0.016648	 -0.085661	  0.072518	 -0.007622	  0.042386	  0.092102	  0.027424	  0.146420	  0.108900	  0.065813	  0.027437
  0.040865	  0.091015	  0.016695	 -0.080224	  0.087910	  0.000605	  0.035744	  0.089543	  0.022046	  0.136819	  0.121524	 -0.000293	 -0.003029
  0.056339	  0.061379	 -0.005854	 -0.025129	  0.043033	 -0.014612	 -0.002638	  0.086146	  0.019198	  0.123433	  0.065301	 -0.035478	 -0.039567
  0.088332	  0.032006	 -0.025689	 -0.036796	  0.019217	 -0.020228	  0.022992	  0.113602	  0.025411	  0.112849	 -0.010300	 -0.069587	 -0.089503
  0.078877	  0.068052	 -0.013485	 -0.075956	  0.047632	  0.014004	  0.034886	  0.088677	 -0.007332	  0.076019	 -0.029475	 -0.063703	 -0.111458
  0.025597	  0.104009	  0.026910	 -0.097916	  0.102667	  0.049269	  0.001627	  0.048863	 -0.047455	  0.027861	  0.009822	 -0.072124	 -0.088293
 -0.009808	  0.047576	  0.071345	 -0.109264	  0.103087	  0.038251	 -0.008838	  0.014463	 -0.052315	 -0.002867	  0.023906	 -0.083571	 -0.015581
  0.000037	 -0.009111	  0.089895	 -0.061068	  0.080060	  0.014203	 -0.000678	 -0.012993	 -0.077010	 -0.031667	 -0.020229	 -0.058448	 -0.024502
 -0.018560	 -0.032202	  0.034099	 -0.089349	  0.038056	  0.004618	  0.018064	 -0.022025	 -0.082207	 -0.034383	 -0.045595	 -0.049462	 -0.034783
 -0.020927	  0.001067	 -0.012357	 -0.136511	  0.026926	 -0.032551	  0.002870	 -0.057283	 -0.109261	 -0.039384	 -0.016748	 -0.017734	 -0.004224
 -0.039373	  0.024077	  0.023730	 -0.114114	  0.057844	 -0.072015	 -0.030804	 -0.108918	 -0.112671	 -0.019420	  0.034372	  0.051157	  0.047916
 -0.057987	  0.048052	  0.039941	 -0.065567	  0.078391	 -0.074349	 -0.068747	 -0.137059	 -0.102930	  0.028681	  0.041087	  0.083770	  0.109774
 -0.038902	  0.056439	  0.024638	 -0.036768	  0.007897	 -0.074991	 -0.076804	 -0.121549	 -0.081421	  0.036449	  0.049983	  0.126714	  0.214830
 -0.030094	  0.016677	  0.002646	 -0.052181	 -0.036492	 -0.107488	 -0.054557	 -0.080690	 -0.040720	  0.037325	  0.097445	  0.184578	  0.261927
 -0.015863	 -0.003838	  0.018756	 -0.082630	 -0.071433	 -0.134369	 -0.027339	 -0.080490	 -0.023753	  0.080376	  0.141598	  0.266742	  0.243362
  0.016827	  0.027765	  0.048726	 -0.130276	 -0.048909	 -0.122655	 -0.010120	 -0.118270	  0.041228	  0.136809	  0.185396	  0.258983	  0.234531
 -0.005303	  0.064623	  0.069052	 -0.082874	 -0.016869	 -0.101045	 -0.017014	 -0.082361	  0.077103	  0.203819	  0.169139	  0.237950	  0.259174
 -0.004746	  0.075981	  0.081993	 -0.025478	 -0.048181	 -0.116138	 -0.037005	  0.000238	  0.091001	  0.245011	  0.123397	  0.263661	  0.332819
  0.020880	  0.061214	  0.079892	 -0.037908	 -0.089505	 -0.122897	 -0.014372	  0.039221	  0.079202	  0.232759	  0.144186	  0.247777	  0.377918
  0.050415	  0.050515	  0.048522	 -0.114920	 -0.094753	 -0.123736	  0.062367	  0.045869	  0.089017	  0.212162	  0.241376	  0.288009	  0.313850
  0.051079	  0.059719	  0.038176	 -0.109297	 -0.093360	 -0.060265	  0.080162	  0.047089	  0.104049	  0.165095	  0.268366	  0.292597	  0.261103
  0.040064	  0.068178	  0.073220	 -0.055875	 -0.073538	 -0.015406	  0.088766	  0.041734	  0.116389	  0.168825	  0.232116	  0.203015	  0.198118
  0.012802	  0.052032	  0.032065	 -0.045008	 -0.036214	 -0.005946	  0.065598	  0.044999	  0.087981	  0.191076	  0.144423	  0.114488	  0.121530
 -0.006733	  0.038689	 -0.023292	 -0.078046	 -0.067478	 -0.008250	  0.063818	  0.063590	  0.077403	  0.142461	  0.045927	  0.043185	  0.066829
  0.001699	  0.030201	 -0.028484	 -0.157344	 -0.058094	  0.023119	  0.126111	  0.045489	  0.076694	  0.142504	  0.060366	 -0.009075	 -0.002521
 -0.003763	  0.019436	  0.024325	 -0.169662	 -0.018594	 -0.004893	  0.186312	 -0.009039	  0.070413	  0.103892	  0.069190	 -0.043082	 -0.048145
 -0.013793	  0.038833	  0.075614	 -0.133393	  0.010109	  0.003129	  0.176057	 -0.032382	  0.063252	  0.102264	  0.009209	 -0.089901	 -0.035609
 -0.010009	  0.037264	  0.046462	 -0.084436	  0.015551	  0.019540	  0.158294	 -0.048948	  0.072230	  0.107861	 -0.062745	 -0.126987	 -0.012092
 -0.025951	  0.007543	  0.017500	 -0.070914	  0.036103	 -0.001104	  0.103712	  0.003014	  0.028286	  0.067730	 -0.103891	 -0.118026	  0.013027
 -0.042320	 -0.019603	  0.007152	 -0.081703	  0.042222	  0.015578	  0.085641	  0.004928	 -0.030266	  0.054519	 -0.076990	 -0.027641	  0.061691
 -0.016560	 -0.037462	  0.021261	 -0.046408	  0.030410	  0.009449	  0.088143	 -0.040927	 -0.041722	  0.050664	 -0.030712	  0.059616	  0.073315
 -0.033977	 -0.030853	  0.036486	 -0.007942	  0.053768	 -0.026640	  0.065080	 -0.100919	 -0.064797	  0.031632	 -0.009148	  0.059767	  0.088308
 -0.078652	  0.024162	 -0.002100	  0.028335	  0.059092	 -0.040447	  0.026054	 -0.075466	 -0.065203	  0.083622	 -0.009044	  0.037934	  0.103639
 -0.078946	  0.032183	 -0.030749	  0.023216	  0.020180	 -0.080065	 -0.042720	 -0.040012	 -0.049395	  0.130969	  0.022698	  0.042419	  0.137265
 -0.035699	  0.015932	 -0.001931	 -0.029008	  0.001113	 -0.098798	 -0.059389	 -0.041660	 -0.039962	  0.149115	  0.050693	  0.116848	  0.142690
  0.016168	 -0.021371	  0.046200	 -0.048456	  0.023474	 -0.074065	 -0.029845	 -0.061668	 -0.034266	  0.149471	  0.118009	  0.194243	  0.119646
  0.004865	 -0.013721	  0.032064	 -0.019437	  0.034385	 -0.045541	  0.033644	 -0.091964	  0.009277	  0.141160	  0.145802	  0.165669	  0.052867
  0.036425	  0.037752	  0.007438	  0.009983	  0.042283	 -0.057177	  0.012336	 -0.060475	  0.024532	  0.108671	  0.077747	  0.050277	  0.025353
  0.027915	  0.081815	 -0.024984	 -0.030319	  0.033615	 -0.093899	 -0.028367	  0.012467	  0.021044	  0.114167	  0.046605	  0.001853	  0.050535
  0.012277	  0.059592	  0.011895	 -0.071282	 -0.006074	 -0.124280	 -0.027641	  0.038333	  0.002105	  0.111076	  0.043166	  0.018903	  0.055340
 -0.007222	  0.016374	  0.049200	 -0.071845	 -0.001530	 -0.135294	  0.016937	 -0.012998	  0.020240	  0.094189	  0.049543	  0.059624	  0.028915
 -0.019095	  0.021278	  0.057463	 -0.016412	  0.000944	 -0.115311	  0.040979	 -0.021862	 -0.020096	  0.085245	  0.033125	  0.053961	  0.016338
 -0.039940	  0.061865	  0.002226	 -0.037047	  0.004598	 -0.097005	  0.073752	  0.000506	 -0.046474	  0.092711	 -0.019838	 -0.009360	  0.021427
 -0.096986	  0.069771	 -0.010997	 -0.104126	 -0.044400	 -0.081546	  0.054609	  0.081566	 -0.062739	  0.112007	 -0.037192	 -0.068983	  0.029188
 -0.099339	  0.081192	  0.031515	 -0.135319	 -0.052194	 -0.063542	  0.001732	  0.124080	 -0.074080	  0.086809	 -0.055047	 -0.028818	  0.056496
 -0.071447	  0.079800	  0.070037	 -0.111311	 -0.007821	 -0.064990	  0.034504	  0.058484	 -0.062267	  0.063026	 -0.058264	  0.049827	  0.031791
 -0.035948	  0.056493	  0.047942	 -0.065293	  0.021536	 -0.096332	  0.078456	 -0.011177	 -0.056099	  0.042344	 -0.090066	  0.026972	 -0.044126
 -0.026291	  0.056346	 -0.005870	 -0.043214	  0.013659	 -0.115274	  0.069433	 -0.015650	 -0.020262	  0.052031	 -0.117644	 -0.053665	 -0.102203
 -0.050920	  0.111111	 -0.020745	 -0.056622	 -0.060350	 -0.083258	  0.061844	  0.011920	 -0.017834	  0.046557	 -0.131994	 -0.125404	 -0.094355
 -0.033974	  0.140142	 -0.000693	 -0.077896	 -0.072700	 -0.073638	  0.023547	 -0.008372	 -0.041656	  0.036550	 -0.103829	 -0.096676	 -0.091156
 -0.025878	  0.061233	  0.016076	 -0.066999	 -0.047908	 -0.105645	  0.010190	 -0.060891	 -0.046815	  0.024322	 -0.057237	 -0.086201	 -0.062221
 -0.030884	  0.019274	 -0.017772	 -0.031043	  0.011763	 -0.119037	 -0.008934	 -0.088349	 -0.055111	 -0.009205	 -0.039410	 -0.071201	 -0.037712
 -0.057865	  0.019716	 -0.041731	 -0.019393	  0.044623	 -0.137263	 -0.038254	 -0.059477	 -0.065137	 -0.034004	 -0.083072	 -0.103528	 -0.024794
 -0.063300	  0.117703	 -0.032595	 -0.026413	 -0.004839	 -0.117104	 -0.061139	  0.005633	 -0.068384	 -0.005110	 -0.097663	 -0.082258	 -0.033988
 -0.084462	  0.160533	  0.028842	 -0.062744	 -0.077171	 -0.095967	 -0.085129	  0.001417	 -0.052346	  0.016227	 -0.076145	 -0.018998	 -0.006764
 -0.083927	  0.179980	  0.064863	 -0.081957	 -0.102926	 -0.145797	 -0.090037	 -0.051895	 -0.050850	 -0.009048	 -0.060850	  0.064192	  0.067965
 -0.037270	  0.158101	  0.029154	 -0.053258	 -0.062659	 -0.171243	 -0.043666	 -0.027576	 -0.075389	 -0.003230	 -0.066303	  0.127352	  0.132137
 -0.008495	  0.163421	 -0.013066	 -0.027434	  0.013948	 -0.141523	 -0.070742	  0.052582	 -0.081739	  0.064728	 -0.049050	  0.112911	  0.176660
 -0.026695	  0.203983	 -0.006548	 -0.043542	  0.035125	 -0.119923	 -0.057314	  0.084284	 -0.058486	  0.118049	 -0.005302	  0.110520	  0.178612
 -0.010711	  0.216671	  0.031618	 -0.086748	 -0.008285	 -0.089686	 -0.063860	  0.082414	 -0.010408	  0.151095	  0.040386	  0.167958	  0.217556
 -0.045857	  0.183820	  0.026572	 -0.121896	 -0.042561	 -0.118350	 -0.084450	  0.007111	  0.036593	  0.160726	  0.111181	  0.259535	  0.287127
 -0.053084	  0.106691	 -0.015029	 -0.068150	 -0.012545	 -0.132243	 -0.081082	  0.012205	  0.085848	  0.195410	  0.137486	  0.290466	  0.365644
 -0.023500	  0.128353	 -0.067081	 -0.002273	  0.040815	 -0.130555	 -0.036342	  0.062651	  0.069316	  0.220796	  0.158885	  0.287683	  0.370885
 -0.041179	  0.158010	 -0.053062	 -0.016040	  0.055184	 -0.100568	 -0.008116	  0.092026	  0.072096	  0.229764	  0.181219	  0.289718	  0.312201
 -0.051630	  0.169422	 -0.022786	 -0.023496	  0.020352	 -0.125282	 -0.003657	  0.111665	  0.104479	  0.260148	  0.156706	  0.318252	  0.289823
 -0.047840	  0.148061	  0.006099	 -0.038235	 -0.018118	 -0.142395	  0.011631	  0.093838	  0.088527	  0.283425	  0.164676	  0.386140	  0.317903
 -0.048843	  0.123044	 -0.023403	 -0.046795	 -0.010388	 -0.129357	  0.030492	  0.065372	  0.109791	  0.301765	  0.175177	  0.376091	  0.322629
 -0.083439	  0.104210	 -0.035026	 -0.022798	 -0.011124	 -0.134506	  0.028051	  0.070302	  0.139903	  0.274793	  0.211970	  0.318765	  0.322407
 -0.094603	  0.126591	 -0.030989	  0.002457	 -0.033315	 -0.060387	  0.013640	  0.096454	  0.159933	  0.294952	  0.237724	  0.275605	  0.265955
 -0.091449	  0.166733	  0.031578	 -0.007595	 -0.022353	  0.005821	  0.027274	  0.086352	  0.161858	  0.302936	  0.202143	  0.271207	  0.195926
 -0.057205	  0.141190	  0.077071	 -0.030993	 -0.021658	  0.015585	  0.027838	  0.067045	  0.169122	  0.283992	  0.161318	  0.270434	  0.144232
 -0.030338	  0.060187	  0.014350	 -0.020450	 -0.006992	  0.000594	  0.025106	  0.065340	  0.175334	  0.281948	  0.143854	  0.208587	  0.139169
 -0.060675	  0.040456	 -0.025901	  0.006986	  0.030116	  0.008534	  0.031695	  0.139675	  0.168942	  0.258618	  0.131424	  0.118726	  0.087881
 -0.087840	  0.067419	  0.015714	 -0.018093	  0.029779	  0.029682	  0.029967	  0.138165	  0.186285	  0.236769	  0.080348	  0.052788	  0.028130
 -0.058994	  0.095847	  0.027366	 -0.070947	 -0.026263	  0.059023	  0.025265	  0.098719	  0.181888	  0.195659	  0.051649	  0.030937	 -0.009378
  0.011122	  0.118853	 -0.015660	 -0.088337	 -0.022071	  0.051123	  0.024992	  0.043844	  0.154509	  0.218986	  0.014639	  0.030743	 -0.048006
  0.042418	  0.076270	 -0.045727	 -0.040620	  0.035153	  0.006628	  0.031101	  0.039425	  0.107983	  0.189003	 -0.017882	  0.011437	 -0.064296
  0.003227	  0.066596	  0.004491	  0.003910	  0.088753	  0.005718	  0.039620	  0.070081	  0.104132	  0.134469	 -0.057878	 -0.041865	 -0.054537
  0.009464	  0.092131	  0.043355	  0.009846	  0.041818	  0.019194	  0.043414	  0.063217	  0.061615	  0.119116	 -0.064735	 -0.109547	 -0.072819
 -0.002401	  0.141577	  0.032237	 -0.018795	 -0.001656	  0.033188	  0.046433	  0.030688	  0.012484	  0.106509	 -0.097567	 -0.087993	 -0.115532
  0.002271	  0.151374	  0.050153	 -0.034214	  0.004258	  0.037292	  0.035900	  0.031969	  0.012791	  0.052857	 -0.151342	 -0.056206	 -0.142983
  0.016119	  0.123608	 -0.005854	  0.003955	  0.040741	 -0.030536	 -0.010059	 -0.008932	  0.006607	  0.011214	 -0.178557	 -0.065654	 -0.118907
 -0.024611	  0.080453	  0.002149	  0.032002	  0.090498	 -0.064958	 -0.033621	 -0.051760	 -0.012969	 -0.021828	 -0.183618	 -0.095599	 -0.094239
 -0.045732	  0.031921	  0.047960	  0.044795	  0.100210	 -0.031634	  0.014045	 -0.092608	 -0.029371	 -0.026572	 -0.157869	 -0.114769	 -0.069546
 -0.037677	  0.061995	  0.055011	  0.005519	  0.051416	  0.021496	  0.032441	 -0.071556	 -0.041373	 -0.013172	 -0.111573	 -0.125186	 -0.082410
 -0.044985	  0.098417	 -0.013984	 -0.031958	  0.030780	  0.035357	  0.012851	 -0.020179	 -0.031830	 -0.019840	 -0.066567	 -0.066601	 -0.108389
 -0.070335	  0.085415	 -0.036456	 -0.050007	  0.032095	  0.006235	 -0.035959	 -0.038483	  0.000773	 -0.007057	 -0.067328	 -0.029560	 -0.034520
 -0.045173	  0.064275	  0.011926	 -0.013403	  0.097825	 -0.013830	 -0.069881	 -0.031948	 -0.024344	  0.011059	 -0.057012	 -0.047482	  0.084260
 -0.040686	  0.036629	  0.038787	 -0.000816	  0.102389	  0.018112	 -0.074284	 -0.042028	 -0.028955	  0.057141	 -0.076115	 -0.064122	  0.150413
 -0.066993	  0.031381	  0.031504	  0.005229	  0.036836	  0.056966	 -0.081410	 -0.046692	 -0.014932	  0.073867	 -0.087901	 -0.030213	  0.154540
 -0.037628	  0.046448	 -0.004606	 -0.007669	  0.067303	  0.063348	 -0.057014	 -0.061064	  0.017673	  0.083060	 -0.039492	  0.065461	  0.145421
 -0.020707	  0.055906	 -0.009568	 -0.012208	  0.068635	  0.006269	 -0.076362	 -0.065099	  0.006349	  0.101282	  0.005614	  0.125001	  0.106845
 -0.011094	  0.072771	  0.017789	  0.015252	  0.104375	 -0.074391	 -0.084731	 -0.039686	  0.030996	  0.105814	  0.053662	  0.084373	  0.127428
 -0.029665	  0.047003	  0.054688	 -0.020220	  0.087113	 -0.096419	 -0.079626	  0.009757	  0.053016	  0.116396	  0.109386	  0.048302	  0.060766
 -0.046421	  0.013161	  0.053060	 -0.044070	  0.026749	 -0.066002	 -0.030610	  0.021244	  0.076185	  0.076899	  0.107069	  0.031022	 -0.011809
 -0.034218	  0.053906	 -0.002989	 -0.070354	  0.017714	 -0.003633	 -0.011668	  0.021684	  0.081219	  0.082946	  0.065986	  0.026818	 -0.090469
 -0.001042	  0.090279	 -0.016208	 -0.084576	  0.049631	 -0.031739	 -0.033620	  0.013050	  0.066056	  0.089831	  0.047012	  0.032303	 -0.157617
  0.038120	  0.085588	  0.009971	 -0.068216	  0.041885	 -0.110390	 -0.001702	  0.016264	  0.057163	  0.099727	  0.020771	 -0.091771	 -0.204498
  0.033521	  0.039219	  0.032654	 -0.061076	  0.016615	 -0.110937	 -0.006976	  0.038225	  0.063778	  0.100477	  0.000756	 -0.206257	 -0.211535
 -0.016451	  0.029074	 -0.018509	 -0.074792	 -0.019315	 -0.064123	 -0.004591	  0.064099	  0.060678	  0.078393	 -0.035312	 -0.271575	 -0.231000
 -0.010972	  0.078520	 -0.089886	 -0.099027	 -0.029969	 -0.013110	  0.023609	  0.068645	  0.059954	  0.087044	 -0.089008	 -0.288735	 -0.250986
  0.039644	  0.058073	 -0.078467	 -0.098833	 -0.011206	  0.021221	  0.041439	  0.043540	  0.069880	  0.048418	 -0.124522	 -0.289270	 -0.300052
  0.046598	  0.025060	 -0.039858	 -0.053868	  0.016827	  0.035992	  0.068186	  0.022236	  0.069996	 -0.022549	 -0.135703	 -0.306803	 -0.338620
  0.037113	  0.038111	 -0.010968	 -0.001747	  0.025000	  0.008102	  0.038489	  0.035376	  0.051158	 -0.039325	 -0.193871	 -0.366950	 -0.297620
 -0.017450	  0.041904	 -0.044273	 -0.013258	  0.004121	  0.010656	  0.007977	  0.074705	  0.044218	 -0.048890	 -0.259313	 -0.352791	 -0.238158
 -0.049776	  0.095962	 -0.038180	 -0.034576	  0.016806	  0.043088	 -0.005042	  0.107211	  0.008260	 -0.088504	 -0.245638	 -0.244153	 -0.195504
 -0.022625	  0.073538	 -0.022568	 -0.025658	  0.020077	  0.035121	 -0.039895	  0.093733	 -0.006820	 -0.131477	 -0.264871	 -0.170751	 -0.224979
 -0.016239	  0.038506	 -0.031891	  0.004942	  0.035280	 -0.011416	 -0.003568	  0.081233	  0.027828	 -0.135415	 -0.242762	 -0.174278	 -0.236067
 -0.008357	  0.022580	 -0.019304	  0.037107	 -0.004127	 -0.021081	  0.035243	  0.086626	  0.009550	 -0.138372	 -0.197219	 -0.202743	 -0.196480
  0.001843	  0.019565	 -0.024431	  0.030983	 -0.047995	  0.000437	  0.027993	  0.096553	 -0.014441	 -0.153502	 -0.187866	 -0.181522	 -0.134873
 -0.016174	  0.014007	 -0.032810	 -0.000832	 -0.026570	 -0.012937	  0.015561	  0.099642	 -0.055139	 -0.108936	 -0.196142	 -0.127443	 -0.112305
 -0.037472	 -0.000573	 -0.027893	  0.005602	  0.013884	 -0.039507	  0.008271	  0.081634	 -0.065791	 -0.079200	 -0.124042	 -0.098927	 -0.167646
 -0.015884	 -0.011064	  0.022977	  0.023610	 -0.005657	 -0.075430	  0.037023	  0.024298	 -0.086654	 -0.050497	 -0.071466	 -0.126378	 -0.210475
  0.014412	 -0.028041	  0.007835	  0.022084	 -0.057059	 -0.085245	  0.051319	  0.007263	 -0.105112	 -0.051460	 -0.071214	 -0.156275	 -0.246196
 -0.000548	  0.012367	  0.004968	 -0.004761	 -0.069918	 -0.055153	  0.056670	  0.010894	 -0.126370	 -0.064998	 -0.092063	 -0.163485	 -0.208315
 -0.017956	  0.020271	  0.029701	 -0.058545	 -0.020774	 -0.011985	  0.037133	 -0.004707	 -0.127801	 -0.061340	 -0.073974	 -0.141419	 -0.150893
 -0.037007	  0.045430	  0.080267	 -0.067800	  0.027482	  0.012599	  0.004537	 -0.055706	 -0.097173	 -0.070433	 -0.059809	 -0.111919	 -0.147293
 -0.026220	  0.052879	  0.051457	 -0.061637	  0.043087	 -0.037402	 -0.005272	 -0.083827	 -0.077179	 -0.077736	 -0.102214	 -0.172888	 -0.188382
  0.008303	  0.006233	  0.011690	 -0.067256	 -0.029157	 -0.014482	 -0.032178	 -0.079341	 -0.076004	 -0.089016	 -0.151618	 -0.223864	 -0.206232
  0.012133	 -0.008410	  0.000806	 -0.039058	 -0.101920	  0.014543	 -0.050093	 -0.066487	 -0.079757	 -0.078535	 -0.118401	 -0.223545	 -0.174745
  0.002800	  0.005536	  0.014528	 -0.027317	 -0.085158	  0.053688	 -0.078021	 -0.030184	 -0.094746	 -0.085474	 -0.136543	 -0.144382	 -0.150612
 -0.024102	  0.031384	  0.011042	 -0.051252	 -0.008275	  0.033336	 -0.139440	 -0.054394	 -0.075589	 -0.083613	 -0.091909	 -0.086169	 -0.124668
 -0.019547	  0.054585	 -0.018330	 -0.061074	 -0.007253	 -0.039550	 -0.139550	 -0.049721	 -0.079092	 -0.087286	 -0.055073	 -0.097385	 -0.129629
  0.007987	  0.022991	 -0.003992	 -0.070980	 -0.032258	 -0.023313	 -0.072375	 -0.041474	 -0.079732	 -0.093472	 -0.050565	 -0.125243	 -0.164523
  0.030795	 -0.026027	 -0.002483	 -0.075734	 -0.031356	 -0.003090	 -0.079999	 -0.018128	 -0.074682	 -0.110551	 -0.009122	 -0.083602	 -0.157397
  0.008248	 -0.000797	 -0.009452	 -0.060613	 -0.008400	  0.063060	 -0.095733	  0.013386	 -0.082325	 -0.100787	 -0.000115	 -0.019402	 -0.104630
  0.001490	  0.021230	 -0.021266	 -0.094211	  0.011919	  0.057741	 -0.085763	  0.023906	 -0.107739	 -0.063971	  0.033906	 -0.034624	 -0.078822
  0.001215	  0.049423	 -0.020139	 -0.087690	  0.009413	  0.016684	 -0.065424	 -0.002606	 -0.143215	 -0.062178	 -0.009869	 -0.045188	 -0.104906
 -0.005337	  0.044763	 -0.023974	 -0.026781	  0.002920	 -0.004976	 -0.018541	  0.015389	 -0.117995	 -0.075591	 -0.008196	 -0.073298	 -0.131269
 -0.008586	  0.005513	 -0.033052	 -0.000707	 -0.002958	 -0.014526	 -0.006541	  0.032083	 -0.029935	 -0.054679	 -0.025871	 -0.084902	 -0.132098
 -0.003419	  0.030036	 -0.002561	 -0.016766	 -0.015074	 -0.004325	 -0.019396	  0.027517	  0.031211	 -0.003996	 -0.082810	 -0.060016	 -0.097047
 -0.025107	  0.030909	  0.021526	 -0.015937	  0.002712	 -0.021244	 -0.063359	  0.032336	  0.052321	 -0.003378	 -0.102443	 -0.000350	 -0.071308
 -0.039053	  0.032113	  0.008793	 -0.049964	  0.009540	 -0.053807	 -0.110397	  0.005747	  0.038028	 -0.031896	 -0.085227	  0.007792	 -0.092807
 -0.015845	  0.063637	  0.029198	 -0.056298	  0.005601	 -0.049210	 -0.105261	  0.023315	  0.023031	 -0.059111	 -0.084957	 -0.042821	 -0.139233
 -0.043586	  0.062874	  0.043819	 -0.047007	 -0.019732	 -0.020021	 -0.078529	  0.010278	  0.025006	 -0.035944	 -0.070034	 -0.080526	 -0.154611
  0.013239	  0.035525	  0.057206	 -0.044924	 -0.050076	  0.023297	 -0.109050	  0.033310	  0.021266	 -0.066122	 -0.097543	 -0.071749	 -0.127253
  0.025204	  0.029661	  0.019076	 -0.024609	 -0.007276	  0.028732	 -0.134460	  0.074166	 -0.005446	 -0.091463	 -0.131398	 -0.008347	 -0.058639
  0.018015	  0.038546	 -0.003396	 -0.038914	  0.028840	 -0.018918	 -0.108914	  0.041028	 -0.038304	 -0.082306	 -0.101950	 -0.027619	 -0.087771
 -0.026945	  0.043284	  0.000700	 -0.070778	  0.043850	 -0.043804	 -0.104494	  0.007236	 -0.054877	 -0.083073	 -0.056185	 -0.059890	 -0.105551
 -0.036194	  0.006457	  0.025587	 -0.078038	  0.013398	 -0.067626	 -0.083598	  0.018611	 -0.040364	 -0.062847	 -0.037937	 -0.038584	 -0.113953
  0.007436	 -0.000108	  0.057066	 -0.077012	 -0.013181	 -0.016290	 -0.039627	  0.062770	 -0.053737	 -0.056995	 -0.063778	 -0.009012	 -0.071253
 -0.006581	  0.004341	  0.035330	 -0.104378	 -0.012048	  0.024248	 -0.007708	  0.068993	 -0.053596	 -0.090959	 -0.066914	  0.051997	 -0.023000
 -0.053558	 -0.002033	  0.040934	 -0.103025	 -0.029684	  0.015929	 -0.018978	  0.076701	 -0.017460	 -0.090509	 -0.051542	  0.069803	 -0.023608
 -0.057920	 -0.002936	  0.054827	 -0.047919	  0.004737	  0.009711	 -0.002212	  0.062082	 -0.010005	 -0.075263	 -0.036372	  0.022145	 -0.072320
 -0.022772	  0.004095	  0.061473	 -0.045422	 -0.003471	  0.010320	 -0.011276	  0.027867	 -0.059996	 -0.037193	 -0.026057	  0.008222	 -0.071596
 -0.002846	 -0.023188	  0.096391	 -0.079325	 -0.052586	  0.029181	  0.040832	  0.039047	 -0.086356	 -0.006419	 -0.034203	  0.043529	 -0.075310
  0.016083	 -0.008312	  0.092355	 -0.106878	 -0.041700	  0.045398	  0.058497	  0.049321	 -0.080018	 -0.022507	 -0.023988	  0.087250	 -0.048136
  0.009048	  0.005975	  0.068825	 -0.073548	 -0.036923	  0.045711	  0.023017	  0.053543	 -0.100901	  0.017812	 -0.010261	  0.106200	  0.000025
 -0.006585	  0.025203	  0.042733	 -0.045436	 -0.036940	  0.017246	 -0.020503	  0.014763	 -0.074395	  0.048881	 -0.016854	  0.060478	  0.036824
  0.019850	  0.034007	  0.040969	 -0.044546	 -0.025185	 -0.022160	 -0.041052	 -0.024437	 -0.087515	  0.001096	 -0.004898	  0.015899	  0.033929
  0.022814	  0.005897	  0.026751	 -0.047559	 -0.034661	 -0.000456	 -0.045823	 -0.031468	 -0.083602	 -0.013256	  0.006816	  0.002011	  0.022343
  0.005903	  0.005214	 -0.028890	 -0.068675	 -0.058581	  0.044356	 -0.032660	  0.025367	 -0.049321	 -0.024810	 -0.002466	  0.026341	  0.037095
 -0.009346	  0.039538	 -0.037755	 -0.056206	 -0.068760	  0.032326	 -0.005767	  0.022900	 -0.057986	 -0.008857	  0.004648	  0.005702	  0.058626
 -0.035056	  0.077281	  0.015357	 -0.041266	 -0.040168	  0.028118	 -0.033510	 -0.030930	 -0.077129	 -0.002020	  0.017162	 -0.013156	  0.104437
 -0.011075	  0.067376	  0.011082	 -0.063552	 -0.032167	  0.017185	 -0.053861	 -0.040714	 -0.056981	 -0.013965	  0.027668	 -0.019375	  0.076395
  0.023006	  0.027262	 -0.025616	 -0.099328	 -0.053729	  0.034883	 -0.054222	 -0.066769	 -0.061507	 -0.009506	  0.055115	  0.002683	  0.071213
  0.049706	  0.026242	  0.009084	 -0.100306	 -0.075547	  0.029315	 -0.052766	 -0.041623	 -0.085433	  0.003220	  0.068415	  0.048521	  0.118804
  0.028910	  0.011667	  0.054405	 -0.082194	 -0.070363	 -0.033359	 -0.053939	  0.010750	 -0.081752	 -0.001648	  0.036580	  0.077154	  0.136681
 -0.008112	  0.003952	  0.071932	 -0.064560	 -0.038278	 -0.060168	 -0.021881	 -0.008790	 -0.062800	 -0.018550	  0.033996	  0.074486	  0.125325
 -0.025668	 -0.017067	  0.046803	 -0.101448	 -0.013203	 -0.028164	 -0.026450	 -0.027740	 -0.030130	  0.002688	  0.024899	  0.047557	  0.120507
 -0.020380	 -0.046008	  0.016887	 -0.106920	 -0.070743	  0.026047	 -0.060212	 -0.043655	 -0.040224	  0.015627	  0.040834	  0.046526	  0.125464
  0.010045	 -0.082267	  0.018973	 -0.103459	 -0.098785	  0.031040	 -0.056778	 -0.061939	 -0.047706	  0.033528	  0.094152	  0.071478	  0.120339
  0.024654	 -0.066578	  0.002253	 -0.049889	 -0.073639	 -0.002712	 -0.050000	  0.004340	 -0.035011	  0.080175	  0.103200	  0.114349	  0.119260
 -0.037411	 -0.015868	  0.011626	 -0.043381	 -0.040067	 -0.050707	 -0.061943	 -0.001987	 -0.027848	  0.116475	  0.074975	  0.118478	  0.138687
 -0.063825	 -0.032823	  0.021288	 -0.087314	 -0.047283	 -0.057538	 -0.076303	 -0.004025	  0.011174	  0.088172	  0.039327	  0.094994	  0.149576
 -0.035531	 -0.055600	 -0.025412	 -0.087267	 -0.022314	  0.024678	 -0.096363	 -0.014951	  0.032008	  0.077398	  0.046840	  0.053145	  0.145598
 -0.002988	 -0.074138	 -0.028357	 -0.054787	 -0.043545	  0.056256	 -0.048889	 -0.019403	  0.016345	  0.075558	  0.075787	  0.091310	  0.124286
  0.022583	 -0.039862	 -0.015486	 -0.055996	 -0.068566	  0.015177	 -0.006539	 -0.009158	  0.000296	  0.070968	  0.056477	  0.111265	  0.085315
  0.023829	  0.015765	 -0.025745	 -0.041306	 -0.020990	  0.010571	 -0.012942	 -0.022669	  0.007680	  0.026709	  0.022075	  0.001232	 -0.024195
  0.025811	  0.028520	 -0.023974	 -0.025343	 -0.020452	  0.021587	 -0.012801	 -0.015875	 -0.042477	  0.032772	 -0.010368	 -0.001096	 -0.040434
  0.022613	 -0.011928	 -0.013584	  0.009748	 -0.007087	  0.009318	  0.018891	 -0.008287	 -0.004796	  0.003978	  0.026143	 -0.039387	 -0.031333
  0.003245	 -0.032960	  0.003147	  0.030005	 -0.013756	  0.006770	  0.002153	  0.026333	 -0.015321	  0.011125	  0.048598	 -0.052950	  0.023992
  0.011287	 -0.005012	  0.015319	  0.004980	 -0.013190	  0.007913	 -0.013021	  0.008584	 -0.006931	  0.014829	  0.032174	 -0.018580	  0.039995
  0.014121	  0.045012	  0.033161	 -0.014959	  0.011506	 -0.000452	 -0.017141	  0.016629	  0.008488	  0.011042	 -0.014294	  0.008628	  0.034264
 -0.003415	  0.030585	  0.044339	  0.007269	  0.041846	  0.014628	 -0.005737	  0.005522	  0.016328	 -0.022435	 -0.044319	 -0.005404	  0.005831
 -0.005475	 -0.024994	  0.028293	  0.007251	  0.040678	  0.003896	 -0.000701	 -0.024497	  0.014486	 -0.056164	 -0.079202	  0.024855	 -0.028257
 -0.033377	 -0.018445	  0.002691	  0.007725	  0.004120	 -0.005563	 -0.007395	 -0.032422	 -0.013144	 -0.053517	 -0.082142	  0.052040	 -0.037667
 -0.026381	  0.000937	 -0.018403	  0.008837	  0.002123	  0.004421	  0.018173	 -0.038535	 -0.026732	  0.025203	 -0.058864	  0.022945	 -0.035300
  0.001711	  0.028661	 -0.022676	  0.002227	 -0.001473	  0.039653	  0.023761	 -0.019916	  0.000367	  0.022530	 -0.029274	  0.031697	 -0.006287
  0.051321	  0.023264	  0.003379	 -0.007762	 -0.000649	 -0.006452	  0.030646	 -0.017316	 -0.007579	 -0.028031	 -0.005545	  0.017872	 -0.024706
  0.055967	 -0.005464	 -0.007976	 -0.014484	 -0.031914	 -0.008628	  0.019263	  0.011482	  0.001779	 -0.045007	  0.017424	  0.026414	 -0.008191
  0.011970	 -0.001210	 -0.019387	 -0.012493	 -0.042753	 -0.003633	  0.003342	 -0.004107	  0.028074	 -0.008946	  0.004536	 -0.003815	  0.000128
 -0.017281	 -0.004163	 -0.006819	 -0.010743	 -0.019228	 -0.013157	 -0.033893	  0.010847	  0.028104	  0.028406	 -0.011601	  0.007457	 -0.006619
 -0.028070	  0.003383	 -0.002222	  0.000924	 -0.014900	 -0.002164	 -0.015878	  0.035225	  0.021643	  0.037476	  0.013146	  0.004132	  0.008776
 -0.053940	 -0.028932	 -0.004436	  0.013908	  0.010177	  0.002786	  0.024514	  0.050962	 -0.000715	  0.015277	  0.042962	 -0.033055	  0.023111
 -0.015955	 -0.039309	 -0.017655	  0.020487	  0.022353	 -0.008012	  0.034659	  0.036203	 -0.018198	 -0.020705	  0.039278	 -0.032977	  0.037247
 -0.012521	 -0.023636	  0.017494	  0.011044	  0.020363	 -0.007721	 -0.016154	 -0.006465	  0.011603	  0.008359	  0.061996	 -0.011359	  0.033287
 -0.025461	  0.019927	  0.015055	  0.002683	  0.033227	 -0.065761	 -0.039742	 -0.011699	 -0.002658	 -0.002899	  0.027276	  0.001352	  0.036357
 -0.009818	  0.012394	  0.056941	  0.032260	  0.032643	 -0.055202	 -0.047910	 -0.031742	 -0.015594	 -0.043341	 -0.014345	 -0.001913	  0.022375
 -0.006221	 -0.013573	  0.041051	  0.017511	 -0.010359	 -0.017607	 -0.052055	 -0.049146	  0.013318	 -0.076349	 -0.009953	  0.022703	  0.030224
  0.006969	 -0.004095	  0.028643	  0.011944	  0.016974	  0.001182	 -0.064547	 -0.014927	  0.049026	 -0.102562	 -0.047960	  0.038289	 -0.001501
  0.017752	 -0.005512	  0.009789	  0.007193	  0.037321	 -0.003301	 -0.074167	  0.034932	  0.082343	 -0.084119	 -0.059486	  0.061807	  0.030415
 -0.011796	 -0.036224	 -0.005625	  0.042057	  0.028069	 -0.009080	 -0.032603	  0.015298	  0.092386	 -0.052419	 -0.066789	 -0.003910	  0.019650
 -0.011944	 -0.029712	 -0.030093	  0.029607	  0.029850	 -0.005129	 -0.018010	  0.006386	  0.095842	 -0.059936	 -0.064961	 -0.003541	  0.041620
 -0.000298	 -0.016524	 -0.012100	  0.009838	 -0.003724	 -0.021221	 -0.065527	  0.032509	  0.084282	 -0.119564	 -0.066486	  0.024462	  0.019630
 -0.016543	 -0.003476	  0.015840	  0.020926	 -0.007702	 -0.033903	 -0.056853	  0.027501	  0.030181	 -0.132481	 -0.067031	  0.027726	  0.010608
  0.013489	  0.000872	  0.013567	  0.052950	 -0.025243	 -0.030653	 -0.042366	  0.007873	  0.009333	 -0.137150	 -0.101024	  0.033659	  0.000661
  0.009916	 -0.036256	  0.001902	  0.051312	 -0.044462	 -0.036846	 -0.009164	  0.025018	  0.005182	 -0.125657	 -0.078576	  0.058604	  0.031705
  0.000929	 -0.030746	 -0.048071	  0.045749	 -0.035763	 -0.065108	  0.006544	 -0.018209	 -0.008891	 -0.094624	 -0.071762	  0.062376	  0.037610
 -0.015608	  0.007616	 -0.064714	  0.012849	 -0.015872	 -0.098507	 -0.037802	 -0.030263	 -0.013036	 -0.100329	 -0.055070	  0.082888	  0.035134
 -0.005307	 -0.005923	 -0.051612	  0.010900	  0.018670	 -0.077772	 -0.088552	 -0.034904	 -0.012463	 -0.104687	 -0.054507	  0.088398	  0.016367
  0.043942	 -0.014147	 -0.033275	  0.023959	  0.024108	 -0.079968	 -0.060682	 -0.022079	  0.009629	 -0.129186	 -0.061151	  0.077554	 -0.011561
  0.043645	 -0.033847	 -0.038381	 -0.007829	 -0.022882	 -0.095846	 -0.049621	 -0.012470	  0.022689	 -0.121350	 -0.059667	  0.084948	  0.053163
  0.046601	 -0.025461	 -0.007295	 -0.010331	 -0.041675	 -0.072264	 -0.064896	 -0.009517	  0.014664	 -0.121031	 -0.044082	  0.073911	  0.046223
  0.032795	 -0.010834	 -0.011297	 -0.012738	 -0.043112	 -0.094107	 -0.051736	  0.041096	  0.028823	 -0.104966	 -0.018467	  0.076489	  0.066449
 -0.000027	 -0.032632	 -0.041941	 -0.007862	 -0.014162	 -0.140892	 -0.056397	  0.043150	 -0.002902	 -0.103460	 -0.043827	  0.059555	  0.050730
  0.013738	 -0.028774	 -0.016660	  0.014867	 -0.031379	 -0.131394	 -0.060166	  0.047160	  0.013159	 -0.122231	 -0.019428	  0.069952	  0.079900
  0.036407	 -0.039591	 -0.018548	  0.023614	 -0.066098	 -0.090020	 -0.078334	  0.051596	 -0.020256	 -0.117944	 -0.002400	  0.075525	  0.044967
  0.055890	 -0.035810	 -0.017257	  0.014995	 -0.053796	 -0.097321	 -0.097597	  0.023839	 -0.008385	 -0.093865	  0.002931	  0.075829	  0.028462
  0.066449	 -0.022025	  0.017095	  0.013027	 -0.031481	 -0.106030	 -0.107879	 -0.025031	  0.020152	 -0.101334	 -0.002161	  0.052266	  0.031630
  0.043706	 -0.013057	  0.019920	 -0.012920	 -0.012178	 -0.102167	 -0.125275	 -0.044178	 -0.018229	 -0.128292	 -0.023555	  0.075336	  0.061106
  0.024372	 -0.025897	  0.016219	 -0.019105	  0.017419	 -0.106996	 -0.133593	 -0.029124	 -0.031374	 -0.130687	 -0.016458	  0.096163	  0.125536
  0.063711	 -0.003103	 -0.034165	 -0.022339	 -0.005358	 -0.077843	 -0.091732	  0.000270	 -0.056613	 -0.112268	 -0.017680	  0.095870	  0.059509
  0.078910	 -0.010392	 -0.049938	 -0.052639	 -0.011532	 -0.040926	 -0.069004	 -0.004255	 -0.056640	 -0.116314	 -0.017505	  0.092814	  0.065459
  0.064807	 -0.008737	 -0.058077	 -0.034264	 -0.012373	 -0.047348	 -0.041628	 -0.021552	 -0.078736	 -0.133432	 -0.029890	  0.063221	  0.053426
  0.070668	  0.012469	 -0.041732	  0.005137	 -0.045097	 -0.045649	 -0.082794	 -0.010625	 -0.071491	 -0.111210	 -0.020360	  0.081778	  0.060664
  0.059300	  0.010307	 -0.025987	 -0.020761	 -0.083419	 -0.080547	 -0.090903	  0.024178	 -0.056179	 -0.091605	 -0.050485	  0.077461	  0.051424
  0.030475	  0.026423	 -0.024865	  0.002535	 -0.063208	 -0.117490	 -0.064009	  0.029853	 -0.002693	 -0.095754	 -0.029094	  0.076896	  0.083645
  0.048099	  0.020905	 -0.015359	  0.001043	 -0.035083	 -0.099337	 -0.058960	  0.050280	  0.009006	 -0.129542	 -0.027418	  0.071513	  0.074180
  0.018156	  0.035915	 -0.035561	  0.000412	 -0.049760	 -0.076624	 -0.030062	  0.064881	  0.023167	 -0.125851	  0.004709	  0.080482	  0.085487
 -0.026282	  0.044882	 -0.022345	  0.004149	 -0.052824	 -0.102343	 -0.015974	  0.063295	  0.009956	 -0.093953	 -0.013466	  0.128274	  0.098974
 -0.016911	  0.018814	  0.025530	  0.006351	 -0.048713	 -0.097469	 -0.048126	  0.063281	  0.022998	 -0.058593	 -0.044994	  0.144156	  0.071606
  0.028789	  0.007613	 -0.017785	  0.001373	 -0.036494	 -0.095088	 -0.056972	  0.009466	  0.037443	 -0.030690	 -0.023113	  0.107540	  0.096607
  0.055720	  0.007222	 -0.007616	 -0.024003	 -0.021919	 -0.076529	 -0.037697	 -0.014609	  0.025802	 -0.032114	 -0.038420	  0.084136	  0.082784
  0.046281	 -0.011077	  0.012668	 -0.030679	 -0.014085	 -0.062961	 -0.024756	 -0.012984	  0.030371	 -0.003812	 -0.061326	  0.079195	  0.137769
  0.022153	 -0.007297	  0.021473	 -0.003254	 -0.056086	 -0.052503	 -0.003328	 -0.002116	  0.024135	  0.020497	 -0.064344	  0.061185	  0.081328
  0.042212	 -0.031701	  0.000475	  0.011017	 -0.046732	 -0.055706	 -0.042604	  0.024967	  0.044037	  0.011453	 -0.078315	  0.051647	  0.080195
  0.057330	 -0.039224	 -0.017088	 -0.006987	 -0.049639	 -0.068892	 -0.024553	  0.045761	  0.051695	 -0.010513	 -0.063995	  0.016878	  0.068873
  0.065203	 -0.049324	 -0.005408	 -0.009777	 -0.064897	 -0.078605	  0.011139	  0.047081	  0.051379	 -0.019622	 -0.016544	 -0.012292	  0.093574
  0.038312	 -0.042503	 -0.012363	  0.020746	 -0.044520	 -0.092588	  0.021805	  0.081958	  0.048046	 -0.022374	 -0.009518	 -0.009178	  0.096886
  0.024979	 -0.022894	  0.035215	  0.016235	 -0.061023	 -0.087572	  0.010389	  0.083045	  0.088802	  0.029128	 -0.018471	  0.024273	  0.148442
  0.035919	 -0.061483	  0.041986	 -0.016942	 -0.081047	 -0.113166	 -0.005393	  0.066318	  0.120537	  0.009574	 -0.033178	  0.040979	  0.140575
  0.027423	 -0.060242	  0.035736	 -0.037175	 -0.082540	 -0.118641	  0.015560	  0.082873	  0.068126	 -0.016837	 -0.059715	  0.036570	  0.095521
  0.002608	 -0.028785	  0.007079	  0.002770	 -0.065973	 -0.123109	  0.035438	  0.070723	  0.007768	 -0.030456	 -0.057390	  0.072135	  0.123761
 -0.022104	 -0.019607	 -0.011951	 -0.003349	 -0.072172	 -0.132980	  0.017496	  0.051898	 -0.020769	 -0.023502	 -0.064428	  0.023060	  0.063047
 -0.006549	 -0.040318	 -0.033999	 -0.002904	 -0.044972	 -0.142477	 -0.016857	  0.036140	 -0.008417	 -0.010713	 -0.054226	  0.007834	  0.057983
  0.049930	 -0.028920	 -0.035718	  0.019582	 -0.035236	 -0.135558	  0.007787	  0.018371	 -0.030461	 -0.009520	 -0.034546	 -0.004507	  0.038084
  0.050997	 -0.020775	 -0.028488	 -0.003871	 -0.030231	 -0.134129	 -0.012951	  0.035444	 -0.040328	  0.009148	  0.022570	  0.038659	  0.075832
  0.013623	 -0.044621	 -0.029035	 -0.002587	 -0.029353	 -0.136127	 -0.034736	  0.035738	 -0.037672	 -0.021880	  0.005952	  0.044369	  0.081906
  0.035302	 -0.074830	 -0.027518	  0.005005	 -0.032355	 -0.106791	  0.002614	  0.042362	  0.009915	 -0.015751	 -0.048368	  0.066320	  0.114700
  0.033256	 -0.086244	 -0.089968	 -0.002471	 -0.003769	 -0.102130	 -0.008072	  0.050806	  0.019996	 -0.003094	 -0.054658	  0.091123	  0.094782
  0.009092	 -0.108986	 -0.103695	 -0.028936	  0.007093	 -0.101785	 -0.048549	  0.038341	 -0.001105	  0.018529	 -0.045900	  0.101210	  0.086542
  0.039553	 -0.109001	 -0.082248	 -0.021382	  0.000501	 -0.080886	 -0.055265	  0.022021	 -0.003828	  0.001001	 -0.076497	  0.116015	  0.091912
  0.044306	 -0.067701	 -0.065486	 -0.043294	  0.008001	 -0.092078	 -0.035747	  0.012499	 -0.017857	  0.016575	 -0.091519	  0.109883	  0.072503
  0.027054	 -0.036492	 -0.051226	 -0.065338	  0.006950	 -0.112063	 -0.017428	 -0.005667	  0.012096	  0.007734	 -0.119370	  0.093751	  0.060370
 -0.010335	 -0.043175	 -0.064186	 -0.049869	  0.013630	 -0.148467	 -0.018092	  0.020060	  0.017773	  0.006232	 -0.127639	  0.085519	  0.028701
 -0.018477	 -0.026523	 -0.084991	 -0.049451	 -0.024798	 -0.125289	 -0.060303	  0.029052	  0.027107	  0.024874	 -0.061774	  0.104585	  0.083456
 -0.008066	 -0.031864	 -0.092395	 -0.033270	 -0.059691	 -0.114027	 -0.033712	  0.025548	  0.014243	  0.003020	 -0.063101	  0.113097	  0.036390
  0.000889	 -0.060302	 -0.084023	 -0.060502	 -0.061317	 -0.099554	 -0.022924	  0.025604	 -0.018041	 -0.002846	 -0.077413	  0.117623	  0.069929
 -0.007640	 -0.068781	 -0.080902	 -0.049041	 -0.065378	 -0.077517	 -0.029496	  0.034238	 -0.021069	 -0.019421	 -0.057198	  0.080084	  0.074735
  0.017152	 -0.032360	 -0.103949	 -0.057230	 -0.033515	 -0.100704	 -0.023548	  0.031340	 -0.011274	  0.006675	 -0.015560	  0.126483	  0.087806
 -0.002104	 -0.030129	 -0.072548	 -0.065898	 -0.048595	 -0.126409	 -0.068211	  0.007260	 -0.010897	  0.027632	 -0.017057	  0.130257	  0.063510
 -0.013984	 -0.021381	 -0.080426	 -0.035925	 -0.058841	 -0.122830	 -0.060647	 -0.016161	 -0.019557	  0.015345	 -0.052763	  0.124915	  0.053394
  0.020905	 -0.001298	 -0.104453	 -0.017737	 -0.055563	 -0.155444	 -0.049033	  0.005411	 -0.030122	  0.036981	 -0.063525	  0.138277	  0.029472
  0.018846	 -0.011626	 -0.091815	 -0.013091	 -0.025180	 -0.153409	 -0.026622	  0.014721	 -0.003133	  0.050239	 -0.032714	  0.148875	  0.022356
  0.011011	 -0.014739	 -0.069546	 -0.018854	  0.023994	 -0.123012	 -0.045632	 -0.000038	 -0.025113	  0.043177	 -0.018066	  0.143792	  0.081021
  0.033522	 -0.036849	  0.008694	 -0.028711	 -0.000705	 -0.131705	 -0.068545	 -0.014109	 -0.039615	  0.007484	 -0.040187	  0.135428	  0.062900
  0.036659	 -0.068624	 -0.011861	 -0.056094	  0.004273	 -0.096885	 -0.076705	 -0.013099	 -0.009994	 -0.010357	 -0.057294	  0.107455	  0.072752
  0.020816	 -0.041510	 -0.065387	 -0.055287	 -0.003311	 -0.101171	 -0.070208	  0.004397	  0.013426	 -0.032190	 -0.064961	  0.075228	  0.014872
  0.007791	 -0.068982	 -0.057700	 -0.095551	  0.008638	 -0.106028	 -0.018934	 -0.013948	  0.022130	 -0.040466	 -0.060670	  0.108776	  0.033686
 -0.005173	 -0.088256	 -0.049478	 -0.110043	  0.002769	 -0.101591	 -0.013874	 -0.016813	 -0.001315	 -0.028201	 -0.067866	  0.096575	  0.043828
 -0.024882	 -0.099157	 -0.028482	 -0.100491	 -0.024994	 -0.096251	 -0.015939	  0.022863	 -0.027993	 -0.023785	 -0.086391	  0.128138	  0.056984
 -0.017627	 -0.106235	 -0.054540	 -0.118284	 -0.036141	 -0.076228	  0.005298	  0.054898	 -0.053885	 -0.056750	 -0.064022	  0.109734	  0.066281
  0.028985	 -0.091984	 -0.076335	 -0.117029	 -0.027549	 -0.080925	  0.021886	  0.051210	 -0.037902	 -0.071701	 -0.065511	  0.079031	  0.062646
  0.003993	 -0.108674	 -0.059564	 -0.110417	 -0.015715	 -0.104544	 -0.005228	  0.023080	 -0.030293	 -0.070537	 -0.009017	  0.073277	  0.071520
 -0.015412	 -0.108076	 -0.034437	 -0.114425	 -0.004703	 -0.110271	 -0.033650	  0.034925	 -0.050531	 -0.052355	 -0.013386	  0.040705	  0.061005
 -0.002866	 -0.087816	  0.000272	 -0.080962	 -0.011708	 -0.101960	 -0.045373	  0.062757	 -0.051883	 -0.025056	 -0.032209	  0.062700	  0.071889
  0.027953	 -0.085806	 -0.033201	 -0.079933	 -0.025613	 -0.089165	 -0.020126	  0.051203	 -0.035392	 -0.003466	 -0.033873	  0.051230	  0.055665
  0.029465	 -0.075532	 -0.022658	 -0.071046	 -0.035867	 -0.101825	  0.017317	  0.026053	 -0.003490	  0.010768	 -0.019346	  0.078389	  0.075086
  0.041543	 -0.038898	  0.010684	 -0.075448	 -0.054284	 -0.080345	  0.026067	  0.037128	 -0.031177	  0.013561	 -0.039758	  0.048331	  0.041984
  0.036137	 -0.023936	  0.014509	 -0.075839	 -0.069937	 -0.045928	  0.063739	  0.041575	 -0.032719	  0.046763	 -0.051389	  0.046160	  0.071973
  0.039344	 -0.014533	  0.004374	 -0.068290	 -0.076115	 -0.052670	  0.043807	  0.047982	 -0.046722	  0.058679	 -0.070326	  0.068425	  0.045466
  0.008699	 -0.063165	 -0.028997	 -0.059999	 -0.053371	 -0.078295	  0.034492	  0.048423	 -0.057203	  0.051478	 -0.063022	  0.079521	  0.008614
  0.000787	 -0.091857	 -0.024362	 -0.064256	 -0.023268	 -0.072853	  0.039876	  0.040675	 -0.046415	  0.014482	 -0.065167	  0.098484	  0.032202
 -0.009359	 -0.092486	 -0.005470	 -0.090199	 -0.022290	 -0.087337	  0.028972	  0.056618	 -0.024012	 -0.028062	 -0.049364	  0.088378	  0.015408
 -0.016785	 -0.098808	 -0.037460	 -0.074952	 -0.030645	 -0.112895	  0.040604	  0.037228	 -0.038975	 -0.012926	 -0.015414	  0.099904	  0.036463
  0.010107	 -0.108834	 -0.011954	 -0.067257	 -0.022307	 -0.116659	  0.020306	  0.025203	 -0.067968	 -0.039916	 -0.013058	  0.082138	  0.021694
  0.028309	 -0.089998	  0.013290	 -0.047052	 -0.017847	 -0.139792	  0.013786	  0.014027	 -0.044366	 -0.064609	 -0.004941	  0.110024	  0.047113
  0.015930	 -0.080606	  0.023120	 -0.040372	 -0.074648	 -0.118972	  0.016562	 -0.016677	 -0.024928	 -0.040907	  0.006464	  0.066328	  0.009550
  0.004496	 -0.076228	  0.012529	 -0.047338	 -0.091798	 -0.107183	  0.037624	  0.012784	 -0.011411	 -0.012793	  0.037997	  0.034998	  0.041684
  0.024051	 -0.073595	  0.035530	 -0.046063	 -0.065048	 -0.100323	  0.046644	  0.054410	 -0.021224	  0.009474	  0.010497	  0.013618	  0.019890
 -0.015775	 -0.060459	  0.031380	 -0.053412	 -0.059607	 -0.105334	  0.051210	  0.056109	 -0.035680	  0.016629	 -0.010443	  0.020083	  0.035513
 -0.036528	 -0.042011	  0.018330	 -0.049276	 -0.055849	 -0.080791	  0.053063	  0.021623	 -0.028582	  0.013630	 -0.029540	 -0.007487	 -0.002673
 -0.031656	 -0.085600	  0.013452	 -0.035290	 -0.053673	 -0.073627	  0.032390	  0.001806	 -0.030971	  0.013187	 -0.031730	 -0.004852	 -0.000612
 -0.023102	 -0.117917	  0.008394	 -0.048468	 -0.066097	 -0.061914	  0.046675	  0.009644	 -0.018184	  0.017809	 -0.038428	 -0.008408	  0.028362
  0.039696	 -0.094659	  0.032365	 -0.043427	 -0.048773	 -0.047873	  0.035915	  0.057471	 -0.005166	  0.018243	 -0.057247	 -0.042332	 -0.000128
  0.016300	 -0.103349	  0.029362	 -0.064308	 -0.048708	 -0.048444	  0.044071	  0.062696	 -0.019367	  0.034870	 -0.059443	 -0.059964	  0.002441
  0.008888	 -0.112294	  0.029858	 -0.069923	 -0.054060	 -0.036965	  0.027999	  0.036385	 -0.045182	  0.016725	 -0.035652	 -0.036145	 -0.011046
  0.015479	 -0.123598	  0.062516	 -0.084372	 -0.017779	 -0.038709	  0.052124	  0.024189	 -0.019180	  0.011192	 -0.022028	  0.001530	  0.003233
 -0.004260	 -0.129287	  0.064501	 -0.078357	 -0.010998	 -0.028016	  0.065769	  0.031351	 -0.000674	  0.027225	 -0.030898	 -0.021156	 -0.024055
  0.004767	 -0.121987	  0.019589	 -0.092152	 -0.046375	 -0.035858	  0.088344	  0.007423	  0.002594	  0.009570	 -0.074406	  0.031947	  0.006489
  0.020378	 -0.124238	 -0.017644	 -0.100021	 -0.057644	 -0.046185	  0.075745	 -0.006989	 -0.015743	  0.010839	 -0.090080	  0.067078	  0.007571
  0.001283	 -0.130923	 -0.018790	 -0.130020	 -0.026870	 -0.046986	  0.049062	 -0.011287	  0.008699	  0.018163	 -0.074040	  0.064362	  0.011327
 -0.016222	 -0.125414	 -0.040075	 -0.146538	 -0.037229	 -0.082882	  0.023845	  0.005139	  0.039376	  0.032904	 -0.112041	  0.017886	  0.021792
 -0.018973	 -0.127658	 -0.051860	 -0.117233	 -0.069232	 -0.099266	 -0.000566	 -0.020036	  0.050104	 -0.004050	 -0.139414	  0.014944	  0.012775
 -0.011418	 -0.082522	 -0.066269	 -0.085722	 -0.048281	 -0.100730	 -0.010412	 -0.058162	  0.034090	  0.005585	 -0.117275	  0.039372	  0.019733
  0.006575	 -0.075765	 -0.051478	 -0.119902	 -0.051307	 -0.063881	  0.014266	 -0.039032	  0.028942	  0.017909	 -0.099791	  0.021537	  0.043031
 -0.035200	 -0.085727	 -0.047960	 -0.098991	 -0.029877	 -0.015010	  0.039307	 -0.031151	  0.029894	  0.008544	 -0.097505	  0.021015	  0.083962
 -0.028174	 -0.072386	 -0.036563	 -0.088404	 -0.061377	 -0.000830	  0.037388	 -0.016274	 -0.001232	 -0.010892	 -0.095449	  0.035922	  0.047352
  0.021960	 -0.100469	 -0.043610	 -0.084450	 -0.060410	  0.013409	  0.029047	 -0.003773	 -0.020706	 -0.014954	 -0.096598	  0.015683	  0.039109
  0.070755	 -0.123212	 -0.064485	 -0.094307	 -0.044762	  0.007313	  0.019145	 -0.012506	 -0.050206	  0.012261	 -0.078477	  0.010733	  0.071415
  0.089402	 -0.087389	 -0.050287	 -0.072034	 -0.032369	 -0.001160	  0.014588	 -0.014902	 -0.062836	  0.005989	 -0.057496	  0.048432	  0.062795
  0.092363	 -0.068864	 -0.055118	 -0.065115	 -0.013654	 -0.021267	  0.032662	  0.019452	 -0.071621	 -0.004950	 -0.058005	  0.041462	  0.058865
  0.043685	 -0.062102	 -0.066088	 -0.104415	 -0.012374	 -0.031218	  0.035463	  0.021844	 -0.061277	 -0.031387	 -0.044644	  0.054868	  0.075429
  0.054773	 -0.087591	 -0.062056	 -0.081380	 -0.047854	 -0.015997	  0.025741	  0.013336	 -0.037050	 -0.035403	 -0.058822	  0.078358	  0.077827
  0.050180	 -0.074079	 -0.033686	 -0.046894	 -0.067132	 -0.021165	  0.019399	 -0.003084	 -0.030891	 -0.007491	 -0.062862	  0.084286	  0.059821
  0.032780	 -0.058246	 -0.006816	 -0.018363	 -0.062535	 -0.012350	  0.002724	  0.001699	 -0.063784	 -0.019916	 -0.075414	  0.088088	  0.051219
  0.050749	 -0.081507	 -0.006525	 -0.039851	 -0.061151	  0.001263	  0.001445	  0.061365	 -0.045284	 -0.017929	 -0.078187	  0.078295	  0.031985
  0.041489	 -0.107589	 -0.056377	 -0.039352	 -0.055173	 -0.015234	  0.000291	  0.069325	 -0.055097	 -0.017160	 -0.053792	  0.063513	  0.010292
  0.043004	 -0.100552	 -0.070741	 -0.027530	 -0.067301	 -0.020474	  0.008864	  0.043229	 -0.049917	 -0.022678	 -0.022835	  0.049742	  0.005944
  0.053637	 -0.100042	 -0.041320	 -0.046021	 -0.033360	 -0.015491	  0.031272	  0.058467	 -0.098016	 -0.015222	  0.006202	  0.035194	  0.001844
  0.048519	 -0.106734	 -0.075722	 -0.079064	 -0.038869	 -0.019418	  0.051942	  0.061945	 -0.116965	 -0.006453	  0.015768	  0.049379	  0.016851
  0.021258	 -0.116073	 -0.066258	 -0.050553	 -0.058162	 -0.014871	  0.057677	  0.019385	 -0.106710	  0.025943	  0.024304	  0.045332	  0.035705
  0.024286	 -0.138143	 -0.042367	 -0.054101	 -0.042977	 -0.033238	  0.027943	  0.044813	 -0.083610	  0.059720	  0.011609	  0.057182	  0.035221
  0.028522	 -0.167090	 -0.014248	 -0.008556	 -0.040303	 -0.056016	  0.010628	  0.037037	 -0.072897	  0.045655	 -0.001052	  0.044544	  0.033189
  0.010928	 -0.168379	 -0.002087	  0.019366	 -0.038668	 -0.061474	  0.019337	  0.013736	 -0.079971	  0.062934	 -0.000062	  0.023333	  0.023541
 -0.016353	 -0.179972	  0.000285	 -0.020696	 -0.020307	 -0.057778	  0.006491	  0.011121	 -0.059971	  0.049602	 -0.009082	  0.052620	  0.021366
  0.018874	 -0.179481	  0.016044	  0.000755	 -0.013846	 -0.049173	  0.021931	 -0.009324	 -0.099218	  0.030666	  0.001596	  0.021022	  0.037725
  0.026443	 -0.163025	  0.007584	  0.006231	 -0.007936	 -0.039300	  0.034127	  0.006382	 -0.106995	  0.005805	 -0.006591	  0.012508	  0.026880
  0.044174	 -0.140446	 -0.000535	 -0.052414	  0.017427	 -0.026587	  0.025516	  0.001051	 -0.078200	 -0.024722	 -0.026608	 -0.000563	  0.010084
  0.081225	 -0.131835	 -0.018192	 -0.078005	  0.016923	 -0.031804	  0.000541	 -0.000528	 -0.074224	 -0.028619	 -0.028636	  0.005043	 -0.038350
  0.080300	 -0.138134	 -0.009166	 -0.069772	 -0.009580	 -0.052713	 -0.012027	 -0.017525	 -0.073593	  0.003226	 -0.067970	  0.033184	 -0.015383
  0.078455	 -0.132909	  0.037553	 -0.077027	  0.002093	 -0.061950	  0.000198	 -0.011432	 -0.093773	  0.013638	 -0.082560	  0.073112	  0.002153
  0.059937	 -0.117989	  0.052416	 -0.063364	  0.020964	 -0.051963	  0.026777	 -0.015508	 -0.083938	 -0.016217	 -0.043613	  0.093884	 -0.000475
  0.066449	 -0.134359	  0.050621	 -0.035943	  0.016416	 -0.054687	  0.042783	 -0.016827	 -0.091693	 -0.020045	 -0.022934	  0.114171	  0.002784
  0.056239	 -0.113232	  0.016156	 -0.066878	 -0.018681	 -0.069842	  0.054555	 -0.000329	 -0.071084	 -0.033833	  0.006369	  0.131659	 -0.016921
  0.044389	 -0.097322	  0.008260	 -0.086085	  0.000404	 -0.076565	  0.059734	 -0.007638	 -0.096538	 -0.054413	  0.017204	  0.135423	 -0.037990
  0.024019	 -0.134168	 -0.009255	 -0.064963	  0.009502	 -0.074251	  0.065397	 -0.013706	 -0.065759	 -0.073605	 -0.004167	  0.118879	 -0.023874
  0.043062	 -0.104810	  0.007877	 -0.077708	 -0.011434	 -0.072106	  0.066352	 -0.003145	 -0.053076	 -0.035312	  0.000127	  0.109652	 -0.020226
  0.048052	 -0.081297	  0.026499	 -0.117356	 -0.039728	 -0.079386	  0.074085	 -0.002054	 -0.018747	 -0.000814	 -0.013162	  0.112853	 -0.002352
  0.012055	 -0.075580	  0.020093	 -0.089836	 -0.040514	 -0.074781	  0.071885	 -0.040467	  0.015833	  0.019025	 -0.019837	  0.104169	 -0.006565
 -0.011930	 -0.037752	  0.005604	 -0.042953	 -0.042250	 -0.109710	  0.056052	 -0.011089	 -0.022820	 -0.005756	  0.000687	  0.114510	 -0.006835
 -0.025832	 -0.057651	  0.012075	 -0.086828	 -0.030796	 -0.160065	  0.051476	 -0.021280	 -0.027837	  0.005143	  0.013754	  0.113778	  0.010243
 -0.010303	 -0.068452	  0.011559	 -0.089398	 -0.003142	 -0.147379	  0.042785	 -0.007327	 -0.049014	 -0.012473	  0.010243	  0.122771	  0.002093
 -0.014114	 -0.034883	 -0.019585	 -0.052000	 -0.002607	 -0.147022	  0.027353	 -0.012862	 -0.039058	 -0.026858	 -0.010734	  0.123771	 -0.018325
 -0.015309	 -0.034090	 -0.017558	 -0.061937	 -0.032519	 -0.125383	  0.043425	 -0.034956	 -0.043156	  0.005817	 -0.023927	  0.125294	 -0.035255
 -0.020745	 -0.012886	 -0.023229	 -0.035853	 -0.063898	 -0.099932	  0.010730	 -0.008048	 -0.045016	 -0.005371	 -0.025669	  0.108044	 -0.029292
 -0.020243	 -0.029611	 -0.006364	 -0.046444	 -0.038806	 -0.108613	  0.024105	 -0.032624	 -0.063698	 -0.036236	 -0.019718	  0.086060	 -0.027902
 -0.042512	 -0.044878	 -0.018865	 -0.050428	 -0.005618	 -0.097724	  0.043875	 -0.020560	 -0.064408	 -0.046373	 -0.044178	  0.085800	 -0.018489
 -0.059648	 -0.071412	 -0.039570	 -0.061230	 -0.007055	 -0.066782	  0.026112	 -0.043446	 -0.012774	 -0.018220	 -0.035147	  0.113405	 -0.002035
 -0.028387	 -0.056948	 -0.025142	 -0.078804	 -0.030843	 -0.074471	  0.032771	 -0.047989	  0.013775	 -0.037902	 -0.022274	  0.130034	 -0.006030
 -0.019892	 -0.016868	  0.004309	 -0.060190	 -0.050862	 -0.109058	  0.035204	 -0.025503	  0.023185	 -0.046752	  0.010534	  0.151080	 -0.056463
 -0.009109	 -0.046291	 -0.035447	 -0.066336	 -0.036777	 -0.091305	  0.043934	 -0.042676	  0.018261	 -0.067063	  0.000141	  0.140938	 -0.063725
 -0.004543	 -0.095758	 -0.079502	 -0.072406	 -0.032512	 -0.109031	  0.020115	 -0.043492	 -0.009066	 -0.093834	  0.013877	  0.130430	 -0.051220
  0.004455	 -0.111079	 -0.069719	 -0.065644	 -0.048271	 -0.129343	 -0.018686	 -0.024571	  0.004540	 -0.104201	  0.012922	  0.129199	 -0.051558
  0.019201	 -0.113803	 -0.021516	 -0.040652	 -0.064885	 -0.094657	 -0.032962	  0.002069	  0.013390	 -0.089481	 -0.016859	  0.105297	 -0.029037
  0.011846	 -0.117138	 -0.013790	 -0.067804	 -0.060836	 -0.109621	 -0.039936	  0.003939	  0.045907	 -0.066988	 -0.083470	  0.064047	  0.013326
  0.011007	 -0.108640	 -0.037503	 -0.077470	 -0.055179	 -0.117239	 -0.007104	 -0.022173	  0.069783	 -0.081523	 -0.121496	  0.082624	  0.010653
 -0.026974	 -0.076302	 -0.028711	 -0.020192	 -0.049310	 -0.086108	  0.002595	 -0.025345	  0.068923	 -0.096684	 -0.075748	  0.101979	 -0.041720
 -0.019741	 -0.054730	 -0.020746	 -0.019690	 -0.035116	 -0.093977	  0.000665	 -0.009475	  0.037923	 -0.120457	 -0.042029	  0.110096	 -0.020686
 -0.018363	 -0.073993	  0.006888	 -0.036672	 -0.031402	 -0.103627	 -0.015826	 -0.006294	  0.026278	 -0.131961	 -0.075561	  0.127975	  0.025356
 -0.048568	 -0.090363	  0.012287	 -0.029036	 -0.053600	 -0.115654	 -0.017379	 -0.036384	  0.005833	 -0.128595	 -0.092936	  0.106821	  0.025273
 -0.057503	 -0.066381	 -0.024144	 -0.012519	 -0.070733	 -0.128965	  0.002785	 -0.023878	 -0.000706	 -0.131670	 -0.044151	  0.126433	  0.012901
 -0.021994	 -0.069066	 -0.012719	 -0.021591	 -0.092856	 -0.125604	 -0.024998	  0.007310	  0.030162	 -0.137750	 -0.012801	  0.112321	  0.026522
 -0.034750	 -0.058639	  0.004927	 -0.042183	 -0.097779	 -0.134696	 -0.031856	 -0.029908	  0.064560	 -0.130572	  0.020263	  0.086963	  0.041884
 -0.033152	 -0.078194	 -0.003221	 -0.063433	 -0.078275	 -0.145433	 -0.019492	 -0.026608	  0.073482	 -0.074199	  0.004241	  0.086132	  0.028094
  0.008431	 -0.122396	 -0.019083	 -0.066548	 -0.087218	 -0.186593	  0.003936	 -0.025396	  0.040981	 -0.053230	 -0.004588	  0.100013	  0.016368
  0.006609	 -0.147833	  0.017789	 -0.000561	 -0.091643	 -0.188126	 -0.019057	 -0.000806	  0.025917	 -0.048011	 -0.006781	  0.118324	  0.004558
  0.008832	 -0.104774	  0.008610	  0.018235	 -0.088660	 -0.156158	 -0.028772	  0.011414	  0.046547	 -0.057786	  0.011232	  0.127972	 -0.002772
  0.002554	 -0.086115	 -0.015932	  0.012777	 -0.089023	 -0.092901	 -0.001516	  0.026645	  0.061906	 -0.050164	  0.014268	  0.056869	 -0.013921
  0.008708	 -0.076561	 -0.001092	  0.020663	 -0.072401	 -0.106294	 -0.017081	  0.019694	  0.074539	 -0.041484	  0.019586	  0.041468	 -0.016621
 -0.010685	 -0.013060	 -0.044579	  0.002850	 -0.078037	 -0.103622	 -0.009994	  0.003687	  0.076758	 -0.037861	 -0.003555	  0.063468	 -0.023150
 -0.012882	  0.013142	 -0.074777	  0.011450	 -0.088563	 -0.102933	  0.002500	  0.024422	  0.062152	 -0.064462	 -0.041859	  0.090679	 -0.030262
 -0.018206	 -0.014034	 -0.026333	  0.030370	 -0.112992	 -0.128534	 -0.002196	 -0.003507	  0.076924	 -0.063268	 -0.039952	  0.070643	 -0.044038
 -0.008041	 -0.016167	  0.022980	  0.053473	 -0.113489	 -0.134929	 -0.018000	 -0.020208	  0.051609	 -0.048175	 -0.038673	  0.070169	 -0.017541
  0.023419	 -0.005385	  0.014169	  0.062453	 -0.061303	 -0.148836	 -0.094224	 -0.047025	  0.013553	 -0.046391	 -0.026107	  0.061487	  0.021602
  0.020171	 -0.013863	  0.004910	  0.038171	 -0.054389	 -0.131042	 -0.077327	 -0.091603	  0.001769	 -0.019848	 -0.043694	  0.033439	  0.005719
  0.033881	 -0.033269	  0.002278	  0.041337	 -0.091093	 -0.143991	 -0.069373	 -0.088481	  0.024646	 -0.000767	 -0.097315	  0.051582	  0.019926
  0.009577	 -0.054200	 -0.007710	  0.044793	 -0.099214	 -0.166848	 -0.084550	 -0.079453	  0.032429	  0.002620	 -0.105689	  0.064886	  0.055623
  0.005444	 -0.104954	 -0.011939	  0.072470	 -0.084962	 -0.146670	 -0.030679	 -0.068824	  0.008498	 -0.047089	 -0.101215	  0.067347	  0.057319
 -0.007215	 -0.113439	 -0.008286	  0.073544	 -0.060659	 -0.142496	 -0.019477	 -0.047134	 -0.055196	 -0.053844	 -0.104498	  0.075991	  0.055634
 -0.012296	 -0.078135	 -0.015071	  0.028475	 -0.021040	 -0.135118	 -0.021444	 -0.049362	 -0.072554	 -0.035466	 -0.105600	  0.060296	  0.052335
  0.024052	 -0.061316	  0.017680	 -0.018694	 -0.050260	 -0.093785	 -0.003538	 -0.058222	 -0.006220	 -0.012793	 -0.080798	  0.100683	  0.026705
  0.031916	 -0.024385	  0.026900	 -0.005516	 -0.049609	 -0.107102	 -0.028331	 -0.043217	 -0.001889	  0.027273	 -0.097213	  0.128497	  0.009327
  0.038644	 -0.013686	  0.035373	  0.019037	 -0.025520	 -0.109357	 -0.052049	 -0.048447	 -0.037908	  0.093554	 -0.112137	  0.129177	 -0.003466
  0.029181	 -0.029230	  0.036008	  0.023427	 -0.019067	 -0.113621	 -0.054508	 -0.032981	 -0.048385	  0.079799	 -0.111593	  0.145825	 -0.020015
  0.006954	 -0.052779	  0.000177	  0.028476	 -0.015070	 -0.127682	 -0.051168	 -0.016682	  0.012863	  0.045731	 -0.131108	  0.125947	 -0.000366
  0.000680	 -0.055565	 -0.029777	  0.016815	 -0.010697	 -0.143896	 -0.064419	 -0.054910	  0.063492	  0.036684	 -0.159941	  0.079659	  0.032044
 -0.027238	 -0.030582	  0.001655	  0.022578	 -0.033646	 -0.124851	 -0.059998	 -0.038269	  0.105230	  0.023108	 -0.176658	  0.060505	  0.022728
 -0.031502	 -0.007869	 -0.002727	  0.054558	 -0.038268	 -0.104050	 -0.072374	 -0.034198	  0.108958	  0.015980	 -0.141513	  0.045691	  0.027872
