# Supplementary material for: A fluorescent photoimmunoconjugate for imaging of cholesteatoma
Source: Sci Rep. 2022 Nov 19;12:19905. doi: 10.1038/s41598-022-22072-9 (PMC9675863; doi:10.1038/s41598-022-22072-9)
Supplement: Supplementary file 2 — Supplementary Information 2. [file 41598_2022_22072_MOESM2_ESM.zip › Data/ABR-27-4]

:RUN-4	LEVEL SWEEP	TEMP:NaN	5/12/2018	11:28 AM	NaNHR:
:SW EAR: R	SW FREQ: 16.00	# AVERAGES: 512	REP RATE (/sec): 40	DRIVER: RS Tweeter	SAMPLE (�sec): 40	
:NOTES-
:CHAMBER-CH4B-PXI
:CFTS Version: V2.7.2 (R850)
:LEVELS:20;25;30;35;40;45;50;55;60;65;70;75;80;
:DATA
 -0.061886	  0.006286	 -0.067070	 -0.052388	  0.039873	 -0.008111	 -0.006674	  0.006557	  0.067785	  0.010823	 -0.040886	 -0.041422	 -0.095380
 -0.011046	  0.055130	 -0.057755	 -0.089120	  0.035834	 -0.011355	  0.003687	  0.000692	  0.012264	  0.005991	 -0.028317	 -0.023600	 -0.092189
 -0.019092	  0.091766	 -0.027413	 -0.053375	  0.055366	 -0.013830	 -0.016588	 -0.019357	 -0.038367	  0.047459	 -0.049447	 -0.026036	 -0.085974
  0.022030	  0.051136	 -0.039917	  0.011852	  0.027688	 -0.008591	  0.002637	 -0.032279	 -0.011204	  0.034535	 -0.050049	 -0.031272	 -0.088217
  0.047913	 -0.021096	 -0.047305	  0.040458	  0.042057	  0.001231	 -0.002089	 -0.031694	  0.024272	  0.002048	 -0.019846	 -0.041217	 -0.078479
 -0.003822	 -0.047972	 -0.026774	  0.038640	  0.033768	  0.017178	 -0.002948	  0.015304	  0.041688	  0.027776	 -0.033487	 -0.027134	 -0.053105
  0.002544	 -0.004733	 -0.000211	  0.014149	  0.006185	  0.004281	 -0.013044	  0.009914	  0.046363	  0.043433	 -0.020713	  0.002887	 -0.048029
  0.046387	 -0.005471	  0.038334	 -0.005229	  0.014119	 -0.009003	 -0.014373	  0.016355	 -0.032690	  0.042676	 -0.003325	 -0.012298	 -0.050326
  0.048321	 -0.000885	  0.058553	  0.002481	 -0.008732	 -0.016536	 -0.031496	  0.017005	 -0.029392	  0.036110	 -0.003027	  0.005215	 -0.012780
  0.031371	 -0.043486	 -0.000622	  0.011891	 -0.055780	 -0.033874	 -0.033564	 -0.010245	  0.000592	  0.000848	  0.011477	 -0.006909	 -0.005504
 -0.010582	 -0.072414	 -0.021662	 -0.014316	 -0.062333	 -0.010942	 -0.023364	  0.016657	  0.026380	 -0.020931	  0.002756	 -0.001506	  0.029522
 -0.009804	 -0.045051	 -0.023976	 -0.026580	 -0.010775	  0.009261	  0.001619	  0.019260	  0.011444	 -0.028598	  0.007586	 -0.008599	  0.006571
 -0.021721	 -0.019801	  0.016132	 -0.034175	 -0.001948	  0.032306	  0.013116	 -0.018265	 -0.026679	 -0.038033	  0.032556	 -0.038787	  0.002436
 -0.012259	 -0.036045	  0.040228	 -0.028409	 -0.010965	  0.039625	  0.007909	 -0.033546	 -0.051239	 -0.067343	  0.027142	 -0.028834	  0.031793
 -0.018111	 -0.060367	 -0.011155	 -0.007065	 -0.036010	  0.032244	  0.012444	 -0.041462	 -0.033535	 -0.038803	  0.007689	  0.003783	  0.053728
  0.012400	 -0.020283	 -0.017324	  0.029529	 -0.032977	  0.012740	  0.006012	 -0.020883	  0.003180	 -0.005084	 -0.001773	  0.036490	  0.070448
  0.061767	  0.037043	  0.010941	  0.055013	  0.003638	  0.008892	  0.019858	  0.000738	  0.004739	  0.004128	  0.024611	  0.036620	  0.061520
  0.013756	  0.077230	  0.053362	  0.051543	  0.028166	 -0.007614	  0.019452	 -0.001227	 -0.008151	 -0.003576	  0.053154	  0.037004	  0.087273
 -0.039937	  0.039896	  0.056810	  0.024423	 -0.007312	 -0.021099	  0.023373	  0.028142	 -0.025543	 -0.022757	  0.041883	  0.074638	  0.127955
 -0.078230	  0.019118	  0.066824	  0.030679	 -0.059861	 -0.016802	  0.034031	  0.078335	  0.018091	 -0.030700	  0.042014	  0.090977	  0.138737
 -0.045388	  0.034917	  0.039940	  0.024156	 -0.048710	 -0.044821	  0.006355	  0.068845	  0.028584	 -0.028543	  0.052687	  0.105993	  0.183569
 -0.041238	  0.071291	  0.022590	  0.004729	 -0.024670	 -0.059979	  0.013703	  0.023173	 -0.005822	  0.043584	  0.056232	  0.107435	  0.183273
 -0.001129	  0.045387	  0.062809	 -0.028774	 -0.003476	 -0.022410	 -0.006678	  0.012054	 -0.033543	  0.109425	  0.075946	  0.122979	  0.185065
  0.006495	 -0.001974	  0.086490	 -0.026350	  0.008632	 -0.032768	  0.005615	  0.098924	 -0.040149	  0.100059	  0.067751	  0.122708	  0.217270
 -0.005169	 -0.024102	  0.076003	 -0.030586	 -0.053032	 -0.059104	  0.025229	  0.132933	 -0.008111	  0.071361	  0.133800	  0.116903	  0.182085
 -0.017414	 -0.000958	  0.036389	 -0.011811	 -0.080667	 -0.055381	  0.061896	  0.101936	  0.045044	  0.073161	  0.117425	  0.095482	  0.160076
 -0.031104	  0.024966	 -0.008967	 -0.003406	 -0.012207	 -0.031432	  0.054181	  0.093284	  0.066016	  0.081882	  0.075684	  0.092297	  0.177323
 -0.019100	  0.010755	 -0.008445	 -0.021778	  0.022882	 -0.048705	  0.009019	  0.094988	  0.044098	  0.101772	  0.103951	  0.121435	  0.226184
 -0.015737	  0.007757	  0.018695	 -0.023718	  0.010884	 -0.069901	  0.011213	  0.091964	  0.020381	  0.093076	  0.126743	  0.139819	  0.296442
 -0.047760	  0.004265	  0.012298	 -0.013551	  0.007158	 -0.044541	  0.033687	  0.095764	  0.032474	  0.118837	  0.160745	  0.171872	  0.334809
  0.000392	  0.030474	  0.002992	  0.010009	 -0.030065	 -0.036409	  0.049903	  0.065487	  0.074237	  0.182676	  0.215726	  0.199149	  0.378271
  0.020845	  0.044494	  0.011033	  0.031459	 -0.013115	 -0.040769	  0.086653	  0.036200	  0.093844	  0.230408	  0.216988	  0.204970	  0.365154
  0.002707	 -0.008124	  0.032484	  0.020820	  0.041974	 -0.043783	  0.102430	  0.043099	  0.059020	  0.233868	  0.229995	  0.233893	  0.377577
 -0.047938	 -0.021703	  0.026559	 -0.016289	  0.017677	 -0.018324	  0.090970	  0.087581	  0.044862	  0.230668	  0.235811	  0.252914	  0.381591
 -0.075922	  0.001670	 -0.024709	 -0.028741	 -0.045239	  0.019194	  0.095164	  0.134178	  0.058211	  0.238419	  0.224715	  0.238424	  0.302596
 -0.038160	  0.042320	 -0.041894	 -0.011794	 -0.039727	  0.034350	  0.118088	  0.111388	  0.122061	  0.253306	  0.204918	  0.177899	  0.275622
 -0.022793	  0.056841	  0.018190	 -0.010299	  0.002229	  0.026537	  0.143736	  0.105802	  0.135214	  0.248774	  0.180652	  0.089809	  0.223083
 -0.045168	  0.050131	  0.034137	 -0.027501	  0.054533	  0.065431	  0.170666	  0.158502	  0.087703	  0.177464	  0.134870	  0.054431	  0.168887
 -0.027936	  0.036262	  0.034059	 -0.060949	  0.082563	  0.089255	  0.179290	  0.176983	  0.052061	  0.113681	  0.071966	  0.021430	  0.085736
 -0.019702	  0.036105	  0.022491	 -0.063772	  0.052133	  0.070580	  0.173333	  0.135071	  0.039515	  0.066731	  0.045366	 -0.010149	  0.010783
 -0.033301	  0.070530	 -0.010599	 -0.030540	  0.002327	  0.067464	  0.156202	  0.092061	  0.049165	  0.022040	 -0.010985	 -0.035506	 -0.014506
  0.002461	  0.091459	  0.022307	 -0.021545	 -0.017781	  0.058496	  0.120436	  0.080157	 -0.003018	  0.016377	 -0.056175	 -0.047806	 -0.049793
 -0.022132	  0.057837	  0.092995	 -0.014909	  0.056548	  0.043001	  0.082790	  0.096364	 -0.105626	 -0.026037	 -0.109304	 -0.098359	 -0.079805
 -0.065283	  0.027641	  0.081317	 -0.027597	  0.077765	  0.072178	  0.033690	  0.067154	 -0.149998	 -0.067787	 -0.136276	 -0.149684	 -0.131931
 -0.063484	  0.052142	  0.068621	 -0.022810	  0.042042	  0.047575	  0.001677	 -0.016445	 -0.161549	 -0.139103	 -0.134867	 -0.195439	 -0.137107
 -0.108112	  0.069554	  0.074786	 -0.019010	 -0.002686	  0.013033	 -0.000516	 -0.055203	 -0.100132	 -0.167834	 -0.136715	 -0.227394	 -0.162849
 -0.086938	  0.049878	  0.090971	  0.001447	 -0.052880	 -0.042462	 -0.020403	 -0.037570	 -0.097294	 -0.182381	 -0.147737	 -0.242801	 -0.147914
 -0.072179	  0.007980	  0.074429	  0.003656	 -0.042537	 -0.074124	 -0.077699	 -0.034673	 -0.165007	 -0.158208	 -0.125697	 -0.217273	 -0.097590
 -0.042919	 -0.004809	  0.010256	 -0.025510	 -0.041235	 -0.075970	 -0.085398	 -0.028420	 -0.187139	 -0.141553	 -0.095478	 -0.158871	 -0.034951
 -0.037891	  0.006553	 -0.044623	 -0.044454	 -0.069405	 -0.099190	 -0.084874	 -0.057786	 -0.134143	 -0.119884	 -0.051049	 -0.125196	  0.015529
 -0.031839	  0.026146	 -0.024078	 -0.035539	 -0.113099	 -0.072930	 -0.082378	 -0.080205	 -0.051627	 -0.040453	  0.000200	 -0.072628	  0.071370
 -0.018700	 -0.009018	  0.036872	 -0.035996	 -0.100840	 -0.089831	 -0.072300	 -0.040180	 -0.034708	  0.008491	  0.053696	  0.031164	  0.146194
 -0.045761	 -0.023190	  0.094468	 -0.033974	 -0.052757	 -0.107413	 -0.058137	  0.035947	 -0.021400	  0.041544	  0.072642	  0.101605	  0.210585
 -0.045168	 -0.007359	  0.047766	 -0.044655	 -0.018107	 -0.055759	 -0.018551	  0.061138	 -0.002380	  0.082911	  0.140415	  0.176534	  0.235738
 -0.051160	  0.008695	  0.003623	 -0.035115	 -0.038437	 -0.048537	  0.007827	  0.047247	  0.036042	  0.129254	  0.177941	  0.186373	  0.259108
 -0.052786	  0.033907	 -0.006053	 -0.044107	 -0.049572	 -0.038174	  0.043502	  0.057422	  0.079905	  0.148578	  0.184524	  0.179393	  0.286173
 -0.078197	  0.026201	  0.029428	 -0.034284	 -0.037686	 -0.027811	  0.087619	  0.079184	  0.123125	  0.148514	  0.200037	  0.220829	  0.303740
 -0.095332	 -0.035625	  0.025512	  0.002770	  0.005164	  0.022155	  0.123426	  0.144267	  0.118835	  0.150693	  0.217733	  0.204343	  0.282985
 -0.089106	 -0.062356	 -0.017817	 -0.003030	  0.063500	  0.046471	  0.121144	  0.165211	  0.136839	  0.134522	  0.290076	  0.218073	  0.242768
 -0.046615	 -0.053170	 -0.013745	 -0.027750	  0.040144	  0.038575	  0.141090	  0.176793	  0.167604	  0.190062	  0.287795	  0.216078	  0.168159
 -0.056930	 -0.014950	 -0.003943	 -0.041307	 -0.002987	  0.041856	  0.138881	  0.189660	  0.198832	  0.202460	  0.251417	  0.150393	  0.084038
 -0.059751	  0.018928	  0.031582	 -0.011729	  0.008693	  0.021830	  0.117752	  0.196044	  0.167491	  0.183257	  0.190481	  0.053059	 -0.003118
 -0.014078	  0.015284	  0.022612	  0.032229	  0.064954	  0.019832	  0.084093	  0.233866	  0.099400	  0.190793	  0.102062	 -0.037700	 -0.113976
  0.007270	  0.027241	 -0.001945	  0.038901	  0.096052	  0.006759	  0.093995	  0.226292	  0.084880	  0.168746	 -0.012833	 -0.141252	 -0.187499
 -0.014195	  0.017463	 -0.034274	  0.018197	  0.068388	 -0.042427	  0.132284	  0.214545	  0.113571	  0.129762	 -0.111605	 -0.227539	 -0.256197
 -0.028942	  0.004478	  0.003522	 -0.021258	  0.037538	 -0.041143	  0.170096	  0.179636	  0.122562	  0.060120	 -0.173265	 -0.258699	 -0.299808
 -0.023255	 -0.003488	  0.053120	 -0.034029	  0.035629	 -0.037035	  0.194289	  0.141865	  0.066509	 -0.000884	 -0.209215	 -0.253758	 -0.272307
 -0.025617	 -0.016166	  0.033479	  0.012316	  0.040975	 -0.015303	  0.169477	  0.137082	 -0.013712	 -0.067739	 -0.228473	 -0.236162	 -0.214398
  0.023467	 -0.019394	 -0.001899	  0.031112	  0.067193	  0.015421	  0.129443	  0.105216	 -0.036508	 -0.120049	 -0.209602	 -0.211038	 -0.137690
  0.029071	 -0.028723	 -0.042747	  0.024306	  0.089866	  0.065959	  0.092790	  0.049528	 -0.020183	 -0.139465	 -0.149235	 -0.143086	 -0.066574
 -0.002302	 -0.011377	 -0.029316	 -0.023349	  0.089883	  0.049267	  0.054492	 -0.007415	 -0.030825	 -0.154612	 -0.085822	 -0.045299	 -0.011132
  0.017697	  0.024307	  0.035038	 -0.031406	  0.066075	  0.035528	  0.018467	 -0.001937	 -0.079588	 -0.135911	 -0.023309	 -0.014132	  0.016451
  0.034986	  0.007196	  0.060620	 -0.027998	  0.083961	 -0.004206	 -0.026368	 -0.018318	 -0.100893	 -0.151767	 -0.000021	  0.006478	  0.066563
  0.056435	 -0.032860	  0.054506	 -0.034038	  0.121811	 -0.054692	 -0.024575	 -0.009500	 -0.091006	 -0.141195	  0.029039	  0.039028	  0.122404
  0.055342	  0.007141	  0.015706	 -0.065742	  0.054926	 -0.087600	 -0.060294	  0.018968	 -0.029749	 -0.076196	  0.039434	  0.042496	  0.117810
  0.059658	  0.019258	  0.044784	 -0.093547	  0.012369	 -0.108685	 -0.074059	 -0.006853	  0.010389	  0.005675	  0.091053	  0.052539	  0.079846
  0.044548	  0.000129	  0.070962	 -0.090704	 -0.025684	 -0.061834	 -0.073194	 -0.004312	 -0.007864	  0.007825	  0.109811	  0.042575	  0.073923
  0.015541	 -0.013096	  0.082600	 -0.077821	 -0.016877	 -0.044234	 -0.052439	  0.032383	 -0.022210	 -0.010806	  0.117488	  0.029518	  0.102228
  0.003144	 -0.050150	  0.065653	 -0.041575	  0.013607	 -0.041474	 -0.032793	  0.062635	  0.002020	  0.001980	  0.136447	  0.029025	  0.132068
  0.013167	 -0.034947	  0.006072	 -0.043268	  0.004914	 -0.036379	 -0.008614	  0.048121	  0.071574	  0.025024	  0.103021	 -0.002805	  0.112299
  0.023865	  0.012326	 -0.017787	 -0.036276	 -0.010989	 -0.032080	 -0.003863	  0.038964	  0.110797	  0.018869	  0.086550	 -0.033890	  0.068262
  0.029707	  0.022844	 -0.004117	 -0.028829	 -0.014630	  0.004526	  0.016020	  0.070249	  0.083028	  0.007256	  0.067835	 -0.051848	  0.044117
  0.017158	  0.017921	 -0.004109	 -0.026676	 -0.016251	  0.053636	  0.069067	  0.091897	  0.078996	 -0.005227	  0.038588	 -0.060788	 -0.019303
  0.049348	  0.020002	 -0.027137	 -0.008827	  0.002512	  0.056057	  0.076140	  0.098124	  0.064909	  0.000534	  0.020759	 -0.108555	 -0.038402
  0.060135	  0.013727	 -0.058443	 -0.027302	  0.015717	  0.050223	  0.062462	  0.110696	  0.020095	  0.003690	 -0.012035	 -0.139739	 -0.060725
  0.035919	 -0.012874	 -0.055423	 -0.075775	  0.030034	  0.051258	  0.037944	  0.076843	 -0.021715	 -0.034996	 -0.025395	 -0.116450	 -0.089328
  0.017224	 -0.028921	 -0.036935	 -0.089277	  0.033524	  0.053019	  0.022897	  0.048772	 -0.093357	 -0.085204	 -0.013830	 -0.103415	 -0.084514
  0.004334	 -0.023408	  0.034584	 -0.095387	  0.031683	  0.072049	  0.028969	  0.026074	 -0.124653	 -0.103366	 -0.021461	 -0.085912	 -0.056855
  0.015817	 -0.031679	  0.026285	 -0.076772	 -0.018429	  0.094346	  0.041119	 -0.004183	 -0.090897	 -0.108011	  0.007682	 -0.053876	 -0.043260
  0.010174	 -0.015037	 -0.028032	 -0.063519	 -0.019869	  0.095333	  0.036944	 -0.027264	 -0.068557	 -0.092833	 -0.024518	 -0.017035	  0.017221
  0.024397	  0.025438	 -0.048487	 -0.091928	 -0.016878	  0.096889	  0.023734	 -0.037499	 -0.075998	 -0.073343	  0.000080	 -0.010604	  0.029280
  0.037440	  0.031217	 -0.006345	 -0.123408	  0.004740	  0.064814	  0.024680	 -0.035105	 -0.106100	 -0.039595	  0.064220	  0.017109	  0.040967
  0.051036	 -0.002720	  0.030328	 -0.126929	 -0.017367	  0.006963	  0.024554	 -0.055638	 -0.093762	 -0.017270	  0.065540	  0.039126	  0.066763
  0.066066	 -0.024791	  0.031305	 -0.117326	 -0.044328	 -0.036383	  0.001855	 -0.024579	 -0.051198	  0.019200	  0.111873	  0.085917	  0.080187
  0.062392	  0.028243	 -0.003269	 -0.090200	 -0.021346	 -0.023092	  0.028554	 -0.004433	 -0.016221	  0.095504	  0.117672	  0.132390	  0.123721
  0.067574	  0.053838	 -0.059656	 -0.089732	 -0.006196	 -0.016334	  0.061702	  0.000144	  0.006982	  0.142537	  0.124746	  0.157065	  0.208040
  0.054142	  0.046933	 -0.027478	 -0.099889	  0.015493	 -0.006877	  0.105130	  0.010352	 -0.012149	  0.149641	  0.134236	  0.190269	  0.259889
  0.042356	  0.002233	  0.023932	 -0.094688	  0.000706	 -0.047853	  0.109093	  0.023852	  0.060527	  0.207547	  0.198696	  0.228040	  0.279228
  0.020896	 -0.019823	  0.075919	 -0.087943	 -0.011701	 -0.038386	  0.114297	  0.063865	  0.112390	  0.259212	  0.279507	  0.245961	  0.341022
  0.010713	 -0.035759	  0.028742	 -0.075214	 -0.005111	 -0.012736	  0.139334	  0.067806	  0.151970	  0.289714	  0.343741	  0.291521	  0.376420
 -0.006271	 -0.011549	 -0.000581	 -0.053114	  0.032916	 -0.034511	  0.167943	  0.101868	  0.144815	  0.297987	  0.356347	  0.306923	  0.355909
 -0.022527	  0.010370	  0.073461	 -0.080020	  0.023167	 -0.009143	  0.197565	  0.162677	  0.161941	  0.321566	  0.389896	  0.312627	  0.384337
 -0.006556	 -0.028621	  0.104333	 -0.120056	  0.016547	  0.034667	  0.200677	  0.177838	  0.190782	  0.329703	  0.372494	  0.297463	  0.375463
 -0.004512	 -0.026389	  0.090770	 -0.103297	  0.014443	  0.076002	  0.201977	  0.174279	  0.221844	  0.314958	  0.367410	  0.267935	  0.333751
 -0.014866	 -0.010188	  0.037275	 -0.085565	  0.057567	  0.071438	  0.220524	  0.193390	  0.263715	  0.305646	  0.352613	  0.292419	  0.329449
 -0.031342	 -0.014601	 -0.039721	 -0.072171	  0.086355	  0.068475	  0.259592	  0.211890	  0.238898	  0.262249	  0.351068	  0.274415	  0.301646
  0.008689	 -0.035052	 -0.006048	 -0.060166	  0.131694	  0.080349	  0.295886	  0.203952	  0.208410	  0.248118	  0.343525	  0.272692	  0.301321
  0.015754	  0.022205	  0.067826	 -0.071698	  0.165848	  0.062885	  0.254350	  0.179830	  0.208902	  0.251302	  0.293178	  0.242154	  0.278089
 -0.010521	  0.039016	  0.069063	 -0.046443	  0.153671	  0.032891	  0.197288	  0.171409	  0.196348	  0.271678	  0.241113	  0.199979	  0.269605
 -0.034997	  0.044182	  0.022569	 -0.023690	  0.125194	  0.014494	  0.176687	  0.190035	  0.193308	  0.248180	  0.230777	  0.170791	  0.214026
 -0.013244	  0.067527	 -0.032531	  0.013231	  0.146793	  0.013576	  0.188257	  0.189693	  0.192669	  0.186692	  0.228275	  0.141043	  0.199093
 -0.010548	  0.017238	  0.000210	  0.015552	  0.170916	  0.033571	  0.189603	  0.167957	  0.180556	  0.158732	  0.188310	  0.122116	  0.188724
  0.009894	 -0.020734	  0.054967	 -0.051560	  0.189840	  0.036692	  0.175571	  0.128893	  0.170293	  0.148945	  0.160488	  0.092831	  0.130267
  0.027384	 -0.003139	  0.055756	 -0.068622	  0.213302	  0.067087	  0.164230	  0.078052	  0.136171	  0.140822	  0.122915	  0.074381	  0.107160
 -0.013322	  0.042138	  0.005864	 -0.043036	  0.164095	  0.054825	  0.150816	  0.035567	  0.095897	  0.106887	  0.098195	  0.031752	  0.033905
  0.012821	  0.054383	 -0.052018	 -0.009413	  0.121523	  0.044771	  0.135929	 -0.001322	  0.083275	  0.083446	  0.098789	 -0.013924	 -0.010793
  0.030591	  0.011493	 -0.041830	  0.009419	  0.150450	  0.062763	  0.141043	 -0.032074	  0.061787	  0.054859	  0.071909	 -0.021622	 -0.031272
  0.026617	  0.003989	  0.031113	 -0.006503	  0.169862	  0.049047	  0.123856	 -0.032222	  0.059540	  0.023103	  0.058238	 -0.063924	 -0.038166
  0.049792	  0.037524	 -0.004957	  0.006557	  0.163465	  0.024330	  0.095619	 -0.038661	  0.061136	  0.001225	  0.016691	 -0.075399	 -0.037349
  0.071359	  0.068232	 -0.062638	  0.046334	  0.141957	  0.029386	  0.054788	 -0.075957	  0.044893	 -0.010242	 -0.026452	 -0.086661	 -0.050149
  0.062894	  0.065465	 -0.084012	  0.067123	  0.149498	  0.021786	 -0.019485	 -0.065800	  0.029338	  0.044046	 -0.039842	 -0.082789	 -0.120327
  0.057472	  0.054500	 -0.047633	  0.056131	  0.142669	 -0.025585	 -0.078284	 -0.091464	  0.038870	  0.055020	 -0.026951	 -0.110641	 -0.143344
  0.078363	  0.041126	 -0.017580	  0.016249	  0.131700	 -0.044412	 -0.096670	 -0.084732	  0.066574	  0.030257	 -0.027410	 -0.116475	 -0.145951
  0.102977	  0.038961	  0.020961	  0.002240	  0.107122	 -0.092765	 -0.088292	 -0.085377	  0.046986	  0.025847	 -0.037358	 -0.103003	 -0.173450
  0.077536	  0.027808	  0.025614	 -0.043278	  0.094084	 -0.115939	 -0.062364	 -0.048318	  0.041774	  0.027782	 -0.056589	 -0.128153	 -0.189147
  0.056814	  0.026461	  0.013122	 -0.056579	  0.036384	 -0.143004	 -0.086418	 -0.034205	  0.076226	  0.053264	 -0.048255	 -0.164763	 -0.157047
  0.051301	  0.008168	  0.002373	 -0.082860	  0.025318	 -0.147903	 -0.095433	 -0.031729	  0.084161	  0.056275	 -0.047850	 -0.186946	 -0.118695
  0.052554	  0.017819	  0.010958	 -0.098559	  0.061987	 -0.160913	 -0.028679	  0.001405	  0.094320	  0.039925	 -0.094643	 -0.157030	 -0.108631
  0.035550	  0.071120	  0.045449	 -0.085819	  0.072059	 -0.131346	 -0.022877	  0.014813	  0.058031	 -0.008596	 -0.103296	 -0.131830	 -0.107020
  0.007157	  0.087963	 -0.008680	 -0.086131	  0.037939	 -0.118134	 -0.028584	 -0.017832	  0.029890	 -0.049033	 -0.116971	 -0.092642	 -0.105238
  0.013281	  0.055942	 -0.080795	 -0.069832	  0.015010	 -0.102556	 -0.037073	 -0.004726	  0.045843	 -0.057380	 -0.109330	 -0.098636	 -0.127645
  0.012833	  0.065353	 -0.111540	 -0.054440	 -0.015662	 -0.106529	 -0.011663	  0.055966	  0.036427	 -0.074344	 -0.096355	 -0.106567	 -0.177418
 -0.004308	  0.103858	 -0.108465	 -0.037893	  0.007107	 -0.068514	 -0.011570	  0.053781	  0.056045	 -0.090183	 -0.093176	 -0.114856	 -0.245643
 -0.015910	  0.094277	 -0.065174	 -0.032831	  0.082563	 -0.053920	  0.024963	  0.057106	  0.052436	 -0.068425	 -0.098332	 -0.122794	 -0.312233
  0.042548	  0.062656	 -0.064741	 -0.058356	  0.087786	 -0.039503	  0.017454	  0.031691	  0.022589	 -0.052219	 -0.080501	 -0.186462	 -0.397776
  0.062315	  0.029758	 -0.077973	 -0.053467	  0.059895	 -0.010021	  0.021604	  0.032773	  0.005975	 -0.054173	 -0.063500	 -0.267863	 -0.433653
  0.065968	  0.032703	 -0.065944	 -0.039823	  0.043733	 -0.029879	  0.035933	  0.058407	 -0.013470	 -0.061007	 -0.083961	 -0.334245	 -0.476705
  0.078910	  0.028430	 -0.030099	 -0.039810	  0.018816	 -0.025731	 -0.014925	  0.017603	 -0.008180	 -0.104188	 -0.083365	 -0.358063	 -0.492955
  0.099306	  0.017792	 -0.015674	 -0.036014	  0.077363	 -0.010701	 -0.008124	  0.009398	 -0.033713	 -0.122931	 -0.105780	 -0.357148	 -0.520296
  0.100413	 -0.005968	 -0.044827	 -0.044907	  0.098796	  0.000401	  0.014285	  0.025027	 -0.079970	 -0.112380	 -0.156996	 -0.382619	 -0.535377
  0.092513	 -0.028795	 -0.069327	 -0.056390	  0.051051	 -0.011377	  0.015543	  0.017732	 -0.082517	 -0.133597	 -0.220346	 -0.387490	 -0.546399
  0.086058	 -0.000230	 -0.034803	 -0.015157	  0.020693	 -0.042374	  0.039152	  0.019544	 -0.035452	 -0.210294	 -0.278915	 -0.415172	 -0.555582
  0.078686	  0.004970	  0.020919	  0.055773	  0.015629	 -0.023716	  0.022334	  0.017150	 -0.046340	 -0.260910	 -0.332953	 -0.414143	 -0.553101
  0.046041	 -0.024310	  0.068923	  0.048743	  0.036512	 -0.002497	  0.000075	  0.005794	 -0.103244	 -0.296634	 -0.306474	 -0.438727	 -0.520286
  0.011809	 -0.008395	  0.028691	  0.051472	  0.045269	 -0.001897	  0.036271	  0.018627	 -0.152660	 -0.278579	 -0.304591	 -0.479638	 -0.495563
  0.022386	  0.024614	 -0.039754	  0.041717	  0.040419	 -0.002308	  0.018317	  0.030976	 -0.138646	 -0.277669	 -0.332889	 -0.446379	 -0.469739
  0.028178	  0.051856	 -0.075089	  0.054780	  0.012559	 -0.002617	  0.026523	 -0.002678	 -0.110391	 -0.337882	 -0.303379	 -0.372818	 -0.425814
  0.015669	  0.054096	 -0.059224	  0.055069	  0.008977	 -0.014098	  0.027156	 -0.057097	 -0.112398	 -0.383523	 -0.297524	 -0.353690	 -0.368090
  0.040476	  0.043838	  0.002526	  0.035474	  0.026789	 -0.011248	  0.021003	 -0.091582	 -0.156315	 -0.350489	 -0.221810	 -0.299352	 -0.314709
  0.087113	  0.008397	  0.006946	  0.030447	  0.053004	 -0.035893	 -0.005332	 -0.125738	 -0.196293	 -0.300567	 -0.177064	 -0.259177	 -0.283586
  0.105675	 -0.012841	 -0.031722	 -0.032966	  0.022992	 -0.074562	 -0.007903	 -0.136468	 -0.223482	 -0.237545	 -0.195018	 -0.237309	 -0.270693
  0.094937	  0.009508	 -0.056504	 -0.036581	 -0.025884	 -0.055617	 -0.033685	 -0.141403	 -0.185813	 -0.208440	 -0.219183	 -0.224140	 -0.271960
  0.100370	  0.019125	 -0.022544	 -0.051526	 -0.044221	 -0.050741	 -0.061257	 -0.163651	 -0.141791	 -0.198123	 -0.200177	 -0.216482	 -0.267844
  0.087553	  0.025109	  0.005360	 -0.032978	 -0.016829	 -0.078369	 -0.122614	 -0.181024	 -0.138407	 -0.175833	 -0.187673	 -0.219014	 -0.249498
  0.046467	  0.032244	 -0.018398	 -0.005528	  0.015203	 -0.076819	 -0.154177	 -0.178572	 -0.194051	 -0.131657	 -0.182411	 -0.245270	 -0.212927
 -0.000137	  0.031592	 -0.032154	 -0.040405	 -0.012317	 -0.073083	 -0.137455	 -0.180510	 -0.175047	 -0.099972	 -0.183077	 -0.232127	 -0.182036
 -0.014825	  0.037298	 -0.020647	 -0.055044	 -0.063751	 -0.111008	 -0.118337	 -0.192008	 -0.111134	 -0.097053	 -0.177397	 -0.197771	 -0.189338
  0.004484	  0.051858	  0.043884	 -0.025645	 -0.087702	 -0.136585	 -0.112863	 -0.176838	 -0.111113	 -0.083534	 -0.142896	 -0.186892	 -0.176220
  0.052861	  0.055781	  0.085931	 -0.020816	 -0.073792	 -0.096891	 -0.138142	 -0.109208	 -0.101804	 -0.047444	 -0.127666	 -0.195659	 -0.139782
  0.045892	  0.061166	  0.051969	 -0.021204	 -0.076259	 -0.065872	 -0.182632	 -0.111371	 -0.062362	 -0.012477	 -0.109265	 -0.170335	 -0.115388
  0.049187	  0.056485	  0.009410	 -0.035952	 -0.050930	 -0.036923	 -0.149097	 -0.070918	 -0.056297	 -0.000916	 -0.074358	 -0.151098	 -0.107568
  0.060324	  0.066341	 -0.016136	 -0.049925	 -0.094751	 -0.011279	 -0.082226	  0.017492	 -0.014657	 -0.022220	 -0.057245	 -0.095491	 -0.114331
  0.071426	  0.064741	  0.020044	 -0.042934	 -0.098825	 -0.048477	 -0.062257	  0.011253	  0.055982	 -0.044038	 -0.040934	 -0.055838	 -0.086787
  0.046063	  0.086665	  0.011790	 -0.021393	 -0.051697	 -0.049038	 -0.069514	  0.030369	  0.051421	  0.003255	 -0.016568	 -0.044378	 -0.088054
  0.019868	  0.061105	 -0.005791	  0.017502	  0.000868	 -0.019243	 -0.054557	  0.060253	  0.002741	  0.026159	  0.011202	 -0.043320	 -0.105233
  0.006140	  0.060821	 -0.066829	  0.031821	  0.024058	  0.005801	 -0.002957	  0.092252	  0.022395	  0.029528	  0.011432	 -0.029591	 -0.121628
  0.005011	  0.031374	 -0.054560	 -0.003222	  0.005087	 -0.009538	  0.017508	  0.100463	  0.065087	  0.042812	 -0.006988	  0.004224	 -0.094307
 -0.001923	  0.000864	  0.005347	 -0.038576	 -0.024831	  0.011850	  0.010044	  0.038823	  0.076485	  0.016864	 -0.013651	  0.067747	 -0.100175
 -0.005046	  0.040943	  0.031932	 -0.036375	 -0.078522	  0.033826	 -0.022584	  0.028189	  0.031188	  0.005929	 -0.014042	  0.063662	 -0.123506
  0.016689	  0.055024	  0.013439	 -0.027512	 -0.058228	  0.020291	 -0.041134	  0.054274	  0.011123	  0.008149	 -0.033248	  0.026636	 -0.090675
  0.028477	  0.051021	 -0.067838	 -0.039881	 -0.033455	  0.029060	 -0.033097	  0.049713	  0.002247	  0.020478	 -0.025859	 -0.026526	 -0.089413
  0.053679	  0.030188	 -0.067735	 -0.091205	 -0.006853	  0.025180	 -0.020245	  0.029947	  0.012242	 -0.025752	  0.025724	 -0.038055	 -0.101160
  0.071167	  0.008989	  0.012353	 -0.102166	 -0.021582	 -0.012306	 -0.014303	  0.028902	  0.060241	 -0.082331	  0.015925	 -0.055072	 -0.105965
  0.060040	  0.014704	  0.047381	 -0.088393	 -0.031662	 -0.028548	 -0.011390	  0.028544	  0.029223	 -0.080387	  0.006587	 -0.062105	 -0.099378
  0.048363	  0.030159	  0.045650	 -0.021489	 -0.066200	 -0.037937	 -0.026306	  0.007988	 -0.031819	 -0.052504	 -0.027653	 -0.040575	 -0.093845
  0.044590	  0.056126	 -0.004368	 -0.012535	 -0.060941	 -0.062109	 -0.044909	  0.018367	 -0.042255	 -0.065924	 -0.059664	 -0.038844	 -0.088739
  0.058252	  0.023643	 -0.020954	 -0.021340	 -0.022600	 -0.065710	 -0.003643	  0.010614	 -0.054156	 -0.105388	 -0.061125	 -0.063704	 -0.094783
  0.057956	  0.005259	  0.000140	 -0.030215	 -0.028911	 -0.054216	 -0.008380	  0.002411	 -0.071303	 -0.131610	 -0.049663	 -0.108193	 -0.106458
  0.075149	  0.007788	  0.018147	 -0.032549	 -0.031638	 -0.050687	 -0.041969	 -0.030179	 -0.067194	 -0.115941	 -0.073493	 -0.127346	 -0.125570
  0.057661	  0.032674	  0.026016	 -0.031221	 -0.033628	 -0.069145	 -0.053625	 -0.009174	 -0.073419	 -0.075189	 -0.091422	 -0.120369	 -0.111065
  0.041013	  0.067389	 -0.024792	 -0.044797	 -0.032950	 -0.060870	 -0.059441	  0.006340	 -0.062985	 -0.064498	 -0.143514	 -0.108327	 -0.074957
  0.046666	  0.044398	 -0.029409	 -0.081501	 -0.063390	 -0.058377	 -0.058929	 -0.008002	 -0.021961	 -0.059796	 -0.158845	 -0.078340	 -0.070301
  0.043809	  0.035191	 -0.010019	 -0.071345	 -0.108379	 -0.067873	 -0.063450	 -0.031469	 -0.060594	 -0.086564	 -0.129653	 -0.064318	 -0.039710
  0.060312	  0.089239	  0.000713	 -0.041856	 -0.134607	 -0.073182	 -0.060780	 -0.014142	 -0.121943	 -0.074755	 -0.096949	 -0.070396	 -0.014203
  0.106067	  0.119005	 -0.013979	  0.012310	 -0.083236	 -0.065861	 -0.087840	 -0.013304	 -0.162304	 -0.018170	 -0.057257	 -0.044018	  0.025455
  0.114841	  0.083811	 -0.023257	  0.053682	 -0.073208	 -0.076761	 -0.074539	 -0.016796	 -0.161442	 -0.011359	 -0.019159	 -0.049294	  0.061777
  0.095569	  0.061352	 -0.020849	  0.040413	 -0.085078	 -0.078973	 -0.068564	 -0.008202	 -0.107901	 -0.037013	 -0.016973	 -0.044972	  0.067441
  0.066279	  0.043702	 -0.016490	  0.002574	 -0.080099	 -0.061286	 -0.084958	 -0.012529	 -0.079085	 -0.048591	  0.042818	 -0.027879	  0.064360
  0.050977	  0.070599	 -0.016003	 -0.000002	 -0.103751	 -0.068754	 -0.072287	 -0.033191	 -0.069502	 -0.010970	  0.031908	 -0.017772	  0.106434
  0.070000	  0.106209	 -0.028697	  0.002716	 -0.091190	 -0.091594	 -0.055276	 -0.028981	 -0.069268	 -0.004663	  0.049696	  0.009847	  0.179665
  0.054603	  0.088950	 -0.037409	  0.028917	 -0.073346	 -0.110656	 -0.062991	  0.007159	 -0.073742	  0.016605	  0.080200	 -0.001421	  0.162229
  0.019258	  0.037620	 -0.072414	  0.011072	 -0.059403	 -0.132074	 -0.032534	  0.023249	 -0.022239	 -0.000384	  0.048042	  0.007518	  0.119389
  0.039298	  0.009743	 -0.084398	 -0.007796	 -0.051453	 -0.108493	 -0.002297	  0.004033	  0.015567	 -0.030061	  0.046028	  0.024768	  0.148655
  0.051203	  0.037569	 -0.055548	 -0.033133	 -0.051848	 -0.085118	  0.045458	  0.004147	  0.002482	 -0.012514	  0.059710	  0.036181	  0.159947
  0.063150	  0.071525	 -0.032774	 -0.018182	 -0.065127	 -0.097778	  0.055905	  0.019875	  0.017512	  0.018958	  0.048433	  0.069762	  0.144335
  0.030802	  0.048716	 -0.051877	  0.027825	 -0.041901	 -0.107413	  0.044771	  0.050791	  0.008731	  0.019645	  0.044057	  0.072696	  0.125066
  0.026610	  0.013521	 -0.052808	  0.043449	  0.014705	 -0.106873	  0.021818	  0.051342	  0.002650	 -0.016613	  0.078779	  0.022310	  0.077225
  0.049981	  0.028971	 -0.043516	  0.028135	  0.049937	 -0.068168	  0.011335	  0.070428	  0.007909	 -0.035541	  0.136564	 -0.009160	  0.085558
  0.078421	  0.089008	 -0.013904	  0.005830	  0.052407	 -0.032203	  0.013067	  0.111491	  0.023505	 -0.009955	  0.114276	 -0.025522	  0.085020
  0.047885	  0.086288	  0.013638	  0.043673	  0.000464	 -0.046142	  0.018521	  0.102390	 -0.016837	  0.044429	  0.110084	 -0.011994	  0.123812
  0.034300	  0.065616	 -0.024552	  0.048150	 -0.004452	 -0.062605	  0.021865	  0.110038	 -0.034345	  0.055309	  0.126679	  0.008235	  0.107954
  0.017882	  0.006204	 -0.044917	  0.029008	  0.002601	 -0.070323	  0.042059	  0.076838	  0.025923	 -0.008009	  0.169292	  0.051621	  0.058486
  0.031841	  0.028203	 -0.026701	 -0.003674	  0.046332	 -0.074734	  0.085994	  0.061734	  0.041123	 -0.024631	  0.158433	  0.051789	  0.077953
  0.045061	  0.068753	  0.019718	 -0.018995	  0.066383	 -0.052436	  0.098826	  0.075379	  0.030330	  0.039738	  0.100458	  0.040343	  0.073644
  0.054252	  0.083728	  0.021764	 -0.014746	  0.036135	 -0.040772	  0.090135	  0.065608	  0.027249	  0.102512	  0.092321	  0.054461	  0.075346
  0.025211	  0.078512	  0.001890	  0.004923	 -0.012174	 -0.046519	  0.056823	  0.037965	  0.054488	  0.071593	  0.136056	  0.076268	  0.125957
  0.065179	  0.031991	 -0.010401	  0.012007	  0.008707	 -0.063838	  0.060316	  0.048716	  0.116840	  0.032498	  0.114432	  0.075785	  0.116047
  0.073126	  0.025348	  0.027532	 -0.037686	  0.033795	 -0.025987	  0.083092	  0.070891	  0.128564	  0.006128	  0.054003	  0.056961	  0.074849
  0.041966	  0.104682	  0.046109	 -0.051657	  0.022123	 -0.027528	  0.101235	  0.133829	  0.084653	  0.012758	  0.046012	  0.064626	  0.066657
  0.018696	  0.131719	  0.064767	 -0.024907	 -0.008160	 -0.001568	  0.083521	  0.133341	  0.039238	  0.008132	  0.045912	  0.046643	  0.048559
  0.000774	  0.121657	  0.047688	  0.024129	  0.014923	 -0.011059	  0.062543	  0.091088	  0.062324	  0.009785	  0.069943	  0.036046	  0.068400
  0.033609	  0.064074	  0.018350	  0.022384	  0.016351	 -0.025964	  0.070673	  0.083006	  0.098758	  0.010009	  0.044057	  0.020765	  0.077355
  0.006184	 -0.047276	 -0.006227	 -0.025975	  0.013548	  0.009748	  0.027896	  0.039532	 -0.042637	  0.011022	  0.026701	  0.014083	 -0.011446
  0.016273	 -0.024482	  0.020135	 -0.029023	  0.007399	 -0.006695	  0.067567	  0.045279	 -0.028950	 -0.033114	  0.020301	  0.016472	 -0.002523
  0.012509	 -0.041413	  0.038504	 -0.023200	  0.019461	  0.029461	  0.043510	  0.012430	 -0.004726	 -0.043768	  0.044879	  0.054919	 -0.034178
 -0.004082	 -0.036537	  0.040814	 -0.009469	  0.016634	  0.040267	  0.027221	  0.008203	  0.000875	  0.001616	  0.021755	  0.026818	 -0.014328
 -0.000934	 -0.048214	  0.030172	  0.009253	  0.006133	  0.029091	  0.005453	  0.028906	  0.000811	  0.037421	  0.017949	  0.000444	 -0.006285
 -0.005008	 -0.045628	 -0.010625	  0.007312	  0.000259	  0.003226	  0.012349	  0.044162	  0.007388	  0.057113	  0.005631	 -0.006461	  0.015818
 -0.013697	 -0.033608	 -0.039454	  0.006816	 -0.003513	  0.021935	  0.034883	  0.015501	  0.018877	  0.043636	  0.008416	 -0.016199	 -0.003261
  0.013681	 -0.026339	 -0.019049	  0.013455	 -0.002273	  0.000820	  0.036880	  0.026984	 -0.009749	  0.036803	 -0.020720	  0.006090	 -0.010181
  0.014349	 -0.006856	 -0.010470	  0.006367	 -0.004373	 -0.024675	  0.016827	  0.025547	 -0.017848	  0.034608	 -0.058820	  0.070753	 -0.007212
  0.014369	 -0.000716	  0.003613	  0.001490	 -0.008886	  0.003583	 -0.009831	  0.030560	 -0.012203	  0.007291	 -0.019994	  0.048224	  0.041573
  0.029282	 -0.008236	  0.008137	  0.005481	 -0.033098	 -0.008174	 -0.020723	  0.026049	 -0.003319	 -0.026475	 -0.014527	  0.031855	  0.079410
  0.041075	 -0.016536	 -0.019509	  0.020016	 -0.016394	  0.001202	 -0.022203	  0.001507	 -0.026952	 -0.027720	 -0.029516	  0.024158	  0.064985
  0.033618	  0.002822	 -0.038877	 -0.006479	 -0.015502	 -0.009524	 -0.002548	 -0.027187	 -0.015325	 -0.045697	 -0.002456	 -0.003129	  0.027337
  0.019809	  0.021895	 -0.041182	 -0.001720	 -0.018286	 -0.014663	 -0.023241	 -0.031201	 -0.015715	 -0.031850	 -0.015175	 -0.009227	  0.005803
  0.022628	  0.054922	 -0.011878	 -0.012808	  0.021491	 -0.000852	 -0.047955	 -0.043719	 -0.025976	 -0.026606	 -0.013511	 -0.003932	 -0.011019
 -0.002965	  0.054126	  0.026652	 -0.035582	  0.039508	  0.008389	 -0.046421	 -0.049404	 -0.002392	 -0.046603	  0.005652	 -0.025458	 -0.038047
 -0.017357	  0.046134	  0.003781	  0.001986	  0.038922	 -0.011885	 -0.033140	 -0.048407	  0.022643	 -0.017972	  0.000657	 -0.041018	 -0.049774
 -0.047290	  0.054385	 -0.005917	  0.023477	 -0.005724	 -0.025448	 -0.000609	 -0.010063	  0.028428	  0.006696	  0.009598	 -0.097549	 -0.037536
 -0.061634	  0.050185	  0.019428	  0.010875	 -0.020027	 -0.023370	 -0.019810	 -0.023937	  0.065935	  0.027793	 -0.011090	 -0.080878	 -0.019073
 -0.070811	  0.051371	  0.011951	  0.037726	 -0.035280	 -0.022435	 -0.046105	 -0.070742	  0.060833	  0.035806	  0.024269	 -0.009966	  0.009936
 -0.056761	  0.038608	 -0.000444	  0.043704	 -0.052349	 -0.047059	 -0.007812	 -0.058543	  0.027996	  0.040299	  0.027603	 -0.001756	 -0.004214
 -0.055593	  0.038459	 -0.009212	  0.014528	 -0.043262	 -0.055392	 -0.001168	 -0.050537	  0.020804	  0.030282	  0.003479	 -0.040384	 -0.030319
 -0.072136	  0.044772	  0.002562	 -0.012654	 -0.030200	 -0.058185	 -0.009692	 -0.004613	  0.024407	 -0.001126	  0.002959	 -0.073764	 -0.039688
 -0.046399	  0.066598	  0.019300	 -0.014976	 -0.019471	 -0.068190	  0.012787	  0.012746	  0.017043	 -0.023993	  0.062914	 -0.093060	 -0.045264
 -0.043337	  0.072104	  0.023610	 -0.007861	 -0.047456	 -0.031871	 -0.023940	  0.036316	  0.000097	 -0.038963	  0.072540	 -0.089842	 -0.085460
 -0.089000	  0.028983	  0.031146	  0.016543	 -0.053345	 -0.025232	 -0.019712	  0.076099	 -0.008459	 -0.034814	  0.064791	 -0.069306	 -0.064384
 -0.071105	  0.062030	  0.025346	  0.004515	 -0.046830	  0.007449	  0.004026	  0.046044	  0.013786	 -0.025037	  0.048954	 -0.053713	 -0.058646
 -0.028979	  0.111391	  0.011907	 -0.010168	 -0.046760	 -0.018139	  0.034292	  0.023538	  0.041263	 -0.037237	  0.072633	 -0.023880	 -0.058880
 -0.016628	  0.084399	  0.026293	 -0.037007	 -0.072284	 -0.021546	  0.044379	  0.027344	  0.050047	 -0.023384	  0.103208	 -0.009411	 -0.069269
 -0.022473	  0.064925	  0.033146	 -0.051013	 -0.066744	  0.003473	  0.050393	 -0.005885	  0.007553	  0.008714	  0.112054	 -0.009389	 -0.076407
 -0.003818	  0.060378	  0.052435	 -0.046708	 -0.029378	  0.016203	  0.032667	 -0.013829	 -0.026002	 -0.021395	  0.069954	  0.005184	 -0.061157
 -0.004072	  0.058584	  0.049623	 -0.068568	 -0.014044	  0.016015	  0.027298	  0.002971	 -0.034709	 -0.017066	  0.038593	  0.006412	 -0.033620
  0.026281	  0.048853	  0.044758	 -0.036994	 -0.014998	  0.033743	  0.010698	 -0.011877	 -0.029722	  0.001051	  0.072219	 -0.025729	 -0.035386
  0.005252	  0.034168	  0.029676	 -0.037962	 -0.004391	  0.027201	  0.003223	 -0.052275	 -0.037120	 -0.004845	  0.096736	 -0.038760	 -0.059391
  0.013607	  0.000684	  0.049874	 -0.044375	  0.012531	  0.013277	 -0.005639	 -0.072038	 -0.014678	  0.009398	  0.069777	 -0.036118	 -0.072376
  0.002954	  0.020171	  0.088272	 -0.038061	 -0.001187	  0.004163	 -0.004697	 -0.077679	 -0.024473	 -0.039526	  0.044357	 -0.041843	 -0.072305
  0.001397	  0.027558	  0.080807	 -0.004986	  0.004550	 -0.004206	  0.030555	 -0.068597	 -0.023943	 -0.048410	  0.104441	 -0.027082	 -0.105311
 -0.016868	  0.023852	  0.038028	 -0.018217	 -0.010004	  0.012802	  0.061123	 -0.050238	 -0.031882	 -0.014392	  0.133063	 -0.027503	 -0.120924
 -0.029408	  0.066051	  0.057131	 -0.019334	 -0.053481	  0.023978	  0.076892	 -0.043494	 -0.043816	 -0.021008	  0.097771	 -0.066268	 -0.119715
 -0.018311	  0.058596	  0.045772	 -0.004408	 -0.070249	 -0.005238	  0.059900	 -0.051557	 -0.032122	 -0.049307	  0.065803	 -0.084852	 -0.089737
 -0.005296	  0.064830	  0.014580	 -0.018435	 -0.034772	  0.003998	  0.048313	 -0.051693	  0.000042	 -0.037857	  0.081362	 -0.054378	 -0.103423
 -0.021573	  0.045252	  0.016564	 -0.016837	 -0.025501	 -0.030124	  0.086304	 -0.020868	  0.022831	 -0.024031	  0.076986	 -0.048880	 -0.082701
 -0.004900	  0.030519	  0.043493	 -0.032187	 -0.046299	 -0.054774	  0.126305	 -0.018780	  0.026548	  0.002154	  0.061014	 -0.040604	 -0.099555
  0.021497	  0.007093	  0.043385	 -0.031131	 -0.075665	 -0.038465	  0.128593	 -0.049955	  0.038547	  0.043205	  0.069506	 -0.027620	 -0.104365
  0.000182	 -0.018406	  0.051738	 -0.035443	 -0.033727	 -0.055443	  0.096578	 -0.079144	  0.033475	  0.041866	  0.082193	 -0.035801	 -0.092342
 -0.015083	 -0.015949	  0.026716	 -0.035236	  0.018953	 -0.056882	  0.090261	 -0.066803	  0.004443	  0.046951	  0.114229	 -0.023398	 -0.121964
 -0.009526	  0.005662	 -0.018534	 -0.039331	  0.019389	 -0.028842	  0.091995	 -0.030256	  0.014478	  0.008561	  0.121543	 -0.038550	 -0.117501
  0.013118	 -0.019902	  0.006984	 -0.065621	  0.056386	 -0.016492	  0.068718	 -0.022790	  0.011178	 -0.025259	  0.123044	 -0.036826	 -0.105086
 -0.005626	 -0.019306	  0.032871	 -0.089654	  0.045848	 -0.008392	  0.040108	 -0.039751	  0.042548	 -0.009369	  0.116973	 -0.049193	 -0.087131
 -0.049975	 -0.015667	  0.031650	 -0.051296	  0.033008	 -0.016336	  0.077777	 -0.038551	  0.052081	  0.026134	  0.124052	 -0.064022	 -0.058846
 -0.063707	 -0.023599	  0.030649	 -0.038359	  0.017919	 -0.049809	  0.068161	 -0.018171	  0.045740	 -0.006139	  0.114569	 -0.066867	 -0.034897
 -0.014240	 -0.000902	  0.012552	 -0.055068	  0.009941	 -0.057053	  0.097141	 -0.031594	  0.025962	 -0.023188	  0.119228	 -0.064709	 -0.045101
 -0.006250	 -0.003531	  0.006112	 -0.063706	  0.013048	 -0.040235	  0.137885	 -0.018934	  0.027795	 -0.029269	  0.087713	 -0.045158	 -0.062550
 -0.004713	 -0.037221	  0.031598	 -0.020423	 -0.020961	 -0.027361	  0.094849	 -0.036300	  0.077005	 -0.022937	  0.044004	 -0.029669	 -0.085972
  0.017282	 -0.046278	  0.035758	 -0.023067	 -0.063532	 -0.005650	  0.048744	 -0.030709	  0.084716	 -0.005905	  0.055385	 -0.022208	 -0.059082
  0.031154	 -0.053199	  0.033029	 -0.026062	 -0.102708	 -0.015275	  0.060682	 -0.011153	  0.087071	 -0.020294	  0.075699	 -0.012787	 -0.066853
  0.022535	 -0.061815	  0.007068	 -0.025373	 -0.082896	 -0.013727	  0.084085	 -0.002822	  0.085724	  0.019423	  0.121116	 -0.008827	 -0.074948
  0.006885	 -0.051957	  0.025844	 -0.003435	 -0.043928	 -0.001119	  0.086934	 -0.002349	  0.083114	  0.015250	  0.151973	 -0.017129	 -0.089595
  0.002081	 -0.080281	  0.047855	  0.027049	 -0.018437	  0.002439	  0.059720	 -0.031008	  0.072313	  0.021734	  0.151370	 -0.034235	 -0.100256
 -0.013901	 -0.076550	  0.031675	  0.055406	 -0.072569	  0.008037	  0.068547	 -0.039026	  0.049272	  0.003520	  0.175335	 -0.030663	 -0.118284
 -0.039200	 -0.071582	  0.020141	  0.065588	 -0.079313	  0.011881	  0.076148	 -0.010038	  0.059181	 -0.028450	  0.157292	  0.019292	 -0.109018
 -0.046729	 -0.070528	  0.027818	  0.097382	 -0.075869	  0.004332	  0.043420	  0.000324	  0.046073	 -0.055189	  0.159517	  0.030812	 -0.080720
 -0.047726	 -0.047890	  0.069623	  0.112840	 -0.076633	 -0.008950	  0.055044	  0.023274	  0.049452	 -0.044384	  0.149786	 -0.022979	 -0.082744
 -0.051983	 -0.055203	  0.045767	  0.073752	 -0.104179	 -0.041014	  0.064113	  0.036019	  0.059488	 -0.029954	  0.136358	 -0.041452	 -0.094655
 -0.049456	 -0.055228	 -0.005399	  0.037789	 -0.076601	 -0.034855	  0.057328	  0.037555	  0.094474	 -0.032824	  0.100875	 -0.042452	 -0.099089
 -0.037790	 -0.034278	  0.007054	  0.026824	 -0.040104	 -0.012367	  0.053587	  0.058556	  0.080351	 -0.048959	  0.117542	 -0.045977	 -0.085246
 -0.028283	 -0.013380	 -0.012570	  0.026230	 -0.020889	  0.018584	  0.076311	  0.049421	  0.036632	 -0.046109	  0.125546	 -0.042446	 -0.054062
 -0.015395	  0.009435	 -0.008740	  0.012091	 -0.015945	  0.011617	  0.014314	  0.024213	  0.042918	 -0.022817	  0.099408	 -0.044144	 -0.060840
 -0.005105	 -0.007503	  0.025580	  0.021326	 -0.062011	 -0.019414	 -0.032885	  0.029531	  0.067702	 -0.025406	  0.106329	  0.004877	 -0.039225
 -0.009603	 -0.035761	  0.031685	 -0.009192	 -0.038816	 -0.037654	  0.048718	  0.054517	  0.067803	 -0.019060	  0.103601	  0.047350	 -0.042090
 -0.028938	 -0.040541	  0.049111	 -0.011246	  0.005216	 -0.046966	  0.073828	  0.052739	  0.109993	  0.000522	  0.097864	  0.023803	 -0.058377
 -0.010918	 -0.009677	  0.059640	 -0.011701	  0.031142	 -0.071666	  0.043836	  0.023224	  0.112999	  0.023911	  0.109313	  0.001208	 -0.072731
 -0.033816	  0.008811	  0.059769	 -0.036412	  0.039189	 -0.059411	 -0.023949	 -0.021527	  0.069945	  0.015586	  0.115585	  0.015917	 -0.039730
 -0.022748	  0.002587	  0.070950	 -0.047639	  0.003098	 -0.045568	  0.008033	  0.036521	  0.114740	  0.040155	  0.084572	 -0.024042	 -0.019902
 -0.050069	 -0.010254	  0.066287	  0.011513	  0.028394	 -0.023727	  0.094745	  0.038907	  0.120171	  0.028648	  0.068723	 -0.015735	  0.014008
 -0.073658	 -0.014101	  0.022551	  0.004068	  0.027869	  0.017865	  0.125661	  0.026441	  0.066545	  0.027608	  0.100537	 -0.004091	 -0.007083
 -0.049304	 -0.010132	  0.048417	  0.008454	 -0.018926	  0.000649	  0.074176	  0.038714	  0.064206	  0.005165	  0.127079	 -0.019467	 -0.021735
 -0.053410	  0.013122	  0.032659	  0.020961	 -0.019340	 -0.012331	  0.055629	  0.052540	  0.038823	 -0.003110	  0.103982	 -0.017485	  0.016192
 -0.052233	  0.022406	  0.027950	  0.009458	 -0.055079	 -0.004271	  0.077283	  0.064668	  0.030735	  0.025635	  0.063122	 -0.031448	 -0.006049
 -0.038242	  0.012850	  0.041358	  0.013792	 -0.062538	  0.004304	  0.072911	  0.072410	  0.034063	  0.015456	  0.035660	 -0.016803	 -0.060554
 -0.031111	  0.010046	  0.048132	 -0.025841	 -0.048058	 -0.022391	  0.114674	  0.062080	 -0.003656	  0.060430	  0.018693	  0.017627	 -0.055766
 -0.039107	 -0.001934	  0.027604	 -0.049774	 -0.073345	  0.005474	  0.123380	  0.053540	 -0.032030	  0.086981	  0.000885	  0.020430	 -0.029821
 -0.053769	 -0.023782	  0.029789	 -0.068098	 -0.053377	  0.012406	  0.114538	  0.036303	 -0.017041	  0.065871	 -0.021467	 -0.006988	 -0.019589
 -0.079324	 -0.023029	  0.029556	 -0.087166	 -0.041752	  0.016460	  0.091518	  0.022191	 -0.017607	  0.039256	 -0.022780	  0.035857	 -0.016109
 -0.098432	 -0.038895	  0.012561	 -0.057738	 -0.027971	  0.020454	  0.040411	  0.031860	 -0.009606	  0.069265	 -0.023855	  0.003501	 -0.006327
 -0.072703	 -0.059319	  0.013179	 -0.038155	 -0.042502	  0.023219	  0.011596	  0.032301	  0.011049	  0.126880	 -0.008617	  0.049137	 -0.018264
 -0.084664	 -0.037879	  0.012585	 -0.028690	 -0.037509	 -0.011255	  0.021461	  0.029241	 -0.013868	  0.102877	  0.009068	  0.049515	 -0.004709
 -0.058392	 -0.020220	  0.021370	 -0.025260	 -0.022688	 -0.021811	  0.046313	 -0.016002	 -0.012414	  0.086986	 -0.000079	  0.010794	  0.004077
 -0.075805	 -0.025918	 -0.001485	 -0.021305	  0.009398	 -0.040827	  0.030946	 -0.014934	  0.004378	  0.054660	  0.025716	  0.023460	  0.003592
 -0.088783	 -0.002087	  0.003775	  0.006463	  0.012323	 -0.064505	  0.050395	  0.017383	 -0.009415	  0.047894	  0.042020	  0.043475	  0.005730
 -0.069267	 -0.002062	  0.011660	 -0.010373	  0.017579	 -0.090735	  0.042305	  0.008884	 -0.009202	  0.028584	  0.036372	  0.059660	  0.011116
 -0.095060	 -0.001721	 -0.000255	 -0.013950	  0.011069	 -0.059178	 -0.014949	  0.000977	  0.000732	  0.028670	  0.041889	  0.045258	 -0.002396
 -0.090094	 -0.003630	  0.012515	  0.031800	  0.003633	 -0.007497	  0.043822	  0.025017	  0.024898	  0.091692	  0.044139	  0.038838	 -0.026916
 -0.099983	 -0.007758	  0.020224	 -0.000178	 -0.001908	 -0.032789	  0.086261	  0.052122	  0.043281	  0.110311	  0.034695	  0.035810	 -0.041966
 -0.111752	  0.003178	  0.016667	 -0.018440	 -0.004115	 -0.056435	  0.125979	  0.070198	  0.018290	  0.134259	  0.045916	  0.066313	 -0.022672
 -0.107069	  0.005604	  0.025228	 -0.007026	  0.001055	 -0.045959	  0.098083	  0.080127	 -0.059095	  0.158091	  0.053910	  0.061681	 -0.013588
 -0.128021	 -0.008891	  0.020003	 -0.025658	  0.028189	 -0.032524	  0.044334	  0.037036	 -0.061099	  0.135073	  0.049290	  0.069750	  0.045543
 -0.112420	  0.001336	  0.011852	 -0.042833	  0.029565	 -0.036325	  0.038705	  0.032934	 -0.038101	  0.089622	  0.057733	  0.037980	  0.048459
 -0.095122	 -0.020567	  0.009055	 -0.040383	  0.059847	 -0.062694	  0.020441	  0.057599	 -0.034634	  0.049581	  0.051847	  0.010273	  0.047479
 -0.106187	 -0.025983	 -0.000709	 -0.010154	  0.078306	 -0.080705	 -0.016481	  0.096252	 -0.021421	  0.030855	  0.043326	  0.031891	  0.028518
 -0.093383	 -0.024147	 -0.017723	  0.016465	  0.046698	 -0.089104	 -0.013907	  0.091633	 -0.064547	  0.030337	  0.024377	  0.071587	  0.006702
 -0.101829	 -0.036815	 -0.014359	  0.007423	  0.056985	 -0.095007	  0.009681	  0.081934	 -0.064846	  0.017579	  0.017784	  0.083596	  0.011666
 -0.125987	 -0.009561	 -0.011442	  0.003270	  0.066592	 -0.056402	  0.023236	  0.086667	 -0.047093	  0.032163	  0.043551	  0.053376	  0.000038
 -0.111677	  0.000698	 -0.002397	  0.010401	  0.065277	 -0.031762	  0.061230	  0.083635	 -0.037069	  0.065919	  0.067951	  0.093611	  0.014279
 -0.159044	 -0.024772	  0.026449	 -0.032688	  0.025875	 -0.065364	  0.085301	  0.110775	 -0.011596	  0.054445	  0.046277	  0.116380	  0.003481
 -0.172429	 -0.038005	  0.041104	 -0.066130	  0.017749	 -0.071598	  0.090866	  0.104708	  0.016984	  0.034706	  0.057084	  0.121624	  0.011324
 -0.149046	 -0.004155	  0.028867	 -0.041719	  0.044506	 -0.050245	  0.078366	  0.087911	  0.055776	  0.007859	  0.075038	  0.099524	  0.000173
 -0.148187	  0.042334	  0.064005	 -0.027489	 -0.002829	 -0.076304	  0.044245	  0.064125	  0.044905	 -0.005199	  0.057622	  0.059890	 -0.002567
 -0.143872	  0.009335	  0.090422	 -0.039527	 -0.007849	 -0.089060	 -0.001631	  0.078326	  0.041341	 -0.007265	  0.027793	  0.049012	 -0.001208
 -0.121158	 -0.023578	  0.065661	 -0.002475	 -0.019511	 -0.062765	 -0.038302	  0.067032	  0.009446	 -0.011913	 -0.000495	  0.030347	 -0.023862
 -0.096118	 -0.014750	  0.028561	 -0.001743	  0.012427	 -0.050771	 -0.007325	  0.080970	  0.001605	 -0.004864	 -0.025134	  0.030691	 -0.046777
 -0.102108	 -0.009496	 -0.017160	 -0.018744	  0.062672	 -0.038264	  0.033145	  0.090239	 -0.010813	 -0.030730	 -0.032104	  0.041790	 -0.052998
 -0.088038	 -0.002593	 -0.000046	 -0.024949	  0.097974	 -0.056073	  0.034620	  0.081378	 -0.003567	  0.000425	 -0.051601	  0.062178	 -0.045041
 -0.093194	 -0.012319	 -0.011007	 -0.010818	  0.102721	 -0.040463	  0.043277	  0.057763	  0.000226	  0.023090	 -0.056447	  0.058301	 -0.037689
 -0.071015	 -0.023544	 -0.032959	 -0.004319	  0.065791	 -0.025751	  0.036167	  0.028052	  0.024916	 -0.004422	 -0.036950	  0.057118	 -0.039975
 -0.042268	 -0.002798	 -0.004071	  0.004014	  0.033441	 -0.038072	  0.025205	  0.051849	  0.040537	  0.002712	 -0.016249	  0.054308	 -0.024178
 -0.040211	 -0.011400	 -0.006582	 -0.013061	  0.031653	 -0.036644	  0.004544	  0.078876	  0.006731	  0.018942	 -0.024161	  0.063760	  0.012205
 -0.039864	  0.003931	  0.002399	 -0.004378	  0.051828	 -0.060797	  0.012429	  0.099497	 -0.021846	  0.077926	 -0.000096	  0.069131	  0.017370
 -0.047663	  0.000087	  0.003913	  0.009092	  0.052738	 -0.087475	  0.007225	  0.068577	 -0.023713	  0.063868	  0.010683	  0.028359	 -0.001828
 -0.084399	 -0.074505	 -0.000185	 -0.004386	  0.056998	 -0.066527	  0.041445	  0.046612	 -0.043569	  0.055902	  0.017504	  0.033709	  0.010543
 -0.096717	 -0.068353	  0.014734	 -0.021214	  0.020461	 -0.077106	  0.105406	  0.044261	 -0.047973	  0.097228	  0.017134	  0.052612	 -0.008205
 -0.107362	 -0.038054	  0.020140	 -0.013585	 -0.012048	 -0.068474	  0.105188	  0.059829	 -0.019533	  0.095496	  0.014794	  0.078231	  0.012999
 -0.096223	 -0.028201	  0.015900	 -0.013895	 -0.006742	 -0.048739	  0.088667	  0.054732	 -0.016125	  0.121619	  0.004339	  0.088743	  0.000638
 -0.099259	  0.021064	  0.010954	 -0.005506	 -0.003880	 -0.062013	  0.073199	  0.017916	 -0.008246	  0.083020	  0.005911	  0.070545	  0.018275
 -0.061593	  0.051798	  0.066089	 -0.005876	 -0.017343	 -0.076863	  0.076972	 -0.027283	 -0.050233	  0.046981	  0.021246	  0.063071	  0.003323
 -0.063185	  0.044156	  0.073714	 -0.014377	  0.004616	 -0.053179	  0.064969	  0.007093	 -0.036169	  0.043559	  0.004935	  0.063222	 -0.021091
 -0.080052	  0.066477	  0.069566	 -0.006757	 -0.011987	 -0.084735	  0.068814	  0.024788	 -0.025622	  0.063523	  0.001318	  0.067896	 -0.038811
 -0.071438	  0.056844	  0.077246	  0.005264	 -0.023575	 -0.082826	  0.066096	  0.047737	 -0.050612	  0.071039	 -0.014202	  0.086655	 -0.055205
 -0.064374	  0.028488	  0.061238	  0.016852	  0.003919	 -0.073608	  0.047277	  0.030841	 -0.027242	  0.108239	 -0.001193	  0.074668	 -0.067909
 -0.052597	  0.007145	  0.037965	 -0.034120	  0.025272	 -0.081794	  0.031462	  0.015146	 -0.056874	  0.078841	 -0.006370	  0.054608	 -0.044759
 -0.038430	  0.015105	  0.026491	 -0.020106	  0.044290	 -0.045877	  0.044994	  0.030658	 -0.036857	  0.031662	 -0.015753	  0.055487	 -0.022203
 -0.013713	 -0.025036	  0.016699	 -0.001423	  0.041099	 -0.019764	  0.034205	  0.043237	 -0.029044	  0.018417	 -0.020998	  0.051946	 -0.070229
 -0.033775	 -0.035504	  0.045907	  0.016771	  0.031339	 -0.025003	  0.022911	  0.046934	 -0.033385	  0.053705	 -0.035181	  0.039714	 -0.078645
 -0.059180	 -0.039126	  0.069187	  0.027807	  0.045648	 -0.070262	  0.031242	  0.043372	 -0.034476	  0.082346	 -0.042048	  0.041194	 -0.066086
 -0.072736	 -0.037692	  0.093027	  0.012475	  0.051243	 -0.090849	  0.061659	  0.051288	 -0.027371	  0.105404	 -0.060532	  0.065928	 -0.042497
 -0.067427	 -0.027526	  0.082420	 -0.003777	  0.037324	 -0.070857	  0.097652	  0.039867	 -0.038614	  0.117726	 -0.052825	  0.063574	 -0.025146
 -0.057278	 -0.039158	  0.058914	  0.017200	  0.020751	 -0.077481	  0.069581	  0.037381	 -0.002871	  0.094031	 -0.029402	  0.062551	  0.016715
 -0.071794	 -0.025576	  0.069459	  0.004387	  0.022863	 -0.080573	 -0.021210	  0.024345	 -0.005776	  0.123663	 -0.043123	  0.067178	  0.015421
 -0.103469	 -0.048318	  0.065999	  0.020483	  0.033452	 -0.076429	  0.000721	  0.010533	  0.012477	  0.147268	 -0.035480	  0.057329	 -0.009861
 -0.079585	 -0.072198	  0.054150	  0.017171	  0.054529	 -0.077087	  0.086275	  0.004694	  0.037244	  0.159720	 -0.025530	  0.041453	  0.007291
 -0.083837	 -0.086160	  0.051402	  0.039734	  0.039816	 -0.091664	  0.048651	 -0.036402	 -0.000920	  0.142919	 -0.030319	  0.025132	 -0.007517
 -0.122205	 -0.063373	  0.061131	  0.062541	  0.072170	 -0.100102	 -0.022342	 -0.086083	  0.009301	  0.102566	 -0.029412	  0.014004	 -0.010254
 -0.125626	 -0.039298	  0.088661	  0.035898	  0.075590	 -0.107633	  0.004765	 -0.046488	  0.026232	  0.114512	 -0.031375	 -0.033275	 -0.003861
 -0.128948	 -0.041938	  0.070049	  0.019952	  0.048183	 -0.088476	  0.077459	 -0.013862	  0.040010	  0.129972	  0.003730	 -0.044883	 -0.033434
 -0.077333	 -0.057045	  0.078594	  0.055123	 -0.004593	 -0.100270	  0.059341	 -0.006685	  0.053147	  0.148443	  0.015588	 -0.004747	 -0.047342
 -0.075517	 -0.091395	  0.103662	  0.073022	  0.004726	 -0.068442	  0.032665	  0.011427	  0.034993	  0.136082	  0.023645	  0.020972	 -0.040270
 -0.072414	 -0.102528	  0.057048	  0.062941	  0.027302	 -0.066594	  0.010160	  0.034313	  0.034155	  0.109476	 -0.013281	  0.030571	 -0.044967
 -0.094177	 -0.084132	  0.021424	  0.040667	  0.000446	 -0.054300	 -0.000950	  0.067887	  0.031496	  0.113743	  0.004939	  0.030797	 -0.049306
 -0.091398	 -0.076899	  0.022228	  0.036635	 -0.015397	 -0.056055	 -0.028414	  0.026350	  0.017023	  0.138631	  0.034458	  0.058412	 -0.033479
 -0.058784	 -0.067391	  0.003745	  0.018999	  0.013319	 -0.094769	 -0.000475	 -0.001824	  0.023341	  0.137231	  0.049682	  0.027224	 -0.086347
 -0.063922	 -0.021055	 -0.020703	  0.010072	  0.043377	 -0.079454	  0.041750	 -0.019268	  0.007391	  0.118545	  0.068100	 -0.023597	 -0.104534
 -0.063639	 -0.025333	 -0.019196	  0.090018	  0.027386	 -0.042014	  0.070127	 -0.029690	  0.007271	  0.108631	  0.053879	 -0.041185	 -0.095251
 -0.077437	 -0.060259	 -0.029142	  0.099731	  0.030054	 -0.029840	  0.027031	 -0.004222	 -0.011708	  0.124281	  0.056432	 -0.017878	 -0.086253
 -0.069121	 -0.068373	 -0.040777	  0.077927	  0.015126	 -0.017919	  0.013635	 -0.000422	  0.007098	  0.123854	  0.049904	  0.007663	 -0.081848
 -0.095996	 -0.054107	  0.001835	  0.062749	  0.010400	 -0.038274	  0.041900	  0.001403	  0.010006	  0.096486	  0.058825	 -0.001551	 -0.051067
 -0.105162	 -0.052362	  0.035277	  0.060010	  0.023002	 -0.053335	  0.057794	  0.013132	  0.003177	  0.069249	  0.049591	 -0.001220	 -0.049631
 -0.094372	 -0.057160	  0.035239	  0.048439	  0.036622	 -0.084320	  0.069711	  0.041469	 -0.016801	  0.088608	  0.043302	  0.005676	 -0.055260
 -0.084822	 -0.081655	  0.021583	  0.046593	  0.040052	 -0.114963	  0.059803	  0.059111	 -0.036236	  0.085692	  0.011332	 -0.029241	 -0.049930
 -0.066865	 -0.078376	  0.010731	  0.054762	  0.023219	 -0.091746	  0.072990	  0.110776	 -0.028039	  0.046140	 -0.023386	 -0.047787	 -0.072422
 -0.082773	 -0.105399	  0.002745	  0.070586	  0.001230	 -0.052061	  0.057734	  0.095773	 -0.048630	  0.044811	 -0.002029	 -0.007988	 -0.092311
 -0.073874	 -0.085614	 -0.032386	  0.039611	  0.005232	 -0.049701	  0.047048	  0.123372	 -0.081660	  0.023861	  0.010247	 -0.011628	 -0.095474
 -0.089173	 -0.059692	 -0.044453	  0.045906	  0.004116	 -0.065726	  0.070590	  0.075340	 -0.026484	 -0.001150	 -0.006837	 -0.014653	 -0.066725
 -0.109282	 -0.029275	 -0.021375	  0.059847	  0.020753	 -0.081606	  0.079730	  0.051354	 -0.011422	 -0.018232	 -0.013818	 -0.004660	 -0.064088
 -0.079282	 -0.056408	 -0.002928	  0.030025	  0.021790	 -0.064988	  0.088220	  0.042097	  0.012945	 -0.009276	 -0.021719	  0.001208	 -0.063290
 -0.048457	 -0.073426	  0.004391	  0.019927	  0.022316	 -0.030201	  0.102226	 -0.006553	  0.016808	  0.014495	  0.004294	 -0.023279	 -0.049517
 -0.065197	 -0.029945	  0.015547	  0.040689	  0.048617	 -0.061266	  0.071862	  0.004096	  0.011868	  0.026845	  0.037472	 -0.034400	 -0.072690
 -0.115985	 -0.021189	 -0.005540	  0.035308	  0.046327	 -0.041454	  0.082655	  0.036550	 -0.007787	  0.039640	  0.053584	 -0.000660	 -0.064585
 -0.129857	 -0.018516	 -0.030149	  0.076638	  0.024310	 -0.030716	  0.102085	  0.029720	 -0.000614	  0.038443	  0.054354	  0.023615	 -0.044451
 -0.110252	  0.006162	 -0.055086	  0.095085	  0.016360	 -0.041287	  0.089569	  0.017395	  0.026965	  0.039768	  0.050478	  0.047196	 -0.061560
 -0.080342	 -0.003544	 -0.054208	  0.093616	  0.017403	 -0.043833	  0.059622	  0.005118	  0.009647	  0.054194	  0.053036	  0.070560	 -0.062365
 -0.062055	 -0.011821	 -0.033227	  0.091033	  0.003259	 -0.076138	  0.022023	  0.023532	  0.003628	  0.050084	  0.042235	  0.082119	 -0.052106
 -0.034377	  0.002072	 -0.045600	  0.076090	  0.008610	 -0.065798	  0.023564	  0.024108	  0.045658	  0.058327	  0.048412	  0.072261	 -0.063537
 -0.016853	 -0.013153	 -0.058020	  0.064804	  0.041772	 -0.025359	  0.019366	  0.011536	  0.038522	  0.079421	  0.057186	  0.022372	 -0.065558
 -0.009759	 -0.006176	 -0.014722	  0.084683	  0.015450	 -0.004976	  0.032335	  0.038629	  0.013525	  0.066243	  0.050751	  0.072417	 -0.061553
 -0.008409	  0.011767	  0.028864	  0.054472	 -0.003011	  0.024825	  0.026313	  0.048979	  0.000675	  0.027794	  0.067480	  0.076833	 -0.028823
 -0.012675	 -0.006950	  0.033562	  0.057438	 -0.001495	  0.006006	 -0.008646	  0.038500	  0.032883	 -0.005352	  0.055052	  0.040617	 -0.044673
 -0.031735	 -0.002011	  0.009230	  0.074655	  0.040457	 -0.018363	 -0.016470	  0.041624	  0.040774	  0.032919	  0.029201	  0.054829	 -0.093776
 -0.012944	 -0.007002	  0.022953	  0.044989	  0.009026	 -0.024830	  0.018346	  0.071198	  0.036582	  0.021403	  0.017603	  0.072279	 -0.093026
 -0.034608	 -0.010456	  0.045904	  0.028068	 -0.021110	 -0.006965	  0.035762	  0.058138	  0.016047	 -0.014546	  0.004531	  0.046238	 -0.048246
 -0.028965	  0.017860	  0.039956	  0.035296	 -0.018752	 -0.006219	  0.068419	  0.023355	  0.025977	 -0.015101	  0.031585	  0.036454	 -0.063409
 -0.011358	  0.015698	 -0.011753	  0.037950	 -0.038244	 -0.032206	  0.061015	  0.018805	  0.045417	 -0.010708	  0.027987	  0.001742	 -0.079217
 -0.007157	 -0.000017	  0.024497	  0.049960	 -0.050460	 -0.056053	  0.055886	  0.006462	  0.036431	 -0.020807	  0.017020	  0.019990	 -0.075569
 -0.019417	 -0.026358	  0.032022	  0.069814	 -0.047571	 -0.028835	  0.058337	 -0.001266	  0.054606	  0.011166	  0.034807	  0.044233	 -0.071800
 -0.060724	 -0.017652	  0.007104	  0.085498	 -0.015411	 -0.016160	  0.034582	 -0.009858	  0.060458	  0.028745	  0.033028	  0.038523	 -0.090400
 -0.075840	  0.012968	 -0.029532	  0.080127	 -0.046191	  0.005307	  0.037817	 -0.023026	  0.061604	  0.032728	  0.052666	  0.042064	 -0.070991
 -0.080260	  0.007724	 -0.025878	  0.071208	 -0.048171	 -0.001948	  0.015706	 -0.039145	  0.038115	  0.023939	  0.032807	  0.028734	 -0.068104
 -0.058022	 -0.018237	 -0.016266	  0.103600	 -0.029351	 -0.037856	  0.003489	 -0.027347	  0.045425	  0.020520	  0.039435	  0.024341	 -0.084525
 -0.002782	  0.007187	  0.002436	  0.088595	 -0.023527	 -0.055975	  0.000334	 -0.010903	  0.056959	  0.055839	  0.046939	  0.013952	 -0.090773
 -0.002810	  0.036837	  0.043682	  0.090844	 -0.008618	 -0.089000	 -0.003997	 -0.012266	  0.050066	  0.050094	  0.064557	 -0.022347	 -0.112320
  0.010570	  0.015041	  0.063715	  0.112952	  0.044751	 -0.054618	 -0.017042	  0.004634	  0.079602	  0.055309	  0.067731	 -0.075789	 -0.115730
  0.012372	 -0.028620	  0.087089	  0.133466	  0.051048	 -0.074808	  0.002825	  0.045569	  0.087287	  0.087876	  0.063017	 -0.049243	 -0.089838
  0.005928	 -0.046740	  0.077302	  0.147475	  0.030729	 -0.075546	  0.014772	  0.043219	  0.076359	  0.089245	  0.075406	 -0.005785	 -0.070052
 -0.005263	 -0.014229	  0.102519	  0.135468	  0.045412	 -0.047156	  0.015701	 -0.013472	  0.072712	  0.045607	  0.080072	  0.014436	 -0.049116
  0.010224	 -0.032469	  0.102043	  0.114484	  0.037776	  0.000322	  0.011010	 -0.032224	  0.085840	  0.020711	  0.066249	 -0.004761	 -0.066595
 -0.011044	 -0.020669	  0.053496	  0.105563	  0.053370	 -0.011184	  0.031485	 -0.067564	  0.094903	  0.028639	  0.065977	 -0.014435	 -0.082687
 -0.002481	 -0.009576	  0.013635	  0.093023	  0.049720	 -0.043095	  0.015094	 -0.057508	  0.100154	  0.029107	  0.066734	 -0.022794	 -0.058339
  0.018408	 -0.031808	 -0.006289	  0.067869	  0.044619	 -0.042475	 -0.002524	 -0.003512	  0.090873	  0.017820	  0.055011	 -0.001884	 -0.047931
  0.012772	 -0.000897	 -0.020303	  0.075043	  0.027397	 -0.020107	 -0.006560	  0.017039	  0.092687	  0.014685	  0.020739	 -0.018240	 -0.039207
 -0.001461	 -0.013756	 -0.011329	  0.061897	 -0.002112	 -0.002490	  0.014496	  0.032911	  0.098887	 -0.024821	  0.005192	 -0.014026	  0.007654
 -0.017007	 -0.060537	  0.006046	  0.070608	 -0.005033	 -0.004667	  0.035933	  0.031296	  0.083632	 -0.052145	  0.000847	 -0.005126	 -0.022308
 -0.006288	 -0.077960	  0.001292	  0.042239	 -0.005994	 -0.024396	  0.021366	  0.010536	  0.056290	 -0.004346	  0.013177	 -0.003210	 -0.052907
 -0.020368	 -0.081496	 -0.001770	  0.017669	 -0.038835	 -0.022061	  0.026568	  0.018058	  0.095230	  0.008990	  0.052538	  0.029321	 -0.052579
 -0.014124	 -0.054287	  0.002947	  0.045734	 -0.050893	 -0.002597	  0.066389	 -0.006692	  0.096431	 -0.006967	  0.049095	  0.035882	 -0.067342
 -0.024533	 -0.002978	 -0.008705	  0.026043	 -0.071890	  0.008671	  0.077301	 -0.029706	  0.106735	 -0.022539	  0.059939	  0.015833	 -0.054499
 -0.021770	  0.008042	  0.014847	  0.037776	 -0.061395	  0.014678	  0.086721	 -0.029081	  0.085894	 -0.009472	  0.051232	 -0.031982	 -0.053236
 -0.034320	  0.034587	 -0.032405	  0.072020	 -0.022135	 -0.005943	  0.082247	 -0.000948	  0.082294	  0.027236	  0.023966	 -0.000556	 -0.017621
 -0.032576	  0.062709	 -0.046295	  0.036231	 -0.010117	 -0.043200	  0.024676	 -0.000547	  0.109155	  0.018011	 -0.012155	 -0.022901	  0.031868
 -0.032317	  0.067095	 -0.031396	  0.037980	 -0.015104	 -0.039237	 -0.021776	  0.019760	  0.071191	 -0.009107	  0.012613	 -0.083867	  0.038932
  0.012879	  0.078960	 -0.021464	  0.009829	 -0.012041	 -0.052222	  0.006568	  0.031846	  0.067561	 -0.014034	  0.022306	 -0.092596	 -0.011222
  0.054818	  0.046170	 -0.000735	 -0.014567	 -0.013057	 -0.077207	  0.023792	  0.021307	  0.052092	  0.016042	  0.026162	 -0.072003	 -0.038352
  0.042520	 -0.016721	 -0.032316	  0.002998	  0.002621	 -0.080868	 -0.011773	  0.005331	  0.034221	  0.022261	  0.037160	 -0.032268	 -0.023261
  0.028610	 -0.050254	 -0.021898	  0.022983	  0.016896	 -0.081543	 -0.016314	  0.008095	  0.038675	 -0.024455	  0.026980	 -0.002139	 -0.018060
