# Supplementary material for: A fluorescent photoimmunoconjugate for imaging of cholesteatoma
Source: Sci Rep. 2022 Nov 19;12:19905. doi: 10.1038/s41598-022-22072-9 (PMC9675863; doi:10.1038/s41598-022-22072-9)
Supplement: Supplementary file 2 — Supplementary Information 2. [file 41598_2022_22072_MOESM2_ESM.zip › Data/ABR-27-5]

:RUN-5	LEVEL SWEEP	TEMP:NaN	5/12/2018	11:34 AM	NaNHR:
:SW EAR: R	SW FREQ: 22.65	# AVERAGES: 512	REP RATE (/sec): 40	DRIVER: RS Tweeter	SAMPLE (�sec): 40	
:NOTES-
:CHAMBER-CH4B-PXI
:CFTS Version: V2.7.2 (R850)
:LEVELS:20;25;30;35;40;45;50;55;60;65;70;75;80;
:DATA
 -0.085441	 -0.039812	  0.045041	  0.021217	  0.017076	 -0.055969	  0.015660	 -0.025326	  0.000163	  0.054607	 -0.012847	 -0.048635	  0.021436
 -0.103547	 -0.036390	  0.048568	  0.010717	  0.001689	 -0.057153	  0.038871	 -0.007060	  0.014846	  0.016108	  0.003745	 -0.022724	  0.014485
 -0.095790	 -0.043947	  0.018548	  0.032755	 -0.030161	 -0.011375	  0.047875	 -0.000456	 -0.001472	 -0.000658	  0.001391	 -0.022656	 -0.012722
 -0.096895	 -0.031449	  0.024423	  0.045097	 -0.051210	  0.038970	  0.073688	  0.006841	 -0.022783	 -0.013876	  0.027404	 -0.026402	 -0.034098
 -0.062214	 -0.015696	  0.033713	  0.057213	 -0.051421	  0.037024	  0.043865	  0.004006	 -0.050419	 -0.015189	  0.038847	 -0.026831	  0.024740
 -0.060802	 -0.001840	  0.013439	  0.035061	 -0.039640	  0.023815	  0.033865	 -0.018182	 -0.046397	  0.003605	 -0.000806	 -0.033976	  0.023937
 -0.012371	 -0.012253	  0.001835	 -0.000147	  0.000715	 -0.017382	  0.020620	 -0.036228	 -0.020596	  0.006129	 -0.004428	 -0.058959	  0.004323
  0.034236	 -0.050864	 -0.013048	 -0.011916	  0.036991	 -0.043169	  0.017310	 -0.025145	 -0.013368	 -0.012420	  0.014064	 -0.039073	 -0.028011
  0.019643	 -0.035031	 -0.006470	 -0.005503	 -0.004976	 -0.040768	 -0.011397	 -0.013982	  0.012712	 -0.015149	 -0.023567	 -0.024915	 -0.023849
  0.020818	 -0.032152	  0.008087	 -0.023863	 -0.002212	 -0.027266	 -0.043880	 -0.014351	 -0.014831	 -0.018947	 -0.032657	 -0.041249	 -0.070257
  0.011095	 -0.036624	  0.000677	  0.004769	 -0.003283	  0.001351	 -0.016181	 -0.011575	 -0.018985	  0.009218	 -0.032860	 -0.023761	 -0.076941
  0.017550	  0.011195	 -0.010269	 -0.017521	 -0.017865	  0.033781	 -0.029126	  0.008444	 -0.000226	  0.026833	 -0.013015	  0.004584	 -0.079873
  0.014032	  0.036256	 -0.012187	 -0.012974	 -0.009630	  0.022063	 -0.045808	  0.019994	  0.025202	  0.027149	 -0.006981	  0.012776	 -0.053045
  0.058508	  0.035903	 -0.023193	  0.017988	 -0.006957	 -0.005709	 -0.040931	  0.021064	  0.022038	  0.023732	 -0.006659	  0.024226	 -0.004080
  0.066032	  0.026648	 -0.042776	  0.005309	  0.005603	 -0.018899	 -0.030789	 -0.012383	  0.016532	 -0.006968	 -0.022177	  0.031865	 -0.003069
  0.057694	  0.038530	 -0.040916	  0.001663	  0.018020	 -0.008338	 -0.031487	 -0.017480	 -0.007981	 -0.048858	 -0.005105	  0.045307	  0.012372
  0.047411	  0.042823	 -0.022305	 -0.012704	  0.039631	  0.019400	 -0.014949	  0.017737	 -0.002997	 -0.070722	  0.014187	  0.065743	  0.038563
  0.038171	  0.036647	 -0.016773	 -0.042608	  0.043653	  0.032068	 -0.005636	  0.026178	  0.040073	 -0.024712	  0.016256	  0.079677	  0.049416
  0.062954	  0.040331	 -0.000838	 -0.050053	  0.016857	  0.037974	 -0.011638	  0.038614	  0.021451	  0.013113	  0.024901	  0.067484	  0.073583
  0.068917	  0.067724	 -0.005555	 -0.054497	  0.037121	  0.039581	 -0.009933	  0.039292	  0.047038	  0.047004	  0.020306	  0.037519	  0.123088
  0.057631	  0.075164	 -0.010668	 -0.033069	  0.006584	  0.029422	 -0.029349	  0.010298	  0.048512	  0.029841	  0.023678	  0.019514	  0.119002
  0.050883	  0.071318	  0.019366	 -0.011721	 -0.014024	  0.019474	 -0.026949	 -0.009050	  0.059983	  0.071022	  0.078780	  0.063520	  0.122988
  0.032854	  0.047716	  0.019653	 -0.023151	  0.000113	  0.013827	  0.011137	 -0.042333	  0.083921	  0.100430	  0.092199	  0.086949	  0.156504
  0.056909	  0.059452	  0.010159	 -0.032302	  0.013118	 -0.001377	  0.023889	 -0.000530	  0.096011	  0.082011	  0.097911	  0.091521	  0.208189
  0.040490	  0.055184	  0.026689	 -0.021734	  0.019500	  0.018441	  0.033453	  0.047583	  0.087173	  0.046373	  0.080137	  0.086568	  0.175919
  0.006409	  0.053239	  0.037044	 -0.024195	  0.011237	  0.043941	  0.057669	  0.107437	  0.093776	  0.070796	  0.072069	  0.111094	  0.184835
  0.024049	  0.027590	  0.038768	 -0.030842	  0.015488	  0.047153	  0.082670	  0.100559	  0.080332	  0.077126	  0.059013	  0.139355	  0.229965
  0.053341	  0.031457	  0.015126	 -0.023863	  0.024838	  0.047306	  0.100591	  0.043976	  0.086168	  0.087621	  0.065692	  0.177744	  0.266732
  0.064010	  0.044850	  0.007504	 -0.023560	  0.046256	  0.035166	  0.099968	 -0.005079	  0.130942	  0.107409	  0.124277	  0.209052	  0.274017
  0.032765	  0.041076	  0.025791	 -0.026043	  0.041623	  0.045875	  0.082293	 -0.011404	  0.150334	  0.124627	  0.165374	  0.225454	  0.309846
  0.033510	  0.067555	  0.043093	 -0.020525	  0.042143	  0.058779	  0.055242	  0.027951	  0.182913	  0.148032	  0.197512	  0.243373	  0.330186
 -0.007153	  0.071641	  0.048715	 -0.005023	  0.031212	  0.054455	  0.049535	  0.049566	  0.230568	  0.173833	  0.217360	  0.307969	  0.345794
 -0.044196	  0.077606	  0.052370	  0.006519	  0.041128	  0.044988	  0.103070	  0.112876	  0.288292	  0.193840	  0.223945	  0.310981	  0.321370
 -0.048595	  0.031611	  0.037363	  0.029844	  0.068500	  0.069145	  0.097993	  0.140391	  0.297114	  0.212817	  0.251529	  0.284631	  0.317038
 -0.013125	  0.009622	  0.062810	  0.016418	  0.112697	  0.070803	  0.121452	  0.123550	  0.292208	  0.214516	  0.257122	  0.250688	  0.268403
  0.023711	  0.001046	  0.098216	 -0.003629	  0.099373	  0.061299	  0.117315	  0.089655	  0.295092	  0.197734	  0.175649	  0.201132	  0.177744
  0.033211	 -0.004975	  0.094458	 -0.008818	  0.047416	  0.023584	  0.135262	  0.104208	  0.265614	  0.169497	  0.119634	  0.142231	  0.111497
  0.030583	 -0.002479	  0.100634	  0.020331	  0.022760	  0.044194	  0.156125	  0.104412	  0.215896	  0.127088	  0.087954	  0.051479	  0.062539
  0.013103	 -0.018173	  0.092014	  0.027732	  0.025337	  0.066967	  0.151065	  0.073892	  0.205022	  0.059716	  0.048471	 -0.071689	  0.046865
  0.002854	 -0.014130	  0.085075	  0.055591	  0.029764	  0.069066	  0.177446	  0.069899	  0.157093	  0.002023	 -0.011238	 -0.138423	 -0.032957
  0.009913	  0.001758	  0.090873	  0.072135	  0.038079	  0.071125	  0.116410	  0.035149	  0.081746	 -0.011345	 -0.040778	 -0.181494	 -0.105555
  0.010754	  0.001407	  0.058572	  0.089328	  0.058498	  0.053188	  0.056271	 -0.023169	  0.044561	 -0.019187	 -0.076182	 -0.195042	 -0.163669
  0.000460	 -0.018973	  0.072814	  0.045146	  0.083542	  0.067398	  0.028051	 -0.053111	 -0.021968	 -0.022810	 -0.117150	 -0.171077	 -0.169820
 -0.018953	 -0.042190	  0.094182	  0.007418	  0.065936	  0.043946	  0.007730	 -0.061557	 -0.023292	 -0.031621	 -0.133477	 -0.164943	 -0.148973
 -0.060321	 -0.038642	  0.073103	 -0.027895	  0.053784	  0.037505	  0.012413	 -0.108432	 -0.032087	 -0.052609	 -0.148766	 -0.166990	 -0.154910
 -0.092282	 -0.026478	  0.099102	 -0.060818	  0.067770	  0.053240	  0.002165	 -0.112435	 -0.037537	 -0.072698	 -0.135573	 -0.190383	 -0.140056
 -0.112818	 -0.005273	  0.109773	 -0.035870	  0.097443	  0.045730	 -0.010175	 -0.121970	 -0.043088	 -0.079974	 -0.123823	 -0.167510	 -0.125878
 -0.107866	  0.036662	  0.079688	  0.013383	  0.059323	  0.014189	  0.014153	 -0.108758	 -0.038568	 -0.068374	 -0.074356	 -0.112477	 -0.050782
 -0.073125	  0.044705	  0.098214	  0.011795	  0.037002	  0.010660	 -0.003604	 -0.085734	  0.010376	 -0.006242	 -0.006217	 -0.002621	  0.061700
 -0.047267	  0.058740	  0.132713	  0.004457	  0.001118	 -0.001621	  0.002955	 -0.072170	  0.029402	  0.050178	  0.029438	  0.082081	  0.153227
 -0.055643	  0.038127	  0.105542	 -0.024351	 -0.002444	 -0.009452	  0.025037	 -0.025774	  0.094888	  0.083333	  0.068022	  0.145896	  0.200497
 -0.032191	  0.010691	  0.076624	 -0.044050	 -0.021655	 -0.002538	  0.064909	 -0.010934	  0.158768	  0.102748	  0.105141	  0.181523	  0.233927
 -0.007757	  0.013908	  0.065833	 -0.075540	 -0.022936	  0.054087	  0.125247	  0.049658	  0.176438	  0.120516	  0.140127	  0.215055	  0.297242
 -0.045560	  0.042781	  0.029771	 -0.083627	 -0.007717	  0.078842	  0.152946	  0.128151	  0.169749	  0.162899	  0.163466	  0.212762	  0.257852
 -0.064212	  0.056978	  0.012262	 -0.075645	  0.014143	  0.074880	  0.168187	  0.147500	  0.189209	  0.226424	  0.178051	  0.207017	  0.205501
 -0.021945	  0.051285	 -0.000538	 -0.056107	  0.064854	  0.078755	  0.153126	  0.139521	  0.216330	  0.225707	  0.173047	  0.153865	  0.201005
 -0.017331	  0.066079	 -0.021836	 -0.025633	  0.029592	  0.110003	  0.143471	  0.099833	  0.247818	  0.192963	  0.133177	  0.098404	  0.174058
 -0.021786	  0.064349	 -0.002413	  0.016747	  0.046394	  0.148050	  0.121143	  0.061206	  0.249799	  0.152288	  0.097123	  0.087462	  0.151871
 -0.000816	  0.070443	  0.003609	  0.036927	  0.072684	  0.103195	  0.117750	  0.032549	  0.214315	  0.138384	  0.101688	  0.091722	  0.099302
 -0.026872	  0.060507	  0.008627	  0.061826	  0.105373	  0.074886	  0.123261	  0.031505	  0.174790	  0.086095	  0.089080	  0.042206	 -0.011621
 -0.022577	  0.029960	  0.034799	  0.069834	  0.115106	  0.093337	  0.110179	  0.061107	  0.119845	  0.071820	  0.067994	  0.003752	 -0.072477
 -0.033496	  0.056971	  0.019414	  0.047290	  0.104756	  0.071465	  0.065547	  0.050087	  0.102174	  0.071454	  0.011206	 -0.028302	 -0.110757
 -0.048877	  0.032157	  0.019733	  0.043585	  0.066606	  0.044088	  0.045357	  0.035916	  0.088058	  0.058332	 -0.016732	 -0.075898	 -0.175573
 -0.064741	  0.030793	  0.029076	  0.032798	  0.053627	  0.037523	  0.046262	  0.002799	  0.066259	  0.002660	 -0.051716	 -0.135908	 -0.218122
 -0.062918	  0.066251	  0.015713	  0.040392	  0.056074	  0.010692	  0.049377	 -0.010300	  0.043382	 -0.046239	 -0.125684	 -0.221979	 -0.202075
 -0.071786	  0.090690	  0.020157	  0.067707	  0.039539	  0.009615	  0.058971	 -0.014422	  0.027272	 -0.088921	 -0.192521	 -0.263761	 -0.188528
 -0.059777	  0.094324	  0.064525	  0.055332	  0.005256	  0.005253	  0.049126	 -0.063402	 -0.032580	 -0.116286	 -0.206516	 -0.229674	 -0.136085
 -0.060394	  0.070459	  0.091981	  0.054439	 -0.008928	 -0.014307	  0.034924	 -0.086803	 -0.044352	 -0.153620	 -0.184618	 -0.180734	 -0.070374
 -0.038524	  0.069146	  0.049807	  0.034677	 -0.040228	  0.012197	  0.005011	 -0.086304	 -0.027138	 -0.169631	 -0.120022	 -0.121609	 -0.043925
 -0.041917	  0.097271	  0.042646	  0.041668	  0.008581	  0.022305	 -0.009191	 -0.114096	 -0.027661	 -0.126699	 -0.064328	 -0.094651	 -0.059919
 -0.055492	  0.098049	  0.038894	  0.047763	  0.016058	  0.009698	 -0.014616	 -0.094150	 -0.031601	 -0.083468	 -0.013863	 -0.050631	 -0.026107
 -0.067372	  0.091717	  0.058155	  0.020132	  0.004840	  0.043520	 -0.046711	 -0.070732	 -0.014455	 -0.078950	  0.020393	 -0.019613	 -0.030001
 -0.087711	  0.106135	  0.090618	 -0.023049	  0.024045	  0.031916	 -0.040164	 -0.066908	 -0.028298	 -0.057050	 -0.012678	 -0.009033	 -0.003482
 -0.065097	  0.128033	  0.095129	  0.006766	  0.044999	 -0.007129	 -0.059031	 -0.030446	  0.006377	 -0.043382	 -0.010036	  0.062822	  0.002824
 -0.060878	  0.093444	  0.080490	  0.011691	  0.042933	 -0.028315	 -0.051543	 -0.014062	  0.057448	 -0.022297	  0.017483	  0.057904	 -0.019309
 -0.053307	  0.068081	  0.034481	  0.007682	  0.040039	 -0.023824	 -0.027248	 -0.049036	  0.094367	 -0.007414	  0.043916	  0.069828	  0.006397
 -0.030065	  0.085920	  0.029778	  0.015951	  0.026521	  0.008539	 -0.074972	 -0.048477	  0.104093	  0.027442	  0.061195	  0.055795	 -0.007627
 -0.029150	  0.074746	  0.043109	  0.041560	  0.046644	  0.025928	 -0.083598	 -0.034552	  0.104604	  0.033616	  0.088311	  0.017499	 -0.015282
 -0.042468	  0.077050	  0.069484	  0.061267	  0.038841	  0.042600	 -0.094843	  0.006692	  0.145708	  0.025407	  0.090943	 -0.001484	 -0.043941
 -0.051207	  0.070272	  0.094774	  0.028769	  0.031141	  0.093599	 -0.047176	  0.035315	  0.143326	  0.010001	  0.075263	 -0.013824	 -0.068277
 -0.062559	  0.078747	  0.072335	  0.014095	  0.021753	  0.070777	  0.028756	  0.052601	  0.126417	 -0.039385	  0.041033	 -0.019202	 -0.111297
 -0.059168	  0.082629	  0.019425	  0.001220	 -0.003788	  0.026118	  0.018149	  0.031105	  0.098100	 -0.067593	  0.023182	 -0.024100	 -0.141935
 -0.043230	  0.052763	  0.054367	  0.036369	 -0.001727	  0.035124	  0.030657	  0.039593	  0.071423	 -0.071340	 -0.006914	 -0.038187	 -0.129583
 -0.043835	  0.049164	  0.018069	  0.051034	  0.022341	  0.025743	  0.031983	  0.068504	  0.039924	 -0.132194	 -0.012288	 -0.041926	 -0.121166
 -0.053800	  0.058197	  0.017584	  0.053505	  0.035960	  0.015706	  0.000483	  0.047896	  0.026941	 -0.146882	 -0.003123	 -0.042724	 -0.073645
 -0.072492	  0.051232	  0.027078	  0.025697	  0.044108	  0.007254	  0.004823	  0.042829	  0.005849	 -0.111950	  0.022689	 -0.009744	 -0.036755
 -0.039384	  0.070210	  0.009911	 -0.006024	  0.038028	 -0.001436	  0.026502	  0.066870	 -0.014326	 -0.091709	  0.069054	  0.024800	  0.002716
 -0.074252	  0.109140	  0.037606	 -0.044717	  0.017505	  0.000209	  0.008321	  0.055630	 -0.014069	 -0.076568	  0.085016	  0.039749	  0.045907
 -0.101181	  0.143894	  0.036899	 -0.061871	  0.022239	 -0.014722	  0.008549	  0.027007	  0.020234	 -0.025413	  0.135182	  0.084454	  0.058147
 -0.077414	  0.142059	  0.035509	 -0.015458	  0.007219	 -0.007430	  0.012414	  0.017121	  0.022621	  0.000600	  0.163877	  0.102985	  0.088393
 -0.066660	  0.143533	  0.034364	  0.031458	  0.003470	  0.002075	  0.031403	  0.045037	  0.049196	  0.005789	  0.164992	  0.124002	  0.103586
 -0.029123	  0.160583	  0.006012	  0.051270	  0.002477	  0.005677	  0.065542	  0.094454	  0.060185	  0.029658	  0.160301	  0.123217	  0.122129
  0.015385	  0.179581	  0.010985	  0.061235	  0.014070	 -0.004840	  0.064164	  0.096901	  0.104503	  0.025789	  0.183946	  0.093155	  0.156795
  0.016091	  0.202425	  0.041047	  0.079747	  0.029479	 -0.000812	  0.074143	  0.085521	  0.120042	  0.047218	  0.215037	  0.104861	  0.208757
  0.001358	  0.141634	  0.073166	  0.081667	  0.005181	  0.042225	  0.065569	  0.088887	  0.080682	  0.055298	  0.231839	  0.124399	  0.274774
 -0.024098	  0.124797	  0.055042	  0.042372	  0.000111	  0.050856	  0.061380	  0.086230	  0.081220	  0.065753	  0.230309	  0.161508	  0.293281
 -0.030586	  0.105329	  0.048876	  0.010325	  0.005125	  0.030962	  0.083504	  0.084772	  0.131822	  0.129572	  0.257197	  0.216343	  0.297061
 -0.025976	  0.074529	  0.051983	 -0.018921	 -0.016867	  0.045822	  0.102531	  0.127193	  0.166062	  0.198255	  0.297468	  0.281730	  0.309069
 -0.031173	  0.062667	  0.030965	  0.034912	 -0.009967	  0.059970	  0.121535	  0.150188	  0.186938	  0.202847	  0.318080	  0.312589	  0.321650
  0.004541	  0.098729	  0.054060	  0.068578	  0.019100	  0.037110	  0.144174	  0.123629	  0.176972	  0.225144	  0.347145	  0.350314	  0.279218
  0.045423	  0.124910	  0.060954	  0.114598	  0.043076	  0.051292	  0.134854	  0.094758	  0.170675	  0.243957	  0.359894	  0.312480	  0.264063
  0.027966	  0.107285	  0.028573	  0.129366	  0.057092	  0.082179	  0.131631	  0.074498	  0.171286	  0.211818	  0.336944	  0.319980	  0.259238
  0.012566	  0.052299	  0.023646	  0.118063	  0.071161	  0.076990	  0.166902	  0.094592	  0.205715	  0.208651	  0.324889	  0.274924	  0.258150
 -0.003193	 -0.001599	 -0.001677	  0.133257	  0.047096	  0.065239	  0.181491	  0.138831	  0.185262	  0.205111	  0.308583	  0.222457	  0.219209
 -0.007802	  0.018891	 -0.027133	  0.117117	  0.038148	  0.101026	  0.184636	  0.149603	  0.169521	  0.170319	  0.316368	  0.218243	  0.190936
 -0.009159	  0.025481	 -0.005171	  0.122838	  0.019976	  0.146635	  0.173249	  0.103962	  0.170391	  0.148829	  0.288012	  0.164907	  0.147257
 -0.016239	  0.046830	  0.025566	  0.131758	  0.015723	  0.154896	  0.155290	  0.068437	  0.168500	  0.116034	  0.235520	  0.142398	  0.104885
 -0.040685	  0.043985	  0.060059	  0.149325	  0.076259	  0.145467	  0.134746	  0.050290	  0.179298	  0.110205	  0.175701	  0.119525	  0.072708
 -0.071039	  0.020087	  0.071801	  0.149790	  0.078273	  0.146362	  0.117148	  0.028869	  0.144021	  0.093432	  0.148627	  0.130222	  0.041780
 -0.034130	  0.001193	  0.052824	  0.165601	  0.083727	  0.159421	  0.093647	  0.044611	  0.159693	  0.127371	  0.102564	  0.114620	 -0.004723
 -0.026141	 -0.041784	  0.011599	  0.115597	  0.089040	  0.142457	  0.108218	  0.075242	  0.146762	  0.125080	  0.071185	  0.058166	 -0.012280
 -0.006382	 -0.028395	  0.038456	  0.099236	  0.066623	  0.167674	  0.142322	  0.047136	  0.099830	  0.077503	  0.061916	  0.013384	 -0.050534
 -0.002704	 -0.035276	  0.074950	  0.088632	  0.048744	  0.138421	  0.112980	  0.015382	  0.073711	  0.025995	  0.025552	 -0.052808	 -0.045344
 -0.004101	 -0.019653	  0.080508	  0.121667	  0.040089	  0.100834	  0.100337	 -0.036316	  0.065350	 -0.021014	  0.016578	 -0.079056	 -0.024234
  0.014999	 -0.010389	  0.059639	  0.112455	  0.042255	  0.069252	  0.070563	 -0.077104	  0.043421	 -0.027912	 -0.018925	 -0.074724	 -0.039653
  0.008548	 -0.038225	  0.025351	  0.107268	  0.028811	  0.071186	  0.020916	 -0.084903	 -0.026966	 -0.033320	 -0.025631	 -0.083520	 -0.053970
 -0.024829	 -0.010120	  0.001249	  0.139747	  0.090632	  0.042400	 -0.008968	 -0.073909	 -0.019483	 -0.020483	 -0.008979	 -0.082707	 -0.105233
 -0.047286	  0.011116	 -0.017357	  0.130847	  0.086982	  0.050005	 -0.003888	 -0.059487	  0.004243	 -0.030328	 -0.012776	 -0.078493	 -0.106917
 -0.077887	  0.011800	 -0.004651	  0.131460	  0.085415	  0.044434	 -0.019797	 -0.064198	  0.020681	 -0.078046	 -0.046676	 -0.071571	 -0.103547
 -0.044181	 -0.035125	 -0.029693	  0.115731	  0.075346	  0.029627	 -0.025995	 -0.083515	 -0.004928	 -0.038427	 -0.028148	 -0.061219	 -0.103000
  0.005807	 -0.024871	  0.000059	  0.136871	  0.063663	  0.031583	 -0.059120	 -0.101362	 -0.017418	  0.012356	  0.004702	 -0.055415	 -0.079971
 -0.008228	 -0.035968	 -0.006998	  0.118946	  0.038811	  0.011228	 -0.074903	 -0.126831	  0.010610	  0.034626	  0.003996	 -0.060637	 -0.107826
 -0.044774	 -0.085104	 -0.024950	  0.110504	  0.021583	  0.001700	 -0.013408	 -0.089592	  0.053789	  0.031368	 -0.002432	 -0.062108	 -0.153120
 -0.085334	 -0.075724	 -0.025124	  0.093758	  0.036883	 -0.018197	 -0.034538	 -0.037425	  0.066326	  0.054462	 -0.009997	 -0.105070	 -0.187559
 -0.109430	 -0.030730	 -0.026779	  0.079882	 -0.002311	 -0.002228	 -0.025839	 -0.001021	  0.080619	  0.049575	 -0.020938	 -0.148412	 -0.255660
 -0.087728	 -0.016889	 -0.028351	  0.096497	  0.009732	  0.021089	  0.024175	  0.031193	  0.087484	  0.042862	 -0.030790	 -0.179163	 -0.320011
 -0.064290	 -0.024607	 -0.006595	  0.081664	 -0.027227	 -0.010886	  0.028422	  0.000059	  0.073466	  0.014706	 -0.051527	 -0.208892	 -0.294453
 -0.052091	  0.012245	  0.002523	  0.045850	 -0.049978	 -0.006048	  0.024559	 -0.040179	  0.054186	 -0.016210	 -0.074828	 -0.244194	 -0.300069
 -0.022164	  0.005291	  0.036127	  0.015782	 -0.075385	 -0.021882	  0.047150	 -0.067293	  0.043228	 -0.021547	 -0.080708	 -0.259271	 -0.319250
 -0.005395	 -0.026121	  0.021079	  0.022491	 -0.081064	 -0.017113	  0.025318	 -0.047358	  0.068234	 -0.000822	 -0.100724	 -0.272675	 -0.358798
 -0.008628	 -0.027312	  0.010207	  0.062960	 -0.088129	 -0.022982	  0.018604	 -0.023266	  0.105718	 -0.011706	 -0.128795	 -0.318921	 -0.401885
 -0.012778	 -0.020335	  0.024310	  0.046913	 -0.079700	 -0.003727	  0.026614	 -0.006863	  0.095089	 -0.032195	 -0.163856	 -0.351424	 -0.410352
 -0.010129	 -0.001969	  0.042660	  0.035719	 -0.063424	  0.016750	  0.039920	 -0.023629	  0.114049	 -0.100791	 -0.206409	 -0.374428	 -0.375755
 -0.032324	 -0.002154	  0.025252	  0.031225	 -0.077646	  0.082468	 -0.002846	 -0.039763	  0.097018	 -0.118680	 -0.229155	 -0.354810	 -0.342656
 -0.065123	 -0.001235	  0.014847	  0.020265	 -0.071076	  0.104177	 -0.018069	 -0.072621	  0.061721	 -0.113005	 -0.252830	 -0.325489	 -0.325909
 -0.095404	 -0.016163	  0.046300	  0.014713	 -0.065141	  0.074191	 -0.000722	 -0.066137	  0.002764	 -0.141303	 -0.275166	 -0.341578	 -0.315519
 -0.126225	 -0.009217	  0.024763	  0.010685	 -0.049540	  0.055484	  0.036930	 -0.045845	  0.001688	 -0.131116	 -0.277514	 -0.331541	 -0.365591
 -0.125621	  0.002435	  0.033831	  0.050660	 -0.039745	  0.064424	  0.021971	 -0.041537	  0.007307	 -0.129583	 -0.264042	 -0.320886	 -0.379028
 -0.082616	  0.010559	  0.046599	  0.068316	 -0.041561	  0.050850	  0.025280	 -0.021797	 -0.003309	 -0.150554	 -0.277574	 -0.322949	 -0.381638
 -0.068227	  0.020616	  0.047008	  0.099160	 -0.016634	  0.019564	  0.047999	 -0.018527	  0.002956	 -0.142414	 -0.286013	 -0.304342	 -0.371749
 -0.046559	  0.038053	  0.015233	  0.120463	 -0.003760	  0.021262	  0.025166	 -0.057732	 -0.037191	 -0.139830	 -0.309799	 -0.309589	 -0.346073
 -0.021873	  0.043196	  0.032659	  0.118256	  0.027789	  0.004768	  0.007185	 -0.081651	 -0.056117	 -0.140021	 -0.326203	 -0.281046	 -0.320344
 -0.002597	  0.044421	  0.044038	  0.112420	  0.053464	 -0.002792	 -0.003831	 -0.092000	 -0.066916	 -0.135212	 -0.309034	 -0.250490	 -0.286520
 -0.004473	  0.014540	  0.003440	  0.102152	  0.050202	  0.031862	 -0.003823	 -0.100567	 -0.076398	 -0.166982	 -0.302655	 -0.251857	 -0.273213
  0.000876	  0.022479	  0.023022	  0.128317	  0.050359	  0.032840	 -0.011678	 -0.091217	 -0.062948	 -0.177496	 -0.291511	 -0.241265	 -0.286533
  0.013977	  0.050872	  0.032572	  0.133367	  0.025640	 -0.009928	  0.003153	 -0.096170	 -0.079126	 -0.193968	 -0.280229	 -0.244090	 -0.309914
  0.017276	  0.040723	  0.026998	  0.110854	  0.021902	 -0.045604	 -0.025547	 -0.117563	 -0.110403	 -0.204477	 -0.252303	 -0.212054	 -0.270009
  0.006876	  0.040855	  0.055244	  0.086034	  0.027167	 -0.035614	 -0.052601	 -0.143080	 -0.147820	 -0.211890	 -0.220278	 -0.214093	 -0.272959
 -0.033687	  0.094247	  0.064846	  0.067604	 -0.007627	  0.030721	 -0.071722	 -0.140254	 -0.166922	 -0.211254	 -0.196333	 -0.199499	 -0.253115
 -0.055858	  0.114590	  0.083423	  0.085019	 -0.015509	  0.040699	 -0.069388	 -0.152600	 -0.099668	 -0.165864	 -0.199789	 -0.162684	 -0.227147
 -0.053805	  0.093902	  0.096591	  0.110934	 -0.009600	  0.011460	 -0.059041	 -0.156687	 -0.047024	 -0.129124	 -0.216934	 -0.133560	 -0.208066
 -0.071323	  0.102436	  0.087906	  0.117672	 -0.016156	 -0.023734	 -0.064755	 -0.123882	 -0.019464	 -0.148835	 -0.206079	 -0.117572	 -0.172363
 -0.034562	  0.086506	  0.047115	  0.055254	 -0.038083	 -0.051298	 -0.053240	 -0.121705	 -0.018554	 -0.164174	 -0.178289	 -0.121940	 -0.150265
  0.015016	  0.091939	  0.047505	  0.050328	 -0.046998	 -0.070155	 -0.028974	 -0.105889	 -0.009642	 -0.146827	 -0.136561	 -0.118720	 -0.139096
  0.009259	  0.087722	  0.052661	  0.072885	 -0.014856	 -0.076908	 -0.029476	 -0.097890	 -0.024770	 -0.146353	 -0.113732	 -0.092455	 -0.127283
 -0.002169	  0.066204	  0.056640	  0.064689	  0.077443	 -0.052302	 -0.047586	 -0.102701	 -0.041313	 -0.096660	 -0.063615	 -0.079965	 -0.120417
 -0.000293	  0.056605	  0.078168	  0.066893	  0.120039	 -0.027684	 -0.015178	 -0.105051	 -0.035080	 -0.092862	 -0.026832	 -0.076972	 -0.133762
  0.013775	  0.070661	  0.083962	  0.024453	  0.053751	 -0.046296	 -0.005539	 -0.070393	  0.007706	 -0.089776	 -0.010508	 -0.103833	 -0.157503
  0.015638	  0.068519	  0.089615	  0.005777	  0.012371	 -0.007660	 -0.002000	 -0.034739	  0.045115	 -0.083811	 -0.018896	 -0.107728	 -0.145517
  0.034620	  0.069239	  0.088215	  0.008785	 -0.019005	 -0.018512	 -0.025615	 -0.009376	  0.073437	 -0.075694	 -0.050722	 -0.086802	 -0.152383
  0.047925	  0.070746	  0.089703	 -0.001564	  0.007949	 -0.017089	 -0.007447	  0.015396	  0.074374	 -0.041788	 -0.051909	 -0.124446	 -0.165070
  0.031324	  0.024925	  0.087418	  0.009695	  0.055537	  0.002575	  0.005717	  0.032479	  0.076849	 -0.014850	 -0.052055	 -0.102559	 -0.165931
  0.015102	  0.010729	  0.075099	  0.000010	  0.056622	  0.037504	 -0.013452	  0.021411	  0.058084	  0.008236	 -0.046411	 -0.120716	 -0.191787
 -0.007018	  0.006500	  0.049089	  0.022438	  0.008189	  0.071795	  0.003231	 -0.001808	  0.043558	 -0.029172	 -0.056433	 -0.150505	 -0.213934
 -0.005661	 -0.021824	  0.081976	  0.039619	  0.008557	  0.075288	  0.024664	 -0.008475	  0.053014	 -0.068276	 -0.041740	 -0.184738	 -0.226669
  0.018759	 -0.003525	  0.103894	  0.006693	  0.024554	  0.110602	  0.040337	 -0.012051	  0.046366	 -0.075422	 -0.102944	 -0.237341	 -0.238642
 -0.027330	 -0.010321	  0.099209	  0.005293	  0.043951	  0.083000	  0.048686	 -0.012681	  0.031218	 -0.065859	 -0.114515	 -0.257373	 -0.215053
 -0.035589	 -0.026144	  0.054593	 -0.015785	  0.063307	  0.072607	  0.036213	 -0.012427	  0.052165	 -0.100077	 -0.118029	 -0.212277	 -0.201536
 -0.030125	 -0.009068	  0.042994	 -0.043748	  0.035700	  0.046604	  0.040232	 -0.039293	  0.059922	 -0.086302	 -0.117580	 -0.209969	 -0.154369
 -0.010028	 -0.018706	  0.074199	 -0.039322	  0.027632	  0.017185	  0.041482	 -0.028782	  0.048288	 -0.100032	 -0.118928	 -0.197600	 -0.107184
  0.022326	 -0.028571	  0.074606	 -0.032817	  0.006650	  0.049927	  0.003167	 -0.022572	  0.067919	 -0.116651	 -0.139776	 -0.206068	 -0.124136
  0.004732	  0.008797	  0.083211	  0.016206	  0.016664	  0.067281	 -0.017212	 -0.041173	  0.027340	 -0.117228	 -0.096557	 -0.162836	 -0.078267
 -0.029491	  0.019855	  0.078886	  0.035441	  0.018741	  0.041413	 -0.036273	 -0.018190	  0.028490	 -0.172629	 -0.065012	 -0.150302	 -0.092846
 -0.049588	  0.010346	  0.055226	  0.048054	  0.011667	 -0.000283	 -0.052757	 -0.014700	  0.033534	 -0.190753	 -0.043025	 -0.140296	 -0.100179
 -0.074965	 -0.025907	  0.070358	  0.046852	  0.002394	 -0.016139	 -0.085837	 -0.035565	  0.009477	 -0.176336	 -0.047641	 -0.130864	 -0.092308
 -0.072070	 -0.034979	  0.062350	  0.027313	  0.041590	 -0.039916	 -0.044580	 -0.061428	 -0.026088	 -0.138171	 -0.057774	 -0.131045	 -0.074542
 -0.032358	 -0.045972	  0.057522	  0.015756	  0.048011	 -0.055919	 -0.033458	 -0.066157	 -0.038871	 -0.080099	 -0.069333	 -0.143646	 -0.036258
 -0.043939	 -0.055221	  0.026685	  0.036437	  0.068324	 -0.043614	 -0.048748	 -0.093767	 -0.046593	 -0.071920	 -0.080259	 -0.123516	 -0.036339
 -0.011165	 -0.044776	  0.003382	  0.034806	  0.042097	 -0.044759	 -0.038516	 -0.130088	 -0.082933	 -0.083718	 -0.091200	 -0.092086	 -0.035245
  0.012120	 -0.059586	 -0.017478	  0.055473	  0.036252	 -0.094563	 -0.036993	 -0.148826	 -0.046844	 -0.100445	 -0.100652	 -0.064813	 -0.034726
  0.019580	 -0.061702	 -0.022826	  0.070168	  0.038613	 -0.105979	 -0.075091	 -0.141223	 -0.025456	 -0.101519	 -0.087297	 -0.075844	 -0.021600
  0.035351	 -0.058269	 -0.010842	  0.078813	  0.036457	 -0.101622	 -0.095047	 -0.093772	 -0.062488	 -0.089770	 -0.082339	 -0.124012	  0.002092
  0.046649	 -0.057733	 -0.003551	  0.069248	  0.006376	 -0.068879	 -0.048620	 -0.086701	 -0.042390	 -0.089825	 -0.060206	 -0.130451	  0.026604
  0.031210	 -0.022768	  0.008408	  0.042800	 -0.051529	 -0.098118	 -0.023848	 -0.100527	 -0.059854	 -0.069396	 -0.088564	 -0.105881	  0.048875
  0.025010	  0.019944	  0.014762	  0.055006	 -0.065251	 -0.126155	 -0.052951	 -0.116561	 -0.045267	 -0.085096	 -0.094935	 -0.105914	  0.034050
  0.025191	  0.026932	  0.031142	  0.077079	 -0.035274	 -0.110054	 -0.055997	 -0.123792	 -0.051957	 -0.102054	 -0.080551	 -0.070532	  0.044923
  0.043756	  0.011665	  0.041214	  0.070043	 -0.014006	 -0.085135	 -0.047976	 -0.128196	 -0.019475	 -0.127133	 -0.091825	 -0.075288	  0.080457
  0.053914	 -0.023919	  0.062832	  0.096701	 -0.018862	 -0.080660	 -0.076744	 -0.099808	 -0.017327	 -0.120865	 -0.098516	 -0.079951	  0.048304
  0.040864	  0.000290	  0.002793	  0.090521	 -0.045571	 -0.066047	 -0.103698	 -0.090071	 -0.010644	 -0.099536	 -0.057765	 -0.078660	  0.040237
  0.037085	  0.023767	 -0.008918	  0.096604	 -0.074660	 -0.066130	 -0.100445	 -0.072698	 -0.004993	 -0.075772	 -0.032471	 -0.038250	  0.039238
  0.007108	  0.058399	  0.001759	  0.073093	 -0.056214	 -0.081515	 -0.091164	 -0.028295	 -0.029419	 -0.074432	 -0.017010	 -0.014870	  0.053133
  0.008368	  0.065518	  0.003662	  0.038329	 -0.022901	 -0.078990	 -0.047831	 -0.017102	 -0.028033	 -0.066210	 -0.026960	 -0.028445	  0.061390
 -0.003227	  0.067786	  0.021193	  0.015877	 -0.054279	 -0.099735	 -0.042925	 -0.000508	 -0.031494	 -0.059884	 -0.054951	 -0.029038	  0.072149
 -0.015350	  0.040983	  0.050145	  0.023131	 -0.033191	 -0.078742	 -0.083873	  0.012793	  0.003980	 -0.044087	 -0.065303	 -0.013983	  0.051654
  0.010132	  0.033245	  0.061293	  0.037121	 -0.051418	 -0.078266	 -0.061156	  0.018300	  0.003217	 -0.018611	 -0.067015	 -0.019394	  0.050091
  0.034075	  0.036619	  0.052850	  0.022845	 -0.080428	 -0.064855	 -0.061610	  0.039771	  0.029523	 -0.015481	 -0.017396	 -0.027312	  0.055865
  0.002582	  0.034599	  0.014376	  0.028204	 -0.050620	 -0.069147	 -0.057382	  0.005639	  0.058898	  0.012643	  0.022097	 -0.024064	  0.029930
  0.023103	  0.071256	  0.039382	  0.015937	 -0.033257	 -0.061481	 -0.026365	 -0.018298	  0.086807	  0.054860	  0.047520	 -0.035751	  0.027628
  0.026162	  0.088797	  0.058340	  0.008888	 -0.001034	 -0.073752	 -0.021721	 -0.023485	  0.094261	  0.047646	  0.013866	 -0.034289	  0.046489
  0.020011	  0.075917	  0.072796	 -0.014470	  0.000929	 -0.054497	 -0.037811	 -0.006160	  0.031570	  0.040553	  0.010119	 -0.036293	  0.050829
  0.014986	  0.090167	  0.091501	 -0.014876	  0.038254	 -0.024070	 -0.042557	 -0.018235	  0.026965	  0.041185	 -0.011571	 -0.031325	  0.041128
  0.017362	  0.084042	  0.111157	 -0.003265	  0.059647	 -0.011505	 -0.051300	 -0.009793	  0.018451	  0.066258	 -0.013957	 -0.022528	  0.007545
 -0.004962	  0.086390	  0.095439	 -0.006903	  0.057511	  0.019957	 -0.032749	  0.039236	 -0.000741	  0.040880	 -0.066162	  0.006363	 -0.003789
 -0.011224	  0.062599	  0.082068	 -0.012354	  0.068100	  0.053498	  0.006021	  0.031594	 -0.017778	  0.037838	 -0.114217	 -0.010213	 -0.022383
  0.006830	  0.034900	  0.097981	 -0.019747	  0.090215	  0.063822	  0.004871	 -0.001770	 -0.010198	  0.066128	 -0.098254	 -0.010965	 -0.052478
  0.028127	  0.037925	  0.099307	 -0.042793	  0.099648	  0.031434	 -0.002275	  0.006850	  0.031277	  0.037545	 -0.096095	 -0.018819	 -0.024065
  0.027287	  0.027157	  0.061380	 -0.046443	  0.074169	 -0.033075	 -0.001109	 -0.014246	  0.019425	  0.023308	 -0.086402	 -0.031789	 -0.008816
  0.010422	  0.014056	  0.029186	 -0.033779	  0.076300	 -0.039757	 -0.001635	 -0.008807	  0.006636	 -0.003831	 -0.112464	 -0.053496	 -0.021214
  0.019387	  0.018497	  0.017220	 -0.018656	  0.048350	  0.017851	 -0.018986	 -0.029156	  0.003347	 -0.002888	 -0.100454	 -0.085124	 -0.012418
 -0.010523	  0.068429	  0.030683	 -0.054631	  0.048052	  0.066014	 -0.041050	 -0.010448	  0.001761	  0.022633	 -0.092463	 -0.080889	 -0.011817
 -0.008703	  0.084233	  0.060860	 -0.090485	  0.069356	  0.051955	 -0.077360	 -0.005576	  0.020938	  0.052145	 -0.097558	 -0.042308	 -0.025798
 -0.002522	  0.028333	  0.041423	 -0.056861	  0.047791	  0.039432	 -0.025656	 -0.028808	  0.010793	  0.067888	 -0.082711	 -0.016590	  0.014731
 -0.022896	  0.007413	 -0.003765	 -0.010532	  0.005285	  0.007219	 -0.056918	 -0.076226	  0.034579	  0.054978	  0.041089	 -0.024905	  0.109512
 -0.010421	 -0.014596	  0.013267	 -0.010198	 -0.011195	 -0.007118	 -0.024402	 -0.051994	  0.024211	  0.043061	  0.025575	 -0.001851	  0.058756
 -0.021557	  0.007233	  0.084402	  0.005064	 -0.002462	  0.001830	 -0.012512	 -0.061879	  0.007931	  0.040335	  0.026826	  0.039436	  0.029558
 -0.031651	 -0.004264	  0.068253	  0.025336	 -0.011967	  0.006176	 -0.010966	 -0.042427	  0.017324	  0.014464	 -0.006827	  0.046706	  0.015011
 -0.028098	  0.002563	  0.006133	  0.007845	 -0.021781	  0.014044	 -0.014903	 -0.021516	  0.010277	  0.055478	 -0.030116	  0.045920	  0.004253
 -0.027622	  0.019113	 -0.009172	  0.013589	 -0.030455	  0.028822	 -0.027257	  0.019413	  0.021450	  0.048935	 -0.014617	  0.032773	  0.007199
 -0.026600	  0.015969	  0.007936	  0.022771	 -0.016903	  0.027223	 -0.028456	  0.035603	  0.050189	  0.037610	  0.027719	  0.011026	  0.005387
 -0.004836	 -0.025068	  0.051199	  0.049663	  0.013117	  0.001348	 -0.011526	 -0.008215	  0.026633	  0.027996	  0.001788	 -0.011272	  0.008180
  0.013125	 -0.041107	  0.031178	  0.054591	  0.050159	 -0.026032	 -0.032556	 -0.010833	 -0.005594	  0.031697	 -0.024899	 -0.005728	 -0.045654
  0.013519	 -0.015737	  0.018714	  0.011508	  0.065393	 -0.002420	 -0.026307	  0.006649	 -0.035283	 -0.028945	 -0.016625	  0.017472	 -0.048209
  0.007960	  0.014687	 -0.003133	  0.015781	  0.029210	  0.011824	 -0.001347	  0.016648	 -0.041229	 -0.032701	 -0.009953	  0.013438	 -0.022473
  0.009661	 -0.005966	 -0.024871	  0.022458	  0.026466	  0.017961	  0.024205	  0.010924	 -0.006795	 -0.049541	  0.011882	 -0.046149	 -0.037329
  0.035061	  0.002148	 -0.042728	  0.017584	  0.045806	  0.030506	  0.014207	 -0.010157	 -0.000480	 -0.053685	  0.028771	 -0.050216	 -0.052252
  0.033684	 -0.005636	 -0.044600	 -0.011242	  0.004349	  0.010039	  0.003265	  0.000670	  0.027052	 -0.024389	  0.030780	 -0.052663	 -0.039213
  0.007770	 -0.020002	 -0.054730	 -0.035963	 -0.012966	 -0.018610	  0.004985	  0.010697	  0.019844	 -0.012025	 -0.017001	 -0.022645	 -0.056690
  0.001205	 -0.007909	 -0.035487	 -0.013157	 -0.021258	 -0.013934	  0.026681	  0.031326	 -0.008692	 -0.015837	 -0.026751	 -0.005419	 -0.049138
  0.003700	 -0.009830	 -0.034231	 -0.024871	 -0.018907	 -0.006199	  0.050088	  0.059250	 -0.027270	 -0.027706	 -0.017525	 -0.034277	  0.016198
  0.000015	  0.013332	 -0.012803	 -0.030462	 -0.031151	 -0.024405	  0.047184	  0.045383	 -0.037694	 -0.042460	 -0.012908	 -0.005782	  0.056521
  0.012962	  0.035127	 -0.003264	 -0.046452	 -0.032799	 -0.038166	  0.040691	  0.041033	 -0.037524	 -0.024935	 -0.014885	  0.023213	  0.024811
  0.035020	  0.032531	 -0.012301	 -0.063314	 -0.027940	 -0.020106	  0.035845	  0.005654	 -0.038929	 -0.042328	 -0.002324	  0.030923	  0.015571
  0.080115	  0.012251	  0.005946	 -0.023707	 -0.047638	 -0.028945	  0.068258	 -0.005807	 -0.027199	 -0.064327	  0.009224	  0.046314	  0.013338
  0.088088	  0.005602	 -0.009873	 -0.038049	 -0.020412	 -0.021228	  0.049092	 -0.021564	 -0.025424	 -0.076740	  0.015164	  0.066469	  0.021519
  0.093518	  0.019059	 -0.037455	 -0.017899	  0.019313	  0.002682	  0.018350	 -0.044247	 -0.028524	 -0.035622	  0.005522	  0.067879	  0.025244
  0.087141	  0.062281	 -0.051279	  0.045985	  0.033695	 -0.019763	  0.013018	 -0.015035	 -0.045352	 -0.039253	 -0.023156	  0.044264	  0.018289
  0.076409	  0.059154	 -0.062333	  0.007935	  0.055215	 -0.002539	  0.004309	  0.015041	 -0.024359	 -0.009705	 -0.009524	  0.052994	 -0.010209
  0.099848	  0.046615	 -0.056292	  0.017961	  0.051900	  0.060267	  0.019341	  0.041292	 -0.006011	  0.027335	 -0.013826	  0.033143	  0.004560
  0.096272	 -0.007428	 -0.066294	  0.012384	  0.055500	  0.038362	  0.032833	  0.072758	 -0.013597	  0.024783	 -0.022952	 -0.017276	  0.010004
  0.090487	 -0.031412	 -0.064373	  0.023643	  0.025499	  0.022368	  0.053394	  0.088664	 -0.033796	  0.037154	 -0.014883	 -0.044502	  0.012665
  0.074314	 -0.044966	 -0.062652	  0.037416	  0.022914	  0.036148	  0.027525	  0.071356	 -0.030779	  0.021361	 -0.041698	 -0.045037	  0.014464
  0.038388	 -0.016919	 -0.022811	  0.009267	  0.014070	  0.038858	  0.026235	  0.038302	 -0.009029	  0.008660	 -0.028536	 -0.056018	  0.027331
  0.025454	  0.025155	  0.013488	  0.001144	  0.012601	  0.040477	  0.005693	  0.003731	  0.017436	 -0.007006	 -0.019158	 -0.074505	  0.057172
  0.030670	  0.038232	 -0.003551	 -0.018432	  0.021450	 -0.003175	  0.004587	 -0.040855	  0.035854	 -0.010316	 -0.014682	 -0.061594	  0.041062
  0.027535	  0.043441	 -0.021577	  0.000827	  0.058429	 -0.008930	 -0.006196	 -0.043637	  0.001962	 -0.020485	 -0.020716	 -0.057782	  0.051595
  0.034116	  0.029214	 -0.050755	  0.021956	  0.058228	 -0.011439	 -0.008030	 -0.030167	 -0.028495	 -0.013207	 -0.019909	 -0.036942	  0.057688
  0.018694	  0.025850	 -0.058662	  0.008681	  0.050148	  0.002097	 -0.032610	 -0.026146	 -0.045652	 -0.007651	 -0.047344	  0.009392	  0.055733
  0.059137	  0.060340	 -0.025287	  0.016823	  0.033472	  0.035613	 -0.056985	 -0.022638	 -0.050323	  0.013313	 -0.069205	  0.008294	  0.060215
  0.018667	  0.081525	 -0.034165	  0.038963	  0.035162	  0.041238	 -0.062910	 -0.033382	 -0.038345	 -0.009182	 -0.072027	  0.006079	  0.057837
  0.005597	  0.091118	 -0.060108	  0.046440	  0.056861	  0.043179	 -0.029223	 -0.045378	 -0.053412	 -0.020365	 -0.033430	  0.018647	  0.066186
  0.018751	  0.082869	 -0.066551	  0.071258	  0.028462	  0.025300	 -0.000760	 -0.052204	 -0.064062	 -0.064617	 -0.033189	 -0.007180	  0.101122
  0.027278	  0.075456	 -0.072349	  0.048607	  0.001518	  0.016698	 -0.007187	 -0.039351	 -0.073346	 -0.064954	 -0.028814	 -0.026161	  0.103374
  0.010994	  0.083946	 -0.067953	  0.014215	 -0.020577	  0.019817	 -0.013116	 -0.043708	 -0.069232	 -0.019593	 -0.057043	 -0.016178	  0.106677
  0.028804	  0.087748	 -0.058038	  0.011124	 -0.000965	  0.014207	 -0.028429	 -0.059168	 -0.047566	 -0.001688	 -0.051331	 -0.007729	  0.077111
  0.045598	  0.077587	 -0.048622	 -0.008162	  0.021021	  0.007335	 -0.025280	 -0.039811	 -0.059284	 -0.023956	 -0.024274	 -0.002885	  0.073070
  0.038219	  0.033388	 -0.027557	 -0.041694	  0.031279	 -0.001556	 -0.039568	 -0.052525	 -0.060460	 -0.035951	 -0.028913	 -0.038741	  0.050028
  0.028498	  0.022385	 -0.049136	 -0.044140	 -0.006424	  0.020787	 -0.031540	 -0.055760	 -0.045371	 -0.023833	 -0.017035	 -0.060992	  0.022910
  0.033735	  0.026342	 -0.017303	 -0.023614	  0.010868	  0.034060	 -0.020540	 -0.017248	 -0.024480	 -0.019498	 -0.015924	 -0.006581	  0.041590
  0.040425	  0.018954	 -0.024739	 -0.007931	  0.015515	  0.026420	 -0.029289	  0.007053	 -0.014119	 -0.029127	 -0.038242	  0.014399	  0.041435
  0.014790	  0.058677	 -0.031255	  0.006631	 -0.004209	  0.038608	 -0.031384	 -0.025539	  0.013790	 -0.036556	 -0.052347	 -0.008194	  0.028377
  0.002239	  0.058032	 -0.002135	  0.022595	  0.038341	  0.044767	 -0.028758	 -0.031275	  0.024213	 -0.044737	 -0.068439	 -0.035718	  0.007731
  0.013153	  0.022837	  0.000671	  0.011831	  0.024211	  0.053483	 -0.066008	 -0.001434	  0.011177	 -0.059347	 -0.089665	 -0.049748	 -0.027048
  0.036341	  0.006056	 -0.011061	 -0.002955	  0.052589	  0.089875	 -0.048163	 -0.014003	  0.015020	 -0.098872	 -0.087877	 -0.034415	 -0.067067
  0.015868	  0.038107	 -0.021607	 -0.040457	  0.058173	  0.072549	 -0.050162	 -0.014687	  0.029109	 -0.093217	 -0.082043	 -0.032629	 -0.023510
 -0.003709	  0.017134	 -0.004637	 -0.038118	  0.060225	  0.035890	 -0.045015	 -0.031268	  0.022705	 -0.050507	 -0.076752	 -0.076697	 -0.006342
 -0.003810	  0.017854	  0.013886	 -0.014301	  0.058058	  0.084390	 -0.065218	 -0.070190	  0.007601	 -0.070033	 -0.043824	 -0.072965	 -0.040961
  0.015319	 -0.015177	 -0.003062	 -0.029832	  0.039054	  0.104194	 -0.034081	 -0.102600	 -0.001776	 -0.096062	 -0.033121	 -0.084736	 -0.001157
  0.014676	 -0.008477	  0.002444	 -0.022609	  0.042901	  0.090193	 -0.023935	 -0.086249	  0.016629	 -0.088035	 -0.044270	 -0.048896	  0.037547
  0.024174	 -0.005259	 -0.040735	 -0.005379	  0.070687	  0.102336	 -0.026589	 -0.047590	 -0.000097	 -0.055611	 -0.065268	 -0.041343	  0.039622
  0.003394	 -0.033185	 -0.045523	 -0.004302	  0.075466	  0.085663	 -0.034911	 -0.021817	 -0.034931	 -0.033330	 -0.061766	 -0.030614	 -0.015567
 -0.001209	 -0.034486	 -0.030985	 -0.007174	  0.057209	  0.060549	 -0.066639	 -0.034609	 -0.038118	 -0.030964	 -0.049969	 -0.054805	 -0.044325
 -0.000919	 -0.021251	 -0.047830	 -0.032265	  0.076129	  0.052410	 -0.041826	 -0.003884	 -0.023006	 -0.038268	 -0.027438	 -0.040243	 -0.035826
 -0.016695	 -0.008087	 -0.058295	 -0.050938	  0.117947	  0.060266	 -0.010705	 -0.040081	  0.006892	 -0.047756	 -0.028122	 -0.023816	 -0.036440
  0.007836	  0.016429	 -0.040116	 -0.040481	  0.085464	  0.029078	  0.011208	 -0.026211	  0.006335	 -0.064513	 -0.053173	 -0.039247	 -0.015735
  0.052746	  0.012107	 -0.064951	 -0.020624	  0.038432	  0.033262	 -0.024963	  0.026778	  0.038493	 -0.042408	 -0.056679	  0.004379	  0.001733
  0.068104	  0.009873	 -0.050013	 -0.009864	  0.050849	  0.040117	 -0.041395	  0.016520	  0.036838	 -0.076661	 -0.034916	  0.065995	  0.049461
  0.066129	  0.010319	 -0.028272	 -0.030896	  0.040237	  0.032822	 -0.033549	  0.023661	  0.011115	 -0.079237	 -0.042084	  0.053840	  0.024158
  0.046334	 -0.006186	 -0.026918	 -0.017135	  0.049991	  0.026212	 -0.032253	  0.008288	  0.022584	 -0.053787	 -0.066075	  0.030066	  0.009237
  0.029639	 -0.043923	 -0.022663	  0.007638	  0.074778	  0.066966	 -0.041219	  0.028140	  0.044548	 -0.070504	 -0.075127	  0.014942	  0.018358
  0.052204	 -0.046622	 -0.043137	  0.008357	  0.097894	  0.077337	 -0.053948	 -0.011804	  0.035902	 -0.081990	 -0.052647	 -0.051895	  0.004043
  0.040388	 -0.041469	 -0.039824	  0.019981	  0.099292	  0.063689	 -0.072379	 -0.016577	  0.021145	 -0.071916	 -0.044903	 -0.056781	  0.028129
  0.019810	 -0.079276	 -0.020687	  0.034889	  0.072849	  0.060696	 -0.082139	 -0.037999	  0.036918	 -0.044753	 -0.062177	 -0.064059	 -0.001451
 -0.002454	 -0.076390	 -0.050775	  0.029661	  0.069791	  0.079386	 -0.103835	 -0.014918	  0.005158	 -0.013834	 -0.075907	 -0.027418	 -0.014936
  0.023645	 -0.066738	 -0.067607	 -0.022288	  0.087604	  0.061403	 -0.126041	  0.013050	  0.027452	 -0.023556	 -0.086131	 -0.017011	  0.000362
  0.060922	 -0.047541	 -0.090166	 -0.030148	  0.081171	  0.057094	 -0.099908	  0.015226	  0.002824	 -0.007358	 -0.092966	 -0.030358	  0.023929
  0.055290	 -0.043874	 -0.101194	 -0.007771	  0.121130	  0.048233	 -0.078659	  0.034473	 -0.017344	 -0.031842	 -0.118725	 -0.023107	  0.008517
  0.036133	 -0.027597	 -0.088171	  0.002137	  0.138355	  0.025479	 -0.095259	  0.021316	 -0.017083	 -0.040418	 -0.111966	 -0.038623	  0.042632
  0.035101	 -0.038106	 -0.068078	  0.035891	  0.126820	  0.021503	 -0.097194	 -0.005603	 -0.035704	 -0.056586	 -0.105898	 -0.032405	  0.043223
  0.013006	 -0.029992	 -0.062834	  0.020840	  0.141359	  0.046927	 -0.102162	  0.003034	 -0.044930	 -0.022748	 -0.092810	  0.013200	  0.057271
  0.002475	 -0.041176	 -0.043757	  0.010055	  0.132477	  0.036913	 -0.097061	  0.007028	 -0.016235	  0.009350	 -0.082368	  0.002627	  0.056397
  0.009905	 -0.060676	 -0.060776	 -0.023963	  0.110762	  0.012492	 -0.108916	  0.016428	 -0.009184	 -0.023799	 -0.064896	 -0.032718	  0.014526
  0.059734	 -0.073269	 -0.041328	 -0.058288	  0.108281	 -0.000475	 -0.150932	  0.002963	  0.004056	 -0.048782	 -0.097147	 -0.065394	 -0.022241
  0.054540	 -0.053165	 -0.040173	 -0.043469	  0.098676	  0.008725	 -0.154957	 -0.012198	 -0.006907	 -0.029265	 -0.098963	 -0.040692	 -0.007457
  0.051954	 -0.041894	 -0.063376	 -0.036888	  0.099519	  0.014404	 -0.141189	 -0.027305	 -0.054965	 -0.044478	 -0.057937	 -0.043131	  0.017864
  0.066604	 -0.040449	 -0.057161	 -0.065067	  0.106383	  0.047353	 -0.142675	 -0.034110	 -0.060684	 -0.030317	 -0.048902	 -0.048965	  0.034050
  0.056761	 -0.061436	 -0.054900	 -0.039222	  0.095125	  0.084304	 -0.146814	 -0.026706	 -0.044283	 -0.014425	 -0.057481	 -0.057062	  0.027797
  0.034571	 -0.085484	 -0.052346	 -0.026079	  0.124929	  0.093999	 -0.097927	  0.002884	 -0.049186	 -0.059233	 -0.111256	 -0.067380	  0.042246
  0.054998	 -0.065655	 -0.083234	 -0.035466	  0.119988	  0.111118	 -0.128966	  0.015845	 -0.072726	 -0.084807	 -0.141694	 -0.042391	  0.055425
  0.039061	 -0.065085	 -0.107217	 -0.046315	  0.119998	  0.076752	 -0.101454	  0.010375	 -0.094734	 -0.095968	 -0.118294	 -0.049378	  0.071941
  0.015533	 -0.035211	 -0.089513	 -0.038245	  0.149779	  0.067876	 -0.081660	 -0.003086	 -0.108338	 -0.083753	 -0.048188	 -0.075567	  0.086590
  0.000778	  0.001206	 -0.046041	 -0.035970	  0.150193	  0.050382	 -0.106873	 -0.014781	 -0.100158	 -0.096257	 -0.039276	 -0.089428	  0.043031
  0.004237	  0.009009	 -0.027972	 -0.031134	  0.130149	  0.030377	 -0.116985	 -0.017206	 -0.090518	 -0.093637	 -0.039067	 -0.084642	  0.028259
  0.021023	 -0.009260	 -0.035747	 -0.030344	  0.110821	  0.002199	 -0.109112	 -0.007153	 -0.068287	 -0.081874	 -0.043111	 -0.078322	  0.029707
  0.010794	 -0.046972	 -0.060968	 -0.013361	  0.105871	  0.016937	 -0.092542	  0.010703	 -0.068099	 -0.067385	 -0.060289	 -0.111671	  0.032185
 -0.007004	 -0.056678	 -0.029974	 -0.044200	  0.071515	  0.011949	 -0.050682	  0.018073	 -0.087756	 -0.057128	 -0.075768	 -0.124600	  0.028710
 -0.019301	 -0.050559	 -0.056110	 -0.014709	  0.053247	 -0.006454	 -0.067204	  0.026130	 -0.087949	 -0.089363	 -0.079418	 -0.130323	  0.045458
 -0.005214	 -0.043374	 -0.057240	 -0.009068	  0.055010	  0.010881	 -0.065264	  0.050524	 -0.114784	 -0.069799	 -0.079114	 -0.153585	  0.053968
  0.026744	 -0.055274	 -0.047481	 -0.035387	  0.049500	  0.010328	 -0.051357	  0.011970	 -0.138635	 -0.070870	 -0.030186	 -0.141530	  0.067039
 -0.018530	 -0.063931	 -0.011697	 -0.000336	  0.058438	  0.007452	 -0.075612	 -0.066885	 -0.109217	 -0.089322	 -0.012467	 -0.118574	  0.081800
 -0.015547	 -0.014947	 -0.003178	  0.017713	  0.025513	 -0.009452	 -0.047333	 -0.071032	 -0.092117	 -0.075363	 -0.002088	 -0.101286	  0.089454
  0.032898	  0.022673	 -0.015879	  0.051990	  0.018825	 -0.016714	 -0.047178	 -0.042535	 -0.083621	 -0.042770	 -0.035614	 -0.059548	  0.073268
  0.039627	  0.029703	 -0.035912	  0.062538	  0.038721	 -0.029876	 -0.091052	 -0.028139	 -0.059156	 -0.029336	 -0.037307	 -0.055728	  0.080834
  0.011017	 -0.017045	 -0.066221	  0.071936	  0.036908	  0.027375	 -0.072594	 -0.050136	 -0.050398	 -0.055779	 -0.006335	 -0.056259	  0.089091
 -0.010919	 -0.016752	 -0.063100	  0.045552	  0.053577	  0.024719	 -0.060838	 -0.090312	 -0.046793	 -0.057517	 -0.034406	 -0.083175	  0.093225
 -0.001056	 -0.038710	 -0.066725	  0.017053	  0.054718	  0.003596	 -0.077121	 -0.088511	 -0.052270	 -0.020901	 -0.038097	 -0.065193	  0.080340
  0.006817	 -0.043639	 -0.059837	  0.034233	  0.067483	 -0.013824	 -0.058546	 -0.088042	 -0.062946	 -0.001576	 -0.033848	 -0.056700	  0.104175
 -0.000093	 -0.032397	 -0.045225	  0.063867	  0.086830	 -0.005500	 -0.073451	 -0.087721	 -0.080296	 -0.045312	 -0.042775	 -0.076437	  0.117927
 -0.007170	 -0.038656	 -0.077030	  0.059206	  0.109612	  0.016640	 -0.069742	 -0.054438	 -0.066031	 -0.049703	 -0.036206	 -0.092020	  0.092451
  0.005531	 -0.050687	 -0.108705	  0.079637	  0.124256	  0.010463	 -0.060289	 -0.044610	 -0.081617	 -0.072209	 -0.006391	 -0.098480	  0.055826
  0.011929	 -0.076218	 -0.096938	  0.057429	  0.096010	  0.020915	 -0.075988	 -0.048080	 -0.077234	 -0.099944	  0.007893	 -0.094276	  0.041199
 -0.009696	 -0.033210	 -0.086663	  0.023849	  0.084315	  0.032717	 -0.092616	 -0.039655	 -0.056862	 -0.079859	  0.016257	 -0.090396	  0.056897
 -0.038537	 -0.009746	 -0.120622	 -0.002924	  0.063957	  0.001932	 -0.097804	 -0.035596	 -0.063619	 -0.108332	  0.005734	 -0.099409	  0.068312
 -0.059468	  0.003305	 -0.121465	  0.007089	  0.043873	  0.021181	 -0.073935	 -0.038111	 -0.078689	 -0.143686	 -0.038710	 -0.093422	  0.100193
 -0.056449	  0.012573	 -0.123358	  0.018458	  0.026881	  0.021969	 -0.071011	 -0.032377	 -0.100301	 -0.156459	 -0.046144	 -0.097094	  0.085706
 -0.072699	 -0.004642	 -0.094219	  0.015149	 -0.005104	  0.012549	 -0.100919	 -0.030173	 -0.094948	 -0.141503	 -0.005982	 -0.056894	  0.073704
 -0.069771	 -0.012041	 -0.078790	  0.055772	  0.033256	  0.015305	 -0.090329	 -0.040822	 -0.110505	 -0.123547	 -0.016961	 -0.030619	  0.084090
 -0.033102	 -0.050685	 -0.065881	  0.063651	  0.055479	  0.042322	 -0.052384	 -0.054206	 -0.117492	 -0.142440	 -0.006304	 -0.040778	  0.095864
 -0.031946	 -0.090690	 -0.069239	  0.068910	  0.027344	  0.045475	 -0.011769	 -0.034240	 -0.112643	 -0.143679	 -0.003189	 -0.042823	  0.113876
 -0.045407	 -0.083442	 -0.090798	  0.039287	  0.024352	  0.019441	 -0.003996	 -0.014458	 -0.104380	 -0.100806	 -0.017204	 -0.043840	  0.127029
 -0.075271	 -0.070082	 -0.099363	  0.030810	  0.017121	 -0.000504	 -0.039746	  0.027819	 -0.111381	 -0.077246	 -0.031391	 -0.076061	  0.135139
 -0.047976	 -0.077004	 -0.111672	  0.063660	  0.020045	  0.006841	 -0.095462	  0.034735	 -0.143205	 -0.083446	 -0.018486	 -0.061026	  0.098462
 -0.024047	 -0.078264	 -0.079087	  0.088548	  0.037391	  0.022553	 -0.062130	 -0.022295	 -0.152042	 -0.069858	 -0.011088	 -0.037009	  0.117358
 -0.025233	 -0.067293	 -0.057849	  0.106778	  0.045445	  0.038833	 -0.048094	 -0.012056	 -0.155717	 -0.049028	 -0.017748	 -0.046159	  0.150982
 -0.015304	 -0.051480	 -0.061634	  0.111687	  0.060404	  0.059967	 -0.074322	 -0.026006	 -0.133778	 -0.033508	 -0.030608	 -0.055358	  0.145560
  0.022983	 -0.052056	 -0.083543	  0.124132	  0.057749	  0.098977	 -0.086681	 -0.016036	 -0.119766	 -0.013536	 -0.050970	 -0.035159	  0.125569
  0.024437	 -0.090991	 -0.089864	  0.116419	  0.065952	  0.101319	 -0.071040	 -0.040140	 -0.074905	 -0.015286	 -0.054180	 -0.003057	  0.098606
  0.034888	 -0.115133	 -0.073329	  0.064491	  0.061737	  0.078370	 -0.062315	 -0.057336	 -0.079851	 -0.048120	 -0.042424	  0.014107	  0.118568
  0.065296	 -0.115795	 -0.078998	  0.052592	  0.065572	  0.093297	 -0.070025	 -0.064104	 -0.074356	 -0.076920	 -0.033419	  0.038719	  0.139951
  0.040580	 -0.097610	 -0.057458	  0.038284	  0.054339	  0.064181	 -0.077878	 -0.030264	 -0.078694	 -0.028674	 -0.030315	  0.016047	  0.124908
  0.033341	 -0.075903	 -0.037853	 -0.008063	  0.076720	  0.044038	 -0.063370	  0.006632	 -0.072560	 -0.009981	 -0.040938	  0.008130	  0.082359
  0.025577	 -0.070768	 -0.030891	  0.015576	  0.051433	  0.076376	 -0.080362	 -0.010802	 -0.019936	 -0.009410	 -0.052693	  0.009996	  0.087455
  0.000675	 -0.059416	 -0.004397	  0.008790	  0.034808	  0.076832	 -0.102754	 -0.004829	 -0.008767	  0.003138	 -0.030588	  0.014272	  0.075810
  0.032446	 -0.069839	  0.013919	 -0.029639	  0.012150	  0.072753	 -0.112828	 -0.001181	 -0.007726	  0.003748	 -0.018953	  0.056311	  0.070440
  0.027363	 -0.082876	  0.018824	 -0.019358	  0.000132	  0.085744	 -0.099637	  0.016669	 -0.020348	 -0.018642	 -0.017889	  0.069013	  0.077295
 -0.001940	 -0.069431	 -0.004754	  0.003237	 -0.006140	  0.080492	 -0.066763	 -0.005487	 -0.017063	 -0.043101	 -0.023492	 -0.001172	  0.070814
  0.007662	 -0.058721	 -0.015453	  0.022442	  0.034001	  0.078770	 -0.024153	  0.001570	  0.020262	 -0.020338	 -0.043439	 -0.050376	  0.102947
  0.039558	 -0.051945	 -0.027250	  0.036567	  0.081454	  0.099751	 -0.001132	 -0.003871	  0.018667	 -0.029468	 -0.043014	 -0.020293	  0.123979
  0.030518	 -0.085549	 -0.010972	  0.013309	  0.090509	  0.107758	 -0.027692	  0.012017	  0.007272	 -0.062793	 -0.057356	 -0.006959	  0.126151
  0.025401	 -0.071006	 -0.015838	  0.049661	  0.091348	  0.092512	 -0.039285	 -0.002838	 -0.001051	 -0.066828	 -0.046367	  0.004540	  0.124596
  0.047068	 -0.061217	 -0.045677	  0.068214	  0.083795	  0.095473	 -0.034330	 -0.034724	 -0.022439	 -0.049499	 -0.062998	  0.009354	  0.131149
  0.077005	 -0.054041	 -0.075274	  0.033728	  0.047431	  0.110994	 -0.032828	 -0.027713	 -0.063380	 -0.079774	 -0.093912	 -0.004668	  0.106714
  0.062794	 -0.026627	 -0.075324	  0.022449	  0.000322	  0.115793	 -0.026714	 -0.035244	 -0.053722	 -0.096190	 -0.051888	 -0.015117	  0.134981
  0.056262	 -0.059219	 -0.061552	  0.012076	 -0.025228	  0.118023	 -0.018882	 -0.011633	 -0.055756	 -0.100728	  0.007372	 -0.029800	  0.129465
  0.038565	 -0.065787	 -0.071273	  0.019459	 -0.004675	  0.093912	 -0.003980	  0.004616	 -0.040788	 -0.082310	  0.042497	 -0.029985	  0.127793
  0.034066	 -0.079619	 -0.071020	  0.031044	 -0.010248	  0.065024	 -0.028256	  0.035929	 -0.033887	 -0.072706	  0.043843	 -0.039474	  0.153084
  0.033978	 -0.103615	 -0.053343	  0.005110	 -0.018183	  0.070082	 -0.017060	  0.013765	 -0.069579	 -0.074503	  0.019620	  0.003218	  0.125746
  0.016724	 -0.089973	  0.035170	  0.005126	 -0.027815	  0.095137	 -0.009527	 -0.010851	 -0.062062	 -0.075958	  0.009522	  0.013483	  0.129729
  0.044063	 -0.047106	  0.044212	 -0.030997	 -0.005069	  0.099934	  0.015425	 -0.018628	 -0.052065	 -0.084044	  0.027689	  0.007549	  0.113016
  0.057929	 -0.053303	  0.051110	 -0.031818	  0.018735	  0.080062	  0.037410	 -0.031569	 -0.058647	 -0.043325	  0.026366	  0.017722	  0.081916
  0.030069	 -0.085662	  0.022048	  0.010722	  0.027019	  0.082358	  0.016937	 -0.007636	 -0.073713	 -0.006583	  0.040037	  0.004269	  0.114515
  0.011788	 -0.097848	  0.017854	  0.012737	  0.057425	  0.052713	  0.052021	  0.004213	 -0.085991	  0.010188	  0.019791	 -0.013544	  0.135477
  0.051312	 -0.074641	  0.010540	 -0.001877	  0.023240	  0.033527	  0.043040	 -0.016983	 -0.084716	 -0.067359	 -0.006292	 -0.044004	  0.177921
  0.015916	 -0.056175	 -0.012402	 -0.020790	  0.010384	 -0.001318	 -0.013392	 -0.031960	 -0.043602	 -0.091000	 -0.009628	 -0.038917	  0.174587
  0.000678	 -0.047833	 -0.025276	 -0.009735	 -0.010499	  0.015223	 -0.012090	 -0.030812	 -0.049040	 -0.085574	 -0.030910	  0.007954	  0.140524
  0.010846	 -0.067826	 -0.036344	  0.008063	 -0.020891	 -0.010805	 -0.002217	 -0.025085	 -0.043313	 -0.062450	 -0.038978	  0.003440	  0.139145
 -0.000620	 -0.063160	 -0.024461	  0.078347	 -0.009130	  0.000167	 -0.029442	 -0.064642	 -0.037797	 -0.065788	 -0.016291	 -0.015385	  0.143426
 -0.001495	 -0.032007	 -0.050312	  0.113704	  0.013690	  0.003826	 -0.067654	 -0.091615	  0.007589	 -0.102771	  0.007605	 -0.009304	  0.172291
 -0.001648	 -0.048749	 -0.044498	  0.110639	  0.026561	 -0.019039	 -0.037412	 -0.063417	  0.019022	 -0.109622	  0.018295	 -0.006675	  0.145885
  0.020155	 -0.065913	 -0.039492	  0.098577	  0.053099	 -0.016917	 -0.037963	 -0.029603	 -0.033816	 -0.122553	 -0.000718	  0.022120	  0.105581
  0.048488	 -0.097524	 -0.026438	  0.080975	  0.083696	  0.019447	 -0.054261	  0.003547	 -0.049221	 -0.127851	  0.007356	  0.064820	  0.085870
  0.034746	 -0.062217	 -0.023731	  0.058944	  0.065925	  0.050934	 -0.041149	  0.002846	 -0.049103	 -0.120543	  0.010663	  0.050423	  0.062603
  0.056597	 -0.056733	 -0.025219	  0.027337	  0.059823	  0.047353	 -0.040557	 -0.022272	 -0.081729	 -0.113936	  0.033621	  0.017730	  0.070161
  0.057448	 -0.068194	 -0.025947	  0.002761	  0.039937	  0.075532	 -0.016804	 -0.027575	 -0.092431	 -0.042026	  0.036437	  0.010168	  0.120187
  0.028223	 -0.045027	 -0.060212	 -0.005895	  0.041589	  0.091954	 -0.042808	 -0.053123	 -0.102036	 -0.016349	 -0.024346	  0.025605	  0.122913
  0.030474	 -0.061509	 -0.050518	 -0.010448	  0.050023	  0.091375	 -0.076650	 -0.098490	 -0.080794	 -0.007621	 -0.026687	 -0.001088	  0.103540
  0.024800	 -0.084663	 -0.046183	 -0.024342	  0.043302	  0.073201	 -0.072412	 -0.078839	 -0.062400	 -0.041212	 -0.008047	  0.015758	  0.108636
 -0.005390	 -0.103178	 -0.024606	 -0.025171	  0.034659	  0.040539	 -0.048334	 -0.075467	 -0.064679	 -0.026603	 -0.015867	  0.024292	  0.079787
 -0.017047	 -0.079314	 -0.024856	 -0.010406	  0.021175	  0.049025	 -0.024679	 -0.040485	 -0.021656	 -0.022688	 -0.017106	  0.033342	  0.067333
  0.001607	 -0.052452	 -0.031705	  0.017997	  0.022722	  0.068452	 -0.021285	 -0.012042	 -0.048399	 -0.021077	 -0.021200	  0.056237	  0.045815
 -0.001380	 -0.055475	 -0.016002	  0.047597	  0.042947	  0.092740	  0.007245	 -0.044415	 -0.063898	 -0.002212	 -0.016438	  0.037199	  0.027354
 -0.012086	 -0.054185	 -0.003689	  0.067460	  0.056306	  0.074680	 -0.019324	 -0.038302	 -0.033094	 -0.010293	 -0.060834	  0.018632	  0.020846
 -0.025476	 -0.041737	 -0.054227	  0.072555	  0.051035	  0.024915	 -0.013515	 -0.057584	 -0.026671	 -0.012543	 -0.080695	 -0.008390	 -0.001578
 -0.029560	 -0.049815	 -0.083767	  0.084917	  0.061843	  0.008644	 -0.064464	 -0.024575	 -0.057204	  0.007834	 -0.063198	 -0.013335	 -0.047885
 -0.013722	 -0.067857	 -0.084591	  0.091566	  0.033031	  0.017695	 -0.082261	  0.003188	 -0.065932	  0.006693	 -0.035798	  0.008458	 -0.050757
  0.048857	 -0.052186	 -0.033720	  0.074800	  0.047140	  0.023033	 -0.060660	 -0.004991	 -0.064581	 -0.005195	 -0.037566	 -0.005852	  0.007188
  0.063644	 -0.046536	 -0.013288	  0.039595	  0.062865	 -0.011098	 -0.077188	 -0.030578	 -0.076416	 -0.030108	 -0.048600	 -0.031472	  0.034968
  0.026989	 -0.041912	 -0.010159	  0.022498	  0.058888	 -0.026340	 -0.083225	  0.005387	 -0.076441	 -0.031032	 -0.049638	 -0.045599	  0.046642
  0.018099	 -0.042071	 -0.012030	  0.031989	  0.055618	 -0.018093	 -0.088553	 -0.003434	 -0.074475	 -0.019487	 -0.064353	 -0.054480	  0.043825
 -0.010316	 -0.041969	 -0.040035	  0.036767	  0.002177	  0.003397	 -0.095064	 -0.035115	 -0.075326	 -0.028907	 -0.067108	 -0.038220	  0.018663
 -0.028507	 -0.054821	 -0.021128	  0.030587	  0.000657	 -0.004444	 -0.063040	 -0.045748	 -0.082336	 -0.017836	 -0.084457	 -0.031316	  0.007944
 -0.024336	 -0.038111	 -0.025240	  0.014562	  0.037358	  0.000523	 -0.053693	 -0.047201	 -0.052457	 -0.043401	 -0.068316	 -0.024507	 -0.014639
 -0.002425	 -0.026414	 -0.057840	  0.004434	  0.019501	  0.002344	 -0.071047	 -0.074652	 -0.027567	 -0.061297	 -0.068433	 -0.011265	 -0.035234
  0.060374	 -0.008826	 -0.032247	 -0.006496	  0.029724	  0.007016	 -0.090291	 -0.088270	 -0.041039	 -0.043237	 -0.066678	  0.002305	 -0.004489
  0.067613	 -0.013785	 -0.032249	 -0.010145	  0.044404	  0.059823	 -0.091749	 -0.050458	 -0.032282	 -0.044348	 -0.068714	  0.012026	  0.045698
  0.070188	 -0.026319	 -0.042740	 -0.006525	  0.049524	  0.051636	 -0.060942	 -0.038701	 -0.053693	 -0.044311	 -0.066304	  0.021557	  0.006463
  0.037884	 -0.011122	 -0.073252	  0.019444	  0.050048	  0.041345	 -0.049445	 -0.028741	 -0.077644	 -0.031142	 -0.053118	  0.000872	 -0.022965
  0.040851	 -0.026959	 -0.054596	  0.026195	  0.017332	  0.062203	 -0.029656	 -0.023731	 -0.063106	 -0.051633	 -0.053096	 -0.017452	 -0.030195
  0.038159	 -0.035044	 -0.064232	  0.008995	 -0.015040	  0.071657	 -0.030909	 -0.033459	 -0.085303	 -0.072458	 -0.030524	 -0.018038	 -0.045831
  0.007976	 -0.058082	 -0.079690	  0.013917	 -0.018907	  0.058245	 -0.015807	 -0.026256	 -0.081807	 -0.044573	 -0.007936	 -0.032410	 -0.088792
 -0.002479	 -0.053843	 -0.093454	  0.030050	  0.045140	  0.044391	 -0.001813	 -0.024622	 -0.064743	 -0.028427	 -0.016779	 -0.033268	 -0.066230
  0.004640	 -0.043371	 -0.074796	 -0.001321	  0.053592	  0.030788	 -0.028171	 -0.045221	 -0.072062	 -0.039124	 -0.027976	 -0.063511	  0.021097
 -0.018580	  0.003731	 -0.105699	 -0.039621	  0.058021	  0.035231	 -0.011502	 -0.002165	 -0.080816	 -0.030115	 -0.022791	 -0.095754	  0.041421
 -0.031655	  0.024697	 -0.099586	 -0.020489	  0.042399	  0.038915	 -0.044784	 -0.028147	 -0.101243	 -0.055837	 -0.025252	 -0.072654	 -0.006529
 -0.026257	  0.008196	 -0.088567	 -0.005655	  0.040746	  0.043840	 -0.048187	 -0.047768	 -0.104737	 -0.040882	 -0.007946	 -0.093111	 -0.057140
 -0.006730	 -0.020436	 -0.094178	 -0.004814	  0.035458	  0.050609	 -0.044651	 -0.039313	 -0.080758	 -0.024410	 -0.010114	 -0.105322	  0.041045
  0.021563	 -0.026844	 -0.092599	 -0.003165	  0.002418	  0.046249	 -0.078597	 -0.050365	 -0.064119	 -0.036635	 -0.003619	 -0.103109	  0.091869
 -0.011749	 -0.021019	 -0.106526	 -0.031712	  0.037575	  0.039877	 -0.088477	 -0.050543	 -0.076366	 -0.036830	 -0.036952	 -0.061196	  0.064330
 -0.030019	 -0.004720	 -0.082461	 -0.031654	  0.029570	  0.048340	 -0.070950	 -0.050048	 -0.056995	 -0.006629	 -0.031645	 -0.035830	  0.013471
 -0.020760	 -0.020860	 -0.059614	 -0.054430	  0.008758	  0.076462	 -0.085492	 -0.031177	 -0.048911	  0.010128	 -0.051099	 -0.016716	 -0.025179
 -0.024040	 -0.019130	 -0.063146	 -0.076898	 -0.009520	  0.087288	 -0.083108	 -0.034079	 -0.067942	 -0.016750	 -0.088510	 -0.020827	 -0.015945
 -0.058271	  0.013084	 -0.063114	 -0.093278	  0.003553	  0.114526	 -0.075378	 -0.008309	 -0.057559	 -0.030214	 -0.091023	 -0.055836	  0.002886
 -0.053986	  0.021327	 -0.087853	 -0.091046	  0.024101	  0.127147	 -0.075369	 -0.028820	 -0.032895	 -0.030777	 -0.089469	 -0.070582	 -0.005962
 -0.038540	  0.006474	 -0.092799	 -0.122542	  0.073565	  0.131040	 -0.068689	 -0.006023	 -0.028387	 -0.045671	 -0.056872	 -0.085036	 -0.013468
 -0.048761	  0.020576	 -0.067071	 -0.131523	  0.090888	  0.124890	 -0.057243	 -0.025495	 -0.041100	 -0.053396	 -0.095346	 -0.032105	 -0.036105
 -0.030658	  0.013884	 -0.053013	 -0.094774	  0.113611	  0.112470	 -0.037437	 -0.045321	 -0.067692	 -0.059017	 -0.092362	 -0.027844	 -0.086388
 -0.067986	  0.036381	 -0.017073	 -0.043999	  0.095957	  0.103642	 -0.005232	  0.014662	 -0.080807	 -0.064476	 -0.063560	 -0.066678	 -0.073128
 -0.049679	  0.045279	 -0.041083	 -0.026764	  0.096510	  0.150845	  0.019218	  0.016191	 -0.076190	 -0.059591	 -0.057181	 -0.089212	 -0.042744
 -0.034791	  0.005624	 -0.066275	 -0.035515	  0.068317	  0.178544	 -0.008492	 -0.005730	 -0.072196	 -0.075220	 -0.016276	 -0.075460	 -0.054029
 -0.034102	 -0.044431	 -0.078180	 -0.040781	  0.054003	  0.174530	 -0.009772	 -0.062496	 -0.066202	 -0.075164	  0.013201	 -0.058834	 -0.052993
 -0.000040	 -0.040613	 -0.095972	 -0.065955	  0.063095	  0.162364	 -0.000760	 -0.063047	 -0.068171	 -0.081718	  0.036554	 -0.054154	 -0.004167
  0.001821	  0.000062	 -0.081511	 -0.074186	  0.059796	  0.140221	 -0.010095	 -0.069268	 -0.086040	 -0.057518	  0.018902	 -0.059277	 -0.003744
  0.020819	 -0.015057	 -0.044523	 -0.079221	  0.047739	  0.114996	 -0.014116	 -0.041406	 -0.114803	 -0.055111	  0.015074	 -0.086962	  0.008187
  0.042135	 -0.019065	 -0.040159	 -0.058926	  0.054160	  0.082696	 -0.044036	 -0.020016	 -0.102183	 -0.066214	  0.001118	 -0.079629	  0.023303
  0.011309	  0.000344	 -0.049880	 -0.041875	  0.050880	  0.091888	 -0.071240	 -0.043948	 -0.091431	 -0.064816	 -0.019656	 -0.057833	  0.027998
