# Supplementary material for: A fluorescent photoimmunoconjugate for imaging of cholesteatoma
Source: Sci Rep. 2022 Nov 19;12:19905. doi: 10.1038/s41598-022-22072-9 (PMC9675863; doi:10.1038/s41598-022-22072-9)
Supplement: Supplementary file 2 — Supplementary Information 2. [file 41598_2022_22072_MOESM2_ESM.zip › Data/ABR-27-6]

:RUN-6	LEVEL SWEEP	TEMP:NaN	5/12/2018	11:40 AM	NaNHR:
:SW EAR: R	SW FREQ: 32.00	# AVERAGES: 512	REP RATE (/sec): 40	DRIVER: RS Tweeter	SAMPLE (�sec): 40	
:NOTES-
:CHAMBER-CH4B-PXI
:CFTS Version: V2.7.2 (R850)
:LEVELS:20;25;30;35;40;45;50;55;60;65;70;75;80;
:DATA
 -0.050954	 -0.037353	 -0.010010	 -0.013941	 -0.018759	 -0.049598	  0.007027	  0.048283	  0.006420	  0.029690	  0.030943	 -0.062104	 -0.065743
 -0.039016	 -0.058009	 -0.020848	  0.010027	  0.022476	 -0.042884	  0.007047	  0.010748	  0.025914	  0.017909	  0.036231	 -0.052721	 -0.059746
  0.002866	 -0.035160	 -0.024861	 -0.000775	  0.009841	 -0.038514	  0.015525	  0.015087	  0.050549	 -0.006113	  0.040430	 -0.058867	 -0.032376
  0.019840	  0.020326	 -0.017727	 -0.014576	  0.002298	 -0.042683	  0.010097	  0.008414	  0.053903	 -0.009146	  0.010301	 -0.026689	 -0.020951
  0.024623	  0.032033	 -0.019844	  0.016175	  0.011048	 -0.018872	 -0.003460	  0.021752	 -0.010249	 -0.019828	 -0.023146	  0.008489	 -0.028749
 -0.005913	  0.003772	  0.002467	  0.009705	  0.028861	 -0.003534	 -0.022650	  0.024467	 -0.053480	 -0.013738	 -0.034263	 -0.015485	 -0.020012
 -0.009550	  0.016222	  0.004517	 -0.016446	  0.041903	 -0.008946	 -0.066013	  0.026194	 -0.079942	 -0.022925	 -0.032651	 -0.037232	 -0.048088
 -0.000878	  0.031423	  0.017903	  0.023026	  0.022673	 -0.021321	 -0.057827	 -0.006914	 -0.034271	 -0.020444	 -0.026039	 -0.063705	 -0.069701
  0.003038	 -0.013763	  0.005293	  0.040770	 -0.002918	 -0.014335	 -0.040356	 -0.033320	  0.017612	 -0.058653	 -0.044692	 -0.075020	 -0.050882
  0.010196	 -0.004207	 -0.000357	  0.040854	 -0.029154	  0.037089	 -0.017323	 -0.037179	  0.038623	 -0.037334	 -0.041163	 -0.037828	 -0.055203
  0.015637	 -0.001330	 -0.021720	  0.013364	 -0.034717	  0.038826	  0.028652	 -0.060701	  0.041647	  0.006091	 -0.037561	 -0.032354	 -0.046450
  0.059176	  0.014804	 -0.023493	  0.024421	 -0.044182	  0.075292	  0.005533	 -0.045815	 -0.010788	  0.022077	 -0.034132	 -0.048839	 -0.030851
  0.014194	  0.029247	  0.014178	 -0.022287	 -0.034400	  0.031237	 -0.022639	 -0.044049	 -0.038627	  0.022278	 -0.025757	 -0.035592	 -0.014245
 -0.010118	  0.020188	  0.020911	 -0.038479	 -0.013540	 -0.009353	 -0.018126	 -0.007512	 -0.062770	  0.026139	 -0.017241	 -0.020577	  0.014174
 -0.003002	  0.026233	  0.040790	 -0.028926	  0.011949	  0.016911	 -0.018400	 -0.016564	 -0.030707	  0.023208	  0.021831	 -0.025538	  0.065266
 -0.009907	 -0.001974	  0.048056	 -0.016269	  0.038223	  0.021119	  0.000059	 -0.012393	 -0.012331	 -0.014706	  0.021999	  0.007757	  0.098290
  0.014212	 -0.000753	  0.024752	  0.008377	  0.043987	  0.006947	  0.037177	 -0.010814	  0.020831	 -0.004229	  0.026775	  0.098929	  0.098665
 -0.014880	 -0.001328	 -0.013175	 -0.002234	  0.006489	  0.001646	  0.038582	  0.022087	  0.043762	  0.013046	  0.052024	  0.162515	  0.075945
  0.002956	 -0.020901	 -0.016832	 -0.008260	 -0.027221	  0.021104	  0.046876	  0.040905	  0.034013	  0.030213	  0.019352	  0.160641	  0.106519
 -0.022522	 -0.019470	 -0.010001	 -0.024528	 -0.034855	 -0.000130	  0.070219	  0.057325	 -0.000109	  0.016467	  0.056760	  0.154222	  0.084136
 -0.001448	 -0.006562	 -0.033582	 -0.063048	 -0.058176	  0.010250	  0.045219	  0.037904	 -0.040563	  0.017060	  0.106749	  0.188430	  0.093795
  0.027933	  0.007987	 -0.022050	 -0.064794	 -0.046278	  0.005539	  0.058212	  0.035237	 -0.024154	  0.047458	  0.096968	  0.146219	  0.118449
  0.002532	  0.015121	 -0.042261	 -0.089929	 -0.053571	  0.006151	  0.035696	  0.042681	  0.002261	  0.086089	  0.110558	  0.120291	  0.158265
 -0.038427	 -0.019593	 -0.046889	 -0.099732	 -0.083009	  0.045153	 -0.021162	 -0.000403	  0.005564	  0.118136	  0.104892	  0.149851	  0.151855
 -0.035272	 -0.039163	 -0.036528	 -0.074384	 -0.069731	  0.065147	 -0.006830	 -0.032622	  0.012939	  0.131927	  0.087304	  0.195382	  0.167917
 -0.011947	 -0.039408	 -0.086841	 -0.068514	 -0.058222	  0.035838	  0.039460	 -0.014726	  0.008363	  0.131935	  0.110479	  0.191090	  0.207537
 -0.028421	 -0.027843	 -0.047949	 -0.056499	 -0.051316	  0.041016	  0.050582	  0.008996	  0.031874	  0.106621	  0.169458	  0.247068	  0.228660
  0.009318	 -0.033906	 -0.033959	 -0.037020	 -0.024056	  0.039291	  0.028811	  0.074491	  0.063172	  0.124368	  0.208479	  0.303991	  0.269565
  0.047247	 -0.088458	 -0.013816	 -0.013661	 -0.031453	  0.031719	  0.053241	  0.143826	  0.085570	  0.162823	  0.223756	  0.344107	  0.290083
  0.002587	 -0.111870	  0.005889	 -0.047888	 -0.027164	  0.054034	  0.078088	  0.157722	  0.083923	  0.228066	  0.228309	  0.351704	  0.318419
 -0.007526	 -0.073120	 -0.006986	 -0.036875	 -0.010216	  0.065373	  0.089177	  0.169168	  0.105432	  0.230640	  0.212600	  0.354087	  0.303054
  0.014402	 -0.035022	 -0.016515	 -0.055756	 -0.000469	  0.074005	  0.121107	  0.153940	  0.142374	  0.220375	  0.199807	  0.353344	  0.238842
  0.006588	  0.000883	 -0.005412	 -0.065317	  0.021109	  0.113287	  0.137856	  0.131734	  0.152948	  0.207029	  0.187769	  0.279110	  0.184969
 -0.010133	  0.010920	  0.005158	 -0.043784	  0.017098	  0.125963	  0.150095	  0.104103	  0.139774	  0.152710	  0.144244	  0.192760	  0.108505
 -0.028703	  0.008207	 -0.002055	 -0.033858	  0.019346	  0.155969	  0.174750	  0.110878	  0.128077	  0.114159	  0.100198	  0.103236	  0.012013
 -0.027206	 -0.021164	  0.002002	 -0.031686	  0.033049	  0.165552	  0.162669	  0.095721	  0.090748	  0.082486	  0.054189	  0.069748	 -0.083827
 -0.034222	 -0.032580	  0.010117	 -0.034744	  0.022197	  0.105510	  0.141606	  0.116202	  0.033679	  0.018814	 -0.002299	 -0.043943	 -0.180723
 -0.049684	 -0.035933	 -0.016396	 -0.059067	  0.004638	  0.104402	  0.091839	  0.112356	 -0.030401	  0.007628	 -0.024317	 -0.069988	 -0.262454
 -0.050552	 -0.049745	  0.002408	 -0.065899	  0.014061	  0.090320	  0.054508	  0.105740	 -0.079777	 -0.019666	 -0.032441	 -0.092920	 -0.335987
  0.003349	 -0.038072	  0.007330	 -0.074558	  0.014609	  0.044831	  0.002555	  0.082685	 -0.059091	 -0.056197	 -0.096591	 -0.128921	 -0.299929
 -0.001721	 -0.017960	  0.023820	 -0.058295	  0.010800	  0.012984	 -0.032469	  0.030210	 -0.039186	 -0.094867	 -0.124534	 -0.155590	 -0.276006
  0.024780	 -0.000307	  0.038829	 -0.002017	 -0.019252	  0.043379	 -0.041935	  0.009429	 -0.036013	 -0.130626	 -0.126569	 -0.126213	 -0.241322
 -0.002096	 -0.003060	  0.039693	  0.041723	 -0.014345	  0.051025	 -0.050310	 -0.006962	 -0.038587	 -0.154700	 -0.129643	 -0.087214	 -0.192769
 -0.017434	  0.006759	  0.013257	  0.046775	  0.015201	  0.021845	 -0.044868	 -0.044305	 -0.055149	 -0.106215	 -0.098890	 -0.054774	 -0.123346
 -0.040932	  0.005288	 -0.012295	  0.021524	  0.016018	  0.031233	 -0.005578	 -0.070803	 -0.054950	 -0.073353	 -0.041001	  0.024337	 -0.088831
 -0.038831	 -0.016204	 -0.046754	 -0.016967	 -0.014747	  0.037334	  0.014072	 -0.043188	 -0.032227	 -0.049580	  0.018501	  0.079737	 -0.011521
 -0.054378	  0.001001	 -0.033700	 -0.061669	 -0.024803	  0.008055	  0.010889	 -0.043548	 -0.006400	  0.000801	  0.101002	  0.173136	  0.062821
 -0.047609	  0.039932	 -0.010920	 -0.051759	 -0.061857	 -0.010911	  0.034712	  0.020936	  0.069284	  0.056005	  0.145495	  0.163386	  0.123007
 -0.005268	  0.037616	 -0.003817	 -0.047732	 -0.026279	  0.001569	  0.055467	  0.064342	  0.127811	  0.115199	  0.145608	  0.199610	  0.129755
  0.020390	  0.018181	 -0.010777	 -0.038937	  0.041291	  0.021786	  0.083390	  0.095441	  0.157046	  0.124716	  0.121581	  0.257457	  0.135692
  0.025819	  0.031942	 -0.043314	 -0.054605	  0.076525	  0.038924	  0.092766	  0.149176	  0.179079	  0.105838	  0.116123	  0.192017	  0.135290
  0.030702	  0.053705	 -0.072049	 -0.034569	  0.060241	  0.032915	  0.100125	  0.172218	  0.163812	  0.107403	  0.106129	  0.130173	  0.101273
  0.042780	  0.028260	 -0.095242	  0.008183	  0.079969	  0.035650	  0.121004	  0.181124	  0.125390	  0.090617	  0.100672	  0.070263	  0.049715
  0.025899	  0.010205	 -0.083393	  0.032189	  0.050363	  0.029554	  0.125715	  0.152894	  0.069106	  0.071516	  0.089790	  0.038377	  0.047759
  0.003476	  0.031442	 -0.069961	  0.034092	  0.013528	  0.002436	  0.092152	  0.150824	  0.063127	  0.082844	  0.069861	  0.005062	  0.044157
  0.003646	  0.028446	 -0.055104	  0.032207	  0.046222	 -0.026271	  0.049874	  0.109491	  0.049924	  0.060938	  0.058703	 -0.037494	  0.041586
 -0.006383	  0.029200	 -0.006473	  0.024162	  0.040883	 -0.042311	  0.027456	  0.105600	  0.010748	  0.076609	  0.084590	 -0.009463	  0.017704
 -0.014307	 -0.002628	 -0.012946	  0.032658	  0.053518	 -0.014263	  0.008669	  0.099365	 -0.014802	  0.064055	  0.078125	  0.008132	 -0.043204
 -0.023438	 -0.012616	 -0.031245	  0.015521	  0.040005	 -0.021671	  0.028082	  0.111513	 -0.026320	  0.057594	  0.048952	 -0.016072	 -0.117497
 -0.021377	  0.000206	 -0.035543	 -0.004189	  0.010608	 -0.015459	  0.043280	  0.116510	 -0.011008	  0.067658	 -0.003370	 -0.070788	 -0.178701
 -0.037482	 -0.003639	 -0.026828	 -0.019930	 -0.016122	 -0.003614	  0.053342	  0.125535	 -0.029246	  0.042645	 -0.055522	 -0.097846	 -0.170510
 -0.056720	  0.003035	 -0.001099	 -0.018430	 -0.008548	  0.001527	  0.065873	  0.114864	 -0.009580	  0.008839	 -0.065674	 -0.100643	 -0.211511
 -0.042390	  0.020431	 -0.002825	 -0.028540	  0.029427	  0.001579	  0.088722	  0.108658	 -0.029261	 -0.024774	 -0.086781	 -0.099737	 -0.259531
 -0.025669	 -0.017856	 -0.031961	 -0.048124	  0.017761	 -0.016036	  0.092447	  0.078405	 -0.023188	 -0.029020	 -0.086347	 -0.116210	 -0.236324
 -0.038499	 -0.027443	 -0.062496	 -0.029831	  0.002269	 -0.025313	  0.070103	  0.010452	 -0.023824	 -0.069422	 -0.096711	 -0.153159	 -0.212752
 -0.044417	  0.003057	 -0.016913	 -0.027249	 -0.003140	 -0.026725	  0.034815	 -0.019844	 -0.034188	 -0.113888	 -0.126671	 -0.203131	 -0.181109
 -0.039411	  0.008216	 -0.002460	 -0.018714	 -0.000085	 -0.021782	  0.046286	  0.006595	 -0.063509	 -0.109836	 -0.139568	 -0.201514	 -0.171420
 -0.043953	 -0.016106	 -0.029392	  0.017814	  0.000013	  0.001894	  0.049191	  0.047669	 -0.052766	 -0.078290	 -0.102883	 -0.161256	 -0.121262
 -0.041097	 -0.005593	 -0.058498	  0.029932	 -0.032783	 -0.013685	  0.055416	  0.076021	 -0.048407	 -0.043213	 -0.081336	 -0.076914	 -0.056843
 -0.024762	 -0.036988	 -0.073945	  0.012390	 -0.046426	 -0.013403	  0.063924	  0.063879	 -0.060278	 -0.002425	 -0.022815	 -0.010727	 -0.020581
  0.003302	 -0.035847	 -0.083747	 -0.021051	 -0.010712	 -0.007047	  0.035694	  0.054120	 -0.025588	  0.017468	  0.026340	  0.004602	 -0.003094
 -0.016731	 -0.027535	 -0.059365	 -0.039969	  0.018505	  0.006421	  0.013939	  0.058915	 -0.014718	  0.042893	  0.032083	  0.040729	  0.033079
  0.008626	 -0.029553	 -0.048777	 -0.032909	 -0.020253	  0.015366	  0.041261	  0.073205	  0.022357	  0.043598	  0.070347	  0.037620	  0.051341
  0.017677	 -0.035045	 -0.021533	 -0.023195	 -0.046484	  0.020920	  0.034141	  0.062866	  0.048110	  0.020993	  0.060189	  0.031085	  0.018453
  0.078211	 -0.045854	 -0.019913	  0.013486	 -0.021328	  0.002485	  0.005391	  0.095676	  0.086888	  0.014203	  0.066453	  0.009173	  0.016150
  0.066763	 -0.056176	 -0.009916	  0.024391	  0.008300	  0.018390	  0.009677	  0.146359	  0.065812	 -0.018411	  0.086844	  0.005682	  0.024258
  0.038121	 -0.032709	  0.007752	  0.019096	  0.043478	  0.042620	 -0.003018	  0.156883	  0.053940	 -0.024933	  0.113250	 -0.012877	 -0.039820
 -0.005358	 -0.002878	  0.017154	  0.002759	  0.036812	  0.011902	  0.019428	  0.141544	  0.022793	 -0.035294	  0.079324	 -0.040102	 -0.073973
 -0.008259	 -0.001727	  0.001214	  0.007889	  0.000657	  0.010802	  0.029924	  0.118057	 -0.049415	 -0.022280	  0.042644	 -0.065030	 -0.041749
  0.007473	  0.006255	 -0.039144	  0.009069	  0.018583	 -0.012917	  0.016318	  0.059893	 -0.053276	 -0.006048	  0.011151	 -0.048649	 -0.038052
  0.006481	  0.022072	 -0.049206	  0.014483	  0.023077	 -0.004362	  0.009844	  0.023698	 -0.024388	 -0.015092	  0.020473	 -0.054065	 -0.041961
  0.001500	  0.033347	 -0.041843	  0.054349	  0.060274	  0.002393	  0.015531	 -0.025901	 -0.016098	 -0.008024	 -0.010070	 -0.049484	 -0.052262
 -0.012434	  0.011932	 -0.063799	  0.062506	  0.056164	 -0.022150	  0.031793	 -0.021549	 -0.032706	 -0.003416	 -0.000913	 -0.056505	 -0.037662
 -0.033575	 -0.013717	 -0.105359	  0.062035	  0.016385	 -0.032048	  0.043567	  0.012204	 -0.036237	 -0.021354	  0.021769	 -0.047271	 -0.045860
 -0.035028	 -0.026307	 -0.098108	  0.057331	 -0.016251	 -0.019030	  0.047067	  0.023407	 -0.051948	  0.009548	  0.049091	 -0.005393	 -0.059869
 -0.067755	 -0.007751	 -0.071855	  0.044731	 -0.019001	 -0.025887	  0.054868	  0.068720	 -0.029635	  0.031677	  0.074823	  0.011216	 -0.062593
 -0.110634	  0.039416	 -0.075445	  0.036962	 -0.035679	 -0.001975	  0.071453	  0.091138	  0.008330	  0.030419	  0.096924	  0.028835	 -0.007320
 -0.095942	  0.000892	 -0.075907	  0.006324	 -0.016757	  0.048586	  0.059950	  0.111252	  0.026448	  0.057745	  0.100156	  0.070444	  0.019960
 -0.057140	 -0.034130	 -0.081791	 -0.014417	 -0.030935	  0.066512	  0.032615	  0.104611	  0.026118	  0.079923	  0.155566	  0.120454	  0.036231
 -0.040899	 -0.039987	 -0.072699	  0.025977	 -0.058930	  0.026580	  0.064365	  0.097193	  0.057340	  0.078182	  0.178274	  0.111547	  0.064097
 -0.013692	 -0.038365	 -0.054124	  0.025440	 -0.040939	  0.030607	  0.093474	  0.093758	  0.081080	  0.100787	  0.197023	  0.131520	  0.089857
 -0.008841	 -0.037447	 -0.059301	  0.023165	 -0.041664	  0.016915	  0.062960	  0.118226	  0.093319	  0.079233	  0.254194	  0.115065	  0.070113
 -0.016022	 -0.055599	 -0.046783	  0.032942	 -0.033648	  0.009999	  0.096068	  0.169883	  0.070929	  0.091486	  0.259987	  0.142951	  0.079362
 -0.040893	 -0.061075	 -0.022492	  0.018756	 -0.034716	  0.029922	  0.131007	  0.212307	  0.068894	  0.096695	  0.237112	  0.193420	  0.110154
 -0.072932	 -0.064830	 -0.013945	  0.025004	  0.012748	  0.077746	  0.124609	  0.250525	  0.078711	  0.147786	  0.220210	  0.189484	  0.086331
 -0.064290	 -0.051500	 -0.019901	  0.041860	 -0.013463	  0.080758	  0.110670	  0.226046	  0.076633	  0.182523	  0.191448	  0.161821	  0.087282
 -0.055353	 -0.054305	 -0.016502	  0.008441	  0.000910	  0.088829	  0.125716	  0.196321	  0.075274	  0.197176	  0.159011	  0.110238	  0.096713
 -0.024701	 -0.069839	 -0.017357	 -0.002210	  0.007790	  0.137112	  0.146524	  0.207034	  0.113249	  0.184335	  0.102215	  0.095940	  0.073240
 -0.014686	 -0.066309	 -0.028002	  0.017076	 -0.016415	  0.114452	  0.173140	  0.221603	  0.091080	  0.169904	  0.088303	  0.054920	  0.015156
 -0.023033	 -0.046342	 -0.026166	  0.040394	  0.001713	  0.121785	  0.137830	  0.223840	  0.080190	  0.176910	  0.078012	  0.014129	 -0.030656
 -0.038246	 -0.025907	 -0.009817	  0.035261	  0.027088	  0.121097	  0.136356	  0.222186	  0.052179	  0.190884	  0.056994	  0.023934	 -0.028612
 -0.052913	 -0.029810	  0.012646	  0.055800	  0.037725	  0.122903	  0.155424	  0.236590	  0.018299	  0.116402	  0.021112	 -0.018021	 -0.046412
 -0.056731	 -0.014268	  0.030711	  0.032141	  0.074601	  0.096362	  0.152659	  0.214108	 -0.013800	  0.079649	  0.002079	 -0.025611	 -0.085979
 -0.061830	 -0.001886	  0.002684	  0.021273	  0.094413	  0.080873	  0.123197	  0.169887	 -0.051410	  0.058725	 -0.037781	 -0.071200	 -0.122313
 -0.063020	 -0.029679	 -0.020398	  0.026983	  0.108747	  0.076998	  0.113445	  0.154475	 -0.079313	  0.039680	 -0.090615	 -0.110065	 -0.175802
 -0.057866	 -0.038391	 -0.030908	  0.022912	  0.117752	  0.080794	  0.103658	  0.147765	 -0.094326	  0.004741	 -0.093720	 -0.128785	 -0.249118
 -0.075751	 -0.061650	 -0.019480	  0.035588	  0.090281	  0.042302	  0.073446	  0.119803	 -0.087110	 -0.011099	 -0.126381	 -0.146779	 -0.257261
 -0.100997	 -0.049094	  0.019198	  0.028496	  0.097077	  0.001494	  0.067000	  0.112141	 -0.098274	 -0.067866	 -0.182796	 -0.150229	 -0.269736
 -0.096782	 -0.005612	  0.012178	  0.032869	  0.103039	  0.002104	  0.041839	  0.131695	 -0.090809	 -0.116240	 -0.218881	 -0.133211	 -0.241198
 -0.064802	 -0.004928	  0.009559	  0.046628	  0.115450	 -0.010385	  0.052201	  0.111083	 -0.134766	 -0.115683	 -0.200724	 -0.163695	 -0.260574
 -0.076316	 -0.018920	  0.023770	  0.074877	  0.124630	 -0.021282	  0.030401	  0.043502	 -0.164966	 -0.138295	 -0.182051	 -0.214509	 -0.251482
 -0.079721	  0.014596	  0.023396	  0.041879	  0.081621	 -0.039912	 -0.013726	 -0.020223	 -0.206612	 -0.148601	 -0.156073	 -0.221016	 -0.219015
 -0.067097	 -0.002052	  0.004721	  0.025957	  0.068084	 -0.045993	 -0.043693	 -0.053722	 -0.210433	 -0.148748	 -0.133358	 -0.211193	 -0.169514
 -0.056474	  0.011774	 -0.041489	  0.042096	  0.061209	 -0.034608	 -0.085959	 -0.030265	 -0.197689	 -0.122160	 -0.108964	 -0.201618	 -0.129460
 -0.079944	  0.021703	 -0.051983	  0.024508	  0.023713	 -0.017785	 -0.087418	 -0.038699	 -0.206149	 -0.135477	 -0.110288	 -0.143248	 -0.129507
 -0.068029	  0.007059	 -0.011066	  0.037191	  0.000810	 -0.015685	 -0.086091	 -0.023799	 -0.192667	 -0.118007	 -0.100097	 -0.079497	 -0.084641
 -0.046606	 -0.012200	  0.033051	  0.029684	 -0.033155	 -0.058962	 -0.101628	 -0.025276	 -0.167275	 -0.067714	 -0.042384	 -0.050712	 -0.075489
 -0.065699	  0.004759	  0.048504	 -0.004448	 -0.009675	 -0.087931	 -0.083145	 -0.032333	 -0.132203	 -0.034122	  0.012013	 -0.029232	 -0.044394
 -0.105114	  0.012934	  0.063050	 -0.007622	 -0.037929	 -0.091290	 -0.052127	 -0.006836	 -0.115400	 -0.010173	  0.013548	 -0.021625	 -0.058827
 -0.136291	  0.005485	  0.022167	 -0.013806	 -0.057139	 -0.103714	 -0.041380	 -0.000593	 -0.112682	 -0.022535	 -0.006226	 -0.041521	 -0.036239
 -0.133042	  0.022893	 -0.021019	 -0.006936	 -0.057774	 -0.122673	  0.013930	 -0.026000	 -0.116215	 -0.004151	  0.030424	 -0.027501	  0.010289
 -0.095785	  0.019283	 -0.002232	  0.025572	 -0.045167	 -0.151233	  0.011464	  0.001202	 -0.090743	  0.050272	  0.040261	 -0.027594	  0.030377
 -0.079590	  0.021078	  0.006442	  0.047385	 -0.072356	 -0.155063	 -0.057515	  0.058597	 -0.070678	  0.054917	  0.058995	 -0.040992	  0.053751
 -0.063429	  0.049684	  0.008843	  0.019010	 -0.073405	 -0.132664	 -0.059944	  0.079048	 -0.036065	  0.056502	  0.074000	 -0.047701	  0.066998
 -0.070468	  0.036133	 -0.011343	  0.028543	 -0.057490	 -0.104569	 -0.044103	  0.108230	  0.023524	  0.077525	  0.044842	 -0.049396	  0.086511
 -0.089612	  0.015126	 -0.011401	  0.026773	 -0.090594	 -0.096824	  0.029730	  0.103099	  0.026782	  0.058129	  0.006425	 -0.032044	  0.084864
 -0.104581	  0.013045	 -0.030820	  0.036602	 -0.086698	 -0.075422	  0.037558	  0.093079	  0.015094	  0.054086	 -0.005913	 -0.001862	  0.072286
 -0.081526	 -0.009988	 -0.042490	  0.070308	 -0.085686	 -0.060718	  0.030197	  0.107755	 -0.002416	  0.042910	  0.006892	 -0.024898	  0.033692
 -0.078937	 -0.040934	 -0.019116	  0.061343	 -0.077764	 -0.065569	  0.044728	  0.106025	 -0.032879	  0.074865	 -0.009677	 -0.045213	 -0.039993
 -0.073684	 -0.048861	 -0.020871	  0.039636	 -0.062418	 -0.063262	  0.030178	  0.077144	 -0.034362	  0.066817	  0.004587	 -0.095461	 -0.138224
 -0.050292	 -0.046255	 -0.040272	  0.023413	 -0.061526	 -0.012635	  0.011545	  0.071395	 -0.068389	  0.021440	  0.030470	 -0.160786	 -0.194918
 -0.044107	 -0.024139	 -0.076588	  0.058330	 -0.059117	  0.012916	  0.050640	  0.052302	 -0.075476	 -0.036391	  0.033197	 -0.223847	 -0.244781
 -0.032357	  0.000830	 -0.065243	  0.066377	 -0.070858	  0.021988	  0.061505	  0.047337	 -0.069382	 -0.076736	 -0.016266	 -0.246464	 -0.288139
 -0.052335	 -0.024048	 -0.051421	  0.088015	 -0.063129	  0.026593	  0.053229	  0.007545	 -0.079992	 -0.107213	 -0.063103	 -0.247940	 -0.319824
 -0.006681	 -0.058071	 -0.068923	  0.057190	 -0.072924	  0.003841	  0.066908	 -0.042135	 -0.107014	 -0.103245	 -0.097586	 -0.270500	 -0.350087
 -0.020187	 -0.079399	 -0.065149	  0.041314	 -0.071483	 -0.025352	  0.042698	 -0.061447	 -0.102702	 -0.106177	 -0.167594	 -0.309094	 -0.392578
 -0.013474	 -0.047444	 -0.060542	  0.035454	 -0.053399	 -0.027769	  0.005858	 -0.063670	 -0.117518	 -0.156080	 -0.179134	 -0.303115	 -0.373036
 -0.039854	  0.008431	 -0.065340	  0.017180	 -0.025254	 -0.022373	 -0.012036	 -0.086426	 -0.140513	 -0.176717	 -0.181258	 -0.327324	 -0.368678
 -0.037355	  0.024586	 -0.048998	  0.043715	 -0.025163	 -0.040344	 -0.051785	 -0.108512	 -0.115304	 -0.197046	 -0.222479	 -0.368096	 -0.347009
 -0.038826	  0.022771	 -0.032084	  0.059920	 -0.018542	 -0.047724	 -0.119706	 -0.122044	 -0.151549	 -0.206329	 -0.280209	 -0.377618	 -0.344880
 -0.030515	  0.016348	 -0.015667	  0.047188	 -0.021209	 -0.066673	 -0.088007	 -0.127980	 -0.227518	 -0.219891	 -0.299307	 -0.381420	 -0.320444
  0.020413	 -0.006783	 -0.000594	  0.018563	 -0.041386	 -0.083776	 -0.097161	 -0.159969	 -0.228821	 -0.240287	 -0.283068	 -0.366420	 -0.305830
 -0.007481	 -0.031666	  0.012721	  0.020691	 -0.032636	 -0.079643	 -0.082996	 -0.190800	 -0.270077	 -0.243330	 -0.265662	 -0.349872	 -0.281574
 -0.058373	 -0.037214	  0.027327	  0.015701	 -0.032590	 -0.095672	 -0.096128	 -0.187121	 -0.274297	 -0.210263	 -0.256432	 -0.325108	 -0.284742
 -0.099731	 -0.061654	 -0.025602	  0.023058	 -0.021291	 -0.115309	 -0.122331	 -0.209498	 -0.248731	 -0.203004	 -0.249179	 -0.319874	 -0.283934
 -0.052194	 -0.045740	 -0.067386	  0.012323	 -0.023483	 -0.093869	 -0.149905	 -0.160401	 -0.203940	 -0.204204	 -0.247883	 -0.293374	 -0.272916
 -0.023534	 -0.043258	 -0.078488	  0.001731	 -0.067314	 -0.094872	 -0.126236	 -0.133437	 -0.139826	 -0.190641	 -0.221789	 -0.273593	 -0.294914
 -0.035275	 -0.057600	 -0.059776	  0.021123	 -0.076514	 -0.139827	 -0.141247	 -0.136297	 -0.153376	 -0.162882	 -0.179655	 -0.277261	 -0.299731
 -0.020518	 -0.039486	 -0.047307	  0.030976	 -0.083692	 -0.155514	 -0.132892	 -0.131929	 -0.171018	 -0.150255	 -0.160692	 -0.297394	 -0.283373
 -0.039985	 -0.080358	 -0.023267	  0.034049	 -0.098132	 -0.158603	 -0.147366	 -0.113644	 -0.132767	 -0.127788	 -0.172227	 -0.262536	 -0.261506
 -0.091089	 -0.059253	 -0.058330	  0.061274	 -0.089335	 -0.130721	 -0.118749	 -0.040339	 -0.100215	 -0.136215	 -0.206414	 -0.241429	 -0.244588
 -0.087159	  0.004130	 -0.070019	  0.052024	 -0.133530	 -0.089585	 -0.068603	 -0.033997	 -0.107596	 -0.104431	 -0.204308	 -0.236887	 -0.199074
 -0.058377	  0.029496	 -0.067139	  0.065061	 -0.121338	 -0.083327	 -0.057565	 -0.037858	 -0.078326	 -0.088976	 -0.206179	 -0.208061	 -0.192835
 -0.107405	 -0.027178	 -0.063764	  0.040418	 -0.087638	 -0.093872	 -0.037144	 -0.030396	 -0.069541	 -0.114041	 -0.188235	 -0.214724	 -0.217344
 -0.105034	 -0.061708	 -0.085170	  0.024105	 -0.060713	 -0.044861	 -0.027367	 -0.034683	 -0.055700	 -0.132290	 -0.196819	 -0.198572	 -0.178133
 -0.062222	 -0.035275	 -0.095055	  0.027839	 -0.056139	  0.022637	  0.007429	 -0.015682	 -0.037099	 -0.159168	 -0.176943	 -0.178624	 -0.182803
 -0.072112	 -0.033914	 -0.071105	  0.059920	 -0.051387	  0.007791	  0.009314	  0.001532	 -0.029472	 -0.190937	 -0.145466	 -0.203563	 -0.183494
 -0.052051	 -0.018294	 -0.041915	  0.089372	 -0.051978	 -0.013012	 -0.027117	  0.013296	 -0.080291	 -0.169913	 -0.106593	 -0.160416	 -0.165705
 -0.083894	  0.000475	 -0.005421	  0.072542	 -0.043727	 -0.044952	 -0.071121	 -0.003213	 -0.104062	 -0.172451	 -0.095841	 -0.112350	 -0.177116
 -0.049485	 -0.012204	 -0.021642	  0.064297	 -0.026103	 -0.056770	 -0.076552	 -0.038399	 -0.133498	 -0.159765	 -0.144225	 -0.077815	 -0.153878
  0.012613	 -0.013510	 -0.018454	  0.045409	 -0.052602	 -0.063445	 -0.051012	 -0.014757	 -0.132448	 -0.155788	 -0.138329	 -0.084846	 -0.141945
  0.048272	 -0.011855	 -0.018890	  0.043055	 -0.026795	 -0.050899	 -0.036952	 -0.009671	 -0.094157	 -0.174719	 -0.162894	 -0.095296	 -0.124879
  0.015048	  0.004788	 -0.025617	  0.031458	 -0.028287	 -0.053199	 -0.064416	  0.014662	 -0.091013	 -0.170070	 -0.184203	 -0.077866	 -0.090277
  0.011532	  0.033043	 -0.021356	  0.061828	 -0.059729	 -0.056869	 -0.078363	  0.009679	 -0.113677	 -0.192883	 -0.157554	 -0.070332	 -0.073810
 -0.002913	  0.036107	 -0.020919	  0.080773	 -0.047272	 -0.038987	 -0.089864	 -0.050124	 -0.115024	 -0.183615	 -0.154186	 -0.076672	 -0.079659
  0.002167	  0.031133	 -0.042521	  0.095533	 -0.030508	 -0.020171	 -0.097199	 -0.071745	 -0.156270	 -0.128016	 -0.131852	 -0.079490	 -0.088335
  0.014308	  0.021028	 -0.048340	  0.067857	 -0.051070	 -0.031773	 -0.124646	 -0.103392	 -0.156583	 -0.114484	 -0.102087	 -0.079461	 -0.088166
  0.016727	  0.026526	 -0.042564	  0.047526	 -0.083864	 -0.060925	 -0.156243	 -0.073603	 -0.126617	 -0.051627	 -0.074204	 -0.079926	 -0.106704
  0.028039	  0.026812	 -0.033228	  0.074536	 -0.081166	 -0.052254	 -0.161473	 -0.032326	 -0.131958	 -0.032058	 -0.052386	 -0.062164	 -0.110596
  0.014637	  0.023509	 -0.018693	  0.055821	 -0.046609	 -0.063270	 -0.154609	 -0.011399	 -0.131345	 -0.050328	 -0.070301	 -0.077263	 -0.096024
  0.015063	  0.004599	  0.009432	  0.048804	 -0.028487	 -0.084299	 -0.167304	 -0.006862	 -0.101031	 -0.028200	 -0.095055	 -0.061855	 -0.116581
 -0.011474	 -0.028449	 -0.009231	  0.049262	 -0.001481	 -0.100461	 -0.177704	 -0.009728	 -0.085082	 -0.022875	 -0.109284	 -0.042265	 -0.122187
  0.007284	 -0.017201	 -0.021125	  0.033311	  0.027387	 -0.071579	 -0.184503	  0.007904	 -0.090703	 -0.029496	 -0.068052	 -0.060990	 -0.085318
 -0.016699	 -0.005204	 -0.042279	  0.012655	  0.009305	 -0.050587	 -0.144323	 -0.009312	 -0.093688	 -0.023589	 -0.031710	 -0.062791	 -0.052844
 -0.051459	  0.005566	 -0.024055	 -0.011967	 -0.024407	 -0.075344	 -0.119973	 -0.043275	 -0.063620	  0.008242	 -0.006763	 -0.075431	 -0.045000
 -0.011463	  0.011422	 -0.037268	 -0.004917	 -0.031734	 -0.065085	 -0.136697	 -0.053516	 -0.030503	  0.022941	 -0.003500	 -0.053918	 -0.055126
  0.004303	 -0.001226	 -0.038553	  0.002327	 -0.017628	 -0.042719	 -0.178153	  0.010578	 -0.023748	  0.078515	  0.004875	 -0.063863	 -0.062222
 -0.000561	 -0.005795	 -0.040467	  0.001194	  0.001067	 -0.035847	 -0.237065	  0.011609	 -0.002025	  0.103242	 -0.000201	 -0.072993	 -0.096762
 -0.019827	 -0.010813	 -0.030798	 -0.008665	  0.007966	 -0.066801	 -0.228366	  0.023478	 -0.004850	  0.098082	 -0.040890	 -0.090398	 -0.088060
 -0.022959	  0.011689	 -0.002216	 -0.012628	  0.005048	 -0.068038	 -0.139117	  0.012643	 -0.022574	  0.089064	 -0.033895	 -0.098862	 -0.073269
  0.008246	  0.009108	  0.003588	 -0.011709	 -0.026124	 -0.021083	 -0.119110	 -0.016463	 -0.020531	  0.083693	 -0.011707	 -0.082470	 -0.106364
  0.029490	  0.014054	 -0.002496	 -0.041690	 -0.041404	  0.010608	 -0.116211	 -0.041915	 -0.040523	  0.090911	  0.036564	 -0.096596	 -0.106831
  0.051599	  0.005308	  0.043982	 -0.038211	 -0.030773	  0.052786	 -0.098674	 -0.061456	 -0.054128	  0.084686	  0.041071	 -0.088063	 -0.121593
  0.047533	 -0.014341	  0.075059	 -0.002654	 -0.028204	  0.046251	 -0.091370	 -0.040584	 -0.072028	  0.099754	  0.038406	 -0.075770	 -0.103806
  0.059911	 -0.034130	  0.023148	  0.012832	 -0.047835	  0.011151	 -0.094836	 -0.024741	 -0.086298	  0.087217	  0.015260	 -0.087428	 -0.114513
  0.052915	 -0.044056	 -0.032746	 -0.005513	 -0.050882	 -0.005461	 -0.091771	 -0.007932	 -0.091698	  0.080606	 -0.013420	 -0.053042	 -0.141973
  0.070689	 -0.042398	 -0.042610	 -0.045635	 -0.023895	 -0.017711	 -0.087601	  0.018426	 -0.073021	  0.087988	 -0.010336	 -0.032896	 -0.125977
  0.053411	 -0.022912	 -0.013828	 -0.046249	 -0.022585	 -0.002640	 -0.094845	  0.034318	 -0.079809	  0.058393	 -0.014473	 -0.055983	 -0.095368
  0.030035	 -0.009861	  0.001827	 -0.056289	 -0.018145	  0.033024	 -0.090397	  0.033125	 -0.084582	  0.052121	 -0.010266	 -0.070278	 -0.081782
 -0.009026	 -0.024948	 -0.011555	 -0.054386	 -0.001513	  0.040711	 -0.110368	  0.016283	 -0.071402	  0.056240	 -0.010393	 -0.066185	 -0.054990
 -0.026689	 -0.034143	 -0.023121	 -0.043458	  0.002255	  0.033170	 -0.082288	  0.024244	 -0.061619	  0.046568	 -0.001679	 -0.054389	 -0.050330
 -0.027799	 -0.007055	 -0.050613	 -0.026852	 -0.012245	 -0.024488	 -0.057321	  0.041559	 -0.039024	  0.047687	  0.041390	 -0.036790	 -0.070644
 -0.026055	 -0.008477	 -0.058830	 -0.060991	 -0.017387	 -0.043458	 -0.052981	  0.063081	 -0.053808	  0.071514	  0.037809	 -0.015716	 -0.125579
 -0.022568	  0.006150	 -0.052442	 -0.091780	 -0.048607	 -0.030863	 -0.068781	  0.077915	 -0.055802	  0.069699	  0.009904	 -0.015883	 -0.096801
 -0.027598	  0.021613	 -0.021720	 -0.068579	 -0.081372	 -0.003046	 -0.047130	  0.120719	 -0.070455	  0.027871	  0.010655	 -0.021524	 -0.026731
 -0.018525	  0.033478	  0.018778	 -0.051614	 -0.068434	  0.026590	 -0.013294	  0.138230	 -0.080763	  0.045643	  0.017329	  0.008735	 -0.029296
 -0.026165	  0.045799	 -0.010399	 -0.074151	 -0.044815	  0.021813	  0.001115	  0.114560	 -0.079085	  0.072133	  0.024989	  0.037770	 -0.062926
 -0.009740	  0.037564	 -0.017214	 -0.087622	 -0.043352	  0.022153	 -0.037595	  0.093988	 -0.070350	  0.076829	  0.035656	  0.039817	 -0.056923
 -0.010160	  0.005102	 -0.012083	 -0.068306	 -0.046936	 -0.027775	 -0.015413	  0.094434	 -0.078376	  0.066545	  0.016953	 -0.016443	 -0.031703
 -0.022725	  0.011949	 -0.004761	 -0.093904	 -0.040821	 -0.056380	  0.040073	  0.073860	 -0.083798	  0.064265	 -0.008346	 -0.054428	 -0.042985
  0.001956	 -0.017872	  0.003655	 -0.079684	 -0.034124	 -0.041328	  0.078414	  0.040451	 -0.054287	  0.074197	  0.008482	 -0.062043	 -0.046678
 -0.002056	 -0.056182	  0.008158	 -0.050883	 -0.016806	 -0.013149	  0.069683	  0.054460	 -0.042947	  0.085879	 -0.019396	 -0.052761	 -0.053466
 -0.033916	 -0.063365	 -0.002544	 -0.068738	 -0.007474	 -0.006517	  0.005218	  0.067939	 -0.050533	  0.086394	 -0.033821	 -0.036635	 -0.055006
 -0.024225	 -0.067000	 -0.027037	 -0.053911	 -0.022263	 -0.001141	  0.005818	  0.065954	 -0.067835	  0.078970	 -0.012485	 -0.033437	 -0.107690
 -0.024709	 -0.050558	 -0.054093	 -0.048245	 -0.043906	  0.025625	  0.000737	  0.075634	 -0.087573	  0.075464	 -0.005231	 -0.049300	 -0.124658
 -0.014001	 -0.028026	 -0.029755	 -0.080685	 -0.052510	  0.007422	  0.047388	  0.082669	 -0.091473	  0.070680	 -0.026284	 -0.043481	 -0.132735
 -0.000428	 -0.015150	 -0.025489	 -0.097782	 -0.039068	 -0.000390	  0.053151	  0.050270	 -0.077495	  0.064269	 -0.017035	 -0.014414	 -0.155100
  0.006280	 -0.019725	 -0.015024	 -0.110762	 -0.035411	  0.012122	  0.083272	  0.028417	 -0.069024	  0.014968	 -0.002503	  0.035327	 -0.157822
 -0.029856	 -0.008452	 -0.019415	 -0.053191	 -0.037492	  0.027659	  0.112253	  0.045126	 -0.074071	  0.017292	 -0.028634	  0.057453	 -0.117589
 -0.046596	  0.018486	 -0.022586	 -0.011450	 -0.039237	  0.025175	  0.057436	  0.086922	 -0.066091	  0.040999	 -0.037550	  0.036354	 -0.099450
 -0.049128	  0.034808	 -0.037354	 -0.008844	 -0.050303	  0.023818	  0.038858	  0.119506	 -0.087980	  0.045638	 -0.037936	  0.011660	 -0.101432
 -0.055807	  0.037879	 -0.088627	 -0.009412	 -0.066896	  0.052838	  0.010434	  0.124163	 -0.106637	  0.039651	 -0.003574	  0.005181	 -0.125927
  0.028530	  0.030547	 -0.057406	 -0.024489	  0.055396	 -0.020564	  0.030329	 -0.035676	 -0.024964	  0.026713	 -0.039859	  0.017836	  0.013143
  0.026838	  0.031527	 -0.042542	 -0.047093	  0.084999	 -0.013307	 -0.007084	 -0.039426	  0.002520	  0.037803	 -0.005927	 -0.000042	 -0.009943
  0.029621	  0.017133	 -0.025592	 -0.036166	  0.076415	  0.015771	  0.019917	 -0.058931	 -0.024093	  0.013930	 -0.002517	 -0.047800	 -0.018920
  0.006709	  0.017228	 -0.036996	  0.003205	  0.056802	  0.029445	  0.028979	 -0.018290	 -0.004533	  0.046702	 -0.013377	 -0.014942	 -0.026324
 -0.039103	 -0.015767	  0.000736	  0.049641	  0.040648	  0.013976	  0.035559	 -0.000586	  0.020612	  0.040002	 -0.053160	  0.014057	  0.001918
 -0.029234	 -0.031405	  0.028951	  0.061140	  0.019195	  0.012158	  0.032555	  0.015234	  0.031666	  0.019605	 -0.069694	  0.022306	 -0.019098
 -0.006200	 -0.020077	  0.051496	  0.029806	  0.001740	 -0.022917	 -0.007086	  0.000521	 -0.018193	 -0.008619	 -0.046488	  0.025189	 -0.027629
  0.009508	 -0.028128	  0.048179	 -0.019391	  0.003969	 -0.003275	 -0.025730	 -0.014377	 -0.038346	 -0.022454	 -0.023155	  0.008500	 -0.055387
  0.021510	 -0.031434	  0.031485	  0.001685	  0.006482	  0.003927	 -0.022587	 -0.001646	 -0.036933	 -0.045763	 -0.018849	  0.003271	 -0.044542
  0.001276	 -0.040427	  0.013070	 -0.008177	  0.004543	 -0.024799	 -0.011310	 -0.011563	 -0.028966	 -0.048856	 -0.022415	  0.015392	  0.006705
  0.001265	 -0.014050	  0.003125	 -0.034569	  0.001393	 -0.047614	 -0.003531	  0.017003	 -0.021486	 -0.046456	  0.014134	  0.038623	  0.028033
  0.012771	 -0.026119	  0.003603	 -0.026854	  0.007862	 -0.021532	 -0.013882	  0.039728	  0.021388	 -0.047347	  0.033935	 -0.013753	  0.042459
 -0.011387	 -0.027362	  0.022984	 -0.014040	 -0.021185	  0.000844	  0.012135	  0.038610	  0.011230	  0.011684	  0.031403	 -0.016631	  0.060073
 -0.036260	 -0.003495	  0.027527	 -0.000353	 -0.042006	 -0.001849	  0.007853	  0.038975	  0.004025	  0.027827	  0.027950	 -0.005969	  0.037735
  0.019219	  0.012850	  0.017942	 -0.004528	 -0.045711	  0.007152	 -0.005578	  0.035863	  0.026297	  0.034235	  0.033319	  0.015842	  0.025583
  0.039363	  0.023616	  0.015204	  0.009046	 -0.040491	 -0.004427	  0.013747	  0.014468	  0.022091	  0.026902	  0.036509	  0.020414	  0.032683
  0.000064	  0.034462	 -0.001351	  0.020133	 -0.035628	  0.017129	 -0.017726	  0.006844	  0.005958	  0.006297	  0.023832	  0.004222	  0.010909
 -0.009260	  0.036428	 -0.007369	  0.014627	 -0.047294	  0.023795	 -0.010600	  0.006327	  0.023693	 -0.020490	  0.012458	 -0.030111	 -0.002276
 -0.022453	  0.020467	 -0.042632	  0.024754	 -0.080157	  0.025673	 -0.017108	  0.003095	  0.023355	 -0.036567	  0.038406	 -0.044152	 -0.020636
 -0.042777	  0.014005	 -0.050416	  0.001623	 -0.046973	  0.010413	 -0.038853	 -0.036171	  0.004678	 -0.015148	  0.043493	 -0.012252	 -0.034487
 -0.050244	 -0.002065	 -0.052680	 -0.062238	 -0.038697	  0.009529	 -0.076839	 -0.036054	 -0.000074	  0.011734	  0.038057	 -0.008811	 -0.055046
 -0.061599	 -0.011222	 -0.069671	 -0.076976	 -0.023433	  0.033405	 -0.093861	 -0.006143	 -0.018680	  0.017138	  0.052962	 -0.033753	 -0.056743
 -0.039778	 -0.018946	 -0.063228	 -0.021226	  0.008327	  0.031203	 -0.106213	 -0.014587	 -0.031968	 -0.009083	  0.035531	 -0.035537	 -0.077599
  0.011109	 -0.042511	 -0.051244	  0.012555	 -0.014980	 -0.014775	 -0.088679	 -0.001080	 -0.035344	 -0.021443	  0.011462	 -0.023081	 -0.093870
 -0.010176	 -0.011972	 -0.066208	 -0.006666	 -0.000212	 -0.029270	 -0.090971	  0.005699	 -0.041782	 -0.020268	  0.009891	  0.000287	 -0.055238
 -0.015666	 -0.013695	 -0.066891	 -0.035779	  0.001419	 -0.024949	 -0.094626	 -0.010813	 -0.061920	  0.013913	  0.004615	 -0.024797	 -0.042650
 -0.005557	 -0.001437	 -0.053553	 -0.032162	 -0.015404	 -0.026091	 -0.077678	 -0.019402	 -0.074202	  0.000413	  0.012824	 -0.047086	 -0.037577
 -0.006476	  0.009018	 -0.043000	 -0.027432	 -0.002197	 -0.025396	 -0.071782	 -0.016236	 -0.069123	 -0.004420	  0.013317	 -0.051537	 -0.063956
  0.012724	  0.010877	 -0.016866	 -0.026668	  0.006841	 -0.038002	 -0.080408	 -0.027123	 -0.076974	 -0.008581	 -0.022033	 -0.083515	 -0.079627
  0.016762	  0.002386	 -0.013224	 -0.051639	  0.039742	 -0.053232	 -0.056284	  0.008926	 -0.039024	  0.003152	 -0.058562	 -0.091742	 -0.096426
  0.019265	 -0.024544	  0.006517	 -0.058411	  0.048637	 -0.040383	 -0.060729	  0.019561	 -0.028102	  0.009559	 -0.038387	 -0.086911	 -0.097166
  0.027921	 -0.009111	 -0.008365	 -0.073795	  0.014863	  0.007614	 -0.038744	  0.001243	 -0.044186	  0.016893	 -0.022196	 -0.071819	 -0.073138
  0.011538	  0.014863	 -0.007789	 -0.044756	 -0.006958	  0.028065	 -0.027821	 -0.026333	 -0.080639	  0.052777	 -0.016037	 -0.095167	 -0.044900
 -0.005287	  0.039703	 -0.009659	 -0.072942	 -0.008638	  0.036508	 -0.037932	 -0.042693	 -0.073759	  0.021791	 -0.007361	 -0.117501	 -0.033983
  0.009569	  0.030792	 -0.009444	 -0.074188	  0.019730	  0.030593	 -0.062397	 -0.037880	 -0.062048	 -0.002895	 -0.007674	 -0.114641	 -0.033477
  0.005687	  0.027850	 -0.026148	 -0.048317	  0.068289	  0.033691	 -0.081699	 -0.038871	 -0.098440	 -0.016999	 -0.011890	 -0.078917	 -0.056586
  0.001176	  0.060264	 -0.027838	 -0.043945	  0.069451	  0.040662	 -0.070942	 -0.061372	 -0.100338	 -0.027583	 -0.020091	 -0.044821	 -0.058134
  0.020481	  0.086721	 -0.066419	 -0.054753	  0.055999	  0.055657	 -0.068602	 -0.049695	 -0.069368	 -0.023778	 -0.013720	 -0.044610	 -0.080550
  0.031383	  0.061185	 -0.068237	 -0.052912	  0.027493	  0.031598	 -0.058927	 -0.022006	 -0.060056	 -0.034061	 -0.033176	 -0.030247	 -0.069503
 -0.010479	  0.073021	 -0.100769	 -0.045402	 -0.002538	  0.028800	 -0.080822	 -0.018130	 -0.049053	 -0.009214	 -0.028286	 -0.044859	 -0.071107
 -0.032339	  0.099022	 -0.099305	 -0.049168	 -0.029583	  0.008430	 -0.098499	 -0.007572	 -0.020823	 -0.001268	 -0.008358	 -0.053638	 -0.066008
 -0.022343	  0.041603	 -0.087042	 -0.020167	 -0.016272	 -0.010337	 -0.088686	  0.026225	 -0.022076	  0.000216	 -0.044314	 -0.061380	 -0.089712
 -0.024216	  0.042178	 -0.046234	 -0.053605	  0.009780	  0.000409	 -0.073627	  0.013066	 -0.002576	  0.002308	 -0.053858	 -0.076842	 -0.052610
 -0.027197	  0.063751	  0.001782	 -0.062376	  0.014895	  0.013517	 -0.053897	 -0.016548	 -0.038414	 -0.013258	 -0.046361	 -0.040359	 -0.053679
 -0.000027	  0.070497	  0.011816	 -0.043006	 -0.013936	  0.010780	 -0.047341	 -0.022452	 -0.069001	 -0.038981	 -0.073486	 -0.052019	 -0.082024
  0.028815	  0.054335	  0.014216	 -0.041567	 -0.037221	  0.019235	 -0.062028	 -0.025391	 -0.057577	 -0.042716	 -0.061175	 -0.044515	 -0.077355
  0.054075	  0.047079	 -0.019014	 -0.030551	 -0.018283	  0.001412	 -0.042529	  0.006260	 -0.035571	 -0.045764	 -0.045323	 -0.046719	 -0.103498
  0.043303	  0.058563	 -0.050951	 -0.031056	 -0.025077	 -0.030876	 -0.037561	  0.058978	 -0.027469	 -0.057777	 -0.066799	 -0.014568	 -0.123898
  0.035049	  0.090121	 -0.031109	 -0.038675	 -0.038828	 -0.065200	 -0.050211	  0.013616	 -0.044930	 -0.074390	 -0.069580	 -0.038290	 -0.138955
  0.015550	  0.076261	 -0.018396	 -0.047242	 -0.035065	 -0.049317	 -0.051766	 -0.024044	 -0.069093	 -0.060808	 -0.074596	 -0.080919	 -0.148143
 -0.011778	  0.059040	 -0.009993	 -0.050035	 -0.025271	 -0.009324	 -0.043868	 -0.026526	 -0.078502	 -0.025741	 -0.084204	 -0.089673	 -0.147927
  0.009209	  0.036803	  0.018528	 -0.040257	 -0.034390	 -0.024930	 -0.013434	 -0.013240	 -0.106273	 -0.043536	 -0.119335	 -0.066071	 -0.140449
  0.009165	  0.066446	 -0.015891	 -0.019411	 -0.020376	 -0.018648	 -0.015497	 -0.020745	 -0.112094	 -0.052668	 -0.157111	 -0.007812	 -0.148047
  0.021937	  0.054506	 -0.015240	 -0.009603	 -0.036330	 -0.005833	 -0.041731	 -0.032427	 -0.133492	 -0.048733	 -0.152286	  0.042565	 -0.154491
  0.035287	  0.091659	 -0.034354	 -0.051595	 -0.056184	  0.013276	 -0.044627	 -0.032513	 -0.139361	 -0.065460	 -0.131847	  0.031605	 -0.134777
  0.033159	  0.092587	  0.017909	 -0.068488	 -0.017903	  0.009041	 -0.037057	 -0.021473	 -0.128414	 -0.056542	 -0.130132	  0.018432	 -0.148301
  0.000948	  0.117108	  0.051693	 -0.041055	 -0.048456	  0.005602	 -0.026022	 -0.003519	 -0.080414	 -0.047629	 -0.130545	  0.022024	 -0.142148
 -0.002968	  0.113658	  0.042161	 -0.028189	 -0.039139	 -0.014197	 -0.004464	  0.002739	 -0.086602	 -0.037555	 -0.113557	 -0.003028	 -0.127950
  0.001473	  0.118784	  0.039143	 -0.049324	 -0.015509	 -0.017371	  0.006134	 -0.020634	 -0.078437	 -0.055044	 -0.071750	 -0.010089	 -0.124428
  0.018530	  0.127781	  0.042084	  0.004239	 -0.022956	 -0.002727	 -0.011374	 -0.054054	 -0.044184	 -0.049700	 -0.055689	  0.016260	 -0.120999
  0.046784	  0.132957	 -0.004252	  0.033183	 -0.028916	  0.013676	 -0.033316	 -0.037521	 -0.031519	 -0.032716	 -0.066057	  0.037057	 -0.115825
  0.038826	  0.096978	 -0.009453	  0.033283	 -0.057098	  0.033628	 -0.041528	 -0.024557	 -0.061651	 -0.041561	 -0.061911	  0.034866	 -0.124242
  0.043617	  0.078181	 -0.002746	  0.025628	 -0.072934	  0.049999	 -0.049080	 -0.040127	 -0.058172	 -0.061051	 -0.073426	  0.050248	 -0.116184
  0.022179	  0.109836	  0.013808	  0.025059	 -0.077259	  0.037499	 -0.034113	 -0.041803	 -0.044546	 -0.051915	 -0.101062	  0.025743	 -0.101656
  0.026661	  0.108426	  0.013739	 -0.011590	 -0.072661	  0.042529	 -0.004647	 -0.047464	 -0.059293	 -0.065411	 -0.128284	 -0.004552	 -0.094651
  0.008683	  0.129799	  0.024859	 -0.010847	 -0.086512	  0.015075	 -0.004556	 -0.027988	 -0.081454	 -0.028253	 -0.147439	 -0.019032	 -0.118984
 -0.015444	  0.136796	  0.009152	  0.014554	 -0.066266	  0.006698	 -0.005193	 -0.039151	 -0.096039	 -0.031579	 -0.145610	 -0.055399	 -0.110674
  0.003354	  0.135993	  0.019264	  0.003165	 -0.073254	  0.038320	 -0.025745	 -0.030604	 -0.122963	 -0.066349	 -0.100640	 -0.036250	 -0.085691
  0.010712	  0.089626	  0.027077	  0.004606	 -0.061421	  0.023348	 -0.057702	 -0.014301	 -0.120044	 -0.085485	 -0.070716	 -0.028085	 -0.080562
  0.010067	  0.105795	 -0.019049	  0.048620	 -0.079504	  0.045534	 -0.032687	 -0.013815	 -0.093776	 -0.101343	 -0.042880	 -0.019314	 -0.081045
 -0.030760	  0.099277	 -0.043605	  0.034808	 -0.112807	  0.023430	 -0.015069	 -0.001209	 -0.069304	 -0.100975	 -0.039331	 -0.043955	 -0.038695
 -0.017531	  0.084287	 -0.038710	  0.035808	 -0.115390	 -0.000804	  0.024018	 -0.039333	 -0.074773	 -0.079572	 -0.006811	 -0.044098	 -0.053232
 -0.003407	  0.069465	 -0.008718	  0.006262	 -0.109425	 -0.000884	  0.018458	 -0.047229	 -0.091466	 -0.043728	 -0.006622	 -0.079943	 -0.113201
  0.021417	  0.065375	  0.002346	  0.013377	 -0.116919	 -0.045284	  0.005308	 -0.050028	 -0.109067	 -0.051844	 -0.024363	 -0.082001	 -0.122878
  0.021516	  0.063663	  0.028751	  0.023507	 -0.105537	 -0.011906	 -0.006473	 -0.059824	 -0.112534	 -0.052319	 -0.032949	 -0.073740	 -0.109426
 -0.011814	  0.044493	  0.046548	  0.009462	 -0.086299	  0.001121	  0.016152	 -0.086080	 -0.121087	 -0.045937	 -0.037199	 -0.111281	 -0.082402
 -0.009033	  0.037150	  0.006416	 -0.001497	 -0.068293	 -0.031715	  0.022001	 -0.075201	 -0.122658	 -0.020796	 -0.024205	 -0.088335	 -0.115954
 -0.004601	  0.027588	  0.001523	 -0.001783	 -0.037967	 -0.041869	 -0.023182	 -0.040723	 -0.123437	 -0.013180	 -0.038592	 -0.047342	 -0.125027
  0.009696	  0.053125	 -0.014256	  0.024960	 -0.056852	 -0.041733	 -0.028945	 -0.023427	 -0.101318	 -0.030067	 -0.073197	 -0.033553	 -0.099718
 -0.002882	  0.080690	 -0.004362	  0.030730	 -0.048193	 -0.034089	 -0.016077	 -0.023448	 -0.073830	 -0.056692	 -0.096801	 -0.016950	 -0.093033
 -0.004753	  0.105390	  0.009378	  0.042539	 -0.019870	 -0.026900	 -0.028808	 -0.019814	 -0.103632	 -0.052405	 -0.103979	 -0.033648	 -0.086098
  0.035248	  0.106772	  0.006653	  0.023049	 -0.020573	 -0.023785	 -0.026443	 -0.047025	 -0.083580	 -0.062385	 -0.087998	 -0.034631	 -0.052933
  0.051079	  0.101469	 -0.007463	 -0.030449	 -0.057223	 -0.012787	 -0.014232	 -0.068055	 -0.058591	 -0.075854	 -0.062438	 -0.038203	 -0.070106
  0.046277	  0.107130	  0.005118	 -0.041633	 -0.072998	 -0.009817	 -0.024119	 -0.092603	 -0.104704	 -0.061356	 -0.070799	 -0.011329	 -0.095388
  0.021630	  0.144088	  0.023325	 -0.028659	 -0.073487	 -0.010200	  0.042289	 -0.098756	 -0.108247	 -0.055925	 -0.094122	  0.029136	 -0.084605
  0.002569	  0.143163	  0.029598	 -0.037547	 -0.078375	 -0.016284	  0.052812	 -0.099081	 -0.142346	 -0.025722	 -0.103853	  0.046456	 -0.076968
 -0.002908	  0.155875	  0.028217	 -0.050209	 -0.069815	 -0.009915	  0.050798	 -0.103627	 -0.125817	 -0.022897	 -0.102258	  0.034239	 -0.059940
  0.004874	  0.159376	  0.025635	 -0.058911	 -0.066117	  0.007714	  0.056775	 -0.066987	 -0.053692	 -0.058963	 -0.103536	 -0.000368	 -0.059840
  0.061093	  0.168360	  0.015316	 -0.021945	 -0.083745	 -0.002175	  0.039843	 -0.072205	 -0.052239	 -0.048193	 -0.065095	 -0.014950	 -0.073318
  0.100476	  0.153006	  0.012213	  0.007416	 -0.090451	 -0.008820	  0.031331	 -0.061406	 -0.061413	 -0.018726	 -0.019443	 -0.052297	 -0.096409
  0.089323	  0.119900	  0.021291	  0.003483	 -0.102709	 -0.003644	  0.030648	 -0.032522	 -0.045266	 -0.023373	  0.023311	 -0.051204	 -0.074000
  0.052390	  0.110670	  0.047063	  0.015511	 -0.065527	  0.000088	  0.008739	 -0.022646	 -0.040040	 -0.033247	 -0.008664	 -0.020154	 -0.053077
  0.074874	  0.115403	  0.051455	  0.018164	 -0.041613	  0.001756	  0.004041	 -0.042613	 -0.074093	 -0.014558	 -0.040496	 -0.010413	 -0.068796
  0.083027	  0.119570	  0.044832	  0.030125	 -0.075804	  0.014233	  0.006841	 -0.081668	 -0.098881	 -0.012400	 -0.019102	 -0.036134	 -0.129163
  0.068914	  0.104150	  0.039271	 -0.004377	 -0.065129	 -0.014690	 -0.032934	 -0.063744	 -0.089654	 -0.019398	  0.014201	 -0.002356	 -0.130561
  0.052348	  0.064015	  0.005140	 -0.049859	 -0.020384	 -0.014747	 -0.036966	 -0.067434	 -0.070179	 -0.015757	  0.033238	  0.017005	 -0.094508
  0.047653	  0.064540	  0.018366	 -0.042828	 -0.038903	 -0.014615	 -0.046728	 -0.053499	 -0.052253	 -0.013852	 -0.002323	  0.001404	 -0.065402
  0.038656	  0.089946	  0.027324	 -0.030110	 -0.044069	 -0.037684	 -0.035942	 -0.049607	 -0.060228	 -0.034630	  0.001512	  0.024605	 -0.071002
  0.035584	  0.089381	  0.012408	 -0.007264	 -0.036332	 -0.018436	  0.001767	 -0.027406	 -0.109483	 -0.067802	 -0.000739	  0.021617	 -0.115340
  0.055846	  0.104388	  0.031305	 -0.061772	 -0.041303	 -0.000233	  0.015002	 -0.019994	 -0.095548	 -0.053683	  0.007081	  0.033756	 -0.133519
  0.080487	  0.110803	  0.034355	 -0.115484	 -0.050099	  0.002967	  0.043322	 -0.038445	 -0.100371	 -0.052785	  0.000789	  0.017278	 -0.154630
  0.077191	  0.142492	  0.008944	 -0.137134	 -0.063271	  0.006021	  0.059861	 -0.054940	 -0.089271	 -0.059495	 -0.041876	 -0.017147	 -0.159305
  0.077744	  0.103835	  0.025720	 -0.133654	 -0.073658	  0.005409	  0.063906	 -0.052596	 -0.029118	 -0.071487	 -0.033855	 -0.010874	 -0.164628
  0.045215	  0.062440	  0.021713	 -0.102099	 -0.095559	  0.019607	  0.043136	 -0.055040	 -0.037677	 -0.057690	 -0.043421	 -0.028846	 -0.172040
  0.023506	  0.030549	  0.005190	 -0.092028	 -0.083610	 -0.012633	  0.036090	 -0.048499	 -0.052396	 -0.036463	 -0.068395	 -0.019390	 -0.134440
  0.037492	  0.023119	 -0.001435	 -0.080763	 -0.086726	 -0.041654	  0.017349	 -0.052955	 -0.060553	 -0.004161	 -0.069764	 -0.001275	 -0.133128
  0.039394	  0.046948	  0.004325	 -0.084477	 -0.057977	 -0.039021	  0.055733	 -0.008445	 -0.051977	  0.000421	 -0.048205	 -0.001005	 -0.179845
  0.054105	  0.053735	  0.001586	 -0.086122	 -0.035952	 -0.021592	  0.052029	  0.013994	 -0.060258	 -0.018020	 -0.078835	 -0.021990	 -0.169134
  0.075034	  0.058408	  0.025915	 -0.081710	 -0.060532	 -0.000146	  0.012760	 -0.016019	 -0.058998	 -0.017345	 -0.064364	 -0.045184	 -0.131071
  0.078392	  0.062776	  0.055415	 -0.082852	 -0.092180	 -0.017433	  0.002640	 -0.040393	 -0.032960	  0.007107	 -0.049532	 -0.047054	 -0.100303
  0.062371	  0.021653	  0.043054	 -0.089730	 -0.080328	  0.002741	 -0.003478	 -0.038975	 -0.055176	 -0.003780	 -0.059454	 -0.033105	 -0.103128
  0.066157	  0.031944	  0.029162	 -0.096669	 -0.087471	  0.008984	  0.025152	 -0.001473	 -0.071074	 -0.050624	 -0.015988	 -0.009529	 -0.069362
  0.060349	  0.054964	 -0.001482	 -0.099423	 -0.099068	  0.004303	  0.019374	  0.027134	 -0.040224	 -0.074620	  0.006512	  0.018719	 -0.063420
  0.052333	  0.040220	 -0.028187	 -0.086404	 -0.084832	  0.020264	  0.024203	 -0.007687	 -0.009587	 -0.080349	  0.058431	  0.024706	 -0.091614
  0.004288	  0.042301	 -0.040876	 -0.045900	 -0.084505	 -0.000997	  0.014464	 -0.012011	 -0.004847	 -0.064152	  0.079202	 -0.019696	 -0.073037
  0.024849	  0.057968	 -0.045085	 -0.011333	 -0.053944	  0.001502	 -0.006680	 -0.005491	  0.003011	 -0.049267	  0.055569	 -0.045705	 -0.059403
  0.059001	  0.057625	 -0.060918	  0.010888	 -0.077405	  0.002676	 -0.011610	 -0.006887	 -0.025226	 -0.029422	  0.014167	 -0.017706	 -0.056792
  0.090148	  0.036522	 -0.072546	  0.012794	 -0.074310	  0.003351	 -0.029937	 -0.011877	  0.012632	 -0.017803	  0.032341	  0.006079	 -0.050533
  0.102580	  0.047834	 -0.081604	  0.008873	 -0.036711	 -0.025921	 -0.035202	 -0.028576	  0.029150	 -0.021126	  0.003583	 -0.013503	 -0.048937
  0.078150	  0.082125	 -0.079537	  0.021268	 -0.043379	 -0.032980	 -0.014578	 -0.010276	  0.030409	 -0.019309	 -0.038106	 -0.023926	 -0.049982
  0.064367	  0.104549	 -0.054960	  0.023114	 -0.045108	  0.001905	  0.012186	  0.011784	  0.010130	 -0.043140	 -0.076035	 -0.036043	 -0.101251
  0.058853	  0.108522	  0.005162	  0.057162	 -0.018119	 -0.005405	  0.041002	 -0.024258	  0.019297	 -0.045137	 -0.075719	 -0.049122	 -0.114605
  0.071539	  0.099350	  0.008852	  0.010588	 -0.011416	 -0.012069	  0.035952	 -0.048190	  0.016643	 -0.031576	 -0.059452	 -0.083549	 -0.105103
  0.052230	  0.095086	 -0.001043	  0.024370	 -0.010047	 -0.058437	  0.052193	 -0.000353	  0.039693	 -0.013268	 -0.086295	 -0.085065	 -0.089199
  0.045295	  0.101535	  0.004897	  0.021611	 -0.015513	 -0.087027	  0.058659	  0.028483	  0.024110	  0.001967	 -0.100155	 -0.051247	 -0.063220
  0.018613	  0.131685	 -0.034122	  0.009628	 -0.021381	 -0.080961	  0.049834	 -0.000397	  0.030981	 -0.005688	 -0.105940	 -0.046107	 -0.073467
  0.047104	  0.117796	 -0.032342	  0.005710	  0.006021	 -0.055144	  0.045319	  0.005116	  0.060957	 -0.009221	 -0.136750	 -0.045834	 -0.061144
  0.063210	  0.110950	 -0.050218	 -0.017314	  0.004581	 -0.016442	  0.021212	  0.016829	  0.080558	 -0.005990	 -0.109340	 -0.060748	 -0.072467
  0.033981	  0.109985	 -0.076104	  0.034051	 -0.049634	 -0.004500	  0.024151	  0.024367	  0.060866	  0.000739	 -0.085310	 -0.079493	 -0.058820
  0.040853	  0.125000	 -0.052280	  0.050224	 -0.070443	  0.014384	  0.021104	 -0.002330	  0.022665	 -0.015581	 -0.080508	 -0.086218	 -0.015832
  0.009577	  0.157583	 -0.020345	  0.045037	 -0.082111	  0.002239	  0.009325	  0.006950	  0.030480	  0.016487	 -0.086503	 -0.093136	 -0.020037
  0.003459	  0.165869	 -0.008350	  0.059772	 -0.068040	 -0.047562	  0.002897	  0.001532	  0.020202	  0.014255	 -0.083108	 -0.075521	 -0.039591
  0.033375	  0.169500	 -0.032072	  0.055679	 -0.029520	 -0.005317	  0.014018	 -0.020088	  0.027747	  0.004823	 -0.045136	 -0.049563	 -0.051763
  0.030748	  0.111039	 -0.043443	  0.057375	 -0.029656	 -0.003264	  0.010062	 -0.037982	  0.022567	  0.039092	 -0.072126	 -0.040797	 -0.069397
 -0.017911	  0.083541	 -0.027686	  0.056975	 -0.015857	 -0.005114	  0.017097	 -0.058872	  0.003177	  0.041195	 -0.088528	 -0.063870	 -0.065184
 -0.039666	  0.072370	 -0.055786	  0.081147	  0.014988	 -0.023808	  0.011092	 -0.058635	 -0.023588	  0.006800	 -0.107214	 -0.045109	 -0.064442
  0.009634	  0.091166	 -0.058008	  0.107655	  0.019571	 -0.037084	 -0.020868	 -0.007478	 -0.035729	 -0.033622	 -0.077174	 -0.026010	 -0.109647
  0.064370	  0.083514	 -0.066155	  0.062855	  0.028692	 -0.036898	 -0.011351	 -0.008389	 -0.038133	 -0.020984	 -0.047676	  0.001484	 -0.124063
  0.024748	  0.050504	 -0.044274	  0.046130	  0.032540	 -0.042685	  0.016837	  0.009269	 -0.031735	  0.023375	 -0.073197	 -0.001286	 -0.087985
  0.007224	  0.043945	 -0.006665	  0.022831	  0.004790	 -0.021242	  0.013374	  0.002795	 -0.023369	  0.041519	 -0.088699	  0.028149	 -0.044106
  0.015718	  0.058957	 -0.046967	  0.001881	  0.001458	 -0.037355	  0.028845	 -0.010743	  0.021458	  0.026833	 -0.038124	  0.051271	 -0.044752
  0.047169	  0.070062	 -0.048079	  0.014051	  0.012320	 -0.024612	  0.040923	  0.023240	  0.027607	  0.015547	 -0.038200	  0.052570	 -0.088295
 -0.001007	  0.067219	 -0.040272	 -0.005008	  0.018385	 -0.033088	  0.043892	  0.016301	  0.007993	  0.018411	 -0.059124	  0.030954	 -0.121627
 -0.035950	  0.091801	 -0.076715	 -0.015035	 -0.015183	 -0.027622	  0.033384	  0.027460	  0.009853	  0.030763	 -0.042945	 -0.020834	 -0.107843
 -0.020535	  0.097716	 -0.090592	  0.028170	 -0.014074	 -0.037746	  0.045063	 -0.010734	  0.007411	  0.051660	 -0.031241	 -0.044429	 -0.083592
  0.011006	  0.117711	 -0.090743	  0.040703	 -0.014945	 -0.020924	  0.057994	 -0.026680	  0.032460	  0.056304	 -0.002554	 -0.027852	 -0.075777
  0.033999	  0.117525	 -0.095317	 -0.014242	 -0.028249	 -0.039502	  0.029593	 -0.011910	  0.028553	  0.038552	 -0.023149	 -0.001671	 -0.105664
  0.033600	  0.090921	 -0.079290	 -0.058908	 -0.018165	 -0.028511	 -0.006845	  0.006800	  0.004209	  0.002634	 -0.021224	  0.002034	 -0.105968
 -0.002811	  0.045122	 -0.070907	 -0.039744	 -0.019977	 -0.003561	  0.009798	  0.018123	  0.012240	 -0.009077	  0.002036	  0.031321	 -0.111428
 -0.007970	  0.059561	 -0.045332	 -0.015938	 -0.031794	 -0.013192	  0.037708	  0.026230	  0.013456	  0.001051	  0.001541	  0.078524	 -0.128630
 -0.000313	  0.119660	 -0.028267	  0.015565	 -0.013234	 -0.009584	  0.032565	  0.078452	  0.008672	  0.022898	 -0.020985	  0.085298	 -0.087122
 -0.022845	  0.137986	 -0.023554	  0.026710	 -0.022336	 -0.035459	  0.027581	  0.072124	  0.002405	  0.039918	  0.002525	  0.076065	 -0.024150
 -0.015301	  0.080709	  0.000744	  0.065927	 -0.037138	 -0.050431	  0.031710	  0.037418	 -0.015297	  0.004763	 -0.003534	  0.086366	 -0.044107
 -0.012714	  0.039490	 -0.031935	  0.073376	 -0.006990	 -0.046705	  0.003853	  0.059036	 -0.045253	  0.041415	 -0.026110	  0.104960	 -0.056138
 -0.045975	  0.045259	 -0.058768	  0.032654	  0.050592	 -0.030468	 -0.009716	  0.033404	 -0.035953	  0.030249	 -0.013561	  0.104933	 -0.040479
 -0.066287	  0.048951	 -0.049338	  0.031202	  0.060135	 -0.043930	  0.001869	  0.035461	 -0.035544	  0.001002	 -0.018360	  0.082715	 -0.043325
 -0.084702	  0.026401	 -0.059810	  0.053347	  0.052205	 -0.043000	  0.010643	  0.094754	 -0.052629	  0.010901	 -0.003119	  0.095875	 -0.029258
 -0.090388	  0.020795	 -0.081851	  0.045971	  0.035509	 -0.023512	  0.018651	  0.139302	 -0.065604	  0.004308	 -0.001716	  0.110899	 -0.043237
 -0.056869	  0.021272	 -0.087606	  0.062626	  0.024645	 -0.009684	  0.025706	  0.110248	 -0.084192	 -0.007902	 -0.004649	  0.129168	 -0.070160
 -0.001130	  0.022901	 -0.048191	  0.072797	  0.019772	  0.017584	  0.029729	  0.080699	 -0.074875	 -0.028018	 -0.015852	  0.157490	 -0.134935
  0.001802	  0.011116	 -0.024420	  0.023078	  0.015965	  0.019474	  0.038067	  0.066625	 -0.064497	  0.015383	 -0.005303	  0.132546	 -0.110238
  0.008703	 -0.015031	 -0.000536	 -0.010049	 -0.001514	  0.022050	  0.049395	  0.069892	 -0.021607	  0.047507	 -0.010712	  0.119438	 -0.104361
 -0.011401	  0.004556	 -0.016943	 -0.015265	  0.028433	 -0.034460	  0.013633	  0.051850	 -0.021175	  0.045894	 -0.025187	  0.132122	 -0.114128
 -0.038742	  0.047204	 -0.026751	 -0.051771	  0.028253	 -0.064356	 -0.009070	  0.042306	 -0.026927	  0.051443	 -0.009613	  0.145880	 -0.088390
 -0.064972	  0.057242	 -0.019472	 -0.045191	  0.018598	 -0.025946	  0.004334	  0.037698	 -0.029730	  0.028565	 -0.021072	  0.166305	 -0.121380
 -0.065058	  0.060854	 -0.023873	 -0.018854	  0.031266	 -0.018011	  0.013987	  0.015395	 -0.064156	  0.016411	  0.000769	  0.150838	 -0.100443
 -0.042664	  0.104947	 -0.012257	 -0.015705	  0.020700	  0.015728	  0.048565	 -0.000120	 -0.084097	 -0.009999	  0.043273	  0.108384	 -0.095230
  0.009706	  0.071109	 -0.010423	 -0.019212	  0.006353	  0.021293	  0.082071	 -0.009733	 -0.090518	  0.006678	 -0.026623	  0.080856	 -0.127645
  0.002963	  0.079906	 -0.039101	 -0.014051	 -0.020305	 -0.008173	  0.071366	 -0.026171	 -0.075059	 -0.017418	 -0.037983	  0.085045	 -0.149147
 -0.023326	  0.096406	 -0.031175	 -0.039227	 -0.024806	 -0.024934	  0.079984	  0.000464	 -0.080130	 -0.047823	 -0.023513	  0.091640	 -0.159549
  0.018388	  0.114867	 -0.034788	 -0.066097	 -0.013278	 -0.003928	  0.067774	  0.016539	 -0.052656	 -0.025909	 -0.040807	  0.096235	 -0.153312
 -0.001115	  0.099245	 -0.017980	 -0.042771	 -0.018318	  0.015736	  0.063396	  0.021663	 -0.021580	 -0.033158	 -0.056954	  0.117568	 -0.117294
 -0.000621	  0.084311	 -0.024114	 -0.011999	 -0.037101	  0.017972	  0.042658	  0.024483	 -0.036233	 -0.026686	 -0.077647	  0.105011	 -0.095999
 -0.006240	  0.085450	 -0.039171	  0.004893	 -0.023278	  0.046587	  0.017132	  0.042674	 -0.045881	 -0.035306	 -0.086181	  0.084212	 -0.106194
 -0.000725	  0.074259	 -0.034132	  0.005279	  0.022604	  0.078513	  0.008787	  0.018426	 -0.064148	 -0.063714	 -0.087590	  0.073732	 -0.075763
  0.041453	  0.085380	 -0.035524	 -0.034814	  0.039102	  0.069721	  0.021037	  0.012476	 -0.061284	 -0.093689	 -0.061913	  0.060709	 -0.061439
  0.054393	  0.086679	 -0.058669	 -0.018133	  0.043864	  0.063706	 -0.002748	  0.000614	 -0.040177	 -0.097530	 -0.027367	  0.044500	 -0.106810
  0.019970	 -0.001609	 -0.049837	  0.008023	  0.035894	  0.105444	 -0.002611	  0.003991	 -0.034398	 -0.103840	  0.002349	  0.026594	 -0.112190
  0.002678	  0.006489	 -0.028184	  0.010422	  0.026658	  0.118996	  0.002075	 -0.004766	 -0.051885	 -0.105426	  0.026115	  0.008269	 -0.109839
  0.015493	  0.043424	 -0.044953	  0.032857	  0.014637	  0.116203	 -0.009207	  0.030369	 -0.055921	 -0.076742	 -0.015012	 -0.036323	 -0.146222
  0.012182	  0.025140	 -0.052888	  0.007203	 -0.018568	  0.087898	 -0.028457	  0.027477	 -0.027886	 -0.079419	  0.000443	 -0.038519	 -0.157882
  0.017836	  0.014145	 -0.084925	  0.008922	 -0.039654	  0.079930	 -0.032182	  0.029671	 -0.036855	 -0.076754	  0.002613	 -0.076587	 -0.137270
  0.009121	  0.053082	 -0.098149	  0.030455	 -0.021598	  0.059814	 -0.043099	  0.049050	 -0.093530	 -0.096222	 -0.016911	 -0.091557	 -0.130285
  0.014549	  0.092263	 -0.084839	  0.001836	 -0.029761	  0.079214	 -0.018028	  0.072323	 -0.117426	 -0.074699	  0.005306	 -0.073600	 -0.115503
 -0.001867	  0.091892	 -0.049299	 -0.027578	 -0.036161	  0.077734	 -0.009858	  0.043483	 -0.089837	 -0.035970	  0.001495	 -0.037441	 -0.070032
 -0.034907	  0.109459	 -0.022722	 -0.050365	 -0.007280	  0.068378	 -0.015351	  0.033828	 -0.067269	 -0.053535	 -0.012024	 -0.048283	 -0.034924
 -0.017897	  0.093431	 -0.032592	 -0.063911	  0.015519	  0.081232	 -0.012146	  0.043564	 -0.062914	 -0.060044	 -0.021618	 -0.063898	 -0.037553
 -0.002084	  0.087233	 -0.018823	 -0.039318	  0.054080	  0.073836	 -0.058980	  0.039945	 -0.042657	 -0.084553	 -0.011629	 -0.056587	 -0.066436
  0.024657	  0.068981	 -0.013026	 -0.049796	  0.086388	  0.042169	 -0.009297	  0.059339	 -0.033612	 -0.091025	 -0.023685	 -0.078198	 -0.114011
  0.048793	  0.075833	  0.004150	 -0.016890	  0.050398	  0.054306	  0.027325	  0.065236	 -0.032274	 -0.113613	 -0.056190	 -0.094743	 -0.126806
  0.046164	  0.070464	  0.012749	 -0.003984	  0.026671	  0.080214	 -0.003823	  0.061416	 -0.057574	 -0.104248	 -0.064879	 -0.058165	 -0.104159
  0.038589	  0.033153	  0.010660	 -0.018041	  0.010723	  0.073468	 -0.012399	  0.004365	 -0.015835	 -0.115720	 -0.105500	 -0.028441	 -0.076912
  0.050873	  0.057443	  0.007135	 -0.012552	 -0.053030	  0.050325	 -0.006074	 -0.017083	  0.004917	 -0.116068	 -0.131584	 -0.023019	 -0.087927
  0.019600	  0.050076	  0.020789	 -0.036465	 -0.055244	  0.007389	 -0.026864	 -0.037289	 -0.036804	 -0.070415	 -0.118568	 -0.041045	 -0.075189
  0.043907	  0.046865	  0.030833	 -0.064929	 -0.032450	 -0.011933	 -0.051117	 -0.003929	 -0.053379	 -0.052569	 -0.108925	 -0.033546	 -0.092987
  0.040408	  0.052268	  0.031636	 -0.045410	 -0.021381	 -0.050529	 -0.058592	 -0.032962	 -0.040617	 -0.052582	 -0.072946	 -0.028330	 -0.101540
  0.018022	  0.076613	  0.013873	 -0.018959	 -0.047256	 -0.016809	 -0.039099	 -0.024934	 -0.024473	 -0.043799	 -0.061268	  0.003814	 -0.121086
  0.058985	  0.084439	  0.010002	  0.001523	 -0.018110	 -0.008040	 -0.022922	 -0.052656	 -0.003598	 -0.046370	 -0.061663	 -0.024148	 -0.110343
  0.062299	  0.055929	 -0.002809	 -0.005289	  0.000104	 -0.004938	 -0.063259	 -0.090921	 -0.001422	 -0.060711	 -0.032218	 -0.013011	 -0.117665
  0.072368	  0.040629	  0.009624	 -0.043915	 -0.029576	  0.007751	 -0.056336	 -0.094506	 -0.016690	 -0.055314	 -0.011856	 -0.060492	 -0.147401
  0.055586	  0.048385	  0.037444	 -0.042552	  0.023467	  0.029247	 -0.019338	 -0.063488	 -0.027389	 -0.039018	 -0.017582	 -0.069926	 -0.139218
  0.061151	  0.027616	 -0.024688	 -0.000788	  0.023320	  0.023978	  0.015606	 -0.033845	 -0.036743	 -0.009152	 -0.053653	 -0.075703	 -0.131146
  0.043868	  0.068217	 -0.014314	 -0.010407	 -0.003537	  0.030331	  0.006835	 -0.004027	 -0.065502	 -0.011699	 -0.066497	 -0.084240	 -0.117466
  0.014333	  0.082044	  0.030495	 -0.008051	 -0.005652	  0.031760	 -0.002122	 -0.027558	 -0.068111	 -0.002365	 -0.059671	 -0.092418	 -0.132971
  0.016268	  0.092368	  0.023707	 -0.015251	 -0.002597	  0.018467	  0.015896	 -0.040478	 -0.041856	  0.014665	 -0.071613	 -0.087091	 -0.153015
  0.051170	  0.112437	 -0.008821	 -0.022036	  0.018165	  0.033861	  0.016423	 -0.019964	 -0.072360	 -0.009818	 -0.080338	 -0.057404	 -0.120164
  0.029869	  0.096400	  0.014991	  0.000419	  0.016956	  0.007607	  0.026609	 -0.031101	 -0.074793	 -0.030646	 -0.043417	 -0.027568	 -0.136056
  0.033433	  0.102241	  0.015318	  0.003835	  0.017218	  0.030108	  0.046056	 -0.046578	 -0.030265	 -0.036488	 -0.043925	 -0.052496	 -0.145926
  0.029022	  0.084549	  0.012726	 -0.019366	  0.022156	  0.042484	  0.036581	 -0.063955	 -0.014361	 -0.059911	 -0.073760	 -0.091700	 -0.118695
  0.029080	  0.082455	  0.009478	 -0.040639	 -0.034526	  0.031680	  0.038557	 -0.040358	 -0.030924	 -0.077108	 -0.076011	 -0.084179	 -0.108580
  0.057770	  0.090492	 -0.069320	 -0.026091	 -0.051984	  0.008483	  0.040948	 -0.063274	 -0.029263	 -0.079309	 -0.083603	 -0.026367	 -0.123002
  0.073214	  0.100751	 -0.071266	 -0.010203	 -0.051523	  0.002996	  0.000320	 -0.095180	 -0.012796	 -0.065335	 -0.090173	 -0.017995	 -0.118641
