# Supplementary material for: A fluorescent photoimmunoconjugate for imaging of cholesteatoma
Source: Sci Rep. 2022 Nov 19;12:19905. doi: 10.1038/s41598-022-22072-9 (PMC9675863; doi:10.1038/s41598-022-22072-9)
Supplement: Supplementary file 2 — Supplementary Information 2. [file 41598_2022_22072_MOESM2_ESM.zip › Data/ABR-27-7]

:RUN-7	LEVEL SWEEP	TEMP:NaN	5/12/2018	11:46 AM	NaNHR:
:SW EAR: R	SW FREQ: 45.25	# AVERAGES: 512	REP RATE (/sec): 40	DRIVER: RS Tweeter	SAMPLE (�sec): 40	
:NOTES-
:CHAMBER-CH4B-PXI
:CFTS Version: V2.7.2 (R850)
:LEVELS:20;25;30;35;40;45;50;55;60;65;70;75;80;
:DATA
 -0.016142	 -0.016369	 -0.002750	 -0.044443	 -0.013619	  0.001501	 -0.011234	  0.062503	 -0.018544	  0.039895	  0.055218	 -0.071573	 -0.003233
 -0.008271	 -0.003830	  0.015254	 -0.006351	  0.003853	  0.003609	  0.003348	  0.023348	 -0.039759	  0.011713	  0.047680	 -0.038789	  0.029809
 -0.008646	  0.018077	 -0.031836	  0.015780	 -0.036587	 -0.009270	  0.026044	 -0.005229	 -0.042014	  0.006079	  0.067319	 -0.045755	  0.024769
  0.007048	  0.033041	 -0.015507	  0.052534	 -0.079204	 -0.062562	  0.024417	 -0.009544	 -0.036148	 -0.001614	  0.056920	 -0.046095	 -0.009900
  0.013389	 -0.007104	 -0.020420	  0.068974	 -0.062270	 -0.088083	 -0.005730	 -0.002890	 -0.065886	 -0.028989	  0.030519	  0.004118	 -0.016732
 -0.017903	 -0.034343	 -0.022090	  0.013157	 -0.011671	 -0.065155	  0.007128	  0.034800	 -0.054240	 -0.025050	  0.064485	  0.047571	 -0.041374
 -0.031329	 -0.042518	 -0.046367	 -0.033562	  0.007978	 -0.029655	  0.006596	  0.068355	 -0.013264	 -0.018674	  0.058026	  0.033438	 -0.038058
 -0.002456	 -0.045631	 -0.042613	 -0.012157	  0.011989	 -0.012984	  0.021428	  0.061963	 -0.011345	 -0.008448	  0.009622	  0.008716	 -0.039739
  0.027560	 -0.021133	 -0.002554	 -0.023314	 -0.011539	  0.022704	  0.026678	  0.038474	  0.022616	 -0.000492	 -0.004514	 -0.011743	 -0.011512
  0.002418	  0.014348	  0.015920	 -0.038886	 -0.021729	  0.053502	  0.023815	  0.013728	  0.007034	 -0.025128	 -0.010628	 -0.014706	 -0.016555
  0.013124	  0.077371	  0.009117	 -0.011282	 -0.026274	  0.011396	  0.006471	 -0.044037	  0.022954	 -0.047257	 -0.020765	 -0.010357	 -0.012756
  0.033908	  0.108320	 -0.002955	  0.009372	  0.001749	  0.002797	  0.007101	 -0.059797	  0.044235	  0.008251	 -0.019137	  0.031293	  0.000150
  0.042726	  0.081231	  0.016577	  0.009482	  0.015115	 -0.007243	 -0.003011	 -0.040458	  0.031025	 -0.001492	 -0.024443	  0.046339	  0.005025
  0.019047	  0.035250	 -0.013684	  0.001605	  0.038021	  0.020767	 -0.010058	 -0.017357	  0.017065	  0.015037	 -0.032877	  0.034312	  0.016662
  0.001100	  0.002387	 -0.007327	 -0.015972	  0.043779	  0.057346	 -0.035474	 -0.018172	 -0.014744	  0.030959	 -0.031735	  0.007492	  0.011993
  0.006572	 -0.032485	  0.000269	 -0.013329	  0.037018	  0.057209	 -0.056760	 -0.021700	 -0.011405	  0.025495	 -0.025204	 -0.006992	  0.003893
  0.011230	 -0.047763	  0.015057	 -0.008204	  0.055210	  0.040591	 -0.018868	 -0.028636	  0.008972	  0.017064	 -0.032270	 -0.017693	  0.036095
  0.004542	 -0.033782	  0.054844	 -0.015868	  0.034149	  0.013186	  0.012014	 -0.035425	  0.042497	  0.015718	 -0.076902	 -0.001029	  0.023788
 -0.039531	 -0.039588	  0.044636	 -0.003726	  0.022771	 -0.007264	  0.004327	 -0.030118	  0.060270	 -0.003232	 -0.076046	  0.024550	  0.013887
 -0.058387	 -0.045478	  0.036430	  0.056190	 -0.008739	 -0.002392	 -0.028230	  0.010191	  0.050679	 -0.009834	 -0.035268	  0.026901	  0.023787
 -0.051933	 -0.024858	  0.031792	  0.078472	 -0.041223	  0.004794	 -0.032987	  0.028219	  0.040085	  0.017406	  0.017757	  0.061694	  0.032224
 -0.034055	 -0.003509	  0.001635	  0.079271	 -0.033752	 -0.031024	 -0.015625	  0.026791	 -0.003817	  0.015899	  0.031028	  0.076164	  0.022569
 -0.025004	  0.002672	  0.040806	  0.064640	 -0.015038	 -0.007851	  0.005592	  0.007634	 -0.021029	  0.039784	  0.015779	  0.094817	  0.055556
 -0.035249	  0.048201	  0.082699	  0.039777	  0.008266	 -0.006083	  0.005227	  0.010678	 -0.028504	  0.023983	 -0.035737	  0.078210	  0.077981
 -0.047205	  0.022314	  0.057735	  0.055715	 -0.011766	  0.031064	 -0.015400	  0.072155	 -0.009199	 -0.020972	 -0.046272	  0.068282	  0.090796
 -0.062655	  0.005612	  0.073807	  0.031993	 -0.036255	  0.067738	 -0.028509	  0.086410	  0.027027	 -0.014633	 -0.045848	  0.050659	  0.089194
 -0.071563	  0.019155	  0.056207	  0.018398	 -0.080839	  0.040982	 -0.046639	  0.098092	  0.007099	  0.005987	 -0.001350	  0.079600	  0.059112
 -0.059233	  0.021602	  0.042039	  0.006894	 -0.089583	  0.041733	 -0.019079	  0.089572	 -0.032855	  0.013247	  0.025702	  0.125126	  0.085398
 -0.017685	  0.010912	  0.034349	  0.051320	 -0.063644	  0.049879	  0.010246	  0.056630	 -0.024507	  0.041412	  0.013110	  0.089222	  0.100817
  0.009473	 -0.002520	  0.005231	  0.092072	 -0.078032	  0.044827	 -0.026657	  0.028294	 -0.028763	  0.081736	  0.036266	  0.083009	  0.169260
 -0.019880	  0.002900	 -0.036977	  0.055218	 -0.073727	  0.067240	 -0.022633	 -0.004399	 -0.023051	  0.059925	  0.057664	  0.086146	  0.200648
 -0.030110	 -0.009073	 -0.043336	  0.011375	 -0.062386	  0.050553	 -0.022579	  0.008981	 -0.019070	  0.063027	  0.091106	  0.080548	  0.209706
 -0.052498	 -0.021321	  0.004873	  0.036344	 -0.057121	  0.031668	 -0.056090	  0.009407	  0.020052	  0.066947	  0.099683	  0.091836	  0.213003
 -0.079663	 -0.011201	  0.008022	  0.054331	 -0.030041	  0.048192	 -0.077177	  0.029948	  0.018077	  0.090989	  0.123720	  0.068749	  0.194052
 -0.058889	  0.016026	 -0.006354	  0.046496	 -0.037224	  0.075206	 -0.059905	  0.044462	  0.018580	  0.092551	  0.169095	  0.050964	  0.180563
 -0.051508	  0.037677	  0.034534	  0.068204	 -0.041988	  0.071009	 -0.040168	  0.065626	  0.018627	  0.076932	  0.122027	  0.019864	  0.145859
 -0.053263	  0.029609	  0.036679	  0.088813	 -0.023358	  0.051132	 -0.054806	  0.067015	 -0.010413	  0.077141	  0.078309	 -0.032397	  0.072839
 -0.055715	  0.019130	  0.032850	  0.057609	 -0.036183	  0.073398	 -0.052792	  0.065436	 -0.031883	  0.033906	  0.040251	 -0.067641	  0.028013
 -0.046192	  0.003442	  0.038234	  0.021791	 -0.063372	  0.060022	 -0.032278	  0.068822	 -0.016315	  0.025659	  0.019576	 -0.139903	 -0.012474
 -0.043241	  0.023734	  0.019161	  0.017761	 -0.100831	  0.036025	  0.005814	  0.080316	  0.035842	  0.023684	 -0.020192	 -0.165949	 -0.009844
 -0.035526	  0.023170	  0.029834	  0.009697	 -0.110285	  0.016314	  0.009543	  0.103237	  0.053998	 -0.005954	 -0.008803	 -0.190766	 -0.050065
 -0.033767	  0.043846	  0.019425	  0.029225	 -0.097355	  0.022806	  0.018478	  0.073251	  0.002914	 -0.020053	 -0.026533	 -0.191108	 -0.073398
  0.003817	  0.060146	  0.051424	  0.032982	 -0.070948	  0.016333	  0.018607	  0.011583	 -0.036589	 -0.044297	 -0.060292	 -0.189866	 -0.049734
  0.024917	  0.061357	  0.032693	  0.043196	 -0.092960	  0.036521	 -0.008695	 -0.021571	 -0.093403	 -0.032503	 -0.035482	 -0.215644	 -0.019793
 -0.002961	  0.029724	  0.003819	  0.046733	 -0.088863	  0.069019	 -0.013806	 -0.013405	 -0.127252	 -0.011894	 -0.032454	 -0.208980	  0.021894
 -0.025096	 -0.018542	  0.040661	  0.011697	 -0.080179	  0.050055	 -0.014194	 -0.018212	 -0.083599	 -0.024697	 -0.026319	 -0.143259	  0.067747
 -0.025194	 -0.024188	  0.050470	 -0.023662	 -0.081706	  0.031987	 -0.001468	  0.032511	 -0.012184	 -0.018422	  0.028897	 -0.138967	  0.139670
 -0.007001	 -0.053820	  0.017337	 -0.009480	 -0.063476	  0.027945	  0.046217	  0.022468	  0.006537	 -0.008750	  0.045529	 -0.098172	  0.154515
  0.030234	 -0.016965	  0.005744	 -0.040782	 -0.048172	  0.012678	  0.053505	  0.000229	  0.029184	  0.013879	  0.091605	 -0.019328	  0.151922
  0.031857	 -0.000154	  0.044813	 -0.054492	 -0.033123	 -0.002361	  0.013175	 -0.013130	  0.054321	  0.056050	  0.149822	  0.046380	  0.151104
  0.018922	  0.005278	  0.066786	 -0.053013	 -0.041017	  0.017605	 -0.010783	  0.026049	  0.035512	  0.080995	  0.100496	  0.014007	  0.125432
  0.047486	  0.014048	  0.028824	 -0.055963	 -0.061132	  0.039065	 -0.009446	  0.052113	  0.024389	  0.084064	  0.061011	 -0.029134	  0.100232
  0.032687	 -0.018061	  0.020541	 -0.040575	 -0.058048	  0.035602	 -0.029779	  0.042969	  0.051928	  0.080512	  0.088551	 -0.057295	  0.077807
  0.011102	 -0.018552	  0.054384	 -0.054239	 -0.113910	 -0.011499	 -0.022627	  0.058733	  0.095648	  0.069265	  0.074289	 -0.089220	  0.094003
  0.023142	 -0.004219	  0.059303	 -0.092147	 -0.147540	 -0.003219	 -0.002620	  0.048473	  0.093801	  0.083086	  0.064314	 -0.096403	  0.082591
  0.050743	  0.029053	  0.073290	 -0.089887	 -0.139502	 -0.021977	 -0.010152	  0.053613	  0.022525	  0.065342	  0.059153	 -0.109326	  0.050029
  0.070414	  0.058017	  0.069635	 -0.062396	 -0.109459	 -0.032714	 -0.023959	  0.066445	 -0.021697	  0.028884	 -0.000916	 -0.093065	  0.059893
  0.067026	  0.043246	  0.048026	 -0.081249	 -0.097998	  0.003890	 -0.017906	  0.086758	 -0.016637	  0.037252	 -0.005758	 -0.098463	  0.041966
  0.022900	  0.042916	  0.044700	 -0.096577	 -0.078462	  0.027612	  0.004644	  0.095018	 -0.031759	  0.075113	  0.018030	 -0.137651	  0.029796
  0.012677	  0.018145	  0.008850	 -0.088334	 -0.111244	  0.079884	  0.006944	  0.049390	 -0.034840	  0.062664	 -0.002670	 -0.162257	  0.043005
  0.020679	  0.031940	  0.001086	 -0.034284	 -0.109196	  0.106271	  0.001715	  0.009523	 -0.058309	  0.075411	  0.017972	 -0.157952	  0.024639
  0.048342	  0.026954	  0.018711	 -0.027633	 -0.080632	  0.113663	 -0.014267	  0.016038	 -0.018015	  0.052390	  0.034616	 -0.172019	  0.020450
  0.062277	  0.012389	  0.034534	 -0.036613	 -0.056070	  0.057004	  0.015069	  0.001389	  0.008438	  0.040558	  0.035310	 -0.193682	 -0.004377
  0.086276	 -0.008355	  0.051764	 -0.053029	 -0.044824	  0.005677	  0.023263	 -0.027733	  0.009890	  0.029244	  0.030450	 -0.188902	 -0.040025
  0.079910	 -0.008938	  0.043978	 -0.087590	 -0.065366	  0.035299	 -0.002041	  0.002936	  0.013834	 -0.020223	  0.021467	 -0.196645	 -0.023456
  0.051302	 -0.005213	  0.055423	 -0.057843	 -0.086155	  0.037481	 -0.013859	  0.013377	 -0.014889	 -0.022738	  0.001705	 -0.173289	 -0.030224
  0.078548	 -0.019896	  0.084812	 -0.024491	 -0.096501	  0.045747	  0.012401	  0.034925	 -0.017785	  0.016288	 -0.037194	 -0.162563	  0.004888
  0.059253	 -0.030123	  0.045703	 -0.033834	 -0.098683	  0.051323	  0.021161	  0.066772	  0.019277	  0.030873	 -0.020597	 -0.147245	  0.026103
  0.030602	 -0.031880	  0.052000	 -0.030036	 -0.101440	  0.029550	  0.007840	  0.066531	  0.020982	  0.040928	  0.000277	 -0.131676	  0.045995
  0.021987	 -0.007792	  0.067764	 -0.050999	 -0.111328	  0.031056	 -0.007686	  0.078914	 -0.018640	  0.004660	  0.004638	 -0.086518	  0.063074
  0.018971	  0.019536	  0.064896	 -0.074257	 -0.116233	  0.007997	  0.017358	  0.081528	 -0.007894	 -0.014207	  0.022022	 -0.032751	  0.043494
  0.034141	  0.032316	  0.065254	 -0.080277	 -0.081186	 -0.037635	  0.020986	  0.075891	 -0.038374	 -0.003716	  0.023418	 -0.046604	  0.055166
  0.056854	  0.034718	  0.074146	 -0.068069	 -0.037184	 -0.029226	  0.023898	  0.061175	 -0.031064	  0.026605	  0.045519	 -0.068185	  0.070236
  0.047122	  0.036432	  0.073911	 -0.067184	 -0.020930	  0.004001	  0.037261	  0.060764	 -0.031189	  0.076086	  0.067578	 -0.041711	  0.080985
  0.013429	  0.032782	  0.089466	 -0.076177	  0.003526	 -0.009507	  0.025565	  0.050927	 -0.048435	  0.095664	  0.080531	 -0.023864	  0.083251
  0.002871	  0.008031	  0.072301	 -0.080913	 -0.014637	 -0.005729	  0.005228	  0.018638	 -0.024827	  0.106746	  0.121562	  0.016535	  0.088611
  0.021073	 -0.033837	  0.087134	 -0.106904	 -0.039652	  0.009134	 -0.032316	  0.032368	 -0.011573	  0.052819	  0.165163	  0.014964	  0.115527
  0.040496	 -0.036488	  0.106185	 -0.099965	 -0.055776	  0.014421	 -0.038141	  0.037315	 -0.005100	  0.044878	  0.151798	  0.000217	  0.085423
  0.045624	  0.001268	  0.112548	 -0.073718	 -0.071889	 -0.002647	 -0.034781	  0.026089	  0.037018	  0.046190	  0.110597	 -0.006710	  0.046618
  0.029398	 -0.014929	  0.093578	 -0.054791	 -0.021444	 -0.016734	 -0.000685	  0.018109	  0.036091	  0.036209	  0.083332	 -0.055711	  0.036233
  0.014228	 -0.058108	  0.078853	 -0.078501	 -0.027927	  0.025584	  0.019048	  0.051594	  0.014757	  0.071755	  0.048384	 -0.091375	  0.037312
  0.043407	 -0.062027	  0.020967	 -0.050793	 -0.056721	  0.042408	  0.020035	  0.062142	 -0.011103	  0.087272	  0.023345	 -0.105283	  0.004381
  0.064210	 -0.011189	  0.009541	 -0.013811	 -0.051310	  0.029641	  0.028397	  0.062173	 -0.033193	  0.072656	  0.008633	 -0.117334	 -0.015241
  0.065085	  0.020597	  0.017210	 -0.005470	 -0.062728	  0.023841	  0.024388	  0.040231	 -0.031233	  0.041240	 -0.008127	 -0.136016	 -0.010754
  0.069415	  0.034816	  0.033926	 -0.029902	 -0.128863	 -0.021570	  0.035767	  0.037282	 -0.007628	  0.024473	  0.021313	 -0.147689	 -0.011703
  0.054199	  0.036275	  0.048654	 -0.032156	 -0.124634	 -0.074149	 -0.003935	  0.038904	  0.013116	  0.033294	  0.016784	 -0.135827	 -0.023270
  0.005158	 -0.008119	  0.012523	  0.002314	 -0.087296	 -0.081958	  0.006483	  0.080462	 -0.017710	  0.013139	 -0.005278	 -0.086175	 -0.031039
  0.002215	 -0.052041	  0.002848	 -0.026812	 -0.059341	 -0.055757	  0.054690	  0.086164	 -0.048697	  0.027940	 -0.016849	 -0.070699	  0.015221
  0.026691	 -0.071327	  0.030173	 -0.050710	 -0.051199	 -0.022640	  0.013067	  0.075751	 -0.091527	  0.002285	  0.008994	 -0.044787	  0.072423
  0.026382	 -0.042246	  0.021447	 -0.063965	 -0.041095	 -0.029808	 -0.021540	  0.101197	 -0.084916	 -0.006621	  0.031909	 -0.021919	  0.122777
  0.035851	 -0.043571	  0.029115	 -0.054022	 -0.031378	 -0.047115	 -0.036079	  0.077778	 -0.058939	  0.038685	  0.073498	  0.022249	  0.124367
  0.007381	 -0.069992	  0.040441	 -0.056953	 -0.030572	 -0.065172	 -0.009940	  0.016171	 -0.045222	  0.045337	  0.141468	  0.041432	  0.130970
 -0.033714	 -0.061884	  0.028736	 -0.064048	 -0.076126	 -0.074579	 -0.017316	 -0.024102	 -0.028242	  0.064245	  0.154006	  0.042178	  0.128188
 -0.049656	 -0.064302	  0.035489	 -0.032277	 -0.043573	 -0.053052	  0.034740	  0.014573	 -0.021369	  0.070909	  0.199971	  0.076377	  0.122731
 -0.050738	 -0.044025	  0.034948	  0.004739	 -0.022190	 -0.052002	  0.071294	  0.033796	 -0.009083	  0.086275	  0.205437	  0.082869	  0.137679
 -0.032866	 -0.033827	  0.021443	  0.031982	 -0.012952	 -0.056721	  0.079255	  0.030413	 -0.001906	  0.120265	  0.186851	  0.068047	  0.132057
 -0.002751	 -0.035852	  0.017812	  0.030964	  0.001001	 -0.032951	  0.041500	  0.045717	  0.021448	  0.117365	  0.185346	  0.044072	  0.101689
  0.022819	 -0.049228	  0.005426	 -0.016785	 -0.025134	 -0.028161	  0.023501	  0.037363	  0.037826	  0.088469	  0.166972	  0.029305	  0.093383
  0.010042	 -0.066353	  0.012485	 -0.045443	 -0.002507	 -0.036295	 -0.011171	  0.005833	  0.054672	  0.086917	  0.182989	 -0.009632	  0.066352
  0.000880	 -0.047688	  0.012997	 -0.060307	 -0.001514	 -0.037063	 -0.020651	 -0.000230	  0.076841	  0.125526	  0.194233	 -0.029233	  0.024245
 -0.023924	 -0.044271	 -0.028369	 -0.062652	 -0.021506	  0.003156	  0.011165	 -0.000074	  0.043386	  0.145985	  0.188485	 -0.050911	 -0.004033
 -0.015731	 -0.032349	 -0.033438	 -0.084493	 -0.018759	  0.025273	  0.012033	 -0.005340	  0.039050	  0.152876	  0.151519	 -0.099659	 -0.029194
 -0.033112	 -0.039348	 -0.042288	 -0.085329	  0.007062	  0.020542	  0.061145	 -0.003613	  0.060870	  0.115574	  0.130832	 -0.127349	 -0.070705
 -0.028948	 -0.069731	 -0.005273	 -0.073005	  0.019612	  0.008519	  0.039080	  0.006953	  0.061353	  0.078619	  0.093977	 -0.218521	 -0.080775
 -0.037981	 -0.050799	  0.003953	 -0.052230	 -0.027159	  0.013232	  0.059413	  0.018352	  0.053817	  0.049372	  0.068976	 -0.255544	 -0.098557
 -0.063102	 -0.042727	 -0.019530	 -0.044117	 -0.041551	  0.031451	  0.011667	  0.046795	  0.066621	  0.027957	  0.060108	 -0.247282	 -0.140117
 -0.049090	 -0.015334	 -0.012516	 -0.049164	 -0.049821	  0.027196	 -0.017885	  0.051704	  0.093579	 -0.002786	  0.056354	 -0.259331	 -0.175030
 -0.057442	  0.004051	 -0.007460	 -0.057575	 -0.054652	  0.021222	 -0.022886	  0.048580	  0.073677	 -0.027585	  0.012292	 -0.273154	 -0.192496
 -0.052492	 -0.031819	 -0.020879	 -0.040727	 -0.019938	  0.020657	 -0.030404	  0.033231	  0.043090	 -0.057561	 -0.052421	 -0.297287	 -0.214513
 -0.074005	 -0.037072	  0.044163	 -0.032720	 -0.027406	  0.022621	 -0.018375	  0.063812	  0.017076	 -0.093058	 -0.054073	 -0.324389	 -0.175305
 -0.057428	 -0.076874	  0.091674	 -0.062836	 -0.012493	 -0.011869	 -0.019350	  0.083241	  0.011606	 -0.077732	 -0.033222	 -0.326933	 -0.147551
 -0.047298	 -0.062201	  0.086519	 -0.082260	 -0.000749	 -0.030457	  0.006226	  0.076686	 -0.021214	 -0.069909	 -0.042277	 -0.320039	 -0.152038
 -0.038967	 -0.038637	  0.038864	 -0.109530	  0.010882	 -0.003591	  0.006467	  0.060260	 -0.042864	 -0.076356	 -0.059645	 -0.332789	 -0.132457
 -0.035633	 -0.025126	  0.013210	 -0.096130	  0.007561	  0.013780	 -0.028268	  0.019166	 -0.054802	 -0.082359	 -0.081225	 -0.346235	 -0.123617
 -0.046153	 -0.036614	  0.006769	 -0.049506	  0.014839	  0.037212	 -0.032638	  0.013919	 -0.083240	 -0.110132	 -0.030776	 -0.297132	 -0.107485
 -0.049853	 -0.040340	 -0.008896	 -0.030210	  0.006537	  0.005364	 -0.056684	 -0.006139	 -0.097550	 -0.127668	 -0.040566	 -0.265410	 -0.081065
 -0.016538	 -0.016239	 -0.030515	 -0.030751	 -0.017328	 -0.012256	 -0.064593	  0.015948	 -0.086150	 -0.093538	 -0.046414	 -0.255233	 -0.063494
 -0.013762	 -0.007132	 -0.036020	 -0.023036	 -0.042568	  0.000632	 -0.057531	  0.031475	 -0.070959	 -0.063832	 -0.017089	 -0.222326	 -0.046139
 -0.032269	 -0.005245	 -0.030011	 -0.028543	 -0.006153	 -0.019641	 -0.038373	  0.060477	 -0.063895	 -0.054600	  0.020314	 -0.208151	 -0.058392
 -0.039452	 -0.004587	 -0.026115	 -0.053424	  0.001443	 -0.026437	  0.003791	  0.070138	 -0.063746	 -0.040578	  0.055175	 -0.192001	 -0.064876
 -0.050979	 -0.027127	 -0.023439	 -0.067319	 -0.012673	 -0.014689	  0.002906	  0.056009	 -0.055236	 -0.045524	  0.068707	 -0.184035	 -0.012066
 -0.011842	 -0.061663	  0.027500	 -0.058454	 -0.011403	 -0.007641	 -0.007127	  0.053922	 -0.047266	 -0.034073	  0.078880	 -0.146968	  0.011760
  0.001890	 -0.048602	  0.051696	 -0.044775	 -0.039022	 -0.020377	 -0.012369	  0.010343	 -0.077396	  0.010012	  0.074080	 -0.128814	  0.000125
 -0.006381	 -0.045849	  0.035454	 -0.026212	 -0.047357	 -0.016930	 -0.033074	 -0.013891	 -0.060443	  0.032903	  0.072367	 -0.158159	 -0.006472
 -0.015062	 -0.075892	  0.032158	 -0.021288	 -0.080194	 -0.019779	 -0.033938	 -0.008337	 -0.044815	  0.029848	  0.064189	 -0.151172	 -0.028408
 -0.043018	 -0.090041	  0.004855	 -0.001701	 -0.034573	 -0.014136	 -0.007041	  0.001393	 -0.050975	  0.041046	  0.073555	 -0.113077	 -0.058697
 -0.077026	 -0.095493	 -0.010479	 -0.004132	 -0.035453	 -0.003304	 -0.009955	  0.016765	 -0.047817	  0.058395	  0.062016	 -0.096764	 -0.107843
 -0.046807	 -0.060530	 -0.007248	  0.026158	 -0.055530	  0.002807	 -0.009722	  0.031900	 -0.049923	  0.078579	  0.072261	 -0.097509	 -0.102864
 -0.027674	 -0.015733	 -0.040421	  0.020658	 -0.042688	 -0.024620	  0.014088	  0.019275	 -0.036004	  0.069099	  0.046225	 -0.162456	 -0.106927
 -0.042225	 -0.011604	 -0.049825	  0.020255	 -0.038338	 -0.032391	  0.000873	  0.033197	 -0.069852	  0.053591	 -0.014084	 -0.217243	 -0.110976
 -0.023412	  0.001403	 -0.057070	  0.007036	 -0.031888	 -0.034644	 -0.044347	  0.007089	 -0.074852	  0.041709	 -0.029950	 -0.248142	 -0.125338
 -0.039371	 -0.016358	 -0.076653	  0.018400	 -0.019408	 -0.013275	 -0.057354	  0.032705	 -0.054295	  0.001014	 -0.029858	 -0.278228	 -0.135958
 -0.076578	 -0.014495	 -0.067536	  0.018554	 -0.002515	 -0.017474	 -0.045784	  0.048175	 -0.083820	 -0.048270	 -0.002208	 -0.254458	 -0.153519
 -0.109491	 -0.005394	 -0.054154	 -0.033121	 -0.025206	 -0.040351	 -0.036189	  0.071506	 -0.069273	 -0.035114	  0.009411	 -0.206950	 -0.187998
 -0.062824	 -0.013542	 -0.021633	 -0.000291	 -0.029575	 -0.018543	 -0.010410	  0.065833	 -0.056123	 -0.072188	 -0.006087	 -0.199280	 -0.156711
 -0.022545	 -0.030064	  0.002151	  0.014594	 -0.075104	 -0.001146	  0.010594	  0.038492	 -0.054261	 -0.131449	 -0.010351	 -0.181160	 -0.133280
 -0.042196	 -0.036200	  0.031727	  0.022430	 -0.081122	  0.006428	 -0.006171	  0.066768	 -0.068514	 -0.108520	 -0.030813	 -0.185387	 -0.133644
 -0.064300	 -0.032962	  0.024409	  0.035524	 -0.058934	  0.000817	 -0.029701	  0.025358	 -0.128869	 -0.074920	 -0.084182	 -0.225161	 -0.119890
 -0.064435	 -0.024832	 -0.034493	  0.053004	 -0.043878	 -0.007527	 -0.074918	  0.032248	 -0.158110	 -0.045538	 -0.107642	 -0.211482	 -0.105676
 -0.024669	 -0.025213	 -0.048938	  0.050505	 -0.010014	 -0.005046	 -0.086135	  0.041194	 -0.202233	 -0.014030	 -0.104883	 -0.186275	 -0.073957
 -0.009052	 -0.008457	 -0.086225	  0.054244	  0.014617	  0.022480	 -0.067728	  0.032351	 -0.189399	 -0.048091	 -0.136599	 -0.193656	 -0.089721
 -0.062259	 -0.003418	 -0.058470	  0.055745	 -0.015165	  0.009847	 -0.068722	  0.057199	 -0.185849	 -0.081431	 -0.120771	 -0.209294	 -0.118540
 -0.065501	  0.006571	 -0.026845	  0.071219	 -0.048011	 -0.035056	 -0.064759	  0.051108	 -0.202509	 -0.092338	 -0.138893	 -0.179825	 -0.143414
 -0.046561	 -0.007873	 -0.035473	  0.079448	 -0.029053	 -0.039530	 -0.068342	  0.033524	 -0.165195	 -0.101131	 -0.116854	 -0.183850	 -0.120834
 -0.066700	 -0.002398	 -0.029899	  0.066430	 -0.036278	 -0.052034	 -0.070101	  0.011323	 -0.153984	 -0.103507	 -0.090324	 -0.194452	 -0.100988
 -0.044641	 -0.017690	 -0.057409	  0.051624	 -0.034961	 -0.031689	 -0.061364	 -0.011847	 -0.154135	 -0.092896	 -0.117127	 -0.205129	 -0.080214
 -0.055963	  0.002172	 -0.057567	  0.084852	 -0.022891	  0.003911	 -0.078713	 -0.013335	 -0.153139	 -0.057612	 -0.064154	 -0.187969	 -0.049590
 -0.089988	 -0.026848	 -0.030402	  0.071383	 -0.034046	  0.024731	 -0.070545	  0.005013	 -0.142805	 -0.042109	 -0.021438	 -0.155059	 -0.089429
 -0.084812	 -0.061395	 -0.002126	  0.038915	 -0.032221	  0.031235	 -0.039203	 -0.004642	 -0.122481	 -0.037438	 -0.007352	 -0.158283	 -0.099353
 -0.069227	 -0.091894	  0.005072	  0.040306	 -0.044386	  0.010508	 -0.045928	 -0.018920	 -0.071158	 -0.063207	  0.004033	 -0.124001	 -0.103542
 -0.070890	 -0.093429	 -0.001745	  0.037107	 -0.095012	 -0.031577	 -0.053662	 -0.032135	 -0.040690	 -0.049450	 -0.017723	 -0.079034	 -0.080683
 -0.082957	 -0.082971	  0.044563	  0.022730	 -0.105734	 -0.030892	 -0.077001	 -0.013958	 -0.062507	 -0.032260	 -0.068463	 -0.114825	 -0.047001
 -0.076705	 -0.078880	  0.062045	  0.045257	 -0.117907	  0.003947	 -0.058415	 -0.009470	 -0.056858	  0.017095	 -0.052427	 -0.147636	  0.002463
 -0.059961	 -0.050832	  0.029922	  0.058576	 -0.090231	  0.015131	 -0.036657	 -0.016333	 -0.122738	  0.024257	 -0.015357	 -0.134790	 -0.014423
 -0.038795	 -0.003220	  0.008522	  0.064971	 -0.109790	  0.006128	 -0.066690	 -0.025603	 -0.148131	  0.032099	 -0.008347	 -0.093960	 -0.033515
 -0.030890	  0.017764	  0.014947	  0.081468	 -0.144077	 -0.032110	 -0.109901	 -0.003982	 -0.125234	  0.018316	  0.013499	 -0.092613	 -0.029744
 -0.028804	 -0.005949	 -0.021988	  0.046275	 -0.134850	 -0.050542	 -0.124937	  0.018508	 -0.124544	 -0.038060	 -0.012404	 -0.119470	 -0.076892
 -0.034271	 -0.044732	 -0.060796	  0.029393	 -0.129417	 -0.036180	 -0.115270	  0.014537	 -0.064397	 -0.056475	 -0.056110	 -0.120186	 -0.079272
 -0.016365	 -0.053818	 -0.019806	  0.058333	 -0.116568	 -0.017476	 -0.107011	  0.019257	  0.002775	 -0.062262	 -0.096246	 -0.112045	 -0.064445
 -0.033686	 -0.074279	  0.027764	  0.054237	 -0.128680	 -0.006464	 -0.096650	 -0.000748	  0.007848	 -0.073057	 -0.111399	 -0.108738	 -0.022534
 -0.041225	 -0.051142	  0.031523	  0.074886	 -0.094362	 -0.009247	 -0.103241	 -0.016901	 -0.012208	 -0.088531	 -0.080397	 -0.137766	 -0.004994
 -0.021453	 -0.030662	  0.067059	  0.075417	 -0.084868	 -0.023197	 -0.148828	 -0.017992	 -0.051145	 -0.122001	 -0.057391	 -0.159603	 -0.033781
 -0.016239	  0.009986	  0.058319	  0.063642	 -0.098829	 -0.048171	 -0.156012	 -0.035090	 -0.064892	 -0.166457	 -0.047879	 -0.150771	 -0.047195
  0.016521	  0.025723	  0.037756	  0.056341	 -0.108308	 -0.057121	 -0.145135	 -0.064227	 -0.063049	 -0.072281	 -0.017364	 -0.132805	 -0.016800
  0.004728	  0.029509	  0.039142	  0.060735	 -0.101639	 -0.098331	 -0.127102	 -0.039069	 -0.071383	 -0.034481	 -0.026372	 -0.131681	 -0.010178
 -0.019347	  0.030923	  0.020496	  0.099891	 -0.105762	 -0.094939	 -0.122379	  0.013548	 -0.055117	 -0.046589	 -0.030049	 -0.133997	  0.030060
 -0.019831	  0.003353	  0.007823	  0.073943	 -0.085766	 -0.055318	 -0.085299	  0.018556	 -0.030211	 -0.044313	 -0.028195	 -0.134997	  0.070394
 -0.038954	  0.010391	  0.047364	  0.036133	 -0.057671	 -0.030480	 -0.091727	  0.015280	 -0.051290	 -0.073977	  0.007435	 -0.126131	  0.087489
 -0.002101	  0.010466	  0.092692	  0.004073	 -0.050645	 -0.046817	 -0.100678	 -0.024972	 -0.071272	 -0.048777	 -0.016205	 -0.113293	  0.080122
  0.016558	  0.017748	  0.085381	 -0.006113	 -0.078076	 -0.019327	 -0.094285	 -0.059313	 -0.054391	 -0.031567	 -0.020027	 -0.073556	  0.062542
  0.012520	  0.025784	  0.038480	 -0.019732	 -0.084235	  0.015791	 -0.119473	 -0.038500	 -0.043617	 -0.034753	 -0.033439	 -0.034808	 -0.003906
 -0.005193	  0.025013	  0.000149	  0.006372	 -0.082155	  0.029087	 -0.116746	 -0.010338	 -0.038226	 -0.032477	 -0.026884	 -0.029413	 -0.045819
 -0.011371	 -0.007694	  0.020978	  0.052053	 -0.086810	  0.022787	 -0.128875	  0.004533	 -0.031035	 -0.018008	 -0.026198	 -0.042434	 -0.043082
 -0.017590	 -0.037273	  0.041831	  0.054802	 -0.100516	  0.007330	 -0.073812	  0.033727	 -0.029832	 -0.018870	 -0.045988	 -0.066522	  0.016267
 -0.043720	 -0.035110	  0.062129	  0.030812	 -0.102652	  0.009684	 -0.047963	  0.016031	 -0.028239	 -0.019227	 -0.028964	 -0.082146	  0.071595
 -0.037184	 -0.010493	  0.076966	  0.035779	 -0.082375	  0.014554	 -0.035123	  0.005954	 -0.057496	 -0.020425	 -0.020425	 -0.081747	  0.063373
 -0.014084	  0.004455	  0.059398	  0.011547	 -0.096075	 -0.015305	 -0.016740	 -0.050496	 -0.064349	 -0.021825	  0.013638	 -0.050710	  0.075067
 -0.005978	  0.022722	  0.052743	  0.007111	 -0.091098	 -0.036506	 -0.008950	 -0.066998	 -0.052635	 -0.015463	  0.024848	 -0.021348	  0.058924
  0.014241	 -0.010788	  0.045826	  0.000468	 -0.100157	 -0.013058	  0.001095	 -0.062551	 -0.021104	  0.014442	  0.040573	 -0.008411	  0.033946
  0.015981	 -0.030384	  0.062979	 -0.019615	 -0.067986	 -0.007782	 -0.054749	 -0.059078	  0.028190	  0.017512	  0.034009	 -0.013621	  0.056761
  0.024015	 -0.010839	  0.027658	 -0.019849	 -0.066680	 -0.028098	 -0.064121	 -0.028501	  0.017725	 -0.006240	 -0.014730	 -0.037296	  0.057593
  0.028401	 -0.005202	  0.002914	  0.010688	 -0.109935	 -0.024631	 -0.068209	 -0.040231	  0.029220	 -0.013883	 -0.037754	 -0.052826	  0.060369
  0.039581	 -0.027034	 -0.000461	  0.053198	 -0.069250	  0.005188	 -0.073209	 -0.026751	  0.015687	  0.010735	 -0.047442	 -0.065810	  0.022501
  0.054729	 -0.041256	  0.004662	  0.045819	 -0.049085	  0.042395	 -0.056219	 -0.002471	 -0.054594	  0.029882	 -0.020212	 -0.063261	 -0.003701
  0.022976	 -0.038695	  0.041177	  0.008654	 -0.064531	  0.024346	 -0.056835	 -0.013810	 -0.060336	  0.036210	  0.022071	 -0.043540	 -0.050597
  0.010853	 -0.017743	  0.038852	 -0.005310	 -0.053849	  0.042531	 -0.029927	 -0.009119	 -0.026357	  0.048011	  0.017414	 -0.039248	 -0.028334
  0.043268	 -0.002944	  0.045130	 -0.018825	 -0.067778	  0.021065	 -0.017478	  0.000853	  0.026802	  0.020315	  0.009517	 -0.015100	 -0.002109
  0.078832	  0.011856	  0.037540	 -0.025458	 -0.073532	  0.014941	 -0.047230	  0.007659	  0.066829	  0.023224	 -0.033073	 -0.007777	 -0.006908
  0.081323	 -0.002316	  0.017957	 -0.008088	 -0.049583	  0.008212	 -0.059963	  0.047177	  0.027174	  0.006674	 -0.030153	 -0.025343	 -0.010120
  0.056568	 -0.008075	  0.024939	 -0.000218	 -0.040546	 -0.018104	 -0.056234	  0.070662	 -0.002994	  0.032911	  0.007789	 -0.038750	 -0.038014
  0.056287	 -0.013705	  0.002896	  0.016069	 -0.014463	 -0.016052	 -0.063026	  0.058219	 -0.000240	  0.076117	  0.041756	 -0.039746	 -0.059961
  0.018570	  0.006616	  0.009167	  0.006440	 -0.040823	  0.000753	 -0.074463	  0.075169	 -0.019314	  0.065900	  0.047929	 -0.039148	 -0.046784
 -0.018344	  0.006952	  0.018460	  0.019007	 -0.076884	  0.021279	 -0.076871	  0.049597	 -0.017700	  0.036102	  0.060659	 -0.052301	 -0.030950
  0.028318	 -0.036435	  0.013060	 -0.013050	 -0.096797	  0.032049	 -0.052904	  0.013028	  0.010962	  0.003842	  0.032719	 -0.060038	  0.002157
  0.069087	 -0.058896	  0.028864	 -0.024363	 -0.100283	 -0.002369	 -0.072217	 -0.006522	  0.074206	  0.013987	  0.042973	 -0.089352	  0.008558
  0.096564	 -0.057977	  0.028099	 -0.009420	 -0.081222	 -0.031653	 -0.076435	 -0.009999	  0.043457	  0.040650	  0.021593	 -0.115637	  0.004853
  0.087311	 -0.032739	  0.012540	 -0.016921	 -0.057903	 -0.055007	 -0.070264	  0.005125	  0.011707	  0.027182	  0.030741	 -0.114445	 -0.032374
  0.086989	 -0.013518	  0.028618	 -0.019067	 -0.028109	 -0.052817	 -0.090906	  0.006461	 -0.050836	  0.024367	  0.002495	 -0.114583	 -0.042436
  0.044472	  0.008860	  0.045139	 -0.006312	 -0.033974	 -0.043456	 -0.090785	  0.036887	 -0.086347	  0.030793	 -0.015926	 -0.074264	 -0.050330
  0.024283	  0.031041	  0.027104	 -0.016425	 -0.064006	 -0.035748	 -0.070589	  0.029921	 -0.074016	  0.017883	 -0.035053	 -0.049328	 -0.089858
  0.038030	  0.015027	  0.000312	 -0.011538	 -0.097362	 -0.034857	 -0.065081	  0.014476	 -0.022700	 -0.005811	 -0.044666	 -0.045251	 -0.079843
  0.040216	 -0.015104	  0.019841	 -0.029378	 -0.111295	 -0.019118	 -0.035798	  0.007356	  0.022996	 -0.016290	 -0.047139	 -0.099194	 -0.032290
  0.052299	  0.008327	 -0.002696	 -0.014482	 -0.112773	 -0.029449	 -0.044054	  0.030079	  0.054867	 -0.025002	 -0.020676	 -0.135791	 -0.002555
  0.068875	  0.007684	 -0.013536	 -0.021087	 -0.136286	 -0.010404	 -0.035608	  0.031467	  0.042337	 -0.023396	 -0.012613	 -0.122513	 -0.009966
  0.061538	  0.002683	  0.021409	 -0.065191	 -0.142704	 -0.001599	 -0.032804	  0.051046	  0.045114	 -0.007563	  0.017604	 -0.107226	 -0.009707
  0.080804	  0.008890	  0.024520	 -0.057000	 -0.145278	  0.021881	 -0.059467	  0.069580	  0.047243	  0.011416	  0.008184	 -0.065214	 -0.021619
  0.067046	 -0.023559	  0.004261	 -0.040844	 -0.128689	  0.069058	 -0.054809	  0.078248	 -0.003766	  0.004670	 -0.043115	 -0.085259	 -0.025514
  0.086368	  0.009233	 -0.022120	 -0.008240	 -0.116535	  0.051901	 -0.013599	  0.094100	 -0.010919	 -0.006863	 -0.041559	 -0.090910	 -0.029058
  0.085686	  0.026449	 -0.041414	 -0.029099	 -0.107183	  0.027858	 -0.027525	  0.088793	 -0.008722	 -0.005455	 -0.007075	 -0.105022	 -0.007819
  0.050084	  0.022012	 -0.045571	 -0.023524	 -0.092481	  0.000474	 -0.036015	  0.061066	  0.024372	 -0.022488	  0.020395	 -0.100746	 -0.028876
  0.030721	  0.009998	 -0.009807	  0.000840	 -0.084533	 -0.024740	 -0.011649	  0.054013	  0.003144	 -0.014766	  0.033938	 -0.110820	 -0.067078
  0.026693	  0.019892	  0.041615	  0.009195	 -0.091564	 -0.022489	 -0.033340	  0.078420	 -0.026418	 -0.005321	  0.054371	 -0.087010	 -0.069512
  0.045152	  0.010201	  0.023409	 -0.002184	  0.030941	 -0.043387	  0.013205	  0.028617	  0.098616	  0.056098	 -0.077699	  0.046576	  0.003941
  0.062539	  0.030752	 -0.009078	 -0.001474	 -0.008003	 -0.014145	  0.015166	  0.052526	  0.074910	  0.052089	 -0.069243	  0.023191	 -0.017475
  0.043683	  0.017958	 -0.043897	 -0.004580	 -0.060569	  0.018543	  0.028811	  0.021802	  0.060549	  0.032505	 -0.041212	  0.027157	 -0.012313
  0.017021	  0.016686	 -0.016645	 -0.019063	 -0.029046	  0.015032	  0.011152	 -0.007835	  0.069828	  0.035595	 -0.002273	 -0.006788	  0.033707
 -0.014078	 -0.003623	 -0.033440	 -0.046910	 -0.045796	  0.033743	  0.006702	 -0.007587	  0.040972	  0.026396	 -0.015933	 -0.009374	  0.007195
 -0.003750	 -0.018149	 -0.034841	 -0.007827	 -0.007840	  0.020410	  0.027700	 -0.012257	  0.027786	  0.026286	 -0.010061	 -0.008025	 -0.004530
 -0.003734	  0.005212	 -0.022492	  0.015365	  0.036067	  0.022141	  0.041529	  0.008275	  0.010403	  0.030970	 -0.017219	 -0.020264	 -0.006934
 -0.017886	  0.012896	 -0.012610	 -0.019745	  0.010476	  0.019204	  0.015729	  0.005609	 -0.000717	  0.020183	 -0.000210	 -0.018767	  0.002479
 -0.014030	 -0.006721	 -0.013826	 -0.019672	  0.013102	  0.005429	 -0.010564	 -0.025231	  0.020550	  0.015119	  0.048110	 -0.023252	  0.010205
  0.012375	 -0.012352	 -0.006512	 -0.032974	  0.029282	 -0.009851	 -0.034177	 -0.026085	  0.000510	 -0.022338	  0.059852	 -0.014456	  0.029705
  0.008675	  0.030396	  0.002602	 -0.019412	  0.058978	 -0.044148	 -0.009821	  0.000882	 -0.025139	 -0.039088	  0.051820	 -0.020450	  0.022470
 -0.000122	  0.046557	 -0.001450	  0.009077	  0.034244	 -0.033534	 -0.029806	  0.013928	 -0.027321	 -0.018087	  0.031190	 -0.009608	 -0.008505
 -0.006652	  0.034611	  0.019016	  0.012202	  0.011875	 -0.021710	 -0.037964	  0.015654	  0.002577	 -0.032844	  0.011379	 -0.023757	 -0.004975
 -0.005649	  0.036191	  0.061263	  0.037121	 -0.001490	  0.004091	  0.007815	  0.013946	 -0.015299	 -0.037965	  0.007480	 -0.021774	 -0.015777
 -0.017568	 -0.006980	  0.028069	  0.041197	  0.008878	  0.017803	 -0.019057	  0.014524	 -0.042364	 -0.035250	 -0.005725	 -0.002072	 -0.023039
 -0.034085	 -0.028598	 -0.009830	  0.031579	  0.018229	  0.003394	 -0.050087	 -0.015406	 -0.077750	 -0.020622	 -0.029126	  0.004071	 -0.032541
 -0.024595	 -0.025936	 -0.001052	  0.021096	 -0.028684	  0.010232	 -0.019525	 -0.011747	 -0.074186	 -0.015064	 -0.000256	  0.009218	 -0.018053
  0.000442	 -0.023786	  0.034469	 -0.000869	 -0.007227	  0.003126	  0.024439	 -0.029242	 -0.052082	  0.009253	  0.003121	  0.026254	  0.008282
 -0.023992	 -0.051121	  0.046072	 -0.010119	 -0.018488	 -0.008227	  0.013649	 -0.021225	 -0.053782	 -0.023005	  0.020111	  0.021207	  0.008524
 -0.023745	 -0.064191	 -0.009228	  0.017191	 -0.044928	  0.001856	  0.005102	 -0.019146	 -0.038060	 -0.060232	  0.035893	  0.020915	  0.017632
  0.013893	 -0.059189	 -0.026271	  0.001359	 -0.083227	 -0.025745	  0.008675	 -0.049636	 -0.039351	 -0.079425	 -0.004012	  0.050349	 -0.014175
  0.029483	 -0.056178	  0.005929	  0.002086	 -0.128222	 -0.065459	  0.023568	 -0.068650	 -0.056005	 -0.067053	 -0.013441	  0.055354	  0.000766
  0.034209	 -0.037419	  0.024994	  0.010375	 -0.101234	 -0.044327	  0.037139	 -0.076292	 -0.056397	 -0.037132	  0.007841	  0.072625	 -0.000997
  0.003952	 -0.032191	 -0.018812	  0.012295	 -0.050565	 -0.022880	  0.009050	 -0.073838	 -0.074374	 -0.033483	 -0.000340	  0.070680	  0.012287
  0.002487	 -0.015193	 -0.020588	  0.027274	 -0.009772	 -0.022337	 -0.000223	 -0.046094	 -0.047216	  0.011182	 -0.007721	  0.037158	  0.007106
  0.015857	  0.009276	 -0.033276	 -0.001235	 -0.036657	 -0.018958	  0.005268	 -0.046268	 -0.023966	  0.005184	  0.031049	  0.030423	  0.054360
  0.041830	 -0.003333	 -0.027717	  0.007897	 -0.022945	 -0.031406	 -0.005390	 -0.037792	 -0.052574	 -0.024047	  0.040984	  0.035973	  0.027538
  0.008784	 -0.019226	 -0.048359	  0.010479	 -0.034879	 -0.051037	  0.004197	 -0.060233	 -0.063875	  0.006614	  0.034817	  0.055415	  0.000718
  0.053348	 -0.011370	 -0.036904	  0.013242	 -0.045092	 -0.057858	  0.045196	 -0.077754	 -0.068050	 -0.000027	  0.081940	  0.017331	 -0.043871
  0.084770	 -0.008562	 -0.030142	  0.034555	  0.018579	 -0.051708	  0.032649	 -0.044494	 -0.066728	  0.045981	  0.053345	  0.034770	 -0.049616
  0.087187	 -0.025288	 -0.013009	  0.024651	  0.007190	 -0.024006	  0.014469	 -0.024626	 -0.058034	  0.048615	  0.041324	  0.043969	 -0.017865
  0.066112	 -0.050043	 -0.002758	  0.060018	 -0.014560	 -0.036438	 -0.013735	  0.007231	 -0.040009	  0.028894	  0.030695	  0.048957	  0.004441
  0.006088	 -0.028831	  0.001107	  0.064686	 -0.007200	 -0.050089	 -0.003843	 -0.009915	 -0.005534	  0.008349	  0.020295	  0.038046	  0.001825
 -0.002346	 -0.022820	  0.024705	  0.049578	 -0.027642	 -0.065192	  0.006999	 -0.011069	 -0.003828	 -0.028849	 -0.001535	  0.089023	 -0.010728
 -0.003113	 -0.020288	  0.006453	  0.054844	 -0.037626	 -0.090244	 -0.016678	 -0.016152	  0.000628	 -0.014680	 -0.014344	  0.077909	 -0.047418
  0.055460	 -0.040826	 -0.001605	  0.055623	 -0.041052	 -0.083090	 -0.010776	 -0.023963	 -0.017309	 -0.023975	 -0.042125	  0.055589	 -0.050339
  0.079507	 -0.032846	  0.008584	  0.067764	 -0.053584	 -0.066787	 -0.012434	 -0.027059	 -0.042630	 -0.016620	 -0.071103	  0.054077	 -0.061067
  0.098811	  0.005018	  0.035757	  0.044385	 -0.034576	 -0.031576	 -0.005154	 -0.038987	 -0.039249	  0.003584	 -0.073719	  0.042103	 -0.026939
  0.079437	 -0.006030	  0.033472	  0.035161	 -0.013925	 -0.019007	 -0.030022	 -0.025366	 -0.020658	  0.019404	 -0.054098	  0.035456	 -0.005380
  0.070684	 -0.051409	  0.020504	  0.041753	 -0.025144	  0.007461	 -0.039588	 -0.028956	 -0.010044	  0.002211	 -0.052556	  0.015411	  0.001212
  0.042218	 -0.033054	  0.006160	 -0.002470	 -0.032102	 -0.005871	 -0.040104	 -0.054881	 -0.009909	 -0.020928	 -0.037938	  0.025510	 -0.005668
  0.026198	 -0.048779	  0.009787	  0.021302	 -0.047038	 -0.028707	 -0.012193	 -0.066970	  0.003987	  0.000027	 -0.018775	  0.046516	 -0.010948
  0.019006	 -0.050483	  0.014541	  0.011794	 -0.046998	 -0.052194	 -0.025728	 -0.081506	  0.018259	  0.003386	 -0.021965	  0.031199	 -0.031788
  0.047518	 -0.054885	 -0.003703	 -0.006667	 -0.050577	 -0.064002	 -0.081641	 -0.061072	  0.028114	 -0.012931	 -0.004198	  0.025161	 -0.010038
  0.067888	 -0.064083	 -0.000920	  0.019924	 -0.039287	 -0.030702	 -0.057482	 -0.041793	  0.012843	  0.000731	  0.012757	  0.012643	  0.007113
  0.075740	 -0.112538	  0.025500	  0.017386	 -0.045110	 -0.030072	 -0.045133	 -0.058473	  0.029004	  0.003182	  0.010440	 -0.007323	  0.027304
  0.116956	 -0.087324	  0.033616	  0.037021	 -0.052405	 -0.054498	 -0.026586	 -0.089281	 -0.003345	  0.025237	  0.001380	 -0.011431	  0.041960
  0.160143	 -0.046671	  0.082387	  0.060664	 -0.072350	 -0.064793	 -0.027984	 -0.078434	 -0.045278	 -0.011112	 -0.003177	  0.002837	  0.021893
  0.150661	 -0.027781	  0.093856	  0.059853	 -0.062409	 -0.087063	 -0.042463	 -0.054785	 -0.047599	 -0.000691	 -0.045266	  0.042592	  0.005294
  0.139417	 -0.011109	  0.065759	  0.060004	 -0.067209	 -0.067438	 -0.051338	 -0.067276	 -0.007544	  0.010147	 -0.066130	  0.012686	 -0.052817
  0.111399	 -0.017305	  0.033601	  0.060716	 -0.078821	 -0.031548	 -0.050729	 -0.085179	  0.015226	  0.008057	 -0.034072	 -0.017092	 -0.066514
  0.126768	 -0.016446	  0.052846	  0.035754	 -0.067766	 -0.036274	 -0.028893	 -0.062931	 -0.003555	 -0.026311	 -0.020248	 -0.014321	 -0.034720
  0.106358	 -0.017990	  0.049846	  0.029604	 -0.061161	 -0.026673	 -0.015391	 -0.019165	  0.008362	 -0.023918	 -0.007341	 -0.009238	 -0.017400
  0.116617	 -0.025104	  0.043194	  0.041364	 -0.074237	 -0.041798	 -0.033657	  0.004181	 -0.007281	 -0.019408	 -0.029904	 -0.009508	 -0.054987
  0.095186	 -0.064403	  0.035685	 -0.006886	 -0.073909	 -0.066081	 -0.027989	  0.034223	 -0.043416	 -0.031017	 -0.048920	  0.015793	 -0.061284
  0.092643	 -0.063724	  0.053971	 -0.021849	 -0.072118	 -0.079585	  0.009581	  0.062959	 -0.071793	 -0.022114	 -0.053698	  0.038053	 -0.029515
  0.112651	 -0.044231	  0.044506	 -0.025316	 -0.073789	 -0.115585	  0.014848	  0.035535	 -0.078202	 -0.018108	 -0.029237	  0.043280	 -0.026159
  0.093538	 -0.052166	  0.038005	  0.011244	 -0.096606	 -0.094896	  0.014700	  0.009009	 -0.087827	 -0.000946	 -0.010185	  0.040365	 -0.033942
  0.062103	 -0.089590	  0.041052	  0.016760	 -0.115666	 -0.095770	  0.012032	 -0.007316	 -0.099713	  0.024832	  0.004115	  0.037891	 -0.042018
  0.020601	 -0.087155	  0.040083	  0.029957	 -0.124417	 -0.072765	  0.035696	 -0.019015	 -0.072961	  0.020613	  0.024127	  0.036745	 -0.044630
  0.014436	 -0.092375	  0.051064	  0.066019	 -0.100830	 -0.046152	  0.036229	 -0.031732	 -0.059410	  0.058229	  0.039767	  0.068288	 -0.043831
  0.043548	 -0.050157	  0.056388	  0.051377	 -0.085694	 -0.036661	 -0.004310	 -0.031553	 -0.059385	  0.048592	  0.040487	  0.084543	 -0.038198
  0.068209	 -0.051016	  0.038008	  0.045397	 -0.086695	 -0.008566	 -0.038494	  0.000137	 -0.085278	  0.011157	  0.034982	  0.048464	 -0.057544
  0.073174	 -0.054876	  0.021830	  0.036663	 -0.093227	 -0.005519	 -0.042234	 -0.016888	 -0.074401	  0.030205	  0.065559	  0.018367	 -0.061774
  0.061125	 -0.025858	  0.044705	  0.038528	 -0.089041	 -0.005100	 -0.030428	 -0.019063	 -0.056746	  0.005376	  0.059128	  0.049065	 -0.084696
  0.053078	  0.030402	  0.051542	  0.054678	 -0.086551	  0.011510	 -0.040748	 -0.015252	 -0.050271	 -0.004150	  0.052016	  0.012838	 -0.105112
  0.036366	  0.013902	  0.005890	  0.042283	 -0.082629	  0.013236	 -0.038242	 -0.006703	 -0.004609	 -0.000389	  0.045824	  0.011356	 -0.045455
  0.019489	 -0.011936	 -0.045598	  0.045275	 -0.087371	  0.019807	 -0.016948	 -0.048856	  0.002848	 -0.007154	  0.034693	  0.033351	 -0.018945
  0.021580	 -0.005442	 -0.009704	  0.044494	 -0.088586	 -0.015742	 -0.013606	 -0.079745	 -0.025938	 -0.005946	  0.042082	  0.045695	 -0.010222
 -0.003150	  0.000851	  0.027556	  0.022378	 -0.099828	 -0.007856	 -0.021374	 -0.095344	 -0.051240	 -0.023207	  0.036856	  0.074721	 -0.010108
 -0.019191	 -0.007616	  0.021270	 -0.007930	 -0.097945	  0.020554	 -0.036902	 -0.068984	 -0.019354	 -0.041520	  0.046627	  0.075089	 -0.018592
 -0.017338	 -0.046264	  0.015858	  0.006323	 -0.074347	  0.036497	 -0.032861	 -0.074183	  0.003835	 -0.002711	  0.029182	  0.078896	 -0.050563
  0.016305	 -0.039153	  0.034999	 -0.008909	 -0.094739	  0.040748	 -0.012842	 -0.066888	  0.015640	  0.031379	  0.036572	  0.077515	 -0.061337
  0.013138	 -0.025612	  0.011189	 -0.017332	 -0.120444	  0.020406	  0.003949	 -0.062962	  0.006726	  0.023220	  0.031100	  0.101869	 -0.051686
  0.023780	 -0.024708	  0.000671	  0.004744	 -0.129577	 -0.004450	  0.009354	 -0.086001	 -0.005282	  0.017193	  0.034025	  0.107508	 -0.087604
  0.037620	  0.008461	 -0.007124	  0.049774	 -0.117863	 -0.006508	 -0.013402	 -0.070143	  0.012389	  0.035062	  0.042204	  0.092294	 -0.101470
  0.036246	  0.007931	 -0.007494	  0.052673	 -0.115837	  0.007723	 -0.057667	 -0.061858	  0.025755	  0.067954	  0.035487	  0.075923	 -0.103392
  0.042311	  0.002539	  0.003524	  0.059744	 -0.105546	 -0.015320	 -0.064709	 -0.076812	  0.029215	  0.080422	  0.040543	  0.090672	 -0.081179
  0.027258	 -0.009997	  0.016122	  0.043408	 -0.092455	 -0.001454	 -0.067413	 -0.087923	  0.033779	  0.077586	  0.052470	  0.072925	 -0.060270
  0.033746	 -0.010205	  0.034564	  0.023640	 -0.085741	  0.002858	 -0.032562	 -0.057523	  0.017291	  0.079552	  0.024894	  0.086720	 -0.059510
  0.032514	 -0.005641	  0.043436	  0.037364	 -0.086227	 -0.006263	  0.026911	 -0.060397	  0.016859	  0.083644	  0.016236	  0.097261	 -0.094621
  0.023064	  0.018175	  0.041354	  0.048657	 -0.099168	  0.011963	  0.012294	 -0.075675	  0.005337	  0.069819	  0.017150	  0.114967	 -0.095155
  0.021661	 -0.002950	  0.015544	  0.063037	 -0.066134	  0.006072	  0.011061	 -0.054068	 -0.003006	  0.063046	  0.023580	  0.123784	 -0.072889
  0.031295	  0.009043	  0.042221	  0.074651	 -0.087363	 -0.016840	  0.011042	 -0.049510	  0.005214	  0.056782	  0.052858	  0.151558	 -0.063445
  0.042654	 -0.019277	  0.034690	  0.124086	 -0.095254	 -0.000571	  0.022561	 -0.049050	  0.016322	  0.048097	  0.052650	  0.145394	 -0.096226
  0.027651	 -0.043802	 -0.014839	  0.125861	 -0.065285	 -0.017310	  0.000168	 -0.058668	 -0.007243	  0.044389	  0.034645	  0.140420	 -0.086470
  0.028688	 -0.057560	 -0.002591	  0.116437	 -0.070924	 -0.024708	 -0.006128	 -0.078160	  0.010009	  0.055417	  0.046658	  0.136767	 -0.095052
 -0.007310	 -0.027289	  0.037137	  0.095268	 -0.088590	  0.013914	  0.004346	 -0.081676	 -0.001781	  0.087832	  0.059895	  0.143766	 -0.103937
 -0.015457	 -0.004787	  0.013598	  0.057501	 -0.037034	  0.032890	 -0.013894	 -0.079301	 -0.024793	  0.069307	  0.027848	  0.136102	 -0.103363
 -0.038869	 -0.013635	 -0.006428	  0.061961	 -0.047900	  0.056347	 -0.020438	 -0.089900	 -0.033094	  0.073470	  0.036899	  0.100852	 -0.060586
 -0.078966	 -0.017881	 -0.030514	  0.067324	 -0.068684	  0.074718	 -0.011793	 -0.091898	  0.005936	  0.055388	  0.003264	  0.107591	 -0.043092
 -0.104342	 -0.016521	 -0.023730	  0.044264	 -0.052005	  0.021399	  0.005835	 -0.084552	  0.021007	  0.041069	 -0.021541	  0.088939	 -0.036988
 -0.069158	 -0.000504	 -0.012875	 -0.006134	 -0.040065	  0.025966	  0.021764	 -0.101213	  0.002173	  0.063501	 -0.011543	  0.100127	 -0.029232
 -0.033290	 -0.015769	  0.003036	 -0.042401	 -0.047773	  0.014740	  0.025351	 -0.116899	 -0.000388	  0.035106	  0.015298	  0.095139	 -0.054147
 -0.016752	 -0.048147	  0.034310	 -0.051902	 -0.070825	  0.011649	  0.035662	 -0.084384	  0.010199	  0.020339	  0.041981	  0.062616	 -0.047503
  0.018285	 -0.055947	  0.050636	 -0.015124	 -0.088763	 -0.007344	  0.022416	 -0.049838	  0.011474	  0.018168	  0.047168	  0.052728	 -0.046618
  0.013003	 -0.033164	  0.054446	 -0.009074	 -0.119378	 -0.024985	  0.057038	 -0.037628	 -0.020588	 -0.013442	  0.039259	  0.062222	 -0.064056
  0.030676	 -0.017934	  0.033166	  0.018299	 -0.105151	 -0.051701	  0.055111	 -0.054921	 -0.011811	 -0.010197	  0.047665	  0.053125	 -0.086957
  0.036131	 -0.025931	 -0.017062	  0.048524	 -0.103626	 -0.039024	  0.006819	 -0.074598	 -0.031049	 -0.003547	  0.003401	  0.071669	 -0.074770
  0.042053	 -0.009502	  0.013542	  0.034976	 -0.096138	 -0.022987	 -0.027322	 -0.105107	 -0.020257	  0.004823	 -0.016099	  0.102557	 -0.053244
  0.045376	  0.020967	  0.099817	  0.010838	 -0.087468	 -0.018375	 -0.010363	 -0.094322	  0.007594	  0.009088	 -0.010980	  0.095884	 -0.063722
 -0.017303	  0.027146	  0.098272	  0.002043	 -0.063337	  0.006514	 -0.021478	 -0.078704	  0.013869	  0.008574	 -0.006264	  0.121699	 -0.103024
 -0.080604	  0.023023	  0.077571	 -0.012942	 -0.089876	  0.008775	 -0.022677	 -0.056218	  0.024269	  0.002561	 -0.025194	  0.092835	 -0.100528
 -0.060596	 -0.002265	  0.034362	  0.011899	 -0.085773	  0.014234	 -0.011302	 -0.067143	  0.002590	  0.021499	 -0.009201	  0.090191	 -0.063950
 -0.057623	  0.031481	  0.032571	  0.040296	 -0.115421	  0.030328	 -0.009898	 -0.077005	 -0.035203	  0.014132	 -0.015302	  0.116396	 -0.046351
 -0.033923	  0.035699	  0.011956	  0.058685	 -0.096310	  0.032966	  0.009730	 -0.103774	 -0.021909	  0.001483	 -0.013001	  0.099298	 -0.018427
 -0.011876	  0.030859	 -0.005852	  0.057573	 -0.094897	  0.067637	 -0.018945	 -0.115681	 -0.018399	  0.021059	  0.016084	  0.098814	 -0.036001
 -0.010347	  0.015610	  0.010654	  0.037946	 -0.087618	  0.077925	 -0.032584	 -0.100444	 -0.010464	 -0.001805	  0.015340	  0.120103	 -0.037442
 -0.008316	  0.009759	  0.065799	  0.048789	 -0.050165	  0.069635	 -0.041807	 -0.113086	  0.001614	  0.005337	 -0.003039	  0.131306	 -0.005563
 -0.016912	  0.027048	  0.094033	  0.061955	 -0.053824	  0.037735	 -0.026972	 -0.122878	  0.022481	 -0.003282	 -0.032023	  0.124195	  0.000291
 -0.001080	  0.016374	  0.067167	  0.083587	 -0.072706	  0.000695	 -0.016962	 -0.123987	  0.038375	 -0.016580	 -0.048566	  0.113621	  0.014346
  0.031025	  0.011979	  0.053430	  0.090810	 -0.083291	  0.004473	 -0.005735	 -0.090927	  0.037812	 -0.013133	 -0.063126	  0.103157	 -0.001305
  0.013374	 -0.028847	  0.080659	  0.101165	 -0.041585	  0.045590	  0.007944	 -0.052491	  0.051877	  0.014039	 -0.081881	  0.091406	 -0.043416
  0.025000	 -0.051826	  0.053710	  0.057625	 -0.085647	  0.063923	 -0.003104	 -0.055916	  0.056024	  0.084621	 -0.080404	  0.135735	 -0.070778
  0.083743	 -0.082151	  0.015732	  0.029534	 -0.103818	  0.066250	 -0.026744	 -0.051183	  0.043486	  0.039904	 -0.104071	  0.132436	 -0.109071
  0.095248	 -0.072711	 -0.012385	  0.024236	 -0.090658	  0.062767	 -0.042707	 -0.039442	  0.028051	  0.024032	 -0.076386	  0.129426	 -0.106622
  0.093828	 -0.057336	 -0.040310	  0.030527	 -0.051360	  0.057314	 -0.035751	 -0.056062	  0.021781	  0.038161	 -0.027117	  0.091176	 -0.064161
  0.071817	 -0.075231	  0.005220	  0.054532	 -0.062354	  0.071031	 -0.034663	 -0.064987	  0.010139	  0.020658	 -0.007734	  0.073899	 -0.052719
  0.059593	 -0.047166	 -0.000974	  0.089126	 -0.085024	  0.045338	 -0.030719	 -0.055917	  0.008995	 -0.019910	 -0.015477	  0.066697	 -0.039725
  0.050489	 -0.045778	  0.011116	  0.109845	 -0.078784	  0.021980	 -0.017635	 -0.035123	 -0.000683	 -0.001072	 -0.038077	  0.056563	 -0.061937
  0.066627	 -0.031440	  0.050535	  0.127936	 -0.073295	  0.033124	  0.019662	 -0.036299	 -0.025062	  0.035146	 -0.036064	  0.072668	 -0.080309
  0.047956	 -0.003480	  0.039460	  0.131852	 -0.084709	  0.037437	  0.010750	 -0.066906	 -0.037504	  0.043271	 -0.065083	  0.077405	 -0.086787
  0.017077	 -0.009315	  0.053330	  0.085435	 -0.093216	  0.026585	 -0.013161	 -0.081561	 -0.034753	  0.010673	 -0.040042	  0.057663	 -0.083517
  0.000214	 -0.017836	  0.050514	  0.045752	 -0.122399	  0.015675	  0.003397	 -0.109286	 -0.021854	  0.000142	 -0.001038	  0.061185	 -0.066681
  0.013582	 -0.011861	  0.089119	  0.015434	 -0.099942	 -0.002290	  0.010714	 -0.133174	 -0.047853	 -0.009695	  0.004745	  0.040948	 -0.063224
  0.022817	  0.003100	  0.120839	  0.021413	 -0.032262	  0.012508	  0.021814	 -0.122086	 -0.030287	  0.001886	  0.018637	  0.024023	 -0.060075
  0.026538	 -0.036962	  0.091440	  0.067853	 -0.078930	 -0.023106	  0.043653	 -0.109773	 -0.018543	  0.037288	  0.021945	  0.006587	 -0.060661
  0.030452	 -0.044993	  0.057781	  0.070353	 -0.081660	  0.005286	  0.029532	 -0.079125	 -0.053866	  0.069430	  0.006111	 -0.005654	 -0.075230
  0.030168	 -0.025497	  0.053550	  0.080826	 -0.058968	  0.022647	  0.033210	 -0.059354	 -0.015077	  0.054689	 -0.028578	 -0.023109	 -0.083379
  0.043595	 -0.028224	  0.054897	  0.092959	 -0.085900	  0.001388	  0.016977	 -0.038072	 -0.013037	  0.022787	 -0.000701	 -0.001861	 -0.071667
  0.036939	 -0.013753	  0.050179	  0.050485	 -0.076159	 -0.013210	  0.027449	 -0.032666	  0.014953	  0.041322	 -0.016326	  0.038721	 -0.058651
  0.033226	 -0.029591	  0.068254	  0.066853	 -0.075876	 -0.016547	  0.007814	 -0.014120	  0.013397	  0.006930	  0.004486	  0.080880	 -0.051296
  0.071289	 -0.044888	  0.083366	  0.083026	 -0.080818	 -0.001229	  0.032368	  0.001692	  0.003081	 -0.023536	  0.006562	  0.083337	 -0.076172
  0.106573	 -0.051991	  0.067424	  0.078262	 -0.074208	 -0.003557	  0.037021	  0.009501	 -0.002918	 -0.023037	 -0.011568	  0.054716	 -0.051338
  0.086913	 -0.029066	  0.026272	  0.099628	 -0.068459	 -0.002319	  0.030779	  0.014101	 -0.019268	 -0.027177	 -0.048526	  0.025340	 -0.046647
  0.113124	 -0.045720	  0.019959	  0.081263	 -0.050170	 -0.017158	  0.025961	 -0.005057	 -0.010241	 -0.044024	 -0.089057	  0.026715	 -0.034047
  0.132667	 -0.038875	  0.043835	  0.094017	 -0.024403	 -0.017052	  0.021022	  0.020317	 -0.038621	 -0.030246	 -0.076974	  0.035811	 -0.040920
  0.122272	 -0.000563	  0.050446	  0.109232	 -0.023160	 -0.015867	  0.001265	  0.021701	 -0.057243	 -0.069921	 -0.021585	  0.021118	 -0.048877
  0.118233	  0.001880	  0.059055	  0.114904	 -0.049179	  0.003967	 -0.006701	 -0.016317	 -0.061870	 -0.114355	 -0.045097	  0.011706	 -0.092765
  0.088720	  0.011580	  0.011610	  0.124364	 -0.061220	  0.016810	 -0.004666	 -0.019455	 -0.061003	 -0.082665	 -0.049200	  0.026309	 -0.095750
  0.057150	  0.013023	 -0.020201	  0.102355	 -0.053520	 -0.002078	  0.009120	 -0.027114	 -0.037532	 -0.051589	 -0.039461	  0.072023	 -0.060631
  0.045340	  0.041409	  0.015856	  0.097106	 -0.005204	 -0.033898	  0.047881	 -0.014643	 -0.016754	 -0.024147	 -0.005526	  0.091444	 -0.093455
  0.084941	  0.066159	  0.042569	  0.126948	 -0.024775	 -0.055554	  0.062281	  0.000214	 -0.067363	 -0.018364	  0.034950	  0.086835	 -0.090044
  0.100019	  0.045748	  0.061485	  0.158551	 -0.029032	 -0.069444	  0.017669	 -0.025670	 -0.084650	 -0.037212	  0.015996	  0.073765	 -0.071790
  0.126920	  0.011545	  0.064668	  0.142165	 -0.016269	 -0.060795	  0.063756	 -0.016900	 -0.044495	 -0.062360	  0.016844	  0.082044	 -0.050515
  0.101978	  0.002281	  0.021237	  0.087638	 -0.020346	 -0.061982	  0.073248	 -0.013670	 -0.018340	 -0.082438	  0.008211	  0.097065	 -0.037116
  0.118850	  0.043680	  0.003177	  0.080890	 -0.030299	 -0.034383	  0.035795	 -0.040982	 -0.059026	 -0.082733	  0.013577	  0.069037	 -0.035869
  0.134485	  0.036581	  0.009306	  0.108742	 -0.021748	 -0.019044	  0.058189	 -0.054364	 -0.056135	 -0.056855	  0.009104	  0.049434	 -0.041320
  0.112184	  0.011615	  0.018901	  0.062326	 -0.018681	 -0.018354	  0.049897	 -0.059291	 -0.054572	 -0.058794	  0.004635	  0.043404	 -0.050352
  0.088911	  0.000691	  0.042663	  0.034678	 -0.000429	 -0.021874	  0.086777	 -0.047367	 -0.069163	 -0.043593	 -0.001211	  0.004491	 -0.042992
  0.075950	 -0.051889	  0.037025	  0.045346	 -0.009382	 -0.012032	  0.082136	 -0.020659	 -0.015282	 -0.060332	  0.005982	 -0.019567	 -0.050500
  0.056572	 -0.081040	  0.007972	  0.040840	 -0.025419	 -0.009123	  0.071865	  0.000873	  0.013213	 -0.042896	  0.009756	  0.006392	 -0.051607
  0.029253	 -0.075115	  0.020234	  0.068551	 -0.042379	 -0.002293	  0.070789	 -0.026714	 -0.002231	 -0.065531	 -0.009793	  0.047684	 -0.021664
  0.040012	 -0.067595	  0.008585	  0.045280	 -0.067547	 -0.027933	  0.075591	 -0.046435	  0.016507	 -0.090607	 -0.025235	  0.036209	 -0.017321
  0.049976	 -0.058247	 -0.003947	  0.032505	 -0.096226	 -0.049437	  0.106573	 -0.063870	 -0.007278	 -0.078528	 -0.014415	  0.047980	 -0.069597
  0.037902	 -0.053560	 -0.020091	  0.045006	 -0.095404	 -0.061388	  0.105613	 -0.050797	 -0.013324	 -0.070939	  0.009400	  0.063660	 -0.069655
  0.036407	 -0.044986	 -0.024895	  0.085865	 -0.058183	 -0.086486	  0.091115	 -0.005308	 -0.014493	 -0.046207	 -0.010036	  0.083992	 -0.091791
  0.103292	 -0.048271	  0.009211	  0.058326	 -0.033255	 -0.061061	  0.074714	 -0.008545	 -0.025137	 -0.025871	  0.005749	  0.117904	 -0.110376
  0.116466	 -0.051869	  0.023554	  0.064016	 -0.044715	 -0.046302	  0.082756	 -0.024538	  0.015770	 -0.020003	  0.029700	  0.119872	 -0.069476
  0.139103	 -0.023752	  0.047653	  0.090444	 -0.032544	 -0.040649	  0.064948	 -0.055932	  0.011639	 -0.048309	  0.047428	  0.111762	 -0.059404
  0.134175	  0.006314	  0.024556	  0.074226	 -0.026737	 -0.042011	  0.030519	 -0.057244	 -0.004381	 -0.033734	  0.055111	  0.114838	 -0.069717
  0.108239	 -0.016087	  0.007280	  0.059109	 -0.066977	 -0.015760	  0.046654	 -0.065266	  0.005915	 -0.044923	  0.045060	  0.103289	 -0.070010
  0.152601	 -0.052090	  0.003776	  0.029787	 -0.038577	 -0.011297	  0.017817	 -0.071915	  0.002286	 -0.061366	  0.039108	  0.075349	 -0.067054
  0.143853	 -0.058126	  0.029867	  0.016770	 -0.042225	 -0.011966	  0.023180	 -0.031004	  0.030939	 -0.060176	  0.033206	  0.059267	 -0.064501
  0.121892	 -0.057064	  0.057952	  0.038827	 -0.051155	 -0.020028	  0.022656	 -0.024021	  0.034488	 -0.059050	  0.036150	  0.097307	 -0.061054
  0.134163	 -0.069560	  0.047314	  0.056450	 -0.039765	 -0.049130	  0.014800	 -0.077672	  0.017283	 -0.039771	  0.042383	  0.103575	 -0.067582
  0.146050	 -0.054740	  0.028311	  0.073285	 -0.069913	 -0.032941	 -0.008993	 -0.100774	  0.020175	 -0.064054	  0.037714	  0.082201	 -0.053039
  0.140149	 -0.053933	  0.010771	  0.095254	 -0.062655	 -0.018812	  0.008707	 -0.067762	  0.016549	 -0.114747	  0.051963	  0.042074	 -0.042029
  0.101733	 -0.045998	  0.023388	  0.075544	 -0.075855	  0.025969	  0.021803	 -0.056162	  0.059872	 -0.117578	  0.066998	  0.038272	 -0.042631
  0.120182	 -0.013184	  0.005171	  0.073504	 -0.098147	  0.038032	  0.010083	 -0.081835	  0.068442	 -0.095262	  0.066267	  0.047287	 -0.042217
  0.132153	 -0.022973	  0.003658	  0.048566	 -0.074637	 -0.003546	  0.003748	 -0.096842	  0.072801	 -0.072113	  0.104139	  0.006288	 -0.037681
  0.134083	 -0.023468	  0.010349	  0.032436	 -0.063440	 -0.033019	 -0.027609	 -0.099086	  0.068940	 -0.049692	  0.123283	  0.001516	 -0.054492
  0.172094	  0.003661	  0.005682	  0.034639	 -0.074325	 -0.022051	 -0.001246	 -0.092098	 -0.000990	 -0.026795	  0.127964	  0.069227	 -0.092739
  0.154627	  0.002308	  0.029586	  0.019199	 -0.070149	 -0.030777	  0.014023	 -0.081263	 -0.028655	 -0.026110	  0.103295	  0.122826	 -0.059199
  0.141014	 -0.001462	  0.007493	  0.035525	 -0.048026	 -0.049931	 -0.028385	 -0.060592	 -0.016220	 -0.038908	  0.109190	  0.125302	 -0.030032
  0.125388	 -0.018931	 -0.017381	  0.035673	 -0.012667	 -0.038159	  0.003851	 -0.060525	 -0.012834	 -0.013574	  0.120335	  0.102016	 -0.029532
  0.149146	 -0.053124	 -0.009169	  0.019337	 -0.005508	 -0.030694	  0.023497	 -0.050014	 -0.003542	 -0.019883	  0.089680	  0.053359	 -0.006004
  0.159575	 -0.069954	  0.002671	  0.011068	 -0.021282	 -0.000231	  0.008281	 -0.054572	  0.018531	 -0.032519	  0.055559	 -0.002020	 -0.023331
  0.126603	 -0.064113	 -0.026807	 -0.024856	 -0.046343	 -0.001662	  0.014653	 -0.071751	  0.032875	 -0.024610	  0.071209	 -0.001464	 -0.041507
  0.110101	 -0.051860	 -0.027426	 -0.023754	 -0.093291	 -0.001368	  0.045307	 -0.045728	  0.053972	 -0.030645	  0.053483	  0.007179	 -0.007914
  0.091266	 -0.055203	 -0.035137	 -0.037666	 -0.074763	  0.015106	  0.032271	 -0.041565	  0.043963	 -0.029864	  0.058811	  0.022386	  0.019547
  0.089625	 -0.054539	 -0.043797	 -0.051855	 -0.067546	  0.020974	  0.026712	 -0.057257	  0.047069	 -0.031093	  0.073192	  0.031996	  0.006691
  0.078513	 -0.060413	 -0.075936	 -0.055732	 -0.039366	 -0.005510	  0.021795	 -0.080429	  0.074180	 -0.036648	  0.110802	  0.001709	  0.010696
  0.107888	 -0.042686	 -0.111405	 -0.070507	 -0.030007	  0.008613	  0.006938	 -0.052245	  0.066188	 -0.002011	  0.106550	 -0.019668	  0.001205
  0.109593	 -0.013685	 -0.125595	 -0.035159	 -0.055666	  0.012676	  0.003279	 -0.014606	  0.042767	 -0.016345	  0.089708	 -0.002749	 -0.037509
  0.107426	 -0.006801	 -0.098776	  0.020172	 -0.050984	  0.009540	  0.023458	 -0.000156	  0.025255	 -0.021330	  0.078183	 -0.009941	 -0.019082
  0.105844	  0.007219	 -0.058856	 -0.014425	 -0.049567	  0.025802	  0.017953	  0.002280	  0.026482	  0.034141	  0.048547	 -0.003940	  0.004112
  0.113119	  0.007322	 -0.080565	 -0.031590	 -0.058460	  0.018583	  0.011919	 -0.014777	  0.018083	  0.033099	  0.033881	  0.007616	 -0.025548
  0.099008	 -0.004543	 -0.097158	 -0.006882	 -0.061481	  0.010510	  0.022783	 -0.060338	  0.019294	  0.072636	  0.052772	  0.021111	 -0.034537
  0.058908	  0.018881	 -0.074219	 -0.022269	 -0.045515	  0.021105	  0.055395	 -0.072651	  0.023519	  0.086244	  0.057168	  0.038873	 -0.033364
  0.059718	  0.007048	 -0.066381	 -0.015929	 -0.016752	  0.018615	  0.038106	 -0.032755	  0.042837	  0.021496	  0.053279	  0.013101	 -0.045903
  0.035557	 -0.020213	 -0.079891	 -0.000602	 -0.012826	  0.027698	  0.063218	  0.024014	  0.046196	  0.037430	  0.090448	  0.011179	 -0.054637
  0.066361	 -0.004340	 -0.054645	 -0.020157	 -0.043720	  0.053881	  0.051342	  0.028062	  0.044373	  0.050074	  0.123475	  0.027871	 -0.060473
  0.070192	 -0.013449	 -0.034451	 -0.002970	 -0.080783	  0.031248	  0.061019	  0.010426	  0.033732	  0.056049	  0.114518	  0.048619	 -0.056816
  0.044922	 -0.021907	 -0.037332	  0.014399	 -0.067216	  0.070041	  0.067876	  0.010290	  0.012199	  0.046402	  0.115799	  0.094172	 -0.034709
  0.021523	  0.002207	 -0.036940	  0.005387	 -0.010067	  0.055455	  0.059855	  0.005009	  0.013351	  0.014785	  0.058441	  0.106590	 -0.014270
  0.028583	 -0.020459	 -0.048248	 -0.035072	  0.016586	  0.045207	  0.055952	 -0.014041	  0.028850	  0.022276	 -0.007496	  0.069298	 -0.027206
  0.026913	 -0.060639	 -0.072516	 -0.001349	  0.003788	  0.049941	  0.034101	 -0.002412	  0.050511	  0.049519	  0.010156	  0.016428	 -0.038875
  0.026471	 -0.066374	 -0.065175	  0.041871	 -0.029614	  0.012876	  0.012591	 -0.021735	  0.062020	  0.036104	  0.032141	 -0.000784	 -0.027435
  0.033766	 -0.048552	 -0.022702	  0.013872	 -0.084120	 -0.016883	  0.048976	 -0.021214	  0.047709	  0.039710	  0.040944	  0.040935	 -0.022921
  0.032355	  0.005837	 -0.048738	 -0.008495	 -0.118084	 -0.036101	  0.057073	 -0.021428	  0.029728	  0.062547	  0.038449	  0.041731	 -0.052052
  0.045992	  0.037265	 -0.047014	 -0.010390	 -0.081497	 -0.048533	  0.017071	 -0.022874	 -0.008631	  0.052495	  0.031571	  0.068113	 -0.065319
  0.018352	 -0.028718	 -0.039057	  0.015030	 -0.072846	 -0.022799	  0.013990	 -0.018967	 -0.017662	  0.065471	  0.015854	  0.077861	 -0.069680
 -0.002053	 -0.042772	 -0.031917	  0.021723	 -0.079266	 -0.028703	  0.031886	  0.005661	 -0.010493	  0.046652	  0.023979	  0.089740	 -0.035672
 -0.008889	 -0.024320	 -0.028757	 -0.017818	 -0.066096	 -0.021081	  0.059562	  0.041847	 -0.039706	  0.048500	  0.008842	  0.096612	 -0.030759
 -0.003140	  0.007094	 -0.039139	 -0.030517	 -0.084732	 -0.023921	  0.027522	  0.018443	 -0.038834	  0.054226	  0.023056	  0.073110	 -0.044697
 -0.026705	  0.013164	 -0.002614	  0.020182	 -0.081071	 -0.028397	  0.012850	 -0.000973	 -0.012463	  0.036366	  0.058087	  0.031004	 -0.047016
 -0.008501	  0.013203	  0.046688	  0.047225	 -0.090438	 -0.019292	 -0.000193	  0.012889	  0.008898	  0.058399	  0.059631	  0.014899	 -0.052868
  0.008936	  0.049267	  0.014166	  0.024197	 -0.066948	 -0.036739	 -0.010465	 -0.006804	  0.021896	  0.074705	  0.018217	  0.010159	 -0.036011
  0.018042	  0.075542	 -0.018532	  0.035783	 -0.060529	 -0.043896	  0.027190	 -0.022536	  0.016741	  0.051869	  0.007306	  0.004764	 -0.044163
  0.015420	  0.081734	 -0.023457	  0.009532	 -0.054453	 -0.031094	  0.048373	 -0.016384	  0.024179	  0.060400	 -0.019035	  0.009407	 -0.025351
  0.057494	  0.061247	 -0.011151	 -0.002408	 -0.049796	 -0.045347	  0.075114	 -0.024363	  0.011578	  0.054070	 -0.031039	  0.010966	 -0.035789
