# Supplementary material for: A fluorescent photoimmunoconjugate for imaging of cholesteatoma
Source: Sci Rep. 2022 Nov 19;12:19905. doi: 10.1038/s41598-022-22072-9 (PMC9675863; doi:10.1038/s41598-022-22072-9)
Supplement: Supplementary file 2 — Supplementary Information 2. [file 41598_2022_22072_MOESM2_ESM.zip › Data/ABR-28-1]

:RUN-1	LEVEL SWEEP	TEMP:NaN	5/12/2018	12:06 PM	NaNHR:
:SW EAR: R	SW FREQ: 5.66	# AVERAGES: 512	REP RATE (/sec): 40	DRIVER: RS Tweeter	SAMPLE (�sec): 40	
:NOTES-
:CHAMBER-CH4B-PXI
:CFTS Version: V2.7.2 (R850)
:LEVELS:20;25;30;35;40;45;50;55;60;65;70;75;80;
:DATA
  0.062079	 -0.017306	 -0.012151	 -0.068879	 -0.010129	 -0.008846	 -0.024038	 -0.045124	 -0.018187	  0.016601	  0.075636	 -0.009230	  0.042858
  0.055989	 -0.014221	  0.020308	 -0.071760	  0.038017	  0.000446	 -0.047411	 -0.011770	  0.008838	  0.016164	  0.090861	  0.014955	  0.011714
  0.022705	 -0.015653	  0.008484	 -0.068789	 -0.009275	 -0.004166	 -0.061555	 -0.016805	  0.007433	 -0.007414	  0.102272	  0.008031	 -0.038505
  0.042822	 -0.019556	  0.034123	 -0.043261	 -0.009667	 -0.023976	 -0.073917	 -0.001182	  0.005284	 -0.020757	  0.057419	 -0.005557	 -0.005163
  0.039609	 -0.016189	  0.028055	 -0.054704	 -0.008443	 -0.034314	 -0.038380	 -0.013180	  0.005990	 -0.001561	  0.011046	 -0.002859	  0.035248
 -0.010059	 -0.006041	  0.022171	 -0.034054	 -0.014247	 -0.053503	 -0.023345	  0.016125	 -0.012269	  0.013778	 -0.003968	 -0.011424	  0.009467
  0.006827	 -0.005955	  0.014146	 -0.024430	 -0.003372	 -0.043622	 -0.001572	  0.023268	 -0.033215	  0.015394	 -0.034606	  0.023037	 -0.034170
  0.007880	 -0.008516	  0.009128	  0.013534	 -0.047591	  0.003731	  0.053870	  0.019825	 -0.018945	  0.014125	 -0.010565	  0.004853	 -0.060585
 -0.009726	 -0.001937	  0.024377	  0.013565	 -0.025931	 -0.051120	  0.034570	  0.046478	  0.021530	  0.002956	  0.003105	  0.022597	 -0.072329
 -0.003761	 -0.013404	  0.022149	  0.015723	  0.002902	 -0.006122	  0.023598	  0.031891	  0.037557	 -0.014889	 -0.001253	  0.025420	 -0.040108
 -0.012703	 -0.007910	  0.005124	  0.009207	 -0.001049	  0.020479	  0.004725	  0.021662	  0.013409	 -0.017308	  0.002502	  0.062195	  0.003941
 -0.036847	 -0.007237	  0.029662	  0.018482	  0.003402	 -0.018723	 -0.015806	  0.016464	  0.012861	  0.006160	 -0.021459	  0.032489	  0.029127
 -0.021792	  0.024369	  0.004032	  0.041972	  0.068044	 -0.003035	 -0.019510	 -0.002727	 -0.010270	  0.013343	 -0.063460	  0.001523	  0.043720
 -0.040908	  0.067318	 -0.036370	  0.061233	  0.030691	  0.006096	  0.011474	 -0.019229	  0.001437	 -0.001622	 -0.049000	 -0.031840	  0.052520
 -0.035870	  0.079847	 -0.027064	  0.043890	 -0.001791	  0.030649	  0.018895	 -0.046845	  0.024962	 -0.017014	 -0.014192	 -0.025206	 -0.008033
 -0.018053	  0.061303	 -0.020356	  0.013585	 -0.003668	  0.043477	  0.030950	  0.001244	  0.021231	  0.020740	 -0.013199	 -0.023505	  0.002375
 -0.001901	  0.014037	 -0.017337	 -0.002928	 -0.006183	  0.034071	  0.078901	  0.020997	 -0.010949	  0.004733	 -0.004205	 -0.046597	  0.024149
  0.016483	 -0.041074	 -0.042982	  0.018142	 -0.001811	  0.022080	  0.027360	 -0.002315	 -0.035816	 -0.023458	 -0.029741	 -0.032897	  0.010156
 -0.029688	 -0.051999	 -0.043814	  0.058313	  0.007813	  0.051125	 -0.005977	 -0.023552	 -0.016897	 -0.014654	 -0.040903	 -0.009297	  0.007183
 -0.033086	 -0.019874	 -0.021686	  0.061158	 -0.007712	  0.035275	  0.027169	 -0.015226	 -0.003984	 -0.005318	 -0.056292	  0.003311	 -0.013566
 -0.013550	  0.027786	 -0.034352	  0.063366	 -0.015563	  0.005259	  0.004716	  0.018753	  0.011164	  0.023985	 -0.049857	  0.020698	 -0.015056
 -0.004014	  0.042420	 -0.023544	  0.070454	  0.002231	  0.031223	  0.039227	  0.007510	  0.026516	  0.018485	 -0.052711	  0.041659	  0.016274
  0.001650	  0.032856	 -0.031647	  0.068130	  0.016560	  0.058412	  0.023892	  0.024807	  0.055388	  0.015037	 -0.084281	  0.066398	  0.075721
 -0.002964	 -0.011036	 -0.009547	  0.097339	 -0.004355	  0.078554	  0.008442	  0.016485	  0.058522	  0.003671	 -0.085842	  0.096459	  0.077330
 -0.007575	 -0.026686	 -0.040409	  0.116192	 -0.022550	  0.061581	  0.044542	  0.027345	  0.041332	  0.028080	 -0.080173	  0.090227	  0.096068
  0.008910	 -0.008425	 -0.071430	  0.134977	 -0.029969	  0.053720	  0.034130	  0.020860	  0.040593	  0.030750	 -0.031707	  0.087401	  0.064235
  0.001274	 -0.013640	 -0.082787	  0.170758	 -0.031045	  0.045210	  0.047042	  0.002744	  0.024407	  0.012172	 -0.038296	  0.078828	  0.030259
 -0.024340	 -0.028284	 -0.056684	  0.112745	 -0.019851	  0.059692	  0.079735	 -0.030662	  0.045692	  0.021736	 -0.020070	  0.081756	  0.072541
 -0.022159	 -0.037138	 -0.062966	  0.102529	 -0.016294	  0.087754	  0.089413	 -0.046123	  0.083692	  0.042704	 -0.031554	  0.098094	  0.100379
 -0.038485	 -0.077098	 -0.091876	  0.116780	 -0.012829	  0.074756	  0.047132	 -0.048896	  0.077161	  0.055783	 -0.021457	  0.107727	  0.103070
 -0.038757	 -0.065418	 -0.091093	  0.098857	  0.008940	  0.060158	  0.061474	 -0.060202	  0.025479	  0.043370	 -0.026396	  0.080301	  0.099939
 -0.034420	 -0.035224	 -0.073293	  0.094454	  0.015881	  0.050236	  0.055972	 -0.068886	  0.003902	  0.057679	 -0.050629	  0.086666	  0.140752
 -0.009320	 -0.037064	 -0.098409	  0.131298	 -0.007279	  0.051056	  0.046435	 -0.060295	  0.022178	  0.055812	 -0.058658	  0.108090	  0.191981
 -0.065584	 -0.048588	 -0.127573	  0.173191	 -0.021785	  0.058744	  0.073948	 -0.025159	  0.038392	  0.050675	 -0.072082	  0.134845	  0.205469
 -0.082520	 -0.054560	 -0.127452	  0.163573	 -0.016890	  0.065482	  0.093951	 -0.015757	  0.033440	  0.083008	 -0.042255	  0.157694	  0.204832
 -0.039643	 -0.051843	 -0.146466	  0.101694	  0.006230	  0.081323	  0.105364	 -0.025589	  0.037405	  0.096533	 -0.035436	  0.172625	  0.218220
 -0.001681	 -0.058485	 -0.132481	  0.090174	  0.036151	  0.086543	  0.068004	 -0.057390	  0.055654	  0.115488	 -0.015681	  0.162074	  0.222414
 -0.035057	 -0.039385	 -0.074186	  0.102006	  0.069207	  0.081123	  0.047026	 -0.051701	  0.035454	  0.170567	  0.011590	  0.179259	  0.204675
 -0.048448	 -0.025878	 -0.039118	  0.089527	  0.088375	  0.084164	  0.041593	 -0.027725	  0.028109	  0.192872	  0.032539	  0.192130	  0.169101
 -0.028820	 -0.035429	 -0.057672	  0.100550	  0.072306	  0.078747	  0.030463	 -0.005124	  0.076723	  0.189309	  0.035947	  0.198745	  0.123779
 -0.040920	 -0.053562	 -0.042417	  0.113279	  0.055923	  0.089070	  0.061618	  0.020744	  0.157694	  0.197613	  0.037650	  0.192186	  0.080030
 -0.038441	 -0.054343	 -0.054701	  0.143116	  0.063080	  0.110198	  0.076230	  0.007096	  0.170274	  0.188380	 -0.006727	  0.125670	  0.015738
 -0.013476	 -0.028879	 -0.039456	  0.138325	  0.058593	  0.102950	  0.122722	  0.042532	  0.160822	  0.166242	 -0.028176	  0.058069	 -0.030038
  0.015913	 -0.046356	 -0.033773	  0.182437	  0.049810	  0.100424	  0.137397	  0.072418	  0.163392	  0.148258	 -0.061811	  0.011014	 -0.064537
  0.020065	 -0.069483	 -0.066425	  0.179181	  0.079613	  0.099528	  0.144307	  0.105584	  0.118897	  0.114693	 -0.119785	 -0.031694	 -0.120753
  0.001722	 -0.055480	 -0.080564	  0.148968	  0.091020	  0.107491	  0.173543	  0.051595	  0.059037	  0.045896	 -0.182347	 -0.088714	 -0.150843
 -0.006655	 -0.050350	 -0.085950	  0.134709	  0.107436	  0.145367	  0.166242	  0.020489	  0.031428	 -0.016281	 -0.241801	 -0.121089	 -0.099985
  0.019311	 -0.060116	 -0.048282	  0.124399	  0.097997	  0.142178	  0.133169	  0.014209	  0.026374	 -0.044647	 -0.275758	 -0.134602	 -0.099924
  0.037204	 -0.094375	 -0.023828	  0.164879	  0.094727	  0.147737	  0.116756	 -0.029828	 -0.000259	 -0.069918	 -0.269055	 -0.142175	 -0.089001
  0.033152	 -0.093815	 -0.030974	  0.179277	  0.122085	  0.159535	  0.104745	 -0.030323	 -0.069921	 -0.119682	 -0.278027	 -0.139351	 -0.021366
  0.017283	 -0.086749	 -0.038900	  0.153708	  0.128780	  0.144394	  0.094399	 -0.074473	 -0.075926	 -0.153017	 -0.262705	 -0.084156	  0.050853
  0.006779	 -0.067226	 -0.032977	  0.135705	  0.117986	  0.123925	  0.064853	 -0.111875	 -0.087587	 -0.158558	 -0.203044	 -0.009545	  0.122485
 -0.012874	 -0.053620	 -0.060768	  0.143915	  0.127154	  0.089389	  0.007091	 -0.122689	 -0.075855	 -0.127757	 -0.167383	  0.014898	  0.162902
 -0.002777	 -0.053200	 -0.073103	  0.145087	  0.109360	  0.059756	 -0.012971	 -0.132293	 -0.060487	 -0.075356	 -0.098075	  0.065457	  0.174584
  0.013529	 -0.059670	 -0.005409	  0.116492	  0.113324	  0.059444	 -0.000522	 -0.155820	 -0.058168	 -0.038985	 -0.074232	  0.156264	  0.242932
 -0.025752	 -0.059852	 -0.021987	  0.144225	  0.113321	  0.107252	 -0.020325	 -0.179412	 -0.026397	  0.000162	 -0.027072	  0.209812	  0.257982
 -0.056910	 -0.051771	 -0.013902	  0.162050	  0.105992	  0.081536	 -0.043354	 -0.156865	  0.061750	  0.055268	  0.045726	  0.227877	  0.236493
 -0.051584	 -0.078638	 -0.007560	  0.150267	  0.041019	  0.079131	 -0.013552	 -0.110561	  0.145430	  0.140778	  0.055388	  0.180814	  0.174862
 -0.042652	 -0.090243	 -0.037082	  0.140330	  0.019486	  0.089836	  0.024729	 -0.080138	  0.180813	  0.225954	  0.069495	  0.155265	  0.154982
  0.001068	 -0.090246	 -0.062474	  0.158452	  0.030822	  0.095432	  0.020151	 -0.047147	  0.195376	  0.246440	  0.042409	  0.203212	  0.173309
 -0.014169	 -0.113579	 -0.089083	  0.162905	  0.012032	  0.109751	  0.063018	 -0.013388	  0.182176	  0.206291	  0.011401	  0.172959	  0.119780
 -0.015056	 -0.096980	 -0.102193	  0.133206	  0.004126	  0.138212	  0.096606	  0.004309	  0.187273	  0.182416	  0.027982	  0.095860	  0.048157
  0.016047	 -0.073836	 -0.072514	  0.147573	  0.020484	  0.164830	  0.113794	  0.005866	  0.178944	  0.186679	  0.021621	  0.052513	  0.025286
  0.022162	 -0.039333	 -0.078831	  0.163963	  0.024868	  0.179652	  0.165270	  0.001698	  0.192597	  0.208955	  0.025533	  0.010201	  0.047693
  0.024346	 -0.022218	 -0.057610	  0.160246	  0.013915	  0.180208	  0.177785	  0.016680	  0.162021	  0.201297	  0.006033	  0.019804	  0.079547
  0.014471	 -0.045170	 -0.070536	  0.157230	  0.023080	  0.178562	  0.170907	  0.087985	  0.137036	  0.181036	 -0.023618	  0.032789	  0.097030
  0.047642	 -0.063863	 -0.082485	  0.157576	  0.061096	  0.217803	  0.140594	  0.082400	  0.120327	  0.169396	 -0.011280	  0.040261	  0.072943
  0.058566	 -0.074903	 -0.064078	  0.181599	  0.069453	  0.182562	  0.155171	  0.086658	  0.105790	  0.165701	 -0.023791	  0.018933	  0.070413
  0.036575	 -0.067405	 -0.064395	  0.190163	  0.073997	  0.139684	  0.171059	  0.041686	  0.116916	  0.132972	 -0.058085	  0.008457	  0.049617
  0.044842	 -0.080567	 -0.017538	  0.140018	  0.096737	  0.168263	  0.195286	  0.012870	  0.143743	  0.098855	 -0.071347	  0.085589	  0.064062
  0.035656	 -0.068269	  0.021011	  0.141320	  0.120578	  0.214161	  0.189161	  0.016234	  0.145685	  0.119859	 -0.057428	  0.158662	  0.146110
  0.008234	 -0.092297	  0.034326	  0.172082	  0.129454	  0.212669	  0.187288	 -0.005125	  0.135300	  0.112362	 -0.066796	  0.176858	  0.184723
  0.018551	 -0.080486	  0.018020	  0.154169	  0.107787	  0.193113	  0.187270	  0.024252	  0.138085	  0.109375	 -0.070723	  0.143406	  0.174502
  0.054051	 -0.084642	 -0.004175	  0.127350	  0.112574	  0.172353	  0.185366	  0.032691	  0.147923	  0.112594	 -0.065182	  0.121014	  0.146431
  0.032340	 -0.075661	 -0.011839	  0.123364	  0.123757	  0.155297	  0.174451	  0.007524	  0.173044	  0.111482	 -0.048338	  0.082435	  0.124575
  0.045228	 -0.070862	 -0.007899	  0.126345	  0.105825	  0.123767	  0.153988	  0.020720	  0.151901	  0.089956	 -0.071493	  0.034482	  0.080807
  0.022460	 -0.066134	 -0.013836	  0.136938	  0.117399	  0.086734	  0.165081	  0.024558	  0.154544	  0.056152	 -0.113489	  0.044450	  0.057620
  0.001622	 -0.060699	 -0.010589	  0.140770	  0.147323	  0.086763	  0.196716	  0.000321	  0.149727	  0.022511	 -0.141305	 -0.006389	  0.047806
  0.017995	 -0.033809	 -0.006905	  0.135221	  0.135185	  0.069172	  0.182125	 -0.006834	  0.093859	  0.057572	 -0.171520	 -0.067676	 -0.017652
  0.023043	 -0.019018	 -0.026728	  0.136038	  0.122571	  0.071499	  0.148296	  0.007171	  0.074298	  0.044094	 -0.199402	 -0.105723	 -0.070829
  0.026559	 -0.006457	 -0.054121	  0.138929	  0.117676	  0.122031	  0.133281	  0.050543	  0.034913	 -0.003495	 -0.206040	 -0.139864	 -0.047877
  0.059134	 -0.010994	 -0.050970	  0.155549	  0.092487	  0.140246	  0.130918	  0.010806	 -0.005594	 -0.011891	 -0.233742	 -0.153384	 -0.061305
  0.078320	 -0.077288	 -0.018132	  0.177636	  0.091751	  0.113839	  0.090232	 -0.017534	 -0.025061	  0.012354	 -0.235550	 -0.128672	 -0.069093
  0.094532	 -0.082093	 -0.000205	  0.164349	  0.076876	  0.116368	  0.082427	 -0.040672	 -0.037061	 -0.009175	 -0.226931	 -0.107850	 -0.050594
  0.096271	 -0.066721	 -0.016156	  0.147105	  0.076081	  0.118939	  0.084668	 -0.070433	 -0.035781	 -0.030554	 -0.228974	 -0.125801	  0.021461
  0.056609	 -0.053617	 -0.043609	  0.121462	  0.053407	  0.115746	  0.053950	 -0.121647	 -0.034818	 -0.000724	 -0.185389	 -0.089205	  0.052050
  0.047746	 -0.050895	 -0.042014	  0.114976	  0.046966	  0.141707	  0.051005	 -0.134695	 -0.037522	 -0.012169	 -0.172871	 -0.011468	  0.047180
  0.071353	 -0.045526	 -0.031277	  0.106366	  0.031914	  0.118969	  0.069680	 -0.145747	 -0.003619	 -0.009715	 -0.109335	  0.031050	  0.051367
  0.087772	 -0.044685	 -0.038069	  0.088165	  0.034899	  0.095437	  0.070771	 -0.123630	 -0.020090	  0.015221	 -0.028719	  0.005446	  0.100096
  0.094390	 -0.026079	 -0.056089	  0.127762	  0.055859	  0.077736	  0.073076	 -0.098073	 -0.022669	  0.045894	  0.009610	  0.013677	  0.137397
  0.125258	 -0.023408	 -0.032551	  0.130288	  0.081101	  0.088262	  0.092479	 -0.083223	  0.035442	  0.050996	  0.031388	  0.064492	  0.086878
  0.134680	 -0.057919	 -0.041316	  0.117050	  0.082125	  0.084190	  0.110975	 -0.083304	  0.055175	  0.079698	  0.048421	  0.094874	  0.048096
  0.113920	 -0.080843	 -0.009843	  0.080088	  0.064840	  0.085709	  0.113139	 -0.071959	  0.063277	  0.105195	  0.041670	  0.102308	  0.073983
  0.092037	 -0.084331	 -0.006758	  0.081423	  0.059679	  0.096291	  0.111328	 -0.034644	  0.064566	  0.111073	  0.055923	  0.128465	  0.078779
  0.103886	 -0.067131	 -0.033173	  0.097384	  0.063728	  0.106427	  0.129708	 -0.008150	  0.055679	  0.126842	  0.065801	  0.121017	  0.091867
  0.109265	 -0.028651	 -0.026664	  0.106138	  0.071802	  0.109516	  0.147411	  0.020507	  0.042447	  0.171384	  0.108621	  0.111667	  0.143815
  0.130236	  0.000085	 -0.040680	  0.109504	  0.009116	  0.122779	  0.191191	  0.030443	  0.059674	  0.177778	  0.138752	  0.117767	  0.197674
  0.121950	  0.007184	 -0.040967	  0.125311	  0.038464	  0.120204	  0.192381	  0.060630	  0.139434	  0.186169	  0.149272	  0.113378	  0.177656
  0.114667	  0.003852	 -0.042735	  0.120563	  0.084572	  0.113045	  0.171259	  0.087367	  0.165139	  0.218559	  0.178324	  0.145225	  0.154520
  0.127070	  0.005714	 -0.034783	  0.119484	  0.099446	  0.094902	  0.132132	  0.120426	  0.179146	  0.237490	  0.153590	  0.170500	  0.173494
  0.112078	  0.000661	 -0.067557	  0.139540	  0.143545	  0.103518	  0.200167	  0.149333	  0.193598	  0.247510	  0.140280	  0.197265	  0.196829
  0.058394	 -0.015957	 -0.089861	  0.139536	  0.133976	  0.141770	  0.242861	  0.153999	  0.197978	  0.249502	  0.161040	  0.154841	  0.218588
  0.042045	 -0.013675	 -0.064488	  0.101690	  0.130719	  0.155411	  0.259629	  0.148906	  0.192464	  0.227454	  0.165554	  0.129848	  0.186097
  0.076971	  0.037228	 -0.074471	  0.113658	  0.153708	  0.169518	  0.242279	  0.164938	  0.207444	  0.225399	  0.132829	  0.123255	  0.159683
  0.128331	  0.052945	 -0.084899	  0.124132	  0.112292	  0.216967	  0.233308	  0.192232	  0.221642	  0.235339	  0.142910	  0.105656	  0.129988
  0.142790	  0.045844	 -0.069919	  0.116770	  0.103222	  0.234259	  0.225938	  0.207238	  0.223609	  0.205891	  0.151466	  0.081610	  0.143354
  0.139252	  0.039632	 -0.038698	  0.114632	  0.128648	  0.256316	  0.232117	  0.200822	  0.211073	  0.165908	  0.136510	  0.060297	  0.133824
  0.158594	  0.021647	 -0.047426	  0.122425	  0.150801	  0.268165	  0.219150	  0.200696	  0.175737	  0.154267	  0.127422	  0.064472	  0.089025
  0.147863	  0.000436	 -0.038297	  0.095464	  0.143741	  0.280998	  0.229101	  0.185268	  0.147485	  0.144137	  0.121388	  0.038747	  0.035660
  0.125485	  0.020662	 -0.048121	  0.079335	  0.177058	  0.272566	  0.271655	  0.154984	  0.135007	  0.136570	  0.071148	  0.040115	  0.042045
  0.109936	  0.027586	 -0.047186	  0.098886	  0.222332	  0.227336	  0.257483	  0.148033	  0.144179	  0.121896	  0.016193	  0.029873	  0.057771
  0.095026	  0.016078	 -0.014284	  0.081105	  0.219973	  0.195047	  0.215162	  0.099459	  0.091599	  0.100155	 -0.011800	 -0.036379	  0.002853
  0.109113	  0.016032	 -0.031648	  0.089626	  0.223018	  0.192842	  0.213390	  0.106684	  0.031141	  0.101284	 -0.053081	 -0.100103	 -0.070949
  0.130007	  0.012165	 -0.041171	  0.094734	  0.226890	  0.197186	  0.194604	  0.085690	 -0.012564	  0.050153	 -0.076867	 -0.144837	 -0.103951
  0.105788	  0.025949	 -0.074942	  0.117363	  0.196358	  0.182914	  0.172653	  0.059510	 -0.040527	 -0.026247	 -0.094615	 -0.188879	 -0.076873
  0.091187	  0.036715	 -0.083965	  0.109753	  0.149879	  0.191948	  0.152190	  0.026237	 -0.081254	 -0.060890	 -0.075503	 -0.240599	 -0.057624
  0.111166	  0.035554	 -0.071319	  0.079256	  0.115322	  0.162991	  0.141578	 -0.005104	 -0.108078	 -0.069756	 -0.104971	 -0.217344	 -0.076232
  0.107163	  0.011881	 -0.070244	  0.071519	  0.107510	  0.127918	  0.115732	 -0.091090	 -0.121508	 -0.107124	 -0.117754	 -0.201694	 -0.111647
  0.066151	  0.006779	 -0.071827	  0.064056	  0.157327	  0.098882	  0.105029	 -0.128957	 -0.110194	 -0.131263	 -0.124320	 -0.223268	 -0.095740
  0.076954	  0.005890	 -0.073539	  0.087485	  0.167478	  0.098318	  0.076719	 -0.091920	 -0.099680	 -0.135296	 -0.129890	 -0.201273	 -0.034561
  0.090654	 -0.009164	 -0.105882	  0.080913	  0.141595	  0.067088	  0.037133	 -0.116577	 -0.091420	 -0.129744	 -0.130300	 -0.168471	 -0.006395
  0.098336	 -0.029185	 -0.105523	  0.101356	  0.128328	  0.042866	  0.031236	 -0.120807	 -0.073481	 -0.094279	 -0.124590	 -0.158565	 -0.001192
  0.099383	 -0.067638	 -0.102755	  0.118312	  0.117026	  0.041512	  0.019917	 -0.126138	 -0.083089	 -0.048413	 -0.114365	 -0.134245	 -0.007477
  0.102709	 -0.118658	 -0.070944	  0.105416	  0.103191	  0.012357	 -0.003069	 -0.107968	 -0.088689	 -0.060677	 -0.137934	 -0.122344	  0.021458
  0.101120	 -0.120131	 -0.053168	  0.066596	  0.104133	 -0.009279	 -0.006190	 -0.151985	 -0.082802	 -0.048436	 -0.079183	 -0.114251	  0.065143
  0.064936	 -0.101399	 -0.084218	  0.061534	  0.075371	 -0.030332	  0.008076	 -0.111277	 -0.083221	 -0.037073	 -0.040293	 -0.103585	  0.105860
  0.097912	 -0.098747	 -0.078622	  0.076499	  0.063107	 -0.027415	  0.005173	 -0.048315	 -0.103238	 -0.019430	 -0.031249	 -0.089797	  0.083709
  0.153610	 -0.103118	 -0.067389	  0.040656	  0.059904	 -0.023904	 -0.001334	 -0.045131	 -0.079896	  0.029188	 -0.006912	 -0.064093	  0.053176
  0.175424	 -0.124260	 -0.108371	  0.030885	  0.086989	 -0.050490	  0.004031	 -0.047268	 -0.068029	  0.017620	  0.010494	 -0.006757	  0.069503
  0.155089	 -0.105633	 -0.117428	  0.013114	  0.050944	 -0.067211	  0.029645	 -0.021884	 -0.028639	 -0.015502	  0.064629	  0.035467	  0.063764
  0.162919	 -0.082261	 -0.083391	  0.020288	  0.025878	 -0.036667	  0.044759	 -0.008449	  0.012341	 -0.000064	  0.115760	  0.028505	  0.065659
  0.158633	 -0.066657	 -0.068516	  0.048242	  0.024654	 -0.034106	  0.047707	 -0.009694	  0.041481	  0.068131	  0.116143	  0.051035	  0.026896
  0.137569	 -0.068009	 -0.062502	  0.041832	  0.005932	 -0.032791	  0.030142	 -0.032122	  0.049963	  0.086734	  0.090466	  0.072944	  0.046292
  0.111830	 -0.075053	 -0.066295	  0.029852	 -0.014767	 -0.021682	  0.060402	 -0.037551	  0.051148	  0.122404	  0.091999	  0.088373	  0.090254
  0.088174	 -0.051896	 -0.059749	  0.056510	 -0.024879	 -0.033709	  0.070036	 -0.030672	  0.070305	  0.171275	  0.118253	  0.082639	  0.128576
  0.065392	 -0.035872	 -0.051788	  0.075441	 -0.031217	 -0.058087	  0.094772	 -0.045995	  0.078676	  0.156695	  0.097018	  0.079023	  0.136511
  0.084993	 -0.009710	 -0.051440	  0.076047	 -0.021489	 -0.052709	  0.106742	 -0.005896	  0.089661	  0.148540	  0.121611	  0.075840	  0.103656
  0.109887	 -0.016111	 -0.043661	  0.029993	 -0.050835	 -0.026498	  0.109926	  0.058360	  0.126068	  0.138175	  0.127513	  0.060824	  0.088480
  0.100696	 -0.065027	 -0.046999	  0.026536	 -0.070108	 -0.014680	  0.133578	  0.056991	  0.152831	  0.113016	  0.119692	  0.089466	  0.086726
  0.084342	 -0.063769	 -0.066218	  0.041361	 -0.047065	 -0.002958	  0.139511	  0.052384	  0.144492	  0.086343	  0.082760	  0.080876	  0.136318
  0.065237	 -0.055495	 -0.041816	  0.010360	 -0.026761	  0.014198	  0.151338	  0.033072	  0.136699	  0.104019	  0.093427	  0.030897	  0.119373
  0.030101	 -0.073787	 -0.059205	  0.015431	 -0.047476	 -0.013517	  0.170924	 -0.008230	  0.154418	  0.139419	  0.106151	 -0.013768	  0.022460
  0.022074	 -0.046374	 -0.093018	  0.031176	 -0.048875	  0.003872	  0.174240	 -0.047989	  0.138450	  0.118040	  0.075035	 -0.075026	 -0.018637
  0.025092	 -0.025377	 -0.060546	  0.016661	 -0.015667	  0.017771	  0.137836	 -0.012500	  0.112085	  0.080172	  0.076828	 -0.125924	  0.005722
  0.040755	 -0.036377	 -0.024809	 -0.008135	  0.027999	  0.048818	  0.134960	  0.022777	  0.117153	  0.063451	  0.057957	 -0.152181	  0.045088
  0.075233	 -0.075886	 -0.038698	  0.025425	  0.044638	  0.061753	  0.149473	  0.025626	  0.144184	  0.068416	  0.016127	 -0.203341	 -0.026235
  0.096932	 -0.088974	 -0.038256	  0.024186	 -0.017962	  0.079537	  0.166155	  0.038576	  0.117454	  0.039812	  0.002829	 -0.208960	 -0.092871
  0.072730	 -0.089653	 -0.039355	  0.020540	 -0.012101	  0.093652	  0.150169	  0.016500	  0.102033	  0.009663	 -0.011474	 -0.199446	 -0.151168
  0.076525	 -0.062149	 -0.046256	  0.022008	  0.029783	  0.075612	  0.146045	 -0.039468	  0.072264	 -0.002522	 -0.050563	 -0.194445	 -0.174687
  0.095855	 -0.088655	 -0.046582	  0.064116	  0.052315	  0.038403	  0.147298	 -0.052410	  0.056286	 -0.038007	 -0.045378	 -0.174943	 -0.189684
  0.091757	 -0.080469	  0.012263	  0.084556	  0.046930	  0.083254	  0.150729	 -0.038935	  0.051256	 -0.047693	 -0.087025	 -0.163295	 -0.259521
  0.082687	 -0.074291	  0.036850	  0.091638	  0.041866	  0.110664	  0.109124	 -0.052377	  0.008844	 -0.042916	 -0.118784	 -0.183456	 -0.278752
  0.113863	 -0.063301	  0.018518	  0.101870	  0.043492	  0.136487	  0.131039	 -0.026303	 -0.004879	 -0.068692	 -0.117949	 -0.174822	 -0.268835
  0.151614	 -0.029046	  0.019422	  0.143607	  0.039493	  0.131440	  0.130149	 -0.026375	 -0.042164	 -0.064750	 -0.101787	 -0.208124	 -0.228921
  0.121364	  0.015638	  0.006120	  0.131205	  0.033616	  0.101844	  0.102013	 -0.083353	 -0.060372	 -0.081229	 -0.083856	 -0.261222	 -0.179560
  0.105268	  0.014634	 -0.017394	  0.116654	  0.066707	  0.081740	  0.114988	 -0.102025	 -0.058776	 -0.097646	 -0.071688	 -0.251764	 -0.179453
  0.117980	 -0.000029	  0.046309	  0.132847	  0.092931	  0.073294	  0.118772	 -0.118232	 -0.059736	 -0.114620	 -0.052748	 -0.218076	 -0.197689
  0.139046	 -0.015227	  0.037489	  0.188665	  0.083353	  0.069607	  0.097116	 -0.120047	 -0.059511	 -0.114798	 -0.043837	 -0.170801	 -0.172537
  0.172134	 -0.030837	  0.054947	  0.211900	  0.095222	  0.095634	  0.051627	 -0.151262	 -0.074116	 -0.117389	 -0.067965	 -0.119021	 -0.094054
  0.151958	 -0.016702	  0.059545	  0.176494	  0.101992	  0.075769	  0.038025	 -0.144637	 -0.074126	 -0.108183	 -0.059137	 -0.082402	 -0.052773
  0.166967	  0.014559	  0.057825	  0.191058	  0.093510	  0.009449	  0.056683	 -0.164942	 -0.080321	 -0.087195	 -0.017073	 -0.063798	 -0.008341
  0.185048	  0.032345	  0.088712	  0.202133	  0.060373	 -0.037236	  0.060541	 -0.128147	 -0.086541	 -0.081918	  0.037964	 -0.024588	  0.002941
  0.197914	  0.027206	  0.114255	  0.186394	  0.064748	 -0.012209	  0.021584	 -0.115658	 -0.026372	 -0.082653	  0.057925	  0.013998	  0.024386
  0.188912	  0.036518	  0.140907	  0.194245	  0.047455	 -0.037975	 -0.026227	 -0.124175	 -0.000783	 -0.053821	  0.076363	  0.026680	  0.068876
  0.167174	  0.000720	  0.135681	  0.168238	  0.016252	 -0.053272	 -0.027728	 -0.125916	 -0.016393	  0.007797	  0.108995	  0.050394	  0.118348
  0.138812	 -0.020495	  0.136609	  0.140047	 -0.004853	 -0.058090	 -0.000106	 -0.101951	  0.011083	  0.073764	  0.136536	  0.068344	  0.122280
  0.152668	 -0.010837	  0.175067	  0.124643	  0.001903	 -0.097622	  0.004324	 -0.063006	  0.026346	  0.084885	  0.152534	  0.100531	  0.095440
  0.187865	 -0.045920	  0.157319	  0.124749	 -0.011884	 -0.063805	 -0.025110	 -0.072483	  0.037624	  0.094333	  0.171587	  0.105541	  0.071709
  0.148643	 -0.031285	  0.127000	  0.143977	 -0.011152	 -0.055849	  0.000543	 -0.055435	  0.053839	  0.092109	  0.181941	  0.118730	  0.083019
  0.112660	 -0.022575	  0.107041	  0.130631	  0.024744	 -0.012905	  0.042589	 -0.015076	  0.064014	  0.096972	  0.172517	  0.097680	  0.092742
  0.101626	 -0.006155	  0.087287	  0.086493	  0.016175	  0.052485	  0.051902	  0.018186	  0.070057	  0.104657	  0.126754	  0.027558	  0.021632
  0.111062	 -0.008979	  0.093754	  0.104131	  0.012495	  0.058373	  0.083810	  0.080032	  0.082704	  0.077075	  0.096569	  0.029143	 -0.012978
  0.111511	 -0.025927	  0.099712	  0.104718	  0.020440	  0.063678	  0.131556	  0.095966	  0.073667	  0.065602	  0.067220	  0.030585	 -0.006521
  0.145048	 -0.031597	  0.082331	  0.122426	  0.017852	  0.108959	  0.173959	  0.070510	  0.063912	  0.061265	  0.043112	  0.039989	  0.048951
  0.163732	 -0.019212	  0.056515	  0.117082	  0.030188	  0.154553	  0.170993	  0.063578	  0.057714	  0.055357	  0.035151	  0.056993	  0.038187
  0.168947	  0.031374	  0.088622	  0.121822	  0.069402	  0.169000	  0.179078	  0.060348	  0.032523	  0.032583	  0.032639	  0.055745	  0.021315
  0.178959	  0.020636	  0.102897	  0.152307	  0.075970	  0.144830	  0.171475	  0.052868	  0.003905	  0.009464	  0.022565	  0.054087	  0.034947
  0.168970	  0.004755	  0.093427	  0.161185	  0.097147	  0.186225	  0.155376	  0.053484	  0.016515	 -0.001457	  0.045226	  0.046954	  0.090266
  0.182864	 -0.036273	  0.102103	  0.175512	  0.145228	  0.222381	  0.095005	  0.035914	  0.026688	  0.027344	  0.115771	  0.055834	  0.178824
  0.176240	 -0.080251	  0.119673	  0.199980	  0.125842	  0.203912	  0.076562	  0.014078	  0.023379	  0.079707	  0.143516	  0.090153	  0.125565
  0.187264	 -0.061389	  0.100155	  0.196577	  0.089074	  0.197635	  0.066101	  0.018494	  0.049315	  0.133395	  0.156788	  0.087625	  0.073406
  0.209382	 -0.031417	  0.067293	  0.169884	  0.120719	  0.205674	  0.073501	  0.061059	  0.087639	  0.148951	  0.098628	  0.091725	  0.071926
  0.246659	 -0.035075	  0.062688	  0.159934	  0.107141	  0.226613	  0.137346	  0.070461	  0.126373	  0.161852	  0.093641	  0.125353	  0.100845
  0.274847	 -0.056559	  0.066297	  0.172703	  0.044838	  0.239933	  0.181602	  0.091960	  0.128273	  0.181393	  0.100053	  0.097838	  0.092892
  0.255533	 -0.044237	  0.077181	  0.174100	  0.058733	  0.222009	  0.181808	  0.101443	  0.142420	  0.171022	  0.093063	  0.031786	  0.060084
  0.247233	 -0.016007	  0.103471	  0.215077	  0.101027	  0.212243	  0.167446	  0.059600	  0.136249	  0.143083	  0.035481	  0.014010	  0.024184
  0.233650	  0.007045	  0.117101	  0.207208	  0.101034	  0.265286	  0.172527	  0.034728	  0.128039	  0.103193	 -0.008378	  0.027151	  0.023409
  0.216981	  0.015915	  0.133173	  0.202442	  0.140735	  0.236759	  0.197708	  0.060033	  0.076688	  0.075006	 -0.003179	  0.012206	  0.031072
  0.191519	  0.008476	  0.123902	  0.202482	  0.188222	  0.198605	  0.193927	  0.066451	  0.034344	  0.040528	 -0.004060	  0.057680	  0.023851
  0.200036	 -0.034309	  0.093070	  0.215532	  0.173981	  0.243039	  0.178653	  0.078459	  0.047378	  0.019306	 -0.019295	  0.064585	  0.022087
  0.219723	 -0.020849	  0.036351	  0.211360	  0.162350	  0.244231	  0.139121	  0.050128	  0.028727	  0.021430	 -0.048751	  0.042725	  0.060652
  0.210259	  0.007799	  0.040085	  0.200341	  0.199801	  0.204685	  0.092139	 -0.003444	 -0.016842	  0.022446	 -0.072093	  0.026614	  0.110610
  0.191758	  0.035529	  0.062872	  0.187777	  0.208883	  0.169849	  0.079808	 -0.073242	 -0.028175	  0.057688	 -0.068459	  0.025797	  0.148402
  0.156735	  0.036793	  0.075488	  0.151843	  0.186112	  0.187176	  0.054706	 -0.137207	 -0.039755	  0.061921	 -0.064953	  0.051930	  0.104640
  0.145974	  0.005323	  0.081800	  0.164525	  0.188015	  0.160427	  0.050827	 -0.110683	 -0.023634	  0.074128	 -0.040290	  0.042136	  0.096684
  0.158302	 -0.025092	  0.090041	  0.100551	  0.178995	  0.130706	  0.050124	 -0.106970	  0.027368	  0.076002	 -0.011034	  0.039387	  0.117358
  0.186010	 -0.041151	  0.105468	  0.065101	  0.185194	  0.074233	  0.047274	 -0.097623	  0.045661	  0.057409	  0.011462	  0.066661	  0.155072
  0.212986	 -0.032457	  0.062202	  0.044312	  0.173137	  0.108753	  0.050639	 -0.056171	  0.078944	  0.057886	  0.044380	  0.122437	  0.190981
  0.224304	 -0.037258	  0.015156	  0.003609	  0.144666	  0.094449	  0.062162	 -0.022828	  0.060981	  0.078244	  0.053944	  0.154947	  0.223716
  0.243211	 -0.029934	  0.022478	  0.002551	  0.145188	  0.056573	  0.049191	  0.004411	  0.087466	  0.136908	  0.055366	  0.144727	  0.220910
  0.226515	 -0.032788	  0.011385	  0.025830	  0.222771	  0.073808	  0.061167	  0.042334	  0.135021	  0.141864	  0.082164	  0.178160	  0.202863
  0.222193	 -0.039265	  0.013775	  0.033357	  0.192918	  0.085721	  0.087106	  0.064101	  0.174376	  0.152272	  0.072724	  0.196767	  0.244036
  0.248308	 -0.048220	  0.039727	  0.033869	  0.125296	  0.037073	  0.127937	  0.044453	  0.174112	  0.174416	  0.097200	  0.221963	  0.210024
  0.251405	 -0.075234	  0.038192	  0.029459	  0.106966	  0.039903	  0.116426	  0.011549	  0.167134	  0.179523	  0.119403	  0.258848	  0.176328
  0.227901	 -0.088988	  0.001837	  0.044847	  0.112094	  0.039835	  0.122478	  0.001179	  0.161806	  0.184858	  0.120578	  0.259844	  0.194045
  0.235922	 -0.046290	  0.001446	  0.078935	  0.111528	  0.070420	  0.137502	 -0.004671	  0.162409	  0.182888	  0.100024	  0.275827	  0.229374
  0.244290	  0.017516	  0.011100	  0.090114	  0.123572	  0.129221	  0.152411	  0.018348	  0.131295	  0.178034	  0.088931	  0.230273	  0.251892
  0.220570	  0.045227	  0.010701	  0.068965	  0.126070	  0.089621	  0.159691	  0.047124	  0.127344	  0.172950	  0.152522	  0.262348	  0.253809
  0.201508	  0.019219	  0.052029	  0.065948	  0.130871	  0.127155	  0.164252	  0.078147	  0.172323	  0.195643	  0.170047	  0.240261	  0.215101
  0.202353	 -0.032161	  0.049203	  0.042661	  0.161807	  0.147969	  0.130005	  0.075971	  0.197516	  0.190928	  0.154617	  0.207075	  0.199379
  0.160071	 -0.062200	  0.054657	  0.035542	  0.171351	  0.120048	  0.121256	  0.093747	  0.215944	  0.191517	  0.154019	  0.246494	  0.172279
  0.176030	 -0.057630	  0.026587	  0.029383	  0.186983	  0.138582	  0.155956	  0.109918	  0.186740	  0.170212	  0.139570	  0.268434	  0.181757
 -0.087814	 -0.007688	  0.072960	 -0.093920	  0.068011	 -0.009807	  0.074227	 -0.012434	 -0.000954	  0.086877	  0.079137	 -0.013636	  0.038577
 -0.086039	 -0.018314	  0.054417	  0.003377	  0.097539	 -0.006408	  0.090116	 -0.006448	 -0.002474	  0.075973	  0.107179	 -0.027617	  0.037128
 -0.076726	  0.001271	 -0.014098	  0.016548	  0.086485	  0.014329	  0.059815	  0.014506	 -0.034713	  0.053519	  0.032136	 -0.021655	  0.019847
 -0.028548	 -0.016085	 -0.040073	 -0.033588	  0.030200	 -0.006731	 -0.000125	  0.043988	 -0.029867	  0.054658	 -0.067964	 -0.055521	  0.020037
  0.004955	 -0.008916	 -0.012965	  0.009619	  0.000193	 -0.045839	 -0.036053	  0.043026	  0.006806	  0.052021	 -0.056688	 -0.069758	  0.029276
  0.002256	  0.001420	 -0.005949	  0.106381	 -0.007897	 -0.058739	 -0.052354	  0.029293	  0.057221	  0.037969	  0.013286	 -0.074622	  0.031972
 -0.032992	  0.037534	  0.008341	  0.160931	 -0.028313	 -0.076247	 -0.043257	  0.035187	  0.066165	  0.023430	  0.002777	 -0.044379	  0.034483
 -0.087580	  0.015394	 -0.022160	  0.116194	 -0.071658	 -0.026856	 -0.020639	 -0.003208	  0.071396	  0.025420	 -0.036343	 -0.014343	  0.064913
 -0.053495	  0.006002	 -0.034270	  0.050944	 -0.047897	  0.017864	  0.005578	  0.000111	  0.047694	  0.018578	 -0.045589	  0.018047	  0.077091
 -0.018104	  0.018788	 -0.005861	 -0.007563	 -0.026739	  0.029211	 -0.002496	 -0.007341	  0.045447	  0.028426	 -0.023522	  0.033306	  0.055346
  0.004029	  0.005350	  0.014953	 -0.033723	 -0.029675	  0.010781	 -0.003730	 -0.002104	  0.014387	 -0.006620	 -0.010961	  0.009332	 -0.016834
  0.000484	  0.015113	  0.003823	 -0.056783	 -0.018716	  0.006612	  0.026415	  0.022593	  0.006405	 -0.022100	  0.012164	  0.035506	 -0.005670
  0.020817	 -0.011467	 -0.008726	 -0.029470	 -0.027109	  0.019895	  0.009939	 -0.016689	  0.014485	 -0.009753	  0.028333	  0.046145	  0.017248
  0.028683	 -0.028327	 -0.008707	 -0.003337	 -0.024779	  0.014810	 -0.019553	 -0.043699	 -0.024397	 -0.010427	  0.017192	  0.038772	 -0.023121
  0.054905	 -0.043209	  0.001952	 -0.061688	 -0.016694	  0.020376	 -0.027364	 -0.025684	 -0.052223	 -0.063223	 -0.033111	 -0.015845	 -0.116357
  0.070140	 -0.020874	 -0.007008	 -0.088632	  0.016168	  0.032218	 -0.032965	 -0.015014	 -0.007410	 -0.099326	 -0.014529	  0.004398	 -0.107954
  0.085097	 -0.029590	 -0.008460	 -0.043811	  0.034010	  0.032942	 -0.040388	 -0.015207	 -0.000258	 -0.078468	  0.069469	  0.094388	 -0.008219
  0.096971	  0.000021	 -0.003340	  0.025868	  0.003230	  0.010407	 -0.016398	 -0.017547	 -0.031234	 -0.043919	  0.032114	  0.112252	  0.038549
  0.073264	  0.041559	 -0.001341	  0.001355	 -0.018903	  0.015197	  0.000863	 -0.020601	 -0.061690	 -0.051094	 -0.045275	 -0.000332	 -0.081653
  0.029698	  0.042018	  0.016511	 -0.038705	 -0.017457	  0.005987	  0.028371	 -0.002729	 -0.084788	 -0.071940	 -0.059804	 -0.054436	 -0.104660
  0.006523	  0.002372	  0.024058	 -0.058715	 -0.028671	  0.015411	  0.083013	 -0.020209	 -0.057833	 -0.037423	  0.019766	  0.014865	  0.097760
  0.032942	  0.008525	  0.041933	 -0.032867	 -0.058984	  0.044359	  0.069650	  0.026352	 -0.047248	 -0.034640	  0.046813	  0.054575	  0.174900
  0.040713	  0.027618	  0.047136	 -0.003063	 -0.048820	  0.042788	  0.025636	  0.024880	 -0.057437	 -0.068700	 -0.049548	 -0.023584	 -0.024709
  0.009903	  0.030543	  0.030904	  0.035151	 -0.057980	  0.056003	 -0.003947	  0.027269	 -0.079818	 -0.096388	 -0.049703	 -0.093221	 -0.143661
 -0.007967	  0.024489	  0.023847	  0.042799	 -0.091541	  0.055341	  0.003250	  0.012741	 -0.074507	 -0.085660	 -0.006756	 -0.012103	  0.000264
 -0.005046	 -0.010097	  0.046160	  0.033628	 -0.082385	  0.047261	  0.032020	  0.023332	 -0.073938	 -0.028617	  0.028701	  0.091132	  0.105437
  0.020615	 -0.009255	  0.039544	  0.024346	 -0.095613	  0.019607	  0.029318	  0.030745	 -0.089523	 -0.015555	  0.026141	  0.057592	 -0.022633
  0.025960	  0.015549	  0.035201	 -0.006826	 -0.097576	 -0.017680	  0.021285	  0.006964	 -0.102334	 -0.084610	 -0.033175	 -0.057276	 -0.195303
  0.028834	  0.034274	  0.042482	 -0.018969	 -0.076710	 -0.034378	  0.064280	 -0.025299	 -0.089034	 -0.116682	  0.004432	 -0.007857	 -0.076183
  0.004373	  0.055176	  0.085253	 -0.016252	 -0.075419	 -0.039183	  0.071999	 -0.058606	 -0.074474	 -0.069604	  0.065311	  0.086175	  0.091563
 -0.000383	  0.029070	  0.081709	 -0.004919	 -0.074594	 -0.015105	  0.062778	 -0.060587	 -0.048889	 -0.005865	  0.073451	  0.108711	  0.103665
  0.016345	  0.009224	  0.069106	  0.019395	 -0.096012	  0.004379	  0.032865	 -0.045621	 -0.081033	 -0.038333	 -0.002262	  0.022642	 -0.078723
  0.010284	 -0.002924	  0.079179	  0.031990	 -0.095699	  0.016951	  0.027319	 -0.057594	 -0.098588	 -0.031164	 -0.007389	 -0.049967	 -0.115338
  0.005471	 -0.016033	  0.079923	  0.041886	 -0.083504	  0.032908	  0.087061	 -0.059717	 -0.055270	 -0.016870	  0.030778	  0.007559	  0.041956
  0.018419	 -0.043451	  0.050173	  0.078508	 -0.106987	  0.037036	  0.097774	 -0.033505	 -0.003890	 -0.026091	  0.074401	  0.066503	  0.116779
  0.036936	 -0.054638	  0.061829	  0.091646	 -0.101473	  0.054050	  0.106566	 -0.060046	 -0.004161	 -0.031185	  0.062492	  0.030122	  0.034733
  0.023752	 -0.007049	  0.089794	  0.055168	 -0.073278	  0.069005	  0.113746	 -0.049500	 -0.034349	 -0.035854	  0.042295	 -0.018792	 -0.100409
 -0.010938	  0.034227	  0.068626	 -0.018845	 -0.043961	  0.076228	  0.097655	 -0.051376	 -0.077921	 -0.017302	  0.030666	 -0.010846	 -0.117429
  0.000348	  0.052504	  0.053708	 -0.034244	 -0.039353	  0.062340	  0.057991	 -0.039031	 -0.077799	  0.010856	  0.081719	  0.049433	  0.024347
  0.004168	  0.044960	  0.057696	 -0.017785	  0.004249	  0.038993	  0.049224	 -0.060756	 -0.102003	  0.000663	  0.083802	  0.086441	  0.098122
  0.018530	  0.034422	  0.055334	  0.025966	  0.031518	  0.028162	  0.051370	 -0.064308	 -0.117839	 -0.020932	  0.031873	  0.034165	 -0.010007
  0.023491	 -0.016760	  0.052625	  0.048409	 -0.007528	 -0.019338	  0.085812	 -0.036311	 -0.102204	 -0.073834	 -0.012697	  0.012774	 -0.106827
  0.058391	 -0.013165	  0.077769	  0.045847	 -0.027058	 -0.037412	  0.075221	 -0.054220	 -0.083147	 -0.117587	  0.023578	  0.057136	 -0.047556
  0.098834	 -0.003311	  0.101140	  0.033935	 -0.036662	  0.006739	  0.078002	 -0.041131	 -0.095223	 -0.095500	  0.076138	  0.092850	  0.028450
  0.054918	  0.004639	  0.089207	  0.052795	 -0.029784	  0.018871	  0.071162	 -0.006850	 -0.112123	 -0.115842	  0.093742	  0.081118	 -0.035783
  0.043666	 -0.014468	  0.094375	  0.048013	 -0.017063	  0.032230	  0.071050	 -0.017352	 -0.079701	 -0.128413	  0.067812	  0.042365	 -0.139587
  0.034405	 -0.058857	  0.053962	 -0.002287	 -0.020477	 -0.001436	  0.036546	  0.018936	 -0.060568	 -0.110667	  0.084073	  0.054210	 -0.030961
  0.016505	 -0.060003	  0.067959	 -0.000791	 -0.022639	 -0.017340	  0.043570	  0.077101	 -0.029022	 -0.123839	  0.117024	  0.075364	  0.130936
  0.020257	 -0.036186	  0.109481	  0.023921	 -0.019307	 -0.013061	  0.069697	  0.094590	 -0.016463	 -0.112806	  0.095393	  0.069663	  0.106599
 -0.000273	 -0.021282	  0.113795	  0.056020	 -0.010744	 -0.003396	  0.040250	  0.064107	 -0.074446	 -0.126936	  0.057437	 -0.007743	 -0.056187
 -0.013039	  0.007629	  0.109589	  0.029331	 -0.019119	  0.008948	  0.054190	  0.022186	 -0.103496	 -0.165834	  0.041229	 -0.040508	 -0.125334
  0.019085	  0.021620	  0.079532	 -0.021535	 -0.022700	  0.009904	  0.054757	  0.001639	 -0.097852	 -0.151006	  0.084323	  0.006059	  0.001654
  0.009658	  0.021769	  0.087112	 -0.042690	 -0.030791	  0.005052	  0.029020	  0.030272	 -0.131181	 -0.112909	  0.100646	  0.020282	  0.084725
  0.018585	  0.033403	  0.103727	 -0.055432	 -0.085417	  0.022624	  0.034484	  0.041136	 -0.136321	 -0.121267	  0.080957	 -0.022781	 -0.021662
  0.026020	  0.036060	  0.096904	 -0.034821	 -0.115403	  0.013949	  0.044228	  0.040682	 -0.095003	 -0.104376	  0.048556	 -0.030880	 -0.097993
  0.070576	  0.033960	  0.078391	 -0.028745	 -0.082909	  0.036034	  0.023479	  0.057036	 -0.052626	 -0.088494	  0.039574	  0.024085	 -0.029313
  0.120560	  0.038311	  0.044017	 -0.024119	 -0.044738	  0.047633	  0.022260	  0.059168	 -0.058612	 -0.080235	  0.074067	  0.060549	  0.025439
  0.104192	  0.065551	  0.056455	 -0.047238	 -0.015727	  0.060888	  0.021804	  0.049434	 -0.068317	 -0.121015	  0.066380	  0.019102	  0.011016
  0.117914	  0.036191	  0.067680	 -0.053673	 -0.016834	  0.051348	 -0.018671	  0.053829	 -0.087928	 -0.132043	  0.041519	  0.007921	 -0.058483
  0.093872	  0.025911	  0.073419	 -0.039739	 -0.013800	  0.017753	 -0.032575	  0.056262	 -0.099758	 -0.086847	  0.025669	  0.031857	 -0.041552
  0.047538	  0.014809	  0.118218	 -0.013435	 -0.016703	  0.040975	 -0.021966	  0.065277	 -0.126639	 -0.064260	  0.087192	  0.045232	  0.027124
  0.070697	  0.022940	  0.151207	 -0.027003	 -0.018406	  0.027384	 -0.018251	  0.072819	 -0.137393	 -0.067504	  0.118543	  0.028832	  0.020068
  0.031285	  0.035005	  0.143086	 -0.039150	 -0.041208	  0.023348	 -0.041055	  0.047335	 -0.137778	 -0.071351	  0.084169	 -0.002079	 -0.073829
  0.007572	  0.055298	  0.124371	 -0.087217	 -0.039614	  0.044266	 -0.021037	  0.052907	 -0.135701	 -0.071181	  0.070001	 -0.011247	 -0.080756
  0.023454	  0.045006	  0.116066	 -0.124216	 -0.026056	  0.055365	  0.001907	  0.066474	 -0.090577	 -0.076160	  0.114041	  0.014350	  0.016548
  0.019625	 -0.007758	  0.107604	 -0.112388	 -0.032189	  0.072215	 -0.006867	  0.069033	 -0.080169	 -0.075754	  0.144388	  0.042119	  0.056536
  0.026227	 -0.019711	  0.070898	 -0.073131	 -0.022911	  0.094781	 -0.036788	  0.018747	 -0.125500	 -0.067312	  0.112037	 -0.001325	 -0.003882
  0.040238	  0.001552	  0.047458	 -0.088265	 -0.016689	  0.101833	 -0.038087	  0.028787	 -0.156969	 -0.088278	  0.088845	 -0.053326	 -0.057494
  0.045591	  0.005079	  0.063439	 -0.104614	  0.015565	  0.078009	  0.002419	  0.033645	 -0.126051	 -0.087518	  0.107136	 -0.022278	 -0.013103
  0.048920	  0.018239	  0.048780	 -0.097209	 -0.029648	  0.070868	  0.045885	  0.008590	 -0.088325	 -0.064039	  0.117392	 -0.012623	  0.048067
  0.027633	 -0.036368	  0.054925	 -0.034665	 -0.039100	  0.046555	  0.041768	  0.000219	 -0.081517	 -0.095350	  0.058268	 -0.031083	  0.009472
  0.064300	 -0.050450	  0.028047	 -0.035391	 -0.026219	  0.048410	  0.022337	  0.005482	 -0.094627	 -0.143515	  0.036888	 -0.060505	 -0.091652
  0.064763	  0.001633	  0.042366	 -0.104780	 -0.049943	  0.060055	  0.060428	 -0.015725	 -0.099899	 -0.127142	  0.033510	 -0.002935	 -0.109197
  0.051870	  0.003421	  0.048963	 -0.089371	 -0.047057	  0.073620	  0.071498	 -0.018737	 -0.048473	 -0.101981	  0.056998	  0.107807	 -0.043722
  0.034603	 -0.007601	  0.031929	 -0.100889	 -0.024049	  0.049916	  0.046818	 -0.019285	 -0.036562	 -0.098990	  0.039849	  0.124035	 -0.011394
  0.002823	  0.003826	  0.012844	 -0.089324	 -0.020434	  0.051190	  0.015944	 -0.037265	 -0.074419	 -0.110375	 -0.039468	  0.028796	 -0.085472
 -0.007704	  0.032133	  0.015068	 -0.092085	  0.003074	  0.050566	 -0.003626	 -0.031606	 -0.095934	 -0.105299	 -0.066102	 -0.024059	 -0.111985
 -0.016339	  0.047532	  0.050685	 -0.087175	 -0.000438	  0.047583	  0.005463	 -0.038096	 -0.107355	 -0.054323	 -0.057537	  0.000688	 -0.011945
 -0.003137	  0.023478	  0.069056	 -0.047019	  0.004695	  0.039550	  0.016059	 -0.041285	 -0.120270	 -0.024463	 -0.025103	  0.045434	  0.114032
  0.005668	 -0.026936	  0.069705	 -0.033828	  0.022498	  0.040000	 -0.003313	 -0.038254	 -0.119086	 -0.058360	 -0.010963	  0.007155	  0.039183
  0.024162	 -0.059701	  0.064771	 -0.057702	  0.014182	  0.049067	 -0.028331	 -0.065517	 -0.087177	 -0.028509	 -0.090950	 -0.067665	 -0.078182
  0.018266	 -0.071760	  0.050351	 -0.056807	  0.024072	  0.027861	 -0.056928	 -0.167819	 -0.024275	 -0.005816	 -0.085101	 -0.033887	 -0.028714
  0.015637	 -0.056204	  0.074082	 -0.070003	  0.015095	  0.027918	 -0.053113	 -0.128998	  0.013420	  0.007119	 -0.048451	  0.041176	  0.103629
  0.009854	 -0.030389	  0.091695	 -0.096494	 -0.025951	  0.019041	 -0.040750	 -0.027420	 -0.018284	 -0.026474	 -0.047136	  0.057571	  0.053447
 -0.014986	 -0.000722	  0.119575	 -0.078544	  0.014158	  0.017073	 -0.024718	  0.023618	 -0.049100	 -0.040445	 -0.090855	  0.023675	 -0.069947
 -0.039818	  0.007877	  0.082658	 -0.070962	  0.028897	  0.014279	  0.005290	 -0.036175	 -0.058484	 -0.043648	 -0.062114	 -0.021907	 -0.104318
 -0.048028	  0.005047	  0.085257	 -0.042167	  0.014594	  0.022560	 -0.010063	 -0.118447	 -0.049491	 -0.032715	 -0.016576	  0.046499	  0.009069
 -0.022720	  0.010436	  0.084233	 -0.034382	  0.016599	  0.020809	 -0.041258	 -0.105948	 -0.080055	 -0.021122	  0.020510	  0.116362	  0.059662
 -0.008169	  0.021540	  0.106527	 -0.018652	  0.028518	  0.006460	 -0.026664	 -0.050912	 -0.084304	 -0.040990	  0.034042	  0.067054	 -0.025125
 -0.004691	  0.008087	  0.115143	 -0.021205	  0.016268	 -0.037182	 -0.034444	 -0.049343	 -0.073796	 -0.040787	  0.011575	 -0.000093	 -0.098657
 -0.018479	  0.007812	  0.066071	 -0.013363	  0.029858	 -0.021734	 -0.037102	 -0.024125	 -0.036394	 -0.033590	  0.033129	  0.019859	 -0.048692
 -0.015580	  0.029450	  0.031821	  0.017891	  0.015782	 -0.011211	 -0.066064	 -0.007705	 -0.034448	 -0.018322	  0.064252	  0.070228	  0.091590
  0.011157	  0.004281	  0.046896	  0.031672	  0.002517	  0.003548	 -0.104885	 -0.047387	 -0.038380	 -0.028920	  0.093878	  0.042583	  0.104596
 -0.008573	  0.008761	  0.070681	  0.039911	  0.000018	  0.030142	 -0.107090	 -0.071912	 -0.046465	 -0.075904	  0.055500	 -0.011101	 -0.003798
 -0.035442	  0.011689	  0.076115	  0.020704	  0.006637	  0.028642	 -0.115325	 -0.065439	 -0.072007	 -0.074394	  0.031644	 -0.023802	 -0.033155
 -0.011475	 -0.024047	  0.117026	  0.005247	 -0.004841	  0.020823	 -0.094564	  0.002216	 -0.031153	 -0.040977	  0.060545	  0.051938	  0.089466
  0.004545	  0.001460	  0.148093	 -0.012083	 -0.010595	  0.010232	 -0.094841	  0.005771	 -0.025570	 -0.056012	  0.076339	  0.123811	  0.134582
  0.021038	  0.010020	  0.131349	 -0.029093	 -0.030257	  0.021314	 -0.102688	 -0.034157	 -0.042753	 -0.060781	  0.035828	  0.079374	  0.023167
  0.020798	 -0.006884	  0.141277	 -0.062304	  0.005072	  0.024548	 -0.103878	 -0.056703	 -0.053954	 -0.071500	  0.015514	  0.036816	 -0.059432
  0.050844	 -0.060399	  0.165602	 -0.068868	 -0.003240	  0.061279	 -0.090979	 -0.032612	 -0.030808	 -0.044764	  0.021014	  0.058654	 -0.007149
  0.058884	 -0.061109	  0.168827	 -0.033136	 -0.011665	  0.061748	 -0.082360	  0.035762	 -0.026112	 -0.038546	  0.064497	  0.126524	  0.114259
  0.053825	 -0.046367	  0.152718	 -0.041022	 -0.016361	  0.063461	 -0.090955	  0.048624	 -0.010966	 -0.056102	  0.061949	  0.115013	  0.105109
  0.063110	 -0.031756	  0.128337	 -0.034649	 -0.022550	  0.051176	 -0.077163	  0.027939	 -0.015640	 -0.058986	  0.009568	  0.029044	 -0.000646
  0.065675	 -0.005452	  0.123473	 -0.052345	  0.025229	  0.065800	 -0.071112	  0.024112	 -0.006651	 -0.044832	 -0.023362	  0.045882	 -0.036125
  0.030989	 -0.016533	  0.123330	 -0.036639	  0.037760	  0.075161	 -0.097046	  0.018345	  0.009200	 -0.047274	  0.019028	  0.093753	  0.042595
  0.029243	  0.017332	  0.149010	 -0.018784	  0.013120	  0.048207	 -0.080704	  0.006960	 -0.015948	 -0.041094	  0.035522	  0.101186	  0.069410
  0.041801	  0.039568	  0.164232	 -0.010890	  0.001240	  0.039703	 -0.083703	  0.012039	 -0.045772	 -0.046261	  0.001103	  0.023132	 -0.035240
  0.048412	  0.028896	  0.165168	 -0.051950	 -0.047091	  0.034516	 -0.064164	  0.043409	 -0.062057	 -0.058444	 -0.022283	 -0.004240	 -0.094029
  0.041106	  0.028915	  0.161868	 -0.058386	 -0.062526	  0.038310	 -0.082874	  0.056446	 -0.061786	 -0.058885	  0.003666	  0.075476	 -0.020807
 -0.006121	 -0.012928	  0.165011	 -0.010322	 -0.067834	  0.035133	 -0.067543	  0.036546	 -0.049549	 -0.013932	  0.061440	  0.146241	  0.074932
  0.009214	 -0.023874	  0.129197	 -0.049460	 -0.094471	  0.026639	 -0.062941	 -0.007440	 -0.048502	 -0.041492	  0.063864	  0.128760	  0.018697
  0.013883	 -0.015407	  0.110582	 -0.105991	 -0.101615	  0.003891	 -0.075445	 -0.057714	 -0.068613	 -0.062237	  0.033911	  0.036976	 -0.114842
  0.019908	 -0.010011	  0.149579	 -0.089960	 -0.091706	 -0.000831	 -0.079321	 -0.088543	 -0.068937	 -0.042044	  0.053359	  0.040576	 -0.105268
  0.007235	 -0.008202	  0.163946	 -0.084338	 -0.072093	 -0.003251	 -0.071228	 -0.109097	 -0.076098	 -0.027635	  0.072393	  0.126596	  0.017945
  0.002308	  0.013740	  0.155377	 -0.056176	 -0.066471	  0.004314	 -0.072883	 -0.080064	 -0.075132	 -0.029449	  0.068435	  0.144241	  0.028344
  0.037635	 -0.005425	  0.153794	 -0.032745	 -0.049310	  0.031267	 -0.095487	 -0.085290	 -0.071872	 -0.030634	  0.033310	  0.040267	 -0.051735
  0.019187	 -0.009379	  0.132614	 -0.045883	 -0.032431	 -0.002406	 -0.119164	 -0.040966	 -0.049632	 -0.048724	  0.024073	 -0.022122	 -0.064895
  0.000569	  0.021033	  0.112702	 -0.046969	 -0.019431	 -0.037624	 -0.088260	  0.063278	 -0.069195	 -0.013531	  0.075451	  0.024574	  0.021056
 -0.003706	  0.042723	  0.129583	 -0.054656	 -0.012155	 -0.033022	 -0.090970	  0.072992	 -0.071082	  0.036533	  0.106393	  0.045611	  0.035529
  0.010594	  0.040699	  0.106362	 -0.067532	 -0.005560	 -0.030681	 -0.127702	  0.044242	 -0.091496	 -0.019198	  0.070061	 -0.012028	  0.003414
  0.040639	  0.036872	  0.124301	 -0.084286	 -0.025768	 -0.015054	 -0.113060	  0.059983	 -0.165470	 -0.021624	  0.040897	 -0.022780	 -0.020276
  0.019033	  0.070841	  0.128367	 -0.107069	 -0.060221	 -0.029600	 -0.090565	  0.050763	 -0.156714	 -0.018818	  0.055347	  0.024242	  0.034592
 -0.036215	  0.088082	  0.121862	 -0.109276	 -0.096062	 -0.025128	 -0.082010	  0.006289	 -0.143830	 -0.034541	  0.072176	  0.044646	  0.091445
 -0.037233	  0.089129	  0.122249	 -0.120707	 -0.088060	 -0.025417	 -0.092908	 -0.022576	 -0.150478	 -0.061052	  0.050323	  0.007521	  0.026236
 -0.011375	  0.119457	  0.114813	 -0.088480	 -0.058461	 -0.034786	 -0.058555	 -0.016601	 -0.114339	 -0.084919	  0.035692	 -0.010453	 -0.020012
 -0.007068	  0.133822	  0.116947	 -0.066154	 -0.091881	 -0.016982	 -0.038931	 -0.006716	 -0.105031	 -0.069440	  0.050207	  0.005718	  0.016962
 -0.018769	  0.142669	  0.140666	 -0.069699	 -0.100654	 -0.003111	 -0.019505	  0.040592	 -0.092835	 -0.049676	  0.052927	  0.020161	  0.030014
 -0.034250	  0.107588	  0.160633	 -0.072596	 -0.086847	  0.017733	 -0.041557	  0.051833	 -0.091094	 -0.037866	  0.046888	 -0.025845	 -0.005497
 -0.025704	  0.100945	  0.115711	 -0.068233	 -0.037734	  0.002880	 -0.069478	  0.024670	 -0.137191	 -0.022347	  0.028237	 -0.037450	  0.023582
 -0.012639	  0.106975	  0.145243	 -0.069030	 -0.041552	 -0.031996	 -0.079605	 -0.022450	 -0.138159	 -0.014016	  0.051842	  0.006333	  0.070158
 -0.019313	  0.118608	  0.161109	 -0.075937	 -0.051485	 -0.028198	 -0.054676	 -0.045513	 -0.144492	 -0.019648	  0.092245	  0.001158	  0.059026
 -0.052008	  0.097623	  0.136156	 -0.078209	 -0.042003	 -0.033878	 -0.056542	 -0.061739	 -0.146665	 -0.035683	  0.070722	 -0.027828	 -0.013506
 -0.028639	  0.074459	  0.111052	 -0.088230	 -0.053451	 -0.021698	 -0.037387	 -0.067122	 -0.100298	 -0.033937	  0.075757	  0.018554	 -0.020211
 -0.000101	  0.066198	  0.124386	 -0.087729	 -0.022914	 -0.016687	 -0.018789	 -0.035901	 -0.083172	 -0.012789	  0.099877	  0.090153	  0.066680
 -0.013567	  0.024677	  0.111213	 -0.075812	 -0.022413	 -0.017983	  0.000155	 -0.016545	 -0.045720	 -0.018842	  0.090678	  0.122461	  0.081811
 -0.012624	  0.045607	  0.073975	 -0.063782	 -0.026722	 -0.039691	  0.004038	 -0.001129	 -0.069299	 -0.012303	  0.104940	  0.068014	  0.026760
 -0.012034	  0.089929	  0.091717	 -0.065256	  0.000004	 -0.020187	  0.009406	  0.034038	 -0.105844	 -0.012452	  0.151748	  0.048698	  0.042635
  0.040418	  0.099876	  0.138561	 -0.046192	  0.017459	  0.008323	  0.003909	  0.081123	 -0.053665	 -0.010332	  0.150056	  0.068472	  0.123368
  0.034100	  0.076886	  0.126212	 -0.073519	  0.025857	  0.010663	 -0.032628	  0.094252	 -0.034118	  0.000569	  0.148385	  0.094983	  0.140480
  0.029683	  0.065425	  0.103759	 -0.048777	  0.062194	  0.013852	 -0.034608	  0.095792	 -0.045510	 -0.033067	  0.119132	  0.101494	  0.101259
  0.039809	  0.068196	  0.100097	 -0.013680	  0.079468	  0.045639	 -0.070177	  0.055126	 -0.077185	 -0.037785	  0.082224	  0.082634	  0.040487
  0.028871	  0.066199	  0.109851	 -0.039783	  0.082495	  0.051886	 -0.059853	  0.019863	 -0.054543	 -0.050792	  0.154747	  0.123335	  0.046318
  0.039561	  0.046031	  0.113458	 -0.027511	  0.061756	  0.080250	 -0.052764	  0.057277	 -0.039218	 -0.037722	  0.285303	  0.167400	  0.044420
  0.056535	  0.059090	  0.128193	  0.008798	  0.034414	  0.097150	 -0.029556	  0.050035	 -0.021776	 -0.070628	  0.253657	  0.134648	  0.074658
  0.052092	  0.053186	  0.131530	 -0.014942	  0.018096	  0.090715	 -0.006641	  0.050403	 -0.065632	 -0.106324	  0.157376	  0.100842	  0.054034
  0.036451	  0.032562	  0.119843	 -0.007571	 -0.002807	  0.059326	 -0.022339	  0.041074	 -0.063603	 -0.073302	  0.145093	  0.067675	  0.007737
 -0.010540	  0.062547	  0.131835	  0.004492	 -0.038063	  0.048504	 -0.026195	  0.027774	 -0.046127	 -0.066778	  0.220616	  0.079916	  0.015004
  0.000473	  0.030900	  0.120659	  0.041237	 -0.019717	  0.055293	 -0.024717	  0.073824	 -0.011414	 -0.018359	  0.296585	  0.100790	  0.088699
  0.025516	  0.015421	  0.132692	  0.044451	  0.012606	  0.052212	 -0.040453	  0.137148	 -0.003591	 -0.024587	  0.263925	  0.110940	  0.071035
  0.014815	  0.064258	  0.080182	  0.028715	  0.027884	  0.038349	 -0.072106	  0.094843	 -0.039869	 -0.029966	  0.163533	  0.104778	  0.006132
  0.010033	  0.090234	  0.065776	  0.006956	  0.016070	  0.010681	 -0.048787	 -0.007536	 -0.047257	 -0.020858	  0.073532	  0.060343	 -0.063239
  0.010058	  0.067158	  0.077284	  0.005106	 -0.010219	  0.033700	 -0.066265	 -0.044150	 -0.030822	 -0.011291	  0.063089	  0.093748	  0.001625
  0.022118	  0.048927	  0.063018	 -0.003215	 -0.022597	  0.061257	 -0.085480	  0.029809	 -0.004906	  0.011775	  0.067173	  0.117746	  0.083288
  0.027405	  0.070682	  0.071442	 -0.037398	 -0.044602	  0.079358	 -0.073488	  0.079290	  0.019006	 -0.008527	  0.080121	  0.130420	  0.058337
  0.052067	  0.076789	  0.099579	  0.006522	 -0.057925	  0.056017	 -0.044521	  0.036428	  0.024449	 -0.013922	  0.070594	  0.067631	 -0.029354
  0.092868	  0.077638	  0.092560	  0.004479	 -0.079200	  0.069155	 -0.051710	  0.046291	  0.005640	 -0.021505	  0.008802	  0.055376	 -0.011080
  0.084226	  0.084766	  0.108518	 -0.049584	 -0.064600	  0.070919	 -0.044766	  0.081914	  0.002461	 -0.042223	  0.013282	  0.084720	  0.060329
  0.072402	  0.101002	  0.075325	 -0.071257	 -0.033745	  0.086523	 -0.043604	  0.108049	 -0.025175	 -0.031158	  0.052937	  0.029599	  0.032696
  0.100321	  0.146102	  0.066330	 -0.036958	 -0.023544	  0.112760	 -0.026946	  0.080332	 -0.013135	 -0.032797	  0.078377	  0.007594	  0.009692
  0.103804	  0.131331	  0.048515	 -0.048308	 -0.047246	  0.101911	 -0.009489	  0.027137	  0.026341	 -0.052096	  0.068675	 -0.009847	 -0.010485
  0.079316	  0.104799	  0.002590	 -0.074915	 -0.072254	  0.099842	 -0.047725	  0.035499	  0.071624	 -0.082927	  0.043078	  0.019990	  0.004010
  0.068572	  0.100916	  0.009199	 -0.089898	 -0.121333	  0.071404	 -0.061862	  0.038723	  0.092053	 -0.077910	  0.083456	  0.061547	  0.031882
  0.032205	  0.096861	  0.032773	 -0.094915	 -0.129412	  0.088349	 -0.076923	  0.023559	  0.057206	 -0.062600	  0.116829	  0.064393	  0.043592
  0.028894	  0.048075	  0.065488	 -0.071841	 -0.146598	  0.064849	 -0.099426	  0.036630	  0.029430	 -0.073929	  0.108729	  0.026661	  0.002476
  0.018520	  0.023074	  0.052162	 -0.075255	 -0.132709	  0.054688	 -0.061296	  0.056222	  0.015975	 -0.070170	  0.089142	  0.004774	 -0.011840
 -0.013548	  0.028723	  0.067443	 -0.114897	 -0.120831	  0.063013	 -0.058662	  0.075633	 -0.040129	 -0.078116	  0.094702	  0.027921	  0.007434
 -0.029102	  0.014474	  0.072222	 -0.116152	 -0.135822	  0.028868	 -0.110955	  0.092400	 -0.042376	 -0.054206	  0.103821	  0.017950	  0.064980
  0.023563	  0.020848	  0.055589	 -0.118917	 -0.130746	  0.030298	 -0.124932	  0.096573	 -0.067174	 -0.032623	  0.117843	  0.008343	  0.056430
  0.041919	  0.042015	  0.038097	 -0.104981	 -0.116959	  0.022260	 -0.103050	  0.040949	 -0.070963	 -0.007644	  0.088149	  0.007578	 -0.001919
  0.043119	  0.045039	  0.034177	 -0.121822	 -0.084901	  0.032050	 -0.084172	  0.023041	 -0.089159	 -0.028702	  0.048906	 -0.027646	 -0.034061
  0.035125	  0.021010	  0.013131	 -0.124221	 -0.103378	  0.015972	 -0.097689	  0.008737	 -0.095018	 -0.061556	  0.046759	 -0.025389	 -0.019563
  0.035817	  0.015429	  0.008422	 -0.099702	 -0.079794	 -0.018493	 -0.116916	  0.006242	 -0.041202	 -0.073058	  0.085165	 -0.019278	  0.007039
  0.029064	  0.022578	  0.011665	 -0.063719	 -0.037591	 -0.009090	 -0.126109	  0.007644	  0.011143	 -0.087507	  0.124885	 -0.051333	  0.013568
  0.037906	  0.049705	  0.034049	 -0.080614	 -0.032706	 -0.008568	 -0.125792	 -0.011939	  0.022565	 -0.104662	  0.146671	 -0.024449	 -0.004953
  0.041634	  0.037771	  0.044054	 -0.111260	 -0.006232	 -0.006212	 -0.108896	 -0.014042	  0.009068	 -0.063934	  0.135771	 -0.032642	  0.017796
  0.025325	  0.038258	  0.031343	 -0.117395	  0.001356	 -0.009553	 -0.106848	 -0.001099	 -0.013255	 -0.036502	  0.098611	 -0.072502	  0.058312
  0.013534	  0.020433	  0.050235	 -0.147369	 -0.013198	  0.020747	 -0.101732	 -0.003969	 -0.001977	 -0.070446	  0.092762	 -0.086500	  0.067899
 -0.007241	  0.020965	  0.052944	 -0.132150	 -0.032381	  0.042901	 -0.062188	  0.012742	 -0.021571	 -0.094544	  0.035075	 -0.032290	  0.019530
 -0.010542	  0.007391	  0.056767	 -0.111920	 -0.052595	  0.037165	 -0.069429	  0.017126	 -0.029369	 -0.082360	 -0.081448	  0.009115	 -0.043804
 -0.036265	  0.010547	  0.062856	 -0.113960	 -0.041771	  0.037695	 -0.052077	  0.016921	 -0.039101	 -0.083711	 -0.124067	 -0.008189	 -0.057614
 -0.030384	  0.045669	  0.101732	 -0.128390	 -0.026670	  0.050358	 -0.065588	  0.039099	 -0.069087	 -0.071834	 -0.113585	 -0.056755	 -0.023536
 -0.014711	  0.064868	  0.100476	 -0.127063	 -0.019700	  0.071726	 -0.090012	  0.084630	 -0.109940	 -0.078404	 -0.081677	 -0.030187	 -0.016386
 -0.034234	  0.054561	  0.080723	 -0.100678	 -0.037412	  0.073464	 -0.120945	  0.085859	 -0.103655	 -0.068842	 -0.042596	 -0.016159	 -0.027685
 -0.008232	  0.011782	  0.065250	 -0.080257	 -0.059491	  0.082714	 -0.100622	  0.100248	 -0.066527	 -0.090848	 -0.022057	  0.020313	 -0.050066
  0.004847	  0.027564	  0.066531	 -0.103770	 -0.043642	  0.053524	 -0.089959	  0.101657	 -0.052796	 -0.133319	 -0.018243	  0.039176	  0.001308
 -0.010340	  0.042281	  0.069631	 -0.076160	 -0.022048	  0.064830	 -0.108027	  0.105011	 -0.046029	 -0.118879	  0.021922	  0.029375	  0.018772
 -0.022904	  0.024740	  0.116692	 -0.044952	 -0.019356	  0.060473	 -0.111825	  0.134153	 -0.022931	 -0.096967	  0.017906	  0.040317	  0.001266
 -0.027381	 -0.001658	  0.119459	 -0.046053	 -0.016755	  0.050147	 -0.037692	  0.110195	  0.004149	 -0.100879	  0.025915	  0.008402	 -0.002236
 -0.046231	  0.004439	  0.054004	 -0.081373	 -0.016428	  0.039304	  0.007016	  0.105977	  0.001604	 -0.092601	  0.062807	  0.007830	 -0.016344
 -0.055014	 -0.011078	  0.035040	 -0.101970	 -0.009858	  0.065678	 -0.011274	  0.115935	  0.011110	 -0.090614	  0.066500	  0.057273	  0.011996
 -0.041320	  0.009331	  0.071589	 -0.115946	  0.010400	  0.082150	 -0.042186	  0.119931	  0.017186	 -0.089416	  0.060000	  0.103831	  0.028621
 -0.056460	  0.041713	  0.054224	 -0.075680	 -0.019580	  0.054967	 -0.052871	  0.134404	  0.031898	 -0.086623	  0.080894	  0.090956	  0.015282
 -0.048055	  0.015298	  0.031398	 -0.047508	 -0.049692	  0.035830	 -0.074018	  0.133412	 -0.021684	 -0.080653	  0.062687	  0.009788	 -0.001420
 -0.052129	 -0.007010	  0.035739	 -0.049853	 -0.074636	  0.092198	 -0.072660	  0.103451	 -0.048213	 -0.081676	 -0.000277	  0.022009	  0.016433
 -0.047361	 -0.002835	  0.044658	 -0.067209	 -0.061866	  0.103500	 -0.110552	  0.109559	 -0.040570	 -0.088479	  0.011275	  0.035424	  0.015686
 -0.047945	 -0.031504	  0.022090	 -0.083914	 -0.048594	  0.082381	 -0.117141	  0.133452	 -0.019970	 -0.057545	  0.006505	  0.041795	  0.024475
 -0.026462	 -0.046128	 -0.013577	 -0.093515	 -0.026269	  0.070078	 -0.118493	  0.138244	 -0.021960	 -0.057908	 -0.008338	  0.039859	  0.015986
 -0.007101	 -0.010504	 -0.019454	 -0.094937	 -0.011749	  0.076443	 -0.132978	  0.167006	 -0.030848	 -0.053340	 -0.025959	 -0.000579	 -0.059517
 -0.054928	 -0.005765	  0.001289	 -0.107291	 -0.001946	  0.059905	 -0.128889	  0.183715	 -0.031259	 -0.040262	  0.004927	 -0.016964	 -0.036650
 -0.059083	  0.018298	  0.006556	 -0.141951	  0.003250	  0.083012	 -0.143674	  0.178308	 -0.011696	 -0.043469	  0.017146	 -0.010674	 -0.013632
 -0.037270	  0.067668	  0.039572	 -0.160371	  0.011148	  0.109108	 -0.140720	  0.143715	 -0.013432	 -0.043272	 -0.013205	  0.011547	 -0.014316
 -0.017860	  0.039983	  0.037171	 -0.166518	  0.029814	  0.105413	 -0.082622	  0.120626	 -0.013858	 -0.067496	 -0.037318	  0.034315	 -0.029658
 -0.026415	  0.005409	  0.032388	 -0.160175	  0.046164	  0.070019	 -0.083867	  0.099292	 -0.031891	 -0.112503	 -0.047782	  0.008313	 -0.080874
 -0.032501	 -0.021025	  0.008932	 -0.147860	  0.033567	  0.052911	 -0.088843	  0.097851	 -0.061846	 -0.103457	 -0.044955	  0.002981	 -0.091453
 -0.027384	 -0.034007	 -0.014102	 -0.159675	  0.034564	  0.059588	 -0.036177	  0.103470	 -0.034755	 -0.097758	 -0.015921	  0.004352	 -0.061026
 -0.043000	  0.000309	 -0.004781	 -0.157682	  0.001101	  0.044386	 -0.031266	  0.079543	  0.001390	 -0.119136	 -0.023686	  0.003022	 -0.031560
 -0.053530	  0.031450	  0.005533	 -0.153070	 -0.011381	  0.027939	 -0.026624	  0.092739	  0.038355	 -0.082583	 -0.025644	 -0.030462	 -0.081229
 -0.049474	  0.028906	  0.006044	 -0.133030	 -0.022577	  0.038346	 -0.005514	  0.089587	 -0.020630	 -0.100256	 -0.006313	  0.009612	 -0.119494
 -0.037791	  0.034546	  0.007422	 -0.158749	 -0.021372	  0.039356	  0.008162	  0.075992	 -0.116638	 -0.120625	 -0.012417	  0.029495	 -0.109484
 -0.022724	  0.037841	  0.016612	 -0.229707	 -0.013852	  0.023595	  0.001395	  0.094273	 -0.140112	 -0.138477	 -0.072568	  0.033448	 -0.058975
 -0.017815	  0.006511	  0.022057	 -0.241643	 -0.027153	  0.012881	 -0.000352	  0.073972	 -0.107527	 -0.123395	 -0.076150	  0.045069	 -0.062798
 -0.040537	 -0.024629	  0.049043	 -0.129692	 -0.024531	  0.020350	  0.002041	  0.097160	 -0.081790	 -0.070376	  0.007678	  0.083025	 -0.056440
