# Supplementary material for: A fluorescent photoimmunoconjugate for imaging of cholesteatoma
Source: Sci Rep. 2022 Nov 19;12:19905. doi: 10.1038/s41598-022-22072-9 (PMC9675863; doi:10.1038/s41598-022-22072-9)
Supplement: Supplementary file 2 — Supplementary Information 2. [file 41598_2022_22072_MOESM2_ESM.zip › Data/ABR-28-2]

:RUN-2	LEVEL SWEEP	TEMP:NaN	5/12/2018	12:12 PM	NaNHR:
:SW EAR: R	SW FREQ: 8.00	# AVERAGES: 512	REP RATE (/sec): 40	DRIVER: RS Tweeter	SAMPLE (�sec): 40	
:NOTES-
:CHAMBER-CH4B-PXI
:CFTS Version: V2.7.2 (R850)
:LEVELS:20;25;30;35;40;45;50;55;60;65;70;75;80;
:DATA
 -0.035274	  0.049703	  0.040506	  0.071699	 -0.001444	 -0.013265	  0.015969	  0.018500	 -0.059305	  0.005064	 -0.034426	 -0.013701	  0.030390
 -0.002639	  0.063009	  0.031525	  0.049628	  0.022773	 -0.038418	 -0.003137	  0.004568	 -0.032474	  0.014517	 -0.041218	 -0.043903	  0.036240
 -0.018762	  0.041572	  0.030634	  0.038977	  0.006983	 -0.041773	 -0.003063	 -0.009599	 -0.010538	  0.041103	 -0.046323	 -0.043207	  0.039623
 -0.066113	  0.049492	  0.001426	  0.062184	 -0.025135	 -0.024320	  0.011920	 -0.002333	 -0.031558	  0.021573	 -0.052147	 -0.038183	  0.006913
 -0.036339	  0.027785	 -0.003672	  0.098610	 -0.050415	  0.000782	  0.049053	 -0.004807	 -0.023117	  0.005400	 -0.019143	  0.002253	 -0.028627
 -0.030109	 -0.022532	  0.017413	  0.057426	 -0.040094	 -0.023980	  0.027342	 -0.024477	 -0.041944	 -0.006545	 -0.008833	  0.017701	 -0.026270
 -0.007578	 -0.002967	  0.036105	 -0.000167	 -0.013822	  0.000119	 -0.011293	 -0.053397	 -0.057950	 -0.012281	 -0.004079	  0.049186	 -0.034829
  0.025594	 -0.026362	  0.081471	 -0.018223	  0.009111	  0.053540	 -0.042754	 -0.050229	 -0.012656	  0.006622	 -0.003579	  0.041971	 -0.018977
  0.030584	 -0.031612	  0.084250	 -0.010806	 -0.008473	  0.059836	 -0.048687	 -0.060085	  0.018126	  0.020951	  0.003173	  0.025892	 -0.015325
  0.022399	 -0.039754	  0.047422	  0.002427	 -0.019765	  0.064105	 -0.034984	 -0.038078	  0.028128	  0.021056	  0.005197	  0.020791	 -0.014350
  0.010943	 -0.013862	 -0.007010	  0.000921	  0.006485	  0.082459	  0.012021	 -0.023690	  0.030029	  0.001433	  0.013652	  0.034702	  0.013767
  0.023859	  0.001756	 -0.045825	 -0.052431	  0.006952	  0.046275	  0.011650	 -0.012771	  0.026788	 -0.005937	  0.050546	  0.056279	  0.030650
  0.029272	 -0.013423	 -0.008578	 -0.075899	  0.009596	 -0.004206	  0.013032	 -0.000921	  0.002854	 -0.019595	  0.081775	  0.039468	  0.026980
  0.047197	  0.011608	 -0.013323	 -0.051004	  0.026758	  0.011145	  0.010068	 -0.008277	  0.009309	 -0.017382	  0.080567	  0.009720	  0.016510
  0.006902	 -0.012311	 -0.028728	 -0.060069	  0.040980	  0.012189	 -0.027417	  0.041582	 -0.003766	  0.010220	  0.062854	 -0.026013	 -0.003889
  0.001714	 -0.015362	 -0.027792	 -0.041972	  0.025924	 -0.022879	 -0.024996	  0.058556	  0.005902	  0.006582	  0.024124	 -0.018066	  0.008466
 -0.023174	 -0.022079	 -0.013103	 -0.017417	  0.015974	 -0.080150	 -0.001334	  0.038036	  0.023938	 -0.016436	 -0.035793	 -0.015728	  0.006227
 -0.008557	 -0.003050	 -0.021939	 -0.014290	  0.009963	 -0.061219	  0.006068	  0.033395	  0.046140	 -0.041495	 -0.047539	 -0.023074	 -0.021228
  0.012166	 -0.016506	 -0.066763	 -0.031993	 -0.011998	 -0.024277	  0.014136	  0.049703	  0.042379	 -0.036567	 -0.028670	 -0.038330	 -0.028085
  0.017917	 -0.025108	 -0.134020	 -0.007599	 -0.010355	  0.004037	  0.026407	  0.044324	  0.039716	  0.001715	 -0.000139	 -0.037758	 -0.024188
 -0.000589	 -0.036888	 -0.097029	 -0.014367	 -0.023231	  0.010467	  0.043779	  0.030587	  0.037392	  0.010707	 -0.032356	 -0.006539	  0.011816
  0.005028	 -0.039749	 -0.109936	 -0.018534	 -0.005446	  0.017884	  0.048998	  0.008306	  0.047839	 -0.001887	 -0.062495	  0.002105	  0.051336
  0.016610	 -0.010562	 -0.103958	 -0.018360	 -0.000356	  0.071660	  0.060974	 -0.030175	  0.041175	  0.007461	 -0.060748	  0.003956	  0.054510
  0.022669	 -0.019706	 -0.092561	 -0.048771	  0.017956	  0.075994	  0.096907	 -0.024163	 -0.026370	  0.009625	 -0.082210	  0.019847	  0.068648
 -0.004783	 -0.028643	 -0.061197	 -0.040545	 -0.002148	  0.032804	  0.078094	 -0.022824	 -0.006683	  0.041931	 -0.050848	  0.058812	  0.068737
 -0.021454	 -0.017509	 -0.034926	 -0.024502	 -0.014573	  0.025571	  0.078290	  0.025046	 -0.026199	  0.039810	  0.017480	  0.094642	  0.079742
 -0.027842	  0.011683	 -0.000319	 -0.031818	 -0.013944	  0.009978	  0.081565	  0.073797	  0.007697	  0.053914	  0.031243	  0.082952	  0.126301
 -0.041533	  0.004346	  0.006852	 -0.066314	  0.011705	 -0.010195	  0.071528	  0.065171	  0.065025	  0.097186	  0.057229	  0.090586	  0.139319
 -0.012276	 -0.016339	 -0.035780	 -0.041646	  0.023602	 -0.042018	  0.040391	  0.037123	  0.068858	  0.069786	  0.084027	  0.103420	  0.138192
 -0.037150	  0.012081	 -0.036093	 -0.006646	  0.028900	 -0.011775	  0.060221	  0.017053	  0.060801	  0.021085	  0.121631	  0.111218	  0.151896
 -0.070589	  0.007074	  0.013200	 -0.008601	  0.054804	 -0.013248	  0.101458	  0.036633	  0.041403	  0.020135	  0.107274	  0.092246	  0.193642
 -0.081303	  0.007253	  0.045410	 -0.007497	  0.052268	 -0.047023	  0.121030	  0.075758	  0.033195	  0.031279	  0.094906	  0.122792	  0.206390
 -0.096545	 -0.001534	  0.028283	 -0.000337	  0.024398	 -0.031731	  0.114241	  0.078743	  0.047826	  0.042455	  0.094880	  0.171153	  0.263331
 -0.055892	 -0.000067	 -0.045187	  0.027203	  0.013238	 -0.034074	  0.108488	  0.087670	  0.039367	  0.054416	  0.119396	  0.158471	  0.293360
 -0.023897	  0.035152	 -0.064362	  0.016820	  0.030869	 -0.006322	  0.115890	  0.089289	  0.094400	  0.090455	  0.197461	  0.189655	  0.283155
 -0.036468	  0.013043	 -0.050634	 -0.058297	  0.041252	 -0.034891	  0.123060	  0.087686	  0.142648	  0.121512	  0.258105	  0.238065	  0.274869
 -0.047858	  0.006437	 -0.020308	 -0.049630	  0.039229	 -0.027140	  0.132824	  0.104514	  0.183960	  0.160723	  0.258462	  0.272281	  0.274433
 -0.057426	 -0.000432	 -0.011794	 -0.005860	  0.033089	  0.001503	  0.162437	  0.096414	  0.215182	  0.221585	  0.245813	  0.278584	  0.258829
 -0.058970	 -0.019981	 -0.073544	 -0.014568	  0.047832	  0.010807	  0.166537	  0.119489	  0.231968	  0.269834	  0.213168	  0.266468	  0.234187
 -0.062307	 -0.029812	 -0.083242	 -0.013873	  0.049455	  0.020149	  0.186967	  0.141387	  0.204452	  0.225928	  0.186903	  0.223686	  0.193629
 -0.042119	 -0.038577	 -0.085682	  0.011306	  0.028140	  0.001705	  0.210851	  0.175814	  0.204285	  0.175850	  0.161149	  0.153423	  0.122020
 -0.045622	 -0.025320	 -0.051182	  0.057682	  0.053113	  0.032300	  0.212490	  0.211198	  0.231574	  0.180813	  0.128607	  0.061401	  0.050175
 -0.093880	 -0.028974	 -0.082406	  0.051878	  0.075231	  0.055159	  0.222937	  0.212295	  0.206421	  0.165034	  0.089731	 -0.010734	 -0.028766
 -0.100094	 -0.022115	 -0.093515	  0.020712	  0.093643	  0.076979	  0.210272	  0.189636	  0.208880	  0.100004	 -0.008185	 -0.069589	 -0.093305
 -0.092083	 -0.051020	 -0.072364	  0.031895	  0.079582	  0.078081	  0.235702	  0.157167	  0.154005	  0.000394	 -0.092807	 -0.137900	 -0.153874
 -0.075538	 -0.041582	  0.008607	  0.043456	  0.089939	  0.066675	  0.196902	  0.115056	  0.091496	 -0.072421	 -0.157729	 -0.198141	 -0.171442
 -0.066145	 -0.011275	  0.077665	  0.039639	  0.152605	  0.102780	  0.160435	  0.067635	  0.013760	 -0.132234	 -0.197206	 -0.221284	 -0.203121
 -0.067504	 -0.012271	  0.038783	  0.002099	  0.157177	  0.120510	  0.157869	 -0.008385	 -0.039486	 -0.162302	 -0.219622	 -0.251150	 -0.196347
 -0.039221	 -0.006071	  0.012225	  0.038116	  0.120401	  0.080656	  0.135491	 -0.044015	 -0.086688	 -0.175792	 -0.215668	 -0.254950	 -0.100910
 -0.036686	 -0.014874	  0.023342	  0.077931	  0.107282	  0.033306	  0.097804	 -0.067567	 -0.150892	 -0.170229	 -0.169106	 -0.215523	  0.010219
 -0.030911	 -0.011596	  0.116989	  0.072473	  0.106206	  0.047345	  0.077335	 -0.099307	 -0.178155	 -0.168519	 -0.134070	 -0.142859	  0.103312
 -0.022551	 -0.009379	  0.123873	  0.081943	  0.103859	  0.011944	  0.064553	 -0.111613	 -0.161384	 -0.127829	 -0.033426	 -0.074815	  0.187815
 -0.035199	 -0.034718	  0.058826	  0.092770	  0.109161	 -0.008076	  0.044401	 -0.117490	 -0.140629	 -0.042984	  0.039193	  0.007267	  0.289631
 -0.043452	 -0.040371	  0.035106	  0.100151	  0.081666	  0.000223	  0.019947	 -0.077059	 -0.085375	  0.024753	  0.098188	  0.099022	  0.372072
 -0.049432	  0.010131	  0.007923	  0.030563	  0.058533	 -0.023458	  0.024620	 -0.043775	  0.008665	  0.070099	  0.137808	  0.194218	  0.405425
  0.000426	  0.041907	  0.001895	  0.022289	  0.043778	 -0.050262	  0.036887	 -0.028885	  0.067135	  0.135304	  0.187824	  0.250350	  0.413495
  0.023749	  0.041587	 -0.018180	 -0.010897	  0.031201	 -0.038476	  0.036419	  0.006435	  0.073775	  0.194677	  0.208143	  0.271581	  0.391156
  0.020734	  0.030708	 -0.057791	 -0.024971	  0.037244	 -0.027967	  0.051100	  0.091175	  0.145743	  0.214780	  0.223684	  0.257702	  0.374603
  0.002432	  0.067492	 -0.064064	 -0.037442	  0.052958	  0.012188	  0.108233	  0.147727	  0.191657	  0.204435	  0.225815	  0.251447	  0.365900
 -0.013303	  0.049177	  0.003414	 -0.012586	  0.088157	  0.020087	  0.162171	  0.239998	  0.207367	  0.212831	  0.204684	  0.203036	  0.288604
 -0.023444	  0.023185	  0.054853	  0.000265	  0.073025	  0.019117	  0.219362	  0.272304	  0.179968	  0.198975	  0.213312	  0.184693	  0.186140
 -0.011993	  0.010194	  0.063227	  0.027124	  0.077108	  0.058625	  0.266744	  0.266627	  0.178696	  0.168689	  0.172662	  0.134541	  0.091943
  0.008222	  0.010520	  0.016306	  0.077316	  0.116378	  0.050548	  0.286612	  0.273598	  0.173737	  0.136616	  0.069477	  0.077098	  0.051059
 -0.016611	 -0.010649	 -0.011908	  0.064291	  0.156600	  0.050209	  0.300231	  0.228446	  0.112990	  0.109467	  0.005591	  0.055815	  0.049583
 -0.036638	 -0.005598	  0.020114	  0.040391	  0.190276	  0.049414	  0.282423	  0.185979	  0.081462	  0.068879	  0.014055	  0.063039	  0.021555
 -0.035639	 -0.014801	  0.039404	  0.039858	  0.175889	  0.096854	  0.264645	  0.176751	  0.025070	  0.079376	 -0.022782	  0.037890	  0.001492
 -0.055823	  0.000242	  0.075842	  0.063681	  0.151556	  0.123418	  0.232610	  0.172562	 -0.005379	  0.067633	 -0.027225	 -0.000388	  0.037663
 -0.056101	  0.038574	  0.058522	  0.045917	  0.141922	  0.132947	  0.218978	  0.105729	  0.008581	  0.070693	 -0.028086	  0.013241	  0.105563
 -0.051908	  0.030465	  0.059275	  0.029937	  0.133222	  0.120466	  0.207995	  0.085341	  0.044341	  0.054268	  0.004340	  0.031555	  0.170573
 -0.015122	  0.014360	  0.074744	  0.048750	  0.099951	  0.076581	  0.157137	  0.070337	  0.034430	  0.028056	  0.054902	  0.083639	  0.185686
 -0.024643	 -0.001280	  0.079111	  0.072591	  0.149586	  0.065451	  0.136601	  0.070296	  0.034364	  0.035459	  0.082875	  0.142816	  0.183299
 -0.027082	  0.009473	  0.049857	  0.108005	  0.185241	  0.037165	  0.163903	  0.070796	  0.049985	  0.074282	  0.092138	  0.154163	  0.186319
 -0.020346	  0.042526	  0.043267	  0.117715	  0.121726	  0.038163	  0.127439	  0.086902	  0.063964	  0.118320	  0.106971	  0.181452	  0.190425
 -0.033831	  0.065551	  0.046098	  0.080329	  0.076936	  0.055565	  0.155889	  0.122057	  0.099992	  0.124228	  0.147631	  0.143560	  0.165545
 -0.018531	  0.068876	  0.076137	  0.075018	  0.102942	  0.071120	  0.188980	  0.103658	  0.118759	  0.122131	  0.152705	  0.115385	  0.111625
 -0.032317	  0.042009	  0.107113	  0.055127	  0.128168	  0.112480	  0.196562	  0.128552	  0.123035	  0.128354	  0.115744	  0.113219	  0.107166
 -0.029139	  0.002184	  0.052616	  0.045741	  0.095965	  0.104623	  0.194140	  0.155152	  0.131955	  0.108723	  0.073777	  0.071214	  0.029230
  0.010923	 -0.012193	 -0.031030	  0.040190	  0.043945	  0.080638	  0.173839	  0.115195	  0.126901	  0.093448	 -0.007535	  0.024025	 -0.033028
  0.035672	  0.016527	  0.002728	  0.072845	  0.024859	  0.082453	  0.189002	  0.091952	  0.108483	  0.061214	 -0.054202	 -0.063135	 -0.075103
  0.023764	  0.068584	  0.038900	  0.066145	  0.018981	  0.075154	  0.204096	  0.083544	  0.074989	  0.022941	 -0.087162	 -0.101018	 -0.111944
  0.018212	  0.051575	  0.065313	  0.081906	  0.031239	  0.044113	  0.204672	  0.074541	  0.037674	 -0.021378	 -0.125957	 -0.085121	 -0.100384
  0.025504	  0.021446	  0.040142	  0.103417	  0.062008	  0.028353	  0.214573	  0.092279	  0.009348	 -0.053095	 -0.124015	 -0.047467	 -0.068385
  0.046311	  0.005611	  0.014270	  0.084030	  0.126048	  0.015950	  0.181604	  0.111384	 -0.035537	 -0.100389	 -0.101309	 -0.017735	 -0.019769
  0.027938	 -0.017217	  0.021503	  0.064368	  0.089803	  0.003932	  0.123506	  0.089758	 -0.046465	 -0.141503	 -0.081322	 -0.015528	 -0.020781
  0.014388	 -0.052588	  0.037019	  0.077802	  0.066076	 -0.011666	  0.104407	  0.040130	 -0.062796	 -0.141168	 -0.066731	 -0.030399	 -0.003831
 -0.007840	 -0.028646	  0.107100	  0.097188	  0.048931	 -0.037271	  0.074943	 -0.019666	 -0.062442	 -0.139970	 -0.087211	 -0.013940	 -0.007068
 -0.003684	 -0.013520	  0.108077	  0.094030	  0.058255	 -0.056607	  0.069219	 -0.067360	 -0.043444	 -0.082907	 -0.098524	  0.019137	  0.003948
 -0.002170	 -0.034330	  0.070696	  0.070260	  0.054535	 -0.047052	  0.073841	 -0.055369	 -0.003392	 -0.069259	 -0.063396	  0.031467	  0.063216
  0.030607	  0.002197	  0.034644	  0.055520	 -0.022578	 -0.051416	  0.103214	 -0.023745	  0.048954	 -0.054188	 -0.026333	  0.037162	  0.106967
  0.069067	 -0.009693	  0.055591	  0.048606	 -0.036768	 -0.047506	  0.111149	 -0.031509	  0.055140	 -0.008156	  0.025558	  0.083866	  0.166051
  0.070007	 -0.014751	  0.083740	  0.051777	 -0.020921	 -0.032243	  0.102853	 -0.046669	  0.054444	  0.026067	  0.085776	  0.067225	  0.203570
  0.079722	 -0.011262	  0.058506	  0.031058	 -0.001653	 -0.014952	  0.110416	 -0.004863	  0.065443	  0.077087	  0.162059	  0.083098	  0.234280
  0.080065	 -0.003603	  0.006650	 -0.016923	 -0.016424	  0.024632	  0.123741	  0.046197	  0.081983	  0.119507	  0.174924	  0.122806	  0.258178
  0.072379	  0.018284	  0.001886	 -0.012876	 -0.007749	  0.043705	  0.165431	  0.060481	  0.092326	  0.136735	  0.179039	  0.147062	  0.309021
  0.046127	  0.032719	  0.013293	  0.011586	 -0.002661	  0.027420	  0.148032	  0.070484	  0.138334	  0.144651	  0.219616	  0.226058	  0.357239
  0.035813	  0.062694	  0.027042	  0.042375	 -0.002654	  0.018114	  0.152598	  0.066146	  0.168434	  0.156150	  0.219594	  0.222803	  0.336617
  0.013706	  0.068691	  0.007183	  0.058797	  0.035322	  0.038905	  0.181022	  0.060766	  0.208308	  0.149614	  0.230286	  0.202234	  0.325799
  0.016771	  0.115821	 -0.027360	  0.063040	  0.035115	  0.040892	  0.221406	  0.095083	  0.231937	  0.191048	  0.260247	  0.203115	  0.321748
  0.030856	  0.111154	 -0.001597	  0.034076	  0.010873	  0.072003	  0.245538	  0.125171	  0.271264	  0.245032	  0.252702	  0.221562	  0.324517
  0.003511	  0.073373	  0.033009	  0.040750	  0.008807	  0.105278	  0.269602	  0.129036	  0.272085	  0.277384	  0.257768	  0.240065	  0.297618
 -0.025050	  0.063773	  0.015052	  0.064661	  0.010514	  0.097430	  0.266298	  0.160067	  0.303447	  0.267675	  0.285862	  0.223586	  0.253004
 -0.010645	  0.050724	 -0.015609	  0.071324	  0.044439	  0.077946	  0.269783	  0.186742	  0.291665	  0.259448	  0.286790	  0.199179	  0.200670
  0.012421	  0.067711	 -0.000336	  0.066447	  0.080750	  0.097682	  0.273706	  0.203478	  0.270291	  0.271008	  0.226574	  0.175631	  0.140140
  0.024036	  0.058126	  0.026250	  0.084125	  0.064862	  0.117588	  0.307911	  0.190418	  0.214881	  0.248770	  0.179283	  0.134253	  0.083771
  0.048572	  0.060918	  0.070242	  0.100741	  0.068274	  0.163787	  0.334592	  0.165798	  0.202603	  0.237463	  0.124642	  0.070973	  0.045612
  0.031616	  0.057561	  0.073585	  0.085932	  0.078258	  0.182516	  0.329719	  0.164813	  0.168106	  0.198601	  0.068720	  0.017260	  0.010627
  0.004494	  0.039468	  0.024329	  0.098792	  0.138729	  0.140304	  0.315786	  0.156292	  0.166321	  0.170381	  0.063894	 -0.010708	 -0.011989
  0.016644	  0.022785	  0.003582	  0.108865	  0.192926	  0.109898	  0.316396	  0.144816	  0.173280	  0.143297	  0.070414	 -0.029317	 -0.046387
  0.050754	  0.021326	  0.000557	  0.119778	  0.197917	  0.110132	  0.319069	  0.158697	  0.162190	  0.089788	  0.052184	 -0.040829	 -0.068620
  0.043491	  0.040212	  0.047937	  0.133361	  0.204747	  0.097939	  0.304786	  0.108088	  0.114524	  0.050063	  0.009053	 -0.048262	 -0.099110
  0.041280	  0.049457	  0.083823	  0.124020	  0.171495	  0.054878	  0.260858	  0.089850	  0.087123	  0.052754	 -0.045005	 -0.097108	 -0.152826
  0.030141	  0.042675	  0.074671	  0.089964	  0.139685	  0.059640	  0.226918	  0.091040	  0.073625	  0.018720	 -0.074364	 -0.133668	 -0.175761
  0.043118	  0.036620	  0.057166	  0.122993	  0.123150	  0.100609	  0.179957	  0.080611	  0.033478	 -0.040600	 -0.070105	 -0.155533	 -0.182941
  0.030998	  0.056135	  0.084278	  0.139176	  0.100004	  0.109230	  0.185627	  0.060729	  0.054285	 -0.069400	 -0.081969	 -0.150713	 -0.124696
 -0.002458	  0.064234	  0.122674	  0.139776	  0.087085	  0.105215	  0.163973	 -0.012298	  0.045404	 -0.081641	 -0.064224	 -0.173653	 -0.101572
  0.002659	  0.035629	  0.112582	  0.103451	  0.096908	  0.095257	  0.127241	 -0.069844	 -0.007620	 -0.086920	 -0.064449	 -0.178338	 -0.053812
  0.005286	  0.016706	  0.106886	  0.076639	  0.095072	  0.084886	  0.082505	 -0.100369	 -0.030241	 -0.071381	 -0.038407	 -0.143815	 -0.010063
  0.013341	  0.003242	  0.110322	  0.061760	  0.086026	  0.077296	  0.065702	 -0.091364	 -0.042925	 -0.071922	 -0.006059	 -0.062561	  0.019477
 -0.018315	  0.048720	  0.080538	  0.064280	  0.064834	  0.051187	  0.048723	 -0.107001	 -0.068034	 -0.081734	 -0.040236	 -0.002382	  0.046452
 -0.015496	  0.074938	  0.054760	  0.078656	  0.074190	  0.025862	  0.023950	 -0.073368	 -0.064670	 -0.093312	 -0.065949	  0.008485	  0.071113
 -0.036964	  0.091205	  0.038938	  0.102269	  0.060261	 -0.011217	  0.026906	 -0.039545	 -0.042323	 -0.086964	 -0.036123	  0.024277	  0.045698
 -0.041347	  0.089796	  0.032944	  0.099559	  0.046140	 -0.001377	  0.039061	 -0.040259	 -0.032120	 -0.078651	  0.011787	  0.040617	  0.053433
 -0.032046	  0.070468	  0.042217	  0.102276	  0.008589	 -0.020654	  0.043748	 -0.059703	 -0.003870	 -0.033289	  0.060712	  0.083364	  0.097650
 -0.023892	  0.061785	  0.022726	  0.121483	 -0.004869	 -0.041427	  0.024144	 -0.040427	 -0.007826	  0.024778	  0.086638	  0.087166	  0.090153
  0.003883	  0.047015	  0.004186	  0.142918	 -0.020588	 -0.050259	  0.030433	 -0.018662	 -0.002995	  0.064617	  0.093720	  0.105594	  0.065065
  0.015124	  0.025270	 -0.038432	  0.164626	 -0.032507	 -0.070963	  0.055899	  0.008255	  0.018536	  0.073773	  0.069928	  0.046553	  0.038336
  0.021522	  0.011934	 -0.055023	  0.162557	 -0.022452	 -0.055359	  0.073301	  0.047870	  0.051651	  0.043472	  0.089045	  0.036604	  0.017094
  0.039604	  0.008807	 -0.029030	  0.114242	 -0.002615	 -0.019196	  0.070681	  0.034391	  0.039031	  0.000241	  0.067954	  0.047404	 -0.046690
  0.028796	  0.002261	 -0.008593	  0.057340	 -0.013539	 -0.006931	  0.070666	  0.050171	  0.043302	 -0.010599	  0.023773	  0.033236	 -0.060113
 -0.010733	  0.012439	 -0.055461	  0.032434	 -0.027342	  0.027933	  0.102121	  0.094140	  0.043798	 -0.036703	  0.020292	  0.034863	 -0.063763
 -0.003370	  0.038560	 -0.099637	  0.020262	 -0.017455	  0.018021	  0.127330	  0.117481	  0.010559	 -0.054282	  0.013578	  0.021584	 -0.081026
  0.030132	  0.022298	 -0.081823	  0.020204	 -0.012010	  0.014225	  0.122024	  0.084914	 -0.022610	 -0.061188	  0.010201	  0.038720	 -0.107352
  0.017696	  0.043211	 -0.062138	  0.029214	 -0.003344	 -0.008357	  0.145072	  0.060939	 -0.030255	 -0.073018	  0.026490	  0.038268	 -0.123880
 -0.021052	  0.055239	 -0.069426	  0.095122	 -0.053382	 -0.021307	  0.155184	  0.045686	 -0.001177	 -0.066826	  0.027347	  0.016530	 -0.135750
 -0.043631	  0.071811	 -0.058613	  0.116511	 -0.107687	 -0.001117	  0.123287	  0.040470	  0.008800	 -0.099428	  0.009659	  0.006199	 -0.142320
 -0.003718	  0.045637	 -0.075824	  0.111827	 -0.109379	 -0.043802	  0.072719	  0.039995	 -0.000245	 -0.112159	  0.000222	 -0.029622	 -0.131760
  0.022835	  0.013124	 -0.092208	  0.098598	 -0.084462	 -0.048788	  0.084251	  0.010235	 -0.020558	 -0.102600	  0.019587	 -0.053447	 -0.113287
  0.007812	  0.025786	 -0.043977	  0.065434	 -0.080652	 -0.030549	  0.053243	 -0.030928	 -0.035060	 -0.130834	  0.024229	 -0.066221	 -0.084901
  0.010101	  0.023424	  0.012789	  0.098032	 -0.061413	 -0.039185	  0.079852	 -0.019792	 -0.048759	 -0.137447	  0.026303	 -0.053347	 -0.085350
  0.016474	  0.033922	  0.040139	  0.130393	 -0.044818	 -0.042593	  0.149007	  0.010523	 -0.026996	 -0.139409	  0.045687	 -0.037813	 -0.117298
  0.024913	  0.008162	  0.033747	  0.112435	 -0.023935	 -0.024900	  0.162070	 -0.010839	  0.021749	 -0.120406	  0.040134	 -0.038842	 -0.147617
  0.016084	  0.013697	  0.037466	  0.130367	 -0.028132	 -0.037612	  0.157896	 -0.031681	  0.015051	 -0.098822	 -0.021735	 -0.079040	 -0.166817
  0.027368	  0.000036	  0.025941	  0.146652	 -0.019518	 -0.073326	  0.111456	 -0.039370	  0.006513	 -0.103244	 -0.102349	 -0.099187	 -0.152618
  0.010822	 -0.018176	  0.036177	  0.159461	 -0.028093	 -0.054347	  0.131551	 -0.080690	 -0.056598	 -0.108197	 -0.125701	 -0.157589	 -0.138124
 -0.001079	 -0.015765	  0.022416	  0.170852	 -0.028568	 -0.060200	  0.133421	 -0.122703	 -0.099544	 -0.116768	 -0.123584	 -0.195470	 -0.145657
 -0.009600	 -0.027955	 -0.008375	  0.173621	 -0.013351	 -0.036872	  0.124906	 -0.108529	 -0.125936	 -0.121823	 -0.131919	 -0.200315	 -0.123091
 -0.036295	 -0.034301	 -0.009325	  0.167854	  0.008297	 -0.006718	  0.158821	 -0.091855	 -0.149164	 -0.137714	 -0.133126	 -0.190823	 -0.125784
 -0.036595	 -0.019456	  0.000540	  0.164633	  0.011596	  0.007610	  0.103645	 -0.117853	 -0.215800	 -0.147085	 -0.149426	 -0.146158	 -0.102953
  0.005505	 -0.019715	  0.033396	  0.197532	  0.014053	  0.011858	  0.026219	 -0.200630	 -0.214058	 -0.160256	 -0.147193	 -0.167731	 -0.060680
  0.022029	 -0.022266	  0.026436	  0.185645	  0.010627	 -0.006797	 -0.035605	 -0.276210	 -0.156487	 -0.181380	 -0.136536	 -0.192214	 -0.027976
  0.035012	  0.007104	  0.021536	  0.165112	  0.024526	 -0.008230	 -0.049980	 -0.281593	 -0.154271	 -0.190923	 -0.135115	 -0.142494	 -0.030632
  0.036096	 -0.005610	  0.019677	  0.117209	  0.055943	 -0.008926	 -0.081074	 -0.271775	 -0.162216	 -0.182003	 -0.126633	 -0.154003	 -0.054188
  0.046496	 -0.023267	  0.025112	  0.122275	  0.042667	 -0.058183	 -0.069518	 -0.246056	 -0.176358	 -0.151024	 -0.096592	 -0.199743	 -0.093688
  0.034638	 -0.017130	  0.015957	  0.122299	  0.018257	 -0.141209	 -0.093335	 -0.205213	 -0.146700	 -0.147713	 -0.083463	 -0.175627	 -0.063414
  0.080246	 -0.012082	  0.013507	  0.079394	  0.016827	 -0.189204	 -0.101487	 -0.194685	 -0.105041	 -0.137094	 -0.063993	 -0.169492	 -0.042801
  0.108730	 -0.006450	 -0.049338	  0.102680	  0.027898	 -0.217584	 -0.104214	 -0.186873	 -0.103399	 -0.115869	 -0.086545	 -0.177430	 -0.070707
  0.126049	  0.013482	 -0.074375	  0.114185	  0.007965	 -0.205201	 -0.107539	 -0.214459	 -0.105220	 -0.098491	 -0.120324	 -0.197030	 -0.102431
  0.128816	  0.017332	 -0.038227	  0.115954	  0.023740	 -0.211014	 -0.031914	 -0.203897	 -0.098265	 -0.111834	 -0.108367	 -0.263378	 -0.124698
  0.095250	  0.023724	 -0.020119	  0.111340	  0.022072	 -0.204643	 -0.000401	 -0.170219	 -0.089992	 -0.141416	 -0.123868	 -0.268237	 -0.149397
  0.070136	 -0.007230	 -0.018367	  0.094022	  0.035104	 -0.153482	  0.015875	 -0.169389	 -0.053844	 -0.143601	 -0.133725	 -0.252639	 -0.156884
  0.082530	 -0.029059	 -0.033310	  0.087707	  0.046964	 -0.133408	  0.026254	 -0.160569	 -0.045309	 -0.122383	 -0.155746	 -0.224522	 -0.140366
  0.098038	 -0.007106	  0.011538	  0.079180	  0.039719	 -0.090598	  0.037750	 -0.110972	 -0.050011	 -0.073652	 -0.175387	 -0.204346	 -0.140804
  0.086823	  0.023033	  0.025779	  0.093366	  0.031924	 -0.032455	  0.016836	 -0.052761	 -0.034272	 -0.067284	 -0.168036	 -0.196897	 -0.151040
  0.104441	  0.024858	  0.034590	  0.095603	  0.024733	 -0.017301	  0.029427	 -0.092012	 -0.022678	 -0.069381	 -0.172752	 -0.189172	 -0.099336
  0.098359	  0.008930	  0.057390	  0.100522	  0.032391	 -0.013744	  0.052848	 -0.115771	 -0.035607	 -0.079343	 -0.154713	 -0.142506	 -0.077734
  0.109130	 -0.030323	  0.061408	  0.078704	  0.045973	 -0.005855	  0.032326	 -0.124231	  0.008922	 -0.079025	 -0.136199	 -0.109202	 -0.047351
  0.124975	 -0.030970	  0.082063	  0.053344	  0.049653	 -0.016811	 -0.034211	 -0.116719	  0.013357	 -0.075395	 -0.118358	 -0.088117	 -0.009939
  0.107427	 -0.038581	  0.078070	  0.060582	  0.058954	 -0.037801	 -0.019389	 -0.134715	  0.017953	 -0.082182	 -0.120821	 -0.063587	  0.024146
  0.100839	  0.020364	  0.060659	  0.077261	  0.057108	 -0.043114	  0.034674	 -0.138813	  0.045724	 -0.098906	 -0.115821	 -0.037337	  0.049642
  0.082798	  0.011662	  0.064569	  0.087834	  0.092288	 -0.021474	  0.050839	 -0.100501	  0.034289	 -0.110738	 -0.086802	 -0.035532	  0.047434
  0.055316	  0.004992	  0.083713	  0.096175	  0.095492	 -0.003885	  0.036223	 -0.107419	  0.020770	 -0.094316	 -0.042126	 -0.034970	  0.055240
  0.020496	 -0.002431	  0.047550	  0.095227	  0.103632	 -0.009996	  0.073872	 -0.086158	  0.021256	 -0.084729	  0.014778	  0.009026	  0.102745
  0.039014	 -0.047081	  0.008904	  0.114657	  0.125227	  0.011713	  0.079638	 -0.065777	  0.065212	 -0.059433	  0.016451	  0.005701	  0.100347
  0.058620	 -0.013609	  0.007292	  0.123329	  0.131421	  0.043030	  0.034368	 -0.046552	  0.088167	 -0.023612	 -0.001051	  0.021529	  0.126939
  0.058191	  0.003253	  0.040541	  0.110730	  0.118059	  0.042044	  0.036784	 -0.053884	  0.095292	  0.008372	  0.009809	  0.040148	  0.180001
  0.078808	  0.069001	  0.044516	  0.135179	  0.098925	  0.047504	  0.072385	 -0.068967	  0.093570	  0.008520	  0.035274	  0.052452	  0.189787
  0.103948	  0.077282	  0.041308	  0.151275	  0.097645	  0.062025	  0.088989	 -0.067968	  0.071575	 -0.006374	  0.067205	  0.086332	  0.161340
  0.062861	  0.002945	  0.039998	  0.132618	  0.026576	  0.071147	  0.080529	 -0.070351	  0.067445	 -0.001912	  0.074939	  0.113397	  0.178753
  0.035630	 -0.019517	  0.009652	  0.134981	  0.021426	  0.025821	  0.075155	 -0.062509	  0.071406	  0.015577	  0.084025	  0.116280	  0.168503
  0.041436	 -0.012415	  0.019267	  0.126038	  0.055090	 -0.039303	  0.122173	 -0.052030	  0.067203	  0.081099	  0.041152	  0.107153	  0.136747
  0.046731	 -0.010805	  0.050865	  0.142641	  0.067661	 -0.042072	  0.129704	 -0.061545	  0.052972	  0.110534	  0.002881	  0.115207	  0.163136
  0.024402	 -0.018055	  0.068359	  0.134236	  0.053661	 -0.033297	  0.092966	 -0.103687	  0.084930	  0.145216	  0.031117	  0.143594	  0.186682
  0.007410	 -0.012624	  0.068416	  0.106007	  0.002335	  0.007864	  0.123651	 -0.099664	  0.108586	  0.138844	  0.058492	  0.140804	  0.191861
  0.030243	  0.019698	  0.036929	  0.110127	 -0.011317	  0.031707	  0.138164	 -0.070609	  0.113489	  0.150047	  0.068688	  0.149109	  0.162629
  0.020933	  0.022698	  0.014096	  0.087236	  0.017396	  0.012593	  0.128179	 -0.020217	  0.115270	  0.137931	  0.063554	  0.132614	  0.152359
  0.021486	  0.028183	  0.057329	  0.064656	  0.055001	  0.020192	  0.098743	  0.019975	  0.103656	  0.117074	  0.086722	  0.123136	  0.159869
  0.037433	  0.054638	  0.095658	  0.074495	  0.038314	  0.019015	  0.098115	  0.021110	  0.105491	  0.108737	  0.142477	  0.161762	  0.170820
  0.066438	  0.048151	  0.085315	  0.063068	  0.008987	  0.043037	  0.140746	  0.016754	  0.110401	  0.093016	  0.134557	  0.152535	  0.152556
  0.072379	  0.055636	  0.090187	  0.015203	  0.006175	  0.066909	  0.154504	  0.033967	  0.105501	  0.115881	  0.127806	  0.124417	  0.146790
  0.082024	  0.069060	  0.106371	 -0.036859	  0.042140	  0.077563	  0.170101	  0.025766	  0.093232	  0.117807	  0.120755	  0.129967	  0.179075
  0.070223	  0.035485	  0.110026	 -0.019070	  0.090601	  0.030168	  0.167226	  0.027947	  0.072508	  0.122376	  0.078792	  0.125188	  0.184655
  0.060048	  0.022940	  0.099301	  0.028818	  0.075192	  0.019779	  0.161733	  0.018139	  0.073370	  0.153211	  0.047654	  0.083522	  0.171113
  0.049140	  0.044843	  0.073379	  0.051177	  0.055820	  0.041955	  0.161712	  0.005226	  0.092448	  0.137563	  0.056690	  0.056425	  0.139746
  0.055151	  0.057411	  0.074145	  0.061693	  0.067823	  0.014623	  0.091011	  0.003409	  0.083725	  0.117210	  0.051583	  0.071676	  0.123308
  0.073919	  0.075043	  0.064292	  0.029032	  0.083399	  0.040068	  0.095788	 -0.003066	  0.087394	  0.107320	  0.052614	  0.051998	  0.139330
  0.089620	  0.078141	  0.057188	  0.011861	  0.094884	  0.070859	  0.130030	 -0.012491	  0.058918	  0.063862	  0.056940	  0.063825	  0.106778
  0.072931	  0.088494	  0.039920	  0.062824	  0.086683	  0.071047	  0.126137	 -0.016982	  0.023183	  0.069801	  0.058731	  0.048279	  0.116401
  0.027227	  0.073379	  0.041750	  0.084894	  0.067460	  0.057782	  0.105554	 -0.032068	  0.017898	  0.105481	  0.055158	  0.051887	  0.106143
  0.043758	  0.016256	  0.027227	  0.108201	  0.051760	  0.090252	  0.091025	 -0.033716	  0.044767	  0.136767	  0.048261	  0.074380	  0.099735
  0.100723	  0.012425	  0.062884	  0.101755	  0.081144	  0.084987	  0.103149	 -0.031984	  0.086507	  0.137802	  0.123589	  0.066944	  0.120699
  0.104586	  0.026828	  0.093977	  0.112498	  0.101486	  0.098211	  0.110270	 -0.032455	  0.106148	  0.118515	  0.137200	  0.058846	  0.149004
  0.089425	  0.036089	  0.093560	  0.103201	  0.091092	  0.092289	  0.115672	 -0.038308	  0.110831	  0.116424	  0.134347	  0.091457	  0.154637
  0.086116	  0.032058	  0.064849	  0.057025	  0.078993	  0.097092	  0.089081	  0.007762	  0.132382	  0.132692	  0.143843	  0.138150	  0.172613
  0.090703	  0.065932	  0.068737	  0.051729	  0.095355	  0.099853	  0.087783	 -0.014493	  0.144517	  0.113016	  0.144757	  0.142910	  0.190112
  0.076554	  0.084492	  0.074530	  0.071366	  0.109653	  0.137546	  0.083897	 -0.015184	  0.168974	  0.090932	  0.119257	  0.114151	  0.152512
  0.065292	  0.056390	  0.063383	  0.074297	  0.101256	  0.156897	  0.102923	  0.006530	  0.142624	  0.076507	  0.106031	  0.140386	  0.149215
  0.055239	  0.079895	  0.040622	  0.099784	  0.097431	  0.107736	  0.145672	  0.034327	  0.137237	  0.091560	  0.105727	  0.168519	  0.162734
  0.048366	  0.067236	  0.069250	  0.070384	  0.061626	  0.093945	  0.110153	  0.051891	  0.145102	  0.119495	  0.113691	  0.183643	  0.189560
  0.080302	  0.052212	  0.089429	  0.018972	  0.070711	  0.113785	  0.086004	  0.047955	  0.147080	  0.122555	  0.128480	  0.193954	  0.191012
  0.070792	  0.056444	  0.091343	  0.008329	  0.122016	  0.103405	  0.102428	  0.104462	  0.150184	  0.124264	  0.130640	  0.164617	  0.212501
  0.010580	  0.046036	  0.086240	  0.015377	  0.131475	  0.121245	  0.108441	  0.129092	  0.165948	  0.099488	  0.140491	  0.158267	  0.209382
  0.006324	  0.060528	  0.099146	  0.056427	  0.130367	  0.140928	  0.093874	  0.112868	  0.193472	  0.113533	  0.120996	  0.171053	  0.241405
  0.046837	  0.009105	 -0.003002	 -0.013234	  0.015588	 -0.006274	 -0.025956	 -0.030148	 -0.050315	  0.039784	 -0.042393	  0.039391	 -0.020429
  0.074370	  0.032788	 -0.037829	 -0.018497	 -0.026263	  0.013526	 -0.041139	 -0.030212	 -0.072821	  0.051933	 -0.026680	  0.036656	 -0.033600
  0.021809	  0.005094	 -0.061724	 -0.030339	 -0.079856	  0.062002	 -0.043798	 -0.028936	  0.001053	  0.038171	 -0.033552	  0.032631	 -0.028454
 -0.007693	 -0.017385	 -0.015027	 -0.016500	 -0.098546	  0.077816	 -0.013595	 -0.040433	  0.058396	 -0.011677	 -0.037777	  0.041463	 -0.005246
  0.017088	 -0.009321	  0.020084	 -0.035534	 -0.073320	  0.018504	 -0.029763	 -0.061688	  0.036451	 -0.010486	 -0.052970	  0.033209	  0.005878
  0.049082	  0.029314	  0.051843	 -0.013123	 -0.038908	 -0.034921	 -0.060411	 -0.054310	  0.022393	  0.014787	 -0.044694	 -0.009416	 -0.004497
  0.041958	  0.028422	  0.062547	  0.003914	 -0.018270	 -0.066910	 -0.014551	 -0.011905	  0.028379	  0.050967	 -0.017932	 -0.021434	  0.005477
  0.040356	 -0.022621	  0.043492	  0.014729	  0.002994	 -0.061617	 -0.017654	  0.009092	  0.033300	  0.009547	 -0.030175	 -0.007634	 -0.010478
  0.019795	 -0.008896	 -0.010831	  0.016111	  0.005807	 -0.053429	 -0.004191	  0.023072	  0.017440	 -0.024825	 -0.018521	 -0.017309	  0.003634
 -0.010044	 -0.012443	 -0.005543	  0.007793	  0.014478	 -0.065619	 -0.004251	  0.013177	  0.018522	 -0.005900	 -0.000158	 -0.026021	  0.033204
 -0.024793	 -0.031155	 -0.003065	  0.027628	  0.020311	 -0.039151	  0.000498	 -0.020522	  0.018265	 -0.014653	 -0.042922	 -0.042304	  0.009203
 -0.018679	 -0.025497	  0.001512	  0.016637	  0.005855	 -0.005488	  0.040761	  0.007492	 -0.004057	 -0.020247	 -0.035804	 -0.056674	  0.010899
 -0.021009	 -0.009948	  0.001742	  0.004616	  0.004304	 -0.014049	  0.093726	  0.027880	 -0.008749	  0.019956	 -0.003703	 -0.055328	  0.011625
 -0.020411	  0.011351	  0.005459	  0.003220	  0.017338	 -0.024834	  0.063416	  0.018805	 -0.033421	  0.026276	 -0.001646	 -0.047147	 -0.008504
 -0.052531	 -0.020712	  0.027608	  0.018852	  0.027404	 -0.014641	  0.054919	  0.037883	 -0.051225	  0.013929	  0.010434	 -0.018754	 -0.022862
 -0.036694	 -0.035322	 -0.016042	  0.019163	  0.030085	  0.029821	  0.026086	  0.050971	 -0.035584	 -0.000644	  0.061578	  0.012997	  0.000208
 -0.005272	 -0.002305	 -0.047284	  0.034826	  0.036968	  0.026525	 -0.012226	  0.060799	 -0.045145	 -0.043566	  0.090037	  0.021671	  0.002667
 -0.021310	  0.013683	 -0.020742	  0.001418	  0.051171	  0.044422	 -0.008948	  0.049730	  0.000595	 -0.058721	  0.075085	  0.047767	  0.008929
 -0.042482	  0.017784	  0.000994	 -0.029638	  0.057447	  0.052060	 -0.002337	  0.007518	  0.031097	 -0.035635	  0.069652	  0.030241	  0.042745
 -0.050377	  0.048064	  0.005808	 -0.012041	  0.045412	  0.062257	 -0.000583	 -0.028266	  0.035427	 -0.038995	  0.082141	  0.005996	 -0.000397
 -0.057108	  0.061343	  0.015116	  0.020723	  0.064158	  0.074334	 -0.010041	 -0.030085	  0.062811	 -0.046123	  0.061720	  0.040040	  0.038345
 -0.043330	  0.068025	  0.027139	  0.035697	  0.065592	  0.068402	 -0.013407	 -0.042854	  0.073646	 -0.057889	  0.083193	  0.043783	  0.022733
 -0.041725	  0.039916	  0.000498	  0.067926	  0.037786	  0.063500	 -0.008712	 -0.039152	  0.052769	 -0.065140	  0.049434	 -0.002563	 -0.060273
 -0.004202	  0.026320	 -0.013876	  0.067556	  0.046399	  0.042085	 -0.021129	 -0.003330	  0.072509	 -0.047299	  0.035834	  0.003776	 -0.028874
  0.034262	  0.059984	 -0.001343	  0.070237	  0.039504	  0.054697	 -0.036549	 -0.014362	  0.052169	  0.007917	  0.038348	  0.044670	 -0.002213
  0.053498	  0.045908	  0.015669	  0.068569	  0.015939	  0.050175	 -0.053161	 -0.021005	  0.034147	  0.004346	 -0.000478	 -0.035880	 -0.089253
  0.081707	  0.033039	  0.031916	  0.043519	  0.022069	  0.053686	 -0.061876	 -0.000047	  0.025584	  0.005124	 -0.000988	 -0.043485	 -0.090987
  0.057608	 -0.015543	  0.005373	  0.022170	  0.018699	  0.048074	 -0.063422	  0.015209	  0.037542	 -0.001609	  0.000871	  0.015743	 -0.019334
  0.080548	 -0.003893	 -0.011009	  0.047649	  0.029618	  0.030342	 -0.038268	  0.002060	  0.060465	  0.003534	 -0.005034	 -0.027411	 -0.044638
  0.062159	  0.025345	 -0.021754	  0.042531	  0.034197	  0.005008	  0.002066	 -0.013120	  0.084384	 -0.002328	 -0.024176	 -0.051391	 -0.048499
  0.042769	  0.029761	 -0.030060	  0.055180	  0.050148	 -0.009412	  0.035147	 -0.014979	  0.110733	  0.001835	  0.004415	 -0.006649	 -0.024870
  0.045169	  0.014720	 -0.027203	  0.043095	  0.071730	  0.000507	 -0.000280	  0.027018	  0.098673	 -0.002927	 -0.006380	 -0.033521	 -0.048005
  0.091723	  0.001000	 -0.044939	  0.000101	  0.073620	  0.019391	 -0.051763	  0.027387	  0.052688	 -0.012490	  0.002745	 -0.064919	 -0.073143
  0.064545	  0.024837	 -0.040457	 -0.012804	  0.061022	  0.075538	 -0.046796	  0.025719	  0.065094	  0.004321	  0.048431	 -0.010982	 -0.019798
  0.057078	  0.002626	 -0.051331	  0.024784	  0.054706	  0.071978	 -0.017559	  0.016571	  0.038542	 -0.011953	  0.027253	 -0.005241	 -0.078870
  0.071907	  0.024681	 -0.051166	  0.044627	  0.077512	  0.042025	 -0.020050	 -0.008442	  0.003139	 -0.002467	 -0.018428	  0.032712	 -0.122808
  0.054529	  0.033595	 -0.055911	  0.024943	  0.050680	  0.029568	 -0.066916	 -0.006825	  0.021521	  0.006536	 -0.017923	  0.049386	 -0.041823
  0.049369	  0.063432	 -0.057232	  0.019305	  0.029476	  0.025838	 -0.057722	  0.004711	  0.028843	 -0.009825	 -0.021028	  0.023479	 -0.062021
  0.052413	  0.104788	 -0.070510	  0.027970	  0.017008	  0.016813	 -0.058464	 -0.045530	  0.057948	 -0.026528	 -0.041181	  0.000590	 -0.100470
  0.030912	  0.108827	 -0.020465	  0.012453	  0.017035	 -0.015253	 -0.073342	 -0.069088	  0.036105	 -0.013872	 -0.014682	  0.059270	 -0.033155
  0.032772	  0.124272	 -0.014624	 -0.018333	 -0.006463	  0.041802	 -0.075253	 -0.038629	  0.048384	 -0.015103	  0.022570	  0.087290	 -0.012990
  0.028104	  0.089525	 -0.021527	 -0.018901	 -0.011115	  0.134675	 -0.048943	 -0.027593	  0.057172	  0.008360	 -0.016635	  0.035052	 -0.090802
  0.046435	  0.099742	  0.000007	  0.010850	  0.004043	  0.202589	 -0.056296	 -0.036897	  0.035530	  0.004445	 -0.000947	  0.029687	 -0.034987
  0.068885	  0.104007	  0.004805	 -0.028558	  0.030839	  0.199995	 -0.039703	 -0.047340	  0.045423	 -0.031831	  0.048130	  0.045122	 -0.008390
  0.025525	  0.064325	  0.002422	 -0.039651	  0.033547	  0.217579	 -0.051977	 -0.058726	  0.040220	 -0.051761	  0.018431	 -0.005665	 -0.082170
  0.013431	  0.065536	  0.010543	 -0.039818	 -0.006800	  0.193260	 -0.084201	 -0.037979	  0.076309	  0.018062	 -0.011738	 -0.009890	 -0.073978
  0.015397	  0.032068	  0.037729	 -0.034330	  0.003123	  0.129512	 -0.048054	 -0.058249	  0.084111	  0.020506	 -0.005591	 -0.030549	 -0.043180
  0.012924	  0.039344	  0.022896	  0.010211	  0.004854	  0.081448	 -0.025323	 -0.073263	  0.104597	 -0.028244	 -0.029585	 -0.061995	 -0.077990
  0.024971	  0.045231	 -0.001870	  0.029630	  0.016715	  0.064175	 -0.054954	 -0.056037	  0.105130	 -0.084321	  0.021236	  0.003485	 -0.054150
  0.031193	  0.025487	 -0.018624	  0.048898	  0.010733	  0.077835	 -0.036851	 -0.036856	  0.081894	 -0.089662	  0.069179	  0.043472	  0.013644
  0.044219	  0.023893	 -0.012291	  0.057742	 -0.000627	  0.035170	  0.004571	 -0.042055	  0.077461	 -0.075173	  0.046141	 -0.008642	 -0.077042
  0.020360	  0.018746	 -0.015224	  0.084601	  0.022915	  0.033777	  0.001584	 -0.026196	  0.072460	 -0.010021	  0.048871	 -0.025178	 -0.056676
 -0.010247	  0.048888	 -0.005243	  0.050002	  0.044517	  0.038471	 -0.023324	 -0.020796	  0.072188	  0.014688	  0.053700	  0.024072	  0.031866
  0.013353	  0.072163	  0.040943	  0.009965	  0.053951	  0.055709	 -0.032004	 -0.043002	  0.047100	  0.023500	  0.014653	  0.002345	 -0.011524
  0.041625	  0.073892	  0.065299	 -0.007323	  0.053913	  0.083741	 -0.043407	 -0.001415	  0.042161	  0.057888	 -0.001881	  0.004867	 -0.034432
  0.048173	  0.063114	  0.051963	 -0.016839	  0.055867	  0.076581	 -0.041316	 -0.028520	  0.035821	  0.042998	 -0.005921	  0.058391	 -0.009749
  0.050246	  0.075491	  0.082265	 -0.003676	  0.081407	  0.051626	 -0.068591	 -0.046924	  0.019812	  0.050083	 -0.056485	  0.043369	 -0.026696
  0.051549	  0.068929	  0.097567	  0.012262	  0.104965	  0.047299	 -0.065025	 -0.028550	  0.012890	  0.082565	 -0.077343	 -0.013172	 -0.049383
  0.075533	  0.030541	  0.070806	  0.028498	  0.104031	  0.086453	 -0.023348	 -0.016522	  0.014160	  0.061007	 -0.078477	  0.005217	  0.024297
  0.061995	 -0.022701	  0.067630	  0.047005	  0.063089	  0.104928	 -0.027051	 -0.035045	 -0.025002	  0.033849	 -0.077741	 -0.021413	 -0.006281
  0.025523	  0.009973	  0.040815	  0.056159	  0.055352	  0.122704	 -0.025059	 -0.032959	 -0.027032	  0.064413	 -0.045064	 -0.044561	 -0.061046
  0.022839	  0.021774	  0.045811	  0.063799	  0.097954	  0.152580	 -0.028402	 -0.072259	 -0.044069	  0.129266	 -0.029748	  0.043336	  0.016345
  0.050356	  0.042764	  0.029473	  0.057061	  0.099290	  0.115487	 -0.019950	 -0.087780	 -0.049693	  0.111802	 -0.033448	  0.078897	 -0.012505
  0.034446	  0.041084	  0.021479	  0.049776	  0.096270	  0.090432	  0.011138	 -0.063214	 -0.069966	  0.111022	 -0.055650	  0.025716	 -0.070674
  0.018806	  0.029226	  0.025734	  0.043936	  0.097236	  0.094148	  0.019497	 -0.043766	 -0.092947	  0.121145	 -0.042741	  0.047592	 -0.009130
  0.040264	  0.040523	  0.035350	  0.028342	  0.102876	  0.109104	 -0.025890	 -0.063088	 -0.095792	  0.070032	 -0.047207	  0.071039	 -0.002191
  0.050536	  0.015751	 -0.002821	  0.031790	  0.114032	  0.104984	 -0.059597	 -0.098394	 -0.064707	  0.006704	 -0.072563	  0.030921	 -0.049239
  0.057873	  0.031761	  0.010823	  0.039851	  0.111972	  0.073179	 -0.082263	 -0.098168	 -0.035419	 -0.011247	 -0.071234	  0.053643	  0.017248
  0.037473	  0.048513	 -0.000351	  0.066790	  0.119176	  0.084011	 -0.071618	 -0.082077	 -0.026983	  0.009648	 -0.084271	  0.034214	  0.029311
  0.026815	  0.032102	 -0.019473	  0.080583	  0.120129	  0.090485	 -0.098917	 -0.062635	 -0.060871	  0.017864	 -0.136299	 -0.004287	 -0.057668
  0.004148	  0.013539	 -0.027503	  0.071388	  0.135599	  0.100120	 -0.080817	 -0.082513	 -0.057929	  0.059718	 -0.131502	  0.001721	  0.005432
  0.018466	 -0.009083	 -0.021971	  0.052519	  0.122757	  0.160467	 -0.064574	 -0.063497	 -0.019927	  0.097839	 -0.057779	  0.032785	  0.055094
  0.024685	 -0.005518	 -0.004280	  0.041320	  0.077870	  0.192531	 -0.061672	 -0.028193	 -0.053772	  0.074758	 -0.070496	  0.021050	 -0.015992
  0.047501	 -0.015950	  0.022854	  0.039291	  0.065067	  0.139911	 -0.033623	 -0.036669	 -0.076130	  0.044950	 -0.065781	  0.026970	 -0.030207
  0.075169	  0.012648	  0.015977	  0.039536	  0.023929	  0.093790	 -0.041128	 -0.051527	 -0.078301	  0.055047	 -0.037439	  0.080417	  0.012441
  0.032846	  0.021912	  0.027552	  0.048350	  0.039620	  0.085994	 -0.061818	 -0.015854	 -0.049376	  0.067053	 -0.088532	  0.045874	 -0.036061
  0.045429	  0.025649	  0.030117	  0.065282	  0.056384	  0.127592	 -0.077991	  0.005190	 -0.038585	  0.059248	 -0.063774	  0.047548	 -0.007301
  0.086172	  0.015255	  0.011919	  0.018778	  0.066069	  0.122552	 -0.086232	  0.049474	 -0.052215	  0.079748	 -0.068135	  0.053429	  0.037551
  0.096120	 -0.011536	 -0.005710	  0.040811	  0.069614	  0.084650	 -0.090314	  0.036780	 -0.057890	  0.054917	 -0.105382	  0.008855	 -0.014696
  0.063132	 -0.000197	  0.008822	  0.038795	  0.064793	  0.124910	 -0.101452	  0.041008	 -0.076987	  0.066196	 -0.097879	 -0.011739	 -0.041927
  0.036519	  0.038895	  0.029294	  0.011628	  0.068163	  0.144776	 -0.114178	  0.042320	 -0.065521	  0.094790	 -0.032838	  0.006570	  0.028603
  0.008955	  0.055552	  0.041184	  0.023397	  0.058075	  0.132510	 -0.118151	  0.033158	 -0.060114	  0.070460	 -0.025888	 -0.025394	 -0.012580
  0.021390	  0.049316	  0.072457	  0.019739	  0.076621	  0.116683	 -0.126700	  0.010020	 -0.096929	  0.039474	 -0.023415	 -0.060705	 -0.047693
  0.008115	  0.051456	  0.085975	  0.044175	  0.090824	  0.107028	 -0.116043	 -0.026672	 -0.119781	  0.016386	  0.006216	 -0.037597	 -0.010761
 -0.001438	  0.024148	  0.084950	  0.032013	  0.087060	  0.140006	 -0.125664	 -0.026138	 -0.102927	  0.016989	 -0.020293	 -0.036626	 -0.060710
 -0.023786	  0.026674	  0.107253	  0.007470	  0.069690	  0.116958	 -0.105863	 -0.049607	 -0.079839	 -0.007010	 -0.037731	 -0.009100	 -0.071341
 -0.036224	 -0.017026	  0.105754	  0.018177	  0.055366	  0.094697	 -0.073568	 -0.055506	 -0.055727	 -0.000493	 -0.059007	  0.037008	 -0.031715
 -0.044595	 -0.005461	  0.086858	  0.053688	  0.056989	  0.068300	 -0.098355	 -0.082500	 -0.068430	  0.006286	 -0.109267	  0.035368	 -0.067067
 -0.054042	  0.009545	  0.089970	  0.041004	  0.032233	  0.080514	 -0.104597	 -0.057979	 -0.086473	  0.020226	 -0.094789	  0.018647	 -0.122788
 -0.058955	  0.053835	  0.062201	  0.051591	  0.037055	  0.081211	 -0.116752	 -0.068275	 -0.057851	  0.020351	 -0.062858	  0.047805	 -0.092759
 -0.069463	  0.045642	  0.043202	  0.047247	  0.083082	  0.114283	 -0.073007	 -0.105729	 -0.024545	  0.016722	 -0.062835	  0.085209	 -0.097145
 -0.035991	 -0.002288	  0.014228	  0.023625	  0.107797	  0.124237	 -0.063823	 -0.071732	  0.004096	  0.024516	 -0.065825	  0.049497	 -0.171108
 -0.011813	  0.003316	 -0.016041	  0.036241	  0.097293	  0.088291	 -0.041249	 -0.036575	  0.002872	  0.015609	 -0.087797	  0.041756	 -0.144871
 -0.001854	  0.011064	 -0.003265	  0.062024	  0.097915	  0.070400	 -0.046738	 -0.033374	  0.014683	  0.055514	 -0.050651	  0.046634	 -0.122266
  0.002139	  0.017877	 -0.023372	  0.056406	  0.092992	  0.080939	 -0.039952	 -0.058338	  0.003791	  0.041838	 -0.078221	  0.008381	 -0.154553
  0.003389	  0.013018	 -0.030253	  0.015140	  0.086621	  0.053260	  0.003512	 -0.042297	  0.004003	  0.039583	 -0.081467	  0.039907	 -0.078385
 -0.000814	  0.048327	 -0.016894	  0.019945	  0.104322	  0.015136	  0.010187	 -0.048473	 -0.035760	  0.049896	 -0.062059	  0.056663	 -0.016406
 -0.013286	  0.047917	 -0.024568	  0.036851	  0.105801	  0.008214	 -0.014229	 -0.061603	 -0.080044	  0.041913	 -0.079039	  0.015544	 -0.030970
 -0.026508	  0.016458	 -0.042878	  0.029974	  0.083990	  0.012523	 -0.020462	 -0.059742	 -0.091779	  0.021677	 -0.098640	  0.041995	  0.000866
 -0.055636	  0.017466	 -0.043198	  0.034661	  0.068005	  0.050707	 -0.021622	 -0.037969	 -0.084077	  0.039736	 -0.079789	  0.063650	  0.066891
 -0.063683	 -0.007814	 -0.012543	  0.062103	  0.072192	  0.094923	 -0.026252	 -0.059293	 -0.078557	  0.041067	 -0.082988	  0.033793	  0.004922
 -0.070108	 -0.041481	 -0.022989	  0.057848	  0.116959	  0.105048	 -0.002906	 -0.066440	 -0.107129	  0.047481	 -0.067068	  0.032435	 -0.016763
 -0.060495	 -0.061480	 -0.031723	  0.035912	  0.116040	  0.127406	  0.013742	 -0.063740	 -0.102659	  0.053995	 -0.042070	  0.035221	  0.015008
 -0.049070	 -0.091811	 -0.040913	  0.041398	  0.086234	  0.142478	 -0.018556	 -0.037359	 -0.077514	  0.028681	 -0.059671	  0.003916	 -0.015623
 -0.054910	 -0.080792	 -0.060724	 -0.000468	  0.086623	  0.112894	 -0.024106	 -0.037520	 -0.083750	  0.022506	 -0.018990	 -0.002386	 -0.025358
 -0.014337	 -0.057698	 -0.069795	  0.009172	  0.111230	  0.120933	  0.012735	 -0.022995	 -0.088218	  0.032861	  0.009442	  0.053398	 -0.006619
  0.007431	 -0.025935	 -0.071445	 -0.004983	  0.128270	  0.120506	  0.041292	 -0.066586	 -0.059807	  0.051151	 -0.039433	  0.026519	 -0.065169
  0.036120	  0.003419	 -0.056552	 -0.012386	  0.119904	  0.150374	  0.026868	 -0.110730	 -0.038340	  0.052233	 -0.060888	 -0.027322	 -0.067066
  0.030852	  0.006018	 -0.077059	  0.011079	  0.117562	  0.146102	  0.010018	 -0.108521	 -0.018495	  0.022492	 -0.055045	  0.033167	  0.024159
  0.024083	 -0.034669	 -0.083991	  0.040056	  0.089673	  0.142277	  0.001546	 -0.095257	 -0.036248	 -0.026180	 -0.062091	  0.027758	  0.009460
  0.025222	 -0.041328	 -0.079179	  0.070364	  0.058093	  0.149047	 -0.004463	 -0.094202	 -0.050055	 -0.037041	 -0.081968	 -0.007219	 -0.061634
 -0.014218	 -0.070551	 -0.067129	  0.050980	  0.043215	  0.178217	  0.018292	 -0.102526	 -0.040306	 -0.005719	 -0.056093	  0.003445	  0.023056
  0.009780	 -0.107268	 -0.020035	  0.029956	  0.031374	  0.182172	  0.012425	 -0.122251	 -0.053774	 -0.009152	 -0.064029	 -0.000094	  0.019378
  0.015898	 -0.090148	 -0.002392	  0.011292	  0.037285	  0.169379	  0.019955	 -0.084921	 -0.101852	 -0.029222	 -0.088941	 -0.048500	 -0.068320
 -0.018482	 -0.050627	 -0.014504	 -0.008521	  0.019071	  0.135711	  0.024687	 -0.057555	 -0.084033	  0.021238	 -0.076623	 -0.017476	 -0.053897
  0.005656	 -0.041363	 -0.012436	 -0.008210	  0.010298	  0.115736	 -0.004868	 -0.018121	 -0.034020	  0.080557	 -0.077552	 -0.007958	 -0.053245
  0.031977	 -0.020584	 -0.009453	 -0.019331	  0.047910	  0.125342	 -0.013820	 -0.000367	 -0.023719	  0.006399	 -0.099924	 -0.020331	 -0.103319
  0.030656	 -0.010610	  0.003051	  0.009973	  0.085772	  0.115241	 -0.016397	  0.001862	 -0.024521	 -0.041272	 -0.112054	  0.004752	 -0.003667
  0.022715	 -0.031011	 -0.007877	  0.029820	  0.082099	  0.118548	 -0.015786	 -0.032020	 -0.037869	 -0.031815	 -0.101187	  0.003722	  0.011602
  0.025461	 -0.023638	 -0.046849	  0.045615	  0.070894	  0.117050	 -0.006870	 -0.060367	 -0.081639	 -0.027262	 -0.108502	  0.003424	 -0.067411
  0.039467	 -0.028323	 -0.025532	  0.053865	  0.068367	  0.105370	 -0.016216	 -0.064000	 -0.092174	 -0.027759	 -0.111747	  0.043653	 -0.043063
  0.053677	 -0.047402	  0.009642	  0.080821	  0.069086	  0.107124	  0.008364	 -0.051067	 -0.117392	 -0.047764	 -0.119870	  0.019574	 -0.018463
  0.040158	 -0.015987	  0.005011	  0.081723	  0.070530	  0.086437	  0.013665	 -0.056910	 -0.129502	 -0.068808	 -0.127895	 -0.005952	 -0.058992
  0.013532	  0.035704	 -0.031813	  0.057264	  0.086160	  0.088006	  0.021854	 -0.040529	 -0.132767	 -0.102121	 -0.104310	 -0.000516	 -0.020817
  0.012726	  0.022519	 -0.025504	  0.041955	  0.085087	  0.107069	 -0.011555	 -0.062211	 -0.126068	 -0.102565	 -0.084427	  0.003792	  0.023580
  0.034375	  0.032230	 -0.000854	  0.047561	  0.078932	  0.109838	 -0.008929	 -0.053464	 -0.096598	 -0.120188	 -0.105077	  0.020471	 -0.051108
  0.084889	  0.004621	 -0.000653	  0.079073	  0.062456	  0.118229	  0.013693	 -0.026434	 -0.085087	 -0.072678	 -0.084176	 -0.008484	 -0.044759
  0.123996	 -0.000110	 -0.006222	  0.077333	  0.063575	  0.123011	  0.011834	  0.001906	 -0.066838	 -0.023565	 -0.052345	  0.014244	  0.031762
  0.154114	 -0.052502	  0.003978	  0.080352	  0.072180	  0.145755	 -0.042830	  0.036369	 -0.050473	 -0.003129	 -0.056820	  0.030600	  0.012386
  0.138757	 -0.046751	  0.008736	  0.089020	  0.058060	  0.149714	 -0.050495	  0.029630	 -0.033882	 -0.000187	 -0.078477	  0.021850	 -0.039174
  0.183390	 -0.054684	 -0.009578	  0.078032	  0.064747	  0.129230	 -0.049092	 -0.041428	 -0.024122	  0.016961	 -0.075867	  0.020233	 -0.005739
  0.182804	 -0.048941	 -0.036017	  0.065164	  0.062951	  0.135407	 -0.045801	 -0.042910	 -0.006380	  0.038970	 -0.058678	  0.033798	  0.004572
  0.125632	 -0.046256	 -0.025410	  0.049161	  0.051197	  0.137954	 -0.012963	 -0.002235	 -0.004225	  0.053852	 -0.042573	  0.036910	 -0.038263
  0.127311	 -0.041239	 -0.021226	  0.044193	  0.052337	  0.152626	  0.024042	  0.032073	 -0.009823	  0.055034	 -0.060463	  0.055678	 -0.055858
  0.128138	 -0.043462	 -0.000517	  0.040020	  0.080987	  0.165557	  0.004788	  0.001866	  0.002290	  0.045478	 -0.051070	  0.061174	 -0.020665
  0.130459	 -0.025525	  0.024668	  0.003656	  0.105795	  0.177822	 -0.024771	 -0.071513	 -0.004140	  0.051085	 -0.036474	  0.045286	 -0.044736
  0.130714	 -0.000144	  0.039657	  0.007550	  0.117471	  0.181126	 -0.003202	 -0.096214	 -0.023350	  0.028817	 -0.049978	  0.036411	 -0.032528
  0.120896	  0.023196	  0.015386	  0.032958	  0.109987	  0.195228	  0.007450	 -0.098470	 -0.046275	 -0.007873	 -0.057941	  0.039072	  0.001501
  0.127626	  0.005868	  0.021723	  0.052089	  0.095015	  0.203451	 -0.007382	 -0.110132	 -0.059691	 -0.024858	 -0.039339	  0.049508	  0.024400
  0.103753	 -0.012376	 -0.000912	  0.084930	  0.124926	  0.175180	 -0.021053	 -0.133869	 -0.056348	 -0.016602	  0.011910	  0.052880	 -0.008575
  0.118136	  0.017342	  0.000256	  0.071324	  0.110713	  0.152133	 -0.021473	 -0.096726	 -0.026199	 -0.025673	  0.009003	  0.075785	  0.007713
  0.108302	  0.034729	 -0.014233	  0.055569	  0.077407	  0.131854	 -0.011152	 -0.080130	 -0.030786	 -0.035690	 -0.036278	  0.053963	  0.028821
  0.085162	  0.018671	 -0.003197	  0.084560	  0.055602	  0.124645	 -0.009812	 -0.086443	 -0.044318	 -0.016995	 -0.047891	  0.041508	  0.003831
  0.041485	  0.034696	 -0.033129	  0.090720	  0.053421	  0.142823	 -0.036243	 -0.080737	 -0.027145	  0.008748	 -0.067935	  0.015864	 -0.024589
  0.019563	  0.060783	 -0.026951	  0.063087	  0.050432	  0.142939	 -0.050742	 -0.051345	 -0.010670	  0.020559	 -0.085539	  0.020887	 -0.048859
  0.049663	  0.065060	  0.006658	  0.070378	  0.067401	  0.124616	 -0.064252	 -0.026745	 -0.056654	  0.021878	 -0.084330	  0.037768	 -0.045174
  0.041192	  0.003469	 -0.005878	  0.090466	  0.081665	  0.119024	 -0.056156	 -0.018421	 -0.056139	  0.021269	 -0.093142	  0.045403	 -0.021029
  0.032400	 -0.011501	  0.003365	  0.123497	  0.124276	  0.096050	 -0.034549	 -0.040695	 -0.057751	  0.014315	 -0.122338	  0.042525	 -0.031544
  0.037806	  0.040999	 -0.007182	  0.084595	  0.140073	  0.088615	 -0.050502	 -0.067669	 -0.040518	  0.008679	 -0.140109	  0.021972	 -0.074243
  0.031359	  0.036758	  0.030792	  0.081918	  0.153685	  0.106273	 -0.077075	 -0.046825	 -0.024138	 -0.016908	 -0.121352	 -0.000463	 -0.103300
  0.044119	 -0.001369	  0.029806	  0.093685	  0.146668	  0.093883	 -0.090342	 -0.048162	 -0.056211	  0.019923	 -0.097203	  0.017218	 -0.089656
  0.058894	 -0.002766	  0.046081	  0.116734	  0.164074	  0.065640	 -0.087335	 -0.042209	 -0.047564	  0.056488	 -0.090990	 -0.021243	 -0.096278
  0.093093	 -0.021574	 -0.008479	  0.120757	  0.187143	  0.078887	 -0.109920	 -0.038884	 -0.040568	  0.078335	 -0.088551	 -0.038726	 -0.115602
  0.114799	 -0.013498	 -0.030908	  0.138142	  0.191116	  0.064707	 -0.119395	 -0.071038	 -0.096843	  0.065459	 -0.051858	 -0.015136	 -0.123717
  0.099934	 -0.004433	  0.004003	  0.137014	  0.168288	  0.068302	 -0.099286	 -0.078594	 -0.114072	  0.067724	 -0.051425	 -0.013972	 -0.123195
  0.091123	 -0.011351	 -0.000276	  0.121417	  0.149883	  0.070262	 -0.094590	 -0.031466	 -0.120114	  0.042833	 -0.058321	 -0.064551	 -0.108146
  0.099507	 -0.008325	  0.006651	  0.148613	  0.163260	  0.078744	 -0.085336	  0.015071	 -0.135667	  0.002956	 -0.068225	 -0.045235	 -0.109367
  0.106605	 -0.015902	  0.031247	  0.140081	  0.159830	  0.076871	 -0.078274	  0.003941	 -0.137660	  0.033905	 -0.039715	 -0.015060	 -0.073321
  0.084159	 -0.046438	  0.036427	  0.157837	  0.165275	  0.083328	 -0.024404	  0.035903	 -0.122368	  0.018436	 -0.025815	 -0.018330	 -0.093239
  0.093024	 -0.022416	  0.030599	  0.125243	  0.178222	  0.096825	  0.004597	  0.040116	 -0.078122	  0.010751	 -0.031110	  0.016248	 -0.101739
  0.089842	  0.003014	  0.001383	  0.093090	  0.166301	  0.123324	 -0.034473	  0.048293	 -0.061778	  0.003937	 -0.030595	  0.025552	 -0.096987
  0.076053	 -0.012247	  0.020342	  0.094194	  0.144995	  0.143479	 -0.048625	  0.013369	 -0.090733	 -0.011130	 -0.061763	  0.022374	 -0.099892
  0.082281	 -0.012817	  0.032328	  0.133718	  0.135610	  0.157333	 -0.055261	 -0.021506	 -0.108526	  0.011409	 -0.096833	  0.046345	 -0.144393
  0.050155	  0.008540	  0.029246	  0.164290	  0.140149	  0.188969	 -0.045850	 -0.071320	 -0.095004	 -0.017703	 -0.093132	  0.067112	 -0.156582
  0.062886	  0.019499	  0.036752	  0.115210	  0.144197	  0.206861	 -0.049153	 -0.108216	 -0.087939	 -0.021536	 -0.078206	  0.088540	 -0.147730
  0.076796	  0.036654	  0.021337	  0.087247	  0.164999	  0.195159	 -0.061166	 -0.187308	 -0.124313	  0.003065	 -0.077730	  0.094039	 -0.096048
  0.042351	  0.031843	  0.013386	  0.087085	  0.181951	  0.177949	 -0.057244	 -0.164989	 -0.144056	  0.008501	 -0.101806	  0.072610	 -0.065586
  0.025617	  0.001483	  0.028197	  0.095464	  0.165347	  0.165868	 -0.063465	 -0.076283	 -0.135596	  0.015796	 -0.100480	  0.087216	 -0.037474
  0.026965	 -0.024227	  0.066252	  0.106066	  0.209725	  0.133508	 -0.039227	 -0.026510	 -0.128282	 -0.027397	 -0.074656	  0.061748	 -0.015496
  0.037440	 -0.049782	  0.065184	  0.073983	  0.240556	  0.116838	 -0.069653	  0.000424	 -0.077611	 -0.035650	 -0.051628	  0.025440	 -0.040238
  0.058645	 -0.020985	  0.037512	  0.048742	  0.244858	  0.108225	 -0.095569	 -0.001723	 -0.080610	 -0.015561	 -0.034826	  0.037339	 -0.042098
  0.068030	 -0.019584	  0.021554	  0.075005	  0.244614	  0.091975	 -0.081626	 -0.022641	 -0.089409	  0.012954	 -0.025354	  0.060998	 -0.033361
  0.056671	 -0.049916	  0.015438	  0.095031	  0.199412	  0.025836	 -0.069549	 -0.019752	 -0.095434	  0.040307	 -0.027999	  0.079198	 -0.038587
  0.038856	 -0.013088	  0.020862	  0.115657	  0.151883	 -0.004053	 -0.094238	  0.004866	 -0.108481	  0.030916	 -0.023853	  0.077412	 -0.028540
  0.066692	 -0.019294	  0.042861	  0.144534	  0.134251	 -0.003911	 -0.083152	 -0.017233	 -0.131859	  0.048678	  0.007884	  0.072980	 -0.012261
  0.089249	 -0.021528	  0.042731	  0.125302	  0.157747	  0.005408	 -0.063358	 -0.020809	 -0.137115	  0.029871	 -0.008713	  0.063578	 -0.039895
  0.098283	 -0.039447	  0.027181	  0.104088	  0.186085	  0.035773	 -0.057220	 -0.001531	 -0.137407	  0.031068	 -0.023095	  0.062606	 -0.069347
  0.115521	 -0.025624	  0.008090	  0.084855	  0.181553	  0.037416	 -0.020751	  0.009247	 -0.119978	  0.034863	 -0.026606	  0.063160	 -0.050072
  0.129113	 -0.014490	  0.012734	  0.079147	  0.140295	  0.025681	 -0.005795	  0.050877	 -0.102048	  0.008624	 -0.020925	  0.047167	 -0.043138
  0.122616	  0.004614	  0.048685	  0.064636	  0.144768	 -0.006776	 -0.012840	  0.062826	 -0.083274	  0.024923	 -0.018148	 -0.006418	 -0.008869
  0.131898	 -0.002882	  0.074027	  0.072904	  0.168218	 -0.000213	 -0.010454	  0.025884	 -0.077606	  0.026408	  0.003594	  0.034248	 -0.028851
  0.104372	  0.027605	  0.059063	  0.083387	  0.193283	 -0.004269	 -0.011691	  0.003007	 -0.071865	 -0.007089	 -0.016934	  0.058196	 -0.058101
  0.083660	  0.047479	  0.050142	  0.068392	  0.165181	  0.002861	 -0.021094	 -0.009686	 -0.045962	 -0.011157	 -0.025641	  0.080960	 -0.069648
  0.089607	  0.017400	  0.018190	  0.057618	  0.145325	  0.036660	 -0.011378	 -0.012581	 -0.030180	  0.025721	 -0.001210	  0.067599	 -0.024524
  0.052783	 -0.002740	 -0.003668	  0.039047	  0.125304	  0.081438	 -0.009401	  0.004000	 -0.043470	 -0.010882	 -0.013426	  0.056223	  0.012403
  0.012935	  0.029266	  0.008536	  0.060261	  0.097871	  0.058110	 -0.010224	 -0.024908	 -0.039644	 -0.051108	 -0.021100	  0.060747	  0.014748
  0.001160	  0.043056	  0.063060	  0.050303	  0.110832	  0.030860	 -0.022320	 -0.042790	 -0.045522	 -0.019381	 -0.015297	  0.041745	  0.016759
  0.024159	  0.041772	  0.064335	  0.033836	  0.105167	  0.007118	 -0.035400	 -0.035648	 -0.021458	  0.023256	 -0.004005	  0.058284	  0.015526
  0.003391	  0.064213	  0.077190	  0.052574	  0.083670	  0.022760	 -0.038623	 -0.050683	  0.015974	  0.030300	 -0.021547	  0.054525	  0.027057
  0.017619	  0.046133	  0.099517	  0.030926	  0.089679	  0.031370	 -0.033171	 -0.044672	  0.019811	  0.032278	 -0.058624	  0.043483	 -0.009281
 -0.003768	  0.035951	  0.073269	 -0.002397	  0.124823	  0.001776	  0.012197	 -0.039946	 -0.023068	  0.030397	 -0.044014	  0.021613	 -0.040135
 -0.005809	  0.010533	  0.050818	  0.004911	  0.119712	 -0.033838	  0.026842	 -0.021097	 -0.041182	  0.014808	 -0.025199	  0.000008	 -0.064143
  0.006276	  0.029813	  0.045788	  0.024018	  0.105632	 -0.041267	  0.019590	  0.013140	 -0.053244	  0.021649	 -0.000064	  0.030826	 -0.069455
  0.025177	  0.055638	  0.080080	  0.024687	  0.117252	 -0.033694	 -0.028712	  0.018761	 -0.063365	  0.030249	 -0.022034	  0.052315	 -0.081071
  0.050160	  0.064728	  0.068927	  0.026911	  0.088538	 -0.036831	 -0.067157	 -0.020233	 -0.065618	  0.089031	 -0.051668	  0.052914	 -0.106515
  0.068579	  0.082972	  0.063172	  0.026090	  0.074120	 -0.035890	 -0.031065	 -0.035946	 -0.055162	  0.087400	 -0.044224	  0.050838	 -0.119352
  0.076970	  0.078176	  0.087393	  0.028025	  0.042601	 -0.014316	  0.001791	 -0.009346	 -0.042089	  0.056754	 -0.026294	  0.041881	 -0.062493
  0.079030	  0.065082	  0.108750	  0.032846	  0.050334	  0.004040	  0.012903	  0.029545	 -0.064282	  0.058138	 -0.015306	  0.074891	 -0.087162
  0.067027	  0.035192	  0.110658	  0.031186	  0.094217	 -0.010410	 -0.002490	  0.043063	 -0.079065	  0.073594	 -0.016917	  0.097006	 -0.083943
  0.086145	  0.003260	  0.090531	  0.031070	  0.126122	 -0.011232	 -0.001414	  0.020643	 -0.068753	  0.097999	 -0.032298	  0.081621	 -0.076233
  0.102603	  0.005630	  0.090332	  0.031564	  0.135268	  0.009249	  0.020105	 -0.032670	 -0.055436	  0.051930	 -0.063693	  0.081194	 -0.060102
  0.118105	 -0.008020	  0.073396	  0.024934	  0.084548	  0.050203	  0.016563	 -0.044326	 -0.087999	  0.032149	 -0.072146	  0.081832	 -0.074269
  0.104933	 -0.000231	  0.029371	  0.037175	  0.090537	  0.067823	 -0.016958	 -0.020069	 -0.115230	  0.028980	 -0.051708	  0.118491	 -0.091758
  0.065166	 -0.008710	  0.027796	  0.036776	  0.099361	  0.058230	 -0.021924	 -0.034035	 -0.111676	  0.026963	 -0.059508	  0.096537	 -0.109523
  0.094011	  0.030964	  0.060984	  0.057254	  0.107030	  0.067443	 -0.053078	 -0.047405	 -0.066412	  0.050158	 -0.057404	  0.077866	 -0.094547
  0.104987	  0.036154	  0.062832	  0.052118	  0.097528	  0.074865	 -0.051936	 -0.066289	 -0.062154	  0.060234	 -0.027035	  0.080928	 -0.059503
  0.093335	  0.009953	  0.062638	  0.019878	  0.084606	  0.034311	 -0.023110	 -0.072679	 -0.126810	  0.035483	 -0.013929	  0.078581	 -0.070070
  0.086553	 -0.002614	  0.062890	 -0.005264	  0.085112	  0.028186	 -0.000940	 -0.079103	 -0.137638	  0.052793	 -0.023656	  0.098454	 -0.082507
  0.087340	  0.004197	  0.061616	  0.000386	  0.100000	  0.023645	 -0.025035	 -0.056661	 -0.100988	  0.066955	 -0.020737	  0.105646	 -0.093093
  0.088678	  0.008298	  0.068631	 -0.000111	  0.122039	  0.027927	 -0.082286	 -0.074457	 -0.095872	  0.061065	 -0.023113	  0.128932	 -0.105202
  0.092562	 -0.011697	  0.049577	  0.029778	  0.118772	  0.035467	 -0.081140	 -0.059113	 -0.141479	  0.014987	 -0.061350	  0.125519	 -0.096395
  0.042723	 -0.015760	  0.034484	  0.049760	  0.117472	  0.017017	 -0.075467	 -0.068659	 -0.171167	  0.030009	 -0.074023	  0.123244	 -0.116462
