# Supplementary material for: A fluorescent photoimmunoconjugate for imaging of cholesteatoma
Source: Sci Rep. 2022 Nov 19;12:19905. doi: 10.1038/s41598-022-22072-9 (PMC9675863; doi:10.1038/s41598-022-22072-9)
Supplement: Supplementary file 2 — Supplementary Information 2. [file 41598_2022_22072_MOESM2_ESM.zip › Data/ABR-28-3]

:RUN-3	LEVEL SWEEP	TEMP:NaN	5/12/2018	12:20 PM	NaNHR:
:SW EAR: R	SW FREQ: 11.33	# AVERAGES: 512	REP RATE (/sec): 40	DRIVER: RS Tweeter	SAMPLE (�sec): 40	
:NOTES-
:CHAMBER-CH4B-PXI
:CFTS Version: V2.7.2 (R850)
:LEVELS:20;25;30;35;40;45;50;55;60;65;70;75;80;
:DATA
  0.049626	  0.022488	  0.021401	  0.013719	  0.030912	  0.016904	  0.031810	  0.087620	 -0.000790	  0.000402	  0.033108	  0.094700	  0.013043
  0.058138	  0.013798	 -0.014758	 -0.001245	  0.012542	  0.050428	  0.020344	  0.061420	 -0.024707	  0.004789	 -0.009506	  0.043200	  0.029894
  0.050222	 -0.016971	 -0.032606	 -0.010090	  0.017606	  0.060180	  0.065417	  0.034083	 -0.023977	  0.050965	  0.013772	  0.019218	  0.036214
  0.062361	 -0.015885	 -0.035827	  0.001278	  0.007626	  0.025033	  0.089759	  0.028963	  0.014073	  0.047100	  0.040114	  0.022294	  0.030339
  0.041596	 -0.020467	 -0.002323	 -0.002150	  0.020944	  0.033992	  0.077533	  0.028469	  0.027925	  0.044957	  0.029390	  0.004396	  0.069974
  0.008469	 -0.040268	 -0.004756	  0.023494	  0.025962	  0.067007	  0.004093	  0.025797	  0.015896	 -0.004492	  0.014638	 -0.007259	  0.075701
  0.018913	 -0.040144	  0.006302	 -0.014593	  0.018920	  0.055535	 -0.043880	  0.012723	 -0.004906	 -0.023558	 -0.023597	  0.022287	  0.053071
  0.008909	 -0.018276	  0.010368	 -0.009038	  0.029482	  0.006724	 -0.018347	  0.039912	 -0.028365	 -0.006373	 -0.021630	  0.038777	  0.046883
 -0.002694	  0.029600	  0.018596	 -0.008779	  0.016383	 -0.013811	 -0.002696	  0.050630	 -0.040475	  0.003718	 -0.030848	  0.017706	  0.038937
 -0.031433	  0.003660	  0.005777	  0.003745	  0.025695	 -0.001985	 -0.031191	  0.006090	  0.002335	  0.057113	 -0.025701	 -0.017343	  0.015770
 -0.042575	 -0.023117	 -0.001794	  0.031142	  0.020615	  0.013141	 -0.047627	 -0.016398	 -0.012646	  0.055531	  0.018717	  0.006060	  0.015037
 -0.046044	 -0.025478	 -0.002742	  0.027770	  0.032350	  0.019489	 -0.038870	 -0.029884	 -0.024527	 -0.003361	  0.046491	  0.027032	 -0.003534
 -0.068161	  0.005958	 -0.013164	  0.035508	  0.034847	  0.028782	 -0.013070	 -0.027786	 -0.037886	 -0.050715	  0.051519	  0.002013	 -0.036684
 -0.062943	  0.015221	 -0.005862	  0.021508	 -0.007830	 -0.020109	  0.013000	 -0.032947	 -0.055160	 -0.028132	  0.042843	 -0.004788	 -0.054644
 -0.037576	  0.017001	 -0.000436	  0.013799	 -0.044032	 -0.045688	  0.011979	 -0.064073	 -0.028263	 -0.022955	  0.015164	 -0.018044	 -0.055335
 -0.015138	  0.026873	  0.039596	  0.010917	 -0.030448	 -0.017182	 -0.021539	 -0.061199	  0.007418	 -0.010846	  0.028525	 -0.013907	 -0.047644
  0.014515	  0.019072	  0.036071	 -0.001310	 -0.033874	 -0.039568	 -0.026661	 -0.039066	  0.038250	 -0.004353	 -0.036442	 -0.010696	 -0.064284
  0.003863	  0.042038	  0.004917	 -0.015378	 -0.051258	 -0.094539	 -0.013487	 -0.057906	  0.048965	 -0.025761	 -0.078547	 -0.066326	 -0.072763
 -0.010731	  0.025384	 -0.000752	 -0.047658	 -0.086427	 -0.085062	 -0.018488	 -0.034040	  0.060958	 -0.028616	 -0.045748	 -0.085101	 -0.059227
  0.000683	 -0.020488	 -0.028010	 -0.072641	 -0.040015	 -0.059273	 -0.038080	 -0.012409	  0.065882	 -0.055413	 -0.062263	 -0.074218	 -0.030749
  0.011665	 -0.018535	 -0.005477	 -0.040694	 -0.025721	 -0.034913	 -0.025606	 -0.045595	  0.032738	 -0.044932	 -0.031676	 -0.042712	  0.005651
  0.054688	 -0.018067	  0.021973	 -0.002870	 -0.040779	 -0.041813	  0.005858	 -0.052231	 -0.010898	 -0.019299	  0.002478	  0.002684	  0.048395
  0.059251	 -0.041590	  0.005364	  0.043361	 -0.014370	 -0.098080	  0.030941	 -0.045355	 -0.016502	 -0.001723	  0.021491	 -0.006503	  0.079804
  0.027383	 -0.051384	  0.007616	  0.051225	  0.007906	 -0.132829	  0.046618	 -0.038793	  0.008056	 -0.020731	  0.034841	 -0.002958	  0.137884
  0.000456	 -0.036134	  0.009780	  0.027883	  0.007005	 -0.093232	  0.022503	  0.012694	  0.012069	 -0.030757	  0.013357	  0.008472	  0.176294
 -0.001265	 -0.061729	  0.002048	  0.004801	 -0.011076	 -0.077389	 -0.025106	  0.013670	 -0.006011	  0.018208	  0.029895	  0.065797	  0.155705
 -0.017621	 -0.050809	 -0.011258	  0.005520	 -0.025283	 -0.068990	 -0.048660	  0.021778	  0.026813	  0.043522	  0.088091	  0.121217	  0.164975
 -0.017018	 -0.056400	  0.012755	  0.018742	 -0.067870	 -0.120204	 -0.013976	  0.036488	  0.007381	  0.019991	  0.090621	  0.108516	  0.176577
  0.029279	 -0.086463	 -0.010399	  0.015923	 -0.070303	 -0.182073	  0.048908	  0.069497	 -0.045295	  0.048384	  0.073084	  0.146156	  0.182023
  0.015034	 -0.103942	  0.008052	  0.002930	 -0.107131	 -0.161479	  0.040464	  0.061803	 -0.037224	  0.079008	  0.033649	  0.163090	  0.242744
  0.011556	 -0.083665	  0.023592	 -0.022928	 -0.087640	 -0.118000	  0.056625	  0.069311	 -0.045594	  0.057354	  0.003368	  0.211031	  0.305923
  0.016056	 -0.082328	  0.012875	 -0.038883	 -0.082198	 -0.105853	  0.052230	  0.081697	 -0.007690	  0.013312	  0.016902	  0.274434	  0.336978
  0.033007	 -0.075581	  0.008347	 -0.044847	 -0.057225	 -0.130986	  0.041483	  0.044056	  0.017492	  0.019525	  0.086354	  0.354986	  0.395582
  0.037290	 -0.038988	  0.026671	 -0.018734	 -0.055272	 -0.150889	  0.011186	 -0.001231	  0.020684	  0.045863	  0.168558	  0.415457	  0.392566
  0.019478	 -0.060553	  0.037694	  0.016688	 -0.072083	 -0.125572	 -0.013469	 -0.011412	  0.059322	  0.134465	  0.219017	  0.446370	  0.394525
  0.005315	 -0.071764	  0.053121	  0.023315	 -0.052133	 -0.077276	  0.013438	  0.022436	  0.077246	  0.224849	  0.240366	  0.491227	  0.394414
  0.008863	 -0.075104	  0.048190	  0.038793	 -0.013347	 -0.093608	  0.069979	  0.078084	  0.138990	  0.237117	  0.223570	  0.517455	  0.357848
  0.044934	 -0.064038	  0.020541	  0.042768	 -0.015972	 -0.100250	  0.093554	  0.119331	  0.191362	  0.261080	  0.186204	  0.484327	  0.314077
  0.057731	 -0.040691	  0.009312	  0.013659	 -0.024427	 -0.061179	  0.098958	  0.110775	  0.223639	  0.277315	  0.165903	  0.405719	  0.236790
  0.034060	 -0.025993	 -0.019018	 -0.022260	 -0.019228	 -0.025608	  0.086089	  0.093032	  0.217472	  0.261652	  0.124136	  0.307969	  0.098836
 -0.001717	 -0.003029	  0.001782	 -0.010282	  0.006899	 -0.010213	  0.107828	  0.094796	  0.178199	  0.189218	  0.091340	  0.189940	 -0.032799
 -0.015789	 -0.074570	  0.024744	 -0.016646	  0.007845	  0.007511	  0.171013	  0.134424	  0.107064	  0.113621	  0.007523	  0.068128	 -0.168311
 -0.013366	 -0.102467	  0.033292	 -0.049923	  0.001389	  0.026467	  0.200590	  0.129184	  0.086132	  0.064193	 -0.086526	 -0.036397	 -0.260220
 -0.009766	 -0.084334	  0.006227	 -0.019788	  0.039168	  0.068626	  0.183167	  0.101485	  0.074241	 -0.003257	 -0.204113	 -0.163199	 -0.285976
 -0.019872	 -0.073823	 -0.008554	 -0.028256	  0.071912	  0.107965	  0.150658	  0.056640	  0.026715	 -0.079669	 -0.240433	 -0.225774	 -0.294408
 -0.010216	 -0.056795	  0.013131	 -0.014584	  0.088553	  0.073141	  0.094219	 -0.000211	 -0.011842	 -0.146524	 -0.289549	 -0.234420	 -0.270393
 -0.004864	 -0.039272	  0.039168	  0.026237	  0.086931	  0.028049	  0.083563	 -0.054182	 -0.064703	 -0.199345	 -0.365208	 -0.238234	 -0.265028
  0.013622	 -0.054243	  0.030866	  0.027053	  0.083860	 -0.013069	  0.050031	 -0.091570	 -0.107165	 -0.237039	 -0.315873	 -0.209104	 -0.209402
  0.008145	 -0.050791	  0.027492	  0.044020	  0.077632	 -0.034600	 -0.058277	 -0.133635	 -0.152907	 -0.262264	 -0.296444	 -0.167493	 -0.110652
  0.025350	 -0.053645	  0.048033	  0.043395	  0.059211	 -0.028343	 -0.088713	 -0.144610	 -0.174167	 -0.253381	 -0.293053	 -0.085367	 -0.018843
  0.030448	 -0.052609	  0.046784	  0.039429	  0.035628	 -0.028174	 -0.087534	 -0.152637	 -0.172356	 -0.248004	 -0.217499	 -0.001481	  0.106579
  0.051249	 -0.059360	  0.056515	  0.045143	  0.015175	 -0.084463	 -0.105364	 -0.168646	 -0.129781	 -0.153626	 -0.093724	  0.118834	  0.215845
  0.042697	 -0.054186	  0.017702	  0.059571	 -0.005391	 -0.160618	 -0.114115	 -0.179556	 -0.034237	 -0.055692	  0.009799	  0.258319	  0.293392
 -0.004484	 -0.066979	 -0.009726	  0.064251	 -0.027198	 -0.170887	 -0.143403	 -0.144597	  0.014747	  0.035539	  0.133697	  0.368430	  0.330070
  0.005870	 -0.046836	  0.030850	  0.060249	 -0.037717	 -0.171126	 -0.137489	 -0.093073	  0.052540	  0.110265	  0.228808	  0.447286	  0.343750
  0.015550	 -0.051657	  0.032473	  0.040281	 -0.036904	 -0.167304	 -0.094930	 -0.054738	  0.147434	  0.194665	  0.270662	  0.512221	  0.307357
  0.014984	 -0.049259	  0.037278	 -0.009328	 -0.028713	 -0.143369	 -0.004589	  0.033913	  0.213945	  0.254467	  0.290133	  0.473384	  0.257658
  0.025265	 -0.025242	  0.011811	 -0.012728	 -0.001456	 -0.113810	  0.036762	  0.086399	  0.261408	  0.301355	  0.271120	  0.400459	  0.166744
  0.016577	 -0.019496	 -0.003896	 -0.011000	  0.016300	 -0.093448	  0.057307	  0.099141	  0.290474	  0.300675	  0.218978	  0.358600	  0.076338
  0.025355	 -0.021864	 -0.044768	 -0.043678	  0.019965	 -0.036040	  0.127623	  0.140586	  0.268516	  0.273899	  0.166663	  0.280095	 -0.008157
  0.000025	 -0.001655	 -0.035201	 -0.020657	  0.023980	 -0.002244	  0.223105	  0.185058	  0.232977	  0.241141	  0.068418	  0.202890	 -0.058608
  0.004164	 -0.019050	 -0.048973	 -0.042416	  0.056574	 -0.018164	  0.229187	  0.179117	  0.223646	  0.187854	 -0.012094	  0.174069	 -0.090367
 -0.022930	 -0.003716	 -0.007752	 -0.020384	  0.067436	  0.001923	  0.188213	  0.128142	  0.176923	  0.143487	 -0.079493	  0.103611	 -0.100549
 -0.026990	  0.043391	  0.051213	  0.020049	  0.064750	  0.058014	  0.121941	  0.149230	  0.120958	  0.078155	 -0.113764	  0.059099	 -0.124865
 -0.028276	  0.028990	  0.093643	  0.025140	  0.074647	  0.093633	  0.130051	  0.139696	  0.085367	  0.036871	 -0.109517	  0.026662	 -0.145776
 -0.015876	  0.021770	  0.106687	  0.014389	  0.073297	  0.093365	  0.132159	  0.132642	  0.065495	 -0.029625	 -0.111347	  0.027386	 -0.133148
  0.007638	  0.040167	  0.070718	  0.026537	  0.081031	  0.095695	  0.098272	  0.141488	  0.020812	 -0.039628	 -0.064701	  0.073885	 -0.106956
  0.006462	  0.035327	  0.048479	  0.073516	  0.062622	  0.080320	  0.091687	  0.127261	 -0.022431	 -0.039854	 -0.011839	  0.153705	 -0.081740
 -0.023450	  0.005152	  0.070029	  0.061369	  0.031164	  0.055579	  0.082192	  0.097060	 -0.023967	 -0.015978	  0.019914	  0.203878	 -0.006875
 -0.028079	 -0.025475	  0.092759	  0.077553	  0.034613	  0.065923	  0.084363	  0.080937	  0.023068	  0.012698	  0.036264	  0.221212	  0.051941
 -0.003410	 -0.028072	  0.115093	  0.111460	  0.023027	  0.021740	  0.115796	  0.092869	  0.067591	  0.053882	  0.088181	  0.225896	  0.080473
 -0.008436	  0.009347	  0.094909	  0.128973	  0.022317	 -0.011681	  0.091852	  0.098269	  0.117354	  0.053397	  0.102938	  0.214985	  0.090799
 -0.016493	  0.062798	  0.104812	  0.132050	  0.043703	 -0.002054	  0.036820	  0.098537	  0.115108	  0.033562	  0.127458	  0.212000	  0.069249
 -0.024977	  0.058188	  0.127285	  0.098043	  0.021042	  0.002932	  0.048713	  0.105219	  0.130903	  0.041947	  0.087410	  0.217221	  0.029764
 -0.016206	  0.030576	  0.098287	  0.095681	 -0.002255	  0.030470	  0.090024	  0.090676	  0.111137	  0.022721	  0.022535	  0.157661	 -0.003959
 -0.033155	  0.013743	  0.103262	  0.085636	  0.056919	  0.027813	  0.116423	  0.086378	  0.082077	  0.003242	 -0.001372	  0.130314	 -0.011200
 -0.051550	 -0.019608	  0.101060	  0.037066	  0.109341	  0.010044	  0.113390	  0.097552	  0.069936	 -0.024948	 -0.028753	  0.110500	 -0.054620
 -0.050207	 -0.031037	  0.080004	  0.035205	  0.145384	  0.028615	  0.106727	  0.097454	  0.091981	 -0.026905	 -0.077846	  0.073069	 -0.061512
 -0.027161	 -0.022019	  0.062292	  0.026848	  0.116131	  0.005469	  0.109675	  0.147939	  0.063444	 -0.044022	 -0.089092	  0.062052	 -0.079718
 -0.030730	 -0.002486	  0.081671	  0.050243	  0.092954	 -0.001770	  0.111104	  0.165721	  0.038768	 -0.035828	 -0.101115	  0.065026	 -0.119906
 -0.068745	 -0.003134	  0.087199	  0.070196	  0.097933	 -0.000878	  0.105200	  0.100750	  0.030629	 -0.014426	 -0.094558	  0.035465	 -0.077149
 -0.098867	 -0.017833	  0.102368	  0.073141	  0.099817	 -0.020408	  0.068691	  0.072296	  0.035988	 -0.019657	 -0.060679	 -0.007754	 -0.071869
 -0.127669	 -0.039832	  0.087948	  0.060479	  0.109919	 -0.040852	  0.030299	  0.059224	  0.047417	 -0.015997	 -0.074365	 -0.021377	 -0.044146
 -0.097033	 -0.018763	  0.084083	  0.050845	  0.094691	 -0.023953	  0.027634	  0.029282	  0.042954	 -0.000791	 -0.086865	 -0.028758	 -0.034838
 -0.061182	 -0.003617	  0.075989	  0.072932	  0.059258	 -0.042118	  0.022257	  0.034384	  0.035436	 -0.034676	 -0.075870	  0.009942	 -0.001745
 -0.055573	  0.051846	  0.121821	  0.088262	  0.057258	 -0.074163	  0.036914	  0.038056	  0.022162	 -0.028168	 -0.060406	  0.067054	  0.023733
 -0.036459	  0.082562	  0.166520	  0.048264	  0.046126	 -0.090486	  0.030539	  0.018613	 -0.005793	 -0.014460	 -0.062796	  0.122235	  0.042255
 -0.018676	  0.082141	  0.150094	  0.029287	  0.017944	 -0.088493	  0.026079	  0.009725	  0.000313	 -0.015264	 -0.050029	  0.158803	  0.108056
  0.000285	  0.059321	  0.164922	  0.035049	  0.031537	 -0.072785	  0.029337	  0.013192	  0.015473	  0.051048	 -0.006658	  0.210056	  0.176234
  0.023863	  0.063805	  0.180507	  0.034823	 -0.001297	 -0.090434	  0.046547	  0.018105	  0.046720	  0.100481	  0.053171	  0.269288	  0.215460
  0.019511	  0.059508	  0.177778	 -0.001130	 -0.007361	 -0.099019	  0.026345	  0.047376	  0.085807	  0.109026	  0.117764	  0.337779	  0.264332
  0.068512	  0.073063	  0.178969	  0.000732	  0.011574	 -0.089382	  0.025374	  0.074652	  0.084480	  0.135375	  0.176006	  0.385434	  0.309719
  0.057916	  0.101713	  0.158913	  0.023320	  0.037998	 -0.088260	  0.041764	  0.112478	  0.112933	  0.181222	  0.258586	  0.424562	  0.355651
  0.028228	  0.059273	  0.149415	  0.063167	  0.024763	 -0.082302	  0.115462	  0.150772	  0.162852	  0.195921	  0.301512	  0.442355	  0.388980
  0.031843	  0.039781	  0.138636	  0.081414	  0.002587	 -0.041832	  0.118983	  0.180170	  0.165232	  0.269561	  0.333961	  0.453813	  0.405385
  0.021952	  0.036484	  0.097499	  0.097779	  0.033040	 -0.003662	  0.098162	  0.192545	  0.206349	  0.335307	  0.388164	  0.427876	  0.456983
  0.050983	  0.054864	  0.101579	  0.078860	  0.040058	  0.036732	  0.132987	  0.240316	  0.262522	  0.389084	  0.404734	  0.441165	  0.465006
  0.061111	  0.070768	  0.091868	  0.023996	  0.034244	  0.069813	  0.164673	  0.296888	  0.247828	  0.378806	  0.408704	  0.450304	  0.442430
  0.014302	  0.061469	  0.066672	 -0.009851	  0.025077	  0.056099	  0.213194	  0.265347	  0.271576	  0.359933	  0.402875	  0.463934	  0.446726
 -0.056406	  0.034518	  0.048039	 -0.055652	  0.017803	  0.067830	  0.209215	  0.294040	  0.294695	  0.359857	  0.385065	  0.441766	  0.437161
 -0.067217	  0.016375	  0.040653	 -0.066052	  0.047753	  0.092524	  0.232181	  0.331564	  0.274904	  0.330912	  0.363722	  0.412057	  0.399070
 -0.024614	  0.022167	  0.065329	 -0.030163	  0.052583	  0.107466	  0.238219	  0.322395	  0.262048	  0.296660	  0.337726	  0.394281	  0.374422
 -0.024546	  0.011390	  0.068338	  0.009598	  0.024773	  0.114280	  0.258713	  0.297911	  0.281133	  0.258142	  0.320194	  0.357294	  0.323205
  0.001572	  0.027544	  0.057135	  0.018222	  0.034815	  0.161180	  0.265035	  0.313461	  0.288840	  0.254608	  0.245746	  0.284086	  0.275440
  0.013947	  0.037246	  0.040584	  0.045982	  0.105409	  0.206079	  0.266303	  0.310328	  0.274210	  0.240965	  0.191883	  0.235985	  0.210380
  0.031394	  0.041738	  0.034249	  0.076009	  0.123220	  0.173421	  0.299119	  0.256104	  0.277138	  0.217760	  0.137402	  0.165193	  0.131693
  0.013853	  0.052860	  0.064687	  0.047362	  0.121846	  0.125243	  0.293563	  0.180429	  0.219428	  0.158495	  0.054047	  0.067556	  0.037020
 -0.010291	  0.066403	  0.072878	  0.048372	  0.161294	  0.116406	  0.210722	  0.170660	  0.160888	  0.087516	  0.006831	 -0.020123	 -0.035190
 -0.015377	  0.055760	  0.085071	  0.058347	  0.158670	  0.123214	  0.186312	  0.194619	  0.120585	  0.014598	 -0.073521	 -0.080719	 -0.108829
 -0.020562	  0.035155	  0.089958	  0.087121	  0.106141	  0.134667	  0.178565	  0.131521	  0.121428	 -0.023466	 -0.158314	 -0.137333	 -0.123780
 -0.032519	  0.023124	  0.063761	  0.133840	  0.094623	  0.104110	  0.142662	  0.050115	  0.085737	 -0.086147	 -0.227468	 -0.122832	 -0.136070
 -0.045525	  0.023903	  0.076557	  0.127232	  0.095668	  0.069950	  0.100277	  0.033082	 -0.007247	 -0.136890	 -0.262032	 -0.076666	 -0.119184
 -0.060741	  0.038718	  0.092735	  0.090221	  0.112352	  0.042072	  0.116279	  0.038989	 -0.020400	 -0.145352	 -0.256788	 -0.021523	 -0.082906
 -0.074496	  0.025781	  0.077147	  0.081058	  0.109467	  0.031571	  0.124994	 -0.011613	 -0.047722	 -0.151773	 -0.232579	  0.005940	  0.010369
 -0.048679	 -0.012227	  0.087518	  0.066594	  0.082801	  0.019571	  0.081310	 -0.050164	 -0.069522	 -0.166846	 -0.176554	  0.044720	  0.164340
 -0.014709	 -0.023714	  0.086427	  0.038924	  0.021090	 -0.004190	  0.069218	 -0.023057	 -0.124060	 -0.130364	 -0.110800	  0.109567	  0.269722
 -0.004091	 -0.014820	  0.087295	  0.054123	  0.041969	 -0.041843	  0.054011	 -0.005237	 -0.143798	 -0.073032	 -0.037206	  0.190538	  0.318064
 -0.005651	 -0.033361	  0.065504	  0.023017	  0.067072	 -0.033697	 -0.018588	 -0.027586	 -0.130387	 -0.056387	  0.038320	  0.282371	  0.319747
 -0.046279	  0.001688	  0.073502	  0.016631	  0.045390	 -0.083507	 -0.084038	 -0.005051	 -0.072110	  0.025110	  0.116662	  0.317933	  0.285089
 -0.086572	  0.028344	  0.051442	  0.044444	  0.022164	 -0.109665	 -0.095225	  0.021136	 -0.025905	  0.126303	  0.181601	  0.333107	  0.229477
 -0.088042	  0.043887	  0.033953	  0.026534	  0.006497	 -0.126707	 -0.085917	  0.007480	 -0.000886	  0.178004	  0.165059	  0.349461	  0.208593
 -0.061799	  0.048282	  0.039432	  0.034149	  0.004533	 -0.131617	 -0.062519	 -0.032035	  0.033540	  0.178661	  0.139686	  0.289927	  0.100833
 -0.035988	  0.041589	  0.053250	 -0.008511	 -0.000701	 -0.187613	 -0.031936	  0.001273	  0.061524	  0.198739	  0.131536	  0.167610	 -0.018010
 -0.034700	  0.038309	  0.019961	 -0.046328	 -0.016655	 -0.215828	 -0.014072	  0.024444	  0.092880	  0.211909	  0.032556	  0.029033	 -0.141574
 -0.031168	  0.029316	  0.045714	 -0.038554	 -0.052307	 -0.172348	  0.020194	  0.035768	  0.117329	  0.170251	 -0.099867	 -0.061202	 -0.259062
 -0.048881	  0.007174	  0.042577	 -0.032130	 -0.070791	 -0.160619	  0.049219	  0.027334	  0.094817	  0.127771	 -0.130465	 -0.095309	 -0.298583
 -0.042469	  0.004128	  0.012543	 -0.024613	 -0.069407	 -0.129759	  0.055802	  0.045667	  0.039057	  0.087280	 -0.131131	 -0.156122	 -0.293418
 -0.009024	  0.030009	  0.030560	 -0.044360	 -0.049177	 -0.104944	  0.090669	  0.081707	 -0.015507	  0.038256	 -0.226839	 -0.184989	 -0.299811
  0.006574	  0.039792	  0.042074	 -0.033394	 -0.019307	 -0.041125	  0.106987	  0.052347	 -0.057516	 -0.018136	 -0.302078	 -0.193316	 -0.276829
  0.015857	  0.028882	  0.035933	 -0.040839	 -0.025699	 -0.001175	  0.101346	  0.003055	 -0.074164	 -0.047883	 -0.276953	 -0.206180	 -0.246764
 -0.015366	  0.005972	  0.043344	 -0.065556	 -0.009475	 -0.017040	  0.076985	 -0.033837	 -0.091936	 -0.092775	 -0.256420	 -0.198060	 -0.260815
 -0.012191	  0.010780	  0.045812	 -0.052954	  0.006931	 -0.065195	  0.022490	 -0.058516	 -0.087379	 -0.147605	 -0.252754	 -0.179937	 -0.249825
 -0.023345	 -0.013226	  0.029509	 -0.037699	  0.000626	 -0.074364	 -0.015482	 -0.036449	 -0.080226	 -0.117220	 -0.227679	 -0.175512	 -0.225819
 -0.032021	 -0.022285	  0.036627	 -0.020137	  0.020525	 -0.068226	 -0.006122	  0.003255	 -0.093130	 -0.128341	 -0.182456	 -0.169021	 -0.255641
 -0.007753	 -0.029454	  0.038128	 -0.044183	  0.021968	 -0.076288	  0.032301	  0.005409	 -0.100441	 -0.113785	 -0.183304	 -0.174633	 -0.256176
 -0.016147	 -0.039657	  0.061036	 -0.058216	 -0.000585	 -0.095179	  0.097755	 -0.013366	 -0.109320	 -0.110692	 -0.166853	 -0.153551	 -0.295951
 -0.010786	 -0.047204	  0.063272	 -0.049835	 -0.020473	 -0.087060	  0.068767	 -0.022052	 -0.135555	 -0.121042	 -0.212001	 -0.173270	 -0.314073
 -0.007519	 -0.020547	  0.074357	 -0.054890	  0.025542	 -0.079874	  0.043032	 -0.020842	 -0.168075	 -0.105408	 -0.232377	 -0.222531	 -0.356869
 -0.004324	 -0.035086	  0.064142	 -0.071776	  0.042911	 -0.079723	  0.027380	 -0.040323	 -0.156464	 -0.132480	 -0.224993	 -0.253573	 -0.392685
  0.020470	 -0.047834	  0.040795	 -0.061343	  0.020063	 -0.075469	  0.006779	 -0.062188	 -0.187831	 -0.194848	 -0.248887	 -0.319339	 -0.449760
 -0.002265	 -0.037110	  0.047157	 -0.042317	 -0.002744	 -0.067196	  0.023618	 -0.075517	 -0.209654	 -0.195831	 -0.260443	 -0.373744	 -0.506324
 -0.014366	 -0.057012	  0.022640	 -0.036066	 -0.028745	 -0.040245	  0.027155	 -0.059189	 -0.195192	 -0.209911	 -0.306041	 -0.396236	 -0.534854
 -0.013625	 -0.038004	  0.006722	 -0.023960	 -0.056886	 -0.041293	  0.033079	 -0.082288	 -0.185602	 -0.236058	 -0.358832	 -0.446907	 -0.536884
 -0.033701	 -0.009061	 -0.011643	 -0.001120	 -0.074541	 -0.028032	  0.021283	 -0.081079	 -0.152287	 -0.309667	 -0.376555	 -0.432595	 -0.485775
 -0.017000	  0.017660	  0.016755	 -0.026962	 -0.064226	 -0.063831	  0.003496	 -0.112592	 -0.171749	 -0.355174	 -0.375208	 -0.428498	 -0.497105
  0.002307	 -0.004730	  0.035673	 -0.015078	 -0.019641	 -0.116185	 -0.017644	 -0.122789	 -0.164487	 -0.341497	 -0.363737	 -0.390015	 -0.517493
 -0.025737	 -0.019259	  0.041626	 -0.007117	 -0.002469	 -0.119055	 -0.050871	 -0.144214	 -0.174083	 -0.352416	 -0.390632	 -0.381719	 -0.523876
 -0.006357	 -0.034067	  0.061535	 -0.004187	 -0.003637	 -0.110156	 -0.050307	 -0.154663	 -0.181254	 -0.350586	 -0.395614	 -0.404428	 -0.538725
 -0.008078	 -0.024277	  0.077319	  0.005205	  0.012411	 -0.091685	 -0.045819	 -0.164075	 -0.183978	 -0.330735	 -0.406973	 -0.377658	 -0.516819
  0.004626	 -0.004276	  0.074863	  0.001344	  0.014716	 -0.108006	 -0.065630	 -0.168709	 -0.158312	 -0.316324	 -0.354224	 -0.340599	 -0.500434
  0.024626	  0.004596	  0.041466	  0.000997	 -0.018255	 -0.117985	 -0.093276	 -0.146906	 -0.108459	 -0.279975	 -0.323651	 -0.331301	 -0.483990
  0.041169	 -0.008181	  0.049675	  0.020972	 -0.023433	 -0.166355	 -0.103108	 -0.166879	 -0.122057	 -0.244329	 -0.325595	 -0.318160	 -0.474791
  0.048225	 -0.019657	  0.065320	  0.010924	 -0.025467	 -0.191935	 -0.106389	 -0.127130	 -0.160651	 -0.232096	 -0.341171	 -0.303967	 -0.484660
  0.029306	 -0.003073	  0.079223	 -0.036670	 -0.037595	 -0.197523	 -0.094048	 -0.069011	 -0.163478	 -0.212794	 -0.337214	 -0.298077	 -0.458320
  0.020773	 -0.001248	  0.060702	 -0.020709	 -0.083453	 -0.168280	 -0.118372	 -0.034836	 -0.121684	 -0.221325	 -0.336981	 -0.253591	 -0.426034
  0.068366	 -0.020518	  0.081030	 -0.018075	 -0.102945	 -0.141812	 -0.073355	 -0.033519	 -0.120210	 -0.248180	 -0.280569	 -0.240649	 -0.421472
  0.090753	 -0.024385	  0.109333	 -0.019436	 -0.085785	 -0.132945	 -0.027560	 -0.024537	 -0.138066	 -0.246911	 -0.234952	 -0.220791	 -0.425319
  0.063076	  0.013805	  0.137652	 -0.000572	 -0.071552	 -0.110077	 -0.015458	 -0.037110	 -0.176619	 -0.236976	 -0.233154	 -0.214354	 -0.397345
  0.089078	  0.021825	  0.142263	 -0.003390	 -0.095797	 -0.087153	 -0.037650	 -0.050891	 -0.200081	 -0.233140	 -0.213620	 -0.156068	 -0.360111
  0.086582	 -0.001613	  0.106802	  0.022001	 -0.090865	 -0.078173	 -0.019165	 -0.039817	 -0.213093	 -0.236391	 -0.238755	 -0.107476	 -0.319971
  0.037056	  0.002472	  0.094280	  0.023384	 -0.067973	 -0.037595	 -0.025504	 -0.065166	 -0.208499	 -0.246189	 -0.239263	 -0.138709	 -0.257363
  0.026511	  0.008655	  0.068520	  0.010915	 -0.017224	 -0.042644	 -0.014330	 -0.048243	 -0.204597	 -0.237563	 -0.202920	 -0.158357	 -0.212760
  0.062522	  0.000924	  0.080898	  0.037155	  0.010371	 -0.046902	  0.005135	 -0.018437	 -0.202206	 -0.242191	 -0.188918	 -0.153456	 -0.154736
  0.082516	  0.036162	  0.109911	  0.056467	  0.003308	 -0.016663	  0.008166	 -0.006779	 -0.215864	 -0.202750	 -0.172137	 -0.082691	 -0.097790
  0.063388	  0.046609	  0.125411	  0.066863	 -0.003779	  0.026308	  0.011551	 -0.015228	 -0.216661	 -0.188566	 -0.175235	 -0.046429	 -0.047773
  0.073661	  0.033752	  0.123651	  0.081890	 -0.004949	  0.044907	  0.005389	 -0.022491	 -0.228964	 -0.213810	 -0.123388	 -0.017783	  0.004507
  0.032064	  0.001047	  0.121980	  0.085566	  0.006119	  0.045712	  0.022625	 -0.027780	 -0.202900	 -0.188427	 -0.081019	  0.021487	  0.032226
  0.010189	  0.017801	  0.112558	  0.099758	  0.020637	 -0.000648	 -0.008901	 -0.003591	 -0.124142	 -0.145140	 -0.076839	  0.030767	  0.007768
  0.061562	  0.010532	  0.123501	  0.105735	  0.040829	 -0.001055	  0.007324	 -0.010972	 -0.098433	 -0.081173	 -0.064215	  0.030999	  0.037134
  0.064819	  0.021547	  0.106456	  0.116455	  0.003005	  0.036166	  0.026868	  0.004068	 -0.105379	 -0.030666	 -0.017575	  0.093347	  0.075313
  0.062225	 -0.011824	  0.086045	  0.104143	 -0.007784	  0.001815	  0.015620	  0.017061	 -0.099529	 -0.008261	  0.030218	  0.161856	  0.081318
  0.063094	 -0.005321	  0.080524	  0.082238	 -0.042031	 -0.021020	 -0.004083	 -0.024606	 -0.076211	  0.003436	  0.053508	  0.199817	  0.108736
  0.078906	  0.040350	  0.064735	  0.087939	 -0.049164	 -0.049690	 -0.003583	 -0.049191	 -0.083050	  0.024421	  0.085712	  0.204156	  0.092784
  0.051636	  0.037174	  0.068642	  0.105677	 -0.035945	 -0.043948	 -0.013848	 -0.065251	 -0.054357	  0.033781	  0.125120	  0.217924	  0.136697
  0.038093	  0.033742	  0.118876	  0.113117	 -0.026164	 -0.028564	 -0.007042	 -0.043941	 -0.044722	  0.053164	  0.123422	  0.213877	  0.160378
  0.033766	  0.021459	  0.108836	  0.108496	 -0.041522	 -0.036531	 -0.003738	 -0.041853	 -0.075621	  0.070749	  0.111905	  0.233930	  0.212068
  0.031772	  0.002021	  0.076447	  0.093162	 -0.050319	 -0.063785	  0.033374	 -0.045963	 -0.055382	  0.072199	  0.110570	  0.263000	  0.260876
  0.040480	 -0.008867	  0.095645	  0.104615	 -0.066726	 -0.078568	  0.033887	 -0.009892	 -0.027921	  0.075370	  0.130589	  0.272825	  0.263747
  0.055820	 -0.021538	  0.133007	  0.067383	 -0.070549	 -0.057751	  0.031184	  0.004299	 -0.017574	  0.106736	  0.154831	  0.264624	  0.248163
  0.057246	 -0.045637	  0.146346	  0.058381	 -0.040674	 -0.066930	  0.010763	  0.008249	  0.015875	  0.119168	  0.182666	  0.263386	  0.232688
  0.046117	 -0.041751	  0.125599	  0.073535	 -0.001072	 -0.101814	  0.055023	  0.043017	  0.023537	  0.112337	  0.159374	  0.237936	  0.219415
  0.006885	 -0.022558	  0.131488	  0.009654	 -0.009997	 -0.106228	  0.091658	  0.076935	  0.007903	  0.068690	  0.157319	  0.224915	  0.220329
  0.018379	  0.000194	  0.137113	 -0.020326	 -0.033615	 -0.079288	  0.096890	  0.118069	  0.056049	  0.059997	  0.168886	  0.250770	  0.217367
  0.002491	 -0.024819	  0.143174	  0.037629	 -0.046264	 -0.051121	  0.088306	  0.167490	  0.069676	  0.088523	  0.158460	  0.249335	  0.235170
  0.016370	 -0.023806	  0.135947	  0.033930	 -0.012328	 -0.021783	  0.073380	  0.157522	  0.038349	  0.118593	  0.191616	  0.248987	  0.282111
  0.041556	 -0.007856	  0.113132	  0.081573	 -0.011198	 -0.015435	  0.058937	  0.169414	  0.013688	  0.115652	  0.182526	  0.251835	  0.291073
  0.049922	  0.009238	  0.084478	  0.143538	  0.011414	 -0.026134	  0.058690	  0.175122	  0.037545	  0.125699	  0.176439	  0.251293	  0.270452
  0.057456	  0.016061	  0.084607	  0.134307	  0.008860	  0.022219	  0.083272	  0.177414	  0.070941	  0.127349	  0.186612	  0.228900	  0.244072
  0.065106	 -0.031314	  0.108618	  0.146229	 -0.000357	  0.081845	  0.102353	  0.185297	  0.063483	  0.185309	  0.186049	  0.239270	  0.233183
  0.099086	 -0.053306	  0.161934	  0.123430	 -0.021319	  0.076292	  0.123667	  0.178086	  0.073766	  0.214179	  0.183178	  0.272839	  0.238348
  0.101042	 -0.028001	  0.175244	  0.124427	 -0.047453	  0.030237	  0.118239	  0.187339	  0.116667	  0.230174	  0.212325	  0.268279	  0.223397
  0.083210	  0.010340	  0.117569	  0.129973	 -0.050286	  0.026361	  0.137821	  0.220087	  0.158048	  0.266586	  0.222052	  0.259758	  0.195254
  0.072315	  0.005016	  0.099939	  0.103354	 -0.015484	  0.088940	  0.115309	  0.230253	  0.162401	  0.269763	  0.207121	  0.238032	  0.153126
  0.095918	  0.015625	  0.115236	  0.122227	  0.022772	  0.133886	  0.075018	  0.229461	  0.117248	  0.242972	  0.192114	  0.239905	  0.136318
  0.119298	 -0.003816	  0.096526	  0.191783	 -0.006080	  0.094299	  0.071014	  0.201455	  0.041701	  0.222347	  0.198213	  0.252634	  0.167695
  0.134392	 -0.000356	  0.094498	  0.163936	 -0.050190	  0.040669	  0.118931	  0.174352	  0.040000	  0.212820	  0.176321	  0.280861	  0.208954
  0.138747	 -0.004916	  0.088903	  0.111309	 -0.113892	  0.020339	  0.140149	  0.140771	  0.069461	  0.205759	  0.161555	  0.271077	  0.201750
  0.147668	  0.022129	  0.118564	  0.137709	 -0.106118	  0.076147	  0.112454	  0.142350	  0.094366	  0.184055	  0.122016	  0.291259	  0.185105
  0.139023	  0.047677	  0.140185	  0.185494	 -0.097101	  0.109658	  0.102652	  0.176413	  0.092094	  0.186890	  0.128000	  0.301236	  0.169650
  0.124987	  0.018622	  0.119974	  0.150384	 -0.077154	  0.113759	  0.079913	  0.162239	  0.049268	  0.141469	  0.138573	  0.258568	  0.126423
  0.115353	  0.022459	  0.088093	  0.105297	 -0.066123	  0.098326	  0.112720	  0.160564	  0.045354	  0.125802	  0.119107	  0.223332	  0.129684
  0.133843	  0.036676	  0.079443	  0.134609	 -0.068511	  0.129357	  0.135748	  0.156560	  0.081131	  0.123942	  0.096863	  0.206805	  0.144043
  0.149117	  0.037162	  0.096158	  0.160733	 -0.019376	  0.218170	  0.088917	  0.130806	  0.085993	  0.119266	  0.089140	  0.184534	  0.157468
  0.136732	  0.002021	  0.126747	  0.129655	 -0.016069	  0.206650	  0.069837	  0.148411	  0.104454	  0.117017	  0.098249	  0.152115	  0.187163
  0.128157	  0.000102	  0.142527	  0.106716	  0.020965	  0.157832	  0.071924	  0.122421	  0.107725	  0.149370	  0.099257	  0.148869	  0.156589
  0.113079	  0.008105	  0.135069	  0.145997	  0.043212	  0.139290	  0.101308	  0.109801	  0.112634	  0.144157	  0.088265	  0.171524	  0.169392
  0.130947	  0.020443	  0.125351	  0.164057	  0.037845	  0.152659	  0.085440	  0.110436	  0.098901	  0.140004	  0.047000	  0.186539	  0.176609
  0.109628	  0.031619	  0.100815	  0.196879	  0.000816	  0.165844	  0.043412	  0.122094	  0.105505	  0.142731	  0.019649	  0.174456	  0.137209
  0.092710	  0.039384	  0.097228	  0.179306	 -0.025977	  0.114626	  0.010259	  0.138596	  0.098313	  0.140554	  0.030349	  0.141070	  0.117505
  0.106443	  0.029697	  0.092721	  0.189605	 -0.021005	  0.073551	  0.006820	  0.148531	  0.057651	  0.158943	  0.083146	  0.118004	  0.094359
  0.160566	  0.063307	  0.111456	  0.186406	 -0.008109	  0.052113	  0.029278	  0.148086	  0.098926	  0.123281	  0.081627	  0.095150	  0.087391
  0.185252	  0.053863	  0.119409	  0.140586	 -0.008846	  0.093520	  0.047622	  0.123624	  0.132264	  0.078445	  0.035919	  0.112784	  0.073034
  0.046509	  0.037790	  0.011158	 -0.003890	 -0.053579	 -0.014612	  0.035791	 -0.052534	  0.074906	  0.046965	 -0.005875	 -0.000150	  0.002856
  0.030866	 -0.005545	  0.012914	 -0.014741	 -0.023472	  0.019402	  0.033058	 -0.023983	  0.072216	  0.038372	 -0.013479	 -0.014599	  0.014534
  0.016383	 -0.023310	  0.039827	 -0.007121	 -0.021636	  0.027181	  0.035571	 -0.023197	  0.037836	  0.007629	 -0.013118	 -0.043855	  0.006764
 -0.020657	  0.007372	  0.051855	  0.018231	 -0.010190	 -0.006475	  0.011673	  0.003104	 -0.031542	 -0.024909	 -0.044691	 -0.040554	  0.001189
 -0.021134	  0.006261	  0.013643	 -0.004321	  0.027116	 -0.004171	  0.014481	  0.004435	 -0.061091	 -0.015867	 -0.021365	 -0.032972	  0.016745
  0.010174	  0.000012	  0.011923	 -0.009449	  0.019641	  0.002886	  0.009301	 -0.016775	 -0.054937	 -0.014939	 -0.049822	 -0.015048	 -0.013968
  0.000456	 -0.032312	  0.040396	  0.024521	 -0.007643	  0.028884	 -0.026930	 -0.028032	 -0.056550	  0.015226	 -0.066110	 -0.007259	 -0.067947
  0.020448	 -0.014184	  0.045344	  0.028831	 -0.001360	  0.042348	 -0.038275	 -0.065989	 -0.028195	  0.045573	 -0.041462	  0.024374	 -0.010905
  0.037996	  0.013571	  0.028264	  0.041697	  0.012209	  0.018143	 -0.052068	 -0.039955	 -0.021378	  0.043784	 -0.057756	  0.009026	  0.040589
  0.012720	  0.014218	  0.023663	  0.040977	  0.000786	 -0.023843	 -0.045352	  0.003976	 -0.004913	  0.048914	 -0.045690	  0.056223	  0.070027
 -0.007806	  0.013558	  0.005087	  0.021195	  0.001490	 -0.041608	 -0.030347	  0.027628	  0.038120	  0.021522	 -0.016269	  0.079232	  0.026313
 -0.032137	  0.003177	 -0.022995	  0.019233	 -0.015056	 -0.040188	 -0.027632	  0.025225	  0.040242	  0.010414	 -0.005915	  0.077832	  0.046745
 -0.053721	 -0.010970	 -0.039036	 -0.006021	 -0.021915	 -0.036304	 -0.005801	  0.040325	  0.021348	 -0.011019	 -0.006808	  0.055291	 -0.007883
 -0.046316	  0.013471	 -0.044959	 -0.009883	 -0.019011	 -0.051125	  0.010682	  0.039995	 -0.011685	 -0.004889	  0.046289	  0.024284	 -0.019029
 -0.043628	  0.013666	 -0.054097	 -0.002062	  0.031862	 -0.037656	  0.037418	  0.016367	 -0.019170	 -0.035040	  0.040938	  0.014682	  0.007216
 -0.022035	 -0.019785	 -0.041620	 -0.006820	  0.053665	 -0.000415	  0.034326	  0.015162	 -0.004960	 -0.063030	  0.042750	 -0.025073	 -0.031826
  0.012955	  0.009837	 -0.019624	 -0.021789	  0.044173	  0.026759	  0.015863	  0.018517	 -0.004668	 -0.049258	  0.073258	 -0.025775	 -0.011866
  0.030486	  0.010850	  0.004228	 -0.018227	  0.008299	  0.036488	  0.002339	  0.019564	  0.000207	 -0.048451	  0.072811	 -0.056064	 -0.045741
  0.019137	 -0.005075	 -0.014745	 -0.043069	 -0.014439	  0.016022	 -0.001997	  0.035026	  0.012283	 -0.004789	  0.066561	 -0.023453	  0.002690
  0.009304	 -0.032603	 -0.051226	 -0.047292	 -0.010942	  0.038284	 -0.012098	  0.001140	  0.001932	 -0.006207	  0.045754	 -0.056142	 -0.026503
 -0.006348	 -0.064235	 -0.032606	 -0.057276	 -0.027783	  0.026894	 -0.036198	 -0.024179	 -0.042602	 -0.020325	  0.043812	 -0.016295	 -0.037658
  0.003379	 -0.060945	 -0.040627	 -0.050198	 -0.021109	  0.007561	 -0.045233	 -0.007302	 -0.064517	 -0.033726	  0.012190	 -0.004782	 -0.062735
  0.044270	 -0.038042	 -0.016532	 -0.026632	 -0.066768	 -0.007612	 -0.044735	  0.024952	 -0.067291	 -0.037610	  0.005087	 -0.012818	 -0.053128
  0.033344	 -0.021744	  0.006811	 -0.026466	 -0.089387	 -0.000599	 -0.023343	  0.035790	 -0.051880	 -0.061165	  0.013646	  0.014055	 -0.030273
  0.007241	 -0.064558	 -0.021723	 -0.010554	 -0.088225	 -0.025145	 -0.041927	  0.047619	 -0.026652	 -0.016592	  0.009160	  0.006606	 -0.032507
  0.008417	 -0.060250	 -0.065267	 -0.000033	 -0.083840	 -0.020884	 -0.023892	  0.020311	 -0.056872	  0.032100	  0.035869	  0.024548	  0.009474
 -0.024535	 -0.054548	 -0.051323	  0.002032	 -0.079389	  0.021185	 -0.025876	 -0.007881	 -0.060177	  0.012680	  0.024418	  0.034213	 -0.006014
 -0.037638	 -0.061968	 -0.032402	 -0.023724	 -0.085932	 -0.001069	 -0.012907	 -0.010250	 -0.042287	  0.019529	  0.017672	  0.056598	  0.066089
 -0.052535	 -0.063470	 -0.011212	 -0.037614	 -0.086069	  0.024695	  0.009122	 -0.013792	 -0.031744	  0.030943	  0.023102	  0.021512	  0.047355
 -0.072533	 -0.059614	 -0.015188	 -0.051049	 -0.082743	  0.012160	 -0.013941	 -0.008600	 -0.026227	  0.041213	  0.033421	  0.070758	  0.066838
 -0.068608	 -0.032669	 -0.017863	 -0.074849	 -0.090124	  0.004341	 -0.042872	 -0.005458	  0.000564	  0.029284	 -0.005914	  0.086638	  0.044441
 -0.061498	 -0.045479	 -0.044300	 -0.047286	 -0.057076	 -0.033111	 -0.058967	  0.020212	  0.014639	  0.036264	 -0.033203	  0.107893	  0.067775
 -0.035216	 -0.095042	 -0.027907	 -0.015866	 -0.070829	 -0.048514	 -0.057777	  0.050358	 -0.033276	  0.019630	 -0.032331	  0.074777	  0.056671
 -0.034676	 -0.117267	 -0.032360	  0.007331	 -0.093954	 -0.043066	 -0.039432	  0.076843	  0.008607	  0.030747	 -0.019748	  0.044062	  0.043514
 -0.029760	 -0.120242	 -0.046128	  0.020570	 -0.049069	 -0.019899	  0.012419	  0.078642	  0.039140	  0.063456	  0.012318	  0.072771	  0.056283
 -0.011345	 -0.085567	 -0.054227	  0.011699	 -0.054108	 -0.032703	  0.001926	  0.033224	  0.027503	  0.070199	  0.006629	  0.045300	 -0.026047
 -0.017299	 -0.044532	 -0.078384	 -0.012107	 -0.088083	 -0.036397	 -0.019285	  0.050050	  0.049203	  0.060552	  0.006808	  0.045615	 -0.006006
 -0.037227	 -0.045150	 -0.099781	 -0.001990	 -0.089023	 -0.026314	 -0.022211	  0.033194	  0.078584	  0.032981	  0.017442	  0.013639	 -0.049810
 -0.040681	 -0.068329	 -0.127796	  0.014146	 -0.086590	 -0.050855	 -0.004093	  0.007552	  0.125275	  0.019600	  0.075277	  0.050349	  0.028314
 -0.065440	 -0.076225	 -0.117267	  0.035538	 -0.062686	 -0.063719	  0.048146	  0.003544	  0.160067	 -0.000066	  0.043365	  0.052464	  0.020688
 -0.044282	 -0.044338	 -0.120702	  0.041843	 -0.051742	 -0.044370	  0.017120	 -0.013873	  0.151796	 -0.014226	  0.017191	  0.117598	  0.044504
 -0.030938	 -0.035062	 -0.124278	  0.040485	 -0.049217	 -0.039477	 -0.019891	 -0.046255	  0.077509	 -0.018915	  0.017354	  0.087363	  0.038838
 -0.068973	 -0.057902	 -0.124779	  0.003749	 -0.046546	 -0.050060	 -0.041824	 -0.051161	  0.047215	  0.005943	  0.020275	  0.076946	  0.048945
 -0.092813	 -0.038711	 -0.114831	 -0.020790	 -0.055217	 -0.031108	 -0.001260	  0.002158	  0.009718	  0.004590	  0.030180	  0.068641	  0.046869
 -0.128274	 -0.027862	 -0.100136	  0.012814	 -0.061976	 -0.009024	 -0.006400	  0.035049	 -0.027204	 -0.038226	  0.029966	  0.063437	  0.003918
 -0.138478	 -0.023824	 -0.104505	  0.026176	 -0.059598	  0.004575	 -0.041391	  0.036304	  0.005795	 -0.032958	  0.039515	  0.086659	  0.033590
 -0.135130	 -0.007726	 -0.097954	  0.014265	 -0.063110	 -0.001793	 -0.019198	  0.025670	  0.047002	 -0.036928	  0.000614	  0.057753	 -0.002626
 -0.125973	 -0.042597	 -0.087906	 -0.021734	 -0.030931	  0.014202	 -0.028437	  0.026086	  0.054519	 -0.024240	  0.009602	  0.053602	  0.044573
 -0.117581	 -0.062582	 -0.087930	 -0.051375	 -0.028131	  0.022849	 -0.024042	  0.033415	  0.068811	 -0.009569	  0.011444	  0.030189	 -0.025005
 -0.103218	 -0.087827	 -0.111309	 -0.022713	 -0.053721	  0.006686	  0.006028	  0.046045	  0.065097	 -0.033507	 -0.005171	  0.086310	  0.021400
 -0.104793	 -0.103618	 -0.106805	 -0.033487	 -0.099437	 -0.010135	  0.008427	  0.045670	  0.036168	 -0.064908	 -0.016288	  0.061044	  0.039941
 -0.090855	 -0.092003	 -0.089545	 -0.061517	 -0.128684	  0.008285	  0.010804	  0.053476	  0.018968	 -0.065252	 -0.033902	  0.078100	  0.051738
 -0.074422	 -0.108339	 -0.051593	 -0.043427	 -0.127656	  0.009080	  0.011519	  0.070221	  0.017704	 -0.050871	 -0.067507	  0.090496	  0.050095
 -0.098004	 -0.086467	 -0.069487	 -0.054980	 -0.098233	 -0.002355	  0.000400	  0.055760	  0.049905	 -0.034471	 -0.021701	  0.078439	  0.047398
 -0.098345	 -0.072368	 -0.098029	 -0.010886	 -0.087981	  0.019289	 -0.002117	  0.043749	  0.046586	 -0.010112	  0.033895	  0.076647	  0.066009
 -0.102843	 -0.046687	 -0.096995	 -0.005133	 -0.068010	  0.010019	 -0.012825	  0.041740	  0.053340	 -0.017445	  0.026682	  0.011805	  0.061223
 -0.081853	  0.017820	 -0.089720	  0.006118	 -0.075237	  0.002772	 -0.031915	  0.022928	  0.033710	 -0.015888	  0.030672	  0.032213	  0.105059
 -0.090650	  0.015519	 -0.083618	  0.040025	 -0.070937	  0.001111	 -0.004230	 -0.002933	  0.025833	 -0.008368	 -0.007395	  0.029486	  0.077769
 -0.125556	  0.023183	 -0.041601	  0.041363	 -0.062132	  0.019920	  0.009641	 -0.020433	  0.000543	 -0.030985	 -0.019477	  0.012290	  0.068758
 -0.127554	  0.023157	 -0.039177	  0.005329	 -0.086464	 -0.019839	  0.016080	 -0.023076	 -0.042677	 -0.049600	 -0.004897	 -0.021112	  0.015534
 -0.109551	  0.004731	 -0.043526	 -0.019985	 -0.061086	 -0.032210	 -0.000556	  0.022376	 -0.037145	 -0.011573	  0.050147	  0.019452	  0.082702
 -0.133135	 -0.032797	 -0.045495	 -0.023212	 -0.049145	 -0.016054	 -0.042096	  0.016395	 -0.075116	 -0.004442	  0.043120	  0.052704	  0.070983
 -0.089730	 -0.058615	 -0.035794	 -0.028436	 -0.079704	  0.001445	 -0.037872	 -0.001485	 -0.083842	  0.028425	  0.053267	  0.062966	  0.075828
 -0.072743	 -0.044355	 -0.028855	 -0.012195	 -0.110447	  0.009311	 -0.020468	  0.007116	 -0.079576	  0.027412	  0.037326	  0.045589	  0.045065
 -0.054095	 -0.066829	 -0.050072	  0.017834	 -0.117342	  0.012817	 -0.031395	 -0.003145	 -0.070856	  0.034890	  0.037599	  0.072947	  0.038602
 -0.056182	 -0.055938	 -0.067036	  0.064890	 -0.079147	  0.016520	 -0.049741	  0.035809	 -0.090431	  0.061170	  0.017981	  0.083992	  0.068984
 -0.069624	 -0.014645	 -0.072192	  0.051837	 -0.039232	 -0.009345	 -0.037949	  0.070813	 -0.094389	  0.057559	  0.016191	  0.061033	  0.048049
 -0.093359	  0.003512	 -0.074816	  0.043540	 -0.022982	  0.010637	 -0.040281	  0.108305	 -0.094285	  0.068122	  0.025243	  0.012026	  0.069131
 -0.116973	  0.010700	 -0.082022	  0.056928	 -0.045180	  0.007084	 -0.017302	  0.115847	 -0.055330	  0.048595	  0.004710	 -0.037819	  0.006382
 -0.120503	 -0.016476	 -0.065238	  0.057497	 -0.039311	  0.004587	 -0.014336	  0.108912	 -0.026736	  0.067071	  0.013741	  0.008684	  0.046794
 -0.121232	 -0.017183	 -0.065116	  0.037457	 -0.049181	  0.037580	 -0.018586	  0.107562	 -0.061279	  0.056367	  0.007726	  0.009440	  0.000942
 -0.130293	 -0.020091	 -0.074091	  0.039084	 -0.084887	  0.020975	 -0.006093	  0.091599	 -0.068215	  0.033849	  0.001832	  0.019488	  0.012751
 -0.137991	 -0.027201	 -0.074194	  0.026368	 -0.091498	  0.001206	 -0.010144	  0.088542	 -0.076338	  0.017428	 -0.033653	 -0.002495	 -0.037355
 -0.156439	 -0.021756	 -0.067943	 -0.008734	 -0.048835	  0.008903	  0.024887	  0.068052	 -0.084556	 -0.010022	 -0.041199	 -0.000411	  0.000834
 -0.161542	 -0.002177	 -0.067729	 -0.023795	 -0.021341	  0.001131	  0.028580	  0.049658	 -0.085290	  0.032445	 -0.037068	  0.021449	  0.002461
 -0.148584	  0.018204	 -0.069338	 -0.048246	 -0.020676	 -0.034583	  0.030184	  0.003748	 -0.094050	  0.078026	 -0.067095	 -0.007554	 -0.027822
 -0.133058	  0.013184	 -0.097195	 -0.069408	 -0.037419	 -0.033041	 -0.025269	  0.037870	 -0.068617	  0.056919	 -0.053923	 -0.004498	  0.017638
 -0.167940	  0.009734	 -0.072020	 -0.044418	 -0.046054	  0.005088	 -0.058645	  0.033170	 -0.080474	  0.025939	 -0.049281	 -0.027328	  0.011965
 -0.172260	 -0.005443	 -0.019773	 -0.069036	 -0.041785	 -0.011349	 -0.021226	  0.036062	 -0.078980	  0.005683	 -0.036920	 -0.037059	  0.070324
 -0.169178	  0.004319	 -0.061361	 -0.076999	 -0.030797	  0.001580	  0.018336	  0.023275	 -0.066333	  0.000964	 -0.051054	 -0.047466	  0.023720
 -0.188731	  0.017599	 -0.085782	 -0.074382	 -0.021558	 -0.001925	  0.009099	  0.037165	 -0.044733	  0.002653	 -0.046513	 -0.026975	  0.069969
 -0.205601	  0.010375	 -0.087080	 -0.089533	 -0.030325	 -0.019517	  0.011506	  0.049905	 -0.054205	 -0.014315	 -0.058332	 -0.046147	  0.056161
 -0.185543	  0.020755	 -0.075033	 -0.092685	 -0.012298	 -0.036235	 -0.024683	  0.052385	 -0.042128	 -0.012466	 -0.050723	 -0.019765	  0.075959
 -0.165860	 -0.002890	 -0.090655	 -0.079916	  0.024155	 -0.030146	 -0.064702	  0.081195	 -0.060541	 -0.008333	 -0.086072	 -0.022331	  0.014391
 -0.183167	 -0.044824	 -0.112723	 -0.068273	  0.018227	 -0.019418	 -0.089271	  0.085661	 -0.087106	 -0.006353	 -0.080370	 -0.026794	 -0.001144
 -0.168984	 -0.018855	 -0.057214	 -0.053837	  0.019421	 -0.003389	 -0.080695	  0.076095	 -0.072891	  0.016712	 -0.113715	 -0.011898	 -0.017818
 -0.126244	  0.008297	  0.008835	 -0.010658	  0.028651	  0.010489	 -0.067663	  0.043615	 -0.048846	  0.026707	 -0.098539	 -0.050295	 -0.051656
 -0.127121	  0.026678	 -0.023764	 -0.003536	  0.021921	 -0.007716	 -0.076366	  0.054617	 -0.039892	  0.015873	 -0.096870	 -0.054097	 -0.016373
 -0.114047	  0.019621	 -0.055240	  0.016244	 -0.000803	 -0.020641	 -0.060032	  0.054324	 -0.041531	  0.013959	 -0.089553	 -0.081777	 -0.056623
 -0.110800	  0.029153	 -0.085245	  0.026037	 -0.018675	 -0.061824	 -0.056708	  0.046109	 -0.038917	  0.025881	 -0.072403	 -0.073344	  0.032155
 -0.128834	  0.009716	 -0.112178	  0.020299	 -0.034722	 -0.037447	 -0.050297	  0.052049	 -0.050289	  0.040250	 -0.086887	 -0.080205	  0.002652
 -0.127142	 -0.030538	 -0.123196	  0.058710	 -0.028442	 -0.028359	 -0.040473	  0.035232	 -0.035080	  0.039058	 -0.041172	 -0.021344	  0.053333
 -0.107288	 -0.045265	 -0.106014	  0.086622	 -0.052865	 -0.013053	 -0.071138	  0.035858	 -0.025446	  0.005552	 -0.030671	 -0.001950	  0.001385
 -0.091521	 -0.025080	 -0.076089	  0.076189	 -0.051662	 -0.006062	 -0.089284	  0.019565	 -0.018650	  0.002915	  0.009690	  0.045488	  0.017837
 -0.098238	 -0.009755	 -0.097391	  0.089087	 -0.048762	 -0.011261	 -0.062591	 -0.019615	 -0.046746	  0.003374	 -0.007695	  0.029966	 -0.022064
 -0.113662	 -0.016427	 -0.114564	  0.100165	 -0.042495	 -0.015567	 -0.072626	 -0.038754	 -0.052271	  0.028726	  0.008190	 -0.005852	 -0.050287
 -0.110173	 -0.014638	 -0.127567	  0.118363	 -0.042801	 -0.034865	 -0.071820	 -0.064198	 -0.050056	  0.042240	  0.018572	  0.005568	 -0.062279
 -0.090044	 -0.028368	 -0.077933	  0.079783	 -0.044251	 -0.058175	 -0.063571	 -0.041757	 -0.058706	  0.034993	 -0.008594	 -0.018310	 -0.061668
 -0.069249	 -0.040833	 -0.048138	  0.021385	 -0.076042	 -0.063117	 -0.070337	 -0.041074	 -0.055419	  0.041600	 -0.019803	 -0.033745	 -0.024182
 -0.056457	 -0.029369	 -0.030947	  0.023612	 -0.037893	 -0.091573	 -0.069692	 -0.047405	 -0.074883	  0.049184	 -0.008879	 -0.057859	 -0.022724
 -0.061911	 -0.040477	 -0.021661	  0.012047	 -0.003532	 -0.105108	 -0.043286	 -0.030273	 -0.059276	  0.050456	  0.026150	 -0.036955	  0.063138
 -0.068947	 -0.062979	 -0.029214	  0.006520	 -0.001850	 -0.053053	 -0.026558	 -0.014335	 -0.072347	  0.011524	 -0.006842	 -0.067569	  0.029836
 -0.102449	 -0.080556	 -0.036490	  0.000612	  0.003994	 -0.028960	  0.001587	 -0.001045	 -0.064355	  0.005443	  0.023856	 -0.009702	  0.064328
 -0.099013	 -0.082900	 -0.032196	  0.001191	 -0.015136	 -0.003216	 -0.008639	  0.022445	 -0.074295	  0.017046	  0.024198	 -0.012993	 -0.003965
 -0.102365	 -0.047793	 -0.042204	 -0.006271	  0.002330	 -0.007326	 -0.025435	 -0.012068	 -0.108610	  0.032484	 -0.025608	  0.019598	  0.024790
 -0.105521	 -0.037526	 -0.043287	  0.016041	  0.013615	 -0.065595	 -0.027096	 -0.027581	 -0.141302	  0.035961	 -0.042265	  0.018036	 -0.001464
 -0.091793	 -0.028580	 -0.051018	  0.013686	  0.009741	 -0.078851	 -0.011032	 -0.016496	 -0.160520	  0.008433	  0.011177	 -0.001604	  0.012789
 -0.104277	 -0.047405	 -0.060270	  0.021263	  0.037095	 -0.061244	  0.016181	 -0.006999	 -0.149763	 -0.023527	  0.071619	 -0.029407	  0.027742
 -0.163416	 -0.044073	 -0.072215	  0.022823	  0.038655	 -0.048492	 -0.027539	 -0.021976	 -0.103744	 -0.017965	  0.083383	 -0.035775	  0.013890
 -0.172303	 -0.056830	 -0.049321	  0.038632	  0.047461	 -0.034266	 -0.050705	 -0.035424	 -0.079738	 -0.007198	  0.057915	 -0.010893	  0.060108
 -0.156085	 -0.052563	 -0.038531	  0.028110	  0.047820	 -0.066640	 -0.018402	 -0.010980	 -0.077131	 -0.012978	  0.078251	 -0.035123	  0.036459
 -0.136237	 -0.052188	 -0.055311	  0.060101	  0.008385	 -0.004247	 -0.003451	 -0.042414	 -0.083967	 -0.050109	  0.108285	 -0.017595	  0.067400
 -0.088636	 -0.035119	 -0.042603	  0.070458	 -0.039604	  0.012539	 -0.008401	 -0.052212	 -0.065106	 -0.087624	  0.129747	 -0.061642	  0.025870
 -0.074137	 -0.047864	 -0.034972	  0.044020	 -0.034660	 -0.016683	 -0.023800	 -0.046996	 -0.058044	 -0.046229	  0.120079	 -0.054736	  0.061073
 -0.045395	 -0.040406	 -0.027750	  0.028940	 -0.015101	 -0.015259	 -0.035309	 -0.037084	 -0.059918	 -0.045596	  0.057107	 -0.085558	  0.005210
 -0.066634	 -0.046757	 -0.053090	  0.042713	  0.005025	 -0.011303	 -0.037052	 -0.048067	 -0.055850	 -0.032108	  0.042824	 -0.057350	  0.020583
 -0.088322	 -0.055116	 -0.058954	  0.028852	 -0.019413	 -0.016478	 -0.016853	 -0.067988	 -0.007396	 -0.057107	  0.005539	 -0.041139	 -0.000667
 -0.103530	 -0.026012	 -0.053333	  0.025491	 -0.030185	 -0.007492	 -0.057731	 -0.012670	 -0.010046	 -0.068665	  0.022920	 -0.064333	 -0.043945
 -0.117648	 -0.039469	 -0.043843	  0.025880	 -0.056428	 -0.057130	 -0.087835	 -0.032239	 -0.042936	 -0.058858	  0.048279	 -0.059676	 -0.049627
 -0.072533	 -0.038073	 -0.029913	  0.029192	 -0.054576	 -0.072737	 -0.080830	 -0.014660	 -0.034436	 -0.034854	  0.017536	 -0.115870	 -0.103009
 -0.063349	 -0.015934	 -0.014640	  0.008626	 -0.069706	 -0.102424	 -0.080888	  0.003524	 -0.038788	  0.011714	 -0.018741	 -0.089261	 -0.043076
 -0.060120	  0.006766	 -0.021619	  0.015590	 -0.070477	 -0.048725	 -0.046459	 -0.008370	 -0.109012	  0.018892	 -0.062222	 -0.092594	 -0.072657
 -0.036607	 -0.003376	 -0.006751	  0.064625	 -0.077980	 -0.042152	 -0.060024	  0.004101	 -0.115493	 -0.003221	 -0.011766	 -0.075658	 -0.052923
 -0.054935	 -0.019445	 -0.015388	  0.070128	 -0.083419	 -0.060050	 -0.102783	 -0.021410	 -0.082652	 -0.005862	 -0.047587	 -0.065996	 -0.088894
 -0.067627	 -0.035510	 -0.046151	  0.045968	 -0.043821	 -0.035740	 -0.120690	 -0.022782	 -0.098470	 -0.003475	 -0.050884	 -0.085190	 -0.067586
 -0.075154	 -0.047355	 -0.049847	  0.045713	 -0.037876	 -0.033363	 -0.115314	 -0.011456	 -0.099005	 -0.022545	 -0.025766	 -0.076285	 -0.032514
 -0.079675	 -0.084375	 -0.028404	  0.080058	  0.001948	 -0.019664	 -0.115760	 -0.042872	 -0.078635	 -0.031316	 -0.080440	 -0.071862	 -0.043490
 -0.094664	 -0.101757	 -0.031398	  0.084935	  0.005827	 -0.001286	 -0.113700	 -0.035989	 -0.033425	 -0.033637	 -0.062041	 -0.038244	 -0.048003
 -0.109147	 -0.078244	 -0.013914	  0.109150	  0.014562	 -0.012481	 -0.112081	 -0.007469	 -0.038815	 -0.028950	 -0.056899	 -0.055923	 -0.090528
 -0.123273	 -0.063055	  0.004031	  0.119826	  0.019411	 -0.036102	 -0.132243	 -0.029069	 -0.080551	  0.008008	  0.019212	 -0.065136	 -0.037759
 -0.106962	 -0.067120	 -0.011371	  0.101975	  0.001856	 -0.034888	 -0.107432	 -0.032807	 -0.060235	  0.028020	  0.030739	 -0.055867	 -0.036704
 -0.102857	 -0.084208	 -0.033044	  0.073432	 -0.021952	 -0.063146	 -0.120427	 -0.032257	 -0.046467	  0.022487	  0.022998	 -0.025888	 -0.046498
 -0.075703	 -0.092086	 -0.009588	  0.040503	 -0.027404	 -0.069880	 -0.095260	 -0.052852	 -0.035787	  0.013429	 -0.006721	 -0.027759	 -0.058315
 -0.094519	 -0.073468	 -0.001886	  0.024486	 -0.037735	 -0.077813	 -0.034976	 -0.052391	 -0.010963	  0.009686	 -0.023797	  0.003086	 -0.084385
 -0.130374	 -0.063241	 -0.003234	 -0.001432	 -0.000211	 -0.091012	 -0.034900	 -0.078459	 -0.038681	  0.033563	 -0.033058	  0.034272	 -0.090318
 -0.100309	 -0.057599	 -0.011567	 -0.009278	  0.026859	 -0.091961	 -0.010233	 -0.077515	 -0.029294	 -0.000061	 -0.048605	  0.054914	 -0.072010
 -0.058751	 -0.072681	 -0.003036	  0.038055	  0.039776	 -0.099287	 -0.020473	 -0.085305	 -0.032209	 -0.010162	 -0.052613	  0.084120	 -0.073788
 -0.048949	 -0.068680	  0.010173	  0.095327	  0.034909	 -0.077474	 -0.020878	 -0.052390	 -0.039793	  0.021997	 -0.058847	  0.075412	 -0.054101
 -0.032866	 -0.049433	  0.016227	  0.139131	  0.054032	 -0.050312	 -0.002284	 -0.032139	 -0.052241	  0.039362	 -0.050634	  0.072590	 -0.031706
 -0.017806	 -0.036878	  0.012120	  0.131717	  0.019331	 -0.041434	 -0.037905	 -0.041224	 -0.081847	  0.008480	 -0.080501	  0.040993	 -0.014986
 -0.020353	 -0.046943	  0.004333	  0.110286	 -0.022522	 -0.070431	 -0.087733	 -0.052412	 -0.076126	  0.020383	 -0.068696	  0.064361	 -0.033056
 -0.044815	 -0.033776	 -0.016881	  0.089857	 -0.039413	 -0.067183	 -0.076776	 -0.078324	 -0.068467	  0.002628	 -0.065046	  0.052292	 -0.075366
 -0.077640	 -0.040636	 -0.009787	  0.111952	 -0.055791	 -0.066266	 -0.066596	 -0.081462	 -0.052785	 -0.021975	 -0.064848	  0.054627	 -0.079771
 -0.062128	 -0.053704	 -0.000488	  0.098903	 -0.053806	 -0.074112	 -0.066562	 -0.068391	 -0.072539	 -0.050571	 -0.081081	  0.040921	 -0.076365
 -0.037703	 -0.052809	  0.017870	  0.101094	 -0.068346	 -0.062420	 -0.040202	 -0.042857	 -0.058826	 -0.041162	 -0.082709	  0.017223	 -0.057092
 -0.022050	 -0.041870	  0.007263	  0.123843	 -0.067945	 -0.057790	 -0.019517	 -0.056679	 -0.037244	 -0.037010	 -0.057634	  0.003617	 -0.086623
 -0.002057	 -0.037480	 -0.012752	  0.111588	 -0.056884	 -0.057619	 -0.028585	 -0.046865	 -0.034546	 -0.056033	 -0.073139	 -0.004418	 -0.104420
 -0.023106	 -0.047074	 -0.002832	  0.100225	 -0.093027	 -0.054464	 -0.059470	 -0.054471	 -0.042166	 -0.066676	 -0.105346	  0.005621	 -0.058986
 -0.036776	 -0.040102	  0.038159	  0.099049	 -0.098688	 -0.102506	 -0.064886	 -0.065393	 -0.038075	 -0.052184	 -0.118180	  0.009650	 -0.038351
 -0.024743	 -0.042435	  0.027038	  0.064997	 -0.096405	 -0.089371	 -0.063505	 -0.105333	 -0.030152	 -0.064205	 -0.164144	  0.029645	 -0.052485
 -0.023824	 -0.027544	  0.014825	  0.060667	 -0.086059	 -0.111302	 -0.035283	 -0.107122	 -0.014040	 -0.075256	 -0.127019	  0.022692	 -0.071263
 -0.027361	 -0.045821	  0.001100	  0.060505	 -0.071979	 -0.102049	 -0.029395	 -0.099736	 -0.001950	 -0.052117	 -0.083114	  0.024183	 -0.049250
 -0.049320	 -0.070782	 -0.008929	  0.043069	 -0.068871	 -0.123585	 -0.014899	 -0.113924	  0.005137	 -0.074790	 -0.094778	  0.040565	  0.008826
 -0.041009	 -0.046749	  0.025526	  0.032697	 -0.089280	 -0.136049	  0.013237	 -0.091467	  0.027657	 -0.053642	 -0.079950	  0.035749	  0.020600
 -0.017692	 -0.020757	  0.037107	 -0.000562	 -0.072378	 -0.123598	  0.022756	 -0.086278	  0.032758	 -0.048208	 -0.061535	  0.021307	 -0.013688
  0.014717	  0.004954	  0.010681	  0.018961	 -0.073823	 -0.109459	 -0.011398	 -0.067343	  0.013850	 -0.062602	 -0.045694	  0.036608	 -0.017654
  0.048745	  0.010991	  0.015477	  0.049093	 -0.100428	 -0.104827	 -0.032444	 -0.056148	 -0.012458	 -0.084002	 -0.072772	  0.008712	 -0.003814
  0.034749	  0.001519	  0.007626	  0.071182	 -0.084156	 -0.089578	 -0.031564	 -0.056163	 -0.034492	 -0.068392	 -0.091391	 -0.012328	  0.010947
 -0.006838	 -0.016867	  0.023837	  0.054928	 -0.069171	 -0.084633	 -0.038764	 -0.059796	 -0.019167	 -0.039541	 -0.070142	  0.010798	 -0.008518
 -0.006081	 -0.021972	  0.033286	  0.067565	 -0.076366	 -0.069504	 -0.034509	 -0.077445	  0.022276	 -0.056426	 -0.045224	 -0.008504	  0.012900
 -0.007518	 -0.030288	  0.018031	  0.111502	 -0.050910	 -0.092488	 -0.007334	 -0.055400	  0.026199	 -0.077692	 -0.032772	 -0.023294	  0.012888
  0.004839	 -0.012467	  0.008409	  0.123231	 -0.054451	 -0.116626	 -0.014569	 -0.059973	  0.002625	 -0.072195	  0.001353	 -0.007295	 -0.051775
  0.001006	  0.009182	  0.000942	  0.115262	 -0.065142	 -0.090342	  0.011160	 -0.061276	  0.001895	 -0.020287	 -0.005305	  0.014848	 -0.098485
 -0.009338	  0.021641	 -0.003870	  0.123928	 -0.070371	 -0.085728	  0.011638	 -0.088737	 -0.010230	 -0.018536	 -0.017525	  0.012353	 -0.096046
 -0.031619	  0.024175	  0.022190	  0.147286	 -0.074738	 -0.069309	  0.009972	 -0.082767	 -0.020088	 -0.034723	 -0.018977	  0.027029	 -0.094728
 -0.036381	  0.040970	 -0.016443	  0.111480	 -0.088747	 -0.096493	  0.015200	 -0.041057	 -0.015558	 -0.047093	 -0.018230	  0.016393	 -0.072820
 -0.013918	  0.033690	  0.001355	  0.094181	 -0.052651	 -0.092397	  0.002648	 -0.017853	 -0.031532	 -0.045474	 -0.044625	  0.024566	 -0.033229
 -0.013539	  0.050888	  0.027553	  0.104536	 -0.026783	 -0.069701	  0.031046	 -0.025425	 -0.072696	  0.001861	 -0.056315	 -0.000846	 -0.022819
 -0.041407	  0.031310	  0.019762	  0.113025	 -0.030021	 -0.039374	  0.050787	 -0.025337	 -0.086982	  0.006087	 -0.069179	 -0.036030	 -0.016394
 -0.059763	  0.004182	  0.031284	  0.119099	 -0.041671	 -0.021786	  0.063929	 -0.010713	 -0.087559	  0.021566	 -0.083496	 -0.003341	  0.000255
 -0.057735	  0.021748	  0.018482	  0.085953	 -0.018900	 -0.029156	  0.018274	 -0.022014	 -0.067301	  0.000035	 -0.063847	  0.014975	  0.011631
 -0.082498	 -0.000135	 -0.028412	  0.093475	 -0.011223	 -0.030794	  0.035795	 -0.042198	 -0.045196	  0.016102	 -0.061321	  0.013493	  0.019287
 -0.069382	 -0.005713	 -0.039084	  0.124676	 -0.057046	 -0.021241	  0.027964	 -0.009526	 -0.015110	  0.043156	 -0.056885	  0.025887	  0.033050
 -0.077221	 -0.006602	  0.008508	  0.105353	 -0.093578	 -0.050575	  0.011724	 -0.020533	 -0.053346	  0.005074	 -0.103440	  0.028104	  0.064746
 -0.083638	 -0.026107	  0.014599	  0.027185	 -0.088933	 -0.086426	  0.005377	 -0.024014	 -0.066256	  0.030826	 -0.139926	  0.006224	  0.063261
 -0.069341	 -0.032611	  0.033582	  0.034037	 -0.106983	 -0.097028	  0.014747	  0.009581	 -0.075506	  0.054305	 -0.119330	  0.013592	  0.076674
 -0.047911	 -0.014041	  0.039641	  0.048858	 -0.154996	 -0.125735	  0.040469	  0.018411	 -0.045701	  0.038890	 -0.027068	 -0.010331	  0.105956
 -0.050012	 -0.012098	  0.028613	  0.035760	 -0.156522	 -0.107429	  0.067522	  0.009520	 -0.032674	  0.020207	 -0.019890	 -0.028230	  0.124820
 -0.067066	 -0.000414	  0.050731	  0.012896	 -0.162976	 -0.052107	  0.080952	 -0.001273	 -0.051668	  0.037016	 -0.060725	 -0.002912	  0.118224
 -0.047735	  0.003531	  0.053943	  0.042035	 -0.151305	 -0.043196	  0.092172	 -0.009914	 -0.053879	  0.074621	 -0.075896	  0.012437	  0.092919
 -0.055817	 -0.016713	  0.052623	  0.064970	 -0.147715	 -0.032906	  0.061248	 -0.042942	 -0.046949	  0.065159	 -0.067201	 -0.005281	  0.084588
 -0.069763	  0.000317	  0.044678	  0.060240	 -0.125180	 -0.048280	  0.039997	 -0.059365	 -0.038050	  0.050969	 -0.071359	  0.039630	  0.078045
 -0.081047	  0.035857	  0.020636	  0.048405	 -0.106270	 -0.049684	  0.054873	 -0.034993	 -0.022902	  0.036503	 -0.073453	  0.037762	  0.076131
 -0.083829	  0.037379	  0.022748	  0.068090	 -0.095639	 -0.036892	  0.026358	 -0.001143	 -0.028687	  0.036207	 -0.062210	  0.015866	  0.060523
 -0.075050	  0.045990	  0.001955	  0.088650	 -0.087332	 -0.020170	  0.050522	 -0.002606	 -0.039181	  0.047462	 -0.065354	  0.060210	  0.064690
 -0.051410	  0.069108	  0.022257	  0.115422	 -0.057941	  0.009958	  0.042976	  0.011943	 -0.006812	  0.029503	 -0.051597	  0.067783	  0.040806
 -0.043858	  0.033318	  0.028320	  0.160629	 -0.077236	 -0.002235	  0.032370	  0.022894	 -0.000587	  0.031710	 -0.026625	  0.025353	  0.027403
 -0.055616	  0.024356	 -0.011864	  0.170854	 -0.090965	 -0.018120	  0.032051	  0.013096	 -0.017977	  0.037452	 -0.005569	  0.001939	  0.004553
 -0.064852	  0.027892	 -0.039634	  0.159988	 -0.065041	 -0.021194	  0.002867	 -0.004731	 -0.032408	  0.012465	 -0.060890	  0.023008	  0.018707
 -0.083402	  0.081416	 -0.022704	  0.151422	 -0.026502	 -0.004687	 -0.013923	 -0.032374	  0.006373	  0.009997	 -0.069937	  0.061563	  0.039726
 -0.090629	  0.070510	 -0.014536	  0.139757	 -0.045628	  0.011963	 -0.024985	 -0.033064	  0.008007	  0.001376	 -0.038857	  0.094034	  0.059410
 -0.107969	  0.031799	 -0.029464	  0.101954	 -0.081724	  0.014544	 -0.015242	 -0.024207	 -0.001444	  0.028643	 -0.030675	  0.087613	  0.091790
 -0.107707	  0.018881	 -0.031443	  0.082275	 -0.066601	  0.045529	  0.016732	 -0.015559	  0.021633	  0.057349	 -0.027356	  0.067669	  0.065040
 -0.091282	 -0.011092	 -0.077912	  0.082168	 -0.060482	  0.082371	  0.004116	  0.007647	 -0.020474	  0.109598	 -0.033527	  0.017047	  0.035476
 -0.069937	 -0.024996	 -0.073155	  0.099758	 -0.064384	  0.040538	  0.025886	  0.028316	 -0.072316	  0.083395	 -0.048618	 -0.010227	  0.029400
 -0.039505	 -0.008238	 -0.076599	  0.042123	 -0.074198	  0.009209	  0.015310	  0.024898	 -0.078065	  0.055790	 -0.029634	 -0.020333	  0.011571
 -0.028404	  0.014397	 -0.082860	  0.023560	 -0.094188	 -0.004939	 -0.002359	  0.018677	 -0.071638	  0.040413	 -0.029975	 -0.034580	  0.024468
 -0.069321	  0.018124	 -0.090313	  0.019022	 -0.126711	 -0.020375	 -0.042045	  0.012282	 -0.073287	  0.021400	 -0.013087	 -0.020731	  0.016888
 -0.083159	  0.037507	 -0.083458	  0.020539	 -0.101451	 -0.013611	 -0.043905	 -0.003946	 -0.074115	  0.031401	 -0.039462	 -0.012421	  0.010287
 -0.123189	  0.031591	 -0.035612	  0.006818	 -0.092070	 -0.000997	 -0.018906	  0.006542	 -0.064889	 -0.007052	 -0.014126	 -0.027614	  0.019076
 -0.122565	  0.016802	  0.006469	 -0.035340	 -0.102297	 -0.011624	 -0.036476	  0.029406	 -0.050023	 -0.035610	  0.019413	  0.017191	 -0.031628
 -0.112700	  0.014000	  0.009590	 -0.030833	 -0.080909	 -0.020689	 -0.047142	  0.024123	 -0.044890	 -0.057179	  0.002101	  0.041925	 -0.070639
 -0.137756	 -0.008603	 -0.022733	 -0.002040	 -0.069675	 -0.027216	 -0.074233	  0.028057	 -0.017253	 -0.032952	 -0.041127	  0.049942	 -0.075803
 -0.145736	 -0.016744	 -0.026700	  0.054407	 -0.088579	  0.003523	 -0.059926	  0.052864	  0.018491	 -0.024073	 -0.069617	  0.073335	 -0.062712
 -0.118201	  0.001227	 -0.021060	  0.058388	 -0.083440	  0.000658	 -0.051051	  0.076435	 -0.001900	  0.004493	 -0.052111	  0.092949	 -0.073056
 -0.153576	  0.002538	 -0.022085	  0.041621	 -0.100460	 -0.018203	 -0.056054	  0.079045	 -0.040513	 -0.022154	 -0.067393	  0.089655	 -0.095828
 -0.177522	  0.001017	 -0.037511	  0.068025	 -0.112206	 -0.020359	 -0.057084	  0.081641	 -0.065658	 -0.017294	 -0.099289	  0.093978	 -0.103098
 -0.155746	 -0.009427	 -0.020892	  0.085887	 -0.094392	 -0.012020	 -0.036238	  0.071094	 -0.085348	  0.032721	 -0.090956	  0.112600	 -0.083938
 -0.141113	  0.013428	 -0.040985	  0.068118	 -0.061703	 -0.012713	 -0.008322	  0.072889	 -0.097376	  0.045734	 -0.039203	  0.102408	 -0.045193
 -0.163026	  0.014663	 -0.017397	  0.034178	 -0.058560	 -0.031262	  0.021449	  0.066017	 -0.094169	  0.042548	 -0.023114	  0.077247	 -0.049303
 -0.119413	 -0.015783	  0.021815	  0.031898	 -0.053907	 -0.028568	  0.031883	  0.028273	 -0.057704	  0.051705	 -0.021402	  0.053939	 -0.059288
 -0.092890	  0.022858	 -0.002262	  0.018340	 -0.071715	 -0.072627	  0.004616	  0.021948	 -0.021497	  0.085677	 -0.012103	  0.076549	 -0.073213
