# Supplementary material for: A fluorescent photoimmunoconjugate for imaging of cholesteatoma
Source: Sci Rep. 2022 Nov 19;12:19905. doi: 10.1038/s41598-022-22072-9 (PMC9675863; doi:10.1038/s41598-022-22072-9)
Supplement: Supplementary file 2 — Supplementary Information 2. [file 41598_2022_22072_MOESM2_ESM.zip › Data/ABR-28-4]

:RUN-4	LEVEL SWEEP	TEMP:NaN	5/12/2018	12:27 PM	NaNHR:
:SW EAR: R	SW FREQ: 16.00	# AVERAGES: 512	REP RATE (/sec): 40	DRIVER: RS Tweeter	SAMPLE (�sec): 40	
:NOTES-
:CHAMBER-CH4B-PXI
:CFTS Version: V2.7.2 (R850)
:LEVELS:20;25;30;35;40;45;50;55;60;65;70;75;80;
:DATA
  0.007172	 -0.013920	  0.101368	  0.071859	  0.029064	  0.031194	  0.008062	  0.014357	  0.018345	 -0.000829	 -0.006014	 -0.046087	  0.097553
 -0.012857	 -0.013090	  0.092312	  0.062403	  0.056920	 -0.006423	 -0.010649	  0.022428	  0.019757	  0.008112	  0.000020	 -0.024466	  0.079189
  0.032404	  0.011027	  0.038682	 -0.022464	  0.048240	 -0.032670	 -0.021859	  0.001147	  0.010023	 -0.002276	  0.011279	  0.014881	  0.049214
  0.047183	  0.009847	 -0.008231	 -0.048458	  0.009208	 -0.013648	 -0.006251	 -0.005911	  0.003921	 -0.025271	 -0.008715	 -0.019201	  0.024529
  0.017763	 -0.008510	  0.006712	 -0.011692	 -0.010556	  0.053516	  0.013484	  0.020132	 -0.012353	 -0.005239	 -0.013515	 -0.062598	 -0.000345
  0.006041	 -0.058147	  0.011132	  0.039134	 -0.009023	  0.034525	  0.040629	 -0.031847	  0.010310	 -0.012039	  0.004330	 -0.038299	 -0.018879
 -0.042649	 -0.072029	 -0.016799	  0.053723	  0.020899	  0.016042	 -0.016624	 -0.022902	  0.011417	  0.005755	  0.009418	  0.017986	 -0.024079
 -0.061941	 -0.020495	 -0.066257	  0.039855	  0.030153	  0.010055	 -0.025366	 -0.027756	 -0.008607	 -0.004045	  0.003144	  0.015782	 -0.009396
 -0.067509	 -0.025334	 -0.084076	 -0.004045	 -0.009777	  0.000955	  0.013621	 -0.023384	 -0.022677	  0.006796	 -0.011388	  0.000192	 -0.001756
 -0.044462	  0.000258	 -0.054755	 -0.028336	 -0.063686	 -0.017476	  0.066997	 -0.003717	 -0.021461	 -0.015238	 -0.011447	 -0.030675	 -0.002514
  0.002228	 -0.017394	 -0.021178	  0.039343	 -0.088223	 -0.014368	  0.063755	 -0.025549	 -0.007314	 -0.046279	 -0.015606	 -0.062703	 -0.024149
  0.004021	  0.001118	  0.022481	  0.060681	 -0.047225	 -0.012362	  0.030770	 -0.014203	  0.017260	 -0.034607	 -0.018683	 -0.044844	 -0.040462
  0.012642	  0.035240	  0.023583	  0.030529	 -0.015085	 -0.026466	 -0.012264	  0.035120	  0.000697	 -0.022998	 -0.015869	 -0.014672	 -0.071842
  0.041296	  0.033445	 -0.001097	 -0.029700	 -0.016173	 -0.038025	 -0.001023	  0.058576	  0.013410	 -0.005408	 -0.008488	 -0.014470	 -0.082619
  0.013352	  0.046042	 -0.027746	 -0.064208	 -0.030589	  0.015594	  0.030045	  0.041338	  0.023797	  0.004108	 -0.020388	 -0.052716	 -0.075652
  0.031207	  0.057657	  0.022452	 -0.042796	 -0.013927	  0.034205	  0.041825	  0.023130	 -0.000080	 -0.007313	 -0.020163	 -0.024567	 -0.052041
  0.034609	  0.032415	  0.036148	 -0.002715	  0.052428	  0.003731	 -0.006283	 -0.008409	 -0.028076	 -0.018994	  0.013967	  0.061647	 -0.008342
  0.012195	  0.003662	  0.018642	 -0.019946	  0.063117	 -0.024284	 -0.082497	 -0.039404	 -0.027422	  0.006904	  0.032064	  0.109772	  0.018408
 -0.014625	  0.007409	 -0.030118	 -0.053183	  0.006199	 -0.006402	 -0.081115	 -0.013500	 -0.008732	  0.054088	  0.026917	  0.098710	  0.046803
 -0.018069	 -0.009200	 -0.063254	 -0.069987	 -0.011966	 -0.007694	 -0.045256	  0.000354	  0.007788	  0.114774	  0.049137	  0.116328	  0.096378
  0.001042	 -0.042482	 -0.026762	 -0.038809	  0.017957	  0.012970	 -0.031050	  0.007434	  0.074361	  0.127829	  0.036773	  0.154848	  0.147837
 -0.012860	 -0.035086	  0.004002	  0.014956	  0.048427	  0.020642	 -0.052933	  0.022871	  0.111502	  0.127958	  0.037673	  0.213710	  0.156603
 -0.010308	 -0.012644	 -0.008302	  0.027092	  0.078184	 -0.025008	 -0.075555	 -0.006547	  0.110722	  0.139751	  0.068993	  0.199429	  0.178877
 -0.021641	  0.011793	 -0.026754	 -0.008492	  0.065740	 -0.048274	 -0.096679	  0.003691	  0.092769	  0.132298	  0.066983	  0.159105	  0.185594
 -0.021900	  0.027997	 -0.013911	 -0.000379	  0.022804	 -0.034591	 -0.045024	  0.009966	  0.093597	  0.157380	  0.063848	  0.140497	  0.203815
 -0.017583	  0.037098	  0.003878	  0.015145	  0.011095	  0.011059	 -0.010723	  0.022400	  0.136939	  0.147725	  0.076511	  0.144813	  0.259174
 -0.032315	  0.034652	  0.040417	  0.056909	  0.055120	  0.032993	 -0.005495	  0.052133	  0.111756	  0.148364	  0.108833	  0.257727	  0.357681
 -0.066005	  0.036266	  0.056666	  0.077382	  0.077826	  0.024011	  0.004319	  0.092562	  0.113931	  0.160629	  0.155568	  0.355208	  0.427003
 -0.037185	  0.021878	  0.041220	  0.006114	  0.052922	  0.004502	 -0.018264	  0.095111	  0.123864	  0.208223	  0.178356	  0.377591	  0.453809
 -0.026778	 -0.022874	  0.008103	 -0.011142	  0.021769	  0.042357	 -0.015068	  0.113792	  0.173207	  0.232214	  0.223321	  0.365082	  0.454324
  0.016881	 -0.011921	 -0.016384	  0.014681	  0.043091	  0.082642	 -0.001778	  0.143512	  0.226917	  0.280525	  0.283242	  0.420038	  0.471989
  0.005570	  0.017700	  0.040360	  0.042808	  0.087967	  0.064542	  0.016488	  0.187185	  0.284269	  0.322365	  0.305163	  0.458363	  0.478022
 -0.049854	  0.012837	  0.037787	  0.080744	  0.103242	  0.061278	  0.008464	  0.242100	  0.328699	  0.346060	  0.305830	  0.464625	  0.428359
 -0.028038	  0.005503	  0.013471	  0.068625	  0.087551	  0.084753	  0.036384	  0.266351	  0.323709	  0.318005	  0.275981	  0.371839	  0.355778
  0.017086	  0.023365	 -0.015514	  0.047565	  0.100006	  0.121695	  0.099703	  0.261659	  0.277526	  0.271212	  0.220297	  0.243689	  0.253776
  0.028640	  0.037352	 -0.015823	  0.065478	  0.125441	  0.162197	  0.139890	  0.230959	  0.228872	  0.211251	  0.144733	  0.150695	  0.120516
  0.043090	  0.050450	  0.014940	  0.097742	  0.163509	  0.214685	  0.141032	  0.202581	  0.193240	  0.146051	  0.040087	  0.080383	 -0.002195
  0.030327	  0.073920	  0.060341	  0.077127	  0.209055	  0.190675	  0.107647	  0.144253	  0.118246	  0.073258	 -0.059239	 -0.009695	 -0.103270
  0.008213	  0.022789	  0.060609	  0.050801	  0.198402	  0.107599	  0.042379	  0.072662	  0.030598	 -0.021209	 -0.171113	 -0.147622	 -0.207167
 -0.034380	  0.012946	  0.043619	  0.016671	  0.154404	  0.064481	  0.010040	 -0.025143	 -0.092833	 -0.102878	 -0.233576	 -0.266821	 -0.283194
 -0.025390	  0.036940	  0.078320	  0.031838	  0.071955	  0.034370	 -0.012889	 -0.103941	 -0.206566	 -0.131375	 -0.248337	 -0.274107	 -0.315619
  0.012354	  0.036102	  0.105140	  0.088156	  0.043240	 -0.005714	 -0.047402	 -0.151770	 -0.274100	 -0.161013	 -0.291528	 -0.227430	 -0.334787
  0.042461	  0.031194	  0.106220	  0.121330	  0.045856	 -0.084136	 -0.113280	 -0.180299	 -0.310554	 -0.189003	 -0.303973	 -0.210502	 -0.296728
  0.058339	  0.033923	  0.072802	  0.109050	  0.034624	 -0.133729	 -0.149385	 -0.247388	 -0.287313	 -0.181055	 -0.275349	 -0.197070	 -0.188086
  0.062939	  0.045401	  0.041491	  0.056252	 -0.022244	 -0.168460	 -0.158595	 -0.308099	 -0.267299	 -0.154268	 -0.229944	 -0.168322	 -0.104233
  0.029691	  0.023479	  0.043900	  0.042355	 -0.112717	 -0.191909	 -0.178298	 -0.278922	 -0.232248	 -0.134282	 -0.141625	 -0.067240	  0.003505
  0.035186	  0.017898	  0.046874	  0.058118	 -0.116958	 -0.160269	 -0.163949	 -0.233855	 -0.167856	 -0.081176	 -0.044369	  0.106024	  0.042803
  0.017067	  0.038707	  0.048488	  0.048763	 -0.075453	 -0.146528	 -0.147685	 -0.129039	 -0.124964	  0.027730	  0.063789	  0.219385	  0.138429
  0.026124	  0.053239	  0.031487	  0.000331	 -0.090363	 -0.141573	 -0.124825	 -0.067534	 -0.082375	  0.123224	  0.156580	  0.253524	  0.258165
  0.008862	  0.025306	  0.000859	 -0.051288	 -0.118214	 -0.125304	 -0.071973	 -0.043763	 -0.001945	  0.185855	  0.195220	  0.257145	  0.331904
 -0.021354	  0.019284	  0.012734	 -0.059802	 -0.098877	 -0.070049	 -0.000653	  0.019618	  0.072255	  0.225987	  0.233973	  0.333496	  0.403842
 -0.048046	  0.042957	  0.036519	 -0.016026	 -0.057311	 -0.027335	  0.039740	  0.057855	  0.093160	  0.286859	  0.263288	  0.422264	  0.397167
 -0.026709	  0.026847	  0.051575	  0.032181	 -0.006070	  0.020318	  0.058008	  0.104428	  0.106646	  0.304822	  0.246521	  0.416682	  0.358745
 -0.008662	  0.004042	  0.036546	  0.036995	  0.072370	  0.055517	  0.114357	  0.127144	  0.120309	  0.287876	  0.230066	  0.389954	  0.310938
  0.010037	  0.004268	  0.011035	  0.034190	  0.100673	  0.063491	  0.143388	  0.117246	  0.130635	  0.270847	  0.219681	  0.281357	  0.222434
  0.037631	  0.046187	  0.001538	  0.006954	  0.133288	  0.065218	  0.132029	  0.113473	  0.122558	  0.233247	  0.208885	  0.182959	  0.092638
  0.037243	  0.051126	  0.055278	  0.036609	  0.149801	  0.087558	  0.142610	  0.088783	  0.104712	  0.218814	  0.171445	  0.062431	 -0.039405
  0.042770	  0.068326	  0.056488	  0.093058	  0.161669	  0.077321	  0.147039	  0.065643	  0.083661	  0.191411	  0.071383	 -0.052552	 -0.158682
  0.044197	  0.040430	  0.027677	  0.134025	  0.185210	  0.053119	  0.093546	  0.107636	  0.031608	  0.126501	 -0.059521	 -0.173562	 -0.257086
 -0.001042	  0.024693	 -0.000408	  0.132907	  0.170110	  0.078828	  0.075895	  0.105707	  0.005618	  0.086329	 -0.126670	 -0.263761	 -0.290416
 -0.003876	  0.045690	  0.005360	  0.102155	  0.117412	  0.084428	  0.030337	  0.075606	 -0.041396	  0.028274	 -0.145796	 -0.238369	 -0.267090
  0.015521	  0.071126	  0.088073	  0.086712	  0.070973	  0.077080	  0.028110	 -0.003641	 -0.089614	 -0.010742	 -0.150355	 -0.167867	 -0.287375
  0.017997	  0.064880	  0.144638	  0.097877	  0.096742	  0.087435	  0.008583	 -0.049654	 -0.150834	 -0.053746	 -0.166957	 -0.116759	 -0.277425
  0.021416	  0.077409	  0.153243	  0.067874	  0.107152	  0.063248	 -0.018629	 -0.056785	 -0.162392	 -0.077166	 -0.184930	 -0.111125	 -0.189604
  0.014242	  0.052968	  0.131288	  0.071589	  0.088815	  0.007826	 -0.030594	 -0.052736	 -0.167381	 -0.060164	 -0.170352	 -0.109836	 -0.112458
  0.006105	  0.005846	  0.114777	  0.033808	  0.065088	 -0.062177	 -0.041736	 -0.057275	 -0.174751	 -0.025792	 -0.134208	 -0.005819	 -0.004165
  0.008195	  0.016984	  0.108560	  0.047746	  0.034428	 -0.065622	 -0.019848	 -0.068444	 -0.151725	 -0.005948	 -0.062367	  0.074558	  0.044608
 -0.001703	  0.043945	  0.134608	  0.100314	  0.046291	 -0.044541	 -0.040989	 -0.045089	 -0.077869	  0.020747	  0.004696	  0.117431	  0.101642
  0.037040	  0.026616	  0.121710	  0.104121	  0.057627	 -0.050656	 -0.044704	 -0.037438	 -0.029742	  0.077362	  0.031089	  0.136612	  0.111735
  0.066230	  0.006187	  0.075401	  0.079042	  0.039884	 -0.056365	 -0.071174	 -0.016133	 -0.010609	  0.119931	  0.090700	  0.120085	  0.116459
  0.064074	  0.038943	  0.019653	  0.090228	  0.066948	 -0.102028	 -0.072608	 -0.021478	  0.005198	  0.164102	  0.094119	  0.134267	  0.106181
  0.051756	  0.027872	  0.083884	  0.105098	  0.046351	 -0.095653	 -0.015192	 -0.017093	  0.005875	  0.199944	  0.070608	  0.147056	  0.085957
  0.035936	  0.016212	  0.146823	  0.099212	  0.043555	 -0.042328	  0.015130	 -0.003693	  0.057368	  0.163721	  0.084839	  0.147346	  0.057966
  0.033783	  0.029580	  0.127821	  0.063758	  0.074519	 -0.023395	  0.028433	 -0.012573	  0.040004	  0.129732	  0.045102	  0.146477	  0.076532
  0.015300	  0.064644	  0.047358	  0.058306	  0.089918	 -0.029750	  0.034568	 -0.025844	  0.027565	  0.112914	  0.020724	  0.132189	  0.100077
  0.022992	  0.056130	  0.023665	  0.058693	  0.108281	 -0.030778	  0.066971	 -0.016491	  0.028789	  0.136150	  0.020819	  0.097090	  0.043213
  0.032267	  0.033453	  0.076656	  0.054237	  0.100366	 -0.015159	  0.092179	 -0.036116	  0.027942	  0.138148	  0.020987	  0.083244	  0.032742
  0.064124	  0.029915	  0.119254	  0.081948	  0.101450	 -0.017314	  0.107413	 -0.058648	  0.041310	  0.138445	 -0.011227	  0.131924	  0.012753
  0.083990	  0.023373	  0.105689	  0.093112	  0.133646	 -0.049266	  0.090004	 -0.057039	  0.041119	  0.128413	  0.028953	  0.123440	  0.029247
  0.067467	  0.005918	  0.052754	  0.140207	  0.129310	 -0.046866	  0.035574	 -0.007263	  0.005874	  0.098231	  0.054721	  0.062745	  0.078882
  0.041426	 -0.006760	  0.054489	  0.167636	  0.127490	 -0.050969	 -0.008239	 -0.009858	 -0.019857	  0.088625	  0.071454	  0.045004	  0.082903
  0.043559	 -0.007050	  0.086784	  0.181046	  0.117730	 -0.042485	  0.028074	 -0.005655	  0.001962	  0.139405	  0.049655	  0.068892	  0.091541
  0.025977	 -0.029329	  0.111054	  0.143785	  0.075904	 -0.060735	  0.050433	  0.007833	  0.027892	  0.175649	  0.063801	  0.129337	  0.161273
 -0.011210	 -0.026950	  0.080949	  0.087426	  0.062437	 -0.074348	  0.029514	  0.024981	  0.018061	  0.235862	  0.116706	  0.158320	  0.214008
 -0.020878	  0.008933	  0.046599	  0.073087	  0.045151	 -0.097203	 -0.000385	  0.014799	  0.045750	  0.254243	  0.167221	  0.184429	  0.269557
 -0.032384	  0.009106	  0.039830	  0.081335	  0.023791	 -0.093893	 -0.032507	  0.061662	  0.101501	  0.273413	  0.209184	  0.232312	  0.317739
 -0.005633	  0.022486	  0.104579	  0.080670	  0.015699	 -0.050825	 -0.013881	  0.104632	  0.116456	  0.290734	  0.251868	  0.302864	  0.389551
  0.027207	  0.031174	  0.136498	  0.093679	 -0.004466	 -0.022826	  0.026602	  0.127632	  0.133557	  0.310250	  0.286003	  0.401855	  0.489647
  0.014637	  0.085552	  0.123252	  0.118425	  0.008851	 -0.043899	  0.061373	  0.149242	  0.160999	  0.337143	  0.303473	  0.448559	  0.526043
  0.021063	  0.101876	  0.060850	  0.142082	  0.049346	 -0.033658	  0.030786	  0.190310	  0.205492	  0.378659	  0.300720	  0.471923	  0.589635
  0.037153	  0.090810	  0.055609	  0.195114	  0.091373	  0.011183	  0.017947	  0.204171	  0.223685	  0.421203	  0.365939	  0.520426	  0.673514
  0.040299	  0.104447	  0.086238	  0.205384	  0.113495	  0.053767	  0.072779	  0.247646	  0.249764	  0.473744	  0.428739	  0.580015	  0.721878
  0.013493	  0.142860	  0.149305	  0.184722	  0.086566	  0.091412	  0.187404	  0.303030	  0.307093	  0.517654	  0.493897	  0.644011	  0.727816
  0.037171	  0.157469	  0.127473	  0.177097	  0.077791	  0.122082	  0.261058	  0.313124	  0.349153	  0.568416	  0.536596	  0.658616	  0.680802
  0.030336	  0.087071	  0.068664	  0.185356	  0.115396	  0.147880	  0.257838	  0.334344	  0.409163	  0.604218	  0.545766	  0.576730	  0.659752
  0.009552	  0.067078	  0.060383	  0.189066	  0.173233	  0.217278	  0.289630	  0.360318	  0.434977	  0.608843	  0.515574	  0.517683	  0.618630
  0.000668	  0.062792	  0.092300	  0.221322	  0.218712	  0.235414	  0.333587	  0.368146	  0.423794	  0.571248	  0.445205	  0.506285	  0.551666
  0.043431	  0.055952	  0.140725	  0.207638	  0.223864	  0.220688	  0.347955	  0.385430	  0.409172	  0.497738	  0.393419	  0.471754	  0.512229
  0.036724	  0.081984	  0.161517	  0.205802	  0.212975	  0.208405	  0.360173	  0.401801	  0.390177	  0.418570	  0.345495	  0.411011	  0.495600
  0.050944	  0.131484	  0.137492	  0.229038	  0.227055	  0.229038	  0.306955	  0.352512	  0.353159	  0.326054	  0.226595	  0.290024	  0.389794
  0.063295	  0.117895	  0.089479	  0.233987	  0.243789	  0.187182	  0.267615	  0.316819	  0.271928	  0.239704	  0.136395	  0.196713	  0.295667
  0.045240	  0.110344	  0.113623	  0.218948	  0.259018	  0.138757	  0.246256	  0.262973	  0.173695	  0.174336	  0.105885	  0.168938	  0.207021
  0.037117	  0.132695	  0.161496	  0.214122	  0.262398	  0.154257	  0.273771	  0.192581	  0.112681	  0.140759	  0.040229	  0.131315	  0.109441
  0.046380	  0.161938	  0.208569	  0.232894	  0.235965	  0.114226	  0.274324	  0.157064	  0.041698	  0.083355	 -0.018043	  0.052162	  0.020704
  0.080728	  0.143358	  0.179860	  0.243145	  0.198285	  0.143607	  0.180260	  0.091033	 -0.042943	  0.034733	 -0.033270	 -0.048894	 -0.049297
  0.074929	  0.101205	  0.139008	  0.225227	  0.180560	  0.133578	  0.065929	  0.036752	 -0.105813	 -0.050034	 -0.069441	 -0.106419	 -0.079868
  0.099757	  0.095489	  0.118359	  0.217168	  0.179642	  0.078535	  0.001732	 -0.055675	 -0.147810	 -0.091781	 -0.100891	 -0.085072	 -0.090258
  0.102634	  0.106279	  0.146903	  0.264688	  0.195569	 -0.008400	 -0.034587	 -0.133673	 -0.176475	 -0.101565	 -0.114944	 -0.039211	 -0.019562
  0.056522	  0.132545	  0.157402	  0.273914	  0.139878	 -0.032203	 -0.086114	 -0.155013	 -0.244143	 -0.137764	 -0.135291	 -0.009813	  0.076686
  0.031321	  0.108448	  0.112400	  0.241383	  0.111833	 -0.050001	 -0.129295	 -0.193226	 -0.301756	 -0.126462	 -0.109542	  0.015200	  0.153410
  0.029599	  0.106452	  0.100553	  0.199503	  0.076876	 -0.098821	 -0.189048	 -0.220127	 -0.282883	 -0.104057	 -0.040097	  0.087921	  0.227477
 -0.003745	  0.119822	  0.116777	  0.142735	  0.072486	 -0.119355	 -0.181874	 -0.179922	 -0.263832	 -0.050330	 -0.002403	  0.216114	  0.276728
 -0.025817	  0.104847	  0.183761	  0.142558	  0.068796	 -0.140060	 -0.149740	 -0.150177	 -0.187926	  0.013019	  0.090616	  0.289918	  0.266453
  0.002882	  0.060251	  0.186196	  0.147372	 -0.001566	 -0.144473	 -0.117064	 -0.145064	 -0.159224	  0.095206	  0.132782	  0.253456	  0.176469
  0.009026	  0.045135	  0.140019	  0.095167	 -0.036771	 -0.137629	 -0.136332	 -0.102200	 -0.143087	  0.144938	  0.128046	  0.144606	  0.093077
 -0.029657	  0.042191	  0.124389	  0.051833	 -0.055609	 -0.169137	 -0.164182	 -0.074638	 -0.131292	  0.181319	  0.169493	  0.029338	  0.020668
 -0.060018	  0.076506	  0.104597	 -0.008390	 -0.064751	 -0.192499	 -0.177589	 -0.037514	 -0.053523	  0.189639	  0.132621	 -0.060561	 -0.089604
 -0.056544	  0.103266	  0.095020	  0.002317	 -0.042411	 -0.188112	 -0.128579	 -0.002764	  0.011428	  0.159264	  0.013876	 -0.077202	 -0.161378
 -0.059600	  0.087658	  0.110643	  0.035714	 -0.050746	 -0.190067	 -0.069427	 -0.005676	  0.044442	  0.106770	 -0.077958	 -0.142324	 -0.199253
 -0.052655	  0.094246	  0.078312	  0.008826	 -0.034550	 -0.154898	 -0.021206	 -0.016230	 -0.003043	  0.047490	 -0.148610	 -0.240558	 -0.237114
 -0.047771	  0.139436	  0.025923	  0.010089	 -0.027649	 -0.140949	 -0.043886	 -0.013869	 -0.019769	  0.007581	 -0.201877	 -0.309921	 -0.309436
 -0.016764	  0.156798	  0.013917	 -0.038788	 -0.042671	 -0.102022	 -0.119587	 -0.029562	 -0.028828	 -0.019513	 -0.254664	 -0.306553	 -0.350202
 -0.001410	  0.142294	  0.048035	 -0.000010	 -0.032986	 -0.072916	 -0.116585	  0.006242	 -0.069929	 -0.058156	 -0.328296	 -0.274059	 -0.348787
 -0.012973	  0.057061	  0.087586	  0.056346	 -0.020262	 -0.050362	 -0.086943	 -0.044965	 -0.105851	 -0.123215	 -0.307351	 -0.318746	 -0.361969
  0.021344	  0.033863	  0.092237	  0.047555	 -0.032389	 -0.099619	 -0.079432	 -0.073073	 -0.111239	 -0.107766	 -0.288323	 -0.379711	 -0.376973
 -0.010992	  0.041517	  0.102985	  0.007509	 -0.006660	 -0.162572	 -0.122485	 -0.095731	 -0.065449	 -0.103213	 -0.274165	 -0.410802	 -0.324490
 -0.022707	  0.045927	  0.084598	  0.045196	  0.010920	 -0.151553	 -0.141725	 -0.083235	 -0.079740	 -0.138085	 -0.267075	 -0.425092	 -0.296797
 -0.011622	  0.033770	  0.103932	  0.085645	 -0.022329	 -0.121423	 -0.121291	 -0.086655	 -0.136588	 -0.137911	 -0.273039	 -0.394983	 -0.322730
  0.011778	  0.020948	  0.132546	  0.079987	 -0.063204	 -0.127603	 -0.058881	 -0.069167	 -0.172726	 -0.175764	 -0.267383	 -0.386295	 -0.333529
  0.038347	  0.002302	  0.081960	  0.054309	 -0.081035	 -0.143214	 -0.021988	 -0.044523	 -0.144324	 -0.199579	 -0.279312	 -0.433817	 -0.347454
  0.026679	  0.023104	  0.052282	  0.024133	 -0.094659	 -0.161468	 -0.030888	 -0.081129	 -0.127772	 -0.202419	 -0.313501	 -0.468712	 -0.344594
  0.027543	  0.074559	  0.025781	  0.049592	 -0.084307	 -0.141421	 -0.069781	 -0.085316	 -0.162628	 -0.242407	 -0.370043	 -0.473790	 -0.370635
  0.012047	  0.072593	  0.017689	  0.090794	 -0.065111	 -0.119082	 -0.090892	 -0.106290	 -0.198812	 -0.265003	 -0.383525	 -0.484154	 -0.415975
 -0.007783	  0.024658	  0.004394	  0.079467	 -0.063627	 -0.067485	 -0.053096	 -0.136855	 -0.247069	 -0.313940	 -0.398437	 -0.477927	 -0.438821
 -0.013960	 -0.013361	  0.002509	  0.063992	 -0.061110	 -0.068767	 -0.048505	 -0.135741	 -0.269298	 -0.356831	 -0.407286	 -0.512472	 -0.449937
 -0.017433	  0.012027	 -0.002324	  0.072523	 -0.062620	 -0.072611	 -0.114020	 -0.174567	 -0.291702	 -0.369826	 -0.410573	 -0.496292	 -0.486586
 -0.018918	  0.004657	 -0.006983	  0.088056	 -0.034824	 -0.055204	 -0.151810	 -0.190309	 -0.323986	 -0.361783	 -0.409963	 -0.459676	 -0.484872
 -0.001648	 -0.047462	 -0.031026	  0.118078	 -0.011682	 -0.056678	 -0.177045	 -0.174877	 -0.327833	 -0.317957	 -0.394172	 -0.409748	 -0.465545
 -0.003158	 -0.057708	  0.003264	  0.128856	 -0.018132	 -0.130165	 -0.130216	 -0.228159	 -0.338466	 -0.270750	 -0.392894	 -0.395140	 -0.457726
  0.020299	 -0.023486	  0.038259	  0.072943	 -0.084955	 -0.198307	 -0.138929	 -0.231216	 -0.292562	 -0.230937	 -0.406024	 -0.411645	 -0.458791
  0.057405	 -0.004616	  0.030475	  0.028273	 -0.126524	 -0.167864	 -0.141250	 -0.212584	 -0.265611	 -0.200519	 -0.375594	 -0.417209	 -0.448269
  0.060481	 -0.038328	  0.019985	  0.051343	 -0.090183	 -0.122068	 -0.163889	 -0.176170	 -0.242557	 -0.172867	 -0.371229	 -0.361691	 -0.441699
  0.064276	 -0.081790	  0.022812	  0.062000	 -0.071219	 -0.099744	 -0.174831	 -0.158559	 -0.213047	 -0.145109	 -0.358207	 -0.332094	 -0.448104
  0.066037	 -0.068197	  0.040113	  0.036784	 -0.098425	 -0.116602	 -0.114444	 -0.111873	 -0.171231	 -0.154177	 -0.324419	 -0.383981	 -0.433611
  0.091826	 -0.022634	  0.024428	  0.011899	 -0.107472	 -0.114469	 -0.081112	 -0.054255	 -0.164131	 -0.130213	 -0.249540	 -0.433465	 -0.388349
  0.107093	  0.001129	  0.007471	 -0.010539	 -0.150719	 -0.108361	 -0.044853	 -0.046201	 -0.143618	 -0.122408	 -0.268129	 -0.431803	 -0.365716
  0.115959	  0.012563	 -0.019982	  0.025325	 -0.135494	 -0.091867	 -0.003340	 -0.039809	 -0.117218	 -0.163437	 -0.285188	 -0.408158	 -0.403506
  0.076552	 -0.021453	 -0.023759	  0.044429	 -0.093418	 -0.098722	 -0.014420	 -0.047268	 -0.114199	 -0.197920	 -0.281572	 -0.436872	 -0.418018
  0.027486	 -0.017132	 -0.002334	  0.044027	 -0.099940	 -0.097248	 -0.009465	 -0.109839	 -0.132529	 -0.223610	 -0.308892	 -0.451562	 -0.406844
  0.025692	 -0.011281	 -0.014483	 -0.005604	 -0.106939	 -0.067880	 -0.013184	 -0.103843	 -0.158137	 -0.228985	 -0.297716	 -0.475653	 -0.384141
  0.051861	  0.014811	 -0.041883	  0.000834	 -0.067255	  0.000787	 -0.034206	 -0.096576	 -0.175294	 -0.258885	 -0.266395	 -0.445835	 -0.319243
  0.036796	 -0.002917	 -0.042828	  0.035802	 -0.017055	  0.020829	 -0.047471	 -0.117143	 -0.218008	 -0.256237	 -0.250840	 -0.409648	 -0.257197
  0.051598	 -0.053281	 -0.025198	  0.087656	  0.044317	 -0.007717	 -0.052555	 -0.103098	 -0.233931	 -0.234420	 -0.254438	 -0.371406	 -0.261221
  0.064734	 -0.040405	  0.033113	  0.085379	  0.060877	 -0.044479	 -0.058724	 -0.132588	 -0.232909	 -0.215560	 -0.240728	 -0.337678	 -0.233681
  0.066024	 -0.005518	  0.077983	  0.059558	  0.066486	 -0.035654	 -0.057860	 -0.127904	 -0.244099	 -0.184211	 -0.196559	 -0.307769	 -0.174468
  0.114394	 -0.000201	  0.064899	  0.045052	  0.071279	  0.010212	 -0.063400	 -0.140899	 -0.218748	 -0.202504	 -0.184991	 -0.248119	 -0.144282
  0.131029	  0.017102	  0.049673	  0.084444	  0.058387	  0.016647	 -0.071796	 -0.159211	 -0.201268	 -0.186413	 -0.173621	 -0.212745	 -0.150122
  0.111506	  0.001448	  0.027071	  0.112948	  0.087392	 -0.032866	 -0.066870	 -0.175256	 -0.204575	 -0.146919	 -0.137281	 -0.191184	 -0.132611
  0.125484	 -0.012734	 -0.001219	  0.078573	  0.065869	 -0.067153	 -0.061185	 -0.158636	 -0.178526	 -0.103416	 -0.140095	 -0.185364	 -0.075093
  0.108406	  0.067799	 -0.034655	  0.032866	  0.013002	 -0.048970	 -0.043221	 -0.103095	 -0.164031	 -0.120945	 -0.118434	 -0.105532	 -0.018196
  0.115437	  0.085467	  0.005219	  0.062018	  0.008707	 -0.006528	 -0.033554	 -0.061328	 -0.178317	 -0.095663	 -0.096307	 -0.089466	  0.042660
  0.068699	  0.052057	  0.010119	  0.095198	  0.022014	  0.025540	 -0.042920	 -0.052636	 -0.149786	 -0.043341	 -0.091987	 -0.069799	  0.066145
  0.055632	  0.024523	  0.037948	  0.135378	  0.064805	 -0.033908	 -0.067971	 -0.075515	 -0.137625	 -0.010568	 -0.046293	 -0.058486	  0.081107
  0.086251	  0.043905	  0.051827	  0.157315	  0.079175	 -0.071246	 -0.054136	 -0.060019	 -0.078440	  0.015963	 -0.016654	 -0.031085	  0.113928
  0.095603	  0.067879	  0.081821	  0.101323	  0.048245	 -0.063472	 -0.059894	 -0.034985	 -0.043006	  0.026010	 -0.006967	  0.035143	  0.138466
  0.111569	  0.078536	  0.065949	  0.098184	  0.028326	 -0.027893	 -0.033290	 -0.017208	 -0.074363	  0.053407	  0.037670	  0.112465	  0.160557
  0.121795	  0.053912	  0.019588	  0.143678	  0.046725	 -0.026439	 -0.012346	  0.019237	 -0.073184	  0.101445	  0.116667	  0.169393	  0.197613
  0.143731	  0.039376	  0.036244	  0.162436	  0.054349	 -0.023468	  0.028763	  0.056990	 -0.048534	  0.155646	  0.136651	  0.185904	  0.223322
  0.123699	  0.073187	  0.016189	  0.114104	  0.056735	 -0.062179	  0.069088	  0.085540	  0.002576	  0.173664	  0.117273	  0.178759	  0.277486
  0.128807	  0.123480	  0.042398	  0.094966	  0.037387	 -0.027408	  0.075674	  0.090861	  0.065860	  0.161844	  0.102283	  0.186103	  0.313525
  0.126386	  0.088271	  0.086949	  0.146341	  0.011507	  0.016287	  0.055742	  0.087964	  0.085428	  0.185751	  0.147659	  0.240701	  0.328127
  0.119018	  0.029669	  0.105186	  0.180776	  0.026735	 -0.020174	  0.056430	  0.102860	  0.091369	  0.232774	  0.189834	  0.269501	  0.356084
  0.116476	  0.015759	  0.096184	  0.190608	  0.115540	 -0.024585	  0.084980	  0.110352	  0.136465	  0.200040	  0.209387	  0.298917	  0.361328
  0.100155	  0.058095	  0.062773	  0.165191	  0.127271	 -0.029216	  0.093519	  0.094813	  0.149292	  0.183717	  0.190759	  0.259454	  0.342524
  0.098413	  0.120064	  0.066516	  0.109428	  0.087730	 -0.009185	  0.073249	  0.105387	  0.159251	  0.177400	  0.180611	  0.245152	  0.331967
  0.142361	  0.087911	  0.086243	  0.124070	  0.046915	  0.009399	  0.051266	  0.103694	  0.155657	  0.158583	  0.169977	  0.258311	  0.322079
  0.167194	  0.036032	  0.113647	  0.155489	  0.057337	  0.016561	  0.021925	  0.095245	  0.178600	  0.145835	  0.184443	  0.241811	  0.314818
  0.190114	  0.065041	  0.096078	  0.148348	  0.140051	 -0.003456	  0.077832	  0.140785	  0.187269	  0.206580	  0.232902	  0.237914	  0.315434
  0.228246	  0.089542	  0.074208	  0.116210	  0.183311	  0.003651	  0.124809	  0.174478	  0.190075	  0.222616	  0.217941	  0.256108	  0.297635
  0.181497	  0.117157	  0.057684	  0.099479	  0.141816	  0.019297	  0.161280	  0.153599	  0.195933	  0.210333	  0.233381	  0.253310	  0.280008
  0.182327	  0.091327	  0.091612	  0.102463	  0.091659	  0.094955	  0.148737	  0.148747	  0.201776	  0.220829	  0.239707	  0.235238	  0.292007
  0.194715	  0.090852	  0.132434	  0.132535	  0.131018	  0.118402	  0.143677	  0.177020	  0.233998	  0.204657	  0.245987	  0.202354	  0.257602
  0.167755	  0.088644	  0.172678	  0.170827	  0.194319	  0.058230	  0.150807	  0.195888	  0.242836	  0.166406	  0.237157	  0.216369	  0.248763
  0.114939	  0.097569	  0.158797	  0.149810	  0.223158	 -0.002121	  0.145277	  0.189284	  0.252187	  0.173025	  0.204072	  0.279197	  0.267333
  0.097756	  0.157012	  0.114536	  0.105710	  0.199116	 -0.001586	  0.131428	  0.175475	  0.222257	  0.192049	  0.232781	  0.277253	  0.276418
  0.121855	  0.146618	  0.122948	  0.123843	  0.122869	  0.038448	  0.114627	  0.164066	  0.241718	  0.173905	  0.238112	  0.234876	  0.289480
  0.123511	  0.081110	  0.114031	  0.187698	  0.114658	  0.028906	  0.073383	  0.129120	  0.260101	  0.171832	  0.203962	  0.208146	  0.245276
  0.088580	  0.065269	  0.085121	  0.229679	  0.165426	 -0.022219	  0.083800	  0.173391	  0.241110	  0.193097	  0.192240	  0.168299	  0.210795
  0.059544	  0.103700	  0.066770	  0.224923	  0.198527	  0.000778	  0.119533	  0.164300	  0.200088	  0.173875	  0.204728	  0.163099	  0.225511
  0.109625	  0.131514	  0.073585	  0.224355	  0.186315	  0.040438	  0.166722	  0.106935	  0.198557	  0.156187	  0.175769	  0.111076	  0.193825
  0.137025	  0.106889	  0.111220	  0.227475	  0.146245	  0.088758	  0.167482	  0.067780	  0.206862	  0.141734	  0.156164	  0.091652	  0.148952
  0.136654	  0.054040	  0.141025	  0.281446	  0.138599	  0.054070	  0.136983	  0.122078	  0.214526	  0.104200	  0.128679	  0.063996	  0.130537
  0.164219	  0.057185	  0.156838	  0.319064	  0.178611	  0.011765	  0.134664	  0.142361	  0.216708	  0.074163	  0.122577	  0.085719	  0.112449
  0.142923	  0.086083	  0.159604	  0.289903	  0.219025	  0.020630	  0.114040	  0.115367	  0.202974	  0.060763	  0.131555	  0.084932	  0.082124
  0.119036	  0.091265	  0.125359	  0.217514	  0.234660	  0.040310	  0.120973	  0.085892	  0.193445	  0.050533	  0.134276	  0.105151	  0.061520
  0.129194	  0.103794	  0.130771	  0.212583	  0.206924	  0.087359	  0.118748	  0.058262	  0.183771	  0.052270	  0.102754	  0.091234	  0.074844
  0.151931	  0.081502	  0.139838	  0.274462	  0.179516	  0.076921	  0.107906	  0.069185	  0.182639	  0.068419	  0.120363	  0.069225	  0.052892
  0.167930	  0.079305	  0.148972	  0.329484	  0.228269	  0.031435	  0.075586	  0.079695	  0.182562	  0.081499	  0.140811	  0.079669	  0.054143
  0.164721	  0.117085	  0.146224	  0.296262	  0.262282	  0.007252	  0.063352	  0.117574	  0.189244	  0.083438	  0.121222	  0.103513	  0.089635
  0.152898	  0.119031	  0.123362	  0.265224	  0.195192	  0.024762	  0.081843	  0.111630	  0.168935	  0.071922	  0.124341	  0.097091	  0.126972
  0.182594	  0.111131	  0.105412	  0.273698	  0.167606	  0.062135	  0.108591	  0.109576	  0.162940	  0.060371	  0.130697	  0.038526	  0.133731
  0.186172	  0.110742	  0.148369	  0.297384	  0.168226	  0.065456	  0.114415	  0.106453	  0.164433	  0.088758	  0.151460	  0.050044	  0.135079
  0.161725	  0.119563	  0.171663	  0.311748	  0.199860	  0.026665	  0.075604	  0.142523	  0.180047	  0.110273	  0.105296	  0.064366	  0.123504
  0.158342	  0.144130	  0.161940	  0.255736	  0.237983	  0.039664	  0.089821	  0.145432	  0.168464	  0.102818	  0.047930	  0.100059	  0.137678
  0.163818	  0.160450	  0.161967	  0.214693	  0.209926	  0.036274	  0.102834	  0.107306	  0.163125	  0.104301	  0.030012	  0.061673	  0.152937
  0.168014	  0.147823	  0.158283	  0.192605	  0.154234	  0.012987	  0.144704	  0.057300	  0.138239	  0.108816	  0.033668	  0.045877	  0.159741
  0.160045	  0.109616	  0.143239	  0.210460	  0.138774	  0.023351	  0.153586	  0.075905	  0.138518	  0.105995	  0.048932	  0.027471	  0.108332
  0.156182	  0.069397	  0.135998	  0.224145	  0.191751	  0.018833	  0.138022	  0.071962	  0.150051	  0.073492	  0.040065	  0.062502	  0.103408
  0.177758	  0.046410	  0.105071	  0.196890	  0.257973	 -0.019768	  0.111377	  0.028287	  0.155724	  0.070375	  0.006981	  0.084115	  0.096379
  0.183302	  0.047720	  0.071487	  0.134434	  0.236153	 -0.025980	  0.130019	 -0.002096	  0.118705	  0.062394	  0.004349	  0.078791	  0.107677
  0.188855	  0.077068	  0.064960	  0.090704	  0.167542	  0.018698	  0.154920	 -0.011132	  0.121462	  0.029942	 -0.038580	  0.030013	  0.091676
  0.148251	  0.054158	  0.120044	  0.107674	  0.114387	  0.020128	  0.124356	  0.003416	  0.108507	  0.022143	 -0.051453	 -0.032580	  0.094980
  0.054875	 -0.062108	 -0.048259	 -0.003143	  0.016823	 -0.024141	 -0.064371	  0.039303	  0.079778	 -0.015075	 -0.040105	 -0.021973	 -0.054402
  0.024701	 -0.037364	 -0.024240	  0.045903	  0.002892	  0.006615	 -0.067226	  0.033611	  0.089961	 -0.042192	 -0.021083	 -0.017980	 -0.048261
  0.022774	 -0.035154	 -0.018719	  0.013037	  0.033063	 -0.001886	 -0.098045	  0.029289	  0.051755	 -0.051563	 -0.012773	 -0.057161	 -0.048035
  0.011510	 -0.011776	  0.027029	 -0.017000	  0.042006	 -0.004642	 -0.067220	  0.059360	 -0.010459	 -0.032798	  0.004997	 -0.050711	 -0.043848
 -0.008436	  0.019157	  0.020532	 -0.028158	  0.021670	  0.008995	 -0.063540	  0.043410	 -0.030365	 -0.019387	  0.040802	 -0.017217	 -0.021860
  0.007594	  0.030954	  0.004345	 -0.044227	 -0.005769	  0.012629	 -0.049978	  0.027591	 -0.053279	  0.004756	  0.001744	 -0.028885	 -0.027572
  0.002432	  0.035902	  0.021860	 -0.050145	 -0.024954	 -0.009432	 -0.031245	  0.013870	 -0.048786	 -0.000944	  0.000380	  0.000095	 -0.043639
  0.022170	  0.006315	  0.010324	  0.016072	 -0.053888	 -0.036249	 -0.025121	  0.004216	 -0.021405	 -0.017730	 -0.001277	 -0.006008	 -0.008311
  0.024305	  0.013547	  0.009651	  0.031760	 -0.038211	  0.000608	 -0.007419	  0.000053	 -0.000144	 -0.009539	 -0.006152	  0.019753	  0.003426
  0.020735	  0.023622	 -0.001232	  0.006614	 -0.023857	  0.006873	  0.020093	 -0.011173	  0.006987	  0.005302	  0.004784	  0.029617	  0.030487
  0.011375	  0.032186	 -0.027806	 -0.020854	 -0.035691	  0.015890	  0.042292	  0.026998	  0.016701	  0.020924	  0.024599	  0.021513	  0.038022
 -0.012867	  0.041704	 -0.033298	 -0.006493	 -0.024898	  0.029005	  0.038794	  0.042105	  0.024603	  0.015213	  0.023181	  0.018791	  0.013317
 -0.051370	  0.027606	 -0.027308	 -0.008847	 -0.008149	  0.010325	  0.009416	  0.025028	  0.015604	  0.022436	  0.019016	  0.015678	  0.020142
 -0.047545	  0.019807	 -0.011896	  0.001828	  0.032622	  0.007103	  0.027468	  0.009398	  0.014234	  0.038799	  0.005657	  0.010099	 -0.002572
 -0.038180	 -0.000987	 -0.027955	  0.037210	  0.040210	  0.001983	  0.052016	  0.018684	  0.003524	  0.056493	 -0.007919	  0.008522	  0.044114
 -0.006980	 -0.016168	  0.020547	  0.030408	  0.037288	 -0.003000	  0.097721	 -0.013406	  0.001984	  0.051459	 -0.000955	 -0.030510	  0.039314
  0.010556	  0.002263	  0.044985	  0.007882	  0.003588	 -0.008981	  0.069953	 -0.036736	  0.003212	  0.033057	  0.010639	 -0.014680	  0.017520
 -0.005430	 -0.022592	  0.050760	 -0.007148	 -0.018957	  0.002074	  0.023046	 -0.074079	 -0.034643	 -0.005521	  0.007152	  0.009109	  0.025441
 -0.024796	 -0.035886	  0.023924	  0.000807	 -0.007946	  0.004906	  0.044068	 -0.116469	 -0.052239	 -0.011864	 -0.022298	  0.039443	  0.033319
 -0.017421	 -0.031026	 -0.013246	 -0.005507	  0.012157	 -0.018676	  0.049297	 -0.121051	 -0.057022	 -0.041826	 -0.030390	  0.072504	  0.033396
  0.004620	 -0.003698	  0.024776	 -0.010924	  0.019581	 -0.023054	  0.032421	 -0.106073	 -0.022608	 -0.057833	 -0.040286	  0.083380	  0.028477
 -0.000382	  0.039059	  0.039792	 -0.002929	 -0.009810	 -0.013637	  0.044601	 -0.062749	 -0.034028	 -0.031720	 -0.014681	  0.072038	  0.036308
 -0.011575	  0.069970	 -0.020044	 -0.026081	 -0.014391	 -0.035271	  0.058749	 -0.065106	 -0.044017	 -0.002435	 -0.004253	  0.038071	  0.020617
 -0.035668	  0.078405	 -0.020317	 -0.043531	 -0.003757	 -0.048242	  0.058597	 -0.062095	 -0.029410	  0.002926	 -0.011185	  0.000222	  0.066353
 -0.061306	  0.059550	  0.026058	 -0.042626	  0.015619	 -0.040243	  0.038576	 -0.034815	 -0.022248	 -0.013345	 -0.018116	 -0.021719	  0.108821
 -0.103693	  0.042898	 -0.016019	 -0.036207	 -0.001525	 -0.022316	  0.041869	 -0.017890	 -0.008219	 -0.023635	 -0.014341	 -0.028003	  0.109063
 -0.097085	  0.068785	 -0.001570	 -0.025073	 -0.006692	  0.000491	  0.041303	 -0.035091	 -0.021216	 -0.029931	 -0.008911	 -0.051953	  0.112082
 -0.086142	  0.082736	  0.023304	  0.004085	 -0.012206	 -0.041934	  0.023864	 -0.050327	 -0.027101	 -0.019918	  0.002370	 -0.050043	  0.133541
 -0.084130	  0.088004	  0.014806	  0.000535	 -0.011327	 -0.066436	  0.012401	 -0.026916	 -0.018413	  0.005541	  0.022218	 -0.044625	  0.158397
 -0.055705	  0.072035	  0.022413	  0.001196	  0.048644	 -0.089745	  0.025049	  0.010675	 -0.015260	 -0.001116	  0.017713	 -0.047216	  0.160699
 -0.037660	  0.075588	  0.019172	 -0.005961	  0.059844	 -0.087486	  0.004760	  0.028777	 -0.027810	 -0.016113	  0.003265	 -0.017757	  0.172185
 -0.077474	  0.105428	  0.024705	 -0.036087	  0.051739	 -0.090164	  0.006508	 -0.010721	 -0.018616	 -0.041636	 -0.023948	  0.021914	  0.146673
 -0.073906	  0.078629	  0.023377	 -0.026422	  0.039395	 -0.092220	  0.028588	 -0.008606	 -0.024926	 -0.036176	 -0.042610	 -0.016834	  0.123475
  0.000745	  0.074853	  0.023075	 -0.016529	  0.026731	 -0.089780	  0.024611	 -0.025418	 -0.018137	 -0.021970	 -0.063680	 -0.045279	  0.124417
  0.004828	  0.101340	  0.023844	 -0.027032	  0.024090	 -0.078697	  0.028547	 -0.020415	 -0.007595	 -0.059754	 -0.055613	 -0.050617	  0.118200
 -0.004638	  0.051762	  0.033514	 -0.067176	  0.018381	 -0.080756	  0.028050	 -0.045965	  0.015485	 -0.081602	 -0.036512	 -0.003718	  0.132345
 -0.004098	  0.007757	  0.007624	 -0.077163	  0.032255	 -0.066195	  0.041164	 -0.062959	 -0.010790	 -0.079348	 -0.022759	  0.025087	  0.142191
 -0.045317	 -0.006795	 -0.000940	 -0.058390	 -0.001432	 -0.065623	  0.018314	 -0.053403	 -0.051324	 -0.069561	 -0.044756	  0.005564	  0.135346
 -0.056380	  0.004938	  0.001212	 -0.071011	 -0.013715	 -0.082103	 -0.006522	 -0.055346	 -0.059532	 -0.054029	 -0.029410	 -0.016347	  0.105403
 -0.055083	  0.012680	 -0.003828	 -0.058660	  0.002487	 -0.111403	  0.013741	 -0.044799	 -0.080820	 -0.022289	 -0.017684	 -0.036427	  0.142275
 -0.045277	  0.030100	 -0.009416	 -0.025273	 -0.010216	 -0.086651	 -0.000908	 -0.040956	 -0.092186	 -0.030647	 -0.040335	 -0.057587	  0.157404
 -0.017831	  0.033011	  0.034520	 -0.030314	 -0.018114	 -0.068883	 -0.002641	 -0.028783	 -0.088279	 -0.004453	 -0.041668	 -0.041883	  0.163800
 -0.000272	  0.043267	  0.012989	 -0.018705	 -0.020267	 -0.101219	  0.006812	 -0.031612	 -0.058819	 -0.030980	 -0.029991	 -0.047620	  0.188738
 -0.004706	  0.023266	 -0.005800	 -0.021590	 -0.032014	 -0.086374	  0.022640	 -0.011454	 -0.038372	 -0.081744	 -0.008514	 -0.064986	  0.184729
 -0.040482	  0.030385	 -0.024975	 -0.043077	 -0.040135	 -0.073756	  0.046105	  0.027023	 -0.042997	 -0.074640	 -0.005164	 -0.048923	  0.151116
 -0.050962	  0.057395	 -0.019454	 -0.036794	 -0.065513	 -0.055783	  0.082227	  0.065878	 -0.085187	 -0.088170	 -0.025718	 -0.044029	  0.149904
 -0.045173	  0.046390	 -0.009826	 -0.050888	 -0.093360	 -0.047472	  0.059334	  0.095229	 -0.080764	 -0.045165	 -0.013866	 -0.039910	  0.159936
 -0.053864	  0.036305	 -0.014642	 -0.065577	 -0.046507	 -0.052190	  0.051636	  0.087011	 -0.032679	 -0.012985	 -0.018950	 -0.015140	  0.162416
 -0.035757	  0.080488	 -0.009977	 -0.063717	 -0.050895	 -0.074321	  0.057985	  0.063716	 -0.019446	  0.016261	 -0.060810	 -0.037126	  0.159449
 -0.057347	  0.089907	  0.029555	 -0.038538	 -0.048865	 -0.058271	  0.081571	  0.057840	 -0.009444	  0.019551	 -0.052062	 -0.050996	  0.147834
 -0.085544	  0.072484	  0.022241	 -0.029962	 -0.036297	 -0.018238	  0.071210	  0.064174	 -0.018046	  0.031425	 -0.002543	 -0.066695	  0.109624
 -0.085527	  0.055091	  0.003419	 -0.067308	 -0.034594	 -0.011765	  0.034585	  0.113921	 -0.030051	  0.018904	 -0.046594	 -0.076796	  0.104267
 -0.086568	  0.011397	 -0.008368	 -0.024340	  0.002211	  0.005924	  0.012747	  0.108403	 -0.038790	 -0.011678	 -0.095023	 -0.066781	  0.114001
 -0.076281	 -0.020673	 -0.008912	 -0.037396	 -0.029640	 -0.020988	  0.016436	  0.075458	 -0.067728	 -0.056776	 -0.082728	 -0.035220	  0.134286
 -0.049009	 -0.049252	 -0.008370	 -0.031851	 -0.065137	 -0.001843	  0.034517	  0.077086	 -0.070217	 -0.069499	 -0.035154	 -0.024005	  0.147151
 -0.047114	 -0.051699	  0.017527	 -0.025615	 -0.078829	  0.021314	  0.059046	  0.057503	 -0.033720	 -0.043030	 -0.028216	 -0.046606	  0.107405
 -0.045787	 -0.077765	  0.022059	 -0.027513	 -0.092067	  0.006770	  0.058898	  0.061479	 -0.015537	 -0.028450	 -0.097830	 -0.051753	  0.106647
 -0.008036	 -0.045114	 -0.018593	 -0.044869	 -0.063879	 -0.016847	  0.038718	  0.081066	 -0.030554	  0.006147	 -0.152419	 -0.058153	  0.102875
  0.011942	  0.018521	 -0.006175	 -0.048928	 -0.072730	 -0.033531	  0.014537	  0.065529	  0.024078	  0.023191	 -0.144420	 -0.075228	  0.085581
  0.041297	  0.027986	  0.000899	 -0.054889	 -0.090640	 -0.033109	 -0.019868	  0.045687	  0.026393	  0.031751	 -0.106793	 -0.055370	  0.093530
  0.026664	  0.044599	  0.001952	 -0.075432	 -0.091802	 -0.024370	 -0.029086	  0.080666	 -0.015267	  0.045231	 -0.072803	 -0.054905	  0.109391
  0.012039	  0.019987	 -0.032432	 -0.050346	 -0.089224	 -0.030923	 -0.024788	  0.083879	 -0.024383	  0.057473	 -0.059614	 -0.059266	  0.100288
 -0.012921	  0.012343	 -0.049692	 -0.034862	 -0.088654	 -0.035728	 -0.041533	  0.091214	 -0.019026	  0.039095	 -0.074000	 -0.062982	  0.097106
 -0.001692	  0.046864	 -0.064276	 -0.038077	 -0.083903	 -0.005150	 -0.043216	  0.066020	 -0.037069	  0.024017	 -0.065677	 -0.097686	  0.108665
 -0.022715	  0.035715	 -0.059057	 -0.047117	 -0.050473	 -0.003876	 -0.075697	  0.066399	 -0.036635	  0.021466	 -0.032303	 -0.088314	  0.082104
 -0.050426	  0.032564	 -0.018742	 -0.014606	 -0.038664	 -0.004724	 -0.081357	  0.067855	 -0.017927	  0.023836	 -0.010670	 -0.103507	  0.084851
 -0.041561	  0.060214	  0.004907	 -0.026612	 -0.059449	 -0.028724	 -0.080821	  0.060328	 -0.000057	  0.016574	  0.000188	 -0.103465	  0.081665
 -0.048425	  0.041888	 -0.002624	 -0.047857	 -0.075605	 -0.028943	 -0.096668	  0.054707	  0.016384	  0.033976	 -0.010035	 -0.110091	  0.039362
 -0.041359	  0.034759	  0.018267	 -0.028662	 -0.055991	 -0.011192	 -0.079275	  0.047300	  0.010943	 -0.003986	 -0.007635	 -0.101554	  0.033124
 -0.034716	  0.037715	  0.006034	  0.029004	 -0.048515	 -0.030787	 -0.063139	 -0.001532	 -0.009999	 -0.023284	 -0.010936	 -0.075751	  0.053122
 -0.027399	  0.018575	  0.004019	  0.059011	 -0.073558	 -0.014644	 -0.044919	 -0.013488	 -0.040280	  0.003603	 -0.022562	 -0.055297	  0.033126
 -0.016458	  0.045342	  0.010276	  0.023392	 -0.077867	 -0.010548	 -0.032710	 -0.005507	 -0.037694	  0.009510	 -0.036449	 -0.054367	  0.043223
 -0.012986	  0.037759	 -0.007875	  0.049855	 -0.103122	 -0.018906	 -0.010804	 -0.003501	 -0.031271	 -0.001581	 -0.056720	 -0.005619	  0.070166
 -0.013808	  0.014271	 -0.023182	  0.048999	 -0.106559	  0.018053	 -0.004833	  0.007467	 -0.060613	  0.005912	 -0.087482	  0.000570	  0.069130
  0.006833	 -0.034868	 -0.027046	  0.023425	 -0.072817	  0.040164	  0.017503	  0.034642	 -0.071611	 -0.005647	 -0.075426	 -0.038519	  0.085758
  0.028948	 -0.044967	 -0.011610	  0.050107	 -0.043132	  0.063481	  0.034302	  0.047798	 -0.062260	  0.024366	 -0.067553	 -0.018465	  0.096155
  0.008929	 -0.002614	 -0.005844	 -0.005801	 -0.017781	  0.073348	  0.024563	  0.028254	 -0.051550	  0.015690	 -0.052465	 -0.016262	  0.095931
 -0.015383	  0.021256	  0.000363	  0.002785	 -0.019500	  0.063983	 -0.008300	  0.017732	 -0.071077	 -0.004812	 -0.021857	 -0.020529	  0.096354
 -0.009783	  0.052139	  0.007606	  0.023254	 -0.067906	  0.057388	 -0.005568	 -0.014373	 -0.085981	 -0.002875	  0.016936	  0.000071	  0.113785
 -0.017317	  0.061552	  0.014078	  0.012777	 -0.088562	  0.028543	 -0.022278	 -0.033880	 -0.071093	 -0.036429	  0.041414	 -0.019024	  0.103960
 -0.011030	  0.048987	 -0.000922	  0.002515	 -0.062574	  0.018192	 -0.051229	 -0.065339	 -0.053927	 -0.039709	  0.011973	 -0.031082	  0.120705
  0.009735	 -0.000310	 -0.001985	 -0.011652	 -0.042332	 -0.027243	 -0.036857	 -0.050683	 -0.021496	 -0.034655	 -0.020889	 -0.020023	  0.114947
  0.005907	  0.025451	 -0.015400	 -0.030328	 -0.055257	 -0.031805	 -0.046643	 -0.038924	 -0.000523	  0.013400	 -0.030901	 -0.031088	  0.125072
  0.028426	  0.026097	 -0.035012	 -0.037407	 -0.057120	 -0.014361	 -0.042747	 -0.016776	 -0.000931	 -0.006265	 -0.054183	 -0.036748	  0.108469
  0.058741	 -0.024578	 -0.051491	 -0.023888	 -0.085726	  0.025301	 -0.021495	 -0.019457	 -0.016888	  0.013916	 -0.083089	 -0.050171	  0.102215
  0.064497	 -0.050469	 -0.046310	 -0.016311	 -0.130355	  0.013028	 -0.029993	 -0.064721	 -0.040203	  0.025215	 -0.039753	 -0.093186	  0.081082
  0.074785	 -0.028026	 -0.014145	 -0.003339	 -0.098386	 -0.039560	 -0.038212	 -0.096382	 -0.003436	  0.027183	 -0.066606	 -0.070826	  0.076167
  0.091880	  0.003680	  0.000580	 -0.001226	 -0.083093	 -0.023209	 -0.016196	 -0.093178	  0.040418	  0.060907	 -0.069043	 -0.042088	  0.075083
  0.097685	  0.021165	  0.021558	  0.019808	 -0.089774	  0.015118	 -0.048664	 -0.094668	  0.011438	  0.074151	 -0.015074	 -0.056127	  0.047830
  0.099462	  0.017786	  0.015674	  0.020125	 -0.085066	  0.043252	 -0.074255	 -0.084803	 -0.019496	  0.040766	  0.036836	 -0.054108	  0.063390
  0.074300	 -0.002635	 -0.000886	  0.034550	 -0.086040	  0.024176	 -0.066719	 -0.060722	  0.007526	  0.012774	 -0.024485	  0.003414	  0.115713
  0.073672	 -0.012166	 -0.023274	  0.019190	 -0.100698	  0.009254	 -0.011071	 -0.070724	  0.019109	  0.011608	 -0.012491	  0.017277	  0.141838
  0.030989	 -0.013088	 -0.022142	  0.010348	 -0.114808	  0.007132	  0.028079	 -0.065950	 -0.011840	  0.011449	 -0.022485	  0.005654	  0.125309
  0.025917	 -0.004412	 -0.013692	 -0.010389	 -0.100962	 -0.001360	 -0.006790	 -0.038628	 -0.002116	  0.013125	 -0.053772	  0.021104	  0.103317
  0.023614	  0.003020	 -0.006167	  0.018782	 -0.106709	  0.004862	 -0.021354	 -0.050787	  0.029199	  0.028592	 -0.037379	 -0.024169	  0.098175
  0.018664	 -0.021636	 -0.004934	  0.029105	 -0.137883	  0.014783	 -0.020056	 -0.050987	  0.040702	  0.033854	 -0.036391	 -0.065103	  0.109929
  0.022358	 -0.006945	 -0.021569	  0.044952	 -0.109481	  0.041044	 -0.011328	 -0.015050	  0.056447	  0.037428	 -0.051742	 -0.098641	  0.096813
  0.004841	  0.007726	 -0.000115	  0.081213	 -0.074562	  0.001809	 -0.001277	 -0.007373	  0.064783	  0.034942	 -0.056380	 -0.117245	  0.110027
  0.002251	 -0.020892	 -0.022167	  0.064273	 -0.093194	  0.002026	  0.015122	 -0.006271	  0.042619	  0.007488	 -0.067953	 -0.095698	  0.128867
 -0.003751	 -0.009268	 -0.044617	  0.075118	 -0.095294	 -0.008941	  0.044259	 -0.011557	  0.049749	  0.003305	 -0.072485	 -0.097609	  0.114145
 -0.011917	  0.000156	 -0.008589	  0.065863	 -0.044080	 -0.024546	  0.059634	  0.000833	  0.043473	 -0.052037	 -0.096434	 -0.088661	  0.116737
  0.034274	 -0.000228	 -0.033230	  0.086674	 -0.021375	  0.014594	  0.009362	 -0.003577	  0.033768	 -0.039740	 -0.086762	 -0.121939	  0.113076
  0.044631	  0.022546	 -0.026682	  0.073132	 -0.024574	  0.017629	 -0.005033	 -0.008203	  0.009970	 -0.031068	 -0.027458	 -0.126811	  0.107750
  0.042311	  0.014312	  0.011436	  0.028372	 -0.025381	  0.010021	 -0.012988	 -0.010980	  0.054518	 -0.015115	 -0.009728	 -0.128558	  0.132890
  0.039569	  0.000456	  0.006670	  0.024645	 -0.020133	  0.022198	 -0.015554	 -0.006330	  0.051451	  0.002461	  0.015109	 -0.121814	  0.124920
  0.035387	  0.005711	  0.024216	 -0.001926	 -0.027721	  0.048328	 -0.029401	  0.008247	  0.011970	 -0.010025	  0.032885	 -0.084440	  0.106195
  0.011218	  0.009359	  0.042403	  0.010418	 -0.037659	  0.055806	 -0.077057	  0.019799	  0.006206	  0.037308	  0.063646	 -0.043522	  0.119864
  0.017816	  0.011697	  0.041598	  0.031445	 -0.025702	  0.059288	 -0.036774	  0.001537	  0.047530	  0.047768	  0.091524	 -0.042176	  0.128407
  0.004880	  0.008070	  0.043470	  0.004010	 -0.017391	  0.042357	  0.014019	  0.002374	  0.020870	  0.056963	  0.093544	 -0.048620	  0.118671
 -0.021447	 -0.020465	  0.011749	  0.010152	 -0.019597	 -0.002274	  0.025860	  0.004743	  0.005671	  0.053189	  0.067475	 -0.106513	  0.173326
 -0.004331	 -0.011322	 -0.002259	  0.005511	 -0.015399	 -0.006829	 -0.001022	 -0.008705	  0.020765	  0.051813	  0.051862	 -0.133761	  0.213854
 -0.004166	  0.002313	 -0.001589	 -0.030575	 -0.020960	  0.021585	 -0.008509	  0.001751	  0.036668	  0.064586	  0.022117	 -0.099233	  0.216553
  0.024878	 -0.029436	 -0.009390	 -0.018427	 -0.041563	  0.027452	 -0.025105	 -0.013082	  0.076407	  0.039241	 -0.025805	 -0.112071	  0.219988
  0.013105	 -0.032588	 -0.021558	  0.004832	 -0.027384	  0.005693	 -0.066798	 -0.034431	  0.102095	  0.037090	 -0.026977	 -0.103918	  0.227601
 -0.000520	 -0.065870	 -0.051919	  0.041694	 -0.026135	 -0.009392	 -0.104230	 -0.041726	  0.094825	  0.038070	 -0.015197	 -0.089419	  0.211931
 -0.019454	 -0.121843	 -0.048243	  0.029589	 -0.026688	 -0.001828	 -0.087198	 -0.036284	  0.110214	  0.024665	 -0.039906	 -0.052695	  0.177159
 -0.027799	 -0.122164	 -0.014170	  0.019750	 -0.007651	  0.004993	 -0.043193	 -0.025953	  0.114040	  0.019626	 -0.027181	 -0.034159	  0.167831
  0.015313	 -0.080083	  0.012224	  0.020932	 -0.033719	  0.003594	 -0.006687	 -0.032917	  0.085228	  0.033200	 -0.023197	 -0.066930	  0.157540
  0.008475	 -0.050579	 -0.012206	  0.023852	 -0.024712	 -0.004169	  0.021769	 -0.027309	  0.047040	  0.032199	 -0.009738	 -0.071832	  0.143323
 -0.006577	 -0.044012	 -0.010740	  0.027921	  0.023623	 -0.018307	  0.018761	 -0.010649	  0.055549	  0.045508	  0.022165	 -0.049048	  0.146357
 -0.045567	 -0.034248	 -0.004954	  0.031655	  0.026484	 -0.031361	  0.008351	 -0.003674	  0.079741	  0.079752	 -0.038764	 -0.040740	  0.147356
 -0.032876	 -0.024239	  0.008624	  0.023955	  0.018526	 -0.020581	 -0.005111	  0.002667	  0.113234	  0.073807	 -0.083872	 -0.037814	  0.148907
  0.029668	 -0.014583	  0.015390	 -0.006000	  0.020442	 -0.005297	 -0.009692	  0.028557	  0.105266	  0.060372	 -0.073936	 -0.050104	  0.157267
  0.032706	 -0.003682	  0.036062	 -0.037905	  0.023790	 -0.003287	 -0.024950	  0.016472	  0.088444	  0.026997	 -0.030518	 -0.088645	  0.167462
  0.037707	 -0.019466	  0.046693	 -0.031750	  0.024922	  0.008404	 -0.034540	  0.019556	  0.071186	 -0.010941	 -0.013388	 -0.081645	  0.158276
  0.045498	  0.007474	  0.058423	 -0.008415	 -0.005239	 -0.018088	 -0.016042	 -0.022943	  0.061583	  0.007627	 -0.082185	 -0.040475	  0.180925
  0.066055	 -0.017587	  0.046360	 -0.022413	 -0.028320	 -0.066382	 -0.026047	 -0.062148	  0.048069	  0.028124	 -0.067971	 -0.021052	  0.170156
  0.084447	 -0.040339	  0.002235	 -0.006689	 -0.020788	 -0.075309	 -0.029089	 -0.003910	  0.057112	  0.023835	 -0.018712	 -0.027128	  0.153814
  0.094969	 -0.028224	  0.013296	 -0.018414	 -0.017484	 -0.050496	  0.003214	 -0.012965	  0.020362	  0.027793	 -0.025439	 -0.022615	  0.139973
  0.095597	 -0.052442	  0.002055	  0.006475	 -0.001185	 -0.053526	  0.003553	 -0.009576	  0.037408	  0.031507	 -0.051214	 -0.067674	  0.127468
  0.108692	 -0.020745	 -0.050967	  0.019369	 -0.025960	 -0.030070	 -0.012101	  0.033918	  0.051321	  0.054617	 -0.044109	 -0.072443	  0.128964
  0.111676	 -0.025903	 -0.017170	  0.021149	 -0.022568	 -0.031494	  0.004088	  0.048675	  0.059537	  0.066367	 -0.005423	 -0.074573	  0.149386
  0.148017	 -0.039551	  0.005870	  0.039472	  0.006814	 -0.015166	  0.026106	  0.043561	  0.051351	  0.086131	 -0.012132	 -0.079684	  0.184276
  0.125872	 -0.039834	 -0.022906	  0.030498	  0.026797	  0.019766	  0.029590	  0.034491	  0.084411	  0.070447	 -0.034658	 -0.094556	  0.175072
  0.087533	 -0.074637	 -0.002719	  0.009744	  0.028852	  0.021048	  0.028256	  0.021334	  0.097615	  0.073387	 -0.041783	 -0.093887	  0.139683
  0.074392	 -0.065910	 -0.010907	  0.043799	  0.020810	  0.025096	  0.040879	  0.037539	  0.090815	  0.067299	 -0.061390	 -0.088453	  0.148817
  0.031792	 -0.064208	 -0.015566	  0.047129	  0.050597	  0.050267	 -0.010378	  0.051613	  0.072704	  0.037780	 -0.078237	 -0.068834	  0.155504
  0.039288	 -0.046938	 -0.003700	  0.050538	  0.032663	  0.061279	 -0.005363	  0.025470	  0.056228	  0.001245	 -0.095253	 -0.048548	  0.159822
  0.043984	 -0.040950	 -0.010416	  0.044335	  0.026598	  0.043706	  0.027329	  0.024545	  0.017480	 -0.036318	 -0.106505	 -0.082866	  0.141662
  0.013364	 -0.070300	 -0.044983	 -0.000536	  0.025006	  0.044492	  0.068007	  0.000141	  0.008424	 -0.004316	 -0.125087	 -0.118995	  0.112404
 -0.022752	 -0.093985	 -0.028207	 -0.015780	 -0.011644	  0.034871	  0.079446	 -0.041909	  0.051110	 -0.032443	 -0.130366	 -0.087540	  0.132119
  0.000837	 -0.082923	 -0.031048	 -0.048823	 -0.032207	  0.012723	  0.048695	 -0.052093	  0.072628	 -0.077332	 -0.089091	 -0.042671	  0.173363
  0.012004	 -0.079866	 -0.007484	 -0.036889	 -0.027584	  0.007623	  0.008601	 -0.051282	  0.050570	 -0.075684	 -0.085934	 -0.062282	  0.181127
  0.054606	 -0.069967	 -0.037991	 -0.015767	 -0.035671	 -0.001183	  0.002062	 -0.047350	  0.032725	 -0.084827	 -0.074703	 -0.046515	  0.117315
  0.049768	 -0.048697	 -0.066131	  0.001416	 -0.069336	 -0.019837	 -0.008998	 -0.054951	  0.019716	 -0.099306	 -0.066411	 -0.048121	  0.078022
  0.030815	 -0.026286	 -0.031142	 -0.004017	 -0.093710	  0.017046	 -0.003682	 -0.058583	  0.021109	 -0.069907	 -0.042162	 -0.053764	  0.101112
  0.048724	 -0.009711	 -0.021286	  0.014338	 -0.048247	  0.016169	 -0.028886	 -0.068441	  0.029320	 -0.044017	  0.000930	 -0.027725	  0.098702
  0.052577	 -0.024727	 -0.034183	 -0.000152	 -0.058906	  0.024958	 -0.017228	 -0.048083	  0.013474	 -0.066541	 -0.021089	 -0.011261	  0.141647
  0.062422	 -0.022422	 -0.002094	 -0.020460	 -0.091887	  0.015930	  0.015143	 -0.009380	 -0.000028	 -0.070893	 -0.054201	 -0.023464	  0.169081
  0.039019	 -0.007666	  0.001096	 -0.022385	 -0.098718	  0.008863	  0.014025	 -0.013597	  0.010119	 -0.083138	 -0.038124	 -0.033253	  0.177485
  0.048770	 -0.020036	  0.010360	 -0.037029	 -0.089290	  0.018623	 -0.002244	 -0.042190	  0.037087	 -0.088654	 -0.020985	 -0.027160	  0.195495
  0.034508	 -0.034503	  0.031462	 -0.062262	 -0.108092	 -0.018507	 -0.033619	 -0.045933	  0.013983	 -0.080743	 -0.042062	 -0.013355	  0.196167
  0.024800	 -0.030908	  0.023386	 -0.032798	 -0.093244	 -0.042268	 -0.023545	 -0.051348	  0.010469	 -0.085337	 -0.053260	  0.026072	  0.192438
  0.007759	 -0.022716	  0.029331	 -0.019201	 -0.079905	 -0.026018	 -0.018518	 -0.009533	  0.041017	 -0.058204	 -0.028699	  0.023921	  0.157917
  0.034246	 -0.016642	  0.036276	  0.018378	 -0.070272	 -0.021356	 -0.056580	 -0.011441	  0.067505	 -0.070634	 -0.015271	  0.013617	  0.140450
  0.050800	  0.014518	  0.042744	  0.009689	 -0.101182	 -0.035461	 -0.036908	 -0.042817	  0.058121	 -0.071760	  0.000108	  0.034926	  0.163624
  0.023824	  0.024799	  0.031190	 -0.015719	 -0.114214	 -0.053723	 -0.031730	 -0.071234	  0.088922	 -0.080907	 -0.021236	  0.040335	  0.154381
  0.043694	  0.018770	  0.076330	 -0.039403	 -0.100184	 -0.063022	 -0.014305	 -0.092287	  0.074642	 -0.109860	 -0.057217	  0.022428	  0.146198
  0.069716	  0.016593	  0.075768	 -0.030641	 -0.092708	 -0.085912	 -0.030162	 -0.099220	  0.053209	 -0.109197	 -0.045127	  0.025777	  0.137242
  0.046953	  0.057294	  0.071081	 -0.022175	 -0.039082	 -0.107830	 -0.031043	 -0.112838	  0.051686	 -0.138721	 -0.043745	  0.025588	  0.151557
  0.047483	  0.030395	  0.060339	 -0.052881	 -0.017789	 -0.082991	 -0.008483	 -0.094882	  0.036539	 -0.148897	 -0.009742	  0.025363	  0.166430
  0.036637	  0.017763	  0.081037	 -0.005388	 -0.026094	 -0.056786	 -0.033682	 -0.083556	  0.022551	 -0.157739	  0.012629	 -0.035561	  0.170840
  0.006792	 -0.011547	  0.096064	 -0.013666	 -0.036169	 -0.035207	 -0.047728	 -0.105818	  0.051621	 -0.147205	  0.046197	 -0.066818	  0.197106
 -0.029478	  0.018186	  0.079110	 -0.017467	 -0.068201	 -0.035110	 -0.031902	 -0.121773	  0.038235	 -0.147888	  0.039490	 -0.086614	  0.230701
 -0.060893	  0.038618	  0.047812	 -0.016720	 -0.065903	 -0.090072	 -0.030335	 -0.115707	  0.021963	 -0.132328	  0.043951	 -0.060130	  0.231282
 -0.042719	  0.042755	  0.016839	  0.024710	 -0.016539	 -0.091298	 -0.028930	 -0.124787	  0.029788	 -0.125075	  0.085109	 -0.053162	  0.220128
 -0.031751	  0.045497	  0.018047	  0.016011	 -0.006381	 -0.106606	 -0.050590	 -0.131203	  0.032872	 -0.106878	  0.091005	 -0.047804	  0.208323
 -0.037792	  0.033363	  0.055760	 -0.000699	 -0.018647	 -0.111179	 -0.081492	 -0.102665	  0.051900	 -0.104344	  0.089436	 -0.056831	  0.192071
 -0.047442	  0.030560	  0.046220	 -0.022927	 -0.055809	 -0.081310	 -0.088964	 -0.104314	  0.065405	 -0.095762	  0.099196	 -0.036691	  0.207960
 -0.034097	  0.019272	  0.029758	 -0.048562	 -0.056083	 -0.072103	 -0.091398	 -0.081520	  0.070171	 -0.089654	  0.076329	 -0.047382	  0.205235
 -0.014120	  0.030668	  0.005333	 -0.044186	 -0.027043	 -0.038604	 -0.104720	 -0.103669	  0.049639	 -0.105317	  0.084100	 -0.047136	  0.248802
 -0.035080	 -0.006334	 -0.012341	 -0.060136	  0.005993	 -0.033473	 -0.062475	 -0.133651	  0.041829	 -0.139159	  0.079121	 -0.052381	  0.236187
 -0.073770	 -0.026715	 -0.009350	 -0.017025	 -0.011027	 -0.016507	 -0.027112	 -0.142495	  0.048378	 -0.136682	  0.050851	 -0.058139	  0.197804
 -0.010297	 -0.044651	 -0.004327	  0.022172	 -0.061534	 -0.029919	  0.004064	 -0.104909	  0.046684	 -0.114813	  0.011950	 -0.063736	  0.205486
  0.034887	 -0.037342	  0.018827	 -0.003277	 -0.075257	 -0.031914	  0.018226	 -0.074073	  0.026868	 -0.089813	  0.008635	 -0.049621	  0.222692
  0.057297	 -0.056002	  0.033560	 -0.002341	 -0.059730	 -0.021180	  0.002214	 -0.094909	  0.019611	 -0.044308	  0.014908	 -0.045719	  0.193018
  0.071965	 -0.044075	  0.045307	 -0.020114	 -0.077012	 -0.045554	 -0.001401	 -0.114894	  0.042926	 -0.049183	 -0.019741	 -0.032339	  0.177590
  0.070838	 -0.029711	  0.051882	 -0.066507	 -0.084993	 -0.043853	 -0.029688	 -0.117812	  0.047337	 -0.007411	 -0.002217	 -0.008250	  0.163173
  0.078192	 -0.027839	  0.089569	 -0.081679	 -0.061400	 -0.053631	 -0.068537	 -0.114424	  0.061501	 -0.015666	  0.028632	 -0.008612	  0.158705
  0.050883	 -0.035993	  0.059030	 -0.049092	 -0.017325	 -0.078436	 -0.080788	 -0.109501	  0.046104	 -0.065365	  0.038432	 -0.020886	  0.164924
  0.013906	 -0.019691	  0.036193	  0.006722	  0.010212	 -0.078123	 -0.071531	 -0.080832	  0.038067	 -0.047553	  0.042214	 -0.024634	  0.173199
  0.027165	  0.033739	  0.048365	  0.005016	 -0.039612	 -0.067693	 -0.096129	 -0.047692	  0.063962	 -0.024861	  0.037598	 -0.045578	  0.196815
  0.046073	  0.014599	  0.038236	  0.015977	 -0.081645	 -0.060979	 -0.086506	 -0.045094	  0.079172	 -0.055652	  0.030108	 -0.081896	  0.184671
  0.028529	 -0.022074	  0.006870	  0.006058	 -0.082763	 -0.065681	 -0.049854	 -0.043366	  0.078417	 -0.012835	  0.020287	 -0.090029	  0.207368
  0.015139	 -0.047916	 -0.000399	 -0.027257	 -0.089038	 -0.067541	 -0.051680	  0.016891	  0.047878	  0.007700	  0.051047	 -0.092911	  0.222919
  0.022508	 -0.039280	 -0.030456	 -0.033017	 -0.123088	 -0.101546	 -0.092386	  0.035401	  0.030731	 -0.036436	  0.064884	 -0.095584	  0.241622
  0.024869	 -0.019973	 -0.034950	 -0.015997	 -0.120865	 -0.096007	 -0.100433	  0.019561	  0.076565	 -0.095363	  0.062818	 -0.083854	  0.254402
  0.015019	  0.003831	 -0.020419	 -0.022133	 -0.091601	 -0.080601	 -0.101323	  0.063652	  0.080982	 -0.080854	  0.062401	 -0.049201	  0.236191
  0.053318	 -0.006425	 -0.024044	 -0.005645	 -0.067966	 -0.041008	 -0.119189	  0.076235	  0.069952	 -0.052142	  0.039996	 -0.089714	  0.209819
  0.086842	 -0.045046	 -0.031890	  0.017503	 -0.088496	 -0.053725	 -0.114046	  0.061938	  0.040360	 -0.069866	  0.036711	 -0.084087	  0.205847
  0.073532	 -0.055758	 -0.048292	  0.007259	 -0.132258	 -0.033668	 -0.100565	  0.039527	  0.035117	 -0.050321	  0.015024	 -0.071746	  0.206757
  0.077324	 -0.049829	 -0.034635	  0.005783	 -0.146265	 -0.020807	 -0.088155	  0.064002	  0.046106	 -0.011436	 -0.011140	 -0.038978	  0.233440
  0.113924	 -0.018109	  0.006209	 -0.004866	 -0.122909	 -0.055528	 -0.075352	  0.102496	  0.024910	  0.018943	 -0.014435	 -0.028278	  0.261415
  0.081199	  0.002967	  0.033122	  0.003670	 -0.102076	 -0.070270	 -0.101314	  0.101343	  0.030975	  0.024199	  0.016923	 -0.042025	  0.248212
  0.052043	  0.006421	  0.018795	  0.017939	 -0.131864	 -0.022028	 -0.113647	  0.083646	  0.003512	  0.013702	  0.005721	 -0.042732	  0.220665
  0.077507	 -0.002599	 -0.006205	  0.044189	 -0.120216	 -0.002001	 -0.088987	  0.048903	 -0.009284	 -0.007081	  0.011489	 -0.035420	  0.190434
  0.100050	 -0.011765	  0.002750	  0.033992	 -0.127566	  0.016511	 -0.077845	  0.067530	  0.020041	 -0.020482	  0.035563	 -0.045536	  0.187084
  0.076133	 -0.030275	 -0.009855	 -0.000557	 -0.106064	 -0.002087	 -0.048039	  0.122019	  0.045832	 -0.014358	  0.034534	 -0.057511	  0.207016
  0.065464	 -0.053543	 -0.026383	 -0.003081	 -0.114585	 -0.011503	 -0.053582	  0.159214	  0.028611	 -0.002323	 -0.006266	 -0.061591	  0.206977
  0.042880	 -0.059925	 -0.027767	 -0.012978	 -0.144686	 -0.038329	 -0.046772	  0.151926	  0.021655	  0.000667	 -0.054518	 -0.063173	  0.193596
  0.038228	 -0.061549	 -0.057878	  0.008280	 -0.156874	 -0.058604	 -0.050120	  0.109963	 -0.007380	 -0.038907	 -0.055819	 -0.084094	  0.218038
  0.056872	 -0.028918	 -0.046473	  0.010782	 -0.166891	 -0.030786	 -0.058879	  0.086217	 -0.016387	 -0.050387	 -0.062485	 -0.107130	  0.196323
  0.035850	 -0.023702	 -0.026692	  0.015630	 -0.125430	 -0.010665	 -0.045467	  0.085340	 -0.024936	 -0.066091	 -0.011026	 -0.080963	  0.169721
  0.031862	 -0.003971	  0.008409	 -0.007125	 -0.104974	 -0.025612	 -0.045325	  0.122379	 -0.036925	 -0.046061	  0.029720	 -0.077425	  0.168102
 -0.001665	 -0.024038	  0.053886	 -0.045711	 -0.097517	 -0.054943	 -0.055584	  0.144337	 -0.032053	 -0.036273	 -0.002784	 -0.061718	  0.180721
 -0.010338	 -0.006501	  0.083235	 -0.031416	 -0.093576	 -0.030650	 -0.073165	  0.148950	 -0.033956	 -0.029342	 -0.026266	 -0.055830	  0.148489
  0.006839	  0.001228	  0.075508	 -0.027619	 -0.082110	 -0.047731	 -0.080891	  0.154519	 -0.046504	 -0.056264	 -0.041756	 -0.044080	  0.141029
  0.031148	 -0.009238	  0.046317	 -0.013735	 -0.108452	 -0.024339	 -0.089841	  0.138324	 -0.031195	 -0.045585	 -0.040883	 -0.050845	  0.148017
  0.027183	 -0.029249	  0.014266	 -0.001320	 -0.116827	 -0.026871	 -0.088065	  0.150849	 -0.028383	 -0.018347	 -0.040325	 -0.077499	  0.125082
  0.070566	 -0.056214	 -0.004172	 -0.000221	 -0.117151	 -0.010229	 -0.086440	  0.156227	 -0.050529	  0.011897	 -0.040275	 -0.067210	  0.154777
  0.096488	 -0.045404	 -0.012859	 -0.013905	 -0.140371	  0.010247	 -0.123802	  0.151509	 -0.037542	 -0.011961	 -0.028540	 -0.077372	  0.144598
  0.101209	 -0.021872	 -0.008752	 -0.055992	 -0.136901	 -0.005924	 -0.137397	  0.135176	 -0.026563	 -0.013571	 -0.028488	 -0.078830	  0.140205
