# Supplementary material for: A fluorescent photoimmunoconjugate for imaging of cholesteatoma
Source: Sci Rep. 2022 Nov 19;12:19905. doi: 10.1038/s41598-022-22072-9 (PMC9675863; doi:10.1038/s41598-022-22072-9)
Supplement: Supplementary file 2 — Supplementary Information 2. [file 41598_2022_22072_MOESM2_ESM.zip › Data/ABR-28-5]

:RUN-5	LEVEL SWEEP	TEMP:NaN	5/12/2018	12:34 PM	NaNHR:
:SW EAR: R	SW FREQ: 22.65	# AVERAGES: 512	REP RATE (/sec): 40	DRIVER: RS Tweeter	SAMPLE (�sec): 40	
:NOTES-
:CHAMBER-CH4B-PXI
:CFTS Version: V2.7.2 (R850)
:LEVELS:20;25;30;35;40;45;50;55;60;65;70;75;80;
:DATA
  0.040713	  0.017512	  0.026248	  0.026353	  0.001808	  0.026071	 -0.004440	 -0.057314	 -0.032775	  0.063868	 -0.023237	  0.048675	 -0.037148
  0.006993	  0.018507	 -0.037256	  0.034064	  0.014867	 -0.018670	 -0.035579	 -0.034890	 -0.056431	  0.067084	 -0.024893	 -0.001604	 -0.014425
 -0.014934	  0.039011	 -0.046601	  0.033919	  0.015156	 -0.028662	 -0.047559	  0.017322	 -0.036891	  0.073566	 -0.021602	 -0.004708	 -0.062269
  0.005771	  0.053162	  0.034126	  0.027659	  0.032893	  0.026235	 -0.056883	  0.052096	 -0.043260	  0.030839	  0.025868	  0.016391	 -0.039423
  0.058818	 -0.001546	  0.087628	  0.016147	  0.064369	  0.063989	  0.007509	  0.058881	 -0.047585	  0.050341	  0.014084	  0.045019	 -0.045019
  0.071290	 -0.054852	  0.063220	 -0.008045	  0.044190	  0.026825	  0.065001	  0.010352	 -0.040626	  0.050587	 -0.022974	  0.064941	 -0.023048
  0.006867	 -0.039782	 -0.024730	  0.017093	  0.006838	 -0.029868	  0.044580	 -0.037524	 -0.008366	  0.034007	 -0.011359	  0.014430	 -0.055794
 -0.047172	  0.007044	 -0.028602	  0.031129	 -0.018910	 -0.018103	  0.016917	 -0.014835	  0.012778	  0.004001	 -0.018460	 -0.027936	 -0.085195
 -0.018265	  0.026974	  0.049893	 -0.023734	 -0.019096	  0.033449	  0.003970	 -0.014612	  0.010405	 -0.031241	  0.005307	 -0.048329	 -0.079753
  0.029290	  0.012127	  0.077485	 -0.038702	 -0.012507	  0.073954	 -0.013988	 -0.024092	  0.015274	 -0.035920	  0.039590	 -0.039469	 -0.044737
 -0.017997	 -0.025638	  0.056744	 -0.028307	 -0.022137	  0.016461	  0.019775	 -0.042610	  0.011827	 -0.043755	  0.008663	 -0.034467	  0.018797
 -0.063769	 -0.022639	 -0.003975	 -0.001882	 -0.025581	 -0.051402	  0.017349	 -0.008944	  0.011082	 -0.056546	 -0.016379	 -0.075461	  0.018026
 -0.045046	 -0.007665	 -0.016754	 -0.006209	 -0.001197	 -0.051339	 -0.015650	  0.040893	  0.004877	 -0.042119	 -0.008662	 -0.100101	 -0.003615
  0.007425	  0.012657	  0.017357	 -0.015431	  0.018294	  0.005355	  0.010831	  0.015016	  0.028197	 -0.007648	 -0.026244	 -0.076373	 -0.032817
  0.043670	  0.011168	  0.000279	 -0.035587	  0.008950	  0.001940	  0.021061	 -0.002272	  0.015253	 -0.014496	 -0.003803	 -0.036287	 -0.012572
  0.010746	 -0.012699	 -0.032133	  0.008114	  0.031644	 -0.023280	  0.036592	 -0.016252	  0.024382	 -0.020826	 -0.027670	 -0.000521	  0.057964
 -0.038278	 -0.015085	 -0.076491	  0.024045	 -0.007088	 -0.051904	  0.009924	  0.006134	  0.037153	 -0.027203	 -0.029093	  0.012321	  0.118209
 -0.044587	  0.004755	 -0.083956	 -0.006482	 -0.079926	 -0.045435	 -0.043444	  0.014875	  0.054970	 -0.046897	  0.013520	  0.028899	  0.091542
  0.000198	  0.006740	 -0.055182	 -0.014555	 -0.042642	  0.031177	 -0.046808	  0.023318	  0.051114	 -0.029779	  0.039516	  0.089121	  0.099147
  0.008265	 -0.029750	 -0.007301	 -0.039590	 -0.009926	  0.013207	  0.010844	  0.014457	 -0.011378	 -0.017863	  0.087827	  0.125459	  0.132129
 -0.022791	 -0.009366	 -0.004293	 -0.006419	 -0.012690	 -0.022125	  0.026047	 -0.024085	 -0.031977	  0.041443	  0.106496	  0.195378	  0.194364
 -0.066223	 -0.024231	 -0.034319	 -0.004568	 -0.020074	 -0.059526	  0.007402	 -0.026651	 -0.005767	  0.051278	  0.093523	  0.209334	  0.223788
 -0.053343	  0.012761	 -0.040420	  0.024782	 -0.032590	 -0.051130	 -0.010896	  0.038053	  0.035420	  0.019812	  0.113585	  0.195859	  0.176823
 -0.038817	  0.052110	 -0.051241	  0.043267	 -0.058267	 -0.020618	  0.008079	  0.092681	  0.033707	  0.020010	  0.101684	  0.218887	  0.177422
 -0.065810	  0.026423	 -0.012304	  0.035337	 -0.039743	 -0.029628	  0.059131	  0.016529	  0.015650	  0.016810	  0.103599	  0.253236	  0.181076
 -0.072998	 -0.004568	  0.007430	  0.056760	 -0.046879	 -0.047941	  0.078054	 -0.057982	  0.013105	  0.008941	  0.091950	  0.259491	  0.268231
 -0.068983	  0.010176	 -0.035650	  0.052434	 -0.058446	 -0.038347	  0.030592	 -0.045988	  0.021141	  0.016413	  0.136767	  0.251000	  0.340841
 -0.033675	  0.035068	 -0.072898	  0.041019	 -0.023320	 -0.041572	  0.036909	  0.026392	  0.037569	  0.045974	  0.182588	  0.265712	  0.367551
 -0.003132	  0.016295	 -0.060872	  0.043553	 -0.023416	 -0.004182	  0.075535	  0.072421	  0.032011	  0.059312	  0.228885	  0.356033	  0.380035
 -0.026954	 -0.012693	 -0.031799	  0.080535	  0.027089	  0.012273	  0.086136	  0.064083	  0.042825	  0.068101	  0.270262	  0.441861	  0.405045
 -0.066725	 -0.004874	  0.008875	  0.027940	  0.041713	 -0.014446	  0.071061	  0.047757	  0.084843	  0.113613	  0.288131	  0.467576	  0.463243
 -0.052614	  0.036291	  0.007240	  0.002822	  0.055628	  0.006114	  0.066684	  0.127791	  0.100455	  0.168386	  0.307490	  0.413802	  0.478877
 -0.024380	  0.042558	 -0.036800	  0.016432	  0.061281	  0.068288	  0.080263	  0.183377	  0.134007	  0.158977	  0.270201	  0.368033	  0.372948
  0.022410	 -0.003410	 -0.019796	  0.030224	  0.048913	  0.120800	  0.119886	  0.186163	  0.135311	  0.180682	  0.258656	  0.356639	  0.236457
  0.005951	 -0.006976	 -0.013676	  0.038500	  0.035577	  0.097624	  0.175682	  0.172745	  0.104945	  0.153093	  0.236263	  0.287549	  0.135798
 -0.050410	 -0.000222	  0.008594	  0.003374	  0.008164	  0.042369	  0.157497	  0.130457	  0.113201	  0.108054	  0.178390	  0.215602	  0.093363
 -0.065590	 -0.025484	  0.032389	 -0.044263	  0.023974	  0.069031	  0.088657	  0.116343	  0.073040	  0.106944	  0.132280	  0.084371	  0.005245
 -0.037147	 -0.000660	  0.003949	 -0.019728	  0.029605	  0.112215	  0.096459	  0.135267	  0.004783	  0.054018	  0.077118	 -0.026419	 -0.117096
  0.019233	  0.008543	  0.010402	  0.017628	  0.028988	  0.160149	  0.124093	  0.111134	 -0.055918	  0.005613	  0.016890	 -0.084872	 -0.254832
  0.004632	  0.017921	  0.056863	  0.028877	  0.044718	  0.111617	  0.161099	  0.051514	 -0.072731	 -0.077969	 -0.023681	 -0.104600	 -0.303842
 -0.011554	  0.019605	  0.091082	  0.021671	  0.041872	  0.039850	  0.105937	 -0.044579	 -0.110188	 -0.146912	 -0.060141	 -0.105997	 -0.235985
 -0.007587	 -0.001866	  0.080663	 -0.002465	  0.060138	 -0.013541	  0.007812	 -0.090031	 -0.166371	 -0.201458	 -0.085926	 -0.128870	 -0.169319
  0.026295	  0.011436	  0.012479	  0.007156	  0.072551	  0.028557	  0.007961	 -0.048895	 -0.191119	 -0.187841	 -0.093585	 -0.162650	 -0.171750
  0.068933	  0.001218	  0.000758	  0.009751	  0.104179	  0.050675	  0.038816	 -0.079332	 -0.181793	 -0.174758	 -0.101307	 -0.124786	 -0.123593
  0.089205	 -0.009912	  0.012883	  0.031168	  0.097244	  0.018335	  0.054577	 -0.148899	 -0.166255	 -0.138605	 -0.049865	 -0.010045	 -0.012424
  0.040899	 -0.011979	  0.048334	  0.053497	  0.067391	 -0.026755	  0.017400	 -0.190473	 -0.155589	 -0.071364	  0.037346	  0.109077	  0.100429
  0.023886	  0.011016	  0.109074	  0.064899	  0.044679	 -0.033795	 -0.013846	 -0.151039	 -0.157681	  0.023627	  0.105699	  0.185724	  0.228297
  0.052581	  0.034062	  0.077076	  0.049338	  0.029609	 -0.043209	 -0.015734	 -0.021067	 -0.109519	  0.100533	  0.144133	  0.236285	  0.250366
  0.062871	  0.024737	  0.051265	  0.064156	  0.021908	 -0.058163	  0.024232	  0.055291	 -0.038224	  0.143685	  0.204836	  0.251419	  0.202550
  0.030672	  0.008169	  0.057667	  0.074897	  0.014879	 -0.061994	  0.082563	  0.054142	  0.040821	  0.184321	  0.270512	  0.289666	  0.215245
  0.017480	  0.020363	  0.088713	  0.084606	  0.026955	 -0.052928	  0.094671	  0.006168	  0.093811	  0.168810	  0.283189	  0.311227	  0.296705
  0.067670	  0.072281	  0.119359	  0.096288	  0.025494	  0.020336	  0.061868	  0.059390	  0.081755	  0.197648	  0.303590	  0.289310	  0.300017
  0.080016	  0.074683	  0.078314	  0.050078	  0.026441	  0.084938	  0.088554	  0.189848	  0.126393	  0.211298	  0.353806	  0.245485	  0.254149
  0.066093	  0.033958	  0.045496	  0.046272	  0.033734	  0.127048	  0.190140	  0.238339	  0.188770	  0.207845	  0.358200	  0.207108	  0.172529
  0.046479	  0.043567	  0.051887	  0.069518	  0.039745	  0.161727	  0.240265	  0.167678	  0.190723	  0.178546	  0.306428	  0.244080	  0.119722
  0.042410	  0.082721	  0.065525	  0.092590	  0.064321	  0.158446	  0.209213	  0.111010	  0.162795	  0.165503	  0.219660	  0.246072	  0.094474
  0.032259	  0.079935	  0.093753	  0.098534	  0.090863	  0.159764	  0.151675	  0.120362	  0.163506	  0.129394	  0.191739	  0.209531	  0.128488
  0.058576	  0.078134	  0.090591	  0.104712	  0.132878	  0.182102	  0.104322	  0.181813	  0.145854	  0.069040	  0.148435	  0.154811	  0.096839
  0.048796	  0.064737	  0.047189	  0.092590	  0.145652	  0.176107	  0.158923	  0.234821	  0.090377	  0.026054	  0.091844	  0.082874	 -0.049592
  0.033617	  0.055746	  0.047902	  0.120222	  0.122307	  0.129468	  0.167729	  0.189219	  0.065639	 -0.018411	  0.047573	  0.028970	 -0.162798
  0.015565	  0.060903	  0.100887	  0.127068	  0.115063	  0.131516	  0.135877	  0.111396	  0.027712	 -0.023174	  0.013710	  0.009173	 -0.188476
  0.047226	  0.070414	  0.108667	  0.109906	  0.097360	  0.139235	  0.102690	  0.066801	 -0.007541	 -0.028085	  0.034228	 -0.017584	 -0.157567
  0.055146	  0.098317	  0.106764	  0.097823	  0.115900	  0.146266	  0.097461	  0.088649	 -0.026522	 -0.062343	  0.016774	 -0.090967	 -0.194757
  0.088696	  0.101632	  0.095885	  0.099874	  0.115907	  0.157635	  0.112237	  0.055167	 -0.066479	 -0.105261	 -0.048606	 -0.129591	 -0.248404
  0.093974	  0.102511	  0.086474	  0.112826	  0.131861	  0.133922	  0.127026	 -0.016038	 -0.070562	 -0.109954	 -0.062663	 -0.096410	 -0.204045
  0.064890	  0.075186	  0.122971	  0.155221	  0.134888	  0.098076	  0.147306	 -0.051358	 -0.064590	 -0.122395	 -0.054332	 -0.038430	 -0.083189
  0.053760	  0.068249	  0.184823	  0.153432	  0.103287	  0.075857	  0.144595	 -0.031925	 -0.090796	 -0.106149	 -0.034749	  0.041808	  0.025607
  0.075129	  0.098253	  0.152936	  0.129317	  0.116609	  0.067698	  0.122953	 -0.008483	 -0.067084	 -0.098856	  0.009855	  0.045282	  0.055550
  0.061814	  0.113573	  0.102151	  0.090784	  0.120681	  0.080794	  0.140499	  0.043180	 -0.034626	 -0.101423	  0.065170	  0.068058	  0.043443
  0.076972	  0.098712	  0.096914	  0.108473	  0.121271	  0.085124	  0.152765	  0.037523	 -0.026923	 -0.085211	  0.093402	  0.131899	  0.062990
  0.115481	  0.112092	  0.146824	  0.163180	  0.107971	  0.091691	  0.137778	  0.000241	  0.008975	 -0.048100	  0.117186	  0.212610	  0.063011
  0.088632	  0.118240	  0.201306	  0.155533	  0.092721	  0.125506	  0.120030	  0.015574	  0.023397	 -0.013698	  0.166230	  0.252356	  0.073876
  0.054377	  0.097843	  0.180071	  0.130092	  0.073255	  0.132410	  0.113295	  0.066679	  0.067150	 -0.005756	  0.177204	  0.183097	  0.082003
  0.040943	  0.062376	  0.122100	  0.120667	  0.014985	  0.146085	  0.122566	  0.119845	  0.092770	  0.001371	  0.148487	  0.157313	  0.052595
  0.062106	  0.015163	  0.092559	  0.176991	  0.057104	  0.169792	  0.137394	  0.158138	  0.078499	  0.023504	  0.109136	  0.178073	  0.005649
  0.062522	 -0.012237	  0.096724	  0.169926	  0.096119	  0.158845	  0.170779	  0.122375	  0.073944	  0.016626	  0.096705	  0.209842	 -0.003033
  0.028711	  0.002339	  0.111798	  0.137753	  0.093686	  0.121883	  0.172603	  0.081028	  0.113817	  0.023289	  0.093386	  0.238448	  0.056848
  0.019938	  0.054898	  0.098888	  0.131992	  0.083468	  0.131568	  0.161576	  0.112286	  0.088834	  0.051439	  0.079338	  0.252268	  0.097989
  0.005606	  0.049096	  0.079241	  0.111432	  0.060914	  0.118413	  0.184044	  0.146713	  0.041215	  0.061927	  0.093224	  0.216579	  0.087926
  0.033420	  0.020445	  0.103681	  0.097974	  0.042543	  0.141927	  0.224055	  0.110934	  0.023059	  0.059858	  0.110824	  0.195813	  0.090541
  0.064207	  0.027258	  0.118278	  0.084583	  0.056263	  0.157220	  0.212617	  0.043018	  0.032083	  0.068090	  0.119132	  0.242116	  0.108390
  0.034304	  0.054689	  0.140820	  0.094148	  0.112633	  0.138640	  0.165827	  0.015431	  0.004543	  0.066997	  0.137560	  0.323972	  0.150813
  0.010380	  0.024037	  0.148456	  0.100938	  0.112395	  0.154230	  0.115450	  0.024818	  0.007511	  0.078979	  0.148949	  0.365426	  0.193808
 -0.053643	  0.029042	  0.134033	  0.085190	  0.081986	  0.153430	  0.124778	  0.086347	  0.053434	  0.072187	  0.170139	  0.359661	  0.245974
 -0.048712	  0.029827	  0.096859	  0.122474	  0.104722	  0.142163	  0.149047	  0.098517	  0.057183	  0.066470	  0.247299	  0.403115	  0.290142
 -0.005411	  0.028865	  0.132322	  0.137571	  0.120313	  0.184058	  0.190395	  0.071118	  0.084651	  0.157704	  0.249423	  0.458211	  0.320613
  0.023070	  0.089746	  0.134653	  0.134692	  0.132226	  0.179477	  0.190767	  0.092725	  0.117281	  0.203526	  0.297168	  0.504615	  0.400600
  0.020363	  0.079587	  0.090531	  0.129292	  0.113634	  0.154008	  0.162556	  0.112833	  0.130071	  0.219685	  0.357142	  0.546113	  0.524389
 -0.011179	  0.047145	  0.097931	  0.118683	  0.118400	  0.140274	  0.157327	  0.146747	  0.131431	  0.243060	  0.380849	  0.589397	  0.596025
 -0.015201	  0.012017	  0.068951	  0.131678	  0.076962	  0.133794	  0.171250	  0.160447	  0.158218	  0.254670	  0.434910	  0.592528	  0.595054
  0.036354	  0.038188	  0.046360	  0.140606	  0.075024	  0.154172	  0.178376	  0.161542	  0.235482	  0.297436	  0.501063	  0.638415	  0.583652
  0.089110	  0.032600	  0.045966	  0.143625	  0.101989	  0.171371	  0.204456	  0.162683	  0.282627	  0.336106	  0.521176	  0.705799	  0.575521
  0.055597	  0.020069	  0.042252	  0.147035	  0.119074	  0.195515	  0.221509	  0.202811	  0.298716	  0.394796	  0.542595	  0.705993	  0.603177
  0.019117	 -0.016445	  0.071544	  0.163177	  0.139600	  0.222187	  0.211450	  0.285207	  0.292430	  0.416401	  0.559430	  0.692751	  0.603032
  0.013554	 -0.069073	  0.079411	  0.136484	  0.163886	  0.240454	  0.247990	  0.347159	  0.302341	  0.395206	  0.545196	  0.656113	  0.590024
  0.053573	 -0.075154	  0.072659	  0.121373	  0.156349	  0.256357	  0.307242	  0.385011	  0.308220	  0.339801	  0.500769	  0.583617	  0.534657
  0.077673	 -0.053150	  0.102210	  0.151449	  0.169118	  0.248701	  0.316648	  0.380810	  0.290207	  0.322116	  0.438468	  0.534600	  0.460256
  0.084231	 -0.045295	  0.121383	  0.177878	  0.176880	  0.259279	  0.283747	  0.368900	  0.224722	  0.298811	  0.371398	  0.491242	  0.434278
  0.037128	 -0.060057	  0.146203	  0.161181	  0.175961	  0.294340	  0.260807	  0.401181	  0.188645	  0.260513	  0.322729	  0.420047	  0.367546
  0.004507	 -0.057798	  0.114887	  0.140593	  0.193515	  0.334310	  0.235820	  0.402939	  0.173719	  0.224308	  0.275913	  0.336748	  0.297725
 -0.009629	 -0.006604	  0.089879	  0.114126	  0.166631	  0.354673	  0.272784	  0.348395	  0.163653	  0.175511	  0.220200	  0.264516	  0.216930
  0.046110	  0.030388	  0.113388	  0.089422	  0.156638	  0.348880	  0.316233	  0.265222	  0.139980	  0.133701	  0.175803	  0.242939	  0.122688
  0.027947	  0.004255	  0.125585	  0.116948	  0.166421	  0.327227	  0.307785	  0.245643	  0.092976	  0.060383	  0.137900	  0.206487	  0.116040
 -0.048511	 -0.038049	  0.141554	  0.123921	  0.161792	  0.296406	  0.222311	  0.263676	  0.021412	  0.024069	  0.120748	  0.168709	  0.137862
 -0.034355	 -0.059362	  0.168782	  0.129930	  0.171737	  0.341775	  0.172278	  0.206934	 -0.035970	 -0.004287	  0.101156	  0.151541	  0.135576
 -0.019647	 -0.029390	  0.142944	  0.161758	  0.197935	  0.324464	  0.173990	  0.122856	 -0.071844	 -0.043388	  0.109756	  0.130479	  0.079486
  0.006574	  0.011726	  0.169947	  0.186744	  0.251825	  0.268592	  0.182610	  0.023710	 -0.131465	 -0.100239	  0.106993	  0.101149	  0.052265
  0.003215	  0.002776	  0.177530	  0.191501	  0.271433	  0.208285	  0.081775	 -0.045032	 -0.169605	 -0.075214	  0.108014	  0.103047	  0.054113
 -0.033655	 -0.013725	  0.158376	  0.168967	  0.274374	  0.208055	 -0.016163	 -0.021563	 -0.191001	 -0.071265	  0.116914	  0.103662	  0.034205
 -0.025483	 -0.034059	  0.115358	  0.152808	  0.250984	  0.215485	 -0.045105	 -0.007807	 -0.189503	 -0.029697	  0.143688	  0.066806	 -0.049947
  0.022615	 -0.051382	  0.060550	  0.151612	  0.224693	  0.147001	 -0.041166	 -0.011597	 -0.161474	  0.017934	  0.104614	  0.040607	 -0.135620
  0.054535	 -0.023162	  0.048160	  0.152251	  0.180554	  0.106916	 -0.026786	 -0.046901	 -0.132230	  0.063578	  0.066989	  0.019193	 -0.199067
  0.025955	  0.020822	  0.080116	  0.158776	  0.159304	  0.076542	 -0.041722	 -0.020659	 -0.111360	  0.063445	  0.009659	 -0.030680	 -0.257725
 -0.052709	 -0.015251	  0.093514	  0.158414	  0.138438	  0.087973	 -0.053050	  0.005983	 -0.118873	 -0.000022	 -0.046778	 -0.098630	 -0.281536
 -0.037798	 -0.049535	  0.101924	  0.140769	  0.099433	  0.092944	 -0.061904	  0.027322	 -0.143904	 -0.014279	 -0.091847	 -0.168149	 -0.306324
  0.006883	  0.013270	  0.056082	  0.118872	  0.091344	  0.078723	 -0.039829	 -0.020333	 -0.153728	 -0.055180	 -0.140254	 -0.211114	 -0.304695
 -0.000808	  0.052210	  0.048042	  0.109517	  0.069227	  0.060942	  0.030869	 -0.066058	 -0.161810	 -0.077001	 -0.179693	 -0.184868	 -0.323361
 -0.007835	  0.027118	  0.077131	  0.092010	  0.060896	  0.062148	  0.057377	 -0.051535	 -0.161855	 -0.071198	 -0.168607	 -0.125524	 -0.309054
 -0.052567	  0.026951	  0.098581	  0.089311	  0.100198	  0.055045	  0.048747	 -0.041573	 -0.186901	 -0.078774	 -0.151811	 -0.099155	 -0.255703
 -0.083169	  0.035131	  0.128274	  0.074834	  0.105456	  0.015586	  0.065432	 -0.045224	 -0.176903	 -0.094500	 -0.102868	 -0.123858	 -0.231864
 -0.048070	  0.028623	  0.114728	  0.097071	  0.086248	 -0.021180	  0.024395	 -0.084614	 -0.173172	 -0.048950	 -0.035000	 -0.140445	 -0.224893
 -0.045949	  0.052488	  0.077662	  0.109900	  0.094976	  0.002341	 -0.003957	 -0.132193	 -0.141034	 -0.015253	  0.011014	 -0.120156	 -0.258142
 -0.076126	  0.028442	  0.078288	  0.108421	  0.100717	  0.039868	  0.011796	 -0.094435	 -0.134849	  0.026522	  0.026776	 -0.117187	 -0.276404
 -0.058149	  0.021476	  0.053173	  0.096343	  0.106918	  0.051084	 -0.011255	 -0.041588	 -0.095302	  0.035835	 -0.006638	 -0.093415	 -0.270494
 -0.025039	  0.002791	  0.035952	  0.066367	  0.086681	  0.060401	 -0.025539	  0.013723	 -0.051461	  0.013162	 -0.069048	 -0.137947	 -0.255848
  0.019040	 -0.029041	 -0.011802	  0.052198	  0.067716	  0.043230	 -0.035325	 -0.016666	 -0.018544	 -0.007168	 -0.060113	 -0.200621	 -0.283906
  0.048331	  0.006223	 -0.024225	  0.055041	  0.077531	  0.048697	 -0.032044	 -0.058005	  0.002803	 -0.017602	 -0.069178	 -0.225102	 -0.324282
  0.052853	  0.032060	 -0.007119	  0.061890	  0.089851	  0.065519	  0.001053	 -0.062076	 -0.028134	 -0.027357	 -0.157226	 -0.242805	 -0.365532
  0.015358	  0.011359	  0.018881	  0.102035	  0.102575	  0.080403	 -0.001406	 -0.047597	 -0.070745	 -0.070034	 -0.203602	 -0.230278	 -0.421110
 -0.020435	  0.007316	  0.020236	  0.118332	  0.083530	  0.088571	 -0.053507	  0.035077	 -0.120814	 -0.115861	 -0.229130	 -0.244890	 -0.491565
 -0.003166	  0.021221	  0.002355	  0.081244	  0.055111	  0.095826	 -0.066118	  0.051339	 -0.143968	 -0.159052	 -0.271955	 -0.315136	 -0.481855
  0.005622	  0.046861	  0.017426	  0.044740	  0.058595	  0.066426	 -0.028174	 -0.027998	 -0.117627	 -0.199204	 -0.264446	 -0.376437	 -0.543576
  0.000235	  0.051469	  0.006740	  0.005625	  0.038992	  0.071087	 -0.015080	 -0.070751	 -0.143754	 -0.240192	 -0.268397	 -0.367228	 -0.603123
  0.003363	  0.009438	  0.027188	 -0.008701	  0.058358	  0.077740	 -0.013424	 -0.087659	 -0.219885	 -0.254158	 -0.290596	 -0.375918	 -0.581816
  0.024323	  0.010250	  0.007442	  0.002677	  0.041382	  0.104637	 -0.054262	 -0.104336	 -0.258333	 -0.243872	 -0.305467	 -0.416701	 -0.561861
  0.089464	  0.042637	 -0.002102	 -0.009390	  0.062677	  0.092832	 -0.048885	 -0.112525	 -0.274808	 -0.249752	 -0.282081	 -0.401926	 -0.565368
  0.080651	  0.062712	  0.002460	 -0.015096	  0.069444	  0.076599	 -0.041259	 -0.156559	 -0.266682	 -0.253666	 -0.284738	 -0.409607	 -0.573504
  0.012118	  0.032322	 -0.010517	 -0.006509	  0.041050	  0.041516	 -0.046585	 -0.196341	 -0.248739	 -0.226058	 -0.290149	 -0.385949	 -0.578771
 -0.016702	 -0.026174	 -0.005770	  0.001680	  0.043310	  0.010993	 -0.085942	 -0.170629	 -0.227645	 -0.223141	 -0.267313	 -0.354411	 -0.518287
  0.016813	 -0.067168	  0.001889	  0.007296	  0.006143	 -0.015245	 -0.097765	 -0.123018	 -0.197626	 -0.238124	 -0.279738	 -0.334224	 -0.449535
  0.034087	 -0.042921	  0.027197	  0.000967	  0.008201	 -0.019783	 -0.117311	 -0.112633	 -0.219337	 -0.245206	 -0.271716	 -0.302465	 -0.421798
  0.017128	 -0.020393	 -0.000364	  0.001558	 -0.014169	 -0.017732	 -0.099643	 -0.153566	 -0.239994	 -0.255102	 -0.261712	 -0.276881	 -0.396557
 -0.014725	 -0.019200	 -0.028761	 -0.000300	  0.000756	 -0.036190	 -0.062230	 -0.165625	 -0.249360	 -0.250809	 -0.258073	 -0.249983	 -0.394941
 -0.028151	 -0.008768	  0.000724	  0.013785	 -0.000672	 -0.021253	 -0.069923	 -0.154348	 -0.249599	 -0.234087	 -0.259538	 -0.235347	 -0.392776
  0.007699	 -0.020671	  0.034120	  0.016801	 -0.012969	  0.009122	 -0.072766	 -0.142434	 -0.281484	 -0.213522	 -0.285750	 -0.237548	 -0.374305
  0.019557	 -0.025399	  0.036146	  0.024108	 -0.004292	  0.044069	 -0.081728	 -0.143932	 -0.287596	 -0.179644	 -0.276853	 -0.262797	 -0.353122
  0.025440	 -0.025081	 -0.001226	 -0.002087	 -0.009431	  0.051790	 -0.059540	 -0.192859	 -0.319429	 -0.175306	 -0.294454	 -0.316372	 -0.360783
  0.014230	 -0.014978	 -0.025829	  0.004852	  0.025175	  0.041488	 -0.027733	 -0.221148	 -0.329025	 -0.210175	 -0.298517	 -0.317358	 -0.321515
  0.008922	  0.002652	  0.025923	  0.048429	  0.035550	  0.018140	 -0.036957	 -0.211173	 -0.320580	 -0.243409	 -0.292498	 -0.266059	 -0.324796
  0.040016	 -0.025837	  0.026664	  0.040742	  0.034921	  0.043848	 -0.078444	 -0.171196	 -0.315286	 -0.291170	 -0.277431	 -0.172862	 -0.316412
  0.041435	 -0.056698	  0.027339	  0.019264	  0.024067	  0.064025	 -0.129336	 -0.138450	 -0.312563	 -0.246211	 -0.273814	 -0.145274	 -0.293407
  0.012369	 -0.033523	  0.004590	  0.053405	  0.047391	  0.061348	 -0.135746	 -0.139371	 -0.338125	 -0.207185	 -0.234415	 -0.163841	 -0.295798
 -0.014557	  0.021314	  0.029830	  0.077455	  0.087298	  0.032386	 -0.074695	 -0.147739	 -0.348899	 -0.201992	 -0.183858	 -0.211174	 -0.323286
 -0.025291	  0.055164	  0.074288	  0.075807	  0.063142	  0.051143	 -0.026895	 -0.106830	 -0.355157	 -0.252501	 -0.180296	 -0.221680	 -0.259373
  0.017767	  0.033140	  0.104925	  0.093018	  0.091604	  0.025221	 -0.047336	 -0.068690	 -0.330971	 -0.272704	 -0.186185	 -0.211258	 -0.193416
  0.027735	  0.023910	  0.118290	  0.107733	  0.101206	  0.002997	 -0.077693	 -0.116956	 -0.300550	 -0.261888	 -0.204312	 -0.132922	 -0.166388
 -0.039586	  0.040394	  0.062143	  0.115919	  0.107712	 -0.021785	 -0.079245	 -0.148037	 -0.275052	 -0.219756	 -0.189241	 -0.085638	 -0.146158
 -0.083572	  0.028786	  0.046431	  0.102976	  0.081018	 -0.011259	 -0.088747	 -0.166349	 -0.266140	 -0.208923	 -0.117933	 -0.058471	 -0.161766
 -0.085565	  0.014876	  0.089907	  0.101281	  0.087058	  0.020629	 -0.099725	 -0.179619	 -0.270888	 -0.183664	 -0.097711	 -0.006224	 -0.111041
 -0.044385	  0.006232	  0.119317	  0.078335	  0.122453	  0.026323	 -0.102766	 -0.116911	 -0.269818	 -0.138830	 -0.030533	  0.037541	 -0.060755
 -0.038313	  0.006797	  0.057768	  0.069906	  0.127131	  0.023544	 -0.110533	 -0.077074	 -0.261645	 -0.120394	 -0.008854	  0.087339	  0.007117
 -0.049295	  0.024048	  0.009357	  0.052868	  0.087067	 -0.003445	 -0.090370	 -0.076168	 -0.278762	 -0.094928	  0.000886	  0.093558	  0.049231
 -0.049888	  0.031191	 -0.024859	  0.112066	  0.076521	  0.011268	 -0.054360	 -0.102585	 -0.251712	 -0.081819	  0.022086	  0.108382	  0.063392
  0.010417	  0.016695	 -0.031588	  0.096426	  0.053754	  0.033358	 -0.070549	 -0.104309	 -0.217424	 -0.077851	  0.040152	  0.141360	  0.088325
  0.045406	  0.003961	 -0.013718	  0.018670	  0.088673	  0.066938	 -0.080279	 -0.036523	 -0.190480	 -0.071116	  0.060632	  0.146141	  0.086955
  0.042395	 -0.024219	 -0.005687	  0.002857	  0.040127	  0.044352	 -0.099276	  0.003443	 -0.163386	 -0.027310	  0.037241	  0.135275	  0.125227
  0.037695	 -0.037851	 -0.027957	  0.008558	  0.006248	 -0.013201	 -0.113292	 -0.050489	 -0.131803	 -0.001582	  0.033326	  0.098934	  0.149245
  0.021087	 -0.050121	 -0.027805	  0.035533	  0.040019	  0.012624	 -0.061878	 -0.078480	 -0.100508	 -0.009589	  0.031579	  0.082618	  0.104720
  0.082141	 -0.068386	 -0.041203	  0.061969	 -0.042230	  0.042920	 -0.044050	 -0.036318	 -0.082586	 -0.010646	  0.042160	  0.050256	  0.054784
  0.091320	 -0.048090	 -0.052713	  0.080447	 -0.036185	  0.040181	 -0.052741	  0.013351	 -0.066162	  0.025281	  0.048827	  0.068023	  0.067627
  0.027542	 -0.023609	 -0.037073	  0.078135	 -0.049496	  0.017129	 -0.081871	  0.011448	 -0.070870	  0.030991	  0.050543	  0.089773	  0.066440
 -0.014320	  0.044590	 -0.043033	  0.089775	 -0.044169	 -0.036883	 -0.098506	  0.008816	 -0.045876	  0.055999	  0.069375	  0.079292	  0.077534
 -0.041337	  0.108050	 -0.020660	  0.120240	  0.008023	 -0.010226	 -0.041939	 -0.017696	 -0.019663	  0.087177	  0.054919	  0.070047	  0.042483
 -0.002010	  0.108331	  0.018921	  0.131032	  0.032790	  0.028359	  0.008982	 -0.004060	 -0.011963	  0.091305	  0.053341	  0.054379	  0.039758
  0.042078	  0.062185	  0.062292	  0.085611	  0.016718	  0.021049	 -0.015603	  0.057359	 -0.017849	  0.085825	  0.069745	  0.060222	  0.067350
  0.048180	  0.012022	  0.069832	  0.062520	 -0.016330	  0.023640	 -0.042031	  0.080172	 -0.016361	  0.088794	  0.055133	  0.066307	  0.062678
  0.032471	  0.035526	  0.036596	  0.060939	 -0.079264	  0.043429	 -0.051436	  0.054034	  0.008500	  0.087103	  0.106292	  0.076582	  0.059013
  0.039808	  0.055928	  0.006617	  0.043224	 -0.051837	  0.068554	  0.014915	  0.007072	  0.047818	  0.086472	  0.121038	  0.106361	  0.081456
  0.063622	  0.074972	  0.028207	  0.045513	  0.036735	  0.063110	  0.047923	 -0.002059	  0.050259	  0.099751	  0.144798	  0.117819	  0.072704
  0.056301	  0.061102	  0.061029	  0.045107	  0.072941	  0.038486	  0.023687	  0.035752	  0.054069	  0.064015	  0.163093	  0.133764	  0.062604
  0.034568	  0.058184	  0.104093	  0.037611	  0.088658	  0.000201	  0.042771	  0.054595	  0.061326	  0.035943	  0.165958	  0.125523	  0.103352
  0.042449	  0.063588	  0.103345	  0.031965	  0.085788	  0.031367	  0.049832	 -0.011626	  0.086067	  0.002491	  0.164943	  0.195840	  0.131720
  0.111985	  0.046065	  0.057867	  0.071782	  0.083630	  0.068966	  0.108732	 -0.046426	  0.070071	 -0.003463	  0.145580	  0.203381	  0.151777
  0.121071	  0.037845	  0.041325	  0.099877	  0.087208	  0.077328	  0.089419	 -0.036042	  0.089750	  0.010831	  0.135646	  0.165060	  0.096248
  0.088403	  0.044130	  0.060721	  0.080069	  0.128216	  0.037209	  0.039436	 -0.017218	  0.079351	  0.005093	  0.174074	  0.151230	  0.049669
  0.092282	  0.043314	  0.083903	  0.067726	  0.095866	  0.071055	  0.030843	  0.048703	  0.074649	 -0.013275	  0.202810	  0.146407	  0.064368
  0.101521	  0.014094	  0.047580	  0.057073	  0.085290	  0.122211	  0.089720	  0.046920	  0.113196	  0.033719	  0.249713	  0.183529	  0.085167
  0.108259	 -0.029500	  0.006790	  0.050786	  0.077219	  0.155312	  0.149580	  0.032905	  0.111113	  0.059531	  0.251071	  0.188279	  0.100085
  0.146287	 -0.012697	  0.008892	  0.034661	  0.102877	  0.136425	  0.177000	  0.024087	  0.072546	  0.069483	  0.223741	  0.165399	  0.071372
  0.139725	 -0.003714	  0.077212	  0.026238	  0.120151	  0.096434	  0.161790	  0.065314	  0.036296	  0.084559	  0.233433	  0.122314	  0.042183
  0.145391	  0.023987	  0.160109	  0.059229	  0.105097	  0.108904	  0.088856	  0.079004	  0.036502	  0.095730	  0.205858	  0.114006	  0.057388
  0.173183	  0.062230	  0.112627	  0.057743	  0.110887	  0.132358	  0.067374	  0.017728	  0.059129	  0.116835	  0.173420	  0.107985	  0.097515
  0.170759	  0.038502	  0.055296	  0.075615	  0.120373	  0.156946	  0.106798	 -0.005771	  0.102738	  0.110812	  0.169806	  0.134729	  0.098245
  0.148013	  0.037226	  0.046625	  0.122085	  0.127104	  0.133935	  0.154031	  0.010292	  0.104743	  0.109298	  0.164256	  0.161298	  0.080990
  0.112232	  0.039861	  0.096314	  0.081570	  0.155308	  0.164591	  0.112739	  0.041957	  0.067228	  0.096341	  0.151852	  0.139678	  0.057042
  0.113095	  0.064156	  0.154300	  0.039460	  0.152910	  0.163135	  0.061998	  0.037918	  0.063261	  0.130577	  0.133658	  0.122192	  0.042633
  0.131973	  0.094658	  0.147175	  0.037373	  0.147887	  0.186353	  0.091967	  0.014094	  0.103858	  0.132538	  0.119431	  0.145163	  0.029552
  0.140635	  0.080360	  0.108257	  0.039642	  0.151102	  0.194225	  0.119881	 -0.031260	  0.134102	  0.088529	  0.117669	  0.174283	  0.014666
  0.117521	  0.080869	  0.042937	  0.060066	  0.130322	  0.153426	  0.091538	 -0.023670	  0.147964	  0.081418	  0.123366	  0.143080	  0.041677
  0.090785	  0.103489	  0.080068	  0.044955	  0.127308	  0.169340	  0.043895	  0.024958	  0.114242	  0.086553	  0.101036	  0.118515	  0.046206
  0.095140	  0.130473	  0.143233	  0.009928	  0.114009	  0.171249	  0.025156	  0.071201	  0.105186	  0.063678	  0.091728	  0.098776	  0.073002
  0.136901	  0.127531	  0.148231	  0.017651	  0.076175	  0.173775	  0.057835	  0.056786	  0.149948	  0.080410	  0.083649	  0.119564	  0.069168
  0.149281	  0.087806	  0.133594	  0.060601	  0.091754	  0.188482	  0.115581	 -0.008359	  0.144617	  0.068118	  0.083724	  0.148478	  0.033897
  0.111293	  0.065702	  0.074061	  0.058356	  0.136092	  0.137462	  0.162787	 -0.010041	  0.104668	  0.077534	  0.114088	  0.161025	  0.007009
  0.079100	  0.060783	  0.057109	  0.053630	  0.163379	  0.106923	  0.149973	  0.029148	  0.071607	  0.055895	  0.116277	  0.113060	 -0.005289
  0.073231	  0.094034	  0.124002	  0.033760	  0.166932	  0.153101	  0.126493	  0.039025	  0.073832	  0.050536	  0.111051	  0.082275	 -0.002702
  0.092679	  0.093914	  0.153059	  0.046902	  0.179909	  0.184490	  0.128723	  0.009041	  0.095229	  0.018431	  0.086993	  0.101669	  0.012934
  0.103997	  0.061237	  0.087340	  0.042682	  0.153729	  0.157229	  0.096003	 -0.014821	  0.112448	 -0.023226	  0.084023	  0.166148	  0.035472
  0.087463	  0.026805	  0.025359	  0.049436	  0.129684	  0.129635	  0.078120	 -0.028302	  0.085118	  0.000840	  0.049369	  0.172459	  0.003969
  0.082349	  0.044398	  0.033582	  0.046326	  0.135476	  0.121582	  0.054021	 -0.016083	  0.062522	 -0.005389	  0.041800	  0.156619	 -0.046214
  0.087906	  0.060756	  0.072490	  0.007172	  0.140160	  0.153880	  0.046328	  0.007263	  0.069686	  0.025898	  0.030492	  0.185605	 -0.057328
  0.116621	  0.045275	  0.096181	 -0.009961	  0.143888	  0.187601	  0.078502	  0.000349	  0.056030	  0.030542	 -0.005796	  0.223595	  0.000558
  0.090754	 -0.027455	  0.041242	  0.007779	  0.021882	  0.008932	  0.030876	  0.029556	  0.037996	  0.020129	 -0.028622	 -0.016974	  0.012284
  0.068394	 -0.062251	  0.038155	  0.029722	  0.020387	 -0.009782	  0.010742	  0.008041	  0.018549	  0.001435	 -0.012317	 -0.009828	 -0.023446
  0.056382	 -0.056544	  0.041866	  0.028949	 -0.010677	 -0.031467	 -0.007725	  0.021766	  0.006149	  0.019534	  0.011359	  0.031253	 -0.029187
  0.027687	 -0.054850	 -0.009476	 -0.004311	 -0.029192	 -0.055130	 -0.010230	 -0.004136	  0.011740	  0.023621	  0.017263	  0.057908	  0.011196
 -0.002335	 -0.023866	 -0.043774	 -0.013015	 -0.026131	 -0.039703	 -0.010724	 -0.005958	  0.028648	  0.023491	  0.027305	  0.064944	 -0.004923
 -0.016055	  0.016522	 -0.028832	 -0.005919	  0.008836	 -0.029833	 -0.026114	 -0.012682	  0.029044	  0.041249	  0.034272	  0.030777	 -0.003338
 -0.013987	  0.032449	 -0.019010	 -0.010806	  0.023834	  0.014270	 -0.012515	 -0.052780	  0.032060	  0.041443	  0.003257	  0.011162	  0.014911
 -0.012962	  0.033850	 -0.008706	 -0.004838	  0.031591	  0.013519	  0.007605	 -0.056594	  0.055802	  0.034056	 -0.015437	 -0.029931	 -0.013114
 -0.020063	  0.004229	 -0.018483	 -0.018635	  0.024572	  0.019928	  0.005038	 -0.019237	  0.038010	  0.031375	 -0.034862	 -0.012743	 -0.022108
 -0.018378	  0.005341	 -0.022213	 -0.007383	  0.018498	  0.021112	  0.014335	  0.004824	  0.007777	  0.038907	 -0.030832	  0.014677	 -0.003467
 -0.005572	  0.021204	  0.017469	 -0.018011	  0.012760	  0.066329	 -0.000911	 -0.019954	 -0.004440	  0.014695	 -0.020304	  0.051845	  0.007105
 -0.013003	 -0.009560	  0.045204	 -0.028383	  0.019750	  0.066671	  0.001847	 -0.002154	 -0.004328	 -0.008413	  0.002682	  0.035584	 -0.000479
 -0.019034	 -0.000279	  0.023242	  0.013418	  0.020132	  0.037505	  0.009284	  0.009443	 -0.016521	 -0.013957	  0.028198	 -0.010657	 -0.007071
 -0.018892	  0.023469	  0.000931	  0.019982	  0.006586	  0.011016	  0.007040	 -0.003553	 -0.005114	 -0.013810	 -0.012790	 -0.010128	 -0.008475
  0.001932	  0.003551	 -0.004301	  0.026372	 -0.016526	 -0.010908	 -0.011781	 -0.006263	 -0.037987	 -0.016620	 -0.044240	 -0.026957	 -0.004250
 -0.036596	 -0.008748	  0.006162	  0.035739	 -0.016257	 -0.023608	 -0.010156	  0.010958	 -0.026015	 -0.031771	 -0.011907	 -0.060860	  0.009482
 -0.047580	  0.006961	 -0.000214	 -0.001618	 -0.011188	 -0.023512	 -0.010281	  0.029274	 -0.016885	 -0.049128	  0.040135	 -0.057831	 -0.000756
 -0.009218	  0.021830	 -0.021971	 -0.011078	 -0.037641	 -0.014747	  0.016939	  0.023543	 -0.034358	 -0.029173	  0.043522	 -0.029855	  0.024746
 -0.004744	  0.034072	 -0.021022	 -0.021538	 -0.030269	 -0.009175	  0.017269	  0.009374	 -0.064528	 -0.059168	 -0.003441	 -0.016666	  0.023219
 -0.006729	  0.040076	 -0.016270	 -0.016426	 -0.030946	 -0.011417	 -0.020536	  0.036532	 -0.055600	 -0.067895	  0.006757	 -0.015720	  0.017671
 -0.010765	  0.058304	 -0.006651	  0.003229	 -0.019987	 -0.006541	 -0.044990	  0.029897	 -0.051759	 -0.067185	  0.002198	 -0.035059	  0.045026
 -0.017492	  0.061483	 -0.002695	  0.050930	 -0.025325	 -0.030648	 -0.025689	  0.000212	 -0.030911	 -0.071230	  0.022489	 -0.065479	  0.005590
 -0.005705	  0.075784	 -0.009598	  0.101765	 -0.016339	 -0.020035	  0.000581	  0.001354	  0.000423	 -0.060011	  0.062424	 -0.081469	 -0.016955
  0.001007	  0.079093	 -0.002900	  0.056781	  0.002610	 -0.027179	  0.003129	  0.020034	  0.016436	 -0.053835	  0.071792	 -0.047502	  0.007011
 -0.031533	  0.057617	  0.013941	  0.032598	 -0.012138	 -0.028358	 -0.037123	  0.003714	 -0.003368	 -0.052194	  0.069708	 -0.015345	  0.005519
 -0.019855	  0.063670	 -0.002657	  0.008314	 -0.007702	 -0.039840	 -0.023502	 -0.035292	 -0.018145	 -0.054989	  0.054208	 -0.006875	 -0.016825
 -0.010804	  0.046202	 -0.004404	 -0.017109	 -0.005079	 -0.025812	  0.004059	 -0.006109	 -0.011497	 -0.056647	  0.043918	 -0.022814	 -0.015353
 -0.031531	  0.047661	 -0.029669	 -0.024987	 -0.007024	 -0.014486	  0.000863	 -0.013420	 -0.009061	 -0.047515	  0.030496	 -0.012393	 -0.027722
 -0.023945	  0.027861	 -0.035854	 -0.030059	 -0.007796	 -0.043771	  0.010409	 -0.002463	 -0.020211	 -0.034911	 -0.002571	 -0.003357	 -0.058446
  0.013422	  0.024385	 -0.010596	  0.004823	 -0.030188	 -0.038796	  0.023172	 -0.016940	 -0.020886	 -0.055048	 -0.035747	 -0.025968	 -0.056688
 -0.001320	  0.004817	 -0.012900	 -0.012840	 -0.042052	 -0.052177	  0.031777	 -0.019602	 -0.010714	 -0.067693	 -0.011325	 -0.072967	  0.003112
 -0.031580	 -0.016893	 -0.041440	 -0.017204	 -0.040789	 -0.057560	  0.043176	 -0.043643	 -0.031921	 -0.064363	  0.000466	 -0.048264	  0.017167
 -0.085088	 -0.051415	 -0.048567	  0.005485	  0.006727	 -0.026492	  0.064332	 -0.041584	 -0.028472	 -0.057699	 -0.041200	 -0.045642	 -0.016946
 -0.072994	 -0.041258	 -0.029120	 -0.049785	  0.043314	 -0.004957	  0.094460	 -0.014034	 -0.025973	 -0.089166	 -0.084077	 -0.038003	 -0.032681
 -0.055891	 -0.062740	 -0.004883	 -0.083231	  0.059656	 -0.025426	  0.105730	  0.032775	 -0.049234	 -0.082668	 -0.060279	 -0.027645	 -0.047929
 -0.058855	 -0.052781	 -0.012399	 -0.073790	  0.054739	 -0.024289	  0.077520	  0.056217	 -0.059239	 -0.068795	 -0.041738	 -0.037322	 -0.050456
 -0.059588	 -0.002011	  0.000058	 -0.012392	  0.027763	 -0.035543	  0.056586	  0.037133	 -0.076955	 -0.078702	 -0.043554	 -0.039031	 -0.055338
 -0.074288	  0.013207	 -0.004364	 -0.011080	  0.021587	 -0.041883	  0.033777	  0.035892	 -0.049702	 -0.096079	 -0.035981	 -0.013968	 -0.049899
 -0.063011	 -0.035035	 -0.010103	  0.004324	  0.020472	 -0.008694	  0.031115	  0.019644	 -0.028934	 -0.068423	 -0.040340	 -0.012417	 -0.031122
 -0.026433	 -0.027044	 -0.013270	  0.027312	  0.024550	 -0.001980	  0.014765	  0.011628	 -0.021734	 -0.070228	 -0.056636	 -0.038314	  0.005683
 -0.066231	  0.016684	 -0.021413	  0.000037	  0.014501	 -0.003925	  0.019715	 -0.002115	 -0.013964	 -0.079239	 -0.069439	 -0.068281	  0.005131
 -0.072810	  0.030819	 -0.004301	  0.007192	 -0.017358	 -0.011121	  0.042456	 -0.025811	 -0.015360	 -0.081419	 -0.073096	 -0.110625	 -0.015916
 -0.050485	  0.021095	 -0.009279	 -0.021256	 -0.041433	  0.016619	  0.020607	 -0.043150	 -0.073785	 -0.081379	 -0.046796	 -0.106536	 -0.039729
 -0.050540	  0.009894	 -0.008870	 -0.035009	 -0.045006	  0.033224	  0.003308	 -0.044515	 -0.076227	 -0.065173	 -0.058902	 -0.111621	 -0.062223
 -0.060039	  0.013238	 -0.001718	 -0.034022	 -0.063096	  0.023722	  0.007426	 -0.039167	 -0.077311	 -0.064197	 -0.050293	 -0.113622	 -0.070159
 -0.076707	 -0.006211	 -0.026235	 -0.043136	 -0.064028	 -0.009935	  0.029654	 -0.030590	 -0.051364	 -0.023438	 -0.072335	 -0.095254	 -0.093668
 -0.064939	 -0.029083	 -0.037939	 -0.045004	 -0.047223	 -0.010218	  0.051025	 -0.029850	 -0.022681	 -0.007820	 -0.087533	 -0.056392	 -0.077449
 -0.057019	 -0.012466	 -0.039193	 -0.043790	 -0.072161	  0.006551	  0.037100	 -0.026715	 -0.069796	 -0.018909	 -0.088754	 -0.042669	 -0.048249
 -0.055962	  0.015020	 -0.040690	 -0.052507	 -0.065476	  0.021127	  0.024511	 -0.017660	 -0.090934	 -0.026297	 -0.111777	 -0.046658	 -0.054751
 -0.079264	 -0.002265	 -0.031630	 -0.043381	 -0.061341	  0.028920	  0.040292	 -0.005516	 -0.070013	 -0.031865	 -0.118930	 -0.038940	 -0.040117
 -0.073889	 -0.002770	 -0.031122	 -0.051512	 -0.065056	  0.015034	  0.013716	 -0.016318	 -0.048514	 -0.005550	 -0.113629	 -0.048022	 -0.024570
 -0.085767	 -0.012471	  0.000720	 -0.053767	 -0.084436	 -0.008648	  0.016905	  0.003272	 -0.049609	  0.026951	 -0.091967	 -0.092308	 -0.028451
 -0.095648	 -0.018769	 -0.000121	 -0.018183	 -0.042091	 -0.028511	 -0.008797	  0.026171	 -0.038117	  0.041815	 -0.116737	 -0.105047	 -0.076157
 -0.098119	 -0.020781	 -0.011547	 -0.020702	 -0.038855	 -0.045130	  0.029071	  0.037296	 -0.044378	  0.053796	 -0.125045	 -0.078260	 -0.107920
 -0.115524	  0.014051	  0.005117	 -0.027605	 -0.061024	 -0.055718	  0.037564	  0.033323	 -0.058094	  0.021013	 -0.058552	 -0.068681	 -0.078553
 -0.139200	  0.054453	  0.048406	 -0.011116	 -0.095080	 -0.032145	  0.007288	  0.049901	 -0.008124	 -0.013704	 -0.012671	 -0.050199	 -0.082655
 -0.121390	  0.027547	  0.044192	  0.027258	 -0.104153	  0.003010	  0.044429	  0.055503	  0.042747	  0.007673	  0.013764	 -0.058048	 -0.092725
 -0.068292	  0.008034	  0.004761	  0.040015	 -0.077989	  0.008267	  0.067312	  0.004706	 -0.008431	 -0.002592	  0.056550	 -0.087243	 -0.067562
 -0.082311	  0.006334	 -0.007572	  0.044604	 -0.047240	 -0.001014	  0.067621	 -0.012681	  0.000313	 -0.052478	  0.044706	 -0.083248	 -0.090974
 -0.106933	 -0.018332	 -0.034281	  0.016480	 -0.034909	 -0.001685	  0.055190	 -0.006230	  0.002902	 -0.087141	  0.012742	 -0.060643	 -0.101776
 -0.077160	 -0.035260	 -0.030819	  0.029072	 -0.021907	  0.000515	  0.044147	 -0.001295	 -0.014913	 -0.087246	 -0.025107	 -0.055217	 -0.102440
 -0.045236	 -0.036376	 -0.010190	  0.033026	 -0.012193	 -0.015919	  0.051469	 -0.023780	 -0.013366	 -0.115803	 -0.046409	 -0.064659	 -0.085203
 -0.066032	 -0.039557	 -0.021008	  0.057409	  0.001108	 -0.009921	  0.044273	 -0.010371	 -0.053785	 -0.087504	 -0.059320	 -0.089075	 -0.062845
 -0.045513	 -0.025819	 -0.038471	  0.076044	  0.032907	 -0.006904	  0.053336	 -0.003011	 -0.103872	 -0.092722	 -0.076820	 -0.086025	 -0.058134
 -0.054717	 -0.016357	 -0.072011	  0.068759	 -0.006186	  0.010931	  0.032900	 -0.017132	 -0.094269	 -0.118007	 -0.081853	 -0.077464	 -0.043723
 -0.081629	 -0.016266	 -0.064052	  0.061502	 -0.060604	 -0.001411	 -0.026812	 -0.019944	 -0.053293	 -0.145153	 -0.073807	 -0.057343	 -0.073161
 -0.089181	  0.040786	 -0.041917	  0.022794	 -0.051167	 -0.051846	 -0.025936	 -0.017766	 -0.059516	 -0.150913	 -0.077781	 -0.004567	 -0.094847
 -0.087545	  0.045234	 -0.025558	  0.044549	 -0.024352	 -0.037482	  0.001172	 -0.030191	 -0.081167	 -0.125433	 -0.048453	  0.005914	 -0.084775
 -0.058637	 -0.000226	 -0.047015	  0.036547	 -0.034712	 -0.063296	  0.003738	 -0.028094	 -0.051686	 -0.127197	 -0.057424	 -0.038111	 -0.055490
 -0.059871	 -0.020086	 -0.052808	  0.016750	 -0.040552	 -0.072408	 -0.003418	 -0.036698	 -0.035250	 -0.079535	 -0.054089	 -0.068212	 -0.061298
 -0.053672	 -0.009052	 -0.015804	 -0.006718	 -0.058609	 -0.080353	 -0.016841	 -0.084343	 -0.031698	 -0.093578	 -0.043848	 -0.056123	 -0.087533
 -0.057606	 -0.034718	  0.014223	 -0.023012	 -0.043381	 -0.061988	  0.002196	 -0.098420	 -0.032042	 -0.094831	 -0.066623	 -0.044051	 -0.115751
 -0.036866	 -0.029762	  0.000892	 -0.032600	 -0.042869	 -0.046498	  0.030298	 -0.084768	 -0.023910	 -0.060116	 -0.074321	 -0.037432	 -0.131079
 -0.046321	 -0.064929	 -0.025720	 -0.042076	 -0.018483	 -0.019870	 -0.014357	 -0.053314	 -0.040122	 -0.090977	 -0.033923	 -0.013426	 -0.118992
 -0.031875	 -0.077695	 -0.011485	 -0.028278	 -0.009143	 -0.001731	 -0.031848	 -0.019121	 -0.039074	 -0.097382	 -0.046140	 -0.029030	 -0.101212
 -0.001899	 -0.059845	  0.044200	 -0.020800	 -0.066814	 -0.027460	 -0.031739	 -0.049702	 -0.054812	 -0.072595	 -0.053761	 -0.078849	 -0.108279
 -0.004494	 -0.039115	  0.013303	 -0.030787	 -0.113844	 -0.041838	 -0.009487	 -0.048033	 -0.025250	 -0.074767	 -0.033431	 -0.079452	 -0.100955
 -0.016421	 -0.036684	 -0.007721	 -0.001127	 -0.119425	 -0.040704	  0.009055	 -0.018899	 -0.021166	 -0.076778	 -0.059624	 -0.055303	 -0.101020
 -0.020185	 -0.021872	 -0.009881	 -0.008432	 -0.131237	 -0.047340	 -0.019985	 -0.009118	 -0.016082	 -0.068545	 -0.064641	 -0.064473	 -0.089212
 -0.039065	  0.004412	 -0.021378	  0.014622	 -0.179808	 -0.054490	 -0.059070	 -0.016848	 -0.010087	 -0.054204	 -0.059267	 -0.072848	 -0.067991
 -0.043124	  0.010330	 -0.026733	  0.037488	 -0.196974	 -0.063922	 -0.034797	 -0.045633	 -0.030896	 -0.044918	 -0.064737	 -0.060695	 -0.067571
 -0.027699	  0.014877	 -0.064863	  0.064792	 -0.189603	 -0.039838	 -0.003095	 -0.054673	 -0.033230	 -0.023222	 -0.067169	 -0.026410	 -0.081259
 -0.021388	 -0.013463	 -0.035677	  0.063882	 -0.176137	  0.004882	  0.002416	 -0.005981	 -0.048790	 -0.027271	  0.017987	 -0.007575	 -0.094263
 -0.012005	 -0.021694	 -0.020496	  0.049375	 -0.173616	 -0.021824	 -0.012135	 -0.032754	 -0.045238	 -0.047938	  0.039640	 -0.058259	 -0.134212
 -0.033862	 -0.034019	 -0.021102	  0.024388	 -0.170938	 -0.001542	 -0.023870	 -0.048692	 -0.048142	 -0.045662	  0.008517	 -0.066840	 -0.130827
 -0.059218	  0.023258	 -0.012201	 -0.003115	 -0.163839	 -0.012782	 -0.039482	 -0.074681	 -0.038605	 -0.051519	  0.034315	 -0.078374	 -0.124617
 -0.022820	  0.025547	 -0.013400	 -0.039462	 -0.126356	 -0.031775	 -0.024792	 -0.074262	 -0.031684	 -0.080425	  0.019658	 -0.078311	 -0.110819
  0.001438	 -0.031953	  0.007065	 -0.036888	 -0.095056	 -0.041543	 -0.020975	 -0.088962	 -0.033345	 -0.106152	 -0.034764	 -0.064446	 -0.134931
  0.020130	 -0.014235	  0.044040	 -0.022155	 -0.087704	 -0.050115	 -0.045976	 -0.071274	 -0.026721	 -0.083974	 -0.033253	 -0.070309	 -0.135236
  0.012645	 -0.045467	  0.032550	  0.014477	 -0.036950	 -0.070168	 -0.055930	 -0.071439	 -0.042969	 -0.068193	 -0.071632	 -0.066679	 -0.128648
  0.008789	 -0.094091	  0.034165	  0.006497	 -0.055590	 -0.078180	 -0.044062	 -0.089747	 -0.026944	 -0.053388	 -0.088305	 -0.085991	 -0.148606
 -0.015783	 -0.090138	  0.040046	  0.022056	 -0.043049	 -0.050530	 -0.025927	 -0.085090	 -0.028538	 -0.079148	 -0.059266	 -0.110335	 -0.155136
 -0.001728	 -0.071971	  0.019385	  0.001057	 -0.022469	 -0.041413	 -0.016517	 -0.072106	 -0.082946	 -0.089200	 -0.053030	 -0.073097	 -0.140627
  0.015896	 -0.066889	 -0.004810	 -0.002258	 -0.021567	 -0.039470	 -0.041677	 -0.062732	 -0.103966	 -0.036569	 -0.051092	 -0.067229	 -0.142059
  0.002298	 -0.075959	 -0.051291	  0.006030	 -0.045831	 -0.037481	 -0.045291	 -0.071122	 -0.091012	 -0.020672	 -0.018217	 -0.090910	 -0.151233
 -0.001666	 -0.078535	 -0.050364	 -0.018975	 -0.038272	 -0.025140	 -0.039366	 -0.070288	 -0.072563	 -0.044078	 -0.013307	 -0.118823	 -0.145485
 -0.034261	 -0.057054	 -0.011390	 -0.008502	 -0.030786	 -0.031442	 -0.061998	 -0.044451	 -0.070090	 -0.062976	 -0.000572	 -0.103988	 -0.149837
 -0.033403	 -0.058173	 -0.028798	 -0.025207	 -0.023633	 -0.033374	 -0.066649	 -0.050270	 -0.075653	 -0.082838	 -0.016410	 -0.082194	 -0.151504
 -0.041818	 -0.058420	 -0.025932	 -0.029534	 -0.037113	 -0.017009	 -0.060159	 -0.065140	 -0.091353	 -0.085189	 -0.017037	 -0.074953	 -0.139674
 -0.036214	 -0.053147	 -0.001321	 -0.012467	 -0.037159	 -0.039082	 -0.061985	 -0.070682	 -0.082202	 -0.083271	 -0.025227	 -0.074346	 -0.116602
 -0.048473	 -0.048801	  0.018898	 -0.016979	 -0.025243	 -0.036509	 -0.079251	 -0.080100	 -0.072040	 -0.095822	 -0.020445	 -0.122778	 -0.119375
 -0.020486	 -0.072622	  0.069642	 -0.010805	 -0.030108	 -0.029408	 -0.042805	 -0.091548	 -0.066196	 -0.112546	 -0.051334	 -0.140378	 -0.156694
  0.004478	 -0.051916	  0.086515	  0.028120	 -0.029904	 -0.043567	 -0.003181	 -0.092109	 -0.043602	 -0.128035	 -0.065143	 -0.173634	 -0.164936
  0.047610	 -0.032510	  0.101624	  0.046057	 -0.020773	 -0.001929	 -0.014548	 -0.123735	 -0.088000	 -0.125550	 -0.074878	 -0.185182	 -0.179329
  0.060046	 -0.042883	  0.103787	  0.044926	 -0.015375	  0.005697	 -0.009370	 -0.147954	 -0.087868	 -0.139727	 -0.055488	 -0.146768	 -0.198357
  0.046015	 -0.067083	  0.132283	  0.007666	 -0.008493	 -0.000782	  0.005726	 -0.131293	 -0.072829	 -0.171547	 -0.060753	 -0.096627	 -0.209520
  0.057862	 -0.098882	  0.132260	 -0.005097	 -0.037960	 -0.035093	 -0.029225	 -0.103683	 -0.051243	 -0.182543	 -0.104020	 -0.053755	 -0.226133
  0.066484	 -0.104313	  0.084765	 -0.011944	 -0.056670	 -0.042993	 -0.051164	 -0.048982	 -0.031092	 -0.164386	 -0.126096	 -0.057272	 -0.198906
  0.044263	 -0.086704	  0.070019	 -0.015231	 -0.050209	 -0.002147	 -0.035399	 -0.041784	 -0.015574	 -0.158143	 -0.100416	 -0.046844	 -0.174715
  0.016006	 -0.072166	  0.035175	 -0.006239	 -0.010237	  0.006273	 -0.020084	 -0.049307	 -0.060842	 -0.146231	 -0.105743	 -0.057617	 -0.180447
  0.008706	 -0.051740	 -0.000307	 -0.012012	  0.007768	 -0.010206	 -0.009888	 -0.049182	 -0.079211	 -0.158140	 -0.099323	 -0.044728	 -0.191845
  0.012583	 -0.018782	  0.009868	 -0.032358	  0.019372	 -0.006207	 -0.016599	 -0.056492	 -0.091224	 -0.172216	 -0.115812	 -0.049724	 -0.149217
  0.017493	 -0.030814	  0.052468	 -0.034989	  0.024451	  0.007904	 -0.023228	 -0.032254	 -0.078682	 -0.179815	 -0.106766	 -0.037447	 -0.137997
  0.027182	 -0.021725	  0.094553	 -0.019035	  0.023444	  0.025445	 -0.041032	 -0.017593	 -0.056082	 -0.167676	 -0.115868	 -0.008570	 -0.136183
  0.023080	 -0.055128	  0.109523	 -0.023193	 -0.009039	  0.051740	 -0.062820	 -0.028546	 -0.077887	 -0.167935	 -0.133350	 -0.010637	 -0.120809
  0.038196	 -0.078174	  0.109360	 -0.005895	 -0.030888	  0.045721	 -0.043377	 -0.031841	 -0.084798	 -0.213281	 -0.139383	 -0.007085	 -0.101978
  0.037119	 -0.062488	  0.070150	 -0.009280	 -0.012939	  0.010980	 -0.036497	 -0.029504	 -0.074969	 -0.248584	 -0.159587	 -0.034199	 -0.126780
  0.059676	 -0.053376	  0.040342	 -0.010773	 -0.033260	  0.015270	 -0.052052	 -0.016892	 -0.095654	 -0.266708	 -0.142295	 -0.038421	 -0.128238
  0.084121	 -0.057084	  0.074871	 -0.016697	 -0.043539	 -0.019321	 -0.068470	 -0.008452	 -0.102970	 -0.229538	 -0.168204	 -0.039535	 -0.111823
  0.077631	 -0.054975	  0.061348	 -0.027165	 -0.026716	 -0.002239	 -0.064223	 -0.006471	 -0.086006	 -0.201190	 -0.132404	 -0.031411	 -0.103626
  0.080747	 -0.039330	  0.071451	 -0.046323	 -0.014516	 -0.036475	 -0.061983	 -0.002845	 -0.093267	 -0.185856	 -0.110925	 -0.029774	 -0.105713
  0.078989	 -0.013843	  0.073846	 -0.058777	  0.003957	 -0.045331	 -0.048305	  0.003138	 -0.074237	 -0.157584	 -0.081164	 -0.035305	 -0.146482
  0.082546	 -0.016404	  0.021647	 -0.053827	 -0.028595	 -0.053584	 -0.017274	 -0.002098	 -0.061556	 -0.110244	 -0.095271	 -0.022448	 -0.173096
  0.081736	 -0.045781	  0.040019	 -0.056942	 -0.039038	 -0.061260	 -0.012789	  0.028712	 -0.053880	 -0.036465	 -0.109641	 -0.044115	 -0.161533
  0.062336	 -0.065279	  0.058067	 -0.057653	 -0.026833	 -0.053975	 -0.013068	  0.017711	 -0.064894	 -0.004318	 -0.091243	 -0.020635	 -0.141622
  0.092646	 -0.055827	  0.046424	 -0.045793	 -0.038893	 -0.068235	 -0.020327	  0.009439	 -0.045419	  0.027363	 -0.124320	 -0.017005	 -0.143147
  0.092043	 -0.044885	  0.032758	 -0.045522	  0.020999	 -0.127079	 -0.018871	  0.011837	 -0.024792	  0.001614	 -0.125979	  0.005097	 -0.125593
  0.086978	 -0.056411	  0.047976	 -0.057645	  0.055686	 -0.090260	 -0.009435	  0.017621	 -0.045916	 -0.015398	 -0.094302	 -0.000440	 -0.137536
  0.075407	 -0.043997	  0.084545	 -0.037291	 -0.037721	 -0.074736	  0.001318	  0.015907	 -0.060934	  0.002275	 -0.067716	 -0.010910	 -0.172549
  0.089296	 -0.021884	  0.121164	 -0.013616	 -0.133893	 -0.099648	  0.021899	  0.028663	 -0.045018	  0.022355	 -0.083466	 -0.032555	 -0.200139
  0.128551	  0.001039	  0.115996	  0.002836	 -0.111547	 -0.071729	 -0.002514	  0.073269	 -0.083121	  0.009022	 -0.088600	 -0.044013	 -0.170969
  0.114053	  0.004132	  0.074504	 -0.010655	 -0.079090	 -0.060217	 -0.007116	  0.055510	 -0.090168	 -0.043619	 -0.069286	 -0.029160	 -0.144433
  0.112768	 -0.027441	  0.043504	 -0.014539	 -0.127485	 -0.036915	  0.003310	  0.036082	 -0.094714	 -0.078565	 -0.051522	 -0.031290	 -0.148707
  0.079209	 -0.052947	  0.054221	 -0.017210	 -0.182896	 -0.016134	  0.012526	  0.013535	 -0.088080	 -0.098584	 -0.051593	 -0.018658	 -0.167307
  0.065383	 -0.041200	  0.097555	 -0.029866	 -0.165699	 -0.020474	  0.014801	  0.017464	 -0.054719	 -0.088176	 -0.037686	 -0.054740	 -0.174118
  0.039594	 -0.049846	  0.100223	 -0.059829	 -0.076601	 -0.006522	 -0.038094	  0.032421	 -0.040919	 -0.095495	 -0.051163	 -0.046632	 -0.152744
  0.082099	 -0.112248	  0.116783	 -0.062098	  0.003974	  0.011219	 -0.043171	  0.014001	 -0.028922	 -0.115247	 -0.068306	 -0.052215	 -0.131967
  0.150314	 -0.106579	  0.133174	 -0.024930	 -0.042783	  0.018905	 -0.060297	  0.018565	 -0.032509	 -0.118627	 -0.047916	 -0.107530	 -0.096166
  0.192335	 -0.083732	  0.156105	 -0.030363	 -0.028740	  0.012991	 -0.079460	  0.075446	 -0.028809	 -0.083507	 -0.038452	 -0.112178	 -0.066788
  0.171216	 -0.092199	  0.134880	 -0.024044	  0.003186	  0.002926	 -0.075713	  0.079173	 -0.012911	 -0.082527	 -0.032003	 -0.076390	 -0.097732
  0.128070	 -0.119428	  0.109015	  0.008948	  0.018381	 -0.000140	 -0.094384	  0.044550	 -0.000673	 -0.060235	 -0.035852	 -0.052973	 -0.141442
  0.101638	 -0.064000	  0.081506	 -0.005423	  0.016416	 -0.009216	 -0.083027	 -0.008507	 -0.029109	 -0.035398	 -0.030999	 -0.050583	 -0.119017
  0.065846	 -0.018194	  0.077133	 -0.020344	  0.041599	 -0.021729	 -0.038921	 -0.000985	 -0.013826	 -0.038602	 -0.021463	 -0.127207	 -0.089821
  0.028545	 -0.033629	  0.067610	 -0.004038	  0.020211	 -0.037266	 -0.027711	  0.016994	 -0.024762	 -0.016247	 -0.015403	 -0.126580	 -0.127465
  0.014362	 -0.044226	  0.059288	 -0.012683	 -0.020393	 -0.010721	 -0.048236	  0.021567	 -0.035713	 -0.021964	 -0.012164	 -0.080479	 -0.155109
  0.009036	 -0.055272	  0.061407	 -0.033001	  0.006213	 -0.001126	 -0.054986	  0.029920	 -0.017649	 -0.096475	 -0.026179	 -0.073580	 -0.152482
 -0.018362	 -0.056780	  0.076186	 -0.065167	  0.058667	 -0.002256	 -0.032002	  0.025203	 -0.011412	 -0.129782	 -0.025209	 -0.044115	 -0.107476
  0.005397	 -0.056023	  0.098555	 -0.078248	  0.058082	 -0.012227	  0.039298	  0.023840	 -0.020383	 -0.143145	 -0.019735	 -0.064682	 -0.113669
  0.010113	 -0.064293	  0.095546	 -0.075840	  0.037189	 -0.006626	  0.045625	  0.037899	 -0.030836	 -0.140634	 -0.033303	 -0.092331	 -0.108739
  0.011400	 -0.087042	  0.117921	 -0.145720	  0.025529	 -0.001302	  0.062363	  0.031985	 -0.054275	 -0.090763	  0.006239	 -0.112033	 -0.103197
  0.017607	 -0.071049	  0.136737	 -0.144958	 -0.030259	  0.019076	  0.057129	  0.020134	 -0.062538	 -0.048401	  0.006717	 -0.083786	 -0.126756
  0.049104	 -0.066483	  0.164209	 -0.131243	 -0.029004	  0.027931	  0.071070	  0.023160	 -0.035861	 -0.010930	 -0.018171	 -0.045254	 -0.127492
  0.036531	 -0.077700	  0.142779	 -0.140624	 -0.038094	  0.036446	  0.074650	  0.037484	 -0.061552	  0.017152	 -0.006850	 -0.084374	 -0.152030
  0.050554	 -0.050572	  0.110856	 -0.106230	 -0.046601	  0.059057	  0.066235	  0.023121	 -0.061821	  0.000481	  0.004355	 -0.101058	 -0.181481
  0.033070	 -0.077644	  0.095419	 -0.111173	 -0.041242	  0.057300	  0.051110	 -0.001010	 -0.048236	 -0.026291	 -0.033905	 -0.091299	 -0.152536
  0.007526	 -0.091557	  0.106422	 -0.110426	 -0.021072	  0.027879	  0.069083	  0.040810	 -0.054683	 -0.052144	 -0.051570	 -0.071898	 -0.103197
  0.044885	 -0.082265	  0.136926	 -0.109299	 -0.028213	  0.009643	  0.066842	  0.076087	 -0.063274	 -0.078548	 -0.065211	 -0.069902	 -0.117970
  0.009947	 -0.106723	  0.169275	 -0.108568	 -0.023785	  0.038146	  0.054206	  0.077915	 -0.051035	 -0.088266	 -0.054972	 -0.096503	 -0.151790
  0.007082	 -0.102650	  0.174267	 -0.129196	 -0.028758	  0.022986	  0.063717	  0.059273	 -0.068624	 -0.058805	 -0.058595	 -0.107055	 -0.107882
  0.006411	 -0.085047	  0.127343	 -0.097023	 -0.037613	  0.022576	  0.085929	  0.037149	 -0.076759	 -0.014978	 -0.062063	 -0.108262	 -0.092939
 -0.012998	 -0.099226	  0.102834	 -0.038559	 -0.046896	  0.041684	  0.080174	  0.034838	 -0.056793	 -0.012733	 -0.078613	 -0.127516	 -0.082750
  0.008058	 -0.127212	  0.090951	  0.003895	 -0.063279	  0.067199	  0.071200	  0.015580	 -0.073106	 -0.023371	 -0.106597	 -0.180067	 -0.084684
  0.034708	 -0.135750	  0.087700	  0.025543	 -0.087054	  0.059092	  0.071809	  0.026181	 -0.047112	 -0.026149	 -0.104682	 -0.152661	 -0.099213
  0.038467	 -0.101457	  0.094011	 -0.004609	 -0.114687	  0.032811	  0.059824	  0.003899	 -0.059177	 -0.013995	 -0.110834	 -0.159622	 -0.112829
  0.077220	 -0.078868	  0.101755	  0.002411	 -0.054601	  0.023919	  0.025637	  0.029804	 -0.077992	 -0.005839	 -0.106000	 -0.160790	 -0.102925
  0.083064	 -0.122806	  0.096291	  0.011561	  0.041317	  0.005962	  0.013164	  0.017490	 -0.091611	  0.029414	 -0.070390	 -0.145276	 -0.051185
  0.061718	 -0.113205	  0.102669	 -0.000647	  0.076282	  0.008722	 -0.009252	  0.019885	 -0.055267	  0.032819	 -0.068069	 -0.153821	 -0.042556
  0.031009	 -0.110659	  0.048019	 -0.019863	  0.070057	  0.010943	 -0.047527	  0.064539	 -0.056717	  0.017371	 -0.040079	 -0.145934	 -0.054975
  0.059967	 -0.096740	  0.029869	 -0.044043	  0.049574	  0.024815	 -0.046502	  0.084992	 -0.047242	  0.039585	 -0.060811	 -0.119716	 -0.068519
  0.035926	 -0.128554	  0.029694	 -0.055841	  0.043221	  0.050224	 -0.001332	  0.075231	 -0.036000	  0.037220	 -0.073808	 -0.082965	 -0.115047
  0.000275	 -0.152216	  0.070281	 -0.059127	  0.012315	  0.015161	  0.039286	  0.056219	 -0.045645	  0.032385	 -0.088289	 -0.057925	 -0.091500
  0.016900	 -0.143545	  0.079459	 -0.044168	 -0.024225	  0.003874	  0.008592	  0.042932	 -0.042880	  0.043871	 -0.092114	 -0.057185	 -0.067955
  0.057859	 -0.128710	  0.088672	 -0.035156	 -0.018730	 -0.028338	  0.018845	  0.019187	 -0.034174	  0.018024	 -0.087043	 -0.043937	 -0.045253
  0.076769	 -0.095000	  0.109061	 -0.039766	 -0.022227	 -0.067898	  0.016650	  0.001932	 -0.035890	 -0.002697	 -0.079947	 -0.094552	 -0.056481
  0.080468	 -0.107045	  0.137143	 -0.035357	 -0.000963	 -0.041777	  0.003199	 -0.003074	 -0.004025	  0.017725	 -0.056713	 -0.104710	 -0.063024
  0.118263	 -0.104542	  0.115834	 -0.035670	 -0.023849	 -0.038105	 -0.014640	 -0.013920	  0.011912	  0.023086	 -0.079572	 -0.079824	 -0.036710
  0.080542	 -0.087563	  0.073702	 -0.046295	 -0.044789	 -0.013000	 -0.016292	  0.005951	  0.001427	  0.011095	 -0.090039	 -0.100873	 -0.019311
  0.058009	 -0.086756	  0.032610	 -0.075204	 -0.062215	 -0.000278	 -0.015300	 -0.004645	 -0.003674	  0.002742	 -0.095418	 -0.072699	 -0.007722
  0.057809	 -0.067598	  0.038739	 -0.072375	 -0.083286	 -0.030447	  0.012383	  0.009320	 -0.025661	  0.024109	 -0.100794	 -0.050533	 -0.038027
  0.045223	 -0.062474	  0.057639	 -0.024143	 -0.072924	 -0.043333	  0.032172	  0.005436	 -0.022188	  0.038557	 -0.091133	 -0.038642	 -0.038591
  0.061187	 -0.045716	  0.066074	 -0.018144	 -0.076960	 -0.024726	  0.028688	 -0.012422	 -0.019194	  0.083536	 -0.069017	 -0.034640	 -0.041907
  0.078545	 -0.070719	  0.041744	 -0.035593	 -0.072000	  0.000777	  0.024565	 -0.015199	 -0.008967	  0.102038	 -0.085879	 -0.033757	 -0.045738
  0.046264	 -0.038537	  0.047686	 -0.065588	 -0.064651	 -0.008767	  0.015700	 -0.014251	 -0.026709	  0.096076	 -0.043800	 -0.047833	 -0.050390
  0.031290	 -0.023774	  0.025134	 -0.052611	 -0.025689	  0.008405	  0.037308	  0.014917	 -0.047649	  0.089070	  0.020802	 -0.026584	 -0.085128
 -0.003739	 -0.022680	  0.011895	 -0.037140	 -0.024648	  0.011109	  0.060729	 -0.006645	 -0.037361	  0.040002	  0.009159	 -0.022492	 -0.065836
 -0.004724	 -0.017078	 -0.017676	 -0.074684	 -0.048571	  0.027837	  0.029683	 -0.014826	 -0.025159	  0.011685	  0.001929	 -0.004140	 -0.044954
  0.013968	 -0.019917	 -0.006968	 -0.074389	 -0.045428	  0.028602	  0.003162	 -0.018680	 -0.011822	  0.025801	 -0.021773	  0.009841	 -0.061942
  0.017490	 -0.015822	  0.027977	 -0.055363	 -0.019204	  0.043922	  0.009958	  0.035863	 -0.000406	  0.050064	  0.000111	  0.027542	 -0.061734
  0.048293	 -0.045051	  0.058984	 -0.036366	  0.008232	  0.068820	  0.010857	  0.034775	 -0.030361	  0.039765	  0.028617	  0.021173	 -0.085296
  0.075132	 -0.049565	  0.083502	 -0.031391	 -0.009613	  0.059371	  0.010468	  0.017795	 -0.061327	  0.032496	  0.023152	  0.007225	 -0.091439
  0.089652	 -0.042157	  0.072096	 -0.039754	 -0.033286	  0.060912	 -0.014100	  0.006989	 -0.089035	  0.017951	  0.029281	 -0.022601	 -0.061251
  0.079756	 -0.019372	  0.058415	 -0.031552	 -0.044533	  0.071918	 -0.015961	 -0.002161	 -0.101062	  0.008571	  0.029056	 -0.008192	 -0.038859
  0.052487	 -0.022951	  0.025834	 -0.042921	 -0.050112	  0.069080	 -0.020381	 -0.004438	 -0.096052	  0.016093	 -0.000406	  0.038350	 -0.040699
  0.066785	 -0.060674	  0.041602	 -0.041223	 -0.043543	  0.043354	  0.017144	 -0.009516	 -0.130908	 -0.015343	 -0.041571	  0.000478	 -0.038505
  0.064603	 -0.080957	  0.046564	 -0.001569	 -0.057862	  0.050996	  0.048412	 -0.041267	 -0.166855	 -0.034362	 -0.045839	 -0.010312	 -0.015041
  0.074814	 -0.055214	  0.027975	  0.007266	 -0.012176	  0.039961	  0.016858	 -0.046141	 -0.142658	 -0.025131	 -0.042342	  0.012378	 -0.012965
  0.067158	 -0.045474	  0.046909	 -0.000617	  0.020583	  0.061283	  0.003423	 -0.014216	 -0.084804	 -0.031545	 -0.013833	 -0.002013	 -0.026017
  0.077036	 -0.019415	  0.076019	 -0.012410	 -0.069430	  0.048552	  0.012410	  0.019836	 -0.069639	  0.016456	  0.007655	  0.002278	 -0.038364
  0.061813	 -0.011496	  0.066105	 -0.030083	 -0.123912	  0.073849	  0.008299	  0.041244	 -0.057224	  0.053416	  0.006861	  0.022144	  0.000131
  0.060208	 -0.043042	  0.070678	 -0.051160	 -0.061048	  0.074122	 -0.010367	  0.014660	 -0.056402	  0.071077	  0.000589	 -0.005852	  0.009901
  0.054943	 -0.071270	  0.070358	 -0.035348	  0.007358	  0.071476	 -0.005393	  0.006370	 -0.075597	  0.044757	  0.013646	 -0.001791	 -0.039555
  0.032933	 -0.077837	  0.044568	 -0.035529	 -0.047772	  0.081376	 -0.007346	 -0.036496	 -0.058152	  0.022404	  0.023918	  0.016630	 -0.044641
  0.051393	 -0.077232	  0.045995	 -0.071710	 -0.132785	  0.091674	 -0.025520	 -0.033539	 -0.047908	 -0.001528	  0.018292	 -0.004849	 -0.043020
  0.035402	 -0.083684	  0.043669	 -0.047052	 -0.098834	  0.068852	 -0.011130	 -0.042372	 -0.066544	 -0.031059	  0.036786	 -0.016813	 -0.010201
  0.023039	 -0.081780	  0.023386	 -0.034520	 -0.036154	  0.041521	 -0.019147	 -0.041565	 -0.056024	 -0.016804	  0.061476	 -0.045021	 -0.001421
  0.032254	 -0.073114	 -0.005156	 -0.027770	 -0.030241	  0.041430	 -0.025622	 -0.047636	 -0.054056	 -0.020442	  0.050372	 -0.043868	  0.018077
  0.034885	 -0.072628	 -0.018351	 -0.002899	 -0.016969	  0.052410	  0.007514	 -0.038820	 -0.082656	 -0.050206	  0.001494	 -0.030843	  0.034967
  0.050918	 -0.029751	 -0.026302	  0.010755	  0.005042	  0.056657	  0.034530	 -0.048955	 -0.069901	 -0.045041	  0.003746	 -0.050251	  0.014710
  0.027088	 -0.028310	 -0.016360	  0.057717	  0.011649	  0.042627	  0.044116	 -0.064296	 -0.075647	 -0.021145	  0.011058	 -0.023580	  0.013944
  0.042432	  0.004803	 -0.005381	  0.054565	 -0.020233	  0.025652	  0.039296	 -0.049698	 -0.098331	 -0.019542	 -0.047894	 -0.020996	  0.031171
  0.042367	 -0.015981	 -0.030959	  0.042274	 -0.049019	  0.025046	  0.015669	 -0.016095	 -0.104859	 -0.006944	 -0.059104	 -0.053491	  0.037853
  0.033002	 -0.033361	 -0.038235	  0.027501	 -0.006223	  0.036015	  0.006148	 -0.017858	 -0.104666	 -0.016366	 -0.041261	 -0.068464	  0.004553
