# Supplementary material for: A fluorescent photoimmunoconjugate for imaging of cholesteatoma
Source: Sci Rep. 2022 Nov 19;12:19905. doi: 10.1038/s41598-022-22072-9 (PMC9675863; doi:10.1038/s41598-022-22072-9)
Supplement: Supplementary file 2 — Supplementary Information 2. [file 41598_2022_22072_MOESM2_ESM.zip › Data/ABR-28-6]

:RUN-6	LEVEL SWEEP	TEMP:NaN	5/12/2018	12:41 PM	NaNHR:
:SW EAR: R	SW FREQ: 32.00	# AVERAGES: 512	REP RATE (/sec): 40	DRIVER: RS Tweeter	SAMPLE (�sec): 40	
:NOTES-
:CHAMBER-CH4B-PXI
:CFTS Version: V2.7.2 (R850)
:LEVELS:20;25;30;35;40;45;50;55;60;65;70;75;80;
:DATA
 -0.038454	  0.010340	  0.005640	  0.057957	  0.054126	  0.051343	  0.108046	  0.055442	  0.021980	  0.015754	  0.002367	  0.006992	 -0.040481
 -0.041770	  0.026603	 -0.035554	  0.033151	  0.027120	  0.032766	  0.074579	  0.058531	 -0.003228	  0.031219	 -0.008484	 -0.010996	 -0.022621
  0.017583	  0.006624	 -0.072876	  0.034714	  0.011949	  0.025310	  0.080404	  0.046837	  0.008210	  0.022628	 -0.009101	 -0.011201	 -0.050556
  0.040833	 -0.054308	 -0.049036	  0.001529	  0.034092	  0.024456	  0.085815	  0.058140	 -0.009494	 -0.039754	  0.013399	 -0.027257	 -0.082569
  0.006804	 -0.085471	 -0.046600	 -0.005347	  0.028407	  0.043065	  0.086121	  0.052936	 -0.014438	 -0.032579	  0.002394	 -0.023843	 -0.052245
 -0.010883	 -0.065510	 -0.027069	 -0.056333	  0.006892	  0.059642	  0.047390	  0.007212	  0.036477	  0.002446	 -0.025886	 -0.021362	 -0.050145
 -0.019332	 -0.039699	  0.002015	 -0.033895	 -0.000356	  0.066222	  0.035334	 -0.050509	  0.016066	 -0.003656	 -0.028064	  0.013845	 -0.045693
 -0.010246	 -0.057470	  0.031396	  0.016948	 -0.017717	  0.057363	  0.042327	 -0.061126	 -0.018503	  0.000118	 -0.028271	  0.038802	  0.013581
  0.006988	 -0.008791	  0.023635	  0.045563	 -0.025349	  0.047186	  0.033701	 -0.037013	 -0.040725	 -0.037574	 -0.018882	  0.019644	 -0.010167
 -0.005466	  0.030748	  0.035187	  0.022100	 -0.053712	  0.037537	  0.002669	 -0.012670	 -0.038590	 -0.058252	  0.005380	  0.016425	 -0.019193
 -0.017750	  0.030461	  0.025708	  0.005109	 -0.046717	  0.002379	 -0.011538	  0.030448	 -0.034386	 -0.061815	  0.022879	 -0.011224	 -0.026780
 -0.026305	  0.046057	 -0.002591	  0.003184	 -0.041626	 -0.041432	  0.003350	  0.041240	 -0.021596	 -0.028449	  0.017800	 -0.027839	 -0.053544
 -0.021917	  0.040586	 -0.043856	 -0.018124	 -0.012599	 -0.050518	 -0.013795	  0.006331	  0.012295	  0.001760	  0.005965	 -0.051514	 -0.033296
 -0.004218	  0.026939	 -0.008451	 -0.038586	  0.037539	 -0.091757	 -0.027400	 -0.008138	 -0.000966	 -0.024293	  0.002140	 -0.034190	 -0.021067
  0.002307	 -0.000598	  0.011529	 -0.017495	 -0.010941	 -0.085486	 -0.080392	 -0.050000	 -0.019691	 -0.011091	  0.010407	 -0.032002	  0.019745
 -0.015359	 -0.002316	  0.024393	 -0.023512	 -0.028051	 -0.043406	 -0.116449	 -0.087025	  0.003640	  0.021874	 -0.005170	 -0.038783	  0.038486
 -0.006942	  0.013777	  0.043315	 -0.020628	 -0.001649	 -0.018253	 -0.097046	 -0.031712	  0.022484	  0.022371	 -0.007521	  0.009572	  0.064180
  0.032062	  0.040580	  0.047804	 -0.022128	  0.005021	 -0.032030	 -0.097129	 -0.020542	  0.014763	  0.021382	 -0.030114	  0.030751	  0.102957
  0.053392	  0.021541	  0.022456	 -0.004824	  0.007206	 -0.029816	 -0.090855	 -0.001220	  0.024748	  0.068916	  0.019113	  0.075611	  0.125821
  0.058672	  0.019909	  0.012954	  0.020615	  0.026365	 -0.054572	 -0.065131	  0.002838	  0.040953	  0.088997	  0.059651	  0.078568	  0.143586
  0.054075	  0.023560	  0.041085	  0.011866	  0.049260	 -0.047473	 -0.084678	 -0.003641	  0.073347	  0.075621	  0.076026	  0.032586	  0.156686
  0.100020	  0.061132	  0.025396	 -0.030277	  0.041563	 -0.050201	 -0.079827	  0.004483	  0.063073	  0.085293	  0.064544	  0.035085	  0.143912
  0.142266	  0.088822	  0.009561	 -0.024718	  0.029474	 -0.027764	 -0.062742	 -0.020205	  0.030486	  0.075036	  0.095869	  0.030701	  0.139821
  0.113399	  0.067968	  0.013635	 -0.042399	  0.017094	 -0.017484	 -0.070209	 -0.028859	  0.022077	  0.066433	  0.102121	  0.051366	  0.185163
  0.033219	  0.029798	 -0.035649	 -0.047899	 -0.000074	  0.018662	 -0.063054	 -0.015100	  0.061768	  0.093395	  0.124999	  0.117464	  0.217827
  0.030907	  0.024275	 -0.039487	  0.001957	 -0.001617	  0.047245	 -0.094002	 -0.005512	  0.082318	  0.131995	  0.147604	  0.187668	  0.278481
  0.069788	  0.027324	 -0.032329	  0.040097	  0.022638	  0.071959	 -0.091456	  0.034252	  0.132592	  0.167291	  0.195314	  0.268734	  0.330816
  0.079264	 -0.007380	 -0.029414	  0.066037	  0.032299	  0.065926	 -0.073152	  0.056233	  0.188494	  0.227258	  0.223169	  0.295817	  0.324988
  0.074498	 -0.054141	 -0.007485	  0.111663	  0.028316	  0.056833	 -0.035932	  0.127464	  0.189018	  0.241074	  0.248145	  0.287650	  0.314631
  0.001568	 -0.030934	  0.002045	  0.107102	  0.018187	  0.049491	  0.016385	  0.169584	  0.227109	  0.226353	  0.248143	  0.249242	  0.293180
  0.017179	  0.031355	  0.004725	  0.069694	  0.033559	  0.026061	  0.042796	  0.210287	  0.269203	  0.240402	  0.200126	  0.175294	  0.250045
  0.051456	  0.050749	  0.003414	  0.075503	  0.055162	  0.042208	  0.072291	  0.209738	  0.289496	  0.210472	  0.165011	  0.135724	  0.181644
  0.058050	  0.031661	 -0.022183	  0.090074	  0.076685	  0.051481	  0.050430	  0.176777	  0.269243	  0.209294	  0.115622	  0.075013	  0.114332
  0.060208	  0.008746	  0.005479	  0.062421	  0.099345	  0.060415	  0.029773	  0.164440	  0.202311	  0.199485	  0.070360	  0.008027	  0.053809
  0.018608	  0.021845	  0.001745	  0.079363	  0.098255	  0.034272	  0.010346	  0.156573	  0.168620	  0.147739	  0.012933	 -0.042924	 -0.010420
  0.002474	  0.014113	  0.004951	  0.113529	  0.119528	 -0.005924	 -0.002121	  0.171049	  0.155857	  0.080294	 -0.057841	 -0.107881	 -0.100519
  0.016260	  0.017152	 -0.012839	  0.092138	  0.079120	 -0.015367	 -0.037412	  0.164995	  0.101819	  0.026008	 -0.091987	 -0.153368	 -0.158436
  0.011747	  0.055442	 -0.002369	  0.084845	  0.025157	 -0.028592	 -0.072744	  0.091823	  0.016149	 -0.046009	 -0.127586	 -0.168435	 -0.191985
  0.023260	  0.039620	 -0.005196	  0.074335	  0.008558	 -0.022688	 -0.112079	  0.040536	 -0.009616	 -0.099769	 -0.148318	 -0.144944	 -0.133943
  0.029952	  0.053738	  0.021040	  0.050715	  0.008471	 -0.001361	 -0.151536	  0.023766	 -0.003578	 -0.089531	 -0.099264	 -0.095600	 -0.069114
  0.046130	  0.065572	  0.020652	  0.052605	  0.006885	 -0.021164	 -0.170790	 -0.033874	  0.021928	 -0.027381	 -0.008147	 -0.006973	  0.013629
  0.025248	  0.063024	  0.025696	  0.032515	  0.000603	 -0.005727	 -0.168988	 -0.027467	  0.039122	  0.018534	  0.069955	  0.078356	  0.102596
  0.031810	  0.082761	  0.016409	  0.052247	 -0.010259	 -0.020351	 -0.155092	 -0.012162	  0.048146	  0.068387	  0.168054	  0.133185	  0.137090
  0.046175	  0.054161	  0.023931	  0.091582	 -0.017106	 -0.002342	 -0.141598	  0.049758	  0.116296	  0.140006	  0.215077	  0.149281	  0.172092
  0.084042	  0.024644	  0.031139	  0.099248	 -0.054769	  0.013589	 -0.081511	  0.078424	  0.141360	  0.177632	  0.218562	  0.147836	  0.141661
  0.082585	  0.037109	  0.040080	  0.099834	 -0.069812	  0.025607	 -0.008273	  0.114968	  0.186487	  0.226012	  0.229459	  0.102190	  0.073747
  0.090568	  0.049772	  0.041287	  0.075462	 -0.082809	  0.065115	  0.039583	  0.170184	  0.237450	  0.192586	  0.167828	  0.060485	  0.036760
  0.071295	  0.000861	  0.064746	  0.073438	 -0.075851	  0.105520	  0.083102	  0.208011	  0.249508	  0.149912	  0.131059	  0.056664	  0.022007
  0.071353	  0.002635	  0.060328	  0.097024	 -0.010657	  0.103460	  0.099464	  0.206305	  0.253972	  0.139005	  0.089113	  0.057276	  0.019843
  0.043414	  0.028921	  0.064152	  0.113759	  0.036085	  0.122591	  0.055969	  0.196922	  0.238281	  0.127519	  0.047030	  0.058648	  0.013260
  0.027319	  0.022936	  0.037117	  0.138560	  0.029419	  0.149369	  0.007942	  0.194563	  0.218473	  0.085684	  0.075392	  0.066482	  0.014005
  0.038478	  0.020948	  0.048388	  0.164150	  0.062960	  0.158859	 -0.011140	  0.118379	  0.200880	  0.046502	  0.068827	  0.053359	  0.015317
  0.055949	  0.066394	  0.039739	  0.129483	  0.085303	  0.116288	  0.001987	  0.096264	  0.197715	  0.019727	  0.048177	  0.041659	  0.022630
  0.107853	  0.049059	  0.019079	  0.116882	  0.039122	  0.110598	  0.013905	  0.095666	  0.176759	  0.022393	  0.035353	  0.060057	  0.014902
  0.114755	  0.059639	  0.017178	  0.104968	 -0.025490	  0.127441	  0.055832	  0.094122	  0.152778	  0.026315	  0.013656	  0.069930	 -0.007050
  0.065316	  0.100385	 -0.003900	  0.099465	 -0.014445	  0.139876	  0.053384	  0.085340	  0.120452	  0.031236	  0.008322	  0.048973	 -0.041204
  0.049917	  0.108303	  0.012324	  0.116455	 -0.007113	  0.109199	  0.044813	  0.075729	  0.099929	  0.030557	 -0.027491	  0.025197	 -0.088897
  0.083851	  0.093032	  0.021041	  0.084746	  0.010702	  0.059339	  0.040768	  0.049609	  0.093357	  0.040939	  0.003318	 -0.030507	 -0.105747
  0.130695	  0.103591	  0.000477	  0.092978	  0.035551	  0.050300	  0.030368	  0.040708	  0.097560	  0.028250	  0.020849	 -0.066380	 -0.081564
  0.175762	  0.115904	 -0.007352	  0.087372	  0.060224	  0.065806	  0.000926	  0.061187	  0.071325	  0.000598	  0.039821	 -0.036579	 -0.055286
  0.160831	  0.120173	 -0.005170	  0.099142	  0.057998	  0.071156	 -0.010449	  0.037621	  0.030454	 -0.021179	 -0.016707	 -0.047153	 -0.048498
  0.150328	  0.115847	 -0.000411	  0.130116	  0.034125	  0.068347	  0.009496	  0.007356	  0.040664	 -0.040213	 -0.050147	 -0.050597	 -0.065490
  0.127326	  0.115334	 -0.005840	  0.151243	  0.056992	  0.100224	  0.004799	 -0.001385	  0.070133	 -0.053307	 -0.048090	 -0.053810	 -0.068512
  0.126334	  0.102170	 -0.015548	  0.134452	  0.052906	  0.063487	  0.007497	 -0.008621	  0.057233	 -0.032530	 -0.032083	 -0.032107	 -0.009440
  0.153895	  0.061654	  0.007985	  0.137361	  0.056078	  0.051506	  0.010908	  0.007103	  0.084565	  0.022902	  0.013309	  0.047004	  0.035750
  0.121737	  0.057675	 -0.003092	  0.120127	  0.043342	  0.087144	 -0.000097	  0.019401	  0.107207	  0.043079	  0.034857	  0.101757	  0.067794
  0.087760	  0.080482	 -0.014945	  0.081926	  0.013651	  0.114170	 -0.025173	  0.049178	  0.123831	  0.076904	  0.060482	  0.134805	  0.138289
  0.126643	  0.073272	  0.007239	  0.079537	 -0.007818	  0.107661	 -0.013292	  0.097586	  0.171604	  0.100129	  0.099259	  0.147926	  0.178983
  0.171614	  0.050499	  0.022624	  0.060636	 -0.009180	  0.102786	  0.026352	  0.105387	  0.191075	  0.157488	  0.131748	  0.118302	  0.154743
  0.161729	  0.053136	 -0.003929	  0.082667	 -0.032470	  0.096030	  0.013148	  0.126577	  0.205169	  0.194374	  0.122121	  0.093473	  0.123451
  0.133996	  0.038297	 -0.021871	  0.087465	 -0.044672	  0.075400	  0.032625	  0.177886	  0.197285	  0.200350	  0.087500	  0.106569	  0.102859
  0.117134	  0.091233	  0.002369	  0.095657	 -0.027432	  0.075716	  0.059214	  0.212022	  0.224036	  0.188519	  0.076046	  0.117995	  0.088153
  0.147780	  0.110017	 -0.008012	  0.117972	  0.000251	  0.062479	  0.061799	  0.188916	  0.238860	  0.191889	  0.064924	  0.110953	  0.098232
  0.153050	  0.101421	 -0.002093	  0.136527	 -0.008675	  0.097427	  0.085038	  0.174859	  0.213533	  0.157922	  0.112502	  0.114938	  0.107284
  0.131777	  0.117111	  0.013191	  0.169629	  0.013678	  0.136395	  0.127940	  0.139671	  0.203815	  0.115680	  0.150368	  0.117789	  0.120257
  0.103872	  0.108838	  0.002311	  0.167713	  0.010959	  0.153960	  0.119906	  0.090230	  0.195367	  0.101673	  0.177165	  0.133755	  0.160436
  0.059273	  0.089747	  0.027182	  0.157983	 -0.007158	  0.162060	  0.092071	  0.095065	  0.207379	  0.102619	  0.175598	  0.152551	  0.196193
  0.081456	  0.088374	  0.018875	  0.160934	  0.013954	  0.169786	  0.065796	  0.101497	  0.241374	  0.117789	  0.191820	  0.186406	  0.217924
  0.140147	  0.079658	  0.022893	  0.125539	  0.045331	  0.196206	  0.071554	  0.120225	  0.258872	  0.140288	  0.227412	  0.238063	  0.276704
  0.165814	  0.082391	  0.030277	  0.097819	  0.032058	  0.200955	  0.092244	  0.145149	  0.246919	  0.178815	  0.211358	  0.242395	  0.330975
  0.120566	  0.102191	  0.010536	  0.071237	  0.000291	  0.208721	  0.102034	  0.191091	  0.282604	  0.189813	  0.243269	  0.317243	  0.408071
  0.092608	  0.110330	 -0.017702	  0.066890	  0.028576	  0.211294	  0.119947	  0.178804	  0.301882	  0.193856	  0.285853	  0.382758	  0.512571
  0.096712	  0.120193	 -0.029583	  0.104302	  0.050872	  0.226199	  0.112581	  0.193995	  0.323850	  0.207736	  0.349560	  0.426859	  0.539035
  0.143788	  0.119000	  0.023023	  0.154423	  0.039922	  0.247697	  0.108502	  0.241404	  0.346377	  0.213495	  0.409170	  0.473973	  0.590015
  0.168109	  0.111193	  0.032863	  0.133410	  0.024386	  0.206838	  0.107284	  0.246502	  0.337226	  0.260410	  0.458936	  0.484907	  0.650094
  0.145163	  0.118302	  0.031093	  0.113972	  0.038082	  0.214496	  0.097255	  0.282625	  0.372956	  0.352877	  0.500452	  0.511011	  0.663464
  0.091768	  0.129516	  0.008463	  0.112114	  0.064942	  0.227632	  0.125573	  0.324795	  0.375516	  0.439358	  0.484227	  0.531982	  0.673872
  0.110011	  0.115197	  0.020306	  0.123295	  0.031828	  0.247409	  0.158598	  0.340448	  0.427874	  0.471525	  0.484998	  0.548881	  0.612191
  0.151444	  0.086080	  0.035135	  0.143287	  0.017415	  0.262919	  0.206194	  0.335304	  0.462940	  0.453473	  0.501631	  0.536281	  0.552235
  0.130343	  0.031971	  0.028369	  0.170665	  0.069444	  0.258194	  0.233434	  0.366336	  0.469933	  0.460626	  0.487857	  0.538143	  0.517532
  0.112500	 -0.002825	  0.010330	  0.151615	  0.095290	  0.282911	  0.259799	  0.425112	  0.451969	  0.433722	  0.471897	  0.510383	  0.487332
  0.121228	  0.000882	  0.001400	  0.123428	  0.092514	  0.314066	  0.288198	  0.466325	  0.462750	  0.409488	  0.465625	  0.444061	  0.429468
  0.113392	  0.025753	  0.032841	  0.117649	  0.095110	  0.353735	  0.331711	  0.456967	  0.490546	  0.408287	  0.412158	  0.366430	  0.361381
  0.147765	  0.032300	  0.043551	  0.150858	  0.127760	  0.374554	  0.331402	  0.429508	  0.470438	  0.382624	  0.329633	  0.321013	  0.295393
  0.112542	  0.036027	  0.034186	  0.173583	  0.141966	  0.391674	  0.315155	  0.401262	  0.415997	  0.393660	  0.268475	  0.244526	  0.229797
  0.051581	  0.095326	  0.055361	  0.216184	  0.128976	  0.396009	  0.286151	  0.355833	  0.379164	  0.337732	  0.233126	  0.184621	  0.190399
  0.040903	  0.097436	  0.069744	  0.225502	  0.182279	  0.415573	  0.265587	  0.356106	  0.315150	  0.229383	  0.211003	  0.152479	  0.170020
  0.061008	  0.072101	  0.080220	  0.241208	  0.215278	  0.400052	  0.269254	  0.329991	  0.305320	  0.143815	  0.188028	  0.121961	  0.133990
  0.079519	  0.069683	  0.058116	  0.216878	  0.187558	  0.389181	  0.277433	  0.281356	  0.262673	  0.069052	  0.166709	  0.097795	  0.121540
  0.065700	  0.083476	  0.024112	  0.196793	  0.148736	  0.371128	  0.238184	  0.219246	  0.222186	  0.060769	  0.132696	  0.044236	  0.107766
  0.042316	  0.125353	  0.031333	  0.211898	  0.177167	  0.346322	  0.191045	  0.165164	  0.203695	  0.054183	  0.100210	  0.025095	  0.066209
  0.036667	  0.115574	  0.018557	  0.203974	  0.215655	  0.327638	  0.204981	  0.099260	  0.127772	  0.020824	  0.094920	  0.042245	  0.057231
  0.060573	  0.100895	 -0.004117	  0.238482	  0.193632	  0.311487	  0.175321	  0.083263	  0.096396	  0.010158	  0.080369	  0.019583	  0.014147
  0.098308	  0.093515	 -0.006148	  0.248728	  0.156667	  0.289860	  0.128141	  0.061116	  0.097064	 -0.008078	  0.004985	 -0.052486	 -0.041955
  0.107173	  0.078206	  0.011595	  0.238310	  0.134726	  0.254576	  0.073661	  0.044032	  0.082012	 -0.065727	 -0.015924	 -0.099084	 -0.088851
  0.091307	  0.050770	  0.001473	  0.239425	  0.120345	  0.217437	  0.050435	  0.027343	  0.037919	 -0.119798	 -0.063747	 -0.142339	 -0.098441
  0.037006	  0.046623	  0.006781	  0.229149	  0.091003	  0.200920	  0.032214	 -0.019510	  0.034924	 -0.121338	 -0.105265	 -0.155864	 -0.124524
  0.038856	  0.062985	  0.042494	  0.211148	  0.072247	  0.175105	 -0.024718	 -0.052661	  0.004335	 -0.063348	 -0.054520	 -0.139175	 -0.112483
  0.092018	  0.069651	  0.086545	  0.190240	  0.050556	  0.163369	 -0.042707	 -0.066278	  0.013556	 -0.027742	 -0.013817	 -0.096087	 -0.074331
  0.087128	  0.056625	  0.091254	  0.228624	  0.064574	  0.150145	 -0.035801	 -0.075516	  0.036926	 -0.010324	  0.027948	 -0.052786	 -0.047246
  0.033404	  0.058775	  0.104166	  0.246152	  0.061858	  0.119880	 -0.028414	 -0.089536	  0.011642	  0.022945	  0.053343	 -0.003796	 -0.033117
 -0.001479	  0.082694	  0.087829	  0.234590	  0.097204	  0.098786	 -0.007294	 -0.088877	 -0.008624	  0.066630	  0.088684	  0.007251	  0.023709
  0.031413	  0.057323	  0.058980	  0.206558	  0.091015	  0.092127	  0.006910	 -0.076598	  0.003623	  0.110402	  0.123662	  0.028397	  0.026863
  0.085470	  0.042537	  0.061898	  0.145535	  0.027693	  0.082800	 -0.002522	 -0.057613	  0.048810	  0.134553	  0.148315	  0.062989	 -0.036472
  0.109050	  0.035155	  0.070520	  0.150001	  0.004311	  0.029713	 -0.036484	 -0.033019	  0.096898	  0.160401	  0.154783	  0.030863	 -0.072438
  0.071435	  0.032380	  0.058331	  0.174197	  0.012892	  0.043631	 -0.044179	 -0.018329	  0.153229	  0.198927	  0.147643	 -0.007066	 -0.078695
  0.014417	  0.012519	  0.045856	  0.188531	 -0.000682	  0.059762	 -0.052202	  0.018144	  0.180701	  0.216363	  0.137368	  0.003803	 -0.124673
  0.035796	  0.006275	  0.078709	  0.153654	 -0.015892	  0.082966	 -0.021520	  0.031275	  0.197852	  0.203433	  0.096104	 -0.052859	 -0.213425
  0.083960	  0.022246	  0.088680	  0.104012	 -0.034200	  0.103688	  0.023942	  0.036208	  0.181911	  0.149635	  0.043108	 -0.125929	 -0.292391
  0.132177	  0.027845	  0.058425	  0.140544	 -0.044429	  0.113815	  0.036679	  0.069649	  0.170988	  0.088719	 -0.020461	 -0.175812	 -0.304500
  0.126126	 -0.007581	  0.052311	  0.147721	 -0.016549	  0.127225	  0.025128	  0.039269	  0.150474	  0.027105	 -0.083070	 -0.209598	 -0.370865
  0.083258	 -0.012520	  0.033743	  0.163902	  0.007581	  0.154247	  0.046281	  0.016939	  0.105412	 -0.032602	 -0.116447	 -0.232182	 -0.408723
  0.079154	  0.010167	  0.020360	  0.136013	  0.039093	  0.122041	  0.077277	 -0.030208	  0.094656	 -0.035149	 -0.096393	 -0.237715	 -0.421701
  0.109936	  0.051330	  0.005305	  0.115562	  0.016064	  0.109451	  0.081343	 -0.060786	  0.068370	 -0.046804	 -0.081947	 -0.264220	 -0.416450
  0.107769	  0.034594	 -0.018453	  0.116902	 -0.016658	  0.151853	  0.112435	 -0.056429	  0.017810	 -0.011882	 -0.079613	 -0.339730	 -0.437369
  0.042889	  0.001606	 -0.012777	  0.091263	 -0.008833	  0.188315	  0.085135	 -0.081745	 -0.031750	 -0.042720	 -0.125259	 -0.384292	 -0.422784
  0.007562	 -0.005229	 -0.014512	  0.068046	  0.000967	  0.194140	  0.045566	 -0.115514	 -0.080231	 -0.062160	 -0.185559	 -0.354914	 -0.391372
  0.010528	  0.018531	 -0.041278	  0.064561	 -0.011825	  0.183071	 -0.003802	 -0.156772	 -0.103836	 -0.067560	 -0.199884	 -0.334828	 -0.362240
  0.023840	  0.031579	 -0.041975	  0.063881	 -0.032427	  0.142116	 -0.022105	 -0.211848	 -0.088774	 -0.096984	 -0.197794	 -0.369879	 -0.361182
  0.029687	  0.032236	 -0.039434	  0.054467	  0.012734	  0.142651	 -0.066368	 -0.242931	 -0.095853	 -0.129175	 -0.240137	 -0.362460	 -0.374949
 -0.003554	  0.043510	 -0.036036	  0.077294	  0.033098	  0.123116	 -0.085382	 -0.237458	 -0.072300	 -0.176701	 -0.269339	 -0.357457	 -0.327424
 -0.036131	  0.041444	 -0.037044	  0.077735	  0.030235	  0.112730	 -0.072858	 -0.245193	 -0.036501	 -0.170702	 -0.279436	 -0.328189	 -0.309858
 -0.027198	  0.053849	 -0.022930	  0.028831	  0.009744	  0.076011	 -0.086455	 -0.213781	 -0.036162	 -0.113110	 -0.277372	 -0.324837	 -0.283150
  0.024211	  0.052110	  0.012457	  0.023666	 -0.023350	  0.086621	 -0.079551	 -0.253158	 -0.045478	 -0.115523	 -0.255904	 -0.287730	 -0.247681
  0.035487	  0.045625	 -0.033849	  0.070788	 -0.039596	  0.121582	 -0.055359	 -0.251268	 -0.028470	 -0.125359	 -0.281770	 -0.263302	 -0.237959
  0.041837	  0.040265	 -0.000521	  0.080991	 -0.010906	  0.115561	 -0.073676	 -0.217502	 -0.048305	 -0.147958	 -0.305364	 -0.251981	 -0.267032
  0.029169	  0.061752	  0.036404	  0.063434	 -0.004513	  0.077805	 -0.106799	 -0.196327	 -0.049462	 -0.146554	 -0.286952	 -0.228895	 -0.273883
  0.008154	  0.044913	  0.011439	  0.046781	  0.008069	  0.058621	 -0.073289	 -0.175521	 -0.099956	 -0.136290	 -0.277703	 -0.219949	 -0.259568
  0.032552	  0.030627	 -0.057228	  0.044494	  0.000677	  0.094985	 -0.028633	 -0.173460	 -0.142530	 -0.170593	 -0.253459	 -0.229216	 -0.261433
  0.040518	  0.030771	 -0.052388	  0.049161	  0.020710	  0.101847	 -0.043485	 -0.205676	 -0.111873	 -0.177048	 -0.209653	 -0.274059	 -0.291601
  0.032751	  0.066532	  0.000521	  0.083127	 -0.004823	  0.115113	 -0.088261	 -0.212796	 -0.109371	 -0.157288	 -0.177022	 -0.306982	 -0.329990
  0.027494	  0.075752	  0.011161	  0.107530	 -0.008658	  0.079012	 -0.134085	 -0.216481	 -0.070208	 -0.126918	 -0.192775	 -0.308983	 -0.382889
  0.022285	  0.063683	 -0.011870	  0.129352	 -0.019475	  0.090717	 -0.160244	 -0.233285	 -0.026294	 -0.168139	 -0.192755	 -0.292970	 -0.401689
  0.074577	  0.057837	 -0.026107	  0.135148	 -0.042661	  0.139661	 -0.162422	 -0.259347	 -0.039984	 -0.221871	 -0.211770	 -0.288026	 -0.405587
  0.112125	  0.060098	 -0.031296	  0.132676	 -0.056308	  0.150360	 -0.169939	 -0.259913	 -0.061066	 -0.259543	 -0.252306	 -0.254908	 -0.385441
  0.098351	  0.068114	 -0.069612	  0.105561	 -0.028137	  0.103683	 -0.204030	 -0.238785	 -0.082648	 -0.269891	 -0.230845	 -0.264350	 -0.378067
  0.078299	  0.069840	 -0.066792	  0.083995	 -0.040796	  0.066045	 -0.232187	 -0.215463	 -0.084677	 -0.270301	 -0.231196	 -0.241617	 -0.344728
  0.055137	  0.064570	 -0.044963	  0.098358	 -0.078821	  0.083480	 -0.199539	 -0.215194	 -0.104383	 -0.253616	 -0.190765	 -0.230703	 -0.313692
  0.027064	  0.068156	 -0.017896	  0.077429	 -0.052397	  0.097179	 -0.158872	 -0.213960	 -0.103891	 -0.248328	 -0.169144	 -0.234871	 -0.297307
  0.022834	  0.082547	 -0.016129	  0.060864	 -0.060721	  0.105089	 -0.175948	 -0.216009	 -0.088047	 -0.231433	 -0.179545	 -0.221232	 -0.292364
  0.002249	  0.045744	 -0.062392	  0.054139	 -0.079974	  0.052459	 -0.157385	 -0.227073	 -0.074415	 -0.268037	 -0.144611	 -0.224994	 -0.293311
 -0.023415	  0.033516	 -0.058243	  0.091729	 -0.073244	  0.083858	 -0.147226	 -0.246940	 -0.065891	 -0.212507	 -0.132443	 -0.198859	 -0.255601
 -0.017836	  0.052012	 -0.013472	  0.122274	 -0.106470	  0.109542	 -0.155576	 -0.213377	 -0.077778	 -0.181429	 -0.129399	 -0.164486	 -0.235748
  0.013790	  0.034627	 -0.001937	  0.139122	 -0.130376	  0.101410	 -0.145153	 -0.199023	 -0.078761	 -0.182092	 -0.113149	 -0.144228	 -0.220351
  0.035871	  0.021656	  0.016390	  0.135538	 -0.130761	  0.079327	 -0.121757	 -0.161093	 -0.059063	 -0.155226	 -0.102414	 -0.118878	 -0.218660
  0.060057	 -0.005223	  0.042625	  0.115271	 -0.132589	  0.018395	 -0.069196	 -0.163156	 -0.034769	 -0.151084	 -0.072820	 -0.092230	 -0.241752
  0.052679	  0.027414	  0.052979	  0.116597	 -0.142309	  0.006874	 -0.063132	 -0.170661	 -0.004315	 -0.152286	 -0.060850	 -0.055453	 -0.218062
  0.036772	  0.042515	  0.050143	  0.129193	 -0.128339	  0.014755	 -0.029444	 -0.139488	  0.015768	 -0.112514	 -0.067722	 -0.057081	 -0.179885
  0.037082	 -0.014318	  0.021170	  0.116463	 -0.113660	  0.033895	 -0.010592	 -0.139614	  0.025468	 -0.096776	 -0.045977	 -0.067603	 -0.201873
  0.053772	 -0.047616	  0.014391	  0.127413	 -0.105082	  0.046868	 -0.004646	 -0.132904	  0.010775	 -0.089547	 -0.056439	 -0.055089	 -0.163856
  0.032850	 -0.021528	  0.032888	  0.146536	 -0.131183	  0.045837	 -0.013912	 -0.135931	  0.018580	 -0.073549	 -0.018401	 -0.036520	 -0.137830
 -0.005876	 -0.022176	  0.021486	  0.150183	 -0.122700	  0.035078	 -0.012276	 -0.142917	  0.056993	 -0.057203	 -0.015269	 -0.021167	 -0.156494
 -0.025386	 -0.035439	 -0.006488	  0.128428	 -0.128496	  0.026529	 -0.028789	 -0.110283	  0.054523	 -0.055593	 -0.005357	 -0.004806	 -0.146205
 -0.034229	 -0.037412	  0.025622	  0.126427	 -0.151083	  0.044216	 -0.037794	 -0.115289	  0.065848	 -0.028153	 -0.002390	  0.027427	 -0.110962
  0.020439	  0.019199	  0.048465	  0.135745	 -0.149658	  0.043360	 -0.036953	 -0.109657	  0.078005	 -0.002829	 -0.044021	  0.036020	 -0.066693
  0.026199	 -0.008766	 -0.017931	  0.156535	 -0.146458	  0.010465	 -0.037072	 -0.080887	  0.101771	 -0.027813	 -0.005814	  0.051333	 -0.041792
  0.013042	 -0.023451	 -0.036870	  0.151553	 -0.120227	  0.035945	 -0.002053	 -0.081543	  0.091490	 -0.032883	  0.007838	  0.044154	 -0.033565
  0.006696	  0.018834	 -0.017662	  0.141510	 -0.116840	  0.058284	  0.009868	 -0.101795	  0.099198	 -0.020685	  0.001555	  0.027599	 -0.032313
  0.027501	  0.038292	 -0.000645	  0.149815	 -0.066905	  0.054917	  0.008077	 -0.075976	  0.136576	 -0.012003	 -0.007528	  0.029376	 -0.035601
  0.093920	 -0.005267	 -0.012342	  0.195272	 -0.024842	  0.055414	  0.002368	 -0.047930	  0.119952	  0.013297	  0.002240	  0.031338	 -0.005492
  0.097816	 -0.034222	 -0.006666	  0.226426	 -0.012765	  0.084035	 -0.005598	 -0.077612	  0.123641	  0.001384	  0.038497	  0.011587	 -0.009394
  0.062439	 -0.013774	 -0.005606	  0.204589	  0.001188	  0.134560	  0.001041	 -0.058419	  0.139032	 -0.018504	  0.050456	 -0.010485	 -0.020485
  0.036879	 -0.001850	  0.006247	  0.165281	 -0.027253	  0.123033	  0.025634	 -0.043887	  0.126244	 -0.028583	  0.070440	 -0.006052	  0.011883
  0.042097	 -0.030399	 -0.001032	  0.193997	 -0.056998	  0.083436	  0.034548	 -0.038887	  0.111338	 -0.038503	  0.052325	  0.019256	  0.016918
  0.056226	 -0.012007	  0.010765	  0.251074	 -0.061872	  0.087997	  0.039316	 -0.037134	  0.107318	 -0.048869	  0.038272	  0.045755	  0.008048
  0.056315	  0.023083	  0.032579	  0.248890	 -0.072573	  0.102437	  0.073761	 -0.014613	  0.118997	 -0.031156	  0.043576	  0.063710	 -0.017322
  0.026866	  0.014291	  0.058597	  0.265882	 -0.036503	  0.115639	  0.054164	 -0.043550	  0.101871	 -0.021234	  0.089429	  0.058479	  0.021664
 -0.001385	 -0.011662	  0.036901	  0.285765	 -0.031910	  0.125389	  0.046489	 -0.023118	  0.115116	 -0.007184	  0.093125	  0.030031	  0.011143
  0.020218	  0.002564	  0.018311	  0.264067	 -0.034592	  0.099490	  0.036284	 -0.010353	  0.120919	 -0.001019	  0.145992	  0.019585	 -0.045203
  0.067523	  0.026419	  0.006342	  0.284819	 -0.029241	  0.125349	  0.009997	 -0.023642	  0.103117	  0.024817	  0.176408	  0.063138	 -0.072532
  0.081320	  0.019140	  0.006578	  0.265133	 -0.014355	  0.141770	 -0.019554	 -0.025559	  0.138712	  0.026622	  0.156011	  0.098531	 -0.041606
  0.093266	  0.013476	  0.018464	  0.226295	 -0.028203	  0.164265	 -0.041360	 -0.003145	  0.151051	  0.001967	  0.155195	  0.129840	 -0.009491
  0.060395	  0.072689	  0.009393	  0.222093	 -0.010862	  0.162279	 -0.034840	  0.048798	  0.168975	 -0.004612	  0.171928	  0.124160	 -0.022833
  0.077479	  0.115027	  0.014017	  0.223124	  0.015536	  0.151996	 -0.027909	  0.035064	  0.154692	 -0.020904	  0.165715	  0.094154	 -0.031486
  0.105671	  0.083824	  0.030405	  0.205730	 -0.001959	  0.163259	 -0.023197	  0.014269	  0.154529	 -0.044895	  0.150130	  0.080617	 -0.017818
  0.068972	  0.071728	  0.043233	  0.217266	  0.007012	  0.171297	 -0.037819	  0.009924	  0.136329	 -0.062745	  0.158381	  0.068497	 -0.026880
  0.032017	  0.100516	  0.035450	  0.256910	  0.006647	  0.188998	 -0.037666	 -0.002628	  0.094375	 -0.074771	  0.134133	  0.092721	 -0.016370
  0.004276	  0.075352	  0.026933	  0.271199	  0.012846	  0.193076	 -0.000592	  0.028667	  0.088318	 -0.049178	  0.157412	  0.128818	  0.001865
  0.069100	  0.060925	  0.046683	  0.269244	  0.025666	  0.200197	  0.013650	  0.038820	  0.112022	 -0.042308	  0.151885	  0.106942	  0.026091
  0.111157	  0.094380	  0.064529	  0.241320	  0.028057	  0.220401	  0.004587	 -0.012953	  0.110658	 -0.057623	  0.163604	  0.106392	  0.034869
  0.099640	  0.108124	  0.019119	  0.208600	  0.011985	  0.219608	 -0.020874	 -0.010083	  0.123592	 -0.060980	  0.095772	  0.102512	  0.026678
  0.071482	  0.111118	  0.020551	  0.242270	 -0.002123	  0.187985	 -0.027122	  0.013255	  0.145647	 -0.065716	  0.091505	  0.082941	  0.022723
  0.051315	  0.119918	  0.063769	  0.276111	 -0.039046	  0.215005	 -0.014206	  0.008331	  0.122023	 -0.054765	  0.110168	  0.069206	  0.026839
  0.068071	  0.128313	  0.059566	  0.294776	 -0.050409	  0.201546	 -0.025212	 -0.005146	  0.085549	 -0.058156	  0.091458	  0.032054	  0.005046
  0.123655	  0.090698	  0.012810	  0.289194	 -0.046029	  0.145727	 -0.017444	 -0.006594	  0.117397	 -0.040484	  0.102287	  0.024696	  0.025590
  0.161384	  0.049869	 -0.004976	  0.288765	 -0.047108	  0.114017	  0.002554	 -0.035137	  0.116715	 -0.050524	  0.094731	  0.034204	  0.014643
  0.128222	  0.062384	  0.005052	  0.272885	 -0.027970	  0.164481	 -0.017179	 -0.017276	  0.099685	 -0.023406	  0.086966	  0.036211	  0.007144
  0.093222	  0.083199	 -0.009780	  0.273847	 -0.029199	  0.174271	 -0.050932	 -0.015436	  0.115116	 -0.029479	  0.050339	  0.043096	  0.027590
  0.125848	  0.045377	 -0.004982	  0.246630	 -0.042409	  0.141138	 -0.016398	 -0.019823	  0.076672	 -0.019865	  0.065087	  0.070891	  0.018658
  0.152921	  0.049681	 -0.012394	  0.241134	 -0.048464	  0.137222	 -0.034777	 -0.023454	  0.108455	 -0.033908	  0.064146	  0.080069	  0.013667
  0.154043	  0.059730	  0.012051	  0.260605	 -0.034988	  0.143227	 -0.033935	 -0.053110	  0.105976	 -0.006991	  0.065419	  0.030185	  0.004445
  0.093389	  0.078027	  0.008568	  0.263254	 -0.051329	  0.164607	 -0.024077	 -0.062104	  0.109729	  0.018544	  0.065345	 -0.000117	 -0.001588
  0.044921	  0.091029	  0.029258	  0.263381	 -0.054988	  0.181576	 -0.005351	 -0.048523	  0.124338	 -0.019056	  0.074879	 -0.028804	 -0.025135
  0.046469	  0.074385	  0.027993	  0.261570	 -0.091830	  0.160487	 -0.025489	 -0.070568	  0.127712	 -0.005185	  0.073197	 -0.025530	 -0.068969
  0.095970	  0.095061	  0.051445	  0.234091	 -0.108592	  0.179611	 -0.074682	 -0.060988	  0.158503	 -0.016534	  0.056209	  0.015711	 -0.111000
  0.144061	  0.101712	  0.072983	  0.258432	 -0.120968	  0.174901	 -0.086759	 -0.016194	  0.177953	 -0.009429	  0.022361	  0.047431	 -0.085843
  0.133886	  0.090658	  0.042848	  0.269939	 -0.166409	  0.143478	 -0.104176	  0.006656	  0.177335	 -0.007988	  0.006002	  0.059475	 -0.063566
  0.102127	  0.058598	  0.078109	  0.305291	 -0.164196	  0.117273	 -0.091599	  0.039548	  0.187942	 -0.040885	 -0.012233	  0.074810	 -0.092396
  0.122070	  0.096434	  0.092644	  0.301148	 -0.158178	  0.164404	 -0.068167	  0.039526	  0.199657	 -0.047179	 -0.006114	  0.075151	 -0.106610
  0.170388	  0.133041	  0.075658	  0.281109	 -0.164077	  0.186008	 -0.041785	  0.051659	  0.196842	 -0.002617	  0.001481	  0.070886	 -0.150291
  0.179973	  0.107087	  0.081979	  0.291146	 -0.154117	  0.158708	 -0.026552	  0.013939	  0.197040	  0.006897	  0.006583	  0.040756	 -0.136184
  0.130531	  0.108689	  0.105291	  0.269981	 -0.135978	  0.161430	  0.007083	  0.009661	  0.193266	 -0.018822	  0.003633	 -0.024342	 -0.141407
 -0.064916	  0.007583	 -0.037688	  0.005362	 -0.015225	  0.006727	  0.009881	  0.011754	  0.000538	  0.038038	 -0.011565	  0.040210	 -0.074250
 -0.018595	 -0.000654	 -0.043176	  0.024855	 -0.011270	  0.034174	  0.000680	 -0.011977	  0.029274	  0.000356	  0.028021	  0.053480	 -0.063915
 -0.025305	 -0.004737	 -0.042698	  0.005864	 -0.025760	  0.041086	  0.002254	 -0.067606	  0.013688	 -0.052416	  0.016528	  0.057200	 -0.015284
 -0.014665	 -0.013717	 -0.059295	 -0.030138	 -0.011807	  0.022732	  0.002701	 -0.014816	 -0.008031	 -0.037505	  0.005043	  0.016936	  0.003714
 -0.016156	  0.010507	 -0.048780	 -0.018544	  0.008953	  0.028006	 -0.009539	 -0.013214	 -0.016482	 -0.003697	  0.015469	  0.002721	 -0.010279
  0.006093	  0.058825	 -0.055051	  0.019252	 -0.017534	  0.044527	 -0.037930	  0.007075	 -0.039465	 -0.030193	  0.023166	 -0.002255	 -0.007509
 -0.012365	  0.049366	 -0.020259	 -0.016309	 -0.001095	  0.026201	 -0.037346	  0.009277	 -0.051278	 -0.028639	 -0.004430	 -0.026006	 -0.023420
 -0.007961	  0.039777	  0.019219	  0.016362	  0.038050	 -0.013472	 -0.048707	  0.018060	 -0.065006	  0.002240	 -0.011494	  0.008451	 -0.002081
  0.046649	  0.046358	  0.041731	  0.050790	  0.014746	 -0.043526	 -0.008120	  0.006147	 -0.100389	  0.007011	 -0.007837	  0.018681	 -0.033678
  0.033327	  0.000003	  0.036652	  0.044169	  0.012825	 -0.066348	  0.027496	 -0.008592	 -0.061306	  0.032567	 -0.010989	  0.027652	 -0.031379
  0.008348	 -0.019684	  0.040821	  0.054011	  0.014886	 -0.050655	  0.027032	 -0.012293	 -0.007733	  0.052500	 -0.003878	  0.025309	 -0.001344
 -0.007619	 -0.010271	  0.027258	  0.061305	  0.031741	 -0.044800	  0.030590	  0.008155	  0.003344	  0.028621	 -0.003202	  0.014752	  0.023723
  0.016516	 -0.016258	  0.019363	  0.025072	  0.027440	 -0.037289	  0.015394	  0.002794	  0.029876	  0.026909	 -0.044121	  0.014266	  0.013555
  0.033936	 -0.000638	  0.042120	  0.014882	  0.034481	 -0.001823	  0.032980	 -0.019670	  0.054251	  0.022213	 -0.009106	 -0.041678	  0.009397
  0.035717	 -0.025821	  0.054990	  0.004963	  0.036516	  0.032630	  0.032822	 -0.013317	  0.047891	 -0.005629	  0.016178	 -0.061535	  0.017693
  0.023289	 -0.045015	  0.031719	  0.003060	 -0.009750	  0.003492	  0.016281	  0.009571	  0.018691	 -0.008656	  0.001757	 -0.051223	  0.047962
 -0.010243	 -0.021058	  0.013784	 -0.042391	 -0.041297	 -0.001813	 -0.005422	  0.006454	  0.029636	 -0.002643	  0.012032	 -0.040898	  0.051455
 -0.030657	 -0.014203	  0.007583	 -0.079920	 -0.018332	 -0.023842	 -0.021326	  0.032724	  0.019318	 -0.018481	  0.007549	 -0.024297	  0.031172
 -0.008965	 -0.020818	 -0.005623	 -0.079813	 -0.029253	  0.006119	 -0.018012	  0.030769	  0.047589	 -0.019628	 -0.011698	 -0.015485	  0.046864
  0.013573	 -0.019547	 -0.022669	 -0.062832	 -0.038315	  0.037873	 -0.011711	  0.018703	  0.055594	 -0.002967	 -0.007424	 -0.016279	  0.017604
  0.013443	 -0.033201	 -0.035034	 -0.048865	 -0.012921	  0.049542	 -0.047669	  0.039836	  0.016829	 -0.017982	 -0.000905	 -0.041078	  0.015498
  0.011246	 -0.020333	 -0.032643	 -0.021422	  0.013545	  0.032335	 -0.053295	  0.040926	 -0.016217	 -0.021446	  0.017188	 -0.038099	 -0.011886
 -0.016594	 -0.037179	 -0.017228	  0.045753	  0.020430	 -0.007860	 -0.049299	  0.028624	 -0.039453	 -0.040000	  0.050700	 -0.023913	 -0.011407
  0.003754	 -0.074169	 -0.010865	  0.034377	  0.007697	 -0.028554	 -0.056494	 -0.001105	 -0.052504	 -0.045404	  0.071165	 -0.037384	 -0.006476
  0.045122	 -0.099896	 -0.002732	  0.034096	 -0.013283	 -0.013027	 -0.044825	  0.023441	 -0.012551	 -0.062867	  0.075067	 -0.022384	  0.017733
  0.030247	 -0.076360	  0.006074	  0.101659	  0.023832	 -0.012108	 -0.043874	  0.028558	 -0.037496	 -0.081365	  0.104322	 -0.014709	  0.018047
  0.038487	 -0.043042	  0.002931	  0.146976	  0.046598	 -0.012692	 -0.048884	 -0.008062	 -0.046507	 -0.082291	  0.084840	 -0.004274	  0.016546
  0.046105	 -0.041875	 -0.003600	  0.167122	  0.068499	  0.015084	 -0.017925	 -0.002981	 -0.058466	 -0.055333	  0.062618	  0.018098	  0.044665
  0.052766	 -0.081837	 -0.028299	  0.127746	  0.061086	  0.032404	  0.000933	  0.016508	 -0.049629	 -0.047563	  0.038376	  0.025547	  0.080059
  0.065986	 -0.112962	 -0.085676	  0.106788	  0.046730	  0.049887	  0.015884	  0.036420	 -0.014764	 -0.056684	  0.039496	  0.011930	  0.054728
  0.063298	 -0.073834	 -0.094587	  0.125679	  0.040474	  0.042863	  0.055607	  0.078569	  0.007307	 -0.061144	  0.068040	 -0.003193	  0.026586
  0.089640	 -0.093322	 -0.083731	  0.101336	  0.049419	  0.005455	  0.053666	  0.072126	 -0.018481	 -0.055655	  0.090154	  0.033679	  0.016924
  0.077109	 -0.127281	 -0.076038	  0.081219	  0.074843	 -0.023409	  0.014457	  0.041860	 -0.016476	 -0.025483	  0.093973	  0.036330	 -0.011112
  0.048382	 -0.136438	 -0.061474	  0.072047	  0.085996	 -0.013486	 -0.006734	  0.016962	 -0.005514	 -0.023169	  0.079456	  0.009987	 -0.030661
  0.068175	 -0.138771	 -0.053069	  0.071546	  0.068697	  0.017473	 -0.007009	  0.021629	 -0.014194	 -0.047951	  0.075369	 -0.009698	 -0.041940
  0.044838	 -0.151903	 -0.050588	  0.066249	  0.072164	  0.039639	  0.006510	  0.022969	 -0.005240	 -0.064974	  0.069030	  0.014616	 -0.007178
  0.039311	 -0.140812	 -0.046006	  0.075791	  0.066934	  0.037975	  0.011697	  0.031380	  0.014388	 -0.115178	  0.087632	  0.053801	  0.020957
  0.029262	 -0.102979	 -0.076403	  0.040616	  0.113898	  0.013096	 -0.004637	  0.036173	  0.024068	 -0.119370	  0.073097	  0.070535	 -0.003622
  0.075482	 -0.089743	 -0.051154	  0.033878	  0.128372	 -0.031682	 -0.051976	  0.056598	  0.009658	 -0.102557	  0.055695	  0.086835	 -0.037792
  0.082526	 -0.106683	 -0.042111	  0.029094	  0.060634	 -0.052853	 -0.039020	  0.061782	  0.027048	 -0.092783	  0.044455	  0.057569	 -0.046148
  0.089406	 -0.122577	 -0.070904	  0.033111	  0.092513	 -0.076627	 -0.046747	  0.068569	  0.036866	 -0.105408	  0.045802	  0.038183	 -0.029752
  0.048956	 -0.142598	 -0.040562	  0.022489	  0.105039	 -0.091335	 -0.062110	  0.076543	  0.046701	 -0.087662	  0.045909	  0.008941	 -0.027455
  0.038955	 -0.161706	 -0.018269	  0.035781	  0.113343	 -0.085651	 -0.100599	  0.056824	  0.006948	 -0.084757	  0.072388	 -0.026426	 -0.009263
  0.077519	 -0.150189	 -0.017861	  0.056598	  0.094181	 -0.079933	 -0.087013	  0.061206	 -0.015669	 -0.082513	  0.103419	  0.022644	 -0.001149
  0.094296	 -0.130221	 -0.011997	  0.060919	  0.058401	 -0.070619	 -0.060156	  0.039984	  0.035312	 -0.064384	  0.106364	  0.057651	 -0.004925
  0.083580	 -0.098521	 -0.007435	  0.082390	  0.011285	 -0.044705	 -0.104838	  0.048862	  0.073866	 -0.052433	  0.107418	  0.023991	 -0.004684
  0.032772	 -0.080551	  0.002096	  0.088765	  0.009212	 -0.041464	 -0.147533	  0.065520	  0.062631	 -0.027152	  0.093645	  0.050245	 -0.007773
  0.041163	 -0.096103	  0.010689	  0.069513	  0.013479	 -0.031464	 -0.135905	  0.072776	  0.060238	 -0.045588	  0.074761	  0.071838	  0.014113
  0.047660	 -0.085240	  0.013991	  0.043103	  0.020022	 -0.013039	 -0.072565	  0.035077	 -0.000901	 -0.077948	  0.056894	  0.030044	  0.029993
  0.077005	 -0.084195	  0.013734	  0.016588	  0.035949	 -0.000235	 -0.053917	  0.021028	 -0.000470	 -0.063788	  0.049596	  0.006092	  0.055321
  0.090353	 -0.133339	  0.001105	  0.068926	  0.028337	 -0.017103	 -0.038773	  0.019787	 -0.004009	 -0.059341	  0.075317	 -0.003252	  0.015791
  0.046360	 -0.171733	 -0.012326	  0.074899	  0.034518	 -0.034340	 -0.046637	  0.022679	 -0.025133	 -0.079141	  0.069412	  0.014635	  0.003611
  0.042579	 -0.169448	 -0.011527	  0.005524	  0.070244	 -0.039428	 -0.036809	  0.020895	 -0.029161	 -0.060549	  0.070196	  0.031751	  0.007281
  0.074067	 -0.160783	 -0.005037	  0.008396	  0.084007	 -0.073159	 -0.054989	  0.015532	 -0.016748	 -0.056089	  0.076979	  0.055692	 -0.014451
  0.066205	 -0.120809	  0.002109	  0.024878	  0.109500	 -0.106791	 -0.074587	 -0.018736	 -0.036287	 -0.055492	  0.050035	  0.029499	 -0.009630
  0.012340	 -0.117811	 -0.014577	  0.036420	  0.114588	 -0.088643	 -0.088234	 -0.017863	 -0.038134	 -0.053095	  0.034271	  0.019689	  0.020901
 -0.019405	 -0.119914	 -0.023292	  0.037634	  0.096919	 -0.062623	 -0.079304	 -0.000895	 -0.031691	 -0.034919	  0.040628	 -0.001456	  0.037707
 -0.008366	 -0.113062	 -0.022287	  0.039091	  0.095001	 -0.036894	 -0.057109	 -0.014896	 -0.024612	 -0.007872	  0.045806	 -0.013534	  0.038594
  0.027192	 -0.117921	 -0.003587	  0.040064	  0.089185	 -0.042213	 -0.036759	  0.014446	 -0.022800	  0.008437	  0.043445	  0.030169	  0.001655
  0.040346	 -0.149159	 -0.003841	  0.023007	  0.115217	 -0.042160	 -0.063674	  0.037317	 -0.045248	 -0.015333	  0.046713	  0.075418	 -0.017466
  0.031866	 -0.127141	 -0.008008	  0.037598	  0.104351	 -0.042348	 -0.066835	  0.087234	  0.006890	 -0.030980	  0.037750	  0.079491	 -0.024131
  0.034690	 -0.104522	  0.001791	  0.041182	  0.047704	 -0.071147	 -0.049468	  0.119198	  0.003694	 -0.057411	  0.049656	  0.067782	 -0.036400
  0.031761	 -0.117281	  0.000343	  0.038305	  0.039510	 -0.061358	 -0.102017	  0.073738	 -0.007734	 -0.054664	  0.058119	  0.022324	 -0.044600
  0.027974	 -0.115021	  0.015808	  0.091145	  0.052752	 -0.055575	 -0.119379	  0.068490	 -0.037886	 -0.043854	  0.075556	 -0.014435	 -0.038162
  0.050517	 -0.138288	  0.030649	  0.105944	  0.060183	 -0.033749	 -0.079989	  0.102956	 -0.033035	 -0.060053	  0.067299	  0.018981	 -0.023908
  0.071973	 -0.158249	  0.024260	  0.146174	  0.073598	 -0.018830	 -0.065597	  0.102278	 -0.017819	 -0.052760	  0.045919	  0.004300	 -0.030574
  0.055192	 -0.177909	  0.034882	  0.174345	  0.040103	 -0.026928	 -0.061392	  0.134485	  0.006804	 -0.075235	  0.028502	  0.010952	 -0.042802
  0.053431	 -0.146511	  0.032603	  0.190612	  0.031551	 -0.027977	 -0.088033	  0.106475	  0.032041	 -0.068592	  0.031050	  0.038614	 -0.018352
  0.039486	 -0.145539	 -0.006160	  0.205971	  0.026572	 -0.067122	 -0.119053	  0.066444	  0.038913	 -0.063614	  0.045616	  0.018768	  0.003996
  0.039844	 -0.128032	 -0.016723	  0.178480	 -0.003519	 -0.093207	 -0.108947	  0.036990	  0.065760	 -0.081163	  0.070113	  0.012529	 -0.004514
  0.034257	 -0.135725	  0.008720	  0.162347	  0.005988	 -0.067227	 -0.076801	  0.042198	  0.041063	 -0.106110	  0.077164	 -0.000971	  0.007411
  0.047325	 -0.127534	  0.011450	  0.168353	 -0.022136	 -0.051659	 -0.078321	  0.082653	  0.029091	 -0.112789	  0.056073	  0.012745	 -0.033639
  0.044184	 -0.126996	 -0.011027	  0.134787	 -0.033813	 -0.038452	 -0.086452	  0.068460	 -0.001861	 -0.112492	  0.042207	  0.025515	 -0.045026
  0.007058	 -0.134754	 -0.040246	  0.120582	 -0.019354	 -0.056302	 -0.105047	  0.049078	 -0.008801	 -0.100940	  0.059031	  0.011424	  0.009608
  0.011030	 -0.105630	 -0.039639	  0.124934	 -0.023465	 -0.052927	 -0.105313	  0.011760	  0.004014	 -0.068936	  0.063731	  0.007860	  0.040286
  0.032428	 -0.085291	 -0.048806	  0.109025	  0.008313	 -0.063074	 -0.097264	  0.034412	  0.012673	 -0.082431	  0.059165	  0.013667	  0.013297
  0.049428	 -0.098428	 -0.035424	  0.110556	  0.016642	 -0.057038	 -0.101705	  0.061322	  0.011809	 -0.069560	  0.080699	  0.021866	  0.044178
  0.024713	 -0.083117	 -0.021273	  0.101480	 -0.008195	 -0.050855	 -0.100770	  0.079151	  0.024088	 -0.077924	  0.099840	  0.034752	  0.050955
 -0.007454	 -0.075243	 -0.018236	  0.119683	  0.015274	 -0.065438	 -0.106582	  0.045042	  0.048375	 -0.079327	  0.120071	  0.062879	  0.030862
 -0.028614	 -0.093816	 -0.038188	  0.212575	  0.041102	 -0.059907	 -0.083385	  0.050262	  0.053596	 -0.092979	  0.107744	  0.093999	 -0.019184
 -0.005549	 -0.118750	 -0.084309	  0.211380	  0.039579	 -0.061157	 -0.092143	  0.050278	  0.029557	 -0.069555	  0.114939	  0.073109	 -0.072277
 -0.018181	 -0.114878	 -0.073725	  0.177147	  0.032509	 -0.043707	 -0.070700	  0.035485	  0.009534	 -0.097446	  0.149162	  0.076408	 -0.078654
 -0.041527	 -0.100929	 -0.054855	  0.230791	  0.040927	 -0.068489	 -0.072923	  0.074200	  0.022521	 -0.115364	  0.133754	  0.096915	 -0.049831
 -0.035946	 -0.084491	 -0.047676	  0.274433	  0.036834	 -0.077612	 -0.059604	  0.098253	  0.031803	 -0.130042	  0.106516	  0.089536	 -0.038735
  0.012731	 -0.065521	 -0.065162	  0.249459	 -0.021290	 -0.062840	 -0.057398	  0.127366	  0.026096	 -0.159641	  0.109684	  0.075297	 -0.029069
  0.046077	 -0.074630	 -0.026852	  0.195304	 -0.017170	 -0.080776	 -0.104616	  0.130373	 -0.002994	 -0.151406	  0.098794	  0.037437	 -0.040838
  0.038755	 -0.088111	 -0.011395	  0.166766	 -0.020641	 -0.100626	 -0.135761	  0.120862	  0.031127	 -0.138612	  0.090493	  0.020543	 -0.043810
  0.041849	 -0.105673	  0.046290	  0.190946	 -0.024881	 -0.092246	 -0.105207	  0.087645	  0.039469	 -0.103798	  0.092038	  0.051437	 -0.049327
  0.030947	 -0.120282	  0.056118	  0.200236	 -0.025230	 -0.099302	 -0.056942	  0.089468	  0.034346	 -0.061173	  0.064542	  0.039421	 -0.048686
  0.007056	 -0.123104	  0.032406	  0.149169	 -0.021310	 -0.107877	 -0.055305	  0.062522	  0.035394	 -0.045801	  0.062433	 -0.006626	 -0.042046
  0.006138	 -0.112705	  0.013539	  0.079086	 -0.023043	 -0.079176	 -0.071346	  0.075676	  0.062497	 -0.053910	  0.078716	 -0.001932	 -0.025831
 -0.007921	 -0.122273	  0.013376	  0.032309	 -0.017666	 -0.087592	 -0.051361	  0.086349	  0.076260	 -0.070979	  0.075872	  0.019726	 -0.026333
 -0.031140	 -0.119242	  0.023717	  0.023430	 -0.015677	 -0.099373	 -0.016060	  0.088113	  0.046937	 -0.086384	  0.064559	  0.045961	 -0.032024
 -0.017276	 -0.131982	  0.005581	  0.016443	 -0.036714	 -0.084336	 -0.036378	  0.093330	  0.067133	 -0.082848	  0.098700	  0.025145	 -0.032443
 -0.003814	 -0.126823	  0.009030	  0.011603	 -0.026423	 -0.108511	 -0.032647	  0.101269	  0.084007	 -0.075831	  0.078423	  0.019236	 -0.040781
 -0.009283	 -0.096792	  0.004715	  0.043479	 -0.062526	 -0.097361	 -0.025111	  0.088820	  0.100552	 -0.069996	  0.051597	  0.034508	 -0.066875
 -0.016272	 -0.095447	 -0.011943	  0.036409	 -0.074137	 -0.091237	 -0.002862	  0.058648	  0.079607	 -0.074517	  0.030476	  0.055656	 -0.059713
 -0.014150	 -0.076334	 -0.005929	  0.035261	 -0.040773	 -0.075466	 -0.003410	  0.067753	  0.041555	 -0.070192	  0.047614	  0.083061	 -0.046443
 -0.030313	 -0.081683	  0.008949	  0.070016	 -0.019517	 -0.110954	 -0.009082	  0.072362	  0.018365	 -0.057167	  0.064582	  0.067503	 -0.048654
  0.004160	 -0.084246	 -0.035221	  0.086493	 -0.028137	 -0.128679	  0.005902	  0.063330	  0.025245	 -0.075076	  0.066873	  0.054263	 -0.030995
  0.035459	 -0.041480	 -0.055216	  0.055250	 -0.007777	 -0.114466	  0.012395	  0.036225	  0.039369	 -0.062817	  0.073301	  0.022290	 -0.043931
  0.059976	 -0.020961	 -0.050258	  0.051228	  0.013816	 -0.122391	  0.021130	  0.051478	 -0.009705	 -0.009263	  0.058445	  0.011059	 -0.043939
  0.048746	 -0.045539	 -0.053303	  0.091308	 -0.018571	 -0.121238	 -0.014594	  0.103251	 -0.027997	 -0.010609	  0.035733	  0.015030	 -0.031253
  0.027008	 -0.076346	 -0.034803	  0.109774	 -0.056957	 -0.132947	 -0.042108	  0.106994	 -0.027064	 -0.025996	  0.016289	  0.056827	 -0.051956
  0.012843	 -0.115591	 -0.019930	  0.124848	 -0.064297	 -0.149057	 -0.028344	  0.109352	 -0.015552	 -0.035598	  0.065136	  0.059247	 -0.043178
 -0.019469	 -0.134577	 -0.014140	  0.111427	 -0.046180	 -0.155218	 -0.009900	  0.130921	  0.001735	 -0.059783	  0.099672	  0.027182	 -0.039927
 -0.025244	 -0.107894	 -0.022857	  0.053567	 -0.064463	 -0.148521	 -0.014702	  0.144654	 -0.016042	 -0.058684	  0.103258	  0.016184	 -0.045920
 -0.034155	 -0.086599	 -0.035450	  0.056345	 -0.073416	 -0.137754	 -0.012743	  0.125623	 -0.025589	 -0.062397	  0.080531	  0.016492	 -0.031712
 -0.007255	 -0.085693	 -0.033768	  0.038946	 -0.061486	 -0.166056	  0.014492	  0.128469	 -0.022164	 -0.054160	  0.069031	  0.023947	 -0.050710
 -0.015986	 -0.069753	 -0.035592	  0.055584	 -0.070709	 -0.181466	  0.015260	  0.109307	 -0.033609	 -0.095754	  0.057331	  0.038393	 -0.066528
 -0.036406	 -0.101159	 -0.028204	  0.123854	 -0.078791	 -0.165302	  0.014141	  0.103971	 -0.035240	 -0.096078	  0.070015	  0.056792	 -0.061324
 -0.031309	 -0.095721	 -0.046057	  0.154678	 -0.076098	 -0.123631	  0.026753	  0.120780	 -0.060017	 -0.085053	  0.093697	  0.064733	 -0.059567
 -0.023850	 -0.058981	 -0.056570	  0.156642	 -0.068515	 -0.134993	  0.035354	  0.154751	 -0.072192	 -0.070766	  0.069770	  0.066189	 -0.053561
 -0.011486	 -0.015414	 -0.044199	  0.135775	 -0.084844	 -0.129829	  0.040890	  0.126410	 -0.062078	 -0.064176	  0.041423	  0.062989	 -0.052331
 -0.023168	  0.003121	 -0.042300	  0.140998	 -0.099624	 -0.131676	  0.023793	  0.107716	 -0.047829	 -0.044427	  0.031153	  0.039836	 -0.061715
 -0.040579	 -0.007736	 -0.038612	  0.052516	 -0.067150	 -0.122856	  0.021113	  0.123847	 -0.079272	 -0.051066	  0.019823	  0.047268	 -0.057040
 -0.076713	 -0.034982	 -0.037869	 -0.031857	 -0.055497	 -0.110277	  0.009248	  0.138270	 -0.100596	 -0.061567	  0.017852	  0.025517	 -0.023696
 -0.081003	 -0.077425	 -0.009244	 -0.045094	 -0.025429	 -0.105386	  0.002582	  0.123263	 -0.097113	 -0.056035	  0.034063	 -0.006484	 -0.000125
 -0.033346	 -0.106488	 -0.038125	 -0.007066	 -0.008175	 -0.118554	  0.003003	  0.114698	 -0.114539	 -0.081820	  0.022277	 -0.005388	 -0.008889
 -0.003682	 -0.067583	 -0.036489	  0.003228	 -0.024015	 -0.129519	  0.016052	  0.123997	 -0.133800	 -0.079292	  0.017436	  0.023971	 -0.036994
 -0.027024	 -0.068901	 -0.024322	  0.056416	 -0.047402	 -0.129152	  0.013737	  0.159524	 -0.118695	 -0.079348	  0.006687	  0.012369	 -0.065963
 -0.006542	 -0.098570	 -0.020366	  0.122300	 -0.024040	 -0.131660	 -0.024158	  0.176086	 -0.114885	 -0.051252	  0.013131	  0.019094	 -0.060129
  0.015990	 -0.078121	 -0.043437	  0.105588	 -0.003769	 -0.137698	  0.005629	  0.165217	 -0.120484	 -0.082132	 -0.007379	  0.001354	 -0.071025
  0.008249	 -0.064756	 -0.087530	  0.100819	  0.035191	 -0.170706	 -0.019757	  0.144494	 -0.122363	 -0.115407	 -0.004081	  0.000336	 -0.063786
  0.021172	 -0.035533	 -0.084284	  0.120734	  0.066232	 -0.167704	 -0.002949	  0.127405	 -0.068100	 -0.128016	 -0.027987	 -0.007193	 -0.078594
  0.013940	 -0.035681	 -0.102714	  0.135772	  0.074773	 -0.169758	  0.002977	  0.120595	 -0.020267	 -0.154865	 -0.023381	 -0.002954	 -0.074560
  0.008559	 -0.046067	 -0.118139	  0.131128	  0.072613	 -0.174166	 -0.028309	  0.118062	 -0.005073	 -0.129987	  0.020353	 -0.021048	 -0.047560
 -0.013655	 -0.026601	 -0.118837	  0.138477	  0.057775	 -0.127705	 -0.036758	  0.119690	 -0.026833	 -0.093635	  0.033183	 -0.050075	 -0.074674
  0.000519	 -0.016422	 -0.109357	  0.129391	  0.036939	 -0.095432	 -0.022447	  0.090623	 -0.012393	 -0.101388	  0.026745	 -0.060217	 -0.064716
 -0.016765	 -0.016479	 -0.107902	  0.101850	  0.014053	 -0.085250	  0.032671	  0.095845	 -0.027107	 -0.115260	  0.046545	 -0.067859	 -0.030221
 -0.012524	 -0.020101	 -0.073012	  0.063667	 -0.003010	 -0.109489	  0.045630	  0.095434	 -0.034947	 -0.111632	  0.036357	 -0.031964	 -0.013313
 -0.021626	 -0.048989	 -0.048087	  0.059375	 -0.007426	 -0.143014	  0.025465	  0.093001	 -0.037949	 -0.086779	  0.025648	 -0.019363	 -0.024352
 -0.016994	 -0.068909	 -0.049354	  0.079282	 -0.025001	 -0.171115	  0.012955	  0.082629	 -0.068626	 -0.037411	  0.038911	 -0.014130	 -0.035372
 -0.009421	 -0.056145	 -0.090406	  0.062273	 -0.055171	 -0.165125	  0.024456	  0.082137	 -0.070754	 -0.036246	  0.022031	  0.008914	 -0.047975
 -0.005858	 -0.077890	 -0.051806	  0.062601	 -0.046307	 -0.137737	  0.017085	  0.103675	 -0.113297	 -0.059717	  0.038321	  0.026590	 -0.064385
 -0.010994	 -0.079331	 -0.058325	  0.073180	 -0.040951	 -0.141945	 -0.001752	  0.094480	 -0.146647	 -0.065577	  0.039998	  0.022274	 -0.061681
  0.007220	 -0.069404	 -0.049370	  0.053207	 -0.018949	 -0.161554	 -0.009293	  0.087393	 -0.124630	 -0.080664	  0.040132	  0.024365	 -0.080944
  0.017934	 -0.055907	 -0.001057	  0.029585	 -0.023826	 -0.180258	 -0.003805	  0.053966	 -0.095321	 -0.088442	  0.032820	 -0.000391	 -0.065253
  0.007300	 -0.047060	  0.003874	  0.038182	 -0.014584	 -0.154883	  0.013892	  0.045335	 -0.101174	 -0.077378	  0.047023	  0.017232	 -0.040323
  0.012546	 -0.008122	 -0.040091	  0.025488	  0.003114	 -0.166807	  0.021850	  0.043245	 -0.110027	 -0.095869	  0.034647	  0.011102	 -0.032281
 -0.015737	 -0.012303	 -0.067851	  0.066289	 -0.029199	 -0.182948	  0.030536	  0.043971	 -0.115639	 -0.098066	  0.024894	 -0.039696	 -0.042637
 -0.033717	 -0.018645	 -0.060815	  0.084944	 -0.048846	 -0.167259	  0.015109	  0.072646	 -0.115528	 -0.020805	  0.033259	 -0.073895	 -0.053652
 -0.025680	  0.019041	 -0.075687	  0.061159	 -0.025770	 -0.150875	  0.018509	  0.089570	 -0.124226	  0.016284	  0.029351	 -0.057389	 -0.030049
  0.014165	  0.022068	 -0.058899	  0.038383	  0.014997	 -0.149177	  0.003631	  0.078266	 -0.112580	 -0.007784	  0.040880	 -0.055512	 -0.023284
  0.012827	  0.036800	 -0.041087	  0.069627	  0.042983	 -0.122931	 -0.009025	  0.092326	 -0.093380	  0.007410	  0.058577	 -0.051314	 -0.035225
 -0.004126	  0.032683	 -0.041833	  0.072539	  0.001758	 -0.107829	  0.017043	  0.076964	 -0.079153	 -0.018291	  0.062010	 -0.043218	 -0.019397
  0.000198	 -0.014825	 -0.060795	  0.042388	 -0.038578	 -0.117295	 -0.016018	  0.038103	 -0.057666	 -0.095776	  0.038774	 -0.037572	  0.011808
  0.024685	 -0.034805	 -0.064878	  0.051298	 -0.072617	 -0.118152	 -0.034436	  0.011667	 -0.018979	 -0.120826	  0.022330	 -0.032040	  0.025487
  0.063737	 -0.017670	 -0.045052	  0.141105	 -0.050891	 -0.137048	 -0.019507	  0.024081	 -0.022452	 -0.105233	 -0.014457	 -0.058122	  0.019747
  0.059791	 -0.017250	 -0.047023	  0.195983	 -0.043620	 -0.122105	 -0.019949	  0.037355	 -0.024992	 -0.102728	 -0.025717	 -0.086152	  0.013694
  0.082394	 -0.010687	 -0.023814	  0.152813	 -0.006780	 -0.071998	 -0.014421	  0.035577	 -0.043220	 -0.080409	 -0.016020	 -0.092729	  0.027149
  0.083582	 -0.029142	 -0.020732	  0.135059	  0.013138	 -0.107031	  0.012951	  0.054177	 -0.032860	 -0.094267	  0.012182	 -0.059669	  0.025762
  0.041123	 -0.006136	 -0.019752	  0.141614	 -0.022518	 -0.111731	  0.003652	  0.032962	 -0.022535	 -0.089253	  0.028178	 -0.058037	 -0.024897
  0.025265	 -0.028858	 -0.024894	  0.089649	 -0.039693	 -0.125996	 -0.012044	  0.038894	 -0.079264	 -0.094493	  0.042465	 -0.068087	 -0.026681
  0.006333	 -0.021487	 -0.024493	  0.001725	 -0.027672	 -0.147069	 -0.006842	  0.039196	 -0.047736	 -0.077082	  0.087632	 -0.065189	 -0.010608
 -0.020148	  0.003529	 -0.011702	 -0.013612	  0.000532	 -0.150511	  0.023791	  0.069258	 -0.047046	 -0.072403	  0.081429	 -0.049785	  0.013876
 -0.015438	  0.020285	 -0.032507	  0.035514	  0.006242	 -0.150711	 -0.011169	  0.090839	 -0.060457	 -0.034661	  0.081524	 -0.035484	 -0.009584
 -0.022028	 -0.016894	 -0.049512	  0.039014	 -0.003128	 -0.107123	  0.013832	  0.100339	 -0.046653	  0.003633	  0.069424	 -0.026151	 -0.011077
  0.007799	 -0.020884	 -0.056859	  0.000991	 -0.020592	 -0.066662	  0.018639	  0.099243	 -0.059449	  0.018638	  0.057266	 -0.010619	  0.003088
 -0.012097	  0.005722	 -0.042886	  0.005427	  0.001346	 -0.033531	  0.043321	  0.039280	 -0.066895	  0.014086	  0.062321	  0.024003	 -0.023334
 -0.030793	  0.019398	 -0.013123	  0.034797	  0.006103	 -0.072108	  0.039800	  0.031656	 -0.057513	  0.013980	  0.033306	  0.030117	  0.006661
 -0.050592	  0.006268	 -0.011080	  0.072258	 -0.012684	 -0.047276	  0.025790	  0.064680	 -0.053832	  0.027653	  0.010179	  0.015660	  0.022864
 -0.096695	 -0.007380	 -0.010312	  0.083665	  0.006575	 -0.033164	  0.030204	  0.068160	 -0.063365	  0.023099	  0.020932	 -0.007370	  0.020146
 -0.105591	 -0.011422	 -0.013214	  0.116558	  0.021142	 -0.048055	  0.042228	  0.055277	 -0.051487	  0.022418	  0.049753	 -0.034195	  0.000976
 -0.119810	 -0.029194	 -0.018419	  0.112316	  0.002103	 -0.079090	  0.050843	  0.026781	 -0.019100	  0.046709	  0.048245	 -0.009992	 -0.015489
 -0.107181	 -0.017216	 -0.008149	  0.071300	  0.036535	 -0.127551	 -0.003883	  0.038554	 -0.014602	  0.051488	  0.047752	  0.005023	  0.028325
 -0.057074	 -0.008559	 -0.015667	  0.063826	  0.056308	 -0.126175	 -0.027550	  0.046054	 -0.045732	  0.001117	  0.024240	 -0.006343	  0.071015
 -0.045341	  0.012322	 -0.006429	  0.076877	  0.057771	 -0.093586	 -0.021964	  0.074941	 -0.050774	  0.014972	  0.012764	 -0.009258	  0.055250
 -0.060478	  0.061706	 -0.043046	  0.055107	  0.017268	 -0.084671	 -0.031876	  0.077562	 -0.061922	  0.039481	  0.044683	  0.003963	  0.025948
 -0.057304	  0.067259	 -0.070107	  0.095283	  0.009057	 -0.107915	 -0.028836	  0.068561	 -0.038770	  0.025937	  0.068533	  0.019261	 -0.006038
 -0.061425	  0.031114	 -0.049589	  0.101314	 -0.007037	 -0.069481	 -0.065478	  0.059449	 -0.020509	  0.024589	  0.061170	  0.015091	 -0.022833
 -0.065169	  0.010972	 -0.023642	  0.050679	 -0.027596	 -0.051738	 -0.065838	  0.059600	  0.040322	  0.009688	  0.046846	  0.013704	 -0.016096
 -0.095272	 -0.022149	 -0.049953	  0.030991	 -0.016082	 -0.052017	 -0.065317	  0.052795	  0.009845	 -0.042485	  0.037129	  0.007008	 -0.025440
 -0.095833	 -0.036248	 -0.086867	  0.072438	 -0.005467	 -0.067174	 -0.048185	  0.079260	 -0.001674	 -0.062808	  0.014080	  0.016959	 -0.006105
 -0.082182	 -0.039061	 -0.111159	  0.102086	  0.020765	 -0.059235	 -0.073958	  0.097648	  0.018074	 -0.042598	  0.035444	  0.025093	 -0.010464
 -0.083154	 -0.017978	 -0.107673	  0.067381	  0.065719	 -0.061244	 -0.088840	  0.056507	 -0.006209	 -0.050026	  0.060086	  0.016087	 -0.044228
 -0.094045	 -0.016485	 -0.079960	  0.050676	  0.073484	 -0.052654	 -0.086730	  0.024919	 -0.028932	 -0.041933	  0.085479	 -0.003613	 -0.077851
 -0.078415	 -0.036328	 -0.082995	  0.055491	  0.048506	 -0.031646	 -0.099328	  0.013129	 -0.033996	 -0.063396	  0.107098	 -0.020846	 -0.061806
 -0.058963	 -0.037612	 -0.089223	  0.060345	  0.013079	 -0.059160	 -0.108142	  0.027283	 -0.022899	 -0.100874	  0.105898	 -0.008419	 -0.048585
 -0.024847	 -0.022259	 -0.085621	  0.079904	 -0.012264	 -0.073815	 -0.078010	  0.001856	 -0.027178	 -0.102200	  0.072770	  0.005932	 -0.049170
 -0.025126	 -0.005374	 -0.068385	  0.093935	  0.001594	 -0.110859	 -0.078620	  0.002545	 -0.042616	 -0.109104	  0.051675	  0.017957	 -0.060899
 -0.038093	 -0.032330	 -0.056152	  0.115497	 -0.001586	 -0.108108	 -0.089608	  0.021401	 -0.008214	 -0.103048	  0.045894	 -0.009024	 -0.064532
 -0.081808	 -0.021583	 -0.069430	  0.105155	 -0.022214	 -0.105788	 -0.096798	  0.056826	  0.029771	 -0.076942	  0.041444	  0.006728	 -0.076890
 -0.076815	 -0.020225	 -0.076142	  0.109936	 -0.029235	 -0.082130	 -0.095133	  0.075347	  0.026265	 -0.060772	  0.053091	  0.011598	 -0.071331
 -0.029855	  0.017199	 -0.068256	  0.100723	 -0.013193	 -0.069197	 -0.096500	  0.078459	 -0.005414	 -0.058939	  0.042450	  0.019346	 -0.086096
 -0.013289	  0.001560	 -0.016150	  0.063644	 -0.009237	 -0.092236	 -0.090740	  0.071800	 -0.037366	 -0.060499	  0.038565	  0.030537	 -0.070246
 -0.001386	 -0.040186	  0.022992	  0.040788	  0.021714	 -0.090642	 -0.064996	  0.065885	 -0.009294	 -0.054132	  0.042628	  0.027491	 -0.073255
 -0.031693	 -0.049141	  0.031667	  0.048173	  0.037797	 -0.073057	 -0.065542	  0.069196	  0.028207	 -0.045257	  0.027855	  0.041629	 -0.087620
 -0.057199	 -0.070590	  0.034729	  0.069849	  0.037149	 -0.064155	 -0.079960	  0.071829	  0.017790	 -0.037238	  0.028741	  0.029255	 -0.080062
 -0.054448	 -0.087179	 -0.013182	  0.075374	  0.035750	 -0.056421	 -0.083526	  0.079047	 -0.056807	 -0.004975	  0.046074	 -0.002801	 -0.077584
 -0.047227	 -0.113377	  0.000445	  0.073330	  0.015125	 -0.070666	 -0.067153	  0.084528	 -0.058478	  0.002149	  0.053443	 -0.007255	 -0.098282
 -0.029507	 -0.095542	 -0.018417	  0.056241	  0.017565	 -0.068192	 -0.074229	  0.082356	 -0.013010	  0.008343	  0.063382	  0.000784	 -0.077940
 -0.047535	 -0.087551	 -0.036364	  0.007106	  0.000759	 -0.050664	 -0.079971	  0.100949	 -0.006098	  0.001150	  0.068327	  0.018122	 -0.079479
 -0.050930	 -0.102945	 -0.014453	 -0.029481	  0.014516	 -0.059502	 -0.047871	  0.103008	 -0.023984	 -0.017303	  0.036767	  0.069655	 -0.105834
 -0.060595	 -0.077741	 -0.024410	 -0.005517	  0.000478	 -0.043942	 -0.012064	  0.106547	 -0.009744	 -0.031162	  0.001724	  0.093795	 -0.103086
 -0.067402	 -0.056189	 -0.019322	  0.008087	 -0.025159	 -0.054699	 -0.053142	  0.072599	 -0.033985	 -0.018557	  0.018571	  0.075204	 -0.099103
 -0.024337	 -0.063736	 -0.007786	  0.035320	 -0.007444	 -0.055408	 -0.079228	  0.065890	 -0.075003	 -0.004961	  0.052301	  0.060477	 -0.064805
 -0.054409	 -0.070892	 -0.037082	  0.055233	  0.035666	 -0.080876	 -0.092599	  0.086495	 -0.054459	 -0.015623	  0.082340	  0.032147	 -0.022519
 -0.057521	 -0.093938	 -0.057071	  0.026372	  0.067301	 -0.096648	 -0.078948	  0.081289	 -0.034487	 -0.017306	  0.069042	  0.024285	  0.008391
 -0.055087	 -0.084472	 -0.065552	  0.033194	  0.095722	 -0.106364	 -0.046182	  0.079462	 -0.022047	 -0.012214	  0.073990	  0.043596	  0.014186
 -0.072457	 -0.101225	 -0.082796	  0.027777	  0.097087	 -0.077252	 -0.045196	  0.091233	 -0.014480	 -0.002756	  0.051942	  0.033167	  0.013317
 -0.081855	 -0.105309	 -0.093897	 -0.006435	  0.116748	 -0.051690	 -0.055136	  0.104274	 -0.008444	  0.006963	  0.024915	  0.042861	 -0.005368
 -0.084112	 -0.124643	 -0.081751	 -0.023269	  0.106584	 -0.019796	 -0.053174	  0.093854	 -0.018733	 -0.024154	  0.007261	  0.045500	 -0.002734
 -0.076116	 -0.127818	 -0.061699	 -0.011373	  0.094605	 -0.011191	 -0.064057	  0.120221	 -0.020858	 -0.020968	 -0.016977	  0.056725	 -0.028097
 -0.081183	 -0.144227	 -0.048136	 -0.004180	  0.089894	 -0.035297	 -0.046779	  0.127588	 -0.015608	 -0.018613	 -0.010708	  0.039359	 -0.050504
 -0.097352	 -0.160095	 -0.047741	  0.029924	  0.086444	 -0.048750	 -0.034105	  0.139730	 -0.019872	  0.000059	 -0.024870	  0.055829	 -0.041058
 -0.104396	 -0.129392	 -0.040806	  0.034053	  0.058503	 -0.080547	 -0.041958	  0.169760	 -0.026844	 -0.008839	 -0.055014	  0.041082	 -0.047951
 -0.089618	 -0.137968	 -0.035654	  0.037495	  0.065814	 -0.089653	 -0.040269	  0.185071	 -0.047656	 -0.014420	 -0.059175	  0.005226	 -0.034426
 -0.095441	 -0.138418	  0.010839	  0.038272	  0.076331	 -0.107310	 -0.025730	  0.153912	 -0.020546	  0.003055	 -0.024791	 -0.012402	 -0.072393
 -0.086067	 -0.147195	  0.001449	  0.025579	  0.087262	 -0.088041	 -0.000140	  0.134684	 -0.006584	  0.055030	 -0.030542	  0.004172	 -0.107284
 -0.073461	 -0.154008	 -0.044539	  0.015791	  0.070909	 -0.067687	  0.022064	  0.137892	 -0.001716	  0.052709	 -0.024943	  0.014920	 -0.113845
 -0.091549	 -0.137708	 -0.028585	  0.037996	  0.044584	 -0.067313	  0.029720	  0.154861	  0.012256	  0.056951	 -0.014354	 -0.002299	 -0.106969
