# Supplementary material for: A fluorescent photoimmunoconjugate for imaging of cholesteatoma
Source: Sci Rep. 2022 Nov 19;12:19905. doi: 10.1038/s41598-022-22072-9 (PMC9675863; doi:10.1038/s41598-022-22072-9)
Supplement: Supplementary file 2 — Supplementary Information 2. [file 41598_2022_22072_MOESM2_ESM.zip › Data/ABR-28-7]

:RUN-7	LEVEL SWEEP	TEMP:NaN	5/12/2018	12:48 PM	NaNHR:
:SW EAR: R	SW FREQ: 45.25	# AVERAGES: 512	REP RATE (/sec): 40	DRIVER: RS Tweeter	SAMPLE (�sec): 40	
:NOTES-
:CHAMBER-CH4B-PXI
:CFTS Version: V2.7.2 (R850)
:LEVELS:20;25;30;35;40;45;50;55;60;65;70;75;80;
:DATA
  0.017541	  0.047771	  0.043179	  0.043434	  0.005543	  0.037450	 -0.005962	 -0.003199	  0.017542	  0.028932	  0.007127	  0.003571	  0.043719
  0.023270	  0.056249	  0.045020	  0.056450	  0.049764	  0.063822	  0.003773	  0.009545	  0.005138	  0.055236	 -0.036383	 -0.002107	  0.037611
  0.035178	  0.071816	  0.047137	  0.031596	  0.054210	  0.015853	  0.026349	  0.016028	  0.005841	  0.041414	 -0.023068	 -0.004431	  0.014995
  0.039768	  0.049558	  0.041522	  0.013632	  0.003845	  0.005132	  0.030322	  0.003814	  0.006523	  0.029861	  0.016382	  0.016789	  0.009474
  0.060221	  0.018967	  0.014588	  0.002003	 -0.016365	  0.035230	  0.032573	 -0.044928	  0.005032	  0.040431	  0.021583	  0.016540	  0.017452
  0.032137	 -0.007116	  0.006355	  0.026813	  0.025708	  0.015037	  0.013281	 -0.052604	  0.008608	  0.052186	  0.013246	 -0.009530	  0.001433
  0.020810	 -0.026800	  0.009546	  0.056148	  0.054412	  0.014354	  0.001627	 -0.082900	  0.034228	  0.069258	 -0.018034	 -0.008874	 -0.022412
  0.021950	 -0.030937	  0.021484	  0.033070	  0.038369	 -0.001400	 -0.010712	 -0.045240	  0.056214	  0.069706	 -0.032975	 -0.009520	 -0.006208
  0.004676	 -0.015205	 -0.008177	 -0.029136	  0.038716	 -0.032689	  0.008457	  0.006645	  0.051837	  0.047183	 -0.019594	 -0.023223	  0.007421
 -0.015693	 -0.003509	 -0.017374	 -0.021622	  0.024563	 -0.037363	  0.034441	  0.025383	  0.027351	 -0.005205	 -0.022795	  0.000188	 -0.001251
  0.016146	 -0.043786	  0.000216	  0.009752	  0.016997	 -0.063441	  0.036901	  0.021887	  0.023709	 -0.016949	 -0.020916	  0.024501	  0.006025
  0.010365	 -0.068918	 -0.001192	 -0.004797	  0.017561	 -0.093972	  0.010687	  0.002746	 -0.005829	 -0.017449	  0.016456	  0.019240	  0.005765
 -0.002717	 -0.055779	  0.005613	 -0.003658	 -0.010467	 -0.026664	 -0.011112	  0.006740	 -0.021274	 -0.013295	  0.026915	  0.005375	 -0.021924
 -0.013577	 -0.023760	  0.011833	 -0.009587	 -0.021235	  0.001616	 -0.038919	  0.030482	 -0.006568	  0.030672	  0.007878	 -0.002242	 -0.039325
 -0.053000	  0.018180	  0.002038	 -0.018252	 -0.055137	  0.016431	 -0.028162	  0.039219	 -0.003147	  0.031704	 -0.009428	 -0.029698	 -0.041895
 -0.074415	  0.018359	 -0.006335	 -0.001398	 -0.078837	  0.048005	 -0.012793	  0.030649	 -0.040622	 -0.029851	  0.032292	 -0.027262	 -0.050208
 -0.041259	  0.021258	 -0.016384	 -0.028821	 -0.056185	  0.018927	 -0.009530	  0.019216	 -0.055270	 -0.070769	  0.048219	 -0.029653	 -0.028524
 -0.025514	 -0.011593	 -0.050194	 -0.058895	 -0.034047	 -0.010572	  0.008438	  0.002146	 -0.019352	 -0.103810	  0.016399	 -0.015419	  0.035394
 -0.039025	 -0.012742	 -0.069416	 -0.054808	 -0.009431	 -0.002791	 -0.029838	  0.010919	 -0.041571	 -0.117493	 -0.010204	  0.030731	  0.028057
 -0.016863	 -0.002015	 -0.079459	 -0.041924	 -0.047984	 -0.002967	 -0.059821	  0.003453	 -0.048390	 -0.121761	 -0.013101	  0.045024	  0.004400
  0.007315	  0.015035	 -0.059257	 -0.033278	 -0.069784	  0.005227	 -0.066578	  0.001936	 -0.011945	 -0.108803	  0.003766	  0.038270	  0.020353
  0.033088	 -0.000737	 -0.025784	 -0.054907	 -0.090277	  0.011284	 -0.053657	  0.004634	  0.021466	 -0.067212	  0.025827	  0.015576	  0.006577
  0.068183	  0.017160	 -0.024676	 -0.059962	 -0.068565	  0.038273	 -0.073858	 -0.015045	  0.036125	 -0.030109	  0.030257	 -0.006195	  0.003455
  0.118324	  0.038899	  0.008674	 -0.056401	 -0.033891	 -0.011760	 -0.046813	 -0.019302	  0.057994	 -0.020102	  0.034926	 -0.001981	 -0.008348
  0.127171	  0.035840	 -0.019249	 -0.039411	  0.007189	 -0.047539	 -0.022990	  0.028632	  0.045280	 -0.047321	  0.015578	 -0.006501	 -0.005544
  0.110422	  0.013498	 -0.072860	 -0.052188	  0.018801	 -0.056160	 -0.023338	  0.022603	  0.050727	 -0.066180	  0.010014	  0.031882	  0.021023
  0.121031	  0.012694	 -0.076016	 -0.073434	  0.004997	 -0.078352	 -0.029286	  0.021353	  0.023571	 -0.086843	  0.033392	  0.091097	  0.081434
  0.116935	 -0.029626	 -0.038086	 -0.100679	 -0.013932	 -0.056252	  0.003449	  0.043234	  0.029707	 -0.087876	  0.074648	  0.142062	  0.117582
  0.097585	 -0.042389	 -0.009208	 -0.126513	 -0.010806	 -0.013846	  0.031990	  0.039508	  0.048129	 -0.078965	  0.126365	  0.190221	  0.150331
  0.069875	 -0.041514	  0.000139	 -0.105375	 -0.000389	  0.008733	  0.071999	  0.031802	  0.036545	 -0.031472	  0.125148	  0.174691	  0.148813
  0.087677	 -0.040140	  0.034560	 -0.113933	  0.019069	  0.009243	  0.060824	  0.057884	  0.033268	 -0.016943	  0.157064	  0.158478	  0.160401
  0.110522	 -0.054079	  0.047874	 -0.113577	  0.016510	  0.014671	  0.027389	  0.070682	  0.070664	  0.018364	  0.129907	  0.129124	  0.130200
  0.099506	 -0.073223	  0.049466	 -0.110208	  0.008247	  0.016119	 -0.001811	  0.055805	  0.100778	  0.056241	  0.075351	  0.101796	  0.116207
  0.123853	 -0.073859	  0.025819	 -0.114897	 -0.019534	  0.002335	 -0.004774	  0.033750	  0.092825	  0.038358	  0.023265	  0.028604	  0.056367
  0.120497	 -0.060334	 -0.003503	 -0.106586	  0.003499	 -0.033494	  0.065057	  0.020032	  0.101527	 -0.038960	  0.023000	 -0.006385	  0.005947
  0.134731	 -0.045985	 -0.014562	 -0.066653	  0.002321	 -0.054202	  0.114789	  0.007714	  0.107806	 -0.114682	  0.012667	 -0.002638	 -0.020210
  0.094691	 -0.050328	 -0.003747	 -0.070010	 -0.008675	 -0.066105	  0.101738	  0.002791	  0.050148	 -0.094056	  0.002125	  0.018597	 -0.039139
  0.075282	 -0.057049	  0.042707	 -0.064204	  0.031417	 -0.088313	  0.059024	  0.018612	  0.020112	 -0.063071	 -0.032497	 -0.034824	 -0.076133
  0.114035	 -0.051357	  0.031187	 -0.054470	  0.061951	 -0.050386	  0.031401	  0.013578	 -0.002152	 -0.073010	 -0.044927	 -0.072285	 -0.085363
  0.100353	 -0.031497	  0.012941	 -0.055667	  0.055758	  0.002440	  0.038474	  0.006917	  0.004194	 -0.111803	 -0.097928	 -0.068818	 -0.090565
  0.103762	 -0.061483	  0.007767	 -0.068169	  0.046948	  0.036705	  0.049231	 -0.002447	  0.021925	 -0.113118	 -0.118591	 -0.063329	 -0.045847
  0.089796	 -0.039281	  0.033537	 -0.070333	  0.020919	  0.003966	  0.034533	  0.020759	  0.016436	 -0.114101	 -0.088537	  0.003316	  0.016806
  0.088120	  0.025570	  0.042199	 -0.050974	  0.021941	  0.007960	  0.040470	  0.052487	  0.051800	 -0.124119	 -0.071503	  0.037541	  0.085636
  0.100697	  0.037555	  0.050115	 -0.000707	  0.018015	  0.028927	  0.083048	  0.051115	  0.070502	 -0.082059	  0.007946	  0.074175	  0.171823
  0.144328	  0.044075	  0.052345	  0.058997	 -0.016066	  0.023935	  0.091781	  0.047746	  0.079772	 -0.076165	  0.049353	  0.117523	  0.204671
  0.140342	  0.029239	  0.014070	  0.009861	 -0.012004	  0.042048	  0.069000	  0.040359	  0.101419	 -0.030104	  0.096656	  0.181669	  0.214903
  0.107813	  0.045284	  0.022092	 -0.038734	 -0.013409	  0.034862	  0.046822	  0.043072	  0.121350	  0.005522	  0.100855	  0.208341	  0.184256
  0.132879	 -0.004989	  0.036941	  0.009681	  0.020463	  0.020145	  0.043916	  0.059159	  0.163336	 -0.001591	  0.112752	  0.195807	  0.133493
  0.126186	 -0.018890	  0.059358	  0.055819	  0.042134	  0.036784	  0.060022	  0.070887	  0.194401	  0.018436	  0.112165	  0.218536	  0.099554
  0.138220	 -0.025205	  0.062605	  0.072080	  0.049559	  0.069959	  0.060150	  0.115249	  0.179589	  0.037374	  0.100579	  0.193751	  0.068956
  0.150845	  0.000802	  0.049756	  0.055435	  0.089421	  0.075543	  0.059178	  0.122442	  0.147063	  0.045747	  0.113871	  0.138007	  0.063696
  0.142173	  0.051712	  0.037827	  0.032689	  0.092322	  0.083193	  0.065779	  0.109127	  0.152779	  0.018645	  0.126332	  0.085535	  0.076108
  0.152589	  0.044854	  0.067806	  0.032392	  0.111783	  0.112338	  0.054168	  0.122245	  0.169469	  0.008115	  0.112596	  0.060359	  0.031447
  0.139142	  0.031825	  0.079253	  0.005174	  0.124076	  0.086968	  0.042998	  0.138009	  0.160773	  0.027950	  0.042902	  0.035077	  0.005594
  0.157264	  0.008785	  0.075722	  0.000732	  0.078739	  0.071067	  0.054551	  0.084936	  0.172112	  0.041109	  0.014093	  0.042677	 -0.014539
  0.157002	  0.014048	  0.090763	 -0.020342	  0.045490	  0.077448	  0.046063	  0.049867	  0.167069	  0.004143	  0.023565	  0.043980	 -0.000487
  0.146804	  0.054327	  0.108346	  0.006678	  0.028703	  0.048535	  0.033386	  0.052379	  0.162552	 -0.032620	  0.045598	  0.032068	  0.014483
  0.167244	  0.065851	  0.079959	  0.055555	 -0.018448	  0.031978	  0.032637	  0.018809	  0.161120	 -0.042842	  0.052734	  0.012940	  0.021057
  0.184601	  0.037295	  0.079381	  0.086366	 -0.007782	  0.029254	  0.032055	  0.002491	  0.147841	 -0.057236	  0.082114	  0.025453	 -0.008443
  0.211498	  0.032698	  0.092812	  0.095509	  0.019168	  0.059252	  0.088428	  0.014130	  0.142755	  0.000129	  0.107085	  0.009005	 -0.008947
  0.206803	  0.032546	  0.098368	  0.101574	  0.038666	  0.090978	  0.092254	  0.044179	  0.141471	  0.034154	  0.122720	  0.006388	  0.011791
  0.195712	  0.053890	  0.091775	  0.110418	  0.048705	  0.102031	  0.116391	  0.059236	  0.164513	  0.044916	  0.119247	 -0.002577	  0.001198
  0.187620	  0.088557	  0.103152	  0.114517	  0.043255	  0.111231	  0.139964	  0.071475	  0.195022	  0.032731	  0.071526	 -0.003976	 -0.005615
  0.232565	  0.064946	  0.065998	  0.128489	  0.068204	  0.128641	  0.144541	  0.024866	  0.177887	  0.012123	  0.033303	 -0.002409	 -0.011777
  0.245965	  0.066493	  0.069660	  0.132832	  0.079669	  0.128803	  0.145607	 -0.003656	  0.164211	  0.005694	  0.030852	 -0.009765	  0.035837
  0.173694	  0.069230	  0.070590	  0.160857	  0.069832	  0.105748	  0.105000	  0.001769	  0.151653	  0.013822	  0.048205	 -0.004052	  0.092119
  0.171923	  0.087828	  0.075513	  0.174703	  0.092425	  0.057190	  0.069528	  0.053896	  0.135204	  0.042070	  0.082834	  0.074411	  0.125769
  0.202438	  0.107486	  0.054874	  0.170865	  0.073087	  0.059039	  0.064809	  0.076128	  0.165156	  0.065384	  0.097879	  0.163939	  0.162638
  0.188535	  0.071904	  0.041186	  0.130305	  0.038833	  0.107735	  0.076163	  0.103513	  0.169218	  0.136222	  0.103423	  0.226628	  0.190770
  0.198626	  0.048454	  0.074104	  0.145186	  0.058995	  0.142364	  0.082521	  0.106850	  0.193723	  0.147787	  0.100941	  0.271312	  0.220935
  0.224228	  0.057054	  0.093486	  0.136089	  0.060556	  0.129425	  0.032022	  0.090197	  0.215333	  0.158429	  0.131943	  0.247952	  0.205556
  0.205271	  0.077240	  0.063741	  0.089083	  0.074703	  0.118528	  0.044399	  0.077154	  0.188544	  0.156144	  0.182463	  0.203881	  0.193807
  0.183195	  0.082976	  0.075020	  0.150586	  0.087694	  0.107933	  0.060412	  0.088257	  0.180536	  0.148162	  0.178845	  0.154189	  0.173398
  0.165141	  0.108170	  0.110706	  0.170833	  0.098129	  0.111716	  0.077982	  0.073817	  0.153525	  0.151423	  0.156334	  0.089020	  0.157449
  0.139081	  0.116609	  0.103074	  0.115517	  0.072925	  0.096698	  0.103852	  0.072579	  0.149530	  0.138782	  0.121924	  0.075400	  0.130174
  0.141987	  0.104695	  0.088620	  0.112012	  0.055233	  0.089122	  0.114658	  0.051664	  0.131372	  0.129829	  0.114244	  0.066059	  0.089716
  0.128698	  0.136603	  0.081589	  0.142031	  0.060354	  0.082420	  0.120071	  0.034926	  0.140211	  0.136413	  0.114932	  0.037110	  0.060928
  0.150180	  0.176709	  0.082951	  0.163212	  0.050125	  0.063987	  0.151733	  0.062933	  0.186320	  0.135856	  0.143094	  0.055962	  0.087859
  0.161572	  0.149247	  0.094545	  0.130517	  0.060223	  0.076571	  0.154236	  0.075057	  0.189490	  0.104269	  0.161241	  0.065924	  0.088213
  0.125398	  0.142353	  0.114847	  0.138842	  0.077159	  0.062571	  0.126028	  0.087258	  0.180040	  0.075601	  0.157151	  0.090588	  0.133341
  0.143458	  0.135620	  0.110100	  0.159181	  0.060502	  0.074465	  0.093971	  0.084404	  0.152740	  0.007302	  0.151273	  0.106763	  0.161092
  0.178999	  0.115561	  0.125100	  0.131574	  0.058512	  0.069151	  0.116093	  0.118826	  0.150027	 -0.022655	  0.157378	  0.149151	  0.206603
  0.186217	  0.078948	  0.135520	  0.148996	  0.087540	  0.045902	  0.105123	  0.111790	  0.162252	 -0.010096	  0.130488	  0.199888	  0.269044
  0.161364	  0.050783	  0.146295	  0.149948	  0.084681	  0.077532	  0.109181	  0.080668	  0.178653	  0.054822	  0.141873	  0.238981	  0.318066
  0.148462	  0.031416	  0.110571	  0.168902	  0.071205	  0.101831	  0.124389	  0.088706	  0.172993	  0.082889	  0.172732	  0.280736	  0.408301
  0.181870	  0.046373	  0.080720	  0.171491	  0.059196	  0.089887	  0.122569	  0.100762	  0.179181	  0.073094	  0.178552	  0.345854	  0.459412
  0.222684	  0.101115	  0.050653	  0.167645	  0.056875	  0.111309	  0.125520	  0.081018	  0.186829	  0.110714	  0.182470	  0.386157	  0.454528
  0.189003	  0.093990	  0.070074	  0.162702	  0.063848	  0.100391	  0.094045	  0.076155	  0.223854	  0.162209	  0.208745	  0.377939	  0.435410
  0.181005	  0.124760	  0.101894	  0.141212	  0.096423	  0.080665	  0.094320	  0.065512	  0.212932	  0.161384	  0.254943	  0.359355	  0.405102
  0.202444	  0.081814	  0.088120	  0.124801	  0.109219	  0.073723	  0.092383	  0.094579	  0.224715	  0.171888	  0.333121	  0.370316	  0.382050
  0.180422	  0.073741	  0.082629	  0.147458	  0.115654	  0.092540	  0.066865	  0.094484	  0.270734	  0.245843	  0.361247	  0.340619	  0.360468
  0.132911	  0.129477	  0.116254	  0.153773	  0.111160	  0.094754	  0.060364	  0.108962	  0.289348	  0.240356	  0.336944	  0.329634	  0.315139
  0.140467	  0.169664	  0.106485	  0.146820	  0.060272	  0.119112	  0.025408	  0.070734	  0.285071	  0.239546	  0.321479	  0.319763	  0.226440
  0.167986	  0.160209	  0.133701	  0.131960	  0.026284	  0.121027	  0.028927	  0.046754	  0.297769	  0.257123	  0.302887	  0.276675	  0.161434
  0.143218	  0.111157	  0.116894	  0.143630	  0.021789	  0.108821	  0.056455	  0.079789	  0.308443	  0.277066	  0.278306	  0.235447	  0.081218
  0.149196	  0.085053	  0.121237	  0.166367	  0.046728	  0.108829	  0.070088	  0.097377	  0.300312	  0.253551	  0.231964	  0.148816	  0.000018
  0.171510	  0.053678	  0.135560	  0.154163	  0.070577	  0.115194	  0.098086	  0.109241	  0.308959	  0.226424	  0.186149	  0.064152	 -0.030064
  0.165054	  0.037483	  0.111209	  0.134281	  0.085824	  0.094631	  0.091039	  0.118278	  0.304507	  0.187288	  0.142798	  0.001501	 -0.055890
  0.149094	  0.025184	  0.119086	  0.124330	  0.085408	  0.094963	  0.088406	  0.128908	  0.297306	  0.153742	  0.127934	 -0.047897	 -0.125959
  0.153615	  0.032041	  0.081223	  0.156700	  0.055153	  0.116514	  0.083528	  0.151285	  0.297428	  0.140458	  0.087386	 -0.095696	 -0.146719
  0.164910	  0.039229	  0.081646	  0.134591	  0.068900	  0.135503	  0.093124	  0.178095	  0.290514	  0.132420	  0.041565	 -0.114343	 -0.135873
  0.216094	  0.055665	  0.126788	  0.158197	  0.086512	  0.142208	  0.066660	  0.147995	  0.250613	  0.086958	  0.013313	 -0.171418	 -0.131371
  0.192051	  0.058054	  0.118131	  0.186108	  0.088116	  0.117297	  0.053638	  0.138426	  0.218702	  0.043493	 -0.039458	 -0.197398	 -0.130998
  0.161856	  0.058313	  0.092212	  0.163018	  0.095164	  0.122818	  0.085503	  0.132630	  0.217388	  0.016768	 -0.090999	 -0.210794	 -0.150399
  0.167879	  0.074404	  0.105279	  0.134109	  0.086797	  0.084988	  0.113468	  0.144671	  0.189144	  0.007735	 -0.066911	 -0.154975	 -0.127534
  0.180400	  0.093323	  0.073338	  0.109643	  0.121305	  0.063330	  0.118499	  0.121492	  0.188493	 -0.007863	 -0.066846	 -0.158853	 -0.070385
  0.179661	  0.077321	  0.080832	  0.102696	  0.128060	  0.071501	  0.137537	  0.115781	  0.188617	 -0.047866	 -0.074218	 -0.151025	 -0.047115
  0.162052	  0.087575	  0.072784	  0.125739	  0.116370	  0.056350	  0.106459	  0.106475	  0.156946	 -0.057652	 -0.102311	 -0.084303	 -0.033772
  0.180702	  0.105757	  0.084785	  0.130948	  0.089227	  0.047255	  0.072605	  0.116980	  0.147659	 -0.036197	 -0.111349	 -0.025160	 -0.022332
  0.220908	  0.087617	  0.091946	  0.139637	  0.105350	  0.059608	  0.080111	  0.140315	  0.147118	  0.009141	 -0.088257	 -0.013392	  0.005856
  0.193726	  0.090727	  0.082187	  0.119241	  0.130432	  0.075964	  0.059311	  0.136060	  0.148486	  0.028471	 -0.083977	 -0.034443	  0.035451
  0.160496	  0.091377	  0.084783	  0.081212	  0.117193	  0.059793	  0.049998	  0.124039	  0.130750	  0.056953	 -0.080775	 -0.020647	  0.028723
  0.203657	  0.068547	  0.070672	  0.058490	  0.113572	  0.031958	  0.061983	  0.117498	  0.140161	  0.083551	 -0.052208	  0.044992	  0.018571
  0.186318	  0.093459	  0.070928	  0.102735	  0.096140	  0.029315	  0.091444	  0.141229	  0.127852	  0.068822	 -0.031060	  0.072436	  0.009226
  0.148106	  0.095294	  0.080808	  0.117951	  0.105735	  0.054672	  0.095672	  0.113090	  0.064944	  0.131785	 -0.017019	  0.083037	  0.026926
  0.141879	  0.072506	  0.073723	  0.099862	  0.099774	  0.073932	  0.087468	  0.086391	  0.044243	  0.176365	 -0.007163	  0.072131	  0.051391
  0.154361	  0.062159	  0.068337	  0.081956	  0.064362	  0.046982	  0.088235	  0.086678	  0.069688	  0.175965	 -0.016330	  0.081104	  0.018326
  0.148563	  0.048809	  0.060919	  0.061393	  0.063711	  0.017204	  0.063672	  0.104314	  0.046045	  0.140484	 -0.036591	  0.070605	 -0.025637
  0.126908	  0.057865	  0.048754	  0.064669	  0.067404	  0.011277	  0.084268	  0.100931	  0.047678	  0.118535	 -0.055811	  0.041955	 -0.089083
  0.138952	  0.037588	  0.058363	  0.073669	  0.016809	 -0.009607	  0.093511	  0.079977	  0.030826	  0.108825	 -0.043783	  0.005603	 -0.116419
  0.140167	  0.020001	  0.076166	  0.093405	  0.034886	 -0.003958	  0.089869	  0.026272	  0.053606	  0.063963	 -0.024693	 -0.002483	 -0.133793
  0.135771	  0.009962	  0.062923	  0.106142	  0.049133	  0.028423	  0.120832	  0.026591	  0.081520	  0.038643	 -0.025457	 -0.022370	 -0.170622
  0.117621	  0.075863	  0.059603	  0.121113	  0.066969	  0.043340	  0.120187	  0.031138	  0.072933	  0.004406	 -0.024201	 -0.060279	 -0.186030
  0.123269	  0.109225	  0.024573	  0.103982	  0.077377	  0.038965	  0.074900	  0.058698	  0.095084	 -0.047259	 -0.053528	 -0.051130	 -0.159788
  0.133802	  0.109629	  0.020361	  0.118824	  0.066604	  0.086298	  0.048719	  0.078839	  0.116806	 -0.038632	 -0.123154	 -0.073721	 -0.156520
  0.156858	  0.104959	  0.044470	  0.127654	  0.087824	  0.095216	  0.064654	  0.090751	  0.101651	 -0.071148	 -0.141746	 -0.135088	 -0.175859
  0.152076	  0.077646	  0.056670	  0.090178	  0.076919	  0.060069	  0.079191	  0.090730	  0.083493	 -0.088838	 -0.160146	 -0.162340	 -0.153335
  0.114345	  0.095925	  0.087739	  0.091948	  0.080824	  0.034793	  0.057149	  0.079011	  0.104133	 -0.087013	 -0.223240	 -0.120576	 -0.126760
  0.133917	  0.082694	  0.077408	  0.091782	  0.100910	  0.021236	  0.056303	  0.054976	  0.096826	 -0.087375	 -0.211181	 -0.077845	 -0.106306
  0.156856	  0.081355	  0.066423	  0.058535	  0.110037	  0.027957	  0.034080	  0.038810	  0.098091	 -0.101320	 -0.177755	 -0.068807	 -0.072783
  0.123079	  0.041928	  0.074673	  0.080270	  0.106892	  0.009586	  0.017074	  0.041356	  0.105779	 -0.078546	 -0.138865	 -0.035235	 -0.055968
  0.114132	  0.065361	  0.068853	  0.087566	  0.108571	  0.027735	  0.005258	  0.027815	  0.060216	 -0.031761	 -0.118485	 -0.015784	 -0.086500
  0.107487	  0.119946	  0.091639	  0.107161	  0.087086	  0.052536	  0.003534	  0.048835	  0.027406	 -0.038205	 -0.128424	 -0.019675	 -0.137578
  0.108450	  0.127906	  0.148548	  0.106714	  0.080215	  0.071184	  0.008355	  0.035988	  0.036110	 -0.049447	 -0.114308	 -0.025596	 -0.146308
  0.111987	  0.087571	  0.138201	  0.085103	  0.075671	  0.048581	  0.024430	  0.030457	  0.045796	 -0.067719	 -0.145471	 -0.042724	 -0.156117
  0.104144	  0.057777	  0.113267	  0.071617	  0.099798	  0.032118	  0.046277	 -0.001973	  0.039238	 -0.052187	 -0.144642	 -0.085778	 -0.152151
  0.114530	  0.066861	  0.104943	  0.066379	  0.107537	  0.026730	  0.039400	 -0.016354	  0.022840	 -0.054164	 -0.103666	 -0.058651	 -0.122905
  0.109405	  0.059824	  0.098205	  0.051055	  0.071352	  0.035021	  0.044223	 -0.042537	  0.003165	 -0.076283	 -0.068348	 -0.053832	 -0.115751
  0.112492	  0.044711	  0.119182	  0.046575	  0.053423	  0.054283	  0.031688	 -0.037660	 -0.011226	 -0.054079	 -0.010129	 -0.068984	 -0.110505
  0.103919	  0.006206	  0.133014	  0.050282	  0.054877	  0.069955	  0.022152	 -0.018383	  0.013047	 -0.038632	 -0.015280	 -0.083772	 -0.126857
  0.105002	 -0.003428	  0.127389	  0.037209	  0.045949	  0.052872	  0.034970	 -0.052086	 -0.004310	 -0.012010	 -0.027860	 -0.094638	 -0.152359
  0.102416	  0.050256	  0.098233	  0.000772	  0.024397	  0.048860	  0.030905	 -0.059997	 -0.000496	  0.004467	 -0.058195	 -0.117267	 -0.175411
  0.087499	  0.063349	  0.065267	 -0.020328	 -0.019117	  0.047176	  0.016136	 -0.008847	  0.007343	  0.010162	 -0.082076	 -0.131079	 -0.179898
  0.073799	  0.058242	  0.031607	 -0.010917	  0.015340	  0.036272	  0.035415	  0.008130	  0.031645	  0.005899	 -0.093255	 -0.114769	 -0.161992
  0.093377	  0.012635	  0.024867	 -0.019601	  0.027771	  0.041803	  0.088598	  0.005679	 -0.006917	 -0.018028	 -0.114653	 -0.122181	 -0.178805
  0.075150	  0.013661	  0.017561	 -0.044791	  0.043561	  0.051996	  0.089955	 -0.007912	  0.005314	 -0.043210	 -0.131511	 -0.120545	 -0.187654
  0.049958	  0.044527	  0.000108	 -0.046353	  0.058496	  0.052677	  0.035059	 -0.019421	  0.018658	 -0.043864	 -0.141458	 -0.080221	 -0.204959
  0.045250	  0.042088	  0.028057	 -0.048294	  0.083315	  0.052899	  0.013241	 -0.027043	  0.019142	 -0.058775	 -0.142878	 -0.063257	 -0.164515
  0.065021	  0.022826	  0.026173	  0.001570	  0.076983	  0.064611	 -0.001370	 -0.047804	  0.073221	 -0.048682	 -0.165734	 -0.052746	 -0.110124
  0.098906	  0.018970	  0.040796	 -0.004767	  0.035035	  0.055481	  0.001166	 -0.065307	  0.091882	 -0.082484	 -0.193191	 -0.062339	 -0.081175
  0.110084	  0.049110	  0.092694	  0.002102	  0.011005	  0.065745	 -0.000243	 -0.047840	  0.092192	 -0.121403	 -0.189006	 -0.086338	 -0.063586
  0.068385	  0.051080	  0.097133	  0.028421	  0.022382	  0.062483	  0.041442	 -0.070026	  0.086880	 -0.104966	 -0.188910	 -0.070333	 -0.064186
  0.038943	  0.037038	  0.097094	  0.014689	  0.032474	  0.060973	  0.090124	 -0.013885	  0.071687	 -0.102032	 -0.160221	 -0.092190	 -0.052964
  0.044418	  0.011765	  0.107362	  0.006310	  0.031552	  0.072396	  0.113555	 -0.007499	  0.042908	 -0.111392	 -0.115697	 -0.086155	 -0.031338
  0.083613	  0.024013	  0.087874	  0.014506	  0.059379	  0.052970	  0.114340	 -0.002090	  0.050521	 -0.099212	 -0.074291	 -0.019811	 -0.020489
  0.115657	  0.063813	  0.071896	  0.034558	  0.082132	  0.004975	  0.066822	 -0.037787	  0.039017	 -0.070039	 -0.058742	  0.030038	  0.002158
  0.094720	  0.081643	  0.072523	  0.013957	  0.072911	  0.030985	  0.047985	 -0.023205	  0.034980	 -0.055191	 -0.077102	 -0.017905	  0.022444
  0.100751	  0.077247	  0.067521	  0.012637	  0.073833	  0.047288	  0.043327	 -0.006437	  0.044586	 -0.071026	 -0.094214	 -0.033217	  0.012289
  0.125782	  0.086336	  0.051692	 -0.003660	  0.060873	  0.061585	  0.088303	 -0.011441	  0.033087	 -0.084803	 -0.153118	 -0.048938	  0.022280
  0.124804	  0.066299	  0.044453	 -0.018288	  0.036158	  0.076501	  0.088898	  0.018216	  0.054466	 -0.104525	 -0.139043	 -0.014304	  0.028649
  0.125226	  0.036668	  0.080754	 -0.028559	  0.040353	  0.102455	  0.056778	  0.027135	  0.105128	 -0.085494	 -0.080784	 -0.022883	  0.032638
  0.131202	  0.019321	  0.068891	 -0.025491	  0.034229	  0.100112	  0.048871	 -0.008526	  0.089315	 -0.065503	 -0.016335	 -0.026267	  0.078305
  0.080114	  0.027756	  0.042301	  0.000097	  0.031607	  0.057759	  0.033710	 -0.027953	  0.034362	 -0.037673	  0.025282	 -0.005788	  0.070526
  0.081635	  0.021941	  0.022375	 -0.000604	  0.037567	  0.067918	  0.055446	 -0.048600	 -0.001241	 -0.040333	  0.034315	  0.007424	  0.051585
  0.091301	  0.016938	  0.018239	 -0.007708	  0.040857	  0.057762	  0.064031	 -0.065363	  0.002462	 -0.037930	 -0.014120	  0.008642	  0.064011
  0.107920	 -0.001768	  0.019636	  0.003997	  0.021425	  0.060626	  0.044173	 -0.064138	  0.013678	 -0.023295	 -0.060621	 -0.000840	  0.070045
  0.149705	  0.003357	  0.042819	 -0.007967	  0.001856	  0.071112	  0.019106	 -0.040949	  0.001245	 -0.012308	 -0.061178	  0.000380	  0.033460
  0.127493	  0.016119	  0.046977	  0.004874	  0.003114	  0.072205	  0.062418	 -0.013059	 -0.007099	 -0.001972	 -0.039469	 -0.000503	 -0.004446
  0.116252	  0.003468	  0.065994	  0.001670	  0.015577	  0.068802	  0.091234	 -0.011926	 -0.002517	  0.012306	 -0.031786	  0.041847	  0.010668
  0.109677	 -0.006182	  0.072223	 -0.014858	  0.034110	  0.082431	  0.077495	 -0.002932	 -0.023213	  0.004937	 -0.020070	  0.070783	  0.026792
  0.075476	  0.007348	  0.080055	  0.034355	  0.028417	  0.100761	  0.037637	  0.032658	 -0.011563	  0.002299	  0.003154	  0.097414	  0.000972
  0.077213	  0.011946	  0.077939	  0.075159	  0.022517	  0.099334	  0.014783	  0.026591	  0.018074	  0.028972	 -0.003283	  0.089127	 -0.009240
  0.089178	  0.032542	  0.061258	  0.075068	  0.008718	  0.080923	  0.046866	 -0.007608	  0.019436	  0.053307	 -0.027939	  0.072318	 -0.034382
  0.077117	  0.028038	  0.054751	  0.066495	  0.016480	  0.051995	  0.059486	 -0.015620	  0.001949	  0.038688	 -0.029087	  0.048676	 -0.050091
  0.117455	  0.021726	  0.030866	  0.037247	  0.037205	  0.043347	  0.056903	 -0.003403	  0.006037	  0.038148	 -0.056168	  0.027447	 -0.025933
  0.137382	  0.054310	  0.035348	  0.019251	  0.047497	  0.036449	  0.061776	  0.007534	  0.013662	  0.016971	 -0.051173	  0.004496	 -0.024267
  0.164287	  0.043220	  0.059255	  0.035321	  0.066243	  0.032949	  0.068115	 -0.002300	  0.000821	  0.036923	  0.004880	 -0.007202	 -0.004756
  0.148809	  0.028762	  0.035714	  0.027296	  0.067517	  0.037385	  0.077288	 -0.006495	  0.017914	  0.046629	  0.026452	  0.044830	 -0.008023
  0.114063	  0.054139	  0.035972	  0.041432	  0.033547	  0.024399	  0.065979	 -0.007832	  0.030195	  0.011599	  0.021199	  0.074559	 -0.006914
  0.111340	  0.063192	  0.043833	  0.037048	  0.011918	  0.037441	  0.047113	 -0.019701	  0.037615	  0.043936	  0.040869	  0.079623	  0.020674
  0.101533	  0.064008	  0.072669	  0.058327	 -0.019022	  0.056204	  0.044058	 -0.075548	  0.023443	  0.045719	  0.049077	  0.070285	  0.016567
  0.081557	  0.042258	  0.066515	  0.070616	 -0.009622	  0.048158	  0.039235	 -0.066363	  0.020303	  0.051738	  0.038634	  0.069429	 -0.000025
  0.073868	  0.040528	  0.074871	  0.059997	 -0.004973	  0.010143	  0.025985	 -0.044749	  0.007921	  0.056271	  0.019810	  0.054697	  0.026357
  0.065265	  0.050481	  0.075530	  0.062905	 -0.001501	  0.015526	  0.057875	 -0.036160	  0.013197	  0.045216	  0.016236	  0.016186	  0.020000
  0.055688	  0.061177	  0.050747	  0.047145	  0.033737	  0.033034	  0.066804	 -0.003964	 -0.005163	  0.007054	  0.025322	 -0.001536	 -0.013594
  0.054354	  0.067299	  0.060275	  0.044573	  0.044052	  0.012802	  0.051208	 -0.011416	 -0.000977	 -0.002317	  0.024856	 -0.000040	 -0.010654
  0.031065	  0.059942	  0.058692	  0.047135	  0.060330	  0.025998	  0.036554	 -0.027174	  0.015954	  0.016633	  0.024365	  0.024828	  0.006220
  0.008184	  0.066222	  0.050847	  0.039362	  0.038568	 -0.001826	  0.041258	  0.002574	  0.006703	  0.011690	  0.035700	  0.038615	  0.030235
 -0.014210	  0.043769	  0.049697	  0.002538	  0.026089	 -0.047596	  0.044946	 -0.046280	  0.034159	 -0.016437	  0.042176	  0.068991	  0.006765
 -0.028246	  0.037475	  0.045521	  0.017201	  0.036960	 -0.058266	  0.061977	 -0.065457	  0.028768	 -0.067402	  0.005751	  0.062580	  0.015733
 -0.016523	  0.023807	  0.044740	  0.023550	  0.060457	 -0.055206	  0.088689	 -0.055894	 -0.005217	 -0.059536	 -0.002003	  0.019543	  0.013658
  0.021601	  0.034125	  0.037870	  0.036886	  0.040377	 -0.045434	  0.102449	 -0.038122	  0.016358	 -0.050749	  0.007110	  0.012210	 -0.025944
  0.023883	  0.071049	  0.056631	  0.005529	 -0.019704	 -0.024882	  0.110322	 -0.067615	  0.039643	 -0.072089	  0.002839	  0.044715	 -0.041203
  0.047615	  0.084468	  0.057659	  0.007028	 -0.022246	 -0.012423	  0.095351	 -0.089678	  0.059221	 -0.059606	  0.050521	  0.057585	 -0.053801
  0.055876	  0.087093	  0.084000	  0.052871	 -0.005098	  0.010408	  0.086395	 -0.075912	  0.048550	 -0.038028	  0.077806	  0.043703	 -0.083683
  0.048719	  0.073343	  0.069538	  0.091254	  0.000628	  0.037713	  0.087414	 -0.027058	  0.016681	  0.002306	  0.057023	  0.048999	 -0.057293
  0.074182	  0.038582	  0.052147	  0.071010	  0.030456	  0.064428	  0.059185	  0.001370	  0.038562	  0.003641	  0.006498	  0.022509	 -0.086638
  0.078264	  0.048605	  0.033399	  0.030753	  0.025229	  0.015610	  0.065041	 -0.001095	  0.023995	  0.005793	 -0.027678	 -0.005050	 -0.073769
  0.078049	  0.098351	 -0.004267	  0.030172	  0.038994	 -0.027925	  0.089552	 -0.025068	  0.020862	 -0.022535	 -0.042674	 -0.006002	 -0.040214
  0.056277	  0.078526	 -0.020014	  0.060348	  0.072713	 -0.052332	  0.067840	 -0.044978	  0.017371	  0.003141	 -0.028119	 -0.009039	 -0.039903
  0.068577	  0.049692	 -0.018671	  0.035637	  0.073587	 -0.043358	  0.041225	 -0.009396	  0.046394	  0.004029	 -0.046233	 -0.010155	 -0.028439
  0.087424	  0.057069	 -0.016403	 -0.019995	  0.039884	 -0.011369	  0.067625	  0.017160	  0.043578	  0.015615	 -0.043205	  0.003794	 -0.005464
  0.088774	  0.063177	 -0.037288	 -0.003635	  0.016159	  0.013344	  0.084758	  0.018292	  0.049999	  0.013557	 -0.039731	  0.035228	  0.010476
  0.083462	  0.046298	 -0.033034	 -0.012372	  0.023371	  0.064900	  0.066483	  0.041143	  0.065187	 -0.009035	 -0.049043	  0.005511	  0.033063
  0.054662	  0.056977	 -0.005768	 -0.036577	 -0.017142	  0.077083	  0.079348	  0.051478	  0.074403	 -0.031821	 -0.043554	 -0.032744	  0.039951
  0.032472	  0.033987	  0.002622	 -0.056997	 -0.026234	  0.048413	  0.059960	  0.005588	  0.074023	 -0.037126	 -0.031456	 -0.053545	  0.033139
  0.032497	  0.039155	 -0.000726	 -0.048729	  0.002843	  0.053676	  0.065374	 -0.019932	  0.087912	 -0.029987	 -0.022659	 -0.033183	  0.069110
  0.035774	  0.039403	  0.017696	 -0.025768	 -0.002199	  0.050945	  0.057857	 -0.040526	  0.101724	 -0.033311	 -0.012026	 -0.011919	  0.033882
  0.023369	  0.027347	  0.044165	  0.010945	 -0.030780	  0.072561	  0.073614	 -0.027180	  0.083857	  0.017136	 -0.011917	  0.038441	  0.002165
  0.024736	  0.037520	  0.064668	  0.001819	 -0.029591	  0.118151	  0.081869	 -0.019151	  0.112218	  0.028950	  0.004508	  0.036556	  0.026665
  0.020819	  0.014250	  0.056872	 -0.012018	  0.000266	  0.135152	  0.101231	 -0.021164	  0.131043	  0.020732	  0.035127	  0.010140	  0.012192
  0.028939	  0.016525	  0.074453	  0.005759	 -0.008501	  0.132643	  0.114664	 -0.070621	  0.104466	  0.031984	  0.024868	  0.001717	  0.018753
  0.090497	  0.054666	 -0.058059	 -0.036498	  0.061988	 -0.062164	  0.048127	  0.016124	  0.012854	  0.017563	 -0.051803	 -0.106136	  0.011747
  0.065543	  0.024832	 -0.045610	 -0.003304	  0.051622	 -0.062795	  0.065608	  0.016771	  0.001857	  0.042707	 -0.065713	 -0.108954	 -0.016676
  0.077625	  0.025694	 -0.014916	  0.011028	  0.020532	 -0.036232	  0.058606	  0.002352	  0.000263	  0.047866	 -0.060050	 -0.062423	 -0.024683
  0.041992	  0.037550	 -0.032686	 -0.004433	  0.009129	 -0.015121	  0.051250	 -0.000632	 -0.001376	  0.048149	 -0.032368	 -0.029634	 -0.004454
  0.004276	  0.026314	 -0.034609	 -0.025120	 -0.015149	 -0.007470	  0.041576	  0.003869	 -0.009361	  0.031315	  0.019580	  0.001247	  0.000467
 -0.000955	  0.013562	 -0.017549	 -0.038708	  0.004587	  0.011103	  0.046516	 -0.003634	  0.004072	 -0.008594	  0.048298	  0.019728	 -0.018583
  0.033563	 -0.012042	 -0.013761	  0.000598	  0.024154	 -0.003076	  0.037845	  0.011691	  0.022883	 -0.012202	 -0.000275	 -0.002338	 -0.008575
  0.033294	 -0.024574	  0.010635	 -0.018079	  0.022744	  0.000552	 -0.007555	 -0.004776	  0.000602	 -0.025200	 -0.041985	  0.017072	 -0.021652
  0.034712	  0.012907	  0.036026	 -0.020760	 -0.005070	  0.019451	 -0.002474	 -0.012112	  0.013917	 -0.037860	 -0.019804	  0.003840	 -0.035569
  0.013871	  0.024994	  0.032604	 -0.022600	 -0.010535	  0.003921	  0.036512	 -0.005190	  0.034400	 -0.029555	 -0.004217	 -0.021916	 -0.008069
 -0.015639	 -0.000372	  0.026029	  0.024942	 -0.014668	  0.011771	  0.029549	 -0.016935	  0.010733	  0.010594	  0.012326	 -0.037447	 -0.021980
 -0.017163	 -0.035351	  0.018420	  0.041481	 -0.023676	  0.031659	 -0.000132	 -0.015602	  0.000027	 -0.006185	  0.032313	 -0.009877	 -0.018133
 -0.047245	 -0.014785	  0.013131	  0.015097	 -0.014012	  0.033174	 -0.038946	 -0.017661	 -0.001835	 -0.013347	  0.050084	 -0.000418	  0.030433
  0.010717	 -0.001401	  0.036380	 -0.004198	  0.002695	  0.015581	 -0.071287	 -0.002360	 -0.031965	  0.001868	  0.041761	  0.006137	  0.031692
  0.005397	  0.002759	  0.030136	 -0.007089	  0.023074	 -0.009468	 -0.074138	  0.020344	 -0.033520	 -0.019078	  0.009227	  0.027492	  0.033830
 -0.031163	  0.010909	  0.023867	 -0.015359	  0.013863	 -0.035651	 -0.034026	 -0.006447	  0.003418	 -0.027635	 -0.007580	  0.046339	  0.050235
 -0.042728	 -0.007361	  0.026216	 -0.002185	 -0.021676	 -0.006112	 -0.021428	 -0.007850	 -0.004912	 -0.026559	  0.004531	  0.038040	  0.005500
 -0.067034	 -0.043385	 -0.005537	 -0.006167	 -0.045088	  0.008135	 -0.057367	  0.007197	 -0.011413	  0.004183	  0.035509	  0.064780	 -0.014193
 -0.093466	 -0.048062	 -0.014383	  0.031344	 -0.044377	  0.058304	 -0.043691	  0.003405	  0.000116	 -0.006643	  0.020115	  0.082990	  0.005847
 -0.096095	 -0.046854	 -0.016332	  0.080010	 -0.040139	  0.044439	 -0.064545	  0.011446	 -0.010759	  0.008614	  0.010052	  0.071477	  0.022819
 -0.076236	 -0.038386	 -0.031833	  0.040763	 -0.037856	  0.046503	 -0.091423	  0.004465	  0.003160	  0.051947	  0.045721	  0.064403	  0.041790
 -0.068787	 -0.024148	 -0.015219	  0.024386	 -0.025259	  0.040741	 -0.073345	  0.037512	 -0.017312	  0.067868	  0.042474	  0.085163	  0.025879
 -0.088136	 -0.019332	 -0.009783	  0.005118	 -0.047809	  0.021717	 -0.078146	  0.022150	 -0.034036	  0.051395	  0.041989	  0.070982	  0.037335
 -0.041255	 -0.017609	  0.013731	 -0.012936	 -0.054419	  0.017109	 -0.073189	 -0.013898	 -0.032801	  0.030924	  0.045677	  0.049023	  0.023996
 -0.017560	 -0.017726	  0.013235	 -0.004799	 -0.025705	 -0.014626	 -0.034451	  0.014377	  0.000963	  0.009231	  0.040558	  0.050585	  0.039008
 -0.050763	 -0.031227	  0.002493	 -0.013145	  0.010055	 -0.022086	 -0.037956	  0.047438	  0.015608	 -0.021824	  0.023133	  0.046913	  0.027771
 -0.060359	 -0.041816	 -0.021399	  0.012496	  0.006809	 -0.014244	 -0.014737	  0.090529	  0.009479	 -0.023423	  0.032106	  0.030810	  0.006491
 -0.091152	 -0.043869	 -0.050291	  0.022695	 -0.013221	  0.011834	  0.012651	  0.053761	 -0.025086	 -0.027565	  0.066595	  0.023704	 -0.011882
 -0.082188	 -0.023525	 -0.063084	  0.004565	 -0.014020	  0.032620	 -0.013632	  0.019981	 -0.024129	 -0.037074	  0.098462	 -0.008021	 -0.006873
 -0.092203	  0.007367	 -0.094985	  0.033726	  0.017191	  0.018776	 -0.032772	  0.013084	 -0.017597	 -0.016966	  0.139046	  0.012331	 -0.005879
 -0.088483	  0.046228	 -0.081549	  0.055498	  0.036292	  0.024326	 -0.033661	 -0.012872	 -0.031261	  0.007297	  0.135600	  0.023690	 -0.023021
 -0.125197	  0.037152	 -0.020252	  0.058226	 -0.006850	  0.017646	 -0.013589	 -0.006656	 -0.059303	  0.008796	  0.099671	  0.029905	 -0.031253
 -0.114790	 -0.002241	 -0.045881	  0.056115	 -0.008614	  0.006947	 -0.008646	 -0.013659	 -0.089803	  0.012381	  0.045806	  0.058354	 -0.012129
 -0.124429	 -0.038296	 -0.096017	  0.067964	  0.003784	  0.018715	  0.011562	  0.002956	 -0.096254	  0.020716	  0.062085	  0.065899	  0.010179
 -0.122633	 -0.035430	 -0.123674	  0.073316	  0.022856	  0.042452	  0.005297	 -0.014527	 -0.087928	  0.027853	  0.060527	  0.090468	  0.015949
 -0.124552	 -0.041895	 -0.123765	  0.111265	  0.008226	  0.037139	 -0.002109	 -0.020403	 -0.076584	  0.006547	  0.039756	  0.102453	  0.025320
 -0.075544	 -0.026062	 -0.086516	  0.139367	  0.000983	  0.021529	  0.002674	  0.009639	 -0.061828	  0.009330	  0.042561	  0.073852	  0.017808
 -0.049431	 -0.019220	 -0.066905	  0.148807	  0.004404	  0.022276	  0.011091	  0.000172	 -0.036170	  0.012969	  0.021439	  0.014843	 -0.016299
 -0.056144	 -0.020873	 -0.040013	  0.128402	  0.047228	  0.031574	 -0.025037	  0.026119	 -0.051121	  0.014044	  0.062573	  0.003696	 -0.033860
 -0.047499	 -0.043494	 -0.021263	  0.115071	  0.071816	  0.024005	 -0.066458	  0.038338	 -0.044319	 -0.013730	  0.052839	 -0.014009	 -0.038375
 -0.064205	 -0.046068	 -0.040381	  0.106363	  0.047820	 -0.010699	 -0.066025	  0.028848	 -0.027432	 -0.034799	  0.060946	  0.006386	 -0.026009
 -0.056647	 -0.040752	 -0.056624	  0.064693	  0.053643	 -0.021141	 -0.062511	  0.051750	 -0.033019	 -0.021896	  0.062810	 -0.006156	 -0.032530
 -0.066282	 -0.024344	 -0.044717	  0.037263	  0.028198	 -0.001541	 -0.010368	  0.023433	 -0.026243	  0.002801	  0.036704	  0.009431	 -0.039056
 -0.046043	 -0.006213	 -0.042335	  0.003571	 -0.005527	  0.032557	 -0.012501	  0.004991	 -0.058937	  0.015004	  0.057925	  0.014715	 -0.068280
 -0.058410	  0.017327	 -0.035630	 -0.030545	  0.002993	  0.013557	 -0.034267	  0.002615	 -0.054584	  0.018986	  0.090624	  0.006530	 -0.076060
 -0.088325	  0.023528	 -0.031383	 -0.031549	  0.027154	  0.020343	 -0.013409	  0.038465	 -0.050183	  0.027634	  0.094901	  0.004139	 -0.093852
 -0.101896	 -0.010563	 -0.012157	 -0.027390	  0.046411	  0.043659	 -0.020978	  0.078448	 -0.070611	  0.020436	  0.085489	  0.010125	 -0.112757
 -0.077860	 -0.016144	 -0.013785	 -0.036222	  0.071279	  0.063991	 -0.019052	  0.050944	 -0.073850	  0.015993	  0.058805	  0.023554	 -0.101473
 -0.076699	 -0.008232	 -0.017090	 -0.029615	  0.059464	  0.079206	 -0.002627	  0.023613	 -0.103675	  0.000242	  0.072577	  0.058229	 -0.097983
 -0.058054	  0.017969	 -0.056173	 -0.018462	  0.010834	  0.045101	 -0.011920	  0.061302	 -0.091978	  0.004832	  0.048342	  0.053311	 -0.100785
 -0.011873	  0.016292	 -0.047643	 -0.002746	 -0.053864	  0.046986	 -0.017836	  0.081269	 -0.079804	 -0.011090	  0.019700	  0.031116	 -0.067651
 -0.013184	  0.025638	 -0.056977	  0.016046	 -0.075564	  0.046458	 -0.044756	  0.084343	 -0.083171	 -0.036153	  0.028670	  0.035677	 -0.030292
 -0.009734	  0.029069	 -0.057527	  0.022354	 -0.069553	  0.041550	 -0.062127	  0.050380	 -0.053518	  0.033529	  0.060354	  0.051618	 -0.042397
 -0.037452	  0.032111	 -0.019210	 -0.016213	 -0.073960	  0.046559	 -0.053537	  0.033786	 -0.047250	  0.055099	  0.075163	  0.047735	 -0.084615
 -0.066783	  0.020347	  0.009713	 -0.018397	 -0.069683	  0.056073	 -0.002268	  0.049273	 -0.046199	  0.053080	  0.072828	  0.024750	 -0.085533
 -0.066583	 -0.020868	 -0.044063	  0.000171	 -0.056941	  0.084941	  0.030248	  0.040149	 -0.044555	  0.044477	  0.025189	  0.023493	 -0.086604
 -0.092256	 -0.028169	 -0.054296	  0.033240	 -0.070176	  0.058344	  0.055239	  0.057459	 -0.033855	  0.058216	  0.052449	  0.045111	 -0.097052
 -0.098265	 -0.021237	 -0.048727	  0.015519	 -0.057507	  0.046819	  0.059489	  0.072293	 -0.033272	  0.065459	  0.074209	  0.060221	 -0.071929
 -0.086208	 -0.025356	 -0.029302	 -0.021634	 -0.034371	  0.053040	  0.069714	  0.077142	 -0.045586	  0.062328	  0.044447	  0.061397	 -0.045813
 -0.041305	 -0.039274	  0.006382	 -0.049845	 -0.034384	  0.039603	  0.034956	  0.077366	 -0.033416	  0.053267	  0.017421	  0.051019	 -0.037117
 -0.010189	 -0.018370	  0.027259	 -0.020149	 -0.004230	  0.038261	  0.026018	  0.057934	 -0.038576	  0.002235	  0.025885	  0.077796	 -0.070143
  0.032162	 -0.019915	  0.019783	 -0.044075	  0.015530	  0.049178	  0.034797	  0.020503	 -0.063149	  0.000516	  0.038759	  0.078607	 -0.079295
  0.067256	 -0.008469	 -0.018186	 -0.054891	  0.012553	 -0.005175	  0.022914	  0.014572	 -0.062723	  0.000741	  0.012742	  0.042537	 -0.079022
  0.073749	  0.006694	 -0.030613	 -0.035368	  0.000101	 -0.017208	  0.010397	  0.009935	 -0.039410	 -0.021061	  0.013750	  0.039633	 -0.061117
  0.077887	 -0.037087	 -0.025669	 -0.048163	 -0.008913	 -0.000005	  0.027293	 -0.012654	  0.014635	  0.008893	  0.024740	  0.044992	 -0.067100
  0.039034	 -0.039191	 -0.043146	 -0.016854	 -0.066352	 -0.005822	  0.019356	 -0.034521	 -0.004548	  0.012675	  0.034484	  0.056179	 -0.079488
  0.000860	  0.011528	 -0.072614	 -0.000134	 -0.087506	 -0.024555	  0.003721	 -0.009117	 -0.020057	  0.034706	  0.068457	  0.062351	 -0.077849
 -0.008700	  0.039334	 -0.081138	  0.019609	 -0.084852	 -0.020420	 -0.011155	 -0.001681	 -0.038675	  0.013330	  0.065079	  0.085115	 -0.078213
  0.030980	  0.033727	 -0.112577	  0.061434	 -0.102063	  0.006882	 -0.049919	 -0.018958	 -0.050755	 -0.027099	  0.023432	  0.059729	 -0.067922
  0.018375	  0.000302	 -0.100872	  0.065952	 -0.090036	  0.002542	 -0.021336	 -0.036851	 -0.053018	 -0.006606	  0.021393	 -0.018899	 -0.070666
 -0.004634	 -0.011568	 -0.101979	  0.005829	 -0.073574	  0.009272	 -0.011295	 -0.040834	 -0.054261	 -0.017904	  0.021267	 -0.039742	 -0.062224
  0.020834	 -0.051745	 -0.074187	 -0.031418	 -0.019567	  0.025804	 -0.043553	 -0.035987	 -0.048288	 -0.027627	  0.014734	 -0.048799	 -0.069933
  0.021520	 -0.034484	 -0.055077	 -0.057495	 -0.031836	  0.035952	 -0.066527	  0.006137	 -0.076229	 -0.022452	  0.006905	 -0.032502	 -0.056773
  0.028984	 -0.016604	 -0.067964	 -0.033402	 -0.051027	  0.061673	 -0.083230	  0.013949	 -0.044753	 -0.009319	  0.002051	 -0.000304	 -0.044640
  0.020500	 -0.038133	 -0.039408	 -0.024489	  0.021577	  0.069137	 -0.069633	  0.011655	 -0.016927	 -0.014769	  0.027963	 -0.015962	 -0.038383
 -0.013667	 -0.072765	 -0.030941	 -0.041127	  0.010442	  0.068930	 -0.080718	  0.014196	 -0.047631	  0.000522	  0.065367	 -0.024139	 -0.051289
 -0.012049	 -0.059053	 -0.019403	 -0.042867	 -0.055891	  0.097037	 -0.055344	 -0.034661	 -0.090648	  0.011544	  0.057557	  0.010129	 -0.048000
  0.024551	 -0.048585	 -0.039860	 -0.010967	 -0.073328	  0.095445	 -0.021542	 -0.036307	 -0.070347	  0.021371	  0.070958	  0.041704	 -0.049894
  0.017902	 -0.061837	 -0.058395	 -0.010602	 -0.052521	  0.080733	 -0.006751	  0.001789	 -0.004834	  0.041629	  0.079381	  0.009854	 -0.054398
  0.031651	 -0.063426	 -0.069755	  0.000718	 -0.063611	  0.065006	  0.003714	 -0.000504	  0.017144	  0.052100	  0.094584	 -0.003085	 -0.058621
  0.015709	 -0.048091	 -0.098490	  0.011738	 -0.088261	  0.059184	 -0.019475	 -0.044470	 -0.018514	  0.061706	  0.076844	  0.022438	 -0.074251
  0.002951	 -0.028297	 -0.082375	  0.000741	 -0.083011	  0.039463	 -0.001300	 -0.058079	 -0.022997	  0.017274	  0.037590	  0.031657	 -0.056720
  0.045585	 -0.044217	 -0.083452	 -0.009899	 -0.064755	  0.007432	  0.009541	 -0.040983	 -0.036457	  0.002914	  0.032329	  0.033872	 -0.041175
  0.037993	 -0.028114	 -0.053454	  0.010466	 -0.050019	 -0.015301	 -0.008145	 -0.010265	 -0.030795	  0.013373	  0.029459	  0.023885	 -0.074569
  0.015596	 -0.064349	 -0.032811	  0.025207	 -0.038720	 -0.000309	 -0.025661	 -0.019780	 -0.029201	  0.019074	  0.016817	  0.020153	 -0.094102
 -0.014792	 -0.056994	 -0.031915	 -0.006331	 -0.019400	  0.051085	 -0.034435	 -0.023756	  0.001753	  0.007790	  0.012012	  0.018975	 -0.078120
 -0.006919	 -0.069696	 -0.043119	 -0.036278	 -0.010563	  0.057029	 -0.003848	 -0.011490	  0.004294	 -0.043857	  0.025870	  0.027043	 -0.082868
 -0.000999	 -0.032188	 -0.053897	 -0.056133	 -0.029753	  0.050438	  0.035350	 -0.015129	  0.009336	 -0.066144	  0.022016	  0.075054	 -0.084304
  0.024532	 -0.033562	 -0.029861	 -0.053320	 -0.033780	  0.043462	  0.040676	 -0.003671	  0.011844	 -0.048541	  0.029326	  0.080508	 -0.089921
  0.017545	 -0.070428	 -0.034369	 -0.001623	 -0.009577	  0.052988	  0.025279	 -0.005321	 -0.010774	 -0.031617	  0.045778	  0.075620	 -0.085755
 -0.020037	 -0.053175	 -0.022442	  0.017113	  0.036478	  0.058711	  0.030610	 -0.031426	  0.018130	 -0.030648	  0.096486	  0.074595	 -0.067068
 -0.047069	 -0.042654	 -0.023469	  0.014183	  0.065427	  0.021241	  0.069504	 -0.031377	  0.014022	  0.011225	  0.129041	  0.065756	 -0.046681
 -0.043983	 -0.065415	 -0.008155	  0.004365	  0.069997	  0.009187	  0.105680	 -0.038197	  0.040340	  0.015015	  0.123042	  0.040967	 -0.045183
  0.003781	 -0.040139	  0.003405	  0.036973	  0.064722	  0.005809	  0.101918	 -0.020380	  0.037383	  0.006437	  0.090848	  0.018534	 -0.072408
  0.024320	 -0.040797	  0.011093	  0.054282	  0.052712	  0.008607	  0.031150	 -0.007567	  0.051015	  0.013462	  0.061326	  0.027180	 -0.116264
  0.001303	 -0.059118	 -0.022309	  0.082900	  0.023912	  0.035186	 -0.018004	  0.006668	  0.064813	 -0.002571	  0.073635	  0.018160	 -0.068075
 -0.020135	 -0.068947	 -0.074083	  0.081088	  0.033346	  0.024439	  0.018848	  0.000247	  0.038511	 -0.009879	  0.081127	  0.038965	 -0.056546
 -0.021125	 -0.094766	 -0.092004	  0.054772	  0.021742	  0.026410	  0.067490	 -0.012410	  0.039264	  0.001897	  0.066838	  0.087430	 -0.102752
  0.010804	 -0.062310	 -0.078860	  0.074492	  0.015058	  0.020868	  0.067936	 -0.014799	  0.022112	 -0.011751	  0.054693	  0.100358	 -0.119656
 -0.002720	 -0.071777	 -0.082984	  0.050990	  0.020540	  0.003489	  0.064480	  0.009694	  0.029289	 -0.004340	  0.055380	  0.036288	 -0.137311
 -0.041693	 -0.098302	 -0.075764	  0.026194	  0.029234	  0.019867	  0.050963	  0.022211	  0.009452	  0.018197	  0.046149	  0.013365	 -0.128862
 -0.036608	 -0.081897	 -0.048970	  0.016253	  0.027419	  0.014710	  0.015340	  0.032063	 -0.021433	 -0.000322	  0.048460	  0.012757	 -0.076769
 -0.056505	 -0.063277	 -0.023870	  0.014186	 -0.009330	  0.013899	 -0.019371	  0.022802	 -0.007348	  0.020687	  0.046700	  0.016699	 -0.015484
 -0.039996	 -0.054716	 -0.013136	  0.021800	 -0.001052	  0.024375	  0.014273	 -0.007260	  0.016235	  0.045759	  0.057968	  0.005180	  0.017254
 -0.018881	 -0.054854	 -0.022531	  0.028390	 -0.015771	  0.013189	  0.040246	 -0.029751	  0.010406	  0.044956	  0.030163	  0.013710	  0.026209
 -0.026652	 -0.058395	 -0.000626	  0.062084	 -0.037589	  0.028071	  0.017045	 -0.022725	  0.022953	  0.060313	  0.045560	  0.026899	  0.036926
 -0.048199	 -0.038838	  0.011839	  0.048791	  0.008954	  0.037373	  0.006815	 -0.008348	  0.057888	  0.070833	  0.052190	  0.067706	  0.052358
 -0.015018	 -0.042855	  0.027594	  0.062039	 -0.007649	  0.030266	  0.010352	 -0.009082	  0.029264	  0.038208	  0.050002	  0.068061	  0.033345
 -0.004400	 -0.057893	  0.013253	  0.066626	 -0.025981	  0.044497	  0.006227	 -0.032058	  0.007324	  0.033246	  0.054916	  0.062759	  0.023866
 -0.022255	 -0.052800	  0.002979	  0.054128	 -0.011326	  0.086567	 -0.022199	 -0.024607	 -0.010929	  0.022783	  0.054872	  0.032854	  0.027208
  0.010375	 -0.057031	 -0.025018	  0.061523	 -0.000465	  0.060698	 -0.013473	 -0.002195	 -0.024124	  0.002620	  0.078566	  0.033196	 -0.006654
  0.036132	 -0.052196	 -0.063009	  0.040558	  0.007892	  0.017330	 -0.012269	  0.015756	 -0.003448	 -0.018953	  0.095471	  0.029848	  0.003616
  0.072942	 -0.041110	 -0.092047	  0.059587	  0.010060	  0.002463	  0.020806	  0.043331	 -0.019610	 -0.026118	  0.068420	  0.032935	  0.016021
  0.077478	 -0.043169	 -0.105560	  0.079343	  0.021371	 -0.007942	  0.000876	  0.044565	 -0.046731	  0.010608	  0.075391	 -0.003917	  0.005820
  0.059146	 -0.027930	 -0.100005	  0.097805	  0.052720	 -0.008119	  0.007364	  0.007078	 -0.058778	  0.012466	  0.073930	 -0.017991	  0.013194
  0.063445	 -0.002512	 -0.099143	  0.090072	  0.016511	  0.008030	  0.031926	 -0.008740	 -0.053606	 -0.016430	  0.091098	 -0.012105	  0.003347
  0.032287	 -0.024731	 -0.102734	  0.066939	  0.020066	  0.030952	  0.041518	 -0.047368	 -0.047223	 -0.024227	  0.102728	 -0.028421	 -0.012528
  0.016642	 -0.025301	 -0.097674	  0.067115	  0.041821	  0.025351	  0.046230	 -0.083019	 -0.029332	 -0.026030	  0.084180	 -0.050211	 -0.025310
  0.029422	 -0.041181	 -0.090336	  0.058104	  0.042077	  0.015438	  0.025074	 -0.076176	 -0.059292	 -0.029311	  0.062691	 -0.073157	 -0.040827
  0.010746	 -0.077733	 -0.107564	  0.051178	  0.036790	  0.008158	  0.010956	 -0.049277	 -0.069695	 -0.035495	  0.075321	 -0.062497	 -0.049457
 -0.008508	 -0.078400	 -0.079066	  0.083993	  0.049724	  0.002438	  0.002605	 -0.002744	 -0.071052	 -0.023209	  0.082910	 -0.023824	 -0.041195
  0.019170	 -0.061756	 -0.092748	  0.098037	  0.068671	 -0.020477	 -0.004824	  0.011002	 -0.048691	 -0.008066	  0.090231	 -0.010824	 -0.069275
  0.036463	 -0.053928	 -0.059228	  0.066449	  0.070895	 -0.034376	 -0.020529	 -0.021764	 -0.050319	  0.027627	  0.102585	 -0.000030	 -0.049151
  0.019193	 -0.019418	 -0.028624	  0.053394	  0.070004	 -0.053506	 -0.020799	 -0.004054	 -0.039496	  0.034402	  0.055791	  0.003603	 -0.043594
  0.005290	 -0.051949	 -0.066874	  0.057420	  0.020577	 -0.038775	 -0.010822	 -0.005186	 -0.037292	  0.021177	  0.027968	  0.000859	 -0.032738
  0.031909	 -0.057577	 -0.096901	  0.067446	  0.026363	 -0.009066	 -0.007744	  0.001084	 -0.037373	  0.016284	  0.034045	  0.006229	 -0.005561
  0.032152	 -0.078461	 -0.092971	  0.094692	  0.011743	 -0.039459	 -0.014577	 -0.001704	 -0.046000	  0.008364	  0.036811	 -0.013427	 -0.039997
  0.016311	 -0.061622	 -0.085112	  0.094344	  0.028545	 -0.039614	  0.000018	 -0.025410	 -0.059045	  0.026303	  0.029361	 -0.015694	 -0.037571
  0.018888	 -0.051906	 -0.087609	  0.109205	  0.048971	 -0.018381	 -0.002775	 -0.055950	 -0.052768	  0.020093	  0.023641	  0.013957	 -0.004930
  0.014768	 -0.057473	 -0.090878	  0.116676	  0.057520	  0.003618	 -0.036400	 -0.026792	 -0.042472	 -0.007114	  0.044508	 -0.034352	 -0.000735
 -0.002925	 -0.023701	 -0.086121	  0.140986	  0.016414	 -0.008360	 -0.067834	 -0.000614	 -0.055778	  0.001928	  0.077033	 -0.015411	 -0.003104
 -0.015028	 -0.031444	 -0.120660	  0.114460	 -0.000233	  0.021499	 -0.016341	  0.014588	 -0.067624	  0.009254	  0.115974	  0.019067	 -0.012296
 -0.015218	 -0.034646	 -0.155948	  0.050635	  0.031056	  0.056636	  0.019523	 -0.026008	 -0.052486	 -0.015078	  0.138706	  0.032431	  0.023976
 -0.000087	 -0.010500	 -0.163746	  0.055811	  0.040418	  0.094799	  0.015338	 -0.033073	 -0.090238	  0.012891	  0.119316	  0.048137	  0.037349
  0.012028	 -0.002133	 -0.178002	  0.019033	  0.015811	  0.097111	  0.001253	 -0.041672	 -0.099617	  0.028578	  0.114806	  0.045348	  0.051048
  0.022709	  0.016764	 -0.165335	  0.037329	 -0.012711	  0.087121	  0.031497	 -0.011797	 -0.083576	 -0.000200	  0.091847	 -0.005320	  0.046150
  0.008929	  0.018644	 -0.182490	  0.058949	 -0.005636	  0.098345	  0.037038	 -0.000714	 -0.100573	 -0.005083	  0.070618	 -0.046234	  0.002321
 -0.005956	  0.004618	 -0.199402	  0.043897	  0.015213	  0.083486	  0.021987	 -0.028241	 -0.127965	 -0.022863	  0.073401	 -0.015610	 -0.018707
 -0.010450	 -0.016750	 -0.185369	  0.032750	  0.046348	  0.081692	  0.006610	 -0.024744	 -0.088079	 -0.049411	  0.069266	 -0.004990	 -0.026062
 -0.021223	 -0.021123	 -0.192565	  0.069965	  0.067523	  0.076569	 -0.004259	 -0.038337	 -0.054563	 -0.063184	  0.069314	 -0.012437	 -0.024647
  0.000506	 -0.033265	 -0.175093	  0.095660	  0.061171	  0.049276	  0.018335	 -0.050713	 -0.039029	 -0.050461	  0.041619	 -0.000745	  0.000987
 -0.008776	 -0.043981	 -0.134483	  0.070461	  0.074011	  0.073949	  0.037176	 -0.051234	 -0.037734	 -0.047659	  0.015961	  0.030508	 -0.008093
 -0.012295	 -0.044720	 -0.126859	  0.062497	  0.065971	  0.071255	  0.053184	 -0.037333	 -0.087517	 -0.035993	  0.045046	  0.046820	  0.010255
 -0.038707	 -0.059632	 -0.113780	  0.053240	  0.046547	  0.079121	  0.051358	 -0.039683	 -0.066139	 -0.060985	  0.069835	  0.056572	  0.015500
 -0.067800	 -0.057635	 -0.115756	  0.045707	  0.007615	  0.072739	  0.052556	 -0.080735	 -0.074270	 -0.056911	  0.034281	  0.058660	 -0.006204
 -0.058399	 -0.053980	 -0.117157	  0.038254	 -0.007767	  0.057687	  0.044234	 -0.098636	 -0.092421	 -0.016891	  0.027193	  0.064372	  0.005175
 -0.042230	 -0.044666	 -0.108028	  0.035575	  0.008075	  0.019818	  0.066963	 -0.082620	 -0.104522	 -0.003271	  0.045600	  0.062713	 -0.029136
 -0.021422	 -0.023585	 -0.086833	  0.048765	  0.014056	 -0.008591	  0.072827	 -0.058952	 -0.130296	 -0.001107	  0.039011	  0.062432	 -0.026652
  0.005920	 -0.031668	 -0.086095	  0.086391	 -0.003252	  0.011730	  0.057753	 -0.049560	 -0.130636	  0.016496	  0.055782	  0.076910	 -0.039204
 -0.004925	 -0.023226	 -0.095583	  0.094724	 -0.008174	  0.014576	  0.046153	 -0.045239	 -0.094660	  0.016569	  0.011995	  0.091893	 -0.059372
  0.013380	 -0.018999	 -0.122676	  0.064066	 -0.010572	  0.008864	  0.054119	 -0.037132	 -0.091095	  0.013794	  0.001491	  0.107743	 -0.072324
  0.002072	 -0.008052	 -0.150903	  0.013897	 -0.011100	  0.036883	  0.040743	 -0.035978	 -0.103594	  0.051360	 -0.004742	  0.114731	 -0.044349
 -0.014620	 -0.009049	 -0.114744	  0.017796	  0.023371	  0.041203	  0.036471	  0.001222	 -0.098320	  0.008888	 -0.025859	  0.082630	 -0.044319
 -0.028917	 -0.003525	 -0.118218	  0.042424	  0.016881	  0.017024	  0.012059	  0.010391	 -0.094042	 -0.025084	 -0.032864	  0.079422	 -0.048525
 -0.042200	  0.009893	 -0.115615	  0.001792	 -0.011767	  0.027226	 -0.011418	  0.020740	 -0.092717	 -0.012879	 -0.005014	  0.085519	 -0.064300
 -0.060676	  0.031001	 -0.141756	  0.020105	  0.002110	  0.066499	  0.008450	  0.030205	 -0.061501	  0.019797	  0.004633	  0.080275	 -0.056316
 -0.097373	 -0.033772	 -0.126856	  0.062508	 -0.000006	  0.095168	 -0.004583	  0.031224	 -0.037996	  0.064604	  0.015202	  0.094453	 -0.055412
 -0.064114	 -0.088054	 -0.157338	  0.086187	  0.016805	  0.086593	 -0.026986	 -0.013459	 -0.056950	  0.040458	  0.021903	  0.051140	 -0.031456
 -0.050588	 -0.080988	 -0.173287	  0.070729	  0.047617	  0.062497	 -0.040931	 -0.008319	 -0.079404	  0.050036	  0.028681	  0.030003	 -0.074931
 -0.034789	 -0.078050	 -0.140351	  0.026420	  0.037755	  0.047809	 -0.021468	 -0.009691	 -0.101732	  0.011206	  0.015963	  0.043517	 -0.113809
 -0.043272	 -0.061149	 -0.084299	  0.076572	  0.028469	  0.036264	 -0.003231	 -0.016447	 -0.072898	 -0.034222	  0.005920	  0.036968	 -0.076408
 -0.032729	 -0.056561	 -0.097907	  0.102684	  0.042368	  0.042677	 -0.006801	 -0.001001	 -0.056937	 -0.027200	  0.001463	  0.042167	 -0.057614
 -0.039753	 -0.028887	 -0.098907	  0.092263	  0.082335	  0.058315	  0.010457	 -0.020757	 -0.033886	 -0.015466	 -0.019180	  0.028048	 -0.037626
 -0.025385	 -0.012084	 -0.094669	  0.093532	  0.051033	  0.018671	  0.012088	 -0.022449	 -0.064049	 -0.014842	 -0.011602	  0.023825	  0.005021
 -0.035781	 -0.011798	 -0.149845	  0.061413	  0.009115	  0.007762	  0.000088	 -0.010369	 -0.073684	 -0.009101	 -0.034003	  0.055628	  0.022865
 -0.079816	  0.000462	 -0.187025	  0.028357	  0.006364	  0.010115	 -0.018694	  0.021887	 -0.067107	 -0.028814	 -0.022028	  0.033927	 -0.025560
 -0.076538	  0.003309	 -0.193260	  0.019298	  0.012289	 -0.005692	 -0.043362	  0.047114	 -0.043873	 -0.008291	 -0.011585	  0.039324	 -0.027398
 -0.105958	 -0.040974	 -0.169344	  0.033242	  0.038312	 -0.010276	 -0.046923	  0.045894	 -0.050305	 -0.007467	  0.036653	  0.079547	 -0.028149
 -0.126637	 -0.062817	 -0.141073	  0.033176	  0.075062	 -0.014130	 -0.036930	  0.034557	 -0.053030	 -0.043543	  0.070957	  0.081261	 -0.036832
 -0.147985	 -0.044004	 -0.123372	  0.027196	  0.082732	 -0.008429	 -0.034133	  0.034919	 -0.066107	 -0.035258	  0.067003	  0.078085	 -0.028881
 -0.144899	 -0.012761	 -0.129912	  0.040254	  0.101723	  0.023261	 -0.050278	  0.035905	 -0.092414	 -0.012898	  0.087238	  0.085006	 -0.037606
 -0.162376	 -0.011896	 -0.102768	  0.042561	  0.095213	  0.068990	 -0.045155	  0.006033	 -0.104593	 -0.010179	  0.076733	  0.103500	 -0.036369
 -0.179198	 -0.033257	 -0.079330	  0.064688	  0.093686	  0.091693	 -0.056074	  0.037511	 -0.088752	  0.010317	  0.053479	  0.106084	 -0.030161
 -0.167417	 -0.021140	 -0.054368	  0.042105	  0.060061	  0.125677	 -0.030014	  0.063072	 -0.070326	  0.008768	  0.044746	  0.074143	 -0.035387
 -0.190169	  0.002042	 -0.051784	  0.049290	  0.048506	  0.128737	  0.016973	  0.032548	 -0.054503	 -0.010784	 -0.011396	  0.045861	 -0.049653
 -0.188149	  0.007752	 -0.071269	  0.042624	  0.046237	  0.097497	  0.025018	 -0.003321	 -0.062679	 -0.033503	 -0.019254	  0.029718	 -0.039385
 -0.136681	  0.003779	 -0.075563	  0.057557	  0.039708	  0.098991	  0.023515	 -0.006439	 -0.053497	 -0.017736	 -0.009884	  0.029818	 -0.028850
 -0.071786	 -0.003372	 -0.111036	  0.087819	  0.059334	  0.095511	  0.037070	  0.030117	 -0.003856	  0.016115	 -0.031975	 -0.005584	 -0.034114
 -0.047812	 -0.023348	 -0.115900	  0.082878	  0.035908	  0.055839	  0.028135	  0.008567	 -0.017916	  0.010244	 -0.032019	  0.000578	 -0.026588
 -0.090059	 -0.025487	 -0.117924	  0.069986	 -0.000428	  0.066888	 -0.012182	  0.017922	 -0.031930	 -0.024927	  0.019348	 -0.032813	 -0.021048
 -0.100134	 -0.023726	 -0.088580	  0.083109	  0.028313	  0.081770	 -0.072376	  0.034962	 -0.037642	 -0.025400	  0.050150	 -0.056939	 -0.018386
 -0.104276	 -0.020950	 -0.064237	  0.114055	  0.065693	  0.048048	 -0.067893	  0.059418	 -0.071140	 -0.012615	  0.044079	 -0.026541	 -0.037219
 -0.099989	  0.009225	 -0.062109	  0.097341	  0.080194	  0.000059	 -0.026864	  0.070397	 -0.090989	 -0.002475	  0.011339	 -0.008664	 -0.069059
 -0.082477	  0.014216	 -0.028519	  0.120436	  0.069419	  0.002285	 -0.023457	  0.061096	 -0.061504	 -0.017503	 -0.002596	  0.000232	 -0.046635
 -0.079040	  0.055832	 -0.029940	  0.110763	  0.059107	  0.027079	  0.004517	  0.091178	 -0.037513	 -0.027149	  0.014981	 -0.024300	 -0.055963
 -0.084783	  0.055201	 -0.050831	  0.106777	  0.078425	  0.000217	  0.048204	  0.089882	 -0.051600	 -0.007828	  0.022034	  0.000215	 -0.031157
 -0.131849	  0.062418	 -0.053663	  0.115172	  0.064227	 -0.070708	  0.034900	  0.015424	 -0.040405	  0.021196	  0.047819	  0.005031	 -0.043182
 -0.109923	  0.052429	 -0.044848	  0.131328	  0.104111	 -0.075837	  0.007709	 -0.021928	 -0.079755	  0.030734	  0.052544	  0.011427	 -0.002381
 -0.131965	  0.006827	 -0.022265	  0.144784	  0.113106	 -0.062008	  0.033068	 -0.031153	 -0.130268	  0.015693	  0.063688	  0.013977	  0.008086
 -0.141329	  0.006771	 -0.050871	  0.112053	  0.103317	 -0.070772	  0.018583	 -0.017390	 -0.122386	 -0.009715	  0.089897	  0.019922	 -0.024205
 -0.149556	  0.031907	 -0.067538	  0.105301	  0.114875	 -0.069277	  0.021287	  0.017919	 -0.074903	 -0.033174	  0.077140	  0.031072	 -0.023450
 -0.149917	  0.056419	 -0.056328	  0.110684	  0.054619	 -0.065517	  0.033240	  0.019740	 -0.030647	 -0.040836	  0.107492	  0.014382	 -0.008433
 -0.175065	  0.058105	 -0.049415	  0.093679	  0.026499	 -0.045008	  0.057364	  0.001086	 -0.025568	 -0.037421	  0.090401	 -0.006292	  0.006802
 -0.179936	  0.084372	 -0.079641	  0.083168	  0.014897	 -0.004148	  0.050416	  0.024107	 -0.029491	 -0.032744	  0.057226	 -0.025396	 -0.019597
 -0.125037	  0.065578	 -0.095325	  0.082364	  0.014032	  0.030244	  0.042928	  0.011505	 -0.025707	 -0.016113	  0.047702	 -0.016921	 -0.032081
 -0.098190	  0.075576	 -0.095808	  0.072752	 -0.015343	  0.062971	  0.033970	  0.016596	 -0.051263	 -0.025413	  0.072692	 -0.013914	 -0.045714
 -0.092522	  0.051021	 -0.071652	  0.067999	 -0.030560	  0.066060	  0.027957	 -0.002500	 -0.077814	 -0.032926	  0.034480	 -0.025182	 -0.079321
 -0.061658	  0.034901	 -0.030443	  0.083490	 -0.038887	  0.050507	  0.050198	 -0.054671	 -0.087639	 -0.039897	 -0.015605	 -0.023063	 -0.088812
 -0.071537	  0.043141	 -0.039982	  0.076950	 -0.025505	  0.004607	  0.057362	 -0.084014	 -0.107506	 -0.089431	 -0.016901	  0.005718	 -0.095669
 -0.050666	  0.029416	 -0.019384	  0.060229	  0.004312	 -0.037962	  0.054423	 -0.068015	 -0.084569	 -0.099227	 -0.006030	  0.010054	 -0.087476
 -0.062517	  0.027880	 -0.005985	  0.038954	  0.032555	 -0.038159	  0.079028	 -0.002369	 -0.078289	 -0.096228	 -0.007980	  0.025847	 -0.083508
 -0.040440	  0.088553	 -0.011840	  0.030088	  0.033474	 -0.058877	  0.090771	  0.008892	 -0.082061	 -0.087352	 -0.008748	  0.014036	 -0.045771
 -0.021497	  0.107326	  0.034582	  0.022851	 -0.012166	 -0.092846	  0.037995	 -0.004851	 -0.065793	 -0.057987	 -0.009707	  0.012899	 -0.046355
  0.002500	  0.066327	  0.062883	  0.024092	 -0.035958	 -0.061482	  0.005514	 -0.002425	 -0.058703	 -0.035723	  0.018317	 -0.003388	 -0.031476
 -0.006015	  0.026735	  0.066652	  0.026699	 -0.053082	 -0.056307	  0.008436	  0.005998	 -0.034761	 -0.058587	 -0.013058	  0.004220	 -0.021951
 -0.012537	  0.023151	  0.072106	  0.027988	 -0.052228	 -0.027545	  0.030402	 -0.022803	  0.002057	 -0.039561	 -0.033633	  0.004421	 -0.043806
  0.020428	  0.046207	  0.040626	 -0.012950	 -0.032124	 -0.037488	  0.028390	 -0.030986	 -0.010191	 -0.042817	 -0.040301	 -0.047726	 -0.064915
  0.022000	  0.038720	  0.057595	 -0.035828	 -0.016212	 -0.017810	  0.027694	 -0.057718	  0.006851	 -0.057432	 -0.015734	 -0.078427	 -0.085977
  0.014914	  0.018840	  0.089370	 -0.019863	 -0.017064	 -0.006521	  0.021130	 -0.059910	  0.004898	 -0.042643	  0.032554	 -0.029896	 -0.062036
  0.025659	  0.045146	  0.086970	 -0.011920	 -0.034213	  0.007986	 -0.007597	 -0.046255	 -0.022327	 -0.027756	  0.007416	 -0.020668	 -0.042821
  0.030836	  0.060821	  0.084684	 -0.015538	 -0.070229	  0.011994	 -0.006776	 -0.045990	 -0.047605	 -0.042232	 -0.001849	 -0.013511	 -0.024446
  0.020845	  0.003571	  0.064277	 -0.011486	 -0.084122	  0.054071	 -0.023225	 -0.082540	 -0.042598	 -0.084605	 -0.032908	 -0.038163	 -0.042361
