# Supplementary material for: A fluorescent photoimmunoconjugate for imaging of cholesteatoma
Source: Sci Rep. 2022 Nov 19;12:19905. doi: 10.1038/s41598-022-22072-9 (PMC9675863; doi:10.1038/s41598-022-22072-9)
Supplement: Supplementary file 2 — Supplementary Information 2. [file 41598_2022_22072_MOESM2_ESM.zip › Data/ABR-33-1]

:RUN-1	LEVEL SWEEP	TEMP:NaN	5/13/2018	10:12 AM	NaNHR:
:SW EAR: R	SW FREQ: 5.66	# AVERAGES: 512	REP RATE (/sec): 40	DRIVER: RS Tweeter	SAMPLE (�sec): 40	
:NOTES-
:CHAMBER-CH4B-PXI
:CFTS Version: V2.7.2 (R850)
:LEVELS:20;25;30;35;40;45;50;55;60;65;70;75;80;
:DATA
 -0.033269	 -0.009749	  0.019672	 -0.016649	  0.024812	  0.046997	  0.059711	 -0.006035	 -0.037019	  0.053720	 -0.004666	  0.012793	  0.014690
 -0.033280	 -0.022357	 -0.004712	 -0.030966	 -0.007477	  0.056242	  0.021740	  0.004681	 -0.003016	  0.052338	  0.038167	 -0.014722	  0.027046
 -0.039174	 -0.001526	 -0.007073	 -0.025861	 -0.055649	  0.039852	 -0.004582	  0.022545	  0.013379	  0.020915	  0.035619	 -0.002017	  0.012372
 -0.050701	  0.003572	 -0.032497	 -0.006025	 -0.030754	  0.018750	 -0.002073	  0.006982	 -0.000478	  0.006152	  0.041205	  0.018300	 -0.021191
 -0.060539	 -0.043353	 -0.039552	  0.006846	 -0.015989	  0.004409	 -0.003893	 -0.006389	 -0.021940	  0.003132	  0.028691	 -0.015857	 -0.024375
 -0.063162	 -0.078751	 -0.017053	  0.038844	  0.010183	 -0.013809	  0.008179	 -0.028293	  0.044212	  0.007672	 -0.003590	 -0.023736	  0.011545
 -0.064833	 -0.058527	 -0.002962	  0.055382	 -0.009495	 -0.056230	  0.012621	 -0.030971	  0.069015	  0.006770	 -0.021363	 -0.030130	  0.017353
 -0.073828	  0.032170	 -0.008970	  0.045334	 -0.020168	 -0.058147	  0.040230	 -0.042600	  0.042897	 -0.000469	  0.007236	 -0.056949	  0.009065
 -0.046954	  0.063483	 -0.047579	  0.052773	  0.005351	 -0.047344	  0.024034	 -0.030834	  0.039294	 -0.015065	  0.027948	 -0.017046	 -0.000923
 -0.011172	  0.026697	 -0.017887	  0.026445	  0.071148	 -0.068164	  0.021869	 -0.019135	  0.007876	 -0.017016	  0.010949	 -0.005788	 -0.007523
  0.019876	  0.004970	 -0.008485	 -0.017410	  0.071541	 -0.022756	  0.032028	  0.000772	 -0.015898	 -0.047357	 -0.021787	 -0.000108	  0.007970
  0.012129	 -0.006328	  0.015452	 -0.053190	 -0.003205	 -0.009644	 -0.008635	 -0.012528	 -0.029283	 -0.027645	 -0.036260	  0.012432	  0.027690
  0.018321	  0.033999	  0.024765	 -0.021815	 -0.027683	  0.002363	 -0.014370	 -0.011084	 -0.032013	 -0.020472	 -0.041153	  0.006532	 -0.018008
  0.069221	  0.072932	  0.024650	  0.017057	 -0.031329	  0.041222	 -0.032897	  0.002481	 -0.025843	 -0.021460	 -0.014209	  0.012449	 -0.021780
  0.075088	  0.025606	  0.007352	  0.012482	 -0.006109	  0.038465	  0.003767	 -0.007461	 -0.043129	  0.001579	  0.003325	  0.047595	 -0.001601
  0.049496	 -0.000052	  0.008328	  0.030258	  0.005787	  0.023952	 -0.020073	  0.008202	 -0.031660	  0.027971	 -0.010241	  0.029417	  0.023147
  0.042795	 -0.028378	  0.010317	  0.008313	  0.004914	  0.010078	 -0.045983	 -0.000385	 -0.008332	  0.012456	 -0.050469	  0.021717	 -0.000485
  0.021521	 -0.010090	  0.019122	 -0.044686	 -0.020436	 -0.007635	 -0.024106	  0.041797	  0.000062	  0.005152	 -0.008400	 -0.000636	 -0.052636
  0.071780	  0.013084	  0.034956	 -0.044418	 -0.000023	 -0.007749	 -0.015214	  0.042600	  0.026371	 -0.015488	  0.011612	 -0.004748	 -0.031274
  0.096685	 -0.017401	  0.022157	 -0.032715	  0.034579	  0.009148	 -0.052355	  0.065656	  0.005505	 -0.032885	  0.007385	  0.010503	  0.028919
  0.070636	 -0.036928	  0.011934	 -0.015127	  0.010110	  0.009310	 -0.050737	  0.070408	 -0.017902	 -0.039810	 -0.026332	  0.034616	  0.084096
  0.043026	 -0.036335	  0.012095	 -0.029405	 -0.031507	  0.002713	 -0.070171	  0.080248	 -0.043041	 -0.019598	 -0.064941	  0.035710	  0.068260
  0.013445	 -0.030171	  0.048804	 -0.041309	 -0.049131	 -0.021473	 -0.090091	  0.065915	 -0.037127	  0.006233	 -0.079495	  0.011059	  0.069628
  0.005041	 -0.009888	  0.069048	 -0.051992	 -0.000869	 -0.031880	 -0.068654	  0.043357	 -0.012924	  0.007165	 -0.050634	  0.027545	  0.045737
 -0.028682	  0.013981	  0.078837	 -0.057794	  0.034953	 -0.049395	 -0.082493	  0.033561	 -0.008751	  0.000945	 -0.033341	  0.049316	  0.018706
 -0.059628	 -0.008010	  0.085345	 -0.018828	  0.014674	 -0.044948	 -0.094263	  0.026978	 -0.010725	 -0.016891	 -0.011738	  0.055609	  0.048340
 -0.021202	 -0.025879	  0.095365	 -0.013307	 -0.010207	 -0.050367	 -0.089733	  0.076182	  0.013914	 -0.021352	 -0.036819	  0.027620	  0.047524
  0.042321	 -0.029032	  0.087252	  0.012688	 -0.009043	 -0.043852	 -0.079738	  0.082362	  0.021356	 -0.091737	 -0.069879	  0.056647	  0.014103
  0.049233	  0.002818	  0.096046	  0.038514	  0.019849	 -0.036239	 -0.062813	  0.096607	  0.047372	 -0.112035	 -0.076285	  0.080424	  0.038131
  0.020902	  0.049644	  0.112378	  0.056703	  0.041481	 -0.005007	 -0.047726	  0.115704	  0.030198	 -0.072238	 -0.041478	  0.066994	  0.074949
  0.004005	  0.035258	  0.101993	  0.079914	  0.002717	  0.028417	 -0.038050	  0.113368	  0.058920	 -0.014434	  0.015953	  0.097107	  0.077023
  0.021825	 -0.003924	  0.071548	  0.111542	 -0.038904	  0.057807	 -0.029636	  0.092287	  0.056968	  0.009624	  0.039217	  0.088526	  0.055322
  0.002639	 -0.015638	  0.062054	  0.058927	 -0.075223	  0.101235	 -0.019094	  0.051723	  0.066689	  0.012978	  0.004975	  0.065113	  0.085848
  0.006441	  0.036937	  0.052858	  0.021499	 -0.082816	  0.101420	 -0.051688	  0.046967	  0.047407	  0.014364	 -0.026308	  0.040778	  0.140289
 -0.012819	 -0.020733	  0.037810	 -0.030117	 -0.098060	  0.081197	 -0.086227	  0.106031	  0.029915	 -0.018926	 -0.032912	  0.086388	  0.118837
 -0.012971	 -0.017123	  0.048152	 -0.036494	 -0.074015	  0.054622	 -0.092370	  0.124607	  0.053501	 -0.028518	 -0.011292	  0.122052	  0.144925
  0.024281	 -0.015112	  0.069068	 -0.030680	 -0.079536	  0.024984	 -0.117033	  0.143109	  0.040144	 -0.009208	  0.020695	  0.118709	  0.187026
  0.040182	 -0.021077	  0.064133	 -0.044951	 -0.076205	  0.044897	 -0.113497	  0.145047	  0.053599	  0.028813	  0.045630	  0.121878	  0.213516
  0.001029	  0.000608	  0.072071	 -0.049229	 -0.033886	  0.060337	 -0.063995	  0.122564	  0.098320	  0.083737	  0.054409	  0.147830	  0.182104
 -0.047171	 -0.006943	  0.123353	 -0.033440	 -0.004911	  0.060997	 -0.049926	  0.094447	  0.148716	  0.137902	  0.047397	  0.131959	  0.115984
 -0.019834	 -0.042663	  0.081221	  0.000117	  0.037788	  0.061815	 -0.042060	  0.123779	  0.146707	  0.136666	  0.027925	  0.096590	  0.058911
 -0.010100	 -0.065168	  0.046817	 -0.030656	  0.013126	  0.072810	  0.017075	  0.164542	  0.167301	  0.091229	  0.001934	  0.035825	  0.008112
 -0.034653	 -0.029767	  0.054683	 -0.062952	 -0.017624	  0.082488	  0.041966	  0.152216	  0.148519	  0.035999	 -0.038890	  0.015541	 -0.041928
 -0.054070	  0.024333	  0.068273	 -0.049989	 -0.024610	  0.083711	  0.055070	  0.120958	  0.138400	 -0.026094	 -0.067333	 -0.013850	 -0.095016
 -0.069727	  0.039569	  0.051784	 -0.031121	 -0.000628	  0.069762	  0.074655	  0.116462	  0.084188	 -0.087265	 -0.098176	 -0.088767	 -0.141782
 -0.025118	 -0.001747	  0.035860	 -0.030013	  0.015579	  0.111848	  0.059679	  0.072369	  0.046868	 -0.145545	 -0.131548	 -0.148127	 -0.201882
  0.008692	 -0.058070	  0.063952	 -0.015741	  0.049184	  0.168930	  0.049930	  0.049334	 -0.041502	 -0.158530	 -0.194122	 -0.196664	 -0.226720
  0.052697	 -0.051064	  0.099636	  0.005098	  0.085969	  0.190419	  0.051643	  0.033325	 -0.112836	 -0.209201	 -0.263565	 -0.248320	 -0.250394
  0.046037	  0.013513	  0.055518	 -0.009442	  0.102450	  0.159785	  0.057769	 -0.038580	 -0.153385	 -0.225654	 -0.266534	 -0.251699	 -0.254364
  0.038927	  0.044961	  0.054228	 -0.005652	  0.074436	  0.109516	  0.037522	 -0.068375	 -0.170377	 -0.254331	 -0.238030	 -0.207830	 -0.238473
  0.044892	  0.027899	  0.060988	  0.023682	  0.040073	  0.062417	  0.004407	 -0.098356	 -0.177087	 -0.280826	 -0.248523	 -0.180557	 -0.181717
  0.071418	  0.022636	  0.057113	  0.042143	  0.026854	  0.082690	 -0.035596	 -0.134324	 -0.189866	 -0.270661	 -0.252587	 -0.157261	 -0.124190
  0.018517	  0.014205	  0.022982	  0.023477	  0.001794	  0.091466	 -0.074313	 -0.153817	 -0.188754	 -0.220217	 -0.193531	 -0.098511	 -0.094300
 -0.048630	 -0.002052	  0.000153	 -0.002462	 -0.058837	  0.057850	 -0.094270	 -0.126240	 -0.196142	 -0.171010	 -0.135730	 -0.056225	 -0.072662
 -0.060941	  0.008582	 -0.030792	  0.008007	 -0.096041	  0.009017	 -0.110632	 -0.135021	 -0.199206	 -0.107177	 -0.112147	 -0.016782	 -0.053179
 -0.006768	  0.001545	 -0.032992	  0.052063	 -0.099324	 -0.063683	 -0.121791	 -0.147030	 -0.148767	 -0.081974	 -0.061336	  0.033197	 -0.005812
  0.031656	 -0.006293	 -0.015176	  0.024446	 -0.073301	 -0.045427	 -0.108438	 -0.092607	 -0.078196	 -0.003991	  0.010049	  0.057091	  0.038380
 -0.003114	 -0.041928	 -0.042001	 -0.002970	 -0.072947	  0.006463	 -0.111338	 -0.057097	 -0.065863	  0.075399	  0.028991	  0.057421	  0.053709
 -0.037809	  0.000877	 -0.029545	 -0.005110	 -0.048295	  0.038684	 -0.119626	 -0.014318	 -0.013538	  0.086288	  0.031974	  0.057210	  0.041110
 -0.027022	 -0.003904	 -0.015234	 -0.020675	 -0.034120	  0.002370	 -0.142024	  0.020666	  0.036007	  0.099994	  0.054351	  0.094295	  0.030724
  0.037919	 -0.050846	 -0.022182	 -0.012079	 -0.054238	  0.005940	 -0.145658	  0.045302	  0.059823	  0.141199	  0.070171	  0.124933	  0.027705
  0.078807	 -0.057555	 -0.016583	 -0.020360	 -0.025489	  0.039105	 -0.126059	  0.101535	  0.059119	  0.175682	  0.039129	  0.087055	  0.016349
  0.070051	 -0.040779	  0.017134	 -0.028377	 -0.032458	  0.056139	 -0.045271	  0.175722	  0.075415	  0.166875	 -0.035969	  0.050412	 -0.034438
  0.029981	 -0.026156	 -0.001120	 -0.040878	 -0.012582	  0.046579	  0.016836	  0.172086	  0.043101	  0.118841	 -0.050202	  0.034701	 -0.092091
  0.030428	  0.003608	 -0.024713	 -0.072848	  0.027669	  0.022322	  0.009657	  0.137076	  0.049117	  0.093208	 -0.033896	  0.021390	 -0.132176
  0.027620	 -0.021804	 -0.018661	 -0.055594	  0.054581	  0.061415	 -0.004964	  0.132334	  0.031966	  0.072755	 -0.053946	 -0.009127	 -0.115681
  0.030415	 -0.068411	 -0.012767	 -0.030443	  0.024297	  0.139365	  0.009350	  0.102494	  0.027715	  0.023566	 -0.099485	 -0.027864	 -0.092806
  0.012321	 -0.086441	  0.006359	 -0.008693	  0.007606	  0.194174	  0.030081	  0.107288	  0.016551	 -0.013301	 -0.115108	 -0.037520	 -0.067708
 -0.022791	 -0.069812	  0.015120	 -0.001190	  0.004393	  0.178456	  0.004820	  0.081625	  0.047940	 -0.038865	 -0.083625	 -0.032041	 -0.085628
 -0.007716	 -0.019640	  0.026025	  0.050001	  0.040028	  0.112142	  0.018490	  0.047440	  0.051126	 -0.024546	 -0.104563	 -0.036984	 -0.103568
  0.035377	  0.009697	  0.002425	  0.111393	  0.079490	  0.070440	  0.014976	  0.018326	  0.030921	  0.015966	 -0.095232	 -0.071554	 -0.072036
  0.017223	 -0.058252	  0.003340	  0.116404	  0.083314	  0.097138	 -0.012283	 -0.007593	  0.007582	  0.024051	 -0.107780	 -0.127025	 -0.072848
 -0.050414	 -0.106267	  0.008613	  0.067800	  0.076778	  0.109760	 -0.015187	  0.019707	  0.002418	 -0.015219	 -0.185564	 -0.142884	 -0.076983
 -0.051688	 -0.078356	  0.016187	  0.037667	  0.026625	  0.063246	 -0.027947	  0.026925	  0.027838	 -0.080598	 -0.193990	 -0.146176	 -0.043687
 -0.020882	 -0.013465	  0.010040	  0.070080	 -0.000004	 -0.020222	 -0.033304	  0.031259	  0.052783	 -0.108122	 -0.177576	 -0.143294	 -0.025346
  0.049628	 -0.004691	 -0.005933	  0.082744	  0.019774	 -0.040678	 -0.036406	  0.011137	  0.038228	 -0.124711	 -0.165241	 -0.131148	 -0.000727
  0.040032	 -0.065885	  0.009881	  0.047759	  0.003731	  0.049853	 -0.042540	 -0.006211	 -0.008429	 -0.129914	 -0.189018	 -0.117964	  0.006334
 -0.009548	 -0.096515	  0.006142	  0.039272	 -0.000040	  0.086281	 -0.032889	 -0.030998	 -0.040452	 -0.131926	 -0.171065	 -0.111450	  0.006557
 -0.038933	 -0.050452	  0.030299	  0.022571	 -0.006663	  0.053814	 -0.041791	 -0.029909	 -0.044790	 -0.139379	 -0.166802	 -0.074462	  0.006448
 -0.020541	 -0.029760	  0.012142	 -0.013461	 -0.033268	  0.033360	 -0.063819	 -0.042215	 -0.040098	 -0.133263	 -0.145748	 -0.040214	 -0.004046
  0.005600	 -0.056268	 -0.023533	 -0.052564	 -0.029598	  0.051002	 -0.068166	 -0.020338	 -0.052217	 -0.136198	 -0.089732	 -0.031566	  0.021918
 -0.011791	 -0.108181	 -0.050199	 -0.054554	 -0.022164	  0.037555	 -0.028325	 -0.015261	 -0.055126	 -0.126999	 -0.073997	  0.001036	  0.044039
 -0.036089	 -0.085808	 -0.037865	 -0.059837	 -0.003847	  0.019576	 -0.017202	 -0.041561	 -0.039011	 -0.125381	 -0.043565	  0.029793	  0.043865
 -0.033396	  0.007122	 -0.044371	 -0.047094	 -0.022375	 -0.001400	  0.013372	 -0.010979	 -0.018956	 -0.119810	 -0.028308	  0.035753	  0.039596
  0.038191	  0.072342	 -0.045911	 -0.032893	 -0.008142	 -0.038385	  0.034976	 -0.029884	 -0.006360	 -0.069890	 -0.055991	  0.057198	  0.015206
  0.069523	  0.070502	 -0.018267	 -0.045683	  0.006713	  0.008264	  0.007500	 -0.042542	  0.008804	 -0.013157	 -0.060782	  0.090084	  0.026475
  0.048886	  0.010858	  0.008302	 -0.062539	 -0.010234	  0.048212	 -0.031994	 -0.054480	  0.015819	  0.017976	 -0.022856	  0.086925	  0.001570
  0.021272	 -0.012196	  0.020641	 -0.052003	 -0.028405	  0.037047	 -0.051293	 -0.033626	  0.027613	  0.080604	  0.005121	  0.091829	  0.004943
  0.017436	  0.021927	 -0.012274	 -0.033317	 -0.044648	 -0.003466	 -0.027494	  0.002484	 -0.010704	  0.102625	  0.028371	  0.076908	  0.014342
  0.050002	  0.055896	 -0.005876	 -0.007994	  0.006016	 -0.040959	 -0.008350	  0.026424	 -0.024244	  0.122020	  0.039489	  0.051577	  0.006845
  0.104303	  0.026500	  0.011382	 -0.028737	  0.039960	 -0.019313	 -0.010359	  0.077193	 -0.032997	  0.093717	  0.022242	  0.017479	  0.020796
  0.127164	  0.005107	 -0.012408	 -0.050277	  0.004233	  0.011719	 -0.005331	  0.099522	 -0.010656	  0.040189	  0.010232	  0.019438	  0.023450
  0.057386	  0.006182	 -0.017857	 -0.050504	 -0.058407	  0.027193	  0.020062	  0.111658	 -0.018040	  0.010068	  0.009803	  0.022329	  0.034159
  0.057977	  0.028912	 -0.007334	 -0.042934	 -0.100346	 -0.021327	  0.009463	  0.091909	 -0.042508	  0.022585	  0.031677	  0.021623	  0.019033
  0.074466	  0.042937	 -0.014350	 -0.050709	 -0.080342	  0.002186	  0.028721	  0.059684	 -0.034640	  0.051557	  0.066846	  0.035484	 -0.000493
  0.109431	  0.011501	 -0.037733	 -0.066072	 -0.071261	  0.071276	  0.071845	  0.068620	 -0.028539	  0.063596	  0.009888	  0.046054	  0.027243
  0.093990	 -0.043168	 -0.070938	 -0.006089	 -0.063634	  0.137166	  0.102713	  0.054690	 -0.020993	  0.060102	 -0.051660	  0.036301	  0.027829
  0.057095	 -0.075554	 -0.078793	  0.032526	 -0.079489	  0.129926	  0.090735	  0.017965	 -0.014987	  0.052444	 -0.094257	  0.014055	  0.004215
  0.034492	 -0.039611	 -0.070319	  0.036374	 -0.079601	  0.093642	  0.057005	  0.002864	 -0.021532	  0.032275	 -0.129471	 -0.013019	  0.004303
  0.032120	 -0.003790	 -0.051056	  0.032341	 -0.055567	  0.088418	  0.074554	 -0.036917	 -0.032361	 -0.023944	 -0.147870	 -0.005281	 -0.018394
  0.056695	 -0.042950	 -0.028971	 -0.007995	 -0.002647	  0.130610	  0.066820	 -0.086881	 -0.047998	 -0.071300	 -0.165165	 -0.026767	 -0.019723
  0.046026	 -0.046445	 -0.016156	 -0.016325	  0.026446	  0.158863	  0.020364	 -0.128880	 -0.099685	 -0.088439	 -0.141736	 -0.093367	  0.033640
 -0.015637	 -0.016763	 -0.029379	  0.006010	 -0.019172	  0.116487	  0.006463	 -0.132680	 -0.131028	 -0.053545	 -0.136777	 -0.083152	  0.024465
  0.019224	 -0.011732	 -0.035863	 -0.002762	 -0.003121	  0.073530	 -0.016332	 -0.140797	 -0.139102	 -0.056610	 -0.106015	 -0.049790	  0.002713
  0.088961	 -0.019033	 -0.020185	 -0.038414	 -0.002727	  0.060666	 -0.039092	 -0.114024	 -0.084224	 -0.016888	 -0.076699	 -0.061454	  0.012654
  0.104058	 -0.042233	 -0.024659	 -0.014863	  0.004572	  0.092537	 -0.037365	 -0.099769	 -0.031803	  0.009646	 -0.043011	 -0.056927	  0.030348
  0.046636	 -0.022004	 -0.021204	  0.030190	  0.019349	  0.079039	 -0.005787	 -0.076210	 -0.008935	  0.034965	 -0.041567	 -0.050536	  0.062104
 -0.023806	  0.003075	 -0.041214	  0.026540	  0.049486	  0.011094	 -0.005804	 -0.037236	  0.006257	  0.060537	 -0.041949	 -0.032847	  0.054955
 -0.029444	 -0.033603	 -0.004409	  0.003730	  0.090824	  0.010355	 -0.009730	  0.012801	  0.031894	  0.052458	 -0.038757	 -0.028517	  0.070888
  0.004881	 -0.048232	  0.002573	 -0.027229	  0.092613	  0.042146	  0.008936	  0.027538	  0.075050	  0.060012	 -0.033234	  0.016983	  0.070137
  0.073153	  0.006368	 -0.019116	 -0.033488	  0.030039	  0.079949	  0.017365	  0.013969	  0.067474	  0.033303	 -0.004184	  0.011004	  0.044762
  0.078981	 -0.006349	 -0.043701	 -0.004824	 -0.002202	  0.104139	  0.025369	  0.019073	  0.044557	  0.027846	  0.019081	  0.023611	  0.050108
  0.009605	 -0.021626	 -0.036907	 -0.016359	  0.031728	  0.091493	  0.022348	  0.017986	  0.073489	 -0.008171	 -0.017609	  0.023700	  0.020534
 -0.008987	 -0.033776	 -0.007635	 -0.013596	  0.088403	  0.092384	  0.051006	  0.018421	  0.070762	 -0.057305	 -0.052922	  0.019981	 -0.022159
  0.014875	 -0.036224	  0.020712	 -0.043157	  0.108317	  0.107447	  0.084085	 -0.018425	  0.029149	 -0.041339	 -0.095945	  0.001954	 -0.056533
  0.038078	 -0.036116	  0.039635	  0.009169	  0.115306	  0.155148	  0.080015	 -0.015714	  0.007225	 -0.021450	 -0.134275	 -0.029990	 -0.088001
  0.015592	 -0.071758	  0.033849	  0.060365	  0.117321	  0.149631	  0.056534	  0.002461	  0.003857	 -0.051838	 -0.083821	 -0.041566	 -0.061120
 -0.019459	 -0.043444	  0.020545	  0.035544	  0.113643	  0.120518	  0.026948	  0.026098	 -0.026809	 -0.032903	 -0.042436	 -0.065171	 -0.055540
 -0.033483	  0.003986	  0.010219	  0.021111	  0.116755	  0.119608	  0.003541	  0.053396	 -0.047299	 -0.048310	 -0.047419	 -0.066142	 -0.053318
 -0.004688	 -0.005975	  0.038356	 -0.014898	  0.095853	  0.167759	  0.026116	  0.043131	 -0.053084	 -0.073356	 -0.045505	 -0.045129	 -0.071721
  0.049137	  0.015118	  0.052550	 -0.007022	  0.062109	  0.146778	  0.047001	  0.012118	 -0.023718	 -0.088443	 -0.037651	 -0.043592	 -0.092136
  0.079965	  0.063171	  0.079181	  0.013004	  0.025817	  0.108127	 -0.011363	  0.012373	 -0.001136	 -0.105468	 -0.059679	 -0.055101	 -0.087493
  0.050401	  0.061107	  0.087978	 -0.017051	  0.045436	  0.089165	 -0.011868	 -0.003024	 -0.001526	 -0.129191	 -0.080596	 -0.080422	 -0.076609
  0.008099	  0.013357	  0.032300	 -0.000542	  0.039295	  0.054137	 -0.027148	 -0.011158	 -0.020489	 -0.110748	 -0.095972	 -0.086904	 -0.076101
  0.001038	 -0.006021	  0.020307	  0.008459	  0.001475	  0.061257	 -0.042022	 -0.009074	 -0.053707	 -0.096086	 -0.117787	 -0.094941	 -0.079677
 -0.009798	 -0.016901	  0.031452	  0.030966	 -0.002661	  0.085975	 -0.062936	  0.002327	 -0.046931	 -0.106866	 -0.107557	 -0.059766	 -0.075649
 -0.028244	 -0.001719	  0.055492	  0.042522	  0.039422	  0.098928	 -0.060651	 -0.065630	 -0.059636	 -0.139239	 -0.118464	 -0.076703	 -0.088653
 -0.001979	  0.010567	  0.078823	 -0.024512	  0.093616	  0.119738	 -0.032505	 -0.070063	 -0.060021	 -0.115501	 -0.091283	 -0.091888	 -0.068746
  0.001129	  0.012433	  0.041640	 -0.048960	  0.092263	  0.085478	 -0.025060	 -0.060781	 -0.043224	 -0.090328	 -0.110619	 -0.046713	 -0.072159
 -0.009975	 -0.001299	  0.023587	 -0.040277	  0.016692	  0.077563	 -0.014239	 -0.048317	 -0.068038	 -0.114700	 -0.099639	 -0.008448	 -0.071200
  0.020147	 -0.029540	  0.035962	  0.010811	 -0.009355	  0.113713	 -0.001728	 -0.042263	 -0.076748	 -0.121167	 -0.059140	 -0.002180	 -0.061980
  0.040999	 -0.090253	  0.059530	  0.026393	  0.001241	  0.134937	  0.011378	 -0.031521	 -0.063477	 -0.120987	 -0.069013	  0.012002	 -0.035593
  0.031758	 -0.089135	  0.063741	  0.022270	 -0.004535	  0.133811	 -0.021777	 -0.048064	 -0.075633	 -0.109531	 -0.086254	  0.046066	 -0.039822
  0.025850	 -0.058652	  0.063402	 -0.000937	 -0.007320	  0.094720	 -0.043280	 -0.062432	 -0.080584	 -0.073409	 -0.113381	  0.044390	 -0.039798
  0.062568	 -0.056005	  0.026842	  0.069228	 -0.027221	  0.072343	 -0.036936	 -0.077381	 -0.068176	 -0.033745	 -0.083573	  0.026687	 -0.010947
  0.090744	 -0.028577	  0.012112	  0.113906	 -0.037176	  0.055665	 -0.043626	 -0.066792	 -0.064356	  0.018268	 -0.039729	  0.008428	 -0.025492
  0.067000	 -0.027810	  0.045278	  0.080166	 -0.026555	  0.052913	 -0.024773	 -0.054262	 -0.067496	  0.059211	 -0.014011	  0.039032	 -0.037197
  0.057550	 -0.030330	  0.009796	  0.000162	 -0.054301	  0.074226	  0.010911	 -0.041990	 -0.089305	  0.067649	  0.047987	  0.070796	 -0.044508
  0.046441	 -0.052637	 -0.003418	 -0.054486	 -0.071309	  0.104838	 -0.009724	 -0.027212	 -0.067559	  0.050090	  0.056652	  0.059563	 -0.076206
  0.092709	 -0.044757	 -0.015623	 -0.026875	 -0.086871	  0.141451	 -0.040129	 -0.004518	 -0.033457	  0.040788	  0.057297	 -0.015276	 -0.084777
  0.126460	 -0.028838	 -0.002331	 -0.018341	 -0.054349	  0.134747	 -0.065330	  0.046907	  0.007171	  0.038609	  0.053856	 -0.022012	 -0.055278
  0.091496	  0.005223	  0.020954	 -0.029754	  0.002761	  0.161330	 -0.045335	  0.094590	  0.027147	  0.057985	  0.062658	 -0.029223	 -0.047411
  0.048580	  0.011328	  0.009926	 -0.025976	 -0.006279	  0.140875	  0.000056	  0.106521	  0.009347	  0.060967	  0.085995	 -0.039382	 -0.053743
  0.026075	 -0.025738	  0.020955	 -0.009735	 -0.055541	  0.096934	  0.047205	  0.102040	  0.029433	  0.048239	  0.036175	 -0.048998	 -0.067093
  0.025529	 -0.017838	  0.010709	  0.064078	 -0.055123	  0.108373	  0.057683	  0.087030	  0.027463	  0.050008	 -0.012596	 -0.093969	 -0.076777
  0.074936	 -0.012064	  0.061474	  0.076369	 -0.005876	  0.110852	  0.040286	  0.090700	 -0.004378	  0.023956	 -0.025258	 -0.102667	 -0.103589
  0.082108	 -0.005882	  0.051905	  0.061421	  0.024339	  0.107364	  0.059261	  0.089686	 -0.025560	 -0.012209	 -0.022715	 -0.110136	 -0.175734
  0.036855	 -0.010601	  0.054770	  0.032778	  0.018234	  0.098421	  0.060653	  0.094244	 -0.008209	 -0.022366	 -0.045649	 -0.114663	 -0.172945
  0.033643	 -0.030040	  0.037994	  0.009086	  0.005620	  0.074519	  0.047261	  0.099760	  0.006597	 -0.042006	 -0.039635	 -0.131382	 -0.182391
  0.046871	 -0.026668	  0.042459	  0.040261	  0.039014	  0.050690	  0.027206	  0.087155	 -0.033266	 -0.092050	 -0.092855	 -0.175885	 -0.251421
  0.031063	 -0.012263	  0.051532	  0.018233	  0.058822	  0.030535	 -0.016014	  0.089717	 -0.035708	 -0.124805	 -0.146068	 -0.213129	 -0.262719
  0.017620	 -0.020229	  0.074921	  0.013540	  0.088071	  0.060384	  0.022935	  0.061586	 -0.017506	 -0.154509	 -0.212944	 -0.235486	 -0.275188
  0.019125	 -0.052580	  0.106504	  0.018463	  0.092672	  0.095531	  0.038566	  0.071092	 -0.017013	 -0.168241	 -0.250824	 -0.283606	 -0.236125
  0.016843	 -0.047376	  0.099045	  0.015671	  0.093592	  0.044428	  0.030010	  0.017078	 -0.029472	 -0.181295	 -0.254492	 -0.292201	 -0.251431
  0.022705	 -0.026098	  0.091393	  0.010541	  0.082052	  0.009896	  0.059126	 -0.009323	 -0.052745	 -0.205364	 -0.263390	 -0.266607	 -0.287144
  0.018296	 -0.029669	  0.073216	  0.014423	  0.092254	  0.003368	  0.058563	 -0.038913	 -0.111821	 -0.180654	 -0.274066	 -0.280289	 -0.230949
  0.003629	 -0.010596	  0.082495	  0.017967	  0.094905	  0.009169	  0.050043	 -0.075656	 -0.126955	 -0.210206	 -0.297112	 -0.241471	 -0.217634
  0.004749	 -0.015652	  0.057607	 -0.014341	  0.062225	  0.018416	 -0.014546	 -0.117626	 -0.136668	 -0.227673	 -0.297446	 -0.175430	 -0.208210
  0.006172	  0.006330	  0.039847	 -0.004721	  0.029127	  0.010327	 -0.069921	 -0.140251	 -0.131589	 -0.263974	 -0.303674	 -0.141641	 -0.173567
 -0.008812	 -0.008715	  0.024973	 -0.009094	  0.002715	  0.018306	 -0.068571	 -0.129156	 -0.153395	 -0.250588	 -0.261818	 -0.094578	 -0.115325
 -0.031420	 -0.060782	  0.026113	 -0.017817	 -0.003422	  0.028634	 -0.086521	 -0.112379	 -0.161949	 -0.217972	 -0.219243	 -0.081030	 -0.061809
 -0.062054	 -0.069532	  0.017749	 -0.036488	 -0.001716	  0.005836	 -0.100274	 -0.124816	 -0.132644	 -0.208503	 -0.163760	 -0.047787	 -0.054399
 -0.053712	 -0.051341	  0.019179	 -0.060752	  0.002515	 -0.024622	 -0.082256	 -0.104988	 -0.122510	 -0.160152	 -0.124248	 -0.006538	 -0.025698
 -0.038102	 -0.029183	  0.019826	 -0.056783	 -0.007751	 -0.029346	 -0.110539	 -0.078313	 -0.095603	 -0.136068	 -0.097992	  0.007337	 -0.005327
 -0.026502	 -0.033933	  0.033654	 -0.008336	 -0.009746	 -0.037446	 -0.135010	 -0.064687	 -0.112712	 -0.128596	 -0.070995	  0.026540	 -0.007724
 -0.001226	 -0.021128	  0.046614	  0.035349	 -0.048263	 -0.049129	 -0.126459	 -0.058166	 -0.080192	 -0.120798	 -0.067504	  0.046871	 -0.001535
  0.028816	 -0.016644	  0.084000	  0.032959	 -0.076875	 -0.048762	 -0.138545	 -0.086793	 -0.054726	 -0.060677	 -0.034485	  0.099608	  0.031732
  0.023499	 -0.041424	  0.086209	  0.046900	 -0.088556	 -0.055711	 -0.115912	 -0.071054	 -0.056846	 -0.010868	  0.022796	  0.101290	  0.018047
 -0.014499	 -0.041403	  0.064018	  0.049843	 -0.094542	 -0.004267	 -0.071393	 -0.036689	 -0.070079	  0.017889	  0.040969	  0.074274	 -0.030094
 -0.018361	 -0.021798	  0.060729	  0.037867	 -0.059728	  0.007228	 -0.061616	  0.003477	 -0.052046	  0.032633	  0.012309	  0.038898	 -0.060564
 -0.003680	  0.037023	  0.070581	  0.018207	 -0.046509	  0.003786	 -0.050345	  0.038688	 -0.029932	  0.030143	 -0.015147	 -0.008659	 -0.080537
 -0.023502	  0.075584	  0.066215	  0.030286	 -0.066361	  0.017771	 -0.037203	  0.067761	 -0.019025	 -0.014397	 -0.035187	 -0.052422	 -0.080785
 -0.036651	  0.097882	  0.098858	  0.041072	 -0.074909	 -0.000834	 -0.021091	  0.053261	 -0.046683	 -0.038834	 -0.073318	 -0.070697	 -0.125311
 -0.029944	  0.096703	  0.120932	  0.013923	 -0.038446	  0.009111	  0.001472	  0.040813	 -0.057875	 -0.019688	 -0.124084	 -0.081743	 -0.129107
 -0.038599	  0.121991	  0.116074	  0.031661	 -0.029919	  0.016644	  0.030806	  0.046705	 -0.061656	 -0.020996	 -0.162929	 -0.108251	 -0.139511
 -0.014772	  0.089445	  0.097590	  0.021467	  0.015964	  0.017004	  0.027581	  0.016968	 -0.077184	 -0.032738	 -0.204684	 -0.165122	 -0.148348
  0.057404	  0.094662	  0.100243	 -0.002175	  0.053085	 -0.012900	  0.029818	 -0.002701	 -0.095497	 -0.049439	 -0.238278	 -0.194759	 -0.146213
  0.070448	  0.095763	  0.100919	 -0.010981	  0.107062	  0.007084	 -0.006309	  0.018404	 -0.090031	 -0.062159	 -0.255195	 -0.168507	 -0.132946
  0.049249	  0.057804	  0.084605	  0.038144	  0.130407	  0.007562	 -0.038119	 -0.022343	 -0.130008	 -0.072130	 -0.222700	 -0.156491	 -0.103392
 -0.002110	  0.081347	  0.060742	  0.090140	  0.062078	  0.017849	 -0.044767	 -0.070814	 -0.136569	 -0.091037	 -0.213489	 -0.156596	 -0.105052
  0.008861	  0.034274	  0.070028	  0.097826	  0.000800	  0.038252	 -0.027242	 -0.087495	 -0.117978	 -0.115097	 -0.233842	 -0.115204	 -0.084312
  0.052966	  0.038421	  0.071958	  0.096466	 -0.015943	  0.021932	 -0.044819	 -0.088083	 -0.128834	 -0.114085	 -0.241265	 -0.124928	 -0.054335
  0.013085	  0.025170	  0.039901	  0.077888	 -0.023129	  0.007207	 -0.055918	 -0.064583	 -0.111138	 -0.061747	 -0.235918	 -0.099571	 -0.081460
 -0.058360	  0.000653	  0.038211	  0.077203	  0.003077	  0.015950	 -0.051343	 -0.029037	 -0.087155	 -0.080837	 -0.236383	 -0.066478	 -0.105919
 -0.082438	  0.011819	  0.006654	  0.070342	 -0.017458	  0.022375	 -0.037489	 -0.026544	 -0.068436	 -0.063037	 -0.216305	 -0.055652	 -0.076732
 -0.039805	  0.027371	  0.010790	  0.078636	 -0.073763	  0.054980	 -0.017523	 -0.009521	 -0.072498	 -0.042737	 -0.213971	 -0.013702	 -0.046686
 -0.031802	  0.024324	  0.040668	  0.078580	 -0.068298	  0.091290	 -0.023981	 -0.000626	 -0.067102	 -0.013269	 -0.174555	 -0.020895	 -0.051800
 -0.101968	  0.006137	  0.054230	  0.114371	 -0.014019	  0.086623	 -0.029930	  0.020188	 -0.086058	 -0.021387	 -0.135328	 -0.019736	 -0.065019
 -0.120096	 -0.016594	  0.071276	  0.072524	 -0.005745	  0.082396	 -0.018490	  0.035649	 -0.058321	 -0.046234	 -0.113859	 -0.019786	 -0.045860
 -0.077483	 -0.008200	  0.067235	  0.034776	 -0.042100	  0.094670	 -0.023844	  0.030441	 -0.019894	 -0.049336	 -0.104233	 -0.007498	 -0.036950
 -0.072628	  0.006980	  0.073325	  0.036942	 -0.062863	  0.098220	 -0.046386	  0.015967	 -0.023496	 -0.069349	 -0.067538	  0.000467	 -0.034460
 -0.049789	 -0.013118	  0.065574	  0.059896	 -0.039608	  0.065523	 -0.046859	  0.012378	 -0.027486	 -0.071646	 -0.066966	  0.005461	 -0.035694
 -0.104473	 -0.040664	  0.064377	  0.095431	  0.039596	  0.045018	 -0.086490	  0.015891	 -0.045323	 -0.045045	 -0.044000	  0.011470	 -0.042661
 -0.129936	 -0.040968	  0.064717	  0.068896	  0.064641	  0.031672	 -0.053728	  0.007474	 -0.041654	 -0.012622	  0.009003	 -0.008592	 -0.053363
 -0.118864	 -0.019772	  0.046809	  0.029619	  0.045883	  0.057540	 -0.021008	  0.002207	 -0.022715	 -0.031807	 -0.010745	 -0.000787	 -0.025515
 -0.078038	 -0.021762	  0.043646	  0.037755	  0.013000	  0.057808	 -0.007348	 -0.012429	  0.017024	 -0.020122	 -0.019776	 -0.026985	  0.003419
 -0.053126	 -0.029854	  0.011604	  0.087615	 -0.002342	  0.056814	  0.001233	  0.003695	  0.047937	 -0.007028	 -0.030838	 -0.047999	  0.004618
 -0.075699	 -0.045924	  0.029391	  0.087247	  0.025764	  0.039681	  0.012449	 -0.007992	  0.012810	 -0.003901	 -0.024745	 -0.059480	 -0.001141
 -0.101660	 -0.033263	  0.068638	  0.083433	 -0.012264	  0.008230	 -0.008060	  0.000627	 -0.022712	 -0.027872	 -0.005773	 -0.060615	  0.045343
 -0.095189	 -0.010973	  0.068539	  0.084158	 -0.087849	 -0.042845	 -0.016962	  0.024474	 -0.008020	 -0.032600	 -0.008642	 -0.012496	  0.043328
 -0.073878	 -0.012932	  0.054222	  0.100996	 -0.089010	 -0.026504	 -0.008397	 -0.010830	  0.017908	 -0.011511	 -0.013682	 -0.016545	  0.023997
 -0.077338	  0.035736	  0.064469	  0.104021	 -0.053083	 -0.003286	 -0.001489	 -0.019306	  0.018577	 -0.027113	 -0.026463	  0.001966	  0.025237
 -0.076802	  0.045755	  0.068416	  0.115316	 -0.033642	 -0.017739	 -0.017289	 -0.018314	 -0.011721	 -0.027355	 -0.047617	  0.000858	  0.002392
 -0.084256	  0.016547	  0.061976	  0.092693	 -0.039096	  0.018647	 -0.034997	 -0.008743	 -0.013922	 -0.038600	 -0.026513	 -0.000363	  0.023099
 -0.114306	  0.010707	  0.052656	  0.104370	 -0.055529	  0.069509	 -0.039198	 -0.011914	  0.007294	 -0.053489	 -0.012832	 -0.018951	  0.024991
 -0.087601	  0.023057	  0.021991	  0.089951	 -0.059385	  0.099379	 -0.078082	 -0.022023	 -0.001762	 -0.049326	 -0.021746	 -0.021637	  0.002455
 -0.027727	  0.027920	  0.031330	  0.084158	 -0.026313	  0.120755	 -0.074656	  0.001075	 -0.032228	 -0.037227	 -0.024947	 -0.046567	 -0.000454
 -0.041862	 -0.008529	  0.008607	  0.103037	  0.010105	  0.088306	 -0.072179	  0.022601	 -0.029027	 -0.033531	 -0.031226	 -0.028698	  0.017872
 -0.048448	 -0.037963	  0.019073	  0.059470	 -0.017754	  0.060657	 -0.066575	  0.027329	 -0.021389	 -0.014907	 -0.028911	 -0.039250	  0.032635
 -0.018470	 -0.031119	  0.029484	  0.063776	 -0.003240	  0.044546	 -0.068180	  0.035049	 -0.019315	  0.017876	 -0.031032	 -0.050936	  0.026655
 -0.034807	  0.006238	  0.065205	  0.050092	  0.030963	  0.017433	 -0.051678	  0.047345	 -0.011361	  0.022555	  0.010625	 -0.045385	  0.071556
 -0.017744	  0.029852	  0.068799	  0.045272	  0.054383	  0.042159	 -0.002070	  0.063152	 -0.011380	  0.011573	 -0.003250	 -0.030379	  0.099701
  0.007144	  0.020378	 -0.040586	 -0.013732	 -0.007873	  0.038770	 -0.064277	  0.064403	 -0.001276	  0.011069	 -0.001899	 -0.004117	 -0.015835
 -0.026552	  0.028065	 -0.025496	 -0.019626	 -0.023846	  0.013369	 -0.045721	  0.037066	 -0.004432	  0.010823	  0.018210	 -0.029067	 -0.009632
 -0.042876	  0.014369	 -0.018036	  0.005662	 -0.022916	  0.022556	 -0.033463	  0.000699	 -0.006294	  0.026709	 -0.006623	 -0.012111	 -0.039926
 -0.043037	  0.011162	 -0.037240	 -0.004516	  0.007309	  0.032731	 -0.032569	  0.019316	 -0.034487	  0.037960	 -0.039324	  0.004796	 -0.000187
 -0.030549	  0.014388	 -0.049851	 -0.018606	 -0.002875	 -0.004335	 -0.025925	  0.005293	 -0.011144	  0.033499	 -0.037908	  0.017194	  0.008199
 -0.031567	  0.010588	 -0.026791	 -0.014210	 -0.048215	 -0.000323	 -0.025010	  0.004659	  0.018512	  0.069790	 -0.031461	  0.041501	  0.029963
 -0.002629	  0.023275	 -0.042919	 -0.015696	 -0.073496	  0.001580	 -0.040200	  0.025193	  0.060531	  0.046719	  0.004724	  0.028540	  0.054447
  0.024870	  0.008043	 -0.023008	 -0.003018	 -0.031301	  0.014306	  0.005539	  0.017217	  0.067460	  0.010897	  0.012124	  0.022258	  0.027242
 -0.031382	  0.003366	 -0.024492	  0.045241	  0.001110	 -0.014548	  0.048690	 -0.017421	  0.046747	  0.003026	 -0.013860	  0.008322	 -0.004221
 -0.033653	 -0.016594	 -0.030059	  0.054423	  0.005336	 -0.014692	  0.028385	 -0.016881	  0.023922	 -0.023115	 -0.008155	  0.009303	  0.007898
 -0.003912	 -0.032981	 -0.005488	  0.039709	  0.017786	  0.000684	  0.008174	 -0.015658	  0.029000	 -0.017247	  0.030140	  0.027866	  0.022500
  0.030208	 -0.019208	  0.029559	  0.051146	  0.030741	 -0.006017	 -0.012864	 -0.029607	  0.002607	 -0.036347	  0.041184	 -0.010155	  0.014240
  0.008909	 -0.012585	  0.039788	  0.024962	  0.019661	 -0.026098	  0.010407	 -0.038468	 -0.051628	 -0.086906	  0.030991	 -0.047173	 -0.031704
  0.035096	 -0.032546	  0.046629	 -0.005617	  0.024889	 -0.028952	  0.035246	 -0.053077	 -0.061804	 -0.072044	  0.013286	 -0.041984	 -0.016471
  0.031513	 -0.004900	  0.091093	 -0.018859	  0.026157	 -0.030770	  0.014209	 -0.032820	 -0.042997	 -0.040778	 -0.004201	 -0.032529	  0.032726
  0.020971	  0.000753	  0.088035	 -0.010100	  0.028935	 -0.003431	  0.026665	 -0.033831	 -0.030102	 -0.015594	  0.017448	  0.017379	  0.084311
  0.013854	  0.022655	  0.041595	 -0.026449	  0.026578	  0.007316	  0.034667	 -0.014265	 -0.015811	 -0.007557	  0.023799	  0.048679	  0.056339
  0.037356	  0.015368	  0.015593	 -0.016058	  0.003956	 -0.007848	  0.030165	  0.012656	 -0.015036	  0.013158	 -0.026435	 -0.024874	 -0.119731
  0.033490	 -0.026624	 -0.017008	 -0.035818	  0.005521	 -0.012651	  0.022672	  0.033019	  0.000816	  0.014510	 -0.053431	 -0.076543	 -0.154391
  0.002744	 -0.026971	 -0.011317	 -0.018839	  0.012544	  0.018355	  0.015209	  0.032508	  0.025415	  0.021428	  0.031388	  0.052717	  0.054232
 -0.018106	 -0.033967	  0.012936	 -0.017606	 -0.020452	  0.042344	  0.033448	  0.061611	  0.033555	  0.021470	  0.093110	  0.116191	  0.151150
 -0.015985	 -0.024380	  0.006121	 -0.022584	 -0.023389	  0.043038	  0.045129	  0.071001	  0.008082	  0.006291	  0.011858	 -0.003959	 -0.097111
 -0.012082	 -0.020251	  0.012354	 -0.024888	 -0.005938	  0.052111	  0.049930	  0.059661	  0.006820	  0.005866	 -0.041410	 -0.110196	 -0.276425
  0.008547	 -0.027056	  0.002246	 -0.023481	 -0.002766	  0.056305	  0.023660	  0.075206	  0.063568	  0.051648	  0.037016	  0.040950	 -0.025537
  0.043176	  0.000698	 -0.026199	  0.018068	 -0.018065	  0.069878	  0.040486	  0.104167	  0.057591	  0.086797	  0.112439	  0.161606	  0.235469
  0.049886	  0.000649	 -0.047777	  0.038208	 -0.024549	  0.083166	  0.037205	  0.092243	  0.034106	  0.030376	  0.045423	  0.047156	  0.060557
  0.050600	 -0.018244	 -0.039647	  0.002176	  0.006076	  0.097796	  0.051053	  0.075549	  0.020019	 -0.039595	 -0.063189	 -0.154531	 -0.198442
  0.040598	 -0.026222	 -0.045203	 -0.025854	  0.011222	  0.081700	  0.054441	  0.098567	 -0.002601	 -0.006857	 -0.042471	 -0.109979	 -0.091130
  0.043686	  0.013895	 -0.022348	 -0.024171	 -0.001658	  0.085560	  0.006131	  0.102371	  0.041969	  0.047276	  0.010178	  0.084764	  0.201671
  0.080707	  0.007200	  0.000003	 -0.037737	 -0.080640	  0.096783	 -0.014286	  0.065007	  0.041684	  0.035231	  0.032461	  0.129817	  0.163262
  0.083034	  0.024377	  0.007904	 -0.034430	 -0.058749	  0.086537	 -0.011033	  0.029852	  0.016967	 -0.051971	 -0.015158	  0.005431	 -0.132853
  0.082547	  0.042935	 -0.020182	 -0.051791	 -0.017556	  0.110010	  0.005568	  0.040422	  0.011439	 -0.060086	 -0.069793	 -0.026812	 -0.202669
  0.056741	  0.061444	 -0.064242	 -0.067286	 -0.020397	  0.148586	 -0.007956	  0.031293	  0.038234	 -0.058441	 -0.019801	  0.069346	  0.018626
  0.083661	  0.046594	 -0.082652	 -0.046188	 -0.013823	  0.138574	 -0.042770	 -0.007838	  0.020054	  0.002496	  0.024830	  0.124212	  0.182635
  0.098440	  0.005746	 -0.071531	 -0.034754	 -0.031561	  0.133213	 -0.024783	 -0.044880	 -0.010429	  0.031804	 -0.011286	  0.029811	  0.087590
  0.110551	 -0.036079	 -0.025761	 -0.018334	 -0.065753	  0.114815	  0.008588	 -0.052764	 -0.027950	  0.012759	 -0.029758	 -0.071071	 -0.100605
  0.109831	 -0.055742	 -0.026083	 -0.002295	 -0.062668	  0.087351	  0.012366	 -0.031714	 -0.034941	  0.027240	 -0.006555	 -0.095787	 -0.058197
  0.100880	 -0.069357	 -0.018436	  0.007443	 -0.043758	  0.077672	  0.017469	 -0.000838	 -0.007811	  0.042785	  0.044803	 -0.022706	  0.097840
  0.061380	 -0.081988	 -0.057983	  0.045098	 -0.029263	  0.058688	  0.022243	  0.008567	  0.003106	  0.031185	  0.056345	 -0.008282	  0.144472
  0.033151	 -0.048836	 -0.060971	  0.031521	 -0.004702	  0.050316	  0.016150	  0.016721	  0.001550	  0.002843	  0.023347	 -0.057272	  0.007718
  0.004859	 -0.050730	 -0.036154	  0.025380	  0.003753	  0.055702	  0.025535	  0.048233	  0.032910	 -0.011727	  0.002704	 -0.064717	 -0.074080
  0.007538	 -0.069592	 -0.032647	  0.040134	 -0.001895	  0.071285	  0.075193	  0.040240	  0.042069	  0.015610	  0.064464	  0.035112	  0.049993
  0.000292	 -0.061220	 -0.021450	  0.068747	  0.012483	  0.077324	  0.098407	  0.047644	  0.019566	  0.040964	  0.073771	  0.140535	  0.167673
  0.030687	 -0.043621	 -0.043148	  0.093931	  0.019805	  0.041578	  0.111399	  0.034555	  0.004398	  0.006178	  0.010003	  0.091887	  0.080672
  0.051210	 -0.023869	 -0.068400	  0.068264	  0.039442	  0.025475	  0.104527	  0.041337	  0.021560	 -0.012115	 -0.042094	  0.014917	 -0.024959
  0.048576	 -0.030666	 -0.081432	  0.082599	  0.038727	  0.069315	  0.068065	  0.076023	  0.034162	 -0.009610	 -0.009756	  0.050177	  0.016210
  0.057955	 -0.033613	 -0.091250	  0.116094	  0.067415	  0.095154	  0.070959	  0.073504	  0.074285	  0.021461	  0.060269	  0.102330	  0.101557
  0.057706	 -0.015716	 -0.097421	  0.089513	  0.071741	  0.064979	  0.052285	  0.041090	  0.078751	  0.009368	  0.035120	  0.087525	  0.065427
  0.061016	 -0.007309	 -0.125803	  0.058480	  0.047794	  0.046584	  0.025959	  0.023001	  0.082797	 -0.050846	 -0.007670	  0.014528	 -0.080562
  0.059434	  0.014442	 -0.116621	  0.057470	  0.059829	  0.054237	  0.013303	  0.013495	  0.053069	 -0.048984	 -0.017264	  0.013628	 -0.090191
  0.030883	 -0.008611	 -0.104090	  0.068274	  0.055634	  0.017010	 -0.033816	  0.034142	  0.075461	 -0.001879	  0.030483	  0.067362	  0.033861
  0.005225	 -0.014336	 -0.130565	  0.081325	  0.073053	 -0.012411	  0.006532	  0.024523	  0.096713	 -0.010140	  0.024388	  0.077360	  0.072456
 -0.011221	 -0.003663	 -0.137045	  0.072863	  0.076562	  0.058531	  0.017251	  0.004199	  0.054864	 -0.005971	 -0.002285	  0.038600	 -0.022016
 -0.021681	  0.011522	 -0.125263	  0.051088	  0.108240	  0.067241	  0.013738	  0.002600	  0.037475	  0.012215	 -0.033218	  0.032981	 -0.036441
  0.036717	 -0.000161	 -0.113482	  0.050620	  0.108759	  0.060701	  0.011935	 -0.004180	  0.071903	  0.044348	 -0.014877	  0.101464	  0.045969
  0.058669	 -0.003122	 -0.155525	  0.029104	  0.107351	  0.058125	  0.013731	  0.002257	  0.097760	  0.051341	  0.003468	  0.120052	  0.046894
  0.059200	 -0.008203	 -0.149046	  0.007071	  0.095636	  0.049310	  0.052695	 -0.010739	  0.069641	 -0.017676	 -0.053066	  0.027021	 -0.038315
  0.056453	 -0.005743	 -0.085760	 -0.009464	  0.072366	  0.038818	  0.073557	 -0.032689	  0.049854	 -0.079660	 -0.079976	 -0.009073	 -0.063923
  0.081417	 -0.015365	 -0.094741	 -0.040020	  0.025959	  0.044436	  0.073463	 -0.030999	  0.058451	 -0.056619	 -0.024665	  0.006481	  0.023128
  0.090296	 -0.035673	 -0.065532	 -0.012985	 -0.011988	  0.104875	  0.059595	 -0.035698	  0.087461	 -0.012909	 -0.009691	  0.021063	  0.103979
  0.082242	 -0.026113	 -0.049973	 -0.011646	 -0.043228	  0.103834	  0.053823	 -0.028073	  0.058549	 -0.018580	 -0.046794	 -0.012055	  0.032404
  0.070804	 -0.032652	 -0.081552	 -0.023259	 -0.060559	  0.091564	  0.068295	 -0.024870	  0.055766	 -0.046853	 -0.072713	 -0.085183	 -0.072729
  0.079745	 -0.032938	 -0.103266	 -0.005331	 -0.070637	  0.124637	  0.033789	 -0.020038	  0.087314	 -0.049593	 -0.038268	 -0.038704	 -0.016611
  0.074056	 -0.017158	 -0.109323	  0.004420	 -0.090921	  0.105024	  0.028473	 -0.008566	  0.107913	 -0.009766	 -0.008191	  0.050338	  0.083360
  0.045837	 -0.005123	 -0.112869	  0.031565	 -0.118923	  0.116066	  0.035446	 -0.012495	  0.073279	 -0.000665	  0.019039	  0.063157	  0.024232
  0.052789	 -0.006998	 -0.112817	  0.023431	 -0.085757	  0.133781	  0.076885	 -0.007561	  0.038622	 -0.045972	 -0.007516	  0.024909	 -0.085773
  0.055785	 -0.007433	 -0.087095	  0.013911	 -0.070431	  0.121239	  0.058577	 -0.004208	  0.013296	 -0.042380	 -0.015450	  0.042325	 -0.092772
  0.041388	 -0.000070	 -0.079685	  0.010497	 -0.037643	  0.132373	  0.031984	  0.025431	  0.041826	 -0.011060	  0.019489	  0.121481	  0.088209
  0.073925	 -0.005592	 -0.077205	  0.005216	 -0.001101	  0.104323	  0.012430	  0.056322	  0.071923	 -0.002179	  0.044820	  0.193946	  0.177804
  0.101418	 -0.014503	 -0.077934	 -0.000640	  0.015814	  0.098234	  0.005054	  0.031582	  0.080448	 -0.032861	  0.007973	  0.114004	  0.048958
  0.088387	 -0.031232	 -0.094130	 -0.038291	 -0.005356	  0.087461	 -0.024591	  0.034995	  0.057060	 -0.037269	 -0.004778	  0.054502	 -0.096722
  0.048258	 -0.023247	 -0.107084	 -0.060405	 -0.051265	  0.085318	 -0.044345	  0.059237	  0.060918	 -0.015749	  0.040407	  0.133507	 -0.030806
  0.060124	 -0.011127	 -0.084951	 -0.077606	 -0.053779	  0.122552	 -0.029896	  0.066827	  0.056194	  0.034137	  0.115079	  0.273217	  0.120187
  0.100119	  0.001264	 -0.064030	 -0.061649	 -0.036751	  0.111835	 -0.022135	  0.060368	  0.061678	  0.049281	  0.104105	  0.254286	  0.075734
  0.077970	 -0.041355	 -0.062174	 -0.056549	 -0.008312	  0.112030	  0.010180	  0.051050	  0.037659	  0.018112	  0.042410	  0.133853	 -0.139270
  0.068727	 -0.050575	 -0.055019	 -0.031283	 -0.000675	  0.108845	 -0.002788	  0.050967	  0.039880	 -0.034125	  0.058824	  0.120431	 -0.172276
  0.059860	 -0.062920	 -0.038527	 -0.017945	  0.013654	  0.064534	  0.020954	  0.079089	  0.058192	 -0.019870	  0.075991	  0.226497	  0.029996
  0.031172	 -0.095180	 -0.070361	 -0.005177	  0.036528	  0.067500	  0.027323	  0.037595	  0.060986	  0.016978	  0.080908	  0.247017	  0.127610
 -0.004061	 -0.106244	 -0.068590	  0.011407	  0.031818	  0.053515	  0.004999	 -0.007627	  0.068779	 -0.018493	  0.040399	  0.146638	 -0.042623
 -0.001811	 -0.096920	 -0.056240	  0.017931	  0.047171	  0.028980	 -0.012180	 -0.019456	  0.038759	 -0.060219	 -0.019757	  0.049224	 -0.186235
  0.006763	 -0.097004	 -0.059785	  0.029649	  0.068215	  0.082787	  0.012940	  0.011124	  0.073228	 -0.045872	 -0.009237	  0.111551	 -0.036192
  0.020160	 -0.108637	 -0.092537	  0.036660	  0.037888	  0.104119	  0.027341	  0.043593	  0.098076	 -0.011622	  0.022426	  0.223038	  0.156490
 -0.007574	 -0.103408	 -0.101130	  0.034297	  0.025529	  0.079978	  0.073609	  0.017901	  0.058094	 -0.024619	  0.006948	  0.174905	  0.093247
 -0.026128	 -0.072430	 -0.084577	  0.046025	  0.027903	  0.063635	  0.083885	  0.066826	  0.038295	 -0.047903	 -0.028101	  0.069988	 -0.132023
 -0.017921	 -0.049504	 -0.054397	  0.082564	  0.004969	  0.068561	  0.074559	  0.104771	  0.041340	 -0.043149	 -0.031113	  0.077661	 -0.144523
 -0.012212	 -0.028858	 -0.053511	  0.103812	  0.040571	  0.114888	  0.077254	  0.118147	  0.091518	  0.012215	  0.047284	  0.176123	  0.051058
 -0.009409	 -0.020410	 -0.022751	  0.097948	  0.022881	  0.107863	  0.082604	  0.108099	  0.071790	  0.017867	  0.071116	  0.206252	  0.151813
 -0.018530	 -0.033222	  0.056202	  0.046962	  0.018134	  0.071649	  0.085273	  0.035286	  0.076720	 -0.027813	 -0.003426	  0.108730	 -0.025614
 -0.022302	 -0.030941	  0.049981	  0.005826	  0.027467	  0.052469	  0.060297	 -0.008091	  0.083272	 -0.050504	 -0.050867	  0.016003	 -0.158732
 -0.007602	 -0.039626	  0.043226	  0.030062	  0.012871	  0.037338	  0.060179	 -0.006085	  0.109308	 -0.038963	 -0.024249	  0.061434	 -0.009805
  0.026955	 -0.049583	  0.071931	  0.031205	 -0.009899	  0.060496	  0.062747	 -0.002467	  0.102586	  0.011392	  0.038547	  0.132809	  0.168330
  0.020734	 -0.082852	  0.133463	 -0.002041	 -0.025306	  0.059455	  0.083264	 -0.015236	  0.074913	 -0.001580	  0.005160	  0.092751	  0.074959
  0.000235	 -0.076722	  0.160454	 -0.013275	 -0.058555	 -0.003343	  0.117134	 -0.016622	  0.051876	 -0.003616	 -0.079243	 -0.021012	 -0.096101
  0.029098	 -0.052285	  0.136110	 -0.025703	 -0.087613	  0.004740	  0.060887	  0.007592	  0.037704	  0.030698	 -0.052049	 -0.022762	 -0.096981
  0.036200	 -0.049398	  0.083341	 -0.056635	 -0.063038	  0.034840	  0.048527	  0.039682	  0.035063	  0.042571	  0.039121	  0.082718	  0.079323
  0.079543	 -0.092930	  0.080563	 -0.036551	 -0.080110	  0.067122	  0.057376	  0.022325	  0.044725	  0.023652	  0.051767	  0.113921	  0.133617
  0.098660	 -0.121386	  0.083493	 -0.010347	 -0.067832	  0.084079	  0.074368	  0.022163	  0.049090	 -0.045713	 -0.009469	  0.032561	 -0.027720
  0.094478	 -0.075771	  0.044143	 -0.050251	 -0.003869	  0.127959	  0.075623	  0.009477	  0.043044	 -0.062992	 -0.045840	 -0.030244	 -0.182682
  0.087583	 -0.049893	  0.031652	 -0.016371	 -0.021864	  0.115102	  0.064112	  0.009560	  0.046744	 -0.018234	  0.011784	  0.030547	 -0.093252
  0.115973	 -0.057501	  0.002090	  0.023645	 -0.008954	  0.102989	  0.047486	  0.064141	  0.050509	  0.009199	  0.080531	  0.079877	  0.020768
  0.129985	 -0.047564	  0.019004	  0.034044	  0.020191	  0.092882	  0.036259	  0.063265	  0.019964	  0.002083	  0.022497	  0.010085	 -0.061006
  0.105805	 -0.075466	  0.028358	  0.031905	  0.051438	  0.063409	  0.058098	  0.070214	 -0.003734	 -0.025530	 -0.040783	 -0.049881	 -0.189329
  0.079711	 -0.071737	  0.046074	  0.040302	  0.056303	  0.069565	  0.025837	  0.049680	  0.033820	 -0.044837	 -0.028342	 -0.004811	 -0.111041
  0.063299	 -0.057722	  0.075255	  0.043990	  0.014656	  0.081686	  0.008618	  0.030321	  0.047801	 -0.021760	  0.004658	  0.087674	  0.079650
  0.061482	 -0.056983	  0.063062	  0.059057	  0.023464	  0.055772	  0.024748	  0.009909	  0.063345	 -0.017084	  0.021938	  0.089343	  0.085228
  0.041445	 -0.067422	  0.033093	  0.067467	  0.011180	  0.042989	  0.040739	  0.018856	  0.098395	 -0.019257	 -0.016868	 -0.003026	 -0.082436
  0.020296	 -0.081565	 -0.013123	  0.073467	  0.013768	  0.054798	  0.024979	  0.017137	  0.077765	 -0.057875	 -0.031110	 -0.019021	 -0.148055
  0.036956	 -0.107993	 -0.013600	  0.053176	  0.006048	  0.065974	  0.040083	  0.049632	  0.050462	 -0.060275	  0.053063	 -0.028647	 -0.065498
  0.048772	 -0.112997	  0.037884	  0.062457	 -0.020506	  0.073275	  0.031571	  0.088535	  0.063429	 -0.034328	  0.071701	 -0.070276	  0.057305
  0.037065	 -0.101835	  0.036317	  0.061046	 -0.034034	  0.053665	 -0.020249	  0.056531	  0.025482	 -0.011743	  0.029519	 -0.130376	 -0.012730
  0.064791	 -0.095041	  0.032177	  0.005068	 -0.023745	  0.049501	 -0.047056	  0.052591	  0.003733	 -0.034248	 -0.032029	 -0.127250	 -0.111900
  0.083571	 -0.082487	  0.019999	  0.009582	 -0.068380	  0.055858	 -0.034250	  0.076576	  0.026012	 -0.033655	 -0.020387	 -0.048883	 -0.031643
  0.053412	 -0.075660	  0.009927	  0.021644	 -0.086156	  0.098732	  0.015855	  0.080712	  0.025710	  0.011624	  0.038219	  0.017166	  0.111363
  0.041635	 -0.081649	  0.006507	  0.014351	 -0.076128	  0.071516	  0.041893	  0.072339	  0.045877	 -0.010691	 -0.010115	 -0.023551	  0.107295
  0.051237	 -0.078289	  0.031602	 -0.026952	 -0.044671	  0.051161	  0.024606	  0.015855	  0.044960	 -0.030550	 -0.045659	 -0.075896	 -0.034334
  0.056147	 -0.063685	  0.022898	 -0.025622	 -0.026617	  0.061696	 -0.006288	 -0.024129	  0.021665	 -0.038968	 -0.035885	 -0.047882	 -0.042540
  0.044154	 -0.032336	 -0.012121	 -0.023806	 -0.044578	  0.036918	 -0.014178	 -0.040251	  0.009808	 -0.015824	 -0.016497	  0.033222	  0.020783
  0.007355	 -0.010791	 -0.008221	 -0.015546	 -0.035617	  0.019284	 -0.008870	 -0.061750	  0.022857	  0.008649	  0.049846	  0.046483	  0.037547
 -0.008585	  0.019502	  0.034815	  0.020659	 -0.029734	  0.021434	 -0.005599	 -0.062243	  0.028151	 -0.013215	  0.038260	  0.005824	 -0.005494
 -0.004029	  0.018866	  0.069735	  0.045453	 -0.019894	  0.031233	 -0.018622	 -0.094939	  0.037520	  0.005410	  0.018598	  0.010749	 -0.037086
 -0.002860	  0.023551	  0.056419	  0.032419	 -0.047571	  0.055394	 -0.027563	 -0.064639	  0.040635	  0.053012	  0.061003	  0.030515	  0.009800
  0.017993	  0.022657	  0.043987	  0.016874	 -0.029218	  0.069172	 -0.009677	 -0.051879	  0.041624	  0.036640	  0.060243	  0.036942	  0.100156
  0.051788	  0.016430	  0.065284	 -0.007818	 -0.027744	  0.069068	 -0.011479	 -0.070894	  0.031124	  0.015056	  0.029811	  0.017038	  0.088072
  0.054889	  0.006129	  0.005291	 -0.020374	 -0.056723	  0.052835	  0.023405	 -0.068281	  0.034535	  0.020276	  0.047630	 -0.021186	  0.015543
  0.028542	 -0.028622	 -0.034523	 -0.030646	 -0.051710	  0.031083	  0.027910	 -0.025353	  0.059694	  0.033762	  0.056116	  0.025818	  0.062234
  0.025097	 -0.041171	 -0.033086	 -0.021182	 -0.010164	  0.051613	  0.024592	 -0.007567	  0.039012	  0.027034	  0.064628	  0.054887	  0.088213
  0.075793	 -0.038372	 -0.060243	  0.013911	  0.005754	  0.039372	  0.033571	 -0.021576	  0.012531	  0.034177	  0.023480	 -0.037395	 -0.005209
  0.082739	 -0.024094	 -0.034038	  0.058698	 -0.010445	  0.003702	  0.035332	 -0.031445	 -0.035375	  0.023036	  0.018224	 -0.054306	 -0.017955
  0.093190	  0.000304	 -0.018148	  0.044833	 -0.031082	  0.024192	  0.076601	 -0.036916	 -0.019670	  0.046407	  0.076046	  0.050360	  0.135790
  0.128069	 -0.000588	 -0.025207	  0.056149	 -0.028082	  0.044267	  0.070307	 -0.032968	 -0.028200	  0.042054	  0.072109	  0.052316	  0.129934
  0.123640	 -0.018026	 -0.024601	  0.066821	 -0.046890	  0.018294	  0.057994	 -0.040652	 -0.043177	 -0.021714	  0.031592	 -0.115712	 -0.058485
  0.089229	 -0.029086	  0.006321	  0.067171	 -0.026342	  0.025625	  0.081679	 -0.035443	 -0.040574	 -0.038060	  0.017778	 -0.094014	 -0.068545
  0.123475	  0.015074	  0.020093	  0.091992	 -0.040012	  0.052195	  0.071394	 -0.009142	 -0.021356	  0.005436	  0.084699	  0.013592	  0.146816
  0.125863	  0.042688	  0.039632	  0.092594	 -0.045766	  0.068169	  0.037223	  0.022888	 -0.041849	  0.007189	  0.078437	  0.052255	  0.188237
  0.098381	  0.030857	  0.042264	  0.075746	 -0.034708	  0.063949	  0.022025	  0.029516	 -0.079037	 -0.059976	 -0.001523	 -0.032814	 -0.016526
  0.047751	  0.020936	  0.030097	  0.055071	 -0.025987	  0.098263	  0.036872	  0.012485	 -0.062504	 -0.059451	 -0.008929	 -0.096655	 -0.081392
  0.008987	  0.020391	  0.022732	  0.036785	  0.007358	  0.098696	  0.023712	  0.006572	 -0.015171	  0.002267	  0.078330	 -0.045503	  0.081225
  0.002338	  0.002176	  0.008736	  0.002189	 -0.015333	  0.080918	  0.010079	  0.018225	 -0.010687	 -0.002697	  0.096326	  0.005039	  0.180489
  0.004505	 -0.030297	 -0.001341	  0.003754	 -0.039363	  0.057381	  0.022730	  0.014287	 -0.020512	 -0.056341	  0.079676	 -0.050903	  0.083139
 -0.006058	 -0.035352	 -0.026303	 -0.023279	 -0.031683	  0.029066	  0.012178	  0.028263	 -0.027020	 -0.033611	  0.035231	 -0.087180	 -0.035368
 -0.001726	 -0.017593	 -0.044783	 -0.008726	 -0.030487	  0.025941	  0.026020	  0.047918	 -0.013693	 -0.038561	  0.034818	 -0.079719	 -0.015543
 -0.010050	  0.000514	 -0.036413	  0.030524	 -0.057414	  0.055695	  0.035790	  0.050961	  0.012643	 -0.049713	  0.026727	 -0.024866	  0.113274
 -0.009756	  0.032845	 -0.030128	  0.027187	 -0.048428	  0.084096	  0.041668	  0.053186	  0.038134	 -0.040359	  0.006727	  0.002728	  0.169691
 -0.013319	  0.042361	 -0.064152	  0.032840	 -0.060276	  0.056666	  0.068332	  0.001434	  0.039712	 -0.031462	 -0.002931	 -0.041982	  0.117449
 -0.005517	  0.041172	 -0.072384	  0.054566	 -0.052195	  0.010703	  0.068691	 -0.056954	  0.027394	  0.007187	 -0.049120	 -0.053318	  0.027066
 -0.037910	  0.052557	 -0.032339	  0.072953	 -0.017154	 -0.030166	  0.072933	 -0.066554	 -0.008694	  0.053848	 -0.033804	 -0.002785	  0.007206
 -0.053729	  0.059457	 -0.039494	  0.051944	 -0.049481	 -0.048133	  0.065123	 -0.038761	  0.017150	  0.050736	  0.010196	  0.069985	  0.096474
 -0.022882	  0.049160	 -0.018855	  0.020998	 -0.062950	 -0.030594	  0.070892	 -0.012202	  0.023108	  0.028126	  0.002869	  0.061993	  0.106826
 -0.001899	  0.034834	 -0.017782	  0.059162	 -0.076693	 -0.033986	  0.085065	 -0.039773	 -0.012898	 -0.004940	 -0.056945	  0.000921	 -0.004040
  0.022649	  0.050640	  0.003546	  0.086110	 -0.074524	 -0.029361	  0.080044	 -0.067009	 -0.026994	 -0.005240	 -0.076764	 -0.020621	 -0.089164
 -0.000945	  0.036925	 -0.006810	  0.065933	 -0.069108	  0.007312	  0.033812	 -0.068476	 -0.059128	  0.031454	 -0.044899	  0.015335	  0.000172
  0.016285	  0.067077	 -0.027651	  0.085529	 -0.029735	 -0.008959	 -0.000078	 -0.033739	 -0.020397	  0.064044	 -0.003874	  0.034459	  0.128323
  0.009120	  0.042619	 -0.028117	  0.088950	 -0.030032	 -0.008627	 -0.020160	 -0.030586	  0.002907	  0.043224	 -0.035489	  0.000952	  0.078007
  0.038049	  0.011762	 -0.048055	  0.052893	 -0.052485	 -0.020356	  0.039653	 -0.065162	 -0.029494	 -0.001303	 -0.065127	 -0.043328	 -0.015284
  0.035851	  0.005430	 -0.043744	  0.041298	 -0.070277	  0.012347	  0.051435	 -0.042912	 -0.055725	  0.002547	 -0.050527	 -0.047879	 -0.017097
  0.052450	 -0.018444	  0.001730	  0.063080	 -0.073648	  0.036874	  0.025437	  0.002297	 -0.030471	  0.009832	  0.002185	  0.020328	  0.081987
  0.077190	 -0.006145	  0.051564	  0.059993	 -0.050522	  0.020358	  0.021195	  0.036322	 -0.018399	  0.004777	  0.025715	  0.041380	  0.125658
  0.060486	 -0.030621	  0.087341	  0.045514	 -0.069280	  0.015521	  0.013526	 -0.015972	 -0.006129	 -0.002278	  0.003483	 -0.025730	  0.068818
  0.058446	 -0.028647	  0.027769	  0.006797	 -0.097350	  0.023380	  0.021172	 -0.050648	  0.010665	 -0.000117	 -0.022995	 -0.068836	 -0.008847
  0.051724	 -0.012767	 -0.001674	 -0.009531	 -0.143334	  0.058361	 -0.005839	 -0.041792	 -0.017067	 -0.040530	 -0.090935	 -0.019629	 -0.000845
  0.044882	 -0.011490	  0.003277	 -0.015655	 -0.134598	  0.076148	  0.011748	 -0.025425	 -0.031921	 -0.029242	 -0.064449	  0.005343	  0.035336
  0.051600	 -0.027609	  0.023671	  0.018856	 -0.114826	  0.087669	  0.037605	  0.000589	 -0.021257	  0.015975	 -0.044754	  0.060077	  0.058646
  0.072512	  0.004474	  0.019277	  0.017929	 -0.093384	  0.115703	  0.022166	  0.026247	  0.004058	  0.012812	 -0.039814	  0.057183	  0.035009
  0.089066	  0.054286	  0.001952	  0.015252	 -0.096179	  0.153530	  0.024564	  0.022144	 -0.008810	  0.000372	 -0.063471	  0.006447	 -0.021959
  0.093123	  0.027601	 -0.006559	  0.011514	 -0.081196	  0.169911	  0.041472	  0.027160	 -0.011508	 -0.007620	 -0.052874	  0.065480	 -0.014435
  0.069710	  0.015769	  0.022730	  0.023798	 -0.071061	  0.160399	  0.037015	  0.062313	  0.006037	  0.007211	 -0.067866	  0.100389	  0.049839
  0.075641	  0.022507	  0.028218	  0.017163	 -0.061730	  0.145278	  0.057893	  0.048602	  0.013247	  0.014072	 -0.067718	  0.096652	  0.047985
  0.098415	  0.028700	  0.011594	 -0.001670	 -0.029445	  0.143723	  0.067058	  0.010242	  0.050030	  0.002173	 -0.037863	  0.062363	  0.016807
  0.109583	  0.007450	 -0.005436	  0.030916	 -0.031521	  0.164534	  0.076801	  0.011116	  0.051206	 -0.025206	 -0.048392	  0.016428	 -0.019724
  0.112875	 -0.015577	 -0.040100	  0.041355	 -0.009572	  0.143913	  0.061470	  0.028022	  0.066367	 -0.006318	 -0.028883	  0.053456	  0.011677
  0.100523	  0.002328	 -0.056108	  0.054583	  0.008144	  0.120213	  0.018013	  0.074088	  0.040601	  0.038281	 -0.017858	  0.055419	  0.055217
  0.101554	  0.002885	 -0.044808	  0.042606	  0.042293	  0.093201	 -0.022335	  0.047644	  0.032088	  0.057712	 -0.030148	  0.024877	  0.014989
  0.126937	 -0.017450	 -0.024740	  0.037883	  0.060928	  0.061168	 -0.033915	  0.011865	  0.032284	  0.037896	 -0.092727	 -0.038063	 -0.020940
  0.143651	 -0.021796	 -0.032548	  0.068306	  0.025549	  0.040096	  0.005624	  0.000180	  0.042442	  0.036169	 -0.142354	 -0.057647	 -0.013046
  0.091734	 -0.027450	 -0.029914	  0.067307	  0.005430	  0.051049	  0.017578	 -0.020314	  0.069752	  0.047640	 -0.099951	 -0.032634	  0.045138
  0.058718	 -0.041066	 -0.042882	  0.060971	  0.006440	  0.057243	  0.008955	 -0.034157	  0.063229	  0.030450	 -0.037653	 -0.025152	  0.106127
  0.039693	 -0.009707	 -0.028202	  0.041630	 -0.002681	  0.057552	  0.018744	 -0.018182	  0.021590	 -0.013787	 -0.043366	 -0.015097	  0.101616
  0.036111	 -0.021247	 -0.010442	  0.065603	 -0.029593	  0.068070	  0.019930	 -0.020521	 -0.013261	 -0.059080	 -0.059381	 -0.111469	  0.046194
  0.029937	 -0.012546	 -0.001275	  0.086539	 -0.029280	  0.071056	  0.001307	 -0.005698	 -0.011029	 -0.042699	 -0.035070	 -0.167708	  0.026201
  0.001439	 -0.025614	 -0.000023	  0.100758	 -0.028238	  0.067213	  0.019270	  0.012205	  0.017986	 -0.013181	 -0.019331	 -0.092256	  0.058952
  0.005382	 -0.062895	 -0.010022	  0.112961	 -0.045470	  0.104232	  0.022999	  0.037091	  0.063723	  0.015127	 -0.039891	 -0.031055	  0.081182
  0.023645	 -0.067994	 -0.032884	  0.172506	 -0.054332	  0.094444	  0.023573	  0.049599	  0.040455	  0.040693	 -0.068694	  0.001414	  0.049910
  0.024680	 -0.068093	 -0.008022	  0.154309	 -0.052843	  0.064865	  0.024417	  0.103278	  0.008372	  0.026762	 -0.063996	 -0.013753	 -0.000511
  0.005872	 -0.061270	 -0.010694	  0.113214	 -0.025707	  0.081839	  0.041363	  0.113829	 -0.007406	  0.007829	 -0.000637	  0.016669	  0.010344
  0.041341	 -0.048635	 -0.015667	  0.087096	  0.020061	  0.073066	  0.025072	  0.068785	 -0.029868	  0.011061	  0.028774	  0.064983	  0.068683
  0.078262	 -0.065420	 -0.006487	  0.069468	  0.008323	  0.054208	  0.013651	  0.082745	 -0.048620	  0.015048	 -0.015968	  0.068556	  0.098812
  0.094604	 -0.070103	 -0.036704	  0.067127	 -0.029465	  0.071882	  0.023852	  0.071868	 -0.032844	  0.000444	 -0.043249	  0.041892	  0.050408
  0.071616	 -0.086078	 -0.022986	  0.062507	 -0.052130	  0.083180	  0.033263	  0.037173	 -0.019572	  0.019111	 -0.048873	 -0.001158	 -0.015570
  0.057348	 -0.103793	  0.002781	  0.054442	 -0.031187	  0.093033	  0.086008	  0.009250	 -0.005479	  0.004290	 -0.049182	  0.007792	  0.035773
  0.082430	 -0.080318	 -0.003344	  0.048180	 -0.018877	  0.117370	  0.102064	  0.009016	  0.010166	 -0.015444	 -0.044207	  0.031306	  0.090530
  0.075036	 -0.075798	 -0.038510	  0.036191	 -0.020192	  0.124881	  0.091688	  0.014639	 -0.000345	 -0.022855	 -0.032961	  0.017819	  0.095822
  0.081431	 -0.045908	 -0.058785	  0.041958	 -0.018457	  0.095604	  0.082265	  0.015907	  0.006702	 -0.008912	 -0.078638	 -0.020654	  0.056918
  0.091031	 -0.013545	 -0.052277	  0.062440	  0.015379	  0.077898	  0.081991	 -0.023460	  0.002928	 -0.030807	 -0.062130	 -0.028861	  0.029814
  0.098426	 -0.006274	 -0.044782	  0.055634	  0.025905	  0.063072	  0.077166	 -0.012055	 -0.015473	  0.003089	 -0.006748	 -0.010775	  0.065805
  0.098745	 -0.025210	 -0.046940	  0.047663	 -0.026850	  0.059366	  0.058816	 -0.014885	 -0.046908	  0.023548	 -0.009901	  0.010643	  0.123896
  0.101241	 -0.008051	 -0.055527	  0.026772	  0.010919	  0.066823	  0.030571	 -0.012290	 -0.058725	 -0.007162	 -0.008623	  0.018102	  0.075821
  0.118876	 -0.008684	 -0.029555	  0.014198	  0.021714	  0.103725	  0.026901	 -0.011522	 -0.069097	  0.000890	 -0.043437	  0.022365	 -0.010184
  0.152060	 -0.018305	 -0.036089	  0.026080	  0.031185	  0.113949	  0.030976	 -0.037181	 -0.048993	 -0.000270	 -0.058101	  0.008970	 -0.013769
  0.144641	 -0.028600	 -0.051003	  0.056160	  0.037478	  0.128744	  0.002298	 -0.022972	 -0.044181	  0.007337	 -0.054980	  0.034195	  0.049423
  0.113381	 -0.057591	 -0.059988	  0.055962	  0.011070	  0.100024	 -0.031331	 -0.025002	 -0.023959	  0.008033	 -0.027060	  0.061365	  0.089565
  0.081221	 -0.031872	 -0.095989	  0.053113	  0.012090	  0.105077	 -0.011567	 -0.016987	 -0.019741	 -0.008375	 -0.035862	  0.036787	  0.071956
  0.070617	 -0.001583	 -0.113259	  0.056060	 -0.006982	  0.119053	 -0.015727	 -0.014366	  0.022510	 -0.012866	 -0.034578	  0.017482	  0.023926
  0.086769	  0.007519	 -0.101139	  0.075030	 -0.027804	  0.124938	 -0.027453	  0.013183	  0.020050	 -0.004018	 -0.043570	  0.023633	  0.031590
  0.052494	 -0.038880	 -0.072609	  0.106318	 -0.043065	  0.115834	 -0.017003	  0.024759	  0.013975	  0.010823	 -0.044746	  0.064775	  0.081692
  0.038252	 -0.050945	 -0.062450	  0.099624	 -0.074660	  0.080030	 -0.029431	  0.000439	  0.062529	 -0.031710	 -0.021659	  0.049468	  0.088776
  0.013963	 -0.029831	 -0.038771	  0.073051	 -0.077724	  0.074693	 -0.033046	 -0.030557	  0.042866	 -0.068045	 -0.051470	 -0.001715	  0.060034
  0.023555	 -0.024203	 -0.037811	  0.054666	 -0.029632	  0.075671	 -0.019568	 -0.047271	  0.045749	 -0.060143	 -0.089566	  0.023809	 -0.000125
  0.022981	 -0.018518	 -0.020438	  0.097213	  0.000835	  0.083762	 -0.032774	 -0.018642	  0.060724	 -0.047004	 -0.062811	  0.041099	  0.031066
  0.017167	 -0.009980	 -0.005409	  0.113270	  0.010909	  0.072540	 -0.074648	  0.026501	  0.067590	 -0.047732	 -0.017637	  0.050159	  0.098037
  0.030052	 -0.038739	 -0.024686	  0.089671	  0.011542	  0.100247	 -0.097223	  0.018183	  0.036520	 -0.035985	  0.011463	  0.057922	  0.070000
  0.066032	 -0.027187	 -0.073089	  0.048244	 -0.018401	  0.115366	 -0.068784	 -0.012451	  0.028271	 -0.034318	 -0.017724	  0.031635	  0.000128
  0.095774	  0.002675	 -0.094817	  0.045819	 -0.002931	  0.113583	 -0.054799	  0.022117	  0.030269	 -0.047689	 -0.034398	  0.038478	 -0.018753
