# Supplementary material for: A fluorescent photoimmunoconjugate for imaging of cholesteatoma
Source: Sci Rep. 2022 Nov 19;12:19905. doi: 10.1038/s41598-022-22072-9 (PMC9675863; doi:10.1038/s41598-022-22072-9)
Supplement: Supplementary file 2 — Supplementary Information 2. [file 41598_2022_22072_MOESM2_ESM.zip › Data/ABR-33-2]

:RUN-2	LEVEL SWEEP	TEMP:NaN	5/13/2018	10:18 AM	NaNHR:
:SW EAR: R	SW FREQ: 8.00	# AVERAGES: 512	REP RATE (/sec): 40	DRIVER: RS Tweeter	SAMPLE (�sec): 40	
:NOTES-
:CHAMBER-CH4B-PXI
:CFTS Version: V2.7.2 (R850)
:LEVELS:20;25;30;35;40;45;50;55;60;65;70;75;80;
:DATA
 -0.014546	 -0.035017	  0.002441	  0.024386	  0.007743	  0.056353	 -0.070950	 -0.004207	 -0.051379	 -0.029486	  0.020228	  0.002758	  0.015971
 -0.011894	 -0.007810	 -0.011521	 -0.001579	 -0.031777	  0.040157	 -0.079450	  0.001948	 -0.051946	 -0.057602	  0.028592	 -0.006576	 -0.051168
 -0.001270	  0.017253	 -0.006132	 -0.004820	 -0.025184	 -0.013006	 -0.080705	  0.013070	 -0.025397	 -0.059875	  0.030352	 -0.019462	 -0.054781
 -0.004090	  0.015947	 -0.015398	  0.014066	  0.026372	  0.010506	 -0.035868	  0.044633	 -0.018354	 -0.049325	  0.044864	 -0.024922	 -0.020962
 -0.022052	 -0.020009	 -0.011660	  0.011591	  0.040830	 -0.000447	 -0.029969	  0.057198	 -0.005250	 -0.008541	  0.046279	 -0.037014	 -0.007521
 -0.028806	 -0.010826	 -0.015141	 -0.006671	  0.034493	  0.002414	 -0.009585	  0.030210	 -0.002855	  0.007913	  0.047515	 -0.019307	  0.008542
  0.001006	  0.011636	  0.005003	 -0.001068	  0.018562	  0.045013	 -0.009588	 -0.009200	  0.010034	 -0.001141	  0.024782	 -0.029830	 -0.020596
 -0.002746	 -0.008850	 -0.008073	 -0.010456	  0.018759	  0.042320	 -0.005878	 -0.002788	  0.040787	  0.021424	 -0.014828	 -0.016509	 -0.001378
 -0.034299	 -0.041140	 -0.012524	 -0.006255	 -0.004975	  0.011692	  0.035884	  0.008180	  0.037600	  0.009444	 -0.036957	 -0.022820	  0.013493
  0.007623	 -0.047095	 -0.017445	  0.025199	 -0.000928	  0.011949	  0.048441	 -0.003456	  0.068002	  0.027484	 -0.066747	 -0.049150	 -0.036225
  0.031950	 -0.017790	 -0.013398	  0.041137	 -0.013139	  0.004004	  0.018709	 -0.012392	  0.035857	  0.016494	 -0.030426	 -0.059646	 -0.043855
  0.025367	 -0.038549	  0.003834	  0.020998	  0.004445	 -0.033543	  0.013872	 -0.035119	 -0.018874	  0.026853	  0.003191	 -0.020156	 -0.012179
  0.018822	 -0.058604	 -0.021741	  0.005224	  0.018374	 -0.040824	  0.013438	 -0.028610	 -0.049898	  0.043835	  0.016040	  0.016100	  0.017858
  0.008765	  0.025865	 -0.031817	 -0.009930	  0.001252	 -0.049011	  0.036205	 -0.018961	 -0.052890	  0.046809	 -0.006209	  0.048979	  0.045918
  0.010051	  0.076580	  0.020084	 -0.015952	 -0.011210	 -0.035806	  0.055793	 -0.017048	 -0.017065	  0.033606	 -0.015414	  0.094693	  0.056151
  0.013553	  0.050892	  0.010641	 -0.027552	 -0.027752	 -0.054780	  0.045448	 -0.029251	  0.001806	 -0.003068	 -0.021139	  0.060441	  0.057243
  0.014508	  0.034401	  0.002978	 -0.017725	 -0.024791	 -0.071695	  0.046090	 -0.009144	  0.023141	  0.000976	 -0.051381	  0.038998	  0.009454
  0.012836	  0.021428	  0.028689	 -0.013432	 -0.003883	 -0.023945	  0.030629	  0.003326	  0.062267	  0.008443	 -0.016221	  0.012053	  0.002782
 -0.014522	  0.023979	  0.056723	 -0.030528	 -0.004059	  0.033534	 -0.025109	  0.012046	  0.046672	 -0.010457	  0.004252	  0.015518	  0.011347
 -0.010253	  0.007711	  0.034458	  0.003367	 -0.023134	  0.065114	  0.002593	 -0.000434	 -0.032257	 -0.023786	 -0.006773	  0.015849	  0.009905
 -0.003955	 -0.014576	  0.055807	  0.001794	 -0.040426	  0.077610	  0.030611	 -0.014446	 -0.094333	 -0.024201	  0.011611	  0.033310	 -0.000244
 -0.017933	 -0.003469	  0.045246	  0.032189	 -0.000745	  0.079225	  0.016034	 -0.034365	 -0.072138	  0.009632	 -0.007276	  0.037003	  0.037283
  0.006260	 -0.009238	  0.021603	 -0.006849	  0.014405	  0.061482	 -0.007785	 -0.032247	 -0.012343	  0.053989	  0.004817	  0.017655	  0.051146
 -0.003602	 -0.020890	  0.041380	 -0.015962	  0.028193	  0.064133	 -0.048659	 -0.015363	  0.019863	  0.020852	 -0.011620	  0.022096	  0.033381
  0.000638	 -0.018601	  0.037791	 -0.035279	  0.032400	  0.028339	 -0.011953	  0.012801	  0.033956	 -0.021275	  0.004245	  0.030751	  0.033970
  0.036358	 -0.041663	  0.013405	 -0.036228	  0.011979	  0.036717	 -0.022641	  0.002265	  0.012359	 -0.025495	  0.029640	  0.017470	  0.043849
  0.000994	 -0.006426	  0.013711	 -0.044091	 -0.003325	  0.041716	 -0.047753	 -0.038162	 -0.024384	 -0.025212	  0.049931	  0.005208	  0.034752
  0.012775	 -0.001852	  0.009138	 -0.018391	 -0.013746	  0.040730	 -0.024690	 -0.029810	 -0.041505	 -0.035872	  0.033546	 -0.006628	  0.044899
  0.021564	 -0.019230	 -0.015419	  0.020291	  0.029355	  0.065026	 -0.030046	 -0.023176	 -0.039668	 -0.029538	  0.036050	 -0.000841	  0.032306
  0.007474	 -0.005872	 -0.040803	 -0.014916	  0.028373	  0.060875	 -0.015492	 -0.028160	 -0.063281	 -0.006064	  0.079344	  0.037579	  0.040866
  0.028234	  0.004327	 -0.059004	 -0.052387	  0.018167	  0.031325	 -0.045001	 -0.027453	 -0.054872	  0.027979	  0.073731	  0.047864	  0.090563
  0.032800	 -0.009791	 -0.089950	 -0.063694	  0.008439	  0.045179	 -0.049991	 -0.026577	 -0.005808	  0.082641	  0.066930	  0.068707	  0.151648
 -0.002838	  0.001286	 -0.076325	 -0.097248	 -0.000302	  0.069564	 -0.031101	 -0.021521	  0.072379	  0.126505	  0.103043	  0.123375	  0.174879
  0.046111	  0.043810	 -0.077936	 -0.089669	 -0.005227	  0.088228	 -0.034888	 -0.008843	  0.094439	  0.101493	  0.128087	  0.133286	  0.187386
  0.050906	  0.036523	 -0.095292	 -0.067100	  0.014262	  0.130747	 -0.037413	  0.001929	  0.090139	  0.098907	  0.141736	  0.132355	  0.172677
  0.020345	  0.008938	 -0.097232	 -0.036550	  0.068220	  0.098970	 -0.021539	 -0.005555	  0.065659	  0.119672	  0.187661	  0.175645	  0.199240
  0.030248	 -0.020848	 -0.066246	 -0.009472	  0.028665	  0.072498	 -0.004034	  0.034685	  0.055353	  0.127278	  0.182586	  0.226834	  0.206101
  0.045945	 -0.007811	 -0.066375	 -0.034176	 -0.004433	  0.064796	  0.004798	  0.048515	  0.080321	  0.145096	  0.177914	  0.264463	  0.230569
  0.017554	 -0.008901	 -0.087523	 -0.010506	 -0.022215	  0.018036	  0.022650	  0.050419	  0.116641	  0.190495	  0.173696	  0.270258	  0.247575
 -0.011569	 -0.004280	 -0.056199	 -0.001268	 -0.028743	  0.037264	  0.016120	  0.085121	  0.168805	  0.175979	  0.186404	  0.262052	  0.206221
 -0.044394	  0.018419	 -0.005891	 -0.069019	 -0.035045	  0.057224	  0.048742	  0.114413	  0.175555	  0.199823	  0.141883	  0.205539	  0.137417
 -0.006834	  0.005909	 -0.013019	 -0.067285	 -0.064408	  0.080256	  0.060533	  0.111582	  0.183687	  0.226848	  0.130862	  0.134621	  0.056764
 -0.009332	 -0.070055	 -0.018992	 -0.075747	 -0.059377	  0.094226	  0.092433	  0.101674	  0.162946	  0.191218	  0.112177	  0.059086	 -0.024948
 -0.043003	 -0.066145	 -0.007370	 -0.059921	 -0.039298	  0.111874	  0.114209	  0.084745	  0.114292	  0.113341	  0.051805	  0.002155	 -0.094013
 -0.033592	 -0.008501	 -0.024628	 -0.052902	 -0.022607	  0.122691	  0.115593	  0.073140	  0.090455	  0.081091	 -0.004729	 -0.055178	 -0.147220
 -0.012467	 -0.012931	 -0.045868	 -0.019174	  0.001846	  0.115627	  0.106758	  0.079193	  0.044632	  0.048477	 -0.086208	 -0.127380	 -0.213290
  0.007594	 -0.032629	 -0.033560	  0.000326	  0.032520	  0.115597	  0.070854	  0.053544	  0.006142	 -0.014671	 -0.155668	 -0.164388	 -0.224859
  0.022224	 -0.046229	 -0.045697	 -0.010201	  0.029574	  0.093020	 -0.012817	  0.004965	 -0.044930	 -0.056919	 -0.199014	 -0.200065	 -0.224741
  0.010714	 -0.000164	 -0.048086	 -0.012175	  0.039064	  0.124350	 -0.043219	 -0.046121	 -0.106944	 -0.082853	 -0.234714	 -0.233077	 -0.202234
  0.024613	  0.010980	 -0.046556	 -0.043564	  0.059897	  0.114000	 -0.041233	 -0.099012	 -0.145702	 -0.133092	 -0.207080	 -0.234984	 -0.161729
 -0.011926	  0.006828	 -0.066410	 -0.056794	  0.057594	  0.087322	 -0.084728	 -0.151749	 -0.198406	 -0.212885	 -0.174532	 -0.219611	 -0.120626
 -0.016017	  0.021436	 -0.089922	 -0.040123	  0.077567	  0.050977	 -0.070539	 -0.177281	 -0.223261	 -0.201962	 -0.114164	 -0.171712	 -0.099679
  0.013420	  0.041153	 -0.100658	 -0.029990	  0.052798	  0.005583	 -0.088275	 -0.212687	 -0.223866	 -0.178789	 -0.060919	 -0.138709	 -0.077298
  0.010200	  0.034386	 -0.089621	 -0.020803	 -0.003284	 -0.040413	 -0.176912	 -0.219298	 -0.209133	 -0.189434	 -0.032165	 -0.081111	 -0.037174
  0.005186	  0.019607	 -0.068492	 -0.004163	 -0.043186	 -0.074675	 -0.201094	 -0.206636	 -0.193616	 -0.168336	 -0.002454	  0.005557	  0.037660
 -0.015043	  0.051426	 -0.058726	 -0.006204	 -0.063927	 -0.110466	 -0.188784	 -0.210215	 -0.098803	 -0.100035	  0.009160	  0.073619	  0.137518
 -0.055129	  0.055501	 -0.073634	 -0.022690	 -0.087861	 -0.090670	 -0.203513	 -0.217528	 -0.016537	 -0.019218	  0.073847	  0.113064	  0.201425
 -0.062137	  0.029827	 -0.094227	 -0.054803	 -0.108161	 -0.078540	 -0.170048	 -0.223954	  0.031110	  0.070369	  0.167571	  0.179842	  0.234053
 -0.042158	  0.026648	 -0.044684	 -0.094604	 -0.093560	 -0.049937	 -0.109136	 -0.185290	  0.094163	  0.096170	  0.192317	  0.253800	  0.256940
 -0.031131	  0.022758	  0.000369	 -0.121489	 -0.078631	 -0.038045	 -0.042119	 -0.090479	  0.106463	  0.116667	  0.188828	  0.278426	  0.259953
 -0.012166	  0.015711	 -0.005623	 -0.130475	 -0.087859	 -0.070571	 -0.018140	  0.005331	  0.153590	  0.114204	  0.217123	  0.259642	  0.246865
  0.005975	 -0.000321	  0.002440	 -0.116649	 -0.028635	 -0.034507	 -0.030791	  0.032227	  0.197134	  0.144439	  0.186510	  0.193083	  0.202048
  0.007256	 -0.029992	 -0.021988	 -0.088207	  0.001606	 -0.008735	 -0.016260	  0.057264	  0.224085	  0.173990	  0.123035	  0.145652	  0.137947
  0.024138	 -0.039285	 -0.019224	 -0.067376	 -0.013627	  0.008422	  0.048507	  0.077200	  0.191047	  0.212552	  0.063479	  0.075114	  0.055611
  0.019685	 -0.062998	 -0.001220	 -0.036484	 -0.034402	  0.060788	  0.107051	  0.123805	  0.132736	  0.179558	 -0.006230	  0.016677	  0.035744
  0.025910	 -0.077541	 -0.014508	 -0.042108	  0.015001	  0.126239	  0.146731	  0.088326	  0.073716	  0.101010	 -0.026870	 -0.021282	  0.044106
  0.028246	 -0.079530	  0.004862	 -0.057170	  0.062853	  0.134251	  0.163105	  0.053880	  0.040077	  0.021011	 -0.035535	 -0.051472	  0.015753
 -0.000937	 -0.053393	 -0.002520	 -0.075122	  0.072272	  0.099768	  0.147171	  0.046735	 -0.024826	  0.022788	 -0.012500	 -0.084738	 -0.012796
 -0.039221	 -0.021688	 -0.013216	 -0.100486	  0.061540	  0.065797	  0.077915	  0.047618	 -0.051843	  0.015891	 -0.032576	 -0.100167	 -0.050079
 -0.054132	  0.018931	 -0.011540	 -0.074076	  0.084746	  0.069952	  0.027776	  0.016000	 -0.026178	  0.014066	 -0.054716	 -0.097244	 -0.092079
 -0.044810	  0.035609	 -0.028259	 -0.080498	  0.083826	  0.068355	 -0.067873	 -0.055935	 -0.009925	  0.065710	 -0.102424	 -0.084371	 -0.132322
 -0.031448	  0.042637	 -0.023191	 -0.059304	  0.085689	  0.068159	 -0.104297	 -0.091063	 -0.023587	  0.010691	 -0.127262	 -0.096838	 -0.124616
 -0.031216	  0.016755	 -0.032098	 -0.005712	  0.096140	  0.045083	 -0.077982	 -0.093184	 -0.053894	 -0.011119	 -0.123842	 -0.126913	 -0.115329
 -0.043484	  0.000332	 -0.037100	  0.001567	  0.080526	  0.025274	 -0.049115	 -0.039697	 -0.066920	 -0.007578	 -0.101218	 -0.101830	 -0.091057
 -0.049196	  0.019859	 -0.018693	  0.005588	  0.061587	  0.008867	 -0.000704	  0.018584	 -0.076986	 -0.038241	 -0.070905	 -0.079734	 -0.011986
 -0.051594	  0.016049	 -0.040519	  0.020709	  0.043262	  0.011711	  0.033687	  0.058014	 -0.050423	 -0.068884	 -0.015491	 -0.004162	  0.057102
 -0.050171	 -0.034112	 -0.081597	  0.003772	  0.028670	 -0.035907	  0.044273	  0.019275	 -0.031137	 -0.039639	  0.041164	  0.019855	  0.099938
 -0.019458	 -0.016073	 -0.102766	 -0.000781	  0.014369	 -0.054089	  0.033049	 -0.007515	 -0.030248	 -0.008565	  0.069289	  0.012388	  0.146316
 -0.003863	 -0.004135	 -0.088642	  0.011088	 -0.011384	 -0.063169	  0.002214	 -0.013967	 -0.002141	  0.011871	  0.069896	  0.024912	  0.188968
 -0.024297	 -0.004989	 -0.094417	  0.013166	 -0.002946	 -0.060489	  0.022185	 -0.023198	  0.018192	  0.049791	  0.082759	  0.070232	  0.192857
  0.000596	 -0.014863	 -0.122153	  0.006444	  0.016636	 -0.036022	  0.066324	 -0.037784	  0.035234	  0.042871	  0.074765	  0.088740	  0.223645
  0.000161	 -0.008530	 -0.139641	  0.008947	 -0.001366	 -0.025168	  0.086407	  0.006551	  0.015280	  0.039173	  0.050935	  0.126669	  0.236053
 -0.017612	  0.012156	 -0.118914	  0.001556	  0.001138	  0.003857	  0.091408	  0.050968	 -0.012513	  0.068595	  0.082422	  0.148514	  0.207140
 -0.018285	 -0.012306	 -0.087493	 -0.020339	  0.056439	  0.051320	  0.112490	  0.049085	 -0.021749	  0.068483	  0.091796	  0.180343	  0.170592
  0.013609	 -0.038672	 -0.079285	 -0.002714	  0.056792	  0.042685	  0.050937	  0.037196	 -0.031035	  0.108921	  0.097194	  0.184946	  0.171582
  0.035364	 -0.043065	 -0.070690	  0.005804	  0.023339	  0.059107	 -0.003231	  0.031683	  0.000261	  0.147436	  0.117995	  0.152094	  0.135088
  0.029220	 -0.034844	 -0.079241	  0.013551	  0.023615	  0.085639	 -0.002579	  0.054719	  0.013296	  0.141223	  0.108818	  0.115183	  0.094291
  0.027461	 -0.007328	 -0.054107	  0.012892	 -0.010064	  0.107820	  0.027496	  0.087325	  0.018192	  0.131314	  0.063212	  0.039736	  0.054205
  0.014845	 -0.020062	 -0.063014	 -0.001256	 -0.031752	  0.079615	  0.051618	  0.095806	  0.047275	  0.083922	  0.003361	  0.013823	  0.052211
 -0.000127	 -0.047721	 -0.031531	  0.022495	 -0.049377	  0.087121	  0.038464	  0.078548	  0.040079	  0.016069	  0.000765	 -0.005758	  0.071109
  0.006188	 -0.039678	 -0.004803	  0.050493	 -0.055861	  0.074121	  0.004312	  0.058620	  0.025100	 -0.038484	  0.000863	  0.010185	  0.070217
  0.048064	 -0.050773	  0.001136	  0.047886	 -0.043908	  0.073249	 -0.001631	  0.016544	 -0.000822	 -0.039419	  0.010170	  0.017133	  0.057195
  0.065201	 -0.038176	 -0.020162	 -0.001278	  0.015553	  0.048329	 -0.014367	 -0.005795	 -0.042909	 -0.032368	 -0.007226	  0.031945	  0.011679
  0.070181	 -0.019151	 -0.042518	  0.012449	  0.081131	  0.044934	 -0.036475	 -0.030401	 -0.065754	 -0.081865	 -0.007484	  0.061868	  0.011609
  0.089862	 -0.007288	 -0.035796	  0.015436	  0.060600	  0.054695	 -0.006889	 -0.035240	 -0.048071	 -0.094795	 -0.034787	  0.031849	  0.025286
  0.077382	  0.010038	 -0.031805	  0.010431	  0.036050	  0.074659	 -0.006098	 -0.023908	 -0.041274	 -0.077456	 -0.083426	 -0.008813	 -0.020818
  0.060168	  0.033427	 -0.031024	  0.031943	  0.003640	  0.086452	 -0.037261	 -0.023057	 -0.016598	 -0.043680	 -0.066853	 -0.038395	 -0.057456
  0.055957	  0.017991	 -0.072886	  0.026382	 -0.021546	  0.113124	 -0.040321	 -0.004871	 -0.035266	 -0.045342	 -0.060148	 -0.071745	 -0.047953
  0.052541	 -0.000442	 -0.061676	  0.020064	 -0.019024	  0.102890	 -0.094188	  0.000170	 -0.071948	 -0.041072	 -0.055730	 -0.032364	 -0.036480
  0.043405	 -0.015670	 -0.041080	 -0.028831	  0.000403	  0.069061	 -0.095112	 -0.001739	 -0.079220	 -0.042752	 -0.042035	 -0.001175	  0.029607
  0.048304	 -0.027087	 -0.035438	 -0.044049	  0.006386	  0.036832	 -0.071049	 -0.016885	 -0.094673	 -0.026562	 -0.070037	 -0.024168	  0.050222
  0.046197	 -0.032304	  0.003708	 -0.038408	 -0.019928	  0.003546	 -0.094318	 -0.028316	 -0.087300	  0.010986	 -0.056081	 -0.011824	  0.085316
 -0.000944	  0.003104	 -0.030885	 -0.014914	 -0.009381	  0.026874	 -0.079100	 -0.032304	 -0.063751	  0.034824	 -0.014591	 -0.003354	  0.120639
 -0.009213	  0.031451	 -0.031923	 -0.012142	 -0.018210	  0.022669	 -0.078638	 -0.035747	 -0.016433	  0.089505	  0.045126	  0.044263	  0.106905
  0.012184	  0.004465	 -0.015836	  0.000195	 -0.039374	  0.057622	 -0.097309	 -0.009298	  0.032753	  0.121899	  0.089707	  0.077424	  0.138169
  0.033595	 -0.013402	 -0.050122	  0.011552	 -0.008831	  0.097979	 -0.093092	  0.009364	  0.084095	  0.163319	  0.121658	  0.116149	  0.165536
  0.019301	 -0.040790	 -0.096431	  0.014760	  0.046651	  0.084977	 -0.051960	  0.006642	  0.134289	  0.155983	  0.157462	  0.115524	  0.160996
  0.044813	 -0.032295	 -0.129520	 -0.005637	  0.049964	  0.078278	 -0.028213	 -0.004900	  0.151460	  0.147206	  0.168166	  0.113330	  0.148452
  0.024123	 -0.047161	 -0.113678	 -0.023873	  0.006504	  0.048109	  0.015397	  0.008890	  0.130704	  0.124889	  0.121115	  0.131235	  0.128868
 -0.005053	 -0.063252	 -0.107039	 -0.027060	  0.015850	  0.020235	  0.036471	  0.014778	  0.118173	  0.103080	  0.121473	  0.136559	  0.111161
  0.005064	 -0.061071	 -0.050602	 -0.018764	  0.008098	  0.008418	  0.069290	  0.031889	  0.149947	  0.116247	  0.094614	  0.121306	  0.107333
  0.011238	 -0.076791	 -0.038311	  0.013257	 -0.006444	  0.024144	  0.074288	  0.060414	  0.154057	  0.129346	  0.057201	  0.104487	  0.083089
  0.030267	 -0.075503	 -0.037017	  0.039969	  0.017371	  0.083954	  0.053394	  0.088429	  0.138409	  0.116939	  0.052881	  0.082600	  0.053274
  0.044630	 -0.014812	 -0.038730	  0.042689	  0.041182	  0.120094	  0.063497	  0.095518	  0.115375	  0.083062	  0.074694	  0.100594	  0.046446
  0.019866	 -0.003487	 -0.063726	  0.057607	  0.039680	  0.165263	  0.057461	  0.064826	  0.108913	  0.067930	  0.084636	  0.104531	  0.044816
  0.002030	 -0.015932	 -0.080278	  0.067299	  0.030527	  0.133954	  0.072689	  0.049118	  0.100081	  0.070490	  0.080427	  0.068403	  0.031774
  0.023053	 -0.049981	 -0.097656	 -0.000316	  0.026763	  0.109341	  0.079504	  0.022588	  0.052337	  0.061298	  0.101766	  0.048553	  0.007227
  0.037361	 -0.046793	 -0.116422	 -0.018765	  0.003593	  0.100943	  0.053312	  0.001741	  0.041211	  0.044260	  0.079113	  0.020800	  0.029720
  0.006032	 -0.048799	 -0.102616	 -0.006283	  0.025594	  0.059022	  0.031944	 -0.001364	  0.048993	  0.031929	  0.066730	  0.004592	  0.053299
  0.011226	 -0.080141	 -0.129811	 -0.005035	  0.074560	  0.074857	  0.027545	 -0.001229	  0.016940	  0.058912	  0.056462	 -0.011160	  0.041225
  0.014026	 -0.089019	 -0.130050	 -0.013895	  0.088516	  0.094097	  0.048353	  0.049260	  0.017941	  0.068306	  0.071857	 -0.031905	  0.027970
  0.040081	 -0.095496	 -0.135220	  0.000368	  0.113677	  0.074345	  0.017881	  0.077206	  0.030876	  0.077595	  0.074661	 -0.015224	  0.008778
  0.049806	 -0.094996	 -0.107790	  0.027240	  0.080586	  0.067458	 -0.006914	  0.056484	  0.014334	  0.036366	  0.072359	  0.020496	 -0.025390
  0.049272	 -0.103528	 -0.096250	  0.040031	  0.086065	  0.065711	  0.000129	  0.000405	  0.015714	  0.012904	  0.079966	  0.004315	 -0.050400
  0.091844	 -0.067817	 -0.075607	  0.019795	  0.126839	  0.060085	  0.054788	 -0.039860	  0.020809	  0.013638	  0.079525	  0.001006	 -0.062618
  0.117927	 -0.051962	 -0.041029	  0.012081	  0.139468	  0.046727	  0.073755	 -0.068705	 -0.008020	  0.049767	  0.034181	 -0.012963	 -0.068948
  0.105643	 -0.073264	 -0.048288	  0.005074	  0.127085	  0.060442	  0.059295	 -0.076059	 -0.028305	  0.059877	  0.029681	 -0.038274	 -0.047178
  0.073932	 -0.049566	 -0.054228	 -0.008118	  0.090755	  0.034077	  0.029013	 -0.057164	 -0.024966	  0.085373	  0.033793	 -0.014094	  0.021484
  0.039438	  0.006445	 -0.022064	 -0.039081	  0.073862	  0.019842	  0.018189	 -0.023635	  0.018107	  0.094898	  0.028098	  0.006723	  0.018639
  0.010922	  0.001975	 -0.015233	 -0.057324	  0.040764	  0.016229	 -0.023215	 -0.022391	  0.054628	  0.097192	  0.003770	  0.012770	 -0.025713
  0.017395	 -0.023270	 -0.055196	 -0.041736	  0.049213	  0.032295	 -0.029441	 -0.056524	  0.069079	  0.107555	  0.037325	  0.045255	 -0.023813
  0.035642	 -0.000836	 -0.067961	 -0.002049	  0.121842	  0.029433	 -0.023220	 -0.082529	  0.048785	  0.068524	  0.057254	  0.080221	  0.017051
  0.057733	  0.019578	 -0.041182	  0.021887	  0.123880	  0.036614	 -0.015256	 -0.076688	  0.039185	  0.090117	  0.061517	  0.035056	  0.054770
  0.019187	  0.028656	 -0.034281	  0.001766	  0.106511	  0.044012	 -0.017922	 -0.042355	  0.047856	  0.110210	  0.084443	 -0.003851	  0.064888
 -0.012478	  0.023933	 -0.008918	 -0.002008	  0.106834	  0.030663	 -0.002646	 -0.048011	  0.036635	  0.113592	  0.109668	  0.018545	  0.075134
 -0.000952	 -0.013465	 -0.017335	 -0.003665	  0.075482	  0.032896	 -0.001607	 -0.062322	  0.076420	  0.105515	  0.113011	  0.046804	  0.069789
  0.013262	 -0.007201	  0.008695	 -0.026938	  0.058690	  0.015678	 -0.019312	 -0.056984	  0.114093	  0.088766	  0.062991	  0.013508	  0.052769
  0.055995	 -0.005632	  0.038205	 -0.063676	  0.061494	 -0.014447	 -0.006467	 -0.043860	  0.108571	  0.065078	  0.049584	 -0.027259	  0.033432
  0.048313	 -0.044819	  0.051273	 -0.088342	  0.086621	 -0.004315	 -0.018314	 -0.031745	  0.088525	  0.045763	  0.018895	 -0.076248	 -0.024742
  0.061378	 -0.041511	  0.060938	 -0.095870	  0.082385	 -0.025602	 -0.006093	  0.009904	  0.080475	  0.025834	 -0.042017	 -0.125802	 -0.083463
  0.036554	 -0.033140	  0.025691	 -0.084505	  0.079235	 -0.056434	  0.020698	  0.026728	  0.066746	  0.029972	 -0.097365	 -0.164668	 -0.135906
  0.024996	 -0.041229	  0.040159	 -0.056064	  0.076433	 -0.031432	 -0.000133	  0.051019	  0.010122	 -0.005480	 -0.116961	 -0.170394	 -0.147055
  0.052832	 -0.057088	 -0.004053	 -0.024823	  0.061961	 -0.018969	 -0.000278	  0.033313	 -0.069399	 -0.045498	 -0.116160	 -0.145238	 -0.163986
  0.045863	 -0.066732	 -0.032946	 -0.013480	  0.062632	  0.002959	  0.011025	 -0.005363	 -0.117760	 -0.110034	 -0.115811	 -0.185218	 -0.195496
  0.039791	 -0.090592	 -0.036905	  0.026760	  0.070568	  0.043613	  0.039717	 -0.029662	 -0.133376	 -0.124672	 -0.121017	 -0.206108	 -0.219887
 -0.010141	 -0.095220	 -0.009586	  0.035056	  0.090678	  0.113333	  0.017957	 -0.074038	 -0.147209	 -0.151505	 -0.076286	 -0.196669	 -0.227642
 -0.053172	 -0.055039	  0.009244	  0.026810	  0.099531	  0.136106	  0.008063	 -0.125843	 -0.171374	 -0.180785	 -0.085579	 -0.192942	 -0.196958
 -0.071008	 -0.060755	  0.003002	  0.005423	  0.108147	  0.154355	  0.026690	 -0.150685	 -0.170260	 -0.180309	 -0.117658	 -0.178167	 -0.171038
 -0.124028	 -0.042386	 -0.011273	 -0.019731	  0.081683	  0.132924	  0.002760	 -0.192563	 -0.165414	 -0.139689	 -0.136474	 -0.136340	 -0.175652
 -0.129853	 -0.038825	  0.012274	 -0.036255	  0.069861	  0.137306	 -0.016379	 -0.165874	 -0.145936	 -0.112822	 -0.152711	 -0.114322	 -0.176432
 -0.121974	 -0.014522	  0.025253	 -0.029121	  0.059838	  0.112403	 -0.046500	 -0.128985	 -0.135988	 -0.143437	 -0.162551	 -0.101824	 -0.162729
 -0.094977	  0.012441	  0.018206	 -0.070462	  0.005374	  0.057090	 -0.069603	 -0.115674	 -0.138830	 -0.102331	 -0.167883	 -0.121807	 -0.117725
 -0.040412	  0.020788	  0.018655	 -0.069838	  0.017240	  0.013202	 -0.050654	 -0.095012	 -0.109627	 -0.047574	 -0.129255	 -0.121843	 -0.081804
  0.005978	  0.007972	 -0.003714	 -0.039016	  0.002893	 -0.009153	 -0.020164	 -0.072200	 -0.098210	 -0.056401	 -0.106095	 -0.070695	 -0.080585
  0.013654	 -0.070049	 -0.047407	 -0.041130	  0.038118	 -0.058204	 -0.010173	 -0.026092	 -0.098919	 -0.090215	 -0.074606	 -0.065179	 -0.115792
  0.011866	 -0.079868	 -0.068330	 -0.064362	  0.056434	 -0.087951	 -0.030778	  0.005536	 -0.106114	 -0.069792	 -0.109342	 -0.116019	 -0.177285
  0.013531	 -0.072647	 -0.044638	 -0.091290	  0.040151	 -0.098265	 -0.069172	  0.002649	 -0.099461	 -0.091715	 -0.134574	 -0.103141	 -0.194692
  0.003453	 -0.045975	 -0.022640	 -0.096419	 -0.001482	 -0.125143	 -0.067157	  0.005563	 -0.115461	 -0.095660	 -0.143115	 -0.086104	 -0.206685
  0.038152	 -0.073351	 -0.051860	 -0.087296	 -0.061703	 -0.156894	 -0.038012	 -0.006108	 -0.126832	 -0.044445	 -0.177855	 -0.112595	 -0.228933
  0.018941	 -0.067817	 -0.057196	 -0.093435	 -0.054006	 -0.155954	 -0.023317	 -0.012519	 -0.150451	 -0.019276	 -0.164929	 -0.155010	 -0.255233
 -0.031869	 -0.069634	 -0.038333	 -0.079299	 -0.032516	 -0.129676	 -0.004550	  0.008811	 -0.153134	 -0.033586	 -0.140381	 -0.179161	 -0.281567
 -0.040941	 -0.033105	 -0.055591	 -0.048089	 -0.006994	 -0.094098	 -0.005181	  0.007647	 -0.163386	 -0.076912	 -0.157060	 -0.188851	 -0.319045
 -0.002985	  0.001779	 -0.040895	 -0.043834	 -0.002259	 -0.065904	 -0.019505	  0.018423	 -0.145955	 -0.128581	 -0.134201	 -0.210247	 -0.332623
  0.026719	 -0.018016	 -0.053380	 -0.026316	  0.024427	 -0.022769	 -0.082806	 -0.002158	 -0.166480	 -0.147245	 -0.173224	 -0.210631	 -0.320031
  0.028338	 -0.024819	 -0.065985	 -0.038360	 -0.016859	 -0.004604	 -0.089630	 -0.047074	 -0.152230	 -0.114717	 -0.200287	 -0.211177	 -0.301181
  0.042066	 -0.075903	 -0.070161	 -0.034814	 -0.042781	  0.005087	 -0.045968	 -0.085271	 -0.123061	 -0.079647	 -0.200468	 -0.221144	 -0.256837
  0.051003	 -0.072712	 -0.080091	 -0.064399	 -0.034828	  0.007643	 -0.068906	 -0.106455	 -0.133513	 -0.090500	 -0.206294	 -0.223440	 -0.203107
  0.013083	 -0.056837	 -0.053694	 -0.060143	 -0.003909	  0.019652	 -0.097587	 -0.141265	 -0.130946	 -0.081847	 -0.173662	 -0.187853	 -0.173102
 -0.013850	 -0.064472	 -0.086004	 -0.053818	  0.016980	  0.027520	 -0.098958	 -0.110707	 -0.108713	 -0.085956	 -0.130727	 -0.170256	 -0.123566
 -0.000929	 -0.047657	 -0.090167	 -0.066311	  0.053777	  0.029885	 -0.106658	 -0.058907	 -0.113840	 -0.075046	 -0.133861	 -0.162335	 -0.096009
 -0.014131	 -0.018810	 -0.055044	 -0.065375	  0.069040	  0.064302	 -0.132931	 -0.042675	 -0.070153	 -0.045927	 -0.102714	 -0.107218	 -0.055894
 -0.005378	 -0.030280	 -0.015461	 -0.071852	  0.050343	  0.076925	 -0.144594	 -0.032300	 -0.026803	 -0.034716	 -0.091990	 -0.063849	 -0.069071
  0.008576	 -0.036618	  0.000209	 -0.073747	  0.001990	  0.076371	 -0.148072	 -0.016588	  0.000399	 -0.009568	 -0.092267	 -0.071339	 -0.049140
  0.023732	 -0.039934	  0.048090	 -0.037403	  0.011710	  0.032769	 -0.118193	 -0.051282	  0.018074	  0.002743	 -0.058472	 -0.073385	 -0.045344
  0.035235	 -0.030738	  0.032300	 -0.024238	  0.024224	  0.020897	 -0.096215	 -0.053643	  0.045556	  0.017526	 -0.048212	 -0.041203	 -0.026939
  0.063368	 -0.005592	  0.031240	 -0.031789	 -0.007729	  0.007343	 -0.073140	 -0.009892	  0.074820	  0.024313	 -0.034691	 -0.017047	 -0.006403
  0.091324	  0.011109	  0.009208	 -0.037613	 -0.002626	  0.004626	 -0.067735	 -0.013100	  0.073222	  0.016598	 -0.001185	 -0.022924	 -0.002455
  0.070803	 -0.004393	 -0.001160	 -0.065496	  0.011954	 -0.000762	 -0.075736	  0.022425	  0.042250	  0.054980	  0.014059	 -0.006018	 -0.002912
  0.071311	 -0.018737	  0.010347	 -0.067872	  0.017247	 -0.037809	 -0.080182	  0.017662	  0.027314	  0.058593	  0.003644	  0.017532	 -0.020044
  0.108684	 -0.013358	  0.005311	 -0.058385	  0.002252	 -0.043669	 -0.062573	 -0.004592	  0.054248	  0.021974	 -0.020181	 -0.016717	 -0.007405
  0.091935	 -0.007640	  0.015557	 -0.022971	  0.009533	  0.002817	 -0.058232	 -0.048518	  0.036250	  0.028176	 -0.007137	 -0.026435	 -0.020273
  0.072747	 -0.012043	  0.008342	  0.014720	 -0.017897	  0.041285	 -0.040950	 -0.042286	  0.032979	  0.027785	 -0.016125	 -0.036052	 -0.028359
  0.054272	 -0.050800	  0.005741	 -0.030211	 -0.021469	  0.036097	 -0.039300	 -0.035411	  0.005064	  0.037789	 -0.021300	 -0.013762	 -0.040380
  0.020860	 -0.079148	 -0.021061	 -0.032809	 -0.018453	  0.043192	 -0.045524	 -0.000088	  0.003206	  0.039064	  0.016835	  0.011247	 -0.050078
  0.031053	 -0.088701	 -0.036736	 -0.043056	  0.013550	  0.048009	 -0.043417	 -0.012184	  0.007929	  0.054731	  0.041849	  0.010198	 -0.026205
  0.032375	 -0.044134	 -0.055995	 -0.033146	  0.021232	  0.036788	 -0.075090	 -0.043181	 -0.002371	  0.084422	  0.053029	  0.026688	  0.023280
  0.023416	 -0.017922	 -0.051049	 -0.000840	 -0.008585	  0.060145	 -0.072018	 -0.010060	 -0.008320	  0.077805	  0.069181	  0.017948	  0.014799
  0.028923	 -0.014794	 -0.037550	 -0.028773	 -0.008353	  0.102711	 -0.096319	  0.001589	 -0.034487	  0.086933	  0.037302	  0.016268	  0.046635
  0.015369	 -0.045821	  0.011065	 -0.033487	  0.017930	  0.128921	 -0.068289	 -0.026367	 -0.017355	  0.078360	 -0.013000	  0.025257	  0.077807
  0.002555	 -0.054229	 -0.016286	 -0.031342	  0.025515	  0.154010	 -0.018327	 -0.026075	 -0.025565	  0.041048	 -0.023472	  0.052668	  0.076513
 -0.026126	 -0.043581	 -0.019510	 -0.017406	  0.037101	  0.153348	 -0.017235	 -0.017307	 -0.015805	  0.052705	 -0.018079	  0.051620	  0.036057
 -0.005507	 -0.039699	 -0.007983	 -0.022717	  0.056740	  0.147829	 -0.013213	 -0.017184	 -0.016363	  0.053688	  0.029512	  0.041197	  0.022900
 -0.004565	 -0.032669	 -0.018778	 -0.014203	  0.081936	  0.130962	 -0.018476	 -0.033691	 -0.024631	  0.032378	  0.045672	  0.015451	  0.008418
  0.007943	 -0.062129	 -0.017866	  0.002732	  0.070140	  0.069844	 -0.020049	 -0.010615	 -0.025894	  0.057893	  0.009052	  0.007701	  0.002004
  0.025435	 -0.042871	 -0.028896	 -0.022470	  0.043091	  0.078652	  0.001893	 -0.005684	 -0.042114	  0.066837	 -0.035841	  0.018771	  0.023293
  0.015073	 -0.022901	 -0.016258	 -0.042495	  0.008237	  0.074405	 -0.025570	 -0.016248	 -0.027461	  0.073486	 -0.035554	  0.047664	  0.023563
  0.019836	 -0.064034	 -0.036275	 -0.055441	  0.003639	  0.075174	 -0.047851	 -0.019419	 -0.003003	  0.042507	 -0.050357	  0.087303	  0.055764
 -0.005167	 -0.058554	 -0.059628	 -0.045024	  0.005553	  0.072167	 -0.033219	 -0.030202	 -0.012039	  0.043365	 -0.038880	  0.096578	  0.055691
 -0.011290	 -0.039674	 -0.064421	 -0.053981	  0.017612	  0.083748	 -0.054516	 -0.035252	  0.036968	  0.042010	 -0.038836	  0.093126	  0.038382
 -0.017589	 -0.035620	 -0.038771	 -0.085596	 -0.005177	  0.094671	 -0.084558	 -0.035169	  0.051066	  0.085517	 -0.013105	  0.084074	  0.023580
 -0.019103	 -0.092344	 -0.056896	 -0.084408	  0.003482	  0.060532	 -0.117207	 -0.051921	  0.007766	  0.082196	  0.019623	  0.094236	  0.037395
 -0.017679	 -0.065297	 -0.084892	 -0.045855	 -0.002815	  0.068146	 -0.105096	 -0.069704	 -0.004762	  0.064559	  0.060499	  0.103249	  0.043490
 -0.015650	 -0.068736	 -0.035690	 -0.023998	 -0.018016	  0.074332	 -0.041173	 -0.052036	 -0.013651	  0.067717	  0.049109	  0.081905	  0.061023
 -0.021252	 -0.060746	 -0.034298	  0.000530	 -0.064227	  0.090985	  0.005531	 -0.043154	 -0.019971	  0.034789	  0.032908	  0.083639	  0.103148
 -0.040870	 -0.013758	 -0.081381	  0.009250	 -0.053470	  0.096116	  0.026527	 -0.049929	 -0.010464	 -0.003454	  0.006289	  0.083647	  0.105146
 -0.041382	  0.006094	 -0.066690	  0.023509	 -0.046334	  0.078748	  0.070064	 -0.062239	  0.028185	  0.012421	 -0.040772	  0.066077	  0.119448
 -0.040611	  0.022823	 -0.054227	  0.052895	 -0.052834	  0.045887	  0.113667	 -0.057124	  0.048860	  0.037824	 -0.007223	  0.030445	  0.129279
 -0.046660	 -0.023439	 -0.036655	  0.029256	 -0.070444	  0.052644	  0.097168	 -0.047970	  0.023782	  0.014260	  0.014175	  0.024821	  0.124329
 -0.045772	 -0.040961	 -0.033863	  0.039393	 -0.040471	  0.058060	  0.069257	 -0.029148	  0.016933	  0.010769	  0.036180	  0.040407	  0.096650
 -0.060403	  0.008932	 -0.040163	  0.019184	 -0.019310	  0.037861	  0.059826	 -0.016191	  0.010902	 -0.003745	  0.062335	  0.053377	  0.092891
 -0.064052	  0.012633	 -0.051458	 -0.013972	  0.010841	  0.008484	  0.038040	 -0.015971	 -0.034929	 -0.010069	  0.065288	  0.064022	  0.108702
 -0.052048	  0.004925	 -0.057976	 -0.017473	  0.019387	  0.011733	  0.020788	 -0.020739	 -0.031022	 -0.004913	  0.064787	  0.086724	  0.104421
  0.029034	  0.016593	  0.029678	 -0.008522	 -0.000967	  0.042821	 -0.001785	 -0.004714	  0.052063	  0.031926	 -0.041551	 -0.015781	 -0.028074
  0.026263	  0.029885	  0.050846	  0.001539	  0.003520	  0.024930	 -0.001241	 -0.000621	  0.053102	 -0.002351	 -0.006976	 -0.028508	  0.026172
  0.056646	  0.034882	  0.017164	 -0.001383	  0.020634	 -0.008568	  0.021597	 -0.028013	  0.045430	 -0.053537	 -0.009413	  0.020822	  0.008306
  0.073065	  0.028144	  0.013706	  0.000004	  0.019257	 -0.031798	  0.049096	 -0.036839	  0.034828	 -0.077004	 -0.013595	  0.060042	  0.027183
  0.076933	 -0.001997	  0.047904	  0.007586	  0.022992	 -0.056190	  0.075753	 -0.043022	  0.050211	 -0.061284	 -0.018774	  0.017888	  0.038693
  0.047696	 -0.010834	  0.054645	  0.011332	  0.019061	 -0.049871	  0.081192	 -0.085292	  0.037689	 -0.040633	 -0.008910	  0.024091	  0.039124
  0.035951	 -0.041589	  0.035678	  0.015911	  0.016123	 -0.025962	  0.075950	 -0.076494	 -0.008172	 -0.057126	 -0.030493	  0.016790	 -0.008086
  0.038694	 -0.036093	 -0.011455	  0.012262	  0.001114	 -0.021594	  0.053206	 -0.038715	  0.006567	 -0.008409	 -0.015784	  0.013959	 -0.015704
  0.003226	 -0.009225	 -0.021364	  0.029110	 -0.027612	 -0.020541	  0.042927	  0.006222	 -0.000076	  0.000972	  0.022971	  0.006348	 -0.004960
 -0.020495	 -0.001025	 -0.013494	  0.021885	 -0.013639	  0.008135	  0.032820	  0.026988	 -0.013645	 -0.020099	  0.017983	 -0.025388	 -0.061399
 -0.024689	  0.007012	 -0.037419	  0.025657	  0.006817	  0.003879	 -0.011107	  0.037013	 -0.012823	 -0.020104	  0.023282	 -0.020045	 -0.017840
 -0.041067	  0.024334	  0.054567	  0.026922	  0.007239	 -0.022730	 -0.055157	  0.038529	  0.004881	  0.004366	  0.021220	  0.039769	  0.006890
 -0.079128	  0.037107	  0.041318	 -0.002759	  0.004055	 -0.046668	 -0.070188	  0.044521	  0.017057	 -0.014329	 -0.005753	  0.010879	 -0.030594
 -0.104159	  0.007390	  0.010882	 -0.027376	 -0.019153	 -0.017428	 -0.073458	  0.050602	 -0.027585	  0.029141	 -0.000982	  0.033763	  0.015074
 -0.080174	 -0.011566	  0.000160	 -0.030108	 -0.013763	  0.026085	 -0.056238	  0.045619	 -0.034165	  0.052441	  0.017579	  0.019307	 -0.003031
 -0.029695	  0.002694	 -0.018162	 -0.036629	 -0.013021	  0.026855	 -0.052345	  0.031345	 -0.051814	  0.030969	 -0.001548	 -0.061139	 -0.080068
 -0.011757	 -0.013180	 -0.035388	 -0.010517	 -0.008031	  0.032474	 -0.044525	  0.027867	 -0.049634	  0.064544	  0.026231	 -0.018787	  0.034756
  0.009554	 -0.011921	 -0.057918	  0.007272	  0.013276	  0.039052	 -0.047191	  0.000386	 -0.041844	  0.072497	  0.052870	 -0.005728	  0.100504
 -0.003345	 -0.037308	 -0.086826	 -0.010572	  0.003439	  0.038097	 -0.032355	 -0.000253	 -0.039061	  0.028550	 -0.003385	 -0.075962	 -0.062777
 -0.002553	 -0.013301	 -0.074522	 -0.031613	 -0.041341	  0.059022	  0.013051	  0.004871	 -0.023011	  0.039468	 -0.024971	 -0.012320	  0.015831
 -0.007123	  0.016944	 -0.071672	 -0.054029	 -0.038686	  0.079502	  0.044438	  0.004104	 -0.013956	  0.062174	  0.024715	  0.066900	  0.110050
  0.049713	  0.020746	 -0.095881	 -0.058495	 -0.010476	  0.058981	  0.049465	 -0.007164	 -0.045705	  0.049454	 -0.019860	 -0.028455	 -0.051833
  0.063796	 -0.000631	 -0.092195	 -0.065032	 -0.008641	  0.038776	  0.076618	 -0.004227	 -0.045769	  0.042733	  0.003947	 -0.036893	 -0.037242
  0.045324	  0.014766	 -0.076255	 -0.040890	  0.009116	  0.008982	  0.110084	 -0.013758	 -0.000452	  0.020814	  0.049696	  0.052776	  0.118375
  0.012523	  0.002702	 -0.034831	 -0.048024	 -0.002822	  0.007972	  0.091855	 -0.031266	 -0.005466	  0.011710	  0.000467	 -0.023749	 -0.018203
  0.018605	  0.022457	 -0.000361	 -0.076710	 -0.033900	 -0.033632	  0.082540	 -0.034293	 -0.010703	  0.015287	 -0.009727	 -0.066459	 -0.071241
  0.008525	  0.033408	  0.017244	 -0.076034	 -0.031382	 -0.050644	  0.080892	 -0.051226	 -0.019216	  0.007520	  0.015794	  0.048355	  0.117459
  0.003373	  0.018189	  0.036457	 -0.034576	  0.003045	 -0.011132	  0.076144	 -0.060730	 -0.041752	 -0.030210	 -0.014020	  0.030164	  0.036359
 -0.011556	  0.009967	  0.054546	 -0.015614	  0.014369	  0.019896	  0.025975	 -0.056620	 -0.036754	 -0.045868	 -0.033983	 -0.034363	 -0.057943
 -0.025559	  0.025724	  0.042003	 -0.007170	 -0.011942	  0.025450	  0.039302	 -0.055340	 -0.008330	 -0.027748	  0.025781	  0.064746	  0.074309
 -0.001340	  0.031775	  0.034825	  0.001138	 -0.011483	  0.004445	  0.059270	 -0.070680	 -0.021167	 -0.055931	  0.039658	  0.068276	  0.007889
  0.003549	  0.029042	  0.012507	  0.026519	 -0.057974	  0.015524	  0.044588	 -0.078434	 -0.009106	 -0.065903	  0.021371	 -0.011808	 -0.094162
 -0.009790	  0.046879	  0.002637	  0.049213	 -0.099635	  0.012760	  0.093949	 -0.026595	  0.025797	 -0.003293	  0.059013	  0.047210	  0.036725
 -0.004711	  0.018712	 -0.004701	  0.056596	 -0.100652	  0.022608	  0.112473	  0.007605	  0.028584	 -0.006067	  0.046478	  0.012072	 -0.005190
 -0.033934	  0.004720	 -0.022036	  0.050065	 -0.066735	  0.005951	  0.125161	  0.005059	  0.007802	 -0.032193	 -0.003156	 -0.074104	 -0.126035
 -0.057035	 -0.006387	 -0.027477	  0.043175	 -0.037345	  0.048835	  0.145429	  0.019780	  0.012485	 -0.032170	  0.029058	 -0.004133	  0.035327
 -0.056052	  0.016119	 -0.002750	  0.034717	 -0.025000	  0.023932	  0.112309	 -0.005862	  0.027952	 -0.020678	 -0.009478	 -0.032131	  0.059585
 -0.086937	  0.016119	 -0.036277	  0.017393	 -0.023981	 -0.008281	  0.081499	 -0.002774	 -0.014450	 -0.048567	 -0.033776	 -0.107966	 -0.110707
 -0.129450	  0.010513	 -0.031508	  0.004200	 -0.002035	 -0.021152	  0.093240	  0.013115	 -0.018944	 -0.023689	 -0.010749	 -0.028086	  0.005801
 -0.119346	 -0.022486	 -0.057912	 -0.008183	  0.027029	 -0.033386	  0.083091	  0.019806	 -0.025445	 -0.031468	 -0.038064	 -0.009756	  0.082022
 -0.076760	 -0.022195	 -0.050476	 -0.035129	  0.024936	 -0.039494	  0.047153	 -0.024722	 -0.032740	 -0.063058	 -0.098729	 -0.106083	 -0.083825
 -0.066445	 -0.018786	 -0.033203	 -0.032975	  0.026412	 -0.028931	  0.034542	 -0.049786	  0.008343	 -0.048925	 -0.039509	 -0.020078	 -0.021186
 -0.078003	 -0.020381	 -0.068258	  0.000029	  0.019166	 -0.038252	  0.050537	 -0.016555	  0.002804	 -0.022752	 -0.000836	  0.071070	  0.071321
 -0.076611	  0.024587	 -0.043255	  0.001441	  0.025988	 -0.035804	  0.033710	 -0.023972	 -0.026713	 -0.064515	 -0.050739	 -0.012046	 -0.115835
 -0.077902	  0.010187	 -0.025892	 -0.031106	  0.048096	 -0.052028	  0.017096	 -0.031207	 -0.007318	 -0.073766	 -0.000681	 -0.028756	 -0.066458
 -0.123233	  0.016486	 -0.018613	 -0.035394	  0.049312	 -0.065980	  0.000098	 -0.034566	 -0.000119	 -0.035680	  0.036683	  0.034785	  0.077128
 -0.137423	  0.059462	 -0.014075	 -0.049010	  0.017254	 -0.075097	  0.029798	 -0.036673	 -0.003189	 -0.049216	  0.003605	 -0.006703	 -0.062965
 -0.105815	  0.072352	  0.035115	 -0.031477	  0.033417	 -0.089274	  0.064172	 -0.055633	 -0.000270	 -0.056199	  0.020088	  0.034417	 -0.016197
 -0.102886	  0.031279	  0.038714	 -0.051671	  0.053126	 -0.059945	  0.055947	 -0.050785	 -0.018546	 -0.036064	  0.057831	  0.127749	  0.157044
 -0.041907	  0.009728	  0.021310	 -0.002644	  0.058480	 -0.030168	  0.067284	 -0.071559	 -0.028728	 -0.055715	  0.034268	  0.066943	  0.007556
 -0.016839	  0.005766	  0.089558	  0.020967	  0.042950	  0.007176	  0.054270	 -0.053821	 -0.059067	 -0.036319	  0.016558	  0.043209	 -0.003801
 -0.034347	  0.015177	  0.105228	  0.020154	  0.031933	  0.011905	  0.041224	 -0.056489	 -0.051566	  0.024539	  0.058125	  0.131028	  0.118014
 -0.059873	  0.014082	  0.102687	  0.008333	 -0.001754	 -0.011005	  0.043649	 -0.061927	 -0.050667	  0.027304	  0.042325	  0.091392	  0.010244
 -0.044420	  0.019458	  0.058981	 -0.015855	  0.014544	  0.013956	  0.036722	 -0.051602	 -0.037365	  0.010678	 -0.027192	  0.043612	 -0.052871
 -0.033107	  0.014591	  0.068329	 -0.015229	  0.037919	  0.028792	  0.070112	 -0.030945	 -0.026097	  0.032224	  0.012186	  0.098003	  0.136559
 -0.025609	  0.005280	  0.043241	 -0.035762	  0.005010	  0.007992	  0.066526	 -0.047249	 -0.021308	  0.014473	  0.008411	  0.029951	  0.054489
 -0.016313	  0.033278	 -0.002363	 -0.039964	  0.016121	 -0.001550	  0.074155	 -0.071371	 -0.019148	 -0.027547	 -0.015113	 -0.035517	 -0.065318
 -0.008656	  0.028438	 -0.021557	 -0.052574	  0.025978	  0.041014	  0.086089	 -0.050718	 -0.030027	 -0.000917	  0.028842	  0.028736	  0.086746
 -0.004043	  0.011224	 -0.029624	 -0.036733	  0.029182	  0.052337	  0.077793	 -0.024211	 -0.048530	  0.009729	  0.015485	 -0.001565	  0.092792
 -0.007355	  0.011162	 -0.021617	 -0.054580	  0.015361	  0.044383	  0.049312	 -0.045171	 -0.034724	 -0.007471	 -0.047066	 -0.089572	 -0.036898
 -0.007013	 -0.001561	 -0.046578	 -0.056414	  0.026984	  0.044613	  0.029838	 -0.055105	  0.001053	 -0.012843	  0.044019	  0.001803	  0.089661
 -0.006072	 -0.003098	 -0.024056	 -0.049127	  0.040924	  0.048789	  0.034864	  0.002754	  0.019291	 -0.031351	  0.081640	 -0.000262	  0.108008
  0.004401	  0.013641	 -0.025391	 -0.031567	  0.034006	  0.052606	  0.014516	 -0.005976	 -0.002268	 -0.041059	  0.048165	 -0.084111	 -0.036260
 -0.018723	  0.026275	 -0.027286	 -0.020536	  0.030605	  0.030783	 -0.001493	 -0.015596	  0.044913	 -0.044000	  0.119709	 -0.009195	  0.071234
 -0.061763	  0.023195	 -0.032417	 -0.034802	  0.030225	  0.025382	  0.016373	  0.006463	  0.049638	 -0.020948	  0.136833	  0.014229	  0.128554
 -0.072828	  0.023345	 -0.005936	 -0.053220	 -0.022662	  0.012704	  0.021915	  0.013078	 -0.000590	 -0.025785	  0.098703	 -0.058435	 -0.047183
 -0.090176	  0.053549	 -0.008307	 -0.076665	 -0.035901	  0.010685	  0.024555	  0.026087	  0.022770	 -0.021527	  0.106025	 -0.005370	  0.037125
 -0.084363	  0.063344	 -0.028085	 -0.107484	 -0.011612	  0.030572	  0.007053	  0.045438	  0.031115	 -0.048311	  0.097993	  0.037439	  0.140569
 -0.091242	  0.049377	 -0.039683	 -0.135640	  0.005906	  0.044114	  0.021753	  0.043920	 -0.019503	 -0.077078	  0.029597	 -0.037440	 -0.015271
 -0.116336	  0.041695	 -0.036559	 -0.102041	  0.036187	  0.025903	  0.015200	  0.049364	 -0.012237	 -0.035558	  0.023435	 -0.000806	  0.027723
 -0.093867	  0.043238	 -0.050167	 -0.106698	  0.045334	  0.004649	  0.048755	  0.024983	  0.004541	 -0.009654	  0.052623	  0.061297	  0.120971
 -0.091011	  0.056533	 -0.080688	 -0.109105	  0.086231	  0.014516	  0.057853	  0.008330	 -0.029291	 -0.032383	 -0.003178	 -0.042649	 -0.008438
 -0.108556	  0.072647	 -0.087417	 -0.072175	  0.130162	  0.017627	  0.009339	 -0.009723	 -0.066956	 -0.016475	 -0.024883	 -0.018316	  0.018432
 -0.137373	  0.059328	 -0.067933	 -0.052400	  0.145768	 -0.000809	  0.015603	 -0.004774	 -0.049511	  0.026874	 -0.007153	  0.113566	  0.136027
 -0.136641	  0.071134	 -0.041349	 -0.044641	  0.122342	  0.044780	  0.063912	 -0.019144	 -0.024702	  0.027232	 -0.038980	  0.063999	  0.002456
 -0.094038	  0.066768	 -0.066132	 -0.043621	  0.101037	  0.043316	  0.069020	 -0.005338	  0.021352	  0.037793	 -0.039976	  0.029686	 -0.025653
 -0.102397	  0.073592	 -0.072239	 -0.035515	  0.114318	  0.057072	  0.058006	 -0.014827	  0.037437	  0.074265	 -0.013131	  0.068994	  0.098895
 -0.099919	  0.074349	 -0.063531	 -0.027497	  0.130658	  0.071572	  0.053340	 -0.016520	 -0.007533	  0.072345	 -0.044104	  0.016513	 -0.010370
 -0.100783	  0.078476	 -0.012438	  0.013299	  0.109194	  0.042174	  0.053148	  0.004719	  0.004734	  0.073744	 -0.075899	 -0.043448	 -0.085146
 -0.089836	  0.079145	  0.020592	  0.001143	  0.096658	  0.041510	  0.060093	  0.037622	  0.011158	  0.109085	 -0.012151	  0.050606	  0.063001
 -0.059921	  0.062079	  0.015731	 -0.002544	  0.089434	  0.030920	  0.028019	  0.020346	  0.005259	  0.081642	 -0.016950	  0.067737	 -0.041689
 -0.066035	  0.045363	  0.037976	 -0.018701	  0.063132	  0.028614	  0.029875	  0.004674	 -0.027571	  0.057070	 -0.024132	 -0.004210	 -0.142018
 -0.089523	  0.059804	  0.038930	 -0.044232	  0.043740	  0.021797	  0.052194	  0.014040	 -0.011520	  0.080417	  0.036416	  0.065665	  0.015881
 -0.084566	  0.065734	  0.072228	 -0.069606	  0.023694	 -0.009210	  0.022786	  0.024705	 -0.019374	  0.052866	  0.022135	  0.027739	 -0.032685
 -0.092595	  0.043145	  0.082116	 -0.056087	  0.044545	 -0.004598	  0.038140	  0.027568	 -0.038035	  0.015821	 -0.021787	 -0.041021	 -0.196951
 -0.082280	  0.026133	  0.120694	 -0.062057	  0.033025	  0.018572	  0.064020	  0.027503	 -0.030948	  0.070655	  0.017464	  0.050098	 -0.052173
 -0.070849	  0.046732	  0.101217	 -0.090792	  0.011750	 -0.001100	  0.037666	  0.027348	 -0.009649	  0.094038	  0.009660	  0.046695	  0.019896
 -0.057568	  0.020011	  0.024986	 -0.110321	  0.037337	 -0.004951	  0.018698	  0.021760	 -0.016064	  0.082493	 -0.036844	 -0.076289	 -0.153597
 -0.050955	  0.002438	  0.012028	 -0.115051	  0.070046	  0.006542	  0.031810	 -0.003421	  0.023522	  0.066642	  0.033352	 -0.037963	 -0.057561
 -0.033431	 -0.010529	  0.007826	 -0.110581	  0.085618	  0.027172	  0.019687	  0.001509	  0.041679	  0.062180	  0.075640	  0.014269	  0.045720
 -0.066895	  0.003479	 -0.004872	 -0.104031	  0.061366	 -0.014269	  0.007973	  0.030223	 -0.028203	  0.046657	  0.045710	 -0.057899	 -0.100125
 -0.062348	  0.034168	 -0.044200	 -0.078144	  0.076605	 -0.028825	  0.002154	  0.031296	 -0.015915	  0.076055	  0.081762	  0.002440	  0.004747
 -0.062935	  0.057573	 -0.051861	 -0.067312	  0.080886	 -0.013711	 -0.008645	  0.004091	  0.006858	  0.062105	  0.096138	  0.083973	  0.098454
 -0.060371	  0.072978	 -0.026876	 -0.063926	  0.059572	  0.021609	 -0.021987	  0.040252	 -0.006683	  0.051627	  0.020647	 -0.055926	 -0.082745
 -0.075179	  0.052829	 -0.014920	 -0.039441	  0.089200	  0.035221	 -0.013872	  0.021251	 -0.003760	  0.045256	  0.002361	 -0.071846	 -0.035004
 -0.046056	  0.037898	 -0.042934	 -0.029162	  0.098672	  0.015063	  0.008918	  0.001135	  0.008734	  0.038337	  0.057811	  0.018758	  0.091475
  0.006697	  0.034857	 -0.053954	 -0.027586	  0.127597	  0.005018	  0.007315	  0.017998	 -0.001071	  0.022554	  0.000885	 -0.044486	 -0.071564
  0.031316	  0.008134	 -0.066886	 -0.027873	  0.100366	  0.021199	  0.016234	  0.024508	 -0.012812	  0.032290	 -0.038941	 -0.026825	 -0.068089
  0.044295	  0.003914	 -0.074588	 -0.034885	  0.079800	  0.036109	  0.037749	  0.020587	  0.013750	  0.050854	  0.003405	  0.073859	  0.067750
  0.037277	 -0.009272	 -0.107163	 -0.053350	  0.115223	  0.051507	  0.012461	 -0.012102	 -0.002776	  0.028234	 -0.019156	 -0.018902	 -0.057604
  0.046875	 -0.029250	 -0.102995	 -0.048961	  0.101549	  0.050772	  0.002117	 -0.025341	 -0.032639	  0.027544	 -0.009830	 -0.049583	 -0.092836
  0.090607	 -0.008658	 -0.131134	 -0.040165	  0.051427	  0.048911	  0.028911	 -0.025305	 -0.012121	  0.042569	  0.063001	  0.060967	  0.079579
  0.079697	 -0.004632	 -0.154450	 -0.044656	  0.052127	  0.039097	  0.038575	 -0.039196	  0.000054	  0.003324	  0.053023	 -0.003299	 -0.001566
  0.053004	 -0.010821	 -0.121442	 -0.047801	  0.056321	  0.014632	  0.031465	 -0.060683	 -0.021440	 -0.046275	  0.020373	 -0.051862	 -0.099000
  0.064510	  0.008390	 -0.106634	 -0.085454	  0.043910	  0.007804	  0.013538	 -0.070201	 -0.034792	  0.025875	  0.066863	  0.055874	  0.054009
  0.046769	  0.008369	 -0.134880	 -0.084552	  0.044805	  0.030669	 -0.001413	 -0.052401	 -0.022879	  0.020605	  0.020885	  0.016255	  0.010878
  0.051393	 -0.000279	 -0.155376	 -0.065774	  0.026387	  0.052665	  0.017187	 -0.064777	  0.013177	 -0.021014	 -0.028923	 -0.052961	 -0.072116
  0.078663	 -0.013035	 -0.151922	 -0.075739	  0.014628	  0.061907	  0.040082	 -0.062522	  0.024404	 -0.012293	  0.018514	  0.028988	  0.120034
  0.101173	 -0.021344	 -0.164805	 -0.071712	  0.023649	  0.074702	  0.015134	 -0.056171	  0.017717	  0.003590	  0.020296	  0.027062	  0.105488
  0.084844	 -0.011480	 -0.164654	 -0.071098	  0.049120	  0.074960	  0.024733	 -0.075996	 -0.001042	 -0.005041	 -0.024690	 -0.070235	 -0.040523
  0.042921	 -0.039392	 -0.157876	 -0.040142	  0.051984	  0.045499	  0.055376	 -0.100560	 -0.007303	 -0.000869	  0.008054	 -0.031584	  0.061247
  0.027744	 -0.002498	 -0.133303	 -0.017095	  0.038737	  0.023437	  0.053101	 -0.074422	 -0.039884	 -0.030100	  0.040951	 -0.036338	  0.077246
 -0.007674	  0.035159	 -0.159036	 -0.002848	  0.065696	  0.013288	  0.039786	 -0.063084	 -0.062453	 -0.029698	  0.044186	 -0.104709	 -0.071055
 -0.003869	  0.041836	 -0.165667	  0.019304	  0.068523	  0.039467	  0.066270	 -0.049067	 -0.034843	  0.011886	  0.078898	 -0.027520	  0.065000
  0.012287	  0.001692	 -0.165940	  0.028394	  0.128039	  0.032097	  0.057039	 -0.015652	 -0.038264	  0.008862	  0.052656	  0.002289	  0.131826
  0.021196	  0.003770	 -0.153363	  0.010315	  0.097915	  0.022105	  0.024316	  0.006851	 -0.030665	 -0.029331	 -0.000209	 -0.050474	 -0.045290
  0.008341	  0.006862	 -0.145340	  0.030126	  0.084914	  0.043991	  0.049543	  0.021003	 -0.010647	  0.012532	  0.023395	  0.019899	  0.008736
  0.015382	  0.010812	 -0.162075	  0.004292	  0.085991	  0.075146	  0.056369	  0.039819	 -0.004325	  0.022827	  0.080380	  0.066796	  0.097756
  0.028310	  0.034354	 -0.142652	 -0.019755	  0.090655	  0.038574	  0.065711	  0.036149	 -0.034598	 -0.016190	  0.015679	 -0.049211	  0.001714
  0.055290	  0.054742	 -0.105272	 -0.022621	  0.099285	  0.008587	  0.072259	  0.043272	 -0.056237	 -0.001979	  0.001339	 -0.062582	  0.023369
  0.060445	  0.047218	 -0.120060	 -0.008026	  0.068350	  0.014963	  0.085369	  0.038904	 -0.049728	  0.016462	  0.053173	  0.010754	  0.118023
  0.060498	  0.041735	 -0.160116	 -0.002043	  0.029759	  0.021119	  0.069518	  0.018987	 -0.066503	  0.015675	  0.025841	 -0.048898	 -0.009796
  0.038281	  0.005059	 -0.120859	 -0.008800	 -0.013580	  0.002344	  0.052724	  0.017956	 -0.045015	 -0.009306	  0.004863	 -0.041283	 -0.007796
  0.025178	 -0.013687	 -0.106275	  0.005149	 -0.011008	  0.022997	  0.025655	 -0.023541	 -0.040446	  0.021814	  0.032388	  0.011360	  0.085156
 -0.016307	 -0.008602	 -0.067048	 -0.012490	  0.004849	  0.059207	  0.060591	 -0.025511	 -0.070490	  0.012633	  0.010663	  0.022812	  0.025036
 -0.017393	 -0.017923	 -0.045800	 -0.013420	  0.035411	  0.046848	  0.063884	 -0.030326	 -0.096616	 -0.025312	 -0.006241	 -0.017537	 -0.033789
 -0.008206	 -0.003408	 -0.075979	  0.000380	  0.057158	  0.033788	  0.058044	 -0.034750	 -0.082615	 -0.002596	  0.011164	  0.006727	  0.006632
  0.023326	  0.006307	 -0.084539	  0.053266	  0.067461	  0.043579	  0.080201	 -0.046525	 -0.075584	  0.008401	  0.031516	  0.023708	  0.014579
  0.001910	 -0.009545	 -0.087960	  0.062022	  0.076586	  0.005061	  0.073810	 -0.069062	 -0.064347	  0.032575	  0.053226	 -0.018624	 -0.028959
  0.016814	  0.005542	 -0.076221	  0.058378	  0.075246	 -0.004321	  0.091313	 -0.071526	 -0.067760	  0.035785	  0.034611	 -0.009683	 -0.052966
  0.049401	  0.034177	 -0.043102	  0.034681	  0.009846	  0.005843	  0.089031	 -0.052701	 -0.105414	  0.047442	  0.027186	 -0.001636	 -0.018818
  0.013789	  0.060605	 -0.013303	  0.048963	  0.017654	 -0.007170	  0.063674	 -0.035451	 -0.109263	  0.056314	  0.040407	  0.005189	 -0.011216
 -0.032045	  0.060083	 -0.048954	  0.067853	  0.029793	 -0.003528	  0.070063	 -0.029886	 -0.097542	  0.068318	  0.041412	 -0.007641	  0.005127
 -0.043884	  0.060468	 -0.053246	  0.021692	  0.006372	  0.006669	  0.080828	 -0.063101	 -0.085367	  0.065535	  0.050608	 -0.019847	  0.008369
 -0.085151	  0.069025	 -0.051056	 -0.008485	 -0.019968	 -0.007404	  0.073515	 -0.052940	 -0.051495	  0.074706	  0.078410	 -0.080806	  0.044807
 -0.083308	  0.078182	 -0.074548	 -0.000876	 -0.050990	  0.018439	  0.079036	 -0.056062	 -0.025712	  0.077702	  0.069067	 -0.116047	  0.032952
 -0.056218	  0.099470	  0.026548	  0.055081	 -0.061151	  0.003271	  0.077624	 -0.047512	 -0.016432	  0.054123	  0.069694	 -0.114618	  0.038699
 -0.030772	  0.122330	  0.158146	  0.020131	 -0.039117	  0.017707	  0.057039	 -0.033448	 -0.011965	  0.046731	  0.095816	 -0.091078	  0.022812
  0.024246	  0.114145	  0.184350	  0.001772	 -0.014165	  0.086011	  0.033994	 -0.018351	 -0.026729	  0.035332	  0.108189	 -0.094608	 -0.010968
  0.007146	  0.079513	  0.109403	 -0.027371	 -0.006117	  0.088063	  0.010918	 -0.003859	 -0.036518	  0.050077	  0.086144	 -0.107138	 -0.005241
 -0.011792	  0.096620	  0.011708	 -0.030109	 -0.032981	  0.063737	  0.021279	  0.005090	 -0.025793	  0.044268	  0.094949	 -0.086794	  0.021289
 -0.023408	  0.114275	  0.067917	 -0.034773	 -0.005269	  0.044385	  0.019337	  0.030922	 -0.031454	  0.020636	  0.108638	 -0.085484	  0.049696
  0.012657	  0.072257	  0.171803	 -0.025089	  0.013149	  0.022581	  0.037953	  0.040202	 -0.040529	  0.023342	  0.075159	 -0.067233	  0.029441
  0.050886	  0.043021	  0.122530	 -0.049786	  0.039195	  0.034919	  0.018315	  0.062118	 -0.057845	  0.009506	  0.073199	 -0.038466	  0.023585
  0.070098	  0.037031	  0.029554	 -0.056943	  0.029018	  0.067256	 -0.004129	  0.036161	 -0.029142	  0.032979	  0.040110	 -0.028546	  0.029897
  0.063142	  0.029028	 -0.014743	 -0.036276	  0.019064	  0.093899	 -0.014166	 -0.010007	  0.006821	  0.044355	  0.013647	 -0.022831	  0.043540
  0.043951	  0.026523	 -0.021673	 -0.049250	  0.012076	  0.082300	 -0.043253	  0.010855	  0.009862	  0.025556	  0.007336	  0.002657	  0.042608
  0.051963	  0.022326	 -0.022843	 -0.063369	  0.036471	  0.052518	 -0.040963	  0.008394	 -0.011571	 -0.008131	 -0.017577	 -0.008727	  0.054853
  0.082714	  0.048675	 -0.051774	 -0.088208	  0.043110	  0.064231	 -0.025235	 -0.009179	 -0.004014	  0.013335	  0.004189	 -0.015398	  0.046560
  0.071082	  0.032304	 -0.079422	 -0.068948	  0.024829	  0.066466	 -0.024246	  0.000418	 -0.002939	  0.016530	 -0.015280	 -0.012381	  0.028671
  0.039154	  0.000221	 -0.118399	 -0.044193	  0.008871	  0.048836	 -0.007354	 -0.029622	  0.002733	  0.030397	  0.005178	 -0.017214	  0.024246
  0.020227	  0.001816	 -0.139874	 -0.077579	  0.012844	  0.020509	  0.016068	 -0.015864	 -0.010315	  0.057794	  0.012568	 -0.059921	 -0.009201
  0.028224	  0.040601	 -0.125568	 -0.092268	  0.023803	  0.038418	  0.016063	 -0.020878	 -0.011220	  0.079997	  0.002864	 -0.048979	  0.001710
  0.033328	  0.035991	 -0.068877	 -0.073216	  0.008197	  0.037578	  0.021267	 -0.046734	  0.008189	  0.028037	  0.048295	 -0.010288	  0.018575
  0.019856	  0.017600	 -0.007051	 -0.046190	 -0.019131	  0.008788	  0.058274	 -0.053148	  0.006437	  0.012449	  0.044380	 -0.020306	  0.011200
  0.058576	  0.008531	 -0.007074	 -0.061287	 -0.035371	 -0.000693	  0.096647	 -0.061897	  0.034574	  0.028781	  0.036661	 -0.005480	  0.043727
  0.019133	 -0.029941	 -0.024985	 -0.042330	 -0.036050	 -0.000277	  0.104638	 -0.054812	  0.041482	  0.028378	  0.029020	  0.004189	  0.062003
 -0.002497	 -0.049487	 -0.038776	 -0.015535	 -0.032502	  0.016397	  0.074131	 -0.056460	  0.004786	  0.028681	  0.040621	 -0.033384	  0.009844
  0.008158	 -0.018548	  0.012587	  0.027711	 -0.021433	  0.026896	  0.054283	 -0.055853	  0.004626	  0.026496	  0.044336	 -0.027297	 -0.011550
  0.024705	 -0.014698	  0.026150	  0.075017	 -0.027059	  0.035746	  0.059736	 -0.028942	  0.004248	  0.028761	  0.028981	 -0.030301	 -0.008815
 -0.012965	  0.030484	  0.016058	  0.074474	 -0.012488	  0.035574	  0.062955	 -0.020988	 -0.004620	  0.069318	  0.054167	 -0.026873	 -0.012017
 -0.048906	  0.055966	  0.024165	  0.076346	 -0.025917	  0.043953	  0.046946	 -0.049846	  0.008013	  0.079961	  0.045291	 -0.082662	 -0.045722
 -0.033956	  0.042451	  0.015746	  0.050422	 -0.018097	  0.036435	  0.042463	 -0.075537	  0.001450	  0.095448	  0.033617	 -0.114723	 -0.044029
 -0.064358	  0.054732	  0.012548	  0.031285	 -0.004538	  0.010327	  0.073774	 -0.053201	  0.006668	  0.070690	  0.057863	 -0.102759	 -0.069118
 -0.071838	  0.032319	 -0.013844	  0.025170	 -0.010859	  0.015196	  0.058226	 -0.025790	 -0.041758	  0.016029	  0.039254	 -0.092656	 -0.051018
 -0.075957	  0.039082	  0.018261	  0.032801	 -0.006589	  0.015827	  0.051096	 -0.002137	 -0.043462	 -0.015368	  0.038187	 -0.078194	 -0.026782
 -0.038173	  0.037913	  0.015703	  0.048534	  0.036755	 -0.004453	  0.095262	  0.038900	 -0.019014	  0.000386	  0.054384	 -0.035459	 -0.023812
 -0.058828	  0.052772	  0.019070	  0.038672	  0.064705	  0.016682	  0.077459	  0.039251	 -0.007710	  0.001495	  0.106571	 -0.006782	 -0.034049
 -0.093301	  0.031635	  0.059744	  0.000561	  0.077272	  0.019022	  0.059136	  0.025702	 -0.000727	  0.040293	  0.104422	  0.027136	 -0.027460
 -0.091615	  0.034679	  0.035969	  0.021785	  0.096749	 -0.012422	  0.049734	  0.009977	  0.018594	  0.051491	  0.072503	  0.013524	 -0.019862
 -0.109562	  0.039684	 -0.012011	  0.051777	  0.090807	 -0.017345	  0.061067	 -0.015916	 -0.000072	  0.022580	  0.059016	  0.019486	 -0.017327
 -0.115496	  0.047324	  0.005674	  0.036438	  0.038859	 -0.013229	  0.080516	 -0.021817	  0.024754	  0.058832	  0.040270	  0.008158	  0.010795
 -0.130675	  0.069251	 -0.005597	  0.016668	  0.030590	  0.005241	  0.099985	 -0.009912	  0.060548	  0.051535	  0.018470	  0.001120	  0.020966
 -0.088455	  0.051106	 -0.112015	  0.008947	  0.057720	  0.013453	  0.073028	 -0.012837	  0.037551	  0.060544	  0.015995	  0.014549	  0.041185
 -0.084909	  0.044994	 -0.196439	  0.017411	  0.085814	 -0.024226	  0.055683	 -0.009836	  0.026850	  0.059718	  0.035343	  0.020721	  0.049549
 -0.081461	  0.029988	 -0.200469	  0.010728	  0.072154	  0.014756	  0.034424	 -0.038880	  0.030277	  0.047401	  0.043157	  0.003475	  0.021237
 -0.084244	 -0.013089	 -0.147244	  0.014045	  0.037328	  0.044551	 -0.000437	 -0.069068	  0.017025	  0.071575	  0.088143	 -0.025547	 -0.016610
 -0.069350	 -0.005841	 -0.109648	 -0.000199	 -0.011466	  0.024898	  0.024718	 -0.063992	 -0.012398	  0.063034	  0.090521	 -0.011328	  0.007924
 -0.071991	  0.053195	 -0.083096	 -0.023161	 -0.036575	  0.028868	  0.035680	 -0.004312	 -0.007346	  0.031081	  0.057161	 -0.030834	  0.013345
 -0.090204	  0.065947	 -0.047877	 -0.017133	 -0.004581	  0.050267	  0.027877	  0.020324	  0.009056	  0.001910	  0.044052	 -0.065064	  0.029295
 -0.092296	  0.084504	 -0.035054	 -0.006086	  0.038852	  0.065653	  0.042152	  0.018989	  0.013228	 -0.007074	  0.042729	 -0.083261	 -0.009436
 -0.086052	  0.122403	 -0.066415	  0.004241	  0.034628	  0.024101	  0.037982	  0.057401	  0.006931	 -0.004584	  0.039645	 -0.052565	 -0.027363
 -0.079514	  0.100088	 -0.086378	 -0.008206	  0.031833	  0.005082	  0.017976	  0.077963	 -0.002330	 -0.034546	  0.049065	 -0.079081	 -0.015277
 -0.075474	  0.081740	 -0.131979	 -0.041678	  0.064951	  0.011392	  0.060111	  0.079878	  0.015965	 -0.060738	  0.067088	 -0.069395	  0.025200
 -0.057037	  0.076442	 -0.121884	 -0.051049	  0.065722	 -0.022024	  0.070454	  0.053311	  0.009443	 -0.076797	  0.064260	 -0.054232	  0.012703
 -0.055401	  0.046968	 -0.073686	 -0.059267	  0.033484	 -0.007358	  0.060384	  0.015114	  0.011380	 -0.060514	  0.008175	 -0.068799	  0.019026
 -0.050158	  0.035154	 -0.052937	 -0.033087	  0.033185	 -0.004305	  0.077041	 -0.023778	  0.010169	 -0.021749	 -0.000323	 -0.055074	  0.010995
 -0.070872	  0.039491	 -0.116999	 -0.050763	  0.025758	 -0.029045	  0.096148	 -0.033788	 -0.008635	 -0.007110	  0.002792	 -0.045033	 -0.002343
 -0.079165	  0.025237	 -0.119589	 -0.082823	  0.015419	 -0.015906	  0.089119	 -0.032727	 -0.000918	 -0.034030	 -0.010104	 -0.048315	  0.010521
 -0.079081	  0.022027	 -0.127420	 -0.071436	 -0.017126	  0.001832	  0.101431	 -0.017561	 -0.014229	 -0.042098	  0.035449	 -0.035874	  0.024005
 -0.087807	  0.006822	 -0.109872	 -0.048819	 -0.010406	 -0.032729	  0.100570	  0.017901	 -0.024952	 -0.037464	  0.062901	 -0.041202	  0.058761
 -0.065298	  0.012681	 -0.094007	 -0.034759	  0.000973	 -0.055370	  0.067760	 -0.002268	 -0.013946	 -0.017712	  0.076482	 -0.040514	  0.074350
 -0.038730	  0.000619	 -0.111740	 -0.044820	 -0.002354	 -0.016352	  0.023294	 -0.022754	  0.004619	 -0.012936	  0.056324	 -0.037327	  0.047957
 -0.031353	  0.017000	 -0.103004	 -0.064879	 -0.000201	  0.026584	  0.008372	  0.000965	  0.012865	 -0.021320	  0.046744	 -0.036345	  0.062948
 -0.039622	  0.019814	 -0.089692	 -0.075721	 -0.003276	  0.026892	  0.027091	  0.016655	  0.035669	 -0.029111	  0.039977	 -0.072657	  0.052366
 -0.013235	  0.014257	 -0.069522	 -0.103626	  0.009456	  0.017636	  0.040721	  0.028644	  0.034783	 -0.048848	  0.010019	 -0.039191	  0.029277
 -0.051869	  0.016063	 -0.073901	 -0.099756	  0.000031	  0.005508	  0.043483	  0.036749	  0.017582	 -0.045833	  0.005172	 -0.028696	  0.027490
 -0.051045	  0.067772	 -0.090105	 -0.057498	  0.019487	  0.019978	  0.048535	  0.057543	  0.031961	 -0.024074	 -0.010024	 -0.005054	  0.015967
 -0.051748	  0.061327	 -0.082047	 -0.054234	  0.030077	  0.012748	  0.066857	  0.044493	  0.052486	 -0.041809	  0.005816	  0.007982	  0.039189
 -0.075557	  0.043166	 -0.040114	 -0.053410	  0.035060	  0.041507	  0.085529	  0.021617	  0.053727	 -0.009050	  0.018410	 -0.019641	  0.070713
 -0.072862	  0.099991	 -0.017721	 -0.026634	  0.034631	  0.039994	  0.102587	  0.033283	  0.051660	  0.044357	  0.022399	 -0.023387	  0.030321
 -0.071410	  0.113994	 -0.000128	  0.015596	  0.015085	  0.007796	  0.094737	  0.033901	  0.057813	  0.053012	  0.029767	 -0.024984	  0.000869
 -0.074946	  0.083143	  0.003599	  0.013887	  0.037585	  0.012912	  0.069949	  0.026930	  0.040231	  0.055084	  0.026870	 -0.006866	  0.004425
 -0.061740	  0.077877	 -0.023578	 -0.009454	  0.053268	  0.012690	  0.074308	  0.026750	  0.043740	  0.038662	  0.019034	 -0.015731	  0.028716
 -0.025549	  0.091385	 -0.088161	 -0.013075	  0.079761	  0.014044	  0.074265	  0.008907	  0.072913	  0.017813	  0.001096	 -0.006385	  0.001197
 -0.000922	  0.111854	 -0.070927	 -0.000139	  0.075915	 -0.011390	  0.069713	  0.018767	  0.089260	  0.016358	 -0.044738	  0.015611	 -0.016026
 -0.012464	  0.101247	 -0.015700	  0.005617	  0.093580	 -0.015549	  0.058073	  0.051987	  0.077604	  0.027003	 -0.062029	  0.035862	 -0.011925
 -0.022995	  0.086331	 -0.000058	  0.011512	  0.089077	 -0.002010	  0.062115	  0.037034	  0.064812	  0.060035	 -0.077058	  0.042805	  0.001194
 -0.005657	  0.098989	 -0.062832	  0.023939	  0.047247	  0.023753	  0.062599	  0.005227	  0.058591	  0.038163	 -0.063738	  0.045606	  0.014184
  0.001299	  0.115461	 -0.112333	  0.052360	  0.031557	  0.011931	  0.067163	  0.004717	  0.034238	  0.022595	 -0.041056	  0.021337	  0.016026
  0.029610	  0.104282	 -0.074782	  0.059498	  0.017494	  0.025732	  0.049243	  0.015776	  0.005119	  0.025618	 -0.074218	 -0.008862	  0.054429
  0.045123	  0.082830	 -0.056919	  0.095568	 -0.011346	  0.051514	  0.038470	  0.023775	  0.008042	  0.040033	 -0.100412	  0.000257	  0.056031
