# Supplementary material for: A fluorescent photoimmunoconjugate for imaging of cholesteatoma
Source: Sci Rep. 2022 Nov 19;12:19905. doi: 10.1038/s41598-022-22072-9 (PMC9675863; doi:10.1038/s41598-022-22072-9)
Supplement: Supplementary file 2 — Supplementary Information 2. [file 41598_2022_22072_MOESM2_ESM.zip › Data/ABR-33-3]

:RUN-3	LEVEL SWEEP	TEMP:NaN	5/13/2018	10:24 AM	NaNHR:
:SW EAR: R	SW FREQ: 11.33	# AVERAGES: 512	REP RATE (/sec): 40	DRIVER: RS Tweeter	SAMPLE (�sec): 40	
:NOTES-
:CHAMBER-CH4B-PXI
:CFTS Version: V2.7.2 (R850)
:LEVELS:20;25;30;35;40;45;50;55;60;65;70;75;80;
:DATA
  0.000969	  0.023080	  0.052168	  0.071254	 -0.010068	 -0.042483	  0.116108	  0.010666	  0.009087	 -0.066346	 -0.009693	  0.001669	  0.055719
  0.064505	  0.004381	  0.019233	  0.066701	 -0.044895	 -0.020725	  0.078176	 -0.013191	 -0.021067	 -0.097313	 -0.005736	 -0.024994	  0.050064
  0.088274	 -0.007494	  0.015815	  0.071690	 -0.012938	 -0.053588	  0.035809	 -0.007890	 -0.014885	 -0.102656	 -0.008797	 -0.065134	  0.024277
  0.079365	 -0.001391	  0.011937	  0.054835	  0.013251	 -0.028565	 -0.006269	  0.020281	  0.011478	 -0.067243	  0.008839	 -0.066539	 -0.005300
  0.032205	  0.028806	  0.017201	  0.036284	  0.018739	 -0.022628	 -0.027622	  0.052195	  0.018419	 -0.041960	  0.014370	 -0.044691	 -0.020671
  0.009908	  0.015858	  0.009786	  0.013747	  0.040392	 -0.036305	 -0.007864	  0.036972	  0.031761	 -0.014118	  0.000592	 -0.004340	 -0.019988
  0.034649	 -0.009387	  0.021855	  0.036594	  0.037821	 -0.034920	 -0.003015	  0.030765	  0.003791	  0.035168	  0.024354	  0.024345	 -0.014774
  0.043945	 -0.029697	  0.008468	  0.016835	  0.011863	 -0.028657	 -0.016933	  0.037753	  0.012469	  0.031274	  0.011750	  0.069910	 -0.042571
  0.016455	 -0.021666	  0.003135	 -0.007577	  0.035919	  0.054805	 -0.041969	 -0.004005	  0.024054	  0.007684	  0.031823	  0.058731	 -0.032654
 -0.006366	  0.001440	 -0.024659	 -0.010126	  0.030838	  0.067112	 -0.062577	  0.009148	 -0.001363	 -0.033309	  0.056252	  0.029231	 -0.003612
 -0.033574	  0.034584	 -0.038944	 -0.022377	  0.005842	  0.049374	 -0.070177	  0.019827	 -0.001633	 -0.027472	  0.037990	  0.025662	 -0.010060
 -0.067262	  0.022445	 -0.044367	 -0.020571	  0.006520	  0.046547	 -0.042186	  0.003421	 -0.004918	  0.007574	  0.027463	  0.022828	 -0.022623
 -0.036270	  0.014163	 -0.031818	 -0.070355	 -0.018060	  0.017793	 -0.020565	 -0.013601	  0.027649	  0.050776	 -0.010362	  0.018030	 -0.006673
 -0.010511	  0.010751	 -0.034786	 -0.083492	 -0.051604	 -0.005317	  0.019403	 -0.059276	  0.024664	  0.111433	  0.005070	  0.021986	  0.018762
 -0.056667	 -0.008519	 -0.018624	 -0.043839	 -0.075797	  0.012625	  0.019706	 -0.050724	 -0.011723	  0.088171	  0.020546	 -0.003573	 -0.006483
 -0.072092	 -0.002173	  0.000812	 -0.020065	 -0.090273	  0.014800	  0.017146	 -0.035397	 -0.033581	  0.065324	 -0.006284	 -0.019568	 -0.040092
 -0.046643	 -0.024671	 -0.012468	 -0.006929	 -0.054834	  0.040047	  0.031602	 -0.022984	 -0.019351	  0.065044	 -0.039679	 -0.011381	 -0.027208
 -0.012002	 -0.012500	 -0.004117	 -0.038424	  0.033740	  0.023442	  0.010977	 -0.002227	 -0.017351	  0.020521	 -0.043665	 -0.021301	  0.009261
 -0.008174	 -0.023375	  0.016285	 -0.025573	  0.045831	 -0.017808	  0.006926	 -0.004403	 -0.025222	 -0.010645	 -0.058683	  0.000467	  0.034097
 -0.020713	 -0.014632	  0.033085	 -0.018612	  0.077711	 -0.035549	 -0.036675	 -0.007331	 -0.012275	 -0.021907	 -0.056151	 -0.011338	  0.060530
 -0.038118	  0.000069	 -0.002131	  0.018733	  0.078636	 -0.055192	 -0.001403	 -0.025123	  0.036726	 -0.036847	 -0.037623	 -0.025736	  0.091198
 -0.039883	 -0.008498	 -0.022419	 -0.006066	  0.055726	 -0.060835	  0.009581	 -0.017093	  0.067010	 -0.037789	  0.001805	 -0.032551	  0.086020
  0.000004	 -0.006251	  0.029137	  0.006349	  0.019424	 -0.052888	 -0.012729	 -0.043963	  0.093528	 -0.009129	 -0.007472	 -0.011981	  0.123147
 -0.009963	 -0.021719	  0.062117	  0.032288	  0.059745	 -0.055047	 -0.027302	  0.017146	  0.094504	  0.000908	  0.015999	  0.018931	  0.186511
 -0.048736	 -0.041829	  0.004484	  0.011364	  0.068798	 -0.054930	 -0.046115	  0.034363	  0.073488	  0.004342	  0.046767	  0.063053	  0.221872
 -0.055395	 -0.013866	 -0.015876	  0.010536	  0.063749	 -0.056854	 -0.009861	  0.020544	  0.072159	  0.011955	  0.084845	  0.062125	  0.245017
 -0.036474	 -0.008586	  0.012313	 -0.000409	  0.054573	 -0.060983	  0.005551	  0.022627	  0.054104	  0.020150	  0.105809	  0.100441	  0.264856
  0.005790	  0.030288	  0.052229	  0.016569	  0.026808	 -0.005075	  0.008484	  0.043820	  0.036661	  0.028399	  0.119770	  0.128488	  0.273191
  0.001461	  0.035922	  0.049189	  0.021761	  0.016587	  0.004209	  0.018690	  0.043474	  0.007015	  0.058505	  0.128378	  0.110237	  0.268296
 -0.051960	  0.039586	  0.056408	  0.022036	  0.005946	 -0.018874	  0.051374	  0.065391	  0.008572	  0.074203	  0.160664	  0.092883	  0.234167
 -0.078423	  0.048263	  0.075318	  0.010723	 -0.016339	 -0.034416	  0.090127	  0.092737	 -0.001171	  0.075775	  0.186390	  0.121589	  0.255866
 -0.061572	  0.077868	  0.059922	  0.016802	 -0.042950	 -0.043860	  0.068523	  0.079319	  0.006482	  0.152030	  0.188489	  0.158670	  0.289449
 -0.018644	  0.075415	  0.061814	 -0.000481	 -0.035653	 -0.005161	  0.045065	  0.088033	  0.022622	  0.156240	  0.159059	  0.177631	  0.316319
  0.034452	  0.077113	  0.041962	  0.012050	 -0.032982	  0.057477	  0.055495	  0.091642	  0.034072	  0.111423	  0.147189	  0.236641	  0.338312
  0.051753	  0.128427	  0.040207	  0.023519	 -0.023158	  0.070339	  0.045130	  0.114606	  0.025271	  0.119688	  0.176191	  0.268678	  0.366370
  0.044761	  0.159052	  0.047776	  0.018505	 -0.013472	  0.074308	  0.018448	  0.118752	  0.053863	  0.172424	  0.211178	  0.291959	  0.402306
  0.036098	  0.149082	  0.014902	  0.018334	 -0.014923	  0.056362	  0.009842	  0.134148	  0.083091	  0.201102	  0.257601	  0.312660	  0.446482
  0.080500	  0.106749	  0.014698	  0.025357	 -0.034698	  0.049684	  0.004898	  0.150191	  0.121750	  0.260602	  0.309448	  0.324986	  0.434100
  0.152582	  0.119548	  0.027200	  0.023770	 -0.046032	  0.036041	  0.013078	  0.163543	  0.161270	  0.319225	  0.309606	  0.275247	  0.389150
  0.140971	  0.107720	 -0.004607	  0.046109	 -0.069563	  0.050672	  0.019870	  0.219039	  0.215439	  0.324479	  0.267005	  0.179758	  0.276247
  0.053026	  0.089090	  0.010062	  0.036822	 -0.078076	  0.061179	  0.073938	  0.256081	  0.244276	  0.258681	  0.228786	  0.110293	  0.184541
  0.037806	  0.062968	  0.038353	  0.019013	 -0.076911	  0.075031	  0.132935	  0.240347	  0.228609	  0.177912	  0.182402	  0.042322	  0.088970
  0.061558	  0.047902	  0.032986	  0.032895	 -0.066825	  0.101738	  0.173652	  0.231980	  0.209392	  0.111428	  0.080682	 -0.075868	 -0.014261
  0.083154	  0.067594	  0.020337	  0.049732	 -0.044928	  0.098039	  0.192118	  0.217194	  0.182258	  0.026019	 -0.039259	 -0.230658	 -0.121576
  0.061201	  0.086872	 -0.013267	  0.072105	  0.002011	  0.092601	  0.141210	  0.198295	  0.120648	 -0.068105	 -0.192773	 -0.331596	 -0.207130
  0.004082	  0.070409	 -0.010668	  0.058705	  0.025198	  0.092658	  0.095024	  0.161900	  0.001349	 -0.160611	 -0.277345	 -0.392665	 -0.249054
 -0.001774	  0.033067	  0.008021	  0.061478	  0.000312	  0.135136	  0.064387	  0.095805	 -0.091157	 -0.219504	 -0.305778	 -0.450359	 -0.256806
  0.025671	  0.012378	  0.034894	  0.030923	 -0.039813	  0.126438	  0.025709	  0.061000	 -0.124932	 -0.272307	 -0.360083	 -0.423761	 -0.218778
  0.057160	  0.028378	  0.044315	  0.029011	 -0.060589	  0.085917	 -0.025023	 -0.008018	 -0.165669	 -0.289983	 -0.401064	 -0.376364	 -0.161132
  0.059548	  0.087876	  0.093448	  0.068891	 -0.016920	  0.079639	 -0.093431	 -0.046604	 -0.186888	 -0.323957	 -0.384444	 -0.334137	 -0.077344
  0.043018	  0.091488	  0.082172	  0.091112	  0.003108	  0.009556	 -0.136595	 -0.114841	 -0.217424	 -0.306521	 -0.324264	 -0.299936	 -0.015588
  0.026213	  0.036119	  0.076920	  0.115568	 -0.027465	 -0.032879	 -0.155287	 -0.142324	 -0.242316	 -0.250827	 -0.214922	 -0.213246	  0.058166
  0.037304	  0.017442	  0.093672	  0.094098	 -0.033569	 -0.047087	 -0.193879	 -0.127219	 -0.250854	 -0.213019	 -0.163781	 -0.089921	  0.133970
  0.052934	  0.014466	  0.069690	  0.058508	 -0.014534	 -0.088374	 -0.202140	 -0.116517	 -0.241327	 -0.187049	 -0.093731	  0.019653	  0.166836
  0.028636	  0.077422	  0.065655	  0.008713	 -0.038902	 -0.138152	 -0.181931	 -0.103680	 -0.178955	 -0.134234	  0.016507	  0.134816	  0.223843
 -0.001297	  0.102311	  0.087037	 -0.007221	 -0.071085	 -0.131349	 -0.161149	 -0.076332	 -0.117919	 -0.046528	  0.130526	  0.204727	  0.324330
 -0.005701	  0.067563	  0.078135	 -0.064316	 -0.076007	 -0.102755	 -0.126973	 -0.054272	 -0.033066	  0.015981	  0.252490	  0.293253	  0.398611
  0.025561	  0.018508	  0.081640	 -0.069961	 -0.104625	 -0.111411	 -0.096963	 -0.012045	  0.086561	  0.101361	  0.310027	  0.357790	  0.456243
  0.055676	  0.039524	  0.074584	 -0.112543	 -0.079828	 -0.092479	 -0.078669	  0.082173	  0.204469	  0.198790	  0.375557	  0.436104	  0.455066
  0.050855	  0.097073	  0.057122	 -0.118585	 -0.089221	 -0.075368	 -0.058073	  0.166996	  0.262965	  0.279155	  0.420520	  0.445491	  0.404397
  0.022239	  0.110276	  0.042365	 -0.089177	 -0.075289	 -0.064507	 -0.009700	  0.244003	  0.299925	  0.329295	  0.417396	  0.398927	  0.321098
  0.021183	  0.076740	  0.038416	 -0.099261	 -0.031647	 -0.036411	  0.073039	  0.290930	  0.352030	  0.334673	  0.320292	  0.318199	  0.247973
  0.053171	  0.049364	 -0.007557	 -0.058859	 -0.015767	 -0.004671	  0.117026	  0.326546	  0.368987	  0.288742	  0.235520	  0.194957	  0.132996
  0.095822	  0.042224	 -0.035447	 -0.037204	 -0.014107	  0.048854	  0.125701	  0.367302	  0.329086	  0.204420	  0.146024	  0.057580	  0.029569
  0.073391	  0.075806	 -0.034379	 -0.043552	  0.000946	  0.110395	  0.154624	  0.364174	  0.279325	  0.155870	  0.067582	 -0.058212	 -0.054243
  0.047424	  0.102301	 -0.024024	 -0.038818	  0.029520	  0.126843	  0.159736	  0.319751	  0.204564	  0.060735	 -0.025876	 -0.145222	 -0.112062
  0.008050	  0.088471	 -0.022181	  0.016601	  0.031964	  0.169696	  0.139813	  0.286805	  0.132247	  0.014416	 -0.057746	 -0.160951	 -0.164142
  0.011554	  0.028591	 -0.044976	  0.022666	  0.049617	  0.162709	  0.128228	  0.222513	  0.084532	 -0.033676	 -0.096556	 -0.187483	 -0.226583
  0.040778	  0.046829	 -0.018222	  0.031192	  0.095438	  0.128366	  0.092082	  0.135600	  0.019464	 -0.079063	 -0.129707	 -0.236475	 -0.226909
  0.054812	  0.112095	  0.030030	  0.048253	  0.094226	  0.107260	  0.069046	  0.107495	 -0.031479	 -0.128545	 -0.141999	 -0.248804	 -0.180116
  0.047797	  0.134205	  0.023988	  0.085190	  0.093658	  0.063694	  0.050717	  0.079524	 -0.065310	 -0.179761	 -0.174579	 -0.252886	 -0.138509
  0.009465	  0.067538	  0.013363	  0.108616	  0.076906	  0.015411	 -0.008253	  0.070432	 -0.114215	 -0.169495	 -0.175029	 -0.275808	 -0.104850
  0.008128	  0.015891	  0.001752	  0.089790	  0.055784	 -0.007072	 -0.037348	  0.027303	 -0.135996	 -0.209110	 -0.172531	 -0.231344	 -0.016019
  0.024801	  0.050080	  0.012031	  0.083128	  0.006941	  0.009322	 -0.043566	 -0.021401	 -0.130336	 -0.188978	 -0.157056	 -0.142834	  0.108310
  0.038101	  0.099775	  0.002335	  0.099580	 -0.016719	  0.015637	 -0.033532	 -0.021590	 -0.146325	 -0.170662	 -0.122641	 -0.054891	  0.220437
  0.066101	  0.104448	  0.006712	  0.102348	 -0.041411	  0.005463	 -0.050335	 -0.007272	 -0.136395	 -0.137426	 -0.052505	  0.027853	  0.324958
  0.057676	  0.065078	  0.007368	  0.065818	 -0.036209	 -0.017403	 -0.038114	  0.009994	 -0.121612	 -0.084320	  0.035289	  0.121825	  0.434607
  0.052170	  0.031364	  0.030483	  0.046655	 -0.032426	 -0.076691	 -0.033377	  0.035395	 -0.136783	 -0.027622	  0.104249	  0.204458	  0.475399
  0.070283	 -0.003866	  0.038217	  0.037103	 -0.051686	 -0.051074	 -0.031490	  0.041467	 -0.112543	 -0.005385	  0.098117	  0.259972	  0.470225
  0.078219	  0.040835	  0.052531	  0.041478	 -0.042027	 -0.049192	 -0.043683	  0.045855	 -0.087954	  0.045093	  0.127952	  0.260327	  0.396109
  0.085724	  0.053899	  0.050453	  0.016475	 -0.059205	 -0.036801	 -0.075132	  0.043507	 -0.039665	  0.067691	  0.161396	  0.240981	  0.322054
  0.062870	  0.014111	  0.026371	  0.002627	 -0.066296	 -0.028798	 -0.082142	  0.044117	 -0.017664	  0.065376	  0.189705	  0.200251	  0.262167
  0.073179	 -0.001610	  0.052194	 -0.011555	 -0.050438	 -0.030316	 -0.070453	  0.080345	  0.001884	  0.084254	  0.235389	  0.117919	  0.190046
  0.056894	  0.037490	  0.042283	  0.021464	 -0.025312	 -0.025898	 -0.085863	  0.060536	  0.029874	  0.070055	  0.259298	  0.056932	  0.131204
  0.061947	  0.084677	  0.021538	  0.083094	  0.013749	 -0.048604	 -0.093912	  0.075540	  0.066750	  0.059138	  0.230480	  0.039382	  0.068001
  0.066337	  0.097462	  0.006276	  0.091060	  0.017662	 -0.008228	 -0.065523	  0.125975	  0.077037	  0.077329	  0.163577	 -0.000508	  0.018401
  0.068101	  0.058616	  0.030850	  0.063283	 -0.007718	 -0.009067	 -0.063368	  0.117359	  0.094830	  0.078153	  0.113845	 -0.054333	 -0.038029
  0.093916	  0.050481	  0.064366	  0.050697	 -0.028765	 -0.019309	 -0.061654	  0.135782	  0.065677	  0.091577	  0.056088	 -0.065187	 -0.040742
  0.104458	  0.101140	  0.085672	  0.053690	  0.000773	  0.002196	 -0.046849	  0.122810	  0.043691	  0.086319	  0.024012	 -0.086648	 -0.013332
  0.110084	  0.129002	  0.047407	  0.072431	 -0.030784	  0.002409	 -0.023547	  0.108161	  0.049023	  0.051147	 -0.006314	 -0.128764	 -0.014541
  0.114501	  0.107503	  0.054953	  0.042475	 -0.038030	  0.017854	  0.019223	  0.107875	  0.038275	  0.028713	 -0.044217	 -0.135653	 -0.006318
  0.059242	  0.054658	  0.082102	  0.014292	 -0.053920	 -0.003356	  0.043796	  0.135085	  0.031514	  0.028577	 -0.033858	 -0.092729	  0.001792
  0.053460	  0.029736	  0.047487	 -0.004994	 -0.074654	  0.020469	  0.020758	  0.131698	  0.008626	  0.016627	  0.001594	 -0.061016	  0.018344
  0.063663	  0.067371	  0.012101	  0.015248	 -0.108812	  0.071517	 -0.017032	  0.127264	 -0.015831	 -0.047837	  0.023279	 -0.025959	  0.048571
  0.056010	  0.109331	 -0.003105	  0.018681	 -0.137823	  0.048353	 -0.033314	  0.142199	 -0.041858	 -0.029533	  0.026024	  0.071950	  0.103233
  0.036585	  0.059294	  0.015362	  0.055567	 -0.091864	  0.051424	 -0.078328	  0.098739	 -0.057083	 -0.018655	  0.009239	  0.113574	  0.163158
  0.048759	  0.036888	 -0.004661	  0.050499	 -0.058326	  0.049618	 -0.078291	  0.062800	 -0.058969	  0.015626	  0.026055	  0.105026	  0.211435
  0.022577	  0.033678	  0.020661	  0.042552	 -0.079733	  0.053054	 -0.060563	  0.055022	 -0.056304	  0.038649	  0.103892	  0.129061	  0.268088
 -0.012303	  0.058442	  0.047004	  0.068042	 -0.059741	  0.039285	 -0.049192	  0.059479	 -0.025489	  0.057984	  0.126722	  0.119185	  0.275265
 -0.019308	  0.078193	  0.037550	  0.037542	 -0.044302	  0.022318	 -0.053341	  0.090721	 -0.034838	  0.106631	  0.137905	  0.135573	  0.300053
 -0.010256	  0.090527	  0.000398	  0.004005	 -0.045026	  0.006246	 -0.056791	  0.107095	 -0.024061	  0.125420	  0.237938	  0.172804	  0.307418
 -0.007029	  0.040799	  0.010599	  0.015821	 -0.015163	 -0.011380	 -0.029128	  0.139430	  0.057532	  0.121341	  0.297019	  0.185041	  0.336982
  0.016135	  0.034068	  0.042735	  0.037116	 -0.019836	 -0.000857	 -0.029239	  0.201674	  0.106051	  0.178534	  0.299666	  0.216346	  0.386184
  0.062385	  0.050503	  0.008849	  0.032764	 -0.017329	  0.005190	 -0.016806	  0.216624	  0.075989	  0.209686	  0.239672	  0.232979	  0.386311
  0.086095	  0.061710	 -0.006339	  0.031146	 -0.011526	  0.008980	  0.001316	  0.211373	  0.111608	  0.211985	  0.181440	  0.233325	  0.378584
  0.104739	  0.046558	  0.004839	  0.020663	 -0.039231	  0.013417	  0.010069	  0.211495	  0.162675	  0.203263	  0.202242	  0.225603	  0.376024
  0.100811	  0.007782	 -0.012596	  0.017545	 -0.035884	  0.032230	  0.018329	  0.251200	  0.161089	  0.188190	  0.231689	  0.206525	  0.389747
  0.075864	  0.023862	 -0.001867	  0.061034	 -0.011262	  0.034079	  0.027218	  0.234639	  0.169316	  0.195571	  0.280001	  0.202334	  0.380714
  0.064807	  0.088562	 -0.001621	  0.061920	 -0.040012	  0.058713	  0.059005	  0.227282	  0.163608	  0.180758	  0.289945	  0.219773	  0.348431
  0.059479	  0.103716	 -0.017048	  0.026876	 -0.049944	  0.064801	  0.105891	  0.248624	  0.151441	  0.184397	  0.271381	  0.217346	  0.312223
  0.054906	  0.092566	 -0.001524	 -0.009439	 -0.050875	  0.086598	  0.150862	  0.235928	  0.129844	  0.151959	  0.237620	  0.181228	  0.210984
  0.064414	  0.088309	  0.008439	 -0.028829	 -0.037458	  0.083707	  0.122464	  0.209150	  0.137820	  0.119316	  0.230688	  0.138953	  0.127608
  0.047609	  0.070106	  0.010610	 -0.034387	  0.013562	  0.099195	  0.116830	  0.205341	  0.121220	  0.096076	  0.220686	  0.068094	  0.066734
  0.057695	  0.109488	  0.012509	  0.008837	  0.036248	  0.125920	  0.081444	  0.203794	  0.142426	  0.102248	  0.160143	  0.006493	  0.029605
  0.062086	  0.132869	  0.016407	  0.024651	  0.057002	  0.136447	  0.018638	  0.195510	  0.124229	  0.055502	  0.125810	 -0.058298	  0.011268
  0.110961	  0.133996	  0.024693	 -0.010775	  0.053020	  0.155230	 -0.008589	  0.143268	  0.060629	  0.026288	  0.118297	 -0.059354	  0.019183
  0.132594	  0.120472	  0.043096	  0.000957	  0.041522	  0.187124	  0.005659	  0.100317	  0.013859	  0.044261	  0.101819	 -0.007030	  0.036517
  0.119112	  0.134022	  0.058884	  0.031021	  0.039777	  0.139478	  0.026494	  0.088562	 -0.008943	  0.000603	  0.088851	 -0.001633	  0.037661
  0.139276	  0.138684	  0.060687	  0.044048	  0.063229	  0.078978	  0.018251	  0.088341	 -0.019233	 -0.084681	  0.071379	 -0.008188	  0.034395
  0.115111	  0.132204	  0.081354	  0.028801	  0.052603	  0.055981	  0.014738	  0.059915	 -0.024879	 -0.114738	  0.048411	 -0.008497	  0.035401
  0.101008	  0.114300	  0.090796	  0.050999	  0.049801	  0.047947	  0.017051	  0.047102	 -0.028139	 -0.116520	  0.017268	 -0.051340	  0.005904
  0.100036	  0.060672	  0.074043	  0.055252	  0.047055	  0.037022	  0.006049	  0.020415	 -0.033948	 -0.118176	 -0.028474	 -0.087169	  0.018592
  0.114882	  0.013499	  0.085525	  0.007334	  0.065480	  0.032624	 -0.013367	 -0.005370	 -0.050909	 -0.119399	 -0.074235	 -0.097221	  0.052604
  0.111198	  0.026433	  0.065391	 -0.040519	  0.040170	 -0.003968	 -0.048238	 -0.050493	 -0.072330	 -0.118109	 -0.092014	 -0.084896	  0.077310
  0.106728	  0.084477	  0.073466	 -0.051367	  0.023442	 -0.015232	 -0.073609	 -0.050382	 -0.069413	 -0.114424	 -0.072449	 -0.044908	  0.156268
  0.068011	  0.097875	  0.063200	 -0.044920	  0.003963	 -0.007000	 -0.070422	 -0.038516	 -0.073633	 -0.081651	 -0.024516	 -0.019030	  0.229089
  0.041665	  0.071857	  0.051334	 -0.003169	 -0.041627	  0.000294	 -0.105139	 -0.034603	 -0.093395	 -0.058793	  0.047930	  0.025303	  0.272599
  0.051340	  0.060062	  0.055846	  0.014273	 -0.063261	 -0.014763	 -0.095049	 -0.049963	 -0.070650	 -0.027192	  0.069356	  0.047824	  0.268555
  0.022371	  0.030139	  0.065163	  0.031351	 -0.083713	 -0.080433	 -0.076270	 -0.038908	 -0.035879	 -0.011530	  0.083186	  0.043626	  0.257464
 -0.004179	  0.012197	  0.068611	  0.046529	 -0.084805	 -0.096106	 -0.076245	 -0.024578	  0.004148	 -0.006309	  0.081187	  0.009396	  0.198048
  0.025695	 -0.003505	  0.096353	  0.008262	 -0.050541	 -0.114672	 -0.079853	 -0.017547	  0.044724	 -0.005731	  0.037368	 -0.014096	  0.122078
  0.054196	 -0.001021	  0.103624	  0.016008	 -0.066560	 -0.095380	 -0.050217	 -0.013545	  0.069801	 -0.003749	 -0.013886	 -0.073165	  0.051267
  0.033216	  0.020374	  0.065565	 -0.008465	 -0.079472	 -0.102537	 -0.027293	  0.011015	  0.086140	 -0.014143	 -0.041114	 -0.146831	 -0.022100
  0.027328	  0.062937	  0.063521	 -0.017245	 -0.083563	 -0.117322	 -0.005005	  0.063279	  0.082445	 -0.040281	 -0.057196	 -0.188749	 -0.113542
  0.054381	  0.077293	  0.054780	  0.005659	 -0.081433	 -0.058811	  0.027754	  0.097015	  0.041277	 -0.082190	 -0.097017	 -0.206086	 -0.134572
  0.048597	  0.056071	  0.054938	 -0.005210	 -0.062620	 -0.043628	  0.054079	  0.083709	 -0.022186	 -0.131804	 -0.144681	 -0.215832	 -0.122265
  0.034592	 -0.004594	  0.034652	 -0.014331	 -0.075652	 -0.011514	  0.047779	  0.055221	 -0.065587	 -0.159947	 -0.191699	 -0.272061	 -0.140516
  0.056487	  0.008870	  0.073219	 -0.032659	 -0.049123	  0.009861	  0.033313	 -0.003164	 -0.083069	 -0.136974	 -0.219643	 -0.336133	 -0.180792
  0.073995	  0.051243	  0.091700	 -0.044850	 -0.037382	  0.016602	  0.013016	 -0.009507	 -0.112610	 -0.155775	 -0.246943	 -0.355140	 -0.204759
  0.091891	  0.059012	  0.100239	 -0.046014	 -0.075831	  0.024586	 -0.013833	 -0.014872	 -0.143304	 -0.193631	 -0.260609	 -0.385952	 -0.249910
  0.102267	  0.026006	  0.065144	 -0.045433	 -0.046946	  0.008656	 -0.042116	 -0.034058	 -0.180812	 -0.188535	 -0.274327	 -0.428543	 -0.266420
  0.080912	  0.003503	  0.082561	 -0.037989	  0.006699	 -0.011363	 -0.049656	 -0.028459	 -0.180601	 -0.203108	 -0.265254	 -0.418081	 -0.239884
  0.092994	  0.032170	  0.116158	  0.000830	  0.010724	 -0.047372	 -0.078007	 -0.037320	 -0.180364	 -0.219630	 -0.291905	 -0.385084	 -0.226703
  0.083535	  0.090485	  0.091803	  0.017827	 -0.026128	 -0.111061	 -0.092600	 -0.016401	 -0.167470	 -0.237917	 -0.286246	 -0.340414	 -0.222762
  0.069101	  0.085244	  0.078660	  0.013810	 -0.081110	 -0.161452	 -0.122758	  0.008164	 -0.176133	 -0.232056	 -0.236813	 -0.274669	 -0.206063
  0.077218	  0.032683	  0.080482	  0.025805	 -0.068933	 -0.156080	 -0.142311	 -0.018819	 -0.183307	 -0.247533	 -0.186921	 -0.251482	 -0.163994
  0.091633	  0.066676	  0.089243	  0.016416	 -0.050641	 -0.157618	 -0.147796	 -0.042647	 -0.201514	 -0.261884	 -0.142609	 -0.216350	 -0.148396
  0.054137	  0.153042	  0.075606	  0.017745	 -0.053159	 -0.137516	 -0.137702	 -0.058598	 -0.227620	 -0.224670	 -0.127304	 -0.169041	 -0.147922
  0.038187	  0.156912	  0.020329	  0.008748	 -0.060272	 -0.145500	 -0.071428	 -0.042471	 -0.207990	 -0.219590	 -0.106554	 -0.194122	 -0.165295
  0.050604	  0.102557	 -0.019686	 -0.015148	 -0.098395	 -0.138745	 -0.073654	 -0.018040	 -0.175413	 -0.267432	 -0.106941	 -0.224082	 -0.222429
  0.050096	  0.073222	 -0.027535	 -0.012947	 -0.105794	 -0.132751	 -0.060542	 -0.002479	 -0.125458	 -0.271595	 -0.154541	 -0.214878	 -0.289084
  0.052167	  0.055216	 -0.031482	  0.011648	 -0.075847	 -0.126109	 -0.020246	  0.000964	 -0.134938	 -0.275029	 -0.174958	 -0.241417	 -0.329383
  0.055534	  0.098976	 -0.042285	  0.020468	 -0.065827	 -0.152085	 -0.022344	  0.012130	 -0.162379	 -0.291160	 -0.190525	 -0.299674	 -0.403471
  0.035684	  0.100032	 -0.065313	  0.011728	 -0.068193	 -0.129070	 -0.020788	 -0.009224	 -0.178589	 -0.310820	 -0.189654	 -0.336982	 -0.448390
  0.045186	  0.015491	 -0.057444	  0.002442	 -0.063027	 -0.092431	  0.018060	 -0.029927	 -0.181029	 -0.322278	 -0.204890	 -0.413392	 -0.446018
  0.084912	 -0.009646	 -0.002687	 -0.005639	 -0.050427	 -0.073079	  0.017883	 -0.035256	 -0.181009	 -0.311130	 -0.236121	 -0.462897	 -0.453188
  0.094848	  0.033913	  0.016546	 -0.013901	 -0.022603	 -0.043709	 -0.014223	 -0.095482	 -0.198008	 -0.336187	 -0.278671	 -0.460441	 -0.481069
  0.063379	  0.054857	  0.002173	 -0.043822	 -0.009823	 -0.029462	 -0.036430	 -0.116154	 -0.199264	 -0.321004	 -0.276556	 -0.498646	 -0.474369
  0.059487	  0.073854	  0.008355	 -0.062221	 -0.011717	 -0.040835	 -0.072471	 -0.106283	 -0.206926	 -0.320609	 -0.265594	 -0.498947	 -0.443214
  0.106023	  0.096157	  0.007796	 -0.060555	  0.011675	 -0.043035	 -0.082553	 -0.085626	 -0.224829	 -0.347945	 -0.264161	 -0.456279	 -0.371252
  0.108011	  0.079348	  0.041130	 -0.038125	  0.005113	 -0.034979	 -0.081627	 -0.124376	 -0.219750	 -0.347375	 -0.219626	 -0.426117	 -0.303347
  0.099670	  0.061169	  0.056874	 -0.056342	 -0.023798	 -0.015283	 -0.091057	 -0.118877	 -0.243264	 -0.313496	 -0.197981	 -0.361471	 -0.270586
  0.108555	  0.091083	  0.022952	 -0.050141	 -0.003110	 -0.018913	 -0.076583	 -0.094611	 -0.219769	 -0.264121	 -0.189467	 -0.296038	 -0.233353
  0.100222	  0.097903	 -0.014413	 -0.029875	 -0.003133	 -0.023064	 -0.062150	 -0.111681	 -0.199899	 -0.237992	 -0.170541	 -0.280365	 -0.224109
  0.138381	  0.081844	 -0.007949	 -0.008510	 -0.030260	 -0.000187	 -0.062382	 -0.118218	 -0.214928	 -0.180765	 -0.172062	 -0.279332	 -0.244740
  0.160284	  0.049607	 -0.008603	  0.013242	 -0.008152	 -0.037180	 -0.096048	 -0.110260	 -0.203039	 -0.149620	 -0.184019	 -0.242638	 -0.213590
  0.111675	  0.059968	 -0.009345	  0.004523	 -0.010081	 -0.080108	 -0.074378	 -0.085117	 -0.175109	 -0.169033	 -0.151264	 -0.221487	 -0.179680
  0.088289	  0.091402	  0.012307	 -0.021751	 -0.022876	 -0.065796	 -0.084906	 -0.069505	 -0.170117	 -0.206212	 -0.127490	 -0.213869	 -0.157276
  0.083972	  0.079960	  0.042723	 -0.002664	 -0.037913	 -0.081633	 -0.100362	 -0.023738	 -0.150493	 -0.213235	 -0.126287	 -0.228374	 -0.119996
  0.095986	  0.053223	  0.017804	  0.017355	 -0.066898	 -0.122668	 -0.071971	  0.019977	 -0.122344	 -0.175822	 -0.117796	 -0.194799	 -0.105884
  0.081988	  0.064630	 -0.024463	  0.020568	 -0.092293	 -0.106543	 -0.064967	  0.012347	 -0.108532	 -0.133616	 -0.115237	 -0.154111	 -0.081366
  0.050819	  0.095357	 -0.015784	  0.038046	 -0.113746	 -0.057883	 -0.067377	 -0.009480	 -0.097605	 -0.100471	 -0.100382	 -0.121860	 -0.048255
  0.046392	  0.118266	 -0.008628	  0.044941	 -0.090229	 -0.045414	 -0.070995	 -0.028042	 -0.109501	 -0.056226	 -0.109757	 -0.099669	 -0.002315
  0.076489	  0.095422	  0.031708	  0.014735	 -0.090749	 -0.034667	 -0.073832	 -0.044941	 -0.092240	 -0.033224	 -0.097534	 -0.079879	  0.028012
  0.124508	  0.036256	  0.045580	  0.000901	 -0.126771	 -0.050734	 -0.050814	 -0.053017	 -0.093648	 -0.039603	 -0.065480	 -0.066182	  0.035427
  0.100921	  0.011875	  0.054003	 -0.017239	 -0.170474	 -0.085139	 -0.025811	 -0.035112	 -0.113172	 -0.079404	 -0.079808	 -0.081357	  0.031123
  0.069659	  0.011236	  0.081532	 -0.043195	 -0.177166	 -0.073843	 -0.003428	 -0.048122	 -0.076196	 -0.086333	 -0.081382	 -0.072858	  0.022371
  0.074083	  0.047221	  0.052074	 -0.064093	 -0.141847	 -0.040293	  0.027541	 -0.080107	 -0.072940	 -0.088345	 -0.066091	 -0.016492	  0.030827
  0.110770	  0.055623	  0.035397	 -0.068027	 -0.136735	 -0.024176	  0.012758	 -0.080576	 -0.074627	 -0.075297	 -0.001727	 -0.007320	  0.056146
  0.146235	  0.002947	  0.050214	 -0.057657	 -0.087498	 -0.019327	  0.021881	 -0.064975	 -0.085733	 -0.073447	  0.015010	  0.007741	  0.106496
  0.120954	  0.011081	  0.068163	 -0.047209	 -0.091536	 -0.013886	  0.043370	 -0.086604	 -0.074223	 -0.057544	  0.017782	 -0.020242	  0.124076
  0.045837	  0.041368	  0.105835	 -0.049375	 -0.072966	 -0.053531	  0.037143	 -0.089350	 -0.043874	 -0.045579	  0.014885	 -0.050547	  0.113381
  0.024116	  0.040899	  0.121341	 -0.081307	 -0.069517	 -0.054722	  0.011633	 -0.052366	 -0.040198	 -0.038758	  0.018831	 -0.031891	  0.099331
  0.045391	  0.026834	  0.128085	 -0.065584	 -0.040017	 -0.057392	 -0.016392	 -0.031323	 -0.026275	 -0.033879	  0.023646	 -0.013654	  0.103021
  0.049431	  0.026078	  0.066868	 -0.071780	  0.007303	 -0.018863	 -0.032858	 -0.076511	  0.001267	 -0.013524	 -0.009010	  0.016578	  0.116527
  0.015268	  0.000450	  0.035246	 -0.098030	  0.055950	 -0.027852	 -0.054039	 -0.082880	 -0.005662	 -0.005178	  0.015156	  0.049976	  0.146015
 -0.013455	  0.021119	  0.047761	 -0.079310	  0.064568	 -0.021767	 -0.060183	 -0.042280	 -0.016656	  0.004972	  0.046470	  0.074437	  0.155438
  0.006406	  0.050899	  0.063862	 -0.076545	  0.053157	 -0.017823	 -0.049444	 -0.060725	 -0.022487	  0.018566	  0.020277	  0.035125	  0.163381
  0.061032	  0.038298	  0.045151	 -0.061293	  0.077519	 -0.031869	 -0.041063	 -0.026933	 -0.008672	  0.019676	  0.002651	  0.050744	  0.167572
  0.082115	 -0.003650	 -0.018110	 -0.039493	  0.075387	 -0.001927	 -0.056726	 -0.033638	  0.006537	  0.007315	  0.007092	  0.046164	  0.185011
  0.106186	  0.025487	 -0.048042	 -0.033288	  0.024921	 -0.007889	 -0.106250	 -0.026542	  0.044474	  0.022518	  0.018801	  0.039321	  0.176335
  0.082577	  0.095132	 -0.003838	 -0.040390	  0.031355	  0.022203	 -0.107493	 -0.024270	  0.074324	  0.045131	  0.072791	  0.050554	  0.182137
  0.054973	  0.105101	  0.019307	 -0.029154	  0.034166	  0.044541	 -0.083359	 -0.034361	  0.049511	  0.047880	  0.128181	  0.050846	  0.172190
  0.099406	  0.066731	 -0.003581	 -0.044682	  0.029278	  0.022510	 -0.088768	 -0.011701	  0.040357	  0.061658	  0.132139	  0.025828	  0.182887
  0.116478	  0.043028	 -0.033380	 -0.071882	  0.008426	  0.008892	 -0.044605	 -0.006153	  0.040868	  0.018107	  0.124179	  0.023258	  0.143778
  0.065305	  0.051075	 -0.060928	 -0.042898	 -0.007298	  0.007638	 -0.031363	 -0.011004	  0.074415	  0.022727	  0.066741	  0.027369	  0.097290
  0.040606	  0.121880	 -0.045000	 -0.016098	 -0.024919	 -0.042599	 -0.062001	 -0.003146	  0.097592	 -0.005658	  0.064441	  0.026546	  0.112160
  0.037887	  0.129691	 -0.034986	  0.004322	 -0.036869	 -0.068717	 -0.098544	  0.022878	  0.100206	 -0.001960	  0.053577	  0.033525	  0.103501
  0.073893	  0.091493	 -0.013688	 -0.008477	 -0.021478	 -0.049087	 -0.085278	  0.034243	  0.057926	 -0.018365	  0.050484	  0.027441	  0.091062
  0.111704	  0.047455	 -0.021224	  0.000805	 -0.038176	 -0.002474	 -0.040120	  0.032169	  0.023601	 -0.000845	  0.040416	  0.050134	  0.075685
  0.094135	  0.023869	  0.001328	 -0.017517	 -0.056666	 -0.016298	 -0.018881	  0.015839	  0.013947	  0.049667	  0.030832	  0.029308	  0.092857
  0.072077	  0.046284	  0.006330	 -0.011094	 -0.081091	 -0.024773	  0.013876	  0.047174	  0.029421	  0.041728	  0.056709	 -0.018999	  0.107805
  0.056575	  0.033478	 -0.022768	 -0.006162	 -0.088449	 -0.024787	  0.014160	  0.037831	  0.063426	  0.025612	  0.068439	 -0.010093	  0.107984
  0.096064	 -0.010429	 -0.054048	 -0.032125	 -0.081676	 -0.015168	  0.027771	  0.044811	  0.091781	  0.006769	  0.017288	  0.017546	  0.095658
  0.129312	 -0.044943	 -0.070452	 -0.053583	 -0.040454	 -0.004512	  0.033682	  0.031852	  0.089289	  0.002538	  0.027142	  0.043789	  0.083155
  0.088889	 -0.056513	 -0.051153	 -0.044738	 -0.015282	  0.013991	  0.018279	  0.046316	  0.076215	  0.010161	  0.021319	  0.055516	  0.097376
  0.042268	 -0.017073	 -0.026207	 -0.019120	 -0.039240	  0.046653	  0.060813	  0.068040	  0.103180	  0.028624	  0.022674	  0.028281	  0.119594
  0.069348	 -0.000884	 -0.026043	 -0.007408	 -0.050155	  0.070565	  0.089924	  0.047265	  0.112522	  0.039196	  0.038784	  0.030530	  0.131595
  0.097746	 -0.043742	 -0.031841	 -0.035724	 -0.044640	  0.068210	  0.088376	  0.043720	  0.109770	  0.065525	  0.075022	  0.015474	  0.111371
  0.141019	 -0.066434	  0.019461	 -0.059992	 -0.048279	  0.047134	  0.078229	  0.079844	  0.112387	  0.064337	  0.059886	  0.044905	  0.102775
  0.164873	 -0.056646	  0.033981	 -0.047969	 -0.064396	 -0.013968	  0.085216	  0.067560	  0.110315	  0.062541	  0.057023	  0.033687	  0.103196
  0.134583	 -0.010397	  0.020937	 -0.033688	 -0.059496	 -0.013792	  0.075137	  0.043564	  0.095015	  0.052177	  0.080869	  0.053637	  0.085545
  0.006635	 -0.006801	 -0.036739	  0.003636	  0.098786	 -0.032188	  0.018620	 -0.040993	 -0.030158	 -0.039840	  0.034639	  0.022453	  0.002155
  0.007697	 -0.005572	 -0.027242	  0.000071	  0.049469	 -0.016879	  0.025867	 -0.015937	 -0.025075	 -0.026010	  0.041155	  0.016074	  0.002766
 -0.004239	 -0.027581	 -0.009544	 -0.023746	  0.020535	 -0.004831	  0.023539	 -0.010426	 -0.026492	  0.003306	  0.032060	 -0.009716	  0.033400
  0.022036	 -0.020995	  0.004347	 -0.040034	  0.027118	  0.037059	 -0.020259	 -0.007332	 -0.014454	  0.004575	  0.025024	 -0.004624	  0.038834
  0.042637	  0.005480	 -0.014270	 -0.059921	  0.010936	  0.038468	  0.013478	  0.015410	  0.000316	 -0.002937	 -0.004497	  0.002173	  0.079062
  0.067242	  0.007228	 -0.040162	 -0.043654	 -0.003592	  0.031375	  0.005852	  0.004505	 -0.021082	 -0.025125	 -0.004116	 -0.008279	  0.071716
  0.070682	  0.041286	  0.000120	 -0.040705	 -0.021455	  0.032679	 -0.013482	 -0.004380	 -0.025920	 -0.007763	 -0.000526	 -0.034484	  0.054831
  0.046208	  0.011929	  0.018240	 -0.029774	 -0.017285	  0.055963	 -0.008995	 -0.000034	  0.016416	  0.025120	  0.005477	 -0.052906	  0.022239
  0.028797	 -0.024396	  0.010600	  0.028077	  0.000681	  0.025358	 -0.025908	 -0.003958	  0.045453	 -0.013821	  0.007643	 -0.020190	  0.006308
 -0.014156	 -0.014855	 -0.026260	  0.047381	  0.017833	  0.003368	 -0.026836	  0.001194	  0.035375	 -0.040505	 -0.036285	 -0.012581	 -0.032431
 -0.015615	 -0.016065	 -0.038441	  0.077656	  0.005382	 -0.006965	 -0.015972	  0.001730	  0.024176	 -0.047579	 -0.040132	  0.055948	 -0.008562
  0.000861	  0.018205	 -0.020740	  0.055847	 -0.033183	 -0.023239	 -0.001516	 -0.018586	  0.009797	 -0.010421	 -0.083720	  0.030391	 -0.038468
  0.000619	  0.028133	  0.006189	  0.007443	 -0.016875	 -0.016200	 -0.017747	 -0.074978	  0.007445	  0.006372	 -0.071036	  0.023241	 -0.020455
 -0.015567	 -0.016811	  0.045821	 -0.034185	  0.013338	 -0.027758	 -0.007852	 -0.047542	 -0.001680	 -0.019056	  0.000057	 -0.007866	 -0.037148
 -0.060011	 -0.017259	  0.053992	 -0.007911	  0.017637	 -0.038500	  0.002617	 -0.026045	 -0.005311	  0.001963	  0.037277	  0.009302	  0.016731
 -0.071762	  0.018358	  0.038721	  0.004772	  0.021157	 -0.017027	 -0.009794	  0.004823	 -0.010425	  0.002766	  0.025102	  0.007057	 -0.011094
 -0.028756	  0.020364	  0.005735	  0.011290	  0.012040	 -0.025841	  0.002050	  0.028205	 -0.000268	  0.020698	  0.014762	  0.019697	 -0.036063
 -0.015061	  0.020453	  0.009246	  0.004202	 -0.033194	 -0.040147	  0.009523	  0.038286	  0.000409	  0.063109	  0.003137	  0.005873	 -0.046554
 -0.013406	 -0.009778	  0.003696	  0.020137	 -0.071522	 -0.002640	  0.029789	  0.064592	  0.020365	  0.050718	  0.010461	 -0.018401	 -0.051932
 -0.054842	 -0.011324	  0.016692	  0.019418	 -0.097804	  0.027944	  0.017027	  0.091466	  0.001113	  0.054427	  0.003516	 -0.023163	 -0.045336
 -0.070177	 -0.028819	  0.012924	 -0.023762	 -0.119954	  0.026209	  0.041372	  0.098599	 -0.033453	  0.002260	 -0.039041	 -0.030265	 -0.066438
 -0.049088	 -0.031868	  0.005696	 -0.045562	 -0.107432	  0.003369	  0.034434	  0.053886	 -0.034010	 -0.012562	 -0.028222	  0.006732	 -0.022919
 -0.028912	 -0.026842	 -0.015976	 -0.039217	 -0.094537	 -0.007196	  0.037915	  0.001481	 -0.027635	 -0.016169	 -0.048559	  0.004845	 -0.072647
 -0.008643	 -0.074162	 -0.001432	 -0.067914	 -0.111209	 -0.007852	  0.055540	  0.006546	 -0.008609	  0.001535	 -0.035280	  0.043115	 -0.026788
 -0.012556	 -0.080010	 -0.016257	 -0.091095	 -0.109749	 -0.012586	 -0.015117	  0.015280	 -0.017389	 -0.001857	 -0.071429	 -0.000669	 -0.077010
 -0.007577	 -0.065762	 -0.008854	 -0.082626	 -0.092813	 -0.026167	 -0.062643	 -0.022974	 -0.061891	  0.036268	 -0.114663	  0.030120	 -0.043806
 -0.006067	 -0.071854	 -0.016847	 -0.074284	 -0.111131	 -0.038842	 -0.048008	 -0.042398	 -0.068203	  0.056021	 -0.119484	  0.007307	 -0.078915
  0.009954	 -0.092369	 -0.003386	 -0.061896	 -0.077868	 -0.045591	 -0.013520	 -0.069553	 -0.036742	  0.035929	 -0.072425	  0.027178	 -0.057784
  0.041540	 -0.074210	  0.046136	 -0.059382	 -0.049814	 -0.021408	 -0.017946	 -0.055931	 -0.042382	 -0.016798	 -0.064875	  0.044434	 -0.094791
 -0.014700	 -0.051857	  0.046939	 -0.039839	 -0.002155	 -0.020180	 -0.023277	 -0.074692	 -0.044759	 -0.031976	 -0.068480	  0.056188	 -0.079443
 -0.028945	 -0.027993	  0.013970	 -0.053480	  0.057527	 -0.038509	 -0.012550	 -0.049957	 -0.031422	  0.005623	 -0.096930	  0.065072	 -0.059636
 -0.022739	  0.009839	  0.029066	 -0.058485	  0.068285	 -0.032090	  0.000883	 -0.017214	 -0.058475	  0.024432	 -0.121607	  0.036711	 -0.072869
 -0.059668	  0.007096	  0.048427	 -0.045363	  0.072534	 -0.027280	 -0.017413	  0.021691	 -0.077392	  0.043735	 -0.036335	  0.066401	 -0.045482
 -0.062433	 -0.018804	  0.035621	 -0.066613	  0.028790	 -0.012781	 -0.029731	  0.048435	 -0.077422	  0.016399	 -0.001191	  0.050906	 -0.097051
 -0.070866	 -0.030770	  0.034013	 -0.081405	  0.004557	  0.007090	 -0.040592	  0.035750	 -0.129803	 -0.008474	  0.019043	  0.067265	 -0.036563
 -0.047349	 -0.015614	  0.034445	 -0.071822	  0.005364	  0.026202	 -0.083778	  0.037567	 -0.123731	 -0.021732	 -0.007254	  0.020542	 -0.113256
 -0.029669	  0.013446	  0.017221	 -0.039140	  0.013959	  0.045142	 -0.039550	  0.070366	 -0.084416	 -0.002760	 -0.029476	  0.027798	 -0.094340
 -0.050484	 -0.016210	  0.048896	 -0.041198	  0.015079	  0.020030	 -0.005257	  0.051136	 -0.036837	 -0.005625	 -0.055644	 -0.015498	 -0.168897
 -0.076143	 -0.012651	  0.080051	 -0.039402	  0.017525	  0.006655	 -0.012017	  0.020165	 -0.019361	 -0.011665	 -0.018871	  0.018712	 -0.126227
 -0.082290	 -0.019860	  0.048733	 -0.045647	 -0.000736	 -0.023083	 -0.015322	  0.017376	 -0.045898	 -0.016921	 -0.023135	  0.048439	 -0.141001
 -0.073848	 -0.022716	  0.038860	 -0.075585	  0.003840	 -0.073084	 -0.033445	  0.047831	 -0.054914	 -0.004631	 -0.031730	  0.043774	 -0.127493
 -0.012311	 -0.018750	  0.065460	 -0.086473	  0.044988	 -0.063268	 -0.008437	  0.021781	 -0.057586	  0.015476	 -0.007726	  0.015909	 -0.105610
  0.041740	 -0.016854	  0.088212	 -0.063162	  0.058959	 -0.012638	  0.011166	 -0.016197	 -0.064669	  0.019023	  0.010271	 -0.019043	 -0.150976
  0.065199	 -0.027106	  0.094853	 -0.064578	  0.056269	 -0.004269	  0.034591	 -0.008325	 -0.071145	  0.038239	  0.000277	  0.024328	 -0.106390
  0.050426	 -0.022846	  0.073390	 -0.068394	  0.024921	 -0.023517	  0.004517	 -0.000147	 -0.039482	  0.056310	 -0.039078	 -0.014637	 -0.089795
  0.049930	 -0.046420	  0.055271	 -0.070402	  0.013425	 -0.015178	 -0.013159	 -0.020859	 -0.029154	  0.104095	 -0.009193	 -0.001089	 -0.020636
  0.011170	 -0.058763	  0.049125	 -0.078752	  0.008874	  0.007478	  0.012238	 -0.034549	 -0.019936	  0.112261	 -0.030424	 -0.039988	 -0.102214
 -0.024441	 -0.035493	  0.027295	 -0.079660	  0.010821	  0.014049	  0.016577	 -0.023960	 -0.055110	  0.115666	 -0.017824	  0.010735	 -0.083271
  0.021064	 -0.043084	  0.003070	 -0.027397	  0.018336	  0.010395	 -0.016480	  0.001640	 -0.090817	  0.108653	 -0.047151	  0.000545	 -0.108831
  0.016063	 -0.030570	  0.033877	  0.020910	  0.021838	  0.010190	 -0.053229	  0.017678	 -0.082330	  0.096594	 -0.049159	  0.051783	 -0.045748
  0.005891	 -0.031387	  0.052565	  0.009600	  0.046228	  0.002134	 -0.058424	  0.031190	 -0.081855	  0.057346	 -0.042709	  0.044350	 -0.042551
  0.010638	 -0.030250	  0.055070	 -0.012313	  0.029642	 -0.005530	 -0.057575	  0.020483	 -0.100125	  0.033774	 -0.027658	  0.020020	 -0.045648
 -0.005289	 -0.072406	  0.051249	 -0.043899	  0.034857	  0.010065	 -0.067258	 -0.003415	 -0.064499	  0.020882	  0.004688	  0.015641	 -0.031769
 -0.003175	 -0.039103	  0.032800	  0.007669	  0.032812	 -0.028302	 -0.063134	 -0.005625	 -0.070550	  0.012382	 -0.020039	 -0.000804	 -0.040550
  0.002858	  0.013364	  0.038625	  0.047522	  0.017966	 -0.054932	 -0.067721	  0.034814	 -0.074249	  0.016066	 -0.025478	  0.035144	  0.025492
  0.017777	 -0.001330	  0.059941	  0.018350	 -0.004289	 -0.078278	 -0.058983	  0.065153	 -0.078209	  0.016623	 -0.019152	  0.000702	 -0.020484
  0.000250	  0.023714	  0.064911	 -0.017584	 -0.017779	 -0.075947	 -0.060744	  0.068425	 -0.083434	 -0.002649	  0.015596	  0.026191	  0.035581
  0.000894	  0.020684	  0.048779	 -0.009117	 -0.005511	 -0.066775	 -0.101791	  0.060540	 -0.104966	  0.010345	  0.004665	 -0.007443	 -0.014159
  0.021081	  0.012791	  0.046436	  0.004914	 -0.011936	 -0.036418	 -0.110196	  0.081315	 -0.051128	  0.058601	  0.009164	  0.029944	  0.005573
  0.015920	  0.030170	  0.057739	 -0.019504	 -0.023098	 -0.005879	 -0.129449	  0.064903	 -0.031946	 -0.000457	  0.017375	  0.005019	 -0.042139
 -0.015600	  0.011695	  0.073850	 -0.062794	 -0.034363	  0.004052	 -0.115479	  0.064627	 -0.041998	 -0.012817	  0.055273	  0.025825	 -0.007385
 -0.006708	  0.005875	  0.066602	 -0.045747	 -0.031949	 -0.033293	 -0.140903	  0.096364	 -0.037380	 -0.002534	  0.041008	  0.021190	 -0.002686
 -0.008253	  0.001293	  0.039522	 -0.040567	 -0.035618	 -0.043266	 -0.144586	  0.108808	 -0.003545	  0.014608	 -0.012492	  0.048210	  0.034940
 -0.006217	  0.018304	  0.035044	 -0.043887	 -0.044349	 -0.032991	 -0.115098	  0.114017	 -0.000393	  0.008707	 -0.026722	  0.035634	  0.053144
  0.009728	 -0.003707	  0.017341	 -0.051462	 -0.042158	 -0.029203	 -0.088173	  0.098905	 -0.017672	 -0.002371	 -0.047114	 -0.003584	  0.021885
  0.009460	 -0.010724	  0.024560	 -0.043242	 -0.000745	 -0.011520	 -0.099689	  0.091254	  0.024309	  0.015347	 -0.030870	  0.022886	  0.039052
  0.024181	 -0.006990	  0.035519	 -0.055904	  0.025098	  0.004163	 -0.078112	  0.097111	  0.001684	 -0.008560	 -0.040290	  0.021475	 -0.019569
  0.003576	 -0.017303	  0.044528	 -0.018095	  0.017759	 -0.013978	 -0.042319	  0.079181	 -0.020980	  0.003184	 -0.041582	  0.073498	  0.037671
 -0.001561	 -0.024837	  0.071377	 -0.022083	  0.055999	 -0.051478	 -0.037783	  0.078109	  0.012431	 -0.006222	 -0.074162	  0.026386	 -0.019824
 -0.001464	 -0.029671	  0.069957	 -0.050682	  0.034357	 -0.044205	 -0.019872	  0.060101	  0.042163	 -0.032376	 -0.063233	  0.051660	  0.021474
  0.014643	 -0.026339	  0.097285	 -0.040413	  0.000030	 -0.005500	  0.000867	  0.020573	  0.060856	 -0.007301	 -0.101304	  0.027916	 -0.019876
  0.014349	 -0.020520	  0.116336	 -0.031104	 -0.014881	 -0.005313	 -0.004609	  0.058684	  0.072872	  0.029711	 -0.117521	  0.007893	 -0.010486
 -0.036507	 -0.018696	  0.137057	 -0.023774	 -0.023250	  0.018129	 -0.002991	  0.049641	  0.040495	  0.037500	 -0.099383	  0.039127	 -0.037494
 -0.010740	 -0.013908	  0.116719	 -0.031635	 -0.022286	  0.017320	 -0.010917	  0.020828	 -0.006382	  0.029239	 -0.121010	  0.053398	 -0.056179
 -0.015308	 -0.030888	  0.044547	 -0.051321	 -0.030635	  0.019539	 -0.030164	  0.027363	 -0.006515	  0.047240	 -0.075732	  0.064594	 -0.002823
 -0.012848	 -0.037547	  0.027220	 -0.067820	 -0.004379	  0.019922	 -0.008086	 -0.006306	  0.022119	  0.047819	 -0.050030	  0.059535	 -0.036241
 -0.001617	 -0.026063	  0.080479	 -0.087759	 -0.019115	  0.033374	 -0.028006	 -0.034898	  0.053641	  0.060507	 -0.012346	  0.081806	  0.014712
 -0.002068	 -0.024023	  0.157280	 -0.112819	 -0.017087	  0.023346	 -0.005947	 -0.038971	  0.053488	  0.061979	 -0.053100	  0.061511	 -0.002174
  0.008368	 -0.045956	  0.160480	 -0.107355	 -0.013929	 -0.000350	  0.019122	 -0.016932	  0.032452	  0.056046	 -0.050638	  0.093093	  0.032610
 -0.022783	 -0.041236	  0.161835	 -0.091794	 -0.006877	  0.006408	  0.031166	  0.001034	  0.054908	  0.054078	 -0.027912	  0.050056	 -0.052540
 -0.050221	 -0.019580	  0.132580	 -0.078961	  0.001487	  0.021962	 -0.004628	 -0.025676	  0.066156	  0.071331	 -0.011016	  0.033394	  0.004737
 -0.058762	 -0.002918	  0.101749	 -0.056382	  0.031282	  0.055454	 -0.018683	 -0.032207	  0.035431	  0.083932	 -0.022671	  0.027064	  0.013572
 -0.065530	  0.022255	  0.113454	 -0.074476	  0.029195	  0.015963	 -0.013257	 -0.028279	  0.015460	  0.097285	  0.002645	  0.010007	  0.035817
 -0.056200	  0.043033	  0.111775	 -0.065613	 -0.000621	 -0.002553	 -0.001897	 -0.019380	  0.008482	  0.085250	  0.006876	  0.016219	  0.009850
 -0.059486	  0.048992	  0.121807	 -0.063002	  0.009435	 -0.003378	 -0.009311	 -0.004748	  0.032159	  0.067155	 -0.038029	  0.000856	 -0.054213
 -0.040455	  0.041978	  0.121228	 -0.066803	 -0.003473	 -0.023343	 -0.021355	  0.011839	  0.027113	  0.062122	 -0.053293	  0.005800	 -0.028848
 -0.007731	 -0.001353	  0.084862	 -0.037448	  0.011980	  0.014562	 -0.022143	  0.018643	  0.008390	  0.014750	 -0.038774	 -0.022467	 -0.070943
 -0.020392	 -0.000460	  0.051819	 -0.005405	 -0.005287	  0.029223	 -0.006893	  0.021831	  0.007984	  0.011369	 -0.022130	  0.007896	 -0.001078
 -0.035417	  0.003381	  0.062534	  0.010165	 -0.024441	  0.000710	  0.003675	 -0.002736	 -0.010609	 -0.033096	 -0.050275	 -0.002139	 -0.014442
 -0.024627	 -0.015969	  0.046914	  0.003547	  0.005950	  0.006961	 -0.004298	 -0.015355	 -0.036436	 -0.022297	 -0.009476	  0.034839	  0.033149
 -0.057876	 -0.005525	  0.012199	  0.018435	  0.033306	  0.003332	 -0.007493	 -0.042423	 -0.062763	 -0.008321	  0.000085	  0.040144	 -0.023994
 -0.043229	 -0.014131	  0.009092	 -0.000971	  0.021253	  0.004000	 -0.040657	 -0.033580	 -0.056988	  0.009772	  0.025848	  0.046762	  0.013430
 -0.009944	 -0.052439	 -0.006475	 -0.021975	  0.026408	  0.011617	 -0.080216	 -0.043004	 -0.067248	  0.021915	  0.024372	  0.018892	 -0.050472
 -0.015813	 -0.077000	  0.010512	 -0.009411	  0.027029	 -0.011137	 -0.100384	 -0.036902	 -0.043115	  0.033172	  0.011096	  0.009063	 -0.094035
 -0.002319	 -0.077041	  0.007388	 -0.029011	  0.026111	 -0.010787	 -0.076868	 -0.021494	 -0.049396	  0.050570	  0.002298	  0.026020	 -0.125855
  0.033313	 -0.057695	 -0.014353	 -0.026734	  0.010636	 -0.021986	 -0.036311	 -0.048080	 -0.047444	  0.048420	 -0.005090	  0.006666	 -0.143664
  0.029772	 -0.009990	 -0.010386	  0.002371	  0.000410	  0.015897	 -0.007940	 -0.054983	 -0.041748	  0.018184	  0.024968	  0.038231	 -0.083585
 -0.001429	 -0.024554	  0.039280	 -0.010586	 -0.017082	  0.011863	  0.005695	 -0.049403	 -0.031240	 -0.016301	  0.027125	  0.053443	 -0.113758
 -0.025009	 -0.010648	  0.056238	 -0.023753	 -0.018559	  0.000283	 -0.009048	 -0.047802	 -0.016642	  0.005100	  0.004893	  0.090853	 -0.035838
 -0.031625	 -0.020962	  0.062092	  0.017597	 -0.046867	 -0.034089	 -0.021652	 -0.060351	 -0.005791	  0.012306	 -0.011602	  0.044027	 -0.087537
 -0.005107	 -0.016499	  0.059869	  0.028877	 -0.046452	 -0.024582	 -0.024621	 -0.036524	  0.014543	 -0.016392	  0.037955	  0.067981	 -0.025028
  0.022689	 -0.022815	  0.040779	  0.009499	 -0.036238	 -0.002919	  0.001366	 -0.026384	 -0.020797	 -0.002777	  0.043007	  0.044218	 -0.065869
  0.016487	 -0.030822	  0.086004	 -0.013717	 -0.025119	 -0.030531	  0.012449	 -0.050976	 -0.052034	  0.014172	  0.031277	  0.058327	 -0.019316
  0.019416	 -0.037531	  0.104311	 -0.030388	 -0.022667	 -0.055758	 -0.005249	 -0.068321	 -0.052052	  0.026721	  0.006952	  0.067070	 -0.016648
  0.008914	 -0.002693	  0.112522	 -0.021887	 -0.040874	 -0.046518	 -0.014750	 -0.074059	 -0.034115	  0.050679	 -0.021697	  0.067415	 -0.023650
 -0.013209	  0.025695	  0.115896	 -0.003823	 -0.074854	 -0.023991	 -0.014355	 -0.018633	 -0.068252	  0.025603	 -0.063279	  0.051757	  0.029828
 -0.046263	  0.040631	  0.111466	  0.017598	 -0.073435	 -0.049281	 -0.015450	  0.039711	 -0.052058	 -0.004418	 -0.070560	 -0.025407	  0.010483
 -0.036607	  0.025470	  0.150093	  0.020128	 -0.045290	 -0.058942	  0.027636	  0.017194	 -0.033961	  0.016648	 -0.057964	 -0.032340	  0.046669
 -0.013442	  0.006531	  0.145543	  0.012094	 -0.047991	 -0.066840	  0.000669	 -0.025940	 -0.056901	  0.042257	 -0.095088	 -0.063804	 -0.012186
  0.004339	  0.051936	  0.104243	  0.000493	 -0.026884	 -0.102671	 -0.008839	 -0.029190	 -0.014522	  0.036850	 -0.040562	 -0.010052	  0.049116
  0.008474	  0.057594	  0.115855	 -0.005833	 -0.025238	 -0.105378	 -0.000845	 -0.029596	 -0.020927	 -0.006823	 -0.056633	 -0.011378	  0.017932
  0.033263	  0.055851	  0.141966	  0.026067	  0.000247	 -0.112305	  0.002434	 -0.010323	 -0.038718	 -0.021393	 -0.029273	  0.042642	  0.066126
  0.067116	  0.027728	  0.125369	  0.015837	  0.023032	 -0.075393	 -0.022942	  0.003510	 -0.058012	 -0.026516	 -0.056910	  0.014079	  0.026910
  0.061450	  0.060241	  0.114399	  0.030398	  0.019094	 -0.036981	 -0.035008	  0.006153	 -0.058460	 -0.002514	 -0.041705	  0.037876	  0.032395
  0.081354	  0.058324	  0.091649	  0.015577	  0.023749	 -0.056793	 -0.028749	 -0.023810	 -0.049257	  0.028681	 -0.059670	  0.058315	 -0.000812
  0.063392	  0.047768	  0.070963	 -0.006700	  0.004168	 -0.063058	 -0.030525	  0.012257	 -0.054192	  0.015944	 -0.055438	  0.030681	 -0.005384
  0.069699	  0.034487	  0.050764	  0.014933	 -0.014623	 -0.025939	 -0.046905	  0.011437	 -0.058253	  0.017435	 -0.041225	  0.053361	 -0.011784
  0.075245	  0.009549	  0.005973	  0.032474	  0.008934	 -0.037271	 -0.035725	  0.020132	 -0.045957	  0.040156	 -0.079721	  0.057249	 -0.037988
  0.051432	  0.005502	  0.030347	  0.038438	  0.027514	 -0.031980	  0.011890	  0.001359	 -0.039822	  0.011616	 -0.099463	  0.083605	 -0.057097
  0.043954	 -0.009245	  0.046446	  0.015276	  0.006360	 -0.065260	  0.031122	 -0.027761	 -0.056095	 -0.000762	 -0.096154	  0.074355	 -0.082537
  0.068659	 -0.039611	  0.049109	 -0.024402	  0.012187	 -0.071003	  0.016332	 -0.057828	 -0.029386	 -0.021366	 -0.065913	  0.058677	 -0.049162
  0.083249	 -0.031019	  0.083617	  0.003991	  0.021067	 -0.056297	  0.000741	 -0.030494	 -0.017009	  0.019718	 -0.077580	  0.061308	 -0.085314
  0.094698	 -0.036228	  0.109279	  0.017897	  0.022892	 -0.023467	  0.035300	 -0.005160	 -0.069969	  0.070060	 -0.051396	  0.077081	 -0.045743
  0.088921	 -0.011565	  0.113982	  0.008209	  0.040092	 -0.020005	  0.015083	 -0.024285	 -0.082247	  0.065340	 -0.095485	  0.065406	 -0.095790
  0.119284	  0.006936	  0.124063	 -0.006297	  0.029709	 -0.029862	  0.000394	 -0.032883	 -0.063413	  0.045060	 -0.083753	  0.064594	 -0.058218
  0.107774	  0.006498	  0.101927	  0.010480	  0.010425	 -0.014942	  0.014603	 -0.019614	 -0.070106	  0.018733	 -0.074993	  0.045280	 -0.085090
  0.131310	  0.013269	  0.087661	  0.021619	  0.018191	 -0.021875	  0.014337	  0.007859	 -0.064798	  0.040147	 -0.083149	  0.046307	 -0.091863
  0.150871	  0.029720	  0.107298	  0.037401	  0.033571	 -0.007387	  0.011121	 -0.033557	 -0.075820	  0.058246	 -0.082781	  0.044116	 -0.083644
  0.156870	  0.053298	  0.137301	  0.040193	  0.007566	 -0.007128	  0.006600	 -0.039354	 -0.069358	  0.096681	 -0.108421	  0.024426	 -0.089728
  0.149577	  0.076860	  0.133443	  0.005709	 -0.031832	 -0.004590	 -0.008951	 -0.038945	 -0.073222	  0.116861	 -0.096117	  0.014968	 -0.033804
  0.167157	  0.067637	  0.092933	 -0.001518	 -0.034445	 -0.020995	 -0.023100	 -0.000903	 -0.074849	  0.113513	 -0.056738	  0.000189	 -0.024364
  0.156356	  0.083491	  0.062607	  0.031817	 -0.045832	 -0.016919	 -0.044628	 -0.001659	 -0.055389	  0.100510	 -0.014621	  0.000059	  0.010640
  0.082898	  0.041710	  0.014570	  0.036426	 -0.015625	 -0.023469	 -0.026783	  0.005645	 -0.071466	  0.081160	 -0.008271	 -0.015979	  0.003240
  0.063685	  0.041830	 -0.007904	  0.022321	  0.004611	 -0.044660	 -0.010716	  0.007922	 -0.076309	  0.097535	 -0.009044	 -0.004873	 -0.037493
  0.039293	  0.032509	  0.010724	  0.034368	 -0.005566	 -0.018121	 -0.030987	  0.042504	 -0.095568	  0.135735	 -0.033757	  0.004366	 -0.026393
  0.031087	  0.025976	  0.003849	  0.045215	 -0.018278	 -0.019721	 -0.042403	  0.060807	 -0.076852	  0.116909	 -0.047655	  0.009024	 -0.050110
  0.039004	  0.048477	  0.035976	  0.066676	  0.016621	 -0.022634	 -0.014099	  0.038977	 -0.074260	  0.077614	 -0.064401	  0.021275	 -0.048864
  0.032444	  0.037566	  0.050862	  0.055946	  0.018854	 -0.041399	  0.004155	 -0.012666	 -0.090665	  0.030736	 -0.022443	  0.022958	 -0.050087
  0.003851	  0.010499	  0.065272	  0.007972	 -0.022520	 -0.055117	 -0.001205	 -0.041297	 -0.072376	  0.018962	  0.012711	  0.011048	 -0.062995
 -0.030293	 -0.039794	  0.033223	  0.017513	 -0.044438	 -0.086487	 -0.027141	 -0.014494	 -0.068794	  0.000082	  0.004802	  0.008107	 -0.030524
 -0.027676	 -0.016410	  0.015721	  0.042509	 -0.037922	 -0.107283	 -0.037849	 -0.020251	 -0.040247	  0.000209	  0.025855	  0.002000	 -0.014060
 -0.039278	  0.021427	  0.041994	  0.023040	 -0.064234	 -0.086451	 -0.029874	 -0.016282	 -0.020908	  0.016233	  0.003093	 -0.013565	 -0.024047
 -0.041779	  0.000754	  0.051896	 -0.003043	 -0.080333	 -0.087893	 -0.010339	 -0.034191	  0.006828	  0.033373	 -0.017091	 -0.018761	  0.012480
 -0.012970	 -0.050781	  0.079385	  0.012335	 -0.059201	 -0.061421	  0.030478	 -0.060562	 -0.004850	  0.037097	 -0.030194	 -0.034294	  0.000754
 -0.011087	 -0.063053	  0.112066	  0.014666	 -0.075905	 -0.025600	  0.035760	 -0.057498	 -0.007678	  0.037081	 -0.016567	 -0.011895	  0.004978
 -0.004960	 -0.061030	  0.107287	 -0.010348	 -0.070396	 -0.001118	  0.022028	 -0.010667	 -0.038828	  0.024242	 -0.001000	  0.009070	 -0.007494
 -0.009867	 -0.053632	  0.087057	 -0.043591	 -0.047721	 -0.010595	  0.006645	  0.003354	 -0.043121	  0.039605	  0.011695	 -0.013269	 -0.022746
 -0.003152	 -0.048509	  0.057278	 -0.021221	 -0.009804	 -0.013592	  0.048735	  0.034398	 -0.030108	  0.062592	 -0.007144	 -0.040967	 -0.012926
  0.011563	 -0.041891	  0.031863	  0.029047	 -0.014621	  0.007597	  0.079149	  0.029343	 -0.003156	  0.061355	 -0.004774	 -0.013361	  0.011107
  0.040749	 -0.032520	  0.040632	  0.035829	 -0.002930	 -0.002944	  0.050038	  0.065552	  0.014310	  0.068357	 -0.026870	  0.008998	  0.005742
  0.035336	 -0.050801	  0.076341	 -0.009158	  0.022171	 -0.023624	  0.037734	  0.087222	  0.006734	  0.079259	 -0.041219	  0.041149	 -0.022059
 -0.004082	 -0.074723	  0.098275	  0.015330	  0.002462	 -0.043841	  0.015667	  0.064211	 -0.009171	  0.089340	 -0.061799	  0.076652	 -0.041966
  0.011971	 -0.041664	  0.091068	  0.028451	 -0.015910	 -0.045328	  0.014775	  0.075721	 -0.028267	  0.089530	 -0.096303	  0.104600	 -0.072595
 -0.007425	 -0.030790	  0.056757	 -0.001357	 -0.007544	 -0.006320	  0.032545	  0.080467	 -0.026704	  0.067410	 -0.084474	  0.076022	 -0.071603
 -0.008595	 -0.043348	  0.027159	  0.000685	  0.018420	  0.013815	  0.005158	  0.105984	 -0.016659	  0.035745	 -0.081087	  0.045980	 -0.059864
 -0.008170	 -0.041794	  0.021901	  0.009083	  0.046935	  0.014177	 -0.023373	  0.105240	 -0.019118	  0.026363	 -0.092587	  0.018844	 -0.072675
  0.003980	 -0.015090	  0.042864	 -0.031840	  0.049990	  0.009124	 -0.013592	  0.115712	 -0.019820	  0.008381	 -0.070936	  0.026834	 -0.078564
  0.019185	 -0.036818	  0.026024	 -0.071085	  0.040208	  0.013670	  0.006474	  0.088134	 -0.038683	  0.007558	 -0.012430	  0.014036	 -0.080587
 -0.003376	 -0.054029	  0.032133	 -0.070472	  0.075740	  0.011447	 -0.016235	  0.063320	 -0.033925	  0.031404	  0.001411	  0.028085	 -0.036923
  0.010186	 -0.047778	  0.009403	 -0.065096	  0.119417	 -0.009564	 -0.032959	  0.052191	 -0.023969	  0.038647	  0.016794	 -0.010262	 -0.019221
  0.023999	 -0.053597	  0.017659	 -0.033174	  0.161762	 -0.043438	 -0.041839	  0.051573	  0.013698	  0.000983	 -0.005074	 -0.034961	 -0.048130
  0.017197	 -0.079185	  0.020891	 -0.031801	  0.173886	 -0.073630	 -0.040902	  0.052139	 -0.007858	 -0.017362	 -0.023612	  0.012378	 -0.047304
  0.029203	 -0.084045	  0.026083	 -0.052397	  0.131841	 -0.034182	 -0.029526	  0.025574	 -0.041085	 -0.019928	 -0.018951	  0.038190	 -0.082862
  0.009851	 -0.062942	  0.008619	 -0.038673	  0.110546	  0.011481	 -0.052568	  0.002910	 -0.048522	 -0.019675	 -0.044693	  0.021022	 -0.105244
  0.050615	 -0.056276	  0.006783	 -0.028736	  0.094184	  0.038089	 -0.046716	 -0.010541	 -0.053492	 -0.051694	 -0.064061	  0.039872	 -0.111721
  0.096505	 -0.076891	  0.006826	  0.005597	  0.098527	  0.040021	 -0.000213	 -0.012270	 -0.072256	 -0.034785	 -0.073779	  0.050193	 -0.072384
  0.078433	 -0.080574	 -0.031513	  0.047784	  0.089882	  0.041914	  0.003574	 -0.004733	 -0.112524	 -0.003615	 -0.081988	  0.065556	 -0.062202
  0.056118	 -0.056114	 -0.016211	  0.049300	  0.055181	  0.004311	  0.004292	 -0.033386	 -0.110525	 -0.004446	 -0.084748	  0.070732	 -0.076569
  0.069080	 -0.022285	 -0.031555	  0.016831	  0.025958	 -0.005561	  0.001006	 -0.040229	 -0.099381	  0.027864	 -0.091588	  0.035218	 -0.099452
  0.045780	  0.010616	  0.000071	  0.004472	  0.052722	  0.007945	  0.025963	 -0.037930	 -0.085181	  0.014788	 -0.103721	  0.042053	 -0.101224
  0.034334	  0.015065	  0.013674	  0.005294	  0.044584	  0.001695	  0.015928	 -0.004516	 -0.038636	  0.026980	 -0.080553	  0.063444	 -0.104122
  0.053775	  0.014365	 -0.001109	 -0.010071	 -0.004487	 -0.021297	  0.014138	  0.019313	 -0.050283	  0.036366	 -0.080343	  0.053526	 -0.097295
  0.069072	  0.024940	 -0.000289	 -0.035192	  0.019026	 -0.017509	 -0.013124	  0.018573	 -0.051755	  0.043344	 -0.099285	  0.061078	 -0.079591
  0.084935	  0.018210	  0.010311	 -0.029231	  0.061690	  0.001462	 -0.013830	  0.037559	 -0.046667	  0.037329	 -0.090455	  0.062930	 -0.110978
  0.106456	 -0.005261	 -0.006594	  0.021192	  0.048217	  0.004394	 -0.007066	  0.027204	 -0.111704	  0.038311	 -0.082759	  0.043296	 -0.099707
  0.104379	 -0.001097	 -0.008208	  0.034183	  0.070182	  0.004233	 -0.017484	  0.004255	 -0.129906	  0.011937	 -0.071419	  0.025862	 -0.087777
  0.075079	  0.035681	 -0.025449	  0.003811	  0.059687	  0.011801	 -0.033862	 -0.003891	 -0.105240	 -0.002845	 -0.073654	  0.015200	 -0.094082
  0.013564	  0.013662	 -0.012236	  0.020135	  0.077617	  0.031295	 -0.034592	  0.028987	 -0.071431	  0.042768	 -0.050976	  0.016846	 -0.094859
 -0.002164	 -0.002242	 -0.006336	  0.015009	  0.073644	  0.047698	 -0.050159	  0.024597	 -0.061854	  0.037402	 -0.015406	 -0.005165	 -0.109842
  0.016967	  0.024087	  0.002459	 -0.005684	  0.094353	  0.030139	 -0.070529	  0.033537	 -0.039043	  0.022120	 -0.006846	 -0.017780	 -0.137161
  0.042516	  0.010155	  0.015006	  0.005843	  0.087872	  0.023622	 -0.071967	  0.027813	 -0.049098	  0.009799	 -0.029750	  0.027189	 -0.105260
  0.032414	  0.003082	  0.003049	  0.002335	  0.062223	  0.021147	 -0.035484	  0.023114	 -0.056881	  0.038574	 -0.034417	  0.075947	 -0.095251
  0.004641	  0.007773	  0.011485	  0.010971	  0.021643	  0.028443	 -0.016412	  0.014587	 -0.044199	  0.044300	 -0.022057	  0.065259	 -0.074788
  0.031015	  0.005870	  0.001223	  0.014388	 -0.027947	  0.020493	 -0.043425	 -0.014493	 -0.075412	  0.051357	 -0.016444	  0.041294	 -0.045539
  0.043821	  0.013525	  0.007375	  0.022578	 -0.005841	 -0.016789	 -0.070549	 -0.055282	 -0.067140	  0.073755	 -0.021746	  0.022343	 -0.068194
  0.042322	 -0.001238	 -0.013198	  0.031900	 -0.026539	 -0.002232	 -0.064839	 -0.039356	 -0.056585	  0.075023	 -0.019367	  0.019880	 -0.080283
  0.043608	 -0.023028	 -0.006832	  0.036113	 -0.010964	  0.015674	 -0.037118	  0.008864	 -0.070042	  0.089802	 -0.021441	  0.037752	 -0.067175
  0.062882	 -0.028166	 -0.018423	  0.029827	 -0.029133	  0.046030	 -0.041003	  0.013794	 -0.027556	  0.096347	 -0.030177	  0.039240	 -0.038756
  0.078802	 -0.015389	 -0.000703	  0.019834	 -0.036280	  0.042619	 -0.019372	  0.016520	 -0.021884	  0.098422	 -0.042116	  0.051231	 -0.024495
  0.080093	 -0.026768	 -0.006322	  0.035299	 -0.031617	  0.030538	  0.004506	  0.023857	 -0.040602	  0.076740	 -0.070980	  0.063096	 -0.025210
  0.059510	  0.014487	 -0.024855	  0.085481	 -0.055368	  0.028455	 -0.011932	 -0.010781	 -0.053871	  0.060038	 -0.081847	  0.060286	 -0.025509
  0.055284	  0.053091	 -0.047201	  0.109233	 -0.043078	  0.006904	 -0.006810	  0.002428	 -0.065966	  0.107107	 -0.092046	  0.052785	 -0.048431
  0.050888	  0.050417	 -0.020760	  0.072897	 -0.022736	  0.012740	  0.002084	 -0.024590	 -0.084021	  0.115430	 -0.080092	  0.022837	 -0.065352
  0.040914	  0.096017	 -0.022048	 -0.000426	 -0.006673	  0.003285	 -0.030622	 -0.077913	 -0.069115	  0.110461	 -0.047125	  0.019871	 -0.035231
  0.021793	  0.041374	  0.002236	 -0.002566	 -0.004311	  0.000544	 -0.059610	 -0.023755	 -0.027975	  0.118140	 -0.044984	 -0.025106	 -0.053064
  0.017068	  0.010131	  0.015413	  0.027846	 -0.031558	 -0.003872	 -0.055813	 -0.010650	  0.008534	  0.133353	 -0.048728	 -0.026660	 -0.058698
  0.026937	  0.010996	  0.017078	  0.038008	 -0.075888	  0.001633	 -0.007276	  0.003443	  0.027788	  0.100775	 -0.064957	 -0.006803	 -0.062993
  0.013730	 -0.019710	  0.028157	 -0.010153	 -0.102556	 -0.008470	  0.034945	  0.015416	  0.002605	  0.087883	 -0.056634	  0.028128	 -0.100490
  0.021258	 -0.017757	 -0.006921	 -0.042645	 -0.106547	 -0.034774	  0.062055	 -0.033389	 -0.019648	  0.140056	 -0.046085	  0.049670	 -0.065091
  0.023809	 -0.018382	  0.009767	 -0.015836	 -0.087887	 -0.007695	  0.074401	 -0.059976	  0.009652	  0.108573	 -0.037792	  0.056930	 -0.033381
  0.022189	 -0.016941	  0.007604	  0.003283	 -0.064401	  0.039113	  0.075454	 -0.069212	  0.014700	  0.048797	 -0.061098	  0.036268	 -0.053178
  0.024589	  0.002774	  0.007024	  0.001287	 -0.037141	  0.028002	  0.053716	 -0.056053	  0.004993	  0.026297	 -0.041098	  0.044694	 -0.058003
  0.029665	  0.016863	  0.028203	 -0.027704	 -0.032735	  0.047886	  0.066206	 -0.044620	  0.000297	 -0.014435	 -0.063805	  0.057514	 -0.036050
  0.023735	  0.025475	  0.028944	 -0.033153	 -0.002971	  0.035140	  0.074557	 -0.048570	  0.009159	 -0.010154	 -0.096065	  0.068577	 -0.027422
  0.005826	 -0.007554	  0.061980	 -0.033641	 -0.002659	  0.012968	  0.047214	 -0.046510	  0.003741	  0.021020	 -0.098707	  0.064263	  0.006654
 -0.023883	  0.010993	  0.083199	 -0.030024	 -0.004256	  0.019072	 -0.006892	 -0.054869	 -0.003148	  0.026379	 -0.085165	  0.047407	  0.015329
 -0.021394	  0.013851	  0.088939	 -0.010009	 -0.030499	 -0.004575	 -0.002371	 -0.049835	 -0.015486	  0.011021	 -0.099729	  0.050580	  0.007082
 -0.002140	  0.004800	  0.099814	  0.021450	 -0.056659	 -0.004388	 -0.004717	 -0.055017	 -0.018209	 -0.011677	 -0.096652	  0.062222	  0.001613
  0.006124	  0.008303	  0.113732	  0.026948	 -0.071235	 -0.003067	 -0.000396	 -0.013259	  0.004530	  0.003404	 -0.064026	  0.035494	 -0.014793
 -0.013954	  0.000578	  0.137572	  0.026484	 -0.053848	 -0.011261	 -0.018389	  0.003382	 -0.002522	  0.050768	 -0.065798	  0.027809	 -0.023748
 -0.024449	  0.000153	  0.144897	 -0.021334	 -0.041384	 -0.020001	 -0.030573	 -0.020830	 -0.015679	  0.033684	 -0.049841	  0.070605	 -0.007268
 -0.021968	  0.005317	  0.100074	  0.003024	 -0.028947	 -0.024617	 -0.016782	 -0.027477	 -0.022755	 -0.037063	 -0.053918	  0.047186	  0.001569
