# Supplementary material for: A fluorescent photoimmunoconjugate for imaging of cholesteatoma
Source: Sci Rep. 2022 Nov 19;12:19905. doi: 10.1038/s41598-022-22072-9 (PMC9675863; doi:10.1038/s41598-022-22072-9)
Supplement: Supplementary file 2 — Supplementary Information 2. [file 41598_2022_22072_MOESM2_ESM.zip › Data/ABR-33-4]

:RUN-4	LEVEL SWEEP	TEMP:NaN	5/13/2018	10:30 AM	NaNHR:
:SW EAR: R	SW FREQ: 16.00	# AVERAGES: 512	REP RATE (/sec): 40	DRIVER: RS Tweeter	SAMPLE (�sec): 40	
:NOTES-
:CHAMBER-CH4B-PXI
:CFTS Version: V2.7.2 (R850)
:LEVELS:20;25;30;35;40;45;50;55;60;65;70;75;80;
:DATA
 -0.020543	  0.064189	  0.004788	  0.087588	  0.120173	  0.076516	  0.000523	  0.067936	  0.019305	  0.064329	 -0.006337	 -0.044260	 -0.018412
 -0.010319	  0.054184	  0.004103	  0.090368	  0.126465	  0.041419	  0.014207	  0.060596	  0.038064	  0.015023	 -0.001233	 -0.020959	 -0.018535
 -0.019072	  0.007276	 -0.025702	  0.114419	  0.088434	  0.036857	  0.017090	  0.051473	  0.039705	 -0.039715	  0.001356	 -0.035994	 -0.033956
 -0.031332	  0.000025	 -0.019069	  0.104322	  0.046012	  0.022169	  0.019953	  0.051701	  0.052419	 -0.055526	 -0.024502	 -0.027093	 -0.053134
 -0.001806	 -0.000927	 -0.012599	  0.058315	  0.016310	  0.005111	  0.036304	  0.035630	  0.049350	 -0.027269	 -0.045502	 -0.047758	 -0.054367
 -0.009920	  0.009978	 -0.005822	  0.063090	  0.006858	 -0.018488	  0.023143	  0.054843	  0.035475	 -0.030834	 -0.051826	 -0.043084	 -0.055974
 -0.020353	  0.055421	 -0.018971	  0.064991	 -0.005548	 -0.000737	  0.041569	  0.025044	  0.030110	 -0.028012	 -0.041740	 -0.042928	 -0.062004
 -0.006524	  0.048833	 -0.024677	  0.025930	 -0.027384	  0.032792	  0.001695	  0.014159	  0.034973	 -0.044754	 -0.000537	 -0.019983	 -0.076230
 -0.009055	  0.028027	 -0.049399	 -0.018896	 -0.008921	  0.007004	 -0.005580	 -0.010239	  0.018270	 -0.033234	  0.019254	 -0.021137	 -0.088403
 -0.023690	  0.030844	 -0.030919	 -0.025544	 -0.000228	 -0.008370	 -0.016864	 -0.009829	  0.037059	 -0.036455	  0.031000	 -0.033334	 -0.101867
 -0.015951	  0.012133	  0.004706	 -0.044869	 -0.042561	  0.006852	 -0.004630	  0.036863	  0.041250	 -0.030671	  0.061200	  0.000338	 -0.118890
 -0.009587	 -0.040345	  0.001558	 -0.074941	 -0.071583	  0.015156	  0.012827	  0.006614	  0.008804	 -0.024444	  0.007555	  0.008913	 -0.100867
 -0.023141	 -0.069059	  0.021506	 -0.073993	 -0.076517	  0.005503	  0.023468	 -0.016473	 -0.045820	 -0.058608	 -0.020117	  0.001126	 -0.108357
 -0.012943	 -0.060801	  0.023410	 -0.046020	 -0.038842	 -0.002608	 -0.000479	 -0.031444	 -0.067811	 -0.028746	 -0.045569	 -0.028267	 -0.053432
  0.002286	 -0.031001	  0.028226	 -0.024859	 -0.008078	 -0.037549	 -0.048210	 -0.034886	 -0.088157	  0.008890	 -0.056231	 -0.021988	  0.007873
  0.019626	 -0.011096	  0.025462	 -0.044302	 -0.023628	 -0.043582	 -0.091939	 -0.060186	 -0.036960	  0.013048	 -0.029138	 -0.016646	  0.034768
  0.068661	 -0.017007	  0.017806	 -0.053677	 -0.044180	 -0.062532	 -0.053690	 -0.091170	 -0.035388	  0.017159	  0.000546	  0.028325	  0.116450
  0.043965	 -0.009830	 -0.005812	 -0.040700	 -0.038502	 -0.062490	 -0.026600	 -0.080034	 -0.060608	  0.066611	  0.023740	  0.073101	  0.201131
  0.045146	 -0.030887	  0.009307	 -0.083155	 -0.003796	 -0.016786	  0.024149	 -0.055639	 -0.054174	  0.099673	  0.066088	  0.122950	  0.260288
  0.034552	 -0.039955	  0.052097	 -0.078068	 -0.014483	  0.003762	  0.033063	 -0.014956	 -0.015868	  0.153534	  0.111994	  0.168678	  0.323918
 -0.007732	 -0.033305	  0.056442	 -0.047260	  0.014986	  0.029654	  0.026243	 -0.001375	  0.037188	  0.198990	  0.147166	  0.198177	  0.343675
  0.011239	 -0.049770	  0.061142	 -0.032668	 -0.014551	  0.036730	  0.029395	  0.023099	  0.066935	  0.186026	  0.182084	  0.177300	  0.347005
  0.028292	 -0.068414	  0.057521	 -0.016517	 -0.012424	  0.063685	  0.013102	  0.049314	  0.084051	  0.190284	  0.195700	  0.161071	  0.340649
  0.020046	 -0.055429	  0.008149	  0.000447	 -0.002888	  0.046149	  0.065009	  0.084412	  0.098139	  0.162158	  0.224283	  0.150972	  0.295999
  0.018419	 -0.039723	  0.008229	 -0.034187	 -0.036483	  0.021898	  0.099300	  0.094754	  0.075999	  0.181075	  0.230557	  0.125145	  0.285868
  0.035781	  0.001689	 -0.017172	 -0.065773	  0.007633	  0.018850	  0.103624	  0.085510	  0.063981	  0.177646	  0.268393	  0.127973	  0.275979
  0.035924	 -0.013456	 -0.008919	 -0.071434	  0.019764	  0.029782	  0.124166	  0.087743	  0.070742	  0.155688	  0.280912	  0.190165	  0.273710
  0.001324	 -0.024071	  0.038336	 -0.072178	  0.026088	  0.019375	  0.118409	  0.106557	  0.104849	  0.196519	  0.252854	  0.230400	  0.312284
 -0.017896	 -0.049425	  0.052913	 -0.081663	  0.056864	  0.041368	  0.113496	  0.094931	  0.087942	  0.218089	  0.270005	  0.270669	  0.334696
 -0.007900	 -0.039813	  0.070226	 -0.073702	  0.041466	  0.066022	  0.086098	  0.087344	  0.130687	  0.274124	  0.349570	  0.310473	  0.324136
 -0.002562	 -0.024698	  0.050967	 -0.010460	  0.034427	  0.096476	  0.109409	  0.116564	  0.199372	  0.319917	  0.372729	  0.333966	  0.307276
 -0.013409	 -0.002069	  0.057349	 -0.021046	  0.017726	  0.115858	  0.116792	  0.133179	  0.234288	  0.348927	  0.364651	  0.315352	  0.290100
 -0.034296	 -0.008841	  0.082765	 -0.029672	 -0.004929	  0.125460	  0.153487	  0.155693	  0.262378	  0.329215	  0.339906	  0.247880	  0.260554
 -0.031844	 -0.015796	  0.052318	 -0.056546	  0.028893	  0.126685	  0.177386	  0.193843	  0.205814	  0.278315	  0.295938	  0.198716	  0.198604
 -0.018558	 -0.009452	  0.058336	 -0.059130	  0.060652	  0.148184	  0.161362	  0.183217	  0.144944	  0.238846	  0.215068	  0.168765	  0.112707
 -0.004520	 -0.027494	  0.082434	 -0.004313	  0.082734	  0.132232	  0.134487	  0.113244	  0.120493	  0.135329	  0.145990	  0.095696	  0.053048
  0.002063	 -0.039643	  0.099723	  0.013491	  0.116884	  0.159810	  0.139741	  0.046678	  0.048216	  0.039184	  0.079204	  0.027847	 -0.030894
 -0.004509	 -0.054575	  0.118468	  0.039004	  0.125716	  0.200642	  0.136122	  0.006465	 -0.033144	  0.002488	  0.017785	 -0.039546	 -0.119356
 -0.017316	 -0.075033	  0.099331	  0.049837	  0.083737	  0.170106	  0.090899	 -0.015445	 -0.094789	 -0.027324	 -0.040416	 -0.108720	 -0.141062
 -0.023818	 -0.062000	  0.064185	  0.048306	  0.066313	  0.122550	  0.029586	 -0.062431	 -0.142925	 -0.042513	 -0.091787	 -0.144299	 -0.194442
 -0.014061	 -0.037190	  0.076362	  0.045195	  0.044904	  0.047359	  0.000076	 -0.092006	 -0.214795	 -0.038891	 -0.157450	 -0.193578	 -0.223490
 -0.013747	 -0.032880	  0.071793	  0.007442	  0.030102	  0.011056	  0.010562	 -0.130818	 -0.279486	 -0.068860	 -0.194533	 -0.198968	 -0.247164
 -0.011157	 -0.038372	  0.080779	 -0.040248	 -0.007678	 -0.015663	 -0.018094	 -0.169764	 -0.301003	 -0.080581	 -0.174750	 -0.203081	 -0.290935
 -0.026014	 -0.019175	  0.105149	 -0.072934	 -0.031561	 -0.039019	 -0.018721	 -0.184550	 -0.278374	 -0.110788	 -0.157712	 -0.208249	 -0.300212
 -0.013575	 -0.005903	  0.071038	 -0.061299	 -0.051693	 -0.059512	 -0.034584	 -0.200772	 -0.216751	 -0.104242	 -0.083811	 -0.174518	 -0.286052
 -0.016739	 -0.004765	  0.003873	 -0.056526	 -0.070746	 -0.074565	 -0.051453	 -0.153475	 -0.177926	 -0.078547	 -0.074227	 -0.140881	 -0.231592
 -0.022000	 -0.008615	 -0.018947	 -0.085265	 -0.091417	 -0.075948	 -0.043353	 -0.106063	 -0.151524	 -0.048795	 -0.016711	 -0.128328	 -0.194749
 -0.010041	  0.000017	 -0.024821	 -0.073820	 -0.092063	 -0.063577	 -0.029790	 -0.058864	 -0.126859	  0.007421	  0.073324	 -0.113553	 -0.153013
  0.019261	 -0.019141	 -0.026752	 -0.060057	 -0.090434	 -0.032707	 -0.040507	 -0.028749	 -0.084764	  0.016545	  0.157227	 -0.057176	 -0.073339
  0.035339	 -0.033776	 -0.015745	 -0.082071	 -0.086296	 -0.007174	 -0.028751	 -0.028218	 -0.045562	  0.063535	  0.198406	  0.030950	  0.033380
  0.030147	 -0.047380	 -0.033839	 -0.118138	 -0.071674	  0.024238	  0.020986	  0.018122	  0.023255	  0.119729	  0.248494	  0.122132	  0.130710
 -0.005282	 -0.078528	 -0.040788	 -0.105102	 -0.061738	  0.058797	  0.051732	  0.076655	  0.083168	  0.163468	  0.311357	  0.193154	  0.213424
 -0.004246	 -0.047658	 -0.038213	 -0.099727	 -0.070835	  0.105842	  0.083281	  0.138461	  0.139333	  0.204657	  0.311186	  0.225492	  0.261349
  0.016487	 -0.035522	 -0.032432	 -0.071764	 -0.022164	  0.164973	  0.129150	  0.200654	  0.199655	  0.249507	  0.322868	  0.211820	  0.236341
  0.039731	 -0.036162	 -0.039824	 -0.014829	  0.058978	  0.204439	  0.161985	  0.202014	  0.242033	  0.258047	  0.330688	  0.198859	  0.161649
  0.055050	 -0.049413	 -0.017169	  0.004218	  0.101617	  0.234509	  0.134109	  0.174598	  0.245348	  0.228769	  0.271952	  0.144899	  0.100200
  0.030124	 -0.046059	 -0.036353	 -0.008447	  0.124925	  0.232363	  0.107293	  0.186187	  0.212004	  0.182028	  0.187006	  0.124936	  0.057832
  0.008060	 -0.024425	 -0.020639	  0.025129	  0.110323	  0.221927	  0.082742	  0.176408	  0.189537	  0.121565	  0.111630	  0.080933	  0.017448
  0.008235	 -0.032030	  0.014409	  0.073174	  0.134466	  0.194929	  0.084115	  0.122899	  0.147863	  0.060104	  0.051429	  0.022594	 -0.062997
  0.008318	 -0.018197	  0.007827	  0.076790	  0.142698	  0.141038	  0.109196	  0.095560	  0.112841	  0.010831	  0.018417	 -0.038960	 -0.129692
 -0.011400	 -0.027951	  0.063197	  0.040267	  0.141348	  0.123518	  0.101346	  0.062088	  0.074633	 -0.021427	  0.029339	 -0.068133	 -0.178819
  0.005964	 -0.035210	  0.131987	  0.019422	  0.120875	  0.120652	  0.105704	  0.005606	  0.043489	 -0.028547	  0.001988	 -0.057046	 -0.214999
  0.035355	 -0.057263	  0.135037	  0.011424	  0.055393	  0.088484	  0.090694	 -0.013202	  0.002759	 -0.020728	 -0.068457	 -0.061055	 -0.282925
  0.078746	 -0.105734	  0.109570	  0.010817	  0.021256	  0.054484	  0.028043	 -0.055648	 -0.025948	 -0.036652	 -0.096356	 -0.120299	 -0.337811
  0.082399	 -0.088952	  0.082389	  0.031048	  0.019228	  0.019206	  0.006132	 -0.066283	 -0.039303	 -0.079663	 -0.115189	 -0.191367	 -0.343410
  0.101908	 -0.038483	  0.092417	  0.023138	 -0.001512	  0.027319	  0.017063	 -0.074286	 -0.044266	 -0.092995	 -0.152575	 -0.280372	 -0.294646
  0.091170	  0.010778	  0.049058	  0.008540	 -0.032788	  0.037394	  0.020863	 -0.059460	 -0.057938	 -0.081433	 -0.140665	 -0.299121	 -0.245693
  0.037173	  0.028464	 -0.001331	 -0.005847	 -0.047599	  0.040984	  0.047179	 -0.037955	 -0.070968	 -0.121182	 -0.101971	 -0.242689	 -0.185598
  0.031181	  0.019738	  0.017494	 -0.016449	 -0.051666	  0.036069	  0.013271	 -0.052269	 -0.068403	 -0.166399	 -0.033452	 -0.213607	 -0.157657
  0.049526	 -0.002248	 -0.005289	 -0.003190	 -0.049875	  0.030581	 -0.010635	 -0.046646	 -0.098320	 -0.195713	 -0.026207	 -0.145397	 -0.117928
  0.026881	  0.005967	  0.009825	  0.010105	 -0.045255	  0.038979	 -0.015029	 -0.027558	 -0.109536	 -0.166162	  0.000423	 -0.086219	  0.001042
  0.009039	 -0.002094	  0.009619	  0.031776	 -0.048645	 -0.003608	  0.013777	 -0.007356	 -0.095152	 -0.101727	  0.015884	 -0.062596	  0.077167
  0.012815	 -0.029389	  0.060903	  0.048355	 -0.021892	  0.014584	  0.011074	  0.024765	 -0.098477	 -0.034813	  0.090873	 -0.035533	  0.128614
  0.060367	 -0.039156	  0.098279	  0.017410	 -0.009016	  0.033418	  0.022975	  0.057310	 -0.062504	  0.042124	  0.136057	 -0.009665	  0.097574
  0.058774	 -0.092084	  0.087594	 -0.022335	 -0.008396	  0.025244	  0.052330	  0.071809	 -0.023422	  0.081153	  0.166905	  0.024974	  0.061093
  0.020803	 -0.062901	  0.069876	 -0.013988	  0.001379	  0.068997	  0.040792	  0.073308	  0.040510	  0.084412	  0.130931	  0.046659	  0.037844
  0.011043	 -0.059666	  0.067593	 -0.054264	 -0.004387	  0.084420	  0.051400	  0.068938	  0.096408	  0.072222	  0.119742	  0.015822	  0.017594
 -0.016148	 -0.042976	  0.069536	 -0.031678	  0.004931	  0.079464	  0.082355	  0.065774	  0.116560	  0.112267	  0.119262	 -0.039343	  0.006628
 -0.014792	 -0.030845	  0.069621	  0.000311	 -0.021828	  0.045576	  0.072472	  0.058973	  0.063625	  0.098731	  0.094985	 -0.060427	 -0.016101
  0.001798	 -0.041528	  0.090043	  0.029208	 -0.001485	  0.038262	  0.088349	  0.018708	  0.025031	  0.072953	  0.074552	 -0.031268	 -0.013734
  0.010984	 -0.066921	  0.087981	  0.057963	  0.035065	  0.048325	  0.077147	 -0.034688	  0.004754	  0.072834	  0.075819	 -0.005841	 -0.037134
  0.044504	 -0.057357	  0.065571	  0.063854	  0.021278	  0.059338	  0.067357	 -0.065245	 -0.018342	  0.069335	  0.097948	 -0.025209	 -0.044119
  0.019408	 -0.029455	  0.073784	  0.017894	  0.010954	  0.062312	  0.024652	 -0.075675	 -0.020900	  0.038871	  0.053169	 -0.023638	 -0.033070
  0.013546	 -0.011052	  0.067709	 -0.030381	  0.027795	  0.033662	  0.013213	 -0.094130	 -0.005686	  0.038658	  0.011900	 -0.045901	 -0.059556
  0.013572	 -0.020420	  0.074248	 -0.028710	  0.043204	  0.026625	 -0.006795	 -0.100034	  0.023518	  0.041747	  0.020547	 -0.047829	 -0.082112
  0.010303	 -0.003867	  0.100938	 -0.018186	  0.040020	  0.014540	 -0.026288	 -0.093455	  0.032904	  0.022570	  0.027178	 -0.032614	 -0.054445
  0.044256	 -0.021103	  0.083969	 -0.002920	  0.038702	  0.023996	  0.043779	 -0.049172	  0.029853	  0.030851	  0.050110	  0.019067	 -0.040058
  0.051744	 -0.073599	  0.080598	 -0.016575	  0.036437	  0.052025	  0.060549	  0.002799	  0.024303	  0.033530	  0.065219	  0.034058	 -0.015638
  0.036629	 -0.090037	  0.078457	 -0.023978	  0.034227	  0.057679	  0.056565	  0.005503	  0.016633	  0.027884	  0.065208	  0.010256	  0.026693
  0.014245	 -0.074215	  0.076480	 -0.006148	  0.005637	  0.081559	  0.086825	  0.023607	  0.039672	  0.024329	  0.052714	  0.029572	  0.065511
 -0.015636	 -0.049154	  0.091436	 -0.011390	 -0.023320	  0.061803	  0.089953	 -0.008911	  0.018799	  0.050436	  0.078328	  0.039951	  0.073480
  0.004695	 -0.050669	  0.115405	 -0.031002	 -0.009650	  0.059038	  0.100006	  0.001401	 -0.027038	  0.030323	  0.116865	  0.060029	  0.089952
  0.006198	 -0.034099	  0.128657	 -0.043932	 -0.003440	  0.053655	  0.079108	  0.000521	 -0.016021	  0.036719	  0.127455	  0.076076	  0.147754
  0.009921	 -0.025130	  0.094856	 -0.039179	  0.065428	  0.055980	  0.046706	 -0.009061	 -0.021465	  0.082529	  0.171122	  0.110733	  0.243102
  0.015719	 -0.044125	  0.098915	 -0.075874	  0.098169	  0.075003	  0.033758	  0.003075	  0.006536	  0.139844	  0.249022	  0.125389	  0.310705
  0.033266	 -0.053080	  0.108061	 -0.090117	  0.082305	  0.081099	  0.068448	  0.031374	  0.068262	  0.191517	  0.336976	  0.137906	  0.327387
  0.019769	 -0.058632	  0.121075	 -0.082850	  0.069042	  0.050518	  0.109434	  0.071641	  0.102513	  0.261096	  0.380045	  0.204191	  0.381496
  0.011857	 -0.038390	  0.124145	 -0.092778	  0.091302	  0.072727	  0.113753	  0.099432	  0.159432	  0.316057	  0.384749	  0.244325	  0.394782
  0.031978	 -0.047404	  0.107497	 -0.066733	  0.076736	  0.135073	  0.122400	  0.147485	  0.185117	  0.330616	  0.410598	  0.270545	  0.394086
  0.050294	 -0.068074	  0.077077	 -0.081179	  0.055254	  0.128558	  0.123021	  0.168247	  0.219707	  0.328577	  0.443288	  0.262483	  0.388169
  0.041730	 -0.066335	  0.072276	 -0.100189	  0.070730	  0.125774	  0.131841	  0.196102	  0.206612	  0.323758	  0.423731	  0.227104	  0.345608
  0.020541	 -0.067362	  0.087231	 -0.070092	  0.096657	  0.131025	  0.137860	  0.229290	  0.226121	  0.325163	  0.386178	  0.168082	  0.297575
  0.008015	 -0.078868	  0.099676	 -0.029035	  0.063496	  0.158826	  0.159504	  0.201123	  0.247520	  0.297953	  0.332202	  0.127730	  0.244189
  0.017120	 -0.045304	  0.100705	 -0.034600	  0.021790	  0.212560	  0.164748	  0.154156	  0.215821	  0.265590	  0.282336	  0.093634	  0.174169
 -0.001582	 -0.037804	  0.083501	 -0.029468	  0.030237	  0.205308	  0.191318	  0.134199	  0.211844	  0.224128	  0.259129	  0.110857	  0.161894
  0.003197	 -0.012454	  0.082337	 -0.015979	  0.076710	  0.200396	  0.186607	  0.151611	  0.174859	  0.219455	  0.239600	  0.125605	  0.142004
  0.028033	 -0.013874	  0.093416	  0.004135	  0.079867	  0.161981	  0.163377	  0.133735	  0.148946	  0.205359	  0.226403	  0.105163	  0.099254
  0.020879	 -0.039417	  0.115451	 -0.005091	  0.089041	  0.150248	  0.160506	  0.155751	  0.159986	  0.177138	  0.165677	  0.031758	  0.055139
  0.017252	 -0.036154	  0.164017	  0.002656	  0.073848	  0.155122	  0.143042	  0.128116	  0.149756	  0.106978	  0.116555	 -0.004925	 -0.005742
  0.044130	 -0.049904	  0.151811	  0.039329	  0.101413	  0.136153	  0.101730	  0.076074	  0.112827	  0.049845	  0.072513	 -0.010278	 -0.020722
  0.084636	 -0.046376	  0.115287	  0.071074	  0.115261	  0.121848	  0.060900	  0.075518	  0.066887	  0.039154	  0.053578	 -0.011251	 -0.050572
  0.065241	 -0.016263	  0.116054	  0.054521	  0.058517	  0.108380	  0.030311	  0.017677	  0.009933	  0.005948	  0.052654	 -0.039409	 -0.049300
  0.019484	 -0.024534	  0.128947	  0.039335	  0.023962	  0.090295	  0.033619	 -0.007814	 -0.028328	  0.018680	  0.047903	 -0.067400	 -0.057732
 -0.008275	 -0.011684	  0.115849	  0.014618	  0.005729	  0.042711	  0.007153	 -0.018532	 -0.008521	  0.019081	  0.039782	 -0.055723	 -0.029705
  0.002430	  0.026922	  0.113893	 -0.002490	  0.028125	  0.003716	 -0.007222	 -0.031067	 -0.000827	 -0.014604	  0.070164	 -0.033885	 -0.037202
  0.027767	  0.030079	  0.108498	 -0.018819	  0.029401	 -0.001643	 -0.069193	 -0.088116	 -0.035501	 -0.006981	  0.063162	 -0.001235	 -0.045410
  0.015369	  0.003769	  0.084387	  0.009686	  0.036267	 -0.034539	 -0.106704	 -0.101269	 -0.018948	  0.019689	  0.074029	 -0.009198	 -0.054783
  0.024421	  0.001148	  0.092008	 -0.018249	  0.018898	 -0.013314	 -0.122526	 -0.062893	 -0.011858	  0.062212	  0.076724	 -0.003891	 -0.055208
  0.007175	  0.022418	  0.071184	 -0.041479	 -0.024434	  0.023157	 -0.108272	 -0.047460	 -0.008230	  0.070690	  0.061390	  0.014077	 -0.050609
 -0.029407	  0.050788	  0.021081	 -0.034376	 -0.054280	  0.000115	 -0.117806	 -0.045621	  0.048639	  0.126990	  0.066357	  0.042350	 -0.029385
 -0.040323	  0.073894	  0.015940	 -0.060948	 -0.054831	  0.038176	 -0.113298	 -0.050449	  0.065491	  0.146926	  0.101239	  0.002200	 -0.036717
 -0.054571	  0.072154	  0.010663	 -0.074583	 -0.024860	  0.056063	 -0.078527	 -0.042195	  0.086453	  0.113533	  0.098897	 -0.036721	 -0.052773
 -0.041737	  0.045123	  0.026835	 -0.097375	 -0.006127	  0.097946	 -0.037656	 -0.037348	  0.127148	  0.108208	  0.101925	 -0.080106	 -0.069246
 -0.002521	  0.048551	  0.004364	 -0.089874	 -0.046903	  0.080457	  0.019567	  0.014164	  0.088638	  0.053573	  0.050145	 -0.114603	 -0.064043
  0.024229	  0.071334	 -0.009141	 -0.041082	 -0.056301	  0.042061	  0.074394	  0.051158	  0.050249	 -0.012234	 -0.028636	 -0.134950	 -0.099102
  0.046202	  0.080677	 -0.031258	 -0.029371	 -0.039606	  0.051369	  0.064600	  0.036511	  0.059688	 -0.084633	 -0.080240	 -0.179878	 -0.189721
  0.009034	  0.054586	 -0.026342	 -0.014434	 -0.024039	  0.115643	  0.054522	  0.013221	  0.030168	 -0.108253	 -0.149731	 -0.261363	 -0.273771
 -0.016111	  0.078549	 -0.001085	  0.000857	 -0.014574	  0.136519	  0.062000	 -0.003621	 -0.032904	 -0.161294	 -0.166853	 -0.325899	 -0.375619
 -0.030100	  0.062474	  0.054953	 -0.007866	 -0.023963	  0.133406	  0.044216	 -0.042250	 -0.112665	 -0.194122	 -0.205406	 -0.377357	 -0.481166
 -0.031844	  0.051408	  0.033163	 -0.019342	 -0.005355	  0.103579	  0.093267	 -0.130494	 -0.174883	 -0.247214	 -0.272985	 -0.411339	 -0.555422
 -0.027128	  0.065048	 -0.018275	 -0.038519	 -0.001739	  0.093995	  0.061113	 -0.127634	 -0.178386	 -0.265457	 -0.329948	 -0.483406	 -0.608023
 -0.030528	  0.050841	 -0.051283	 -0.034783	 -0.034147	  0.089280	  0.022318	 -0.117548	 -0.181516	 -0.321279	 -0.360280	 -0.534533	 -0.669706
 -0.006649	  0.025950	 -0.065736	 -0.040474	 -0.051615	  0.083074	  0.005754	 -0.112417	 -0.197302	 -0.307156	 -0.402236	 -0.557796	 -0.698139
 -0.026559	  0.011979	 -0.045877	 -0.089948	 -0.044660	  0.052332	 -0.033761	 -0.154693	 -0.191661	 -0.279722	 -0.431205	 -0.577861	 -0.686820
 -0.060278	  0.005308	 -0.040042	 -0.081872	 -0.062084	  0.028798	 -0.056980	 -0.179087	 -0.211642	 -0.288611	 -0.426043	 -0.593704	 -0.693553
 -0.043106	 -0.020170	 -0.030584	 -0.068093	 -0.097804	 -0.000601	 -0.061397	 -0.188724	 -0.228875	 -0.292628	 -0.418184	 -0.597873	 -0.707201
 -0.048247	  0.002255	 -0.005326	 -0.064923	 -0.086749	  0.010021	 -0.033976	 -0.209530	 -0.231621	 -0.295088	 -0.402388	 -0.581431	 -0.709280
 -0.031975	  0.033963	  0.035045	 -0.073356	 -0.113319	  0.042869	 -0.029440	 -0.186367	 -0.195323	 -0.325450	 -0.382260	 -0.577202	 -0.678570
  0.002415	  0.045764	  0.047847	 -0.084090	 -0.126643	 -0.017011	 -0.081400	 -0.158566	 -0.151445	 -0.335515	 -0.390915	 -0.575521	 -0.642598
  0.038923	  0.029975	  0.014178	 -0.090673	 -0.125902	 -0.030876	 -0.072106	 -0.148379	 -0.123866	 -0.337080	 -0.378659	 -0.590287	 -0.629771
  0.088037	 -0.012046	  0.010264	 -0.092711	 -0.093183	  0.005067	 -0.094998	 -0.188002	 -0.127791	 -0.357924	 -0.347808	 -0.605235	 -0.624003
  0.067808	 -0.033997	  0.010015	 -0.063836	 -0.082908	  0.011567	 -0.101400	 -0.200936	 -0.150939	 -0.369861	 -0.394509	 -0.621179	 -0.574871
  0.022559	 -0.050578	 -0.014726	 -0.086457	 -0.054026	 -0.021803	 -0.123362	 -0.196229	 -0.186363	 -0.434605	 -0.436033	 -0.619547	 -0.609801
 -0.014637	 -0.006865	 -0.051872	 -0.086338	 -0.025673	 -0.068415	 -0.111043	 -0.180074	 -0.270271	 -0.464434	 -0.476856	 -0.606707	 -0.656131
 -0.030865	  0.012994	 -0.018697	 -0.083611	 -0.061629	 -0.093351	 -0.112337	 -0.192325	 -0.344792	 -0.444826	 -0.495373	 -0.580923	 -0.670807
 -0.054466	  0.031782	 -0.009407	 -0.106081	 -0.044976	 -0.079882	 -0.138680	 -0.192097	 -0.397414	 -0.426713	 -0.507479	 -0.578464	 -0.663941
 -0.062041	  0.025581	 -0.029046	 -0.066407	 -0.037058	 -0.074803	 -0.182278	 -0.222018	 -0.413586	 -0.474952	 -0.514692	 -0.590002	 -0.630615
 -0.044817	  0.007644	 -0.048188	 -0.063407	 -0.049194	 -0.127418	 -0.190533	 -0.272915	 -0.418858	 -0.516247	 -0.499186	 -0.571899	 -0.618997
 -0.025732	 -0.033365	 -0.054060	 -0.062105	 -0.040913	 -0.162411	 -0.203336	 -0.272719	 -0.430748	 -0.514698	 -0.487768	 -0.507394	 -0.544022
 -0.022959	 -0.049446	 -0.070577	 -0.071801	 -0.058270	 -0.153496	 -0.230202	 -0.255402	 -0.414771	 -0.516496	 -0.436306	 -0.424299	 -0.455342
  0.027571	 -0.025193	 -0.054565	 -0.082703	 -0.077870	 -0.159566	 -0.226537	 -0.230970	 -0.417611	 -0.509221	 -0.411608	 -0.353391	 -0.376252
  0.036287	 -0.012430	 -0.036923	 -0.111686	 -0.094933	 -0.132794	 -0.190010	 -0.224740	 -0.390200	 -0.453924	 -0.324595	 -0.317832	 -0.315753
  0.005269	 -0.013221	 -0.054119	 -0.154820	 -0.073687	 -0.111738	 -0.161835	 -0.265590	 -0.369582	 -0.378570	 -0.279173	 -0.275354	 -0.266877
  0.007897	  0.000492	 -0.071919	 -0.138443	 -0.083113	 -0.142720	 -0.178566	 -0.269583	 -0.364450	 -0.323742	 -0.214313	 -0.225042	 -0.199969
  0.038007	 -0.000268	 -0.053651	 -0.144137	 -0.106068	 -0.151404	 -0.173465	 -0.260387	 -0.312847	 -0.296032	 -0.138323	 -0.183887	 -0.150389
  0.047203	 -0.004776	 -0.027873	 -0.145923	 -0.112361	 -0.136556	 -0.157276	 -0.216769	 -0.241333	 -0.238522	 -0.086688	 -0.149720	 -0.129395
  0.015087	  0.005773	 -0.018991	 -0.152476	 -0.143295	 -0.111251	 -0.112300	 -0.185698	 -0.203604	 -0.171917	 -0.047904	 -0.098989	 -0.120011
  0.021419	  0.019498	  0.003336	 -0.154749	 -0.155589	 -0.093481	 -0.055563	 -0.142179	 -0.173872	 -0.086450	 -0.041847	 -0.076789	 -0.148682
  0.027960	  0.023569	  0.004064	 -0.148970	 -0.148007	 -0.103289	 -0.052413	 -0.079476	 -0.127568	 -0.029794	 -0.021252	 -0.092589	 -0.150123
  0.027210	  0.023285	 -0.011891	 -0.156758	 -0.149557	 -0.101733	 -0.019230	 -0.047151	 -0.099043	 -0.010631	  0.030584	 -0.110331	 -0.140937
 -0.000742	 -0.004485	 -0.020913	 -0.183068	 -0.145399	 -0.046904	 -0.001979	 -0.051471	 -0.017684	  0.020289	  0.066315	 -0.141470	 -0.118207
  0.004812	  0.019956	 -0.046820	 -0.191124	 -0.141496	 -0.003198	  0.028843	 -0.035304	  0.021575	  0.036293	  0.092658	 -0.159555	 -0.082498
  0.019872	  0.032668	 -0.057704	 -0.187263	 -0.117114	  0.040014	  0.060159	 -0.009970	  0.015885	  0.020622	  0.083833	 -0.184495	 -0.070060
  0.049311	 -0.029888	 -0.045921	 -0.189795	 -0.081134	  0.081131	  0.088706	 -0.001922	  0.016137	 -0.020118	  0.073577	 -0.206920	 -0.089022
  0.074389	 -0.052616	 -0.019063	 -0.169290	 -0.071248	  0.076591	  0.075612	  0.010451	  0.039835	 -0.011639	  0.042100	 -0.215050	 -0.145402
  0.071070	 -0.050873	  0.009844	 -0.149887	 -0.053116	  0.108706	  0.040244	  0.044658	  0.038949	 -0.011875	  0.051718	 -0.148324	 -0.145535
  0.051632	 -0.051420	  0.018858	 -0.139141	 -0.022119	  0.098278	  0.045648	  0.034158	  0.005557	 -0.037282	  0.040789	 -0.143410	 -0.113698
  0.020804	 -0.033594	 -0.007086	 -0.141667	 -0.040880	  0.073302	  0.041995	  0.006628	  0.000322	 -0.026838	  0.020091	 -0.129432	 -0.070585
 -0.024898	 -0.012025	 -0.014391	 -0.136127	 -0.046523	  0.073223	  0.024664	 -0.006200	 -0.005298	 -0.007795	  0.022062	 -0.130401	 -0.043903
 -0.033745	  0.032152	  0.008135	 -0.126644	 -0.024767	  0.076627	  0.016268	 -0.051586	 -0.078244	 -0.038584	  0.008048	 -0.141131	 -0.031460
 -0.018559	  0.024797	 -0.006255	 -0.090946	  0.002009	  0.058436	  0.008510	 -0.088516	 -0.123921	 -0.050737	  0.002605	 -0.114367	  0.002995
 -0.008718	  0.038805	 -0.040517	 -0.082296	 -0.022507	  0.016611	 -0.014176	 -0.084519	 -0.051160	 -0.056586	  0.045563	 -0.116861	  0.044046
  0.015823	  0.057427	  0.004613	 -0.070204	 -0.056306	  0.029351	 -0.031323	 -0.108903	 -0.058117	 -0.064059	  0.076005	 -0.121689	  0.080707
  0.043470	  0.083300	  0.045306	 -0.074142	 -0.078314	  0.029217	 -0.085387	 -0.082700	 -0.081670	 -0.057092	  0.041067	 -0.102967	  0.081225
  0.037388	  0.059932	  0.068400	 -0.121129	 -0.077424	  0.031708	 -0.118807	 -0.096933	 -0.061921	 -0.059727	  0.020625	 -0.110408	  0.060233
  0.001536	  0.056387	  0.070889	 -0.140597	 -0.051865	  0.022296	 -0.121917	 -0.123540	 -0.060199	 -0.048201	  0.028437	 -0.079211	  0.021052
 -0.025555	  0.062190	  0.018961	 -0.152512	 -0.075209	 -0.007004	 -0.102006	 -0.127492	 -0.081369	 -0.034208	  0.038215	 -0.060612	  0.019643
 -0.029691	  0.049314	 -0.035711	 -0.107957	 -0.087185	 -0.001919	 -0.061139	 -0.128443	 -0.059867	 -0.035578	  0.028360	 -0.060862	  0.032446
 -0.048647	  0.043194	 -0.050117	 -0.100454	 -0.099792	  0.024706	 -0.051161	 -0.161684	 -0.035187	 -0.047971	  0.047810	 -0.038189	  0.025518
 -0.041361	  0.010036	 -0.001315	 -0.149678	 -0.109740	  0.023738	 -0.076621	 -0.163310	 -0.025133	 -0.038803	  0.080314	 -0.034435	  0.000295
 -0.041050	  0.015187	  0.054675	 -0.144998	 -0.096779	  0.051829	 -0.065007	 -0.142813	 -0.044728	 -0.019539	  0.088659	 -0.041179	 -0.021928
 -0.000747	 -0.009608	  0.034633	 -0.117293	 -0.069426	  0.076898	 -0.028637	 -0.112374	 -0.097739	 -0.033654	  0.109721	 -0.022111	 -0.011554
 -0.007315	 -0.004124	  0.007196	 -0.105702	 -0.061093	  0.056119	 -0.032210	 -0.059475	 -0.097075	 -0.014767	  0.138879	 -0.015603	  0.043275
 -0.031549	  0.007504	  0.009371	 -0.126433	 -0.041672	  0.021761	 -0.021450	 -0.065227	 -0.075556	  0.019976	  0.138704	 -0.016080	  0.019491
 -0.050630	  0.024468	  0.000770	 -0.117566	 -0.051361	  0.044198	 -0.001794	 -0.046744	 -0.004235	  0.032696	  0.142968	  0.018636	  0.012654
 -0.031581	  0.016804	 -0.037467	 -0.097459	 -0.055700	  0.069251	 -0.018811	  0.001522	  0.031590	  0.056350	  0.118287	  0.041481	  0.039653
 -0.026960	  0.038621	 -0.050482	 -0.083692	 -0.027470	  0.073756	 -0.037510	  0.020480	  0.048633	  0.055377	  0.082939	  0.052788	  0.065704
 -0.020508	  0.058173	 -0.012133	 -0.080109	 -0.025249	  0.093605	 -0.011995	  0.014528	  0.065040	  0.036649	  0.052941	  0.044968	  0.095873
 -0.025820	  0.040438	  0.004387	 -0.085768	 -0.031599	  0.089666	  0.007820	  0.042326	  0.062052	  0.034226	  0.065926	 -0.004939	  0.109109
 -0.013623	  0.009847	 -0.021068	 -0.089412	 -0.042117	  0.088881	  0.008703	  0.074486	  0.049820	  0.032543	  0.105107	 -0.000664	  0.108785
  0.007914	 -0.003266	 -0.026802	 -0.111699	 -0.067029	  0.085023	  0.035811	  0.068501	  0.024764	  0.011657	  0.131594	  0.032977	  0.087533
 -0.024095	  0.005831	 -0.066232	 -0.114599	 -0.060605	  0.085104	  0.030058	  0.087961	  0.040462	  0.002282	  0.121193	  0.053028	  0.112228
 -0.019356	  0.026800	 -0.093216	 -0.119907	 -0.054231	  0.056571	  0.049361	  0.047081	  0.027999	  0.005601	  0.141405	  0.035109	  0.106161
 -0.001604	  0.049627	 -0.066458	 -0.072088	 -0.072010	  0.031471	  0.072253	 -0.017388	  0.006198	  0.020682	  0.124806	  0.029244	  0.071310
  0.005398	  0.078828	 -0.045563	 -0.011123	 -0.073295	  0.059496	  0.068804	 -0.024621	  0.012109	  0.047715	  0.108757	  0.045409	  0.018640
 -0.015568	  0.070163	 -0.042754	  0.013749	 -0.069292	  0.109110	  0.063380	 -0.007673	  0.011422	  0.031299	  0.084197	  0.045104	 -0.007076
 -0.006747	  0.053575	 -0.068187	 -0.001653	 -0.056832	  0.146680	  0.054897	  0.013624	 -0.002619	  0.037755	  0.077050	  0.061559	  0.017386
 -0.000730	  0.036899	 -0.056036	  0.001678	 -0.058921	  0.145500	  0.045787	  0.027084	 -0.015076	  0.058441	  0.096348	  0.049488	  0.056131
 -0.003247	  0.015132	 -0.043423	  0.032204	 -0.020102	  0.134024	  0.079974	  0.032109	  0.042304	  0.063890	  0.124188	  0.105162	  0.069296
 -0.024617	  0.023763	 -0.022988	  0.041868	  0.009017	  0.132594	  0.109758	  0.018389	  0.046504	  0.033970	  0.125402	  0.119838	  0.042867
 -0.031516	  0.001980	 -0.018373	  0.019831	  0.029469	  0.140899	  0.079535	  0.037400	  0.064799	  0.006127	  0.138860	  0.103815	  0.028044
 -0.042372	 -0.028612	 -0.009186	  0.015237	  0.015501	  0.162317	  0.055504	  0.061707	  0.073029	  0.012616	  0.130750	  0.081512	  0.030563
 -0.020398	 -0.010324	 -0.025306	  0.018773	  0.017331	  0.167073	  0.008161	  0.080550	  0.057529	  0.034304	  0.116146	  0.065291	  0.006062
  0.038766	  0.006281	  0.005684	  0.018857	  0.032566	  0.196347	 -0.006088	  0.069856	  0.087358	  0.056828	  0.118160	  0.042587	 -0.002617
  0.029759	  0.059647	  0.043354	  0.005548	  0.011445	  0.174351	 -0.015365	  0.040442	  0.116059	  0.076821	  0.090363	  0.058454	 -0.005299
  0.034726	  0.057716	  0.012732	 -0.009112	 -0.014391	  0.168505	  0.007425	  0.025705	  0.115883	  0.079137	  0.102769	  0.031684	  0.029435
  0.020869	  0.080937	 -0.018378	 -0.008023	  0.010754	  0.135343	  0.040207	  0.020737	  0.048067	  0.059226	  0.128024	  0.036284	  0.006002
 -0.000907	  0.088060	 -0.019745	 -0.038351	  0.008005	  0.096096	  0.047603	  0.004952	  0.033871	  0.057103	  0.135938	  0.012849	 -0.014100
 -0.006690	  0.099195	  0.003933	 -0.027861	  0.005167	  0.062553	  0.027335	  0.006391	  0.049268	  0.068654	  0.074019	 -0.001753	  0.018322
 -0.010198	  0.075326	  0.010329	 -0.024872	  0.011037	  0.066582	  0.057607	  0.008621	  0.030041	  0.042402	  0.057879	  0.008910	  0.041631
 -0.010842	  0.062432	  0.033815	 -0.053953	  0.004912	  0.111922	  0.050710	  0.010461	  0.027106	  0.017249	  0.049809	  0.008102	  0.033949
  0.024298	  0.064011	  0.031916	 -0.040832	  0.016143	  0.115924	  0.057673	  0.037088	  0.011582	  0.036464	  0.025665	  0.025063	  0.008577
 -0.027276	  0.027053	 -0.049371	  0.041196	 -0.016753	 -0.054784	  0.078559	 -0.051319	  0.035056	  0.038642	 -0.017938	  0.022225	 -0.031320
 -0.018505	  0.064429	 -0.022561	  0.044059	 -0.018125	 -0.022376	  0.089988	 -0.054102	  0.007499	  0.012521	 -0.007268	 -0.006578	 -0.017793
  0.004129	  0.046691	 -0.014989	  0.058975	 -0.024582	 -0.003289	  0.087702	 -0.055724	 -0.015898	 -0.011330	 -0.006869	  0.004544	 -0.016923
  0.004792	  0.035079	 -0.011555	  0.038682	 -0.014776	 -0.010498	  0.054960	 -0.056955	 -0.019496	 -0.013007	  0.005203	  0.018249	 -0.021876
 -0.024098	  0.038347	 -0.025523	  0.023761	 -0.029027	  0.018614	  0.027322	 -0.076145	 -0.005918	 -0.009994	  0.002209	  0.021723	 -0.016235
 -0.028565	  0.014666	  0.006158	  0.016186	 -0.022941	  0.015316	  0.009759	 -0.058026	 -0.009286	 -0.039466	 -0.029210	 -0.029396	 -0.015182
 -0.031890	 -0.014297	  0.026720	  0.005368	 -0.030114	  0.013745	 -0.018550	 -0.065145	  0.010901	 -0.006010	 -0.041430	 -0.037547	  0.008329
 -0.025933	 -0.015619	  0.045332	 -0.003906	 -0.042115	  0.028743	 -0.034325	 -0.044965	  0.036817	  0.027992	 -0.012154	 -0.011632	 -0.011553
  0.002532	 -0.006160	  0.045341	 -0.033759	 -0.043054	  0.034267	 -0.023440	 -0.010736	  0.054757	  0.032073	 -0.008901	  0.010415	 -0.017809
  0.013262	 -0.042687	  0.038685	 -0.023319	  0.012830	  0.006825	  0.020649	  0.018104	  0.069847	  0.016798	 -0.003199	 -0.001639	 -0.007389
 -0.005853	 -0.046290	  0.037535	 -0.029036	  0.017033	 -0.006356	  0.033349	 -0.007436	  0.027295	 -0.003043	  0.014855	  0.005337	  0.020622
  0.001684	 -0.062393	 -0.000244	 -0.021818	  0.044103	 -0.013230	  0.031566	 -0.023731	  0.018185	 -0.014733	 -0.011273	  0.001741	  0.026773
  0.011474	 -0.064631	 -0.026331	 -0.008251	  0.053360	 -0.020072	  0.008379	 -0.001664	  0.018838	 -0.034369	  0.023084	  0.014517	  0.011134
 -0.022140	 -0.040721	 -0.051058	 -0.007916	  0.025844	 -0.026209	 -0.015476	  0.035688	 -0.005499	 -0.017414	  0.043701	  0.020047	  0.010568
 -0.051073	  0.020513	 -0.029646	  0.004114	  0.011095	 -0.013126	 -0.032385	  0.090156	  0.010890	 -0.040511	  0.031094	  0.033730	  0.005391
 -0.030354	  0.042566	 -0.004657	 -0.028725	  0.020379	  0.008228	 -0.064606	  0.085267	  0.020576	 -0.037523	  0.019082	  0.035566	  0.015537
  0.026459	  0.030632	 -0.001405	 -0.040745	  0.009218	  0.015991	 -0.087172	  0.068491	 -0.006997	 -0.020448	  0.001021	  0.007067	 -0.003601
  0.048220	  0.023663	  0.000815	 -0.017194	  0.014350	  0.040579	 -0.075216	  0.064097	 -0.054724	  0.020012	  0.009934	  0.001173	  0.005417
  0.065831	 -0.033401	  0.013524	 -0.014571	  0.011753	  0.003989	 -0.045005	  0.072211	 -0.088266	  0.047506	  0.002931	 -0.042269	  0.030203
  0.087304	 -0.017441	  0.023230	 -0.003101	  0.021521	 -0.016360	 -0.046058	  0.071934	 -0.104575	  0.052305	 -0.014874	 -0.067273	  0.025706
  0.079355	 -0.034056	  0.022310	 -0.002339	  0.039504	 -0.025360	 -0.048663	  0.063101	 -0.072176	  0.082035	 -0.017756	 -0.072337	  0.012961
  0.054724	 -0.049512	  0.024135	  0.005655	  0.028692	 -0.026280	 -0.042494	  0.062786	  0.000733	  0.060384	 -0.038031	 -0.039483	 -0.002114
  0.010936	 -0.062214	 -0.010635	 -0.012441	  0.023901	 -0.007191	 -0.037414	  0.068765	 -0.005019	  0.058695	 -0.005822	 -0.001768	 -0.018931
 -0.008941	 -0.042493	 -0.026497	  0.005005	  0.016950	 -0.020676	 -0.005129	  0.062424	  0.002965	  0.034552	  0.019960	  0.032834	 -0.042314
 -0.040274	 -0.041247	 -0.029085	 -0.003689	  0.019575	 -0.002051	  0.013348	  0.076685	 -0.008838	  0.019650	  0.017912	  0.028221	 -0.036948
 -0.051550	 -0.040781	 -0.038519	 -0.006157	 -0.005612	 -0.002274	  0.052567	  0.075716	 -0.029302	  0.048296	  0.000152	  0.049055	 -0.027132
 -0.057931	 -0.032692	 -0.013608	 -0.008752	  0.014341	 -0.023648	  0.057478	  0.055820	 -0.019472	  0.048392	  0.016863	  0.050571	 -0.019624
 -0.047943	 -0.012633	  0.029995	 -0.000768	  0.007760	 -0.030854	  0.073435	  0.033653	 -0.031523	  0.053925	  0.006340	  0.030863	 -0.005431
 -0.032253	  0.002506	  0.021670	  0.017092	  0.011627	 -0.033623	  0.040282	  0.003159	 -0.014036	  0.069368	 -0.007268	  0.025302	  0.003385
 -0.010429	 -0.028192	  0.013151	  0.003412	  0.028590	 -0.051399	  0.013719	  0.013130	  0.009978	  0.074112	  0.013758	 -0.002982	 -0.033668
 -0.021744	 -0.039932	 -0.004619	 -0.016500	  0.031764	 -0.027650	  0.028799	  0.050884	 -0.003736	  0.042983	 -0.001157	  0.022284	 -0.071041
  0.012182	 -0.045839	 -0.054571	 -0.013670	  0.034919	  0.003608	  0.018296	  0.060385	 -0.016724	  0.053201	 -0.003761	  0.042840	 -0.049905
  0.021347	 -0.060365	 -0.080757	 -0.006438	 -0.001170	  0.009207	  0.024545	  0.064858	 -0.012003	  0.071225	 -0.032357	  0.016467	 -0.031215
 -0.005592	 -0.037832	 -0.057799	 -0.017459	  0.002172	  0.012580	  0.019085	  0.095177	 -0.021524	  0.064717	 -0.030662	  0.008903	 -0.025074
  0.002092	 -0.025272	 -0.032304	 -0.023655	  0.003067	  0.017163	  0.031855	  0.111270	 -0.062239	  0.062087	 -0.044126	  0.022123	 -0.014141
  0.018770	 -0.062724	 -0.026824	 -0.024766	 -0.036977	 -0.027054	  0.013695	  0.058613	 -0.074788	  0.070277	 -0.035609	  0.032914	 -0.003213
  0.047679	 -0.075437	  0.000101	  0.017852	 -0.043109	 -0.027370	  0.003319	  0.053306	 -0.062929	  0.073261	 -0.027010	  0.060237	  0.009197
  0.061916	 -0.086553	 -0.018511	  0.039118	  0.001287	 -0.014899	  0.032786	  0.049794	 -0.035083	  0.067048	 -0.017657	  0.046393	  0.037241
  0.062927	 -0.061498	 -0.017700	  0.036910	  0.022107	 -0.020844	  0.025342	  0.004644	 -0.033047	  0.091682	 -0.015737	  0.066597	  0.049081
  0.085757	 -0.061386	 -0.024194	  0.017060	  0.010347	 -0.024588	  0.056644	  0.002663	 -0.037085	  0.047681	 -0.031086	  0.045317	  0.052941
  0.089668	 -0.070162	 -0.031935	  0.026532	  0.014632	 -0.052841	  0.014961	  0.040083	 -0.040629	  0.035045	 -0.038167	  0.012978	  0.069310
  0.050701	 -0.010500	 -0.034268	  0.034229	  0.016565	 -0.039619	  0.004636	  0.017864	 -0.063335	  0.021285	 -0.010392	 -0.006147	  0.039638
  0.051177	 -0.020808	 -0.067988	  0.018391	  0.024804	 -0.019603	  0.010114	  0.019337	 -0.053962	  0.019503	 -0.006610	 -0.017729	  0.012492
  0.054028	 -0.009862	 -0.051847	  0.020081	  0.040999	 -0.016412	 -0.032334	  0.033235	 -0.006892	  0.012875	 -0.008682	 -0.020090	 -0.002600
  0.017029	 -0.007212	 -0.038654	 -0.004952	  0.035014	 -0.019740	 -0.022893	  0.036423	  0.004532	  0.019775	  0.010538	 -0.061703	  0.006554
  0.030579	 -0.001667	 -0.020344	 -0.008903	  0.029345	 -0.022330	 -0.025428	  0.048235	  0.008491	  0.034848	  0.035628	 -0.064420	  0.031104
  0.059991	  0.014937	 -0.004293	  0.010899	  0.050815	 -0.032958	 -0.016940	  0.044612	 -0.006541	  0.043277	  0.063641	 -0.041195	  0.044900
  0.069777	 -0.012263	 -0.008795	  0.019738	  0.066362	 -0.021135	 -0.039762	  0.048039	 -0.005335	  0.051606	  0.054155	 -0.024277	  0.079183
  0.075973	 -0.034511	  0.020893	 -0.005464	  0.061064	  0.025614	 -0.048018	  0.056469	 -0.023807	  0.023620	  0.074865	 -0.036479	  0.086131
  0.092688	 -0.013381	  0.025890	  0.014281	  0.064238	  0.009578	 -0.066456	  0.070830	 -0.027758	 -0.013780	  0.057767	 -0.005455	  0.050765
  0.116645	  0.011814	 -0.027773	  0.051514	  0.037118	 -0.008477	 -0.084044	  0.060301	 -0.027188	 -0.016032	  0.047658	  0.015455	  0.057626
  0.120641	 -0.018285	 -0.001881	  0.024942	  0.048730	 -0.010665	 -0.045407	  0.053575	 -0.061506	 -0.016739	  0.054210	  0.003328	  0.082354
  0.116997	 -0.046527	  0.013746	  0.033499	  0.048221	 -0.027747	 -0.045708	  0.073200	 -0.065901	 -0.026360	  0.029548	  0.011625	  0.063523
  0.095611	 -0.049439	  0.018624	  0.004239	  0.058893	 -0.040012	 -0.041338	  0.079779	 -0.087403	 -0.004054	  0.007743	  0.000422	  0.070804
  0.093889	 -0.040278	  0.002183	 -0.001224	  0.075808	 -0.048128	 -0.028627	  0.079615	 -0.095798	 -0.009820	 -0.009153	 -0.006236	  0.053393
  0.065273	 -0.052311	  0.010710	  0.009752	  0.049913	 -0.003049	 -0.052442	  0.074093	 -0.089221	 -0.001068	  0.006685	 -0.012033	  0.027688
  0.083079	 -0.062865	  0.049459	  0.033886	  0.072430	  0.031804	 -0.085090	  0.024390	 -0.083372	  0.016503	  0.033521	  0.007213	 -0.012781
  0.094298	 -0.041104	  0.048144	  0.048385	  0.094484	 -0.003682	 -0.061728	  0.003644	 -0.056607	  0.044844	  0.023144	  0.015578	 -0.026649
  0.081531	  0.023505	  0.019818	  0.042309	  0.083913	 -0.042017	 -0.070814	  0.038157	 -0.044492	  0.058606	  0.056756	  0.020994	 -0.012589
  0.034770	  0.021942	  0.003568	  0.040242	  0.032947	 -0.079841	 -0.076226	  0.061675	 -0.049201	  0.017975	  0.061695	  0.002726	 -0.029856
 -0.003706	  0.012648	  0.008875	  0.038496	  0.013235	 -0.054004	 -0.071642	  0.076533	 -0.016220	  0.052921	 -0.005333	  0.003708	 -0.036143
  0.028317	  0.000686	  0.030940	  0.025308	  0.018207	 -0.008270	 -0.082946	  0.085343	 -0.000059	  0.062568	 -0.046193	  0.016362	 -0.059257
  0.009274	 -0.032324	  0.033392	  0.033298	  0.018316	 -0.000595	 -0.097989	  0.077940	  0.028105	  0.049121	 -0.048610	  0.029079	 -0.052732
 -0.003565	 -0.044091	  0.033370	  0.002532	  0.009665	 -0.007678	 -0.054485	  0.078424	  0.037898	  0.070370	 -0.066920	  0.026776	 -0.047552
  0.034763	 -0.046513	  0.030202	 -0.005269	 -0.002761	  0.031949	 -0.013167	  0.072463	  0.021812	  0.075542	 -0.063051	  0.030472	 -0.039940
  0.035103	 -0.047701	  0.020432	  0.018214	 -0.008218	  0.046065	 -0.006275	  0.053645	  0.058525	  0.052921	 -0.058736	  0.023227	  0.008437
  0.012060	 -0.065721	  0.035419	  0.008067	 -0.033537	  0.050087	  0.010947	  0.013487	  0.088212	  0.023694	 -0.069990	  0.011497	  0.028283
  0.012197	 -0.075653	  0.058603	 -0.014769	 -0.030330	  0.029250	 -0.008677	  0.029104	  0.070310	 -0.015013	 -0.077316	 -0.010928	  0.055740
 -0.003538	 -0.080247	  0.063565	 -0.001667	 -0.034644	  0.004253	  0.013642	  0.028904	  0.077475	 -0.056534	 -0.080450	 -0.007927	  0.079976
 -0.046996	 -0.031529	  0.036606	  0.015722	 -0.033367	 -0.001615	  0.012986	  0.017278	  0.048174	 -0.019514	 -0.034574	 -0.025115	  0.078739
 -0.024839	 -0.007457	  0.027280	  0.005438	 -0.014089	 -0.021693	  0.011429	  0.035506	  0.019849	  0.004669	  0.004810	 -0.022228	  0.107364
  0.014868	 -0.001773	  0.005815	 -0.016060	 -0.040714	 -0.013439	  0.022985	  0.034959	  0.017675	 -0.018907	  0.036980	 -0.005493	  0.101493
  0.001749	  0.005481	  0.026497	 -0.017378	 -0.014320	 -0.014404	  0.013886	  0.050415	 -0.007617	 -0.016941	  0.066226	  0.018881	  0.072878
  0.021502	 -0.007982	  0.027785	 -0.032049	  0.028397	 -0.008817	 -0.005592	  0.047953	 -0.002714	 -0.011144	  0.035952	  0.012205	  0.020001
  0.033930	 -0.023239	 -0.027346	 -0.033728	  0.054932	 -0.016573	  0.001612	  0.014779	 -0.014089	  0.015101	  0.027859	  0.020510	 -0.005838
  0.065884	 -0.048122	 -0.020408	 -0.013282	  0.048437	 -0.010305	 -0.032474	 -0.009127	  0.001572	  0.008802	  0.039770	  0.019020	 -0.018284
  0.080548	 -0.043714	 -0.016431	 -0.029248	  0.028385	 -0.010338	 -0.068045	  0.003733	  0.049899	 -0.011113	  0.008737	  0.012044	 -0.019139
  0.067749	 -0.015168	 -0.014001	 -0.029810	 -0.000149	  0.027166	 -0.081670	  0.017674	  0.052005	  0.000909	  0.012014	  0.052656	 -0.013545
  0.083152	 -0.018286	 -0.005174	 -0.021630	  0.018275	  0.020547	 -0.057891	  0.021540	  0.026281	  0.023614	  0.034724	  0.055166	 -0.056527
  0.116072	 -0.015537	 -0.045997	 -0.045729	  0.018153	  0.005078	 -0.025317	  0.033501	  0.017248	  0.008030	  0.031790	  0.046530	 -0.044086
  0.112794	 -0.004302	 -0.057208	 -0.042367	  0.002527	  0.001882	 -0.041428	  0.002809	  0.029002	  0.003626	  0.015542	  0.025117	 -0.039596
  0.088902	 -0.048097	 -0.019582	 -0.027211	  0.014024	  0.007339	 -0.062909	  0.015931	  0.038288	  0.029037	 -0.007358	  0.020233	 -0.018400
  0.043372	 -0.056331	 -0.004442	 -0.050269	 -0.033482	  0.008848	 -0.055217	 -0.016641	  0.035307	  0.046908	 -0.011885	  0.032068	 -0.001492
  0.047719	 -0.035601	 -0.017167	 -0.066495	 -0.039751	  0.005447	 -0.060063	  0.010819	  0.062118	  0.028657	 -0.014837	  0.045588	  0.020635
  0.066529	 -0.035518	 -0.056350	 -0.103542	 -0.012092	  0.030192	 -0.052770	  0.015409	  0.078512	  0.048857	 -0.028010	  0.043402	 -0.006550
  0.063269	  0.002368	 -0.049798	 -0.095383	 -0.038556	  0.021219	 -0.045229	  0.005856	  0.058105	  0.021644	 -0.055663	  0.062264	  0.028431
  0.067255	  0.001259	 -0.027142	 -0.049000	 -0.039632	  0.006581	 -0.051289	 -0.008136	  0.031106	 -0.000667	 -0.032062	  0.059347	  0.041821
  0.043464	 -0.027735	 -0.013306	 -0.043681	 -0.037749	  0.011164	 -0.002022	 -0.021593	  0.014447	 -0.021139	 -0.020835	  0.053837	  0.040818
 -0.012733	 -0.024895	 -0.009978	 -0.046679	 -0.034447	  0.029606	 -0.004285	 -0.014630	 -0.003244	 -0.010529	 -0.002822	  0.048333	  0.061417
 -0.007344	 -0.034410	 -0.007391	 -0.049792	 -0.032586	  0.035925	  0.009518	 -0.006054	  0.012672	 -0.009328	 -0.020295	  0.038832	  0.059571
  0.032360	 -0.042836	  0.014048	 -0.078045	  0.004746	  0.020918	 -0.011095	  0.004073	  0.011889	 -0.032560	 -0.021908	  0.019762	  0.040547
  0.008081	 -0.061857	 -0.013909	 -0.061644	  0.001997	  0.002780	 -0.002532	  0.011882	 -0.021302	 -0.018629	 -0.035836	 -0.031817	  0.027719
  0.011402	 -0.039716	 -0.039458	 -0.079446	 -0.007999	 -0.002280	 -0.001506	  0.024144	 -0.032019	 -0.025482	 -0.039932	 -0.040116	  0.058323
  0.010581	 -0.063710	 -0.041401	 -0.094185	 -0.005990	 -0.000270	 -0.006884	  0.014530	 -0.045606	 -0.043199	 -0.051620	 -0.045866	  0.049800
 -0.048483	 -0.075449	 -0.063475	 -0.055814	  0.008616	  0.011689	 -0.023827	  0.006491	 -0.027020	 -0.030109	 -0.059638	 -0.037711	  0.018342
 -0.037076	 -0.081185	 -0.066929	 -0.034289	 -0.000391	 -0.041071	 -0.015153	 -0.019154	 -0.017325	 -0.014913	 -0.060835	 -0.039217	  0.022024
 -0.012014	 -0.065978	 -0.032806	 -0.024941	 -0.001810	 -0.044794	 -0.025084	 -0.040163	 -0.035093	  0.000267	 -0.045381	 -0.025034	  0.063191
 -0.000854	 -0.052985	 -0.022887	 -0.024767	  0.020811	 -0.054929	 -0.003389	 -0.058849	 -0.052831	 -0.024807	 -0.039346	 -0.043001	  0.065738
 -0.005800	 -0.052064	  0.002162	 -0.016545	  0.026205	 -0.100330	  0.032477	 -0.047930	 -0.084635	 -0.009109	 -0.011825	 -0.034256	  0.048272
 -0.023930	 -0.063785	 -0.020584	 -0.036986	  0.031424	 -0.097085	  0.064752	 -0.034369	 -0.070957	  0.027826	 -0.017841	 -0.064663	  0.078870
 -0.026593	 -0.058621	 -0.032153	 -0.053256	  0.036149	 -0.101753	  0.084932	 -0.054991	 -0.053408	  0.055290	 -0.033259	 -0.064359	  0.055529
 -0.061961	 -0.036582	 -0.038477	 -0.018493	  0.035144	 -0.067573	  0.077066	 -0.061221	 -0.056811	  0.053296	 -0.027375	 -0.078081	  0.025868
 -0.062932	 -0.034192	 -0.038560	  0.033658	  0.027489	 -0.050427	  0.069807	 -0.072439	 -0.056683	 -0.001402	 -0.048117	 -0.060996	  0.004150
 -0.084893	 -0.011137	 -0.057719	  0.021113	  0.032976	 -0.020127	  0.045162	 -0.043031	 -0.056193	 -0.045310	 -0.037043	 -0.022035	 -0.014115
 -0.072082	 -0.024503	 -0.065874	  0.009725	  0.058728	  0.020219	  0.001136	 -0.014826	 -0.026356	 -0.069358	  0.006463	 -0.015424	 -0.021025
 -0.037018	 -0.033583	 -0.062964	  0.010793	  0.048241	  0.040171	 -0.020034	  0.007967	  0.008027	 -0.105674	  0.051892	  0.010379	 -0.038050
 -0.031838	 -0.066626	 -0.070713	  0.014055	 -0.000660	  0.014288	 -0.001909	  0.013843	  0.054988	 -0.067811	  0.058478	  0.025571	 -0.046030
  0.013222	 -0.087459	 -0.065652	  0.020695	 -0.016178	  0.036046	  0.023266	  0.015604	  0.082576	 -0.085571	  0.049656	  0.021948	 -0.044824
  0.035139	 -0.083937	 -0.031548	  0.013273	 -0.019515	  0.065789	  0.057817	  0.048981	  0.059795	 -0.086996	  0.046075	 -0.031609	 -0.030205
  0.048482	 -0.076514	 -0.012353	  0.019506	 -0.048012	  0.070008	  0.056989	  0.057945	  0.056902	 -0.056957	  0.030866	 -0.034229	 -0.005469
  0.033856	 -0.078779	 -0.022776	  0.038447	 -0.060367	  0.034524	  0.093861	  0.069522	  0.009023	 -0.018024	  0.035443	 -0.007902	 -0.014024
  0.026798	 -0.075141	 -0.013945	  0.041058	 -0.068949	  0.027565	  0.125687	  0.077588	  0.043224	 -0.008276	  0.036117	  0.032611	  0.009512
  0.013641	 -0.102701	 -0.008258	  0.048483	 -0.047638	 -0.001727	  0.087575	  0.067684	  0.043898	  0.009187	  0.009073	  0.020732	  0.010920
  0.017588	 -0.095544	 -0.027946	  0.065383	  0.018484	 -0.000337	  0.082234	  0.047286	  0.041505	 -0.009201	  0.013399	 -0.010098	 -0.026804
  0.023981	 -0.093079	 -0.022577	  0.057705	  0.017255	  0.001029	  0.071510	  0.011039	  0.025906	  0.014710	  0.024113	 -0.000713	 -0.025107
 -0.005459	 -0.068074	 -0.032404	  0.031212	 -0.063606	 -0.019855	  0.091753	 -0.010177	  0.022466	  0.006388	  0.025665	  0.009205	 -0.019276
  0.026037	 -0.037992	 -0.021348	  0.032907	 -0.114015	  0.023525	  0.080076	 -0.041824	  0.009689	 -0.028960	  0.012106	  0.005909	  0.006145
  0.008218	 -0.026389	 -0.023031	  0.014936	 -0.100335	  0.032217	  0.039369	 -0.069297	  0.023180	  0.014400	 -0.020294	 -0.019773	  0.008543
 -0.005512	 -0.053397	 -0.032154	  0.005422	 -0.051850	  0.039125	  0.050609	 -0.057684	  0.049765	  0.000878	 -0.059618	 -0.036276	 -0.016276
 -0.007576	 -0.042935	 -0.010341	  0.021024	 -0.010369	  0.022110	  0.026398	 -0.029998	  0.060967	 -0.041643	 -0.063093	 -0.012184	 -0.007249
  0.011350	 -0.014212	  0.005136	  0.028419	 -0.014648	  0.008698	  0.028931	 -0.018676	  0.039373	 -0.042045	 -0.068367	  0.014255	 -0.009357
  0.011738	 -0.029229	 -0.006620	  0.035689	  0.022028	  0.041380	  0.047476	 -0.016190	  0.037207	 -0.052865	 -0.012896	  0.022966	 -0.018961
  0.015795	 -0.018279	 -0.016274	  0.014951	 -0.006167	  0.049693	  0.027577	 -0.057423	  0.050538	 -0.051096	  0.004388	  0.034910	 -0.015168
  0.040246	 -0.005907	 -0.034081	  0.019012	 -0.027065	  0.059728	  0.041919	 -0.064030	  0.044146	 -0.028113	 -0.027785	  0.029803	 -0.008464
  0.039363	  0.004177	 -0.056945	  0.028961	 -0.028899	  0.092291	  0.063417	 -0.033073	  0.046714	 -0.058764	 -0.025817	  0.038013	 -0.009915
  0.045200	  0.031040	 -0.088409	  0.043743	 -0.038643	  0.107672	  0.054064	 -0.057048	  0.049009	 -0.085227	 -0.015199	  0.054803	 -0.023522
  0.047127	  0.003724	 -0.095236	  0.024133	 -0.012018	  0.089246	  0.023558	 -0.052267	  0.025615	 -0.044642	  0.036736	  0.036353	 -0.026437
  0.074532	 -0.000067	 -0.117960	  0.055301	 -0.011688	  0.038590	  0.025937	 -0.026667	  0.014729	 -0.042599	  0.039412	  0.008661	 -0.052261
  0.064294	  0.005116	 -0.136457	  0.040667	 -0.028157	  0.047873	  0.045750	 -0.042571	  0.015752	 -0.009870	  0.020486	 -0.000480	 -0.039067
  0.061371	  0.012839	 -0.136067	  0.041032	 -0.026078	  0.040194	  0.087681	 -0.024223	  0.044707	  0.040245	  0.003887	 -0.000869	 -0.014039
  0.036754	  0.047944	 -0.149588	  0.066528	 -0.050409	  0.011594	  0.081809	 -0.005872	  0.080464	  0.024753	 -0.047140	 -0.007243	 -0.024105
  0.016263	  0.046098	 -0.136428	  0.061985	 -0.050586	  0.042223	  0.071893	 -0.001765	  0.065512	  0.025282	 -0.038053	 -0.028878	  0.013581
  0.010003	  0.039374	 -0.126290	  0.025455	 -0.046038	  0.067760	  0.083789	  0.004390	  0.041525	  0.003658	 -0.026189	 -0.047768	  0.031330
 -0.019734	  0.027658	 -0.094917	  0.010160	 -0.051704	  0.073686	  0.077086	  0.032853	  0.037891	 -0.041531	 -0.008911	 -0.034607	  0.014330
  0.000259	  0.023772	 -0.062964	  0.016188	 -0.045942	  0.103118	  0.089248	  0.036202	  0.044279	 -0.033421	  0.003295	 -0.039109	  0.038430
 -0.007215	  0.027749	 -0.035931	  0.001723	 -0.036697	  0.093410	  0.057732	  0.020950	  0.010035	 -0.032074	  0.024497	 -0.058467	  0.056508
  0.023096	  0.015384	 -0.026634	 -0.013263	 -0.040943	  0.057667	  0.043429	  0.012240	 -0.033339	 -0.018978	  0.032541	 -0.062683	  0.047029
  0.017871	  0.009903	 -0.032915	 -0.017094	 -0.071366	  0.024389	  0.014174	  0.024654	 -0.036990	 -0.028777	  0.009945	 -0.063246	  0.014111
  0.010651	 -0.014577	 -0.028263	 -0.038101	 -0.073796	 -0.021835	  0.005676	  0.028224	 -0.030791	 -0.035358	 -0.005635	 -0.053349	  0.001340
  0.023827	 -0.001811	  0.006313	 -0.033316	 -0.040736	  0.007387	  0.027848	  0.029965	 -0.036794	 -0.018104	 -0.025280	 -0.041870	 -0.018938
 -0.004228	 -0.002059	 -0.021296	 -0.020882	  0.006699	  0.034148	  0.018836	  0.029577	 -0.023398	  0.013458	 -0.002552	 -0.015249	 -0.036921
  0.003405	  0.003633	 -0.040294	  0.016239	  0.024273	  0.052991	  0.045542	  0.004924	 -0.016762	  0.012223	 -0.025948	 -0.022262	 -0.046175
  0.003504	 -0.022191	 -0.053018	  0.017766	  0.036842	  0.044991	  0.065701	 -0.022327	 -0.032283	  0.043470	 -0.009883	 -0.008330	 -0.046527
 -0.005486	 -0.064190	 -0.077299	 -0.005812	  0.046626	  0.041403	  0.032970	 -0.027497	 -0.038907	  0.057236	  0.004080	  0.001178	 -0.039876
 -0.024218	 -0.037828	 -0.065129	 -0.018484	  0.025083	  0.026281	  0.049500	  0.027200	 -0.028284	  0.079842	 -0.001110	  0.004892	 -0.058012
 -0.037141	 -0.011484	 -0.057786	  0.013339	 -0.014272	  0.018771	  0.060205	  0.045852	 -0.026952	  0.062272	  0.007402	  0.018295	 -0.043521
 -0.033067	 -0.040330	 -0.032280	  0.018676	 -0.025237	  0.021359	  0.039615	  0.014067	 -0.040470	  0.047555	  0.034787	 -0.000389	 -0.013106
 -0.019405	 -0.059726	 -0.011375	  0.012863	 -0.008994	  0.013235	  0.048557	  0.018486	 -0.028228	  0.067456	  0.008814	 -0.012128	 -0.016082
 -0.034962	 -0.004309	  0.030290	  0.032225	 -0.021865	  0.018580	  0.029913	  0.028891	 -0.007199	  0.081489	 -0.017341	 -0.000612	  0.001739
 -0.045911	  0.006744	  0.020699	  0.062499	 -0.042170	  0.023970	  0.019550	  0.071707	  0.003089	  0.081316	 -0.021461	 -0.011233	  0.013420
 -0.055920	  0.008662	 -0.018182	  0.056005	 -0.040376	  0.021909	 -0.004345	  0.062909	 -0.005755	  0.094456	 -0.003111	 -0.012460	 -0.002590
 -0.049305	 -0.021729	  0.024667	  0.055439	 -0.058332	  0.009275	 -0.008044	  0.035572	  0.006642	  0.086095	 -0.009925	 -0.012249	 -0.034583
 -0.045354	 -0.062024	  0.026692	  0.052069	 -0.047741	  0.017918	  0.014867	  0.017146	  0.026564	  0.081114	  0.006128	 -0.024612	 -0.046550
 -0.031577	 -0.041619	 -0.011299	  0.007510	 -0.034374	 -0.009513	  0.056137	 -0.029317	  0.041980	  0.043862	  0.022574	 -0.042655	 -0.042374
 -0.010139	 -0.068420	  0.011297	 -0.010379	 -0.057386	 -0.050796	  0.075776	 -0.048009	  0.042117	  0.046408	  0.015164	 -0.055499	 -0.061774
 -0.005016	 -0.079474	  0.051639	 -0.029112	 -0.043702	 -0.046406	  0.062748	 -0.047818	  0.007365	  0.057950	  0.009764	 -0.049176	 -0.066071
 -0.027948	 -0.081523	  0.031331	 -0.024648	 -0.049445	  0.000803	  0.085982	 -0.050895	  0.005451	  0.010502	  0.009892	 -0.064702	 -0.029345
 -0.062665	 -0.039337	  0.039209	 -0.003607	 -0.055329	  0.020206	  0.083381	 -0.065323	  0.008741	  0.008338	  0.025552	 -0.043674	 -0.016506
 -0.096613	 -0.013764	  0.030189	  0.029177	 -0.044086	 -0.030794	  0.111781	 -0.026011	 -0.016610	 -0.025764	  0.030388	 -0.055081	 -0.002102
 -0.046552	  0.018804	  0.001058	  0.006726	 -0.031590	 -0.023818	  0.073412	 -0.001083	 -0.007330	 -0.014199	  0.043151	 -0.088741	  0.007145
 -0.008776	  0.027794	 -0.003248	 -0.019141	 -0.030155	 -0.039606	  0.031425	 -0.032890	  0.002416	 -0.008198	  0.016817	 -0.071262	  0.007977
 -0.016641	  0.030736	  0.002765	 -0.010445	 -0.011685	 -0.032923	  0.039545	 -0.021286	 -0.000269	 -0.004852	 -0.014915	 -0.062648	  0.023893
 -0.019675	  0.070214	 -0.006647	 -0.027531	 -0.022722	 -0.018995	  0.069337	 -0.004722	  0.002713	  0.015158	 -0.009782	 -0.064543	  0.000293
 -0.020624	  0.071512	  0.016271	 -0.053770	 -0.034123	 -0.015750	  0.103920	 -0.013798	  0.017075	 -0.007939	  0.007797	 -0.036851	 -0.026527
  0.007860	  0.081970	  0.020362	 -0.052953	 -0.031704	 -0.016964	  0.082787	 -0.039693	  0.043009	  0.005526	  0.019546	 -0.050627	 -0.020126
  0.040852	  0.072140	  0.018150	 -0.047511	 -0.061740	 -0.067266	  0.048236	 -0.021150	  0.026935	  0.005734	  0.032613	 -0.043510	  0.009870
  0.073217	  0.057067	  0.002012	 -0.071132	 -0.033727	 -0.102208	  0.102899	 -0.039475	  0.000803	 -0.030092	  0.063844	 -0.035078	  0.025320
  0.079479	  0.036923	 -0.003403	 -0.066267	 -0.022022	 -0.088646	  0.119241	 -0.058567	  0.010651	  0.003925	  0.085081	 -0.075297	 -0.002754
  0.049028	  0.001007	 -0.004322	 -0.050748	 -0.032809	 -0.094878	  0.114143	 -0.041953	  0.014822	  0.028267	  0.071843	 -0.085600	 -0.022767
  0.041287	  0.019883	  0.000066	 -0.030879	 -0.032913	 -0.057546	  0.104205	 -0.047895	  0.017647	  0.023585	  0.053625	 -0.089766	 -0.012442
  0.022741	 -0.000555	 -0.022366	 -0.031137	 -0.037644	 -0.025522	  0.095173	 -0.050653	  0.026700	  0.022426	  0.020247	 -0.073272	 -0.054097
  0.030532	  0.003093	 -0.028181	 -0.013469	 -0.029455	  0.002581	  0.108136	 -0.014768	  0.046659	  0.033553	  0.047475	 -0.020241	 -0.045271
  0.057613	 -0.001552	 -0.025493	 -0.010045	 -0.029424	 -0.018182	  0.088579	  0.020201	  0.055075	  0.031638	  0.058627	 -0.024069	 -0.019906
  0.041732	 -0.029032	 -0.036810	 -0.011520	 -0.031691	 -0.028477	  0.070605	 -0.010532	  0.044226	  0.024258	  0.045932	 -0.054951	 -0.002695
  0.028713	 -0.006048	 -0.035086	 -0.016093	 -0.012060	 -0.014129	  0.080210	 -0.006489	  0.076735	  0.026007	  0.052249	 -0.042112	 -0.001829
  0.004392	  0.018570	 -0.064892	 -0.015722	 -0.002549	  0.003422	  0.077813	 -0.003048	  0.053469	 -0.018251	  0.074318	 -0.024551	 -0.004790
  0.004345	 -0.013194	 -0.067299	 -0.002613	 -0.006555	  0.041238	  0.062282	  0.001260	  0.034406	 -0.024970	  0.107195	 -0.020312	 -0.003125
  0.018173	 -0.004873	 -0.057448	  0.009056	  0.016352	  0.021460	  0.068291	  0.007282	  0.019988	 -0.018594	  0.107608	 -0.018663	 -0.036898
  0.010494	  0.011946	 -0.023222	  0.028935	  0.047666	 -0.010965	  0.078748	  0.001623	  0.033444	  0.018043	  0.098097	  0.002840	 -0.045303
 -0.003030	 -0.013323	 -0.001823	  0.029324	  0.058475	 -0.023704	  0.085788	  0.008984	  0.056950	  0.036342	  0.091352	  0.014531	 -0.036653
  0.027513	 -0.035455	 -0.002623	  0.036676	  0.049334	 -0.039387	  0.101518	 -0.015773	  0.029941	  0.054373	  0.090847	 -0.001763	 -0.071831
  0.082558	 -0.012051	 -0.012333	  0.030939	  0.041912	 -0.058432	  0.100332	 -0.012475	  0.034159	  0.042391	  0.098175	 -0.027012	 -0.040454
  0.097730	 -0.005883	 -0.017081	  0.029655	  0.039945	 -0.073749	  0.118865	 -0.002419	  0.038664	  0.029684	  0.082902	 -0.046002	 -0.041964
  0.105372	 -0.015128	 -0.041782	  0.056961	  0.036235	 -0.056509	  0.134480	 -0.000843	  0.027980	  0.033315	  0.057084	 -0.036155	 -0.045439
  0.088794	 -0.026174	 -0.076712	  0.056051	  0.047730	 -0.051240	  0.127533	  0.002788	  0.032308	  0.029511	  0.034020	 -0.035892	 -0.029309
  0.084723	 -0.060850	 -0.054682	  0.036158	  0.039847	 -0.059191	  0.126412	  0.024647	  0.025327	  0.035492	  0.016058	 -0.040586	 -0.031933
  0.084411	 -0.107690	 -0.020248	  0.025522	  0.018484	 -0.075380	  0.143931	  0.033843	  0.025196	  0.029649	  0.007433	 -0.025824	 -0.008232
  0.054647	 -0.078194	  0.004518	 -0.008272	  0.017895	 -0.067181	  0.143063	  0.040678	  0.032500	  0.015535	 -0.026262	 -0.033748	 -0.002566
  0.085267	 -0.028287	 -0.023056	 -0.019473	  0.008541	 -0.034415	  0.140968	  0.008954	  0.045627	  0.043003	 -0.038487	 -0.009397	  0.006842
  0.041554	 -0.031022	 -0.018783	  0.016351	 -0.009307	 -0.036362	  0.107053	  0.014045	  0.047975	  0.036079	 -0.008697	 -0.033013	  0.000669
  0.007408	 -0.049969	 -0.024387	 -0.018912	 -0.014510	 -0.029063	  0.062327	  0.017572	  0.071261	 -0.015325	  0.018677	 -0.074476	  0.005131
  0.031547	 -0.063826	 -0.036740	 -0.021096	 -0.033400	  0.003818	  0.074028	  0.011212	  0.060960	 -0.032663	 -0.011754	 -0.051887	 -0.035917
  0.035667	 -0.053659	 -0.021241	 -0.023419	 -0.069117	  0.036940	  0.073194	  0.018389	  0.068425	 -0.051890	 -0.001026	 -0.042997	 -0.037662
  0.059531	 -0.040732	 -0.022196	  0.003957	 -0.034911	  0.020611	  0.031847	  0.044779	  0.106571	 -0.006949	  0.018967	 -0.039318	 -0.047557
  0.064351	 -0.031606	 -0.046319	  0.001578	 -0.011707	  0.016979	  0.007479	  0.045313	  0.119041	  0.034393	  0.041197	 -0.035236	 -0.061327
  0.067533	 -0.027659	 -0.036852	 -0.008223	  0.003098	 -0.004263	  0.031813	  0.058627	  0.107484	  0.010194	  0.057116	 -0.004926	 -0.068495
  0.055336	 -0.027886	 -0.015580	  0.008181	 -0.009683	 -0.000209	  0.015165	  0.073319	  0.099089	 -0.006056	  0.074938	  0.004480	 -0.051248
  0.038177	 -0.020289	 -0.021089	  0.016703	 -0.012918	  0.023330	  0.009648	  0.067036	  0.094189	 -0.005569	  0.083531	  0.037975	 -0.029509
  0.039886	 -0.020384	 -0.037902	  0.005754	  0.012095	  0.029613	  0.007347	  0.064075	  0.129924	  0.032179	  0.073936	  0.039450	  0.007364
  0.051237	 -0.000719	 -0.019356	 -0.012492	  0.024145	  0.035562	  0.007877	  0.037784	  0.122862	  0.067735	  0.070416	  0.017998	 -0.005322
  0.052596	  0.030132	  0.014229	  0.060813	  0.007285	  0.026805	 -0.010949	  0.031474	  0.087393	  0.093907	  0.038314	  0.009687	 -0.011538
  0.025272	 -0.012961	  0.004581	  0.075588	 -0.032474	  0.008738	 -0.022965	  0.039311	  0.057086	  0.097422	 -0.011601	 -0.022577	 -0.000952
  0.012371	 -0.038957	 -0.016798	  0.072828	 -0.047774	 -0.024033	  0.019247	  0.066376	  0.039698	  0.064998	  0.007201	 -0.040712	 -0.012153
  0.003930	 -0.027681	 -0.037151	  0.068455	 -0.054413	 -0.033304	  0.020556	  0.116958	  0.063753	 -0.004510	 -0.011113	 -0.039061	  0.000482
  0.033308	  0.009165	 -0.008627	  0.076586	 -0.063447	 -0.056156	 -0.010192	  0.129031	  0.102169	 -0.015035	 -0.032202	 -0.017402	 -0.007879
  0.041289	  0.013650	 -0.001777	  0.065507	 -0.053787	 -0.030933	 -0.016641	  0.113512	  0.073772	  0.000888	 -0.028492	 -0.018392	 -0.054909
  0.030733	 -0.013363	 -0.014609	  0.043189	 -0.054778	 -0.039737	 -0.064598	  0.088550	  0.056239	 -0.000115	 -0.025309	  0.001558	 -0.064420
 -0.002742	 -0.022655	 -0.006107	  0.016647	 -0.050800	 -0.033379	 -0.076700	  0.073398	  0.060983	  0.014097	 -0.034220	  0.018597	 -0.091060
 -0.019575	 -0.027155	  0.008457	 -0.016113	 -0.047254	 -0.007548	 -0.045328	  0.076692	  0.027482	  0.030842	 -0.010002	  0.020322	 -0.091835
 -0.033271	  0.025929	 -0.003323	 -0.001392	 -0.049652	  0.012067	 -0.034474	  0.048812	  0.006511	  0.051208	  0.001974	  0.017299	 -0.044891
 -0.047563	  0.008359	  0.012487	  0.014814	 -0.030439	 -0.000239	 -0.038920	  0.042218	  0.027147	  0.068330	  0.015267	  0.003600	 -0.021731
 -0.031491	 -0.006924	  0.034574	  0.020758	 -0.032219	  0.009044	 -0.049268	  0.010839	  0.037374	  0.038544	  0.022910	  0.011105	 -0.019529
