# Supplementary material for: A fluorescent photoimmunoconjugate for imaging of cholesteatoma
Source: Sci Rep. 2022 Nov 19;12:19905. doi: 10.1038/s41598-022-22072-9 (PMC9675863; doi:10.1038/s41598-022-22072-9)
Supplement: Supplementary file 2 — Supplementary Information 2. [file 41598_2022_22072_MOESM2_ESM.zip › Data/ABR-33-5]

:RUN-5	LEVEL SWEEP	TEMP:NaN	5/13/2018	10:37 AM	NaNHR:
:SW EAR: R	SW FREQ: 22.65	# AVERAGES: 512	REP RATE (/sec): 40	DRIVER: RS Tweeter	SAMPLE (�sec): 40	
:NOTES-
:CHAMBER-CH4B-PXI
:CFTS Version: V2.7.2 (R850)
:LEVELS:20;25;30;35;40;45;50;55;60;65;70;75;80;
:DATA
  0.023258	 -0.073276	 -0.011264	  0.001401	 -0.025203	 -0.009154	 -0.029181	  0.006652	 -0.003674	 -0.071684	 -0.013969	 -0.067408	 -0.056347
  0.008143	 -0.060443	 -0.013596	 -0.019139	 -0.004338	  0.019702	 -0.029050	  0.044510	  0.035717	 -0.060679	 -0.010931	 -0.055396	 -0.059685
 -0.011567	 -0.035789	 -0.033443	 -0.057427	 -0.016202	  0.035067	 -0.027076	  0.044399	  0.057318	 -0.055897	 -0.003683	 -0.038654	 -0.036186
 -0.005132	 -0.063110	 -0.021218	 -0.043272	  0.006938	  0.043850	 -0.041799	  0.024325	  0.025863	 -0.063638	  0.026921	 -0.036056	 -0.034461
  0.011523	 -0.043427	  0.001658	 -0.023148	 -0.007191	  0.049491	 -0.029650	  0.020094	  0.030993	 -0.009431	  0.027806	 -0.056347	 -0.047159
  0.021205	  0.031303	  0.029257	 -0.043999	 -0.007713	  0.033444	 -0.010862	  0.034564	  0.032087	 -0.012279	  0.016327	 -0.093017	 -0.016501
  0.026662	  0.093406	  0.042226	 -0.021996	  0.002740	  0.003848	  0.008288	  0.013588	  0.005361	  0.001199	 -0.016322	 -0.088888	 -0.021624
  0.026109	  0.079907	  0.005390	 -0.011312	 -0.006831	 -0.006403	 -0.010338	 -0.013307	  0.010908	  0.022033	 -0.037211	 -0.072234	 -0.055074
  0.024655	  0.059745	  0.016812	  0.017313	 -0.004532	  0.022968	 -0.019055	 -0.022441	  0.012002	 -0.020475	 -0.052298	 -0.014399	 -0.087859
 -0.007696	  0.014332	 -0.019530	  0.016918	 -0.004238	  0.016884	  0.001117	  0.006337	  0.017113	 -0.035298	 -0.090609	  0.020592	 -0.063702
 -0.005305	  0.007881	 -0.020235	  0.016105	 -0.021865	 -0.019394	  0.038722	  0.005267	  0.019583	 -0.027206	 -0.092543	 -0.001826	 -0.025283
  0.004810	  0.025474	  0.021796	  0.025207	 -0.009080	 -0.021203	  0.040443	 -0.001706	  0.011770	  0.018928	 -0.068725	 -0.039627	 -0.001767
  0.000789	  0.017615	  0.018442	  0.008823	 -0.021927	 -0.018369	  0.014511	  0.006331	  0.017650	  0.019788	 -0.058024	 -0.036811	  0.015315
 -0.013941	  0.023901	 -0.020019	  0.029469	 -0.006682	 -0.041434	  0.015374	 -0.026040	 -0.014271	  0.036795	 -0.018902	  0.005369	  0.007092
 -0.000430	  0.034567	 -0.026269	  0.032549	 -0.000775	 -0.023014	 -0.011170	 -0.042259	 -0.066161	  0.020105	 -0.007445	  0.013463	  0.004029
 -0.012403	  0.019736	 -0.026194	  0.037789	 -0.008683	 -0.029235	 -0.026772	 -0.016217	 -0.060144	  0.010643	  0.010675	  0.027077	  0.033703
 -0.040984	 -0.007754	 -0.013716	  0.026923	  0.013197	 -0.018153	  0.007044	  0.007955	 -0.047519	  0.049796	  0.030000	  0.060598	  0.084224
 -0.004867	 -0.037754	  0.013576	  0.016281	  0.025977	 -0.021479	  0.019617	 -0.028067	 -0.020352	  0.046458	  0.046808	  0.119279	  0.111862
 -0.019110	 -0.038449	  0.040730	  0.015044	  0.046884	 -0.010821	  0.043857	 -0.042506	 -0.033560	  0.040003	  0.126803	  0.163045	  0.113265
 -0.025720	 -0.047866	  0.015596	 -0.023530	  0.049526	 -0.006592	  0.045981	 -0.021480	 -0.030685	  0.090840	  0.185321	  0.191240	  0.136157
 -0.029267	 -0.023266	 -0.018230	 -0.005172	  0.024681	  0.010321	  0.045155	  0.004513	  0.012693	  0.090078	  0.214927	  0.175818	  0.175764
 -0.060390	 -0.009365	 -0.047575	  0.001222	  0.036627	 -0.018363	  0.019230	  0.039912	  0.043522	  0.081398	  0.212391	  0.211773	  0.158564
 -0.043990	  0.009327	 -0.042303	 -0.002810	  0.028364	 -0.043411	  0.037099	  0.063670	  0.039214	  0.109711	  0.211844	  0.255781	  0.134559
  0.039127	 -0.018354	 -0.055957	 -0.007620	  0.024891	 -0.041455	  0.041268	  0.090011	  0.014625	  0.127251	  0.206281	  0.220991	  0.140704
  0.086513	 -0.048803	 -0.064330	 -0.028542	  0.037691	 -0.038724	  0.051244	  0.072020	  0.014255	  0.107546	  0.214425	  0.167261	  0.157884
  0.107060	 -0.035814	 -0.069478	 -0.018561	  0.071712	 -0.027572	  0.039257	  0.077500	  0.038053	  0.097329	  0.200784	  0.161552	  0.203042
  0.068056	 -0.023509	 -0.088586	 -0.017963	  0.085490	 -0.016333	  0.027700	  0.074544	  0.037322	  0.081339	  0.220840	  0.192127	  0.240066
  0.024475	  0.026083	 -0.110307	 -0.043400	  0.072744	 -0.002185	  0.028610	  0.093286	  0.055714	  0.119531	  0.231322	  0.248301	  0.310350
  0.001356	  0.037336	 -0.114255	 -0.046865	 -0.006457	 -0.026364	  0.021725	  0.110882	  0.118123	  0.105286	  0.270095	  0.316761	  0.324742
  0.037090	  0.022679	 -0.098757	 -0.027785	 -0.066127	 -0.056149	  0.029247	  0.105624	  0.128188	  0.124035	  0.294315	  0.314024	  0.308107
  0.029224	  0.000447	 -0.098966	 -0.001693	 -0.076741	 -0.038485	  0.023535	  0.100538	  0.134892	  0.158728	  0.307890	  0.300000	  0.312340
  0.006433	 -0.012908	 -0.084486	 -0.011807	 -0.076735	  0.040072	  0.042356	  0.119569	  0.132727	  0.166321	  0.273960	  0.253163	  0.278403
  0.033495	 -0.014010	 -0.078431	 -0.027005	 -0.043695	  0.054195	  0.053761	  0.143907	  0.118312	  0.156681	  0.211571	  0.245504	  0.211745
  0.045743	  0.023035	 -0.045893	 -0.034066	 -0.028748	  0.033614	  0.058568	  0.139456	  0.098196	  0.124569	  0.177771	  0.194901	  0.148577
  0.037362	  0.021750	  0.014895	 -0.029869	 -0.031528	  0.096004	  0.070977	  0.143006	  0.072354	  0.090421	  0.120184	  0.137473	  0.095051
  0.003837	  0.006390	  0.007148	 -0.019983	 -0.021526	  0.152909	  0.065485	  0.131069	  0.026944	  0.062577	  0.041781	  0.105923	  0.063018
  0.000341	 -0.018575	  0.018323	 -0.000917	 -0.011437	  0.164588	  0.080073	  0.100514	  0.000960	  0.021891	 -0.035601	  0.063164	 -0.015461
 -0.015057	 -0.022428	  0.008675	  0.047470	  0.032680	  0.125925	  0.084119	  0.007697	 -0.051580	 -0.014941	 -0.080989	  0.003285	 -0.089314
  0.002590	 -0.025180	  0.024560	  0.053851	  0.038677	  0.085655	  0.071356	 -0.028782	 -0.080936	 -0.042850	 -0.111412	 -0.056038	 -0.145515
  0.036022	 -0.005771	  0.025530	  0.061427	 -0.018216	  0.077636	  0.026265	 -0.079476	 -0.114771	 -0.059062	 -0.130288	 -0.107904	 -0.196577
  0.059055	  0.026172	 -0.002079	  0.040284	  0.008074	  0.074121	 -0.005154	 -0.138499	 -0.165005	 -0.086303	 -0.168587	 -0.126956	 -0.208075
  0.065572	  0.048817	  0.008365	  0.023030	  0.006692	  0.040042	 -0.022377	 -0.183898	 -0.191821	 -0.125655	 -0.215333	 -0.100119	 -0.202206
  0.047176	  0.052836	 -0.012054	  0.033462	  0.036716	  0.016236	 -0.046743	 -0.169363	 -0.206152	 -0.132866	 -0.218633	 -0.110401	 -0.150376
  0.039662	  0.039366	 -0.019997	  0.004458	 -0.016013	 -0.033806	 -0.070995	 -0.146312	 -0.181648	 -0.137143	 -0.209304	 -0.120632	 -0.096950
  0.057115	  0.053565	 -0.017364	  0.014882	 -0.040053	 -0.070239	 -0.103030	 -0.139031	 -0.179414	 -0.081522	 -0.152698	 -0.116586	 -0.056855
  0.044531	  0.043920	 -0.003441	  0.032349	 -0.078069	 -0.096701	 -0.122374	 -0.109221	 -0.157456	 -0.055794	 -0.092748	 -0.096454	 -0.013527
  0.020007	  0.018979	 -0.017932	  0.002995	 -0.138116	 -0.098671	 -0.109654	 -0.128312	 -0.092872	  0.010835	 -0.024363	 -0.025355	  0.091813
  0.020856	  0.040809	 -0.015834	 -0.047707	 -0.113009	 -0.067681	 -0.076530	 -0.079973	 -0.016262	  0.079662	  0.023531	  0.009029	  0.142035
  0.013392	  0.057475	 -0.032566	 -0.068116	 -0.046487	 -0.056195	 -0.054526	 -0.016454	  0.019808	  0.132553	  0.096407	  0.035349	  0.150081
  0.035826	  0.062354	 -0.051493	 -0.064073	 -0.007431	 -0.037721	 -0.032578	  0.039468	  0.031699	  0.196121	  0.180092	  0.087624	  0.227559
  0.012917	  0.048445	 -0.025638	 -0.042204	  0.006485	 -0.001196	  0.010763	  0.062536	  0.076050	  0.256651	  0.215586	  0.179387	  0.280475
  0.024842	  0.052429	  0.004147	 -0.016015	  0.010655	  0.010045	  0.089739	  0.061797	  0.114170	  0.267352	  0.256112	  0.210757	  0.265719
  0.006737	  0.026615	  0.007195	  0.012555	  0.017269	  0.018876	  0.127529	  0.080425	  0.139814	  0.296046	  0.260842	  0.151545	  0.220532
  0.010410	 -0.017676	 -0.001258	  0.018367	  0.016926	  0.050451	  0.128349	  0.131967	  0.120371	  0.258272	  0.244810	  0.126659	  0.176219
  0.047253	 -0.005731	 -0.020417	  0.050926	  0.032772	  0.084843	  0.118725	  0.161865	  0.094068	  0.202649	  0.215438	  0.103934	  0.124078
  0.075745	 -0.021148	 -0.011177	  0.069623	  0.083895	  0.104312	  0.128542	  0.133565	  0.060305	  0.162589	  0.157903	  0.070332	  0.032494
  0.104709	 -0.011994	 -0.019548	  0.140491	  0.129888	  0.132030	  0.125277	  0.094116	  0.031177	  0.117881	  0.103071	  0.056980	 -0.056831
  0.084588	  0.028373	 -0.026403	  0.174236	  0.167764	  0.130777	  0.100561	  0.077866	 -0.028148	  0.092967	  0.060190	 -0.018698	 -0.040976
  0.091572	  0.069590	 -0.011697	  0.170986	  0.170271	  0.101571	  0.085503	  0.021174	 -0.036752	  0.028660	  0.030037	 -0.046005	 -0.049420
  0.100446	  0.063423	  0.031549	  0.190465	  0.118696	  0.077218	 -0.005628	 -0.007408	 -0.061435	 -0.015877	  0.017997	 -0.071277	 -0.118613
  0.076295	  0.060944	  0.049110	  0.177358	  0.100825	  0.053883	 -0.033118	 -0.036905	 -0.072481	 -0.039590	 -0.033073	 -0.074494	 -0.168818
  0.073454	  0.050977	  0.032339	  0.146501	  0.072675	  0.014730	 -0.048740	 -0.055101	 -0.087874	 -0.080109	 -0.049417	 -0.103056	 -0.138513
  0.098427	  0.050661	  0.052426	  0.135847	  0.051298	 -0.010387	 -0.041942	 -0.063628	 -0.104679	 -0.092815	 -0.059124	 -0.125213	 -0.103894
  0.092031	  0.040692	  0.042526	  0.128744	  0.051971	  0.003823	 -0.046905	 -0.067601	 -0.046530	 -0.098823	 -0.071004	 -0.101666	 -0.136361
  0.051714	  0.023690	  0.046451	  0.095033	  0.060236	 -0.036732	 -0.063006	 -0.084774	 -0.064574	 -0.105887	 -0.078591	 -0.091251	 -0.145405
  0.043020	  0.006691	  0.024937	  0.118351	  0.005067	 -0.074406	 -0.036646	 -0.079581	 -0.080941	 -0.068936	 -0.104990	 -0.115235	 -0.161019
  0.032540	  0.011629	  0.004784	  0.104917	 -0.037307	 -0.055183	  0.024778	 -0.065742	 -0.100172	 -0.074997	 -0.091174	 -0.153076	 -0.161707
  0.029808	  0.044696	 -0.010852	  0.059226	 -0.051880	 -0.039522	  0.048328	 -0.083251	 -0.119231	 -0.088590	 -0.033834	 -0.162638	 -0.158498
  0.022937	  0.054372	  0.027649	  0.052581	 -0.067330	 -0.029179	  0.041228	 -0.078303	 -0.104813	 -0.102899	 -0.036173	 -0.174376	 -0.114794
 -0.003388	  0.009630	  0.026230	  0.028553	 -0.089710	 -0.050963	  0.035741	 -0.104961	 -0.108682	 -0.088213	  0.010424	 -0.118219	 -0.040301
  0.010177	  0.007067	  0.022241	  0.014207	 -0.049334	 -0.010236	  0.014085	 -0.119447	 -0.075632	 -0.085131	  0.039686	 -0.049960	  0.035395
  0.038281	  0.009030	  0.008811	  0.034690	 -0.013024	  0.035485	 -0.025553	 -0.141240	 -0.038061	 -0.061777	  0.029928	 -0.010820	  0.063079
  0.030667	  0.028710	  0.009842	  0.020000	 -0.030921	  0.046451	 -0.045802	 -0.141204	 -0.018232	  0.007098	  0.060832	  0.007484	  0.061982
  0.020994	  0.033941	  0.023198	  0.023529	 -0.043889	  0.081860	 -0.031817	 -0.123776	  0.023074	  0.016730	  0.093200	  0.033758	  0.069725
  0.029186	  0.043656	  0.011005	  0.016412	 -0.018526	  0.101153	 -0.013513	 -0.099008	  0.039834	  0.043678	  0.078813	  0.048845	  0.052150
  0.052195	  0.020032	  0.009577	  0.029531	 -0.061114	  0.069295	 -0.001089	 -0.066196	  0.040368	  0.080115	  0.099087	  0.033794	  0.047483
  0.015359	 -0.016307	  0.033307	  0.019000	 -0.100220	  0.068351	  0.029673	 -0.038217	  0.054673	  0.057433	  0.097356	  0.032372	  0.072540
 -0.008229	 -0.059049	  0.027582	  0.006197	 -0.085349	  0.056756	  0.035645	 -0.041008	  0.043348	  0.073451	  0.025857	 -0.001843	  0.096638
 -0.000709	 -0.071774	  0.047736	  0.017165	 -0.088281	  0.088621	  0.055614	 -0.055722	  0.028853	  0.038838	 -0.009537	 -0.024509	  0.072868
  0.011698	 -0.065443	  0.015904	  0.062797	 -0.054684	  0.115349	  0.038230	 -0.064174	  0.018429	  0.004350	 -0.004473	 -0.026158	  0.073568
  0.010442	 -0.070793	  0.003048	  0.045298	 -0.012914	  0.133112	  0.019445	 -0.041727	 -0.003745	  0.040821	 -0.018261	 -0.018991	  0.051138
  0.013515	 -0.042689	  0.018070	  0.023507	  0.002574	  0.133343	 -0.024182	  0.000927	 -0.010919	  0.030376	  0.020378	 -0.013668	  0.020669
  0.020958	 -0.048107	  0.008413	  0.018745	  0.011994	  0.089608	 -0.036125	 -0.006595	  0.008603	  0.016179	  0.080884	 -0.015716	  0.043174
  0.023481	 -0.063389	  0.004213	  0.086810	  0.014021	  0.077965	 -0.038052	  0.004311	  0.015624	  0.024158	  0.101515	 -0.012319	  0.065099
  0.045036	 -0.078120	 -0.008625	  0.118355	  0.023246	  0.093347	 -0.067116	  0.038627	 -0.004369	  0.030360	  0.101033	  0.027849	  0.071763
  0.044162	 -0.043367	  0.000100	  0.139350	  0.059347	  0.085533	 -0.081091	 -0.000663	 -0.010571	  0.014913	  0.106751	  0.041698	  0.055486
  0.049810	 -0.030730	 -0.016731	  0.129156	  0.036124	  0.072247	 -0.078731	 -0.010205	  0.014528	 -0.001813	  0.118940	  0.064930	  0.074281
  0.028301	 -0.015222	 -0.001399	  0.128731	  0.025416	  0.048801	 -0.102582	  0.007841	  0.039986	  0.033979	  0.107632	  0.087749	  0.110731
 -0.020321	 -0.017268	 -0.008526	  0.095250	  0.028144	  0.033037	 -0.071007	 -0.000416	  0.036093	  0.028841	  0.099098	  0.081522	  0.098753
 -0.031862	 -0.027384	 -0.019986	  0.068017	  0.023496	  0.024322	 -0.049510	  0.000360	  0.036703	  0.044754	  0.100726	  0.096619	  0.131922
 -0.032706	 -0.013376	 -0.023555	  0.104540	 -0.002846	  0.022983	 -0.048342	 -0.020367	  0.038820	  0.058277	  0.118511	  0.118105	  0.195522
 -0.010440	 -0.005156	 -0.003506	  0.089983	 -0.013216	 -0.013905	 -0.033240	  0.006665	  0.037112	  0.049713	  0.120363	  0.137647	  0.264897
 -0.022445	  0.006892	  0.029459	  0.072347	 -0.016473	 -0.021571	 -0.020846	  0.007640	  0.008388	  0.066504	  0.101842	  0.176240	  0.277660
 -0.055254	  0.022077	  0.048370	  0.068157	 -0.007324	 -0.018357	 -0.004427	  0.017904	  0.022119	  0.131439	  0.172833	  0.245564	  0.307901
 -0.024885	  0.007682	  0.048583	  0.062477	 -0.004498	 -0.014079	 -0.021672	  0.035395	  0.078027	  0.180500	  0.263132	  0.284386	  0.317880
 -0.016320	 -0.012779	  0.041261	  0.054868	  0.002041	  0.022955	 -0.003157	  0.033313	  0.126112	  0.219335	  0.316620	  0.311468	  0.331335
 -0.010299	 -0.031132	  0.011360	  0.009593	  0.003899	  0.008170	  0.015301	  0.032782	  0.156041	  0.249383	  0.292450	  0.307413	  0.341926
 -0.033069	 -0.020261	  0.016710	  0.016535	  0.031563	 -0.000189	  0.015531	  0.042994	  0.190798	  0.239632	  0.296875	  0.277574	  0.358674
 -0.032280	 -0.036579	  0.027401	  0.033089	  0.047678	 -0.002970	  0.034110	  0.129103	  0.229715	  0.255245	  0.296160	  0.246082	  0.336568
 -0.031120	 -0.005924	  0.041837	  0.037323	  0.052923	  0.018793	  0.038745	  0.165906	  0.223903	  0.265227	  0.267257	  0.240477	  0.279600
 -0.036956	 -0.017809	  0.045882	  0.043486	  0.028774	  0.020848	  0.100885	  0.166120	  0.272370	  0.267098	  0.246137	  0.175541	  0.261189
 -0.018523	 -0.040293	  0.051496	 -0.007006	  0.012064	  0.037571	  0.144854	  0.156205	  0.256112	  0.262711	  0.187324	  0.154899	  0.215561
 -0.013777	 -0.027698	  0.035819	 -0.003199	  0.043380	  0.020253	  0.145703	  0.126007	  0.189513	  0.187964	  0.143093	  0.146137	  0.177030
 -0.002219	 -0.001553	  0.014083	  0.027509	  0.086012	  0.014108	  0.138466	  0.107806	  0.150641	  0.108399	  0.140624	  0.114201	  0.132524
 -0.014176	  0.034489	  0.017747	  0.028828	  0.122469	  0.034678	  0.114730	  0.107149	  0.130171	  0.065728	  0.140914	  0.110945	  0.095211
  0.015305	  0.046458	  0.047267	  0.015523	  0.111707	  0.057999	  0.106217	  0.110647	  0.099927	  0.080203	  0.096761	  0.084988	  0.082147
  0.017148	  0.045368	  0.118161	 -0.000135	  0.107248	  0.054805	  0.093191	  0.086745	  0.061768	  0.083649	  0.076901	  0.047034	  0.107525
  0.033069	  0.030741	  0.116123	 -0.011014	  0.127316	  0.057616	  0.071111	  0.094812	  0.039390	  0.042707	  0.015474	  0.063020	  0.086312
  0.023947	 -0.004733	  0.069047	  0.039477	  0.124627	  0.057436	  0.023467	  0.057883	  0.036782	 -0.008655	 -0.004820	  0.060898	  0.064074
  0.016850	  0.012835	  0.029572	  0.073566	  0.117381	  0.037855	  0.005318	  0.035360	  0.065099	 -0.079306	 -0.014647	  0.035857	  0.024777
  0.061366	  0.053613	  0.009242	  0.099220	  0.108834	  0.027817	 -0.035541	  0.010438	  0.050688	 -0.115786	 -0.053813	  0.042974	 -0.008964
  0.086091	  0.043380	  0.006671	  0.116263	  0.118356	 -0.009515	 -0.079427	 -0.059434	  0.027307	 -0.126284	 -0.038857	  0.056547	 -0.032553
  0.095572	  0.038541	  0.025876	  0.103923	  0.101575	  0.015496	 -0.080094	 -0.098133	 -0.021717	 -0.087814	 -0.001853	  0.059763	 -0.054365
  0.098486	  0.008090	  0.017295	  0.095727	  0.108141	  0.042049	 -0.079527	 -0.077365	 -0.073471	 -0.054113	  0.023565	  0.065578	 -0.105571
  0.084204	  0.007371	  0.057323	  0.099055	  0.077010	  0.036643	 -0.128491	 -0.043075	 -0.087781	 -0.023084	  0.057940	  0.028379	 -0.086004
  0.064975	  0.017863	  0.085325	  0.093667	  0.050045	 -0.000766	 -0.160846	 -0.060361	 -0.087496	 -0.009883	  0.060468	 -0.022456	 -0.043528
  0.084217	  0.013111	  0.039040	  0.085285	  0.022368	 -0.022802	 -0.155784	 -0.077963	 -0.067766	 -0.036015	  0.070140	 -0.022428	  0.013816
  0.069277	  0.005463	  0.030385	  0.060241	  0.003007	 -0.024489	 -0.134660	 -0.093583	 -0.059667	 -0.013768	  0.105645	 -0.008388	  0.005154
  0.064667	  0.013729	  0.043788	  0.045247	  0.030642	 -0.019131	 -0.142295	 -0.108432	 -0.081835	  0.014385	  0.088801	 -0.010776	  0.044481
  0.045724	 -0.006690	  0.025579	  0.028697	  0.023076	 -0.026680	 -0.138304	 -0.077987	 -0.103465	 -0.005062	  0.060447	  0.006455	  0.045928
  0.006967	 -0.005426	  0.018142	  0.007466	  0.017337	 -0.032203	 -0.136972	 -0.059839	 -0.099615	 -0.025189	  0.048151	 -0.009305	  0.002326
 -0.013060	  0.002471	  0.035893	  0.001785	 -0.023975	 -0.034603	 -0.156655	 -0.073550	 -0.092427	  0.016015	  0.043821	 -0.053605	 -0.045636
  0.002191	  0.003201	  0.016862	  0.001642	 -0.034871	 -0.075463	 -0.137671	 -0.038942	 -0.073193	  0.006495	  0.029846	 -0.088647	 -0.099488
  0.041135	 -0.049364	 -0.000267	  0.034460	 -0.044564	 -0.091940	 -0.137242	  0.015442	 -0.056142	 -0.016982	  0.001575	 -0.120369	 -0.185961
  0.042343	 -0.016129	 -0.011925	  0.047888	 -0.058294	 -0.099491	 -0.136884	  0.015142	 -0.055303	 -0.063887	 -0.005240	 -0.143324	 -0.290382
  0.032241	  0.004866	 -0.012957	  0.008707	 -0.059162	 -0.081757	 -0.143310	  0.006405	 -0.061901	 -0.082769	 -0.027348	 -0.182467	 -0.381648
  0.050742	  0.025050	 -0.044215	 -0.025394	 -0.067927	 -0.104490	 -0.137413	 -0.025289	 -0.052558	 -0.080786	 -0.062076	 -0.212338	 -0.465985
  0.068525	  0.056706	 -0.035557	 -0.048861	 -0.061970	 -0.128759	 -0.142283	 -0.050174	 -0.056128	 -0.060424	 -0.108217	 -0.261514	 -0.519949
  0.063936	  0.059429	 -0.000104	 -0.058375	 -0.068131	 -0.130983	 -0.162023	 -0.027619	 -0.044487	 -0.084332	 -0.161972	 -0.323582	 -0.553907
  0.076572	  0.034003	  0.025341	 -0.066150	 -0.041847	 -0.120436	 -0.209959	 -0.024455	 -0.047084	 -0.166590	 -0.232186	 -0.359280	 -0.559601
  0.076655	  0.030469	  0.003707	 -0.060349	 -0.040297	 -0.110841	 -0.197768	 -0.019494	 -0.050350	 -0.179605	 -0.290122	 -0.386967	 -0.515410
  0.066224	  0.026163	 -0.001562	 -0.006481	 -0.050965	 -0.108287	 -0.155167	 -0.039866	 -0.074491	 -0.209267	 -0.293683	 -0.434808	 -0.489107
  0.058917	  0.026026	 -0.019254	  0.052757	 -0.048644	 -0.078245	 -0.113525	 -0.080363	 -0.151376	 -0.246264	 -0.304020	 -0.449251	 -0.496875
  0.069989	  0.014481	 -0.046528	  0.013104	 -0.038015	 -0.096712	 -0.083636	 -0.149166	 -0.165092	 -0.236202	 -0.286745	 -0.452188	 -0.554382
  0.097082	  0.012307	 -0.070516	  0.009810	 -0.021652	 -0.098396	 -0.098428	 -0.161912	 -0.182508	 -0.280058	 -0.283888	 -0.463040	 -0.549792
  0.072389	 -0.000957	 -0.021995	  0.011628	 -0.024441	 -0.059398	 -0.148785	 -0.124699	 -0.208097	 -0.306367	 -0.295583	 -0.435758	 -0.527386
  0.029937	  0.002285	 -0.002283	  0.028507	 -0.050069	 -0.055457	 -0.151458	 -0.119664	 -0.233955	 -0.307009	 -0.304696	 -0.453514	 -0.504648
  0.047926	  0.006338	  0.019898	  0.034780	 -0.055438	 -0.046985	 -0.137641	 -0.120103	 -0.190409	 -0.283043	 -0.304343	 -0.476799	 -0.521719
  0.071073	  0.000712	 -0.007899	  0.036527	 -0.050643	 -0.068658	 -0.157542	 -0.140329	 -0.187710	 -0.290073	 -0.317705	 -0.494345	 -0.538620
  0.048243	  0.013395	 -0.019113	  0.076284	 -0.049647	 -0.091330	 -0.169252	 -0.130099	 -0.187991	 -0.331217	 -0.338365	 -0.487623	 -0.529168
  0.015972	  0.003018	  0.028420	  0.085365	 -0.033912	 -0.123523	 -0.149853	 -0.129753	 -0.202227	 -0.335190	 -0.361293	 -0.508428	 -0.520663
 -0.015649	  0.003614	  0.017143	  0.102663	 -0.015422	 -0.128168	 -0.129482	 -0.139689	 -0.224514	 -0.326270	 -0.351573	 -0.531611	 -0.506652
 -0.011644	 -0.012082	  0.026031	  0.081120	 -0.019447	 -0.090476	 -0.149740	 -0.133557	 -0.272690	 -0.338377	 -0.339064	 -0.527476	 -0.490665
 -0.007574	 -0.011154	  0.023148	  0.051474	 -0.059961	 -0.111454	 -0.159463	 -0.107490	 -0.280380	 -0.345188	 -0.346924	 -0.490948	 -0.488673
  0.001603	 -0.026338	 -0.000466	  0.046980	 -0.060245	 -0.095811	 -0.154573	 -0.110559	 -0.284157	 -0.316674	 -0.373330	 -0.435648	 -0.482541
  0.016101	 -0.007603	  0.011211	  0.032752	 -0.051142	 -0.075743	 -0.144963	 -0.125044	 -0.297160	 -0.286418	 -0.374054	 -0.385155	 -0.473347
  0.041812	  0.016018	 -0.004221	  0.043651	 -0.068493	 -0.073206	 -0.143007	 -0.132746	 -0.286219	 -0.306577	 -0.344712	 -0.339790	 -0.432796
  0.031563	 -0.021392	  0.004204	  0.041840	 -0.122082	 -0.099094	 -0.185979	 -0.180743	 -0.293060	 -0.328841	 -0.315087	 -0.324282	 -0.370719
  0.039251	 -0.012547	  0.027397	  0.054655	 -0.135323	 -0.094794	 -0.223804	 -0.216435	 -0.252463	 -0.354229	 -0.310548	 -0.285378	 -0.358984
  0.041337	 -0.018250	  0.039279	  0.036877	 -0.106427	 -0.088196	 -0.211182	 -0.233321	 -0.210834	 -0.332382	 -0.306689	 -0.243646	 -0.345089
  0.021193	 -0.013333	  0.024345	  0.040681	 -0.118229	 -0.107851	 -0.197683	 -0.225484	 -0.224698	 -0.289707	 -0.278146	 -0.219422	 -0.323460
  0.017309	  0.007625	  0.065467	  0.054948	 -0.131205	 -0.078056	 -0.194903	 -0.175655	 -0.202789	 -0.288012	 -0.250186	 -0.207383	 -0.282528
  0.017729	 -0.021034	  0.053575	  0.035750	 -0.122018	 -0.056129	 -0.202580	 -0.154459	 -0.190099	 -0.301918	 -0.210494	 -0.200406	 -0.279154
  0.004635	 -0.020722	  0.007859	  0.038652	 -0.132614	 -0.080883	 -0.171075	 -0.139451	 -0.158505	 -0.250788	 -0.199711	 -0.151469	 -0.285787
 -0.015868	  0.004921	  0.002230	  0.042602	 -0.120467	 -0.100161	 -0.191491	 -0.128424	 -0.119024	 -0.200992	 -0.190319	 -0.115932	 -0.252716
 -0.008208	 -0.009650	 -0.017483	  0.026178	 -0.109129	 -0.105958	 -0.147814	 -0.176294	 -0.093558	 -0.190961	 -0.155408	 -0.119907	 -0.224877
  0.013465	 -0.002960	 -0.023617	  0.017029	 -0.093730	 -0.080655	 -0.126820	 -0.159756	 -0.077602	 -0.134741	 -0.123844	 -0.140769	 -0.207011
  0.026750	 -0.026911	 -0.044694	  0.040809	 -0.061503	 -0.070808	 -0.081523	 -0.123510	 -0.125933	 -0.118251	 -0.105474	 -0.119371	 -0.194420
  0.049350	 -0.034891	 -0.008931	  0.042795	 -0.053515	 -0.049682	 -0.076304	 -0.125310	 -0.150591	 -0.113306	 -0.118570	 -0.134956	 -0.174628
  0.080391	  0.003563	  0.003990	  0.053278	 -0.066729	 -0.038325	 -0.072792	 -0.086793	 -0.130762	 -0.106067	 -0.102796	 -0.127202	 -0.166461
  0.058040	  0.019092	  0.027741	  0.068091	 -0.037904	 -0.055260	 -0.047548	 -0.047973	 -0.123636	 -0.087623	 -0.109686	 -0.105820	 -0.152167
 -0.014860	  0.020993	  0.016920	  0.088267	 -0.054594	 -0.088050	 -0.035475	 -0.031298	 -0.134978	 -0.101246	 -0.124141	 -0.106931	 -0.117551
 -0.004479	 -0.035167	  0.001916	  0.094101	 -0.051020	 -0.067427	 -0.081776	 -0.040747	 -0.125597	 -0.112200	 -0.088546	 -0.113557	 -0.087428
  0.050698	 -0.087281	  0.021514	  0.033263	 -0.041438	 -0.063062	 -0.091904	 -0.061074	 -0.109191	 -0.119699	 -0.080602	 -0.075821	 -0.063928
  0.064002	 -0.071440	 -0.012195	  0.027456	 -0.048936	 -0.059713	 -0.069633	 -0.119303	 -0.067321	 -0.086369	 -0.086112	 -0.074512	 -0.086239
  0.071492	 -0.037506	 -0.062394	  0.033908	 -0.066388	 -0.035448	 -0.079304	 -0.124963	 -0.063167	 -0.036609	 -0.076006	 -0.081814	 -0.087068
  0.070974	 -0.026788	 -0.078452	  0.036872	 -0.055385	 -0.030202	 -0.096232	 -0.110196	 -0.018117	  0.001845	 -0.056955	 -0.109187	 -0.088581
  0.077161	 -0.013892	 -0.039870	  0.057212	 -0.074600	 -0.046075	 -0.110568	 -0.094132	 -0.029118	  0.009291	 -0.051006	 -0.092546	 -0.070547
  0.063600	 -0.046923	 -0.052982	  0.042903	 -0.105444	 -0.101819	 -0.117216	 -0.069710	 -0.055340	 -0.023054	 -0.021871	 -0.023638	 -0.079040
  0.052146	 -0.037997	 -0.055472	 -0.016137	 -0.099933	 -0.139844	 -0.081962	 -0.049516	 -0.043028	 -0.019108	  0.015494	 -0.025493	 -0.087370
  0.049756	 -0.064687	 -0.059953	 -0.049438	 -0.070020	 -0.119146	 -0.089789	 -0.020260	 -0.026410	 -0.042324	  0.027464	 -0.049088	 -0.073751
  0.055493	 -0.044611	 -0.053693	 -0.058203	 -0.056987	 -0.119903	 -0.127980	 -0.026294	 -0.004811	 -0.072823	  0.031228	 -0.073712	 -0.047354
  0.064488	 -0.023959	 -0.019506	 -0.099822	 -0.060761	 -0.115259	 -0.122533	 -0.033864	 -0.040563	 -0.060485	  0.020534	 -0.052281	 -0.031723
  0.064573	 -0.012487	  0.001701	 -0.119256	 -0.055740	 -0.095975	 -0.096290	 -0.058679	 -0.056760	 -0.034737	  0.011826	 -0.052254	 -0.020398
  0.069316	  0.010260	  0.000764	 -0.108251	 -0.081486	 -0.073102	 -0.083595	 -0.070405	 -0.070217	 -0.025882	  0.025819	 -0.045773	 -0.053835
  0.062524	  0.029264	 -0.042982	 -0.045634	 -0.088393	 -0.052277	 -0.088850	 -0.076195	 -0.085053	 -0.026205	  0.055810	 -0.060935	 -0.061931
  0.063055	  0.036414	 -0.075670	 -0.019845	 -0.088985	 -0.086605	 -0.057388	 -0.059140	 -0.092646	 -0.043003	  0.045676	 -0.049796	 -0.054551
  0.071675	  0.074811	 -0.059207	  0.000115	 -0.104187	 -0.122032	 -0.037372	 -0.060027	 -0.099219	 -0.042612	  0.033991	 -0.040221	 -0.079536
  0.086329	  0.084563	 -0.029162	  0.014077	 -0.094031	 -0.122994	 -0.031008	 -0.022720	 -0.065582	 -0.030965	  0.032698	 -0.036222	 -0.117056
  0.111378	  0.065923	 -0.005693	  0.005105	 -0.075802	 -0.093832	 -0.006686	 -0.031812	 -0.025355	 -0.041667	  0.041032	 -0.057945	 -0.113623
  0.090411	  0.039976	 -0.009062	  0.010149	 -0.094325	 -0.054831	 -0.015382	 -0.029881	  0.022343	 -0.048036	  0.038318	 -0.057675	 -0.071310
  0.083197	  0.034884	 -0.021567	  0.006647	 -0.128515	 -0.052462	 -0.021542	 -0.019356	  0.023951	 -0.086283	  0.029913	 -0.058601	 -0.034283
  0.061717	  0.024789	 -0.060106	  0.006107	 -0.114845	 -0.068453	 -0.025616	 -0.023222	  0.012522	 -0.053929	  0.024160	 -0.062670	 -0.025045
  0.061476	  0.001608	 -0.067010	  0.016263	 -0.075181	 -0.071532	 -0.021978	 -0.010719	  0.028945	 -0.037436	  0.024068	 -0.049554	 -0.022122
  0.104596	 -0.006962	 -0.054702	  0.029867	 -0.073037	 -0.071381	 -0.018289	 -0.033103	  0.018758	 -0.052243	  0.017839	 -0.035811	  0.005284
  0.155278	  0.019050	 -0.040086	  0.017626	 -0.043346	 -0.057146	 -0.007517	 -0.036421	 -0.014389	 -0.002173	  0.036626	 -0.019304	  0.032754
  0.128987	  0.062731	 -0.015324	  0.000477	 -0.031752	 -0.045208	 -0.011179	  0.008302	  0.015878	  0.041286	  0.041467	 -0.019482	  0.054446
  0.108197	  0.053378	  0.013928	 -0.023188	 -0.031331	 -0.030307	 -0.013884	  0.016753	  0.041903	  0.066513	  0.082787	 -0.026008	  0.039345
  0.156309	  0.064080	  0.017114	 -0.019703	 -0.025358	  0.000661	  0.018194	 -0.023780	  0.078885	  0.058006	  0.098705	 -0.032068	  0.029757
  0.130069	  0.009684	 -0.023281	 -0.001225	 -0.014897	 -0.028804	  0.020135	 -0.032842	  0.115997	  0.038458	  0.076247	 -0.038924	  0.014252
  0.109248	 -0.032223	 -0.073711	  0.006451	  0.007624	 -0.021883	  0.025611	 -0.039075	  0.151088	  0.013404	  0.032847	 -0.017298	  0.026329
  0.092216	 -0.048329	 -0.061822	  0.022141	  0.019436	 -0.016135	  0.020118	 -0.021667	  0.128251	  0.053061	  0.037643	 -0.007343	  0.056437
  0.080804	 -0.041528	 -0.061879	  0.019975	  0.002037	 -0.041856	  0.047916	 -0.015002	  0.118218	  0.103499	  0.034887	  0.021757	  0.021662
  0.070085	 -0.067867	 -0.025099	  0.011552	 -0.015357	 -0.002855	  0.052221	 -0.045845	  0.114245	  0.133181	  0.014570	  0.037033	 -0.015352
  0.056233	 -0.062424	  0.015253	 -0.035909	 -0.012180	  0.035959	  0.026306	 -0.035618	  0.085609	  0.108057	  0.013324	  0.050101	 -0.002828
  0.000313	 -0.046319	 -0.016067	 -0.051459	 -0.000380	  0.046918	 -0.000074	 -0.033426	  0.088339	  0.087058	  0.030323	  0.075559	  0.040859
 -0.019771	 -0.051414	 -0.028667	 -0.041767	 -0.022939	  0.048082	 -0.013883	 -0.079539	  0.084162	  0.087677	  0.099873	  0.107328	  0.083681
  0.016248	 -0.049433	 -0.056286	 -0.001599	 -0.000038	  0.064755	  0.007769	 -0.073885	  0.053689	  0.075228	  0.100597	  0.098218	  0.075378
  0.053180	 -0.012857	 -0.051607	  0.012974	  0.010463	  0.079281	  0.011187	 -0.029862	  0.053881	  0.071821	  0.101526	  0.074330	  0.027345
  0.071315	  0.006577	 -0.048596	  0.017645	  0.016686	  0.080229	 -0.004127	 -0.006684	  0.046153	  0.091989	  0.107622	  0.067711	  0.024753
  0.086664	 -0.025749	 -0.010464	  0.038556	  0.030630	  0.048791	 -0.018320	 -0.006652	  0.042589	  0.104362	  0.122446	  0.090279	  0.030575
  0.075226	 -0.039457	 -0.011468	  0.039574	  0.053951	  0.034713	 -0.014885	  0.025018	  0.034932	  0.107622	  0.098826	  0.083696	  0.043147
  0.052973	 -0.048440	 -0.011218	  0.043380	  0.064467	  0.025091	  0.007328	  0.041776	  0.053626	  0.099286	  0.062626	  0.072605	  0.042633
  0.057558	 -0.020922	 -0.023262	  0.033850	  0.078345	  0.039931	  0.017953	  0.017462	  0.064701	  0.058107	  0.064116	  0.079957	  0.048269
  0.031588	 -0.022893	 -0.044054	  0.063936	  0.054557	  0.046030	  0.006650	  0.005956	  0.079600	  0.028584	  0.081609	  0.071812	  0.074197
  0.011573	 -0.035913	 -0.039139	  0.047454	  0.017173	  0.029077	  0.035319	 -0.004797	  0.031560	  0.020651	  0.069072	  0.061248	  0.091649
  0.052449	 -0.034293	 -0.051863	  0.066880	  0.015001	 -0.011390	  0.065769	  0.013569	  0.009991	  0.012285	  0.020519	  0.069109	  0.064733
  0.070171	 -0.048324	 -0.035533	  0.062128	  0.041850	 -0.053132	  0.047344	  0.008523	  0.011147	 -0.030478	  0.037624	  0.068725	  0.026591
  0.064170	 -0.032834	 -0.025545	  0.085904	  0.072979	 -0.003336	  0.008791	 -0.004000	  0.035250	 -0.041189	  0.029702	  0.083901	  0.003582
  0.068942	 -0.033278	  0.013869	  0.064351	  0.091710	  0.065467	  0.000605	  0.003969	  0.041082	 -0.040654	  0.005902	  0.103634	  0.002581
  0.041909	 -0.055760	  0.036993	  0.030729	  0.085441	  0.102099	 -0.016128	 -0.035282	 -0.004279	 -0.018656	 -0.006102	  0.074017	  0.007573
 -0.003100	 -0.012126	  0.000129	  0.040948	  0.043984	  0.081419	 -0.024079	 -0.031583	 -0.038146	  0.014466	 -0.009461	  0.030443	 -0.018105
 -0.030908	  0.046805	 -0.037696	 -0.021997	  0.028697	 -0.030140	  0.074728	 -0.013344	 -0.047998	  0.024202	 -0.092465	  0.004013	  0.007444
 -0.056018	  0.019701	 -0.035412	 -0.014659	  0.011652	 -0.058086	  0.044855	 -0.002981	 -0.025226	  0.014768	 -0.082876	  0.001187	 -0.007523
 -0.024558	  0.017830	 -0.052612	 -0.022097	  0.029694	 -0.056099	  0.008517	  0.001452	  0.007998	  0.042483	 -0.046964	  0.024275	  0.036283
 -0.017559	 -0.013539	 -0.044296	 -0.009083	  0.031225	 -0.066473	 -0.033573	  0.001318	  0.010223	  0.071992	 -0.005727	  0.031127	  0.059944
 -0.011503	 -0.025565	 -0.014470	  0.000674	  0.006175	 -0.058817	 -0.012069	  0.003863	 -0.017753	  0.053831	 -0.006524	  0.020185	  0.060005
 -0.021628	 -0.005477	  0.005564	  0.000235	  0.006340	 -0.032403	  0.007299	 -0.020748	 -0.049671	  0.046720	 -0.036220	  0.046251	  0.032906
 -0.065583	 -0.006339	 -0.019480	 -0.015290	  0.009680	 -0.018317	 -0.014468	 -0.011935	 -0.070821	  0.029380	 -0.030648	  0.021825	 -0.000377
 -0.051251	 -0.018413	 -0.024152	  0.000558	  0.005407	 -0.000266	 -0.014591	  0.004289	 -0.058813	  0.032248	 -0.015712	 -0.000381	 -0.016793
 -0.026518	 -0.029286	 -0.011143	 -0.015451	 -0.017939	  0.029882	 -0.013343	  0.019431	 -0.024243	  0.031046	 -0.004960	  0.001830	 -0.005389
  0.014927	 -0.022186	  0.020566	 -0.004247	 -0.015544	  0.077328	 -0.010124	  0.038900	 -0.004591	 -0.012680	  0.027057	 -0.038043	  0.027113
  0.021466	 -0.005887	  0.031656	 -0.029936	 -0.009660	  0.085182	  0.005196	  0.028922	 -0.014648	 -0.045787	  0.024173	 -0.017176	  0.033119
  0.041873	  0.026177	  0.046691	 -0.018876	 -0.016300	  0.054142	 -0.012683	  0.002365	 -0.012781	 -0.080207	  0.038334	 -0.004033	  0.050714
  0.039748	  0.034206	  0.021340	 -0.002099	 -0.014919	  0.039665	 -0.039552	 -0.007260	 -0.009889	 -0.111716	  0.045180	 -0.004564	  0.001412
  0.043500	  0.028630	  0.014325	  0.014430	 -0.005926	  0.018888	 -0.042407	  0.008245	 -0.027030	 -0.081182	  0.024072	  0.010062	 -0.006687
  0.039360	 -0.008334	  0.039455	  0.024774	 -0.018471	  0.010440	 -0.012690	  0.006238	  0.017433	 -0.027535	  0.031862	 -0.015795	 -0.011487
  0.012172	 -0.019307	  0.038945	  0.021926	 -0.026118	  0.014334	  0.021309	  0.011470	  0.056845	  0.000435	  0.019644	 -0.040898	 -0.002928
  0.009907	 -0.003213	  0.024111	 -0.015995	  0.007129	 -0.009250	  0.036528	 -0.028246	  0.052509	  0.024323	  0.010775	 -0.058690	 -0.023331
  0.017473	 -0.003271	  0.002453	  0.003340	  0.019822	  0.001230	 -0.002853	 -0.014620	  0.054018	  0.013427	  0.030164	 -0.029283	 -0.059183
  0.019632	 -0.007420	  0.013985	  0.040459	 -0.011845	 -0.001171	  0.010641	 -0.007977	  0.067011	  0.004731	  0.039789	  0.020514	 -0.079471
  0.045467	 -0.005112	 -0.019831	  0.063334	 -0.019097	 -0.000068	 -0.000720	 -0.019381	  0.097428	 -0.030480	  0.031048	  0.027593	 -0.095773
  0.039327	  0.021658	 -0.024472	  0.070271	 -0.006631	 -0.003536	 -0.020974	  0.015229	  0.109405	 -0.041551	  0.033123	  0.030990	 -0.079455
  0.014016	  0.049343	 -0.017102	  0.079103	  0.009021	 -0.011194	 -0.018061	  0.011804	  0.119072	 -0.028655	  0.008846	  0.030580	 -0.065474
 -0.017373	  0.061841	 -0.002782	  0.063037	  0.031184	 -0.010989	  0.011637	  0.015507	  0.101372	 -0.000034	 -0.016666	  0.014455	 -0.055274
 -0.002256	  0.069613	  0.016949	  0.020879	  0.023732	  0.030075	 -0.003639	  0.014404	  0.073957	 -0.012659	  0.012881	  0.001329	 -0.046675
 -0.008307	  0.052826	  0.013802	 -0.016445	  0.024650	  0.030603	  0.017113	  0.023814	  0.085879	  0.016334	  0.005307	  0.001371	 -0.001251
 -0.034047	  0.054413	  0.030851	 -0.054791	  0.034396	  0.025927	  0.050892	  0.003413	  0.073621	  0.018866	  0.023889	  0.001200	  0.034837
 -0.057473	  0.016114	  0.051633	 -0.054890	  0.033141	  0.042827	  0.033988	 -0.001534	  0.053779	  0.043310	  0.040366	 -0.017173	  0.040888
 -0.076847	 -0.019320	  0.066553	 -0.065425	  0.027440	  0.066757	  0.025977	 -0.056035	  0.045441	  0.046663	  0.069954	 -0.010271	  0.026425
 -0.079052	 -0.060163	  0.060123	 -0.070752	  0.027598	  0.071990	  0.035384	 -0.039589	  0.040594	  0.044555	  0.062915	 -0.018744	  0.033338
 -0.052544	 -0.048012	  0.042116	 -0.072215	 -0.015847	  0.045604	  0.059881	 -0.025297	  0.038493	  0.053673	  0.014262	 -0.020576	  0.034839
 -0.030243	 -0.003631	  0.027603	 -0.059821	 -0.036312	  0.033066	  0.058105	 -0.031204	  0.038858	  0.013066	  0.018544	 -0.005067	  0.040619
 -0.014683	  0.022293	  0.007737	 -0.051194	  0.023733	  0.023632	  0.047529	 -0.010268	  0.051896	 -0.023225	  0.064962	  0.008261	  0.038272
 -0.024352	  0.039072	  0.018566	 -0.057883	  0.042864	  0.042454	  0.027799	 -0.017978	  0.051268	 -0.067046	  0.056090	  0.002255	  0.012765
 -0.019588	  0.056508	  0.042641	 -0.078078	  0.030790	  0.043959	  0.019788	 -0.035997	  0.035887	 -0.028207	 -0.007871	 -0.008513	 -0.006401
 -0.003162	  0.087461	  0.056867	 -0.080729	  0.068065	  0.034650	  0.015431	 -0.013541	  0.022664	 -0.002619	 -0.038421	 -0.004019	  0.017567
  0.006985	  0.073201	  0.078163	 -0.100662	  0.054136	  0.027402	  0.043799	 -0.023577	  0.022117	 -0.002524	 -0.035433	 -0.007064	  0.023045
  0.012526	  0.061520	  0.076949	 -0.071019	  0.038626	  0.017534	  0.048204	 -0.007450	  0.034941	 -0.028079	 -0.006206	 -0.000392	  0.023860
  0.017612	  0.054515	  0.085951	 -0.044113	  0.015291	  0.029237	  0.053195	  0.014462	  0.055952	 -0.009985	  0.007453	  0.046961	  0.011855
 -0.030939	  0.047911	  0.101196	 -0.057919	  0.017552	  0.034287	  0.034454	  0.007834	  0.061651	  0.021446	  0.037702	  0.023786	  0.001898
 -0.033689	  0.059819	  0.110317	 -0.078078	  0.036252	  0.028937	  0.033549	 -0.019119	  0.068184	  0.026205	  0.031031	  0.009202	  0.008415
 -0.020742	  0.069070	  0.132896	 -0.061109	  0.021971	  0.010090	  0.036096	  0.022866	  0.055133	  0.026463	  0.013531	 -0.033584	  0.011969
 -0.006193	  0.062361	  0.104735	 -0.079631	  0.037319	  0.043622	  0.039607	  0.023491	  0.080780	 -0.006757	  0.040529	 -0.080056	  0.018981
 -0.020484	  0.047779	  0.090544	 -0.070470	  0.030351	  0.055277	  0.047290	  0.024491	  0.077899	  0.028923	  0.048628	 -0.068911	  0.039237
 -0.055442	  0.057335	  0.113861	 -0.087838	 -0.006707	  0.047461	  0.019186	  0.054779	  0.083360	  0.018687	  0.066493	 -0.019674	  0.044042
 -0.076490	  0.028078	  0.104492	 -0.074907	 -0.001513	  0.060672	  0.006034	  0.067419	  0.108735	  0.007770	  0.092003	 -0.028010	  0.038748
 -0.053429	  0.024181	  0.086733	 -0.089680	 -0.029072	  0.049287	 -0.048548	  0.084636	  0.109266	  0.012709	  0.072372	 -0.065321	  0.038192
 -0.043960	  0.047525	  0.082009	 -0.082850	 -0.035203	  0.024153	 -0.077951	  0.084956	  0.099036	  0.025329	  0.058214	 -0.073696	  0.033911
 -0.063043	  0.044191	  0.065804	 -0.064549	  0.009052	  0.035954	 -0.037314	  0.066352	  0.085393	  0.033771	  0.061621	 -0.062394	  0.041147
 -0.061943	  0.027579	  0.055625	 -0.059071	  0.027336	  0.000905	 -0.048966	  0.061526	  0.071927	  0.037672	  0.051700	 -0.060914	  0.044003
 -0.031983	 -0.010710	  0.072084	 -0.066897	  0.028627	 -0.001162	 -0.048166	  0.072071	  0.087527	  0.060336	  0.058399	 -0.070106	  0.072373
 -0.021083	 -0.006652	  0.057722	 -0.092126	  0.030185	 -0.002620	 -0.028947	  0.058423	  0.099998	  0.028791	  0.023047	 -0.028976	  0.060364
 -0.023073	 -0.012995	  0.033457	 -0.098918	  0.022391	 -0.033675	 -0.027050	  0.062101	  0.098000	  0.040787	  0.030066	 -0.041303	  0.060462
 -0.062366	 -0.002707	  0.053630	 -0.095509	  0.067796	 -0.028891	  0.000235	  0.053910	  0.094778	  0.069230	  0.023469	 -0.054562	  0.058283
 -0.082300	  0.002007	  0.079401	 -0.069194	  0.090476	  0.014688	  0.001009	  0.047261	  0.096396	  0.057621	  0.043663	 -0.053859	  0.051903
 -0.093320	  0.006913	  0.076876	 -0.083523	  0.112347	  0.031951	  0.017579	  0.049925	  0.099460	  0.044339	  0.051393	 -0.040279	  0.039948
 -0.055566	 -0.013374	  0.075656	 -0.100651	  0.082328	  0.037560	  0.058111	  0.049261	  0.072768	  0.029536	  0.042900	 -0.014500	  0.059708
 -0.036372	 -0.023226	  0.062455	 -0.091288	  0.037655	  0.091137	  0.067796	  0.078198	  0.031964	  0.010772	  0.048885	  0.004140	  0.097179
 -0.053037	 -0.039008	  0.064088	 -0.111823	  0.012891	  0.135149	  0.029481	  0.079725	  0.001324	  0.032620	  0.054468	  0.014368	  0.115743
 -0.016675	 -0.070254	  0.068691	 -0.091087	  0.031666	  0.130817	  0.013740	  0.076432	  0.029689	  0.028364	  0.055721	  0.014551	  0.100724
  0.020821	 -0.034470	  0.063274	 -0.074338	  0.039613	  0.098820	  0.020759	  0.084704	  0.026450	  0.014210	  0.079681	 -0.009600	  0.060633
  0.068715	 -0.034038	  0.076280	 -0.013328	  0.023003	  0.082698	  0.016452	  0.068799	  0.052073	  0.047971	  0.123983	 -0.023480	  0.043616
  0.070222	 -0.068396	  0.078420	 -0.029219	  0.014273	  0.074981	 -0.005924	  0.067392	  0.097901	  0.105494	  0.115615	 -0.037583	  0.025269
  0.035609	 -0.066314	  0.056364	 -0.073849	  0.025958	  0.066945	 -0.026741	  0.042530	  0.119185	  0.089171	  0.084499	 -0.029113	  0.022839
  0.071922	 -0.029594	  0.058645	 -0.045529	  0.034246	  0.033169	 -0.023054	  0.050248	  0.108358	  0.067656	  0.103834	 -0.038071	  0.033718
  0.044320	  0.014732	  0.048591	 -0.043737	  0.043494	  0.021482	 -0.053922	  0.063232	  0.074627	  0.090470	  0.122175	 -0.041082	  0.052184
  0.014005	  0.037292	  0.061547	 -0.066075	  0.036171	  0.047875	 -0.038503	  0.058376	  0.062633	  0.112984	  0.090141	 -0.060820	  0.068113
  0.008351	  0.002724	  0.049979	 -0.078747	  0.017430	  0.028081	 -0.020260	  0.040771	  0.071810	  0.113462	  0.054750	 -0.088080	  0.053882
  0.003752	  0.024764	  0.017583	 -0.094837	  0.030703	  0.009325	 -0.023421	  0.047137	  0.094951	  0.120753	  0.086923	 -0.078498	  0.042957
  0.012706	  0.046458	  0.004100	 -0.092787	  0.029659	  0.047179	 -0.030532	  0.046347	  0.085634	  0.135621	  0.110674	 -0.061324	  0.028963
 -0.002549	  0.015995	  0.035726	 -0.094973	  0.031981	  0.063220	 -0.016318	  0.007656	  0.088678	  0.103950	  0.096182	 -0.053159	  0.048953
  0.029378	  0.006276	  0.056250	 -0.095692	  0.025670	  0.053446	 -0.016712	  0.028492	  0.057709	  0.087850	  0.063234	 -0.054679	  0.054424
  0.018507	  0.010049	  0.043658	 -0.048918	 -0.004071	  0.068117	 -0.031688	  0.063167	  0.082933	  0.033438	  0.056629	 -0.053373	  0.078035
  0.022055	  0.004457	  0.056904	 -0.031870	  0.012430	  0.091456	 -0.023614	  0.072315	  0.080330	  0.062234	  0.052288	 -0.047184	  0.083719
  0.038770	  0.019599	  0.053660	  0.011843	  0.016943	  0.081174	  0.009283	  0.074452	  0.071364	  0.098221	  0.049024	 -0.047674	  0.111540
  0.033662	  0.037848	  0.033084	 -0.007376	  0.027371	  0.075350	  0.051107	  0.024557	  0.037974	  0.094838	  0.054465	 -0.014798	  0.078549
  0.004954	  0.049253	  0.036005	  0.009051	  0.019083	  0.080503	  0.075377	 -0.012483	  0.032695	  0.132463	  0.042452	  0.017288	  0.072776
  0.002022	  0.043712	  0.017422	  0.007211	  0.014725	  0.064153	  0.043376	  0.011450	  0.029136	  0.114387	  0.021357	  0.016351	  0.073011
  0.001009	  0.019658	  0.005405	 -0.024858	  0.005233	  0.043294	  0.026200	  0.037679	  0.016457	  0.096815	  0.024993	  0.011274	  0.046496
 -0.009078	  0.039738	  0.011134	  0.012812	  0.011966	  0.045740	  0.049480	  0.028920	  0.026962	  0.117625	  0.045917	  0.015712	  0.033706
 -0.010563	  0.043301	  0.042483	  0.012710	  0.021345	  0.030188	  0.016061	 -0.001016	  0.028355	  0.139344	  0.069512	 -0.006703	  0.077194
  0.033394	  0.027417	  0.048742	 -0.002655	  0.019319	  0.010365	  0.006227	  0.019689	  0.020302	  0.131634	  0.069106	 -0.024812	  0.106873
  0.038477	  0.025637	  0.055623	 -0.031973	  0.009829	 -0.007066	  0.029050	  0.034975	  0.000564	  0.153538	  0.081143	 -0.061402	  0.085719
  0.024881	  0.006589	  0.020702	 -0.042329	  0.009580	  0.004475	  0.033866	  0.053093	  0.008128	  0.146453	  0.058003	 -0.056774	  0.071456
  0.057998	  0.012225	 -0.002214	 -0.063645	  0.025285	  0.011816	  0.026909	  0.070763	  0.003879	  0.175840	  0.057414	 -0.033268	  0.067045
  0.065449	  0.043165	  0.032956	 -0.075176	  0.046607	  0.033389	  0.011817	  0.066105	  0.022956	  0.180053	  0.084684	 -0.020024	  0.127726
  0.077290	  0.027280	  0.047421	 -0.075992	  0.027559	  0.037374	 -0.025149	  0.036497	  0.032130	  0.150429	  0.092247	  0.011649	  0.122487
  0.104021	  0.018475	  0.062281	 -0.111236	  0.034964	  0.065003	 -0.054239	  0.021298	  0.015698	  0.107782	  0.079896	  0.017178	  0.094098
  0.088456	  0.005197	  0.050365	 -0.083502	  0.011999	  0.044757	 -0.067504	  0.035872	  0.015211	  0.113236	  0.097728	  0.021660	  0.119443
  0.023739	  0.003760	  0.040140	 -0.064782	 -0.001658	  0.010907	 -0.037828	  0.032878	 -0.001712	  0.092876	  0.119483	  0.004950	  0.112137
  0.014859	 -0.013044	  0.039786	 -0.015392	  0.034018	  0.010337	 -0.018467	  0.030581	  0.010995	  0.085891	  0.082561	 -0.033553	  0.103120
  0.028898	 -0.018864	  0.024004	  0.021379	  0.024230	  0.006144	  0.001315	  0.009956	  0.007246	  0.123567	  0.061767	 -0.063772	  0.079275
  0.036351	 -0.014765	 -0.012377	  0.000454	  0.021202	  0.018635	  0.045873	  0.014892	  0.026670	  0.103264	  0.056942	 -0.062527	  0.066692
  0.029914	 -0.007673	  0.028961	  0.014099	  0.041706	  0.016784	  0.047733	  0.050199	  0.044735	  0.085872	  0.071837	 -0.054881	  0.060204
  0.014032	  0.006416	  0.034557	  0.049478	  0.064618	  0.032253	  0.054276	  0.058810	  0.054501	  0.056614	  0.106926	 -0.088562	  0.049054
  0.029833	  0.014517	  0.030115	  0.033642	  0.062727	  0.019428	  0.027040	  0.014571	  0.086243	  0.042326	  0.084697	 -0.099409	  0.054250
  0.025154	  0.021992	  0.036414	  0.001023	  0.066851	 -0.018963	  0.011466	 -0.004549	  0.108859	  0.042855	  0.111178	 -0.072638	  0.101028
 -0.003288	  0.011551	  0.050868	 -0.032096	  0.050415	 -0.045888	  0.001786	  0.032647	  0.069885	  0.025122	  0.109898	 -0.022031	  0.121876
 -0.018492	 -0.004538	  0.050308	 -0.001154	  0.049272	 -0.023566	  0.028333	  0.018295	  0.055083	  0.072982	  0.081446	  0.000956	  0.114969
 -0.013119	 -0.009522	  0.040309	  0.008367	  0.027349	 -0.016237	  0.046280	  0.007884	  0.029778	  0.114801	  0.070708	 -0.034328	  0.110934
 -0.026866	  0.004301	  0.000476	  0.031654	  0.028145	  0.015406	  0.067047	 -0.029081	  0.048272	  0.114035	  0.071566	 -0.033039	  0.124421
 -0.033092	  0.004725	 -0.013458	  0.040769	  0.041065	  0.029701	  0.070959	 -0.052059	  0.057066	  0.094769	  0.089625	 -0.042921	  0.126330
 -0.013033	  0.010667	 -0.048665	  0.065347	  0.081358	  0.051116	  0.081690	 -0.046247	  0.042230	  0.097624	  0.066685	 -0.051157	  0.095849
  0.024033	  0.005937	 -0.034929	  0.011194	  0.077913	  0.056190	  0.076436	 -0.029451	  0.050890	  0.123346	  0.028325	 -0.055768	  0.081035
  0.015510	 -0.007524	 -0.012093	  0.000949	  0.079598	  0.056253	  0.056098	 -0.037735	  0.046936	  0.145538	  0.023755	 -0.043071	  0.078865
  0.016442	 -0.007821	 -0.011874	  0.021807	  0.079580	  0.066211	  0.065261	 -0.023784	  0.039385	  0.147085	  0.037808	 -0.024717	  0.106694
  0.002428	 -0.013657	 -0.001287	  0.014159	  0.064898	  0.105447	  0.056624	  0.032411	  0.085290	  0.120347	  0.033067	 -0.036611	  0.135721
  0.000827	 -0.036575	  0.029443	  0.002619	  0.044676	  0.086165	  0.042782	  0.085931	  0.074980	  0.123700	  0.032635	 -0.041887	  0.146316
  0.001127	 -0.026227	  0.020104	 -0.001773	  0.036463	  0.088138	  0.032116	  0.072325	  0.055474	  0.133215	  0.052809	 -0.046542	  0.127544
  0.007845	 -0.025170	  0.030211	 -0.057510	  0.011529	  0.092853	  0.023205	  0.044033	  0.057680	  0.150865	  0.048400	 -0.059883	  0.113390
  0.028452	 -0.038392	  0.017680	 -0.112011	  0.010358	  0.029120	 -0.005952	  0.044359	  0.045954	  0.162796	  0.044532	 -0.053646	  0.144043
  0.020978	 -0.026304	 -0.003337	 -0.073255	  0.012006	  0.010163	  0.003906	  0.040233	  0.020842	  0.145473	  0.062170	 -0.061471	  0.139420
  0.007210	 -0.002518	 -0.001273	 -0.035125	 -0.000994	  0.021106	  0.004846	  0.018697	 -0.002489	  0.141970	  0.088218	 -0.054651	  0.128361
  0.019191	  0.025470	  0.007727	 -0.021412	  0.040315	 -0.006179	  0.010862	 -0.019046	 -0.016020	  0.161136	  0.076017	 -0.039397	  0.151365
  0.019608	 -0.001226	  0.039321	 -0.015003	  0.047804	 -0.022466	  0.053968	 -0.042229	 -0.001771	  0.201037	  0.055695	 -0.055806	  0.131127
  0.008069	 -0.014685	  0.034275	 -0.021784	  0.037628	  0.000688	  0.074118	 -0.028706	  0.012673	  0.204158	  0.060343	 -0.047156	  0.118348
 -0.004326	 -0.015094	  0.051338	 -0.006454	  0.081906	  0.022015	  0.059393	 -0.020087	  0.002494	  0.191096	  0.055009	 -0.044905	  0.058895
 -0.026973	  0.029727	  0.064499	 -0.036324	  0.068148	  0.050783	  0.072114	 -0.017856	  0.023185	  0.182588	  0.089679	 -0.078526	  0.058796
 -0.015291	  0.047066	  0.065639	 -0.046675	  0.038823	  0.078763	  0.098417	  0.007912	 -0.011558	  0.174084	  0.050018	 -0.072969	  0.065546
  0.005802	  0.029568	  0.051696	 -0.053639	  0.049594	  0.061423	  0.077918	  0.008745	 -0.065733	  0.173979	  0.060280	 -0.056775	  0.077482
  0.005656	  0.033748	  0.058148	 -0.083810	  0.052029	  0.070948	  0.066425	  0.004787	 -0.081197	  0.169464	  0.065610	 -0.075913	  0.097365
 -0.005992	  0.005475	  0.069694	 -0.084384	  0.063434	  0.080472	  0.074851	 -0.010256	 -0.074827	  0.171703	  0.061974	 -0.058149	  0.075541
  0.002530	 -0.034086	  0.062443	 -0.094248	  0.073517	  0.061563	  0.044287	  0.000740	 -0.064756	  0.165269	  0.061891	 -0.065848	  0.053570
 -0.020877	 -0.023835	  0.102099	 -0.064519	  0.052231	  0.055357	  0.037475	  0.027431	 -0.072134	  0.105315	  0.077309	 -0.077991	  0.039371
 -0.035930	  0.002984	  0.132671	 -0.037241	  0.007158	  0.056329	  0.074314	 -0.014554	 -0.061684	  0.084030	  0.068710	 -0.065087	  0.027146
 -0.035939	  0.034739	  0.112906	 -0.001997	  0.011363	  0.067484	  0.065279	 -0.038993	 -0.042123	  0.116059	  0.067239	 -0.067566	  0.040316
 -0.034882	  0.012504	  0.117137	  0.019246	  0.048748	  0.047102	  0.046450	 -0.012563	 -0.024995	  0.132616	  0.056567	 -0.056017	  0.041282
 -0.013063	  0.017528	  0.080104	  0.011237	  0.087413	  0.027556	  0.038506	 -0.008883	 -0.030253	  0.136081	  0.053916	 -0.019027	  0.044538
 -0.012597	  0.021965	  0.061845	  0.009942	  0.063855	  0.019693	  0.031701	  0.001749	 -0.006641	  0.123380	  0.050853	 -0.038360	  0.043361
  0.004964	 -0.007231	  0.074344	 -0.012491	  0.064151	  0.001073	  0.023023	  0.008117	 -0.003937	  0.110345	  0.027289	 -0.021900	  0.013822
  0.015890	 -0.024033	  0.071808	  0.010567	  0.055724	  0.022349	  0.008443	  0.001945	 -0.006373	  0.109026	  0.043491	 -0.032148	  0.045959
  0.005230	 -0.017212	  0.031829	  0.030947	  0.037142	  0.046273	 -0.017700	  0.043567	 -0.030124	  0.113031	  0.042823	 -0.035022	  0.075077
  0.007428	 -0.016762	  0.016089	  0.045572	  0.018355	  0.062734	 -0.044991	  0.032092	 -0.058350	  0.060741	  0.038370	 -0.025801	  0.085912
  0.017785	  0.000208	  0.025271	  0.035277	  0.016588	  0.059002	 -0.023329	  0.040915	 -0.045367	  0.027685	  0.025917	 -0.013834	  0.102013
  0.015094	 -0.005016	  0.000305	  0.019867	 -0.007264	  0.034060	  0.008728	  0.057867	 -0.047904	  0.077553	  0.016705	 -0.013524	  0.103795
  0.005450	 -0.038543	 -0.006294	  0.003510	  0.015082	  0.063453	  0.029045	  0.051245	 -0.022998	  0.119678	 -0.010567	  0.026164	  0.078148
 -0.005950	 -0.022765	  0.002361	 -0.007537	  0.010289	  0.044146	  0.024667	  0.044228	  0.007196	  0.113749	 -0.047901	 -0.003195	  0.050383
 -0.032250	  0.001793	 -0.007467	 -0.033678	  0.009260	  0.031133	  0.034494	  0.011528	  0.003039	  0.115536	 -0.054854	 -0.046272	  0.026160
 -0.054912	  0.033316	 -0.009566	 -0.014481	  0.025249	  0.049177	  0.075873	 -0.005229	 -0.002214	  0.106421	 -0.077003	 -0.097637	  0.025532
 -0.050191	  0.012130	 -0.016125	 -0.000373	  0.056001	  0.022243	  0.056495	  0.005462	 -0.058103	  0.085689	 -0.042534	 -0.105379	  0.046071
 -0.021979	  0.026112	 -0.028436	 -0.017501	  0.092111	  0.004853	  0.047636	  0.025749	 -0.105544	  0.071810	 -0.030372	 -0.086281	  0.046583
 -0.038030	  0.014313	 -0.053870	 -0.036444	  0.071242	  0.010665	  0.022838	  0.036610	 -0.101029	  0.093564	 -0.038711	 -0.105439	  0.041994
 -0.039853	  0.004079	 -0.088250	 -0.046031	  0.053342	 -0.003333	  0.003429	  0.030905	 -0.082303	  0.106139	 -0.013328	 -0.123870	  0.045112
 -0.046528	 -0.016029	 -0.084699	 -0.036063	  0.058809	 -0.006962	  0.010564	  0.023084	 -0.081738	  0.076419	 -0.003399	 -0.112070	  0.041823
 -0.074458	 -0.041158	 -0.080323	 -0.019436	  0.092703	  0.001254	  0.012913	  0.007297	 -0.061772	  0.054186	 -0.035975	 -0.122198	  0.047299
 -0.072131	 -0.056788	 -0.040147	  0.004147	  0.106536	  0.018326	  0.017364	  0.010560	 -0.050899	  0.055500	 -0.034105	 -0.125809	  0.056606
 -0.034005	 -0.039649	 -0.008729	  0.036089	  0.098603	  0.047201	  0.018409	  0.029271	 -0.042393	  0.068898	 -0.025597	 -0.095436	  0.096300
 -0.035072	 -0.027030	  0.008467	  0.031932	  0.069725	  0.032675	  0.019371	  0.000771	 -0.054866	  0.075552	 -0.049866	 -0.054085	  0.093654
 -0.042200	 -0.037296	  0.016813	  0.035820	  0.068835	  0.045617	  0.005966	 -0.014866	 -0.064329	  0.053466	 -0.050006	 -0.046091	  0.079877
 -0.014942	 -0.014116	  0.011582	  0.043341	  0.062353	  0.042418	 -0.013533	 -0.029413	 -0.069995	  0.025239	 -0.085471	 -0.064852	  0.048585
 -0.009809	 -0.034041	  0.039931	  0.032938	  0.042965	  0.053356	  0.000819	  0.002179	 -0.072875	  0.007389	 -0.110948	 -0.049131	  0.040788
 -0.030049	 -0.028437	  0.024404	  0.012166	  0.046714	  0.036730	  0.025372	  0.022102	 -0.069625	 -0.002400	 -0.064983	 -0.002507	  0.056463
  0.001008	 -0.017069	  0.019157	  0.039282	  0.051545	  0.006902	  0.008535	  0.022911	 -0.090604	 -0.012208	 -0.061628	  0.005807	  0.050090
  0.015573	 -0.011969	  0.039241	  0.044648	  0.046150	  0.041339	  0.034601	 -0.011316	 -0.085723	 -0.009236	 -0.066736	  0.011628	  0.033073
  0.009482	 -0.007272	  0.043379	  0.037745	  0.021194	  0.035219	  0.030169	 -0.020037	 -0.044763	  0.009672	 -0.065553	  0.030732	  0.037277
 -0.002711	 -0.011131	  0.031882	  0.045734	  0.039898	  0.049599	  0.020658	 -0.020700	 -0.071359	 -0.015053	 -0.062793	  0.051268	  0.028293
 -0.038707	 -0.026074	  0.050861	  0.063696	  0.017657	  0.071604	  0.002115	 -0.021612	 -0.071560	 -0.003259	 -0.072960	  0.008524	  0.050015
 -0.020404	  0.003667	  0.068412	  0.064674	 -0.030275	  0.082704	  0.003835	 -0.002126	 -0.086103	 -0.008786	 -0.088242	 -0.015659	  0.056230
 -0.014178	  0.010394	  0.048351	  0.068136	 -0.072352	  0.072653	  0.047337	  0.001049	 -0.089481	 -0.040790	 -0.068483	 -0.011116	  0.041871
 -0.027669	  0.009233	  0.043407	  0.073809	 -0.049053	  0.060522	  0.042811	 -0.035571	 -0.083675	 -0.036887	 -0.069929	 -0.005837	  0.054769
 -0.044060	  0.014856	  0.064352	  0.039223	 -0.010116	  0.060226	  0.034607	 -0.088939	 -0.063546	 -0.039339	 -0.059702	 -0.003085	  0.070689
 -0.028457	  0.017185	  0.057822	 -0.012263	  0.011132	  0.054988	  0.030032	 -0.088588	 -0.043356	 -0.045361	 -0.048993	 -0.029974	  0.051403
 -0.033908	  0.011206	  0.052769	 -0.024155	  0.030358	  0.041108	  0.001585	 -0.063422	 -0.035290	 -0.049555	 -0.059133	 -0.026079	  0.030116
 -0.038793	  0.022666	  0.057728	 -0.013001	  0.045993	  0.063073	  0.009982	 -0.054028	 -0.032391	 -0.025869	 -0.060152	 -0.028026	  0.059344
 -0.041277	  0.050804	  0.044355	 -0.002043	  0.049426	  0.041503	  0.023568	 -0.053001	 -0.020573	 -0.009039	 -0.072835	 -0.027872	  0.047770
 -0.064134	  0.040253	  0.030314	 -0.005954	  0.033951	  0.014993	  0.009509	 -0.059894	  0.015706	 -0.027590	 -0.052295	 -0.013325	  0.039429
 -0.046469	  0.032477	  0.036454	  0.001768	  0.021764	  0.003137	 -0.007405	 -0.060757	 -0.007328	 -0.000560	 -0.010778	  0.003455	  0.023638
 -0.023077	  0.041490	  0.048362	 -0.029854	  0.062540	 -0.023022	 -0.005607	 -0.046690	 -0.002709	  0.002140	  0.021011	 -0.036996	 -0.001950
 -0.053449	  0.019713	  0.042833	 -0.056732	  0.063251	 -0.023609	 -0.001479	 -0.032678	  0.002228	  0.015930	  0.013059	 -0.066616	  0.007177
 -0.064281	  0.008825	  0.024773	 -0.053779	  0.068172	  0.005358	 -0.018534	 -0.044347	  0.020625	  0.032875	  0.017093	 -0.062195	  0.026127
 -0.039028	 -0.003352	  0.012086	 -0.034703	  0.075451	  0.005163	 -0.025685	 -0.042567	 -0.030432	  0.055978	  0.003940	 -0.017373	  0.061784
 -0.019081	  0.015959	 -0.027695	  0.001287	  0.049018	 -0.028568	 -0.023121	 -0.034808	 -0.069126	  0.062440	  0.012297	 -0.007974	  0.062254
 -0.030820	  0.031157	 -0.036189	  0.017462	  0.022249	 -0.040929	 -0.002896	 -0.036126	 -0.082712	  0.021004	  0.029835	 -0.009798	  0.030941
 -0.023825	  0.029615	 -0.042855	  0.007367	 -0.005527	 -0.044430	 -0.008269	 -0.037711	 -0.059595	 -0.014911	  0.020156	  0.015243	  0.049954
 -0.007562	  0.025662	 -0.044442	  0.003570	 -0.025834	 -0.037001	  0.011780	 -0.041421	 -0.044117	 -0.001445	 -0.008911	  0.020458	  0.050314
  0.010654	  0.034392	 -0.054444	  0.031144	 -0.019979	 -0.001942	  0.003762	 -0.055920	 -0.057159	  0.034396	 -0.060579	 -0.022678	  0.032094
  0.026839	  0.022299	 -0.060765	  0.052954	  0.006215	 -0.007658	  0.025415	 -0.076968	 -0.075338	  0.070898	 -0.052822	 -0.015400	  0.030867
  0.033603	 -0.002553	 -0.045358	  0.008072	  0.000352	 -0.048260	  0.016875	 -0.064422	 -0.097134	  0.059970	 -0.041457	  0.006117	  0.035402
  0.016258	 -0.018666	 -0.067732	 -0.023003	  0.021251	 -0.035296	 -0.001110	 -0.038221	 -0.052566	  0.062186	 -0.034915	  0.021157	  0.050902
 -0.002428	 -0.038373	 -0.045991	 -0.021133	  0.040507	 -0.011752	  0.036271	 -0.043467	 -0.035661	  0.083011	 -0.047292	  0.013136	  0.059093
 -0.025638	  0.007571	  0.004762	 -0.007380	  0.005668	  0.015577	  0.057327	 -0.015240	 -0.036039	  0.100905	 -0.059151	 -0.011942	  0.071410
 -0.041473	  0.057763	  0.037277	 -0.019482	 -0.015300	  0.026480	  0.073798	 -0.012300	 -0.047337	  0.096301	 -0.049007	 -0.004595	  0.106634
 -0.023495	  0.083205	  0.009151	 -0.025648	 -0.024043	  0.024918	  0.068929	 -0.029062	 -0.039606	  0.089939	 -0.043371	 -0.030197	  0.121510
  0.025553	  0.100499	 -0.033180	 -0.006568	  0.015315	 -0.000560	  0.045706	 -0.048386	 -0.002602	  0.086198	 -0.053375	 -0.043070	  0.092432
  0.033673	  0.080534	 -0.032709	 -0.013102	  0.017609	 -0.032650	  0.031904	 -0.070868	  0.014701	  0.091454	 -0.039646	 -0.035235	  0.056165
 -0.006955	  0.064465	 -0.047233	 -0.009465	  0.003635	 -0.016530	  0.004481	 -0.048506	  0.009288	  0.119155	 -0.061439	  0.016835	  0.059443
 -0.020161	  0.068547	 -0.045506	 -0.009461	  0.006055	 -0.020606	  0.002300	 -0.041357	  0.037187	  0.162132	 -0.088939	  0.001733	  0.030235
 -0.020311	  0.041644	 -0.005582	  0.015697	  0.001945	 -0.008920	  0.015548	 -0.057482	  0.062480	  0.190221	 -0.091300	  0.022517	  0.010341
 -0.015284	  0.031284	  0.012231	  0.026625	  0.017159	  0.038342	  0.007688	 -0.043057	  0.035273	  0.209069	 -0.076434	  0.020704	 -0.009889
  0.013914	  0.033502	  0.030979	  0.005885	  0.010583	  0.057599	  0.025704	 -0.022034	  0.010382	  0.223318	 -0.045178	 -0.006526	  0.002857
  0.001448	  0.047665	  0.071000	 -0.001961	 -0.018918	  0.053453	  0.020612	 -0.008761	  0.016082	  0.210028	 -0.010047	 -0.012380	  0.038055
 -0.025897	  0.043968	  0.070574	  0.002786	 -0.023597	  0.051260	  0.010560	  0.036229	  0.007615	  0.180757	 -0.037101	  0.000144	  0.026908
 -0.020966	  0.064483	  0.089107	 -0.006552	 -0.028150	  0.067795	  0.033913	  0.032473	  0.015413	  0.169876	 -0.052017	  0.010083	  0.012813
 -0.007740	  0.076152	  0.052054	 -0.012307	  0.008434	  0.024882	  0.053613	  0.013666	  0.039611	  0.179987	 -0.073945	  0.012351	  0.027611
 -0.046929	  0.079533	  0.030027	  0.010362	  0.011447	 -0.021317	  0.059816	  0.029143	  0.035779	  0.194179	 -0.062917	 -0.001232	  0.093292
 -0.039672	  0.049653	  0.031656	  0.005086	 -0.013514	 -0.072894	  0.078791	  0.007511	  0.065840	  0.135252	 -0.042570	 -0.013214	  0.080080
 -0.056394	  0.039009	  0.050272	 -0.022353	 -0.010275	 -0.089011	  0.049838	  0.031824	  0.071962	  0.103246	 -0.018774	 -0.032824	  0.075827
 -0.081134	  0.055326	  0.055727	 -0.016235	 -0.006680	 -0.045777	  0.003135	  0.052957	  0.066678	  0.095713	 -0.004525	 -0.078766	  0.069837
 -0.067183	  0.049254	  0.049053	  0.003879	 -0.052485	 -0.013487	 -0.002327	  0.031431	  0.065026	  0.113421	  0.035844	 -0.068506	  0.043913
 -0.083303	  0.057629	  0.020452	  0.014875	 -0.073287	  0.006621	 -0.023406	  0.020736	  0.042191	  0.136631	  0.054373	 -0.058228	  0.046142
 -0.050882	  0.062331	  0.014865	  0.046819	 -0.032580	  0.017797	 -0.021499	  0.018090	  0.040951	  0.136992	  0.051937	 -0.043124	  0.055960
 -0.016163	  0.061007	  0.035500	  0.064378	  0.016397	  0.023831	 -0.024804	  0.003069	  0.075389	  0.133108	  0.078970	 -0.050821	  0.053044
  0.014011	  0.062884	  0.041681	  0.026647	  0.062594	  0.036959	 -0.050934	  0.036001	  0.121508	  0.154399	  0.080013	 -0.055039	  0.021333
  0.007741	  0.044552	  0.066427	  0.013458	  0.038647	  0.034520	 -0.016405	  0.063589	  0.148214	  0.200911	  0.090493	 -0.025076	  0.013796
 -0.012797	  0.019667	  0.031178	  0.006908	  0.036932	  0.058428	 -0.016061	  0.076045	  0.132615	  0.199521	  0.083129	 -0.019805	 -0.002083
 -0.055820	 -0.019715	  0.018646	 -0.018221	  0.008332	  0.070576	 -0.017736	  0.091265	  0.097499	  0.145660	  0.052097	  0.023713	  0.017324
 -0.041947	 -0.027909	  0.012991	 -0.031853	 -0.011333	  0.067475	 -0.015296	  0.084476	  0.070733	  0.103759	  0.059546	  0.029663	  0.017217
 -0.043754	 -0.039839	  0.004890	 -0.048322	 -0.029313	  0.061508	 -0.015271	  0.064414	  0.042958	  0.048982	  0.096140	 -0.000859	  0.002025
 -0.014954	 -0.025701	 -0.006815	 -0.083077	 -0.030073	  0.053857	  0.013218	  0.045231	  0.039215	  0.041007	  0.100995	 -0.002517	 -0.008225
  0.019591	  0.007695	 -0.007875	 -0.093169	 -0.040491	  0.025015	 -0.008241	  0.029589	  0.069818	  0.066997	  0.093865	 -0.029378	 -0.008245
  0.031078	  0.015498	  0.019936	 -0.070889	 -0.055317	  0.006793	 -0.010078	  0.022452	  0.098812	  0.058799	  0.071481	 -0.014575	 -0.002854
  0.044029	  0.026764	  0.044599	 -0.038294	 -0.015736	  0.011542	 -0.014150	  0.041041	  0.114445	  0.072945	  0.060883	  0.004000	 -0.014088
  0.049738	  0.031328	  0.060141	 -0.024387	 -0.001944	  0.009097	 -0.046221	  0.036639	  0.124986	  0.087715	  0.066807	  0.045593	 -0.004530
