# Supplementary material for: A fluorescent photoimmunoconjugate for imaging of cholesteatoma
Source: Sci Rep. 2022 Nov 19;12:19905. doi: 10.1038/s41598-022-22072-9 (PMC9675863; doi:10.1038/s41598-022-22072-9)
Supplement: Supplementary file 2 — Supplementary Information 2. [file 41598_2022_22072_MOESM2_ESM.zip › Data/ABR-33-6]

:RUN-6	LEVEL SWEEP	TEMP:NaN	5/13/2018	10:44 AM	NaNHR:
:SW EAR: R	SW FREQ: 32.00	# AVERAGES: 512	REP RATE (/sec): 40	DRIVER: RS Tweeter	SAMPLE (�sec): 40	
:NOTES-
:CHAMBER-CH4B-PXI
:CFTS Version: V2.7.2 (R850)
:LEVELS:20;25;30;35;40;45;50;55;60;65;70;75;80;
:DATA
  0.006412	  0.023935	 -0.026636	 -0.003486	 -0.018190	 -0.035458	 -0.073837	 -0.068764	 -0.002000	  0.064071	 -0.082528	 -0.073599	 -0.027498
  0.018465	  0.014090	  0.024166	  0.036502	 -0.011008	 -0.057756	 -0.022421	 -0.073816	 -0.021229	  0.037571	 -0.039109	 -0.073928	 -0.047856
 -0.000330	 -0.009912	  0.025396	  0.037115	  0.011948	 -0.027312	 -0.025779	 -0.064301	 -0.026596	  0.013015	  0.022685	 -0.064103	 -0.055982
 -0.012765	 -0.015496	  0.002328	  0.022444	  0.012804	 -0.016790	  0.000742	 -0.036317	 -0.017344	 -0.016703	  0.032676	 -0.067301	 -0.050859
  0.019117	 -0.011912	 -0.001524	  0.015709	  0.030739	 -0.015001	  0.023671	  0.006099	 -0.007676	 -0.026188	  0.013314	 -0.056057	 -0.063052
  0.004532	 -0.017591	 -0.019387	  0.011585	  0.031186	 -0.010268	  0.017771	 -0.014931	  0.010980	  0.008152	  0.001758	 -0.033277	 -0.107577
 -0.006927	 -0.003267	 -0.015584	  0.030644	  0.026163	 -0.006782	 -0.017440	 -0.057358	  0.029002	 -0.009780	 -0.018485	 -0.055341	 -0.103574
 -0.003625	 -0.029510	  0.007803	  0.035592	  0.007544	  0.004979	 -0.051104	 -0.053924	  0.009863	 -0.034320	 -0.035765	 -0.080578	 -0.074112
 -0.010426	 -0.030619	  0.004979	  0.036521	 -0.020953	 -0.010076	 -0.049364	 -0.032284	 -0.013796	 -0.059458	 -0.004962	 -0.045366	 -0.103500
 -0.002451	 -0.008785	  0.020845	  0.002923	 -0.057023	 -0.017617	 -0.016290	  0.020621	 -0.023755	 -0.054362	  0.006929	 -0.029869	 -0.128062
 -0.005364	  0.003003	  0.004617	 -0.020628	 -0.027177	  0.010573	 -0.003332	  0.059622	  0.006159	 -0.026066	 -0.013571	 -0.026183	 -0.124434
 -0.017001	  0.007789	  0.013702	 -0.025024	 -0.003419	  0.017661	 -0.011812	  0.058487	  0.017555	 -0.029675	 -0.029069	 -0.041390	 -0.089709
  0.026362	  0.005870	  0.026349	 -0.029435	  0.012353	 -0.007880	  0.012280	  0.029453	  0.029469	 -0.028523	 -0.065434	 -0.041099	 -0.040958
  0.031949	  0.018384	 -0.020669	 -0.051292	  0.021798	 -0.007995	  0.002098	  0.035328	  0.009852	 -0.036727	 -0.076392	 -0.059841	 -0.012865
 -0.021127	  0.010668	 -0.038616	 -0.009850	 -0.005254	 -0.019499	 -0.034689	  0.023263	 -0.004401	 -0.028242	 -0.023828	 -0.021007	  0.052874
 -0.039374	  0.013116	 -0.045686	 -0.000026	 -0.011170	 -0.014400	  0.008654	  0.013751	 -0.002727	 -0.044636	  0.008460	  0.082187	  0.124560
 -0.008616	  0.030717	 -0.016824	 -0.011995	 -0.011879	  0.034254	  0.051144	  0.011090	 -0.009772	  0.023222	  0.052632	  0.111378	  0.172854
 -0.006663	  0.013029	  0.021752	 -0.043616	 -0.007925	  0.062945	  0.072580	  0.043326	  0.035828	  0.062736	  0.081448	  0.160410	  0.192922
  0.013593	 -0.003982	  0.012938	 -0.034796	 -0.000759	  0.060557	  0.057637	  0.053126	  0.002021	  0.080286	  0.095763	  0.181874	  0.240481
  0.014240	 -0.009529	  0.020050	  0.001114	  0.020223	  0.055864	  0.059491	  0.047527	 -0.021434	  0.105626	  0.073478	  0.233089	  0.246345
 -0.018468	 -0.005436	  0.016908	 -0.035738	  0.040564	  0.070802	  0.045581	  0.048348	 -0.005342	  0.128949	  0.082070	  0.240802	  0.237348
 -0.008255	  0.008061	 -0.016156	 -0.069826	  0.053202	  0.064677	  0.031972	  0.075119	  0.008209	  0.129695	  0.111262	  0.270279	  0.219825
 -0.011869	  0.035454	 -0.030810	 -0.092839	  0.055642	  0.031828	  0.044689	  0.076920	  0.067923	  0.091428	  0.111116	  0.267216	  0.190035
 -0.028444	  0.026685	 -0.009758	 -0.092848	  0.059272	  0.054773	  0.071651	  0.058684	  0.088116	  0.057624	  0.105980	  0.225623	  0.190482
 -0.012800	 -0.020787	  0.004216	 -0.100313	  0.023593	  0.082758	  0.066222	  0.060481	  0.073358	  0.046667	  0.109688	  0.218535	  0.189905
 -0.014513	 -0.029460	  0.021102	 -0.100409	  0.032373	  0.087629	  0.065870	  0.026479	  0.046058	  0.097818	  0.133300	  0.239264	  0.201133
 -0.016760	 -0.034983	  0.018701	 -0.093170	  0.040679	  0.071854	  0.071745	  0.042104	  0.065963	  0.110621	  0.198465	  0.255288	  0.247227
 -0.035754	 -0.011010	  0.002111	 -0.077040	  0.003565	  0.075448	  0.061793	  0.066078	  0.079969	  0.130692	  0.244721	  0.239008	  0.280785
 -0.036821	  0.002100	 -0.000898	 -0.052950	  0.027573	  0.076402	  0.065852	  0.111361	  0.085869	  0.141966	  0.260269	  0.256006	  0.266198
 -0.010138	  0.019578	 -0.034396	 -0.015928	  0.039519	  0.089378	  0.068979	  0.160685	  0.132079	  0.131434	  0.262240	  0.228054	  0.243873
 -0.005702	  0.043189	 -0.050240	 -0.012041	  0.042651	  0.095847	  0.081145	  0.174282	  0.114749	  0.152742	  0.246798	  0.251560	  0.265310
 -0.010607	  0.032088	 -0.029015	 -0.006767	  0.066064	  0.094001	  0.097569	  0.154875	  0.081894	  0.194163	  0.207765	  0.293315	  0.210935
 -0.006120	  0.050469	 -0.026314	  0.017319	  0.121428	  0.090336	  0.082808	  0.110236	  0.053248	  0.184865	  0.170262	  0.220959	  0.123211
  0.000055	  0.016638	  0.008745	  0.042185	  0.126405	  0.098994	  0.085835	  0.043647	  0.033657	  0.148175	  0.137647	  0.141493	  0.050807
 -0.018574	  0.034546	  0.024692	  0.060475	  0.086139	  0.074127	  0.135356	  0.027000	 -0.006295	  0.142307	  0.080217	  0.052399	 -0.077693
  0.004842	  0.041100	  0.045618	  0.076438	  0.101012	  0.051881	  0.133513	  0.018205	 -0.024718	  0.094220	  0.008638	 -0.037284	 -0.127395
  0.005526	  0.033941	  0.051847	  0.085024	  0.077062	  0.047487	  0.097286	 -0.032244	 -0.014772	  0.067804	 -0.062343	 -0.090219	 -0.129242
  0.003206	  0.012546	  0.039880	  0.073209	  0.065411	  0.083015	  0.070766	 -0.041382	 -0.039586	  0.004742	 -0.107771	 -0.083858	 -0.109701
  0.028607	  0.011580	  0.022237	  0.079526	  0.031328	  0.053519	  0.050683	 -0.039804	 -0.064487	 -0.039133	 -0.132805	 -0.061248	 -0.091281
  0.043687	  0.021005	  0.057033	  0.044158	  0.014708	  0.023257	  0.013513	 -0.079041	 -0.079859	 -0.042414	 -0.146743	 -0.019313	 -0.073841
  0.023614	  0.008407	  0.051355	  0.015404	  0.004781	 -0.004890	 -0.011563	 -0.118873	 -0.100777	 -0.054846	 -0.083596	  0.011183	 -0.049257
  0.044443	  0.024910	  0.036033	  0.007222	  0.023687	 -0.019432	 -0.029382	 -0.132684	 -0.084914	 -0.048434	 -0.020479	 -0.025457	 -0.062555
  0.019174	  0.015922	  0.064725	 -0.002356	  0.031561	 -0.008911	 -0.014616	 -0.111657	 -0.072971	 -0.009225	  0.009367	 -0.016447	 -0.113381
  0.003383	  0.025781	  0.087921	 -0.001160	 -0.029348	 -0.027623	  0.011767	 -0.103681	 -0.046169	  0.038980	 -0.035048	  0.016308	 -0.104477
  0.038436	  0.029874	  0.098001	  0.024410	 -0.006180	 -0.020931	 -0.001445	 -0.104549	 -0.016242	  0.035222	 -0.016429	  0.041375	 -0.073914
  0.094944	  0.020026	  0.073012	  0.043821	  0.032869	 -0.010445	 -0.006560	 -0.083148	 -0.024189	  0.011267	  0.010190	  0.093307	 -0.047477
  0.101659	  0.012224	  0.052361	  0.021368	  0.037415	 -0.013482	 -0.016861	 -0.064384	 -0.008517	 -0.011900	 -0.007072	  0.104338	 -0.002377
  0.103319	  0.000432	  0.045632	  0.004015	  0.032288	 -0.024999	 -0.004283	 -0.057096	  0.032694	  0.044891	  0.033803	  0.112203	  0.022277
  0.052145	  0.016184	  0.030449	  0.003517	  0.002796	  0.016378	  0.024391	 -0.039452	  0.055114	  0.078051	  0.083219	  0.138779	  0.057867
  0.007134	  0.014708	  0.031863	  0.041896	 -0.019641	  0.055802	  0.051158	 -0.046340	  0.049763	  0.097183	  0.124079	  0.142808	  0.057729
 -0.015992	  0.020249	  0.012998	  0.057222	 -0.005682	  0.080522	  0.075943	 -0.057006	  0.031329	  0.102136	  0.138823	  0.124742	  0.036950
  0.008565	  0.042673	  0.001338	  0.025797	  0.028045	  0.075300	  0.055267	 -0.040749	  0.001280	  0.106951	  0.105831	  0.072954	  0.045884
  0.035718	  0.017567	  0.028418	 -0.002839	  0.095035	  0.062878	  0.051950	 -0.001613	 -0.013834	  0.096233	  0.026237	  0.033077	 -0.008803
  0.027036	  0.003127	  0.031523	  0.023136	  0.101642	  0.049900	  0.040179	  0.063682	  0.010738	  0.107561	 -0.008735	 -0.015138	 -0.083058
  0.007291	 -0.003695	 -0.002161	  0.042640	  0.088937	  0.033139	  0.042287	  0.069465	  0.046899	  0.117420	 -0.027263	 -0.028645	 -0.150849
  0.012939	  0.047783	 -0.010403	  0.024884	  0.065720	  0.020521	  0.018923	  0.061327	  0.038944	  0.092735	 -0.048384	 -0.051525	 -0.181233
 -0.002170	  0.058021	 -0.008092	  0.014178	  0.038138	  0.020783	 -0.003652	  0.040070	 -0.001827	  0.076822	 -0.066248	 -0.051486	 -0.138069
  0.009016	  0.026055	 -0.010873	  0.026363	  0.001804	  0.040594	  0.022553	 -0.011664	 -0.028819	 -0.001127	 -0.071223	 -0.024010	 -0.116946
 -0.003841	  0.010067	 -0.014781	  0.003334	 -0.011849	  0.033264	  0.041558	 -0.044240	 -0.051367	 -0.000812	 -0.046841	  0.010244	 -0.127181
 -0.023531	 -0.015530	 -0.000877	 -0.028709	 -0.017352	  0.037802	  0.070512	 -0.071182	 -0.007529	 -0.004718	 -0.023657	  0.022500	 -0.135148
  0.030169	  0.001029	 -0.009134	 -0.049669	 -0.027504	  0.041538	  0.097468	 -0.046335	  0.044012	 -0.025877	 -0.044028	 -0.046140	 -0.161822
  0.042670	  0.006822	  0.016533	 -0.057517	 -0.039985	  0.032010	  0.075513	 -0.031600	  0.067872	 -0.042629	 -0.059601	 -0.082936	 -0.201304
  0.062097	 -0.025077	  0.021355	 -0.056541	 -0.043215	  0.017710	  0.052663	  0.001819	  0.064518	 -0.012475	 -0.058681	 -0.089095	 -0.202753
  0.073395	 -0.040517	  0.008342	 -0.042931	 -0.027103	  0.015585	  0.067351	  0.006393	  0.039451	  0.023432	 -0.055490	 -0.107506	 -0.207063
  0.041537	 -0.014817	 -0.023535	 -0.066550	 -0.016018	  0.013059	  0.062053	 -0.055861	  0.025659	 -0.006095	 -0.034538	 -0.078832	 -0.221326
  0.059884	 -0.003334	 -0.025091	 -0.089574	 -0.026425	  0.060140	  0.040244	 -0.072906	 -0.038729	 -0.011572	 -0.027991	 -0.051503	 -0.242237
  0.055489	  0.022243	 -0.010068	 -0.073714	 -0.079666	  0.066309	  0.012258	 -0.091164	 -0.071347	 -0.024651	  0.002442	 -0.049586	 -0.255331
  0.070278	  0.004121	 -0.004352	 -0.060471	 -0.061581	  0.071258	  0.031788	 -0.077021	 -0.074005	 -0.004976	  0.024394	 -0.057471	 -0.219864
  0.055155	 -0.030252	  0.029489	 -0.028230	 -0.003924	  0.072165	  0.028277	 -0.057525	 -0.049917	  0.017298	 -0.005831	 -0.048618	 -0.138605
  0.055561	 -0.031786	 -0.000432	 -0.020975	  0.000124	  0.057713	  0.041621	 -0.027568	 -0.015244	  0.037218	 -0.015097	 -0.035649	 -0.053491
  0.038880	 -0.035746	 -0.041696	 -0.041060	  0.019711	  0.074679	  0.030119	  0.016431	 -0.000220	  0.095507	 -0.033280	 -0.023941	  0.044413
  0.029490	 -0.060874	 -0.067274	 -0.090173	  0.005446	  0.101832	  0.046591	  0.037654	 -0.002818	  0.125674	 -0.025344	  0.011481	  0.083938
  0.065014	 -0.008486	 -0.038957	 -0.095963	  0.033704	  0.081874	  0.048240	  0.042115	 -0.028236	  0.128763	  0.043000	  0.039793	  0.084918
  0.080823	 -0.012158	 -0.053977	 -0.039007	  0.048545	  0.063490	  0.028409	  0.061600	 -0.019801	  0.117886	  0.106621	  0.063964	  0.096364
  0.081341	 -0.000784	 -0.085934	  0.031622	  0.028712	  0.092178	  0.017342	  0.023194	  0.021316	  0.117156	  0.116269	  0.072717	  0.127589
  0.079862	  0.042115	 -0.076372	  0.075809	  0.062719	  0.093409	  0.018038	 -0.042563	 -0.000709	  0.117828	  0.127529	  0.081954	  0.147582
  0.069160	  0.055594	 -0.051901	  0.098309	  0.084623	  0.081775	  0.023036	 -0.036918	  0.002615	  0.103014	  0.131000	  0.056127	  0.093381
  0.060049	  0.079719	 -0.026432	  0.104467	  0.072312	  0.082686	  0.013542	 -0.003639	 -0.016980	  0.110424	  0.106397	  0.048470	  0.059004
  0.067922	  0.083473	 -0.017152	  0.068340	  0.051297	  0.121735	 -0.024651	 -0.001966	 -0.029663	  0.092539	  0.100435	  0.038986	  0.074965
  0.022721	  0.075651	 -0.008679	  0.062416	  0.037598	  0.124397	 -0.026587	 -0.004650	 -0.016555	  0.079006	  0.097519	  0.031091	  0.060464
  0.024533	  0.075854	 -0.022893	  0.053311	  0.028433	  0.098281	  0.004975	  0.002012	 -0.028435	  0.079173	  0.111043	  0.025575	  0.060549
  0.015058	  0.091055	 -0.041933	  0.019388	  0.049643	  0.036495	 -0.005109	 -0.038354	 -0.047641	  0.110298	  0.135018	  0.030867	  0.088341
 -0.000040	  0.069749	 -0.048817	  0.016706	  0.035834	  0.021383	  0.009403	 -0.046923	 -0.056030	  0.112247	  0.127571	  0.069535	  0.091330
  0.040105	  0.063945	 -0.013361	  0.028329	  0.023494	  0.027834	 -0.007985	 -0.075677	 -0.065716	  0.142336	  0.114853	  0.123607	  0.109281
  0.035677	  0.042198	  0.016172	  0.031902	  0.005177	  0.044950	 -0.023964	 -0.069728	 -0.082483	  0.151916	  0.069554	  0.135221	  0.140131
  0.032475	  0.010064	  0.013618	  0.045923	  0.000994	  0.047916	 -0.006968	 -0.029919	 -0.064382	  0.177059	  0.091894	  0.186537	  0.152648
  0.030422	  0.010577	  0.012530	  0.005047	  0.004805	  0.010827	 -0.010881	 -0.016373	 -0.035893	  0.226698	  0.099242	  0.255267	  0.152389
  0.024635	  0.013870	 -0.020377	  0.020787	  0.034202	  0.030981	 -0.021170	  0.016702	 -0.012432	  0.215421	  0.117436	  0.276238	  0.163433
  0.039317	 -0.031665	 -0.042828	  0.030092	  0.068964	  0.068663	  0.020422	  0.004393	 -0.030855	  0.244425	  0.135930	  0.302770	  0.192815
  0.042624	 -0.043009	 -0.035229	 -0.009082	  0.095981	  0.077497	  0.063053	 -0.016088	 -0.053283	  0.246717	  0.158125	  0.325428	  0.244287
  0.037688	 -0.066208	 -0.035177	  0.002093	  0.078158	  0.084164	  0.072405	  0.002719	 -0.042799	  0.250142	  0.185278	  0.354179	  0.263390
  0.040680	 -0.037366	 -0.010599	  0.006910	  0.058754	  0.095072	  0.049812	  0.020958	 -0.021492	  0.256301	  0.233617	  0.353448	  0.263858
  0.028108	  0.002626	 -0.006191	  0.034809	  0.103755	  0.137552	  0.053440	  0.050498	  0.005095	  0.274475	  0.280514	  0.308418	  0.200799
 -0.000499	  0.031935	 -0.022134	  0.049137	  0.134275	  0.111723	  0.076172	  0.102322	  0.027971	  0.257228	  0.296467	  0.283595	  0.145963
 -0.017149	  0.049539	 -0.046476	  0.062080	  0.129322	  0.081364	  0.058861	  0.131354	  0.048131	  0.253662	  0.271368	  0.253998	  0.130311
 -0.004784	  0.037260	 -0.081685	  0.051127	  0.122889	  0.099922	  0.087385	  0.155079	  0.046906	  0.276028	  0.265913	  0.216320	  0.117341
 -0.016122	  0.047302	 -0.097555	  0.062703	  0.114010	  0.119123	  0.127925	  0.134210	  0.038561	  0.297270	  0.267794	  0.229213	  0.100966
  0.015889	  0.010953	 -0.113741	  0.046142	  0.144000	  0.162249	  0.112519	  0.090068	  0.045783	  0.285886	  0.219619	  0.221550	  0.045826
  0.041469	  0.000044	 -0.109100	  0.026137	  0.147062	  0.210927	  0.093986	  0.080541	  0.048289	  0.264737	  0.209895	  0.162301	  0.015777
  0.053676	  0.006073	 -0.087645	  0.038758	  0.131797	  0.227530	  0.103196	  0.072001	  0.032422	  0.237407	  0.189815	  0.110989	 -0.035334
  0.062284	  0.017850	 -0.083325	  0.068636	  0.140099	  0.195295	  0.108155	  0.032267	  0.049992	  0.173739	  0.164952	  0.043639	 -0.075000
  0.072774	  0.028295	 -0.062007	  0.067101	  0.139726	  0.178146	  0.101425	  0.057743	  0.070433	  0.145639	  0.113130	  0.013438	 -0.089486
  0.104314	  0.028481	 -0.026329	  0.057158	  0.123249	  0.152658	  0.108931	  0.047748	  0.065400	  0.122889	  0.089026	 -0.019306	 -0.098489
  0.106401	  0.002569	 -0.034653	  0.063568	  0.097485	  0.165659	  0.101067	  0.013449	  0.010689	  0.163658	  0.047586	 -0.026187	 -0.078962
  0.104058	 -0.023317	 -0.019685	  0.011851	  0.073765	  0.157550	  0.086783	  0.010566	 -0.021600	  0.184390	 -0.012453	  0.000650	 -0.022377
  0.081153	 -0.036291	 -0.014422	 -0.005242	  0.064991	  0.140981	  0.074863	  0.000254	 -0.029803	  0.148297	  0.000093	  0.008424	 -0.030795
  0.022528	 -0.043877	 -0.048451	 -0.008533	  0.084791	  0.113583	  0.049019	 -0.048235	 -0.035115	  0.128880	  0.035160	  0.012864	 -0.021764
 -0.005481	 -0.035241	 -0.016149	 -0.004915	  0.075186	  0.102080	  0.064084	 -0.112260	 -0.038792	  0.106060	  0.047140	 -0.011631	  0.001770
 -0.010664	 -0.006731	 -0.000544	  0.008500	  0.070040	  0.107199	  0.050656	 -0.158085	 -0.021701	  0.094003	  0.047415	 -0.001887	  0.009379
  0.006852	  0.036988	 -0.044344	  0.003600	  0.064540	  0.074255	 -0.002537	 -0.143600	 -0.036230	  0.123390	  0.060391	 -0.010586	  0.032058
  0.052718	  0.053496	 -0.054046	 -0.017270	  0.072556	  0.034581	 -0.056394	 -0.160101	 -0.039922	  0.124064	  0.039233	  0.010699	  0.027951
  0.056797	  0.042634	 -0.032958	 -0.042996	  0.091946	  0.002018	 -0.037398	 -0.153747	 -0.017734	  0.098055	  0.049520	  0.023013	  0.021166
  0.036903	  0.042313	 -0.011866	 -0.084715	  0.071130	 -0.014944	 -0.024703	 -0.102672	 -0.017628	  0.103162	  0.073418	  0.016272	 -0.004431
  0.041231	  0.049107	 -0.014562	 -0.065407	  0.017543	 -0.014234	 -0.041335	 -0.055528	 -0.010129	  0.106401	  0.067553	 -0.014797	 -0.021261
  0.052412	  0.035115	 -0.036504	 -0.053190	  0.010471	  0.002168	 -0.022343	 -0.043933	 -0.013127	  0.069155	  0.072945	 -0.027327	 -0.029388
  0.062414	  0.022703	 -0.037164	 -0.070597	  0.038127	 -0.025119	 -0.021886	 -0.063965	  0.000540	  0.040575	  0.093378	 -0.004003	 -0.041533
  0.059949	  0.060706	 -0.042037	 -0.061506	  0.018464	 -0.029983	 -0.044294	 -0.073054	  0.014952	  0.027438	  0.056354	  0.012759	 -0.067479
  0.021594	  0.109829	 -0.035552	 -0.056837	 -0.000357	 -0.039431	 -0.061047	 -0.097071	 -0.029852	  0.053483	  0.058769	 -0.000969	 -0.100090
  0.008043	  0.116033	 -0.049315	 -0.063043	  0.018017	 -0.077706	 -0.054833	 -0.094387	 -0.036820	  0.092719	  0.067292	 -0.036619	 -0.172367
 -0.005615	  0.092842	 -0.045759	 -0.079627	  0.028633	 -0.041588	 -0.093177	 -0.087604	 -0.049181	  0.121422	  0.000289	 -0.104113	 -0.234747
  0.004484	  0.101989	 -0.045384	 -0.084798	  0.046837	 -0.027598	 -0.104216	 -0.097699	 -0.045180	  0.144266	 -0.004782	 -0.135202	 -0.253731
  0.044688	  0.077593	 -0.041851	 -0.027293	  0.063354	 -0.010270	 -0.095808	 -0.066462	 -0.008701	  0.121495	 -0.019638	 -0.170875	 -0.252092
  0.037018	  0.043166	 -0.035305	 -0.015323	  0.032675	  0.004999	 -0.120758	 -0.022826	 -0.006534	  0.091781	 -0.062961	 -0.210497	 -0.304948
  0.045634	  0.022695	 -0.038230	 -0.021186	  0.067897	 -0.038916	 -0.131144	 -0.036953	  0.004042	  0.058975	 -0.049952	 -0.224390	 -0.320666
  0.043989	  0.027114	 -0.038002	 -0.022822	  0.070719	 -0.041717	 -0.095445	 -0.071479	  0.015290	  0.011227	 -0.061525	 -0.241828	 -0.344828
  0.034755	  0.020173	 -0.009918	 -0.012380	  0.041624	 -0.047254	 -0.045370	 -0.072870	  0.014244	  0.009251	 -0.092411	 -0.319626	 -0.407993
  0.040568	  0.014838	 -0.020392	  0.014125	 -0.011510	 -0.058046	 -0.014127	 -0.083674	 -0.020685	 -0.039271	 -0.072886	 -0.371094	 -0.464802
  0.091921	  0.023645	 -0.076327	 -0.026067	 -0.015920	 -0.032378	 -0.032500	 -0.087811	 -0.070913	 -0.061282	 -0.083559	 -0.423072	 -0.480921
  0.125382	  0.020915	 -0.098911	 -0.044343	  0.021327	  0.015756	 -0.023122	 -0.093691	 -0.057528	 -0.052592	 -0.153063	 -0.460402	 -0.491656
  0.129154	  0.011514	 -0.124169	 -0.044984	  0.028243	  0.022148	 -0.003796	 -0.079669	 -0.070651	 -0.086799	 -0.241030	 -0.493321	 -0.515025
  0.117711	  0.008335	 -0.129143	 -0.038260	  0.025378	  0.043928	 -0.005943	 -0.082934	 -0.138212	 -0.102732	 -0.306179	 -0.534490	 -0.519129
  0.115447	 -0.001022	 -0.108799	 -0.031783	  0.016004	  0.053831	 -0.009772	 -0.121879	 -0.178510	 -0.143849	 -0.337287	 -0.559072	 -0.552840
  0.114250	 -0.003254	 -0.082408	 -0.070264	 -0.013400	  0.037143	 -0.048603	 -0.172074	 -0.206972	 -0.182437	 -0.374126	 -0.543451	 -0.597733
  0.148093	  0.008603	 -0.057630	 -0.041904	 -0.030342	  0.057170	 -0.057415	 -0.228690	 -0.244581	 -0.229364	 -0.417282	 -0.520459	 -0.613547
  0.156014	  0.000917	 -0.056234	 -0.009432	 -0.009437	  0.035772	 -0.066154	 -0.244035	 -0.261593	 -0.214665	 -0.441617	 -0.507346	 -0.611724
  0.117469	 -0.020329	 -0.041592	 -0.021864	 -0.015449	  0.039272	 -0.083788	 -0.264058	 -0.265898	 -0.185820	 -0.429765	 -0.473132	 -0.628451
  0.082889	 -0.016266	 -0.067244	 -0.023460	  0.005034	  0.050134	 -0.068610	 -0.257609	 -0.284439	 -0.185763	 -0.408467	 -0.475381	 -0.636215
  0.074170	  0.011757	 -0.039539	 -0.030059	  0.003043	  0.021011	 -0.078646	 -0.263484	 -0.292155	 -0.225883	 -0.391642	 -0.448068	 -0.613707
  0.085859	  0.011933	 -0.015801	 -0.026614	 -0.001610	 -0.007438	 -0.106342	 -0.251495	 -0.286252	 -0.276522	 -0.370152	 -0.444834	 -0.588423
  0.078707	  0.018564	 -0.035566	 -0.038100	  0.015531	  0.009719	 -0.094613	 -0.229966	 -0.304822	 -0.308421	 -0.344324	 -0.493817	 -0.541700
  0.063011	  0.038559	 -0.059709	 -0.019258	  0.002857	 -0.009042	 -0.106448	 -0.243873	 -0.340016	 -0.295937	 -0.293575	 -0.479798	 -0.484941
  0.049505	 -0.000720	 -0.100202	 -0.023215	  0.011228	 -0.014718	 -0.141075	 -0.268487	 -0.346681	 -0.274418	 -0.243717	 -0.439346	 -0.446008
  0.072305	 -0.014179	 -0.113129	 -0.035638	  0.023078	 -0.017477	 -0.170121	 -0.252983	 -0.356060	 -0.278996	 -0.192033	 -0.418814	 -0.414927
  0.056525	  0.017677	 -0.088599	 -0.054128	  0.028922	 -0.058418	 -0.186709	 -0.196120	 -0.335459	 -0.242885	 -0.185749	 -0.390340	 -0.370254
  0.063205	  0.069937	 -0.078759	 -0.072665	  0.009367	 -0.059697	 -0.195591	 -0.192346	 -0.289176	 -0.224813	 -0.210442	 -0.362443	 -0.296116
  0.081973	  0.065181	 -0.060785	 -0.095831	 -0.028974	 -0.069170	 -0.189964	 -0.188841	 -0.266713	 -0.189567	 -0.242680	 -0.330548	 -0.278937
  0.067008	  0.049380	 -0.079170	 -0.044452	  0.006252	 -0.071019	 -0.187148	 -0.183277	 -0.229965	 -0.146682	 -0.227455	 -0.306526	 -0.252863
  0.063733	  0.052191	 -0.079530	 -0.036681	  0.006129	 -0.069738	 -0.168490	 -0.145141	 -0.225398	 -0.130609	 -0.213731	 -0.287863	 -0.211217
  0.050780	  0.034263	 -0.067078	 -0.046449	 -0.016139	 -0.086221	 -0.153934	 -0.106717	 -0.200109	 -0.109201	 -0.186594	 -0.253940	 -0.218896
  0.082666	  0.043964	 -0.085069	 -0.025964	 -0.024701	 -0.063362	 -0.159392	 -0.106664	 -0.163731	 -0.087394	 -0.129252	 -0.234443	 -0.203509
  0.106238	  0.068505	 -0.077526	 -0.023820	 -0.067003	 -0.048626	 -0.137406	 -0.124435	 -0.118801	 -0.093480	 -0.119253	 -0.236594	 -0.182650
  0.118149	  0.061818	 -0.103546	 -0.013687	 -0.053885	 -0.037056	 -0.122725	 -0.153202	 -0.103760	 -0.110701	 -0.106746	 -0.232696	 -0.170067
  0.108188	  0.046779	 -0.120853	 -0.007499	 -0.017861	 -0.009036	 -0.115060	 -0.162101	 -0.112351	 -0.115601	 -0.100628	 -0.234074	 -0.164357
  0.084463	  0.052476	 -0.123443	  0.000850	 -0.023881	 -0.032216	 -0.084688	 -0.161035	 -0.102011	 -0.117427	 -0.121400	 -0.229104	 -0.182535
  0.099899	  0.073786	 -0.086616	  0.008550	 -0.038231	 -0.031543	 -0.033463	 -0.136491	 -0.083352	 -0.113275	 -0.148349	 -0.210902	 -0.186591
  0.082177	  0.060502	 -0.070794	 -0.002470	  0.003811	 -0.037516	 -0.035779	 -0.076778	 -0.077028	 -0.094220	 -0.144874	 -0.181082	 -0.191486
  0.064705	  0.052912	 -0.056227	  0.002238	  0.003412	 -0.071992	 -0.050631	 -0.081734	 -0.110678	 -0.061535	 -0.116308	 -0.177817	 -0.168528
  0.061947	  0.060437	 -0.041912	 -0.014096	 -0.012561	 -0.072808	 -0.063262	 -0.087335	 -0.175697	 -0.059821	 -0.113149	 -0.147200	 -0.201270
  0.076464	  0.033634	 -0.076200	 -0.030321	 -0.028018	 -0.025204	 -0.058713	 -0.112647	 -0.200981	 -0.102070	 -0.073119	 -0.173880	 -0.220606
  0.066394	  0.031006	 -0.101382	 -0.014689	 -0.012471	 -0.001256	 -0.087175	 -0.130127	 -0.196357	 -0.130359	 -0.056427	 -0.169622	 -0.239130
  0.038728	  0.044527	 -0.095901	 -0.004813	 -0.006808	 -0.025249	 -0.115176	 -0.137610	 -0.169212	 -0.167974	 -0.047615	 -0.158210	 -0.248256
  0.064900	  0.041974	 -0.060924	  0.002751	 -0.047227	 -0.017807	 -0.121860	 -0.183708	 -0.148823	 -0.161439	 -0.075400	 -0.167599	 -0.211796
  0.071234	  0.042548	 -0.041662	 -0.023696	 -0.018387	 -0.030588	 -0.129611	 -0.169944	 -0.134959	 -0.112982	 -0.087871	 -0.191900	 -0.205109
  0.078086	  0.068596	 -0.034084	 -0.039671	 -0.030458	 -0.072602	 -0.106873	 -0.173578	 -0.129157	 -0.066717	 -0.117136	 -0.190535	 -0.178155
  0.086575	  0.061517	 -0.027052	 -0.039679	 -0.026102	 -0.103381	 -0.072389	 -0.176431	 -0.111485	 -0.049229	 -0.134317	 -0.135499	 -0.157122
  0.080133	  0.050325	 -0.043477	  0.017648	 -0.001721	 -0.107561	 -0.068444	 -0.161508	 -0.106288	 -0.041139	 -0.125754	 -0.098066	 -0.133838
  0.086938	  0.064524	 -0.029250	  0.019540	 -0.031906	 -0.109307	 -0.092911	 -0.209363	 -0.140342	 -0.056712	 -0.118110	 -0.076744	 -0.113373
  0.066382	  0.064896	  0.004319	 -0.003816	  0.009722	 -0.084066	 -0.097462	 -0.216951	 -0.148650	 -0.040118	 -0.097150	 -0.073170	 -0.124953
  0.057993	  0.072295	 -0.015293	  0.005450	  0.014533	 -0.107965	 -0.135186	 -0.166493	 -0.125246	 -0.026057	 -0.087219	 -0.079888	 -0.098959
  0.064062	  0.061354	 -0.020538	 -0.038288	 -0.003091	 -0.074831	 -0.145891	 -0.120777	 -0.077175	 -0.015049	 -0.082222	 -0.127615	 -0.101459
  0.073484	  0.073669	 -0.054382	 -0.084917	 -0.014808	 -0.062283	 -0.137536	 -0.114143	 -0.058721	 -0.032220	 -0.085535	 -0.089729	 -0.075160
  0.083683	  0.095298	 -0.047766	 -0.068622	 -0.021269	 -0.073999	 -0.138592	 -0.104154	 -0.020612	 -0.018257	 -0.085609	 -0.055100	 -0.109556
  0.090056	  0.075383	  0.001643	 -0.012198	 -0.057436	 -0.043400	 -0.152153	 -0.107304	  0.010806	  0.007902	 -0.031542	 -0.060681	 -0.129751
  0.046039	  0.028037	  0.020583	  0.017030	 -0.088473	 -0.014371	 -0.122961	 -0.097841	  0.010489	  0.036286	  0.000401	 -0.041755	 -0.085720
  0.023388	 -0.001718	  0.017129	 -0.002101	 -0.076096	 -0.015065	 -0.131860	 -0.051716	 -0.000482	  0.046283	  0.040769	 -0.041934	 -0.051343
  0.022647	 -0.009025	  0.009903	 -0.011242	 -0.080911	 -0.028313	 -0.151814	 -0.021075	 -0.018205	  0.027792	  0.045472	 -0.063667	 -0.049903
  0.004686	  0.010776	  0.075756	 -0.015811	 -0.054920	 -0.011405	 -0.127659	 -0.034354	 -0.014856	  0.036730	  0.027788	 -0.044785	 -0.064375
  0.010976	  0.017483	  0.057571	 -0.023877	 -0.009265	  0.042047	 -0.072214	 -0.035252	 -0.003664	  0.065168	  0.035368	 -0.028827	 -0.053927
 -0.006324	  0.029313	  0.032082	 -0.028213	 -0.004955	  0.054238	 -0.056674	 -0.026166	  0.024669	  0.083957	  0.040763	  0.015354	 -0.039416
 -0.021814	  0.044775	  0.015137	 -0.047854	 -0.008798	  0.016175	 -0.083525	 -0.012541	  0.050222	  0.095002	 -0.016329	  0.003955	 -0.026114
 -0.034855	  0.029784	  0.016473	 -0.051570	  0.003578	  0.025529	 -0.083567	  0.014236	  0.026862	  0.116009	 -0.027550	 -0.006569	 -0.064533
 -0.053186	  0.021575	  0.029960	 -0.090050	 -0.024955	  0.013515	 -0.033556	  0.074060	  0.049553	  0.098334	 -0.000855	  0.012785	 -0.059375
 -0.025157	  0.027812	  0.040168	 -0.081305	  0.002962	 -0.004941	  0.023050	  0.113984	  0.072789	  0.065493	  0.018184	  0.027462	 -0.057329
 -0.024246	  0.019487	  0.045001	 -0.029814	  0.046020	 -0.006307	  0.068381	  0.118935	  0.082173	  0.028199	  0.009432	  0.002124	 -0.055174
 -0.046353	  0.013400	  0.038427	  0.005279	  0.007806	  0.035306	  0.060747	  0.106209	  0.091905	  0.027388	  0.008458	 -0.000963	 -0.041027
 -0.006887	  0.022412	  0.044388	 -0.000628	  0.010602	  0.057820	  0.078568	  0.074872	  0.074726	  0.053444	 -0.010649	  0.012862	 -0.023738
  0.014148	  0.028294	  0.032238	 -0.024067	  0.036880	  0.083357	  0.096112	  0.064781	  0.088124	  0.065162	 -0.012909	  0.022132	 -0.010187
  0.029190	  0.058649	  0.063861	 -0.027708	  0.033911	  0.090723	  0.109825	  0.046197	  0.072176	  0.064078	  0.012604	  0.026847	  0.005618
  0.075044	  0.072124	  0.049758	 -0.043133	  0.042765	  0.048885	  0.075336	  0.025351	  0.071298	  0.067289	  0.034140	  0.020528	 -0.004615
  0.062218	  0.072407	  0.072591	 -0.068195	  0.056602	  0.045565	  0.033807	  0.042609	  0.073866	  0.076474	  0.022493	  0.007824	 -0.004651
  0.027036	  0.035220	  0.056202	 -0.052877	  0.054344	  0.106870	  0.039263	  0.051161	  0.066718	  0.074734	 -0.001080	 -0.012697	 -0.010576
 -0.002546	  0.043504	  0.025779	 -0.020756	  0.057915	  0.109226	  0.060461	  0.109097	  0.052003	  0.065312	  0.023232	 -0.022981	 -0.022165
  0.010507	  0.058153	 -0.006207	 -0.003360	  0.049347	  0.101689	  0.070407	  0.133898	  0.006261	  0.044098	  0.052083	 -0.017925	 -0.040826
  0.040988	  0.073457	 -0.015568	 -0.002579	  0.048742	  0.135312	  0.096224	  0.093966	 -0.010265	  0.034705	  0.032770	 -0.026968	 -0.048522
  0.033400	  0.078897	 -0.021222	  0.007418	  0.041713	  0.116289	  0.056087	  0.075755	 -0.031309	  0.020646	  0.005579	 -0.047466	 -0.036978
 -0.014754	  0.077547	 -0.032886	  0.007311	 -0.015214	  0.080007	  0.054416	  0.041050	  0.003841	  0.039084	 -0.025995	 -0.057834	 -0.040017
 -0.001963	  0.064645	 -0.003733	  0.015859	 -0.019072	  0.076246	  0.070889	  0.001751	  0.004305	  0.031228	 -0.034466	 -0.029743	 -0.055420
  0.010555	  0.038720	  0.008904	  0.009480	  0.016513	  0.094328	  0.037544	 -0.072623	  0.016520	  0.032109	 -0.028206	 -0.023371	 -0.076961
  0.016025	  0.040964	  0.042759	  0.003819	  0.016234	  0.085893	  0.017527	 -0.093226	  0.017049	  0.011154	  0.003012	 -0.008071	 -0.086065
 -0.017139	  0.019955	  0.020296	  0.016880	  0.024019	  0.076717	  0.031703	 -0.104051	 -0.009797	  0.019968	  0.034831	  0.013636	 -0.087902
 -0.013205	  0.019237	  0.024306	  0.049099	 -0.004516	  0.095454	  0.030473	 -0.078300	 -0.042059	 -0.012113	  0.006157	 -0.028210	 -0.088029
  0.000036	  0.000276	  0.024697	  0.059675	 -0.003435	  0.086165	  0.037282	 -0.057290	 -0.049770	 -0.036608	  0.016372	 -0.013610	 -0.094051
  0.002184	  0.013005	 -0.006060	  0.026834	  0.020514	  0.053462	  0.028181	 -0.052843	 -0.024569	 -0.019988	 -0.020495	 -0.017865	 -0.100845
  0.008005	  0.017399	 -0.013895	  0.042190	  0.022987	  0.039554	 -0.001529	 -0.068228	 -0.003962	 -0.034833	 -0.046465	 -0.016671	 -0.088032
  0.018831	 -0.053423	 -0.019256	  0.040338	  0.004351	  0.028603	  0.006198	 -0.058219	  0.045637	 -0.015559	 -0.065966	 -0.005444	 -0.119481
  0.043089	 -0.030397	 -0.012030	  0.008751	 -0.009059	  0.000721	  0.015119	 -0.046824	  0.010508	 -0.026863	 -0.031091	 -0.002445	 -0.129455
  0.073907	  0.007771	 -0.044194	  0.004975	  0.000441	  0.000485	  0.009226	 -0.029382	  0.005596	 -0.028016	 -0.001586	 -0.000560	 -0.116848
  0.060133	  0.015752	 -0.070124	 -0.030806	 -0.024922	  0.035413	  0.018624	 -0.015681	 -0.010316	 -0.024979	 -0.034879	  0.030291	 -0.123868
  0.052444	 -0.030893	 -0.060652	 -0.034607	 -0.047756	  0.071751	  0.036793	 -0.044196	 -0.028419	 -0.041714	 -0.059693	  0.048120	 -0.144967
  0.048487	 -0.039632	 -0.039927	 -0.024040	 -0.032837	  0.070132	  0.025486	 -0.052946	 -0.041779	 -0.070843	 -0.036354	  0.020449	 -0.143763
  0.029528	 -0.024582	 -0.021145	 -0.050051	  0.003092	  0.071750	  0.023067	 -0.035024	 -0.023212	 -0.065117	 -0.027689	 -0.003142	 -0.113527
  0.029891	 -0.011592	 -0.022361	 -0.030240	 -0.017491	  0.073375	  0.025709	 -0.054005	 -0.014905	 -0.033058	 -0.063374	  0.000110	 -0.094065
  0.122014	  0.097489	 -0.035020	 -0.000464	  0.020730	  0.060759	  0.013924	  0.004843	 -0.046510	  0.033293	  0.031909	 -0.001924	  0.042018
  0.106523	  0.079719	 -0.005467	 -0.031305	 -0.009376	  0.022252	  0.036086	 -0.010393	 -0.017454	  0.050563	  0.026552	 -0.014062	  0.000511
  0.113946	  0.035660	  0.000089	 -0.019773	 -0.043523	  0.006950	  0.005793	 -0.019877	 -0.017722	  0.034458	  0.028272	  0.003362	 -0.010739
  0.068816	 -0.001908	  0.003774	 -0.029691	 -0.019824	  0.022816	 -0.019852	 -0.036910	 -0.009750	  0.027763	  0.055481	 -0.000395	 -0.007218
  0.051825	 -0.028116	  0.003559	 -0.030742	 -0.016200	  0.017444	 -0.029602	 -0.018150	 -0.005041	  0.035174	  0.035026	 -0.022812	  0.033613
  0.053757	 -0.047906	  0.011992	 -0.061346	 -0.031041	  0.015978	 -0.009057	 -0.021046	 -0.011211	  0.019287	  0.003731	 -0.007396	  0.062879
  0.007834	 -0.032186	  0.011058	 -0.068588	 -0.024182	  0.033844	 -0.015238	 -0.010150	 -0.024193	 -0.001864	 -0.008101	  0.005046	  0.043713
 -0.022497	 -0.017152	  0.026053	 -0.041418	 -0.034933	  0.038734	 -0.021860	  0.033312	  0.006154	 -0.031512	  0.002750	  0.004466	 -0.034900
 -0.037370	 -0.006053	  0.024647	 -0.033155	 -0.016769	  0.023776	  0.017224	  0.039422	  0.059512	 -0.013261	  0.032741	  0.008565	 -0.071050
 -0.073762	 -0.008182	 -0.004067	 -0.021201	  0.015844	  0.003764	  0.008900	  0.056773	  0.042825	 -0.008352	  0.004074	  0.001889	 -0.011847
 -0.095068	 -0.014353	 -0.004236	 -0.013771	  0.021844	  0.033360	 -0.011927	  0.033303	  0.013530	 -0.034426	 -0.014145	  0.007871	  0.033521
 -0.063809	 -0.019959	 -0.004313	  0.003237	  0.037142	  0.013953	  0.013549	  0.020340	 -0.012246	  0.007822	  0.008670	  0.031624	  0.007147
 -0.033372	 -0.017516	 -0.013001	  0.001993	  0.048152	 -0.034842	  0.019341	 -0.001847	 -0.016296	  0.024055	  0.020905	  0.015087	 -0.034868
 -0.062100	 -0.030397	 -0.042310	  0.047571	  0.034694	 -0.045033	 -0.017033	 -0.011581	  0.015589	  0.013441	 -0.001040	 -0.016320	 -0.042267
 -0.089581	 -0.007141	 -0.046153	  0.049579	  0.019032	 -0.060132	 -0.009512	 -0.003168	  0.007680	  0.002808	  0.024665	 -0.011548	 -0.002560
 -0.058893	  0.023817	 -0.017608	  0.046464	  0.014519	 -0.053730	  0.005519	 -0.025432	  0.002427	  0.006514	  0.016806	  0.009647	  0.007035
 -0.020479	 -0.000247	  0.037388	  0.041161	  0.003580	 -0.045190	  0.015195	 -0.018256	 -0.003822	  0.002134	 -0.035838	  0.003438	  0.003344
  0.011461	 -0.013204	  0.062550	  0.047390	 -0.004104	 -0.043098	  0.001989	  0.016807	  0.017509	 -0.042009	 -0.075259	 -0.017977	  0.001793
  0.012646	 -0.001612	  0.027724	  0.058088	 -0.012677	 -0.011827	 -0.019000	 -0.011313	 -0.003993	 -0.077819	 -0.085478	  0.010885	 -0.013841
  0.008109	  0.009249	 -0.036659	  0.055971	 -0.002908	  0.000223	  0.015563	 -0.016676	  0.003012	 -0.048069	 -0.071721	 -0.009445	 -0.006287
  0.011016	  0.007155	 -0.042595	  0.113839	  0.017434	  0.028036	 -0.003188	 -0.026993	  0.016798	 -0.020195	 -0.053404	 -0.040561	  0.016716
  0.025907	  0.011741	 -0.004349	  0.155073	  0.035956	  0.078065	  0.019613	 -0.015895	  0.036294	 -0.026750	 -0.055101	 -0.029615	  0.000913
  0.008047	  0.016671	  0.007068	  0.171282	  0.042949	  0.068815	 -0.004168	 -0.011368	  0.010691	 -0.038037	 -0.052288	 -0.003835	 -0.019998
  0.012112	  0.048454	  0.000711	  0.183401	  0.068834	  0.070967	 -0.024931	 -0.030672	  0.003322	 -0.042833	  0.004311	 -0.008205	 -0.010749
  0.006587	  0.096155	 -0.008258	  0.171170	  0.094582	  0.050356	 -0.016918	  0.009950	  0.030811	 -0.052178	 -0.001183	 -0.024939	  0.010419
  0.014173	  0.135475	  0.006343	  0.170784	  0.091306	  0.024780	  0.009531	  0.050191	  0.020509	 -0.023860	 -0.046398	 -0.010846	  0.009567
  0.027625	  0.155457	  0.035922	  0.177303	  0.061046	  0.016189	  0.027103	  0.024570	  0.015303	 -0.023738	 -0.071629	  0.009969	  0.015773
  0.017432	  0.164965	  0.012809	  0.146378	  0.068804	  0.024901	 -0.017710	 -0.015628	  0.002885	 -0.015926	 -0.049272	  0.015250	  0.054038
  0.022973	  0.168403	 -0.018257	  0.127582	  0.066571	  0.010965	 -0.057984	  0.038094	 -0.011161	 -0.009397	 -0.019413	  0.003771	  0.091339
  0.048955	  0.178843	 -0.023610	  0.096429	  0.047626	  0.017725	 -0.024388	  0.054826	  0.011374	 -0.008660	  0.012440	  0.024608	  0.091429
  0.058177	  0.177305	 -0.026483	  0.092318	  0.047855	  0.023675	  0.004630	  0.050775	  0.038277	 -0.010384	  0.010096	  0.018711	  0.077420
  0.077907	  0.203056	 -0.058277	  0.095432	  0.008818	  0.052954	  0.016075	  0.055992	  0.020540	 -0.007953	  0.052416	  0.028320	  0.046522
  0.079289	  0.225872	 -0.058696	  0.086952	  0.015733	  0.040647	  0.019516	  0.089126	  0.007014	 -0.020178	  0.058850	  0.060364	 -0.001487
  0.101146	  0.221012	 -0.058178	  0.044425	  0.008287	  0.028492	  0.003269	  0.095382	 -0.007257	 -0.017977	  0.033731	  0.067148	 -0.024115
  0.114239	  0.227094	 -0.031818	  0.034916	 -0.016081	  0.027484	  0.017687	  0.102213	 -0.038757	 -0.002379	  0.067401	  0.036996	 -0.016868
  0.116970	  0.203342	  0.044843	  0.053617	  0.013380	  0.005244	  0.038723	  0.068607	 -0.050168	  0.000242	  0.106376	  0.027267	  0.003393
  0.122413	  0.205936	  0.002216	  0.042348	  0.031169	 -0.017071	  0.034723	  0.035458	 -0.026938	  0.034486	  0.154576	  0.024412	  0.035171
  0.133804	  0.274796	 -0.010182	  0.051213	  0.040416	  0.006306	  0.032169	  0.018297	 -0.007656	  0.034651	  0.140500	  0.020142	  0.082376
  0.156224	  0.345021	 -0.007303	  0.070132	  0.030312	  0.047170	  0.033294	  0.013639	  0.022509	  0.027157	  0.133421	  0.046669	  0.052975
  0.188123	  0.234049	 -0.028814	  0.056606	  0.020164	  0.057159	  0.014733	  0.039000	  0.003256	  0.033220	  0.113331	  0.073508	 -0.005307
  0.181394	  0.198271	 -0.013650	  0.044891	  0.006018	  0.026587	  0.014113	  0.041458	  0.013806	 -0.002014	  0.089698	  0.028294	 -0.001405
  0.209136	  0.234891	  0.009759	  0.042750	  0.032148	 -0.003971	  0.013513	  0.014175	  0.049643	 -0.023156	  0.073112	  0.004990	 -0.000129
  0.230230	  0.281189	  0.038212	  0.074251	  0.081300	 -0.018675	 -0.044748	  0.022822	  0.036125	 -0.066963	  0.092529	  0.033813	 -0.001325
  0.202657	  0.261572	  0.029137	  0.089232	  0.057225	 -0.003941	 -0.052360	  0.045344	  0.024131	 -0.074604	  0.094183	  0.045655	  0.032943
  0.170054	  0.215230	  0.002985	  0.066464	  0.050314	  0.017260	 -0.046168	 -0.001287	  0.009609	 -0.067219	  0.127525	  0.061241	  0.114121
  0.150852	  0.178928	 -0.021726	  0.044931	  0.041924	  0.048979	 -0.000942	 -0.023277	  0.003538	 -0.050427	  0.144179	  0.085330	  0.109439
  0.160282	  0.182254	 -0.037332	  0.032029	  0.051556	  0.053779	 -0.000585	 -0.024203	  0.021648	 -0.050554	  0.135733	  0.076888	  0.093502
  0.169176	  0.233435	 -0.020437	  0.019680	  0.039919	  0.039864	 -0.019010	 -0.002745	  0.025005	 -0.058232	  0.106124	  0.029386	  0.057320
  0.191840	  0.272110	  0.002598	  0.034084	  0.041209	  0.036792	 -0.025960	  0.007195	  0.013561	 -0.052692	  0.095433	  0.018977	  0.039856
  0.167275	  0.305214	 -0.000955	  0.056607	  0.061869	  0.014996	 -0.028090	  0.057745	 -0.008310	 -0.033404	  0.046292	  0.005242	  0.066546
  0.146289	  0.243738	 -0.042541	  0.068203	  0.068514	 -0.016431	 -0.037739	  0.088386	 -0.026232	  0.000033	  0.023888	 -0.056488	  0.066618
  0.127254	  0.207982	 -0.052220	  0.055767	  0.100703	 -0.018062	 -0.025398	  0.082333	 -0.020860	  0.001983	  0.036377	 -0.060929	  0.040898
  0.075214	  0.210698	 -0.031446	  0.057844	  0.108359	  0.011598	  0.013130	  0.090481	 -0.027847	 -0.018326	  0.063776	 -0.067711	  0.048889
  0.065230	  0.227065	 -0.026778	  0.071174	  0.095970	  0.025834	  0.010933	  0.080386	 -0.025614	  0.011441	  0.074190	 -0.030265	  0.076014
  0.054910	  0.248898	 -0.031398	  0.036545	  0.092037	  0.039518	 -0.006050	  0.081050	 -0.042351	  0.020774	  0.083095	 -0.000977	  0.084491
  0.052529	  0.287538	 -0.034122	  0.012284	  0.100464	  0.018459	 -0.015522	  0.081022	 -0.044859	 -0.004750	  0.090688	  0.008616	  0.088599
  0.041533	  0.275755	 -0.060428	  0.022904	  0.091428	 -0.028026	  0.008248	  0.096001	 -0.037192	 -0.027517	  0.049361	  0.016257	  0.115513
 -0.003503	  0.271043	 -0.061657	  0.042787	  0.078445	 -0.011828	  0.029038	  0.101857	 -0.027821	 -0.058536	  0.042778	  0.003969	  0.085526
  0.013957	  0.300174	 -0.109650	  0.017158	  0.054786	  0.001054	  0.000427	  0.098709	 -0.069207	 -0.053913	  0.066472	  0.025276	  0.109278
  0.022604	  0.279989	 -0.120305	  0.002025	  0.026536	  0.001912	 -0.033164	  0.061159	 -0.073192	 -0.026778	  0.071208	  0.045928	  0.113897
  0.079128	  0.268934	 -0.057769	 -0.015106	  0.039816	 -0.008050	 -0.018335	  0.029238	 -0.030852	 -0.008623	  0.083502	  0.071324	  0.057494
  0.043768	  0.215144	 -0.045307	  0.004192	  0.066216	 -0.036491	 -0.009019	  0.036156	  0.001520	 -0.017321	  0.042759	  0.082582	 -0.022037
 -0.030335	  0.212452	 -0.059077	  0.004061	  0.084060	 -0.047255	 -0.000939	  0.020259	 -0.002645	 -0.009849	  0.059907	  0.083134	  0.040221
 -0.018810	  0.207484	 -0.049782	 -0.024470	  0.110499	 -0.057807	  0.021395	  0.016451	 -0.007311	 -0.017979	  0.052666	  0.081115	  0.150107
  0.033194	  0.187796	 -0.040095	 -0.016740	  0.132216	 -0.022170	  0.030087	  0.013716	 -0.007821	 -0.025701	  0.036890	  0.080836	  0.135799
  0.032633	  0.185237	 -0.025332	 -0.010966	  0.136991	 -0.003471	  0.006629	  0.032264	 -0.051205	 -0.020630	  0.070456	  0.096827	  0.125180
 -0.021819	  0.190459	 -0.012255	 -0.010575	  0.139657	 -0.044978	 -0.019907	  0.025795	 -0.039297	 -0.006540	  0.028516	  0.094015	  0.142512
 -0.031089	  0.191131	  0.012771	 -0.028609	  0.142115	 -0.057187	 -0.002223	  0.005347	 -0.019524	 -0.031413	  0.011300	  0.074068	  0.164468
 -0.018280	  0.191614	 -0.026583	 -0.039307	  0.117209	 -0.051070	 -0.013737	 -0.035600	  0.003502	 -0.032903	  0.057887	  0.077641	  0.175983
 -0.022156	  0.206491	 -0.066730	 -0.015394	  0.094619	 -0.032518	 -0.039094	 -0.020246	  0.000107	 -0.035648	  0.092149	  0.079338	  0.144108
 -0.019148	  0.191616	 -0.044637	  0.026998	  0.072128	 -0.035943	 -0.031583	  0.008436	  0.020708	 -0.086413	  0.074688	  0.077445	  0.124097
 -0.046668	  0.197391	 -0.062256	  0.048616	  0.052821	 -0.039537	 -0.009834	 -0.003937	  0.037412	 -0.085589	  0.052759	  0.072245	  0.102346
 -0.048205	  0.232337	 -0.044722	  0.026871	  0.019584	  0.000840	  0.008673	 -0.013187	  0.003871	 -0.085768	  0.027635	  0.088489	  0.094116
 -0.058097	  0.208276	 -0.004825	 -0.008591	 -0.005115	  0.004054	  0.015065	 -0.036372	 -0.013244	 -0.118890	  0.005901	  0.112543	  0.122456
 -0.059651	  0.164250	  0.007049	  0.011435	 -0.013531	 -0.005388	  0.032155	 -0.026128	  0.007299	 -0.112793	 -0.029334	  0.141162	  0.132316
 -0.051785	  0.143440	  0.012870	  0.019918	 -0.010075	 -0.008628	  0.004139	 -0.022467	  0.029903	 -0.077051	 -0.017084	  0.187528	  0.135540
 -0.027714	  0.149372	  0.029424	 -0.011406	  0.001691	 -0.008682	  0.006407	 -0.037879	  0.015852	 -0.081635	 -0.001154	  0.207880	  0.104495
 -0.015226	  0.162417	  0.000022	 -0.008708	  0.015446	  0.005457	  0.006180	 -0.029601	  0.010191	 -0.079002	 -0.024895	  0.194856	  0.059890
 -0.041407	  0.176147	 -0.008604	  0.012374	  0.016112	  0.012223	  0.009744	  0.007976	  0.022819	 -0.066331	  0.001809	  0.185690	  0.094184
 -0.050851	  0.146275	 -0.015042	  0.021079	  0.046910	  0.025043	 -0.013896	  0.020779	  0.029071	 -0.076729	 -0.014843	  0.186271	  0.149419
 -0.048659	  0.103347	 -0.019679	  0.014223	  0.043064	  0.043800	 -0.032535	 -0.007527	 -0.013847	 -0.099135	 -0.053325	  0.197840	  0.114154
 -0.042437	  0.094853	 -0.042684	  0.006072	  0.042901	  0.049506	 -0.003790	 -0.020380	 -0.035889	 -0.090221	 -0.055364	  0.189134	  0.062870
 -0.028049	  0.080718	 -0.073080	  0.012945	  0.048238	  0.047001	  0.017638	  0.033025	 -0.082401	 -0.077675	 -0.046216	  0.135088	  0.075335
 -0.013534	  0.095451	 -0.110621	 -0.007090	  0.039320	  0.050524	  0.015747	  0.045821	 -0.095729	 -0.064001	 -0.041698	  0.142056	  0.085883
 -0.037764	  0.117097	 -0.122536	  0.010337	  0.035311	  0.024499	  0.027632	  0.057679	 -0.046872	 -0.044836	 -0.022062	  0.149586	  0.095873
 -0.043029	  0.130012	 -0.088036	  0.033197	  0.031985	  0.012332	  0.023844	  0.068499	 -0.053711	 -0.025158	 -0.020390	  0.136498	  0.090842
 -0.038053	  0.147681	 -0.055546	  0.020544	 -0.002416	  0.020174	 -0.013540	  0.043497	 -0.047964	 -0.031525	 -0.038587	  0.148002	  0.111332
 -0.062161	  0.135440	 -0.028410	  0.001945	  0.002995	  0.013997	  0.033235	  0.043398	 -0.059604	 -0.010919	 -0.019762	  0.135252	  0.117776
 -0.094877	  0.091608	  0.005318	 -0.003197	 -0.006661	 -0.008628	  0.064084	  0.030186	 -0.058701	  0.040331	 -0.013479	  0.096915	  0.097614
 -0.068574	  0.055538	 -0.011411	  0.009991	 -0.072293	 -0.022331	  0.056482	  0.025864	 -0.030621	  0.030800	 -0.041056	  0.089895	  0.094884
 -0.047019	  0.054490	 -0.024699	  0.024534	 -0.086082	  0.022566	  0.033334	  0.017549	 -0.049596	 -0.009071	 -0.026857	  0.061904	  0.126306
 -0.050763	  0.067530	 -0.007212	  0.036712	 -0.017065	  0.000645	  0.008935	  0.000709	 -0.063985	 -0.039240	 -0.021783	  0.050738	  0.122283
 -0.053931	  0.081001	  0.002326	  0.000376	  0.006519	 -0.015424	  0.032261	  0.016319	 -0.073415	 -0.017120	 -0.045188	  0.052939	  0.096274
 -0.067741	  0.043901	  0.008530	  0.007926	 -0.000005	  0.001085	  0.043927	  0.027301	 -0.091266	 -0.008040	 -0.039487	  0.033852	  0.113528
 -0.055285	  0.083852	  0.009893	  0.011096	 -0.005787	 -0.006293	  0.040804	  0.048010	 -0.095090	 -0.023528	 -0.062984	  0.066104	  0.158928
 -0.021086	  0.118250	  0.004599	  0.014179	  0.021970	  0.022366	  0.044221	  0.048332	 -0.071287	 -0.020784	 -0.069931	  0.047604	  0.180599
 -0.027680	  0.137004	  0.011628	 -0.005538	  0.071132	  0.030393	  0.066632	  0.022275	 -0.044737	 -0.002158	 -0.090312	  0.028225	  0.181053
 -0.045406	  0.125718	  0.012877	 -0.019138	  0.065231	  0.054268	  0.044239	  0.001494	 -0.024974	 -0.011935	 -0.099096	 -0.017006	  0.182125
 -0.018434	  0.137492	  0.008614	 -0.013890	  0.044024	  0.024800	  0.045561	 -0.004112	 -0.003885	 -0.024838	 -0.044206	 -0.039294	  0.169341
 -0.030600	  0.133519	 -0.010539	 -0.015522	  0.047019	  0.003086	  0.055388	  0.021396	 -0.001833	 -0.056235	 -0.035186	 -0.038036	  0.125875
 -0.060154	  0.143379	 -0.014816	 -0.027062	  0.048102	 -0.012366	  0.076451	  0.036911	 -0.019648	 -0.068068	 -0.046806	 -0.000556	  0.130028
 -0.123789	  0.155886	  0.004345	  0.005703	  0.036732	 -0.031549	  0.076388	  0.019721	 -0.001898	 -0.052334	 -0.022216	  0.041039	  0.121482
 -0.151804	  0.168490	  0.013322	 -0.001309	  0.002553	 -0.058853	  0.044150	 -0.006626	 -0.012839	 -0.022966	 -0.023840	  0.068982	  0.077650
 -0.128379	  0.133968	  0.009075	 -0.005996	 -0.011888	 -0.044948	  0.054965	 -0.006386	 -0.009350	  0.033513	  0.006812	  0.056783	  0.070190
 -0.083535	  0.095744	  0.020941	  0.013474	 -0.015524	 -0.050089	  0.063133	 -0.002665	 -0.014458	  0.058357	 -0.034823	  0.034942	  0.080939
 -0.090021	  0.106736	  0.021972	  0.029986	 -0.032185	 -0.049887	  0.035057	 -0.004443	 -0.039821	  0.041190	 -0.052730	  0.022773	  0.098262
 -0.115449	  0.093191	  0.020710	  0.023240	 -0.059740	  0.000551	  0.010083	 -0.001033	 -0.049914	  0.035669	 -0.056233	 -0.005354	  0.125056
 -0.118429	  0.133265	  0.033267	  0.010493	 -0.080549	  0.017586	 -0.005670	  0.005963	 -0.064244	  0.032077	 -0.053184	 -0.013339	  0.120681
 -0.097201	  0.098303	 -0.030043	  0.040937	 -0.061450	  0.018912	  0.029428	 -0.001247	 -0.116683	 -0.012396	 -0.059455	 -0.001003	  0.098748
 -0.105730	  0.062603	 -0.056822	  0.032700	 -0.043026	 -0.010059	  0.026729	 -0.025663	 -0.135984	  0.022094	 -0.114549	  0.020118	  0.078748
 -0.114099	  0.081260	 -0.043990	  0.033599	 -0.036095	 -0.025186	  0.019440	 -0.030640	 -0.129354	 -0.011283	 -0.089510	  0.004032	  0.099334
 -0.093256	  0.073604	 -0.041801	  0.030503	 -0.043382	  0.000612	 -0.005669	 -0.029232	 -0.149324	 -0.008166	 -0.092987	  0.045860	  0.156541
 -0.062922	  0.063042	 -0.042714	  0.064230	 -0.067133	  0.003367	 -0.021614	 -0.069200	 -0.121818	 -0.009295	 -0.059304	  0.057335	  0.190067
 -0.054464	  0.073790	 -0.014951	  0.060389	 -0.056626	 -0.017139	  0.009298	 -0.033862	 -0.110006	 -0.036233	 -0.038108	  0.057084	  0.216887
 -0.064729	  0.091509	  0.001796	  0.040858	 -0.065061	 -0.000871	  0.033583	 -0.008512	 -0.102956	 -0.053949	 -0.030737	 -0.003316	  0.215795
 -0.050220	  0.124942	 -0.020885	  0.055782	 -0.024398	  0.000406	  0.056427	  0.011861	 -0.085610	 -0.040905	  0.031066	 -0.039119	  0.201944
 -0.022689	  0.160680	 -0.000003	  0.076794	 -0.000802	 -0.016516	  0.044775	  0.007803	 -0.077066	 -0.058665	  0.041638	 -0.024554	  0.198449
 -0.030971	  0.149602	  0.014103	  0.062656	 -0.004087	 -0.032393	  0.053676	  0.007954	 -0.095774	 -0.071233	  0.047329	 -0.000507	  0.193115
 -0.041466	  0.165995	  0.026729	  0.078398	 -0.007770	 -0.026442	  0.080929	  0.000978	 -0.061727	 -0.057949	  0.045967	  0.030724	  0.169688
 -0.027408	  0.167155	  0.023415	  0.077116	 -0.009141	 -0.035537	  0.053642	 -0.016115	 -0.059364	 -0.059506	  0.041994	  0.009940	  0.138995
  0.016101	  0.165350	  0.039768	  0.034404	  0.031179	 -0.031942	  0.054473	 -0.007380	 -0.026954	 -0.042870	  0.021276	 -0.013774	  0.132152
  0.007892	  0.140426	  0.046192	  0.016062	 -0.002109	 -0.028230	  0.051128	  0.007133	 -0.034996	 -0.048693	  0.058092	 -0.007410	  0.134459
  0.012947	  0.115386	  0.033205	  0.035633	  0.008698	 -0.000145	  0.016809	  0.032102	 -0.090999	 -0.058355	  0.069577	 -0.006453	  0.138498
 -0.023939	  0.109894	  0.068330	  0.093077	  0.042989	 -0.025311	  0.019540	  0.022446	 -0.102323	 -0.047499	  0.080577	 -0.014721	  0.140117
 -0.038662	  0.154165	  0.076604	  0.103254	  0.056826	 -0.000056	  0.018016	  0.030871	 -0.101957	 -0.012139	  0.077428	  0.001051	  0.114739
 -0.016789	  0.164691	  0.034884	  0.089022	  0.084866	 -0.024399	  0.037525	  0.030212	 -0.113961	 -0.024487	  0.067131	 -0.019654	  0.105808
 -0.028254	  0.134595	  0.034381	  0.062405	  0.073881	 -0.039811	  0.040314	  0.020613	 -0.076255	 -0.011766	  0.059928	 -0.029302	  0.100898
 -0.042663	  0.138878	  0.053784	  0.035766	  0.041999	 -0.062185	  0.032594	  0.014810	 -0.078683	 -0.011443	  0.083820	 -0.005108	  0.112855
 -0.030530	  0.123056	  0.048142	  0.014156	  0.022042	 -0.050394	  0.048355	  0.001976	 -0.100900	 -0.039494	  0.118063	 -0.023839	  0.117071
 -0.020304	  0.131651	  0.041115	 -0.000423	  0.008596	 -0.028752	  0.032779	  0.015644	 -0.090655	 -0.039343	  0.152814	 -0.042365	  0.105460
 -0.053071	  0.113111	  0.063382	  0.008739	  0.011690	 -0.045221	  0.021556	  0.043266	 -0.091966	 -0.043090	  0.125274	 -0.048584	  0.105972
 -0.091232	  0.084542	  0.088430	  0.007134	  0.029050	 -0.033512	  0.007831	  0.031845	 -0.076311	 -0.008048	  0.110345	 -0.065645	  0.108237
 -0.087576	  0.097208	  0.086838	 -0.021615	 -0.007144	 -0.018862	  0.025966	  0.040389	 -0.097168	  0.007601	  0.088243	 -0.029417	  0.093765
 -0.036414	  0.088801	  0.083223	 -0.014964	 -0.008644	 -0.014256	  0.058236	  0.026731	 -0.065641	 -0.018572	  0.097312	 -0.052282	  0.069746
 -0.068318	  0.074053	  0.085069	 -0.006324	  0.037223	 -0.012957	  0.073434	  0.025724	 -0.033916	 -0.012451	  0.103626	 -0.038644	  0.087426
 -0.057018	  0.043056	  0.097425	  0.020960	  0.030992	  0.002738	  0.050523	  0.036307	 -0.038579	  0.034232	  0.071908	 -0.039962	  0.107123
 -0.033346	  0.016472	  0.093362	  0.025844	  0.053786	  0.014369	  0.021454	  0.021882	 -0.052784	  0.045892	  0.044987	 -0.068097	  0.098451
 -0.019641	 -0.009190	  0.075051	  0.034478	  0.059811	  0.012409	  0.031929	  0.049959	 -0.047467	 -0.013335	 -0.019314	 -0.068195	  0.097938
 -0.044887	  0.002987	  0.080990	 -0.005049	  0.098261	  0.013002	  0.021183	  0.032401	 -0.052289	 -0.042413	 -0.027658	 -0.048981	  0.106403
 -0.076337	  0.006353	  0.066216	 -0.000846	  0.144942	  0.018779	  0.026273	  0.029931	 -0.050383	 -0.048823	 -0.026130	 -0.031515	  0.120327
 -0.085881	  0.000345	  0.074284	  0.039621	  0.154413	 -0.034785	  0.045915	  0.049323	 -0.011459	 -0.047149	 -0.036502	 -0.020127	  0.109895
 -0.076061	  0.009863	  0.071821	  0.041495	  0.142689	 -0.003173	  0.034368	  0.047309	 -0.014531	 -0.060766	 -0.023642	 -0.019483	  0.134502
 -0.052419	  0.008702	  0.039766	 -0.000367	  0.142182	 -0.002288	  0.043789	  0.036406	 -0.042856	 -0.051797	 -0.010091	 -0.018536	  0.149906
 -0.050756	  0.003285	  0.041869	 -0.021627	  0.125230	 -0.031440	  0.047077	  0.045444	 -0.061722	 -0.046182	 -0.004083	 -0.013586	  0.159200
 -0.058290	  0.018100	  0.056038	 -0.015314	  0.116745	 -0.028292	  0.062008	  0.062072	 -0.057046	 -0.050953	 -0.016219	 -0.031896	  0.142577
 -0.044640	  0.047967	  0.045898	 -0.015996	  0.112882	 -0.019253	  0.053636	  0.043106	 -0.026702	 -0.025034	  0.002601	 -0.003615	  0.140838
 -0.009918	  0.024888	  0.030965	 -0.009688	  0.086084	  0.017256	  0.034469	 -0.015275	 -0.027957	 -0.029404	  0.015633	 -0.031120	  0.130527
  0.001665	 -0.000109	  0.031464	  0.004713	  0.109454	  0.036198	  0.035911	 -0.030779	 -0.082258	 -0.023259	  0.008504	 -0.047336	  0.145661
 -0.019330	  0.002741	  0.003767	  0.019702	  0.100315	  0.035815	  0.005064	 -0.003176	 -0.090599	  0.002798	  0.032223	 -0.059592	  0.193024
 -0.027178	  0.008324	 -0.022563	  0.032962	  0.051730	  0.004474	 -0.001946	  0.016093	 -0.102672	  0.007364	  0.054713	 -0.043707	  0.179953
 -0.003964	  0.041110	 -0.000338	  0.025774	  0.052529	 -0.007583	  0.017236	  0.036918	 -0.103741	  0.021068	  0.044274	 -0.020919	  0.182533
 -0.015036	  0.038382	  0.026792	  0.003621	  0.072382	 -0.006800	  0.034921	  0.069949	 -0.092375	  0.007113	  0.053489	  0.014575	  0.153006
 -0.042383	  0.053807	 -0.016044	 -0.014772	  0.060812	  0.008259	  0.086084	  0.085862	 -0.091953	 -0.005624	  0.048014	  0.025251	  0.154762
 -0.014165	  0.088169	 -0.000919	 -0.007117	  0.049937	 -0.003803	  0.114226	  0.100341	 -0.086595	 -0.018200	  0.040114	 -0.002160	  0.158748
  0.005534	  0.051469	 -0.029174	 -0.002412	  0.066777	  0.008489	  0.083140	  0.088847	 -0.089575	  0.005337	  0.029274	 -0.000226	  0.116690
  0.012016	  0.023098	 -0.068798	 -0.022812	  0.125119	  0.017082	  0.075339	  0.116193	 -0.074450	 -0.018233	  0.024490	  0.010870	  0.132420
  0.036696	  0.003142	 -0.076339	 -0.033852	  0.134091	  0.001008	  0.103132	  0.114520	 -0.072196	 -0.027481	  0.023587	 -0.001982	  0.140520
  0.033369	  0.002853	 -0.038754	 -0.033976	  0.098089	 -0.023489	  0.104497	  0.074123	 -0.080490	 -0.016592	  0.003445	 -0.008578	  0.143074
  0.031497	  0.007714	 -0.062054	 -0.007536	  0.072544	 -0.008134	  0.070907	  0.076911	 -0.070681	 -0.032952	  0.001728	  0.008038	  0.154247
  0.063067	  0.038869	 -0.138988	 -0.014911	  0.038733	  0.018799	  0.017019	  0.076929	 -0.074095	 -0.026764	  0.004640	 -0.009165	  0.136057
  0.080356	  0.027597	 -0.187946	 -0.020559	  0.036696	 -0.006582	 -0.017919	  0.082066	 -0.071437	 -0.034608	  0.017579	 -0.013735	  0.117292
  0.088772	  0.036147	 -0.173177	  0.005321	  0.074161	 -0.031801	 -0.004035	  0.076821	 -0.076139	 -0.002225	  0.000523	 -0.027402	  0.092510
  0.054375	  0.063826	 -0.134029	  0.009517	  0.060651	  0.008813	  0.024711	  0.100423	 -0.083407	 -0.004566	  0.034759	 -0.003765	  0.099659
 -0.007666	  0.081934	 -0.116977	 -0.025632	  0.079859	 -0.007757	 -0.005414	  0.133713	 -0.088074	  0.001298	  0.056485	  0.012796	  0.113926
 -0.017121	  0.055307	 -0.099156	  0.020557	  0.091913	 -0.018509	  0.017001	  0.124985	 -0.070120	 -0.031738	  0.067067	  0.012231	  0.146430
 -0.001751	  0.073464	 -0.128579	  0.061761	  0.064500	 -0.024258	  0.033409	  0.136095	 -0.079860	 -0.002298	  0.098649	  0.028942	  0.108751
  0.029388	  0.091782	 -0.129924	  0.058365	  0.085942	 -0.050430	  0.037089	  0.107234	 -0.103613	  0.019785	  0.095288	  0.013780	  0.065815
  0.064891	  0.088623	 -0.103744	  0.071422	  0.075551	 -0.040156	  0.035284	  0.112963	 -0.106621	 -0.002738	  0.035831	  0.010383	  0.054324
  0.060037	  0.099181	 -0.071803	  0.063930	  0.070036	 -0.056033	  0.013802	  0.113449	 -0.069141	  0.004202	  0.014057	  0.021622	  0.029927
  0.047584	  0.131988	 -0.051076	  0.044714	  0.065903	 -0.044813	  0.004682	  0.108136	 -0.042840	  0.000837	  0.023079	 -0.007884	  0.015361
  0.061341	  0.149716	 -0.051132	  0.069480	  0.103297	 -0.003114	  0.033985	  0.097275	 -0.015252	  0.013029	  0.036680	 -0.019142	  0.043753
  0.056639	  0.130204	 -0.034674	  0.103773	  0.113329	 -0.024903	  0.030575	  0.114764	 -0.003042	  0.003276	  0.048671	 -0.004858	 -0.002059
  0.064017	  0.124990	 -0.042354	  0.120606	  0.102293	 -0.058852	 -0.014306	  0.087429	 -0.013861	 -0.003384	  0.029603	 -0.006611	 -0.016743
  0.070885	  0.081875	 -0.046111	  0.101979	  0.074362	 -0.045661	 -0.017177	  0.056601	 -0.014620	 -0.023232	  0.019863	 -0.044684	 -0.053288
  0.053850	  0.064092	 -0.044630	  0.039084	  0.044072	 -0.012783	 -0.044796	  0.094057	 -0.007145	 -0.026714	  0.048728	 -0.068191	 -0.021513
  0.067842	  0.093977	 -0.035449	  0.044075	  0.057476	  0.033708	 -0.008785	  0.103424	 -0.033775	 -0.013631	  0.064654	 -0.073565	 -0.054169
  0.072895	  0.118641	 -0.058578	  0.054384	  0.062556	  0.012783	  0.006365	  0.118203	 -0.045796	  0.017709	  0.082084	 -0.067050	 -0.071323
  0.064469	  0.135239	 -0.105779	  0.044118	  0.071570	  0.011296	  0.016532	  0.144590	 -0.038664	  0.011265	  0.076732	 -0.064162	 -0.095606
  0.064657	  0.108228	 -0.143392	  0.024471	  0.075557	 -0.009445	  0.019585	  0.116706	 -0.062243	 -0.020396	  0.062266	 -0.070985	 -0.084837
  0.038837	  0.074522	 -0.149834	  0.032366	  0.063343	 -0.024239	  0.011682	  0.117160	 -0.055430	 -0.016047	  0.082454	 -0.070674	 -0.045071
  0.057922	  0.074726	 -0.144934	  0.045630	  0.049627	 -0.010580	  0.003261	  0.106408	 -0.063045	 -0.023572	  0.101642	 -0.076256	 -0.071446
  0.070726	  0.094693	 -0.102939	  0.023219	  0.035449	 -0.047342	  0.007400	  0.093519	 -0.060119	  0.001655	  0.079607	 -0.061200	 -0.076095
  0.043239	  0.090916	 -0.130863	  0.030609	  0.056346	 -0.067343	  0.000555	  0.093887	 -0.098646	  0.019503	  0.076998	 -0.054785	 -0.063788
  0.051981	  0.083310	 -0.165576	  0.056339	  0.040537	 -0.081355	  0.015678	  0.087781	 -0.122452	  0.013157	  0.065395	 -0.060806	 -0.059226
  0.051489	  0.115671	 -0.155633	  0.051202	  0.050122	 -0.089713	  0.043035	  0.061105	 -0.105902	  0.027574	  0.042782	 -0.035556	 -0.080266
  0.032893	  0.120146	 -0.171715	  0.028873	  0.066559	 -0.079935	  0.031588	  0.039585	 -0.107752	  0.053903	  0.046073	 -0.028598	 -0.039556
  0.054666	  0.099414	 -0.138263	 -0.005446	  0.073754	 -0.097108	  0.040677	  0.054646	 -0.110572	  0.036691	  0.013652	 -0.045711	 -0.008816
  0.077378	  0.095056	 -0.141449	 -0.024522	  0.076847	 -0.093233	  0.017533	  0.078079	 -0.111973	  0.014267	  0.024792	 -0.033423	 -0.023682
  0.067327	  0.107246	 -0.174304	 -0.043944	  0.093090	 -0.066086	 -0.006407	  0.084728	 -0.101965	  0.000258	  0.022512	 -0.048941	 -0.010614
  0.061923	  0.097567	 -0.155429	 -0.049529	  0.106718	 -0.077243	  0.007227	  0.037278	 -0.082909	 -0.003258	  0.001664	 -0.067329	  0.017033
  0.042855	  0.087945	 -0.141666	 -0.054383	  0.110007	 -0.065255	  0.016643	  0.018988	 -0.088482	  0.009157	  0.012857	 -0.055718	  0.007807
  0.052396	  0.100365	 -0.098455	 -0.077612	  0.116474	 -0.089654	  0.025045	  0.060086	 -0.068807	 -0.008055	  0.025720	 -0.047673	  0.007678
  0.085959	  0.105031	 -0.080990	 -0.094102	  0.133703	 -0.093442	 -0.010000	  0.082360	 -0.074985	 -0.033957	  0.051172	 -0.037700	 -0.040257
  0.086442	  0.100255	 -0.090332	 -0.059296	  0.118872	 -0.067444	 -0.026239	  0.076562	 -0.081253	 -0.056154	  0.061160	 -0.034392	 -0.039141
  0.078421	  0.066956	 -0.113717	 -0.038316	  0.101991	 -0.016917	 -0.017513	  0.085846	 -0.083009	 -0.071770	  0.079122	 -0.006473	 -0.008128
  0.068140	  0.075006	 -0.136067	  0.035068	  0.049674	 -0.017529	 -0.009347	  0.082662	 -0.082630	 -0.059675	  0.095708	  0.005716	  0.000995
  0.025221	  0.070835	 -0.167020	  0.078137	  0.033131	 -0.040703	  0.006024	  0.055725	 -0.078483	 -0.041858	  0.073882	 -0.041702	  0.027037
  0.005954	  0.064747	 -0.189846	  0.047159	  0.032725	 -0.045396	  0.022062	  0.016850	 -0.097737	 -0.072054	  0.049001	 -0.045943	  0.019981
 -0.021476	  0.084361	 -0.187700	  0.023618	  0.032502	 -0.027239	  0.015382	 -0.010503	 -0.105449	 -0.107386	  0.071557	 -0.032286	  0.055931
 -0.044196	  0.111110	 -0.162859	  0.024179	  0.067917	  0.005184	  0.002938	  0.033531	 -0.109051	 -0.089221	  0.036986	 -0.011919	  0.151085
 -0.011167	  0.158189	 -0.144504	  0.033302	  0.074400	 -0.007685	 -0.062907	  0.062502	 -0.107644	 -0.052182	  0.017720	 -0.033890	  0.241398
  0.026246	  0.170811	 -0.137012	  0.025831	  0.055681	 -0.001697	 -0.056557	  0.040124	 -0.126463	 -0.033473	  0.023315	 -0.005640	  0.222682
  0.032479	  0.166359	 -0.117297	  0.014665	  0.025917	  0.015388	 -0.021824	  0.044585	 -0.159408	 -0.011397	  0.060788	  0.012382	  0.140452
  0.010312	  0.194429	 -0.130532	  0.032988	  0.020399	  0.015133	  0.015825	  0.083031	 -0.171959	  0.014480	  0.097894	  0.014775	  0.144923
  0.018345	  0.174428	 -0.110812	  0.031799	  0.022896	  0.017546	  0.017051	  0.039298	 -0.171674	  0.041728	  0.066965	  0.010684	  0.232174
  0.048238	  0.165105	 -0.071311	  0.062468	  0.042209	  0.003066	  0.002709	  0.013191	 -0.159867	  0.017991	  0.057567	 -0.011653	  0.294774
  0.025721	  0.171059	 -0.072811	  0.048973	  0.050548	  0.008305	  0.032547	  0.028861	 -0.155198	 -0.014694	  0.081025	  0.001749	  0.229593
  0.028419	  0.192310	 -0.077147	  0.035029	  0.084766	  0.018792	  0.034777	  0.071187	 -0.138824	 -0.020269	  0.060019	 -0.006370	  0.148655
  0.031568	  0.211263	 -0.042413	  0.018299	  0.085873	  0.021816	  0.050644	  0.083289	 -0.150945	 -0.026258	  0.048131	 -0.009415	  0.130216
  0.042533	  0.231232	 -0.053122	  0.004536	  0.035869	  0.003150	  0.073738	  0.093720	 -0.165949	 -0.057678	  0.047756	 -0.024771	  0.159162
  0.058543	  0.239181	 -0.070072	  0.006471	  0.023355	 -0.009547	  0.091982	  0.117827	 -0.127684	 -0.101128	  0.088796	 -0.021276	  0.157799
  0.043867	  0.244377	 -0.083437	 -0.019399	  0.041436	  0.007088	  0.101925	  0.113682	 -0.113512	 -0.084286	  0.063749	 -0.023623	  0.158381
