# Supplementary material for: A fluorescent photoimmunoconjugate for imaging of cholesteatoma
Source: Sci Rep. 2022 Nov 19;12:19905. doi: 10.1038/s41598-022-22072-9 (PMC9675863; doi:10.1038/s41598-022-22072-9)
Supplement: Supplementary file 2 — Supplementary Information 2. [file 41598_2022_22072_MOESM2_ESM.zip › Data/ABR-33-7]

:RUN-7	LEVEL SWEEP	TEMP:NaN	5/13/2018	10:50 AM	NaNHR:
:SW EAR: R	SW FREQ: 45.25	# AVERAGES: 512	REP RATE (/sec): 40	DRIVER: RS Tweeter	SAMPLE (�sec): 40	
:NOTES-
:CHAMBER-CH4B-PXI
:CFTS Version: V2.7.2 (R850)
:LEVELS:20;25;30;35;40;45;50;55;60;65;70;75;80;
:DATA
 -0.002315	 -0.028171	  0.066248	  0.015025	 -0.001355	  0.017149	 -0.050351	 -0.011176	  0.050719	 -0.020516	 -0.086518	 -0.063431	 -0.021166
 -0.004283	 -0.028464	  0.031674	  0.025678	 -0.035005	  0.032921	 -0.008262	 -0.012281	  0.050500	 -0.022909	 -0.066180	 -0.055018	 -0.059072
  0.004590	  0.023607	 -0.018612	  0.009233	 -0.029279	  0.030636	  0.025162	  0.014485	  0.033608	 -0.032186	 -0.022476	 -0.050790	 -0.048523
  0.033382	  0.003546	 -0.009249	 -0.011959	 -0.039121	 -0.006836	 -0.014354	 -0.000983	 -0.015166	 -0.042887	 -0.016743	 -0.029334	 -0.022062
  0.049087	 -0.005072	  0.021646	 -0.017612	 -0.002341	  0.003199	 -0.011611	 -0.010847	 -0.029940	 -0.048603	  0.016756	 -0.030886	 -0.024608
  0.039432	 -0.001079	  0.004153	 -0.015372	  0.040810	 -0.007679	 -0.009130	  0.011565	 -0.021773	 -0.044228	  0.033675	 -0.078328	 -0.023810
  0.021624	 -0.010292	 -0.028863	 -0.006639	  0.041565	 -0.005263	  0.001482	  0.012065	 -0.050533	 -0.031699	  0.014449	 -0.073320	 -0.036767
  0.005407	 -0.015747	 -0.042469	 -0.040223	 -0.004039	  0.023909	  0.023391	 -0.013482	 -0.027503	 -0.044557	  0.027893	 -0.048253	 -0.042273
  0.036624	 -0.021325	 -0.008581	 -0.033215	 -0.026759	  0.023745	  0.030902	  0.021128	 -0.011982	 -0.007045	 -0.000294	  0.002888	 -0.040755
  0.030924	 -0.015141	  0.007871	 -0.014384	 -0.027294	  0.008987	  0.034864	  0.010407	  0.011211	  0.042192	  0.001921	  0.009155	 -0.037453
 -0.001364	  0.001554	  0.044170	 -0.021640	  0.008361	 -0.029253	  0.026317	  0.032603	  0.034436	  0.012854	  0.032915	  0.025608	  0.011484
 -0.004094	 -0.006803	  0.030140	 -0.028678	  0.046574	 -0.067180	  0.015123	  0.039675	  0.046461	 -0.002006	  0.029542	  0.037184	  0.038182
 -0.006236	 -0.010118	 -0.018820	 -0.005499	  0.039894	 -0.031000	  0.012949	 -0.002217	  0.001313	  0.006867	  0.032621	  0.034555	  0.023558
 -0.056830	  0.015324	 -0.045762	  0.016931	  0.040129	  0.012726	  0.013816	 -0.017940	 -0.037481	  0.018456	  0.028951	  0.011318	  0.026444
 -0.067596	  0.008211	 -0.042435	  0.017373	  0.005683	  0.023812	  0.013523	 -0.022906	 -0.029342	  0.008215	  0.034765	  0.055002	  0.044581
 -0.049995	  0.029097	 -0.035470	  0.029222	 -0.016792	  0.029934	  0.011745	 -0.041199	 -0.022270	  0.013317	 -0.001646	  0.080332	  0.036281
 -0.022524	  0.022047	 -0.015309	  0.036895	 -0.022880	  0.006878	 -0.010281	 -0.046100	  0.002640	  0.051450	 -0.019574	  0.063131	  0.043613
 -0.015866	  0.010693	  0.013667	  0.027541	 -0.033955	 -0.014869	 -0.027825	 -0.011635	  0.025390	  0.051608	 -0.025160	  0.061540	  0.050591
  0.000457	 -0.003161	  0.030304	  0.021953	 -0.009092	 -0.027189	 -0.026213	  0.023388	  0.011903	  0.053603	 -0.019411	  0.030880	  0.035041
  0.009577	  0.031293	  0.015697	 -0.004630	  0.024897	 -0.024627	 -0.051248	  0.025447	 -0.022190	  0.038072	  0.004516	  0.017767	  0.046715
 -0.018087	  0.020298	 -0.000398	 -0.005202	  0.035891	 -0.015764	 -0.040305	  0.014343	 -0.027535	  0.010025	  0.020683	 -0.016539	  0.081534
 -0.007639	  0.013124	 -0.010565	  0.000265	  0.051012	 -0.015835	 -0.025901	  0.009478	 -0.012284	 -0.012319	  0.013155	 -0.040199	  0.093925
 -0.020746	  0.013319	  0.003744	 -0.001567	  0.021398	  0.015975	 -0.014959	 -0.010001	 -0.008206	  0.004521	  0.013358	 -0.053014	  0.076237
  0.000975	  0.017878	  0.020860	 -0.031751	 -0.004842	  0.028082	  0.034678	  0.013813	  0.053444	  0.030226	 -0.027123	 -0.035957	  0.052538
  0.026685	  0.024446	 -0.003722	 -0.034080	 -0.029610	  0.035202	  0.081584	  0.028887	  0.080857	  0.010058	 -0.064677	 -0.016578	  0.037748
  0.045398	  0.016979	  0.034468	 -0.010546	 -0.001568	 -0.021087	  0.083061	  0.059831	  0.097435	  0.035424	 -0.053388	 -0.031050	  0.045381
  0.024156	  0.025698	  0.053684	 -0.007444	  0.006132	 -0.054370	  0.121284	  0.068230	  0.049657	  0.048497	 -0.058350	 -0.036058	  0.062405
  0.002427	  0.028757	  0.083425	  0.023008	  0.019109	 -0.050042	  0.106873	  0.068204	 -0.037632	  0.038296	 -0.043026	 -0.064668	  0.089514
 -0.000733	  0.066254	  0.107748	  0.001573	  0.024897	 -0.054393	  0.074951	  0.011653	 -0.062778	  0.014055	 -0.014635	 -0.050867	  0.072392
 -0.019845	  0.072961	  0.088881	 -0.038541	  0.002342	 -0.055343	  0.046740	 -0.026312	 -0.049897	 -0.033613	 -0.015948	 -0.043194	  0.078174
 -0.022904	  0.058831	  0.036115	 -0.033860	  0.001787	 -0.036784	 -0.002033	 -0.013879	 -0.011767	 -0.022301	 -0.014183	  0.008969	  0.143036
 -0.001115	  0.037260	  0.016032	 -0.005996	 -0.038115	 -0.012100	  0.011353	 -0.011828	  0.028999	  0.016480	 -0.001275	  0.057710	  0.201829
 -0.002693	  0.022675	  0.036750	  0.002112	 -0.053660	 -0.019603	  0.038372	  0.041995	  0.055197	  0.044827	  0.010156	  0.050249	  0.246649
 -0.005789	  0.028660	  0.024578	 -0.000150	 -0.045474	 -0.005463	  0.024797	  0.047173	  0.014923	  0.036561	  0.054305	  0.063425	  0.227190
 -0.052133	  0.045490	  0.043147	  0.003080	 -0.042482	  0.001167	  0.027877	  0.029278	 -0.008147	  0.035591	  0.084601	  0.057471	  0.193735
 -0.057432	  0.039271	  0.027615	  0.004025	 -0.040222	  0.029749	  0.021020	  0.015523	 -0.010638	  0.044745	  0.044333	  0.045774	  0.137922
 -0.064776	  0.018241	  0.054994	  0.005850	 -0.039827	  0.003770	 -0.000333	 -0.000930	 -0.009784	  0.000181	  0.003652	  0.012233	  0.062050
 -0.072264	  0.047264	  0.091521	 -0.022398	 -0.047027	  0.012194	 -0.006418	 -0.017538	 -0.012842	 -0.023954	 -0.016945	 -0.015154	  0.012086
 -0.061456	  0.059824	  0.076278	 -0.031022	 -0.037345	  0.007599	  0.004178	  0.007456	 -0.004357	  0.009141	 -0.039521	 -0.030211	  0.004046
 -0.047168	  0.016638	  0.072259	 -0.072818	 -0.047230	 -0.015156	 -0.004144	 -0.002242	 -0.000764	  0.029628	 -0.042179	 -0.090162	 -0.011866
 -0.022817	  0.017691	  0.030106	 -0.081582	 -0.072882	 -0.016289	 -0.014656	 -0.032367	  0.002325	  0.032840	 -0.022406	 -0.117769	 -0.007203
 -0.028181	 -0.010712	  0.060717	 -0.034000	 -0.061059	 -0.058466	  0.007410	 -0.015334	 -0.027132	  0.020770	 -0.019595	 -0.106819	 -0.012369
 -0.019635	 -0.025956	  0.081028	  0.004409	 -0.051428	 -0.030475	  0.000616	  0.028009	 -0.026385	 -0.028364	 -0.027329	 -0.131607	 -0.068850
 -0.010441	 -0.005267	  0.101627	  0.001852	 -0.032327	 -0.020350	 -0.015945	  0.048334	 -0.043544	 -0.042785	 -0.051850	 -0.101919	 -0.084940
 -0.037191	  0.007931	  0.080170	 -0.009438	 -0.006128	 -0.002724	 -0.041070	  0.054592	 -0.027105	 -0.018253	 -0.040263	 -0.057507	 -0.067536
 -0.056574	  0.055793	  0.029437	 -0.015058	 -0.013177	 -0.031117	 -0.011461	  0.067570	  0.004557	 -0.030104	 -0.093906	 -0.049955	 -0.024051
 -0.072974	  0.070088	  0.001280	 -0.031623	 -0.050454	 -0.065244	  0.007299	  0.050457	  0.020295	 -0.021811	 -0.092837	 -0.010172	  0.059788
 -0.030292	  0.052058	 -0.024110	 -0.012842	 -0.080028	 -0.074174	 -0.000797	  0.082778	  0.025669	 -0.037537	 -0.075721	  0.046594	  0.142689
 -0.002091	  0.031361	 -0.005554	  0.020260	 -0.071653	 -0.107219	 -0.000191	  0.065774	  0.035093	 -0.024761	 -0.042297	  0.082067	  0.182420
  0.001427	  0.018341	  0.003284	 -0.006659	 -0.065393	 -0.127797	  0.028981	  0.055560	  0.067297	 -0.025676	  0.005155	  0.091345	  0.185265
  0.005454	  0.012093	  0.005176	  0.002799	 -0.061526	 -0.119347	  0.052316	  0.044775	  0.076950	 -0.040803	  0.041447	  0.120990	  0.152212
  0.064208	 -0.003447	 -0.016302	 -0.007652	  0.002194	 -0.083445	  0.054115	  0.018940	  0.086919	 -0.011688	  0.069104	  0.151373	  0.096691
  0.102426	 -0.005433	 -0.043418	  0.004222	  0.011156	 -0.065801	  0.072211	 -0.003992	  0.085506	  0.016374	  0.087764	  0.156633	  0.013565
  0.063848	  0.030061	 -0.041829	  0.026221	 -0.021014	 -0.014413	  0.026950	  0.005115	  0.046570	  0.029282	  0.083737	  0.099967	 -0.037749
  0.066684	  0.030467	 -0.038144	  0.010033	 -0.048005	 -0.005721	  0.000404	  0.012244	  0.034250	  0.047399	  0.084313	  0.057586	 -0.065399
  0.085659	  0.025534	 -0.040548	 -0.007361	 -0.074116	 -0.020183	 -0.013705	  0.002668	  0.032182	  0.040297	  0.131522	 -0.010067	 -0.083909
  0.076269	  0.054297	 -0.023287	 -0.005349	 -0.064001	 -0.032134	  0.004193	  0.000737	  0.053584	  0.010463	  0.116545	 -0.079652	 -0.139346
  0.090689	  0.077096	  0.000534	  0.022551	 -0.026475	 -0.027862	  0.021213	  0.001065	  0.093410	  0.027875	  0.061138	 -0.096101	 -0.172118
  0.084968	  0.082739	  0.012508	  0.014040	 -0.000487	 -0.011640	  0.044604	 -0.007309	  0.109509	  0.023211	  0.019352	 -0.120719	 -0.207106
  0.032683	  0.056034	  0.049817	  0.053428	 -0.001596	  0.012172	  0.037082	  0.005230	  0.099408	 -0.009753	 -0.021849	 -0.120537	 -0.200558
  0.024359	  0.030693	  0.055005	  0.059666	 -0.035274	  0.014714	  0.036485	  0.015891	  0.112573	 -0.037215	 -0.065569	 -0.141401	 -0.143043
  0.025549	 -0.017043	  0.074491	  0.034303	 -0.064850	  0.036777	  0.019097	  0.007948	  0.115473	 -0.047129	 -0.086683	 -0.132664	 -0.091706
  0.025330	 -0.057377	  0.065636	  0.040279	 -0.100468	  0.020829	 -0.032366	  0.009111	  0.078706	 -0.040687	 -0.084678	 -0.106785	 -0.065065
  0.038112	 -0.076222	  0.077078	  0.047625	 -0.080973	 -0.013527	 -0.035776	  0.026858	  0.021931	 -0.040864	 -0.077270	 -0.099298	 -0.044597
  0.040338	 -0.041519	  0.061671	  0.065852	 -0.066879	 -0.021609	 -0.008358	  0.021165	  0.020201	 -0.028489	 -0.065421	 -0.081890	 -0.082172
  0.042964	  0.003572	  0.020879	  0.075232	 -0.065815	 -0.014803	 -0.023985	 -0.009502	  0.003649	 -0.025610	 -0.077624	 -0.059700	 -0.056870
  0.007251	  0.014356	  0.006080	  0.065388	 -0.061499	  0.007993	 -0.019813	 -0.012287	  0.007884	 -0.007603	 -0.088820	 -0.056027	  0.012665
 -0.018468	  0.038626	  0.023546	  0.051573	 -0.075748	  0.013950	 -0.016708	 -0.004320	  0.007647	 -0.010966	 -0.099088	 -0.047124	  0.053761
 -0.037233	  0.031839	  0.029616	  0.054614	 -0.085818	 -0.016254	 -0.008913	  0.002809	  0.009868	 -0.046410	 -0.071892	 -0.032891	  0.072731
 -0.021954	 -0.016723	  0.011774	  0.047101	 -0.071296	 -0.005564	 -0.001455	 -0.004672	  0.016628	 -0.071649	 -0.056276	 -0.001220	  0.054652
  0.031182	 -0.034927	  0.006146	  0.048310	 -0.018375	  0.003674	  0.008390	  0.021615	 -0.007495	 -0.062849	 -0.071281	 -0.014365	  0.060215
  0.047811	 -0.019226	  0.014231	  0.076465	 -0.017064	 -0.024077	  0.007583	  0.021878	 -0.024949	 -0.035082	 -0.064475	 -0.002665	  0.044439
 -0.030451	  0.006595	  0.004973	  0.047361	 -0.050304	 -0.032036	  0.025156	  0.003306	 -0.036680	 -0.000775	 -0.087209	  0.036938	  0.041828
 -0.071033	  0.022012	 -0.026901	 -0.000772	 -0.066650	 -0.018391	 -0.011857	 -0.028250	 -0.029647	  0.017836	 -0.070921	  0.062214	  0.048492
 -0.056497	  0.040795	 -0.047882	 -0.011862	 -0.058682	 -0.026530	 -0.037071	 -0.042174	 -0.041453	 -0.000577	 -0.059463	  0.104358	  0.085833
 -0.063956	  0.060834	 -0.035867	 -0.019068	 -0.049764	 -0.035065	 -0.064926	 -0.013244	 -0.013975	  0.013388	 -0.046020	  0.091612	  0.076536
 -0.064742	  0.073795	 -0.024944	 -0.014272	 -0.070359	 -0.023428	 -0.088480	 -0.022193	  0.009439	  0.020202	 -0.001035	  0.078737	  0.057250
 -0.037636	  0.064779	 -0.026739	 -0.037831	 -0.068149	  0.004906	 -0.106886	 -0.015373	  0.046454	  0.032666	  0.010616	  0.047050	  0.044454
 -0.012590	  0.028315	 -0.007236	 -0.047214	 -0.029853	  0.027746	 -0.079774	 -0.009845	  0.049589	  0.023524	  0.044290	  0.035268	 -0.008916
 -0.000739	  0.028687	  0.016376	 -0.030096	 -0.004395	  0.004918	 -0.064802	 -0.022411	  0.009456	  0.020466	  0.044103	  0.015529	 -0.074177
 -0.019158	  0.023591	  0.026983	 -0.021663	  0.005855	  0.009292	 -0.071887	 -0.041893	 -0.011813	  0.037845	  0.063709	 -0.008766	 -0.109120
 -0.010137	  0.027952	  0.038328	 -0.016874	  0.003058	 -0.005139	 -0.063007	 -0.037343	 -0.032620	  0.052489	  0.042590	  0.022770	 -0.097631
 -0.016437	  0.026323	  0.044381	 -0.007088	 -0.021470	 -0.023371	 -0.047304	 -0.014206	 -0.006056	  0.076740	  0.019742	 -0.005798	 -0.070115
 -0.040074	  0.024516	  0.077905	 -0.010514	 -0.020815	 -0.022175	 -0.032031	  0.030808	  0.014123	  0.032424	  0.005829	 -0.044846	 -0.020025
 -0.052666	 -0.002116	  0.084136	 -0.018217	  0.016106	 -0.026162	 -0.042629	  0.057516	  0.005932	  0.022570	 -0.015359	 -0.056258	 -0.018888
 -0.026290	 -0.013720	  0.039201	  0.009859	  0.031601	  0.008487	 -0.000024	  0.079502	 -0.009588	 -0.006321	 -0.007132	 -0.062108	 -0.043070
 -0.015377	 -0.003237	  0.037341	  0.029292	  0.029065	  0.005807	  0.007250	  0.040201	  0.018828	 -0.029012	 -0.017872	 -0.066509	 -0.044899
 -0.027616	 -0.019076	  0.045568	  0.022637	  0.009225	 -0.007036	 -0.034689	  0.010333	  0.050221	 -0.045146	 -0.018599	 -0.025691	 -0.036637
 -0.036330	 -0.014050	  0.077237	  0.018075	 -0.004148	 -0.014375	 -0.028890	  0.012691	  0.043423	 -0.026507	 -0.005194	 -0.005974	 -0.000282
 -0.049813	  0.023879	  0.057082	  0.004493	 -0.008513	 -0.060543	 -0.033002	  0.032817	  0.058264	 -0.019369	 -0.026246	  0.011698	  0.054407
 -0.073253	  0.049893	  0.040481	  0.007741	  0.008539	 -0.075405	 -0.079834	  0.049238	  0.041777	 -0.019825	 -0.068492	  0.015310	  0.102141
 -0.085502	  0.050101	  0.064970	  0.022303	  0.010288	 -0.075928	 -0.109934	  0.021823	  0.046168	 -0.005482	 -0.078882	  0.023508	  0.107612
 -0.073509	  0.023829	  0.044335	  0.024071	 -0.022741	 -0.038843	 -0.080019	  0.030920	  0.055725	 -0.025382	 -0.010967	  0.047267	  0.138165
 -0.060320	  0.020774	  0.038490	 -0.016547	 -0.048135	 -0.047669	 -0.073859	  0.027806	  0.067431	 -0.029049	  0.069870	  0.091571	  0.150989
 -0.045723	  0.020836	  0.034063	 -0.033340	 -0.021224	 -0.049263	 -0.086841	  0.031010	  0.069414	 -0.001237	  0.079206	  0.128792	  0.173315
 -0.076039	 -0.033546	  0.041861	 -0.034446	  0.016167	 -0.042698	 -0.055408	  0.037077	  0.069487	  0.019891	  0.030490	  0.133558	  0.177133
 -0.052781	 -0.026723	  0.032575	 -0.040132	  0.004998	 -0.032124	 -0.048031	  0.047945	  0.095696	  0.007024	  0.007790	  0.136218	  0.150758
 -0.032324	  0.012324	  0.024368	 -0.053190	 -0.006096	 -0.025226	 -0.056276	  0.058482	  0.095337	  0.039185	 -0.012378	  0.111122	  0.114698
 -0.022819	  0.031588	  0.044197	 -0.036112	  0.006282	 -0.042428	 -0.051942	  0.035145	  0.062643	  0.045221	 -0.014142	  0.082563	  0.066370
 -0.033848	  0.022056	  0.088891	 -0.055039	  0.042048	 -0.085782	 -0.055017	  0.005047	  0.047947	  0.049414	  0.021368	  0.088228	  0.000477
 -0.027781	  0.029553	  0.097339	 -0.048568	  0.035135	 -0.076386	 -0.016573	 -0.017951	  0.051970	  0.018260	  0.016565	  0.070938	 -0.041029
 -0.023740	  0.001979	  0.082477	 -0.052056	  0.025608	 -0.054194	 -0.013673	 -0.031006	  0.082792	  0.004937	  0.020562	  0.036240	 -0.067237
 -0.052409	  0.013370	  0.060456	 -0.050194	  0.011432	 -0.072310	 -0.005825	 -0.005269	  0.081081	 -0.003865	  0.020370	  0.020401	 -0.082609
 -0.067703	  0.007957	  0.042423	 -0.028236	  0.004553	 -0.034210	  0.017700	  0.039796	  0.072289	  0.027107	 -0.010277	 -0.010480	 -0.062273
 -0.069649	  0.005444	  0.050959	 -0.021496	 -0.013191	  0.022408	  0.029191	  0.075540	  0.158690	  0.047834	 -0.051613	 -0.016614	 -0.096893
 -0.085051	  0.024840	  0.063657	 -0.009535	 -0.021027	  0.038881	  0.027689	  0.065183	  0.174568	 -0.016309	 -0.105499	 -0.050424	 -0.076594
 -0.075238	  0.034116	  0.062383	 -0.009206	 -0.030066	  0.052368	  0.028057	  0.061870	  0.145248	 -0.005925	 -0.119765	 -0.065588	 -0.110300
 -0.072431	  0.044356	  0.071698	 -0.026853	 -0.015091	  0.019252	  0.018999	 -0.006014	  0.103065	  0.023332	 -0.123093	 -0.103364	 -0.153648
 -0.077677	  0.040184	  0.074844	 -0.044176	  0.022012	  0.052236	  0.034797	 -0.022378	  0.065450	  0.050683	 -0.106077	 -0.114834	 -0.145457
 -0.065000	  0.037573	  0.023419	 -0.042732	  0.040335	  0.052351	  0.060467	 -0.030301	  0.062178	  0.056592	 -0.096230	 -0.093863	 -0.137445
 -0.050592	  0.018735	 -0.014282	 -0.036551	  0.028234	  0.009599	  0.034939	  0.000552	  0.060628	  0.041208	 -0.110721	 -0.064888	 -0.151932
 -0.054606	  0.026408	 -0.032360	 -0.002674	  0.003076	  0.003742	 -0.008310	  0.028731	  0.066950	 -0.002045	 -0.127416	 -0.069659	 -0.145948
 -0.031178	  0.021228	 -0.027429	  0.001487	 -0.015401	 -0.032142	 -0.037424	  0.059294	  0.065128	 -0.014518	 -0.156290	 -0.088620	 -0.112104
 -0.007371	  0.014644	 -0.009603	 -0.018795	 -0.026386	 -0.019619	 -0.033604	  0.078661	  0.037586	 -0.048142	 -0.159164	 -0.111715	 -0.115568
 -0.010316	 -0.010571	  0.013107	 -0.026137	 -0.038460	 -0.013366	 -0.016408	  0.055825	  0.022588	 -0.066543	 -0.145799	 -0.088042	 -0.139108
 -0.051478	 -0.014760	 -0.001203	 -0.020618	 -0.027083	  0.001356	  0.017601	  0.064401	  0.023305	 -0.053398	 -0.113725	 -0.025566	 -0.177772
 -0.108676	 -0.000458	  0.029852	 -0.029943	 -0.008600	 -0.006623	  0.049593	  0.080988	  0.064522	 -0.025235	 -0.085646	  0.002152	 -0.146906
 -0.093511	 -0.004172	  0.028926	 -0.009095	  0.008204	 -0.043065	  0.051350	  0.117792	  0.062972	 -0.012744	 -0.089915	 -0.011501	 -0.123530
 -0.042472	 -0.033285	  0.067457	  0.012692	  0.000825	 -0.050896	  0.050702	  0.139081	  0.055594	 -0.006437	 -0.080767	 -0.039622	 -0.086541
  0.021406	 -0.041442	  0.107560	  0.032415	  0.003198	 -0.032612	  0.077899	  0.119713	  0.065227	  0.000742	 -0.092457	 -0.026605	 -0.077966
  0.040204	 -0.040311	  0.112131	  0.015546	  0.024834	 -0.018577	  0.075057	  0.119158	  0.114124	 -0.038084	 -0.086319	 -0.032487	 -0.085514
  0.022289	 -0.045820	  0.127319	 -0.003040	  0.010558	 -0.031658	  0.070904	  0.100638	  0.107803	 -0.030019	 -0.068386	 -0.022518	 -0.080682
 -0.010831	 -0.012134	  0.071235	 -0.030447	 -0.018359	 -0.027722	  0.049990	  0.129881	  0.086348	  0.008215	 -0.056427	 -0.001358	 -0.065099
 -0.026554	  0.009633	  0.023077	 -0.038286	 -0.014589	 -0.015091	  0.083758	  0.145875	  0.095261	  0.028756	 -0.056606	  0.009097	 -0.083097
 -0.058798	  0.035134	  0.016088	 -0.033485	 -0.017548	 -0.005926	  0.029288	  0.150259	  0.069575	  0.002036	 -0.054415	 -0.016763	 -0.062807
 -0.069210	  0.052270	 -0.011345	 -0.026703	 -0.052870	  0.004046	  0.013277	  0.137613	  0.072277	 -0.026338	 -0.041402	 -0.036279	 -0.043270
 -0.079944	  0.035500	 -0.008769	 -0.044142	 -0.065654	 -0.052346	  0.010246	  0.129009	  0.066116	 -0.080708	 -0.027929	 -0.034428	 -0.056110
 -0.019775	  0.010296	 -0.006959	 -0.052117	 -0.080261	 -0.065840	 -0.019546	  0.106065	  0.078956	 -0.092340	 -0.048359	 -0.073747	 -0.075861
  0.011927	  0.003244	 -0.008346	 -0.059002	 -0.076595	 -0.059233	 -0.066310	  0.059438	  0.084439	 -0.093638	 -0.078747	 -0.088398	 -0.134439
  0.009994	 -0.042061	 -0.024326	 -0.072749	 -0.087794	 -0.059660	 -0.076537	  0.048045	  0.077684	 -0.079759	 -0.075990	 -0.076683	 -0.196590
 -0.039192	 -0.020531	  0.006848	 -0.089770	 -0.074414	 -0.053264	 -0.094808	  0.011977	  0.061274	 -0.020902	 -0.053939	 -0.097618	 -0.233418
 -0.057446	 -0.021640	  0.037655	 -0.110654	 -0.015537	 -0.049001	 -0.072774	  0.030190	  0.051428	 -0.043681	 -0.033775	 -0.125633	 -0.248472
 -0.071274	  0.024761	  0.038357	 -0.112084	  0.003672	 -0.016322	 -0.062703	  0.021907	  0.074558	 -0.085415	 -0.073808	 -0.157177	 -0.208351
 -0.099698	  0.060164	 -0.003918	 -0.123062	 -0.023440	 -0.004985	 -0.066929	 -0.025463	  0.052391	 -0.086908	 -0.120094	 -0.178169	 -0.194156
 -0.087645	  0.042332	  0.019210	 -0.085357	 -0.028905	 -0.032735	 -0.091653	 -0.041748	  0.056798	 -0.107575	 -0.133929	 -0.220313	 -0.250780
 -0.090241	  0.007848	  0.033726	 -0.058135	 -0.017494	 -0.023429	 -0.115036	 -0.040789	  0.069214	 -0.099724	 -0.161844	 -0.209610	 -0.295344
 -0.040735	  0.002843	  0.022533	 -0.077625	 -0.025661	  0.008371	 -0.100273	 -0.046492	  0.066338	 -0.041502	 -0.145223	 -0.205938	 -0.300502
 -0.023842	 -0.010710	  0.017130	 -0.074410	 -0.008766	  0.029218	 -0.088476	 -0.020399	  0.056612	 -0.072037	 -0.139065	 -0.200134	 -0.288197
 -0.062044	 -0.026732	  0.019273	 -0.061588	  0.031076	  0.025532	 -0.068541	 -0.039005	  0.054556	 -0.118101	 -0.146325	 -0.186629	 -0.267711
 -0.087683	 -0.007643	  0.026701	 -0.057507	  0.033884	  0.032673	 -0.068106	 -0.007108	  0.066134	 -0.144306	 -0.157837	 -0.209026	 -0.242528
 -0.100690	 -0.006565	  0.026443	 -0.051311	  0.039552	  0.017899	 -0.046120	  0.018375	  0.073477	 -0.153671	 -0.223924	 -0.198623	 -0.240883
 -0.107178	 -0.012228	  0.029591	 -0.034018	  0.003586	 -0.029991	 -0.022079	  0.018836	  0.069209	 -0.162049	 -0.218069	 -0.224849	 -0.247215
 -0.078036	 -0.027716	  0.008166	 -0.060831	  0.001673	 -0.039625	 -0.026250	  0.013958	  0.095416	 -0.131113	 -0.179607	 -0.212900	 -0.285760
 -0.068234	 -0.026878	  0.012126	 -0.055713	 -0.004218	 -0.051371	 -0.038416	  0.009778	  0.086009	 -0.133978	 -0.106845	 -0.221555	 -0.298053
 -0.058725	 -0.037528	  0.000398	 -0.048642	 -0.042892	 -0.040230	 -0.061055	  0.023168	  0.113177	 -0.118382	 -0.051601	 -0.191206	 -0.285986
 -0.043470	 -0.051531	 -0.003157	 -0.048826	 -0.036365	 -0.035609	 -0.089043	 -0.003061	  0.084715	 -0.108656	 -0.027979	 -0.142251	 -0.218649
 -0.022502	 -0.051440	  0.006579	 -0.034804	 -0.010566	 -0.008364	 -0.101133	 -0.013872	  0.066537	 -0.126097	 -0.053037	 -0.125335	 -0.164462
 -0.020253	 -0.051973	 -0.002334	 -0.001128	 -0.022750	 -0.020385	 -0.062857	 -0.010498	  0.079248	 -0.139745	 -0.085090	 -0.108521	 -0.126039
 -0.030134	 -0.015763	  0.012827	  0.043575	 -0.005637	 -0.028077	 -0.009751	  0.013135	  0.087339	 -0.127357	 -0.091570	 -0.069144	 -0.137207
 -0.054984	 -0.001988	  0.030790	  0.021779	 -0.002887	 -0.028917	 -0.001610	 -0.004763	  0.088172	 -0.127215	 -0.085785	 -0.035499	 -0.166179
 -0.026115	 -0.023870	  0.047697	  0.018031	 -0.038238	 -0.032571	 -0.017300	  0.018588	  0.075273	 -0.119488	 -0.060893	 -0.037031	 -0.114499
 -0.020003	 -0.065691	  0.050533	  0.016746	 -0.036816	 -0.057706	 -0.022571	  0.046050	  0.085635	 -0.095472	 -0.015360	  0.005448	 -0.067041
 -0.059357	 -0.085271	  0.030575	 -0.019879	 -0.039511	 -0.036100	 -0.008403	  0.047670	  0.071706	 -0.086458	 -0.024319	  0.019043	 -0.075979
 -0.078981	 -0.083606	  0.028554	 -0.035254	  0.017103	 -0.033851	  0.034180	  0.013180	  0.054298	 -0.061810	 -0.018408	  0.009800	 -0.095371
 -0.060056	 -0.052132	  0.021175	 -0.030012	  0.015820	 -0.013012	  0.044227	  0.005434	  0.048768	 -0.101806	 -0.034516	 -0.005553	 -0.050080
 -0.054547	 -0.030384	 -0.014684	 -0.016289	  0.002050	 -0.045967	  0.033470	  0.015031	  0.071483	 -0.076590	 -0.027932	 -0.006585	 -0.055467
 -0.089695	 -0.027573	  0.010287	 -0.021214	 -0.067932	 -0.062072	  0.002820	 -0.003941	  0.102028	 -0.049090	 -0.085135	  0.012906	 -0.095390
 -0.107274	  0.002936	  0.011413	 -0.017330	 -0.079651	 -0.084032	 -0.031793	 -0.017768	  0.111843	 -0.045238	 -0.068486	  0.023260	 -0.127096
 -0.148911	 -0.023435	 -0.012135	 -0.013423	 -0.114309	 -0.070503	 -0.044135	 -0.036200	  0.096864	 -0.062072	 -0.029986	  0.023971	 -0.120647
 -0.130269	 -0.026026	 -0.055866	 -0.041056	 -0.138407	 -0.033058	 -0.037902	 -0.028111	  0.073580	 -0.068696	 -0.033680	  0.003950	 -0.056862
 -0.105718	 -0.007958	 -0.085250	 -0.073304	 -0.087667	 -0.007943	  0.000907	 -0.029686	  0.053781	 -0.016280	 -0.025760	  0.010187	 -0.000078
 -0.097866	  0.038036	 -0.087511	 -0.078618	 -0.063600	 -0.003895	  0.005630	  0.010688	  0.040657	 -0.042714	 -0.032791	 -0.000506	  0.015612
 -0.136999	  0.060741	 -0.064763	 -0.086725	 -0.034503	 -0.007056	  0.015820	  0.005889	  0.060568	 -0.044750	 -0.046220	 -0.024084	 -0.000194
 -0.169247	  0.051379	 -0.030972	 -0.066887	 -0.037794	  0.005410	  0.019554	 -0.030695	  0.075976	 -0.038442	 -0.067805	 -0.037590	 -0.004996
 -0.158380	  0.041056	  0.013156	  0.002718	 -0.021490	 -0.035570	  0.052335	 -0.065082	  0.104608	 -0.029888	 -0.073171	 -0.034866	 -0.038294
 -0.141088	  0.039611	  0.014187	  0.030477	 -0.023485	 -0.031861	  0.039387	 -0.041660	  0.087043	 -0.012161	 -0.058140	 -0.019737	 -0.049625
 -0.108166	  0.061274	 -0.014869	 -0.010790	 -0.056981	 -0.047617	  0.022528	  0.015506	  0.056470	 -0.014877	 -0.033237	  0.011132	 -0.029778
 -0.092483	  0.046028	  0.003720	 -0.028461	 -0.086491	 -0.031454	  0.058603	  0.037335	  0.053451	 -0.019459	 -0.032589	  0.009787	  0.000905
 -0.074256	  0.050233	  0.004943	 -0.024599	 -0.067951	 -0.030154	  0.090428	  0.028437	  0.025461	 -0.044217	 -0.028985	  0.020381	  0.041627
 -0.068011	  0.058475	  0.010683	 -0.008583	 -0.054737	 -0.028778	  0.079913	  0.021041	  0.020133	 -0.072447	 -0.029734	 -0.009342	  0.057566
 -0.107944	  0.068506	  0.004978	 -0.011248	 -0.029933	 -0.043014	  0.035175	  0.049714	  0.067982	 -0.052501	 -0.023925	 -0.002544	  0.050511
 -0.106922	  0.048448	 -0.000458	 -0.017992	 -0.009124	 -0.025714	  0.048042	  0.060689	  0.106348	 -0.039045	 -0.046447	 -0.006964	  0.039191
 -0.094709	  0.046242	  0.001015	 -0.015161	  0.020706	 -0.033295	  0.036448	  0.034979	  0.067046	 -0.039142	 -0.041017	  0.043157	  0.026004
 -0.075259	  0.016571	  0.008479	 -0.036562	  0.012108	 -0.037286	  0.059792	  0.024866	  0.030343	 -0.058875	  0.014079	  0.088137	  0.054821
 -0.037234	 -0.011049	 -0.021435	 -0.037039	 -0.016710	 -0.035708	  0.057798	  0.022443	 -0.001097	 -0.041639	  0.050481	  0.093458	  0.072854
 -0.027727	 -0.006239	 -0.034067	 -0.046955	 -0.020985	 -0.067368	  0.020047	  0.000337	  0.005240	  0.003052	  0.044857	  0.074259	  0.074738
 -0.045410	  0.019247	 -0.021790	 -0.062973	 -0.041777	 -0.084498	  0.032615	  0.021958	  0.057197	  0.029875	  0.043319	  0.026864	  0.067149
 -0.060398	  0.008273	 -0.009062	 -0.053544	 -0.019691	 -0.050597	 -0.010061	  0.056840	  0.087829	  0.070918	  0.020743	 -0.006494	  0.060072
 -0.107911	  0.022084	 -0.008202	 -0.040721	  0.012085	 -0.002190	 -0.048734	  0.075169	  0.075451	  0.051606	 -0.012460	  0.001157	  0.018226
 -0.123579	  0.051677	 -0.022889	 -0.044905	  0.013132	 -0.018199	 -0.064224	  0.065313	  0.033799	  0.048393	 -0.012073	  0.047943	  0.006612
 -0.096974	  0.029760	 -0.002091	 -0.042069	  0.019147	 -0.029940	 -0.064150	  0.031295	  0.005939	  0.044352	 -0.033885	  0.076156	 -0.003158
 -0.073181	  0.025648	  0.014160	 -0.026974	  0.006186	 -0.048610	 -0.038884	  0.036028	 -0.033401	  0.037433	 -0.035785	  0.068250	  0.004225
 -0.020138	  0.036285	  0.033298	 -0.043679	 -0.001739	 -0.026201	 -0.032069	 -0.007197	 -0.040953	  0.014801	 -0.026962	  0.074729	  0.005272
  0.031537	  0.013960	  0.042159	 -0.035023	 -0.033127	 -0.030314	 -0.018610	 -0.053255	  0.025805	 -0.007923	 -0.018638	  0.031329	  0.008501
 -0.000593	  0.013891	  0.041740	  0.003188	 -0.047971	 -0.015935	 -0.001634	 -0.013682	  0.054543	 -0.013720	 -0.022275	 -0.007839	  0.016362
 -0.009087	  0.039388	  0.038101	  0.013966	 -0.011159	 -0.008614	  0.016047	 -0.023479	  0.074470	 -0.007923	 -0.032204	  0.021657	  0.012732
 -0.045426	  0.079596	  0.052338	  0.012845	  0.032874	 -0.032443	  0.043038	 -0.025093	  0.073027	 -0.008274	 -0.030502	  0.024351	  0.002416
 -0.051223	  0.091565	  0.025192	 -0.029813	  0.019767	 -0.037156	  0.051701	 -0.001611	  0.023969	 -0.021250	 -0.011973	  0.062620	 -0.024337
 -0.040013	  0.081949	  0.016437	 -0.053437	  0.012398	 -0.068091	  0.026069	 -0.016818	  0.011856	 -0.017673	  0.016572	  0.080192	 -0.030771
 -0.006658	  0.099444	  0.031676	 -0.060257	 -0.006198	 -0.087233	  0.037236	 -0.049185	  0.017036	 -0.026844	  0.012898	  0.050344	 -0.016819
  0.024722	  0.098226	  0.049742	 -0.029331	 -0.043641	 -0.065499	  0.050280	 -0.018674	  0.013316	  0.014709	  0.033205	  0.031630	 -0.017151
  0.028557	  0.097792	  0.079952	 -0.039517	 -0.067424	 -0.033470	  0.061773	  0.014459	 -0.013303	  0.037641	 -0.023609	  0.008944	  0.005800
  0.013035	  0.133428	  0.075224	 -0.047231	 -0.072146	  0.012047	  0.071605	  0.007790	 -0.037315	  0.030787	 -0.089405	 -0.017671	  0.042517
 -0.021944	  0.160438	  0.027349	 -0.030091	 -0.046398	  0.003774	  0.101553	  0.014205	 -0.031015	 -0.011784	 -0.118910	  0.007852	  0.003059
 -0.045888	  0.138629	  0.018233	 -0.033147	 -0.039101	  0.003589	  0.074432	  0.023071	 -0.031475	 -0.040284	 -0.115698	  0.016480	  0.004795
 -0.069179	  0.073287	  0.022963	 -0.011717	 -0.021733	  0.015997	  0.074557	  0.038791	  0.004525	 -0.032843	 -0.071406	  0.000521	 -0.003399
 -0.080775	  0.080057	  0.010423	  0.027758	 -0.018983	 -0.008805	  0.077259	  0.048650	  0.004028	 -0.035073	 -0.042135	 -0.019802	 -0.007642
 -0.083510	  0.111899	  0.050723	  0.046508	 -0.011954	 -0.011487	  0.060952	  0.087514	 -0.045196	 -0.027977	 -0.036078	 -0.065353	 -0.033216
 -0.112226	  0.090286	  0.064355	  0.032222	 -0.012716	  0.014917	  0.072335	  0.061101	 -0.047946	 -0.011078	 -0.072423	 -0.075865	 -0.024612
 -0.099728	  0.091577	  0.053793	  0.013030	 -0.020822	  0.000949	  0.081123	  0.014658	 -0.017971	 -0.015971	 -0.104442	 -0.073741	 -0.018115
 -0.052069	  0.087223	  0.066227	 -0.025145	 -0.040145	 -0.030720	  0.062092	 -0.003140	 -0.028213	 -0.035038	 -0.147989	 -0.044868	 -0.044813
 -0.023612	  0.065805	  0.046526	 -0.039535	 -0.020619	 -0.011256	  0.039540	 -0.018790	 -0.012198	 -0.043163	 -0.129918	 -0.032350	 -0.061381
 -0.016092	  0.067972	  0.030206	 -0.021311	 -0.001525	 -0.005821	  0.009770	  0.021684	  0.002536	 -0.006063	 -0.118335	 -0.027884	 -0.050310
  0.006045	  0.099189	  0.008246	 -0.012427	 -0.000120	 -0.020475	 -0.009701	  0.034989	  0.016200	 -0.004117	 -0.089557	 -0.022094	 -0.040839
  0.034445	  0.100494	 -0.006775	 -0.012684	  0.012060	  0.001410	  0.000922	  0.044076	 -0.000985	 -0.000848	 -0.060004	 -0.019417	 -0.031202
  0.019207	  0.113883	 -0.023254	 -0.015644	  0.030509	  0.003136	  0.001623	  0.023597	 -0.032723	  0.005355	 -0.034485	 -0.041356	 -0.015081
 -0.002370	  0.092485	 -0.037153	 -0.042157	  0.053362	 -0.023179	  0.022653	  0.014280	 -0.039549	  0.002044	 -0.051312	 -0.047540	 -0.000073
 -0.004738	  0.054468	 -0.016579	 -0.097709	  0.034723	 -0.037482	  0.012627	 -0.000180	 -0.016399	 -0.012049	 -0.076583	 -0.029320	 -0.001733
  0.018968	  0.037252	  0.019928	 -0.083810	  0.046651	 -0.044097	  0.005637	 -0.029155	 -0.021518	  0.005624	 -0.055519	 -0.011490	 -0.016038
  0.044533	  0.042636	  0.011469	 -0.071984	  0.042631	 -0.051397	 -0.016476	 -0.016179	 -0.029361	  0.001637	 -0.024786	 -0.041824	 -0.003943
  0.025052	  0.032724	 -0.004969	 -0.079458	  0.030489	 -0.058754	 -0.017833	  0.007651	 -0.009967	  0.001777	  0.000230	 -0.036012	 -0.001089
 -0.004578	  0.031327	 -0.006752	 -0.082563	  0.032743	 -0.029479	 -0.036064	  0.005502	 -0.009971	  0.018603	 -0.001490	 -0.041977	 -0.007710
 -0.036316	  0.007630	  0.059549	  0.012866	 -0.039003	  0.047799	 -0.083715	 -0.011469	 -0.016829	  0.044752	  0.015663	  0.039180	  0.026013
 -0.014274	 -0.005941	  0.045817	 -0.000309	 -0.031647	  0.052906	 -0.056791	 -0.002657	  0.000356	  0.025669	  0.022710	  0.057175	  0.035474
 -0.001951	 -0.007938	  0.022022	 -0.011333	 -0.023163	  0.049503	 -0.056802	  0.013188	  0.010855	  0.029601	  0.005066	  0.054766	  0.016448
 -0.032630	 -0.007727	  0.018634	  0.009166	 -0.032579	  0.046209	 -0.052171	  0.009767	  0.007545	  0.020960	  0.002036	  0.015783	  0.005284
 -0.033730	 -0.012466	  0.020258	  0.003543	 -0.008896	  0.068020	 -0.032744	  0.010795	 -0.009211	  0.031996	 -0.001870	  0.015219	  0.016269
  0.024588	 -0.028714	 -0.006090	 -0.000959	  0.014279	  0.060105	  0.004690	  0.026882	 -0.007739	  0.024646	 -0.021946	  0.034039	 -0.018647
  0.032306	 -0.018168	 -0.015885	 -0.015815	 -0.005268	  0.027811	  0.018916	  0.004918	 -0.006218	  0.010918	 -0.009253	  0.004723	 -0.028793
 -0.001146	 -0.020396	 -0.003926	  0.004667	 -0.033802	 -0.005201	  0.032818	 -0.012573	 -0.009962	  0.007176	  0.049225	 -0.009509	 -0.010889
  0.012732	 -0.044900	 -0.016273	  0.003167	 -0.046993	 -0.040790	  0.039620	  0.000794	  0.028642	 -0.000276	  0.037665	 -0.004295	  0.004726
  0.014789	 -0.031850	 -0.018212	 -0.005640	 -0.044279	 -0.013694	  0.017288	  0.011371	  0.053790	 -0.002697	  0.008228	 -0.020374	  0.033979
 -0.002045	 -0.019511	 -0.024748	 -0.025448	 -0.038162	 -0.037293	  0.032030	  0.016140	  0.036800	 -0.023282	  0.003144	 -0.003898	  0.053298
  0.027387	 -0.009519	 -0.018474	 -0.004466	  0.012086	 -0.047448	  0.008021	 -0.008611	  0.016788	 -0.046803	 -0.001867	  0.011063	  0.042527
  0.030292	  0.004056	  0.042571	 -0.020069	  0.016521	 -0.056311	  0.009022	 -0.015085	  0.009082	 -0.030892	 -0.020708	 -0.027814	  0.002631
  0.028572	 -0.023778	  0.060550	 -0.029850	 -0.008479	 -0.026288	  0.034360	 -0.012016	  0.017328	 -0.055055	 -0.006100	 -0.028693	  0.028011
  0.046863	 -0.010804	  0.016512	 -0.032603	  0.031260	 -0.054872	  0.033760	 -0.026379	 -0.008766	 -0.050192	  0.039532	 -0.011525	  0.009527
  0.006052	  0.007183	 -0.032316	 -0.031968	  0.012414	 -0.040530	 -0.012574	 -0.005900	 -0.044594	 -0.017061	  0.027823	 -0.008936	 -0.019912
 -0.023052	  0.025014	 -0.030102	  0.009039	  0.044090	 -0.007264	  0.000514	  0.020824	 -0.032239	  0.013930	  0.005959	 -0.063127	 -0.055873
 -0.029466	  0.049523	 -0.042811	  0.037536	  0.055834	  0.007050	  0.019935	  0.011965	 -0.022606	 -0.003689	 -0.036012	 -0.044451	 -0.066111
 -0.015752	  0.074521	 -0.039001	  0.049978	  0.056410	 -0.006829	  0.021122	 -0.025995	 -0.005486	  0.014994	 -0.046778	 -0.018772	 -0.034504
 -0.033220	  0.073786	 -0.038076	  0.048498	  0.069376	 -0.022885	  0.022697	 -0.005957	 -0.017537	  0.005307	 -0.072518	  0.009445	 -0.039457
 -0.045787	  0.076711	 -0.024451	  0.003755	  0.054956	 -0.045685	  0.054589	  0.009572	  0.019561	 -0.014810	 -0.097302	  0.032027	 -0.070075
 -0.052807	  0.054549	 -0.033226	 -0.007466	  0.007490	 -0.043095	  0.069510	 -0.027959	  0.036837	 -0.015821	 -0.075150	  0.060017	 -0.060613
 -0.050776	  0.015817	 -0.006469	  0.017938	 -0.000875	 -0.069061	  0.040200	 -0.054228	  0.031858	 -0.024909	 -0.036666	  0.079480	 -0.020050
 -0.032503	 -0.009503	 -0.017607	  0.017802	 -0.004103	 -0.097885	  0.054416	 -0.050479	  0.023992	  0.007852	 -0.020741	  0.063911	 -0.004180
 -0.018861	 -0.014898	 -0.006961	 -0.016916	  0.017962	 -0.124352	  0.060273	 -0.052508	  0.017480	  0.019307	 -0.004938	  0.081715	 -0.004044
 -0.022471	 -0.025380	 -0.002426	 -0.025254	  0.044730	 -0.120662	  0.034550	 -0.050369	 -0.009335	  0.058657	  0.033253	  0.070055	 -0.007646
 -0.025476	 -0.058519	  0.006524	 -0.019063	  0.013827	 -0.113066	  0.031404	 -0.030993	 -0.019704	  0.066251	  0.054352	  0.059206	 -0.003350
 -0.046737	 -0.054551	 -0.001584	 -0.002016	  0.004965	 -0.113045	 -0.011117	  0.011842	 -0.014370	  0.052970	  0.050130	  0.028042	 -0.006469
 -0.032396	 -0.041426	 -0.008030	  0.007304	 -0.016988	 -0.109488	 -0.027327	  0.041682	 -0.016282	  0.009263	  0.056917	  0.019981	 -0.020083
 -0.014816	 -0.028733	  0.001512	 -0.007110	 -0.034682	 -0.098343	 -0.001301	  0.029075	 -0.008948	 -0.005649	  0.059716	  0.022951	 -0.041036
 -0.023116	 -0.024703	  0.012040	 -0.023948	 -0.040446	 -0.060809	  0.002842	  0.017848	 -0.026320	 -0.001031	  0.060821	  0.015754	 -0.064259
  0.004603	 -0.015802	  0.003815	 -0.022232	  0.000419	 -0.064350	 -0.052195	  0.001676	 -0.031060	  0.011568	  0.069171	  0.034188	 -0.044804
  0.031157	  0.004043	  0.043669	 -0.017417	  0.015751	 -0.051198	 -0.035344	 -0.004472	 -0.051192	  0.053524	  0.031467	  0.027483	 -0.020575
  0.044393	 -0.002340	  0.064362	  0.006086	  0.038554	 -0.020231	 -0.042886	  0.001216	 -0.036452	  0.057461	  0.043848	  0.016330	 -0.030139
  0.048741	 -0.006692	  0.071758	  0.028092	  0.032567	 -0.027381	 -0.043186	 -0.013028	 -0.029031	  0.037943	  0.075451	 -0.006940	 -0.005684
  0.064608	 -0.001372	  0.070450	 -0.002874	  0.045947	 -0.039140	 -0.048180	  0.004768	  0.006407	  0.039557	  0.063556	 -0.007721	  0.015628
  0.054238	 -0.007794	  0.022574	 -0.024769	  0.019847	 -0.029397	 -0.054344	  0.012717	 -0.012002	  0.050560	  0.022285	  0.029311	  0.002029
  0.062985	 -0.016769	  0.035696	 -0.055894	 -0.008996	 -0.049907	 -0.051182	  0.012131	 -0.003235	  0.062653	  0.007784	  0.061408	 -0.016412
  0.051784	 -0.020159	  0.045030	 -0.095788	  0.013452	 -0.043882	 -0.037162	  0.015962	 -0.016166	  0.056037	  0.009132	  0.078945	  0.005718
  0.017864	 -0.032135	  0.043629	 -0.091331	  0.002400	 -0.045169	 -0.013257	 -0.003503	 -0.025813	  0.034258	 -0.002941	  0.061546	  0.042266
 -0.012141	 -0.061338	  0.032095	 -0.045221	 -0.036031	 -0.020216	 -0.009433	 -0.010425	  0.001817	  0.030066	  0.013981	  0.037089	  0.033114
 -0.019647	 -0.034838	  0.006646	 -0.013090	 -0.019905	 -0.015493	 -0.008472	  0.015111	  0.004808	  0.034231	  0.014012	  0.017969	  0.020272
 -0.014277	 -0.026662	 -0.011208	  0.015529	  0.013468	 -0.002577	 -0.019184	  0.028066	 -0.023355	  0.013572	  0.018697	 -0.006840	  0.027721
 -0.033533	 -0.033452	 -0.042362	 -0.016265	  0.058592	 -0.027387	 -0.017995	 -0.021459	 -0.046554	  0.027298	  0.016595	  0.005196	  0.028709
 -0.063152	 -0.054634	 -0.045511	 -0.045228	  0.079811	 -0.011447	  0.004521	 -0.035870	 -0.043231	  0.028776	  0.004408	  0.035174	  0.022466
 -0.062111	 -0.088137	 -0.035629	 -0.063327	  0.085050	 -0.032302	  0.038912	 -0.017600	 -0.055829	 -0.007011	 -0.014603	  0.049609	  0.026364
 -0.054325	 -0.073151	 -0.069264	 -0.077416	  0.082579	 -0.064118	  0.050925	 -0.028952	 -0.055250	  0.006996	 -0.050296	  0.056053	  0.037623
 -0.053489	 -0.050605	 -0.067828	 -0.093478	  0.054584	 -0.075999	  0.021530	 -0.027458	 -0.065880	  0.013767	 -0.082888	  0.085085	  0.043936
 -0.057675	 -0.066792	 -0.065703	 -0.100249	  0.068360	 -0.056903	  0.018514	 -0.009673	 -0.054049	 -0.005320	 -0.059815	  0.073211	  0.024670
 -0.040040	 -0.059468	 -0.066725	 -0.051681	  0.084799	 -0.040329	  0.025103	  0.002905	 -0.007553	 -0.015013	 -0.033265	  0.063447	  0.051057
 -0.065100	 -0.040822	 -0.051675	 -0.051620	  0.029999	 -0.038532	  0.011849	  0.015779	  0.009855	 -0.020249	 -0.011062	  0.033865	  0.063732
 -0.043082	 -0.057159	 -0.058077	 -0.027395	  0.045094	 -0.029176	 -0.003882	  0.015729	  0.024245	 -0.028416	 -0.024729	  0.043922	  0.035376
 -0.017791	 -0.058668	 -0.038640	  0.010090	  0.031685	 -0.022922	 -0.021676	  0.039675	  0.036175	 -0.033785	 -0.009494	  0.021835	  0.012404
 -0.030470	 -0.054989	 -0.028371	  0.011931	 -0.007069	 -0.008466	 -0.015079	  0.045973	  0.056282	 -0.027361	  0.025590	  0.022551	  0.002381
 -0.066663	 -0.065712	 -0.023041	  0.000231	  0.005100	 -0.017679	 -0.004124	  0.044623	  0.072599	  0.006593	  0.030978	  0.008227	  0.025940
 -0.078325	 -0.043925	  0.000155	 -0.021325	  0.035441	 -0.020756	  0.047360	  0.036740	  0.059136	  0.022010	  0.051143	 -0.015177	 -0.003487
 -0.031261	  0.001689	  0.016304	 -0.013329	  0.026675	  0.008021	  0.082393	  0.046315	  0.049145	  0.019038	  0.048549	 -0.019600	 -0.020587
 -0.018376	 -0.017953	  0.002251	 -0.006876	  0.007745	  0.019372	  0.054056	  0.033437	  0.038264	  0.034432	  0.026622	 -0.008650	 -0.006658
 -0.030085	 -0.063076	  0.019020	  0.035922	  0.000827	 -0.005981	  0.018676	  0.008508	  0.027107	  0.042936	 -0.010306	  0.002041	 -0.037703
 -0.034482	 -0.083429	  0.047705	  0.053901	 -0.009802	 -0.046210	  0.006957	 -0.000094	  0.014698	  0.016334	 -0.048766	  0.011190	 -0.019753
 -0.037689	 -0.073192	  0.068217	  0.048308	 -0.002990	 -0.036857	 -0.000686	 -0.018546	  0.021670	  0.024029	 -0.032638	  0.005338	  0.016337
 -0.032923	 -0.055424	  0.082122	  0.072698	  0.019542	 -0.040954	  0.007208	 -0.043893	  0.025888	  0.019993	 -0.010593	  0.000478	  0.014776
 -0.025612	 -0.016992	  0.060701	  0.064059	  0.034559	 -0.048387	 -0.007857	 -0.022486	  0.041034	  0.033757	 -0.000427	  0.027214	 -0.010276
 -0.055537	 -0.036409	  0.062985	  0.079326	  0.037141	 -0.048569	  0.007382	  0.016578	  0.048355	  0.009536	 -0.012286	  0.002724	 -0.019100
 -0.075534	 -0.034639	  0.053639	  0.065430	  0.037376	 -0.062635	 -0.024522	  0.003201	  0.042634	 -0.011257	  0.008646	  0.010013	 -0.035030
 -0.057430	 -0.037894	  0.058420	  0.051209	  0.040884	 -0.042359	 -0.042665	 -0.024818	  0.014848	 -0.016841	 -0.000865	  0.056122	 -0.027410
 -0.037912	 -0.032065	  0.060658	  0.046167	  0.045555	 -0.041508	 -0.025608	  0.000190	  0.040562	 -0.021043	 -0.051607	  0.052309	 -0.004638
 -0.042293	 -0.030754	  0.021352	  0.003242	  0.058290	 -0.026308	 -0.038097	  0.049609	  0.044315	 -0.040445	 -0.034084	  0.023095	  0.016842
 -0.039207	 -0.036674	 -0.009841	 -0.011505	  0.045725	 -0.027736	 -0.054627	  0.017498	  0.063915	 -0.030688	 -0.028093	  0.034570	  0.039925
 -0.034110	 -0.034910	 -0.014790	 -0.022285	  0.020731	 -0.060723	 -0.027837	  0.009162	  0.074029	 -0.047264	 -0.018023	  0.023447	  0.045920
  0.000143	 -0.050310	 -0.013658	 -0.054916	  0.037590	 -0.040103	 -0.043489	  0.006286	  0.045483	 -0.044379	 -0.035968	 -0.025986	  0.056712
  0.036228	 -0.059741	  0.019347	 -0.024084	  0.058848	 -0.050915	 -0.035531	 -0.012271	  0.051940	 -0.025657	 -0.023695	 -0.014649	  0.048347
 -0.006326	 -0.098546	  0.056543	 -0.012900	  0.070042	 -0.036417	  0.008059	 -0.014753	  0.058223	 -0.050481	 -0.014503	 -0.028968	  0.035878
 -0.024631	 -0.090529	  0.049906	 -0.046017	  0.090378	 -0.045491	 -0.004704	 -0.007545	  0.047454	 -0.052004	 -0.035404	 -0.068948	  0.018151
 -0.029854	 -0.052583	  0.043032	 -0.078302	  0.104921	 -0.061140	 -0.014481	 -0.015519	  0.038204	 -0.072092	 -0.043402	 -0.046783	  0.018694
 -0.071951	 -0.057134	  0.079737	 -0.057761	  0.126856	 -0.082617	  0.003074	 -0.007146	  0.025827	 -0.037604	 -0.013806	 -0.050717	  0.017034
 -0.064866	 -0.036630	  0.086754	 -0.046215	  0.155872	 -0.040388	  0.013094	  0.002462	  0.021904	 -0.015724	  0.014007	 -0.041449	 -0.003309
 -0.046028	  0.003706	  0.075385	 -0.034583	  0.102822	 -0.006648	  0.017300	 -0.002437	  0.037711	  0.003475	 -0.034802	 -0.011012	 -0.002755
 -0.042871	  0.000116	  0.023823	 -0.038789	  0.047442	  0.006185	  0.037903	  0.033760	  0.041480	  0.044524	 -0.043798	  0.020197	 -0.001549
 -0.057403	 -0.027562	  0.012905	 -0.029591	  0.003263	  0.042122	  0.031454	  0.040557	  0.028505	  0.081350	 -0.084976	  0.020844	  0.000129
 -0.063576	 -0.051205	  0.012187	 -0.014738	 -0.033235	  0.053648	  0.023348	  0.030737	  0.008928	  0.077875	 -0.085022	 -0.003228	  0.006708
 -0.060037	 -0.039739	 -0.001442	 -0.043629	 -0.030185	  0.038331	  0.036028	  0.011254	 -0.007170	  0.059272	 -0.073160	 -0.009751	 -0.033294
 -0.034701	 -0.021388	  0.010863	 -0.057941	 -0.007764	  0.014434	  0.006481	 -0.002237	 -0.023164	  0.047950	 -0.059361	 -0.015602	 -0.027668
 -0.000057	 -0.048674	 -0.005612	 -0.068978	  0.006187	 -0.018186	 -0.022536	 -0.029528	 -0.034230	  0.039612	 -0.041657	 -0.018581	 -0.012655
  0.023219	 -0.058094	  0.029504	 -0.089562	  0.018439	 -0.012445	 -0.021918	 -0.046564	  0.000598	  0.016243	 -0.040527	  0.003347	  0.001432
  0.006281	 -0.060638	  0.032789	 -0.102867	  0.029842	 -0.038666	 -0.039960	 -0.075814	  0.000915	 -0.002251	 -0.037918	  0.022774	  0.026708
  0.000438	 -0.088759	  0.036208	 -0.089820	  0.057978	 -0.073154	 -0.045987	 -0.083703	 -0.037192	 -0.010780	 -0.033920	  0.015912	  0.017040
  0.001491	 -0.059778	  0.058391	 -0.071297	  0.044913	 -0.055810	 -0.037947	 -0.074796	 -0.032043	  0.005864	  0.000460	  0.030283	 -0.004924
 -0.018933	 -0.029941	  0.057218	 -0.027516	  0.041838	 -0.060809	 -0.029306	 -0.095558	 -0.005295	  0.003437	 -0.014826	  0.039858	 -0.019440
 -0.006403	 -0.033245	  0.026577	 -0.059567	  0.044115	 -0.074717	 -0.048045	 -0.084609	 -0.007108	  0.003080	 -0.033387	  0.061228	 -0.027832
 -0.030879	 -0.052489	 -0.000994	 -0.078719	  0.011725	 -0.032303	 -0.057077	 -0.063384	  0.000161	  0.017563	 -0.041007	  0.108369	 -0.026335
 -0.040117	 -0.047993	  0.015485	 -0.083867	  0.010153	 -0.029584	 -0.050262	 -0.061370	  0.017500	  0.016783	 -0.049426	  0.084281	 -0.004798
 -0.034693	 -0.094252	  0.062998	 -0.080212	  0.003673	 -0.038972	 -0.030570	 -0.066089	  0.022526	  0.019947	 -0.040233	  0.080102	 -0.024323
  0.007437	 -0.079953	  0.091309	 -0.063199	 -0.022043	 -0.030273	 -0.031887	 -0.057792	 -0.004839	 -0.002042	 -0.015202	  0.079919	 -0.048232
  0.011698	 -0.093352	  0.102329	 -0.073989	  0.005638	 -0.034537	 -0.035774	 -0.034564	 -0.017526	 -0.042789	 -0.018319	  0.060416	 -0.028553
  0.022542	 -0.128336	  0.056015	 -0.046139	  0.012212	 -0.042270	 -0.022901	  0.001585	 -0.049868	 -0.019794	  0.010294	  0.052559	 -0.000645
 -0.030100	 -0.120595	  0.031373	 -0.045729	 -0.002869	 -0.050580	  0.005302	 -0.003496	 -0.030803	 -0.022577	  0.002752	  0.021461	  0.009969
 -0.028178	 -0.096928	  0.031334	 -0.088070	 -0.002071	 -0.043591	  0.005546	 -0.023619	 -0.024451	 -0.020690	 -0.004227	  0.016857	  0.021128
 -0.014656	 -0.069970	  0.027181	 -0.106049	  0.013736	 -0.054807	  0.003973	 -0.038883	 -0.038195	 -0.036163	  0.009931	  0.038916	  0.028822
 -0.029800	 -0.063898	  0.026217	 -0.083165	  0.047870	 -0.059415	 -0.007351	 -0.018084	 -0.048233	 -0.056373	 -0.032247	  0.006893	  0.075552
 -0.048041	 -0.060981	  0.046610	 -0.067381	  0.056510	 -0.041055	  0.016241	 -0.038336	 -0.034474	 -0.041349	 -0.025992	  0.008758	  0.037262
 -0.059273	 -0.064522	  0.044208	 -0.087890	  0.048694	 -0.013421	  0.004124	 -0.024401	 -0.062675	 -0.028566	 -0.043438	  0.024099	  0.030444
 -0.048157	 -0.064679	  0.070377	 -0.086536	  0.041963	  0.028634	  0.007316	 -0.013728	 -0.051607	 -0.018620	 -0.075590	  0.042156	  0.067680
 -0.059969	 -0.049723	  0.063849	 -0.051518	  0.038940	 -0.019637	  0.049410	 -0.016639	 -0.028862	 -0.001746	 -0.081274	  0.065155	  0.058980
 -0.024921	 -0.059241	  0.034328	 -0.076294	  0.035359	 -0.044298	  0.029562	  0.021506	 -0.048561	  0.028984	 -0.057544	  0.081198	  0.033469
 -0.042387	 -0.041387	  0.029570	 -0.089733	  0.041068	 -0.023635	  0.035922	  0.064624	 -0.062963	  0.000083	 -0.022191	  0.065484	  0.034817
 -0.048849	 -0.049455	  0.033257	 -0.074163	  0.022447	  0.003389	  0.027860	  0.067203	 -0.057451	 -0.042371	  0.009987	  0.068427	  0.035475
 -0.057243	 -0.052956	  0.074620	 -0.094539	  0.007166	 -0.008311	  0.022921	  0.043659	  0.004347	 -0.034940	  0.039548	  0.086779	  0.034489
 -0.060301	 -0.047166	  0.120311	 -0.067560	  0.025243	 -0.023633	  0.010450	  0.033562	  0.056762	 -0.026582	  0.016006	  0.088409	  0.048882
 -0.067278	 -0.070698	  0.130047	 -0.064030	  0.043349	 -0.010926	  0.015336	  0.006945	  0.044857	 -0.006963	  0.021222	  0.080247	  0.054330
 -0.082077	 -0.095839	  0.108397	 -0.071369	  0.027787	 -0.023858	 -0.006021	 -0.004662	  0.046256	 -0.002252	  0.050766	  0.086354	  0.041377
 -0.075946	 -0.116621	  0.100994	 -0.051966	  0.007590	 -0.017771	 -0.016537	  0.023832	  0.019918	 -0.004467	  0.058121	  0.113905	  0.016846
 -0.095405	 -0.123350	  0.091915	 -0.055958	  0.027699	 -0.016278	 -0.017279	  0.023358	  0.028133	  0.022475	  0.042514	  0.074019	  0.065060
 -0.100870	 -0.070239	  0.101150	 -0.059326	  0.024331	 -0.022124	  0.007687	  0.002072	  0.067226	  0.048814	  0.033381	  0.054487	  0.095415
 -0.102608	 -0.062952	  0.081781	 -0.062003	  0.058802	 -0.011420	  0.010253	 -0.024834	  0.046297	  0.070393	  0.043243	  0.049775	  0.093410
 -0.114472	 -0.086758	  0.082408	 -0.058387	  0.051553	 -0.010684	 -0.013234	 -0.024360	  0.037464	  0.057285	  0.049027	  0.069865	  0.067447
 -0.093557	 -0.111909	  0.081147	 -0.056787	  0.069381	  0.005743	 -0.013584	  0.010514	  0.017904	  0.066069	  0.058644	  0.094025	 -0.003217
 -0.080727	 -0.113327	  0.080826	 -0.058952	  0.105219	 -0.014055	 -0.014536	  0.044230	  0.030881	  0.042416	  0.054665	  0.059742	 -0.018344
 -0.043598	 -0.074615	  0.074090	 -0.085160	  0.127324	 -0.012409	 -0.027262	  0.051444	  0.046735	  0.031086	  0.091379	  0.061268	 -0.007050
 -0.039986	 -0.086280	  0.114292	 -0.079153	  0.148672	 -0.024110	 -0.028970	  0.024543	  0.062628	  0.008862	  0.098658	  0.090205	 -0.004158
 -0.037035	 -0.115194	  0.120995	 -0.068557	  0.098783	  0.012051	 -0.001434	 -0.005307	  0.055502	 -0.003742	  0.059271	  0.114221	 -0.015992
 -0.014568	 -0.076397	  0.102018	 -0.024883	  0.088724	  0.008758	  0.000302	  0.007141	  0.070802	  0.008901	  0.024341	  0.103287	 -0.036591
 -0.034315	 -0.029769	  0.085052	  0.020147	  0.101819	  0.001421	 -0.003942	 -0.026709	  0.062647	  0.016496	 -0.014355	  0.121625	 -0.056280
 -0.050483	 -0.028205	  0.089012	  0.028578	  0.069506	  0.019474	 -0.029408	 -0.038574	  0.034841	  0.016166	 -0.019535	  0.134563	 -0.038447
 -0.052003	 -0.014357	  0.081134	  0.005234	  0.049500	 -0.008713	 -0.020688	 -0.026835	  0.025911	  0.010882	 -0.044663	  0.105023	 -0.050055
 -0.064228	  0.016218	  0.058403	 -0.024426	  0.016585	 -0.027962	 -0.013133	 -0.027127	  0.028890	  0.015148	 -0.041148	  0.086310	 -0.067643
 -0.044242	  0.027860	  0.075824	 -0.054687	  0.018952	 -0.054495	 -0.026101	 -0.035090	  0.033697	  0.057626	 -0.047605	  0.056634	 -0.082796
 -0.026043	  0.010437	  0.092345	 -0.060121	  0.016201	 -0.040364	 -0.042795	 -0.046942	  0.051187	  0.064441	 -0.049983	  0.045488	 -0.066210
 -0.033090	 -0.012488	  0.085789	 -0.054461	  0.034692	 -0.041627	 -0.074321	 -0.026559	  0.066373	  0.049219	 -0.041239	  0.046345	 -0.068738
 -0.024873	 -0.041188	  0.065603	 -0.053512	  0.027948	 -0.023972	 -0.053475	 -0.018474	  0.045064	  0.050955	 -0.008054	  0.034697	 -0.044601
 -0.016239	 -0.036734	  0.051591	 -0.074740	  0.021583	 -0.013416	 -0.021547	 -0.019195	  0.023947	  0.066543	  0.007974	  0.027047	  0.009420
 -0.043913	 -0.029277	  0.053407	 -0.090144	 -0.006597	 -0.018628	 -0.017045	 -0.018463	 -0.007838	  0.048631	  0.000078	  0.041293	  0.038729
 -0.064423	 -0.019436	  0.063018	 -0.089896	 -0.026293	 -0.030881	  0.003580	 -0.029973	 -0.007263	  0.054289	 -0.035795	  0.016851	  0.053036
 -0.042336	 -0.004450	  0.037743	 -0.090356	  0.005838	 -0.042119	 -0.005487	 -0.025585	  0.015782	  0.080487	 -0.032078	 -0.024194	  0.034900
 -0.035594	 -0.004968	  0.023565	 -0.065535	  0.002629	 -0.058432	 -0.034303	 -0.015084	  0.037362	  0.090277	 -0.009171	 -0.006302	  0.022604
 -0.029914	 -0.029584	  0.036774	 -0.053337	  0.000925	 -0.071585	 -0.024672	 -0.015415	  0.052814	  0.048424	 -0.018291	  0.027475	 -0.001742
 -0.027603	 -0.057374	  0.021304	 -0.037482	  0.015517	 -0.093528	  0.001491	  0.003229	  0.083965	  0.026944	 -0.039344	  0.060880	 -0.011116
 -0.038489	 -0.070314	 -0.009595	 -0.029276	  0.029378	 -0.068761	 -0.003725	  0.032114	  0.072632	  0.027843	 -0.007683	  0.068378	 -0.018996
 -0.037558	 -0.048422	 -0.011927	 -0.051904	  0.069182	 -0.047064	  0.008737	  0.015438	  0.053970	  0.039100	 -0.001763	  0.056701	 -0.023608
 -0.039772	 -0.032979	  0.062209	 -0.080626	  0.096219	 -0.091454	  0.044306	 -0.004448	  0.039880	  0.010204	  0.001331	  0.026573	 -0.027994
 -0.024171	 -0.058111	  0.093143	 -0.062683	  0.097085	 -0.083819	  0.056291	 -0.015701	  0.022353	 -0.011923	  0.006840	  0.027415	 -0.021448
 -0.019888	 -0.054900	  0.080107	 -0.042832	  0.112951	 -0.084196	  0.048072	  0.005639	  0.063369	  0.000497	 -0.007786	  0.035421	  0.010671
 -0.031812	 -0.028835	  0.071129	 -0.028893	  0.105009	 -0.070819	  0.046553	  0.024171	  0.079394	 -0.004788	  0.025022	  0.018885	  0.050052
 -0.025270	 -0.038563	  0.075548	 -0.023139	  0.083505	 -0.050552	  0.050362	  0.004396	  0.076308	 -0.008402	  0.059155	 -0.033560	  0.036577
 -0.027535	 -0.034163	  0.038322	 -0.046956	  0.067458	 -0.040047	  0.073353	 -0.009799	  0.102692	  0.005429	  0.041730	 -0.044437	 -0.000996
 -0.043300	 -0.042231	  0.010442	 -0.063866	  0.040438	 -0.033081	  0.082416	  0.022877	  0.084187	  0.014618	  0.003543	 -0.028701	 -0.001033
 -0.051265	 -0.023420	  0.015052	 -0.055659	  0.043805	 -0.045757	  0.121029	  0.011941	  0.046842	  0.001839	  0.010129	 -0.037048	  0.009324
 -0.044835	 -0.016553	  0.028479	 -0.067013	  0.063938	 -0.049875	  0.120585	 -0.002197	  0.050306	  0.011403	  0.016865	 -0.034928	  0.055401
 -0.063290	 -0.022565	  0.010896	 -0.081215	  0.041391	 -0.031282	  0.061078	  0.024490	  0.028224	  0.026092	  0.018778	  0.004931	  0.053279
 -0.057351	 -0.042809	  0.045573	 -0.052427	  0.043674	 -0.071954	  0.005463	 -0.005066	  0.019697	  0.057925	  0.029908	  0.038178	  0.059535
 -0.031154	 -0.044843	  0.070988	 -0.051554	  0.017003	 -0.094368	 -0.020798	 -0.013687	  0.070439	  0.036033	  0.006014	  0.028335	  0.092138
  0.009328	 -0.059472	  0.054631	 -0.020530	  0.008077	 -0.066299	 -0.024491	 -0.012633	  0.064910	  0.039996	  0.008997	  0.019872	  0.108087
  0.005463	 -0.048991	  0.057319	 -0.044702	  0.000742	 -0.010459	  0.020120	 -0.024322	  0.027276	  0.033146	  0.024918	  0.009094	  0.091493
 -0.006422	 -0.054776	  0.070968	 -0.087179	  0.034365	  0.019003	  0.047006	 -0.035264	 -0.006859	  0.044058	 -0.000632	  0.033511	  0.070333
  0.006802	 -0.065188	  0.102794	 -0.090735	  0.029361	 -0.024485	  0.043682	 -0.031200	 -0.015795	  0.016439	  0.014459	  0.047663	  0.073188
 -0.016133	 -0.058249	  0.125175	 -0.082734	  0.013758	 -0.026885	  0.031906	 -0.014038	  0.037653	 -0.002763	  0.061227	  0.072620	  0.077807
 -0.039753	 -0.073670	  0.123388	 -0.076240	 -0.002299	  0.013619	  0.035503	 -0.043339	 -0.007085	 -0.019946	  0.083769	  0.051700	  0.076846
 -0.038438	 -0.089852	  0.121129	 -0.107782	 -0.020616	  0.004271	  0.042403	 -0.088734	 -0.019711	 -0.025733	  0.076389	  0.018839	  0.069199
 -0.026124	 -0.085957	  0.107442	 -0.075017	 -0.004954	  0.010875	  0.012335	 -0.083450	  0.006262	 -0.033572	  0.067878	  0.021994	  0.063790
 -0.009273	 -0.048307	  0.112872	 -0.081244	  0.007393	  0.045336	  0.000636	 -0.034887	 -0.025775	 -0.032575	  0.024634	  0.044028	  0.016012
  0.012970	 -0.032531	  0.112350	 -0.116503	  0.007735	  0.035447	 -0.007866	 -0.009384	 -0.032698	  0.021088	  0.026296	  0.046287	 -0.002814
  0.014190	 -0.000587	  0.101174	 -0.107018	 -0.020643	  0.016544	 -0.014138	  0.014377	 -0.036095	  0.011822	  0.033191	  0.062561	 -0.001046
  0.011285	  0.005609	  0.097843	 -0.073992	 -0.011105	  0.028727	 -0.016747	  0.019119	 -0.030609	  0.011661	  0.037622	  0.063815	 -0.001925
 -0.005699	  0.003022	  0.109157	 -0.099812	 -0.015262	  0.054126	 -0.012218	  0.052862	 -0.022351	  0.022085	  0.065337	  0.039206	 -0.005325
  0.009081	 -0.013988	  0.097267	 -0.094747	 -0.024132	  0.055588	 -0.036082	  0.057360	 -0.014250	  0.056045	  0.043876	  0.053141	  0.010707
  0.048205	 -0.007010	  0.087123	 -0.069061	 -0.013280	  0.054382	 -0.045069	  0.048575	  0.027329	  0.073141	  0.032910	  0.079440	  0.023834
  0.035861	 -0.032844	  0.066646	 -0.075513	 -0.005678	  0.047086	 -0.002142	  0.047771	  0.034924	  0.070030	  0.040692	  0.028872	  0.016092
  0.050830	 -0.050092	  0.084591	 -0.056466	  0.000159	 -0.006653	  0.007682	  0.061234	  0.010136	  0.076088	  0.043797	 -0.013251	 -0.004988
  0.063717	 -0.059009	  0.097818	 -0.061143	  0.011414	 -0.029394	  0.016147	  0.037656	 -0.000476	  0.076245	  0.019477	  0.003215	  0.012518
  0.073396	 -0.056237	  0.091371	 -0.070217	  0.033038	 -0.042116	 -0.011428	  0.023556	  0.007905	  0.059184	  0.031813	 -0.023395	 -0.010792
  0.089111	 -0.037929	  0.079652	 -0.085082	  0.035153	 -0.055524	 -0.041465	  0.021564	  0.030463	  0.025702	  0.024303	  0.000816	 -0.033489
  0.065984	 -0.060811	  0.052627	 -0.080804	  0.031433	 -0.054069	 -0.083632	  0.028574	  0.007979	 -0.011035	  0.023056	  0.018413	 -0.046814
  0.035982	 -0.013296	  0.068614	 -0.089292	 -0.006538	 -0.035665	 -0.052542	  0.041794	  0.012665	 -0.051932	  0.012171	  0.013863	 -0.060784
  0.044049	  0.011593	  0.061466	 -0.094243	 -0.026970	 -0.029245	 -0.010572	  0.044846	  0.021827	 -0.053162	  0.008205	 -0.006724	 -0.072122
  0.034751	  0.026133	  0.067080	 -0.088118	 -0.035791	 -0.007389	 -0.000323	  0.020211	  0.023082	 -0.017613	  0.021265	  0.016008	 -0.051762
 -0.011880	  0.019534	  0.058586	 -0.087791	 -0.030782	 -0.002666	 -0.011359	 -0.005383	  0.021412	  0.026832	  0.001899	  0.023316	 -0.055587
 -0.018131	 -0.000666	  0.065482	 -0.050086	 -0.016447	  0.004334	 -0.029427	  0.008283	  0.008910	  0.009492	  0.007268	  0.032970	 -0.069286
 -0.003538	 -0.014663	  0.078885	 -0.039143	 -0.021579	 -0.003374	 -0.035041	  0.020960	  0.014684	 -0.051626	  0.023450	  0.064472	 -0.066941
 -0.014453	 -0.024377	  0.036219	 -0.047402	 -0.019918	 -0.002673	 -0.009419	  0.002734	  0.055989	 -0.068878	  0.044318	  0.078137	 -0.100276
 -0.018583	 -0.016170	  0.017343	 -0.040031	 -0.008112	  0.000112	 -0.027608	  0.014981	  0.077247	 -0.030479	  0.032107	  0.083041	 -0.099382
  0.020184	 -0.040304	  0.023239	 -0.023312	  0.037597	  0.003024	 -0.019309	  0.028726	  0.078410	  0.009583	  0.043674	  0.056679	 -0.064241
  0.028775	 -0.038712	  0.018782	 -0.033930	  0.074715	  0.011813	 -0.000195	  0.031975	  0.048678	  0.040700	  0.035183	  0.029482	 -0.072580
  0.045007	 -0.012738	  0.007247	 -0.038117	  0.099700	  0.006188	  0.007020	  0.014105	  0.031981	  0.032389	  0.053762	  0.030751	 -0.046330
  0.025313	  0.013594	  0.007278	 -0.034055	  0.107050	 -0.023376	  0.044477	  0.001325	  0.033629	  0.017868	  0.044540	  0.060410	  0.002285
 -0.023813	 -0.015186	 -0.012842	 -0.042391	  0.057043	 -0.005155	  0.037361	 -0.005121	  0.020493	  0.009763	  0.029738	  0.087670	 -0.036852
 -0.029628	 -0.034832	 -0.016526	 -0.026680	  0.041175	 -0.002170	  0.019515	  0.006257	  0.007270	 -0.011455	  0.021718	  0.084631	 -0.033741
 -0.004674	  0.005984	  0.016589	 -0.015502	  0.086185	 -0.025193	  0.028281	  0.014867	  0.001098	  0.009674	  0.009175	  0.086132	 -0.007918
  0.030822	  0.026708	  0.042847	 -0.007643	  0.119511	 -0.037388	 -0.005407	  0.011956	 -0.009388	 -0.020960	 -0.023711	  0.112364	  0.008859
  0.054162	  0.038835	  0.036245	 -0.013647	  0.116796	 -0.012461	 -0.030232	  0.010933	  0.002304	 -0.031553	 -0.009975	  0.075374	 -0.012719
  0.031890	  0.048209	  0.043438	 -0.040842	  0.084423	  0.006081	 -0.048718	 -0.006767	  0.007039	 -0.023274	  0.013396	  0.052896	 -0.012338
  0.023334	  0.036950	  0.028256	 -0.066801	  0.040054	  0.025780	 -0.035510	 -0.020918	  0.009797	  0.000775	 -0.022749	  0.072557	  0.017778
  0.035811	  0.023668	  0.027366	 -0.025254	  0.013651	 -0.001531	 -0.013717	 -0.016884	  0.007029	  0.024225	 -0.025668	  0.084231	  0.022084
  0.027562	 -0.053492	  0.075017	 -0.025280	 -0.011958	 -0.002851	 -0.009278	  0.004115	 -0.013834	  0.011816	 -0.027270	  0.061970	  0.017359
  0.029746	 -0.063637	  0.076437	 -0.009718	 -0.024382	 -0.023415	 -0.028408	  0.004982	 -0.006608	 -0.013118	 -0.036723	  0.064284	  0.026824
 -0.000261	 -0.036546	  0.056971	  0.019859	 -0.021246	 -0.062842	 -0.039050	 -0.000917	 -0.014869	  0.005967	 -0.043440	  0.064670	  0.033326
 -0.010761	 -0.013624	  0.026257	  0.043834	  0.004989	 -0.044470	 -0.037916	 -0.019611	 -0.010686	  0.015336	 -0.042435	  0.055562	  0.039798
 -0.000345	  0.036608	  0.015585	  0.050018	  0.015024	 -0.034038	 -0.006206	 -0.028591	 -0.009950	  0.008450	 -0.048589	  0.048991	  0.046775
 -0.011169	  0.013776	  0.035636	  0.018809	  0.021927	  0.006167	 -0.016123	 -0.000440	  0.005789	 -0.000782	 -0.019596	  0.049141	  0.065417
  0.032355	 -0.033420	  0.046609	  0.027613	  0.005384	  0.000212	 -0.005880	  0.001963	  0.006641	  0.005147	 -0.014532	  0.033157	  0.074216
  0.036136	 -0.050547	  0.057567	 -0.007232	  0.000562	 -0.031352	  0.013687	 -0.004939	  0.047053	  0.029687	 -0.003802	  0.019421	  0.055835
  0.056060	 -0.077283	  0.078788	 -0.029020	 -0.012858	 -0.042865	  0.032158	 -0.027639	  0.071084	  0.026363	 -0.008119	  0.055591	  0.039960
  0.029833	 -0.054505	  0.099901	 -0.026004	 -0.023664	 -0.059898	  0.026067	 -0.032388	  0.058970	  0.066726	 -0.006963	  0.067352	  0.030318
  0.000118	 -0.025893	  0.104958	 -0.033722	 -0.012424	 -0.080858	  0.024854	 -0.052211	  0.062058	  0.067466	 -0.016380	  0.031630	  0.019370
 -0.007671	  0.018887	  0.089478	 -0.030321	  0.023367	 -0.090571	  0.029400	 -0.037200	  0.018710	  0.065282	 -0.016772	  0.024774	  0.017775
  0.004133	 -0.015668	  0.118123	 -0.009685	  0.015730	 -0.075411	  0.009567	 -0.005958	 -0.001114	  0.020069	 -0.000766	  0.034940	 -0.015873
  0.044182	 -0.050997	  0.108611	  0.024328	  0.017788	 -0.065711	  0.017516	  0.004288	 -0.000352	 -0.003528	 -0.010084	  0.031223	 -0.022842
  0.037722	 -0.056637	  0.104443	  0.046767	  0.025432	 -0.056595	  0.029260	  0.013108	  0.007262	  0.000356	  0.020636	  0.048066	 -0.003751
  0.018771	 -0.032095	  0.090067	 -0.020374	  0.066805	 -0.075120	  0.040940	  0.005568	  0.001032	 -0.000313	  0.020618	  0.038603	  0.010815
 -0.022622	 -0.007027	  0.068226	 -0.050024	  0.082657	 -0.083769	  0.012693	 -0.000906	  0.013709	  0.021578	  0.024687	  0.016067	  0.033797
 -0.016033	  0.011567	  0.075188	 -0.044080	  0.090567	 -0.080123	 -0.010927	  0.007326	  0.035589	  0.009594	  0.001456	  0.027739	  0.018188
  0.026681	 -0.000057	  0.047112	 -0.047692	  0.095129	 -0.078066	  0.025702	 -0.002513	  0.044392	 -0.033296	 -0.052142	  0.041414	 -0.011152
  0.029885	 -0.027073	  0.047607	 -0.049497	  0.057044	 -0.074088	  0.043021	  0.000284	  0.014801	 -0.056102	 -0.062189	  0.043009	 -0.040228
