# Supplementary material for: A fluorescent photoimmunoconjugate for imaging of cholesteatoma
Source: Sci Rep. 2022 Nov 19;12:19905. doi: 10.1038/s41598-022-22072-9 (PMC9675863; doi:10.1038/s41598-022-22072-9)
Supplement: Supplementary file 2 — Supplementary Information 2. [file 41598_2022_22072_MOESM2_ESM.zip › Data/ABR-34-1]

:RUN-1	LEVEL SWEEP	TEMP:NaN	5/13/2018	11:11 AM	NaNHR:
:SW EAR: R	SW FREQ: 5.66	# AVERAGES: 512	REP RATE (/sec): 40	DRIVER: RS Tweeter	SAMPLE (�sec): 40	
:NOTES-
:CHAMBER-CH4B-PXI
:CFTS Version: V2.7.2 (R850)
:LEVELS:20;25;30;35;40;45;50;55;60;65;70;75;80;
:DATA
  0.032090	 -0.034206	  0.037795	  0.003175	 -0.013707	  0.008338	  0.020193	  0.019897	 -0.027326	  0.025595	  0.019562	  0.040680	 -0.018121
  0.030638	 -0.053310	  0.056258	 -0.021316	  0.002830	 -0.011497	  0.008401	  0.039617	 -0.042547	  0.009822	  0.054127	  0.030939	 -0.019420
 -0.017323	 -0.024216	  0.042259	 -0.033092	 -0.001220	 -0.019207	 -0.009771	  0.046520	 -0.037825	  0.003533	  0.053911	  0.012159	 -0.065206
 -0.048300	  0.001018	  0.062932	 -0.056899	  0.013390	 -0.009778	 -0.023016	  0.020283	 -0.040835	  0.031950	  0.030026	  0.009192	 -0.080383
 -0.010299	 -0.015209	  0.056372	 -0.064495	  0.002259	 -0.069501	 -0.076467	 -0.037898	 -0.024962	  0.053080	  0.023088	  0.015484	 -0.063178
  0.008364	 -0.028328	  0.023389	 -0.055745	 -0.020238	 -0.092300	 -0.082233	 -0.043505	  0.019860	  0.033128	 -0.001197	  0.013087	 -0.031708
  0.022191	 -0.025457	  0.031251	 -0.024448	  0.001810	 -0.070227	 -0.054160	 -0.004579	  0.041544	  0.026237	  0.012531	  0.018222	 -0.019910
  0.007503	 -0.026311	  0.003401	 -0.017772	  0.008355	 -0.040054	 -0.038702	 -0.001121	  0.033120	  0.009988	  0.029801	  0.034594	  0.001421
 -0.006183	 -0.025270	 -0.024941	 -0.007967	 -0.001166	  0.010433	  0.005161	 -0.007497	  0.032176	 -0.017159	  0.017696	  0.009728	  0.013240
  0.020368	 -0.014315	 -0.044539	  0.004087	  0.016807	  0.028082	  0.025458	 -0.019836	  0.016724	 -0.036228	 -0.024196	  0.024663	  0.028626
  0.035821	  0.008637	 -0.039182	 -0.012105	  0.004952	  0.007404	 -0.003757	 -0.005183	 -0.000556	 -0.025324	 -0.041834	  0.018023	  0.016111
  0.018670	  0.025144	 -0.018108	  0.010676	 -0.010359	 -0.003841	  0.017091	  0.006354	 -0.017397	 -0.013539	 -0.037897	 -0.001836	  0.007882
 -0.005844	  0.043268	 -0.021124	  0.042901	 -0.011817	  0.001511	  0.024584	  0.000077	 -0.029396	 -0.003437	 -0.012007	  0.025685	  0.013441
 -0.000259	  0.065772	 -0.028173	  0.033394	  0.001088	  0.000812	  0.022543	  0.005790	 -0.023753	 -0.010727	 -0.027294	  0.039086	  0.027356
 -0.003607	  0.032538	 -0.027157	  0.020799	  0.006851	 -0.019999	  0.048533	  0.006811	  0.008301	 -0.030919	 -0.013248	  0.008548	  0.004713
 -0.053030	  0.004297	 -0.010708	  0.039225	  0.000744	 -0.006880	  0.030603	 -0.001541	 -0.012106	 -0.042597	 -0.027475	 -0.043510	  0.019558
 -0.025917	  0.026305	 -0.016690	  0.037894	 -0.010747	  0.037206	  0.006110	 -0.019569	 -0.021676	 -0.010056	 -0.006439	 -0.083604	  0.038501
 -0.011928	 -0.001650	 -0.046015	  0.047845	  0.006668	  0.065633	  0.005912	 -0.025349	  0.026705	 -0.006283	 -0.014812	 -0.077113	  0.025022
 -0.005785	  0.025231	 -0.027573	  0.032565	  0.002334	  0.102299	  0.035007	 -0.009023	  0.057212	 -0.002374	 -0.023487	 -0.060773	  0.052999
  0.012830	  0.016062	 -0.009447	  0.021277	  0.001165	  0.081567	  0.038509	  0.029755	  0.042736	  0.005309	 -0.010855	 -0.033254	  0.049057
  0.017705	 -0.015396	  0.013342	  0.007500	  0.011517	  0.063207	  0.044977	  0.040296	  0.050112	  0.001309	 -0.034546	 -0.025718	  0.037129
  0.025805	 -0.023735	 -0.004287	 -0.000733	  0.013519	  0.029270	  0.051077	  0.035879	  0.063888	  0.012919	 -0.026347	 -0.012802	  0.037658
  0.021210	 -0.019137	  0.005942	  0.023668	  0.017206	  0.024318	  0.029036	  0.016215	  0.019670	 -0.008233	  0.009527	 -0.022776	  0.026723
  0.020905	  0.000870	  0.025869	  0.047271	  0.019892	  0.011981	  0.039113	 -0.005575	 -0.019457	  0.027558	  0.012982	 -0.015097	  0.020186
  0.026587	 -0.033030	  0.034031	  0.034857	  0.019248	 -0.009473	  0.038387	  0.023385	 -0.031487	  0.020649	 -0.022456	  0.014209	  0.049929
  0.035826	 -0.048193	  0.006977	  0.010811	  0.015629	 -0.037649	  0.022543	  0.019035	 -0.010703	  0.014688	 -0.049581	  0.026015	  0.033618
  0.037066	 -0.026865	 -0.014524	 -0.030760	  0.018658	 -0.059951	  0.029975	 -0.001875	 -0.019804	  0.026528	 -0.060604	  0.037520	  0.018687
  0.035753	 -0.011950	 -0.018090	 -0.070985	  0.005992	 -0.043351	  0.011235	  0.045503	 -0.020179	  0.036523	 -0.046922	  0.050291	  0.018938
  0.007256	  0.015597	 -0.012404	 -0.067788	  0.005059	 -0.010099	  0.026422	  0.044497	 -0.031813	  0.048322	 -0.005026	  0.083906	  0.044578
 -0.014579	  0.063744	 -0.032316	  0.008194	 -0.002241	  0.006948	  0.049609	  0.046036	  0.010290	  0.064134	  0.021108	  0.100393	  0.057773
 -0.024079	  0.079550	 -0.048035	  0.039583	  0.007382	  0.024689	  0.021256	  0.049108	  0.024792	  0.037735	  0.000795	  0.088350	  0.052759
 -0.014384	  0.040872	 -0.048194	  0.010802	  0.005836	  0.023004	  0.009637	  0.064202	 -0.015101	  0.001087	 -0.002349	  0.089644	  0.048351
 -0.034366	  0.027847	 -0.073795	 -0.003812	 -0.003126	  0.025576	  0.025714	  0.060826	 -0.038114	 -0.031872	  0.014995	  0.093330	  0.055564
 -0.056722	  0.019791	 -0.085304	  0.027277	 -0.016527	  0.042474	  0.048440	  0.064657	 -0.030224	 -0.008521	  0.016609	  0.124411	  0.086206
 -0.065776	  0.019087	 -0.086599	  0.030563	 -0.041965	  0.040215	  0.079137	  0.044359	 -0.038818	  0.013592	  0.024966	  0.143833	  0.139720
 -0.046705	 -0.015823	 -0.088172	 -0.008845	 -0.054912	  0.008148	  0.077961	  0.043259	 -0.041837	  0.033511	  0.061450	  0.144983	  0.184732
 -0.002070	 -0.031975	 -0.096383	 -0.025685	 -0.043975	  0.030450	  0.092706	  0.045022	 -0.005229	  0.055081	  0.090233	  0.171704	  0.191752
 -0.000980	 -0.024874	 -0.082117	  0.009692	 -0.027812	  0.011634	  0.092867	  0.058172	  0.040639	  0.040874	  0.087945	  0.159544	  0.161559
 -0.016206	 -0.019100	 -0.084335	  0.025955	  0.025860	  0.002263	  0.076853	  0.084542	  0.068663	  0.111912	  0.090469	  0.120767	  0.135501
  0.022545	  0.013961	 -0.092976	  0.008370	  0.012077	  0.005918	  0.047567	  0.092982	  0.125563	  0.121777	  0.069432	  0.117326	  0.073413
  0.005603	  0.019909	 -0.102326	 -0.034073	  0.015517	 -0.038925	  0.026922	  0.107345	  0.166318	  0.078093	  0.040980	  0.109093	  0.015421
 -0.056128	  0.033862	 -0.111187	 -0.013731	  0.015211	 -0.090906	  0.044397	  0.147747	  0.123046	  0.020587	  0.017226	  0.053478	 -0.036235
 -0.058177	  0.025045	 -0.140860	  0.021843	  0.021314	 -0.077638	  0.035806	  0.164370	  0.100574	  0.005720	 -0.029951	  0.028429	 -0.096628
 -0.059252	  0.030321	 -0.149556	  0.043298	  0.013821	 -0.030669	  0.057168	  0.135720	  0.104223	 -0.001988	 -0.056439	  0.005760	 -0.109545
 -0.050119	  0.023175	 -0.142850	 -0.005618	  0.004411	  0.004390	  0.089391	  0.097135	  0.054123	 -0.013310	 -0.098884	  0.006050	 -0.119343
 -0.035632	  0.033660	 -0.147544	 -0.047603	  0.037002	  0.023185	  0.086645	  0.056946	  0.027579	 -0.041549	 -0.149386	 -0.015516	 -0.136337
 -0.046499	  0.073259	 -0.139246	 -0.016512	  0.057414	  0.063048	  0.069661	  0.015783	  0.001008	 -0.065200	 -0.153433	 -0.050213	 -0.161759
 -0.047140	  0.076719	 -0.107763	  0.023213	  0.066988	  0.080574	  0.070073	 -0.013550	  0.015621	 -0.055446	 -0.178604	 -0.079655	 -0.151520
 -0.028295	  0.041774	 -0.079136	  0.047687	  0.079500	  0.069962	  0.046536	 -0.011217	  0.001134	 -0.078338	 -0.176846	 -0.045176	 -0.105466
 -0.001196	 -0.004869	 -0.060123	  0.036629	  0.096373	  0.048939	  0.027771	 -0.020961	 -0.041790	 -0.096055	 -0.152396	 -0.017429	 -0.073292
 -0.050564	 -0.004955	 -0.028652	  0.027259	  0.109588	  0.043523	 -0.011385	 -0.048463	 -0.050916	 -0.070356	 -0.138376	  0.046139	 -0.007340
 -0.039655	 -0.013975	 -0.021271	  0.021291	  0.110291	  0.036189	 -0.022175	 -0.095429	 -0.043661	 -0.056427	 -0.116151	  0.053445	  0.047003
 -0.012327	 -0.027980	 -0.010505	  0.019483	  0.129858	 -0.000285	 -0.021258	 -0.085918	 -0.014889	 -0.050040	 -0.061113	  0.066341	  0.118854
 -0.028059	 -0.039636	 -0.018037	  0.065068	  0.125271	 -0.012786	 -0.062264	 -0.062957	  0.010158	 -0.023977	 -0.028490	  0.117026	  0.164102
 -0.053989	 -0.062214	 -0.047522	  0.112528	  0.097120	 -0.030981	 -0.062399	 -0.059221	  0.043333	  0.008145	  0.031652	  0.138441	  0.168807
 -0.043062	 -0.063003	 -0.071546	  0.106150	  0.070774	 -0.045610	 -0.009038	 -0.033619	  0.055693	  0.025691	  0.052231	  0.129087	  0.140186
 -0.035467	 -0.067018	 -0.041032	  0.109581	  0.084655	 -0.085171	  0.026827	  0.012265	  0.081070	  0.024612	  0.075342	  0.119030	  0.080231
 -0.038978	 -0.067189	 -0.020985	  0.105086	  0.084957	 -0.075393	  0.033025	  0.014731	  0.113936	  0.062977	  0.091927	  0.098989	  0.042455
 -0.022236	 -0.008350	 -0.004696	  0.079671	  0.077021	 -0.034537	  0.025570	 -0.001576	  0.127023	  0.077737	  0.054691	  0.084465	  0.039316
 -0.053008	  0.046984	  0.010128	  0.075653	  0.092267	 -0.054263	  0.033163	 -0.007697	  0.094721	  0.073384	  0.030445	  0.096670	  0.041730
 -0.055838	  0.081952	  0.024701	  0.081055	  0.058938	 -0.007996	  0.058194	 -0.032320	  0.078577	  0.039927	  0.003169	  0.062257	 -0.010143
 -0.075424	  0.071890	  0.007739	  0.068222	  0.056523	  0.048493	  0.088622	 -0.012051	  0.072534	  0.023487	 -0.012192	  0.052290	 -0.053941
 -0.057700	  0.064343	  0.020982	  0.064059	  0.059715	  0.076007	  0.064970	  0.009528	  0.103441	  0.029928	 -0.024395	  0.022836	 -0.107245
 -0.065370	  0.053774	 -0.028207	  0.086492	  0.069817	  0.074559	  0.049903	 -0.005392	  0.127599	  0.009347	 -0.040918	 -0.030333	 -0.131541
 -0.048811	  0.047142	 -0.045294	  0.057837	  0.098630	  0.074365	  0.057392	 -0.006058	  0.105447	 -0.007621	 -0.054316	 -0.074560	 -0.168331
 -0.029150	  0.030438	 -0.048006	  0.090613	  0.118356	  0.056529	  0.061871	  0.003425	  0.111718	 -0.027948	 -0.048367	 -0.079424	 -0.168596
 -0.026352	  0.033991	 -0.040020	  0.084849	  0.114763	  0.048211	  0.076226	  0.000437	  0.098081	 -0.072414	 -0.075020	 -0.101687	 -0.142500
 -0.011203	  0.073952	 -0.039267	  0.104296	  0.101736	  0.046970	  0.098906	  0.001659	  0.060411	 -0.057286	 -0.044819	 -0.067270	 -0.082674
  0.010033	  0.082416	 -0.031435	  0.092262	  0.111491	  0.030423	  0.135421	 -0.014725	  0.010571	 -0.048177	 -0.039860	 -0.012690	 -0.052079
 -0.010426	  0.079212	 -0.033416	  0.072840	  0.101954	  0.030067	  0.141519	 -0.031736	 -0.020917	 -0.061001	 -0.016202	  0.032124	 -0.026072
 -0.048298	  0.053144	 -0.070358	  0.078977	  0.096690	  0.045669	  0.135383	 -0.021149	 -0.004975	 -0.035611	 -0.011715	  0.041589	  0.026145
 -0.056206	  0.048438	 -0.061693	  0.093799	  0.097025	  0.066984	  0.099755	 -0.020117	  0.016478	 -0.016929	 -0.037565	  0.050946	  0.031383
 -0.061461	  0.003393	 -0.056708	  0.119845	  0.111151	  0.066330	  0.053982	 -0.010231	  0.021960	 -0.030134	 -0.035332	  0.031661	  0.005729
 -0.072970	 -0.042957	 -0.028403	  0.115071	  0.115823	  0.044227	  0.072291	  0.013340	  0.031063	 -0.033565	 -0.063701	  0.018124	 -0.004263
 -0.042426	 -0.028054	 -0.053238	  0.114412	  0.096407	  0.010790	  0.095124	  0.028721	 -0.019824	 -0.046920	 -0.064818	 -0.017203	 -0.024662
 -0.022479	 -0.003462	 -0.032774	  0.096286	  0.108536	 -0.018133	  0.088538	 -0.024330	 -0.015608	 -0.066839	 -0.087482	 -0.022810	 -0.003118
 -0.014197	  0.015846	 -0.009616	  0.078217	  0.118759	 -0.064876	  0.088876	 -0.045352	 -0.001015	 -0.055029	 -0.118476	 -0.037507	 -0.003415
  0.015856	  0.011422	  0.014521	  0.050608	  0.114817	 -0.102723	  0.099516	 -0.052578	  0.038430	 -0.050564	 -0.082348	 -0.053029	 -0.019584
  0.006275	 -0.001678	  0.040174	  0.047519	  0.112155	 -0.122410	  0.093988	 -0.087025	  0.035551	 -0.079486	 -0.085233	 -0.061312	 -0.034985
  0.018558	  0.004670	  0.050620	  0.081121	  0.063378	 -0.127405	  0.068297	 -0.081465	  0.031041	 -0.100817	 -0.078645	 -0.062410	 -0.032400
  0.037429	  0.006219	  0.031230	  0.084622	  0.063533	 -0.079677	  0.057258	 -0.093674	  0.027239	 -0.055863	 -0.076465	 -0.072931	 -0.049431
  0.010764	  0.011451	 -0.017598	  0.054843	  0.059645	 -0.035734	  0.025089	 -0.098131	  0.022187	 -0.047781	 -0.059323	 -0.074270	 -0.054532
 -0.002333	 -0.003646	 -0.036294	  0.053590	  0.072585	 -0.057657	 -0.006626	 -0.096483	  0.031378	 -0.061131	 -0.023633	 -0.057785	 -0.042173
 -0.014705	  0.011877	 -0.021984	  0.067000	  0.078268	 -0.092666	 -0.017440	 -0.081610	  0.029134	 -0.088084	 -0.030442	  0.007645	 -0.021757
 -0.014427	  0.015662	 -0.006363	  0.038122	  0.037279	 -0.119976	 -0.019360	 -0.064373	  0.022264	 -0.095790	 -0.010996	 -0.002613	 -0.028676
 -0.029031	  0.016487	  0.007009	 -0.001361	  0.023831	 -0.119263	 -0.002569	 -0.059300	  0.014141	 -0.098630	  0.001039	 -0.029008	 -0.064261
 -0.035984	  0.031604	 -0.006492	 -0.005073	  0.042631	 -0.125591	 -0.030765	 -0.035600	 -0.002472	 -0.127392	 -0.001262	 -0.059980	 -0.075032
 -0.051952	 -0.003380	 -0.004065	  0.020348	  0.096731	 -0.088662	 -0.058811	 -0.033768	 -0.000704	 -0.140775	 -0.007341	 -0.045867	 -0.088995
 -0.029712	  0.009962	  0.033276	  0.056439	  0.126111	 -0.077738	 -0.052863	 -0.064369	  0.004544	 -0.139369	 -0.023012	 -0.030184	 -0.087789
 -0.006549	  0.022620	  0.054001	  0.038294	  0.113930	 -0.099060	 -0.064696	 -0.066611	  0.008171	 -0.112853	 -0.014904	 -0.045899	 -0.081911
 -0.015565	  0.049095	  0.043683	  0.036008	  0.106553	 -0.080708	 -0.070639	 -0.077466	  0.044307	 -0.055194	 -0.016927	 -0.085053	 -0.073140
  0.014797	  0.050399	  0.018377	  0.061181	  0.098956	 -0.092144	 -0.039185	 -0.055090	  0.040278	 -0.036916	 -0.006948	 -0.091078	 -0.071120
 -0.002371	  0.087464	 -0.010143	  0.076212	  0.065004	 -0.098715	 -0.025690	 -0.035123	  0.064070	 -0.037366	 -0.055310	 -0.084915	 -0.084916
 -0.035439	  0.078409	 -0.005285	  0.064581	  0.055249	 -0.103455	 -0.035797	 -0.071668	  0.090615	  0.023174	 -0.062949	 -0.077266	 -0.098016
 -0.057385	  0.036941	  0.055138	  0.073140	  0.052556	 -0.122835	 -0.048250	 -0.061941	  0.096481	  0.011923	 -0.042323	 -0.047063	 -0.063205
 -0.044735	  0.024640	  0.063823	  0.074945	  0.070377	 -0.133860	 -0.053068	 -0.047965	  0.098424	  0.028406	 -0.034205	 -0.024682	 -0.033365
 -0.065565	  0.019728	  0.025690	  0.090180	  0.053446	 -0.152626	 -0.049394	 -0.060973	  0.107194	  0.059043	 -0.024813	  0.004109	 -0.040138
 -0.092125	  0.036394	  0.015362	  0.091359	  0.081270	 -0.145180	 -0.032751	 -0.061486	  0.126969	  0.051371	 -0.016569	  0.000412	 -0.019692
 -0.091043	  0.039998	  0.023042	  0.066193	  0.093916	 -0.138914	  0.019445	 -0.053253	  0.096130	  0.046656	 -0.049614	 -0.018038	 -0.011408
 -0.095523	  0.059141	  0.042730	  0.053652	  0.096307	 -0.073820	  0.064879	 -0.069478	  0.092561	  0.022877	 -0.049118	 -0.011456	 -0.028012
 -0.100292	  0.085850	  0.038537	  0.060298	  0.116662	 -0.058594	  0.083339	 -0.056534	  0.080611	 -0.010213	 -0.061425	  0.000389	 -0.045443
 -0.085955	  0.068040	  0.031479	  0.100891	  0.112555	 -0.091336	  0.113847	 -0.037459	  0.057543	 -0.025922	 -0.070974	 -0.023083	 -0.038853
 -0.074660	  0.028084	  0.052316	  0.098469	  0.121902	 -0.086603	  0.109646	 -0.018199	  0.065408	 -0.031745	 -0.068123	 -0.013458	 -0.007595
 -0.104546	 -0.019744	  0.039078	  0.126142	  0.122140	 -0.058871	  0.116335	 -0.010451	  0.027473	 -0.044490	 -0.090310	 -0.002272	 -0.034209
 -0.092666	 -0.040385	  0.074510	  0.141568	  0.131801	 -0.081595	  0.102413	 -0.027812	  0.008047	 -0.030823	 -0.116644	 -0.024315	 -0.067356
 -0.062332	 -0.043915	  0.065428	  0.123127	  0.155955	 -0.080338	  0.096058	 -0.026899	  0.051373	 -0.023102	 -0.133294	 -0.032404	 -0.074162
 -0.068125	  0.006784	  0.045215	  0.103559	  0.133301	 -0.080952	  0.125477	 -0.019452	  0.042556	 -0.030869	 -0.139966	 -0.047688	 -0.055804
 -0.078989	  0.047778	  0.025094	  0.125285	  0.148987	 -0.051647	  0.102867	 -0.031480	  0.009233	 -0.042927	 -0.137315	 -0.040902	 -0.038324
 -0.081676	  0.055351	  0.029923	  0.132506	  0.192135	 -0.011378	  0.048829	 -0.066047	  0.014636	 -0.040599	 -0.137344	 -0.025941	 -0.027805
 -0.038346	  0.066249	  0.045104	  0.149558	  0.170183	 -0.014981	  0.000313	 -0.062723	  0.015734	 -0.066234	 -0.170240	 -0.030889	 -0.052941
 -0.027746	  0.051474	  0.037249	  0.164891	  0.157831	 -0.021238	  0.020412	 -0.035477	  0.021293	 -0.067463	 -0.159089	 -0.020679	 -0.078812
 -0.056589	  0.016662	  0.029542	  0.122501	  0.177662	 -0.017621	  0.002479	 -0.017987	 -0.016044	 -0.062114	 -0.150911	 -0.026155	 -0.084354
 -0.069154	  0.019299	  0.040332	  0.097571	  0.151971	 -0.037341	 -0.001696	 -0.036748	 -0.043465	 -0.090335	 -0.130682	 -0.008832	 -0.080928
 -0.047042	  0.015430	  0.059659	  0.100223	  0.138034	 -0.104937	  0.001580	 -0.082719	 -0.074635	 -0.068438	 -0.131272	 -0.010183	 -0.082180
 -0.014651	  0.019546	  0.044707	  0.095736	  0.144366	 -0.102445	  0.027296	 -0.102457	 -0.083246	 -0.020059	 -0.117306	  0.013712	 -0.079469
 -0.029261	  0.032376	  0.009504	  0.069254	  0.142342	 -0.035816	  0.026996	 -0.108190	 -0.091753	 -0.021903	 -0.096381	  0.039794	 -0.058792
 -0.054902	  0.029238	  0.025991	  0.076817	  0.152129	 -0.006607	  0.032792	 -0.109192	 -0.085462	 -0.024894	 -0.064428	  0.064908	 -0.025041
 -0.032187	 -0.001887	  0.027326	  0.067609	  0.157166	 -0.037667	  0.045969	 -0.106883	 -0.104108	 -0.032887	 -0.042630	  0.061845	  0.003492
 -0.022950	 -0.012938	  0.018274	  0.040922	  0.153938	 -0.034622	  0.072297	 -0.083786	 -0.098260	 -0.013604	 -0.039817	  0.064732	  0.052110
 -0.019084	  0.006984	  0.015879	  0.041032	  0.166649	 -0.045693	  0.056004	 -0.082116	 -0.055802	 -0.006034	  0.008729	  0.085916	  0.041933
 -0.013506	 -0.011008	  0.024436	  0.063011	  0.151354	 -0.042083	  0.047986	 -0.070580	 -0.034240	 -0.011046	  0.037042	  0.115400	 -0.004499
 -0.013117	 -0.052800	  0.034091	  0.079274	  0.121172	 -0.031189	  0.004930	 -0.059489	 -0.066451	 -0.003021	  0.026654	  0.113385	 -0.018290
 -0.019898	 -0.026580	  0.058897	  0.063224	  0.104338	  0.002885	 -0.033079	 -0.059979	 -0.058567	  0.013762	  0.004732	  0.096182	  0.012596
 -0.009811	 -0.008828	  0.061013	  0.079019	  0.080453	 -0.012601	 -0.049831	 -0.061592	 -0.022250	  0.038344	 -0.021593	  0.058362	  0.008261
  0.015448	  0.016260	  0.048356	  0.071560	  0.113497	 -0.033282	 -0.032058	 -0.065114	  0.012474	  0.043792	 -0.028306	  0.005019	  0.007667
  0.022445	  0.001169	  0.056797	  0.040279	  0.125086	 -0.005626	  0.000875	 -0.040801	  0.038201	 -0.004451	 -0.026854	  0.010394	  0.018501
  0.027404	  0.021811	  0.059244	 -0.010196	  0.114504	 -0.014381	  0.008770	 -0.030058	  0.030963	 -0.022441	 -0.071111	 -0.014357	 -0.018844
  0.009326	  0.031344	  0.054058	 -0.006864	  0.099036	 -0.015865	  0.047434	 -0.066514	  0.040626	 -0.026338	 -0.097869	 -0.009072	 -0.027329
 -0.028568	  0.033179	  0.079131	  0.010328	  0.082580	 -0.024147	  0.031739	 -0.041069	  0.058316	 -0.030441	 -0.077735	 -0.012523	 -0.012506
 -0.049451	  0.011196	  0.089830	  0.046109	  0.088013	 -0.015425	  0.023841	  0.011448	  0.049924	 -0.009310	 -0.071729	 -0.001024	  0.017867
 -0.059699	 -0.008423	  0.122322	  0.088648	  0.093546	 -0.009557	  0.023780	  0.020838	  0.030416	 -0.001998	 -0.066789	  0.010258	  0.027836
 -0.071732	 -0.050912	  0.121284	  0.129168	  0.107296	  0.029527	  0.048772	  0.009380	  0.010126	  0.046650	 -0.049881	  0.025941	  0.029244
 -0.110731	 -0.046398	  0.071635	  0.082406	  0.090208	  0.062282	  0.059019	  0.029963	  0.006500	  0.098600	 -0.020172	  0.017645	  0.034867
 -0.104799	  0.009768	  0.025221	  0.047477	  0.087157	  0.080611	  0.049428	  0.053112	  0.007194	  0.086076	  0.015664	  0.014939	  0.072901
 -0.110687	  0.027011	 -0.000876	  0.030469	  0.118541	  0.103544	  0.050733	  0.048521	 -0.039743	  0.075520	  0.021092	  0.040986	  0.100339
 -0.112505	  0.006129	 -0.002407	  0.045529	  0.086308	  0.093798	  0.036664	  0.026601	 -0.031428	  0.096796	  0.000160	  0.077063	  0.100729
 -0.122666	 -0.004741	  0.011417	  0.110112	  0.083170	  0.067863	  0.025544	  0.007626	 -0.041481	  0.053518	 -0.034800	  0.112637	  0.091286
 -0.120341	 -0.010059	  0.013080	  0.142154	  0.078048	  0.050763	  0.031491	 -0.010478	 -0.041247	  0.023214	 -0.020609	  0.129676	  0.112152
 -0.081534	  0.051225	 -0.003064	  0.152371	  0.102715	  0.048917	  0.067982	 -0.045595	 -0.016339	 -0.007004	 -0.044184	  0.110932	  0.075243
 -0.093361	  0.046353	  0.016051	  0.134116	  0.139390	  0.027289	  0.086233	 -0.001041	  0.027916	 -0.008098	 -0.066712	  0.087759	  0.069483
 -0.129772	  0.027390	  0.020382	  0.152598	  0.137478	  0.035318	  0.063551	 -0.000801	  0.000083	 -0.045475	 -0.061924	  0.110653	  0.015705
 -0.145690	  0.011914	  0.030408	  0.154845	  0.131587	  0.065690	  0.056345	 -0.002324	 -0.050692	 -0.069087	 -0.039527	  0.091721	 -0.003596
 -0.122868	 -0.002677	  0.034568	  0.123640	  0.107960	  0.084797	  0.100090	  0.018837	 -0.068883	 -0.048257	 -0.018622	  0.050105	 -0.025200
 -0.078837	 -0.019665	  0.037231	  0.135898	  0.075263	  0.065670	  0.086776	  0.048720	 -0.070776	 -0.038622	 -0.016745	  0.050410	 -0.027403
 -0.045072	 -0.017468	  0.041856	  0.113276	  0.060737	  0.054619	  0.078348	  0.068759	 -0.080750	 -0.031027	 -0.040185	  0.019741	 -0.008539
 -0.026254	  0.004793	  0.042496	  0.083956	  0.063482	  0.068621	  0.064238	  0.076009	 -0.086318	 -0.006581	 -0.020677	 -0.034699	 -0.048707
 -0.030378	  0.030611	  0.055171	  0.081451	  0.069530	  0.098686	  0.045804	  0.073215	 -0.069883	 -0.004535	 -0.036273	 -0.077957	 -0.075303
 -0.036629	  0.015280	  0.075851	  0.063511	  0.039342	  0.097294	  0.041195	  0.079237	 -0.084236	 -0.007509	 -0.064697	 -0.115532	 -0.117071
 -0.047936	  0.019708	  0.054153	  0.052994	  0.044044	  0.065752	  0.016789	  0.079890	 -0.083271	 -0.062514	 -0.089364	 -0.105262	 -0.168519
 -0.046289	  0.032324	  0.085781	  0.041471	  0.038691	  0.048406	  0.012009	  0.018531	 -0.069185	 -0.096787	 -0.091335	 -0.098456	 -0.171319
 -0.038670	  0.020634	  0.084500	  0.090047	  0.015974	  0.065862	  0.031916	 -0.033515	 -0.056094	 -0.091680	 -0.100179	 -0.089500	 -0.158701
 -0.018678	  0.001282	  0.078681	  0.107995	  0.033266	  0.088240	  0.053125	 -0.053040	 -0.089316	 -0.066798	 -0.118012	 -0.054663	 -0.142958
  0.002763	 -0.004269	  0.052469	  0.133831	  0.042096	  0.064851	  0.038887	 -0.059099	 -0.157849	 -0.095858	 -0.111793	 -0.076593	 -0.119722
 -0.013476	 -0.011475	  0.037598	  0.136147	  0.039587	  0.003035	  0.035311	 -0.046847	 -0.170477	 -0.164935	 -0.135210	 -0.098645	 -0.084988
  0.003545	 -0.045165	  0.055639	  0.141641	  0.023231	 -0.020477	  0.009284	 -0.040847	 -0.170165	 -0.223494	 -0.125672	 -0.069354	 -0.074057
  0.001016	 -0.089228	  0.046851	  0.146511	  0.028056	 -0.053097	  0.009204	 -0.045628	 -0.159676	 -0.208835	 -0.158358	 -0.052139	 -0.081499
 -0.034300	 -0.092598	  0.054194	  0.135958	  0.048903	 -0.054512	 -0.008785	 -0.068411	 -0.167254	 -0.225083	 -0.148046	 -0.066993	 -0.052364
 -0.018123	 -0.079915	  0.059824	  0.128312	  0.052861	 -0.064003	 -0.045267	 -0.109058	 -0.149345	 -0.230336	 -0.110168	 -0.043144	  0.003014
 -0.011169	 -0.089561	  0.044119	  0.150003	  0.022591	 -0.106542	 -0.054069	 -0.103301	 -0.150325	 -0.206736	 -0.061096	  0.016027	  0.058554
 -0.041348	 -0.081118	  0.040049	  0.169354	 -0.037226	 -0.127199	 -0.068641	 -0.074223	 -0.146510	 -0.154551	 -0.016638	  0.078743	  0.103274
 -0.022714	 -0.072959	  0.048875	  0.192683	 -0.052486	 -0.173516	 -0.084995	 -0.064234	 -0.139867	 -0.118478	  0.020610	  0.105734	  0.119054
 -0.030578	 -0.101456	  0.057545	  0.186529	 -0.047412	 -0.146271	 -0.114334	 -0.040623	 -0.115979	 -0.042904	  0.090316	  0.107302	  0.115572
 -0.083799	 -0.110042	  0.050711	  0.141644	 -0.045755	 -0.125858	 -0.150141	 -0.043151	 -0.075995	 -0.022664	  0.106682	  0.112874	  0.134555
 -0.084213	 -0.073350	  0.051776	  0.123609	 -0.045865	 -0.130630	 -0.129864	 -0.029187	 -0.081687	 -0.010614	  0.126847	  0.115400	  0.145491
 -0.056760	 -0.059151	  0.060920	  0.137155	 -0.075335	 -0.133587	 -0.115918	 -0.006044	 -0.017757	  0.018331	  0.140880	  0.110682	  0.138619
 -0.025266	 -0.019026	  0.050417	  0.122724	 -0.083761	 -0.105150	 -0.092209	  0.015195	  0.018767	  0.051993	  0.147413	  0.130896	  0.118312
  0.010116	  0.021430	  0.044914	  0.147948	 -0.092286	 -0.121522	 -0.058662	  0.038041	  0.079353	  0.033895	  0.139689	  0.120315	  0.041473
  0.046929	  0.034523	 -0.001106	  0.157212	 -0.083653	 -0.111586	  0.021343	  0.088803	  0.092737	  0.031616	  0.092780	  0.115790	  0.011876
  0.072821	  0.003363	 -0.012319	  0.176973	 -0.053991	 -0.104906	  0.049888	  0.076448	  0.095468	  0.010768	  0.074016	  0.084264	 -0.037082
  0.048694	 -0.002465	 -0.049933	  0.172896	 -0.057899	 -0.076519	  0.065668	  0.069106	  0.075897	 -0.013623	  0.056018	  0.082544	 -0.055668
  0.067444	 -0.023487	 -0.025645	  0.134819	 -0.002773	 -0.035801	  0.062840	  0.065122	  0.070944	 -0.009457	  0.039685	  0.085991	 -0.036900
  0.064768	 -0.020224	 -0.019053	  0.143122	  0.028812	 -0.012569	  0.043293	  0.058610	  0.050065	 -0.041357	  0.020539	  0.081888	 -0.006821
  0.019265	  0.000188	 -0.034711	  0.131258	  0.001367	  0.011931	  0.005226	  0.090150	  0.032393	 -0.066059	  0.003621	  0.069809	  0.017215
  0.011815	  0.001280	 -0.041168	  0.123404	 -0.016136	  0.024692	 -0.012850	  0.110887	  0.019960	 -0.088361	 -0.009439	  0.043725	  0.038023
  0.016322	  0.022750	 -0.022400	  0.096216	  0.025463	  0.032487	 -0.020127	  0.101770	  0.024495	 -0.115870	 -0.014960	  0.047887	  0.036025
  0.039233	  0.031548	 -0.002275	  0.107082	 -0.000558	 -0.000140	 -0.005625	  0.103416	  0.027702	 -0.123381	 -0.024097	  0.036790	  0.050333
  0.055714	  0.005940	  0.013311	  0.124080	  0.008003	  0.005323	  0.040347	  0.142041	 -0.002453	 -0.091211	  0.009447	 -0.003902	  0.078102
  0.063603	  0.016742	  0.037858	  0.145315	  0.004720	 -0.038005	  0.059397	  0.140566	 -0.032059	 -0.092514	  0.052407	 -0.007399	  0.086087
  0.060211	  0.007360	  0.040574	  0.128597	  0.000707	 -0.074464	  0.059856	  0.141372	 -0.028372	 -0.086384	  0.058801	  0.054773	  0.102110
  0.035524	  0.021424	  0.034313	  0.085389	 -0.010196	 -0.078193	  0.063264	  0.157712	 -0.021385	 -0.096030	  0.051523	  0.067880	  0.080383
  0.025958	  0.034754	  0.027356	  0.107141	  0.002936	 -0.056228	  0.085904	  0.132941	 -0.001806	 -0.086570	  0.017566	  0.083931	  0.037304
  0.031707	  0.045670	  0.034731	  0.109313	  0.014950	 -0.042973	  0.070827	  0.112479	 -0.008782	 -0.067609	  0.036096	  0.071349	  0.049864
  0.046842	  0.067546	  0.035961	  0.113526	  0.036458	 -0.052539	  0.069287	  0.143204	 -0.008937	 -0.080679	  0.030660	  0.078190	  0.087106
  0.035191	  0.032926	  0.039529	  0.119834	  0.030802	 -0.050531	  0.012746	  0.107659	 -0.007188	 -0.087481	  0.062480	  0.070927	  0.078778
  0.057796	  0.027898	  0.045173	  0.149806	  0.021336	 -0.064851	  0.029355	  0.099923	 -0.013431	 -0.077851	  0.075382	  0.075978	  0.081810
  0.076570	  0.020399	  0.067805	  0.146826	  0.030749	 -0.060880	  0.010426	  0.082641	 -0.013938	 -0.090564	  0.034933	  0.091149	  0.077351
  0.068913	  0.020779	  0.069048	  0.147291	  0.018404	 -0.068086	  0.009091	  0.065591	  0.002748	 -0.073108	  0.011098	  0.102039	  0.059064
  0.040584	  0.004461	  0.043182	  0.122549	  0.049036	 -0.050136	  0.010357	  0.032160	  0.015230	 -0.067852	  0.039390	  0.129404	  0.054249
  0.044007	 -0.001032	  0.017366	  0.085884	  0.078025	 -0.066998	  0.004059	  0.017029	 -0.018835	 -0.063515	  0.090579	  0.082428	  0.063482
  0.046246	  0.016615	  0.021320	  0.085163	  0.121597	 -0.111283	 -0.010903	  0.032404	 -0.025389	 -0.058045	  0.059560	  0.071097	  0.081817
  0.011548	  0.026931	  0.028481	  0.095177	  0.123835	 -0.128563	 -0.030719	  0.060003	 -0.005197	 -0.046735	  0.018542	  0.057888	  0.065624
 -0.049224	  0.055568	  0.042164	  0.140224	  0.091530	 -0.143910	 -0.037078	  0.043279	  0.006069	 -0.060403	  0.012909	  0.071606	  0.088704
 -0.073146	  0.057741	  0.027174	  0.178592	  0.088988	 -0.161651	 -0.055290	  0.028726	  0.011787	 -0.094730	 -0.001665	  0.080293	  0.074517
 -0.055070	  0.057263	  0.004105	  0.164879	  0.074706	 -0.144417	 -0.076834	  0.003429	  0.010155	 -0.080336	 -0.022575	  0.065706	  0.068056
 -0.064628	  0.054172	  0.008743	  0.153176	  0.047340	 -0.122684	 -0.096243	  0.016978	 -0.023371	 -0.047736	 -0.004003	  0.059145	  0.069863
 -0.079568	  0.041803	  0.021231	  0.127843	  0.043330	 -0.093358	 -0.081923	  0.036111	 -0.007633	 -0.055824	  0.018148	  0.061528	  0.034135
 -0.076337	  0.012755	  0.008821	  0.113022	  0.019323	 -0.089683	 -0.067624	  0.014474	  0.032217	 -0.042231	  0.019730	  0.091445	  0.048982
 -0.055465	  0.024037	  0.041837	  0.068683	 -0.011746	 -0.117931	 -0.038274	  0.024966	  0.060912	  0.015600	  0.019474	  0.106681	  0.039727
 -0.047605	  0.048088	  0.079963	  0.077915	 -0.015094	 -0.107743	 -0.007105	  0.060993	  0.079956	  0.016179	  0.060516	  0.100223	  0.037104
 -0.017209	  0.064043	  0.076595	  0.062012	 -0.006152	 -0.045107	  0.010088	  0.052259	  0.079794	  0.007148	  0.081087	  0.101607	  0.016846
  0.008480	  0.075382	  0.098318	  0.065466	  0.008139	 -0.049519	  0.030002	  0.035092	  0.086989	  0.015169	  0.050453	  0.109027	  0.008054
  0.014845	  0.055749	  0.097716	  0.074490	  0.017963	 -0.069879	  0.057699	  0.063344	  0.093885	  0.015848	  0.058654	  0.093063	  0.040904
  0.031461	  0.050429	  0.091852	  0.084504	  0.032085	 -0.054515	  0.059326	  0.077185	  0.123893	  0.002730	  0.058042	  0.104795	  0.074006
  0.032149	  0.048361	  0.092415	  0.081606	  0.047004	 -0.028144	  0.085116	  0.074778	  0.111832	  0.027094	  0.004912	  0.099105	  0.091448
  0.049090	  0.020131	  0.103342	  0.099088	  0.046603	  0.019106	  0.086195	  0.059897	  0.077403	  0.088597	 -0.012054	  0.112103	  0.112848
  0.075522	  0.023295	  0.107372	  0.121034	  0.055499	  0.006043	  0.076926	  0.036282	  0.074276	  0.077029	 -0.023898	  0.137386	  0.090664
  0.071855	 -0.003199	  0.080062	  0.091240	  0.034203	 -0.002869	  0.086804	  0.019815	  0.076094	  0.070532	 -0.008518	  0.146312	  0.056370
  0.027517	 -0.007307	  0.055725	  0.078310	  0.006404	 -0.002527	  0.075859	  0.028196	  0.100228	  0.058163	  0.000712	  0.115802	  0.063556
 -0.015323	  0.003219	  0.047942	  0.082548	  0.025587	  0.023425	  0.057183	  0.033656	  0.094373	  0.061030	  0.015669	  0.093803	  0.067997
 -0.040016	  0.023168	  0.070449	  0.060960	  0.044044	  0.042536	  0.070888	  0.055777	  0.064505	  0.055006	 -0.000780	  0.077049	  0.072157
 -0.072174	  0.028559	  0.064215	  0.059414	  0.059318	  0.035092	  0.075516	  0.078139	  0.044572	  0.036835	 -0.032189	  0.051706	  0.048402
 -0.079342	  0.026417	  0.017951	  0.056448	  0.044754	  0.043431	  0.076419	  0.105784	  0.055152	  0.028797	 -0.083766	  0.089627	  0.045108
  0.019583	 -0.053054	 -0.003188	 -0.005513	  0.032889	  0.086970	  0.089278	 -0.002583	  0.005264	  0.003713	 -0.028832	  0.009187	 -0.036662
  0.010084	 -0.055943	 -0.010839	  0.015857	 -0.007903	  0.086102	  0.058284	 -0.003612	 -0.004966	  0.041088	  0.004798	 -0.031373	 -0.016096
  0.014395	 -0.058530	 -0.003046	  0.007150	 -0.011804	  0.029219	  0.037547	 -0.001251	 -0.000656	  0.035057	  0.007285	 -0.047417	 -0.042918
  0.009472	 -0.041714	  0.000023	 -0.026846	  0.010916	 -0.016576	  0.017997	  0.006437	  0.013911	  0.039311	  0.005513	 -0.054658	 -0.047329
  0.030366	  0.007724	  0.006687	 -0.014590	  0.000454	 -0.036171	  0.035741	  0.012533	  0.019241	  0.038256	  0.000837	 -0.043716	 -0.007658
  0.057359	  0.031213	  0.003191	  0.027781	 -0.014999	 -0.028712	  0.011961	 -0.007059	 -0.004943	  0.058680	 -0.031437	 -0.006062	  0.016790
  0.046470	  0.005690	  0.017129	  0.006683	  0.010614	 -0.022968	  0.020007	 -0.001783	 -0.007111	  0.074236	  0.003498	  0.017040	  0.007354
 -0.015895	  0.019701	  0.051768	 -0.032116	  0.026086	 -0.045700	  0.009875	 -0.005496	 -0.027629	  0.048753	  0.059114	  0.030286	  0.020276
 -0.034617	  0.027424	  0.036394	 -0.019474	  0.021666	 -0.043402	 -0.022131	 -0.022004	 -0.000979	  0.036533	  0.054975	  0.010595	  0.018910
 -0.030083	  0.051278	  0.045878	  0.002563	 -0.002979	 -0.028669	 -0.039633	 -0.050841	 -0.002268	 -0.024001	  0.046427	  0.021788	  0.008606
 -0.030365	  0.044900	  0.031107	 -0.017813	 -0.013357	 -0.036281	 -0.004728	 -0.046188	 -0.018611	 -0.042762	 -0.007926	  0.008413	  0.012318
 -0.009715	  0.030330	  0.012107	 -0.025300	 -0.030792	 -0.049781	  0.002920	 -0.042267	 -0.035518	 -0.049750	 -0.030097	  0.043431	  0.040075
  0.026666	  0.009452	 -0.004249	 -0.008864	 -0.007667	 -0.005654	 -0.019618	 -0.036887	 -0.060517	 -0.035852	 -0.028068	  0.035413	  0.041711
  0.028679	  0.004010	  0.005212	 -0.008009	  0.009200	  0.012257	 -0.021797	 -0.019239	 -0.032465	 -0.049501	 -0.050068	  0.009618	 -0.011500
  0.005504	  0.005121	  0.011031	  0.017145	 -0.022416	  0.020866	 -0.019751	  0.007392	 -0.013753	 -0.065796	 -0.054127	 -0.007247	 -0.049679
 -0.032233	 -0.022889	  0.003828	  0.025663	 -0.031242	  0.030251	 -0.023976	  0.049178	  0.007673	 -0.018503	 -0.028866	  0.014350	  0.026229
 -0.011639	 -0.022157	 -0.014799	  0.011877	  0.008716	  0.026490	 -0.027474	  0.099778	  0.045653	  0.017434	  0.025773	  0.017631	  0.095443
 -0.007682	  0.009693	 -0.070818	  0.021360	  0.025494	  0.024248	 -0.055039	  0.056603	  0.048963	 -0.019761	  0.032957	 -0.006696	  0.015328
 -0.038783	  0.002204	 -0.078204	  0.023576	  0.006129	 -0.008345	 -0.044370	  0.014333	  0.031325	 -0.053416	 -0.006344	 -0.038271	 -0.096819
 -0.037566	  0.005547	 -0.039210	 -0.001129	 -0.009006	  0.005853	 -0.005094	 -0.007045	  0.037385	 -0.033720	  0.024588	  0.017690	  0.005619
 -0.037227	 -0.024543	 -0.027870	  0.007902	  0.001577	  0.015060	  0.009724	 -0.031000	  0.058421	 -0.012033	  0.059640	  0.094790	  0.129367
 -0.033524	 -0.064370	 -0.038455	  0.034820	  0.005269	  0.029805	  0.003269	 -0.041553	  0.067425	 -0.027392	  0.027233	  0.036026	  0.072119
 -0.053896	 -0.082144	 -0.043756	  0.047687	  0.003636	  0.064931	  0.014723	 -0.053547	  0.046548	 -0.047232	 -0.044704	 -0.083988	 -0.074095
 -0.036589	 -0.076074	  0.000188	  0.048401	  0.019068	  0.081645	  0.047095	 -0.027218	  0.044970	 -0.003282	 -0.004723	 -0.026886	 -0.038876
 -0.015008	 -0.105288	  0.038584	  0.018672	  0.012569	  0.050377	  0.061758	 -0.024517	  0.077543	  0.029698	  0.067887	  0.067697	  0.113189
 -0.006636	 -0.107402	  0.044950	  0.012969	 -0.013113	  0.022630	  0.047895	 -0.025923	  0.083236	  0.013663	  0.050564	  0.053316	  0.098123
 -0.017171	 -0.093459	  0.062011	  0.010223	 -0.022657	 -0.027703	  0.048403	 -0.004030	  0.038244	 -0.029426	 -0.020640	 -0.041621	 -0.062829
 -0.026956	 -0.111490	  0.049804	 -0.001161	 -0.019264	 -0.019432	  0.055799	 -0.009131	  0.025189	 -0.047794	 -0.032327	 -0.082317	 -0.066049
 -0.012617	 -0.081123	  0.043781	  0.000736	 -0.022978	 -0.031767	  0.038553	  0.024648	  0.041645	 -0.060585	  0.055440	 -0.012713	  0.086627
 -0.026111	 -0.070125	  0.030831	  0.013424	 -0.025623	 -0.055940	  0.078425	  0.076569	  0.039841	 -0.074606	  0.077805	  0.013352	  0.136396
 -0.048292	 -0.072943	  0.000599	 -0.000294	  0.023253	 -0.053066	  0.085845	  0.070447	  0.032516	 -0.067197	  0.064509	 -0.085483	  0.027150
 -0.065870	 -0.097093	  0.004315	 -0.039381	  0.036770	 -0.036793	  0.056613	  0.068116	  0.039317	 -0.070580	  0.063490	 -0.157225	 -0.050070
 -0.033439	 -0.109626	  0.012620	 -0.060989	  0.042446	 -0.028824	  0.067299	  0.031605	  0.018050	 -0.058060	  0.070164	 -0.094018	  0.018123
 -0.035761	 -0.080437	  0.036558	 -0.056464	  0.042526	 -0.013142	  0.073572	  0.002535	  0.025108	 -0.008311	  0.086607	  0.009888	  0.118849
 -0.047289	 -0.070322	  0.018292	 -0.072107	  0.059030	 -0.022589	  0.050365	  0.021246	  0.050875	 -0.020505	  0.081577	  0.005616	  0.077525
 -0.060994	 -0.117277	 -0.022475	 -0.077183	  0.060137	 -0.021504	  0.009245	  0.034792	  0.044098	 -0.073940	  0.054791	 -0.055562	 -0.021974
 -0.081916	 -0.126969	 -0.073968	 -0.056456	  0.080627	 -0.025384	  0.023907	  0.024544	  0.052231	 -0.052980	  0.051772	 -0.083770	 -0.048006
 -0.103860	 -0.123246	 -0.098638	 -0.063617	  0.055453	  0.013569	  0.049493	  0.005631	  0.073161	 -0.004411	  0.074475	  0.000204	  0.087048
 -0.098808	 -0.143688	 -0.083665	 -0.052855	  0.071101	  0.037514	  0.097921	  0.026002	  0.093903	  0.005946	  0.113017	  0.046082	  0.157314
 -0.070655	 -0.099863	 -0.081962	 -0.052770	  0.058162	  0.042261	  0.112042	  0.040912	  0.080642	 -0.018283	  0.080990	  0.012852	  0.084885
 -0.077584	 -0.104071	 -0.067840	 -0.061386	  0.051719	  0.094008	  0.091922	  0.041267	  0.059669	 -0.047427	  0.082759	 -0.008624	  0.013993
 -0.081440	 -0.128163	 -0.061535	 -0.065040	  0.056778	  0.118630	  0.090723	  0.033480	  0.068140	 -0.024708	  0.116061	 -0.009571	  0.057975
 -0.067821	 -0.158215	 -0.036691	 -0.062649	  0.098130	  0.129870	  0.065983	  0.057083	  0.083613	  0.040208	  0.152655	  0.071803	  0.161478
 -0.081575	 -0.183229	 -0.032860	 -0.022122	  0.140293	  0.127750	  0.075591	  0.060816	  0.085655	  0.043035	  0.164052	  0.057717	  0.152825
 -0.093158	 -0.142034	 -0.032292	 -0.017540	  0.141530	  0.065277	  0.048107	  0.047532	  0.095555	  0.003886	  0.150367	 -0.038846	  0.048059
 -0.083154	 -0.149657	 -0.017824	  0.006994	  0.115242	  0.003379	  0.068094	  0.061964	  0.080443	 -0.000839	  0.149236	 -0.054046	  0.041038
 -0.060999	 -0.163688	  0.013772	  0.065752	  0.077315	  0.011301	  0.066370	  0.039599	  0.040103	  0.038625	  0.148380	  0.032351	  0.152756
 -0.043843	 -0.160167	  0.032501	  0.066580	  0.086750	  0.030930	  0.062833	  0.018241	  0.054258	  0.031582	  0.172665	  0.094715	  0.179666
 -0.042109	 -0.138204	  0.040270	  0.050614	  0.074852	  0.055392	  0.063931	  0.012552	  0.091181	  0.009731	  0.129009	  0.047207	  0.094856
 -0.059369	 -0.112982	  0.075938	  0.048022	  0.062711	  0.042296	  0.060853	  0.020939	  0.102967	  0.022514	  0.086918	 -0.012145	  0.027509
 -0.056967	 -0.045542	  0.054572	  0.031799	  0.021149	  0.030317	  0.108822	  0.033825	  0.113067	  0.042247	  0.097024	  0.025933	  0.088144
 -0.060416	 -0.020076	  0.073198	  0.039819	  0.016061	  0.079523	  0.138799	  0.060716	  0.080211	  0.080568	  0.116123	  0.061225	  0.184757
 -0.090179	 -0.020769	  0.096163	  0.031199	 -0.018084	  0.086885	  0.114098	  0.077555	  0.075114	  0.075892	  0.130632	  0.020691	  0.138320
 -0.104666	 -0.002542	  0.076491	  0.049971	 -0.060159	  0.060088	  0.136027	  0.067206	  0.077870	  0.075374	  0.105777	 -0.016617	  0.035830
 -0.110198	 -0.010522	  0.066354	  0.031535	 -0.069974	  0.076719	  0.137097	  0.079776	  0.072512	  0.069782	  0.098384	  0.029500	  0.057352
 -0.086307	  0.005727	  0.064851	  0.007660	 -0.050313	  0.087173	  0.143841	  0.095253	  0.088150	  0.081581	  0.123018	  0.067882	  0.125655
 -0.082120	 -0.004520	  0.052656	 -0.002944	 -0.038019	  0.062741	  0.159693	  0.095535	  0.082454	  0.109236	  0.098348	  0.076156	  0.135739
 -0.102960	 -0.038555	  0.045204	 -0.014358	 -0.057807	  0.063793	  0.145888	  0.100791	  0.126441	  0.122387	  0.060073	  0.044911	  0.068854
 -0.118628	 -0.014785	  0.025730	 -0.041773	 -0.068937	  0.059549	  0.136937	  0.097658	  0.131074	  0.122112	  0.057351	  0.038036	  0.059061
 -0.122253	 -0.006694	  0.009509	 -0.048861	 -0.073111	  0.035623	  0.123831	  0.084152	  0.123002	  0.148800	  0.099651	  0.099928	  0.119819
 -0.122227	 -0.026823	  0.000987	 -0.033995	 -0.038201	 -0.013620	  0.086713	  0.054760	  0.116556	  0.103347	  0.115324	  0.121474	  0.113570
 -0.098752	 -0.045361	 -0.025802	 -0.047359	 -0.059295	 -0.039099	  0.060901	  0.044474	  0.072974	  0.075798	  0.069209	  0.101676	  0.057400
 -0.091644	 -0.082770	 -0.030039	 -0.050544	 -0.073676	 -0.032981	  0.061361	  0.081302	  0.027075	  0.097267	  0.085921	  0.040884	  0.031647
 -0.057486	 -0.066361	 -0.038492	 -0.065923	 -0.025729	  0.006819	  0.065603	  0.084660	  0.021652	  0.078922	  0.137107	  0.024083	  0.094530
 -0.082576	 -0.029249	 -0.026683	 -0.041968	 -0.028684	  0.022767	  0.070386	  0.053347	  0.018280	  0.076281	  0.154797	  0.061041	  0.118835
 -0.088160	  0.015874	 -0.021173	 -0.034956	 -0.050083	  0.059202	  0.085455	  0.025369	  0.033479	  0.071491	  0.128993	  0.066141	  0.060662
 -0.104362	  0.052040	 -0.031249	 -0.044911	 -0.063599	  0.066300	  0.090597	  0.039995	  0.033294	  0.070378	  0.122951	  0.002475	  0.003817
 -0.107184	 -0.001549	 -0.007669	 -0.043873	 -0.048878	  0.026226	  0.093417	  0.014892	  0.044920	  0.112382	  0.121351	 -0.023949	  0.015766
 -0.063831	  0.004709	  0.022399	 -0.051393	 -0.057321	  0.031170	  0.104161	 -0.009045	  0.043152	  0.133409	  0.143159	  0.031460	  0.075318
 -0.057595	 -0.012399	  0.008450	 -0.011703	 -0.051870	  0.049493	  0.076382	 -0.000385	  0.006539	  0.103202	  0.156873	  0.038794	  0.071819
 -0.067866	 -0.053992	  0.020409	 -0.018352	 -0.046371	  0.054728	  0.063371	 -0.007017	 -0.003444	  0.082618	  0.095986	 -0.022924	 -0.004932
 -0.062292	 -0.093753	  0.002539	 -0.025688	 -0.019143	  0.034944	  0.074209	 -0.024742	 -0.033878	  0.071750	  0.086355	 -0.048500	 -0.020687
 -0.070942	 -0.115770	  0.011371	  0.010051	 -0.026349	  0.044671	  0.078380	 -0.014189	 -0.036652	  0.074614	  0.118324	 -0.014617	  0.076261
 -0.101509	 -0.111044	 -0.023417	  0.012764	 -0.007248	  0.041118	  0.073903	  0.005314	 -0.015113	  0.070684	  0.123817	  0.052806	  0.132241
 -0.074040	 -0.103373	 -0.005370	  0.014897	 -0.034326	  0.054481	  0.068150	  0.013422	  0.000004	  0.044262	  0.071324	  0.001831	  0.060641
 -0.055973	 -0.080012	  0.016512	 -0.001346	 -0.030268	  0.083663	  0.084655	 -0.011365	 -0.002837	  0.034887	  0.056219	 -0.050029	 -0.034703
 -0.068628	 -0.083454	 -0.006732	 -0.034859	 -0.009867	  0.056159	  0.070321	 -0.026879	 -0.016872	  0.042348	  0.080410	  0.006632	 -0.000250
 -0.060780	 -0.092987	 -0.011031	 -0.028512	 -0.029328	  0.040092	  0.049336	 -0.006647	  0.001658	  0.078715	  0.109918	  0.052213	  0.100275
 -0.041403	 -0.126757	  0.004192	  0.019987	 -0.002399	  0.003464	  0.063711	  0.001011	  0.023353	  0.042327	  0.138259	  0.053227	  0.094726
 -0.073630	 -0.117852	  0.017967	  0.025693	 -0.021989	 -0.017952	  0.028812	  0.014908	  0.028001	 -0.011955	  0.103453	  0.004900	  0.005585
 -0.088147	 -0.138725	 -0.027280	  0.002616	 -0.014059	 -0.026544	  0.021762	  0.015229	 -0.003559	 -0.003149	  0.091180	 -0.003267	 -0.035861
 -0.141458	 -0.112681	 -0.013148	  0.012239	  0.003793	 -0.014228	  0.042629	  0.032943	 -0.007119	 -0.001127	  0.099268	  0.016277	  0.086155
 -0.157915	 -0.070578	 -0.009822	  0.011494	  0.010120	  0.008645	  0.082377	  0.053448	 -0.000524	  0.024315	  0.107492	  0.018303	  0.109615
 -0.133967	 -0.083556	 -0.032761	  0.007421	  0.014934	  0.025399	  0.104671	  0.077431	  0.008159	  0.023522	  0.118928	 -0.004138	  0.017657
 -0.091721	 -0.049840	 -0.062834	 -0.000024	  0.010611	 -0.010226	  0.095874	  0.082536	  0.003689	  0.073302	  0.110983	 -0.047679	 -0.053102
 -0.071162	 -0.036258	 -0.050925	 -0.015806	  0.033034	 -0.020053	  0.076745	  0.072064	  0.019854	  0.094943	  0.099793	  0.062687	  0.004527
 -0.062825	 -0.005156	 -0.048256	  0.002854	  0.026707	 -0.009927	  0.088004	  0.033735	  0.037715	  0.090957	  0.114241	  0.122273	  0.076387
 -0.046034	  0.022222	 -0.033377	  0.014256	  0.028565	 -0.024907	  0.091493	  0.009283	  0.025036	  0.112219	  0.119543	  0.070623	  0.069982
 -0.042179	  0.021037	 -0.041297	 -0.004257	  0.051602	 -0.014249	  0.061701	  0.009261	  0.031122	  0.115860	  0.062550	  0.014964	 -0.031430
 -0.035453	  0.030692	 -0.045973	 -0.024004	  0.056167	 -0.006563	  0.047378	 -0.008424	  0.068475	  0.117677	  0.046849	  0.031823	 -0.055263
 -0.058160	  0.020719	 -0.011769	 -0.014852	  0.091387	  0.017597	  0.035767	 -0.005102	  0.077693	  0.126478	  0.059504	  0.079197	  0.087642
 -0.067862	  0.000011	 -0.012148	 -0.030120	  0.083409	  0.004517	  0.067044	  0.015630	  0.060712	  0.118071	  0.067264	  0.081447	  0.142861
 -0.064438	  0.011695	 -0.017088	 -0.050967	  0.044260	 -0.028912	  0.088153	  0.024893	  0.045792	  0.071085	  0.057055	  0.012828	  0.069274
 -0.077936	  0.032329	 -0.010237	 -0.107360	  0.084914	 -0.043367	  0.093543	  0.016857	  0.060114	  0.059695	  0.056330	 -0.029520	  0.000146
 -0.082159	  0.029629	  0.005915	 -0.132108	  0.074959	 -0.040427	  0.115229	  0.006451	  0.071160	  0.056140	  0.078909	  0.032841	  0.039598
 -0.089900	  0.032073	 -0.016085	 -0.131087	  0.049691	 -0.035552	  0.123095	 -0.005053	  0.059968	  0.085506	  0.121975	  0.059482	  0.132841
 -0.107655	  0.040448	 -0.036221	 -0.123059	  0.047991	 -0.027768	  0.144774	  0.000439	  0.024175	  0.063369	  0.083473	  0.025251	  0.056174
 -0.117652	  0.039854	 -0.072166	 -0.094827	  0.063248	 -0.017649	  0.128218	 -0.035433	 -0.008387	  0.020913	  0.088690	 -0.001609	 -0.033344
 -0.099492	  0.049634	 -0.061134	 -0.059401	  0.040305	 -0.011332	  0.096486	 -0.036132	  0.000406	  0.038387	  0.076918	  0.026749	 -0.016375
 -0.061714	  0.043712	 -0.052340	 -0.026743	  0.006658	 -0.014658	  0.102134	 -0.028668	 -0.006335	  0.078925	  0.063745	  0.093449	  0.086767
 -0.048067	  0.049813	 -0.073241	 -0.061292	  0.012758	  0.005325	  0.085978	 -0.037865	 -0.042182	  0.082604	  0.077508	  0.124679	  0.116535
 -0.031980	  0.030823	 -0.084346	 -0.062320	 -0.000638	  0.030592	  0.071838	 -0.026511	 -0.014422	  0.115155	  0.062065	  0.068582	  0.014503
 -0.037694	 -0.000942	 -0.077850	 -0.036619	 -0.004990	  0.039783	  0.104481	 -0.026780	  0.018067	  0.106729	  0.057667	  0.038148	 -0.050514
 -0.051683	 -0.028681	 -0.082711	 -0.046718	  0.005880	  0.041864	  0.101608	 -0.036169	  0.038943	  0.101332	  0.057860	  0.081963	 -0.001598
 -0.058352	 -0.006976	 -0.084736	 -0.023459	  0.010267	  0.043148	  0.123240	 -0.066420	  0.039651	  0.094252	  0.100705	  0.134660	  0.098760
 -0.045394	  0.008851	 -0.077076	 -0.011278	  0.024642	  0.029529	  0.115878	 -0.077541	 -0.008494	  0.073461	  0.035819	  0.115116	  0.051082
 -0.053309	 -0.034371	 -0.105805	 -0.022947	 -0.019001	  0.043993	  0.090028	 -0.042350	 -0.008360	  0.079031	  0.000048	  0.069356	 -0.045793
 -0.044518	 -0.023413	 -0.111851	 -0.033936	 -0.025907	  0.030913	  0.070260	 -0.041786	 -0.008751	  0.061248	  0.010348	  0.087620	 -0.030746
 -0.040081	 -0.002785	 -0.111113	 -0.003594	  0.021384	  0.065117	  0.068770	 -0.051367	 -0.014815	  0.054753	  0.058066	  0.111408	  0.062930
 -0.027048	 -0.021919	 -0.100483	 -0.017123	  0.046003	  0.068500	  0.091428	 -0.048124	 -0.017844	  0.056402	  0.078194	  0.096085	  0.051852
 -0.027038	 -0.040720	 -0.086404	  0.002319	  0.028653	  0.055908	  0.092517	 -0.056281	 -0.018881	  0.056762	  0.015827	  0.055328	 -0.055374
 -0.034263	 -0.060165	 -0.093306	  0.002990	  0.029607	  0.071317	  0.081980	 -0.092760	 -0.020056	  0.028421	  0.017696	  0.052680	 -0.052686
 -0.030727	 -0.080022	 -0.069412	  0.003177	  0.040765	  0.092601	  0.082958	 -0.069983	 -0.046112	  0.022206	  0.057051	  0.099914	  0.029030
 -0.014730	 -0.069802	 -0.052406	 -0.008636	  0.031391	  0.090224	  0.069850	 -0.069822	 -0.036475	  0.037160	  0.071370	  0.109673	  0.086213
 -0.015297	 -0.047095	 -0.052060	 -0.068968	  0.044464	  0.108816	  0.050481	 -0.058906	 -0.048999	  0.023481	  0.050534	  0.060859	  0.023660
 -0.020122	 -0.043866	 -0.074614	 -0.111456	  0.011873	  0.074238	  0.045314	 -0.056211	 -0.054103	  0.002428	  0.037791	  0.021501	 -0.061726
 -0.025867	 -0.042281	 -0.062826	 -0.144551	  0.010518	  0.049416	  0.057724	 -0.030558	 -0.031846	 -0.015238	  0.080375	  0.036762	 -0.005033
 -0.074732	 -0.048123	 -0.087707	 -0.128003	 -0.014198	  0.045491	  0.062901	  0.000073	 -0.046664	  0.020369	  0.091414	  0.078895	  0.043183
 -0.072593	 -0.044055	 -0.104564	 -0.115427	  0.007701	  0.033767	  0.050836	 -0.009382	 -0.032286	  0.037391	  0.078121	  0.065605	  0.000973
 -0.073943	 -0.049887	 -0.105356	 -0.098264	  0.022605	  0.046104	  0.071899	 -0.019844	 -0.030828	  0.024771	  0.001213	  0.035498	 -0.056195
 -0.082135	 -0.026546	 -0.071115	 -0.093376	  0.028425	  0.033048	  0.070489	 -0.027741	 -0.027845	  0.017992	  0.000844	  0.040282	 -0.020215
 -0.059935	 -0.020973	 -0.087573	 -0.057462	 -0.005785	  0.060062	  0.087832	 -0.024415	 -0.010798	  0.019566	  0.040277	  0.060992	  0.021801
 -0.047649	 -0.015625	 -0.086615	 -0.040422	  0.003221	  0.064717	  0.115410	 -0.024666	  0.012693	  0.037321	  0.057685	  0.030465	 -0.034512
 -0.060422	 -0.021365	 -0.063786	 -0.036590	  0.024738	  0.031831	  0.112784	 -0.016212	 -0.000726	  0.003861	  0.060840	  0.066854	 -0.107042
 -0.025262	 -0.050956	 -0.063883	 -0.036419	  0.041300	  0.057039	  0.100612	 -0.045014	  0.014932	  0.027623	  0.058480	  0.121165	 -0.011842
 -0.017242	 -0.047165	 -0.049188	 -0.035588	  0.012092	  0.067292	  0.095655	 -0.038699	  0.024727	  0.028095	  0.058931	  0.100327	  0.066609
 -0.031961	 -0.043891	 -0.051331	 -0.015220	  0.011402	  0.047938	  0.152606	 -0.023744	  0.030623	  0.018877	  0.059967	  0.053030	 -0.020162
 -0.060683	 -0.043353	 -0.056425	 -0.038992	  0.015178	  0.019216	  0.175393	 -0.018759	  0.010389	  0.042175	  0.028294	  0.013015	 -0.042407
 -0.050730	 -0.071183	 -0.052249	 -0.038058	  0.026721	  0.021093	  0.123547	 -0.030174	  0.039234	  0.074926	  0.027457	  0.059128	  0.047741
 -0.040823	 -0.072514	 -0.036295	 -0.034350	  0.044238	  0.010557	  0.127507	 -0.043430	  0.039440	  0.066572	 -0.002217	  0.085223	  0.085362
 -0.018301	 -0.083089	 -0.034857	 -0.023405	  0.033790	 -0.008402	  0.134748	 -0.040406	  0.002573	  0.092391	 -0.043450	  0.031026	  0.022456
 -0.011422	 -0.064539	 -0.043167	 -0.017371	  0.017788	 -0.017451	  0.119101	 -0.027167	  0.009772	  0.084827	 -0.040955	  0.036759	  0.024790
 -0.036229	 -0.090023	 -0.017568	 -0.050166	  0.057162	 -0.016799	  0.079439	 -0.015661	  0.030553	  0.069653	 -0.024029	  0.078192	  0.079511
 -0.037073	 -0.082591	 -0.015866	 -0.041067	  0.086087	  0.028500	  0.067164	 -0.043488	  0.020041	  0.044701	 -0.015753	  0.066898	  0.066062
 -0.050961	 -0.030899	 -0.008065	 -0.027450	  0.055151	  0.065603	  0.040718	 -0.024891	 -0.022589	  0.050453	 -0.022349	 -0.002690	 -0.017643
 -0.030423	 -0.034962	 -0.011719	 -0.026735	  0.031761	  0.097936	  0.038461	 -0.044070	 -0.026300	  0.074894	 -0.026896	  0.000218	 -0.040537
  0.014386	 -0.022463	 -0.021445	 -0.020025	  0.039458	  0.088690	  0.076160	 -0.050623	 -0.004858	  0.064956	 -0.031572	  0.068424	  0.007200
  0.022908	 -0.004564	 -0.005613	 -0.005131	  0.091631	  0.065552	  0.098518	 -0.034910	  0.006219	  0.036053	  0.005384	  0.097222	  0.054559
  0.034367	  0.019677	 -0.023195	 -0.040486	  0.097865	  0.055560	  0.072737	 -0.004158	  0.016025	  0.031916	  0.027795	  0.054663	  0.008609
  0.034888	 -0.009712	 -0.006120	 -0.037378	  0.089295	  0.027275	  0.064902	 -0.002102	  0.028277	  0.025284	  0.041729	  0.011944	 -0.060867
  0.049089	 -0.038528	 -0.024162	 -0.043160	  0.082837	  0.038240	  0.052757	 -0.029510	  0.045568	  0.001474	  0.043278	  0.050312	 -0.046325
  0.040783	 -0.024722	 -0.014689	 -0.049900	  0.063819	  0.065595	  0.056018	 -0.036396	  0.050965	 -0.000675	  0.031830	  0.102609	  0.002980
  0.056154	  0.005950	 -0.015011	 -0.055127	  0.053581	  0.063256	  0.047306	 -0.049306	  0.041524	  0.012583	  0.029888	  0.103869	  0.015541
  0.052423	  0.005446	  0.006550	 -0.044976	  0.060277	  0.108979	  0.059117	 -0.025747	  0.017535	  0.011671	  0.042200	  0.057100	 -0.004132
  0.028354	 -0.019101	  0.031166	 -0.050001	  0.047906	  0.102305	  0.037280	 -0.008922	  0.017137	 -0.018065	  0.031930	  0.053828	 -0.026277
  0.027278	  0.017102	 -0.001239	 -0.022171	  0.025786	  0.060060	  0.020084	 -0.048184	  0.046075	 -0.014420	  0.053397	  0.043222	 -0.004197
 -0.012874	  0.018852	 -0.031136	 -0.003578	  0.044791	  0.050293	  0.037196	 -0.074021	  0.032945	 -0.012572	  0.078549	  0.051532	  0.072334
 -0.004793	  0.006650	 -0.029254	 -0.017314	  0.054781	  0.062103	  0.030073	 -0.073541	  0.041785	 -0.005118	  0.144866	  0.075896	  0.131530
 -0.023348	  0.001322	 -0.038801	 -0.005819	  0.034399	  0.076355	  0.021946	 -0.065938	  0.022942	 -0.008240	  0.162465	  0.046407	  0.079213
 -0.048486	  0.020117	 -0.051583	 -0.007407	  0.045335	  0.105654	  0.010555	 -0.035600	 -0.013429	  0.007770	  0.157853	  0.024188	  0.053515
 -0.055465	  0.024950	 -0.029726	 -0.008638	  0.045724	  0.103755	 -0.037603	 -0.028302	  0.002955	 -0.011371	  0.149999	  0.044284	  0.084619
 -0.048042	  0.008443	 -0.039359	 -0.013556	  0.030240	  0.073130	 -0.039605	 -0.022325	  0.022202	 -0.013057	  0.156768	  0.047146	  0.155095
 -0.056079	  0.004978	 -0.060301	 -0.020792	  0.005638	  0.055684	 -0.034830	 -0.046395	  0.034328	 -0.000015	  0.145827	  0.068304	  0.151978
 -0.048898	 -0.019308	 -0.055899	 -0.036200	 -0.007740	  0.046790	 -0.011599	 -0.049322	  0.031187	  0.014599	  0.116530	  0.044997	  0.064555
 -0.048809	 -0.023542	 -0.065064	 -0.057731	 -0.010378	  0.040217	  0.009092	 -0.075542	  0.018645	  0.002977	  0.138992	  0.024119	  0.016034
 -0.033247	 -0.046550	 -0.066352	 -0.020115	 -0.011053	  0.064973	 -0.016224	 -0.043694	  0.046551	 -0.009015	  0.184167	  0.085904	  0.043637
 -0.034313	 -0.078866	 -0.009248	  0.014212	  0.051122	  0.088342	 -0.030805	 -0.046188	  0.102950	 -0.000754	  0.159282	  0.089675	  0.089881
 -0.008697	 -0.102284	  0.014047	  0.012707	  0.040917	  0.092032	 -0.029454	 -0.025267	  0.094826	 -0.016503	  0.135493	  0.075464	  0.074498
  0.007298	 -0.100824	  0.029935	 -0.016315	  0.057069	  0.117759	 -0.000999	 -0.057062	  0.068307	 -0.005374	  0.143710	  0.042971	  0.024378
  0.011036	 -0.139030	  0.046783	 -0.015915	  0.078719	  0.108655	  0.013944	 -0.074472	  0.052447	 -0.034438	  0.133657	  0.007094	  0.003887
 -0.000842	 -0.157179	  0.061906	  0.011649	  0.097779	  0.084224	  0.025611	 -0.044128	  0.027611	 -0.046700	  0.151988	  0.049083	  0.044609
 -0.052487	 -0.162439	  0.049800	  0.005128	  0.076111	  0.070525	  0.036130	 -0.104151	  0.029787	 -0.060166	  0.155311	  0.055486	  0.089674
 -0.072870	 -0.133894	  0.053734	 -0.025022	  0.051525	  0.052165	  0.057883	 -0.123696	  0.044850	 -0.050801	  0.163476	  0.001861	  0.091096
 -0.043844	 -0.060062	  0.052768	  0.008986	  0.016785	  0.062674	  0.014315	 -0.151817	  0.038581	 -0.034419	  0.147658	 -0.028693	  0.065089
 -0.039060	 -0.039764	  0.064393	  0.044378	  0.026337	  0.052579	 -0.027547	 -0.187124	  0.028064	 -0.034463	  0.163131	 -0.054436	  0.074381
 -0.049531	 -0.042807	  0.039775	  0.055924	  0.024496	  0.038176	 -0.026608	 -0.141552	  0.023506	 -0.016047	  0.202157	 -0.052851	  0.081805
 -0.024684	 -0.031262	  0.008060	  0.050035	  0.055623	  0.035567	 -0.024683	 -0.132607	  0.020571	 -0.006412	  0.223772	 -0.055613	  0.084355
  0.013683	 -0.036465	  0.002110	  0.002679	  0.060661	  0.054175	 -0.035615	 -0.160404	  0.044592	 -0.022260	  0.192430	 -0.020982	  0.047176
  0.023407	 -0.035514	  0.006266	 -0.004261	  0.029606	  0.081773	 -0.038073	 -0.156044	  0.054488	 -0.014194	  0.163350	  0.005257	  0.006895
  0.031166	 -0.001794	  0.001300	 -0.018568	 -0.023714	  0.091372	 -0.025795	 -0.145093	  0.078113	  0.018393	  0.158383	  0.027748	 -0.008101
  0.058334	  0.005597	  0.016061	 -0.030508	 -0.047877	  0.098153	 -0.031867	 -0.127526	  0.086729	  0.002470	  0.147401	  0.010736	  0.009840
  0.010582	  0.023827	  0.001523	 -0.030379	 -0.072470	  0.078127	 -0.025440	 -0.122204	  0.029169	 -0.021282	  0.139557	  0.006231	  0.010216
 -0.008215	  0.010632	  0.008549	 -0.031225	 -0.080609	  0.069347	 -0.020612	 -0.111869	  0.025634	 -0.020952	  0.130706	  0.013289	 -0.004865
 -0.004033	  0.012825	 -0.008738	  0.006522	 -0.061468	  0.056209	  0.010142	 -0.085218	  0.034331	 -0.023045	  0.130012	  0.040812	  0.008752
 -0.025160	 -0.014111	 -0.012123	  0.010952	 -0.091209	  0.041126	  0.019466	 -0.046210	  0.023692	 -0.035833	  0.151395	  0.041493	  0.008411
 -0.011514	 -0.049553	  0.041877	  0.009291	 -0.082499	  0.048391	  0.038668	 -0.041398	 -0.003374	 -0.033306	  0.162927	  0.033988	  0.009774
  0.011847	 -0.075101	  0.057965	 -0.034822	 -0.057868	  0.055772	  0.048044	 -0.057792	  0.002856	 -0.061188	  0.135720	  0.050572	  0.007800
 -0.004652	 -0.100521	  0.023814	 -0.062821	 -0.039032	  0.045928	  0.016425	 -0.074976	  0.018992	 -0.033560	  0.131350	  0.051542	 -0.020405
 -0.026641	 -0.091714	  0.013149	 -0.055179	 -0.025284	  0.032465	  0.037682	 -0.095402	  0.000365	 -0.049924	  0.142393	  0.039348	  0.013980
 -0.064303	 -0.092189	  0.020318	 -0.045518	 -0.031180	  0.030015	  0.044106	 -0.135867	  0.010964	 -0.048263	  0.136232	  0.049340	  0.051318
 -0.073618	 -0.085880	  0.023940	 -0.047788	 -0.073776	  0.025817	  0.050317	 -0.147304	 -0.004258	 -0.059148	  0.136988	  0.037109	  0.062688
 -0.062451	 -0.091068	  0.047322	 -0.020637	 -0.041255	  0.008694	  0.057799	 -0.128776	  0.003203	 -0.062895	  0.132495	  0.003887	  0.060555
 -0.130403	 -0.086526	  0.036220	 -0.008984	 -0.015018	  0.020054	  0.016128	 -0.129726	  0.005218	 -0.036691	  0.121791	 -0.002083	  0.037914
 -0.157031	 -0.077848	  0.003253	  0.015771	 -0.030537	  0.046831	  0.015340	 -0.112637	  0.024696	 -0.014442	  0.125328	  0.022630	  0.032762
 -0.173953	 -0.084007	  0.017886	  0.035076	 -0.034262	  0.017151	  0.046383	 -0.111037	  0.051056	  0.003694	  0.130978	  0.034664	  0.052813
 -0.185622	 -0.054257	  0.036147	  0.016181	 -0.011360	  0.043860	  0.046013	 -0.106022	  0.065140	  0.026928	  0.106862	  0.046547	  0.083670
 -0.169092	 -0.035109	  0.024503	  0.010877	 -0.000829	  0.039047	  0.044261	 -0.108200	  0.064009	 -0.012545	  0.082358	  0.055588	  0.070512
 -0.169022	  0.009958	 -0.002227	  0.026408	 -0.002375	  0.031390	  0.071204	 -0.099006	  0.052824	 -0.006232	  0.091151	  0.016437	  0.039760
 -0.159546	 -0.009459	 -0.016743	  0.011538	  0.026583	  0.043001	  0.056145	 -0.068054	  0.067982	 -0.016934	  0.080840	  0.001504	  0.036798
 -0.161182	 -0.021745	 -0.000949	 -0.016160	  0.049804	  0.055714	  0.059847	 -0.088321	  0.030305	 -0.003386	  0.103980	 -0.027730	  0.050724
 -0.158949	 -0.079489	  0.012989	 -0.022470	  0.066821	  0.056608	  0.046914	 -0.127639	  0.045813	  0.009604	  0.127723	 -0.028855	  0.051822
 -0.125964	 -0.083043	  0.015016	 -0.030737	  0.047142	  0.042948	  0.031432	 -0.087604	  0.027631	  0.038104	  0.117550	 -0.008179	  0.022114
 -0.123495	 -0.091388	 -0.004860	 -0.044065	  0.047386	  0.023721	  0.056286	 -0.080427	  0.049113	  0.063309	  0.122207	 -0.018784	  0.013475
 -0.146752	 -0.103754	 -0.005836	 -0.069259	  0.050241	  0.023743	  0.082971	 -0.110072	  0.062894	  0.046745	  0.115238	 -0.000227	  0.055935
 -0.141621	 -0.104038	  0.009713	 -0.079526	  0.051332	 -0.018355	  0.080726	 -0.096673	  0.048634	  0.017174	  0.129665	  0.027207	  0.101583
 -0.140629	 -0.119122	  0.020254	 -0.074276	  0.033494	 -0.030823	  0.077666	 -0.094590	  0.061377	 -0.000893	  0.139264	  0.061086	  0.085881
 -0.151703	 -0.137831	  0.038995	 -0.079196	  0.041895	 -0.023670	  0.102033	 -0.111860	  0.056866	 -0.014268	  0.122102	  0.024931	  0.047609
 -0.164708	 -0.154677	  0.049633	 -0.085375	  0.025076	 -0.037293	  0.096101	 -0.102376	  0.023129	  0.016601	  0.095052	 -0.001878	  0.041952
 -0.165577	 -0.154076	  0.045296	 -0.098754	 -0.024679	 -0.022940	  0.099261	 -0.096463	  0.024482	  0.028110	  0.132758	  0.011531	  0.041395
 -0.148787	 -0.129262	  0.055742	 -0.096587	 -0.040526	 -0.030246	  0.059036	 -0.081757	  0.023328	  0.029602	  0.116780	  0.038783	  0.082957
 -0.186078	 -0.099208	  0.072213	 -0.079743	 -0.049828	 -0.015919	  0.056623	 -0.049844	  0.078964	  0.018046	  0.089055	  0.052648	  0.078393
 -0.164757	 -0.068040	  0.079753	 -0.054744	 -0.027416	 -0.005796	  0.069793	 -0.017306	  0.060036	  0.005637	  0.063469	  0.011288	  0.075951
 -0.136802	 -0.043093	  0.044870	 -0.044865	 -0.002294	  0.005594	  0.083064	  0.002834	  0.069930	  0.014381	  0.041744	 -0.009347	  0.075642
 -0.126849	 -0.069215	  0.040253	 -0.039335	 -0.009187	  0.039840	  0.043088	 -0.003424	  0.086528	  0.030880	  0.074768	 -0.018834	  0.093481
 -0.129429	 -0.099415	  0.011190	 -0.024522	 -0.029938	  0.049741	  0.039047	 -0.006273	  0.080797	  0.079114	  0.084393	 -0.033610	  0.105485
 -0.126940	 -0.087345	  0.000889	 -0.033791	 -0.051290	  0.039644	  0.039641	 -0.041875	  0.097214	  0.079833	  0.072656	 -0.059836	  0.054310
 -0.152757	 -0.006792	 -0.008462	 -0.068894	  0.001890	  0.038904	  0.031707	 -0.058220	  0.101335	  0.059802	  0.049987	 -0.049933	  0.045756
 -0.191106	  0.033393	 -0.026049	 -0.049411	  0.035255	  0.044365	  0.041252	 -0.050284	  0.097932	  0.046696	  0.013852	 -0.022284	  0.032800
 -0.185936	  0.013145	 -0.010795	 -0.018545	  0.045403	  0.039692	  0.037795	 -0.064832	  0.071909	  0.068513	  0.006183	  0.025424	  0.061552
 -0.148015	  0.008377	 -0.010593	  0.001701	  0.050352	  0.044399	  0.013125	 -0.073555	  0.084032	  0.054266	 -0.027415	  0.005213	  0.074903
 -0.144892	 -0.007644	 -0.023871	  0.001395	  0.089873	  0.020912	  0.050670	 -0.054211	  0.071981	  0.001851	 -0.022013	 -0.050492	  0.037814
 -0.151776	 -0.041639	 -0.051481	 -0.017629	  0.090747	  0.016251	  0.100667	 -0.064834	  0.089225	 -0.003937	 -0.027195	 -0.073367	  0.021996
