# Supplementary material for: A fluorescent photoimmunoconjugate for imaging of cholesteatoma
Source: Sci Rep. 2022 Nov 19;12:19905. doi: 10.1038/s41598-022-22072-9 (PMC9675863; doi:10.1038/s41598-022-22072-9)
Supplement: Supplementary file 2 — Supplementary Information 2. [file 41598_2022_22072_MOESM2_ESM.zip › Data/ABR-34-2]

:RUN-2	LEVEL SWEEP	TEMP:NaN	5/13/2018	11:18 AM	NaNHR:
:SW EAR: R	SW FREQ: 8.00	# AVERAGES: 512	REP RATE (/sec): 40	DRIVER: RS Tweeter	SAMPLE (�sec): 40	
:NOTES-
:CHAMBER-CH4B-PXI
:CFTS Version: V2.7.2 (R850)
:LEVELS:20;25;30;35;40;45;50;55;60;65;70;75;80;
:DATA
  0.057843	  0.010462	  0.002330	 -0.023249	  0.095445	  0.025308	 -0.031970	  0.018733	  0.037288	 -0.006742	  0.011692	 -0.028712	  0.035491
  0.016379	 -0.001836	  0.006790	 -0.003799	  0.088205	  0.050406	 -0.014963	 -0.004157	 -0.015645	  0.008185	  0.003593	 -0.030325	  0.019066
  0.020297	 -0.014082	  0.004391	  0.017434	  0.089152	  0.033294	  0.003185	 -0.008082	 -0.037063	 -0.000230	  0.000530	 -0.037599	 -0.000376
  0.047522	  0.039719	 -0.003541	  0.045149	  0.078533	  0.008126	 -0.018369	 -0.006691	 -0.064179	 -0.025792	 -0.000535	 -0.033518	  0.022185
  0.069097	  0.028947	 -0.008087	  0.048387	  0.039132	  0.009272	 -0.010990	 -0.031742	 -0.039538	 -0.051502	 -0.018126	 -0.018414	  0.003117
  0.065841	  0.027542	 -0.012530	  0.007615	 -0.006671	  0.005880	 -0.019490	 -0.043686	  0.007164	 -0.058519	 -0.025642	 -0.008202	 -0.005292
  0.030148	  0.030952	  0.007839	  0.008832	 -0.000815	 -0.000584	 -0.034837	 -0.046066	  0.022846	 -0.041631	 -0.041645	  0.014247	  0.001879
 -0.009205	  0.024474	  0.015728	  0.010124	 -0.005744	 -0.017224	 -0.006641	 -0.035018	  0.037919	 -0.015093	 -0.032498	 -0.025952	  0.008080
 -0.050145	 -0.020594	  0.038258	  0.007546	 -0.026452	 -0.043066	  0.009000	 -0.017406	  0.028868	  0.002728	 -0.049504	 -0.028095	 -0.010768
 -0.018450	 -0.018034	  0.061762	 -0.010066	 -0.046891	 -0.026679	  0.001440	 -0.017371	  0.018969	 -0.003473	 -0.038974	  0.012008	  0.007946
 -0.019523	  0.000458	  0.033857	 -0.023034	 -0.025655	 -0.000745	  0.024841	  0.012178	 -0.015127	  0.006640	 -0.014712	  0.010830	  0.003366
 -0.013399	  0.022041	 -0.006940	 -0.007225	 -0.033949	 -0.003060	 -0.023326	  0.045098	 -0.025426	 -0.000417	 -0.005946	  0.005147	  0.020396
 -0.019978	 -0.000451	  0.007640	 -0.023254	 -0.034143	  0.008700	 -0.022658	  0.058177	 -0.006350	  0.002493	  0.032426	 -0.005432	  0.007150
 -0.030385	 -0.013722	  0.001228	  0.006245	 -0.044972	  0.008129	  0.020428	  0.063847	  0.022386	  0.027458	  0.051446	 -0.024948	  0.001023
 -0.028255	 -0.049803	 -0.032187	  0.014523	 -0.055035	  0.006777	  0.033141	  0.045188	  0.014289	  0.042085	  0.068958	  0.008770	  0.014303
 -0.039320	 -0.072669	 -0.007368	  0.013988	 -0.036467	  0.011208	  0.027067	 -0.003177	  0.014488	  0.030699	  0.060106	  0.008997	 -0.031669
 -0.034331	 -0.045064	 -0.019124	  0.000976	 -0.036648	 -0.000011	  0.042522	 -0.035073	 -0.010788	  0.037751	  0.023614	  0.032633	 -0.076576
 -0.039136	 -0.024242	 -0.023143	 -0.024760	 -0.023085	 -0.033375	  0.028182	 -0.019926	 -0.001905	  0.024880	  0.002577	  0.083514	 -0.041373
 -0.004340	  0.029802	 -0.037828	 -0.024024	 -0.009779	 -0.030523	 -0.004894	  0.004074	 -0.003832	  0.009510	 -0.008892	  0.054925	  0.016736
 -0.000660	  0.046100	 -0.029074	 -0.041407	 -0.004160	 -0.011834	 -0.001667	  0.021101	  0.015636	  0.010968	 -0.018465	  0.010126	  0.005315
 -0.013236	  0.030987	 -0.034065	 -0.048110	  0.010852	 -0.006994	 -0.002653	  0.039617	  0.010251	  0.021544	  0.008985	 -0.018997	  0.021720
 -0.074978	  0.041411	 -0.028004	 -0.033615	  0.049445	  0.007933	  0.001519	  0.097809	 -0.004214	  0.031189	 -0.000662	 -0.013578	  0.008380
 -0.030626	  0.042062	 -0.022969	 -0.028445	  0.012699	 -0.015030	 -0.015559	  0.093337	 -0.008300	  0.029737	 -0.013497	 -0.022101	  0.013902
  0.025934	  0.052405	  0.019740	 -0.031661	  0.007544	 -0.052073	 -0.018622	  0.058251	 -0.003847	  0.013827	  0.019830	 -0.008473	  0.015858
  0.040579	  0.049592	  0.042323	 -0.040183	  0.035710	 -0.052724	 -0.007365	  0.009259	  0.021979	  0.039567	  0.028488	 -0.009316	  0.030382
  0.063891	  0.049320	  0.048657	 -0.050391	  0.050335	 -0.029236	  0.006810	  0.003839	  0.011496	  0.036898	  0.069463	 -0.005884	  0.074649
  0.069898	  0.006335	  0.040333	 -0.040949	  0.039225	 -0.009070	  0.025837	  0.018673	  0.008469	  0.036894	  0.075639	 -0.007046	  0.087394
  0.073799	 -0.002883	  0.020391	 -0.023384	  0.011222	 -0.022667	  0.009423	  0.013886	 -0.018618	  0.032695	  0.051135	  0.010817	  0.067134
  0.044336	  0.020228	  0.002948	  0.014117	  0.048048	 -0.044987	 -0.045018	 -0.006882	 -0.012098	  0.020669	  0.070236	 -0.006150	  0.052414
  0.030812	  0.020088	  0.012362	  0.021568	  0.063269	 -0.044369	 -0.060093	 -0.004889	 -0.019448	  0.024567	  0.069144	 -0.022583	  0.055506
  0.030483	  0.029265	  0.030844	  0.003658	  0.046233	 -0.042722	 -0.042216	  0.039356	  0.001145	 -0.012623	  0.079856	  0.013707	  0.058834
  0.027181	  0.043375	  0.044218	  0.000733	  0.013568	 -0.066301	 -0.025844	  0.036656	  0.001140	 -0.007633	  0.087616	  0.046746	  0.084886
  0.017735	  0.033772	  0.045947	 -0.014799	  0.010795	 -0.075801	 -0.015454	  0.013670	 -0.018346	  0.025526	  0.102137	  0.097406	  0.169829
  0.000158	  0.037441	  0.025273	 -0.005488	  0.039308	 -0.075350	 -0.036132	  0.030312	  0.003772	  0.050054	  0.165821	  0.117766	  0.211878
 -0.010363	  0.050758	  0.039988	 -0.020716	  0.049057	 -0.105402	 -0.037559	  0.032873	 -0.011327	  0.070617	  0.192190	  0.164349	  0.245105
  0.000333	  0.032877	  0.055248	 -0.013550	  0.043375	 -0.103083	 -0.028734	  0.035659	  0.007166	  0.119314	  0.220906	  0.155460	  0.248354
 -0.004369	  0.021727	  0.061379	  0.018167	  0.036240	 -0.063961	 -0.053311	  0.025081	  0.048169	  0.160230	  0.242577	  0.137960	  0.203675
 -0.065938	  0.054003	  0.061365	  0.016201	  0.058903	 -0.047009	 -0.068539	  0.019747	  0.083244	  0.172537	  0.272245	  0.135644	  0.179470
 -0.077356	  0.078893	  0.061278	  0.038244	  0.048408	  0.003334	 -0.015357	  0.043642	  0.126451	  0.185393	  0.274688	  0.123996	  0.159821
 -0.051356	  0.086903	  0.065664	  0.058512	 -0.015286	 -0.012687	  0.000742	  0.060824	  0.132282	  0.189826	  0.274733	  0.109763	  0.129128
 -0.061529	  0.100608	  0.054010	  0.027101	 -0.046080	 -0.026024	  0.030179	  0.099732	  0.121661	  0.170631	  0.266691	  0.063441	  0.093088
 -0.087977	  0.082073	  0.047439	  0.048855	 -0.060347	 -0.019799	  0.051575	  0.095380	  0.116171	  0.137664	  0.212223	 -0.000498	  0.048078
 -0.062990	  0.102553	  0.029866	  0.068312	 -0.039719	 -0.030181	  0.055938	  0.079045	  0.066987	  0.118780	  0.164508	 -0.052515	  0.000793
 -0.050519	  0.102503	  0.025352	  0.035976	 -0.018708	 -0.017123	  0.043600	  0.088065	  0.031988	  0.131912	  0.124132	 -0.055530	 -0.087713
 -0.066691	  0.096798	  0.019388	  0.026825	 -0.031942	 -0.014902	  0.027782	  0.076874	  0.035945	  0.089790	  0.068279	 -0.089606	 -0.145069
 -0.080410	  0.082686	  0.039577	  0.034718	 -0.002679	 -0.004567	  0.011607	  0.080601	  0.000316	  0.056756	 -0.004925	 -0.154677	 -0.116115
 -0.069846	  0.069373	  0.091105	  0.061165	  0.035049	 -0.009370	 -0.009126	  0.035105	 -0.038248	 -0.011746	 -0.038270	 -0.176935	 -0.038977
 -0.082020	  0.045092	  0.102985	  0.028678	  0.015248	 -0.010701	 -0.044730	  0.011899	 -0.100323	 -0.082666	 -0.027487	 -0.157514	  0.046822
 -0.092968	  0.028022	  0.109814	  0.018101	  0.002232	 -0.053498	 -0.044124	 -0.004448	 -0.139006	 -0.117391	 -0.002685	 -0.091249	  0.099218
 -0.073948	  0.041254	  0.099512	  0.017297	  0.009044	 -0.060875	 -0.071791	 -0.034296	 -0.170806	 -0.096685	  0.042419	 -0.044609	  0.168368
 -0.051747	  0.045012	  0.092507	  0.025645	  0.006519	 -0.058020	 -0.082379	 -0.072366	 -0.166377	 -0.069272	  0.104949	  0.068834	  0.229712
 -0.057407	  0.031457	  0.077499	  0.022523	 -0.019636	 -0.066602	 -0.099171	 -0.090376	 -0.155682	 -0.001361	  0.130271	  0.172729	  0.260948
 -0.045507	  0.047006	  0.066892	 -0.010977	 -0.029056	 -0.077668	 -0.111796	 -0.135112	 -0.106720	  0.082477	  0.227036	  0.212870	  0.303934
 -0.066267	  0.048804	  0.067531	 -0.021440	 -0.014155	 -0.090861	 -0.088386	 -0.101038	 -0.054755	  0.130618	  0.302934	  0.264228	  0.303746
 -0.070265	  0.102396	  0.096146	  0.005731	 -0.023411	 -0.142628	 -0.065649	 -0.033099	 -0.006197	  0.185420	  0.261388	  0.290419	  0.286557
 -0.077016	  0.156778	  0.095028	  0.009294	 -0.046434	 -0.172270	 -0.028886	  0.019386	  0.060324	  0.215634	  0.251442	  0.248973	  0.269536
 -0.069222	  0.154949	  0.059398	  0.014742	 -0.033061	 -0.136654	 -0.008947	  0.027479	  0.103326	  0.208861	  0.276563	  0.199915	  0.238362
 -0.053212	  0.137413	  0.073889	 -0.005625	 -0.041245	 -0.119977	  0.015146	  0.051077	  0.132150	  0.195905	  0.289543	  0.176575	  0.188643
 -0.044598	  0.110339	  0.058763	  0.000585	 -0.094238	 -0.134089	  0.089715	  0.081677	  0.147385	  0.190994	  0.265510	  0.169084	  0.152431
 -0.064097	  0.109982	  0.048869	 -0.018681	 -0.096926	 -0.092238	  0.121372	  0.067354	  0.153171	  0.184005	  0.226436	  0.128854	  0.106704
 -0.085510	  0.117761	  0.061922	 -0.017663	 -0.092456	 -0.062340	  0.129401	  0.086544	  0.158310	  0.119736	  0.183768	  0.098064	  0.051276
 -0.066189	  0.125019	  0.064327	  0.002686	 -0.083443	 -0.027752	  0.128659	  0.101893	  0.129133	  0.118209	  0.147409	  0.052083	  0.001748
 -0.090471	  0.114043	  0.083266	 -0.011732	 -0.081320	  0.000145	  0.091690	  0.082374	  0.101360	  0.134649	  0.108352	 -0.023746	 -0.079976
 -0.095027	  0.090927	  0.082750	  0.008322	 -0.087951	 -0.009136	  0.036289	  0.073860	  0.074320	  0.099551	  0.062390	 -0.105289	 -0.101370
 -0.077841	  0.072112	  0.044545	  0.005237	 -0.089628	  0.009738	  0.001646	  0.071020	  0.063001	  0.015867	  0.015190	 -0.137991	 -0.081776
 -0.062701	  0.071208	  0.033883	 -0.045325	 -0.032896	  0.018235	 -0.025346	  0.058937	  0.033593	 -0.005824	  0.019931	 -0.121173	 -0.039132
 -0.072597	  0.064254	  0.063627	 -0.043228	  0.004172	 -0.046087	 -0.018796	  0.082199	 -0.026106	 -0.008946	 -0.012700	 -0.078065	  0.050660
 -0.084696	  0.109756	  0.076760	 -0.043653	  0.012749	 -0.063677	 -0.024690	  0.017392	 -0.078405	 -0.070196	 -0.018180	  0.028856	  0.108122
 -0.100187	  0.122459	  0.040869	 -0.016670	 -0.001621	 -0.025984	  0.024853	 -0.039679	 -0.103142	 -0.092824	  0.021495	  0.099682	  0.178725
 -0.098562	  0.091138	  0.018955	 -0.010865	 -0.013911	 -0.036049	  0.053424	 -0.076247	 -0.086725	 -0.067095	  0.071879	  0.152222	  0.236009
 -0.079689	  0.099696	  0.031075	 -0.016993	  0.006808	 -0.041600	  0.012818	 -0.088352	 -0.086927	 -0.010047	  0.118145	  0.209403	  0.245480
 -0.058107	  0.105998	  0.076833	 -0.030416	  0.038048	 -0.033052	 -0.026723	 -0.058940	 -0.056825	  0.024546	  0.151058	  0.221062	  0.216744
 -0.053978	  0.072875	  0.058880	 -0.031257	  0.018825	 -0.018808	 -0.007870	 -0.078500	 -0.048516	  0.070534	  0.169572	  0.219829	  0.184153
 -0.075739	  0.086647	  0.026104	 -0.032496	  0.007656	 -0.022391	 -0.003025	 -0.069246	 -0.065472	  0.091405	  0.155980	  0.209539	  0.165836
 -0.059292	  0.061182	  0.027867	 -0.021036	  0.018292	 -0.033237	  0.007543	 -0.055017	 -0.011953	  0.072009	  0.096917	  0.184344	  0.150165
 -0.076026	  0.081956	  0.012288	 -0.030407	  0.020807	 -0.063460	 -0.000295	 -0.029673	  0.013083	  0.074903	  0.080511	  0.145556	  0.123254
 -0.074011	  0.091836	  0.007633	 -0.051614	  0.041635	 -0.068385	  0.013832	 -0.009864	  0.004094	  0.073071	  0.107529	  0.069131	  0.100921
 -0.046903	  0.079916	  0.026187	 -0.026765	  0.003697	 -0.066777	  0.033868	 -0.033579	  0.009247	  0.032755	  0.058369	  0.021209	  0.074430
 -0.072769	  0.056347	  0.021929	 -0.001034	 -0.007821	 -0.073644	  0.028235	 -0.045040	  0.011623	  0.003313	  0.005155	  0.012597	  0.100798
 -0.077605	  0.069447	  0.051239	  0.018606	 -0.003076	 -0.068006	  0.033534	 -0.056376	  0.024693	  0.008099	 -0.004880	 -0.026787	  0.085830
 -0.090507	  0.079255	  0.099887	  0.038362	  0.003376	 -0.039727	  0.010258	 -0.065383	  0.036243	  0.003893	 -0.019791	 -0.065905	  0.033997
 -0.086929	  0.059030	  0.112706	  0.024283	  0.037677	 -0.075441	 -0.009516	 -0.058362	  0.014225	  0.005510	 -0.010489	 -0.051492	 -0.011331
 -0.042975	  0.085577	  0.072696	 -0.024926	  0.026930	 -0.089609	 -0.033122	 -0.029562	 -0.013717	  0.015030	  0.017510	 -0.073583	 -0.054864
 -0.046320	  0.086788	  0.066417	 -0.027473	  0.001594	 -0.096343	 -0.041249	 -0.017657	 -0.021735	  0.032683	  0.006211	 -0.117788	 -0.065039
 -0.076510	  0.066455	  0.078703	 -0.003382	  0.025964	 -0.097914	 -0.041424	 -0.013817	 -0.003899	  0.021559	 -0.003442	 -0.098851	 -0.054064
 -0.094257	  0.037030	  0.086668	  0.020149	  0.043387	 -0.101522	 -0.050427	 -0.008901	 -0.013354	  0.024423	 -0.022423	 -0.109554	 -0.056258
 -0.106687	  0.046701	  0.087592	  0.048011	  0.026670	 -0.096919	 -0.028553	 -0.011218	 -0.041000	  0.035672	 -0.023577	 -0.122312	 -0.064565
 -0.114642	  0.044541	  0.061442	  0.059185	  0.004294	 -0.103536	 -0.027315	 -0.030003	 -0.074292	  0.011438	 -0.019479	 -0.092889	 -0.022190
 -0.116970	  0.044907	  0.028648	  0.038166	  0.005339	 -0.102616	 -0.019420	 -0.043582	 -0.084187	 -0.003188	 -0.053679	 -0.084951	 -0.005836
 -0.113407	  0.051150	  0.028916	  0.044842	  0.029025	 -0.091286	 -0.019829	 -0.060822	 -0.089459	 -0.013402	 -0.064679	 -0.080902	  0.005867
 -0.091341	  0.068665	  0.041543	  0.025775	  0.033606	 -0.058369	 -0.027188	 -0.077899	 -0.063921	  0.004204	 -0.054643	 -0.061235	  0.021954
 -0.058529	  0.096636	  0.037511	  0.028618	  0.040363	 -0.043681	  0.025615	 -0.059773	 -0.056182	  0.020203	 -0.038408	 -0.017328	  0.049128
 -0.038212	  0.036810	  0.023235	  0.000482	  0.022015	 -0.064045	  0.070657	 -0.059889	 -0.044854	  0.051391	 -0.023007	  0.024527	  0.118935
 -0.075715	  0.019831	  0.004663	  0.014732	  0.010304	 -0.058660	  0.052721	 -0.080174	 -0.001991	  0.077804	  0.007979	  0.041012	  0.181868
 -0.078863	  0.030998	  0.016009	  0.015708	  0.005287	 -0.051632	  0.024471	 -0.061402	  0.016012	  0.110565	  0.038884	  0.071960	  0.212904
 -0.079959	  0.031583	  0.015165	  0.010616	  0.048957	 -0.038850	  0.052584	 -0.014969	  0.018054	  0.105863	  0.057427	  0.091720	  0.217969
 -0.085607	 -0.003097	 -0.009225	 -0.020892	  0.054461	  0.004110	  0.104746	  0.032068	  0.049063	  0.083447	  0.077497	  0.102613	  0.243450
 -0.087398	 -0.012348	  0.004390	 -0.010461	  0.060378	  0.043993	  0.088876	  0.031032	  0.061725	  0.045433	  0.101535	  0.139933	  0.212046
 -0.100061	 -0.003727	 -0.028188	  0.003998	  0.097362	  0.062597	  0.091755	  0.046676	  0.037246	  0.059769	  0.122079	  0.135930	  0.168995
 -0.101132	 -0.030558	 -0.034611	  0.019163	  0.092531	  0.063111	  0.103627	  0.051360	  0.032894	  0.068029	  0.123711	  0.106177	  0.107568
 -0.106947	 -0.059998	  0.002218	  0.029969	  0.030526	  0.072627	  0.132276	  0.042101	  0.039828	  0.067950	  0.114667	  0.087775	  0.078936
 -0.114739	 -0.076779	  0.024071	  0.015436	  0.010009	  0.063787	  0.152712	  0.039973	  0.004308	  0.064226	  0.082529	  0.032571	  0.048723
 -0.119766	 -0.101469	  0.048763	  0.019726	  0.046719	  0.066357	  0.140567	  0.037174	 -0.005848	  0.043667	  0.055858	  0.019860	  0.035169
 -0.097006	 -0.055347	  0.031564	  0.051926	  0.098302	  0.062096	  0.157543	  0.025420	 -0.011931	  0.015432	  0.055832	  0.005414	  0.017534
 -0.033671	 -0.042333	  0.020926	  0.030234	  0.135559	  0.074333	  0.129720	 -0.018571	 -0.043620	 -0.037931	  0.034446	 -0.014264	 -0.019253
 -0.030546	 -0.029506	  0.014099	  0.021025	  0.145177	  0.072243	  0.109177	 -0.027302	 -0.060119	 -0.058418	  0.009222	 -0.028151	 -0.016468
 -0.037066	  0.000808	 -0.003867	  0.031228	  0.128750	  0.081982	  0.075927	 -0.032869	 -0.079279	 -0.055053	  0.019903	 -0.046202	 -0.008305
 -0.061257	  0.025443	  0.020870	  0.062207	  0.137191	  0.089288	  0.070072	 -0.056977	 -0.095528	  0.009318	  0.036472	 -0.084789	 -0.018468
 -0.062658	  0.026838	  0.053603	  0.050081	  0.139423	  0.065774	  0.066973	 -0.079667	 -0.071234	  0.029480	  0.037452	 -0.087675	 -0.035839
 -0.063854	 -0.009250	  0.062320	  0.024681	  0.141146	  0.041103	  0.044238	 -0.070374	 -0.069780	  0.022754	  0.077152	 -0.095817	 -0.069104
 -0.077690	 -0.028595	  0.018188	  0.012789	  0.153400	  0.046117	  0.036556	 -0.067249	 -0.083383	  0.001028	  0.053689	 -0.079162	 -0.040012
 -0.066658	 -0.044307	 -0.024780	  0.022091	  0.116476	  0.049952	  0.058188	 -0.090876	 -0.085269	 -0.010773	  0.053032	 -0.079977	 -0.016373
 -0.079444	 -0.049155	 -0.037137	  0.037618	  0.095810	  0.028390	  0.017617	 -0.088765	 -0.053134	 -0.012963	  0.069729	 -0.067539	  0.027043
 -0.061719	 -0.061570	 -0.049467	  0.045369	  0.041956	 -0.013050	 -0.031309	 -0.071791	 -0.046063	 -0.026070	  0.070372	 -0.054291	  0.048267
 -0.052164	 -0.086259	 -0.039826	  0.068406	 -0.002666	 -0.045559	 -0.007174	 -0.068808	 -0.029146	 -0.034225	  0.106245	 -0.037604	  0.062759
 -0.050897	 -0.083910	 -0.024614	  0.081074	 -0.020072	 -0.026120	  0.003874	 -0.052743	 -0.039953	 -0.037916	  0.167046	 -0.013285	  0.103920
 -0.035441	 -0.075592	 -0.022619	  0.078431	 -0.010570	 -0.014992	  0.011178	 -0.035971	 -0.093575	 -0.023861	  0.152339	  0.002919	  0.135891
 -0.063415	 -0.097131	 -0.022481	  0.070954	 -0.009013	 -0.025610	  0.042509	 -0.035841	 -0.089980	 -0.031528	  0.147169	  0.053283	  0.141650
 -0.071648	 -0.064974	 -0.019043	  0.054238	 -0.011307	 -0.022094	  0.030772	 -0.028340	 -0.088793	 -0.002883	  0.159216	  0.046957	  0.143110
 -0.102512	 -0.066084	 -0.001532	  0.036120	  0.005796	  0.006792	  0.039770	 -0.022034	 -0.092744	  0.067817	  0.190656	  0.053045	  0.143394
 -0.181752	 -0.040362	  0.029426	  0.043253	 -0.008057	  0.038762	  0.006334	 -0.020635	 -0.063205	  0.085234	  0.172638	  0.057492	  0.111152
 -0.206103	 -0.003786	 -0.000037	  0.025800	  0.032129	  0.039604	 -0.021410	  0.007288	 -0.037329	  0.096626	  0.159487	  0.061635	  0.056433
 -0.179555	 -0.015845	 -0.011994	  0.002043	  0.073132	  0.034583	  0.019792	  0.046114	 -0.018839	  0.095311	  0.141192	  0.068395	  0.007510
 -0.172695	 -0.044593	  0.007655	 -0.004497	  0.062116	  0.020517	  0.074258	  0.035730	  0.002919	  0.104952	  0.126948	  0.047611	 -0.017564
 -0.139332	 -0.054373	  0.002810	  0.008301	  0.031861	  0.028877	  0.086067	  0.030174	 -0.015075	  0.089109	  0.114369	  0.001868	 -0.022885
 -0.121358	 -0.050366	  0.014084	 -0.004454	  0.053511	  0.047644	  0.108433	  0.015312	  0.002314	  0.048090	  0.068522	 -0.027270	 -0.068229
 -0.130713	 -0.064754	 -0.004426	  0.002213	  0.064272	  0.024189	  0.163434	  0.013497	 -0.065857	  0.037909	  0.073940	 -0.028013	 -0.094687
 -0.141195	 -0.029813	 -0.019469	  0.024377	  0.047528	  0.032486	  0.157730	  0.023846	 -0.110291	 -0.001568	  0.088666	 -0.015652	 -0.086358
 -0.120714	 -0.003424	 -0.009229	  0.048652	  0.054567	  0.048653	  0.133520	  0.014755	 -0.115752	  0.005721	  0.086097	 -0.066208	 -0.054650
 -0.075452	 -0.015333	  0.004652	  0.031590	  0.034275	  0.014052	  0.161289	 -0.006815	 -0.133529	  0.020285	  0.089147	 -0.102068	 -0.030883
 -0.096913	  0.001358	 -0.003121	  0.041348	  0.046863	 -0.004851	  0.105082	  0.023007	 -0.128134	  0.008044	  0.078750	 -0.102940	 -0.004690
 -0.125903	 -0.001255	 -0.037023	  0.027274	  0.070894	 -0.035763	  0.086840	  0.057456	 -0.101453	  0.034954	  0.130833	 -0.069461	  0.015222
 -0.134847	 -0.012306	 -0.033509	  0.043628	  0.037066	 -0.042844	  0.096800	  0.021193	 -0.071014	  0.054772	  0.157265	 -0.056707	  0.059321
 -0.147302	 -0.057705	  0.002589	  0.035478	  0.050161	 -0.013084	  0.101335	 -0.008090	 -0.063057	  0.031040	  0.148708	 -0.069216	  0.066339
 -0.143833	 -0.054135	 -0.005846	  0.024272	  0.071338	 -0.019363	  0.106981	 -0.022165	 -0.083263	  0.020823	  0.156532	 -0.061011	  0.042441
 -0.125207	 -0.048369	 -0.048702	  0.040458	  0.085582	  0.003419	  0.129878	 -0.047659	 -0.100796	  0.046260	  0.166493	 -0.020911	  0.014719
 -0.114960	 -0.072012	 -0.062378	  0.042101	  0.084910	  0.041791	  0.121885	 -0.041670	 -0.096926	  0.010540	  0.172389	 -0.009702	 -0.040674
 -0.081268	 -0.069447	 -0.046089	  0.032571	  0.018303	  0.017393	  0.127768	 -0.040784	 -0.109896	  0.011554	  0.129550	 -0.012159	 -0.069616
 -0.069891	 -0.082138	 -0.053206	  0.014789	  0.037701	 -0.004526	  0.120435	 -0.056612	 -0.143492	  0.004390	  0.131901	 -0.057481	 -0.088316
 -0.060904	 -0.068950	 -0.039464	  0.000157	  0.065980	 -0.011307	  0.080614	 -0.053838	 -0.122703	 -0.012313	  0.147855	 -0.113634	 -0.103334
 -0.059678	 -0.054390	 -0.067782	  0.015660	  0.072050	 -0.030154	  0.082258	 -0.045955	 -0.099953	 -0.013014	  0.143012	 -0.115505	 -0.139991
 -0.029991	 -0.054560	 -0.072082	  0.026477	  0.092598	 -0.032204	  0.088614	 -0.071999	 -0.116108	 -0.035074	  0.085740	 -0.134285	 -0.140469
 -0.008211	 -0.026414	 -0.065517	  0.004881	  0.082124	 -0.026807	  0.060722	 -0.103756	 -0.093692	 -0.051227	  0.058494	 -0.146660	 -0.166668
 -0.044906	 -0.041634	 -0.057722	 -0.002953	  0.081662	 -0.035402	  0.059354	 -0.117784	 -0.082309	 -0.054851	  0.050815	 -0.106515	 -0.138943
 -0.058212	 -0.010458	 -0.043965	 -0.030512	  0.073654	 -0.017926	  0.061075	 -0.144800	 -0.079467	 -0.078330	  0.022094	 -0.092951	 -0.070010
 -0.071307	  0.018486	 -0.062100	 -0.033077	  0.065887	 -0.004208	  0.029551	 -0.159133	 -0.121769	 -0.101921	  0.003491	 -0.063385	 -0.034825
 -0.065824	  0.023049	 -0.097395	 -0.036574	  0.049591	  0.006404	  0.011997	 -0.184782	 -0.124685	 -0.109892	 -0.012187	 -0.061471	 -0.060231
 -0.077257	  0.036611	 -0.116998	 -0.044151	  0.022220	  0.014232	 -0.006304	 -0.160482	 -0.070309	 -0.092171	 -0.036600	 -0.052987	 -0.051235
 -0.092075	  0.044583	 -0.077556	 -0.067810	  0.005788	 -0.003562	 -0.024999	 -0.176547	 -0.080105	 -0.079019	 -0.042474	  0.001988	 -0.012983
 -0.079087	  0.048340	 -0.039331	 -0.037988	  0.023677	 -0.004357	 -0.038180	 -0.206903	 -0.057034	 -0.061985	 -0.029407	  0.010417	 -0.011269
 -0.063781	  0.061816	 -0.059332	 -0.052072	  0.024829	  0.001615	 -0.049799	 -0.189728	 -0.040236	 -0.043398	 -0.055517	 -0.010358	 -0.035791
 -0.080777	  0.064236	 -0.067696	 -0.050763	  0.006851	 -0.024967	 -0.046284	 -0.190418	 -0.037570	 -0.054900	 -0.066392	 -0.014584	 -0.065133
 -0.083166	  0.025394	 -0.055879	 -0.075301	  0.013949	 -0.059296	 -0.007399	 -0.145044	 -0.044840	 -0.086908	 -0.065587	 -0.008954	 -0.069103
 -0.100630	 -0.010227	 -0.059282	 -0.095515	  0.018101	 -0.061883	  0.005014	 -0.144888	 -0.104464	 -0.086320	 -0.060844	 -0.055155	 -0.065221
 -0.092644	 -0.007490	 -0.049323	 -0.077827	  0.021390	 -0.057213	 -0.006839	 -0.183339	 -0.171834	 -0.049389	 -0.057404	 -0.093043	 -0.068014
 -0.093535	  0.016589	 -0.045493	 -0.072642	 -0.012091	 -0.063643	 -0.006281	 -0.209467	 -0.151052	 -0.049654	 -0.079478	 -0.075132	 -0.079493
 -0.089589	  0.015721	 -0.066772	 -0.053539	  0.001906	 -0.068071	  0.003941	 -0.204336	 -0.138620	 -0.059558	 -0.076382	 -0.095676	 -0.115280
 -0.083552	  0.018392	 -0.079709	 -0.046895	  0.017767	 -0.088346	  0.007260	 -0.186506	 -0.126007	 -0.030637	 -0.075230	 -0.083548	 -0.129367
 -0.058409	  0.018515	 -0.070009	 -0.026941	  0.029919	 -0.075039	  0.025847	 -0.224856	 -0.108441	 -0.012483	 -0.083093	 -0.042049	 -0.098342
 -0.055347	  0.030343	 -0.023334	 -0.024938	  0.009607	 -0.103965	  0.000151	 -0.218938	 -0.096252	 -0.008569	 -0.058022	 -0.031341	 -0.061384
 -0.057936	  0.059236	 -0.011759	 -0.035399	 -0.025651	 -0.089317	 -0.027376	 -0.225562	 -0.103417	 -0.009270	 -0.052723	 -0.037093	 -0.057207
 -0.063658	  0.044671	 -0.029528	 -0.050512	 -0.040945	 -0.029663	 -0.031476	 -0.188584	 -0.103513	 -0.020659	 -0.033780	 -0.034436	 -0.033074
 -0.047505	  0.036801	 -0.023624	 -0.084051	 -0.043214	 -0.007711	 -0.054412	 -0.175732	 -0.121790	 -0.011600	  0.010445	 -0.040304	  0.005882
 -0.053224	  0.055030	  0.001801	 -0.069115	 -0.032262	  0.014911	 -0.083371	 -0.164202	 -0.108071	 -0.000334	  0.047887	 -0.015305	  0.040511
 -0.070066	  0.063706	 -0.000537	 -0.036205	 -0.044108	  0.024131	 -0.093507	 -0.171044	 -0.084824	  0.017128	  0.084181	  0.003264	  0.077183
 -0.075991	  0.098265	  0.003648	 -0.065343	 -0.066033	  0.045041	 -0.100279	 -0.154658	 -0.071646	  0.059733	  0.109879	  0.023746	  0.090774
 -0.073465	  0.090887	  0.064271	 -0.057923	 -0.026703	 -0.019922	 -0.073176	 -0.153456	 -0.031303	  0.049749	  0.135787	  0.020031	  0.126508
 -0.041702	  0.058824	  0.045120	 -0.049769	 -0.015620	 -0.021288	 -0.074132	 -0.178138	  0.002782	  0.023533	  0.131286	  0.065411	  0.130035
 -0.035231	  0.051160	  0.027077	 -0.044507	 -0.020280	  0.016800	 -0.085086	 -0.149774	  0.016909	  0.040353	  0.162643	  0.121236	  0.155607
 -0.049872	  0.058451	  0.020788	 -0.051607	  0.004083	 -0.003019	 -0.052040	 -0.113740	  0.010304	  0.052268	  0.175350	  0.130066	  0.160649
 -0.067709	  0.063517	  0.012686	 -0.026574	 -0.005826	 -0.009531	 -0.041634	 -0.081505	  0.014210	  0.094138	  0.174120	  0.135174	  0.184904
 -0.066031	  0.045387	  0.000986	 -0.038325	 -0.025356	  0.008821	  0.006615	 -0.030903	  0.016420	  0.078405	  0.189366	  0.091093	  0.190406
 -0.011593	  0.032276	  0.001835	 -0.083243	 -0.008408	 -0.006125	 -0.015921	 -0.023937	  0.012795	  0.094739	  0.151786	  0.080745	  0.189706
  0.006594	  0.035451	  0.019141	 -0.073251	  0.008906	 -0.017838	 -0.031946	 -0.023833	 -0.004860	  0.090604	  0.141225	  0.092852	  0.185490
 -0.023100	  0.023396	  0.025029	 -0.048206	 -0.001169	 -0.047347	 -0.061456	 -0.013917	 -0.019065	  0.096468	  0.144261	  0.067535	  0.134306
 -0.053669	  0.035016	  0.007498	 -0.032222	 -0.006921	 -0.035084	 -0.051660	 -0.044305	 -0.018338	  0.097970	  0.126326	  0.074602	  0.111170
 -0.076925	  0.027972	 -0.034925	 -0.022883	 -0.005864	 -0.030654	 -0.028610	 -0.039405	 -0.041957	  0.099327	  0.137612	  0.060801	  0.087017
 -0.061448	  0.013678	 -0.045176	 -0.009323	  0.013660	 -0.019612	 -0.020589	 -0.018992	 -0.021389	  0.088790	  0.117216	  0.076894	  0.090277
 -0.034996	  0.037495	 -0.034367	 -0.002701	  0.032151	 -0.003782	 -0.019622	 -0.023281	 -0.007629	  0.076041	  0.108919	  0.113515	  0.116414
 -0.046996	  0.037248	 -0.022426	  0.009610	  0.057353	 -0.003253	 -0.043655	 -0.030053	 -0.037652	  0.098670	  0.102684	  0.102108	  0.124991
 -0.060358	  0.060587	 -0.011998	 -0.003036	  0.077302	  0.033969	 -0.016526	 -0.007351	 -0.049880	  0.095461	  0.121100	  0.109369	  0.148373
 -0.050019	  0.064256	 -0.038498	 -0.003467	  0.090783	  0.036670	 -0.022678	  0.037528	 -0.022710	  0.084170	  0.136140	  0.090619	  0.146415
 -0.079449	  0.066990	 -0.026143	  0.001835	  0.079338	  0.048758	 -0.035328	  0.028112	 -0.036234	  0.066970	  0.122346	  0.092952	  0.099097
 -0.073997	  0.060385	 -0.017838	  0.004861	  0.101504	  0.099880	 -0.021690	  0.028137	 -0.039457	  0.063722	  0.097685	  0.111583	  0.075820
 -0.070183	  0.032933	 -0.027069	 -0.012993	  0.133901	  0.102984	 -0.015068	  0.021608	  0.000953	  0.084080	  0.092554	  0.122825	  0.063344
 -0.054605	  0.056087	 -0.047771	 -0.021545	  0.063186	  0.113912	  0.027543	 -0.002309	  0.016334	  0.071743	  0.111100	  0.082998	  0.071102
 -0.040186	  0.059305	 -0.057064	 -0.027053	  0.037828	  0.087776	  0.033053	  0.002544	  0.001288	  0.039150	  0.119114	  0.057187	  0.062438
 -0.055939	  0.070470	 -0.034189	 -0.016044	  0.028428	  0.089274	  0.016411	 -0.018916	 -0.027767	  0.011518	  0.083842	  0.048307	  0.041485
 -0.063401	  0.074721	  0.037160	  0.001776	  0.008689	  0.047155	  0.007909	 -0.067037	 -0.044141	  0.005823	  0.072637	  0.008771	  0.039572
 -0.095328	  0.039177	  0.050234	 -0.020290	  0.054350	  0.029810	 -0.023321	 -0.074432	 -0.076591	  0.009404	  0.054824	  0.013435	  0.016934
 -0.072137	  0.022665	  0.043070	 -0.030019	  0.062632	  0.065903	 -0.047162	 -0.071224	 -0.073534	  0.016824	  0.020467	 -0.018661	 -0.025832
 -0.066568	  0.030867	  0.026491	 -0.039527	  0.024300	  0.078664	 -0.042374	 -0.043206	 -0.037711	 -0.019578	 -0.012911	 -0.053046	 -0.058370
 -0.052976	  0.054479	  0.040019	 -0.073966	  0.034490	  0.048725	 -0.014812	 -0.041037	 -0.026404	 -0.017283	 -0.017436	 -0.061797	 -0.056680
 -0.047462	  0.077976	  0.024692	 -0.060859	  0.036937	  0.044050	 -0.034822	 -0.031063	 -0.021464	 -0.029080	 -0.015069	 -0.104263	 -0.066959
 -0.063510	  0.069896	  0.024936	 -0.034060	  0.034969	  0.075142	 -0.039685	 -0.072660	 -0.031538	 -0.012800	  0.001280	 -0.100971	 -0.053527
 -0.054264	  0.105509	  0.049272	 -0.028025	  0.009054	  0.048253	 -0.045844	 -0.050198	 -0.018619	 -0.007712	  0.011059	 -0.107213	 -0.046883
 -0.075633	  0.092894	  0.055374	 -0.047838	  0.008772	  0.012942	 -0.028505	  0.015981	  0.022950	 -0.037733	  0.017033	 -0.087789	 -0.004294
 -0.037486	  0.105068	  0.043709	 -0.063914	 -0.001796	  0.033175	 -0.062655	  0.029830	  0.006596	 -0.046353	 -0.009268	 -0.064624	 -0.020716
 -0.025105	  0.138051	  0.040208	 -0.044133	 -0.002603	  0.053056	 -0.066549	  0.024206	 -0.003423	 -0.057384	 -0.006740	 -0.026702	 -0.055869
 -0.004439	  0.130616	  0.006081	 -0.028006	  0.035984	  0.064018	 -0.041696	  0.007062	 -0.016843	 -0.061377	  0.046490	 -0.001485	 -0.044663
 -0.007805	  0.111128	 -0.048325	 -0.005782	  0.034711	  0.072778	 -0.044878	  0.015109	 -0.018582	 -0.070021	  0.016430	 -0.010922	 -0.017849
 -0.012397	  0.083397	 -0.048105	  0.022926	  0.052768	  0.082232	 -0.035824	  0.033776	  0.002481	 -0.081798	 -0.005826	 -0.011773	 -0.025104
 -0.023370	  0.071567	 -0.013439	  0.034096	  0.039499	  0.083858	 -0.048804	  0.062251	  0.002900	 -0.071510	  0.013327	 -0.011119	 -0.024053
 -0.021149	  0.040748	 -0.035781	  0.029089	  0.062107	  0.072394	 -0.061866	  0.079580	  0.043942	 -0.008589	  0.035521	  0.020077	  0.000927
  0.007827	  0.026660	 -0.049029	  0.025972	  0.069744	  0.098886	 -0.042840	  0.069801	  0.026027	  0.041660	  0.039124	  0.013333	  0.034077
  0.021978	  0.054057	 -0.061419	  0.001327	  0.077134	  0.093316	 -0.005778	  0.054317	  0.035666	  0.043032	  0.076762	  0.005530	  0.060579
  0.002188	  0.055934	 -0.021154	 -0.036400	  0.066272	  0.065226	 -0.003771	  0.042649	  0.030055	  0.041374	  0.102310	 -0.012346	  0.059508
 -0.024934	  0.073145	  0.019037	 -0.050347	  0.032057	  0.048708	 -0.011604	  0.009847	 -0.006030	  0.034788	  0.113231	 -0.012086	  0.090665
 -0.014545	  0.062471	 -0.022078	 -0.036723	  0.038666	  0.051555	  0.001582	 -0.015208	 -0.001282	  0.049820	  0.097867	  0.003764	  0.098713
  0.015257	  0.055634	 -0.010000	 -0.016271	  0.064884	  0.063169	  0.001501	  0.025399	  0.007866	  0.059822	  0.084151	 -0.005996	  0.103637
  0.014911	  0.024342	 -0.010910	  0.013615	  0.075377	  0.036795	 -0.019526	  0.043034	  0.030384	  0.089774	  0.118689	  0.037561	  0.118931
 -0.014159	  0.012697	 -0.008423	  0.009738	  0.050894	  0.030947	 -0.024078	  0.044408	  0.057343	  0.063201	  0.116050	  0.057241	  0.119703
  0.017615	 -0.008602	  0.006305	  0.057341	 -0.038616	 -0.004289	 -0.044010	  0.085731	 -0.034736	 -0.017632	 -0.077157	  0.018374	 -0.027394
 -0.000838	 -0.027889	 -0.000464	  0.041398	 -0.023172	 -0.023249	 -0.039528	  0.106372	 -0.022114	  0.007623	 -0.092190	  0.040305	 -0.038088
  0.010882	 -0.052453	  0.023238	  0.024551	 -0.005517	 -0.037892	 -0.029876	  0.055537	 -0.026998	 -0.011146	 -0.078835	  0.057227	 -0.016729
  0.014538	 -0.064108	 -0.002340	  0.004035	 -0.005249	 -0.006879	 -0.016351	  0.042206	 -0.071953	 -0.052137	 -0.050181	  0.044407	  0.012560
  0.006815	 -0.039124	 -0.025589	 -0.011173	  0.002829	 -0.008705	 -0.014427	  0.068982	 -0.056548	 -0.043549	 -0.026413	  0.026803	  0.025896
  0.000036	 -0.030115	 -0.024489	 -0.018419	  0.008792	 -0.025995	 -0.050950	  0.049979	 -0.024637	 -0.003232	  0.023970	  0.048421	  0.010930
 -0.015140	 -0.017612	  0.010076	 -0.010642	  0.011618	 -0.016036	 -0.027181	  0.028185	  0.011805	  0.015084	  0.051990	  0.025619	  0.015522
 -0.016410	 -0.006012	  0.016074	 -0.026324	  0.015069	 -0.009842	 -0.023927	  0.029964	  0.004243	  0.036029	  0.039125	  0.016693	  0.012824
 -0.024438	 -0.002090	  0.045014	 -0.065854	  0.021108	  0.002880	 -0.025074	  0.004681	  0.037327	  0.021904	  0.035898	  0.015705	 -0.006894
 -0.047906	  0.014947	  0.037465	 -0.060135	  0.025118	  0.004721	 -0.031522	 -0.001930	  0.044719	  0.007889	  0.022558	 -0.029450	  0.004428
 -0.026524	  0.015900	  0.016372	 -0.017817	  0.004935	 -0.007359	  0.016362	 -0.025134	  0.039350	 -0.014083	  0.023800	 -0.013293	 -0.040599
  0.008719	  0.022342	 -0.007678	  0.001555	  0.018862	 -0.021288	  0.049028	 -0.004349	  0.010037	 -0.006159	  0.043557	 -0.015335	 -0.025269
  0.017967	 -0.013541	 -0.021132	  0.009657	  0.001332	  0.008378	  0.040114	 -0.026011	  0.014513	 -0.004778	  0.042174	  0.000055	 -0.015022
  0.025453	 -0.023648	 -0.004393	  0.011583	  0.007272	  0.030333	  0.047554	 -0.041630	 -0.004468	  0.016366	 -0.001324	  0.008339	 -0.018120
  0.005897	  0.015704	 -0.012277	  0.004717	 -0.008885	  0.013610	  0.018980	 -0.022200	 -0.028441	  0.014854	 -0.015097	  0.002821	  0.002651
 -0.019239	  0.031117	  0.007227	 -0.005481	 -0.012646	  0.013750	  0.017138	 -0.028938	 -0.012635	  0.014352	 -0.025693	 -0.020163	  0.028995
 -0.024557	  0.025622	 -0.010535	  0.011389	 -0.008506	  0.020422	  0.028260	 -0.068736	  0.000498	  0.002502	 -0.000382	 -0.047759	  0.051711
  0.017330	  0.042845	 -0.015921	  0.029168	 -0.003796	  0.016097	  0.029989	 -0.083503	  0.048710	 -0.001131	  0.029845	 -0.084953	  0.025441
  0.016721	  0.069337	 -0.023881	  0.014562	  0.006856	  0.032340	  0.027448	 -0.091509	  0.032912	  0.009430	  0.023164	 -0.065171	 -0.014723
  0.033080	  0.047380	 -0.013070	  0.005891	 -0.017405	  0.019003	  0.027973	 -0.077700	  0.038417	  0.007812	  0.031192	 -0.028644	  0.011881
  0.034389	 -0.000727	  0.010914	 -0.010428	 -0.014027	  0.010069	  0.030705	 -0.078824	  0.027499	  0.002715	 -0.005523	  0.014227	  0.016907
  0.015832	 -0.004268	  0.014924	 -0.035712	  0.023883	 -0.006714	  0.035170	 -0.045874	  0.025235	 -0.017818	 -0.025472	 -0.031380	 -0.057467
  0.018824	 -0.021941	  0.041415	 -0.021772	  0.050789	  0.017120	  0.056015	 -0.022876	  0.026508	 -0.019545	 -0.020340	 -0.086636	 -0.080445
  0.014504	  0.007763	  0.049738	 -0.006119	  0.023054	  0.048436	  0.002844	 -0.028483	  0.039649	  0.009903	  0.024250	 -0.073050	 -0.035300
 -0.028753	  0.008188	  0.058240	  0.007776	 -0.014302	  0.051218	  0.019726	 -0.052126	  0.039463	  0.017120	  0.038864	 -0.047550	 -0.091563
 -0.035681	  0.012954	  0.070298	 -0.003519	 -0.002480	  0.049069	  0.048663	 -0.024321	  0.048348	  0.022876	  0.043443	 -0.051176	 -0.142425
 -0.044701	  0.000461	  0.059222	 -0.001992	 -0.011547	  0.050001	  0.031243	  0.014897	  0.040718	  0.034431	  0.044411	 -0.010045	 -0.101740
 -0.064681	 -0.019389	  0.061700	  0.036479	 -0.027202	  0.064236	  0.007651	 -0.007833	  0.011199	  0.071009	  0.008500	  0.003689	 -0.077932
 -0.055075	 -0.021146	  0.060342	  0.058898	 -0.012128	  0.097350	  0.002449	 -0.034867	  0.017448	  0.052057	  0.020652	 -0.042788	 -0.089679
 -0.060857	 -0.004172	  0.044931	  0.046027	 -0.015953	  0.080934	  0.023839	 -0.045658	  0.049747	  0.051666	  0.015505	 -0.022832	 -0.040224
 -0.052234	 -0.008009	 -0.003644	  0.020290	 -0.028435	  0.073313	  0.035173	 -0.020049	  0.072167	  0.046418	  0.009314	 -0.041912	 -0.039897
 -0.055600	 -0.036234	 -0.011850	  0.032981	 -0.033680	  0.047801	  0.081449	 -0.015698	  0.091520	  0.015697	 -0.000845	 -0.054533	 -0.109392
 -0.028849	 -0.054576	 -0.002444	  0.046107	 -0.037494	  0.005285	  0.047040	 -0.017046	  0.076331	  0.030346	 -0.002583	 -0.036531	 -0.057426
 -0.051735	 -0.053730	 -0.057254	  0.051886	 -0.056174	  0.019685	  0.013618	 -0.027523	  0.041926	  0.039090	  0.008802	  0.020404	 -0.055383
 -0.011426	 -0.028524	 -0.030415	  0.033597	 -0.026489	  0.042346	  0.038926	 -0.026211	  0.042011	 -0.001536	  0.008633	 -0.005436	 -0.083643
  0.015136	 -0.027479	 -0.032384	  0.046929	 -0.034550	  0.068719	  0.036937	 -0.026233	  0.048351	 -0.015745	  0.019890	 -0.022981	 -0.054071
  0.008998	 -0.051431	 -0.021784	 -0.009533	 -0.041410	  0.082288	  0.028556	 -0.018022	  0.048449	  0.030464	  0.027030	 -0.010838	 -0.043578
 -0.009164	 -0.046083	  0.017523	 -0.064562	 -0.033305	  0.058586	  0.015877	 -0.013552	  0.018699	  0.027331	  0.010749	 -0.030077	 -0.126229
 -0.007638	 -0.047579	  0.069530	 -0.040459	 -0.008020	  0.033729	  0.003013	 -0.041488	  0.010856	 -0.002686	  0.008855	 -0.038402	 -0.112430
 -0.010925	 -0.022637	  0.081030	 -0.014895	  0.034958	  0.041775	 -0.006868	 -0.073453	  0.000737	 -0.010585	  0.011975	 -0.049365	 -0.073209
 -0.004841	 -0.021442	  0.086447	 -0.022819	  0.040757	  0.010634	 -0.024375	 -0.081483	 -0.012314	  0.016505	  0.024129	 -0.063881	 -0.130074
 -0.008739	 -0.019641	  0.072187	 -0.040697	  0.024829	 -0.017934	 -0.037130	 -0.042019	 -0.022386	  0.024606	  0.012599	 -0.047615	 -0.126651
  0.001060	 -0.019811	  0.068690	 -0.013871	  0.059624	 -0.005321	 -0.024542	 -0.024796	 -0.015779	  0.026021	  0.007920	 -0.013228	 -0.071580
  0.017670	 -0.060294	  0.075270	  0.028855	  0.036677	  0.005678	  0.022946	 -0.023626	 -0.034743	 -0.019494	 -0.010257	 -0.026634	 -0.100370
  0.034977	 -0.048847	  0.057141	  0.040084	  0.007067	  0.028724	  0.032872	 -0.026223	 -0.056860	 -0.033845	 -0.011903	 -0.054977	 -0.091864
  0.028218	 -0.072385	  0.064168	  0.050210	  0.002182	  0.050096	  0.041444	 -0.040030	 -0.042394	  0.014808	  0.046662	  0.010207	 -0.024426
  0.023898	 -0.073246	  0.066922	  0.079249	  0.025596	  0.015584	  0.009406	 -0.019831	 -0.071475	  0.019344	  0.052804	  0.034114	 -0.033371
 -0.016344	 -0.083715	  0.092351	  0.073037	  0.065968	  0.014513	 -0.023022	 -0.011123	 -0.115987	 -0.029916	  0.020649	  0.027436	 -0.052685
 -0.052518	 -0.097500	  0.082920	  0.003109	  0.063221	  0.030943	 -0.007695	 -0.002992	 -0.081278	 -0.028736	 -0.001528	  0.015012	 -0.019870
 -0.063937	 -0.103082	  0.109902	  0.023465	  0.020834	  0.014013	 -0.001990	  0.048968	 -0.087816	  0.001362	 -0.045327	 -0.010155	 -0.020641
 -0.059573	 -0.094397	  0.111048	  0.068810	 -0.006959	  0.033443	 -0.004631	  0.064070	 -0.103248	 -0.007031	 -0.035004	 -0.000839	 -0.029082
 -0.034587	 -0.055175	  0.102356	  0.067307	 -0.000359	  0.064977	 -0.006981	  0.035648	 -0.093137	 -0.025347	 -0.041383	  0.023629	  0.000889
 -0.011062	 -0.032543	  0.086094	  0.058524	 -0.007179	  0.058105	 -0.003043	  0.020901	 -0.066833	 -0.030283	 -0.049464	 -0.002024	 -0.034613
 -0.034079	 -0.054952	  0.057761	  0.043807	  0.025081	  0.053577	 -0.004035	  0.013177	 -0.033584	 -0.002591	 -0.064429	 -0.035985	 -0.064431
 -0.036096	 -0.080682	  0.086273	  0.033813	  0.033950	  0.007931	 -0.001839	  0.034139	 -0.026682	 -0.004039	 -0.034815	 -0.013581	 -0.022932
 -0.018742	 -0.053786	  0.130081	  0.019803	  0.031593	 -0.022461	 -0.020238	  0.022558	 -0.046040	 -0.032115	 -0.013882	  0.010179	 -0.002127
 -0.035628	 -0.042856	  0.124898	 -0.018846	  0.058120	 -0.022381	  0.035259	  0.059771	 -0.084572	 -0.051790	 -0.037932	  0.007633	 -0.028455
 -0.041155	 -0.017725	  0.076452	 -0.006230	  0.070505	  0.030329	  0.070947	  0.085940	 -0.086290	 -0.049403	 -0.037405	  0.019726	  0.019272
 -0.013181	 -0.010591	  0.051177	  0.020577	  0.083062	  0.028262	  0.070406	  0.064394	 -0.081015	 -0.040939	 -0.038181	  0.061689	  0.051560
  0.021770	  0.014039	  0.053108	  0.041840	  0.119836	  0.028545	  0.068162	  0.033231	 -0.045854	 -0.050299	 -0.056540	  0.039644	  0.010491
  0.018357	  0.018722	  0.070451	  0.062023	  0.108299	  0.037710	  0.078194	  0.070925	 -0.028160	 -0.078988	 -0.003832	  0.036101	  0.009038
 -0.006084	  0.036943	  0.041503	  0.048765	  0.097215	  0.041596	  0.066089	  0.073180	 -0.047577	 -0.082401	  0.007736	  0.073246	  0.021279
 -0.032079	  0.031544	  0.010960	  0.040043	  0.101028	  0.002479	  0.003858	  0.041546	 -0.031711	 -0.063968	 -0.013766	  0.037179	 -0.011797
 -0.021345	  0.011566	  0.002183	  0.045123	  0.086605	 -0.034761	 -0.034821	  0.049247	 -0.033656	 -0.058454	 -0.024236	  0.043858	  0.032007
 -0.034843	  0.005831	  0.004173	  0.030772	  0.066304	 -0.054773	 -0.010713	  0.081087	 -0.016681	 -0.069208	 -0.029781	  0.031634	  0.049162
 -0.052304	  0.002967	  0.035354	  0.048174	  0.057382	 -0.032815	 -0.025028	  0.092951	  0.022539	 -0.064819	 -0.056838	 -0.015404	 -0.016736
 -0.063719	 -0.002302	  0.032239	  0.065426	  0.080507	 -0.016277	 -0.022303	  0.087778	 -0.010188	 -0.097561	 -0.056466	  0.006003	 -0.018398
 -0.067892	 -0.019955	  0.052548	  0.055056	  0.079971	 -0.026699	  0.037358	  0.093563	 -0.015135	 -0.098734	 -0.019112	  0.045967	  0.011174
 -0.100707	 -0.060846	  0.051746	  0.044086	  0.048161	  0.004635	  0.041405	  0.083886	 -0.035595	 -0.105049	 -0.034478	  0.002138	 -0.029505
 -0.110374	 -0.029153	  0.046656	  0.021470	  0.029971	 -0.004318	  0.035821	  0.093399	 -0.008790	 -0.122846	 -0.020166	 -0.019417	 -0.060785
 -0.109262	 -0.018500	  0.050273	  0.001765	  0.001242	 -0.002086	  0.044502	  0.115943	  0.016717	 -0.121327	 -0.012206	  0.025577	 -0.015858
 -0.080793	  0.010360	  0.034204	  0.023560	 -0.010284	  0.015751	  0.046361	  0.122041	 -0.011544	 -0.130547	 -0.025029	  0.015020	 -0.046791
 -0.045657	  0.004471	  0.023437	  0.014968	  0.002022	 -0.008292	  0.080797	  0.067688	 -0.006976	 -0.095946	 -0.009005	  0.031070	 -0.053750
 -0.031681	  0.009216	  0.012938	  0.043660	  0.017465	 -0.019201	  0.085985	  0.037498	 -0.000147	 -0.105818	  0.021233	  0.028963	  0.009533
 -0.032576	 -0.014253	  0.019020	  0.029555	  0.009716	 -0.024067	  0.074376	  0.076082	  0.005243	 -0.110462	 -0.002787	  0.020102	 -0.024690
 -0.036911	 -0.017033	  0.005175	  0.024198	  0.009795	 -0.020391	  0.090963	  0.091576	 -0.012318	 -0.099207	  0.017331	  0.047893	 -0.068618
 -0.017312	 -0.040615	  0.010931	  0.024904	  0.015916	 -0.017124	  0.055778	  0.084207	  0.000128	 -0.074606	  0.033096	  0.087404	  0.003055
 -0.024824	 -0.099634	  0.018371	  0.019420	  0.040015	  0.009713	  0.022414	  0.052446	 -0.000565	 -0.064084	  0.015415	  0.055643	 -0.018160
 -0.029895	 -0.076089	  0.017041	  0.012666	  0.047529	  0.006162	  0.019994	  0.055943	 -0.005651	 -0.068519	  0.021418	  0.019020	 -0.093457
 -0.029244	 -0.089020	  0.041825	  0.016584	  0.019553	  0.001317	 -0.010317	  0.043434	 -0.011517	 -0.076280	  0.026369	  0.015522	 -0.050405
 -0.023986	 -0.060964	  0.053488	  0.006715	  0.048177	 -0.003425	 -0.045026	  0.074258	 -0.024292	 -0.073405	  0.049268	 -0.010980	 -0.041072
 -0.038256	 -0.060612	  0.043537	 -0.008558	  0.080696	  0.008480	 -0.028344	  0.090674	 -0.003702	 -0.093296	  0.069039	 -0.001899	 -0.053502
 -0.044453	 -0.086757	  0.043694	 -0.008611	  0.070730	  0.036639	 -0.028388	  0.078609	 -0.023574	 -0.085777	  0.086738	  0.015195	 -0.028589
 -0.059704	 -0.105113	  0.021480	 -0.006250	  0.054792	  0.051955	 -0.001502	  0.097102	 -0.009260	 -0.080098	  0.101238	  0.048551	 -0.040212
 -0.091390	 -0.064202	 -0.002748	  0.018519	  0.025672	  0.061288	  0.008386	  0.072278	 -0.002230	 -0.115362	  0.079327	  0.011400	 -0.079058
 -0.069254	 -0.035046	 -0.019209	  0.031371	  0.024320	  0.045858	  0.044142	  0.043979	  0.041921	 -0.107044	  0.055428	  0.057090	 -0.076172
 -0.038421	 -0.042020	 -0.000876	  0.041159	  0.025753	  0.022102	  0.058790	  0.047883	  0.035489	 -0.095674	  0.057780	  0.069802	 -0.075255
 -0.036570	 -0.034796	  0.003909	  0.070424	  0.011897	 -0.011038	  0.034864	  0.043557	  0.030502	 -0.098055	  0.052011	  0.033948	 -0.110413
 -0.017327	 -0.020387	 -0.021437	  0.028224	 -0.003365	 -0.028224	  0.050968	  0.009302	  0.083978	 -0.075627	  0.035034	  0.064603	 -0.097240
 -0.029064	 -0.027327	 -0.023122	 -0.000867	  0.015121	 -0.046093	  0.031689	 -0.006836	  0.082082	 -0.067016	  0.059563	  0.081186	 -0.067654
 -0.056388	 -0.054766	  0.000379	  0.016317	  0.019993	 -0.076320	  0.023053	  0.020785	  0.068311	 -0.095443	  0.068303	  0.026369	 -0.071870
 -0.026842	 -0.052428	  0.013475	 -0.016588	  0.014807	 -0.078689	  0.053158	  0.051453	  0.094744	 -0.103200	  0.039976	  0.011633	 -0.047875
 -0.025264	 -0.072303	  0.038524	 -0.036402	  0.000216	 -0.052737	  0.044341	  0.060259	  0.083046	 -0.079444	  0.012049	  0.026722	 -0.016329
 -0.007937	 -0.105151	  0.087436	 -0.024920	  0.006200	  0.011149	  0.021219	  0.040332	  0.057313	 -0.122748	  0.001800	  0.032790	 -0.076413
 -0.004176	 -0.106767	  0.049878	 -0.027664	  0.023794	  0.049871	 -0.020578	  0.021904	  0.082006	 -0.126147	  0.030024	  0.000174	 -0.101435
 -0.031004	 -0.107113	  0.059320	 -0.018471	  0.057936	  0.065377	 -0.021355	  0.005277	  0.065421	 -0.100680	  0.024450	  0.016424	 -0.095567
 -0.042676	 -0.100106	  0.059736	  0.008952	  0.071201	  0.027811	 -0.023808	  0.024598	  0.071390	 -0.104427	 -0.004117	  0.021903	 -0.119631
 -0.024710	 -0.061856	  0.038269	  0.005856	  0.044141	  0.020186	 -0.006822	  0.024469	  0.048234	 -0.101079	  0.025737	 -0.001036	 -0.125796
 -0.023287	 -0.056649	  0.037014	 -0.000797	  0.013820	  0.016334	  0.010233	  0.026601	  0.058197	 -0.094363	  0.037547	  0.030679	 -0.085051
 -0.023209	 -0.070792	  0.036668	  0.005952	 -0.020380	  0.014048	  0.014196	 -0.001884	  0.067337	 -0.084835	  0.064455	  0.014664	 -0.130376
 -0.031571	 -0.114482	  0.010465	 -0.005853	 -0.021612	  0.000216	  0.030837	 -0.012773	  0.069338	 -0.096396	  0.042254	 -0.012922	 -0.158649
 -0.077798	 -0.135186	 -0.013129	 -0.009177	 -0.018468	 -0.046079	  0.032158	 -0.004607	  0.086043	 -0.076228	  0.023483	  0.026876	 -0.126264
 -0.090109	 -0.087311	 -0.001105	 -0.040406	 -0.044271	 -0.045242	  0.024939	  0.009794	  0.048819	 -0.073511	  0.028536	  0.023977	 -0.119788
 -0.085482	 -0.079327	 -0.001886	 -0.062793	 -0.015741	 -0.006127	  0.033069	 -0.005935	  0.046434	 -0.112638	  0.028764	  0.012003	 -0.134605
 -0.108734	 -0.077708	  0.022136	 -0.048141	 -0.020707	 -0.004769	  0.072373	  0.015727	  0.041020	 -0.134463	  0.012074	  0.024857	 -0.086696
 -0.087822	 -0.090721	  0.020275	 -0.042292	 -0.031279	  0.005404	  0.061216	 -0.008243	  0.018836	 -0.139769	 -0.045522	  0.021048	 -0.076687
 -0.075530	 -0.081114	  0.029693	 -0.035258	 -0.043674	  0.036555	  0.051694	 -0.043202	  0.034332	 -0.127872	 -0.042554	  0.001919	 -0.116357
 -0.048661	 -0.060157	  0.075432	 -0.024973	 -0.035634	  0.036860	  0.064992	 -0.081402	  0.046883	 -0.107798	 -0.019096	  0.021438	 -0.079632
 -0.051574	 -0.070655	  0.097575	  0.002748	 -0.015614	  0.049465	  0.051968	 -0.086768	  0.053354	 -0.074178	 -0.018251	  0.027189	 -0.085188
 -0.062073	 -0.082092	  0.130992	 -0.007972	  0.029802	  0.057459	  0.047738	 -0.081834	  0.050023	 -0.036467	 -0.055235	  0.016140	 -0.109835
 -0.042062	 -0.108466	  0.126910	 -0.048476	  0.010493	  0.065519	  0.064606	 -0.087941	  0.081645	 -0.052824	 -0.047533	  0.016634	 -0.067985
 -0.012556	 -0.115675	  0.105939	 -0.085379	  0.012265	  0.051057	  0.054082	 -0.097986	  0.039261	 -0.054011	 -0.035368	  0.044900	 -0.011783
 -0.008897	 -0.148693	  0.108820	 -0.059636	 -0.031588	  0.039526	  0.021827	 -0.074420	  0.021155	 -0.065301	 -0.021886	 -0.009527	 -0.047481
  0.004480	 -0.145261	  0.106326	 -0.050460	 -0.032728	  0.041665	  0.038838	 -0.053466	  0.066911	 -0.048228	 -0.008355	 -0.027516	 -0.045824
  0.007294	 -0.144171	  0.090321	 -0.074918	  0.002098	  0.037069	  0.029145	 -0.070827	  0.084324	 -0.054896	 -0.007674	  0.005306	  0.000546
 -0.025478	 -0.106641	  0.085700	 -0.075386	 -0.017607	  0.040340	  0.059489	 -0.086175	  0.082287	 -0.100518	 -0.045834	 -0.025261	 -0.036155
 -0.059776	 -0.059353	  0.107665	 -0.050930	  0.000578	  0.059424	  0.099843	 -0.070949	  0.095522	 -0.070736	 -0.062551	 -0.027862	 -0.048085
 -0.098688	 -0.056679	  0.062944	 -0.050637	  0.052233	  0.044222	  0.093749	 -0.055474	  0.084616	 -0.034070	 -0.041558	 -0.026174	 -0.021701
 -0.114941	 -0.088961	  0.030837	 -0.049207	  0.096044	  0.047265	  0.043617	 -0.050162	  0.074212	 -0.028814	 -0.029356	 -0.081449	 -0.057375
 -0.102048	 -0.098769	  0.047982	 -0.035744	  0.091041	  0.048936	  0.027817	 -0.063075	  0.079865	 -0.052712	  0.001145	 -0.074200	 -0.026889
 -0.082281	 -0.126936	  0.042548	 -0.010905	  0.067063	  0.042508	 -0.005040	 -0.077325	  0.088191	 -0.063181	  0.042703	  0.000528	 -0.019979
 -0.071533	 -0.155656	  0.059234	 -0.006689	  0.019182	  0.038262	  0.000025	 -0.071111	  0.077953	 -0.035938	  0.033607	 -0.044400	 -0.072758
 -0.058367	 -0.152641	  0.061656	  0.054452	  0.008240	  0.055934	  0.050379	 -0.070385	  0.025347	 -0.008108	  0.009402	 -0.052091	 -0.040910
 -0.046517	 -0.154662	  0.046970	  0.102985	  0.006754	  0.067261	  0.058840	 -0.054593	  0.032342	 -0.012747	 -0.009011	 -0.006662	 -0.029319
 -0.025920	 -0.122940	  0.022949	  0.095795	  0.021907	  0.083760	  0.043593	 -0.055545	  0.025105	 -0.016816	 -0.029267	 -0.019317	 -0.084894
 -0.031215	 -0.116007	  0.029544	  0.075738	  0.010070	  0.117511	  0.033238	 -0.058938	  0.030644	  0.014520	 -0.070038	 -0.076128	 -0.106606
 -0.073870	 -0.130233	  0.077782	  0.038745	 -0.000767	  0.132261	  0.037115	 -0.114454	  0.042647	  0.039045	 -0.084490	 -0.060657	 -0.054880
 -0.076740	 -0.109128	  0.089879	  0.055528	 -0.040747	  0.110193	  0.013654	 -0.109404	  0.026908	  0.039277	 -0.090258	 -0.061331	 -0.044137
 -0.060481	 -0.098698	  0.079166	  0.055095	 -0.033613	  0.082300	  0.038210	 -0.110498	  0.031413	  0.033959	 -0.095275	 -0.087765	 -0.073490
 -0.046258	 -0.090935	  0.082062	  0.051544	  0.012378	  0.091415	  0.051278	 -0.151342	  0.048980	  0.069992	 -0.145015	 -0.071187	 -0.082463
 -0.051137	 -0.079578	  0.046262	  0.033164	  0.035557	  0.100701	  0.030316	 -0.194789	  0.042195	  0.067598	 -0.167736	  0.013000	 -0.078826
 -0.042681	 -0.056964	  0.046651	 -0.003980	  0.025722	  0.072510	 -0.005951	 -0.182364	  0.018472	  0.065528	 -0.164901	  0.005400	 -0.107915
 -0.034740	 -0.050851	  0.079584	 -0.014186	  0.011880	  0.040923	  0.014079	 -0.157511	  0.006550	  0.076887	 -0.158434	 -0.043209	 -0.119779
 -0.026730	 -0.026582	  0.095388	 -0.023350	  0.023519	  0.071873	  0.019691	 -0.130716	  0.006796	  0.052010	 -0.141886	  0.003738	 -0.109032
 -0.018161	 -0.015756	  0.098478	 -0.017792	  0.023792	  0.025829	  0.051808	 -0.051142	 -0.014827	  0.024357	 -0.153859	  0.021639	 -0.079777
 -0.028410	 -0.003490	  0.073930	 -0.009534	  0.044025	 -0.005427	  0.060822	 -0.071147	 -0.006459	  0.050170	 -0.139055	  0.036851	 -0.076445
 -0.062849	  0.026905	  0.037311	 -0.010163	  0.058541	  0.008675	  0.026985	 -0.078522	  0.004204	  0.055694	 -0.115708	  0.026732	 -0.072888
 -0.023682	  0.036246	  0.042749	 -0.010766	  0.084421	  0.004373	  0.012897	 -0.057279	 -0.011539	  0.039075	 -0.110863	 -0.029969	 -0.053798
 -0.026794	  0.051202	  0.076334	 -0.014450	  0.065542	 -0.002587	  0.036708	 -0.039601	 -0.002426	  0.032111	 -0.130083	 -0.019568	 -0.049246
 -0.005420	  0.035175	  0.069576	 -0.046908	  0.081093	 -0.001204	  0.027153	 -0.021445	  0.036241	  0.058496	 -0.124155	 -0.005515	 -0.028597
  0.000468	  0.049382	  0.058857	 -0.030301	  0.078061	  0.005506	  0.039684	 -0.033657	  0.024749	  0.048420	 -0.080738	 -0.015108	 -0.050562
  0.029841	  0.072159	  0.077328	  0.013166	  0.057736	  0.062310	  0.027462	 -0.022429	  0.031487	  0.045950	 -0.086188	  0.019244	 -0.076617
  0.030946	  0.088840	  0.097951	  0.026563	  0.027324	  0.066903	  0.024319	 -0.019856	  0.038438	  0.073462	 -0.094430	  0.019125	 -0.082874
  0.005407	  0.074931	  0.078963	  0.039336	  0.009408	  0.038828	  0.035867	 -0.023386	  0.045325	  0.059501	 -0.095971	  0.025606	 -0.057054
  0.022307	  0.060394	  0.103349	  0.023602	  0.020682	  0.010427	  0.012363	 -0.025649	  0.039403	  0.042215	 -0.131467	  0.008403	 -0.031931
 -0.008580	  0.095219	  0.119178	  0.016000	  0.042310	  0.011302	  0.034494	 -0.031855	  0.024606	  0.030665	 -0.138289	 -0.004085	 -0.052381
  0.009823	  0.089064	  0.146820	  0.043012	  0.048373	 -0.002701	  0.034483	 -0.048969	  0.028944	  0.023344	 -0.138575	 -0.013749	 -0.025767
  0.027171	  0.091280	  0.136672	  0.063956	  0.082876	  0.009324	  0.061069	 -0.031102	  0.045018	  0.015809	 -0.085443	 -0.024927	 -0.015644
  0.014662	  0.088665	  0.096384	  0.097249	  0.079833	  0.051229	  0.076246	 -0.015653	  0.059808	  0.041188	 -0.067228	 -0.012892	 -0.013499
  0.013018	  0.059731	  0.056989	  0.104125	  0.075195	  0.044037	  0.063974	 -0.034455	  0.041264	  0.061369	 -0.077618	  0.000703	  0.047721
  0.026836	  0.052491	  0.046435	  0.086643	  0.080417	 -0.000459	  0.052429	 -0.035217	  0.052188	  0.081491	 -0.081368	  0.004616	  0.053749
  0.006792	  0.066057	  0.039967	  0.048693	  0.042044	  0.021272	  0.033210	 -0.009720	  0.071186	  0.063631	 -0.085662	 -0.009874	  0.033420
 -0.002403	  0.072979	  0.047021	  0.065773	  0.085684	  0.048877	  0.048121	 -0.015621	  0.081624	  0.035346	 -0.088732	 -0.005060	 -0.007915
 -0.003255	  0.063888	  0.054618	  0.094881	  0.088057	 -0.003225	  0.074789	 -0.059506	  0.090527	  0.034472	 -0.070978	 -0.020710	  0.011680
  0.014216	  0.079663	  0.073891	  0.092263	  0.075788	 -0.019210	  0.042807	 -0.074195	  0.055344	  0.054040	 -0.054548	 -0.019798	  0.036479
  0.008974	  0.102891	  0.084359	  0.094644	  0.062645	  0.003575	  0.031265	 -0.054558	  0.050419	  0.055103	 -0.054494	 -0.033852	  0.014723
  0.014212	  0.117029	  0.071885	  0.097056	  0.064395	  0.014848	  0.031465	 -0.034064	  0.050117	  0.033243	 -0.075059	 -0.045900	  0.007057
  0.019144	  0.140715	  0.045742	  0.106795	  0.087953	  0.001668	  0.066945	 -0.028837	  0.033329	  0.033468	 -0.065486	 -0.021289	 -0.005145
  0.010317	  0.105161	  0.033109	  0.127577	  0.086253	  0.007887	  0.092713	 -0.013499	  0.033435	  0.031352	 -0.033038	 -0.012200	 -0.004145
  0.002361	  0.052675	  0.027704	  0.139152	  0.039896	  0.023782	  0.094737	  0.019997	  0.013832	  0.018347	 -0.004542	  0.013485	 -0.002633
 -0.026140	  0.049169	  0.016936	  0.120284	  0.000926	  0.031900	  0.073643	  0.035087	 -0.015491	  0.014409	 -0.003060	  0.000949	 -0.002648
 -0.005975	  0.034962	  0.004765	  0.099062	  0.029211	  0.034851	  0.061632	  0.013235	 -0.005213	  0.009880	 -0.016153	 -0.003146	  0.007769
 -0.017676	  0.027405	  0.018961	  0.089994	  0.011126	  0.043205	  0.056237	  0.022905	 -0.013282	  0.029627	  0.007877	 -0.025567	  0.000202
 -0.018012	  0.004511	  0.000206	  0.050968	  0.018550	  0.012552	  0.072855	  0.011835	 -0.022552	  0.060961	 -0.014685	 -0.047079	  0.023380
  0.014518	  0.025879	 -0.034939	  0.054628	  0.053635	 -0.030715	  0.073583	 -0.014524	 -0.016276	  0.043558	 -0.028996	 -0.056628	  0.034043
  0.008859	  0.031790	 -0.024660	  0.079901	  0.069626	 -0.040212	  0.015347	 -0.038335	  0.016764	  0.042488	 -0.037724	 -0.035073	  0.084825
  0.013284	  0.004039	 -0.027111	  0.097845	  0.077076	 -0.026745	  0.007000	 -0.009921	  0.010559	  0.007938	 -0.022141	 -0.007109	  0.110890
  0.029470	 -0.020554	 -0.022236	  0.103557	  0.088316	 -0.028004	 -0.035639	  0.001986	 -0.016487	 -0.016094	 -0.022205	  0.026082	  0.128844
  0.010935	 -0.028275	 -0.029442	  0.123671	  0.062093	 -0.056114	 -0.022122	 -0.004053	 -0.019553	 -0.021407	 -0.036197	  0.050087	  0.140531
 -0.027449	 -0.022163	 -0.064230	  0.137485	  0.024620	 -0.043820	 -0.003055	  0.009849	 -0.000493	 -0.014426	 -0.008245	  0.064944	  0.120788
 -0.075945	 -0.007740	 -0.043154	  0.113280	 -0.003037	 -0.017988	  0.006857	  0.015154	  0.004728	 -0.029517	  0.023638	  0.065767	  0.090532
 -0.082519	 -0.008460	 -0.002224	  0.088816	 -0.005017	 -0.006995	  0.021513	  0.048623	  0.011813	 -0.006469	  0.030617	  0.051429	  0.072864
 -0.076443	 -0.011409	  0.008302	  0.090478	  0.025920	  0.004180	  0.047275	  0.013903	 -0.020081	  0.004185	 -0.029983	  0.039841	  0.071817
 -0.082431	 -0.000034	  0.008345	  0.079454	  0.023480	  0.000133	  0.065209	  0.036951	 -0.038992	 -0.031732	 -0.037317	 -0.001593	  0.061920
 -0.090827	  0.011109	 -0.014693	  0.075651	  0.002660	 -0.000982	  0.094732	  0.072021	 -0.012995	 -0.042455	  0.002480	  0.004544	  0.043909
 -0.081599	  0.013426	 -0.011022	  0.062819	 -0.013267	  0.003608	  0.085459	  0.049692	  0.010243	 -0.026886	 -0.009835	 -0.011763	  0.054463
 -0.072841	 -0.002634	 -0.013878	  0.047631	  0.001202	 -0.009643	  0.102671	  0.058646	  0.034692	 -0.039836	  0.001157	 -0.004755	  0.058750
 -0.061879	 -0.031233	 -0.003959	  0.066453	  0.045117	  0.015656	  0.107311	  0.039055	 -0.023196	 -0.022896	  0.012692	 -0.019122	  0.023023
 -0.087040	 -0.024572	  0.019933	  0.059306	  0.046351	  0.035570	  0.107899	  0.047270	 -0.032034	 -0.049083	  0.002727	 -0.033154	  0.033257
 -0.077949	  0.003474	  0.032274	  0.046286	  0.012372	  0.036402	  0.124724	  0.048918	 -0.019941	 -0.058595	 -0.003339	  0.001662	  0.038984
 -0.070854	  0.027387	  0.010563	  0.032405	  0.010711	  0.034306	  0.122998	  0.041166	 -0.023048	 -0.036962	 -0.003338	  0.018035	  0.045742
 -0.086358	 -0.004013	  0.006591	  0.041070	  0.012930	  0.040084	  0.142566	  0.030867	 -0.032603	 -0.008261	 -0.005960	 -0.019160	  0.033095
 -0.078082	 -0.004824	  0.020919	  0.052181	  0.043462	  0.032041	  0.125268	  0.044706	 -0.014247	 -0.013427	 -0.054236	 -0.016820	  0.029160
 -0.037454	  0.008037	 -0.003698	  0.073667	  0.064081	  0.019029	  0.107829	  0.042834	 -0.027422	 -0.051235	 -0.057165	 -0.002321	  0.032314
 -0.034717	 -0.026742	 -0.032647	  0.080536	  0.051387	  0.011857	  0.096709	  0.047254	 -0.038211	 -0.029374	 -0.044154	 -0.009840	  0.060010
 -0.014366	 -0.044960	 -0.038321	  0.099838	  0.029290	  0.000184	  0.084431	  0.060341	 -0.041180	 -0.017789	 -0.030367	  0.020545	  0.095462
  0.014135	 -0.031311	 -0.011412	  0.086893	  0.008919	  0.004666	  0.053556	  0.055645	 -0.028330	 -0.003174	 -0.034705	  0.025752	  0.105110
  0.019680	 -0.039725	  0.000907	  0.119836	  0.021618	 -0.017939	  0.040142	  0.069293	 -0.018390	 -0.018971	 -0.022385	  0.021379	  0.116238
  0.037246	 -0.059976	 -0.019328	  0.104579	  0.026440	 -0.015292	  0.068760	  0.078697	 -0.077022	 -0.033189	  0.006333	  0.041698	  0.110766
  0.007657	 -0.065955	 -0.004682	  0.113067	  0.012893	  0.014080	  0.091121	  0.071582	 -0.047005	 -0.064038	  0.019199	  0.038768	  0.085797
  0.033781	 -0.064574	  0.012579	  0.121779	 -0.002079	  0.027304	  0.071036	  0.069960	 -0.023801	 -0.061994	  0.013294	  0.019676	  0.070024
  0.026782	 -0.095062	  0.007733	  0.125091	 -0.011616	  0.063814	  0.075919	  0.071336	 -0.010228	 -0.066903	  0.045421	  0.021028	  0.067288
  0.005222	 -0.077790	  0.006521	  0.116232	 -0.004489	  0.067169	  0.092728	  0.039015	  0.003575	 -0.056498	  0.059742	  0.040942	  0.058942
  0.034314	 -0.072120	  0.011080	  0.090310	 -0.016711	  0.052193	  0.086573	  0.042144	  0.005403	 -0.046292	  0.044331	  0.046998	  0.057596
  0.014747	 -0.082697	  0.033948	  0.062464	  0.012477	  0.047352	  0.093091	  0.037622	  0.020694	 -0.080937	  0.035707	  0.060764	  0.072844
 -0.000513	 -0.052376	  0.042968	  0.062253	  0.016919	  0.032966	  0.059502	  0.041316	 -0.011290	 -0.055917	  0.004525	  0.063795	  0.025014
  0.007271	 -0.055059	  0.054594	  0.082678	  0.002869	  0.046660	  0.070718	  0.092303	 -0.039887	 -0.026042	 -0.008400	  0.013645	  0.018715
 -0.012891	 -0.052142	  0.029136	  0.079595	  0.001494	  0.030852	  0.089802	  0.093257	 -0.041542	 -0.010163	  0.030639	 -0.012464	  0.008196
  0.008754	 -0.035374	  0.009915	  0.071989	 -0.011259	  0.050114	  0.087008	  0.087775	 -0.052428	 -0.013213	  0.062059	  0.010088	  0.027662
  0.010302	 -0.051027	  0.006578	  0.081567	 -0.047549	  0.057672	  0.096296	  0.133593	 -0.053924	 -0.043906	  0.052815	  0.004088	  0.005595
  0.017038	 -0.086093	  0.041437	  0.077417	 -0.044962	  0.058999	  0.114898	  0.109572	 -0.074197	 -0.066381	  0.046564	 -0.003386	 -0.003731
  0.033486	 -0.095174	  0.059211	  0.056611	 -0.031660	  0.070230	  0.097005	  0.079834	 -0.083141	 -0.075169	  0.031910	  0.015327	 -0.024643
  0.018293	 -0.084699	  0.055950	  0.069415	 -0.019347	  0.083984	  0.056964	  0.100577	 -0.090592	 -0.054724	  0.032478	  0.035683	 -0.022446
 -0.011531	 -0.077389	  0.068267	  0.053691	 -0.011369	  0.066617	  0.044140	  0.093419	 -0.076158	 -0.041288	  0.025038	  0.019296	 -0.019975
 -0.018893	 -0.047657	  0.070502	  0.098415	 -0.003119	  0.044833	  0.039666	  0.089365	 -0.070254	 -0.041241	 -0.002663	 -0.034420	 -0.028079
 -0.014273	 -0.090237	  0.067770	  0.109691	  0.009761	  0.074534	  0.029870	  0.076782	 -0.078883	 -0.045693	 -0.001000	 -0.022043	 -0.016832
 -0.016074	 -0.119042	  0.055894	  0.072607	  0.027013	  0.070861	 -0.009901	  0.050159	 -0.046704	 -0.057741	 -0.023288	  0.006752	 -0.021729
 -0.010434	 -0.104815	  0.035354	  0.030593	  0.008338	  0.063979	 -0.012714	  0.047401	 -0.067535	 -0.090459	 -0.017485	  0.036110	 -0.037886
 -0.023262	 -0.086699	  0.003673	  0.008625	  0.028164	  0.052333	 -0.023300	  0.042537	 -0.070358	 -0.070432	 -0.004596	  0.053529	 -0.035887
  0.004440	 -0.082599	  0.013271	  0.000837	  0.026469	  0.071579	 -0.018546	  0.034326	 -0.071164	 -0.059431	  0.028160	  0.044896	 -0.008244
  0.029046	 -0.070929	  0.047871	 -0.011347	 -0.013289	  0.051212	 -0.010387	  0.015806	 -0.062952	 -0.026994	  0.049247	  0.027537	 -0.035640
  0.037314	 -0.079720	  0.035378	  0.003082	 -0.013700	  0.041580	  0.013621	 -0.008663	 -0.014033	  0.000382	  0.017436	  0.021859	 -0.058361
