# Supplementary material for: A fluorescent photoimmunoconjugate for imaging of cholesteatoma
Source: Sci Rep. 2022 Nov 19;12:19905. doi: 10.1038/s41598-022-22072-9 (PMC9675863; doi:10.1038/s41598-022-22072-9)
Supplement: Supplementary file 2 — Supplementary Information 2. [file 41598_2022_22072_MOESM2_ESM.zip › Data/ABR-34-3]

:RUN-3	LEVEL SWEEP	TEMP:NaN	5/13/2018	11:24 AM	NaNHR:
:SW EAR: R	SW FREQ: 11.33	# AVERAGES: 512	REP RATE (/sec): 40	DRIVER: RS Tweeter	SAMPLE (�sec): 40	
:NOTES-
:CHAMBER-CH4B-PXI
:CFTS Version: V2.7.2 (R850)
:LEVELS:20;25;30;35;40;45;50;55;60;65;70;75;80;
:DATA
  0.049982	  0.004762	 -0.018244	  0.047628	  0.057573	  0.015835	 -0.071591	 -0.010860	  0.016655	 -0.035267	 -0.021306	  0.013288	  0.023032
  0.042743	  0.010283	 -0.023084	  0.023223	  0.026295	 -0.016000	 -0.049870	 -0.029145	 -0.029256	 -0.014814	 -0.005015	  0.003158	  0.037202
  0.047488	  0.006644	  0.001440	  0.012988	  0.003309	 -0.051712	 -0.011014	 -0.034446	 -0.052795	  0.009227	  0.015311	  0.002216	  0.015327
  0.028415	  0.008047	  0.001958	  0.029031	  0.031705	 -0.068836	  0.039243	 -0.055940	 -0.033412	  0.006210	  0.015932	  0.014868	  0.024569
 -0.006315	 -0.017562	 -0.008821	  0.016035	  0.060253	 -0.077628	  0.016882	 -0.050512	  0.007015	  0.014497	 -0.006143	  0.015866	  0.047368
 -0.022405	 -0.010558	  0.013775	  0.014877	  0.070599	 -0.062125	  0.005546	 -0.012940	  0.025525	 -0.023408	 -0.017341	  0.018876	  0.034793
 -0.016083	  0.001154	  0.019391	  0.006356	  0.062351	  0.003719	 -0.002921	  0.016781	 -0.000550	 -0.031468	 -0.020822	 -0.005341	  0.012579
 -0.051151	 -0.001204	  0.033424	  0.016219	  0.047202	  0.022652	 -0.009442	 -0.003120	 -0.036069	 -0.006130	  0.003354	 -0.019749	  0.016775
 -0.066193	  0.043906	  0.056078	  0.045306	  0.025520	  0.047377	 -0.010686	  0.000828	 -0.033270	 -0.002666	  0.032324	  0.011835	  0.015415
 -0.028585	  0.041216	  0.038216	  0.056532	  0.017728	  0.031840	 -0.029187	  0.012777	 -0.004441	  0.016237	  0.035098	 -0.022104	  0.025589
  0.002452	  0.047795	 -0.005791	  0.055383	  0.029491	  0.009691	 -0.028051	 -0.003061	 -0.023295	  0.033977	  0.015875	 -0.033988	  0.002582
  0.015416	  0.018481	 -0.020961	  0.046653	  0.008785	  0.020217	 -0.041861	 -0.008863	 -0.017310	  0.050501	  0.017898	 -0.007468	 -0.030265
 -0.000811	  0.004199	 -0.033765	  0.027386	 -0.029357	  0.015245	 -0.025490	  0.035457	  0.018157	  0.013681	  0.019859	  0.006060	  0.000610
 -0.010872	 -0.015610	 -0.043159	 -0.013270	 -0.045205	  0.014208	 -0.011498	  0.034475	  0.023712	  0.000440	  0.040302	 -0.008968	  0.010623
  0.008008	 -0.005125	 -0.034381	 -0.010016	 -0.076362	  0.004985	  0.017637	  0.027119	  0.002325	 -0.008081	  0.010982	  0.000412	 -0.008259
  0.010907	 -0.008522	  0.007611	 -0.048155	 -0.095101	  0.021220	  0.014216	  0.018448	 -0.000592	 -0.017208	  0.019388	 -0.001346	 -0.005662
 -0.009742	 -0.020829	  0.012518	 -0.047588	 -0.078543	  0.039460	  0.042806	  0.031542	  0.028129	 -0.036563	 -0.002655	 -0.004928	 -0.047304
 -0.009661	 -0.013669	  0.010827	 -0.059013	 -0.039351	  0.021871	  0.026488	  0.033069	  0.053212	 -0.026109	 -0.029109	  0.002361	 -0.054315
 -0.010831	 -0.056034	  0.004735	 -0.104944	 -0.032092	 -0.003235	  0.043787	  0.006827	  0.043251	  0.017765	 -0.051761	 -0.005121	 -0.072630
  0.027238	 -0.037373	 -0.011767	 -0.114631	 -0.044799	  0.011213	  0.085004	 -0.008437	  0.013010	  0.039180	 -0.072171	  0.020074	 -0.048030
  0.023048	 -0.042463	  0.032887	 -0.113478	 -0.067495	  0.029815	  0.067283	 -0.014884	  0.011752	  0.063553	 -0.073474	  0.033956	 -0.018210
 -0.010115	 -0.036616	  0.017401	 -0.111224	 -0.075569	  0.060653	  0.072198	 -0.007695	 -0.020899	  0.063436	 -0.064637	  0.028276	 -0.023485
 -0.015386	 -0.007966	  0.033626	 -0.120211	 -0.069634	  0.061872	  0.084367	 -0.023840	 -0.007781	  0.047755	 -0.054833	  0.074440	  0.010764
  0.005542	 -0.001894	  0.001270	 -0.095279	 -0.062421	  0.051296	  0.075421	 -0.026906	  0.024723	  0.017567	 -0.065057	  0.064708	  0.077225
  0.030857	  0.006030	 -0.022398	 -0.074976	 -0.046004	  0.042435	  0.073107	 -0.004777	  0.056347	  0.046787	 -0.063976	  0.091627	  0.096607
  0.041212	  0.054911	 -0.002547	 -0.065282	 -0.058536	  0.021925	  0.081722	  0.006314	  0.080763	  0.061761	 -0.039433	  0.106733	  0.079189
  0.035849	 -0.005280	  0.032788	 -0.089100	 -0.048820	  0.007213	  0.037600	  0.013181	  0.112922	  0.059768	 -0.017570	  0.067389	  0.081672
  0.013626	 -0.015758	  0.059707	 -0.071318	 -0.051240	 -0.021575	  0.044207	  0.008850	  0.102841	  0.065926	  0.032204	  0.045112	  0.082575
  0.015358	  0.021367	  0.048670	 -0.067342	 -0.021508	 -0.026158	  0.056678	  0.029379	  0.112540	  0.035264	  0.063226	  0.057375	  0.125668
 -0.009588	  0.002420	  0.024779	 -0.063786	  0.000355	 -0.023990	  0.011527	  0.059666	  0.095035	  0.033242	  0.066153	  0.068486	  0.130794
 -0.016687	  0.009921	  0.034719	 -0.047127	 -0.021391	 -0.023955	 -0.017679	  0.061866	  0.093434	  0.040032	  0.063331	  0.078483	  0.167243
 -0.026179	  0.015765	  0.031471	 -0.042853	 -0.000515	 -0.014052	 -0.000552	  0.059289	  0.096133	  0.046847	  0.053718	  0.110910	  0.237937
  0.000500	  0.006770	  0.007297	 -0.040666	  0.035917	 -0.053306	  0.012149	  0.034247	  0.093556	  0.077043	  0.075906	  0.149526	  0.306659
 -0.009683	 -0.025861	  0.043098	 -0.037828	  0.026951	 -0.030469	  0.017195	  0.002852	  0.110640	  0.080860	  0.137753	  0.147336	  0.308624
 -0.015285	 -0.052853	  0.031677	 -0.046240	  0.016062	 -0.036219	  0.005948	 -0.008187	  0.084405	  0.102054	  0.220504	  0.192089	  0.315737
 -0.006808	 -0.057859	  0.016744	 -0.075560	  0.000779	 -0.033072	 -0.034189	  0.005899	  0.096300	  0.131902	  0.239090	  0.259848	  0.314525
 -0.016372	 -0.046888	 -0.009506	 -0.090680	  0.003175	 -0.004884	 -0.057717	  0.029170	  0.099366	  0.189478	  0.279645	  0.332427	  0.292063
 -0.015943	 -0.047677	  0.034819	 -0.099603	 -0.006861	  0.002351	 -0.050725	  0.060249	  0.127931	  0.229489	  0.326875	  0.311965	  0.287943
 -0.012623	 -0.073731	  0.033511	 -0.100442	 -0.026615	 -0.004892	 -0.011590	  0.093597	  0.153712	  0.225103	  0.349553	  0.229732	  0.216105
 -0.012566	 -0.113387	  0.066836	 -0.099045	 -0.027914	 -0.016556	  0.019325	  0.107559	  0.230073	  0.224741	  0.354832	  0.158419	  0.102338
 -0.025541	 -0.120789	  0.081955	 -0.112890	 -0.021101	  0.033510	  0.062953	  0.144723	  0.222999	  0.226444	  0.276051	  0.061434	  0.025655
 -0.029622	 -0.120340	  0.075248	 -0.105566	 -0.005524	  0.092285	  0.090961	  0.130718	  0.188235	  0.187484	  0.191195	 -0.027355	 -0.034161
 -0.037795	 -0.114288	  0.086090	 -0.105520	 -0.009762	  0.089076	  0.116964	  0.129139	  0.166000	  0.119177	  0.099397	 -0.071767	 -0.089895
 -0.030908	 -0.074155	  0.057074	 -0.090395	  0.002360	  0.102269	  0.135652	  0.117668	  0.110001	  0.072613	  0.010851	 -0.130619	 -0.130799
 -0.046742	 -0.085400	  0.041855	 -0.096244	  0.006189	  0.113502	  0.136738	  0.080176	  0.080620	  0.011403	 -0.066885	 -0.183939	 -0.153872
 -0.054607	 -0.069828	  0.071795	 -0.139362	  0.005430	  0.117341	  0.110412	  0.068098	  0.033493	 -0.070415	 -0.128795	 -0.235050	 -0.112499
 -0.056692	 -0.075379	  0.065340	 -0.117151	 -0.010419	  0.105347	  0.059314	  0.060934	 -0.011032	 -0.114748	 -0.157923	 -0.221789	 -0.052668
 -0.043162	 -0.071517	  0.036476	 -0.084556	  0.022195	  0.098319	  0.006378	  0.028058	 -0.049565	 -0.141691	 -0.212481	 -0.201412	  0.027891
 -0.048354	 -0.038012	  0.065542	 -0.068417	  0.035110	  0.073287	 -0.024520	 -0.038023	 -0.096643	 -0.129542	 -0.205397	 -0.169872	  0.076142
 -0.059783	 -0.049774	  0.072656	 -0.051696	  0.047398	  0.031495	 -0.041074	 -0.082254	 -0.166962	 -0.106533	 -0.124092	 -0.027167	  0.173387
 -0.062814	 -0.052842	  0.075233	 -0.052633	  0.063090	 -0.001466	 -0.032887	 -0.114987	 -0.161169	 -0.076012	 -0.018267	  0.107732	  0.241126
 -0.065224	 -0.061151	  0.083050	 -0.044302	  0.042470	  0.008452	 -0.041381	 -0.099045	 -0.115664	 -0.023707	  0.093567	  0.223574	  0.315906
 -0.080976	 -0.067743	  0.085863	 -0.040615	  0.044426	  0.018371	 -0.059653	 -0.053542	 -0.027449	  0.058056	  0.233435	  0.313225	  0.358400
 -0.085546	 -0.090748	  0.110124	 -0.044292	  0.022492	  0.017165	 -0.071489	 -0.009565	  0.020327	  0.148151	  0.335887	  0.336271	  0.414882
 -0.078346	 -0.070760	  0.127122	 -0.013778	 -0.008228	  0.019341	 -0.082474	  0.060707	  0.102157	  0.223650	  0.407896	  0.389119	  0.403993
 -0.078159	 -0.058903	  0.132294	 -0.032902	 -0.008746	  0.031340	 -0.074735	  0.128917	  0.178810	  0.254309	  0.416302	  0.388713	  0.310323
 -0.060143	 -0.083962	  0.119870	 -0.054944	  0.010665	  0.035643	 -0.036025	  0.145974	  0.193763	  0.322472	  0.431142	  0.292686	  0.220518
 -0.053769	 -0.064450	  0.109113	 -0.074431	 -0.003960	  0.013133	  0.011936	  0.199433	  0.203975	  0.342672	  0.366774	  0.190261	  0.113517
 -0.042819	 -0.066905	  0.091621	 -0.113175	  0.002057	 -0.009205	  0.076978	  0.209345	  0.202863	  0.332129	  0.287023	  0.085289	  0.051485
 -0.048005	 -0.067090	  0.084588	 -0.119035	  0.002511	  0.005627	  0.116968	  0.231985	  0.227911	  0.327702	  0.190992	  0.024524	 -0.031009
 -0.064593	 -0.042339	  0.114687	 -0.090980	 -0.004600	  0.056712	  0.144133	  0.239941	  0.231501	  0.251934	  0.078942	 -0.061678	 -0.117191
 -0.088718	 -0.031151	  0.113937	 -0.067924	  0.000428	  0.101829	  0.158524	  0.240311	  0.209602	  0.174355	  0.020427	 -0.148678	 -0.229749
 -0.102524	 -0.032686	  0.098251	 -0.079193	  0.004422	  0.129195	  0.186956	  0.227752	  0.184954	  0.116095	 -0.042229	 -0.217090	 -0.302577
 -0.049650	 -0.004055	  0.115348	 -0.074997	  0.038760	  0.136670	  0.184379	  0.174106	  0.101304	  0.025208	 -0.121767	 -0.244699	 -0.310587
 -0.016068	 -0.030914	  0.083003	 -0.061165	  0.075905	  0.115395	  0.165121	  0.120781	  0.061830	 -0.046985	 -0.171667	 -0.227989	 -0.252995
 -0.005779	 -0.060172	  0.078689	 -0.043574	  0.085554	  0.078350	  0.145211	  0.091922	  0.055512	 -0.123876	 -0.195476	 -0.167435	 -0.141642
 -0.042291	 -0.043051	  0.065476	 -0.072534	  0.089162	  0.037053	  0.124128	  0.093661	 -0.024293	 -0.171417	 -0.155767	 -0.095332	 -0.018041
 -0.073218	 -0.010628	  0.065462	 -0.079142	  0.106157	  0.043784	  0.095031	  0.087193	 -0.084171	 -0.157696	 -0.061156	 -0.014253	  0.077109
 -0.098731	  0.021431	  0.066197	 -0.110561	  0.105619	  0.034074	  0.115221	  0.053192	 -0.129224	 -0.099687	 -0.034524	  0.090119	  0.136564
 -0.107560	  0.025397	  0.072338	 -0.075662	  0.092600	  0.056187	  0.111269	  0.026277	 -0.160144	 -0.063687	 -0.018763	  0.167945	  0.197395
 -0.086088	  0.031258	  0.079512	 -0.074781	  0.046862	  0.057175	  0.059714	  0.011095	 -0.136073	 -0.011869	  0.042146	  0.226184	  0.207564
 -0.072949	  0.016332	  0.084536	 -0.075422	  0.045977	  0.043130	  0.022625	  0.018665	 -0.092263	  0.054936	  0.108900	  0.262621	  0.200232
 -0.045848	  0.004625	  0.084289	 -0.047622	  0.043917	  0.000489	  0.074525	  0.001452	 -0.043726	  0.084405	  0.170693	  0.254064	  0.176236
 -0.025172	  0.017372	  0.086739	 -0.033091	  0.070937	 -0.001041	  0.054629	 -0.012869	 -0.005084	  0.117713	  0.215657	  0.206623	  0.110313
 -0.042150	 -0.016224	  0.097615	 -0.030283	  0.071700	  0.032350	  0.030752	 -0.007911	  0.038891	  0.140467	  0.219041	  0.149034	  0.046837
 -0.050887	 -0.042063	  0.084575	 -0.040514	  0.027873	  0.031444	  0.024393	 -0.003527	  0.079936	  0.142329	  0.207013	  0.102624	 -0.015819
 -0.073698	 -0.050412	  0.083565	 -0.030035	  0.022063	  0.026057	  0.034373	  0.023606	  0.078702	  0.165380	  0.151497	  0.028847	 -0.073730
 -0.100703	 -0.074416	  0.098566	 -0.030165	  0.014969	  0.005501	  0.010639	  0.049720	  0.073772	  0.122308	  0.088596	 -0.027243	 -0.138509
 -0.099304	 -0.045764	  0.068337	 -0.036902	  0.013082	  0.019056	 -0.002682	  0.070969	  0.072391	  0.096408	  0.030677	 -0.077011	 -0.144441
 -0.067515	 -0.045380	  0.027856	 -0.036263	  0.047081	  0.042614	  0.028729	  0.078593	  0.050481	  0.090215	 -0.003723	 -0.116071	 -0.164116
 -0.050962	 -0.048095	  0.032910	 -0.025085	  0.025934	  0.051167	  0.052448	  0.076098	  0.049297	  0.052750	 -0.047061	 -0.134569	 -0.198975
 -0.045708	 -0.033519	  0.043058	 -0.021569	 -0.005533	  0.067519	  0.053119	  0.055392	  0.031068	  0.022258	 -0.089606	 -0.116675	 -0.205843
 -0.057131	 -0.003295	  0.043291	 -0.022583	  0.007405	  0.089286	  0.028277	  0.032061	  0.014128	 -0.014064	 -0.114808	 -0.164234	 -0.180500
 -0.074850	 -0.031237	  0.055377	 -0.022432	  0.005362	  0.080805	  0.024272	  0.001556	  0.034432	 -0.049775	 -0.134638	 -0.180275	 -0.174018
 -0.054219	 -0.066641	  0.045792	 -0.039023	  0.007575	  0.101339	  0.014138	  0.018822	  0.022003	 -0.072331	 -0.121963	 -0.162870	 -0.147413
 -0.052895	 -0.075524	  0.061761	 -0.050500	  0.025194	  0.083869	  0.040186	  0.017666	 -0.029532	 -0.076591	 -0.098556	 -0.116364	 -0.103877
 -0.061853	 -0.094600	  0.062021	 -0.071176	  0.005580	  0.049880	  0.033788	  0.004657	 -0.081153	 -0.076542	 -0.057481	 -0.075895	 -0.037953
 -0.050459	 -0.039141	  0.056409	 -0.083176	 -0.011551	  0.045506	  0.002271	 -0.031207	 -0.125164	 -0.043691	 -0.019703	 -0.062135	  0.022967
 -0.062849	 -0.016579	  0.058512	 -0.051181	 -0.003872	  0.030637	 -0.026023	 -0.035392	 -0.126572	 -0.042405	 -0.052452	 -0.011922	  0.056397
 -0.058261	  0.002402	  0.077317	 -0.057660	 -0.005299	  0.019725	 -0.057853	 -0.030696	 -0.083208	 -0.040664	 -0.037915	  0.008947	  0.077571
 -0.023132	  0.005174	  0.058348	 -0.064467	  0.013054	  0.039320	 -0.034965	 -0.029186	 -0.041871	  0.016188	 -0.003086	  0.051519	  0.130040
 -0.020968	  0.011898	  0.019288	 -0.065612	  0.026642	  0.057871	 -0.010490	 -0.056043	 -0.041849	  0.043899	  0.029074	  0.142856	  0.189229
 -0.031529	  0.011692	 -0.008887	 -0.069542	 -0.010852	  0.084064	 -0.023625	 -0.032828	 -0.039950	  0.053686	  0.075915	  0.158828	  0.242753
  0.001958	 -0.037153	 -0.025959	 -0.061154	 -0.001571	  0.093821	 -0.048284	 -0.020792	  0.001901	  0.066083	  0.126220	  0.174261	  0.247895
 -0.016350	 -0.060615	 -0.049177	 -0.070632	  0.048352	  0.078471	 -0.028359	 -0.003276	  0.026946	  0.118074	  0.176492	  0.246812	  0.267098
 -0.045753	 -0.079731	 -0.079014	 -0.056754	  0.048144	  0.059517	  0.025723	  0.019324	  0.060667	  0.222182	  0.233155	  0.230975	  0.284824
 -0.023365	 -0.097959	 -0.081339	 -0.069208	 -0.013608	  0.063169	  0.072718	  0.035109	  0.099246	  0.254458	  0.281293	  0.220842	  0.247472
 -0.020163	 -0.084619	 -0.103435	 -0.039750	 -0.041792	  0.023207	  0.092717	  0.062770	  0.124059	  0.207094	  0.294149	  0.196776	  0.195322
 -0.023550	 -0.074830	 -0.076727	 -0.028610	 -0.061773	  0.034022	  0.118500	  0.078130	  0.148482	  0.211412	  0.271707	  0.173041	  0.126802
  0.002722	 -0.055341	 -0.060194	 -0.034580	 -0.062233	  0.057747	  0.104925	  0.098235	  0.182170	  0.232970	  0.242153	  0.106887	  0.089082
 -0.023343	 -0.072346	 -0.064677	 -0.025322	 -0.044012	  0.070024	  0.122542	  0.101798	  0.175209	  0.223572	  0.187734	  0.054740	  0.093546
 -0.027191	 -0.069109	 -0.033871	 -0.027273	 -0.017418	  0.107219	  0.124073	  0.116841	  0.147739	  0.177611	  0.139350	  0.005844	  0.071905
 -0.019089	 -0.071100	 -0.006880	 -0.044769	  0.008716	  0.136433	  0.122896	  0.091360	  0.102085	  0.122201	  0.107787	 -0.021648	  0.023664
 -0.012974	 -0.075127	 -0.015326	  0.001233	  0.023178	  0.124993	  0.094676	  0.100652	  0.049373	  0.040723	  0.065546	 -0.029759	 -0.013137
  0.028422	 -0.073553	 -0.012107	  0.029972	  0.045319	  0.117997	  0.084502	  0.074706	  0.035902	  0.003923	  0.086232	 -0.049167	 -0.004290
  0.019555	 -0.042157	  0.014942	  0.017653	  0.071813	  0.098616	  0.065839	  0.031572	  0.016991	  0.001224	  0.093326	 -0.082149	 -0.026183
 -0.030267	 -0.011486	  0.019122	  0.001764	  0.073022	  0.124800	  0.062321	  0.038005	 -0.004560	 -0.016437	  0.048977	 -0.102025	 -0.022912
 -0.010559	 -0.009374	 -0.010584	  0.006050	  0.040865	  0.121107	  0.020566	 -0.017857	 -0.022646	 -0.063162	  0.032999	 -0.110835	 -0.026492
 -0.021704	 -0.002660	 -0.003395	  0.015307	  0.064104	  0.108122	 -0.003328	 -0.033982	 -0.017175	 -0.097092	  0.042694	 -0.114638	 -0.011764
 -0.051863	 -0.016309	  0.022344	 -0.007514	  0.079333	  0.158246	 -0.006414	  0.013640	 -0.013908	 -0.084243	  0.038676	 -0.076449	  0.018402
 -0.082933	 -0.019363	  0.035890	 -0.032280	  0.043984	  0.136071	 -0.009742	 -0.017348	 -0.017533	 -0.062091	  0.041807	 -0.040741	  0.043015
 -0.038783	 -0.045804	  0.057498	 -0.023759	  0.016513	  0.087277	 -0.004121	 -0.048500	 -0.012446	 -0.040380	  0.065652	  0.034173	  0.096040
 -0.055445	 -0.051209	  0.049115	 -0.005182	  0.010757	  0.094956	  0.009659	 -0.067560	  0.007773	 -0.009314	  0.096769	  0.074496	  0.164095
 -0.051104	 -0.059766	  0.028822	 -0.009272	  0.025780	  0.093879	  0.043984	 -0.060680	  0.018317	  0.038377	  0.128271	  0.137779	  0.178483
 -0.054877	 -0.058049	  0.020113	 -0.002473	  0.018730	  0.087677	  0.054407	  0.001051	  0.054410	  0.090554	  0.170711	  0.162218	  0.192187
 -0.046025	 -0.041742	  0.022140	  0.022847	  0.035890	  0.052362	  0.072127	  0.000312	  0.081032	  0.113901	  0.167179	  0.165921	  0.209700
 -0.017715	 -0.034577	  0.021455	 -0.010757	  0.037504	  0.033610	  0.069386	 -0.010508	  0.108798	  0.116126	  0.181314	  0.135786	  0.144745
 -0.019354	 -0.011117	  0.006842	 -0.037371	  0.005729	  0.029056	  0.055603	 -0.028807	  0.127569	  0.114018	  0.181527	  0.080086	  0.088082
 -0.026077	  0.003384	  0.017210	 -0.061932	 -0.012203	  0.016419	  0.022196	  0.002447	  0.150815	  0.095274	  0.179962	  0.101126	  0.038656
 -0.037983	  0.000280	  0.010017	 -0.094401	 -0.014150	  0.014501	  0.022588	  0.043335	  0.175543	  0.083599	  0.190291	  0.121012	  0.036380
 -0.049082	  0.050198	 -0.009471	 -0.127312	  0.051109	  0.015105	  0.038916	  0.057232	  0.180820	  0.085074	  0.162385	  0.107108	  0.009247
 -0.036762	  0.056579	 -0.007886	 -0.147683	  0.057080	  0.041605	  0.074875	  0.068477	  0.152807	  0.079609	  0.148627	  0.085091	 -0.003742
 -0.027498	  0.029556	  0.017927	 -0.114402	  0.063577	  0.061776	  0.096792	  0.060219	  0.111086	  0.084796	  0.142311	  0.033541	 -0.064821
 -0.034126	  0.009220	  0.036004	 -0.072060	  0.037943	  0.079237	  0.071972	  0.044010	  0.027431	  0.073332	  0.074858	 -0.061047	 -0.154534
 -0.056516	 -0.006032	  0.068445	 -0.053585	  0.029798	  0.058025	  0.057938	  0.057505	 -0.004574	  0.028696	  0.001758	 -0.112196	 -0.171805
 -0.050401	  0.022783	  0.057487	 -0.059229	  0.039901	  0.019039	  0.064172	  0.038131	  0.040311	 -0.016994	 -0.011345	 -0.109491	 -0.172961
 -0.034851	  0.036178	  0.032679	 -0.058696	  0.046117	  0.044202	  0.047046	  0.014594	  0.071316	 -0.051020	 -0.018672	 -0.135244	 -0.158402
 -0.048027	  0.040335	  0.024314	 -0.041905	  0.056317	  0.070711	  0.047607	  0.053143	  0.096978	 -0.057254	 -0.014464	 -0.117244	 -0.198091
 -0.023032	 -0.013332	  0.028135	 -0.014594	  0.049105	  0.072060	  0.031678	  0.111148	  0.077818	 -0.079630	 -0.062725	 -0.111785	 -0.211883
 -0.036012	 -0.002662	  0.048355	  0.011107	  0.028630	  0.065953	  0.014256	  0.097096	  0.107879	 -0.102178	 -0.071157	 -0.123492	 -0.253743
 -0.003579	 -0.006316	  0.066782	  0.023228	  0.009737	  0.024639	  0.008225	  0.054614	  0.129131	 -0.141510	 -0.079784	 -0.157502	 -0.282003
 -0.018920	 -0.000294	  0.051958	 -0.002654	  0.026473	  0.007170	  0.008770	  0.056748	  0.121036	 -0.163386	 -0.108493	 -0.183517	 -0.313974
 -0.036595	  0.008587	  0.033230	  0.010482	  0.001809	 -0.017700	  0.017581	  0.070310	  0.101796	 -0.181505	 -0.157090	 -0.183004	 -0.319839
 -0.026996	 -0.024696	  0.014077	  0.020117	  0.013928	  0.003276	  0.070533	  0.071482	  0.073142	 -0.231400	 -0.187978	 -0.223269	 -0.340402
 -0.021278	 -0.008214	  0.012242	  0.008755	 -0.018396	  0.030629	  0.106386	  0.025817	  0.055181	 -0.256392	 -0.220264	 -0.230603	 -0.352918
  0.006824	 -0.008858	  0.036544	  0.000719	 -0.056991	  0.030380	  0.095202	  0.008697	  0.027321	 -0.268283	 -0.200433	 -0.226435	 -0.377894
  0.017378	  0.023196	  0.050885	 -0.023546	 -0.046462	  0.052913	  0.073654	  0.016799	 -0.020905	 -0.275693	 -0.170218	 -0.230980	 -0.406672
  0.013303	  0.057277	  0.064489	 -0.001876	 -0.013975	  0.047985	  0.063486	  0.019304	 -0.072829	 -0.292443	 -0.154540	 -0.210515	 -0.426603
  0.004111	  0.064985	  0.045933	 -0.005453	 -0.044708	  0.031904	  0.089994	  0.011638	 -0.111998	 -0.276916	 -0.169908	 -0.223660	 -0.423811
  0.006213	  0.070356	  0.026988	 -0.026077	 -0.040777	  0.015361	  0.054457	  0.020499	 -0.102192	 -0.275685	 -0.183465	 -0.252031	 -0.393685
  0.020506	  0.023933	  0.064471	 -0.032463	 -0.002364	  0.018291	  0.042682	 -0.005522	 -0.132548	 -0.236247	 -0.160004	 -0.302104	 -0.366910
 -0.001216	  0.005330	  0.040411	 -0.032855	  0.022942	 -0.000963	  0.047833	 -0.051535	 -0.156350	 -0.222562	 -0.144609	 -0.309633	 -0.335336
  0.017608	  0.006501	 -0.003982	 -0.024014	  0.019793	  0.005911	  0.015855	 -0.099778	 -0.149617	 -0.226029	 -0.130362	 -0.244741	 -0.319398
  0.030510	  0.028895	  0.013938	 -0.048915	  0.051250	  0.004625	 -0.015931	 -0.105253	 -0.184195	 -0.185835	 -0.117145	 -0.243789	 -0.316108
  0.011126	  0.030509	  0.015201	 -0.067125	  0.079157	  0.013736	 -0.021988	 -0.102198	 -0.224889	 -0.209331	 -0.107021	 -0.206030	 -0.299734
  0.009523	  0.010488	 -0.002499	 -0.055431	  0.053067	  0.009277	 -0.040230	 -0.109212	 -0.214498	 -0.188089	 -0.125942	 -0.162831	 -0.282463
  0.016454	  0.015919	  0.000443	 -0.037632	  0.032060	 -0.003502	 -0.087317	 -0.079913	 -0.167414	 -0.162557	 -0.169496	 -0.157061	 -0.300105
  0.027036	  0.058678	  0.042283	 -0.029813	  0.019412	  0.020323	 -0.129258	 -0.039107	 -0.127743	 -0.139712	 -0.177967	 -0.146670	 -0.324259
  0.047630	  0.028623	  0.069071	 -0.039376	  0.040155	  0.026523	 -0.146212	  0.000821	 -0.121334	 -0.143783	 -0.124010	 -0.150805	 -0.317313
  0.007426	  0.024447	  0.078356	 -0.037722	  0.067558	  0.026596	 -0.106973	  0.041904	 -0.111311	 -0.164015	 -0.151724	 -0.157422	 -0.275834
 -0.059992	  0.008654	  0.066560	 -0.024524	  0.078594	  0.021903	 -0.059349	  0.046376	 -0.103811	 -0.206856	 -0.162290	 -0.182773	 -0.252359
 -0.044554	  0.022701	  0.092334	 -0.041187	  0.080402	  0.004118	 -0.042033	  0.073292	 -0.094388	 -0.202985	 -0.132390	 -0.188084	 -0.251843
 -0.029691	  0.050983	  0.080840	 -0.048779	  0.092090	  0.005283	 -0.029999	  0.086131	 -0.085184	 -0.197947	 -0.082731	 -0.181970	 -0.253752
 -0.020450	  0.074571	  0.058474	 -0.022624	  0.063856	  0.013595	  0.006455	  0.046634	 -0.071506	 -0.179582	 -0.081223	 -0.151420	 -0.269457
 -0.026838	  0.071988	  0.080877	 -0.017397	  0.073608	  0.017300	 -0.002803	  0.054251	 -0.061910	 -0.177853	 -0.076700	 -0.143762	 -0.265878
 -0.030904	  0.068706	  0.084852	 -0.063323	  0.081733	  0.029806	 -0.020359	  0.050942	 -0.080559	 -0.220487	 -0.065733	 -0.158860	 -0.218971
 -0.053467	  0.057518	  0.082180	 -0.083957	  0.072055	  0.039215	 -0.019720	  0.055852	 -0.055478	 -0.239857	 -0.090486	 -0.111335	 -0.166951
 -0.045994	  0.057486	  0.093722	 -0.084549	  0.029671	  0.005412	 -0.023767	  0.051534	 -0.058240	 -0.219264	 -0.065487	 -0.077434	 -0.139898
 -0.005714	  0.055748	  0.097997	 -0.044700	 -0.002095	  0.004599	 -0.031320	  0.022410	 -0.090668	 -0.186885	 -0.046810	 -0.039824	 -0.125025
  0.012658	  0.065036	  0.089897	 -0.025495	  0.021291	  0.004236	 -0.021179	  0.001994	 -0.058345	 -0.149125	 -0.029216	 -0.021498	 -0.061097
  0.027954	  0.062726	  0.079932	 -0.057774	  0.061414	 -0.011454	 -0.000540	 -0.020322	 -0.061026	 -0.094010	  0.001713	 -0.003733	 -0.044680
  0.036143	  0.058851	  0.095312	 -0.072730	  0.053055	 -0.002110	 -0.008708	 -0.009634	 -0.065601	 -0.087174	  0.018970	  0.061728	 -0.058387
  0.056415	  0.054746	  0.088088	 -0.086053	  0.061961	  0.014171	 -0.001421	 -0.005291	 -0.039710	 -0.094764	  0.048411	  0.086769	 -0.064236
  0.044542	  0.071647	  0.077212	 -0.107027	  0.086280	  0.019597	 -0.011246	 -0.013705	 -0.031041	 -0.093990	  0.056934	  0.113749	 -0.048136
  0.036080	  0.072643	  0.091877	 -0.067234	  0.072212	  0.034282	  0.002693	 -0.029274	 -0.022666	 -0.065154	  0.057203	  0.098789	  0.000366
  0.013168	  0.043641	  0.098550	 -0.041526	  0.076318	 -0.000123	 -0.014905	 -0.037112	 -0.046869	 -0.045089	  0.066368	  0.107946	  0.029466
  0.009664	  0.056049	  0.077063	 -0.033334	  0.055415	 -0.000048	 -0.014237	 -0.052877	 -0.078546	 -0.010438	  0.053122	  0.118318	  0.005792
  0.044917	  0.020817	  0.083758	  0.009214	  0.042211	  0.031967	 -0.047308	 -0.024334	 -0.057575	  0.010512	  0.075861	  0.148470	 -0.002972
  0.090312	  0.039130	  0.067131	  0.032162	  0.060203	  0.061884	 -0.054369	 -0.009544	 -0.059928	 -0.000828	  0.133464	  0.180671	 -0.035387
  0.072896	  0.025699	  0.076270	  0.052108	  0.047322	  0.060934	 -0.000588	 -0.043048	 -0.066667	  0.013037	  0.119790	  0.151638	 -0.011903
  0.071620	  0.007224	  0.079294	  0.028829	  0.022128	  0.023047	  0.027860	 -0.010573	 -0.050285	  0.007253	  0.121677	  0.130206	  0.007489
  0.078272	  0.000829	  0.085062	  0.022699	  0.017970	  0.038155	  0.008466	  0.021953	 -0.042061	 -0.016641	  0.125333	  0.116179	  0.001595
  0.122529	  0.025837	  0.060993	  0.026279	  0.029337	  0.004988	 -0.024023	  0.004887	  0.006689	 -0.017388	  0.122562	  0.088764	 -0.022504
  0.119935	  0.037235	  0.073375	  0.003161	  0.019080	 -0.006388	 -0.051043	  0.010484	  0.031041	 -0.019530	  0.118399	  0.060270	  0.011899
  0.111355	  0.024621	  0.079338	 -0.020157	 -0.006306	 -0.001900	 -0.060296	  0.035015	  0.029170	 -0.017120	  0.082861	  0.040896	  0.020052
  0.074021	 -0.016065	  0.090774	 -0.013999	  0.004213	  0.024588	 -0.057906	  0.027418	  0.016168	 -0.019174	  0.110736	  0.024724	  0.008646
  0.072270	 -0.074125	  0.081553	  0.001612	  0.020375	  0.035471	 -0.080932	  0.032466	 -0.006398	 -0.013378	  0.137435	  0.033661	 -0.007745
  0.090762	 -0.083774	  0.064755	 -0.002850	  0.035647	  0.033449	 -0.067430	  0.045872	  0.007153	  0.003323	  0.131800	  0.039782	 -0.024326
  0.099136	 -0.035345	  0.060911	  0.018683	  0.000369	  0.051149	 -0.058196	  0.048037	 -0.004426	  0.004413	  0.136337	  0.026554	 -0.027839
  0.101456	 -0.028896	  0.044832	  0.023344	 -0.016028	  0.045311	 -0.060303	  0.036727	 -0.037491	  0.024907	  0.100715	  0.045087	 -0.011484
  0.093888	 -0.011548	  0.052067	  0.003724	 -0.016880	  0.027776	 -0.056825	  0.038916	 -0.056777	  0.008172	  0.111829	  0.055974	 -0.016505
  0.088967	 -0.025551	  0.071750	 -0.009524	 -0.041290	  0.019200	 -0.016464	  0.029401	 -0.032132	  0.022559	  0.083815	  0.035125	 -0.024433
  0.076108	 -0.002571	  0.073747	 -0.025882	 -0.019701	  0.023177	 -0.046679	  0.008148	  0.009200	  0.054541	  0.065508	  0.032274	  0.023489
  0.041608	 -0.003452	  0.062306	 -0.034326	  0.014521	  0.048652	 -0.073483	  0.005334	 -0.009325	  0.037680	  0.039011	  0.041588	  0.003494
  0.055654	  0.026441	  0.050367	 -0.060468	  0.005622	  0.065428	 -0.038562	  0.006144	 -0.042643	  0.042551	  0.022463	  0.031621	 -0.005446
  0.049852	  0.049877	  0.041989	 -0.067787	  0.026092	  0.085520	 -0.025484	  0.007067	 -0.054276	  0.032029	  0.016638	  0.014735	  0.017221
  0.043948	  0.001243	  0.059410	 -0.075012	  0.031392	  0.091372	 -0.026102	 -0.002537	 -0.068695	  0.028101	  0.023086	  0.001319	  0.029742
  0.055316	 -0.025536	  0.053401	 -0.052832	  0.028967	  0.051413	 -0.015575	 -0.007186	 -0.053492	 -0.004036	  0.036642	  0.016786	  0.012215
  0.066157	 -0.032048	  0.021191	 -0.048465	  0.020464	  0.022284	 -0.019233	  0.011857	 -0.085715	 -0.027562	 -0.017237	  0.022268	 -0.006609
  0.085192	 -0.058097	  0.041506	 -0.061589	  0.002219	  0.044147	 -0.019526	  0.033449	 -0.109359	 -0.020165	 -0.007472	  0.034569	 -0.014143
  0.112417	 -0.069901	  0.085221	 -0.037611	 -0.020099	  0.062614	 -0.027823	  0.046081	 -0.138518	  0.039018	  0.003832	 -0.002653	 -0.033351
  0.124134	 -0.057437	  0.074143	 -0.029051	 -0.020971	  0.056479	 -0.031267	  0.048863	 -0.139129	  0.045800	  0.009989	 -0.004468	 -0.052844
  0.112622	 -0.040940	  0.061302	 -0.034377	 -0.002812	  0.044690	 -0.037810	  0.030638	 -0.091439	  0.022506	  0.001631	  0.011963	 -0.023033
  0.084278	 -0.051533	  0.061072	 -0.035072	  0.032519	  0.004717	 -0.060120	  0.009770	 -0.063218	  0.011274	  0.012865	 -0.008384	 -0.010048
  0.042531	 -0.045157	  0.035219	 -0.052626	  0.046845	 -0.003792	 -0.049204	  0.046015	 -0.033917	  0.023238	  0.006073	 -0.013074	 -0.035104
  0.056797	 -0.028707	  0.026912	 -0.056187	  0.084367	  0.009627	 -0.031001	  0.089435	 -0.055512	  0.035343	 -0.024631	  0.008559	 -0.046606
  0.056818	 -0.051276	  0.019324	 -0.085833	  0.109197	  0.029002	 -0.026906	  0.071818	 -0.074200	  0.049681	  0.002013	  0.011169	 -0.081915
  0.099868	 -0.074348	  0.008007	 -0.052576	  0.085024	  0.036813	 -0.059367	  0.019675	 -0.047154	  0.060256	  0.030581	 -0.022103	 -0.097516
  0.116739	 -0.075068	 -0.016674	 -0.039433	  0.077951	  0.042824	 -0.068437	 -0.003613	 -0.040472	  0.062993	  0.010093	 -0.019463	 -0.101494
  0.111266	 -0.064690	 -0.024970	 -0.035948	  0.067092	  0.054909	 -0.060267	  0.008666	 -0.022198	  0.036696	 -0.019106	 -0.016372	 -0.057435
  0.094395	 -0.060304	  0.016059	 -0.034082	  0.069488	  0.033443	 -0.033794	  0.043100	 -0.013514	 -0.025685	 -0.029290	 -0.011182	 -0.048286
  0.065221	 -0.055578	  0.016854	 -0.031444	  0.054707	  0.050558	 -0.014956	  0.026830	 -0.005636	 -0.021277	  0.000450	 -0.020267	 -0.054349
  0.069965	 -0.043029	  0.021656	 -0.032151	  0.060314	  0.082066	 -0.015368	 -0.015291	 -0.028060	 -0.020797	  0.028757	 -0.013394	 -0.062774
  0.072398	 -0.017543	  0.024684	 -0.076702	  0.096137	  0.066627	 -0.010676	 -0.019778	 -0.056637	 -0.036012	  0.022067	  0.023017	 -0.047989
  0.092178	 -0.023523	  0.059825	 -0.081827	  0.099376	  0.093106	  0.019270	  0.027751	 -0.032433	 -0.025796	 -0.027803	  0.001418	 -0.029996
  0.053887	 -0.003537	  0.059673	 -0.100744	  0.093964	  0.050038	  0.023742	  0.027331	 -0.017271	 -0.001960	 -0.020913	 -0.017737	 -0.057787
  0.047526	 -0.034810	  0.059074	 -0.074230	  0.035649	  0.020080	  0.004739	  0.010503	 -0.005877	  0.000490	 -0.048050	 -0.023516	 -0.058433
  0.073911	 -0.057577	  0.086578	 -0.049943	  0.006884	  0.017835	 -0.033238	  0.030252	  0.014040	  0.000410	 -0.062942	 -0.065336	 -0.038679
  0.090181	 -0.041389	  0.043853	 -0.053310	  0.006614	 -0.000034	 -0.029436	  0.037608	  0.023887	 -0.012764	 -0.051414	 -0.089240	 -0.060947
  0.099073	 -0.029096	  0.061640	 -0.044257	  0.011487	  0.005905	 -0.005000	  0.060969	  0.009675	 -0.033190	 -0.073288	 -0.109797	 -0.087925
  0.123587	 -0.012929	  0.057061	 -0.033553	  0.004791	  0.030519	  0.029977	  0.046247	  0.001519	  0.004708	 -0.042459	 -0.089106	 -0.085231
  0.127784	 -0.028546	  0.025616	 -0.024928	  0.005691	 -0.002441	  0.030770	  0.018849	  0.025278	  0.003285	 -0.009007	 -0.084593	 -0.095028
  0.002182	  0.049722	  0.009412	 -0.020979	  0.007377	  0.001076	 -0.001305	 -0.030004	 -0.001557	 -0.037429	 -0.045549	 -0.004626	  0.043693
 -0.000176	  0.042144	  0.036716	  0.002911	  0.017843	 -0.012201	 -0.018466	 -0.030178	 -0.017919	 -0.007696	 -0.052848	  0.022500	  0.058565
 -0.014467	  0.058898	  0.049896	 -0.001957	  0.012456	 -0.028222	 -0.004005	 -0.026135	 -0.063079	  0.011293	 -0.030093	  0.012590	  0.072613
 -0.028898	  0.067861	  0.032924	 -0.015783	 -0.011441	 -0.013928	  0.001416	 -0.012131	 -0.044404	  0.047894	 -0.010267	 -0.008642	  0.041007
 -0.003931	  0.049340	  0.025441	 -0.035437	  0.006165	 -0.028462	 -0.030338	 -0.007321	 -0.013974	  0.072421	 -0.003005	 -0.005535	  0.019973
  0.019272	  0.031623	  0.009304	 -0.009813	  0.040454	 -0.013038	 -0.009179	 -0.030423	  0.016485	  0.047078	  0.021672	  0.005392	  0.025144
  0.008204	  0.023840	 -0.027319	  0.032161	  0.015128	 -0.007687	 -0.001090	 -0.000209	  0.045190	  0.023190	  0.034813	  0.018286	  0.034895
 -0.010586	  0.024809	 -0.028961	  0.031025	  0.019181	  0.015766	  0.014117	  0.019330	  0.063268	  0.012599	  0.030992	  0.012214	  0.018978
  0.002742	 -0.026575	 -0.029238	  0.045027	  0.034122	  0.001858	  0.006192	  0.006557	  0.026905	 -0.017199	  0.019830	  0.032094	  0.005205
  0.031908	 -0.061209	 -0.026117	  0.033032	  0.008003	 -0.000025	  0.002420	 -0.033769	 -0.019631	 -0.018389	  0.018418	  0.037765	 -0.008064
  0.003400	 -0.065328	 -0.031104	  0.032165	 -0.021264	  0.028676	 -0.004392	 -0.009576	 -0.020857	 -0.006319	 -0.027056	  0.022693	 -0.028860
 -0.014265	 -0.070669	  0.015189	  0.043937	 -0.021559	  0.002085	 -0.005773	  0.009416	 -0.015825	 -0.026336	 -0.012092	  0.010972	 -0.004343
 -0.015554	 -0.047480	  0.028044	  0.017011	 -0.010065	  0.003143	  0.017717	 -0.021512	 -0.017682	 -0.030374	  0.024146	 -0.028333	 -0.062834
 -0.039245	 -0.011848	  0.036098	  0.009221	 -0.000072	  0.018747	 -0.014021	 -0.032989	 -0.020043	 -0.040589	  0.043115	 -0.008701	 -0.016580
 -0.005552	 -0.016389	  0.044089	 -0.011037	  0.023962	  0.029571	 -0.003831	 -0.025175	  0.021772	 -0.035806	  0.029468	 -0.010496	 -0.044809
  0.017559	 -0.000230	  0.015710	 -0.021964	  0.002100	  0.018976	 -0.017869	  0.035487	  0.027306	  0.011516	  0.007815	  0.002404	 -0.020094
  0.024702	 -0.009718	  0.004569	 -0.062783	 -0.019623	  0.012601	  0.002490	  0.049205	  0.009498	  0.015461	 -0.017627	 -0.024705	 -0.010093
 -0.004441	  0.000659	 -0.027305	 -0.056427	 -0.029974	  0.001054	  0.018469	  0.050446	 -0.006505	 -0.000198	 -0.008184	 -0.036123	 -0.041718
 -0.002296	 -0.011755	 -0.069249	 -0.018930	 -0.048411	 -0.000022	  0.024963	  0.055524	  0.007064	 -0.016675	 -0.004793	 -0.007439	 -0.026634
  0.029442	 -0.027693	 -0.068098	  0.008622	 -0.024384	 -0.029966	  0.022485	  0.033459	  0.023989	 -0.004443	 -0.018755	 -0.042311	 -0.056044
  0.059320	 -0.003887	 -0.055044	  0.039555	 -0.007433	 -0.025012	  0.020027	  0.047415	  0.083130	  0.001631	 -0.004986	 -0.032761	  0.006916
  0.056090	 -0.013037	 -0.033619	  0.010807	 -0.017693	 -0.056884	  0.026134	  0.046129	  0.060372	 -0.013686	 -0.031860	 -0.046327	  0.007286
  0.047809	 -0.019796	 -0.048444	  0.042917	 -0.043628	 -0.071157	  0.020129	  0.025950	  0.025831	 -0.014896	 -0.019111	 -0.022048	  0.053410
  0.021228	 -0.059179	 -0.089244	  0.071253	 -0.024648	 -0.029062	  0.013165	 -0.002782	  0.001627	 -0.036629	 -0.021374	 -0.037482	  0.011414
  0.033361	 -0.063439	 -0.072564	  0.071319	 -0.008595	  0.014231	  0.021977	 -0.033785	 -0.019625	 -0.015291	  0.016691	 -0.043541	  0.044651
  0.054234	 -0.062295	 -0.055585	  0.058443	 -0.022358	 -0.006440	  0.047387	 -0.025874	 -0.001124	  0.024691	  0.053980	 -0.051394	  0.053851
  0.033877	 -0.051763	 -0.046279	  0.056950	 -0.047496	 -0.029789	  0.060077	 -0.000417	 -0.030825	  0.009329	  0.048351	 -0.067897	 -0.002694
  0.054713	 -0.055276	 -0.022003	  0.045345	 -0.079377	 -0.039793	  0.049724	 -0.008744	 -0.036499	 -0.012961	  0.041612	 -0.064562	 -0.024749
  0.068235	 -0.081608	 -0.054717	  0.003596	 -0.088971	 -0.048118	  0.041941	 -0.005990	 -0.024214	 -0.017038	  0.047302	 -0.066833	 -0.082357
  0.079304	 -0.099802	 -0.091249	 -0.029431	 -0.076242	 -0.053761	  0.028180	  0.011228	  0.018585	  0.007837	  0.032026	 -0.029648	 -0.044324
  0.056123	 -0.075673	 -0.113819	 -0.017779	 -0.064192	 -0.033345	  0.034175	  0.007743	  0.016554	  0.021912	  0.018857	 -0.045647	 -0.098267
  0.063163	 -0.081464	 -0.106331	 -0.024174	 -0.061723	 -0.022846	  0.051225	 -0.002866	  0.027929	  0.026527	  0.077152	 -0.021554	 -0.032865
  0.063612	 -0.087192	 -0.144739	 -0.035619	 -0.074505	 -0.031493	  0.075489	  0.008619	  0.038469	 -0.003719	  0.077435	 -0.025394	 -0.035666
  0.031195	 -0.097007	 -0.153063	 -0.024007	 -0.058887	 -0.024334	  0.068300	  0.012962	  0.058067	 -0.030259	  0.070176	  0.003428	  0.057735
  0.006908	 -0.095670	 -0.132945	 -0.057706	 -0.067152	  0.007734	  0.045227	  0.013809	  0.063149	 -0.054896	  0.068014	 -0.022500	  0.057702
  0.047362	 -0.124056	 -0.123452	 -0.057071	 -0.059848	 -0.001587	  0.034304	 -0.005950	  0.041106	 -0.041043	  0.075558	 -0.051304	  0.067469
  0.055638	 -0.177772	 -0.103281	 -0.060257	 -0.029126	 -0.018001	  0.015850	 -0.034899	  0.023650	 -0.018135	  0.078203	 -0.074074	  0.069895
  0.037501	 -0.175410	 -0.077412	 -0.036270	 -0.040886	 -0.011361	  0.025574	 -0.021986	 -0.008193	 -0.023689	  0.092934	 -0.092333	 -0.000720
  0.059368	 -0.174397	 -0.088200	  0.009461	 -0.058548	 -0.005302	  0.025082	 -0.020101	 -0.052495	 -0.063727	  0.089239	 -0.096906	 -0.007978
  0.111906	 -0.172435	 -0.096681	 -0.003118	 -0.045634	  0.014498	  0.024103	  0.011523	 -0.080485	 -0.046337	  0.096715	 -0.153775	 -0.045660
  0.126901	 -0.184445	 -0.124998	 -0.025962	 -0.014389	 -0.007289	  0.047976	 -0.000250	 -0.066869	 -0.016433	  0.122709	 -0.128149	 -0.021344
  0.119464	 -0.143723	 -0.136628	 -0.036852	 -0.008808	 -0.008064	  0.015993	 -0.048178	 -0.037485	 -0.017384	  0.141479	 -0.158996	 -0.083346
  0.123673	 -0.124741	 -0.124947	 -0.017293	 -0.028415	  0.021057	 -0.002537	 -0.071022	  0.025452	 -0.016893	  0.124399	 -0.091953	 -0.053649
  0.112579	 -0.089073	 -0.123586	 -0.006888	 -0.060225	  0.065053	  0.025244	 -0.052913	  0.013485	 -0.036960	  0.093893	 -0.079032	 -0.060745
  0.116400	 -0.064874	 -0.130654	 -0.026033	 -0.069230	  0.062751	  0.013031	 -0.018192	 -0.002061	 -0.034659	  0.095900	 -0.047231	 -0.037279
  0.135207	 -0.049540	 -0.145490	 -0.032014	 -0.027926	  0.010914	 -0.006230	 -0.031883	 -0.037959	 -0.037708	  0.080064	 -0.001958	 -0.016048
  0.158607	 -0.055375	 -0.183602	 -0.032944	 -0.008274	  0.007476	  0.031083	 -0.030346	 -0.051935	 -0.036626	  0.090280	 -0.055872	  0.034429
  0.164717	 -0.110743	 -0.208974	 -0.035162	 -0.038461	  0.009613	  0.025975	 -0.052858	 -0.032964	 -0.049299	  0.076453	 -0.075022	  0.051985
  0.133593	 -0.120973	 -0.188038	 -0.052312	 -0.037421	  0.019661	  0.045412	 -0.067361	 -0.055401	 -0.058975	  0.094496	 -0.059191	  0.066250
  0.102300	 -0.070458	 -0.156100	 -0.038356	 -0.003690	  0.041080	  0.060005	 -0.091470	 -0.036863	 -0.032968	  0.102244	 -0.055599	  0.081487
  0.064596	 -0.041490	 -0.134482	 -0.033693	 -0.013270	  0.073110	  0.022209	 -0.098772	 -0.002566	 -0.016851	  0.085194	 -0.071237	  0.012982
  0.060394	 -0.082610	 -0.155428	 -0.033086	 -0.026856	  0.097098	  0.007036	 -0.060327	  0.015415	 -0.028399	  0.109509	 -0.049911	  0.049264
  0.064245	 -0.104230	 -0.174880	 -0.017151	 -0.014810	  0.124196	 -0.025671	 -0.046377	  0.027593	 -0.050445	  0.090627	 -0.087497	 -0.014229
  0.066784	 -0.117456	 -0.166246	 -0.012139	 -0.014148	  0.130013	 -0.027581	 -0.051097	  0.055049	 -0.032366	  0.081948	 -0.048388	 -0.008589
  0.091725	 -0.098120	 -0.130255	 -0.014235	 -0.014095	  0.087198	 -0.027108	 -0.052701	  0.052677	  0.010113	  0.062105	 -0.039560	 -0.005267
  0.122111	 -0.097167	 -0.121088	 -0.013472	 -0.026982	  0.084427	 -0.034072	 -0.041356	  0.036215	 -0.001338	  0.051103	 -0.041457	  0.011973
  0.132711	 -0.104859	 -0.107370	  0.007658	 -0.020752	  0.104847	 -0.030786	 -0.064042	 -0.001801	 -0.020643	  0.053903	 -0.043741	  0.037722
  0.123214	 -0.100888	 -0.100315	  0.024575	  0.003295	  0.093798	 -0.055181	 -0.054218	 -0.029025	 -0.024001	  0.025458	 -0.017467	  0.041288
  0.122245	 -0.094128	 -0.123171	  0.010387	 -0.006880	  0.134586	 -0.035580	 -0.034813	 -0.032826	 -0.039501	  0.022678	 -0.009695	  0.034277
  0.127992	 -0.051692	 -0.127119	  0.033540	 -0.019860	  0.093272	 -0.041509	 -0.055777	 -0.065633	 -0.013007	  0.018603	 -0.031572	 -0.020618
  0.166729	 -0.051632	 -0.114112	  0.040758	  0.015153	  0.071976	 -0.042500	 -0.045487	 -0.061417	 -0.014297	  0.027190	  0.017124	 -0.029023
  0.136452	 -0.065903	 -0.123159	  0.056884	  0.007345	  0.104073	 -0.050336	 -0.019200	 -0.046809	 -0.026321	  0.007520	 -0.010935	 -0.068928
  0.163401	 -0.075656	 -0.115715	  0.059692	  0.030468	  0.097074	 -0.023741	 -0.026002	 -0.035554	 -0.013573	  0.028843	  0.044996	 -0.031238
  0.175490	 -0.069263	 -0.081302	  0.063575	  0.049489	  0.077473	 -0.027511	  0.003634	 -0.023810	 -0.032432	  0.009530	  0.027693	 -0.030253
  0.180863	 -0.050556	 -0.080422	  0.058478	  0.040454	  0.052375	 -0.025626	 -0.025761	 -0.058973	 -0.054572	 -0.004773	  0.025245	  0.004823
  0.181997	 -0.061179	 -0.076742	  0.038150	  0.019325	  0.029371	 -0.045007	 -0.033403	 -0.035660	 -0.075571	 -0.013589	  0.017567	  0.004145
  0.126192	 -0.077720	 -0.044176	  0.007575	  0.007549	  0.023380	 -0.069719	 -0.055319	 -0.034461	 -0.075847	  0.021958	  0.021442	  0.015098
  0.133941	 -0.091280	 -0.023271	  0.023161	  0.020370	  0.028314	 -0.040276	 -0.070273	 -0.061257	 -0.090327	  0.023424	  0.035406	  0.027586
  0.138416	 -0.115785	  0.000225	  0.015175	  0.014355	  0.028322	 -0.038444	 -0.057841	 -0.070096	 -0.094893	  0.044618	  0.038029	  0.030041
  0.138716	 -0.115233	 -0.019132	 -0.003380	  0.003625	  0.049626	 -0.039960	 -0.052844	 -0.061600	 -0.078106	  0.042810	  0.043473	  0.043150
  0.146428	 -0.112771	  0.000230	 -0.033307	 -0.012994	  0.043566	 -0.019366	 -0.038831	 -0.043621	 -0.090008	  0.059716	  0.038530	  0.000426
  0.149366	 -0.125903	 -0.010016	 -0.042859	 -0.015316	  0.022545	 -0.013902	 -0.046770	 -0.073337	 -0.112168	  0.065960	  0.009903	  0.045503
  0.168497	 -0.143319	 -0.050575	 -0.046945	 -0.004012	  0.012263	 -0.009628	 -0.083465	 -0.049806	 -0.135563	  0.027611	 -0.031874	 -0.004839
  0.166478	 -0.156893	 -0.074239	 -0.042739	  0.009929	  0.042888	 -0.030238	 -0.088229	 -0.044635	 -0.127134	  0.044391	 -0.013075	  0.003965
  0.152484	 -0.138653	 -0.035073	 -0.014864	 -0.029726	  0.076992	 -0.014642	 -0.079572	 -0.040123	 -0.105614	  0.039024	 -0.036467	 -0.046630
  0.146584	 -0.115209	 -0.037189	 -0.007026	 -0.034417	  0.067834	  0.013912	 -0.042306	 -0.033570	 -0.104827	  0.047969	 -0.012516	  0.004517
  0.128953	 -0.071532	 -0.049981	  0.036099	 -0.034713	  0.064042	  0.012821	 -0.034926	 -0.014782	 -0.100584	  0.044632	 -0.027299	  0.004442
  0.091784	 -0.052176	 -0.074921	  0.052462	 -0.025773	  0.054542	  0.008256	 -0.041868	 -0.015478	 -0.063255	  0.036110	 -0.007558	  0.003240
  0.093262	 -0.066043	 -0.035206	  0.028052	 -0.008164	  0.019518	 -0.018569	 -0.033529	 -0.028629	 -0.055299	  0.039937	 -0.010329	  0.012023
  0.099345	 -0.069908	 -0.013844	  0.024512	  0.002871	  0.015804	 -0.010378	 -0.031304	 -0.020665	 -0.060637	  0.044351	 -0.024662	  0.038662
  0.121532	 -0.016533	  0.008626	  0.035580	  0.023630	  0.049825	 -0.006916	 -0.039538	 -0.029078	 -0.046867	  0.040759	 -0.004465	  0.044043
  0.115334	 -0.018252	  0.024684	  0.019729	  0.002866	  0.048610	 -0.027497	 -0.042670	 -0.034451	 -0.030566	  0.018719	  0.029826	  0.009581
  0.121253	 -0.047114	  0.031386	  0.039498	  0.000324	  0.070911	 -0.037477	 -0.036929	 -0.045235	 -0.042893	  0.017149	  0.038913	  0.079067
  0.124813	 -0.048398	  0.038355	  0.037176	  0.016361	  0.047259	 -0.038949	 -0.022746	 -0.068989	 -0.079224	  0.014075	 -0.015353	  0.047080
  0.099347	 -0.010272	  0.034905	  0.021836	 -0.002356	  0.020608	 -0.031934	  0.007478	 -0.064226	 -0.047531	 -0.016526	 -0.024206	  0.074594
  0.121383	 -0.023529	  0.037995	  0.025834	  0.001771	  0.055161	 -0.042242	  0.034251	 -0.051940	 -0.052016	 -0.012980	 -0.025171	  0.013870
  0.148989	 -0.035678	  0.010882	  0.034455	  0.008754	  0.086070	 -0.048367	  0.018739	 -0.063673	 -0.099223	  0.006104	  0.018864	  0.029244
  0.113778	 -0.001124	  0.014356	  0.026139	  0.030174	  0.119322	 -0.033017	  0.023340	 -0.074279	 -0.119651	  0.035729	  0.039943	 -0.004509
  0.109731	 -0.002423	  0.043018	  0.027274	 -0.017540	  0.115736	 -0.004141	  0.013996	 -0.049713	 -0.108505	  0.060236	  0.032073	  0.050210
  0.110411	  0.024840	  0.071680	  0.042255	 -0.031547	  0.104079	 -0.012370	  0.013834	 -0.067910	 -0.105509	  0.067320	  0.016153	  0.025402
  0.089306	  0.043605	  0.031232	  0.031414	  0.042055	  0.098574	  0.000418	 -0.001007	 -0.044958	 -0.069994	  0.094887	 -0.027753	  0.038507
  0.082337	  0.065606	 -0.001373	  0.021948	  0.020699	  0.070486	  0.008204	 -0.009325	 -0.050274	 -0.039508	  0.113904	 -0.065356	  0.093877
  0.087618	  0.064230	  0.000514	  0.046273	 -0.027005	  0.053376	 -0.031077	 -0.001163	 -0.049333	 -0.047247	  0.088548	 -0.061203	  0.048375
  0.098331	  0.046833	  0.036450	  0.038677	 -0.043928	  0.022603	 -0.046423	 -0.018949	 -0.024653	 -0.072919	  0.080822	 -0.046139	  0.041128
  0.088787	  0.048549	  0.043512	  0.039912	 -0.028187	 -0.022075	 -0.012708	  0.007447	  0.016631	 -0.121462	  0.073273	 -0.064465	  0.009769
  0.101731	  0.012425	  0.032301	  0.055514	 -0.047272	 -0.009618	  0.004354	  0.032940	 -0.006582	 -0.101914	  0.060481	 -0.079606	  0.020947
  0.129432	 -0.042726	  0.034531	  0.062749	 -0.047206	  0.018456	  0.004658	  0.008942	 -0.003577	 -0.070350	  0.017937	 -0.097629	 -0.014116
  0.116179	 -0.063430	  0.017872	  0.056736	 -0.021743	  0.023990	  0.047305	  0.007038	  0.067484	 -0.061124	  0.007510	 -0.089461	  0.020098
  0.120834	 -0.053187	  0.049657	  0.050969	  0.006882	  0.034626	  0.048166	  0.034731	  0.087503	 -0.069644	  0.020021	 -0.088862	 -0.001064
  0.109102	 -0.044582	  0.069775	  0.034446	  0.010439	  0.045681	  0.040333	  0.052354	  0.047286	 -0.066279	  0.020274	 -0.044937	 -0.009428
  0.116508	 -0.012346	  0.051244	  0.000839	  0.024528	  0.043344	  0.024092	  0.021577	  0.007277	 -0.100704	  0.017912	 -0.025427	 -0.024756
  0.066587	 -0.003000	  0.055533	 -0.011496	  0.028738	  0.041609	 -0.010244	  0.014764	 -0.003865	 -0.091970	  0.053482	 -0.003475	 -0.011336
  0.087512	 -0.030775	  0.043547	 -0.040560	  0.006567	  0.023838	 -0.007652	  0.020345	 -0.037778	 -0.073519	  0.074617	 -0.008858	  0.024603
  0.116185	 -0.042353	  0.009986	 -0.064709	  0.030377	  0.036983	  0.007429	  0.026205	 -0.062871	 -0.070016	  0.054626	 -0.045710	  0.009048
  0.122715	 -0.022736	  0.014041	 -0.026158	  0.018468	  0.005751	 -0.011870	  0.040574	 -0.064360	 -0.039084	  0.066268	 -0.038389	  0.051015
  0.151252	  0.006942	  0.055582	 -0.038896	  0.011581	 -0.010717	 -0.032987	  0.049658	 -0.034980	 -0.003670	  0.008742	 -0.062314	  0.011148
  0.145906	  0.041447	  0.070066	 -0.049122	 -0.025423	 -0.038917	 -0.019032	  0.089929	  0.002882	 -0.009735	 -0.009152	 -0.036615	  0.041319
  0.104437	  0.073193	  0.050131	 -0.044271	 -0.042453	 -0.074061	 -0.027199	  0.093027	  0.003741	 -0.047891	 -0.017993	 -0.028048	  0.028873
  0.086388	  0.052267	  0.070107	 -0.038880	 -0.083592	 -0.050228	 -0.026965	  0.061444	 -0.004285	 -0.031117	 -0.016657	  0.000710	  0.029301
  0.073885	  0.031292	  0.072911	 -0.048952	 -0.042241	 -0.035020	 -0.026391	  0.057495	 -0.028532	 -0.030186	  0.009050	  0.004675	  0.016535
  0.055303	  0.049286	  0.053804	 -0.044637	 -0.030398	 -0.046017	 -0.038812	  0.049326	 -0.038934	 -0.038133	  0.018894	  0.005512	  0.042521
  0.047977	  0.020515	  0.000523	 -0.038119	 -0.043628	 -0.055120	  0.007408	  0.051334	 -0.015612	 -0.026464	  0.018181	 -0.000434	  0.053456
  0.043231	 -0.011656	 -0.029045	 -0.062793	 -0.025692	 -0.089152	  0.006420	  0.026705	 -0.025700	  0.012214	 -0.009314	  0.022145	  0.018568
  0.028104	 -0.024783	 -0.000551	 -0.103242	 -0.025560	 -0.082112	  0.021358	  0.007369	 -0.034630	  0.003654	 -0.007645	  0.048471	  0.067063
  0.049112	 -0.014673	  0.022638	 -0.086589	  0.000679	 -0.063461	  0.017417	  0.003101	 -0.027434	  0.004890	  0.001979	  0.036379	  0.034840
  0.081492	 -0.005070	  0.051827	 -0.072025	 -0.005858	 -0.074593	  0.020787	  0.009317	  0.008226	  0.004217	  0.023391	  0.022625	  0.061153
  0.095702	  0.038168	  0.064717	 -0.082277	 -0.002331	 -0.044651	  0.023300	  0.006479	  0.008505	 -0.018062	  0.037180	  0.006231	  0.018803
  0.078587	  0.054031	  0.070798	 -0.068764	  0.013639	 -0.029926	  0.057898	  0.013206	 -0.018017	 -0.030634	  0.049268	  0.005805	  0.029403
  0.061084	  0.015401	  0.086437	 -0.091118	  0.012406	 -0.034112	  0.091966	  0.022774	 -0.019700	 -0.021861	  0.014916	 -0.013950	  0.029001
  0.019263	  0.012928	  0.099744	 -0.067197	 -0.012344	 -0.043859	  0.074406	 -0.000061	  0.004104	 -0.031898	 -0.010978	  0.004860	  0.035810
  0.031834	  0.031586	  0.108492	 -0.043251	 -0.029569	 -0.027126	  0.071057	  0.016342	 -0.013685	 -0.040767	 -0.014041	  0.005072	  0.062185
  0.043323	  0.021693	  0.088271	 -0.058117	 -0.049021	 -0.054473	  0.087243	  0.059280	 -0.021588	 -0.034331	  0.022584	 -0.021347	  0.047382
  0.015325	 -0.002403	  0.090551	 -0.066826	 -0.067959	 -0.055414	  0.088302	  0.068080	 -0.004182	 -0.021765	  0.074160	 -0.020441	  0.077449
  0.003114	  0.013458	  0.084169	 -0.043539	 -0.073451	 -0.047051	  0.053723	  0.028040	 -0.024540	 -0.013394	  0.074684	 -0.046609	  0.023180
  0.017910	  0.003552	  0.042466	 -0.030362	 -0.085286	 -0.034537	  0.058763	  0.002649	 -0.033153	 -0.017663	  0.091750	 -0.070799	  0.034185
  0.008249	  0.002548	  0.042718	 -0.074876	 -0.075457	 -0.030157	  0.072275	 -0.000934	 -0.047701	 -0.047391	  0.093666	 -0.090133	  0.044668
 -0.025630	 -0.031989	  0.036007	 -0.076671	 -0.056512	 -0.065175	  0.077092	  0.003852	 -0.033151	 -0.015992	  0.079065	 -0.057718	  0.082308
 -0.041444	 -0.012660	  0.036493	 -0.050189	 -0.053596	 -0.084671	  0.081613	  0.012672	 -0.018111	  0.036916	  0.054567	 -0.028943	  0.088570
 -0.014684	  0.001343	  0.044512	 -0.033607	 -0.082222	 -0.047235	  0.070806	  0.037746	 -0.013855	  0.065131	  0.041560	 -0.028478	  0.066840
 -0.018243	  0.054248	  0.038807	 -0.044172	 -0.098701	 -0.074483	  0.050036	  0.047510	 -0.014653	  0.059582	  0.038339	 -0.011604	  0.043252
  0.005925	  0.055994	  0.023600	 -0.067269	 -0.082915	 -0.084924	  0.056989	  0.046480	 -0.018841	  0.027759	  0.010461	  0.013064	  0.022280
  0.014306	  0.044927	  0.058281	 -0.058624	 -0.066734	 -0.053414	  0.107548	  0.027332	  0.004450	  0.019215	  0.003696	  0.005523	  0.025893
 -0.012811	  0.023658	  0.078272	 -0.042127	 -0.074486	 -0.007490	  0.094012	  0.003350	 -0.029729	  0.001537	  0.000325	 -0.006196	 -0.015587
 -0.030358	 -0.000128	  0.101459	 -0.045279	 -0.056749	  0.013644	  0.059736	  0.028688	 -0.027931	 -0.020865	  0.019037	 -0.005766	 -0.028182
 -0.013752	  0.004806	  0.083074	 -0.046518	 -0.077004	 -0.009772	  0.039976	  0.048747	 -0.011815	 -0.064828	 -0.009706	 -0.015380	 -0.064779
  0.018688	 -0.001514	  0.068728	 -0.047752	 -0.069650	  0.000855	  0.077202	  0.057689	 -0.024617	 -0.087385	 -0.029150	  0.009345	 -0.051667
  0.046500	  0.010412	  0.082267	 -0.049690	 -0.047769	 -0.012894	  0.073595	  0.049209	 -0.013077	 -0.095390	 -0.035000	 -0.000036	 -0.039941
  0.033519	  0.013939	  0.067180	 -0.065989	 -0.063145	 -0.018088	  0.084068	  0.035531	 -0.006597	 -0.050709	 -0.034819	 -0.007593	 -0.013407
  0.027778	  0.015960	  0.068601	 -0.073018	 -0.081518	 -0.015716	  0.116466	  0.012983	 -0.054561	 -0.029484	 -0.049804	  0.001351	  0.045590
  0.016661	 -0.003722	  0.042393	 -0.062967	 -0.072653	 -0.030072	  0.128774	  0.013641	 -0.052576	 -0.042910	 -0.077788	  0.015185	  0.066630
  0.024885	 -0.007183	 -0.009380	 -0.029004	 -0.064296	 -0.038379	  0.115065	  0.049455	 -0.008299	 -0.056047	 -0.050957	  0.039345	  0.044848
  0.043856	 -0.011367	  0.008219	 -0.050284	 -0.065011	 -0.040258	  0.087293	  0.047096	  0.018736	 -0.068207	 -0.019397	  0.038002	  0.051475
  0.029953	 -0.011815	  0.021288	 -0.027445	 -0.046421	 -0.030870	  0.075716	  0.045739	  0.029577	 -0.057545	  0.016024	  0.030806	  0.077851
  0.036126	 -0.002388	 -0.009407	 -0.017836	 -0.065184	 -0.013508	  0.045771	  0.017562	  0.006135	 -0.017468	  0.008109	  0.001065	  0.035824
  0.059707	  0.016676	 -0.018551	 -0.053088	 -0.077423	  0.012952	  0.054699	  0.029199	 -0.013307	 -0.008128	  0.006392	 -0.017101	  0.010945
  0.071029	  0.040558	 -0.005341	 -0.041143	 -0.038869	  0.044995	  0.094587	  0.043466	 -0.038192	 -0.042689	  0.034140	 -0.052077	  0.020088
  0.065760	  0.055833	  0.018040	 -0.051046	 -0.015818	  0.031071	  0.095433	  0.034169	 -0.041671	 -0.077958	  0.047247	 -0.046361	  0.044331
  0.084098	  0.046395	  0.038441	 -0.021328	 -0.009811	  0.040772	  0.095903	  0.038697	 -0.086544	 -0.133695	  0.017488	 -0.038859	  0.032559
  0.088776	  0.027900	  0.038708	  0.003222	  0.018725	  0.029543	  0.109835	  0.031182	 -0.087785	 -0.117957	  0.007319	 -0.039351	  0.012834
  0.099098	  0.035714	  0.023808	 -0.005166	  0.044077	  0.010237	  0.122568	  0.006120	 -0.055651	 -0.122298	 -0.004796	 -0.039783	  0.026165
  0.104998	  0.047349	  0.000339	 -0.028894	  0.051692	  0.027197	  0.140615	 -0.016703	 -0.104344	 -0.117537	 -0.001086	  0.001916	 -0.008786
  0.088876	  0.039620	  0.004791	 -0.040577	  0.064278	  0.046818	  0.149068	 -0.025321	 -0.108465	 -0.102918	  0.010077	  0.002941	 -0.044538
  0.060468	  0.020136	  0.005560	 -0.031463	  0.039041	  0.065208	  0.124015	 -0.019246	 -0.114532	 -0.086743	  0.019270	 -0.011796	 -0.014929
  0.066271	 -0.007385	 -0.003021	 -0.023691	  0.035229	  0.059622	  0.094928	 -0.024427	 -0.078972	 -0.056270	  0.023604	 -0.014707	 -0.020508
  0.081421	 -0.011058	 -0.014805	 -0.024773	  0.009016	  0.045652	  0.081763	 -0.017752	 -0.061657	 -0.028313	 -0.000766	 -0.021655	 -0.013466
  0.069531	 -0.005027	 -0.041742	 -0.023725	  0.015325	  0.012634	  0.108932	  0.016108	 -0.054756	 -0.028222	 -0.014888	 -0.002610	 -0.028115
  0.041161	  0.006087	 -0.035791	 -0.006098	  0.021518	  0.023610	  0.102077	  0.020036	 -0.072330	 -0.048907	 -0.039305	 -0.002787	 -0.018573
  0.008138	  0.002567	  0.009330	  0.011719	  0.013906	  0.011009	  0.070597	  0.026976	 -0.106425	 -0.035551	 -0.027886	 -0.017380	  0.005239
 -0.020126	 -0.000880	  0.004002	  0.018309	  0.023285	  0.003315	  0.080974	  0.012533	 -0.117412	 -0.033670	  0.010553	 -0.027264	 -0.010257
 -0.006473	  0.016681	  0.013121	 -0.011484	  0.057871	  0.017583	  0.041305	 -0.005544	 -0.096574	 -0.066845	  0.002842	 -0.010210	 -0.010064
  0.009700	  0.007186	 -0.002139	  0.001702	  0.076413	 -0.005924	  0.003086	  0.006356	 -0.080517	 -0.094705	  0.040238	  0.030712	 -0.022937
  0.025533	  0.023878	  0.031020	  0.014906	  0.098979	 -0.021618	  0.008738	 -0.039555	 -0.078832	 -0.071524	  0.050350	  0.043678	 -0.075321
  0.074061	  0.018887	  0.060256	  0.006142	  0.142988	 -0.029040	 -0.005861	 -0.047690	 -0.046248	 -0.067252	  0.022835	  0.037995	 -0.082496
  0.101297	  0.030948	  0.052551	 -0.006328	  0.178860	 -0.019033	 -0.000230	 -0.060552	 -0.025128	 -0.073413	 -0.005453	  0.034844	 -0.090123
  0.086577	  0.044343	  0.077042	 -0.020980	  0.173013	 -0.016213	  0.005440	 -0.030271	 -0.004721	 -0.084931	  0.004137	 -0.025295	 -0.097616
  0.097491	  0.044623	  0.080709	 -0.027902	  0.118942	 -0.021879	 -0.002530	 -0.038025	  0.009443	 -0.102856	  0.027468	 -0.050952	 -0.074268
  0.114603	  0.048106	  0.091520	 -0.044092	  0.146496	 -0.021696	 -0.006497	 -0.076358	 -0.009634	 -0.112690	  0.038262	 -0.057763	 -0.071649
  0.110731	  0.063443	  0.091671	 -0.013770	  0.171009	  0.005953	  0.016848	 -0.074530	 -0.057256	 -0.104090	  0.024665	 -0.030278	 -0.050767
  0.108646	  0.053087	  0.091798	  0.007307	  0.131188	  0.008728	  0.009549	 -0.074597	 -0.050785	 -0.089433	  0.035639	 -0.001200	 -0.034252
  0.070522	  0.047654	  0.090028	  0.012693	  0.110562	  0.044733	  0.041672	 -0.081022	 -0.034511	 -0.055102	  0.058820	  0.033296	 -0.031710
  0.062630	  0.028251	  0.084570	 -0.013690	  0.110741	  0.047024	  0.038495	 -0.046240	 -0.054702	 -0.029980	  0.041627	  0.025204	 -0.035076
  0.016195	  0.020712	  0.051967	 -0.006411	  0.146686	 -0.010273	  0.007595	 -0.001226	 -0.051065	 -0.010166	  0.041532	  0.024393	 -0.025392
 -0.003880	  0.002702	  0.010503	 -0.007048	  0.151909	 -0.005145	 -0.017914	 -0.033549	 -0.050227	  0.007906	  0.047282	 -0.001045	 -0.018725
 -0.009495	  0.007121	  0.036510	 -0.026983	  0.144598	 -0.005567	 -0.034435	 -0.062139	 -0.021262	  0.004091	  0.060957	 -0.009001	 -0.024510
 -0.007854	  0.016644	  0.014645	 -0.004272	  0.120040	 -0.010698	 -0.036726	 -0.045629	 -0.022544	 -0.025112	  0.045687	 -0.037269	 -0.018872
  0.002336	 -0.045273	  0.013568	  0.037095	  0.070620	 -0.022703	 -0.036117	 -0.048091	 -0.060130	 -0.003017	  0.014448	 -0.011530	 -0.021623
  0.032389	 -0.069999	  0.029880	  0.050379	  0.097693	 -0.027584	 -0.031064	 -0.039852	 -0.049706	 -0.000862	  0.006225	  0.012858	  0.020086
  0.068723	 -0.076590	  0.035818	  0.026756	  0.117227	  0.025123	 -0.015674	 -0.051843	 -0.074035	 -0.017722	  0.021441	  0.016398	  0.009456
  0.049331	 -0.110103	  0.088230	  0.044688	  0.137464	  0.018968	  0.003209	 -0.049455	 -0.071674	 -0.001061	  0.024748	 -0.011801	  0.018737
  0.073675	 -0.081231	  0.092829	  0.045651	  0.115233	 -0.006490	  0.034807	 -0.086414	 -0.042285	 -0.014143	  0.051989	 -0.028786	  0.022306
  0.056864	 -0.074318	  0.080233	  0.014664	  0.115713	  0.010662	  0.014659	 -0.067082	 -0.071163	 -0.008312	  0.053617	 -0.053067	 -0.018284
  0.038509	 -0.020964	  0.052674	  0.003214	  0.091161	  0.021920	 -0.025223	 -0.075129	 -0.065101	 -0.018897	  0.058478	 -0.029709	 -0.011254
  0.053251	 -0.005168	  0.037457	  0.005880	  0.089113	  0.005479	 -0.021542	 -0.096110	 -0.088011	 -0.057479	  0.048210	  0.000750	 -0.023997
  0.079894	  0.006045	  0.043509	 -0.011069	  0.121265	  0.003758	 -0.037443	 -0.089610	 -0.100750	 -0.076398	  0.072805	  0.004878	 -0.036389
  0.084284	  0.009895	  0.056060	 -0.035303	  0.084375	 -0.006400	 -0.030263	 -0.100457	 -0.080064	 -0.065697	  0.079728	  0.034171	 -0.007186
  0.107128	 -0.031067	  0.041298	 -0.025826	  0.078640	  0.015025	 -0.002033	 -0.096277	 -0.042096	 -0.062390	  0.072656	  0.024510	 -0.026746
  0.140853	 -0.034693	  0.035580	 -0.021346	  0.069693	  0.018145	 -0.024974	 -0.102464	 -0.057456	 -0.064927	  0.094630	  0.010288	 -0.013642
  0.141343	 -0.054327	  0.033305	 -0.058104	  0.091319	  0.038451	 -0.060394	 -0.117429	 -0.050486	 -0.052800	  0.088101	  0.003355	  0.009288
  0.166253	 -0.050198	  0.014128	 -0.072510	  0.082282	  0.045529	 -0.050398	 -0.114442	 -0.085645	 -0.034348	  0.094945	 -0.012325	  0.001637
  0.144399	 -0.072252	  0.030190	 -0.052563	  0.046310	  0.015131	 -0.001003	 -0.104657	 -0.069397	 -0.064046	  0.131009	  0.001246	 -0.003504
  0.085309	 -0.076996	  0.065894	 -0.024032	  0.037827	  0.058076	 -0.025018	 -0.092185	 -0.071172	 -0.074820	  0.144443	 -0.011147	  0.002836
  0.080683	 -0.063712	  0.062733	  0.003916	  0.022615	  0.032813	 -0.061743	 -0.091125	 -0.074500	 -0.041695	  0.144329	 -0.011962	  0.021900
  0.102673	 -0.067120	  0.046433	 -0.014160	  0.003963	  0.016632	 -0.039179	 -0.093668	 -0.051243	 -0.025853	  0.134443	  0.014292	  0.020591
  0.107603	 -0.074600	  0.028126	 -0.024659	  0.048995	 -0.009394	 -0.033825	 -0.111600	 -0.041109	 -0.028870	  0.133397	 -0.016997	  0.007463
  0.073457	 -0.059453	  0.045749	  0.002059	  0.092806	 -0.035172	 -0.032588	 -0.102958	 -0.006941	 -0.037913	  0.126567	 -0.019827	  0.020027
  0.039881	 -0.052964	  0.047434	 -0.014184	  0.044882	 -0.050213	 -0.019080	 -0.094453	  0.008402	 -0.026110	  0.122345	 -0.007083	  0.027979
  0.046623	 -0.068603	  0.027216	 -0.017178	  0.045877	 -0.057209	 -0.023404	 -0.092167	 -0.028044	 -0.029673	  0.130486	 -0.028555	 -0.008329
  0.063132	 -0.074230	  0.016975	 -0.032515	  0.066170	 -0.022999	 -0.019338	 -0.071749	 -0.033733	 -0.049737	  0.131574	 -0.035366	 -0.005427
  0.069437	 -0.070742	  0.020448	 -0.053554	  0.022617	 -0.015563	 -0.050354	 -0.019877	 -0.024460	 -0.074312	  0.121291	 -0.055785	 -0.023561
  0.069544	 -0.074540	  0.011502	 -0.068775	  0.025564	  0.009872	 -0.024678	 -0.002994	 -0.023482	 -0.114314	  0.130331	 -0.046974	 -0.032898
  0.104150	 -0.064750	  0.016262	 -0.050533	  0.027335	  0.013982	 -0.039801	 -0.015784	 -0.013580	 -0.107344	  0.104395	 -0.053309	 -0.044850
  0.099093	 -0.046501	  0.005242	 -0.065611	  0.051930	 -0.007138	 -0.015577	 -0.005719	  0.006368	 -0.082440	  0.089338	 -0.038141	 -0.046940
  0.094452	 -0.043230	  0.019754	 -0.098050	  0.043477	  0.010337	  0.025549	 -0.005201	  0.029807	 -0.076236	  0.051741	 -0.033733	 -0.043178
  0.114687	 -0.040470	  0.002775	 -0.131032	  0.043574	  0.033314	  0.024037	 -0.042662	  0.006924	 -0.069431	  0.057453	 -0.062104	 -0.049550
  0.131858	 -0.024206	 -0.042447	 -0.131958	  0.004073	  0.047083	  0.015874	 -0.074567	 -0.016571	 -0.052810	  0.101109	 -0.038619	 -0.020806
  0.147733	 -0.005506	 -0.055431	 -0.098208	 -0.010638	  0.053386	  0.031419	 -0.104576	 -0.005265	 -0.046426	  0.112017	 -0.032185	  0.015718
  0.121295	 -0.022958	 -0.094718	 -0.105800	 -0.015621	  0.063791	  0.027948	 -0.092112	 -0.020735	 -0.052037	  0.098473	 -0.003088	  0.013623
  0.098354	 -0.014413	 -0.121308	 -0.111079	 -0.029431	  0.094246	  0.015567	 -0.064711	 -0.009095	 -0.051397	  0.132544	 -0.008860	 -0.007784
  0.097131	  0.018880	 -0.140662	 -0.071055	 -0.013912	  0.096468	  0.006791	 -0.054781	 -0.027710	 -0.040167	  0.161246	  0.004636	  0.001864
  0.087491	  0.043004	 -0.159652	 -0.044146	  0.003141	  0.105366	  0.015222	 -0.022912	 -0.068289	 -0.052717	  0.139089	  0.010417	 -0.002638
  0.102712	  0.059786	 -0.146055	 -0.034502	  0.015810	  0.132473	  0.019441	  0.008324	 -0.056610	 -0.100696	  0.148961	  0.003269	 -0.030534
  0.094342	  0.063040	 -0.157817	 -0.036738	 -0.002585	  0.102846	 -0.002975	  0.005546	 -0.013577	 -0.138293	  0.147781	 -0.002260	 -0.040784
