# Supplementary material for: A fluorescent photoimmunoconjugate for imaging of cholesteatoma
Source: Sci Rep. 2022 Nov 19;12:19905. doi: 10.1038/s41598-022-22072-9 (PMC9675863; doi:10.1038/s41598-022-22072-9)
Supplement: Supplementary file 2 — Supplementary Information 2. [file 41598_2022_22072_MOESM2_ESM.zip › Data/ABR-34-4]

:RUN-4	LEVEL SWEEP	TEMP:NaN	5/13/2018	11:30 AM	NaNHR:
:SW EAR: R	SW FREQ: 16.00	# AVERAGES: 512	REP RATE (/sec): 40	DRIVER: RS Tweeter	SAMPLE (�sec): 40	
:NOTES-
:CHAMBER-CH4B-PXI
:CFTS Version: V2.7.2 (R850)
:LEVELS:20;25;30;35;40;45;50;55;60;65;70;75;80;
:DATA
 -0.010590	  0.015213	  0.025151	 -0.031320	  0.011531	 -0.000131	  0.008325	  0.019787	  0.045379	 -0.000689	 -0.002116	 -0.031213	 -0.008701
  0.002244	  0.031629	  0.064029	 -0.006262	  0.011226	 -0.025177	 -0.000677	  0.013130	  0.030115	 -0.017269	  0.016719	 -0.022574	  0.006762
 -0.000447	  0.004214	  0.057656	 -0.009666	  0.032762	 -0.063601	  0.001253	  0.028174	 -0.016657	 -0.021343	  0.002679	 -0.029700	 -0.003624
 -0.023047	 -0.028269	  0.041891	 -0.020668	  0.008326	 -0.074597	  0.027112	  0.014540	 -0.008259	 -0.014340	  0.015181	 -0.032338	 -0.024383
 -0.017163	 -0.027264	  0.025200	 -0.044039	 -0.005658	 -0.053654	  0.005682	 -0.023489	  0.041242	 -0.034258	  0.012787	 -0.066897	 -0.016722
  0.031602	 -0.013497	  0.000785	 -0.045922	 -0.037150	 -0.033418	 -0.036683	 -0.065382	  0.023923	 -0.023807	 -0.002103	 -0.050541	 -0.007833
  0.039915	 -0.017739	 -0.002888	 -0.058825	 -0.044184	 -0.010015	 -0.040240	 -0.071491	  0.018382	 -0.060833	 -0.016272	 -0.037842	 -0.016082
  0.023414	 -0.007673	 -0.027409	 -0.046110	 -0.031779	  0.030610	 -0.022494	 -0.054494	  0.019097	 -0.053777	 -0.043919	 -0.041344	 -0.045930
  0.032048	 -0.009407	 -0.055326	 -0.034279	 -0.046102	  0.037234	  0.008415	 -0.025136	  0.004377	 -0.084056	 -0.012698	 -0.039673	 -0.068912
  0.029867	 -0.006022	 -0.039330	 -0.039253	 -0.033962	  0.065134	  0.017981	 -0.013377	 -0.010147	 -0.042758	  0.010772	 -0.035252	 -0.068256
  0.012943	  0.010773	 -0.033677	 -0.048645	 -0.002423	  0.075575	  0.006986	  0.004255	 -0.009559	 -0.003782	  0.014118	 -0.032335	 -0.039804
 -0.027905	  0.022211	 -0.015318	 -0.028234	  0.019668	  0.056428	 -0.026610	  0.010461	 -0.019771	  0.032939	  0.006149	 -0.031907	 -0.063446
 -0.027378	  0.003442	 -0.000132	  0.008319	  0.017086	  0.041495	 -0.031171	  0.014361	 -0.013863	  0.038026	 -0.016141	 -0.010524	 -0.077257
 -0.026761	 -0.046134	 -0.015201	  0.056628	  0.025009	 -0.019807	 -0.058085	 -0.001769	  0.000004	  0.024139	 -0.030385	  0.017378	 -0.066844
 -0.007432	  0.001953	 -0.015212	  0.061261	  0.032347	 -0.030915	 -0.056672	  0.010164	 -0.031539	  0.039088	 -0.011462	  0.037188	 -0.021290
  0.000363	  0.020882	 -0.009983	  0.049091	  0.012980	 -0.026312	 -0.018292	  0.002490	 -0.072433	  0.038806	 -0.026466	  0.033987	 -0.002594
 -0.002498	  0.036650	  0.046520	  0.064963	 -0.004729	 -0.012935	  0.021190	  0.035498	 -0.041016	  0.041557	 -0.017484	  0.043467	  0.055671
  0.001741	  0.030395	  0.019745	  0.058717	  0.008029	  0.011416	  0.032784	  0.028595	 -0.034229	  0.044409	  0.013426	  0.085024	  0.111057
 -0.019195	 -0.005946	 -0.027701	  0.063920	  0.023815	  0.000363	  0.072618	  0.034417	  0.015424	  0.030416	  0.031225	  0.096201	  0.176900
 -0.011721	 -0.015412	 -0.038801	  0.050326	  0.003208	  0.032308	  0.088576	  0.039265	  0.059530	  0.067533	  0.055989	  0.148895	  0.181286
  0.010432	 -0.001805	 -0.034112	  0.067574	 -0.023235	  0.035886	  0.069491	  0.028837	  0.074910	  0.090359	  0.089152	  0.153045	  0.192572
  0.026153	 -0.042722	 -0.015266	  0.091377	 -0.030140	  0.020054	  0.023638	  0.040358	  0.122330	  0.075450	  0.107981	  0.160124	  0.218005
  0.015642	 -0.033396	 -0.040247	  0.097517	 -0.029284	  0.017882	  0.005506	  0.058572	  0.131834	  0.088166	  0.137590	  0.181478	  0.218424
  0.030185	 -0.029865	 -0.042136	  0.112001	 -0.018912	  0.006487	  0.032728	  0.048874	  0.132225	  0.098187	  0.124614	  0.148646	  0.244479
  0.037256	 -0.040437	 -0.030406	  0.116531	 -0.038003	  0.022197	  0.033949	  0.064812	  0.150957	  0.127914	  0.087752	  0.132015	  0.234627
  0.009845	 -0.037648	 -0.045793	  0.123220	 -0.020627	  0.043062	  0.030402	  0.082281	  0.133162	  0.147454	  0.104253	  0.156798	  0.233749
 -0.026555	 -0.032074	 -0.079574	  0.140145	 -0.012436	  0.025307	  0.005246	  0.078324	  0.107508	  0.191360	  0.141680	  0.201274	  0.249339
 -0.016242	 -0.005200	 -0.079583	  0.146427	  0.027787	 -0.006599	  0.015899	  0.074289	  0.120257	  0.201148	  0.213311	  0.270864	  0.286279
  0.021468	  0.009250	 -0.079807	  0.126990	  0.040389	  0.052429	  0.019047	  0.028790	  0.164911	  0.237583	  0.276733	  0.313521	  0.280238
  0.042645	 -0.008814	 -0.049317	  0.086802	  0.049561	  0.060205	  0.018088	  0.089685	  0.199323	  0.267956	  0.304152	  0.363142	  0.260214
  0.050483	  0.000268	 -0.036491	  0.075827	  0.040935	  0.057367	 -0.005350	  0.177775	  0.247211	  0.325865	  0.313544	  0.385881	  0.251728
  0.053252	  0.035491	 -0.061486	  0.098824	  0.029648	  0.079046	  0.028809	  0.227873	  0.283341	  0.323948	  0.292679	  0.341743	  0.219089
  0.046690	  0.034282	 -0.066255	  0.101132	  0.021756	  0.090173	  0.070249	  0.222350	  0.305755	  0.331069	  0.259476	  0.284553	  0.205463
  0.020441	  0.012711	 -0.047554	  0.086364	  0.022414	  0.091260	  0.073854	  0.239051	  0.288879	  0.280079	  0.220841	  0.240580	  0.177525
  0.021245	 -0.006093	 -0.060367	  0.114655	  0.053738	  0.078894	  0.057262	  0.222965	  0.284088	  0.192326	  0.171973	  0.177714	  0.103733
  0.009641	  0.005417	 -0.059675	  0.111725	  0.048045	  0.068710	  0.062504	  0.199239	  0.250968	  0.180533	  0.140521	  0.113792	  0.038856
 -0.039162	 -0.015726	 -0.085695	  0.114553	  0.040370	  0.089068	  0.061994	  0.180793	  0.227338	  0.130046	  0.070049	  0.065932	 -0.009715
 -0.041272	 -0.041086	 -0.095480	  0.146775	  0.022513	  0.055266	  0.006095	  0.157580	  0.194521	  0.053730	  0.024743	  0.028767	 -0.045090
 -0.008161	 -0.027545	 -0.087388	  0.178536	  0.045391	  0.056277	 -0.008659	  0.133449	  0.133322	 -0.009187	 -0.027494	  0.001439	 -0.084768
 -0.023997	 -0.007861	 -0.066869	  0.194605	  0.017253	  0.023053	 -0.041565	  0.083720	  0.095401	 -0.042039	 -0.045464	 -0.008541	 -0.129582
 -0.030295	  0.026047	 -0.037768	  0.167461	  0.010948	  0.007036	 -0.093972	  0.032023	  0.032008	 -0.028090	 -0.033379	  0.022096	 -0.134145
 -0.030681	  0.005456	 -0.067023	  0.129940	  0.009523	  0.000187	 -0.152005	 -0.002437	  0.016627	 -0.021428	 -0.028882	  0.034971	 -0.105223
 -0.006828	 -0.040124	 -0.095350	  0.145164	  0.006348	 -0.021918	 -0.154712	  0.015180	  0.026858	 -0.009725	 -0.023660	  0.050547	 -0.042480
  0.024577	 -0.019999	 -0.066698	  0.139774	 -0.007796	 -0.036511	 -0.153402	 -0.013105	  0.083249	 -0.014141	 -0.006585	  0.083605	 -0.010242
  0.000969	  0.000696	 -0.044769	  0.101318	 -0.019842	 -0.027717	 -0.137229	  0.001178	  0.121230	  0.017177	  0.048331	  0.133078	  0.029969
 -0.031676	  0.002760	 -0.026201	  0.052974	 -0.014180	 -0.007894	 -0.086563	  0.047305	  0.180517	  0.100534	  0.097422	  0.184523	  0.091578
  0.003273	  0.016117	 -0.038236	  0.035167	 -0.033282	 -0.005151	 -0.077181	  0.096715	  0.232628	  0.151354	  0.152529	  0.220169	  0.133460
 -0.008868	  0.026582	 -0.081402	  0.013946	 -0.110780	 -0.030858	 -0.033969	  0.129842	  0.282788	  0.230468	  0.186287	  0.238770	  0.200727
 -0.007569	  0.019721	 -0.117471	 -0.002151	 -0.125305	 -0.013782	 -0.019203	  0.181379	  0.325495	  0.233363	  0.214092	  0.282980	  0.235234
 -0.000133	  0.019365	 -0.133379	  0.048309	 -0.099129	  0.053602	  0.024672	  0.216676	  0.336336	  0.214474	  0.225302	  0.299750	  0.232297
 -0.003512	  0.007183	 -0.122328	  0.036678	 -0.086508	  0.088182	  0.079496	  0.248156	  0.328644	  0.217957	  0.213281	  0.264097	  0.180169
 -0.054970	 -0.024556	 -0.147120	  0.003800	 -0.045107	  0.095247	  0.073615	  0.239577	  0.297062	  0.230038	  0.168143	  0.205288	  0.127425
 -0.046049	 -0.027805	 -0.141626	  0.059216	  0.003020	  0.111996	  0.068932	  0.235869	  0.285359	  0.184914	  0.082064	  0.153823	  0.052401
 -0.051191	 -0.030885	 -0.142144	  0.137965	  0.067744	  0.132405	  0.092963	  0.234954	  0.233875	  0.147781	  0.022413	  0.096365	 -0.046969
 -0.044466	 -0.011283	 -0.122525	  0.121861	  0.081556	  0.118512	  0.133409	  0.202533	  0.175304	  0.141333	 -0.034350	  0.036655	 -0.118775
 -0.044602	 -0.006232	 -0.101020	  0.126806	  0.072928	  0.101309	  0.143452	  0.179549	  0.146382	  0.102468	 -0.086232	  0.004492	 -0.169951
 -0.030154	  0.017084	 -0.089452	  0.174130	  0.071628	  0.101939	  0.113515	  0.192469	  0.087282	  0.008633	 -0.135902	 -0.025723	 -0.215046
 -0.045624	 -0.012975	 -0.058813	  0.186143	  0.028943	  0.097561	  0.088953	  0.171520	  0.064813	 -0.029869	 -0.175932	 -0.078063	 -0.249655
 -0.043204	  0.000868	 -0.040437	  0.173828	  0.045480	  0.100997	  0.061332	  0.106263	  0.031137	 -0.040409	 -0.167267	 -0.097271	 -0.266815
 -0.033991	  0.050678	 -0.037459	  0.160209	  0.058535	  0.108447	  0.019599	  0.065774	 -0.025478	 -0.071699	 -0.155660	 -0.112909	 -0.228026
  0.001009	  0.058630	 -0.028391	  0.168885	  0.056700	  0.094323	 -0.021837	  0.004893	 -0.024020	 -0.077907	 -0.169463	 -0.088111	 -0.204807
  0.022579	  0.044658	 -0.071767	  0.178454	  0.026691	  0.078180	 -0.051149	 -0.014038	 -0.045766	 -0.071504	 -0.188176	 -0.048808	 -0.169092
 -0.000072	  0.020972	 -0.064557	  0.154534	 -0.006842	  0.053158	 -0.078646	 -0.022346	  0.013974	 -0.050913	 -0.137797	 -0.023777	 -0.127213
 -0.012734	 -0.004350	 -0.027287	  0.113249	  0.005492	  0.035331	 -0.131740	 -0.005535	  0.056123	 -0.008492	 -0.089494	  0.009706	 -0.076390
 -0.004765	 -0.024271	 -0.033957	  0.101221	  0.006855	  0.019645	 -0.125793	  0.007018	  0.095495	  0.046211	 -0.053957	  0.050012	  0.012272
 -0.015904	 -0.054516	 -0.027820	  0.103312	 -0.023926	 -0.055600	 -0.107857	  0.043689	  0.127314	  0.053340	 -0.048941	  0.060114	  0.016927
 -0.012282	 -0.065226	 -0.042847	  0.111951	 -0.053427	 -0.052445	 -0.100245	  0.083416	  0.159015	  0.062466	 -0.055929	  0.105112	  0.026299
 -0.009804	 -0.068714	 -0.079091	  0.103528	 -0.072873	 -0.083684	 -0.078025	  0.118894	  0.197623	  0.089172	 -0.053646	  0.105946	  0.037641
 -0.007234	 -0.037593	 -0.049802	  0.116121	 -0.094429	 -0.100344	 -0.009144	  0.188356	  0.204913	  0.106396	 -0.056303	  0.105248	  0.083150
  0.006911	 -0.027384	 -0.028836	  0.148657	 -0.083210	 -0.091777	  0.021267	  0.214220	  0.216910	  0.113683	 -0.038362	  0.107045	  0.100849
  0.006626	 -0.019346	 -0.001232	  0.109991	 -0.093695	 -0.077223	  0.037913	  0.239635	  0.178622	  0.066743	 -0.039412	  0.090223	  0.037014
  0.018568	  0.009314	  0.010458	  0.090477	 -0.063474	 -0.043502	  0.073168	  0.215208	  0.164236	  0.015002	 -0.039999	  0.055723	 -0.008535
  0.021446	  0.019311	 -0.000001	  0.035818	 -0.015061	 -0.033766	  0.046854	  0.192021	  0.150460	 -0.025170	 -0.057555	 -0.009755	 -0.063974
  0.007271	  0.023386	  0.000033	  0.025266	  0.033871	 -0.003207	  0.085366	  0.147335	  0.124439	 -0.077264	 -0.093281	 -0.044871	 -0.119028
  0.020066	  0.023109	 -0.011382	  0.067418	  0.035783	  0.012458	  0.086832	  0.115461	  0.080928	 -0.099051	 -0.125422	 -0.073355	 -0.129571
 -0.003522	  0.012010	 -0.036298	  0.083381	  0.021815	  0.023915	  0.071406	  0.104264	  0.068335	 -0.110218	 -0.135623	 -0.051966	 -0.119421
 -0.019609	  0.031941	 -0.006830	  0.080210	  0.017305	  0.039542	  0.068670	  0.057501	  0.047626	 -0.117494	 -0.150391	 -0.018128	 -0.126381
 -0.007058	  0.028627	  0.028568	  0.062180	  0.016708	  0.045165	  0.066877	  0.029895	  0.073340	 -0.107276	 -0.147069	  0.003324	 -0.102055
 -0.012880	  0.029795	  0.036062	  0.046370	  0.012791	  0.034649	  0.077550	  0.003198	  0.056668	 -0.062288	 -0.094731	  0.021268	 -0.080091
 -0.034078	 -0.001689	  0.056577	  0.018023	  0.005418	  0.022934	  0.062419	 -0.004372	  0.057337	 -0.025423	 -0.039118	  0.042584	 -0.044906
 -0.001106	 -0.009182	  0.075921	 -0.018545	  0.023179	  0.018745	  0.014384	 -0.013524	  0.076115	 -0.000546	  0.009363	  0.090625	  0.001171
  0.019810	 -0.024582	  0.051928	 -0.048248	  0.055865	  0.014105	 -0.032809	  0.011687	  0.079361	  0.026917	 -0.008993	  0.122807	  0.046680
  0.001538	 -0.076347	  0.032689	 -0.070036	  0.069311	  0.012942	 -0.016498	  0.054424	  0.094000	  0.075644	 -0.000987	  0.169183	  0.096296
 -0.002158	 -0.071817	  0.010308	 -0.041239	  0.018006	  0.008700	 -0.005979	  0.091475	  0.134130	  0.095411	  0.024930	  0.215228	  0.139957
 -0.014386	 -0.078913	  0.004152	 -0.037064	 -0.015906	  0.016036	  0.027587	  0.104214	  0.162966	  0.145159	  0.077349	  0.266797	  0.193320
 -0.033482	 -0.087850	  0.026290	 -0.034048	 -0.051374	  0.071111	  0.075255	  0.127770	  0.193977	  0.208776	  0.163063	  0.343395	  0.249808
 -0.025671	 -0.082785	  0.040989	 -0.022347	 -0.033541	  0.106782	  0.104243	  0.166235	  0.229468	  0.225398	  0.216978	  0.363024	  0.292319
 -0.002492	 -0.088512	  0.052805	 -0.011813	 -0.005426	  0.178999	  0.097592	  0.190035	  0.268425	  0.193252	  0.236095	  0.342924	  0.315265
  0.007309	 -0.094408	  0.021031	 -0.012018	 -0.015499	  0.229896	  0.119143	  0.242416	  0.298897	  0.196657	  0.232131	  0.327902	  0.299400
  0.005519	 -0.108448	  0.005635	 -0.021387	  0.016686	  0.201320	  0.181080	  0.293968	  0.338453	  0.237038	  0.244001	  0.284824	  0.276144
 -0.010360	 -0.069961	  0.012791	  0.037469	  0.073645	  0.189702	  0.232902	  0.314851	  0.370225	  0.264940	  0.237493	  0.300715	  0.252477
  0.006483	 -0.064375	  0.020482	  0.085448	  0.155264	  0.181032	  0.259179	  0.316715	  0.340764	  0.261449	  0.200918	  0.288409	  0.219759
  0.007900	 -0.069181	 -0.026006	  0.066534	  0.151876	  0.188833	  0.264768	  0.294086	  0.350144	  0.255253	  0.188573	  0.227512	  0.176662
 -0.006882	 -0.071448	 -0.033809	  0.084413	  0.160397	  0.210730	  0.259240	  0.297536	  0.307162	  0.231158	  0.135621	  0.195917	  0.142437
  0.000511	 -0.062569	 -0.025958	  0.110368	  0.209528	  0.243787	  0.245996	  0.261825	  0.256090	  0.176534	  0.057139	  0.165544	  0.119704
  0.005738	 -0.056398	 -0.029482	  0.142378	  0.248542	  0.228721	  0.186499	  0.240167	  0.232189	  0.125747	  0.011093	  0.129998	  0.095838
  0.040060	 -0.073372	  0.001529	  0.164811	  0.245534	  0.218945	  0.126781	  0.208199	  0.200740	  0.068484	 -0.016214	  0.095526	  0.078847
  0.062596	 -0.074697	  0.032536	  0.151293	  0.220223	  0.197128	  0.080006	  0.170894	  0.174273	  0.026895	 -0.057672	  0.074729	  0.049409
  0.092210	 -0.054277	  0.033813	  0.131556	  0.193232	  0.171970	  0.053960	  0.156534	  0.169264	 -0.009059	 -0.088772	  0.081301	  0.031087
  0.097927	 -0.035183	  0.020639	  0.125510	  0.188169	  0.131480	  0.043091	  0.116770	  0.125615	 -0.020671	 -0.085978	  0.066142	  0.006606
  0.091694	 -0.066363	  0.046796	  0.119524	  0.164966	  0.071257	  0.003933	  0.091016	  0.104753	 -0.033316	 -0.088605	  0.062290	  0.004629
  0.089780	 -0.063513	  0.073092	  0.113066	  0.118808	  0.017427	  0.013663	  0.062705	  0.085563	 -0.026063	 -0.096443	  0.096040	  0.013628
  0.077640	  0.000278	  0.065813	  0.110734	  0.129724	 -0.031405	  0.014432	  0.036292	  0.074494	 -0.058259	 -0.078167	  0.079130	  0.042810
  0.062897	  0.033534	  0.091424	  0.115559	  0.105213	 -0.068235	  0.016497	 -0.006516	  0.078548	 -0.055302	 -0.052737	  0.073860	  0.038482
  0.050375	  0.012739	  0.092156	  0.113919	  0.067645	 -0.085856	  0.026464	 -0.054729	  0.049451	 -0.049470	 -0.038307	  0.077211	  0.049626
  0.074936	 -0.008642	  0.059915	  0.095439	  0.021601	 -0.125568	  0.010188	 -0.030245	  0.054888	 -0.057132	  0.026163	  0.083441	  0.074845
  0.114944	 -0.043761	  0.055051	  0.093333	 -0.019459	 -0.150953	 -0.026458	  0.012441	  0.085291	 -0.022792	  0.056864	  0.104498	  0.065951
  0.149337	 -0.064078	  0.065149	  0.079678	  0.002428	 -0.138306	 -0.048474	  0.031491	  0.150532	  0.003791	  0.050919	  0.125978	  0.072645
  0.118600	 -0.075580	  0.055302	  0.052815	 -0.012503	 -0.139004	 -0.085581	  0.064794	  0.174886	 -0.001531	  0.061220	  0.113244	  0.054394
  0.075614	 -0.047960	  0.038110	  0.013490	 -0.038371	 -0.148124	 -0.039714	  0.091147	  0.166038	 -0.011106	  0.041318	  0.094868	  0.022349
  0.131605	 -0.054833	  0.004811	  0.004162	 -0.040910	 -0.094239	  0.016872	  0.088558	  0.175470	  0.001488	  0.013939	  0.052673	 -0.021597
  0.162153	 -0.038574	 -0.013502	 -0.007128	 -0.064543	 -0.040997	  0.046376	  0.105081	  0.190251	 -0.000473	 -0.004939	 -0.026642	 -0.075513
  0.170765	 -0.039551	  0.008043	  0.000398	 -0.080913	 -0.038242	  0.077905	  0.116975	  0.196248	 -0.033519	 -0.043215	 -0.051447	 -0.118029
  0.131921	 -0.028594	 -0.006609	  0.006828	 -0.062477	 -0.033092	  0.116007	  0.089983	  0.187956	 -0.067319	 -0.083841	 -0.088891	 -0.187457
  0.150111	 -0.030629	 -0.043707	 -0.004375	 -0.049877	 -0.024766	  0.090507	  0.030917	  0.175248	 -0.086239	 -0.121550	 -0.122743	 -0.253919
  0.176804	 -0.017328	 -0.072575	  0.012944	 -0.037657	 -0.006644	  0.032193	  0.045795	  0.132784	 -0.127066	 -0.174859	 -0.162118	 -0.261552
  0.177749	 -0.014571	 -0.068042	  0.062721	  0.002964	  0.029104	  0.025736	  0.038905	  0.094247	 -0.194294	 -0.164768	 -0.205760	 -0.308938
  0.168453	 -0.002993	 -0.035764	  0.105809	  0.029716	  0.061930	  0.031906	  0.055842	  0.038072	 -0.207998	 -0.160657	 -0.239753	 -0.359021
  0.120583	  0.014284	 -0.070143	  0.126650	  0.013609	  0.061057	  0.034302	  0.034548	 -0.017739	 -0.177816	 -0.181314	 -0.189379	 -0.358551
  0.114218	  0.015212	 -0.075504	  0.117567	 -0.000147	  0.042739	  0.043884	  0.007190	 -0.007218	 -0.194896	 -0.234704	 -0.199735	 -0.340669
  0.124538	 -0.021997	 -0.022369	  0.091534	 -0.018099	  0.041972	  0.000246	 -0.028498	 -0.009038	 -0.171926	 -0.257722	 -0.229588	 -0.289467
  0.140874	 -0.008979	  0.008793	  0.086044	 -0.027601	  0.025553	 -0.002834	 -0.062700	 -0.001858	 -0.138246	 -0.236637	 -0.220681	 -0.243966
  0.138168	 -0.029171	  0.013375	  0.096147	 -0.034555	  0.013760	  0.034216	 -0.037390	 -0.029836	 -0.116178	 -0.217969	 -0.214110	 -0.249301
  0.130171	 -0.055513	 -0.007917	  0.088346	 -0.000398	  0.008951	  0.030229	 -0.012770	 -0.026251	 -0.102946	 -0.239770	 -0.187117	 -0.277623
  0.125094	 -0.030636	  0.006287	  0.102733	  0.025997	 -0.007964	  0.006417	  0.003760	 -0.016694	 -0.119997	 -0.232745	 -0.183311	 -0.267632
  0.107558	 -0.011121	 -0.016023	  0.136198	 -0.005455	  0.002425	  0.006005	 -0.044725	 -0.056492	 -0.131569	 -0.205874	 -0.210884	 -0.270987
  0.123895	 -0.005918	 -0.003916	  0.117984	  0.017534	 -0.019036	 -0.018708	 -0.057139	 -0.057676	 -0.150135	 -0.217221	 -0.253469	 -0.282277
  0.091397	 -0.022063	 -0.001462	  0.115859	  0.028810	 -0.028865	 -0.055529	 -0.091102	 -0.060848	 -0.202288	 -0.249462	 -0.304206	 -0.305624
  0.073828	 -0.011753	 -0.009500	  0.137096	  0.024608	 -0.040691	 -0.055060	 -0.098346	 -0.074337	 -0.197313	 -0.301119	 -0.335582	 -0.295999
  0.071383	 -0.043199	 -0.022388	  0.142008	 -0.000820	 -0.080113	 -0.068201	 -0.094849	 -0.072583	 -0.209465	 -0.303782	 -0.337610	 -0.279851
  0.080466	 -0.073988	 -0.052480	  0.112574	 -0.019359	 -0.111293	 -0.097003	 -0.159402	 -0.132800	 -0.239519	 -0.299135	 -0.345102	 -0.253263
  0.114773	 -0.033369	 -0.045400	  0.105296	 -0.035702	 -0.115086	 -0.140506	 -0.203609	 -0.182022	 -0.230712	 -0.293770	 -0.313273	 -0.240228
  0.110492	 -0.009142	 -0.054743	  0.144941	 -0.038060	 -0.098975	 -0.165197	 -0.235476	 -0.196702	 -0.215335	 -0.298082	 -0.307711	 -0.291877
  0.071681	 -0.038143	 -0.092721	  0.151107	 -0.023402	 -0.064377	 -0.152705	 -0.229214	 -0.189537	 -0.206719	 -0.274180	 -0.312825	 -0.320005
  0.069419	 -0.026747	 -0.103430	  0.099873	 -0.040384	 -0.090029	 -0.138075	 -0.248295	 -0.182621	 -0.232807	 -0.231003	 -0.307131	 -0.311704
  0.086829	 -0.011087	 -0.044736	  0.022159	 -0.052381	 -0.107247	 -0.151811	 -0.242395	 -0.191140	 -0.228347	 -0.252743	 -0.310056	 -0.288136
  0.085528	 -0.009033	 -0.024944	  0.009825	 -0.059653	 -0.114395	 -0.139991	 -0.199779	 -0.199163	 -0.191307	 -0.228701	 -0.302439	 -0.239592
  0.081844	  0.033527	 -0.042077	 -0.001684	 -0.087530	 -0.117760	 -0.111084	 -0.177619	 -0.202622	 -0.162070	 -0.193950	 -0.291635	 -0.209462
  0.120958	  0.066369	 -0.068485	 -0.055539	 -0.090231	 -0.096371	 -0.100921	 -0.129381	 -0.149044	 -0.145332	 -0.160975	 -0.261981	 -0.202614
  0.143757	  0.089026	 -0.069653	 -0.054889	 -0.067227	 -0.100687	 -0.092802	 -0.100778	 -0.108395	 -0.178631	 -0.104598	 -0.233739	 -0.167500
  0.150346	  0.060986	 -0.105409	 -0.017165	 -0.081697	 -0.085451	 -0.076324	 -0.022258	 -0.078799	 -0.158416	 -0.108992	 -0.219278	 -0.161481
  0.106874	  0.031525	 -0.133609	  0.005439	 -0.100654	 -0.085985	 -0.062289	  0.043552	 -0.044847	 -0.144372	 -0.136771	 -0.196644	 -0.142903
  0.065962	  0.036342	 -0.163241	 -0.012723	 -0.107963	 -0.087378	 -0.024790	  0.033264	 -0.031793	 -0.152834	 -0.143158	 -0.191880	 -0.140798
  0.038785	 -0.011726	 -0.157601	  0.004250	 -0.063328	 -0.075077	 -0.017472	  0.011734	 -0.032412	 -0.120487	 -0.141862	 -0.170772	 -0.139852
  0.032780	 -0.004344	 -0.125412	  0.036123	 -0.022582	 -0.085965	 -0.022466	  0.010833	 -0.030101	 -0.126221	 -0.134442	 -0.132965	 -0.151040
  0.045848	 -0.015851	 -0.113277	  0.016801	 -0.030980	 -0.056293	 -0.003357	  0.019007	 -0.040686	 -0.116433	 -0.097064	 -0.108248	 -0.135373
  0.028338	 -0.035552	 -0.116131	  0.015207	 -0.047860	 -0.014595	 -0.030829	 -0.015628	 -0.043518	 -0.102793	 -0.060457	 -0.068068	 -0.131687
  0.010067	 -0.036275	 -0.112510	  0.033177	 -0.062212	 -0.010041	 -0.067898	 -0.028176	 -0.043175	 -0.105877	 -0.094816	 -0.075910	 -0.098972
  0.007456	 -0.073385	 -0.112382	  0.054106	 -0.055933	 -0.018390	 -0.073093	 -0.035206	 -0.026232	 -0.107333	 -0.097421	 -0.084546	 -0.095937
  0.000596	 -0.056407	 -0.072037	  0.075268	 -0.083566	 -0.041536	 -0.102892	 -0.077978	 -0.029306	 -0.115030	 -0.074677	 -0.107713	 -0.071315
 -0.000556	 -0.009343	 -0.065907	  0.050266	 -0.066512	 -0.036517	 -0.136772	 -0.103468	 -0.049240	 -0.123123	 -0.050730	 -0.134475	 -0.042994
  0.019233	  0.008008	 -0.082042	  0.031929	 -0.070063	 -0.066689	 -0.145597	 -0.110521	 -0.045497	 -0.123561	 -0.018682	 -0.147480	 -0.025388
  0.019323	  0.018507	 -0.079885	  0.000171	 -0.071573	 -0.065632	 -0.147691	 -0.122583	 -0.015984	 -0.127768	 -0.010731	 -0.120401	 -0.002055
  0.024763	  0.043196	 -0.066259	 -0.023969	 -0.072584	 -0.068139	 -0.106928	 -0.120021	  0.008659	 -0.106309	 -0.021782	 -0.108676	  0.003644
  0.046311	  0.010125	 -0.060137	 -0.051915	 -0.086592	 -0.098384	 -0.095992	 -0.122506	 -0.014972	 -0.087965	 -0.021921	 -0.070829	  0.011732
  0.025636	 -0.022261	 -0.082328	 -0.070668	 -0.093578	 -0.062769	 -0.101801	 -0.076329	 -0.035150	 -0.091195	 -0.037960	 -0.058222	  0.060484
 -0.006715	  0.009033	 -0.098816	 -0.062509	 -0.090954	 -0.029110	 -0.137998	 -0.056220	 -0.018092	 -0.090707	 -0.060914	 -0.044948	  0.069320
 -0.043344	  0.037926	 -0.108066	 -0.079386	 -0.095155	 -0.045957	 -0.154580	 -0.060319	  0.006150	 -0.106888	 -0.050577	 -0.006177	  0.050341
 -0.058193	  0.044458	 -0.088436	 -0.051741	 -0.084746	 -0.059793	 -0.098220	 -0.044289	 -0.006245	 -0.081586	 -0.050097	 -0.013075	  0.036420
 -0.051030	  0.031996	 -0.072987	 -0.072462	 -0.081765	 -0.043811	 -0.045644	 -0.028914	  0.012694	 -0.070730	 -0.039382	 -0.024815	 -0.024328
 -0.013059	  0.017933	 -0.085805	 -0.064354	 -0.079278	 -0.014795	 -0.043699	  0.007463	  0.005370	 -0.041051	 -0.032571	  0.008903	 -0.069484
 -0.031991	  0.027113	 -0.093885	 -0.039941	 -0.056874	  0.008943	 -0.053209	  0.022189	 -0.029280	 -0.023513	 -0.007335	  0.031270	 -0.069183
 -0.055902	 -0.003561	 -0.105889	 -0.037353	 -0.038595	 -0.028011	 -0.054365	  0.048564	  0.012305	  0.041927	  0.022046	  0.021798	 -0.063210
 -0.056194	  0.002813	 -0.113986	 -0.032435	 -0.028045	 -0.039476	 -0.024368	  0.097011	  0.023816	  0.109554	  0.068961	  0.010111	 -0.002352
 -0.034182	  0.027818	 -0.107601	 -0.053213	 -0.035740	 -0.007483	  0.004735	  0.082358	  0.049923	  0.117062	  0.082299	  0.019805	  0.031170
 -0.050372	 -0.001276	 -0.095159	 -0.069203	 -0.019812	  0.005510	  0.016599	  0.103722	  0.047942	  0.105476	  0.074345	  0.019914	  0.023770
 -0.024987	 -0.045327	 -0.103639	 -0.078567	 -0.017761	 -0.022391	  0.007749	  0.120476	  0.071116	  0.139351	  0.092587	  0.023715	  0.030680
 -0.033179	 -0.065382	 -0.119601	 -0.109391	  0.011057	 -0.041399	  0.028196	  0.138017	  0.108922	  0.151891	  0.111728	  0.019534	  0.060531
 -0.099014	 -0.056885	 -0.088809	 -0.108027	  0.006721	 -0.044448	  0.033816	  0.115087	  0.119537	  0.127266	  0.118926	  0.046334	  0.065041
 -0.117860	 -0.063123	 -0.059737	 -0.102178	 -0.016934	 -0.016564	  0.060152	  0.137387	  0.109654	  0.110256	  0.135438	  0.059583	  0.048559
 -0.120611	 -0.064135	 -0.071424	 -0.086098	 -0.054598	 -0.001105	  0.050969	  0.175877	  0.117301	  0.148801	  0.134466	  0.061392	  0.019053
 -0.148767	 -0.051643	 -0.106517	 -0.038945	 -0.054870	  0.005958	  0.053709	  0.178840	  0.113808	  0.193564	  0.100537	  0.055917	  0.019054
 -0.106670	 -0.062710	 -0.109878	 -0.009631	 -0.061937	 -0.016699	  0.057760	  0.165542	  0.108835	  0.187843	  0.101182	  0.039096	  0.038636
 -0.087086	 -0.052205	 -0.044232	  0.011633	 -0.063849	 -0.032193	  0.090213	  0.173773	  0.119972	  0.150916	  0.083565	  0.028499	  0.022517
 -0.102826	 -0.064855	  0.003537	  0.010651	 -0.053176	 -0.046838	  0.120899	  0.143121	  0.118414	  0.156277	  0.066354	  0.005269	  0.018101
 -0.100382	 -0.079353	  0.001702	  0.005201	 -0.023607	 -0.023332	  0.107320	  0.074251	  0.114670	  0.159359	  0.066269	  0.033569	 -0.014930
 -0.087077	 -0.081505	 -0.029911	 -0.001522	  0.000060	 -0.019325	  0.098911	  0.077601	  0.107952	  0.132489	  0.041216	  0.027376	 -0.030733
 -0.074976	 -0.064308	 -0.044098	 -0.014895	 -0.020900	 -0.024598	  0.080709	  0.031977	  0.083460	  0.154822	  0.019746	  0.042647	 -0.077014
 -0.056507	 -0.048915	 -0.018452	 -0.020655	 -0.036102	  0.001166	  0.049144	  0.013927	  0.089560	  0.166827	  0.031537	  0.034316	 -0.063422
 -0.035671	 -0.048812	 -0.012802	 -0.010249	 -0.026941	  0.044058	  0.061305	  0.011987	  0.102621	  0.143427	  0.016764	  0.028130	 -0.057916
 -0.022559	 -0.063017	 -0.063977	  0.010069	  0.015593	  0.060515	  0.042223	  0.024998	  0.099681	  0.112175	 -0.005918	  0.008039	 -0.029598
 -0.037967	 -0.038491	 -0.077730	  0.009453	  0.036005	  0.033661	  0.026134	  0.041271	  0.112305	  0.116263	  0.041258	  0.000830	 -0.058879
 -0.060625	 -0.008448	 -0.068308	  0.020125	  0.038470	  0.037892	  0.012937	  0.028837	  0.117961	  0.119695	  0.017123	 -0.013607	 -0.091926
 -0.027594	  0.001869	 -0.041931	  0.028008	 -0.001440	  0.035818	 -0.007499	  0.031477	  0.118489	  0.108389	 -0.026945	 -0.030736	 -0.129109
 -0.022337	  0.008442	 -0.015930	  0.039526	 -0.002941	  0.002050	 -0.028157	  0.023619	  0.120730	  0.073306	 -0.053789	 -0.029794	 -0.114000
 -0.002469	  0.000367	  0.025879	  0.050069	 -0.029782	 -0.022422	 -0.055971	  0.005645	  0.112400	  0.026102	 -0.032317	 -0.037518	 -0.106064
 -0.022061	 -0.001748	 -0.001087	  0.051482	 -0.019820	 -0.014441	 -0.076158	  0.021286	  0.119672	  0.043916	 -0.006452	 -0.042270	 -0.115292
 -0.029048	  0.012336	 -0.018539	  0.020719	 -0.024610	 -0.027862	 -0.080996	  0.036188	  0.119040	  0.061564	  0.014569	 -0.023629	 -0.112078
 -0.058929	 -0.021330	 -0.003277	  0.025756	 -0.040094	 -0.052271	 -0.078825	  0.028070	  0.118426	  0.024586	  0.024598	 -0.060781	 -0.106884
 -0.065840	 -0.069317	  0.023579	  0.030498	 -0.038022	 -0.064409	 -0.098857	  0.014673	  0.126609	  0.030290	  0.039566	 -0.116116	 -0.126814
 -0.066665	 -0.089195	  0.018644	  0.049686	 -0.027957	 -0.043543	 -0.080136	 -0.023731	  0.113889	  0.066937	  0.052844	 -0.072979	 -0.128296
 -0.054687	 -0.096630	  0.002661	  0.042774	 -0.036894	 -0.036215	 -0.061645	  0.013193	  0.090475	  0.059795	  0.041550	 -0.040419	 -0.119422
 -0.023304	 -0.082928	 -0.017972	  0.015068	 -0.052063	 -0.023162	 -0.110109	  0.033500	  0.098377	  0.074999	  0.050970	 -0.017858	 -0.121436
 -0.025709	 -0.109475	 -0.006310	  0.033291	 -0.033236	  0.017756	 -0.102021	 -0.004100	  0.110895	  0.073137	  0.048986	 -0.033261	 -0.112171
 -0.017158	 -0.130086	 -0.034319	  0.053536	 -0.027845	  0.012837	 -0.100669	  0.029335	  0.130608	  0.042355	  0.063103	 -0.063443	 -0.091350
 -0.024193	 -0.121105	 -0.054796	  0.067189	 -0.054942	  0.006359	 -0.096564	  0.048499	  0.111990	  0.052697	  0.068490	 -0.057775	 -0.093584
 -0.008886	 -0.134209	 -0.049932	  0.093861	 -0.081958	 -0.004758	 -0.071354	  0.034127	  0.117864	  0.026036	  0.052908	 -0.036025	 -0.104008
 -0.004231	 -0.108663	 -0.063446	  0.108041	 -0.093805	 -0.002910	 -0.074447	  0.028488	  0.103222	  0.004973	  0.065204	 -0.019756	 -0.066212
 -0.024392	 -0.103104	 -0.056517	  0.089705	 -0.095519	 -0.017751	 -0.071753	  0.035239	  0.088285	  0.032270	  0.021585	  0.013963	 -0.062741
 -0.062721	 -0.105878	 -0.053053	  0.069393	 -0.023677	 -0.004441	 -0.044519	  0.042749	  0.066763	  0.065815	  0.006400	  0.055263	 -0.057886
 -0.091232	 -0.133384	 -0.061624	  0.116553	  0.026602	 -0.008892	 -0.041315	  0.058598	  0.048434	  0.079355	  0.000768	  0.057984	 -0.076137
 -0.078325	 -0.113911	 -0.054001	  0.138719	  0.024621	  0.002640	 -0.046346	  0.071821	  0.070765	  0.087393	 -0.013164	  0.020185	 -0.092805
 -0.098403	 -0.067212	 -0.019625	  0.126815	  0.032781	 -0.003820	 -0.048099	  0.066478	  0.066626	  0.096257	 -0.009802	  0.005673	 -0.142104
 -0.085494	 -0.066557	 -0.000548	  0.128255	  0.035786	 -0.020063	 -0.047960	  0.055669	  0.062272	  0.119957	 -0.038046	  0.036514	 -0.138791
 -0.070418	 -0.058918	  0.000585	  0.095259	 -0.000044	 -0.034026	 -0.035280	  0.028286	  0.067143	  0.111114	 -0.009583	  0.038961	 -0.136988
 -0.055075	 -0.058509	 -0.037751	  0.075217	 -0.028555	 -0.082036	 -0.077484	  0.045790	  0.085846	  0.089524	  0.011792	  0.008854	 -0.123697
 -0.068359	 -0.033327	 -0.052453	  0.105444	 -0.043858	 -0.067471	 -0.067809	  0.072772	  0.095384	  0.045750	 -0.049102	  0.019859	 -0.134731
 -0.029872	 -0.013351	 -0.039272	  0.109308	 -0.020580	 -0.072378	 -0.049093	  0.059172	  0.092920	  0.027637	 -0.050638	 -0.023438	 -0.158212
 -0.051899	 -0.040930	 -0.061213	  0.108792	 -0.013633	 -0.093906	 -0.035253	  0.055253	  0.081333	  0.045916	 -0.024854	 -0.047015	 -0.120994
 -0.075277	 -0.040913	 -0.037583	  0.102185	 -0.010521	 -0.094526	 -0.042380	  0.046183	  0.074797	  0.047552	 -0.024946	 -0.047516	 -0.087501
 -0.064925	 -0.035186	 -0.041232	  0.103483	 -0.010864	 -0.109665	 -0.034586	  0.080931	  0.068077	  0.037459	 -0.032262	 -0.046558	 -0.081428
 -0.028783	 -0.056755	 -0.021450	  0.076347	 -0.025555	 -0.115516	 -0.045568	  0.049165	  0.086091	  0.051110	 -0.054555	 -0.046985	 -0.082770
 -0.031209	 -0.010871	 -0.083785	 -0.020090	  0.010344	  0.090620	 -0.002313	 -0.010826	 -0.028505	  0.000071	 -0.002489	  0.022497	 -0.016805
 -0.029048	 -0.027384	 -0.030610	 -0.040994	 -0.001045	  0.073211	 -0.026327	  0.016876	 -0.005355	 -0.002505	 -0.018701	  0.030098	 -0.005668
 -0.038504	 -0.034421	 -0.033795	 -0.024447	 -0.012421	  0.027650	  0.009594	 -0.002108	  0.010562	 -0.012062	 -0.019667	  0.027077	 -0.010653
  0.014241	 -0.022566	 -0.015836	 -0.013379	 -0.004497	  0.012790	  0.004897	 -0.003719	  0.007344	  0.001023	 -0.025189	  0.017691	 -0.001377
  0.014103	  0.003432	  0.009203	 -0.018238	 -0.007222	 -0.030083	  0.012784	  0.006899	  0.062461	 -0.004612	 -0.064274	 -0.006743	  0.009300
  0.013665	  0.003772	  0.023219	 -0.039373	  0.002002	 -0.078363	  0.014493	  0.016914	  0.064003	  0.023592	 -0.043870	  0.008733	 -0.024137
  0.019047	  0.018526	  0.025287	 -0.044995	  0.008126	 -0.058618	 -0.000791	  0.036816	  0.009079	  0.040943	 -0.039774	  0.009969	 -0.016209
  0.012269	  0.024585	  0.029377	 -0.025749	 -0.009599	 -0.021110	 -0.006483	  0.033046	 -0.016169	  0.040144	 -0.047266	  0.022843	 -0.026526
  0.043184	  0.032448	  0.016339	 -0.021014	 -0.021688	 -0.019058	 -0.032703	  0.022251	 -0.046107	  0.005623	 -0.018718	  0.020696	 -0.043403
  0.042331	  0.005111	  0.020333	 -0.028790	 -0.081974	 -0.027874	 -0.048038	 -0.017349	 -0.074545	 -0.020767	 -0.009379	  0.002930	 -0.060185
  0.013548	 -0.015562	  0.002359	  0.002444	 -0.092696	 -0.040764	 -0.056313	 -0.000462	 -0.070120	 -0.035023	  0.009684	 -0.018520	 -0.061390
  0.025005	 -0.007241	  0.009753	  0.026756	 -0.046714	 -0.014762	 -0.036831	  0.002054	 -0.059301	 -0.040283	  0.030763	 -0.059084	 -0.054609
  0.007592	  0.015171	  0.016001	  0.044900	  0.000383	  0.016280	  0.013851	 -0.009587	 -0.032469	 -0.040095	  0.021846	 -0.049876	 -0.037183
 -0.021837	  0.006264	  0.002743	  0.056603	  0.021631	  0.042010	  0.027337	 -0.023828	 -0.013348	 -0.033855	  0.030578	 -0.042696	 -0.014859
 -0.018968	  0.000676	 -0.010731	  0.039044	  0.052877	  0.023751	  0.047990	 -0.045576	  0.020148	  0.001177	  0.019190	 -0.019825	 -0.001056
 -0.029638	  0.003743	  0.008628	  0.022731	  0.064255	  0.000347	  0.047236	 -0.042578	  0.021480	 -0.001955	  0.006350	 -0.022877	  0.040049
 -0.021986	  0.014581	  0.006774	  0.045019	  0.057442	  0.026401	  0.032550	 -0.016916	  0.011303	 -0.009589	  0.017268	 -0.011830	  0.079489
  0.007701	 -0.004557	 -0.001928	  0.047823	  0.016733	  0.022212	  0.019767	  0.000096	  0.044980	 -0.008534	  0.024203	  0.011053	  0.102717
  0.008283	 -0.006309	  0.003904	  0.017696	  0.024559	 -0.018511	 -0.010325	  0.023796	  0.051872	  0.034128	  0.050408	  0.015073	  0.087638
 -0.029778	  0.000602	  0.002767	 -0.025947	  0.019504	 -0.026129	 -0.010374	  0.014201	  0.042688	  0.062580	  0.079037	  0.042789	  0.054867
 -0.060970	 -0.000865	 -0.010683	  0.008744	  0.038971	 -0.003823	 -0.005236	 -0.013618	  0.023557	  0.039983	  0.082673	  0.034445	  0.050474
 -0.053276	 -0.033354	 -0.025365	  0.037880	  0.052712	 -0.027046	  0.011671	 -0.026452	  0.000246	  0.025810	  0.095865	  0.034850	  0.069954
 -0.042809	 -0.020413	 -0.002992	  0.026729	  0.043369	 -0.054521	  0.026701	 -0.027415	 -0.005406	  0.043642	  0.105090	  0.012802	  0.064302
 -0.019466	  0.007445	  0.033703	  0.010958	  0.006170	 -0.073043	  0.058960	 -0.002365	  0.022768	  0.047490	  0.052786	 -0.018040	  0.034539
 -0.005166	  0.013994	  0.002484	  0.035966	 -0.012038	 -0.088799	  0.038321	 -0.051410	  0.014831	  0.057156	  0.051482	 -0.002807	  0.016031
 -0.010378	  0.077415	 -0.024416	  0.067703	 -0.021979	 -0.082855	 -0.009083	 -0.061005	  0.040569	  0.049580	  0.050152	  0.009104	  0.000463
  0.024278	  0.111084	 -0.017018	  0.039069	  0.001961	 -0.090419	  0.022458	 -0.041395	  0.049253	  0.025015	  0.040727	 -0.013804	 -0.029129
  0.034354	  0.076866	  0.012949	  0.031774	  0.043339	 -0.100834	  0.061178	 -0.014689	  0.049010	  0.000626	  0.072442	 -0.004628	  0.014485
  0.027459	  0.065768	  0.014209	  0.030497	  0.062405	 -0.081427	  0.052168	 -0.012393	  0.029480	 -0.027334	  0.095443	  0.014771	  0.065036
  0.015048	  0.079542	  0.008314	  0.030822	  0.078649	 -0.051830	  0.060464	 -0.017567	 -0.001902	 -0.005127	  0.090015	  0.015772	  0.067703
  0.026305	  0.090817	  0.000802	  0.019336	  0.069669	 -0.072075	  0.069570	 -0.039376	  0.011935	  0.009535	  0.064612	 -0.027430	  0.054483
  0.052982	  0.112715	 -0.008402	 -0.016035	  0.081949	 -0.074017	  0.076633	 -0.060007	  0.010596	  0.009642	  0.060753	 -0.037528	  0.049775
  0.044911	  0.086959	  0.026384	  0.007310	  0.075336	 -0.039120	  0.066693	 -0.074429	  0.001622	  0.049249	 -0.002929	 -0.037386	  0.017776
  0.025282	  0.070186	  0.041552	  0.013470	  0.070166	 -0.041542	  0.027670	 -0.112060	  0.004986	  0.077578	 -0.005148	 -0.019040	 -0.015639
 -0.004749	  0.063932	  0.054027	  0.017278	  0.091214	 -0.033309	  0.033892	 -0.078530	  0.005159	  0.081994	  0.000715	  0.009580	 -0.021498
 -0.030433	  0.104731	  0.058808	  0.008763	  0.078734	 -0.042423	  0.032140	 -0.069232	  0.027955	  0.045239	  0.051194	  0.022620	  0.004878
 -0.038989	  0.155775	  0.041330	  0.008011	  0.054976	 -0.077141	  0.037541	 -0.049696	  0.007715	  0.060300	  0.071210	  0.027147	  0.020816
 -0.009135	  0.131215	  0.009992	 -0.009509	  0.036160	 -0.082109	  0.050636	 -0.070529	  0.001847	  0.066316	  0.067263	 -0.005618	  0.032558
 -0.001129	  0.099711	 -0.008270	 -0.008097	  0.030187	 -0.053335	  0.060393	 -0.063136	  0.000985	  0.081699	  0.075720	 -0.013829	  0.003697
 -0.003177	  0.066888	 -0.013723	 -0.004402	 -0.014515	 -0.054774	  0.079385	 -0.080957	  0.023735	  0.051597	  0.093096	 -0.009614	 -0.021161
 -0.024203	  0.055425	 -0.024736	 -0.000543	  0.002718	 -0.043579	  0.056919	 -0.084702	  0.039515	  0.057974	  0.110384	 -0.009959	 -0.012216
  0.010706	  0.048955	 -0.018133	  0.049301	  0.001091	 -0.025639	  0.021319	 -0.050553	  0.047788	  0.076339	  0.110788	 -0.003771	  0.014534
  0.021668	  0.077259	  0.009310	  0.047601	 -0.010590	 -0.027288	  0.026486	 -0.031146	  0.028895	  0.093785	  0.121149	  0.001223	  0.030257
  0.021560	  0.089531	  0.016503	  0.079838	 -0.036206	 -0.028932	  0.037051	 -0.043403	  0.039302	  0.098359	  0.085641	 -0.040390	  0.002664
  0.039479	  0.074848	 -0.027848	  0.085802	 -0.026199	 -0.039737	  0.046734	 -0.053663	  0.015530	  0.064777	  0.039464	 -0.051347	  0.021983
  0.051962	  0.093745	 -0.039898	  0.100353	 -0.008835	 -0.023598	  0.043390	 -0.084207	  0.012402	  0.057908	  0.036386	 -0.012157	  0.004322
  0.032218	  0.101984	 -0.037042	  0.069275	 -0.004502	 -0.030404	  0.095129	 -0.091459	  0.051024	  0.047705	  0.021375	  0.002587	  0.002654
  0.071791	  0.094061	  0.006586	  0.042948	 -0.026196	 -0.069304	  0.100553	 -0.089746	  0.036536	  0.057764	  0.025447	  0.014197	 -0.023690
  0.082079	  0.138479	  0.004084	  0.012587	 -0.046096	 -0.097492	  0.036968	 -0.060699	  0.056978	  0.036654	  0.032369	 -0.014541	 -0.016827
  0.088638	  0.119932	 -0.019933	  0.021340	 -0.047183	 -0.079351	 -0.013483	 -0.048288	  0.051967	  0.019416	  0.038667	 -0.029639	  0.007935
  0.093689	  0.103344	  0.000365	  0.051373	 -0.058131	 -0.058484	 -0.038820	 -0.034954	  0.010572	  0.025461	  0.016547	 -0.050649	  0.033670
  0.092402	  0.112650	  0.028655	  0.047405	 -0.047872	 -0.081127	 -0.029787	 -0.029641	  0.009541	  0.029442	  0.010905	 -0.076256	  0.035271
  0.081300	  0.101973	  0.008268	  0.036498	 -0.063151	 -0.124627	 -0.038927	 -0.029924	 -0.006656	  0.057312	  0.018269	 -0.059118	  0.001704
  0.072324	  0.120339	  0.009372	  0.022490	 -0.072380	 -0.122173	 -0.059119	 -0.020160	 -0.041380	  0.046628	 -0.007924	 -0.050564	 -0.024697
  0.062117	  0.162026	  0.006107	  0.000163	 -0.062359	 -0.117491	 -0.075105	 -0.029065	 -0.041489	  0.044932	 -0.000036	 -0.049771	 -0.050355
  0.035046	  0.170002	 -0.008011	  0.013366	 -0.048413	 -0.119940	 -0.072626	 -0.040807	 -0.008901	  0.074883	  0.014187	 -0.069618	 -0.048200
  0.036494	  0.157713	  0.008170	 -0.009912	  0.019742	 -0.120785	 -0.027079	 -0.058305	  0.003798	  0.038672	  0.038673	 -0.058126	 -0.008781
  0.108654	  0.141941	  0.052845	 -0.004990	  0.033565	 -0.096430	 -0.006410	 -0.051558	  0.050446	  0.027491	  0.064722	 -0.055647	 -0.007940
  0.114851	  0.160941	  0.085384	 -0.002086	  0.029022	 -0.063768	 -0.037389	 -0.042346	  0.082623	  0.045529	  0.050680	 -0.036597	 -0.018795
  0.098329	  0.162131	  0.083554	 -0.013705	 -0.005991	 -0.062934	 -0.033832	 -0.025292	  0.063577	  0.041744	  0.010472	 -0.072544	  0.004800
  0.062884	  0.148753	  0.048809	 -0.013822	 -0.056425	 -0.104187	 -0.017924	 -0.016015	  0.042318	  0.015835	  0.015016	 -0.062858	  0.020641
  0.075200	  0.132328	  0.052039	 -0.001581	 -0.047274	 -0.130768	 -0.025153	 -0.059893	  0.053185	  0.038051	  0.040900	 -0.036321	  0.011246
  0.090187	  0.116002	  0.031697	 -0.015945	 -0.006899	 -0.113746	 -0.003829	 -0.051835	  0.021377	  0.082364	  0.023563	 -0.028213	  0.011234
  0.078072	  0.090446	  0.004327	 -0.027181	 -0.018549	 -0.110179	  0.000124	 -0.061276	 -0.003057	  0.092978	  0.040377	 -0.013051	  0.019318
  0.057112	  0.079022	 -0.009052	 -0.009208	 -0.033993	 -0.104081	  0.004501	 -0.057725	 -0.003791	  0.052271	 -0.002740	 -0.006645	 -0.010133
  0.079470	  0.108453	 -0.010346	  0.023983	 -0.003873	 -0.067230	 -0.017823	 -0.075922	 -0.010980	  0.038787	 -0.017607	 -0.000888	 -0.014378
  0.080548	  0.098403	 -0.008964	  0.067537	 -0.020984	 -0.097007	 -0.061831	 -0.101488	  0.009342	  0.028590	 -0.010578	 -0.020156	 -0.019291
  0.063618	  0.102360	  0.000633	  0.071476	 -0.045876	 -0.090059	 -0.040407	 -0.112757	  0.024059	  0.014926	 -0.028712	 -0.002795	 -0.011343
  0.059950	  0.098019	  0.009191	  0.075173	 -0.013708	 -0.081698	 -0.025290	 -0.118261	 -0.003156	  0.011894	 -0.026555	 -0.047505	 -0.004260
  0.044241	  0.107810	  0.015668	  0.066520	 -0.007518	 -0.061899	 -0.011481	 -0.060517	 -0.004490	  0.031256	 -0.049432	 -0.074880	 -0.029260
  0.051018	  0.113440	  0.011516	  0.057728	 -0.010043	 -0.050434	 -0.017801	 -0.065053	  0.027604	  0.004064	 -0.009718	 -0.072507	 -0.062752
  0.039233	  0.115189	  0.018926	  0.041339	 -0.003845	 -0.055235	 -0.033243	 -0.111770	  0.054829	  0.013101	 -0.001118	 -0.054290	 -0.016442
  0.050659	  0.110532	  0.019531	  0.038875	  0.014547	 -0.042124	 -0.026047	 -0.114325	  0.051790	  0.027359	  0.006120	 -0.047680	 -0.034576
  0.079576	  0.087339	  0.003788	  0.026279	  0.051567	 -0.060207	 -0.004604	 -0.092087	  0.049422	  0.018258	  0.009173	 -0.033727	 -0.062611
  0.075287	  0.110025	 -0.009006	  0.008639	  0.042292	 -0.061470	  0.015667	 -0.071224	  0.060466	  0.035690	  0.025687	 -0.018514	 -0.071180
  0.110239	  0.101170	  0.028038	  0.007850	  0.007551	 -0.059746	  0.030276	 -0.071622	  0.038939	  0.025355	  0.030702	 -0.012952	 -0.068572
  0.117198	  0.106016	  0.037849	  0.045571	 -0.023884	 -0.021376	  0.043224	 -0.092675	  0.023153	 -0.001922	  0.000108	 -0.024884	 -0.101685
  0.081145	  0.136110	  0.042831	  0.052741	 -0.008226	 -0.004756	  0.054801	 -0.139109	  0.010009	  0.016428	 -0.018615	 -0.047502	 -0.084173
  0.092402	  0.123374	  0.038883	  0.052648	 -0.011928	  0.009613	  0.060853	 -0.189660	  0.006813	  0.016923	 -0.003536	 -0.051923	 -0.064773
  0.114890	  0.129211	  0.028496	  0.029576	 -0.029128	  0.007826	  0.042440	 -0.201161	 -0.017081	 -0.015034	  0.001509	 -0.046070	 -0.042608
  0.124445	  0.118735	  0.010035	  0.027324	 -0.031412	  0.020701	  0.031457	 -0.181624	 -0.059416	 -0.063628	  0.008344	 -0.045454	 -0.029346
  0.109805	  0.131421	  0.000572	  0.000278	 -0.032319	  0.049797	  0.034250	 -0.167772	 -0.051842	 -0.030533	 -0.004305	 -0.049336	 -0.041244
  0.088713	  0.125975	  0.002350	  0.008361	 -0.027666	  0.031112	  0.034729	 -0.117646	 -0.002131	 -0.017256	 -0.021333	 -0.057787	 -0.031920
  0.085161	  0.122169	 -0.030869	  0.049748	  0.010473	  0.004184	  0.050589	 -0.134976	  0.022064	  0.005340	 -0.001062	 -0.027684	 -0.051185
  0.094481	  0.117059	 -0.032114	  0.071100	  0.012080	 -0.004851	  0.054743	 -0.162969	  0.022216	  0.050612	  0.005176	 -0.020308	 -0.022833
  0.070151	  0.094292	 -0.026907	  0.072165	  0.011601	 -0.000656	  0.043164	 -0.123753	  0.003338	  0.058628	  0.022907	 -0.007824	 -0.024950
  0.101760	  0.083144	 -0.021674	  0.065131	  0.014603	 -0.003286	  0.008840	 -0.136981	 -0.015145	  0.053007	  0.012952	 -0.037791	 -0.043129
  0.103674	  0.044037	 -0.024591	  0.055055	  0.012324	 -0.033771	 -0.015910	 -0.149683	 -0.043474	  0.030604	 -0.038640	 -0.051780	 -0.029162
  0.071530	  0.047917	 -0.045318	  0.043782	  0.027035	  0.001604	 -0.048578	 -0.130055	 -0.089330	  0.000658	 -0.057954	 -0.014520	 -0.021007
  0.074718	  0.043180	 -0.050619	  0.047586	  0.002751	  0.007156	 -0.063914	 -0.129369	 -0.081845	 -0.031635	 -0.047055	 -0.020622	 -0.004858
  0.078739	  0.019368	 -0.017506	  0.044915	 -0.022818	  0.016195	 -0.082923	 -0.122500	 -0.055884	 -0.008217	 -0.014817	 -0.036127	 -0.023999
  0.075738	 -0.005511	  0.012536	  0.033439	 -0.031154	  0.033668	 -0.100549	 -0.106814	 -0.062629	  0.002959	 -0.046355	 -0.003963	 -0.018920
  0.089641	  0.000704	 -0.012223	  0.038108	 -0.051672	  0.023604	 -0.091671	 -0.130280	 -0.052478	 -0.005649	 -0.070414	  0.021586	 -0.046766
  0.103949	 -0.021738	 -0.026600	  0.014295	 -0.055702	 -0.002942	 -0.094773	 -0.111247	 -0.057929	 -0.017799	 -0.046917	  0.018930	 -0.064334
  0.076650	 -0.012648	 -0.032083	 -0.017803	 -0.061150	  0.013810	 -0.085210	 -0.098386	 -0.040003	 -0.007540	 -0.025591	  0.024911	 -0.039192
  0.066229	 -0.002399	 -0.024103	  0.028008	 -0.066867	  0.002106	 -0.052291	 -0.124751	  0.023237	  0.025424	 -0.031633	  0.030142	 -0.032640
  0.085075	  0.008860	  0.010883	  0.045404	 -0.034948	  0.000324	 -0.057732	 -0.139869	  0.044946	  0.053378	 -0.076124	 -0.003547	 -0.066673
  0.064550	 -0.002601	  0.026399	  0.042474	 -0.020358	  0.023866	 -0.097946	 -0.163928	  0.051896	  0.049543	 -0.082867	 -0.026158	 -0.079289
  0.069462	  0.025735	  0.014532	  0.043218	 -0.054635	  0.046819	 -0.098605	 -0.178765	  0.053252	  0.033034	 -0.045785	  0.000061	 -0.057229
  0.120252	  0.019479	  0.018834	  0.057362	 -0.046916	  0.051835	 -0.089597	 -0.157504	  0.068668	  0.031566	 -0.036377	  0.018572	 -0.061678
  0.115842	  0.009487	  0.027697	  0.036784	 -0.051420	  0.005403	 -0.074157	 -0.148411	  0.049085	  0.017418	 -0.002684	  0.031548	 -0.069968
  0.117226	  0.024380	  0.057099	  0.028531	 -0.021285	  0.002659	 -0.093460	 -0.125765	  0.034740	 -0.024173	  0.024913	  0.050714	 -0.065193
  0.103748	  0.012098	  0.044425	  0.056472	 -0.012973	 -0.003610	 -0.072788	 -0.075453	  0.038286	  0.013733	  0.013175	  0.026583	 -0.023503
  0.122742	  0.019036	  0.057889	  0.028989	 -0.020284	  0.011625	 -0.042376	 -0.081453	  0.022218	  0.004005	 -0.014743	  0.010337	 -0.034016
  0.108588	  0.018413	  0.072587	 -0.028731	 -0.027818	  0.012779	 -0.020742	 -0.092970	  0.020308	  0.021291	 -0.023743	  0.012606	 -0.069338
  0.115462	 -0.002750	  0.035241	  0.003401	 -0.035381	 -0.015492	 -0.004480	 -0.082263	  0.016922	  0.048004	 -0.016503	  0.000364	 -0.072719
  0.116304	  0.013387	  0.008012	  0.029095	 -0.029851	 -0.040648	 -0.002111	 -0.089220	  0.011712	  0.067146	  0.007232	  0.008500	 -0.087323
  0.116967	  0.013149	  0.006379	  0.038009	 -0.025750	 -0.010034	 -0.012843	 -0.098312	 -0.000278	  0.040822	  0.014226	  0.000795	 -0.083292
  0.078674	  0.025317	 -0.006002	  0.060908	 -0.017612	 -0.010683	 -0.044593	 -0.089001	  0.024400	  0.028381	 -0.017478	 -0.010733	 -0.069228
  0.021674	 -0.009438	 -0.019871	  0.071406	 -0.056503	 -0.012656	 -0.048127	 -0.069388	  0.052931	 -0.036746	 -0.049206	  0.002898	 -0.058979
  0.020455	 -0.044043	 -0.026831	  0.052779	 -0.046093	 -0.038315	 -0.036378	 -0.051081	  0.083918	 -0.016406	 -0.056432	  0.013489	 -0.078394
  0.001564	 -0.023132	  0.003741	  0.041368	 -0.022188	 -0.024596	 -0.022247	 -0.045132	  0.093465	 -0.013822	 -0.058698	 -0.001914	 -0.094860
  0.001924	  0.001391	  0.026836	  0.000097	  0.000802	  0.008495	 -0.046127	 -0.033491	  0.062074	 -0.043254	 -0.030302	 -0.013969	 -0.107876
  0.017571	  0.008788	  0.016637	  0.021861	 -0.021117	  0.053987	 -0.078199	 -0.087121	  0.023042	 -0.003128	 -0.011816	 -0.033251	 -0.143615
  0.021000	  0.035362	  0.018315	  0.045731	 -0.072851	  0.093683	 -0.059690	 -0.093766	  0.019659	  0.011916	 -0.019605	 -0.048927	 -0.142799
  0.017779	  0.043639	  0.019196	  0.074685	 -0.079990	  0.100150	 -0.039804	 -0.116449	  0.049223	 -0.011368	 -0.038446	 -0.025621	 -0.091705
  0.019717	 -0.012339	  0.014948	  0.064233	 -0.063392	  0.070667	 -0.068052	 -0.103691	  0.042649	 -0.002642	  0.003071	 -0.022219	 -0.098191
 -0.003476	 -0.033660	  0.024367	  0.053559	 -0.062050	  0.040013	 -0.056261	 -0.097629	  0.052627	  0.014988	 -0.002421	 -0.020963	 -0.145800
  0.023198	 -0.015055	  0.028222	  0.062948	 -0.055356	  0.000136	 -0.037824	 -0.124595	  0.055931	 -0.014983	  0.002405	 -0.002428	 -0.120973
  0.032046	 -0.016688	  0.032559	  0.038911	 -0.069332	 -0.024911	 -0.039337	 -0.169638	  0.061043	  0.016850	  0.044757	 -0.011503	 -0.113088
  0.053873	 -0.024523	  0.031381	  0.039533	 -0.077057	 -0.015264	 -0.040680	 -0.172166	  0.063957	  0.033998	  0.075983	 -0.016250	 -0.102876
  0.065522	 -0.016711	  0.038017	  0.006298	 -0.059766	  0.006804	 -0.028793	 -0.113758	  0.015961	  0.067300	  0.086063	 -0.057945	 -0.097892
  0.057273	 -0.001667	  0.004284	 -0.007477	 -0.066172	  0.019540	 -0.024634	 -0.080485	 -0.002817	  0.069782	  0.093953	 -0.056993	 -0.098189
  0.068326	  0.032657	  0.029483	  0.011530	 -0.071221	  0.057842	 -0.014650	 -0.037823	  0.032038	  0.109306	  0.106691	 -0.013974	 -0.096563
  0.080215	  0.035709	  0.051676	  0.040083	 -0.062947	  0.071842	 -0.000493	 -0.057855	  0.004369	  0.116217	  0.139361	 -0.021908	 -0.081196
  0.083273	  0.007501	  0.026855	  0.025841	 -0.063056	  0.076832	  0.005949	 -0.084967	 -0.006921	  0.134554	  0.184418	 -0.006183	 -0.073335
  0.066441	 -0.006691	  0.002701	  0.037194	 -0.075329	  0.069422	 -0.004869	 -0.100606	  0.028828	  0.119824	  0.181321	  0.022858	 -0.055147
  0.062746	 -0.021463	  0.009037	  0.024436	 -0.071268	  0.082393	 -0.004559	 -0.100817	  0.057290	  0.120468	  0.166485	  0.029079	 -0.028120
  0.047150	  0.018231	  0.028449	  0.035779	 -0.086832	  0.033070	  0.017680	 -0.101636	  0.043336	  0.155968	  0.140141	  0.013832	 -0.024674
  0.050590	  0.045220	  0.023083	  0.052052	 -0.065785	  0.024013	  0.006225	 -0.072159	  0.023900	  0.152660	  0.120776	  0.019911	 -0.004103
  0.029101	  0.033469	  0.030072	  0.047623	 -0.046015	  0.007877	  0.015458	 -0.072427	  0.019934	  0.131530	  0.102888	  0.001273	 -0.040604
  0.010466	  0.021181	  0.011675	  0.048118	 -0.044341	  0.031466	  0.048153	 -0.083056	  0.035260	  0.138967	  0.076618	  0.005467	 -0.068765
 -0.000755	  0.008477	  0.009656	  0.037769	 -0.047795	  0.066936	  0.052203	 -0.091492	  0.028215	  0.175543	  0.100858	 -0.005656	 -0.061248
  0.012391	  0.036970	 -0.002226	  0.023081	 -0.027759	  0.062934	  0.033746	 -0.083445	  0.016815	  0.178740	  0.120136	 -0.013088	 -0.036347
  0.040486	  0.081690	  0.011479	  0.052043	 -0.034081	  0.044360	 -0.010263	 -0.090970	  0.035130	  0.175995	  0.107398	 -0.015442	 -0.043052
  0.047004	  0.106397	  0.013895	  0.059005	 -0.039871	  0.028711	 -0.038878	 -0.093471	  0.040571	  0.166557	  0.148561	 -0.013988	 -0.021328
  0.068239	  0.118574	  0.034952	  0.061842	 -0.054777	  0.015509	 -0.008235	 -0.126004	  0.061644	  0.144278	  0.144483	 -0.017140	  0.014839
  0.059614	  0.120297	  0.059169	  0.046227	 -0.048622	 -0.020811	 -0.019535	 -0.140119	  0.071924	  0.128888	  0.122838	 -0.001194	  0.008504
  0.061977	  0.087546	  0.084234	  0.043509	 -0.044016	 -0.022647	 -0.029030	 -0.144177	  0.071649	  0.108370	  0.124174	 -0.015155	  0.005046
  0.093979	  0.080351	  0.085425	  0.065116	 -0.064818	 -0.027501	 -0.048833	 -0.113793	  0.092067	  0.129485	  0.123409	 -0.016086	 -0.001672
  0.101391	  0.072036	  0.084787	  0.075255	 -0.060739	 -0.015979	 -0.052019	 -0.082504	  0.065443	  0.120727	  0.101791	 -0.034838	 -0.030008
  0.085184	  0.068487	  0.108135	  0.066566	 -0.078062	  0.005676	 -0.073445	 -0.098948	  0.024645	  0.128353	  0.104567	 -0.057083	  0.013899
  0.080341	  0.096754	  0.079523	  0.046543	 -0.093253	  0.008059	 -0.064676	 -0.078424	 -0.011406	  0.153887	  0.087271	 -0.078121	  0.038911
  0.095094	  0.104178	  0.062163	  0.040205	 -0.091557	  0.014488	 -0.026041	 -0.069673	 -0.009631	  0.159043	  0.054504	 -0.049068	  0.057345
  0.075749	  0.107278	  0.058648	  0.040719	 -0.068462	 -0.001463	 -0.018680	 -0.041126	  0.000247	  0.102161	  0.043878	 -0.026085	  0.071252
  0.078854	  0.096591	  0.055181	  0.028775	 -0.039607	  0.008507	 -0.005414	 -0.044720	  0.028076	  0.077851	  0.052651	 -0.041225	  0.057067
  0.070912	  0.092959	  0.042829	  0.029190	 -0.044265	 -0.023497	  0.005560	 -0.054334	  0.034014	  0.083774	  0.067823	 -0.031153	  0.043318
  0.028119	  0.101475	  0.006979	  0.039749	 -0.047683	 -0.048789	  0.020380	 -0.079873	  0.038300	  0.108029	  0.043567	 -0.032335	  0.066385
  0.030518	  0.097538	 -0.010520	  0.026356	 -0.022954	 -0.033767	  0.003424	 -0.071322	  0.054911	  0.109247	  0.046700	 -0.014142	  0.040777
  0.049564	  0.128228	 -0.008493	  0.015478	 -0.042816	 -0.007491	 -0.010025	 -0.095010	  0.029802	  0.118086	  0.046925	 -0.036130	  0.027635
  0.064933	  0.133220	  0.001870	  0.015646	 -0.039518	 -0.007349	 -0.013894	 -0.068219	  0.014808	  0.084912	  0.041592	 -0.048676	  0.009368
  0.058569	  0.145245	  0.023138	  0.034070	 -0.033505	 -0.006007	 -0.054736	 -0.024583	  0.003146	  0.058795	  0.034131	 -0.047631	 -0.001735
  0.072986	  0.164918	  0.041798	  0.051921	 -0.038922	  0.008602	 -0.060431	 -0.013650	 -0.010276	  0.113060	  0.030979	 -0.016314	  0.030128
  0.075876	  0.157461	  0.049083	  0.060528	 -0.014241	 -0.006652	 -0.035715	 -0.008358	 -0.023082	  0.133965	  0.051949	 -0.026139	  0.063553
  0.043646	  0.131291	  0.036121	  0.056136	 -0.030407	  0.015057	 -0.041041	 -0.042608	 -0.043130	  0.140766	  0.039134	 -0.027845	  0.072560
  0.031784	  0.118821	  0.040036	  0.064344	 -0.023011	  0.032492	 -0.058163	 -0.084328	 -0.007702	  0.177880	  0.041850	 -0.040103	  0.059290
  0.013226	  0.123664	  0.020850	  0.085730	 -0.039604	  0.019910	 -0.060209	 -0.068849	 -0.000910	  0.141221	  0.050928	 -0.035214	  0.051145
  0.026493	  0.130025	 -0.016753	  0.104020	 -0.063182	  0.036948	 -0.079849	 -0.051376	 -0.060493	  0.143757	  0.072102	  0.006168	  0.017143
  0.045564	  0.121811	 -0.027485	  0.087372	 -0.050506	  0.030030	 -0.100960	 -0.056194	 -0.057905	  0.137533	  0.062340	  0.044232	  0.034335
  0.094002	  0.100861	 -0.018069	  0.053801	 -0.020425	  0.012704	 -0.112372	 -0.027349	 -0.011242	  0.138172	  0.019466	  0.062420	  0.042768
  0.092743	  0.145695	 -0.017805	  0.051126	 -0.025984	  0.028193	 -0.108752	 -0.005233	 -0.001497	  0.147247	  0.020654	  0.046121	  0.070318
  0.061470	  0.156343	 -0.022571	  0.050506	 -0.014746	  0.002911	 -0.123201	 -0.006672	 -0.011267	  0.128237	  0.037321	  0.011022	  0.095211
  0.046837	  0.140385	 -0.015267	  0.059521	 -0.031188	 -0.034762	 -0.144504	 -0.049945	 -0.013241	  0.140182	  0.047969	  0.001447	  0.086789
  0.008572	  0.180037	 -0.017718	  0.038944	 -0.044315	 -0.034417	 -0.120605	 -0.072076	 -0.043822	  0.147332	  0.050131	  0.018929	  0.075525
  0.009972	  0.186209	 -0.039626	  0.021970	 -0.051684	 -0.038736	 -0.083069	 -0.086441	 -0.058247	  0.137035	  0.021471	  0.014998	  0.056179
  0.043266	  0.176821	 -0.020865	  0.001825	 -0.055833	 -0.039250	 -0.069560	 -0.103120	 -0.054514	  0.074795	  0.025363	 -0.002772	  0.052788
  0.045274	  0.159390	  0.004273	 -0.013855	 -0.055581	 -0.050933	 -0.045655	 -0.071442	 -0.020049	  0.110684	  0.011767	  0.005070	  0.055037
  0.058521	  0.147405	  0.009361	  0.014944	 -0.084972	 -0.044722	 -0.054416	 -0.047957	  0.003609	  0.144651	  0.011581	 -0.015575	  0.077016
  0.021953	  0.120844	  0.020687	  0.037820	 -0.114625	 -0.046712	 -0.068147	 -0.065091	 -0.016359	  0.143098	  0.011249	 -0.001385	  0.105771
  0.009835	  0.128330	  0.008954	  0.004613	 -0.123571	 -0.054923	 -0.073595	 -0.073345	 -0.021536	  0.159558	  0.021474	  0.017985	  0.130297
  0.035871	  0.142033	  0.007632	 -0.024327	 -0.115243	 -0.060543	 -0.042903	 -0.085747	 -0.033526	  0.147704	  0.030197	  0.012719	  0.099897
  0.037061	  0.130521	  0.026607	 -0.006799	 -0.105390	 -0.076149	 -0.052462	 -0.061309	 -0.072881	  0.119425	  0.046332	 -0.003549	  0.088697
  0.037507	  0.140695	  0.032512	 -0.009217	 -0.093069	 -0.075697	 -0.083252	 -0.032582	 -0.078459	  0.087533	  0.045478	  0.018554	  0.087868
  0.008882	  0.159893	  0.041227	 -0.024996	 -0.057762	 -0.068468	 -0.072086	 -0.048038	 -0.070896	  0.081283	  0.039126	  0.058779	  0.086038
  0.004622	  0.159035	  0.027466	 -0.018518	 -0.044993	 -0.048376	 -0.041130	 -0.064321	 -0.048054	  0.045037	  0.048118	  0.057551	  0.034635
  0.015439	  0.176105	  0.023117	  0.018669	 -0.085013	 -0.033277	 -0.052433	 -0.066258	 -0.025157	  0.021547	  0.027962	  0.059701	  0.008630
  0.041842	  0.177536	  0.018248	  0.055334	 -0.086981	 -0.061729	 -0.071441	 -0.077958	 -0.020496	  0.012448	  0.017081	  0.016555	  0.038034
  0.054621	  0.142916	 -0.006763	  0.038816	 -0.056183	 -0.062180	 -0.058788	 -0.101455	 -0.036649	 -0.012826	  0.022151	  0.008717	  0.042889
  0.036647	  0.087427	  0.006542	  0.008609	 -0.048394	 -0.070304	 -0.065082	 -0.117424	 -0.034229	 -0.027604	  0.027511	  0.064822	  0.079873
  0.012480	  0.069281	  0.018188	  0.006555	 -0.041356	 -0.078756	 -0.060832	 -0.096185	 -0.025262	 -0.031388	 -0.003499	  0.047574	  0.063698
  0.006176	  0.059239	 -0.012345	  0.001400	 -0.059785	 -0.085966	 -0.031047	 -0.061952	 -0.035118	 -0.049313	 -0.014879	  0.032397	  0.049221
 -0.014050	  0.054907	 -0.052301	 -0.019753	 -0.056486	 -0.076564	 -0.024647	 -0.061683	 -0.019725	 -0.043874	 -0.010912	  0.042863	  0.050247
 -0.004236	  0.056635	 -0.025844	 -0.028809	 -0.045201	 -0.053548	 -0.012502	 -0.066357	 -0.013995	 -0.042196	 -0.037324	  0.053741	  0.034819
  0.018535	  0.051276	 -0.019004	 -0.005836	 -0.048859	 -0.045202	 -0.008901	 -0.060414	 -0.013587	 -0.035552	 -0.035948	  0.068422	  0.025110
  0.034199	  0.056518	 -0.025712	 -0.021308	 -0.054614	 -0.044310	  0.004399	 -0.044169	 -0.021455	  0.013233	 -0.029330	  0.073776	 -0.004739
  0.037801	  0.062038	 -0.040048	 -0.026541	 -0.081772	 -0.091745	 -0.009273	 -0.023652	 -0.021666	 -0.006736	 -0.029862	  0.061297	 -0.022005
  0.035981	  0.054911	 -0.050398	 -0.012338	 -0.080662	 -0.099877	  0.010548	 -0.056191	 -0.033026	 -0.020977	 -0.038070	  0.079216	 -0.026607
  0.035965	  0.051562	 -0.068873	  0.013650	 -0.096134	 -0.104960	  0.027489	 -0.077553	 -0.023073	 -0.009673	 -0.025482	  0.111659	  0.009666
  0.056512	  0.060902	 -0.066319	 -0.007050	 -0.121468	 -0.120371	  0.024927	 -0.075275	 -0.051313	 -0.031817	 -0.010907	  0.120880	 -0.008037
  0.076013	  0.061229	 -0.037493	  0.009579	 -0.123106	 -0.141380	 -0.000691	 -0.090166	 -0.015095	 -0.027745	 -0.004652	  0.121309	 -0.017797
  0.115329	  0.054092	  0.009376	  0.013497	 -0.092658	 -0.140691	 -0.006770	 -0.082073	 -0.005261	 -0.053178	 -0.025883	  0.137361	 -0.019649
  0.100191	  0.011919	 -0.009032	 -0.008753	 -0.075541	 -0.119426	 -0.035777	 -0.094918	 -0.053666	 -0.057419	 -0.037377	  0.156645	 -0.036348
  0.080582	  0.027573	 -0.026293	 -0.028640	 -0.100720	 -0.101193	 -0.030148	 -0.078574	 -0.049380	 -0.022313	 -0.037139	  0.139897	 -0.051698
  0.071543	  0.036256	 -0.040245	 -0.032847	 -0.116590	 -0.100331	 -0.047452	 -0.041834	 -0.052865	 -0.035227	 -0.039999	  0.111150	 -0.076773
  0.058982	  0.001827	 -0.033560	 -0.049728	 -0.121098	 -0.105904	 -0.082851	 -0.052029	 -0.048882	 -0.038935	 -0.071731	  0.082512	 -0.067688
  0.097274	 -0.009249	 -0.016481	 -0.024791	 -0.113779	 -0.079262	 -0.039269	 -0.079674	 -0.023616	 -0.074968	 -0.055028	  0.085187	 -0.052348
  0.085129	 -0.007988	 -0.002457	 -0.012436	 -0.071719	 -0.150251	 -0.039068	 -0.076816	 -0.009329	 -0.070106	 -0.021096	  0.048091	 -0.065849
  0.081558	  0.017729	  0.001534	 -0.020726	 -0.071300	 -0.181105	 -0.027804	 -0.059379	 -0.005231	 -0.079655	 -0.040952	  0.031644	 -0.037318
  0.076305	  0.018531	  0.014696	 -0.033739	 -0.088411	 -0.181624	 -0.036550	 -0.044763	 -0.002217	 -0.099361	 -0.035111	  0.067497	 -0.045668
  0.056997	  0.000064	  0.020458	 -0.032122	 -0.113376	 -0.147837	 -0.032263	 -0.035716	 -0.034232	 -0.086480	  0.004255	  0.051077	 -0.063768
  0.060644	 -0.024549	  0.029486	 -0.003968	 -0.076988	 -0.121697	 -0.048212	 -0.033705	 -0.031368	 -0.083952	 -0.000440	  0.007003	 -0.042682
  0.078322	 -0.029032	  0.035650	  0.005977	 -0.048062	 -0.114449	 -0.076235	 -0.060694	 -0.022029	 -0.073468	 -0.037506	  0.024406	 -0.074826
  0.083547	 -0.024458	  0.004733	 -0.001277	 -0.060766	 -0.085485	 -0.078845	 -0.103191	  0.005767	 -0.087829	 -0.018342	  0.053069	 -0.072634
  0.065627	 -0.020971	  0.038938	  0.024053	 -0.036977	 -0.083453	 -0.100170	 -0.113325	  0.029238	 -0.078351	 -0.041995	  0.052151	 -0.065093
  0.061690	  0.000267	  0.042619	  0.027901	 -0.027856	 -0.074951	 -0.138536	 -0.126479	  0.042428	 -0.059922	 -0.067381	  0.056950	 -0.058915
  0.087911	  0.004118	  0.033144	 -0.001464	  0.008881	 -0.079572	 -0.154824	 -0.087320	  0.032513	 -0.060962	 -0.080539	  0.092612	 -0.050964
  0.109865	  0.004341	  0.004718	  0.004549	  0.023510	 -0.103241	 -0.130287	 -0.095065	  0.009611	 -0.066230	 -0.087959	  0.111023	 -0.036784
  0.117573	  0.022244	 -0.002606	  0.012939	 -0.028608	 -0.108393	 -0.104965	 -0.069191	  0.005892	 -0.083598	 -0.074220	  0.094295	 -0.036264
  0.117935	  0.037458	  0.032947	  0.011264	 -0.079205	 -0.113982	 -0.119356	 -0.053456	 -0.009304	 -0.110969	 -0.079932	  0.054975	 -0.049161
  0.090244	  0.058775	  0.028758	 -0.000359	 -0.094434	 -0.094021	 -0.113696	 -0.072757	 -0.032174	 -0.099230	 -0.057006	  0.052105	 -0.054806
  0.073025	  0.031352	  0.031156	 -0.003257	 -0.088891	 -0.117270	 -0.143594	 -0.092435	 -0.028897	 -0.096971	 -0.044115	  0.057814	 -0.063741
  0.039531	  0.062971	  0.023194	  0.037714	 -0.098494	 -0.160479	 -0.129381	 -0.135543	 -0.036831	 -0.090413	 -0.036088	  0.074286	 -0.047970
