# Supplementary material for: A fluorescent photoimmunoconjugate for imaging of cholesteatoma
Source: Sci Rep. 2022 Nov 19;12:19905. doi: 10.1038/s41598-022-22072-9 (PMC9675863; doi:10.1038/s41598-022-22072-9)
Supplement: Supplementary file 2 — Supplementary Information 2. [file 41598_2022_22072_MOESM2_ESM.zip › Data/ABR-34-5]

:RUN-5	LEVEL SWEEP	TEMP:NaN	5/13/2018	11:37 AM	NaNHR:
:SW EAR: R	SW FREQ: 22.65	# AVERAGES: 512	REP RATE (/sec): 40	DRIVER: RS Tweeter	SAMPLE (�sec): 40	
:NOTES-
:CHAMBER-CH4B-PXI
:CFTS Version: V2.7.2 (R850)
:LEVELS:20;25;30;35;40;45;50;55;60;65;70;75;80;
:DATA
 -0.062783	 -0.061928	  0.010688	 -0.025942	  0.076235	  0.002870	  0.009830	 -0.011517	  0.023365	  0.015395	 -0.091978	  0.019376	  0.039309
 -0.034041	 -0.021656	  0.031697	 -0.048619	  0.028790	  0.003391	  0.036482	 -0.015047	  0.021746	 -0.010212	 -0.027200	  0.004949	  0.021636
  0.004366	 -0.009225	  0.052189	 -0.022715	  0.000716	  0.003732	  0.015613	  0.028257	  0.019418	 -0.011802	 -0.022174	  0.006728	 -0.023722
  0.003309	 -0.040137	  0.050135	 -0.007182	  0.002965	 -0.016390	 -0.028410	  0.032201	 -0.036248	 -0.007320	 -0.011767	 -0.001529	 -0.025231
  0.018464	 -0.074713	  0.024557	 -0.012305	  0.002388	 -0.003265	 -0.013957	 -0.006798	 -0.073060	 -0.032169	  0.006905	 -0.000530	 -0.044433
  0.015740	 -0.046953	  0.032226	  0.012951	 -0.013746	  0.027820	 -0.023270	 -0.037374	 -0.049398	 -0.041747	 -0.012403	 -0.019745	 -0.034646
 -0.001511	 -0.057481	  0.034435	  0.044920	 -0.020453	  0.003091	 -0.034051	 -0.044427	 -0.020239	 -0.035165	 -0.033095	 -0.043468	 -0.018902
 -0.000570	 -0.036387	  0.009564	  0.030126	 -0.026521	  0.021368	 -0.007534	 -0.032492	 -0.009089	 -0.015424	 -0.031352	 -0.037065	  0.009227
  0.028556	 -0.005590	 -0.005717	  0.014140	 -0.021887	  0.036355	 -0.008969	 -0.023522	 -0.006334	 -0.038763	 -0.026080	 -0.039446	 -0.009544
  0.041747	  0.010214	 -0.013462	 -0.009738	  0.002692	  0.017447	 -0.005320	 -0.031392	  0.004396	 -0.049365	 -0.034690	 -0.030963	 -0.014395
  0.029747	 -0.000975	 -0.036074	 -0.049234	  0.022635	  0.017568	  0.014506	 -0.035194	 -0.000557	 -0.044708	 -0.046843	 -0.032573	 -0.031984
  0.022098	  0.042951	 -0.066193	 -0.047033	 -0.010784	 -0.001633	  0.006079	 -0.017763	  0.000833	 -0.022011	 -0.002034	 -0.040012	 -0.043724
  0.020445	  0.077123	 -0.063311	 -0.060432	 -0.029212	  0.022965	  0.015457	 -0.005338	  0.009216	  0.011150	 -0.008593	 -0.040430	 -0.029638
  0.011690	  0.058375	 -0.049018	 -0.060112	 -0.022720	  0.004510	  0.015273	  0.011335	  0.027317	  0.025395	 -0.017273	 -0.020810	 -0.038334
 -0.006112	  0.028804	 -0.019948	 -0.067265	 -0.006464	 -0.018717	  0.014157	  0.036014	  0.006126	  0.024109	  0.012227	 -0.012113	 -0.022425
 -0.004873	  0.005302	 -0.002554	  0.000252	  0.005532	 -0.035619	  0.018328	  0.049385	 -0.020980	  0.041468	  0.033908	  0.001822	 -0.002396
 -0.017822	  0.029614	 -0.021891	  0.040039	  0.005083	 -0.043477	  0.009420	  0.033139	  0.008407	  0.044170	  0.063503	  0.041068	  0.018084
 -0.027198	  0.046312	 -0.010045	  0.087657	 -0.008936	 -0.050203	 -0.025120	  0.011665	  0.028952	  0.053341	  0.088781	  0.061882	  0.039582
 -0.033735	  0.019243	  0.004582	  0.091089	 -0.009180	 -0.010849	 -0.006175	  0.023947	  0.012711	  0.041934	  0.085271	  0.090334	  0.083105
 -0.007518	  0.037106	  0.038142	  0.089405	  0.022867	  0.019038	 -0.002341	  0.034922	  0.053419	  0.051725	  0.074887	  0.092525	  0.128431
  0.012260	  0.013416	  0.060000	  0.062756	  0.042248	  0.031638	  0.012185	  0.031348	  0.071200	  0.064093	  0.082535	  0.105724	  0.146016
  0.080602	  0.003973	  0.053547	  0.032318	  0.046978	  0.042505	  0.040038	  0.046980	  0.073712	  0.021210	  0.132858	  0.100999	  0.172363
  0.082916	  0.026007	  0.079953	  0.051023	  0.049500	  0.033666	  0.063551	  0.052832	  0.104559	  0.036479	  0.134194	  0.114678	  0.170599
  0.083718	  0.000283	  0.064885	  0.043385	  0.056772	  0.041958	  0.068524	  0.064477	  0.124803	  0.019724	  0.109049	  0.105437	  0.180378
  0.091952	  0.003669	  0.042316	  0.039416	  0.085799	  0.041842	  0.058161	  0.065881	  0.123972	  0.003089	  0.114000	  0.151815	  0.186452
  0.044553	 -0.005674	  0.055102	  0.042870	  0.094050	  0.040419	  0.061310	  0.057321	  0.092371	 -0.005294	  0.090044	  0.182499	  0.182990
  0.017639	 -0.003463	  0.046914	  0.032312	  0.032969	  0.019011	  0.068973	  0.084324	  0.081251	  0.044256	  0.103057	  0.245912	  0.223735
  0.041532	 -0.034800	  0.007908	  0.016427	  0.000915	 -0.010886	  0.085798	  0.061601	  0.066805	  0.111427	  0.116825	  0.297148	  0.251172
  0.057443	 -0.040165	 -0.008742	  0.029518	  0.018574	 -0.034145	  0.104273	  0.066924	  0.110230	  0.120559	  0.172853	  0.303587	  0.302715
  0.064759	 -0.014763	 -0.009063	  0.013648	  0.021342	 -0.031399	  0.104438	  0.078889	  0.163606	  0.174207	  0.195585	  0.282184	  0.301085
  0.097614	 -0.021809	  0.015036	 -0.004496	 -0.001773	 -0.041756	  0.085027	  0.052806	  0.185765	  0.196972	  0.168497	  0.269484	  0.263041
  0.131905	 -0.034179	  0.044931	  0.027641	 -0.021769	  0.019276	  0.081526	  0.053197	  0.188205	  0.160923	  0.152732	  0.259714	  0.247020
  0.144246	 -0.024392	  0.041249	  0.014273	 -0.033561	  0.043095	  0.034533	  0.083530	  0.195603	  0.123627	  0.139388	  0.264435	  0.206539
  0.145207	 -0.026827	  0.071449	  0.021613	 -0.009959	  0.026931	  0.015231	  0.098002	  0.217262	  0.118635	  0.119392	  0.256816	  0.165471
  0.166633	 -0.004266	  0.054473	  0.016704	  0.030596	  0.039029	  0.017845	  0.104609	  0.150643	  0.109587	  0.039994	  0.206955	  0.132326
  0.149789	  0.007720	  0.034409	  0.023017	  0.033169	  0.062591	  0.013351	  0.078120	  0.097191	  0.082668	  0.013499	  0.124116	  0.045014
  0.127256	  0.020127	  0.023150	  0.072778	  0.028155	  0.078137	 -0.000351	  0.066332	  0.077336	  0.038564	  0.004247	  0.082549	  0.019379
  0.095347	  0.032121	  0.015514	  0.105419	  0.011327	  0.112170	 -0.027702	  0.050407	  0.059684	  0.021825	 -0.023113	  0.051102	  0.002100
  0.038323	 -0.010065	  0.040373	  0.143779	 -0.018197	  0.103331	 -0.030689	  0.012729	  0.060075	  0.016345	 -0.028744	  0.048676	 -0.008843
  0.037765	 -0.032236	  0.021896	  0.126254	 -0.015482	  0.095579	 -0.018902	 -0.010248	  0.041302	 -0.030089	 -0.062688	  0.076213	 -0.005020
  0.088638	 -0.019090	  0.017452	  0.103573	 -0.044733	  0.110532	 -0.020699	 -0.038554	  0.034562	 -0.046358	 -0.062900	  0.081907	  0.018006
  0.074710	 -0.021347	  0.017521	  0.109432	 -0.010004	  0.116570	 -0.038328	 -0.045580	  0.009355	 -0.013514	  0.003908	  0.055721	  0.035043
  0.033070	 -0.007961	  0.031616	  0.127142	  0.005560	  0.118894	 -0.032820	 -0.055286	 -0.026122	 -0.008266	  0.052302	  0.091982	  0.079484
  0.053718	 -0.026135	  0.010184	  0.125581	 -0.014478	  0.089930	 -0.033042	 -0.063461	 -0.007603	  0.025806	  0.089024	  0.160579	  0.130417
  0.074897	 -0.030318	  0.004927	  0.091534	 -0.003326	  0.038762	 -0.033858	 -0.063237	  0.031405	  0.125788	  0.140129	  0.181805	  0.165486
  0.091710	 -0.058133	 -0.000592	  0.076080	 -0.010595	  0.025711	 -0.031428	  0.001517	  0.103362	  0.177960	  0.222300	  0.185396	  0.199755
  0.144260	 -0.039287	 -0.002892	  0.064410	 -0.048159	  0.041985	 -0.009008	  0.060184	  0.144052	  0.211099	  0.266529	  0.200533	  0.215749
  0.166071	 -0.021838	  0.046982	  0.043056	 -0.063544	  0.059227	  0.004243	  0.095486	  0.179387	  0.216457	  0.250291	  0.232693	  0.180442
  0.152088	 -0.025161	  0.045535	  0.037037	 -0.064734	  0.105060	  0.052827	  0.136784	  0.202647	  0.224831	  0.246750	  0.201932	  0.140810
  0.154438	 -0.007578	  0.031256	  0.062138	 -0.046109	  0.124050	  0.114030	  0.159767	  0.236818	  0.243919	  0.170853	  0.162351	  0.099669
  0.144199	 -0.026207	  0.039193	  0.078027	 -0.005688	  0.170782	  0.175512	  0.161277	  0.257665	  0.216277	  0.091211	  0.098981	  0.033697
  0.123504	  0.005191	  0.062963	  0.024797	  0.034537	  0.208358	  0.197758	  0.153145	  0.233390	  0.126324	  0.058415	  0.069874	 -0.005479
  0.101770	  0.031843	  0.048663	  0.009557	  0.062410	  0.244952	  0.179274	  0.128918	  0.180922	  0.045504	  0.017413	  0.041300	 -0.086044
  0.110689	  0.018174	 -0.000261	  0.009972	  0.074410	  0.210092	  0.167326	  0.086100	  0.096162	 -0.000863	 -0.002499	 -0.003705	 -0.190220
  0.124490	  0.024951	  0.012200	  0.016491	  0.090329	  0.170145	  0.122814	  0.079680	  0.058497	 -0.030363	 -0.019305	 -0.055064	 -0.207882
  0.088116	  0.004869	  0.044564	 -0.019321	  0.118301	  0.168642	  0.057315	  0.048354	  0.012245	 -0.073510	 -0.036422	 -0.101451	 -0.195841
  0.063616	  0.005826	  0.043688	 -0.023940	  0.075497	  0.122968	  0.015061	  0.009375	 -0.040445	 -0.080642	 -0.038428	 -0.136950	 -0.165457
  0.045612	  0.038272	  0.051313	 -0.027429	  0.058933	  0.088124	 -0.009524	 -0.014203	 -0.049139	 -0.109460	 -0.073343	 -0.175866	 -0.157746
  0.058112	  0.046612	  0.053216	  0.008693	  0.072709	  0.054757	 -0.065340	 -0.055061	 -0.073739	 -0.084177	 -0.126903	 -0.184867	 -0.171572
  0.072212	 -0.002322	  0.058132	  0.043729	  0.080414	  0.034090	 -0.078793	 -0.059544	 -0.079614	 -0.087434	 -0.135939	 -0.161357	 -0.191904
  0.070505	 -0.028875	  0.030369	  0.063574	  0.080908	  0.052898	 -0.089677	 -0.091004	 -0.065898	 -0.087815	 -0.153489	 -0.129007	 -0.209651
  0.077720	 -0.007948	 -0.008902	  0.023190	  0.050136	  0.035469	 -0.103128	 -0.094274	 -0.030631	 -0.069591	 -0.143682	 -0.113884	 -0.192064
  0.100812	  0.027302	 -0.011040	  0.018867	  0.027601	  0.042504	 -0.108492	 -0.101864	 -0.040007	 -0.039353	 -0.125824	 -0.077953	 -0.190525
  0.093694	  0.025682	  0.033425	  0.044024	  0.038592	  0.038132	 -0.108629	 -0.106917	 -0.008885	  0.004475	 -0.101799	 -0.038310	 -0.175633
  0.091707	  0.019862	  0.068902	  0.055171	  0.069408	 -0.004830	 -0.094568	 -0.073693	 -0.025534	  0.053021	 -0.084570	  0.000099	 -0.127386
  0.124336	  0.047167	  0.065347	  0.079234	  0.031137	 -0.042768	 -0.095233	 -0.050795	  0.007338	  0.058833	 -0.066368	  0.053416	 -0.025908
  0.138846	  0.050375	  0.052908	  0.077838	  0.034171	 -0.080984	 -0.091453	 -0.031496	  0.042739	  0.045734	 -0.040756	  0.095673	  0.021051
  0.152071	  0.054470	  0.032231	  0.078719	  0.029552	 -0.038981	 -0.052932	 -0.013962	  0.084249	  0.045297	 -0.007048	  0.093998	  0.051854
  0.168948	  0.035168	  0.062616	  0.037951	  0.062552	 -0.011893	 -0.052209	  0.028357	  0.078759	  0.051459	  0.013843	  0.098502	  0.069944
  0.143524	 -0.015808	  0.091841	  0.032746	  0.058852	 -0.016530	 -0.036736	  0.064974	  0.040653	  0.073214	  0.037427	  0.101766	  0.077171
  0.099125	 -0.013937	  0.062472	  0.005850	  0.026627	 -0.061720	 -0.020635	  0.081597	  0.035559	  0.078123	  0.059775	  0.077639	  0.067551
  0.075934	  0.001981	  0.031786	  0.016444	  0.045674	 -0.043450	  0.008805	  0.078058	  0.018538	  0.085669	  0.025975	  0.036945	  0.045808
  0.032928	 -0.016273	  0.031209	  0.040014	  0.022639	 -0.018258	  0.011504	  0.107689	 -0.000971	  0.052409	  0.019256	  0.006696	  0.029202
  0.039144	 -0.019546	  0.031872	  0.048275	  0.013324	 -0.011251	  0.014744	  0.100600	  0.008685	  0.044364	  0.030437	  0.017254	  0.021403
  0.054087	  0.026673	  0.014006	  0.018615	  0.042759	 -0.009299	  0.019678	  0.079242	 -0.007253	  0.047112	  0.030716	 -0.021369	  0.008348
  0.061704	  0.014201	 -0.008669	  0.003711	  0.016046	  0.001857	 -0.020163	  0.082604	 -0.014223	  0.055654	  0.040388	 -0.048952	 -0.010555
  0.000950	 -0.001632	  0.010936	  0.019503	  0.016070	  0.026203	 -0.012813	  0.055670	 -0.007616	  0.075863	  0.028213	 -0.020042	 -0.003473
 -0.037084	 -0.006930	  0.004648	  0.046305	  0.027211	  0.013117	 -0.060390	  0.038581	  0.045467	  0.076005	  0.007925	  0.000734	 -0.029391
  0.019783	 -0.002354	 -0.022843	  0.048076	  0.039054	 -0.052530	 -0.054596	  0.031508	  0.076237	  0.082600	  0.028261	  0.014729	 -0.033775
  0.038986	 -0.033657	  0.004125	  0.032881	  0.056524	 -0.049824	 -0.035273	  0.031779	  0.080850	  0.067712	  0.064064	  0.073106	 -0.045139
  0.043876	 -0.056894	 -0.030803	  0.057167	  0.080607	 -0.025721	  0.004582	  0.008583	  0.090849	  0.081476	  0.086511	  0.089737	 -0.008116
  0.048397	 -0.011533	 -0.026271	  0.105164	  0.052997	  0.011045	  0.022255	  0.018573	  0.134179	  0.114528	  0.134404	  0.118525	  0.050763
  0.058258	  0.006182	 -0.000842	  0.135785	  0.040623	  0.017049	  0.063361	  0.036570	  0.137976	  0.113588	  0.158176	  0.120158	  0.093279
  0.048611	  0.006571	 -0.010100	  0.147429	  0.030297	 -0.018560	  0.095720	  0.063921	  0.155332	  0.135009	  0.147037	  0.131495	  0.074255
  0.047092	  0.034192	  0.040799	  0.132150	  0.037789	 -0.025262	  0.082852	  0.107596	  0.156860	  0.165293	  0.152247	  0.137371	  0.046091
  0.029997	  0.033347	  0.038837	  0.146947	  0.059728	  0.000347	  0.106512	  0.118894	  0.172391	  0.173380	  0.182513	  0.163817	  0.058804
  0.021448	  0.038490	  0.041126	  0.147231	  0.049730	  0.045098	  0.116299	  0.117095	  0.183440	  0.177636	  0.174384	  0.236886	  0.068246
  0.057800	  0.049596	  0.036658	  0.168585	  0.086437	  0.048971	  0.144871	  0.125133	  0.181694	  0.186974	  0.194269	  0.233256	  0.037213
  0.090253	  0.049629	  0.014642	  0.181058	  0.079804	  0.045892	  0.175073	  0.142020	  0.193677	  0.184022	  0.224732	  0.189729	 -0.006243
  0.081115	  0.017870	 -0.012052	  0.164403	  0.069904	  0.029920	  0.173929	  0.159973	  0.197212	  0.180226	  0.214194	  0.150545	 -0.039187
  0.105129	  0.008592	 -0.002482	  0.149256	  0.092775	  0.073477	  0.163486	  0.192643	  0.195138	  0.160497	  0.202754	  0.114988	 -0.042921
  0.113181	 -0.009280	  0.032947	  0.132737	  0.064255	  0.113531	  0.171047	  0.217549	  0.187067	  0.135318	  0.138278	  0.082964	 -0.010266
  0.124191	 -0.022173	  0.029789	  0.139524	  0.046032	  0.145137	  0.193055	  0.247584	  0.191126	  0.137713	  0.111413	  0.083948	  0.004315
  0.130491	 -0.052657	  0.060337	  0.140561	  0.038985	  0.151970	  0.192358	  0.230807	  0.159778	  0.114987	  0.081532	  0.057680	 -0.000270
  0.136243	 -0.046514	  0.035692	  0.140981	  0.041319	  0.178042	  0.167439	  0.177016	  0.117962	  0.084388	  0.053690	  0.017253	 -0.023042
  0.135075	 -0.069390	 -0.033283	  0.186448	  0.046657	  0.147782	  0.120239	  0.145099	  0.088816	  0.081625	  0.046544	  0.054509	 -0.037712
  0.109435	 -0.099052	 -0.078780	  0.183647	  0.064422	  0.119430	  0.112140	  0.122077	  0.056000	  0.093847	  0.055897	  0.049921	 -0.017797
  0.062893	 -0.080873	 -0.080583	  0.154171	  0.049734	  0.099900	  0.097703	  0.086551	  0.046535	  0.063005	  0.085323	  0.060743	  0.008734
  0.055805	 -0.053193	 -0.053061	  0.179293	  0.076369	  0.047474	  0.121149	  0.092602	  0.048318	  0.037763	  0.088779	  0.068493	  0.018435
  0.062332	  0.012134	 -0.031140	  0.209626	  0.118057	  0.030501	  0.106280	  0.073907	  0.025331	  0.020900	  0.059385	  0.087103	  0.033337
  0.067499	  0.028189	  0.017963	  0.231662	  0.119389	  0.056255	  0.061478	  0.064662	  0.011982	  0.032500	  0.037456	  0.107314	  0.062060
  0.076405	  0.061642	  0.017686	  0.217122	  0.137498	  0.064583	  0.032074	  0.033862	  0.007976	  0.041942	  0.036340	  0.129040	  0.067150
  0.056068	  0.092141	  0.005547	  0.195997	  0.112825	  0.030997	 -0.006841	  0.011406	  0.003686	  0.046885	  0.043463	  0.122451	  0.047061
  0.012768	  0.102606	  0.034618	  0.154714	  0.076881	  0.005276	 -0.001540	 -0.025428	  0.006211	  0.050606	  0.060256	  0.107784	  0.012138
  0.041797	  0.101572	  0.034393	  0.145230	  0.045068	  0.003088	  0.005514	 -0.012886	  0.043176	  0.070653	  0.088097	  0.060201	  0.003058
  0.051476	  0.103663	  0.006596	  0.150517	  0.020960	  0.041925	 -0.003514	  0.024837	  0.062701	  0.084566	  0.055274	  0.026476	 -0.027724
  0.032998	  0.107207	  0.022622	  0.157836	  0.022359	 -0.003500	  0.028022	  0.067184	  0.042696	  0.077681	  0.038865	 -0.006561	 -0.067650
  0.053450	  0.111694	  0.030147	  0.136254	  0.016267	 -0.004880	  0.059144	  0.059886	  0.073701	  0.034629	  0.016783	 -0.021516	 -0.135927
  0.064216	  0.119681	  0.006885	  0.110262	  0.012270	 -0.020680	  0.055182	  0.044308	  0.099460	  0.007097	 -0.004270	 -0.052861	 -0.170155
  0.050466	  0.101069	  0.030805	  0.095724	  0.000062	 -0.042590	  0.034141	  0.022607	  0.112029	  0.003127	 -0.020682	 -0.076923	 -0.211679
  0.049703	  0.064031	  0.016782	  0.082532	 -0.042260	 -0.046083	  0.053744	  0.014561	  0.084982	 -0.012139	 -0.022448	 -0.116129	 -0.261722
  0.068339	  0.049831	  0.021535	  0.055174	 -0.029014	 -0.021652	  0.081021	  0.033538	  0.056670	 -0.051791	 -0.015645	 -0.175359	 -0.259770
  0.083386	  0.014222	  0.022601	  0.057617	 -0.034080	 -0.034037	  0.064627	  0.032746	  0.063262	 -0.081374	 -0.029791	 -0.165243	 -0.278292
  0.082792	  0.017279	  0.049164	  0.087552	 -0.058400	 -0.026769	  0.020881	  0.002729	  0.062800	 -0.082829	 -0.091912	 -0.166236	 -0.284236
  0.057247	  0.009354	  0.096693	  0.075409	 -0.056312	 -0.035120	  0.027008	 -0.017980	  0.053518	 -0.106276	 -0.131959	 -0.159563	 -0.292921
  0.039740	 -0.002534	  0.082715	  0.069580	 -0.004208	 -0.034285	  0.011444	  0.003761	  0.064815	 -0.138562	 -0.150416	 -0.166014	 -0.268481
  0.020145	 -0.013794	  0.058208	  0.064958	 -0.012869	  0.023787	  0.023671	  0.008217	  0.082841	 -0.179742	 -0.183388	 -0.175970	 -0.260866
  0.018753	 -0.023142	  0.054475	  0.089489	  0.011334	  0.053230	  0.056934	  0.014558	  0.081018	 -0.214529	 -0.171892	 -0.160732	 -0.223815
  0.020919	 -0.021524	  0.026005	  0.075406	  0.023851	  0.048783	  0.046479	  0.038643	  0.085693	 -0.201294	 -0.136408	 -0.167418	 -0.222531
  0.026114	 -0.000063	  0.004221	  0.034224	  0.017710	  0.045942	  0.029914	  0.055395	  0.058165	 -0.179889	 -0.116066	 -0.172084	 -0.189482
  0.064703	 -0.006382	  0.045122	  0.034812	 -0.001339	  0.043124	  0.041153	  0.054110	  0.027227	 -0.181559	 -0.136753	 -0.139749	 -0.162831
  0.050442	 -0.004326	  0.047333	  0.071763	 -0.021296	  0.053360	  0.043909	  0.058536	  0.005340	 -0.202765	 -0.157622	 -0.102869	 -0.149852
  0.060398	 -0.003478	  0.042679	  0.072738	 -0.043322	  0.099158	  0.059740	  0.053556	 -0.015100	 -0.184474	 -0.182922	 -0.085288	 -0.159711
  0.044940	 -0.001990	  0.047453	  0.068415	 -0.062556	  0.086034	  0.078505	  0.058721	 -0.071863	 -0.193093	 -0.171777	 -0.108402	 -0.196777
  0.050370	  0.035009	  0.012434	  0.040398	 -0.032021	  0.098732	  0.105247	  0.049424	 -0.089991	 -0.203934	 -0.149845	 -0.145018	 -0.239492
  0.055134	  0.045372	  0.013630	  0.033903	 -0.039463	  0.141195	  0.126516	 -0.005239	 -0.069814	 -0.227700	 -0.152478	 -0.155753	 -0.323891
  0.049194	  0.038939	 -0.002863	  0.042910	 -0.024299	  0.156551	  0.089089	 -0.059351	 -0.108143	 -0.217437	 -0.147558	 -0.163097	 -0.345079
  0.041098	  0.041195	 -0.019960	  0.086016	 -0.021484	  0.116183	  0.049089	 -0.110742	 -0.109519	 -0.201188	 -0.171916	 -0.159915	 -0.333471
  0.058294	  0.031049	 -0.014040	  0.112572	 -0.027093	  0.097190	 -0.005493	 -0.160734	 -0.107389	 -0.226373	 -0.208225	 -0.141666	 -0.327813
  0.072073	  0.052375	  0.054860	  0.103271	 -0.020244	  0.072925	 -0.049274	 -0.176276	 -0.139583	 -0.232923	 -0.246317	 -0.151527	 -0.318806
  0.080458	  0.039567	  0.088708	  0.110302	 -0.001162	  0.080487	 -0.070924	 -0.162314	 -0.167522	 -0.239474	 -0.228762	 -0.152493	 -0.313080
  0.074135	  0.005481	  0.093681	  0.105147	  0.015247	  0.020064	 -0.069464	 -0.165285	 -0.169780	 -0.235203	 -0.225938	 -0.169991	 -0.314159
  0.099069	 -0.040822	  0.108868	  0.132400	  0.072279	 -0.011050	 -0.091274	 -0.159428	 -0.194876	 -0.206405	 -0.189285	 -0.191832	 -0.297272
  0.094694	 -0.024313	  0.057052	  0.159095	  0.052792	 -0.014631	 -0.082889	 -0.148126	 -0.196384	 -0.186023	 -0.144951	 -0.230745	 -0.254261
  0.093601	 -0.013427	  0.040868	  0.163702	  0.059303	 -0.026649	 -0.057670	 -0.139206	 -0.178779	 -0.187280	 -0.136605	 -0.200734	 -0.284335
  0.092520	 -0.029164	  0.013516	  0.147809	  0.067897	 -0.004974	 -0.081070	 -0.173281	 -0.193957	 -0.191076	 -0.125681	 -0.182352	 -0.266921
  0.063568	 -0.020268	  0.011499	  0.150294	  0.067713	 -0.016191	 -0.078750	 -0.170774	 -0.181045	 -0.208449	 -0.125156	 -0.166643	 -0.256712
  0.045123	 -0.038777	 -0.007107	  0.125523	  0.065779	 -0.043767	 -0.067976	 -0.179910	 -0.180100	 -0.215300	 -0.150567	 -0.185129	 -0.294287
  0.058112	 -0.045797	 -0.019569	  0.088607	  0.071785	 -0.053631	 -0.069888	 -0.169962	 -0.179177	 -0.208633	 -0.177167	 -0.221008	 -0.298669
  0.048383	 -0.041014	  0.016830	  0.089325	  0.067451	 -0.003154	 -0.060439	 -0.136667	 -0.149464	 -0.187055	 -0.186775	 -0.224391	 -0.280123
  0.016290	 -0.006195	  0.019954	  0.083130	  0.043109	 -0.017566	 -0.057801	 -0.121090	 -0.171860	 -0.192637	 -0.170658	 -0.196617	 -0.304663
  0.016438	 -0.015992	  0.030919	  0.077789	  0.022066	 -0.018595	 -0.105770	 -0.093565	 -0.163837	 -0.176070	 -0.155420	 -0.196748	 -0.311642
  0.044553	 -0.023361	  0.012112	  0.067009	  0.004302	 -0.002016	 -0.101696	 -0.100692	 -0.119184	 -0.164508	 -0.128501	 -0.234938	 -0.309767
  0.055978	 -0.010003	  0.011841	  0.055639	  0.022225	  0.011192	 -0.067395	 -0.135117	 -0.136325	 -0.146166	 -0.134393	 -0.248491	 -0.337860
  0.037380	  0.006264	  0.012172	  0.059558	  0.001753	  0.007881	 -0.051452	 -0.179671	 -0.147311	 -0.175412	 -0.147799	 -0.252546	 -0.331269
  0.018737	  0.042298	  0.034245	  0.033098	 -0.032897	  0.046260	 -0.054931	 -0.178046	 -0.157660	 -0.201582	 -0.153453	 -0.235322	 -0.294520
  0.028316	  0.018170	 -0.003845	  0.024454	 -0.043267	  0.027924	 -0.044180	 -0.193312	 -0.170232	 -0.187423	 -0.164953	 -0.242468	 -0.295336
  0.026384	  0.004925	 -0.055567	  0.026207	 -0.082877	  0.007750	 -0.033719	 -0.156519	 -0.168663	 -0.195144	 -0.203985	 -0.219424	 -0.308568
  0.039907	  0.002895	 -0.063682	  0.021620	 -0.092706	  0.024847	 -0.017551	 -0.141106	 -0.185314	 -0.187833	 -0.212585	 -0.180160	 -0.280658
  0.069235	 -0.029349	 -0.039313	  0.042957	 -0.105648	  0.028308	  0.006656	 -0.121704	 -0.207139	 -0.176417	 -0.189727	 -0.161879	 -0.240449
  0.075463	 -0.039615	  0.013574	  0.026848	 -0.069280	  0.001853	 -0.015378	 -0.084685	 -0.223434	 -0.178020	 -0.169002	 -0.196787	 -0.232762
  0.080472	 -0.054475	  0.039826	  0.004028	 -0.041964	 -0.030751	 -0.033670	 -0.084799	 -0.219381	 -0.181305	 -0.153276	 -0.183411	 -0.195370
  0.048985	 -0.053506	  0.029147	  0.009779	 -0.012874	 -0.037609	 -0.071739	 -0.085007	 -0.232475	 -0.171588	 -0.157455	 -0.097651	 -0.184689
  0.052002	 -0.026499	 -0.015132	  0.020653	 -0.001496	 -0.047088	 -0.090374	 -0.081337	 -0.203010	 -0.157635	 -0.147022	 -0.026270	 -0.171716
  0.065262	 -0.051267	 -0.036274	  0.024046	 -0.017696	 -0.060226	 -0.051505	 -0.066957	 -0.161375	 -0.138686	 -0.108739	 -0.029170	 -0.144210
  0.041464	 -0.040733	 -0.004623	  0.052491	  0.005752	 -0.063473	 -0.048124	 -0.075796	 -0.161386	 -0.096219	 -0.097863	 -0.019890	 -0.099718
  0.023140	 -0.056810	 -0.032403	  0.055958	  0.009740	 -0.048409	 -0.049402	 -0.078907	 -0.113494	 -0.064048	 -0.083377	  0.010427	 -0.065017
  0.015370	 -0.030753	 -0.066528	  0.043333	  0.022720	 -0.075673	 -0.015498	 -0.079795	 -0.089299	 -0.073982	 -0.074306	  0.045639	 -0.034898
  0.026047	 -0.022428	 -0.041453	  0.041663	  0.027062	 -0.064399	  0.037341	 -0.039178	 -0.091496	 -0.020556	 -0.025189	  0.080526	  0.005129
  0.005471	 -0.006485	 -0.024741	  0.031725	 -0.004560	 -0.076440	  0.001053	 -0.020688	 -0.083235	 -0.002831	  0.009557	  0.079212	  0.044067
 -0.008518	 -0.003030	 -0.037943	  0.066497	 -0.002396	 -0.118982	 -0.026573	 -0.031780	 -0.098154	 -0.042076	  0.016387	  0.112934	  0.051929
 -0.005059	  0.013583	 -0.052847	  0.093495	 -0.020172	 -0.130217	 -0.041970	 -0.040289	 -0.123508	 -0.038559	  0.037222	  0.100446	  0.042365
  0.013266	  0.041461	 -0.084767	  0.080536	 -0.013569	 -0.093300	 -0.039814	 -0.025566	 -0.130853	 -0.021143	  0.028253	  0.121142	  0.034954
  0.024147	  0.012450	 -0.101033	  0.062429	 -0.011323	 -0.052411	 -0.023557	 -0.017226	 -0.144819	 -0.013353	  0.029033	  0.136163	  0.003531
  0.000677	 -0.028508	 -0.099786	  0.078355	 -0.036885	 -0.046601	 -0.006957	 -0.006368	 -0.085474	 -0.005063	  0.020893	  0.141295	 -0.011171
 -0.002798	 -0.028572	 -0.101815	  0.051231	 -0.015712	 -0.044695	  0.002558	 -0.034106	 -0.065283	 -0.004832	  0.045301	  0.133338	 -0.026112
 -0.007575	 -0.037083	 -0.093891	  0.006925	 -0.018656	 -0.046971	  0.007605	 -0.060013	 -0.054077	  0.011525	  0.054441	  0.118833	 -0.018461
 -0.018285	 -0.076862	 -0.060065	  0.027866	 -0.026700	 -0.073755	  0.022449	 -0.051034	 -0.037074	 -0.020698	  0.073999	  0.116632	  0.002669
 -0.024405	 -0.062498	 -0.016006	  0.035812	 -0.039101	 -0.084303	  0.007441	 -0.024442	 -0.004810	 -0.014119	  0.066696	  0.135171	  0.008102
 -0.002916	 -0.047208	 -0.018085	  0.063478	 -0.027775	 -0.084778	 -0.012339	 -0.005107	  0.024208	 -0.013561	  0.067948	  0.113120	 -0.008428
 -0.028843	 -0.051254	 -0.017147	  0.113942	 -0.030483	 -0.079065	  0.044513	 -0.032152	  0.015227	  0.000659	  0.066895	  0.096800	 -0.015810
 -0.023064	 -0.039792	 -0.027935	  0.118823	 -0.018898	 -0.060658	  0.047109	 -0.041555	  0.008060	  0.038522	  0.066221	  0.118100	  0.004310
 -0.005043	 -0.060058	 -0.033483	  0.087176	 -0.041547	 -0.042335	  0.031778	 -0.038115	  0.006924	  0.049245	  0.062583	  0.112095	  0.027322
  0.021921	 -0.069249	 -0.023470	  0.031709	 -0.049060	 -0.021603	  0.044112	 -0.015429	  0.029924	  0.017507	  0.072086	  0.113898	  0.024396
  0.059230	 -0.050961	 -0.014105	 -0.020870	 -0.049020	 -0.020584	  0.051533	 -0.035746	  0.048864	  0.004540	  0.031619	  0.112715	 -0.002883
  0.055405	 -0.041216	 -0.015173	 -0.012674	 -0.027846	 -0.008328	  0.053377	 -0.022083	  0.019357	 -0.009896	  0.027986	  0.084822	 -0.020844
  0.026551	 -0.015102	 -0.034068	 -0.025468	 -0.029685	  0.000459	  0.074661	 -0.013345	  0.034721	  0.003696	  0.051293	  0.091593	  0.005336
 -0.009174	 -0.002726	 -0.029173	 -0.000276	 -0.061509	  0.010564	  0.089964	 -0.046522	  0.043285	 -0.001066	  0.047568	  0.073361	  0.005719
 -0.015829	  0.018113	  0.006313	 -0.024417	 -0.058243	  0.010330	  0.061188	 -0.082357	  0.060646	 -0.018661	  0.038522	  0.072528	  0.011118
  0.003591	  0.018766	  0.016545	 -0.006809	 -0.036543	 -0.012363	  0.072211	 -0.109699	  0.078707	  0.001884	 -0.019527	  0.073723	  0.016685
  0.021137	  0.046243	  0.013518	  0.036219	 -0.047407	 -0.018611	  0.098748	 -0.103612	  0.104542	  0.015644	 -0.025458	  0.043228	  0.020675
  0.007020	  0.045420	  0.009557	  0.018471	 -0.036880	 -0.010378	  0.092035	 -0.108168	  0.107004	  0.038365	  0.018678	  0.045229	 -0.005292
  0.005733	  0.035182	 -0.004467	  0.035997	  0.001545	 -0.004018	  0.069235	 -0.056906	  0.085703	  0.008906	  0.005479	  0.042223	 -0.064767
  0.000717	  0.013099	  0.008340	  0.049625	 -0.006847	  0.036197	  0.066096	 -0.020791	  0.051884	 -0.006810	  0.014933	  0.038115	 -0.070230
 -0.000553	  0.020554	  0.014913	  0.088640	 -0.000919	  0.083925	  0.076953	 -0.012476	  0.055187	 -0.021830	  0.009434	  0.030131	 -0.031646
  0.009720	  0.001619	  0.004124	  0.101557	 -0.031097	  0.065935	  0.121562	 -0.003867	  0.090181	 -0.044756	 -0.023966	  0.031968	  0.027026
  0.008194	 -0.031355	  0.029369	  0.116472	 -0.079487	  0.060852	  0.149171	 -0.021562	  0.064261	 -0.036574	 -0.021504	  0.030657	  0.021272
  0.002997	 -0.027598	  0.048589	  0.102345	 -0.077681	  0.040648	  0.153679	 -0.021167	  0.030944	 -0.022885	 -0.021509	  0.035966	  0.006899
 -0.000887	 -0.046824	  0.053537	  0.133829	 -0.064211	  0.037516	  0.120889	 -0.028620	  0.036183	 -0.003347	 -0.032249	  0.089328	 -0.011226
  0.003486	 -0.051825	  0.050214	  0.100339	 -0.081703	  0.043250	  0.113233	 -0.040069	 -0.012211	  0.012218	 -0.037980	  0.096487	 -0.023942
  0.023673	 -0.041267	  0.045348	  0.029947	 -0.069377	  0.025451	  0.081131	 -0.044744	  0.001032	  0.005331	 -0.014223	  0.087276	 -0.061058
  0.029414	 -0.016792	  0.028748	  0.009906	 -0.039574	  0.022990	  0.097767	 -0.027640	  0.068621	 -0.024868	 -0.005622	  0.089365	 -0.084613
  0.049897	 -0.026077	  0.013022	  0.024578	 -0.031274	  0.046293	  0.128664	 -0.040590	  0.080430	 -0.049940	 -0.028460	  0.050556	 -0.126349
  0.027544	 -0.007392	  0.005951	  0.024863	 -0.018309	  0.053021	  0.117376	 -0.071873	  0.084472	 -0.034422	 -0.037722	  0.042678	 -0.085716
  0.011793	 -0.007655	 -0.001513	  0.038177	 -0.011267	  0.013249	  0.073787	 -0.052464	  0.104274	 -0.039933	  0.009717	  0.055365	 -0.073052
  0.004657	  0.000299	  0.013567	  0.060010	 -0.008046	 -0.021253	  0.068384	 -0.064592	  0.075499	 -0.062321	  0.028356	  0.044810	 -0.093770
 -0.013677	  0.031936	  0.015306	  0.050137	  0.013796	 -0.030338	  0.062681	 -0.067648	  0.039430	 -0.025575	  0.013653	  0.024224	 -0.098924
  0.001462	  0.060329	  0.037269	  0.062726	  0.010753	 -0.027762	  0.063260	 -0.071814	  0.009339	  0.004756	  0.004632	  0.026932	 -0.100513
  0.012032	  0.079026	  0.006253	  0.085005	  0.037055	 -0.056054	  0.078447	 -0.048582	  0.000743	  0.032115	  0.005907	  0.026472	 -0.110965
  0.019432	  0.058204	 -0.000429	  0.079131	  0.072465	 -0.048747	  0.079420	 -0.062664	  0.006033	 -0.033162	  0.016167	  0.002973	 -0.108301
  0.019626	  0.038385	  0.002443	  0.074362	  0.086932	 -0.020477	  0.062589	 -0.076282	 -0.011039	 -0.086513	  0.034225	 -0.007156	 -0.098571
  0.056665	  0.032240	  0.005502	  0.069690	  0.088493	 -0.002343	  0.060622	 -0.104950	 -0.025699	 -0.093457	  0.040258	  0.009556	 -0.101156
  0.068186	  0.009729	  0.002400	  0.037546	  0.078100	 -0.038751	  0.068227	 -0.127190	 -0.054081	 -0.038468	  0.012278	 -0.018288	 -0.091601
  0.066040	  0.035887	 -0.006166	  0.025106	  0.063185	 -0.032800	  0.059177	 -0.131534	 -0.025568	 -0.043085	 -0.003657	 -0.020051	 -0.071408
  0.036934	  0.021278	 -0.022222	  0.031332	  0.043253	 -0.035341	  0.040971	 -0.105756	 -0.007094	 -0.047172	  0.018080	 -0.006560	 -0.076156
  0.012752	  0.008518	 -0.007745	  0.051990	  0.024518	 -0.071803	  0.031273	 -0.091667	 -0.027359	 -0.028520	  0.025362	  0.010709	 -0.080062
 -0.018932	 -0.009362	  0.003702	  0.061069	  0.005474	 -0.034741	  0.049987	 -0.122603	 -0.058885	 -0.036597	  0.021973	  0.010713	 -0.065608
  0.004057	 -0.005508	  0.029457	  0.057422	 -0.009002	  0.005078	  0.058276	 -0.090132	 -0.094791	 -0.032362	  0.022045	 -0.007828	 -0.072856
  0.005633	  0.017275	  0.053018	  0.079850	 -0.014779	  0.026863	  0.036363	 -0.014899	 -0.092428	 -0.011487	  0.006523	 -0.007394	 -0.086161
  0.018296	 -0.029934	  0.047476	  0.071250	 -0.019702	  0.023511	  0.011290	 -0.017583	 -0.056434	 -0.008390	 -0.013738	 -0.002707	 -0.063111
  0.014098	 -0.037220	  0.056923	  0.066856	 -0.039989	 -0.001203	  0.024688	 -0.017121	 -0.013985	  0.005376	 -0.013102	 -0.005058	 -0.065707
  0.035650	 -0.043991	  0.050669	  0.061490	 -0.031799	  0.012582	  0.061165	  0.011059	 -0.006597	  0.020178	 -0.048566	 -0.003708	 -0.075050
  0.016076	  0.027195	  0.061715	  0.032105	 -0.085671	 -0.020837	  0.084478	  0.026794	 -0.022538	 -0.048903	  0.039194	 -0.017965	  0.024579
  0.039418	  0.049491	  0.081615	 -0.005387	 -0.090881	 -0.031884	  0.063159	  0.027088	 -0.022680	 -0.027109	  0.034892	 -0.003714	 -0.000211
  0.003662	  0.021551	  0.075697	 -0.021807	 -0.059086	 -0.022880	  0.035382	  0.028525	 -0.007913	 -0.000965	  0.058725	 -0.031748	 -0.024911
 -0.006539	 -0.007298	  0.036461	 -0.021970	 -0.041177	  0.000583	  0.013319	  0.009150	  0.032375	  0.015332	  0.076624	 -0.053299	 -0.056885
  0.012391	  0.020393	  0.026332	 -0.006812	 -0.015323	 -0.028100	 -0.000509	 -0.012946	  0.054872	 -0.015909	  0.038536	 -0.053932	 -0.061026
 -0.005447	  0.015092	  0.006727	  0.011623	 -0.035696	 -0.015226	 -0.005739	 -0.036944	  0.058427	 -0.032464	  0.016250	 -0.082878	 -0.050071
  0.008889	 -0.015372	 -0.011894	  0.013088	 -0.019315	  0.013504	 -0.033781	 -0.041722	  0.037774	 -0.046398	  0.030049	 -0.082952	 -0.049454
  0.004860	 -0.009471	 -0.022892	  0.026990	  0.004260	  0.046547	 -0.036520	 -0.029491	  0.027314	 -0.039484	  0.052412	 -0.067524	 -0.040276
 -0.019078	 -0.015662	 -0.029352	 -0.005180	  0.034026	  0.050234	 -0.008050	 -0.027486	  0.023717	 -0.031082	  0.044026	 -0.032705	 -0.019881
 -0.011836	 -0.034572	 -0.051127	 -0.048661	 -0.002869	  0.034265	 -0.015519	 -0.025522	  0.004654	 -0.025788	  0.046441	 -0.020087	 -0.011525
 -0.007414	 -0.054802	 -0.053448	 -0.045041	 -0.012468	  0.044379	  0.003314	  0.002502	 -0.003504	 -0.019622	  0.042178	 -0.011668	 -0.018818
 -0.029362	 -0.041425	 -0.023152	 -0.025222	  0.016887	  0.032729	  0.003527	  0.020871	 -0.013821	  0.000543	  0.016073	  0.029754	 -0.026767
 -0.048239	 -0.046244	 -0.024088	  0.008037	  0.029965	 -0.007480	 -0.013829	  0.038720	 -0.029633	  0.021343	  0.001370	  0.029244	 -0.008890
 -0.030048	 -0.012591	 -0.043343	  0.032828	  0.044629	 -0.014035	 -0.008562	  0.033904	 -0.025130	  0.009918	 -0.025674	  0.035282	 -0.018922
 -0.019561	 -0.001855	  0.003435	  0.022824	  0.049231	 -0.030777	 -0.034213	  0.017443	  0.000222	  0.016722	 -0.043641	  0.033418	  0.014367
 -0.021921	  0.008927	  0.008266	  0.024734	  0.034493	 -0.005427	 -0.029453	  0.029253	 -0.019639	  0.060743	 -0.033328	  0.049728	  0.033330
 -0.012877	  0.034847	  0.004160	  0.011852	  0.028483	 -0.004252	  0.019994	  0.001641	 -0.009258	  0.058919	 -0.055687	  0.060330	  0.071292
  0.025249	  0.032283	 -0.019791	 -0.003721	  0.027363	 -0.009373	  0.021004	 -0.006954	 -0.030014	  0.036374	 -0.082012	  0.076676	  0.092116
  0.034646	  0.016554	 -0.001155	  0.001136	  0.034636	 -0.014303	 -0.028711	 -0.015974	 -0.037566	  0.041201	 -0.124088	  0.075011	  0.083958
  0.067130	  0.012960	 -0.024167	 -0.001417	  0.058512	 -0.017667	 -0.029291	 -0.038854	 -0.017657	  0.026629	 -0.132339	  0.069030	  0.067995
  0.075103	  0.027226	 -0.023278	 -0.014350	  0.037385	 -0.023686	 -0.024320	 -0.044135	 -0.019763	  0.021844	 -0.070883	  0.041525	  0.080144
  0.084059	  0.025329	 -0.003357	 -0.008504	  0.023370	  0.006339	 -0.011527	 -0.053360	 -0.011202	  0.038378	 -0.047095	  0.041604	  0.081032
  0.053465	  0.002804	 -0.025924	 -0.032229	  0.034051	  0.029511	  0.008426	 -0.060742	 -0.000191	  0.052962	 -0.091230	  0.035261	  0.045820
  0.037277	 -0.009254	 -0.020316	 -0.055790	  0.042852	  0.030973	 -0.028752	 -0.063458	  0.002560	  0.052437	 -0.114845	 -0.006500	  0.024349
  0.039250	 -0.030499	 -0.030337	 -0.058547	  0.031256	  0.007941	 -0.074847	 -0.099502	  0.020803	  0.033290	 -0.094750	 -0.045480	 -0.008585
  0.052824	 -0.065413	 -0.032629	 -0.061488	  0.005467	  0.001803	 -0.056416	 -0.099034	  0.052494	  0.012143	 -0.057537	 -0.040892	 -0.014483
  0.072829	 -0.045031	 -0.036392	 -0.052860	 -0.013235	  0.019681	 -0.051052	 -0.044716	  0.058005	 -0.035309	 -0.067695	 -0.008121	 -0.026606
  0.047027	 -0.020580	 -0.021371	 -0.049494	 -0.036779	  0.006113	 -0.074030	 -0.036268	  0.033543	 -0.058302	 -0.069402	 -0.009422	 -0.021410
  0.048312	 -0.066672	 -0.037805	 -0.010091	 -0.019871	  0.007953	 -0.111764	 -0.024952	  0.049232	 -0.059424	 -0.080626	  0.007292	 -0.006318
  0.030812	 -0.102317	 -0.065782	  0.001465	 -0.010823	  0.006228	 -0.094290	 -0.000281	  0.046184	 -0.032800	 -0.061083	  0.034030	 -0.016025
  0.012549	 -0.115770	 -0.105513	 -0.029580	 -0.034357	  0.004163	 -0.084162	  0.012135	  0.035676	  0.017241	 -0.068562	  0.039647	 -0.021415
  0.021637	 -0.083698	 -0.102966	 -0.043109	 -0.044287	 -0.038130	 -0.084160	  0.014196	  0.076382	  0.030715	 -0.121561	  0.018522	 -0.015788
  0.044696	 -0.067887	 -0.106939	  0.022308	 -0.015211	 -0.064674	 -0.088631	 -0.002369	  0.057073	  0.015911	 -0.132582	  0.024068	 -0.011010
  0.047635	 -0.059898	 -0.070692	 -0.001603	 -0.012045	 -0.048900	 -0.109854	  0.008359	  0.072274	 -0.011353	 -0.132146	  0.007167	 -0.036597
  0.064528	 -0.031108	 -0.050034	  0.022047	  0.003659	 -0.059081	 -0.091591	  0.000138	  0.072638	 -0.048291	 -0.129833	  0.029078	 -0.060153
  0.051006	 -0.017524	 -0.031973	  0.013578	 -0.013557	 -0.051300	 -0.058355	 -0.012722	  0.058061	 -0.055342	 -0.139290	  0.034671	 -0.066471
  0.032814	 -0.056850	 -0.069862	  0.034098	 -0.029476	 -0.043776	 -0.037581	 -0.007261	  0.100240	 -0.053437	 -0.133058	  0.003276	 -0.059013
  0.006768	 -0.071389	 -0.090856	  0.024788	 -0.011055	 -0.037264	 -0.006600	  0.010005	  0.084064	 -0.031291	 -0.146303	 -0.012830	 -0.063097
 -0.002447	 -0.060299	 -0.040489	  0.043314	 -0.029089	 -0.066515	  0.031283	 -0.001428	  0.050118	 -0.029704	 -0.137622	 -0.046567	 -0.059606
 -0.002145	 -0.072537	 -0.030872	  0.052231	 -0.031801	 -0.087378	  0.014546	 -0.015404	  0.051570	 -0.038158	 -0.158734	 -0.043165	 -0.058943
 -0.020785	 -0.087656	 -0.046129	  0.062922	 -0.010844	 -0.077262	  0.000979	  0.015097	  0.046390	 -0.006240	 -0.169405	  0.001191	 -0.057420
 -0.033357	 -0.111666	 -0.037532	  0.086517	  0.005762	 -0.079779	  0.013914	 -0.002506	  0.051840	  0.005419	 -0.168242	  0.021764	 -0.016523
 -0.016813	 -0.115954	 -0.028856	  0.067033	 -0.015649	 -0.110070	  0.031390	 -0.022237	  0.074061	 -0.009145	 -0.163049	  0.027408	 -0.001431
 -0.022460	 -0.089775	 -0.074257	  0.038670	  0.006524	 -0.087568	  0.012577	 -0.017185	  0.090219	 -0.038743	 -0.153121	  0.017146	  0.008668
 -0.062600	 -0.028951	 -0.064387	  0.012639	  0.029066	 -0.068260	  0.000648	 -0.013204	  0.107741	 -0.033999	 -0.140906	 -0.010666	  0.018285
 -0.029977	 -0.035782	 -0.034801	  0.011202	  0.038971	 -0.094094	 -0.025023	  0.006365	  0.121887	 -0.026958	 -0.147471	 -0.015450	 -0.004299
 -0.009693	 -0.069813	 -0.001233	 -0.024719	  0.034044	 -0.105678	 -0.068257	  0.007028	  0.113046	 -0.003982	 -0.127727	 -0.004591	 -0.014923
 -0.003031	 -0.080182	  0.025749	 -0.046112	  0.012499	 -0.144641	 -0.105393	  0.026521	  0.135273	  0.023003	 -0.104441	  0.032042	 -0.027243
  0.020801	 -0.065995	  0.060074	 -0.032752	  0.014958	 -0.122252	 -0.152370	  0.019572	  0.119410	  0.013972	 -0.104553	  0.053007	 -0.048200
  0.052189	 -0.055044	  0.060205	 -0.058741	  0.019018	 -0.114387	 -0.156353	 -0.022314	  0.099201	 -0.002109	 -0.100377	  0.073472	 -0.080993
  0.049550	 -0.066414	  0.064158	 -0.084726	 -0.011269	 -0.110093	 -0.153459	 -0.037338	  0.076395	  0.002845	 -0.108761	  0.051339	 -0.072630
  0.044732	 -0.065583	  0.101917	 -0.077267	  0.011380	 -0.068371	 -0.149786	 -0.038719	  0.092004	  0.028996	 -0.129126	  0.043511	 -0.042829
  0.091838	 -0.070428	  0.096613	 -0.088047	 -0.008831	 -0.058616	 -0.154344	 -0.059612	  0.092844	  0.038156	 -0.122042	  0.043318	 -0.016992
  0.083914	 -0.061358	  0.070713	 -0.046265	 -0.034333	 -0.047640	 -0.123606	 -0.055244	  0.075210	  0.035171	 -0.110634	  0.043534	 -0.007417
  0.066734	 -0.064204	  0.012653	 -0.024880	 -0.038063	 -0.042591	 -0.107743	 -0.067331	  0.056312	  0.026561	 -0.132632	  0.072289	 -0.010347
  0.045264	 -0.084056	  0.002970	 -0.018750	 -0.040533	 -0.057520	 -0.101795	 -0.074585	  0.029133	  0.055707	 -0.141587	  0.088094	 -0.028436
  0.017402	 -0.089380	  0.024416	 -0.014067	 -0.036265	 -0.073730	 -0.066635	 -0.057347	  0.017569	  0.104421	 -0.129989	  0.101039	 -0.013848
  0.025093	 -0.115620	  0.005848	 -0.026916	 -0.010999	 -0.062337	 -0.028892	 -0.049357	 -0.003495	  0.104951	 -0.112511	  0.062141	  0.007322
  0.012772	 -0.152927	 -0.002807	 -0.033776	  0.011107	 -0.062125	 -0.032927	 -0.040147	 -0.004517	  0.098167	 -0.118237	  0.059694	  0.001949
  0.015327	 -0.146981	 -0.001881	 -0.041568	 -0.006389	 -0.053820	 -0.021185	 -0.009738	 -0.052545	  0.085441	 -0.122937	  0.051175	  0.015035
  0.026570	 -0.112965	 -0.017114	 -0.040597	  0.014592	 -0.049500	 -0.016808	  0.012056	 -0.054683	  0.112097	 -0.108652	  0.057781	 -0.015987
  0.031083	 -0.094610	 -0.041864	 -0.017750	 -0.002128	 -0.067588	 -0.030785	  0.023195	 -0.034780	  0.113968	 -0.098387	  0.074615	 -0.019083
  0.039987	 -0.078080	 -0.030386	  0.020622	 -0.032935	 -0.065781	 -0.036336	 -0.006069	 -0.057408	  0.122455	 -0.100421	  0.071928	  0.013472
  0.055913	 -0.086863	 -0.040349	  0.052885	 -0.004813	 -0.078448	 -0.020994	 -0.016562	 -0.030358	  0.154241	 -0.119016	  0.062458	  0.020206
  0.044983	 -0.069846	 -0.051246	  0.082493	 -0.007248	 -0.078641	 -0.003128	 -0.019533	 -0.000316	  0.151573	 -0.132309	  0.051462	  0.034634
  0.045548	 -0.077970	 -0.013993	  0.072265	  0.002945	 -0.079958	  0.008662	 -0.027603	 -0.042286	  0.159884	 -0.108665	  0.045663	  0.044995
  0.047207	 -0.077059	 -0.015679	  0.032155	  0.005469	 -0.028793	  0.036458	  0.016397	 -0.041804	  0.155629	 -0.072543	  0.060033	  0.046038
  0.081733	 -0.062347	 -0.044224	  0.002548	 -0.010867	  0.008327	  0.051596	  0.009689	 -0.056347	  0.163091	 -0.082049	  0.070139	  0.034578
  0.080145	 -0.099077	 -0.056433	  0.007153	  0.024769	 -0.010143	  0.064678	  0.030363	 -0.068058	  0.131652	 -0.103288	  0.070379	  0.020780
  0.097719	 -0.129999	 -0.045621	  0.002125	  0.021325	 -0.009056	  0.059519	  0.029258	 -0.104476	  0.093463	 -0.105247	  0.046244	  0.026008
  0.100673	 -0.119422	 -0.007845	 -0.002148	  0.018090	 -0.013629	  0.038592	  0.028820	 -0.093950	  0.113792	 -0.100234	  0.056140	  0.024143
  0.060606	 -0.130633	  0.021839	 -0.007477	 -0.002564	 -0.002519	 -0.003227	  0.007612	 -0.086723	  0.148379	 -0.084495	  0.044258	  0.031414
  0.072499	 -0.164962	  0.010688	 -0.044037	  0.014496	  0.035278	 -0.035650	  0.019710	 -0.085636	  0.186297	 -0.072595	  0.022389	  0.026036
  0.095282	 -0.140830	  0.006743	 -0.072869	  0.029902	  0.002042	 -0.042403	  0.041666	 -0.088705	  0.196663	 -0.061585	  0.038857	  0.023214
  0.135098	 -0.096462	  0.007106	 -0.071918	  0.018182	 -0.010647	 -0.047500	  0.040953	 -0.096751	  0.209987	 -0.108437	  0.028633	  0.016942
  0.104563	 -0.089215	  0.016151	 -0.037564	  0.026877	 -0.027247	 -0.049931	  0.027251	 -0.070262	  0.191156	 -0.088576	  0.037313	  0.043245
  0.071653	 -0.089506	  0.019377	 -0.043083	  0.004611	 -0.049291	 -0.022336	  0.000006	 -0.073112	  0.198626	 -0.058488	  0.045231	  0.019610
  0.074322	 -0.125955	  0.003237	 -0.047178	  0.013292	 -0.051367	  0.018950	 -0.019016	 -0.074216	  0.215061	 -0.048086	  0.015490	 -0.013204
  0.078962	 -0.115801	  0.000751	 -0.021191	  0.008285	 -0.016476	  0.034724	 -0.012043	 -0.060295	  0.196951	 -0.026263	 -0.017220	 -0.016761
  0.082458	 -0.083502	  0.007261	 -0.054925	  0.028525	 -0.002364	  0.069762	 -0.021748	 -0.073571	  0.178475	 -0.040087	 -0.014196	 -0.036548
  0.061281	 -0.088488	  0.051508	 -0.057167	  0.029193	 -0.046283	  0.066694	 -0.053270	 -0.072674	  0.144879	 -0.019358	 -0.015904	 -0.046036
  0.059416	 -0.076629	  0.065493	 -0.090789	 -0.000827	 -0.030767	  0.050211	 -0.050764	 -0.059374	  0.154279	 -0.021927	  0.029796	 -0.058183
  0.043085	 -0.041777	  0.065695	 -0.117525	  0.015415	 -0.009514	  0.052446	 -0.036263	 -0.066818	  0.186734	 -0.051761	  0.048063	 -0.066504
  0.054566	 -0.042151	  0.059183	 -0.106443	  0.039060	  0.017716	  0.038446	 -0.045015	 -0.100839	  0.201304	 -0.068695	  0.046788	 -0.062472
  0.049172	 -0.047213	  0.038973	 -0.089345	  0.070748	  0.001027	  0.033693	 -0.051747	 -0.121569	  0.185648	 -0.052826	  0.043603	 -0.032627
  0.062153	 -0.086015	  0.054493	 -0.071894	  0.073255	 -0.004236	  0.052951	 -0.048569	 -0.120310	  0.153188	 -0.043250	  0.051772	 -0.003562
  0.084833	 -0.071905	  0.058610	 -0.048962	  0.083181	 -0.007015	  0.059435	 -0.059085	 -0.093896	  0.136143	 -0.065067	  0.033868	  0.000195
  0.107547	 -0.034986	  0.081514	 -0.060239	  0.047526	 -0.040761	  0.065265	 -0.047731	 -0.059779	  0.131463	 -0.036303	  0.040159	  0.012486
  0.120707	 -0.042035	  0.115877	 -0.043649	  0.061186	 -0.018918	  0.060366	 -0.022218	 -0.066386	  0.101613	  0.023784	  0.041984	  0.054578
  0.096308	 -0.035522	  0.117499	 -0.044971	  0.045677	  0.005402	  0.043573	  0.014997	 -0.069412	  0.093146	  0.011457	  0.049275	  0.017394
  0.073737	  0.006978	  0.070662	 -0.070250	  0.040923	  0.008889	  0.069141	  0.002454	 -0.085349	  0.102913	 -0.042853	  0.048986	 -0.008129
  0.026537	 -0.003646	  0.064587	 -0.079965	  0.073236	  0.007881	  0.063121	 -0.000994	 -0.089974	  0.112608	 -0.039774	  0.061512	 -0.006357
  0.002870	 -0.003634	  0.048620	 -0.053176	  0.085428	  0.027866	  0.017982	 -0.004246	 -0.076520	  0.123455	 -0.039984	  0.055861	  0.025666
 -0.032505	 -0.035167	  0.043383	 -0.038222	  0.084369	  0.017432	  0.000397	 -0.022333	 -0.092859	  0.098644	 -0.074123	  0.041673	  0.031905
 -0.014905	 -0.070248	  0.074487	 -0.043595	  0.078330	 -0.015533	 -0.017195	 -0.019385	 -0.077557	  0.059669	 -0.056328	  0.052079	  0.004616
 -0.004120	 -0.090568	  0.026293	 -0.027076	  0.087918	 -0.009272	 -0.038051	 -0.040088	 -0.087780	  0.053102	 -0.048253	  0.040643	 -0.014404
 -0.003329	 -0.122906	  0.039952	 -0.012846	  0.075960	 -0.010882	  0.003629	  0.005649	 -0.087367	  0.070253	 -0.064362	  0.009942	 -0.019400
  0.012532	 -0.141858	  0.064998	 -0.027707	  0.089691	 -0.021998	  0.042058	  0.049596	 -0.053630	  0.084405	 -0.082321	  0.034288	 -0.055395
  0.010757	 -0.134286	  0.044214	 -0.029213	  0.063828	 -0.074770	  0.055956	  0.036306	 -0.044848	  0.141276	 -0.078246	  0.047813	 -0.082271
  0.016504	 -0.120052	  0.029372	 -0.029607	  0.006679	 -0.065556	  0.026521	  0.007184	 -0.010410	  0.147380	 -0.056175	  0.045543	 -0.044057
  0.045974	 -0.092992	  0.029517	 -0.038423	  0.020572	 -0.076189	  0.015754	 -0.022911	  0.005432	  0.130345	 -0.074787	  0.027757	 -0.023699
  0.052406	 -0.084379	  0.033006	 -0.057449	  0.014305	 -0.092706	  0.042928	  0.039859	  0.026660	  0.124388	 -0.072440	  0.027559	 -0.006132
  0.056741	 -0.087253	  0.035527	 -0.065409	 -0.009989	 -0.082908	  0.074653	  0.040666	  0.034041	  0.129005	 -0.072451	  0.069141	 -0.045528
  0.062433	 -0.088390	  0.033892	 -0.035073	  0.020891	 -0.067431	  0.098192	  0.000095	  0.053475	  0.097076	 -0.076330	  0.062042	 -0.021108
  0.016991	 -0.084607	  0.057506	 -0.057863	  0.044961	 -0.075176	  0.078144	  0.007965	  0.016226	  0.100396	 -0.050497	  0.026941	 -0.015934
  0.025203	 -0.057687	  0.092382	 -0.071147	  0.028787	 -0.103898	  0.076051	  0.019711	  0.009357	  0.090946	 -0.061254	 -0.022803	 -0.046344
  0.063757	 -0.016182	  0.113654	 -0.075573	  0.023780	 -0.073040	  0.088855	 -0.001959	  0.015165	  0.095729	 -0.086089	 -0.045819	 -0.051484
  0.116305	  0.005820	  0.097357	 -0.069084	 -0.009849	 -0.071109	  0.066397	 -0.006921	 -0.022823	  0.127289	 -0.099038	 -0.021970	 -0.050084
  0.125064	  0.031287	  0.113657	 -0.062023	  0.012187	 -0.078008	  0.075266	  0.002623	 -0.013817	  0.102360	 -0.125235	 -0.036508	 -0.041897
  0.090694	  0.020394	  0.097777	 -0.085735	  0.026255	 -0.059145	  0.102073	  0.029517	 -0.025267	  0.068837	 -0.095480	 -0.030566	 -0.048393
  0.064252	  0.018688	  0.094839	 -0.043299	  0.024600	 -0.052612	  0.104896	  0.014524	  0.000727	  0.066180	 -0.074809	 -0.040831	 -0.081943
  0.057435	  0.026848	  0.096983	 -0.040286	  0.029288	 -0.045992	  0.079512	  0.023309	  0.024226	  0.057995	 -0.048268	 -0.040727	 -0.059822
  0.040775	  0.048494	  0.061490	 -0.040802	  0.002537	 -0.030254	  0.060306	  0.027110	  0.030909	  0.050061	 -0.058728	 -0.035479	 -0.067387
  0.028838	  0.075773	  0.061023	 -0.010736	 -0.004467	 -0.040333	  0.066006	  0.033234	  0.039362	  0.047035	 -0.044947	  0.002348	 -0.063117
  0.046366	  0.019338	  0.056331	 -0.009011	 -0.028769	 -0.067335	  0.032902	  0.015338	  0.000486	  0.031501	 -0.038031	  0.028320	 -0.055248
  0.055619	 -0.025174	  0.039030	 -0.012972	 -0.042171	 -0.059222	  0.024119	  0.022911	 -0.028804	  0.038173	 -0.031542	  0.002637	 -0.060612
  0.048044	 -0.029519	  0.039126	 -0.056868	 -0.054856	 -0.057167	  0.025896	  0.032809	 -0.016796	  0.040475	 -0.048048	  0.013187	 -0.036017
  0.066411	 -0.002650	  0.076382	 -0.068505	 -0.064504	 -0.080215	  0.001860	  0.033038	  0.014922	  0.057964	 -0.079421	  0.022409	 -0.047359
  0.045778	 -0.027802	  0.099734	 -0.053426	 -0.064533	 -0.084054	 -0.013518	  0.048894	  0.003821	  0.019859	 -0.086278	  0.031413	 -0.076321
  0.017346	 -0.040281	  0.097303	 -0.046326	 -0.060671	 -0.084819	 -0.006910	  0.035218	 -0.018795	 -0.014989	 -0.085577	  0.019893	 -0.096103
  0.045491	 -0.065578	  0.106537	 -0.015454	 -0.043990	 -0.068880	 -0.005827	  0.027242	 -0.001413	 -0.030481	 -0.025703	 -0.004941	 -0.082186
  0.065252	 -0.067570	  0.106863	 -0.008559	 -0.050157	 -0.049579	 -0.055715	  0.044737	  0.020371	 -0.053343	 -0.050128	  0.005391	 -0.020081
  0.046381	 -0.047669	  0.108183	 -0.005470	 -0.014025	 -0.026085	 -0.054634	  0.058284	  0.047584	 -0.038557	 -0.066348	  0.021126	 -0.036751
  0.000008	 -0.046829	  0.086822	  0.002051	  0.019796	 -0.061515	 -0.072605	  0.043799	  0.068708	 -0.037789	 -0.077320	  0.040767	 -0.083648
 -0.009679	 -0.057415	  0.078585	 -0.043604	  0.014692	 -0.081033	 -0.069559	  0.040194	  0.078367	 -0.023853	 -0.088149	  0.048312	 -0.064763
  0.004508	 -0.051941	  0.100886	 -0.088899	  0.029379	 -0.085056	 -0.048204	  0.056200	  0.082662	 -0.026472	 -0.088077	  0.039071	 -0.061864
  0.019867	 -0.068264	  0.088223	 -0.085101	  0.012517	 -0.043517	 -0.042596	  0.035461	  0.060060	 -0.014717	 -0.065650	  0.015423	 -0.052159
  0.018016	 -0.055993	  0.080175	 -0.102610	  0.009837	 -0.016158	 -0.043245	  0.029167	  0.045155	  0.008657	 -0.048665	 -0.011573	 -0.021946
  0.020895	 -0.028188	  0.086250	 -0.065325	  0.013196	 -0.022972	 -0.032324	  0.009024	  0.011484	  0.013696	 -0.071411	  0.010012	 -0.010078
  0.048206	 -0.024549	  0.059219	 -0.030081	 -0.003218	 -0.044073	 -0.014750	 -0.004437	  0.025303	 -0.003347	 -0.086120	  0.006293	  0.007087
  0.086109	 -0.012142	  0.066696	 -0.036911	 -0.014245	 -0.021942	 -0.020809	  0.012788	  0.036571	 -0.008522	 -0.081586	  0.001208	  0.018058
  0.092197	  0.005252	  0.045782	 -0.040317	  0.012367	 -0.039241	  0.013543	  0.017558	  0.043814	 -0.011226	 -0.087261	 -0.014181	 -0.006971
  0.075593	  0.027057	  0.034218	 -0.060392	  0.038466	 -0.028838	  0.027589	  0.026559	  0.051869	 -0.016041	 -0.088746	 -0.032080	  0.000019
  0.088524	  0.053208	  0.034486	 -0.095940	  0.037566	 -0.031711	  0.029190	  0.024319	  0.050349	 -0.027996	 -0.092085	 -0.036452	  0.003748
  0.098278	  0.047814	  0.043997	 -0.108381	  0.005218	 -0.065257	  0.024893	  0.006984	  0.063238	 -0.057919	 -0.090098	 -0.021468	  0.006968
  0.118702	  0.043606	  0.043161	 -0.059593	  0.001649	 -0.080189	 -0.005080	  0.003977	  0.045237	 -0.059909	 -0.055243	  0.015572	  0.010713
  0.132407	  0.030254	  0.000088	 -0.059521	 -0.001210	 -0.105028	 -0.006635	  0.009467	 -0.005575	 -0.044751	 -0.046273	 -0.030692	  0.009136
  0.134869	  0.013759	  0.002099	 -0.053998	  0.034198	 -0.112224	  0.025330	  0.046991	  0.010077	 -0.060092	 -0.052383	 -0.032248	  0.018096
  0.125475	 -0.012737	 -0.011075	 -0.024537	  0.061110	 -0.113465	  0.043455	  0.076278	  0.034533	 -0.049763	 -0.026525	  0.000697	  0.016212
  0.098653	 -0.020942	 -0.010899	 -0.020255	  0.037752	 -0.107696	  0.035301	  0.097854	  0.014006	 -0.039713	 -0.043788	 -0.001861	  0.020649
  0.095878	 -0.005280	 -0.016107	 -0.021213	  0.016292	 -0.131217	 -0.003930	  0.088268	  0.009352	 -0.026589	 -0.045967	 -0.034648	  0.012785
  0.097141	  0.004512	 -0.019187	 -0.024921	 -0.001598	 -0.130733	 -0.013148	  0.045354	  0.043675	 -0.023100	 -0.047648	 -0.067756	  0.009699
  0.082951	  0.008270	 -0.029060	 -0.033656	 -0.004395	 -0.112133	 -0.004954	  0.060601	  0.026297	 -0.023962	 -0.048962	 -0.074169	  0.031901
  0.075107	  0.005446	 -0.014494	  0.002938	 -0.020415	 -0.084361	 -0.016191	  0.078363	  0.053926	  0.000189	 -0.054073	 -0.069368	  0.018535
  0.059833	  0.029612	  0.015936	  0.022129	 -0.015375	 -0.067179	 -0.032152	  0.037347	  0.095119	  0.013097	 -0.047492	 -0.063341	 -0.008183
  0.045361	 -0.002004	 -0.006591	 -0.015390	 -0.001045	 -0.064125	 -0.040461	  0.038053	  0.118607	 -0.005197	 -0.035400	 -0.044444	 -0.011506
  0.070732	 -0.061145	 -0.018640	 -0.003994	 -0.003507	 -0.050321	 -0.047850	  0.026162	  0.079071	 -0.036141	 -0.038230	 -0.036443	  0.024034
  0.062245	 -0.099922	 -0.026674	 -0.009587	 -0.011080	 -0.001775	 -0.021703	  0.039490	  0.067819	 -0.020034	 -0.054015	  0.010205	  0.032453
  0.034608	 -0.055509	 -0.025632	 -0.042146	  0.040983	  0.027675	 -0.031305	  0.045558	  0.089537	 -0.012841	 -0.047550	  0.035888	  0.014214
  0.024012	 -0.042196	 -0.010596	 -0.043299	  0.054476	 -0.002157	 -0.023587	  0.098563	  0.099564	 -0.011630	 -0.053519	 -0.010724	 -0.000131
  0.046659	 -0.051046	 -0.010587	 -0.024171	 -0.003454	  0.002417	 -0.012490	  0.115218	  0.089731	  0.008053	 -0.055184	 -0.010540	 -0.009341
  0.074467	 -0.049261	 -0.013618	  0.010652	  0.018925	  0.031708	 -0.041410	  0.098599	  0.080346	  0.026665	 -0.060559	  0.000100	 -0.015367
  0.097078	 -0.015409	  0.001057	  0.014512	  0.036169	  0.006060	 -0.061430	  0.083159	  0.086338	  0.024440	 -0.046780	 -0.008760	 -0.003972
  0.098455	  0.009520	  0.009064	  0.013220	  0.028437	 -0.015394	 -0.077058	  0.071854	  0.089092	  0.030301	 -0.038374	 -0.019576	 -0.033165
  0.111480	  0.015207	  0.011810	 -0.004149	  0.025416	  0.001962	 -0.046928	  0.079661	  0.096285	  0.055883	 -0.047414	 -0.028775	 -0.077830
  0.116530	 -0.000074	  0.014356	 -0.039499	  0.003523	  0.014961	 -0.033186	  0.069675	  0.118532	  0.078492	 -0.030705	 -0.029660	 -0.050955
  0.105115	 -0.024003	  0.045090	 -0.040254	 -0.022889	  0.005184	 -0.025238	  0.077469	  0.122894	  0.070913	 -0.043409	 -0.000306	 -0.054932
  0.092733	 -0.049858	  0.049874	 -0.017283	 -0.047075	  0.007042	 -0.019568	  0.075909	  0.124879	  0.054103	 -0.041320	  0.027106	 -0.045558
  0.058265	 -0.033562	  0.065862	 -0.052110	 -0.036085	 -0.003768	 -0.025251	  0.046075	  0.106337	  0.063743	 -0.038710	 -0.018692	 -0.021631
  0.039106	 -0.066065	  0.072540	 -0.061491	 -0.055057	 -0.023735	 -0.062258	  0.019666	  0.114351	  0.028859	 -0.027293	 -0.036111	 -0.024190
  0.027436	 -0.021098	  0.066015	 -0.063974	 -0.062883	 -0.042270	 -0.065388	  0.016568	  0.130348	  0.025003	 -0.034532	 -0.036156	  0.016984
  0.029085	 -0.002574	  0.077317	 -0.056442	 -0.038672	 -0.054543	 -0.041436	  0.008573	  0.093702	  0.033122	 -0.035948	 -0.051116	  0.024815
  0.038697	  0.013283	  0.071249	 -0.029436	  0.017831	 -0.028208	 -0.066933	 -0.032329	  0.066422	  0.033621	 -0.041975	 -0.063674	 -0.021816
  0.060342	  0.056704	  0.073013	  0.009949	  0.007305	 -0.026177	 -0.087929	 -0.033888	  0.082650	  0.032623	 -0.040980	 -0.052053	 -0.034560
  0.049674	  0.070408	  0.076391	  0.048644	  0.013212	 -0.012562	 -0.063088	 -0.055721	  0.116542	  0.014847	 -0.066274	 -0.040927	 -0.039448
  0.092465	  0.068211	  0.078435	  0.033771	  0.049364	  0.008361	 -0.055586	 -0.032331	  0.096398	 -0.042830	 -0.059155	 -0.031618	 -0.077844
  0.101425	  0.042805	  0.075706	  0.019661	  0.034958	  0.021193	 -0.073360	 -0.038154	  0.078801	 -0.057382	 -0.043800	 -0.020569	 -0.054360
  0.075491	  0.014401	  0.065291	  0.036603	  0.029155	  0.005253	 -0.076522	 -0.024829	  0.098857	 -0.060836	 -0.005370	  0.006085	 -0.040641
  0.088619	  0.002930	  0.054408	  0.054533	  0.016513	 -0.001163	 -0.066591	  0.003924	  0.081275	 -0.054886	 -0.003689	 -0.013592	 -0.007033
  0.080783	  0.007162	  0.043932	  0.044759	 -0.012177	 -0.032709	 -0.045882	 -0.008376	  0.081580	 -0.019130	 -0.033182	 -0.009670	  0.017728
  0.078807	  0.026063	  0.018187	  0.022772	  0.004472	  0.007291	 -0.071597	 -0.000264	  0.089891	 -0.005865	 -0.021132	  0.004773	  0.022167
  0.076291	 -0.006016	  0.025312	  0.031046	  0.026287	  0.033608	 -0.039278	  0.016669	  0.093992	 -0.022516	 -0.008623	 -0.013114	  0.032850
  0.101038	 -0.020657	  0.038338	  0.002667	  0.002350	  0.043036	 -0.032109	  0.000917	  0.095915	 -0.081602	 -0.019548	 -0.025548	  0.019977
  0.118705	 -0.021716	  0.073516	  0.000014	 -0.018603	  0.032333	 -0.049038	  0.008341	  0.084961	 -0.105006	 -0.012527	 -0.030228	 -0.004538
  0.082470	 -0.036935	  0.082561	  0.013289	  0.019511	  0.045502	 -0.063828	  0.008291	  0.034463	 -0.067984	 -0.016526	 -0.014939	 -0.023975
  0.039977	 -0.031711	  0.049762	  0.017845	  0.007349	  0.022136	 -0.076850	 -0.001450	 -0.000615	 -0.050616	 -0.020359	  0.001343	 -0.000538
  0.057318	 -0.015585	  0.054347	 -0.020267	  0.034604	  0.024373	 -0.064339	 -0.015191	  0.009169	 -0.029876	 -0.020155	  0.022269	  0.016341
  0.040015	 -0.009616	  0.053954	 -0.015374	  0.047901	  0.029593	 -0.077978	  0.002622	  0.024237	  0.011554	 -0.022525	  0.012306	 -0.017386
  0.010103	 -0.011838	  0.064018	  0.013800	  0.052472	  0.034258	 -0.079273	 -0.026362	  0.013850	  0.016817	 -0.054016	  0.020055	 -0.040490
  0.035973	 -0.018146	  0.049752	 -0.011429	  0.028179	  0.015711	 -0.031598	 -0.066900	 -0.035663	  0.021082	 -0.102830	  0.036321	 -0.023352
  0.020394	  0.000327	  0.051256	 -0.046834	  0.003105	  0.033852	 -0.010869	 -0.057126	 -0.008802	  0.001217	 -0.120847	  0.074603	 -0.002050
  0.007442	  0.001998	  0.078848	 -0.052291	  0.040716	  0.023499	 -0.014857	 -0.055133	  0.010201	 -0.019394	 -0.139274	  0.093250	 -0.020694
  0.022466	 -0.027301	  0.098231	 -0.025220	  0.065145	  0.014049	 -0.005065	 -0.050195	  0.020330	  0.015379	 -0.117404	  0.058139	 -0.012885
  0.055129	 -0.041622	  0.091075	 -0.021219	  0.074978	 -0.005386	 -0.009069	 -0.034937	 -0.012298	  0.020219	 -0.051021	  0.072488	  0.001167
  0.047993	 -0.037190	  0.089826	  0.004975	  0.041157	 -0.028876	 -0.044804	 -0.008727	 -0.025530	 -0.012605	 -0.045223	  0.061411	 -0.017436
  0.070145	 -0.019290	  0.065910	  0.008891	  0.057218	 -0.055453	 -0.060845	 -0.019593	 -0.015530	  0.030791	 -0.038953	  0.038708	 -0.007626
  0.085556	 -0.064406	  0.058338	  0.005958	  0.059376	 -0.020712	 -0.075470	 -0.042320	 -0.019148	  0.039193	 -0.061122	  0.022534	 -0.004019
  0.083511	 -0.074722	  0.077363	 -0.004954	  0.018807	 -0.006139	 -0.084335	 -0.061151	 -0.014882	  0.035987	 -0.092755	  0.018025	 -0.034268
  0.099261	 -0.089035	  0.074968	  0.018154	  0.001990	  0.016933	 -0.051681	 -0.033055	  0.028321	  0.041268	 -0.111070	  0.022418	 -0.010694
  0.104670	 -0.082206	  0.059308	  0.025826	 -0.002850	  0.014123	 -0.010172	 -0.043093	  0.037096	  0.044017	 -0.106716	  0.032619	  0.003145
  0.091032	 -0.050899	  0.049431	  0.004656	 -0.000280	  0.009811	  0.017534	 -0.023964	  0.015274	  0.049172	 -0.089737	  0.008978	 -0.009275
  0.083760	 -0.073957	  0.045771	  0.000110	  0.007252	  0.029433	  0.028577	 -0.025122	 -0.000860	  0.072480	 -0.083842	  0.013366	 -0.038097
  0.065644	 -0.076132	  0.039672	  0.021533	 -0.013781	  0.037114	  0.024909	 -0.035815	  0.022831	  0.053443	 -0.052533	  0.021846	  0.012749
  0.078667	 -0.067179	  0.044057	  0.024777	 -0.010304	  0.003182	  0.020597	 -0.028635	  0.015724	  0.030780	 -0.035582	  0.039140	  0.047040
  0.104395	 -0.079533	  0.054307	 -0.002934	 -0.030091	  0.007562	  0.033522	 -0.037760	 -0.012227	  0.029661	 -0.035091	  0.021655	  0.014232
  0.074724	 -0.058310	  0.060697	 -0.018759	 -0.043464	  0.012305	 -0.024949	 -0.017357	  0.012768	  0.031313	 -0.045886	 -0.017291	 -0.018139
  0.070064	 -0.058537	  0.066655	 -0.018859	 -0.055217	  0.014722	 -0.031067	 -0.021293	  0.007523	  0.008267	 -0.081691	  0.017546	  0.011462
  0.056540	 -0.040082	  0.060734	 -0.032296	 -0.078651	  0.016247	 -0.022061	 -0.032202	  0.029192	 -0.019242	 -0.083677	  0.021937	  0.011660
  0.075929	 -0.025972	  0.033285	 -0.023128	 -0.071623	  0.015202	 -0.022800	 -0.052429	  0.037330	  0.002576	 -0.071622	  0.020645	 -0.031507
  0.084794	 -0.047395	  0.058732	 -0.039176	 -0.091972	  0.012371	  0.012532	 -0.053599	  0.024814	 -0.005866	 -0.088661	  0.033167	 -0.026861
  0.057433	 -0.046866	  0.061190	 -0.028406	 -0.046800	 -0.016837	  0.055265	 -0.063004	  0.034265	 -0.005564	 -0.134645	  0.034028	 -0.036017
  0.093655	 -0.037932	  0.074536	 -0.022704	 -0.037799	 -0.007531	  0.047715	 -0.082666	  0.052426	  0.010871	 -0.113639	  0.040509	 -0.047747
  0.090884	 -0.067588	  0.134319	 -0.070948	 -0.048925	 -0.004447	  0.015011	 -0.082620	  0.024700	  0.035278	 -0.082485	 -0.006286	 -0.046334
  0.094172	 -0.071222	  0.137929	 -0.085250	 -0.051909	  0.016173	  0.013476	 -0.071978	  0.005626	  0.008270	 -0.089534	 -0.030187	 -0.006176
  0.105293	 -0.088120	  0.149893	 -0.087747	 -0.048466	 -0.004158	 -0.021404	 -0.076410	 -0.038508	  0.003065	 -0.061902	  0.009851	  0.005057
  0.103699	 -0.104679	  0.197878	 -0.091069	 -0.012779	 -0.009832	  0.005294	 -0.067969	 -0.065575	 -0.002270	 -0.057837	 -0.005399	 -0.014225
  0.101768	 -0.093213	  0.189144	 -0.093401	  0.019582	 -0.055008	  0.046491	 -0.061274	 -0.043764	  0.010108	 -0.075552	 -0.029366	 -0.002419
  0.067444	 -0.081854	  0.162332	 -0.083272	  0.011539	 -0.086288	  0.074160	 -0.088195	 -0.032487	  0.005597	 -0.097934	 -0.001929	 -0.006681
  0.034006	 -0.070603	  0.160709	 -0.028732	 -0.025758	 -0.072934	  0.047258	 -0.121150	 -0.059643	 -0.030484	 -0.080509	 -0.005541	  0.002457
  0.037424	 -0.064421	  0.153362	 -0.007724	 -0.048986	 -0.042734	  0.044557	 -0.108271	 -0.058262	 -0.017961	 -0.097986	  0.002035	  0.026063
  0.078571	 -0.084863	  0.114887	 -0.029063	 -0.057823	 -0.032818	  0.075205	 -0.075547	 -0.058311	 -0.046269	 -0.112306	  0.010046	  0.022573
  0.067507	 -0.089688	  0.090421	 -0.030351	 -0.088977	 -0.042071	  0.077247	 -0.054848	 -0.076170	 -0.050521	 -0.122008	 -0.017289	  0.003761
