# Supplementary material for: A fluorescent photoimmunoconjugate for imaging of cholesteatoma
Source: Sci Rep. 2022 Nov 19;12:19905. doi: 10.1038/s41598-022-22072-9 (PMC9675863; doi:10.1038/s41598-022-22072-9)
Supplement: Supplementary file 2 — Supplementary Information 2. [file 41598_2022_22072_MOESM2_ESM.zip › Data/ABR-34-6]

:RUN-6	LEVEL SWEEP	TEMP:NaN	5/13/2018	11:44 AM	NaNHR:
:SW EAR: R	SW FREQ: 32.00	# AVERAGES: 512	REP RATE (/sec): 40	DRIVER: RS Tweeter	SAMPLE (�sec): 40	
:NOTES-
:CHAMBER-CH4B-PXI
:CFTS Version: V2.7.2 (R850)
:LEVELS:20;25;30;35;40;45;50;55;60;65;70;75;80;
:DATA
  0.042625	  0.000543	 -0.003220	  0.035338	  0.046367	  0.003661	  0.005997	 -0.030595	 -0.024861	 -0.026029	 -0.009277	  0.024292	 -0.046330
  0.021807	 -0.012724	  0.035178	  0.017521	  0.027022	  0.008364	  0.038144	  0.001566	  0.002986	 -0.052092	 -0.011011	  0.028618	 -0.015768
  0.005131	 -0.012423	  0.034143	 -0.006003	  0.025076	  0.026535	  0.022107	  0.012988	  0.001169	 -0.074502	 -0.010967	  0.003631	 -0.013899
 -0.005648	 -0.027985	  0.023001	 -0.021563	  0.030720	  0.015277	 -0.037894	 -0.009888	  0.012729	 -0.065574	 -0.031287	  0.003269	 -0.055866
 -0.042814	 -0.016053	  0.049524	 -0.038854	  0.051442	 -0.026579	 -0.038500	 -0.034288	 -0.015098	 -0.053000	 -0.034046	 -0.001356	 -0.057848
 -0.030911	 -0.002330	  0.067425	 -0.019553	  0.036178	 -0.019056	 -0.009082	  0.009396	 -0.019085	 -0.036173	 -0.015685	 -0.025300	 -0.040702
 -0.031667	 -0.020962	  0.063633	  0.002658	  0.031538	 -0.008768	 -0.019655	  0.018641	 -0.032591	 -0.015057	  0.006803	 -0.016573	 -0.057977
 -0.029399	 -0.012902	  0.053331	 -0.001980	  0.024771	 -0.020409	 -0.019410	  0.000047	 -0.044424	 -0.003466	  0.025843	 -0.015051	 -0.051816
 -0.024999	 -0.014622	  0.019042	  0.005949	  0.023839	 -0.002146	 -0.026430	  0.020273	 -0.042457	  0.014105	  0.027416	 -0.065487	 -0.060048
 -0.015653	 -0.006516	 -0.005981	 -0.008476	 -0.014852	 -0.011581	 -0.019149	  0.009327	 -0.025546	 -0.006242	 -0.000950	 -0.105388	 -0.078439
 -0.013931	 -0.004718	 -0.059665	 -0.004950	 -0.034550	 -0.012119	 -0.023676	 -0.003874	  0.018443	  0.018969	 -0.028697	 -0.105002	 -0.100740
 -0.013417	  0.008494	 -0.065554	  0.000135	 -0.057532	 -0.044735	 -0.024702	  0.006119	  0.021601	  0.020120	 -0.035361	 -0.060993	 -0.096491
 -0.013652	 -0.006265	 -0.088027	 -0.006064	 -0.041855	 -0.048440	 -0.041595	  0.003590	 -0.015772	  0.018340	 -0.086614	 -0.030140	 -0.067451
 -0.009280	  0.009434	 -0.122692	 -0.026974	 -0.023905	 -0.002398	 -0.000896	 -0.003184	  0.009022	  0.012562	 -0.082298	 -0.024584	 -0.042746
  0.014573	  0.019319	 -0.100301	  0.018928	 -0.016449	  0.026373	  0.017607	 -0.017695	  0.014550	  0.017491	 -0.062276	  0.003704	  0.006553
  0.027633	  0.020843	 -0.052402	 -0.007491	  0.019200	  0.003967	  0.013411	 -0.007839	  0.008294	  0.014555	 -0.029236	  0.031257	  0.069963
  0.048722	  0.016504	 -0.020386	 -0.006557	 -0.023845	  0.004265	  0.002418	  0.006066	  0.023552	  0.023096	  0.033504	  0.070579	  0.105844
  0.035570	  0.009217	  0.031374	  0.027925	 -0.041599	  0.036663	  0.031374	 -0.003518	  0.040612	  0.082232	  0.082055	  0.092965	  0.155033
  0.024990	  0.022826	  0.065466	  0.024414	 -0.044966	  0.033465	  0.055255	 -0.005720	  0.042832	  0.057099	  0.110544	  0.110093	  0.209393
  0.010317	  0.030320	  0.076112	  0.015597	 -0.016600	  0.037659	  0.074673	  0.028590	  0.024047	  0.053565	  0.151539	  0.081465	  0.239336
  0.013112	  0.011492	  0.057865	  0.017741	 -0.001402	  0.020150	  0.051793	  0.026201	  0.042549	  0.071916	  0.207242	  0.035682	  0.251031
  0.057169	 -0.025154	  0.029820	  0.037568	  0.031980	  0.044222	  0.071148	  0.031221	  0.050880	  0.096979	  0.213739	  0.055662	  0.242351
  0.059790	 -0.051033	  0.023552	  0.072461	  0.069844	  0.031456	  0.051719	  0.002037	  0.065887	  0.128187	  0.167667	  0.075230	  0.218091
  0.064746	 -0.071614	  0.030252	  0.046802	  0.041697	 -0.009358	  0.054202	 -0.024412	  0.094698	  0.124481	  0.203328	  0.098137	  0.237775
  0.039117	 -0.070818	  0.006703	  0.038113	  0.036034	 -0.009345	  0.097940	 -0.019526	  0.087577	  0.146028	  0.247482	  0.131627	  0.276162
  0.055238	 -0.054593	 -0.031692	  0.044064	  0.047728	  0.025582	  0.070357	  0.001612	  0.102561	  0.196699	  0.279957	  0.176171	  0.317380
  0.045251	 -0.050578	  0.001774	  0.029992	  0.043508	  0.049619	  0.037280	  0.051102	  0.157141	  0.197526	  0.282823	  0.159574	  0.344660
  0.016407	 -0.026799	  0.004345	  0.014634	  0.090429	  0.087890	  0.026332	  0.084710	  0.181454	  0.208444	  0.296479	  0.188651	  0.366927
  0.011769	 -0.031887	 -0.021840	  0.041400	  0.110954	  0.105302	  0.040878	  0.098490	  0.198944	  0.179532	  0.287144	  0.252240	  0.351978
  0.020550	 -0.037921	  0.008104	  0.068981	  0.114904	  0.064928	  0.062594	  0.088138	  0.195623	  0.180982	  0.277038	  0.260318	  0.316360
  0.037671	 -0.078317	  0.023739	  0.050236	  0.118035	  0.084792	  0.088707	  0.125682	  0.200636	  0.145553	  0.258250	  0.210059	  0.337869
  0.020485	 -0.103991	  0.015601	  0.067420	  0.119168	  0.129508	  0.132809	  0.124342	  0.161615	  0.122588	  0.228624	  0.149265	  0.279800
  0.021889	 -0.102616	 -0.019418	  0.090533	  0.125209	  0.140758	  0.125781	  0.085563	  0.096664	  0.135898	  0.147468	  0.057293	  0.189893
  0.057635	 -0.078523	 -0.012497	  0.090980	  0.114549	  0.146045	  0.090347	  0.059857	  0.058205	  0.075719	  0.072919	  0.007357	  0.148113
  0.043154	 -0.073034	  0.000662	  0.102029	  0.128716	  0.121826	  0.087430	  0.035729	  0.040230	  0.027732	  0.035739	 -0.065567	  0.099987
  0.026430	 -0.050525	  0.001135	  0.122876	  0.111261	  0.084726	  0.050774	 -0.037406	 -0.000803	 -0.037121	 -0.036095	 -0.082982	  0.054342
 -0.001712	 -0.039715	  0.024445	  0.099769	  0.098105	  0.061682	  0.042792	 -0.047708	 -0.031506	 -0.062655	 -0.066344	 -0.066588	  0.040245
  0.000166	 -0.037365	  0.015944	  0.077297	  0.085210	  0.028625	  0.033186	 -0.037401	 -0.051143	 -0.075972	 -0.067990	 -0.074391	  0.050229
 -0.008830	 -0.022639	 -0.004773	  0.047164	  0.085048	 -0.008075	  0.002570	 -0.031198	 -0.047541	 -0.087332	 -0.054223	 -0.039187	  0.073992
  0.005805	 -0.058487	 -0.022042	  0.042284	  0.054760	 -0.020643	 -0.018695	 -0.062105	 -0.024070	 -0.098887	 -0.039599	 -0.014705	  0.110395
  0.037242	 -0.065960	 -0.035003	  0.026870	 -0.007694	 -0.028643	 -0.014375	 -0.090123	  0.032018	 -0.100936	  0.005018	  0.018878	  0.164184
  0.050475	 -0.030973	  0.001679	 -0.009758	 -0.049303	 -0.062021	 -0.000390	 -0.047160	  0.087038	 -0.054941	  0.068585	  0.059774	  0.203976
  0.037374	 -0.017372	 -0.030122	 -0.016486	 -0.018272	 -0.054253	  0.000086	  0.011347	  0.121130	  0.013662	  0.138120	  0.122097	  0.253781
  0.020768	 -0.055318	 -0.053613	  0.014685	  0.012481	 -0.017688	  0.035726	  0.044629	  0.151531	  0.106689	  0.216505	  0.195172	  0.268875
  0.046074	 -0.090119	 -0.042923	  0.052978	  0.018376	  0.037014	  0.040845	  0.092496	  0.164728	  0.147041	  0.269404	  0.229382	  0.244505
  0.045713	 -0.087011	 -0.025134	  0.069303	  0.014172	  0.088006	  0.098076	  0.132111	  0.188473	  0.137223	  0.282972	  0.224500	  0.255894
  0.033101	 -0.039984	 -0.004049	  0.099134	  0.033251	  0.110634	  0.127579	  0.146989	  0.190361	  0.097675	  0.242746	  0.199163	  0.233128
  0.031014	 -0.048992	 -0.003553	  0.111865	  0.057789	  0.133594	  0.152490	  0.144793	  0.175234	  0.073396	  0.203121	  0.154974	  0.123629
  0.022429	 -0.041742	  0.014674	  0.105765	  0.092631	  0.119893	  0.131138	  0.132927	  0.141918	  0.066490	  0.190301	  0.088894	  0.026091
  0.042704	 -0.070057	  0.022801	  0.117963	  0.165529	  0.133186	  0.111881	  0.113008	  0.121924	  0.045096	  0.133786	  0.019819	 -0.020067
  0.060672	 -0.051318	  0.016940	  0.142649	  0.176552	  0.103854	  0.117381	  0.083008	  0.087998	  0.009597	  0.086868	  0.002846	 -0.037120
  0.051940	 -0.070087	  0.066257	  0.128523	  0.165401	  0.068307	  0.093176	  0.058008	  0.091407	 -0.029493	  0.057401	 -0.024945	 -0.057898
  0.046046	 -0.083632	  0.073371	  0.110215	  0.139349	 -0.004199	  0.064412	  0.037324	  0.048518	 -0.062256	  0.045904	 -0.038284	 -0.060619
  0.041044	 -0.101602	  0.012401	  0.106509	  0.136180	 -0.065251	  0.012045	  0.014855	  0.024645	 -0.072601	  0.053931	 -0.050962	 -0.060681
  0.012925	 -0.143630	  0.023012	  0.111815	  0.085033	 -0.071587	 -0.004021	  0.000128	  0.004913	 -0.098520	  0.027275	 -0.057729	 -0.143637
  0.010531	 -0.090536	  0.016225	  0.083080	  0.043326	 -0.048366	 -0.030213	  0.002994	 -0.016631	 -0.111949	 -0.027383	 -0.123992	 -0.192172
  0.024371	 -0.058576	 -0.006838	  0.074823	  0.027213	 -0.033390	 -0.011273	  0.010202	 -0.078908	 -0.115665	 -0.076966	 -0.180751	 -0.238058
  0.033424	 -0.044179	 -0.024732	  0.067004	  0.024845	 -0.014426	 -0.055307	  0.021219	 -0.119152	 -0.134661	 -0.126882	 -0.208804	 -0.280127
  0.037946	 -0.023698	 -0.053576	  0.026354	  0.073620	 -0.002204	 -0.069743	 -0.003226	 -0.115832	 -0.165181	 -0.167183	 -0.225269	 -0.264590
  0.094455	 -0.027584	 -0.072623	  0.006343	  0.063286	 -0.036172	 -0.065093	 -0.053772	 -0.121619	 -0.229260	 -0.168552	 -0.218101	 -0.223141
  0.104931	 -0.003259	 -0.049022	  0.028369	  0.044582	 -0.023652	 -0.074113	 -0.061337	 -0.095435	 -0.215181	 -0.117011	 -0.202455	 -0.169083
  0.093114	  0.005050	 -0.021050	  0.024094	  0.042277	 -0.023730	 -0.054355	 -0.096861	 -0.083030	 -0.214279	 -0.073847	 -0.188852	 -0.071815
  0.084734	  0.006381	 -0.039126	  0.016114	  0.049444	 -0.017487	 -0.049157	 -0.106547	 -0.082086	 -0.211464	 -0.054562	 -0.097003	  0.016086
  0.065283	 -0.029766	 -0.044428	  0.047594	  0.068484	 -0.013232	 -0.037979	 -0.090453	 -0.089166	 -0.155413	 -0.006003	 -0.006457	  0.100020
  0.061522	 -0.054244	 -0.004318	  0.045771	  0.091308	 -0.014971	 -0.001476	 -0.087605	 -0.021017	 -0.093087	  0.075731	  0.058540	  0.122670
  0.070378	 -0.035909	  0.001654	  0.073074	  0.052005	 -0.026996	  0.018844	 -0.056989	  0.049256	 -0.044468	  0.081067	  0.121545	  0.135474
  0.059751	 -0.015554	  0.006053	  0.080722	  0.032378	 -0.051724	  0.053692	  0.018786	  0.085223	 -0.016277	  0.077736	  0.155997	  0.120089
  0.033808	 -0.007953	 -0.002211	  0.054651	  0.028125	 -0.004595	  0.043690	  0.092532	  0.133888	  0.012499	  0.100190	  0.181154	  0.066162
  0.051210	  0.015190	  0.029350	  0.030716	  0.035320	  0.034801	  0.060473	  0.100248	  0.143517	  0.006622	  0.074720	  0.149627	  0.046582
  0.048440	  0.034469	  0.042044	  0.026718	  0.043989	  0.048119	  0.082843	  0.091053	  0.107730	 -0.068421	  0.050682	  0.089037	 -0.019724
  0.039322	  0.025136	  0.041554	  0.064740	  0.036842	  0.062821	  0.098088	  0.055012	  0.085449	 -0.104987	  0.011980	  0.056249	 -0.054889
  0.022153	  0.013112	  0.026862	  0.077168	  0.054462	  0.069838	  0.083905	  0.003982	  0.069588	 -0.147492	 -0.017487	  0.003883	 -0.095858
 -0.007303	  0.001898	  0.018423	  0.073162	  0.103615	  0.053396	  0.046936	 -0.010006	  0.049858	 -0.173392	 -0.048196	 -0.036576	 -0.070200
 -0.025101	  0.002352	  0.009348	  0.049150	  0.089169	  0.016632	  0.029436	 -0.051868	  0.001847	 -0.169886	 -0.119607	 -0.051845	 -0.075910
 -0.031805	  0.031381	 -0.006301	  0.039593	  0.114313	  0.005475	 -0.006042	 -0.080412	 -0.015955	 -0.183283	 -0.109642	 -0.037152	 -0.070695
 -0.020363	  0.033444	 -0.038162	  0.034365	  0.128661	 -0.023244	 -0.039720	 -0.113073	 -0.029585	 -0.195866	 -0.118559	 -0.001271	 -0.032882
 -0.026024	  0.046490	 -0.043185	  0.025164	  0.106757	 -0.014245	 -0.039164	 -0.122071	 -0.036591	 -0.189611	 -0.125464	  0.033429	 -0.032728
 -0.029269	  0.066185	 -0.019567	  0.008965	  0.123769	 -0.017337	 -0.026537	 -0.093403	 -0.022353	 -0.177210	 -0.086736	  0.067622	 -0.005184
  0.018611	  0.061249	 -0.018623	  0.029669	  0.107964	 -0.016556	 -0.030958	 -0.090808	 -0.022362	 -0.175881	 -0.010243	  0.096020	  0.029653
  0.021368	  0.021958	 -0.010302	  0.037633	  0.093506	 -0.059564	 -0.032419	 -0.071495	 -0.001352	 -0.146007	  0.053585	  0.115557	  0.046373
  0.017032	  0.020113	  0.021686	  0.052131	  0.088876	 -0.076836	 -0.042530	 -0.046890	  0.015381	 -0.108013	  0.099006	  0.132912	  0.082850
  0.018218	  0.052444	 -0.028834	  0.081341	  0.090028	 -0.058312	 -0.019434	 -0.053238	  0.088472	 -0.079045	  0.149888	  0.168623	  0.091416
  0.041559	  0.044673	 -0.056597	  0.080541	  0.044539	 -0.028948	  0.020036	 -0.031524	  0.110897	 -0.050654	  0.151914	  0.217510	  0.109355
  0.048998	  0.038409	 -0.057123	  0.050964	  0.082247	  0.022645	  0.047523	  0.025518	  0.139168	 -0.032539	  0.199848	  0.233895	  0.064484
  0.039885	  0.040556	 -0.082823	  0.043940	  0.094365	  0.061376	  0.021676	  0.031001	  0.189635	 -0.008929	  0.190430	  0.205265	  0.048708
  0.038268	  0.064413	 -0.103808	  0.055298	  0.134320	  0.053151	  0.025717	  0.067871	  0.215336	 -0.019484	  0.184958	  0.197394	  0.080640
  0.031682	  0.100408	 -0.109155	  0.055871	  0.103115	  0.050867	  0.004853	  0.065181	  0.207789	 -0.028544	  0.165336	  0.198571	  0.086431
  0.055511	  0.104190	 -0.116317	  0.056293	  0.128533	  0.047455	 -0.011273	  0.084316	  0.242449	 -0.013209	  0.125668	  0.161010	  0.107931
  0.061494	  0.062540	 -0.108420	  0.061010	  0.145961	  0.032798	  0.007456	  0.075280	  0.230237	  0.018237	  0.144623	  0.114609	  0.121503
  0.085405	  0.060985	 -0.114059	  0.040921	  0.123164	  0.037720	  0.042361	  0.094011	  0.182945	  0.018105	  0.173161	  0.076377	  0.070130
  0.079417	  0.106735	 -0.097552	  0.070716	  0.140535	  0.022299	  0.046854	  0.053512	  0.106422	 -0.000420	  0.175800	  0.052133	  0.030056
  0.064521	  0.099021	 -0.089283	  0.090839	  0.125798	  0.004468	  0.041500	 -0.004115	  0.039974	 -0.037882	  0.165182	  0.035648	  0.003744
  0.048306	  0.083458	 -0.077886	  0.051431	  0.110766	 -0.016991	  0.016725	 -0.011609	  0.061116	 -0.081369	  0.114638	  0.024456	 -0.049594
  0.033817	  0.093693	 -0.080944	  0.082436	  0.124560	 -0.012928	  0.004617	 -0.046975	  0.024110	 -0.110635	  0.103981	  0.006453	 -0.066826
  0.025288	  0.067389	 -0.087004	  0.066483	  0.127168	 -0.040164	 -0.037162	 -0.052812	 -0.017433	 -0.143413	  0.074001	  0.007706	 -0.073905
  0.016282	  0.049301	 -0.079450	  0.057360	  0.117878	 -0.053412	 -0.053667	 -0.071624	 -0.031143	 -0.123183	  0.061297	  0.022685	 -0.069211
  0.003202	  0.046159	 -0.088708	  0.054909	  0.086669	 -0.044523	 -0.056230	 -0.051599	 -0.011632	 -0.104594	  0.037218	  0.046668	 -0.066892
  0.030796	  0.074924	 -0.099696	  0.008915	  0.085793	 -0.066142	 -0.064906	 -0.062212	  0.005217	 -0.117877	  0.037073	  0.047369	 -0.057433
  0.047972	  0.104920	 -0.110040	  0.009267	  0.063622	 -0.071653	 -0.079593	 -0.089152	  0.045105	 -0.111875	  0.040015	  0.028849	 -0.025416
  0.064533	  0.123777	 -0.083654	  0.052750	  0.067535	 -0.075451	 -0.122330	 -0.106812	  0.053930	 -0.123202	  0.049824	  0.021917	 -0.009980
  0.109567	  0.147693	 -0.077401	  0.080424	  0.068872	 -0.069307	 -0.158132	 -0.107944	  0.056253	 -0.105904	  0.078625	  0.012101	 -0.014959
  0.098133	  0.151335	 -0.107105	  0.062917	  0.040917	 -0.098023	 -0.171114	 -0.102712	  0.065186	 -0.085302	  0.058097	 -0.014331	  0.023828
  0.087134	  0.127397	 -0.111332	  0.052123	  0.023754	 -0.083911	 -0.148929	 -0.106619	  0.068844	 -0.110604	  0.066887	 -0.034641	  0.011413
  0.045175	  0.121151	 -0.115359	  0.035940	  0.040388	 -0.079754	 -0.136592	 -0.083420	  0.096499	 -0.131253	  0.079763	 -0.019053	 -0.021888
  0.024625	  0.126753	 -0.091024	  0.010977	  0.082556	 -0.083808	 -0.129039	 -0.074774	  0.120758	 -0.126562	  0.039787	  0.013007	 -0.062477
 -0.000004	  0.126505	 -0.068657	 -0.013973	  0.090922	 -0.055454	 -0.173227	 -0.033221	  0.155486	 -0.117349	  0.046749	  0.005582	 -0.064147
  0.011433	  0.123182	 -0.078930	 -0.056614	  0.088270	 -0.041120	 -0.223101	 -0.031432	  0.142337	 -0.131024	  0.088760	  0.008800	 -0.048776
  0.013184	  0.113225	 -0.071635	 -0.054692	  0.080322	 -0.051993	 -0.211107	 -0.043871	  0.143084	 -0.126360	  0.110107	 -0.027990	 -0.087262
  0.005917	  0.092979	 -0.071363	 -0.036936	  0.089397	 -0.043533	 -0.172913	 -0.039571	  0.118079	 -0.095870	  0.117737	 -0.052020	 -0.107766
  0.006805	  0.077982	 -0.064283	 -0.043298	  0.072905	 -0.059297	 -0.126202	 -0.015837	  0.114989	 -0.072305	  0.104869	 -0.079553	 -0.132541
  0.021262	  0.077283	 -0.078209	 -0.062511	  0.064562	 -0.083434	 -0.129761	  0.037973	  0.096120	 -0.071132	  0.071116	 -0.153081	 -0.172845
  0.041866	  0.108119	 -0.090021	 -0.051651	  0.073996	 -0.079253	 -0.124912	  0.035371	  0.091156	 -0.040314	  0.006747	 -0.177870	 -0.169946
  0.036290	  0.089641	 -0.101392	 -0.058671	  0.077360	 -0.060790	 -0.121179	  0.030023	  0.113750	 -0.025296	 -0.032712	 -0.219830	 -0.213688
  0.040525	  0.060005	 -0.113280	 -0.049901	  0.070988	 -0.047971	 -0.119579	  0.037238	  0.133511	 -0.062621	 -0.014244	 -0.234934	 -0.272245
  0.035960	  0.060416	 -0.108375	 -0.028559	  0.114461	 -0.003928	 -0.082319	  0.063038	  0.142103	 -0.097849	 -0.034313	 -0.226125	 -0.301534
  0.023432	  0.075919	 -0.140807	 -0.006740	  0.155650	  0.023512	 -0.046992	  0.070557	  0.125559	 -0.121824	 -0.055795	 -0.241400	 -0.305106
  0.008576	  0.086594	 -0.154913	 -0.046564	  0.142512	  0.057611	 -0.017486	  0.084064	  0.088314	 -0.122715	 -0.075447	 -0.236730	 -0.291765
  0.000023	  0.087231	 -0.144786	 -0.102637	  0.129376	  0.064602	  0.004794	  0.041009	  0.052424	 -0.145530	 -0.107535	 -0.248185	 -0.285083
 -0.001373	  0.091930	 -0.131451	 -0.067161	  0.131073	  0.041893	  0.011945	  0.034205	  0.042243	 -0.173538	 -0.074064	 -0.228510	 -0.276814
  0.033401	  0.088894	 -0.124352	 -0.053791	  0.111784	  0.054384	  0.013267	  0.007186	  0.036627	 -0.210973	 -0.043604	 -0.234375	 -0.199737
  0.052947	  0.067978	 -0.087090	 -0.051110	  0.097715	  0.081336	 -0.001276	  0.000554	  0.040575	 -0.225027	 -0.030798	 -0.259302	 -0.178578
  0.059064	  0.047147	 -0.049640	 -0.036690	  0.076457	  0.098634	 -0.005705	  0.053757	  0.002760	 -0.218772	 -0.066106	 -0.249295	 -0.176894
  0.058410	  0.041215	 -0.082514	 -0.022249	  0.082811	  0.109629	  0.002240	  0.030150	 -0.051051	 -0.183873	 -0.090134	 -0.226512	 -0.174861
  0.031147	  0.064682	 -0.080295	 -0.015046	  0.093991	  0.074858	 -0.025544	  0.002888	 -0.076514	 -0.171455	 -0.073840	 -0.174208	 -0.155877
  0.038856	  0.077015	 -0.056105	 -0.034154	  0.079959	  0.024300	 -0.061921	 -0.000677	 -0.044067	 -0.145061	 -0.064825	 -0.167413	 -0.155961
  0.025035	  0.038466	 -0.042406	 -0.009768	  0.064374	  0.022085	 -0.072397	 -0.026230	 -0.015797	 -0.132459	 -0.048364	 -0.155334	 -0.161770
 -0.005907	  0.058557	 -0.048203	  0.003768	  0.045221	  0.011271	 -0.052780	 -0.034725	 -0.011253	 -0.138652	 -0.027181	 -0.154779	 -0.171076
  0.036715	  0.040443	 -0.024628	 -0.028326	  0.030666	  0.005433	 -0.017089	 -0.037088	 -0.048497	 -0.163830	 -0.002409	 -0.175173	 -0.195662
  0.046609	  0.072854	 -0.001476	 -0.019359	  0.075377	  0.011206	 -0.042920	 -0.003959	 -0.074062	 -0.191372	  0.011804	 -0.168030	 -0.189160
  0.052343	  0.067097	 -0.015617	 -0.041403	  0.091887	  0.002232	 -0.064137	 -0.000932	 -0.053437	 -0.193331	  0.011399	 -0.187225	 -0.202609
  0.072720	  0.062372	 -0.017728	 -0.050565	  0.101004	  0.000254	 -0.066249	 -0.020573	 -0.033633	 -0.219883	  0.003372	 -0.171193	 -0.187827
  0.094628	  0.094339	 -0.026630	 -0.034408	  0.086020	  0.009193	 -0.047965	 -0.008763	 -0.027041	 -0.234428	 -0.027320	 -0.187483	 -0.195812
  0.080513	  0.108505	 -0.002748	  0.002569	  0.044505	  0.013058	 -0.004212	 -0.043095	 -0.020858	 -0.225959	 -0.031575	 -0.208972	 -0.169597
  0.076160	  0.113867	  0.027094	  0.030758	  0.054751	  0.002762	 -0.023432	 -0.074713	 -0.020679	 -0.222995	 -0.056241	 -0.210463	 -0.165536
  0.046872	  0.126720	  0.014750	  0.011543	  0.055613	 -0.005618	 -0.060189	 -0.059861	 -0.033008	 -0.235151	 -0.070529	 -0.200592	 -0.204480
  0.018195	  0.105454	 -0.004945	 -0.026486	  0.033908	  0.000339	 -0.058663	 -0.038887	 -0.056190	 -0.219611	 -0.066240	 -0.231249	 -0.202403
  0.025659	  0.129940	 -0.028225	 -0.043637	 -0.011523	 -0.004785	 -0.038296	 -0.039923	 -0.055900	 -0.176362	 -0.057949	 -0.251929	 -0.178634
 -0.038821	  0.138416	 -0.040826	 -0.044418	 -0.026087	 -0.001933	 -0.045953	 -0.060658	 -0.072166	 -0.202269	 -0.085972	 -0.246926	 -0.189238
 -0.022463	  0.117938	 -0.020274	 -0.049638	 -0.031113	  0.026571	 -0.071862	 -0.068670	 -0.108684	 -0.228686	 -0.092872	 -0.235844	 -0.188454
  0.007934	  0.117999	 -0.010446	 -0.014810	 -0.025398	  0.037868	 -0.068766	 -0.090050	 -0.102391	 -0.221717	 -0.115111	 -0.213595	 -0.185017
 -0.009208	  0.126386	  0.004865	 -0.002409	 -0.000159	  0.046891	 -0.079869	 -0.117885	 -0.101831	 -0.260955	 -0.132828	 -0.220765	 -0.197183
 -0.004005	  0.111750	  0.017845	  0.047467	 -0.003040	  0.042597	 -0.062060	 -0.125957	 -0.108093	 -0.274734	 -0.138504	 -0.194290	 -0.154471
 -0.012794	  0.102834	 -0.029549	  0.051900	  0.001905	  0.062286	 -0.052843	 -0.099088	 -0.135536	 -0.247997	 -0.133485	 -0.170721	 -0.134804
 -0.013923	  0.093603	 -0.036589	  0.022878	 -0.039873	  0.056609	 -0.066515	 -0.093573	 -0.125446	 -0.207570	 -0.105013	 -0.187013	 -0.144234
 -0.023961	  0.096867	 -0.052441	  0.011511	 -0.057301	  0.023981	 -0.093273	 -0.111386	 -0.096983	 -0.221871	 -0.080113	 -0.165756	 -0.166696
 -0.028632	  0.073478	 -0.035742	  0.000336	 -0.034906	  0.051027	 -0.090042	 -0.083473	 -0.103020	 -0.229994	 -0.068217	 -0.137589	 -0.183502
 -0.030916	  0.042998	 -0.032759	  0.022905	 -0.031022	  0.031404	 -0.079622	 -0.078601	 -0.124323	 -0.215159	 -0.048736	 -0.129099	 -0.177624
 -0.017008	  0.047750	 -0.038954	 -0.005945	 -0.018632	  0.034216	 -0.100796	 -0.057020	 -0.120066	 -0.189975	  0.001063	 -0.114116	 -0.214770
 -0.029013	  0.036792	 -0.022949	 -0.023477	 -0.033536	  0.060400	 -0.063915	 -0.027245	 -0.112415	 -0.187121	  0.021240	 -0.119057	 -0.214665
 -0.008196	  0.013573	 -0.012284	 -0.025165	 -0.023576	  0.042576	 -0.052611	 -0.003630	 -0.094132	 -0.165611	  0.038280	 -0.121630	 -0.163941
 -0.007962	  0.009159	  0.011608	 -0.011675	 -0.037134	  0.069354	 -0.054598	 -0.003682	 -0.067084	 -0.117203	  0.041763	 -0.121764	 -0.122864
 -0.023157	 -0.011853	 -0.003464	  0.016484	 -0.040276	  0.086675	 -0.065935	 -0.002632	 -0.089437	 -0.114857	  0.044274	 -0.107853	 -0.093135
 -0.033859	  0.030178	 -0.027505	  0.003336	 -0.032511	  0.058507	 -0.065009	 -0.026301	 -0.088285	 -0.100412	  0.047634	 -0.096309	 -0.128628
 -0.036908	  0.061948	 -0.037716	 -0.031256	 -0.043228	  0.056021	 -0.080634	 -0.017672	 -0.038107	 -0.086363	  0.061859	 -0.067048	 -0.161112
 -0.000322	  0.052652	 -0.042618	 -0.039117	 -0.030981	  0.036140	 -0.075596	  0.013602	 -0.013958	 -0.078990	  0.096940	 -0.025277	 -0.133710
 -0.017629	  0.039999	 -0.040575	 -0.028661	 -0.023763	  0.047414	 -0.059819	  0.017807	 -0.030224	 -0.084032	  0.087429	  0.000642	 -0.069645
 -0.042250	 -0.001270	 -0.010885	 -0.065369	 -0.023859	  0.024968	 -0.045162	  0.024888	 -0.048915	 -0.095861	  0.099800	  0.016641	 -0.018893
 -0.064312	 -0.038093	  0.037238	 -0.033373	  0.009458	 -0.023512	 -0.027522	 -0.008167	 -0.048114	 -0.106368	  0.114076	  0.024671	  0.014882
 -0.077338	 -0.027769	  0.037145	 -0.051762	  0.011432	 -0.051506	 -0.041114	 -0.008096	 -0.054270	 -0.087662	  0.100809	  0.016090	  0.000442
 -0.083586	 -0.038619	  0.017491	 -0.041605	 -0.034283	 -0.058504	 -0.033971	  0.021217	 -0.052723	 -0.060287	  0.095957	  0.038504	  0.005139
 -0.079445	 -0.041755	  0.028909	 -0.036844	 -0.076116	 -0.048966	 -0.024559	  0.046823	 -0.048938	 -0.002407	  0.053754	  0.061814	  0.036561
 -0.082804	  0.004433	  0.019164	 -0.042501	 -0.082086	 -0.045628	 -0.024715	  0.036591	 -0.049963	 -0.005084	  0.058864	  0.028683	  0.025709
 -0.069753	  0.013967	  0.003839	 -0.074183	 -0.077202	 -0.041650	 -0.020009	 -0.001451	 -0.061614	 -0.028105	  0.078403	  0.010472	  0.020783
 -0.108883	 -0.003222	  0.009224	 -0.102755	 -0.050031	 -0.009161	 -0.004829	 -0.002898	 -0.042030	 -0.033439	  0.082040	  0.036705	  0.029843
 -0.131942	 -0.006800	  0.012499	 -0.070785	 -0.019975	  0.029163	 -0.014401	 -0.007680	 -0.002084	  0.003272	  0.069692	  0.051229	  0.023262
 -0.138780	 -0.017553	  0.026840	 -0.066609	 -0.031704	  0.016672	 -0.063852	 -0.016526	  0.021187	  0.025970	  0.059701	  0.069783	  0.036780
 -0.138278	 -0.031572	  0.039213	 -0.070749	 -0.048125	  0.024693	 -0.066860	 -0.013894	 -0.000777	  0.059862	  0.072099	  0.080691	  0.045294
 -0.153591	 -0.021556	  0.027780	 -0.094470	 -0.040205	  0.038465	 -0.051662	 -0.015726	 -0.003547	  0.038105	  0.082863	  0.091179	  0.062374
 -0.133813	 -0.034865	 -0.017515	 -0.066924	 -0.011362	  0.055832	 -0.015518	  0.028770	 -0.002585	 -0.021966	  0.119073	  0.090176	  0.059696
 -0.138131	 -0.054241	 -0.020917	 -0.024569	 -0.012594	  0.029817	 -0.051083	  0.001412	 -0.003172	 -0.033809	  0.127686	  0.081743	  0.020657
 -0.121764	 -0.033036	 -0.015163	 -0.027232	 -0.001311	  0.009290	 -0.034493	 -0.033989	 -0.001279	 -0.028002	  0.106229	  0.029654	  0.023416
 -0.083773	 -0.043831	 -0.017455	 -0.013134	 -0.027734	 -0.027952	 -0.016611	 -0.003906	 -0.036454	 -0.019754	  0.130385	 -0.012443	  0.024360
 -0.039731	 -0.046926	 -0.038993	  0.005890	 -0.012097	 -0.038365	 -0.047495	 -0.016379	 -0.047821	 -0.022609	  0.094789	  0.014565	  0.020367
 -0.007386	 -0.032230	 -0.011347	 -0.008182	 -0.008758	 -0.007795	 -0.073589	 -0.011973	 -0.034516	 -0.024608	  0.052067	  0.011734	 -0.002909
 -0.013946	 -0.034318	  0.029486	 -0.012738	 -0.030319	  0.024175	 -0.062153	 -0.003997	 -0.028721	 -0.051062	  0.035955	  0.004298	 -0.006619
 -0.038844	 -0.037325	  0.022685	 -0.003711	 -0.012490	  0.030104	 -0.056976	  0.005588	  0.012375	 -0.048069	  0.041638	  0.006733	 -0.002242
 -0.049403	 -0.052870	  0.003221	 -0.025979	 -0.036723	  0.020153	 -0.079259	  0.000186	  0.026427	 -0.055064	  0.063598	 -0.020146	  0.035353
 -0.051113	 -0.073577	  0.007223	 -0.030252	 -0.049811	  0.001255	 -0.061321	 -0.035306	  0.000502	 -0.092279	  0.048300	 -0.029194	  0.036539
 -0.059163	 -0.076253	 -0.018046	 -0.017833	 -0.004939	 -0.026416	 -0.060119	 -0.001764	  0.008457	 -0.094465	  0.008963	 -0.027461	  0.005022
 -0.051141	 -0.081282	 -0.016534	 -0.068143	  0.045179	 -0.004050	 -0.057229	 -0.015834	 -0.015844	 -0.056585	  0.021817	 -0.004669	  0.040557
 -0.010201	 -0.070181	 -0.013025	 -0.069594	  0.062632	  0.000776	 -0.072501	 -0.022749	 -0.014856	 -0.017780	  0.031116	 -0.023781	  0.066484
  0.005870	 -0.077287	 -0.035568	 -0.060808	  0.026653	  0.012557	 -0.071082	 -0.017607	 -0.035876	 -0.061773	  0.041334	  0.009318	  0.079225
  0.006813	 -0.052856	 -0.009610	 -0.046381	  0.010130	  0.014699	 -0.042121	 -0.044989	 -0.077698	 -0.065023	  0.059019	  0.022965	  0.039343
  0.019276	 -0.015573	 -0.006071	 -0.031953	  0.056779	  0.016510	 -0.031432	 -0.043129	 -0.070478	 -0.053527	  0.038162	  0.017489	  0.046826
  0.043551	  0.007603	  0.017178	 -0.064078	  0.046338	  0.003821	 -0.019719	 -0.020471	 -0.054067	 -0.026119	  0.060292	 -0.006117	  0.038986
  0.064731	 -0.014797	  0.007447	 -0.052911	  0.020551	 -0.027242	 -0.021953	 -0.029012	 -0.042000	 -0.032086	  0.018554	 -0.009451	  0.042244
  0.029516	 -0.051801	  0.031599	 -0.049953	  0.000411	 -0.049174	 -0.046695	 -0.034992	 -0.043223	 -0.032667	  0.006971	 -0.000713	  0.033107
  0.015776	 -0.055178	  0.034979	 -0.109662	  0.008165	 -0.030493	 -0.047869	 -0.045818	 -0.047805	 -0.036301	  0.024054	 -0.009596	  0.017256
  0.006752	 -0.036650	  0.034242	 -0.106636	 -0.008190	 -0.019712	 -0.049135	 -0.057208	 -0.033952	 -0.055316	  0.035411	 -0.044551	  0.024457
  0.023681	 -0.072815	  0.059042	 -0.065981	 -0.022520	 -0.011389	 -0.081942	 -0.051567	 -0.030753	 -0.093349	  0.017905	 -0.032588	  0.056151
  0.034154	 -0.084386	  0.088085	 -0.075971	 -0.021503	 -0.013015	 -0.087977	 -0.060218	 -0.024059	 -0.068498	  0.008308	 -0.029880	  0.059356
  0.009323	 -0.079416	  0.090919	 -0.095224	 -0.044543	 -0.033687	 -0.072628	 -0.054676	  0.010498	 -0.030770	  0.032338	 -0.016746	  0.032138
 -0.008734	 -0.081488	  0.064342	 -0.093673	 -0.067293	 -0.055595	 -0.095536	 -0.042068	 -0.010144	 -0.035050	  0.034070	  0.034034	  0.055884
 -0.007123	 -0.068264	  0.042559	 -0.053445	 -0.035508	 -0.079723	 -0.060867	 -0.041186	  0.003174	 -0.016224	  0.054815	  0.028061	  0.023785
 -0.002018	 -0.054062	  0.048740	 -0.019213	 -0.039170	 -0.090170	 -0.033382	 -0.064341	  0.044085	 -0.008353	  0.056457	 -0.012415	 -0.001498
 -0.069736	 -0.035741	  0.051245	  0.002435	 -0.030339	 -0.076780	 -0.044539	 -0.076895	  0.035921	 -0.018224	  0.050600	 -0.037916	 -0.009343
 -0.085105	 -0.054135	  0.027666	  0.004241	  0.000971	 -0.069682	 -0.037430	 -0.109275	  0.007191	 -0.041530	  0.041809	 -0.024283	 -0.004466
 -0.070236	 -0.086122	 -0.001580	 -0.030157	  0.010467	 -0.041974	 -0.024894	 -0.118769	 -0.032709	 -0.067700	  0.008266	 -0.054533	 -0.023607
 -0.061749	 -0.057265	 -0.023365	 -0.063984	  0.020950	 -0.053802	 -0.054663	 -0.105748	 -0.047878	 -0.081163	 -0.002849	 -0.064725	 -0.007734
 -0.029270	 -0.049117	 -0.039090	 -0.089459	  0.024091	 -0.093528	 -0.050456	 -0.053091	 -0.028468	 -0.080078	 -0.011413	 -0.065737	 -0.001433
 -0.015818	 -0.044511	 -0.047536	 -0.080813	  0.023373	 -0.093384	 -0.033735	 -0.031788	 -0.018136	 -0.075255	 -0.016957	 -0.065233	 -0.006276
  0.038753	 -0.029553	 -0.058022	 -0.057277	  0.035247	 -0.064858	 -0.047319	 -0.048271	 -0.021260	 -0.076018	  0.019270	 -0.055015	 -0.008628
  0.035450	 -0.021781	 -0.088372	 -0.041264	  0.037047	 -0.082606	 -0.064094	 -0.023716	 -0.005003	 -0.093536	  0.037837	 -0.030730	 -0.036260
  0.008173	 -0.038914	 -0.082601	 -0.049038	 -0.019030	 -0.077352	 -0.057648	 -0.052223	 -0.006194	 -0.079803	  0.037612	 -0.004358	 -0.056587
  0.000002	 -0.067560	 -0.082854	 -0.030139	 -0.040814	 -0.062813	 -0.091462	 -0.031557	  0.003956	 -0.086646	  0.027173	  0.010268	 -0.067987
  0.011612	 -0.080812	 -0.049466	 -0.046621	 -0.041620	 -0.036255	 -0.132616	 -0.025218	 -0.000236	 -0.118583	  0.001361	 -0.016691	 -0.075321
  0.013513	 -0.115908	 -0.016580	 -0.054460	 -0.050280	 -0.000904	 -0.110185	 -0.060176	 -0.010403	 -0.091444	  0.013718	 -0.023684	 -0.055675
  0.008894	 -0.148123	 -0.021693	 -0.066179	 -0.062693	  0.015520	 -0.094199	 -0.079116	 -0.002380	 -0.073719	  0.020572	 -0.030864	 -0.028352
  0.019062	 -0.151193	 -0.015527	 -0.058449	 -0.049224	  0.020189	 -0.084401	 -0.092013	  0.000318	 -0.063361	  0.044141	 -0.046644	 -0.010297
  0.067251	 -0.119629	 -0.008944	 -0.082058	  0.005625	  0.024974	 -0.070049	 -0.062891	  0.065693	 -0.040669	  0.016648	 -0.003086	 -0.024675
  0.066554	 -0.102044	 -0.022946	 -0.069202	  0.023616	 -0.005483	 -0.082566	 -0.054633	  0.074694	 -0.050818	  0.035661	  0.009169	 -0.050245
  0.047576	 -0.131648	 -0.035537	 -0.050771	  0.052875	 -0.017285	 -0.075116	 -0.073515	  0.078821	 -0.031477	  0.022339	 -0.002838	 -0.059598
  0.031392	  0.060865	 -0.009851	  0.058239	 -0.031335	  0.089299	  0.005631	  0.030821	 -0.063198	 -0.036108	  0.016120	  0.047136	 -0.127546
  0.007082	  0.017283	 -0.003066	  0.035117	 -0.028863	  0.081828	  0.025465	  0.039325	 -0.063454	 -0.066439	  0.017217	  0.013126	 -0.098761
  0.000350	  0.000564	 -0.029462	 -0.000733	 -0.010955	  0.049201	 -0.003487	  0.034103	 -0.061756	 -0.033747	 -0.009857	  0.010118	 -0.064686
 -0.023016	 -0.019504	 -0.041474	 -0.007576	 -0.017900	  0.037130	 -0.015196	  0.024498	 -0.047721	 -0.009590	 -0.015679	  0.031944	 -0.035627
 -0.038519	 -0.040594	 -0.041292	 -0.025407	 -0.054641	  0.016982	 -0.018374	 -0.010386	 -0.023506	 -0.007637	 -0.004854	  0.012844	 -0.017362
 -0.047502	 -0.039165	  0.004344	 -0.027767	 -0.051733	  0.008001	 -0.008502	 -0.006122	  0.024868	 -0.020610	  0.005374	 -0.019765	  0.011296
 -0.021594	 -0.054350	  0.011258	 -0.050159	 -0.038380	  0.026453	  0.005374	 -0.012217	  0.030816	 -0.012760	  0.000742	 -0.064060	  0.029587
 -0.003944	 -0.020947	 -0.016031	 -0.034612	 -0.011556	  0.029177	  0.028886	 -0.053127	  0.056691	 -0.006810	  0.023895	 -0.058643	  0.031385
  0.015064	 -0.024389	 -0.012195	 -0.032325	  0.025964	  0.017432	  0.026174	 -0.038517	  0.042399	  0.007699	 -0.014022	 -0.048753	  0.010243
 -0.006595	 -0.036039	  0.013367	 -0.021821	  0.031868	  0.030954	  0.034302	 -0.022260	  0.047192	  0.026059	 -0.032870	 -0.018123	 -0.001807
 -0.045882	 -0.031068	  0.017172	 -0.011270	  0.024407	 -0.007413	  0.021730	  0.004213	  0.058047	 -0.010126	 -0.036511	 -0.001138	  0.021099
 -0.022157	 -0.035904	 -0.019494	 -0.021362	  0.034102	 -0.036391	  0.023837	  0.040669	  0.060901	 -0.020914	 -0.031668	  0.002026	  0.000624
 -0.007308	  0.010354	 -0.060003	 -0.026644	  0.018911	 -0.036073	  0.002944	 -0.008689	  0.035988	 -0.012043	 -0.017880	  0.012735	 -0.005439
 -0.008526	  0.024852	 -0.042942	  0.029682	 -0.005567	 -0.060044	 -0.021929	 -0.033928	  0.023835	 -0.016882	 -0.004641	  0.022111	  0.023007
  0.011220	  0.029955	 -0.020426	  0.025719	 -0.018535	 -0.065744	 -0.006644	 -0.028379	 -0.003365	 -0.005492	  0.032893	  0.021213	  0.050625
  0.026870	  0.035284	  0.051631	  0.002083	 -0.002060	 -0.065580	 -0.017215	 -0.011154	 -0.026371	  0.015830	  0.019717	  0.019336	  0.042080
  0.034496	  0.034141	  0.067696	  0.003606	  0.013810	 -0.047856	 -0.007615	 -0.012967	 -0.029023	  0.060994	  0.012606	 -0.008715	  0.063289
  0.030271	  0.019690	  0.049818	  0.006082	  0.045974	 -0.032256	 -0.010727	 -0.008444	 -0.049020	  0.098407	  0.001971	 -0.005462	  0.031732
  0.035622	  0.026296	  0.045930	  0.031966	  0.038674	 -0.017961	 -0.020115	  0.021146	 -0.009776	  0.040344	  0.006068	  0.015383	  0.005479
  0.032674	  0.042675	  0.035021	  0.067184	  0.037817	 -0.017140	 -0.044539	  0.051417	 -0.003545	  0.009826	  0.031380	  0.016687	  0.030782
  0.005520	  0.061822	  0.021106	  0.090205	  0.034829	 -0.038030	 -0.051794	  0.076471	  0.004327	  0.027359	  0.033858	  0.015653	  0.012088
 -0.018576	  0.078811	  0.052417	  0.072831	  0.050170	 -0.034208	 -0.013784	  0.075905	 -0.005579	  0.023784	  0.027514	  0.004147	 -0.001979
 -0.006269	  0.084111	  0.054973	  0.059594	  0.042259	  0.011060	 -0.046583	  0.075410	 -0.001918	  0.007363	 -0.001901	  0.019683	 -0.008133
 -0.023110	  0.084730	  0.051045	  0.055124	  0.040719	  0.032453	 -0.050782	  0.086659	 -0.012410	 -0.003310	 -0.036695	  0.032990	  0.004761
 -0.053324	  0.081197	  0.071146	  0.051460	  0.054383	 -0.013093	 -0.059093	  0.096157	 -0.032712	  0.013208	 -0.045328	  0.033240	  0.020998
 -0.043900	  0.105782	  0.076036	  0.025170	  0.053564	 -0.014372	 -0.087763	  0.080974	 -0.020926	  0.021460	 -0.015043	  0.017541	  0.022313
 -0.030546	  0.083454	  0.092637	  0.043868	  0.075715	 -0.001873	 -0.114551	  0.026388	 -0.019415	  0.061807	  0.017184	  0.009946	  0.015520
 -0.037797	  0.044167	  0.120644	  0.033536	  0.061093	  0.011369	 -0.113086	  0.005490	 -0.050425	  0.084077	  0.005332	  0.033695	  0.006685
 -0.056867	  0.069994	  0.117919	  0.029009	  0.057994	  0.004771	 -0.099854	  0.033405	 -0.071795	  0.079720	 -0.019004	  0.006333	 -0.016061
 -0.063038	  0.068676	  0.096598	  0.041842	  0.049154	 -0.007527	 -0.072283	  0.070772	 -0.118848	  0.059901	 -0.042860	 -0.015660	 -0.010820
 -0.034389	  0.067777	  0.075863	  0.064567	  0.063314	  0.018800	 -0.072664	  0.057803	 -0.109536	  0.042466	 -0.061871	 -0.015565	 -0.017137
 -0.032516	  0.068889	  0.041656	  0.085077	  0.065699	 -0.008400	 -0.081202	  0.032750	 -0.090402	  0.077581	 -0.090394	  0.031488	 -0.028096
 -0.029844	  0.066292	  0.073256	  0.090462	  0.045860	  0.001066	 -0.123295	  0.036331	 -0.094415	  0.083160	 -0.090955	  0.026913	 -0.058569
 -0.024906	  0.084331	  0.092499	  0.087257	  0.050588	  0.034005	 -0.095213	  0.051983	 -0.067292	  0.073477	 -0.102278	  0.030880	 -0.060283
 -0.017599	  0.049517	  0.117876	  0.075400	  0.072756	  0.050323	 -0.085818	  0.066248	 -0.051662	  0.081751	 -0.105430	  0.037767	 -0.058988
 -0.030345	  0.058912	  0.105213	  0.054820	  0.086032	  0.013973	 -0.094119	  0.062357	 -0.056515	  0.085141	 -0.089830	  0.022649	  0.005373
 -0.083227	  0.065078	  0.072256	  0.047313	  0.082634	 -0.000686	 -0.081005	  0.048296	 -0.063687	  0.077412	 -0.090659	  0.031102	  0.051203
 -0.073332	  0.054364	  0.037456	  0.054911	  0.076599	  0.010833	 -0.093697	  0.033208	 -0.042635	  0.070645	 -0.103799	 -0.027709	  0.024239
 -0.058710	  0.079968	  0.036474	  0.048263	  0.099737	  0.004535	 -0.052679	  0.046289	 -0.049910	  0.059505	 -0.108942	 -0.030556	 -0.002301
 -0.059464	  0.131402	  0.055138	  0.024554	  0.158208	  0.036158	 -0.033723	  0.067935	 -0.060468	  0.062820	 -0.103878	 -0.001604	 -0.000434
 -0.023091	  0.103501	  0.060617	  0.028930	  0.163563	  0.046690	 -0.026172	  0.084240	 -0.061345	  0.075838	 -0.092024	  0.014469	  0.011243
  0.006386	  0.098643	  0.046986	 -0.000885	  0.141841	  0.049745	 -0.017100	  0.083974	 -0.060876	  0.083992	 -0.086998	 -0.028100	 -0.034317
  0.018204	  0.107125	  0.070753	 -0.039292	  0.131883	  0.019780	 -0.032398	  0.107834	 -0.067165	  0.087560	 -0.070637	 -0.035293	 -0.074644
 -0.011434	  0.135244	  0.097887	 -0.024540	  0.115992	 -0.002802	 -0.047712	  0.108486	 -0.063586	  0.064302	 -0.095190	 -0.056732	 -0.058249
 -0.007041	  0.137478	  0.094371	 -0.009441	  0.136968	 -0.013029	 -0.034722	  0.103483	 -0.060368	  0.028297	 -0.116988	 -0.036589	 -0.032276
 -0.007219	  0.130945	  0.119759	  0.023446	  0.131771	  0.000655	 -0.037189	  0.117460	 -0.079437	  0.014252	 -0.099175	 -0.010659	  0.000233
 -0.006233	  0.120062	  0.120446	  0.043163	  0.127573	 -0.014940	 -0.003487	  0.080963	 -0.027538	  0.042275	 -0.042260	  0.008068	  0.011395
 -0.015906	  0.120735	  0.099853	  0.043457	  0.122180	 -0.021934	  0.018803	  0.122334	 -0.016463	  0.027205	  0.000186	 -0.029271	  0.014018
  0.017276	  0.117190	  0.072035	  0.056533	  0.108656	 -0.015374	 -0.038286	  0.138201	  0.000619	  0.012996	 -0.040627	 -0.045293	  0.011772
  0.001347	  0.104542	  0.094081	  0.068384	  0.131448	  0.032810	 -0.038205	  0.125386	 -0.006542	  0.032755	 -0.050628	 -0.034303	 -0.005537
  0.013996	  0.116755	  0.124550	  0.103548	  0.117990	  0.028486	 -0.071886	  0.133627	  0.003984	  0.028138	 -0.055664	 -0.052399	 -0.045549
  0.028728	  0.109360	  0.129692	  0.095595	  0.089619	  0.033002	 -0.068073	  0.140767	 -0.016137	  0.022631	 -0.060865	 -0.056344	 -0.052347
  0.041764	  0.084135	  0.101978	  0.049858	  0.096703	  0.058701	 -0.030970	  0.159487	 -0.031324	  0.008149	 -0.042973	 -0.054602	 -0.054321
  0.033728	  0.065291	  0.091669	  0.044751	  0.098601	  0.053899	 -0.018040	  0.175730	 -0.038171	  0.012114	 -0.054872	 -0.040275	 -0.060412
  0.018401	  0.068016	  0.076056	  0.027497	  0.089661	  0.031550	 -0.006003	  0.178785	 -0.002658	  0.042392	 -0.047942	 -0.041368	 -0.057851
 -0.013894	  0.074338	  0.086950	  0.020289	  0.050798	 -0.016862	  0.006361	  0.164376	 -0.004705	  0.058390	 -0.045308	 -0.039676	 -0.053355
 -0.018743	  0.092844	  0.081807	  0.042675	  0.049334	 -0.046743	 -0.029663	  0.141164	  0.001381	  0.022120	 -0.060929	 -0.049514	 -0.038355
  0.004196	  0.091366	  0.103977	  0.023574	  0.038764	 -0.080010	 -0.037681	  0.151445	  0.035617	  0.024356	 -0.079484	 -0.056718	 -0.018347
  0.007692	  0.070740	  0.115258	 -0.004389	  0.053832	 -0.066433	 -0.039960	  0.114685	  0.043775	  0.016970	 -0.080485	 -0.032070	 -0.028438
  0.013170	  0.061302	  0.120375	  0.017184	  0.079841	 -0.062425	 -0.040601	  0.100073	  0.063836	  0.044931	 -0.052177	 -0.045692	 -0.058832
  0.017788	  0.042966	  0.114482	  0.003183	  0.043714	 -0.023752	 -0.045757	  0.133422	  0.031475	  0.070227	 -0.036095	 -0.065231	 -0.067136
  0.064987	  0.075872	  0.122986	 -0.017169	  0.004021	  0.002165	 -0.046207	  0.138904	  0.003623	  0.054159	 -0.043205	 -0.056141	 -0.103666
  0.067836	  0.118044	  0.122634	 -0.030697	 -0.012854	 -0.018729	 -0.030186	  0.101463	 -0.016525	  0.035375	 -0.019849	 -0.033389	 -0.120312
  0.052236	  0.112448	  0.103341	 -0.001262	 -0.000805	 -0.005724	 -0.016088	  0.107290	  0.017289	  0.034494	  0.005257	 -0.063362	 -0.105613
  0.056196	  0.102433	  0.075386	  0.034437	  0.016282	  0.017572	  0.004989	  0.102662	  0.040762	  0.043780	  0.023502	 -0.078121	 -0.116618
  0.057637	  0.103282	  0.075567	  0.043277	  0.031744	  0.034481	 -0.000403	  0.046317	  0.018780	  0.049106	 -0.020432	 -0.059836	 -0.113547
  0.094251	  0.096883	  0.079016	  0.042881	  0.029137	  0.026048	  0.008043	  0.053258	  0.001919	  0.077567	 -0.016792	 -0.090428	 -0.146084
  0.091342	  0.124142	  0.087483	  0.046587	  0.068358	  0.015589	 -0.011998	  0.063975	 -0.006747	  0.073591	 -0.012674	 -0.105194	 -0.134344
  0.098406	  0.137324	  0.112287	  0.042460	  0.090426	  0.002003	 -0.022924	  0.074495	 -0.027284	  0.086425	 -0.011176	 -0.098157	 -0.098902
  0.074854	  0.100167	  0.119221	  0.045548	  0.061590	 -0.015182	  0.004211	  0.103862	 -0.025385	  0.088035	  0.029549	 -0.096175	 -0.101018
  0.063543	  0.083356	  0.096522	  0.027734	  0.046670	  0.027635	  0.029707	  0.125829	 -0.023033	  0.066860	  0.057550	 -0.090934	 -0.113119
  0.031440	  0.103948	  0.088215	 -0.001917	  0.054922	  0.068352	  0.012969	  0.122517	  0.010391	  0.084437	  0.092316	 -0.087899	 -0.126172
  0.012080	  0.116642	  0.078961	  0.004144	  0.034564	  0.043987	  0.034884	  0.115141	 -0.003037	  0.095731	  0.053049	 -0.074989	 -0.115535
 -0.027976	  0.139620	  0.059202	 -0.005573	  0.015822	  0.015154	  0.023762	  0.118762	 -0.024715	  0.060833	 -0.006501	 -0.065078	 -0.115224
 -0.006330	  0.136779	  0.046586	 -0.011425	  0.019941	  0.000199	  0.006302	  0.107107	 -0.049806	  0.058551	 -0.035689	 -0.083993	 -0.122606
 -0.022916	  0.122003	  0.062169	 -0.019798	  0.038090	  0.012779	  0.016477	  0.108659	 -0.044169	  0.067058	 -0.017416	 -0.076204	 -0.120171
 -0.048201	  0.105206	  0.070757	 -0.027343	  0.038664	 -0.012717	 -0.003494	  0.095062	 -0.050766	  0.093861	 -0.015515	 -0.094720	 -0.141544
 -0.018611	  0.123647	  0.030571	 -0.045310	  0.039205	  0.012920	 -0.007685	  0.106471	 -0.049402	  0.110272	 -0.044003	 -0.088399	 -0.117965
 -0.030507	  0.110846	  0.026909	 -0.014891	  0.064476	  0.053484	  0.005162	  0.096337	 -0.047246	  0.116071	 -0.024192	 -0.065880	 -0.126589
  0.004332	  0.111864	  0.030946	 -0.005424	  0.097418	  0.044642	  0.021313	  0.062140	 -0.038996	  0.053469	  0.015879	 -0.080394	 -0.145995
  0.047759	  0.121740	  0.015346	 -0.001641	  0.091298	  0.056364	  0.035216	  0.031150	 -0.014181	  0.015514	  0.006114	 -0.091572	 -0.150766
  0.077509	  0.168948	  0.002913	  0.046923	  0.078564	  0.056320	  0.016731	  0.046558	 -0.035527	  0.033976	 -0.027933	 -0.107449	 -0.169100
  0.061362	  0.207712	  0.008646	  0.065063	  0.132081	  0.044651	  0.007721	  0.052613	 -0.062995	  0.051602	 -0.027517	 -0.092229	 -0.172487
  0.052588	  0.215230	  0.009013	  0.029359	  0.133154	  0.003630	 -0.007086	  0.022029	 -0.064689	  0.045737	 -0.007326	 -0.103777	 -0.149854
  0.084075	  0.177148	  0.017438	  0.019249	  0.090033	 -0.030814	  0.001751	  0.055548	 -0.045629	  0.059283	 -0.004287	 -0.088660	 -0.168289
  0.069168	  0.152338	  0.051086	 -0.013782	  0.082517	 -0.036997	 -0.005917	  0.056868	 -0.040059	  0.017969	  0.001066	 -0.059402	 -0.185603
  0.072286	  0.158016	  0.075936	 -0.003109	  0.084822	 -0.043145	  0.016848	  0.045151	 -0.023957	  0.034102	 -0.018905	 -0.054357	 -0.164614
  0.092575	  0.181983	  0.069305	  0.006759	  0.063545	 -0.029834	  0.024380	  0.054054	 -0.032594	  0.046223	 -0.003430	 -0.056376	 -0.165424
  0.070834	  0.196088	  0.096651	 -0.032601	  0.081151	 -0.012422	 -0.025775	  0.072746	 -0.071273	  0.047202	 -0.010949	 -0.098467	 -0.169818
  0.051745	  0.211536	  0.114313	 -0.024903	  0.119016	 -0.004273	 -0.014910	  0.082957	 -0.077340	  0.030207	 -0.025710	 -0.124150	 -0.116456
  0.051173	  0.220677	  0.088120	 -0.008919	  0.096201	  0.028259	  0.008302	  0.067730	 -0.051102	 -0.014009	  0.009953	 -0.133507	 -0.105220
  0.080678	  0.199326	  0.076023	 -0.030692	  0.083307	  0.037677	  0.007655	  0.061550	 -0.038888	  0.006103	  0.006083	 -0.115122	 -0.137489
  0.084324	  0.197783	  0.045850	 -0.049757	  0.067912	  0.035544	 -0.013972	  0.034632	 -0.006509	  0.019843	 -0.013258	 -0.081670	 -0.133823
  0.077314	  0.183627	  0.032328	 -0.013339	  0.032778	  0.039139	  0.013954	  0.040734	 -0.019719	  0.016555	 -0.007087	 -0.091871	 -0.096685
  0.087364	  0.150999	 -0.005626	 -0.002711	  0.040801	  0.026768	  0.006825	  0.046314	 -0.036678	  0.000515	 -0.008324	 -0.088137	 -0.051700
  0.091945	  0.147866	 -0.047414	  0.014703	  0.044873	  0.033602	  0.008492	  0.037226	 -0.028045	 -0.004556	 -0.026841	 -0.042019	 -0.064760
  0.075426	  0.122437	 -0.056058	  0.050011	  0.057708	  0.056140	  0.000324	  0.034914	 -0.052652	 -0.015142	 -0.040519	 -0.020431	 -0.068958
  0.080033	  0.122560	 -0.029408	  0.085564	  0.062805	  0.048664	  0.000588	  0.042589	 -0.051733	 -0.042401	 -0.044353	 -0.056528	 -0.109470
  0.076231	  0.138195	 -0.024527	  0.063956	  0.020159	  0.047284	 -0.005479	  0.011247	 -0.065729	 -0.084314	 -0.047925	 -0.061016	 -0.121731
  0.030760	  0.152851	 -0.060696	  0.032122	  0.013661	  0.077087	 -0.003691	  0.029786	 -0.062150	 -0.088902	 -0.047789	 -0.072018	 -0.071179
  0.005242	  0.169379	 -0.046695	  0.002234	  0.042203	  0.082967	 -0.002484	  0.040228	 -0.051877	 -0.074231	 -0.082986	 -0.063542	 -0.063201
 -0.014399	  0.157325	 -0.019153	  0.018281	  0.025281	  0.078702	  0.016737	 -0.000821	 -0.095008	 -0.060298	 -0.103535	 -0.032567	 -0.046186
  0.031861	  0.151353	 -0.013018	  0.047109	  0.015289	  0.024595	  0.034994	 -0.003675	 -0.097997	 -0.033565	 -0.093189	 -0.009815	 -0.053477
  0.061944	  0.130303	 -0.030069	  0.038057	  0.043312	  0.022305	  0.043957	  0.015271	 -0.088105	  0.008777	 -0.092746	 -0.036351	 -0.057923
  0.036908	  0.134933	 -0.033939	  0.023613	  0.045186	  0.019633	  0.006554	  0.038951	 -0.075738	  0.004450	 -0.079436	 -0.046957	 -0.095950
  0.067148	  0.146560	 -0.036447	  0.025021	  0.026910	  0.004146	  0.005875	  0.013614	 -0.089343	  0.020146	 -0.050274	 -0.055089	 -0.089270
  0.103219	  0.144477	 -0.032259	  0.042341	  0.017931	  0.007141	  0.029397	 -0.000179	 -0.077732	 -0.003655	 -0.098720	 -0.023128	 -0.075482
  0.089686	  0.143504	 -0.015504	  0.006602	  0.010738	  0.044867	  0.018476	  0.016975	 -0.062081	 -0.050458	 -0.119516	 -0.029964	 -0.031448
  0.073461	  0.104342	 -0.014131	  0.039206	  0.017755	  0.028889	 -0.010130	  0.042970	 -0.041108	 -0.050110	 -0.101223	 -0.035032	 -0.016463
  0.044305	  0.104598	 -0.023578	  0.039116	  0.005528	  0.021836	 -0.037389	  0.025411	 -0.061517	 -0.047242	 -0.109180	 -0.036845	 -0.009330
  0.013317	  0.139262	 -0.020090	 -0.000213	  0.010749	  0.052644	 -0.048217	  0.056505	 -0.088020	 -0.003381	 -0.074022	 -0.040829	 -0.005720
  0.010052	  0.148634	 -0.010788	  0.035484	  0.026708	  0.059256	 -0.059603	  0.073871	 -0.066303	 -0.019159	 -0.076722	 -0.050486	 -0.029838
  0.037869	  0.136668	  0.005198	  0.039960	  0.007945	  0.072524	 -0.044767	  0.076439	 -0.037086	 -0.045198	 -0.083164	 -0.078308	 -0.035033
  0.068645	  0.143964	  0.007337	  0.002171	 -0.006056	  0.055066	 -0.035363	  0.062836	 -0.054869	  0.009173	 -0.061667	 -0.083025	 -0.018443
  0.063174	  0.108090	 -0.009942	  0.006680	  0.013296	  0.032327	 -0.043292	  0.030979	 -0.073524	  0.057644	 -0.059329	 -0.048867	 -0.054828
  0.078300	  0.117882	 -0.004956	  0.009036	  0.038422	  0.051259	 -0.046121	  0.014644	 -0.092903	  0.067393	 -0.046697	 -0.028552	 -0.043217
  0.064352	  0.139727	  0.003103	  0.014009	  0.061679	  0.056636	 -0.072419	  0.037638	 -0.105003	  0.049427	 -0.042754	 -0.027193	 -0.022837
  0.061103	  0.130585	 -0.013272	  0.020421	  0.061301	  0.041799	 -0.128948	  0.077779	 -0.089778	  0.072474	 -0.048457	 -0.029051	 -0.020829
  0.108250	  0.095285	 -0.048419	  0.017850	  0.038949	  0.024241	 -0.157502	  0.060607	 -0.124458	  0.100152	 -0.028946	 -0.000429	 -0.026807
  0.102714	  0.059271	 -0.053257	  0.023012	  0.048047	 -0.011876	 -0.154881	  0.040481	 -0.122957	  0.108978	 -0.032352	 -0.013816	 -0.021863
  0.095912	  0.057689	 -0.068352	  0.023334	  0.053918	  0.015710	 -0.099149	  0.014019	 -0.124582	  0.095935	 -0.052322	 -0.004037	  0.009667
  0.083459	  0.039951	 -0.065805	  0.065182	  0.031977	 -0.005669	 -0.046173	  0.044182	 -0.119397	  0.107312	 -0.067579	 -0.016218	  0.031358
  0.108686	  0.045649	 -0.034006	  0.062150	  0.024123	  0.035569	 -0.026653	 -0.003578	 -0.084194	  0.097878	 -0.074848	 -0.040089	  0.044762
  0.089833	  0.075247	 -0.015843	  0.074893	  0.028599	  0.077443	 -0.032285	 -0.021669	 -0.054998	  0.101125	 -0.083903	 -0.021029	  0.000521
  0.052763	  0.077904	 -0.030922	  0.093229	  0.022362	  0.068865	 -0.039139	 -0.019554	 -0.026554	  0.096846	 -0.070929	 -0.017190	 -0.016863
  0.041045	  0.073929	 -0.015651	  0.085413	  0.023153	  0.058059	 -0.047074	 -0.011645	 -0.076005	  0.080614	 -0.073551	 -0.017146	  0.024544
  0.034446	  0.042919	 -0.009093	  0.071039	  0.027800	  0.058079	 -0.038571	  0.002562	 -0.065173	  0.082565	 -0.063825	 -0.022299	  0.006913
  0.035855	  0.050295	 -0.004997	  0.056869	  0.023122	  0.033062	 -0.033014	  0.020721	 -0.028603	  0.071895	 -0.083013	 -0.035148	 -0.044069
  0.018134	  0.055784	  0.001747	  0.056256	  0.041896	  0.038328	 -0.021732	  0.028939	 -0.010835	  0.109428	 -0.127817	 -0.034384	 -0.054043
  0.026883	  0.054848	  0.006074	  0.059781	  0.041689	  0.019132	 -0.009544	  0.008025	  0.021931	  0.111878	 -0.132813	 -0.027821	 -0.049346
  0.031472	  0.059433	  0.003366	  0.046283	  0.037142	  0.026232	 -0.021721	 -0.014490	 -0.011526	  0.089249	 -0.098564	 -0.049066	 -0.043226
  0.065050	  0.066316	  0.004368	  0.020924	  0.019592	  0.045115	 -0.004044	  0.006454	 -0.061527	  0.129942	 -0.107113	 -0.062652	 -0.030874
  0.057854	  0.054637	  0.011584	  0.019088	 -0.023751	  0.029403	  0.042148	 -0.002651	 -0.057760	  0.157473	 -0.112230	 -0.076576	 -0.022461
  0.066404	  0.057479	  0.019964	  0.009428	 -0.030683	  0.026793	  0.012196	 -0.004851	 -0.049994	  0.172411	 -0.116640	 -0.080229	 -0.007451
  0.080114	  0.085720	  0.022347	  0.005966	  0.026331	  0.007834	  0.016366	 -0.001679	 -0.047415	  0.182357	 -0.129138	 -0.076780	 -0.023544
  0.087409	  0.078775	  0.020467	  0.015884	 -0.003641	  0.006405	  0.043894	 -0.046420	 -0.023719	  0.135686	 -0.096906	 -0.087181	 -0.002442
  0.138922	  0.037257	  0.039462	  0.018464	 -0.010707	  0.019131	  0.075174	 -0.065562	 -0.023803	  0.120383	 -0.110649	 -0.082494	 -0.010049
  0.118530	  0.023898	  0.040601	  0.047493	 -0.025491	  0.031806	  0.051211	 -0.053626	 -0.046261	  0.149140	 -0.118439	 -0.081220	 -0.014110
  0.102018	  0.026816	  0.050203	  0.069207	 -0.033952	  0.011045	  0.040409	 -0.049942	 -0.018647	  0.176041	 -0.086448	 -0.063531	 -0.011086
  0.102955	  0.025708	  0.065839	  0.038541	 -0.010192	  0.018300	  0.046699	 -0.034600	 -0.007914	  0.174636	 -0.088579	 -0.008356	 -0.027652
  0.082087	  0.040658	  0.082867	  0.048258	 -0.006148	  0.009661	  0.035258	 -0.027382	 -0.028318	  0.183787	 -0.047745	 -0.024745	 -0.015558
  0.098825	  0.064801	  0.091919	  0.061594	  0.012746	  0.015864	  0.032898	 -0.027871	 -0.010438	  0.167902	 -0.061964	 -0.002082	  0.009349
  0.111476	  0.051747	  0.090945	  0.044806	  0.036303	  0.023944	 -0.000467	 -0.009633	 -0.024832	  0.118795	 -0.049105	  0.028062	 -0.001998
  0.091969	  0.036335	  0.105473	  0.061678	  0.081698	  0.028321	  0.012290	 -0.005252	 -0.009191	  0.086227	 -0.032324	  0.027447	 -0.008916
  0.065962	  0.022297	  0.128912	  0.048910	  0.089879	  0.020764	  0.030730	 -0.031982	  0.000063	  0.086863	 -0.065859	 -0.003117	 -0.012823
  0.051125	  0.010035	  0.101123	  0.031461	  0.087062	  0.026171	  0.028374	 -0.040072	  0.008090	  0.118862	 -0.042266	 -0.003849	 -0.055303
  0.044552	  0.046274	  0.102216	  0.002484	  0.069948	  0.017098	  0.005709	 -0.032477	  0.015110	  0.134448	 -0.024790	 -0.007660	 -0.042064
  0.018834	  0.027854	  0.108647	  0.004185	  0.063039	 -0.006663	 -0.012190	 -0.035654	  0.017842	  0.101200	 -0.015414	 -0.035389	 -0.060101
  0.026771	  0.041401	  0.124326	  0.002865	  0.068968	 -0.019374	 -0.058021	 -0.030599	  0.045247	  0.123528	 -0.022015	 -0.037376	 -0.066862
  0.064960	  0.077996	  0.134043	 -0.012803	  0.099154	  0.028642	 -0.034897	 -0.006103	  0.022178	  0.134528	 -0.054981	  0.003045	 -0.047347
  0.050170	  0.071262	  0.149431	 -0.042528	  0.096147	  0.044994	  0.007233	 -0.002248	  0.022623	  0.111186	 -0.076298	  0.025957	 -0.006207
  0.036748	  0.058480	  0.168547	 -0.042994	  0.096818	  0.041833	  0.030381	  0.004671	  0.034755	  0.079535	 -0.094819	 -0.001576	 -0.001188
  0.029026	  0.060953	  0.134720	 -0.028706	  0.079249	  0.049807	 -0.000882	 -0.002371	  0.019836	  0.084377	 -0.103371	 -0.020428	 -0.038233
  0.004004	  0.066962	  0.146830	 -0.020107	  0.050120	  0.065222	  0.010114	 -0.018180	  0.040650	  0.071262	 -0.113776	 -0.025131	 -0.021813
  0.008231	  0.053437	  0.097959	 -0.073847	  0.032634	  0.084415	  0.009203	  0.003827	  0.056538	  0.044788	 -0.110161	 -0.046657	  0.010566
  0.031065	  0.039267	  0.071502	 -0.070094	  0.023372	  0.084399	 -0.004977	  0.037747	  0.047995	  0.080132	 -0.097690	 -0.026094	  0.039445
 -0.014034	 -0.006972	  0.073778	 -0.078675	  0.032923	  0.101845	 -0.008706	  0.039681	  0.015590	  0.070086	 -0.098726	 -0.031227	  0.054830
 -0.014962	 -0.027924	  0.067605	 -0.084665	  0.050754	  0.122810	 -0.001386	  0.030660	 -0.015442	  0.069556	 -0.114388	 -0.067158	  0.088648
 -0.028255	  0.003660	  0.088004	 -0.063339	  0.061375	  0.098453	 -0.002889	  0.021921	 -0.014806	  0.096354	 -0.104849	 -0.075904	  0.080406
 -0.019839	  0.019466	  0.087036	 -0.084281	  0.055621	  0.087680	 -0.012470	  0.057578	  0.000048	  0.093836	 -0.106701	 -0.060889	  0.013003
  0.006196	 -0.006880	  0.092235	 -0.067015	  0.040485	  0.103819	  0.004301	  0.037516	  0.036899	  0.119219	 -0.085460	 -0.052632	 -0.045839
 -0.004647	  0.000281	  0.094914	 -0.056164	  0.016794	  0.062652	  0.037514	  0.026824	  0.084057	  0.130554	 -0.078715	 -0.068721	 -0.061576
  0.022041	  0.057234	  0.064343	 -0.061165	  0.030162	  0.052620	  0.054425	 -0.000173	  0.048500	  0.125306	 -0.096686	 -0.068390	 -0.049585
  0.021145	  0.086603	  0.067481	 -0.052693	  0.030135	  0.034478	  0.030642	 -0.013477	  0.043846	  0.128089	 -0.097506	 -0.025233	 -0.036559
  0.029365	  0.083997	  0.107393	 -0.062018	  0.071834	  0.011232	  0.013900	  0.002724	  0.072791	  0.133134	 -0.089020	  0.000893	 -0.039691
  0.014639	  0.057193	  0.123053	 -0.066454	  0.045360	  0.035111	 -0.020912	 -0.007955	  0.105035	  0.122325	 -0.066843	 -0.038608	 -0.065253
  0.018217	  0.100136	  0.138730	 -0.038716	 -0.002496	  0.057566	 -0.016577	 -0.001924	  0.125220	  0.129682	 -0.063086	 -0.026898	 -0.044739
  0.004195	  0.103202	  0.127988	 -0.034937	 -0.028222	  0.033024	 -0.006301	  0.020615	  0.114769	  0.118726	 -0.065335	 -0.021136	 -0.056499
 -0.000238	  0.080652	  0.132659	 -0.030883	 -0.043608	  0.052408	 -0.003756	  0.046449	  0.091701	  0.085298	 -0.014334	 -0.041468	 -0.041423
  0.026894	  0.094450	  0.121480	 -0.016275	 -0.035988	  0.056260	 -0.007329	  0.075004	  0.109314	  0.083527	 -0.025136	 -0.044701	  0.004218
  0.010075	  0.093721	  0.107792	  0.003282	 -0.023422	  0.040293	 -0.016447	  0.086647	  0.099720	  0.063729	  0.000577	 -0.041457	 -0.022253
 -0.017613	  0.080831	  0.064721	  0.005745	 -0.048564	  0.046803	 -0.051061	  0.024325	  0.078106	  0.046691	 -0.001613	 -0.036375	 -0.021841
  0.004815	  0.081701	  0.039255	 -0.015110	 -0.071207	  0.059109	 -0.066343	  0.017700	  0.019943	  0.055408	 -0.063576	 -0.042423	 -0.028859
  0.041546	  0.072870	  0.025893	 -0.016058	 -0.089207	  0.069070	 -0.074691	  0.058112	  0.016643	  0.093829	 -0.075765	 -0.070165	 -0.045451
  0.041564	  0.058177	  0.034084	 -0.033665	 -0.055780	  0.060735	 -0.068457	  0.098394	  0.023771	  0.135776	 -0.047182	 -0.045532	 -0.007722
  0.024569	  0.065250	  0.018582	 -0.066019	 -0.022426	  0.081331	 -0.066833	  0.113692	  0.013196	  0.132649	 -0.015287	 -0.039243	  0.010295
  0.046908	  0.045164	  0.021008	 -0.066373	 -0.026458	  0.070913	 -0.077246	  0.054679	  0.012843	  0.086314	 -0.002675	 -0.022377	 -0.008315
  0.062505	  0.064308	  0.038529	 -0.051429	 -0.019364	  0.062394	 -0.083450	 -0.012790	  0.018079	  0.058584	 -0.000681	  0.005919	 -0.002069
  0.080189	  0.070042	  0.014111	 -0.064982	 -0.030202	  0.071586	 -0.064578	 -0.022626	  0.033451	  0.004657	  0.015666	  0.015749	  0.002232
  0.072256	  0.085569	 -0.003268	 -0.069084	 -0.020534	  0.046203	 -0.053756	 -0.014553	  0.058087	 -0.029416	  0.054584	 -0.003239	  0.012863
  0.092522	  0.084393	 -0.020663	 -0.082102	 -0.011902	  0.041851	 -0.058067	  0.010888	  0.029021	 -0.027381	  0.041335	  0.007041	 -0.004179
  0.067895	  0.072829	 -0.005117	 -0.096434	 -0.015330	  0.029167	 -0.076962	  0.053252	  0.020587	 -0.002118	  0.031767	  0.041894	 -0.041360
  0.040384	  0.072254	 -0.007524	 -0.066027	 -0.038702	  0.032210	 -0.076273	  0.059749	  0.032093	  0.004946	 -0.031701	  0.045026	 -0.041042
  0.038341	  0.060552	  0.016378	 -0.035898	 -0.053202	  0.036756	 -0.076977	  0.067183	  0.035643	 -0.006156	 -0.052368	  0.020454	 -0.051992
  0.041334	  0.056374	  0.030775	 -0.008739	 -0.052068	  0.060430	 -0.063828	  0.048355	  0.056929	 -0.002617	 -0.038091	 -0.003146	 -0.063812
  0.025276	  0.074818	  0.018517	 -0.022719	 -0.014491	  0.108932	 -0.081006	  0.040728	  0.062578	 -0.020831	 -0.043314	  0.023838	 -0.057426
 -0.016687	  0.123968	  0.009739	  0.010653	 -0.005638	  0.112924	 -0.078420	 -0.020025	  0.062076	 -0.026430	 -0.046251	 -0.011274	 -0.041413
 -0.000640	  0.127933	  0.010717	  0.025579	 -0.021817	  0.087368	 -0.051913	 -0.016303	  0.064338	  0.002037	 -0.045360	 -0.012411	 -0.052801
  0.019252	  0.123999	  0.005148	  0.024722	 -0.047137	  0.068955	 -0.074416	 -0.032049	  0.068494	 -0.007411	 -0.015959	 -0.027190	 -0.084456
  0.020293	  0.122829	 -0.019215	  0.013218	 -0.057657	  0.084853	 -0.087014	 -0.025186	  0.073120	 -0.009634	  0.003990	 -0.029613	 -0.080035
  0.036078	  0.117307	  0.009368	 -0.015482	 -0.046676	  0.081859	 -0.103367	  0.003028	  0.073535	 -0.005672	  0.027048	 -0.057821	 -0.063909
  0.052295	  0.131579	  0.020966	 -0.029614	 -0.025515	  0.093315	 -0.126650	  0.015728	  0.091993	 -0.034722	  0.040439	 -0.070000	 -0.067275
  0.046689	  0.080226	 -0.009283	 -0.006016	 -0.015973	  0.058371	 -0.093862	  0.015818	  0.019549	 -0.040941	  0.035324	 -0.045298	 -0.055606
  0.021904	  0.071486	  0.011168	  0.004676	  0.004569	  0.048190	 -0.063102	  0.020760	 -0.009086	 -0.019439	  0.045813	 -0.042532	 -0.050971
 -0.002542	  0.085030	 -0.002027	 -0.033938	  0.028472	  0.067889	 -0.059313	  0.022859	 -0.011090	  0.020861	  0.031463	 -0.026332	 -0.067690
  0.003989	  0.107366	 -0.038119	 -0.038559	  0.043078	  0.061176	 -0.055930	 -0.004788	  0.008160	  0.001386	 -0.013443	 -0.029692	 -0.056758
 -0.003533	  0.151565	 -0.033528	 -0.032936	  0.024823	  0.056700	 -0.048804	 -0.042576	  0.012486	  0.001784	 -0.042822	 -0.020554	 -0.060201
 -0.030075	  0.146287	 -0.014303	 -0.012193	 -0.034273	  0.062899	 -0.035924	 -0.027199	  0.003951	  0.024731	 -0.021520	 -0.036028	 -0.083496
 -0.043357	  0.106425	 -0.036390	  0.022339	 -0.040828	  0.042899	 -0.052967	  0.022864	 -0.009006	  0.040377	 -0.032127	 -0.051714	 -0.068214
 -0.011077	  0.114408	 -0.013230	  0.033099	  0.003443	  0.040350	 -0.040399	  0.020126	 -0.016948	  0.025927	 -0.030975	 -0.007148	 -0.029119
 -0.011304	  0.141209	 -0.035400	  0.009286	 -0.027535	  0.030279	 -0.066863	  0.031673	  0.000077	  0.039314	 -0.037577	  0.004313	 -0.016447
 -0.005506	  0.104574	 -0.067451	 -0.005955	 -0.064261	  0.035025	 -0.067281	  0.041416	 -0.018968	  0.057802	 -0.017551	  0.008068	 -0.046158
 -0.006463	  0.098437	 -0.040153	  0.024644	 -0.046515	  0.019596	 -0.061621	  0.052108	 -0.039904	  0.088145	 -0.035644	  0.029881	 -0.046768
  0.005574	  0.119562	 -0.048625	  0.025259	 -0.021482	  0.034927	 -0.063763	  0.033747	 -0.039081	  0.117763	 -0.065784	  0.017435	 -0.047228
  0.007987	  0.138635	 -0.062058	 -0.002146	 -0.027692	  0.061407	 -0.063716	  0.020101	 -0.004230	  0.088097	 -0.074803	  0.026706	 -0.062629
  0.023023	  0.192406	 -0.042798	 -0.025196	 -0.013499	  0.056467	 -0.055504	  0.011670	  0.015149	  0.063061	 -0.075409	  0.051463	 -0.024988
  0.010080	  0.179966	 -0.061429	 -0.019420	  0.007306	  0.075539	 -0.029741	 -0.020066	 -0.001337	  0.066096	 -0.108774	  0.041373	  0.000766
 -0.003613	  0.097238	 -0.061908	  0.003154	  0.013009	  0.057478	 -0.013475	 -0.001000	 -0.013811	  0.070305	 -0.126849	  0.041528	 -0.012851
 -0.002425	  0.100973	 -0.063120	  0.003048	 -0.012249	  0.036862	 -0.023705	 -0.014656	  0.004373	  0.047383	 -0.121660	  0.030219	 -0.046342
 -0.025764	  0.133091	 -0.041516	  0.014572	 -0.014169	  0.064960	  0.002294	 -0.029711	  0.024263	  0.038763	 -0.133318	  0.043712	 -0.062672
 -0.009649	  0.152978	 -0.048251	 -0.017656	 -0.001507	  0.056428	  0.018719	 -0.008874	  0.022665	  0.042631	 -0.158096	  0.077574	 -0.079609
 -0.023911	  0.133895	 -0.053885	 -0.048953	  0.016270	  0.031986	  0.010954	  0.009643	 -0.027449	  0.052890	 -0.168128	  0.064016	 -0.101749
