# Supplementary material for: A fluorescent photoimmunoconjugate for imaging of cholesteatoma
Source: Sci Rep. 2022 Nov 19;12:19905. doi: 10.1038/s41598-022-22072-9 (PMC9675863; doi:10.1038/s41598-022-22072-9)
Supplement: Supplementary file 2 — Supplementary Information 2. [file 41598_2022_22072_MOESM2_ESM.zip › Data/ABR-34-7]

:RUN-7	LEVEL SWEEP	TEMP:NaN	5/13/2018	11:50 AM	NaNHR:
:SW EAR: R	SW FREQ: 45.25	# AVERAGES: 512	REP RATE (/sec): 40	DRIVER: RS Tweeter	SAMPLE (�sec): 40	
:NOTES-
:CHAMBER-CH4B-PXI
:CFTS Version: V2.7.2 (R850)
:LEVELS:20;25;30;35;40;45;50;55;60;65;70;75;80;
:DATA
  0.030614	  0.043348	 -0.012908	 -0.018306	  0.012505	  0.021840	 -0.019096	 -0.024889	  0.041591	 -0.008423	  0.049137	 -0.045356	 -0.069134
  0.018411	  0.011444	 -0.036419	 -0.004113	  0.010730	  0.052289	 -0.002145	  0.009606	  0.024173	  0.005627	  0.018024	 -0.072077	 -0.068510
  0.001712	  0.016652	 -0.014570	 -0.009829	  0.002616	  0.067465	 -0.000031	  0.013755	  0.017145	  0.006576	 -0.000596	 -0.075679	 -0.065907
  0.014039	  0.039339	  0.001002	  0.001998	  0.008565	  0.048527	 -0.023413	  0.035967	 -0.015459	  0.050567	  0.022999	 -0.015861	 -0.059122
 -0.001906	  0.057906	  0.026281	  0.019012	 -0.010631	  0.014995	 -0.009334	  0.032216	 -0.024886	  0.040464	  0.013248	  0.012590	 -0.047490
 -0.021637	  0.033151	  0.038539	  0.027870	  0.010560	  0.015668	  0.009888	  0.013073	 -0.029775	  0.029012	 -0.010384	  0.001273	 -0.044104
 -0.021881	 -0.005925	  0.022520	  0.028591	 -0.006188	 -0.026270	  0.043083	  0.008602	 -0.018459	  0.042766	 -0.017350	 -0.020750	 -0.022778
 -0.017211	 -0.009132	  0.037972	  0.037077	  0.008136	 -0.036357	  0.061988	 -0.029214	  0.003924	  0.015874	  0.038792	 -0.000662	  0.020929
 -0.015702	 -0.016863	  0.063194	 -0.000483	  0.046665	 -0.031915	  0.031664	 -0.025031	  0.024863	  0.021631	  0.024859	  0.000515	  0.030985
 -0.015869	 -0.022440	  0.062672	  0.000652	  0.022843	 -0.032075	  0.029109	 -0.017916	 -0.010959	  0.012712	  0.019529	 -0.015065	  0.051852
 -0.021972	 -0.003649	  0.037944	  0.010747	  0.010877	 -0.017047	  0.001459	  0.012436	 -0.017822	 -0.000852	  0.016010	  0.005627	  0.044540
 -0.020195	  0.001034	  0.021276	  0.014529	  0.014064	 -0.017064	 -0.016957	  0.007466	  0.010123	  0.002325	 -0.007014	  0.012515	  0.013887
 -0.008303	  0.013655	 -0.011159	 -0.004609	 -0.016367	 -0.028293	  0.016891	  0.007783	  0.024053	 -0.001257	 -0.003170	 -0.001510	  0.016882
  0.011423	  0.006506	 -0.052688	 -0.026919	 -0.054700	 -0.004301	  0.026888	  0.023688	  0.018399	 -0.002654	 -0.045964	  0.040419	  0.001356
  0.005642	  0.001319	 -0.063596	 -0.021577	 -0.031799	  0.006892	 -0.001292	  0.012567	 -0.023811	  0.001452	 -0.059768	  0.062311	  0.005628
 -0.017505	 -0.016817	 -0.043582	 -0.038342	 -0.013316	 -0.009785	 -0.044896	 -0.030801	 -0.027907	 -0.024099	 -0.035939	  0.060171	  0.063547
 -0.002108	 -0.043390	 -0.045269	 -0.023661	 -0.019699	 -0.029262	 -0.047070	 -0.021406	 -0.035635	 -0.047564	 -0.031401	  0.050408	  0.060606
  0.028488	 -0.035040	 -0.005335	  0.001519	  0.000988	 -0.012848	 -0.019798	  0.006453	 -0.032596	 -0.042830	 -0.002275	  0.019620	  0.015769
  0.021531	 -0.053360	 -0.001056	  0.023044	 -0.000157	 -0.000581	 -0.014563	 -0.005472	  0.010869	 -0.055420	  0.016127	  0.002204	  0.023853
  0.032429	 -0.017737	 -0.024819	 -0.017201	  0.004308	  0.018122	 -0.022376	 -0.028881	  0.062167	 -0.045907	 -0.004865	 -0.020690	  0.027209
  0.045614	  0.033528	  0.001192	  0.014983	  0.031029	  0.004098	 -0.024901	 -0.076813	  0.049853	 -0.037739	 -0.005149	 -0.009578	  0.067452
  0.009932	 -0.000632	  0.002973	  0.021479	  0.021460	  0.020569	 -0.033369	 -0.071731	  0.012704	 -0.014274	 -0.039599	  0.000556	  0.056151
  0.006952	  0.007422	 -0.035721	  0.010393	  0.004234	 -0.031776	 -0.011824	 -0.038312	  0.029912	 -0.037328	 -0.019034	  0.000341	  0.056696
 -0.007674	  0.037359	 -0.032720	  0.017636	 -0.004760	 -0.038030	  0.022276	 -0.040814	  0.076259	 -0.051916	  0.000553	  0.013919	  0.079263
 -0.012628	  0.047777	 -0.007714	  0.011704	 -0.013391	 -0.034343	  0.030089	 -0.022775	  0.051649	 -0.065957	  0.005826	  0.058278	  0.073834
 -0.025079	  0.061803	  0.013152	  0.021827	  0.014071	 -0.071856	  0.055390	 -0.035288	  0.020855	 -0.056798	  0.012872	  0.077502	  0.094142
 -0.049133	  0.063810	  0.036557	  0.038061	  0.048431	 -0.070848	  0.053991	 -0.048583	  0.020575	 -0.032851	  0.039005	  0.134441	  0.135396
 -0.018343	  0.020138	  0.007355	  0.023573	  0.047067	 -0.046197	  0.070076	 -0.047213	  0.027405	  0.011173	  0.089799	  0.169653	  0.151072
 -0.005245	  0.006997	  0.009889	  0.028904	  0.061023	  0.009903	  0.089176	 -0.038844	  0.049611	  0.029214	  0.148536	  0.168538	  0.163359
 -0.002154	  0.008010	  0.032131	 -0.008813	  0.054788	 -0.003397	  0.095715	 -0.048947	  0.060801	  0.069696	  0.154849	  0.145546	  0.159835
  0.006545	  0.048161	  0.020010	 -0.030363	  0.060899	 -0.030403	  0.081253	 -0.064203	  0.110914	  0.085560	  0.144773	  0.133047	  0.173084
  0.003334	  0.068131	  0.033158	 -0.038839	  0.071737	 -0.038025	  0.060460	 -0.046105	  0.125207	  0.076832	  0.139821	  0.135465	  0.192125
  0.034176	  0.043811	  0.005570	 -0.049571	  0.064649	 -0.016055	  0.065376	 -0.034647	  0.108312	  0.101372	  0.135278	  0.122924	  0.153876
  0.030583	  0.008607	  0.016101	 -0.010612	  0.072777	  0.014252	  0.036718	 -0.007907	  0.100174	  0.102488	  0.115630	  0.094847	  0.095751
 -0.002351	 -0.024354	  0.000265	  0.017405	  0.076680	  0.025743	  0.055535	 -0.013674	  0.088519	  0.091426	  0.065949	  0.107116	  0.040062
 -0.021169	 -0.010810	  0.006187	  0.025627	  0.041836	  0.016520	  0.074771	 -0.045265	  0.085479	  0.044203	  0.066513	  0.085081	 -0.000230
 -0.031681	 -0.020234	  0.031288	  0.008017	  0.032693	  0.018402	  0.063720	 -0.026038	  0.060791	  0.036935	  0.029553	  0.031756	  0.022834
 -0.038375	  0.000029	  0.052219	 -0.004253	  0.029353	  0.025275	  0.079103	 -0.033368	  0.035412	  0.001860	  0.002707	  0.030080	  0.012008
 -0.026110	  0.028444	  0.066994	  0.008503	  0.024100	  0.008909	  0.112189	 -0.030437	  0.029571	 -0.038936	  0.003879	  0.026448	  0.018281
 -0.041630	  0.060553	  0.052090	 -0.020190	  0.033677	  0.021788	  0.083642	 -0.022181	  0.018697	 -0.081074	  0.024454	  0.034687	  0.044004
 -0.037177	  0.066680	  0.045650	 -0.045051	  0.035185	  0.044788	  0.035436	 -0.036083	 -0.016512	 -0.051194	  0.020064	  0.076761	  0.056412
 -0.030708	  0.035105	  0.083887	 -0.029602	  0.017043	 -0.007321	  0.027073	 -0.032869	 -0.006103	  0.019436	  0.043626	  0.093772	  0.073559
 -0.011729	  0.039605	  0.099338	 -0.050666	  0.031045	 -0.036004	  0.022262	 -0.009527	  0.018967	  0.055289	  0.091937	  0.098420	  0.079568
 -0.003974	  0.019965	  0.083055	 -0.055331	  0.057262	 -0.025035	  0.006408	 -0.038673	  0.028442	  0.079728	  0.123046	  0.182285	  0.140064
 -0.023375	  0.021210	  0.115338	 -0.046504	  0.055888	 -0.023609	  0.000274	 -0.036648	  0.035643	  0.088352	  0.099512	  0.190359	  0.131668
 -0.024999	  0.039154	  0.105358	  0.000904	  0.081393	 -0.022664	  0.039096	 -0.045285	  0.066309	  0.108287	  0.063564	  0.195641	  0.078848
 -0.029312	  0.061976	  0.055975	 -0.001951	  0.082995	 -0.005679	  0.043832	 -0.043670	  0.084061	  0.095564	  0.091515	  0.194337	  0.060825
 -0.040326	  0.089276	  0.050918	  0.006508	  0.102369	  0.014101	  0.058015	 -0.015018	  0.106285	  0.063171	  0.076180	  0.162629	  0.063954
 -0.019960	  0.098879	  0.055568	  0.017229	  0.079145	  0.009103	  0.065262	 -0.041868	  0.094387	  0.015719	  0.053076	  0.135758	  0.041886
 -0.026784	  0.108996	  0.066217	  0.021337	  0.048452	 -0.025783	  0.052117	 -0.018954	  0.094056	  0.006841	  0.070676	  0.103697	  0.002824
 -0.057733	  0.104206	  0.058159	 -0.023111	  0.054758	 -0.000569	  0.014802	 -0.016569	  0.079957	  0.022880	  0.062515	  0.117523	 -0.046403
 -0.032689	  0.088855	  0.020477	 -0.043328	  0.073940	  0.019940	  0.023575	 -0.023131	  0.054305	  0.039842	  0.048093	  0.113425	 -0.041885
 -0.039664	  0.096184	  0.012828	 -0.029422	  0.064702	  0.020393	  0.001341	 -0.040642	 -0.009379	  0.029981	  0.040948	  0.084621	 -0.034507
 -0.049645	  0.115168	  0.037366	 -0.017794	  0.045313	  0.024680	  0.000979	 -0.039417	 -0.053453	  0.016541	  0.030616	  0.040922	 -0.046062
 -0.051398	  0.113838	  0.047581	  0.003497	  0.038498	 -0.011942	  0.024621	 -0.026766	 -0.025866	  0.042849	  0.010706	  0.054201	 -0.012669
 -0.065773	  0.110972	  0.079265	  0.019818	  0.051064	  0.003615	  0.011918	 -0.003667	 -0.031446	  0.031012	 -0.021951	  0.086259	 -0.016142
 -0.101765	  0.084776	  0.054441	  0.019281	  0.056865	 -0.014506	  0.033141	 -0.020845	 -0.025968	  0.030020	 -0.036378	  0.095388	 -0.054055
 -0.123340	  0.079568	  0.075944	 -0.018508	  0.060258	 -0.014144	  0.038797	 -0.068396	 -0.035155	  0.060290	 -0.035999	  0.081393	 -0.049900
 -0.131432	  0.067306	  0.116652	 -0.051385	  0.057242	 -0.008195	  0.042922	 -0.051210	 -0.036580	  0.057451	 -0.029773	  0.030935	 -0.073361
 -0.119256	  0.093632	  0.080026	 -0.040638	  0.030033	  0.002925	  0.026075	 -0.034055	 -0.041233	  0.056047	 -0.010753	  0.013778	 -0.078410
 -0.105583	  0.123089	  0.090786	 -0.042331	  0.030498	 -0.004531	  0.015280	 -0.045043	 -0.063170	  0.024453	 -0.029630	  0.008945	 -0.119170
 -0.096789	  0.120162	  0.091520	 -0.053735	  0.039981	 -0.015164	  0.019985	 -0.073646	 -0.057953	 -0.007920	 -0.035538	  0.016982	 -0.095703
 -0.104345	  0.121027	  0.088795	 -0.062279	  0.022673	 -0.010420	  0.003766	 -0.040284	 -0.035632	 -0.024957	 -0.040589	  0.034864	 -0.067712
 -0.075819	  0.110743	  0.067805	 -0.046909	  0.013819	 -0.007414	 -0.022282	 -0.012284	 -0.039845	 -0.027336	 -0.015374	  0.072689	 -0.048962
 -0.033389	  0.082423	  0.066393	 -0.012557	  0.049860	 -0.004844	 -0.012908	 -0.000419	 -0.063261	 -0.011653	  0.031526	  0.081894	 -0.011789
 -0.025957	  0.072118	  0.063902	 -0.017961	  0.040520	 -0.009780	  0.030848	  0.002047	 -0.040164	 -0.017760	  0.060790	  0.144675	  0.051734
 -0.028306	  0.047415	  0.033386	 -0.036436	  0.035894	  0.002495	  0.022607	 -0.005573	 -0.001564	  0.028763	  0.097470	  0.171538	  0.101071
 -0.038680	  0.021324	  0.030309	 -0.023945	  0.023712	 -0.025308	  0.027133	 -0.038044	  0.027721	  0.079588	  0.119679	  0.181431	  0.106674
 -0.017875	  0.066891	  0.058890	 -0.004779	  0.026101	 -0.032875	  0.023207	 -0.068342	  0.053073	  0.131110	  0.133929	  0.174860	  0.100746
 -0.006441	  0.061056	  0.062739	 -0.026526	 -0.004530	 -0.029764	  0.002303	 -0.024339	  0.055023	  0.148225	  0.137726	  0.177424	  0.095689
 -0.024971	  0.013984	  0.040819	 -0.047529	 -0.027911	  0.008072	 -0.019037	  0.019749	  0.056224	  0.164077	  0.111843	  0.157885	  0.059538
 -0.019848	  0.028531	  0.025800	 -0.056192	  0.012997	 -0.008113	 -0.027008	  0.061598	  0.066606	  0.170939	  0.059810	  0.151581	  0.040841
 -0.039399	  0.051315	  0.020123	 -0.037419	  0.032860	 -0.046136	 -0.051977	  0.060789	  0.069822	  0.124163	  0.033966	  0.073557	  0.002471
 -0.077003	  0.046608	 -0.016059	 -0.041379	  0.022881	 -0.034688	 -0.060195	  0.040841	  0.042770	  0.102593	  0.027492	  0.015734	 -0.046227
 -0.062452	  0.017565	 -0.024915	 -0.045533	  0.008446	 -0.021813	 -0.058989	  0.034743	  0.049385	  0.097294	  0.032895	 -0.015170	 -0.094363
 -0.044277	  0.045807	  0.006466	 -0.077160	  0.000639	 -0.017707	 -0.031589	  0.019949	  0.017206	  0.079571	  0.009098	 -0.018582	 -0.102209
 -0.049431	  0.047613	  0.017897	 -0.079167	  0.021217	  0.004468	 -0.034201	  0.002923	 -0.004883	  0.086758	  0.002163	  0.014038	 -0.059378
 -0.070295	  0.039955	  0.007016	 -0.058988	  0.022215	  0.009656	 -0.015940	 -0.007493	  0.016406	  0.064197	 -0.004446	 -0.008076	 -0.027588
 -0.079284	  0.018973	 -0.031606	 -0.062630	  0.026185	  0.024480	  0.011916	 -0.015635	  0.051259	  0.027271	 -0.000038	  0.003244	 -0.049829
 -0.081194	 -0.003580	 -0.032574	 -0.069370	  0.006236	  0.002517	 -0.020335	 -0.033849	  0.082291	  0.023489	  0.015326	  0.032697	 -0.029008
 -0.041584	 -0.011191	 -0.009168	 -0.072181	 -0.007807	 -0.009213	 -0.008094	  0.000003	  0.053713	  0.046966	  0.037732	  0.084129	  0.021018
 -0.030366	 -0.004839	 -0.009836	 -0.069716	 -0.026712	  0.030850	 -0.040693	  0.044944	  0.047113	  0.059468	  0.056429	  0.129388	  0.073112
 -0.044387	  0.025171	 -0.026174	 -0.099009	 -0.021251	  0.022745	 -0.063820	  0.084207	  0.044880	  0.076807	  0.101282	  0.178819	  0.068620
 -0.012217	  0.008151	 -0.032013	 -0.108086	 -0.005965	  0.007780	 -0.068610	  0.097618	  0.071515	  0.091096	  0.127692	  0.164979	  0.059226
  0.000029	  0.040229	 -0.010612	 -0.068636	  0.007854	  0.019364	 -0.086141	  0.068431	  0.098398	  0.119991	  0.159720	  0.163874	  0.086231
 -0.024301	  0.048549	  0.001415	 -0.046732	  0.019972	  0.029077	 -0.081111	  0.051033	  0.134363	  0.149924	  0.179841	  0.162270	  0.102373
 -0.018812	  0.051320	  0.013734	 -0.067484	  0.000905	  0.027230	 -0.049425	  0.031487	  0.168745	  0.152096	  0.168469	  0.158893	  0.106529
 -0.019376	  0.043470	  0.039319	 -0.034152	 -0.018392	 -0.009232	 -0.042361	  0.039188	  0.196797	  0.154665	  0.118805	  0.104380	  0.081043
 -0.039279	 -0.000948	  0.085181	 -0.006453	 -0.028441	 -0.009171	 -0.030907	  0.030426	  0.182131	  0.186212	  0.067591	  0.077595	  0.029604
 -0.082351	  0.008298	  0.077328	 -0.020156	 -0.057691	 -0.030705	 -0.050597	  0.041442	  0.191559	  0.141224	  0.004843	  0.037366	 -0.009299
 -0.058964	  0.023286	  0.065378	 -0.039838	 -0.050923	 -0.066464	 -0.055575	  0.062923	  0.205380	  0.093238	 -0.006263	  0.011827	 -0.088270
 -0.050370	  0.045750	  0.090576	 -0.028782	 -0.014215	 -0.061829	 -0.047140	  0.061039	  0.196743	  0.055983	 -0.009555	  0.008548	 -0.154220
 -0.033788	  0.049309	  0.100210	 -0.040232	 -0.013603	 -0.044135	 -0.039070	  0.088578	  0.167663	  0.011630	 -0.038211	 -0.008010	 -0.189437
 -0.029982	  0.061172	  0.112209	 -0.022799	  0.007701	 -0.025382	 -0.040599	  0.069674	  0.141203	 -0.026857	 -0.065569	 -0.055299	 -0.206853
 -0.064194	  0.061929	  0.126527	 -0.010986	  0.035604	 -0.040569	 -0.047216	  0.048547	  0.123434	 -0.036303	 -0.093513	 -0.079599	 -0.198951
 -0.063690	  0.047952	  0.103937	 -0.035737	  0.037155	 -0.053135	 -0.043392	  0.070168	  0.088431	 -0.016227	 -0.095533	 -0.087759	 -0.205991
 -0.059556	  0.020509	  0.127734	 -0.047129	  0.052867	 -0.065582	 -0.027418	  0.056776	  0.071984	 -0.013564	 -0.120165	 -0.081841	 -0.219573
 -0.056683	 -0.001388	  0.120419	 -0.051347	  0.022112	 -0.061946	  0.024124	  0.027847	  0.069710	 -0.008951	 -0.128913	 -0.087755	 -0.183841
 -0.033072	  0.002320	  0.106209	 -0.062227	 -0.045039	 -0.036045	  0.048609	  0.054500	  0.090877	 -0.007209	 -0.095740	 -0.098001	 -0.148877
 -0.040345	 -0.048630	  0.124622	 -0.046724	 -0.094234	 -0.058175	  0.054176	  0.075151	  0.044262	  0.010526	 -0.085887	 -0.094464	 -0.138432
 -0.053349	 -0.020570	  0.147063	 -0.049017	 -0.075885	 -0.029987	  0.023295	  0.064047	  0.010899	  0.012057	 -0.097626	 -0.072975	 -0.104070
 -0.025235	  0.017990	  0.171364	 -0.067916	 -0.077531	 -0.020736	 -0.000925	  0.036492	 -0.006042	  0.024507	 -0.083007	 -0.020864	 -0.059488
 -0.032723	  0.011817	  0.164047	 -0.073214	 -0.085331	 -0.021581	 -0.027976	  0.019575	 -0.032703	  0.001060	 -0.092315	  0.005972	 -0.053378
 -0.041137	 -0.039430	  0.166583	 -0.052536	 -0.068322	 -0.003435	 -0.055179	  0.008896	 -0.035429	 -0.018490	 -0.078019	 -0.001338	 -0.064304
 -0.003322	 -0.071427	  0.166671	 -0.010369	 -0.052193	  0.015202	 -0.070639	  0.004351	 -0.001569	 -0.013958	 -0.068487	  0.007475	 -0.032082
 -0.008668	 -0.063935	  0.165321	  0.010020	 -0.033984	  0.002966	 -0.045324	 -0.003311	  0.015598	  0.011232	 -0.037501	  0.024006	 -0.030433
 -0.044363	 -0.026926	  0.149712	  0.018689	 -0.053086	 -0.013799	 -0.027254	 -0.000302	  0.040702	  0.003632	  0.017669	  0.048093	 -0.032180
 -0.042578	  0.015486	  0.128876	  0.007733	 -0.038145	 -0.018672	  0.011347	 -0.020505	  0.041210	 -0.013503	  0.012913	  0.057217	  0.006223
 -0.079792	 -0.003991	  0.115244	  0.011982	 -0.031453	 -0.029142	  0.001293	 -0.012581	  0.046664	  0.002094	 -0.006769	  0.080389	  0.031166
 -0.085691	  0.015492	  0.137005	  0.034798	 -0.025932	 -0.006082	 -0.011646	 -0.025184	  0.085765	  0.012198	  0.008384	  0.128942	  0.035192
 -0.085471	  0.042276	  0.103332	  0.036450	 -0.011818	  0.020472	 -0.001263	  0.011446	  0.085295	  0.025347	 -0.013979	  0.122844	  0.064276
 -0.051487	  0.087397	  0.092054	  0.049006	 -0.015765	  0.041108	  0.009391	  0.020152	  0.092236	  0.050509	 -0.043129	  0.101193	  0.040485
  0.009583	  0.072124	  0.120255	  0.062728	  0.013462	  0.028834	  0.013321	  0.015414	  0.091000	  0.069226	 -0.045298	  0.113077	  0.031089
  0.011149	  0.062133	  0.114753	  0.098434	  0.020980	  0.007127	  0.001184	  0.033957	  0.058860	  0.085670	 -0.030245	  0.101361	  0.031789
  0.014463	  0.067633	  0.112345	  0.066708	 -0.001431	 -0.007825	 -0.000754	  0.028521	  0.070510	  0.079110	  0.007837	  0.061597	 -0.012095
  0.030012	  0.042472	  0.151389	  0.039230	 -0.027514	 -0.007097	 -0.009479	  0.019813	  0.082571	  0.090147	 -0.008428	  0.035273	 -0.031494
  0.018860	  0.041406	  0.170012	  0.025971	 -0.014015	 -0.035061	 -0.008994	 -0.001153	  0.114247	  0.095639	 -0.007075	  0.022696	 -0.026433
  0.000464	  0.042380	  0.157873	  0.048148	 -0.036057	 -0.035542	 -0.031566	  0.043328	  0.113384	  0.122393	  0.013384	 -0.010624	 -0.041201
  0.003952	  0.046807	  0.136111	  0.071680	 -0.067996	 -0.051046	 -0.043058	  0.073739	  0.077549	  0.098204	  0.012997	 -0.052186	 -0.065706
 -0.004450	  0.032296	  0.111265	  0.053435	 -0.095531	 -0.037726	 -0.066495	  0.060563	  0.064733	  0.055170	 -0.004076	 -0.068033	 -0.074825
 -0.016834	  0.033023	  0.115970	  0.030115	 -0.069209	 -0.019584	 -0.037708	  0.041416	  0.049892	  0.029167	 -0.017029	 -0.113460	 -0.089269
 -0.015174	  0.028048	  0.098769	 -0.016758	 -0.084004	 -0.029667	 -0.031032	  0.072437	  0.027736	  0.021597	 -0.049297	 -0.117455	 -0.133058
 -0.035076	  0.008794	  0.069616	 -0.024804	 -0.076669	 -0.003952	 -0.011493	  0.038196	  0.020035	  0.029187	 -0.055885	 -0.066245	 -0.191867
 -0.057579	  0.002711	  0.033353	 -0.036792	 -0.051853	  0.008013	 -0.006340	 -0.017631	  0.017621	  0.038040	 -0.029514	 -0.101084	 -0.179981
 -0.053114	 -0.012123	  0.036219	 -0.062157	 -0.050790	 -0.017414	 -0.027009	 -0.018267	  0.030441	  0.014605	 -0.023168	 -0.129610	 -0.146647
 -0.039857	 -0.027748	  0.019103	 -0.079754	 -0.057168	 -0.054986	 -0.016177	 -0.010225	  0.003366	  0.007809	 -0.025473	 -0.106981	 -0.148649
 -0.023019	 -0.045559	  0.016923	 -0.056634	 -0.073998	 -0.074713	 -0.013699	  0.010540	 -0.016376	  0.022481	 -0.028721	 -0.081211	 -0.176131
 -0.049397	 -0.017904	  0.033936	 -0.074198	 -0.068261	 -0.035721	  0.000642	  0.011835	 -0.033786	  0.003487	 -0.031865	 -0.057334	 -0.186649
 -0.083100	  0.006633	  0.053073	 -0.088841	 -0.071396	  0.001142	 -0.013440	  0.005419	 -0.044416	  0.051111	 -0.030682	 -0.044951	 -0.163924
 -0.063595	  0.007253	  0.065623	 -0.068364	 -0.067079	 -0.025093	 -0.019314	 -0.017719	 -0.022866	  0.068037	 -0.044778	 -0.040094	 -0.131191
 -0.042725	  0.013581	  0.053492	 -0.057591	 -0.069902	 -0.026572	 -0.022537	 -0.034205	 -0.041677	  0.085146	 -0.068992	 -0.033647	 -0.110619
 -0.012849	  0.020408	  0.023388	 -0.050153	 -0.057479	 -0.011407	 -0.012004	 -0.019022	 -0.076975	  0.056698	 -0.113629	 -0.023791	 -0.110354
  0.055188	 -0.023110	  0.038278	 -0.063274	 -0.068501	 -0.008389	 -0.049857	 -0.039676	 -0.103864	  0.045867	 -0.123676	 -0.057969	 -0.107018
  0.031053	 -0.008365	  0.056315	 -0.060561	 -0.051502	  0.023010	 -0.066625	 -0.055117	 -0.055483	  0.051048	 -0.109709	 -0.065359	 -0.115118
 -0.001152	  0.004451	  0.041946	 -0.060117	 -0.043484	 -0.000763	 -0.065526	 -0.067946	 -0.010838	  0.028965	 -0.095716	 -0.044114	 -0.123983
 -0.028826	  0.022532	  0.096164	 -0.064812	 -0.016869	 -0.016398	 -0.057277	 -0.084108	 -0.008322	  0.020894	 -0.088883	 -0.023851	 -0.130541
 -0.055633	  0.010443	  0.102562	 -0.022751	  0.036655	 -0.026480	 -0.061613	 -0.054597	 -0.002599	  0.018876	 -0.087264	  0.009225	 -0.140125
 -0.045450	  0.014352	  0.080818	 -0.025063	  0.058566	 -0.020389	 -0.071328	 -0.042163	 -0.006009	  0.032119	 -0.080948	  0.003466	 -0.131785
 -0.089241	  0.067272	  0.057181	 -0.030349	  0.073388	 -0.023973	 -0.054965	 -0.037800	 -0.007528	  0.005046	 -0.095640	 -0.050041	 -0.109188
 -0.114955	  0.051108	  0.047000	 -0.034743	  0.038261	 -0.055346	 -0.066297	 -0.022636	 -0.007938	 -0.043478	 -0.118786	 -0.042262	 -0.121419
 -0.100840	  0.043382	  0.059160	 -0.050352	 -0.008000	 -0.096341	 -0.063365	 -0.009660	  0.002818	 -0.065566	 -0.139618	 -0.038230	 -0.122881
 -0.118347	  0.073509	  0.061588	 -0.060642	  0.005228	 -0.096806	 -0.070509	 -0.042767	  0.019131	 -0.051772	 -0.150678	 -0.056478	 -0.134782
 -0.127595	  0.055194	  0.039068	 -0.027130	 -0.005938	 -0.072619	 -0.057679	 -0.025711	  0.011242	 -0.044008	 -0.077430	 -0.036145	 -0.146836
 -0.161585	 -0.009556	  0.062493	 -0.027212	 -0.008347	 -0.077934	 -0.041075	 -0.004527	  0.006198	 -0.034023	 -0.050951	  0.001055	 -0.098834
 -0.130643	 -0.027069	  0.055808	 -0.039706	 -0.026426	 -0.102523	 -0.037755	 -0.016952	 -0.013582	 -0.044000	 -0.023623	  0.051845	 -0.089013
 -0.097774	 -0.042452	  0.053991	 -0.056003	 -0.028262	 -0.094214	 -0.005608	 -0.029256	 -0.033352	 -0.024586	 -0.021803	  0.092413	 -0.070552
 -0.060538	 -0.054872	  0.034893	 -0.079112	 -0.017322	 -0.084217	  0.004276	 -0.030141	 -0.038640	  0.007126	 -0.040839	  0.102928	 -0.019069
 -0.054470	 -0.062141	  0.040527	 -0.049581	 -0.050689	 -0.078050	  0.016647	 -0.073521	  0.004746	  0.029431	 -0.043438	  0.105048	 -0.049241
 -0.036953	 -0.045813	  0.060312	 -0.045305	 -0.098238	 -0.054066	  0.005565	 -0.077869	  0.035813	  0.041192	 -0.026943	  0.079694	 -0.064748
 -0.042990	 -0.018418	  0.090268	 -0.045898	 -0.112444	 -0.054465	 -0.018501	 -0.046730	 -0.004304	  0.058156	 -0.027210	  0.104185	 -0.073877
 -0.049878	 -0.007588	  0.101236	 -0.009836	 -0.108683	 -0.064881	 -0.019950	 -0.028873	 -0.013590	  0.046120	 -0.036756	  0.133582	 -0.051508
 -0.029126	 -0.005378	  0.071497	 -0.057731	 -0.107360	 -0.095696	 -0.005663	 -0.017600	  0.014400	  0.024875	 -0.027549	  0.118312	 -0.016658
 -0.024390	  0.011431	  0.039071	 -0.066540	 -0.085032	 -0.085672	 -0.034215	 -0.038251	  0.017816	  0.070543	 -0.002035	  0.078975	 -0.018441
 -0.042921	  0.032018	  0.035717	 -0.044530	 -0.067987	 -0.071063	 -0.038542	 -0.074483	  0.011261	  0.058644	  0.033249	  0.043117	 -0.045382
 -0.054428	  0.076866	  0.062347	 -0.009052	 -0.053340	 -0.082343	 -0.025366	 -0.102482	 -0.015600	  0.049216	  0.028375	  0.040444	 -0.042986
 -0.031163	  0.048718	  0.046297	 -0.001777	 -0.085072	 -0.056605	 -0.049729	 -0.111328	 -0.011463	  0.046687	  0.032031	  0.077996	 -0.034014
 -0.005174	 -0.004143	  0.045985	 -0.031297	 -0.061315	 -0.037156	 -0.038054	 -0.103917	 -0.022051	  0.051558	  0.022769	  0.094385	 -0.037375
  0.014568	 -0.020479	  0.049672	 -0.025065	 -0.048434	 -0.024476	 -0.012847	 -0.102501	 -0.005953	  0.052633	 -0.014483	  0.048914	 -0.047924
  0.032854	 -0.033879	  0.060546	 -0.004211	 -0.082794	 -0.000130	 -0.015627	 -0.093505	  0.020217	  0.058611	 -0.003067	  0.027101	 -0.064247
  0.019857	 -0.052209	  0.072847	 -0.001703	 -0.071341	  0.029539	  0.008839	 -0.044193	  0.006321	  0.042283	 -0.013931	  0.008957	 -0.091576
  0.011990	 -0.049572	  0.078937	  0.001651	 -0.088049	  0.019137	  0.047499	 -0.037604	 -0.019968	  0.043004	 -0.024335	  0.020451	 -0.135151
 -0.007571	 -0.040163	  0.082891	  0.020225	 -0.104915	 -0.010583	  0.022664	 -0.035613	  0.014462	  0.030236	 -0.029789	  0.031559	 -0.116033
 -0.034768	 -0.023520	  0.075993	  0.045722	 -0.100479	 -0.030543	  0.028331	 -0.013162	  0.040722	 -0.000273	 -0.046827	  0.047660	 -0.100103
 -0.010041	 -0.016438	  0.066863	  0.023286	 -0.019510	 -0.034580	  0.026992	 -0.011849	  0.060570	 -0.005275	 -0.024068	  0.049536	 -0.101678
 -0.003869	 -0.022192	  0.078989	 -0.002537	 -0.014656	  0.008855	  0.055294	 -0.031991	  0.057087	 -0.024860	  0.004769	  0.041365	 -0.054575
  0.005318	 -0.032580	  0.059276	 -0.033731	 -0.013219	  0.003731	  0.052174	 -0.053795	  0.027976	 -0.013222	  0.005609	  0.045280	 -0.038715
 -0.032901	 -0.052664	  0.026973	 -0.033089	 -0.021882	 -0.031546	  0.065591	 -0.075730	  0.022813	  0.015404	 -0.011479	  0.073874	 -0.023295
 -0.021353	 -0.036968	 -0.004683	 -0.009481	 -0.039524	 -0.038225	  0.096748	 -0.063959	  0.003719	  0.014308	 -0.003281	  0.100950	 -0.027241
 -0.018412	 -0.050556	 -0.013898	  0.010829	 -0.050196	 -0.014275	  0.056086	 -0.063588	  0.018032	 -0.030937	 -0.008658	  0.095339	 -0.002349
 -0.009363	 -0.038106	 -0.025695	  0.017959	 -0.072750	 -0.020781	  0.045564	 -0.045218	 -0.022523	 -0.039481	 -0.047082	  0.066985	  0.029816
 -0.000290	 -0.026967	 -0.043740	  0.025424	 -0.091872	 -0.044905	  0.037509	 -0.055119	  0.000373	 -0.025132	 -0.064593	  0.074093	 -0.015147
 -0.003114	 -0.037745	 -0.018898	  0.017951	 -0.097197	 -0.064511	 -0.003025	 -0.044391	  0.013990	 -0.038450	 -0.061053	  0.052929	 -0.031285
 -0.025718	 -0.018100	 -0.006725	 -0.022450	 -0.049513	 -0.057864	 -0.003417	 -0.041117	 -0.011512	 -0.017750	 -0.072025	  0.043954	 -0.022321
 -0.001375	  0.003623	 -0.001738	 -0.012340	 -0.044846	 -0.040241	  0.018615	 -0.042168	 -0.009709	 -0.021813	 -0.083402	  0.055230	 -0.054863
 -0.029481	  0.030594	 -0.008467	  0.011640	 -0.035168	 -0.060628	  0.038238	 -0.038272	 -0.007296	 -0.046832	 -0.087904	  0.076927	 -0.085336
 -0.012395	  0.046107	  0.001853	 -0.012114	 -0.044414	 -0.089198	  0.034530	  0.006871	 -0.030569	  0.011423	 -0.072473	  0.096517	 -0.070002
  0.006325	  0.042532	  0.019724	 -0.032973	 -0.062160	 -0.059266	  0.039282	  0.022642	 -0.054452	  0.021754	 -0.081281	  0.065855	 -0.051488
 -0.009118	  0.044498	  0.014835	 -0.014194	 -0.067842	 -0.061592	  0.053329	  0.019508	 -0.037992	  0.027921	 -0.062885	  0.052854	 -0.052360
 -0.017143	  0.022224	 -0.029195	 -0.011866	 -0.032711	 -0.066601	  0.038690	  0.046046	 -0.058207	  0.018496	 -0.059518	  0.069754	 -0.071828
 -0.009480	  0.004683	 -0.045383	 -0.018566	 -0.037099	 -0.023596	  0.039003	  0.039832	 -0.068186	  0.024333	 -0.043476	  0.077794	 -0.062946
 -0.013569	 -0.004858	 -0.008143	 -0.030406	 -0.034900	  0.001663	  0.076625	  0.029483	 -0.077057	  0.037304	 -0.030761	  0.067001	 -0.070122
 -0.021576	  0.001031	  0.030659	 -0.031563	 -0.057389	  0.007373	  0.089643	  0.006277	 -0.094513	  0.049539	 -0.050473	  0.070747	 -0.030096
 -0.021874	 -0.015442	  0.051498	 -0.035315	 -0.060836	  0.009355	  0.094546	 -0.017559	 -0.064971	  0.021191	 -0.086282	  0.073643	 -0.010374
 -0.026003	 -0.029582	  0.023104	 -0.031448	 -0.023891	 -0.012565	  0.093107	 -0.045899	 -0.042979	  0.008959	 -0.086326	  0.082056	  0.011619
 -0.039596	 -0.015140	  0.031904	 -0.024968	 -0.002092	 -0.047411	  0.066171	 -0.044194	 -0.054242	  0.011338	 -0.061265	  0.066116	 -0.006797
 -0.033625	 -0.013999	  0.025211	  0.005147	  0.006617	 -0.055592	  0.060152	  0.003561	 -0.051045	  0.007638	 -0.053524	  0.065084	 -0.024447
 -0.029641	 -0.042483	  0.005917	  0.018262	 -0.040030	 -0.034073	  0.058362	  0.002489	 -0.037609	  0.010448	 -0.026742	  0.062235	 -0.043386
 -0.030062	 -0.047710	 -0.005899	 -0.015218	 -0.063721	 -0.065173	  0.055712	  0.003081	 -0.057748	 -0.006253	 -0.000317	  0.072848	 -0.048090
 -0.030137	 -0.028526	 -0.027982	 -0.018894	 -0.088366	 -0.063762	  0.038125	 -0.011010	 -0.084775	 -0.028913	  0.030172	  0.045999	 -0.069392
 -0.037627	 -0.028449	 -0.036815	  0.005029	 -0.064597	 -0.042031	  0.054468	 -0.001914	 -0.053896	 -0.055344	  0.012252	  0.072543	 -0.046656
 -0.023746	  0.001965	 -0.016466	  0.014779	 -0.072430	 -0.019896	  0.072613	 -0.007999	 -0.022497	 -0.037100	  0.018294	  0.084351	 -0.008500
 -0.023377	  0.030706	 -0.000360	 -0.004626	 -0.067349	  0.001214	  0.079008	 -0.038488	 -0.020206	 -0.011734	  0.006178	  0.084902	  0.013333
 -0.030620	  0.026786	  0.002124	 -0.005532	 -0.065918	  0.006370	  0.057262	 -0.060520	 -0.030152	  0.014896	 -0.001186	  0.084562	  0.015764
 -0.013108	  0.006766	  0.005380	 -0.019297	 -0.084382	 -0.000653	  0.034563	 -0.033209	 -0.054745	  0.059731	 -0.010433	  0.040129	 -0.044202
 -0.009790	 -0.002804	 -0.020235	 -0.036194	 -0.091251	 -0.031069	  0.024144	 -0.013806	 -0.021902	  0.058324	 -0.025797	  0.005007	 -0.061866
 -0.025263	 -0.012757	 -0.014730	 -0.027954	 -0.055077	 -0.013800	  0.036862	 -0.005477	  0.002518	  0.049482	 -0.021216	 -0.003110	 -0.063653
 -0.030542	 -0.002559	 -0.023576	 -0.010212	 -0.070580	 -0.037142	  0.045384	 -0.012687	  0.001717	  0.065912	 -0.039326	 -0.009116	 -0.042323
 -0.029484	  0.015312	 -0.031367	 -0.006615	 -0.068980	 -0.045068	  0.060637	 -0.028219	  0.024659	  0.076822	 -0.067736	 -0.003001	 -0.027170
 -0.028731	 -0.011854	  0.004891	 -0.029013	 -0.047752	 -0.038783	  0.068217	 -0.048468	 -0.007042	  0.075860	 -0.109782	  0.015855	  0.003503
 -0.009130	 -0.013293	  0.065624	 -0.064953	 -0.076142	 -0.041711	  0.065141	 -0.046158	 -0.013642	  0.058951	 -0.102894	  0.009362	  0.000150
 -0.045375	  0.000772	  0.033276	 -0.043229	 -0.058194	 -0.039399	  0.061759	 -0.090306	 -0.006739	  0.036626	 -0.122605	  0.025308	 -0.003669
 -0.075553	 -0.027424	  0.023912	 -0.042055	 -0.075287	 -0.005867	  0.012006	 -0.111977	 -0.057652	  0.043643	 -0.141935	  0.022116	 -0.022683
 -0.077626	 -0.040713	  0.050421	 -0.039997	 -0.081038	 -0.005106	 -0.006402	 -0.099903	 -0.098154	  0.004367	 -0.149333	  0.032098	 -0.001468
 -0.054948	  0.004396	  0.048380	 -0.038359	 -0.078075	  0.017634	  0.002199	 -0.068327	 -0.109120	  0.003649	 -0.146345	  0.009824	  0.035390
 -0.032394	  0.033331	  0.020676	 -0.056212	 -0.081600	  0.002617	  0.013505	 -0.028450	 -0.102648	 -0.009150	 -0.162399	  0.023811	  0.042099
 -0.057122	  0.015840	  0.004767	 -0.048715	 -0.096789	 -0.000979	  0.010426	 -0.013900	 -0.116411	 -0.003623	 -0.198661	  0.051886	  0.052254
 -0.092621	 -0.005041	  0.018787	 -0.036924	 -0.100612	 -0.020792	 -0.006040	 -0.002426	 -0.108308	  0.033722	 -0.210326	  0.058481	  0.082393
 -0.095047	 -0.045546	  0.044107	 -0.068426	 -0.070977	 -0.035479	 -0.033097	 -0.013816	 -0.044692	  0.064932	 -0.172589	  0.065011	  0.058593
 -0.051606	 -0.056776	  0.041943	 -0.049943	 -0.065772	 -0.047611	 -0.029101	 -0.030773	  0.013370	  0.058631	 -0.140760	  0.046894	  0.028209
 -0.055526	 -0.049183	  0.075040	 -0.061538	 -0.083766	 -0.041464	 -0.044622	 -0.042940	  0.027522	  0.049315	 -0.118949	  0.048924	  0.007588
 -0.064979	 -0.080372	  0.079337	 -0.050998	 -0.072862	 -0.010504	 -0.037526	 -0.044623	  0.023054	  0.045186	 -0.102124	  0.070862	  0.003514
 -0.031750	 -0.056317	  0.050947	 -0.036932	 -0.079159	 -0.023262	 -0.031998	 -0.035540	  0.013375	  0.036711	 -0.084894	  0.059261	  0.000806
  0.065683	  0.005703	  0.006101	  0.047829	  0.021168	  0.022608	 -0.005695	 -0.015620	 -0.008054	 -0.040007	 -0.025144	  0.052263	  0.024076
  0.045781	  0.011464	 -0.010408	  0.062099	  0.016096	  0.011399	  0.026579	 -0.021451	 -0.046631	 -0.033534	 -0.067452	  0.044265	  0.033401
  0.053642	 -0.013204	  0.008025	  0.045655	  0.024759	  0.000800	  0.052914	 -0.003284	 -0.066156	 -0.021026	 -0.043972	  0.064422	 -0.002953
  0.018509	 -0.017157	  0.013628	  0.041317	 -0.013512	 -0.006876	  0.041361	 -0.013206	 -0.054636	 -0.021016	 -0.021056	  0.054142	 -0.025747
  0.011190	 -0.007317	  0.028542	  0.028458	  0.004836	  0.013150	  0.031472	  0.013488	 -0.045577	 -0.006276	  0.000672	 -0.004770	  0.002663
  0.011516	  0.002017	  0.035800	  0.015523	  0.034787	  0.014563	  0.028299	 -0.007060	 -0.015151	  0.008783	  0.032710	 -0.009602	 -0.030060
 -0.027815	  0.037499	  0.015202	  0.035924	  0.037867	  0.034739	  0.027360	  0.035128	  0.020267	  0.043498	  0.012950	 -0.021031	 -0.060457
 -0.026726	  0.032400	 -0.016771	  0.054475	  0.046885	  0.017018	  0.040530	  0.042619	  0.046911	  0.058460	  0.010371	 -0.034321	 -0.056784
 -0.009650	  0.030281	 -0.033572	  0.041162	  0.023528	  0.029022	  0.018482	  0.024364	  0.030975	  0.042737	  0.013357	 -0.038309	 -0.051881
 -0.007416	  0.034431	 -0.026666	  0.016599	  0.005220	  0.027331	 -0.000880	 -0.010442	 -0.010372	  0.042376	  0.015410	 -0.061838	 -0.036452
 -0.009451	  0.040153	 -0.037172	 -0.022660	  0.014701	  0.020359	  0.001819	  0.006356	 -0.024548	  0.023712	  0.014960	 -0.058285	 -0.000491
  0.019023	 -0.001230	 -0.008657	 -0.020402	 -0.014028	  0.019335	 -0.013811	  0.020815	  0.006861	 -0.011056	  0.013304	 -0.038357	  0.019640
 -0.020683	 -0.011361	  0.035591	 -0.048086	 -0.032617	  0.031430	 -0.044767	 -0.010021	  0.018862	  0.002099	 -0.007094	 -0.012454	  0.046362
 -0.002690	 -0.007478	  0.021797	 -0.039501	 -0.011907	  0.032040	 -0.021183	 -0.018400	  0.038641	  0.008692	  0.003106	  0.001597	  0.054465
 -0.005763	 -0.027603	  0.009897	 -0.039974	  0.000829	  0.002921	 -0.031785	 -0.033134	  0.040831	 -0.054089	  0.028542	 -0.000901	  0.022272
  0.006103	 -0.006254	 -0.000576	 -0.043483	 -0.027803	 -0.040435	 -0.026642	 -0.039877	  0.014628	 -0.049384	  0.006066	  0.015192	  0.013425
 -0.028301	 -0.017483	 -0.026721	 -0.051387	 -0.030400	 -0.049216	 -0.040783	 -0.026307	 -0.017341	 -0.031087	  0.011668	  0.014162	 -0.015175
 -0.037281	 -0.033556	 -0.014541	 -0.042454	 -0.060455	 -0.067669	 -0.044339	  0.006589	 -0.004364	 -0.010563	  0.009566	  0.010875	 -0.008232
 -0.021262	 -0.041494	  0.000484	 -0.034939	 -0.048177	 -0.066551	 -0.033319	  0.032352	  0.029414	  0.017873	  0.005573	  0.016884	  0.011115
 -0.034409	 -0.009812	  0.000016	 -0.046152	  0.008224	 -0.045969	 -0.005612	  0.017093	  0.045440	  0.029806	 -0.013539	  0.006065	  0.060812
 -0.025991	  0.020511	 -0.009711	 -0.041624	  0.028526	 -0.044035	  0.007740	  0.003892	  0.037804	  0.041978	 -0.046738	 -0.033704	  0.049937
 -0.023509	  0.008167	  0.015628	 -0.041849	  0.033589	 -0.060362	  0.011197	  0.030385	  0.017850	  0.037273	 -0.032097	 -0.017238	  0.015812
 -0.044706	  0.016439	  0.022966	 -0.047139	  0.013630	 -0.029555	  0.008286	  0.034704	  0.009134	  0.032513	  0.002663	 -0.020275	  0.027191
 -0.070550	 -0.005724	  0.038212	 -0.076601	  0.037109	 -0.011220	 -0.001652	  0.020789	  0.000467	  0.038868	  0.010521	  0.005222	  0.031653
 -0.042839	 -0.001868	  0.035610	 -0.082589	  0.028325	  0.001352	 -0.013417	  0.011058	  0.019020	  0.044878	  0.006476	  0.030376	  0.003131
 -0.014699	 -0.009048	  0.009424	 -0.050676	  0.048370	  0.013204	  0.002343	  0.036690	  0.004980	  0.021059	  0.025027	  0.053866	 -0.042379
  0.014700	 -0.020929	  0.013128	 -0.042150	  0.036454	 -0.029416	 -0.030301	  0.028470	 -0.021265	  0.031135	  0.003455	  0.016147	 -0.052760
  0.024782	  0.026469	 -0.024013	 -0.060286	  0.035603	 -0.011358	 -0.040433	  0.020692	 -0.013354	  0.041230	 -0.019036	  0.004917	 -0.063070
 -0.006999	  0.013605	 -0.036169	 -0.057621	  0.042618	 -0.008337	 -0.055591	 -0.000910	  0.012108	  0.045438	  0.038605	 -0.006446	 -0.037589
 -0.019955	  0.010943	 -0.035000	 -0.049177	  0.021744	 -0.025788	 -0.051678	 -0.029839	 -0.015738	  0.054143	  0.062732	 -0.023670	 -0.013747
 -0.043810	  0.007492	 -0.038907	 -0.052570	  0.020706	 -0.021850	 -0.059714	 -0.024547	 -0.041413	  0.052224	  0.100982	  0.014259	  0.016418
 -0.013699	 -0.012418	 -0.035398	 -0.010045	 -0.000063	 -0.047702	 -0.088326	 -0.011696	 -0.045839	  0.044690	  0.134659	 -0.001239	  0.031416
  0.001356	 -0.016110	 -0.048690	 -0.028656	  0.010374	 -0.075935	 -0.083037	  0.009022	 -0.001304	  0.000506	  0.100834	 -0.023001	  0.056588
  0.036053	 -0.032838	 -0.038897	 -0.037407	  0.023182	 -0.089064	 -0.078886	  0.000108	  0.027564	 -0.010839	  0.106942	 -0.030842	  0.061633
  0.061914	 -0.062907	 -0.007825	 -0.083318	 -0.011680	 -0.101560	 -0.073425	  0.003127	  0.006123	 -0.016989	  0.159182	 -0.042956	  0.066417
  0.018255	 -0.056440	  0.013108	 -0.045893	 -0.018021	 -0.095112	 -0.057467	  0.013320	 -0.027231	 -0.012176	  0.157365	 -0.012326	  0.067412
  0.018167	 -0.064479	 -0.013732	 -0.011106	 -0.027451	 -0.054340	 -0.041186	 -0.000645	 -0.049913	 -0.018661	  0.151716	 -0.003448	  0.034350
  0.017831	 -0.065431	 -0.028758	 -0.013280	 -0.041612	 -0.031565	 -0.007383	 -0.047311	 -0.051900	 -0.045107	  0.138570	  0.020288	  0.036745
  0.008741	 -0.075331	 -0.017798	 -0.067112	 -0.071350	 -0.024474	 -0.042447	 -0.038751	 -0.053741	 -0.016407	  0.097590	  0.027341	  0.070006
  0.023078	 -0.091697	 -0.049370	 -0.096837	 -0.098582	 -0.041905	 -0.026978	 -0.039037	 -0.063434	  0.021742	  0.085869	  0.020295	  0.081795
  0.023554	 -0.063241	 -0.059819	 -0.097528	 -0.105170	 -0.034399	 -0.025995	 -0.053741	 -0.031761	  0.029968	  0.086500	 -0.006872	  0.063341
  0.025728	 -0.052378	 -0.041984	 -0.097524	 -0.085872	  0.027941	 -0.015655	 -0.049532	 -0.041282	 -0.013359	  0.110272	 -0.044225	  0.029116
  0.032187	 -0.036297	 -0.054554	 -0.116325	 -0.054635	  0.021897	  0.008332	  0.009239	 -0.071348	 -0.012085	  0.114453	 -0.031343	 -0.000776
  0.048627	 -0.060501	 -0.053417	 -0.139615	 -0.045703	 -0.011463	  0.034201	  0.010907	 -0.083453	  0.012229	  0.094613	 -0.012894	 -0.006169
  0.022772	 -0.063879	 -0.066074	 -0.134833	 -0.042842	 -0.035075	  0.049299	 -0.013727	 -0.095864	  0.033514	  0.100030	  0.017971	  0.014402
  0.004234	 -0.038728	 -0.081013	 -0.122366	 -0.013874	 -0.027545	  0.047857	 -0.031168	 -0.113454	  0.031255	  0.081711	  0.047736	  0.024687
  0.008069	 -0.022664	 -0.080884	 -0.111563	 -0.005144	 -0.020046	  0.053469	 -0.032770	 -0.119261	 -0.005578	  0.106070	  0.037599	  0.031769
 -0.003339	 -0.001764	 -0.104468	 -0.143005	 -0.002299	 -0.028948	 -0.009337	 -0.061020	 -0.128354	 -0.015725	  0.135262	  0.046448	  0.064521
 -0.014610	  0.016936	 -0.099278	 -0.143474	 -0.015944	 -0.005858	  0.005484	 -0.072486	 -0.109483	 -0.038276	  0.115713	  0.091604	  0.087334
 -0.020522	 -0.005397	 -0.076210	 -0.147314	 -0.016102	 -0.001647	 -0.019425	 -0.044400	 -0.116505	 -0.027816	  0.087052	  0.088559	  0.097935
 -0.014025	  0.000663	 -0.055269	 -0.192592	 -0.009458	  0.010870	 -0.056963	 -0.013663	 -0.126331	 -0.029736	  0.092727	  0.096642	  0.090120
 -0.010178	 -0.021322	 -0.053189	 -0.193006	 -0.010402	 -0.025128	 -0.045640	  0.008582	 -0.107121	 -0.031186	  0.089400	  0.088288	  0.082243
  0.005939	 -0.028361	 -0.038410	 -0.172735	  0.026330	 -0.036052	 -0.013779	  0.008010	 -0.108856	 -0.043762	  0.107513	  0.081195	  0.075198
 -0.003982	 -0.020030	 -0.008913	 -0.143481	  0.051389	 -0.023729	 -0.000108	 -0.004704	 -0.100543	 -0.046038	  0.124100	  0.116366	  0.060787
  0.002663	 -0.004924	 -0.014845	 -0.127937	  0.061959	  0.002070	 -0.008020	 -0.032251	 -0.077270	 -0.055674	  0.090390	  0.117598	  0.073352
  0.046268	 -0.047204	 -0.007085	 -0.098318	  0.058727	  0.020122	  0.013423	 -0.036163	 -0.053977	 -0.061321	  0.098781	  0.112997	  0.115093
  0.057935	 -0.066925	 -0.015409	 -0.075721	  0.052159	  0.007997	  0.026171	 -0.039148	 -0.069446	 -0.072684	  0.123856	  0.070503	  0.120265
  0.036204	 -0.054340	 -0.020683	 -0.078153	  0.079450	  0.003982	  0.009256	 -0.025464	 -0.080793	 -0.100536	  0.160423	  0.065103	  0.099388
  0.032471	 -0.055390	 -0.032126	 -0.083284	  0.099031	  0.015950	 -0.006852	 -0.005539	 -0.095004	 -0.109781	  0.168492	  0.053137	  0.081790
  0.033489	 -0.023666	 -0.045618	 -0.077344	  0.045642	  0.010899	 -0.021908	 -0.030421	 -0.095532	 -0.097582	  0.183471	  0.068803	  0.068322
 -0.000512	 -0.010012	 -0.070218	 -0.093524	 -0.009977	 -0.008695	 -0.004013	 -0.038357	 -0.098430	 -0.098638	  0.161081	  0.087585	  0.035836
 -0.007767	  0.018077	 -0.081432	 -0.107206	 -0.035672	  0.017121	  0.031825	 -0.017703	 -0.119220	 -0.078750	  0.155812	  0.126256	  0.050285
 -0.016239	 -0.012153	 -0.079677	 -0.135494	 -0.054441	  0.005602	  0.034165	 -0.048934	 -0.092071	 -0.065587	  0.185164	  0.139273	  0.085248
 -0.014293	 -0.020978	 -0.105952	 -0.154164	 -0.056693	  0.005811	  0.001530	 -0.010909	 -0.083121	 -0.069478	  0.218859	  0.143601	  0.126464
 -0.007404	 -0.033892	 -0.115580	 -0.151111	 -0.046635	  0.029190	  0.014537	 -0.029171	 -0.093531	 -0.062058	  0.197949	  0.163409	  0.100700
 -0.018864	 -0.066961	 -0.085991	 -0.142953	 -0.020214	  0.042133	  0.021198	 -0.035575	 -0.075001	 -0.041458	  0.156254	  0.170316	  0.102150
 -0.006264	 -0.063119	 -0.051763	 -0.096902	 -0.033497	  0.048088	  0.046024	 -0.023859	 -0.033032	 -0.037977	  0.161485	  0.159945	  0.139520
  0.006448	 -0.025792	 -0.027599	 -0.084532	 -0.030613	  0.025529	  0.064226	 -0.025490	 -0.018014	 -0.029405	  0.149645	  0.124077	  0.174087
  0.003797	 -0.026189	 -0.006303	 -0.087499	 -0.027773	  0.037768	  0.058320	 -0.013863	 -0.053693	 -0.045563	  0.175843	  0.137946	  0.184453
  0.014936	 -0.016023	  0.008092	 -0.062196	 -0.028210	  0.046967	  0.040115	  0.003262	 -0.058197	 -0.043209	  0.151846	  0.150164	  0.157867
  0.032737	  0.041129	 -0.013900	 -0.070139	 -0.017477	  0.040401	  0.060085	  0.023473	 -0.043153	 -0.030716	  0.127262	  0.132312	  0.147141
  0.013153	  0.007526	 -0.043394	 -0.100206	 -0.056635	  0.010573	  0.056135	  0.013502	 -0.044933	 -0.016336	  0.112519	  0.123424	  0.100173
 -0.016229	 -0.038397	 -0.058186	 -0.090318	 -0.105539	 -0.010858	  0.049629	  0.004686	 -0.072878	 -0.004963	  0.134465	  0.150481	  0.117206
  0.016867	 -0.057496	 -0.050314	 -0.073879	 -0.121858	 -0.020916	  0.058645	  0.000311	 -0.070844	  0.017360	  0.143737	  0.126841	  0.124472
  0.032185	 -0.046903	 -0.081405	 -0.086522	 -0.090974	 -0.040518	  0.075668	  0.032178	 -0.037623	  0.040131	  0.123137	  0.100611	  0.117852
  0.020953	 -0.037215	 -0.074811	 -0.099553	 -0.045029	 -0.048859	  0.071922	  0.053273	 -0.022620	  0.008012	  0.137527	  0.096058	  0.110945
  0.021007	 -0.005572	 -0.065478	 -0.063836	 -0.048060	 -0.053377	  0.062058	  0.037335	 -0.005751	 -0.009999	  0.147220	  0.101038	  0.121231
  0.020073	  0.015899	 -0.070213	 -0.041266	 -0.059083	 -0.009482	  0.053330	 -0.019668	  0.035023	 -0.018266	  0.112695	  0.064965	  0.130198
  0.048397	  0.013695	 -0.051909	 -0.043421	 -0.073983	  0.008848	  0.047996	 -0.035584	  0.035642	 -0.041022	  0.111646	  0.054436	  0.143502
  0.056101	  0.005672	 -0.049285	 -0.041764	 -0.048912	  0.014966	  0.093447	 -0.032225	  0.029751	 -0.085239	  0.115699	  0.046028	  0.133140
  0.035705	  0.007474	 -0.032232	 -0.035391	 -0.037178	  0.039102	  0.092071	 -0.010105	  0.000424	 -0.090540	  0.106882	  0.049365	  0.164937
  0.004396	  0.027214	 -0.017669	 -0.052843	 -0.066460	  0.028282	  0.083372	 -0.016983	 -0.019408	 -0.077260	  0.116700	  0.057691	  0.185214
  0.006039	  0.033291	 -0.005952	 -0.049362	 -0.055339	  0.019660	  0.089501	 -0.012193	  0.007021	 -0.088588	  0.110501	  0.028648	  0.141284
  0.003019	  0.042154	 -0.043026	 -0.048214	 -0.039271	  0.010149	  0.070675	 -0.028652	 -0.025892	 -0.086666	  0.100065	  0.059725	  0.148682
 -0.015270	  0.031264	 -0.049483	 -0.014181	 -0.052032	  0.041675	  0.081352	 -0.001260	 -0.017770	 -0.067339	  0.091455	  0.071022	  0.136517
  0.004775	  0.001472	 -0.041864	 -0.009590	 -0.026818	  0.041650	  0.073122	  0.006588	 -0.021041	 -0.042065	  0.092845	  0.061279	  0.117625
  0.034833	 -0.010812	 -0.036999	  0.009651	 -0.015481	  0.024165	  0.065463	 -0.006115	  0.003875	 -0.004883	  0.067772	  0.057403	  0.141873
  0.024398	 -0.079282	  0.002665	  0.013114	 -0.003602	  0.008112	  0.056197	 -0.010336	 -0.016389	 -0.015560	  0.071690	  0.044876	  0.146151
  0.034264	 -0.096101	  0.006125	 -0.007600	 -0.003202	 -0.012690	  0.050824	 -0.026865	 -0.028554	 -0.068197	  0.081910	  0.066041	  0.167804
  0.057517	 -0.077500	  0.004697	 -0.002283	  0.007075	 -0.031907	  0.070409	 -0.058084	 -0.016289	 -0.079125	  0.056323	  0.094706	  0.173094
  0.032212	 -0.094587	 -0.010368	 -0.000174	  0.055448	 -0.038009	  0.070561	 -0.076910	 -0.005245	 -0.088633	  0.099811	  0.032160	  0.138119
  0.022605	 -0.121328	 -0.044256	  0.017648	  0.074419	 -0.033385	  0.056186	 -0.087737	 -0.035462	 -0.106975	  0.111483	  0.008306	  0.148323
  0.048438	 -0.086744	 -0.037065	  0.003706	  0.065455	 -0.019774	  0.000115	 -0.081974	 -0.023445	 -0.102503	  0.081944	 -0.000423	  0.151974
  0.070119	 -0.034060	 -0.015292	 -0.020030	  0.057385	 -0.019026	  0.011426	 -0.085729	  0.030902	 -0.076941	  0.091241	  0.022461	  0.104436
  0.087019	 -0.018523	 -0.038241	 -0.015113	  0.055591	 -0.001219	  0.015401	 -0.104453	  0.020868	 -0.060083	  0.093033	  0.088211	  0.087941
  0.067425	 -0.012791	 -0.030669	  0.011748	  0.041967	 -0.004293	 -0.010933	 -0.089212	  0.006860	 -0.031339	  0.093086	  0.073493	  0.094675
  0.060343	 -0.042727	 -0.018783	  0.031560	  0.027580	  0.034910	 -0.035991	 -0.065196	  0.024498	  0.001034	  0.120506	  0.073643	  0.104390
  0.072410	 -0.078840	 -0.011403	  0.031634	  0.017327	  0.024110	 -0.038148	 -0.049508	  0.045280	 -0.011261	  0.075008	  0.034963	  0.093898
  0.092568	 -0.068471	 -0.005960	  0.023233	  0.008894	  0.042934	 -0.047700	 -0.001335	  0.062134	 -0.020009	  0.053957	  0.011461	  0.064202
  0.078251	 -0.082078	  0.001258	  0.022090	 -0.015190	  0.032175	 -0.023209	  0.011639	  0.046989	 -0.034102	  0.063710	 -0.007758	  0.068628
  0.075750	 -0.074050	 -0.026142	 -0.001582	  0.008542	 -0.001010	 -0.001059	  0.012317	  0.025493	 -0.000951	  0.050179	 -0.008968	  0.073347
  0.078247	 -0.014129	 -0.010625	  0.018955	  0.005448	 -0.034607	  0.012983	  0.023459	  0.011292	  0.020907	  0.045153	  0.022108	  0.073446
  0.053609	 -0.039500	  0.037738	  0.004200	  0.001820	 -0.069168	  0.042085	  0.011645	  0.037281	  0.006392	  0.035949	  0.021100	  0.064055
  0.067117	 -0.065272	  0.052547	 -0.012810	  0.011435	 -0.079798	  0.052881	 -0.047699	  0.048262	 -0.001953	  0.027026	  0.012078	  0.043616
  0.078956	 -0.040588	  0.033783	 -0.010991	 -0.040566	 -0.044723	  0.002725	 -0.044324	  0.046345	 -0.051329	  0.037509	 -0.017650	  0.003862
  0.084965	 -0.034988	  0.028753	  0.020105	 -0.055201	  0.024660	 -0.026301	 -0.058965	  0.068696	 -0.043683	  0.047498	 -0.029367	  0.056458
  0.094499	 -0.014352	  0.013244	  0.023160	 -0.012064	  0.020928	 -0.018807	 -0.082441	  0.093103	 -0.053568	  0.086911	 -0.046623	  0.070411
  0.099113	 -0.003324	  0.015970	  0.036250	 -0.002910	  0.005679	 -0.007641	 -0.081585	  0.052668	 -0.049584	  0.103502	 -0.060011	  0.068178
  0.069386	 -0.037464	  0.013594	  0.053708	 -0.014422	 -0.004014	 -0.004148	 -0.059941	  0.056570	 -0.060112	  0.091658	 -0.060506	  0.055595
  0.044379	 -0.053264	  0.003529	  0.070817	  0.004898	 -0.028003	 -0.042849	 -0.056307	  0.054528	 -0.044501	  0.065830	 -0.047785	  0.025433
  0.042532	 -0.064015	  0.038675	  0.070076	  0.021717	 -0.004717	 -0.040483	 -0.019276	  0.039618	 -0.005832	  0.023918	  0.015537	  0.031518
  0.074332	 -0.061927	  0.019350	  0.082940	 -0.004660	 -0.006652	 -0.007721	 -0.003390	  0.031321	  0.031931	  0.049565	  0.025705	  0.014434
  0.088003	 -0.062489	  0.023581	  0.117928	 -0.014272	 -0.003352	  0.001735	 -0.006971	  0.053785	  0.089572	  0.045664	  0.016088	  0.048326
  0.099653	 -0.024120	  0.049090	  0.076497	  0.002864	 -0.021634	 -0.015884	 -0.004220	  0.024524	  0.072900	  0.044500	  0.001381	  0.049761
  0.110633	 -0.005026	  0.065391	  0.044763	  0.027954	 -0.028878	 -0.025856	  0.036128	 -0.006148	  0.012141	  0.064657	  0.016168	  0.051679
  0.104935	  0.013219	  0.051499	  0.035878	  0.006926	 -0.035837	 -0.011680	  0.031013	  0.019163	 -0.002600	 -0.000208	 -0.004565	  0.061002
  0.057107	  0.041129	  0.053693	  0.040728	  0.025607	 -0.020455	 -0.018782	  0.009101	  0.027883	  0.036809	 -0.055841	 -0.053119	  0.058339
  0.073307	  0.042228	  0.035705	  0.020065	  0.026944	  0.015427	 -0.018846	  0.025312	  0.056620	  0.070018	 -0.050318	 -0.078297	  0.064795
  0.099308	  0.027782	  0.019885	 -0.020357	  0.036433	 -0.001624	 -0.053360	  0.044745	  0.036818	  0.072364	 -0.045221	 -0.060191	  0.049737
  0.124521	  0.003271	 -0.031859	  0.002950	  0.032937	  0.008592	 -0.043963	  0.052398	  0.006349	  0.045950	 -0.029602	 -0.024909	  0.064506
  0.150189	  0.008156	 -0.049498	  0.044217	 -0.011892	 -0.012575	 -0.059885	  0.029620	  0.029243	  0.086048	 -0.045653	 -0.007418	  0.053823
  0.141141	  0.004624	 -0.032362	  0.090354	 -0.043260	 -0.001602	 -0.076749	  0.018735	  0.033370	  0.070881	 -0.013995	 -0.014205	  0.031105
  0.155836	 -0.003541	 -0.019404	  0.072952	 -0.041360	 -0.014672	 -0.068223	  0.033844	 -0.005512	  0.054437	  0.003733	 -0.020970	  0.020475
  0.157892	 -0.016603	  0.008436	  0.084019	 -0.042949	 -0.022545	 -0.053046	  0.033783	 -0.038158	  0.096361	  0.017766	 -0.039981	  0.034236
  0.145788	  0.009552	  0.004392	  0.083045	 -0.073414	  0.001399	 -0.032275	  0.019009	 -0.054625	  0.094869	  0.028249	 -0.035486	  0.041427
  0.116808	  0.033539	  0.010852	  0.088991	 -0.073520	 -0.001257	 -0.024744	  0.005613	 -0.029630	  0.076276	  0.015608	 -0.003747	  0.037789
  0.054592	  0.005040	 -0.021577	  0.142102	 -0.082481	 -0.018465	 -0.030409	 -0.009771	 -0.037635	  0.066087	 -0.017092	 -0.031887	  0.027731
  0.057146	 -0.001001	 -0.024195	  0.147149	 -0.032512	 -0.000456	 -0.028256	 -0.036583	 -0.027675	  0.027972	 -0.025112	 -0.032160	  0.066950
  0.077003	 -0.033486	 -0.020832	  0.113312	 -0.004161	  0.000424	 -0.028731	 -0.024986	 -0.009874	  0.032240	 -0.006592	 -0.032558	  0.061116
  0.060913	 -0.029227	 -0.021932	  0.097429	 -0.048603	 -0.028553	 -0.029107	  0.006544	 -0.021607	  0.053178	 -0.023072	 -0.036050	  0.076104
  0.074111	 -0.008022	 -0.031413	  0.083201	 -0.056332	 -0.018363	 -0.053093	  0.027481	 -0.002124	  0.071120	 -0.057529	  0.015716	  0.105251
  0.094453	  0.029520	 -0.049200	  0.090738	 -0.048873	 -0.002230	 -0.054617	  0.021779	  0.043587	  0.126387	 -0.053362	  0.051390	  0.084971
  0.080209	  0.015159	 -0.067097	  0.068324	 -0.045902	  0.030666	 -0.068709	  0.006503	  0.016076	  0.129259	 -0.013245	  0.038854	  0.054246
  0.116068	 -0.029155	 -0.106979	  0.074230	 -0.048196	  0.009116	 -0.071094	 -0.021911	  0.006140	  0.089699	 -0.025188	  0.003091	  0.013356
  0.122070	 -0.027701	 -0.083574	  0.085034	 -0.057582	 -0.014388	 -0.074515	  0.004843	  0.035882	  0.097547	 -0.015273	 -0.009336	  0.026120
  0.114684	 -0.031784	 -0.030788	  0.059342	 -0.027971	 -0.008429	 -0.043774	  0.031158	 -0.005906	  0.103849	  0.011696	 -0.035157	  0.019622
  0.128767	 -0.014310	 -0.007607	  0.064062	 -0.031743	  0.004028	 -0.024394	  0.051204	 -0.034718	  0.106839	  0.023051	 -0.063415	  0.051664
  0.107483	 -0.025724	 -0.009040	  0.080351	 -0.074402	  0.004500	 -0.045069	  0.023953	 -0.036439	  0.100744	  0.000012	 -0.053247	  0.077126
  0.055605	 -0.027032	 -0.032911	  0.096811	 -0.094467	 -0.005869	 -0.033778	  0.011010	 -0.071669	  0.114498	 -0.040039	 -0.038005	  0.100648
  0.092951	 -0.036313	 -0.010456	  0.085875	 -0.086650	 -0.014066	 -0.039873	  0.013748	 -0.074666	  0.105218	 -0.058061	 -0.024381	  0.078073
  0.112347	  0.007835	  0.018087	  0.088057	 -0.051382	 -0.022442	 -0.039521	  0.022508	 -0.082562	  0.062553	 -0.027910	 -0.014493	  0.060662
  0.108520	  0.056741	 -0.001497	  0.105592	 -0.032821	 -0.008336	 -0.036452	  0.055921	 -0.086207	  0.049769	  0.013543	  0.023587	  0.005518
  0.085817	  0.065689	  0.002323	  0.144228	 -0.029058	  0.009582	 -0.018841	  0.063428	 -0.053934	  0.037357	  0.006432	  0.033316	 -0.042640
  0.058080	  0.036712	  0.006190	  0.145891	 -0.037491	  0.012635	  0.000659	  0.071219	 -0.066962	  0.034098	 -0.028920	  0.035207	 -0.016154
  0.067789	  0.022174	 -0.028960	  0.100940	 -0.021376	  0.007343	 -0.019638	  0.082288	 -0.033733	  0.021216	  0.004317	  0.011654	  0.005907
  0.114231	  0.048755	 -0.037772	  0.114209	 -0.040399	  0.006208	 -0.013733	  0.081330	 -0.031910	  0.031966	  0.026618	 -0.003040	  0.032822
  0.084055	  0.029925	 -0.041704	  0.111749	 -0.042657	 -0.012154	 -0.036634	  0.064146	 -0.001028	  0.019424	  0.037308	 -0.008502	  0.048530
  0.073041	  0.024142	 -0.064539	  0.118391	 -0.017566	 -0.014399	 -0.014114	  0.023474	  0.017942	  0.006133	  0.060564	 -0.011496	  0.034559
  0.096451	  0.026463	 -0.048780	  0.157290	 -0.000715	  0.002365	 -0.015240	  0.021751	  0.003354	 -0.020669	  0.069536	  0.002414	  0.016499
  0.111163	 -0.010075	  0.008110	  0.118064	 -0.033733	 -0.008258	 -0.043064	  0.031545	  0.012564	 -0.009492	  0.038495	  0.010395	  0.015157
  0.114470	 -0.016576	  0.041040	  0.135043	 -0.039827	 -0.001898	 -0.016198	  0.054127	  0.001373	  0.016203	  0.032466	  0.038572	  0.021679
  0.090055	  0.013646	  0.028825	  0.113670	 -0.064642	 -0.017311	 -0.011328	  0.057918	 -0.004043	  0.036238	 -0.016372	  0.054397	  0.008774
  0.100764	  0.026372	  0.010122	  0.085133	 -0.074690	 -0.050236	  0.000860	  0.046926	 -0.016041	  0.065897	 -0.036244	  0.048711	  0.014995
  0.118753	  0.040514	  0.000136	  0.071250	 -0.050279	 -0.025824	 -0.010389	  0.042399	 -0.026313	  0.082131	 -0.053930	  0.003345	 -0.011074
  0.120398	  0.020002	 -0.014941	  0.066989	 -0.038787	 -0.016295	 -0.010295	  0.020238	 -0.022123	  0.081784	 -0.078328	 -0.000068	 -0.003635
  0.098819	  0.023630	 -0.029454	  0.028269	 -0.036472	 -0.007340	 -0.023135	 -0.000048	 -0.066908	  0.052790	 -0.071079	  0.023840	  0.007299
  0.114141	  0.034918	 -0.026173	  0.003191	 -0.044136	 -0.012261	 -0.007307	 -0.010662	 -0.068416	  0.067369	 -0.043371	  0.054809	  0.026699
  0.130439	  0.018903	 -0.043023	  0.028827	 -0.024545	 -0.025252	  0.003005	  0.043949	 -0.053018	  0.075142	  0.006379	  0.076448	  0.050926
  0.132703	 -0.004434	 -0.060034	  0.054355	 -0.043995	 -0.014892	  0.003497	  0.062728	  0.017136	  0.069779	  0.009716	  0.091075	  0.029714
  0.098946	 -0.007065	 -0.048092	  0.044468	 -0.056514	 -0.016193	 -0.013542	  0.089359	  0.024545	  0.063370	  0.010764	  0.060145	  0.034148
  0.084615	  0.004519	 -0.047197	  0.048021	 -0.038120	 -0.038062	  0.015862	  0.075383	 -0.019424	  0.040884	 -0.016672	  0.049283	  0.057697
  0.104111	 -0.008956	 -0.033804	  0.030101	 -0.039558	 -0.062341	  0.011062	  0.057311	 -0.074200	  0.069598	 -0.045826	  0.040881	  0.092742
  0.085267	 -0.024956	 -0.043848	  0.043949	 -0.025916	 -0.064939	 -0.017451	  0.056796	 -0.072437	  0.046723	 -0.043474	  0.040669	  0.087847
  0.102952	 -0.019273	 -0.040289	  0.050763	 -0.041915	 -0.038543	  0.001070	  0.068424	 -0.057653	  0.021734	 -0.058312	  0.048097	  0.051446
  0.100305	 -0.005571	 -0.060360	  0.086051	 -0.092199	 -0.014047	 -0.008510	  0.046912	 -0.039366	  0.038823	 -0.052789	  0.028631	  0.057025
  0.095869	  0.041561	 -0.067024	  0.053456	 -0.094260	 -0.012329	 -0.014810	  0.046976	 -0.034056	  0.044181	 -0.076398	  0.012440	  0.072836
  0.114603	  0.064664	 -0.027008	 -0.005713	 -0.079218	 -0.030128	 -0.005507	  0.005703	 -0.036988	  0.032400	 -0.081047	  0.016086	  0.087766
  0.107775	  0.074477	 -0.033270	 -0.001240	 -0.046744	 -0.063484	 -0.020930	 -0.009442	 -0.041244	  0.038445	 -0.055976	  0.024509	  0.120638
  0.125800	  0.090888	 -0.041326	  0.001901	 -0.047411	 -0.055894	 -0.025103	  0.039590	 -0.039273	 -0.000409	 -0.073958	  0.001932	  0.111036
  0.065409	  0.088403	 -0.029538	  0.012885	 -0.084831	 -0.071324	  0.006582	  0.043483	 -0.020891	 -0.002317	 -0.063851	  0.007219	  0.066282
  0.063737	  0.104967	 -0.028841	  0.029485	 -0.104353	 -0.062465	  0.004982	  0.017265	 -0.002670	  0.010912	 -0.046298	  0.025250	  0.047536
  0.084925	  0.093938	 -0.015490	  0.017870	 -0.103706	 -0.044839	 -0.022993	  0.022741	 -0.007768	  0.001681	 -0.014876	  0.042861	  0.032617
  0.081465	  0.069729	 -0.019395	 -0.021531	 -0.083053	 -0.033356	 -0.034831	  0.021073	 -0.015058	  0.010088	 -0.031774	  0.067699	  0.049178
  0.067975	  0.056929	 -0.017538	 -0.047698	 -0.059254	 -0.048858	 -0.033094	  0.016568	 -0.013684	 -0.004845	 -0.018903	  0.026141	  0.017245
  0.062081	  0.064945	  0.005743	 -0.028194	 -0.071649	 -0.048901	 -0.036657	  0.028902	 -0.057488	  0.037022	  0.004163	  0.008489	  0.026175
  0.053488	  0.070190	  0.012807	  0.023049	 -0.051520	 -0.010166	 -0.009602	  0.040663	 -0.076934	  0.050847	  0.033300	  0.011531	  0.073263
  0.009792	  0.028063	  0.027666	  0.060839	 -0.056101	  0.017204	  0.010432	  0.058645	 -0.050514	  0.025505	  0.022774	  0.032519	  0.095932
  0.018484	  0.005569	  0.051997	  0.058163	 -0.012536	 -0.015565	  0.018456	  0.035310	 -0.046564	  0.020303	  0.005791	  0.006940	  0.135926
  0.041294	 -0.006005	  0.075342	  0.030975	  0.008014	 -0.032299	  0.016115	  0.017078	 -0.045749	 -0.011890	  0.002368	  0.007111	  0.157752
  0.048987	 -0.041330	  0.043006	  0.009171	 -0.020997	 -0.040055	  0.027725	  0.030044	 -0.014172	 -0.007937	  0.005430	  0.007345	  0.146457
  0.069670	 -0.009491	  0.038942	  0.053108	  0.012535	 -0.038006	  0.007809	  0.064234	 -0.016637	 -0.021602	 -0.024247	 -0.016358	  0.127652
  0.063265	 -0.014058	  0.035916	  0.037791	  0.003710	 -0.038435	 -0.016228	  0.077758	  0.011491	 -0.070659	 -0.035659	  0.007538	  0.118116
  0.045433	 -0.014444	 -0.017103	  0.022832	 -0.021605	 -0.030574	 -0.071140	  0.080889	 -0.009169	 -0.082602	 -0.070643	  0.024810	  0.112341
  0.036258	  0.035123	 -0.019793	  0.005570	 -0.036301	 -0.036661	 -0.048544	  0.084299	 -0.038017	 -0.105602	 -0.038970	  0.055765	  0.086616
  0.011667	  0.023728	 -0.009639	  0.021750	 -0.043565	 -0.050180	 -0.007004	  0.078162	 -0.017893	 -0.073538	 -0.026292	  0.076094	  0.050301
  0.050521	  0.023162	 -0.026280	  0.017246	 -0.039684	 -0.015653	 -0.000193	  0.056945	 -0.049096	 -0.067295	 -0.018364	  0.068636	  0.060155
  0.011638	  0.032514	 -0.011851	 -0.000521	 -0.054629	 -0.045601	  0.005837	  0.023161	 -0.044739	 -0.093358	 -0.003938	  0.028373	  0.055713
 -0.020605	  0.049497	  0.023539	 -0.006488	 -0.085056	 -0.066730	  0.005173	  0.023816	 -0.029783	 -0.079856	 -0.018436	  0.033198	  0.037749
 -0.008938	  0.033897	 -0.000767	 -0.027136	 -0.093197	 -0.050461	 -0.008982	  0.069841	 -0.053399	 -0.095095	  0.007430	  0.028114	  0.077755
  0.041395	  0.006271	 -0.005948	 -0.003865	 -0.058701	 -0.031929	 -0.034783	  0.048413	 -0.052628	 -0.078692	  0.000919	 -0.014909	  0.064465
  0.060372	  0.027497	  0.006507	  0.020506	 -0.052367	 -0.021335	 -0.040625	  0.056469	 -0.058037	 -0.057173	 -0.016064	 -0.010804	  0.066578
  0.056000	  0.068741	  0.003796	  0.024527	 -0.050876	 -0.006848	 -0.036927	  0.079269	 -0.082038	 -0.052268	 -0.041470	 -0.010970	  0.051624
  0.062512	  0.079676	  0.026468	  0.030639	 -0.051967	  0.010917	 -0.032637	  0.093028	 -0.089379	 -0.012911	 -0.061329	 -0.007459	  0.058309
  0.043240	  0.087435	  0.024908	  0.037288	 -0.026044	  0.036044	 -0.074923	  0.065649	 -0.086176	 -0.017317	 -0.046851	  0.025366	  0.080162
  0.028167	  0.108256	 -0.017772	  0.025445	 -0.054047	  0.010932	 -0.069691	  0.057365	 -0.069946	 -0.078794	 -0.058287	  0.038005	  0.069718
  0.060149	  0.064824	 -0.025054	  0.042039	 -0.071533	 -0.006173	 -0.052810	  0.060414	 -0.051191	 -0.088399	 -0.055869	  0.004707	  0.052055
  0.049054	  0.017044	 -0.027373	  0.075234	 -0.037688	 -0.034969	 -0.020046	  0.052492	 -0.039120	 -0.053047	 -0.006848	  0.003345	  0.069602
  0.006284	 -0.024469	  0.013508	  0.073288	 -0.006220	 -0.037493	 -0.011054	  0.045532	 -0.032193	 -0.076253	 -0.012570	  0.027468	  0.045740
 -0.048463	 -0.029868	  0.041036	  0.088227	 -0.025124	 -0.047295	 -0.023440	  0.007782	 -0.043214	 -0.071498	  0.007000	  0.008215	  0.037175
 -0.034865	 -0.039083	  0.014546	  0.095470	 -0.022207	 -0.068105	 -0.042453	  0.007358	 -0.021198	 -0.007261	  0.033991	 -0.026023	  0.069292
  0.024307	 -0.045371	  0.016308	  0.081049	 -0.014538	 -0.080400	 -0.054116	  0.031081	 -0.029255	 -0.008887	  0.043381	 -0.050439	  0.054622
  0.039722	 -0.018447	 -0.011896	  0.051917	 -0.050490	 -0.033049	 -0.043764	  0.042407	 -0.057186	 -0.012196	  0.036560	 -0.067275	  0.061844
  0.031810	  0.008564	  0.025598	  0.043632	 -0.057831	 -0.034779	 -0.044404	  0.014206	 -0.034729	 -0.034783	  0.033707	 -0.017658	  0.082317
  0.006095	  0.037301	  0.057412	  0.019423	 -0.040430	 -0.004430	 -0.023294	  0.003514	 -0.009156	 -0.037898	  0.043254	  0.027866	  0.109304
  0.029773	  0.047686	  0.049234	  0.011591	 -0.008203	 -0.004937	  0.009444	 -0.004941	 -0.038466	 -0.033290	  0.038044	  0.074661	  0.115237
  0.033987	  0.047079	  0.036947	  0.026292	  0.015747	  0.000717	 -0.013659	 -0.000791	 -0.062028	 -0.042268	  0.069325	  0.050857	  0.087465
 -0.022136	  0.033529	  0.036856	  0.045071	  0.003619	  0.038929	 -0.008178	 -0.009875	 -0.051619	 -0.076169	  0.082493	  0.046246	  0.094033
 -0.056413	  0.045192	  0.043702	  0.033867	 -0.003111	  0.035907	  0.004692	 -0.024246	 -0.056945	 -0.062208	  0.098231	  0.020811	  0.101169
 -0.033423	  0.072217	  0.028585	  0.006740	 -0.012254	  0.047512	 -0.011157	 -0.032419	 -0.053601	 -0.047678	  0.103477	  0.011048	  0.117182
 -0.017652	  0.074868	  0.007469	  0.032099	  0.004790	  0.065313	 -0.037523	 -0.033130	 -0.044155	 -0.054496	  0.108489	  0.013892	  0.122382
  0.010498	  0.058870	 -0.010694	  0.029472	 -0.008083	  0.065332	 -0.038235	 -0.053385	 -0.046773	 -0.014210	  0.054139	  0.001754	  0.109911
  0.014894	  0.022838	 -0.006854	  0.040384	 -0.019012	  0.043652	 -0.003016	 -0.054750	 -0.052374	  0.000422	  0.041882	  0.003202	  0.103350
