# Supplementary material for: A fluorescent photoimmunoconjugate for imaging of cholesteatoma
Source: Sci Rep. 2022 Nov 19;12:19905. doi: 10.1038/s41598-022-22072-9 (PMC9675863; doi:10.1038/s41598-022-22072-9)
Supplement: Supplementary file 2 — Supplementary Information 2. [file 41598_2022_22072_MOESM2_ESM.zip › Data/ABR-41-1]

:RUN-1	LEVEL SWEEP	TEMP:NaN	6/4/2018	2:11 PM	NaNHR:
:SW EAR: R	SW FREQ: 5.66	# AVERAGES: 512	REP RATE (/sec): 40	DRIVER: RS Tweeter	SAMPLE (�sec): 40	
:NOTES-
:CHAMBER-CH4B-PXI
:CFTS Version: V2.7.2 (R850)
:LEVELS:20;25;30;35;40;45;50;55;60;65;70;75;80;
:DATA
  0.032396	  0.003299	  0.039708	  0.048297	  0.033648	 -0.011739	  0.032289	  0.110438	  0.087154	 -0.002960	  0.020576	 -0.023714	 -0.018322
  0.009828	 -0.015896	  0.065390	  0.068743	  0.016514	 -0.015519	  0.012316	  0.087860	  0.031587	 -0.068608	  0.050765	 -0.051289	 -0.034045
  0.020833	 -0.042851	  0.045860	  0.048306	 -0.003238	 -0.032933	 -0.006935	  0.040121	  0.035329	 -0.064115	  0.025986	 -0.025342	 -0.043975
  0.008003	 -0.023050	  0.030411	  0.029708	  0.015390	  0.000564	  0.019920	  0.037850	  0.042393	 -0.023829	 -0.026095	 -0.007058	 -0.032944
  0.011989	  0.007557	  0.006881	  0.016821	  0.038080	 -0.013809	  0.040446	  0.004835	  0.000603	  0.009736	 -0.046234	  0.014313	  0.006126
  0.025613	  0.022192	  0.012532	 -0.013344	  0.013859	 -0.042824	  0.023164	 -0.006807	 -0.031105	  0.034788	 -0.029194	  0.021866	  0.016330
  0.019843	 -0.028467	  0.022807	 -0.017745	  0.002205	 -0.019692	  0.008726	 -0.022148	 -0.022337	  0.009507	 -0.026401	  0.001716	  0.031571
 -0.031715	 -0.027005	  0.030771	 -0.000432	 -0.000791	 -0.009045	 -0.004967	 -0.030481	 -0.034135	  0.003655	 -0.042800	 -0.027046	  0.027911
 -0.032757	 -0.014395	  0.000049	 -0.001981	  0.015323	 -0.035040	  0.016364	 -0.022424	 -0.019624	  0.024150	 -0.047451	 -0.029477	  0.025537
 -0.019096	 -0.013836	 -0.008106	  0.004141	  0.013081	 -0.057793	  0.039859	 -0.032637	  0.012429	  0.053960	 -0.019197	 -0.001249	  0.035912
 -0.002689	  0.010052	 -0.031474	  0.012498	 -0.023216	 -0.071811	  0.035003	 -0.044018	  0.022769	  0.056814	  0.003546	  0.049503	  0.035977
 -0.036526	  0.036956	 -0.035320	  0.025507	 -0.026300	 -0.040482	  0.000742	 -0.031479	  0.006260	  0.011548	  0.006322	  0.036259	  0.015744
 -0.032877	  0.006647	 -0.037559	  0.029178	 -0.001813	 -0.006305	 -0.026469	 -0.056839	 -0.020454	 -0.041943	  0.006535	 -0.014627	  0.005202
 -0.006908	 -0.023066	 -0.038647	  0.022460	 -0.019419	  0.026935	 -0.027046	 -0.019858	 -0.024187	 -0.001528	  0.006225	 -0.042432	  0.006526
  0.002396	 -0.014553	 -0.062069	  0.002080	 -0.004587	  0.064573	 -0.059142	 -0.011689	 -0.021550	  0.043059	  0.023312	 -0.027063	  0.025436
  0.029447	  0.023460	 -0.039914	 -0.015481	  0.003431	  0.068261	 -0.041303	 -0.010661	 -0.025377	  0.028342	  0.043493	  0.006108	  0.010534
  0.011150	  0.053678	 -0.001318	 -0.018224	  0.003645	  0.059907	 -0.012689	  0.005199	 -0.015624	 -0.060788	  0.040358	  0.015733	 -0.023552
 -0.022698	  0.018806	 -0.001755	 -0.048690	 -0.000723	  0.041766	 -0.013797	  0.004715	 -0.013011	 -0.047107	  0.016983	  0.039296	 -0.044751
 -0.000104	 -0.001890	  0.002389	 -0.082830	 -0.035622	  0.038233	 -0.016383	  0.006880	 -0.003347	  0.013808	  0.012211	  0.040369	 -0.040530
  0.013875	  0.022364	 -0.000636	 -0.109011	 -0.039469	  0.056754	 -0.020096	 -0.008857	 -0.007774	  0.021510	 -0.018939	  0.024133	 -0.004687
  0.013425	  0.009044	 -0.019883	 -0.088891	 -0.025030	  0.072809	 -0.027901	  0.006380	 -0.012945	  0.042825	 -0.000492	  0.046039	  0.008676
 -0.017541	  0.005740	  0.004648	 -0.058423	 -0.034158	  0.034839	 -0.035182	  0.009538	 -0.009691	  0.019247	 -0.007486	  0.063751	  0.032096
 -0.042915	 -0.019535	  0.024180	 -0.056889	 -0.042735	  0.034580	 -0.025363	 -0.004265	 -0.011338	  0.030983	  0.001799	  0.063535	  0.048744
 -0.002844	 -0.050190	  0.008124	 -0.015764	 -0.009471	  0.007989	 -0.037803	  0.004529	 -0.034181	  0.072052	 -0.002682	  0.100058	  0.056347
 -0.012670	 -0.047644	 -0.018771	 -0.006574	  0.020279	  0.009403	 -0.004486	  0.003835	 -0.059559	  0.070945	  0.004391	  0.118505	  0.044536
 -0.011768	 -0.028415	  0.000769	 -0.008998	  0.012487	  0.052351	  0.001918	 -0.021435	 -0.041233	  0.047984	  0.020802	  0.113324	  0.061527
 -0.003861	 -0.037269	 -0.022691	 -0.015576	 -0.007173	  0.071919	  0.006715	 -0.008574	 -0.034081	  0.015873	  0.037972	  0.112618	  0.085682
 -0.010618	 -0.045553	 -0.062018	 -0.056360	 -0.012549	  0.047221	 -0.029989	  0.020836	 -0.035805	  0.034207	  0.089212	  0.079265	  0.070463
  0.027435	 -0.053024	 -0.044664	 -0.066014	 -0.011079	  0.023656	 -0.048443	  0.010589	 -0.056003	  0.037802	  0.093383	  0.099313	  0.080678
  0.041665	 -0.047983	 -0.039761	 -0.050203	  0.009880	 -0.000160	 -0.083900	  0.008955	 -0.053750	  0.060616	  0.079520	  0.113704	  0.076779
  0.050181	 -0.068468	 -0.055672	 -0.048886	  0.045160	  0.004468	 -0.083248	  0.012044	 -0.053078	  0.072543	  0.123887	  0.141551	  0.033597
  0.058611	 -0.054590	 -0.065068	 -0.020429	  0.058086	  0.018304	 -0.102638	 -0.004761	 -0.090421	  0.028903	  0.150488	  0.161319	  0.052205
  0.037463	 -0.038521	 -0.076252	  0.002895	  0.067446	 -0.020146	 -0.115477	 -0.016016	 -0.104518	  0.000623	  0.114259	  0.138961	  0.049527
  0.010015	 -0.048911	 -0.046913	  0.003518	  0.078396	 -0.005048	 -0.096500	 -0.007103	 -0.130409	 -0.004896	  0.117384	  0.148228	  0.035637
 -0.017467	 -0.048253	 -0.038364	 -0.034678	  0.037910	  0.003311	 -0.058372	  0.030665	 -0.155608	  0.003582	  0.132928	  0.157941	  0.047219
 -0.007680	 -0.016814	 -0.032288	 -0.056370	  0.029968	 -0.018783	 -0.063452	  0.057156	 -0.184576	  0.028226	  0.108642	  0.159235	  0.087633
 -0.007315	  0.012142	 -0.066445	 -0.028310	  0.050032	  0.040749	 -0.097781	  0.066589	 -0.212801	  0.018097	  0.123635	  0.185403	  0.137618
 -0.008713	 -0.014477	 -0.088328	 -0.017291	  0.053401	  0.071308	 -0.099939	  0.030344	 -0.222477	  0.006464	  0.150423	  0.202484	  0.221523
 -0.017235	 -0.040760	 -0.092769	 -0.037697	  0.037170	  0.022315	 -0.100035	  0.020731	 -0.230759	  0.037000	  0.143454	  0.214962	  0.276698
 -0.002465	 -0.021209	 -0.075175	 -0.055779	  0.027345	 -0.026153	 -0.076451	  0.047679	 -0.260949	  0.084446	  0.194136	  0.280869	  0.313664
 -0.009205	 -0.011879	 -0.053860	 -0.065758	  0.028923	  0.001045	 -0.093086	  0.097435	 -0.248858	  0.152834	  0.230568	  0.323273	  0.343299
  0.010874	 -0.008188	 -0.046876	 -0.077032	  0.024401	  0.020661	 -0.073503	  0.087667	 -0.236805	  0.138687	  0.261368	  0.342784	  0.316995
 -0.006591	 -0.029096	 -0.085646	 -0.062790	  0.014425	 -0.001930	 -0.030465	  0.060910	 -0.222965	  0.140005	  0.278576	  0.366535	  0.285400
 -0.006758	 -0.088542	 -0.137086	 -0.050103	  0.043698	 -0.011099	 -0.039506	  0.052374	 -0.205879	  0.171699	  0.312361	  0.383250	  0.272141
 -0.006128	 -0.118369	 -0.127985	 -0.034707	  0.078589	 -0.041289	 -0.074220	  0.091066	 -0.167878	  0.218139	  0.340159	  0.369264	  0.232780
 -0.009702	 -0.062449	 -0.136398	 -0.100146	  0.082162	  0.000451	 -0.053911	  0.072115	 -0.149919	  0.254703	  0.348648	  0.332611	  0.192770
 -0.008767	 -0.009834	 -0.168298	 -0.146327	  0.081526	  0.014732	 -0.038028	  0.096239	 -0.163602	  0.203006	  0.284067	  0.296486	  0.128023
  0.007233	 -0.044355	 -0.159665	 -0.133217	  0.094233	  0.015679	 -0.000768	  0.099339	 -0.202545	  0.169632	  0.222716	  0.208220	  0.032619
  0.039706	 -0.079668	 -0.181075	 -0.117385	  0.116249	  0.025429	  0.024279	  0.100393	 -0.223195	  0.111661	  0.132884	  0.113851	 -0.068344
  0.025366	 -0.082417	 -0.205005	 -0.080369	  0.122410	  0.048281	  0.042216	  0.100953	 -0.255061	  0.093979	  0.092583	  0.004126	 -0.155363
  0.005158	 -0.074447	 -0.211693	 -0.065784	  0.108863	  0.062376	  0.060201	  0.109364	 -0.284519	  0.049394	  0.078668	 -0.057573	 -0.225207
 -0.000733	 -0.069292	 -0.218412	 -0.043812	  0.089969	  0.064847	  0.074623	  0.126621	 -0.326649	 -0.020671	  0.027603	 -0.099474	 -0.268890
  0.024614	 -0.078711	 -0.225737	 -0.035637	  0.069734	  0.088431	  0.057943	  0.081684	 -0.339310	 -0.106036	 -0.039877	 -0.156265	 -0.320226
  0.019378	 -0.087358	 -0.198528	 -0.041977	  0.059764	  0.066773	  0.067595	  0.025343	 -0.388473	 -0.190561	 -0.112838	 -0.194035	 -0.370004
  0.006181	 -0.109918	 -0.151907	 -0.052671	  0.083530	  0.040754	  0.071862	 -0.022330	 -0.454857	 -0.240299	 -0.134814	 -0.189442	 -0.362862
  0.001955	 -0.068102	 -0.150015	 -0.028495	  0.110985	  0.050039	 -0.020484	 -0.049683	 -0.487688	 -0.263664	 -0.179708	 -0.163581	 -0.334617
 -0.016137	 -0.030878	 -0.178504	 -0.003302	  0.123140	  0.032083	 -0.076383	 -0.089161	 -0.496910	 -0.308843	 -0.216366	 -0.163588	 -0.280888
  0.025582	 -0.035950	 -0.208467	 -0.022236	  0.135026	 -0.006102	 -0.113688	 -0.117695	 -0.528694	 -0.338137	 -0.201453	 -0.157574	 -0.223692
  0.034881	 -0.011048	 -0.260379	 -0.040755	  0.118683	 -0.009349	 -0.150755	 -0.127847	 -0.524039	 -0.328344	 -0.198086	 -0.107398	 -0.190662
  0.039535	 -0.017801	 -0.237098	 -0.038517	  0.107359	 -0.044313	 -0.142679	 -0.148459	 -0.518375	 -0.328076	 -0.182007	 -0.069678	 -0.166261
  0.024077	 -0.033477	 -0.220062	 -0.014440	  0.091479	 -0.047402	 -0.158517	 -0.155637	 -0.528946	 -0.307416	 -0.141037	 -0.029976	 -0.090051
 -0.028107	 -0.036047	 -0.210756	 -0.012854	  0.074779	 -0.086726	 -0.220958	 -0.198066	 -0.501685	 -0.316748	 -0.123384	  0.018952	  0.017679
 -0.010610	 -0.055213	 -0.236438	 -0.014430	  0.081219	 -0.120714	 -0.278957	 -0.229553	 -0.521326	 -0.305264	 -0.058425	  0.072024	  0.092162
  0.021707	 -0.079201	 -0.239708	 -0.000386	  0.069150	 -0.123907	 -0.258291	 -0.239034	 -0.526416	 -0.236189	  0.039165	  0.152980	  0.155715
  0.030255	 -0.106664	 -0.191458	  0.004790	  0.062150	 -0.134139	 -0.241308	 -0.234652	 -0.486020	 -0.140577	  0.117115	  0.250676	  0.188714
 -0.008234	 -0.094710	 -0.155639	 -0.001531	  0.020919	 -0.151983	 -0.245096	 -0.172558	 -0.424016	 -0.054788	  0.156733	  0.285876	  0.206817
 -0.028462	 -0.054428	 -0.137687	 -0.036069	  0.000119	 -0.170212	 -0.230404	 -0.120059	 -0.379037	 -0.017542	  0.223264	  0.369315	  0.254651
 -0.032574	 -0.095161	 -0.212361	 -0.045475	 -0.011497	 -0.174791	 -0.193978	 -0.086184	 -0.337401	  0.025808	  0.314767	  0.406408	  0.291310
 -0.012204	 -0.103372	 -0.252767	 -0.047014	 -0.034132	 -0.133963	 -0.197808	 -0.104081	 -0.238187	  0.103880	  0.363947	  0.434004	  0.312221
 -0.022755	 -0.122351	 -0.230348	 -0.016111	 -0.056308	 -0.118401	 -0.199208	 -0.064976	 -0.118404	  0.156164	  0.352354	  0.423081	  0.329944
 -0.010905	 -0.119515	 -0.187593	 -0.033761	 -0.054683	 -0.129379	 -0.131894	  0.025149	  0.009191	  0.197613	  0.368394	  0.428866	  0.315820
  0.004587	 -0.103383	 -0.156638	 -0.058415	 -0.057818	 -0.102902	 -0.082508	  0.088732	  0.041457	  0.196384	  0.368645	  0.424980	  0.247778
 -0.012945	 -0.129630	 -0.189006	 -0.043764	 -0.036269	 -0.090426	 -0.028468	  0.098142	  0.051801	  0.191605	  0.322598	  0.384914	  0.193114
 -0.034787	 -0.134299	 -0.202444	 -0.041121	  0.002426	 -0.070631	  0.027162	  0.111025	  0.091986	  0.195459	  0.259081	  0.351818	  0.150821
 -0.018941	 -0.148773	 -0.165357	 -0.003174	  0.011277	 -0.029261	  0.081735	  0.137460	  0.104468	  0.153242	  0.263548	  0.248154	  0.083358
  0.021564	 -0.133911	 -0.118503	  0.029325	  0.019394	 -0.007165	  0.100106	  0.177064	  0.070952	  0.124411	  0.228229	  0.190904	  0.025348
 -0.000218	 -0.119467	 -0.125523	  0.029736	  0.036172	  0.014547	  0.130289	  0.179257	  0.037788	  0.129523	  0.153849	  0.120607	 -0.026867
 -0.004512	 -0.121619	 -0.147891	  0.017890	  0.066086	  0.071919	  0.135939	  0.154964	 -0.027681	  0.116384	  0.109190	  0.085739	 -0.100798
  0.004449	 -0.114444	 -0.155468	  0.018868	  0.067859	  0.139853	  0.114891	  0.141555	 -0.038308	  0.044362	  0.072349	  0.063901	 -0.144945
  0.027036	 -0.140746	 -0.120745	 -0.005009	  0.105343	  0.141639	  0.094176	  0.125371	 -0.041415	 -0.018860	  0.082212	  0.031393	 -0.177648
  0.014924	 -0.185172	 -0.089842	 -0.005423	  0.129407	  0.140534	  0.079734	  0.073780	 -0.079726	 -0.072143	  0.042227	 -0.017127	 -0.204759
  0.005831	 -0.185892	 -0.097183	  0.015991	  0.127453	  0.111932	  0.068375	  0.079496	 -0.082299	 -0.115582	  0.004155	 -0.039920	 -0.240890
 -0.017227	 -0.156335	 -0.112334	  0.039835	  0.127837	  0.065744	  0.018739	  0.083264	 -0.099587	 -0.140816	 -0.005033	 -0.084048	 -0.292786
 -0.039799	 -0.126062	 -0.135353	  0.041948	  0.136118	  0.039449	 -0.003926	  0.048882	 -0.106200	 -0.169109	 -0.046210	 -0.145642	 -0.295932
 -0.005613	 -0.115334	 -0.116686	  0.048568	  0.098654	  0.023871	 -0.015795	 -0.001087	 -0.156394	 -0.212083	 -0.107818	 -0.163720	 -0.307986
  0.025590	 -0.123984	 -0.097502	  0.029245	  0.117839	  0.018694	 -0.085994	 -0.043183	 -0.195401	 -0.260832	 -0.167403	 -0.154626	 -0.291123
  0.008675	 -0.099158	 -0.131037	 -0.011352	  0.120492	  0.010382	 -0.110886	 -0.055719	 -0.196144	 -0.243336	 -0.154305	 -0.113498	 -0.233587
  0.001713	 -0.070356	 -0.145356	 -0.035783	  0.094353	 -0.014779	 -0.129157	 -0.032541	 -0.188293	 -0.255870	 -0.121985	 -0.084941	 -0.208068
 -0.043916	 -0.062153	 -0.069035	 -0.036915	  0.078022	 -0.020672	 -0.167455	 -0.038640	 -0.208508	 -0.272681	 -0.089386	 -0.048101	 -0.148401
 -0.033846	 -0.071206	 -0.028930	  0.003909	  0.088658	 -0.047490	 -0.175368	 -0.083028	 -0.203312	 -0.232763	 -0.047186	 -0.008130	 -0.051056
  0.020022	 -0.079704	 -0.053947	  0.022494	  0.077510	 -0.060072	 -0.157948	 -0.057049	 -0.158076	 -0.227244	 -0.021314	  0.007070	  0.027313
  0.017719	 -0.071957	 -0.095997	  0.008199	  0.079585	 -0.042686	 -0.158987	 -0.047394	 -0.154465	 -0.198520	  0.021194	  0.071911	  0.101293
 -0.019495	 -0.005524	 -0.073072	 -0.005750	  0.074351	 -0.115503	 -0.151878	 -0.015555	 -0.160300	 -0.159442	  0.059951	  0.145181	  0.176046
 -0.041571	  0.023172	 -0.038358	 -0.006746	  0.070407	 -0.148655	 -0.144662	 -0.041070	 -0.115756	 -0.100760	  0.116594	  0.191707	  0.217771
 -0.033056	 -0.024551	 -0.035617	 -0.004882	  0.065498	 -0.162049	 -0.180544	 -0.041666	 -0.089263	 -0.009542	  0.204774	  0.226002	  0.237671
 -0.025740	 -0.073556	 -0.059241	  0.004450	  0.057620	 -0.164956	 -0.172379	 -0.031475	 -0.059727	  0.004828	  0.254545	  0.283976	  0.229287
 -0.003808	 -0.079191	 -0.085963	 -0.010067	  0.065392	 -0.172685	 -0.187502	 -0.009465	 -0.021975	  0.065055	  0.288229	  0.322085	  0.207014
 -0.040739	 -0.053423	 -0.067804	 -0.007678	  0.041078	 -0.169956	 -0.190639	  0.055503	 -0.010993	  0.094249	  0.280346	  0.302498	  0.198363
 -0.067682	 -0.065950	 -0.003343	  0.017592	  0.056758	 -0.133350	 -0.168826	  0.079181	  0.005306	  0.081332	  0.263362	  0.247067	  0.131721
 -0.075126	 -0.073983	  0.037260	  0.027165	  0.043444	 -0.087997	 -0.158453	  0.100924	  0.016565	  0.046498	  0.252379	  0.156524	  0.050783
 -0.063523	 -0.069410	  0.034896	  0.046914	  0.036776	 -0.089741	 -0.097756	  0.119633	  0.052539	  0.019593	  0.194939	  0.105514	 -0.014309
 -0.022671	 -0.089387	  0.030236	  0.043573	  0.050522	 -0.089331	 -0.051217	  0.098740	  0.045626	  0.021854	  0.153581	  0.047277	 -0.104846
 -0.039523	 -0.066978	  0.047033	  0.014915	  0.062550	 -0.095182	 -0.048817	  0.102841	  0.028609	 -0.018741	  0.114537	 -0.048705	 -0.166002
 -0.059840	 -0.034794	  0.015900	  0.025352	  0.046746	 -0.073401	 -0.063998	  0.128007	  0.035396	 -0.099876	  0.066177	 -0.092371	 -0.175811
 -0.041241	 -0.019136	  0.019483	  0.020767	  0.078322	 -0.055930	 -0.065146	  0.148871	  0.033874	 -0.119018	  0.015926	 -0.100617	 -0.221256
 -0.055249	 -0.045033	  0.037694	 -0.014571	  0.092188	 -0.036055	 -0.071617	  0.136906	  0.019278	 -0.137150	 -0.048150	 -0.140483	 -0.245635
 -0.086777	 -0.053738	  0.009777	  0.002685	  0.097408	 -0.017914	 -0.092604	  0.082499	 -0.060114	 -0.177637	 -0.076442	 -0.169205	 -0.188010
 -0.068494	 -0.044713	 -0.002045	  0.016248	  0.129026	 -0.011524	 -0.120117	  0.076325	 -0.055400	 -0.203743	 -0.115350	 -0.163053	 -0.181804
 -0.056054	 -0.031419	  0.006750	  0.021431	  0.114394	 -0.004411	 -0.133693	  0.094261	 -0.078556	 -0.222696	 -0.136199	 -0.149755	 -0.160021
 -0.044741	 -0.034536	  0.045818	  0.017585	  0.087402	 -0.033905	 -0.135648	  0.077797	 -0.121426	 -0.200483	 -0.143387	 -0.144200	 -0.121760
 -0.017120	 -0.034745	  0.075065	  0.038369	  0.073231	 -0.071124	 -0.134923	  0.073520	 -0.137163	 -0.205466	 -0.113103	 -0.147123	 -0.104758
 -0.050346	 -0.026562	  0.113490	  0.032818	  0.074712	 -0.110724	 -0.138731	  0.099970	 -0.132933	 -0.212889	 -0.103936	 -0.123400	 -0.107908
 -0.070913	 -0.034590	  0.094985	  0.010630	  0.100551	 -0.139535	 -0.150523	  0.081545	 -0.123084	 -0.200022	 -0.109771	 -0.113790	 -0.123472
 -0.104872	 -0.082465	  0.058421	 -0.043307	  0.101855	 -0.155198	 -0.146485	  0.045119	 -0.123793	 -0.158402	 -0.119479	 -0.088654	 -0.146648
 -0.102241	 -0.085541	  0.036004	 -0.049315	  0.067892	 -0.183651	 -0.152809	  0.008115	 -0.093759	 -0.161098	 -0.095035	 -0.095994	 -0.127578
 -0.061641	 -0.099215	  0.076679	 -0.021829	  0.040090	 -0.240591	 -0.195084	  0.002289	 -0.075132	 -0.201225	 -0.073378	 -0.081027	 -0.086864
 -0.059547	 -0.118913	  0.105557	  0.007031	  0.053248	 -0.251589	 -0.236110	 -0.004241	 -0.016118	 -0.230108	 -0.027544	 -0.093893	 -0.053410
 -0.095562	 -0.107026	  0.109698	 -0.007360	  0.065762	 -0.259377	 -0.226007	  0.017240	 -0.024978	 -0.233358	 -0.023817	 -0.072687	 -0.038654
 -0.112478	 -0.088889	  0.102534	 -0.041923	  0.081329	 -0.311867	 -0.193617	  0.019947	 -0.061942	 -0.207726	 -0.006224	 -0.058510	 -0.022733
 -0.143862	 -0.105178	  0.125260	 -0.059089	  0.045299	 -0.310793	 -0.202427	  0.052685	 -0.048658	 -0.201952	  0.016954	 -0.051964	 -0.021392
 -0.111333	 -0.119404	  0.137330	 -0.057052	  0.051450	 -0.300801	 -0.187010	  0.086402	 -0.006897	 -0.199165	 -0.010618	 -0.062242	 -0.027473
 -0.083700	 -0.093067	  0.102525	 -0.064042	  0.035220	 -0.304528	 -0.175409	  0.048271	 -0.023919	 -0.199673	 -0.010243	 -0.091253	 -0.016818
 -0.106539	 -0.087058	  0.107888	 -0.056691	  0.014550	 -0.301518	 -0.174731	  0.047966	 -0.011782	 -0.168157	 -0.020152	 -0.116932	 -0.027730
 -0.154457	 -0.028606	  0.099735	 -0.035862	  0.033393	 -0.320423	 -0.146425	  0.070456	  0.056890	 -0.148120	 -0.008308	 -0.119165	  0.014222
 -0.166511	  0.017292	  0.107498	 -0.013966	  0.030880	 -0.343091	 -0.179456	  0.064523	  0.055648	 -0.117604	 -0.026635	 -0.101991	  0.051502
 -0.170984	  0.026802	  0.100253	 -0.012990	  0.059349	 -0.377417	 -0.180308	  0.059719	  0.064739	 -0.132425	  0.012420	 -0.077126	  0.054700
 -0.149577	 -0.028834	  0.071187	 -0.012470	  0.054915	 -0.361179	 -0.141090	  0.077301	  0.051986	 -0.099766	  0.056969	 -0.036494	  0.039862
 -0.115618	 -0.069952	  0.061689	 -0.014305	  0.063725	 -0.383007	 -0.096184	  0.110108	  0.073465	 -0.045418	  0.069703	 -0.002770	  0.029380
 -0.118269	 -0.088672	  0.053915	 -0.021740	  0.075386	 -0.419529	 -0.068322	  0.108747	  0.073075	 -0.043326	  0.074870	  0.033806	  0.034050
 -0.163301	 -0.021563	  0.056804	 -0.013144	  0.063311	 -0.420668	 -0.084214	  0.093688	  0.076648	 -0.063034	  0.050978	  0.054968	  0.088307
 -0.168291	 -0.008551	  0.056567	 -0.037817	  0.060080	 -0.383253	 -0.090122	  0.093369	  0.099310	 -0.038494	  0.061357	  0.059906	  0.114683
 -0.149204	 -0.033786	  0.067445	 -0.062699	  0.038475	 -0.371952	 -0.095049	  0.116885	  0.098050	 -0.014892	  0.100938	  0.065169	  0.133412
 -0.172053	 -0.027933	  0.086257	 -0.045078	  0.060795	 -0.377092	 -0.065040	  0.141271	  0.108257	  0.018603	  0.135605	  0.072170	  0.153576
 -0.174319	  0.010053	  0.088395	 -0.047209	  0.043638	 -0.395476	 -0.012049	  0.159643	  0.184484	  0.016486	  0.105625	  0.065040	  0.185948
 -0.168940	 -0.010475	  0.098623	 -0.041309	  0.030391	 -0.415242	  0.029636	  0.194446	  0.206727	 -0.004478	  0.106104	  0.075536	  0.200101
 -0.156711	 -0.014345	  0.108551	 -0.031421	  0.043622	 -0.433816	  0.018187	  0.235541	  0.200983	  0.008058	  0.124684	  0.055389	  0.201897
 -0.147022	  0.003732	  0.091725	 -0.032888	  0.055101	 -0.440617	  0.040692	  0.309676	  0.223729	  0.056569	  0.149226	  0.068153	  0.181097
 -0.101872	  0.005778	  0.112527	 -0.053916	  0.112006	 -0.402539	  0.041431	  0.295361	  0.216646	  0.089123	  0.172718	  0.072592	  0.171942
 -0.092592	 -0.009891	  0.116979	 -0.040011	  0.112746	 -0.395554	  0.044501	  0.284179	  0.185209	  0.077358	  0.147787	  0.088039	  0.194619
 -0.156734	 -0.013999	  0.068731	 -0.007293	  0.094009	 -0.393744	  0.065934	  0.262387	  0.180812	  0.032792	  0.141189	  0.075081	  0.213489
 -0.200731	 -0.020249	  0.066909	 -0.018502	  0.100666	 -0.388217	  0.083733	  0.243671	  0.213793	  0.033082	  0.110977	  0.037997	  0.215785
 -0.201263	 -0.044034	  0.104467	 -0.040564	  0.105951	 -0.322426	  0.148384	  0.243530	  0.244139	  0.057912	  0.110465	  0.021755	  0.186444
 -0.168618	 -0.057694	  0.135618	 -0.022802	  0.120956	 -0.297133	  0.159346	  0.227873	  0.266296	  0.028263	  0.097942	  0.042658	  0.171774
 -0.137603	 -0.046937	  0.146582	 -0.020261	  0.141060	 -0.324173	  0.122863	  0.237169	  0.261472	  0.000966	  0.052008	  0.069506	  0.153178
 -0.143647	 -0.034279	  0.118403	 -0.019137	  0.156538	 -0.309487	  0.109670	  0.245238	  0.227961	 -0.033319	  0.044404	  0.084349	  0.165799
 -0.144995	 -0.062371	  0.111008	 -0.023371	  0.156706	 -0.327271	  0.132327	  0.233936	  0.205094	 -0.033175	  0.053373	  0.091370	  0.169965
 -0.123652	 -0.076744	  0.100712	 -0.009421	  0.137090	 -0.335342	  0.145361	  0.192352	  0.165971	 -0.029443	  0.089571	  0.071086	  0.160282
 -0.090267	 -0.057429	  0.105047	 -0.001749	  0.095998	 -0.319663	  0.100400	  0.164521	  0.173837	 -0.013913	  0.144183	  0.062907	  0.137912
 -0.094292	 -0.052025	  0.142325	  0.018886	  0.100351	 -0.283269	  0.067410	  0.131432	  0.149566	 -0.014722	  0.144655	  0.047547	  0.126566
 -0.134403	 -0.009375	  0.166112	  0.034806	  0.103266	 -0.311774	  0.077423	  0.111661	  0.151487	 -0.006218	  0.124577	  0.049061	  0.130756
 -0.187470	 -0.027730	  0.179478	  0.040168	  0.087293	 -0.329144	  0.075313	  0.098453	  0.189978	  0.037486	  0.092643	  0.025258	  0.097245
 -0.193821	 -0.050480	  0.179974	 -0.000828	  0.061063	 -0.341512	  0.052776	  0.092457	  0.209584	  0.071733	  0.117435	  0.000901	  0.080457
 -0.182951	 -0.044841	  0.171984	 -0.012230	  0.062868	 -0.331628	  0.025592	  0.118073	  0.213094	  0.047258	  0.112728	 -0.047057	  0.038369
 -0.151072	 -0.027694	  0.131315	 -0.004271	  0.030329	 -0.312349	  0.031040	  0.114888	  0.217190	  0.011645	  0.045111	 -0.095543	 -0.030767
 -0.122037	  0.014016	  0.116828	  0.007035	  0.009940	 -0.315272	  0.015319	  0.133141	  0.235568	 -0.021545	 -0.032698	 -0.166981	 -0.116963
 -0.138553	  0.010493	  0.134591	  0.046885	  0.014168	 -0.330999	  0.018880	  0.163587	  0.261663	 -0.036840	 -0.073019	 -0.215567	 -0.148964
 -0.179758	  0.034496	  0.150381	  0.047138	  0.041969	 -0.312449	  0.041422	  0.200647	  0.231786	 -0.039515	 -0.077369	 -0.246191	 -0.175834
 -0.173372	  0.033013	  0.170988	 -0.006761	  0.063175	 -0.278509	  0.034267	  0.167283	  0.192761	 -0.093378	 -0.066909	 -0.340287	 -0.197791
 -0.128496	  0.041793	  0.179975	 -0.027884	  0.037953	 -0.241953	  0.040205	  0.140135	  0.135242	 -0.191647	 -0.139306	 -0.386139	 -0.215042
 -0.090132	  0.055847	  0.157238	 -0.031474	  0.033089	 -0.219294	  0.085024	  0.125555	  0.059888	 -0.236146	 -0.194506	 -0.450701	 -0.280026
 -0.100777	  0.036344	  0.133696	 -0.037548	  0.030539	 -0.215542	  0.082747	  0.114667	  0.036322	 -0.234257	 -0.225948	 -0.492720	 -0.289466
 -0.128993	 -0.007418	  0.132154	 -0.035161	  0.030796	 -0.214808	  0.036810	  0.092548	  0.014769	 -0.297749	 -0.257444	 -0.529863	 -0.315092
 -0.179324	 -0.032868	  0.136132	 -0.030342	  0.019401	 -0.223519	  0.006940	  0.058439	 -0.030759	 -0.370048	 -0.283829	 -0.549585	 -0.283783
 -0.156021	 -0.022482	  0.150831	 -0.044148	 -0.018710	 -0.250411	 -0.033251	  0.034871	 -0.086137	 -0.427044	 -0.282790	 -0.533542	 -0.217606
 -0.105332	  0.009147	  0.137992	 -0.081332	 -0.031291	 -0.265252	 -0.031847	  0.049722	 -0.125080	 -0.424029	 -0.301718	 -0.521237	 -0.176828
 -0.118474	  0.006022	  0.121528	 -0.059344	 -0.005271	 -0.271765	 -0.051557	  0.010087	 -0.119889	 -0.396280	 -0.306858	 -0.471262	 -0.164895
 -0.107313	 -0.034342	  0.122527	 -0.067190	 -0.039722	 -0.271724	 -0.084270	  0.016591	 -0.109851	 -0.364121	 -0.271084	 -0.414037	 -0.116324
 -0.163596	 -0.071031	  0.130010	 -0.078277	 -0.044176	 -0.267222	 -0.100136	 -0.012475	 -0.112303	 -0.377936	 -0.262025	 -0.351596	 -0.075776
 -0.162585	 -0.060825	  0.118993	 -0.057457	 -0.024951	 -0.267121	 -0.125747	 -0.053901	 -0.135045	 -0.371458	 -0.209454	 -0.314198	 -0.021106
 -0.110796	 -0.014922	  0.097517	 -0.048718	 -0.002204	 -0.297029	 -0.130666	 -0.056826	 -0.117326	 -0.321494	 -0.172880	 -0.240141	  0.052507
 -0.084388	 -0.013547	  0.125882	 -0.033295	 -0.015712	 -0.337777	 -0.133357	 -0.060424	 -0.101272	 -0.252117	 -0.106706	 -0.181147	  0.127970
 -0.103731	  0.004329	  0.091427	 -0.052415	 -0.040948	 -0.331421	 -0.137588	 -0.056983	 -0.075622	 -0.196769	  0.001524	 -0.123189	  0.180507
 -0.108006	 -0.003248	  0.108569	 -0.072496	 -0.054742	 -0.341190	 -0.145910	 -0.016922	 -0.048427	 -0.175382	  0.083412	 -0.057446	  0.193544
 -0.099137	 -0.005402	  0.087966	 -0.043454	 -0.082768	 -0.325598	 -0.147345	 -0.008387	 -0.004497	 -0.144047	  0.117230	 -0.007374	  0.226206
 -0.092730	 -0.036457	  0.083832	 -0.032044	 -0.109549	 -0.334178	 -0.134792	 -0.016228	  0.044154	 -0.086722	  0.150353	  0.034528	  0.208699
 -0.091446	 -0.019060	  0.101558	 -0.040342	 -0.112729	 -0.353047	 -0.105892	  0.005503	  0.139894	  0.010990	  0.179219	  0.038803	  0.207873
 -0.126936	 -0.018233	  0.086883	 -0.026510	 -0.092690	 -0.336987	 -0.082717	  0.035206	  0.177024	  0.056830	  0.246889	  0.043186	  0.214006
 -0.158856	 -0.028489	  0.051857	 -0.021238	 -0.096382	 -0.313998	 -0.073936	  0.056959	  0.205138	  0.064057	  0.293452	  0.030630	  0.189575
 -0.169719	 -0.015441	  0.030972	 -0.062207	 -0.080847	 -0.300011	 -0.054876	  0.078625	  0.241588	  0.069426	  0.286882	 -0.000687	  0.151880
 -0.148134	  0.011968	  0.034826	 -0.036046	 -0.102646	 -0.300544	 -0.018588	  0.129491	  0.280296	  0.119141	  0.228086	 -0.069316	  0.124899
 -0.140821	  0.051108	  0.049400	 -0.008775	 -0.103725	 -0.294155	  0.015683	  0.181713	  0.323098	  0.156661	  0.161254	 -0.124403	  0.090783
 -0.147595	 -0.010157	  0.043298	  0.007564	 -0.069046	 -0.253715	  0.024397	  0.232349	  0.335639	  0.132098	  0.105581	 -0.158996	  0.015923
 -0.172794	 -0.031002	  0.044516	 -0.001123	 -0.049525	 -0.232074	  0.052630	  0.267184	  0.317670	  0.069556	  0.082411	 -0.223238	 -0.045151
 -0.163446	 -0.022041	  0.057125	 -0.020632	 -0.000142	 -0.191869	  0.107147	  0.266991	  0.274787	  0.025468	  0.044341	 -0.268911	 -0.069367
 -0.081468	 -0.023916	  0.053101	 -0.027446	  0.004182	 -0.141549	  0.143273	  0.273061	  0.230736	 -0.014688	 -0.026582	 -0.281211	 -0.113598
 -0.041460	 -0.009664	  0.025131	 -0.020742	  0.004218	 -0.091558	  0.164902	  0.227488	  0.185379	 -0.026463	 -0.063556	 -0.297153	 -0.171918
 -0.037694	 -0.049938	  0.031219	 -0.034763	  0.017940	 -0.120746	  0.163915	  0.168159	  0.167104	 -0.047518	 -0.086898	 -0.308572	 -0.242371
 -0.085620	 -0.078290	  0.077122	 -0.061201	  0.031752	 -0.151245	  0.173587	  0.122938	  0.157302	 -0.100235	 -0.107122	 -0.338031	 -0.222013
 -0.115482	 -0.076745	  0.088230	 -0.045684	  0.044997	 -0.142030	  0.175650	  0.101236	  0.153305	 -0.138057	 -0.144533	 -0.335213	 -0.207440
 -0.083534	 -0.046405	  0.056213	 -0.050091	  0.047502	 -0.141412	  0.144872	  0.117470	  0.133822	 -0.166808	 -0.170329	 -0.302140	 -0.214026
 -0.051486	 -0.015534	  0.036772	 -0.051145	  0.055406	 -0.160938	  0.105150	  0.065659	  0.084817	 -0.188186	 -0.178863	 -0.326331	 -0.205477
 -0.043412	 -0.026370	  0.057051	 -0.097339	  0.066375	 -0.156298	  0.062761	 -0.009186	  0.048973	 -0.198645	 -0.172206	 -0.349019	 -0.199347
 -0.065666	 -0.070542	  0.048408	 -0.094757	  0.050794	 -0.175227	  0.015127	 -0.034143	  0.050347	 -0.237862	 -0.160909	 -0.359073	 -0.176713
 -0.089973	 -0.069916	  0.046177	 -0.079311	  0.068857	 -0.157068	 -0.001872	 -0.035029	 -0.001754	 -0.294302	 -0.173301	 -0.343659	 -0.145310
 -0.071018	 -0.050464	  0.059101	 -0.053746	  0.055455	 -0.132226	 -0.011393	 -0.022396	 -0.016888	 -0.278038	 -0.245001	 -0.303472	 -0.094825
 -0.058615	 -0.044625	  0.086825	 -0.034521	  0.059244	 -0.154339	  0.005439	 -0.015293	 -0.025894	 -0.215261	 -0.272612	 -0.307507	 -0.055068
 -0.036375	 -0.039622	  0.065651	 -0.045396	  0.042824	 -0.138022	 -0.018566	 -0.004731	 -0.025863	 -0.207535	 -0.239106	 -0.278588	 -0.048562
 -0.037811	 -0.052971	  0.041311	 -0.073472	  0.027277	 -0.166094	 -0.055394	 -0.044369	 -0.024657	 -0.247650	 -0.187503	 -0.239132	 -0.050429
 -0.079479	 -0.066418	  0.036235	 -0.051203	  0.045867	 -0.153379	 -0.062715	 -0.068269	  0.003940	 -0.248821	 -0.136998	 -0.252886	 -0.034348
 -0.082950	 -0.070280	  0.038398	 -0.048429	  0.052393	 -0.137457	 -0.071976	 -0.070623	  0.027778	 -0.219339	 -0.116520	 -0.251642	 -0.020784
 -0.070775	 -0.048165	  0.020852	 -0.077546	  0.031526	 -0.156556	 -0.056894	 -0.052569	  0.060457	 -0.184040	 -0.132615	 -0.223759	 -0.022428
 -0.050968	 -0.012787	  0.042341	 -0.084194	  0.022034	 -0.174002	 -0.032926	 -0.010940	  0.074248	 -0.135102	 -0.115207	 -0.178550	 -0.059746
 -0.066127	 -0.021432	  0.055782	 -0.094337	  0.018390	 -0.183890	 -0.020754	  0.017180	  0.061371	 -0.117763	 -0.036984	 -0.127219	 -0.047002
 -0.086141	 -0.017967	  0.038410	 -0.093474	  0.019987	 -0.188232	 -0.002886	  0.020321	  0.061906	 -0.119598	 -0.004567	 -0.101982	 -0.015282
 -0.094386	 -0.038534	  0.002609	 -0.105665	  0.021688	 -0.165457	 -0.004948	  0.033607	  0.075775	 -0.119278	 -0.045208	 -0.106710	 -0.016881
 -0.068781	 -0.067188	  0.012796	 -0.129818	 -0.018991	 -0.135240	  0.009789	  0.040697	  0.102264	 -0.114996	 -0.069559	 -0.096519	 -0.027985
 -0.026451	 -0.084122	  0.078038	 -0.133040	 -0.024974	 -0.129131	  0.025336	  0.070984	  0.100230	 -0.105901	 -0.086214	 -0.110308	 -0.042968
 -0.006278	 -0.075820	  0.090407	 -0.114094	 -0.041932	 -0.139060	  0.003884	  0.037663	  0.102244	 -0.100375	 -0.079490	 -0.105011	 -0.079186
 -0.000868	 -0.082014	  0.071153	 -0.085848	 -0.032321	 -0.112180	  0.003481	 -0.020976	  0.061755	 -0.103524	 -0.061943	 -0.123530	 -0.105914
 -0.004219	 -0.085189	  0.048346	 -0.073209	 -0.018820	 -0.095932	  0.021546	 -0.048387	  0.056722	 -0.121322	 -0.088030	 -0.127502	 -0.113562
 -0.014375	 -0.076272	  0.027261	 -0.070947	 -0.023763	 -0.106703	 -0.015182	 -0.064394	  0.061011	 -0.064032	 -0.109151	 -0.144562	 -0.127686
  0.010508	 -0.078572	  0.003883	 -0.040569	 -0.075482	 -0.121369	 -0.019145	 -0.038956	  0.075260	 -0.053235	 -0.125140	 -0.168780	 -0.137288
 -0.004802	 -0.001434	  0.058417	 -0.070323	  0.029717	 -0.055156	 -0.041601	  0.074734	  0.133606	  0.009760	 -0.024142	 -0.040793	  0.052139
  0.002281	 -0.004035	  0.048682	 -0.069672	  0.011152	 -0.038934	 -0.030389	  0.070863	  0.146062	 -0.001532	 -0.028059	 -0.030205	  0.070232
 -0.005328	  0.005793	  0.057072	 -0.040907	 -0.013150	 -0.020279	 -0.046974	  0.080204	  0.130226	  0.009807	 -0.025962	 -0.062183	  0.050881
  0.003937	 -0.002811	  0.057320	 -0.017212	 -0.007234	 -0.043563	 -0.052583	  0.044260	  0.122485	 -0.013221	 -0.009774	 -0.081603	  0.036259
  0.011564	 -0.008307	  0.030024	 -0.026792	 -0.011435	 -0.043181	 -0.056207	  0.054961	  0.075742	 -0.028137	 -0.000437	 -0.098273	  0.035356
  0.004546	 -0.022498	  0.042861	  0.005966	 -0.007721	 -0.023335	 -0.021598	  0.028183	  0.025990	 -0.001862	  0.017389	 -0.099415	  0.032018
 -0.003458	 -0.072227	  0.046747	 -0.012832	  0.014449	  0.026054	  0.017932	 -0.006521	  0.007506	  0.000028	  0.012966	 -0.070576	 -0.010608
 -0.009884	 -0.069926	  0.032518	 -0.023709	  0.022847	  0.069053	  0.026554	  0.005436	 -0.008525	  0.012663	 -0.004758	 -0.067780	 -0.014780
  0.005915	 -0.014373	 -0.002374	 -0.015810	 -0.018046	  0.072259	 -0.000686	 -0.002626	 -0.033087	  0.042758	 -0.002382	 -0.040964	  0.033060
 -0.011669	  0.000175	  0.027652	 -0.016337	 -0.007328	  0.054278	 -0.018138	 -0.042948	 -0.028456	  0.035264	 -0.011018	  0.010791	 -0.003618
 -0.001881	  0.020185	  0.005165	 -0.019437	 -0.005158	  0.017575	 -0.031048	 -0.068224	 -0.053241	  0.016479	 -0.039450	 -0.021402	 -0.071718
  0.019723	  0.009448	 -0.024505	  0.013453	 -0.005300	  0.000093	  0.000130	 -0.045774	 -0.050025	  0.010125	 -0.048792	  0.032061	 -0.021128
  0.003747	  0.037507	 -0.020073	  0.008603	 -0.019512	 -0.008309	  0.054541	 -0.035139	 -0.056157	 -0.008101	 -0.005047	  0.136185	  0.116808
 -0.022037	  0.033449	 -0.045842	  0.020989	 -0.020884	 -0.043292	  0.040449	 -0.017161	 -0.053589	  0.020290	  0.017122	  0.140158	  0.074047
 -0.019550	  0.062164	 -0.048886	  0.026672	 -0.024042	 -0.021494	  0.019598	 -0.044656	 -0.067518	 -0.004611	 -0.025870	  0.036160	 -0.135536
 -0.005939	  0.038253	 -0.029342	  0.060124	 -0.015501	 -0.004739	 -0.013620	 -0.032864	 -0.074820	 -0.017312	  0.012928	  0.012899	 -0.132402
 -0.032683	  0.001039	 -0.037484	  0.077933	  0.028677	 -0.011420	  0.042243	  0.017376	 -0.070329	 -0.001044	  0.109459	  0.125572	  0.084788
  0.013423	 -0.025694	 -0.057250	  0.043463	  0.023367	  0.010137	  0.042697	 -0.002410	 -0.044100	  0.014606	  0.088864	  0.142848	  0.135957
  0.022919	  0.002039	 -0.077542	  0.025130	  0.005119	  0.040728	  0.033992	 -0.039568	 -0.073808	 -0.026126	 -0.001411	 -0.001699	 -0.125338
  0.029175	  0.011253	 -0.063158	  0.030699	  0.019982	  0.023526	  0.034707	 -0.038126	 -0.027961	 -0.069835	 -0.031628	 -0.021780	 -0.206417
  0.026994	  0.005704	 -0.052569	  0.040434	  0.031524	 -0.015633	  0.038252	 -0.030731	  0.050932	 -0.045823	  0.009747	  0.130072	  0.053933
  0.003248	 -0.009616	 -0.036435	  0.066970	  0.008956	 -0.046608	  0.057868	 -0.046679	  0.038577	 -0.045318	  0.058508	  0.206686	  0.156042
 -0.004830	 -0.038442	 -0.026458	 -0.001147	  0.025828	 -0.040459	  0.048536	 -0.079933	  0.017199	 -0.080512	  0.021259	  0.103352	 -0.071795
 -0.018281	 -0.046577	 -0.035649	  0.001949	  0.018688	 -0.048836	  0.049641	 -0.074393	 -0.005375	 -0.090717	 -0.023314	  0.013695	 -0.210637
 -0.029641	 -0.037209	 -0.029438	  0.018226	  0.010785	 -0.066108	  0.040778	 -0.037638	 -0.017958	 -0.086584	  0.038603	  0.071964	 -0.023587
 -0.027219	  0.000789	 -0.050485	 -0.007399	  0.005392	 -0.052335	  0.043995	 -0.047708	 -0.028472	 -0.112702	  0.117509	  0.147290	  0.156145
 -0.007534	 -0.026163	 -0.076417	  0.032264	 -0.030826	 -0.018444	  0.050165	 -0.065249	 -0.047814	 -0.147567	  0.091826	  0.070359	  0.037624
 -0.014146	 -0.018648	 -0.085844	  0.063654	 -0.076244	 -0.003484	  0.032295	 -0.089397	 -0.093678	 -0.190401	  0.024547	 -0.078336	 -0.176873
 -0.052822	 -0.015562	 -0.079411	  0.034841	 -0.049965	  0.015502	  0.028426	 -0.086168	 -0.139000	 -0.169111	  0.004772	 -0.055836	 -0.116224
 -0.012459	 -0.016805	 -0.107652	  0.000950	 -0.020528	  0.009545	  0.042119	 -0.072359	 -0.147110	 -0.106774	  0.116595	  0.103585	  0.059701
 -0.001749	 -0.002145	 -0.103550	  0.002451	 -0.066162	  0.030706	  0.063165	 -0.029936	 -0.121814	 -0.055351	  0.199960	  0.161477	  0.099427
  0.012908	  0.013537	 -0.073820	 -0.001881	 -0.097450	  0.040988	  0.043038	 -0.009489	 -0.157586	 -0.041757	  0.145663	  0.011987	 -0.098132
  0.000326	  0.022140	 -0.079376	  0.042754	 -0.125485	  0.020985	  0.052426	 -0.039817	 -0.157481	 -0.097792	  0.068739	 -0.087499	 -0.238394
  0.007673	  0.016321	 -0.082375	  0.050207	 -0.101104	  0.036689	  0.045921	 -0.039953	 -0.173036	 -0.104550	  0.099333	  0.015400	 -0.087043
  0.002544	  0.011244	 -0.078203	  0.034099	 -0.051338	  0.020047	  0.057975	 -0.041870	 -0.145703	 -0.068077	  0.159384	  0.160193	  0.139458
 -0.018646	 -0.002157	 -0.102644	  0.020803	 -0.045245	  0.027693	  0.063362	 -0.064832	 -0.175652	 -0.074816	  0.146894	  0.148396	  0.049943
  0.009448	  0.002403	 -0.122204	  0.027665	 -0.062161	  0.045236	  0.060295	 -0.070354	 -0.245746	 -0.118000	  0.093095	  0.003061	 -0.191863
  0.026919	 -0.002964	 -0.144076	  0.075717	 -0.075223	  0.031450	  0.064272	 -0.066790	 -0.261030	 -0.108799	  0.094137	  0.013864	 -0.193341
  0.034805	 -0.014807	 -0.144594	  0.064860	 -0.076300	  0.024638	  0.044944	 -0.066167	 -0.216312	 -0.067078	  0.147040	  0.175246	  0.039950
  0.038253	 -0.022426	 -0.152420	  0.052715	 -0.041645	  0.041855	  0.016863	 -0.058139	 -0.159502	 -0.052752	  0.175221	  0.167705	  0.115170
  0.040274	 -0.004019	 -0.168753	  0.060538	 -0.069838	  0.028109	  0.009338	 -0.066241	 -0.146599	 -0.118427	  0.113251	  0.019720	 -0.109938
  0.037544	 -0.030016	 -0.174474	  0.068483	 -0.074309	  0.037568	  0.036267	 -0.053841	 -0.120649	 -0.188101	  0.048398	 -0.031870	 -0.258241
  0.069033	 -0.069766	 -0.147662	  0.061170	 -0.078650	  0.025201	  0.024850	 -0.052759	 -0.095260	 -0.158134	  0.120681	  0.039222	 -0.116098
  0.066894	 -0.082094	 -0.139186	 -0.000295	 -0.098492	  0.031834	  0.053714	 -0.028950	 -0.093366	 -0.123331	  0.156660	  0.135265	  0.030032
  0.023998	 -0.076744	 -0.152361	  0.013795	 -0.096885	  0.009455	  0.062013	 -0.054303	 -0.113711	 -0.139758	  0.161278	  0.073825	 -0.125631
  0.015947	 -0.035151	 -0.169602	  0.025856	 -0.063593	  0.038552	  0.060981	 -0.093580	 -0.133798	 -0.182419	  0.112016	 -0.038597	 -0.311345
  0.009237	 -0.041730	 -0.165974	  0.014682	 -0.015496	  0.039060	  0.093379	 -0.081278	 -0.119194	 -0.179426	  0.099614	 -0.020110	 -0.211823
  0.039590	 -0.058778	 -0.134931	 -0.008212	  0.004295	  0.062874	  0.108142	 -0.031944	 -0.106048	 -0.139909	  0.142426	  0.103963	  0.035290
  0.036754	 -0.084363	 -0.126435	  0.013811	  0.007351	  0.072164	  0.076341	 -0.003011	 -0.150600	 -0.137259	  0.143944	  0.114293	  0.038498
  0.047977	 -0.052184	 -0.112440	  0.022601	  0.015771	  0.050647	  0.059576	 -0.043198	 -0.212476	 -0.165689	  0.087703	 -0.026176	 -0.198828
  0.047300	 -0.003847	 -0.106110	  0.037059	  0.024237	  0.061847	  0.056121	 -0.054141	 -0.211031	 -0.174764	  0.056479	 -0.058939	 -0.295059
  0.040178	  0.011805	 -0.080995	  0.046931	  0.014919	  0.060056	  0.039271	 -0.050274	 -0.176395	 -0.136639	  0.102791	  0.014408	 -0.134371
  0.014912	 -0.006365	 -0.064460	  0.048074	 -0.004060	  0.091216	  0.048504	 -0.028719	 -0.183104	 -0.089717	  0.152131	  0.099617	 -0.036231
  0.012772	 -0.024557	 -0.073659	  0.082088	 -0.045513	  0.094368	  0.048246	 -0.022810	 -0.224317	 -0.121731	  0.133899	  0.055839	 -0.176996
  0.016126	 -0.005125	 -0.056919	  0.091044	 -0.068035	  0.095289	  0.029296	 -0.001787	 -0.244588	 -0.145071	  0.091176	 -0.015706	 -0.346384
  0.027527	 -0.018697	 -0.071970	  0.092202	 -0.068244	  0.060849	  0.075574	 -0.004614	 -0.235050	 -0.155981	  0.134458	  0.026696	 -0.261365
  0.052183	 -0.046209	 -0.098057	  0.079147	 -0.080194	  0.081768	  0.059664	  0.004004	 -0.226016	 -0.128063	  0.172194	  0.090869	 -0.058678
  0.056622	 -0.037422	 -0.102339	  0.061154	 -0.078181	  0.101049	  0.041474	  0.002026	 -0.233409	 -0.137921	  0.172043	  0.044346	 -0.097006
  0.058501	 -0.025998	 -0.115340	  0.074107	 -0.047889	  0.098461	  0.040295	 -0.002149	 -0.264599	 -0.179669	  0.167510	 -0.067273	 -0.290991
  0.032074	 -0.067162	 -0.109390	  0.093811	 -0.065544	  0.107370	  0.033860	  0.017564	 -0.240837	 -0.186337	  0.211108	 -0.069815	 -0.304079
  0.020722	 -0.079506	 -0.120992	  0.097828	 -0.080409	  0.134556	  0.040523	  0.016803	 -0.221192	 -0.165468	  0.265872	  0.086262	 -0.131380
  0.024326	 -0.066848	 -0.125781	  0.114809	 -0.054926	  0.142432	  0.035879	 -0.000782	 -0.227083	 -0.161464	  0.249496	  0.174206	 -0.060107
 -0.020302	 -0.060926	 -0.099838	  0.134497	 -0.031951	  0.098410	  0.051192	 -0.014698	 -0.259288	 -0.189331	  0.209345	  0.097609	 -0.195942
 -0.035501	 -0.046761	 -0.103771	  0.112830	 -0.015091	  0.089465	  0.078706	  0.005919	 -0.262132	 -0.206102	  0.139345	  0.033349	 -0.309876
  0.003823	 -0.035561	 -0.084755	  0.115220	 -0.025288	  0.087606	  0.074044	  0.041921	 -0.240639	 -0.159264	  0.173453	  0.125641	 -0.183289
  0.039762	 -0.081502	 -0.105121	  0.108449	 -0.049334	  0.116860	  0.081440	  0.028504	 -0.200513	 -0.141506	  0.161790	  0.154633	 -0.037855
  0.075569	 -0.077548	 -0.124724	  0.076890	 -0.068118	  0.132781	  0.074715	 -0.034245	 -0.235463	 -0.175127	  0.145182	  0.077283	 -0.133392
  0.061958	 -0.069820	 -0.153848	  0.099790	 -0.042429	  0.111748	  0.067029	 -0.023159	 -0.255380	 -0.179431	  0.147373	 -0.036541	 -0.298811
  0.025256	 -0.065624	 -0.149495	  0.116973	 -0.027337	  0.075864	  0.041291	 -0.004284	 -0.251379	 -0.127141	  0.193755	  0.015406	 -0.242209
  0.023097	 -0.064252	 -0.113751	  0.124267	 -0.029486	  0.107591	  0.051756	  0.029689	 -0.110315	 -0.084088	  0.275009	  0.176805	 -0.063450
  0.030624	 -0.080057	 -0.089427	  0.139210	 -0.053209	  0.127004	  0.038634	  0.034169	  0.046785	 -0.089309	  0.284246	  0.181053	 -0.111720
  0.061678	 -0.093581	 -0.077480	  0.124294	 -0.081913	  0.149158	  0.042081	  0.065052	  0.113004	 -0.122872	  0.232400	  0.055034	 -0.333858
  0.035325	 -0.080162	 -0.087708	  0.116959	 -0.138699	  0.147908	  0.043852	  0.066446	  0.120164	 -0.165832	  0.200428	  0.010856	 -0.382179
  0.032828	 -0.119368	 -0.072505	  0.149260	 -0.146205	  0.169241	  0.034828	  0.069044	  0.034806	 -0.129442	  0.241577	  0.098077	 -0.207438
  0.052311	 -0.128942	 -0.029545	  0.166556	 -0.159271	  0.144781	  0.012636	  0.042348	 -0.003375	 -0.118618	  0.250264	  0.112692	 -0.071255
  0.030397	 -0.109682	  0.018078	  0.136663	 -0.169424	  0.080753	 -0.020458	  0.026803	 -0.007235	 -0.167827	  0.203339	  0.029407	 -0.179597
  0.011513	 -0.071294	  0.020003	  0.154424	 -0.155472	  0.098401	 -0.019972	  0.014330	  0.006048	 -0.227316	  0.149989	 -0.043005	 -0.293967
  0.009984	 -0.077022	  0.002469	  0.183165	 -0.128099	  0.084446	 -0.009945	  0.011939	  0.042476	 -0.215723	  0.210609	 -0.046479	 -0.199085
  0.027641	 -0.123113	 -0.016932	  0.215803	 -0.114528	  0.041298	  0.001344	  0.006714	  0.095429	 -0.158459	  0.249113	  0.039229	 -0.050623
  0.018184	 -0.121168	 -0.028207	  0.204175	 -0.106572	  0.067181	  0.014579	  0.017383	  0.097113	 -0.163923	  0.275701	  0.048133	 -0.124459
  0.017161	 -0.121997	 -0.038467	  0.183616	 -0.116980	  0.098557	  0.032960	  0.016235	  0.107360	 -0.196055	  0.230976	 -0.058538	 -0.357352
  0.004933	 -0.128283	 -0.033301	  0.209700	 -0.110488	  0.107889	  0.054731	 -0.008068	  0.049078	 -0.220296	  0.212719	 -0.073032	 -0.357175
  0.008381	 -0.122936	 -0.008816	  0.207082	 -0.113035	  0.082313	  0.059322	  0.027328	  0.004666	 -0.215358	  0.273135	  0.043928	 -0.173655
  0.001251	 -0.104028	  0.022336	  0.159331	 -0.092833	  0.101109	  0.050666	  0.065304	  0.008955	 -0.165547	  0.296721	  0.065927	 -0.107021
  0.035773	 -0.100027	  0.047477	  0.149846	 -0.077493	  0.092163	  0.040830	  0.088306	  0.043876	 -0.191242	  0.245448	 -0.035636	 -0.276319
  0.047650	 -0.067981	  0.047039	  0.192159	 -0.112799	  0.085534	  0.009692	  0.065446	  0.066275	 -0.195769	  0.216255	 -0.109412	 -0.383075
  0.041627	 -0.046020	  0.058798	  0.213682	 -0.057678	  0.090684	 -0.016508	  0.075436	  0.060822	 -0.174989	  0.270485	 -0.027036	 -0.234534
  0.016878	 -0.075796	  0.098027	  0.224063	 -0.055656	  0.067343	 -0.027880	  0.092350	  0.044056	 -0.152206	  0.307708	  0.105670	 -0.083214
 -0.007519	 -0.086556	  0.129504	  0.193546	 -0.042661	  0.031103	 -0.036380	  0.120771	  0.060023	 -0.161565	  0.283840	  0.056056	 -0.197763
  0.012285	 -0.110091	  0.124383	  0.238763	 -0.065707	  0.010439	 -0.029318	  0.118941	  0.115258	 -0.165123	  0.226116	 -0.087486	 -0.374318
  0.011641	 -0.155566	  0.128225	  0.262097	 -0.071937	  0.029551	 -0.019428	  0.132884	  0.161303	 -0.154630	  0.237271	 -0.047768	 -0.322683
  0.008174	 -0.165842	  0.114712	  0.262913	 -0.126003	  0.037392	 -0.036596	  0.137371	  0.206249	 -0.122791	  0.334359	  0.090043	 -0.121028
 -0.001345	 -0.170214	  0.090634	  0.238068	 -0.126263	  0.055411	 -0.040248	  0.159055	  0.239502	 -0.111922	  0.373653	  0.110522	 -0.102761
  0.021181	 -0.186121	  0.090760	  0.268209	 -0.105012	  0.045531	 -0.040741	  0.138444	  0.214568	 -0.137874	  0.306090	  0.002061	 -0.305067
 -0.000182	 -0.181795	  0.107958	  0.281154	 -0.144882	  0.043208	 -0.054947	  0.116803	  0.223972	 -0.169653	  0.251669	 -0.046631	 -0.396111
  0.014783	 -0.158555	  0.110118	  0.303027	 -0.116085	  0.034220	 -0.077037	  0.104487	  0.213319	 -0.157789	  0.314271	  0.074324	 -0.197175
  0.034661	 -0.171725	  0.124625	  0.306190	 -0.095014	  0.000329	 -0.068059	  0.117741	  0.230276	 -0.123292	  0.314334	  0.172123	 -0.037057
  0.052637	 -0.159242	  0.104250	  0.264517	 -0.114011	 -0.014118	 -0.078360	  0.093778	  0.271823	 -0.145379	  0.237667	  0.078184	 -0.179184
  0.083151	 -0.122943	  0.056362	  0.255555	 -0.103656	 -0.001712	 -0.068593	  0.115829	  0.319182	 -0.153432	  0.182901	 -0.033320	 -0.360755
  0.051119	 -0.092912	  0.081787	  0.253730	 -0.095919	  0.002027	 -0.065131	  0.171608	  0.333363	 -0.127105	  0.211483	  0.018084	 -0.301797
 -0.004736	 -0.132920	  0.136003	  0.266006	 -0.111734	  0.033326	 -0.064234	  0.176206	  0.357052	 -0.075550	  0.265878	  0.118324	 -0.096939
 -0.035018	 -0.145937	  0.145494	  0.257269	 -0.087961	  0.028703	 -0.073318	  0.176880	  0.391805	 -0.097573	  0.275269	  0.110979	 -0.131056
 -0.039781	 -0.100878	  0.149235	  0.279023	 -0.085111	 -0.004136	 -0.101800	  0.141582	  0.365651	 -0.141131	  0.228055	 -0.039141	 -0.402050
 -0.046257	 -0.115417	  0.153921	  0.290004	 -0.123646	 -0.017824	 -0.108596	  0.145448	  0.374421	 -0.166444	  0.201824	 -0.078204	 -0.479295
 -0.025763	 -0.139960	  0.143208	  0.298675	 -0.122628	 -0.016438	 -0.077891	  0.139789	  0.391559	 -0.137430	  0.258425	  0.075287	 -0.274522
 -0.017797	 -0.120867	  0.193147	  0.287107	 -0.089654	 -0.031605	 -0.060314	  0.138545	  0.321588	 -0.071583	  0.314207	  0.134581	 -0.154949
  0.017510	 -0.127207	  0.227196	  0.272080	 -0.071779	 -0.063763	 -0.083543	  0.129212	  0.166391	 -0.063101	  0.236303	  0.043303	 -0.290992
 -0.000615	 -0.133629	  0.255614	  0.278425	 -0.096911	 -0.090517	 -0.038251	  0.112120	  0.146672	 -0.090396	  0.171893	 -0.072153	 -0.420537
  0.012672	 -0.123806	  0.302544	  0.290869	 -0.132089	 -0.138113	 -0.031571	  0.140981	  0.231967	 -0.078195	  0.217580	  0.012666	 -0.289809
  0.039818	 -0.160150	  0.254846	  0.277094	 -0.125819	 -0.165730	 -0.041526	  0.181912	  0.333277	 -0.077779	  0.286528	  0.124607	 -0.137811
  0.039829	 -0.173270	  0.220827	  0.259316	 -0.119624	 -0.153157	 -0.052415	  0.192982	  0.337407	 -0.104634	  0.317939	  0.100593	 -0.195094
  0.016189	 -0.138343	  0.222841	  0.271434	 -0.152056	 -0.103349	 -0.058939	  0.198155	  0.327139	 -0.128484	  0.261733	 -0.021198	 -0.392701
 -0.002015	 -0.153660	  0.228293	  0.254050	 -0.184928	 -0.107734	 -0.076472	  0.211695	  0.347841	 -0.152967	  0.223575	 -0.020153	 -0.422524
  0.015573	 -0.122816	  0.224431	  0.278598	 -0.202707	 -0.123162	 -0.127806	  0.233322	  0.415042	 -0.121691	  0.284672	  0.097700	 -0.220422
  0.037981	 -0.139729	  0.202134	  0.284561	 -0.198848	 -0.117471	 -0.144891	  0.244663	  0.411763	 -0.099208	  0.316810	  0.147429	 -0.151334
  0.049434	 -0.171042	  0.213134	  0.251499	 -0.186556	 -0.103761	 -0.125541	  0.236185	  0.351122	 -0.112250	  0.258756	  0.084042	 -0.351684
  0.029149	 -0.187520	  0.218507	  0.246209	 -0.205095	 -0.123131	 -0.132605	  0.217610	  0.354188	 -0.108395	  0.243622	  0.049785	 -0.435005
  0.002984	 -0.197740	  0.242745	  0.258709	 -0.224974	 -0.150893	 -0.129798	  0.196684	  0.420114	 -0.081760	  0.278821	  0.111876	 -0.300745
  0.005077	 -0.203691	  0.238509	  0.254955	 -0.220241	 -0.133782	 -0.132383	  0.211173	  0.484708	 -0.061222	  0.277787	  0.139236	 -0.169718
 -0.039343	 -0.204800	  0.216028	  0.306847	 -0.196555	 -0.135089	 -0.131619	  0.206408	  0.464946	 -0.056949	  0.263098	  0.111896	 -0.246655
 -0.055073	 -0.189453	  0.214216	  0.353470	 -0.209270	 -0.091620	 -0.151844	  0.179142	  0.401581	 -0.066810	  0.260950	  0.070254	 -0.325979
 -0.048368	 -0.146429	  0.201267	  0.352914	 -0.224895	 -0.066321	 -0.142000	  0.190638	  0.381476	 -0.062636	  0.280436	  0.074078	 -0.278659
 -0.056973	 -0.117478	  0.223607	  0.349101	 -0.217293	 -0.108762	 -0.145937	  0.182638	  0.368740	 -0.062463	  0.305895	  0.087492	 -0.281700
 -0.039592	 -0.122382	  0.229570	  0.344373	 -0.233041	 -0.129470	 -0.159377	  0.201098	  0.395543	 -0.065736	  0.261200	  0.069625	 -0.345028
 -0.041333	 -0.130200	  0.211250	  0.344153	 -0.234145	 -0.138011	 -0.142270	  0.243010	  0.414654	 -0.070390	  0.218356	  0.066794	 -0.350222
 -0.033069	 -0.138884	  0.236170	  0.332736	 -0.217892	 -0.150422	 -0.158786	  0.268449	  0.385252	 -0.065920	  0.243963	  0.103038	 -0.309391
 -0.013368	 -0.144557	  0.291488	  0.316976	 -0.204804	 -0.147032	 -0.165418	  0.227014	  0.358173	 -0.047764	  0.237610	  0.057928	 -0.314708
 -0.023711	 -0.154398	  0.298746	  0.317704	 -0.212285	 -0.181330	 -0.192163	  0.203924	  0.363988	 -0.060072	  0.188254	  0.044653	 -0.366101
 -0.037639	 -0.162694	  0.285649	  0.288732	 -0.222556	 -0.192174	 -0.214066	  0.225364	  0.394796	 -0.051741	  0.198355	  0.117515	 -0.356362
 -0.006902	 -0.169293	  0.295505	  0.269009	 -0.211047	 -0.195374	 -0.200064	  0.247176	  0.395330	 -0.052700	  0.193762	  0.130844	 -0.319051
  0.028746	 -0.169074	  0.297320	  0.268730	 -0.198049	 -0.216476	 -0.202035	  0.242799	  0.388239	 -0.082900	  0.189719	  0.069495	 -0.407536
  0.040842	 -0.154426	  0.314448	  0.271430	 -0.211053	 -0.220661	 -0.181428	  0.232649	  0.422900	 -0.116325	  0.215225	  0.061832	 -0.422680
  0.019248	 -0.170891	  0.317539	  0.278324	 -0.220896	 -0.232192	 -0.141104	  0.254415	  0.427997	 -0.102311	  0.247188	  0.124082	 -0.302916
  0.014248	 -0.185618	  0.312510	  0.269231	 -0.214653	 -0.243372	 -0.145148	  0.257398	  0.407211	 -0.059874	  0.255969	  0.171894	 -0.244978
  0.008655	 -0.212075	  0.282017	  0.251906	 -0.222982	 -0.238860	 -0.181547	  0.246475	  0.371182	 -0.083646	  0.263326	  0.119720	 -0.300680
 -0.006288	 -0.234240	  0.277328	  0.252079	 -0.234631	 -0.238174	 -0.173169	  0.267564	  0.310872	 -0.106068	  0.240721	  0.089710	 -0.356704
 -0.025970	 -0.232449	  0.306887	  0.247596	 -0.196617	 -0.248073	 -0.169156	  0.268547	  0.289574	 -0.103029	  0.242598	  0.129916	 -0.339207
 -0.006532	 -0.201902	  0.293097	  0.215444	 -0.184859	 -0.240460	 -0.178913	  0.273139	  0.244746	 -0.100991	  0.265517	  0.171512	 -0.280174
  0.022905	 -0.182602	  0.270122	  0.213373	 -0.190447	 -0.245979	 -0.196220	  0.264134	  0.239284	 -0.082091	  0.228909	  0.156413	 -0.263643
  0.004082	 -0.176797	  0.268475	  0.209148	 -0.225611	 -0.229948	 -0.211359	  0.263019	  0.293154	 -0.060185	  0.190090	  0.131086	 -0.307492
  0.024419	 -0.169963	  0.265505	  0.203948	 -0.233717	 -0.228651	 -0.203161	  0.249350	  0.416209	 -0.077440	  0.197830	  0.118728	 -0.371926
  0.013285	 -0.161051	  0.283970	  0.198922	 -0.203999	 -0.241446	 -0.236187	  0.199373	  0.470502	 -0.102446	  0.227652	  0.135049	 -0.338714
 -0.014431	 -0.161652	  0.283851	  0.252791	 -0.204807	 -0.267703	 -0.240558	  0.221251	  0.402827	 -0.116227	  0.223685	  0.185992	 -0.273479
 -0.011494	 -0.163599	  0.300815	  0.294581	 -0.240248	 -0.271894	 -0.251819	  0.250454	  0.349617	 -0.105145	  0.242103	  0.207268	 -0.285823
 -0.013282	 -0.198641	  0.306478	  0.248691	 -0.270290	 -0.276673	 -0.263359	  0.254695	  0.336493	 -0.062676	  0.265799	  0.169406	 -0.356516
 -0.018933	 -0.193246	  0.254019	  0.251043	 -0.284371	 -0.293258	 -0.239650	  0.235478	  0.318197	 -0.050606	  0.282469	  0.168843	 -0.381696
 -0.030845	 -0.147198	  0.252649	  0.249310	 -0.311003	 -0.235561	 -0.236380	  0.221131	  0.304863	 -0.054703	  0.265623	  0.192294	 -0.310128
 -0.038824	 -0.147594	  0.254840	  0.254389	 -0.291530	 -0.227031	 -0.248423	  0.234081	  0.383348	 -0.045288	  0.246211	  0.201061	 -0.241958
 -0.047384	 -0.176291	  0.261465	  0.254815	 -0.287649	 -0.191419	 -0.244901	  0.221039	  0.474513	 -0.062726	  0.227515	  0.168218	 -0.267164
 -0.049929	 -0.159126	  0.253736	  0.241135	 -0.269050	 -0.169785	 -0.270075	  0.208037	  0.514822	 -0.095249	  0.196731	  0.134226	 -0.334842
 -0.034860	 -0.123868	  0.252806	  0.233405	 -0.267375	 -0.170961	 -0.271160	  0.190110	  0.504530	 -0.097611	  0.178375	  0.154050	 -0.305038
 -0.011403	 -0.125977	  0.274891	  0.231501	 -0.272764	 -0.169939	 -0.260474	  0.166043	  0.451574	 -0.107501	  0.178196	  0.161642	 -0.218181
 -0.045138	 -0.155678	  0.266232	  0.244570	 -0.290793	 -0.163901	 -0.241751	  0.159322	  0.423251	 -0.119094	  0.181311	  0.142396	 -0.199765
 -0.048398	 -0.123714	  0.230053	  0.245253	 -0.308470	 -0.155242	 -0.229120	  0.171828	  0.365428	 -0.111350	  0.161870	  0.158214	 -0.255245
 -0.042046	 -0.114742	  0.193507	  0.225010	 -0.319341	 -0.167262	 -0.252056	  0.180248	  0.314024	 -0.097111	  0.144946	  0.160678	 -0.284221
 -0.036136	 -0.130232	  0.131749	  0.246909	 -0.339794	 -0.129872	 -0.242226	  0.160545	  0.290433	 -0.064452	  0.178415	  0.178084	 -0.274495
 -0.009219	 -0.157381	  0.150347	  0.251717	 -0.320711	 -0.117850	 -0.245830	  0.164950	  0.287513	 -0.026090	  0.181431	  0.181144	 -0.254080
 -0.008678	 -0.138207	  0.205348	  0.277084	 -0.358902	 -0.122767	 -0.229126	  0.210780	  0.330028	 -0.026410	  0.167612	  0.188636	 -0.275528
 -0.018026	 -0.144467	  0.229265	  0.239933	 -0.388581	 -0.138986	 -0.227545	  0.240474	  0.332639	 -0.006447	  0.191944	  0.174699	 -0.326287
 -0.035411	 -0.162500	  0.280033	  0.241597	 -0.378195	 -0.171341	 -0.224257	  0.203403	  0.308846	 -0.011121	  0.163491	  0.167112	 -0.346861
 -0.038936	 -0.145818	  0.298104	  0.260355	 -0.364121	 -0.151056	 -0.229369	  0.208688	  0.304821	 -0.016517	  0.186203	  0.170831	 -0.318714
 -0.025775	 -0.147815	  0.260588	  0.260499	 -0.357935	 -0.144318	 -0.258142	  0.188052	  0.338178	 -0.017265	  0.215812	  0.164566	 -0.295518
  0.001281	 -0.128661	  0.227762	  0.243004	 -0.324473	 -0.128523	 -0.255924	  0.195355	  0.366341	 -0.024271	  0.226049	  0.201798	 -0.308708
 -0.006134	 -0.132711	  0.222839	  0.216438	 -0.296332	 -0.119768	 -0.262035	  0.194936	  0.394157	 -0.017957	  0.206132	  0.168802	 -0.327536
 -0.058661	 -0.188973	  0.275424	  0.214559	 -0.291968	 -0.128256	 -0.263480	  0.221055	  0.390184	 -0.025444	  0.192974	  0.150665	 -0.360958
 -0.100553	 -0.203651	  0.325762	  0.199193	 -0.287748	 -0.143478	 -0.255469	  0.259038	  0.372899	 -0.005712	  0.186138	  0.193646	 -0.360950
 -0.088363	 -0.164055	  0.358007	  0.223895	 -0.278303	 -0.116196	 -0.252135	  0.242074	  0.377214	 -0.004579	  0.167868	  0.213774	 -0.292226
 -0.073641	 -0.138976	  0.337508	  0.210046	 -0.246919	 -0.089598	 -0.285241	  0.220118	  0.364992	 -0.028928	  0.162164	  0.167458	 -0.275498
 -0.054003	 -0.122131	  0.309188	  0.186689	 -0.262891	 -0.053584	 -0.269838	  0.225722	  0.360095	 -0.035279	  0.138387	  0.151876	 -0.306378
 -0.057965	 -0.142639	  0.284300	  0.193453	 -0.301473	 -0.039029	 -0.231844	  0.256282	  0.366235	 -0.006595	  0.184417	  0.144408	 -0.272429
 -0.059028	 -0.134391	  0.295921	  0.231521	 -0.316181	 -0.010053	 -0.203441	  0.262576	  0.365706	  0.000617	  0.224326	  0.120567	 -0.244461
 -0.055238	 -0.127916	  0.277802	  0.224318	 -0.298697	  0.031573	 -0.211658	  0.245876	  0.366025	  0.022131	  0.239478	  0.113188	 -0.241073
 -0.021920	 -0.136955	  0.248907	  0.222155	 -0.314535	  0.039568	 -0.226426	  0.234087	  0.437004	  0.037953	  0.203177	  0.078396	 -0.269279
 -0.013974	 -0.156254	  0.227234	  0.235630	 -0.357779	  0.065272	 -0.210323	  0.237509	  0.452458	  0.017776	  0.185233	  0.054123	 -0.314560
 -0.010932	 -0.172181	  0.222521	  0.243998	 -0.345572	  0.080497	 -0.186261	  0.244368	  0.433418	 -0.008741	  0.181286	  0.058694	 -0.288632
 -0.014975	 -0.146262	  0.254986	  0.234994	 -0.301799	  0.115451	 -0.236587	  0.231515	  0.388010	 -0.024919	  0.181536	  0.096026	 -0.271739
 -0.057008	 -0.128588	  0.213471	  0.240186	 -0.301537	  0.129343	 -0.253886	  0.221808	  0.345490	 -0.008547	  0.170153	  0.110086	 -0.289489
 -0.068465	 -0.134389	  0.234740	  0.231711	 -0.309232	  0.146692	 -0.231185	  0.256563	  0.297804	  0.005871	  0.169300	  0.126902	 -0.300527
 -0.081203	 -0.135166	  0.252123	  0.202510	 -0.336371	  0.136043	 -0.235872	  0.263445	  0.299195	 -0.016815	  0.183970	  0.124850	 -0.289570
 -0.071831	 -0.152255	  0.238004	  0.183334	 -0.341013	  0.160822	 -0.236618	  0.251418	  0.295607	 -0.011266	  0.179107	  0.139343	 -0.268157
 -0.073954	 -0.138263	  0.235332	  0.146607	 -0.345969	  0.212512	 -0.250231	  0.278495	  0.257613	  0.024998	  0.198565	  0.136027	 -0.259582
 -0.064419	 -0.114177	  0.212205	  0.130368	 -0.340028	  0.223804	 -0.255653	  0.284824	  0.234271	  0.014432	  0.203187	  0.123624	 -0.290009
 -0.062989	 -0.122155	  0.246861	  0.152940	 -0.336248	  0.250283	 -0.259449	  0.282714	  0.237344	  0.002626	  0.167413	  0.124981	 -0.315217
 -0.025772	 -0.136860	  0.244942	  0.136927	 -0.346634	  0.184610	 -0.252637	  0.264402	  0.244401	 -0.008087	  0.167069	  0.115531	 -0.338746
 -0.047701	 -0.163154	  0.288742	  0.163762	 -0.332028	  0.174418	 -0.272882	  0.277288	  0.240946	  0.024380	  0.192614	  0.116512	 -0.305196
 -0.052241	 -0.162176	  0.297278	  0.134706	 -0.328078	  0.165296	 -0.272528	  0.282736	  0.228231	 -0.001751	  0.202122	  0.105739	 -0.271485
 -0.069257	 -0.149906	  0.306039	  0.137779	 -0.338860	  0.152606	 -0.264553	  0.225490	  0.239733	 -0.001546	  0.201853	  0.061665	 -0.314127
 -0.061054	 -0.153915	  0.293057	  0.165542	 -0.341830	  0.146131	 -0.265799	  0.184446	  0.209947	 -0.008246	  0.180426	  0.018873	 -0.310645
 -0.048370	 -0.130789	  0.285561	  0.169200	 -0.317329	  0.146905	 -0.283765	  0.195589	  0.199924	 -0.007117	  0.173835	  0.026961	 -0.297675
 -0.088172	 -0.142512	  0.319443	  0.163226	 -0.296618	  0.169546	 -0.277526	  0.223047	  0.196285	  0.011212	  0.189488	  0.016230	 -0.241245
 -0.067027	 -0.144604	  0.285830	  0.119397	 -0.292053	  0.195711	 -0.273077	  0.263182	  0.192565	 -0.028662	  0.215419	  0.012123	 -0.214353
 -0.086014	 -0.141526	  0.279753	  0.124339	 -0.296455	  0.214493	 -0.311791	  0.284229	  0.208936	 -0.019147	  0.264667	 -0.016382	 -0.246420
 -0.097118	 -0.137184	  0.283846	  0.141144	 -0.292479	  0.239597	 -0.326609	  0.263631	  0.215361	 -0.007487	  0.241101	 -0.026034	 -0.265351
 -0.085339	 -0.151662	  0.315754	  0.147071	 -0.278253	  0.232382	 -0.315425	  0.269978	  0.224303	  0.023081	  0.236282	 -0.045168	 -0.234509
 -0.059859	 -0.148221	  0.320374	  0.130016	 -0.303120	  0.226821	 -0.284847	  0.274417	  0.226730	  0.033892	  0.252524	 -0.045426	 -0.215095
 -0.056290	 -0.136345	  0.314047	  0.148902	 -0.299510	  0.245231	 -0.280090	  0.275850	  0.230980	  0.030778	  0.189390	 -0.033687	 -0.247562
 -0.088957	 -0.144086	  0.285190	  0.170277	 -0.275032	  0.274113	 -0.309224	  0.264444	  0.236339	  0.009659	  0.173510	 -0.035426	 -0.294349
 -0.104104	 -0.128093	  0.295800	  0.161399	 -0.242229	  0.254781	 -0.300075	  0.262953	  0.262003	  0.000947	  0.165643	 -0.042907	 -0.303869
 -0.073130	 -0.128048	  0.283481	  0.173605	 -0.255035	  0.241901	 -0.303788	  0.250373	  0.279919	  0.011041	  0.177607	 -0.065893	 -0.262498
 -0.064925	 -0.141636	  0.244503	  0.170009	 -0.229424	  0.263182	 -0.288573	  0.241080	  0.258555	 -0.000360	  0.191073	 -0.056415	 -0.234625
 -0.068704	 -0.132812	  0.221997	  0.170690	 -0.230842	  0.277502	 -0.288384	  0.250335	  0.279532	 -0.014638	  0.182639	 -0.092503	 -0.217269
 -0.051785	 -0.114836	  0.259095	  0.150242	 -0.241441	  0.253222	 -0.266432	  0.247078	  0.257640	 -0.025993	  0.156768	 -0.101276	 -0.251483
 -0.050113	 -0.139106	  0.275482	  0.133562	 -0.282934	  0.266196	 -0.265776	  0.236633	  0.202225	 -0.019924	  0.117633	 -0.097705	 -0.224620
 -0.042366	 -0.132180	  0.259057	  0.117384	 -0.303097	  0.303489	 -0.281594	  0.246018	  0.228352	 -0.032604	  0.140082	 -0.112329	 -0.217426
 -0.032666	 -0.084276	  0.264198	  0.130481	 -0.260695	  0.292304	 -0.291875	  0.253131	  0.249101	 -0.027725	  0.195658	 -0.110166	 -0.207307
 -0.052197	 -0.096647	  0.253170	  0.143945	 -0.250802	  0.297805	 -0.291167	  0.263648	  0.231958	  0.017415	  0.172365	 -0.122308	 -0.234582
 -0.040056	 -0.090107	  0.291880	  0.153083	 -0.292773	  0.301134	 -0.287180	  0.279355	  0.216959	  0.056498	  0.143592	 -0.132929	 -0.292208
 -0.045265	 -0.097798	  0.278591	  0.163164	 -0.300516	  0.290184	 -0.282766	  0.319445	  0.194382	  0.068382	  0.155650	 -0.117091	 -0.271676
 -0.021534	 -0.109307	  0.233427	  0.175781	 -0.279426	  0.309404	 -0.222653	  0.342461	  0.218555	  0.079829	  0.168199	 -0.118432	 -0.209334
 -0.028869	 -0.106707	  0.219638	  0.125818	 -0.285407	  0.308877	 -0.213600	  0.321964	  0.221089	  0.057226	  0.208556	 -0.106976	 -0.194381
 -0.059680	 -0.123651	  0.229858	  0.110553	 -0.255047	  0.347620	 -0.218364	  0.315995	  0.260668	  0.047655	  0.182758	 -0.107585	 -0.236579
 -0.057174	 -0.121380	  0.273963	  0.111084	 -0.243975	  0.352766	 -0.256412	  0.336883	  0.308129	  0.089063	  0.156818	 -0.092995	 -0.281506
