# Supplementary material for: A fluorescent photoimmunoconjugate for imaging of cholesteatoma
Source: Sci Rep. 2022 Nov 19;12:19905. doi: 10.1038/s41598-022-22072-9 (PMC9675863; doi:10.1038/s41598-022-22072-9)
Supplement: Supplementary file 2 — Supplementary Information 2. [file 41598_2022_22072_MOESM2_ESM.zip › Data/ABR-41-2]

:RUN-2	LEVEL SWEEP	TEMP:NaN	6/4/2018	2:18 PM	NaNHR:
:SW EAR: R	SW FREQ: 8.00	# AVERAGES: 512	REP RATE (/sec): 40	DRIVER: RS Tweeter	SAMPLE (�sec): 40	
:NOTES-
:CHAMBER-CH4B-PXI
:CFTS Version: V2.7.2 (R850)
:LEVELS:20;25;30;35;40;45;50;55;60;65;70;75;80;
:DATA
 -0.034872	 -0.047813	  0.032251	  0.010916	 -0.025821	  0.046530	 -0.018778	  0.016582	  0.000688	 -0.013629	  0.013089	  0.052931	  0.017444
 -0.029332	 -0.052420	  0.055652	  0.034155	 -0.037777	  0.084307	 -0.013198	 -0.011499	  0.008295	 -0.021801	  0.012368	  0.039089	  0.013908
 -0.025636	 -0.069013	  0.071736	  0.028800	 -0.012218	  0.085607	 -0.020756	 -0.006727	 -0.017876	 -0.002192	 -0.008926	  0.033791	 -0.019393
 -0.027241	 -0.035227	  0.046519	  0.024458	  0.013136	  0.036030	 -0.035612	  0.019091	 -0.024172	 -0.000039	  0.004978	  0.033400	 -0.022698
 -0.053521	 -0.007859	  0.024883	  0.041562	  0.006612	  0.036893	 -0.052752	  0.055884	 -0.001780	  0.019731	 -0.009935	  0.018188	  0.005173
 -0.055039	 -0.003782	  0.022396	  0.040363	 -0.025058	  0.032068	 -0.018969	  0.045881	 -0.016597	  0.049990	 -0.027250	  0.016527	  0.029340
 -0.028703	 -0.000983	  0.015282	  0.030607	 -0.057376	  0.029530	  0.034986	  0.032046	 -0.073807	  0.021435	 -0.036835	 -0.011801	  0.060777
 -0.005318	  0.005449	  0.009559	  0.015820	 -0.028479	  0.025245	  0.037152	  0.010976	 -0.055209	 -0.050300	 -0.048526	 -0.008078	  0.013446
 -0.003267	 -0.000364	  0.020344	  0.007100	  0.018836	 -0.018859	  0.020055	  0.064335	 -0.033390	 -0.031179	 -0.024964	 -0.011290	  0.004103
 -0.010754	  0.011894	 -0.000324	 -0.023929	  0.019753	  0.000011	 -0.035994	  0.094865	 -0.050046	 -0.028598	 -0.006944	 -0.008324	  0.047956
 -0.026043	  0.009420	 -0.016811	 -0.018788	 -0.031359	 -0.004632	 -0.036287	  0.010670	 -0.017203	 -0.024993	  0.014324	 -0.008860	  0.065576
 -0.020740	  0.015642	 -0.022965	 -0.068837	 -0.039376	 -0.024276	 -0.017731	 -0.030482	  0.019324	  0.009077	  0.028627	 -0.016572	  0.045118
 -0.008084	 -0.003596	 -0.051140	 -0.064601	  0.006650	 -0.024314	  0.030304	 -0.018844	  0.036940	 -0.020322	  0.052715	 -0.020124	  0.034227
  0.009377	  0.006316	 -0.055657	 -0.054018	  0.045770	 -0.013361	  0.034929	 -0.013897	  0.057834	  0.014180	  0.027441	 -0.037519	  0.004860
  0.025075	  0.049458	 -0.056511	 -0.030271	  0.037316	 -0.035756	  0.018027	 -0.012050	  0.019144	  0.024541	  0.011666	 -0.015364	 -0.030412
  0.034266	  0.026127	 -0.047539	 -0.014561	 -0.002130	 -0.039306	  0.016832	 -0.045578	  0.041169	  0.023257	  0.003240	 -0.020377	 -0.051891
  0.054652	  0.008733	 -0.023043	 -0.006314	 -0.009600	 -0.075565	  0.039387	 -0.054411	  0.055916	  0.001519	 -0.008995	  0.007770	 -0.069288
  0.066008	  0.025606	 -0.013551	  0.010949	  0.018958	 -0.055300	  0.032287	 -0.051975	  0.029450	  0.006543	 -0.003114	  0.012998	 -0.052925
  0.067422	  0.037296	  0.007642	  0.014580	  0.046349	 -0.050560	  0.000012	 -0.048633	  0.007480	  0.021188	 -0.006511	 -0.028918	 -0.052104
  0.071752	  0.025113	 -0.018722	  0.022009	  0.055814	 -0.034292	 -0.013894	 -0.056233	  0.013840	  0.001589	  0.013554	 -0.027467	 -0.043215
  0.016344	 -0.032640	 -0.052185	  0.024651	  0.054446	 -0.026570	 -0.020064	 -0.018815	  0.045485	 -0.031286	  0.048094	  0.020617	 -0.033708
  0.024147	 -0.020469	 -0.101868	  0.044328	  0.031713	 -0.002799	  0.011778	  0.008159	  0.049014	 -0.048383	  0.060156	  0.055715	 -0.025438
  0.032671	  0.004627	 -0.092339	  0.036005	 -0.003770	  0.043852	  0.030205	  0.036643	  0.043802	 -0.041624	  0.074742	  0.073523	 -0.001396
  0.038562	  0.025554	 -0.057595	  0.026033	  0.019252	  0.031324	  0.039326	  0.053341	  0.060614	 -0.030632	  0.071489	  0.089048	  0.026841
  0.079142	  0.028488	 -0.049656	  0.032197	  0.029413	  0.002417	  0.013137	 -0.007464	  0.065975	 -0.001037	  0.078948	  0.086255	 -0.015570
  0.075524	  0.002526	 -0.025915	  0.037806	  0.008471	 -0.032016	  0.000692	 -0.043681	  0.081677	 -0.011344	  0.086805	  0.049118	 -0.053415
  0.082632	  0.013329	 -0.047731	 -0.001505	  0.000547	 -0.024178	  0.027085	 -0.033986	  0.071281	 -0.008616	  0.075000	  0.062317	 -0.024545
  0.120909	  0.017577	 -0.033218	 -0.009945	  0.012377	 -0.018265	  0.047370	 -0.005750	  0.079533	 -0.015373	  0.062395	  0.071705	  0.002915
  0.114932	  0.009641	 -0.013820	  0.011116	  0.032774	 -0.015250	  0.032156	 -0.012728	  0.064100	 -0.022480	  0.068283	  0.071869	  0.005276
  0.107179	 -0.019422	 -0.024746	  0.018572	  0.048061	 -0.003402	  0.012628	 -0.043006	  0.075949	 -0.049129	  0.068338	  0.034970	 -0.036531
  0.092235	 -0.066242	 -0.046914	 -0.007463	  0.021909	 -0.031645	  0.009473	 -0.023289	  0.099866	 -0.040299	  0.067895	  0.032053	 -0.037229
  0.091392	 -0.077546	 -0.063603	 -0.018668	  0.003234	 -0.012689	  0.038353	  0.000118	  0.127727	 -0.030491	  0.075056	  0.051250	 -0.059001
  0.113058	 -0.041627	 -0.080628	  0.005940	  0.011017	  0.003438	  0.104385	  0.015379	  0.114100	 -0.039047	  0.060432	  0.041983	 -0.066656
  0.086875	  0.006930	 -0.070733	  0.046438	  0.040921	  0.000387	  0.099409	  0.031327	  0.096302	 -0.039059	  0.091461	  0.046525	 -0.032343
  0.074005	  0.021234	 -0.098226	  0.058434	  0.061340	  0.040019	  0.061479	  0.030244	  0.090069	 -0.050516	  0.077948	  0.068525	 -0.030877
  0.074707	  0.008144	 -0.084764	  0.003437	  0.051018	  0.043465	  0.059265	  0.020322	  0.091325	 -0.001071	  0.093150	  0.118635	  0.013079
  0.056518	  0.027900	 -0.054501	 -0.011768	  0.012462	 -0.008694	  0.067935	  0.001795	  0.101398	  0.053957	  0.095971	  0.159948	  0.065606
  0.063265	  0.045635	 -0.047901	 -0.003114	 -0.003239	 -0.017848	  0.046552	 -0.030503	  0.127414	  0.037303	  0.111718	  0.183384	  0.102122
  0.073639	  0.049158	 -0.024723	  0.015842	  0.043530	  0.003059	  0.040622	 -0.023065	  0.148192	  0.076433	  0.169862	  0.248445	  0.146136
  0.063493	  0.028410	 -0.056823	  0.036529	  0.072795	 -0.007269	  0.055780	  0.004268	  0.213555	  0.135338	  0.204349	  0.285940	  0.205965
  0.081789	  0.015796	 -0.068294	  0.048089	  0.049285	 -0.019410	  0.033190	  0.014205	  0.273342	  0.193864	  0.239260	  0.337103	  0.205366
  0.104843	  0.001695	 -0.066560	  0.076262	  0.018186	 -0.002646	  0.051834	  0.017969	  0.287005	  0.250016	  0.277967	  0.324867	  0.186327
  0.132470	  0.008319	 -0.084049	  0.082044	  0.008356	 -0.025968	  0.091724	  0.024129	  0.320723	  0.276113	  0.250714	  0.277191	  0.116434
  0.179322	  0.043808	 -0.091447	  0.062596	  0.017983	 -0.030799	  0.112187	  0.066805	  0.348073	  0.288092	  0.221756	  0.218420	  0.056393
  0.242641	  0.004963	 -0.082759	  0.045199	  0.043740	 -0.009658	  0.119604	  0.124586	  0.380169	  0.304147	  0.226503	  0.127692	 -0.014453
  0.226750	 -0.045515	 -0.052126	  0.059792	  0.043661	 -0.007314	  0.137370	  0.148673	  0.389769	  0.276408	  0.213139	  0.070048	 -0.108521
  0.172950	 -0.027981	 -0.056736	  0.074446	  0.010920	 -0.000639	  0.215093	  0.152063	  0.370114	  0.219428	  0.156225	  0.018714	 -0.183391
  0.157678	  0.007902	 -0.069977	  0.057686	  0.005951	  0.001744	  0.261287	  0.158323	  0.326275	  0.164045	  0.083151	 -0.035741	 -0.266695
  0.133414	  0.007331	 -0.073992	  0.068613	  0.028965	  0.036189	  0.256570	  0.134080	  0.268637	  0.104801	  0.016144	 -0.103087	 -0.324883
  0.125568	 -0.025250	 -0.107061	  0.069893	  0.070087	  0.050055	  0.209809	  0.093905	  0.213826	  0.019003	 -0.058981	 -0.213548	 -0.374807
  0.090307	 -0.031120	 -0.110543	  0.097428	  0.119750	  0.064415	  0.180063	  0.063201	  0.177967	 -0.041889	 -0.120503	 -0.245282	 -0.435950
  0.081352	 -0.018988	 -0.091548	  0.134685	  0.138671	  0.080402	  0.201907	  0.022040	  0.123421	 -0.071328	 -0.198174	 -0.285420	 -0.472030
  0.097550	 -0.004854	 -0.094881	  0.149536	  0.128130	  0.082232	  0.199136	 -0.002598	  0.106940	 -0.131785	 -0.263660	 -0.334573	 -0.521903
  0.087738	  0.014082	 -0.104764	  0.149386	  0.110119	  0.094790	  0.129899	 -0.053571	  0.101655	 -0.181064	 -0.301323	 -0.352061	 -0.561752
  0.096547	 -0.034856	 -0.104358	  0.147330	  0.116406	  0.067359	  0.024189	 -0.137313	  0.062730	 -0.216596	 -0.335883	 -0.368573	 -0.570089
  0.103214	 -0.052641	 -0.107591	  0.128787	  0.086111	  0.041594	  0.033150	 -0.175584	  0.041515	 -0.258228	 -0.325101	 -0.385646	 -0.600402
  0.106437	 -0.019328	 -0.124458	  0.128813	  0.097203	 -0.000523	  0.056332	 -0.185514	  0.017159	 -0.302703	 -0.301648	 -0.392408	 -0.576319
  0.117696	 -0.007276	 -0.119086	  0.153490	  0.105324	 -0.038527	  0.021470	 -0.199500	 -0.014552	 -0.304100	 -0.278704	 -0.379952	 -0.543086
  0.101269	 -0.008196	 -0.107381	  0.162161	  0.089612	 -0.097063	 -0.029219	 -0.218648	 -0.034744	 -0.295899	 -0.294327	 -0.372180	 -0.507746
  0.087691	 -0.048167	 -0.107634	  0.190455	  0.071168	 -0.129532	 -0.101121	 -0.261901	 -0.063518	 -0.267683	 -0.321803	 -0.324233	 -0.462761
  0.107016	 -0.045846	 -0.108615	  0.194297	  0.054552	 -0.108929	 -0.124584	 -0.333423	 -0.087017	 -0.245706	 -0.322796	 -0.286674	 -0.428623
  0.087035	 -0.021368	 -0.138680	  0.196901	  0.048206	 -0.127968	 -0.102690	 -0.315294	 -0.054081	 -0.205937	 -0.279684	 -0.262512	 -0.337908
  0.109234	 -0.009759	 -0.174628	  0.142097	  0.009000	 -0.155071	 -0.115570	 -0.299328	 -0.073489	 -0.201792	 -0.217419	 -0.203437	 -0.244932
  0.130024	 -0.008387	 -0.144258	  0.117352	 -0.003242	 -0.221207	 -0.141214	 -0.258767	 -0.050233	 -0.193447	 -0.174802	 -0.170294	 -0.147898
  0.140735	 -0.039694	 -0.120585	  0.116041	  0.002399	 -0.238599	 -0.127131	 -0.267009	  0.006731	 -0.125928	 -0.061842	 -0.155268	 -0.063413
  0.124639	 -0.032521	 -0.106189	  0.100839	 -0.023589	 -0.234600	 -0.070702	 -0.234497	  0.040894	 -0.045459	  0.043776	 -0.111030	 -0.002096
  0.080839	 -0.008947	 -0.120939	  0.080748	 -0.020446	 -0.190930	  0.004830	 -0.172319	  0.116615	  0.042330	  0.138695	 -0.047956	  0.062818
  0.047086	 -0.018387	 -0.110135	  0.093630	 -0.009987	 -0.159481	  0.013541	 -0.109252	  0.195147	  0.078351	  0.158712	 -0.039141	  0.130090
  0.066086	 -0.012895	 -0.148875	  0.116611	 -0.023681	 -0.131722	  0.019583	 -0.078934	  0.304928	  0.124395	  0.195770	 -0.000426	  0.151866
  0.057307	 -0.017246	 -0.170389	  0.076731	 -0.027327	 -0.095264	  0.027503	 -0.061591	  0.359755	  0.146637	  0.202519	  0.051586	  0.203189
  0.079847	 -0.011193	 -0.148575	  0.064766	 -0.043629	 -0.062635	  0.086794	  0.016285	  0.386021	  0.196264	  0.232851	  0.085188	  0.218591
  0.090716	 -0.048011	 -0.152473	  0.087016	 -0.017123	 -0.026499	  0.151108	  0.069534	  0.421129	  0.214771	  0.262766	  0.085073	  0.172284
  0.056330	 -0.070932	 -0.137709	  0.075595	  0.003057	  0.003158	  0.198629	  0.115624	  0.426619	  0.234142	  0.223470	  0.035465	  0.122840
  0.064111	 -0.071497	 -0.152153	  0.124085	  0.016152	  0.029365	  0.202346	  0.118093	  0.436605	  0.229333	  0.191067	 -0.011745	  0.119041
  0.071728	 -0.042017	 -0.165097	  0.150256	  0.003445	  0.042449	  0.189903	  0.097027	  0.431933	  0.200535	  0.150044	 -0.042557	  0.106669
  0.062847	 -0.022608	 -0.141519	  0.163399	  0.030376	  0.054058	  0.201198	  0.127002	  0.439918	  0.184771	  0.093926	 -0.080072	  0.044369
  0.067687	 -0.022152	 -0.118697	  0.168701	  0.086535	  0.015358	  0.195905	  0.139973	  0.439088	  0.165565	  0.074669	 -0.156311	 -0.046079
  0.066971	 -0.023280	 -0.080151	  0.165364	  0.107078	  0.038919	  0.212081	  0.107005	  0.399128	  0.138067	  0.057842	 -0.200922	 -0.111634
  0.101227	 -0.039183	 -0.099918	  0.201671	  0.116376	  0.033293	  0.233449	  0.014618	  0.322951	  0.086475	  0.008096	 -0.268547	 -0.231959
  0.125145	 -0.030975	 -0.136948	  0.225428	  0.112325	  0.020250	  0.194316	 -0.044516	  0.260114	  0.057885	 -0.063514	 -0.355393	 -0.335158
  0.112134	 -0.030546	 -0.147033	  0.218241	  0.124448	  0.026248	  0.170113	 -0.052221	  0.262363	 -0.002144	 -0.146937	 -0.447284	 -0.406653
  0.148098	 -0.029361	 -0.174935	  0.216150	  0.121123	  0.015552	  0.138009	 -0.027917	  0.210803	 -0.052935	 -0.185154	 -0.485418	 -0.452682
  0.113110	 -0.009446	 -0.155596	  0.249241	  0.098729	 -0.006432	  0.082236	 -0.028351	  0.158057	 -0.138811	 -0.214398	 -0.506427	 -0.487383
  0.110599	 -0.000307	 -0.168045	  0.253872	  0.088893	 -0.026517	  0.067658	 -0.096643	  0.120833	 -0.188750	 -0.233661	 -0.491927	 -0.477489
  0.102954	  0.012834	 -0.191202	  0.240800	  0.103780	 -0.024106	  0.021091	 -0.114603	  0.073261	 -0.199739	 -0.287118	 -0.449676	 -0.412723
  0.069811	 -0.018214	 -0.186908	  0.246889	  0.123749	 -0.031318	  0.018591	 -0.139120	  0.021706	 -0.215410	 -0.280416	 -0.416783	 -0.332576
  0.051747	 -0.027817	 -0.182702	  0.241694	  0.112243	 -0.065418	  0.000574	 -0.133812	  0.044985	 -0.212891	 -0.280617	 -0.388175	 -0.223121
  0.038798	 -0.007542	 -0.201931	  0.245930	  0.079005	 -0.036318	 -0.048241	 -0.135058	  0.084603	 -0.223697	 -0.278507	 -0.338177	 -0.136094
  0.051139	 -0.016247	 -0.261444	  0.226330	  0.068020	 -0.062723	 -0.074027	 -0.180521	  0.077778	 -0.200771	 -0.218245	 -0.240258	 -0.093661
  0.070279	 -0.043038	 -0.290348	  0.206753	  0.044580	 -0.134365	 -0.056468	 -0.200995	  0.083329	 -0.180677	 -0.192626	 -0.172729	 -0.056132
  0.089681	 -0.048233	 -0.247117	  0.220228	  0.075115	 -0.133965	 -0.027366	 -0.161794	  0.095401	 -0.157014	 -0.138601	 -0.158815	 -0.007408
  0.105820	 -0.061961	 -0.235574	  0.255384	  0.110837	 -0.140582	 -0.025740	 -0.144790	  0.124564	 -0.092901	 -0.083632	 -0.107509	  0.041282
  0.089861	 -0.044040	 -0.216803	  0.252273	  0.097687	 -0.113735	 -0.023466	 -0.152136	  0.140497	 -0.028719	 -0.047066	 -0.068561	  0.113933
  0.080239	 -0.016685	 -0.235507	  0.247087	  0.052077	 -0.087459	 -0.009263	 -0.187939	  0.145606	  0.010389	 -0.019023	 -0.036376	  0.112486
  0.066955	 -0.045654	 -0.277842	  0.241994	  0.037269	 -0.075982	  0.018163	 -0.164314	  0.167729	  0.040205	  0.023635	 -0.003928	  0.097065
  0.042316	 -0.046949	 -0.258799	  0.245214	  0.027607	 -0.079632	  0.045146	 -0.129862	  0.180321	  0.084359	  0.059011	 -0.009228	  0.076782
  0.024128	 -0.028794	 -0.215093	  0.242965	  0.037598	 -0.094318	  0.104607	 -0.081582	  0.208854	  0.063003	  0.084810	 -0.051274	  0.038960
  0.015667	 -0.032104	 -0.256254	  0.209891	  0.018723	 -0.056697	  0.098003	 -0.076766	  0.266594	  0.052418	  0.067496	 -0.071772	  0.026084
  0.035521	 -0.030600	 -0.279974	  0.175401	 -0.003159	 -0.031384	  0.078047	 -0.087952	  0.288365	  0.030053	  0.019872	 -0.122981	  0.033223
  0.081009	 -0.048573	 -0.273171	  0.221784	 -0.007463	 -0.010406	  0.058683	 -0.077023	  0.266396	 -0.008755	 -0.025120	 -0.162529	 -0.037028
  0.107523	 -0.019616	 -0.244592	  0.247815	 -0.007802	 -0.018258	  0.047552	 -0.047815	  0.244078	 -0.022345	 -0.088847	 -0.188215	 -0.107421
  0.112950	 -0.034807	 -0.213111	  0.239596	  0.042053	 -0.003908	  0.074473	 -0.030904	  0.218619	 -0.037591	 -0.137057	 -0.190335	 -0.171904
  0.095827	 -0.078355	 -0.208227	  0.242020	  0.051041	 -0.017018	  0.083514	 -0.049106	  0.194673	 -0.094920	 -0.190450	 -0.200748	 -0.221532
  0.099626	 -0.092344	 -0.217166	  0.295568	  0.036983	  0.007610	  0.077647	 -0.094488	  0.164313	 -0.127858	 -0.224338	 -0.243839	 -0.228811
  0.083131	 -0.099041	 -0.213712	  0.299912	  0.024277	 -0.005919	  0.052512	 -0.116602	  0.157580	 -0.132750	 -0.249538	 -0.214493	 -0.222154
  0.069753	 -0.090591	 -0.205582	  0.300055	  0.021479	 -0.009611	  0.039669	 -0.119969	  0.115814	 -0.157918	 -0.223590	 -0.221387	 -0.216162
  0.034390	 -0.095844	 -0.178634	  0.291659	  0.041141	  0.001090	  0.017252	 -0.105944	  0.077651	 -0.185506	 -0.212769	 -0.241724	 -0.211387
  0.017403	 -0.105490	 -0.171769	  0.258962	  0.049311	  0.005350	  0.003445	 -0.147468	  0.063945	 -0.192231	 -0.237668	 -0.239316	 -0.224803
  0.049652	 -0.108682	 -0.158768	  0.282445	  0.080574	 -0.013233	  0.005135	 -0.204290	  0.070035	 -0.163315	 -0.206269	 -0.228238	 -0.241231
  0.073542	 -0.083830	 -0.173024	  0.291969	  0.050359	 -0.037655	 -0.019365	 -0.225387	  0.077154	 -0.162227	 -0.202577	 -0.250479	 -0.229584
  0.069067	 -0.096215	 -0.153791	  0.253650	  0.005664	 -0.054670	 -0.047524	 -0.239322	  0.059167	 -0.158518	 -0.227523	 -0.231164	 -0.194305
  0.053261	 -0.105171	 -0.172031	  0.235951	  0.007453	 -0.069450	 -0.042391	 -0.208244	  0.031754	 -0.134533	 -0.260207	 -0.249806	 -0.172947
  0.053772	 -0.126598	 -0.212511	  0.243641	 -0.000679	 -0.075505	 -0.029080	 -0.205661	  0.032649	 -0.112864	 -0.262097	 -0.266229	 -0.155250
  0.066505	 -0.160541	 -0.240780	  0.261610	 -0.000167	 -0.097570	 -0.052709	 -0.230250	  0.062540	 -0.113521	 -0.265561	 -0.234263	 -0.134154
  0.091371	 -0.176860	 -0.243374	  0.231978	 -0.038959	 -0.119994	 -0.097720	 -0.232534	  0.068880	 -0.108782	 -0.234170	 -0.192128	 -0.151540
  0.079843	 -0.187799	 -0.231134	  0.220701	 -0.075780	 -0.158868	 -0.099367	 -0.213178	  0.109802	 -0.100307	 -0.216263	 -0.153707	 -0.154734
  0.041977	 -0.192851	 -0.245919	  0.226027	 -0.073196	 -0.138995	 -0.075181	 -0.212576	  0.140485	 -0.103204	 -0.240614	 -0.149424	 -0.133441
  0.031117	 -0.204167	 -0.242195	  0.205839	 -0.048815	 -0.134163	 -0.056494	 -0.223772	  0.166102	 -0.108233	 -0.264504	 -0.171836	 -0.115864
  0.052867	 -0.214312	 -0.203098	  0.204791	 -0.047885	 -0.108760	 -0.074832	 -0.234991	  0.157643	 -0.103594	 -0.230190	 -0.157408	 -0.105862
  0.036090	 -0.167351	 -0.200577	  0.211146	 -0.048552	 -0.108931	 -0.111909	 -0.231076	  0.137639	 -0.103852	 -0.192932	 -0.133890	 -0.075926
  0.072104	 -0.179672	 -0.173767	  0.207417	 -0.011445	 -0.111374	 -0.134835	 -0.198733	  0.136717	 -0.102821	 -0.183898	 -0.101784	 -0.058562
  0.092878	 -0.186797	 -0.156155	  0.220148	  0.003222	 -0.090945	 -0.087399	 -0.167551	  0.164501	 -0.063635	 -0.131344	 -0.084150	 -0.012622
  0.082660	 -0.170598	 -0.183805	  0.228583	 -0.012342	 -0.092468	 -0.073409	 -0.193182	  0.176518	 -0.033966	 -0.079156	 -0.063227	  0.093776
  0.042857	 -0.184739	 -0.158317	  0.196408	  0.007806	 -0.077659	 -0.078695	 -0.201510	  0.166293	 -0.022010	 -0.030634	 -0.038932	  0.100890
  0.027365	 -0.214559	 -0.128166	  0.182658	  0.017665	 -0.058943	 -0.049689	 -0.163233	  0.147252	  0.014902	 -0.039109	 -0.024880	  0.134998
  0.029588	 -0.201410	 -0.123159	  0.214307	  0.021327	 -0.057277	 -0.036660	 -0.117220	  0.135957	  0.014387	 -0.010654	  0.017662	  0.194848
  0.009768	 -0.209509	 -0.121484	  0.219923	  0.011729	 -0.046088	 -0.016708	 -0.083057	  0.155638	  0.025450	  0.026369	  0.043059	  0.211859
  0.010718	 -0.237592	 -0.118206	  0.206749	  0.023108	 -0.051825	  0.028348	 -0.103259	  0.209127	  0.111103	  0.039246	  0.097511	  0.238876
 -0.000135	 -0.259098	 -0.121740	  0.247841	  0.055273	 -0.032549	 -0.001216	 -0.095141	  0.217031	  0.145319	  0.055183	  0.121042	  0.257402
 -0.018069	 -0.239403	 -0.121347	  0.268169	  0.056079	 -0.002666	 -0.042696	 -0.063140	  0.211426	  0.179936	  0.077372	  0.143112	  0.277061
 -0.043781	 -0.235200	 -0.138694	  0.252109	  0.044788	  0.055706	 -0.046982	 -0.057118	  0.214929	  0.204812	  0.084615	  0.187824	  0.287935
 -0.070568	 -0.205111	 -0.137101	  0.259543	  0.001874	  0.021780	 -0.057742	 -0.064808	  0.195569	  0.222498	  0.073222	  0.196914	  0.290838
 -0.068335	 -0.210512	 -0.091753	  0.277036	  0.006255	 -0.001839	  0.001394	 -0.070335	  0.206048	  0.211016	  0.110368	  0.200343	  0.259965
 -0.097898	 -0.223749	 -0.077190	  0.240076	  0.010861	 -0.019601	  0.046038	 -0.072160	  0.240542	  0.212968	  0.121414	  0.177812	  0.263509
 -0.168690	 -0.246594	 -0.069580	  0.246803	  0.009067	 -0.028286	  0.064591	 -0.051748	  0.261640	  0.226950	  0.099595	  0.162824	  0.298152
 -0.195622	 -0.268187	 -0.102111	  0.262753	  0.024164	 -0.037495	  0.080442	 -0.023616	  0.252275	  0.225105	  0.063656	  0.126810	  0.294132
 -0.195381	 -0.240513	 -0.105941	  0.287122	  0.023857	 -0.013727	  0.080543	 -0.021010	  0.296892	  0.217942	  0.036499	  0.123071	  0.272777
 -0.234567	 -0.215598	 -0.120037	  0.295602	 -0.017435	  0.016286	  0.087804	 -0.039251	  0.269371	  0.209527	  0.024635	  0.164021	  0.259787
 -0.257499	 -0.223775	 -0.127496	  0.301060	 -0.007730	  0.042796	  0.088363	 -0.042121	  0.212435	  0.201126	  0.020866	  0.153643	  0.248255
 -0.286638	 -0.253855	 -0.114778	  0.306137	 -0.002092	  0.050788	  0.063690	 -0.027976	  0.196246	  0.162361	  0.023595	  0.098824	  0.224530
 -0.306163	 -0.242840	 -0.074829	  0.299783	 -0.006020	  0.055090	  0.061764	 -0.042642	  0.189927	  0.130518	  0.012138	  0.030899	  0.143209
 -0.307938	 -0.244488	 -0.067405	  0.309733	  0.002710	  0.054677	  0.079361	 -0.082005	  0.181624	  0.100684	 -0.054213	  0.004510	  0.048668
 -0.326707	 -0.237496	 -0.110141	  0.294287	  0.001010	  0.030228	  0.052552	 -0.116105	  0.184407	  0.084496	 -0.086190	 -0.022086	 -0.028063
 -0.325386	 -0.218702	 -0.102069	  0.286937	  0.013359	  0.001717	  0.034260	 -0.115185	  0.135584	  0.092400	 -0.119819	 -0.028964	 -0.061872
 -0.306071	 -0.246286	 -0.055709	  0.303257	  0.000435	 -0.020549	  0.004253	 -0.101439	  0.088475	  0.043475	 -0.151749	 -0.063974	 -0.122369
 -0.328298	 -0.229291	 -0.037095	  0.302620	  0.042610	  0.012826	 -0.009631	 -0.086954	  0.072999	  0.009444	 -0.173734	 -0.102184	 -0.189529
 -0.327653	 -0.199728	 -0.019687	  0.257995	  0.079227	  0.034487	 -0.001651	 -0.116138	  0.041501	  0.017005	 -0.216365	 -0.152606	 -0.205061
 -0.297529	 -0.205965	 -0.013390	  0.272946	  0.049265	  0.002277	 -0.019178	 -0.138563	  0.013860	 -0.018462	 -0.246079	 -0.183671	 -0.198409
 -0.308293	 -0.204529	 -0.003557	  0.302722	  0.055279	 -0.033171	 -0.085255	 -0.166714	  0.044631	 -0.030399	 -0.259379	 -0.167716	 -0.197826
 -0.326024	 -0.206465	  0.004922	  0.317263	  0.034060	 -0.058120	 -0.128376	 -0.184804	  0.027587	 -0.019463	 -0.244670	 -0.169339	 -0.218792
 -0.324933	 -0.227740	 -0.018011	  0.338018	  0.038821	 -0.047368	 -0.132105	 -0.200627	  0.002977	 -0.016557	 -0.264826	 -0.184152	 -0.247584
 -0.349278	 -0.206333	 -0.033133	  0.301568	  0.024932	 -0.018655	 -0.133739	 -0.262090	 -0.038933	 -0.027415	 -0.274367	 -0.180153	 -0.268984
 -0.348013	 -0.205511	 -0.036163	  0.288999	  0.035396	 -0.033979	 -0.084710	 -0.304395	 -0.067215	 -0.011935	 -0.275454	 -0.199588	 -0.263589
 -0.323759	 -0.214431	 -0.039124	  0.307031	  0.007739	 -0.041451	 -0.079733	 -0.294028	 -0.095858	 -0.014334	 -0.259560	 -0.217084	 -0.252084
 -0.339307	 -0.236903	 -0.066515	  0.322324	 -0.035475	 -0.043785	 -0.110389	 -0.260853	 -0.121576	 -0.051776	 -0.273663	 -0.245603	 -0.220688
 -0.351876	 -0.223126	 -0.098221	  0.334502	 -0.068629	 -0.058106	 -0.161242	 -0.273460	 -0.153824	 -0.066328	 -0.279771	 -0.258377	 -0.288206
 -0.308549	 -0.216241	 -0.106606	  0.319815	 -0.050930	 -0.051020	 -0.158706	 -0.316337	 -0.180186	 -0.070231	 -0.292700	 -0.225483	 -0.320397
 -0.313360	 -0.231766	 -0.119494	  0.309816	 -0.043653	 -0.070323	 -0.133704	 -0.366727	 -0.214377	 -0.100839	 -0.312839	 -0.229194	 -0.263968
 -0.303432	 -0.211414	 -0.106846	  0.299380	 -0.060475	 -0.039712	 -0.139731	 -0.386972	 -0.234660	 -0.168076	 -0.305873	 -0.209607	 -0.295492
 -0.298322	 -0.220591	 -0.084357	  0.220083	 -0.073265	 -0.037022	 -0.139933	 -0.359334	 -0.277741	 -0.173462	 -0.318641	 -0.218398	 -0.255969
 -0.300459	 -0.223716	 -0.035737	  0.198287	 -0.106438	 -0.072957	 -0.165584	 -0.351597	 -0.281828	 -0.178033	 -0.301745	 -0.178550	 -0.247355
 -0.300001	 -0.217965	 -0.038683	  0.217092	 -0.097333	 -0.072126	 -0.187782	 -0.359065	 -0.277487	 -0.178819	 -0.282591	 -0.162666	 -0.207870
 -0.264618	 -0.227694	 -0.047054	  0.216342	 -0.118603	 -0.088547	 -0.196532	 -0.389078	 -0.306180	 -0.187263	 -0.236811	 -0.139372	 -0.124015
 -0.294634	 -0.231532	 -0.031779	  0.200743	 -0.150171	 -0.113045	 -0.174714	 -0.366221	 -0.293465	 -0.168356	 -0.231208	 -0.103145	 -0.091935
 -0.298296	 -0.243117	 -0.011131	  0.187951	 -0.125405	 -0.103467	 -0.190028	 -0.363609	 -0.286078	 -0.139475	 -0.220513	 -0.071764	 -0.060024
 -0.288165	 -0.221083	 -0.007361	  0.164810	 -0.138088	 -0.093733	 -0.188716	 -0.368983	 -0.316697	 -0.089121	 -0.187402	 -0.027794	 -0.044065
 -0.282315	 -0.199719	 -0.041366	  0.181338	 -0.149293	 -0.084043	 -0.193043	 -0.347763	 -0.311820	 -0.048495	 -0.157608	 -0.010564	 -0.026999
 -0.259644	 -0.223991	 -0.034648	  0.219338	 -0.127224	 -0.083045	 -0.192087	 -0.345839	 -0.279922	 -0.004750	 -0.099206	  0.043714	 -0.032339
 -0.267227	 -0.214646	 -0.010587	  0.242775	 -0.136975	 -0.098449	 -0.193775	 -0.289363	 -0.302617	  0.047310	 -0.045345	  0.041565	  0.014400
 -0.220754	 -0.191622	 -0.020095	  0.210175	 -0.157386	 -0.091806	 -0.188742	 -0.265315	 -0.272900	  0.077728	 -0.022296	  0.056884	  0.014599
 -0.203529	 -0.186239	 -0.015512	  0.198295	 -0.196843	 -0.081045	 -0.150743	 -0.259245	 -0.229085	  0.112666	  0.013637	  0.078137	  0.019038
 -0.177066	 -0.175563	 -0.025795	  0.222937	 -0.179124	 -0.092033	 -0.142726	 -0.233752	 -0.215101	  0.168600	  0.026796	  0.074193	  0.023976
 -0.141280	 -0.184726	 -0.045096	  0.206049	 -0.149090	 -0.068966	 -0.107627	 -0.204788	 -0.181379	  0.221208	  0.071061	  0.103777	  0.050583
 -0.134320	 -0.221841	  0.001650	  0.215590	 -0.113532	 -0.084169	 -0.062710	 -0.158913	 -0.118951	  0.250463	  0.093260	  0.124322	  0.048781
 -0.122528	 -0.218183	  0.010013	  0.218509	 -0.111052	 -0.114529	 -0.063886	 -0.107724	 -0.092586	  0.260267	  0.089491	  0.131879	  0.017736
 -0.114792	 -0.190555	  0.019269	  0.238340	 -0.094102	 -0.060557	 -0.048522	 -0.117324	 -0.061231	  0.277911	  0.080397	  0.135686	  0.039558
 -0.137184	 -0.179965	  0.017479	  0.238086	 -0.080279	 -0.053153	 -0.034278	 -0.110146	 -0.023270	  0.265986	  0.065583	  0.098898	  0.075714
 -0.147513	 -0.212983	  0.043165	  0.229737	 -0.062418	 -0.060017	 -0.010130	 -0.059958	 -0.040295	  0.237030	  0.035579	  0.062994	  0.071213
 -0.131305	 -0.197390	  0.011895	  0.208808	 -0.060802	 -0.066761	  0.029722	  0.027144	 -0.056434	  0.205579	  0.002567	  0.014418	  0.077586
 -0.095342	 -0.208621	 -0.009843	  0.180982	 -0.027780	 -0.029489	  0.040000	  0.024400	 -0.086242	  0.162363	 -0.012559	 -0.016758	  0.102092
 -0.070055	 -0.194657	  0.017792	  0.160913	 -0.003954	  0.029013	  0.008558	 -0.032715	 -0.108776	  0.149688	 -0.016781	  0.007020	  0.079121
 -0.078199	 -0.205346	 -0.006345	  0.161031	  0.017942	  0.066045	 -0.006036	 -0.031042	 -0.132271	  0.145042	 -0.038369	  0.036334	  0.069642
 -0.040331	 -0.205700	 -0.039956	  0.155709	 -0.001061	  0.064025	  0.015704	 -0.024460	 -0.160596	  0.120414	 -0.096691	  0.028050	  0.061902
 -0.013352	 -0.191155	 -0.023878	  0.172500	  0.006489	  0.082264	  0.054536	 -0.039838	 -0.183526	  0.079200	 -0.133083	  0.020255	  0.020364
 -0.024060	 -0.204647	 -0.033284	  0.170073	 -0.007835	  0.087689	  0.085326	 -0.113746	 -0.197115	  0.059838	 -0.169141	  0.006307	 -0.026328
 -0.034943	 -0.207032	 -0.033135	  0.143280	 -0.027900	  0.078286	  0.063874	 -0.192156	 -0.205747	  0.042247	 -0.211709	 -0.012895	 -0.055246
 -0.054240	 -0.221615	 -0.015359	  0.124920	 -0.005493	  0.077461	  0.031717	 -0.183400	 -0.246630	  0.034501	 -0.248999	 -0.004647	 -0.079595
 -0.064130	 -0.192268	 -0.041878	  0.100996	 -0.010375	  0.051299	  0.044413	 -0.148922	 -0.227563	  0.027031	 -0.197171	 -0.013818	 -0.131644
 -0.047763	 -0.198030	 -0.040030	  0.104647	 -0.027038	  0.013945	  0.039084	 -0.122269	 -0.192560	  0.017191	 -0.200082	 -0.018688	 -0.147758
 -0.047746	 -0.236167	 -0.015680	  0.123091	 -0.073894	 -0.055042	  0.022031	 -0.139942	 -0.208778	 -0.013049	 -0.233950	 -0.045595	 -0.108625
 -0.037123	 -0.233845	 -0.016839	  0.093651	 -0.081555	 -0.090710	 -0.004770	 -0.184363	 -0.240769	  0.033851	 -0.232410	 -0.061907	 -0.107087
 -0.060601	 -0.189113	 -0.020503	  0.077396	 -0.070824	 -0.121407	 -0.030525	 -0.190286	 -0.272084	  0.012416	 -0.194093	 -0.059046	 -0.115168
 -0.034060	 -0.166667	 -0.007599	  0.121921	 -0.046515	 -0.144149	  0.016755	 -0.183534	 -0.276367	 -0.035757	 -0.235640	 -0.061286	 -0.138556
 -0.031295	 -0.163731	 -0.024672	  0.151417	 -0.048870	 -0.106743	 -0.029885	 -0.196585	 -0.246071	 -0.022331	 -0.260257	 -0.078573	 -0.142618
 -0.021889	 -0.190348	 -0.031713	  0.185636	 -0.032265	 -0.081397	 -0.063336	 -0.222004	 -0.250135	 -0.013240	 -0.262259	 -0.101888	 -0.166817
 -0.006453	 -0.164650	  0.007771	  0.137952	 -0.042061	 -0.096651	 -0.098585	 -0.249006	 -0.266329	 -0.037349	 -0.245013	 -0.118693	 -0.202889
  0.003498	 -0.180075	  0.010952	  0.107101	 -0.029622	 -0.096283	 -0.112395	 -0.254567	 -0.260101	 -0.066566	 -0.231179	 -0.129074	 -0.230665
 -0.020470	 -0.184428	 -0.006580	  0.084189	 -0.045918	 -0.101553	 -0.118970	 -0.255575	 -0.233616	 -0.053110	 -0.203464	 -0.118342	 -0.245583
 -0.024349	 -0.173094	 -0.049918	  0.065256	 -0.069734	 -0.083156	 -0.123361	 -0.234184	 -0.235801	 -0.038562	 -0.177351	 -0.081627	 -0.259972
 -0.016798	 -0.191224	 -0.086053	  0.052311	 -0.067105	 -0.058679	 -0.137724	 -0.218639	 -0.221837	 -0.015628	 -0.191085	 -0.061374	 -0.280893
  0.007001	 -0.228770	 -0.058983	  0.035466	 -0.066177	 -0.075105	 -0.166938	 -0.229206	 -0.194001	 -0.029822	 -0.181962	 -0.094401	 -0.305443
 -0.015891	 -0.228653	  0.007622	  0.030794	 -0.063944	 -0.081767	 -0.200653	 -0.184659	 -0.199046	 -0.050954	 -0.215581	 -0.139699	 -0.344143
 -0.030993	 -0.167617	  0.014066	  0.044551	 -0.084031	 -0.066795	 -0.202333	 -0.149776	 -0.137401	 -0.075964	 -0.229151	 -0.169012	 -0.383958
 -0.016287	 -0.124679	 -0.028035	  0.033627	 -0.061351	 -0.074853	 -0.179021	 -0.158691	 -0.114445	 -0.077043	 -0.219538	 -0.166314	 -0.340347
 -0.020547	 -0.126506	 -0.035745	  0.018850	 -0.039779	 -0.084943	 -0.162217	 -0.176108	 -0.120452	 -0.070873	 -0.215437	 -0.173986	 -0.309142
 -0.012054	 -0.148005	 -0.037974	  0.028398	 -0.029638	 -0.100106	 -0.168613	 -0.149127	 -0.133659	 -0.066434	 -0.192286	 -0.188448	 -0.305303
  0.014621	 -0.148404	 -0.025716	  0.017627	 -0.046493	 -0.096545	 -0.163698	 -0.127122	 -0.145316	 -0.064927	 -0.230829	 -0.214335	 -0.246864
  0.021110	 -0.139688	 -0.011175	  0.008520	 -0.062667	 -0.101537	 -0.151847	 -0.136468	 -0.090762	 -0.068796	 -0.229239	 -0.221831	 -0.221129
  0.008534	 -0.143732	  0.017614	 -0.009439	 -0.054310	 -0.142467	 -0.141581	 -0.128390	 -0.099284	 -0.057682	 -0.225339	 -0.183608	 -0.180785
 -0.017431	 -0.155688	  0.016128	  0.003934	 -0.018498	 -0.157330	 -0.181059	 -0.119199	 -0.145419	 -0.042191	 -0.236912	 -0.150050	 -0.155331
 -0.022776	 -0.136638	 -0.012080	 -0.006465	 -0.002013	 -0.145668	 -0.213228	 -0.120097	 -0.164329	 -0.047611	 -0.240436	 -0.141375	 -0.149980
 -0.028833	 -0.118314	 -0.000549	  0.011757	 -0.051916	 -0.134740	 -0.178500	 -0.150786	 -0.133776	 -0.063247	 -0.245661	 -0.169343	 -0.143285
 -0.066703	 -0.063228	  0.051832	 -0.027025	 -0.012812	 -0.037802	 -0.024692	  0.029952	  0.031526	 -0.033121	 -0.008262	  0.007433	 -0.021597
 -0.037393	 -0.035307	  0.037079	 -0.019563	 -0.001538	 -0.022236	 -0.037364	  0.040493	  0.042577	 -0.028129	 -0.017906	  0.008489	 -0.013241
 -0.041081	 -0.046736	  0.037870	 -0.015916	 -0.014762	 -0.022872	 -0.024722	  0.021697	  0.055726	 -0.008112	 -0.041128	  0.006873	 -0.006335
 -0.053010	 -0.012894	  0.052408	 -0.015683	  0.014024	 -0.030861	 -0.000275	 -0.002076	  0.037726	  0.008614	 -0.012335	 -0.005304	 -0.021484
 -0.066680	 -0.014565	  0.043099	 -0.022533	  0.032773	 -0.025581	 -0.008363	  0.000442	  0.032810	  0.020152	 -0.004045	 -0.005917	  0.021446
 -0.013854	 -0.039804	  0.016614	 -0.011027	  0.011424	 -0.015203	 -0.031273	  0.023121	  0.026114	  0.032643	  0.021243	 -0.012386	  0.036188
  0.028490	 -0.038003	  0.025311	  0.017566	  0.005440	 -0.024880	 -0.058603	  0.030103	  0.060210	  0.049807	  0.018706	 -0.004432	  0.049141
  0.013770	 -0.039443	 -0.011408	 -0.006443	 -0.006057	 -0.005895	 -0.053343	  0.043492	  0.070877	  0.029104	 -0.006182	 -0.011919	  0.012854
  0.015675	 -0.000742	 -0.020885	 -0.007950	  0.011064	  0.012168	 -0.051199	  0.030373	  0.059940	 -0.002416	 -0.020805	  0.012053	 -0.014848
  0.011437	  0.000421	 -0.009005	 -0.014759	  0.016852	  0.011365	 -0.022478	  0.034235	  0.027318	  0.006818	 -0.004453	  0.061007	  0.016587
  0.008931	  0.001412	 -0.020907	 -0.014303	 -0.009205	  0.028912	 -0.008827	  0.038069	 -0.006097	  0.007040	  0.014964	  0.039159	 -0.046270
  0.016695	  0.010803	 -0.036449	  0.015411	 -0.026136	  0.054263	  0.004302	  0.040330	 -0.021197	 -0.019277	  0.009701	  0.016884	 -0.086717
  0.014101	  0.041574	 -0.034194	  0.042727	 -0.039778	  0.029135	  0.008201	  0.026760	  0.005863	 -0.037051	  0.013082	  0.051370	 -0.000406
  0.010478	  0.035366	 -0.018840	  0.049995	 -0.033238	 -0.011758	  0.004400	 -0.009544	 -0.019869	  0.004688	  0.014372	 -0.007800	 -0.026771
  0.032749	  0.043519	 -0.027279	  0.035261	 -0.005188	  0.023214	  0.008477	 -0.023752	 -0.048648	 -0.000901	  0.016631	 -0.043284	 -0.076688
  0.040147	  0.055035	 -0.024018	  0.013040	  0.038912	  0.016999	  0.031390	 -0.050279	 -0.054533	  0.044008	  0.018113	 -0.010319	 -0.008408
  0.036403	  0.049260	 -0.008205	 -0.019590	  0.021637	  0.006551	  0.052224	 -0.059847	 -0.081490	  0.036738	  0.003238	 -0.027271	  0.035040
  0.026752	  0.044765	 -0.028328	  0.001308	  0.030866	 -0.005282	  0.057183	 -0.053215	 -0.081694	 -0.038629	 -0.008599	 -0.043757	  0.009728
  0.004088	  0.011130	 -0.021273	  0.007208	 -0.003335	 -0.006908	  0.069857	 -0.069051	 -0.064292	 -0.045415	 -0.014870	 -0.016892	  0.051491
  0.019004	 -0.002564	 -0.003426	 -0.007724	 -0.030941	  0.026669	  0.085104	 -0.091306	 -0.072866	 -0.026560	  0.008535	 -0.013988	  0.090289
  0.016069	 -0.001823	  0.006885	  0.008870	  0.002654	  0.021321	  0.061221	 -0.098759	 -0.120424	 -0.048057	  0.001736	 -0.007284	  0.121178
  0.045780	  0.004453	  0.026700	  0.002339	  0.014313	  0.029355	  0.049732	 -0.081317	 -0.160010	 -0.052700	  0.006433	 -0.037782	  0.097067
  0.057620	  0.019944	  0.046299	 -0.022813	  0.027292	  0.020281	  0.042577	 -0.058880	 -0.179237	 -0.043732	  0.007584	 -0.086542	  0.104170
  0.053424	  0.035615	  0.060994	 -0.021936	  0.027113	  0.009276	  0.055275	 -0.058965	 -0.154337	 -0.039478	 -0.001629	 -0.077749	  0.129377
  0.013791	 -0.003733	  0.085394	 -0.005057	  0.036281	  0.011930	  0.070537	 -0.057912	 -0.159014	 -0.015366	 -0.011786	 -0.097146	  0.134441
 -0.029759	  0.013896	  0.095348	  0.013877	  0.047989	  0.037749	  0.102759	 -0.033720	 -0.166781	  0.036775	 -0.006537	 -0.099402	  0.145033
 -0.066272	  0.020649	  0.075961	  0.006273	  0.053877	  0.018077	  0.122826	 -0.023903	 -0.171160	  0.038903	 -0.000630	 -0.077240	  0.113621
 -0.062244	  0.037153	  0.012781	 -0.007783	  0.047002	  0.012499	  0.143044	 -0.055325	 -0.189521	  0.050889	  0.022945	 -0.095888	  0.142241
  0.005049	  0.011878	 -0.007039	  0.000008	  0.004273	  0.032400	  0.171846	 -0.116087	 -0.137378	  0.061572	  0.027414	 -0.122129	  0.141652
  0.080222	  0.016422	 -0.008000	  0.004099	 -0.034542	  0.043565	  0.142668	 -0.112624	 -0.149986	  0.059027	  0.024384	 -0.154707	  0.112703
  0.025009	  0.014859	 -0.035636	 -0.012374	 -0.065774	  0.046186	  0.107076	 -0.101674	 -0.183732	  0.054913	  0.043769	 -0.159718	  0.135179
 -0.032877	  0.040389	 -0.038502	 -0.000199	 -0.068864	  0.017673	  0.065261	 -0.087361	 -0.174670	  0.019982	  0.063394	 -0.167201	  0.134327
 -0.044863	  0.058455	 -0.012047	 -0.032170	 -0.036639	  0.009714	  0.051598	 -0.053889	 -0.194524	  0.017040	  0.073224	 -0.142916	  0.092448
 -0.068231	  0.059775	 -0.012769	 -0.069916	 -0.004437	  0.023522	  0.050090	 -0.035801	 -0.180953	  0.016373	  0.054905	 -0.133574	  0.090466
 -0.087382	  0.087439	 -0.019081	 -0.075762	  0.002486	  0.053885	  0.060412	 -0.045167	 -0.159893	  0.013546	  0.065629	 -0.145096	  0.116281
 -0.054821	  0.060473	  0.001512	 -0.095842	 -0.022765	  0.048713	  0.039120	 -0.048241	 -0.162510	  0.007926	  0.059886	 -0.172809	  0.154137
  0.001392	  0.048984	  0.043198	 -0.123355	 -0.026663	  0.044468	  0.075442	 -0.053336	 -0.223171	  0.012572	  0.050609	 -0.192339	  0.135317
  0.075348	  0.063657	  0.048212	 -0.117967	 -0.008198	  0.030830	  0.115252	 -0.049631	 -0.237642	  0.033905	  0.067477	 -0.174472	  0.139638
  0.075131	  0.053638	  0.033281	 -0.141521	  0.028409	  0.005065	  0.111138	 -0.043481	 -0.226581	  0.054294	  0.074019	 -0.144121	  0.178009
  0.031561	  0.062184	  0.001977	 -0.162197	  0.051705	 -0.012629	  0.141660	 -0.029668	 -0.206514	  0.015882	  0.060249	 -0.126277	  0.186789
  0.012847	  0.085494	 -0.024598	 -0.168139	  0.077385	  0.016564	  0.141878	 -0.059778	 -0.201272	  0.025212	  0.078624	 -0.140480	  0.203053
 -0.006802	  0.079507	 -0.045212	 -0.144527	  0.066809	  0.063446	  0.157141	 -0.040079	 -0.211707	  0.021478	  0.060539	 -0.175160	  0.232324
 -0.043476	  0.038032	 -0.093588	 -0.107212	  0.024129	  0.043850	  0.158647	 -0.028806	 -0.216491	  0.007968	  0.047811	 -0.217288	  0.228590
 -0.050197	  0.016766	 -0.077304	 -0.158912	  0.035644	  0.024805	  0.189424	 -0.023733	 -0.232925	  0.004137	  0.095878	 -0.241165	  0.220073
 -0.021364	  0.050406	 -0.065586	 -0.192161	  0.044570	  0.023125	  0.166626	 -0.035495	 -0.210919	  0.027478	  0.103448	 -0.225559	  0.211596
  0.008661	  0.028533	 -0.071672	 -0.228503	  0.020986	  0.033649	  0.144446	 -0.033570	 -0.224168	  0.050806	  0.096806	 -0.220938	  0.228628
 -0.009298	  0.005352	 -0.050478	 -0.254756	  0.015557	  0.029953	  0.122025	 -0.031393	 -0.213148	  0.079218	  0.110461	 -0.221795	  0.245233
 -0.024730	  0.008211	 -0.030194	 -0.243997	  0.005483	  0.042802	  0.104930	 -0.023536	 -0.178038	  0.065182	  0.140233	 -0.243075	  0.237809
 -0.012092	  0.020709	 -0.055728	 -0.206346	  0.035126	  0.024842	  0.125327	 -0.053802	 -0.131130	  0.076968	  0.124449	 -0.223049	  0.232400
 -0.044248	  0.045750	 -0.072613	 -0.195444	 -0.004535	  0.048632	  0.155475	 -0.084868	 -0.130710	  0.104300	  0.132379	 -0.205168	  0.265120
 -0.057836	  0.051491	 -0.057996	 -0.221361	 -0.011555	  0.071864	  0.135304	 -0.045108	 -0.145038	  0.117911	  0.132111	 -0.223136	  0.245217
 -0.035238	  0.067580	 -0.033705	 -0.233665	  0.016795	  0.045618	  0.137534	 -0.022244	 -0.154372	  0.079879	  0.141177	 -0.236190	  0.220521
 -0.039395	  0.054963	 -0.038305	 -0.259427	  0.029649	  0.041789	  0.133621	 -0.020574	 -0.152703	  0.078522	  0.119095	 -0.228027	  0.290175
 -0.008247	  0.044707	 -0.021049	 -0.242516	  0.056775	  0.040798	  0.130745	 -0.049387	 -0.150327	  0.080181	  0.086797	 -0.249021	  0.309495
  0.030634	  0.033596	 -0.016452	 -0.249169	  0.056072	  0.020645	  0.179540	 -0.073890	 -0.158241	  0.054103	  0.097261	 -0.247859	  0.262185
  0.010652	  0.044991	 -0.018451	 -0.245102	  0.029046	  0.018377	  0.165676	 -0.075529	 -0.144100	  0.067689	  0.101800	 -0.228249	  0.263431
  0.013176	  0.056661	 -0.033461	 -0.239628	  0.040975	  0.020627	  0.147880	 -0.074845	 -0.162959	  0.064659	  0.116228	 -0.234432	  0.284137
  0.005125	  0.043007	 -0.046207	 -0.232919	  0.037573	  0.049415	  0.162450	 -0.076091	 -0.199956	  0.078758	  0.105820	 -0.263138	  0.287471
 -0.033835	  0.041135	 -0.025158	 -0.273213	  0.029726	  0.038495	  0.166870	 -0.089329	 -0.198588	  0.092009	  0.107587	 -0.290141	  0.278088
 -0.054038	  0.047124	 -0.052922	 -0.260034	  0.051042	  0.055437	  0.143619	 -0.068487	 -0.172369	  0.083210	  0.136130	 -0.280893	  0.257771
 -0.034683	  0.045871	 -0.072190	 -0.217734	  0.005160	  0.089629	  0.134636	 -0.017387	 -0.139965	  0.074059	  0.146228	 -0.279799	  0.174823
 -0.032004	  0.045018	 -0.068518	 -0.236930	  0.012497	  0.061810	  0.175765	 -0.014056	 -0.110159	  0.067751	  0.127263	 -0.267456	  0.094859
 -0.016517	  0.015542	 -0.094668	 -0.244618	  0.019155	  0.056287	  0.212216	 -0.022355	 -0.136399	  0.045916	  0.139139	 -0.268056	  0.079762
 -0.024388	 -0.018440	 -0.095586	 -0.255973	  0.042182	  0.022973	  0.205208	 -0.028135	 -0.120961	  0.036640	  0.147095	 -0.277163	  0.101683
  0.006570	 -0.020242	 -0.117937	 -0.273059	  0.066045	  0.006493	  0.211145	 -0.009210	 -0.153357	  0.040385	  0.165274	 -0.264060	  0.145857
 -0.017878	 -0.020294	 -0.119345	 -0.294270	  0.029337	  0.015863	  0.189303	 -0.019875	 -0.161122	  0.033321	  0.153114	 -0.260637	  0.121582
 -0.045162	 -0.004604	 -0.089808	 -0.288785	 -0.016558	  0.032197	  0.167924	 -0.044790	 -0.186072	  0.044762	  0.114216	 -0.272930	  0.103035
 -0.004615	 -0.002504	 -0.116589	 -0.284761	  0.003133	  0.059179	  0.154167	 -0.090098	 -0.209394	  0.059242	  0.129041	 -0.288541	  0.132598
  0.001782	 -0.028036	 -0.111541	 -0.268194	  0.029848	  0.050599	  0.139015	 -0.078548	 -0.244228	  0.082374	  0.115853	 -0.284757	  0.122978
 -0.017095	 -0.032357	 -0.079752	 -0.262899	  0.028122	  0.025670	  0.101844	 -0.073937	 -0.250086	  0.096893	  0.086811	 -0.295033	  0.092868
 -0.004359	  0.000610	 -0.065592	 -0.298975	  0.044788	  0.031834	  0.097795	 -0.086807	 -0.232424	  0.063945	  0.092772	 -0.314699	  0.077427
 -0.037912	  0.035489	 -0.062291	 -0.320681	  0.053060	  0.062821	  0.117146	 -0.068179	 -0.181894	  0.065608	  0.119405	 -0.277955	  0.087028
 -0.086407	  0.048705	 -0.034183	 -0.331097	  0.070563	  0.064736	  0.116913	 -0.059482	 -0.135034	  0.080791	  0.143182	 -0.259001	  0.132303
 -0.100836	  0.082072	 -0.055434	 -0.356579	  0.104889	  0.034916	  0.133085	 -0.060122	 -0.133683	  0.094154	  0.136016	 -0.257269	  0.152884
 -0.127200	  0.058936	 -0.052809	 -0.381012	  0.120434	  0.048115	  0.128829	 -0.051687	 -0.129825	  0.113549	  0.138068	 -0.204553	  0.176315
 -0.141149	  0.030968	 -0.041129	 -0.357926	  0.091734	  0.032586	  0.115441	 -0.058506	 -0.151700	  0.107174	  0.122463	 -0.208273	  0.137633
 -0.144657	  0.033672	 -0.047984	 -0.351052	  0.091104	  0.010226	  0.103349	 -0.050736	 -0.150912	  0.082666	  0.087726	 -0.266807	  0.104461
 -0.141826	  0.035307	 -0.029948	 -0.339299	  0.094859	  0.052068	  0.115028	 -0.058879	 -0.146137	  0.112165	  0.118289	 -0.274554	  0.138249
 -0.148090	  0.066035	 -0.007666	 -0.336050	  0.082252	  0.068783	  0.134121	 -0.045259	 -0.126584	  0.116095	  0.113245	 -0.281763	  0.114384
 -0.160447	  0.077236	 -0.007614	 -0.352332	  0.015296	  0.064303	  0.158745	 -0.065241	 -0.107695	  0.105576	  0.094741	 -0.275956	  0.093678
 -0.151320	  0.111078	 -0.052412	 -0.352204	  0.012998	  0.079549	  0.161982	 -0.051077	 -0.089363	  0.076209	  0.067777	 -0.263655	  0.070713
 -0.137186	  0.073320	 -0.084881	 -0.319461	  0.031086	  0.071827	  0.143709	 -0.048960	 -0.087653	  0.059065	  0.058949	 -0.220318	  0.040153
 -0.151813	  0.065003	 -0.085158	 -0.307278	  0.013337	  0.066566	  0.142926	 -0.058774	 -0.100512	  0.050083	  0.079991	 -0.215209	  0.014198
 -0.202773	  0.078609	 -0.066838	 -0.320849	  0.026540	  0.034909	  0.142367	 -0.015686	 -0.113303	  0.052886	  0.067122	 -0.208355	  0.000418
 -0.167306	  0.069801	 -0.060589	 -0.356768	  0.044703	  0.056428	  0.146786	 -0.012600	 -0.104370	  0.053029	  0.061533	 -0.204925	 -0.004821
 -0.137206	  0.061371	 -0.077951	 -0.385176	  0.060916	  0.097901	  0.136718	 -0.037549	 -0.099737	  0.048797	  0.101776	 -0.245473	 -0.004674
 -0.140173	  0.071265	 -0.044780	 -0.380657	  0.063619	  0.118960	  0.131478	 -0.052089	 -0.108802	  0.050913	  0.137783	 -0.238526	 -0.004189
 -0.158046	  0.035952	 -0.030604	 -0.385241	  0.043666	  0.091129	  0.119223	 -0.065786	 -0.108662	  0.067969	  0.147814	 -0.196939	 -0.011533
 -0.154631	  0.053193	 -0.041050	 -0.406699	  0.035802	  0.084843	  0.105643	 -0.035473	 -0.089696	  0.057869	  0.125453	 -0.196487	 -0.033506
 -0.134882	  0.071879	 -0.057955	 -0.377870	  0.050490	  0.042749	  0.116760	 -0.033457	 -0.095806	  0.061201	  0.115681	 -0.190587	 -0.057663
 -0.122116	  0.046598	 -0.053503	 -0.383564	  0.074118	  0.046021	  0.109873	 -0.054936	 -0.100841	  0.084731	  0.134668	 -0.189089	 -0.035000
 -0.144631	  0.041701	 -0.053202	 -0.370047	  0.031641	  0.052690	  0.118504	 -0.063168	 -0.104875	  0.100814	  0.108817	 -0.188083	 -0.090654
 -0.143174	  0.054198	 -0.053733	 -0.374320	  0.050188	  0.041097	  0.128534	 -0.065268	 -0.112056	  0.126222	  0.078110	 -0.198056	 -0.107811
 -0.131893	  0.075252	 -0.032120	 -0.407796	  0.029189	  0.018227	  0.153396	 -0.045704	 -0.089816	  0.146065	  0.111345	 -0.155571	 -0.111009
 -0.141810	  0.100722	  0.003472	 -0.408646	  0.022404	  0.048396	  0.141641	 -0.030162	 -0.049928	  0.160664	  0.091904	 -0.117355	 -0.103823
 -0.146969	  0.125836	  0.036249	 -0.424477	  0.029418	  0.065904	  0.125053	 -0.034109	 -0.034076	  0.091068	  0.056272	 -0.107351	 -0.101933
 -0.161644	  0.146319	  0.038571	 -0.408528	  0.080137	  0.078394	  0.083421	 -0.036393	 -0.050266	  0.059155	  0.068201	 -0.086776	 -0.039542
 -0.182451	  0.110901	  0.024867	 -0.393557	  0.084451	  0.117799	  0.041301	 -0.022622	 -0.054450	  0.061789	  0.077318	 -0.091924	 -0.024796
 -0.177717	  0.098747	 -0.002258	 -0.370039	  0.070708	  0.096249	  0.039649	  0.002232	 -0.056403	  0.084588	  0.068727	 -0.090267	 -0.059095
 -0.169794	  0.085687	  0.003692	 -0.366064	  0.078982	  0.095623	  0.041343	 -0.010294	 -0.064549	  0.075843	  0.083019	 -0.077970	 -0.089488
 -0.134373	  0.102848	  0.007117	 -0.375128	  0.104633	  0.068401	  0.041332	 -0.015845	 -0.080377	  0.112758	  0.089567	 -0.098485	 -0.101265
 -0.112792	  0.102322	  0.021148	 -0.353282	  0.085827	  0.058491	  0.048906	 -0.025645	 -0.063134	  0.116723	  0.068220	 -0.091722	 -0.099429
 -0.102750	  0.118901	 -0.007510	 -0.350256	  0.072950	  0.063121	  0.060610	 -0.013226	 -0.039623	  0.110656	  0.089315	 -0.044297	 -0.098991
 -0.116616	  0.147272	 -0.020231	 -0.370405	  0.113724	  0.069318	  0.070334	 -0.007838	 -0.029433	  0.128240	  0.070494	 -0.011288	 -0.146634
 -0.114639	  0.174693	 -0.001953	 -0.370512	  0.128769	  0.090480	  0.063935	 -0.014563	 -0.037158	  0.140396	  0.067780	 -0.002032	 -0.214918
 -0.107917	  0.175049	  0.010252	 -0.372257	  0.159941	  0.087777	  0.051614	 -0.029064	 -0.024868	  0.143847	  0.083117	  0.033549	 -0.226356
 -0.075187	  0.170720	  0.001975	 -0.382706	  0.157031	  0.059242	  0.042340	 -0.009118	 -0.036836	  0.167720	  0.037396	  0.048058	 -0.184193
 -0.021034	  0.153920	 -0.001823	 -0.391212	  0.125663	  0.078599	  0.033418	 -0.036784	 -0.057002	  0.168675	  0.040553	  0.048514	 -0.217683
  0.001406	  0.141699	  0.026012	 -0.350333	  0.121978	  0.106347	  0.030363	 -0.014474	 -0.037459	  0.126192	  0.043264	  0.046424	 -0.232210
  0.006642	  0.170612	  0.012641	 -0.359551	  0.117660	  0.092840	  0.051660	 -0.000932	 -0.035669	  0.113804	  0.035196	  0.032462	 -0.218070
  0.026632	  0.184919	  0.010752	 -0.381513	  0.106570	  0.070107	  0.033847	 -0.006676	 -0.050349	  0.124891	  0.044318	  0.074351	 -0.239334
  0.030067	  0.201142	  0.027805	 -0.366223	  0.101040	  0.049966	  0.022761	 -0.003778	 -0.065456	  0.120737	  0.051028	  0.091117	 -0.230940
  0.024627	  0.165368	  0.076560	 -0.413689	  0.084136	  0.039522	  0.015463	 -0.007868	 -0.054122	  0.131730	  0.046644	  0.126836	 -0.228007
  0.027328	  0.144816	  0.086311	 -0.389401	  0.095841	  0.042686	  0.013496	 -0.040082	 -0.049240	  0.089883	  0.017071	  0.095082	 -0.230985
  0.045201	  0.134448	  0.069281	 -0.373756	  0.116267	  0.050470	  0.001401	 -0.049691	 -0.071832	  0.121717	  0.021470	  0.096343	 -0.232135
  0.036702	  0.114823	  0.099649	 -0.391518	  0.079369	  0.056451	  0.015466	 -0.038016	 -0.075222	  0.163643	  0.046602	  0.126022	 -0.245954
  0.018766	  0.120133	  0.092604	 -0.412001	  0.073307	  0.078206	  0.030818	 -0.043794	 -0.093149	  0.154218	  0.009300	  0.103161	 -0.255100
  0.008363	  0.133403	  0.094754	 -0.447151	  0.102925	  0.078139	  0.054339	 -0.064260	 -0.112675	  0.153298	 -0.003647	  0.083296	 -0.252691
 -0.015199	  0.120959	  0.092521	 -0.461078	  0.142404	  0.048151	  0.071667	 -0.089634	 -0.101400	  0.150524	  0.015087	  0.069844	 -0.266692
 -0.035722	  0.120625	  0.085500	 -0.458634	  0.159636	  0.024721	  0.075518	 -0.095144	 -0.074668	  0.147052	  0.033536	  0.071623	 -0.294616
 -0.034923	  0.125891	  0.046711	 -0.445987	  0.154201	  0.062153	  0.058472	 -0.105231	 -0.064630	  0.165592	  0.020332	  0.097607	 -0.227882
  0.012862	  0.119830	  0.032119	 -0.448758	  0.139863	  0.094752	  0.043817	 -0.069191	 -0.072450	  0.179364	 -0.019997	  0.105740	 -0.248309
 -0.000333	  0.117162	  0.033951	 -0.486481	  0.138635	  0.099148	  0.025327	 -0.066404	 -0.084415	  0.156739	 -0.019012	  0.137284	 -0.269673
  0.011115	  0.137404	  0.079819	 -0.463452	  0.134099	  0.120033	  0.043958	 -0.042676	 -0.061711	  0.152134	  0.007085	  0.197307	 -0.200719
 -0.008271	  0.129066	  0.142281	 -0.464368	  0.178759	  0.117501	  0.029088	 -0.031811	 -0.081244	  0.131250	 -0.022840	  0.177050	 -0.229026
 -0.031723	  0.166597	  0.232077	 -0.477094	  0.170322	  0.109311	  0.077136	 -0.030471	 -0.121494	  0.141459	 -0.039866	  0.154971	 -0.260721
  0.003464	  0.171617	  0.251377	 -0.412463	  0.148825	  0.106412	  0.128492	 -0.045073	 -0.161820	  0.122588	 -0.035566	  0.200646	 -0.220936
  0.013719	  0.199313	  0.236179	 -0.376666	  0.128551	  0.108430	  0.102349	 -0.050713	 -0.164578	  0.132335	 -0.032765	  0.222259	 -0.155313
  0.023468	  0.230007	  0.207903	 -0.364389	  0.131669	  0.113363	  0.092871	 -0.063061	 -0.155922	  0.157758	 -0.003866	  0.192112	 -0.161153
  0.048172	  0.227345	  0.226921	 -0.384098	  0.136350	  0.107942	  0.093197	 -0.077332	 -0.190202	  0.151770	  0.015614	  0.184221	 -0.210163
  0.094095	  0.258697	  0.254463	 -0.382706	  0.136923	  0.101393	  0.039804	 -0.078515	 -0.176497	  0.163636	  0.022778	  0.190593	 -0.225320
  0.139235	  0.262299	  0.246412	 -0.357376	  0.107749	  0.106849	 -0.008123	 -0.060289	 -0.156320	  0.133373	  0.038784	  0.186485	 -0.245305
  0.172883	  0.256806	  0.217074	 -0.331880	  0.100801	  0.118128	 -0.009293	 -0.074454	 -0.200161	  0.149251	  0.028064	  0.184177	 -0.233065
  0.159382	  0.245368	  0.216710	 -0.326005	  0.124844	  0.114889	 -0.010471	 -0.054161	 -0.202340	  0.166512	 -0.003436	  0.177965	 -0.217326
  0.110444	  0.206333	  0.185620	 -0.348274	  0.141113	  0.122966	 -0.017257	 -0.033673	 -0.193740	  0.176950	 -0.035759	  0.209088	 -0.231066
  0.082609	  0.172239	  0.174229	 -0.377813	  0.158264	  0.131022	 -0.010979	 -0.052945	 -0.194299	  0.140357	 -0.069269	  0.226657	 -0.237506
  0.050133	  0.193315	  0.173851	 -0.380477	  0.140593	  0.109260	  0.009776	 -0.019504	 -0.172950	  0.134567	 -0.073695	  0.223625	 -0.238014
  0.060613	  0.203607	  0.218350	 -0.386739	  0.157561	  0.099883	 -0.006109	 -0.014944	 -0.154567	  0.120496	 -0.092111	  0.253262	 -0.246619
  0.056993	  0.205036	  0.229962	 -0.374894	  0.187332	  0.090818	 -0.007759	 -0.036815	 -0.193904	  0.131760	 -0.060619	  0.245643	 -0.287422
  0.065758	  0.168775	  0.222887	 -0.413046	  0.161299	  0.122192	 -0.015161	 -0.025816	 -0.210721	  0.151840	 -0.008833	  0.212935	 -0.326041
  0.067697	  0.169749	  0.216663	 -0.407736	  0.138775	  0.143512	  0.008922	 -0.021863	 -0.234188	  0.154352	  0.002183	  0.218320	 -0.333779
  0.114063	  0.186687	  0.235002	 -0.391136	  0.134762	  0.147452	  0.035461	 -0.024417	 -0.281479	  0.176209	  0.000020	  0.196654	 -0.313585
  0.140715	  0.184933	  0.254948	 -0.405154	  0.119287	  0.134250	 -0.000075	 -0.030990	 -0.285996	  0.213653	 -0.026821	  0.204180	 -0.308647
  0.097984	  0.191904	  0.275340	 -0.393314	  0.112418	  0.094019	  0.005823	 -0.030166	 -0.290135	  0.258431	 -0.023641	  0.221458	 -0.317167
  0.044381	  0.199379	  0.283628	 -0.380857	  0.108926	  0.109080	  0.023296	 -0.052169	 -0.307547	  0.240236	 -0.013241	  0.211187	 -0.283637
  0.031671	  0.190296	  0.269511	 -0.400136	  0.106274	  0.139073	  0.028603	 -0.046421	 -0.331988	  0.238447	  0.007339	  0.222618	 -0.248447
  0.067224	  0.191362	  0.274023	 -0.401048	  0.113635	  0.141665	 -0.003496	 -0.051333	 -0.327252	  0.267046	  0.003233	  0.217011	 -0.245060
  0.089533	  0.148928	  0.277899	 -0.401787	  0.158258	  0.125471	 -0.031354	 -0.071076	 -0.341587	  0.261899	 -0.029535	  0.206599	 -0.253958
  0.087117	  0.137608	  0.317788	 -0.394951	  0.145669	  0.098535	 -0.044223	 -0.068152	 -0.335053	  0.240955	 -0.004634	  0.235217	 -0.241516
  0.106146	  0.144883	  0.309463	 -0.396400	  0.129121	  0.098504	 -0.011935	 -0.041298	 -0.315982	  0.197002	 -0.023218	  0.231473	 -0.196677
  0.102742	  0.169520	  0.317727	 -0.390893	  0.130399	  0.113633	  0.009196	 -0.007467	 -0.299121	  0.167484	 -0.038486	  0.256439	 -0.179269
  0.094985	  0.143535	  0.326591	 -0.376937	  0.157740	  0.122836	  0.011427	 -0.015543	 -0.274891	  0.166741	 -0.069685	  0.251923	 -0.201514
  0.113541	  0.115437	  0.324564	 -0.371168	  0.177847	  0.121575	  0.016620	 -0.035510	 -0.302622	  0.196615	 -0.075416	  0.259252	 -0.223072
  0.148025	  0.104505	  0.341366	 -0.344409	  0.182557	  0.145913	 -0.003945	 -0.046833	 -0.305380	  0.188325	 -0.064220	  0.278567	 -0.224044
  0.155314	  0.120997	  0.358920	 -0.339785	  0.179601	  0.156220	 -0.011336	 -0.046746	 -0.306538	  0.203108	 -0.064505	  0.255390	 -0.201140
  0.156603	  0.108111	  0.366303	 -0.334469	  0.226810	  0.141650	  0.002857	 -0.054493	 -0.325724	  0.209393	 -0.051758	  0.258219	 -0.238138
  0.147855	  0.078317	  0.390323	 -0.363377	  0.226531	  0.159386	  0.015652	 -0.061058	 -0.333702	  0.196377	 -0.057658	  0.268100	 -0.302876
  0.149818	  0.100422	  0.403012	 -0.359514	  0.192247	  0.175269	  0.025808	 -0.055712	 -0.308665	  0.202791	 -0.065682	  0.274127	 -0.328974
  0.164346	  0.104802	  0.357569	 -0.362438	  0.198806	  0.172876	  0.028614	 -0.073569	 -0.313499	  0.242304	 -0.055801	  0.232995	 -0.292032
  0.167005	  0.077086	  0.320889	 -0.329140	  0.190974	  0.121981	 -0.001337	 -0.061583	 -0.297029	  0.269184	 -0.049554	  0.201941	 -0.240460
  0.174534	  0.076765	  0.313205	 -0.319261	  0.169647	  0.108056	  0.007165	 -0.050311	 -0.316061	  0.274422	 -0.033911	  0.198856	 -0.222035
  0.177859	  0.074095	  0.284524	 -0.364007	  0.133637	  0.105788	 -0.007355	 -0.018302	 -0.305648	  0.280913	 -0.059041	  0.230335	 -0.212583
  0.156763	  0.083128	  0.283583	 -0.390921	  0.150402	  0.109161	 -0.013106	  0.025088	 -0.342760	  0.269904	 -0.082510	  0.213895	 -0.214438
  0.133797	  0.103753	  0.295772	 -0.405864	  0.156772	  0.107157	 -0.031676	  0.019153	 -0.379637	  0.234642	 -0.079266	  0.234779	 -0.214462
  0.149587	  0.124482	  0.302351	 -0.426042	  0.136720	  0.101491	 -0.047251	  0.028187	 -0.367660	  0.249240	 -0.061327	  0.237072	 -0.286871
  0.127359	  0.099795	  0.340360	 -0.417046	  0.134025	  0.106859	 -0.051734	  0.043531	 -0.358530	  0.259017	 -0.010527	  0.224698	 -0.275025
  0.099631	  0.104448	  0.338313	 -0.411007	  0.150861	  0.120558	 -0.007057	  0.026684	 -0.346048	  0.234129	 -0.029773	  0.237193	 -0.256325
  0.041109	  0.116654	  0.327683	 -0.404706	  0.136035	  0.097467	  0.017761	  0.018983	 -0.365275	  0.259840	 -0.066637	  0.217194	 -0.238137
  0.016512	  0.079442	  0.364557	 -0.406278	  0.145515	  0.082718	 -0.002428	  0.025010	 -0.388518	  0.257085	 -0.090829	  0.220134	 -0.228775
  0.059041	  0.056361	  0.377317	 -0.405821	  0.171983	  0.103098	  0.004945	  0.035536	 -0.394894	  0.272565	 -0.049494	  0.229627	 -0.220790
  0.061258	  0.061283	  0.363731	 -0.404335	  0.179083	  0.089468	  0.004443	  0.056701	 -0.373417	  0.274469	  0.002649	  0.210347	 -0.235341
  0.056904	  0.028480	  0.364729	 -0.422717	  0.155973	  0.087692	 -0.003133	  0.030207	 -0.400946	  0.289947	 -0.001421	  0.204742	 -0.234213
  0.032440	  0.028956	  0.359374	 -0.408180	  0.135398	  0.093155	 -0.025868	  0.021822	 -0.408029	  0.318753	 -0.004888	  0.214310	 -0.187421
  0.014759	  0.057663	  0.328782	 -0.397274	  0.161523	  0.085198	 -0.057689	  0.012949	 -0.417798	  0.336674	 -0.044419	  0.236037	 -0.179137
 -0.074601	  0.061564	  0.322918	 -0.409213	  0.172713	  0.097759	 -0.063616	  0.002686	 -0.416474	  0.339503	 -0.073930	  0.216396	 -0.203088
 -0.145033	  0.027970	  0.322103	 -0.440964	  0.147129	  0.087207	 -0.031042	  0.019420	 -0.415953	  0.333065	 -0.048854	  0.195350	 -0.203651
 -0.187388	  0.027210	  0.317080	 -0.469952	  0.142979	  0.109046	 -0.006916	  0.017773	 -0.366526	  0.309836	 -0.055424	  0.198553	 -0.198212
 -0.204362	  0.018679	  0.325563	 -0.492789	  0.167759	  0.125844	  0.033165	  0.013987	 -0.356715	  0.330558	 -0.083552	  0.217247	 -0.214848
 -0.140698	  0.025305	  0.342874	 -0.475327	  0.171212	  0.115802	  0.053212	  0.024107	 -0.373689	  0.325470	 -0.094483	  0.217561	 -0.200762
 -0.063075	  0.020839	  0.346606	 -0.478094	  0.160312	  0.095961	  0.073627	  0.026988	 -0.361514	  0.312967	 -0.118162	  0.214703	 -0.186288
 -0.044623	 -0.000803	  0.311167	 -0.473679	  0.168831	  0.100774	  0.070418	  0.029413	 -0.357072	  0.289379	 -0.135552	  0.194387	 -0.184636
 -0.095615	  0.022512	  0.295714	 -0.480744	  0.183847	  0.136855	  0.060278	  0.029954	 -0.364784	  0.277690	 -0.103067	  0.182152	 -0.162316
 -0.107543	  0.023220	  0.280724	 -0.442120	  0.181227	  0.118102	  0.030296	  0.040103	 -0.360470	  0.284151	 -0.104343	  0.177498	 -0.158499
 -0.075888	  0.016788	  0.281771	 -0.441052	  0.174363	  0.118924	 -0.001440	  0.092570	 -0.372557	  0.246836	 -0.082377	  0.179132	 -0.191660
 -0.074138	  0.005741	  0.296374	 -0.462161	  0.162819	  0.119943	 -0.020644	  0.081540	 -0.334538	  0.249911	 -0.074579	  0.141210	 -0.221991
 -0.099285	 -0.017929	  0.289435	 -0.475223	  0.146300	  0.124787	 -0.016762	  0.092284	 -0.326062	  0.263513	 -0.064507	  0.123439	 -0.215595
 -0.093166	 -0.049306	  0.309242	 -0.475885	  0.174682	  0.113952	 -0.009781	  0.127629	 -0.357273	  0.267327	 -0.081236	  0.139207	 -0.220354
 -0.106713	 -0.091401	  0.336659	 -0.506226	  0.146121	  0.136267	 -0.004338	  0.112470	 -0.356195	  0.289969	 -0.079280	  0.146083	 -0.211680
 -0.146198	 -0.079830	  0.298812	 -0.532805	  0.141851	  0.154058	 -0.014613	  0.121492	 -0.341730	  0.295227	 -0.041315	  0.173506	 -0.183001
 -0.176613	 -0.100409	  0.278462	 -0.542112	  0.175493	  0.140892	 -0.011123	  0.122178	 -0.330217	  0.285691	 -0.038695	  0.184995	 -0.163428
 -0.194844	 -0.098725	  0.276051	 -0.540288	  0.204264	  0.140861	 -0.021284	  0.101226	 -0.334691	  0.296927	 -0.015098	  0.182059	 -0.151102
 -0.172020	 -0.083390	  0.265126	 -0.528630	  0.222662	  0.148652	 -0.011974	  0.085067	 -0.327856	  0.289813	 -0.021811	  0.216066	 -0.181284
 -0.152878	 -0.066362	  0.263823	 -0.544563	  0.209720	  0.146191	  0.001513	  0.123965	 -0.274706	  0.266608	 -0.081760	  0.205259	 -0.198587
 -0.193566	 -0.046284	  0.291654	 -0.550038	  0.226591	  0.139039	  0.003484	  0.154346	 -0.258833	  0.267889	 -0.109057	  0.223013	 -0.217906
 -0.236907	 -0.081097	  0.303150	 -0.562433	  0.222553	  0.127362	 -0.001722	  0.178448	 -0.272677	  0.292966	 -0.141763	  0.230069	 -0.240036
 -0.255892	 -0.095910	  0.329119	 -0.567274	  0.194051	  0.123279	  0.016754	  0.166551	 -0.261809	  0.298104	 -0.132215	  0.218309	 -0.234445
 -0.290888	 -0.089907	  0.352476	 -0.569505	  0.168373	  0.095362	  0.040336	  0.131132	 -0.259029	  0.301971	 -0.140282	  0.213419	 -0.219684
 -0.291317	 -0.068797	  0.324685	 -0.572646	  0.155875	  0.134286	  0.031084	  0.132264	 -0.246919	  0.318915	 -0.142467	  0.178632	 -0.197738
 -0.301282	 -0.060958	  0.322467	 -0.556284	  0.159944	  0.128234	  0.027786	  0.165208	 -0.234137	  0.317714	 -0.147031	  0.190241	 -0.175250
 -0.316955	 -0.073057	  0.311779	 -0.526843	  0.165059	  0.128020	  0.021743	  0.192859	 -0.228865	  0.312186	 -0.159477	  0.199668	 -0.159042
 -0.323227	 -0.095690	  0.292233	 -0.505977	  0.152955	  0.149540	  0.032207	  0.185372	 -0.251315	  0.320485	 -0.105985	  0.202990	 -0.157047
 -0.350778	 -0.114339	  0.274976	 -0.505767	  0.153120	  0.147654	  0.013866	  0.166628	 -0.250817	  0.352453	 -0.083783	  0.186739	 -0.166407
 -0.340819	 -0.117699	  0.259302	 -0.493868	  0.167613	  0.113420	 -0.008185	  0.179903	 -0.221822	  0.345251	 -0.103043	  0.160008	 -0.186211
 -0.302010	 -0.100766	  0.241282	 -0.484783	  0.179571	  0.099430	 -0.015622	  0.184971	 -0.230173	  0.305981	 -0.139344	  0.149442	 -0.198627
 -0.284474	 -0.086149	  0.247469	 -0.493676	  0.186230	  0.118112	 -0.013734	  0.163973	 -0.226475	  0.315853	 -0.129642	  0.152361	 -0.185069
 -0.326460	 -0.081667	  0.265279	 -0.513856	  0.181490	  0.132713	 -0.017706	  0.178994	 -0.169127	  0.322122	 -0.145261	  0.135279	 -0.225817
 -0.397844	 -0.070664	  0.255866	 -0.534965	  0.160499	  0.157449	 -0.010212	  0.218172	 -0.104335	  0.327621	 -0.151447	  0.159388	 -0.209094
 -0.362696	 -0.108161	  0.249406	 -0.571455	  0.131499	  0.175987	  0.004019	  0.243291	 -0.083055	  0.342862	 -0.115760	  0.165078	 -0.216978
 -0.347464	 -0.143318	  0.244773	 -0.588630	  0.131507	  0.173332	  0.020462	  0.217674	 -0.053374	  0.353883	 -0.128662	  0.160716	 -0.201759
 -0.353179	 -0.146812	  0.225324	 -0.574010	  0.163200	  0.147080	  0.005981	  0.234258	 -0.057073	  0.345168	 -0.122889	  0.188472	 -0.193529
 -0.358347	 -0.175889	  0.219870	 -0.570318	  0.190085	  0.143276	 -0.004001	  0.233459	 -0.114826	  0.348826	 -0.096831	  0.174148	 -0.195345
 -0.287649	 -0.159059	  0.226282	 -0.569300	  0.189924	  0.138334	  0.012121	  0.219509	 -0.120358	  0.376529	 -0.104644	  0.186344	 -0.198326
