# Supplementary material for: A fluorescent photoimmunoconjugate for imaging of cholesteatoma
Source: Sci Rep. 2022 Nov 19;12:19905. doi: 10.1038/s41598-022-22072-9 (PMC9675863; doi:10.1038/s41598-022-22072-9)
Supplement: Supplementary file 2 — Supplementary Information 2. [file 41598_2022_22072_MOESM2_ESM.zip › Data/ABR-41-3]

:RUN-3	LEVEL SWEEP	TEMP:NaN	6/4/2018	2:24 PM	NaNHR:
:SW EAR: R	SW FREQ: 11.33	# AVERAGES: 512	REP RATE (/sec): 40	DRIVER: RS Tweeter	SAMPLE (�sec): 40	
:NOTES-
:CHAMBER-CH4B-PXI
:CFTS Version: V2.7.2 (R850)
:LEVELS:20;25;30;35;40;45;50;55;60;65;70;75;80;
:DATA
 -0.017418	 -0.027757	 -0.047964	 -0.054202	 -0.021657	  0.068997	 -0.051774	  0.020278	  0.009333	  0.002336	 -0.026172	 -0.019310	  0.007485
 -0.004752	 -0.042349	 -0.032031	 -0.026151	 -0.010582	  0.079644	 -0.007252	  0.011770	 -0.005363	 -0.009168	 -0.007674	  0.012963	 -0.009611
 -0.004158	 -0.016017	 -0.013699	 -0.005423	 -0.014781	  0.054106	  0.001290	  0.043051	 -0.006091	 -0.024620	 -0.003350	  0.022550	  0.014802
  0.007202	 -0.023349	 -0.006110	 -0.017955	 -0.026344	  0.051634	 -0.021690	  0.040276	 -0.012937	  0.004513	  0.024171	  0.032439	  0.014979
  0.037660	 -0.046208	  0.008980	 -0.007757	 -0.019370	  0.031286	 -0.012942	  0.050859	 -0.001516	 -0.028916	  0.033034	  0.001737	 -0.011671
  0.053414	 -0.082485	  0.022974	  0.012946	 -0.035897	  0.023605	 -0.008087	  0.038010	 -0.020046	 -0.039030	  0.011233	 -0.017736	 -0.005301
 -0.009457	 -0.065566	  0.029376	  0.007913	 -0.039259	  0.027729	  0.000862	 -0.002317	 -0.028664	  0.029510	 -0.000533	 -0.010436	 -0.017546
 -0.032385	 -0.033200	 -0.002990	  0.023850	  0.013508	  0.023755	  0.002826	 -0.016271	 -0.006477	  0.024030	 -0.011090	 -0.036158	 -0.063346
  0.015202	 -0.031986	 -0.000160	  0.036592	  0.030938	 -0.001975	  0.003649	 -0.006379	  0.027603	  0.021649	 -0.014437	  0.002751	 -0.065130
  0.037510	 -0.027414	  0.005777	  0.018859	  0.011149	 -0.009933	  0.013987	 -0.032987	  0.020019	  0.019098	 -0.017037	  0.036599	 -0.029955
  0.018494	 -0.035204	 -0.001420	  0.034112	  0.020549	 -0.008398	  0.017357	 -0.040204	  0.036005	 -0.008137	 -0.018813	  0.016943	 -0.024304
  0.010589	 -0.018020	 -0.002323	  0.019038	 -0.026647	 -0.006243	  0.029474	 -0.031954	  0.070826	 -0.027579	 -0.015224	  0.018472	 -0.059160
  0.043370	  0.022996	  0.008001	  0.020323	 -0.024115	  0.006361	  0.000542	 -0.033269	  0.012062	 -0.008071	  0.002160	  0.020129	 -0.058009
  0.017216	  0.060887	 -0.000939	  0.034093	 -0.008238	 -0.001483	  0.030566	 -0.011898	 -0.018925	  0.013219	  0.022174	 -0.002980	 -0.048278
 -0.007980	  0.068668	 -0.016630	  0.028251	 -0.013580	 -0.038457	  0.061854	 -0.001642	 -0.025150	  0.022337	  0.041141	 -0.049994	 -0.025255
 -0.031680	  0.037273	  0.006163	  0.008241	  0.035187	 -0.045172	  0.031530	  0.022673	 -0.012640	  0.032083	  0.003077	 -0.048342	 -0.011064
 -0.040603	  0.027238	  0.039889	 -0.009212	  0.026919	 -0.067310	 -0.007244	  0.040734	  0.000224	  0.030167	 -0.020909	 -0.024734	  0.018246
 -0.029589	  0.047874	  0.032005	 -0.035135	  0.054354	 -0.061743	 -0.022098	  0.005988	 -0.011957	 -0.011248	 -0.022534	  0.006379	  0.081954
 -0.036542	  0.112124	 -0.003887	 -0.054607	  0.032276	 -0.045671	 -0.023319	 -0.060593	 -0.011269	 -0.013039	  0.002390	  0.021752	  0.123881
 -0.026093	  0.072495	 -0.025012	 -0.033774	  0.015587	 -0.080730	 -0.039533	 -0.036124	 -0.015039	 -0.029133	  0.018391	  0.016973	  0.167282
 -0.004199	  0.029308	 -0.016133	  0.004704	  0.005419	 -0.096430	 -0.016653	 -0.030909	 -0.022994	  0.001786	  0.009885	  0.025948	  0.188630
  0.016592	  0.027477	 -0.025290	  0.026209	  0.011860	 -0.102606	 -0.008959	 -0.017619	 -0.007067	  0.034131	  0.047871	  0.072510	  0.197342
  0.029363	  0.039809	 -0.036666	  0.027002	  0.036711	 -0.119495	 -0.005188	  0.010155	  0.010908	  0.058248	  0.049366	  0.105391	  0.212259
  0.002264	  0.049989	 -0.031877	  0.022645	  0.086887	 -0.137862	 -0.034747	  0.021586	 -0.008521	  0.035398	  0.098965	  0.086136	  0.217923
 -0.000848	  0.019348	  0.007677	  0.037253	  0.093057	 -0.121264	 -0.048899	  0.026152	  0.003272	  0.039706	  0.129785	  0.128643	  0.276926
  0.046930	  0.006145	  0.046690	  0.029733	  0.100245	 -0.125866	 -0.029874	  0.048355	  0.012079	  0.073886	  0.122972	  0.147432	  0.333127
  0.069104	  0.006140	  0.038586	  0.019341	  0.101026	 -0.164275	 -0.009498	  0.059230	  0.029142	  0.124812	  0.154930	  0.167233	  0.323956
  0.082454	  0.036859	  0.013213	  0.002555	  0.093974	 -0.187841	  0.026957	  0.061439	  0.055786	  0.149807	  0.182406	  0.145224	  0.306589
  0.065505	  0.019991	  0.023054	  0.003519	  0.068401	 -0.165749	  0.063993	  0.044741	  0.111704	  0.144188	  0.185982	  0.153367	  0.281354
  0.063993	  0.000690	  0.039632	 -0.008982	  0.086924	 -0.186383	  0.060601	  0.049524	  0.137481	  0.122345	  0.170876	  0.197795	  0.268185
  0.088446	 -0.019454	  0.029194	 -0.023044	  0.125525	 -0.212919	  0.049013	  0.068037	  0.110636	  0.113003	  0.136810	  0.158453	  0.283776
  0.055801	 -0.019190	  0.024267	 -0.002895	  0.134493	 -0.259733	  0.087995	  0.094860	  0.087630	  0.117688	  0.150576	  0.177108	  0.278535
 -0.021475	 -0.007834	  0.020193	 -0.003405	  0.136559	 -0.272586	  0.082459	  0.086793	  0.070786	  0.130820	  0.169153	  0.213344	  0.320684
 -0.021854	 -0.010930	  0.006470	 -0.010850	  0.124744	 -0.283397	  0.085315	  0.068123	  0.053292	  0.154467	  0.173958	  0.256666	  0.373150
  0.032572	 -0.027564	 -0.031122	  0.002599	  0.105729	 -0.267712	  0.095035	  0.073714	  0.072707	  0.150057	  0.219190	  0.310584	  0.475857
  0.074434	 -0.032533	 -0.044710	  0.007752	  0.132317	 -0.239876	  0.081231	  0.070250	  0.080257	  0.145235	  0.274932	  0.372630	  0.583497
  0.081869	 -0.034709	 -0.051990	 -0.006394	  0.088779	 -0.268338	  0.101146	  0.091514	  0.103458	  0.152076	  0.349928	  0.455102	  0.664793
  0.026152	 -0.025635	 -0.060943	 -0.029757	  0.122878	 -0.268259	  0.102811	  0.120235	  0.147912	  0.259468	  0.441386	  0.553931	  0.743649
  0.012020	 -0.018052	 -0.079139	 -0.015392	  0.135875	 -0.285588	  0.128538	  0.111350	  0.213211	  0.339607	  0.526928	  0.625831	  0.747394
  0.014111	 -0.001600	 -0.084118	  0.011036	  0.159807	 -0.293451	  0.148051	  0.128213	  0.286713	  0.405226	  0.560718	  0.632132	  0.763422
  0.036843	  0.005617	 -0.057820	  0.031442	  0.183573	 -0.263150	  0.172472	  0.180929	  0.323198	  0.415930	  0.583379	  0.598766	  0.759823
  0.016035	  0.036333	 -0.044865	  0.028380	  0.172556	 -0.248055	  0.240700	  0.236738	  0.355044	  0.467231	  0.595194	  0.589032	  0.720084
  0.001470	  0.027092	 -0.058652	  0.023108	  0.203997	 -0.241218	  0.280554	  0.309103	  0.396597	  0.485411	  0.557780	  0.545310	  0.631110
 -0.005029	 -0.018096	 -0.050049	  0.028032	  0.210137	 -0.173643	  0.325786	  0.356920	  0.390890	  0.457316	  0.485609	  0.444122	  0.534453
 -0.007526	 -0.038777	 -0.068024	  0.030459	  0.222655	 -0.119380	  0.353223	  0.373201	  0.371618	  0.378119	  0.362675	  0.325830	  0.448047
  0.010176	  0.003809	 -0.065954	  0.030727	  0.241528	 -0.096718	  0.351286	  0.352506	  0.342841	  0.301984	  0.242120	  0.186038	  0.346394
  0.000498	  0.043427	 -0.088649	  0.017900	  0.250841	 -0.082646	  0.351404	  0.292282	  0.290564	  0.206815	  0.125901	  0.050082	  0.237793
 -0.001379	  0.031618	 -0.094149	  0.046499	  0.278655	 -0.063398	  0.318999	  0.237806	  0.211784	  0.094256	 -0.006628	 -0.051899	  0.130434
  0.022696	 -0.016476	 -0.094025	  0.078478	  0.305439	 -0.043050	  0.263975	  0.188526	  0.136948	 -0.008488	 -0.084588	 -0.120956	  0.027093
  0.023104	 -0.042563	 -0.108731	  0.116032	  0.317963	 -0.055074	  0.215383	  0.132449	  0.033469	 -0.072167	 -0.155501	 -0.196814	 -0.097036
  0.006097	 -0.053480	 -0.097901	  0.151595	  0.323035	 -0.125340	  0.142279	  0.056908	 -0.060414	 -0.159498	 -0.241519	 -0.279584	 -0.184232
  0.004894	  0.025604	 -0.062039	  0.123542	  0.314698	 -0.196462	  0.122283	 -0.023377	 -0.143410	 -0.251041	 -0.347389	 -0.360866	 -0.222202
 -0.006829	  0.033170	 -0.038358	  0.154875	  0.292174	 -0.243347	  0.069061	 -0.098218	 -0.216503	 -0.328453	 -0.386169	 -0.375702	 -0.289817
  0.013334	  0.000899	 -0.043770	  0.155020	  0.248649	 -0.297837	 -0.018667	 -0.172508	 -0.297109	 -0.383697	 -0.398848	 -0.367016	 -0.323693
  0.044024	 -0.023966	 -0.048106	  0.084815	  0.180663	 -0.349509	 -0.094224	 -0.229963	 -0.328110	 -0.403680	 -0.414560	 -0.372919	 -0.367462
  0.045339	 -0.008407	 -0.065858	  0.021328	  0.154644	 -0.408900	 -0.150000	 -0.294586	 -0.336097	 -0.391571	 -0.379547	 -0.379442	 -0.383702
  0.051558	  0.025365	 -0.048004	 -0.016561	  0.097150	 -0.408844	 -0.175486	 -0.316404	 -0.319477	 -0.380547	 -0.344923	 -0.386917	 -0.361494
  0.065158	  0.042285	 -0.045385	 -0.054936	  0.069547	 -0.430613	 -0.172352	 -0.289445	 -0.340015	 -0.341649	 -0.293945	 -0.336270	 -0.350705
  0.107310	  0.016832	 -0.049166	 -0.098362	  0.045355	 -0.467627	 -0.163146	 -0.251650	 -0.344409	 -0.303856	 -0.218565	 -0.255161	 -0.229906
  0.091033	 -0.007595	 -0.041931	 -0.135769	  0.013001	 -0.460616	 -0.153856	 -0.257101	 -0.336583	 -0.256074	 -0.168611	 -0.169309	 -0.120581
  0.063902	 -0.001471	 -0.084246	 -0.157228	  0.009256	 -0.454838	 -0.139990	 -0.238241	 -0.304144	 -0.168410	 -0.114552	 -0.104471	  0.020062
  0.040160	  0.007465	 -0.087453	 -0.151579	 -0.001652	 -0.403283	 -0.146330	 -0.209801	 -0.184925	 -0.098007	 -0.009703	  0.058897	  0.200897
  0.032854	  0.009874	 -0.098648	 -0.191347	  0.015435	 -0.374362	 -0.115605	 -0.170527	 -0.104838	  0.008042	  0.102302	  0.188135	  0.344133
  0.079888	 -0.026371	 -0.153049	 -0.249702	  0.012441	 -0.329416	 -0.075651	 -0.071094	 -0.001850	  0.110828	  0.189008	  0.304553	  0.462860
  0.099818	 -0.059424	 -0.151425	 -0.230918	  0.009527	 -0.281657	 -0.033579	 -0.004507	  0.140253	  0.250675	  0.298282	  0.418640	  0.600847
  0.081129	 -0.038287	 -0.152151	 -0.206728	  0.032059	 -0.252947	  0.015974	  0.083296	  0.254376	  0.332676	  0.424888	  0.536296	  0.743850
  0.063846	 -0.030152	 -0.166896	 -0.192528	  0.093072	 -0.199656	  0.115269	  0.181323	  0.340930	  0.392480	  0.520434	  0.682832	  0.884334
  0.074692	 -0.008596	 -0.172061	 -0.201665	  0.097680	 -0.135907	  0.165932	  0.267904	  0.383482	  0.453593	  0.620480	  0.793779	  0.964551
  0.102349	 -0.037803	 -0.190251	 -0.182781	  0.145539	 -0.091441	  0.212133	  0.318344	  0.428982	  0.483996	  0.653743	  0.830367	  0.956667
  0.082464	 -0.050035	 -0.206494	 -0.190300	  0.205059	 -0.068712	  0.284172	  0.354782	  0.463050	  0.528763	  0.675508	  0.751274	  0.841367
  0.043423	 -0.038679	 -0.183685	 -0.208808	  0.267287	 -0.031675	  0.374603	  0.401649	  0.500599	  0.586348	  0.602390	  0.646556	  0.726006
  0.052077	 -0.003883	 -0.189772	 -0.217054	  0.300663	  0.051607	  0.402506	  0.440336	  0.557816	  0.575013	  0.499342	  0.542502	  0.592895
  0.047597	 -0.019439	 -0.170982	 -0.175067	  0.333037	  0.061148	  0.404718	  0.436391	  0.537223	  0.496138	  0.372227	  0.456124	  0.445496
  0.058967	 -0.043848	 -0.156128	 -0.118270	  0.388219	  0.065763	  0.433281	  0.428156	  0.473590	  0.365427	  0.289772	  0.327030	  0.285419
  0.024552	 -0.038383	 -0.167641	 -0.084643	  0.425314	  0.062107	  0.428635	  0.384987	  0.385035	  0.262100	  0.220658	  0.215606	  0.116244
 -0.007228	 -0.028418	 -0.176075	 -0.089296	  0.436994	  0.061962	  0.402941	  0.354349	  0.309289	  0.200446	  0.120141	  0.087461	 -0.049353
  0.043217	  0.008867	 -0.177078	 -0.101320	  0.417785	  0.075522	  0.373291	  0.302164	  0.214234	  0.108353	  0.018428	 -0.058287	 -0.190842
  0.086241	  0.008098	 -0.145772	 -0.063468	  0.394192	  0.096560	  0.364559	  0.206113	  0.140904	  0.008845	 -0.103488	 -0.207636	 -0.329017
  0.076125	 -0.023694	 -0.093033	 -0.043163	  0.385744	  0.099466	  0.309441	  0.169768	  0.119775	 -0.081569	 -0.252209	 -0.340010	 -0.389556
  0.086836	 -0.039337	 -0.082343	 -0.042746	  0.393314	  0.072087	  0.279930	  0.129571	  0.059428	 -0.174813	 -0.374981	 -0.430206	 -0.393972
  0.104668	 -0.022746	 -0.089616	 -0.047040	  0.386763	  0.059270	  0.265800	  0.086764	 -0.038010	 -0.299914	 -0.458641	 -0.438956	 -0.340598
  0.109168	  0.009767	 -0.047865	 -0.112088	  0.337764	  0.033024	  0.250399	  0.010717	 -0.103268	 -0.390586	 -0.461870	 -0.415115	 -0.253928
  0.109582	  0.023523	 -0.044982	 -0.186517	  0.324609	 -0.015276	  0.225639	 -0.061480	 -0.172515	 -0.441036	 -0.448462	 -0.334672	 -0.165908
  0.138582	 -0.003525	 -0.077391	 -0.189374	  0.294389	 -0.021739	  0.158510	 -0.136860	 -0.259036	 -0.432724	 -0.423036	 -0.225101	 -0.124783
  0.099490	 -0.014233	 -0.140308	 -0.187283	  0.308541	 -0.018661	  0.067049	 -0.213962	 -0.312432	 -0.371672	 -0.323919	 -0.109881	 -0.054066
  0.060899	 -0.007970	 -0.147413	 -0.167818	  0.288341	 -0.030353	 -0.010733	 -0.285014	 -0.314158	 -0.327351	 -0.229765	  0.029121	  0.066957
  0.079878	  0.039842	 -0.139725	 -0.142635	  0.237622	 -0.069721	 -0.069733	 -0.269062	 -0.283752	 -0.269229	 -0.135831	  0.179714	  0.139964
  0.107023	  0.032630	 -0.093109	 -0.144418	  0.214989	 -0.108064	 -0.110506	 -0.225232	 -0.197128	 -0.164016	 -0.062381	  0.261084	  0.204758
  0.136303	 -0.010155	 -0.077790	 -0.163852	  0.144061	 -0.121754	 -0.092214	 -0.196798	 -0.147216	 -0.060566	  0.058740	  0.305475	  0.263825
  0.082069	 -0.047093	 -0.116340	 -0.192222	  0.133100	 -0.106013	 -0.067125	 -0.162720	 -0.076839	  0.035253	  0.154473	  0.367710	  0.291709
  0.070720	 -0.048265	 -0.108467	 -0.195350	  0.119276	 -0.135384	 -0.048227	 -0.089975	  0.009827	  0.100487	  0.255964	  0.387678	  0.297825
  0.088161	 -0.021148	 -0.116904	 -0.208142	  0.122625	 -0.135406	 -0.022266	 -0.034905	  0.089761	  0.189097	  0.274230	  0.364804	  0.276225
  0.095101	 -0.010922	 -0.149557	 -0.224266	  0.140798	 -0.096899	  0.035150	  0.019058	  0.171365	  0.217624	  0.265925	  0.367093	  0.199327
  0.063282	 -0.004016	 -0.150256	 -0.282017	  0.164365	 -0.065371	  0.096907	  0.112294	  0.209783	  0.203171	  0.275198	  0.374612	  0.155282
  0.018337	 -0.013999	 -0.162439	 -0.290708	  0.209420	 -0.030730	  0.125654	  0.148064	  0.197092	  0.200670	  0.234272	  0.304922	  0.110984
  0.027277	 -0.021839	 -0.196256	 -0.303225	  0.232290	  0.025094	  0.143579	  0.192597	  0.144966	  0.159217	  0.216764	  0.258466	  0.074614
  0.035196	  0.003029	 -0.228426	 -0.302251	  0.269387	  0.089484	  0.172826	  0.183589	  0.130836	  0.146075	  0.161443	  0.206184	 -0.015240
  0.055965	  0.012953	 -0.221387	 -0.309653	  0.300439	  0.093666	  0.158631	  0.163395	  0.096336	  0.117172	  0.098395	  0.127702	 -0.088371
  0.095948	 -0.000922	 -0.221349	 -0.315529	  0.299694	  0.072587	  0.152343	  0.120836	  0.064782	  0.089026	  0.015335	  0.067029	 -0.135363
  0.072297	 -0.005847	 -0.231302	 -0.264492	  0.293616	  0.037832	  0.148152	  0.135361	  0.072179	  0.049453	 -0.050776	 -0.022157	 -0.170404
  0.076250	  0.000702	 -0.220714	 -0.240861	  0.270768	  0.026567	  0.148965	  0.138908	  0.078235	 -0.007510	 -0.073561	 -0.103437	 -0.216225
  0.081443	  0.021208	 -0.175952	 -0.262137	  0.231544	  0.035071	  0.121873	  0.064609	  0.011279	 -0.116020	 -0.069495	 -0.133429	 -0.268554
  0.094149	  0.033370	 -0.153121	 -0.277742	  0.246731	  0.029405	  0.141609	  0.032953	 -0.053712	 -0.160332	 -0.097898	 -0.116530	 -0.288392
  0.102157	  0.018700	 -0.176469	 -0.289327	  0.275239	  0.002309	  0.126938	  0.028435	 -0.099954	 -0.186686	 -0.150991	 -0.094047	 -0.349452
  0.083822	 -0.024833	 -0.180036	 -0.283181	  0.254304	  0.000621	  0.071227	 -0.005273	 -0.114723	 -0.208113	 -0.197365	 -0.063108	 -0.340859
  0.066331	 -0.010942	 -0.198385	 -0.284499	  0.200334	 -0.046186	  0.060458	 -0.030871	 -0.133012	 -0.223414	 -0.230759	 -0.054645	 -0.326022
  0.052394	 -0.012667	 -0.181779	 -0.279389	  0.193002	 -0.089132	  0.070119	 -0.026740	 -0.115744	 -0.226744	 -0.219179	 -0.082103	 -0.316538
  0.045271	 -0.024908	 -0.166991	 -0.298024	  0.172833	 -0.078306	  0.059271	 -0.071841	 -0.132484	 -0.240936	 -0.191861	 -0.089056	 -0.288693
  0.059302	 -0.007369	 -0.164256	 -0.362242	  0.143314	 -0.090790	  0.028723	 -0.138356	 -0.158593	 -0.263619	 -0.174043	 -0.064645	 -0.271409
  0.064572	 -0.027293	 -0.177056	 -0.377763	  0.131392	 -0.083931	  0.008217	 -0.140398	 -0.139963	 -0.264892	 -0.197904	 -0.042072	 -0.292832
  0.023666	 -0.037841	 -0.205636	 -0.410299	  0.128962	 -0.075758	 -0.005370	 -0.143704	 -0.152015	 -0.198403	 -0.184627	 -0.018598	 -0.282398
  0.002719	 -0.026226	 -0.164341	 -0.401097	  0.113188	 -0.050622	 -0.025247	 -0.155743	 -0.143350	 -0.131960	 -0.176645	 -0.000370	 -0.286107
  0.006983	 -0.005382	 -0.146803	 -0.409207	  0.155100	 -0.045721	 -0.034252	 -0.162068	 -0.133965	 -0.101256	 -0.146576	 -0.007290	 -0.255258
  0.036715	 -0.012503	 -0.179093	 -0.391616	  0.184674	 -0.068076	 -0.018405	 -0.140206	 -0.117798	 -0.100780	 -0.110391	  0.013195	 -0.200119
  0.022526	 -0.037294	 -0.217170	 -0.401367	  0.199299	 -0.049239	 -0.011587	 -0.103298	 -0.070809	 -0.080475	 -0.092876	  0.053993	 -0.162775
  0.060217	 -0.028098	 -0.213599	 -0.390255	  0.217172	  0.008906	  0.025715	 -0.074947	 -0.015693	 -0.074186	 -0.023944	  0.082286	 -0.114095
  0.064644	 -0.020608	 -0.240904	 -0.372360	  0.168023	  0.018913	  0.041111	 -0.083447	  0.030827	 -0.099520	  0.014906	  0.142448	 -0.062455
  0.058016	 -0.020127	 -0.237499	 -0.343012	  0.127980	  0.004958	  0.043193	 -0.036155	  0.060545	 -0.076223	 -0.000731	  0.175359	 -0.051281
  0.041616	 -0.016981	 -0.231111	 -0.319623	  0.113979	  0.014148	  0.077319	  0.009498	  0.035574	 -0.061224	  0.023711	  0.218513	  0.015385
  0.009580	 -0.034059	 -0.249967	 -0.326899	  0.157786	  0.058564	  0.081520	  0.042139	  0.045072	 -0.018099	  0.087532	  0.264079	  0.126522
  0.007141	 -0.057913	 -0.287107	 -0.330373	  0.179281	  0.070432	  0.100738	  0.087700	  0.065799	  0.044244	  0.115674	  0.313431	  0.234511
  0.030505	 -0.055615	 -0.239866	 -0.310762	  0.170261	  0.066894	  0.106301	  0.100735	  0.069960	  0.080174	  0.137863	  0.359605	  0.297545
  0.048331	 -0.051658	 -0.211030	 -0.300680	  0.184815	  0.097057	  0.130195	  0.148107	  0.113791	  0.108339	  0.205614	  0.403690	  0.350766
  0.058214	 -0.039729	 -0.205777	 -0.278031	  0.205357	  0.110948	  0.152151	  0.150574	  0.159398	  0.125864	  0.233938	  0.437647	  0.421276
  0.007589	 -0.020660	 -0.201311	 -0.271953	  0.195332	  0.129423	  0.149335	  0.173500	  0.201541	  0.158906	  0.248152	  0.466555	  0.468774
  0.007772	 -0.060550	 -0.204325	 -0.278162	  0.201132	  0.142652	  0.159840	  0.185436	  0.205970	  0.176699	  0.261625	  0.491028	  0.499091
  0.031152	 -0.044689	 -0.160569	 -0.269910	  0.193859	  0.150041	  0.170261	  0.180300	  0.226714	  0.196161	  0.329727	  0.525682	  0.535420
  0.052877	 -0.040546	 -0.186900	 -0.244520	  0.217058	  0.121188	  0.173765	  0.138167	  0.236791	  0.252944	  0.409568	  0.565704	  0.562931
  0.019864	 -0.046041	 -0.240726	 -0.225901	  0.239086	  0.133758	  0.177102	  0.139214	  0.238794	  0.275302	  0.422730	  0.556519	  0.524367
 -0.014360	 -0.059978	 -0.262835	 -0.233506	  0.258473	  0.170509	  0.178665	  0.101835	  0.254808	  0.256089	  0.406820	  0.538476	  0.491475
 -0.035385	 -0.050615	 -0.239791	 -0.180404	  0.261648	  0.183141	  0.173868	  0.090613	  0.255303	  0.250580	  0.389194	  0.503971	  0.420200
 -0.002236	 -0.028305	 -0.204297	 -0.157252	  0.260344	  0.184777	  0.185072	  0.097917	  0.254517	  0.266673	  0.389217	  0.470383	  0.383094
  0.005315	 -0.001995	 -0.175672	 -0.154392	  0.251731	  0.173263	  0.213570	  0.156583	  0.261590	  0.261670	  0.359391	  0.472867	  0.329681
 -0.032249	 -0.017608	 -0.187066	 -0.159053	  0.271917	  0.187653	  0.223692	  0.186877	  0.309790	  0.208681	  0.331826	  0.441091	  0.255466
 -0.024206	 -0.026292	 -0.243237	 -0.134253	  0.271181	  0.153516	  0.247900	  0.203164	  0.284625	  0.184229	  0.337609	  0.346587	  0.215399
 -0.015727	 -0.004756	 -0.226584	 -0.170813	  0.240398	  0.134820	  0.258578	  0.209378	  0.246620	  0.146509	  0.274254	  0.281844	  0.161714
 -0.010660	  0.005700	 -0.206234	 -0.179778	  0.271443	  0.193649	  0.201209	  0.152900	  0.264116	  0.111718	  0.239413	  0.215276	  0.089668
 -0.032949	  0.030271	 -0.193024	 -0.149784	  0.273741	  0.229593	  0.156390	  0.117853	  0.257968	  0.031207	  0.208270	  0.140257	  0.051339
 -0.058213	  0.016539	 -0.221528	 -0.170256	  0.285675	  0.223369	  0.125264	  0.098391	  0.210405	 -0.028117	  0.131370	  0.063019	  0.003329
 -0.056952	  0.019924	 -0.217661	 -0.161221	  0.291008	  0.191156	  0.134786	  0.107382	  0.179438	 -0.030008	  0.067509	 -0.034496	 -0.078324
 -0.057694	  0.032202	 -0.189393	 -0.121940	  0.289375	  0.189725	  0.127156	  0.078615	  0.147476	 -0.079419	  0.002151	 -0.080160	 -0.162021
 -0.065185	  0.029721	 -0.214654	 -0.109256	  0.269636	  0.162750	  0.073220	  0.090593	  0.117389	 -0.135184	 -0.071439	 -0.125902	 -0.219051
 -0.061104	  0.036339	 -0.167899	 -0.104879	  0.273758	  0.184236	  0.052838	  0.082236	  0.095422	 -0.181065	 -0.135983	 -0.163399	 -0.287374
 -0.101675	  0.038651	 -0.173650	 -0.080962	  0.244030	  0.167030	  0.023745	  0.004495	  0.024371	 -0.211471	 -0.157240	 -0.211070	 -0.342365
 -0.096449	  0.012594	 -0.181071	 -0.109165	  0.193292	  0.162853	 -0.016949	 -0.063606	 -0.028975	 -0.264364	 -0.191926	 -0.240623	 -0.345176
 -0.066347	 -0.012252	 -0.164555	 -0.104797	  0.146051	  0.156937	 -0.043013	 -0.114419	 -0.066107	 -0.308414	 -0.225515	 -0.260292	 -0.391297
 -0.035300	 -0.057687	 -0.149026	 -0.075324	  0.138640	  0.095065	 -0.043391	 -0.159706	 -0.082140	 -0.318650	 -0.254218	 -0.287951	 -0.420533
 -0.038440	 -0.060471	 -0.131352	 -0.062667	  0.125599	  0.070437	 -0.093034	 -0.195105	 -0.128748	 -0.363633	 -0.279687	 -0.306981	 -0.423331
 -0.053660	 -0.040379	 -0.124448	 -0.070337	  0.110792	  0.026851	 -0.131703	 -0.197202	 -0.118638	 -0.421791	 -0.329030	 -0.341276	 -0.422967
 -0.038004	 -0.044282	 -0.160563	 -0.080171	  0.122669	  0.009332	 -0.150918	 -0.214412	 -0.124032	 -0.439358	 -0.370440	 -0.345024	 -0.445024
 -0.029451	 -0.046380	 -0.137476	 -0.082025	  0.091335	  0.025901	 -0.180189	 -0.275971	 -0.160924	 -0.423095	 -0.372412	 -0.374141	 -0.420518
 -0.049270	 -0.106066	 -0.116732	 -0.118242	  0.074522	  0.006102	 -0.216134	 -0.303831	 -0.198142	 -0.391534	 -0.356813	 -0.376795	 -0.421545
 -0.101716	 -0.118795	 -0.138098	 -0.136301	  0.033179	 -0.018191	 -0.224406	 -0.329612	 -0.189341	 -0.382054	 -0.330336	 -0.370119	 -0.390415
 -0.106962	 -0.096509	 -0.157600	 -0.145134	 -0.011820	 -0.060499	 -0.202405	 -0.317836	 -0.196679	 -0.369171	 -0.282008	 -0.350982	 -0.382903
 -0.089901	 -0.093453	 -0.183677	 -0.134115	 -0.060672	 -0.082400	 -0.197858	 -0.343354	 -0.192014	 -0.317998	 -0.222386	 -0.292402	 -0.376068
 -0.079652	 -0.089116	 -0.172358	 -0.135125	 -0.075458	 -0.085059	 -0.219674	 -0.328044	 -0.175812	 -0.310808	 -0.211475	 -0.248391	 -0.355282
 -0.076241	 -0.106553	 -0.160770	 -0.152678	 -0.052663	 -0.095689	 -0.222207	 -0.338991	 -0.155819	 -0.302856	 -0.213838	 -0.210140	 -0.320081
 -0.073670	 -0.099588	 -0.144297	 -0.147624	 -0.042639	 -0.152408	 -0.218340	 -0.330420	 -0.117819	 -0.296424	 -0.186665	 -0.176561	 -0.254779
 -0.104558	 -0.082189	 -0.174896	 -0.139940	 -0.080152	 -0.190849	 -0.242134	 -0.291477	 -0.078971	 -0.254144	 -0.151301	 -0.121931	 -0.208698
 -0.118040	 -0.084466	 -0.212024	 -0.187905	 -0.123840	 -0.181924	 -0.222616	 -0.273117	 -0.011477	 -0.181872	 -0.094109	 -0.054192	 -0.119323
 -0.089052	 -0.108086	 -0.202861	 -0.212400	 -0.135903	 -0.153023	 -0.189994	 -0.218310	  0.018729	 -0.080151	 -0.010051	  0.028131	 -0.044855
 -0.082112	 -0.144705	 -0.156561	 -0.195978	 -0.140715	 -0.131554	 -0.184611	 -0.159646	  0.038578	  0.001730	  0.039155	  0.094941	 -0.029981
 -0.075656	 -0.133076	 -0.161507	 -0.209162	 -0.158864	 -0.111111	 -0.164210	 -0.108064	  0.116727	  0.017989	  0.062374	  0.151822	 -0.012236
 -0.068144	 -0.081107	 -0.173646	 -0.208676	 -0.193365	 -0.125702	 -0.157635	 -0.052136	  0.205355	  0.054217	  0.119885	  0.175734	  0.020184
 -0.098303	 -0.072617	 -0.200709	 -0.190389	 -0.187825	 -0.106482	 -0.131848	  0.014237	  0.269069	  0.098290	  0.157454	  0.164492	  0.021957
 -0.108819	 -0.105698	 -0.187171	 -0.223018	 -0.162310	 -0.105718	 -0.072628	  0.091357	  0.300035	  0.113381	  0.191071	  0.157551	  0.046761
 -0.066887	 -0.147598	 -0.187720	 -0.263158	 -0.153603	 -0.098318	 -0.013442	  0.109116	  0.307448	  0.135670	  0.196773	  0.135710	  0.056069
 -0.073478	 -0.124824	 -0.189126	 -0.271271	 -0.164627	 -0.094601	  0.051905	  0.150546	  0.320656	  0.139558	  0.171037	  0.118760	  0.054228
 -0.095520	 -0.106739	 -0.206107	 -0.249174	 -0.184415	 -0.048448	  0.100579	  0.188742	  0.332393	  0.120585	  0.148761	  0.098417	  0.031463
 -0.118765	 -0.103733	 -0.223405	 -0.192679	 -0.144103	  0.026493	  0.106492	  0.213661	  0.289378	  0.093251	  0.078035	  0.053521	  0.022053
 -0.081783	 -0.102664	 -0.233223	 -0.159229	 -0.111012	  0.054474	  0.104160	  0.229005	  0.255472	  0.012278	  0.031521	  0.033421	  0.022675
 -0.092966	 -0.111947	 -0.224634	 -0.155092	 -0.112039	  0.087706	  0.133713	  0.222033	  0.216799	 -0.071688	 -0.024864	  0.030774	  0.014194
 -0.115024	 -0.134767	 -0.239270	 -0.138426	 -0.075784	  0.107793	  0.154148	  0.197900	  0.191961	 -0.118241	 -0.069466	 -0.032584	 -0.013739
 -0.116779	 -0.120385	 -0.242054	 -0.101924	 -0.064207	  0.115285	  0.138084	  0.168941	  0.160871	 -0.117082	 -0.093870	 -0.053464	 -0.076671
 -0.117792	 -0.095368	 -0.204520	 -0.104293	 -0.035452	  0.121061	  0.162239	  0.149233	  0.113867	 -0.158650	 -0.115451	 -0.098042	 -0.127310
 -0.105493	 -0.098022	 -0.201618	 -0.097921	 -0.028473	  0.160696	  0.165973	  0.111524	  0.066108	 -0.202399	 -0.155942	 -0.140939	 -0.170514
 -0.131133	 -0.111827	 -0.214572	 -0.066747	 -0.030422	  0.195278	  0.113233	  0.101261	 -0.015867	 -0.204867	 -0.182805	 -0.145026	 -0.187632
 -0.117370	 -0.126922	 -0.251637	 -0.092643	 -0.015385	  0.184294	  0.088895	  0.073071	 -0.015171	 -0.190329	 -0.193610	 -0.167710	 -0.228178
 -0.116085	 -0.069050	 -0.292370	 -0.059454	  0.003286	  0.143102	  0.069746	  0.063731	 -0.050186	 -0.183355	 -0.252806	 -0.201118	 -0.208453
 -0.124791	 -0.072453	 -0.274040	 -0.011802	 -0.004622	  0.114533	  0.041442	  0.055334	 -0.100106	 -0.192950	 -0.277279	 -0.222404	 -0.207409
 -0.115014	 -0.103507	 -0.218441	 -0.032683	 -0.025389	  0.068501	  0.004770	 -0.011343	 -0.130961	 -0.240017	 -0.271750	 -0.223277	 -0.190881
 -0.128895	 -0.123134	 -0.222470	 -0.009549	 -0.032819	  0.028477	 -0.010964	 -0.032951	 -0.135728	 -0.302966	 -0.264353	 -0.257881	 -0.146572
 -0.139406	 -0.136757	 -0.206455	  0.011659	 -0.053530	 -0.002644	 -0.017505	 -0.019393	 -0.156214	 -0.328487	 -0.278650	 -0.285433	 -0.137637
 -0.152621	 -0.131315	 -0.180909	  0.034314	 -0.079931	 -0.024243	 -0.039146	 -0.010269	 -0.168921	 -0.328736	 -0.251760	 -0.270360	 -0.142023
 -0.132084	 -0.121935	 -0.144727	  0.033555	 -0.125380	 -0.064534	 -0.026238	 -0.037744	 -0.147527	 -0.253855	 -0.212514	 -0.241440	 -0.145471
 -0.154758	 -0.141132	 -0.127329	  0.024127	 -0.144723	 -0.077292	 -0.040552	 -0.053889	 -0.148576	 -0.224669	 -0.218137	 -0.259024	 -0.186396
 -0.117543	 -0.149862	 -0.133154	  0.007210	 -0.164803	 -0.089608	 -0.055158	 -0.021585	 -0.166909	 -0.203496	 -0.219571	 -0.278462	 -0.210346
 -0.097234	 -0.137068	 -0.129226	 -0.030212	 -0.195646	 -0.081738	 -0.053038	 -0.027320	 -0.178509	 -0.161729	 -0.236047	 -0.279132	 -0.206933
 -0.141956	 -0.096559	 -0.104249	 -0.007214	 -0.199435	 -0.038766	 -0.052086	 -0.056828	 -0.196510	 -0.201513	 -0.228355	 -0.291572	 -0.231182
 -0.123505	 -0.102994	 -0.124110	 -0.011533	 -0.207693	 -0.020201	 -0.063821	 -0.062195	 -0.190193	 -0.244732	 -0.212568	 -0.276302	 -0.217782
 -0.141349	 -0.144621	 -0.143383	 -0.006032	 -0.244388	  0.002231	 -0.085964	 -0.086381	 -0.179174	 -0.241104	 -0.236165	 -0.272616	 -0.218231
 -0.134292	 -0.169628	 -0.174600	 -0.018650	 -0.247093	 -0.011994	 -0.079150	 -0.134019	 -0.159627	 -0.209395	 -0.250362	 -0.290844	 -0.242891
 -0.113793	 -0.141961	 -0.176419	 -0.024942	 -0.225384	 -0.023813	 -0.061611	 -0.118407	 -0.172040	 -0.236004	 -0.250867	 -0.321269	 -0.258750
 -0.094289	 -0.113428	 -0.145481	 -0.051584	 -0.222729	 -0.046332	 -0.074217	 -0.111103	 -0.191930	 -0.248686	 -0.257884	 -0.342663	 -0.309409
 -0.106406	 -0.103813	 -0.140769	 -0.068819	 -0.233685	 -0.127629	 -0.087900	 -0.113387	 -0.166629	 -0.233726	 -0.227593	 -0.345062	 -0.343126
 -0.116671	 -0.148869	 -0.176245	 -0.091925	 -0.221989	 -0.143451	 -0.131005	 -0.152429	 -0.178488	 -0.237728	 -0.202100	 -0.348179	 -0.350836
 -0.097733	 -0.184304	 -0.206901	 -0.128419	 -0.203538	 -0.155024	 -0.150489	 -0.158066	 -0.223232	 -0.251319	 -0.207865	 -0.337362	 -0.387519
 -0.078632	 -0.169094	 -0.166916	 -0.142810	 -0.181648	 -0.167762	 -0.138341	 -0.169182	 -0.228679	 -0.244440	 -0.200913	 -0.298029	 -0.386817
 -0.091768	 -0.122641	 -0.115987	 -0.109169	 -0.185401	 -0.164676	 -0.145265	 -0.201388	 -0.216806	 -0.270531	 -0.213984	 -0.325053	 -0.378131
 -0.105559	 -0.072924	 -0.137181	 -0.057482	 -0.200057	 -0.158276	 -0.119780	 -0.221578	 -0.216927	 -0.282838	 -0.242827	 -0.341893	 -0.379807
 -0.135509	 -0.088725	 -0.141959	 -0.049151	 -0.165558	 -0.164572	 -0.104696	 -0.223405	 -0.191304	 -0.296722	 -0.260268	 -0.335176	 -0.337790
 -0.135065	 -0.129316	 -0.117968	 -0.069407	 -0.167951	 -0.203883	 -0.117423	 -0.197446	 -0.183946	 -0.311749	 -0.262808	 -0.370528	 -0.322570
 -0.146656	 -0.179794	 -0.080294	 -0.089041	 -0.181975	 -0.188551	 -0.120177	 -0.169729	 -0.192655	 -0.292825	 -0.267820	 -0.385576	 -0.342369
 -0.111730	 -0.152429	 -0.037348	 -0.089617	 -0.146878	 -0.128704	 -0.122635	 -0.168561	 -0.208811	 -0.311612	 -0.271089	 -0.402579	 -0.357218
 -0.109190	 -0.170501	 -0.015875	 -0.069313	 -0.145988	 -0.105740	 -0.107696	 -0.139494	 -0.194557	 -0.323401	 -0.262218	 -0.394274	 -0.323976
 -0.102056	 -0.155897	 -0.033247	 -0.061927	 -0.162254	 -0.096578	 -0.094488	 -0.097522	 -0.198757	 -0.287670	 -0.249992	 -0.384170	 -0.262618
 -0.099102	 -0.149053	 -0.075664	 -0.054483	 -0.214243	 -0.085942	 -0.084943	 -0.087695	 -0.227024	 -0.253386	 -0.253461	 -0.368996	 -0.227202
 -0.104668	 -0.185923	 -0.076636	 -0.078590	 -0.202271	 -0.077241	 -0.109924	 -0.056818	 -0.210132	 -0.277583	 -0.248460	 -0.341167	 -0.222365
 -0.096884	 -0.186064	 -0.071869	 -0.076185	 -0.185009	 -0.051436	 -0.140105	 -0.042802	 -0.189939	 -0.279927	 -0.237195	 -0.319784	 -0.226582
 -0.103799	 -0.120995	 -0.052202	 -0.079649	 -0.147276	 -0.081651	 -0.143709	 -0.063553	 -0.181782	 -0.234556	 -0.267123	 -0.305906	 -0.215864
 -0.097321	 -0.128481	 -0.074403	 -0.070060	 -0.151300	 -0.133107	 -0.142156	 -0.124754	 -0.174505	 -0.196895	 -0.290992	 -0.316482	 -0.211325
 -0.075495	 -0.129759	 -0.093429	 -0.093570	 -0.145916	 -0.142477	 -0.112239	 -0.149253	 -0.169696	 -0.182761	 -0.262868	 -0.287623	 -0.155339
 -0.024901	  0.053131	 -0.062316	  0.000766	  0.041605	 -0.088215	  0.052935	 -0.007340	  0.001676	  0.064290	  0.070264	 -0.009544	 -0.042002
 -0.009534	  0.048283	 -0.036313	 -0.027900	  0.048047	 -0.065006	  0.035715	  0.003964	  0.031254	  0.055770	  0.021935	 -0.002198	 -0.044351
  0.006617	 -0.003808	 -0.020691	 -0.001102	  0.034458	 -0.036750	  0.024443	  0.020719	  0.011677	  0.008208	 -0.000721	 -0.008893	 -0.036185
  0.004997	 -0.036178	 -0.028181	 -0.003116	  0.066965	 -0.026692	  0.012583	  0.027199	 -0.004355	  0.008014	  0.012249	 -0.013522	 -0.039245
 -0.014474	 -0.022703	 -0.027615	  0.015512	  0.111650	 -0.025745	  0.002777	 -0.004938	  0.003256	  0.016564	  0.027145	 -0.008415	 -0.032718
  0.022940	 -0.005991	 -0.007871	  0.023037	  0.094830	 -0.022383	 -0.014388	 -0.001402	  0.005145	  0.015502	  0.056024	  0.008135	 -0.013521
  0.018804	  0.021558	 -0.002028	 -0.007439	  0.044797	  0.008040	 -0.019925	  0.015322	 -0.004794	 -0.010598	  0.050543	  0.009126	  0.038291
 -0.008851	  0.024854	  0.010729	  0.002603	 -0.003201	  0.004209	 -0.023995	  0.012766	  0.011445	 -0.007884	  0.044800	  0.009751	  0.070302
 -0.006344	 -0.005994	  0.014305	 -0.009136	  0.011516	  0.015496	  0.004844	 -0.004799	  0.005430	 -0.001519	 -0.002003	 -0.034408	  0.012139
  0.021881	 -0.016219	  0.018584	 -0.002196	  0.013540	  0.015586	 -0.000121	 -0.019780	  0.028511	  0.015762	 -0.046668	 -0.020347	  0.066624
  0.015415	 -0.023375	  0.034556	 -0.016601	 -0.013064	  0.031138	 -0.017113	  0.000687	  0.011076	 -0.003945	 -0.071987	 -0.056790	 -0.015041
  0.033527	 -0.002642	  0.028957	 -0.005912	 -0.013716	  0.042965	 -0.030633	  0.013215	  0.006795	  0.008487	 -0.040367	  0.004322	  0.064457
  0.021263	 -0.007452	  0.004455	 -0.008434	 -0.019698	  0.010735	 -0.003811	 -0.012400	  0.019515	 -0.016111	 -0.034141	 -0.022937	 -0.025280
  0.007166	 -0.007780	 -0.029352	 -0.022737	 -0.052185	  0.010812	  0.007966	  0.001017	 -0.001496	  0.011388	  0.001451	 -0.001231	  0.057802
 -0.013856	  0.018160	 -0.015118	  0.006010	 -0.063148	  0.032046	  0.000975	  0.025765	 -0.022159	 -0.033212	 -0.012475	 -0.002352	  0.036255
 -0.047956	  0.019752	  0.009389	  0.011646	 -0.057165	  0.058049	 -0.006320	  0.002623	 -0.043163	 -0.036445	 -0.036819	 -0.023215	 -0.032818
 -0.004062	 -0.007459	  0.015611	  0.013909	 -0.030560	  0.014835	  0.002377	 -0.019600	 -0.011598	 -0.016262	 -0.008353	  0.066899	  0.053830
  0.005422	 -0.041417	  0.018444	  0.021778	 -0.056900	 -0.003312	  0.000687	 -0.027916	 -0.012133	 -0.033302	 -0.047906	  0.013374	 -0.079675
 -0.002226	 -0.007917	  0.035340	  0.015918	 -0.075951	  0.017518	 -0.004742	 -0.010692	  0.007389	 -0.004672	  0.040796	  0.098167	  0.070739
 -0.025827	  0.003196	  0.039114	 -0.006606	 -0.081820	  0.006674	 -0.024254	 -0.014409	 -0.043471	 -0.040034	 -0.023767	 -0.005922	 -0.109602
 -0.019682	  0.034877	  0.027363	 -0.019614	 -0.045941	 -0.011528	 -0.051269	  0.012539	 -0.024379	 -0.008912	  0.014448	  0.073880	  0.037496
 -0.017854	  0.042482	  0.018940	 -0.009157	 -0.049256	  0.003542	 -0.041735	  0.009037	 -0.001118	 -0.010652	 -0.025007	  0.016259	 -0.085726
 -0.012763	  0.028094	  0.013388	 -0.011914	 -0.118396	  0.053509	 -0.018073	 -0.011105	  0.028303	 -0.020577	 -0.034346	  0.030978	  0.017164
  0.019216	  0.054277	  0.031456	 -0.011716	 -0.114812	  0.084598	 -0.011224	  0.006762	  0.029557	  0.003291	 -0.015215	  0.026700	  0.005376
  0.021388	  0.072150	  0.048962	 -0.013816	 -0.129450	  0.108479	 -0.039764	 -0.016859	 -0.007342	 -0.002002	 -0.034052	 -0.006364	 -0.064877
  0.010435	  0.074563	  0.054997	 -0.011355	 -0.131446	  0.132402	 -0.044665	  0.001938	 -0.035891	  0.013839	 -0.052279	  0.068331	 -0.003369
  0.000471	  0.085500	  0.050073	  0.012189	 -0.160281	  0.139103	 -0.036344	 -0.011506	 -0.081800	 -0.022402	 -0.085077	  0.006766	 -0.155647
 -0.006997	  0.078215	  0.054397	  0.029819	 -0.158017	  0.149920	 -0.023327	  0.029456	 -0.076823	 -0.055195	 -0.019237	  0.074050	  0.012784
 -0.000011	  0.047247	  0.051663	  0.006373	 -0.160556	  0.111457	  0.015313	  0.037809	 -0.093647	 -0.079502	 -0.052004	 -0.027897	 -0.104048
  0.013285	  0.028407	  0.062644	 -0.034428	 -0.192910	  0.158402	  0.017916	  0.022279	 -0.096849	 -0.044245	 -0.012595	  0.054828	  0.044115
  0.028549	  0.014326	  0.043175	 -0.042089	 -0.212553	  0.171951	  0.030618	  0.025683	 -0.085487	 -0.065928	 -0.043484	 -0.053916	 -0.089029
  0.036651	  0.023556	  0.078012	 -0.010494	 -0.199446	  0.156571	  0.045674	  0.012572	 -0.027159	 -0.018738	 -0.017951	  0.038720	  0.011514
  0.030264	  0.030145	  0.092514	  0.025286	 -0.205799	  0.153736	  0.065325	 -0.001899	 -0.065707	 -0.013456	 -0.041631	  0.019715	 -0.057881
  0.040653	  0.010755	  0.079059	 -0.004634	 -0.167943	  0.166371	  0.096183	 -0.026766	 -0.081414	 -0.025423	 -0.034271	 -0.007746	 -0.024799
  0.032255	  0.004496	  0.062605	 -0.032560	 -0.167126	  0.151145	  0.075807	 -0.057474	 -0.113295	  0.002394	 -0.025683	 -0.002573	 -0.026413
  0.053748	  0.019795	  0.044439	 -0.010402	 -0.165223	  0.097686	  0.058037	 -0.042870	 -0.101982	 -0.009074	  0.004038	 -0.041698	 -0.100680
  0.094684	  0.033970	  0.065270	  0.015944	 -0.167069	  0.047412	  0.046637	 -0.019291	 -0.110172	 -0.030479	  0.006192	  0.035344	  0.010556
  0.099347	  0.058381	  0.052000	  0.037188	 -0.192389	  0.056821	  0.023187	  0.002459	 -0.124891	 -0.038212	 -0.058061	  0.029667	 -0.136850
  0.085824	  0.050546	  0.043915	  0.035284	 -0.197293	  0.077247	  0.054882	  0.030960	 -0.071333	  0.019972	  0.005205	  0.127952	  0.019081
  0.093856	  0.055850	  0.073652	  0.021374	 -0.158664	  0.058814	  0.058714	  0.020021	 -0.055198	  0.019469	 -0.084898	  0.002604	 -0.134484
  0.086961	  0.065124	  0.083389	  0.000768	 -0.204330	  0.097945	  0.066407	  0.024686	 -0.025706	  0.018806	 -0.054273	  0.070091	  0.044578
  0.061199	  0.063342	  0.084113	 -0.010664	 -0.234947	  0.099896	  0.016673	 -0.002599	 -0.058390	 -0.013333	 -0.117957	 -0.004390	 -0.084784
  0.044296	  0.083407	  0.101975	  0.004375	 -0.233768	  0.106507	  0.013565	 -0.024490	 -0.077464	 -0.010727	 -0.101439	  0.019658	 -0.011013
  0.066511	  0.092203	  0.105838	 -0.019413	 -0.254399	  0.121784	 -0.013357	 -0.019314	 -0.105982	  0.019896	 -0.094770	 -0.020414	 -0.069559
  0.079044	  0.064295	  0.153299	 -0.046420	 -0.245492	  0.167687	 -0.018783	 -0.032074	 -0.132299	  0.032198	 -0.103754	 -0.019961	 -0.058728
  0.078636	  0.040170	  0.139610	 -0.066886	 -0.236302	  0.176516	 -0.028686	 -0.049043	 -0.124748	  0.028928	 -0.047556	  0.011382	 -0.014576
  0.087613	  0.025168	  0.128341	 -0.056236	 -0.252800	  0.176287	 -0.042414	 -0.065664	 -0.124494	  0.016566	 -0.097906	 -0.033674	 -0.103857
  0.095528	  0.042196	  0.090852	 -0.029934	 -0.256740	  0.165975	 -0.001032	 -0.036949	 -0.117819	  0.077196	 -0.089013	  0.066985	  0.055959
  0.105338	  0.040276	  0.066979	 -0.029149	 -0.244308	  0.148296	 -0.043803	 -0.025394	 -0.113727	  0.035113	 -0.111092	  0.015443	 -0.108778
  0.118233	  0.039866	  0.065393	 -0.020203	 -0.222968	  0.159128	 -0.060295	 -0.013883	 -0.093936	  0.067020	 -0.052748	  0.104850	  0.057627
  0.109369	  0.083505	  0.061321	 -0.047488	 -0.233743	  0.128504	 -0.026369	 -0.035758	 -0.107271	  0.042115	 -0.099166	 -0.017722	 -0.093857
  0.115727	  0.084673	  0.054211	 -0.032269	 -0.247283	  0.099610	 -0.004364	 -0.006589	 -0.098044	  0.044754	 -0.067449	  0.032767	  0.046275
  0.126737	  0.075283	  0.058377	 -0.036531	 -0.267686	  0.137820	 -0.017763	 -0.008399	 -0.112249	  0.012193	 -0.103156	 -0.044346	 -0.077611
  0.121521	  0.080861	  0.060072	 -0.048923	 -0.261986	  0.158246	 -0.018360	 -0.002273	 -0.113166	  0.010766	 -0.094096	 -0.015354	 -0.023549
  0.112343	  0.105710	  0.041822	 -0.062796	 -0.228867	  0.149441	 -0.001444	 -0.019988	 -0.128804	  0.028654	 -0.124063	 -0.018676	 -0.015923
  0.126886	  0.089081	  0.045609	 -0.098120	 -0.192976	  0.131865	 -0.003063	 -0.053979	 -0.159902	  0.015852	 -0.133632	 -0.021941	 -0.017454
  0.133979	  0.064252	  0.089431	 -0.132602	 -0.192357	  0.145723	 -0.009861	 -0.056967	 -0.167647	  0.021044	 -0.115174	  0.006955	  0.038740
  0.139424	  0.064648	  0.077992	 -0.111133	 -0.194895	  0.161624	 -0.038582	 -0.091413	 -0.169478	 -0.005427	 -0.145662	 -0.087492	 -0.063778
  0.096452	  0.093407	  0.059240	 -0.099200	 -0.198924	  0.164806	 -0.066773	 -0.068688	 -0.127004	  0.021067	 -0.080566	 -0.037074	  0.046925
  0.096147	  0.092525	  0.058897	 -0.106592	 -0.241556	  0.152017	 -0.084569	 -0.056156	 -0.148534	  0.003503	 -0.138795	 -0.130983	 -0.152046
  0.096467	  0.088342	  0.103768	 -0.122453	 -0.238237	  0.141773	 -0.086038	 -0.057763	 -0.164954	  0.046895	 -0.090960	 -0.044009	 -0.010621
  0.096375	  0.086585	  0.102980	 -0.105297	 -0.227036	  0.105937	 -0.051240	 -0.053240	 -0.152695	  0.005812	 -0.136683	 -0.105712	 -0.165777
  0.087736	  0.104425	  0.080509	 -0.087850	 -0.227077	  0.101514	 -0.017480	 -0.054517	 -0.129850	 -0.002126	 -0.094935	 -0.052054	 -0.039947
  0.093881	  0.101416	  0.085265	 -0.057147	 -0.259431	  0.059917	 -0.001051	 -0.067098	 -0.138192	 -0.017851	 -0.119793	 -0.123271	 -0.155016
  0.128585	  0.072801	  0.070887	 -0.056032	 -0.225407	  0.019996	 -0.029838	 -0.048968	 -0.124450	  0.029327	 -0.087003	 -0.088337	 -0.072925
  0.131530	  0.101941	  0.050111	 -0.047269	 -0.214458	  0.030960	 -0.044800	 -0.034055	 -0.116180	  0.031563	 -0.099612	 -0.041028	 -0.083268
  0.099656	  0.119621	  0.070279	 -0.007712	 -0.245592	  0.001311	 -0.033538	 -0.038979	 -0.122322	  0.049525	 -0.126657	 -0.037750	 -0.152736
  0.081888	  0.138301	  0.060783	  0.011888	 -0.214421	 -0.063908	 -0.034297	 -0.052928	 -0.122287	  0.077318	 -0.099603	  0.016458	 -0.093720
  0.108487	  0.161211	  0.045568	 -0.023563	 -0.240610	 -0.094814	 -0.038593	 -0.064926	 -0.136250	  0.070205	 -0.145880	 -0.050624	 -0.202720
  0.134086	  0.176614	  0.038916	 -0.055705	 -0.232046	 -0.073768	 -0.060965	 -0.074581	 -0.169732	  0.108593	 -0.116772	  0.029420	 -0.034718
  0.109560	  0.164717	  0.042998	 -0.103405	 -0.245289	 -0.031555	 -0.027238	 -0.089513	 -0.168220	  0.062867	 -0.162245	 -0.065153	 -0.171929
  0.111645	  0.142623	  0.040051	 -0.086943	 -0.234380	 -0.009643	 -0.033891	 -0.064352	 -0.119802	  0.084407	 -0.089972	  0.014855	 -0.020486
  0.099983	  0.139056	  0.016947	 -0.051912	 -0.194420	 -0.037615	 -0.037960	 -0.048923	 -0.172109	  0.078436	 -0.133969	 -0.062621	 -0.153202
  0.114292	  0.149225	  0.013981	 -0.052627	 -0.194795	 -0.068274	 -0.022333	 -0.020670	 -0.154641	  0.093199	 -0.076282	  0.002295	 -0.013136
  0.123619	  0.144227	  0.008465	 -0.075554	 -0.200581	 -0.083723	 -0.035325	 -0.046940	 -0.158301	  0.090019	 -0.145636	 -0.081366	 -0.117122
  0.138871	  0.135572	 -0.002646	 -0.086213	 -0.198330	 -0.101471	 -0.054641	 -0.037225	 -0.131109	  0.104167	 -0.121878	 -0.058844	 -0.117247
  0.120473	  0.125365	 -0.008665	 -0.108536	 -0.183908	 -0.099957	 -0.057457	 -0.044889	 -0.145433	  0.119970	 -0.067392	 -0.027326	 -0.132815
  0.127768	  0.100720	  0.005752	 -0.115035	 -0.225668	 -0.120285	 -0.043954	 -0.051869	 -0.163767	  0.112453	 -0.094779	 -0.056165	 -0.179841
  0.138617	  0.114183	  0.012495	 -0.140987	 -0.251168	 -0.115558	 -0.015071	 -0.075712	 -0.158692	  0.119827	 -0.084702	 -0.047165	 -0.081015
  0.165909	  0.126862	  0.008775	 -0.149590	 -0.238504	 -0.076817	 -0.042203	 -0.069234	 -0.171333	  0.091876	 -0.120568	 -0.107387	 -0.186901
  0.173681	  0.147301	  0.028799	 -0.150195	 -0.222300	 -0.036492	 -0.085565	 -0.059311	 -0.140643	  0.108803	 -0.090196	 -0.022262	 -0.013120
  0.165256	  0.134462	  0.025633	 -0.170420	 -0.218027	 -0.073231	 -0.060522	 -0.076692	 -0.154918	  0.067466	 -0.140349	 -0.124122	 -0.152360
  0.136486	  0.108947	  0.020720	 -0.155177	 -0.207718	 -0.128440	 -0.032344	 -0.044549	 -0.180508	  0.086489	 -0.131538	 -0.088851	 -0.008639
  0.129167	  0.138637	  0.033149	 -0.163142	 -0.196267	 -0.155770	 -0.025669	 -0.055504	 -0.199394	  0.086244	 -0.150904	 -0.142398	 -0.136001
  0.147316	  0.139800	  0.056508	 -0.159557	 -0.195324	 -0.140184	 -0.019931	 -0.058087	 -0.185082	  0.114975	 -0.087244	 -0.039415	 -0.034571
  0.146928	  0.127128	  0.092614	 -0.143415	 -0.218570	 -0.137219	 -0.030215	 -0.058614	 -0.201192	  0.091498	 -0.142614	 -0.075880	 -0.139186
  0.147082	  0.105340	  0.068086	 -0.136658	 -0.212865	 -0.167154	 -0.018751	 -0.053715	 -0.219510	  0.114636	 -0.121890	 -0.077138	 -0.167678
  0.147490	  0.100504	  0.031670	 -0.136181	 -0.201844	 -0.167447	 -0.018028	 -0.057084	 -0.233919	  0.133322	 -0.107375	 -0.100593	 -0.146043
  0.148764	  0.099479	  0.026078	 -0.127634	 -0.228646	 -0.189039	 -0.055667	 -0.057146	 -0.204415	  0.154569	 -0.156095	 -0.156981	 -0.187124
  0.130720	  0.095970	 -0.010786	 -0.146578	 -0.219440	 -0.224953	 -0.079938	 -0.055657	 -0.192935	  0.158323	 -0.125644	 -0.082236	 -0.068987
  0.150076	  0.133486	  0.002199	 -0.145130	 -0.210954	 -0.245721	 -0.113858	 -0.064254	 -0.183267	  0.135698	 -0.151730	 -0.122583	 -0.182615
  0.168004	  0.153470	  0.024104	 -0.114114	 -0.210392	 -0.251636	 -0.063614	 -0.085566	 -0.134994	  0.143231	 -0.114558	 -0.036594	 -0.050548
  0.184483	  0.148553	  0.032410	 -0.132909	 -0.258033	 -0.238681	 -0.022185	 -0.092757	 -0.150754	  0.103632	 -0.159123	 -0.137027	 -0.195911
  0.201651	  0.136958	  0.020624	 -0.168352	 -0.269394	 -0.258261	 -0.006698	 -0.082438	 -0.101417	  0.129784	 -0.090886	 -0.073113	 -0.010577
  0.209986	  0.147955	 -0.003897	 -0.135636	 -0.251271	 -0.275497	  0.010062	 -0.064805	 -0.126939	  0.115720	 -0.121378	 -0.155075	 -0.135455
  0.232643	  0.178847	 -0.010788	 -0.133309	 -0.234890	 -0.258992	  0.005472	 -0.061363	 -0.148242	  0.129194	 -0.113280	 -0.105495	 -0.050336
  0.234367	  0.188088	  0.013007	 -0.164598	 -0.221498	 -0.255995	 -0.017206	 -0.081382	 -0.165688	  0.142060	 -0.155410	 -0.140419	 -0.135337
  0.217881	  0.124456	  0.016868	 -0.156824	 -0.248613	 -0.252662	 -0.013332	 -0.097458	 -0.179532	  0.158154	 -0.110038	 -0.120245	 -0.129227
  0.187941	  0.121295	 -0.003217	 -0.120572	 -0.247425	 -0.250891	 -0.007920	 -0.073803	 -0.166409	  0.139198	 -0.077193	 -0.113289	 -0.126570
  0.143181	  0.127570	 -0.018372	 -0.114060	 -0.221799	 -0.244963	 -0.008030	 -0.037296	 -0.163186	  0.129920	 -0.099730	 -0.150719	 -0.204195
  0.142336	  0.148760	 -0.037649	 -0.144773	 -0.203185	 -0.283101	 -0.000028	 -0.035338	 -0.175847	  0.155738	 -0.052091	 -0.044503	 -0.066432
  0.156489	  0.120674	 -0.023697	 -0.174237	 -0.215216	 -0.337611	 -0.006031	 -0.046836	 -0.214673	  0.141024	 -0.113288	 -0.104877	 -0.189796
  0.175797	  0.094880	 -0.011811	 -0.162791	 -0.198771	 -0.359085	  0.008857	 -0.064932	 -0.169208	  0.158295	 -0.076092	 -0.022746	 -0.033952
  0.196302	  0.116632	 -0.009920	 -0.160402	 -0.161893	 -0.366731	  0.002373	 -0.065043	 -0.175028	  0.105697	 -0.123033	 -0.155535	 -0.194973
  0.221264	  0.118497	 -0.011025	 -0.152014	 -0.164702	 -0.368115	  0.002081	 -0.089015	 -0.176001	  0.184835	 -0.060106	 -0.071225	 -0.056658
  0.228813	  0.117494	 -0.006554	 -0.109856	 -0.204029	 -0.363427	  0.002981	 -0.104724	 -0.240478	  0.181632	 -0.069467	 -0.139693	 -0.215900
  0.232195	  0.126002	 -0.013838	 -0.123898	 -0.203949	 -0.375694	 -0.042202	 -0.096740	 -0.270161	  0.185180	 -0.041354	 -0.089131	 -0.134769
  0.252923	  0.131993	 -0.018361	 -0.147954	 -0.217591	 -0.398092	 -0.045376	 -0.105990	 -0.273764	  0.150213	 -0.076607	 -0.103067	 -0.207780
  0.243225	  0.150485	 -0.025994	 -0.140124	 -0.234186	 -0.403495	 -0.039551	 -0.129803	 -0.249094	  0.113618	 -0.093224	 -0.105355	 -0.185790
  0.224045	  0.142478	  0.003508	 -0.152147	 -0.238164	 -0.389187	 -0.060450	 -0.089774	 -0.211749	  0.122516	 -0.118800	 -0.064922	 -0.141295
  0.240336	  0.131997	 -0.004689	 -0.128229	 -0.204849	 -0.394406	 -0.033603	 -0.056865	 -0.205426	  0.120470	 -0.165458	 -0.111130	 -0.253181
  0.249039	  0.163065	 -0.029457	 -0.119622	 -0.178224	 -0.422060	 -0.042037	 -0.067855	 -0.179813	  0.146278	 -0.099089	 -0.053447	 -0.127556
  0.260221	  0.137488	 -0.040316	 -0.111005	 -0.205843	 -0.410296	 -0.040090	 -0.069278	 -0.182346	  0.122210	 -0.135370	 -0.185626	 -0.271254
  0.248480	  0.116645	 -0.041459	 -0.102605	 -0.197556	 -0.389279	 -0.038681	 -0.059317	 -0.190158	  0.127860	 -0.094582	 -0.098281	 -0.114200
  0.264321	  0.107323	 -0.039440	 -0.087297	 -0.193252	 -0.405602	 -0.023523	 -0.070629	 -0.206146	  0.097080	 -0.167500	 -0.173859	 -0.261867
  0.267800	  0.092600	 -0.017524	 -0.072426	 -0.211875	 -0.433437	 -0.014026	 -0.087114	 -0.196038	  0.141621	 -0.131233	 -0.107987	 -0.133266
  0.242222	  0.100300	 -0.025293	 -0.080242	 -0.193414	 -0.418228	 -0.004017	 -0.111918	 -0.226190	  0.124352	 -0.125097	 -0.162818	 -0.219615
  0.281494	  0.119838	 -0.046195	 -0.035894	 -0.211175	 -0.414753	  0.009117	 -0.082536	 -0.190852	  0.134494	 -0.105525	 -0.133342	 -0.194908
  0.270167	  0.118315	 -0.060862	 -0.040560	 -0.189599	 -0.409683	  0.000941	 -0.074314	 -0.188226	  0.148850	 -0.094244	 -0.087661	 -0.179603
  0.274104	  0.112520	 -0.076571	 -0.054584	 -0.209702	 -0.394229	 -0.022679	 -0.063498	 -0.205093	  0.133714	 -0.117579	 -0.095198	 -0.258212
  0.263344	  0.126126	 -0.056037	 -0.083397	 -0.225799	 -0.384637	 -0.012921	 -0.052504	 -0.192318	  0.146251	 -0.117494	 -0.036225	 -0.108926
  0.232590	  0.117802	 -0.042761	 -0.071903	 -0.208339	 -0.379889	 -0.017877	 -0.060669	 -0.206083	  0.131689	 -0.153764	 -0.123864	 -0.199264
  0.250565	  0.124898	 -0.051924	 -0.072632	 -0.190424	 -0.350899	  0.030870	 -0.061636	 -0.175321	  0.152435	 -0.101625	 -0.070983	 -0.084892
  0.277759	  0.148176	 -0.070667	 -0.097459	 -0.186822	 -0.310912	  0.023863	 -0.049308	 -0.215694	  0.150361	 -0.112245	 -0.100509	 -0.198546
  0.305429	  0.137657	 -0.074744	 -0.066596	 -0.188991	 -0.269346	  0.019670	 -0.033514	 -0.268510	  0.133599	 -0.106007	 -0.056500	 -0.164293
  0.285888	  0.149220	 -0.029479	 -0.070912	 -0.177541	 -0.269090	 -0.006549	 -0.072773	 -0.291387	  0.192544	 -0.114060	 -0.082967	 -0.149520
  0.288511	  0.152921	 -0.017368	 -0.045454	 -0.195519	 -0.271408	 -0.019472	 -0.057576	 -0.290748	  0.189039	 -0.125236	 -0.123167	 -0.187039
  0.293763	  0.127218	 -0.010383	  0.005333	 -0.241626	 -0.266917	  0.004711	 -0.063836	 -0.265293	  0.214894	 -0.110695	 -0.111909	 -0.109089
  0.263832	  0.141224	 -0.012837	  0.028419	 -0.218763	 -0.277674	 -0.018922	 -0.070511	 -0.282523	  0.218335	 -0.108895	 -0.154441	 -0.152178
  0.278462	  0.168476	 -0.026471	  0.015221	 -0.239435	 -0.297008	 -0.016532	 -0.076878	 -0.295802	  0.191982	 -0.103872	 -0.079044	 -0.072012
  0.258233	  0.174614	 -0.001490	  0.011230	 -0.221846	 -0.287377	 -0.026278	 -0.069522	 -0.287041	  0.151464	 -0.124737	 -0.068689	 -0.121401
  0.223069	  0.154401	 -0.021261	  0.024094	 -0.199626	 -0.268399	 -0.042533	 -0.075324	 -0.296896	  0.131959	 -0.119739	 -0.027203	 -0.110993
  0.234786	  0.135447	 -0.013788	  0.046219	 -0.217541	 -0.263955	 -0.053423	 -0.037392	 -0.286167	  0.152395	 -0.124848	 -0.041465	 -0.172186
  0.246434	  0.122591	 -0.003040	  0.039309	 -0.246112	 -0.318734	 -0.061789	 -0.040156	 -0.274856	  0.163760	 -0.114478	 -0.065537	 -0.164046
  0.242848	  0.103164	 -0.006293	  0.057504	 -0.255250	 -0.350805	 -0.044618	 -0.062629	 -0.291981	  0.144733	 -0.106717	 -0.070345	 -0.115131
  0.244121	  0.112228	 -0.020314	  0.066552	 -0.262921	 -0.288685	 -0.039049	 -0.031870	 -0.297121	  0.121882	 -0.126423	 -0.060088	 -0.126129
  0.257517	  0.128908	  0.006798	  0.052577	 -0.239268	 -0.354373	 -0.039155	 -0.029468	 -0.276757	  0.139252	 -0.117106	 -0.079907	 -0.108607
  0.274667	  0.147568	  0.000660	  0.091790	 -0.240286	 -0.419672	 -0.032990	 -0.046814	 -0.259014	  0.173982	 -0.074568	 -0.104912	 -0.124850
  0.317376	  0.142884	 -0.001707	  0.126851	 -0.231603	 -0.441480	 -0.012131	 -0.048047	 -0.253602	  0.188372	 -0.028034	 -0.115845	 -0.079469
  0.325076	  0.132286	 -0.025573	  0.133054	 -0.212439	 -0.392981	 -0.005049	 -0.029341	 -0.283239	  0.184774	 -0.035759	 -0.139975	 -0.062859
  0.353383	  0.112902	 -0.000814	  0.157272	 -0.218715	 -0.359850	  0.008459	 -0.044497	 -0.317564	  0.139494	 -0.034946	 -0.128620	 -0.039338
  0.354438	  0.131510	 -0.012672	  0.181724	 -0.230570	 -0.385131	  0.006228	 -0.009283	 -0.324531	  0.123714	 -0.039884	 -0.166847	 -0.029525
  0.339150	  0.120406	 -0.009073	  0.192520	 -0.220792	 -0.410384	 -0.007775	 -0.005771	 -0.337028	  0.126962	 -0.081703	 -0.177844	 -0.026096
  0.349607	  0.131273	  0.000947	  0.172157	 -0.200566	 -0.386256	  0.007686	 -0.002926	 -0.345334	  0.134834	 -0.086082	 -0.155532	 -0.028061
  0.315408	  0.118124	 -0.016147	  0.151239	 -0.213083	 -0.355869	  0.003051	  0.007469	 -0.350948	  0.159970	 -0.084326	 -0.144092	 -0.024850
  0.296521	  0.119780	 -0.008809	  0.159198	 -0.222983	 -0.353546	 -0.014239	  0.001686	 -0.357945	  0.147568	 -0.116446	 -0.146081	 -0.028253
  0.263689	  0.157847	  0.002895	  0.163842	 -0.249422	 -0.351813	  0.010593	 -0.014646	 -0.328090	  0.171014	 -0.142385	 -0.171384	  0.012228
  0.275669	  0.127622	 -0.005997	  0.179699	 -0.256993	 -0.332280	  0.000335	 -0.016447	 -0.352820	  0.158392	 -0.140602	 -0.173804	  0.003427
  0.310512	  0.150439	 -0.032662	  0.199701	 -0.302174	 -0.336558	 -0.015152	 -0.012901	 -0.353177	  0.134641	 -0.151456	 -0.180868	 -0.000757
  0.329111	  0.191935	 -0.025154	  0.175096	 -0.330406	 -0.349230	 -0.023132	 -0.017299	 -0.330588	  0.141058	 -0.142609	 -0.150774	  0.008169
  0.272915	  0.106275	 -0.016093	  0.171110	 -0.353240	 -0.336242	 -0.036179	 -0.002901	 -0.296749	  0.135397	 -0.139581	 -0.151565	 -0.009829
  0.241256	  0.087715	  0.002427	  0.177386	 -0.373543	 -0.313575	  0.001661	 -0.035451	 -0.305911	  0.121467	 -0.124430	 -0.161182	 -0.011090
  0.220889	  0.115327	  0.039375	  0.158626	 -0.379039	 -0.295894	  0.021992	 -0.030558	 -0.320874	  0.130859	 -0.093452	 -0.139706	 -0.020046
  0.212853	  0.131390	  0.014778	  0.203051	 -0.376977	 -0.318877	  0.013864	 -0.035882	 -0.298472	  0.102303	 -0.071243	 -0.132215	 -0.031334
  0.250238	  0.158831	 -0.031045	  0.259580	 -0.400159	 -0.332870	  0.009388	 -0.030535	 -0.310197	  0.113511	 -0.089960	 -0.141472	 -0.007951
  0.235715	  0.141421	 -0.046296	  0.273285	 -0.397491	 -0.389988	 -0.006741	 -0.010179	 -0.307409	  0.169722	 -0.095626	 -0.133207	 -0.016387
  0.214492	  0.158920	 -0.048859	  0.280355	 -0.374413	 -0.372379	  0.002024	 -0.018544	 -0.290707	  0.206233	 -0.098425	 -0.133523	 -0.026908
  0.225129	  0.151510	 -0.080023	  0.253900	 -0.365157	 -0.359140	 -0.008385	 -0.087812	 -0.299729	  0.195991	 -0.091340	 -0.129946	 -0.009550
  0.254327	  0.165411	 -0.073916	  0.234006	 -0.368935	 -0.354348	  0.009987	 -0.096336	 -0.329904	  0.197251	 -0.096385	 -0.141947	  0.015902
  0.240521	  0.139705	 -0.045360	  0.188523	 -0.388929	 -0.384969	  0.012551	 -0.081014	 -0.332697	  0.186933	 -0.091801	 -0.149482	  0.012849
  0.258289	  0.119201	 -0.040951	  0.192631	 -0.388951	 -0.356903	 -0.012629	 -0.078861	 -0.345294	  0.169291	 -0.097214	 -0.161705	  0.034145
  0.251261	  0.103029	 -0.048794	  0.211702	 -0.373177	 -0.374180	 -0.021501	 -0.033632	 -0.326076	  0.172705	 -0.075344	 -0.182828	  0.004746
  0.226351	  0.131332	 -0.051063	  0.203979	 -0.373636	 -0.361726	 -0.016385	  0.016875	 -0.340093	  0.183052	 -0.036898	 -0.162762	  0.005097
  0.238232	  0.165933	 -0.036086	  0.256275	 -0.379792	 -0.328591	  0.035885	  0.015697	 -0.339730	  0.162501	 -0.040209	 -0.165967	  0.018669
  0.254827	  0.171159	 -0.034200	  0.239838	 -0.376723	 -0.309561	  0.071115	  0.022438	 -0.335643	  0.171852	 -0.037952	 -0.184835	  0.021348
  0.247273	  0.158381	 -0.018743	  0.215342	 -0.346556	 -0.309176	  0.075053	  0.044286	 -0.345918	  0.187511	 -0.046691	 -0.207185	  0.004296
  0.290552	  0.136002	 -0.005690	  0.218189	 -0.356122	 -0.366337	  0.055507	  0.014404	 -0.347808	  0.225245	 -0.051404	 -0.237671	 -0.007205
  0.282659	  0.160632	  0.009543	  0.213430	 -0.369461	 -0.386397	  0.042452	  0.019363	 -0.299059	  0.214581	 -0.081907	 -0.249145	  0.011191
  0.277000	  0.147436	  0.030118	  0.247182	 -0.424955	 -0.392208	  0.044683	  0.003739	 -0.302649	  0.227073	 -0.093147	 -0.248478	  0.006698
  0.282601	  0.139169	  0.035219	  0.289264	 -0.428373	 -0.381059	  0.069554	 -0.032383	 -0.318247	  0.213859	 -0.080441	 -0.246227	  0.016478
  0.274110	  0.154901	  0.044132	  0.291799	 -0.421104	 -0.376778	  0.052551	 -0.019952	 -0.330980	  0.172427	 -0.091801	 -0.263919	  0.053086
  0.289565	  0.177118	  0.042062	  0.276910	 -0.426581	 -0.370562	  0.017678	  0.003547	 -0.345192	  0.125649	 -0.091238	 -0.266397	  0.058537
  0.268678	  0.209422	  0.040553	  0.264173	 -0.448042	 -0.348895	  0.012092	  0.012380	 -0.339274	  0.131973	 -0.092607	 -0.274341	  0.068210
  0.252414	  0.220284	  0.012039	  0.263649	 -0.455700	 -0.317632	  0.028284	 -0.004823	 -0.349142	  0.183952	 -0.084143	 -0.267879	  0.062136
  0.235892	  0.201886	 -0.000877	  0.245962	 -0.471519	 -0.314838	  0.010534	 -0.018919	 -0.361847	  0.202194	 -0.065027	 -0.262370	  0.087888
  0.233308	  0.202116	 -0.003855	  0.281028	 -0.484531	 -0.258047	 -0.006830	 -0.016870	 -0.346028	  0.214239	 -0.044937	 -0.265825	  0.076724
  0.229851	  0.201997	 -0.028056	  0.281157	 -0.474191	 -0.233910	  0.002640	  0.012692	 -0.336465	  0.229846	 -0.062881	 -0.257091	  0.073344
  0.217497	  0.209855	 -0.047900	  0.284565	 -0.459000	 -0.222317	  0.010197	  0.014951	 -0.352414	  0.238219	 -0.067618	 -0.232166	  0.079633
  0.184466	  0.207649	 -0.029616	  0.283673	 -0.481921	 -0.247652	  0.025353	  0.010206	 -0.369206	  0.293567	 -0.050087	 -0.228308	  0.070202
  0.172039	  0.205569	 -0.017266	  0.312730	 -0.503830	 -0.265467	  0.009058	  0.015300	 -0.377830	  0.290559	 -0.085179	 -0.228760	  0.058593
  0.187561	  0.205967	 -0.025519	  0.308678	 -0.473427	 -0.249605	  0.014374	  0.027316	 -0.416999	  0.300975	 -0.075858	 -0.211860	  0.068282
  0.233851	  0.199674	 -0.057682	  0.279925	 -0.485316	 -0.258472	  0.000392	  0.019318	 -0.416148	  0.356922	 -0.075368	 -0.180180	  0.066876
  0.222857	  0.218817	 -0.051557	  0.285068	 -0.477008	 -0.268715	 -0.003312	  0.004103	 -0.412876	  0.366974	 -0.065408	 -0.211272	  0.027089
  0.190141	  0.211833	 -0.042099	  0.295234	 -0.461916	 -0.261237	 -0.016832	  0.027854	 -0.379067	  0.326008	 -0.064717	 -0.264164	  0.005743
  0.213781	  0.207824	 -0.062055	  0.266759	 -0.451574	 -0.247913	 -0.007698	  0.034560	 -0.345498	  0.323990	 -0.045795	 -0.279626	  0.011469
  0.215324	  0.240611	 -0.083785	  0.224931	 -0.455805	 -0.246973	 -0.025839	  0.053885	 -0.354322	  0.299694	 -0.054493	 -0.266616	  0.024421
  0.215425	  0.220600	 -0.093294	  0.211788	 -0.482378	 -0.255041	 -0.054080	  0.056095	 -0.356344	  0.277577	 -0.050573	 -0.260505	  0.047762
  0.193873	  0.219364	 -0.109591	  0.210843	 -0.480533	 -0.272136	 -0.034949	  0.069472	 -0.377791	  0.312705	 -0.042102	 -0.256420	  0.050459
  0.164296	  0.229933	 -0.099861	  0.260550	 -0.460788	 -0.253567	 -0.017445	  0.055051	 -0.387092	  0.309311	 -0.069536	 -0.257756	  0.023322
  0.175483	  0.268218	 -0.083820	  0.280915	 -0.460876	 -0.224583	  0.011822	  0.051723	 -0.395464	  0.340240	 -0.069289	 -0.322207	  0.021327
  0.177834	  0.293153	 -0.050984	  0.320825	 -0.427255	 -0.224431	 -0.033174	  0.034573	 -0.390949	  0.331815	 -0.086467	 -0.334305	  0.061555
  0.171758	  0.246169	 -0.043031	  0.358522	 -0.388382	 -0.254558	 -0.028189	 -0.001053	 -0.381348	  0.321236	 -0.103881	 -0.305343	  0.100846
  0.139971	  0.243046	 -0.054244	  0.346770	 -0.384480	 -0.280731	  0.002521	 -0.006024	 -0.395786	  0.338765	 -0.080522	 -0.302309	  0.129511
  0.117315	  0.236377	 -0.036035	  0.341822	 -0.386857	 -0.321490	 -0.002104	  0.036708	 -0.393417	  0.348272	 -0.059819	 -0.319184	  0.126500
  0.148799	  0.239544	 -0.046806	  0.315447	 -0.400792	 -0.316482	 -0.016829	  0.056092	 -0.391401	  0.348836	 -0.063312	 -0.322280	  0.150543
  0.164024	  0.269949	 -0.062125	  0.256057	 -0.411757	 -0.318963	 -0.020838	  0.046216	 -0.389500	  0.354011	 -0.054800	 -0.325165	  0.122624
  0.219559	  0.292547	 -0.071287	  0.274710	 -0.439397	 -0.322167	 -0.040880	  0.054158	 -0.402376	  0.312900	 -0.054750	 -0.339171	  0.096095
  0.176625	  0.297353	 -0.068185	  0.298186	 -0.431493	 -0.314731	 -0.028097	  0.065172	 -0.406112	  0.326244	 -0.080605	 -0.332670	  0.089848
  0.176670	  0.324173	 -0.080775	  0.287484	 -0.439495	 -0.318068	 -0.012213	  0.065523	 -0.424941	  0.335051	 -0.090278	 -0.300235	  0.109155
  0.164128	  0.331940	 -0.048368	  0.263509	 -0.421239	 -0.331381	  0.002448	  0.065702	 -0.441967	  0.357654	 -0.047231	 -0.318656	  0.109900
  0.167610	  0.323371	 -0.064109	  0.280079	 -0.389461	 -0.348002	  0.017395	  0.084368	 -0.423135	  0.377468	 -0.013005	 -0.313298	  0.090109
  0.186859	  0.327181	 -0.075147	  0.268380	 -0.375340	 -0.349782	  0.017442	  0.077059	 -0.376709	  0.341867	 -0.027625	 -0.315249	  0.071875
  0.159615	  0.323534	 -0.100463	  0.218709	 -0.371881	 -0.329177	 -0.007047	  0.046504	 -0.372200	  0.344738	 -0.039395	 -0.326169	  0.039379
  0.180488	  0.324296	 -0.131667	  0.225538	 -0.363389	 -0.348379	  0.008386	  0.036804	 -0.369640	  0.335464	 -0.026979	 -0.318961	  0.044203
  0.136241	  0.348314	 -0.143885	  0.229478	 -0.377996	 -0.317419	 -0.026702	  0.019167	 -0.378823	  0.306651	 -0.022463	 -0.325932	  0.067841
  0.095031	  0.377815	 -0.156606	  0.217186	 -0.393006	 -0.311004	 -0.043281	  0.014451	 -0.393786	  0.325948	 -0.021204	 -0.327043	  0.105960
  0.107340	  0.359089	 -0.150268	  0.256838	 -0.379358	 -0.311675	 -0.051655	  0.041642	 -0.400063	  0.370357	 -0.015011	 -0.331248	  0.113483
  0.114679	  0.350587	 -0.163438	  0.254502	 -0.342719	 -0.350433	 -0.047809	  0.076543	 -0.409869	  0.393812	 -0.020781	 -0.347388	  0.111355
  0.148912	  0.340489	 -0.156386	  0.241186	 -0.328395	 -0.363633	 -0.038228	  0.065841	 -0.408011	  0.424128	 -0.040006	 -0.347132	  0.068393
  0.153027	  0.334357	 -0.115297	  0.286492	 -0.331192	 -0.398563	 -0.065286	  0.068573	 -0.367980	  0.434685	 -0.078418	 -0.327033	  0.069070
  0.176180	  0.356920	 -0.122139	  0.309925	 -0.307562	 -0.416735	 -0.105753	  0.088922	 -0.355929	  0.446673	 -0.073226	 -0.326797	  0.080454
  0.150705	  0.388517	 -0.127815	  0.299242	 -0.268549	 -0.392219	 -0.130329	  0.058803	 -0.394378	  0.438253	 -0.074204	 -0.345162	  0.087413
