# Supplementary material for: A fluorescent photoimmunoconjugate for imaging of cholesteatoma
Source: Sci Rep. 2022 Nov 19;12:19905. doi: 10.1038/s41598-022-22072-9 (PMC9675863; doi:10.1038/s41598-022-22072-9)
Supplement: Supplementary file 2 — Supplementary Information 2. [file 41598_2022_22072_MOESM2_ESM.zip › Data/ABR-41-4]

:RUN-4	LEVEL SWEEP	TEMP:NaN	6/4/2018	2:31 PM	NaNHR:
:SW EAR: R	SW FREQ: 16.00	# AVERAGES: 512	REP RATE (/sec): 40	DRIVER: RS Tweeter	SAMPLE (�sec): 40	
:NOTES-
:CHAMBER-CH4B-PXI
:CFTS Version: V2.7.2 (R850)
:LEVELS:20;25;30;35;40;45;50;55;60;65;70;75;80;
:DATA
 -0.005843	 -0.018407	  0.060768	  0.020262	  0.047579	 -0.014427	  0.074550	  0.059441	 -0.025499	  0.018934	 -0.029311	 -0.000160	 -0.039727
  0.027195	 -0.053805	  0.030215	  0.034607	  0.032254	 -0.012290	  0.063604	  0.056822	 -0.021210	  0.003427	  0.005241	 -0.032475	 -0.021183
  0.072262	 -0.046841	  0.010384	  0.019321	  0.012096	 -0.051581	  0.063115	  0.026309	  0.008592	 -0.002762	  0.011248	 -0.045212	 -0.032275
  0.050753	 -0.044551	 -0.020397	 -0.038502	 -0.000138	 -0.082616	  0.058425	 -0.024000	 -0.022136	  0.012656	 -0.011554	 -0.018839	 -0.061388
  0.017924	 -0.031698	 -0.041267	 -0.014742	 -0.019424	 -0.061850	  0.042522	 -0.019275	 -0.049043	  0.032292	 -0.027642	  0.003516	 -0.036631
  0.016290	 -0.018040	 -0.030399	  0.017987	 -0.025749	 -0.030526	  0.033782	  0.030360	 -0.021340	  0.021556	 -0.018691	  0.007022	 -0.022247
  0.021710	 -0.008341	 -0.048023	  0.018950	 -0.007518	 -0.003570	  0.049271	  0.039094	 -0.026126	  0.011578	 -0.042259	  0.000360	 -0.005347
  0.016686	  0.004190	 -0.025716	 -0.007138	  0.008744	 -0.006045	  0.071420	  0.015967	 -0.006458	 -0.007961	 -0.074287	 -0.033920	 -0.020371
 -0.001708	  0.014862	 -0.020685	 -0.003902	  0.024076	  0.007410	  0.058547	  0.020377	  0.015617	 -0.013168	 -0.083045	 -0.055269	 -0.052302
 -0.017412	  0.003705	 -0.006828	 -0.014397	  0.013468	  0.035217	  0.032871	  0.016694	 -0.003755	 -0.008266	 -0.075938	 -0.056666	 -0.075713
 -0.051653	 -0.011618	  0.029146	  0.007011	 -0.008970	  0.044048	  0.052538	 -0.004927	  0.005863	 -0.004804	 -0.034960	 -0.022175	 -0.076841
 -0.021512	 -0.024738	  0.059021	  0.000154	 -0.059766	  0.023582	  0.038911	 -0.022917	 -0.005332	 -0.001321	 -0.002217	 -0.021543	 -0.039524
 -0.000195	  0.006786	  0.075092	 -0.045400	 -0.045327	  0.000646	  0.000337	 -0.010222	 -0.019320	 -0.019922	 -0.017834	 -0.043504	 -0.006090
  0.000111	  0.025108	  0.046414	 -0.037996	  0.012902	  0.018410	  0.006893	  0.003724	 -0.017937	 -0.027711	 -0.020180	 -0.038612	  0.012167
 -0.035810	  0.052877	  0.023154	 -0.002449	  0.017046	  0.031053	 -0.033297	 -0.000472	 -0.037558	 -0.050833	  0.001976	 -0.006493	 -0.024608
 -0.051922	  0.048593	  0.021803	  0.030492	 -0.011695	  0.024309	 -0.078612	 -0.005287	  0.001635	 -0.046525	  0.035802	  0.003748	 -0.011676
 -0.054764	  0.061028	 -0.025721	  0.013228	 -0.003276	  0.013877	 -0.100239	 -0.026696	  0.034209	  0.008392	  0.069535	  0.019802	  0.032231
 -0.021561	  0.052397	 -0.036925	 -0.000653	  0.011069	  0.024662	 -0.128095	 -0.043567	  0.060667	  0.045192	  0.083189	  0.067769	  0.094468
  0.020830	  0.009128	 -0.045807	 -0.009609	 -0.010434	  0.014929	 -0.145332	 -0.046989	  0.056426	  0.021651	  0.098091	  0.115702	  0.167899
  0.018621	 -0.020635	 -0.054227	  0.012775	  0.013064	  0.024765	 -0.161211	 -0.064438	  0.072707	  0.007596	  0.132838	  0.156951	  0.219158
 -0.051456	 -0.039072	 -0.047774	 -0.014881	  0.016277	  0.051973	 -0.197342	 -0.046129	  0.113667	  0.041212	  0.165896	  0.186350	  0.272931
 -0.059801	 -0.019827	 -0.063097	 -0.022945	 -0.016570	  0.035706	 -0.176510	 -0.004083	  0.160247	  0.081836	  0.193172	  0.226458	  0.327175
 -0.033275	 -0.016097	 -0.079126	  0.012826	 -0.044445	  0.058347	 -0.162026	  0.004953	  0.154647	  0.133626	  0.232082	  0.237649	  0.359542
  0.005535	 -0.007345	 -0.040929	  0.003646	 -0.045963	  0.130633	 -0.166900	 -0.003157	  0.134906	  0.143315	  0.251027	  0.259341	  0.353892
  0.006047	  0.007051	 -0.012358	 -0.017374	 -0.050730	  0.134575	 -0.126221	  0.000153	  0.126795	  0.141193	  0.295251	  0.297450	  0.320944
 -0.016655	  0.027005	  0.010934	  0.003812	 -0.054920	  0.125355	 -0.112927	  0.004958	  0.125108	  0.121761	  0.302624	  0.302015	  0.333984
 -0.039695	  0.006054	  0.004517	  0.018692	 -0.063816	  0.103006	 -0.161204	  0.014965	  0.115819	  0.098283	  0.285070	  0.290995	  0.337389
 -0.036237	 -0.031193	  0.010080	 -0.002809	 -0.064946	  0.146610	 -0.158929	  0.012364	  0.118776	  0.098699	  0.306113	  0.282849	  0.311849
 -0.035814	 -0.043731	 -0.010122	 -0.000595	 -0.024147	  0.164827	 -0.187895	  0.029357	  0.117303	  0.061021	  0.288357	  0.270629	  0.327632
 -0.047221	 -0.056534	 -0.058700	  0.015680	  0.002098	  0.165469	 -0.225293	  0.027025	  0.103563	  0.039604	  0.248775	  0.255052	  0.360170
 -0.055413	 -0.046672	 -0.050071	  0.005185	 -0.013325	  0.161577	 -0.227027	  0.043608	  0.072820	  0.078373	  0.239332	  0.313520	  0.399715
 -0.050392	 -0.015393	 -0.038034	  0.007224	 -0.026779	  0.186351	 -0.249620	  0.052213	  0.104130	  0.131203	  0.287110	  0.380299	  0.482461
 -0.041563	  0.007651	 -0.032365	  0.016880	 -0.017663	  0.161869	 -0.254562	  0.067351	  0.147559	  0.168286	  0.365025	  0.491169	  0.622910
 -0.043129	  0.008229	 -0.021507	  0.031547	  0.007663	  0.162203	 -0.251718	  0.091732	  0.193840	  0.183479	  0.454465	  0.579676	  0.752236
 -0.036666	 -0.006482	  0.003024	  0.046011	 -0.003378	  0.173681	 -0.220492	  0.124714	  0.257787	  0.228567	  0.552495	  0.651592	  0.870549
 -0.048574	 -0.028242	 -0.016454	  0.048384	 -0.030247	  0.127378	 -0.196374	  0.132804	  0.330126	  0.309676	  0.597304	  0.717544	  0.929380
 -0.007581	 -0.052305	 -0.054866	  0.032459	 -0.061826	  0.151706	 -0.159100	  0.160691	  0.413887	  0.382284	  0.601480	  0.734881	  0.976507
  0.012560	 -0.063068	 -0.076985	  0.040702	 -0.047482	  0.180022	 -0.116773	  0.190658	  0.449937	  0.388873	  0.618969	  0.714630	  0.961921
 -0.001605	 -0.053498	 -0.098388	  0.043672	 -0.039507	  0.200056	 -0.066873	  0.218060	  0.443781	  0.363807	  0.609002	  0.663920	  0.912357
 -0.056536	 -0.047990	 -0.064303	  0.066299	 -0.028464	  0.238471	 -0.005862	  0.251218	  0.448997	  0.332976	  0.600739	  0.618717	  0.814409
 -0.061097	 -0.047448	 -0.087283	  0.057562	 -0.000985	  0.280062	  0.015129	  0.255909	  0.421196	  0.287715	  0.549483	  0.575462	  0.711988
 -0.031872	 -0.054723	 -0.086473	  0.098857	  0.003561	  0.305378	  0.025907	  0.238202	  0.361083	  0.233895	  0.478208	  0.466353	  0.588373
 -0.039879	 -0.039264	 -0.064908	  0.161429	  0.027856	  0.282275	  0.030375	  0.166945	  0.312028	  0.170922	  0.423753	  0.362117	  0.467164
 -0.056953	 -0.054750	 -0.053781	  0.189199	  0.056412	  0.286240	 -0.002103	  0.100056	  0.238072	  0.096218	  0.336940	  0.258018	  0.304013
 -0.100324	 -0.053472	 -0.029616	  0.175551	  0.084837	  0.272907	 -0.058957	  0.069251	  0.195048	  0.030266	  0.268786	  0.140847	  0.115515
 -0.114933	 -0.081027	 -0.015468	  0.136129	  0.101029	  0.243513	 -0.118759	  0.038568	  0.115666	 -0.020411	  0.183442	 -0.000062	 -0.044917
 -0.087193	 -0.106283	 -0.016808	  0.134888	  0.097581	  0.189132	 -0.196669	 -0.017632	  0.054081	 -0.082698	  0.082132	 -0.144365	 -0.194287
 -0.075870	 -0.085972	 -0.049042	  0.162677	  0.019952	  0.172615	 -0.212545	 -0.047876	  0.019580	 -0.155787	  0.028230	 -0.251671	 -0.346927
 -0.061037	 -0.079423	 -0.062576	  0.169572	 -0.034441	  0.135714	 -0.232585	 -0.081161	 -0.016553	 -0.234993	 -0.035312	 -0.356743	 -0.479589
 -0.074983	 -0.051221	 -0.044480	  0.168831	 -0.085303	  0.083684	 -0.272960	 -0.130463	 -0.075964	 -0.334442	 -0.133571	 -0.476452	 -0.560808
 -0.081953	 -0.065674	 -0.021904	  0.139382	 -0.121440	  0.038719	 -0.262080	 -0.149343	 -0.125139	 -0.416643	 -0.250656	 -0.569624	 -0.644835
 -0.052519	 -0.093056	 -0.042461	  0.095994	 -0.148542	 -0.007263	 -0.248239	 -0.170480	 -0.158225	 -0.458470	 -0.335601	 -0.631278	 -0.660031
 -0.005237	 -0.108770	 -0.075339	  0.085038	 -0.190890	 -0.020139	 -0.260159	 -0.209715	 -0.178601	 -0.510815	 -0.360558	 -0.661479	 -0.624932
  0.020673	 -0.117622	 -0.097724	  0.083297	 -0.195049	 -0.035003	 -0.245443	 -0.239565	 -0.188937	 -0.510593	 -0.399259	 -0.663694	 -0.563237
 -0.019627	 -0.143059	 -0.135032	  0.084181	 -0.196367	 -0.022248	 -0.220837	 -0.245624	 -0.178496	 -0.505435	 -0.385336	 -0.647857	 -0.509248
 -0.061342	 -0.122609	 -0.116226	  0.083994	 -0.195644	  0.007693	 -0.191223	 -0.244522	 -0.178225	 -0.530262	 -0.355844	 -0.573390	 -0.368938
 -0.072956	 -0.133188	 -0.075652	  0.043070	 -0.180165	 -0.016264	 -0.206602	 -0.270624	 -0.193736	 -0.489067	 -0.346358	 -0.461812	 -0.173377
 -0.050904	 -0.116096	 -0.101867	  0.039061	 -0.210158	 -0.006290	 -0.234865	 -0.270649	 -0.177895	 -0.437821	 -0.246855	 -0.329035	  0.021638
 -0.029296	 -0.110819	 -0.124597	  0.052364	 -0.234550	  0.032790	 -0.220344	 -0.294949	 -0.129189	 -0.328811	 -0.083405	 -0.136830	  0.246897
 -0.031793	 -0.118394	 -0.119530	  0.039447	 -0.240366	  0.025570	 -0.185342	 -0.267649	 -0.035016	 -0.219417	  0.082150	  0.042377	  0.450900
 -0.059099	 -0.139299	 -0.146948	  0.041218	 -0.241187	  0.015847	 -0.149932	 -0.202975	  0.009586	 -0.108089	  0.250192	  0.217815	  0.701125
 -0.053717	 -0.158914	 -0.132235	  0.048531	 -0.253363	  0.049512	 -0.115102	 -0.137701	  0.085850	  0.016274	  0.409339	  0.397727	  0.901232
 -0.044739	 -0.176816	 -0.086931	  0.084179	 -0.254483	  0.085762	 -0.026162	 -0.077860	  0.159986	  0.132205	  0.532493	  0.531220	  1.019144
 -0.081109	 -0.198171	 -0.086284	  0.085909	 -0.233273	  0.136733	  0.000013	 -0.027463	  0.242166	  0.225056	  0.636589	  0.615816	  1.078443
 -0.109660	 -0.228192	 -0.087335	  0.104149	 -0.176568	  0.156149	  0.037689	 -0.005460	  0.307531	  0.297763	  0.708635	  0.652239	  1.041956
 -0.125752	 -0.227777	 -0.099034	  0.146143	 -0.125313	  0.197601	  0.061246	  0.005673	  0.343517	  0.347110	  0.780222	  0.622322	  0.982048
 -0.128736	 -0.251230	 -0.085876	  0.169112	 -0.108731	  0.262075	  0.116756	  0.048697	  0.339127	  0.406006	  0.816838	  0.543840	  0.883023
 -0.085960	 -0.243086	 -0.080721	  0.176843	 -0.122485	  0.298287	  0.158017	  0.044488	  0.361917	  0.431663	  0.777522	  0.500935	  0.714832
 -0.082089	 -0.244179	 -0.085656	  0.201710	 -0.108681	  0.312991	  0.120657	  0.056756	  0.401040	  0.380476	  0.713765	  0.387861	  0.550618
 -0.100824	 -0.238170	 -0.082322	  0.214557	 -0.084463	  0.299761	  0.140656	  0.000670	  0.463852	  0.311367	  0.596475	  0.242054	  0.388883
 -0.119867	 -0.255467	 -0.113709	  0.234032	 -0.058789	  0.325040	  0.104350	 -0.033288	  0.446823	  0.267538	  0.445975	  0.069629	  0.231412
 -0.125216	 -0.225232	 -0.111775	  0.234002	 -0.052652	  0.303199	  0.078815	 -0.073574	  0.394083	  0.190484	  0.303648	 -0.075110	  0.087935
 -0.087727	 -0.242191	 -0.078296	  0.265088	 -0.053073	  0.251190	  0.115229	 -0.072180	  0.315768	  0.130779	  0.211208	 -0.213875	 -0.030289
 -0.085326	 -0.287034	 -0.075474	  0.299761	 -0.079088	  0.252799	  0.125187	 -0.110388	  0.255450	  0.081760	  0.114993	 -0.329206	 -0.109646
 -0.119334	 -0.278075	 -0.081777	  0.290989	 -0.079933	  0.276136	  0.100676	 -0.172681	  0.217220	 -0.028255	  0.006666	 -0.456253	 -0.188001
 -0.146363	 -0.276169	 -0.097584	  0.275505	 -0.091351	  0.252555	  0.060688	 -0.205312	  0.175394	 -0.158821	 -0.103567	 -0.558197	 -0.239212
 -0.101635	 -0.264122	 -0.068597	  0.248534	 -0.139899	  0.229711	  0.058980	 -0.204482	  0.129139	 -0.237321	 -0.183825	 -0.586811	 -0.292445
 -0.089987	 -0.243087	 -0.070960	  0.271115	 -0.165041	  0.256972	  0.051651	 -0.219774	  0.112109	 -0.306219	 -0.263144	 -0.637852	 -0.327145
 -0.091903	 -0.250560	 -0.060539	  0.284328	 -0.159008	  0.247984	  0.022917	 -0.268596	  0.032494	 -0.360585	 -0.288136	 -0.654169	 -0.328963
 -0.087292	 -0.275115	 -0.060608	  0.274637	 -0.155540	  0.228424	  0.044299	 -0.300155	 -0.028887	 -0.382305	 -0.269335	 -0.644943	 -0.264962
 -0.096791	 -0.287527	 -0.095265	  0.261836	 -0.165723	  0.182568	 -0.004238	 -0.337654	 -0.042284	 -0.391140	 -0.250459	 -0.587048	 -0.182089
 -0.051358	 -0.303385	 -0.089507	  0.226609	 -0.207128	  0.174826	 -0.054251	 -0.357918	 -0.081229	 -0.422507	 -0.235209	 -0.527155	 -0.079449
 -0.048378	 -0.314662	 -0.086714	  0.225010	 -0.225008	  0.136786	 -0.047515	 -0.389348	 -0.090797	 -0.440486	 -0.203117	 -0.444801	  0.031783
 -0.058722	 -0.303081	 -0.095134	  0.260886	 -0.232086	  0.096980	 -0.046981	 -0.401993	 -0.098463	 -0.409069	 -0.152551	 -0.324943	  0.134270
 -0.069009	 -0.278280	 -0.107997	  0.255022	 -0.289614	  0.101575	 -0.044544	 -0.391496	 -0.082544	 -0.346744	 -0.085647	 -0.257424	  0.187562
 -0.078840	 -0.263833	 -0.134725	  0.213273	 -0.282287	  0.087908	 -0.052666	 -0.395912	 -0.063771	 -0.271721	 -0.004025	 -0.180063	  0.300636
 -0.029148	 -0.229991	 -0.107476	  0.195053	 -0.296930	  0.097066	 -0.027972	 -0.361918	 -0.057513	 -0.234028	  0.050422	 -0.128721	  0.359756
 -0.036570	 -0.212089	 -0.105080	  0.194774	 -0.285978	  0.109422	 -0.037207	 -0.343402	 -0.025301	 -0.165059	  0.115945	 -0.063129	  0.366824
 -0.074064	 -0.212498	 -0.131651	  0.190244	 -0.283064	  0.125579	 -0.070567	 -0.357320	  0.008927	 -0.103274	  0.209439	 -0.025808	  0.343870
 -0.070944	 -0.225279	 -0.182029	  0.190124	 -0.299498	  0.144764	 -0.044755	 -0.347652	 -0.008705	 -0.067341	  0.240552	 -0.017921	  0.354056
 -0.051829	 -0.223542	 -0.220311	  0.189830	 -0.292612	  0.139110	  0.024886	 -0.331165	  0.028443	 -0.023342	  0.252842	 -0.013691	  0.344151
 -0.017129	 -0.200185	 -0.224595	  0.192413	 -0.290403	  0.150237	  0.074690	 -0.284239	  0.061266	  0.040421	  0.203356	 -0.012929	  0.302688
 -0.027627	 -0.209669	 -0.238825	  0.216068	 -0.307696	  0.202010	  0.082240	 -0.260533	  0.078468	  0.039708	  0.178264	 -0.018908	  0.286068
 -0.058630	 -0.189851	 -0.259942	  0.197265	 -0.275276	  0.233815	  0.062897	 -0.206562	  0.099231	  0.010336	  0.170939	 -0.046213	  0.240157
 -0.062074	 -0.189931	 -0.268108	  0.205970	 -0.258913	  0.252054	  0.063238	 -0.172303	  0.097182	  0.006307	  0.154875	 -0.081101	  0.215405
 -0.037822	 -0.201978	 -0.215179	  0.232752	 -0.278959	  0.270088	  0.074295	 -0.181046	  0.116810	 -0.047800	  0.150540	 -0.095302	  0.199956
  0.003050	 -0.207039	 -0.235673	  0.230892	 -0.304104	  0.246642	  0.066425	 -0.208581	  0.113183	 -0.091931	  0.138403	 -0.100524	  0.142470
  0.023690	 -0.200178	 -0.289070	  0.257445	 -0.305700	  0.195864	  0.077015	 -0.181094	  0.102477	 -0.135609	  0.120547	 -0.117876	  0.083662
  0.016506	 -0.194487	 -0.296129	  0.219229	 -0.298682	  0.174068	  0.091609	 -0.202361	  0.105375	 -0.138148	  0.070040	 -0.172502	  0.052278
  0.046294	 -0.204073	 -0.273291	  0.189305	 -0.307861	  0.171575	  0.112214	 -0.217331	  0.057100	 -0.118125	  0.037139	 -0.238141	  0.038909
  0.084518	 -0.183880	 -0.294575	  0.228180	 -0.281723	  0.194081	  0.068363	 -0.212326	  0.050234	 -0.122687	  0.054963	 -0.255446	  0.035636
  0.071415	 -0.188430	 -0.302380	  0.227413	 -0.260626	  0.183887	  0.070199	 -0.201899	  0.042223	 -0.115827	  0.032169	 -0.266230	  0.002207
  0.046435	 -0.189274	 -0.321779	  0.192277	 -0.291058	  0.168231	  0.028083	 -0.165613	  0.049517	 -0.120485	  0.002041	 -0.254452	 -0.004613
  0.040136	 -0.200010	 -0.337388	  0.187675	 -0.282269	  0.167517	 -0.009913	 -0.122129	  0.051182	 -0.122668	 -0.019904	 -0.257431	  0.023225
  0.030555	 -0.192261	 -0.337663	  0.215042	 -0.304404	  0.175391	 -0.018292	 -0.109852	  0.042953	 -0.109031	 -0.014750	 -0.227066	  0.065414
  0.063161	 -0.179427	 -0.298866	  0.207571	 -0.272779	  0.148840	 -0.007282	 -0.112603	  0.036416	 -0.101105	 -0.012461	 -0.194579	  0.093514
  0.081324	 -0.158389	 -0.285929	  0.215567	 -0.247887	  0.097171	  0.001510	 -0.114689	  0.039871	 -0.092522	 -0.020869	 -0.170758	  0.109965
  0.060694	 -0.133916	 -0.295440	  0.245941	 -0.287974	  0.087920	  0.017779	 -0.148579	  0.065041	 -0.104155	 -0.007204	 -0.133577	  0.121842
  0.042550	 -0.114098	 -0.312494	  0.219946	 -0.327528	  0.111772	  0.041942	 -0.164960	  0.065008	 -0.128775	  0.004176	 -0.130285	  0.132114
  0.046942	 -0.119159	 -0.344409	  0.211733	 -0.323688	  0.121397	  0.054498	 -0.142460	  0.057804	 -0.141666	  0.072620	 -0.096791	  0.145565
  0.039822	 -0.111336	 -0.349925	  0.201928	 -0.335476	  0.101777	  0.061477	 -0.128711	  0.066498	 -0.163098	  0.088042	 -0.022615	  0.207030
 -0.009535	 -0.113876	 -0.369168	  0.214800	 -0.365247	  0.120695	  0.076628	 -0.110500	  0.057380	 -0.143016	  0.076228	  0.025071	  0.311378
 -0.050335	 -0.123028	 -0.403446	  0.184255	 -0.361463	  0.137736	  0.069916	 -0.079462	  0.046217	 -0.126074	  0.096344	  0.064495	  0.382410
 -0.016674	 -0.128355	 -0.416245	  0.177619	 -0.313384	  0.181136	  0.124953	 -0.054106	  0.020057	 -0.096681	  0.144990	  0.120832	  0.432483
 -0.006643	 -0.127428	 -0.430334	  0.183120	 -0.312081	  0.193826	  0.145111	 -0.042980	  0.020939	 -0.070005	  0.188533	  0.188791	  0.527612
 -0.003811	 -0.109071	 -0.449588	  0.171432	 -0.328145	  0.214351	  0.159403	 -0.037198	  0.048991	 -0.063867	  0.240812	  0.265436	  0.625349
 -0.007023	 -0.118981	 -0.451869	  0.171703	 -0.336357	  0.171940	  0.180578	 -0.046526	  0.077019	 -0.027230	  0.278669	  0.372982	  0.667881
  0.037822	 -0.090260	 -0.415835	  0.179361	 -0.334890	  0.173470	  0.188949	 -0.059854	  0.091612	  0.035420	  0.305900	  0.464316	  0.735906
  0.068011	 -0.078864	 -0.384809	  0.200947	 -0.358245	  0.165470	  0.184095	 -0.044507	  0.086522	  0.087743	  0.356798	  0.547647	  0.823185
  0.085742	 -0.070009	 -0.353541	  0.206447	 -0.347640	  0.165784	  0.140704	 -0.001668	  0.128332	  0.120140	  0.413847	  0.589821	  0.851443
  0.094267	 -0.083875	 -0.352878	  0.205571	 -0.296555	  0.195747	  0.143745	  0.022552	  0.147562	  0.136790	  0.456134	  0.635169	  0.884352
  0.079953	 -0.076987	 -0.372523	  0.223230	 -0.300666	  0.219941	  0.148150	  0.070773	  0.177985	  0.170020	  0.526570	  0.659838	  0.877635
  0.053173	 -0.099562	 -0.381480	  0.237026	 -0.313469	  0.230485	  0.164854	  0.080811	  0.218282	  0.208235	  0.573573	  0.642527	  0.865293
  0.064249	 -0.105120	 -0.334261	  0.268639	 -0.286734	  0.235709	  0.192718	  0.097480	  0.227062	  0.213474	  0.561152	  0.608650	  0.835157
  0.042922	 -0.080447	 -0.316511	  0.236127	 -0.259131	  0.231489	  0.231834	  0.117872	  0.258845	  0.270555	  0.536931	  0.549322	  0.783572
  0.001345	 -0.077220	 -0.315813	  0.219660	 -0.267673	  0.191046	  0.249446	  0.133397	  0.250974	  0.310786	  0.511132	  0.515988	  0.726301
  0.016693	 -0.079784	 -0.318503	  0.242232	 -0.234451	  0.187002	  0.252919	  0.164240	  0.239647	  0.307711	  0.529834	  0.469876	  0.636066
  0.037994	 -0.088632	 -0.329482	  0.240979	 -0.202236	  0.205494	  0.266618	  0.202637	  0.235731	  0.290388	  0.533584	  0.433739	  0.530823
  0.058225	 -0.076704	 -0.341794	  0.256917	 -0.199883	  0.225145	  0.263704	  0.264591	  0.207828	  0.289251	  0.484923	  0.377759	  0.379379
  0.030345	 -0.064647	 -0.348896	  0.292881	 -0.190225	  0.266057	  0.251112	  0.284637	  0.157792	  0.242864	  0.376524	  0.290008	  0.297530
  0.017398	 -0.080158	 -0.321449	  0.272978	 -0.172895	  0.269876	  0.269060	  0.279119	  0.135267	  0.182362	  0.284451	  0.193561	  0.199174
  0.028271	 -0.060096	 -0.353388	  0.238128	 -0.155280	  0.259388	  0.275609	  0.251690	  0.095502	  0.093246	  0.245880	  0.114778	  0.071272
  0.002331	 -0.033216	 -0.372975	  0.197602	 -0.124421	  0.259842	  0.309447	  0.219882	  0.039951	  0.026795	  0.167330	  0.040925	 -0.038066
 -0.029450	 -0.011245	 -0.345324	  0.207066	 -0.119302	  0.254026	  0.317736	  0.197972	 -0.023573	 -0.016948	  0.087250	 -0.056460	 -0.167844
 -0.049380	 -0.016277	 -0.326899	  0.219469	 -0.126191	  0.245333	  0.310310	  0.171281	 -0.051881	 -0.052770	 -0.004449	 -0.139366	 -0.264275
 -0.042034	 -0.011063	 -0.322576	  0.225891	 -0.119763	  0.262772	  0.322451	  0.142899	 -0.081457	 -0.104119	 -0.106163	 -0.240507	 -0.304538
 -0.039974	 -0.036905	 -0.314657	  0.256649	 -0.133599	  0.273725	  0.300886	  0.139146	 -0.170563	 -0.148136	 -0.179221	 -0.294357	 -0.364266
 -0.038044	 -0.047054	 -0.308284	  0.257606	 -0.109686	  0.271173	  0.273481	  0.133309	 -0.228275	 -0.169819	 -0.241088	 -0.363429	 -0.416158
 -0.011451	 -0.045207	 -0.330880	  0.269465	 -0.101692	  0.242383	  0.223804	  0.108417	 -0.269682	 -0.214520	 -0.280650	 -0.421584	 -0.430058
 -0.005105	 -0.015126	 -0.284112	  0.279720	 -0.124861	  0.209392	  0.192973	  0.076275	 -0.311383	 -0.277033	 -0.299162	 -0.450757	 -0.456057
 -0.019768	 -0.027017	 -0.250128	  0.287129	 -0.153072	  0.175432	  0.136408	  0.012919	 -0.339142	 -0.281925	 -0.354894	 -0.459402	 -0.496971
 -0.008574	 -0.033503	 -0.232729	  0.268663	 -0.144923	  0.135201	  0.110250	 -0.016192	 -0.369066	 -0.299143	 -0.405748	 -0.476103	 -0.538278
  0.007115	 -0.000294	 -0.207282	  0.273013	 -0.142058	  0.092953	  0.085856	 -0.031354	 -0.451112	 -0.376364	 -0.450611	 -0.505894	 -0.580351
  0.023183	 -0.017511	 -0.242605	  0.262121	 -0.145601	  0.071271	  0.019311	 -0.082188	 -0.511596	 -0.419752	 -0.481872	 -0.499245	 -0.582622
  0.021215	 -0.020436	 -0.249064	  0.254820	 -0.130405	  0.058100	 -0.033410	 -0.122589	 -0.547862	 -0.424403	 -0.507168	 -0.510798	 -0.630193
  0.010648	 -0.032574	 -0.236991	  0.227111	 -0.129553	  0.064744	 -0.013566	 -0.165173	 -0.568728	 -0.391204	 -0.521018	 -0.541431	 -0.639491
 -0.015496	 -0.021650	 -0.231861	  0.198379	 -0.161775	  0.028347	 -0.024918	 -0.173594	 -0.557747	 -0.362154	 -0.518059	 -0.541443	 -0.582490
 -0.032057	 -0.023328	 -0.222853	  0.211374	 -0.188175	 -0.020489	 -0.089021	 -0.132602	 -0.578658	 -0.414302	 -0.543651	 -0.514744	 -0.532411
 -0.023593	 -0.008730	 -0.211337	  0.223844	 -0.180817	 -0.043649	 -0.122844	 -0.191467	 -0.581183	 -0.455449	 -0.585409	 -0.456498	 -0.497101
 -0.016118	 -0.012565	 -0.201607	  0.204373	 -0.180447	 -0.104249	 -0.129235	 -0.219905	 -0.540573	 -0.439429	 -0.567623	 -0.446439	 -0.417329
  0.028816	 -0.025476	 -0.151105	  0.183753	 -0.221701	 -0.122210	 -0.154906	 -0.239128	 -0.541044	 -0.389128	 -0.519998	 -0.416514	 -0.305722
  0.029126	 -0.020470	 -0.146084	  0.198109	 -0.258936	 -0.123942	 -0.140327	 -0.201012	 -0.546689	 -0.364569	 -0.474483	 -0.349922	 -0.242840
  0.039756	 -0.036563	 -0.189376	  0.174736	 -0.254551	 -0.131866	 -0.158478	 -0.163113	 -0.519042	 -0.312517	 -0.428339	 -0.294370	 -0.171252
  0.036277	 -0.036127	 -0.203668	  0.136397	 -0.270279	 -0.131673	 -0.192213	 -0.146888	 -0.465643	 -0.288758	 -0.412161	 -0.213988	 -0.093081
  0.032714	  0.012758	 -0.234693	  0.122705	 -0.296376	 -0.140131	 -0.177129	 -0.112412	 -0.449860	 -0.296796	 -0.381800	 -0.126382	 -0.034600
  0.008637	 -0.002334	 -0.232002	  0.105767	 -0.296334	 -0.186657	 -0.168567	 -0.070301	 -0.414013	 -0.243769	 -0.325793	 -0.034978	 -0.019006
  0.000787	 -0.011045	 -0.241308	  0.080005	 -0.299698	 -0.181555	 -0.160980	 -0.023253	 -0.363467	 -0.207662	 -0.301467	  0.011771	  0.020016
 -0.003730	  0.001083	 -0.230734	  0.078608	 -0.315739	 -0.167583	 -0.133744	  0.002540	 -0.341673	 -0.158430	 -0.251823	  0.077702	  0.020202
 -0.019382	 -0.031173	 -0.242550	  0.057134	 -0.339637	 -0.139095	 -0.106914	  0.030901	 -0.305481	 -0.107347	 -0.206772	  0.109855	  0.018917
 -0.039083	 -0.040745	 -0.272963	  0.040308	 -0.319647	 -0.115981	 -0.070004	  0.072794	 -0.292927	 -0.090581	 -0.165900	  0.109980	 -0.023675
 -0.035595	 -0.020800	 -0.274214	  0.042435	 -0.252247	 -0.081971	 -0.033772	  0.050400	 -0.303257	 -0.070490	 -0.138720	  0.141302	 -0.068160
 -0.043404	 -0.026313	 -0.251086	  0.010305	 -0.240916	 -0.031726	  0.019189	  0.065114	 -0.282301	 -0.041361	 -0.139299	  0.094754	 -0.126067
 -0.045132	 -0.025902	 -0.244360	 -0.037523	 -0.207506	 -0.022184	 -0.009681	  0.089040	 -0.259150	 -0.034336	 -0.178427	  0.032785	 -0.208231
 -0.034240	  0.006996	 -0.269899	 -0.030463	 -0.195094	 -0.025265	 -0.023666	  0.097154	 -0.253513	 -0.043079	 -0.227207	  0.010987	 -0.283083
 -0.035741	 -0.006914	 -0.281077	  0.003128	 -0.187203	 -0.027124	  0.015925	  0.123798	 -0.241724	 -0.069010	 -0.257101	 -0.042087	 -0.372189
 -0.034810	  0.004844	 -0.279628	  0.006723	 -0.138805	 -0.003608	  0.041062	  0.140231	 -0.220066	 -0.068857	 -0.274670	 -0.088353	 -0.395422
 -0.032820	  0.024753	 -0.241004	  0.045746	 -0.136916	 -0.004831	  0.057825	  0.103510	 -0.188685	 -0.081688	 -0.300412	 -0.125547	 -0.419700
 -0.042426	  0.020580	 -0.238322	  0.061615	 -0.128773	  0.035711	  0.073264	  0.093274	 -0.168778	 -0.132376	 -0.338111	 -0.134118	 -0.458634
 -0.028990	  0.032386	 -0.217228	  0.068607	 -0.113359	  0.027400	  0.073868	  0.111154	 -0.158978	 -0.158056	 -0.365127	 -0.143671	 -0.485193
 -0.006370	  0.026398	 -0.168756	  0.075198	 -0.107967	  0.037115	  0.066809	  0.155317	 -0.160706	 -0.180927	 -0.389115	 -0.171178	 -0.498778
 -0.007405	  0.023964	 -0.162981	  0.073763	 -0.121473	  0.041681	  0.047752	  0.178236	 -0.147829	 -0.200939	 -0.397576	 -0.193550	 -0.503464
 -0.053047	  0.071682	 -0.177950	  0.065409	 -0.132242	  0.016014	  0.053660	  0.143756	 -0.160250	 -0.201803	 -0.402052	 -0.191028	 -0.514340
 -0.064104	  0.067962	 -0.134400	  0.064173	 -0.068467	  0.009794	  0.082139	  0.158367	 -0.174556	 -0.205976	 -0.435030	 -0.175626	 -0.550002
 -0.004905	  0.040121	 -0.109929	  0.057186	 -0.027489	  0.020525	  0.074081	  0.159392	 -0.192567	 -0.222286	 -0.432217	 -0.185403	 -0.569121
  0.037040	  0.013711	 -0.140544	  0.055447	 -0.029035	 -0.017759	  0.069707	  0.131578	 -0.205028	 -0.246209	 -0.398970	 -0.196898	 -0.582154
  0.038654	  0.024714	 -0.197325	  0.025324	 -0.048247	  0.017387	  0.097010	  0.106044	 -0.231120	 -0.270020	 -0.379951	 -0.182811	 -0.588747
 -0.015398	  0.026510	 -0.214420	  0.015075	 -0.055993	  0.026849	  0.101726	  0.086253	 -0.240394	 -0.288813	 -0.393747	 -0.181849	 -0.594579
 -0.026617	  0.040788	 -0.181079	  0.041883	 -0.044453	  0.029817	  0.127060	  0.067514	 -0.235043	 -0.295303	 -0.425654	 -0.208641	 -0.593247
 -0.008627	  0.029700	 -0.172528	  0.053420	 -0.066160	  0.003925	  0.133676	  0.084039	 -0.234223	 -0.264823	 -0.439901	 -0.231613	 -0.606382
  0.016433	  0.024870	 -0.178744	  0.023315	 -0.083625	 -0.003333	  0.103729	  0.063777	 -0.265348	 -0.277223	 -0.447194	 -0.249419	 -0.600684
 -0.000408	  0.035926	 -0.202882	 -0.009648	 -0.072255	 -0.002803	  0.066168	  0.047960	 -0.261718	 -0.283683	 -0.450928	 -0.268340	 -0.599969
  0.011476	  0.009374	 -0.203120	 -0.008072	 -0.064653	  0.024846	  0.058207	  0.035064	 -0.280510	 -0.290263	 -0.434514	 -0.296610	 -0.593934
 -0.015278	 -0.018391	 -0.179577	 -0.017460	 -0.085697	 -0.002168	  0.042483	  0.013412	 -0.296845	 -0.280222	 -0.418080	 -0.301977	 -0.604570
 -0.017564	 -0.045691	 -0.197319	 -0.038887	 -0.030149	 -0.036139	  0.018167	 -0.013074	 -0.278563	 -0.272749	 -0.413940	 -0.320330	 -0.619055
 -0.035264	 -0.026674	 -0.190265	 -0.052468	 -0.027615	 -0.008016	  0.016456	 -0.051362	 -0.297053	 -0.289878	 -0.439907	 -0.317979	 -0.613873
 -0.054352	 -0.014651	 -0.151947	 -0.050573	 -0.053738	 -0.018184	  0.006258	 -0.016521	 -0.293508	 -0.285592	 -0.460674	 -0.286538	 -0.607898
 -0.042108	  0.013347	 -0.137982	 -0.051855	 -0.077102	 -0.023182	 -0.002318	  0.001463	 -0.261924	 -0.293091	 -0.475576	 -0.277892	 -0.580117
 -0.012412	 -0.007643	 -0.174510	 -0.024070	 -0.083896	 -0.055642	 -0.046031	 -0.003174	 -0.242792	 -0.309461	 -0.494256	 -0.290858	 -0.590057
 -0.017790	 -0.033860	 -0.170217	 -0.016586	 -0.067263	 -0.060800	 -0.062274	 -0.027381	 -0.255466	 -0.303113	 -0.514881	 -0.271433	 -0.590292
 -0.054221	 -0.051384	 -0.107464	 -0.068908	 -0.059003	 -0.078213	 -0.059288	 -0.056110	 -0.324230	 -0.318105	 -0.487558	 -0.265860	 -0.570607
 -0.088972	 -0.062837	 -0.076892	 -0.046408	 -0.089461	 -0.065738	 -0.027058	 -0.032047	 -0.340067	 -0.355492	 -0.475985	 -0.256705	 -0.557823
 -0.054970	 -0.079711	 -0.089910	 -0.021726	 -0.097179	 -0.063393	 -0.008977	 -0.028769	 -0.338776	 -0.354040	 -0.472265	 -0.234547	 -0.552058
 -0.049915	 -0.089136	 -0.121535	 -0.019127	 -0.039324	 -0.087790	  0.001140	 -0.038903	 -0.335896	 -0.325735	 -0.462622	 -0.224782	 -0.490895
 -0.038887	 -0.028266	 -0.144777	 -0.014068	 -0.025953	 -0.068497	 -0.017626	 -0.066356	 -0.308462	 -0.292701	 -0.431150	 -0.174765	 -0.426446
 -0.010887	  0.011653	 -0.161553	 -0.018453	 -0.037845	 -0.069481	 -0.052018	 -0.082218	 -0.297980	 -0.274601	 -0.390706	 -0.147095	 -0.442538
 -0.043258	  0.030871	 -0.143427	 -0.021572	 -0.065675	 -0.074565	 -0.070339	 -0.098541	 -0.346521	 -0.255653	 -0.363643	 -0.108115	 -0.450870
 -0.090286	  0.012674	 -0.153846	 -0.010162	 -0.072017	 -0.059550	 -0.073912	 -0.096489	 -0.321952	 -0.262907	 -0.292623	 -0.069570	 -0.434212
 -0.104342	  0.000731	 -0.130698	 -0.012521	 -0.069021	 -0.044683	 -0.090257	 -0.084837	 -0.264030	 -0.230672	 -0.240618	 -0.029906	 -0.399931
 -0.120723	 -0.001510	 -0.118188	 -0.025578	 -0.087260	 -0.049292	 -0.084846	 -0.066715	 -0.228107	 -0.196399	 -0.206725	 -0.018070	 -0.384216
 -0.105545	  0.017545	 -0.147200	 -0.015680	 -0.085151	 -0.075249	 -0.098985	 -0.058514	 -0.243481	 -0.173286	 -0.192020	 -0.013045	 -0.382131
 -0.065788	 -0.016643	 -0.119722	 -0.036374	 -0.059068	 -0.085081	 -0.105567	 -0.027546	 -0.245002	 -0.167556	 -0.169221	  0.012131	 -0.331269
 -0.088065	 -0.029114	 -0.098796	 -0.043932	 -0.079820	 -0.073840	 -0.091246	 -0.014575	 -0.237761	 -0.140383	 -0.153907	  0.027294	 -0.256180
 -0.104389	 -0.037327	 -0.066028	 -0.055635	 -0.073865	 -0.071279	 -0.083491	 -0.013121	 -0.231974	 -0.097740	 -0.171934	 -0.005649	 -0.258353
 -0.079746	 -0.012445	 -0.071838	 -0.079372	 -0.078722	 -0.127899	 -0.066363	 -0.022610	 -0.236831	 -0.083979	 -0.170305	 -0.030867	 -0.247021
 -0.079459	  0.003825	 -0.062967	 -0.065319	 -0.072441	 -0.123355	 -0.054828	 -0.047043	 -0.217124	 -0.046439	 -0.152906	 -0.039500	 -0.252418
 -0.089689	 -0.023603	 -0.077378	 -0.046642	 -0.048444	 -0.116010	 -0.073081	 -0.045229	 -0.179233	 -0.022735	 -0.153940	 -0.032454	 -0.258789
 -0.134054	 -0.046592	 -0.093528	 -0.014512	 -0.076432	 -0.134108	 -0.057083	  0.012509	 -0.182271	 -0.028068	 -0.153665	 -0.063795	 -0.258913
 -0.136684	 -0.052430	 -0.074523	 -0.045884	 -0.135020	 -0.156673	 -0.028267	  0.041803	 -0.156584	 -0.063163	 -0.137317	 -0.074068	 -0.260590
 -0.073382	 -0.048142	 -0.072350	 -0.063212	 -0.136968	 -0.132835	 -0.021585	  0.018670	 -0.147114	 -0.029276	 -0.127962	 -0.057834	 -0.277424
 -0.083962	 -0.041320	 -0.044526	 -0.060043	 -0.115176	 -0.108822	 -0.005724	 -0.035614	 -0.151670	 -0.009655	 -0.122744	 -0.079729	 -0.303803
 -0.097076	 -0.050889	 -0.020028	 -0.077162	 -0.118268	 -0.088297	  0.005988	 -0.061388	 -0.191271	 -0.002401	 -0.101633	 -0.087912	 -0.279778
 -0.133014	 -0.083512	 -0.018444	 -0.064495	 -0.056737	 -0.063762	  0.026427	 -0.045787	 -0.179084	 -0.028909	 -0.071873	 -0.077650	 -0.235474
  0.096698	  0.037880	 -0.010959	 -0.078588	 -0.015109	  0.021063	 -0.086800	  0.039668	 -0.047279	  0.028859	  0.081842	  0.022683	 -0.109411
  0.080978	  0.014471	  0.000584	 -0.067604	 -0.042331	  0.026014	 -0.105945	  0.047020	 -0.043665	  0.016660	  0.083912	  0.029967	 -0.097222
  0.080549	  0.011851	 -0.024366	 -0.048276	 -0.013658	  0.054676	 -0.094112	  0.025654	 -0.011163	  0.043241	  0.036964	  0.026739	 -0.067342
  0.067468	  0.026945	 -0.016589	 -0.044253	  0.034964	  0.048155	 -0.090374	  0.000811	  0.012938	  0.019750	  0.003930	  0.035622	 -0.041081
  0.055612	 -0.001665	  0.008031	 -0.039036	  0.027559	  0.046436	 -0.128348	  0.027912	  0.023217	  0.015127	 -0.001395	  0.004273	 -0.047133
  0.031944	  0.020330	 -0.023016	 -0.015921	 -0.015737	  0.054505	 -0.116497	  0.019696	 -0.004784	 -0.015438	 -0.004426	  0.031607	 -0.033318
  0.012595	  0.012304	 -0.019895	 -0.024694	 -0.030084	  0.044166	 -0.089577	  0.013874	  0.005153	 -0.010002	  0.015234	  0.011739	 -0.059753
  0.006222	 -0.009063	 -0.025269	 -0.015469	 -0.001576	  0.033861	 -0.055063	 -0.013060	  0.039750	 -0.019150	  0.033444	 -0.023091	 -0.070624
 -0.022208	 -0.025418	 -0.024076	 -0.027507	  0.005719	  0.049923	 -0.023424	 -0.012429	  0.072113	 -0.062472	  0.012023	 -0.026292	 -0.016347
 -0.020807	 -0.006536	 -0.028697	 -0.002005	  0.022486	  0.066428	  0.001023	 -0.013506	  0.071528	 -0.058339	  0.022935	 -0.018912	  0.013765
 -0.038254	  0.009421	 -0.014585	  0.028871	  0.041968	  0.030163	  0.022216	 -0.026590	  0.056410	 -0.025266	  0.041088	 -0.013511	  0.060670
 -0.024972	  0.005065	  0.016069	  0.030108	 -0.003980	  0.002749	  0.059142	 -0.015221	  0.015378	 -0.005966	  0.010177	 -0.033622	  0.047702
 -0.031958	 -0.012059	  0.055726	  0.020402	 -0.011648	 -0.041648	  0.109445	 -0.047285	 -0.009876	 -0.008998	 -0.021245	 -0.029681	  0.010447
 -0.017966	 -0.009171	  0.044562	  0.033252	  0.017613	 -0.046749	  0.113863	 -0.032818	 -0.018607	 -0.015761	 -0.031947	 -0.043155	  0.033991
 -0.042000	 -0.017138	  0.010911	  0.033258	  0.025111	 -0.042533	  0.080770	  0.005735	 -0.022213	  0.014479	 -0.042230	 -0.030600	  0.046592
 -0.077809	 -0.029599	  0.016390	  0.023721	  0.008421	 -0.072743	  0.084471	 -0.002703	 -0.006758	  0.032991	 -0.051783	 -0.015101	  0.037555
 -0.056568	 -0.013672	  0.022911	  0.031438	 -0.012508	 -0.059862	  0.095815	 -0.002134	 -0.037271	  0.012786	 -0.039190	  0.010442	  0.033521
 -0.041047	 -0.031965	  0.032907	  0.047706	 -0.010814	 -0.082836	  0.091756	  0.002586	 -0.017908	  0.025690	 -0.029071	 -0.002397	  0.072138
 -0.028693	 -0.007096	 -0.004049	  0.065194	 -0.008193	 -0.074237	  0.075471	 -0.007859	 -0.020552	  0.015953	 -0.056040	  0.032198	  0.092162
 -0.029784	  0.025116	 -0.016589	  0.049404	 -0.018203	 -0.057530	  0.056166	 -0.009349	 -0.056413	 -0.004143	 -0.064221	  0.031092	  0.093689
 -0.036142	  0.051593	 -0.028305	 -0.002074	 -0.003846	 -0.029336	  0.022105	  0.008324	 -0.085533	  0.006066	 -0.080802	  0.041625	  0.103195
 -0.011297	  0.051363	 -0.035830	  0.021704	  0.013529	 -0.003919	 -0.032727	  0.021229	 -0.054456	  0.005879	 -0.090233	  0.024572	  0.110418
 -0.026400	  0.052132	 -0.061470	  0.076770	  0.019466	 -0.014647	 -0.059766	  0.006334	 -0.052127	 -0.015454	 -0.080444	  0.014014	  0.110179
 -0.038908	  0.074530	 -0.067327	  0.084697	  0.011502	 -0.067304	 -0.052218	  0.030348	 -0.106135	  0.001553	 -0.094696	  0.010284	  0.115685
 -0.028808	  0.068099	 -0.044218	  0.056196	  0.022310	 -0.103306	 -0.074434	  0.040761	 -0.145605	  0.000675	 -0.091666	  0.013522	  0.123569
 -0.004091	  0.060493	 -0.031388	  0.074621	  0.014825	 -0.103283	 -0.081103	  0.025295	 -0.208388	  0.039157	 -0.067096	  0.010936	  0.099199
  0.009276	  0.069825	 -0.034130	  0.089047	  0.002281	 -0.107615	 -0.077969	  0.008318	 -0.212262	  0.070076	 -0.043961	  0.017948	  0.065293
 -0.029791	  0.071039	 -0.075505	  0.083881	  0.022429	 -0.098385	 -0.055704	  0.009171	 -0.178104	  0.044142	 -0.056160	  0.030176	  0.094922
 -0.017710	  0.101742	 -0.061698	  0.121801	  0.037837	 -0.109856	  0.005756	  0.035420	 -0.130392	  0.057207	 -0.086590	  0.005151	  0.124383
  0.011532	  0.115452	 -0.037757	  0.126121	  0.023203	 -0.126078	  0.008996	  0.050075	 -0.034142	  0.064007	 -0.106750	 -0.001376	  0.150417
  0.002719	  0.109102	 -0.022980	  0.128679	  0.001882	 -0.137496	  0.027606	  0.026866	  0.059074	  0.014071	 -0.086372	  0.010044	  0.170824
  0.005265	  0.116911	 -0.028846	  0.102592	  0.004251	 -0.150112	  0.051048	  0.020384	  0.012958	  0.034684	 -0.068044	  0.004390	  0.130282
  0.006078	  0.097567	  0.003462	  0.109239	 -0.028402	 -0.177047	  0.070527	  0.033765	 -0.057781	  0.035936	 -0.026976	  0.002449	  0.135861
 -0.029145	  0.081958	 -0.003484	  0.102193	 -0.009787	 -0.185864	  0.084428	  0.020490	 -0.000035	  0.039590	 -0.044925	 -0.002425	  0.154112
 -0.032983	  0.096139	 -0.000001	  0.124343	 -0.007739	 -0.208798	  0.070151	  0.044659	 -0.015939	  0.004321	 -0.052985	 -0.014817	  0.151089
  0.007039	  0.119316	 -0.012145	  0.177192	 -0.026534	 -0.245828	  0.078287	  0.080269	 -0.053649	 -0.041138	 -0.066836	 -0.036620	  0.128953
 -0.020310	  0.153781	 -0.011013	  0.172852	 -0.066356	 -0.209642	  0.081213	  0.084532	 -0.053147	 -0.029271	 -0.054916	 -0.020375	  0.075329
 -0.036682	  0.151792	 -0.035063	  0.192137	 -0.076313	 -0.214902	  0.052805	  0.113744	 -0.003581	 -0.019291	 -0.051424	 -0.050298	  0.050824
 -0.040339	  0.175313	 -0.054932	  0.235352	 -0.067981	 -0.208975	  0.050961	  0.116650	  0.060293	 -0.001059	 -0.080048	 -0.092135	  0.058548
 -0.021860	  0.198970	 -0.068277	  0.281258	 -0.057316	 -0.215928	  0.065157	  0.107429	  0.035283	  0.014250	 -0.075523	 -0.122895	  0.054134
  0.006061	  0.211234	 -0.072371	  0.272647	 -0.040329	 -0.244068	  0.049177	  0.111997	 -0.017133	  0.055790	 -0.072371	 -0.126452	  0.078984
  0.002617	  0.184193	 -0.052926	  0.278902	 -0.040814	 -0.212208	  0.046665	  0.117746	 -0.041878	  0.033058	 -0.075108	 -0.109599	  0.099424
  0.042704	  0.196475	 -0.066229	  0.313506	 -0.037617	 -0.182191	  0.071546	  0.092513	 -0.048109	  0.026123	 -0.096159	 -0.104193	  0.092272
  0.073656	  0.178805	 -0.037350	  0.283850	 -0.044954	 -0.161380	  0.124123	  0.112113	 -0.085220	  0.021000	 -0.100387	 -0.130111	  0.102974
  0.081821	  0.195248	 -0.007114	  0.285351	 -0.060961	 -0.195264	  0.125896	  0.174485	 -0.112304	  0.014179	 -0.066087	 -0.182952	  0.088598
  0.088725	  0.198295	 -0.054558	  0.287354	 -0.066903	 -0.221378	  0.100934	  0.218266	 -0.108419	  0.024274	 -0.079774	 -0.176576	  0.092098
  0.097205	  0.195538	 -0.079875	  0.301523	 -0.064750	 -0.219694	  0.097463	  0.189643	 -0.072169	  0.039288	 -0.122062	 -0.171378	  0.095847
  0.057577	  0.193414	 -0.056010	  0.316836	 -0.058896	 -0.227318	  0.138715	  0.181638	 -0.058302	  0.057877	 -0.136895	 -0.120031	  0.093660
  0.060484	  0.222004	 -0.071949	  0.307836	 -0.064431	 -0.226933	  0.173078	  0.175226	 -0.081779	  0.059930	 -0.138945	 -0.110502	  0.135711
  0.029902	  0.283382	 -0.064764	  0.306924	 -0.021741	 -0.229238	  0.188115	  0.142616	 -0.060642	  0.053851	 -0.130992	 -0.130828	  0.161688
  0.008318	  0.280000	 -0.058750	  0.314782	 -0.010304	 -0.248247	  0.110165	  0.172860	 -0.018324	  0.029908	 -0.104660	 -0.115396	  0.177491
  0.021269	  0.249322	 -0.061292	  0.322047	 -0.044754	 -0.238416	  0.024952	  0.212249	 -0.030411	  0.009785	 -0.105644	 -0.115738	  0.163417
  0.022352	  0.250420	 -0.087303	  0.310871	 -0.035866	 -0.178160	 -0.081971	  0.222461	 -0.033636	 -0.014965	 -0.150755	 -0.165414	  0.114055
  0.009668	  0.259681	 -0.078194	  0.304503	 -0.034911	 -0.209112	 -0.134658	  0.203538	 -0.043632	 -0.018928	 -0.148347	 -0.164216	  0.117332
  0.004582	  0.257646	 -0.093738	  0.295999	 -0.052374	 -0.227760	 -0.103370	  0.191342	 -0.074499	 -0.027773	 -0.132670	 -0.159246	  0.144355
  0.023428	  0.245841	 -0.077330	  0.300328	 -0.078267	 -0.237196	 -0.145674	  0.202351	 -0.100277	 -0.022510	 -0.127090	 -0.159657	  0.163766
  0.034831	  0.219527	 -0.058220	  0.326445	 -0.082136	 -0.260964	 -0.179886	  0.183710	 -0.125492	  0.029979	 -0.137158	 -0.183763	  0.164694
  0.004060	  0.208946	 -0.067565	  0.340064	 -0.099621	 -0.238369	 -0.147703	  0.159515	 -0.128573	  0.070748	 -0.129537	 -0.178039	  0.177315
  0.001110	  0.197216	 -0.034740	  0.360259	 -0.110764	 -0.271445	 -0.114577	  0.178182	 -0.089829	  0.086121	 -0.110483	 -0.194644	  0.159783
  0.026438	  0.185558	 -0.019450	  0.344573	 -0.123638	 -0.265524	 -0.074644	  0.205797	 -0.082993	  0.058708	 -0.077395	 -0.162756	  0.140160
  0.015041	  0.201824	 -0.042170	  0.324273	 -0.109525	 -0.255473	 -0.083652	  0.232680	 -0.093938	  0.036486	 -0.084277	 -0.176180	  0.124202
 -0.016202	  0.201497	 -0.019956	  0.350158	 -0.058044	 -0.243721	 -0.147913	  0.235816	 -0.070777	  0.026235	 -0.113971	 -0.164112	  0.120892
 -0.041506	  0.196987	  0.002796	  0.364884	 -0.056993	 -0.238718	 -0.158167	  0.276373	 -0.039263	  0.006207	 -0.108155	 -0.175874	  0.127514
 -0.037598	  0.211736	 -0.032388	  0.343759	 -0.070977	 -0.267068	 -0.103176	  0.291980	 -0.042760	  0.008945	 -0.084290	 -0.211271	  0.117771
 -0.020052	  0.225711	 -0.014687	  0.342553	 -0.092519	 -0.279688	 -0.073217	  0.236283	 -0.096931	  0.011977	 -0.088839	 -0.206863	  0.115235
 -0.020373	  0.254443	 -0.011772	  0.360405	 -0.110012	 -0.286514	 -0.115013	  0.216623	 -0.113460	  0.036742	 -0.117021	 -0.199731	  0.116888
 -0.010112	  0.252316	 -0.006946	  0.353752	 -0.123072	 -0.270219	 -0.130093	  0.208802	 -0.128713	  0.046400	 -0.088564	 -0.184081	  0.114921
 -0.021848	  0.283318	  0.016665	  0.338097	 -0.110531	 -0.283021	 -0.069905	  0.240641	 -0.170356	  0.056391	 -0.116199	 -0.201069	  0.100540
 -0.006409	  0.285213	  0.007580	  0.338492	 -0.096139	 -0.284119	 -0.027247	  0.282194	 -0.175372	  0.036482	 -0.136344	 -0.222922	  0.087147
  0.005598	  0.272118	 -0.013234	  0.343444	 -0.083726	 -0.273744	 -0.099700	  0.329638	 -0.147104	  0.037725	 -0.156271	 -0.218224	  0.070632
  0.015072	  0.259623	 -0.004235	  0.343841	 -0.076556	 -0.268927	 -0.171602	  0.315718	 -0.169142	  0.039701	 -0.165410	 -0.219545	  0.070435
  0.022169	  0.244509	  0.032138	  0.352074	 -0.060641	 -0.291527	 -0.170069	  0.321933	 -0.192208	  0.018438	 -0.121101	 -0.231413	  0.089312
 -0.003714	  0.254181	  0.037035	  0.308820	 -0.056939	 -0.277949	 -0.178580	  0.354439	 -0.179435	  0.033907	 -0.076010	 -0.235262	  0.110383
 -0.035392	  0.282209	  0.042827	  0.334470	 -0.082585	 -0.247292	 -0.233179	  0.324460	 -0.170290	  0.057678	 -0.081093	 -0.224818	  0.087802
 -0.063994	  0.315336	  0.031974	  0.372107	 -0.101726	 -0.260736	 -0.255144	  0.314466	 -0.136536	  0.055220	 -0.060930	 -0.251276	  0.093491
 -0.082789	  0.271171	  0.015906	  0.384441	 -0.116351	 -0.259117	 -0.233913	  0.315975	 -0.134027	  0.052001	 -0.055003	 -0.292652	  0.112818
 -0.070141	  0.213254	  0.007084	  0.364663	 -0.172101	 -0.243831	 -0.247581	  0.297673	 -0.106080	  0.069537	 -0.056361	 -0.314143	  0.120416
 -0.084503	  0.204659	  0.020845	  0.347561	 -0.175631	 -0.246526	 -0.276104	  0.289646	 -0.132468	  0.059651	 -0.057749	 -0.307900	  0.144021
 -0.082392	  0.187241	  0.027590	  0.348256	 -0.155817	 -0.226070	 -0.289350	  0.236636	 -0.157150	  0.032517	 -0.057147	 -0.267797	  0.111482
 -0.060182	  0.187085	  0.022870	  0.387956	 -0.164551	 -0.215806	 -0.283082	  0.223180	 -0.153465	  0.019428	 -0.085238	 -0.264421	  0.111709
 -0.015751	  0.191691	  0.030064	  0.387588	 -0.159613	 -0.203834	 -0.312360	  0.262903	 -0.151214	  0.028255	 -0.081216	 -0.268959	  0.097855
 -0.004206	  0.208035	  0.046198	  0.402026	 -0.144662	 -0.193508	 -0.349531	  0.264621	 -0.170252	  0.034016	 -0.064203	 -0.270663	  0.093025
 -0.018776	  0.243418	  0.065268	  0.397526	 -0.158235	 -0.202404	 -0.373181	  0.254839	 -0.162608	  0.022681	 -0.068605	 -0.280467	  0.078538
 -0.027143	  0.218079	  0.069367	  0.403047	 -0.187424	 -0.202343	 -0.367979	  0.248945	 -0.191433	  0.010094	 -0.023102	 -0.255511	  0.064148
 -0.030173	  0.199474	  0.062115	  0.381537	 -0.194977	 -0.216863	 -0.390166	  0.259209	 -0.184251	  0.034332	 -0.048779	 -0.230398	  0.101000
 -0.056434	  0.244465	  0.069426	  0.346248	 -0.195883	 -0.216288	 -0.439162	  0.294963	 -0.182456	  0.076866	 -0.089462	 -0.257669	  0.109321
 -0.038730	  0.247458	  0.074837	  0.298143	 -0.208755	 -0.260255	 -0.402900	  0.296738	 -0.173910	  0.101081	 -0.108753	 -0.243670	  0.117939
 -0.022579	  0.193111	  0.120128	  0.324426	 -0.205050	 -0.254750	 -0.339501	  0.278933	 -0.134837	  0.110463	 -0.104202	 -0.222351	  0.089067
 -0.070406	  0.181551	  0.158020	  0.350486	 -0.202833	 -0.237949	 -0.315877	  0.281784	 -0.148849	  0.087675	 -0.089441	 -0.225962	  0.082766
 -0.075358	  0.189772	  0.152671	  0.377025	 -0.212503	 -0.271456	 -0.370577	  0.302064	 -0.146514	  0.072615	 -0.074381	 -0.229601	  0.070488
 -0.068897	  0.212683	  0.166666	  0.398104	 -0.218264	 -0.272298	 -0.343948	  0.333912	 -0.135086	  0.073645	 -0.079693	 -0.235695	  0.062333
 -0.077815	  0.209671	  0.198732	  0.390130	 -0.195518	 -0.239374	 -0.332875	  0.337090	 -0.140836	  0.084141	 -0.066412	 -0.216958	  0.088149
 -0.081209	  0.181144	  0.199760	  0.377844	 -0.188480	 -0.235401	 -0.360775	  0.349376	 -0.106064	  0.080331	 -0.051851	 -0.202094	  0.077869
 -0.114982	  0.155149	  0.183234	  0.341218	 -0.190555	 -0.234580	 -0.425449	  0.363537	 -0.102813	  0.086773	 -0.064220	 -0.227468	  0.086474
 -0.155047	  0.130360	  0.176632	  0.322610	 -0.217994	 -0.265527	 -0.478895	  0.349104	 -0.065698	  0.072313	 -0.075482	 -0.231418	  0.090913
 -0.142102	  0.108143	  0.151579	  0.347955	 -0.233940	 -0.276600	 -0.478278	  0.325075	 -0.056723	  0.057685	 -0.080366	 -0.212408	  0.103861
 -0.126743	  0.120622	  0.162991	  0.404700	 -0.244807	 -0.221136	 -0.455498	  0.284588	 -0.083740	  0.036778	 -0.105309	 -0.213354	  0.120499
 -0.129661	  0.134206	  0.168022	  0.398377	 -0.242928	 -0.205231	 -0.437811	  0.264455	 -0.091530	  0.045445	 -0.095076	 -0.190981	  0.102228
 -0.096667	  0.145027	  0.171594	  0.380825	 -0.237907	 -0.237810	 -0.461294	  0.274410	 -0.100890	  0.042507	 -0.075426	 -0.183539	  0.080649
 -0.091254	  0.177436	  0.180909	  0.372198	 -0.225312	 -0.243174	 -0.488655	  0.300979	 -0.093773	  0.023943	 -0.075335	 -0.151543	  0.077749
 -0.129933	  0.132822	  0.178373	  0.369681	 -0.215363	 -0.234941	 -0.462330	  0.268819	 -0.056708	  0.024906	 -0.061863	 -0.136992	  0.068576
 -0.146871	  0.101717	  0.187676	  0.350750	 -0.169986	 -0.230369	 -0.486623	  0.247237	 -0.012551	  0.024467	 -0.075570	 -0.139184	  0.065580
 -0.107386	  0.124118	  0.170880	  0.343171	 -0.184902	 -0.219046	 -0.478732	  0.219023	 -0.013255	  0.020228	 -0.093259	 -0.128690	  0.078415
 -0.094178	  0.147058	  0.160373	  0.368526	 -0.176487	 -0.211942	 -0.460857	  0.208410	  0.011622	  0.036453	 -0.109556	 -0.122749	  0.104452
 -0.098427	  0.129855	  0.173766	  0.368737	 -0.158049	 -0.218609	 -0.440330	  0.184467	  0.042119	  0.040287	 -0.099726	 -0.114482	  0.097654
 -0.110544	  0.070401	  0.186164	  0.346450	 -0.219863	 -0.221816	 -0.444732	  0.165701	  0.012035	  0.036568	 -0.092349	 -0.120604	  0.107377
 -0.105439	  0.029742	  0.184236	  0.311276	 -0.224047	 -0.225978	 -0.468598	  0.175114	 -0.006929	  0.051917	 -0.066664	 -0.132461	  0.100036
 -0.121681	 -0.020672	  0.202894	  0.293646	 -0.206762	 -0.231570	 -0.441251	  0.166182	  0.027261	  0.045521	 -0.048758	 -0.106366	  0.090176
 -0.133435	 -0.047240	  0.198407	  0.278017	 -0.212896	 -0.235096	 -0.456079	  0.176510	  0.080525	  0.038650	 -0.053837	 -0.105561	  0.074881
 -0.132247	 -0.013360	  0.218828	  0.263656	 -0.231036	 -0.266594	 -0.445160	  0.135170	  0.102545	  0.028434	 -0.067344	 -0.114881	  0.044097
 -0.145973	  0.014132	  0.258184	  0.281688	 -0.213989	 -0.254928	 -0.437902	  0.130485	  0.113141	  0.033112	 -0.080361	 -0.095503	  0.053516
 -0.136339	  0.011261	  0.257041	  0.286244	 -0.171572	 -0.258210	 -0.434189	  0.123935	  0.092686	  0.050712	 -0.092456	 -0.061659	  0.055234
 -0.129810	  0.023248	  0.217593	  0.276176	 -0.180736	 -0.256102	 -0.448165	  0.137308	  0.051141	  0.023043	 -0.083834	 -0.037828	  0.059998
 -0.138616	 -0.013921	  0.212409	  0.321076	 -0.197940	 -0.233315	 -0.450937	  0.107877	  0.021852	  0.004813	 -0.082557	 -0.030373	  0.071424
 -0.135612	 -0.047592	  0.176537	  0.346474	 -0.186367	 -0.245536	 -0.447638	  0.095027	  0.019184	  0.009313	 -0.067249	 -0.051769	  0.082866
 -0.151986	 -0.079614	  0.173186	  0.356133	 -0.139773	 -0.270244	 -0.430752	  0.127222	  0.016777	 -0.002698	 -0.099791	 -0.059152	  0.039272
 -0.141198	 -0.114987	  0.193820	  0.361585	 -0.100827	 -0.258374	 -0.387311	  0.120582	  0.043550	  0.018390	 -0.109546	 -0.013393	  0.050253
 -0.148146	 -0.128881	  0.202524	  0.328733	 -0.107494	 -0.250684	 -0.340651	  0.060650	  0.046691	  0.010117	 -0.137006	  0.006935	  0.037777
 -0.149419	 -0.109075	  0.192981	  0.345309	 -0.097818	 -0.264701	 -0.336817	  0.034908	  0.023301	  0.012866	 -0.153510	 -0.032140	  0.032448
 -0.180422	 -0.078863	  0.228541	  0.325179	 -0.124665	 -0.282378	 -0.335037	  0.044140	  0.007774	 -0.033489	 -0.173254	 -0.033756	  0.035212
 -0.197241	 -0.092074	  0.249236	  0.320056	 -0.118950	 -0.233816	 -0.307197	  0.049310	  0.004143	 -0.051504	 -0.155107	 -0.014353	  0.059494
 -0.214346	 -0.119000	  0.236725	  0.349931	 -0.094285	 -0.205066	 -0.387478	  0.036744	 -0.007874	 -0.050589	 -0.155970	 -0.042122	  0.071579
 -0.190727	 -0.127379	  0.212176	  0.352333	 -0.112109	 -0.218044	 -0.438630	  0.025519	  0.047125	 -0.033272	 -0.157978	 -0.043289	  0.080792
 -0.185508	 -0.109548	  0.177047	  0.344759	 -0.128245	 -0.238756	 -0.426910	 -0.024208	  0.096623	 -0.026835	 -0.171547	 -0.007501	  0.108512
 -0.225615	 -0.109375	  0.139578	  0.309259	 -0.131732	 -0.262570	 -0.446006	 -0.051690	  0.122093	 -0.023513	 -0.181502	  0.004307	  0.089984
 -0.261096	 -0.170775	  0.118065	  0.320110	 -0.139527	 -0.284148	 -0.506857	 -0.068954	  0.174287	  0.005281	 -0.179781	  0.037241	  0.084346
 -0.294537	 -0.201604	  0.131500	  0.357270	 -0.104746	 -0.296847	 -0.420651	 -0.078282	  0.192042	 -0.006961	 -0.160193	  0.063097	  0.084538
 -0.296209	 -0.190327	  0.150782	  0.333115	 -0.110397	 -0.312309	 -0.382430	 -0.049983	  0.161715	 -0.026063	 -0.150864	  0.054451	  0.113259
 -0.279020	 -0.126349	  0.128239	  0.335004	 -0.113910	 -0.282401	 -0.417427	 -0.083125	  0.154261	 -0.010086	 -0.173700	  0.060526	  0.104794
 -0.244772	 -0.130972	  0.108956	  0.322776	 -0.088568	 -0.264345	 -0.463570	 -0.104744	  0.137234	 -0.018298	 -0.220700	  0.052549	  0.113412
 -0.239748	 -0.154153	  0.091301	  0.330806	 -0.067800	 -0.272726	 -0.496691	 -0.121956	  0.126071	  0.000173	 -0.227878	  0.052429	  0.146186
 -0.268614	 -0.153604	  0.061904	  0.309237	 -0.073437	 -0.279318	 -0.526355	 -0.115393	  0.112777	 -0.006470	 -0.216475	  0.057599	  0.149653
 -0.249482	 -0.140907	  0.074977	  0.317886	 -0.046762	 -0.248516	 -0.525306	 -0.126568	  0.142715	 -0.033016	 -0.200441	  0.083542	  0.100097
 -0.281206	 -0.158312	  0.080081	  0.317524	 -0.031677	 -0.256247	 -0.515925	 -0.169525	  0.157584	 -0.067630	 -0.183470	  0.094599	  0.086315
 -0.275138	 -0.160005	  0.101997	  0.288687	 -0.003758	 -0.261568	 -0.485666	 -0.190334	  0.142130	 -0.032482	 -0.232158	  0.074477	  0.086612
 -0.266790	 -0.194490	  0.099236	  0.289210	 -0.013058	 -0.251964	 -0.462916	 -0.178095	  0.133764	 -0.027381	 -0.244994	  0.077306	  0.120552
 -0.278538	 -0.217310	  0.109012	  0.298576	 -0.039564	 -0.277500	 -0.428011	 -0.171566	  0.124299	 -0.029884	 -0.231462	  0.079771	  0.140598
 -0.284718	 -0.195723	  0.132866	  0.338500	 -0.037359	 -0.297951	 -0.410517	 -0.181532	  0.095371	 -0.030144	 -0.207822	  0.076474	  0.173661
 -0.293532	 -0.224659	  0.142814	  0.329598	 -0.057243	 -0.274228	 -0.418739	 -0.178962	  0.063788	 -0.023593	 -0.232830	  0.077094	  0.185133
 -0.272909	 -0.215067	  0.136167	  0.293729	 -0.057660	 -0.276253	 -0.381932	 -0.193951	  0.060812	 -0.029656	 -0.248618	  0.115028	  0.170906
 -0.254893	 -0.211782	  0.113273	  0.323928	 -0.019769	 -0.298444	 -0.389188	 -0.195465	  0.048137	 -0.043845	 -0.278333	  0.112637	  0.193366
 -0.241932	 -0.210391	  0.093343	  0.334047	  0.023908	 -0.304157	 -0.414321	 -0.191253	  0.027744	 -0.043913	 -0.298466	  0.118616	  0.207729
 -0.235993	 -0.172611	  0.066697	  0.311937	  0.029978	 -0.324021	 -0.439342	 -0.196685	  0.024188	 -0.057287	 -0.266448	  0.104764	  0.209214
 -0.269745	 -0.158787	  0.004043	  0.332827	 -0.001430	 -0.350273	 -0.466366	 -0.191246	  0.067271	 -0.044905	 -0.243078	  0.095625	  0.249709
 -0.281202	 -0.214426	 -0.001456	  0.325198	 -0.015474	 -0.309472	 -0.468383	 -0.181539	  0.114699	 -0.042255	 -0.190428	  0.133291	  0.250156
 -0.259343	 -0.256552	 -0.018075	  0.343533	 -0.002379	 -0.319971	 -0.422950	 -0.182016	  0.178592	 -0.055279	 -0.181835	  0.133225	  0.238945
 -0.292793	 -0.263822	 -0.024078	  0.335726	  0.004478	 -0.317231	 -0.367329	 -0.207751	  0.205465	 -0.045119	 -0.200323	  0.133081	  0.237709
 -0.297127	 -0.252703	 -0.029571	  0.314799	  0.028956	 -0.305331	 -0.325423	 -0.180194	  0.188885	 -0.049554	 -0.218957	  0.145183	  0.226314
 -0.261816	 -0.247320	 -0.037231	  0.319886	  0.070535	 -0.327737	 -0.320945	 -0.154994	  0.177801	 -0.042296	 -0.221037	  0.151241	  0.227931
 -0.273507	 -0.253588	 -0.030530	  0.364700	  0.090305	 -0.375282	 -0.361392	 -0.195520	  0.178776	 -0.107033	 -0.209335	  0.175192	  0.207301
 -0.277180	 -0.281620	 -0.031388	  0.382740	  0.101847	 -0.376869	 -0.407081	 -0.240795	  0.184606	 -0.135109	 -0.206455	  0.188069	  0.193093
 -0.262695	 -0.275229	 -0.039239	  0.401366	  0.091376	 -0.333575	 -0.407314	 -0.280867	  0.230864	 -0.137440	 -0.247043	  0.189480	  0.220507
 -0.254119	 -0.255632	 -0.058650	  0.372696	  0.071648	 -0.353344	 -0.466482	 -0.268692	  0.253135	 -0.103473	 -0.281035	  0.177190	  0.219440
 -0.261002	 -0.224847	 -0.081202	  0.349501	  0.099384	 -0.356493	 -0.499671	 -0.232820	  0.212961	 -0.070842	 -0.293570	  0.173046	  0.225298
 -0.250440	 -0.243048	 -0.148674	  0.343717	  0.098698	 -0.371485	 -0.523172	 -0.227956	  0.231830	 -0.084854	 -0.301285	  0.168374	  0.254307
 -0.237788	 -0.242901	 -0.149078	  0.363165	  0.096958	 -0.383829	 -0.527770	 -0.252709	  0.172418	 -0.108389	 -0.304343	  0.159478	  0.264608
 -0.218630	 -0.222147	 -0.174746	  0.382246	  0.062468	 -0.364505	 -0.512739	 -0.251086	  0.152526	 -0.106404	 -0.298226	  0.152451	  0.266357
 -0.211844	 -0.214793	 -0.188895	  0.405746	  0.084648	 -0.345921	 -0.507117	 -0.243482	  0.175957	 -0.115110	 -0.277764	  0.182762	  0.236970
 -0.185698	 -0.232277	 -0.149477	  0.388934	  0.062934	 -0.337208	 -0.450862	 -0.239874	  0.174566	 -0.117263	 -0.259107	  0.171787	  0.218752
 -0.169802	 -0.201786	 -0.153704	  0.373042	  0.045000	 -0.364394	 -0.387428	 -0.248612	  0.158467	 -0.125887	 -0.259101	  0.164950	  0.262204
 -0.185715	 -0.200071	 -0.186790	  0.381895	  0.058390	 -0.388063	 -0.354786	 -0.218667	  0.158613	 -0.141991	 -0.261384	  0.187072	  0.276328
 -0.219771	 -0.221565	 -0.205860	  0.374267	  0.107595	 -0.340128	 -0.329648	 -0.181554	  0.169109	 -0.137128	 -0.243790	  0.179506	  0.281951
 -0.252291	 -0.219610	 -0.223220	  0.401010	  0.128769	 -0.369315	 -0.331911	 -0.177906	  0.187214	 -0.155463	 -0.249980	  0.145312	  0.239197
 -0.249822	 -0.216041	 -0.231797	  0.371954	  0.126654	 -0.350109	 -0.282339	 -0.159929	  0.224213	 -0.125336	 -0.258761	  0.162363	  0.261480
 -0.263316	 -0.206160	 -0.210173	  0.379661	  0.116215	 -0.353520	 -0.288247	 -0.132577	  0.200815	 -0.104132	 -0.284116	  0.157732	  0.302569
 -0.260297	 -0.206584	 -0.247146	  0.400566	  0.132166	 -0.383995	 -0.303799	 -0.149971	  0.128796	 -0.091399	 -0.307368	  0.153766	  0.293157
 -0.265013	 -0.222556	 -0.297099	  0.384288	  0.155812	 -0.399571	 -0.258847	 -0.173982	  0.039328	 -0.100882	 -0.308576	  0.127739	  0.320266
 -0.270964	 -0.202513	 -0.297695	  0.414628	  0.163826	 -0.416100	 -0.272961	 -0.136844	 -0.039508	 -0.124630	 -0.307854	  0.106178	  0.328665
 -0.261949	 -0.215602	 -0.295961	  0.464067	  0.142198	 -0.404248	 -0.328733	 -0.163940	 -0.113406	 -0.137899	 -0.306214	  0.114981	  0.299867
 -0.285302	 -0.212871	 -0.288038	  0.428704	  0.169143	 -0.402299	 -0.323992	 -0.208837	 -0.160599	 -0.153510	 -0.276323	  0.107065	  0.295803
 -0.268388	 -0.199205	 -0.319528	  0.414171	  0.219556	 -0.382389	 -0.305091	 -0.202453	 -0.060603	 -0.170094	 -0.277428	  0.126723	  0.300942
 -0.228173	 -0.175124	 -0.347049	  0.415476	  0.217496	 -0.379598	 -0.306367	 -0.206008	  0.063618	 -0.161991	 -0.278383	  0.101069	  0.300780
 -0.261190	 -0.156557	 -0.362624	  0.439152	  0.190398	 -0.362488	 -0.298673	 -0.216892	  0.018857	 -0.163839	 -0.226418	  0.105775	  0.330654
 -0.256520	 -0.148143	 -0.325918	  0.451154	  0.146873	 -0.370199	 -0.299905	 -0.227139	 -0.042647	 -0.177438	 -0.214641	  0.103654	  0.344716
 -0.221571	 -0.135388	 -0.311726	  0.486943	  0.152082	 -0.363919	 -0.302453	 -0.219701	 -0.050687	 -0.167811	 -0.214068	  0.090880	  0.360344
 -0.214608	 -0.155004	 -0.325689	  0.489214	  0.162888	 -0.364522	 -0.294429	 -0.186687	 -0.028634	 -0.163921	 -0.226324	  0.094544	  0.349271
 -0.232210	 -0.168287	 -0.318826	  0.478296	  0.195343	 -0.352672	 -0.328840	 -0.196545	 -0.059794	 -0.190297	 -0.246305	  0.106605	  0.369010
 -0.218527	 -0.227076	 -0.329889	  0.502703	  0.202664	 -0.349010	 -0.327427	 -0.236921	 -0.101346	 -0.180696	 -0.234178	  0.119709	  0.389031
 -0.199756	 -0.221218	 -0.321946	  0.491929	  0.206932	 -0.344223	 -0.293005	 -0.227347	 -0.065474	 -0.170666	 -0.209522	  0.145547	  0.341485
 -0.203040	 -0.172032	 -0.310239	  0.479770	  0.198098	 -0.337691	 -0.291725	 -0.204999	 -0.048696	 -0.191820	 -0.206798	  0.126194	  0.291218
 -0.223461	 -0.164420	 -0.341150	  0.472357	  0.187322	 -0.335010	 -0.326898	 -0.190394	 -0.006675	 -0.162747	 -0.187209	  0.108544	  0.247900
 -0.201528	 -0.174389	 -0.369750	  0.468074	  0.180137	 -0.363120	 -0.355767	 -0.209658	  0.019879	 -0.170119	 -0.203019	  0.090652	  0.252327
 -0.186216	 -0.207591	 -0.343910	  0.514506	  0.209020	 -0.370077	 -0.355414	 -0.219781	 -0.026387	 -0.193830	 -0.196973	  0.114300	  0.260238
 -0.168660	 -0.223961	 -0.334222	  0.537695	  0.222449	 -0.383372	 -0.353764	 -0.166636	 -0.031486	 -0.170491	 -0.212394	  0.101784	  0.267161
 -0.194302	 -0.224499	 -0.340212	  0.539137	  0.201227	 -0.380426	 -0.368949	 -0.117464	 -0.023529	 -0.176035	 -0.231148	  0.116577	  0.277640
 -0.203765	 -0.217494	 -0.341183	  0.529892	  0.196132	 -0.374021	 -0.373075	 -0.151816	 -0.070787	 -0.191493	 -0.223287	  0.131249	  0.265892
 -0.206886	 -0.218076	 -0.340366	  0.526825	  0.213191	 -0.377281	 -0.368492	 -0.151630	 -0.148870	 -0.193935	 -0.226330	  0.130139	  0.259036
 -0.217470	 -0.224990	 -0.318560	  0.528310	  0.209476	 -0.353805	 -0.373305	 -0.110853	 -0.211811	 -0.184415	 -0.237220	  0.155253	  0.280482
 -0.204014	 -0.198429	 -0.316799	  0.482382	  0.231964	 -0.358579	 -0.366027	 -0.087154	 -0.236984	 -0.192670	 -0.204803	  0.164849	  0.259466
 -0.207355	 -0.168311	 -0.310682	  0.486144	  0.245044	 -0.360834	 -0.329438	 -0.118148	 -0.266078	 -0.188957	 -0.154667	  0.172485	  0.234934
 -0.213860	 -0.159085	 -0.328074	  0.504509	  0.214355	 -0.334719	 -0.320312	 -0.153858	 -0.240982	 -0.172014	 -0.169139	  0.143340	  0.257895
 -0.214584	 -0.181893	 -0.360539	  0.515782	  0.209500	 -0.318237	 -0.334922	 -0.174725	 -0.227647	 -0.191844	 -0.167324	  0.121318	  0.275118
 -0.208962	 -0.178166	 -0.361050	  0.480791	  0.224491	 -0.337848	 -0.348510	 -0.153865	 -0.226170	 -0.174503	 -0.151679	  0.146021	  0.264018
 -0.235802	 -0.199085	 -0.355161	  0.472448	  0.267347	 -0.317546	 -0.348444	 -0.145739	 -0.243190	 -0.183145	 -0.109525	  0.179208	  0.235492
 -0.237698	 -0.215105	 -0.383836	  0.497843	  0.220122	 -0.322934	 -0.351989	 -0.146559	 -0.248947	 -0.210718	 -0.106477	  0.144801	  0.206420
 -0.205667	 -0.210087	 -0.373876	  0.473681	  0.194929	 -0.329011	 -0.398510	 -0.131052	 -0.228420	 -0.189505	 -0.085792	  0.127667	  0.227259
 -0.195534	 -0.211557	 -0.327750	  0.455393	  0.199635	 -0.338559	 -0.422283	 -0.096015	 -0.242570	 -0.160459	 -0.087060	  0.118074	  0.234263
 -0.210598	 -0.209443	 -0.311951	  0.453982	  0.216787	 -0.307440	 -0.428309	 -0.110972	 -0.274488	 -0.174012	 -0.111634	  0.164640	  0.211828
 -0.199504	 -0.221510	 -0.267705	  0.462864	  0.219332	 -0.295503	 -0.402590	 -0.166557	 -0.318336	 -0.196256	 -0.101371	  0.153622	  0.194933
 -0.202381	 -0.212191	 -0.262445	  0.470333	  0.214398	 -0.271390	 -0.438643	 -0.164152	 -0.303569	 -0.207013	 -0.097811	  0.140450	  0.200108
 -0.180384	 -0.205032	 -0.299666	  0.471069	  0.190063	 -0.276450	 -0.442336	 -0.171441	 -0.293664	 -0.195525	 -0.062512	  0.141584	  0.187479
 -0.207099	 -0.167146	 -0.310487	  0.466671	  0.191110	 -0.260423	 -0.451461	 -0.158635	 -0.318762	 -0.251267	 -0.063931	  0.133707	  0.198397
 -0.195198	 -0.167884	 -0.309427	  0.443694	  0.178510	 -0.263257	 -0.488725	 -0.154508	 -0.318374	 -0.244762	 -0.086258	  0.139127	  0.187876
 -0.191145	 -0.176248	 -0.324324	  0.431574	  0.182628	 -0.242832	 -0.498002	 -0.118727	 -0.242344	 -0.245101	 -0.076842	  0.099229	  0.160590
 -0.213638	 -0.163352	 -0.336112	  0.463615	  0.217304	 -0.217424	 -0.466377	 -0.103639	 -0.232897	 -0.254213	 -0.058312	  0.072145	  0.177375
 -0.212451	 -0.164212	 -0.321667	  0.451695	  0.223897	 -0.240441	 -0.471636	 -0.105482	 -0.281854	 -0.263331	 -0.037570	  0.083480	  0.155118
 -0.204377	 -0.172586	 -0.286691	  0.424293	  0.226337	 -0.215687	 -0.475209	 -0.118146	 -0.367674	 -0.292884	 -0.029645	  0.099425	  0.135973
 -0.174004	 -0.191071	 -0.323457	  0.384051	  0.208214	 -0.197574	 -0.475287	 -0.150433	 -0.413361	 -0.287388	 -0.028611	  0.112491	  0.125554
 -0.178729	 -0.190819	 -0.316841	  0.395122	  0.192240	 -0.177553	 -0.430174	 -0.150771	 -0.383442	 -0.279725	 -0.014127	  0.133197	  0.069534
 -0.177943	 -0.202726	 -0.314455	  0.441150	  0.217257	 -0.238315	 -0.385028	 -0.134867	 -0.376049	 -0.274030	 -0.006262	  0.145702	  0.073238
 -0.168138	 -0.237921	 -0.318849	  0.456293	  0.241640	 -0.229726	 -0.409409	 -0.095282	 -0.377878	 -0.240458	  0.022083	  0.170263	  0.083501
 -0.166859	 -0.218231	 -0.299612	  0.435042	  0.261018	 -0.224549	 -0.397654	 -0.083659	 -0.383495	 -0.246142	  0.000114	  0.210890	  0.051944
