# Supplementary material for: A fluorescent photoimmunoconjugate for imaging of cholesteatoma
Source: Sci Rep. 2022 Nov 19;12:19905. doi: 10.1038/s41598-022-22072-9 (PMC9675863; doi:10.1038/s41598-022-22072-9)
Supplement: Supplementary file 2 — Supplementary Information 2. [file 41598_2022_22072_MOESM2_ESM.zip › Data/ABR-41-5]

:RUN-5	LEVEL SWEEP	TEMP:NaN	6/4/2018	2:37 PM	NaNHR:
:SW EAR: R	SW FREQ: 22.65	# AVERAGES: 512	REP RATE (/sec): 40	DRIVER: RS Tweeter	SAMPLE (�sec): 40	
:NOTES-
:CHAMBER-CH4B-PXI
:CFTS Version: V2.7.2 (R850)
:LEVELS:20;25;30;35;40;45;50;55;60;65;70;75;80;
:DATA
 -0.023133	  0.020583	  0.045025	  0.012230	  0.018902	 -0.010334	  0.093592	 -0.006743	 -0.051060	  0.059990	 -0.004399	 -0.059942	 -0.013904
 -0.044963	  0.000184	  0.038056	  0.003833	 -0.050532	 -0.011938	  0.085944	 -0.031471	 -0.068843	  0.053984	 -0.013829	  0.000175	  0.017285
 -0.047673	 -0.021317	  0.027154	  0.019745	 -0.034811	 -0.001890	  0.056404	  0.010793	 -0.080734	  0.032688	 -0.013523	  0.020782	 -0.023048
 -0.040701	  0.001442	  0.012537	 -0.008673	 -0.000583	  0.008776	  0.050805	 -0.014657	 -0.023694	  0.070944	  0.011918	 -0.024944	 -0.043327
 -0.031954	  0.026672	  0.000038	  0.004621	  0.004008	 -0.002824	  0.036429	 -0.001597	  0.030847	  0.064813	 -0.002924	 -0.035247	 -0.051569
 -0.018690	  0.013719	 -0.022038	  0.007059	  0.005746	 -0.010764	  0.052418	  0.014271	  0.043496	  0.055899	 -0.016578	 -0.048086	 -0.044775
 -0.036575	 -0.016124	 -0.016195	  0.024921	  0.019555	 -0.041166	  0.056335	  0.024937	 -0.000286	  0.008017	 -0.027594	 -0.032495	 -0.030727
  0.009157	 -0.026105	  0.004095	  0.033859	  0.022290	 -0.014481	  0.038599	  0.034822	 -0.002561	  0.001398	  0.013428	 -0.025685	 -0.040583
  0.068892	 -0.020594	  0.022011	  0.011396	  0.050129	 -0.004402	  0.011855	  0.035411	  0.032141	  0.017170	  0.029860	 -0.012564	 -0.040651
  0.084198	 -0.013488	  0.037992	  0.010345	  0.038805	 -0.000436	  0.009306	  0.039654	  0.050051	  0.014631	  0.035668	 -0.014301	 -0.037380
  0.037868	  0.006118	  0.010207	  0.033869	  0.025868	 -0.015889	 -0.021141	  0.003373	 -0.008839	 -0.003980	  0.029765	 -0.008156	 -0.029856
 -0.017873	  0.028084	 -0.022189	  0.031266	 -0.010572	 -0.049703	 -0.036165	  0.004151	 -0.034889	 -0.057309	  0.016573	  0.024169	 -0.025792
  0.031940	  0.023328	 -0.031336	  0.022213	 -0.043363	 -0.021472	 -0.006185	 -0.004456	 -0.006611	 -0.054972	 -0.004560	  0.010215	 -0.027471
  0.033780	 -0.025038	 -0.034179	  0.004700	 -0.035034	  0.003441	 -0.015449	 -0.018032	 -0.003829	 -0.023681	 -0.029284	 -0.001707	 -0.039272
  0.016230	 -0.013450	 -0.029819	 -0.005256	 -0.027978	  0.000242	 -0.042354	 -0.018016	  0.029083	 -0.006010	  0.005883	 -0.012041	 -0.026688
 -0.021619	 -0.018630	 -0.014085	 -0.037771	 -0.054049	 -0.016714	 -0.050838	 -0.008061	  0.007110	 -0.006425	  0.002570	 -0.020620	 -0.033752
 -0.016160	  0.001029	 -0.000409	 -0.041505	 -0.031768	 -0.001046	 -0.088341	 -0.001968	  0.014638	 -0.048865	 -0.013718	  0.011144	  0.014743
  0.010505	 -0.003924	  0.000241	 -0.026258	  0.005280	  0.025853	 -0.065753	 -0.021980	  0.013880	 -0.060471	 -0.021667	  0.048937	  0.093679
  0.010649	  0.012277	 -0.017185	 -0.054871	  0.047461	  0.069470	 -0.068236	 -0.019110	  0.013079	 -0.077270	 -0.024518	  0.048697	  0.191095
 -0.003878	  0.025233	 -0.009922	 -0.045721	  0.050644	  0.095277	 -0.097226	 -0.021322	  0.047020	 -0.040552	  0.026928	  0.131670	  0.191994
 -0.004671	  0.020948	  0.019230	 -0.049923	  0.019341	  0.074944	 -0.066771	 -0.017664	  0.047097	  0.012203	  0.100155	  0.179291	  0.215356
  0.042473	  0.031980	  0.041147	 -0.031755	  0.017541	  0.065699	 -0.079433	  0.024432	  0.052534	  0.037389	  0.150784	  0.189076	  0.262701
  0.053384	  0.043302	  0.014372	 -0.024498	  0.040113	  0.050916	 -0.081856	  0.018099	  0.091054	  0.040300	  0.157786	  0.164056	  0.219461
  0.027852	  0.039897	 -0.001688	 -0.056912	  0.073125	  0.081315	 -0.050283	  0.042450	  0.106379	  0.053038	  0.137050	  0.142018	  0.191467
  0.026412	  0.023783	 -0.020937	 -0.086112	  0.031534	  0.080336	 -0.076736	  0.053640	  0.075124	  0.057728	  0.125864	  0.128005	  0.208868
  0.034579	  0.035232	 -0.008025	 -0.119042	  0.010078	  0.039186	 -0.094301	  0.078480	  0.058300	  0.042387	  0.120663	  0.135475	  0.235191
  0.032835	  0.034324	  0.013810	 -0.132044	  0.010221	  0.065353	 -0.084246	  0.075748	  0.072369	  0.056502	  0.101273	  0.152677	  0.217250
  0.035682	  0.009764	  0.012128	 -0.135915	  0.039365	  0.081465	 -0.042256	  0.050770	  0.078144	  0.069582	  0.089256	  0.157981	  0.209762
  0.011694	 -0.034937	  0.028447	 -0.132528	  0.047446	  0.103179	 -0.041823	  0.031644	  0.113181	  0.058610	  0.108756	  0.171449	  0.280079
 -0.011860	 -0.017337	  0.050125	 -0.154277	  0.042400	  0.127994	 -0.048764	  0.035997	  0.095948	  0.051759	  0.114553	  0.200046	  0.352563
 -0.028306	 -0.004393	  0.010517	 -0.176875	  0.008121	  0.112964	 -0.053545	  0.012206	  0.064985	  0.072401	  0.134005	  0.223567	  0.445510
 -0.020677	 -0.009247	  0.006010	 -0.194910	  0.007948	  0.129360	 -0.059163	  0.031236	  0.092935	  0.103885	  0.208782	  0.293845	  0.552240
 -0.042275	 -0.019045	 -0.029122	 -0.201497	  0.038727	  0.142214	 -0.002278	  0.058906	  0.112338	  0.131782	  0.282760	  0.377637	  0.643773
 -0.017579	 -0.012965	 -0.050130	 -0.183526	  0.076702	  0.127777	  0.000135	  0.076314	  0.175689	  0.169726	  0.323960	  0.463949	  0.739839
 -0.004306	 -0.016623	 -0.018387	 -0.158927	  0.054969	  0.131799	 -0.015187	  0.115855	  0.239614	  0.245899	  0.422005	  0.538614	  0.760325
 -0.017448	  0.017674	 -0.020327	 -0.140955	  0.002220	  0.125105	 -0.004509	  0.113613	  0.274651	  0.326553	  0.464323	  0.563957	  0.726116
 -0.062237	  0.022540	 -0.017823	 -0.156018	 -0.009942	  0.152557	  0.023545	  0.150819	  0.358894	  0.358967	  0.467724	  0.534176	  0.723096
 -0.030194	  0.002418	 -0.037999	 -0.180961	  0.033662	  0.155468	  0.053957	  0.185125	  0.376930	  0.354977	  0.432033	  0.478296	  0.702227
  0.015055	  0.029665	 -0.060210	 -0.165154	  0.038360	  0.116186	  0.087750	  0.237381	  0.375648	  0.323037	  0.381818	  0.423108	  0.619354
  0.007870	  0.054246	 -0.086252	 -0.134380	 -0.011173	  0.150693	  0.140252	  0.273711	  0.341203	  0.313429	  0.322672	  0.327074	  0.503786
  0.000877	  0.030228	 -0.108010	 -0.111082	 -0.031965	  0.196285	  0.196826	  0.251206	  0.299412	  0.257548	  0.242949	  0.224195	  0.402000
  0.014169	  0.006442	 -0.110528	 -0.095604	 -0.020309	  0.202192	  0.178612	  0.217845	  0.271575	  0.175789	  0.154275	  0.124400	  0.303471
  0.029304	 -0.007729	 -0.106796	 -0.122672	  0.003489	  0.190208	  0.160055	  0.164183	  0.178111	  0.099862	  0.064707	  0.030768	  0.186904
  0.042254	  0.018229	 -0.103329	 -0.165620	  0.046071	  0.204156	  0.145860	  0.119902	  0.130716	  0.010093	 -0.042548	 -0.067926	  0.080704
  0.048717	  0.055045	 -0.102595	 -0.172289	  0.037884	  0.224159	  0.139791	  0.058399	  0.076203	 -0.057842	 -0.115380	 -0.163292	 -0.040549
  0.027898	  0.015097	 -0.074665	 -0.172301	  0.017637	  0.251003	  0.088376	  0.011798	 -0.001023	 -0.116494	 -0.179569	 -0.225710	 -0.161948
  0.018321	  0.027893	 -0.074016	 -0.170535	  0.041300	  0.234543	  0.062173	 -0.010633	 -0.058722	 -0.197339	 -0.245354	 -0.285544	 -0.259789
  0.030762	  0.038280	 -0.022759	 -0.166460	  0.091841	  0.217292	  0.040539	 -0.067423	 -0.108122	 -0.278206	 -0.307543	 -0.355406	 -0.331099
  0.012515	  0.059867	  0.015948	 -0.147993	  0.084198	  0.189116	  0.020576	 -0.129281	 -0.164488	 -0.256826	 -0.335895	 -0.409363	 -0.402987
  0.014789	  0.075355	  0.027301	 -0.150932	  0.032689	  0.185108	 -0.010665	 -0.126920	 -0.161093	 -0.270700	 -0.365143	 -0.469025	 -0.442524
  0.016258	  0.073328	  0.015246	 -0.159075	  0.006331	  0.140473	 -0.031315	 -0.147726	 -0.184371	 -0.285675	 -0.404526	 -0.532412	 -0.481605
  0.037923	  0.068561	 -0.006453	 -0.142693	 -0.001593	  0.103639	 -0.046780	 -0.157486	 -0.175921	 -0.321607	 -0.414408	 -0.547959	 -0.483663
  0.036364	  0.064764	 -0.013195	 -0.121563	  0.003001	  0.053244	 -0.073714	 -0.138272	 -0.175142	 -0.381931	 -0.439860	 -0.548428	 -0.449628
  0.019017	  0.042050	 -0.006245	 -0.096101	  0.014151	  0.014347	 -0.076007	 -0.172990	 -0.199546	 -0.343231	 -0.426191	 -0.523143	 -0.376223
  0.035447	  0.028268	 -0.020532	 -0.119158	 -0.019961	  0.015856	 -0.086392	 -0.198359	 -0.185992	 -0.292038	 -0.377233	 -0.448661	 -0.239025
  0.049474	  0.010618	 -0.046951	 -0.118590	 -0.042320	  0.023849	 -0.094314	 -0.204345	 -0.151288	 -0.245681	 -0.296952	 -0.328229	 -0.040938
  0.010745	  0.019141	 -0.090328	 -0.107106	 -0.021710	  0.008746	 -0.061461	 -0.178290	 -0.092077	 -0.194067	 -0.230739	 -0.175348	  0.128114
 -0.016348	  0.018745	 -0.084216	 -0.137506	 -0.006393	  0.000655	 -0.025719	 -0.152832	 -0.055878	 -0.128332	 -0.151919	 -0.019660	  0.314821
 -0.034320	 -0.001655	 -0.090053	 -0.141219	 -0.006170	  0.039821	 -0.060473	 -0.120895	 -0.008449	 -0.019956	 -0.074759	  0.140216	  0.499156
 -0.040492	 -0.020732	 -0.085415	 -0.129622	 -0.041721	  0.096071	 -0.035580	 -0.014562	  0.044727	  0.043065	  0.018049	  0.267846	  0.650341
 -0.019309	 -0.009347	 -0.048281	 -0.118725	 -0.049912	  0.102386	  0.012374	  0.061829	  0.126497	  0.122227	  0.137550	  0.366099	  0.760802
 -0.010893	 -0.000840	 -0.043246	 -0.129318	 -0.040277	  0.116800	  0.062716	  0.092849	  0.206792	  0.196729	  0.196005	  0.450921	  0.816676
  0.023465	  0.005304	 -0.029260	 -0.109132	 -0.012052	  0.186266	  0.100833	  0.136362	  0.278717	  0.252401	  0.264400	  0.496497	  0.779724
  0.022407	  0.031707	 -0.006709	 -0.115053	  0.008789	  0.206029	  0.149859	  0.179102	  0.312228	  0.283850	  0.294581	  0.463722	  0.754102
  0.020924	  0.009642	  0.010710	 -0.146453	 -0.005196	  0.225806	  0.185722	  0.194073	  0.295390	  0.320484	  0.320015	  0.418856	  0.696684
 -0.014083	  0.032752	  0.012561	 -0.172762	 -0.014343	  0.244219	  0.228305	  0.188597	  0.275245	  0.319337	  0.304046	  0.393107	  0.607551
 -0.036202	  0.045384	 -0.006125	 -0.119063	  0.024461	  0.258186	  0.250441	  0.193724	  0.242064	  0.303167	  0.293332	  0.355505	  0.462341
 -0.021021	  0.042272	 -0.034454	 -0.074051	  0.066872	  0.284696	  0.280185	  0.166572	  0.236974	  0.274155	  0.264218	  0.270080	  0.335522
 -0.056603	  0.016349	 -0.049746	 -0.066183	  0.072601	  0.323880	  0.282760	  0.176753	  0.227664	  0.246079	  0.220063	  0.155828	  0.199334
 -0.067625	  0.013360	 -0.028376	 -0.081543	  0.050436	  0.319228	  0.261820	  0.163165	  0.211101	  0.214978	  0.141700	  0.033696	  0.118429
 -0.071039	 -0.012461	 -0.056264	 -0.071275	  0.061154	  0.295428	  0.254222	  0.148793	  0.172537	  0.160758	  0.067392	 -0.085616	  0.027685
 -0.079879	 -0.001242	 -0.061662	 -0.080454	  0.093462	  0.293463	  0.224355	  0.134325	  0.115569	  0.113341	 -0.000886	 -0.179439	 -0.057066
 -0.071992	  0.005316	 -0.052176	 -0.056981	  0.112678	  0.277415	  0.204483	  0.138212	  0.093766	  0.091736	 -0.065367	 -0.262741	 -0.055972
 -0.103182	 -0.001950	 -0.045629	 -0.005640	  0.083224	  0.251216	  0.180172	  0.111476	  0.097538	  0.061620	 -0.137188	 -0.340595	 -0.047917
 -0.077192	 -0.050087	 -0.025994	 -0.031443	  0.070972	  0.247301	  0.181772	  0.081043	  0.057482	  0.009562	 -0.226557	 -0.391201	 -0.043327
 -0.063131	 -0.058208	  0.005964	 -0.063404	  0.052264	  0.246644	  0.193423	  0.059284	 -0.011509	 -0.038794	 -0.270414	 -0.424591	 -0.102827
 -0.035095	 -0.015826	  0.009798	 -0.069016	  0.051988	  0.240852	  0.189137	  0.021656	 -0.024874	 -0.081554	 -0.284256	 -0.457691	 -0.127376
  0.000058	 -0.016056	 -0.013450	 -0.064130	  0.070061	  0.222386	  0.167287	 -0.008506	 -0.018428	 -0.096027	 -0.284575	 -0.463416	 -0.072357
  0.020026	 -0.044871	 -0.023069	 -0.095917	  0.069153	  0.206919	  0.152389	 -0.044784	 -0.035130	 -0.106191	 -0.280128	 -0.444852	 -0.027938
  0.021825	  0.011323	 -0.024469	 -0.110490	  0.029165	  0.207733	  0.146129	 -0.074493	 -0.034034	 -0.110048	 -0.281755	 -0.436417	 -0.006174
  0.012757	  0.027765	 -0.036215	 -0.066309	 -0.000679	  0.180519	  0.122345	 -0.057715	 -0.012435	 -0.106333	 -0.273971	 -0.440605	 -0.022891
 -0.026190	  0.016335	 -0.045766	 -0.078147	  0.015364	  0.157250	  0.113098	 -0.054865	 -0.031621	 -0.113615	 -0.248806	 -0.450984	  0.000382
 -0.040030	  0.030189	 -0.049338	 -0.045641	  0.024350	  0.188288	  0.109579	 -0.081814	 -0.034549	 -0.072829	 -0.241838	 -0.435442	  0.032626
 -0.014871	  0.047022	 -0.043774	 -0.070020	  0.016987	  0.158453	  0.075176	 -0.088054	 -0.009318	 -0.047561	 -0.232369	 -0.369320	  0.074864
 -0.021046	  0.000452	 -0.048425	 -0.087787	  0.023514	  0.150373	  0.060514	 -0.058164	  0.001030	 -0.036812	 -0.214468	 -0.376496	  0.126942
 -0.010782	 -0.046781	 -0.068431	 -0.082647	  0.022313	  0.149664	  0.064277	 -0.034217	  0.016417	  0.008288	 -0.205317	 -0.337067	  0.151986
 -0.007237	 -0.039966	 -0.046823	 -0.107344	  0.015845	  0.128895	  0.087068	 -0.016501	  0.030256	  0.028214	 -0.182140	 -0.302873	  0.164837
  0.004196	 -0.052868	 -0.077350	 -0.113077	  0.012341	  0.146338	  0.111096	 -0.016930	  0.041618	  0.070286	 -0.172906	 -0.281526	  0.174359
 -0.040515	 -0.064664	 -0.051150	 -0.119496	  0.020060	  0.118083	  0.136151	 -0.017973	  0.038543	  0.083823	 -0.187425	 -0.281885	  0.204936
 -0.054585	 -0.064074	 -0.025125	 -0.126444	  0.029462	  0.138403	  0.153554	 -0.029698	  0.057653	  0.032305	 -0.158559	 -0.304084	  0.259985
 -0.061389	 -0.060323	  0.017622	 -0.153723	  0.024947	  0.135759	  0.167591	 -0.018706	  0.059535	  0.054656	 -0.102630	 -0.311896	  0.263509
 -0.037607	 -0.034055	  0.040944	 -0.147390	  0.050398	  0.146978	  0.147362	 -0.002967	  0.045322	  0.074641	 -0.061994	 -0.288782	  0.274868
  0.010805	 -0.037441	  0.002757	 -0.162558	  0.089548	  0.161127	  0.134989	  0.009715	  0.033034	  0.103633	 -0.045094	 -0.272613	  0.329736
  0.025082	 -0.061597	 -0.008389	 -0.100484	  0.052812	  0.156489	  0.149378	  0.004335	  0.038311	  0.106606	 -0.043564	 -0.272064	  0.350585
  0.006090	 -0.098773	  0.003527	 -0.070052	 -0.025735	  0.154880	  0.148743	  0.019859	  0.073017	  0.114137	 -0.049919	 -0.264390	  0.338914
  0.011105	 -0.123047	 -0.010698	 -0.108963	 -0.069636	  0.173043	  0.142887	  0.042298	  0.055788	  0.134875	 -0.059388	 -0.265720	  0.310967
 -0.004533	 -0.098916	  0.006410	 -0.104379	 -0.049033	  0.185002	  0.160254	  0.049263	  0.035067	  0.128903	 -0.082121	 -0.252625	  0.290053
 -0.033523	 -0.099809	  0.003624	 -0.079087	  0.005328	  0.196683	  0.198970	  0.059114	  0.060039	  0.151481	 -0.083341	 -0.249817	  0.282650
 -0.042304	 -0.085102	  0.002455	 -0.069572	  0.014126	  0.215845	  0.207273	  0.093346	  0.076648	  0.187354	 -0.095102	 -0.275541	  0.254835
 -0.077811	 -0.070087	 -0.039189	 -0.068934	 -0.021561	  0.252077	  0.229736	  0.084092	  0.082850	  0.168686	 -0.109672	 -0.279810	  0.234235
 -0.111024	 -0.096455	 -0.037343	 -0.031915	 -0.039744	  0.280115	  0.222782	  0.044853	  0.084166	  0.139490	 -0.116977	 -0.301536	  0.194556
 -0.106221	 -0.075235	 -0.006554	 -0.047548	 -0.014727	  0.247785	  0.237945	  0.024047	  0.117684	  0.127029	 -0.086159	 -0.298807	  0.198934
 -0.120716	 -0.056734	 -0.013811	 -0.065908	  0.004263	  0.218080	  0.236301	  0.029446	  0.113673	  0.146883	 -0.072845	 -0.267922	  0.228369
 -0.120113	 -0.066590	 -0.010305	 -0.059557	  0.036716	  0.205114	  0.231351	  0.077879	  0.091908	  0.109103	 -0.054897	 -0.256573	  0.267384
 -0.132867	 -0.086570	 -0.034070	 -0.058337	  0.010904	  0.181659	  0.232416	  0.095864	  0.103668	  0.095550	 -0.045300	 -0.277442	  0.293062
 -0.156355	 -0.092820	 -0.067777	 -0.059141	 -0.010817	  0.192315	  0.233054	  0.051049	  0.089205	  0.081370	 -0.086721	 -0.267780	  0.295873
 -0.145364	 -0.090874	 -0.086789	 -0.053112	  0.031602	  0.221570	  0.223927	  0.043169	  0.056603	  0.093655	 -0.087606	 -0.248426	  0.325077
 -0.115417	 -0.106942	 -0.055035	 -0.037252	  0.055623	  0.203724	  0.217137	  0.037846	  0.033146	  0.114220	 -0.059011	 -0.201166	  0.389303
 -0.079215	 -0.109164	 -0.043714	 -0.063972	  0.051211	  0.187717	  0.204740	  0.043989	  0.027664	  0.125597	 -0.019175	 -0.151742	  0.444299
 -0.095945	 -0.097248	 -0.046941	 -0.052059	  0.073426	  0.142117	  0.209120	  0.074717	  0.062717	  0.144735	  0.020177	 -0.120216	  0.497252
 -0.109960	 -0.075366	 -0.059856	 -0.037376	  0.072887	  0.156642	  0.228998	  0.075867	  0.105742	  0.194799	  0.094310	 -0.055052	  0.544221
 -0.119325	 -0.077661	 -0.069583	 -0.039429	  0.095145	  0.177053	  0.231951	  0.050899	  0.107147	  0.209239	  0.155001	 -0.010981	  0.582764
 -0.133827	 -0.092651	 -0.087965	 -0.031610	  0.115665	  0.182624	  0.271409	  0.037207	  0.143510	  0.240230	  0.193699	  0.050748	  0.609470
 -0.163549	 -0.111236	 -0.062836	 -0.020569	  0.059102	  0.188581	  0.245620	  0.083464	  0.147046	  0.280799	  0.197096	  0.109229	  0.673618
 -0.178487	 -0.111777	 -0.049146	 -0.027350	  0.019006	  0.213871	  0.233299	  0.096831	  0.123415	  0.328840	  0.256923	  0.165676	  0.699890
 -0.144159	 -0.077467	 -0.051156	 -0.038314	  0.015496	  0.178830	  0.246442	  0.076058	  0.117403	  0.377685	  0.316062	  0.225866	  0.722183
 -0.151488	 -0.098292	 -0.075537	 -0.031507	  0.033220	  0.166862	  0.273680	  0.104601	  0.148363	  0.375681	  0.353622	  0.280878	  0.730592
 -0.154548	 -0.134034	 -0.090644	 -0.006762	  0.077388	  0.160034	  0.288100	  0.140716	  0.165007	  0.389691	  0.366902	  0.340940	  0.778011
 -0.128727	 -0.114755	 -0.061369	 -0.009426	  0.065668	  0.174516	  0.313376	  0.149112	  0.169187	  0.427607	  0.406953	  0.383640	  0.806989
 -0.131804	 -0.147468	 -0.031875	 -0.018634	  0.059725	  0.205872	  0.332271	  0.166495	  0.177814	  0.458926	  0.432637	  0.420143	  0.816610
 -0.146880	 -0.142523	 -0.054465	 -0.005753	  0.051943	  0.192112	  0.356594	  0.169414	  0.185273	  0.475019	  0.452977	  0.432461	  0.821355
 -0.137695	 -0.127549	 -0.049809	 -0.036850	  0.060936	  0.192190	  0.350809	  0.200561	  0.222387	  0.475505	  0.476752	  0.378644	  0.805702
 -0.156684	 -0.099105	 -0.056575	 -0.042031	  0.082071	  0.230291	  0.352613	  0.248533	  0.224994	  0.497560	  0.491902	  0.387036	  0.788623
 -0.175784	 -0.115290	 -0.084515	 -0.051850	  0.083493	  0.232078	  0.371519	  0.260640	  0.208724	  0.486218	  0.456942	  0.336517	  0.757787
 -0.194659	 -0.117056	 -0.077699	 -0.074853	  0.073670	  0.210330	  0.387756	  0.265918	  0.191909	  0.460414	  0.448724	  0.262461	  0.666510
 -0.158275	 -0.114997	 -0.056801	 -0.062059	  0.062432	  0.230200	  0.377046	  0.301515	  0.202784	  0.447251	  0.417544	  0.207503	  0.623900
 -0.144802	 -0.130631	 -0.024606	 -0.010318	  0.077817	  0.235943	  0.378602	  0.323430	  0.176553	  0.426353	  0.409068	  0.195382	  0.571143
 -0.186706	 -0.131521	 -0.039936	 -0.008243	  0.101147	  0.241016	  0.415214	  0.281500	  0.153659	  0.435995	  0.382948	  0.168978	  0.482717
 -0.168657	 -0.158934	 -0.035787	 -0.007494	  0.114277	  0.242138	  0.380170	  0.244456	  0.104308	  0.414412	  0.312452	  0.135008	  0.402060
 -0.151051	 -0.201276	  0.002589	 -0.018279	  0.123439	  0.264028	  0.365804	  0.235655	  0.052081	  0.376621	  0.266995	  0.064673	  0.286467
 -0.175402	 -0.221336	 -0.018789	 -0.012955	  0.089691	  0.277711	  0.361975	  0.225402	  0.046839	  0.377722	  0.213974	 -0.004855	  0.206060
 -0.164790	 -0.212065	 -0.015171	  0.019665	  0.106218	  0.280829	  0.360865	  0.185233	  0.064250	  0.333363	  0.172353	 -0.072802	  0.107565
 -0.170931	 -0.219119	 -0.042446	  0.015632	  0.108774	  0.264217	  0.360817	  0.184750	  0.026190	  0.294296	  0.102070	 -0.147112	  0.037729
 -0.182301	 -0.210700	 -0.047118	  0.033266	  0.083675	  0.239162	  0.353005	  0.164005	 -0.038542	  0.271897	  0.043696	 -0.192690	 -0.010783
 -0.204559	 -0.213752	 -0.025646	  0.052969	  0.081653	  0.265162	  0.336066	  0.135564	 -0.030832	  0.208262	  0.020411	 -0.249498	 -0.102114
 -0.183525	 -0.241410	 -0.050008	  0.045476	  0.104153	  0.279288	  0.335760	  0.141853	 -0.066141	  0.156611	 -0.046570	 -0.300606	 -0.192692
 -0.158203	 -0.293967	 -0.055906	  0.024552	  0.162756	  0.264898	  0.325427	  0.112386	 -0.103907	  0.127713	 -0.103710	 -0.368818	 -0.257067
 -0.149699	 -0.298321	 -0.034271	  0.065834	  0.163528	  0.229434	  0.302368	  0.099895	 -0.111771	  0.099328	 -0.161274	 -0.424540	 -0.292133
 -0.164814	 -0.264209	 -0.037559	  0.048708	  0.099698	  0.242851	  0.304832	  0.088398	 -0.135643	  0.035646	 -0.159255	 -0.474696	 -0.309995
 -0.193273	 -0.229475	 -0.031417	  0.022339	  0.112715	  0.223811	  0.229268	  0.044763	 -0.165878	 -0.021472	 -0.169829	 -0.476520	 -0.315747
 -0.169405	 -0.211533	 -0.027994	  0.008462	  0.123668	  0.185798	  0.202603	  0.025330	 -0.185752	 -0.043100	 -0.263502	 -0.490572	 -0.331752
 -0.159591	 -0.246474	 -0.033475	  0.014151	  0.129549	  0.190949	  0.166976	  0.033885	 -0.246728	 -0.098430	 -0.313684	 -0.486643	 -0.342841
 -0.127824	 -0.292378	 -0.039424	  0.025012	  0.130217	  0.163903	  0.122624	 -0.011722	 -0.275252	 -0.135592	 -0.310669	 -0.525853	 -0.354135
 -0.140618	 -0.320763	 -0.036617	  0.008539	  0.101010	  0.167862	  0.128906	 -0.030711	 -0.307738	 -0.164770	 -0.300385	 -0.528130	 -0.366880
 -0.156375	 -0.330378	 -0.073199	  0.012489	  0.076214	  0.165143	  0.129303	 -0.066585	 -0.342574	 -0.175285	 -0.320379	 -0.539423	 -0.358800
 -0.144485	 -0.334145	 -0.099223	 -0.010670	  0.077280	  0.149766	  0.114818	 -0.117074	 -0.361030	 -0.194495	 -0.339595	 -0.539736	 -0.344153
 -0.109319	 -0.319211	 -0.090958	 -0.032549	  0.069230	  0.119903	  0.088884	 -0.113983	 -0.371959	 -0.193156	 -0.348190	 -0.497743	 -0.284190
 -0.129820	 -0.297137	 -0.078127	 -0.036972	  0.055528	  0.091597	  0.109402	 -0.134163	 -0.397307	 -0.171215	 -0.354119	 -0.460149	 -0.247430
 -0.168222	 -0.267875	 -0.053577	 -0.042560	  0.083137	  0.060778	  0.070930	 -0.156720	 -0.407513	 -0.152044	 -0.320604	 -0.432879	 -0.219510
 -0.184995	 -0.282697	 -0.058190	 -0.049949	  0.085216	  0.038823	  0.037273	 -0.130677	 -0.374499	 -0.120297	 -0.275755	 -0.387252	 -0.195949
 -0.179142	 -0.296628	 -0.051207	 -0.047276	  0.091693	  0.050699	  0.043076	 -0.121882	 -0.350871	 -0.137184	 -0.243237	 -0.338027	 -0.189990
 -0.154548	 -0.262020	 -0.058223	 -0.043174	  0.063233	  0.060094	  0.030758	 -0.130345	 -0.364793	 -0.111631	 -0.210762	 -0.294177	 -0.172830
 -0.159511	 -0.267434	 -0.046755	 -0.051858	  0.073389	  0.040551	  0.050129	 -0.099206	 -0.360728	 -0.085602	 -0.185519	 -0.301451	 -0.143097
 -0.158784	 -0.273720	 -0.060271	 -0.014808	  0.070152	  0.046461	  0.097246	 -0.061792	 -0.323625	 -0.059685	 -0.203496	 -0.295294	 -0.131955
 -0.157890	 -0.257206	 -0.081873	 -0.022879	  0.037389	  0.027121	  0.107080	 -0.026770	 -0.287939	 -0.040594	 -0.149516	 -0.283547	 -0.087262
 -0.182290	 -0.254843	 -0.067557	 -0.014115	  0.026731	  0.020663	  0.106526	 -0.003120	 -0.249492	 -0.005445	 -0.121558	 -0.231125	 -0.074796
 -0.169492	 -0.249317	 -0.088972	 -0.007155	  0.023630	  0.029065	  0.110742	 -0.010101	 -0.243924	  0.005393	 -0.099856	 -0.207469	 -0.091035
 -0.144026	 -0.220157	 -0.115253	 -0.010014	 -0.001871	  0.041274	  0.120087	 -0.034198	 -0.245757	  0.016543	 -0.097934	 -0.254586	 -0.101327
 -0.154978	 -0.213769	 -0.105822	  0.010285	 -0.031809	  0.051481	  0.143622	 -0.012298	 -0.239529	 -0.012116	 -0.079563	 -0.241639	 -0.119104
 -0.174421	 -0.227663	 -0.096883	  0.021829	 -0.022111	  0.043871	  0.157495	 -0.027806	 -0.237607	 -0.022115	 -0.085791	 -0.208208	 -0.123844
 -0.136972	 -0.211477	 -0.088149	  0.030305	  0.055161	  0.036208	  0.205847	  0.005012	 -0.209533	 -0.000810	 -0.113330	 -0.145127	 -0.122272
 -0.126161	 -0.191211	 -0.075129	  0.020581	  0.056045	  0.070969	  0.229387	  0.012439	 -0.182322	  0.010708	 -0.112574	 -0.117758	 -0.120127
 -0.143377	 -0.198870	 -0.089936	  0.019555	  0.015641	  0.074096	  0.228301	 -0.000347	 -0.158087	 -0.006942	 -0.108195	 -0.129238	 -0.135409
 -0.112675	 -0.227624	 -0.096393	  0.016624	  0.026012	  0.105946	  0.246298	 -0.008425	 -0.142856	  0.004516	 -0.103258	 -0.141933	 -0.134416
 -0.104169	 -0.226629	 -0.075005	  0.011694	  0.067220	  0.115141	  0.234305	 -0.006526	 -0.145421	  0.024216	 -0.119806	 -0.133355	 -0.149140
 -0.134453	 -0.210204	 -0.079189	  0.008099	  0.063916	  0.119822	  0.228681	  0.019990	 -0.159950	  0.032827	 -0.109140	 -0.153971	 -0.175609
 -0.165285	 -0.173343	 -0.104034	  0.011563	  0.039484	  0.079108	  0.241475	  0.016960	 -0.148338	  0.056666	 -0.087934	 -0.163025	 -0.184390
 -0.181188	 -0.142859	 -0.112558	  0.020058	  0.017242	  0.046621	  0.242071	  0.072974	 -0.137966	  0.066041	 -0.086232	 -0.129649	 -0.186536
 -0.151462	 -0.167776	 -0.106133	  0.057516	  0.018304	  0.061543	  0.236145	  0.091686	 -0.148168	  0.059961	 -0.091742	 -0.170464	 -0.225531
 -0.145825	 -0.198087	 -0.118709	  0.082772	  0.025578	  0.064496	  0.235932	  0.094171	 -0.108387	  0.056762	 -0.107592	 -0.178047	 -0.262537
 -0.165027	 -0.169984	 -0.123763	  0.049981	  0.054926	  0.049681	  0.226368	  0.116257	 -0.131398	  0.035757	 -0.088225	 -0.178396	 -0.291204
 -0.193285	 -0.166342	 -0.117191	  0.015945	  0.056901	  0.033215	  0.213109	  0.108199	 -0.158163	 -0.017790	 -0.065068	 -0.209282	 -0.305056
 -0.176962	 -0.152954	 -0.107604	  0.025494	  0.024311	  0.035370	  0.188979	  0.086457	 -0.152465	 -0.028917	 -0.087747	 -0.218682	 -0.292535
 -0.152082	 -0.167511	 -0.063601	  0.051197	  0.000893	  0.037140	  0.203324	  0.059437	 -0.165610	 -0.033713	 -0.133316	 -0.237467	 -0.307828
 -0.176496	 -0.147827	 -0.073337	  0.033811	  0.020480	  0.063327	  0.230122	  0.043929	 -0.194338	 -0.064939	 -0.194166	 -0.249926	 -0.319027
 -0.164272	 -0.118130	 -0.105317	  0.025068	  0.060772	  0.067034	  0.236929	  0.046189	 -0.203690	 -0.094946	 -0.247260	 -0.254938	 -0.324992
 -0.188584	 -0.158488	 -0.109691	  0.036942	  0.040943	  0.047435	  0.234308	  0.028884	 -0.193891	 -0.081317	 -0.251867	 -0.287762	 -0.357850
 -0.162820	 -0.138596	 -0.110230	  0.009308	  0.017790	  0.039092	  0.198083	  0.017347	 -0.210931	 -0.080964	 -0.248910	 -0.305092	 -0.372596
 -0.120782	 -0.081417	 -0.112207	 -0.019046	  0.063712	  0.028246	  0.173897	 -0.006606	 -0.243214	 -0.083872	 -0.242114	 -0.323257	 -0.365381
 -0.123272	 -0.054315	 -0.088108	  0.006488	  0.082553	 -0.016428	  0.160899	 -0.060959	 -0.241029	 -0.080864	 -0.220845	 -0.332627	 -0.365419
 -0.121107	 -0.065295	 -0.084944	  0.037350	  0.081576	 -0.044738	  0.148576	 -0.085559	 -0.219114	 -0.055306	 -0.218120	 -0.329843	 -0.389849
 -0.149375	 -0.105796	 -0.103891	  0.060599	  0.065940	 -0.021070	  0.140276	 -0.079308	 -0.260395	 -0.113281	 -0.234403	 -0.333854	 -0.365880
 -0.175428	 -0.096314	 -0.134597	  0.051750	  0.032198	  0.027709	  0.164857	 -0.102282	 -0.287303	 -0.126859	 -0.264978	 -0.299715	 -0.381313
 -0.145432	 -0.100710	 -0.106525	  0.052060	  0.019791	  0.018410	  0.149083	 -0.127699	 -0.273965	 -0.138236	 -0.276999	 -0.283442	 -0.407906
 -0.160613	 -0.157203	 -0.092947	  0.081550	  0.032662	  0.001379	  0.121725	 -0.128130	 -0.271320	 -0.153604	 -0.267793	 -0.279971	 -0.423590
 -0.155133	 -0.149543	 -0.075759	  0.093324	  0.059265	 -0.016135	  0.089436	 -0.106571	 -0.294570	 -0.171088	 -0.256631	 -0.296253	 -0.422285
 -0.170276	 -0.098978	 -0.079160	  0.102761	  0.044535	 -0.055614	  0.110451	 -0.124798	 -0.307902	 -0.166983	 -0.234197	 -0.304201	 -0.400844
 -0.175449	 -0.056984	 -0.086516	  0.079069	  0.030949	 -0.043979	  0.126640	 -0.149305	 -0.282927	 -0.149209	 -0.248246	 -0.300849	 -0.376784
 -0.118128	 -0.078950	 -0.078492	  0.065597	  0.024523	 -0.003752	  0.097313	 -0.155247	 -0.255574	 -0.170674	 -0.233705	 -0.282511	 -0.333933
 -0.120903	 -0.079650	 -0.092933	  0.049503	  0.040728	 -0.013905	  0.066841	 -0.173404	 -0.249807	 -0.153482	 -0.228135	 -0.256235	 -0.282778
 -0.160010	 -0.078589	 -0.080849	  0.041306	  0.059663	 -0.035321	  0.070821	 -0.157002	 -0.245045	 -0.144997	 -0.213018	 -0.233632	 -0.239291
 -0.150643	 -0.074634	 -0.073650	  0.023525	  0.025879	 -0.078404	  0.071578	 -0.146150	 -0.255935	 -0.132967	 -0.187202	 -0.163532	 -0.198519
 -0.105867	 -0.081732	 -0.077969	  0.033994	  0.007307	 -0.123484	  0.063964	 -0.102844	 -0.267610	 -0.125208	 -0.213612	 -0.128540	 -0.164510
 -0.119290	 -0.099540	 -0.093749	  0.037485	  0.021054	 -0.158987	  0.035828	 -0.100153	 -0.240021	 -0.153157	 -0.194799	 -0.104832	 -0.140626
 -0.153998	 -0.081735	 -0.065342	  0.025358	  0.044164	 -0.189875	  0.024995	 -0.112052	 -0.217806	 -0.157328	 -0.153227	 -0.089401	 -0.137875
 -0.110535	 -0.070195	 -0.047555	  0.058856	  0.050320	 -0.163248	  0.007042	 -0.148147	 -0.194382	 -0.137664	 -0.100480	 -0.067365	 -0.122473
 -0.082983	 -0.070509	 -0.052729	  0.045317	  0.047878	 -0.138027	 -0.007237	 -0.127236	 -0.138038	 -0.133556	 -0.068014	 -0.084067	 -0.079705
 -0.116858	 -0.059298	 -0.051668	  0.036266	  0.023470	 -0.156229	 -0.007672	 -0.155890	 -0.113271	 -0.077701	 -0.042689	 -0.075500	 -0.080979
 -0.151178	 -0.058372	 -0.032651	  0.043826	  0.039822	 -0.173168	  0.003385	 -0.151402	 -0.111810	 -0.029184	 -0.012155	 -0.036493	 -0.054144
 -0.128275	 -0.082704	 -0.047670	  0.022524	  0.060267	 -0.177377	  0.036148	 -0.121155	 -0.126224	 -0.067555	  0.015884	 -0.016427	  0.003127
 -0.111308	 -0.109324	 -0.061159	  0.015280	  0.037943	 -0.173297	  0.047300	 -0.148438	 -0.106061	 -0.048313	  0.023923	  0.022687	  0.036940
 -0.090915	 -0.076504	 -0.085403	  0.017234	  0.020940	 -0.159701	  0.033791	 -0.109020	 -0.054386	 -0.065526	  0.036995	  0.071175	  0.019827
 -0.095434	 -0.075435	 -0.073439	  0.030723	  0.040248	 -0.169221	  0.018255	 -0.041410	 -0.009048	 -0.068747	  0.036119	  0.072251	  0.029905
 -0.091122	 -0.061425	 -0.073562	  0.026802	  0.010158	 -0.188703	  0.024678	 -0.011919	 -0.010741	 -0.062437	  0.041304	  0.051454	  0.027822
 -0.082509	 -0.064379	 -0.052436	  0.027384	  0.037242	 -0.202283	 -0.019075	  0.014722	  0.017785	 -0.051880	  0.045025	  0.051739	  0.046786
 -0.050354	 -0.051079	 -0.057897	  0.004189	  0.058307	 -0.208927	 -0.023687	  0.054854	 -0.013899	  0.000861	  0.020600	  0.003909	  0.047254
 -0.038084	 -0.032271	 -0.063425	  0.037240	  0.004016	 -0.167875	 -0.027450	  0.061969	 -0.026920	  0.006610	  0.051118	 -0.016411	  0.031799
 -0.060954	 -0.041771	 -0.061694	  0.059174	 -0.029339	 -0.133623	 -0.010293	  0.077538	 -0.009652	 -0.007337	  0.103089	 -0.004732	  0.033334
 -0.069196	 -0.061232	 -0.063738	  0.036728	 -0.031098	 -0.113210	  0.009742	  0.088341	 -0.018162	 -0.025935	  0.098717	 -0.007207	  0.024204
 -0.054791	 -0.083408	 -0.106419	  0.048104	 -0.000071	 -0.114360	  0.026144	  0.032583	 -0.009231	 -0.021807	  0.061143	 -0.015624	  0.025122
 -0.016462	 -0.073083	 -0.109947	  0.063298	  0.016174	 -0.116243	  0.030437	  0.030277	  0.023517	 -0.030336	  0.038421	 -0.011720	 -0.010156
 -0.035924	 -0.034596	 -0.118675	  0.035061	 -0.006724	 -0.105060	  0.036006	  0.062772	  0.033475	 -0.034567	 -0.001956	 -0.016693	 -0.052747
 -0.089442	 -0.060576	 -0.045181	 -0.031420	  0.001306	  0.078436	  0.035672	  0.025893	  0.076255	 -0.054048	  0.006867	  0.043547	  0.052653
 -0.120570	 -0.070689	 -0.051670	 -0.039953	  0.005199	  0.040958	  0.029500	  0.010714	  0.039228	 -0.008875	  0.001041	  0.030944	  0.057507
 -0.112154	 -0.021851	 -0.013378	 -0.011374	  0.022933	  0.042613	  0.021392	 -0.024096	  0.002587	 -0.015776	 -0.012217	  0.045327	  0.047907
 -0.074829	  0.005539	 -0.003941	 -0.016562	  0.011815	  0.039576	  0.003983	 -0.008276	 -0.005025	 -0.038723	 -0.008059	  0.059659	  0.029617
 -0.034744	 -0.004985	  0.003679	 -0.039054	  0.017765	  0.028454	  0.007561	  0.026203	 -0.001176	 -0.034823	 -0.011235	  0.080802	  0.023792
 -0.014547	  0.012707	 -0.021489	 -0.013636	  0.010646	  0.014255	 -0.021223	  0.051799	 -0.005366	 -0.028258	 -0.000416	  0.057108	  0.046482
 -0.012635	  0.016135	 -0.046656	 -0.006108	  0.015969	 -0.004487	 -0.012324	  0.074910	  0.018231	 -0.032757	 -0.003148	  0.020818	  0.041599
 -0.028509	  0.030383	 -0.011817	 -0.008943	  0.004743	  0.000514	 -0.019975	  0.082506	  0.010341	 -0.000006	 -0.003000	  0.018526	  0.016862
 -0.029189	  0.021716	  0.011149	 -0.014264	  0.029352	 -0.010178	 -0.012641	  0.058357	 -0.018549	  0.022215	 -0.006017	  0.032761	  0.001575
  0.016822	  0.001441	  0.036449	 -0.000012	  0.016222	 -0.003093	 -0.029339	  0.043461	 -0.007862	  0.019538	 -0.019573	  0.021237	  0.019282
  0.030358	  0.010235	  0.045289	  0.030957	 -0.011474	 -0.003822	 -0.040247	  0.008326	 -0.007087	  0.006497	 -0.001076	  0.018471	 -0.029104
  0.007548	  0.022169	  0.020803	  0.005881	 -0.011623	  0.015107	 -0.017024	 -0.012522	  0.021423	  0.010479	 -0.009043	  0.031826	 -0.045377
  0.029121	  0.001981	  0.005295	 -0.023204	 -0.034342	  0.026691	  0.003700	 -0.033665	  0.027388	  0.044401	 -0.010789	 -0.006844	 -0.042995
  0.050762	 -0.021099	 -0.005004	 -0.013143	 -0.034059	  0.001448	 -0.019174	 -0.010021	  0.049382	  0.012363	 -0.019805	 -0.047242	 -0.040746
  0.076672	 -0.018936	  0.003816	 -0.002368	 -0.013767	 -0.038556	 -0.006907	  0.012049	  0.018643	  0.017387	 -0.021833	 -0.079908	 -0.040029
  0.037854	  0.003669	  0.011734	  0.030863	  0.008864	 -0.026400	  0.026768	 -0.017501	 -0.064052	  0.045328	  0.009170	 -0.088310	 -0.030741
  0.013493	  0.028428	  0.006157	  0.049013	 -0.005340	 -0.015695	  0.013737	 -0.025124	 -0.075271	  0.035189	  0.046987	 -0.066599	 -0.018874
  0.057961	  0.024138	  0.027773	  0.037876	 -0.023949	 -0.014073	  0.009187	 -0.058591	 -0.025004	 -0.012507	  0.034825	 -0.056563	 -0.024163
  0.093264	  0.006925	  0.022249	  0.028967	  0.000423	 -0.069969	  0.015943	 -0.081963	 -0.023746	 -0.003452	  0.035506	 -0.056587	 -0.037023
  0.102764	  0.012671	  0.004744	  0.036483	 -0.010682	 -0.101779	  0.011410	 -0.122458	 -0.030339	  0.015828	 -0.008186	 -0.058971	 -0.028224
  0.063872	  0.039934	  0.000008	  0.047182	 -0.011990	 -0.135062	  0.003015	 -0.102940	 -0.014390	  0.010031	 -0.034878	 -0.065247	 -0.035088
  0.063915	  0.051663	 -0.005536	  0.052997	 -0.029346	 -0.140509	  0.013971	 -0.061499	 -0.020637	 -0.001334	 -0.016207	 -0.054953	 -0.051181
  0.050804	  0.021499	  0.001186	  0.052798	 -0.049030	 -0.123362	  0.016761	 -0.085640	 -0.013602	  0.026839	  0.003249	 -0.060497	 -0.068998
  0.050595	 -0.011990	  0.008043	  0.073139	 -0.055635	 -0.159419	 -0.003444	 -0.114056	 -0.024517	  0.026278	  0.010724	 -0.061271	 -0.093095
  0.050801	 -0.015580	 -0.002004	  0.077164	 -0.080155	 -0.163865	 -0.046531	 -0.105624	 -0.066949	  0.010818	 -0.030801	 -0.040279	 -0.069003
  0.073197	 -0.022696	 -0.013167	  0.084789	 -0.045778	 -0.140179	 -0.080768	 -0.124999	 -0.046871	  0.000051	 -0.036195	 -0.043046	 -0.061960
  0.047659	 -0.059275	 -0.014999	  0.077673	 -0.024908	 -0.139672	 -0.096971	 -0.111390	 -0.016553	  0.000512	 -0.009178	 -0.059509	 -0.052949
  0.007476	 -0.068582	 -0.028832	  0.095894	 -0.041864	 -0.152678	 -0.090136	 -0.095394	 -0.012088	  0.032726	 -0.010194	 -0.052045	 -0.059334
 -0.008943	 -0.074397	 -0.026180	  0.075780	 -0.024496	 -0.180041	 -0.104733	 -0.100291	 -0.017127	  0.044575	 -0.019907	 -0.069784	 -0.059228
  0.004675	 -0.009603	 -0.028376	  0.061005	  0.028069	 -0.218788	 -0.069631	 -0.106209	 -0.030351	  0.049572	 -0.034217	 -0.079655	 -0.041368
  0.022540	  0.072752	 -0.032728	  0.056450	  0.025489	 -0.197464	 -0.033643	 -0.108925	 -0.019940	  0.042164	 -0.037260	 -0.059464	 -0.040023
  0.037009	  0.093590	 -0.019456	  0.038338	  0.011540	 -0.170470	 -0.038690	 -0.089688	  0.024536	  0.049929	 -0.021722	 -0.051680	 -0.061277
  0.053014	  0.029015	 -0.004290	  0.037986	  0.020574	 -0.129058	 -0.032929	 -0.103961	  0.051224	  0.055784	 -0.014455	 -0.067879	 -0.035529
  0.057970	 -0.020047	  0.014083	  0.061214	  0.054757	 -0.145309	 -0.046245	 -0.107386	  0.064532	  0.049766	  0.015763	 -0.041695	 -0.044777
  0.044181	 -0.020535	  0.009258	  0.092319	  0.038803	 -0.188471	 -0.070347	 -0.115953	  0.077176	  0.035652	  0.035100	 -0.045222	 -0.055825
  0.022583	 -0.011996	  0.022043	  0.079916	  0.056521	 -0.200861	 -0.093827	 -0.141455	  0.077274	 -0.010695	  0.038003	 -0.048802	 -0.056178
  0.007778	 -0.004380	  0.023264	  0.074398	  0.030686	 -0.184654	 -0.125747	 -0.137539	  0.066187	 -0.047100	  0.033348	 -0.016646	 -0.049750
  0.011476	 -0.050861	  0.012419	  0.052597	 -0.000166	 -0.187338	 -0.068884	 -0.148231	  0.050766	 -0.016306	  0.049600	 -0.022044	 -0.053120
  0.008513	 -0.058079	  0.039316	  0.041175	 -0.002604	 -0.225669	 -0.036710	 -0.174404	  0.051397	 -0.024759	  0.052174	 -0.041811	 -0.059581
  0.045739	 -0.059041	  0.005837	  0.025623	 -0.004118	 -0.244912	 -0.046495	 -0.169328	  0.057553	 -0.029558	  0.051994	 -0.032517	 -0.053668
  0.054740	 -0.075420	 -0.014361	  0.051914	  0.016246	 -0.237413	 -0.069855	 -0.170877	  0.043117	 -0.041630	  0.049654	 -0.029303	 -0.069721
  0.051375	 -0.105054	 -0.002614	  0.083325	  0.031697	 -0.260905	 -0.083623	 -0.183014	  0.045933	 -0.051286	  0.052630	 -0.013154	 -0.067675
  0.036545	 -0.110529	 -0.002107	  0.101037	  0.004679	 -0.240204	 -0.103132	 -0.175455	  0.006473	 -0.017147	  0.093467	  0.007593	 -0.051443
  0.023079	 -0.118917	 -0.024919	  0.129352	  0.018087	 -0.260571	 -0.112899	 -0.153702	 -0.028819	  0.000487	  0.092739	  0.006487	 -0.049104
  0.052046	 -0.124065	 -0.024765	  0.146333	  0.041960	 -0.275778	 -0.130116	 -0.168053	 -0.013055	 -0.017166	  0.069008	  0.030953	 -0.038641
  0.084106	 -0.119339	 -0.022483	  0.171170	  0.044041	 -0.274702	 -0.123508	 -0.149301	  0.032674	 -0.005219	  0.055284	  0.008446	 -0.057927
  0.074739	 -0.100619	  0.005677	  0.155938	  0.046010	 -0.307177	 -0.147546	 -0.142749	  0.042490	 -0.032724	  0.065996	 -0.000070	 -0.085025
  0.090991	 -0.115643	  0.026839	  0.147820	 -0.002787	 -0.344472	 -0.171854	 -0.164697	  0.008458	 -0.081088	  0.097436	  0.022139	 -0.062750
  0.082962	 -0.124408	  0.012995	  0.148528	  0.005036	 -0.349290	 -0.163963	 -0.173945	 -0.015169	 -0.039951	  0.063313	  0.021746	 -0.063796
  0.064569	 -0.118170	  0.059742	  0.163851	  0.004645	 -0.358876	 -0.179767	 -0.166951	  0.021054	 -0.032600	  0.074620	  0.040953	 -0.051743
  0.067760	 -0.106773	  0.118422	  0.139366	 -0.009847	 -0.375917	 -0.166636	 -0.191379	  0.049000	 -0.072411	  0.086963	  0.082435	 -0.078676
  0.047834	 -0.101995	  0.133404	  0.163113	 -0.005145	 -0.363235	 -0.177346	 -0.243109	  0.071053	 -0.093375	  0.092132	  0.136165	 -0.106309
  0.044488	 -0.108175	  0.160613	  0.174146	  0.011731	 -0.337638	 -0.135348	 -0.226220	  0.087328	 -0.087478	  0.090962	  0.169140	 -0.083625
  0.040149	 -0.123017	  0.159926	  0.137032	  0.007604	 -0.327738	 -0.122355	 -0.193907	  0.070458	 -0.051630	  0.091525	  0.163393	 -0.087403
  0.057649	 -0.118228	  0.107952	  0.102281	  0.016681	 -0.303911	 -0.199474	 -0.210532	  0.026357	 -0.029505	  0.095561	  0.167966	 -0.077446
  0.027924	 -0.100800	  0.113755	  0.071651	  0.022445	 -0.273390	 -0.233652	 -0.243230	  0.012951	 -0.040668	  0.095391	  0.190737	 -0.099109
  0.027713	 -0.105873	  0.120693	  0.039234	  0.009317	 -0.291838	 -0.253328	 -0.212082	 -0.002500	 -0.065492	  0.111706	  0.191296	 -0.093506
  0.044604	 -0.112139	  0.131422	  0.052062	  0.007975	 -0.329857	 -0.270191	 -0.206169	  0.040635	 -0.083434	  0.116881	  0.173100	 -0.099480
  0.046479	 -0.099816	  0.124818	  0.053227	  0.036368	 -0.355122	 -0.264464	 -0.188310	  0.051110	 -0.113971	  0.105412	  0.138991	 -0.096242
  0.025978	 -0.125976	  0.099472	  0.025567	  0.041538	 -0.330429	 -0.248301	 -0.197026	  0.062169	 -0.130638	  0.113542	  0.113810	 -0.098537
  0.010050	 -0.141305	  0.071027	  0.038533	  0.041333	 -0.314720	 -0.227884	 -0.194817	  0.054400	 -0.120550	  0.126653	  0.126608	 -0.090123
 -0.008474	 -0.147836	  0.094094	  0.043536	  0.047636	 -0.327423	 -0.220079	 -0.147661	  0.042377	 -0.132251	  0.124185	  0.123440	 -0.090957
  0.014314	 -0.107580	  0.104935	  0.020102	  0.029565	 -0.346148	 -0.225565	 -0.140046	  0.027531	 -0.143375	  0.150323	  0.153647	 -0.105503
  0.040847	 -0.051823	  0.099959	 -0.018131	  0.029215	 -0.344967	 -0.285918	 -0.126590	 -0.014453	 -0.117560	  0.164568	  0.154577	 -0.126072
  0.050318	 -0.054896	  0.116375	 -0.041757	  0.060283	 -0.317334	 -0.315966	 -0.141184	 -0.019240	 -0.133826	  0.185081	  0.147295	 -0.101697
  0.076287	 -0.099201	  0.123637	 -0.044037	  0.049551	 -0.321162	 -0.353647	 -0.135908	 -0.022547	 -0.132567	  0.170412	  0.161083	 -0.090479
  0.070148	 -0.121760	  0.107622	 -0.019189	  0.058473	 -0.331420	 -0.363816	 -0.126808	  0.021536	 -0.151149	  0.111765	  0.152295	 -0.105422
  0.068172	 -0.159072	  0.097246	  0.018545	  0.049017	 -0.368432	 -0.346973	 -0.124314	  0.060654	 -0.154555	  0.111587	  0.159601	 -0.107663
  0.058824	 -0.177393	  0.128604	 -0.002777	  0.072369	 -0.366970	 -0.336561	 -0.100134	  0.071655	 -0.162205	  0.097949	  0.184624	 -0.125126
  0.054703	 -0.197047	  0.166109	 -0.030384	  0.054480	 -0.344921	 -0.364563	 -0.127574	  0.062288	 -0.201831	  0.116781	  0.191485	 -0.090786
  0.068212	 -0.176925	  0.182752	 -0.025798	  0.017312	 -0.371879	 -0.415943	 -0.159514	  0.071618	 -0.218691	  0.102743	  0.206234	 -0.059968
  0.076018	 -0.156441	  0.168470	 -0.009427	  0.044910	 -0.372923	 -0.438976	 -0.165466	  0.077384	 -0.180132	  0.113121	  0.213629	 -0.083691
  0.083979	 -0.135591	  0.162046	 -0.031857	  0.080530	 -0.352976	 -0.417975	 -0.146649	  0.091844	 -0.177719	  0.115361	  0.199548	 -0.090077
  0.077720	 -0.094252	  0.188800	 -0.045479	  0.070844	 -0.342783	 -0.378113	 -0.174827	  0.110450	 -0.207397	  0.121434	  0.228538	 -0.081746
  0.060432	 -0.135415	  0.175600	 -0.062299	  0.047761	 -0.347842	 -0.365604	 -0.162815	  0.063223	 -0.231757	  0.150588	  0.213795	 -0.102773
  0.038635	 -0.142924	  0.165685	 -0.086391	  0.086618	 -0.336364	 -0.377060	 -0.149169	  0.015951	 -0.177343	  0.137088	  0.234962	 -0.119428
  0.019067	 -0.158745	  0.162401	 -0.084489	  0.111653	 -0.319643	 -0.403250	 -0.165221	  0.032927	 -0.171940	  0.139773	  0.221657	 -0.144139
  0.017954	 -0.149838	  0.174078	 -0.071429	  0.074417	 -0.339716	 -0.399699	 -0.184166	  0.024923	 -0.190495	  0.147281	  0.195646	 -0.147360
  0.020449	 -0.185218	  0.147114	 -0.086609	  0.050877	 -0.348948	 -0.387424	 -0.187370	  0.032843	 -0.201872	  0.156290	  0.173125	 -0.159193
  0.019698	 -0.190046	  0.162136	 -0.119760	  0.055131	 -0.350304	 -0.376902	 -0.168474	  0.019103	 -0.244705	  0.135960	  0.172942	 -0.160819
  0.020321	 -0.153431	  0.199788	 -0.109063	  0.053073	 -0.338329	 -0.372884	 -0.164548	  0.028238	 -0.267381	  0.140784	  0.148825	 -0.149179
  0.021475	 -0.130866	  0.185938	 -0.103130	  0.062624	 -0.316660	 -0.385166	 -0.162156	  0.011367	 -0.252841	  0.148191	  0.151593	 -0.129881
  0.038476	 -0.143897	  0.184997	 -0.103152	  0.069904	 -0.275703	 -0.422940	 -0.192054	  0.038549	 -0.245312	  0.177110	  0.181355	 -0.115345
  0.044066	 -0.144079	  0.210016	 -0.115023	  0.076519	 -0.295410	 -0.446725	 -0.190784	  0.033619	 -0.246337	  0.182416	  0.176369	 -0.156306
  0.039059	 -0.180577	  0.206633	 -0.125914	  0.103745	 -0.298535	 -0.437258	 -0.168239	  0.046788	 -0.224172	  0.176653	  0.176751	 -0.149925
  0.028295	 -0.211393	  0.221514	 -0.140544	  0.120761	 -0.259564	 -0.449341	 -0.148503	  0.075056	 -0.205610	  0.168167	  0.159755	 -0.142153
  0.057510	 -0.218634	  0.222673	 -0.166634	  0.142312	 -0.255119	 -0.478535	 -0.133570	  0.056592	 -0.218176	  0.132885	  0.136737	 -0.141926
  0.046587	 -0.175067	  0.229087	 -0.163377	  0.139443	 -0.310758	 -0.462716	 -0.148604	  0.063187	 -0.242275	  0.112081	  0.125716	 -0.154183
  0.052434	 -0.157250	  0.245522	 -0.174725	  0.157637	 -0.349503	 -0.470312	 -0.139379	  0.041749	 -0.246587	  0.111578	  0.153220	 -0.150681
  0.074128	 -0.128155	  0.250554	 -0.171689	  0.144639	 -0.363274	 -0.474759	 -0.124486	  0.008459	 -0.209377	  0.123971	  0.193298	 -0.137107
  0.070176	 -0.090607	  0.209653	 -0.145423	  0.133635	 -0.359389	 -0.485340	 -0.108607	  0.005235	 -0.203951	  0.087741	  0.221661	 -0.133374
  0.065054	 -0.098773	  0.198606	 -0.131291	  0.123388	 -0.320350	 -0.448964	 -0.108848	  0.044621	 -0.207664	  0.072938	  0.246643	 -0.120554
  0.080386	 -0.096501	  0.222343	 -0.161215	  0.103293	 -0.337851	 -0.433223	 -0.100249	  0.028217	 -0.205034	  0.021368	  0.279068	 -0.129097
  0.080163	 -0.097243	  0.230101	 -0.203692	  0.106946	 -0.356619	 -0.452055	 -0.101520	  0.009863	 -0.202588	  0.004706	  0.294313	 -0.148747
  0.093173	 -0.100829	  0.203367	 -0.226345	  0.117415	 -0.318974	 -0.474450	 -0.112071	  0.004222	 -0.208259	  0.005696	  0.306987	 -0.177776
  0.092447	 -0.111082	  0.213220	 -0.224756	  0.117644	 -0.282940	 -0.463010	 -0.133191	  0.030972	 -0.220583	 -0.011316	  0.336566	 -0.175485
  0.068361	 -0.057258	  0.205861	 -0.267886	  0.117150	 -0.304123	 -0.483042	 -0.121883	  0.030368	 -0.234800	  0.002578	  0.295857	 -0.154129
  0.082889	 -0.059204	  0.212951	 -0.281833	  0.142117	 -0.327620	 -0.492383	 -0.114089	  0.018738	 -0.215586	  0.002892	  0.270512	 -0.141434
  0.116755	 -0.043785	  0.229007	 -0.264994	  0.166200	 -0.337101	 -0.481377	 -0.148979	 -0.030258	 -0.236385	  0.025180	  0.303182	 -0.137646
  0.091307	 -0.015596	  0.244095	 -0.235264	  0.185529	 -0.328575	 -0.490296	 -0.130380	 -0.064428	 -0.257325	  0.060402	  0.285712	 -0.131822
  0.064988	 -0.030792	  0.268642	 -0.239647	  0.187458	 -0.350275	 -0.476067	 -0.133922	 -0.057713	 -0.273373	  0.066304	  0.289998	 -0.167268
  0.080771	 -0.023483	  0.252711	 -0.302881	  0.173247	 -0.369975	 -0.455450	 -0.123716	 -0.058628	 -0.301270	  0.063364	  0.304912	 -0.202916
  0.062528	 -0.011823	  0.261158	 -0.317165	  0.192046	 -0.346471	 -0.452228	 -0.089926	 -0.061210	 -0.275301	  0.058378	  0.300862	 -0.197775
  0.076575	 -0.044392	  0.253064	 -0.302111	  0.191998	 -0.333897	 -0.476313	 -0.076873	 -0.052353	 -0.265104	  0.063329	  0.262695	 -0.226640
  0.063952	 -0.042053	  0.246180	 -0.288593	  0.159939	 -0.337456	 -0.450548	 -0.066097	 -0.057288	 -0.270901	  0.077897	  0.285072	 -0.204885
  0.078172	 -0.049155	  0.219619	 -0.284299	  0.166584	 -0.322082	 -0.482040	 -0.081061	 -0.053799	 -0.258545	  0.075539	  0.309014	 -0.179556
  0.074880	 -0.030203	  0.220319	 -0.314149	  0.160155	 -0.324075	 -0.502594	 -0.055178	 -0.073385	 -0.260259	  0.037499	  0.353363	 -0.168327
  0.082996	  0.010965	  0.227921	 -0.344932	  0.117719	 -0.333877	 -0.493034	 -0.061612	 -0.059063	 -0.275873	 -0.001304	  0.334820	 -0.164439
  0.076657	  0.050335	  0.232743	 -0.331267	  0.130050	 -0.312354	 -0.486117	 -0.083587	 -0.063680	 -0.268814	 -0.020150	  0.295903	 -0.203817
  0.077294	  0.064074	  0.253562	 -0.342052	  0.149710	 -0.316135	 -0.475811	 -0.089167	 -0.103570	 -0.272524	  0.011050	  0.298990	 -0.221754
  0.083485	  0.114036	  0.258605	 -0.361240	  0.167035	 -0.348005	 -0.480784	 -0.083664	 -0.129627	 -0.263102	  0.007975	  0.223247	 -0.207640
  0.073898	  0.091950	  0.226384	 -0.365067	  0.180686	 -0.320721	 -0.475493	 -0.070019	 -0.120799	 -0.286391	 -0.022726	  0.199346	 -0.244830
  0.062160	  0.056893	  0.253680	 -0.360664	  0.174972	 -0.309959	 -0.456189	 -0.048935	 -0.088824	 -0.293442	 -0.009349	  0.200909	 -0.230482
  0.076916	  0.010454	  0.242144	 -0.353592	  0.204593	 -0.324548	 -0.441140	 -0.036552	 -0.100148	 -0.291049	 -0.046405	  0.204710	 -0.220106
  0.122248	  0.021142	  0.217970	 -0.323022	  0.202974	 -0.320588	 -0.444977	 -0.046010	 -0.073135	 -0.313810	 -0.052380	  0.213437	 -0.215254
  0.120351	  0.030868	  0.209921	 -0.320157	  0.223994	 -0.330284	 -0.456024	 -0.030936	 -0.075363	 -0.320546	 -0.028134	  0.168226	 -0.227543
  0.153319	  0.014009	  0.210716	 -0.325418	  0.199637	 -0.332518	 -0.471818	  0.011085	 -0.097992	 -0.338972	 -0.029406	  0.114391	 -0.237302
  0.161056	  0.015128	  0.223419	 -0.351604	  0.213508	 -0.341068	 -0.460951	  0.060710	 -0.122384	 -0.323515	 -0.038190	  0.100616	 -0.221269
  0.116675	 -0.029943	  0.268754	 -0.323332	  0.250461	 -0.326725	 -0.463525	  0.054390	 -0.100872	 -0.291947	 -0.034458	  0.066576	 -0.199666
  0.040157	 -0.017061	  0.275635	 -0.320164	  0.238874	 -0.324062	 -0.430582	  0.010913	 -0.099305	 -0.261118	 -0.015357	  0.057668	 -0.194139
  0.059405	  0.016876	  0.258128	 -0.322646	  0.202261	 -0.328125	 -0.400669	 -0.015410	 -0.091338	 -0.249349	 -0.046587	  0.089771	 -0.194790
  0.100128	  0.044015	  0.236986	 -0.290363	  0.185412	 -0.311818	 -0.375791	  0.006403	 -0.127167	 -0.252569	 -0.067751	  0.126193	 -0.208326
  0.113919	  0.064285	  0.227466	 -0.266687	  0.187183	 -0.293222	 -0.346837	 -0.003817	 -0.158646	 -0.273945	 -0.078584	  0.131984	 -0.210263
  0.148304	  0.109938	  0.236828	 -0.274352	  0.184785	 -0.277440	 -0.363063	 -0.050061	 -0.176694	 -0.263241	 -0.102679	  0.128542	 -0.218158
  0.151155	  0.115513	  0.247352	 -0.332388	  0.200156	 -0.297630	 -0.392417	 -0.032059	 -0.181236	 -0.249389	 -0.156274	  0.100879	 -0.217607
  0.135545	  0.147479	  0.241900	 -0.315540	  0.201878	 -0.303384	 -0.445801	 -0.033923	 -0.152487	 -0.267529	 -0.157530	  0.095062	 -0.227406
  0.120273	  0.129381	  0.194874	 -0.333209	  0.199277	 -0.324007	 -0.478579	 -0.022662	 -0.119804	 -0.280171	 -0.164260	  0.053925	 -0.245344
  0.106399	  0.120641	  0.178888	 -0.349044	  0.213149	 -0.330988	 -0.486049	 -0.031737	 -0.089866	 -0.290870	 -0.179616	  0.040357	 -0.227053
  0.099129	  0.132096	  0.178513	 -0.354790	  0.213132	 -0.309932	 -0.421691	 -0.021073	 -0.069389	 -0.280598	 -0.172280	  0.074525	 -0.214278
  0.121091	  0.172689	  0.166304	 -0.352265	  0.191894	 -0.295661	 -0.397789	  0.005547	 -0.082434	 -0.305669	 -0.200678	  0.052064	 -0.221592
  0.139470	  0.159388	  0.205649	 -0.353884	  0.182889	 -0.294687	 -0.422500	 -0.018465	 -0.116836	 -0.321950	 -0.205615	  0.025766	 -0.226783
  0.175221	  0.116710	  0.217328	 -0.365185	  0.203505	 -0.318720	 -0.414685	 -0.020998	 -0.118999	 -0.313298	 -0.219872	  0.029770	 -0.195809
  0.187813	  0.115668	  0.235869	 -0.387736	  0.158879	 -0.302451	 -0.430809	 -0.040834	 -0.147791	 -0.285088	 -0.189582	  0.037363	 -0.196547
  0.193995	  0.106360	  0.267100	 -0.384204	  0.133130	 -0.306038	 -0.411125	 -0.041349	 -0.165703	 -0.273489	 -0.170420	  0.011079	 -0.234354
  0.171816	  0.090933	  0.273073	 -0.352859	  0.140456	 -0.297315	 -0.419636	  0.006276	 -0.183460	 -0.289303	 -0.151478	 -0.039530	 -0.287828
  0.121389	  0.090380	  0.260727	 -0.356581	  0.126537	 -0.304521	 -0.400595	  0.008281	 -0.174956	 -0.292613	 -0.139162	 -0.046293	 -0.286425
  0.116657	  0.107733	  0.249500	 -0.375813	  0.156767	 -0.316630	 -0.382489	 -0.020878	 -0.191496	 -0.278019	 -0.126654	 -0.037097	 -0.304689
  0.140291	  0.083781	  0.234711	 -0.399115	  0.185556	 -0.273860	 -0.405741	 -0.053685	 -0.227149	 -0.264749	 -0.132047	 -0.063950	 -0.280618
  0.137514	  0.076516	  0.196968	 -0.385826	  0.202240	 -0.279105	 -0.412191	 -0.054011	 -0.253592	 -0.254983	 -0.161054	 -0.072296	 -0.252776
  0.153204	  0.041655	  0.162004	 -0.406435	  0.200380	 -0.291552	 -0.393587	 -0.056981	 -0.219697	 -0.260035	 -0.185865	 -0.131552	 -0.238754
  0.171753	  0.035239	  0.176044	 -0.374845	  0.211495	 -0.309285	 -0.363639	 -0.046263	 -0.172653	 -0.293983	 -0.210543	 -0.165239	 -0.205335
  0.128790	  0.051536	  0.180109	 -0.377214	  0.199028	 -0.318802	 -0.370362	 -0.001888	 -0.169532	 -0.286967	 -0.230281	 -0.161372	 -0.248965
  0.147938	  0.072226	  0.152861	 -0.362106	  0.185755	 -0.306863	 -0.380987	 -0.015921	 -0.159817	 -0.233729	 -0.216666	 -0.185643	 -0.303081
  0.142915	  0.066330	  0.181583	 -0.360101	  0.184130	 -0.294458	 -0.409416	 -0.008653	 -0.154352	 -0.202688	 -0.247637	 -0.209704	 -0.302668
  0.126780	  0.054204	  0.183669	 -0.324605	  0.164740	 -0.290914	 -0.395662	  0.018177	 -0.153639	 -0.190308	 -0.243169	 -0.207009	 -0.289725
  0.125697	  0.062161	  0.170935	 -0.314580	  0.154870	 -0.320398	 -0.368169	  0.010054	 -0.170894	 -0.212895	 -0.264719	 -0.167118	 -0.297062
  0.126785	  0.066543	  0.178843	 -0.336596	  0.175158	 -0.339135	 -0.385325	  0.000590	 -0.178859	 -0.231079	 -0.274517	 -0.173327	 -0.273927
  0.131179	  0.088544	  0.196934	 -0.325990	  0.187904	 -0.335825	 -0.420165	  0.000058	 -0.196018	 -0.267514	 -0.260533	 -0.197792	 -0.271579
  0.158033	  0.105422	  0.216716	 -0.343656	  0.185400	 -0.332911	 -0.406681	 -0.012496	 -0.190752	 -0.274266	 -0.248439	 -0.193494	 -0.308079
  0.198533	  0.096491	  0.186212	 -0.341830	  0.145300	 -0.359148	 -0.405561	 -0.033241	 -0.246489	 -0.268081	 -0.263149	 -0.160348	 -0.322800
  0.168003	  0.079186	  0.165483	 -0.349412	  0.154231	 -0.350182	 -0.359521	 -0.040770	 -0.255765	 -0.253447	 -0.254236	 -0.169644	 -0.285493
  0.129132	  0.079364	  0.167881	 -0.348633	  0.145517	 -0.347085	 -0.366859	 -0.031881	 -0.258294	 -0.233733	 -0.280312	 -0.176744	 -0.288187
  0.139852	  0.099456	  0.169904	 -0.327286	  0.129363	 -0.340923	 -0.352714	 -0.032261	 -0.221021	 -0.244315	 -0.322160	 -0.144805	 -0.292171
  0.124502	  0.089845	  0.183516	 -0.319486	  0.111144	 -0.363155	 -0.360314	 -0.028155	 -0.181400	 -0.222228	 -0.323336	 -0.138779	 -0.285576
  0.095998	  0.093269	  0.176535	 -0.321747	  0.116586	 -0.373560	 -0.376503	 -0.002149	 -0.123914	 -0.213779	 -0.305799	 -0.156192	 -0.275158
  0.128468	  0.107977	  0.135960	 -0.341238	  0.094346	 -0.396431	 -0.382938	 -0.004145	 -0.121063	 -0.195580	 -0.279870	 -0.201660	 -0.273817
  0.138724	  0.074279	  0.129712	 -0.374039	  0.093411	 -0.372160	 -0.396996	 -0.000318	 -0.180137	 -0.237308	 -0.293885	 -0.261140	 -0.287073
  0.103466	  0.068118	  0.133354	 -0.381729	  0.154919	 -0.371839	 -0.411882	 -0.028697	 -0.204137	 -0.261360	 -0.293419	 -0.288912	 -0.301703
  0.124738	  0.042813	  0.137347	 -0.371852	  0.159131	 -0.416633	 -0.406907	 -0.037859	 -0.196917	 -0.265823	 -0.241074	 -0.291466	 -0.305421
  0.128564	  0.058413	  0.167417	 -0.332785	  0.123523	 -0.410454	 -0.374991	 -0.015241	 -0.178999	 -0.246033	 -0.238855	 -0.281573	 -0.310035
  0.145373	  0.044785	  0.161643	 -0.316536	  0.133183	 -0.412736	 -0.363806	  0.013116	 -0.142499	 -0.262337	 -0.285375	 -0.273383	 -0.302634
  0.131375	  0.056119	  0.167826	 -0.284937	  0.142520	 -0.397769	 -0.395593	 -0.008602	 -0.133929	 -0.283643	 -0.292117	 -0.256506	 -0.316431
  0.109203	  0.039600	  0.150036	 -0.313564	  0.141305	 -0.413652	 -0.380865	 -0.037841	 -0.112095	 -0.273511	 -0.274035	 -0.265469	 -0.370832
  0.134265	  0.045139	  0.143677	 -0.355834	  0.152697	 -0.459906	 -0.402176	 -0.023761	 -0.071175	 -0.299699	 -0.297272	 -0.304517	 -0.360371
  0.130738	  0.054483	  0.158308	 -0.329870	  0.127721	 -0.472308	 -0.430227	 -0.022917	 -0.060358	 -0.309022	 -0.288609	 -0.301318	 -0.353587
  0.090696	  0.054689	  0.156394	 -0.317137	  0.141640	 -0.473615	 -0.403938	 -0.027241	 -0.056131	 -0.303352	 -0.267690	 -0.287100	 -0.343772
  0.059260	  0.031118	  0.139688	 -0.303736	  0.128462	 -0.481269	 -0.378617	 -0.053219	 -0.069623	 -0.307442	 -0.280152	 -0.280664	 -0.346635
  0.023295	 -0.030525	  0.152019	 -0.342460	  0.105409	 -0.480999	 -0.382653	 -0.059617	 -0.062563	 -0.315751	 -0.286616	 -0.292226	 -0.357539
  0.030448	 -0.076590	  0.133175	 -0.363328	  0.100700	 -0.505559	 -0.349677	 -0.038289	 -0.065978	 -0.325315	 -0.313928	 -0.280109	 -0.361100
  0.044574	 -0.150803	  0.097981	 -0.361795	  0.097312	 -0.495378	 -0.351780	 -0.001058	 -0.108570	 -0.314572	 -0.314437	 -0.282322	 -0.363153
  0.080802	 -0.153054	  0.107855	 -0.333050	  0.111784	 -0.478593	 -0.374816	  0.035025	 -0.134337	 -0.308931	 -0.272367	 -0.262767	 -0.332437
  0.102625	 -0.119613	  0.092145	 -0.302829	  0.080982	 -0.419495	 -0.364518	  0.018328	 -0.115183	 -0.310318	 -0.270026	 -0.206290	 -0.304804
  0.083601	 -0.075982	  0.100824	 -0.305895	  0.082324	 -0.412656	 -0.371761	  0.014030	 -0.074519	 -0.281381	 -0.259933	 -0.187503	 -0.324235
  0.059478	 -0.075220	  0.110657	 -0.307894	  0.074466	 -0.425752	 -0.332309	  0.009492	 -0.022965	 -0.263837	 -0.269406	 -0.161331	 -0.319421
  0.035287	 -0.078135	  0.074712	 -0.279935	  0.086483	 -0.443652	 -0.360831	  0.006144	  0.011406	 -0.289597	 -0.305193	 -0.186241	 -0.310665
  0.043524	 -0.057711	  0.063580	 -0.261475	  0.096812	 -0.466975	 -0.386791	  0.015109	  0.021900	 -0.318291	 -0.300630	 -0.185532	 -0.310872
  0.054788	 -0.066250	  0.058923	 -0.221289	  0.068998	 -0.478195	 -0.375595	  0.004351	  0.015023	 -0.318441	 -0.275922	 -0.167942	 -0.321817
  0.044423	 -0.092356	  0.079828	 -0.210496	  0.067180	 -0.496780	 -0.391586	  0.021674	  0.026231	 -0.314569	 -0.271150	 -0.164914	 -0.308224
  0.056494	 -0.095523	  0.130708	 -0.246025	  0.072422	 -0.510172	 -0.404433	  0.032069	 -0.006396	 -0.330271	 -0.284341	 -0.176093	 -0.269749
  0.021285	 -0.124561	  0.110600	 -0.273102	  0.100625	 -0.502694	 -0.386572	 -0.012851	 -0.015691	 -0.338558	 -0.282244	 -0.278273	 -0.228018
  0.013358	 -0.084648	  0.120087	 -0.269334	  0.121497	 -0.473272	 -0.396012	 -0.017325	 -0.004178	 -0.363396	 -0.288626	 -0.270305	 -0.247664
  0.008767	 -0.064066	  0.147720	 -0.283192	  0.111894	 -0.450527	 -0.424371	  0.000967	  0.014401	 -0.359595	 -0.293609	 -0.251775	 -0.262893
  0.004735	 -0.048902	  0.146346	 -0.292834	  0.093853	 -0.444684	 -0.429512	  0.006908	  0.026014	 -0.367030	 -0.294304	 -0.240081	 -0.255433
  0.003634	 -0.076634	  0.107087	 -0.294140	  0.083139	 -0.472920	 -0.415493	 -0.031837	  0.045333	 -0.356303	 -0.266539	 -0.194236	 -0.273383
  0.014766	 -0.087144	  0.090258	 -0.290337	  0.064702	 -0.495614	 -0.393550	 -0.058332	  0.111019	 -0.331976	 -0.252190	 -0.182642	 -0.254120
  0.024029	 -0.085752	  0.091752	 -0.279927	  0.066771	 -0.479132	 -0.424771	 -0.045963	  0.101398	 -0.313605	 -0.248115	 -0.187680	 -0.290158
  0.018380	 -0.109858	  0.072982	 -0.246558	  0.063709	 -0.479716	 -0.434255	 -0.003745	  0.103202	 -0.305443	 -0.242549	 -0.237028	 -0.314088
  0.006385	 -0.142820	  0.029692	 -0.243975	  0.069697	 -0.493422	 -0.431675	  0.007557	  0.150536	 -0.328828	 -0.226677	 -0.306083	 -0.324057
  0.004751	 -0.188146	  0.024085	 -0.279466	  0.119080	 -0.531633	 -0.424678	  0.023659	  0.153197	 -0.345090	 -0.192631	 -0.308842	 -0.322386
  0.011856	 -0.221309	  0.050591	 -0.300785	  0.127215	 -0.555865	 -0.437253	  0.039287	  0.127236	 -0.344673	 -0.224720	 -0.303357	 -0.303440
 -0.030472	 -0.234154	  0.055210	 -0.282876	  0.125117	 -0.521091	 -0.436380	  0.063809	  0.123209	 -0.309185	 -0.244418	 -0.302451	 -0.309757
 -0.038264	 -0.233154	  0.091591	 -0.242102	  0.104169	 -0.499626	 -0.426805	  0.081622	  0.126068	 -0.317004	 -0.252080	 -0.283456	 -0.283948
 -0.035736	 -0.257079	  0.087069	 -0.233740	  0.090815	 -0.510811	 -0.434013	  0.061985	  0.157950	 -0.335679	 -0.278425	 -0.276266	 -0.263754
 -0.028113	 -0.251460	  0.101370	 -0.227637	  0.096455	 -0.532581	 -0.454681	  0.028091	  0.160602	 -0.363020	 -0.285767	 -0.277120	 -0.288300
 -0.029507	 -0.249536	  0.102720	 -0.266906	  0.095378	 -0.508103	 -0.442594	 -0.002700	  0.109935	 -0.356287	 -0.280605	 -0.241750	 -0.270770
 -0.032090	 -0.279231	  0.098672	 -0.264724	  0.083719	 -0.482850	 -0.452470	 -0.027844	  0.055936	 -0.344878	 -0.257586	 -0.210138	 -0.252574
 -0.052580	 -0.287926	  0.082889	 -0.329484	  0.063933	 -0.463241	 -0.486853	 -0.025032	  0.053358	 -0.330341	 -0.262652	 -0.195594	 -0.257974
 -0.041394	 -0.300436	  0.069455	 -0.324034	  0.086691	 -0.471939	 -0.527749	  0.000237	  0.097558	 -0.311427	 -0.258848	 -0.175366	 -0.259938
 -0.027828	 -0.312742	  0.052570	 -0.329089	  0.110926	 -0.461956	 -0.533442	  0.029008	  0.132317	 -0.340111	 -0.267587	 -0.194009	 -0.264071
 -0.021829	 -0.334436	  0.052626	 -0.340307	  0.118957	 -0.467316	 -0.524142	  0.065208	  0.119291	 -0.353672	 -0.248776	 -0.225122	 -0.248262
 -0.028552	 -0.333169	  0.049026	 -0.339049	  0.100670	 -0.486890	 -0.512212	  0.047556	  0.124168	 -0.381762	 -0.247741	 -0.174147	 -0.244475
 -0.005238	 -0.351449	  0.045822	 -0.395744	  0.072260	 -0.481554	 -0.531282	  0.015648	  0.141159	 -0.384595	 -0.236125	 -0.185626	 -0.261208
 -0.024473	 -0.378355	  0.063407	 -0.434072	  0.080155	 -0.474237	 -0.514129	  0.005011	  0.164016	 -0.370373	 -0.235949	 -0.202271	 -0.268831
 -0.045105	 -0.351984	  0.048611	 -0.438983	  0.075344	 -0.456745	 -0.539119	  0.023373	  0.185406	 -0.361243	 -0.217471	 -0.201946	 -0.253205
 -0.074839	 -0.266219	  0.034623	 -0.402180	  0.081612	 -0.463975	 -0.553283	  0.010331	  0.209879	 -0.362097	 -0.238041	 -0.187337	 -0.264048
 -0.124293	 -0.239254	  0.064587	 -0.384746	  0.074780	 -0.461098	 -0.575138	  0.040047	  0.218560	 -0.359154	 -0.264180	 -0.200656	 -0.243024
 -0.103045	 -0.279355	  0.057701	 -0.399991	  0.071562	 -0.468118	 -0.557865	  0.076725	  0.223761	 -0.340165	 -0.268340	 -0.183876	 -0.238599
 -0.069474	 -0.307435	  0.035970	 -0.408431	  0.093173	 -0.485132	 -0.578475	  0.074936	  0.234093	 -0.368250	 -0.244404	 -0.181419	 -0.267844
 -0.073603	 -0.344952	  0.069308	 -0.382115	  0.053529	 -0.524474	 -0.538953	  0.068436	  0.206015	 -0.393619	 -0.250381	 -0.186322	 -0.228906
 -0.073457	 -0.323714	  0.086088	 -0.398485	  0.014260	 -0.495729	 -0.525789	  0.054976	  0.201024	 -0.403127	 -0.259978	 -0.183110	 -0.224434
 -0.073069	 -0.339381	  0.117680	 -0.405153	  0.021441	 -0.479990	 -0.537216	  0.044019	  0.219002	 -0.411382	 -0.224979	 -0.164486	 -0.255804
 -0.060614	 -0.344761	  0.093198	 -0.405019	  0.033800	 -0.484113	 -0.555118	  0.043485	  0.197387	 -0.401021	 -0.214959	 -0.149134	 -0.230849
