# Supplementary material for: A fluorescent photoimmunoconjugate for imaging of cholesteatoma
Source: Sci Rep. 2022 Nov 19;12:19905. doi: 10.1038/s41598-022-22072-9 (PMC9675863; doi:10.1038/s41598-022-22072-9)
Supplement: Supplementary file 2 — Supplementary Information 2. [file 41598_2022_22072_MOESM2_ESM.zip › Data/ABR-41-6]

:RUN-6	LEVEL SWEEP	TEMP:NaN	6/4/2018	2:44 PM	NaNHR:
:SW EAR: R	SW FREQ: 32.00	# AVERAGES: 512	REP RATE (/sec): 40	DRIVER: RS Tweeter	SAMPLE (�sec): 40	
:NOTES-
:CHAMBER-CH4B-PXI
:CFTS Version: V2.7.2 (R850)
:LEVELS:20;25;30;35;40;45;50;55;60;65;70;75;80;
:DATA
 -0.001144	  0.021306	  0.070192	 -0.009151	 -0.001894	 -0.041934	 -0.021825	 -0.025187	 -0.008089	  0.018807	 -0.009236	 -0.009201	 -0.031911
  0.004449	 -0.003894	  0.034013	 -0.008405	 -0.022225	 -0.033346	 -0.006163	 -0.017693	 -0.015625	  0.007394	 -0.003946	 -0.018276	 -0.014847
 -0.025589	 -0.003488	  0.006657	 -0.014708	  0.003181	 -0.060163	  0.022304	 -0.019036	  0.015327	  0.001988	  0.014711	  0.011415	 -0.015008
 -0.043555	  0.034900	  0.039376	  0.016394	  0.041450	 -0.045561	  0.019094	 -0.024255	  0.023221	  0.022261	  0.028086	  0.000484	  0.001403
 -0.021189	  0.034868	  0.040795	  0.012521	  0.046981	 -0.039737	 -0.007070	 -0.015881	  0.025103	  0.029252	 -0.001948	  0.003858	 -0.034004
  0.003825	  0.017184	 -0.000280	  0.001547	  0.034317	 -0.015040	 -0.021251	 -0.009977	  0.009022	  0.007260	 -0.023662	  0.007242	 -0.032157
  0.013287	 -0.018410	 -0.035779	  0.000346	  0.021261	 -0.003296	 -0.001997	 -0.000396	 -0.006667	 -0.001878	 -0.030529	 -0.001233	 -0.056083
 -0.002942	 -0.022421	 -0.032931	  0.012585	  0.033283	  0.011373	 -0.001272	 -0.008425	 -0.019689	 -0.031680	 -0.077656	 -0.017828	 -0.052994
 -0.046301	 -0.018004	  0.019281	  0.005344	  0.011542	 -0.008425	  0.021538	  0.008430	 -0.014104	 -0.029006	 -0.106260	 -0.042428	 -0.041539
 -0.013668	  0.025021	  0.026034	 -0.011413	  0.021273	 -0.001481	  0.007462	  0.048711	  0.008155	 -0.019898	 -0.084989	 -0.028933	 -0.046534
 -0.017052	  0.061223	  0.013845	 -0.016445	 -0.006426	 -0.003280	  0.005232	  0.083886	  0.011887	 -0.049555	 -0.059285	 -0.024543	 -0.017150
  0.003672	  0.033602	 -0.044942	  0.004903	 -0.017724	  0.008929	 -0.008171	  0.073911	 -0.003349	 -0.026846	 -0.006870	 -0.029387	 -0.007857
  0.019120	  0.027011	 -0.077188	 -0.020160	  0.004900	  0.010411	 -0.004419	  0.034038	 -0.022423	 -0.022080	 -0.002768	  0.018451	 -0.006693
  0.009349	  0.029831	 -0.053494	 -0.000500	  0.003177	  0.009085	  0.011877	 -0.016967	  0.013432	 -0.000916	  0.005405	  0.024185	  0.002209
 -0.001243	  0.001537	 -0.023578	  0.031661	  0.004467	  0.018845	 -0.007158	 -0.023495	  0.002036	  0.012801	  0.033783	 -0.002180	 -0.010795
  0.004716	  0.007658	  0.009370	  0.032297	 -0.016845	  0.032268	 -0.001587	 -0.020578	 -0.005152	  0.020960	  0.057250	  0.017541	  0.015515
  0.044021	 -0.008567	 -0.013043	  0.005493	 -0.022678	  0.038803	  0.006780	 -0.023954	  0.007178	  0.000091	  0.062883	  0.023125	  0.058581
  0.035083	 -0.037817	 -0.014084	 -0.024517	 -0.038360	  0.047205	 -0.004473	 -0.028283	 -0.015747	  0.018849	  0.048918	 -0.008366	  0.082781
  0.025449	 -0.067560	 -0.001357	 -0.014614	 -0.061473	  0.051089	  0.000965	 -0.006059	 -0.013319	  0.022617	  0.051436	  0.017619	  0.098466
  0.009712	 -0.113980	  0.037112	 -0.003177	 -0.038205	  0.024256	 -0.009863	 -0.008791	  0.008803	  0.019579	  0.104676	  0.058457	  0.108618
  0.017583	 -0.160508	  0.031611	 -0.013119	 -0.020333	  0.045291	  0.007988	 -0.017718	  0.043702	  0.029328	  0.130609	  0.095876	  0.121830
 -0.010453	 -0.178558	 -0.019175	 -0.015879	 -0.019211	  0.044144	  0.015647	 -0.033984	  0.055040	  0.056038	  0.117129	  0.111936	  0.138862
 -0.022106	 -0.148475	 -0.018014	 -0.030975	 -0.016545	  0.033483	  0.036725	 -0.039648	  0.034348	  0.068090	  0.109206	  0.101964	  0.131260
 -0.040052	 -0.180230	  0.007712	 -0.083320	 -0.014795	  0.047886	  0.062193	 -0.041724	  0.048565	  0.095447	  0.086654	  0.085087	  0.093293
 -0.033450	 -0.181276	  0.029909	 -0.077915	 -0.009755	  0.043653	  0.045430	 -0.047283	  0.044208	  0.079467	  0.049266	  0.060433	  0.132137
 -0.054838	 -0.195084	  0.017151	 -0.073989	 -0.030022	 -0.003105	  0.033721	 -0.063318	  0.033582	  0.063316	  0.074453	  0.068767	  0.137003
 -0.061197	 -0.220952	 -0.006825	 -0.068818	 -0.048363	  0.008704	  0.017407	 -0.078538	  0.020768	  0.083876	  0.099828	  0.062771	  0.150196
 -0.014675	 -0.220685	 -0.006982	 -0.093619	 -0.050830	  0.011234	  0.026328	 -0.087732	  0.018935	  0.068920	  0.133329	  0.077682	  0.188759
  0.008532	 -0.195797	  0.023872	 -0.114179	 -0.059799	  0.012704	  0.024016	 -0.068254	  0.025030	  0.063573	  0.165995	  0.145336	  0.265089
 -0.034242	 -0.186314	  0.023124	 -0.115594	 -0.064892	 -0.001374	  0.036735	 -0.039054	  0.051020	  0.063124	  0.196202	  0.213903	  0.305768
 -0.096610	 -0.202532	 -0.005396	 -0.105948	 -0.062362	  0.024421	 -0.000804	 -0.054983	  0.081891	  0.098243	  0.224410	  0.279858	  0.368809
 -0.134281	 -0.212145	 -0.000166	 -0.071489	 -0.063077	  0.063040	  0.010390	 -0.040373	  0.116235	  0.166422	  0.281569	  0.343502	  0.456157
 -0.143220	 -0.219585	  0.026113	 -0.071358	 -0.064851	  0.072955	 -0.031748	 -0.059522	  0.152851	  0.206934	  0.372089	  0.384140	  0.482904
 -0.147462	 -0.218651	  0.033723	 -0.090000	 -0.040483	  0.087629	 -0.049846	 -0.026125	  0.214811	  0.246695	  0.417863	  0.403687	  0.550403
 -0.157897	 -0.204197	  0.036764	 -0.074562	 -0.021398	  0.088084	 -0.012314	  0.053113	  0.260114	  0.276842	  0.429993	  0.431966	  0.558795
 -0.139085	 -0.209542	  0.031938	 -0.081275	 -0.007089	  0.095492	  0.008317	  0.098326	  0.298393	  0.275402	  0.404698	  0.429400	  0.548310
 -0.124394	 -0.241176	  0.004418	 -0.073022	 -0.011716	  0.086988	  0.056546	  0.089158	  0.313174	  0.271106	  0.407464	  0.397558	  0.496713
 -0.111460	 -0.266587	  0.000395	 -0.060434	 -0.010631	  0.137032	  0.085956	  0.061978	  0.289874	  0.227419	  0.388584	  0.331290	  0.438431
 -0.092924	 -0.286374	  0.013620	 -0.095724	 -0.023225	  0.161373	  0.082831	  0.053303	  0.245858	  0.183922	  0.320167	  0.277139	  0.406758
 -0.046746	 -0.292312	  0.028352	 -0.116297	 -0.041198	  0.175539	  0.055962	  0.026782	  0.215998	  0.165331	  0.258490	  0.238078	  0.349026
 -0.037098	 -0.301739	  0.025507	 -0.104879	 -0.061023	  0.187499	  0.046060	 -0.001581	  0.180014	  0.135478	  0.205046	  0.155897	  0.246128
 -0.063040	 -0.303700	  0.015781	 -0.117795	 -0.018178	  0.155700	  0.022605	 -0.024458	  0.110650	  0.092564	  0.156138	  0.095655	  0.092115
 -0.070803	 -0.253550	  0.029295	 -0.123639	 -0.009727	  0.158402	 -0.014066	 -0.086423	  0.034512	  0.039588	  0.099077	  0.046243	 -0.034929
 -0.051463	 -0.214965	  0.062437	 -0.090385	  0.018846	  0.174870	 -0.051130	 -0.155807	  0.000932	 -0.063813	  0.011981	 -0.017521	 -0.128517
 -0.062271	 -0.205891	  0.095602	 -0.093976	  0.011848	  0.176643	 -0.093244	 -0.194508	 -0.043054	 -0.140293	 -0.054975	 -0.096763	 -0.205350
 -0.059908	 -0.204027	  0.099904	 -0.080775	  0.009919	  0.170937	 -0.106070	 -0.227307	 -0.109416	 -0.193926	 -0.092403	 -0.172638	 -0.289214
 -0.078146	 -0.207473	  0.097815	 -0.079876	 -0.016495	  0.132765	 -0.169755	 -0.283455	 -0.153375	 -0.205698	 -0.151221	 -0.224992	 -0.339260
 -0.075799	 -0.223602	  0.085995	 -0.083287	 -0.061021	  0.132826	 -0.195890	 -0.323172	 -0.160390	 -0.211950	 -0.178104	 -0.255850	 -0.340894
 -0.093696	 -0.236190	  0.101831	 -0.066048	 -0.056244	  0.151625	 -0.230427	 -0.362448	 -0.157567	 -0.176517	 -0.165284	 -0.297157	 -0.379749
 -0.094771	 -0.249578	  0.071088	 -0.011289	 -0.024589	  0.099579	 -0.242095	 -0.380442	 -0.150213	 -0.160730	 -0.117194	 -0.335405	 -0.393754
 -0.102975	 -0.270821	  0.006274	  0.016456	 -0.026926	  0.040843	 -0.266142	 -0.383045	 -0.144934	 -0.148797	 -0.118536	 -0.340637	 -0.366644
 -0.121524	 -0.280538	 -0.028089	 -0.005636	 -0.038834	  0.032295	 -0.283528	 -0.380972	 -0.141838	 -0.164666	 -0.132359	 -0.330978	 -0.297715
 -0.123178	 -0.262732	 -0.006414	 -0.017483	 -0.037177	  0.025240	 -0.298446	 -0.383536	 -0.108487	 -0.161317	 -0.097739	 -0.283809	 -0.212807
 -0.131814	 -0.205085	  0.010397	 -0.057836	 -0.068683	  0.028216	 -0.308291	 -0.383941	 -0.103688	 -0.166820	 -0.047291	 -0.187749	 -0.076643
 -0.101219	 -0.190276	  0.033590	 -0.073549	 -0.043997	  0.007664	 -0.308138	 -0.381556	 -0.078761	 -0.135877	  0.019709	 -0.065207	  0.077394
 -0.088615	 -0.180289	  0.045645	 -0.103527	 -0.007751	  0.015231	 -0.278418	 -0.356155	 -0.022924	 -0.051525	  0.092918	  0.032028	  0.217990
 -0.108480	 -0.167519	  0.063720	 -0.122656	 -0.049958	  0.028619	 -0.236632	 -0.303040	  0.060452	 -0.018457	  0.176617	  0.180225	  0.312762
 -0.100931	 -0.177114	  0.064049	 -0.111931	 -0.079987	  0.010160	 -0.239107	 -0.233500	  0.134124	  0.043311	  0.255434	  0.225793	  0.399923
 -0.107641	 -0.194574	  0.062260	 -0.100688	 -0.086052	  0.001157	 -0.215238	 -0.192718	  0.187250	  0.102557	  0.301675	  0.246269	  0.457796
 -0.100285	 -0.196432	  0.068857	 -0.105535	 -0.091396	  0.027006	 -0.192310	 -0.167827	  0.255802	  0.123597	  0.372067	  0.266562	  0.505356
 -0.100026	 -0.222460	  0.061285	 -0.116543	 -0.081026	  0.034136	 -0.175726	 -0.102155	  0.281549	  0.151345	  0.379205	  0.257336	  0.484579
 -0.113744	 -0.206847	  0.067790	 -0.068732	 -0.038895	  0.067810	 -0.164848	 -0.065758	  0.287431	  0.160578	  0.332421	  0.260164	  0.412683
 -0.110860	 -0.167490	  0.067519	 -0.032745	 -0.003418	  0.094669	 -0.125976	 -0.043548	  0.284229	  0.108764	  0.317170	  0.207400	  0.323177
 -0.144309	 -0.166949	  0.065902	 -0.014339	 -0.031250	  0.108524	 -0.093614	 -0.053499	  0.283384	  0.125193	  0.278240	  0.114663	  0.245392
 -0.143093	 -0.161227	  0.066440	 -0.004039	 -0.042327	  0.130411	 -0.093725	 -0.069024	  0.247653	  0.110032	  0.225804	  0.059301	  0.168788
 -0.149580	 -0.150517	  0.069105	  0.019641	 -0.046044	  0.110488	 -0.108915	 -0.099648	  0.193300	  0.042524	  0.157208	  0.030952	  0.100465
 -0.173784	 -0.137452	  0.052386	 -0.016151	 -0.069715	  0.148148	 -0.130655	 -0.124702	  0.159614	 -0.006026	  0.123890	  0.014952	  0.055886
 -0.180452	 -0.127640	  0.083187	 -0.031459	 -0.027076	  0.178548	 -0.142228	 -0.137812	  0.121995	  0.003485	  0.110417	 -0.013461	  0.032485
 -0.159810	 -0.117959	  0.122386	 -0.013020	 -0.003295	  0.173473	 -0.110968	 -0.137006	  0.111949	 -0.056268	  0.105341	  0.001986	  0.038164
 -0.140668	 -0.084518	  0.098735	  0.004346	 -0.004730	  0.158378	 -0.147521	 -0.145376	  0.100586	 -0.060053	  0.102469	 -0.000362	  0.060099
 -0.119363	 -0.097500	  0.086378	  0.013361	 -0.013516	  0.141845	 -0.146888	 -0.177167	  0.088362	 -0.077961	  0.090974	  0.000175	  0.026849
 -0.102283	 -0.087169	  0.084461	  0.005695	 -0.040767	  0.116283	 -0.169830	 -0.197566	  0.085816	 -0.103566	  0.088437	 -0.030246	 -0.025604
 -0.112343	 -0.099259	  0.074938	  0.019980	 -0.054732	  0.096946	 -0.216027	 -0.188524	  0.073114	 -0.083629	  0.099920	 -0.069044	 -0.057909
 -0.110759	 -0.108672	  0.039329	  0.015141	 -0.039593	  0.083117	 -0.233862	 -0.156637	  0.075713	 -0.059181	  0.094008	 -0.117738	 -0.092289
 -0.118202	 -0.129323	  0.033113	  0.016931	 -0.047658	  0.043968	 -0.272372	 -0.173358	  0.067199	 -0.009563	  0.056110	 -0.142977	 -0.091094
 -0.136603	 -0.182595	  0.027253	 -0.008811	 -0.048705	  0.041180	 -0.275782	 -0.173487	  0.078878	 -0.004239	  0.024534	 -0.148694	 -0.105972
 -0.140418	 -0.205905	  0.047690	 -0.013431	 -0.006005	  0.018169	 -0.276389	 -0.151872	  0.100425	 -0.029924	  0.009250	 -0.165300	 -0.110521
 -0.134263	 -0.183866	  0.089505	 -0.001336	 -0.008133	  0.015697	 -0.271370	 -0.166778	  0.109751	 -0.089071	 -0.025450	 -0.147754	 -0.124405
 -0.153795	 -0.156591	  0.068497	  0.016782	 -0.021513	  0.041285	 -0.270781	 -0.197933	  0.075795	 -0.091972	 -0.047746	 -0.181131	 -0.152841
 -0.159602	 -0.120881	  0.066738	  0.012209	 -0.060139	  0.048923	 -0.267218	 -0.198468	  0.056931	 -0.081417	 -0.085905	 -0.195839	 -0.170144
 -0.176912	 -0.114998	  0.068573	  0.016814	 -0.067299	  0.044205	 -0.278741	 -0.193998	  0.078873	 -0.099352	 -0.099199	 -0.210677	 -0.163636
 -0.164360	 -0.117057	  0.059927	  0.014550	 -0.056767	  0.069093	 -0.277893	 -0.181341	  0.067738	 -0.127161	 -0.100928	 -0.247796	 -0.151442
 -0.165819	 -0.082344	  0.029408	  0.002533	 -0.048625	  0.074835	 -0.268236	 -0.177827	  0.065783	 -0.126585	 -0.123342	 -0.255752	 -0.153503
 -0.208942	 -0.062762	  0.043664	  0.006194	 -0.072646	  0.075505	 -0.245861	 -0.165512	  0.076915	 -0.138278	 -0.093313	 -0.232548	 -0.136555
 -0.210274	 -0.066710	  0.061062	  0.008341	 -0.070183	  0.075447	 -0.210728	 -0.163495	  0.056586	 -0.156326	 -0.079677	 -0.205129	 -0.103850
 -0.208856	 -0.076488	  0.061192	 -0.009573	 -0.037493	  0.059164	 -0.208092	 -0.176842	  0.034855	 -0.168020	 -0.071118	 -0.155256	 -0.040484
 -0.207236	 -0.100845	  0.041864	  0.004870	 -0.020176	  0.055307	 -0.206504	 -0.161711	  0.020864	 -0.173469	 -0.059567	 -0.100945	  0.039718
 -0.184503	 -0.069934	  0.024547	  0.038036	 -0.014179	  0.065444	 -0.213555	 -0.160698	  0.038408	 -0.175660	 -0.048431	 -0.097383	  0.087326
 -0.225942	 -0.068803	  0.032638	  0.034223	 -0.041837	  0.051069	 -0.206635	 -0.154470	  0.064640	 -0.158350	 -0.026042	 -0.049100	  0.106711
 -0.213824	 -0.054478	  0.076785	  0.043601	 -0.071669	  0.057512	 -0.188030	 -0.140608	  0.087493	 -0.083866	 -0.000305	 -0.003641	  0.105861
 -0.165272	 -0.066374	  0.054682	  0.034370	 -0.076576	  0.059545	 -0.174554	 -0.101516	  0.093098	 -0.062156	  0.039910	  0.037121	  0.155911
 -0.184475	 -0.100482	  0.042456	  0.048524	 -0.079202	  0.041817	 -0.160222	 -0.078858	  0.102990	 -0.037061	  0.097792	  0.102164	  0.180061
 -0.250486	 -0.120086	  0.058804	  0.042946	 -0.098813	  0.038115	 -0.154621	 -0.060192	  0.089706	  0.027208	  0.139415	  0.138029	  0.205885
 -0.240948	 -0.120979	  0.065041	  0.056465	 -0.077524	  0.024777	 -0.147625	 -0.040982	  0.098557	  0.053774	  0.135713	  0.151435	  0.227231
 -0.186997	 -0.095974	  0.052212	  0.059882	 -0.050573	  0.022976	 -0.142440	 -0.036796	  0.120517	  0.043671	  0.127200	  0.112797	  0.188937
 -0.187405	 -0.087138	  0.022882	  0.038701	 -0.035369	 -0.004985	 -0.150801	 -0.028347	  0.140641	  0.080846	  0.116546	  0.099082	  0.204506
 -0.170338	 -0.080961	  0.007269	  0.058740	 -0.023687	 -0.004434	 -0.106511	 -0.022084	  0.167999	  0.059806	  0.109512	  0.102867	  0.210209
 -0.203488	 -0.041846	  0.025710	  0.040377	  0.000671	  0.018319	 -0.071335	 -0.024245	  0.154284	  0.040348	  0.116386	  0.079041	  0.175793
 -0.221991	 -0.043142	  0.026787	  0.038994	  0.032298	  0.034535	 -0.064942	  0.006383	  0.183576	  0.044481	  0.129633	  0.027694	  0.149789
 -0.213223	 -0.052917	  0.019814	  0.052762	  0.038045	  0.048301	 -0.062095	  0.011244	  0.217106	  0.035750	  0.111406	  0.002160	  0.172765
 -0.230833	 -0.050331	 -0.022753	  0.040769	  0.042796	  0.042104	 -0.079402	 -0.014792	  0.223245	  0.002940	  0.113529	  0.011378	  0.186939
 -0.245514	 -0.050380	 -0.042116	  0.039396	  0.022212	  0.004677	 -0.123142	 -0.001477	  0.224139	 -0.046092	  0.098561	  0.076583	  0.182756
 -0.284148	 -0.077707	 -0.017519	  0.035382	 -0.006005	  0.014942	 -0.119065	  0.004334	  0.223941	 -0.066048	  0.058546	  0.087934	  0.173490
 -0.301884	 -0.071023	 -0.001779	  0.022158	 -0.006717	  0.018756	 -0.090994	  0.028456	  0.205020	 -0.088490	  0.023702	  0.074426	  0.177340
 -0.308846	 -0.057451	 -0.017851	  0.013997	 -0.001126	  0.014903	 -0.083018	  0.016910	  0.166990	 -0.077680	  0.036740	  0.086541	  0.176187
 -0.339880	 -0.025873	 -0.010173	  0.016656	  0.002733	  0.014964	 -0.080405	  0.016612	  0.168297	 -0.040700	  0.040248	  0.065700	  0.205322
 -0.348853	 -0.035980	 -0.006122	  0.015651	  0.004877	  0.003571	 -0.057281	  0.054405	  0.173682	 -0.005111	  0.084839	  0.111889	  0.207425
 -0.367433	 -0.022226	 -0.017192	  0.038009	  0.005491	  0.001409	 -0.047303	  0.047621	  0.168751	  0.006230	  0.108724	  0.134975	  0.207623
 -0.381755	 -0.003275	 -0.015483	  0.067795	  0.017773	  0.000934	 -0.017284	  0.016184	  0.158845	 -0.015021	  0.123437	  0.172767	  0.242715
 -0.396253	 -0.017757	 -0.009517	  0.074841	  0.038953	 -0.021438	 -0.044938	  0.002270	  0.168271	 -0.001959	  0.108065	  0.179826	  0.308703
 -0.416010	 -0.032518	 -0.032358	  0.072922	 -0.004065	 -0.040682	 -0.038232	 -0.002156	  0.181786	  0.062546	  0.155226	  0.172179	  0.403667
 -0.403008	 -0.048513	 -0.042897	  0.060511	 -0.000575	 -0.052664	 -0.027387	 -0.005388	  0.180134	  0.042814	  0.207110	  0.187185	  0.438103
 -0.398962	 -0.021647	 -0.012369	  0.082321	  0.045934	 -0.082464	 -0.043642	  0.009498	  0.196674	  0.062759	  0.223878	  0.213133	  0.467424
 -0.400646	 -0.030179	 -0.002689	  0.115135	  0.036442	 -0.086084	 -0.014943	  0.033613	  0.178941	  0.100124	  0.226459	  0.238548	  0.501921
 -0.414438	 -0.025012	 -0.000549	  0.107612	  0.020957	 -0.072758	  0.006920	  0.043877	  0.198142	  0.111836	  0.276583	  0.290395	  0.531582
 -0.434011	 -0.018484	  0.036555	  0.085877	  0.033813	 -0.069250	 -0.002109	  0.068236	  0.201387	  0.100967	  0.327079	  0.341572	  0.524337
 -0.473829	  0.022185	  0.034086	  0.092651	  0.024624	 -0.056274	 -0.001244	  0.074316	  0.219042	  0.117632	  0.363207	  0.363751	  0.490955
 -0.486253	 -0.004494	  0.023012	  0.076482	 -0.018541	 -0.046104	  0.013802	  0.072450	  0.234729	  0.136583	  0.350181	  0.396186	  0.489158
 -0.478439	 -0.057215	 -0.005534	  0.045530	 -0.052260	 -0.033882	  0.019517	  0.073778	  0.233224	  0.149988	  0.363342	  0.415014	  0.443076
 -0.498791	 -0.052182	  0.009904	  0.037644	 -0.034573	 -0.038609	  0.020882	  0.096753	  0.236855	  0.194112	  0.397629	  0.387477	  0.423895
 -0.477823	 -0.045701	  0.018994	  0.052298	 -0.033337	 -0.047287	  0.007842	  0.115667	  0.263128	  0.230284	  0.422901	  0.402280	  0.403135
 -0.472751	 -0.033199	  0.025016	  0.057516	 -0.015516	 -0.034702	 -0.023281	  0.116388	  0.300223	  0.251748	  0.429714	  0.385882	  0.388831
 -0.489726	 -0.035713	 -0.003744	  0.065302	 -0.011141	 -0.038617	 -0.016496	  0.107678	  0.314204	  0.262632	  0.408809	  0.313286	  0.387770
 -0.491280	 -0.041784	  0.041319	  0.076436	 -0.015806	 -0.033055	 -0.019904	  0.117858	  0.296359	  0.258695	  0.376225	  0.302961	  0.328063
 -0.475415	 -0.011581	  0.022305	  0.081106	 -0.025461	 -0.029739	 -0.020081	  0.127988	  0.306401	  0.231380	  0.370814	  0.248127	  0.241453
 -0.471540	 -0.001306	 -0.009370	  0.054525	 -0.026523	 -0.048157	 -0.007448	  0.140628	  0.296179	  0.194853	  0.375234	  0.160287	  0.184592
 -0.459969	 -0.005627	 -0.023820	  0.069302	 -0.042843	 -0.035072	 -0.014986	  0.141726	  0.289823	  0.202864	  0.353389	  0.130093	  0.116648
 -0.438609	 -0.018927	 -0.052234	  0.074139	 -0.012053	 -0.039331	  0.017178	  0.119886	  0.282750	  0.185570	  0.320480	  0.081909	  0.034014
 -0.446279	 -0.026557	 -0.030602	  0.057605	  0.025211	 -0.035157	  0.032555	  0.101698	  0.248783	  0.196548	  0.264142	  0.002723	  0.015339
 -0.439195	  0.009361	 -0.024327	  0.100412	 -0.007680	 -0.020600	  0.037069	  0.078174	  0.243987	  0.182228	  0.191701	 -0.049631	 -0.038111
 -0.423981	  0.031192	 -0.041952	  0.117460	 -0.042052	 -0.026988	  0.011630	  0.095644	  0.243310	  0.114363	  0.102728	 -0.142787	 -0.105367
 -0.432881	 -0.003761	 -0.059350	  0.128674	 -0.028270	 -0.034750	  0.022123	  0.124817	  0.222042	  0.091652	  0.032158	 -0.186631	 -0.199895
 -0.448336	 -0.031361	 -0.073473	  0.090602	 -0.000081	 -0.060695	  0.024360	  0.127714	  0.178094	  0.028639	 -0.037591	 -0.227099	 -0.210155
 -0.446488	 -0.023024	 -0.066560	  0.068080	  0.015184	 -0.045929	  0.035329	  0.104476	  0.164513	 -0.004288	 -0.096854	 -0.257460	 -0.205778
 -0.428424	 -0.006877	 -0.024707	  0.053113	  0.006745	 -0.045357	  0.056504	  0.109011	  0.143445	 -0.037521	 -0.122496	 -0.281172	 -0.220163
 -0.447516	  0.021332	 -0.006930	  0.031410	 -0.002395	 -0.070737	  0.041469	  0.143605	  0.089459	 -0.079343	 -0.151722	 -0.272433	 -0.230943
 -0.442541	  0.022448	 -0.046593	  0.048357	 -0.009114	 -0.069649	  0.017298	  0.146942	  0.039325	 -0.144651	 -0.190905	 -0.265169	 -0.237319
 -0.405983	  0.006070	 -0.028724	  0.030478	 -0.015051	 -0.065188	  0.010778	  0.106749	  0.014317	 -0.186667	 -0.188324	 -0.308807	 -0.250841
 -0.432216	  0.002736	 -0.014660	  0.021638	 -0.023738	 -0.057375	 -0.008532	  0.038140	  0.003469	 -0.213769	 -0.186571	 -0.292104	 -0.283196
 -0.430481	  0.029701	  0.014115	  0.025953	  0.002801	 -0.071938	 -0.010043	  0.007526	 -0.022467	 -0.251735	 -0.199494	 -0.270469	 -0.282319
 -0.423721	  0.019038	  0.015314	  0.023388	  0.013912	 -0.088619	 -0.050708	 -0.025853	 -0.065827	 -0.216231	 -0.206667	 -0.258270	 -0.297648
 -0.373681	 -0.010003	  0.018019	 -0.011953	  0.017665	 -0.068010	 -0.086304	 -0.068011	 -0.061583	 -0.210226	 -0.202154	 -0.289604	 -0.338852
 -0.326026	 -0.006566	  0.002411	  0.007341	  0.010520	 -0.059203	 -0.110941	 -0.070554	 -0.059291	 -0.197653	 -0.221716	 -0.294342	 -0.327287
 -0.319378	 -0.009596	 -0.018149	  0.025724	 -0.012289	 -0.084514	 -0.116813	 -0.075350	 -0.067336	 -0.187564	 -0.217996	 -0.257691	 -0.323951
 -0.293255	 -0.010082	 -0.012961	  0.042956	  0.004555	 -0.074494	 -0.121993	 -0.095748	 -0.073261	 -0.155339	 -0.229604	 -0.267528	 -0.358937
 -0.303765	 -0.015127	 -0.084346	  0.055353	  0.001057	 -0.090185	 -0.155429	 -0.087190	 -0.074054	 -0.150332	 -0.225282	 -0.293278	 -0.387760
 -0.294658	 -0.022442	 -0.105819	  0.037815	 -0.027471	 -0.102062	 -0.160966	 -0.068580	 -0.092522	 -0.141217	 -0.236153	 -0.309799	 -0.344666
 -0.297625	 -0.004595	 -0.091607	  0.041344	 -0.052617	 -0.121412	 -0.176964	 -0.075718	 -0.060164	 -0.155324	 -0.223548	 -0.293425	 -0.330927
 -0.298980	  0.009843	 -0.044498	  0.059922	 -0.055692	 -0.142129	 -0.176407	 -0.065972	 -0.061998	 -0.180134	 -0.219971	 -0.296101	 -0.306324
 -0.310576	  0.016013	 -0.064148	  0.048889	 -0.051332	 -0.140170	 -0.145012	 -0.093757	 -0.046903	 -0.162223	 -0.209004	 -0.303154	 -0.277259
 -0.318901	  0.009179	 -0.084647	  0.017729	 -0.045314	 -0.145993	 -0.136108	 -0.114792	 -0.069996	 -0.161955	 -0.168197	 -0.287598	 -0.254325
 -0.338544	  0.008230	 -0.067100	 -0.011620	 -0.058682	 -0.177375	 -0.135492	 -0.088057	 -0.076632	 -0.141942	 -0.151244	 -0.253764	 -0.204937
 -0.322233	  0.027878	 -0.054877	  0.006328	 -0.084467	 -0.197373	 -0.144955	 -0.062879	 -0.054179	 -0.172192	 -0.154833	 -0.230799	 -0.158865
 -0.290242	 -0.001430	 -0.023570	 -0.004372	 -0.085844	 -0.200500	 -0.133117	 -0.033809	 -0.061555	 -0.183684	 -0.113673	 -0.206085	 -0.138010
 -0.273665	 -0.023545	 -0.005731	 -0.063608	 -0.091210	 -0.158163	 -0.127154	 -0.035332	 -0.066285	 -0.139125	 -0.079263	 -0.169162	 -0.152736
 -0.263597	 -0.013080	 -0.039316	 -0.042207	 -0.102383	 -0.157756	 -0.115729	 -0.065839	 -0.066927	 -0.111726	 -0.095451	 -0.114420	 -0.148452
 -0.266799	  0.002500	 -0.033052	 -0.013012	 -0.079437	 -0.178989	 -0.088674	 -0.072827	 -0.035989	 -0.093931	 -0.043333	 -0.052512	 -0.138335
 -0.245476	  0.001798	 -0.021856	 -0.010386	 -0.059030	 -0.175256	 -0.074580	 -0.015465	 -0.010905	 -0.023573	 -0.020626	 -0.013617	 -0.162762
 -0.237458	  0.003960	 -0.029242	 -0.005590	 -0.030821	 -0.128814	 -0.023772	  0.010673	 -0.023281	  0.010277	  0.001074	 -0.000378	 -0.171902
 -0.220116	 -0.022008	 -0.044494	 -0.023835	 -0.034423	 -0.087818	 -0.022603	 -0.001593	  0.005581	  0.044267	  0.002078	 -0.004004	 -0.141679
 -0.213029	 -0.039156	 -0.074444	 -0.008253	 -0.045506	 -0.121752	 -0.056539	  0.022793	  0.056135	  0.071007	  0.040446	 -0.038575	 -0.172340
 -0.225945	 -0.057820	 -0.056923	  0.003378	 -0.023710	 -0.134425	 -0.077599	  0.004955	  0.069189	  0.097442	  0.081037	 -0.041333	 -0.195282
 -0.219373	 -0.076548	 -0.035424	  0.021223	 -0.027706	 -0.135449	 -0.075628	  0.021271	  0.084367	  0.104634	  0.112708	 -0.062439	 -0.217408
 -0.208290	 -0.082932	 -0.011183	  0.048326	 -0.032408	 -0.150820	 -0.077974	  0.038548	  0.073057	  0.119753	  0.103058	 -0.078994	 -0.260317
 -0.215261	 -0.073015	  0.007202	  0.042553	 -0.041218	 -0.157583	 -0.042716	  0.061084	  0.083803	  0.150092	  0.106781	 -0.137905	 -0.333954
 -0.198240	 -0.050759	 -0.011524	  0.037301	 -0.056241	 -0.147088	 -0.027592	  0.094425	  0.093196	  0.124845	  0.094445	 -0.182710	 -0.360099
 -0.230474	 -0.025125	 -0.014165	  0.012546	 -0.071372	 -0.110861	 -0.035099	  0.108713	  0.100912	  0.119325	  0.048005	 -0.217237	 -0.404010
 -0.239003	 -0.012302	  0.027319	 -0.004886	 -0.054039	 -0.093610	 -0.039191	  0.119637	  0.107071	  0.091769	  0.019547	 -0.249454	 -0.425172
 -0.253795	 -0.030257	  0.018525	  0.001895	 -0.066229	 -0.094394	 -0.031618	  0.098940	  0.103512	  0.112153	 -0.005261	 -0.275307	 -0.459870
 -0.245332	 -0.032886	 -0.024850	  0.025363	 -0.067507	 -0.116747	 -0.031165	  0.118031	  0.074086	  0.097503	 -0.064981	 -0.317379	 -0.518917
 -0.195411	 -0.052196	 -0.083984	  0.016956	 -0.071061	 -0.142071	 -0.026272	  0.124502	  0.048250	  0.039919	 -0.099860	 -0.329310	 -0.558082
 -0.207522	 -0.043219	 -0.088732	 -0.005187	 -0.078381	 -0.145511	 -0.042345	  0.107183	  0.032567	  0.013428	 -0.111757	 -0.336699	 -0.567936
 -0.207300	 -0.048257	 -0.063249	 -0.009663	 -0.077107	 -0.120452	 -0.051564	  0.112175	  0.013192	 -0.001158	 -0.140821	 -0.388487	 -0.576070
 -0.185787	 -0.041895	 -0.013232	 -0.008357	 -0.115092	 -0.114333	 -0.059035	  0.095159	  0.008175	 -0.022543	 -0.180878	 -0.422557	 -0.569488
 -0.188331	 -0.035976	 -0.013650	 -0.001958	 -0.145636	 -0.105553	 -0.060878	  0.055165	 -0.003948	 -0.044990	 -0.237941	 -0.452604	 -0.574188
 -0.238745	 -0.028648	 -0.056169	 -0.037808	 -0.146234	 -0.113916	 -0.045102	  0.073484	 -0.049733	 -0.046134	 -0.264889	 -0.489803	 -0.590325
 -0.271503	 -0.022671	 -0.079144	 -0.031299	 -0.135325	 -0.129104	 -0.045604	  0.077867	 -0.106079	 -0.090043	 -0.277271	 -0.511763	 -0.575150
 -0.233666	 -0.033393	 -0.083071	 -0.027175	 -0.141014	 -0.083228	 -0.036672	  0.069470	 -0.117067	 -0.114128	 -0.279369	 -0.511960	 -0.554348
 -0.224423	 -0.031186	 -0.050066	 -0.042667	 -0.100693	 -0.075109	 -0.045986	  0.062604	 -0.128515	 -0.141815	 -0.300137	 -0.489020	 -0.553075
 -0.221622	 -0.048848	 -0.109747	 -0.059106	 -0.091277	 -0.061815	 -0.069019	  0.070422	 -0.147479	 -0.201078	 -0.296499	 -0.461145	 -0.485416
 -0.220396	 -0.088091	 -0.129767	 -0.090606	 -0.109427	 -0.082218	 -0.070167	  0.064879	 -0.188288	 -0.221066	 -0.287644	 -0.451034	 -0.472191
 -0.199459	 -0.076573	 -0.066532	 -0.077328	 -0.097741	 -0.091362	 -0.070182	  0.059137	 -0.180282	 -0.221754	 -0.274230	 -0.417246	 -0.479717
 -0.173064	 -0.063008	 -0.034559	 -0.061798	 -0.082016	 -0.125933	 -0.095121	  0.069003	 -0.195682	 -0.215460	 -0.256316	 -0.377821	 -0.433780
 -0.154837	 -0.056405	 -0.015001	 -0.083671	 -0.080511	 -0.146457	 -0.074904	  0.030289	 -0.197441	 -0.229128	 -0.246060	 -0.397012	 -0.399959
 -0.161305	 -0.052214	 -0.030155	 -0.064477	 -0.110769	 -0.131518	 -0.053855	 -0.009998	 -0.201938	 -0.232108	 -0.213425	 -0.363361	 -0.370834
 -0.186575	 -0.038830	 -0.087529	 -0.046326	 -0.125744	 -0.143645	 -0.064953	 -0.045849	 -0.212052	 -0.230129	 -0.233595	 -0.342458	 -0.328269
 -0.194263	 -0.003377	 -0.110620	 -0.028314	 -0.087963	 -0.152893	 -0.128794	 -0.030582	 -0.245220	 -0.189551	 -0.252367	 -0.340193	 -0.266415
 -0.192985	  0.020358	 -0.057099	 -0.013485	 -0.067944	 -0.176884	 -0.141854	 -0.060347	 -0.253109	 -0.177205	 -0.244827	 -0.298565	 -0.210430
 -0.179921	 -0.029566	 -0.063492	 -0.020907	 -0.046546	 -0.177642	 -0.136363	 -0.050044	 -0.214924	 -0.183278	 -0.243370	 -0.263485	 -0.178886
 -0.171569	 -0.041732	 -0.075175	  0.005220	 -0.031794	 -0.173800	 -0.184754	 -0.085388	 -0.195976	 -0.168356	 -0.211090	 -0.236650	 -0.165998
 -0.146730	 -0.021529	 -0.039729	  0.032668	 -0.040580	 -0.166463	 -0.210285	 -0.098490	 -0.184812	 -0.146516	 -0.203524	 -0.227708	 -0.148383
 -0.153655	 -0.050572	 -0.006927	  0.048930	 -0.043491	 -0.149158	 -0.188210	 -0.097218	 -0.180365	 -0.124544	 -0.189457	 -0.230925	 -0.148327
 -0.162166	 -0.049111	 -0.003178	  0.050051	 -0.031074	 -0.106677	 -0.178616	 -0.114204	 -0.188348	 -0.089521	 -0.189254	 -0.204455	 -0.134704
 -0.167082	 -0.041500	 -0.027952	  0.034579	 -0.054558	 -0.103477	 -0.183407	 -0.102509	 -0.153832	 -0.076491	 -0.159151	 -0.207694	 -0.108760
 -0.193455	 -0.025385	 -0.045145	 -0.003906	 -0.101046	 -0.087567	 -0.154109	 -0.082730	 -0.137205	 -0.075876	 -0.118617	 -0.171267	 -0.094875
 -0.188954	 -0.000991	 -0.057484	 -0.037840	 -0.109870	 -0.097974	 -0.150463	 -0.103468	 -0.118397	 -0.097242	 -0.107481	 -0.131063	 -0.088059
 -0.169706	  0.014157	 -0.032420	 -0.046736	 -0.092423	 -0.073492	 -0.166315	 -0.101537	 -0.141910	 -0.086426	 -0.118633	 -0.112591	 -0.075636
 -0.167601	 -0.005500	 -0.034658	 -0.059804	 -0.090074	 -0.079034	 -0.164575	 -0.088233	 -0.168768	 -0.086063	 -0.102919	 -0.127750	 -0.102084
 -0.127291	 -0.026142	 -0.049546	 -0.079896	 -0.086712	 -0.122160	 -0.170749	 -0.073661	 -0.166661	 -0.071105	 -0.119170	 -0.124939	 -0.101705
 -0.097257	 -0.012365	 -0.078110	 -0.101218	 -0.098527	 -0.111193	 -0.183858	 -0.064759	 -0.159577	 -0.056674	 -0.124449	 -0.138050	 -0.087132
 -0.057770	 -0.003797	 -0.051042	 -0.110812	 -0.096583	 -0.124421	 -0.166904	 -0.066160	 -0.156492	 -0.076632	 -0.123890	 -0.135872	 -0.118388
 -0.051625	  0.029297	 -0.014803	 -0.080346	 -0.060679	 -0.130359	 -0.151685	 -0.048797	 -0.142239	 -0.075781	 -0.082740	 -0.137181	 -0.100848
 -0.071945	  0.018480	 -0.017455	 -0.069851	 -0.003693	 -0.114145	 -0.183957	 -0.021538	 -0.144783	 -0.066895	 -0.086373	 -0.142204	 -0.089780
 -0.080613	 -0.029100	 -0.018244	 -0.052946	 -0.024634	 -0.137342	 -0.171199	 -0.051982	 -0.119940	 -0.040551	 -0.095798	 -0.142328	 -0.118897
 -0.090491	 -0.065056	 -0.033989	 -0.022099	 -0.052133	 -0.109067	 -0.164626	 -0.058528	 -0.120617	 -0.053462	 -0.080349	 -0.168260	 -0.164295
 -0.106039	 -0.036864	 -0.034181	 -0.005129	 -0.050604	 -0.104215	 -0.157342	 -0.086710	 -0.138233	 -0.056286	 -0.092249	 -0.150564	 -0.192495
 -0.131930	 -0.032680	 -0.012379	 -0.003873	 -0.046548	 -0.093831	 -0.111830	 -0.074834	 -0.172411	 -0.054318	 -0.090572	 -0.133694	 -0.208551
 -0.135515	 -0.013491	  0.016391	  0.012615	 -0.036869	 -0.106741	 -0.124813	 -0.038816	 -0.157517	 -0.061586	 -0.091307	 -0.127228	 -0.205982
 -0.099902	 -0.019089	 -0.012327	  0.045864	 -0.021025	 -0.152950	 -0.124815	 -0.031264	 -0.097382	 -0.045784	 -0.096656	 -0.144947	 -0.223408
 -0.079585	 -0.032490	 -0.030948	  0.013549	  0.003485	 -0.148798	 -0.152423	 -0.002973	 -0.069118	 -0.051837	 -0.129879	 -0.141289	 -0.241006
 -0.090521	 -0.009161	 -0.030363	 -0.031549	  0.019261	 -0.143539	 -0.144224	  0.009476	 -0.101838	 -0.041025	 -0.118455	 -0.179094	 -0.267190
 -0.084670	  0.001793	 -0.042982	 -0.054925	  0.037237	 -0.106542	 -0.122603	  0.016218	 -0.163615	  0.016007	 -0.152008	 -0.213422	 -0.313405
  0.035577	  0.055351	  0.012913	 -0.040660	  0.008680	 -0.045916	 -0.063397	 -0.091838	  0.034224	 -0.005531	 -0.047438	  0.009147	  0.003398
  0.074500	  0.075861	  0.009697	 -0.011167	 -0.001112	 -0.022711	 -0.081897	 -0.102253	  0.021249	 -0.015150	 -0.038843	  0.006291	  0.014324
 -0.012886	  0.071794	 -0.020409	 -0.015857	 -0.001260	 -0.024234	 -0.081341	 -0.072701	  0.026329	 -0.042273	  0.015501	  0.000259	  0.016091
 -0.023760	  0.061328	 -0.018374	  0.000811	  0.019129	 -0.008917	 -0.102599	 -0.037045	  0.027104	 -0.043512	  0.029931	  0.009998	  0.029035
  0.009204	  0.019569	 -0.009005	  0.018078	  0.028326	 -0.019178	 -0.070388	 -0.032092	  0.031036	 -0.026094	  0.014881	  0.042977	  0.005012
  0.003895	  0.045531	  0.007143	 -0.005159	  0.035342	 -0.036502	 -0.037001	 -0.038874	  0.041278	 -0.009763	  0.030601	  0.076303	 -0.024075
  0.009240	  0.045633	  0.043364	 -0.023786	  0.011158	 -0.012800	 -0.035020	 -0.044802	  0.050438	 -0.008296	  0.029966	  0.036536	 -0.006012
 -0.038593	  0.002445	  0.046537	 -0.036405	 -0.007676	 -0.001095	 -0.018337	 -0.024292	  0.023785	  0.018350	  0.047465	  0.039538	 -0.016007
 -0.044969	  0.002855	  0.031392	 -0.019731	 -0.022151	 -0.020257	 -0.021388	 -0.006215	 -0.016794	  0.022777	  0.013349	  0.064197	 -0.022346
 -0.017656	  0.017632	  0.002578	 -0.015455	 -0.043653	 -0.017911	  0.008829	  0.008221	  0.000234	  0.007227	  0.007005	  0.041914	 -0.038582
 -0.053598	 -0.014528	  0.000094	 -0.011102	 -0.042763	  0.013762	  0.007257	 -0.005745	  0.058432	 -0.017799	  0.013218	  0.013219	 -0.038926
 -0.071275	 -0.048807	  0.004928	 -0.024625	 -0.049972	  0.045781	  0.015368	  0.001795	  0.055474	 -0.006078	 -0.017703	 -0.024327	  0.008577
 -0.065115	 -0.031791	  0.004264	 -0.031783	  0.005413	  0.040977	  0.013791	  0.031516	  0.010320	  0.016973	 -0.049721	 -0.028555	  0.008332
 -0.021568	  0.001848	  0.013425	 -0.004084	  0.018495	  0.026977	  0.024280	  0.052270	 -0.024600	  0.014257	 -0.019259	 -0.019698	  0.004237
  0.028554	 -0.033984	  0.005149	  0.033164	 -0.016815	  0.026480	  0.028161	  0.055597	 -0.056503	 -0.011831	 -0.008315	 -0.026153	 -0.004489
  0.023861	 -0.040823	 -0.002147	  0.030741	  0.001775	  0.017829	  0.064900	  0.062586	 -0.074372	 -0.032007	 -0.006734	 -0.031647	  0.019140
  0.013425	 -0.054005	 -0.015042	  0.017562	  0.004323	 -0.002698	  0.074863	  0.035449	 -0.054881	  0.006141	 -0.000152	 -0.029043	  0.041860
  0.032317	 -0.062714	 -0.022612	  0.019067	 -0.015111	 -0.014820	  0.087814	  0.050423	 -0.061221	  0.053926	  0.000525	 -0.050581	  0.039143
  0.057832	 -0.040339	 -0.045442	  0.056836	  0.020137	  0.025647	  0.101708	  0.064862	 -0.058057	  0.048908	 -0.011176	 -0.060983	 -0.012057
  0.061016	 -0.072857	 -0.048454	  0.063555	  0.047738	  0.029587	  0.084397	  0.093137	 -0.033478	  0.029775	 -0.003100	 -0.069389	 -0.026653
  0.011859	 -0.065242	 -0.054542	  0.060714	 -0.006706	  0.041438	  0.083524	  0.126686	 -0.010605	  0.015025	 -0.021856	 -0.038972	 -0.020846
  0.006731	 -0.088459	 -0.053346	  0.074992	 -0.020107	  0.055509	  0.037342	  0.113650	  0.002781	  0.031915	 -0.057360	 -0.044626	 -0.059297
  0.004535	 -0.143575	 -0.005760	  0.066974	 -0.035262	  0.070312	  0.022130	  0.114191	 -0.001292	  0.042951	 -0.047555	 -0.022486	 -0.039935
  0.036903	 -0.146209	  0.016076	  0.036619	 -0.050015	  0.072766	  0.014482	  0.119221	 -0.024619	  0.021971	 -0.042403	 -0.015007	 -0.016362
  0.018288	 -0.122631	  0.010867	  0.037278	 -0.035304	  0.079880	  0.035418	  0.111788	 -0.040418	  0.018645	 -0.041638	 -0.037435	 -0.006145
  0.021945	 -0.096223	 -0.002438	  0.042457	 -0.017610	  0.067752	  0.020871	  0.112737	 -0.050243	  0.049898	 -0.030625	 -0.022111	  0.015977
  0.055264	 -0.065032	  0.016968	  0.060451	  0.001650	  0.067398	  0.044063	  0.138972	 -0.074059	  0.052778	 -0.038132	 -0.010313	  0.028364
  0.062777	 -0.052084	 -0.008298	  0.074935	 -0.005802	  0.096389	  0.059551	  0.136930	 -0.076232	  0.049144	 -0.023462	 -0.018409	  0.011105
  0.051444	 -0.039770	 -0.028235	  0.058523	 -0.018575	  0.076517	  0.053243	  0.111419	 -0.071846	  0.094689	 -0.046508	 -0.028580	  0.017343
  0.027182	 -0.028151	 -0.012402	  0.029713	 -0.031794	  0.088520	  0.039119	  0.119038	 -0.066166	  0.136016	 -0.060099	 -0.050336	  0.021775
  0.035938	 -0.012701	 -0.019596	  0.006732	 -0.032976	  0.098169	  0.032960	  0.146024	 -0.040888	  0.123366	 -0.043489	 -0.028456	 -0.013318
 -0.003884	 -0.021770	 -0.002421	 -0.010859	 -0.019563	  0.125886	  0.063413	  0.187080	 -0.028977	  0.098254	 -0.043507	 -0.040799	 -0.015663
 -0.027318	 -0.044689	 -0.002834	  0.002623	 -0.023158	  0.092756	  0.081871	  0.215696	 -0.028882	  0.095982	 -0.060763	 -0.068818	 -0.011347
 -0.020273	 -0.082413	 -0.005822	  0.014729	 -0.004010	  0.136164	  0.101521	  0.193381	 -0.072480	  0.071562	 -0.073853	 -0.084518	 -0.035505
 -0.024103	 -0.118803	  0.002135	 -0.004192	 -0.025860	  0.118357	  0.130914	  0.200523	 -0.121629	  0.064884	 -0.063185	 -0.110186	 -0.039064
 -0.001846	 -0.139994	  0.001552	 -0.017540	 -0.032686	  0.101924	  0.133744	  0.171764	 -0.132840	  0.055395	 -0.087775	 -0.087134	 -0.015942
  0.005155	 -0.151832	 -0.033318	 -0.001257	 -0.068272	  0.100864	  0.153252	  0.142976	 -0.166336	  0.072644	 -0.110318	 -0.047404	 -0.019993
  0.023639	 -0.137004	 -0.030660	 -0.031241	 -0.071141	  0.128198	  0.167790	  0.124956	 -0.155766	  0.099810	 -0.100952	 -0.039080	 -0.048159
  0.044698	 -0.140561	 -0.015607	 -0.033219	 -0.036414	  0.106303	  0.175634	  0.092613	 -0.174608	  0.080759	 -0.122834	 -0.048466	 -0.068617
  0.058276	 -0.151235	  0.005201	 -0.006708	 -0.076103	  0.122131	  0.172916	  0.109700	 -0.174158	  0.074773	 -0.126191	 -0.078019	 -0.059981
  0.064020	 -0.163291	 -0.018418	  0.003409	 -0.094134	  0.130911	  0.182744	  0.115656	 -0.173190	  0.074446	 -0.112452	 -0.079111	 -0.038697
  0.083202	 -0.158358	 -0.011114	  0.037489	 -0.088298	  0.136891	  0.176869	  0.136043	 -0.162956	  0.077373	 -0.107638	 -0.068032	 -0.066901
  0.124387	 -0.173935	 -0.029524	  0.021125	 -0.089628	  0.180129	  0.149119	  0.114904	 -0.132043	  0.119669	 -0.122647	 -0.089924	 -0.056684
  0.128734	 -0.167532	 -0.035546	  0.027343	 -0.085940	  0.162698	  0.163710	  0.122681	 -0.127535	  0.095865	 -0.081620	 -0.070948	 -0.060058
  0.099223	 -0.135654	 -0.025448	  0.029499	 -0.071978	  0.149359	  0.174190	  0.127895	 -0.167488	  0.055343	 -0.053823	 -0.058775	 -0.048057
  0.103067	 -0.096373	 -0.042281	  0.036824	 -0.059807	  0.088602	  0.198723	  0.135216	 -0.161732	  0.059556	 -0.068702	 -0.073826	 -0.029731
  0.101887	 -0.139691	 -0.074248	  0.007200	 -0.060371	  0.113645	  0.176987	  0.162724	 -0.129435	  0.041475	 -0.068808	 -0.082469	 -0.020198
  0.122363	 -0.163597	 -0.080349	  0.000983	 -0.084446	  0.108873	  0.175835	  0.159423	 -0.144513	  0.046947	 -0.092267	 -0.093226	 -0.023145
  0.101470	 -0.170307	 -0.040705	  0.038841	 -0.088074	  0.105466	  0.182534	  0.155504	 -0.119114	  0.068296	 -0.101455	 -0.100848	 -0.024302
  0.101303	 -0.171901	 -0.032708	  0.050835	 -0.072440	  0.106489	  0.187042	  0.159250	 -0.097165	  0.088910	 -0.138684	 -0.069539	 -0.041333
  0.130498	 -0.160138	 -0.038801	  0.073630	 -0.062501	  0.097081	  0.172392	  0.158121	 -0.104444	  0.119592	 -0.140671	 -0.097641	 -0.070007
  0.120216	 -0.175128	 -0.034723	  0.089398	 -0.070908	  0.121054	  0.172942	  0.137498	 -0.105098	  0.104976	 -0.122806	 -0.082989	 -0.082640
  0.095076	 -0.187138	 -0.062724	  0.096383	 -0.057267	  0.145869	  0.155923	  0.116651	 -0.120274	  0.079536	 -0.151832	 -0.078536	 -0.093206
  0.096571	 -0.220023	 -0.079145	  0.064011	 -0.071110	  0.129593	  0.146718	  0.115792	 -0.159746	  0.089513	 -0.160770	 -0.077907	 -0.054157
  0.082672	 -0.233763	 -0.096189	  0.026300	 -0.087905	  0.115795	  0.176797	  0.122466	 -0.168533	  0.098539	 -0.171281	 -0.072682	 -0.032573
  0.040872	 -0.166264	 -0.123774	  0.039246	 -0.079686	  0.129318	  0.165058	  0.141709	 -0.188065	  0.052037	 -0.134137	 -0.043133	 -0.035530
  0.011258	 -0.083711	 -0.131484	  0.071689	 -0.070628	  0.121926	  0.171825	  0.160547	 -0.169917	  0.033165	 -0.125448	 -0.059519	 -0.066975
  0.028849	  0.004811	 -0.131593	  0.098183	 -0.064968	  0.119129	  0.192975	  0.182100	 -0.167959	  0.051324	 -0.101402	 -0.081942	 -0.096159
  0.000415	 -0.035333	 -0.131728	  0.065146	 -0.045928	  0.118679	  0.203820	  0.164476	 -0.155718	  0.046601	 -0.067367	 -0.079204	 -0.071879
  0.007541	 -0.120265	 -0.103745	  0.046255	 -0.042994	  0.115273	  0.209217	  0.159087	 -0.128902	  0.085535	 -0.078417	 -0.061062	 -0.047952
  0.028609	 -0.091910	 -0.111494	  0.027948	 -0.045758	  0.147223	  0.181446	  0.127345	 -0.134588	  0.091553	 -0.074317	 -0.048116	 -0.052696
  0.008840	 -0.051999	 -0.099454	  0.015391	 -0.063248	  0.144809	  0.193489	  0.135744	 -0.153761	  0.091418	 -0.078762	 -0.052242	 -0.063324
  0.006429	 -0.006288	 -0.072962	 -0.000120	 -0.069529	  0.108826	  0.220841	  0.141228	 -0.174213	  0.107222	 -0.076661	 -0.062496	 -0.080240
  0.005195	  0.003957	 -0.083439	 -0.041487	 -0.104501	  0.140578	  0.232146	  0.128508	 -0.191783	  0.093378	 -0.112511	 -0.072531	 -0.082959
  0.026155	 -0.014982	 -0.094272	 -0.044982	 -0.119763	  0.151158	  0.217612	  0.160094	 -0.196280	  0.121488	 -0.125280	 -0.123862	 -0.066290
  0.018014	 -0.000818	 -0.112214	 -0.029623	 -0.126519	  0.152310	  0.219199	  0.174051	 -0.176586	  0.141141	 -0.135214	 -0.166653	 -0.059703
  0.024874	  0.026806	 -0.122478	 -0.029128	 -0.094341	  0.169040	  0.219566	  0.126306	 -0.168553	  0.138911	 -0.133598	 -0.193693	 -0.076202
  0.038176	 -0.015116	 -0.112875	 -0.015054	 -0.091646	  0.149515	  0.190291	  0.100309	 -0.197048	  0.133380	 -0.105197	 -0.156759	 -0.102409
  0.043601	 -0.068525	 -0.128323	 -0.037250	 -0.092180	  0.131440	  0.203600	  0.094001	 -0.223866	  0.082608	 -0.099330	 -0.116296	 -0.116377
  0.006274	 -0.084915	 -0.159001	 -0.072430	 -0.077054	  0.115704	  0.210003	  0.071475	 -0.240665	  0.044546	 -0.093791	 -0.109271	 -0.134336
 -0.022054	 -0.034171	 -0.166134	 -0.078645	 -0.080042	  0.107706	  0.225768	  0.086151	 -0.221458	  0.047047	 -0.105393	 -0.080675	 -0.085908
  0.008483	  0.022783	 -0.163388	 -0.094815	 -0.079800	  0.065701	  0.225756	  0.100459	 -0.230825	  0.077446	 -0.081769	 -0.067747	 -0.074424
  0.014844	  0.016767	 -0.163303	 -0.084283	 -0.032743	  0.051499	  0.222100	  0.076410	 -0.230262	  0.070018	 -0.077752	 -0.072874	 -0.100573
 -0.027078	  0.012595	 -0.194901	 -0.063501	 -0.003016	  0.114865	  0.209822	  0.076675	 -0.212023	  0.064886	 -0.085337	 -0.081068	 -0.107614
 -0.067632	  0.022068	 -0.178857	 -0.077246	 -0.028437	  0.137111	  0.195136	  0.056992	 -0.218657	  0.052973	 -0.084431	 -0.053403	 -0.091244
 -0.084839	  0.036487	 -0.156756	 -0.086148	 -0.037534	  0.142321	  0.204346	  0.057006	 -0.236190	  0.068123	 -0.078845	 -0.072113	 -0.092140
 -0.082422	  0.069470	 -0.171021	 -0.055410	 -0.034998	  0.157260	  0.211964	  0.006911	 -0.205106	  0.113448	 -0.093365	 -0.118516	 -0.084310
 -0.106010	  0.066591	 -0.172282	 -0.025496	 -0.014152	  0.172890	  0.208685	 -0.034018	 -0.195371	  0.109662	 -0.104021	 -0.134244	 -0.076654
 -0.145668	  0.069771	 -0.218503	 -0.040657	  0.003138	  0.158849	  0.166361	 -0.045762	 -0.174463	  0.102266	 -0.108403	 -0.126345	 -0.077087
 -0.173469	  0.074664	 -0.213273	 -0.058601	 -0.039237	  0.139073	  0.140604	 -0.010798	 -0.164033	  0.078422	 -0.121463	 -0.129671	 -0.094020
 -0.175502	  0.112431	 -0.199422	 -0.067718	 -0.060732	  0.140532	  0.162330	 -0.035962	 -0.187388	  0.091784	 -0.108306	 -0.138318	 -0.101767
 -0.191171	  0.127167	 -0.179225	 -0.082942	 -0.044166	  0.152854	  0.163334	 -0.069943	 -0.187795	  0.109604	 -0.101073	 -0.168763	 -0.087135
 -0.201047	  0.121014	 -0.160881	 -0.088005	 -0.058414	  0.151756	  0.177981	 -0.058183	 -0.177032	  0.107092	 -0.084658	 -0.179752	 -0.065848
 -0.214443	  0.117306	 -0.169814	 -0.088381	 -0.073893	  0.130165	  0.176074	 -0.044022	 -0.194690	  0.134064	 -0.078589	 -0.162296	 -0.061784
 -0.212520	  0.138861	 -0.158633	 -0.084756	 -0.069587	  0.129420	  0.162595	 -0.049092	 -0.194369	  0.147387	 -0.060503	 -0.153242	 -0.070607
 -0.248071	  0.162653	 -0.178906	 -0.092777	 -0.074638	  0.092663	  0.156224	 -0.079859	 -0.206659	  0.140453	 -0.072452	 -0.176176	 -0.091838
 -0.190687	  0.167463	 -0.193974	 -0.135310	 -0.073085	  0.097354	  0.153007	 -0.078454	 -0.192827	  0.130835	 -0.063416	 -0.159309	 -0.118681
 -0.135713	  0.173079	 -0.202690	 -0.162273	 -0.072157	  0.120415	  0.146760	 -0.080812	 -0.217851	  0.147270	 -0.044308	 -0.164388	 -0.096061
 -0.130978	  0.185263	 -0.175694	 -0.186686	 -0.079206	  0.132373	  0.160372	 -0.103469	 -0.218946	  0.162169	 -0.054935	 -0.173091	 -0.097751
 -0.087686	  0.214101	 -0.155567	 -0.208375	 -0.048209	  0.149913	  0.148013	 -0.108806	 -0.209621	  0.140566	 -0.068428	 -0.173925	 -0.103561
 -0.105721	  0.250406	 -0.166713	 -0.203707	 -0.030608	  0.146313	  0.117326	 -0.109270	 -0.219846	  0.119458	 -0.065129	 -0.162123	 -0.099898
 -0.135005	  0.232160	 -0.190733	 -0.223070	 -0.045322	  0.165616	  0.110306	 -0.112562	 -0.215845	  0.117860	 -0.065387	 -0.167270	 -0.085048
 -0.139326	  0.172109	 -0.182382	 -0.236450	 -0.037146	  0.168015	  0.092211	 -0.138141	 -0.247399	  0.146329	 -0.070438	 -0.157073	 -0.053580
 -0.143475	  0.172638	 -0.194678	 -0.207585	 -0.049869	  0.171633	  0.068187	 -0.154647	 -0.251901	  0.127744	 -0.079293	 -0.166746	 -0.039014
 -0.149955	  0.226000	 -0.211696	 -0.199463	 -0.073227	  0.171174	  0.053742	 -0.163643	 -0.252241	  0.112165	 -0.096007	 -0.156062	 -0.047246
 -0.153615	  0.269730	 -0.183678	 -0.175127	 -0.092938	  0.181473	  0.065105	 -0.168907	 -0.244428	  0.170186	 -0.076795	 -0.159655	 -0.053187
 -0.180120	  0.252586	 -0.162722	 -0.182123	 -0.071906	  0.166082	  0.066577	 -0.213891	 -0.223054	  0.167619	 -0.064700	 -0.158884	 -0.022537
 -0.197873	  0.229117	 -0.142834	 -0.198923	 -0.045137	  0.140703	  0.065317	 -0.266356	 -0.220967	  0.104546	 -0.089565	 -0.165575	 -0.013602
 -0.229804	  0.230925	 -0.153734	 -0.155824	 -0.041095	  0.140072	  0.080903	 -0.253036	 -0.244322	  0.103001	 -0.091555	 -0.178437	 -0.005451
 -0.245107	  0.297290	 -0.128353	 -0.150490	 -0.047398	  0.159757	  0.067311	 -0.245217	 -0.228577	  0.117444	 -0.078530	 -0.179436	 -0.007619
 -0.243352	  0.306687	 -0.126526	 -0.181773	 -0.048123	  0.170264	  0.008134	 -0.234261	 -0.222229	  0.139408	 -0.105859	 -0.169296	 -0.019645
 -0.239423	  0.266479	 -0.111077	 -0.182590	 -0.037258	  0.167588	  0.000855	 -0.231286	 -0.220488	  0.132016	 -0.128472	 -0.171819	 -0.026897
 -0.221596	  0.255487	 -0.119644	 -0.196099	 -0.040253	  0.134005	  0.015864	 -0.248609	 -0.211596	  0.124257	 -0.140878	 -0.181624	  0.011460
 -0.211753	  0.314084	 -0.131895	 -0.197917	 -0.004150	  0.129076	 -0.016537	 -0.263987	 -0.221177	  0.130397	 -0.102345	 -0.204751	 -0.003462
 -0.224425	  0.326550	 -0.135698	 -0.195232	 -0.022711	  0.128955	 -0.056266	 -0.203958	 -0.210058	  0.073633	 -0.093459	 -0.202368	 -0.052227
 -0.250335	  0.311260	 -0.155395	 -0.209724	 -0.032197	  0.103401	 -0.054351	 -0.195179	 -0.195867	  0.036658	 -0.086666	 -0.203636	 -0.036926
 -0.256081	  0.314851	 -0.197931	 -0.226887	 -0.011435	  0.112173	 -0.052836	 -0.192983	 -0.201698	  0.062698	 -0.085727	 -0.195649	 -0.021411
 -0.246904	  0.324795	 -0.215963	 -0.219482	 -0.009332	  0.127649	 -0.037282	 -0.177792	 -0.227948	  0.088398	 -0.062436	 -0.160891	 -0.021549
 -0.246774	  0.306118	 -0.204707	 -0.192326	  0.001545	  0.166900	 -0.024913	 -0.211110	 -0.235240	  0.115271	 -0.065762	 -0.151061	 -0.034217
 -0.228438	  0.284959	 -0.187829	 -0.209833	 -0.004845	  0.143728	 -0.036052	 -0.227972	 -0.249378	  0.145396	 -0.104781	 -0.165197	 -0.049811
 -0.171503	  0.318982	 -0.189133	 -0.220877	 -0.009084	  0.146305	 -0.061646	 -0.225361	 -0.238430	  0.126085	 -0.083527	 -0.149893	 -0.058203
 -0.155788	  0.320145	 -0.211656	 -0.227264	 -0.027447	  0.187935	 -0.088629	 -0.229940	 -0.225613	  0.120550	 -0.074473	 -0.163090	 -0.068065
 -0.169180	  0.334116	 -0.192685	 -0.233115	 -0.027083	  0.204330	 -0.116747	 -0.229989	 -0.254384	  0.119396	 -0.091717	 -0.174407	 -0.056924
 -0.183228	  0.322816	 -0.177312	 -0.246495	 -0.038502	  0.203127	 -0.143857	 -0.225032	 -0.269864	  0.137379	 -0.079521	 -0.179426	 -0.058674
 -0.180100	  0.312629	 -0.195219	 -0.222685	 -0.043069	  0.205011	 -0.168396	 -0.253291	 -0.256224	  0.153882	 -0.076415	 -0.175729	 -0.026114
 -0.183085	  0.337057	 -0.218773	 -0.200826	 -0.009730	  0.163223	 -0.162797	 -0.247902	 -0.226971	  0.126450	 -0.068627	 -0.183104	 -0.028871
 -0.196039	  0.326390	 -0.275186	 -0.190354	 -0.027442	  0.183961	 -0.158535	 -0.275360	 -0.225051	  0.136044	 -0.062012	 -0.176591	 -0.024361
 -0.257991	  0.279872	 -0.271851	 -0.184372	  0.003435	  0.211103	 -0.187348	 -0.301187	 -0.225088	  0.143471	 -0.077612	 -0.131457	 -0.016655
 -0.301419	  0.281749	 -0.234098	 -0.151862	 -0.010172	  0.223132	 -0.203164	 -0.299912	 -0.230868	  0.118500	 -0.074714	 -0.117992	  0.006561
 -0.314942	  0.304610	 -0.211149	 -0.173686	 -0.068357	  0.197722	 -0.193747	 -0.293301	 -0.223855	  0.099052	 -0.083736	 -0.141446	  0.032906
 -0.314479	  0.381792	 -0.172660	 -0.196517	 -0.070690	  0.192632	 -0.191717	 -0.311356	 -0.218123	  0.079135	 -0.099840	 -0.153482	  0.012385
 -0.304528	  0.401144	 -0.174646	 -0.196219	 -0.067604	  0.192393	 -0.195682	 -0.299102	 -0.191235	  0.077471	 -0.121238	 -0.140235	  0.013339
 -0.305723	  0.371639	 -0.199666	 -0.201533	 -0.072154	  0.170818	 -0.165126	 -0.276030	 -0.184797	  0.117548	 -0.106940	 -0.134182	  0.009448
 -0.322984	  0.339726	 -0.225469	 -0.198454	 -0.057092	  0.174635	 -0.164763	 -0.297446	 -0.216497	  0.156421	 -0.072836	 -0.127046	 -0.038697
 -0.331956	  0.339974	 -0.235209	 -0.226775	 -0.003314	  0.185299	 -0.175665	 -0.339802	 -0.225388	  0.169353	 -0.097427	 -0.096201	 -0.064697
 -0.327819	  0.361759	 -0.217625	 -0.234706	 -0.002410	  0.167840	 -0.192258	 -0.351435	 -0.222385	  0.146577	 -0.124346	 -0.094594	 -0.044864
 -0.328497	  0.425024	 -0.210951	 -0.232401	  0.010224	  0.149076	 -0.234388	 -0.342104	 -0.252897	  0.131416	 -0.112987	 -0.134741	 -0.040609
 -0.321007	  0.461382	 -0.201475	 -0.220191	  0.006327	  0.214480	 -0.248795	 -0.352101	 -0.268075	  0.144844	 -0.057255	 -0.143902	 -0.026126
 -0.324888	  0.407432	 -0.177611	 -0.227923	 -0.012067	  0.198454	 -0.237133	 -0.345354	 -0.282496	  0.140726	 -0.012037	 -0.148402	 -0.048522
 -0.321741	  0.376928	 -0.158629	 -0.252682	 -0.011848	  0.210688	 -0.246987	 -0.331950	 -0.262386	  0.115967	 -0.041209	 -0.150740	 -0.036953
 -0.296107	  0.352976	 -0.181108	 -0.241228	 -0.022140	  0.200043	 -0.279019	 -0.353304	 -0.256867	  0.138978	 -0.049569	 -0.162104	 -0.037994
 -0.293934	  0.353420	 -0.158709	 -0.236752	 -0.008582	  0.188301	 -0.281592	 -0.371443	 -0.262495	  0.138895	 -0.050357	 -0.171459	 -0.032529
 -0.308120	  0.361930	 -0.168943	 -0.242957	 -0.006052	  0.199769	 -0.254493	 -0.325215	 -0.269720	  0.118820	 -0.056533	 -0.178402	 -0.025548
 -0.325271	  0.341656	 -0.166276	 -0.230541	 -0.012958	  0.195264	 -0.189142	 -0.280304	 -0.263999	  0.125780	 -0.066338	 -0.198831	  0.001303
 -0.366483	  0.359961	 -0.178643	 -0.256478	 -0.011231	  0.193795	 -0.178081	 -0.284779	 -0.264120	  0.133044	 -0.055311	 -0.211078	  0.020281
 -0.372691	  0.399006	 -0.208847	 -0.241164	 -0.009964	  0.187687	 -0.198360	 -0.297610	 -0.271754	  0.139913	 -0.056659	 -0.170721	 -0.003670
 -0.300159	  0.376876	 -0.188387	 -0.228003	 -0.053193	  0.222614	 -0.206851	 -0.301242	 -0.237067	  0.125515	 -0.073016	 -0.150700	 -0.014721
 -0.213416	  0.369290	 -0.180381	 -0.216041	 -0.046745	  0.264358	 -0.203642	 -0.293802	 -0.245812	  0.103527	 -0.093959	 -0.141446	 -0.018165
 -0.141361	  0.350970	 -0.166379	 -0.205220	 -0.015297	  0.261521	 -0.184647	 -0.291937	 -0.257975	  0.087073	 -0.084878	 -0.158767	 -0.011107
 -0.155320	  0.361429	 -0.157216	 -0.213458	  0.001006	  0.233935	 -0.144270	 -0.319477	 -0.230007	  0.106681	 -0.095100	 -0.134660	  0.011021
 -0.205291	  0.331948	 -0.154385	 -0.255043	  0.015453	  0.204852	 -0.167667	 -0.334410	 -0.240224	  0.105814	 -0.089253	 -0.125956	  0.028711
 -0.104050	  0.358027	 -0.167840	 -0.284254	  0.003260	  0.213425	 -0.199055	 -0.338771	 -0.233333	  0.098610	 -0.092031	 -0.134413	  0.000962
 -0.041100	  0.346682	 -0.165365	 -0.262806	  0.023979	  0.213276	 -0.243471	 -0.303348	 -0.217135	  0.085746	 -0.095054	 -0.122874	 -0.015719
 -0.030402	  0.313953	 -0.151676	 -0.259971	 -0.012127	  0.210219	 -0.222312	 -0.302198	 -0.231988	  0.105350	 -0.057843	 -0.130709	 -0.040079
 -0.031204	  0.350732	 -0.164032	 -0.298863	 -0.038972	  0.243793	 -0.204478	 -0.299172	 -0.256379	  0.153798	 -0.033284	 -0.160368	 -0.045127
 -0.041865	  0.340962	 -0.132532	 -0.294817	 -0.008979	  0.231649	 -0.221882	 -0.293610	 -0.277184	  0.149786	 -0.050297	 -0.165680	 -0.051433
 -0.056970	  0.359102	 -0.102649	 -0.249048	 -0.000358	  0.249227	 -0.223508	 -0.317969	 -0.242698	  0.118111	 -0.060192	 -0.166149	 -0.052206
 -0.037684	  0.344015	 -0.129701	 -0.242593	  0.001533	  0.263727	 -0.197913	 -0.314249	 -0.263043	  0.124367	 -0.087985	 -0.150011	 -0.042723
 -0.077033	  0.352152	 -0.137544	 -0.229585	  0.011549	  0.225004	 -0.187424	 -0.309028	 -0.289287	  0.133846	 -0.097474	 -0.178899	 -0.033365
 -0.101170	  0.358313	 -0.156602	 -0.244306	  0.032041	  0.166117	 -0.213807	 -0.292041	 -0.253231	  0.156840	 -0.072976	 -0.184822	  0.002582
 -0.075702	  0.380004	 -0.160568	 -0.263315	  0.025109	  0.186580	 -0.229154	 -0.251213	 -0.236873	  0.181608	 -0.057437	 -0.201729	  0.034393
 -0.047429	  0.381180	 -0.148862	 -0.247267	 -0.007005	  0.219928	 -0.185228	 -0.214605	 -0.245668	  0.185051	 -0.017930	 -0.209231	  0.003954
 -0.011941	  0.348382	 -0.151035	 -0.225325	 -0.009213	  0.242688	 -0.167839	 -0.245965	 -0.274272	  0.163410	 -0.024662	 -0.204740	 -0.030259
 -0.076531	  0.334652	 -0.122164	 -0.223856	 -0.010360	  0.255473	 -0.183897	 -0.259373	 -0.257576	  0.136206	 -0.052626	 -0.162652	 -0.047666
 -0.093666	  0.330290	 -0.094662	 -0.266703	 -0.013162	  0.267951	 -0.146722	 -0.272666	 -0.280555	  0.135241	 -0.076805	 -0.140269	 -0.042608
 -0.061270	  0.334904	 -0.116675	 -0.279564	 -0.027020	  0.246305	 -0.112157	 -0.272879	 -0.289833	  0.134578	 -0.093352	 -0.121387	 -0.008464
 -0.012350	  0.339096	 -0.131005	 -0.286491	 -0.025982	  0.234861	 -0.134326	 -0.266102	 -0.280328	  0.149625	 -0.077527	 -0.108788	 -0.003655
  0.027415	  0.345155	 -0.126905	 -0.288435	 -0.008255	  0.196696	 -0.164420	 -0.298558	 -0.281420	  0.138734	 -0.115074	 -0.101310	 -0.008681
  0.040403	  0.344095	 -0.086685	 -0.311069	 -0.012226	  0.180725	 -0.175988	 -0.303546	 -0.303283	  0.106013	 -0.135252	 -0.100797	 -0.021857
  0.049811	  0.340735	 -0.082078	 -0.281366	  0.033911	  0.174410	 -0.225789	 -0.294676	 -0.311001	  0.099906	 -0.112018	 -0.146016	 -0.023548
  0.074448	  0.363420	 -0.106160	 -0.246236	  0.050419	  0.176810	 -0.192839	 -0.252149	 -0.332599	  0.113914	 -0.106128	 -0.158500	 -0.006308
  0.076856	  0.367527	 -0.121694	 -0.263050	  0.079696	  0.167121	 -0.198262	 -0.260053	 -0.345169	  0.145457	 -0.128008	 -0.153868	 -0.036850
  0.076270	  0.376593	 -0.125420	 -0.281574	  0.052068	  0.150342	 -0.189633	 -0.239224	 -0.349658	  0.174167	 -0.118173	 -0.149624	 -0.045376
  0.067447	  0.362611	 -0.097482	 -0.288515	 -0.001744	  0.166928	 -0.174968	 -0.234259	 -0.332694	  0.185982	 -0.078713	 -0.161557	 -0.033794
  0.077588	  0.318200	 -0.098914	 -0.282860	 -0.003049	  0.155543	 -0.192983	 -0.257468	 -0.324733	  0.222588	 -0.064518	 -0.145501	 -0.044122
  0.104287	  0.265074	 -0.088657	 -0.280298	 -0.013356	  0.161798	 -0.196998	 -0.260490	 -0.319853	  0.196602	 -0.071601	 -0.109635	 -0.021222
  0.115936	  0.258954	 -0.073553	 -0.224487	 -0.003078	  0.186363	 -0.196208	 -0.216659	 -0.297735	  0.165123	 -0.080835	 -0.108794	 -0.046606
  0.113303	  0.248334	 -0.097077	 -0.229186	  0.002010	  0.190776	 -0.159635	 -0.216257	 -0.310559	  0.161860	 -0.071258	 -0.131048	 -0.062725
  0.142737	  0.242662	 -0.086432	 -0.271496	  0.015157	  0.190680	 -0.128884	 -0.205341	 -0.313710	  0.166733	 -0.027816	 -0.100398	 -0.023326
  0.182085	  0.220763	 -0.049105	 -0.246520	  0.017704	  0.163372	 -0.133545	 -0.225156	 -0.325407	  0.138880	 -0.031694	 -0.071385	 -0.020296
  0.189461	  0.238599	 -0.044816	 -0.214770	 -0.012838	  0.130728	 -0.150507	 -0.258689	 -0.351650	  0.141187	 -0.035169	 -0.065941	 -0.042464
  0.201741	  0.280301	 -0.042734	 -0.212655	 -0.038693	  0.138635	 -0.185658	 -0.263085	 -0.333620	  0.148973	 -0.044200	 -0.063000	 -0.048978
  0.199636	  0.286822	 -0.073720	 -0.205121	 -0.010879	  0.150033	 -0.193514	 -0.249252	 -0.319433	  0.165581	 -0.070618	 -0.052144	 -0.026359
  0.164794	  0.255351	 -0.104938	 -0.204193	  0.028931	  0.143181	 -0.149458	 -0.230861	 -0.327859	  0.185808	 -0.081344	 -0.081387	  0.005332
  0.131009	  0.226903	 -0.103060	 -0.199231	  0.052677	  0.137858	 -0.156915	 -0.238967	 -0.325736	  0.193560	 -0.068044	 -0.093387	  0.032517
  0.124630	  0.238348	 -0.090296	 -0.149495	  0.049664	  0.135555	 -0.173332	 -0.252292	 -0.310765	  0.188650	 -0.059596	 -0.074521	  0.036081
  0.162563	  0.244303	 -0.081568	 -0.153473	  0.033976	  0.156584	 -0.179538	 -0.234913	 -0.298035	  0.161862	 -0.072099	 -0.074804	  0.012357
  0.158718	  0.272525	 -0.069945	 -0.140978	  0.047338	  0.165004	 -0.155123	 -0.270842	 -0.315749	  0.142996	 -0.067392	 -0.095455	 -0.025693
  0.143834	  0.274038	 -0.104089	 -0.146039	  0.045056	  0.167288	 -0.169537	 -0.254041	 -0.312320	  0.098072	 -0.048584	 -0.106081	 -0.028514
  0.176548	  0.271554	 -0.086726	 -0.190029	  0.056252	  0.170574	 -0.176499	 -0.220481	 -0.352286	  0.087345	 -0.052885	 -0.117254	 -0.017593
  0.223836	  0.284009	 -0.074088	 -0.197625	  0.031513	  0.176264	 -0.202422	 -0.243154	 -0.370976	  0.117719	 -0.051186	 -0.107374	  0.003169
  0.261881	  0.303377	 -0.090988	 -0.209486	  0.000204	  0.149120	 -0.214538	 -0.219993	 -0.334067	  0.126633	 -0.037892	 -0.083387	  0.011818
  0.212235	  0.295315	 -0.079685	 -0.203937	 -0.000740	  0.134429	 -0.196136	 -0.212744	 -0.346010	  0.144898	 -0.045373	 -0.094755	  0.001318
  0.186659	  0.272271	 -0.068927	 -0.200675	  0.006494	  0.151733	 -0.189689	 -0.188977	 -0.331295	  0.129178	 -0.046401	 -0.089101	  0.016981
  0.251530	  0.269808	 -0.064850	 -0.204669	  0.016574	  0.185650	 -0.202632	 -0.210614	 -0.275129	  0.140123	 -0.031077	 -0.089554	  0.025388
  0.302732	  0.285662	 -0.069369	 -0.200550	  0.008386	  0.195248	 -0.192121	 -0.245501	 -0.265164	  0.151499	 -0.019064	 -0.099910	 -0.018846
  0.301372	  0.276393	 -0.053908	 -0.214685	  0.023648	  0.175805	 -0.125665	 -0.250704	 -0.254603	  0.141909	 -0.010404	 -0.125482	 -0.050490
  0.271694	  0.287075	 -0.072716	 -0.248447	  0.086516	  0.142744	 -0.103126	 -0.223453	 -0.287676	  0.132731	 -0.006536	 -0.121895	 -0.056313
  0.248660	  0.292899	 -0.101020	 -0.239364	  0.099091	  0.118103	 -0.113935	 -0.223380	 -0.270877	  0.138642	 -0.005849	 -0.133106	 -0.043484
  0.249433	  0.291158	 -0.085585	 -0.214605	  0.115555	  0.110408	 -0.123021	 -0.248934	 -0.254736	  0.178025	 -0.029266	 -0.144498	 -0.034638
  0.317231	  0.296469	 -0.080967	 -0.211151	  0.089732	  0.096055	 -0.122041	 -0.262603	 -0.254959	  0.162250	 -0.035219	 -0.133350	 -0.028482
  0.313031	  0.309519	 -0.092643	 -0.226304	  0.049539	  0.145606	 -0.128773	 -0.241404	 -0.282981	  0.160105	 -0.044291	 -0.108858	  0.005663
  0.290781	  0.315780	 -0.084474	 -0.199665	  0.069068	  0.155078	 -0.125074	 -0.213310	 -0.276241	  0.185588	 -0.039793	 -0.112953	 -0.005480
  0.284819	  0.285769	 -0.080052	 -0.215961	  0.040033	  0.143809	 -0.100692	 -0.208295	 -0.270855	  0.150301	 -0.058221	 -0.153801	 -0.039547
  0.290060	  0.273826	 -0.082706	 -0.247572	  0.045014	  0.133707	 -0.115202	 -0.232774	 -0.285240	  0.155036	 -0.063851	 -0.174499	 -0.051627
  0.260267	  0.239373	 -0.067128	 -0.238688	  0.076470	  0.118274	 -0.117661	 -0.227810	 -0.301978	  0.180872	 -0.052796	 -0.151808	 -0.049684
  0.245909	  0.249159	 -0.071763	 -0.242746	  0.090413	  0.103979	 -0.112323	 -0.204776	 -0.326422	  0.182995	 -0.045174	 -0.114586	 -0.053492
  0.259897	  0.276422	 -0.072080	 -0.224601	  0.091203	  0.129187	 -0.154117	 -0.195709	 -0.325671	  0.158047	 -0.015894	 -0.079913	 -0.011692
  0.235250	  0.265486	 -0.087057	 -0.219699	  0.070062	  0.141885	 -0.161189	 -0.212622	 -0.288238	  0.135240	 -0.028795	 -0.087201	 -0.025684
  0.234371	  0.286546	 -0.074712	 -0.208763	  0.110654	  0.140952	 -0.143566	 -0.225961	 -0.302233	  0.123903	 -0.059619	 -0.073504	 -0.031203
  0.201695	  0.335983	 -0.059482	 -0.193558	  0.145694	  0.146064	 -0.130299	 -0.212090	 -0.315123	  0.127783	 -0.062337	 -0.087659	 -0.004510
  0.198517	  0.330708	 -0.063925	 -0.210135	  0.138072	  0.120176	 -0.130531	 -0.182067	 -0.311233	  0.094082	 -0.055549	 -0.096091	 -0.018714
  0.221423	  0.317781	 -0.070022	 -0.216277	  0.124532	  0.105144	 -0.148626	 -0.155341	 -0.295042	  0.099702	 -0.077181	 -0.094155	 -0.016032
  0.192163	  0.316552	 -0.082780	 -0.228496	  0.136841	  0.086228	 -0.158666	 -0.184763	 -0.298969	  0.117603	 -0.085244	 -0.101530	  0.003938
  0.182500	  0.318526	 -0.093675	 -0.237896	  0.176910	  0.056715	 -0.159331	 -0.235261	 -0.280956	  0.143150	 -0.085527	 -0.099353	 -0.016753
  0.189775	  0.347636	 -0.083852	 -0.271425	  0.197720	  0.030531	 -0.129734	 -0.233241	 -0.263356	  0.140628	 -0.059148	 -0.113090	 -0.016806
  0.172755	  0.390021	 -0.044393	 -0.299249	  0.189620	  0.052380	 -0.119846	 -0.227234	 -0.235783	  0.144338	 -0.032972	 -0.086816	 -0.025208
  0.224067	  0.413343	 -0.016156	 -0.265414	  0.191069	  0.050238	 -0.097474	 -0.203016	 -0.229639	  0.159845	 -0.037585	 -0.103630	  0.009193
  0.241637	  0.410298	 -0.011613	 -0.273973	  0.191034	  0.055147	 -0.095286	 -0.191155	 -0.231145	  0.161563	 -0.011011	 -0.122122	  0.016013
  0.183149	  0.402634	 -0.039519	 -0.283436	  0.173766	  0.080113	 -0.065224	 -0.217474	 -0.275598	  0.182501	 -0.008296	 -0.145171	  0.005003
  0.230030	  0.392320	 -0.032070	 -0.283945	  0.152585	  0.091450	 -0.106981	 -0.205694	 -0.303772	  0.189259	 -0.021604	 -0.162791	 -0.017466
  0.263260	  0.390111	 -0.046731	 -0.294254	  0.139950	  0.062608	 -0.128685	 -0.240465	 -0.316608	  0.193138	  0.006477	 -0.150664	 -0.026411
