# Supplementary material for: A fluorescent photoimmunoconjugate for imaging of cholesteatoma
Source: Sci Rep. 2022 Nov 19;12:19905. doi: 10.1038/s41598-022-22072-9 (PMC9675863; doi:10.1038/s41598-022-22072-9)
Supplement: Supplementary file 2 — Supplementary Information 2. [file 41598_2022_22072_MOESM2_ESM.zip › Data/ABR-41-7]

:RUN-7	LEVEL SWEEP	TEMP:NaN	6/4/2018	2:50 PM	NaNHR:
:SW EAR: R	SW FREQ: 45.25	# AVERAGES: 512	REP RATE (/sec): 40	DRIVER: RS Tweeter	SAMPLE (�sec): 40	
:NOTES-
:CHAMBER-CH4B-PXI
:CFTS Version: V2.7.2 (R850)
:LEVELS:20;25;30;35;40;45;50;55;60;65;70;75;80;
:DATA
  0.027253	 -0.077748	 -0.025288	 -0.019069	  0.034310	  0.044476	  0.057142	  0.038917	 -0.028671	  0.030956	  0.077366	 -0.007724	 -0.003246
  0.019027	 -0.052847	  0.010255	  0.012309	  0.066456	  0.033173	  0.031449	  0.013545	 -0.012583	  0.022274	  0.062402	  0.007753	  0.001153
  0.021038	 -0.040358	  0.024104	  0.041512	  0.055940	  0.025047	  0.022239	  0.001734	  0.003897	  0.002852	  0.070046	 -0.007321	  0.032419
 -0.000683	 -0.015990	  0.016492	  0.048689	  0.005647	  0.002081	  0.003470	 -0.001569	 -0.015723	 -0.008920	  0.061684	 -0.020495	  0.042409
 -0.010544	 -0.005342	 -0.009097	  0.038474	  0.001963	 -0.018178	  0.018030	 -0.020323	 -0.045338	  0.002989	  0.055601	 -0.036162	  0.048851
 -0.006530	 -0.006315	 -0.051961	 -0.005338	  0.047519	 -0.040506	  0.028616	 -0.019250	 -0.036499	  0.020759	  0.035751	 -0.043322	  0.034429
 -0.021294	  0.006153	 -0.043839	 -0.047220	  0.032899	 -0.031566	  0.005862	 -0.039147	  0.000770	  0.032437	  0.011905	 -0.017791	  0.028194
 -0.034536	 -0.026762	 -0.010438	 -0.012800	  0.002773	 -0.004565	 -0.000267	 -0.038149	  0.000308	  0.043551	 -0.018647	  0.005129	 -0.014757
 -0.029147	 -0.035559	 -0.014054	  0.007935	 -0.010538	  0.012055	  0.011294	  0.013008	 -0.030407	  0.038133	  0.000098	  0.007908	 -0.030121
 -0.017693	 -0.007216	  0.000513	  0.048592	 -0.024454	 -0.022191	  0.009678	  0.032469	 -0.026563	  0.039455	 -0.000792	  0.031313	 -0.063948
 -0.024853	 -0.010911	  0.019428	  0.040090	 -0.023735	 -0.044786	  0.030882	  0.002655	 -0.022871	 -0.001594	 -0.003536	  0.022057	 -0.054925
 -0.007849	  0.000384	  0.061347	  0.030893	 -0.035204	 -0.018280	  0.046773	 -0.020649	 -0.008873	 -0.012758	 -0.006832	 -0.033746	 -0.045008
  0.027925	  0.029492	  0.051258	  0.038929	 -0.010721	  0.021799	  0.036426	 -0.025536	  0.017386	 -0.013951	 -0.012156	 -0.047412	 -0.061224
  0.011646	  0.027254	  0.041359	  0.044270	  0.009254	  0.007229	  0.003929	 -0.037266	  0.034037	 -0.034000	 -0.037517	 -0.046298	 -0.027266
  0.023671	  0.043511	  0.028038	  0.009490	 -0.026315	 -0.020812	 -0.044005	  0.028932	  0.019489	 -0.017369	 -0.066157	  0.000014	 -0.005767
  0.014506	  0.030125	  0.014424	  0.000886	 -0.009597	 -0.046776	 -0.051688	  0.065601	  0.034737	 -0.002413	 -0.077194	  0.033443	 -0.009354
 -0.012765	  0.017529	 -0.011501	 -0.038679	  0.007799	 -0.029290	 -0.029588	  0.030115	  0.014622	 -0.028793	 -0.060974	  0.033743	  0.026434
  0.001785	  0.065083	 -0.039875	 -0.082333	 -0.021215	  0.044747	 -0.054350	  0.014179	  0.012877	 -0.064640	 -0.029600	  0.024675	  0.047323
  0.006555	  0.034237	 -0.036771	 -0.093860	 -0.049873	  0.058600	 -0.085480	 -0.011509	  0.023958	 -0.045984	 -0.025545	  0.049350	  0.037184
  0.012485	  0.025280	 -0.024392	 -0.062769	 -0.052906	  0.027744	 -0.040413	 -0.027756	  0.065448	 -0.002984	 -0.035903	  0.044884	  0.017220
  0.004291	  0.001701	 -0.001097	 -0.027697	 -0.038099	  0.015532	 -0.030478	 -0.041633	  0.068454	 -0.004012	 -0.029883	  0.040791	  0.036554
  0.036016	  0.012128	  0.010174	 -0.012579	 -0.019620	  0.007137	 -0.030357	 -0.063060	  0.074077	 -0.021221	 -0.018353	  0.058633	  0.043066
  0.049220	  0.009685	  0.047291	 -0.042464	 -0.018864	  0.042097	 -0.043570	 -0.062161	  0.103072	 -0.023231	 -0.018384	  0.060585	  0.038862
  0.038692	  0.017172	  0.072360	 -0.068183	 -0.019649	  0.063414	 -0.046748	 -0.061971	  0.041210	 -0.025622	 -0.011146	  0.051432	  0.042535
  0.031217	  0.023353	  0.095879	 -0.066514	 -0.015760	  0.076790	 -0.038477	 -0.060076	  0.002277	 -0.001026	 -0.026906	  0.035303	  0.030059
  0.026832	  0.040656	  0.122949	 -0.074447	  0.002836	  0.058931	 -0.053058	 -0.055147	 -0.014471	  0.006608	 -0.060766	  0.016744	  0.030391
  0.033101	  0.078125	  0.150418	 -0.088641	  0.020756	  0.035671	 -0.042092	 -0.061792	 -0.003521	  0.020359	 -0.057351	  0.037927	  0.015812
  0.045056	  0.069920	  0.185848	 -0.096831	 -0.017615	  0.021832	 -0.035395	 -0.079859	  0.020653	 -0.008498	 -0.045908	  0.029465	 -0.010451
  0.053353	  0.049980	  0.196712	 -0.097847	 -0.009835	  0.025872	 -0.010540	 -0.067805	  0.033600	 -0.035854	 -0.040452	  0.012939	 -0.018700
  0.056414	  0.033972	  0.183055	 -0.095417	  0.021768	  0.033881	  0.025575	 -0.078186	 -0.000247	 -0.021794	 -0.014334	  0.027941	 -0.004335
  0.050258	  0.039430	  0.170768	 -0.107220	 -0.007066	  0.039858	  0.017219	 -0.072576	 -0.009244	  0.006686	 -0.003908	  0.042619	  0.008947
  0.029386	  0.035671	  0.180655	 -0.111750	 -0.023874	  0.043965	 -0.020034	 -0.047824	 -0.004303	 -0.007900	  0.008718	  0.043671	  0.015346
 -0.008044	  0.056343	  0.182927	 -0.109470	 -0.033427	  0.064780	 -0.046434	 -0.047433	 -0.040005	 -0.001471	 -0.002889	  0.014175	  0.011048
  0.000676	  0.068150	  0.153324	 -0.113768	 -0.034317	  0.069301	 -0.091503	 -0.040099	 -0.054887	 -0.022101	 -0.029157	  0.021077	  0.016015
  0.025140	  0.046425	  0.113285	 -0.123161	 -0.045840	  0.041958	 -0.074991	 -0.044392	 -0.029016	 -0.066351	 -0.059265	  0.043314	  0.026105
  0.045255	  0.022756	  0.126671	 -0.135574	 -0.030760	  0.028776	 -0.055092	 -0.027251	 -0.027032	 -0.103269	 -0.074377	  0.078272	  0.008327
  0.068982	  0.041561	  0.133714	 -0.120953	 -0.025257	  0.036641	 -0.102840	  0.003525	 -0.017924	 -0.086288	 -0.094173	  0.061818	 -0.016479
  0.059533	  0.051638	  0.182238	 -0.113604	 -0.028306	  0.034868	 -0.125320	 -0.006390	 -0.007219	 -0.077263	 -0.097732	  0.063201	 -0.019378
  0.055182	  0.081649	  0.174858	 -0.121014	 -0.042105	  0.004098	 -0.120546	 -0.034049	  0.008506	 -0.036010	 -0.094310	  0.077163	 -0.027001
  0.085307	  0.084862	  0.136521	 -0.115946	 -0.014902	 -0.022330	 -0.092932	 -0.044335	  0.020175	 -0.045951	 -0.074105	  0.087838	 -0.042106
  0.092229	  0.081338	  0.172039	 -0.118461	 -0.029801	  0.014207	 -0.080494	 -0.023058	 -0.017976	 -0.080919	 -0.072216	  0.135814	 -0.040021
  0.082659	  0.082913	  0.179612	 -0.110719	 -0.034610	  0.058947	 -0.103097	 -0.023439	 -0.020287	 -0.091277	 -0.085352	  0.141220	 -0.073585
  0.117410	  0.114758	  0.214478	 -0.103108	 -0.045645	  0.046684	 -0.080791	 -0.029970	 -0.025831	 -0.074017	 -0.069443	  0.121136	 -0.076451
  0.091127	  0.094144	  0.250031	 -0.112317	 -0.030812	  0.026483	 -0.062162	 -0.059457	 -0.033055	 -0.052366	 -0.018869	  0.113673	 -0.095900
  0.049368	  0.065539	  0.194056	 -0.103061	 -0.030324	  0.027710	 -0.059545	 -0.071989	 -0.030256	 -0.101748	 -0.024373	  0.124291	 -0.074880
  0.056774	  0.048584	  0.180137	 -0.109898	 -0.038158	  0.039935	 -0.091374	 -0.050447	 -0.043631	 -0.077884	 -0.041103	  0.116606	 -0.087354
  0.064238	  0.031426	  0.218301	 -0.128526	 -0.035355	  0.076657	 -0.077756	 -0.053995	  0.003254	 -0.063073	 -0.038076	  0.133614	 -0.121765
  0.063202	  0.043771	  0.244464	 -0.151151	 -0.012631	  0.103411	 -0.043298	 -0.022606	  0.008687	 -0.067551	 -0.037758	  0.111204	 -0.160291
  0.086305	  0.057303	  0.257623	 -0.177855	 -0.014175	  0.080094	 -0.047746	 -0.018303	  0.016196	 -0.046511	 -0.054861	  0.105932	 -0.209689
  0.074348	  0.046212	  0.251962	 -0.133940	 -0.042293	  0.037440	 -0.088169	 -0.004615	 -0.027371	 -0.041863	 -0.066990	  0.122663	 -0.233565
  0.078646	  0.028602	  0.221358	 -0.157767	 -0.059134	  0.066266	 -0.129208	 -0.005253	 -0.083638	 -0.064189	 -0.059260	  0.123984	 -0.249351
  0.074322	  0.052333	  0.212238	 -0.205062	 -0.059361	  0.108402	 -0.117611	 -0.047790	 -0.047873	 -0.066237	 -0.057667	  0.171086	 -0.264553
  0.107256	  0.062435	  0.252815	 -0.185039	 -0.046625	  0.092189	 -0.084679	 -0.063627	 -0.020837	 -0.056964	 -0.032390	  0.157524	 -0.266708
  0.129226	  0.060097	  0.278089	 -0.154222	 -0.079705	  0.059611	 -0.088109	 -0.098668	  0.013671	 -0.073341	 -0.044548	  0.128180	 -0.290738
  0.120135	  0.057212	  0.267172	 -0.124634	 -0.063752	  0.052646	 -0.081969	 -0.086367	 -0.000551	 -0.092343	 -0.042564	  0.144488	 -0.353160
  0.122943	  0.029906	  0.230556	 -0.131713	 -0.081515	  0.057110	 -0.075083	 -0.088732	 -0.000479	 -0.106132	  0.000609	  0.139802	 -0.400124
  0.139158	  0.071769	  0.225840	 -0.166308	 -0.076501	  0.094929	 -0.107839	 -0.074895	 -0.009617	 -0.120646	 -0.031993	  0.140549	 -0.410578
  0.114448	  0.107383	  0.237171	 -0.154372	 -0.097185	  0.110569	 -0.122811	 -0.065071	 -0.022041	 -0.130502	 -0.037228	  0.134281	 -0.373602
  0.107516	  0.088358	  0.242319	 -0.133097	 -0.070279	  0.106692	 -0.100935	 -0.066719	 -0.042420	 -0.130179	 -0.064103	  0.130769	 -0.389508
  0.111157	  0.064148	  0.259052	 -0.157231	 -0.080087	  0.099050	 -0.086784	 -0.073176	 -0.026566	 -0.104590	 -0.080490	  0.112263	 -0.383922
  0.097987	  0.040616	  0.254779	 -0.195911	 -0.089643	  0.129923	 -0.076203	 -0.089106	 -0.026662	 -0.066269	 -0.059733	  0.122055	 -0.374558
  0.092550	  0.021966	  0.271206	 -0.209919	 -0.095827	  0.135096	 -0.056461	 -0.099965	 -0.011513	 -0.055054	 -0.061022	  0.097423	 -0.314357
  0.133193	  0.047867	  0.254259	 -0.225915	 -0.096451	  0.115782	 -0.073807	 -0.130705	 -0.026807	 -0.049765	 -0.045516	  0.095816	 -0.275796
  0.148520	  0.022908	  0.242233	 -0.245248	 -0.081258	  0.065060	 -0.106989	 -0.107901	 -0.016051	 -0.018166	 -0.021774	  0.092050	 -0.224321
  0.131607	  0.031766	  0.227770	 -0.239672	 -0.105490	  0.066562	 -0.102686	 -0.125095	  0.004264	 -0.012977	 -0.004734	  0.088986	 -0.172735
  0.126811	  0.047965	  0.233316	 -0.210759	 -0.081893	  0.129724	 -0.090443	 -0.143237	 -0.002436	 -0.039063	 -0.024848	  0.096050	 -0.155717
  0.100587	  0.087438	  0.228179	 -0.158322	 -0.071825	  0.132990	 -0.104648	 -0.138480	 -0.027592	 -0.050656	 -0.040355	  0.093125	 -0.133729
  0.103816	  0.095492	  0.229945	 -0.175341	 -0.082099	  0.113170	 -0.108057	 -0.146081	 -0.073921	 -0.086035	 -0.032167	  0.103776	 -0.152218
  0.110920	  0.075220	  0.259587	 -0.215768	 -0.091992	  0.074073	 -0.147754	 -0.148438	 -0.061045	 -0.100757	 -0.057681	  0.119026	 -0.138235
  0.142887	  0.055423	  0.255449	 -0.207034	 -0.083973	  0.067558	 -0.168659	 -0.140845	 -0.036106	 -0.103786	 -0.053381	  0.107195	 -0.126488
  0.125931	  0.050275	  0.253693	 -0.213565	 -0.091018	  0.076123	 -0.174192	 -0.143495	 -0.031399	 -0.111621	 -0.047598	  0.097160	 -0.136432
  0.116042	  0.052896	  0.281647	 -0.208936	 -0.082516	  0.073667	 -0.152684	 -0.186157	 -0.036773	 -0.103458	 -0.063446	  0.103284	 -0.148664
  0.141606	  0.079566	  0.297097	 -0.216136	 -0.073151	  0.051395	 -0.112757	 -0.201820	 -0.010548	 -0.092471	 -0.072283	  0.122312	 -0.158762
  0.132690	  0.108393	  0.308986	 -0.210526	 -0.065588	  0.059173	 -0.079687	 -0.183565	 -0.052720	 -0.101224	 -0.093005	  0.123728	 -0.183852
  0.129132	  0.103239	  0.340359	 -0.182714	 -0.079519	  0.084255	 -0.084306	 -0.169535	 -0.087740	 -0.092747	 -0.109199	  0.122092	 -0.177786
  0.140232	  0.082876	  0.337130	 -0.209152	 -0.093097	  0.091788	 -0.099604	 -0.189834	 -0.109816	 -0.083896	 -0.086608	  0.135596	 -0.163481
  0.138306	  0.089485	  0.361237	 -0.189345	 -0.102753	  0.083555	 -0.099277	 -0.185642	 -0.106399	 -0.070505	 -0.043052	  0.143395	 -0.184381
  0.150665	  0.093940	  0.372810	 -0.167376	 -0.119926	  0.083080	 -0.138125	 -0.181902	 -0.083625	 -0.063175	 -0.018382	  0.137279	 -0.153154
  0.150703	  0.070677	  0.364083	 -0.176763	 -0.150759	  0.076010	 -0.146524	 -0.203453	 -0.043524	 -0.062399	 -0.027831	  0.141723	 -0.158374
  0.166211	  0.080575	  0.366617	 -0.178948	 -0.203990	  0.030456	 -0.166664	 -0.240254	 -0.059619	 -0.053722	 -0.041750	  0.149830	 -0.166344
  0.145384	  0.117642	  0.317824	 -0.229854	 -0.200829	  0.032353	 -0.166747	 -0.280680	 -0.070619	 -0.052720	 -0.032078	  0.140251	 -0.148255
  0.136786	  0.150521	  0.313977	 -0.273274	 -0.185004	  0.013798	 -0.139672	 -0.282809	 -0.081074	 -0.051816	 -0.026455	  0.105665	 -0.139336
  0.145897	  0.116807	  0.325930	 -0.268569	 -0.171811	 -0.014891	 -0.140875	 -0.277788	 -0.114883	 -0.075224	 -0.029285	  0.076602	 -0.157522
  0.113847	  0.117280	  0.365749	 -0.257450	 -0.179938	  0.009860	 -0.146270	 -0.272799	 -0.097477	 -0.075480	 -0.024604	  0.057019	 -0.148410
  0.121038	  0.135866	  0.369365	 -0.251062	 -0.179551	  0.030474	 -0.158963	 -0.324515	 -0.100552	 -0.109200	 -0.057725	  0.045563	 -0.160924
  0.143356	  0.160001	  0.364887	 -0.282970	 -0.244902	  0.067473	 -0.157290	 -0.323036	 -0.098947	 -0.124239	 -0.063282	  0.024519	 -0.222979
  0.101204	  0.171995	  0.388775	 -0.293647	 -0.289050	  0.055351	 -0.151943	 -0.317857	 -0.073951	 -0.143603	 -0.050000	  0.051481	 -0.206202
  0.085376	  0.136585	  0.365381	 -0.308877	 -0.264778	  0.041253	 -0.153621	 -0.311026	 -0.098971	 -0.157135	 -0.054821	  0.063882	 -0.174664
  0.098994	  0.107711	  0.343087	 -0.301854	 -0.238107	  0.044677	 -0.163078	 -0.295253	 -0.114332	 -0.124184	 -0.028720	  0.073446	 -0.165808
  0.121884	  0.098496	  0.356672	 -0.313674	 -0.240610	  0.045751	 -0.204213	 -0.304136	 -0.094102	 -0.097304	 -0.028789	  0.110847	 -0.151330
  0.120649	  0.081893	  0.383869	 -0.313857	 -0.256099	  0.032636	 -0.216749	 -0.336906	 -0.082268	 -0.117137	 -0.041224	  0.099940	 -0.119431
  0.109123	  0.092359	  0.358103	 -0.280226	 -0.274045	  0.023417	 -0.221745	 -0.354163	 -0.081884	 -0.100490	 -0.062492	  0.031287	 -0.110010
  0.126896	  0.135481	  0.336878	 -0.243663	 -0.282908	  0.057414	 -0.202040	 -0.342121	 -0.042662	 -0.098838	 -0.062269	  0.033842	 -0.092469
  0.144557	  0.129297	  0.342613	 -0.277706	 -0.266865	  0.074908	 -0.215420	 -0.319978	 -0.035391	 -0.105906	 -0.056412	  0.020850	 -0.112090
  0.137119	  0.098057	  0.359628	 -0.288631	 -0.272057	  0.065296	 -0.222087	 -0.308591	 -0.062005	 -0.077315	 -0.072266	  0.003933	 -0.100395
  0.132206	  0.106149	  0.362045	 -0.264148	 -0.290633	  0.077737	 -0.222462	 -0.315186	 -0.044154	 -0.085159	 -0.064289	 -0.002214	 -0.097446
  0.125630	  0.114176	  0.349712	 -0.269581	 -0.297256	  0.069305	 -0.240969	 -0.331401	 -0.068376	 -0.096912	 -0.074520	  0.007500	 -0.120441
  0.159584	  0.119489	  0.355762	 -0.249631	 -0.275880	  0.073885	 -0.243673	 -0.346752	 -0.110427	 -0.094791	 -0.054700	  0.027822	 -0.092168
  0.188836	  0.149306	  0.389792	 -0.271975	 -0.266884	  0.039981	 -0.210733	 -0.332593	 -0.105492	 -0.129410	 -0.059798	  0.023128	 -0.062501
  0.157445	  0.150400	  0.391152	 -0.300577	 -0.327160	  0.020901	 -0.228580	 -0.306501	 -0.055844	 -0.128867	 -0.061573	 -0.002177	 -0.034385
  0.129205	  0.122660	  0.376542	 -0.272684	 -0.355694	  0.052231	 -0.265381	 -0.296515	 -0.036200	 -0.100749	 -0.059372	  0.001751	  0.003760
  0.125961	  0.119625	  0.383411	 -0.314319	 -0.340925	  0.051502	 -0.307261	 -0.274258	 -0.042739	 -0.101170	 -0.045475	  0.044803	  0.012890
  0.136425	  0.094089	  0.414778	 -0.354554	 -0.321034	  0.002288	 -0.328410	 -0.291764	 -0.048909	 -0.100651	 -0.014917	  0.046874	  0.002412
  0.105549	  0.084833	  0.436861	 -0.350265	 -0.314228	 -0.013931	 -0.305098	 -0.301917	 -0.039713	 -0.123168	 -0.014595	  0.034979	 -0.029870
  0.117977	  0.110733	  0.412799	 -0.345634	 -0.322452	  0.001587	 -0.288886	 -0.307017	 -0.039531	 -0.109444	 -0.011531	  0.020519	 -0.041119
  0.144250	  0.113452	  0.402749	 -0.314140	 -0.321243	  0.040872	 -0.283636	 -0.309325	 -0.040485	 -0.089639	 -0.017548	  0.027302	 -0.057572
  0.147709	  0.091599	  0.393854	 -0.327989	 -0.335107	  0.015969	 -0.296819	 -0.291067	 -0.076116	 -0.109178	 -0.018171	  0.032349	 -0.041037
  0.127035	  0.122696	  0.399960	 -0.302052	 -0.337013	 -0.016485	 -0.320052	 -0.281229	 -0.057008	 -0.096023	 -0.041041	  0.041008	 -0.042562
  0.140209	  0.111774	  0.383707	 -0.299761	 -0.340211	 -0.034531	 -0.305848	 -0.278632	 -0.094903	 -0.064549	 -0.053189	  0.056171	 -0.033703
  0.129091	  0.123579	  0.400973	 -0.288092	 -0.326685	 -0.032113	 -0.293474	 -0.287474	 -0.102156	 -0.085690	 -0.033344	  0.048863	 -0.038997
  0.144729	  0.122485	  0.422809	 -0.266667	 -0.347726	 -0.039444	 -0.280080	 -0.301125	 -0.064198	 -0.086721	 -0.010388	  0.043999	 -0.088002
  0.162965	  0.098292	  0.423873	 -0.257502	 -0.326740	 -0.040586	 -0.281378	 -0.319024	 -0.033819	 -0.084562	 -0.031380	  0.014388	 -0.072326
  0.165494	  0.092511	  0.424942	 -0.256607	 -0.288350	 -0.004861	 -0.262236	 -0.264374	  0.003222	 -0.077507	 -0.037687	 -0.002288	 -0.054101
  0.176595	  0.079349	  0.422905	 -0.250037	 -0.322222	 -0.034365	 -0.226038	 -0.247920	 -0.005964	 -0.094656	 -0.050415	  0.020123	 -0.055514
  0.162071	  0.113489	  0.453148	 -0.237476	 -0.320961	 -0.029926	 -0.219599	 -0.215384	 -0.021996	 -0.118690	 -0.039285	  0.052318	 -0.049568
  0.125646	  0.102008	  0.434833	 -0.217270	 -0.297798	 -0.032905	 -0.230550	 -0.213607	 -0.014702	 -0.090199	 -0.009955	  0.034499	 -0.066733
  0.134806	  0.119568	  0.426728	 -0.197669	 -0.260127	 -0.043704	 -0.225795	 -0.218111	 -0.012543	 -0.065931	  0.000184	  0.026199	 -0.062615
  0.149498	  0.140529	  0.406985	 -0.205882	 -0.252615	 -0.059810	 -0.246669	 -0.206163	  0.009691	 -0.032200	 -0.028919	  0.001776	 -0.027334
  0.153422	  0.112858	  0.403364	 -0.205940	 -0.239193	 -0.090948	 -0.238162	 -0.167518	 -0.020728	 -0.038417	 -0.044617	 -0.013004	 -0.004307
  0.122598	  0.110444	  0.383061	 -0.212116	 -0.195224	 -0.106663	 -0.240190	 -0.171269	 -0.037770	 -0.029326	 -0.021983	 -0.003201	  0.014660
  0.103043	  0.120952	  0.363465	 -0.239684	 -0.168720	 -0.102645	 -0.248891	 -0.170466	 -0.003923	 -0.033166	  0.003376	 -0.022012	 -0.009535
  0.103392	  0.116543	  0.372630	 -0.240631	 -0.204466	 -0.116596	 -0.267533	 -0.212176	  0.019047	 -0.019193	 -0.002443	 -0.027159	  0.017508
  0.131789	  0.109282	  0.368246	 -0.230156	 -0.236155	 -0.124868	 -0.268824	 -0.193570	 -0.009851	 -0.015838	  0.008989	 -0.012865	  0.047624
  0.126345	  0.060511	  0.369873	 -0.175006	 -0.230247	 -0.092522	 -0.246955	 -0.191439	 -0.039132	 -0.019242	  0.012423	 -0.010546	  0.049794
  0.103697	  0.072956	  0.354423	 -0.184287	 -0.229020	 -0.098998	 -0.228065	 -0.180757	 -0.029678	 -0.011430	 -0.002611	 -0.005776	  0.072661
  0.114684	  0.047546	  0.379104	 -0.154283	 -0.225045	 -0.084024	 -0.234289	 -0.179580	 -0.019592	 -0.044823	 -0.000573	  0.019362	  0.069165
  0.109397	  0.050118	  0.372000	 -0.115111	 -0.199056	 -0.079381	 -0.199607	 -0.185811	 -0.041757	 -0.058032	 -0.005188	  0.012799	  0.082942
  0.101875	  0.038393	  0.372017	 -0.063494	 -0.191927	 -0.070112	 -0.208459	 -0.195392	 -0.052996	 -0.044900	 -0.014686	  0.007461	  0.089181
  0.063334	  0.044869	  0.351152	 -0.067938	 -0.184958	 -0.077714	 -0.245510	 -0.193427	 -0.046461	 -0.036182	 -0.016085	  0.005554	  0.094512
  0.040766	  0.035464	  0.362401	 -0.082855	 -0.168790	 -0.104092	 -0.265741	 -0.134619	 -0.052024	 -0.042024	  0.005406	 -0.021303	  0.113291
  0.095182	  0.032219	  0.349444	 -0.081898	 -0.151347	 -0.077241	 -0.226001	 -0.104474	 -0.048031	 -0.069731	 -0.008411	 -0.028408	  0.140457
  0.119497	  0.037409	  0.320241	 -0.108894	 -0.148177	 -0.099456	 -0.186573	 -0.116237	 -0.048047	 -0.094981	 -0.016400	 -0.034099	  0.130507
  0.129942	  0.066943	  0.351417	 -0.127038	 -0.116486	 -0.138357	 -0.162146	 -0.153497	 -0.061545	 -0.127558	 -0.002772	 -0.038240	  0.117435
  0.123647	  0.053470	  0.358574	 -0.144812	 -0.107359	 -0.120965	 -0.183035	 -0.152358	 -0.061440	 -0.126644	  0.014979	 -0.041279	  0.102233
  0.128664	  0.036160	  0.368853	 -0.156942	 -0.134998	 -0.076341	 -0.203745	 -0.149100	 -0.038879	 -0.105416	  0.016201	 -0.070375	  0.096961
  0.150739	  0.024713	  0.353066	 -0.161802	 -0.153276	 -0.085330	 -0.172871	 -0.124544	 -0.028058	 -0.082519	  0.000896	 -0.062330	  0.089643
  0.154933	  0.006036	  0.334777	 -0.170562	 -0.145912	 -0.121911	 -0.162023	 -0.096474	 -0.001911	 -0.049922	 -0.025396	 -0.071183	  0.096009
  0.144156	  0.012129	  0.334339	 -0.168741	 -0.107867	 -0.107699	 -0.157052	 -0.101779	 -0.025157	 -0.029437	 -0.015559	 -0.077675	  0.092699
  0.121198	  0.013007	  0.313105	 -0.131205	 -0.113374	 -0.084750	 -0.136772	 -0.108752	 -0.031937	 -0.024961	 -0.037304	 -0.082407	  0.090940
  0.116702	  0.012817	  0.280142	 -0.135078	 -0.156649	 -0.091004	 -0.139369	 -0.107534	 -0.002607	 -0.024525	 -0.052914	 -0.101028	  0.077451
  0.079756	  0.033816	  0.320101	 -0.139431	 -0.178238	 -0.101301	 -0.113691	 -0.097442	 -0.009517	 -0.033457	 -0.004078	 -0.116301	  0.095015
  0.076256	  0.053635	  0.358129	 -0.140348	 -0.163509	 -0.091903	 -0.116348	 -0.077747	 -0.029768	 -0.029270	  0.053831	 -0.122215	  0.098261
  0.064947	  0.042501	  0.358483	 -0.115187	 -0.133781	 -0.102643	 -0.122105	 -0.110032	 -0.020043	 -0.050199	  0.071955	 -0.151210	  0.076622
  0.051440	  0.029883	  0.309799	 -0.117152	 -0.096450	 -0.116130	 -0.122641	 -0.149022	 -0.046214	 -0.058241	  0.019420	 -0.184289	  0.066552
  0.078032	  0.010357	  0.300974	 -0.126527	 -0.084126	 -0.099650	 -0.085638	 -0.105776	 -0.076860	 -0.045219	 -0.031572	 -0.166231	  0.049868
  0.131056	 -0.017619	  0.343557	 -0.118174	 -0.098601	 -0.103314	 -0.046186	 -0.094371	 -0.024043	 -0.043305	 -0.032950	 -0.178693	  0.047602
  0.114474	  0.002604	  0.313797	 -0.144895	 -0.088429	 -0.133046	 -0.059455	 -0.123291	  0.046100	 -0.082935	 -0.033747	 -0.171232	  0.012344
  0.084191	  0.041865	  0.290544	 -0.110568	 -0.093694	 -0.141166	 -0.073751	 -0.087858	  0.043930	 -0.103432	 -0.053833	 -0.202128	 -0.002038
  0.062197	  0.033482	  0.314627	 -0.114894	 -0.099695	 -0.124149	 -0.095362	 -0.060059	  0.012641	 -0.093361	 -0.055147	 -0.212527	 -0.027008
  0.067784	  0.023269	  0.316289	 -0.101709	 -0.079505	 -0.118709	 -0.117843	 -0.057116	 -0.021696	 -0.075561	 -0.043549	 -0.204994	 -0.054211
  0.067792	  0.018408	  0.321833	 -0.071784	 -0.054255	 -0.103083	 -0.152842	 -0.097918	 -0.036048	 -0.028800	 -0.050656	 -0.245432	 -0.071354
  0.062385	  0.024539	  0.347464	 -0.044257	 -0.053073	 -0.083879	 -0.152490	 -0.087943	 -0.010745	 -0.018334	 -0.035487	 -0.263143	 -0.094585
  0.063245	  0.030427	  0.353809	 -0.020451	 -0.068263	 -0.096456	 -0.104109	 -0.050786	 -0.001877	 -0.025955	 -0.000106	 -0.244595	 -0.109525
  0.062438	  0.003607	  0.334594	 -0.040182	 -0.068032	 -0.069988	 -0.067706	 -0.044105	 -0.034515	 -0.041390	 -0.015011	 -0.281848	 -0.085326
  0.061922	  0.016092	  0.363379	 -0.054828	 -0.042678	 -0.065528	 -0.053049	 -0.059692	 -0.049995	 -0.014066	 -0.006899	 -0.281725	 -0.057731
  0.068438	  0.005420	  0.361044	 -0.082405	 -0.032524	 -0.090570	 -0.050638	 -0.049536	 -0.047047	 -0.003106	 -0.014511	 -0.226085	 -0.048248
  0.076115	 -0.000326	  0.337700	 -0.089456	 -0.031331	 -0.113236	 -0.057160	 -0.026810	 -0.042116	 -0.011122	 -0.034138	 -0.256018	 -0.059916
  0.067832	 -0.034837	  0.337903	 -0.092905	 -0.041128	 -0.098770	 -0.057786	 -0.018812	 -0.055312	 -0.035688	 -0.009583	 -0.273975	 -0.088839
  0.055617	 -0.017929	  0.333143	 -0.102178	 -0.086707	 -0.054913	 -0.085092	 -0.048685	 -0.039923	 -0.069898	 -0.030579	 -0.288657	 -0.062679
  0.013990	 -0.003848	  0.323944	 -0.132671	 -0.077984	 -0.077298	 -0.097975	 -0.080711	 -0.017022	 -0.047361	 -0.042767	 -0.274076	 -0.017757
  0.011481	 -0.027190	  0.304872	 -0.115619	 -0.060815	 -0.090128	 -0.099841	 -0.041953	 -0.008897	 -0.065072	 -0.020362	 -0.272495	  0.002969
  0.008619	 -0.059304	  0.300927	 -0.158587	 -0.041203	 -0.104509	 -0.088087	 -0.091650	  0.003144	 -0.041413	 -0.021604	 -0.300713	  0.017291
  0.016764	 -0.080194	  0.331515	 -0.153041	 -0.053832	 -0.084824	 -0.101265	 -0.102574	 -0.026078	 -0.029090	 -0.013351	 -0.314214	  0.024601
  0.010173	 -0.062269	  0.311581	 -0.131378	 -0.062322	 -0.091548	 -0.072831	 -0.070371	 -0.020414	 -0.056993	 -0.016817	 -0.312812	  0.006907
 -0.003970	 -0.056656	  0.280209	 -0.126539	 -0.038283	 -0.094845	 -0.056383	 -0.037385	 -0.012435	 -0.049782	 -0.020805	 -0.290139	  0.028241
  0.028464	 -0.036070	  0.290084	 -0.091894	 -0.069791	 -0.071804	 -0.059678	 -0.028961	 -0.025878	 -0.056991	  0.008918	 -0.275595	  0.056670
 -0.001717	 -0.035554	  0.289814	 -0.082307	 -0.079494	 -0.062180	 -0.062846	 -0.049796	 -0.024909	 -0.046971	  0.032028	 -0.244474	  0.067697
  0.006754	 -0.044388	  0.307354	 -0.082989	 -0.064898	 -0.060549	 -0.064124	 -0.021550	 -0.057805	 -0.036597	  0.019748	 -0.230359	  0.065034
  0.015236	 -0.050267	  0.346911	 -0.095487	 -0.038201	 -0.071809	 -0.037002	 -0.034146	 -0.043264	 -0.020383	  0.000319	 -0.277771	  0.073879
  0.005586	 -0.059955	  0.348072	 -0.077926	 -0.055660	 -0.086415	 -0.024737	 -0.048598	 -0.028356	 -0.004715	 -0.010347	 -0.282048	  0.098379
 -0.018614	 -0.079079	  0.344156	 -0.046682	 -0.090969	 -0.104887	 -0.024336	 -0.050232	  0.004767	 -0.013981	 -0.000357	 -0.263217	  0.115987
 -0.046000	 -0.085226	  0.324608	 -0.040799	 -0.082089	 -0.072971	 -0.041145	 -0.016151	  0.038467	 -0.024333	 -0.004186	 -0.260603	  0.117644
 -0.033101	 -0.095060	  0.347952	 -0.044791	 -0.072758	 -0.036485	 -0.027327	 -0.003858	  0.020593	 -0.006064	 -0.008194	 -0.268221	  0.088349
 -0.033785	 -0.097105	  0.305069	 -0.064213	 -0.042000	 -0.038474	 -0.047493	 -0.045441	  0.003438	  0.007804	  0.015204	 -0.266814	  0.102455
 -0.033675	 -0.101484	  0.282423	 -0.052052	 -0.024732	 -0.052695	 -0.069392	 -0.044034	 -0.012444	  0.029642	  0.013756	 -0.232516	  0.116757
 -0.039473	 -0.120795	  0.328796	 -0.041964	 -0.065043	 -0.053954	 -0.057669	 -0.047525	 -0.026469	  0.028466	  0.032869	 -0.266055	  0.086555
 -0.025911	 -0.124407	  0.327573	 -0.078124	 -0.068545	 -0.093690	 -0.063246	 -0.050831	 -0.037889	  0.010004	  0.024027	 -0.242878	  0.071637
 -0.043661	 -0.117990	  0.346066	 -0.087752	 -0.025831	 -0.095686	 -0.052043	 -0.010250	  0.027776	  0.007543	  0.019242	 -0.211001	  0.058985
 -0.077377	 -0.137924	  0.319971	 -0.077076	 -0.018589	 -0.063779	 -0.049606	 -0.018353	  0.059221	 -0.023476	  0.011217	 -0.209488	 -0.009173
 -0.096678	 -0.133577	  0.335488	 -0.071374	 -0.044328	 -0.061592	 -0.082239	 -0.019305	  0.075750	 -0.021841	  0.013607	 -0.198692	 -0.048729
 -0.129347	 -0.142015	  0.318830	 -0.096635	 -0.049433	 -0.081338	 -0.088332	 -0.018830	  0.060176	 -0.025897	  0.026411	 -0.193126	 -0.073813
 -0.101307	 -0.184352	  0.277775	 -0.104593	 -0.021939	 -0.105163	 -0.052601	  0.002592	  0.031265	 -0.031538	 -0.008248	 -0.202767	 -0.090516
 -0.088566	 -0.201565	  0.285695	 -0.086254	 -0.018476	 -0.120403	 -0.025621	 -0.018215	  0.001511	  0.007833	 -0.009409	 -0.189090	 -0.131922
 -0.099314	 -0.203557	  0.271128	 -0.119883	 -0.025177	 -0.093211	 -0.013056	 -0.076265	  0.015154	  0.012081	  0.022985	 -0.175446	 -0.163382
 -0.096342	 -0.182189	  0.255270	 -0.109790	 -0.044121	 -0.083525	 -0.033632	 -0.059459	 -0.015087	  0.002374	  0.038322	 -0.160801	 -0.163546
 -0.120970	 -0.159198	  0.233845	 -0.064374	 -0.023906	 -0.072599	 -0.039591	 -0.034696	 -0.041126	 -0.012631	  0.036118	 -0.174936	 -0.159020
 -0.109863	 -0.144230	  0.231716	 -0.030129	 -0.010888	 -0.083172	 -0.035311	 -0.040366	 -0.025661	 -0.040870	  0.053676	 -0.186591	 -0.169307
 -0.075749	 -0.180779	  0.268055	  0.000679	 -0.024663	 -0.109928	 -0.037652	 -0.031039	 -0.009335	 -0.054052	  0.050105	 -0.167236	 -0.149131
 -0.066539	 -0.198100	  0.277156	  0.002411	 -0.005101	 -0.094859	 -0.041236	 -0.035515	 -0.018046	 -0.072374	  0.034716	 -0.140764	 -0.145497
 -0.066738	 -0.221270	  0.261196	 -0.028718	 -0.004241	 -0.095521	 -0.031480	 -0.050974	 -0.035465	 -0.048149	  0.036156	 -0.132719	 -0.154772
 -0.067852	 -0.218329	  0.258893	 -0.051419	 -0.034892	 -0.094814	 -0.029087	 -0.056559	 -0.044103	 -0.027667	  0.038264	 -0.153376	 -0.153737
 -0.088674	 -0.229048	  0.238959	 -0.063873	 -0.035798	 -0.074170	 -0.058839	 -0.038571	 -0.049022	 -0.050568	  0.054701	 -0.154756	 -0.158049
 -0.081662	 -0.215456	  0.219711	 -0.064145	 -0.024777	 -0.087618	 -0.051516	 -0.042807	 -0.051221	 -0.066708	  0.020751	 -0.133921	 -0.155063
 -0.074016	 -0.207417	  0.176810	 -0.095419	 -0.017285	 -0.059966	 -0.035536	 -0.042424	 -0.050842	 -0.040573	  0.003352	 -0.162867	 -0.146825
 -0.066772	 -0.180406	  0.154886	 -0.124192	 -0.015142	 -0.029234	 -0.014263	 -0.028716	 -0.062405	 -0.015297	  0.028672	 -0.178699	 -0.127102
 -0.023791	 -0.120983	  0.125697	 -0.098842	 -0.019260	 -0.033021	 -0.006416	 -0.020900	 -0.049971	 -0.019925	  0.031393	 -0.181987	 -0.090748
  0.000747	 -0.110553	  0.105802	 -0.066834	 -0.030438	 -0.053581	 -0.006933	 -0.026388	 -0.044097	 -0.015872	  0.004170	 -0.110112	 -0.096327
 -0.014867	 -0.096451	  0.096999	 -0.067604	 -0.048396	 -0.049706	 -0.028853	 -0.027497	 -0.024042	 -0.027387	 -0.029580	 -0.090562	 -0.122836
 -0.003822	 -0.094046	  0.032237	 -0.093539	 -0.026671	 -0.035333	 -0.023099	 -0.048508	 -0.004490	 -0.051641	 -0.030192	 -0.115652	 -0.106144
  0.005615	 -0.100831	  0.029322	 -0.111239	 -0.024578	 -0.048291	 -0.028293	 -0.084854	 -0.000038	 -0.034875	 -0.032959	 -0.125844	 -0.122024
  0.003563	 -0.096537	  0.050552	 -0.118774	 -0.025765	 -0.038532	 -0.038542	 -0.073315	 -0.035975	 -0.034435	 -0.019553	 -0.124825	 -0.126455
  0.026017	 -0.109556	  0.080778	 -0.090663	 -0.004683	 -0.059574	 -0.041456	 -0.075480	 -0.073568	 -0.026968	  0.013460	 -0.129145	 -0.123912
  0.002489	 -0.154578	  0.046917	 -0.102866	 -0.024021	 -0.027064	 -0.058928	 -0.048614	 -0.070189	 -0.009860	  0.019309	 -0.122384	 -0.102740
  0.001213	 -0.159223	  0.047143	 -0.101967	 -0.012197	 -0.041735	 -0.040822	 -0.035986	 -0.055243	 -0.025164	  0.015252	 -0.144661	 -0.099773
 -0.000027	 -0.125119	  0.021429	 -0.091477	  0.002042	 -0.049235	 -0.024437	 -0.043421	 -0.032017	 -0.031538	  0.012601	 -0.131003	 -0.041855
 -0.012146	 -0.073576	  0.015495	 -0.108294	  0.032329	 -0.042485	 -0.017505	 -0.058168	 -0.033446	 -0.033904	  0.023778	 -0.159017	 -0.000308
  0.002416	 -0.033635	  0.044577	 -0.077185	  0.015669	 -0.044274	 -0.004282	 -0.097197	 -0.004777	 -0.049695	  0.010388	 -0.120518	  0.030363
  0.029215	 -0.058253	  0.019257	 -0.066088	  0.007101	 -0.046078	  0.016264	 -0.090812	  0.004869	 -0.056789	  0.013799	 -0.088944	  0.041343
  0.001519	 -0.103522	  0.008152	 -0.066013	 -0.000419	 -0.063581	  0.015656	 -0.084770	 -0.023864	 -0.050634	  0.002187	 -0.103672	  0.029402
  0.009968	 -0.090908	 -0.006651	 -0.054598	  0.001041	 -0.076778	  0.029551	 -0.106464	  0.023230	 -0.077174	  0.013278	 -0.125193	  0.040465
  0.003819	 -0.072420	 -0.044585	 -0.080751	 -0.007838	 -0.064172	  0.032405	 -0.093195	 -0.005646	 -0.092249	  0.005894	 -0.162175	  0.028806
  0.026316	 -0.075658	 -0.060527	 -0.094440	 -0.020681	 -0.035012	  0.021515	 -0.100000	  0.004039	 -0.127793	  0.004993	 -0.164514	  0.024092
  0.096426	 -0.056354	  0.043265	  0.035999	  0.029785	  0.025072	  0.022807	  0.005758	 -0.008122	  0.054621	 -0.013278	  0.062053	  0.132343
  0.053201	 -0.010451	  0.020507	  0.026817	  0.038904	  0.024746	  0.031330	  0.011506	 -0.012102	  0.033366	 -0.011220	  0.066353	  0.070089
  0.063523	 -0.021278	  0.034010	  0.033029	  0.065064	  0.000975	  0.057080	  0.007151	 -0.004642	  0.016897	  0.004667	  0.069312	  0.068900
  0.066843	 -0.017524	  0.008388	  0.065682	  0.070800	 -0.010733	  0.068455	  0.027572	  0.007698	 -0.017324	 -0.002794	  0.055736	  0.049156
  0.047914	  0.013624	 -0.018774	  0.054559	  0.050616	 -0.010979	  0.037436	  0.013387	  0.002773	 -0.045887	  0.014081	  0.011591	  0.063170
  0.060941	  0.014830	  0.006874	  0.037246	  0.028025	  0.003047	  0.023046	  0.004053	  0.038108	 -0.025861	  0.004104	  0.003045	  0.068056
  0.049142	  0.024967	 -0.002305	 -0.007015	  0.018794	  0.015328	  0.000443	 -0.000551	  0.038286	  0.014815	 -0.028010	  0.036736	  0.033231
  0.004012	  0.008807	 -0.014215	 -0.020409	 -0.016791	  0.040239	  0.039932	  0.008575	  0.023925	  0.010972	 -0.021542	  0.037431	  0.014580
 -0.010910	 -0.004132	 -0.009007	 -0.012027	 -0.034796	  0.023977	  0.034678	  0.009129	  0.016117	 -0.007439	 -0.030043	  0.027427	  0.009388
 -0.023132	 -0.013052	 -0.022563	 -0.015248	 -0.041567	 -0.011086	 -0.009026	  0.013192	 -0.004222	 -0.036482	 -0.064309	  0.025884	  0.024667
 -0.029162	  0.009214	 -0.010613	 -0.008212	 -0.031279	 -0.005901	 -0.018764	  0.016384	  0.005696	 -0.014161	 -0.038360	  0.013365	  0.022279
 -0.041438	  0.042320	 -0.015654	  0.016056	 -0.024309	  0.054087	 -0.027078	  0.002213	 -0.005422	 -0.007028	 -0.023014	  0.000192	  0.029377
 -0.024574	  0.057960	  0.008868	 -0.025358	 -0.023725	  0.039742	 -0.047418	 -0.021572	  0.033453	 -0.000935	  0.000705	 -0.010440	 -0.008593
 -0.018073	  0.019722	  0.039772	 -0.027975	 -0.018684	 -0.018575	 -0.061532	 -0.021408	  0.024357	 -0.018884	  0.007116	 -0.018058	 -0.036880
 -0.028982	 -0.003516	  0.029122	 -0.019850	 -0.026459	 -0.020791	 -0.053672	 -0.016613	 -0.012846	 -0.024789	  0.022979	 -0.054310	 -0.048994
 -0.042993	 -0.010135	 -0.023376	 -0.039398	 -0.017586	 -0.005592	 -0.009760	 -0.017435	 -0.020071	  0.012688	  0.034919	 -0.088277	 -0.079509
 -0.058868	 -0.030978	  0.003498	 -0.007221	 -0.014545	 -0.007378	 -0.014205	 -0.015035	 -0.043023	  0.028319	  0.032718	 -0.072924	 -0.077188
 -0.028939	 -0.035469	  0.006913	 -0.021758	 -0.035071	 -0.039017	 -0.008780	 -0.022817	 -0.057627	  0.002107	  0.013313	 -0.058076	 -0.095909
 -0.059849	 -0.024388	 -0.011661	 -0.019764	 -0.021923	 -0.042355	 -0.022304	 -0.002765	 -0.012839	  0.013683	  0.050020	 -0.061362	 -0.114388
 -0.075081	  0.035833	 -0.073050	 -0.045152	  0.004749	 -0.054805	 -0.042667	 -0.000723	 -0.009496	  0.011322	  0.047946	 -0.045675	 -0.123774
 -0.063202	  0.052976	 -0.093936	 -0.060974	  0.044939	 -0.032372	 -0.025675	  0.006357	 -0.009338	 -0.011769	  0.051297	 -0.062378	 -0.141667
 -0.051478	  0.087824	 -0.037459	 -0.017237	  0.063695	 -0.028913	 -0.019978	 -0.012256	  0.014646	 -0.004441	  0.073251	 -0.072003	 -0.160789
 -0.063695	  0.109206	  0.056071	  0.001938	  0.067271	 -0.055245	  0.002142	 -0.046528	 -0.029197	 -0.010291	  0.046807	 -0.056347	 -0.135810
 -0.082400	  0.072175	  0.182511	  0.039546	  0.089495	 -0.019919	 -0.029671	 -0.056379	 -0.082143	 -0.018031	  0.044406	 -0.046574	 -0.126218
 -0.081108	  0.076196	  0.201625	  0.058886	  0.087364	  0.017652	 -0.033383	 -0.052030	 -0.067012	  0.002880	  0.067865	 -0.036539	 -0.104512
 -0.134270	  0.118407	  0.140122	  0.036631	  0.079861	  0.059235	 -0.015109	 -0.040566	 -0.033591	 -0.030080	  0.050854	 -0.042875	 -0.072586
 -0.148322	  0.152703	  0.143382	  0.017877	  0.074232	  0.035479	  0.003374	 -0.030888	 -0.002176	 -0.050785	  0.033483	 -0.037391	 -0.061944
 -0.151653	  0.146221	  0.162067	  0.044100	  0.083371	  0.003349	 -0.011340	 -0.027045	 -0.023403	 -0.033525	 -0.010665	 -0.012927	 -0.071737
 -0.176087	  0.141077	  0.170730	  0.049495	  0.090837	  0.022993	 -0.040145	 -0.011834	  0.005007	 -0.017781	 -0.015845	 -0.034394	 -0.118628
 -0.161534	  0.142668	  0.164462	  0.029093	  0.125547	  0.000124	 -0.049375	 -0.025948	  0.028402	 -0.003852	 -0.006860	 -0.018362	 -0.124100
 -0.130580	  0.116303	  0.134066	  0.032806	  0.138714	 -0.013397	 -0.024934	 -0.054017	  0.000581	 -0.005878	  0.006883	 -0.052477	 -0.140128
 -0.134495	  0.131761	  0.190320	  0.015357	  0.117338	 -0.019678	 -0.052915	 -0.041426	 -0.013362	 -0.001629	 -0.000287	 -0.105504	 -0.165260
 -0.183962	  0.150487	  0.183469	 -0.007512	  0.073076	 -0.015523	 -0.070106	 -0.038079	 -0.029276	 -0.028532	 -0.014334	 -0.107058	 -0.141846
 -0.205975	  0.159108	  0.167686	 -0.028854	  0.093035	 -0.012137	 -0.040464	 -0.038758	 -0.054541	 -0.026458	  0.014753	 -0.055316	 -0.114225
 -0.195316	  0.184545	  0.204973	 -0.008454	  0.069177	 -0.018270	 -0.030048	 -0.053769	 -0.050445	 -0.043316	  0.039767	 -0.033660	 -0.113691
 -0.205413	  0.165835	  0.218357	 -0.010612	  0.045574	  0.004647	 -0.017599	 -0.044708	 -0.026535	 -0.047664	  0.053360	 -0.050689	 -0.139903
 -0.207099	  0.143683	  0.248225	 -0.041420	  0.044506	 -0.001838	  0.009061	 -0.035097	 -0.011492	 -0.051609	  0.033715	 -0.051303	 -0.151656
 -0.215420	  0.186854	  0.246393	 -0.029858	  0.033788	 -0.044921	  0.015486	 -0.032016	  0.018746	 -0.031671	  0.013252	 -0.039669	 -0.133233
 -0.209912	  0.188757	  0.204763	  0.006658	  0.011876	 -0.063082	  0.011501	 -0.040635	  0.006854	 -0.027189	  0.001767	 -0.058230	 -0.118083
 -0.223566	  0.195437	  0.169318	 -0.009146	  0.041887	 -0.062455	  0.004287	 -0.030999	 -0.013664	 -0.049068	  0.019022	 -0.063825	 -0.152757
 -0.239190	  0.177238	  0.194515	 -0.002698	  0.049282	 -0.088368	  0.005614	  0.018685	 -0.018743	 -0.031548	  0.008773	 -0.085452	 -0.173380
 -0.246746	  0.178000	  0.255222	 -0.011704	  0.029434	 -0.048864	 -0.005462	  0.044374	 -0.008331	 -0.016271	  0.010991	 -0.095745	 -0.158490
 -0.248283	  0.191961	  0.320549	 -0.040200	 -0.000517	  0.000542	  0.003695	  0.026568	 -0.025510	  0.027155	 -0.030043	 -0.051411	 -0.144371
 -0.265961	  0.208944	  0.313500	 -0.060759	 -0.003772	 -0.005846	  0.016378	  0.002340	 -0.049773	  0.048040	 -0.043053	 -0.056911	 -0.147605
 -0.265961	  0.241160	  0.313836	 -0.032671	  0.007665	 -0.015520	  0.028949	  0.019382	 -0.049488	  0.032771	 -0.052977	 -0.049550	 -0.149841
 -0.243004	  0.223328	  0.327365	 -0.026673	  0.004074	 -0.014328	  0.022355	  0.032156	 -0.027256	  0.024867	 -0.045083	 -0.038622	 -0.167770
 -0.223864	  0.210426	  0.351548	 -0.026514	 -0.015532	  0.003358	 -0.000487	  0.010464	 -0.028517	  0.015247	 -0.014105	  0.016561	 -0.154141
 -0.209090	  0.274712	  0.375109	 -0.033270	  0.016963	  0.003844	 -0.021437	  0.014897	 -0.026691	  0.011211	 -0.026195	  0.044831	 -0.142976
 -0.230530	  0.279428	  0.398331	 -0.070416	  0.024576	 -0.027614	 -0.039748	  0.040737	 -0.006232	 -0.012208	 -0.021924	  0.047768	 -0.113415
 -0.253989	  0.245219	  0.428326	 -0.081156	  0.010646	 -0.023364	 -0.034178	  0.046375	  0.011650	 -0.005030	 -0.038769	  0.046193	 -0.077505
 -0.230738	  0.216931	  0.463749	 -0.053179	 -0.011832	 -0.010187	 -0.028718	  0.017875	  0.033926	  0.002355	 -0.015304	 -0.002448	 -0.081185
 -0.226047	  0.204076	  0.420800	 -0.052309	 -0.048070	 -0.001826	 -0.028015	  0.043632	  0.071667	 -0.030150	 -0.031736	 -0.014963	 -0.099735
 -0.258430	  0.219703	  0.425586	 -0.055213	 -0.068364	 -0.002735	 -0.036633	  0.079956	  0.081378	 -0.048862	 -0.039186	 -0.009088	 -0.148076
 -0.247305	  0.256698	  0.438409	 -0.096568	 -0.077018	 -0.021171	 -0.063842	  0.071742	  0.051201	 -0.079926	 -0.047332	 -0.004502	 -0.178925
 -0.239804	  0.233599	  0.441332	 -0.168252	 -0.084444	 -0.036205	 -0.060963	  0.070573	  0.020971	 -0.073860	 -0.045184	  0.011499	 -0.191253
 -0.258072	  0.235327	  0.490605	 -0.163294	 -0.097698	 -0.050148	 -0.061795	  0.062230	  0.002991	 -0.075396	 -0.034746	 -0.009830	 -0.200839
 -0.231526	  0.236246	  0.514111	 -0.147048	 -0.088853	 -0.072404	 -0.035059	  0.074292	 -0.008092	 -0.106650	 -0.013972	 -0.007151	 -0.205865
 -0.246330	  0.195487	  0.460532	 -0.120340	 -0.118138	 -0.079304	 -0.013363	  0.104700	  0.005552	 -0.051184	 -0.013598	  0.008426	 -0.220618
 -0.256916	  0.147346	  0.418729	 -0.104793	 -0.130531	 -0.076725	  0.030859	  0.132729	  0.026707	 -0.065261	 -0.030157	  0.018898	 -0.198113
 -0.221180	  0.158585	  0.426679	 -0.113966	 -0.135154	 -0.071801	 -0.000764	  0.159664	  0.030152	 -0.069734	 -0.022460	 -0.018474	 -0.216017
 -0.219452	  0.160191	  0.447548	 -0.162587	 -0.142111	 -0.106511	 -0.017017	  0.125572	  0.004689	 -0.037682	 -0.021225	 -0.032099	 -0.233928
 -0.222239	  0.143897	  0.505245	 -0.180349	 -0.138029	 -0.099152	  0.001699	  0.126169	  0.014370	 -0.029414	 -0.005643	 -0.005921	 -0.242647
 -0.244989	  0.164493	  0.532116	 -0.174946	 -0.124448	 -0.083079	  0.009826	  0.109537	  0.011194	 -0.009411	 -0.019088	 -0.014326	 -0.304996
 -0.222418	  0.146507	  0.541547	 -0.178254	 -0.108603	 -0.101155	  0.012974	  0.104039	  0.003276	 -0.026901	 -0.029297	 -0.040669	 -0.267985
 -0.194251	  0.138452	  0.547976	 -0.173361	 -0.148526	 -0.097391	  0.026513	  0.107674	  0.010506	 -0.046580	 -0.042410	 -0.086167	 -0.244172
 -0.235598	  0.142265	  0.553144	 -0.184347	 -0.132797	 -0.055427	  0.060179	  0.101637	 -0.006717	 -0.022372	 -0.042442	 -0.061012	 -0.257027
 -0.244710	  0.127257	  0.510374	 -0.171454	 -0.131653	 -0.050266	  0.068999	  0.091948	 -0.022640	 -0.014168	 -0.024149	 -0.049998	 -0.232372
 -0.231440	  0.094670	  0.526176	 -0.177191	 -0.128126	 -0.067065	  0.070722	  0.066476	 -0.048463	 -0.026607	 -0.020861	 -0.042582	 -0.230202
 -0.235479	  0.116991	  0.551247	 -0.162401	 -0.118950	 -0.082727	  0.091757	  0.096142	 -0.042321	 -0.049776	 -0.056511	 -0.033546	 -0.242260
 -0.218101	  0.112039	  0.585362	 -0.154668	 -0.144546	 -0.084924	  0.100732	  0.115344	 -0.026160	 -0.063443	 -0.089824	  0.010033	 -0.239333
 -0.239415	  0.115821	  0.602800	 -0.132909	 -0.137044	 -0.117993	  0.102699	  0.141803	 -0.024397	 -0.078138	 -0.100585	 -0.001691	 -0.241466
 -0.230761	  0.105472	  0.569786	 -0.113912	 -0.139197	 -0.086360	  0.088511	  0.121268	 -0.030096	 -0.081208	 -0.100043	 -0.018222	 -0.224040
 -0.230621	  0.083299	  0.555875	 -0.119892	 -0.169352	 -0.072916	  0.115286	  0.133067	 -0.023622	 -0.055566	 -0.076062	 -0.011408	 -0.228562
 -0.235726	  0.132133	  0.558600	 -0.165157	 -0.161535	 -0.093520	  0.101835	  0.164341	 -0.038982	 -0.016331	 -0.102517	  0.040479	 -0.221601
 -0.258554	  0.162986	  0.574918	 -0.186469	 -0.157291	 -0.072768	  0.095979	  0.186528	 -0.024204	  0.015744	 -0.105923	  0.016979	 -0.210477
 -0.278550	  0.175781	  0.569382	 -0.220501	 -0.155941	 -0.076873	  0.116989	  0.209357	 -0.027591	  0.040284	 -0.095243	  0.029613	 -0.217887
 -0.260602	  0.150042	  0.560905	 -0.249016	 -0.157034	 -0.060042	  0.125391	  0.229175	 -0.022742	  0.026909	 -0.131616	  0.038110	 -0.186736
 -0.257436	  0.101995	  0.551979	 -0.227371	 -0.228801	 -0.054192	  0.116606	  0.220321	 -0.001026	 -0.006960	 -0.110381	  0.067513	 -0.142680
 -0.251475	  0.118543	  0.548097	 -0.222089	 -0.233092	 -0.052943	  0.094329	  0.179185	  0.014521	 -0.005182	 -0.098638	  0.034493	 -0.067234
 -0.230659	  0.169770	  0.532054	 -0.199168	 -0.243198	 -0.073731	  0.088403	  0.202988	  0.009353	 -0.009824	 -0.072879	  0.062350	 -0.021283
 -0.221013	  0.155526	  0.530412	 -0.151568	 -0.248104	 -0.098540	  0.085480	  0.220506	  0.015942	  0.022720	 -0.081434	  0.055659	 -0.012443
 -0.210465	  0.163712	  0.517567	 -0.143079	 -0.231914	 -0.084902	  0.083849	  0.193211	  0.012546	  0.021575	 -0.118517	  0.037559	 -0.007056
 -0.201591	  0.146555	  0.477803	 -0.162885	 -0.228699	 -0.076494	  0.047268	  0.196478	 -0.011906	  0.057711	 -0.135751	  0.048372	 -0.009898
 -0.200925	  0.192552	  0.462834	 -0.186959	 -0.219726	 -0.084006	  0.059100	  0.163372	 -0.036997	  0.088458	 -0.092368	  0.036121	 -0.019664
 -0.217263	  0.193266	  0.459462	 -0.209633	 -0.240367	 -0.091084	  0.064604	  0.169283	 -0.031672	  0.062615	 -0.088761	  0.056328	  0.015980
 -0.191534	  0.144621	  0.457190	 -0.208984	 -0.222912	 -0.096722	  0.070031	  0.173915	 -0.011561	  0.046927	 -0.104591	  0.060962	  0.027301
 -0.167936	  0.115710	  0.436986	 -0.180018	 -0.150945	 -0.098796	  0.121962	  0.165465	 -0.029444	  0.029379	 -0.119749	  0.093700	 -0.003667
 -0.154494	  0.104827	  0.439013	 -0.170193	 -0.138014	 -0.064051	  0.118247	  0.142546	 -0.058123	  0.023325	 -0.117795	  0.071332	 -0.006816
 -0.185452	  0.136571	  0.419827	 -0.163668	 -0.152650	 -0.044351	  0.093487	  0.132861	 -0.067451	 -0.012174	 -0.119214	  0.046003	  0.001731
 -0.161410	  0.134984	  0.410709	 -0.139197	 -0.153217	 -0.041267	  0.095513	  0.135478	 -0.067558	 -0.017835	 -0.092538	  0.040988	  0.014989
 -0.140277	  0.099328	  0.378735	 -0.122841	 -0.167810	 -0.046249	  0.092794	  0.111023	 -0.070234	 -0.021395	 -0.078948	  0.079273	  0.014737
 -0.133111	  0.124170	  0.407721	 -0.137542	 -0.152458	 -0.037455	  0.079658	  0.124333	 -0.076384	 -0.042703	 -0.098421	  0.087662	  0.004265
 -0.117528	  0.106429	  0.531215	 -0.144895	 -0.186157	 -0.067158	  0.079491	  0.157308	 -0.109358	 -0.016550	 -0.082219	  0.061191	  0.013646
 -0.135617	  0.104039	  0.571651	 -0.123242	 -0.197392	 -0.079454	  0.100031	  0.186768	 -0.115660	 -0.017029	 -0.071818	  0.060044	  0.025286
 -0.122777	  0.137362	  0.498162	 -0.108005	 -0.207487	 -0.101977	  0.113575	  0.207296	 -0.117347	 -0.007664	 -0.081170	  0.077155	  0.010684
 -0.119288	  0.117145	  0.492318	 -0.088465	 -0.176561	 -0.099791	  0.153515	  0.200458	 -0.110696	  0.017334	 -0.085069	  0.041610	  0.046876
 -0.117718	  0.135767	  0.508163	 -0.088862	 -0.201458	 -0.069688	  0.137897	  0.196046	 -0.093068	  0.022160	 -0.097349	  0.045722	  0.079722
 -0.112093	  0.153382	  0.466304	 -0.108216	 -0.233708	 -0.104444	  0.117211	  0.200493	 -0.043066	  0.046181	 -0.099591	  0.065147	  0.076612
 -0.133857	  0.154366	  0.446454	 -0.141752	 -0.230512	 -0.105669	  0.131084	  0.209327	 -0.046972	  0.026842	 -0.102696	  0.035621	  0.080208
 -0.138238	  0.138505	  0.443938	 -0.127228	 -0.212099	 -0.071133	  0.091403	  0.236777	 -0.060200	  0.018238	 -0.119306	 -0.004902	  0.124197
 -0.148895	  0.127032	  0.454565	 -0.113327	 -0.223262	 -0.066585	  0.042737	  0.251366	 -0.059978	  0.028988	 -0.122322	  0.009932	  0.160779
 -0.172697	  0.155139	  0.475293	 -0.111841	 -0.237525	 -0.055140	  0.032751	  0.246800	 -0.092448	  0.020627	 -0.109141	  0.013303	  0.164580
 -0.214510	  0.178064	  0.457936	 -0.107554	 -0.246291	 -0.047539	  0.029441	  0.227293	 -0.122489	  0.006255	 -0.091922	 -0.026788	  0.171600
 -0.226457	  0.182882	  0.441660	 -0.121258	 -0.262417	 -0.037030	  0.012389	  0.199311	 -0.131180	 -0.008053	 -0.100360	 -0.039394	  0.180000
 -0.172118	  0.163643	  0.461892	 -0.114103	 -0.233127	 -0.049660	  0.041801	  0.188107	 -0.133908	  0.019816	 -0.088391	 -0.040248	  0.180872
 -0.124742	  0.134804	  0.493160	 -0.089139	 -0.209297	 -0.055469	  0.078386	  0.204731	 -0.131033	  0.021675	 -0.093557	 -0.036581	  0.229411
 -0.093012	  0.144568	  0.466196	 -0.078967	 -0.205575	 -0.083891	  0.095616	  0.219042	 -0.158377	  0.024034	 -0.110885	 -0.021866	  0.248669
 -0.091505	  0.137873	  0.427324	 -0.101350	 -0.218893	 -0.127797	  0.105419	  0.211564	 -0.116153	  0.013157	 -0.106477	 -0.025208	  0.278964
 -0.129886	  0.138087	  0.439745	 -0.123755	 -0.262198	 -0.118172	  0.089120	  0.228322	 -0.081167	  0.011978	 -0.110380	 -0.020570	  0.276196
 -0.118503	  0.120487	  0.429884	 -0.126299	 -0.284843	 -0.133173	  0.103045	  0.230998	 -0.073781	  0.014754	 -0.108765	 -0.014379	  0.292189
 -0.118856	  0.135227	  0.391568	 -0.099741	 -0.245375	 -0.125177	  0.115538	  0.245187	 -0.056289	  0.028681	 -0.088957	 -0.052372	  0.281900
 -0.114577	  0.132152	  0.370540	 -0.099795	 -0.268033	 -0.120334	  0.124078	  0.249359	 -0.069817	 -0.000904	 -0.072169	 -0.063293	  0.276772
 -0.100710	  0.134820	  0.352186	 -0.077982	 -0.287582	 -0.111382	  0.147240	  0.209364	 -0.137391	  0.000157	 -0.077087	 -0.049441	  0.269242
 -0.123406	  0.168135	  0.363643	 -0.057386	 -0.308373	 -0.135618	  0.140385	  0.192651	 -0.171405	  0.039812	 -0.103338	 -0.041122	  0.265667
 -0.092940	  0.128799	  0.345517	 -0.043937	 -0.302864	 -0.114314	  0.138494	  0.155048	 -0.201794	  0.043237	 -0.079431	 -0.042650	  0.245261
 -0.081771	  0.119349	  0.371889	 -0.031258	 -0.257174	 -0.105133	  0.121628	  0.138091	 -0.189384	  0.052354	 -0.066011	 -0.069224	  0.237518
 -0.090079	  0.124551	  0.409286	 -0.020444	 -0.191465	 -0.115720	  0.129788	  0.117418	 -0.173919	  0.050920	 -0.077414	 -0.083465	  0.240325
 -0.076394	  0.145221	  0.390024	 -0.049628	 -0.125093	 -0.118627	  0.124597	  0.088472	 -0.166134	  0.054373	 -0.094195	 -0.088890	  0.241764
 -0.039464	  0.151824	  0.380897	 -0.036815	 -0.133668	 -0.117420	  0.089520	  0.052435	 -0.185961	  0.031949	 -0.090597	 -0.105420	  0.277251
 -0.050002	  0.178832	  0.411304	 -0.010137	 -0.186121	 -0.105753	  0.052768	  0.038778	 -0.189952	  0.020417	 -0.103840	 -0.111711	  0.319935
 -0.024997	  0.208250	  0.406399	 -0.022907	 -0.203190	 -0.089700	  0.071551	 -0.016652	 -0.213451	  0.047853	 -0.111389	 -0.074198	  0.352650
 -0.062819	  0.211437	  0.408929	 -0.033031	 -0.158617	 -0.095559	  0.073292	 -0.027351	 -0.204750	  0.044211	 -0.108044	 -0.047904	  0.362215
 -0.089124	  0.208838	  0.389986	 -0.067106	 -0.140328	 -0.112677	  0.068252	 -0.042899	 -0.217007	  0.045106	 -0.116546	 -0.055916	  0.386286
 -0.093402	  0.198035	  0.392019	 -0.019693	 -0.114904	 -0.137403	  0.063924	 -0.026431	 -0.243495	  0.049586	 -0.115390	 -0.054315	  0.401403
 -0.120117	  0.205100	  0.435496	  0.033039	 -0.110670	 -0.149890	  0.060421	  0.014060	 -0.219997	  0.066675	 -0.094615	 -0.063751	  0.381111
 -0.122363	  0.211664	  0.431881	  0.052576	 -0.137450	 -0.142513	  0.056581	  0.002245	 -0.213620	  0.060835	 -0.111278	 -0.092825	  0.330430
 -0.151320	  0.211587	  0.445367	  0.056809	 -0.110002	 -0.140998	  0.037938	 -0.027466	 -0.227600	  0.109075	 -0.115264	 -0.140504	  0.335993
 -0.141804	  0.173908	  0.425573	  0.066560	 -0.127992	 -0.096226	  0.050081	 -0.046027	 -0.247046	  0.117903	 -0.124598	 -0.138533	  0.367908
 -0.126226	  0.149244	  0.404263	  0.066646	 -0.147038	 -0.086172	  0.015191	 -0.032955	 -0.253352	  0.154786	 -0.124751	 -0.145632	  0.350210
 -0.122099	  0.183615	  0.399399	  0.079807	 -0.135893	 -0.090797	 -0.018009	 -0.029600	 -0.244606	  0.162019	 -0.113060	 -0.148907	  0.346988
 -0.096050	  0.165902	  0.369447	  0.110057	 -0.098952	 -0.094986	 -0.054691	 -0.026189	 -0.272807	  0.157808	 -0.110822	 -0.158420	  0.324541
 -0.100849	  0.200736	  0.351976	  0.102155	 -0.080892	 -0.088868	 -0.043962	 -0.054217	 -0.300826	  0.162782	 -0.117879	 -0.185694	  0.274921
 -0.153206	  0.212032	  0.350076	  0.096784	 -0.085411	 -0.062531	 -0.044600	 -0.088399	 -0.304822	  0.151625	 -0.118696	 -0.198943	  0.281618
 -0.175232	  0.213362	  0.348467	  0.092797	 -0.071124	 -0.076798	 -0.012611	 -0.088159	 -0.290014	  0.141599	 -0.091204	 -0.203404	  0.309827
 -0.158211	  0.206516	  0.354916	  0.097749	 -0.057634	 -0.100740	 -0.009300	 -0.097840	 -0.253127	  0.129253	 -0.109026	 -0.188896	  0.307632
 -0.160104	  0.192897	  0.332700	  0.112549	 -0.053022	 -0.111272	 -0.039881	 -0.083587	 -0.231577	  0.102070	 -0.104332	 -0.226096	  0.285800
 -0.151697	  0.190145	  0.324690	  0.122901	 -0.037622	 -0.136436	 -0.039973	 -0.098024	 -0.239862	  0.116101	 -0.120392	 -0.216211	  0.262669
 -0.159525	  0.215662	  0.293910	  0.120386	 -0.043895	 -0.147791	 -0.046256	 -0.106129	 -0.237355	  0.110698	 -0.140692	 -0.217595	  0.257795
 -0.168628	  0.211495	  0.305057	  0.105214	 -0.022168	 -0.129615	 -0.084912	 -0.133306	 -0.245481	  0.138749	 -0.161771	 -0.244745	  0.227261
 -0.164929	  0.224362	  0.288662	  0.141026	  0.013842	 -0.111983	 -0.092732	 -0.159945	 -0.272003	  0.120235	 -0.202625	 -0.244684	  0.228526
 -0.156669	  0.234455	  0.305945	  0.125477	  0.014719	 -0.113313	 -0.096371	 -0.187272	 -0.252629	  0.102388	 -0.167774	 -0.242981	  0.270295
 -0.189755	  0.216546	  0.303221	  0.110664	  0.017127	 -0.139325	 -0.106567	 -0.208894	 -0.241631	  0.093082	 -0.128369	 -0.252869	  0.279169
 -0.199313	  0.245210	  0.268668	  0.129998	  0.017736	 -0.141155	 -0.104067	 -0.192314	 -0.252547	  0.070631	 -0.113233	 -0.251912	  0.263376
 -0.217739	  0.266198	  0.293191	  0.120851	  0.029704	 -0.157847	 -0.110972	 -0.203550	 -0.283169	  0.093576	 -0.143062	 -0.208153	  0.225768
 -0.264804	  0.305172	  0.331735	  0.149538	  0.081106	 -0.167167	 -0.121268	 -0.197908	 -0.289166	  0.114915	 -0.185056	 -0.186409	  0.216086
 -0.276518	  0.337569	  0.339608	  0.161093	  0.111471	 -0.142630	 -0.136637	 -0.207073	 -0.272753	  0.102257	 -0.198533	 -0.160946	  0.248398
 -0.277918	  0.329091	  0.355847	  0.195713	  0.149844	 -0.091892	 -0.125319	 -0.243024	 -0.296453	  0.118682	 -0.206035	 -0.157901	  0.269073
 -0.268581	  0.336978	  0.374458	  0.205374	  0.181521	 -0.064255	 -0.126171	 -0.275386	 -0.317922	  0.140699	 -0.227786	 -0.168814	  0.285234
 -0.239553	  0.349307	  0.354531	  0.225040	  0.169701	 -0.085496	 -0.123923	 -0.297597	 -0.270111	  0.128646	 -0.250369	 -0.161268	  0.332195
 -0.218552	  0.330186	  0.356229	  0.239742	  0.163121	 -0.096165	 -0.146254	 -0.261094	 -0.245764	  0.157936	 -0.243086	 -0.192013	  0.330069
 -0.232040	  0.315898	  0.356341	  0.236728	  0.161164	 -0.099938	 -0.149764	 -0.262343	 -0.233375	  0.144350	 -0.222938	 -0.219890	  0.351694
 -0.268281	  0.308451	  0.358081	  0.210836	  0.147627	 -0.102648	 -0.148380	 -0.300498	 -0.252725	  0.152892	 -0.212281	 -0.198259	  0.343394
 -0.292250	  0.333615	  0.348491	  0.243150	  0.099434	 -0.109860	 -0.156230	 -0.275005	 -0.256570	  0.140702	 -0.195568	 -0.205000	  0.260135
 -0.278205	  0.335558	  0.345523	  0.252253	  0.087668	 -0.098056	 -0.151263	 -0.269210	 -0.235874	  0.143559	 -0.174396	 -0.240330	  0.244516
 -0.304250	  0.328135	  0.349655	  0.223793	  0.141508	 -0.085606	 -0.216084	 -0.284134	 -0.254736	  0.131839	 -0.191379	 -0.270798	  0.267767
 -0.323814	  0.318108	  0.337993	  0.240937	  0.208818	 -0.079094	 -0.251915	 -0.302579	 -0.255330	  0.151225	 -0.192609	 -0.275642	  0.260837
 -0.297747	  0.301041	  0.332028	  0.261083	  0.202950	 -0.094604	 -0.246925	 -0.290298	 -0.282838	  0.180378	 -0.184066	 -0.265003	  0.231864
 -0.265730	  0.310316	  0.386748	  0.235563	  0.172767	 -0.075482	 -0.249065	 -0.308270	 -0.264373	  0.150022	 -0.201533	 -0.243259	  0.255007
 -0.235477	  0.323764	  0.398724	  0.229628	  0.202637	 -0.091445	 -0.238489	 -0.323540	 -0.283156	  0.149672	 -0.203499	 -0.248301	  0.284860
 -0.202980	  0.369070	  0.379036	  0.213845	  0.228434	 -0.098646	 -0.258664	 -0.331556	 -0.286793	  0.186175	 -0.189773	 -0.284384	  0.301722
 -0.216057	  0.381333	  0.395908	  0.207009	  0.239587	 -0.101786	 -0.250444	 -0.304018	 -0.250603	  0.214971	 -0.187243	 -0.305221	  0.276325
 -0.228320	  0.373773	  0.377907	  0.211470	  0.182799	 -0.069920	 -0.247654	 -0.285410	 -0.282577	  0.218140	 -0.189925	 -0.303263	  0.261307
 -0.249367	  0.376090	  0.390063	  0.212390	  0.203321	 -0.050322	 -0.254342	 -0.287217	 -0.291102	  0.185321	 -0.207580	 -0.266856	  0.255966
 -0.251791	  0.412787	  0.411911	  0.242620	  0.254714	 -0.052831	 -0.236109	 -0.297188	 -0.300348	  0.156803	 -0.222872	 -0.253521	  0.228967
 -0.282133	  0.410404	  0.396110	  0.275205	  0.298793	 -0.060995	 -0.237519	 -0.299821	 -0.296181	  0.147545	 -0.203631	 -0.264960	  0.211388
 -0.312555	  0.389414	  0.392572	  0.251145	  0.297306	 -0.076422	 -0.260085	 -0.307158	 -0.285958	  0.175716	 -0.215485	 -0.295223	  0.176404
 -0.336390	  0.356475	  0.443738	  0.249055	  0.284995	 -0.088121	 -0.263641	 -0.300894	 -0.288635	  0.214818	 -0.223689	 -0.288102	  0.181547
 -0.336690	  0.335223	  0.470050	  0.238327	  0.277328	 -0.068678	 -0.276408	 -0.310607	 -0.276714	  0.191826	 -0.235185	 -0.271275	  0.205728
 -0.335759	  0.385072	  0.474645	  0.237139	  0.287434	 -0.038697	 -0.319319	 -0.335229	 -0.270834	  0.221336	 -0.218331	 -0.248528	  0.216489
 -0.323279	  0.399776	  0.514916	  0.279810	  0.328789	 -0.020054	 -0.333541	 -0.315708	 -0.272825	  0.242644	 -0.236806	 -0.187135	  0.242488
 -0.342881	  0.401450	  0.522319	  0.279543	  0.320798	  0.004017	 -0.304566	 -0.277656	 -0.316995	  0.233581	 -0.258038	 -0.106035	  0.229461
 -0.352543	  0.415940	  0.549046	  0.270509	  0.277883	  0.024387	 -0.276920	 -0.262973	 -0.313973	  0.209538	 -0.211401	 -0.085283	  0.227755
 -0.336557	  0.418372	  0.551988	  0.258337	  0.265451	  0.006826	 -0.289399	 -0.258566	 -0.302706	  0.161582	 -0.220056	 -0.145524	  0.295717
 -0.337608	  0.413770	  0.535722	  0.267357	  0.253025	 -0.025615	 -0.298898	 -0.265992	 -0.282847	  0.139850	 -0.227122	 -0.171375	  0.329329
 -0.339115	  0.404275	  0.538503	  0.270352	  0.263279	 -0.025180	 -0.299741	 -0.278571	 -0.249626	  0.136273	 -0.268466	 -0.161514	  0.319415
 -0.338827	  0.395124	  0.526246	  0.281079	  0.287439	 -0.024232	 -0.283075	 -0.278543	 -0.250675	  0.143331	 -0.287338	 -0.158238	  0.305098
 -0.308877	  0.389730	  0.542232	  0.249698	  0.315833	 -0.032154	 -0.257627	 -0.259166	 -0.217417	  0.148740	 -0.279336	 -0.151894	  0.303872
 -0.305869	  0.371196	  0.551477	  0.239747	  0.295649	 -0.070483	 -0.246652	 -0.240271	 -0.230587	  0.183122	 -0.297316	 -0.132698	  0.323118
 -0.313894	  0.370798	  0.538625	  0.256580	  0.295407	 -0.057294	 -0.234401	 -0.231404	 -0.232792	  0.215104	 -0.303418	 -0.117919	  0.368116
 -0.331467	  0.399334	  0.543877	  0.276141	  0.272205	 -0.052433	 -0.245605	 -0.252351	 -0.219718	  0.219065	 -0.314734	 -0.117871	  0.361894
 -0.339574	  0.387018	  0.542241	  0.281045	  0.238819	 -0.027349	 -0.243364	 -0.255133	 -0.221815	  0.223463	 -0.296095	 -0.127857	  0.317607
 -0.366048	  0.362025	  0.551781	  0.256689	  0.256591	  0.013400	 -0.254211	 -0.238272	 -0.216040	  0.218560	 -0.267383	 -0.134730	  0.295614
 -0.346364	  0.332719	  0.542993	  0.227219	  0.199757	  0.040244	 -0.239466	 -0.217964	 -0.243139	  0.229703	 -0.275023	 -0.143812	  0.304778
 -0.336050	  0.319648	  0.511511	  0.206846	  0.150584	  0.013465	 -0.228747	 -0.228284	 -0.258260	  0.276070	 -0.297720	 -0.094839	  0.275935
 -0.378484	  0.312434	  0.516614	  0.213040	  0.183510	 -0.005461	 -0.260760	 -0.199279	 -0.231838	  0.286605	 -0.325493	 -0.042987	  0.244038
 -0.401700	  0.294888	  0.517251	  0.219712	  0.223368	  0.017461	 -0.261078	 -0.212853	 -0.218721	  0.273058	 -0.308452	 -0.049967	  0.236224
 -0.433079	  0.273482	  0.552042	  0.213634	  0.267939	  0.036061	 -0.253781	 -0.249808	 -0.230214	  0.263759	 -0.267240	 -0.057633	  0.225143
 -0.413517	  0.288270	  0.561538	  0.195613	  0.303726	  0.057979	 -0.250571	 -0.206737	 -0.240005	  0.243968	 -0.271620	 -0.061265	  0.210631
 -0.401338	  0.339402	  0.545258	  0.230412	  0.288232	  0.075563	 -0.261703	 -0.242555	 -0.220018	  0.224693	 -0.286819	 -0.002656	  0.180076
 -0.393217	  0.347494	  0.562861	  0.239187	  0.306441	  0.054673	 -0.240143	 -0.264317	 -0.211298	  0.243274	 -0.299107	  0.027925	  0.155425
 -0.398817	  0.348299	  0.570565	  0.197454	  0.311183	  0.050487	 -0.217480	 -0.281578	 -0.200527	  0.245663	 -0.290754	  0.038668	  0.145792
 -0.357863	  0.344014	  0.588522	  0.176055	  0.247260	  0.047750	 -0.190842	 -0.252842	 -0.201562	  0.289264	 -0.301805	  0.054238	  0.150316
 -0.292092	  0.371988	  0.617441	  0.163861	  0.225777	  0.048004	 -0.196865	 -0.219896	 -0.208376	  0.327454	 -0.332949	  0.053043	  0.130736
 -0.316819	  0.380663	  0.592822	  0.166745	  0.246567	  0.041994	 -0.188290	 -0.235556	 -0.218039	  0.347488	 -0.341939	  0.080631	  0.142384
 -0.336433	  0.389722	  0.580370	  0.219767	  0.297426	  0.035677	 -0.173119	 -0.265732	 -0.212330	  0.337915	 -0.327100	  0.091653	  0.156006
 -0.331527	  0.393584	  0.586467	  0.235452	  0.296495	  0.019518	 -0.160934	 -0.279566	 -0.204784	  0.328331	 -0.323141	  0.089544	  0.180871
 -0.362464	  0.376480	  0.623226	  0.239674	  0.266424	  0.022922	 -0.135231	 -0.283849	 -0.207354	  0.293094	 -0.332953	  0.117709	  0.212280
 -0.369546	  0.355684	  0.664892	  0.218167	  0.237584	  0.059556	 -0.158836	 -0.317483	 -0.217620	  0.281202	 -0.329846	  0.155255	  0.202324
 -0.351866	  0.318929	  0.662784	  0.214114	  0.233989	  0.054825	 -0.183359	 -0.311164	 -0.225610	  0.277898	 -0.335790	  0.170995	  0.202428
 -0.339565	  0.338893	  0.635580	  0.234102	  0.255635	  0.045178	 -0.216091	 -0.285257	 -0.223966	  0.289396	 -0.307205	  0.194669	  0.207885
 -0.346470	  0.351809	  0.592219	  0.256016	  0.215632	  0.040032	 -0.238810	 -0.236965	 -0.213001	  0.282715	 -0.283269	  0.186275	  0.224073
 -0.346974	  0.343327	  0.543205	  0.236339	  0.183830	  0.042128	 -0.239335	 -0.179964	 -0.194176	  0.257035	 -0.294311	  0.195159	  0.234202
 -0.336427	  0.333158	  0.522824	  0.199259	  0.182161	  0.013425	 -0.263345	 -0.170353	 -0.185440	  0.260654	 -0.343823	  0.144553	  0.196042
 -0.355352	  0.326876	  0.533838	  0.203996	  0.216989	  0.042478	 -0.269529	 -0.170815	 -0.208088	  0.247187	 -0.370735	  0.136222	  0.158792
 -0.355206	  0.321856	  0.549503	  0.190066	  0.226199	  0.045091	 -0.239730	 -0.151480	 -0.223091	  0.239855	 -0.361865	  0.138386	  0.160206
 -0.328690	  0.307781	  0.554079	  0.182845	  0.243202	  0.051726	 -0.229241	 -0.145476	 -0.234904	  0.252526	 -0.388145	  0.119095	  0.205605
 -0.329478	  0.265783	  0.574727	  0.197817	  0.223824	  0.075684	 -0.205199	 -0.143027	 -0.213408	  0.293503	 -0.382919	  0.159004	  0.234250
 -0.320382	  0.231001	  0.589145	  0.237944	  0.213022	  0.074859	 -0.176189	 -0.162840	 -0.227090	  0.289225	 -0.355337	  0.182410	  0.241486
 -0.287606	  0.221705	  0.588437	  0.220940	  0.225039	  0.068671	 -0.195235	 -0.196731	 -0.203938	  0.264976	 -0.321352	  0.198191	  0.242120
 -0.252045	  0.217544	  0.605953	  0.202108	  0.250327	  0.064944	 -0.217678	 -0.167653	 -0.162032	  0.293727	 -0.326018	  0.240103	  0.214230
 -0.250385	  0.170490	  0.612805	  0.177342	  0.247435	  0.063628	 -0.215308	 -0.168189	 -0.158561	  0.281654	 -0.359683	  0.249115	  0.223986
 -0.237873	  0.151030	  0.615574	  0.215248	  0.238932	  0.039126	 -0.243199	 -0.203500	 -0.178976	  0.286444	 -0.346370	  0.212770	  0.260049
