# Supplementary material for: A fluorescent photoimmunoconjugate for imaging of cholesteatoma
Source: Sci Rep. 2022 Nov 19;12:19905. doi: 10.1038/s41598-022-22072-9 (PMC9675863; doi:10.1038/s41598-022-22072-9)
Supplement: Supplementary file 2 — Supplementary Information 2. [file 41598_2022_22072_MOESM2_ESM.zip › Data/ABR-42-1]

:RUN-1	LEVEL SWEEP	TEMP:NaN	6/4/2018	3:09 PM	NaNHR:
:SW EAR: R	SW FREQ: 5.66	# AVERAGES: 512	REP RATE (/sec): 40	DRIVER: RS Tweeter	SAMPLE (�sec): 40	
:NOTES-
:CHAMBER-CH4B-PXI
:CFTS Version: V2.7.2 (R850)
:LEVELS:20;25;30;35;40;45;50;55;60;65;70;75;80;
:DATA
  0.109839	  0.031303	  0.003013	 -0.071592	  0.025352	 -0.010999	  0.017643	  0.017807	  0.029458	  0.043059	  0.013175	  0.018606	 -0.023042
  0.100460	  0.025230	  0.005898	 -0.050283	  0.035931	 -0.016129	 -0.001972	 -0.028988	  0.040627	  0.060080	  0.002743	  0.037180	  0.005289
  0.094451	  0.037015	  0.024430	 -0.026493	  0.035986	 -0.023264	 -0.027956	 -0.035080	  0.060586	  0.051762	 -0.046042	  0.040815	 -0.019236
  0.075356	  0.028414	  0.006861	 -0.019482	  0.012259	 -0.030683	 -0.004882	 -0.011520	  0.033713	  0.019379	 -0.037148	  0.022406	 -0.039762
  0.044799	  0.005903	 -0.003329	 -0.026179	  0.006827	 -0.012970	  0.031454	 -0.015095	  0.045385	  0.034254	 -0.059121	 -0.012263	 -0.012885
  0.046298	 -0.007654	  0.015756	 -0.020767	  0.003547	 -0.003798	  0.027394	 -0.011542	  0.067342	  0.026525	 -0.051861	 -0.058286	 -0.007202
  0.054934	 -0.019395	  0.020775	 -0.002020	  0.001573	 -0.005436	  0.037284	  0.013188	  0.046207	  0.002864	 -0.053285	 -0.064491	 -0.001808
  0.038285	 -0.019291	  0.026881	  0.002346	 -0.007770	  0.015226	  0.004712	  0.033373	  0.024521	  0.028757	 -0.047589	 -0.034149	  0.013170
  0.004229	 -0.034801	  0.007133	  0.026049	 -0.000377	  0.006830	  0.014603	  0.009489	 -0.004950	  0.023852	 -0.013113	 -0.029387	  0.032252
 -0.015698	 -0.050013	 -0.013324	  0.037977	  0.022307	  0.010768	  0.004929	 -0.013430	 -0.026462	 -0.000096	  0.005706	 -0.032604	  0.053997
 -0.047343	 -0.043272	 -0.027592	  0.041049	  0.020667	 -0.027145	 -0.006991	  0.003485	 -0.019711	  0.003883	  0.025116	 -0.052138	  0.025578
 -0.043668	 -0.036161	 -0.033194	  0.029974	 -0.009330	 -0.063449	 -0.011222	  0.023209	 -0.012968	  0.001043	  0.024991	 -0.037076	 -0.005104
 -0.050243	 -0.012060	 -0.005710	  0.019582	 -0.033749	 -0.045129	 -0.022547	  0.029335	 -0.042217	 -0.025764	  0.011176	 -0.009665	 -0.018258
 -0.032111	  0.040593	  0.005607	  0.012250	 -0.010002	 -0.019209	 -0.021077	  0.038334	 -0.039269	 -0.048705	  0.005399	  0.011757	 -0.037611
 -0.004295	  0.043706	 -0.007261	  0.012821	  0.010774	 -0.009983	 -0.006279	  0.019586	 -0.018655	 -0.051033	  0.026789	  0.050264	 -0.005409
 -0.057947	  0.015093	 -0.008958	  0.027286	  0.009839	  0.014207	 -0.002242	  0.005074	 -0.001572	 -0.059408	  0.048858	  0.044178	 -0.001853
 -0.081826	 -0.016551	 -0.004608	  0.032612	 -0.036538	  0.064223	 -0.020858	 -0.018514	 -0.061476	 -0.050931	  0.043878	  0.038451	 -0.014948
 -0.087512	 -0.005353	  0.006183	 -0.021515	 -0.036399	  0.052553	 -0.025577	 -0.037427	 -0.075231	 -0.034483	  0.034584	  0.027545	  0.007844
 -0.074018	  0.003732	 -0.012980	 -0.024970	 -0.018203	  0.037970	 -0.002655	 -0.009171	 -0.030266	 -0.013467	  0.033068	  0.029823	  0.018478
 -0.073989	  0.013562	 -0.005580	  0.021355	 -0.032691	  0.066415	  0.016238	 -0.012112	 -0.015061	 -0.011572	  0.032676	  0.009032	  0.030512
 -0.064487	  0.007967	 -0.005884	 -0.000076	 -0.002870	  0.080760	  0.023589	 -0.022533	 -0.018923	  0.004074	  0.032551	  0.025574	  0.051323
 -0.040060	  0.018295	  0.008020	 -0.010464	 -0.012160	  0.090565	  0.027619	 -0.012179	 -0.032573	 -0.032944	  0.041728	  0.024301	  0.038079
 -0.053611	  0.044736	 -0.004847	 -0.022267	 -0.031057	  0.082838	  0.027212	 -0.004817	 -0.038853	 -0.029085	  0.050668	 -0.025179	  0.026525
 -0.083841	  0.081281	 -0.015076	 -0.018657	 -0.028843	  0.104148	 -0.008930	  0.039660	 -0.029464	  0.003374	  0.076555	 -0.017348	  0.052350
 -0.064487	  0.059530	  0.008423	  0.012165	 -0.012851	  0.060347	 -0.013403	  0.050285	 -0.032535	 -0.000448	  0.104110	  0.031862	  0.097401
 -0.047769	  0.040856	 -0.005913	 -0.030933	 -0.023574	  0.064676	 -0.029474	  0.027575	 -0.004287	  0.006525	  0.064311	  0.081110	  0.129630
 -0.031361	  0.030861	 -0.010978	 -0.001780	  0.012215	  0.078962	 -0.029482	  0.011762	 -0.021522	  0.038154	  0.124230	  0.119230	  0.140719
 -0.042814	  0.023970	  0.005896	  0.021094	  0.020499	  0.052573	 -0.066318	  0.034081	 -0.077604	  0.054027	  0.137655	  0.108580	  0.124396
 -0.059547	  0.031675	  0.006375	  0.027525	  0.043404	  0.040364	 -0.048171	  0.032357	 -0.093556	  0.077295	  0.146158	  0.064869	  0.107769
 -0.051453	  0.022022	  0.002420	  0.056681	  0.055514	  0.028309	 -0.050862	  0.054837	 -0.046090	  0.097651	  0.156044	  0.090618	  0.104687
 -0.059431	  0.023880	 -0.023699	  0.058739	  0.055230	  0.054932	 -0.058701	  0.063763	 -0.025541	  0.099802	  0.159384	  0.104723	  0.115108
 -0.083451	  0.041750	 -0.034362	  0.068328	  0.061315	  0.101827	 -0.069604	  0.083637	 -0.041237	  0.101273	  0.185509	  0.090997	  0.117976
 -0.086514	  0.034147	 -0.023147	  0.100013	  0.042586	  0.119528	 -0.082500	  0.096703	 -0.017121	  0.099765	  0.212288	  0.139456	  0.140847
 -0.062562	  0.039843	 -0.017389	  0.084712	  0.023155	  0.098402	 -0.089270	  0.067929	 -0.054470	  0.076023	  0.247228	  0.164555	  0.195660
 -0.048797	  0.026391	 -0.039961	  0.054904	  0.029247	  0.082567	 -0.098188	  0.043534	 -0.054380	  0.074017	  0.245522	  0.152559	  0.223370
  0.003555	  0.009321	 -0.031113	  0.096486	  0.020528	  0.097264	 -0.090936	  0.021300	 -0.040840	  0.114726	  0.235068	  0.173273	  0.239182
  0.007809	  0.024650	  0.001883	  0.075382	 -0.022100	  0.108850	 -0.095901	  0.009412	 -0.047035	  0.093166	  0.269013	  0.207611	  0.263218
  0.010056	  0.000577	  0.019503	 -0.000466	 -0.021428	  0.080109	 -0.092029	  0.036784	 -0.027269	  0.097191	  0.327415	  0.219797	  0.281475
  0.028671	 -0.032789	 -0.002560	  0.005469	 -0.023056	  0.091863	 -0.090206	  0.066492	 -0.006877	  0.106215	  0.357962	  0.230595	  0.281317
  0.038763	 -0.054015	 -0.006195	  0.046845	 -0.034796	  0.131951	 -0.097893	  0.076534	  0.003348	  0.146457	  0.340858	  0.231178	  0.224006
  0.059614	 -0.053318	  0.001760	  0.057305	 -0.050211	  0.117892	 -0.090718	  0.105117	  0.005545	  0.200295	  0.335502	  0.195521	  0.136140
  0.059300	 -0.039179	 -0.027685	  0.060623	 -0.025844	  0.091220	 -0.097014	  0.109027	  0.056728	  0.248214	  0.332096	  0.161259	  0.088882
  0.041073	 -0.016036	 -0.039221	  0.090213	 -0.046583	  0.091715	 -0.103781	  0.135830	  0.056286	  0.222670	  0.303822	  0.147984	  0.013038
  0.061880	 -0.026814	 -0.008599	  0.090684	 -0.064209	  0.118567	 -0.087740	  0.179929	  0.042776	  0.174598	  0.298953	  0.080920	 -0.082015
  0.069329	 -0.084834	 -0.007445	  0.128675	 -0.036370	  0.163272	 -0.061643	  0.165650	  0.031326	  0.160860	  0.257102	  0.000829	 -0.159121
  0.078730	 -0.079535	 -0.011189	  0.147730	 -0.031966	  0.153886	 -0.023514	  0.134725	 -0.003944	  0.130464	  0.207817	 -0.060299	 -0.218364
  0.070570	 -0.039743	 -0.005140	  0.115765	 -0.055222	  0.152607	 -0.018461	  0.116398	 -0.064859	  0.096947	  0.159104	 -0.066420	 -0.265988
  0.056852	 -0.011271	  0.010390	  0.133304	 -0.047763	  0.174724	 -0.022851	  0.119495	 -0.095083	  0.048995	  0.096235	 -0.093732	 -0.307630
  0.085531	  0.001962	  0.022422	  0.135513	 -0.029514	  0.191210	 -0.063751	  0.097369	 -0.111875	  0.023555	  0.036070	 -0.112044	 -0.328956
  0.070491	  0.016834	  0.006983	  0.111147	 -0.013351	  0.216410	 -0.128901	  0.053353	 -0.131284	 -0.008784	 -0.002435	 -0.087751	 -0.333681
  0.063526	  0.012065	  0.041038	  0.115331	 -0.001383	  0.213769	 -0.151892	  0.026695	 -0.181225	 -0.029878	  0.001018	 -0.062486	 -0.329690
  0.049996	  0.054131	 -0.006374	  0.128908	 -0.025212	  0.210017	 -0.189823	  0.007986	 -0.218938	 -0.038334	  0.074638	 -0.037136	 -0.314265
  0.045305	  0.030887	  0.009248	  0.145103	 -0.054430	  0.153166	 -0.226051	 -0.045421	 -0.236004	 -0.045391	  0.083553	  0.024620	 -0.255170
  0.054731	  0.023488	  0.010329	  0.183234	 -0.090418	  0.118108	 -0.238850	 -0.081045	 -0.233651	 -0.020202	  0.089557	  0.034725	 -0.218817
  0.054990	  0.055395	 -0.011996	  0.193315	 -0.106099	  0.077609	 -0.244545	 -0.122701	 -0.263614	  0.016345	  0.101287	  0.052790	 -0.176262
  0.089324	  0.071339	  0.036977	  0.178878	 -0.120427	  0.094523	 -0.296181	 -0.108375	 -0.247883	  0.030598	  0.122465	  0.087283	 -0.150138
  0.136286	  0.073562	  0.043994	  0.150472	 -0.148117	  0.094200	 -0.326087	 -0.128817	 -0.221522	  0.043030	  0.184351	  0.119988	 -0.151904
  0.138063	  0.085503	  0.019350	  0.136564	 -0.186022	  0.067540	 -0.282734	 -0.113980	 -0.207661	  0.059201	  0.241065	  0.141999	 -0.145725
  0.134444	  0.099250	  0.030571	  0.131007	 -0.183736	  0.051985	 -0.272001	 -0.072673	 -0.173578	  0.091255	  0.290848	  0.190401	 -0.100778
  0.140818	  0.079290	  0.009659	  0.065437	 -0.193502	  0.072681	 -0.242945	 -0.024825	 -0.135935	  0.127022	  0.330991	  0.245166	 -0.034757
  0.140761	  0.045182	  0.016590	  0.072541	 -0.174692	  0.084518	 -0.254910	  0.006960	 -0.120275	  0.195783	  0.396138	  0.303671	  0.026276
  0.141106	  0.021748	  0.053121	  0.101554	 -0.188173	  0.096428	 -0.216710	  0.003975	 -0.062941	  0.270206	  0.449756	  0.341615	  0.082606
  0.117663	  0.016337	  0.056892	  0.063003	 -0.195322	  0.101188	 -0.202221	  0.028585	  0.010514	  0.337716	  0.476464	  0.388737	  0.118696
  0.151172	  0.041054	  0.046858	  0.060645	 -0.181565	  0.136184	 -0.197842	  0.088757	  0.081148	  0.347290	  0.516614	  0.426058	  0.130087
  0.183131	  0.043435	  0.064891	  0.077147	 -0.153043	  0.177248	 -0.176179	  0.134952	  0.123191	  0.354501	  0.538105	  0.417346	  0.095110
  0.131807	 -0.003909	  0.064359	  0.029752	 -0.131918	  0.237529	 -0.163715	  0.151342	  0.127893	  0.403021	  0.517379	  0.387902	  0.070058
  0.124478	 -0.044390	  0.058509	  0.002239	 -0.126572	  0.246133	 -0.118100	  0.193730	  0.133909	  0.415001	  0.478862	  0.334100	 -0.032684
  0.143034	 -0.011481	  0.058502	  0.022974	 -0.096524	  0.302031	 -0.087951	  0.231460	  0.124856	  0.379986	  0.452290	  0.260270	 -0.138493
  0.109317	  0.010557	  0.079227	  0.050732	 -0.089757	  0.341356	 -0.091020	  0.256691	  0.115097	  0.338504	  0.398931	  0.213536	 -0.221282
  0.096792	  0.030904	  0.059569	  0.080529	 -0.064363	  0.333159	 -0.085896	  0.226517	  0.098911	  0.277553	  0.331346	  0.171440	 -0.288041
  0.133634	  0.053768	  0.035019	  0.105792	 -0.008149	  0.335683	 -0.105767	  0.214686	  0.074817	  0.252989	  0.319974	  0.100172	 -0.351473
  0.119659	  0.063321	  0.074376	  0.121084	  0.035093	  0.314152	 -0.082292	  0.195488	  0.003297	  0.202488	  0.307375	  0.010267	 -0.448348
  0.078084	  0.066923	  0.086186	  0.156429	  0.083339	  0.301653	 -0.067874	  0.149663	 -0.046947	  0.156078	  0.268140	 -0.048721	 -0.510948
  0.079251	  0.065298	  0.091842	  0.184025	  0.059075	  0.328559	 -0.116631	  0.097848	 -0.085843	  0.114410	  0.218625	 -0.072543	 -0.566164
  0.119205	  0.070873	  0.081029	  0.180440	  0.034634	  0.310740	 -0.164237	  0.075540	 -0.124198	  0.052796	  0.191071	 -0.122943	 -0.599045
  0.127534	  0.050975	  0.063295	  0.192965	  0.029827	  0.292234	 -0.212695	  0.018167	 -0.176764	  0.022825	  0.136037	 -0.148986	 -0.610628
  0.167287	  0.018094	  0.051773	  0.220916	  0.023241	  0.266428	 -0.221548	 -0.021209	 -0.228762	  0.011657	  0.129785	 -0.172792	 -0.564197
  0.202140	  0.027653	  0.078840	  0.249313	  0.023176	  0.213948	 -0.249735	 -0.075854	 -0.246338	 -0.002092	  0.175677	 -0.169027	 -0.492303
  0.207030	  0.060657	  0.080578	  0.246732	  0.024374	  0.177838	 -0.245496	 -0.109764	 -0.251681	  0.046660	  0.215157	 -0.165810	 -0.406316
  0.185907	  0.081565	  0.117208	  0.221489	  0.009717	  0.167366	 -0.241308	 -0.123960	 -0.242841	  0.063251	  0.265028	 -0.114559	 -0.290429
  0.154718	  0.078523	  0.124120	  0.211599	 -0.014380	  0.178796	 -0.268546	 -0.110351	 -0.227412	  0.080430	  0.267534	 -0.015719	 -0.178917
  0.153448	  0.078583	  0.110855	  0.212812	 -0.049142	  0.149677	 -0.257350	 -0.146550	 -0.216262	  0.138273	  0.304526	  0.092154	 -0.082606
  0.155823	  0.104325	  0.113908	  0.213550	 -0.078764	  0.103360	 -0.253681	 -0.134961	 -0.179185	  0.192504	  0.372738	  0.169008	  0.029430
  0.186065	  0.083046	  0.093399	  0.185250	 -0.082417	  0.061708	 -0.257467	 -0.111025	 -0.133171	  0.245595	  0.418411	  0.200162	  0.108599
  0.221465	  0.074853	  0.079779	  0.171405	 -0.066303	  0.069645	 -0.209427	 -0.097529	 -0.108941	  0.303695	  0.486826	  0.265289	  0.123497
  0.227720	  0.058438	  0.087359	  0.152159	 -0.069467	  0.066446	 -0.190422	 -0.070467	 -0.055864	  0.369890	  0.556808	  0.313927	  0.128103
  0.193999	  0.067062	  0.088823	  0.120295	 -0.039022	  0.079337	 -0.160741	 -0.026165	 -0.009335	  0.446684	  0.619855	  0.309412	  0.090103
  0.175225	  0.103071	  0.087855	  0.101867	 -0.017011	  0.122530	 -0.142359	 -0.010538	  0.023779	  0.464776	  0.657065	  0.280211	  0.010509
  0.186357	  0.136286	  0.050420	  0.163121	 -0.025129	  0.169200	 -0.125913	  0.005487	  0.028319	  0.468117	  0.647779	  0.238276	 -0.037041
  0.215760	  0.083042	  0.053051	  0.125290	 -0.024680	  0.195088	 -0.109575	  0.027639	  0.030051	  0.473951	  0.612846	  0.182736	 -0.052310
  0.233263	  0.094902	  0.053025	  0.100478	 -0.009584	  0.190897	 -0.096633	  0.002740	  0.066772	  0.452023	  0.552582	  0.122948	 -0.104819
  0.213452	  0.089165	  0.056071	  0.124999	  0.021560	  0.178572	 -0.104494	 -0.001370	  0.077287	  0.426393	  0.524531	  0.037466	 -0.150425
  0.243901	  0.060662	  0.087131	  0.125619	  0.018983	  0.210854	 -0.103072	 -0.006283	  0.035658	  0.379387	  0.484775	  0.015281	 -0.200727
  0.234390	  0.097869	  0.142280	  0.173321	  0.006969	  0.219176	 -0.095143	 -0.047164	  0.015364	  0.332066	  0.429581	 -0.031955	 -0.213520
  0.209586	  0.081195	  0.134604	  0.186927	  0.071191	  0.198561	 -0.101857	 -0.044354	 -0.008619	  0.288548	  0.380362	 -0.079636	 -0.245996
  0.203614	  0.067886	  0.131472	  0.224157	  0.074324	  0.213578	 -0.119794	 -0.032506	 -0.055611	  0.286244	  0.347633	 -0.121711	 -0.273309
  0.228891	  0.043263	  0.148086	  0.220309	  0.099876	  0.212959	 -0.136174	 -0.068660	 -0.090440	  0.261920	  0.311290	 -0.135724	 -0.289566
  0.234268	  0.059136	  0.124621	  0.252241	  0.064094	  0.202890	 -0.160396	 -0.090446	 -0.124644	  0.241439	  0.310919	 -0.135119	 -0.305337
  0.237967	  0.080725	  0.148993	  0.269077	  0.041033	  0.176596	 -0.189221	 -0.132356	 -0.133458	  0.231532	  0.318779	 -0.143977	 -0.292969
  0.230942	  0.092755	  0.148856	  0.238240	  0.036406	  0.119823	 -0.154039	 -0.174629	 -0.134228	  0.226839	  0.331301	 -0.135000	 -0.281771
  0.204661	  0.089826	  0.132704	  0.187399	  0.042563	  0.086684	 -0.170789	 -0.195733	 -0.145592	  0.232824	  0.337353	 -0.162884	 -0.278449
  0.231675	  0.056559	  0.121483	  0.144016	  0.066092	  0.083023	 -0.201247	 -0.211889	 -0.161762	  0.215106	  0.307601	 -0.152214	 -0.263213
  0.226618	  0.047294	  0.127887	  0.133346	  0.019847	  0.057192	 -0.188803	 -0.207562	 -0.149571	  0.191092	  0.256611	 -0.174763	 -0.224964
  0.220890	  0.031004	  0.131344	  0.145483	 -0.023223	  0.064682	 -0.147313	 -0.194727	 -0.140141	  0.162128	  0.233769	 -0.198001	 -0.278484
  0.229461	  0.033809	  0.118607	  0.158219	 -0.034991	  0.095417	 -0.145334	 -0.196063	 -0.177057	  0.134016	  0.234675	 -0.237979	 -0.289069
  0.238196	  0.075337	  0.116228	  0.134191	 -0.034298	  0.113309	 -0.162477	 -0.212815	 -0.181296	  0.126464	  0.248848	 -0.250915	 -0.250211
  0.216430	  0.106161	  0.099054	  0.134610	 -0.015650	  0.115412	 -0.162247	 -0.274618	 -0.200433	  0.135108	  0.262147	 -0.228301	 -0.216318
  0.237285	  0.121829	  0.090657	  0.134113	 -0.013832	  0.138938	 -0.133983	 -0.324714	 -0.187256	  0.148456	  0.261555	 -0.166702	 -0.172864
  0.264398	  0.140457	  0.106720	  0.115748	 -0.028921	  0.120693	 -0.154418	 -0.358426	 -0.167387	  0.153347	  0.283206	 -0.153049	 -0.130058
  0.251658	  0.151157	  0.113543	  0.103206	 -0.013520	  0.096570	 -0.166918	 -0.386869	 -0.149463	  0.174477	  0.293165	 -0.154974	 -0.086220
  0.236039	  0.136152	  0.110293	  0.093973	 -0.027467	  0.080827	 -0.131773	 -0.383679	 -0.126680	  0.164588	  0.312568	 -0.137496	 -0.033842
  0.241779	  0.155138	  0.077751	  0.083331	 -0.068601	  0.126367	 -0.142974	 -0.377366	 -0.130780	  0.178110	  0.347627	 -0.086752	  0.003323
  0.241769	  0.152978	  0.066974	  0.092973	 -0.034173	  0.182381	 -0.152384	 -0.360702	 -0.119988	  0.222737	  0.385903	 -0.051825	  0.068810
  0.261130	  0.132985	  0.094686	  0.094240	 -0.022341	  0.164992	 -0.124973	 -0.341575	 -0.089786	  0.280483	  0.404738	 -0.032842	  0.144832
  0.247816	  0.125482	  0.086431	  0.129484	 -0.027861	  0.144662	 -0.101830	 -0.305743	 -0.039569	  0.349904	  0.454757	  0.034150	  0.197594
  0.226651	  0.128349	  0.062319	  0.192002	  0.002523	  0.152025	 -0.134534	 -0.273091	 -0.034303	  0.410148	  0.475478	  0.095066	  0.203673
  0.237175	  0.137481	  0.053880	  0.196641	  0.043728	  0.151546	 -0.149758	 -0.241680	 -0.003916	  0.450129	  0.497636	  0.155024	  0.232046
  0.256598	  0.122666	  0.075556	  0.160608	  0.065309	  0.153054	 -0.119116	 -0.217060	  0.020999	  0.437617	  0.509846	  0.167529	  0.278517
  0.258589	  0.094429	  0.073931	  0.201625	  0.110104	  0.168662	 -0.063393	 -0.190763	  0.026885	  0.440708	  0.548046	  0.179760	  0.265255
  0.262651	  0.091922	  0.066862	  0.234158	  0.133626	  0.180749	 -0.017799	 -0.144167	  0.073629	  0.479433	  0.573239	  0.201660	  0.265435
  0.267035	  0.093528	  0.055020	  0.212735	  0.145669	  0.214583	  0.039978	 -0.136935	  0.068595	  0.505274	  0.558258	  0.198611	  0.280391
  0.279476	  0.106420	  0.096997	  0.219730	  0.128780	  0.236548	  0.094717	 -0.133262	  0.106536	  0.528029	  0.559730	  0.208621	  0.277768
  0.297916	  0.128880	  0.137438	  0.210328	  0.112583	  0.241404	  0.115629	 -0.126961	  0.112309	  0.526756	  0.570599	  0.191350	  0.268876
  0.323938	  0.140478	  0.141227	  0.192893	  0.140073	  0.233378	  0.109815	 -0.119775	  0.116388	  0.505254	  0.594025	  0.165833	  0.237350
  0.342711	  0.127874	  0.128435	  0.228923	  0.179151	  0.237592	  0.143996	 -0.120287	  0.110400	  0.489828	  0.605670	  0.127219	  0.213963
  0.321370	  0.166296	  0.098708	  0.246897	  0.180988	  0.253736	  0.149997	 -0.152355	  0.085631	  0.483809	  0.599813	  0.077596	  0.199095
  0.320537	  0.181541	  0.106520	  0.249659	  0.194078	  0.276623	  0.116493	 -0.120513	  0.080258	  0.455469	  0.594448	  0.041162	  0.165920
  0.304589	  0.162170	  0.103459	  0.247639	  0.221970	  0.258667	  0.136351	 -0.099536	  0.050535	  0.462363	  0.580140	  0.004482	  0.134709
  0.286745	  0.143511	  0.102203	  0.241760	  0.236874	  0.250282	  0.164546	 -0.140866	  0.004124	  0.446940	  0.554501	 -0.035623	  0.072561
  0.260097	  0.154723	  0.117417	  0.252378	  0.253057	  0.243144	  0.146968	 -0.142665	  0.005790	  0.411641	  0.548288	 -0.076047	  0.046021
  0.215224	  0.199578	  0.130415	  0.285243	  0.237739	  0.230374	  0.158733	 -0.133283	  0.017770	  0.407638	  0.528470	 -0.122315	  0.011847
  0.227065	  0.200978	  0.143865	  0.326954	  0.238334	  0.213694	  0.147212	 -0.140897	 -0.021028	  0.357469	  0.463849	 -0.143540	 -0.045483
  0.266118	  0.202347	  0.169708	  0.321539	  0.229537	  0.199219	  0.152974	 -0.169630	 -0.037758	  0.318419	  0.413983	 -0.158521	 -0.054644
  0.270015	  0.192461	  0.191158	  0.335008	  0.276161	  0.158853	  0.134302	 -0.188633	 -0.057187	  0.317861	  0.379640	 -0.141359	 -0.035029
  0.302207	  0.213648	  0.180836	  0.302303	  0.257706	  0.096369	  0.095045	 -0.234952	 -0.081364	  0.299287	  0.350246	 -0.139869	 -0.047268
  0.329094	  0.237268	  0.203799	  0.280434	  0.173051	  0.051297	  0.071934	 -0.257327	 -0.095631	  0.286706	  0.356251	 -0.133776	 -0.103448
  0.323615	  0.234667	  0.215608	  0.237109	  0.145291	  0.029332	  0.009274	 -0.269988	 -0.112526	  0.300815	  0.343390	 -0.148236	 -0.125278
  0.319827	  0.221727	  0.202190	  0.228168	  0.176901	  0.023090	 -0.038030	 -0.232881	 -0.110732	  0.300056	  0.300087	 -0.182692	 -0.109979
  0.316134	  0.211548	  0.197642	  0.204794	  0.166954	 -0.007304	 -0.045489	 -0.260032	 -0.114906	  0.310999	  0.293301	 -0.196478	 -0.128076
  0.295022	  0.207893	  0.180914	  0.176784	  0.166975	 -0.055999	 -0.059170	 -0.265353	 -0.124346	  0.311398	  0.289413	 -0.211107	 -0.140281
  0.305154	  0.199490	  0.147979	  0.146637	  0.161521	 -0.071051	 -0.075556	 -0.278019	 -0.107320	  0.306949	  0.308615	 -0.174797	 -0.156661
  0.326812	  0.206647	  0.130403	  0.144645	  0.136580	 -0.095451	 -0.054191	 -0.279345	 -0.104512	  0.289330	  0.283652	 -0.197509	 -0.141570
  0.322958	  0.189551	  0.158017	  0.132367	  0.129242	 -0.126157	 -0.040149	 -0.266673	 -0.068897	  0.294072	  0.270879	 -0.205639	 -0.141259
  0.301248	  0.157847	  0.184796	  0.133809	  0.113889	 -0.134164	 -0.038802	 -0.272889	 -0.103047	  0.308199	  0.312151	 -0.191932	 -0.129474
  0.310542	  0.155772	  0.170015	  0.139813	  0.115394	 -0.133586	 -0.039509	 -0.264102	 -0.080434	  0.308595	  0.347476	 -0.214570	 -0.120089
  0.303973	  0.192851	  0.148932	  0.128190	  0.111165	 -0.113330	 -0.082564	 -0.273994	 -0.054508	  0.318696	  0.414331	 -0.173732	 -0.135229
  0.295192	  0.209960	  0.165528	  0.095591	  0.074045	 -0.103930	 -0.094568	 -0.228895	 -0.047826	  0.319439	  0.409952	 -0.134385	 -0.168117
  0.324264	  0.246813	  0.164798	  0.085559	  0.094988	 -0.095862	 -0.065352	 -0.170378	 -0.041069	  0.352293	  0.413749	 -0.131911	 -0.180126
  0.295046	  0.236289	  0.165288	  0.071978	  0.112293	 -0.118770	 -0.063555	 -0.118395	 -0.035728	  0.385732	  0.418845	 -0.168241	 -0.134030
  0.271724	  0.196872	  0.162659	  0.041790	  0.080001	 -0.121656	 -0.044586	 -0.102567	 -0.027248	  0.365978	  0.445046	 -0.185349	 -0.115915
  0.254850	  0.199735	  0.126484	  0.019047	  0.080058	 -0.105197	 -0.002967	 -0.063819	  0.006726	  0.362309	  0.441333	 -0.206992	 -0.092710
  0.269370	  0.232118	  0.116351	  0.000124	  0.115055	 -0.095906	  0.023936	 -0.061892	  0.033594	  0.374533	  0.417113	 -0.237378	 -0.065489
  0.282807	  0.208805	  0.101107	 -0.008348	  0.116961	 -0.106892	  0.008198	 -0.082006	  0.054715	  0.350249	  0.372018	 -0.253107	 -0.064198
  0.302279	  0.195645	  0.102357	 -0.015292	  0.123256	 -0.083050	  0.014000	 -0.059944	  0.052268	  0.373342	  0.331106	 -0.245482	 -0.086366
  0.330274	  0.208800	  0.146270	  0.006059	  0.141031	 -0.087012	  0.039657	 -0.033125	  0.054576	  0.343715	  0.326547	 -0.240978	 -0.123555
  0.320570	  0.184249	  0.172495	  0.003597	  0.153835	 -0.078335	  0.065850	 -0.022340	  0.045186	  0.312963	  0.306627	 -0.262579	 -0.153740
  0.298887	  0.204711	  0.160099	 -0.016800	  0.138129	 -0.055218	  0.079002	 -0.062978	  0.003823	  0.294654	  0.313629	 -0.293374	 -0.144757
  0.305368	  0.209684	  0.138064	 -0.031613	  0.163757	 -0.046555	  0.074709	 -0.081001	 -0.015695	  0.258731	  0.316928	 -0.294938	 -0.134601
  0.327662	  0.229955	  0.107733	 -0.052658	  0.181890	 -0.014388	  0.091526	 -0.078561	 -0.023335	  0.253655	  0.332451	 -0.292645	 -0.125705
  0.364587	  0.224849	  0.135158	 -0.061040	  0.190616	  0.013833	  0.059877	 -0.105645	 -0.016236	  0.227908	  0.330143	 -0.272026	 -0.102732
  0.358028	  0.216884	  0.170295	 -0.047344	  0.195549	  0.051809	  0.052974	 -0.167036	 -0.053413	  0.242598	  0.336290	 -0.224258	 -0.090664
  0.305963	  0.220239	  0.195140	 -0.031793	  0.198503	  0.044676	  0.061429	 -0.187426	 -0.063627	  0.244614	  0.336979	 -0.195526	 -0.037405
  0.311102	  0.241501	  0.190213	 -0.012642	  0.216534	  0.027000	  0.068270	 -0.152291	 -0.080307	  0.244764	  0.356970	 -0.131195	  0.026343
  0.350192	  0.239683	  0.187379	 -0.025121	  0.193673	  0.003649	  0.053196	 -0.159738	 -0.103599	  0.242504	  0.349947	 -0.089549	  0.070652
  0.394124	  0.211176	  0.186897	 -0.073201	  0.172786	 -0.022342	  0.067224	 -0.151468	 -0.096087	  0.231596	  0.372646	 -0.052963	  0.067376
  0.394066	  0.231901	  0.177189	 -0.023904	  0.175131	 -0.012922	  0.035672	 -0.196034	 -0.143440	  0.245518	  0.410573	 -0.006019	  0.091841
  0.405584	  0.231196	  0.172056	 -0.026302	  0.173840	 -0.025268	 -0.000669	 -0.199735	 -0.118763	  0.300749	  0.439707	  0.025905	  0.118814
  0.399393	  0.242267	  0.163134	 -0.037118	  0.171367	 -0.034484	 -0.032733	 -0.178861	 -0.060104	  0.344173	  0.478565	  0.045045	  0.125398
  0.386765	  0.268550	  0.166627	 -0.064902	  0.163032	 -0.039611	 -0.039485	 -0.115214	 -0.027314	  0.352161	  0.503187	  0.075232	  0.140835
  0.343884	  0.254174	  0.162083	 -0.069260	  0.156023	 -0.066650	 -0.012032	 -0.028317	  0.022087	  0.391858	  0.543086	  0.070507	  0.169339
  0.347591	  0.251514	  0.143036	 -0.019483	  0.144864	 -0.098982	  0.048297	  0.002255	  0.066433	  0.412380	  0.519761	  0.067327	  0.178954
  0.301647	  0.265937	  0.133573	 -0.038475	  0.120877	 -0.098052	  0.075475	 -0.021247	  0.099317	  0.381854	  0.537734	  0.073199	  0.182165
  0.282385	  0.263602	  0.111137	 -0.084793	  0.115018	 -0.093483	  0.074846	  0.029287	  0.126988	  0.368195	  0.588712	  0.017173	  0.152339
  0.284727	  0.240177	  0.112116	 -0.075441	  0.151223	 -0.061529	  0.111566	  0.088094	  0.133490	  0.356567	  0.548811	  0.004152	  0.146036
  0.277734	  0.203892	  0.112028	 -0.063773	  0.175192	  0.017118	  0.114015	  0.124705	  0.126366	  0.329594	  0.537714	 -0.018013	  0.090759
  0.305024	  0.213205	  0.081161	 -0.059094	  0.171696	  0.037772	  0.157718	  0.128478	  0.158899	  0.260593	  0.512455	 -0.039031	  0.049995
  0.330638	  0.232437	  0.053370	 -0.039005	  0.156151	  0.040802	  0.188694	  0.101423	  0.167903	  0.230509	  0.462016	 -0.089908	  0.012866
  0.316572	  0.254093	  0.045988	 -0.060094	  0.179987	  0.045244	  0.160452	  0.083236	  0.151818	  0.195784	  0.385088	 -0.116977	  0.014491
  0.321029	  0.235000	  0.061929	 -0.091631	  0.167387	  0.066301	  0.130303	  0.025531	  0.114513	  0.148712	  0.340829	 -0.167165	 -0.046340
  0.390518	  0.231112	  0.088699	 -0.101705	  0.175856	  0.076275	  0.078897	 -0.020532	  0.056504	  0.102353	  0.316659	 -0.231881	 -0.103765
  0.387831	  0.219174	  0.136094	 -0.087669	  0.208211	  0.069905	  0.045239	 -0.056936	  0.010631	  0.064412	  0.283418	 -0.235709	 -0.133772
  0.349627	  0.203841	  0.174379	 -0.034171	  0.201423	  0.014164	  0.048749	 -0.044653	 -0.018268	  0.039950	  0.205447	 -0.247211	 -0.159756
  0.323440	  0.210246	  0.151981	 -0.035036	  0.204515	 -0.001345	  0.022843	 -0.058293	 -0.035447	 -0.006592	  0.173987	 -0.256917	 -0.149830
  0.318977	  0.220250	  0.137507	 -0.029752	  0.200956	 -0.006124	  0.016852	 -0.085374	 -0.041854	 -0.047322	  0.143043	 -0.247682	 -0.149508
  0.273987	  0.203719	  0.129785	 -0.009789	  0.154407	 -0.048725	  0.019695	 -0.125181	 -0.078282	 -0.072774	  0.146240	 -0.224199	 -0.132820
  0.255694	  0.212198	  0.100122	 -0.010679	  0.129123	 -0.050989	  0.036939	 -0.148633	 -0.056311	 -0.122006	  0.132313	 -0.210120	 -0.072847
  0.285078	  0.213669	  0.083542	 -0.045005	  0.113787	 -0.081025	  0.043139	 -0.129032	 -0.030232	 -0.119526	  0.136908	 -0.175812	 -0.011898
  0.301486	  0.174605	  0.093782	 -0.060553	  0.128077	 -0.070618	  0.012505	 -0.117390	 -0.075966	 -0.123885	  0.155901	 -0.124791	  0.003728
  0.286230	  0.145602	  0.101577	 -0.043221	  0.125783	 -0.084375	  0.014747	 -0.107969	 -0.097245	 -0.116705	  0.170615	 -0.078449	  0.046679
  0.269625	  0.135017	  0.093182	 -0.071565	  0.097835	 -0.118535	  0.011440	 -0.067584	 -0.066820	 -0.090631	  0.216503	 -0.018148	  0.124395
  0.264409	  0.133078	  0.044515	 -0.092131	  0.098570	 -0.081698	 -0.032912	 -0.071967	 -0.030225	 -0.058168	  0.279890	  0.037784	  0.143530
  0.281648	  0.126707	  0.033567	 -0.089218	  0.112087	 -0.071811	 -0.035390	 -0.083990	 -0.006185	 -0.001723	  0.338888	  0.049816	  0.198353
  0.288778	  0.107649	  0.045494	 -0.103869	  0.134470	 -0.092779	 -0.028897	 -0.078128	  0.019318	  0.019466	  0.325813	  0.114517	  0.201564
  0.306874	  0.146628	  0.046831	 -0.112031	  0.136182	 -0.074188	 -0.028888	 -0.017797	  0.043993	  0.034147	  0.347364	  0.167286	  0.181458
  0.342951	  0.158759	  0.042169	 -0.124794	  0.118173	 -0.040879	  0.001652	  0.026102	  0.052324	  0.062101	  0.367529	  0.176497	  0.172782
  0.378818	  0.124803	 -0.005328	 -0.128628	  0.146750	 -0.020466	 -0.004730	  0.054254	  0.082113	  0.058245	  0.374808	  0.148008	  0.121304
  0.351983	  0.088646	  0.010283	 -0.115801	  0.160774	  0.007665	  0.012587	  0.070415	  0.092982	  0.048606	  0.345011	  0.128372	  0.089414
  0.309870	  0.109394	  0.001127	 -0.104241	  0.182502	  0.000854	  0.054949	  0.074383	  0.098460	  0.049777	  0.309484	  0.104542	  0.055585
  0.353906	  0.121656	 -0.019307	 -0.114017	  0.195387	 -0.014439	  0.073682	  0.082843	  0.108145	  0.027710	  0.250555	  0.077849	  0.024823
  0.349242	  0.124898	  0.007134	 -0.125102	  0.203641	 -0.018040	  0.113798	  0.095539	  0.108392	  0.039656	  0.233412	  0.060471	 -0.009615
  0.333238	  0.144144	  0.034831	 -0.103779	  0.213290	 -0.009735	  0.065697	  0.108305	  0.127812	  0.041485	  0.198205	  0.036822	 -0.040387
  0.321765	  0.142759	  0.012976	 -0.075927	  0.187197	  0.018863	  0.029294	  0.092880	  0.099424	  0.043248	  0.135718	  0.015113	 -0.070654
  0.300876	  0.135552	  0.018703	 -0.087767	  0.179906	  0.008607	  0.000688	  0.088810	  0.064201	  0.004316	  0.109519	  0.004498	 -0.084100
  0.283417	  0.120112	  0.038372	 -0.097277	  0.203971	 -0.001402	 -0.021773	  0.074447	  0.044843	 -0.016635	  0.073591	 -0.017062	 -0.121956
  0.295337	  0.069639	  0.038133	 -0.099137	  0.199062	 -0.003362	 -0.038170	  0.047924	  0.026938	 -0.068145	  0.034578	 -0.049888	 -0.116393
  0.265745	  0.053777	  0.057199	 -0.069975	  0.145022	 -0.048745	 -0.023395	  0.015168	  0.042433	 -0.070194	 -0.001896	 -0.086731	 -0.086603
  0.186923	  0.064293	  0.027715	 -0.046358	  0.153538	 -0.012473	 -0.004932	 -0.032195	  0.044835	 -0.082205	 -0.000891	 -0.088185	 -0.074614
  0.191725	  0.074718	  0.029557	 -0.018842	  0.145451	 -0.006785	  0.006402	 -0.040703	  0.039801	 -0.106211	 -0.022683	 -0.068389	 -0.091018
  0.157483	  0.062114	  0.063659	  0.010416	  0.131592	 -0.060074	  0.006513	  0.004879	  0.045216	 -0.106592	 -0.038547	 -0.071130	 -0.092407
  0.161508	  0.073994	  0.068060	 -0.005347	  0.095181	 -0.039068	 -0.034331	  0.006299	  0.012400	 -0.112322	 -0.063456	 -0.100486	 -0.097402
  0.188227	  0.046164	  0.054461	  0.010201	  0.041210	 -0.028689	 -0.048627	  0.005789	  0.015526	 -0.101222	 -0.075657	 -0.129703	 -0.088746
  0.161758	  0.024104	  0.045468	  0.007918	  0.026946	 -0.012910	 -0.049018	  0.008584	  0.000648	 -0.084349	 -0.114717	 -0.128074	 -0.091085
  0.073388	  0.023281	 -0.018345	  0.020422	  0.008038	  0.075397	 -0.028653	 -0.063647	  0.021314	  0.014168	  0.115288	  0.038146	 -0.022351
  0.026720	  0.033077	 -0.035355	  0.024141	  0.034206	  0.066325	 -0.024675	 -0.073103	  0.013691	  0.010766	  0.091100	  0.017398	 -0.055555
  0.022937	  0.035310	 -0.074958	  0.005372	  0.054124	  0.067164	 -0.030604	 -0.058239	  0.004299	 -0.008361	  0.028264	  0.042549	 -0.072673
 -0.006513	  0.030289	 -0.089045	 -0.001126	  0.028312	  0.090915	 -0.027387	 -0.019112	 -0.011762	  0.000879	  0.037648	  0.074159	 -0.064364
  0.006853	  0.022812	 -0.051209	  0.013194	  0.008352	  0.090453	 -0.013672	 -0.010280	 -0.042624	 -0.007925	  0.054070	  0.081638	 -0.054510
  0.030074	  0.014048	 -0.042659	 -0.019429	  0.039790	  0.046172	  0.007157	 -0.015294	 -0.020047	 -0.018334	  0.037048	  0.039035	 -0.035800
  0.032297	 -0.012268	 -0.003282	  0.002963	  0.052526	  0.003480	  0.004765	  0.017206	 -0.048221	  0.005696	  0.027471	  0.040226	 -0.026375
  0.029853	 -0.031488	  0.035574	  0.021786	  0.050142	 -0.002568	  0.005587	  0.022510	 -0.052729	  0.033631	  0.044192	  0.020812	 -0.012780
  0.061585	 -0.015594	  0.034775	  0.032454	 -0.008093	 -0.010104	  0.016944	  0.036721	 -0.013991	  0.037292	  0.020191	 -0.010658	  0.015981
  0.063771	 -0.013843	  0.057709	  0.013281	 -0.000358	 -0.064647	 -0.002764	  0.045499	 -0.022510	  0.054844	 -0.004673	 -0.033773	  0.020238
  0.071342	 -0.016498	  0.038660	 -0.025184	  0.000121	 -0.042971	 -0.009959	  0.027398	 -0.040868	  0.048181	  0.025879	 -0.036056	  0.056211
  0.006452	 -0.010212	  0.031180	 -0.034107	 -0.003178	 -0.054953	  0.013433	  0.014042	 -0.036290	  0.053486	  0.040173	 -0.039201	  0.066389
 -0.060214	  0.001005	  0.016670	 -0.047474	  0.000071	 -0.072695	 -0.026310	 -0.014573	 -0.003084	  0.043096	  0.018511	 -0.036691	  0.053185
 -0.087397	  0.008091	 -0.008971	 -0.048970	 -0.024281	 -0.079384	 -0.014902	 -0.024867	  0.040168	 -0.011156	 -0.027820	 -0.038120	 -0.001312
 -0.087673	  0.008055	 -0.003869	 -0.012531	 -0.053549	 -0.081407	  0.014082	 -0.009420	  0.028368	 -0.049287	 -0.073955	 -0.039959	 -0.026041
 -0.029229	 -0.006206	 -0.002254	  0.005913	 -0.043907	 -0.030492	 -0.021048	 -0.008929	  0.050774	 -0.036878	 -0.047772	  0.002136	  0.064442
 -0.012595	 -0.006718	 -0.014694	  0.019055	 -0.052046	 -0.020640	 -0.002156	  0.019113	  0.039900	 -0.041784	 -0.062295	  0.008841	  0.111019
 -0.031238	 -0.030386	  0.028753	  0.013208	 -0.058509	  0.006660	  0.022287	  0.038339	  0.007050	 -0.051413	 -0.136181	 -0.061070	 -0.026438
 -0.054636	 -0.020852	  0.035375	  0.004580	 -0.025515	  0.006755	  0.045269	  0.025064	  0.020800	 -0.046260	 -0.144535	 -0.118384	 -0.088977
 -0.055775	 -0.011902	  0.065945	  0.012454	 -0.006247	  0.006540	  0.072604	  0.051574	  0.065762	 -0.030641	 -0.042607	  0.048973	  0.099710
 -0.037834	  0.031247	  0.061948	  0.008293	  0.004314	  0.021005	  0.037437	  0.064656	  0.090564	 -0.018169	 -0.010763	  0.105110	  0.171360
 -0.023131	  0.044194	  0.036075	 -0.013868	  0.018195	 -0.010719	  0.031850	  0.034688	  0.068087	 -0.064498	 -0.087090	 -0.025215	 -0.033794
 -0.018619	  0.020402	  0.009748	 -0.048543	  0.027582	 -0.020632	  0.061000	  0.019166	  0.049144	 -0.070488	 -0.129401	 -0.099753	 -0.162517
 -0.025635	  0.061715	 -0.026030	 -0.044487	 -0.023003	 -0.053087	  0.056164	  0.012063	  0.075893	 -0.044751	 -0.078450	 -0.011292	  0.016497
 -0.048186	  0.053825	 -0.041431	 -0.029553	 -0.045263	 -0.116169	  0.022902	  0.010599	  0.091298	 -0.047139	 -0.042522	  0.079761	  0.183913
 -0.024171	  0.034130	 -0.017415	 -0.055058	 -0.057593	 -0.105038	  0.034236	 -0.000740	  0.077878	 -0.084760	 -0.076479	  0.009702	  0.019352
  0.010390	  0.021881	  0.022584	 -0.064048	 -0.029457	 -0.096117	  0.044371	 -0.042793	  0.087148	 -0.082763	 -0.106341	 -0.102549	 -0.177731
  0.011590	  0.029854	  0.045343	 -0.046224	 -0.023416	 -0.111803	  0.036864	 -0.015131	  0.124621	 -0.053411	 -0.107824	 -0.054467	 -0.042891
  0.027700	  0.000169	  0.068915	 -0.053448	 -0.023848	 -0.089876	  0.047960	  0.024544	  0.144962	 -0.029215	 -0.075881	  0.056723	  0.156982
  0.036936	  0.004089	  0.076306	 -0.077278	 -0.007962	 -0.057642	  0.055471	  0.051766	  0.138544	 -0.107717	 -0.114367	  0.062291	  0.113346
  0.053713	  0.013574	  0.052835	 -0.070692	 -0.019358	 -0.053047	  0.059893	  0.029436	  0.129021	 -0.164251	 -0.190497	 -0.026734	 -0.041210
  0.042979	  0.031187	  0.023270	 -0.059425	 -0.000176	 -0.070796	  0.084347	  0.009983	  0.137324	 -0.186050	 -0.213733	 -0.121764	 -0.074473
  0.031343	  0.020435	  0.015638	 -0.043611	 -0.004545	 -0.084309	  0.063345	  0.018714	  0.171115	 -0.168445	 -0.173282	 -0.056788	  0.059261
  0.019680	  0.020081	  0.022009	 -0.062357	 -0.048569	 -0.092448	  0.072947	  0.021194	  0.166110	 -0.142086	 -0.158967	 -0.002496	  0.209331
  0.048261	  0.047434	  0.040080	 -0.088624	 -0.058203	 -0.106082	  0.077096	  0.011424	  0.154707	 -0.133298	 -0.155953	 -0.036775	  0.147513
  0.106376	  0.065607	  0.003918	 -0.096364	 -0.058146	 -0.112827	  0.116758	 -0.010285	  0.120939	 -0.160857	 -0.172986	 -0.081115	  0.014749
  0.142820	  0.065574	  0.038097	 -0.117999	 -0.068506	 -0.138791	  0.132944	 -0.018180	  0.101633	 -0.171759	 -0.203869	 -0.043679	  0.010465
  0.159992	  0.052824	  0.012959	 -0.103036	 -0.052956	 -0.162280	  0.143584	 -0.021894	  0.096586	 -0.184454	 -0.159875	 -0.002782	  0.132255
  0.182640	  0.029124	  0.031574	 -0.103661	 -0.012773	 -0.171723	  0.121595	 -0.026720	  0.070337	 -0.182340	 -0.124379	 -0.024263	  0.169023
  0.185428	  0.046494	  0.070927	 -0.131706	  0.024899	 -0.172393	  0.125145	 -0.050851	  0.038002	 -0.180426	 -0.146656	 -0.084798	  0.058017
  0.195417	  0.038589	  0.090598	 -0.131670	  0.020910	 -0.165363	  0.133355	 -0.053996	  0.049433	 -0.162994	 -0.172628	 -0.109680	 -0.069274
  0.166120	  0.029185	  0.076575	 -0.104195	  0.009362	 -0.132530	  0.118307	 -0.046948	  0.054206	 -0.123349	 -0.164675	 -0.031832	  0.019571
  0.171376	  0.041944	  0.022977	 -0.139879	  0.011178	 -0.112393	  0.113392	 -0.051966	  0.058631	 -0.098539	 -0.123317	  0.032838	  0.075044
  0.172708	  0.065513	  0.002375	 -0.130641	  0.002698	 -0.094788	  0.088649	 -0.076377	  0.050049	 -0.141831	 -0.165750	 -0.005510	 -0.031023
  0.199599	  0.068398	 -0.014337	 -0.108908	  0.016149	 -0.097666	  0.092823	 -0.072772	  0.019350	 -0.200161	 -0.230233	 -0.083503	 -0.155506
  0.201917	  0.038110	 -0.054627	 -0.136481	  0.013858	 -0.135729	  0.067056	 -0.069037	  0.052810	 -0.196429	 -0.165981	 -0.035581	 -0.126808
  0.170552	  0.041270	 -0.035774	 -0.129044	  0.035526	 -0.143459	  0.090411	 -0.052824	  0.082352	 -0.153641	 -0.110131	  0.018219	 -0.020239
  0.185210	  0.050531	 -0.028580	 -0.165760	  0.076406	 -0.118168	  0.112754	 -0.069596	  0.090004	 -0.152599	 -0.127990	  0.005135	 -0.059151
  0.190631	  0.044721	  0.020881	 -0.163291	  0.058756	 -0.126235	  0.118018	 -0.095324	  0.077627	 -0.181772	 -0.164929	 -0.059899	 -0.196573
  0.189224	  0.052954	  0.026941	 -0.135757	  0.047774	 -0.149246	  0.139097	 -0.095598	  0.100279	 -0.199670	 -0.166829	 -0.080752	 -0.207514
  0.170303	  0.028650	  0.013460	 -0.136022	  0.072005	 -0.162533	  0.142964	 -0.140821	  0.090456	 -0.185324	 -0.140908	 -0.053746	 -0.111258
  0.178432	  0.030994	  0.000266	 -0.135377	  0.076515	 -0.163716	  0.126299	 -0.146042	  0.110887	 -0.181586	 -0.167072	 -0.054574	 -0.099823
  0.130444	  0.030440	  0.022245	 -0.130589	  0.081893	 -0.143783	  0.129837	 -0.147793	  0.128256	 -0.190849	 -0.199775	 -0.093183	 -0.200342
  0.096496	  0.010874	  0.016220	 -0.189412	  0.048340	 -0.142860	  0.132473	 -0.144599	  0.134479	 -0.175920	 -0.186306	 -0.088444	 -0.245741
  0.100584	 -0.010730	 -0.005673	 -0.238714	  0.057025	 -0.155681	  0.149593	 -0.122928	  0.103081	 -0.191611	 -0.161393	 -0.071178	 -0.194845
  0.087958	 -0.016504	 -0.025342	 -0.243144	  0.055812	 -0.166895	  0.169664	 -0.098295	  0.083408	 -0.207906	 -0.149673	 -0.029934	 -0.154086
  0.110418	  0.003714	 -0.028934	 -0.228425	  0.038730	 -0.184846	  0.164176	 -0.129245	  0.083354	 -0.204377	 -0.203565	 -0.035352	 -0.214853
  0.125541	 -0.007263	 -0.059134	 -0.237476	  0.035617	 -0.201440	  0.148935	 -0.145306	  0.057256	 -0.187896	 -0.212730	 -0.046103	 -0.251001
  0.141761	 -0.008705	 -0.080632	 -0.236541	  0.028259	 -0.232942	  0.145848	 -0.149490	  0.090631	 -0.221014	 -0.178730	 -0.024832	 -0.198538
  0.190609	 -0.005275	 -0.068566	 -0.243790	 -0.017375	 -0.236490	  0.144012	 -0.133746	  0.103953	 -0.210070	 -0.160135	 -0.022331	 -0.157749
  0.224968	  0.011124	 -0.062907	 -0.243345	 -0.020566	 -0.224370	  0.144360	 -0.120866	  0.086476	 -0.223631	 -0.165066	 -0.038335	 -0.174856
  0.210244	  0.033991	 -0.065649	 -0.196467	 -0.015151	 -0.196741	  0.146207	 -0.105456	  0.080554	 -0.261669	 -0.182742	 -0.072934	 -0.242968
  0.207332	  0.034416	 -0.055501	 -0.158752	 -0.009480	 -0.211606	  0.149103	 -0.112108	  0.096797	 -0.272553	 -0.198692	 -0.068248	 -0.251003
  0.198779	  0.079100	 -0.034800	 -0.127688	 -0.029953	 -0.229736	  0.167514	 -0.140211	  0.099205	 -0.279199	 -0.208957	 -0.060116	 -0.201953
  0.222898	  0.080683	 -0.074579	 -0.148089	 -0.029630	 -0.205774	  0.162855	 -0.163481	  0.098948	 -0.260090	 -0.193773	 -0.061719	 -0.171369
  0.210810	  0.064521	 -0.087404	 -0.193028	  0.003843	 -0.160905	  0.167983	 -0.179795	  0.083383	 -0.274620	 -0.239695	 -0.135586	 -0.236054
  0.171979	  0.021438	 -0.088445	 -0.224215	  0.018215	 -0.157723	  0.160089	 -0.176246	  0.071709	 -0.298490	 -0.237809	 -0.122672	 -0.265586
  0.187441	  0.023024	 -0.071758	 -0.206801	  0.036233	 -0.155041	  0.156308	 -0.167678	  0.077229	 -0.281547	 -0.203089	 -0.044788	 -0.207943
  0.224958	  0.011490	 -0.107807	 -0.232216	  0.008931	 -0.185113	  0.184487	 -0.159057	  0.136035	 -0.275749	 -0.197287	 -0.012740	 -0.160260
  0.260346	  0.040754	 -0.139530	 -0.251363	 -0.015581	 -0.203566	  0.155057	 -0.138392	  0.112963	 -0.279814	 -0.238555	 -0.065439	 -0.177097
  0.233218	  0.023281	 -0.130989	 -0.260123	 -0.030967	 -0.181084	  0.124060	 -0.183833	  0.066813	 -0.291698	 -0.276112	 -0.109022	 -0.227011
  0.191597	  0.001385	 -0.143715	 -0.273136	 -0.077915	 -0.173836	  0.119154	 -0.191259	  0.057006	 -0.291888	 -0.268075	 -0.095124	 -0.193157
  0.162941	 -0.025195	 -0.161366	 -0.253801	 -0.098006	 -0.140216	  0.106688	 -0.171626	  0.064245	 -0.303750	 -0.203816	 -0.079928	 -0.095258
  0.127973	 -0.056084	 -0.139113	 -0.259055	 -0.152834	 -0.123599	  0.073099	 -0.162397	  0.054313	 -0.302606	 -0.205409	 -0.079134	 -0.093601
  0.130562	 -0.041778	 -0.108514	 -0.264050	 -0.160682	 -0.131157	  0.093246	 -0.168206	  0.064441	 -0.296562	 -0.254203	 -0.085980	 -0.200752
  0.133400	 -0.046998	 -0.102137	 -0.265696	 -0.110138	 -0.142132	  0.057029	 -0.171072	  0.077975	 -0.302948	 -0.259322	 -0.120687	 -0.244904
  0.185957	 -0.058172	 -0.066501	 -0.261928	 -0.073666	 -0.138141	  0.036739	 -0.127265	  0.082191	 -0.304388	 -0.239661	 -0.095086	 -0.178284
  0.207715	 -0.067163	 -0.066604	 -0.229314	 -0.051333	 -0.111669	  0.049576	 -0.110616	  0.085618	 -0.281717	 -0.231251	 -0.058626	 -0.095796
  0.185546	 -0.031500	 -0.109722	 -0.224724	 -0.030783	 -0.100886	  0.056195	 -0.095603	  0.088247	 -0.314550	 -0.272089	 -0.121673	 -0.177925
  0.170618	 -0.044347	 -0.106221	 -0.261602	 -0.041431	 -0.085921	  0.039197	 -0.107940	  0.100146	 -0.348282	 -0.319151	 -0.184214	 -0.240135
  0.177028	 -0.060900	 -0.105325	 -0.293532	 -0.101267	 -0.078530	  0.034081	 -0.105215	  0.096929	 -0.350460	 -0.298214	 -0.185517	 -0.092833
  0.189827	 -0.083856	 -0.098825	 -0.295232	 -0.149542	 -0.102697	  0.053456	 -0.096978	  0.099037	 -0.353949	 -0.258353	 -0.133803	  0.049381
  0.147224	 -0.087270	 -0.107050	 -0.272273	 -0.118101	 -0.092796	  0.083857	 -0.078118	  0.087452	 -0.340558	 -0.271396	 -0.128596	 -0.007691
  0.185643	 -0.117472	 -0.104512	 -0.267830	 -0.104657	 -0.107924	  0.113143	 -0.072461	  0.094730	 -0.349635	 -0.309725	 -0.190637	 -0.116647
  0.229343	 -0.106351	 -0.119597	 -0.276639	 -0.152395	 -0.137854	  0.096976	 -0.043314	  0.074888	 -0.352916	 -0.336040	 -0.172611	 -0.148546
  0.271349	 -0.107408	 -0.181032	 -0.273365	 -0.184936	 -0.141970	  0.101085	 -0.048634	  0.068034	 -0.317452	 -0.281934	 -0.058660	 -0.023186
  0.259524	 -0.088081	 -0.183221	 -0.275798	 -0.216373	 -0.127660	  0.093179	 -0.042036	  0.078963	 -0.308582	 -0.239428	 -0.024519	  0.064743
  0.241608	 -0.095448	 -0.152408	 -0.292175	 -0.212518	 -0.129551	  0.088512	 -0.021635	  0.089134	 -0.343505	 -0.274082	 -0.079042	 -0.014623
  0.259086	 -0.106323	 -0.145577	 -0.293537	 -0.185627	 -0.105682	  0.081980	 -0.025273	  0.068385	 -0.351463	 -0.310015	 -0.125778	 -0.124571
  0.298112	 -0.107806	 -0.144286	 -0.285152	 -0.177563	 -0.110137	  0.072057	 -0.039021	  0.074634	 -0.347781	 -0.317360	 -0.114964	 -0.034603
  0.281798	 -0.125769	 -0.131082	 -0.232447	 -0.173881	 -0.100657	  0.064077	 -0.050224	  0.067518	 -0.312720	 -0.306292	 -0.036490	  0.088545
  0.289138	 -0.129511	 -0.170581	 -0.193796	 -0.194912	 -0.081024	  0.033479	 -0.064553	  0.054549	 -0.302935	 -0.358913	 -0.030177	  0.031612
  0.267647	 -0.126407	 -0.198631	 -0.177230	 -0.211304	 -0.072313	  0.020995	 -0.060025	  0.041673	 -0.312306	 -0.424540	 -0.089979	 -0.114758
  0.261221	 -0.122488	 -0.185704	 -0.152054	 -0.231424	 -0.054907	  0.036743	 -0.066425	  0.018591	 -0.316860	 -0.422405	 -0.088519	 -0.158861
  0.257338	 -0.132943	 -0.205818	 -0.138847	 -0.211607	 -0.030086	  0.029521	 -0.010937	  0.036970	 -0.299449	 -0.396311	 -0.025697	  0.015044
  0.255459	 -0.150844	 -0.230712	 -0.175585	 -0.211300	 -0.024680	  0.008429	  0.014382	  0.059454	 -0.308339	 -0.416281	 -0.015870	  0.070284
  0.240666	 -0.152817	 -0.227191	 -0.217360	 -0.245263	 -0.021694	  0.007895	 -0.001413	  0.084921	 -0.322210	 -0.464211	 -0.058976	 -0.062474
  0.235933	 -0.155641	 -0.228696	 -0.197802	 -0.240466	 -0.039896	  0.013769	  0.005252	  0.079900	 -0.356584	 -0.473206	 -0.125211	 -0.132406
  0.268539	 -0.162295	 -0.232561	 -0.187337	 -0.261806	 -0.033488	  0.005019	  0.024241	  0.080839	 -0.356350	 -0.466823	 -0.122196	 -0.070171
  0.282038	 -0.187620	 -0.174008	 -0.160227	 -0.235009	 -0.011362	  0.036212	  0.063566	  0.078267	 -0.368426	 -0.464215	 -0.050071	  0.058422
  0.270373	 -0.205966	 -0.182294	 -0.134322	 -0.228499	  0.029527	  0.029351	  0.077986	  0.071883	 -0.363490	 -0.439649	 -0.030165	  0.037473
  0.297517	 -0.231952	 -0.192661	 -0.131911	 -0.261393	  0.011718	  0.012127	  0.075497	  0.062249	 -0.394616	 -0.520993	 -0.082903	 -0.077546
  0.313819	 -0.268853	 -0.174042	 -0.133995	 -0.264012	 -0.060686	  0.000483	  0.074933	  0.059739	 -0.371472	 -0.532643	 -0.111697	 -0.105344
  0.302225	 -0.264965	 -0.194889	 -0.096192	 -0.248528	 -0.068685	 -0.004805	  0.126597	  0.040278	 -0.338024	 -0.480044	 -0.083378	  0.009169
  0.303627	 -0.211676	 -0.212539	 -0.078687	 -0.238165	 -0.059391	 -0.007712	  0.168608	  0.022290	 -0.336144	 -0.454340	 -0.066881	  0.053863
  0.289024	 -0.208715	 -0.229016	 -0.068137	 -0.250938	 -0.054511	 -0.017006	  0.129236	 -0.014046	 -0.346426	 -0.456223	 -0.092484	 -0.037172
  0.291258	 -0.212804	 -0.238945	 -0.092211	 -0.252288	 -0.050535	 -0.014106	  0.109823	 -0.020373	 -0.369971	 -0.459584	 -0.144514	 -0.086604
  0.289770	 -0.223440	 -0.245521	 -0.125506	 -0.248773	 -0.050353	 -0.062540	  0.110158	 -0.007715	 -0.382196	 -0.442282	 -0.122922	 -0.025445
  0.291297	 -0.213437	 -0.252713	 -0.139497	 -0.250359	 -0.055435	 -0.076067	  0.076342	 -0.000413	 -0.366534	 -0.427481	 -0.084511	  0.036543
  0.304869	 -0.203321	 -0.265872	 -0.152017	 -0.255283	 -0.054492	 -0.078508	  0.111581	 -0.018937	 -0.347766	 -0.459038	 -0.108048	 -0.005093
  0.303290	 -0.215059	 -0.247418	 -0.143582	 -0.256640	 -0.065450	 -0.095866	  0.096771	 -0.029961	 -0.403491	 -0.505046	 -0.120306	 -0.069203
  0.297943	 -0.211172	 -0.255361	 -0.134171	 -0.270186	 -0.051120	 -0.131304	  0.078936	  0.000295	 -0.378362	 -0.511784	 -0.130006	 -0.053508
  0.328408	 -0.227575	 -0.250609	 -0.139925	 -0.272405	 -0.048769	 -0.137925	  0.067652	  0.023082	 -0.331259	 -0.491768	 -0.088627	  0.053045
  0.357571	 -0.229779	 -0.248617	 -0.092192	 -0.240998	 -0.054790	 -0.097474	  0.085891	  0.023350	 -0.330066	 -0.495450	 -0.073566	  0.073279
  0.363024	 -0.224780	 -0.242454	 -0.112136	 -0.273462	 -0.039877	 -0.101190	  0.112169	  0.018483	 -0.369782	 -0.528385	 -0.114694	 -0.021253
  0.397452	 -0.244219	 -0.224592	 -0.113160	 -0.283847	 -0.007336	 -0.135855	  0.130674	  0.033577	 -0.359104	 -0.493222	 -0.116259	 -0.069047
  0.431478	 -0.238833	 -0.252963	 -0.081979	 -0.303931	  0.014553	 -0.133652	  0.129834	 -0.001641	 -0.343584	 -0.449938	 -0.108448	 -0.018506
  0.445064	 -0.257523	 -0.267105	 -0.095857	 -0.301258	  0.024588	 -0.116499	  0.132845	  0.005016	 -0.362925	 -0.456314	 -0.097547	  0.032134
  0.444440	 -0.231193	 -0.279956	 -0.100350	 -0.305829	  0.035593	 -0.098142	  0.096771	 -0.006617	 -0.394628	 -0.507592	 -0.116931	 -0.002227
  0.407047	 -0.254588	 -0.262566	 -0.114041	 -0.290738	  0.030775	 -0.084917	  0.113315	  0.016799	 -0.400771	 -0.545690	 -0.160184	 -0.129116
  0.389305	 -0.295841	 -0.263770	 -0.097942	 -0.278881	  0.028154	 -0.096356	  0.115602	  0.023208	 -0.388275	 -0.552889	 -0.109172	 -0.151580
  0.419377	 -0.316697	 -0.278669	 -0.068583	 -0.316795	  0.026464	 -0.057018	  0.099988	  0.016642	 -0.372275	 -0.530710	 -0.053057	 -0.065400
  0.412260	 -0.343674	 -0.244325	 -0.047255	 -0.286130	 -0.012066	 -0.069375	  0.114657	  0.031860	 -0.329178	 -0.549758	 -0.103297	 -0.054362
  0.410076	 -0.312138	 -0.250727	 -0.040787	 -0.304856	 -0.040310	 -0.083562	  0.143083	  0.011384	 -0.312075	 -0.586043	 -0.135068	 -0.047802
  0.434292	 -0.292152	 -0.281713	 -0.035768	 -0.305119	 -0.063179	 -0.075811	  0.156358	  0.025463	 -0.318628	 -0.574150	 -0.061584	 -0.014466
  0.436700	 -0.306511	 -0.294509	 -0.010675	 -0.318355	 -0.074327	 -0.078050	  0.111751	  0.026145	 -0.317641	 -0.566575	 -0.047762	 -0.038576
  0.424999	 -0.297941	 -0.289560	  0.007660	 -0.314972	 -0.087688	 -0.099783	  0.103694	  0.030994	 -0.338777	 -0.604025	 -0.104518	 -0.118032
  0.402742	 -0.317342	 -0.239252	 -0.016925	 -0.294813	 -0.092538	 -0.130887	  0.114727	  0.013035	 -0.328507	 -0.553141	 -0.088953	 -0.068929
  0.372968	 -0.315906	 -0.223992	 -0.033762	 -0.307020	 -0.111841	 -0.135722	  0.095339	  0.012898	 -0.304314	 -0.511862	 -0.012155	  0.041464
  0.372523	 -0.321386	 -0.211330	 -0.051239	 -0.288255	 -0.168447	 -0.127064	  0.061607	 -0.014767	 -0.303188	 -0.531274	 -0.056330	  0.016832
  0.393607	 -0.311127	 -0.214138	 -0.079508	 -0.299614	 -0.189255	 -0.118431	  0.070110	 -0.013599	 -0.308321	 -0.592260	 -0.142607	 -0.096596
  0.414393	 -0.278493	 -0.205141	 -0.107685	 -0.308696	 -0.161145	 -0.140836	  0.084532	 -0.003425	 -0.317345	 -0.583670	 -0.105295	 -0.031238
  0.434931	 -0.294257	 -0.205963	 -0.123620	 -0.287910	 -0.119110	 -0.108035	  0.082542	 -0.005496	 -0.316888	 -0.519104	 -0.016819	  0.095092
  0.448732	 -0.297540	 -0.223795	 -0.127516	 -0.301229	 -0.127395	 -0.093631	  0.041251	  0.018144	 -0.323048	 -0.533625	 -0.031452	  0.042383
  0.427453	 -0.317743	 -0.214970	 -0.146821	 -0.318194	 -0.181479	 -0.110428	  0.052490	 -0.031149	 -0.328484	 -0.584203	 -0.103737	 -0.099681
  0.411441	 -0.322872	 -0.238792	 -0.149046	 -0.309093	 -0.214563	 -0.148158	  0.088054	 -0.037398	 -0.295173	 -0.541608	 -0.138448	 -0.084160
  0.427660	 -0.308474	 -0.255120	 -0.136452	 -0.330356	 -0.211233	 -0.150356	  0.093215	 -0.022322	 -0.280302	 -0.483642	 -0.102536	  0.026174
  0.421913	 -0.316428	 -0.282413	 -0.120435	 -0.326819	 -0.233363	 -0.135479	  0.077261	  0.010260	 -0.281047	 -0.461409	 -0.102444	  0.056125
  0.433055	 -0.340628	 -0.282956	 -0.126275	 -0.345606	 -0.227690	 -0.141533	  0.077031	 -0.009004	 -0.302297	 -0.473285	 -0.101799	  0.025486
  0.448897	 -0.347411	 -0.293460	 -0.146967	 -0.345462	 -0.239209	 -0.147983	  0.076895	 -0.021927	 -0.307016	 -0.458203	 -0.107693	  0.009581
  0.452384	 -0.345241	 -0.274814	 -0.178999	 -0.384029	 -0.303402	 -0.157218	  0.080479	 -0.038182	 -0.258887	 -0.460522	 -0.115370	  0.000609
  0.475653	 -0.356681	 -0.267487	 -0.201038	 -0.356253	 -0.289686	 -0.164654	  0.095726	 -0.043292	 -0.214075	 -0.435593	 -0.081981	  0.067745
  0.479636	 -0.341806	 -0.247916	 -0.167967	 -0.325199	 -0.285203	 -0.187617	  0.072680	 -0.076579	 -0.202309	 -0.426474	 -0.052813	  0.086733
  0.468903	 -0.283885	 -0.263434	 -0.172162	 -0.332392	 -0.308003	 -0.210588	  0.031890	 -0.068714	 -0.211474	 -0.439939	 -0.070772	  0.029198
  0.469732	 -0.257159	 -0.317172	 -0.200057	 -0.333231	 -0.294518	 -0.214389	 -0.024036	 -0.055825	 -0.221322	 -0.463615	 -0.101504	  0.002685
  0.456437	 -0.276123	 -0.319407	 -0.222948	 -0.327816	 -0.311940	 -0.225364	 -0.068133	 -0.074593	 -0.246441	 -0.470574	 -0.097874	 -0.008821
  0.452764	 -0.283249	 -0.314334	 -0.265717	 -0.301676	 -0.333937	 -0.249227	 -0.051920	 -0.070009	 -0.256271	 -0.417863	 -0.034638	  0.069203
  0.441715	 -0.288974	 -0.284157	 -0.259808	 -0.277965	 -0.326279	 -0.268650	 -0.016410	 -0.105489	 -0.272609	 -0.375280	 -0.008532	  0.037359
  0.446816	 -0.292879	 -0.287264	 -0.244928	 -0.299525	 -0.314415	 -0.261904	  0.024762	 -0.079610	 -0.282525	 -0.374566	 -0.069351	 -0.066912
  0.439947	 -0.311281	 -0.287035	 -0.222523	 -0.357331	 -0.267499	 -0.251646	  0.015612	 -0.057755	 -0.276036	 -0.355066	 -0.079536	 -0.069156
  0.437370	 -0.284447	 -0.310943	 -0.245510	 -0.338081	 -0.261593	 -0.251905	 -0.002937	 -0.054688	 -0.256051	 -0.325450	 -0.077045	  0.029937
  0.421153	 -0.323001	 -0.311469	 -0.282425	 -0.315209	 -0.288006	 -0.238668	  0.002372	 -0.068762	 -0.255196	 -0.356920	 -0.024651	  0.095205
  0.410730	 -0.299876	 -0.297829	 -0.268174	 -0.297828	 -0.332315	 -0.210732	  0.009990	 -0.087219	 -0.285924	 -0.387914	 -0.052065	  0.065174
  0.408166	 -0.286157	 -0.272759	 -0.261022	 -0.293481	 -0.329882	 -0.241750	  0.015047	 -0.080739	 -0.280492	 -0.391969	 -0.126521	  0.014457
  0.421387	 -0.296070	 -0.293594	 -0.277172	 -0.343141	 -0.340694	 -0.255909	  0.006050	 -0.056705	 -0.329884	 -0.382998	 -0.087709	  0.031336
  0.416741	 -0.317511	 -0.315249	 -0.288659	 -0.348196	 -0.294984	 -0.267039	  0.026440	 -0.068682	 -0.335651	 -0.352232	 -0.024129	  0.102842
  0.405876	 -0.310890	 -0.314019	 -0.281468	 -0.358635	 -0.293218	 -0.318047	  0.025894	 -0.083074	 -0.340119	 -0.346894	 -0.001950	  0.142340
  0.420380	 -0.291737	 -0.275905	 -0.253885	 -0.367164	 -0.329012	 -0.309782	 -0.010575	 -0.052678	 -0.348275	 -0.397262	 -0.035185	  0.122542
  0.404326	 -0.279669	 -0.258915	 -0.266802	 -0.342870	 -0.273048	 -0.313371	 -0.005849	 -0.031468	 -0.362716	 -0.399450	 -0.043978	  0.116492
  0.401780	 -0.271392	 -0.244304	 -0.276192	 -0.368351	 -0.247722	 -0.295780	 -0.040090	 -0.034959	 -0.317161	 -0.364608	 -0.062275	  0.106342
  0.416568	 -0.288085	 -0.253720	 -0.244599	 -0.358191	 -0.212042	 -0.313035	 -0.068172	 -0.083663	 -0.257761	 -0.322060	 -0.045106	  0.130797
  0.386225	 -0.277445	 -0.287611	 -0.271904	 -0.345605	 -0.186669	 -0.302807	 -0.071211	 -0.089792	 -0.266532	 -0.288079	 -0.017427	  0.157207
  0.417507	 -0.261244	 -0.299378	 -0.287710	 -0.355438	 -0.142701	 -0.290361	 -0.099151	 -0.091947	 -0.290279	 -0.279337	 -0.014254	  0.152415
  0.405262	 -0.264121	 -0.300218	 -0.307427	 -0.357018	 -0.164194	 -0.289664	 -0.086639	 -0.086925	 -0.262042	 -0.279817	 -0.037648	  0.132705
  0.401591	 -0.270760	 -0.305635	 -0.316896	 -0.354211	 -0.163107	 -0.308219	 -0.095944	 -0.082155	 -0.263538	 -0.297496	 -0.011274	  0.127548
  0.402917	 -0.266371	 -0.284208	 -0.318136	 -0.338314	 -0.123132	 -0.328149	 -0.113577	 -0.098285	 -0.266099	 -0.317381	  0.016354	  0.161836
  0.397296	 -0.275712	 -0.288743	 -0.302803	 -0.346165	 -0.148468	 -0.293350	 -0.112103	 -0.123349	 -0.255807	 -0.334068	  0.001600	  0.180013
  0.383151	 -0.315522	 -0.263576	 -0.287265	 -0.330878	 -0.150618	 -0.298699	 -0.100792	 -0.118264	 -0.263766	 -0.344940	 -0.000413	  0.194629
  0.367209	 -0.334077	 -0.242211	 -0.264915	 -0.335158	 -0.132187	 -0.311400	 -0.083442	 -0.110062	 -0.246530	 -0.316666	  0.024991	  0.152549
  0.334674	 -0.342249	 -0.242666	 -0.257877	 -0.349839	 -0.129908	 -0.263659	 -0.026638	 -0.137798	 -0.244511	 -0.284199	  0.082473	  0.172229
  0.360989	 -0.344470	 -0.269202	 -0.315376	 -0.343162	 -0.125708	 -0.281081	 -0.001351	 -0.142661	 -0.267178	 -0.287569	  0.067823	  0.210763
  0.383330	 -0.311135	 -0.268332	 -0.326451	 -0.338938	 -0.134725	 -0.287345	 -0.003770	 -0.130773	 -0.306850	 -0.329541	  0.042427	  0.218231
  0.357965	 -0.322019	 -0.295412	 -0.296970	 -0.362489	 -0.161295	 -0.290559	 -0.005192	 -0.117992	 -0.343515	 -0.356282	  0.032339	  0.217655
  0.362148	 -0.333857	 -0.305716	 -0.281121	 -0.385476	 -0.176957	 -0.296125	 -0.006138	 -0.117488	 -0.325394	 -0.381716	  0.079773	  0.231169
  0.341865	 -0.323467	 -0.290374	 -0.250357	 -0.396566	 -0.182473	 -0.300955	 -0.012541	 -0.131391	 -0.340060	 -0.374877	  0.105228	  0.258031
  0.326644	 -0.363951	 -0.286972	 -0.264587	 -0.429042	 -0.199446	 -0.289922	 -0.057167	 -0.110406	 -0.390472	 -0.345354	  0.085832	  0.262390
  0.312687	 -0.335931	 -0.280505	 -0.255671	 -0.420863	 -0.204667	 -0.264963	 -0.075478	 -0.109307	 -0.385109	 -0.329489	  0.080059	  0.224289
  0.326619	 -0.314757	 -0.284081	 -0.268340	 -0.426650	 -0.220103	 -0.313495	 -0.104301	 -0.131836	 -0.392525	 -0.347374	  0.094850	  0.176611
  0.341022	 -0.320550	 -0.287763	 -0.249756	 -0.425358	 -0.223982	 -0.317058	 -0.132353	 -0.129025	 -0.404460	 -0.325835	  0.113011	  0.125700
  0.346487	 -0.316211	 -0.278593	 -0.235951	 -0.407112	 -0.198715	 -0.308687	 -0.143155	 -0.140715	 -0.411334	 -0.324087	  0.138420	  0.143293
  0.368875	 -0.321381	 -0.320761	 -0.237101	 -0.393224	 -0.206411	 -0.272872	 -0.115075	 -0.158753	 -0.431097	 -0.331640	  0.126824	  0.208928
  0.412763	 -0.323795	 -0.328847	 -0.236589	 -0.402713	 -0.194594	 -0.251214	 -0.146071	 -0.129731	 -0.449629	 -0.309397	  0.109021	  0.241988
  0.396302	 -0.355143	 -0.355005	 -0.234761	 -0.387373	 -0.190583	 -0.246432	 -0.157397	 -0.099966	 -0.435205	 -0.330403	  0.144089	  0.247978
  0.390011	 -0.356390	 -0.387353	 -0.228703	 -0.404902	 -0.174525	 -0.254063	 -0.169905	 -0.092166	 -0.405492	 -0.347026	  0.171080	  0.292007
  0.404527	 -0.330795	 -0.354180	 -0.245191	 -0.392158	 -0.161985	 -0.230710	 -0.173996	 -0.124145	 -0.410056	 -0.353484	  0.207834	  0.300076
  0.387331	 -0.313286	 -0.335534	 -0.237568	 -0.404585	 -0.131902	 -0.225160	 -0.207525	 -0.132514	 -0.434619	 -0.381576	  0.172881	  0.257541
  0.385158	 -0.277815	 -0.298756	 -0.242197	 -0.409068	 -0.144278	 -0.218271	 -0.202753	 -0.133182	 -0.452196	 -0.400221	  0.128503	  0.186462
  0.383652	 -0.275097	 -0.279123	 -0.235392	 -0.415803	 -0.136748	 -0.186088	 -0.222602	 -0.142889	 -0.427712	 -0.395297	  0.112455	  0.153049
  0.379535	 -0.270113	 -0.311552	 -0.233793	 -0.442469	 -0.140784	 -0.188921	 -0.251849	 -0.119738	 -0.394254	 -0.388958	  0.139998	  0.241486
  0.405363	 -0.301815	 -0.320089	 -0.231289	 -0.447796	 -0.116161	 -0.220016	 -0.236582	 -0.135015	 -0.405983	 -0.384719	  0.198017	  0.267159
  0.420192	 -0.328996	 -0.287565	 -0.246490	 -0.446709	 -0.091410	 -0.242764	 -0.245946	 -0.140835	 -0.412103	 -0.377260	  0.205827	  0.227387
  0.440834	 -0.332329	 -0.267495	 -0.249501	 -0.415409	 -0.113451	 -0.239789	 -0.244498	 -0.145529	 -0.431367	 -0.382081	  0.182730	  0.191421
  0.438746	 -0.321928	 -0.268892	 -0.248990	 -0.393033	 -0.090610	 -0.263309	 -0.209815	 -0.142357	 -0.450490	 -0.399591	  0.142132	  0.180077
  0.464593	 -0.326512	 -0.277013	 -0.236002	 -0.393332	 -0.088995	 -0.243330	 -0.186296	 -0.159295	 -0.457510	 -0.409586	  0.151354	  0.199492
  0.447162	 -0.302053	 -0.283702	 -0.260535	 -0.391004	 -0.106636	 -0.243671	 -0.156896	 -0.146410	 -0.448518	 -0.422272	  0.202796	  0.205203
  0.414031	 -0.318899	 -0.261872	 -0.259877	 -0.376939	 -0.077977	 -0.281608	 -0.158619	 -0.142637	 -0.477456	 -0.452983	  0.201240	  0.215485
  0.391361	 -0.329971	 -0.240226	 -0.274079	 -0.391457	 -0.058912	 -0.270674	 -0.172898	 -0.157217	 -0.482812	 -0.462947	  0.188285	  0.178577
  0.388313	 -0.332634	 -0.259664	 -0.257615	 -0.368581	 -0.054427	 -0.280636	 -0.171286	 -0.128902	 -0.425828	 -0.493709	  0.206639	  0.165091
  0.373834	 -0.327530	 -0.246741	 -0.223923	 -0.339573	 -0.062926	 -0.287835	 -0.186230	 -0.110100	 -0.429258	 -0.490539	  0.218665	  0.172692
  0.376714	 -0.335272	 -0.233011	 -0.220729	 -0.347784	 -0.077335	 -0.264822	 -0.203781	 -0.142770	 -0.422533	 -0.492676	  0.195921	  0.136408
  0.383055	 -0.328021	 -0.235626	 -0.221919	 -0.340871	 -0.050589	 -0.245167	 -0.215490	 -0.166408	 -0.426092	 -0.517197	  0.205624	  0.105270
  0.408631	 -0.330974	 -0.263932	 -0.216664	 -0.350225	 -0.022900	 -0.258185	 -0.220745	 -0.157445	 -0.464678	 -0.526020	  0.187906	  0.073951
  0.412050	 -0.331879	 -0.285220	 -0.173061	 -0.385169	 -0.040683	 -0.235101	 -0.229970	 -0.156043	 -0.457601	 -0.532067	  0.186153	  0.075560
  0.434801	 -0.351041	 -0.304708	 -0.152626	 -0.393117	 -0.035014	 -0.234570	 -0.249358	 -0.163094	 -0.421601	 -0.527701	  0.182987	  0.114812
  0.431277	 -0.368035	 -0.314896	 -0.154441	 -0.376532	 -0.001732	 -0.240807	 -0.252044	 -0.188891	 -0.438016	 -0.540711	  0.195207	  0.129797
  0.452868	 -0.323106	 -0.298594	 -0.163780	 -0.359794	  0.018644	 -0.229652	 -0.276962	 -0.198081	 -0.426570	 -0.541419	  0.198234	  0.129782
  0.470717	 -0.275712	 -0.282381	 -0.173451	 -0.339540	 -0.012816	 -0.202995	 -0.311340	 -0.182830	 -0.406698	 -0.547278	  0.224035	  0.129653
  0.452014	 -0.272621	 -0.245554	 -0.203359	 -0.354998	 -0.008945	 -0.191876	 -0.304226	 -0.164210	 -0.424677	 -0.538795	  0.265651	  0.147385
  0.515668	 -0.307636	 -0.200267	 -0.242365	 -0.361527	 -0.022110	 -0.182839	 -0.289898	 -0.155510	 -0.406391	 -0.514596	  0.285340	  0.182247
  0.544090	 -0.297489	 -0.172818	 -0.227340	 -0.343611	 -0.039865	 -0.181085	 -0.266361	 -0.166546	 -0.419452	 -0.523119	  0.255279	  0.114060
  0.565597	 -0.306379	 -0.194055	 -0.231375	 -0.349274	  0.016336	 -0.166851	 -0.243496	 -0.181202	 -0.404835	 -0.543286	  0.220682	  0.062771
  0.578873	 -0.314551	 -0.224827	 -0.227223	 -0.342464	  0.015665	 -0.153687	 -0.263466	 -0.165321	 -0.387011	 -0.531675	  0.226496	  0.079099
