# Supplementary material for: A fluorescent photoimmunoconjugate for imaging of cholesteatoma
Source: Sci Rep. 2022 Nov 19;12:19905. doi: 10.1038/s41598-022-22072-9 (PMC9675863; doi:10.1038/s41598-022-22072-9)
Supplement: Supplementary file 2 — Supplementary Information 2. [file 41598_2022_22072_MOESM2_ESM.zip › Data/ABR-42-2]

:RUN-2	LEVEL SWEEP	TEMP:NaN	6/4/2018	3:16 PM	NaNHR:
:SW EAR: R	SW FREQ: 8.00	# AVERAGES: 512	REP RATE (/sec): 40	DRIVER: RS Tweeter	SAMPLE (�sec): 40	
:NOTES-
:CHAMBER-CH4B-PXI
:CFTS Version: V2.7.2 (R850)
:LEVELS:20;25;30;35;40;45;50;55;60;65;70;75;80;
:DATA
  0.095777	 -0.061161	 -0.044038	  0.033869	 -0.088164	 -0.026705	  0.055230	 -0.051988	 -0.000279	  0.033074	 -0.037396	 -0.049799	 -0.026261
  0.058029	 -0.011838	 -0.059532	  0.030890	 -0.079631	 -0.033636	  0.076697	 -0.051465	  0.035988	  0.048025	 -0.031188	 -0.067203	  0.007560
  0.042581	 -0.009222	 -0.060141	  0.021268	 -0.046609	 -0.033799	  0.049660	 -0.046088	  0.032618	  0.049302	 -0.036546	 -0.062653	  0.003396
  0.051137	  0.004692	 -0.060122	  0.007727	 -0.000019	 -0.015973	  0.034368	 -0.027645	  0.029396	  0.060074	 -0.012408	 -0.036624	 -0.039543
  0.037481	 -0.002774	 -0.051276	  0.017578	 -0.016884	  0.005894	  0.023357	 -0.008877	  0.042690	  0.055987	  0.021201	 -0.026662	 -0.059362
  0.013629	 -0.018351	 -0.047436	  0.019234	 -0.023139	  0.001459	 -0.008104	  0.024213	  0.057590	  0.028091	  0.044491	 -0.006275	 -0.065741
  0.027567	 -0.014565	 -0.045845	  0.008672	 -0.010995	 -0.038221	 -0.016245	  0.047760	  0.030937	  0.036745	 -0.003487	  0.010793	 -0.066742
 -0.014406	  0.004941	 -0.014429	  0.016940	  0.017777	 -0.045256	 -0.020846	  0.038735	 -0.007206	  0.030864	  0.024718	  0.015604	 -0.071070
 -0.025326	 -0.009783	  0.003006	 -0.004645	  0.038925	 -0.025681	 -0.006566	 -0.007999	 -0.050527	  0.028780	  0.013576	  0.024830	 -0.055055
  0.004281	 -0.018119	  0.010678	 -0.010297	  0.027361	  0.039804	  0.024966	 -0.002164	 -0.038272	 -0.012386	  0.014857	  0.028311	 -0.046117
  0.006366	 -0.006925	  0.035891	 -0.031350	  0.033618	  0.021895	  0.008612	 -0.023789	 -0.057912	  0.006432	  0.025473	  0.013409	 -0.002732
  0.008755	  0.044266	  0.051263	 -0.000694	  0.041354	  0.003774	 -0.007351	 -0.029177	 -0.078300	  0.012730	  0.007362	  0.005029	  0.065317
 -0.015047	  0.056157	  0.069140	  0.019652	  0.043961	  0.008858	 -0.027724	 -0.007769	 -0.044125	  0.017859	  0.020121	  0.020600	  0.091762
 -0.040576	  0.076561	  0.042493	  0.009799	  0.028572	  0.017425	 -0.027711	  0.027040	 -0.030487	  0.012659	  0.014867	  0.024208	  0.076208
 -0.048797	  0.036113	  0.002512	  0.016443	  0.026828	  0.024500	 -0.017477	  0.028774	 -0.003847	 -0.016382	 -0.001028	  0.015654	  0.032607
 -0.020767	  0.000199	  0.031499	 -0.012376	  0.009905	 -0.024204	 -0.002730	  0.014514	  0.001088	 -0.065155	 -0.057555	 -0.010743	  0.033126
 -0.046196	  0.001422	  0.014771	 -0.016943	  0.015416	 -0.032643	 -0.020645	  0.002133	 -0.003182	 -0.096339	 -0.057256	  0.018389	  0.020509
 -0.030038	 -0.012315	  0.007544	 -0.029332	  0.013083	  0.013112	 -0.019786	 -0.011567	  0.011901	 -0.068284	 -0.032886	  0.007632	  0.023067
 -0.044032	 -0.016322	  0.023398	 -0.036515	 -0.018396	  0.061191	 -0.036670	  0.028939	  0.040616	 -0.083109	  0.035620	  0.022284	  0.046481
 -0.060419	 -0.042975	  0.090625	 -0.059920	 -0.012965	  0.078205	 -0.061035	  0.056420	  0.031313	 -0.078967	  0.047465	  0.053218	  0.032589
 -0.032093	 -0.103168	  0.140231	 -0.065259	 -0.000824	  0.073072	 -0.053697	  0.076606	 -0.010097	 -0.072624	  0.047045	  0.048555	  0.030353
 -0.015262	 -0.060830	  0.108309	 -0.072689	 -0.004468	  0.054550	 -0.064738	  0.085066	  0.017849	 -0.064568	  0.045255	  0.079077	  0.058008
 -0.027730	 -0.041198	  0.122918	 -0.068879	  0.003019	  0.056020	 -0.036794	  0.063125	  0.004836	 -0.042874	  0.023274	  0.111095	  0.077442
 -0.027748	 -0.036145	  0.098077	 -0.023259	 -0.007756	  0.069506	 -0.038229	  0.023656	 -0.013566	 -0.017046	 -0.003365	  0.147852	  0.090108
 -0.024318	 -0.018163	  0.078045	  0.009782	 -0.011217	  0.088695	 -0.035152	  0.033625	 -0.033164	 -0.022829	  0.027254	  0.156402	  0.095936
 -0.023325	 -0.030100	  0.095160	  0.001880	 -0.046611	  0.065126	 -0.022852	  0.078385	 -0.051042	 -0.038466	  0.066812	  0.174188	  0.079203
  0.012208	  0.005815	  0.066905	  0.016553	 -0.055071	  0.061656	 -0.025145	  0.080060	 -0.054963	 -0.058833	  0.064312	  0.188792	  0.109041
  0.026831	  0.028231	  0.060851	  0.037668	 -0.037704	  0.088202	 -0.013939	  0.087838	 -0.052889	 -0.049517	  0.076438	  0.166348	  0.151132
  0.023508	  0.019716	  0.096790	  0.056186	  0.000802	  0.089025	 -0.039542	  0.054955	 -0.044136	 -0.073311	  0.054497	  0.124142	  0.140130
  0.026649	  0.023834	  0.144049	  0.112886	  0.013505	  0.054719	 -0.047607	  0.031709	 -0.018001	 -0.072600	  0.041990	  0.134478	  0.133213
 -0.000927	  0.032357	  0.137339	  0.103526	  0.002078	  0.050985	 -0.027604	  0.033677	 -0.028959	 -0.024939	  0.020346	  0.147641	  0.117290
 -0.032990	  0.044930	  0.123431	  0.098551	  0.003969	  0.061686	 -0.035929	  0.058010	 -0.008647	  0.005263	  0.052465	  0.160468	  0.138330
 -0.037827	  0.029299	  0.143330	  0.133705	  0.033045	  0.079340	  0.015896	  0.076890	 -0.026608	 -0.017267	  0.079142	  0.171405	  0.144290
 -0.018132	  0.014065	  0.178629	  0.144101	  0.058556	  0.085937	 -0.001182	  0.077886	 -0.025698	  0.021784	  0.111299	  0.186064	  0.171457
  0.004419	  0.014521	  0.170867	  0.131867	  0.065105	  0.087945	 -0.006703	  0.076608	 -0.006825	  0.022559	  0.143741	  0.207655	  0.252681
  0.009821	  0.018946	  0.166698	  0.183528	  0.026300	  0.116421	  0.003784	  0.071375	 -0.001080	  0.031328	  0.183476	  0.272714	  0.275117
  0.036962	  0.036231	  0.215758	  0.177093	 -0.000255	  0.163670	 -0.000820	  0.071100	  0.015799	  0.039948	  0.235220	  0.282898	  0.304514
  0.042050	  0.072248	  0.159106	  0.196554	  0.004701	  0.159041	  0.014402	  0.095197	  0.055056	  0.065092	  0.271551	  0.278650	  0.330387
  0.065330	  0.090625	  0.164634	  0.191319	  0.033920	  0.137399	  0.042633	  0.103618	  0.109181	  0.120735	  0.310936	  0.287672	  0.318029
  0.062197	  0.055804	  0.201860	  0.202793	  0.028916	  0.151553	  0.071186	  0.106014	  0.117052	  0.124789	  0.293818	  0.271140	  0.252854
  0.030659	  0.065935	  0.211323	  0.179652	  0.009001	  0.172200	  0.102758	  0.135275	  0.133893	  0.142650	  0.263269	  0.208045	  0.185724
  0.000350	  0.036296	  0.210097	  0.162638	  0.012077	  0.177904	  0.115059	  0.191294	  0.128416	  0.134025	  0.210471	  0.141190	  0.095385
  0.012252	  0.029095	  0.200002	  0.154522	  0.018252	  0.166051	  0.122794	  0.197161	  0.135676	  0.084264	  0.165991	  0.109474	  0.043993
  0.002433	  0.050796	  0.167116	  0.159833	  0.018527	  0.164808	  0.104542	  0.187080	  0.157528	  0.007293	  0.121607	  0.042681	 -0.011559
 -0.024858	  0.056154	  0.188879	  0.182102	 -0.033475	  0.196059	  0.092994	  0.159588	  0.105976	 -0.041214	  0.045105	 -0.044944	 -0.065135
 -0.009039	  0.063022	  0.176994	  0.186638	 -0.045394	  0.220234	  0.064803	  0.121230	  0.064635	 -0.093626	  0.020346	 -0.082923	 -0.050417
 -0.038220	  0.068450	  0.167252	  0.211733	 -0.035458	  0.226822	  0.044871	  0.060591	  0.038480	 -0.135870	 -0.048703	 -0.115420	 -0.050425
 -0.054080	  0.074703	  0.196196	  0.213752	 -0.013959	  0.214758	  0.027580	  0.038223	 -0.010698	 -0.165809	 -0.101269	 -0.152755	 -0.087855
 -0.037098	  0.064713	  0.188157	  0.221648	  0.008995	  0.202445	  0.004557	  0.037309	 -0.061094	 -0.202713	 -0.102550	 -0.120859	 -0.088150
 -0.031591	  0.068421	  0.199109	  0.217410	  0.000248	  0.162707	 -0.043708	  0.004655	 -0.107771	 -0.233127	 -0.107435	 -0.128916	 -0.064842
 -0.027271	  0.041139	  0.216983	  0.239190	 -0.009843	  0.143511	 -0.066707	 -0.037274	 -0.136500	 -0.258815	 -0.069519	 -0.151635	 -0.078754
 -0.035907	  0.021649	  0.262234	  0.262615	 -0.044519	  0.109876	 -0.084995	 -0.089057	 -0.153804	 -0.260715	 -0.032382	 -0.126030	 -0.045633
 -0.027962	  0.037840	  0.267735	  0.259527	 -0.088870	  0.081648	 -0.126464	 -0.111194	 -0.173960	 -0.201148	 -0.042402	 -0.131612	 -0.021114
 -0.051265	  0.054515	  0.259239	  0.252610	 -0.078817	  0.049923	 -0.143212	 -0.083011	 -0.198501	 -0.215994	 -0.055295	 -0.099636	 -0.023609
 -0.044919	  0.012822	  0.260395	  0.240768	 -0.106508	  0.067849	 -0.170432	 -0.056458	 -0.183724	 -0.221976	 -0.026374	 -0.040109	 -0.008996
 -0.033864	 -0.005876	  0.270129	  0.232363	 -0.139092	  0.061641	 -0.212039	 -0.068426	 -0.153642	 -0.182710	  0.008536	  0.023994	  0.029743
 -0.024533	  0.018308	  0.269166	  0.204844	 -0.123058	  0.039564	 -0.226513	 -0.097573	 -0.144549	 -0.163211	  0.059684	  0.061554	  0.054380
 -0.020509	  0.050769	  0.251860	  0.184053	 -0.096062	  0.050637	 -0.194371	 -0.118518	 -0.110446	 -0.134752	  0.096030	  0.071900	  0.134281
  0.000257	  0.074656	  0.243500	  0.143052	 -0.130847	  0.047088	 -0.190174	 -0.093546	 -0.069304	 -0.084666	  0.120165	  0.104841	  0.235371
 -0.000749	  0.067561	  0.234339	  0.172079	 -0.138175	  0.050427	 -0.189497	 -0.033242	 -0.034482	 -0.041704	  0.186756	  0.168438	  0.314803
 -0.009979	  0.045420	  0.261574	  0.156154	 -0.126340	  0.074267	 -0.155973	  0.008901	 -0.006211	  0.009017	  0.244460	  0.238352	  0.441021
  0.004629	  0.015383	  0.267573	  0.146636	 -0.144335	  0.107852	 -0.133806	  0.049808	  0.041783	  0.093989	  0.299053	  0.291207	  0.501267
 -0.007866	  0.039159	  0.260641	  0.175507	 -0.154611	  0.152075	 -0.115546	  0.118244	  0.135026	  0.192016	  0.331675	  0.325719	  0.562243
 -0.020125	  0.037361	  0.254562	  0.176641	 -0.153375	  0.185246	 -0.075572	  0.181487	  0.249481	  0.210830	  0.354522	  0.325364	  0.573102
 -0.010840	  0.011571	  0.262660	  0.210371	 -0.105221	  0.215803	 -0.000874	  0.242212	  0.316462	  0.262726	  0.319263	  0.289305	  0.534831
  0.023274	  0.012560	  0.263143	  0.262092	 -0.076896	  0.211567	  0.021335	  0.270783	  0.332126	  0.281351	  0.266511	  0.237070	  0.476859
  0.036549	  0.014572	  0.250976	  0.276033	 -0.068811	  0.221229	  0.054179	  0.328109	  0.342337	  0.236758	  0.243787	  0.174568	  0.364815
  0.044285	  0.012317	  0.256646	  0.286653	 -0.046421	  0.263094	  0.098518	  0.353558	  0.325807	  0.173038	  0.155271	  0.069074	  0.268162
  0.057540	  0.006908	  0.257043	  0.276822	 -0.003787	  0.312911	  0.103474	  0.352160	  0.279285	  0.083127	  0.085963	 -0.056448	  0.122567
  0.044041	  0.032109	  0.274234	  0.272720	  0.033842	  0.314604	  0.098906	  0.343598	  0.253234	 -0.009439	  0.044570	 -0.143143	 -0.009852
  0.027492	  0.037174	  0.287052	  0.283465	  0.072384	  0.296600	  0.079445	  0.309635	  0.216401	 -0.088043	 -0.034820	 -0.235709	 -0.135471
  0.025611	  0.046182	  0.315102	  0.260897	  0.091869	  0.291969	  0.047071	  0.227947	  0.139733	 -0.165647	 -0.109422	 -0.323472	 -0.261845
 -0.003095	  0.048469	  0.322571	  0.262720	  0.094025	  0.286413	 -0.003798	  0.185946	  0.054958	 -0.194337	 -0.172857	 -0.389442	 -0.360614
 -0.001435	  0.040077	  0.315805	  0.324258	  0.081835	  0.262631	 -0.064812	  0.138718	 -0.029656	 -0.252013	 -0.240997	 -0.474508	 -0.448207
 -0.000076	  0.044926	  0.297444	  0.358275	  0.067471	  0.241972	 -0.071455	  0.068689	 -0.098937	 -0.327363	 -0.326980	 -0.523942	 -0.480267
 -0.018016	  0.064264	  0.301170	  0.334783	  0.040767	  0.202117	 -0.081186	  0.033247	 -0.131318	 -0.365551	 -0.363612	 -0.550445	 -0.439717
 -0.037613	  0.042919	  0.297144	  0.329771	  0.008254	  0.164121	 -0.137057	 -0.004176	 -0.170346	 -0.431341	 -0.384936	 -0.537138	 -0.393930
 -0.018515	  0.032003	  0.289369	  0.336772	 -0.036259	  0.132870	 -0.186211	 -0.037323	 -0.201566	 -0.417309	 -0.378814	 -0.476583	 -0.315759
 -0.017156	 -0.019781	  0.288149	  0.338461	 -0.051704	  0.096715	 -0.233257	 -0.064244	 -0.225562	 -0.401490	 -0.336470	 -0.382225	 -0.195241
 -0.038898	  0.010223	  0.276598	  0.357769	 -0.067176	  0.063656	 -0.266004	 -0.076809	 -0.264523	 -0.357282	 -0.249260	 -0.296660	 -0.057449
 -0.026923	  0.045328	  0.283924	  0.346581	 -0.078793	  0.050041	 -0.287823	 -0.067519	 -0.251359	 -0.318134	 -0.157887	 -0.198569	  0.055234
 -0.046415	  0.044698	  0.282677	  0.332672	 -0.088589	  0.055410	 -0.282411	 -0.055901	 -0.199741	 -0.255658	 -0.076896	 -0.093329	  0.186241
 -0.041754	  0.056697	  0.255977	  0.303768	 -0.044902	  0.052662	 -0.275364	 -0.020932	 -0.133302	 -0.136043	  0.045487	 -0.011936	  0.254914
 -0.015461	  0.055681	  0.257169	  0.282663	 -0.049706	  0.066431	 -0.257160	  0.044047	 -0.081340	 -0.017302	  0.148175	  0.044827	  0.264486
  0.015330	  0.048799	  0.230392	  0.258959	 -0.085961	  0.111474	 -0.207890	  0.090652	 -0.012092	  0.100627	  0.211891	  0.109796	  0.289827
  0.035758	  0.034930	  0.230438	  0.208211	 -0.078741	  0.148402	 -0.148132	  0.125503	  0.030398	  0.170872	  0.299702	  0.137898	  0.308347
  0.019220	  0.006182	  0.223019	  0.229861	 -0.055123	  0.178011	 -0.094185	  0.198280	  0.074552	  0.201213	  0.320580	  0.100262	  0.328137
 -0.007458	 -0.001900	  0.227275	  0.285403	 -0.010439	  0.181476	 -0.026540	  0.238760	  0.130045	  0.219839	  0.304674	  0.048424	  0.282832
 -0.061634	 -0.013428	  0.219077	  0.270749	 -0.023237	  0.154073	  0.029830	  0.252082	  0.150951	  0.198747	  0.230387	 -0.003903	  0.207838
 -0.081420	 -0.041246	  0.230157	  0.260889	  0.005018	  0.188887	  0.059794	  0.220597	  0.134804	  0.154975	  0.189739	 -0.042581	  0.125296
 -0.043767	 -0.059618	  0.220913	  0.280313	  0.042078	  0.249420	  0.085061	  0.241103	  0.122055	  0.151678	  0.155611	 -0.093826	  0.024010
 -0.038797	 -0.024168	  0.202446	  0.301667	  0.052677	  0.259503	  0.091287	  0.226071	  0.092753	  0.103902	  0.113588	 -0.193773	 -0.063888
 -0.052050	  0.012030	  0.209377	  0.337820	  0.044929	  0.250599	  0.074221	  0.169687	  0.048101	  0.064809	  0.033532	 -0.277561	 -0.146392
 -0.067161	 -0.007177	  0.194296	  0.378954	  0.037927	  0.263248	  0.039756	  0.134689	 -0.013506	 -0.047839	 -0.028577	 -0.364858	 -0.231425
 -0.070531	 -0.011761	  0.219539	  0.377296	  0.048655	  0.240742	 -0.004366	  0.084911	 -0.075665	 -0.109569	 -0.074350	 -0.430031	 -0.294203
 -0.087155	 -0.022287	  0.212047	  0.376041	  0.012200	  0.215628	 -0.042906	 -0.012077	 -0.135271	 -0.192471	 -0.158287	 -0.447587	 -0.291918
 -0.092964	  0.010693	  0.236853	  0.321824	 -0.040542	  0.199619	 -0.103611	 -0.051633	 -0.158787	 -0.230767	 -0.228613	 -0.432157	 -0.305004
 -0.082964	 -0.026906	  0.282623	  0.350014	 -0.038355	  0.138195	 -0.137127	 -0.093325	 -0.171716	 -0.252107	 -0.251506	 -0.396497	 -0.300128
 -0.090685	 -0.063813	  0.304756	  0.398490	 -0.057124	  0.100461	 -0.147888	 -0.173941	 -0.210138	 -0.249025	 -0.254980	 -0.391415	 -0.304684
 -0.104478	 -0.079620	  0.310062	  0.364275	 -0.072822	  0.085300	 -0.174098	 -0.214431	 -0.254984	 -0.249736	 -0.249059	 -0.375304	 -0.349221
 -0.048482	 -0.071767	  0.313710	  0.355764	 -0.067592	  0.058984	 -0.173441	 -0.212659	 -0.265064	 -0.240685	 -0.263017	 -0.370517	 -0.373259
 -0.017883	 -0.004069	  0.313875	  0.362730	 -0.089155	  0.058266	 -0.169812	 -0.239512	 -0.263703	 -0.200794	 -0.248324	 -0.372330	 -0.381522
 -0.026250	 -0.005145	  0.323219	  0.345097	 -0.087240	  0.014855	 -0.224393	 -0.266983	 -0.256888	 -0.216969	 -0.228931	 -0.356418	 -0.403418
 -0.049358	 -0.008847	  0.301242	  0.329210	 -0.131146	 -0.023407	 -0.244075	 -0.263635	 -0.280330	 -0.218954	 -0.198614	 -0.361649	 -0.407027
 -0.089032	 -0.010831	  0.298013	  0.329038	 -0.155153	 -0.017108	 -0.251704	 -0.292526	 -0.309611	 -0.160208	 -0.161697	 -0.357135	 -0.376005
 -0.072522	 -0.008948	  0.303188	  0.329872	 -0.168730	 -0.000373	 -0.232087	 -0.329552	 -0.299095	 -0.133355	 -0.145756	 -0.324827	 -0.392966
 -0.055124	  0.009342	  0.277417	  0.317622	 -0.166753	  0.024953	 -0.206528	 -0.352458	 -0.300803	 -0.115602	 -0.157337	 -0.281670	 -0.371441
 -0.029286	  0.008790	  0.265445	  0.312069	 -0.122300	  0.046083	 -0.185534	 -0.366127	 -0.314859	 -0.131565	 -0.112657	 -0.241862	 -0.349654
 -0.053398	 -0.011434	  0.217726	  0.288523	 -0.121019	  0.045727	 -0.147690	 -0.362042	 -0.294254	 -0.133806	 -0.106479	 -0.199250	 -0.289183
 -0.047050	 -0.023401	  0.220110	  0.277501	 -0.094125	  0.051314	 -0.113404	 -0.356757	 -0.272407	 -0.116256	 -0.096760	 -0.140317	 -0.241889
 -0.040646	 -0.049881	  0.187483	  0.285821	 -0.096592	  0.071523	 -0.123731	 -0.347831	 -0.273835	 -0.115013	 -0.062116	 -0.099663	 -0.216163
 -0.072969	 -0.055141	  0.186152	  0.273435	 -0.112715	  0.097542	 -0.128459	 -0.313705	 -0.252245	 -0.079104	 -0.081087	 -0.044642	 -0.174471
 -0.088288	 -0.024510	  0.206263	  0.271103	 -0.089217	  0.101793	 -0.099905	 -0.281205	 -0.249472	 -0.074665	 -0.073681	  0.018110	 -0.109803
 -0.097113	 -0.034602	  0.203635	  0.253444	 -0.063174	  0.058425	 -0.069281	 -0.273073	 -0.232692	 -0.052325	  0.002894	  0.042402	 -0.042657
 -0.084752	 -0.042453	  0.241474	  0.270974	 -0.074991	  0.081531	 -0.050679	 -0.267944	 -0.208600	 -0.017526	  0.047972	  0.059518	  0.011217
 -0.099916	 -0.050661	  0.244955	  0.291169	 -0.073049	  0.144662	 -0.037148	 -0.246356	 -0.173621	  0.035522	  0.091391	  0.110098	  0.073045
 -0.105691	 -0.061380	  0.187663	  0.297727	 -0.081180	  0.189637	 -0.001972	 -0.188446	 -0.129594	  0.096902	  0.112977	  0.163498	  0.127505
 -0.114927	 -0.093832	  0.193726	  0.309484	 -0.076496	  0.212549	  0.027368	 -0.153678	 -0.097874	  0.165136	  0.163162	  0.186805	  0.212608
 -0.120927	 -0.109433	  0.215644	  0.318440	 -0.025361	  0.228911	  0.068897	 -0.117395	 -0.096161	  0.208006	  0.195313	  0.223557	  0.248572
 -0.136308	 -0.121099	  0.236158	  0.306028	  0.004919	  0.232363	  0.094105	 -0.097425	 -0.109742	  0.250736	  0.229795	  0.267015	  0.212326
 -0.135040	 -0.091006	  0.248301	  0.337957	  0.013418	  0.230580	  0.112179	 -0.054881	 -0.076077	  0.272454	  0.264161	  0.297747	  0.193621
 -0.127607	 -0.085953	  0.234986	  0.367851	 -0.012747	  0.261218	  0.129174	 -0.022298	 -0.060806	  0.265188	  0.281988	  0.285605	  0.197594
 -0.101276	 -0.111551	  0.233994	  0.334801	 -0.000520	  0.303465	  0.130972	  0.004472	 -0.044433	  0.262033	  0.254523	  0.268339	  0.224007
 -0.101590	 -0.121139	  0.249690	  0.315746	  0.035448	  0.296425	  0.131976	  0.016143	 -0.028242	  0.242514	  0.219574	  0.261575	  0.186901
 -0.108631	 -0.112420	  0.231947	  0.333820	  0.070634	  0.280735	  0.152803	  0.007536	 -0.042719	  0.248247	  0.184435	  0.189425	  0.147614
 -0.110204	 -0.091064	  0.238691	  0.315091	  0.108420	  0.273247	  0.164740	 -0.008024	 -0.050987	  0.178273	  0.139688	  0.132209	  0.052216
 -0.139407	 -0.081191	  0.233494	  0.318870	  0.164515	  0.260102	  0.156257	 -0.069277	 -0.089950	  0.168343	  0.111990	  0.108923	 -0.041260
 -0.154258	 -0.054980	  0.239699	  0.365308	  0.201062	  0.238776	  0.171466	 -0.081464	 -0.120788	  0.163814	  0.067085	  0.064941	 -0.082903
 -0.155835	 -0.044562	  0.262843	  0.396882	  0.214818	  0.196642	  0.159326	 -0.072184	 -0.121754	  0.133747	  0.010813	  0.017429	 -0.129283
 -0.177417	 -0.058039	  0.260088	  0.412627	  0.212079	  0.209056	  0.115936	 -0.090609	 -0.134598	  0.127252	 -0.058539	 -0.021528	 -0.198863
 -0.197561	 -0.073487	  0.263116	  0.384441	  0.192564	  0.232945	  0.104416	 -0.103861	 -0.182564	  0.052280	 -0.120425	 -0.064760	 -0.243074
 -0.164296	 -0.098762	  0.286302	  0.369741	  0.154596	  0.236090	  0.029606	 -0.141367	 -0.208657	  0.019009	 -0.159276	 -0.113164	 -0.256889
 -0.161201	 -0.137739	  0.303637	  0.384255	  0.139980	  0.218980	 -0.003320	 -0.136574	 -0.286750	  0.011229	 -0.179958	 -0.151970	 -0.309878
 -0.183203	 -0.150558	  0.278348	  0.387750	  0.088684	  0.168645	 -0.006674	 -0.160100	 -0.317683	 -0.036748	 -0.239080	 -0.169371	 -0.321327
 -0.187308	 -0.162927	  0.257699	  0.384279	  0.070257	  0.140300	 -0.020374	 -0.236724	 -0.327705	 -0.103609	 -0.281784	 -0.202833	 -0.342639
 -0.194406	 -0.171546	  0.250106	  0.406039	  0.088804	  0.169417	 -0.047683	 -0.209201	 -0.363951	 -0.119296	 -0.298239	 -0.231597	 -0.401442
 -0.192155	 -0.203114	  0.287126	  0.364950	  0.070037	  0.201916	 -0.090699	 -0.201766	 -0.384160	 -0.144840	 -0.341713	 -0.226656	 -0.403260
 -0.204297	 -0.194641	  0.293909	  0.386859	  0.053178	  0.216240	 -0.072902	 -0.177266	 -0.409975	 -0.170981	 -0.372445	 -0.225701	 -0.421445
 -0.190511	 -0.175775	  0.285293	  0.396092	 -0.006521	  0.179484	 -0.113212	 -0.180508	 -0.431764	 -0.164507	 -0.387070	 -0.226987	 -0.431649
 -0.166050	 -0.182123	  0.289869	  0.379726	 -0.000960	  0.121928	 -0.116087	 -0.237132	 -0.450805	 -0.190754	 -0.374898	 -0.250558	 -0.429459
 -0.158616	 -0.200935	  0.289088	  0.356656	  0.031846	  0.075839	 -0.112905	 -0.294494	 -0.457738	 -0.224206	 -0.370709	 -0.315123	 -0.432270
 -0.166401	 -0.159360	  0.319070	  0.346339	 -0.010574	  0.060282	 -0.158869	 -0.285294	 -0.462603	 -0.231924	 -0.367045	 -0.327197	 -0.418738
 -0.174207	 -0.171548	  0.318208	  0.365326	 -0.084664	  0.021599	 -0.169135	 -0.281598	 -0.467512	 -0.226418	 -0.432892	 -0.284296	 -0.392748
 -0.161066	 -0.157142	  0.338574	  0.358557	 -0.086912	 -0.041443	 -0.150067	 -0.287716	 -0.482791	 -0.206717	 -0.458650	 -0.277832	 -0.373792
 -0.153847	 -0.160084	  0.339436	  0.348314	 -0.051310	 -0.072132	 -0.135872	 -0.319293	 -0.447043	 -0.203961	 -0.439446	 -0.253171	 -0.335783
 -0.150039	 -0.173449	  0.303839	  0.338473	 -0.054909	 -0.067526	 -0.129534	 -0.313423	 -0.434868	 -0.190912	 -0.404327	 -0.218078	 -0.288438
 -0.171007	 -0.144373	  0.283040	  0.337307	 -0.047577	 -0.045491	 -0.095926	 -0.314373	 -0.411087	 -0.160499	 -0.354361	 -0.196495	 -0.238781
 -0.178567	 -0.166471	  0.302880	  0.317938	 -0.042262	 -0.021169	 -0.093362	 -0.311798	 -0.359648	 -0.127764	 -0.295323	 -0.180670	 -0.188486
 -0.209609	 -0.169832	  0.280973	  0.327324	 -0.058919	 -0.021538	 -0.063574	 -0.301938	 -0.300623	 -0.117866	 -0.250327	 -0.144021	 -0.169698
 -0.221996	 -0.184443	  0.280804	  0.285493	 -0.068000	 -0.033011	 -0.060501	 -0.234330	 -0.242634	 -0.099364	 -0.241635	 -0.120884	 -0.160575
 -0.204284	 -0.207858	  0.264702	  0.226136	 -0.056260	 -0.041074	 -0.061689	 -0.177646	 -0.223368	 -0.032953	 -0.180447	 -0.068639	 -0.161228
 -0.180885	 -0.230077	  0.243450	  0.231512	 -0.061500	 -0.012386	 -0.055922	 -0.141565	 -0.206994	  0.030862	 -0.146347	 -0.052982	 -0.144765
 -0.176666	 -0.220109	  0.239265	  0.238042	 -0.052715	  0.007959	 -0.033217	 -0.064063	 -0.176389	  0.062355	 -0.096346	 -0.051212	 -0.165198
 -0.187249	 -0.186555	  0.249633	  0.223647	 -0.035831	 -0.011543	 -0.003117	 -0.045251	 -0.147324	  0.065714	 -0.068725	 -0.038764	 -0.162194
 -0.208843	 -0.190886	  0.236577	  0.247688	 -0.010172	 -0.008040	  0.032561	 -0.025813	 -0.134652	  0.063224	 -0.091305	 -0.039122	 -0.163102
 -0.187740	 -0.176300	  0.204687	  0.241929	  0.018395	  0.038121	  0.089060	  0.026031	 -0.155855	  0.054711	 -0.130340	 -0.038462	 -0.150060
 -0.198217	 -0.185628	  0.184677	  0.218075	 -0.004801	  0.072862	  0.091418	  0.020615	 -0.166809	  0.052663	 -0.133256	 -0.046793	 -0.153497
 -0.179991	 -0.204452	  0.171508	  0.249566	 -0.014127	  0.091647	  0.088686	  0.027792	 -0.175269	  0.081130	 -0.146700	 -0.044327	 -0.130510
 -0.165384	 -0.197395	  0.184417	  0.280378	  0.014377	  0.101390	  0.101151	  0.036199	 -0.193188	  0.059494	 -0.154139	 -0.043723	 -0.142248
 -0.110288	 -0.193935	  0.183905	  0.280579	  0.052361	  0.095929	  0.095435	  0.011294	 -0.208668	  0.006538	 -0.175783	 -0.049851	 -0.111637
 -0.125811	 -0.139437	  0.178120	  0.292624	  0.051633	  0.153642	  0.072159	 -0.034179	 -0.232407	  0.002761	 -0.155267	 -0.073136	 -0.082880
 -0.153657	 -0.138881	  0.146518	  0.324744	  0.023044	  0.161888	  0.057629	 -0.097407	 -0.254342	 -0.001710	 -0.135775	 -0.039000	 -0.084332
 -0.134773	 -0.157238	  0.125494	  0.330769	  0.067457	  0.161068	  0.056587	 -0.089522	 -0.238628	 -0.004447	 -0.153957	 -0.003683	 -0.087068
 -0.097936	 -0.163495	  0.119208	  0.319183	  0.104997	  0.127204	  0.073855	 -0.064002	 -0.220488	  0.004006	 -0.171785	  0.039813	 -0.093682
 -0.129049	 -0.189456	  0.098525	  0.300824	  0.124163	  0.122025	  0.095191	 -0.051399	 -0.198520	  0.000470	 -0.169627	  0.020296	 -0.103539
 -0.152566	 -0.184421	  0.089973	  0.336167	  0.098519	  0.090216	  0.067795	 -0.058763	 -0.195706	 -0.001716	 -0.176594	 -0.041260	 -0.119793
 -0.137420	 -0.172943	  0.063286	  0.393562	  0.056470	  0.091785	  0.072971	 -0.042144	 -0.189151	 -0.022355	 -0.168753	 -0.027931	 -0.134530
 -0.113785	 -0.119208	  0.042452	  0.416054	  0.080092	  0.124612	  0.080593	 -0.049969	 -0.215675	 -0.032523	 -0.181772	 -0.047188	 -0.133910
 -0.071299	 -0.096728	  0.029061	  0.404427	  0.103352	  0.134137	  0.122284	 -0.062874	 -0.207127	 -0.043197	 -0.236638	 -0.047759	 -0.134636
 -0.064656	 -0.124927	  0.041610	  0.400797	  0.095851	  0.113407	  0.140863	 -0.114531	 -0.213352	 -0.035313	 -0.244224	 -0.050666	 -0.132442
 -0.084547	 -0.123981	  0.043947	  0.418365	  0.089884	  0.103893	  0.135872	 -0.099125	 -0.255821	 -0.006373	 -0.226940	 -0.014388	 -0.137653
 -0.093767	 -0.146938	  0.016802	  0.417041	  0.087428	  0.137282	  0.095525	 -0.038563	 -0.250847	  0.006992	 -0.173094	 -0.022737	 -0.139396
 -0.041385	 -0.139870	 -0.009836	  0.441235	  0.088992	  0.160745	  0.081794	 -0.014837	 -0.219112	  0.010825	 -0.119509	 -0.074081	 -0.110383
 -0.027694	 -0.106089	 -0.028392	  0.427377	  0.097537	  0.161063	  0.136718	 -0.022823	 -0.213409	  0.032274	 -0.107534	 -0.058356	 -0.107207
 -0.055193	 -0.119441	 -0.028869	  0.417687	  0.153913	  0.182192	  0.153527	 -0.058025	 -0.195514	  0.043579	 -0.109413	 -0.043027	 -0.088857
 -0.088668	 -0.118734	 -0.032274	  0.443636	  0.148989	  0.167767	  0.127112	 -0.035082	 -0.154300	  0.050196	 -0.124159	 -0.035678	 -0.082118
 -0.086584	 -0.114426	 -0.041331	  0.437496	  0.126623	  0.132107	  0.096150	 -0.007351	 -0.153265	  0.035634	 -0.116559	 -0.025265	 -0.041222
 -0.067071	 -0.102053	 -0.039254	  0.448801	  0.106182	  0.114845	  0.071072	 -0.051736	 -0.138537	  0.044775	 -0.091777	 -0.008379	 -0.032064
 -0.044332	 -0.079135	 -0.012823	  0.444512	  0.080156	  0.081567	  0.072889	 -0.027474	 -0.172094	  0.059237	 -0.102378	 -0.004988	 -0.051676
 -0.009215	 -0.067487	 -0.009001	  0.401681	  0.079664	  0.087335	  0.072997	 -0.051631	 -0.207973	  0.076277	 -0.109571	  0.003249	 -0.076163
 -0.001091	 -0.061866	 -0.035062	  0.392100	  0.073278	  0.084872	  0.059579	 -0.094226	 -0.232071	  0.078194	 -0.122981	  0.020326	 -0.045657
  0.015776	 -0.083074	 -0.013680	  0.404011	  0.020530	  0.090307	  0.026074	 -0.104822	 -0.231106	  0.064280	 -0.113631	 -0.002582	 -0.027692
  0.008073	 -0.119030	 -0.036615	  0.408623	  0.011981	  0.070478	  0.028581	 -0.120963	 -0.224742	  0.074275	 -0.098143	  0.006928	 -0.038220
 -0.005046	 -0.136802	 -0.049498	  0.409008	  0.021693	  0.023658	  0.023871	 -0.122642	 -0.212884	  0.087450	 -0.086724	  0.020653	 -0.021673
  0.028185	 -0.119615	 -0.067976	  0.425229	  0.047493	 -0.000533	 -0.043297	 -0.090119	 -0.201891	  0.092864	 -0.053661	  0.007324	 -0.022387
 -0.002372	 -0.085763	 -0.066106	  0.410289	  0.040043	 -0.020255	 -0.052470	 -0.079096	 -0.191682	  0.063630	 -0.077417	 -0.036140	 -0.023873
 -0.020448	 -0.086822	 -0.059163	  0.411884	  0.022532	  0.003194	 -0.056122	 -0.100039	 -0.198605	  0.042022	 -0.068890	 -0.063997	 -0.064158
 -0.013049	 -0.086088	 -0.043862	  0.402747	  0.036319	 -0.038406	 -0.065647	 -0.090326	 -0.195993	  0.044609	 -0.062322	 -0.066528	 -0.099976
 -0.015854	 -0.085510	 -0.068060	  0.380308	  0.027963	 -0.057762	 -0.005921	 -0.079344	 -0.149003	  0.019037	 -0.087450	 -0.059779	 -0.130810
  0.004186	 -0.097797	 -0.105439	  0.361895	  0.009487	 -0.061764	  0.027255	 -0.060346	 -0.107987	  0.036581	 -0.069629	 -0.064416	 -0.099853
  0.007086	 -0.118367	 -0.126030	  0.354384	 -0.003730	 -0.065246	  0.060940	 -0.093460	 -0.076101	  0.068344	 -0.089804	 -0.062342	 -0.082954
  0.008910	 -0.098117	 -0.113701	  0.354634	 -0.016289	 -0.048908	  0.097390	 -0.073565	 -0.106212	  0.055871	 -0.090173	 -0.053544	 -0.095506
  0.064941	 -0.055979	 -0.121022	  0.325155	  0.027336	 -0.011305	  0.097902	 -0.051872	 -0.108207	  0.069780	 -0.079955	 -0.065022	 -0.116018
  0.061401	 -0.090425	 -0.138927	  0.338385	  0.035529	  0.023850	  0.082044	 -0.022113	 -0.122845	  0.060264	 -0.081461	 -0.033378	 -0.090575
  0.021399	 -0.094077	 -0.152677	  0.343796	  0.015539	 -0.003911	  0.090153	 -0.019062	 -0.104924	  0.046512	 -0.050803	  0.004764	 -0.057945
 -0.019740	 -0.079957	 -0.160688	  0.303708	 -0.014821	  0.015744	  0.084391	 -0.032555	 -0.101290	  0.041119	 -0.030740	 -0.010491	 -0.033395
  0.005419	 -0.076478	 -0.149363	  0.268104	 -0.028273	  0.043048	  0.090963	 -0.002396	 -0.125116	  0.027433	 -0.061408	 -0.024876	 -0.007815
 -0.005096	 -0.037767	 -0.133813	  0.266821	  0.016222	  0.049318	  0.094086	  0.013353	 -0.116759	  0.012191	 -0.070843	 -0.031086	 -0.011850
  0.042627	 -0.039203	 -0.119483	  0.285948	  0.055067	  0.047757	  0.070052	  0.018507	 -0.118078	  0.061744	 -0.061358	 -0.045057	 -0.056758
  0.054481	 -0.047840	 -0.103953	  0.273703	  0.060775	  0.080221	  0.089262	  0.035634	 -0.084062	  0.077245	 -0.078711	 -0.054987	 -0.041752
  0.044884	 -0.069386	 -0.065542	  0.224561	  0.038334	  0.106698	  0.086727	  0.018779	 -0.093211	  0.109499	 -0.049085	 -0.040154	 -0.033872
  0.054812	 -0.068380	 -0.045271	  0.223119	 -0.019967	  0.114634	  0.080026	  0.028877	 -0.108638	  0.105731	 -0.072358	 -0.021505	 -0.049447
  0.055167	 -0.069052	 -0.000539	  0.191004	 -0.012445	  0.111716	  0.078489	  0.049058	 -0.080907	  0.104639	 -0.065946	 -0.039162	 -0.057039
  0.045826	 -0.092465	  0.015343	  0.168790	  0.046701	  0.090428	  0.075925	  0.056029	 -0.101840	  0.075870	 -0.049950	 -0.064767	 -0.053861
  0.027063	 -0.091777	  0.027069	  0.166589	  0.048755	  0.087924	  0.029066	  0.055146	 -0.105968	  0.077018	 -0.047786	 -0.073894	 -0.063979
  0.017839	 -0.090476	  0.029220	  0.150679	  0.050684	  0.100175	  0.043034	  0.051070	 -0.091729	  0.071900	 -0.054784	 -0.078853	 -0.071837
  0.030922	 -0.065920	  0.016667	  0.137684	  0.028867	  0.092163	  0.088711	  0.054513	 -0.097732	  0.075165	 -0.082786	 -0.069880	 -0.100215
  0.072545	 -0.023980	  0.022868	  0.136740	  0.032054	  0.062472	  0.094638	  0.037428	 -0.130826	  0.047106	 -0.079628	 -0.029682	 -0.120557
  0.031570	 -0.016454	  0.039476	  0.136317	  0.069738	  0.049016	  0.092471	  0.014169	 -0.137394	  0.060158	 -0.095847	 -0.050931	 -0.104104
  0.023826	 -0.047813	  0.040653	  0.133207	  0.073965	  0.053534	  0.072739	  0.044208	 -0.123453	  0.048148	 -0.147069	 -0.041642	 -0.114958
  0.017768	 -0.057021	  0.008453	  0.120008	  0.050266	  0.077211	  0.032908	  0.025845	 -0.101795	  0.005047	 -0.163657	 -0.038948	 -0.092761
  0.033363	 -0.029707	 -0.022782	  0.084275	  0.057386	  0.094140	 -0.007649	  0.030806	 -0.137460	  0.025628	 -0.141153	 -0.050618	 -0.066513
 -0.015157	 -0.008542	  0.003331	  0.047772	 -0.001412	  0.011237	 -0.058444	  0.045758	  0.041286	 -0.019426	 -0.019863	 -0.048809	  0.023236
 -0.001833	  0.003592	  0.016032	  0.020725	 -0.001914	  0.027364	 -0.037168	  0.014257	  0.051823	 -0.037486	 -0.010198	 -0.044464	 -0.007149
  0.001779	  0.025357	  0.014758	 -0.028914	  0.014222	  0.017368	 -0.066980	 -0.001199	  0.044961	 -0.021051	 -0.011159	 -0.015235	 -0.008215
 -0.022201	  0.014659	  0.025984	 -0.047773	  0.021644	 -0.009197	 -0.052055	  0.026617	  0.066646	 -0.014690	 -0.015518	 -0.011558	  0.031782
 -0.018574	 -0.003057	  0.039001	 -0.031863	 -0.021596	 -0.022724	 -0.012392	  0.038324	  0.097985	  0.013264	  0.009171	 -0.023455	  0.054211
  0.027698	 -0.006768	 -0.052324	 -0.039738	 -0.014888	 -0.009897	 -0.029855	  0.012284	  0.124355	  0.025443	 -0.003905	 -0.043507	  0.061919
  0.052373	 -0.030992	 -0.093189	 -0.031804	  0.012643	 -0.034142	 -0.074418	 -0.004545	  0.108377	  0.046882	 -0.009421	 -0.028519	  0.030755
  0.068516	 -0.015132	 -0.093258	 -0.005582	  0.005582	 -0.041825	 -0.060466	  0.006970	  0.074913	  0.027098	 -0.033954	 -0.032310	  0.001009
  0.052077	 -0.015778	 -0.078411	 -0.006415	 -0.004131	 -0.021430	 -0.065107	  0.002486	  0.079163	  0.019014	 -0.028992	 -0.011330	 -0.003856
  0.008850	  0.000692	 -0.075873	  0.023050	  0.003372	 -0.009031	 -0.022509	  0.016607	  0.061179	  0.007019	 -0.024785	  0.002479	 -0.011669
 -0.013202	  0.028595	 -0.051719	  0.022013	  0.031958	  0.001098	 -0.008221	  0.011498	 -0.006098	  0.008359	 -0.035149	 -0.011998	 -0.016801
 -0.007316	  0.013749	 -0.037715	 -0.003008	  0.032735	 -0.002360	  0.005174	  0.000294	 -0.068851	  0.017348	 -0.001580	 -0.024561	 -0.016483
  0.016959	 -0.028574	  0.011530	 -0.027436	  0.018652	 -0.030905	  0.005314	 -0.004439	 -0.057881	 -0.002853	  0.011860	 -0.020646	 -0.023966
  0.005896	 -0.008318	  0.064820	  0.014800	 -0.009727	 -0.042640	  0.029813	 -0.018519	 -0.046650	 -0.014302	  0.016574	  0.028384	  0.016267
 -0.018777	  0.012205	  0.075458	  0.023020	 -0.013535	 -0.011477	  0.037975	 -0.021639	 -0.041686	  0.007631	  0.049033	  0.036794	  0.003824
 -0.040762	  0.010196	  0.065017	 -0.001179	 -0.004455	  0.017212	  0.061643	 -0.007619	 -0.057992	  0.003853	  0.046510	  0.031095	 -0.044498
 -0.046274	  0.029810	  0.063419	  0.016835	 -0.002727	  0.037754	  0.086817	 -0.020751	 -0.081212	  0.004324	  0.047243	  0.091632	  0.026998
 -0.030002	  0.005435	  0.056446	  0.025701	 -0.012812	  0.029528	  0.081323	 -0.039799	 -0.113876	 -0.017486	  0.019366	  0.046484	  0.000601
 -0.010112	 -0.020602	  0.008292	  0.013972	 -0.028644	  0.030401	  0.092470	 -0.041026	 -0.129060	 -0.044898	 -0.032391	  0.004924	 -0.110264
 -0.009938	 -0.006527	  0.038401	  0.015823	 -0.024967	  0.063666	  0.087085	 -0.015559	 -0.147381	 -0.008042	  0.027159	  0.074599	 -0.007701
 -0.000107	  0.021322	  0.072051	  0.028075	  0.012457	  0.057102	  0.041694	 -0.024027	 -0.147781	 -0.009809	  0.052437	  0.124694	 -0.007399
 -0.001994	  0.037509	  0.069935	  0.044888	 -0.008883	  0.023480	  0.037571	 -0.055197	 -0.135882	 -0.030328	 -0.013028	  0.064316	 -0.153589
 -0.016612	  0.070963	  0.041508	  0.079815	 -0.027047	  0.029052	  0.067322	 -0.046551	 -0.096412	 -0.020561	  0.000587	  0.122621	 -0.067117
  0.001144	  0.081063	  0.050033	  0.073683	 -0.043884	 -0.008200	  0.031277	 -0.035564	 -0.062641	  0.010671	  0.012631	  0.180320	 -0.014107
 -0.018121	  0.061274	  0.075522	  0.058367	 -0.034488	 -0.007854	  0.009690	 -0.057602	 -0.092165	 -0.004124	 -0.050834	  0.119526	 -0.113588
 -0.019991	  0.067215	  0.110749	  0.064448	 -0.060626	 -0.017431	  0.017953	 -0.075161	 -0.058895	  0.049833	 -0.025677	  0.136576	 -0.066844
 -0.010897	  0.091365	  0.114248	  0.122642	 -0.043963	 -0.028023	 -0.001402	 -0.073653	 -0.043028	  0.081290	  0.030624	  0.216011	  0.036171
 -0.019626	  0.048871	  0.125592	  0.198880	 -0.000394	 -0.039843	  0.007102	 -0.088607	 -0.083570	  0.027343	 -0.012313	  0.171602	 -0.105790
 -0.045784	  0.005801	  0.085479	  0.258324	 -0.018717	 -0.028843	  0.020881	 -0.116353	 -0.061351	 -0.019611	 -0.033929	  0.151453	 -0.131959
 -0.042315	 -0.003710	 -0.030719	  0.254826	 -0.036518	 -0.018751	  0.013042	 -0.101687	 -0.054648	  0.005901	  0.013286	  0.179898	 -0.015270
 -0.051127	  0.035000	 -0.055779	  0.244843	 -0.042691	 -0.025255	  0.018256	 -0.101535	 -0.068679	  0.005788	  0.009753	  0.099151	 -0.100137
 -0.053153	  0.072149	  0.007672	  0.212491	 -0.055885	 -0.016236	 -0.008240	 -0.082338	 -0.035318	  0.014982	 -0.003882	  0.041631	 -0.124338
 -0.069653	  0.069407	  0.069720	  0.254999	 -0.059137	 -0.036147	  0.007246	 -0.071648	 -0.012003	  0.026739	  0.041231	  0.117430	  0.054440
 -0.074532	  0.062255	  0.093790	  0.276499	 -0.032432	 -0.019733	  0.002885	 -0.047094	 -0.046582	 -0.002796	  0.036697	  0.095242	  0.014526
 -0.091038	  0.085676	  0.086002	  0.293676	 -0.079766	 -0.014492	  0.015203	 -0.016384	 -0.061873	 -0.030250	  0.020870	  0.015539	 -0.081389
 -0.087604	  0.064590	  0.080314	  0.303661	 -0.059916	  0.006250	  0.023402	  0.021680	 -0.064029	 -0.042597	  0.047976	  0.083812	  0.046766
 -0.093107	  0.027405	  0.124112	  0.283669	 -0.030769	  0.006536	  0.019633	  0.041586	 -0.078467	 -0.016003	  0.012455	  0.056829	  0.029802
 -0.103200	  0.042306	  0.136171	  0.290712	 -0.041696	  0.051627	 -0.002358	  0.045461	 -0.082630	 -0.001289	 -0.029661	  0.050684	 -0.068651
 -0.076261	  0.025805	  0.147034	  0.277058	 -0.053931	  0.087650	 -0.004646	  0.056949	 -0.091294	  0.022944	  0.017868	  0.108436	  0.059503
 -0.111859	  0.022624	  0.116181	  0.244118	 -0.075625	  0.057677	 -0.024443	  0.032423	 -0.085168	  0.029604	 -0.011077	  0.086308	  0.003690
 -0.137178	  0.028329	  0.129832	  0.215387	 -0.069210	  0.040047	 -0.030318	  0.076117	 -0.064505	 -0.002460	 -0.025371	  0.047848	 -0.184886
 -0.104244	  0.049248	  0.137187	  0.242840	 -0.073695	  0.022770	 -0.026337	  0.104540	 -0.061004	  0.017047	  0.030990	  0.134064	 -0.092049
 -0.058423	  0.062250	  0.143247	  0.240702	 -0.073570	  0.043768	 -0.058182	  0.127493	 -0.088473	  0.000662	  0.032088	  0.158689	 -0.061368
 -0.025881	  0.049643	  0.146817	  0.227812	 -0.100658	  0.021696	 -0.032490	  0.122243	 -0.086663	 -0.034244	  0.006018	  0.063031	 -0.217880
 -0.043340	  0.048527	  0.135318	  0.222275	 -0.121899	  0.031645	 -0.014241	  0.116529	 -0.087188	 -0.016701	  0.046659	  0.089458	 -0.125530
 -0.024511	  0.020862	  0.139898	  0.234049	 -0.160127	  0.024328	 -0.002150	  0.138885	 -0.112515	  0.006315	  0.058571	  0.149472	 -0.045543
 -0.012548	  0.005512	  0.162894	  0.225531	 -0.196579	 -0.007478	 -0.009830	  0.116200	 -0.083815	 -0.020902	 -0.001649	  0.073706	 -0.210384
 -0.019794	  0.011379	  0.161539	  0.253626	 -0.151008	  0.015076	 -0.005044	  0.132708	 -0.049767	 -0.020999	  0.021907	  0.107798	 -0.165971
 -0.023041	  0.010603	  0.171476	  0.312589	 -0.163233	  0.027963	 -0.027686	  0.154644	 -0.037999	  0.003044	  0.068624	  0.155058	 -0.095375
 -0.035276	  0.008106	  0.163302	  0.362252	 -0.128346	  0.019553	 -0.046482	  0.164397	 -0.054443	  0.012192	  0.025532	  0.068656	 -0.223478
 -0.063545	  0.026708	  0.143734	  0.371957	 -0.104764	  0.030823	 -0.055075	  0.199482	 -0.068500	  0.010557	 -0.009175	  0.041812	 -0.194868
 -0.069980	  0.033638	  0.148670	  0.367325	 -0.152976	  0.056443	 -0.042433	  0.205120	 -0.012782	  0.034147	  0.019417	  0.118299	 -0.079007
 -0.075896	  0.044806	  0.134119	  0.348587	 -0.148855	  0.084684	 -0.024899	  0.172453	  0.045105	 -0.016580	 -0.004247	  0.037309	 -0.183891
 -0.093046	  0.031151	  0.117263	  0.342577	 -0.124092	  0.114102	 -0.020613	  0.176552	  0.062024	  0.013174	 -0.028239	  0.024521	 -0.162626
 -0.069132	 -0.000136	  0.117927	  0.350616	 -0.103188	  0.109579	 -0.029510	  0.183569	  0.091682	  0.075363	  0.028534	  0.102389	 -0.049671
 -0.064167	  0.015844	  0.121917	  0.358612	 -0.081105	  0.110889	 -0.041150	  0.156322	  0.058482	  0.100075	  0.015790	  0.026971	 -0.146395
 -0.061840	  0.006450	  0.101559	  0.383742	 -0.099682	  0.130436	  0.011753	  0.151603	  0.052654	  0.102713	  0.001752	 -0.035268	 -0.198825
 -0.069913	 -0.005017	  0.165743	  0.386034	 -0.140366	  0.095736	  0.009259	  0.125922	  0.036961	  0.128801	  0.066058	  0.050704	 -0.081682
 -0.085136	  0.054872	  0.171752	  0.387457	 -0.143263	  0.074382	 -0.000087	  0.130395	  0.019424	  0.104298	  0.077657	  0.003387	 -0.168876
 -0.066628	  0.085720	  0.107878	  0.381182	 -0.138576	  0.056275	 -0.016317	  0.160011	  0.039444	  0.041551	  0.072879	 -0.045023	 -0.260990
 -0.068231	  0.065519	  0.063336	  0.365908	 -0.135780	  0.089267	 -0.039913	  0.214314	  0.080338	  0.033079	  0.112197	  0.032128	 -0.109046
 -0.056162	  0.097217	  0.058875	  0.324600	 -0.155890	  0.068924	 -0.045751	  0.218860	  0.084771	  0.008060	  0.123391	  0.002210	 -0.135096
 -0.061266	  0.118270	  0.105587	  0.308062	 -0.138369	  0.062646	 -0.055393	  0.179829	  0.083304	  0.012167	  0.089080	 -0.062186	 -0.220805
 -0.029462	  0.080268	  0.186348	  0.304323	 -0.104968	  0.081952	 -0.098836	  0.169709	  0.099289	  0.038574	  0.125370	  0.013017	 -0.095578
 -0.040750	  0.038043	  0.284279	  0.288427	 -0.064336	  0.050971	 -0.127032	  0.162836	  0.058707	  0.048900	  0.122197	  0.009552	 -0.083532
 -0.014272	  0.041089	  0.306002	  0.282968	 -0.018997	  0.035652	 -0.116347	  0.178370	  0.024340	  0.033687	  0.058885	 -0.112965	 -0.227376
  0.002295	  0.053383	  0.243810	  0.340524	 -0.019361	  0.055949	 -0.120728	  0.190389	  0.008471	  0.067707	  0.097925	 -0.096736	 -0.107075
  0.002836	  0.036303	  0.235911	  0.345259	 -0.051043	  0.051037	 -0.121893	  0.157549	 -0.000420	  0.069460	  0.128811	 -0.086461	 -0.076038
  0.033626	  0.009730	  0.260993	  0.325319	 -0.085999	  0.050030	 -0.124321	  0.144022	 -0.032470	  0.045398	  0.067740	 -0.165146	 -0.221080
  0.044362	  0.003754	  0.248336	  0.330558	 -0.079827	  0.042510	 -0.136361	  0.158533	 -0.021057	  0.015047	  0.081971	 -0.103990	 -0.146292
  0.033706	 -0.041726	  0.266733	  0.326673	 -0.064535	  0.069647	 -0.166782	  0.152651	 -0.006997	 -0.001651	  0.123976	 -0.049304	 -0.090009
  0.041901	 -0.038141	  0.320230	  0.312946	 -0.082640	  0.063361	 -0.164984	  0.147213	 -0.022536	 -0.022907	  0.095185	 -0.124956	 -0.196010
  0.031113	 -0.037528	  0.365110	  0.306837	 -0.097444	  0.054328	 -0.177621	  0.162486	  0.002461	  0.007922	  0.115418	 -0.119191	 -0.086861
 -0.019089	 -0.040525	  0.380283	  0.332724	 -0.116244	  0.077562	 -0.207923	  0.167769	  0.008741	  0.010967	  0.136102	 -0.065868	 -0.023644
 -0.044074	 -0.020517	  0.351958	  0.348612	 -0.111783	  0.088605	 -0.233780	  0.159723	 -0.018283	 -0.028874	  0.102932	 -0.180336	 -0.137645
 -0.068312	 -0.010491	  0.347804	  0.342930	 -0.113320	  0.109867	 -0.219145	  0.173584	 -0.031574	 -0.014914	  0.140117	 -0.216180	 -0.108185
 -0.060419	 -0.031946	  0.362806	  0.352901	 -0.116498	  0.107868	 -0.218040	  0.186761	 -0.028053	  0.023405	  0.200562	 -0.155717	  0.017600
 -0.024883	 -0.002816	  0.349502	  0.357034	 -0.094066	  0.111866	 -0.233445	  0.180503	 -0.008742	  0.008531	  0.140608	 -0.243995	 -0.090270
  0.000920	  0.013651	  0.349343	  0.346186	 -0.089591	  0.089113	 -0.200151	  0.174901	 -0.024754	  0.015463	  0.131334	 -0.251767	 -0.078465
  0.013492	  0.014791	  0.359968	  0.350548	 -0.095630	  0.095084	 -0.161849	  0.193779	  0.013964	  0.050306	  0.170862	 -0.184308	  0.081675
  0.022842	  0.006771	  0.396655	  0.371284	 -0.115599	  0.104930	 -0.154989	  0.213627	 -0.004596	  0.041223	  0.110306	 -0.210419	 -0.008616
 -0.006627	 -0.021733	  0.382776	  0.385796	 -0.152526	  0.117615	 -0.157803	  0.236970	 -0.016503	  0.034585	  0.089711	 -0.243752	 -0.046243
 -0.016429	 -0.008875	  0.341043	  0.397684	 -0.134641	  0.123395	 -0.185338	  0.271812	 -0.012880	  0.074556	  0.116083	 -0.182730	  0.068596
  0.002688	 -0.025700	  0.322484	  0.411377	 -0.110314	  0.137273	 -0.202840	  0.261385	 -0.006837	  0.054303	  0.085347	 -0.238578	  0.035285
  0.028119	 -0.036901	  0.286459	  0.413030	 -0.131102	  0.116100	 -0.167448	  0.256533	 -0.004772	  0.009973	  0.050679	 -0.286454	 -0.060053
  0.007999	 -0.028853	  0.262739	  0.390010	 -0.132599	  0.136499	 -0.113954	  0.265741	 -0.000830	  0.029981	  0.121413	 -0.188896	  0.067364
 -0.010022	 -0.006815	  0.275734	  0.395828	 -0.133955	  0.119368	 -0.090285	  0.230340	 -0.021482	  0.031012	  0.098903	 -0.211373	  0.055149
 -0.006298	 -0.034181	  0.304296	  0.421593	 -0.118134	  0.101681	 -0.107776	  0.217618	 -0.035891	  0.037104	  0.045193	 -0.289416	 -0.076367
 -0.020476	 -0.056592	  0.368449	  0.422616	 -0.110053	  0.119512	 -0.121253	  0.204750	 -0.034774	  0.036100	  0.088201	 -0.209639	  0.030755
  0.008187	 -0.023115	  0.356807	  0.413919	 -0.122590	  0.099521	 -0.147805	  0.198808	 -0.024364	  0.035914	  0.106486	 -0.204408	  0.031977
  0.007828	  0.012235	  0.349470	  0.399565	 -0.115504	  0.103443	 -0.154551	  0.194981	 -0.032102	  0.014416	  0.101031	 -0.259118	 -0.096758
  0.005779	  0.039078	  0.377293	  0.414201	 -0.082878	  0.101912	 -0.150199	  0.163545	 -0.037981	  0.031015	  0.143591	 -0.203320	 -0.014538
 -0.001228	  0.036104	  0.369335	  0.407913	 -0.098812	  0.079415	 -0.125827	  0.141331	 -0.044544	  0.048439	  0.178877	 -0.135357	  0.026838
  0.000550	  0.012293	  0.361693	  0.407742	 -0.103099	  0.086704	 -0.114669	  0.099608	 -0.056379	  0.003699	  0.162251	 -0.204652	 -0.069869
 -0.022379	  0.025215	  0.397944	  0.421145	 -0.100011	  0.099130	 -0.114823	  0.105954	 -0.034432	  0.004096	  0.159075	 -0.193437	  0.011263
 -0.046449	  0.027439	  0.470474	  0.398352	 -0.119690	  0.091462	 -0.103858	  0.115846	 -0.016973	  0.042458	  0.137580	 -0.138414	  0.074151
 -0.044480	  0.044232	  0.491544	  0.426604	 -0.125365	  0.089103	 -0.111300	  0.093271	 -0.003853	  0.044859	  0.137031	 -0.166843	 -0.041599
 -0.003067	  0.038766	  0.479568	  0.459303	 -0.140844	  0.120387	 -0.094194	  0.057505	  0.026628	  0.050710	  0.175702	 -0.066648	  0.048167
  0.013270	  0.006311	  0.473108	  0.448785	 -0.156855	  0.154275	 -0.039448	  0.019125	  0.030107	  0.071587	  0.196347	  0.013361	  0.156884
 -0.016739	 -0.010090	  0.481854	  0.446567	 -0.153044	  0.118019	 -0.040889	 -0.033003	 -0.022543	  0.084303	  0.156741	 -0.057482	  0.018982
 -0.031971	 -0.010079	  0.471127	  0.449912	 -0.129820	  0.051205	 -0.032968	 -0.067981	 -0.067920	  0.085577	  0.172009	 -0.076168	  0.047377
 -0.011866	  0.001881	  0.430675	  0.470881	 -0.086207	  0.038652	 -0.055111	 -0.060531	 -0.056129	  0.075312	  0.169070	 -0.019672	  0.139946
 -0.000162	  0.029149	  0.402508	  0.465667	 -0.071612	  0.038497	 -0.080032	 -0.111419	 -0.069328	  0.045989	  0.129594	 -0.073186	  0.025792
  0.008042	  0.035526	  0.392705	  0.472220	 -0.118861	  0.063226	 -0.063352	 -0.107465	 -0.058566	  0.081162	  0.133606	 -0.069301	  0.018768
  0.005682	  0.042726	  0.372946	  0.535106	 -0.129829	  0.096751	 -0.038918	 -0.105246	 -0.076175	  0.099455	  0.129701	 -0.010936	  0.157623
 -0.015238	  0.059484	  0.348170	  0.561166	 -0.120573	  0.095058	  0.003883	 -0.154542	 -0.106805	  0.104695	  0.079932	 -0.047031	  0.065085
 -0.029877	  0.072968	  0.303050	  0.575687	 -0.076083	  0.140901	  0.000762	 -0.178588	 -0.121602	  0.096971	  0.061900	 -0.065393	  0.007742
 -0.031570	  0.096145	  0.288678	  0.593867	 -0.089093	  0.185216	  0.019480	 -0.188706	 -0.107403	  0.110227	  0.113766	 -0.003287	  0.136451
 -0.055075	  0.111070	  0.268576	  0.599453	 -0.074877	  0.158799	  0.054106	 -0.154002	 -0.110196	  0.117760	  0.129862	 -0.028672	  0.049431
 -0.043085	  0.101545	  0.267407	  0.588343	 -0.063726	  0.156415	  0.064015	 -0.132152	 -0.116598	  0.103010	  0.120491	 -0.041017	 -0.036386
 -0.056497	  0.130514	  0.251893	  0.547283	 -0.038915	  0.132094	  0.048765	 -0.130319	 -0.106729	  0.143954	  0.187799	  0.028650	  0.078776
 -0.053312	  0.109064	  0.219413	  0.544744	 -0.001364	  0.117635	  0.033224	 -0.140967	 -0.107872	  0.143799	  0.192386	  0.009131	  0.025673
 -0.052175	  0.132129	  0.243270	  0.548336	 -0.036072	  0.120162	  0.057853	 -0.140737	 -0.124148	  0.130392	  0.195031	 -0.017654	 -0.086747
 -0.073142	  0.136433	  0.233992	  0.557138	 -0.027507	  0.088543	  0.068683	 -0.155266	 -0.116766	  0.125561	  0.210064	  0.022846	  0.071111
 -0.055491	  0.101417	  0.218032	  0.579808	 -0.042479	  0.083635	  0.055202	 -0.156827	 -0.108338	  0.123185	  0.179761	  0.026008	  0.093696
 -0.068531	  0.092373	  0.239851	  0.587470	 -0.061365	  0.100636	  0.049785	 -0.157817	 -0.154360	  0.117489	  0.149623	 -0.034305	 -0.027024
 -0.050030	  0.078460	  0.259678	  0.605490	 -0.072998	  0.128103	  0.057750	 -0.154340	 -0.199069	  0.158963	  0.191653	  0.051932	  0.085090
 -0.029908	  0.093923	  0.275816	  0.625815	 -0.073939	  0.124084	  0.066436	 -0.149790	 -0.225961	  0.160944	  0.214763	  0.079218	  0.105383
 -0.006232	  0.095450	  0.252788	  0.615103	 -0.092280	  0.097682	  0.043394	 -0.124309	 -0.240060	  0.112407	  0.150768	 -0.011170	 -0.026602
 -0.006970	  0.098922	  0.211355	  0.612043	 -0.091622	  0.074824	  0.020434	 -0.089162	 -0.197257	  0.080602	  0.178792	  0.035554	  0.055181
 -0.038545	  0.083135	  0.232370	  0.625382	 -0.087900	  0.087148	  0.012070	 -0.102226	 -0.170776	  0.129711	  0.188505	  0.068058	  0.124664
 -0.039271	  0.087349	  0.245311	  0.611938	 -0.067956	  0.085821	 -0.013808	 -0.087990	 -0.173883	  0.162191	  0.116296	 -0.000632	 -0.018302
 -0.053291	  0.097457	  0.243869	  0.624241	 -0.051931	  0.097194	  0.011299	 -0.084916	 -0.170228	  0.181017	  0.113259	  0.065954	  0.028088
 -0.073954	  0.114531	  0.222947	  0.643642	 -0.035883	  0.078589	  0.014276	 -0.116462	 -0.197885	  0.188318	  0.163544	  0.123291	  0.114347
 -0.071260	  0.118220	  0.234669	  0.664148	 -0.035614	  0.080282	  0.020735	 -0.150762	 -0.178054	  0.171418	  0.175518	  0.051980	 -0.009686
 -0.061746	  0.122530	  0.234463	  0.678344	 -0.007004	  0.082441	  0.038161	 -0.149888	 -0.158084	  0.158294	  0.194879	  0.040310	 -0.047084
 -0.059787	  0.120836	  0.246752	  0.677530	  0.009188	  0.107138	  0.018259	 -0.153227	 -0.138590	  0.158266	  0.231424	  0.108173	  0.016415
 -0.043616	  0.139181	  0.227786	  0.654658	 -0.008353	  0.119679	  0.013958	 -0.157891	 -0.139152	  0.162544	  0.195334	  0.106760	 -0.014141
 -0.073078	  0.183475	  0.199298	  0.646948	 -0.006279	  0.102418	  0.008325	 -0.113312	 -0.157022	  0.179240	  0.203702	  0.069532	 -0.090947
 -0.070962	  0.203579	  0.185801	  0.661505	 -0.016750	  0.120005	  0.053746	 -0.086834	 -0.142613	  0.202300	  0.222091	  0.052526	 -0.088327
 -0.083991	  0.207085	  0.173113	  0.671608	  0.001553	  0.141914	  0.076625	 -0.073621	 -0.155333	  0.206363	  0.216850	  0.066188	 -0.057029
 -0.092094	  0.179553	  0.184571	  0.672793	  0.010402	  0.119532	  0.066691	 -0.027919	 -0.177883	  0.210804	  0.194988	  0.044531	 -0.052075
 -0.061744	  0.168235	  0.156042	  0.690752	  0.031409	  0.091539	  0.071761	  0.011142	 -0.176267	  0.233011	  0.202810	  0.035472	 -0.076046
 -0.066917	  0.169158	  0.103322	  0.663224	  0.058219	  0.082976	  0.081045	  0.074769	 -0.157673	  0.244542	  0.178550	  0.064518	 -0.105487
 -0.056827	  0.188151	  0.106793	  0.620210	  0.081847	  0.082767	  0.076364	  0.117782	 -0.146263	  0.230800	  0.144742	  0.082053	 -0.087410
 -0.029397	  0.206122	  0.157227	  0.612215	  0.040140	  0.069952	  0.099632	  0.109243	 -0.114644	  0.211593	  0.166276	  0.060036	 -0.087987
 -0.038496	  0.246758	  0.198144	  0.608209	  0.017170	  0.039576	  0.104504	  0.124710	 -0.096534	  0.207800	  0.202976	  0.070150	 -0.102899
 -0.023484	  0.279611	  0.238002	  0.589938	  0.035389	  0.046527	  0.114104	  0.135882	 -0.097994	  0.245108	  0.184830	  0.079328	 -0.068706
 -0.001681	  0.294512	  0.256120	  0.560061	  0.059301	  0.062887	  0.084423	  0.173053	 -0.071376	  0.243859	  0.186679	  0.069804	 -0.092835
 -0.005977	  0.282511	  0.236511	  0.557038	  0.046170	  0.081950	  0.087254	  0.134458	 -0.082648	  0.249857	  0.152921	  0.047299	 -0.153382
  0.002722	  0.272382	  0.208469	  0.525247	  0.044124	  0.061192	  0.128853	  0.135129	 -0.082190	  0.251429	  0.107447	  0.067510	 -0.166576
  0.001915	  0.281393	  0.210396	  0.510071	  0.033118	  0.073433	  0.136093	  0.121851	 -0.088689	  0.267837	  0.096119	  0.082680	 -0.128842
 -0.024373	  0.267962	  0.229435	  0.540912	  0.027458	  0.069836	  0.138401	  0.103525	 -0.096999	  0.298873	  0.118089	  0.070660	 -0.142993
 -0.020042	  0.238455	  0.240097	  0.544353	  0.009030	  0.047556	  0.143372	  0.078330	 -0.054744	  0.297225	  0.116959	  0.083856	 -0.150295
 -0.052458	  0.221796	  0.235543	  0.520740	  0.007066	  0.048582	  0.137016	  0.070526	 -0.038204	  0.255459	  0.104071	  0.103098	 -0.144990
 -0.042880	  0.221268	  0.233189	  0.491861	  0.017501	  0.069427	  0.169885	  0.080703	 -0.024626	  0.246177	  0.105127	  0.115154	 -0.127966
 -0.009331	  0.228295	  0.219860	  0.509535	  0.024367	  0.082381	  0.191683	  0.075838	 -0.032028	  0.270986	  0.086556	  0.131622	 -0.123076
 -0.030640	  0.225891	  0.221439	  0.504692	  0.047753	  0.127350	  0.167003	  0.114135	 -0.008871	  0.273969	  0.097672	  0.115070	 -0.151364
 -0.029520	  0.208613	  0.214217	  0.480420	  0.053069	  0.150230	  0.153899	  0.110931	  0.017657	  0.258031	  0.097737	  0.113357	 -0.138440
  0.008482	  0.232123	  0.172264	  0.504233	  0.047996	  0.113121	  0.148154	  0.097754	  0.013207	  0.245703	  0.101489	  0.120383	 -0.158472
  0.028031	  0.218957	  0.108650	  0.505802	  0.064582	  0.065118	  0.150169	  0.101657	 -0.009829	  0.265958	  0.093392	  0.101306	 -0.176103
  0.034947	  0.225899	  0.102262	  0.495587	  0.074590	  0.074813	  0.156858	  0.082706	 -0.038372	  0.273406	  0.060872	  0.080705	 -0.156837
  0.041781	  0.249749	  0.076667	  0.470100	  0.072241	  0.086230	  0.155236	  0.099771	 -0.033118	  0.279772	  0.040026	  0.127892	 -0.143231
  0.054247	  0.256049	  0.054978	  0.428344	  0.083544	  0.098226	  0.175341	  0.099472	  0.004184	  0.276973	  0.035813	  0.151177	 -0.132788
  0.051359	  0.264804	  0.053008	  0.390566	  0.108386	  0.095653	  0.222803	  0.118195	  0.055897	  0.300061	  0.042219	  0.153683	 -0.122610
  0.048874	  0.221028	  0.092765	  0.366401	  0.084951	  0.049124	  0.207347	  0.112224	  0.076390	  0.288106	  0.056059	  0.134184	 -0.113222
  0.101402	  0.195817	  0.121263	  0.323338	  0.075888	  0.068429	  0.194577	  0.122497	  0.059725	  0.252255	  0.060469	  0.120753	 -0.134779
  0.103179	  0.146501	  0.174050	  0.333483	  0.059598	  0.084228	  0.205471	  0.135494	  0.052067	  0.220951	  0.065203	  0.170402	 -0.129955
  0.077491	  0.143091	  0.215873	  0.349060	  0.009355	  0.102055	  0.241815	  0.110126	  0.063335	  0.212265	  0.057426	  0.185945	 -0.106864
  0.071831	  0.104129	  0.251265	  0.359745	  0.026144	  0.111961	  0.251392	  0.114092	  0.070703	  0.225072	  0.046046	  0.182936	 -0.113788
  0.067184	  0.090906	  0.268922	  0.364184	  0.035589	  0.098709	  0.227688	  0.123564	  0.026650	  0.226756	  0.019913	  0.195563	 -0.124159
  0.054462	  0.092348	  0.280430	  0.385787	  0.037495	  0.101123	  0.208602	  0.142972	  0.016689	  0.225867	 -0.001710	  0.192829	 -0.141876
  0.076453	  0.095781	  0.284513	  0.386586	  0.036551	  0.110222	  0.186711	  0.168362	  0.048320	  0.224700	  0.026762	  0.170128	 -0.185432
  0.050293	  0.092181	  0.294632	  0.372867	  0.041895	  0.107360	  0.187368	  0.170345	  0.040834	  0.207350	  0.028221	  0.170490	 -0.204143
  0.064003	  0.103783	  0.262022	  0.382540	  0.062381	  0.097991	  0.197808	  0.167974	  0.051040	  0.220672	  0.018743	  0.128304	 -0.205046
  0.072949	  0.128912	  0.280989	  0.372290	  0.068834	  0.092278	  0.207075	  0.172255	  0.028849	  0.226535	  0.004539	  0.123923	 -0.207437
  0.096860	  0.106854	  0.309170	  0.395666	  0.080525	  0.070055	  0.206055	  0.167017	  0.033972	  0.251806	 -0.012515	  0.197879	 -0.214383
  0.097717	  0.126069	  0.345127	  0.429305	  0.098782	  0.084987	  0.209576	  0.129825	  0.047811	  0.269580	 -0.015675	  0.244677	 -0.213644
  0.054154	  0.112497	  0.409143	  0.443502	  0.102478	  0.108633	  0.208830	  0.130630	  0.084501	  0.265929	 -0.055749	  0.205954	 -0.227365
  0.060345	  0.095368	  0.485484	  0.444459	  0.096986	  0.102195	  0.234967	  0.133305	  0.094664	  0.264094	 -0.096221	  0.180186	 -0.215347
  0.098213	  0.052637	  0.500304	  0.437124	  0.099858	  0.136580	  0.243099	  0.140833	  0.094067	  0.278913	 -0.101384	  0.193296	 -0.201315
  0.084763	  0.015536	  0.471122	  0.452217	  0.085016	  0.147885	  0.247640	  0.140553	  0.096067	  0.295551	 -0.083403	  0.209324	 -0.186814
  0.053111	  0.015789	  0.442051	  0.453293	  0.078421	  0.127858	  0.211005	  0.112699	  0.117981	  0.281437	 -0.084087	  0.237230	 -0.214698
  0.051653	  0.049493	  0.381293	  0.477179	  0.090852	  0.096048	  0.183124	  0.107380	  0.114747	  0.288716	 -0.092493	  0.249568	 -0.179052
  0.042258	  0.073511	  0.394027	  0.493324	  0.101827	  0.070011	  0.158222	  0.082395	  0.066316	  0.293738	 -0.115769	  0.258005	 -0.179077
  0.084635	  0.058585	  0.419210	  0.505410	  0.133472	  0.070136	  0.186101	  0.123258	  0.102824	  0.296890	 -0.083454	  0.248668	 -0.229127
  0.129428	  0.069433	  0.456915	  0.487620	  0.136609	  0.085590	  0.217605	  0.126927	  0.135027	  0.312955	 -0.063634	  0.230142	 -0.263106
  0.161180	  0.064875	  0.476844	  0.488506	  0.133820	  0.071191	  0.207980	  0.158807	  0.108506	  0.300458	 -0.087193	  0.249974	 -0.254106
  0.150437	  0.042203	  0.499485	  0.487067	  0.122525	  0.058495	  0.203765	  0.178103	  0.113566	  0.286316	 -0.086833	  0.289622	 -0.225070
  0.138839	  0.026723	  0.500150	  0.443573	  0.132146	  0.065646	  0.242690	  0.152767	  0.115154	  0.276417	 -0.126037	  0.283226	 -0.205984
  0.140666	  0.037270	  0.506761	  0.434916	  0.152694	  0.083285	  0.259596	  0.175436	  0.117580	  0.285722	 -0.152722	  0.277606	 -0.246515
  0.164503	  0.045581	  0.477619	  0.396854	  0.122850	  0.100436	  0.253296	  0.175483	  0.110978	  0.291634	 -0.167577	  0.252737	 -0.266105
  0.176109	  0.042928	  0.478927	  0.383616	  0.093419	  0.120565	  0.223350	  0.186770	  0.091028	  0.302024	 -0.148339	  0.280765	 -0.263500
  0.201855	  0.036505	  0.487881	  0.394625	  0.069456	  0.150547	  0.210510	  0.211770	  0.078378	  0.279879	 -0.142840	  0.321392	 -0.273775
  0.218362	  0.069596	  0.482335	  0.346352	  0.090320	  0.172217	  0.234706	  0.215948	  0.054360	  0.268798	 -0.148785	  0.312035	 -0.241264
  0.203338	  0.069365	  0.461993	  0.317667	  0.097838	  0.167488	  0.259205	  0.204013	  0.030816	  0.276921	 -0.146107	  0.314873	 -0.258136
  0.186684	  0.078471	  0.421108	  0.346846	  0.117449	  0.151371	  0.249194	  0.193922	  0.052815	  0.285734	 -0.125131	  0.338067	 -0.276452
  0.220994	  0.050639	  0.382535	  0.382047	  0.103635	  0.078678	  0.274739	  0.195260	  0.102161	  0.330544	 -0.122200	  0.372136	 -0.299084
  0.243392	  0.029153	  0.331884	  0.389317	  0.122451	  0.055310	  0.275098	  0.226553	  0.103573	  0.385459	 -0.147866	  0.382879	 -0.333707
  0.215174	 -0.001321	  0.305908	  0.390292	  0.115892	  0.061235	  0.238154	  0.250652	  0.069105	  0.385940	 -0.180316	  0.371935	 -0.331345
  0.209113	 -0.028019	  0.289228	  0.418682	  0.123486	  0.076648	  0.234963	  0.249113	  0.056813	  0.344228	 -0.208872	  0.369658	 -0.299388
  0.181007	 -0.042279	  0.269526	  0.455225	  0.132503	  0.072198	  0.221433	  0.224040	  0.059589	  0.386502	 -0.208809	  0.358481	 -0.329194
  0.189890	 -0.021536	  0.271104	  0.483257	  0.115281	  0.105191	  0.222929	  0.210801	  0.065234	  0.371749	 -0.188170	  0.339397	 -0.349133
  0.178612	 -0.007455	  0.304586	  0.527139	  0.139240	  0.109275	  0.263168	  0.260905	  0.105983	  0.374858	 -0.176030	  0.363676	 -0.375173
  0.177904	 -0.025734	  0.304870	  0.547328	  0.156247	  0.092490	  0.268111	  0.297150	  0.113858	  0.377291	 -0.175787	  0.351879	 -0.350259
  0.176154	 -0.015913	  0.273695	  0.542554	  0.135787	  0.116112	  0.270933	  0.251109	  0.118926	  0.376235	 -0.197248	  0.353954	 -0.372293
  0.191377	 -0.001238	  0.293037	  0.561428	  0.102969	  0.109684	  0.257152	  0.221912	  0.107392	  0.364894	 -0.185243	  0.366666	 -0.360298
  0.186558	 -0.039998	  0.328792	  0.594313	  0.089911	  0.081736	  0.259132	  0.230181	  0.155989	  0.377782	 -0.144799	  0.375894	 -0.380249
  0.196996	 -0.100822	  0.376645	  0.597730	  0.079190	  0.082626	  0.273389	  0.191961	  0.190634	  0.350885	 -0.122457	  0.419936	 -0.373472
  0.205425	 -0.096484	  0.363501	  0.605147	  0.089020	  0.106547	  0.283371	  0.217106	  0.187220	  0.333670	 -0.121547	  0.400963	 -0.362473
  0.211696	 -0.108778	  0.313803	  0.620430	  0.104133	  0.117617	  0.269940	  0.200068	  0.176573	  0.336974	 -0.150657	  0.391445	 -0.363207
  0.247856	 -0.103284	  0.226960	  0.668906	  0.109055	  0.126383	  0.271849	  0.218126	  0.145208	  0.330548	 -0.177553	  0.377843	 -0.365288
  0.265058	 -0.104103	  0.127746	  0.694863	  0.114520	  0.110081	  0.296660	  0.279125	  0.159071	  0.339299	 -0.187690	  0.364449	 -0.382771
  0.244725	 -0.108892	  0.082144	  0.687808	  0.142719	  0.067332	  0.286456	  0.261799	  0.164437	  0.338230	 -0.185473	  0.378133	 -0.344873
  0.264851	 -0.118731	  0.091689	  0.693234	  0.135967	  0.043298	  0.319461	  0.294426	  0.187206	  0.355728	 -0.189479	  0.373945	 -0.348319
  0.252703	 -0.121311	  0.140649	  0.698483	  0.121551	  0.079998	  0.314200	  0.376561	  0.250232	  0.319640	 -0.184873	  0.377344	 -0.374641
  0.234205	 -0.112369	  0.147032	  0.679049	  0.120560	  0.068103	  0.301260	  0.380274	  0.269096	  0.319291	 -0.182892	  0.387516	 -0.384277
  0.268854	 -0.114309	  0.137931	  0.697852	  0.122507	  0.045947	  0.289621	  0.392073	  0.220656	  0.343307	 -0.160749	  0.379649	 -0.366986
  0.288779	 -0.132842	  0.110191	  0.709233	  0.077502	  0.040579	  0.278198	  0.442009	  0.190804	  0.398730	 -0.153533	  0.379984	 -0.396311
  0.270490	 -0.144329	  0.080879	  0.694029	  0.054137	  0.004846	  0.279351	  0.426524	  0.197585	  0.387282	 -0.142593	  0.366018	 -0.427314
  0.271667	 -0.184343	  0.092504	  0.676594	  0.081541	 -0.007646	  0.275739	  0.440067	  0.215482	  0.362745	 -0.151366	  0.361578	 -0.427368
  0.281999	 -0.171672	  0.080168	  0.671127	  0.135766	  0.006925	  0.224602	  0.421334	  0.221093	  0.358302	 -0.190776	  0.351725	 -0.442460
