# Supplementary material for: A fluorescent photoimmunoconjugate for imaging of cholesteatoma
Source: Sci Rep. 2022 Nov 19;12:19905. doi: 10.1038/s41598-022-22072-9 (PMC9675863; doi:10.1038/s41598-022-22072-9)
Supplement: Supplementary file 2 — Supplementary Information 2. [file 41598_2022_22072_MOESM2_ESM.zip › Data/ABR-42-3]

:RUN-3	LEVEL SWEEP	TEMP:NaN	6/4/2018	3:22 PM	NaNHR:
:SW EAR: R	SW FREQ: 11.32	# AVERAGES: 512	REP RATE (/sec): 40	DRIVER: RS Tweeter	SAMPLE (�sec): 40	
:NOTES-
:CHAMBER-CH4B-PXI
:CFTS Version: V2.7.2 (R850)
:LEVELS:20;25;30;35;40;45;50;55;60;65;70;75;80;
:DATA
  0.031351	 -0.013652	 -0.000409	  0.025517	 -0.021959	 -0.030656	  0.021195	 -0.049096	 -0.003270	  0.046047	  0.049493	 -0.052979	 -0.008952
  0.014577	  0.020460	  0.041527	  0.017781	 -0.029771	 -0.022753	  0.019590	 -0.006535	 -0.006132	  0.047473	  0.033940	 -0.062553	 -0.045102
  0.029142	  0.010091	  0.056064	 -0.002520	 -0.041272	 -0.020570	  0.015022	 -0.014360	 -0.014006	  0.026825	  0.037204	 -0.064782	 -0.042693
  0.031148	  0.003464	  0.047876	 -0.018689	 -0.036704	 -0.002598	  0.011849	 -0.036729	 -0.022885	  0.022287	  0.043231	 -0.067580	 -0.040376
 -0.014119	  0.032349	  0.035487	 -0.023033	 -0.044797	  0.016717	 -0.012679	 -0.006111	 -0.018349	  0.017090	  0.035411	 -0.063994	 -0.043828
 -0.009055	  0.060538	  0.013629	 -0.025574	 -0.055684	 -0.022376	 -0.019852	 -0.001409	 -0.014486	  0.024556	  0.038274	 -0.063605	 -0.041093
 -0.000132	  0.056521	 -0.004335	  0.024545	 -0.055683	 -0.017439	 -0.023695	  0.006629	 -0.016997	  0.003070	  0.000819	 -0.034924	 -0.034393
  0.027318	  0.050385	 -0.001745	  0.016006	 -0.045247	  0.005564	 -0.020877	 -0.002735	  0.003501	  0.005894	  0.006138	 -0.044967	 -0.025141
  0.022849	  0.035812	 -0.016462	 -0.017190	 -0.019595	  0.024413	 -0.016076	  0.019917	 -0.016275	  0.034593	  0.014328	 -0.068071	 -0.038879
 -0.006747	  0.009445	 -0.060280	  0.002629	  0.003262	  0.017302	 -0.019928	  0.017673	 -0.019310	  0.030151	  0.009315	 -0.025852	 -0.054323
 -0.005540	 -0.045719	 -0.068512	 -0.017104	 -0.001646	  0.001078	 -0.015036	  0.005169	 -0.009635	  0.056065	  0.001117	 -0.002509	 -0.055779
 -0.013669	 -0.059476	 -0.048976	 -0.016457	  0.011532	  0.024729	  0.014724	  0.012640	  0.013713	  0.028250	  0.001205	  0.019957	 -0.021388
 -0.058252	 -0.051345	  0.000861	  0.004301	  0.040126	  0.004230	 -0.003887	  0.015796	  0.027495	  0.008906	 -0.046020	  0.053893	 -0.017885
 -0.054635	 -0.019895	 -0.000014	  0.001127	  0.036410	  0.035787	  0.000235	  0.000527	  0.041797	 -0.014738	 -0.066892	  0.060475	 -0.010397
 -0.021667	 -0.033379	  0.003709	  0.013026	  0.038662	  0.036545	 -0.019286	  0.032758	  0.005820	 -0.033750	 -0.055008	  0.063476	 -0.008151
  0.005502	 -0.031588	  0.019422	  0.015897	  0.045899	  0.004780	 -0.001264	  0.042258	 -0.004309	 -0.055184	 -0.052116	  0.039161	 -0.010764
  0.019112	 -0.030517	  0.037902	  0.001835	  0.054143	  0.012154	  0.003306	  0.018134	  0.027655	 -0.074299	 -0.051578	  0.030432	  0.031519
  0.014785	  0.013563	 -0.010310	  0.012454	  0.041422	 -0.002024	  0.028604	 -0.007817	  0.025102	 -0.083866	 -0.037763	  0.044498	  0.091497
 -0.017850	  0.011342	 -0.038488	 -0.013129	  0.040164	 -0.031413	  0.022904	 -0.026254	  0.006704	 -0.066365	  0.008307	  0.092966	  0.148980
  0.005883	 -0.018399	 -0.006948	 -0.001422	  0.040735	 -0.033472	  0.015150	 -0.020454	 -0.006134	 -0.023007	  0.030596	  0.146956	  0.227146
  0.009698	 -0.046549	  0.015698	  0.007279	  0.019836	 -0.044948	  0.001930	 -0.011663	 -0.001383	 -0.039338	  0.044374	  0.143935	  0.280659
  0.017183	 -0.051732	  0.023876	  0.014145	  0.035678	 -0.023864	 -0.017041	  0.013052	  0.010010	 -0.090654	  0.052152	  0.115665	  0.314821
  0.022781	 -0.041826	  0.049034	  0.059698	  0.045055	  0.011218	 -0.023384	  0.016086	  0.037256	 -0.085562	  0.033374	  0.157561	  0.340716
  0.013475	 -0.015845	  0.034714	  0.061402	  0.044408	  0.008573	 -0.031293	  0.051590	  0.077631	 -0.097320	  0.031751	  0.183133	  0.346700
  0.001170	 -0.027339	  0.002309	  0.050103	  0.030472	  0.012365	 -0.036394	  0.072584	  0.081684	 -0.086632	  0.049157	  0.172804	  0.364585
 -0.046750	 -0.053956	 -0.001513	  0.064093	  0.006670	  0.022911	 -0.008558	  0.099427	  0.086048	 -0.068294	  0.073426	  0.168750	  0.383889
 -0.110369	 -0.030512	  0.032679	  0.070851	  0.010424	  0.035998	  0.039658	  0.107169	  0.076498	 -0.058463	  0.087547	  0.184935	  0.379809
 -0.107030	 -0.035995	  0.063915	  0.073156	  0.023925	  0.028817	  0.072945	  0.114301	  0.096919	 -0.012319	  0.105344	  0.211345	  0.380555
 -0.079177	 -0.003581	  0.015516	  0.053401	  0.018809	  0.030335	  0.081503	  0.110824	  0.120579	 -0.004674	  0.091045	  0.205651	  0.357705
 -0.093702	 -0.014059	 -0.000033	  0.045241	  0.034429	  0.002918	  0.047499	  0.109186	  0.164446	  0.011152	  0.094451	  0.215814	  0.363857
 -0.068885	 -0.030731	 -0.004626	  0.078094	  0.078220	  0.022855	  0.026594	  0.121550	  0.207995	 -0.020072	  0.122587	  0.196320	  0.335435
 -0.046668	 -0.034798	  0.006443	  0.095014	  0.070607	  0.034725	  0.027648	  0.138247	  0.202934	 -0.054203	  0.159633	  0.225972	  0.385733
 -0.059347	 -0.015488	  0.035621	  0.083870	  0.072595	  0.077145	  0.045822	  0.171586	  0.218251	 -0.045291	  0.186642	  0.260053	  0.483550
 -0.059769	 -0.012997	  0.041461	  0.094023	  0.065196	  0.138402	  0.074380	  0.150752	  0.220473	  0.016325	  0.213099	  0.287972	  0.530937
 -0.027181	 -0.018152	  0.016317	  0.151728	  0.034086	  0.127766	  0.082681	  0.139287	  0.223900	  0.075777	  0.237370	  0.341978	  0.581158
 -0.032200	 -0.032745	  0.007827	  0.172564	  0.041016	  0.100648	  0.131768	  0.165672	  0.253083	  0.076171	  0.261380	  0.415380	  0.626831
 -0.077688	 -0.017498	 -0.014699	  0.162040	  0.033716	  0.092531	  0.135580	  0.215473	  0.286941	  0.085451	  0.267584	  0.432919	  0.681817
 -0.075846	  0.016540	 -0.017994	  0.161977	  0.025489	  0.131924	  0.128269	  0.252733	  0.318392	  0.134767	  0.298575	  0.422209	  0.711211
 -0.036780	 -0.014488	  0.039728	  0.175300	  0.025363	  0.135964	  0.137786	  0.256681	  0.384970	  0.160416	  0.284010	  0.422761	  0.693539
 -0.036994	 -0.005671	  0.045232	  0.154705	 -0.000993	  0.145813	  0.137391	  0.241023	  0.383056	  0.142939	  0.249454	  0.399859	  0.642942
 -0.049489	  0.003853	  0.030111	  0.146176	  0.023264	  0.177070	  0.191161	  0.246976	  0.347311	  0.127420	  0.202653	  0.316830	  0.575506
 -0.030489	  0.018683	  0.040805	  0.157804	  0.067272	  0.243633	  0.213177	  0.267071	  0.341935	  0.050525	  0.138006	  0.271342	  0.501617
 -0.014273	  0.008859	  0.073075	  0.166214	  0.108618	  0.279055	  0.178233	  0.292777	  0.304811	 -0.016891	  0.028707	  0.167116	  0.410644
 -0.028583	 -0.003578	  0.082940	  0.167951	  0.132103	  0.267855	  0.133146	  0.269128	  0.266778	 -0.053975	 -0.030480	  0.068615	  0.324590
 -0.074307	  0.011091	  0.107564	  0.171749	  0.157751	  0.248987	  0.103566	  0.229722	  0.185625	 -0.101154	 -0.109717	 -0.002327	  0.276452
 -0.048213	  0.009549	  0.112799	  0.176157	  0.194451	  0.218099	  0.055249	  0.160915	  0.077011	 -0.173074	 -0.197300	 -0.108058	  0.233402
 -0.031755	  0.003320	  0.111060	  0.194136	  0.177812	  0.184734	  0.032330	  0.129887	  0.035628	 -0.203359	 -0.279315	 -0.167617	  0.191302
 -0.009483	  0.018121	  0.115672	  0.183947	  0.161015	  0.158073	 -0.012644	  0.062396	 -0.025670	 -0.278798	 -0.327565	 -0.197336	  0.123401
 -0.006340	  0.039922	  0.152451	  0.144624	  0.148634	  0.107491	 -0.070603	 -0.012612	 -0.076016	 -0.350186	 -0.362333	 -0.212205	  0.088766
 -0.012650	  0.009552	  0.164577	  0.128528	  0.145198	  0.075111	 -0.091667	 -0.048873	 -0.108885	 -0.393434	 -0.401106	 -0.199436	  0.086687
 -0.033118	 -0.004833	  0.141264	  0.104620	  0.111381	  0.074864	 -0.109447	 -0.090758	 -0.122114	 -0.449364	 -0.365374	 -0.206950	  0.079048
 -0.010775	  0.016748	  0.107651	  0.089188	  0.080504	  0.042387	 -0.154163	 -0.094342	 -0.124904	 -0.452340	 -0.327546	 -0.201242	  0.070751
  0.010924	  0.052974	  0.079902	  0.046394	  0.067945	  0.021666	 -0.149577	 -0.095446	 -0.111899	 -0.440404	 -0.327286	 -0.161516	  0.105431
 -0.006650	  0.052482	  0.072319	 -0.002412	  0.005859	  0.028088	 -0.170898	 -0.064515	 -0.064867	 -0.399114	 -0.311828	 -0.129045	  0.143759
 -0.012404	  0.023542	  0.056445	 -0.045099	 -0.014743	 -0.013383	 -0.176404	 -0.032930	 -0.030396	 -0.348388	 -0.291757	 -0.095490	  0.210869
  0.004449	  0.002945	  0.054822	 -0.078595	 -0.058270	 -0.001112	 -0.134873	 -0.011345	 -0.019497	 -0.286931	 -0.235739	 -0.045161	  0.286132
 -0.014683	 -0.004121	  0.025300	 -0.119135	 -0.073360	  0.033339	 -0.141281	 -0.019629	 -0.008334	 -0.232689	 -0.176033	  0.007731	  0.414724
 -0.014482	 -0.001627	 -0.005034	 -0.135148	 -0.074136	  0.061499	 -0.143434	 -0.004177	  0.032128	 -0.141909	 -0.101818	  0.057201	  0.586197
 -0.026378	  0.003119	 -0.012396	 -0.114389	 -0.084472	  0.077073	 -0.101117	  0.000314	  0.115846	 -0.061669	 -0.017375	  0.177564	  0.764345
 -0.059169	 -0.033442	 -0.019492	 -0.116154	 -0.071920	  0.072248	 -0.066655	  0.039250	  0.193717	  0.023279	  0.126877	  0.309352	  0.912277
 -0.042815	 -0.032279	 -0.024138	 -0.075786	 -0.022124	  0.092855	 -0.029567	  0.105822	  0.286784	  0.147477	  0.271515	  0.468097	  1.013695
 -0.027181	 -0.026036	 -0.025421	 -0.069833	 -0.008900	  0.146615	  0.014825	  0.188471	  0.381511	  0.259870	  0.391614	  0.581704	  1.067385
 -0.038516	 -0.048141	 -0.021691	 -0.091524	  0.010185	  0.174751	  0.067759	  0.267342	  0.428044	  0.373863	  0.483552	  0.608310	  1.044110
 -0.042094	 -0.059420	 -0.015368	 -0.070495	  0.040806	  0.207182	  0.150296	  0.381080	  0.522516	  0.449715	  0.481158	  0.596589	  0.957914
 -0.018377	 -0.029513	 -0.025056	 -0.048543	  0.118967	  0.285926	  0.243160	  0.445477	  0.618678	  0.450799	  0.429134	  0.541082	  0.831664
 -0.003645	 -0.021964	 -0.034417	 -0.027887	  0.178811	  0.336670	  0.317155	  0.498372	  0.643848	  0.390566	  0.323187	  0.420007	  0.656847
 -0.007609	 -0.040218	 -0.011237	 -0.038913	  0.188280	  0.364220	  0.323601	  0.517056	  0.610707	  0.309584	  0.221766	  0.304065	  0.504905
 -0.045397	 -0.064269	  0.007428	 -0.027811	  0.229479	  0.410856	  0.342227	  0.504341	  0.555270	  0.220720	  0.112003	  0.112403	  0.313227
 -0.041264	 -0.062718	  0.011035	 -0.002130	  0.259860	  0.440002	  0.327733	  0.445435	  0.482891	  0.066163	 -0.011866	 -0.075991	  0.084807
 -0.044373	 -0.024499	  0.036765	  0.005457	  0.297822	  0.445458	  0.304929	  0.357288	  0.396557	 -0.060780	 -0.132555	 -0.218045	 -0.096609
 -0.044001	 -0.012210	  0.025531	  0.015342	  0.290020	  0.420041	  0.249585	  0.256016	  0.309843	 -0.195305	 -0.245468	 -0.355335	 -0.224975
 -0.074559	  0.000383	  0.035491	  0.024038	  0.295978	  0.378305	  0.169017	  0.173183	  0.224152	 -0.299443	 -0.347788	 -0.466088	 -0.293876
 -0.061056	  0.038988	  0.063917	  0.020490	  0.265443	  0.356397	  0.090903	  0.099830	  0.155103	 -0.376494	 -0.460382	 -0.538881	 -0.289842
 -0.018610	  0.070857	  0.097375	 -0.012270	  0.249395	  0.309234	  0.012440	  0.052717	  0.076267	 -0.447520	 -0.551151	 -0.574214	 -0.224269
 -0.008917	  0.075507	  0.120953	 -0.047419	  0.191551	  0.233095	 -0.040640	  0.012401	 -0.031571	 -0.505481	 -0.632957	 -0.548527	 -0.115044
 -0.027238	  0.078340	  0.109531	 -0.064375	  0.148149	  0.204733	 -0.092427	 -0.063718	 -0.126047	 -0.565207	 -0.642588	 -0.457819	  0.019761
 -0.039860	  0.067800	  0.092522	 -0.102750	  0.116868	  0.165153	 -0.104903	 -0.119528	 -0.142284	 -0.564233	 -0.559672	 -0.327088	  0.131826
  0.005503	  0.073075	  0.087255	 -0.132746	  0.083806	  0.094844	 -0.153455	 -0.177781	 -0.152120	 -0.542762	 -0.422524	 -0.222028	  0.273795
  0.005291	  0.061152	  0.066386	 -0.154733	  0.012060	  0.054517	 -0.189768	 -0.197538	 -0.138252	 -0.448019	 -0.285224	 -0.036138	  0.441735
 -0.010715	  0.064709	  0.045338	 -0.170699	 -0.046303	  0.017238	 -0.238524	 -0.197883	 -0.088778	 -0.355752	 -0.197926	  0.138772	  0.606225
 -0.061564	  0.094155	  0.038329	 -0.214180	 -0.053692	 -0.015995	 -0.281072	 -0.131420	  0.001727	 -0.223864	 -0.063237	  0.251421	  0.712550
 -0.097041	  0.049843	  0.025359	 -0.247817	 -0.080933	 -0.018929	 -0.285409	 -0.078139	  0.119188	 -0.113753	  0.063012	  0.328182	  0.767521
 -0.043735	  0.025180	  0.022737	 -0.270049	 -0.108601	 -0.003574	 -0.238536	 -0.017550	  0.199551	 -0.010007	  0.159683	  0.412517	  0.837057
 -0.006134	  0.010052	  0.006381	 -0.316576	 -0.165055	  0.009126	 -0.215802	  0.085851	  0.302364	  0.068304	  0.243608	  0.486753	  0.858517
 -0.010824	  0.011663	 -0.009378	 -0.317778	 -0.184879	  0.041769	 -0.157828	  0.180104	  0.379321	  0.136060	  0.312742	  0.507503	  0.834167
 -0.011389	  0.013715	 -0.004918	 -0.350395	 -0.186745	  0.108711	 -0.055713	  0.239583	  0.429826	  0.198742	  0.340995	  0.526802	  0.791061
 -0.020303	  0.007663	 -0.022305	 -0.369361	 -0.179070	  0.154357	  0.025232	  0.288547	  0.446499	  0.237829	  0.345519	  0.472806	  0.676833
 -0.018771	  0.003932	 -0.050887	 -0.358593	 -0.184899	  0.213656	  0.085772	  0.328649	  0.484298	  0.211667	  0.302745	  0.404328	  0.602354
 -0.012606	 -0.022610	 -0.056389	 -0.338071	 -0.140589	  0.285964	  0.087972	  0.322745	  0.487912	  0.160499	  0.230881	  0.318232	  0.515041
  0.004328	 -0.018073	 -0.057301	 -0.303460	 -0.110976	  0.305610	  0.092568	  0.302420	  0.480781	  0.123329	  0.135103	  0.172248	  0.369520
 -0.009449	 -0.002746	 -0.037679	 -0.244138	 -0.066473	  0.310700	  0.122519	  0.252660	  0.443757	  0.046260	  0.022955	  0.066928	  0.259887
 -0.050916	  0.004048	 -0.035486	 -0.198626	 -0.024928	  0.338891	  0.126268	  0.237515	  0.393178	 -0.050057	 -0.065464	  0.005935	  0.164639
 -0.067932	 -0.022562	 -0.040741	 -0.180128	  0.002567	  0.332265	  0.097316	  0.217285	  0.318965	 -0.157204	 -0.129106	 -0.068346	  0.095746
 -0.023653	 -0.003808	 -0.004082	 -0.158577	 -0.032387	  0.303732	  0.047714	  0.154936	  0.237788	 -0.251438	 -0.224978	 -0.150180	  0.051183
 -0.020834	  0.034614	  0.014491	 -0.135561	 -0.079201	  0.304352	  0.030824	  0.092908	  0.173739	 -0.322928	 -0.262101	 -0.167443	  0.033701
 -0.040407	  0.061350	  0.037661	 -0.141816	 -0.105010	  0.291507	 -0.009578	  0.029814	  0.133631	 -0.364287	 -0.259623	 -0.206702	  0.040760
 -0.063177	  0.012430	  0.023678	 -0.127129	 -0.166748	  0.226697	 -0.057719	 -0.029148	  0.074493	 -0.379077	 -0.276055	 -0.234041	  0.041493
 -0.060635	 -0.018115	  0.035993	 -0.131632	 -0.226034	  0.206097	 -0.121939	 -0.054714	  0.041086	 -0.394443	 -0.275857	 -0.216018	  0.088317
 -0.058614	  0.044180	  0.048862	 -0.156576	 -0.257915	  0.189660	 -0.161050	 -0.045409	  0.032202	 -0.353891	 -0.251332	 -0.198047	  0.138204
 -0.063535	  0.043595	  0.078778	 -0.182659	 -0.287425	  0.149324	 -0.139864	 -0.058491	  0.011634	 -0.317821	 -0.220296	 -0.189691	  0.167736
 -0.089122	  0.010988	  0.050119	 -0.173062	 -0.345727	  0.129808	 -0.133824	 -0.038100	  0.034664	 -0.308521	 -0.202415	 -0.161742	  0.168394
 -0.082869	 -0.025745	  0.001600	 -0.199049	 -0.381911	  0.098005	 -0.158316	 -0.018042	  0.031793	 -0.320703	 -0.175273	 -0.092985	  0.184773
 -0.051718	 -0.019507	 -0.031417	 -0.183394	 -0.380972	  0.073187	 -0.201889	 -0.051970	  0.050102	 -0.310087	 -0.159837	 -0.068889	  0.202600
 -0.053358	 -0.010463	 -0.038184	 -0.196264	 -0.407685	  0.075920	 -0.213924	 -0.040055	  0.060162	 -0.272766	 -0.139376	 -0.038632	  0.248062
 -0.048684	  0.030399	 -0.091808	 -0.182412	 -0.396415	  0.104659	 -0.151708	 -0.029824	  0.074529	 -0.257490	 -0.128839	 -0.062018	  0.266773
 -0.067384	  0.047366	 -0.143588	 -0.159382	 -0.376189	  0.151863	 -0.115727	 -0.019558	  0.105505	 -0.229772	 -0.091479	 -0.020091	  0.297419
 -0.052288	 -0.001126	 -0.103306	 -0.124296	 -0.354853	  0.171795	 -0.073654	  0.001606	  0.124951	 -0.214985	 -0.049518	  0.067207	  0.297797
 -0.039430	 -0.028089	 -0.063923	 -0.065675	 -0.333071	  0.118262	 -0.043864	  0.014602	  0.179274	 -0.179288	  0.012105	  0.121612	  0.351790
 -0.070655	 -0.009213	 -0.053339	 -0.084334	 -0.330371	  0.113662	 -0.018520	  0.068365	  0.188394	 -0.143854	  0.072947	  0.178708	  0.392645
 -0.124840	 -0.003690	 -0.090969	 -0.112511	 -0.314941	  0.156895	 -0.040392	  0.119548	  0.243337	 -0.102666	  0.126255	  0.276186	  0.453629
 -0.106684	 -0.030964	 -0.127907	 -0.125981	 -0.308368	  0.174040	 -0.036054	  0.137348	  0.265999	 -0.052506	  0.178159	  0.389666	  0.568569
 -0.083973	 -0.016524	 -0.130387	 -0.095956	 -0.287471	  0.192375	  0.001401	  0.159708	  0.282000	 -0.028859	  0.226382	  0.490702	  0.652584
 -0.082471	 -0.001408	 -0.125175	 -0.080150	 -0.299773	  0.232047	  0.012855	  0.173884	  0.311320	  0.046173	  0.271376	  0.546338	  0.740380
 -0.102580	 -0.018256	 -0.105519	 -0.068199	 -0.288081	  0.234780	  0.048407	  0.166518	  0.336185	  0.121135	  0.303496	  0.614858	  0.801280
 -0.081968	 -0.007165	 -0.098218	 -0.017076	 -0.292850	  0.286587	  0.104349	  0.171067	  0.330121	  0.199990	  0.347362	  0.640324	  0.833830
 -0.079378	 -0.033895	 -0.120192	  0.000164	 -0.269351	  0.325602	  0.118804	  0.179285	  0.353131	  0.261446	  0.409786	  0.679416	  0.867810
 -0.094671	 -0.069566	 -0.162154	  0.003779	 -0.220840	  0.364953	  0.138273	  0.198136	  0.394600	  0.341639	  0.458869	  0.731425	  0.880252
 -0.064421	 -0.045407	 -0.134460	  0.000619	 -0.189145	  0.402874	  0.152178	  0.201521	  0.380017	  0.369962	  0.524186	  0.737861	  0.886057
 -0.075169	 -0.030310	 -0.100358	 -0.041538	 -0.175677	  0.360257	  0.156234	  0.240054	  0.387877	  0.386312	  0.565173	  0.732429	  0.941336
 -0.093481	  0.000279	 -0.099427	 -0.053174	 -0.167961	  0.365740	  0.165786	  0.267589	  0.391512	  0.392692	  0.575543	  0.698898	  0.886801
 -0.084970	 -0.033421	 -0.114866	 -0.048820	 -0.108578	  0.383615	  0.184027	  0.251109	  0.416533	  0.431369	  0.582867	  0.668632	  0.834450
 -0.069924	 -0.019024	 -0.082939	 -0.007512	 -0.035606	  0.419257	  0.188820	  0.247695	  0.415872	  0.464871	  0.555707	  0.636049	  0.787878
 -0.038547	 -0.031472	 -0.035997	  0.009840	  0.004401	  0.440164	  0.211354	  0.254311	  0.405704	  0.416720	  0.533510	  0.614400	  0.743569
 -0.012405	 -0.048861	 -0.009528	  0.040385	  0.001627	  0.438558	  0.206417	  0.205073	  0.396969	  0.370417	  0.508326	  0.542778	  0.652705
 -0.017770	 -0.003981	  0.025355	  0.079362	  0.018248	  0.434577	  0.200599	  0.148192	  0.372248	  0.334080	  0.438652	  0.490024	  0.566136
 -0.024031	 -0.002501	  0.043230	  0.104771	  0.017425	  0.454337	  0.182230	  0.111368	  0.353471	  0.304740	  0.355739	  0.457922	  0.484388
 -0.050851	 -0.012125	  0.040159	  0.115921	  0.001291	  0.469920	  0.219545	  0.089235	  0.312114	  0.269342	  0.282668	  0.393552	  0.372913
 -0.097084	 -0.008655	  0.053855	  0.122251	 -0.003754	  0.491866	  0.251664	  0.032613	  0.270403	  0.227904	  0.191213	  0.291683	  0.281545
 -0.065845	 -0.002158	  0.046696	  0.103790	  0.000472	  0.448414	  0.211549	  0.001531	  0.202479	  0.171400	  0.132016	  0.229001	  0.144199
 -0.065068	  0.010286	  0.025144	  0.108432	  0.014949	  0.409516	  0.158705	 -0.062174	  0.148430	  0.105185	  0.063585	  0.152776	  0.039599
 -0.054719	 -0.001425	  0.042923	  0.129261	 -0.019521	  0.372928	  0.128291	 -0.140965	  0.091506	  0.079609	  0.033200	  0.048180	 -0.049788
 -0.051164	  0.002933	  0.063237	  0.138575	 -0.028863	  0.340991	  0.099113	 -0.216519	 -0.002071	  0.015403	 -0.029807	 -0.050979	 -0.134029
 -0.052019	  0.003505	  0.072653	  0.141193	 -0.033629	  0.319249	  0.036794	 -0.283329	 -0.053699	 -0.069195	 -0.102365	 -0.102799	 -0.220225
 -0.042397	  0.041743	  0.085933	  0.100967	 -0.109083	  0.266858	 -0.004478	 -0.304410	 -0.093625	 -0.128631	 -0.159321	 -0.137785	 -0.283953
 -0.034136	  0.065186	  0.069371	  0.106899	 -0.131524	  0.244287	 -0.043126	 -0.319922	 -0.120814	 -0.170669	 -0.180604	 -0.200525	 -0.324022
 -0.039992	  0.039288	  0.066612	  0.068658	 -0.132982	  0.196136	 -0.058172	 -0.341923	 -0.171208	 -0.213584	 -0.186080	 -0.263095	 -0.369500
 -0.057812	  0.056778	  0.068260	  0.032372	 -0.171452	  0.168027	 -0.101261	 -0.375015	 -0.188799	 -0.240462	 -0.195801	 -0.292796	 -0.405000
 -0.080272	  0.098906	  0.062397	  0.014270	 -0.205764	  0.134254	 -0.150869	 -0.423669	 -0.185963	 -0.250996	 -0.263688	 -0.327529	 -0.416723
 -0.059115	  0.089369	  0.064204	  0.020649	 -0.215608	  0.102180	 -0.135311	 -0.437580	 -0.218126	 -0.288294	 -0.331118	 -0.314118	 -0.419726
 -0.035062	  0.072623	  0.019837	  0.007716	 -0.243048	  0.075944	 -0.142454	 -0.443342	 -0.290951	 -0.284732	 -0.325710	 -0.291960	 -0.421372
 -0.005328	  0.081792	  0.018515	 -0.010732	 -0.254709	  0.072519	 -0.158528	 -0.480450	 -0.338303	 -0.302457	 -0.296838	 -0.290554	 -0.380769
 -0.011961	  0.069822	  0.002911	 -0.026048	 -0.245638	  0.031883	 -0.208147	 -0.501773	 -0.365315	 -0.283923	 -0.290788	 -0.277465	 -0.314576
 -0.050176	  0.066041	 -0.009561	 -0.059841	 -0.263264	  0.010007	 -0.210859	 -0.508923	 -0.376366	 -0.249895	 -0.244549	 -0.214139	 -0.246696
 -0.015881	  0.071069	 -0.010925	 -0.070386	 -0.307148	 -0.042697	 -0.189584	 -0.465014	 -0.377189	 -0.239242	 -0.205342	 -0.165111	 -0.175691
  0.010909	  0.091505	 -0.052853	 -0.087626	 -0.329755	 -0.063781	 -0.184918	 -0.430217	 -0.378344	 -0.249603	 -0.160816	 -0.130092	 -0.108512
  0.010055	  0.056696	 -0.087539	 -0.098344	 -0.324631	 -0.052832	 -0.160631	 -0.411085	 -0.327391	 -0.191610	 -0.120556	 -0.059180	 -0.038602
 -0.005904	  0.015799	 -0.132205	 -0.079285	 -0.319775	 -0.091985	 -0.146231	 -0.357808	 -0.236256	 -0.108728	 -0.092685	  0.014388	  0.007294
 -0.024412	 -0.036877	 -0.161795	 -0.078143	 -0.317009	 -0.113229	 -0.129210	 -0.321736	 -0.204469	 -0.034013	 -0.035348	  0.109559	  0.061443
  0.002682	 -0.022880	 -0.168311	 -0.087619	 -0.313737	 -0.110180	 -0.112880	 -0.271276	 -0.204929	  0.008605	  0.032402	  0.184342	  0.097832
  0.003709	 -0.029668	 -0.186312	 -0.091672	 -0.308166	 -0.094665	 -0.057406	 -0.215419	 -0.214468	  0.022926	  0.067765	  0.236154	  0.092568
 -0.007939	 -0.086225	 -0.208825	 -0.083212	 -0.250789	 -0.040441	  0.000005	 -0.188382	 -0.175952	  0.026911	  0.074305	  0.270634	  0.101866
 -0.022427	 -0.079117	 -0.204865	 -0.099943	 -0.245428	  0.027173	  0.057051	 -0.128290	 -0.098072	  0.047649	  0.103252	  0.275251	  0.102271
 -0.033907	 -0.089017	 -0.191905	 -0.115706	 -0.223740	  0.077080	  0.080885	 -0.073857	 -0.089389	  0.068033	  0.087909	  0.231634	  0.054878
 -0.047503	 -0.099998	 -0.196453	 -0.099922	 -0.171330	  0.091752	  0.085278	 -0.086442	 -0.086571	  0.127583	  0.094439	  0.189279	  0.006352
 -0.058311	 -0.086541	 -0.181862	 -0.071895	 -0.119277	  0.138786	  0.097162	 -0.126465	 -0.091444	  0.134772	  0.135713	  0.169075	 -0.028414
 -0.078518	 -0.116858	 -0.198213	 -0.042450	 -0.099713	  0.164327	  0.082872	 -0.122299	 -0.101024	  0.102940	  0.114444	  0.121205	 -0.065983
 -0.092517	 -0.151598	 -0.217647	 -0.007651	 -0.083727	  0.155547	  0.047752	 -0.099661	 -0.115881	  0.069191	  0.089864	  0.079238	 -0.144519
 -0.063894	 -0.143042	 -0.188362	  0.010760	 -0.095086	  0.169793	  0.086301	 -0.080607	 -0.099760	  0.066974	  0.056295	  0.031192	 -0.205340
 -0.030193	 -0.109461	 -0.186182	  0.022696	 -0.072216	  0.145830	  0.111450	 -0.092759	 -0.064561	  0.081245	  0.018690	  0.007762	 -0.246538
 -0.011654	 -0.124001	 -0.193556	  0.060715	 -0.054280	  0.143269	  0.118504	 -0.090138	 -0.050087	  0.048895	 -0.000259	 -0.040144	 -0.256836
 -0.032844	 -0.160286	 -0.149330	  0.073498	 -0.073980	  0.106007	  0.123639	 -0.101869	 -0.084140	  0.001816	 -0.013952	 -0.066695	 -0.265738
 -0.054089	 -0.139991	 -0.113718	  0.094444	 -0.081916	  0.061883	  0.112734	 -0.102398	 -0.079773	 -0.017587	 -0.057500	 -0.041433	 -0.336610
 -0.043904	 -0.122534	 -0.137679	  0.155741	 -0.081165	  0.054183	  0.087865	 -0.076458	 -0.082926	 -0.032450	 -0.076758	 -0.064157	 -0.369164
 -0.066837	 -0.099409	 -0.122567	  0.154434	 -0.061828	  0.029943	  0.065128	 -0.070959	 -0.088966	 -0.041655	 -0.055458	 -0.091864	 -0.381983
 -0.117440	 -0.058956	 -0.098898	  0.125543	 -0.080904	  0.063142	  0.048853	 -0.098867	 -0.094070	 -0.060530	 -0.054380	 -0.093983	 -0.400694
 -0.099349	 -0.066523	 -0.071642	  0.111489	 -0.083581	  0.056453	  0.003633	 -0.106633	 -0.102468	 -0.071025	 -0.076108	 -0.071898	 -0.371825
 -0.090866	 -0.063654	 -0.050621	  0.100405	 -0.097713	  0.080711	  0.032003	 -0.107700	 -0.118618	 -0.075340	 -0.119609	 -0.064792	 -0.367033
 -0.087693	 -0.088139	 -0.051871	  0.120097	 -0.103204	  0.099681	  0.081926	 -0.110178	 -0.119065	 -0.083687	 -0.155836	 -0.074527	 -0.358692
 -0.068661	 -0.065503	 -0.107698	  0.114639	 -0.093950	  0.102067	  0.107400	 -0.118633	 -0.142153	 -0.098841	 -0.159031	 -0.057571	 -0.360685
 -0.096730	 -0.065361	 -0.138277	  0.112928	 -0.084636	  0.097982	  0.131551	 -0.156869	 -0.170239	 -0.129260	 -0.152888	 -0.020247	 -0.378136
 -0.096328	 -0.071969	 -0.130826	  0.111629	 -0.112309	  0.067390	  0.138044	 -0.160700	 -0.201378	 -0.120732	 -0.137146	  0.016609	 -0.380635
 -0.072333	 -0.071358	 -0.108215	  0.104761	 -0.125707	  0.095750	  0.150334	 -0.168710	 -0.189126	 -0.084882	 -0.098832	  0.050959	 -0.382419
 -0.050132	 -0.055320	 -0.107252	  0.124083	 -0.111440	  0.104502	  0.126887	 -0.170684	 -0.199076	 -0.114450	 -0.104796	  0.053227	 -0.354831
 -0.012291	 -0.039048	 -0.109914	  0.137721	 -0.089164	  0.108020	  0.122072	 -0.177494	 -0.219750	 -0.132144	 -0.101248	  0.095538	 -0.318981
  0.000809	 -0.015696	 -0.095511	  0.142863	 -0.064584	  0.087254	  0.125495	 -0.192313	 -0.202322	 -0.116413	 -0.101426	  0.133306	 -0.267710
 -0.009882	 -0.037225	 -0.089844	  0.122445	 -0.050377	  0.082753	  0.092807	 -0.183863	 -0.212931	 -0.122711	 -0.086501	  0.129215	 -0.255864
 -0.009149	 -0.059938	 -0.041626	  0.106015	 -0.072724	  0.078729	  0.081294	 -0.189393	 -0.261013	 -0.116103	 -0.052021	  0.115337	 -0.267618
  0.011352	 -0.046713	 -0.092158	  0.116087	 -0.111437	  0.016005	  0.046570	 -0.201693	 -0.246654	 -0.088187	 -0.062708	  0.122563	 -0.278237
  0.004859	 -0.041855	 -0.108388	  0.117533	 -0.120028	 -0.001866	  0.011751	 -0.205025	 -0.226085	 -0.072017	 -0.052310	  0.144791	 -0.267620
 -0.017909	 -0.067232	 -0.111403	  0.119881	 -0.090698	  0.011683	 -0.018570	 -0.209186	 -0.236360	 -0.066704	 -0.056899	  0.150630	 -0.273759
 -0.042401	 -0.077695	 -0.106179	  0.112472	 -0.066438	  0.004650	 -0.035120	 -0.231429	 -0.205607	 -0.054644	 -0.065233	  0.161649	 -0.311255
 -0.017043	 -0.066842	 -0.127212	  0.107194	 -0.060185	 -0.007959	 -0.074137	 -0.237587	 -0.181389	 -0.014327	 -0.042091	  0.164846	 -0.352552
  0.007094	 -0.049943	 -0.135186	  0.124304	 -0.068787	 -0.023030	 -0.049215	 -0.205180	 -0.169830	  0.004313	 -0.010937	  0.125558	 -0.343693
 -0.036009	 -0.075498	 -0.155949	  0.099036	 -0.047056	  0.012826	 -0.079995	 -0.210703	 -0.184735	 -0.006389	  0.005666	  0.079019	 -0.334001
 -0.034962	 -0.110075	 -0.173646	  0.113680	 -0.026057	 -0.016338	 -0.085435	 -0.215103	 -0.155362	 -0.023503	  0.003954	  0.069290	 -0.329733
 -0.018300	 -0.104226	 -0.138015	  0.115716	 -0.028195	 -0.040842	 -0.065240	 -0.167058	 -0.133067	 -0.000341	 -0.012829	  0.043706	 -0.358535
  0.001285	 -0.097020	 -0.147670	  0.090748	 -0.068214	 -0.058658	 -0.030702	 -0.125833	 -0.112697	  0.010281	 -0.008934	  0.014738	 -0.354548
  0.037218	 -0.097171	 -0.196388	  0.061222	 -0.095325	 -0.078620	  0.012581	 -0.124324	 -0.073952	 -0.010632	 -0.031505	 -0.004345	 -0.340296
  0.038137	 -0.108396	 -0.209934	  0.049808	 -0.111320	 -0.059747	  0.018557	 -0.131696	 -0.049032	 -0.016257	 -0.069307	 -0.022564	 -0.328077
  0.057887	 -0.090198	 -0.216012	  0.035042	 -0.093837	 -0.025487	  0.055735	 -0.113094	 -0.054462	 -0.014227	 -0.072507	 -0.028842	 -0.295535
  0.059306	 -0.084866	 -0.209021	 -0.000020	 -0.093579	 -0.004946	  0.054700	 -0.092857	 -0.076881	 -0.039107	 -0.087025	 -0.005191	 -0.286537
  0.048232	 -0.103095	 -0.184260	  0.001952	 -0.073962	 -0.029972	  0.030158	 -0.108635	 -0.105114	 -0.054391	 -0.095881	 -0.007146	 -0.246165
  0.037795	 -0.097386	 -0.214775	  0.006976	 -0.056288	  0.021380	  0.049734	 -0.116928	 -0.101939	 -0.089335	 -0.083421	  0.006335	 -0.242361
 -0.005784	 -0.110893	 -0.249552	  0.000645	 -0.022221	  0.071701	  0.055216	 -0.090367	 -0.084817	 -0.097931	 -0.095542	  0.022691	 -0.168498
 -0.006306	 -0.122929	 -0.252582	 -0.024294	  0.004797	  0.086907	  0.061512	 -0.081413	 -0.115794	 -0.095537	 -0.107602	  0.050594	 -0.121608
  0.023224	 -0.105042	 -0.231303	  0.038194	  0.003199	  0.113180	  0.067779	 -0.085390	 -0.128681	 -0.082574	 -0.079165	  0.079564	 -0.129806
  0.037476	 -0.095667	 -0.215621	  0.079531	  0.015611	  0.086943	  0.040081	 -0.083720	 -0.083955	 -0.059626	 -0.054698	  0.106008	 -0.128561
  0.027422	 -0.108969	 -0.210910	  0.051227	  0.022522	  0.067321	  0.005295	 -0.074927	 -0.063239	 -0.051807	 -0.028920	  0.153595	 -0.095605
 -0.011854	 -0.127742	 -0.195142	  0.099021	  0.045891	  0.046717	 -0.019600	 -0.079277	 -0.100597	 -0.057079	 -0.034625	  0.152275	 -0.121442
 -0.004176	 -0.156419	 -0.180466	  0.110357	  0.052340	  0.050936	 -0.038858	 -0.088252	 -0.116263	 -0.029325	 -0.031164	  0.137587	 -0.139636
 -0.033581	 -0.159039	 -0.170402	  0.140490	  0.083019	  0.051196	 -0.009181	 -0.109402	 -0.112548	 -0.017197	 -0.030446	  0.097794	 -0.172199
 -0.022020	 -0.132254	 -0.182561	  0.136485	  0.099838	  0.021237	  0.005382	 -0.111080	 -0.102239	 -0.029145	 -0.052316	  0.034071	 -0.224812
 -0.026829	 -0.118941	 -0.158806	  0.148254	  0.101281	 -0.003291	  0.000545	 -0.123747	 -0.114201	 -0.077253	 -0.076006	 -0.027030	 -0.262560
  0.010218	 -0.086799	 -0.116858	  0.173982	  0.109004	 -0.035504	 -0.039031	 -0.137717	 -0.148794	 -0.108174	 -0.096860	 -0.034545	 -0.274967
  0.036290	 -0.104580	 -0.091303	  0.195955	  0.093447	 -0.043322	 -0.035844	 -0.126225	 -0.139688	 -0.110509	 -0.116375	 -0.025204	 -0.259394
  0.040713	 -0.098220	 -0.074698	  0.208882	  0.088480	 -0.054246	 -0.019453	 -0.124602	 -0.118622	 -0.167638	 -0.137679	 -0.018123	 -0.265349
  0.064791	 -0.097962	 -0.101467	  0.205916	  0.079309	 -0.069226	 -0.006198	 -0.123669	 -0.122347	 -0.183273	 -0.151974	  0.004705	 -0.278673
  0.037251	 -0.103963	 -0.121171	  0.194458	  0.057236	 -0.086811	 -0.005485	 -0.122639	 -0.126981	 -0.198279	 -0.157069	  0.009520	 -0.277378
  0.006731	 -0.100229	 -0.097355	  0.189690	  0.045572	 -0.105679	  0.005737	 -0.109007	 -0.143994	 -0.194676	 -0.153695	  0.011452	 -0.244149
  0.003194	 -0.082622	 -0.068523	  0.155465	  0.008063	 -0.116105	 -0.019025	 -0.114092	 -0.091818	 -0.183052	 -0.140707	  0.017354	 -0.231362
  0.023064	 -0.083749	 -0.042231	  0.095204	 -0.017851	 -0.085239	 -0.045601	 -0.135001	 -0.121093	 -0.132832	 -0.130762	  0.015820	 -0.205907
  0.014766	 -0.078083	 -0.069213	  0.100098	 -0.004265	 -0.071697	 -0.027457	 -0.117744	 -0.106083	 -0.123634	 -0.139852	  0.019409	 -0.116325
 -0.002424	 -0.013735	 -0.002085	  0.044714	 -0.029929	 -0.012219	 -0.089232	  0.046300	  0.055201	  0.030874	  0.036554	 -0.007305	 -0.084054
  0.005743	 -0.010494	  0.016237	  0.060617	 -0.001924	  0.005812	 -0.073899	  0.053852	  0.057908	  0.021670	 -0.005747	 -0.030675	 -0.054504
 -0.024550	 -0.003096	  0.024043	  0.072353	  0.013698	  0.003666	 -0.080953	  0.015779	  0.056462	  0.006336	  0.007191	 -0.028251	 -0.024379
 -0.083386	  0.019904	  0.052863	  0.033479	  0.052334	 -0.017606	 -0.067436	 -0.008985	  0.058675	  0.012719	  0.006313	 -0.001977	 -0.033167
 -0.093106	  0.014203	  0.014664	  0.016341	  0.046592	 -0.011554	 -0.035735	 -0.004999	  0.072312	  0.031684	  0.015305	  0.007405	 -0.052392
 -0.076046	 -0.039371	 -0.018734	  0.018063	  0.023844	 -0.018743	 -0.005304	  0.031702	  0.042718	  0.053280	  0.051006	 -0.023183	 -0.028529
 -0.044908	 -0.035755	 -0.028212	  0.021921	  0.016887	 -0.029881	 -0.003975	  0.034061	  0.031596	  0.074949	  0.034844	 -0.017405	  0.007156
 -0.007299	 -0.020014	 -0.027780	  0.010121	  0.017146	 -0.021403	 -0.005656	  0.000399	  0.020276	  0.051408	  0.053686	 -0.004363	 -0.027322
 -0.023267	 -0.019878	 -0.030547	 -0.011388	  0.024737	 -0.022513	 -0.010953	  0.003962	  0.022014	  0.067771	  0.072708	 -0.007931	 -0.028358
 -0.030222	 -0.031710	 -0.003478	 -0.002146	  0.004499	 -0.012003	  0.012034	  0.014761	  0.003992	  0.071714	  0.056007	 -0.015291	 -0.025967
  0.009185	 -0.032594	 -0.023571	  0.007531	 -0.025356	  0.007330	  0.009378	  0.016722	  0.006641	  0.043953	  0.057948	 -0.000140	 -0.004385
  0.052747	 -0.005202	 -0.011749	  0.017659	 -0.025284	  0.005922	  0.018108	  0.000982	  0.009345	 -0.006272	  0.021702	  0.030773	  0.022738
  0.049160	  0.024544	 -0.005971	 -0.027021	 -0.004954	  0.003317	  0.013231	  0.000680	  0.020667	 -0.028892	 -0.003669	  0.005139	 -0.019885
  0.064121	  0.031816	 -0.006850	 -0.039340	 -0.004539	  0.033807	  0.024747	 -0.034404	  0.010529	 -0.034225	 -0.024785	 -0.012141	  0.036595
  0.050977	  0.027606	  0.004709	 -0.017481	 -0.020641	  0.024473	  0.046988	 -0.048448	 -0.038988	 -0.070156	 -0.047815	 -0.013765	  0.045243
  0.020582	  0.020963	  0.027283	 -0.021864	  0.011235	  0.001751	  0.069028	 -0.023127	 -0.068341	 -0.067162	 -0.031940	  0.035250	  0.080904
  0.045861	 -0.008831	  0.044803	 -0.033913	  0.003495	  0.001770	  0.042575	 -0.018374	 -0.095122	 -0.081736	 -0.060215	  0.006620	  0.045927
  0.032472	  0.014590	  0.011695	 -0.049414	 -0.032651	  0.025818	  0.047092	 -0.022411	 -0.096953	 -0.075209	 -0.055603	  0.010273	  0.033856
  0.033931	  0.033756	 -0.030605	 -0.044170	 -0.022714	  0.025345	  0.065009	 -0.030371	 -0.084291	 -0.048521	 -0.070133	  0.058533	  0.091912
  0.020429	  0.033299	 -0.006714	 -0.056064	 -0.046474	  0.006909	  0.024953	 -0.028081	 -0.084639	 -0.054185	 -0.113359	  0.008434	  0.018610
  0.029640	  0.046570	  0.008671	 -0.066886	 -0.072555	  0.002333	  0.024696	 -0.035832	 -0.088009	 -0.063187	 -0.084486	  0.041172	  0.097467
  0.020523	  0.027841	  0.017241	 -0.075793	 -0.051426	  0.012636	  0.017002	 -0.095139	 -0.102428	 -0.054262	 -0.103567	  0.012720	  0.032469
 -0.010592	  0.015528	  0.014420	 -0.069690	 -0.048114	  0.024750	  0.004718	 -0.137634	 -0.122995	 -0.044262	 -0.128022	  0.041685	  0.094648
  0.002057	  0.029827	 -0.005144	 -0.049908	 -0.024931	  0.037095	  0.009786	 -0.155835	 -0.121412	 -0.060411	 -0.149733	  0.026034	  0.062960
  0.025101	  0.041996	 -0.002289	 -0.049810	  0.012096	  0.050640	  0.056275	 -0.193818	 -0.095902	 -0.069782	 -0.135457	  0.010498	  0.058933
  0.033087	  0.013548	 -0.011041	 -0.060738	 -0.006694	  0.040231	  0.049316	 -0.172869	 -0.122712	 -0.058704	 -0.115058	 -0.021390	  0.093178
  0.073051	  0.033570	 -0.021976	 -0.058885	 -0.016522	  0.057476	  0.075971	 -0.137866	 -0.139917	 -0.066790	 -0.162513	 -0.034964	  0.064740
  0.101665	  0.059476	 -0.052763	 -0.039787	 -0.027827	  0.072572	  0.082183	 -0.120393	 -0.123143	 -0.073071	 -0.123378	  0.031272	  0.182531
  0.056623	  0.071149	 -0.043290	 -0.021707	 -0.039957	  0.066522	  0.075585	 -0.114588	 -0.114065	 -0.087645	 -0.136750	 -0.048697	  0.104550
  0.048769	  0.090573	 -0.045674	  0.017896	 -0.062768	  0.079988	  0.069733	 -0.129868	 -0.101355	 -0.088369	 -0.081990	  0.029600	  0.200367
  0.055697	  0.094617	 -0.044949	  0.015564	 -0.067572	  0.057703	  0.040896	 -0.146805	 -0.125232	 -0.083468	 -0.106992	 -0.002226	  0.093934
  0.067686	  0.114004	 -0.056955	  0.009487	 -0.051041	  0.061313	  0.032547	 -0.163395	 -0.158347	 -0.080453	 -0.090504	  0.057480	  0.185280
  0.068684	  0.110427	 -0.021376	  0.018045	 -0.045023	  0.033605	  0.027841	 -0.209782	 -0.191593	 -0.107865	 -0.129376	  0.029765	  0.141848
  0.061210	  0.063045	 -0.024650	  0.020552	 -0.059203	  0.030043	  0.028852	 -0.218497	 -0.144728	 -0.102776	 -0.130541	  0.063322	  0.144548
  0.070979	  0.046987	 -0.042745	 -0.025966	 -0.021773	  0.051684	  0.052999	 -0.178133	 -0.116512	 -0.127859	 -0.148872	  0.043164	  0.120108
  0.067859	  0.032281	 -0.051026	 -0.030268	 -0.001262	  0.066268	  0.077739	 -0.150150	 -0.130179	 -0.104500	 -0.176347	  0.011064	  0.091755
  0.057651	  0.037397	 -0.038503	 -0.046388	 -0.044527	  0.094675	  0.080758	 -0.137566	 -0.143343	 -0.075828	 -0.151488	  0.033228	  0.137138
  0.027203	  0.057648	  0.000587	 -0.050702	 -0.062187	  0.076029	  0.075387	 -0.132263	 -0.164462	 -0.101929	 -0.167651	 -0.017332	  0.068966
  0.040416	  0.049063	 -0.019117	 -0.079243	 -0.072397	  0.088531	  0.052850	 -0.126825	 -0.140377	 -0.083453	 -0.144553	  0.083933	  0.179849
  0.033069	  0.092124	 -0.019467	 -0.090014	 -0.073252	  0.097973	  0.072892	 -0.155317	 -0.157985	 -0.091110	 -0.237422	  0.002074	  0.106563
  0.018163	  0.098069	 -0.049296	 -0.074245	 -0.043292	  0.095879	  0.083776	 -0.177306	 -0.180133	 -0.066409	 -0.204489	  0.079693	  0.219936
  0.024515	  0.096252	 -0.071755	 -0.040591	 -0.051283	  0.076123	  0.072400	 -0.240257	 -0.209217	 -0.047900	 -0.226552	  0.046841	  0.126828
  0.033934	  0.089138	 -0.040175	 -0.009683	 -0.079537	  0.094643	  0.058871	 -0.245282	 -0.216745	 -0.012165	 -0.205995	  0.113565	  0.193759
  0.057720	  0.109173	 -0.020705	  0.013153	 -0.086961	  0.116522	  0.076471	 -0.218826	 -0.224869	 -0.047914	 -0.217198	  0.077242	  0.139953
  0.086961	  0.095168	 -0.040467	  0.029304	 -0.081780	  0.112083	  0.094533	 -0.156916	 -0.222305	 -0.034628	 -0.203906	  0.065170	  0.223281
  0.119712	  0.139580	 -0.066733	 -0.010645	 -0.081175	  0.112936	  0.054887	 -0.133888	 -0.234247	 -0.041956	 -0.180531	  0.078590	  0.237592
  0.075611	  0.139986	 -0.064454	 -0.031985	 -0.075764	  0.120713	  0.051181	 -0.127512	 -0.214878	 -0.066760	 -0.186207	  0.039915	  0.205986
  0.074557	  0.096493	 -0.043704	 -0.073938	 -0.080937	  0.137910	  0.030719	 -0.154210	 -0.240000	 -0.045721	 -0.163888	  0.117984	  0.260371
  0.059033	  0.087620	 -0.029933	 -0.073948	 -0.101902	  0.133954	  0.030842	 -0.169439	 -0.253417	 -0.052091	 -0.247589	  0.083066	  0.163530
  0.048894	  0.108281	 -0.039875	 -0.058753	 -0.140933	  0.141299	  0.031648	 -0.121108	 -0.222360	 -0.005387	 -0.221564	  0.143953	  0.290585
  0.034720	  0.132893	 -0.036489	 -0.047812	 -0.161223	  0.151026	  0.035838	 -0.146835	 -0.245053	 -0.011968	 -0.284673	  0.081325	  0.202151
  0.074314	  0.099657	 -0.059295	 -0.044032	 -0.162748	  0.148015	  0.072483	 -0.181833	 -0.228592	  0.028964	 -0.244240	  0.147593	  0.323829
  0.094211	  0.103486	 -0.055301	 -0.022271	 -0.148546	  0.139973	  0.056488	 -0.179033	 -0.231011	  0.047158	 -0.273093	  0.092097	  0.231788
  0.113812	  0.117400	 -0.030389	  0.006910	 -0.154361	  0.130772	  0.048519	 -0.159056	 -0.223161	  0.045709	 -0.260054	  0.146471	  0.299661
  0.122377	  0.104647	 -0.027190	 -0.019508	 -0.181268	  0.143373	  0.049707	 -0.144095	 -0.213155	  0.040149	 -0.271926	  0.108330	  0.252887
  0.099158	  0.088465	 -0.052651	 -0.048051	 -0.182018	  0.172833	  0.050956	 -0.117245	 -0.248443	  0.055749	 -0.257970	  0.103752	  0.254415
  0.102993	  0.086866	 -0.090606	 -0.061151	 -0.160702	  0.148605	  0.060682	 -0.133315	 -0.238554	  0.062036	 -0.248680	  0.105314	  0.276710
  0.066258	  0.090667	 -0.121474	 -0.050185	 -0.157002	  0.153124	  0.085429	 -0.130986	 -0.244908	  0.042512	 -0.291654	  0.045006	  0.223960
  0.069039	  0.069001	 -0.119437	 -0.028405	 -0.177348	  0.161793	  0.091379	 -0.124443	 -0.231508	  0.047284	 -0.253837	  0.139966	  0.280468
  0.059913	  0.081421	 -0.082788	 -0.017953	 -0.199011	  0.158164	  0.097288	 -0.128137	 -0.219401	  0.011386	 -0.276833	  0.093765	  0.216436
  0.060357	  0.098352	 -0.087124	  0.014059	 -0.179685	  0.174307	  0.098230	 -0.093428	 -0.185696	  0.041246	 -0.205093	  0.162873	  0.361881
  0.087330	  0.089566	 -0.096227	  0.018433	 -0.197743	  0.157115	  0.078805	 -0.094416	 -0.161839	  0.001087	 -0.218781	  0.069914	  0.257366
  0.091197	  0.076014	 -0.088282	  0.013775	 -0.201192	  0.141662	  0.089862	 -0.091104	 -0.166694	  0.005750	 -0.167752	  0.106497	  0.360662
  0.106046	  0.127877	 -0.083687	  0.029726	 -0.180453	  0.124435	  0.088887	 -0.082329	 -0.167246	 -0.007260	 -0.162008	  0.042196	  0.250260
  0.082716	  0.107222	 -0.090510	  0.071416	 -0.174991	  0.113846	  0.067843	 -0.077355	 -0.162569	  0.018357	 -0.143188	  0.055117	  0.317508
  0.065824	  0.113609	 -0.113319	  0.101354	 -0.155084	  0.110027	  0.065802	 -0.084564	 -0.158561	  0.036835	 -0.139224	  0.015949	  0.259064
  0.084165	  0.117366	 -0.150920	  0.104979	 -0.177640	  0.115141	  0.041818	 -0.086660	 -0.189196	 -0.009881	 -0.162195	  0.003266	  0.277337
  0.092373	  0.090464	 -0.166946	  0.122807	 -0.177785	  0.148759	  0.030443	 -0.112333	 -0.219864	 -0.003439	 -0.109296	  0.038058	  0.302004
  0.078557	  0.095724	 -0.128795	  0.162022	 -0.181101	  0.142473	  0.055195	 -0.142866	 -0.213352	 -0.020697	 -0.096823	 -0.031498	  0.229159
  0.060663	  0.101408	 -0.119690	  0.186406	 -0.182063	  0.153125	  0.053165	 -0.152073	 -0.195444	  0.008493	 -0.051927	  0.024104	  0.292999
  0.031403	  0.106708	 -0.125334	  0.229287	 -0.203284	  0.141197	  0.031849	 -0.155854	 -0.146540	  0.003161	 -0.088551	 -0.025519	  0.169870
  0.022156	  0.115530	 -0.108915	  0.249772	 -0.224500	  0.162967	  0.046123	 -0.115246	 -0.084731	  0.003132	 -0.052670	  0.031959	  0.282214
  0.032178	  0.135954	 -0.113874	  0.256721	 -0.272611	  0.168103	  0.034394	 -0.112823	 -0.087700	 -0.069520	 -0.086842	 -0.057440	  0.178059
  0.037753	  0.134032	 -0.131952	  0.220525	 -0.286393	  0.191306	  0.011542	 -0.111887	 -0.072627	 -0.053704	 -0.057805	 -0.004694	  0.288833
  0.024982	  0.143941	 -0.160026	  0.229228	 -0.286338	  0.203855	  0.012705	 -0.106514	 -0.093900	 -0.032074	 -0.073758	 -0.023850	  0.225899
  0.018180	  0.152993	 -0.159168	  0.227300	 -0.262277	  0.198691	  0.032117	 -0.101589	 -0.120126	 -0.029075	 -0.042601	  0.025152	  0.278463
  0.037738	  0.127282	 -0.147015	  0.211503	 -0.263178	  0.194505	  0.011413	 -0.080509	 -0.135821	 -0.013959	 -0.036752	  0.036542	  0.251101
  0.052598	  0.106280	 -0.143206	  0.198896	 -0.236553	  0.196685	  0.013903	 -0.106545	 -0.149723	  0.008082	 -0.039672	 -0.015196	  0.242490
  0.044608	  0.116643	 -0.128999	  0.186839	 -0.205406	  0.211206	  0.045830	 -0.088472	 -0.157507	  0.053778	 -0.023799	  0.005602	  0.295563
  0.050109	  0.115454	 -0.080833	  0.200134	 -0.220217	  0.207607	  0.058633	 -0.076415	 -0.166962	  0.090446	 -0.061209	 -0.054150	  0.242723
  0.042633	  0.132193	 -0.080489	  0.236316	 -0.216898	  0.213187	  0.100252	 -0.058218	 -0.117011	  0.109586	 -0.024736	 -0.012643	  0.345253
  0.029639	  0.157620	 -0.087306	  0.244673	 -0.191482	  0.195636	  0.091267	 -0.040100	 -0.085284	  0.062385	 -0.057505	 -0.040955	  0.230489
  0.073965	  0.175571	 -0.097234	  0.278175	 -0.134298	  0.199292	  0.088480	 -0.048070	 -0.051469	  0.062974	  0.027583	  0.014461	  0.366696
  0.096961	  0.176544	 -0.111219	  0.235206	 -0.092514	  0.230775	  0.080741	 -0.070945	 -0.062515	  0.016966	 -0.009290	 -0.120992	  0.267686
  0.069938	  0.166464	 -0.137527	  0.202676	 -0.051489	  0.234705	  0.108847	 -0.054208	 -0.085665	  0.001460	  0.019967	 -0.059725	  0.332877
  0.066237	  0.176361	 -0.107685	  0.197899	 -0.030882	  0.233650	  0.094352	 -0.067995	 -0.136403	  0.009484	  0.037343	 -0.061590	  0.282654
  0.089038	  0.152330	 -0.085726	  0.198677	  0.000761	  0.230659	  0.095283	 -0.056257	 -0.124660	  0.049965	  0.009431	 -0.022884	  0.255955
  0.090012	  0.171072	 -0.114442	  0.211965	  0.023698	  0.234697	  0.105983	 -0.076838	 -0.113211	  0.029152	 -0.005961	 -0.001846	  0.234553
  0.099955	  0.158193	 -0.128562	  0.160935	  0.061513	  0.247071	  0.072652	 -0.095740	 -0.104773	  0.028671	 -0.037766	 -0.031869	  0.208787
  0.110751	  0.140412	 -0.137158	  0.130725	  0.067756	  0.218763	  0.067036	 -0.084425	 -0.078914	  0.026261	 -0.027912	  0.025332	  0.260458
  0.073363	  0.150737	 -0.151235	  0.142729	  0.090405	  0.192896	  0.056432	 -0.044508	 -0.129725	  0.027752	 -0.086895	 -0.045720	  0.194925
  0.098835	  0.176061	 -0.114247	  0.128267	  0.103980	  0.206091	  0.077736	 -0.016423	 -0.113955	  0.056749	 -0.011854	  0.021852	  0.277195
  0.108746	  0.176679	 -0.093696	  0.120430	  0.093797	  0.207481	  0.090526	 -0.030362	 -0.106490	  0.016519	 -0.026529	 -0.056254	  0.175395
  0.092602	  0.135029	 -0.124092	  0.113883	  0.107302	  0.205545	  0.121312	  0.000587	 -0.079113	  0.035567	  0.021280	 -0.050803	  0.288009
  0.109821	  0.124576	 -0.114965	  0.080659	  0.115898	  0.201071	  0.124557	 -0.011383	 -0.089426	  0.026600	 -0.009109	 -0.115460	  0.170079
  0.109571	  0.160638	 -0.083732	  0.101418	  0.128415	  0.211879	  0.109021	  0.006103	 -0.078824	  0.065190	  0.013503	 -0.057748	  0.240689
  0.116206	  0.169474	 -0.089061	  0.074716	  0.114644	  0.215233	  0.086383	 -0.001557	 -0.092728	  0.077905	  0.010281	 -0.109939	  0.187530
  0.104059	  0.196203	 -0.128373	  0.069332	  0.144441	  0.188378	  0.080773	  0.000127	 -0.093595	  0.051629	  0.042431	 -0.122098	  0.202949
  0.092405	  0.203335	 -0.159388	  0.097289	  0.167098	  0.196860	  0.103041	 -0.030730	 -0.120906	  0.042423	  0.053199	 -0.088773	  0.192919
  0.071538	  0.188555	 -0.169445	  0.109588	  0.159868	  0.235981	  0.105495	 -0.052992	 -0.099327	  0.061479	  0.024644	 -0.110598	  0.128209
  0.046772	  0.181014	 -0.189886	  0.071330	  0.149726	  0.263334	  0.101530	 -0.043447	 -0.080625	  0.111652	  0.067760	 -0.051818	  0.175099
  0.036639	  0.174046	 -0.183153	 -0.011072	  0.145233	  0.242314	  0.122136	 -0.025818	 -0.116808	  0.102737	  0.023464	 -0.115720	  0.096754
  0.030177	  0.176852	 -0.155632	 -0.056902	  0.093436	  0.235868	  0.152476	 -0.036756	 -0.041782	  0.132119	  0.080561	 -0.045610	  0.236550
  0.050167	  0.179893	 -0.139592	 -0.060769	  0.108317	  0.200651	  0.141138	 -0.052597	 -0.093459	  0.118763	  0.037741	 -0.130747	  0.147993
  0.071177	  0.161086	 -0.156953	 -0.064475	  0.129995	  0.157383	  0.138178	 -0.047589	 -0.126374	  0.156442	  0.083712	 -0.066579	  0.226618
  0.104028	  0.146036	 -0.183368	 -0.024165	  0.165391	  0.141658	  0.169523	  0.001320	 -0.160526	  0.133755	  0.047106	 -0.130619	  0.112546
  0.122852	  0.147717	 -0.162679	 -0.035810	  0.163853	  0.124860	  0.202707	  0.026919	 -0.139303	  0.152328	  0.080245	 -0.086989	  0.206486
  0.108810	  0.144024	 -0.145722	 -0.038020	  0.161953	  0.155091	  0.216780	  0.006698	 -0.149160	  0.173076	  0.073857	 -0.110091	  0.178709
  0.091506	  0.151177	 -0.151370	 -0.054794	  0.144014	  0.173844	  0.207427	 -0.034591	 -0.170439	  0.137978	  0.076038	 -0.109093	  0.204842
  0.077167	  0.168108	 -0.143484	 -0.079370	  0.114926	  0.171315	  0.183610	 -0.080557	 -0.130215	  0.119656	  0.055052	 -0.100279	  0.249414
  0.064670	  0.168427	 -0.157992	 -0.062794	  0.072595	  0.172589	  0.172722	 -0.077340	 -0.121818	  0.112785	  0.030711	 -0.151157	  0.175189
  0.044593	  0.157128	 -0.183193	 -0.053195	  0.062417	  0.188451	  0.196629	 -0.084130	 -0.101828	  0.157441	  0.066708	 -0.115123	  0.227270
  0.003558	  0.147098	 -0.154994	 -0.047376	  0.030152	  0.183011	  0.196877	 -0.069821	 -0.120279	  0.146185	  0.065423	 -0.199118	  0.126354
  0.026465	  0.142414	 -0.125156	 -0.064458	  0.024440	  0.157884	  0.221340	 -0.072964	 -0.142037	  0.154480	  0.121049	 -0.132598	  0.267540
  0.026410	  0.088283	 -0.120844	 -0.055046	  0.006264	  0.142115	  0.221990	 -0.112569	 -0.150472	  0.136129	  0.080873	 -0.220323	  0.151283
  0.028573	  0.065610	 -0.129216	 -0.087827	  0.013140	  0.125765	  0.230128	 -0.116505	 -0.133995	  0.184103	  0.092502	 -0.155232	  0.246580
  0.052799	  0.043875	 -0.115031	 -0.084989	  0.013087	  0.099625	  0.210872	 -0.135042	 -0.142704	  0.152236	  0.058312	 -0.218131	  0.173139
  0.061227	  0.046958	 -0.114659	 -0.054078	  0.000875	  0.115306	  0.220604	 -0.129399	 -0.169625	  0.186067	  0.088493	 -0.195106	  0.204085
  0.045781	  0.049982	 -0.123349	 -0.018934	  0.003174	  0.138291	  0.169819	 -0.172653	 -0.155854	  0.203975	  0.081937	 -0.221916	  0.158574
  0.016360	  0.032526	 -0.123703	 -0.040151	 -0.046543	  0.167350	  0.155316	 -0.223845	 -0.151232	  0.215108	  0.087461	 -0.237858	  0.183852
  0.004427	  0.057417	 -0.122181	 -0.067642	 -0.087583	  0.179109	  0.158945	 -0.262897	 -0.130610	  0.246422	  0.153958	 -0.176700	  0.229177
  0.032553	  0.080477	 -0.122029	 -0.053279	 -0.125528	  0.155499	  0.168502	 -0.282927	 -0.152267	  0.227244	  0.173041	 -0.226931	  0.148987
  0.032099	  0.079555	 -0.107004	 -0.054192	 -0.144615	  0.172293	  0.196546	 -0.308286	 -0.186652	  0.257700	  0.204287	 -0.174110	  0.266135
  0.047961	  0.047782	 -0.085632	 -0.062649	 -0.171579	  0.182941	  0.197313	 -0.321693	 -0.207673	  0.238785	  0.140148	 -0.238466	  0.142310
  0.049712	  0.051811	 -0.086161	 -0.084111	 -0.187155	  0.181049	  0.231487	 -0.301786	 -0.214993	  0.255665	  0.182986	 -0.173160	  0.271747
  0.031271	  0.052082	 -0.090299	 -0.127678	 -0.184403	  0.195312	  0.246072	 -0.278570	 -0.227866	  0.203036	  0.150427	 -0.221100	  0.210380
  0.023108	  0.058724	 -0.087891	 -0.136700	 -0.165625	  0.194096	  0.248817	 -0.267089	 -0.251512	  0.189965	  0.166136	 -0.182919	  0.290195
  0.039213	  0.048432	 -0.088438	 -0.085586	 -0.162019	  0.168885	  0.242115	 -0.244049	 -0.297765	  0.202772	  0.175460	 -0.190304	  0.282764
  0.036942	  0.046054	 -0.090620	 -0.079513	 -0.161871	  0.158322	  0.245395	 -0.251600	 -0.319461	  0.196246	  0.179971	 -0.209967	  0.270120
 -0.021184	  0.065966	 -0.102596	 -0.072997	 -0.178369	  0.146464	  0.208256	 -0.264900	 -0.310546	  0.228630	  0.234716	 -0.193524	  0.279956
 -0.017700	  0.066112	 -0.076866	 -0.072632	 -0.154775	  0.132525	  0.197169	 -0.301784	 -0.327581	  0.206363	  0.245033	 -0.241594	  0.251323
  0.005305	  0.072374	 -0.064685	 -0.094854	 -0.125371	  0.178309	  0.190534	 -0.331870	 -0.329115	  0.173856	  0.239135	 -0.256637	  0.352232
  0.052325	  0.081307	 -0.064216	 -0.122700	 -0.126747	  0.201494	  0.187087	 -0.302670	 -0.345757	  0.161577	  0.245669	 -0.265184	  0.310852
  0.044835	  0.083113	 -0.039628	 -0.159209	 -0.120637	  0.214627	  0.230196	 -0.326213	 -0.398017	  0.184166	  0.247030	 -0.244614	  0.332498
  0.020071	  0.078555	 -0.025887	 -0.131918	 -0.114197	  0.190555	  0.226702	 -0.331328	 -0.434448	  0.208763	  0.239900	 -0.255834	  0.278992
  0.015038	  0.072266	 -0.029458	 -0.143921	 -0.122542	  0.179944	  0.250986	 -0.326475	 -0.456945	  0.217940	  0.270702	 -0.248947	  0.315093
  0.006064	  0.063773	 -0.040258	 -0.149368	 -0.092531	  0.212880	  0.264476	 -0.352149	 -0.447530	  0.219743	  0.257515	 -0.261404	  0.329294
  0.012557	  0.087543	 -0.047987	 -0.114128	 -0.076610	  0.170814	  0.278129	 -0.352818	 -0.429111	  0.216021	  0.240302	 -0.281422	  0.335419
 -0.015702	  0.099567	 -0.049109	 -0.082969	 -0.092511	  0.167064	  0.286640	 -0.352743	 -0.411166	  0.231578	  0.235776	 -0.298459	  0.299773
  0.008397	  0.088341	 -0.066707	 -0.060933	 -0.113961	  0.140101	  0.266818	 -0.339994	 -0.427052	  0.279182	  0.227846	 -0.327899	  0.278562
  0.014828	  0.055287	 -0.052425	 -0.043503	 -0.114963	  0.112852	  0.239856	 -0.302179	 -0.430904	  0.271043	  0.236734	 -0.329833	  0.299892
 -0.000655	  0.012642	 -0.026815	 -0.059672	 -0.132751	  0.115291	  0.198259	 -0.311324	 -0.404410	  0.260726	  0.285052	 -0.346153	  0.311081
 -0.002864	  0.031710	 -0.010350	 -0.061958	 -0.159374	  0.144165	  0.224092	 -0.284099	 -0.373044	  0.260514	  0.308712	 -0.315499	  0.292053
 -0.025444	  0.014197	 -0.021369	 -0.087195	 -0.141681	  0.173179	  0.226786	 -0.232365	 -0.335431	  0.251478	  0.275618	 -0.324572	  0.315442
 -0.041877	  0.008981	 -0.042614	 -0.126444	 -0.159450	  0.156079	  0.236686	 -0.226251	 -0.376750	  0.253770	  0.245731	 -0.329412	  0.329816
 -0.065584	  0.023490	 -0.045313	 -0.143759	 -0.158853	  0.179572	  0.200885	 -0.230656	 -0.414243	  0.298972	  0.253896	 -0.345515	  0.327709
 -0.060789	  0.006795	 -0.051987	 -0.125884	 -0.153893	  0.198197	  0.244869	 -0.204767	 -0.409810	  0.309359	  0.294458	 -0.354723	  0.344897
 -0.060255	 -0.007296	 -0.064455	 -0.125987	 -0.141387	  0.214849	  0.239941	 -0.215469	 -0.413882	  0.271474	  0.294032	 -0.365428	  0.316295
 -0.081962	  0.015203	 -0.069950	 -0.136161	 -0.103409	  0.241999	  0.242228	 -0.224891	 -0.405945	  0.274522	  0.290729	 -0.351824	  0.282205
 -0.048206	  0.031271	 -0.077439	 -0.158473	 -0.126899	  0.244814	  0.228153	 -0.208594	 -0.383635	  0.275902	  0.300642	 -0.356577	  0.252340
 -0.054000	  0.022540	 -0.073461	 -0.163705	 -0.129364	  0.219497	  0.203599	 -0.177364	 -0.358532	  0.295269	  0.291021	 -0.364014	  0.268707
 -0.062148	  0.012131	 -0.078541	 -0.171407	 -0.114897	  0.214359	  0.211971	 -0.161865	 -0.374414	  0.297038	  0.296722	 -0.352940	  0.255053
 -0.062904	  0.034441	 -0.076663	 -0.211748	 -0.100750	  0.211616	  0.218491	 -0.144163	 -0.352595	  0.306042	  0.344615	 -0.339301	  0.251350
 -0.049298	  0.053832	 -0.053814	 -0.231274	 -0.102998	  0.207581	  0.240619	 -0.124544	 -0.325344	  0.309107	  0.412263	 -0.329909	  0.249529
 -0.029328	  0.063395	 -0.050101	 -0.219734	 -0.115637	  0.228339	  0.226557	 -0.125290	 -0.315607	  0.269201	  0.421542	 -0.304202	  0.304436
 -0.028318	  0.049218	 -0.065553	 -0.221296	 -0.099430	  0.213083	  0.237700	 -0.106527	 -0.307018	  0.311787	  0.384786	 -0.294046	  0.311298
 -0.030006	  0.027807	 -0.038417	 -0.228103	 -0.082828	  0.237049	  0.236433	 -0.082510	 -0.298721	  0.296118	  0.339968	 -0.307506	  0.339508
 -0.046787	  0.015319	 -0.034656	 -0.255030	 -0.045034	  0.243860	  0.263322	 -0.079103	 -0.275474	  0.256239	  0.319541	 -0.288248	  0.318426
 -0.054141	  0.017629	 -0.039440	 -0.276252	 -0.053920	  0.256076	  0.277724	 -0.044246	 -0.241869	  0.238858	  0.320123	 -0.266182	  0.298935
 -0.091131	 -0.002591	 -0.033197	 -0.260442	 -0.040047	  0.264153	  0.282618	 -0.023749	 -0.224492	  0.281452	  0.338031	 -0.289119	  0.289272
 -0.083927	  0.008995	 -0.043759	 -0.249416	 -0.033770	  0.265243	  0.294753	  0.024895	 -0.246501	  0.299790	  0.325698	 -0.285519	  0.278734
 -0.102513	  0.018141	 -0.034078	 -0.244000	 -0.079746	  0.284769	  0.282768	  0.029885	 -0.240900	  0.289419	  0.305605	 -0.264218	  0.280889
 -0.114339	  0.008801	 -0.032149	 -0.241151	 -0.077055	  0.275503	  0.277471	  0.027696	 -0.234156	  0.276707	  0.313662	 -0.276222	  0.282037
 -0.095349	  0.040700	 -0.045588	 -0.247279	 -0.099458	  0.265537	  0.284997	  0.053966	 -0.223212	  0.264872	  0.330241	 -0.305619	  0.258619
 -0.076692	  0.053752	 -0.057848	 -0.260423	 -0.143081	  0.282126	  0.308651	  0.026156	 -0.194606	  0.270270	  0.334586	 -0.304413	  0.273735
 -0.037564	  0.048996	 -0.044758	 -0.273882	 -0.161610	  0.297882	  0.347763	 -0.007033	 -0.159138	  0.271493	  0.349372	 -0.299382	  0.294530
 -0.013671	  0.045824	 -0.040079	 -0.285054	 -0.153566	  0.310789	  0.357777	  0.015819	 -0.152327	  0.236954	  0.357325	 -0.299672	  0.264801
 -0.032410	  0.024953	 -0.057755	 -0.253208	 -0.150696	  0.296493	  0.320578	  0.028006	 -0.120244	  0.225927	  0.316269	 -0.308849	  0.295896
 -0.085281	  0.029265	 -0.060229	 -0.274789	 -0.153578	  0.263320	  0.281549	  0.008549	 -0.106403	  0.196539	  0.287816	 -0.344581	  0.318374
 -0.100306	  0.023813	 -0.029133	 -0.263604	 -0.170373	  0.247105	  0.279938	 -0.026899	 -0.147608	  0.221522	  0.280196	 -0.350364	  0.296533
 -0.084587	  0.004334	 -0.020793	 -0.235636	 -0.178568	  0.229442	  0.305586	 -0.044019	 -0.125938	  0.238881	  0.303264	 -0.305548	  0.282837
 -0.103722	  0.007977	 -0.030008	 -0.234453	 -0.182480	  0.230712	  0.344388	 -0.036740	 -0.114324	  0.243959	  0.339756	 -0.296837	  0.284194
 -0.104129	  0.017542	 -0.030409	 -0.270692	 -0.196799	  0.252669	  0.367255	 -0.056369	 -0.143962	  0.270532	  0.319510	 -0.248633	  0.257788
 -0.108924	  0.025729	 -0.029512	 -0.257602	 -0.172459	  0.256324	  0.386163	 -0.070882	 -0.136034	  0.297178	  0.286673	 -0.238274	  0.266477
 -0.128085	  0.037111	 -0.059990	 -0.276769	 -0.155575	  0.289603	  0.358803	 -0.065188	 -0.104750	  0.324080	  0.282513	 -0.261941	  0.286716
 -0.123740	  0.013945	 -0.050590	 -0.317287	 -0.153969	  0.291017	  0.345659	 -0.042639	 -0.105345	  0.325453	  0.303079	 -0.278068	  0.270557
 -0.129580	 -0.025644	 -0.043616	 -0.350537	 -0.135888	  0.265015	  0.352525	 -0.069289	 -0.099548	  0.274139	  0.302928	 -0.306228	  0.242182
 -0.121385	 -0.016843	 -0.046779	 -0.338128	 -0.102884	  0.239134	  0.376987	 -0.063613	 -0.126018	  0.250279	  0.266440	 -0.290200	  0.241297
 -0.102286	  0.014840	 -0.036083	 -0.328599	 -0.146984	  0.236883	  0.370636	 -0.077658	 -0.151865	  0.229501	  0.239301	 -0.260128	  0.223785
 -0.120507	  0.042111	 -0.024737	 -0.354694	 -0.163454	  0.229849	  0.362616	 -0.086183	 -0.169280	  0.191707	  0.225318	 -0.256734	  0.219636
 -0.132294	  0.054073	 -0.038613	 -0.389020	 -0.173941	  0.218140	  0.361189	 -0.066228	 -0.176216	  0.199281	  0.203883	 -0.268513	  0.211732
 -0.137201	  0.040006	 -0.036631	 -0.356119	 -0.199892	  0.229412	  0.361710	 -0.036182	 -0.190294	  0.217200	  0.199734	 -0.276985	  0.208368
 -0.152730	  0.019281	 -0.053906	 -0.357540	 -0.219561	  0.223798	  0.351229	 -0.032116	 -0.181837	  0.242836	  0.215349	 -0.263148	  0.229534
 -0.181625	 -0.008577	 -0.052231	 -0.414119	 -0.234732	  0.220875	  0.334723	 -0.011009	 -0.146341	  0.225259	  0.222981	 -0.242422	  0.209558
 -0.185155	 -0.047792	 -0.038656	 -0.442221	 -0.239197	  0.244464	  0.357223	 -0.005787	 -0.155115	  0.221681	  0.188215	 -0.255592	  0.185806
 -0.191536	 -0.040283	 -0.014498	 -0.455551	 -0.232541	  0.203632	  0.362886	  0.017615	 -0.145024	  0.249728	  0.188529	 -0.230178	  0.182732
 -0.192123	 -0.035209	  0.017584	 -0.446178	 -0.250755	  0.192755	  0.344305	  0.042399	 -0.118610	  0.257436	  0.214765	 -0.196994	  0.197300
 -0.194970	 -0.014085	  0.033601	 -0.429572	 -0.253551	  0.203170	  0.356066	  0.043146	 -0.122530	  0.245549	  0.192708	 -0.198740	  0.191562
 -0.184217	 -0.008380	  0.036463	 -0.409708	 -0.237755	  0.192948	  0.382900	  0.063763	 -0.133854	  0.233920	  0.181897	 -0.201192	  0.178833
 -0.142383	 -0.004301	  0.052315	 -0.420836	 -0.254330	  0.245714	  0.405951	  0.054995	 -0.162921	  0.227491	  0.186206	 -0.234067	  0.158698
 -0.113680	 -0.011040	  0.057243	 -0.420983	 -0.285000	  0.270966	  0.419720	  0.073072	 -0.165604	  0.220268	  0.188576	 -0.226125	  0.172189
 -0.105336	 -0.024497	  0.018053	 -0.404564	 -0.281989	  0.271743	  0.414559	  0.070809	 -0.154159	  0.195759	  0.190947	 -0.214561	  0.179164
 -0.160121	 -0.017809	 -0.032586	 -0.412575	 -0.285423	  0.265645	  0.395272	  0.048434	 -0.168604	  0.205355	  0.206065	 -0.210042	  0.165918
 -0.209006	 -0.060788	 -0.041018	 -0.433156	 -0.329306	  0.281952	  0.377550	  0.021238	 -0.174876	  0.203147	  0.200179	 -0.219545	  0.155037
 -0.197783	 -0.067135	 -0.017694	 -0.444440	 -0.333713	  0.271086	  0.398029	  0.000035	 -0.160309	  0.201482	  0.181615	 -0.226613	  0.157917
 -0.200946	 -0.052722	  0.006633	 -0.414266	 -0.322310	  0.217331	  0.414602	 -0.009790	 -0.148878	  0.267118	  0.192598	 -0.217984	  0.143693
 -0.194475	 -0.040606	  0.025636	 -0.418976	 -0.332696	  0.212365	  0.416182	  0.001008	 -0.097561	  0.262256	  0.168451	 -0.228242	  0.143428
 -0.195243	 -0.034178	  0.019230	 -0.410950	 -0.338274	  0.221721	  0.434242	 -0.000361	 -0.075438	  0.270457	  0.173773	 -0.217292	  0.159988
 -0.209292	 -0.026863	  0.042686	 -0.398221	 -0.332249	  0.182479	  0.444660	 -0.019266	 -0.073996	  0.284490	  0.152362	 -0.205520	  0.178766
 -0.196405	 -0.026978	  0.037443	 -0.383382	 -0.367562	  0.177616	  0.454794	  0.025307	 -0.086431	  0.263968	  0.131578	 -0.201560	  0.197646
 -0.192521	 -0.031730	  0.008654	 -0.387597	 -0.379816	  0.206695	  0.468633	  0.020173	 -0.092111	  0.274453	  0.112928	 -0.209866	  0.211405
 -0.216824	 -0.036523	 -0.006333	 -0.419069	 -0.385588	  0.213930	  0.495979	  0.030752	 -0.119964	  0.274723	  0.113498	 -0.208337	  0.183528
 -0.241877	 -0.015093	  0.007247	 -0.411372	 -0.404135	  0.174643	  0.519072	  0.070962	 -0.142502	  0.245271	  0.135009	 -0.190207	  0.168629
 -0.215300	 -0.047116	  0.011670	 -0.421843	 -0.415805	  0.181962	  0.510562	  0.091909	 -0.152832	  0.244580	  0.126450	 -0.183500	  0.137467
 -0.198189	 -0.072010	  0.032430	 -0.442710	 -0.425327	  0.180452	  0.522676	  0.082632	 -0.136934	  0.255305	  0.135941	 -0.182417	  0.135580
 -0.193003	 -0.068152	  0.033816	 -0.481137	 -0.414104	  0.178915	  0.516908	  0.077850	 -0.108509	  0.254388	  0.142642	 -0.210137	  0.161004
 -0.208869	 -0.035470	  0.002046	 -0.460452	 -0.404068	  0.190908	  0.509831	  0.083276	 -0.103571	  0.245326	  0.123857	 -0.226190	  0.172148
 -0.236847	 -0.032838	 -0.002308	 -0.423784	 -0.411570	  0.164470	  0.485420	  0.056239	 -0.083415	  0.223925	  0.124006	 -0.244839	  0.214945
 -0.232333	 -0.037662	 -0.010771	 -0.381618	 -0.436184	  0.188266	  0.484531	  0.049042	 -0.065604	  0.207592	  0.165934	 -0.256824	  0.223083
 -0.229867	 -0.034789	  0.005731	 -0.362698	 -0.453221	  0.187340	  0.491379	  0.079145	 -0.051423	  0.217771	  0.168540	 -0.231149	  0.223445
 -0.220147	 -0.049602	  0.013847	 -0.376735	 -0.429693	  0.171591	  0.505899	  0.081504	 -0.008764	  0.226813	  0.133660	 -0.243144	  0.212368
 -0.217027	 -0.073781	  0.049368	 -0.355075	 -0.416802	  0.179440	  0.489860	  0.061690	  0.001689	  0.203502	  0.129469	 -0.243755	  0.187583
