# Supplementary material for: A fluorescent photoimmunoconjugate for imaging of cholesteatoma
Source: Sci Rep. 2022 Nov 19;12:19905. doi: 10.1038/s41598-022-22072-9 (PMC9675863; doi:10.1038/s41598-022-22072-9)
Supplement: Supplementary file 2 — Supplementary Information 2. [file 41598_2022_22072_MOESM2_ESM.zip › Data/ABR-42-4]

:RUN-4	LEVEL SWEEP	TEMP:NaN	6/4/2018	3:28 PM	NaNHR:
:SW EAR: R	SW FREQ: 16.00	# AVERAGES: 512	REP RATE (/sec): 40	DRIVER: RS Tweeter	SAMPLE (�sec): 40	
:NOTES-
:CHAMBER-CH4B-PXI
:CFTS Version: V2.7.2 (R850)
:LEVELS:20;25;30;35;40;45;50;55;60;65;70;75;80;
:DATA
 -0.038163	 -0.047691	 -0.026829	  0.113783	 -0.065328	  0.034140	  0.073115	 -0.002388	 -0.082412	  0.059078	  0.013042	 -0.035888	 -0.074571
 -0.016112	 -0.044194	  0.049528	  0.111710	 -0.067067	  0.026158	  0.102614	  0.017964	 -0.042699	  0.011558	  0.012850	 -0.044397	 -0.055452
 -0.018582	 -0.049991	  0.069223	  0.090085	 -0.056652	  0.017643	  0.118242	  0.019658	 -0.017087	 -0.009546	  0.012196	 -0.045157	 -0.054372
 -0.022067	 -0.044831	  0.057840	  0.068987	 -0.037599	  0.000931	  0.094881	 -0.017611	 -0.002336	  0.019858	  0.001011	 -0.022285	 -0.040766
 -0.011890	 -0.019180	  0.024751	  0.048891	 -0.035100	 -0.002809	  0.058288	 -0.037928	 -0.018759	  0.009348	 -0.026101	 -0.034904	 -0.007358
  0.022149	  0.006321	  0.022777	  0.021162	 -0.038811	  0.021519	  0.012224	 -0.044002	 -0.020128	  0.007290	 -0.018430	 -0.044985	 -0.013238
 -0.018382	  0.021517	  0.036496	  0.052402	 -0.043657	  0.028352	  0.039367	  0.002013	 -0.011010	  0.025278	 -0.018817	 -0.029002	 -0.015545
 -0.021907	  0.028514	  0.033280	  0.020227	 -0.052820	 -0.002252	  0.002066	  0.022396	  0.020498	  0.021703	  0.003968	 -0.028978	 -0.019692
  0.011778	  0.021769	 -0.029569	 -0.028221	 -0.054110	 -0.005976	  0.003590	  0.013881	  0.011224	 -0.000409	  0.019260	 -0.024508	 -0.023766
 -0.034849	  0.029142	 -0.051578	 -0.055924	 -0.018675	  0.006230	 -0.011177	  0.019963	 -0.015213	 -0.015621	  0.005432	 -0.043319	 -0.048725
 -0.009932	  0.007856	 -0.061451	 -0.056959	  0.031288	  0.003109	 -0.037077	  0.025892	 -0.005920	 -0.011071	 -0.025375	 -0.046284	 -0.037686
  0.008913	  0.035766	 -0.040951	 -0.034383	  0.035890	 -0.011373	 -0.027597	  0.021258	 -0.003698	 -0.033156	 -0.046223	 -0.038659	 -0.045798
 -0.004943	  0.019367	 -0.040387	 -0.041463	  0.031431	 -0.033202	 -0.016766	  0.007317	  0.006689	 -0.029444	 -0.065173	 -0.042129	 -0.066698
  0.017037	 -0.001327	 -0.042697	 -0.034241	  0.013038	 -0.008039	 -0.033487	  0.004009	  0.042420	 -0.009492	 -0.080610	 -0.033737	 -0.030212
  0.033353	 -0.016061	 -0.031628	 -0.020564	  0.014761	 -0.038609	 -0.087745	 -0.014446	  0.022420	 -0.005208	 -0.033716	 -0.001478	 -0.020478
  0.019225	 -0.030719	 -0.007922	 -0.033998	  0.033595	 -0.019842	 -0.072332	 -0.002451	 -0.006156	 -0.022583	 -0.005590	  0.045772	  0.015083
  0.030268	  0.009169	  0.016028	 -0.056201	  0.056774	 -0.007159	 -0.048145	  0.020910	  0.029068	 -0.025367	  0.017994	  0.042322	  0.043796
  0.033678	  0.031282	  0.020011	 -0.065190	  0.077917	  0.006109	 -0.029148	  0.020193	  0.020423	 -0.022149	  0.056296	  0.101859	  0.109207
  0.013163	  0.027628	  0.010164	 -0.046796	  0.074324	 -0.001266	 -0.062326	 -0.031714	  0.042828	 -0.007751	  0.072453	  0.142245	  0.174325
  0.007264	  0.015665	 -0.007087	 -0.053307	  0.100801	 -0.013664	 -0.078587	 -0.044915	  0.029848	  0.037682	  0.105536	  0.183513	  0.211944
 -0.012397	  0.005319	 -0.032467	 -0.054930	  0.075406	  0.030351	 -0.049651	 -0.034556	  0.015787	  0.076012	  0.109608	  0.225198	  0.243078
 -0.019198	 -0.035533	 -0.074739	 -0.086143	  0.046460	  0.059419	 -0.003377	 -0.009081	  0.050081	  0.051285	  0.129428	  0.261005	  0.254359
 -0.037650	 -0.042543	 -0.091871	 -0.099564	  0.064422	  0.079978	  0.021324	  0.031482	  0.082290	  0.051570	  0.188212	  0.250610	  0.246488
 -0.071017	 -0.010159	 -0.083152	 -0.102131	  0.109459	  0.083385	  0.003832	  0.046414	  0.111152	  0.082276	  0.196430	  0.278370	  0.268299
 -0.063832	 -0.025581	 -0.072986	 -0.119261	  0.132397	  0.103088	 -0.005225	  0.036323	  0.137574	  0.103980	  0.194138	  0.311787	  0.305511
 -0.033724	 -0.049418	 -0.058575	 -0.145954	  0.093918	  0.153877	  0.021008	  0.020524	  0.164884	  0.108744	  0.231432	  0.299562	  0.321406
 -0.008135	 -0.019288	 -0.045724	 -0.127399	  0.083700	  0.170745	  0.036711	  0.028819	  0.176860	  0.096500	  0.206259	  0.274692	  0.330750
 -0.027040	 -0.021158	 -0.070517	 -0.130169	  0.088916	  0.179400	  0.034734	  0.048155	  0.166918	  0.070192	  0.208335	  0.269530	  0.338501
  0.004052	 -0.047889	 -0.072291	 -0.111578	  0.086861	  0.159110	  0.026988	  0.039105	  0.120893	  0.066039	  0.220251	  0.337681	  0.339444
  0.012427	 -0.060695	 -0.086007	 -0.104836	  0.070853	  0.127215	  0.022908	  0.024217	  0.077761	  0.066907	  0.224177	  0.389298	  0.401509
  0.028485	 -0.078859	 -0.057180	 -0.124243	  0.093212	  0.119671	  0.038197	  0.025642	  0.071523	  0.085691	  0.244585	  0.434584	  0.483012
  0.029113	 -0.065556	 -0.023655	 -0.146749	  0.089400	  0.134406	  0.079467	  0.035461	  0.069846	  0.095334	  0.271007	  0.446021	  0.547882
  0.045845	 -0.066092	 -0.020604	 -0.138680	  0.081446	  0.157435	  0.073268	  0.068429	  0.084472	  0.099359	  0.333886	  0.507068	  0.612163
  0.053497	 -0.060706	 -0.023906	 -0.146697	  0.082617	  0.142549	  0.082801	  0.090241	  0.127155	  0.156226	  0.354559	  0.565408	  0.649538
  0.050607	 -0.054037	 -0.044473	 -0.183346	  0.074208	  0.120043	  0.073642	  0.118609	  0.192245	  0.228587	  0.374856	  0.623622	  0.688516
  0.048969	 -0.045354	 -0.032211	 -0.143275	  0.102452	  0.126842	  0.080449	  0.148452	  0.241446	  0.203004	  0.402401	  0.593854	  0.697729
  0.029045	 -0.025759	 -0.049048	 -0.132496	  0.123353	  0.110967	  0.143866	  0.183369	  0.243695	  0.150578	  0.387393	  0.544199	  0.653720
  0.016692	 -0.011490	 -0.076469	 -0.118893	  0.144198	  0.139142	  0.180451	  0.171025	  0.230559	  0.130753	  0.324470	  0.497551	  0.551812
  0.012306	 -0.023996	 -0.097305	 -0.101355	  0.156803	  0.151769	  0.190340	  0.155853	  0.177924	  0.126368	  0.245024	  0.420168	  0.478093
  0.040717	  0.012623	 -0.105321	 -0.083366	  0.124482	  0.126903	  0.183054	  0.138235	  0.130765	  0.072753	  0.191931	  0.362801	  0.392908
  0.063546	  0.004579	 -0.096193	 -0.093711	  0.140092	  0.141865	  0.179228	  0.105228	  0.073733	 -0.001953	  0.156382	  0.287605	  0.303355
  0.086052	  0.010475	 -0.053655	 -0.075556	  0.135837	  0.145067	  0.133258	  0.069827	  0.040257	 -0.002302	  0.117206	  0.240224	  0.257302
  0.101731	 -0.011743	 -0.068638	 -0.088398	  0.119139	  0.123667	  0.094295	  0.051315	  0.049844	 -0.029651	  0.043548	  0.183070	  0.203711
  0.075479	 -0.038077	 -0.091711	 -0.126250	  0.116122	  0.086720	  0.025006	  0.020571	 -0.013773	 -0.074088	 -0.035378	  0.112568	  0.125860
  0.065938	 -0.058694	 -0.093361	 -0.132735	  0.134539	  0.049022	 -0.055111	 -0.017504	 -0.073790	 -0.147654	 -0.058395	  0.032243	  0.066246
  0.078982	 -0.063371	 -0.086214	 -0.169523	  0.095255	  0.029911	 -0.080701	 -0.023930	 -0.085540	 -0.180051	 -0.078258	  0.021031	 -0.024960
  0.063599	 -0.045274	 -0.071874	 -0.172423	  0.061967	  0.021861	 -0.066941	 -0.041062	 -0.076059	 -0.216184	 -0.111656	  0.024260	 -0.106093
  0.046417	 -0.078208	 -0.053931	 -0.189660	  0.080687	  0.037384	 -0.079034	 -0.025713	 -0.095145	 -0.211675	 -0.141625	 -0.027313	 -0.135627
  0.094300	 -0.037774	 -0.061958	 -0.193652	  0.115594	 -0.006717	 -0.108878	 -0.025663	 -0.137169	 -0.229283	 -0.154658	 -0.076219	 -0.157022
  0.095229	 -0.013057	 -0.075832	 -0.185622	  0.094106	 -0.049033	 -0.157138	 -0.073539	 -0.122251	 -0.249606	 -0.154211	 -0.102272	 -0.146316
  0.068233	  0.005876	 -0.091261	 -0.203752	  0.096384	 -0.038434	 -0.173912	 -0.086834	 -0.102021	 -0.292691	 -0.150469	 -0.069281	 -0.115879
  0.056098	  0.026285	 -0.128036	 -0.204168	  0.101730	 -0.021358	 -0.198514	 -0.108389	 -0.077641	 -0.297395	 -0.160809	 -0.049186	 -0.066312
  0.053275	  0.009686	 -0.134426	 -0.219956	  0.087206	  0.014736	 -0.171359	 -0.104878	 -0.045070	 -0.242573	 -0.143902	 -0.002997	  0.017972
  0.066631	 -0.002167	 -0.131088	 -0.231206	  0.074282	 -0.002801	 -0.161993	 -0.125850	 -0.023323	 -0.218906	 -0.097095	  0.063674	  0.159032
  0.053626	  0.001378	 -0.153343	 -0.243308	  0.062640	 -0.031896	 -0.159207	 -0.096405	  0.011204	 -0.160150	 -0.023784	  0.199792	  0.298474
  0.072681	  0.022720	 -0.128007	 -0.210690	  0.060607	 -0.027201	 -0.132511	 -0.025467	  0.034354	 -0.111375	  0.087940	  0.312430	  0.476425
  0.069943	  0.021138	 -0.140659	 -0.196767	  0.074046	  0.002127	 -0.056753	  0.021788	  0.073367	 -0.025708	  0.200917	  0.483426	  0.688549
  0.067609	 -0.006335	 -0.152432	 -0.178436	  0.101364	 -0.002051	 -0.004762	  0.082066	  0.131600	  0.094256	  0.315526	  0.638550	  0.784108
  0.075455	  0.023929	 -0.170538	 -0.172711	  0.134887	  0.018448	  0.051780	  0.144323	  0.168942	  0.180184	  0.402199	  0.757748	  0.838087
  0.061203	  0.033757	 -0.140980	 -0.149031	  0.141628	  0.032708	  0.055435	  0.160110	  0.213934	  0.268058	  0.485188	  0.780302	  0.837360
  0.049395	 -0.005602	 -0.095577	 -0.102005	  0.175878	  0.064552	  0.100367	  0.191076	  0.285772	  0.319818	  0.538085	  0.756973	  0.749977
  0.066008	 -0.032570	 -0.073396	 -0.110714	  0.216540	  0.061590	  0.167518	  0.244299	  0.346008	  0.363294	  0.566897	  0.680330	  0.625506
  0.054171	 -0.032662	 -0.057924	 -0.108992	  0.274603	  0.088459	  0.241207	  0.296501	  0.369185	  0.372342	  0.531249	  0.557325	  0.468018
  0.062475	 -0.041913	 -0.095587	 -0.123430	  0.345007	  0.140935	  0.301949	  0.342169	  0.360143	  0.321110	  0.459480	  0.431813	  0.307873
  0.075572	 -0.006912	 -0.152115	 -0.154424	  0.383056	  0.162598	  0.305715	  0.335843	  0.319032	  0.252886	  0.334788	  0.337536	  0.141687
  0.087052	  0.006090	 -0.110259	 -0.131167	  0.364708	  0.162696	  0.254069	  0.248663	  0.274596	  0.188560	  0.221841	  0.207365	  0.013819
  0.090469	 -0.012283	 -0.066934	 -0.089965	  0.324152	  0.156776	  0.219524	  0.220601	  0.284260	  0.077101	  0.092807	  0.070124	 -0.073118
  0.077342	 -0.008713	 -0.091086	 -0.081830	  0.298397	  0.177391	  0.196738	  0.194229	  0.254379	 -0.032162	 -0.032621	 -0.019272	 -0.116873
  0.071098	 -0.005260	 -0.076968	 -0.056514	  0.323011	  0.179615	  0.161006	  0.176701	  0.174950	 -0.105255	 -0.160486	 -0.097716	 -0.183759
  0.077081	  0.028032	 -0.051291	 -0.030017	  0.322720	  0.168067	  0.133116	  0.154222	  0.117609	 -0.184887	 -0.239168	 -0.134595	 -0.232764
  0.044722	 -0.011318	 -0.094301	 -0.000522	  0.320706	  0.139808	  0.085888	  0.086467	  0.063794	 -0.268988	 -0.298153	 -0.216724	 -0.268169
  0.055631	 -0.040663	 -0.080160	  0.037054	  0.322192	  0.095673	  0.048385	  0.045292	  0.011988	 -0.306647	 -0.324383	 -0.272608	 -0.300513
  0.108637	 -0.020043	 -0.074553	  0.057719	  0.285921	  0.080141	  0.031661	  0.009539	 -0.067901	 -0.393921	 -0.338615	 -0.257992	 -0.261720
  0.105410	 -0.008100	 -0.099122	  0.057078	  0.256447	  0.090658	 -0.027732	 -0.024512	 -0.131685	 -0.441590	 -0.375538	 -0.198779	 -0.172119
  0.120866	 -0.022665	 -0.114421	  0.063022	  0.241813	  0.074917	 -0.054365	 -0.071007	 -0.168658	 -0.444796	 -0.351299	 -0.140035	 -0.020482
  0.140819	 -0.044405	 -0.113873	  0.051658	  0.234347	  0.069742	 -0.099466	 -0.091554	 -0.233891	 -0.454899	 -0.301932	 -0.003956	  0.114340
  0.115704	 -0.049318	 -0.106499	  0.045226	  0.238948	  0.031564	 -0.130518	 -0.098290	 -0.244031	 -0.358744	 -0.207767	  0.113833	  0.228200
  0.117993	 -0.054268	 -0.112565	  0.003796	  0.233911	 -0.004455	 -0.163593	 -0.126815	 -0.226133	 -0.252840	 -0.133413	  0.245124	  0.330154
  0.088735	 -0.045482	 -0.102703	 -0.016365	  0.210959	 -0.033783	 -0.175286	 -0.122562	 -0.191627	 -0.173061	 -0.036736	  0.348568	  0.450687
  0.087639	 -0.048517	 -0.127181	 -0.007993	  0.194200	 -0.063083	 -0.134655	 -0.099816	 -0.139812	 -0.105798	  0.091865	  0.480493	  0.556285
  0.131878	 -0.071758	 -0.102299	 -0.009719	  0.226782	 -0.069892	 -0.163272	 -0.083235	 -0.057879	 -0.007817	  0.201378	  0.575089	  0.615291
  0.187778	 -0.080113	 -0.076140	 -0.042419	  0.230876	 -0.044892	 -0.116391	 -0.039025	  0.016461	  0.086132	  0.286008	  0.608195	  0.652165
  0.195213	 -0.070106	 -0.109307	 -0.026643	  0.192184	 -0.041264	 -0.071432	 -0.024047	  0.064049	  0.164284	  0.361165	  0.680860	  0.642066
  0.178392	 -0.062452	 -0.129655	 -0.015099	  0.196448	 -0.058756	 -0.024935	 -0.046698	  0.108561	  0.233478	  0.391064	  0.704183	  0.594274
  0.190185	 -0.058388	 -0.129143	 -0.027464	  0.209532	 -0.043361	  0.004339	 -0.075999	  0.178569	  0.283884	  0.369234	  0.685513	  0.510684
  0.200488	 -0.067512	 -0.126283	 -0.017655	  0.240397	 -0.055702	  0.034629	 -0.027660	  0.212881	  0.298665	  0.348468	  0.633601	  0.411424
  0.217325	 -0.066975	 -0.133501	  0.008976	  0.239141	 -0.064220	  0.070918	  0.022444	  0.233731	  0.286604	  0.309298	  0.575648	  0.358611
  0.206845	 -0.064047	 -0.154918	  0.061588	  0.215214	 -0.057081	  0.106947	  0.072958	  0.233941	  0.247207	  0.276621	  0.504888	  0.261542
  0.191848	 -0.039871	 -0.112899	  0.084124	  0.210179	 -0.050994	  0.127384	  0.113708	  0.228383	  0.193229	  0.209891	  0.455679	  0.158979
  0.210406	 -0.052227	 -0.128416	  0.111371	  0.217816	  0.009799	  0.132917	  0.104884	  0.232654	  0.177639	  0.145751	  0.392557	  0.069766
  0.194056	 -0.080331	 -0.130828	  0.106350	  0.195982	 -0.003187	  0.081726	  0.099522	  0.219743	  0.152469	  0.093774	  0.306770	  0.010472
  0.191958	 -0.070085	 -0.094294	  0.108761	  0.211897	 -0.020624	  0.055097	  0.092658	  0.168109	  0.105596	  0.053259	  0.233548	 -0.021652
  0.195226	 -0.047326	 -0.104569	  0.161310	  0.223792	  0.005301	  0.055112	  0.075044	  0.089913	  0.073300	  0.004314	  0.177483	 -0.086449
  0.184414	 -0.042964	 -0.117774	  0.176593	  0.221437	  0.019752	  0.027304	  0.069734	  0.043739	  0.027178	 -0.039415	  0.130921	 -0.156640
  0.175095	 -0.039595	 -0.150933	  0.131389	  0.246349	  0.018258	  0.002863	  0.033954	  0.042421	 -0.038355	 -0.081131	  0.073865	 -0.188118
  0.163967	 -0.036646	 -0.165781	  0.123140	  0.230461	  0.020180	  0.002151	 -0.012691	  0.046609	 -0.095095	 -0.107179	  0.030475	 -0.201730
  0.154347	 -0.036632	 -0.159955	  0.097129	  0.218888	  0.012235	 -0.033439	 -0.048925	 -0.005351	 -0.092005	 -0.115620	  0.076055	 -0.214814
  0.176084	  0.001618	 -0.140761	  0.092161	  0.231382	 -0.001189	 -0.030558	 -0.038450	 -0.033418	 -0.093191	 -0.112738	  0.082455	 -0.182451
  0.181228	 -0.004968	 -0.105662	  0.099144	  0.187687	 -0.013480	  0.022299	 -0.041200	 -0.041287	 -0.106703	 -0.112816	  0.063095	 -0.181764
  0.165408	 -0.038427	 -0.101959	  0.090301	  0.218067	 -0.041402	  0.065844	 -0.058809	 -0.035545	 -0.109192	 -0.073244	  0.093706	 -0.136570
  0.142114	 -0.042778	 -0.131519	  0.070762	  0.216383	 -0.049299	  0.017596	 -0.061449	 -0.014116	 -0.089036	 -0.044009	  0.112806	 -0.058345
  0.107015	 -0.044461	 -0.114680	  0.062783	  0.206918	 -0.039727	 -0.044177	 -0.062718	  0.010209	 -0.045498	 -0.011446	  0.121216	 -0.018167
  0.099519	 -0.041587	 -0.094738	  0.109268	  0.198199	 -0.072953	 -0.032856	 -0.036535	  0.056835	 -0.014573	  0.039181	  0.120797	  0.048432
  0.124275	 -0.050714	 -0.071405	  0.092239	  0.145684	 -0.076923	 -0.016811	 -0.011898	  0.084530	  0.006325	  0.041617	  0.127988	  0.107375
  0.122329	 -0.105453	 -0.071726	  0.103618	  0.121321	 -0.074679	  0.006064	 -0.001265	  0.106521	  0.003729	  0.056843	  0.165146	  0.187180
  0.114030	 -0.120853	 -0.093971	  0.123215	  0.124344	 -0.044600	 -0.027724	  0.015762	  0.081871	  0.006387	  0.105349	  0.274012	  0.266378
  0.098739	 -0.092978	 -0.102490	  0.107546	  0.177997	 -0.025672	 -0.049412	  0.029304	  0.081468	  0.027991	  0.136621	  0.334757	  0.313457
  0.107847	 -0.112277	 -0.101695	  0.119701	  0.199167	 -0.062368	  0.003878	  0.083594	  0.108677	  0.110035	  0.223307	  0.399124	  0.392900
  0.080519	 -0.122015	 -0.094856	  0.110942	  0.209576	 -0.062771	  0.072994	  0.097274	  0.131647	  0.182992	  0.298824	  0.481226	  0.466931
  0.049419	 -0.131136	 -0.076862	  0.105800	  0.225464	 -0.016756	  0.087902	  0.136622	  0.168688	  0.259376	  0.354825	  0.553185	  0.510294
  0.064676	 -0.130103	 -0.077621	  0.074414	  0.210862	  0.021667	  0.105084	  0.171029	  0.211041	  0.337377	  0.420803	  0.646103	  0.580389
  0.041548	 -0.131725	 -0.108079	  0.094656	  0.224316	  0.013641	  0.132373	  0.195911	  0.218809	  0.384704	  0.484892	  0.726501	  0.667669
  0.064209	 -0.108266	 -0.126649	  0.129581	  0.236513	  0.001441	  0.153357	  0.220849	  0.232849	  0.458357	  0.561536	  0.817485	  0.711619
  0.037190	 -0.094188	 -0.162764	  0.159260	  0.262781	 -0.006053	  0.185869	  0.257222	  0.256902	  0.487923	  0.601541	  0.874984	  0.740772
  0.045047	 -0.077861	 -0.128895	  0.169173	  0.267597	  0.020179	  0.202988	  0.292534	  0.261279	  0.529332	  0.640070	  0.906194	  0.719502
  0.011411	 -0.055070	 -0.097823	  0.157303	  0.270544	  0.058594	  0.185864	  0.299134	  0.307617	  0.554580	  0.628247	  0.899160	  0.690752
  0.014879	 -0.025201	 -0.120211	  0.192345	  0.303766	  0.044885	  0.190662	  0.320230	  0.361296	  0.589937	  0.604085	  0.905788	  0.631062
  0.048292	 -0.003139	 -0.130914	  0.221310	  0.297579	  0.048093	  0.224857	  0.348965	  0.370369	  0.580510	  0.623581	  0.885847	  0.583176
  0.049429	 -0.020277	 -0.104673	  0.246192	  0.333118	  0.073952	  0.281349	  0.372706	  0.349056	  0.585963	  0.607283	  0.800889	  0.523767
  0.026698	 -0.032839	 -0.104774	  0.253996	  0.335451	  0.097930	  0.273268	  0.395078	  0.343272	  0.581891	  0.565033	  0.730148	  0.415545
  0.031152	 -0.001025	 -0.115788	  0.239910	  0.333331	  0.118679	  0.259838	  0.419665	  0.326376	  0.567543	  0.532880	  0.633271	  0.326099
  0.024508	 -0.001838	 -0.122671	  0.234253	  0.359532	  0.086263	  0.247363	  0.395674	  0.301461	  0.524275	  0.506308	  0.533674	  0.233908
  0.012412	 -0.019316	 -0.125439	  0.227502	  0.347782	  0.066930	  0.255886	  0.340509	  0.324883	  0.463129	  0.447790	  0.464474	  0.136075
 -0.000119	 -0.025245	 -0.119140	  0.230367	  0.352490	  0.118277	  0.258842	  0.342651	  0.305546	  0.402954	  0.348348	  0.400439	  0.032846
  0.021084	 -0.025156	 -0.105198	  0.238553	  0.373587	  0.145547	  0.244089	  0.317117	  0.256839	  0.385429	  0.290395	  0.331784	 -0.107432
  0.015244	 -0.032589	 -0.090150	  0.231076	  0.360027	  0.158290	  0.210205	  0.268038	  0.228734	  0.352307	  0.235159	  0.213806	 -0.202627
 -0.012141	 -0.017485	 -0.063011	  0.241769	  0.371844	  0.126070	  0.166881	  0.211421	  0.201954	  0.300457	  0.178064	  0.120695	 -0.271970
 -0.009742	 -0.022574	 -0.050541	  0.270670	  0.387719	  0.126306	  0.107169	  0.216467	  0.143917	  0.247942	  0.103931	  0.051863	 -0.357563
 -0.018616	 -0.013879	 -0.040560	  0.295014	  0.390051	  0.134683	  0.094870	  0.194927	  0.133498	  0.175618	  0.031435	 -0.003715	 -0.433887
 -0.019372	  0.009491	 -0.029566	  0.275063	  0.384802	  0.135287	  0.063358	  0.169280	  0.097078	  0.116146	 -0.060280	 -0.024349	 -0.488067
 -0.029088	  0.045586	 -0.027227	  0.306378	  0.362137	  0.111702	  0.023842	  0.134649	  0.057696	  0.071805	 -0.143065	 -0.079000	 -0.507440
 -0.015896	  0.040963	 -0.027604	  0.302369	  0.373836	  0.094164	 -0.027829	  0.087746	 -0.005062	  0.004601	 -0.167225	 -0.167454	 -0.502778
 -0.001161	  0.012513	 -0.022971	  0.279322	  0.350493	  0.063923	 -0.030927	  0.010115	 -0.046143	 -0.036996	 -0.180598	 -0.205165	 -0.532559
  0.012061	  0.001764	 -0.015912	  0.297011	  0.355687	 -0.002352	 -0.019863	 -0.001018	 -0.096936	 -0.047342	 -0.218861	 -0.220535	 -0.524504
  0.048608	  0.029363	 -0.048979	  0.291847	  0.334859	  0.006157	 -0.047748	  0.002428	 -0.107804	 -0.060561	 -0.218584	 -0.223103	 -0.527125
  0.053316	  0.051237	 -0.080286	  0.275400	  0.303797	 -0.012077	 -0.084008	 -0.068097	 -0.149575	 -0.084085	 -0.218154	 -0.200577	 -0.550818
  0.054530	  0.059399	 -0.069270	  0.258398	  0.308102	 -0.039070	 -0.115963	 -0.090714	 -0.174132	 -0.075219	 -0.216203	 -0.151060	 -0.528114
  0.051394	  0.019565	 -0.062915	  0.245426	  0.283598	 -0.077049	 -0.136258	 -0.100740	 -0.170982	 -0.110849	 -0.157311	 -0.167770	 -0.478614
  0.076965	  0.017586	 -0.055881	  0.246638	  0.280990	 -0.098478	 -0.154830	 -0.071044	 -0.134221	 -0.144451	 -0.177396	 -0.187877	 -0.456023
  0.092659	  0.048963	 -0.061248	  0.228928	  0.275516	 -0.121860	 -0.154656	 -0.038552	 -0.100266	 -0.140954	 -0.164834	 -0.143032	 -0.423607
  0.062568	  0.066439	 -0.084281	  0.222527	  0.228027	 -0.165603	 -0.185059	 -0.038755	 -0.102785	 -0.084154	 -0.152522	 -0.054814	 -0.370302
  0.050176	  0.084028	 -0.054423	  0.223799	  0.188564	 -0.185543	 -0.223209	 -0.020401	 -0.098727	 -0.065179	 -0.106916	  0.009076	 -0.301503
  0.057717	  0.064185	 -0.049530	  0.209701	  0.171226	 -0.185538	 -0.206378	 -0.062619	 -0.098240	 -0.023117	 -0.059227	  0.012289	 -0.273165
  0.063432	  0.054941	 -0.050407	  0.240864	  0.168325	 -0.172319	 -0.145642	 -0.065311	 -0.110493	  0.001275	 -0.031755	  0.018953	 -0.249756
  0.048987	  0.058112	 -0.059221	  0.257487	  0.149887	 -0.169853	 -0.115319	 -0.022169	 -0.114031	 -0.006595	 -0.040394	  0.004364	 -0.251241
  0.043192	  0.034955	 -0.087575	  0.249826	  0.137252	 -0.177840	 -0.106264	  0.001440	 -0.099127	  0.008860	 -0.049214	 -0.006564	 -0.275647
  0.035036	  0.005291	 -0.100184	  0.243060	  0.178156	 -0.145273	 -0.086550	  0.011347	 -0.098796	  0.040635	 -0.018011	  0.015480	 -0.307953
  0.029153	  0.005017	 -0.124369	  0.234341	  0.194337	 -0.125962	 -0.045180	  0.018724	 -0.100304	  0.040869	  0.000245	  0.006053	 -0.339779
  0.017857	 -0.023537	 -0.136730	  0.192972	  0.143832	 -0.090660	 -0.021275	  0.038247	 -0.115763	  0.026133	 -0.043777	 -0.027569	 -0.376689
 -0.006991	  0.029704	 -0.136951	  0.146003	  0.123225	 -0.058171	 -0.011945	  0.068902	 -0.123411	  0.026095	 -0.069981	 -0.083165	 -0.429960
 -0.011154	  0.020566	 -0.143544	  0.141848	  0.089341	 -0.052271	 -0.026302	  0.091118	 -0.106651	  0.053674	 -0.057178	 -0.065884	 -0.463842
 -0.027852	 -0.003624	 -0.151705	  0.179238	  0.067758	 -0.047788	 -0.049118	  0.070445	 -0.083023	  0.095442	 -0.051601	 -0.099449	 -0.513919
 -0.010315	 -0.002574	 -0.152009	  0.199130	  0.052002	 -0.038844	 -0.019663	  0.072349	 -0.093176	  0.094430	 -0.050585	 -0.149811	 -0.542993
 -0.003118	 -0.001204	 -0.129103	  0.204000	  0.068072	 -0.058897	 -0.012358	  0.053683	 -0.110612	  0.107428	 -0.078863	 -0.156686	 -0.545595
  0.004123	  0.018086	 -0.124677	  0.269544	  0.068321	 -0.090879	 -0.011994	  0.026676	 -0.117465	  0.083810	 -0.079265	 -0.176017	 -0.538026
 -0.007008	 -0.001716	 -0.104732	  0.266702	  0.071376	 -0.101631	 -0.002568	  0.019922	 -0.108039	  0.025429	 -0.066764	 -0.175526	 -0.568963
 -0.012307	 -0.016287	 -0.098105	  0.232196	  0.064755	 -0.121237	 -0.038341	  0.026611	 -0.135445	  0.012371	 -0.080733	 -0.168094	 -0.561831
 -0.026555	 -0.033230	 -0.123861	  0.204524	  0.031704	 -0.131416	 -0.012554	  0.051238	 -0.177879	  0.006127	 -0.127331	 -0.170789	 -0.553751
 -0.042642	 -0.025438	 -0.131255	  0.218696	  0.006553	 -0.142881	  0.006104	  0.031867	 -0.207891	 -0.022376	 -0.147050	 -0.197776	 -0.539579
 -0.038235	  0.003357	 -0.121788	  0.204442	  0.038056	 -0.128228	  0.018372	  0.022072	 -0.166511	 -0.020516	 -0.158297	 -0.229576	 -0.494603
 -0.036210	 -0.012183	 -0.098158	  0.212317	  0.068104	 -0.120168	  0.015571	  0.062770	 -0.128218	 -0.021944	 -0.181975	 -0.239789	 -0.480157
 -0.057879	 -0.022401	 -0.096265	  0.201819	  0.048021	 -0.078808	 -0.003582	  0.054997	 -0.145153	 -0.015199	 -0.175602	 -0.206820	 -0.479400
 -0.045260	 -0.002809	 -0.104442	  0.190244	  0.043815	 -0.040150	 -0.016273	  0.030483	 -0.188827	  0.015885	 -0.170133	 -0.161692	 -0.461000
  0.000696	  0.032001	 -0.128784	  0.223338	  0.040676	 -0.046728	  0.038486	  0.062489	 -0.217838	 -0.001367	 -0.175971	 -0.140840	 -0.472793
  0.020006	  0.041269	 -0.056628	  0.227768	  0.029160	 -0.037247	  0.047406	  0.078310	 -0.172585	 -0.035507	 -0.162183	 -0.146766	 -0.485919
 -0.030998	  0.033383	 -0.054320	  0.236772	  0.055341	 -0.036209	 -0.003922	  0.109006	 -0.172486	 -0.051987	 -0.114453	 -0.151044	 -0.512709
 -0.017269	 -0.004820	 -0.096033	  0.242694	  0.045491	 -0.032082	 -0.004803	  0.107924	 -0.210383	 -0.052542	 -0.110682	 -0.166667	 -0.543180
 -0.023699	  0.021949	 -0.087111	  0.246835	  0.046405	 -0.048168	 -0.017983	  0.105587	 -0.224788	 -0.037001	 -0.139351	 -0.145141	 -0.508350
 -0.050841	  0.039480	 -0.045389	  0.244307	  0.053342	 -0.063005	 -0.011407	  0.096509	 -0.215681	 -0.076621	 -0.154248	 -0.130450	 -0.471335
 -0.028381	  0.027898	 -0.022549	  0.241047	  0.050313	 -0.026532	 -0.003812	  0.071962	 -0.184878	 -0.098624	 -0.174557	 -0.151641	 -0.445964
 -0.011044	  0.042622	 -0.004439	  0.273335	  0.027908	  0.030794	 -0.053246	  0.074945	 -0.143400	 -0.080384	 -0.144505	 -0.160621	 -0.426536
  0.006393	  0.046263	 -0.036237	  0.277406	  0.020827	  0.086670	 -0.099664	  0.063479	 -0.142452	 -0.112657	 -0.111643	 -0.160219	 -0.438293
 -0.004558	  0.049437	 -0.056252	  0.257792	  0.002391	  0.063165	 -0.088336	  0.024727	 -0.167735	 -0.095269	 -0.121336	 -0.144570	 -0.405356
 -0.055093	  0.052375	 -0.062756	  0.265274	 -0.015674	  0.058706	 -0.082011	 -0.003995	 -0.173253	 -0.096844	 -0.126871	 -0.114542	 -0.339358
 -0.060024	  0.048740	 -0.042893	  0.283942	  0.016340	  0.001865	 -0.058917	  0.005140	 -0.181263	 -0.066696	 -0.084489	 -0.102425	 -0.283218
 -0.041455	  0.020433	 -0.007265	  0.293130	  0.015870	 -0.055903	 -0.082121	  0.030938	 -0.186331	 -0.054039	 -0.041553	 -0.089624	 -0.280044
 -0.065255	  0.011847	 -0.045917	  0.266390	  0.023830	 -0.060835	 -0.124573	  0.049276	 -0.223134	 -0.045977	 -0.013922	 -0.082923	 -0.267597
 -0.070251	 -0.011073	 -0.077338	  0.267533	  0.000658	 -0.047471	 -0.094288	 -0.008599	 -0.254908	 -0.061633	 -0.020074	 -0.026705	 -0.201846
 -0.073398	 -0.000909	 -0.074951	  0.239022	 -0.011302	 -0.067439	 -0.072150	 -0.070550	 -0.221188	 -0.062762	 -0.002116	  0.040062	 -0.179818
 -0.091110	 -0.015906	 -0.067802	  0.233038	 -0.041665	 -0.082388	 -0.070792	 -0.057222	 -0.200640	 -0.056234	 -0.007907	  0.046944	 -0.196561
 -0.113195	 -0.024870	 -0.088142	  0.222670	 -0.060800	 -0.088457	 -0.096835	 -0.057364	 -0.165902	 -0.041078	  0.049726	  0.042924	 -0.180099
 -0.082045	 -0.003457	 -0.081228	  0.233532	 -0.054843	 -0.114796	 -0.118339	 -0.066225	 -0.125210	 -0.033210	  0.048342	  0.049363	 -0.172685
 -0.091703	 -0.037522	 -0.063998	  0.226315	 -0.106697	 -0.107258	 -0.090507	 -0.050012	 -0.088188	 -0.011555	  0.044709	  0.078337	 -0.134931
 -0.081400	 -0.046726	 -0.026014	  0.165827	 -0.134322	 -0.101651	 -0.066478	 -0.039851	 -0.053206	 -0.007257	  0.039167	  0.110134	 -0.089153
 -0.085524	 -0.026421	 -0.017429	  0.165128	 -0.120153	 -0.059150	 -0.067446	 -0.016802	 -0.006008	  0.012390	  0.038038	  0.080052	 -0.085052
 -0.053280	 -0.016413	 -0.022863	  0.167477	 -0.131990	 -0.049807	 -0.075551	  0.047347	 -0.011858	  0.043035	  0.052965	  0.036916	 -0.114141
 -0.044565	 -0.025425	 -0.034773	  0.156019	 -0.126388	 -0.041533	 -0.098072	  0.074344	 -0.016256	  0.077705	  0.069676	  0.008226	 -0.131171
 -0.061182	 -0.005028	 -0.052926	  0.139937	 -0.115001	 -0.029833	 -0.053348	  0.089295	 -0.025232	  0.084970	  0.063400	  0.011328	 -0.126041
 -0.109204	  0.026284	 -0.015881	  0.115337	 -0.083026	  0.017016	  0.002922	  0.095191	 -0.033187	  0.067057	  0.035242	  0.019416	 -0.124234
 -0.103585	  0.002769	  0.018449	  0.130551	 -0.095257	  0.067796	  0.022179	  0.100371	  0.019663	  0.063295	  0.017950	  0.006106	 -0.107921
 -0.042902	 -0.000672	  0.025990	  0.123934	 -0.071901	  0.075773	 -0.022236	  0.089743	  0.045022	  0.041251	  0.004629	 -0.043234	 -0.137858
 -0.049964	  0.027969	 -0.001417	  0.105434	 -0.043154	  0.054676	 -0.032615	  0.085645	  0.004613	  0.010968	  0.012995	 -0.029853	 -0.138867
 -0.050864	  0.037276	  0.000524	  0.094888	 -0.027993	  0.068897	 -0.022227	  0.098308	 -0.030885	 -0.008084	  0.009493	 -0.002506	 -0.173349
 -0.075081	  0.022695	  0.024743	  0.093570	 -0.028006	  0.059240	 -0.023871	  0.083547	 -0.018952	  0.029749	 -0.028718	 -0.027790	 -0.148099
 -0.071742	  0.030712	  0.007939	  0.106013	 -0.025209	  0.081426	 -0.038462	  0.090868	 -0.013320	  0.019555	 -0.081324	 -0.040425	 -0.103602
 -0.058103	  0.034956	 -0.015609	  0.129394	 -0.021874	  0.043331	 -0.048871	  0.073372	 -0.023139	  0.021269	 -0.055729	 -0.054933	 -0.068723
 -0.038837	  0.030594	 -0.018535	  0.148102	 -0.019999	  0.001858	 -0.034264	  0.079524	 -0.039644	 -0.022360	 -0.051625	 -0.047473	 -0.046380
 -0.039267	  0.039596	 -0.027005	  0.176027	  0.015082	 -0.010104	 -0.068975	  0.051353	 -0.072105	 -0.041978	 -0.069888	 -0.010676	 -0.059126
 -0.039754	  0.026942	 -0.034596	  0.175939	  0.053215	  0.005203	 -0.030519	  0.046743	 -0.064799	 -0.085215	 -0.079696	  0.038256	 -0.073849
 -0.048078	  0.022250	 -0.010650	  0.169342	  0.045487	 -0.012768	 -0.015933	  0.037789	 -0.043494	 -0.116062	 -0.048663	  0.074947	 -0.103545
 -0.055004	 -0.008484	 -0.011973	  0.187123	 -0.005000	 -0.011764	 -0.037273	  0.016638	 -0.043829	 -0.112515	 -0.030257	  0.043638	 -0.130860
 -0.069834	 -0.023469	 -0.024059	  0.177505	 -0.019736	 -0.037483	 -0.054196	  0.021784	 -0.066069	 -0.129055	 -0.044233	  0.022081	 -0.131939
 -0.040596	 -0.016238	 -0.031870	  0.173304	 -0.009697	 -0.058064	 -0.027978	  0.057208	 -0.067397	 -0.120194	 -0.057725	  0.015211	 -0.126965
 -0.000458	 -0.033242	 -0.002538	  0.149937	 -0.009319	 -0.042861	 -0.014556	  0.073546	 -0.100820	 -0.121269	 -0.086341	  0.028095	 -0.145623
  0.012290	 -0.037632	 -0.005180	  0.125717	 -0.038895	 -0.026190	 -0.051335	  0.053728	 -0.106927	 -0.156290	 -0.100938	  0.025706	 -0.134909
  0.006061	 -0.034962	 -0.007713	  0.128467	 -0.050243	 -0.057375	 -0.046360	  0.048491	 -0.128448	 -0.152310	 -0.085818	 -0.005156	 -0.157953
 -0.008657	 -0.075439	 -0.018332	  0.119674	 -0.057064	 -0.074517	 -0.078214	  0.048234	 -0.136051	 -0.180450	 -0.072381	 -0.019560	 -0.164020
 -0.003840	 -0.095092	 -0.036999	  0.118915	 -0.069397	 -0.054928	 -0.070846	  0.014892	 -0.101102	 -0.180157	 -0.072260	  0.019207	 -0.178811
  0.010164	 -0.099242	  0.001775	  0.096085	 -0.054424	 -0.034603	 -0.065727	  0.014382	 -0.081214	 -0.118686	 -0.104041	  0.044524	 -0.183215
  0.010860	 -0.075042	  0.006849	  0.081085	 -0.092920	 -0.017076	 -0.114099	  0.019845	 -0.059264	 -0.159327	 -0.131777	  0.054012	 -0.188985
 -0.004697	 -0.015524	  0.013702	  0.089323	 -0.080676	 -0.022198	 -0.106148	  0.020561	 -0.081858	 -0.151011	 -0.108450	  0.040776	 -0.171856
 -0.042786	 -0.031607	  0.010370	  0.090960	 -0.058133	 -0.049801	 -0.122781	  0.004996	 -0.104690	 -0.151773	 -0.074167	  0.037578	 -0.128384
 -0.003428	 -0.046095	 -0.009843	 -0.066329	  0.068090	 -0.016614	  0.033319	 -0.038162	 -0.071407	 -0.057281	  0.050704	 -0.047065	 -0.026978
 -0.012805	 -0.048166	 -0.003446	 -0.039810	  0.062880	 -0.007648	  0.018232	 -0.030242	 -0.033340	 -0.038086	  0.011769	 -0.026893	 -0.041284
 -0.002825	 -0.044404	 -0.010248	  0.012077	  0.066273	 -0.030233	  0.001269	 -0.013059	 -0.034591	 -0.031354	 -0.005637	 -0.012929	 -0.006303
  0.026250	 -0.013691	  0.014023	 -0.004773	  0.071505	 -0.048887	  0.005347	 -0.007126	 -0.036937	 -0.052093	  0.021250	  0.001178	 -0.023227
  0.006264	 -0.006403	  0.000779	  0.017959	  0.075080	 -0.046819	  0.029425	 -0.000099	 -0.010513	 -0.034228	 -0.004679	  0.023859	 -0.023046
  0.006566	  0.012333	  0.006354	  0.034309	  0.068256	 -0.019737	  0.037440	 -0.005961	 -0.005118	 -0.006999	  0.000658	  0.041300	  0.003354
  0.017670	  0.030405	  0.010431	  0.015139	  0.024834	 -0.012238	  0.042390	 -0.005947	  0.001720	  0.010573	 -0.009454	  0.030320	  0.010816
  0.049387	  0.049046	 -0.010256	 -0.014804	  0.029751	 -0.008551	  0.017110	  0.022100	  0.011002	  0.029091	 -0.019152	  0.038656	  0.044788
  0.051661	  0.058329	  0.000823	 -0.045008	 -0.004697	  0.035701	 -0.020601	  0.012352	  0.018462	  0.025852	 -0.020201	  0.068867	  0.012144
  0.025609	  0.052277	  0.018438	 -0.033582	 -0.025143	  0.043158	 -0.064704	 -0.018707	 -0.007506	  0.020918	  0.021387	  0.057559	  0.009144
  0.021675	  0.055292	  0.024592	  0.001693	 -0.035851	  0.031757	 -0.042767	  0.003735	 -0.028702	  0.026884	  0.035246	  0.040044	  0.030718
 -0.002616	  0.030094	  0.018921	 -0.023251	 -0.040638	  0.026806	 -0.010995	  0.030156	 -0.024765	  0.028969	  0.022304	  0.024116	  0.019092
 -0.001071	 -0.011780	  0.010549	 -0.025152	 -0.061541	  0.025243	 -0.019809	  0.011720	  0.005648	  0.006959	 -0.008379	 -0.011852	  0.023245
 -0.021168	 -0.014295	 -0.002996	  0.010736	 -0.053952	  0.027313	 -0.012185	 -0.018849	  0.030772	  0.002741	 -0.027550	 -0.017394	  0.038173
 -0.027080	  0.002570	  0.012195	  0.019804	 -0.074634	  0.028117	 -0.016899	  0.001158	  0.029003	  0.006688	 -0.035752	 -0.001911	  0.034351
 -0.016050	  0.000414	 -0.004379	  0.015393	 -0.059166	  0.003160	  0.001514	  0.005894	  0.058682	  0.009954	 -0.017044	 -0.007281	 -0.003383
 -0.001844	 -0.014162	 -0.025997	  0.015040	 -0.022004	  0.004872	  0.014440	  0.026106	  0.035253	 -0.006554	  0.032893	  0.007745	 -0.011015
 -0.027539	 -0.031844	 -0.018373	  0.021837	 -0.020793	 -0.008255	  0.012231	  0.034740	  0.000182	  0.004451	  0.015513	 -0.032977	 -0.024844
 -0.050054	 -0.018793	 -0.026418	  0.032070	 -0.034406	 -0.016008	  0.011711	 -0.004513	  0.023762	  0.013980	 -0.033543	 -0.079256	 -0.027402
 -0.038599	 -0.041127	 -0.005152	  0.056652	 -0.033845	 -0.011136	 -0.036469	 -0.005296	  0.038392	  0.039533	 -0.030334	 -0.096084	 -0.038344
 -0.056146	 -0.088424	 -0.007278	  0.087966	 -0.010440	 -0.016868	 -0.042129	 -0.003858	  0.044168	  0.089670	 -0.027073	 -0.033889	 -0.048917
 -0.064209	 -0.079211	 -0.017145	  0.105672	 -0.004326	 -0.021143	 -0.073276	  0.020053	  0.053492	  0.130257	 -0.025528	 -0.023519	 -0.035159
 -0.032840	 -0.047152	 -0.024838	  0.097068	  0.018123	  0.011079	 -0.056362	  0.021960	  0.009836	  0.105420	 -0.032274	 -0.045046	 -0.043166
 -0.031845	 -0.038772	 -0.011184	  0.096933	 -0.002706	  0.010155	 -0.034268	  0.023567	 -0.000213	  0.083772	 -0.049639	 -0.022960	 -0.035581
 -0.038204	 -0.051674	 -0.002931	  0.119408	 -0.006802	  0.007980	 -0.056051	  0.020352	  0.014308	  0.085480	 -0.063200	 -0.015199	 -0.074521
 -0.066752	 -0.034656	 -0.006347	  0.105850	  0.006886	  0.002339	 -0.037606	 -0.012052	  0.049552	  0.076680	 -0.058154	  0.011960	 -0.051397
 -0.062341	 -0.011400	  0.002811	  0.099286	 -0.022177	  0.026926	 -0.052555	 -0.002745	  0.055279	  0.064308	 -0.018937	  0.001388	 -0.070157
 -0.061724	 -0.017147	  0.016706	  0.119755	 -0.064627	  0.024544	 -0.037289	 -0.019369	  0.055697	  0.052943	 -0.023124	 -0.022236	 -0.082864
 -0.063610	 -0.023360	  0.025971	  0.126833	 -0.091427	  0.011637	 -0.063570	 -0.023639	  0.045209	  0.037402	 -0.022273	 -0.027453	 -0.068823
 -0.053778	 -0.040452	  0.007258	  0.140769	 -0.120773	  0.020062	 -0.073034	 -0.022479	  0.031200	  0.041277	 -0.053456	 -0.039880	 -0.084497
 -0.044810	 -0.040268	  0.011193	  0.158993	 -0.156077	  0.048047	 -0.059908	 -0.008196	  0.029781	  0.063724	 -0.052041	 -0.039879	 -0.093302
 -0.031269	 -0.016188	 -0.004557	  0.150848	 -0.134200	  0.053618	 -0.043233	 -0.004125	  0.026460	  0.040198	 -0.036461	 -0.007178	 -0.085797
 -0.040452	 -0.024642	  0.025904	  0.140896	 -0.104760	  0.069420	 -0.054386	  0.009040	  0.015421	 -0.005704	 -0.081404	  0.014871	 -0.092009
 -0.082549	 -0.012449	  0.022324	  0.154386	 -0.102503	  0.065935	 -0.036794	  0.028100	  0.002374	 -0.021042	 -0.061086	  0.003002	 -0.108294
 -0.100770	 -0.027638	  0.019631	  0.208459	 -0.108589	  0.028040	 -0.041410	  0.038755	  0.000231	 -0.021677	 -0.062581	  0.011066	 -0.130834
 -0.088484	 -0.056618	  0.021513	  0.217473	 -0.095825	  0.011899	 -0.045224	  0.019758	 -0.009693	 -0.011924	 -0.060723	  0.005373	 -0.150699
 -0.047040	 -0.070876	  0.035675	  0.217080	 -0.084789	  0.038174	 -0.052878	  0.007413	 -0.002777	 -0.014191	 -0.039976	 -0.034648	 -0.168818
 -0.056321	 -0.094234	  0.034246	  0.188280	 -0.088921	  0.036290	 -0.060216	  0.012924	 -0.014418	 -0.010317	 -0.069968	 -0.058958	 -0.170393
 -0.065864	 -0.060663	  0.016860	  0.182905	 -0.127537	  0.037741	 -0.055963	 -0.003160	 -0.007883	  0.003975	 -0.067859	 -0.028210	 -0.184868
 -0.052599	 -0.045020	  0.002626	  0.168503	 -0.141031	  0.069003	 -0.060457	 -0.015295	  0.015910	  0.035789	 -0.066240	 -0.006607	 -0.237948
 -0.081109	 -0.062340	  0.015877	  0.180088	 -0.147184	  0.068781	 -0.072542	 -0.007353	  0.004211	  0.050575	 -0.056275	  0.001667	 -0.271767
 -0.078283	 -0.080239	  0.053158	  0.192650	 -0.114229	  0.079767	 -0.038175	  0.019950	 -0.023247	  0.031083	 -0.058468	 -0.010812	 -0.247905
 -0.045547	 -0.101699	  0.060027	  0.174720	 -0.140551	  0.077987	 -0.023101	  0.009685	 -0.035954	  0.031749	 -0.042711	 -0.006087	 -0.193905
 -0.027639	 -0.119697	  0.023458	  0.168276	 -0.150477	  0.089936	 -0.045821	 -0.011067	 -0.020675	  0.039409	 -0.055036	 -0.025620	 -0.189787
 -0.004791	 -0.093258	 -0.007429	  0.158390	 -0.135137	  0.086697	 -0.052231	 -0.028313	  0.004124	  0.051399	 -0.058087	 -0.045603	 -0.193325
  0.017165	 -0.095286	 -0.027993	  0.151350	 -0.124929	  0.076918	 -0.054452	 -0.002048	  0.031530	  0.023816	 -0.041338	 -0.048254	 -0.182138
 -0.006031	 -0.086837	 -0.010419	  0.146539	 -0.146932	  0.094742	 -0.074480	 -0.019239	  0.036068	  0.042702	 -0.047267	 -0.047063	 -0.168077
 -0.018622	 -0.106819	 -0.004744	  0.131115	 -0.148456	  0.113080	 -0.103622	 -0.035871	  0.060007	  0.105778	 -0.031285	 -0.029913	 -0.178407
 -0.006186	 -0.097990	  0.011524	  0.112345	 -0.174896	  0.094591	 -0.114966	 -0.030078	  0.078164	  0.130100	 -0.052745	 -0.062860	 -0.170146
  0.012571	 -0.091286	  0.055908	  0.099228	 -0.218762	  0.073451	 -0.124287	 -0.028225	  0.044073	  0.105827	 -0.074352	 -0.098495	 -0.163494
 -0.014614	 -0.103584	  0.037179	  0.069724	 -0.230589	  0.085601	 -0.164041	 -0.003231	  0.030549	  0.067726	 -0.090781	 -0.087657	 -0.153191
 -0.028759	 -0.096620	  0.041378	  0.072593	 -0.240517	  0.081149	 -0.166091	  0.028447	  0.058639	  0.040953	 -0.065146	 -0.086550	 -0.148674
 -0.010535	 -0.094253	  0.068151	  0.093839	 -0.285566	  0.063047	 -0.142494	  0.052759	  0.075980	  0.045036	 -0.042304	 -0.058247	 -0.139809
 -0.005567	 -0.090269	  0.021567	  0.127906	 -0.299941	  0.073763	 -0.133656	  0.051059	  0.075010	  0.057824	 -0.075097	 -0.066401	 -0.147887
 -0.015677	 -0.101144	  0.017756	  0.107205	 -0.309663	  0.074224	 -0.103654	  0.016554	  0.064167	  0.037120	 -0.092723	 -0.099048	 -0.128352
 -0.040476	 -0.113556	  0.016028	  0.078191	 -0.289543	  0.046124	 -0.093649	  0.006450	  0.023412	  0.015938	 -0.041734	 -0.070091	 -0.117734
 -0.055936	 -0.099912	  0.008217	  0.043978	 -0.244715	  0.053038	 -0.120170	  0.014905	  0.000194	  0.038985	 -0.029845	 -0.135015	 -0.129432
 -0.055352	 -0.064779	 -0.022300	  0.012615	 -0.258749	  0.082238	 -0.135547	  0.035724	  0.016989	  0.028822	  0.003407	 -0.180518	 -0.153152
 -0.053448	 -0.071730	 -0.056581	  0.005576	 -0.294429	  0.093260	 -0.168690	  0.032114	 -0.000569	  0.050460	 -0.005370	 -0.154012	 -0.163827
 -0.038429	 -0.050949	 -0.033596	 -0.006331	 -0.324730	  0.134641	 -0.162050	  0.027297	  0.034568	  0.065950	 -0.002744	 -0.157034	 -0.171104
 -0.028209	 -0.048191	 -0.034379	 -0.013508	 -0.323212	  0.116874	 -0.132603	  0.015118	  0.042161	  0.027427	  0.039785	 -0.169558	 -0.188100
 -0.035955	 -0.063760	 -0.041430	 -0.028848	 -0.316293	  0.105575	 -0.122901	  0.011047	  0.047143	 -0.004070	  0.055258	 -0.204584	 -0.177669
 -0.059434	 -0.099272	 -0.002028	  0.004501	 -0.321626	  0.078910	 -0.109058	  0.038502	  0.055355	 -0.036820	  0.070384	 -0.202790	 -0.171536
 -0.055124	 -0.099396	 -0.002000	  0.043640	 -0.340818	  0.084725	 -0.085646	  0.023624	  0.042124	 -0.022757	  0.073646	 -0.166246	 -0.172395
 -0.024367	 -0.112577	  0.001355	  0.060012	 -0.327482	  0.104234	 -0.096392	 -0.029256	  0.029525	 -0.048994	  0.081581	 -0.192610	 -0.178954
 -0.019636	 -0.124068	  0.040387	  0.026854	 -0.319251	  0.085529	 -0.102571	 -0.023143	  0.027548	 -0.075740	  0.048320	 -0.181617	 -0.147717
 -0.030559	 -0.097165	  0.047024	  0.002538	 -0.320826	  0.094003	 -0.089445	  0.000102	  0.031822	 -0.055918	  0.054854	 -0.178189	 -0.113240
 -0.031504	 -0.091652	  0.025232	 -0.018726	 -0.314632	  0.087998	 -0.104787	 -0.008218	  0.036958	 -0.032348	  0.067402	 -0.195003	 -0.092270
 -0.006271	 -0.114169	  0.006881	 -0.055368	 -0.315560	  0.086777	 -0.126335	  0.017124	  0.031036	 -0.008154	  0.112627	 -0.175972	 -0.082344
 -0.007909	 -0.115867	 -0.014193	 -0.045126	 -0.308242	  0.086657	 -0.105901	  0.049834	  0.023455	 -0.000952	  0.098138	 -0.139517	 -0.090061
  0.008776	 -0.131247	 -0.041100	 -0.021106	 -0.300284	  0.098925	 -0.101435	  0.053476	  0.010687	  0.010328	  0.106456	 -0.105450	 -0.090500
  0.016318	 -0.132696	 -0.016119	 -0.032885	 -0.303588	  0.076018	 -0.121999	  0.049064	  0.021089	 -0.011090	  0.114711	 -0.077624	 -0.105302
  0.024033	 -0.114527	 -0.013578	 -0.026450	 -0.314403	  0.066655	 -0.146118	  0.065312	  0.002711	 -0.029051	  0.107745	 -0.114073	 -0.143060
 -0.013045	 -0.108591	  0.000123	 -0.023704	 -0.302437	  0.092213	 -0.151711	  0.047496	  0.014549	 -0.070139	  0.166048	 -0.113025	 -0.122369
 -0.000072	 -0.123849	  0.022853	 -0.041096	 -0.333350	  0.118633	 -0.136132	  0.050774	 -0.009444	 -0.093562	  0.159424	 -0.098840	 -0.142805
 -0.025344	 -0.147318	 -0.000956	 -0.043361	 -0.338014	  0.100772	 -0.124110	  0.022584	  0.020853	 -0.093591	  0.130997	 -0.121073	 -0.151823
 -0.086820	 -0.139650	 -0.007475	 -0.069532	 -0.359332	  0.089942	 -0.125491	  0.032408	  0.034748	 -0.105600	  0.100409	 -0.142066	 -0.110449
 -0.083044	 -0.141720	 -0.006143	 -0.091109	 -0.354443	  0.109423	 -0.124298	  0.067846	 -0.034142	 -0.063780	  0.093160	 -0.179446	 -0.083199
 -0.034711	 -0.132571	  0.011790	 -0.099784	 -0.379386	  0.096443	 -0.105556	  0.047757	 -0.016099	 -0.036550	  0.163128	 -0.168501	 -0.093416
 -0.038172	 -0.151732	  0.008077	 -0.081052	 -0.359241	  0.101304	 -0.115694	  0.028547	  0.014028	 -0.033252	  0.161186	 -0.161474	 -0.073633
 -0.065357	 -0.162365	 -0.012495	 -0.064642	 -0.341481	  0.113571	 -0.134328	  0.054345	  0.036572	 -0.048066	  0.127256	 -0.177959	 -0.082707
 -0.050042	 -0.152690	  0.011247	 -0.084219	 -0.359211	  0.104516	 -0.153166	  0.056808	  0.035878	 -0.090477	  0.137546	 -0.169478	 -0.079916
 -0.017660	 -0.152036	  0.000756	 -0.101441	 -0.356803	  0.102600	 -0.164059	  0.021075	  0.005970	 -0.058299	  0.146696	 -0.137771	 -0.030027
 -0.039201	 -0.183373	 -0.019629	 -0.104195	 -0.344783	  0.090302	 -0.150243	  0.023594	  0.000283	 -0.051858	  0.129538	 -0.140810	 -0.007297
 -0.100716	 -0.156577	 -0.023098	 -0.082961	 -0.336541	  0.083284	 -0.179857	  0.024092	 -0.007551	 -0.080651	  0.154912	 -0.185329	 -0.010407
 -0.093998	 -0.151994	  0.005537	 -0.057626	 -0.323975	  0.062092	 -0.171946	  0.031718	 -0.017789	 -0.095835	  0.173666	 -0.166376	 -0.011194
 -0.045018	 -0.184538	  0.024147	 -0.073129	 -0.289542	  0.087975	 -0.148753	  0.048811	 -0.034441	 -0.076141	  0.162935	 -0.142347	 -0.013332
 -0.055476	 -0.201878	  0.027920	 -0.099836	 -0.270414	  0.079989	 -0.121964	  0.027997	 -0.022688	 -0.097613	  0.134513	 -0.158943	 -0.027865
 -0.102533	 -0.192701	  0.028412	 -0.150933	 -0.282550	  0.056266	 -0.125753	 -0.007463	 -0.033428	 -0.083544	  0.170386	 -0.174207	 -0.024131
 -0.098545	 -0.176783	  0.007646	 -0.178783	 -0.314371	  0.052666	 -0.140842	 -0.019919	 -0.076180	 -0.081047	  0.193105	 -0.172130	 -0.033857
 -0.085964	 -0.156446	 -0.003700	 -0.163512	 -0.318956	  0.075119	 -0.130042	  0.025631	 -0.107759	 -0.087889	  0.173543	 -0.174398	 -0.068268
 -0.052645	 -0.137086	 -0.004004	 -0.134617	 -0.315377	  0.102474	 -0.111469	  0.034897	 -0.073268	 -0.106891	  0.158250	 -0.170982	 -0.083313
 -0.056236	 -0.161548	 -0.005285	 -0.108716	 -0.316911	  0.060501	 -0.126787	  0.060190	 -0.045480	 -0.102123	  0.188235	 -0.172735	 -0.094790
 -0.087229	 -0.179194	  0.002874	 -0.097820	 -0.315513	  0.045289	 -0.133636	  0.095750	 -0.083685	 -0.089890	  0.189299	 -0.185489	 -0.071078
 -0.092084	 -0.201819	  0.024159	 -0.100940	 -0.331778	  0.075968	 -0.149179	  0.125477	 -0.130420	 -0.096355	  0.194623	 -0.219332	 -0.051314
 -0.122630	 -0.174286	  0.035782	 -0.072924	 -0.331261	  0.072403	 -0.147004	  0.143495	 -0.163598	 -0.125941	  0.211615	 -0.239690	 -0.092822
 -0.125879	 -0.194910	  0.026507	 -0.092116	 -0.296668	  0.073190	 -0.110823	  0.146170	 -0.166109	 -0.144618	  0.218225	 -0.266189	 -0.080304
 -0.149411	 -0.198079	  0.014339	 -0.123533	 -0.295444	  0.077403	 -0.086923	  0.155858	 -0.158849	 -0.118227	  0.235613	 -0.273468	 -0.058884
 -0.159675	 -0.209798	 -0.015041	 -0.138104	 -0.288951	  0.113657	 -0.088010	  0.141437	 -0.141121	 -0.114793	  0.226671	 -0.266002	 -0.076152
 -0.170310	 -0.180626	  0.016205	 -0.102636	 -0.304320	  0.118832	 -0.097475	  0.146928	 -0.134527	 -0.159754	  0.236082	 -0.250447	 -0.079680
 -0.174073	 -0.168157	  0.031492	 -0.123780	 -0.312175	  0.129356	 -0.092341	  0.146909	 -0.135385	 -0.142755	  0.237010	 -0.270912	 -0.079442
 -0.172649	 -0.163577	  0.015632	 -0.129438	 -0.322449	  0.112723	 -0.120110	  0.148130	 -0.106428	 -0.105953	  0.226167	 -0.284287	 -0.079925
 -0.163040	 -0.183070	  0.068983	 -0.102394	 -0.347242	  0.072380	 -0.130775	  0.139681	 -0.089504	 -0.080273	  0.190998	 -0.273680	 -0.082014
 -0.162715	 -0.237524	  0.081618	 -0.092096	 -0.303741	  0.071233	 -0.129417	  0.133878	 -0.100827	 -0.083609	  0.190991	 -0.252456	 -0.091128
 -0.168220	 -0.279957	  0.036710	 -0.099549	 -0.302220	  0.063634	 -0.146451	  0.116350	 -0.138344	 -0.091228	  0.198844	 -0.261667	 -0.084271
 -0.176409	 -0.230499	  0.030208	 -0.161232	 -0.297318	  0.086153	 -0.168769	  0.147176	 -0.121592	 -0.108678	  0.198993	 -0.254097	 -0.091604
 -0.161384	 -0.215036	  0.020122	 -0.179246	 -0.315881	  0.067202	 -0.172892	  0.133660	 -0.118876	 -0.114837	  0.201366	 -0.233434	 -0.110169
 -0.146960	 -0.217725	  0.008063	 -0.169063	 -0.315220	  0.051835	 -0.154896	  0.106088	 -0.148931	 -0.115941	  0.203369	 -0.231003	 -0.127065
 -0.135288	 -0.231805	  0.033606	 -0.166708	 -0.303419	  0.054961	 -0.123921	  0.117765	 -0.130018	 -0.118169	  0.181488	 -0.224015	 -0.155638
 -0.153791	 -0.240208	  0.017195	 -0.139857	 -0.300572	  0.083098	 -0.095983	  0.112823	 -0.117874	 -0.102463	  0.178198	 -0.214630	 -0.106450
 -0.167178	 -0.244602	 -0.015495	 -0.136116	 -0.295843	  0.076214	 -0.098759	  0.114016	 -0.138522	 -0.096948	  0.184197	 -0.213582	 -0.101688
 -0.156096	 -0.246995	  0.012930	 -0.122427	 -0.284229	  0.097682	 -0.128738	  0.140381	 -0.132378	 -0.136078	  0.177968	 -0.192887	 -0.125465
 -0.128826	 -0.236518	  0.047228	 -0.120758	 -0.294767	  0.110025	 -0.142948	  0.148420	 -0.161318	 -0.192929	  0.143390	 -0.200659	 -0.123122
 -0.112892	 -0.255034	  0.038365	 -0.131462	 -0.270987	  0.093893	 -0.143263	  0.170165	 -0.188983	 -0.178944	  0.142442	 -0.232705	 -0.077353
 -0.122161	 -0.240369	  0.063008	 -0.165312	 -0.267977	  0.073244	 -0.160256	  0.187486	 -0.181369	 -0.187153	  0.188255	 -0.241882	 -0.043440
 -0.102279	 -0.223559	  0.102793	 -0.204059	 -0.285850	  0.040129	 -0.153296	  0.171048	 -0.194312	 -0.195534	  0.197930	 -0.296609	 -0.040769
 -0.113846	 -0.226179	  0.080862	 -0.201389	 -0.301920	  0.022084	 -0.150018	  0.179346	 -0.184712	 -0.192594	  0.200236	 -0.279760	 -0.048357
 -0.102347	 -0.201960	  0.049101	 -0.205802	 -0.275773	  0.038330	 -0.128268	  0.155687	 -0.201728	 -0.164583	  0.190370	 -0.253563	 -0.046423
 -0.117787	 -0.207292	  0.058512	 -0.219964	 -0.248552	  0.073600	 -0.135388	  0.157990	 -0.194988	 -0.168827	  0.159123	 -0.226716	 -0.042320
 -0.139011	 -0.188611	  0.043715	 -0.232822	 -0.265621	  0.078822	 -0.136966	  0.192587	 -0.210193	 -0.169467	  0.136425	 -0.238641	 -0.065435
 -0.156071	 -0.174988	  0.004838	 -0.268538	 -0.283520	  0.083845	 -0.106722	  0.198524	 -0.197822	 -0.157696	  0.146289	 -0.218871	 -0.095627
 -0.174366	 -0.175830	  0.001702	 -0.269958	 -0.279379	  0.058878	 -0.105516	  0.205425	 -0.170227	 -0.162517	  0.103942	 -0.205849	 -0.119317
 -0.141653	 -0.201659	  0.027808	 -0.267668	 -0.261864	  0.054338	 -0.099124	  0.194812	 -0.147235	 -0.162096	  0.066224	 -0.190240	 -0.119294
 -0.147662	 -0.216772	  0.042218	 -0.255935	 -0.296058	  0.045805	 -0.064974	  0.198974	 -0.166855	 -0.184182	  0.083999	 -0.192581	 -0.154472
 -0.148209	 -0.238811	  0.081376	 -0.286455	 -0.324988	  0.045415	 -0.053368	  0.228773	 -0.196968	 -0.220836	  0.101858	 -0.192816	 -0.172577
 -0.171889	 -0.259583	  0.073626	 -0.308349	 -0.303596	  0.036090	 -0.057961	  0.231347	 -0.195779	 -0.223838	  0.105038	 -0.174473	 -0.189968
 -0.174236	 -0.220610	  0.056811	 -0.285160	 -0.243057	  0.030929	 -0.102157	  0.218172	 -0.212969	 -0.233046	  0.108837	 -0.221051	 -0.223417
 -0.143105	 -0.208025	  0.074866	 -0.303952	 -0.263101	  0.026149	 -0.138015	  0.220577	 -0.253942	 -0.221969	  0.122565	 -0.229622	 -0.201306
 -0.115495	 -0.190404	  0.102781	 -0.302172	 -0.250269	  0.067433	 -0.139849	  0.241025	 -0.256709	 -0.193616	  0.112368	 -0.224152	 -0.166706
 -0.115200	 -0.184771	  0.099112	 -0.307677	 -0.192675	  0.069549	 -0.128806	  0.245125	 -0.261401	 -0.220032	  0.109212	 -0.234167	 -0.204550
 -0.133237	 -0.197765	  0.068803	 -0.309579	 -0.184203	  0.053278	 -0.114917	  0.254193	 -0.245084	 -0.198619	  0.140729	 -0.247819	 -0.226489
 -0.144527	 -0.188301	  0.058586	 -0.311306	 -0.185539	  0.071178	 -0.153075	  0.258530	 -0.199998	 -0.189050	  0.144026	 -0.266499	 -0.221033
 -0.133717	 -0.201821	  0.049422	 -0.298242	 -0.177857	  0.076804	 -0.171715	  0.223916	 -0.195810	 -0.200064	  0.138455	 -0.268799	 -0.232952
 -0.096523	 -0.222640	  0.081730	 -0.297406	 -0.167448	  0.050836	 -0.160967	  0.207825	 -0.173141	 -0.178807	  0.149414	 -0.232849	 -0.221474
 -0.126772	 -0.183064	  0.108764	 -0.319020	 -0.191414	  0.038314	 -0.158202	  0.204808	 -0.200661	 -0.134706	  0.162064	 -0.214280	 -0.229100
 -0.139967	 -0.225403	  0.118710	 -0.334064	 -0.167180	  0.013181	 -0.174598	  0.182999	 -0.215644	 -0.115789	  0.168758	 -0.246021	 -0.227715
 -0.103400	 -0.278256	  0.117917	 -0.366317	 -0.153586	  0.009285	 -0.160083	  0.185582	 -0.240224	 -0.140681	  0.172641	 -0.245265	 -0.240768
 -0.085346	 -0.296565	  0.122993	 -0.363643	 -0.164266	 -0.013981	 -0.162751	  0.201469	 -0.231144	 -0.165347	  0.148709	 -0.242688	 -0.266165
 -0.097767	 -0.274013	  0.112909	 -0.337371	 -0.184466	 -0.013642	 -0.169826	  0.198604	 -0.212569	 -0.138145	  0.107222	 -0.278106	 -0.234029
 -0.075446	 -0.282847	  0.085377	 -0.347522	 -0.212408	  0.015690	 -0.168334	  0.175364	 -0.235809	 -0.156600	  0.107610	 -0.269531	 -0.231530
 -0.091723	 -0.269041	  0.080519	 -0.350136	 -0.246641	  0.031663	 -0.166860	  0.176721	 -0.238146	 -0.157249	  0.138252	 -0.220793	 -0.222263
 -0.105905	 -0.241426	  0.085339	 -0.372220	 -0.247979	  0.010672	 -0.172860	  0.202938	 -0.202975	 -0.176909	  0.121402	 -0.221713	 -0.217705
 -0.104122	 -0.231055	  0.069228	 -0.378552	 -0.223985	  0.015432	 -0.160739	  0.242309	 -0.188556	 -0.172464	  0.076098	 -0.262572	 -0.219023
 -0.093584	 -0.222162	  0.066092	 -0.397153	 -0.188179	  0.017826	 -0.168934	  0.258662	 -0.180252	 -0.198087	  0.079328	 -0.273944	 -0.200879
 -0.082740	 -0.232947	  0.085211	 -0.396634	 -0.195539	  0.013993	 -0.154340	  0.250804	 -0.181994	 -0.199080	  0.091171	 -0.296678	 -0.171776
 -0.089497	 -0.233971	  0.087465	 -0.376731	 -0.225454	  0.009073	 -0.158509	  0.248261	 -0.214096	 -0.220377	  0.109231	 -0.310926	 -0.219207
 -0.083304	 -0.236805	  0.074384	 -0.378665	 -0.199127	  0.024495	 -0.134546	  0.248820	 -0.227339	 -0.249625	  0.152629	 -0.288400	 -0.256879
 -0.082761	 -0.224385	  0.087787	 -0.384864	 -0.187047	  0.013115	 -0.118906	  0.227519	 -0.237811	 -0.246194	  0.175207	 -0.301315	 -0.258382
 -0.091475	 -0.236050	  0.087536	 -0.367888	 -0.209448	 -0.027914	 -0.132090	  0.243258	 -0.234137	 -0.215057	  0.183568	 -0.311146	 -0.256185
 -0.105179	 -0.224592	  0.079523	 -0.354391	 -0.224921	 -0.041242	 -0.122747	  0.229935	 -0.229605	 -0.202758	  0.197111	 -0.308025	 -0.236169
 -0.119673	 -0.219329	  0.117638	 -0.339670	 -0.228520	 -0.043927	 -0.123986	  0.220793	 -0.215761	 -0.177599	  0.180147	 -0.320998	 -0.205114
 -0.094751	 -0.184252	  0.107411	 -0.374778	 -0.234558	 -0.046188	 -0.128680	  0.206778	 -0.232696	 -0.192612	  0.176788	 -0.289660	 -0.172458
 -0.103209	 -0.144156	  0.082801	 -0.374916	 -0.255415	 -0.044690	 -0.114060	  0.212849	 -0.198057	 -0.207453	  0.174345	 -0.274198	 -0.165533
 -0.102086	 -0.198341	  0.105269	 -0.351996	 -0.280099	 -0.040639	 -0.102879	  0.229067	 -0.153171	 -0.191714	  0.170385	 -0.278695	 -0.183950
 -0.114474	 -0.223352	  0.140211	 -0.341341	 -0.301719	 -0.032020	 -0.142033	  0.209125	 -0.135399	 -0.182073	  0.145029	 -0.271471	 -0.180155
 -0.157474	 -0.267957	  0.166167	 -0.308886	 -0.349191	 -0.018641	 -0.149618	  0.191158	 -0.119041	 -0.181932	  0.151493	 -0.267244	 -0.143161
 -0.174552	 -0.270645	  0.179370	 -0.326060	 -0.336031	 -0.035449	 -0.150309	  0.168343	 -0.150504	 -0.197362	  0.156449	 -0.265337	 -0.120515
 -0.135427	 -0.267135	  0.139620	 -0.283981	 -0.362286	 -0.011575	 -0.142515	  0.138407	 -0.162806	 -0.203381	  0.138077	 -0.237857	 -0.109660
 -0.103029	 -0.274109	  0.150734	 -0.279380	 -0.388107	 -0.012695	 -0.176203	  0.176631	 -0.189803	 -0.196475	  0.119521	 -0.256465	 -0.134648
 -0.061430	 -0.266887	  0.147624	 -0.305120	 -0.408719	 -0.004327	 -0.197513	  0.229411	 -0.162434	 -0.208082	  0.076517	 -0.287223	 -0.165602
 -0.076200	 -0.285442	  0.142373	 -0.326486	 -0.381539	  0.027132	 -0.162731	  0.232401	 -0.150043	 -0.251332	  0.069320	 -0.281584	 -0.167979
 -0.096097	 -0.264838	  0.103655	 -0.299687	 -0.372030	 -0.015535	 -0.133751	  0.236504	 -0.173318	 -0.265880	  0.066680	 -0.245761	 -0.166592
 -0.096381	 -0.269255	  0.057363	 -0.289645	 -0.370388	 -0.017406	 -0.123901	  0.224511	 -0.197144	 -0.266073	  0.056891	 -0.205493	 -0.163396
 -0.104283	 -0.293529	  0.060253	 -0.305375	 -0.394222	 -0.031628	 -0.120642	  0.259195	 -0.205881	 -0.222979	  0.053644	 -0.233571	 -0.163794
 -0.151246	 -0.283117	  0.070713	 -0.319258	 -0.429892	 -0.037290	 -0.106747	  0.273365	 -0.225577	 -0.203057	  0.025142	 -0.307455	 -0.125775
 -0.191922	 -0.273063	  0.071666	 -0.296340	 -0.422999	 -0.049426	 -0.141528	  0.289252	 -0.193053	 -0.238130	  0.005312	 -0.338212	 -0.118919
 -0.201811	 -0.257643	  0.105974	 -0.268650	 -0.455265	 -0.061843	 -0.166706	  0.273026	 -0.171312	 -0.226977	  0.009674	 -0.324688	 -0.084123
 -0.182047	 -0.252405	  0.132335	 -0.248012	 -0.449655	 -0.033351	 -0.124686	  0.251983	 -0.152311	 -0.226165	  0.009379	 -0.313818	 -0.060668
 -0.139502	 -0.261367	  0.127636	 -0.254190	 -0.446992	 -0.057558	 -0.127591	  0.253612	 -0.127531	 -0.224327	  0.009883	 -0.308807	 -0.035261
 -0.125899	 -0.280397	  0.161917	 -0.312479	 -0.454640	 -0.074188	 -0.142306	  0.241519	 -0.159320	 -0.219095	  0.016039	 -0.316871	 -0.027588
 -0.136736	 -0.288490	  0.170891	 -0.312273	 -0.469518	 -0.097092	 -0.133628	  0.268817	 -0.180391	 -0.236225	  0.029327	 -0.294423	 -0.031331
 -0.122685	 -0.292103	  0.170808	 -0.297502	 -0.511183	 -0.110124	 -0.093585	  0.296705	 -0.183575	 -0.202350	  0.066551	 -0.267574	 -0.008011
 -0.094474	 -0.290281	  0.175065	 -0.285310	 -0.518898	 -0.079081	 -0.078829	  0.287776	 -0.183484	 -0.186706	  0.086836	 -0.255864	 -0.014792
 -0.098454	 -0.282501	  0.169836	 -0.260125	 -0.503857	 -0.060199	 -0.081932	  0.289464	 -0.190854	 -0.209860	  0.088132	 -0.251532	 -0.019295
 -0.092215	 -0.304588	  0.188541	 -0.244141	 -0.499332	 -0.069707	 -0.088032	  0.272553	 -0.186526	 -0.213890	  0.076001	 -0.286208	 -0.042235
 -0.060838	 -0.316614	  0.221765	 -0.228770	 -0.517278	 -0.031548	 -0.131631	  0.266561	 -0.201728	 -0.206055	  0.082506	 -0.260870	 -0.002088
 -0.084755	 -0.344156	  0.244911	 -0.198400	 -0.524795	 -0.027607	 -0.150327	  0.272673	 -0.187385	 -0.233422	  0.080505	 -0.290067	  0.014859
 -0.147363	 -0.347298	  0.231886	 -0.222971	 -0.537651	 -0.038537	 -0.143848	  0.302183	 -0.198263	 -0.258280	  0.088821	 -0.287370	  0.021409
 -0.165254	 -0.324303	  0.246317	 -0.244092	 -0.520407	 -0.006283	 -0.122219	  0.308017	 -0.199995	 -0.280657	  0.116201	 -0.263880	  0.020796
 -0.172396	 -0.292709	  0.219937	 -0.228579	 -0.520593	  0.018648	 -0.098340	  0.305422	 -0.180458	 -0.278847	  0.078735	 -0.267471	  0.016207
 -0.164887	 -0.251960	  0.203280	 -0.201738	 -0.543541	 -0.017930	 -0.113013	  0.261118	 -0.157307	 -0.279314	  0.090161	 -0.286066	 -0.030655
 -0.145304	 -0.282964	  0.186789	 -0.205086	 -0.544235	 -0.040482	 -0.124772	  0.218118	 -0.166166	 -0.300535	  0.103829	 -0.328519	 -0.051745
 -0.143062	 -0.289321	  0.184510	 -0.257769	 -0.539591	 -0.029429	 -0.098878	  0.233694	 -0.161156	 -0.287717	  0.060560	 -0.339076	 -0.021879
 -0.141066	 -0.300080	  0.157655	 -0.222944	 -0.527115	 -0.007850	 -0.117644	  0.277562	 -0.163757	 -0.279089	  0.050049	 -0.316087	 -0.034945
 -0.149277	 -0.311435	  0.115170	 -0.233325	 -0.523256	 -0.009158	 -0.134863	  0.282600	 -0.158268	 -0.293019	  0.047280	 -0.322022	 -0.061030
 -0.181441	 -0.346875	  0.140351	 -0.191900	 -0.552413	 -0.029793	 -0.120516	  0.287834	 -0.174278	 -0.294717	  0.050326	 -0.264973	 -0.064017
 -0.158468	 -0.368053	  0.153036	 -0.185179	 -0.551201	 -0.042849	 -0.070427	  0.287219	 -0.179368	 -0.284682	  0.060670	 -0.269970	 -0.071944
 -0.129406	 -0.357617	  0.198084	 -0.160112	 -0.542748	 -0.069624	 -0.065555	  0.260915	 -0.180630	 -0.230396	  0.064758	 -0.323970	 -0.077205
 -0.137546	 -0.330236	  0.199964	 -0.135487	 -0.495381	 -0.079356	 -0.076962	  0.267577	 -0.207777	 -0.210106	  0.081923	 -0.309344	 -0.085801
 -0.110452	 -0.310330	  0.197327	 -0.149705	 -0.469709	 -0.073391	 -0.064430	  0.231097	 -0.219764	 -0.207135	  0.090029	 -0.278850	 -0.078234
 -0.108990	 -0.347574	  0.185579	 -0.141215	 -0.496180	 -0.064752	 -0.070291	  0.230000	 -0.171922	 -0.233235	  0.078436	 -0.276552	 -0.070262
 -0.079868	 -0.361293	  0.210971	 -0.143819	 -0.461997	 -0.098946	 -0.066967	  0.260639	 -0.166247	 -0.211994	  0.025960	 -0.259010	 -0.027077
 -0.084600	 -0.357428	  0.212523	 -0.153960	 -0.399607	 -0.102065	 -0.034486	  0.262254	 -0.150288	 -0.215458	 -0.007076	 -0.259311	 -0.043631
 -0.078385	 -0.332983	  0.203730	 -0.185351	 -0.357844	 -0.136317	 -0.068027	  0.238242	 -0.131868	 -0.203756	 -0.019580	 -0.243046	 -0.071483
 -0.094420	 -0.334115	  0.209874	 -0.151455	 -0.350515	 -0.172191	 -0.112889	  0.230821	 -0.151058	 -0.218826	 -0.045228	 -0.237407	 -0.042653
 -0.132520	 -0.330595	  0.229785	 -0.164931	 -0.331581	 -0.152035	 -0.105219	  0.224022	 -0.183586	 -0.254589	 -0.049965	 -0.277834	 -0.009226
 -0.144350	 -0.311280	  0.259763	 -0.152172	 -0.315520	 -0.126116	 -0.062953	  0.208247	 -0.170179	 -0.251909	 -0.043308	 -0.292984	  0.024486
 -0.129939	 -0.317761	  0.283343	 -0.132200	 -0.287623	 -0.142981	 -0.036617	  0.198611	 -0.152266	 -0.235269	 -0.039166	 -0.245366	  0.044230
 -0.104606	 -0.351767	  0.301880	 -0.159159	 -0.292397	 -0.124863	 -0.047776	  0.200821	 -0.153794	 -0.208981	  0.000517	 -0.206905	  0.037871
 -0.091315	 -0.369768	  0.309358	 -0.194929	 -0.308616	 -0.115536	 -0.007701	  0.174319	 -0.121854	 -0.208721	  0.005802	 -0.216474	  0.039311
 -0.061458	 -0.359706	  0.294026	 -0.199211	 -0.316000	 -0.081382	 -0.017207	  0.174806	 -0.133122	 -0.234418	 -0.004617	 -0.264034	  0.041297
 -0.090112	 -0.352874	  0.244475	 -0.201692	 -0.303379	 -0.077170	 -0.033272	  0.179974	 -0.146202	 -0.228975	 -0.003133	 -0.278413	  0.039267
 -0.142538	 -0.336838	  0.228894	 -0.192651	 -0.302499	 -0.076447	 -0.013730	  0.188987	 -0.145242	 -0.216460	  0.015660	 -0.248289	  0.032904
 -0.159445	 -0.318421	  0.235823	 -0.177763	 -0.298484	 -0.073624	 -0.026934	  0.174943	 -0.158915	 -0.188169	 -0.027758	 -0.231517	 -0.002571
 -0.127960	 -0.325529	  0.245309	 -0.171598	 -0.313766	 -0.089663	 -0.018447	  0.181588	 -0.173940	 -0.195897	 -0.041303	 -0.235122	  0.028910
 -0.091430	 -0.354717	  0.230183	 -0.158017	 -0.326374	 -0.101574	 -0.030685	  0.190711	 -0.179350	 -0.223639	 -0.034016	 -0.252483	  0.073085
 -0.085881	 -0.360242	  0.247281	 -0.145914	 -0.330078	 -0.103698	 -0.019934	  0.172321	 -0.177303	 -0.195365	 -0.005308	 -0.272502	  0.082627
 -0.052557	 -0.418466	  0.206828	 -0.162761	 -0.303510	 -0.100803	 -0.034657	  0.175437	 -0.173626	 -0.174506	 -0.008935	 -0.251595	  0.065294
 -0.047172	 -0.467162	  0.213638	 -0.164418	 -0.239132	 -0.127673	 -0.022648	  0.187273	 -0.167930	 -0.176126	 -0.025417	 -0.223943	  0.034869
 -0.049065	 -0.468282	  0.234736	 -0.149629	 -0.223332	 -0.107272	 -0.026266	  0.179912	 -0.163894	 -0.167119	 -0.007666	 -0.209034	  0.015316
 -0.044622	 -0.443733	  0.209135	 -0.147843	 -0.179106	 -0.121505	 -0.013405	  0.192870	 -0.180963	 -0.200937	 -0.012482	 -0.202906	  0.025523
 -0.022565	 -0.383096	  0.233475	 -0.162302	 -0.180859	 -0.132034	 -0.019173	  0.226001	 -0.162771	 -0.242897	  0.032061	 -0.235500	  0.021486
