# Supplementary material for: A fluorescent photoimmunoconjugate for imaging of cholesteatoma
Source: Sci Rep. 2022 Nov 19;12:19905. doi: 10.1038/s41598-022-22072-9 (PMC9675863; doi:10.1038/s41598-022-22072-9)
Supplement: Supplementary file 2 — Supplementary Information 2. [file 41598_2022_22072_MOESM2_ESM.zip › Data/ABR-42-5]

:RUN-5	LEVEL SWEEP	TEMP:NaN	6/4/2018	3:36 PM	NaNHR:
:SW EAR: R	SW FREQ: 22.65	# AVERAGES: 512	REP RATE (/sec): 40	DRIVER: RS Tweeter	SAMPLE (�sec): 40	
:NOTES-
:CHAMBER-CH4B-PXI
:CFTS Version: V2.7.2 (R850)
:LEVELS:20;25;30;35;40;45;50;55;60;65;70;75;80;
:DATA
 -0.044790	 -0.015077	 -0.030726	  0.050258	  0.005837	 -0.032729	  0.014341	  0.098014	 -0.012286	 -0.027677	 -0.063426	 -0.093954	 -0.089024
 -0.033557	 -0.016217	 -0.028767	  0.077230	 -0.013179	 -0.022115	  0.029720	  0.103272	  0.013670	 -0.028790	 -0.047709	 -0.061948	 -0.069999
  0.010261	 -0.009834	 -0.023256	  0.063747	 -0.018951	  0.012274	 -0.008174	  0.062326	  0.019937	 -0.049587	 -0.052261	 -0.057808	 -0.052083
  0.046525	  0.017178	 -0.010325	  0.078950	 -0.040385	  0.052106	 -0.000587	  0.042154	  0.016444	 -0.037447	 -0.000331	 -0.060157	 -0.088013
  0.026946	  0.023450	  0.005474	  0.038990	 -0.053168	  0.047748	 -0.011167	  0.036868	  0.012942	 -0.043734	  0.008451	 -0.059474	 -0.068043
 -0.008417	 -0.007692	  0.006660	 -0.000021	 -0.025315	  0.070467	 -0.013515	  0.012132	  0.013211	 -0.033271	 -0.012707	 -0.047136	 -0.035936
 -0.035099	 -0.024169	 -0.014273	 -0.003309	 -0.024465	  0.062748	  0.005652	  0.024902	  0.010689	 -0.049209	 -0.019455	 -0.029064	 -0.041797
 -0.017256	 -0.018971	 -0.011198	  0.002457	  0.002940	  0.026458	  0.003787	  0.022136	 -0.004692	 -0.050065	 -0.045706	 -0.034371	 -0.060340
 -0.022385	 -0.017761	 -0.023804	  0.022929	  0.041097	  0.026599	  0.008281	 -0.010144	 -0.015382	 -0.027708	 -0.040795	 -0.032724	 -0.043358
  0.024178	 -0.023886	  0.003735	  0.014580	  0.053376	  0.023681	  0.025930	 -0.023979	 -0.028364	 -0.003888	 -0.028787	 -0.053126	 -0.021685
  0.027155	 -0.024164	  0.020704	  0.004877	  0.037967	 -0.017858	  0.021840	  0.000455	 -0.023548	 -0.016192	 -0.003647	 -0.036810	 -0.015733
  0.001455	  0.003050	  0.026380	 -0.018575	  0.019928	 -0.055344	  0.021748	 -0.026492	 -0.013639	 -0.029269	  0.005674	 -0.038425	 -0.029143
 -0.005759	  0.023932	  0.029919	 -0.045163	  0.031559	 -0.058543	  0.004166	 -0.045192	 -0.023153	 -0.016411	 -0.001631	 -0.070442	 -0.039326
  0.001156	  0.048523	 -0.001366	 -0.073491	  0.003275	 -0.033869	  0.000566	 -0.032414	 -0.022319	  0.010533	  0.022049	 -0.001250	 -0.084598
 -0.019154	  0.056339	 -0.002671	 -0.042017	 -0.010043	 -0.018515	 -0.009206	 -0.029542	 -0.011025	  0.023279	 -0.021299	  0.011370	 -0.026958
  0.003303	  0.019780	  0.001866	 -0.025009	  0.020974	 -0.030775	 -0.020728	 -0.024096	 -0.020271	  0.031291	 -0.014748	  0.030780	  0.045096
 -0.005402	  0.030386	  0.006740	 -0.037918	  0.007494	 -0.010835	 -0.026688	 -0.051440	 -0.022654	  0.036300	  0.008829	  0.091296	  0.099424
  0.011050	  0.002383	  0.012805	 -0.013413	 -0.007273	 -0.010046	 -0.020959	 -0.066016	 -0.000837	  0.063826	  0.059059	  0.132610	  0.186308
  0.005957	 -0.026636	  0.018537	 -0.031824	 -0.012967	 -0.011244	 -0.004109	 -0.060454	  0.059721	  0.102854	  0.109513	  0.191127	  0.210400
  0.033833	 -0.040614	  0.013566	 -0.063278	 -0.018700	 -0.020206	 -0.020900	 -0.032489	  0.051556	  0.145166	  0.138927	  0.219506	  0.224808
  0.035412	 -0.032926	 -0.003969	 -0.066476	  0.001939	 -0.022727	 -0.029789	 -0.000605	  0.042783	  0.182451	  0.193087	  0.204460	  0.256636
  0.041260	 -0.019614	 -0.021658	 -0.041167	 -0.014514	 -0.011119	  0.004208	  0.009736	  0.062751	  0.169654	  0.199070	  0.212306	  0.232541
  0.055940	  0.004166	 -0.005199	 -0.040251	 -0.007927	 -0.001431	  0.041970	  0.044133	  0.063428	  0.172534	  0.210219	  0.211039	  0.201539
  0.037765	  0.025295	 -0.004993	 -0.004322	 -0.029348	  0.012616	  0.049955	  0.047639	  0.039387	  0.193140	  0.227570	  0.232981	  0.201008
  0.013612	  0.012117	  0.014345	  0.008271	 -0.043225	  0.028778	  0.026827	  0.056371	  0.065970	  0.151590	  0.241832	  0.225675	  0.193078
 -0.016168	  0.029799	  0.006068	  0.008844	 -0.046950	  0.029928	  0.016773	  0.055737	  0.072376	  0.135080	  0.197862	  0.208850	  0.195953
 -0.025139	  0.053869	  0.014453	  0.014338	 -0.033973	  0.017808	  0.046833	  0.055114	  0.067570	  0.109709	  0.206233	  0.229304	  0.214359
 -0.000669	  0.075857	  0.004995	  0.019138	 -0.010631	  0.034138	  0.067780	  0.093304	  0.063973	  0.135504	  0.233560	  0.300759	  0.281719
 -0.003986	  0.082420	 -0.019849	  0.013914	  0.011963	  0.033699	  0.068845	  0.078628	  0.044407	  0.125379	  0.261853	  0.366034	  0.325256
 -0.048488	  0.078557	 -0.005234	  0.034558	 -0.000733	  0.024301	  0.076100	  0.103566	  0.070396	  0.143152	  0.282507	  0.397538	  0.415980
 -0.064252	  0.074892	 -0.004190	  0.010615	  0.001634	  0.028879	  0.096223	  0.139845	  0.098094	  0.227451	  0.355225	  0.487034	  0.481021
 -0.073876	  0.096160	 -0.020146	 -0.009897	 -0.003991	  0.025713	  0.111556	  0.170826	  0.128442	  0.286806	  0.445652	  0.550973	  0.525340
 -0.076984	  0.095488	 -0.021437	 -0.016246	 -0.009685	  0.050611	  0.121770	  0.202270	  0.125368	  0.322421	  0.470910	  0.579909	  0.560190
 -0.123646	  0.119596	 -0.003828	  0.001414	 -0.029210	  0.065461	  0.135400	  0.217717	  0.199813	  0.335312	  0.489191	  0.515333	  0.542859
 -0.157599	  0.096496	  0.005728	  0.018036	 -0.057958	  0.072700	  0.164271	  0.263986	  0.249780	  0.343873	  0.480420	  0.455138	  0.475171
 -0.136033	  0.104004	  0.002199	 -0.006715	 -0.039120	  0.105827	  0.175375	  0.313589	  0.262644	  0.317668	  0.422969	  0.420425	  0.373643
 -0.119961	  0.081210	  0.001493	  0.012570	  0.009440	  0.116120	  0.168328	  0.293683	  0.235301	  0.272204	  0.374740	  0.386860	  0.327243
 -0.132981	  0.070557	  0.001043	  0.015448	  0.023600	  0.146321	  0.176655	  0.236736	  0.175570	  0.173360	  0.294971	  0.268996	  0.255257
 -0.093050	  0.061446	  0.030215	  0.028777	  0.045623	  0.173632	  0.180641	  0.203475	  0.121486	  0.085358	  0.211418	  0.190832	  0.161315
 -0.090635	  0.041327	  0.045687	  0.058947	  0.041403	  0.150014	  0.156545	  0.147677	  0.057129	  0.059798	  0.159463	  0.151836	  0.127694
 -0.104912	  0.055475	  0.035304	  0.059201	  0.045710	  0.130486	  0.087970	  0.102553	 -0.015570	 -0.002844	  0.075212	  0.080211	  0.069721
 -0.114411	  0.092253	  0.014953	  0.037422	  0.030759	  0.075999	  0.036118	  0.080374	 -0.066758	 -0.077681	 -0.020175	  0.027186	  0.026135
 -0.134304	  0.125398	 -0.001752	  0.021713	  0.016115	  0.027753	 -0.014640	  0.068624	 -0.110110	 -0.118405	 -0.048202	 -0.010568	 -0.004554
 -0.098269	  0.116462	 -0.005126	  0.040791	 -0.032013	 -0.021152	  0.016074	  0.057242	 -0.170615	 -0.162661	 -0.022646	 -0.063029	 -0.058414
 -0.114280	  0.124163	 -0.002247	  0.032996	 -0.065254	 -0.041809	  0.026913	  0.007218	 -0.197374	 -0.184702	 -0.052438	 -0.083863	 -0.100852
 -0.096249	  0.147252	  0.013542	  0.001022	 -0.080551	 -0.069198	 -0.021466	 -0.048307	 -0.214584	 -0.188290	 -0.092090	 -0.049174	 -0.102869
 -0.058692	  0.111997	  0.009678	  0.001066	 -0.068553	 -0.089499	 -0.081243	 -0.057077	 -0.207503	 -0.202772	 -0.118970	 -0.035267	 -0.138833
 -0.050222	  0.107441	  0.000642	  0.018773	 -0.087858	 -0.093818	 -0.071277	 -0.064847	 -0.218298	 -0.183192	 -0.135755	 -0.002930	 -0.166709
 -0.084320	  0.103131	 -0.007261	  0.012479	 -0.084338	 -0.094017	 -0.072105	 -0.103498	 -0.229252	 -0.149361	 -0.128365	 -0.027247	 -0.193159
 -0.094771	  0.104280	  0.019785	  0.002111	 -0.072611	 -0.093752	 -0.080495	 -0.090517	 -0.215704	 -0.130062	 -0.093261	 -0.045812	 -0.191840
 -0.089417	  0.116785	  0.041674	  0.004638	 -0.070741	 -0.101519	 -0.081537	 -0.076741	 -0.238093	 -0.129663	 -0.098124	 -0.026136	 -0.118754
 -0.110648	  0.111810	  0.027795	  0.014281	 -0.083973	 -0.086680	 -0.065550	 -0.070470	 -0.232655	 -0.104332	 -0.068020	  0.008363	 -0.008549
 -0.142606	  0.111004	  0.014645	 -0.002793	 -0.077356	 -0.125636	 -0.050911	 -0.067528	 -0.202331	 -0.055697	  0.009605	  0.105584	  0.128773
 -0.139391	  0.099091	  0.036763	 -0.002397	 -0.055716	 -0.136447	 -0.059712	 -0.011763	 -0.176774	  0.007541	  0.104560	  0.251655	  0.312609
 -0.117112	  0.099978	  0.008575	 -0.005973	 -0.054120	 -0.159045	 -0.025135	  0.049035	 -0.118173	  0.096975	  0.210463	  0.403456	  0.428604
 -0.130741	  0.127349	 -0.008406	 -0.007231	 -0.025195	 -0.174400	  0.002860	  0.093997	 -0.011122	  0.213741	  0.287795	  0.502146	  0.488559
 -0.134308	  0.105777	  0.023556	  0.021877	  0.016701	 -0.181987	  0.028208	  0.150160	  0.076741	  0.319606	  0.341373	  0.577442	  0.543916
 -0.139091	  0.109534	  0.035304	  0.041472	  0.037003	 -0.119634	  0.067640	  0.218624	  0.149009	  0.385319	  0.399135	  0.600936	  0.549617
 -0.164411	  0.103579	 -0.012541	  0.054792	  0.025194	 -0.027805	  0.108808	  0.273301	  0.199365	  0.398390	  0.459490	  0.592271	  0.497655
 -0.173119	  0.082810	 -0.028329	  0.086041	  0.045913	  0.015600	  0.171645	  0.345310	  0.228874	  0.407072	  0.423217	  0.521419	  0.418567
 -0.219116	  0.096001	 -0.024914	  0.101820	  0.075219	  0.068436	  0.240709	  0.369770	  0.249937	  0.367716	  0.336890	  0.377567	  0.269069
 -0.215575	  0.079520	  0.014045	  0.136564	  0.100008	  0.105769	  0.260722	  0.346570	  0.203370	  0.268110	  0.203775	  0.249571	  0.127183
 -0.202980	  0.084933	  0.049153	  0.126552	  0.117203	  0.089639	  0.262495	  0.329396	  0.169074	  0.168512	  0.111051	  0.100585	  0.021620
 -0.240318	  0.115120	  0.052930	  0.137242	  0.124986	  0.067649	  0.254213	  0.281822	  0.082098	  0.054127	  0.050520	 -0.001828	 -0.083384
 -0.217359	  0.157612	  0.070440	  0.147408	  0.160705	  0.099404	  0.252259	  0.224826	  0.009294	 -0.034253	 -0.037580	 -0.066132	 -0.147962
 -0.202134	  0.158690	  0.079212	  0.103819	  0.177059	  0.079054	  0.211632	  0.138863	 -0.048381	 -0.100204	 -0.142752	 -0.119231	 -0.187291
 -0.239766	  0.115259	  0.070799	  0.101146	  0.122125	  0.063463	  0.150134	  0.089912	 -0.077778	 -0.181452	 -0.176515	 -0.139998	 -0.240756
 -0.270267	  0.128670	  0.034187	  0.085932	  0.102013	 -0.002126	  0.109198	  0.030075	 -0.122004	 -0.249511	 -0.214868	 -0.174670	 -0.245910
 -0.285748	  0.137323	  0.035917	  0.088902	  0.075237	 -0.061760	  0.048844	  0.014474	 -0.170161	 -0.275638	 -0.286909	 -0.186720	 -0.216725
 -0.297905	  0.143806	  0.031550	  0.082119	  0.023849	 -0.105486	  0.011050	 -0.004535	 -0.188528	 -0.305779	 -0.323459	 -0.209296	 -0.196735
 -0.342693	  0.186799	  0.013854	  0.071016	 -0.024800	 -0.157322	  0.015842	 -0.024448	 -0.201321	 -0.315333	 -0.317641	 -0.212343	 -0.142678
 -0.328339	  0.214675	  0.041805	  0.069969	 -0.065769	 -0.179482	 -0.035613	 -0.051044	 -0.227630	 -0.329413	 -0.312282	 -0.182663	 -0.090167
 -0.294645	  0.193291	  0.039623	  0.062684	 -0.052370	 -0.182835	 -0.036474	 -0.060945	 -0.267496	 -0.323837	 -0.280589	 -0.129252	 -0.023122
 -0.276444	  0.196926	  0.027760	 -0.000504	 -0.011230	 -0.161286	 -0.012938	 -0.059179	 -0.267966	 -0.264787	 -0.279780	 -0.035771	  0.042945
 -0.259311	  0.171006	  0.013546	 -0.041221	 -0.009307	 -0.182495	 -0.029050	 -0.093121	 -0.255740	 -0.211822	 -0.241721	  0.058443	  0.163814
 -0.262937	  0.179778	  0.027542	 -0.062683	 -0.028163	 -0.147753	 -0.031096	 -0.100279	 -0.241912	 -0.164461	 -0.156301	  0.110489	  0.243602
 -0.243860	  0.172141	  0.026668	 -0.029692	 -0.038647	 -0.174971	 -0.022895	 -0.108443	 -0.236587	 -0.084664	 -0.048268	  0.139513	  0.331572
 -0.201162	  0.152819	  0.008395	 -0.030993	 -0.026144	 -0.173960	 -0.023958	 -0.041706	 -0.214106	 -0.023316	  0.042052	  0.176123	  0.381143
 -0.194374	  0.113350	  0.011379	 -0.050537	 -0.025435	 -0.167436	 -0.025946	 -0.043000	 -0.169949	  0.039479	  0.108051	  0.250195	  0.390979
 -0.188359	  0.093509	  0.013608	 -0.027734	 -0.033253	 -0.173957	 -0.032127	  0.010880	 -0.104254	  0.055934	  0.153713	  0.326822	  0.438000
 -0.217824	  0.096623	  0.031158	 -0.029803	 -0.027830	 -0.121476	 -0.018373	  0.084963	 -0.054631	  0.087656	  0.229460	  0.316343	  0.456657
 -0.234596	  0.091409	 -0.008512	 -0.039259	  0.000857	 -0.083994	 -0.015871	  0.118534	 -0.014316	  0.106297	  0.270152	  0.333004	  0.467785
 -0.197992	  0.107523	 -0.005680	 -0.038413	  0.021851	 -0.066112	  0.020725	  0.130662	  0.007534	  0.107836	  0.260609	  0.370529	  0.442442
 -0.209953	  0.131086	 -0.042838	 -0.014686	  0.022266	 -0.032136	  0.068477	  0.130215	  0.021007	  0.098961	  0.260730	  0.378699	  0.389717
 -0.236185	  0.135039	 -0.045617	  0.024932	  0.028089	 -0.036067	  0.108046	  0.149819	  0.050367	  0.126069	  0.222754	  0.385907	  0.365569
 -0.206015	  0.132718	 -0.040587	  0.025793	  0.068525	 -0.034747	  0.138502	  0.165486	  0.065243	  0.146853	  0.207210	  0.305784	  0.292363
 -0.212630	  0.155406	 -0.044239	  0.040234	  0.084314	 -0.020157	  0.148002	  0.174678	  0.108975	  0.086890	  0.195718	  0.214871	  0.216122
 -0.243165	  0.174873	 -0.060849	  0.034013	  0.088513	 -0.016077	  0.161026	  0.178155	  0.099380	  0.028072	  0.149113	  0.160652	  0.103926
 -0.260143	  0.202795	 -0.080700	  0.067403	  0.091507	  0.034430	  0.179783	  0.209180	  0.082558	  0.002255	  0.075073	  0.103261	  0.026507
 -0.224297	  0.158126	 -0.111830	  0.083916	  0.078160	  0.057263	  0.145927	  0.222300	  0.071837	 -0.059440	  0.003791	  0.024237	 -0.011844
 -0.230207	  0.155204	 -0.073832	  0.105248	  0.060166	  0.049208	  0.152072	  0.213911	  0.045377	 -0.100185	 -0.071765	 -0.038433	 -0.069440
 -0.242090	  0.169905	 -0.070067	  0.071816	  0.076209	  0.029402	  0.170542	  0.152764	 -0.011157	 -0.128868	 -0.127831	 -0.050286	 -0.104130
 -0.242470	  0.193679	 -0.076089	  0.068886	  0.100310	 -0.025125	  0.173617	  0.099839	 -0.066983	 -0.163033	 -0.151402	 -0.051386	 -0.138913
 -0.227258	  0.196881	 -0.073730	  0.060301	  0.119734	 -0.071969	  0.142949	  0.087662	 -0.090908	 -0.188679	 -0.176789	 -0.085540	 -0.093349
 -0.222091	  0.233384	 -0.074937	  0.045369	  0.101281	 -0.067556	  0.120812	  0.085059	 -0.130305	 -0.208707	 -0.154524	 -0.117640	 -0.060470
 -0.230459	  0.232326	 -0.056643	  0.052588	  0.072007	 -0.071785	  0.102371	  0.055372	 -0.135800	 -0.206822	 -0.109303	 -0.091537	 -0.055948
 -0.198997	  0.222805	 -0.029018	  0.084009	  0.029655	 -0.082982	  0.088145	  0.040982	 -0.124006	 -0.212392	 -0.096328	 -0.029150	 -0.029360
 -0.192275	  0.240581	  0.018762	  0.058588	  0.025459	 -0.110288	  0.103305	  0.048901	 -0.145848	 -0.172503	 -0.119373	  0.000098	  0.032924
 -0.186235	  0.271347	  0.035172	  0.044919	  0.023419	 -0.121111	  0.106968	  0.037039	 -0.107298	 -0.163272	 -0.134546	  0.017588	  0.096989
 -0.178470	  0.249863	  0.014365	  0.030138	  0.023872	 -0.126765	  0.064951	  0.034320	 -0.048330	 -0.181280	 -0.094701	  0.019110	  0.142256
 -0.175470	  0.208698	 -0.014406	 -0.002742	  0.006808	 -0.152707	  0.050232	  0.075995	 -0.065207	 -0.166783	 -0.038690	  0.027085	  0.239264
 -0.193724	  0.201845	 -0.002260	 -0.022748	  0.023445	 -0.164968	  0.084663	  0.096946	 -0.097057	 -0.132716	  0.005292	  0.069856	  0.294533
 -0.163191	  0.204584	  0.021754	 -0.034289	  0.022289	 -0.138293	  0.077169	  0.121679	 -0.095154	 -0.067449	  0.022918	  0.123660	  0.349995
 -0.120856	  0.184937	  0.019979	 -0.059445	 -0.012878	 -0.120092	  0.044384	  0.133387	 -0.034847	  0.023651	  0.091796	  0.149059	  0.398668
 -0.100741	  0.171223	 -0.029729	 -0.068677	  0.008461	 -0.114343	  0.032464	  0.156707	  0.017680	  0.079108	  0.164044	  0.164504	  0.466673
 -0.109909	  0.190528	 -0.068244	 -0.059520	  0.042766	 -0.100363	  0.047720	  0.172934	  0.060808	  0.130464	  0.231377	  0.245841	  0.569258
 -0.138961	  0.189764	 -0.080066	 -0.036189	  0.021166	 -0.069924	  0.075182	  0.191540	  0.086331	  0.184148	  0.276393	  0.329276	  0.647832
 -0.130879	  0.198795	 -0.088381	 -0.043674	  0.043869	 -0.044105	  0.088061	  0.227914	  0.086271	  0.205075	  0.305351	  0.406887	  0.694991
 -0.134087	  0.190426	 -0.101373	 -0.039060	  0.094558	 -0.017637	  0.137657	  0.259125	  0.112259	  0.231029	  0.398495	  0.474644	  0.795323
 -0.135170	  0.226049	 -0.082360	 -0.015944	  0.100494	  0.016361	  0.142800	  0.310508	  0.147592	  0.248581	  0.452470	  0.565206	  0.860539
 -0.152027	  0.230523	 -0.069662	 -0.019492	  0.133124	  0.027444	  0.135169	  0.353188	  0.193237	  0.293474	  0.496258	  0.653765	  0.878301
 -0.160523	  0.204807	 -0.063957	 -0.001548	  0.136310	  0.041799	  0.205126	  0.372848	  0.230834	  0.341786	  0.546719	  0.682083	  0.903291
 -0.159771	  0.178193	 -0.026536	  0.058374	  0.113496	  0.053528	  0.280867	  0.396688	  0.228396	  0.385914	  0.613905	  0.687681	  0.926276
 -0.123165	  0.169898	 -0.005933	  0.058759	  0.113138	  0.055337	  0.335886	  0.389886	  0.270153	  0.430095	  0.669000	  0.686312	  0.931273
 -0.097563	  0.162783	  0.011675	  0.025253	  0.141987	  0.072973	  0.341000	  0.362685	  0.275022	  0.471110	  0.666937	  0.686649	  0.865046
 -0.097004	  0.176589	  0.013271	  0.052946	  0.141046	  0.133069	  0.360702	  0.389119	  0.285855	  0.482247	  0.627873	  0.652936	  0.768920
 -0.115283	  0.156774	  0.016577	  0.071774	  0.181108	  0.147838	  0.362730	  0.376660	  0.298394	  0.475161	  0.613204	  0.609553	  0.667387
 -0.125076	  0.164190	  0.016516	  0.087944	  0.235402	  0.156197	  0.354202	  0.353730	  0.301368	  0.426945	  0.573442	  0.513871	  0.565574
 -0.109299	  0.162680	  0.028581	  0.121126	  0.269129	  0.172873	  0.383028	  0.366344	  0.291373	  0.392103	  0.509485	  0.434982	  0.510316
 -0.085248	  0.140776	  0.037715	  0.144564	  0.270627	  0.180629	  0.354372	  0.327509	  0.282567	  0.300117	  0.421608	  0.388065	  0.461517
 -0.045668	  0.128690	  0.042274	  0.157795	  0.281919	  0.208461	  0.354348	  0.306760	  0.235266	  0.189970	  0.375000	  0.353663	  0.422593
 -0.035492	  0.135097	  0.054058	  0.125961	  0.279332	  0.179805	  0.352349	  0.316047	  0.172493	  0.144127	  0.318067	  0.319220	  0.338860
 -0.055282	  0.149675	  0.037758	  0.133243	  0.264859	  0.157752	  0.310298	  0.286135	  0.110728	  0.088984	  0.240099	  0.298776	  0.240462
 -0.095550	  0.164801	  0.026370	  0.124522	  0.279618	  0.155161	  0.276521	  0.257380	  0.045440	  0.059380	  0.215393	  0.246625	  0.181198
 -0.113285	  0.146599	  0.053000	  0.114697	  0.294100	  0.116917	  0.243911	  0.210807	  0.031097	  0.015599	  0.175956	  0.179940	  0.156304
 -0.072137	  0.116326	  0.097167	  0.118637	  0.269710	  0.084552	  0.209588	  0.183064	  0.012152	 -0.026433	  0.121017	  0.101469	  0.132945
 -0.053728	  0.135499	  0.078246	  0.148833	  0.252770	  0.057261	  0.153376	  0.140682	  0.008487	 -0.040301	  0.080569	  0.043574	  0.082957
 -0.036482	  0.127552	  0.055122	  0.150729	  0.218227	 -0.012416	  0.119795	  0.063887	 -0.043018	 -0.098448	  0.076124	 -0.006312	  0.034971
 -0.008984	  0.158692	  0.082798	  0.132989	  0.210402	 -0.070996	  0.062054	  0.040235	 -0.107086	 -0.137437	  0.040904	 -0.026758	 -0.003404
  0.002375	  0.175745	  0.117160	  0.153876	  0.184762	 -0.063522	  0.009050	  0.033221	 -0.139195	 -0.139191	 -0.004239	 -0.070937	 -0.043831
 -0.018973	  0.185061	  0.120215	  0.156078	  0.129895	 -0.067062	 -0.042827	  0.001038	 -0.144476	 -0.167561	 -0.009108	 -0.124270	 -0.046028
 -0.012165	  0.188932	  0.137796	  0.167331	  0.097510	 -0.144492	 -0.066148	 -0.023759	 -0.154998	 -0.184828	 -0.041374	 -0.146067	 -0.064077
 -0.010264	  0.183172	  0.109639	  0.142458	  0.055454	 -0.191060	 -0.133157	 -0.053699	 -0.140344	 -0.194067	 -0.045635	 -0.168667	 -0.078412
  0.014306	  0.181689	  0.088225	  0.112429	  0.022845	 -0.185342	 -0.136206	 -0.094712	 -0.122949	 -0.176926	 -0.074821	 -0.172959	 -0.095661
  0.017107	  0.167229	  0.092995	  0.077093	  0.000742	 -0.218324	 -0.134538	 -0.099643	 -0.102053	 -0.152611	 -0.060437	 -0.153943	 -0.096149
  0.032378	  0.172346	  0.106350	  0.046247	 -0.029384	 -0.231948	 -0.125710	 -0.068020	 -0.114003	 -0.120902	 -0.046669	 -0.124762	 -0.102330
  0.037585	  0.131493	  0.099543	  0.006760	 -0.021497	 -0.264873	 -0.132961	 -0.054345	 -0.126840	 -0.071542	 -0.040907	 -0.105999	 -0.138902
  0.046147	  0.137549	  0.085142	 -0.011543	 -0.029245	 -0.254516	 -0.129925	 -0.042563	 -0.115494	 -0.035711	 -0.028672	 -0.116577	 -0.162878
  0.045346	  0.136884	  0.060850	 -0.024786	 -0.047634	 -0.204355	 -0.111119	 -0.011535	 -0.118600	 -0.018238	 -0.021752	 -0.106174	 -0.165764
  0.052909	  0.099600	  0.038184	 -0.029608	 -0.058326	 -0.190505	 -0.079523	  0.027733	 -0.067438	 -0.014182	  0.017348	 -0.083105	 -0.155003
  0.058489	  0.053065	  0.030744	 -0.049053	 -0.107337	 -0.179074	 -0.047646	  0.045989	 -0.026701	 -0.027608	  0.034331	 -0.099817	 -0.119828
  0.041639	  0.011943	 -0.012414	 -0.005986	 -0.099812	 -0.171384	 -0.003170	  0.055626	  0.014043	 -0.061330	  0.014180	 -0.131251	 -0.152996
  0.044095	  0.000583	 -0.015583	 -0.024432	 -0.110225	 -0.167811	  0.000804	  0.058689	 -0.031109	 -0.119749	 -0.041546	 -0.169751	 -0.212617
  0.043768	  0.018170	 -0.017766	 -0.042451	 -0.113788	 -0.161925	  0.003403	  0.053636	 -0.059964	 -0.133991	 -0.069306	 -0.226014	 -0.275387
  0.006478	  0.013337	 -0.038828	 -0.029389	 -0.074093	 -0.148713	  0.018693	  0.031779	 -0.094003	 -0.143516	 -0.102386	 -0.272604	 -0.298984
  0.015835	  0.014590	 -0.077605	 -0.019847	 -0.053806	 -0.082871	  0.024302	  0.045981	 -0.123697	 -0.150858	 -0.132824	 -0.291314	 -0.348149
  0.037963	  0.035957	 -0.074400	 -0.039841	 -0.004171	 -0.047960	  0.051179	  0.054761	 -0.122864	 -0.177138	 -0.150405	 -0.303947	 -0.350244
  0.047197	  0.029213	 -0.063082	 -0.028744	  0.054389	 -0.050867	  0.068517	  0.063968	 -0.127400	 -0.184877	 -0.161399	 -0.290316	 -0.351521
  0.021245	  0.077226	 -0.047239	 -0.019970	  0.074528	 -0.073940	  0.084006	  0.074587	 -0.171622	 -0.160632	 -0.180082	 -0.325429	 -0.356091
 -0.010628	  0.102827	 -0.060026	  0.002711	  0.081738	 -0.094146	  0.037977	  0.040855	 -0.187383	 -0.179199	 -0.185991	 -0.339529	 -0.349179
 -0.042517	  0.103595	 -0.067532	  0.016300	  0.080768	 -0.089936	  0.016157	  0.016742	 -0.167107	 -0.212553	 -0.226072	 -0.305288	 -0.294230
 -0.047288	  0.089902	 -0.079318	  0.026157	  0.081595	 -0.055338	  0.000484	  0.020943	 -0.160539	 -0.221841	 -0.236336	 -0.296768	 -0.275340
 -0.040399	  0.050851	 -0.034820	  0.020605	  0.088205	 -0.040922	 -0.000808	  0.024740	 -0.149235	 -0.214232	 -0.252606	 -0.267618	 -0.271595
 -0.031751	  0.071498	 -0.025567	  0.013214	  0.047899	 -0.064601	 -0.030608	  0.006438	 -0.129882	 -0.212714	 -0.209661	 -0.249399	 -0.261129
 -0.012905	  0.073680	 -0.024626	  0.011324	  0.048318	 -0.055564	 -0.028570	  0.018024	 -0.106500	 -0.209957	 -0.230237	 -0.256634	 -0.246736
 -0.000009	  0.064939	  0.021478	  0.026651	  0.049655	 -0.047589	  0.002425	  0.014439	 -0.148741	 -0.216493	 -0.238135	 -0.216127	 -0.234537
  0.011277	  0.069409	  0.028516	  0.057268	  0.059321	 -0.057468	  0.011376	  0.009932	 -0.160444	 -0.212431	 -0.242302	 -0.214473	 -0.285952
  0.033368	  0.029430	  0.044072	  0.009516	  0.049931	 -0.043373	 -0.020322	  0.003526	 -0.129681	 -0.213273	 -0.223127	 -0.199125	 -0.303622
  0.040446	  0.032058	  0.014259	 -0.011944	  0.070987	 -0.051043	 -0.046371	  0.014804	 -0.118706	 -0.193885	 -0.193255	 -0.175044	 -0.305828
  0.038421	  0.014356	  0.000388	  0.002178	  0.110235	 -0.067797	 -0.035340	  0.056572	 -0.135964	 -0.187861	 -0.173813	 -0.228749	 -0.312572
  0.037345	 -0.013102	 -0.003610	  0.026479	  0.113149	 -0.078643	 -0.023863	  0.033882	 -0.103587	 -0.160623	 -0.169162	 -0.218465	 -0.306665
  0.045401	  0.016380	 -0.025401	  0.050803	  0.095277	 -0.074497	 -0.010737	  0.027038	 -0.126152	 -0.158026	 -0.182215	 -0.208445	 -0.309154
  0.057186	  0.033810	 -0.035393	  0.038445	  0.084190	 -0.034615	  0.038383	  0.052031	 -0.123459	 -0.164242	 -0.185366	 -0.178311	 -0.278854
  0.062586	  0.045265	 -0.025838	  0.067247	  0.084209	 -0.028043	  0.049033	  0.057574	 -0.155608	 -0.220602	 -0.176350	 -0.175067	 -0.241920
  0.065650	  0.082219	  0.004808	  0.124648	  0.102634	 -0.021272	  0.049377	  0.047368	 -0.161750	 -0.268930	 -0.149893	 -0.185351	 -0.218909
  0.045796	  0.074241	  0.026559	  0.099243	  0.121891	 -0.055491	  0.050968	  0.039222	 -0.168617	 -0.273798	 -0.135905	 -0.198407	 -0.177816
  0.043149	  0.050665	  0.016720	  0.075466	  0.105571	 -0.085915	  0.037811	  0.001569	 -0.196506	 -0.285219	 -0.091765	 -0.185122	 -0.194453
  0.001031	  0.018112	  0.020718	  0.051617	  0.075686	 -0.124754	 -0.002653	 -0.021673	 -0.200602	 -0.273059	 -0.108571	 -0.162041	 -0.234536
 -0.004945	  0.050582	  0.032113	  0.084124	  0.052485	 -0.151696	 -0.044123	 -0.035276	 -0.191513	 -0.282597	 -0.116641	 -0.154954	 -0.227080
 -0.026184	  0.051832	  0.045455	  0.105654	  0.029436	 -0.159221	 -0.047727	 -0.041802	 -0.169390	 -0.272889	 -0.086062	 -0.151521	 -0.196966
 -0.033841	  0.062254	  0.066660	  0.055747	  0.031188	 -0.144568	 -0.056528	 -0.068685	 -0.189841	 -0.269081	 -0.095512	 -0.137979	 -0.168238
 -0.012320	  0.083439	  0.031499	  0.034739	  0.031042	 -0.165697	 -0.021541	 -0.070484	 -0.202949	 -0.258443	 -0.093818	 -0.146138	 -0.191003
 -0.002373	  0.089110	  0.009913	  0.016028	  0.025564	 -0.196089	 -0.029621	 -0.083869	 -0.197456	 -0.267472	 -0.106136	 -0.165106	 -0.219471
  0.030716	  0.107191	 -0.015771	 -0.003750	 -0.021346	 -0.154155	 -0.073058	 -0.099270	 -0.206269	 -0.274026	 -0.144140	 -0.163414	 -0.254001
  0.017002	  0.096542	 -0.040493	 -0.025068	 -0.027146	 -0.144624	 -0.065376	 -0.124387	 -0.187265	 -0.242229	 -0.167212	 -0.164127	 -0.250191
  0.029601	  0.067842	 -0.049995	 -0.043787	 -0.039773	 -0.155588	 -0.066396	 -0.129594	 -0.210308	 -0.228363	 -0.177129	 -0.166247	 -0.239716
  0.041585	  0.071566	 -0.020885	 -0.028706	 -0.029927	 -0.170065	 -0.096570	 -0.137770	 -0.233139	 -0.202045	 -0.199909	 -0.145001	 -0.211474
  0.020932	  0.064671	 -0.004200	 -0.058660	 -0.011824	 -0.191472	 -0.104169	 -0.099470	 -0.229275	 -0.244036	 -0.155996	 -0.068116	 -0.202771
  0.035585	  0.054532	 -0.003886	 -0.113917	 -0.041804	 -0.189771	 -0.116792	 -0.074442	 -0.214405	 -0.268521	 -0.138207	 -0.050932	 -0.188668
  0.048997	  0.036480	  0.006667	 -0.128338	 -0.077298	 -0.190578	 -0.113507	 -0.072715	 -0.228936	 -0.225951	 -0.142588	 -0.018103	 -0.157638
  0.020031	  0.045889	  0.003323	 -0.139184	 -0.092277	 -0.189926	 -0.108574	 -0.083276	 -0.225488	 -0.199420	 -0.115951	  0.038259	 -0.163124
  0.022609	  0.040326	 -0.031850	 -0.105591	 -0.100762	 -0.168094	 -0.110738	 -0.095104	 -0.198646	 -0.175801	 -0.111786	  0.016701	 -0.153196
  0.005590	  0.013614	 -0.020979	 -0.084300	 -0.098952	 -0.168634	 -0.064199	 -0.085819	 -0.178776	 -0.176314	 -0.148800	  0.030646	 -0.143100
 -0.003896	  0.037636	 -0.009818	 -0.064287	 -0.088389	 -0.165151	 -0.045322	 -0.031256	 -0.152499	 -0.169719	 -0.099647	  0.038482	 -0.142311
  0.010616	  0.045018	 -0.004932	 -0.056084	 -0.079564	 -0.135258	 -0.032265	  0.021867	 -0.148190	 -0.165674	 -0.063151	  0.003871	 -0.110290
  0.006714	  0.026496	  0.028786	 -0.077949	 -0.070516	 -0.168719	 -0.018178	  0.032704	 -0.150797	 -0.137921	 -0.059092	 -0.021384	 -0.093689
  0.023498	  0.019684	  0.018540	 -0.080855	 -0.055227	 -0.159475	 -0.014315	  0.065230	 -0.141974	 -0.117557	 -0.056673	 -0.038540	 -0.074859
  0.044991	  0.003378	  0.010822	 -0.057353	 -0.049755	 -0.087988	  0.003048	  0.079089	 -0.180741	 -0.102893	 -0.076007	 -0.010311	 -0.042119
  0.040762	 -0.046304	  0.013401	 -0.062309	 -0.046883	 -0.080790	  0.029250	  0.069866	 -0.168315	 -0.123704	 -0.078048	  0.041774	 -0.019579
  0.008293	 -0.058286	  0.041928	 -0.054788	 -0.011618	 -0.073208	  0.035372	  0.075566	 -0.117850	 -0.139902	 -0.034430	  0.064013	 -0.024995
 -0.003129	 -0.013902	  0.036137	 -0.037023	  0.036054	 -0.036475	  0.037214	  0.087928	 -0.100546	 -0.154419	 -0.026004	  0.076067	 -0.019551
  0.035751	  0.001723	  0.009103	 -0.022096	  0.004876	 -0.039169	  0.055230	  0.062125	 -0.118348	 -0.173837	 -0.050541	  0.019730	 -0.013117
  0.021035	 -0.027358	  0.038233	 -0.024962	 -0.014408	 -0.053365	  0.056518	  0.064868	 -0.134716	 -0.154157	 -0.064655	  0.009660	 -0.025158
  0.030378	 -0.014728	  0.067476	 -0.007947	 -0.025139	 -0.069646	  0.032253	  0.058990	 -0.084176	 -0.160091	 -0.075669	 -0.004921	 -0.031717
 -0.004161	 -0.004449	  0.065727	 -0.015338	 -0.028581	 -0.075449	  0.006095	  0.042747	 -0.056850	 -0.153013	 -0.057458	 -0.001828	 -0.019139
 -0.016598	  0.006856	  0.047059	 -0.016815	 -0.014949	 -0.050683	 -0.036789	  0.029103	 -0.081864	 -0.121990	 -0.089431	  0.009807	 -0.037871
 -0.029966	  0.036097	  0.049397	 -0.014098	 -0.018587	 -0.063713	 -0.025474	  0.012164	 -0.109892	 -0.124622	 -0.111933	  0.024061	 -0.051306
 -0.012255	  0.072260	  0.029680	 -0.000685	 -0.019451	 -0.084882	 -0.046756	 -0.010862	 -0.141809	 -0.147176	 -0.092196	  0.028545	 -0.074135
  0.010084	  0.103015	  0.011509	  0.033018	 -0.037415	 -0.054628	 -0.032851	 -0.023240	 -0.180068	 -0.173078	 -0.122396	  0.016787	 -0.092373
  0.017625	  0.083287	  0.043384	  0.038397	 -0.049726	 -0.046716	 -0.020597	 -0.034793	 -0.154706	 -0.178535	 -0.160614	  0.018452	 -0.082692
 -0.009497	  0.082412	  0.024047	  0.037154	 -0.016025	 -0.076119	 -0.041727	 -0.070601	 -0.155696	 -0.204853	 -0.167464	  0.014779	 -0.082350
 -0.032860	  0.069080	 -0.011476	  0.062685	  0.009985	 -0.079038	 -0.003202	 -0.075457	 -0.171099	 -0.215319	 -0.165702	  0.006291	 -0.063191
 -0.031506	  0.038841	 -0.032006	  0.068875	  0.004440	 -0.065171	 -0.009404	 -0.060056	 -0.194182	 -0.212085	 -0.167744	  0.010400	 -0.080807
  0.005481	  0.025835	  0.006921	  0.064757	 -0.039491	 -0.083802	 -0.031883	 -0.052445	 -0.205033	 -0.214733	 -0.171255	  0.005290	 -0.082132
  0.038756	  0.043603	  0.037184	  0.105127	 -0.080699	 -0.097760	 -0.068270	 -0.060724	 -0.217370	 -0.238913	 -0.175641	  0.004802	 -0.095565
  0.030231	  0.047435	  0.058337	  0.101472	 -0.119490	 -0.079574	 -0.112364	 -0.074107	 -0.212355	 -0.249498	 -0.155346	  0.010329	 -0.103875
 -0.001002	  0.020995	  0.098566	  0.065990	 -0.128858	 -0.092427	 -0.135556	 -0.060525	 -0.205932	 -0.235424	 -0.149022	 -0.005322	 -0.090920
 -0.001746	  0.019541	  0.086729	  0.077798	 -0.105710	 -0.123365	 -0.151211	 -0.100471	 -0.221821	 -0.229368	 -0.130544	  0.002114	 -0.108183
  0.036830	  0.020799	  0.087231	  0.061492	 -0.075886	 -0.157694	 -0.148121	 -0.151261	 -0.225322	 -0.228629	 -0.156715	  0.013166	 -0.044321
  0.031720	  0.020701	  0.071483	  0.046015	 -0.083769	 -0.154338	 -0.143905	 -0.171071	 -0.226595	 -0.220868	 -0.170398	 -0.019732	 -0.024684
  0.014124	  0.046947	  0.047563	  0.039616	 -0.088500	 -0.156547	 -0.109308	 -0.156158	 -0.192416	 -0.225341	 -0.174597	 -0.026189	 -0.062367
  0.000054	  0.032497	  0.049901	  0.036312	 -0.068551	 -0.184731	 -0.094544	 -0.143730	 -0.189405	 -0.223461	 -0.158128	 -0.026629	 -0.125138
  0.046424	 -0.014695	 -0.045967	 -0.023349	 -0.046313	  0.007628	 -0.019167	 -0.003179	 -0.026547	  0.011678	  0.015645	 -0.018196	 -0.017335
  0.050449	 -0.006702	 -0.062322	 -0.017474	 -0.026080	 -0.013665	 -0.021113	  0.011422	 -0.020473	 -0.003487	  0.025609	 -0.031383	  0.002127
  0.036370	 -0.015842	 -0.052977	  0.002088	 -0.046074	 -0.002888	 -0.032974	 -0.016747	 -0.001593	 -0.006622	  0.012631	 -0.031520	  0.004555
  0.044103	 -0.036169	 -0.033203	 -0.013825	 -0.033178	 -0.034509	 -0.014100	 -0.030523	 -0.010148	  0.033454	 -0.025551	 -0.039392	 -0.024856
  0.028893	 -0.030931	  0.001752	 -0.001575	 -0.032376	 -0.027160	 -0.010248	 -0.044785	  0.005932	  0.044891	 -0.022455	 -0.021353	 -0.042565
  0.001776	  0.003848	 -0.014063	 -0.018660	 -0.018134	 -0.024053	 -0.030381	 -0.017884	  0.002807	  0.013155	 -0.059450	 -0.016557	 -0.037272
 -0.011077	 -0.011412	  0.007314	 -0.020578	 -0.009707	  0.000786	 -0.025780	  0.022890	  0.002798	  0.030732	 -0.051405	  0.010667	 -0.019831
  0.022130	 -0.039276	  0.019161	 -0.019890	  0.006311	 -0.011349	  0.000600	  0.016144	  0.026389	  0.064106	 -0.051299	  0.025810	 -0.019657
  0.020500	 -0.046449	  0.020942	 -0.010002	  0.026368	 -0.025053	  0.024452	 -0.021468	  0.034131	  0.045496	 -0.033851	  0.015191	 -0.008136
  0.009382	 -0.045275	  0.017343	 -0.020966	  0.011876	 -0.017635	  0.036733	 -0.013241	  0.025001	  0.011418	 -0.024323	  0.048655	 -0.005402
 -0.028127	 -0.020043	  0.013942	 -0.029246	 -0.019246	 -0.023810	  0.015279	  0.008227	  0.023634	 -0.000755	  0.016145	  0.020042	  0.001531
 -0.023541	 -0.011443	  0.010952	 -0.016208	 -0.000343	 -0.004083	  0.012675	 -0.014689	  0.020224	 -0.006880	  0.039327	 -0.004557	  0.000024
  0.002475	 -0.016787	 -0.013620	  0.016231	 -0.014934	  0.004026	  0.022394	 -0.004090	  0.002653	 -0.024843	  0.024448	 -0.005953	 -0.001913
  0.008273	 -0.008608	  0.000926	  0.024140	 -0.017432	  0.016530	  0.013287	  0.025333	  0.009270	 -0.033335	 -0.016983	  0.012373	 -0.012782
 -0.007505	  0.013980	  0.020921	  0.044221	 -0.008537	  0.012704	  0.000581	  0.029771	 -0.008864	 -0.006288	 -0.022431	 -0.006638	  0.018052
 -0.028689	  0.063169	  0.019503	  0.027481	 -0.005126	  0.012806	 -0.010362	  0.021395	 -0.006514	 -0.010414	  0.001647	  0.004180	  0.038605
 -0.004380	  0.071388	  0.018288	  0.039471	  0.009971	  0.020836	 -0.001440	  0.019490	 -0.020465	 -0.021254	  0.023559	 -0.010016	  0.050519
 -0.040476	  0.072279	  0.032527	  0.022632	  0.053296	  0.047714	 -0.015613	 -0.004592	 -0.010388	 -0.024632	  0.045335	 -0.000774	  0.052461
 -0.065279	  0.048639	  0.026002	  0.003708	  0.087444	  0.028582	  0.019454	  0.003186	 -0.017978	 -0.045196	  0.043309	  0.017312	  0.018663
 -0.061700	  0.030328	  0.012579	  0.011802	  0.082213	  0.032595	  0.035723	  0.013339	 -0.029867	 -0.071223	  0.060093	  0.032108	  0.003212
 -0.056754	  0.025881	  0.030311	 -0.002265	  0.064585	  0.055997	  0.018424	  0.031749	 -0.047085	 -0.083966	  0.031191	  0.029884	 -0.018634
 -0.060275	  0.014804	  0.048022	  0.006724	  0.080616	  0.055608	 -0.001731	  0.031518	 -0.037090	 -0.128008	  0.030481	  0.026628	 -0.063766
 -0.048732	  0.045642	  0.057592	  0.006003	  0.133605	  0.066303	 -0.015429	  0.012636	 -0.004426	 -0.104080	  0.026662	  0.015773	 -0.045021
 -0.059761	  0.063187	  0.046346	  0.013520	  0.145380	  0.076524	 -0.007474	 -0.001984	  0.036336	 -0.103021	  0.032704	  0.000712	 -0.020369
 -0.079870	  0.052792	  0.056455	  0.023719	  0.144826	  0.052348	  0.022750	 -0.031476	  0.050465	 -0.132930	  0.075563	  0.021293	 -0.026192
 -0.079461	  0.045785	  0.097978	 -0.000322	  0.132326	  0.067109	 -0.004437	 -0.045449	  0.050279	 -0.112594	  0.072994	  0.053818	 -0.016925
 -0.010482	  0.033851	  0.121220	  0.001776	  0.111823	  0.060473	 -0.006477	 -0.020924	  0.071699	 -0.134020	  0.064767	  0.034233	 -0.015198
  0.016116	  0.050638	  0.118904	 -0.012065	  0.109133	  0.082628	 -0.014466	  0.007944	  0.035015	 -0.135779	  0.093873	  0.006714	 -0.042144
  0.023011	  0.030198	  0.102729	 -0.011085	  0.090380	  0.100617	 -0.005250	  0.006178	  0.014264	 -0.148201	  0.083475	  0.002004	 -0.041639
  0.029784	  0.027930	  0.088618	  0.015318	  0.095098	  0.133304	 -0.006547	 -0.015784	  0.034391	 -0.156528	  0.065105	 -0.008271	 -0.024717
  0.022625	  0.010117	  0.041765	  0.025304	  0.105391	  0.109949	  0.008733	 -0.033960	  0.042800	 -0.170225	  0.073027	 -0.013913	  0.011757
  0.036116	  0.000431	  0.023517	  0.011395	  0.127691	  0.073296	 -0.011470	 -0.003077	  0.073370	 -0.161546	  0.082046	 -0.016070	  0.053823
  0.051619	  0.019417	  0.009605	 -0.007599	  0.103984	  0.076212	 -0.031301	  0.002644	  0.054966	 -0.159436	  0.079537	 -0.045381	  0.032120
  0.031429	  0.060864	  0.023833	 -0.042676	  0.070771	  0.089486	 -0.024888	 -0.028077	  0.061270	 -0.173187	  0.118227	 -0.036927	  0.026884
  0.040849	  0.090033	  0.019993	 -0.037340	  0.047904	  0.075771	 -0.033935	 -0.017353	  0.108333	 -0.188784	  0.112571	 -0.005100	  0.040811
  0.053634	  0.102798	  0.042713	 -0.014517	  0.061982	  0.025736	 -0.022013	 -0.019837	  0.138608	 -0.157045	  0.099997	 -0.035521	  0.034788
  0.051494	  0.090611	  0.070333	 -0.013957	  0.045804	 -0.007656	 -0.019943	  0.002373	  0.125349	 -0.135265	  0.116442	 -0.018278	  0.036745
  0.088347	  0.124393	  0.049444	 -0.013130	  0.065788	  0.012395	 -0.022506	  0.005778	  0.123318	 -0.154878	  0.100728	 -0.012251	  0.040524
  0.066664	  0.125556	  0.043017	 -0.033282	  0.110622	  0.026257	 -0.037220	  0.011328	  0.118103	 -0.152105	  0.086244	  0.020471	  0.001512
  0.022970	  0.117121	  0.030298	 -0.060623	  0.121143	  0.033700	 -0.042836	  0.006954	  0.127707	 -0.138096	  0.087000	  0.036518	 -0.018400
  0.039483	  0.138145	  0.054177	 -0.055626	  0.146427	  0.027353	 -0.021132	 -0.028861	  0.119767	 -0.133732	  0.087154	  0.037510	 -0.024249
  0.007741	  0.175714	  0.068664	 -0.058370	  0.162976	  0.014853	 -0.021076	 -0.071497	  0.129148	 -0.144957	  0.081872	  0.066742	 -0.008734
 -0.013155	  0.199216	  0.077309	 -0.060806	  0.170165	  0.049992	 -0.010279	 -0.081626	  0.115263	 -0.174064	  0.089155	  0.048620	  0.011993
  0.052184	  0.223172	  0.097116	 -0.023756	  0.164347	  0.016999	  0.006016	 -0.073296	  0.062129	 -0.188484	  0.089690	  0.045477	  0.023125
  0.050875	  0.249057	  0.059082	 -0.036110	  0.146370	  0.029274	 -0.008730	 -0.049489	  0.057097	 -0.183003	  0.089511	  0.055789	  0.017767
  0.055647	  0.239007	  0.038392	 -0.013653	  0.105917	  0.074630	 -0.022323	 -0.032339	  0.087085	 -0.183663	  0.108731	  0.061172	  0.000517
  0.084044	  0.203251	  0.047201	 -0.045002	  0.096056	  0.091314	 -0.025391	 -0.049310	  0.110662	 -0.215025	  0.077892	  0.065606	  0.003329
  0.070094	  0.167565	  0.053837	 -0.021915	  0.095337	  0.112007	 -0.025165	 -0.068461	  0.142876	 -0.243050	  0.048155	  0.039264	 -0.007132
  0.028472	  0.191694	  0.057719	  0.003538	  0.113862	  0.106843	 -0.034980	 -0.099642	  0.128474	 -0.215330	  0.022829	  0.037801	 -0.016457
  0.038220	  0.208390	  0.060447	 -0.010068	  0.127336	  0.088652	 -0.002760	 -0.110574	  0.108427	 -0.201493	  0.049267	  0.072535	 -0.017718
  0.017266	  0.230195	  0.056346	  0.017896	  0.134949	  0.100524	  0.010600	 -0.093959	  0.130468	 -0.222317	  0.060892	  0.083144	 -0.012978
 -0.005391	  0.229679	  0.063906	  0.008052	  0.109039	  0.082445	  0.000672	 -0.096455	  0.131794	 -0.221810	  0.062200	  0.080274	 -0.010406
  0.002876	  0.235506	  0.064650	 -0.011737	  0.102416	  0.074977	  0.011089	 -0.094969	  0.104335	 -0.203856	  0.076664	  0.080137	 -0.050575
  0.038070	  0.243784	  0.050614	 -0.021717	  0.131984	  0.080638	  0.020404	 -0.091398	  0.092019	 -0.196020	  0.090324	  0.087471	 -0.039178
  0.039835	  0.231634	  0.061001	 -0.001467	  0.149749	  0.056482	 -0.019751	 -0.115093	  0.087210	 -0.200018	  0.043169	  0.086446	 -0.049427
  0.025804	  0.200105	  0.061389	  0.003034	  0.152331	  0.032336	 -0.053750	 -0.136123	  0.110245	 -0.194292	  0.020098	  0.082982	 -0.076378
  0.038302	  0.194171	  0.040801	 -0.003024	  0.178772	  0.019593	 -0.054840	 -0.125181	  0.117121	 -0.214779	  0.016405	  0.098609	 -0.079504
  0.102436	  0.178911	  0.047275	 -0.023858	  0.189334	  0.013746	 -0.048240	 -0.099891	  0.143133	 -0.214800	  0.007927	  0.079394	 -0.095732
  0.101997	  0.172862	  0.056917	 -0.051925	  0.191612	  0.010324	 -0.020151	 -0.100445	  0.168703	 -0.216365	  0.013895	  0.098651	 -0.136248
  0.122335	  0.202406	  0.040314	 -0.049921	  0.202416	  0.023066	  0.016058	 -0.101978	  0.160187	 -0.213854	  0.022256	  0.094688	 -0.109175
  0.111065	  0.206194	  0.054410	 -0.035126	  0.173555	  0.020686	  0.012126	 -0.063664	  0.164959	 -0.181383	  0.020054	  0.075448	 -0.101449
  0.073511	  0.192742	  0.062516	 -0.027808	  0.165465	  0.027685	 -0.001766	 -0.056592	  0.170107	 -0.212336	  0.014166	  0.071791	 -0.087625
  0.042329	  0.197539	  0.092007	 -0.018309	  0.135650	  0.013674	  0.031687	 -0.059584	  0.149772	 -0.172634	  0.063176	  0.085557	 -0.083711
  0.037342	  0.194215	  0.090488	 -0.011422	  0.120412	 -0.007054	  0.021721	 -0.055699	  0.126386	 -0.158855	  0.050221	  0.108243	 -0.064035
  0.056348	  0.174847	  0.086622	 -0.051905	  0.127363	  0.012337	  0.004347	 -0.057590	  0.133458	 -0.187890	  0.023191	  0.134564	 -0.064856
  0.048669	  0.173046	  0.055889	 -0.072781	  0.120391	  0.060862	 -0.009280	 -0.062451	  0.145104	 -0.208140	  0.023603	  0.127380	 -0.063826
  0.053534	  0.181045	  0.069285	 -0.038869	  0.124882	  0.048624	 -0.017505	 -0.062845	  0.171739	 -0.163508	  0.016328	  0.123108	 -0.032760
  0.103949	  0.170160	  0.079630	  0.003952	  0.113148	  0.071986	 -0.018262	 -0.079187	  0.144234	 -0.144460	  0.010317	  0.091001	 -0.023120
  0.138457	  0.172643	  0.086084	 -0.008647	  0.121121	  0.068784	  0.026452	 -0.087615	  0.146438	 -0.137845	  0.014895	  0.096317	 -0.018647
  0.166783	  0.160349	  0.121560	 -0.025356	  0.114672	  0.066967	  0.030306	 -0.089492	  0.164476	 -0.126768	  0.044026	  0.096845	 -0.023999
  0.187809	  0.153006	  0.119172	 -0.022309	  0.104438	  0.086219	 -0.004649	 -0.108707	  0.169550	 -0.142309	  0.049797	  0.081252	 -0.017855
  0.208220	  0.189216	  0.053496	 -0.056574	  0.110125	  0.092478	  0.009701	 -0.157607	  0.153320	 -0.138343	  0.015140	  0.086195	 -0.009372
  0.193025	  0.237842	  0.007088	 -0.098498	  0.116913	  0.095828	  0.001806	 -0.108696	  0.123892	 -0.159706	  0.019755	  0.068806	 -0.000426
  0.174566	  0.247052	  0.008882	 -0.069142	  0.154614	  0.053410	 -0.010691	 -0.084012	  0.110334	 -0.117625	 -0.010704	  0.100858	 -0.002768
  0.148827	  0.252664	  0.026268	 -0.060238	  0.132895	  0.019488	  0.029381	 -0.100140	  0.109685	 -0.076917	  0.013681	  0.142655	 -0.007573
  0.145799	  0.224669	  0.009978	 -0.087607	  0.117194	  0.024359	  0.034836	 -0.122566	  0.110036	 -0.096537	  0.040284	  0.156303	  0.004661
  0.113393	  0.201786	  0.019459	 -0.079562	  0.100638	  0.026060	  0.024230	 -0.112841	  0.103262	 -0.098947	  0.038629	  0.167381	  0.003629
  0.118033	  0.177950	  0.021106	 -0.075797	  0.062092	  0.018892	  0.022916	 -0.091690	  0.096555	 -0.100167	  0.037205	  0.161570	 -0.009791
  0.143508	  0.227133	  0.021084	 -0.098044	  0.052871	  0.037385	  0.011887	 -0.110663	  0.112544	 -0.121852	  0.045949	  0.155877	 -0.021392
  0.161817	  0.285501	  0.001692	 -0.078057	  0.083426	  0.034930	 -0.014796	 -0.089454	  0.147117	 -0.140227	  0.081279	  0.161880	 -0.002682
  0.187446	  0.288346	  0.000852	 -0.041278	  0.102619	  0.030714	 -0.006841	 -0.071286	  0.175821	 -0.145296	  0.109545	  0.162749	 -0.008051
  0.165559	  0.290999	  0.026794	  0.008721	  0.112124	  0.011316	 -0.013657	 -0.089153	  0.138097	 -0.147843	  0.120220	  0.156600	  0.004227
  0.173027	  0.297167	  0.007355	 -0.000934	  0.149089	  0.023622	 -0.039533	 -0.081412	  0.115305	 -0.141480	  0.102581	  0.144933	 -0.011806
  0.145778	  0.282327	  0.013576	 -0.008267	  0.131216	  0.034858	 -0.030983	 -0.058386	  0.114381	 -0.145523	  0.096689	  0.088679	 -0.022188
  0.093092	  0.257695	  0.023879	 -0.019172	  0.112360	  0.057231	 -0.022310	 -0.052422	  0.117977	 -0.127271	  0.089417	  0.081972	 -0.000593
  0.081241	  0.259466	  0.029885	 -0.009536	  0.108288	  0.085510	  0.012768	 -0.064951	  0.105661	 -0.113913	  0.089879	  0.107338	  0.029077
  0.075617	  0.251102	  0.029065	  0.003921	  0.091202	  0.074463	  0.009014	 -0.064950	  0.117711	 -0.124564	  0.110508	  0.110807	  0.045118
  0.068236	  0.235536	  0.068238	 -0.001477	  0.110751	  0.069235	  0.015400	 -0.054812	  0.157835	 -0.152580	  0.135123	  0.125851	  0.055215
  0.028633	  0.220471	  0.058443	 -0.032371	  0.142460	  0.017895	 -0.003023	 -0.058654	  0.142194	 -0.183952	  0.155747	  0.120429	  0.031256
  0.068576	  0.219711	  0.045040	 -0.061652	  0.128616	  0.027181	 -0.022651	 -0.062299	  0.135191	 -0.176365	  0.169392	  0.115945	  0.009176
  0.089282	  0.203774	  0.029297	 -0.090276	  0.103673	  0.038672	 -0.001584	 -0.072354	  0.156340	 -0.155954	  0.167130	  0.107996	 -0.011426
  0.100250	  0.176982	  0.031919	 -0.068186	  0.086021	  0.030619	  0.004431	 -0.091925	  0.159073	 -0.162063	  0.133633	  0.085495	 -0.019014
  0.117347	  0.203681	  0.020056	 -0.090523	  0.119484	  0.061806	  0.008105	 -0.082708	  0.131363	 -0.188660	  0.119839	  0.098599	 -0.011067
  0.095533	  0.217936	  0.005647	 -0.111452	  0.147286	  0.062801	 -0.011462	 -0.079473	  0.160748	 -0.182017	  0.089793	  0.090765	  0.024091
  0.078820	  0.221187	 -0.012871	 -0.121288	  0.123985	  0.059658	 -0.018979	 -0.046844	  0.195785	 -0.165591	  0.074186	  0.074037	  0.018302
  0.073451	  0.192253	 -0.013245	 -0.126191	  0.085401	  0.059984	 -0.015295	 -0.029320	  0.198988	 -0.159054	  0.073094	  0.070731	  0.026433
  0.072995	  0.207168	  0.002118	 -0.093728	  0.065987	  0.033453	  0.019275	 -0.029142	  0.197927	 -0.135208	  0.064646	  0.061915	  0.017772
  0.063920	  0.224401	  0.001169	 -0.075423	  0.055747	  0.035105	  0.041184	 -0.027823	  0.214057	 -0.137796	  0.057550	  0.101965	  0.004946
  0.048228	  0.188430	 -0.040785	 -0.085026	  0.075317	  0.071259	  0.032512	 -0.056778	  0.196949	 -0.154137	  0.080992	  0.115003	 -0.009366
  0.035548	  0.167561	 -0.016543	 -0.069619	  0.068820	  0.060671	 -0.009840	 -0.083811	  0.190407	 -0.183531	  0.137096	  0.089127	 -0.026609
  0.011264	  0.168684	 -0.029475	 -0.038981	  0.028322	  0.025542	  0.012077	 -0.117644	  0.201098	 -0.172958	  0.147009	  0.107957	 -0.013844
 -0.002818	  0.158850	  0.001417	 -0.039147	  0.035884	  0.010619	  0.026905	 -0.140870	  0.156935	 -0.178346	  0.151553	  0.080993	 -0.029027
 -0.021865	  0.190623	 -0.001766	 -0.044537	  0.052034	  0.024283	  0.054145	 -0.132115	  0.131717	 -0.210032	  0.167550	  0.047493	 -0.034149
 -0.029977	  0.190895	 -0.004254	 -0.016196	  0.065925	  0.055310	  0.057905	 -0.133440	  0.100308	 -0.225125	  0.135548	  0.076627	 -0.018959
 -0.031435	  0.180992	  0.033430	 -0.032675	  0.094764	  0.097011	  0.043998	 -0.137687	  0.094608	 -0.201544	  0.143380	  0.089091	 -0.027423
 -0.014895	  0.180439	  0.040501	 -0.043433	  0.075538	  0.070699	  0.077610	 -0.138916	  0.106796	 -0.188064	  0.138779	  0.092285	 -0.007581
  0.003599	  0.205404	  0.067092	 -0.052652	  0.038062	  0.066069	  0.093354	 -0.120771	  0.100355	 -0.185637	  0.153273	  0.087297	 -0.019315
  0.018465	  0.204173	  0.087658	 -0.030108	  0.040326	  0.090714	  0.077458	 -0.125368	  0.108077	 -0.180246	  0.155036	  0.081317	 -0.021012
 -0.019168	  0.182905	  0.060225	 -0.036874	  0.068793	  0.071813	  0.065153	 -0.165982	  0.096921	 -0.195980	  0.154521	  0.067898	  0.022665
 -0.053948	  0.202145	  0.067852	 -0.036757	  0.081168	  0.029357	  0.069879	 -0.200111	  0.100582	 -0.184149	  0.138661	  0.068800	  0.002438
 -0.054212	  0.196846	  0.052616	 -0.022354	  0.079936	  0.032830	  0.068179	 -0.184757	  0.118291	 -0.183458	  0.112647	  0.025635	 -0.019747
 -0.042180	  0.206266	  0.019522	 -0.011969	  0.061474	  0.079807	  0.056790	 -0.149002	  0.113321	 -0.177785	  0.124238	  0.028043	 -0.038742
 -0.070728	  0.232079	  0.004334	 -0.011505	  0.014304	  0.096507	  0.022519	 -0.155017	  0.126880	 -0.163114	  0.119546	  0.027468	 -0.055234
 -0.094318	  0.243414	 -0.019579	 -0.003104	  0.006087	  0.114463	  0.022211	 -0.137469	  0.135812	 -0.168128	  0.142453	  0.025393	 -0.042945
 -0.042381	  0.243077	 -0.042114	 -0.007773	  0.016593	  0.122584	  0.026076	 -0.113435	  0.131146	 -0.188458	  0.183588	  0.051431	 -0.040479
 -0.019760	  0.260884	 -0.047700	 -0.016080	  0.022765	  0.140248	  0.002093	 -0.084940	  0.156746	 -0.169060	  0.193976	  0.010128	 -0.043588
 -0.015802	  0.272334	 -0.059885	 -0.045290	  0.014658	  0.142684	 -0.014308	 -0.092839	  0.147788	 -0.163013	  0.187408	  0.006760	 -0.012022
 -0.018975	  0.303440	 -0.061852	 -0.063928	  0.021374	  0.110328	  0.014563	 -0.103685	  0.141221	 -0.174166	  0.163330	 -0.000518	 -0.008794
 -0.008719	  0.330656	 -0.043130	 -0.071335	  0.052201	  0.096616	 -0.005271	 -0.085892	  0.122252	 -0.173766	  0.129338	  0.003372	 -0.008889
 -0.002599	  0.340152	 -0.065734	 -0.053259	  0.026863	  0.097775	 -0.007414	 -0.058712	  0.086249	 -0.188416	  0.132963	  0.018703	 -0.005076
 -0.004224	  0.334161	 -0.084594	 -0.035043	 -0.027702	  0.075752	 -0.003455	 -0.088868	  0.061221	 -0.183757	  0.141589	 -0.015919	  0.003332
  0.015537	  0.345935	 -0.086748	 -0.036080	 -0.040323	  0.112603	 -0.000828	 -0.099925	  0.064077	 -0.172125	  0.145462	 -0.013239	 -0.007552
  0.004750	  0.351340	 -0.068502	 -0.024141	 -0.021893	  0.168831	 -0.004746	 -0.118647	  0.068101	 -0.215233	  0.154488	 -0.014389	 -0.036132
  0.005887	  0.348320	 -0.035517	 -0.011321	 -0.019714	  0.143244	 -0.017403	 -0.130260	  0.062259	 -0.224570	  0.157460	 -0.068999	 -0.060019
  0.015212	  0.336823	 -0.013592	 -0.016401	 -0.031189	  0.144105	 -0.005089	 -0.129137	  0.058419	 -0.204999	  0.164120	 -0.063495	 -0.083666
  0.027457	  0.324672	 -0.004463	  0.013719	 -0.037194	  0.147731	 -0.002084	 -0.126782	  0.069513	 -0.196526	  0.153211	 -0.031483	 -0.092018
  0.007149	  0.322888	 -0.004609	 -0.000200	 -0.024712	  0.125051	  0.017974	 -0.112807	  0.055791	 -0.203793	  0.163694	 -0.059347	 -0.083284
 -0.028936	  0.309533	 -0.013028	 -0.039003	 -0.032641	  0.110563	  0.046744	 -0.087024	  0.027488	 -0.182279	  0.169899	 -0.085425	 -0.052755
 -0.045487	  0.309043	 -0.003109	 -0.026968	 -0.026301	  0.110773	  0.005157	 -0.098982	  0.043943	 -0.158854	  0.179483	 -0.107379	 -0.047890
 -0.044572	  0.303902	 -0.012909	 -0.043673	 -0.052123	  0.119941	 -0.030946	 -0.104718	  0.073858	 -0.162538	  0.197193	 -0.131611	 -0.068369
 -0.026184	  0.291981	 -0.017226	 -0.086540	 -0.010908	  0.124479	 -0.020724	 -0.109758	  0.101026	 -0.212466	  0.204693	 -0.108212	 -0.065845
 -0.006253	  0.276011	 -0.015151	 -0.077077	  0.022886	  0.119903	  0.008253	 -0.134415	  0.118747	 -0.189609	  0.205365	 -0.123500	 -0.062853
 -0.043547	  0.278303	 -0.012765	 -0.078646	  0.022652	  0.110925	  0.033886	 -0.131285	  0.100488	 -0.152315	  0.205621	 -0.146399	 -0.078730
 -0.060530	  0.278456	  0.015268	 -0.081364	  0.018301	  0.083991	 -0.002039	 -0.117044	  0.075099	 -0.194153	  0.197570	 -0.135291	 -0.067697
 -0.069913	  0.258689	  0.025952	 -0.094153	  0.015524	  0.088208	  0.006738	 -0.117361	  0.099487	 -0.204495	  0.222096	 -0.112147	 -0.061276
 -0.081012	  0.241289	  0.035623	 -0.070277	  0.008560	  0.069295	  0.033141	 -0.131072	  0.104445	 -0.217811	  0.199235	 -0.106625	 -0.045741
 -0.113821	  0.224606	  0.024117	 -0.037694	 -0.008593	  0.059564	  0.034230	 -0.116249	  0.076280	 -0.233380	  0.242998	 -0.141124	 -0.054014
 -0.087248	  0.209526	  0.014743	 -0.015449	  0.002275	  0.048619	  0.005827	 -0.149060	  0.024091	 -0.250231	  0.255785	 -0.122015	 -0.067189
 -0.010611	  0.207298	  0.000765	  0.017484	 -0.008779	  0.056894	 -0.005494	 -0.160818	  0.007660	 -0.248854	  0.246894	 -0.123209	 -0.070025
  0.007593	  0.204808	 -0.011760	  0.001192	  0.012168	  0.055244	  0.004245	 -0.159760	  0.052758	 -0.226493	  0.255668	 -0.127162	 -0.074120
  0.006569	  0.231731	 -0.012578	 -0.033408	 -0.001819	  0.072287	  0.044771	 -0.162992	  0.086177	 -0.248926	  0.259405	 -0.138926	 -0.079305
  0.005695	  0.236561	 -0.024943	 -0.076919	  0.004467	  0.090265	  0.050271	 -0.175041	  0.107317	 -0.282394	  0.245620	 -0.155867	 -0.070477
  0.014787	  0.241065	 -0.001999	 -0.074748	 -0.012113	  0.068618	  0.041102	 -0.182924	  0.067000	 -0.257293	  0.258535	 -0.162274	 -0.044684
 -0.021866	  0.226491	  0.022792	 -0.077485	 -0.000195	  0.048841	  0.003235	 -0.181690	  0.040325	 -0.221276	  0.278728	 -0.150890	 -0.030406
 -0.059969	  0.224792	 -0.017097	 -0.079394	 -0.022124	  0.076826	  0.004944	 -0.169333	  0.048028	 -0.235938	  0.265270	 -0.123690	 -0.031500
 -0.086360	  0.218832	 -0.060925	 -0.060405	 -0.060417	  0.131519	  0.002077	 -0.176850	  0.069223	 -0.232486	  0.241652	 -0.078271	 -0.047574
 -0.095072	  0.222509	 -0.073907	 -0.047340	 -0.097858	  0.109986	  0.018359	 -0.183279	  0.068858	 -0.229100	  0.247094	 -0.093523	 -0.054566
 -0.151150	  0.207477	 -0.076049	 -0.044655	 -0.058655	  0.072219	  0.045496	 -0.208688	  0.044693	 -0.201466	  0.226596	 -0.098149	 -0.043275
 -0.182588	  0.239147	 -0.074177	 -0.028000	 -0.034881	  0.066156	  0.054870	 -0.185746	  0.076105	 -0.190135	  0.248681	 -0.111333	 -0.045653
 -0.168382	  0.244388	 -0.068701	 -0.004829	 -0.053636	  0.086004	  0.107428	 -0.173372	  0.067731	 -0.205408	  0.263278	 -0.124155	 -0.048837
 -0.136072	  0.221823	 -0.062657	 -0.054191	 -0.037199	  0.121105	  0.082181	 -0.198222	  0.066685	 -0.187642	  0.275998	 -0.118449	 -0.060523
 -0.139536	  0.219788	 -0.046429	 -0.087266	 -0.016353	  0.135458	  0.047626	 -0.242495	  0.054907	 -0.181589	  0.259495	 -0.136543	 -0.051676
 -0.188427	  0.211314	 -0.031722	 -0.080477	 -0.028339	  0.131996	  0.039988	 -0.236701	  0.048324	 -0.164586	  0.231482	 -0.163675	 -0.073935
 -0.211779	  0.218075	 -0.043846	 -0.048774	 -0.004904	  0.129119	  0.065543	 -0.219258	  0.093253	 -0.166228	  0.217694	 -0.172501	 -0.087580
 -0.211807	  0.240914	 -0.048082	 -0.017418	 -0.006135	  0.144128	  0.074170	 -0.222626	  0.093311	 -0.184714	  0.241405	 -0.171372	 -0.057059
 -0.215432	  0.235187	 -0.058626	 -0.010481	 -0.012116	  0.163194	  0.088543	 -0.230536	  0.084637	 -0.233343	  0.270271	 -0.181687	 -0.040298
 -0.226517	  0.210107	 -0.043792	 -0.028484	 -0.019076	  0.172259	  0.114275	 -0.240084	  0.087342	 -0.216391	  0.265251	 -0.200863	 -0.034921
 -0.214265	  0.211323	 -0.039466	  0.005378	 -0.018489	  0.167592	  0.115366	 -0.247123	  0.074664	 -0.202840	  0.255934	 -0.187175	 -0.040997
 -0.165899	  0.235736	 -0.058960	  0.039000	 -0.023446	  0.164315	  0.109258	 -0.256557	  0.074383	 -0.216193	  0.265569	 -0.208157	 -0.059146
 -0.173832	  0.250963	 -0.068125	  0.047438	 -0.047707	  0.154155	  0.111957	 -0.210714	  0.098867	 -0.196912	  0.300143	 -0.209650	 -0.048145
 -0.160739	  0.277818	 -0.081289	  0.047704	 -0.046099	  0.158390	  0.141454	 -0.204593	  0.121441	 -0.194236	  0.302848	 -0.178066	 -0.026144
 -0.141432	  0.281326	 -0.058549	  0.050544	 -0.028465	  0.136977	  0.153017	 -0.219254	  0.110917	 -0.178732	  0.290090	 -0.204570	 -0.020446
 -0.155420	  0.238024	 -0.058363	  0.045711	  0.010545	  0.098534	  0.126957	 -0.246898	  0.080455	 -0.172457	  0.295927	 -0.199742	 -0.001353
 -0.192779	  0.223416	 -0.039435	  0.004046	  0.021703	  0.075418	  0.104995	 -0.272876	  0.081555	 -0.161951	  0.282526	 -0.201715	 -0.030496
 -0.228635	  0.231994	 -0.073260	 -0.009766	  0.025515	  0.067276	  0.096699	 -0.273065	  0.050939	 -0.162573	  0.295860	 -0.227405	 -0.039184
 -0.249599	  0.235682	 -0.088762	 -0.024443	  0.029827	  0.098836	  0.096332	 -0.279391	  0.064815	 -0.158231	  0.308611	 -0.248090	 -0.055969
 -0.246712	  0.244452	 -0.097425	 -0.037684	  0.088450	  0.139467	  0.075454	 -0.275985	  0.048404	 -0.184312	  0.317073	 -0.196088	 -0.088525
 -0.244847	  0.289840	 -0.116926	 -0.035512	  0.084717	  0.127894	  0.092543	 -0.256260	  0.031491	 -0.198413	  0.309463	 -0.161456	 -0.068333
 -0.230190	  0.301171	 -0.128191	 -0.052959	  0.079254	  0.091626	  0.092833	 -0.242084	  0.028544	 -0.173976	  0.311319	 -0.175371	 -0.052880
 -0.196464	  0.299854	 -0.108263	 -0.045187	  0.029468	  0.086324	  0.111751	 -0.236096	  0.014124	 -0.176308	  0.292150	 -0.176131	 -0.049354
 -0.188391	  0.312386	 -0.083031	 -0.066606	  0.016985	  0.089089	  0.104938	 -0.253147	  0.042908	 -0.177325	  0.286430	 -0.194160	 -0.070590
 -0.222755	  0.294612	 -0.056121	 -0.093611	  0.022741	  0.073473	  0.116491	 -0.277839	  0.050648	 -0.186346	  0.286916	 -0.219990	 -0.090523
 -0.244059	  0.273115	 -0.045636	 -0.115167	  0.042025	  0.096269	  0.112487	 -0.280705	  0.040283	 -0.170134	  0.334134	 -0.188771	 -0.088290
 -0.240700	  0.324311	 -0.073986	 -0.105366	  0.049119	  0.102694	  0.076288	 -0.266516	  0.009290	 -0.164514	  0.372336	 -0.157199	 -0.069501
 -0.263190	  0.376525	 -0.113458	 -0.096358	  0.049517	  0.099129	  0.088504	 -0.274980	 -0.006879	 -0.176766	  0.320457	 -0.174712	 -0.036547
 -0.264448	  0.347006	 -0.125178	 -0.107937	  0.055856	  0.083984	  0.100287	 -0.307704	 -0.017817	 -0.166527	  0.322611	 -0.193411	 -0.025304
 -0.264811	  0.359748	 -0.161919	 -0.107104	  0.030751	  0.080920	  0.122163	 -0.280215	  0.015901	 -0.176562	  0.338420	 -0.178957	 -0.032162
 -0.274445	  0.332204	 -0.148299	 -0.089039	 -0.003153	  0.113563	  0.155101	 -0.272553	  0.056275	 -0.159595	  0.330973	 -0.183562	 -0.033296
 -0.315876	  0.330033	 -0.118547	 -0.062755	 -0.006045	  0.117097	  0.147856	 -0.278734	  0.065299	 -0.149462	  0.315860	 -0.197785	 -0.017584
 -0.324365	  0.366270	 -0.129858	 -0.074785	 -0.008939	  0.076883	  0.173218	 -0.276309	  0.064127	 -0.174188	  0.308813	 -0.192251	 -0.005013
 -0.312502	  0.339061	 -0.129189	 -0.044746	  0.003065	  0.114354	  0.186668	 -0.241411	  0.082571	 -0.180035	  0.327437	 -0.182738	  0.016077
 -0.312865	  0.299985	 -0.173065	 -0.005267	  0.042342	  0.106374	  0.182528	 -0.243752	  0.049902	 -0.174587	  0.290178	 -0.168311	  0.032265
 -0.273579	  0.240287	 -0.174219	 -0.032706	  0.055490	  0.071712	  0.181241	 -0.264184	  0.053884	 -0.185260	  0.305187	 -0.141509	  0.032879
 -0.284140	  0.262851	 -0.153830	 -0.033881	  0.032523	  0.056272	  0.169023	 -0.291490	  0.072679	 -0.183172	  0.298052	 -0.157445	  0.007237
 -0.279666	  0.238753	 -0.158066	 -0.012359	  0.086821	  0.078918	  0.149897	 -0.307565	  0.045196	 -0.180671	  0.306899	 -0.140894	 -0.007329
 -0.284407	  0.231145	 -0.171640	 -0.036486	  0.121267	  0.086430	  0.116152	 -0.277554	  0.032204	 -0.189827	  0.280912	 -0.143840	 -0.026083
 -0.306276	  0.263276	 -0.198564	 -0.065552	  0.094470	  0.082173	  0.089547	 -0.260834	  0.011563	 -0.192527	  0.261683	 -0.182585	  0.004660
 -0.298378	  0.264439	 -0.202959	 -0.083433	  0.083548	  0.079783	  0.065163	 -0.235447	  0.027513	 -0.167157	  0.253471	 -0.182529	  0.009707
 -0.277338	  0.236028	 -0.181579	 -0.054233	  0.079862	  0.062376	  0.098614	 -0.216297	  0.060456	 -0.165446	  0.237549	 -0.149619	 -0.008406
 -0.277411	  0.220204	 -0.169952	 -0.046119	  0.086617	  0.066465	  0.107843	 -0.224961	  0.056328	 -0.139357	  0.256585	 -0.186762	 -0.047343
 -0.259165	  0.214159	 -0.169479	 -0.047640	  0.125007	  0.064665	  0.096328	 -0.243478	  0.081056	 -0.152245	  0.272880	 -0.176046	 -0.043598
 -0.254405	  0.217078	 -0.199174	 -0.105900	  0.114610	  0.059722	  0.080535	 -0.249589	  0.093439	 -0.159109	  0.291879	 -0.146640	 -0.023402
 -0.243895	  0.250481	 -0.187848	 -0.095568	  0.093263	  0.066967	  0.081975	 -0.271464	  0.081299	 -0.124537	  0.307972	 -0.150492	 -0.029089
 -0.228062	  0.259117	 -0.193725	 -0.101348	  0.092145	  0.068106	  0.126678	 -0.278391	  0.060684	 -0.089579	  0.290037	 -0.177891	 -0.007638
 -0.229518	  0.291680	 -0.230461	 -0.139594	  0.073900	  0.045004	  0.147001	 -0.280937	  0.019488	 -0.102865	  0.290512	 -0.234375	  0.019611
 -0.253628	  0.326176	 -0.256262	 -0.129748	  0.085873	  0.037910	  0.148457	 -0.265143	  0.014766	 -0.135606	  0.279699	 -0.199162	  0.017813
 -0.240708	  0.348861	 -0.278115	 -0.124062	  0.104194	  0.054592	  0.137512	 -0.254153	  0.022681	 -0.124086	  0.302889	 -0.187638	 -0.009968
 -0.255760	  0.338640	 -0.286335	 -0.105023	  0.069204	  0.044485	  0.174856	 -0.283422	  0.034927	 -0.152654	  0.325941	 -0.175687	 -0.016939
 -0.284747	  0.331157	 -0.298558	 -0.100385	  0.043229	  0.074907	  0.184029	 -0.304261	  0.056455	 -0.151756	  0.363953	 -0.179885	  0.001579
 -0.299408	  0.330666	 -0.284376	 -0.092784	  0.048078	  0.067669	  0.209192	 -0.311007	  0.037353	 -0.128398	  0.371206	 -0.167991	  0.023922
 -0.281518	  0.301040	 -0.281379	 -0.082565	  0.054639	  0.060326	  0.180098	 -0.257921	  0.099735	 -0.126880	  0.350131	 -0.151549	  0.032074
 -0.289513	  0.314387	 -0.276535	 -0.058605	  0.060960	  0.076309	  0.151623	 -0.201187	  0.120890	 -0.145992	  0.341087	 -0.176801	  0.038472
 -0.291033	  0.357609	 -0.255870	 -0.025233	  0.095257	  0.041408	  0.182066	 -0.204749	  0.112830	 -0.144707	  0.353528	 -0.173874	  0.039496
 -0.248006	  0.354518	 -0.256614	 -0.013943	  0.099863	  0.039764	  0.192544	 -0.225559	  0.111829	 -0.162150	  0.337089	 -0.166419	  0.019027
 -0.258591	  0.324586	 -0.234756	 -0.005804	  0.082852	  0.061973	  0.180292	 -0.202178	  0.113860	 -0.137022	  0.336684	 -0.143401	  0.000316
 -0.278592	  0.287219	 -0.198491	  0.001122	  0.108431	  0.037647	  0.184718	 -0.205330	  0.097375	 -0.144775	  0.336604	 -0.110085	 -0.012138
 -0.257060	  0.259017	 -0.204972	 -0.011864	  0.127653	  0.053229	  0.203429	 -0.234611	  0.109098	 -0.175861	  0.296582	 -0.099326	 -0.034770
 -0.235950	  0.267349	 -0.228921	 -0.009803	  0.138936	  0.075411	  0.216796	 -0.224687	  0.142690	 -0.207180	  0.282580	 -0.111800	 -0.067728
 -0.242476	  0.273714	 -0.199878	  0.020639	  0.103937	  0.059061	  0.209722	 -0.196470	  0.147736	 -0.180854	  0.256353	 -0.133315	 -0.037281
 -0.228376	  0.243425	 -0.199947	 -0.012220	  0.098848	  0.041545	  0.193618	 -0.215484	  0.126010	 -0.142266	  0.263056	 -0.152264	 -0.010863
 -0.213528	  0.235196	 -0.244668	 -0.032759	  0.090917	  0.022686	  0.190016	 -0.243947	  0.112008	 -0.159753	  0.258655	 -0.125583	 -0.002443
 -0.234629	  0.249667	 -0.237931	 -0.043658	  0.119796	  0.033398	  0.176976	 -0.254165	  0.134703	 -0.141896	  0.270490	 -0.124302	  0.038035
