# Supplementary material for: A fluorescent photoimmunoconjugate for imaging of cholesteatoma
Source: Sci Rep. 2022 Nov 19;12:19905. doi: 10.1038/s41598-022-22072-9 (PMC9675863; doi:10.1038/s41598-022-22072-9)
Supplement: Supplementary file 2 — Supplementary Information 2. [file 41598_2022_22072_MOESM2_ESM.zip › Data/ABR-42-6]

:RUN-6	LEVEL SWEEP	TEMP:NaN	6/4/2018	3:43 PM	NaNHR:
:SW EAR: R	SW FREQ: 32.00	# AVERAGES: 512	REP RATE (/sec): 40	DRIVER: RS Tweeter	SAMPLE (�sec): 40	
:NOTES-
:CHAMBER-CH4B-PXI
:CFTS Version: V2.7.2 (R850)
:LEVELS:20;25;30;35;40;45;50;55;60;65;70;75;80;
:DATA
 -0.045334	 -0.011153	 -0.024842	  0.032315	  0.035784	  0.014491	  0.038707	  0.070215	 -0.108808	 -0.079097	  0.013585	 -0.058790	  0.004256
 -0.070020	 -0.012664	 -0.010535	  0.016834	  0.002212	  0.015617	  0.031556	  0.046811	 -0.087427	 -0.017019	 -0.030750	 -0.049982	 -0.015589
 -0.045668	  0.006814	 -0.003296	  0.020165	 -0.029378	  0.017235	  0.037452	  0.011324	 -0.056896	 -0.014255	 -0.015065	 -0.064104	 -0.039014
 -0.038993	 -0.004108	 -0.009879	 -0.017378	  0.003487	  0.023906	  0.003102	  0.025670	 -0.013222	 -0.055526	 -0.015840	 -0.085889	 -0.080022
 -0.050554	 -0.018831	  0.023925	 -0.030866	  0.007551	  0.046782	 -0.031670	  0.002758	 -0.022089	 -0.033097	 -0.039243	 -0.071307	 -0.111675
 -0.041354	 -0.004396	  0.042465	  0.000793	  0.001744	  0.061047	 -0.035280	 -0.022629	  0.009450	 -0.018687	 -0.016135	 -0.048233	 -0.094531
 -0.053198	 -0.000629	  0.011288	  0.036705	 -0.018542	  0.027597	 -0.020200	 -0.002929	  0.016966	 -0.016170	 -0.069631	 -0.062098	 -0.085463
 -0.034150	 -0.006906	  0.029998	  0.004397	 -0.026878	  0.025522	 -0.013927	  0.012774	 -0.023416	  0.001310	 -0.078763	 -0.095793	 -0.068454
 -0.018487	 -0.022042	  0.048220	 -0.001157	 -0.012908	  0.017435	 -0.003933	  0.024237	 -0.010986	 -0.015824	 -0.069217	 -0.063984	 -0.094654
 -0.016695	 -0.010952	  0.025294	 -0.020014	  0.018696	 -0.009246	  0.032503	 -0.016471	  0.041448	 -0.048632	 -0.095278	 -0.047510	 -0.091789
 -0.001987	 -0.007891	  0.055751	 -0.044815	  0.018017	 -0.015922	  0.038303	 -0.020659	  0.050508	 -0.005113	 -0.071979	 -0.026255	 -0.059577
  0.017902	  0.003346	  0.032510	 -0.051195	  0.020844	 -0.040714	  0.016327	 -0.032123	  0.013434	  0.018815	 -0.073661	 -0.012739	 -0.037041
  0.033874	 -0.007654	 -0.048752	 -0.056272	  0.007694	 -0.065606	  0.013027	 -0.034553	 -0.029693	  0.004514	 -0.063540	 -0.036590	 -0.013203
  0.050120	 -0.000788	 -0.029763	 -0.036434	 -0.011676	 -0.024705	  0.000112	 -0.036413	 -0.024456	 -0.004899	 -0.018543	 -0.026294	  0.004429
  0.055514	  0.016132	 -0.009690	 -0.026511	 -0.029657	 -0.013073	  0.004331	 -0.056817	 -0.022211	 -0.008263	  0.043182	  0.024270	  0.051704
  0.045012	  0.032146	 -0.029990	  0.012098	 -0.032889	 -0.031014	 -0.024842	 -0.011406	  0.017078	  0.005263	  0.108811	  0.060180	  0.064632
  0.029091	  0.014625	 -0.056513	  0.025632	 -0.021660	 -0.022887	 -0.024576	 -0.010760	  0.043909	  0.033973	  0.108676	  0.108207	  0.101667
  0.046630	  0.013202	 -0.058710	  0.035795	  0.013134	 -0.030546	 -0.017826	 -0.003292	  0.057803	  0.066309	  0.108058	  0.172920	  0.138571
  0.068067	  0.011599	 -0.013756	  0.056063	  0.016767	 -0.001536	 -0.022231	  0.011550	  0.074955	  0.085557	  0.125823	  0.194885	  0.195579
  0.070232	  0.010151	  0.026275	  0.043845	  0.037657	  0.005617	 -0.020934	  0.042715	  0.073650	  0.100841	  0.149510	  0.189104	  0.230173
  0.086109	  0.003577	  0.030407	  0.020495	  0.027620	  0.007492	  0.028080	  0.072604	  0.095933	  0.109136	  0.145607	  0.165458	  0.233408
  0.055766	  0.009352	  0.055697	  0.001243	  0.011017	  0.006036	  0.047033	  0.109560	  0.094612	  0.076817	  0.163869	  0.190369	  0.245080
  0.056470	  0.002297	  0.056127	 -0.017269	  0.013639	 -0.012885	  0.051949	  0.118592	  0.095106	  0.145970	  0.140186	  0.183494	  0.206162
  0.056894	  0.020636	  0.028370	 -0.000029	 -0.000995	 -0.010206	  0.061172	  0.116639	  0.071160	  0.143553	  0.087555	  0.140814	  0.194572
  0.060075	  0.031779	  0.048284	  0.017345	 -0.018390	  0.002390	  0.049203	  0.087516	  0.000076	  0.115885	  0.119291	  0.128994	  0.191010
  0.069438	  0.015733	  0.014106	 -0.001598	 -0.005210	 -0.038489	  0.035191	  0.069835	  0.035031	  0.144227	  0.154319	  0.142846	  0.192222
  0.068415	 -0.010098	  0.011116	 -0.027583	  0.021336	 -0.044106	  0.020692	  0.090013	  0.078467	  0.151299	  0.151762	  0.194778	  0.271971
  0.083023	 -0.053237	  0.026690	 -0.043156	  0.014247	 -0.071533	  0.054708	  0.090640	  0.082421	  0.183510	  0.190436	  0.291597	  0.329256
  0.071365	 -0.031943	  0.034094	 -0.044434	 -0.004232	 -0.086915	  0.063908	  0.084801	  0.127345	  0.213476	  0.247539	  0.348834	  0.371298
  0.062290	 -0.019814	  0.016766	 -0.044824	 -0.032344	 -0.080519	  0.114946	  0.152542	  0.154663	  0.250577	  0.282305	  0.359245	  0.408061
  0.034116	 -0.030597	  0.008342	 -0.030492	 -0.025970	 -0.030546	  0.176247	  0.202429	  0.207284	  0.262400	  0.316380	  0.389988	  0.493612
  0.064763	 -0.040032	  0.011992	 -0.019740	  0.005992	  0.002909	  0.215031	  0.257642	  0.231401	  0.259513	  0.350358	  0.437335	  0.551210
  0.059582	 -0.031104	  0.017479	  0.004485	  0.024789	 -0.008903	  0.243773	  0.276408	  0.226285	  0.279533	  0.387173	  0.442996	  0.572039
  0.035392	  0.000908	  0.048741	  0.024454	  0.065239	  0.003631	  0.243479	  0.297642	  0.193878	  0.297522	  0.370463	  0.381482	  0.562625
  0.059581	  0.000809	  0.049761	 -0.008088	  0.076138	  0.046581	  0.255069	  0.311367	  0.140820	  0.279092	  0.339496	  0.303818	  0.462819
  0.043722	 -0.020060	  0.045216	 -0.016087	  0.081873	  0.049897	  0.248263	  0.271438	  0.139735	  0.212411	  0.276889	  0.223481	  0.374653
  0.034500	 -0.017021	  0.063390	 -0.017574	  0.101546	  0.045827	  0.241989	  0.223066	  0.113425	  0.160248	  0.196659	  0.163904	  0.288535
  0.030006	 -0.006107	  0.080702	  0.011489	  0.110649	  0.048898	  0.211295	  0.173374	  0.050821	  0.098664	  0.132966	  0.080849	  0.207143
  0.025737	 -0.009508	  0.076669	  0.017872	  0.139139	  0.017413	  0.183750	  0.150543	 -0.012307	  0.032305	  0.056124	 -0.009413	  0.089525
  0.017330	 -0.017086	  0.068508	  0.000342	  0.110712	 -0.020781	  0.167179	  0.081347	 -0.060681	 -0.010809	 -0.021716	 -0.061952	  0.025001
  0.023766	 -0.017024	  0.073471	 -0.004005	  0.062437	 -0.037979	  0.158465	 -0.002130	 -0.122281	 -0.071455	 -0.081786	 -0.117063	 -0.037486
  0.006570	 -0.033892	  0.073904	  0.024912	  0.030295	 -0.095925	  0.117540	 -0.023784	 -0.212125	 -0.114340	 -0.164246	 -0.110454	 -0.089289
 -0.001630	 -0.014419	  0.079355	  0.017324	 -0.002271	 -0.121971	  0.071579	 -0.000971	 -0.260381	 -0.172120	 -0.206016	 -0.135428	 -0.106849
  0.032257	 -0.013504	  0.065515	  0.010329	 -0.031303	 -0.151127	  0.016660	 -0.019142	 -0.257628	 -0.217947	 -0.205245	 -0.144418	 -0.109835
  0.015476	 -0.014730	  0.065061	 -0.000911	 -0.044181	 -0.171278	 -0.025314	 -0.072129	 -0.265324	 -0.222400	 -0.197578	 -0.148347	 -0.115873
  0.000845	 -0.030580	  0.081163	 -0.025858	 -0.045103	 -0.205925	 -0.075624	 -0.081256	 -0.291248	 -0.198633	 -0.179933	 -0.143953	 -0.129136
 -0.029153	 -0.057361	  0.100876	 -0.014278	 -0.049624	 -0.187685	 -0.094465	 -0.102260	 -0.289608	 -0.195758	 -0.136707	 -0.150595	 -0.136705
 -0.050721	 -0.046600	  0.063393	 -0.016695	 -0.067984	 -0.169886	 -0.087019	 -0.080950	 -0.307534	 -0.176657	 -0.143683	 -0.164974	 -0.162229
 -0.073393	 -0.072677	  0.063259	 -0.052033	 -0.085793	 -0.165639	 -0.091893	 -0.061064	 -0.302555	 -0.189356	 -0.155888	 -0.147069	 -0.134876
 -0.071938	 -0.085556	  0.050469	 -0.097982	 -0.089224	 -0.169157	 -0.042557	 -0.059407	 -0.303023	 -0.150038	 -0.156119	 -0.124061	 -0.096199
 -0.070228	 -0.108265	  0.031606	 -0.084730	 -0.080330	 -0.184802	 -0.029627	 -0.027807	 -0.281275	 -0.095925	 -0.114097	 -0.081188	 -0.070098
 -0.092509	 -0.104602	  0.067519	 -0.043717	 -0.077549	 -0.177091	 -0.015048	  0.011876	 -0.214551	 -0.061911	 -0.061285	 -0.017531	  0.003290
 -0.098227	 -0.122967	  0.067229	 -0.028425	 -0.084794	 -0.157360	  0.024225	  0.046642	 -0.158396	 -0.003865	 -0.018265	  0.083782	  0.119951
 -0.076396	 -0.156201	  0.034327	 -0.028955	 -0.046199	 -0.147394	  0.047666	  0.101152	 -0.121647	  0.035405	  0.069855	  0.167828	  0.207678
 -0.072489	 -0.200783	  0.014254	  0.003382	 -0.047356	 -0.124863	  0.079203	  0.176817	 -0.074455	  0.070127	  0.152899	  0.190229	  0.299936
 -0.084915	 -0.199079	  0.046186	  0.024177	 -0.026469	 -0.037552	  0.155403	  0.259281	 -0.064009	  0.103367	  0.179760	  0.234737	  0.357011
 -0.101825	 -0.232635	  0.061696	  0.074923	  0.016969	  0.007396	  0.213387	  0.304632	 -0.002677	  0.136531	  0.217799	  0.231297	  0.337495
 -0.127326	 -0.255059	  0.075430	  0.087345	  0.070817	  0.028650	  0.253777	  0.347889	  0.030211	  0.118563	  0.239075	  0.200184	  0.289095
 -0.151407	 -0.240169	  0.096177	  0.068199	  0.082080	  0.030849	  0.268899	  0.364593	  0.007069	  0.071616	  0.168172	  0.169123	  0.202267
 -0.166460	 -0.231464	  0.084731	  0.073011	  0.092911	  0.048562	  0.252879	  0.338678	 -0.023829	  0.024171	  0.081913	  0.095272	  0.087817
 -0.153769	 -0.230389	  0.057240	  0.086376	  0.123499	  0.058027	  0.190551	  0.269427	 -0.102933	  0.013412	  0.028633	  0.021347	 -0.005561
 -0.112647	 -0.227943	  0.055647	  0.087182	  0.128946	  0.091245	  0.131897	  0.208837	 -0.121272	 -0.035006	 -0.031776	 -0.068127	 -0.054435
 -0.117568	 -0.224329	  0.064014	  0.073286	  0.108596	  0.054396	  0.082689	  0.178670	 -0.161277	 -0.063286	 -0.055312	 -0.116162	 -0.069955
 -0.136933	 -0.221978	  0.124420	  0.110125	  0.086180	  0.057051	  0.022951	  0.099564	 -0.206908	 -0.147186	 -0.126805	 -0.122370	 -0.095749
 -0.153419	 -0.205550	  0.110586	  0.100011	  0.051863	  0.036789	  0.002249	  0.054763	 -0.250112	 -0.229289	 -0.181520	 -0.137986	 -0.084490
 -0.143214	 -0.248514	  0.130624	  0.115338	  0.066687	  0.026149	 -0.009613	  0.010423	 -0.285217	 -0.239955	 -0.149250	 -0.116344	 -0.055049
 -0.084860	 -0.241696	  0.133203	  0.078956	  0.031315	 -0.040610	 -0.006083	 -0.010765	 -0.283236	 -0.277434	 -0.155713	 -0.129396	 -0.024728
 -0.076521	 -0.196136	  0.094589	  0.027827	 -0.012032	 -0.102955	 -0.010547	 -0.055587	 -0.268566	 -0.308215	 -0.162740	 -0.155632	  0.001491
 -0.079329	 -0.183223	  0.071173	  0.033412	  0.005939	 -0.120113	 -0.020028	 -0.070906	 -0.274730	 -0.300798	 -0.132242	 -0.139843	 -0.027823
 -0.058346	 -0.198312	  0.073134	 -0.015285	  0.004160	 -0.133399	 -0.029156	 -0.112839	 -0.245776	 -0.268926	 -0.099459	 -0.132941	 -0.044517
 -0.080455	 -0.207968	  0.094888	 -0.026155	 -0.019684	 -0.141130	 -0.085124	 -0.138380	 -0.274792	 -0.256696	 -0.099228	 -0.135680	 -0.040732
 -0.065301	 -0.217715	  0.073336	 -0.014373	 -0.029067	 -0.130731	 -0.118010	 -0.148160	 -0.253212	 -0.208078	 -0.107637	 -0.151858	 -0.047520
 -0.058415	 -0.229195	  0.052967	 -0.002576	 -0.032622	 -0.116917	 -0.168134	 -0.134594	 -0.234928	 -0.159913	 -0.087274	 -0.175904	 -0.037473
 -0.097259	 -0.241928	  0.014517	 -0.008900	 -0.046324	 -0.095991	 -0.161492	 -0.138828	 -0.237116	 -0.137238	 -0.104487	 -0.164326	 -0.032501
 -0.099365	 -0.211929	 -0.004134	  0.001730	 -0.037761	 -0.119544	 -0.088765	 -0.125315	 -0.196724	 -0.155974	 -0.120609	 -0.111369	 -0.009470
 -0.069785	 -0.200339	  0.004666	 -0.008475	 -0.040784	 -0.157313	 -0.034887	 -0.135851	 -0.188493	 -0.169626	 -0.097634	 -0.115204	  0.069971
 -0.076573	 -0.209226	 -0.003035	 -0.005996	 -0.049654	 -0.152819	 -0.024559	 -0.134709	 -0.164797	 -0.180979	 -0.041095	 -0.105998	  0.126043
 -0.088485	 -0.214237	  0.003301	  0.002824	 -0.031489	 -0.138156	  0.000688	 -0.158316	 -0.148172	 -0.208451	  0.018568	 -0.110212	  0.165840
 -0.103226	 -0.207753	  0.001750	  0.003992	 -0.020271	 -0.116112	  0.030535	 -0.156368	 -0.118112	 -0.212565	  0.012344	 -0.069284	  0.192208
 -0.088253	 -0.174660	  0.012078	  0.014010	 -0.015763	 -0.096609	  0.055496	 -0.175733	 -0.089102	 -0.197220	  0.073839	 -0.029873	  0.210102
 -0.085014	 -0.160391	  0.002755	  0.001457	 -0.003586	 -0.061759	  0.047775	 -0.169613	 -0.085421	 -0.126676	  0.117271	 -0.023385	  0.219244
 -0.103341	 -0.140483	 -0.050690	 -0.018702	  0.030230	 -0.050200	  0.020724	 -0.112958	 -0.070544	 -0.042686	  0.128140	  0.000095	  0.261676
 -0.128025	 -0.138518	 -0.053926	 -0.027445	  0.050792	 -0.047442	 -0.007744	 -0.102470	 -0.040153	 -0.054519	  0.145431	  0.027437	  0.294260
 -0.079008	 -0.158114	 -0.081153	  0.006794	  0.050188	 -0.048631	 -0.010809	 -0.073108	 -0.017430	 -0.033567	  0.125875	  0.027102	  0.263761
 -0.069285	 -0.169132	 -0.052918	  0.033615	  0.090673	  0.007813	 -0.000466	 -0.084011	  0.046258	 -0.002422	  0.142397	  0.002531	  0.233337
 -0.071688	 -0.182269	 -0.036348	  0.021678	  0.083174	  0.012708	  0.011336	 -0.083449	  0.039892	 -0.006947	  0.148056	 -0.035218	  0.225873
 -0.053685	 -0.192842	 -0.029232	  0.015450	  0.062521	 -0.024097	 -0.017433	 -0.086744	  0.017267	 -0.013104	  0.121421	 -0.082548	  0.173393
 -0.056189	 -0.171995	 -0.033488	 -0.004403	  0.068109	 -0.049897	 -0.017384	 -0.114674	  0.014055	 -0.029745	  0.076285	 -0.155552	  0.077440
 -0.050916	 -0.160529	 -0.023276	 -0.005085	  0.091475	 -0.020681	 -0.015572	 -0.140291	 -0.024920	 -0.045140	  0.040518	 -0.242591	  0.000256
 -0.063920	 -0.172850	 -0.017643	 -0.002382	  0.048671	 -0.037327	 -0.022964	 -0.149453	 -0.076519	 -0.083687	  0.007515	 -0.290111	 -0.053474
 -0.058625	 -0.172236	 -0.082521	  0.011957	  0.012964	 -0.081261	 -0.038636	 -0.166097	 -0.124993	 -0.108383	 -0.021226	 -0.360888	 -0.105470
 -0.093492	 -0.173460	 -0.091507	  0.024099	 -0.021800	 -0.061726	 -0.061679	 -0.187398	 -0.139857	 -0.121669	 -0.089542	 -0.395843	 -0.148511
 -0.077295	 -0.121401	 -0.104389	  0.044181	  0.003891	 -0.056119	 -0.073241	 -0.195915	 -0.167975	 -0.135621	 -0.110000	 -0.402168	 -0.187826
 -0.037562	 -0.119463	 -0.119242	  0.074187	  0.010545	 -0.096094	 -0.079214	 -0.195855	 -0.167828	 -0.135010	 -0.115897	 -0.398160	 -0.188318
 -0.025670	 -0.163301	 -0.146342	  0.051794	  0.013593	 -0.100073	 -0.085214	 -0.196888	 -0.167339	 -0.141329	 -0.114968	 -0.353286	 -0.170562
 -0.019979	 -0.186048	 -0.163904	  0.029005	  0.027487	 -0.110989	 -0.086152	 -0.236878	 -0.190471	 -0.144746	 -0.110446	 -0.367142	 -0.107640
 -0.007945	 -0.184178	 -0.207761	  0.022633	  0.007713	 -0.147941	 -0.089902	 -0.250958	 -0.188320	 -0.140258	 -0.083843	 -0.332845	 -0.057843
  0.023618	 -0.170608	 -0.233478	  0.005080	 -0.026024	 -0.137679	 -0.087628	 -0.256543	 -0.190287	 -0.136847	 -0.087361	 -0.296184	 -0.031140
  0.027162	 -0.132872	 -0.240234	 -0.021383	 -0.043878	 -0.100162	 -0.143306	 -0.250810	 -0.190260	 -0.124028	 -0.059207	 -0.266383	 -0.009357
  0.018903	 -0.148637	 -0.223502	 -0.005965	 -0.063445	 -0.097807	 -0.155940	 -0.255781	 -0.169705	 -0.082596	 -0.042669	 -0.203889	  0.050547
  0.005093	 -0.170664	 -0.185289	 -0.050786	 -0.074882	 -0.105789	 -0.151891	 -0.282913	 -0.099780	 -0.059994	  0.004487	 -0.140455	  0.080139
 -0.025653	 -0.144460	 -0.156541	 -0.071009	 -0.057188	 -0.085158	 -0.124260	 -0.294233	 -0.051042	 -0.016130	  0.052533	 -0.103616	  0.151689
 -0.024469	 -0.154755	 -0.138383	 -0.086656	 -0.066693	 -0.067400	 -0.085261	 -0.287214	 -0.034019	  0.021238	  0.088089	 -0.050642	  0.172371
 -0.045271	 -0.146204	 -0.135795	 -0.110423	 -0.050628	 -0.060592	 -0.090082	 -0.270609	 -0.012962	  0.070559	  0.166991	 -0.017210	  0.186256
 -0.019655	 -0.144401	 -0.168349	 -0.104696	 -0.029616	 -0.048517	 -0.091183	 -0.226622	  0.057073	  0.137110	  0.194489	 -0.000984	  0.187074
  0.004463	 -0.153970	 -0.219222	 -0.093157	 -0.031879	 -0.022582	 -0.036691	 -0.186133	  0.106787	  0.171473	  0.228694	  0.036106	  0.225842
  0.011149	 -0.118464	 -0.221340	 -0.073009	 -0.040389	 -0.033299	 -0.027586	 -0.172977	  0.156508	  0.207552	  0.238989	  0.077708	  0.246804
  0.001724	 -0.093310	 -0.245982	 -0.063953	 -0.051493	 -0.030556	 -0.033742	 -0.096761	  0.200903	  0.262524	  0.267267	  0.117295	  0.262527
  0.020032	 -0.106694	 -0.241944	 -0.028306	  0.000899	 -0.022932	  0.013194	 -0.022582	  0.221775	  0.302115	  0.288882	  0.125870	  0.252602
  0.018363	 -0.121043	 -0.183830	 -0.010190	  0.068951	  0.021783	  0.023609	  0.021624	  0.279930	  0.361033	  0.306417	  0.132684	  0.265715
  0.013472	 -0.119045	 -0.174847	  0.001336	  0.089683	  0.054222	  0.086989	  0.078609	  0.298531	  0.390490	  0.309903	  0.116416	  0.246875
  0.013075	 -0.073436	 -0.157531	  0.043892	  0.122667	  0.066537	  0.104491	  0.122226	  0.284515	  0.383949	  0.280812	  0.108611	  0.261934
 -0.013508	 -0.065554	 -0.163453	  0.045985	  0.148481	  0.076836	  0.112835	  0.117570	  0.306787	  0.362308	  0.257480	  0.097493	  0.249159
 -0.026367	 -0.044140	 -0.139725	  0.002353	  0.146341	  0.103059	  0.149514	  0.120152	  0.293024	  0.366311	  0.245395	  0.113630	  0.216238
 -0.006482	 -0.040302	 -0.134662	  0.017370	  0.139602	  0.105435	  0.193850	  0.129814	  0.276720	  0.314216	  0.264309	  0.127758	  0.197949
  0.022320	 -0.040652	 -0.158311	  0.057482	  0.172849	  0.101714	  0.184214	  0.124695	  0.271178	  0.262846	  0.273451	  0.096555	  0.130269
 -0.004494	 -0.011902	 -0.139180	  0.094406	  0.165789	  0.137945	  0.163916	  0.103407	  0.237117	  0.228300	  0.268679	  0.065841	  0.108325
  0.009205	 -0.001912	 -0.133156	  0.105021	  0.179527	  0.119504	  0.153696	  0.062247	  0.209384	  0.207611	  0.201872	  0.006959	  0.088057
  0.024181	 -0.007541	 -0.129812	  0.125118	  0.195422	  0.095243	  0.140795	  0.036071	  0.183859	  0.199074	  0.153897	 -0.049579	  0.066340
  0.037330	 -0.033564	 -0.098880	  0.116384	  0.220177	  0.100740	  0.132042	  0.071790	  0.183103	  0.177848	  0.086493	 -0.117671	 -0.022004
  0.069753	 -0.054388	 -0.049809	  0.108145	  0.258595	  0.131672	  0.114931	  0.046010	  0.159878	  0.175368	  0.030721	 -0.181746	 -0.118317
  0.086330	 -0.059786	 -0.012346	  0.122710	  0.263579	  0.122432	  0.120154	  0.042110	  0.108742	  0.145246	  0.001593	 -0.214295	 -0.164034
  0.106881	 -0.057595	  0.000587	  0.110530	  0.266484	  0.081422	  0.088976	  0.036097	  0.064938	  0.127897	 -0.049920	 -0.232356	 -0.229309
  0.084605	 -0.023088	  0.024183	  0.106238	  0.215745	  0.030780	  0.025730	  0.017199	 -0.018805	  0.097731	 -0.113729	 -0.286398	 -0.303024
  0.097912	  0.005198	  0.004323	  0.076619	  0.180065	  0.012320	 -0.019278	 -0.030468	 -0.061961	  0.064020	 -0.173920	 -0.351074	 -0.381563
  0.124823	  0.022424	 -0.005747	  0.068060	  0.137168	 -0.025261	 -0.044781	 -0.054712	 -0.060969	  0.027337	 -0.239324	 -0.374497	 -0.434475
  0.132749	  0.028423	 -0.004166	  0.082229	  0.147439	 -0.039559	 -0.048465	 -0.088567	 -0.072958	 -0.014260	 -0.301307	 -0.408550	 -0.491757
  0.126887	  0.022859	 -0.019621	  0.071464	  0.119073	 -0.052943	 -0.097252	 -0.141835	 -0.097784	 -0.048246	 -0.351718	 -0.478605	 -0.520028
  0.093317	  0.000086	 -0.014455	  0.076194	  0.086770	 -0.102774	 -0.159676	 -0.182453	 -0.145374	 -0.117085	 -0.381500	 -0.462059	 -0.519087
  0.079502	  0.027814	 -0.034816	  0.058574	  0.094455	 -0.134055	 -0.192273	 -0.196362	 -0.197875	 -0.146017	 -0.401553	 -0.471621	 -0.516267
  0.071249	  0.019402	 -0.036106	  0.038990	  0.032487	 -0.137964	 -0.225748	 -0.207693	 -0.198353	 -0.167584	 -0.399130	 -0.517854	 -0.498620
  0.057497	  0.014727	 -0.046148	  0.030516	  0.007828	 -0.182402	 -0.257720	 -0.292830	 -0.169376	 -0.157652	 -0.403594	 -0.519938	 -0.499323
  0.069425	  0.055888	 -0.040384	 -0.007517	  0.006232	 -0.173496	 -0.279409	 -0.299142	 -0.173128	 -0.129964	 -0.405266	 -0.511832	 -0.496420
  0.097725	  0.060256	 -0.025728	 -0.068438	  0.007224	 -0.198474	 -0.290166	 -0.312579	 -0.186747	 -0.115026	 -0.418017	 -0.481167	 -0.491505
  0.142237	  0.058555	 -0.061108	 -0.099937	 -0.006445	 -0.261991	 -0.280120	 -0.291057	 -0.177512	 -0.090414	 -0.420667	 -0.487508	 -0.477964
  0.131924	  0.080335	 -0.066900	 -0.105695	 -0.035302	 -0.266312	 -0.296137	 -0.236501	 -0.171928	 -0.113437	 -0.411442	 -0.480728	 -0.516246
  0.070763	  0.064949	 -0.065983	 -0.092987	 -0.053939	 -0.261902	 -0.306562	 -0.187881	 -0.164845	 -0.079442	 -0.401468	 -0.492561	 -0.539470
  0.056365	  0.049409	 -0.059802	 -0.093167	 -0.064408	 -0.276165	 -0.284545	 -0.181751	 -0.155528	 -0.066374	 -0.421990	 -0.496033	 -0.533942
  0.058481	  0.031498	 -0.029284	 -0.094530	 -0.097753	 -0.255313	 -0.238158	 -0.183778	 -0.149060	 -0.077012	 -0.473237	 -0.469863	 -0.559893
  0.074279	  0.017428	 -0.045452	 -0.124503	 -0.080279	 -0.271300	 -0.250635	 -0.160938	 -0.146412	 -0.090796	 -0.505734	 -0.466206	 -0.568690
  0.063585	  0.020989	 -0.067689	 -0.132367	 -0.061917	 -0.274559	 -0.251791	 -0.129232	 -0.110748	 -0.104798	 -0.526660	 -0.452969	 -0.574793
  0.060623	  0.009221	 -0.035406	 -0.114671	 -0.075820	 -0.231985	 -0.208544	 -0.112939	 -0.087309	 -0.099862	 -0.500150	 -0.443905	 -0.555649
  0.082632	  0.005979	 -0.041823	 -0.100886	 -0.071754	 -0.183112	 -0.242412	 -0.113055	 -0.076998	 -0.121307	 -0.463533	 -0.451444	 -0.585142
  0.071083	  0.028308	 -0.049720	 -0.100982	 -0.043324	 -0.170258	 -0.266579	 -0.087548	 -0.038338	 -0.089272	 -0.459565	 -0.477821	 -0.577159
  0.073670	  0.043272	 -0.081748	 -0.112929	 -0.053916	 -0.225194	 -0.241249	 -0.086005	 -0.033297	 -0.069887	 -0.472567	 -0.467724	 -0.590407
  0.092659	  0.050072	 -0.072725	 -0.129929	 -0.057717	 -0.208718	 -0.210445	 -0.104008	 -0.019404	 -0.067546	 -0.479093	 -0.485858	 -0.608395
  0.088971	  0.046942	 -0.076677	 -0.122867	 -0.046966	 -0.178761	 -0.168292	 -0.125094	  0.013258	 -0.054158	 -0.437897	 -0.503047	 -0.598807
  0.094666	  0.031970	 -0.059014	 -0.104436	 -0.037887	 -0.179514	 -0.151835	 -0.154263	  0.011155	 -0.042173	 -0.384115	 -0.497466	 -0.597756
  0.080303	  0.027006	 -0.056176	 -0.131578	 -0.055240	 -0.153777	 -0.131486	 -0.163687	  0.040981	 -0.024437	 -0.415642	 -0.482031	 -0.615140
  0.088333	  0.023775	 -0.063098	 -0.156757	 -0.074025	 -0.153998	 -0.085249	 -0.118786	  0.040166	 -0.017964	 -0.412951	 -0.476092	 -0.605397
  0.087519	  0.024756	 -0.057992	 -0.137823	 -0.025649	 -0.135560	 -0.091171	 -0.081117	  0.022140	 -0.016758	 -0.432829	 -0.473428	 -0.576670
  0.069740	  0.039011	 -0.063049	 -0.104102	  0.001891	 -0.118158	 -0.082203	 -0.003059	  0.023086	 -0.028393	 -0.435895	 -0.461627	 -0.560529
  0.065037	  0.052330	 -0.059155	 -0.096415	  0.029182	 -0.144360	 -0.041762	  0.023155	  0.055802	 -0.037159	 -0.406329	 -0.469973	 -0.521396
  0.089367	  0.062214	 -0.069164	 -0.093403	  0.011539	 -0.101198	 -0.005265	  0.031019	  0.067298	 -0.025963	 -0.390709	 -0.427021	 -0.460066
  0.098786	  0.049705	 -0.048038	 -0.073172	  0.036968	 -0.067070	  0.027168	  0.017703	  0.049887	 -0.026569	 -0.385682	 -0.396600	 -0.468934
  0.108854	  0.060709	 -0.021104	 -0.058795	  0.070756	 -0.061614	  0.029583	  0.030365	  0.002490	 -0.035336	 -0.382728	 -0.402675	 -0.507206
  0.097476	  0.065942	  0.003928	 -0.045733	  0.080524	 -0.058330	 -0.000126	  0.030230	  0.009983	 -0.041120	 -0.374148	 -0.385323	 -0.514898
  0.108331	  0.043657	 -0.003435	 -0.004169	  0.075252	 -0.056877	 -0.007989	  0.023474	  0.003151	 -0.040454	 -0.363866	 -0.358698	 -0.543191
  0.139708	  0.063369	  0.011334	 -0.000590	  0.097555	 -0.051614	  0.003698	  0.014775	 -0.047037	 -0.043068	 -0.341753	 -0.380301	 -0.524249
  0.119995	  0.054120	 -0.001776	  0.003996	  0.142872	 -0.060792	  0.039979	  0.024037	 -0.069844	 -0.026394	 -0.311793	 -0.370969	 -0.519749
  0.097235	  0.044572	 -0.008403	 -0.011560	  0.150945	 -0.035958	  0.097898	 -0.025445	 -0.080509	 -0.036463	 -0.330396	 -0.404491	 -0.447449
  0.094047	  0.060956	 -0.004025	 -0.013328	  0.131288	 -0.061284	  0.094604	 -0.080374	 -0.090274	 -0.058270	 -0.344053	 -0.424272	 -0.404899
  0.072634	  0.087799	  0.013936	 -0.015626	  0.117007	 -0.095108	  0.031509	 -0.119205	 -0.088560	 -0.085235	 -0.327678	 -0.409750	 -0.356639
  0.085695	  0.071678	  0.032513	 -0.014825	  0.112312	 -0.106632	 -0.014214	 -0.117501	 -0.133631	 -0.086083	 -0.349174	 -0.405165	 -0.329685
  0.111315	  0.047211	  0.048841	  0.006103	  0.068935	 -0.110427	 -0.040192	 -0.126133	 -0.176603	 -0.115116	 -0.350621	 -0.411216	 -0.333124
  0.125898	 -0.000565	  0.033975	  0.013752	  0.080410	 -0.113572	 -0.080590	 -0.136788	 -0.190531	 -0.140913	 -0.363251	 -0.417344	 -0.360042
  0.092666	  0.017401	  0.051755	  0.035155	  0.060534	 -0.144267	 -0.111936	 -0.154072	 -0.193802	 -0.149323	 -0.348523	 -0.394200	 -0.395355
  0.101498	  0.041663	  0.077188	  0.042894	  0.016393	 -0.173670	 -0.115308	 -0.180615	 -0.209757	 -0.130020	 -0.331239	 -0.383292	 -0.418738
  0.126370	  0.074525	  0.082947	  0.023313	 -0.025946	 -0.191864	 -0.147158	 -0.211226	 -0.243568	 -0.078400	 -0.343343	 -0.333856	 -0.413197
  0.116306	  0.040140	  0.064463	 -0.002218	 -0.068697	 -0.217041	 -0.189480	 -0.236298	 -0.262250	 -0.049589	 -0.352358	 -0.268363	 -0.368755
  0.103919	  0.028748	  0.085280	 -0.032071	 -0.124412	 -0.228477	 -0.201992	 -0.213319	 -0.219536	 -0.058095	 -0.347564	 -0.289159	 -0.321447
  0.111218	  0.078460	  0.105504	 -0.037725	 -0.176457	 -0.253957	 -0.171752	 -0.227040	 -0.182871	 -0.099641	 -0.340835	 -0.268398	 -0.326314
  0.099493	  0.111490	  0.076615	 -0.061507	 -0.180716	 -0.282176	 -0.164996	 -0.213246	 -0.154812	 -0.091490	 -0.340950	 -0.299269	 -0.341410
  0.102327	  0.130495	  0.082405	 -0.088691	 -0.179708	 -0.282637	 -0.173977	 -0.178342	 -0.139263	 -0.098990	 -0.344304	 -0.337437	 -0.383676
  0.091274	  0.123195	  0.046421	 -0.082622	 -0.169833	 -0.281498	 -0.159899	 -0.197801	 -0.183205	 -0.101967	 -0.314635	 -0.322030	 -0.391745
  0.098439	  0.110895	  0.070717	 -0.059485	 -0.171764	 -0.244235	 -0.170768	 -0.149994	 -0.160783	 -0.114319	 -0.270878	 -0.276988	 -0.356313
  0.086093	  0.098054	  0.075170	 -0.113000	 -0.160784	 -0.211053	 -0.168389	 -0.138606	 -0.155175	 -0.110268	 -0.245061	 -0.209511	 -0.317268
  0.105468	  0.091467	  0.072048	 -0.142500	 -0.170605	 -0.201489	 -0.147712	 -0.144687	 -0.136822	 -0.061733	 -0.240695	 -0.157024	 -0.297475
  0.101852	  0.099957	  0.095059	 -0.121604	 -0.182814	 -0.148917	 -0.161148	 -0.119072	 -0.144738	 -0.019583	 -0.202993	 -0.139357	 -0.269988
  0.080980	  0.120236	  0.102914	 -0.140221	 -0.171041	 -0.105155	 -0.167009	 -0.100071	 -0.129669	  0.022471	 -0.152143	 -0.125302	 -0.272709
  0.043409	  0.080613	  0.101604	 -0.155508	 -0.113142	 -0.099905	 -0.165916	 -0.099622	 -0.096865	  0.041721	 -0.130194	 -0.102491	 -0.279602
  0.058482	  0.067796	  0.087288	 -0.130188	 -0.080288	 -0.104875	 -0.128349	 -0.098724	 -0.096506	  0.046695	 -0.125231	 -0.068401	 -0.248291
  0.080331	  0.077448	  0.093510	 -0.123358	 -0.038323	 -0.080199	 -0.087937	 -0.052760	 -0.131747	  0.040953	 -0.131385	 -0.050375	 -0.202596
  0.091163	  0.087089	  0.081980	 -0.112982	  0.017718	 -0.038162	 -0.066417	 -0.018037	 -0.102754	  0.061744	 -0.135993	 -0.081631	 -0.127972
  0.110033	  0.098380	  0.053515	 -0.098322	  0.008153	 -0.026986	 -0.060034	  0.002370	 -0.086157	  0.076528	 -0.119614	 -0.112731	 -0.152846
  0.099404	  0.111166	  0.043663	 -0.073040	 -0.004924	 -0.040676	 -0.054358	  0.017315	 -0.091721	  0.091369	 -0.107193	 -0.104282	 -0.195613
  0.080614	  0.084902	  0.044380	 -0.100856	  0.007072	 -0.029049	 -0.042107	  0.040581	 -0.050396	  0.068329	 -0.064943	 -0.069244	 -0.178471
  0.118205	  0.069129	  0.065061	 -0.083918	  0.036287	 -0.053135	 -0.041620	  0.070774	 -0.054456	  0.055657	 -0.034615	 -0.059654	 -0.173399
  0.130777	  0.084787	  0.077608	 -0.089887	  0.004809	 -0.057464	 -0.032864	  0.097410	 -0.055209	  0.031786	 -0.010838	 -0.082778	 -0.160999
  0.140446	  0.077302	  0.043514	 -0.074397	 -0.001921	 -0.071771	 -0.034832	  0.091418	 -0.032173	  0.037188	  0.025810	 -0.074193	 -0.146270
  0.161506	  0.053636	  0.064343	 -0.060607	  0.033728	 -0.089595	 -0.013616	  0.096142	 -0.031242	  0.025947	 -0.011694	 -0.076467	 -0.133628
  0.159443	  0.065207	  0.056448	 -0.081169	  0.018636	 -0.067683	 -0.006143	  0.084530	 -0.030830	  0.007709	 -0.032197	 -0.077922	 -0.122261
  0.132169	  0.080728	  0.026147	 -0.079313	  0.008761	 -0.047261	  0.006343	  0.066822	 -0.008687	  0.012915	 -0.045105	 -0.069506	 -0.150690
  0.157057	  0.099428	  0.026182	 -0.071166	 -0.008073	 -0.046107	  0.024919	  0.058683	 -0.011155	 -0.000149	 -0.037406	 -0.097307	 -0.140547
  0.172731	  0.107254	  0.046589	 -0.079279	 -0.010551	 -0.022407	  0.007256	  0.042961	 -0.006964	 -0.011104	 -0.051954	 -0.126255	 -0.120962
  0.159683	  0.116941	  0.037781	 -0.088250	 -0.027091	 -0.033634	 -0.054955	  0.037901	 -0.055466	 -0.035641	 -0.091766	 -0.106721	 -0.137721
  0.155919	  0.079842	  0.060067	 -0.106098	 -0.026446	 -0.051532	 -0.048642	  0.041843	 -0.098347	 -0.026888	 -0.116399	 -0.090799	 -0.125979
  0.137727	  0.053310	  0.069657	 -0.119585	 -0.043606	 -0.067391	 -0.042889	  0.062516	 -0.099739	 -0.025677	 -0.117395	 -0.097179	 -0.104733
  0.122291	  0.085809	  0.101614	 -0.133456	 -0.044284	 -0.044427	 -0.056125	  0.025834	 -0.105847	 -0.076023	 -0.103811	 -0.087045	 -0.116977
  0.091290	  0.097446	  0.126842	 -0.129370	 -0.034918	 -0.033917	 -0.026878	  0.012469	 -0.108222	 -0.096839	 -0.079888	 -0.078431	 -0.068799
  0.053618	  0.076277	  0.102030	 -0.127882	 -0.080600	 -0.046728	 -0.049918	 -0.030165	 -0.121164	 -0.084928	 -0.053612	 -0.087890	 -0.088766
  0.051227	  0.039051	  0.078781	 -0.108525	 -0.090142	 -0.036161	 -0.073183	 -0.041964	 -0.148358	 -0.083481	 -0.034460	 -0.080653	 -0.125334
  0.075046	  0.039464	  0.059501	 -0.119919	 -0.080115	 -0.037927	 -0.050832	 -0.034422	 -0.131524	 -0.082358	 -0.055369	 -0.065728	 -0.114694
  0.065137	  0.067456	  0.071687	 -0.154458	 -0.055804	 -0.029766	 -0.080928	 -0.012564	 -0.145457	 -0.085590	 -0.058623	 -0.065242	 -0.134430
  0.070485	  0.081915	  0.073392	 -0.143934	 -0.058088	 -0.019043	 -0.048969	  0.014853	 -0.168867	 -0.048122	 -0.094520	 -0.053673	 -0.160508
  0.099502	  0.093422	  0.059206	 -0.141522	 -0.069204	  0.001292	 -0.048194	  0.021400	 -0.163570	 -0.050276	 -0.094803	 -0.070484	 -0.186219
  0.109227	  0.095091	  0.040033	 -0.134687	 -0.048644	 -0.019757	 -0.054620	  0.016673	 -0.148365	 -0.034041	 -0.077257	 -0.088591	 -0.186899
  0.067070	  0.082010	  0.019701	 -0.097040	 -0.047315	 -0.021740	 -0.072715	  0.017523	 -0.126336	 -0.035222	 -0.063341	 -0.101017	 -0.188053
  0.064906	  0.060159	 -0.005022	 -0.141710	 -0.023216	 -0.049570	 -0.090051	  0.037396	 -0.112265	 -0.020458	 -0.058254	 -0.080352	 -0.174548
  0.083832	  0.056559	 -0.010692	 -0.169785	 -0.046841	 -0.045539	 -0.115890	  0.018898	 -0.063905	 -0.000523	 -0.075556	 -0.061675	 -0.163765
  0.117241	  0.042539	 -0.014465	 -0.174359	 -0.037688	  0.003572	 -0.107254	  0.027501	 -0.049751	  0.004925	 -0.077972	 -0.068169	 -0.160334
  0.139424	  0.031630	  0.027611	 -0.152665	 -0.039806	  0.011794	 -0.070338	  0.030047	 -0.083413	 -0.009365	 -0.093082	 -0.093811	 -0.136580
  0.033804	 -0.067892	 -0.009160	 -0.019811	  0.018953	 -0.044810	 -0.025196	 -0.035432	  0.021751	 -0.027092	  0.038785	 -0.011160	 -0.100790
  0.028717	 -0.065454	 -0.003142	 -0.027771	  0.002577	 -0.025268	 -0.017120	 -0.017559	  0.036876	 -0.040915	  0.067187	 -0.021893	 -0.072121
  0.007230	 -0.058693	 -0.029684	  0.001342	  0.001702	 -0.027843	 -0.034445	 -0.034402	  0.029197	 -0.017012	  0.081848	 -0.031743	 -0.079587
  0.010150	 -0.043075	 -0.015252	 -0.017703	  0.007950	  0.004842	 -0.020911	 -0.062055	 -0.006378	  0.039073	  0.087887	 -0.046377	 -0.045825
  0.015614	 -0.005545	 -0.023942	 -0.028979	  0.047710	  0.030488	  0.042701	 -0.074797	  0.000258	  0.050292	  0.070011	 -0.008049	 -0.021015
  0.001970	  0.037528	 -0.030003	 -0.018471	  0.043111	  0.026993	  0.058085	 -0.044802	 -0.005831	  0.041475	  0.039718	  0.032821	 -0.018482
 -0.010769	  0.045670	 -0.010555	 -0.002347	  0.035861	  0.031231	  0.022268	 -0.016641	  0.012857	  0.033463	  0.020827	  0.048132	 -0.021492
 -0.016455	  0.004333	  0.019057	  0.003154	  0.079351	  0.021200	  0.007246	 -0.017885	 -0.005081	  0.048138	 -0.017642	  0.078907	 -0.016221
 -0.038817	 -0.019082	  0.029336	 -0.001172	 -0.006461	  0.004062	  0.012392	 -0.011846	 -0.017388	  0.032045	 -0.041562	  0.073852	  0.014337
 -0.053005	 -0.003672	  0.039766	  0.016390	 -0.043817	  0.000706	 -0.005445	 -0.030620	  0.002994	  0.028637	 -0.033088	  0.065621	  0.034537
 -0.014086	 -0.006223	  0.025404	  0.002151	 -0.042197	  0.011928	 -0.007255	 -0.023042	 -0.029094	  0.040783	 -0.000315	  0.019110	  0.021699
 -0.018953	  0.020862	 -0.002655	  0.011053	 -0.023854	 -0.003909	 -0.008428	  0.021768	 -0.034963	 -0.019394	  0.003883	 -0.008463	  0.015825
 -0.019210	  0.016438	 -0.015456	  0.017712	 -0.031255	 -0.018068	  0.005058	  0.063171	 -0.055771	 -0.056112	 -0.002019	 -0.009956	  0.039257
 -0.015542	  0.016569	 -0.040532	 -0.004565	 -0.032016	 -0.020346	  0.013263	  0.039118	 -0.063146	 -0.067074	  0.004027	 -0.022482	  0.046037
 -0.003591	  0.020280	 -0.036191	  0.010548	 -0.024238	 -0.009069	  0.025839	 -0.000506	 -0.027189	 -0.065607	 -0.009464	 -0.044466	  0.016807
  0.011560	  0.024287	 -0.006261	  0.022015	 -0.007738	 -0.001382	  0.008214	  0.016226	  0.005952	 -0.008616	 -0.031608	 -0.042300	  0.021346
  0.009438	  0.023163	  0.004622	 -0.000448	 -0.012567	 -0.007264	 -0.025076	  0.041030	  0.000483	  0.004579	 -0.049189	 -0.029728	  0.034959
  0.020524	  0.009502	  0.034306	  0.000213	 -0.005771	 -0.000344	 -0.030178	  0.045208	  0.038333	 -0.003285	 -0.057834	 -0.029713	  0.032774
  0.031045	  0.022953	  0.025809	  0.021581	 -0.001113	  0.018555	 -0.009902	  0.070801	  0.064453	 -0.007445	 -0.069739	 -0.017033	  0.060587
  0.020375	  0.028049	  0.044532	  0.015109	 -0.006188	  0.008298	 -0.011111	  0.072267	  0.031688	 -0.005932	 -0.101712	  0.004922	  0.037367
 -0.017997	  0.044265	  0.048318	 -0.008214	 -0.012135	 -0.030031	 -0.015812	  0.105265	  0.013577	 -0.041725	 -0.131660	 -0.012905	 -0.000026
  0.017676	  0.008114	  0.052078	  0.005484	 -0.023471	 -0.059376	  0.008513	  0.101069	 -0.006904	 -0.040906	 -0.161106	 -0.009434	 -0.009443
  0.018296	 -0.038660	  0.044915	  0.017161	 -0.057942	 -0.046048	  0.016232	  0.096396	 -0.005452	 -0.017583	 -0.117849	 -0.026010	 -0.034248
  0.026853	 -0.058537	  0.052644	  0.001148	 -0.076962	 -0.014239	  0.026411	  0.097984	 -0.002799	 -0.021684	 -0.102858	 -0.028704	 -0.038443
  0.036323	 -0.041650	  0.030406	  0.017825	 -0.063294	 -0.014705	  0.006724	  0.091339	 -0.014587	 -0.026402	 -0.138766	 -0.009722	 -0.031451
  0.020566	 -0.015626	  0.003463	 -0.002254	 -0.034553	 -0.020996	 -0.012097	  0.070693	 -0.048390	 -0.048924	 -0.124349	  0.014598	 -0.013655
  0.032210	 -0.005773	  0.022635	  0.015995	 -0.033775	 -0.001830	 -0.010069	  0.064227	 -0.040358	 -0.044120	 -0.112336	 -0.005545	 -0.014781
  0.058057	  0.020719	  0.048618	  0.019329	 -0.023521	  0.025503	 -0.019526	  0.114038	 -0.041923	 -0.095131	 -0.119669	  0.001657	 -0.033412
  0.072717	  0.015886	  0.057356	  0.023174	 -0.007667	  0.016696	 -0.040511	  0.140261	  0.002732	 -0.090530	 -0.199786	  0.009319	  0.000235
  0.058170	  0.024269	  0.061189	  0.039132	 -0.010943	 -0.000561	 -0.067655	  0.149014	  0.062250	 -0.057055	 -0.187536	  0.002607	  0.011883
  0.068996	  0.053568	  0.067433	  0.055733	  0.003146	  0.004067	 -0.065522	  0.138712	  0.037658	 -0.059588	 -0.195327	  0.004824	 -0.013578
  0.039592	  0.065040	  0.082906	  0.062081	 -0.000264	  0.016668	 -0.066119	  0.128708	 -0.036570	 -0.080832	 -0.177643	 -0.001601	 -0.049134
  0.026238	  0.033396	  0.075459	  0.031764	 -0.006043	  0.001711	 -0.049083	  0.121546	 -0.042162	 -0.102988	 -0.169028	  0.019506	 -0.076927
  0.052926	  0.020243	  0.074396	  0.028689	 -0.034214	  0.010850	 -0.083462	  0.131791	 -0.042659	 -0.091328	 -0.161147	  0.033658	 -0.071528
  0.086546	 -0.022983	  0.069230	  0.026736	 -0.012474	  0.007223	 -0.092310	  0.149791	 -0.070039	 -0.028384	 -0.143139	  0.053300	 -0.072214
  0.064576	 -0.058801	  0.067459	  0.028890	  0.001912	 -0.031708	 -0.095465	  0.156986	 -0.092347	  0.003218	 -0.131729	  0.072140	 -0.110429
  0.085501	 -0.067470	  0.088976	  0.055554	 -0.008933	  0.004638	 -0.092768	  0.193383	 -0.115654	 -0.016921	 -0.129445	  0.083754	 -0.102743
  0.138145	 -0.091587	  0.100376	  0.072885	 -0.019710	  0.029154	 -0.063932	  0.189106	 -0.133487	 -0.023653	 -0.133271	  0.061786	 -0.101536
  0.172447	 -0.105188	  0.096251	  0.043924	 -0.031848	  0.005769	 -0.045712	  0.190722	 -0.166096	 -0.026985	 -0.118275	  0.063716	 -0.104335
  0.177753	 -0.068109	  0.060529	  0.057974	 -0.005759	  0.003604	 -0.033027	  0.196576	 -0.192749	 -0.007497	 -0.085512	  0.036450	 -0.097544
  0.161706	 -0.033204	  0.083133	  0.067602	  0.009018	  0.047575	 -0.041363	  0.160040	 -0.210523	 -0.026549	 -0.109729	  0.033542	 -0.120252
  0.189912	 -0.074833	  0.100052	  0.070320	  0.015053	  0.037008	 -0.066977	  0.168183	 -0.204792	 -0.062139	 -0.105997	  0.038029	 -0.130171
  0.203103	 -0.123607	  0.076125	  0.077865	 -0.025767	  0.003275	 -0.070063	  0.142847	 -0.201157	 -0.061678	 -0.125074	  0.036689	 -0.118316
  0.176682	 -0.188651	  0.054925	  0.083516	 -0.054155	 -0.005806	 -0.083577	  0.132108	 -0.185886	 -0.079794	 -0.137064	  0.060424	 -0.104957
  0.205502	 -0.165350	  0.102680	  0.068262	 -0.027477	 -0.014603	 -0.092550	  0.137495	 -0.174094	 -0.070766	 -0.124565	  0.065255	 -0.133407
  0.243054	 -0.123988	  0.120399	  0.089163	 -0.018844	 -0.039358	 -0.052148	  0.131664	 -0.195547	 -0.065273	 -0.110615	  0.041021	 -0.148434
  0.222691	 -0.116823	  0.076574	  0.085496	 -0.056596	 -0.033846	 -0.046769	  0.174011	 -0.222578	 -0.076847	 -0.093142	  0.051562	 -0.184994
  0.244048	 -0.097568	  0.061936	  0.091847	 -0.048517	 -0.023532	 -0.072380	  0.183487	 -0.225460	 -0.079028	 -0.103783	  0.050539	 -0.171483
  0.267304	 -0.112273	  0.030720	  0.079227	 -0.034485	 -0.025036	 -0.091460	  0.140502	 -0.210451	 -0.081160	 -0.088415	  0.023443	 -0.170659
  0.261817	 -0.136205	  0.069473	  0.057760	 -0.011888	 -0.035193	 -0.076833	  0.122095	 -0.232200	 -0.088323	 -0.089757	  0.051591	 -0.186269
  0.238488	 -0.127885	  0.086522	  0.062860	 -0.001378	 -0.034510	 -0.070010	  0.139785	 -0.222092	 -0.106480	 -0.131378	  0.083495	 -0.184203
  0.263217	 -0.140785	  0.086722	  0.095705	 -0.031878	 -0.057401	 -0.045046	  0.163234	 -0.221726	 -0.167010	 -0.161920	  0.060693	 -0.178896
  0.258675	 -0.164844	  0.097929	  0.083856	 -0.040486	 -0.029634	 -0.017328	  0.140324	 -0.218549	 -0.124950	 -0.155073	  0.055370	 -0.177866
  0.243276	 -0.206341	  0.068528	  0.068031	 -0.060306	 -0.035041	 -0.038115	  0.163018	 -0.233514	 -0.096138	 -0.124907	  0.060174	 -0.175896
  0.277325	 -0.215888	  0.034295	  0.065329	 -0.055114	 -0.055156	 -0.053889	  0.181234	 -0.261420	 -0.105607	 -0.132376	  0.039748	 -0.211796
  0.284138	 -0.203595	  0.059655	  0.035033	 -0.043620	 -0.040011	 -0.078213	  0.202646	 -0.243947	 -0.070788	 -0.098247	  0.059410	 -0.213372
  0.313708	 -0.218140	  0.022508	  0.057081	 -0.056526	 -0.019889	 -0.053832	  0.206155	 -0.228707	 -0.093140	 -0.098915	  0.074527	 -0.202696
  0.288053	 -0.209972	  0.031357	  0.055771	 -0.048097	 -0.003858	 -0.045621	  0.174702	 -0.206878	 -0.113516	 -0.122668	  0.054958	 -0.147811
  0.258997	 -0.238659	  0.055566	  0.033252	 -0.079003	  0.016321	 -0.044615	  0.151249	 -0.192136	 -0.133522	 -0.121510	  0.049578	 -0.153527
  0.240534	 -0.253711	  0.058116	  0.047921	 -0.097136	  0.000703	 -0.067350	  0.169222	 -0.203467	 -0.146748	 -0.106398	  0.074993	 -0.194143
  0.174455	 -0.262374	  0.111653	  0.102961	 -0.060495	  0.002409	 -0.068396	  0.170390	 -0.177697	 -0.176157	 -0.099767	  0.116373	 -0.189128
  0.142013	 -0.254976	  0.127016	  0.099122	 -0.050208	  0.009073	 -0.066764	  0.187777	 -0.197063	 -0.181939	 -0.104890	  0.155425	 -0.200741
  0.192758	 -0.263791	  0.123570	  0.073222	 -0.057674	  0.021259	 -0.074800	  0.157866	 -0.183093	 -0.185197	 -0.096095	  0.140988	 -0.208168
  0.243068	 -0.245703	  0.100520	  0.051041	 -0.046473	  0.007667	 -0.093419	  0.156490	 -0.190277	 -0.191483	 -0.104714	  0.115327	 -0.199077
  0.270419	 -0.264126	  0.041451	  0.038310	 -0.034710	 -0.029668	 -0.099268	  0.177241	 -0.175534	 -0.192625	 -0.092080	  0.109022	 -0.171383
  0.323706	 -0.285107	  0.032776	  0.020239	 -0.041912	  0.000547	 -0.115622	  0.196802	 -0.169987	 -0.177560	 -0.071230	  0.118165	 -0.189112
  0.330596	 -0.264906	  0.032289	  0.041324	 -0.035104	  0.020745	 -0.125709	  0.146619	 -0.170878	 -0.168531	 -0.035103	  0.134647	 -0.157092
  0.340985	 -0.279015	  0.032651	  0.027725	 -0.038270	 -0.003929	 -0.093980	  0.096647	 -0.144093	 -0.161957	 -0.003492	  0.128677	 -0.159053
  0.320784	 -0.269457	  0.033747	  0.026154	 -0.037594	 -0.024715	 -0.068862	  0.082124	 -0.104519	 -0.169604	 -0.001346	  0.127721	 -0.187051
  0.308090	 -0.239768	  0.012868	  0.026941	 -0.050667	  0.002172	 -0.086622	  0.069525	 -0.056285	 -0.192759	  0.008254	  0.130449	 -0.229221
  0.279017	 -0.203436	  0.014737	  0.034584	 -0.078554	  0.021878	 -0.090659	  0.043481	 -0.026191	 -0.195753	  0.015932	  0.145663	 -0.232178
  0.266266	 -0.170439	  0.033785	  0.059755	 -0.065291	  0.044527	 -0.122890	  0.018170	 -0.042851	 -0.213500	  0.009083	  0.133518	 -0.179541
  0.266999	 -0.165943	  0.046185	  0.087585	 -0.044985	  0.025184	 -0.145818	  0.036712	 -0.050963	 -0.219118	 -0.005198	  0.113275	 -0.156506
  0.227787	 -0.171648	  0.047199	  0.073998	 -0.049683	 -0.003561	 -0.151096	  0.025880	 -0.018132	 -0.207140	  0.000129	  0.104317	 -0.181574
  0.199563	 -0.190556	  0.002617	  0.060972	 -0.083692	  0.001290	 -0.146017	  0.019524	 -0.013869	 -0.196681	 -0.012359	  0.112442	 -0.172179
  0.184310	 -0.170300	 -0.020119	  0.072738	 -0.117348	  0.018423	 -0.160737	  0.007805	 -0.024120	 -0.199713	 -0.030488	  0.144766	 -0.194125
  0.173241	 -0.208701	  0.012605	  0.091887	 -0.140237	  0.017343	 -0.163376	 -0.004074	 -0.026102	 -0.198616	 -0.029976	  0.126974	 -0.204277
  0.159511	 -0.209237	  0.007967	  0.070297	 -0.139624	  0.046254	 -0.184184	 -0.011166	 -0.034476	 -0.227819	 -0.059721	  0.102776	 -0.181527
  0.171118	 -0.160139	 -0.028665	  0.071264	 -0.115804	  0.061255	 -0.206627	 -0.022202	 -0.033079	 -0.235992	 -0.061443	  0.083727	 -0.196955
  0.173532	 -0.137466	 -0.038600	  0.077176	 -0.107459	  0.069327	 -0.175348	  0.051582	 -0.016830	 -0.208783	 -0.038268	  0.051759	 -0.211422
  0.164456	 -0.113757	 -0.034980	  0.061204	 -0.133780	  0.066123	 -0.185445	  0.065379	  0.010048	 -0.198481	 -0.060084	  0.046088	 -0.233289
  0.177824	 -0.067719	 -0.028248	  0.035059	 -0.142922	  0.048031	 -0.184518	  0.014908	  0.034351	 -0.197114	 -0.045891	  0.059865	 -0.237321
  0.187092	 -0.045317	 -0.028602	  0.019233	 -0.145248	  0.061488	 -0.212422	  0.027211	 -0.000152	 -0.195294	 -0.032184	  0.081504	 -0.247088
  0.208068	 -0.013320	 -0.027644	  0.023809	 -0.140057	  0.084913	 -0.239916	  0.019459	  0.003248	 -0.149415	 -0.036571	  0.118812	 -0.207170
  0.202412	 -0.009773	 -0.014997	  0.046739	 -0.140259	  0.082905	 -0.252521	 -0.023923	  0.004355	 -0.126238	 -0.038475	  0.082309	 -0.169498
  0.190085	 -0.061559	  0.021241	  0.058152	 -0.152255	  0.085613	 -0.259513	 -0.031513	  0.008620	 -0.115972	 -0.052498	  0.044273	 -0.190430
  0.155059	 -0.052746	  0.024950	  0.069490	 -0.182065	  0.070417	 -0.250676	 -0.024542	  0.003537	 -0.106882	 -0.032778	  0.033189	 -0.204965
  0.163924	 -0.064844	  0.021313	  0.074368	 -0.148755	  0.054872	 -0.221572	 -0.062951	  0.001176	 -0.105117	  0.008669	  0.025610	 -0.206442
  0.173652	 -0.076056	  0.005748	  0.100264	 -0.148357	  0.033758	 -0.208193	 -0.101229	  0.061121	 -0.111103	  0.006505	  0.051238	 -0.211105
  0.199499	 -0.065506	 -0.056406	  0.098347	 -0.147057	  0.031226	 -0.235172	 -0.145933	  0.051069	 -0.103065	 -0.001862	  0.058422	 -0.210843
  0.170078	 -0.033229	 -0.105230	  0.075162	 -0.158063	  0.061529	 -0.260441	 -0.172130	  0.004968	 -0.123849	  0.001873	  0.065368	 -0.206197
  0.162218	 -0.045762	 -0.089660	  0.096989	 -0.187851	  0.055962	 -0.242129	 -0.178081	 -0.027553	 -0.114437	 -0.003877	  0.070203	 -0.212509
  0.157568	 -0.091264	 -0.093672	  0.095440	 -0.209281	  0.026266	 -0.220954	 -0.147768	  0.008537	 -0.101417	 -0.050010	  0.042943	 -0.181777
  0.137163	 -0.114081	 -0.085154	  0.067863	 -0.236863	  0.046912	 -0.185678	 -0.127800	  0.028605	 -0.079457	 -0.058851	  0.050745	 -0.161217
  0.111936	 -0.072907	 -0.091175	  0.069002	 -0.230249	  0.038982	 -0.190423	 -0.092269	  0.057417	 -0.050090	 -0.058717	  0.053082	 -0.120891
  0.137798	 -0.035742	 -0.142080	  0.014375	 -0.184995	  0.021238	 -0.190328	 -0.081554	  0.043021	 -0.047208	 -0.088911	  0.071707	 -0.119922
  0.169697	 -0.052292	 -0.150633	  0.013011	 -0.186612	  0.052313	 -0.215872	 -0.096777	  0.053587	 -0.044790	 -0.103574	  0.063887	 -0.074874
  0.148575	 -0.041624	 -0.121681	  0.006768	 -0.189939	  0.047836	 -0.214801	 -0.116366	  0.071050	 -0.050885	 -0.113228	  0.037560	 -0.040926
  0.165103	 -0.035725	 -0.137017	  0.016351	 -0.144362	  0.057295	 -0.207000	 -0.132545	  0.072994	 -0.032381	 -0.118726	  0.034802	 -0.011653
  0.203946	 -0.057759	 -0.140974	  0.028615	 -0.101497	  0.050913	 -0.222275	 -0.112547	  0.099762	 -0.045206	 -0.107212	  0.017210	  0.008636
  0.153412	 -0.006568	 -0.146563	  0.075415	 -0.129530	  0.030462	 -0.241725	 -0.099097	  0.067888	 -0.055949	 -0.090260	  0.007707	  0.035783
  0.114813	  0.010686	 -0.148831	  0.077368	 -0.133731	  0.052032	 -0.278153	 -0.069453	  0.073708	 -0.020671	 -0.072424	  0.017213	  0.046022
  0.100265	 -0.003997	 -0.135247	  0.077210	 -0.125079	  0.083867	 -0.296746	 -0.063193	  0.094429	 -0.009170	 -0.049051	 -0.003592	  0.003227
  0.098856	  0.012282	 -0.163970	  0.104088	 -0.106218	  0.091955	 -0.310171	 -0.073473	  0.048663	 -0.011065	 -0.051268	 -0.031562	  0.019990
  0.124040	  0.015291	 -0.162648	  0.061320	 -0.116301	  0.056137	 -0.304038	 -0.066343	 -0.002552	  0.003050	 -0.058282	 -0.043196	  0.022985
  0.137938	  0.019973	 -0.143072	  0.007311	 -0.115597	  0.050543	 -0.270095	 -0.045989	  0.036050	  0.013148	 -0.063227	  0.008972	  0.053272
  0.177309	  0.032160	 -0.127430	 -0.003524	 -0.125922	  0.054949	 -0.273423	  0.005455	  0.063516	  0.015372	 -0.034775	  0.040625	  0.058713
  0.212917	  0.051735	 -0.103628	 -0.016405	 -0.182424	  0.050670	 -0.259546	  0.051400	  0.066524	  0.062298	 -0.025026	  0.055741	  0.054940
  0.179003	  0.057583	 -0.081233	 -0.012963	 -0.232574	  0.072349	 -0.262719	  0.091843	  0.042939	  0.081659	 -0.020358	  0.052644	  0.079447
  0.151425	  0.054305	 -0.065472	 -0.001397	 -0.249172	  0.078307	 -0.291151	  0.054550	  0.037255	  0.067892	 -0.051653	  0.022358	  0.091482
  0.166205	  0.038928	 -0.070119	  0.028166	 -0.231858	  0.103020	 -0.270508	  0.016361	  0.038740	  0.047983	 -0.057204	  0.017311	  0.138936
  0.178940	  0.020877	 -0.070945	  0.032947	 -0.210902	  0.076563	 -0.274746	  0.029136	  0.052214	  0.018422	 -0.080327	 -0.008221	  0.157505
  0.129335	  0.015359	 -0.071155	  0.034454	 -0.207180	  0.048273	 -0.293940	  0.047327	  0.078532	  0.022431	 -0.090106	 -0.048949	  0.157876
  0.109137	  0.016059	 -0.071197	  0.057765	 -0.212148	  0.047853	 -0.295896	  0.038507	  0.049027	  0.037917	 -0.117826	 -0.048242	  0.129918
  0.089221	  0.022009	 -0.053360	  0.053138	 -0.213241	  0.035295	 -0.287131	 -0.008131	  0.021673	  0.058160	 -0.132569	 -0.049786	  0.089128
  0.076877	  0.003285	 -0.051325	  0.052134	 -0.248315	  0.035207	 -0.268518	  0.006026	  0.074722	  0.057587	 -0.136585	 -0.044233	  0.054162
  0.080252	  0.000767	 -0.040765	  0.059258	 -0.272833	  0.048300	 -0.255581	  0.034424	  0.083492	  0.051745	 -0.139820	  0.026831	  0.055198
  0.069574	 -0.023184	 -0.042471	  0.058869	 -0.264960	  0.065035	 -0.242820	  0.015861	  0.045275	  0.086252	 -0.165840	  0.054667	  0.058872
  0.112251	 -0.039008	 -0.047968	  0.027578	 -0.260468	  0.066469	 -0.225952	 -0.010645	  0.041937	  0.106149	 -0.155312	  0.068584	  0.075508
  0.107956	  0.003047	 -0.056791	  0.021328	 -0.236218	  0.067563	 -0.222760	 -0.014434	  0.071737	  0.089069	 -0.196376	  0.069103	  0.063460
  0.109740	  0.046328	 -0.037128	  0.017605	 -0.221776	  0.083193	 -0.228108	  0.011564	  0.120024	  0.055794	 -0.213460	  0.090227	  0.091734
  0.107593	  0.051963	 -0.022918	  0.008411	 -0.256993	  0.080751	 -0.242494	  0.036652	  0.130443	  0.073711	 -0.192527	  0.124698	  0.082205
  0.079905	  0.081824	  0.013781	  0.007040	 -0.269527	  0.077054	 -0.269371	  0.055358	  0.160352	  0.073452	 -0.222529	  0.109592	  0.075240
  0.027432	  0.087676	  0.022444	  0.000157	 -0.247378	  0.061163	 -0.268703	  0.035415	  0.176447	  0.059216	 -0.258197	  0.109537	  0.094204
  0.034730	  0.080465	  0.013009	  0.010561	 -0.240290	  0.082031	 -0.246920	  0.026392	  0.170838	  0.045733	 -0.286579	  0.116676	  0.085576
  0.044472	  0.087508	  0.035870	  0.028846	 -0.237882	  0.079479	 -0.246442	  0.067692	  0.169567	  0.051490	 -0.324380	  0.124563	  0.081924
  0.046503	  0.098354	  0.026328	  0.033708	 -0.245957	  0.069032	 -0.237423	  0.106242	  0.186402	  0.064079	 -0.344962	  0.145205	  0.031419
  0.048486	  0.092186	  0.000240	  0.034279	 -0.235071	  0.063575	 -0.208287	  0.088632	  0.205793	  0.086544	 -0.318719	  0.173004	  0.026063
  0.037387	  0.070085	  0.011270	  0.033837	 -0.223357	  0.058966	 -0.220624	  0.119095	  0.228954	  0.084262	 -0.320337	  0.181800	  0.023667
  0.023755	  0.063454	  0.015504	  0.036316	 -0.202473	  0.046956	 -0.252211	  0.144922	  0.198800	  0.068761	 -0.282966	  0.177399	 -0.035921
  0.032400	  0.070011	  0.009280	  0.011005	 -0.173277	  0.030584	 -0.264865	  0.124485	  0.183629	  0.084520	 -0.245537	  0.191347	 -0.071055
  0.001924	  0.098538	  0.047114	  0.014832	 -0.193067	  0.018040	 -0.257723	  0.093382	  0.188156	  0.061105	 -0.236585	  0.184169	 -0.157875
  0.007684	  0.087254	  0.058959	  0.022498	 -0.200383	  0.001800	 -0.228876	  0.063222	  0.182457	  0.038819	 -0.246534	  0.171166	 -0.216181
  0.008242	  0.091768	  0.061827	 -0.005636	 -0.204564	  0.019359	 -0.195251	  0.051081	  0.152063	  0.030372	 -0.219260	  0.172598	 -0.184232
 -0.015959	  0.063993	  0.007126	 -0.011256	 -0.205615	  0.058782	 -0.191445	  0.100709	  0.167424	  0.059799	 -0.227251	  0.148650	 -0.181525
 -0.036821	  0.031871	  0.002679	  0.001549	 -0.185615	  0.053019	 -0.202547	  0.096138	  0.155718	  0.069242	 -0.255199	  0.154473	 -0.170644
 -0.000421	  0.019822	  0.020065	  0.038279	 -0.167415	  0.025951	 -0.172280	  0.090418	  0.162698	  0.064426	 -0.260073	  0.168388	 -0.162231
  0.010041	  0.027332	  0.006602	  0.038594	 -0.166477	  0.036274	 -0.149896	  0.134106	  0.179467	  0.104071	 -0.245660	  0.194397	 -0.151655
  0.007253	  0.021148	  0.018203	  0.055115	 -0.169959	  0.057264	 -0.154743	  0.126024	  0.177830	  0.093607	 -0.222340	  0.194954	 -0.134125
  0.010373	  0.000852	  0.034802	  0.046367	 -0.175360	  0.067425	 -0.166687	  0.110581	  0.191991	  0.076324	 -0.240199	  0.173238	 -0.134178
 -0.018414	  0.019794	  0.028778	  0.043149	 -0.197478	  0.068284	 -0.179536	  0.100799	  0.191068	  0.057834	 -0.232059	  0.161842	 -0.182479
 -0.058143	  0.007910	  0.029893	  0.053025	 -0.203754	  0.103152	 -0.172138	  0.080716	  0.157048	  0.063331	 -0.230685	  0.126740	 -0.188921
 -0.061379	  0.030589	  0.050994	  0.005088	 -0.178877	  0.079469	 -0.186711	  0.027387	  0.166427	  0.068405	 -0.217146	  0.129407	 -0.151467
 -0.045399	  0.045542	  0.052815	 -0.033757	 -0.149582	  0.062209	 -0.171826	  0.065222	  0.223629	  0.080935	 -0.182056	  0.120083	 -0.166184
 -0.058718	  0.058376	  0.055176	 -0.052528	 -0.143683	  0.063159	 -0.147064	  0.074789	  0.240875	  0.098349	 -0.157676	  0.117480	 -0.192553
 -0.054039	  0.040534	  0.018896	 -0.036947	 -0.147462	  0.064824	 -0.162108	  0.085095	  0.229906	  0.102888	 -0.172862	  0.146304	 -0.232667
 -0.042901	  0.026858	 -0.016628	 -0.026886	 -0.170879	  0.076325	 -0.145814	  0.073530	  0.258637	  0.099280	 -0.137551	  0.154589	 -0.190452
 -0.002898	  0.059062	  0.008283	 -0.019993	 -0.188214	  0.080710	 -0.140220	  0.051213	  0.298313	  0.106017	 -0.131604	  0.173247	 -0.170383
  0.013350	  0.071561	  0.025766	 -0.021341	 -0.198785	  0.078145	 -0.163792	  0.102793	  0.306349	  0.138570	 -0.139687	  0.167525	 -0.180855
 -0.003164	  0.095938	  0.028815	 -0.036794	 -0.203201	  0.060160	 -0.172693	  0.100627	  0.335612	  0.166735	 -0.166951	  0.167622	 -0.199269
 -0.013029	  0.108173	  0.056665	 -0.014727	 -0.180174	  0.062884	 -0.190182	  0.059648	  0.329567	  0.171971	 -0.178921	  0.174426	 -0.225317
 -0.037787	  0.114871	  0.080376	 -0.004374	 -0.170105	  0.082066	 -0.183119	  0.082910	  0.322490	  0.160569	 -0.199552	  0.175848	 -0.238835
 -0.086194	  0.134926	  0.078025	 -0.008161	 -0.194494	  0.114056	 -0.156723	  0.101568	  0.312156	  0.163680	 -0.176911	  0.197235	 -0.249447
 -0.099206	  0.135773	  0.073330	  0.007821	 -0.191026	  0.106547	 -0.137374	  0.095141	  0.271012	  0.174250	 -0.140773	  0.176213	 -0.256941
 -0.082376	  0.110413	  0.088340	  0.001773	 -0.178585	  0.075800	 -0.140246	  0.109935	  0.273851	  0.194465	 -0.095637	  0.189085	 -0.234665
 -0.083582	  0.121689	  0.068130	 -0.000027	 -0.150151	  0.051799	 -0.121582	  0.108290	  0.292613	  0.185231	 -0.079726	  0.170133	 -0.241983
 -0.091916	  0.115243	  0.072119	 -0.024492	 -0.129400	  0.088422	 -0.156500	  0.083147	  0.292788	  0.191083	 -0.089432	  0.156358	 -0.237189
 -0.111939	  0.137363	  0.059938	 -0.062295	 -0.169799	  0.121422	 -0.145347	  0.078577	  0.297528	  0.200055	 -0.081300	  0.158353	 -0.196257
 -0.105599	  0.170283	  0.044027	 -0.034695	 -0.167018	  0.121754	 -0.127908	  0.099324	  0.301511	  0.202144	 -0.031517	  0.158992	 -0.199299
 -0.125100	  0.208539	  0.042200	 -0.024125	 -0.190559	  0.124078	 -0.131970	  0.131204	  0.300903	  0.239509	 -0.002544	  0.177534	 -0.202825
 -0.104804	  0.263241	  0.043500	 -0.014379	 -0.182398	  0.116100	 -0.095821	  0.137884	  0.310135	  0.214376	 -0.001413	  0.173049	 -0.195319
 -0.098558	  0.259817	  0.056499	 -0.030258	 -0.159000	  0.068940	 -0.078725	  0.135902	  0.332733	  0.204910	  0.002536	  0.164673	 -0.233557
 -0.103987	  0.235827	  0.051755	 -0.040555	 -0.151893	  0.053448	 -0.075499	  0.162362	  0.330309	  0.191058	  0.005779	  0.150399	 -0.268092
 -0.090763	  0.254635	  0.065120	 -0.048973	 -0.111920	  0.070486	 -0.101955	  0.171780	  0.279429	  0.209473	  0.026041	  0.135923	 -0.267943
 -0.097415	  0.257928	  0.080107	 -0.049780	 -0.105899	  0.073424	 -0.119054	  0.161172	  0.275769	  0.241726	  0.039244	  0.136552	 -0.278788
 -0.105153	  0.267343	  0.105124	 -0.050967	 -0.156919	  0.075507	 -0.117194	  0.161227	  0.266163	  0.241487	  0.032379	  0.175434	 -0.259187
 -0.102545	  0.269114	  0.098342	 -0.055870	 -0.157719	  0.054577	 -0.095430	  0.159223	  0.242504	  0.249497	  0.017919	  0.177438	 -0.230480
 -0.110769	  0.239401	  0.084694	 -0.063598	 -0.119514	  0.018700	 -0.067487	  0.193376	  0.261698	  0.247107	  0.009540	  0.178410	 -0.230511
 -0.124330	  0.260696	  0.123298	 -0.082775	 -0.145865	  0.064819	 -0.057964	  0.202386	  0.253832	  0.244700	 -0.011086	  0.193829	 -0.241039
 -0.138967	  0.289697	  0.143657	 -0.095765	 -0.157583	  0.098604	 -0.069854	  0.181487	  0.241997	  0.221108	  0.012191	  0.180653	 -0.282897
 -0.138586	  0.289397	  0.188206	 -0.103127	 -0.145703	  0.128490	 -0.053086	  0.165973	  0.247802	  0.239071	 -0.012461	  0.169812	 -0.315173
 -0.127429	  0.242957	  0.218807	 -0.068346	 -0.105952	  0.131352	 -0.067193	  0.174301	  0.271139	  0.265327	 -0.024361	  0.180599	 -0.301985
 -0.137210	  0.206709	  0.188082	 -0.060203	 -0.100359	  0.134842	 -0.084434	  0.157896	  0.248265	  0.278772	 -0.032769	  0.166213	 -0.245375
 -0.122723	  0.172312	  0.158109	 -0.044293	 -0.092813	  0.129715	 -0.062117	  0.160950	  0.228102	  0.292501	 -0.027756	  0.172316	 -0.240698
 -0.150768	  0.215573	  0.141523	 -0.025050	 -0.060446	  0.121493	 -0.029529	  0.174043	  0.229699	  0.292650	 -0.013121	  0.161523	 -0.225491
 -0.142724	  0.218222	  0.160249	  0.002718	 -0.055994	  0.125883	 -0.034475	  0.200267	  0.260920	  0.335183	  0.012507	  0.147201	 -0.258374
 -0.143936	  0.207630	  0.174804	  0.010604	 -0.092051	  0.087020	 -0.066739	  0.199089	  0.292154	  0.327616	  0.037833	  0.159158	 -0.262659
 -0.150034	  0.232494	  0.169339	  0.005496	 -0.078454	  0.075525	 -0.067532	  0.222734	  0.317387	  0.317808	  0.066704	  0.186854	 -0.231161
 -0.155246	  0.260978	  0.167589	 -0.030009	 -0.091206	  0.052727	 -0.055590	  0.252678	  0.311046	  0.349663	  0.054152	  0.207914	 -0.245467
 -0.166948	  0.216627	  0.183543	 -0.048028	 -0.075816	  0.055906	 -0.065186	  0.218065	  0.291495	  0.362251	  0.024310	  0.206806	 -0.266290
 -0.142420	  0.180145	  0.190201	 -0.009577	 -0.068171	  0.057743	 -0.059321	  0.237032	  0.273932	  0.363457	  0.003319	  0.212389	 -0.283313
 -0.096879	  0.177929	  0.170846	 -0.025969	 -0.068989	  0.052514	 -0.060414	  0.240249	  0.236680	  0.370217	 -0.021799	  0.258927	 -0.265525
 -0.071758	  0.180536	  0.188526	 -0.045021	 -0.071806	  0.051006	 -0.050443	  0.235580	  0.219616	  0.381131	 -0.002711	  0.244546	 -0.273078
 -0.081460	  0.177461	  0.216148	 -0.058504	 -0.080917	  0.010135	 -0.101953	  0.274630	  0.221545	  0.393812	  0.018584	  0.193571	 -0.250225
 -0.104395	  0.151974	  0.254487	 -0.100541	 -0.088029	  0.004289	 -0.128301	  0.295521	  0.207151	  0.400718	  0.017049	  0.201922	 -0.274605
 -0.098788	  0.154218	  0.292017	 -0.116035	 -0.101502	  0.023588	 -0.130402	  0.321663	  0.200601	  0.361675	  0.002854	  0.228455	 -0.301161
 -0.057332	  0.138961	  0.245210	 -0.110056	 -0.118979	  0.025099	 -0.129128	  0.313570	  0.224344	  0.367841	  0.028472	  0.243876	 -0.279975
 -0.057079	  0.184827	  0.226300	 -0.134403	 -0.097802	  0.045922	 -0.137461	  0.304182	  0.223579	  0.381047	  0.037184	  0.244992	 -0.260430
 -0.080239	  0.211177	  0.205004	 -0.132629	 -0.075144	  0.048140	 -0.150966	  0.328830	  0.228855	  0.336020	  0.066321	  0.247956	 -0.222941
 -0.073062	  0.196599	  0.189273	 -0.109977	 -0.054989	  0.023764	 -0.130003	  0.363965	  0.194338	  0.331211	  0.080656	  0.282742	 -0.231371
 -0.062421	  0.205279	  0.188220	 -0.079149	 -0.047909	  0.031979	 -0.139791	  0.386214	  0.183089	  0.362491	  0.091805	  0.289249	 -0.262998
 -0.043715	  0.197379	  0.234070	 -0.073782	 -0.036887	  0.020873	 -0.134145	  0.350136	  0.225766	  0.354866	  0.063138	  0.290195	 -0.264684
 -0.034855	  0.185104	  0.282112	 -0.056627	 -0.060293	 -0.001239	 -0.127650	  0.287718	  0.239579	  0.355399	  0.082635	  0.311337	 -0.237607
 -0.042540	  0.186013	  0.291416	 -0.051922	 -0.068884	 -0.012244	 -0.084988	  0.290205	  0.215820	  0.379112	  0.066522	  0.307605	 -0.224170
 -0.064470	  0.198656	  0.327614	 -0.058632	 -0.048137	 -0.015271	 -0.096329	  0.310316	  0.195579	  0.369107	  0.065706	  0.320609	 -0.229586
 -0.079929	  0.203868	  0.276448	 -0.085134	 -0.074380	 -0.014619	 -0.122549	  0.338833	  0.202039	  0.327204	  0.064780	  0.328309	 -0.227983
 -0.041996	  0.184226	  0.222973	 -0.101663	 -0.069796	 -0.009918	 -0.097784	  0.349934	  0.211138	  0.296498	  0.060663	  0.322542	 -0.197879
 -0.018362	  0.185385	  0.239111	 -0.124884	 -0.082657	 -0.013592	 -0.084214	  0.349561	  0.204010	  0.297809	  0.077629	  0.341254	 -0.178648
  0.001261	  0.216394	  0.274420	 -0.174346	 -0.056736	 -0.032987	 -0.057559	  0.367445	  0.230886	  0.351521	  0.050286	  0.361156	 -0.197704
 -0.046737	  0.205250	  0.309814	 -0.182556	 -0.045388	 -0.044426	 -0.044105	  0.384467	  0.202026	  0.354272	  0.033446	  0.349458	 -0.222033
 -0.012193	  0.192591	  0.327875	 -0.154932	 -0.067407	 -0.042871	 -0.043060	  0.398456	  0.192892	  0.340279	  0.047632	  0.324317	 -0.272874
 -0.003388	  0.206420	  0.301595	 -0.172573	 -0.099154	 -0.028951	 -0.042706	  0.434882	  0.197096	  0.349499	  0.040548	  0.305904	 -0.337939
 -0.004620	  0.175931	  0.299742	 -0.180646	 -0.105486	 -0.013693	 -0.040171	  0.396202	  0.173260	  0.361007	  0.051703	  0.288178	 -0.335892
 -0.002878	  0.150663	  0.300564	 -0.160296	 -0.132767	 -0.011870	 -0.049228	  0.380941	  0.181407	  0.335671	  0.083957	  0.270253	 -0.305922
 -0.017162	  0.157146	  0.273708	 -0.141974	 -0.132877	 -0.000172	 -0.058229	  0.397831	  0.148726	  0.292804	  0.071133	  0.281487	 -0.303068
 -0.007384	  0.141125	  0.262225	 -0.139864	 -0.095073	  0.029726	 -0.057187	  0.365434	  0.085668	  0.280385	  0.108086	  0.321293	 -0.317188
 -0.012489	  0.153724	  0.255919	 -0.149621	 -0.078867	  0.055911	 -0.077085	  0.351256	  0.063189	  0.264419	  0.124056	  0.361197	 -0.327462
 -0.006650	  0.173667	  0.290406	 -0.182735	 -0.068030	  0.010456	 -0.064232	  0.338663	  0.081180	  0.274206	  0.130121	  0.361821	 -0.342833
 -0.022936	  0.151499	  0.291708	 -0.162704	 -0.076755	  0.019069	 -0.021676	  0.362861	  0.121411	  0.272084	  0.136818	  0.389705	 -0.366482
 -0.020553	  0.129776	  0.291258	 -0.162730	 -0.084626	  0.028390	  0.000552	  0.374275	  0.143029	  0.259079	  0.117322	  0.405247	 -0.392700
 -0.047644	  0.127381	  0.332899	 -0.192150	 -0.105319	  0.013003	  0.021390	  0.382598	  0.144983	  0.252016	  0.105217	  0.374714	 -0.439236
 -0.072642	  0.124293	  0.365086	 -0.181749	 -0.098690	  0.004196	 -0.005913	  0.395220	  0.171076	  0.259546	  0.108547	  0.376126	 -0.451714
