# Supplementary material for: A fluorescent photoimmunoconjugate for imaging of cholesteatoma
Source: Sci Rep. 2022 Nov 19;12:19905. doi: 10.1038/s41598-022-22072-9 (PMC9675863; doi:10.1038/s41598-022-22072-9)
Supplement: Supplementary file 2 — Supplementary Information 2. [file 41598_2022_22072_MOESM2_ESM.zip › Data/ABR-42-7]

:RUN-7	LEVEL SWEEP	TEMP:NaN	6/4/2018	3:49 PM	NaNHR:
:SW EAR: R	SW FREQ: 45.25	# AVERAGES: 512	REP RATE (/sec): 40	DRIVER: RS Tweeter	SAMPLE (�sec): 40	
:NOTES-
:CHAMBER-CH4B-PXI
:CFTS Version: V2.7.2 (R850)
:LEVELS:20;25;30;35;40;45;50;55;60;65;70;75;80;
:DATA
 -0.087445	 -0.026078	 -0.017130	  0.031949	 -0.019856	 -0.057100	  0.027727	  0.049964	 -0.020522	 -0.032780	 -0.025070	 -0.047676	 -0.009591
 -0.079717	 -0.000889	 -0.015331	  0.042745	 -0.017035	 -0.036536	  0.009067	  0.045793	 -0.015204	 -0.002598	 -0.042991	 -0.051642	 -0.005844
 -0.062255	 -0.007615	 -0.015694	  0.047038	 -0.061696	 -0.020076	 -0.002072	  0.034206	 -0.005228	  0.038837	 -0.062240	 -0.059227	 -0.004651
 -0.058942	 -0.002845	 -0.048173	  0.048234	 -0.058664	 -0.010482	 -0.040197	  0.012451	  0.004173	  0.007950	 -0.056152	 -0.042713	  0.013343
 -0.039596	 -0.000554	 -0.022386	  0.015864	  0.006841	  0.009044	 -0.051088	 -0.006414	 -0.021108	  0.014157	 -0.036859	 -0.001104	  0.040870
 -0.015762	 -0.015207	 -0.020886	 -0.017923	 -0.003021	  0.031751	 -0.019234	  0.000726	  0.009920	  0.029619	 -0.002007	 -0.010193	  0.070984
  0.010925	 -0.014821	 -0.001551	 -0.012494	  0.000911	  0.022924	 -0.035234	  0.012969	  0.050012	  0.010881	  0.011790	 -0.009198	  0.084313
  0.002254	 -0.002315	  0.040509	 -0.026282	  0.005796	  0.024736	 -0.048588	 -0.015972	  0.053797	  0.005160	  0.028210	 -0.001236	  0.069160
 -0.011236	  0.015166	  0.065993	 -0.011414	 -0.018970	  0.066620	 -0.041791	  0.018218	  0.053192	  0.002924	  0.002443	  0.019137	  0.059968
 -0.021137	  0.005555	  0.036300	 -0.005440	 -0.030346	  0.062818	 -0.000136	  0.004930	  0.040394	  0.014085	  0.013944	  0.023726	  0.067123
  0.000678	  0.000262	  0.024907	 -0.002753	 -0.043568	  0.013291	  0.033874	  0.007155	  0.012705	  0.016062	  0.000064	  0.014148	  0.029868
  0.028800	  0.000917	  0.009916	  0.006796	 -0.004680	 -0.032541	  0.008706	 -0.015006	 -0.009490	 -0.003281	 -0.006060	  0.002872	  0.018695
  0.040625	 -0.019413	 -0.007342	 -0.003619	  0.034884	 -0.031686	  0.029823	 -0.064720	 -0.005278	  0.017935	 -0.001469	 -0.001596	 -0.002687
  0.027960	 -0.018469	 -0.007006	  0.025373	  0.058941	 -0.032068	  0.027316	 -0.066042	 -0.004656	 -0.010958	  0.000970	  0.010112	 -0.038370
  0.050098	  0.013556	 -0.035004	  0.012419	  0.068805	 -0.019342	  0.002563	 -0.039869	 -0.013387	 -0.040017	 -0.000422	 -0.001802	 -0.061557
  0.047896	  0.011089	 -0.001449	 -0.027944	  0.040270	 -0.019401	  0.020120	 -0.013999	 -0.022561	 -0.021655	 -0.012913	  0.017712	 -0.064518
  0.068661	  0.013152	  0.005791	 -0.046298	  0.017443	 -0.000199	  0.030193	  0.020517	 -0.006935	 -0.013510	  0.002657	  0.019115	 -0.070884
  0.057123	  0.014857	  0.025478	 -0.020331	 -0.000506	  0.017757	  0.027071	  0.032500	 -0.018317	 -0.012478	  0.035111	  0.031408	 -0.078508
  0.040899	  0.008553	  0.007427	 -0.043266	  0.007132	  0.015743	  0.014714	 -0.018513	 -0.033336	 -0.009920	  0.085467	  0.047867	 -0.070689
  0.000172	  0.025098	 -0.024368	 -0.012653	  0.017317	 -0.005253	  0.007164	  0.001105	 -0.048173	 -0.010414	  0.065526	  0.040292	 -0.047026
 -0.038795	  0.046236	 -0.044001	 -0.022944	 -0.000211	 -0.020788	  0.049685	  0.018905	 -0.069406	 -0.006339	  0.069107	  0.059372	 -0.028807
 -0.013732	  0.041463	 -0.020802	 -0.027113	  0.000024	 -0.006757	  0.047606	  0.052566	 -0.062536	  0.048794	  0.087684	  0.060955	 -0.030620
  0.007804	  0.032116	  0.011970	 -0.034770	  0.015406	  0.003958	  0.050053	  0.081279	 -0.057615	  0.063522	  0.085951	  0.074435	 -0.020429
 -0.007485	  0.019031	 -0.020751	 -0.025163	  0.066011	 -0.003932	  0.080663	  0.088343	 -0.033073	  0.076058	  0.085691	  0.084227	 -0.014993
 -0.041808	  0.050256	 -0.028144	 -0.019936	  0.052612	  0.006651	  0.049786	  0.089719	  0.000793	  0.079813	  0.131448	  0.104408	 -0.070533
 -0.019398	  0.053804	 -0.023477	 -0.028418	  0.016784	 -0.009433	  0.035812	  0.055062	 -0.026833	  0.089336	  0.105213	  0.063048	 -0.105601
 -0.016791	  0.026027	  0.004148	 -0.067640	  0.031263	 -0.004593	  0.019158	  0.046531	 -0.029159	  0.082667	  0.097635	  0.048019	 -0.113542
 -0.019200	  0.041088	  0.035466	 -0.050165	  0.027592	  0.008663	  0.024884	  0.036978	 -0.020331	  0.087184	  0.152787	  0.028994	 -0.083071
 -0.008404	  0.087786	  0.009852	 -0.020516	  0.036571	 -0.003643	  0.016228	  0.007757	 -0.023520	  0.093062	  0.152620	  0.035271	 -0.046687
 -0.018567	  0.070438	  0.001722	  0.005070	  0.020831	  0.009413	 -0.001068	 -0.027775	  0.004596	  0.086277	  0.165291	  0.051605	 -0.009067
 -0.003003	  0.055516	  0.028380	 -0.012991	  0.008143	 -0.003215	 -0.008506	 -0.024034	  0.009969	  0.108591	  0.193259	  0.047031	  0.013503
  0.000326	  0.057518	  0.053476	 -0.024348	  0.013254	 -0.012556	 -0.020190	 -0.007112	 -0.023893	  0.091642	  0.208330	  0.060514	  0.031845
  0.021231	  0.028858	  0.058183	 -0.032529	  0.023646	  0.016267	 -0.022219	 -0.026817	 -0.049437	  0.105422	  0.180846	  0.108008	  0.042756
  0.027494	  0.026148	  0.009221	 -0.024530	  0.004967	  0.022294	 -0.020099	 -0.024387	 -0.039969	  0.150375	  0.203010	  0.151400	  0.038072
  0.030834	  0.055704	  0.004849	 -0.015618	 -0.016537	  0.031366	  0.016749	  0.021849	 -0.022810	  0.190064	  0.237941	  0.216772	  0.039999
  0.009088	  0.080268	  0.027328	 -0.035838	 -0.006179	  0.001747	  0.031566	  0.029098	 -0.008746	  0.248157	  0.274927	  0.229854	 -0.004403
  0.006135	  0.112822	  0.001122	 -0.038977	 -0.013789	 -0.025777	  0.067490	  0.032124	  0.045041	  0.234370	  0.303251	  0.199839	 -0.013945
  0.022779	  0.125281	 -0.041882	 -0.023833	 -0.008417	 -0.039898	  0.083382	  0.043776	  0.057512	  0.230989	  0.322787	  0.185609	 -0.035581
  0.016896	  0.107122	 -0.077675	 -0.030053	  0.000825	 -0.043437	  0.041406	  0.048773	  0.088187	  0.224895	  0.300696	  0.153813	 -0.081815
  0.010481	  0.087417	 -0.057819	 -0.018353	  0.007040	 -0.041921	  0.032399	  0.044949	  0.104295	  0.212165	  0.266519	  0.096859	 -0.145851
  0.041624	  0.074302	 -0.036838	 -0.014094	  0.000399	 -0.048157	  0.036138	  0.053216	  0.095577	  0.182961	  0.189811	  0.047117	 -0.206052
  0.067083	  0.076472	 -0.020308	 -0.009720	 -0.001767	 -0.052187	  0.036206	  0.057596	  0.099863	  0.156933	  0.129776	  0.001519	 -0.245316
  0.084526	  0.077824	 -0.002042	 -0.005873	  0.017930	 -0.085039	  0.055438	  0.071270	  0.044036	  0.147464	  0.071169	 -0.040394	 -0.264967
  0.077160	  0.098440	 -0.017521	 -0.004387	  0.026589	 -0.083647	  0.056438	  0.030482	  0.019632	  0.132287	  0.033266	 -0.090725	 -0.242879
  0.078336	  0.124495	 -0.028487	 -0.022772	 -0.000247	 -0.083650	  0.042293	  0.035581	 -0.003850	  0.111950	  0.010738	 -0.079190	 -0.216197
  0.064221	  0.137934	 -0.010708	 -0.056197	  0.002914	 -0.053825	  0.095639	  0.028642	 -0.043848	  0.096773	  0.005791	 -0.119042	 -0.246548
  0.084055	  0.117911	  0.010387	 -0.059118	  0.031321	 -0.021672	  0.123799	  0.023178	 -0.075745	  0.088357	  0.000535	 -0.099607	 -0.236654
  0.074880	  0.092466	  0.010220	 -0.043677	  0.048511	 -0.023866	  0.112462	  0.007938	 -0.072242	  0.067229	  0.019421	 -0.074252	 -0.190927
  0.088470	  0.105963	 -0.039380	 -0.034987	  0.090846	 -0.063321	  0.074724	 -0.007399	 -0.081038	  0.059537	  0.050046	 -0.058129	 -0.197043
  0.057904	  0.104463	 -0.069259	 -0.027496	  0.124859	 -0.100603	  0.033295	 -0.009644	 -0.093845	  0.069881	  0.048856	 -0.039851	 -0.136814
  0.025334	  0.163996	 -0.056315	 -0.060305	  0.117883	 -0.067982	  0.065120	 -0.031853	 -0.080584	  0.069617	  0.041876	 -0.018857	 -0.090331
  0.011384	  0.212731	 -0.071393	 -0.072862	  0.094380	 -0.026498	  0.051693	 -0.043672	 -0.048455	  0.076892	  0.066179	  0.003616	 -0.048909
 -0.001894	  0.199818	 -0.059086	 -0.051429	  0.097552	  0.014291	  0.022223	 -0.051980	 -0.035105	  0.109168	  0.054924	 -0.003412	  0.007444
  0.000497	  0.213638	 -0.039809	 -0.060808	  0.056092	  0.012816	  0.007592	 -0.023813	 -0.040480	  0.176758	  0.076076	 -0.013567	  0.068499
 -0.027095	  0.187418	 -0.057365	 -0.021895	  0.042416	 -0.006604	  0.015957	  0.016261	 -0.013852	  0.201000	  0.107684	  0.018672	  0.090061
 -0.064299	  0.165837	 -0.059991	  0.011553	  0.036312	 -0.020552	  0.017458	  0.020230	  0.016051	  0.197931	  0.163526	  0.053950	  0.123943
 -0.038689	  0.137670	 -0.035286	  0.006571	  0.033346	 -0.026868	  0.004722	  0.035226	  0.033752	  0.242135	  0.174621	  0.082453	  0.124582
  0.007024	  0.142767	 -0.025877	 -0.028300	  0.036676	 -0.043580	  0.032435	  0.036998	  0.038405	  0.309478	  0.205474	  0.117405	  0.113379
 -0.004689	  0.145459	 -0.036974	 -0.033001	  0.026576	 -0.042925	  0.079285	  0.057101	  0.063547	  0.330414	  0.208766	  0.077643	  0.123597
  0.007823	  0.143082	 -0.050389	 -0.052538	  0.029532	 -0.041006	  0.072087	  0.049220	  0.039736	  0.335775	  0.165289	  0.050794	  0.121764
  0.058111	  0.141640	 -0.061217	 -0.028138	  0.028983	 -0.055274	  0.087736	  0.047933	  0.034845	  0.336237	  0.147947	  0.045110	  0.070346
  0.050234	  0.141448	 -0.065614	 -0.021877	  0.038850	 -0.055958	  0.087608	  0.040767	  0.011568	  0.326288	  0.102507	 -0.000233	  0.055814
 -0.001183	  0.164315	 -0.068400	 -0.005055	  0.069622	 -0.095682	  0.060822	  0.063414	 -0.000899	  0.309325	  0.051302	 -0.028969	  0.016988
 -0.017860	  0.174936	 -0.076778	  0.025241	  0.066887	 -0.102834	  0.049658	  0.052778	 -0.016203	  0.278091	 -0.010329	 -0.039167	 -0.009283
 -0.017796	  0.184408	 -0.074809	 -0.010820	  0.045086	 -0.068548	  0.023739	  0.065421	 -0.048586	  0.224123	 -0.039703	 -0.049996	  0.012276
 -0.021508	  0.187004	 -0.056942	 -0.053461	  0.045735	 -0.028413	  0.043595	  0.078781	 -0.063542	  0.184018	 -0.060915	 -0.083631	  0.019641
 -0.043208	  0.162589	 -0.064283	 -0.057999	  0.055856	 -0.019415	  0.084323	  0.086306	 -0.087071	  0.143153	 -0.050171	 -0.092191	  0.009336
 -0.011806	  0.177396	 -0.086201	 -0.035131	  0.069058	 -0.026353	  0.115476	  0.054742	 -0.102090	  0.127723	 -0.053554	 -0.065206	 -0.010759
  0.000071	  0.193888	 -0.069614	 -0.032708	  0.056634	 -0.043818	  0.076376	  0.030747	 -0.134281	  0.125471	 -0.076554	 -0.088670	 -0.025926
  0.004770	  0.207812	 -0.069808	 -0.029578	  0.039837	 -0.033174	  0.075768	  0.043988	 -0.164608	  0.111053	 -0.115625	 -0.112533	  0.027328
  0.031251	  0.173669	 -0.060960	 -0.019825	  0.077050	 -0.035409	  0.058448	  0.082120	 -0.181937	  0.121115	 -0.118080	 -0.122259	  0.057587
  0.024904	  0.142595	 -0.067522	 -0.026867	  0.052965	 -0.024201	  0.045638	  0.081300	 -0.200794	  0.124541	 -0.094427	 -0.140516	  0.047327
  0.022370	  0.155864	 -0.090253	  0.002746	  0.040098	 -0.017541	  0.080334	  0.080424	 -0.197797	  0.158725	 -0.086189	 -0.129315	  0.067170
  0.019192	  0.147367	 -0.066372	 -0.011850	  0.045572	 -0.027595	  0.121696	  0.063526	 -0.205341	  0.187755	 -0.040239	 -0.113152	  0.063264
  0.006534	  0.132944	 -0.049026	 -0.056068	  0.051431	 -0.031504	  0.155091	  0.055890	 -0.209213	  0.196926	 -0.023065	 -0.096652	  0.056411
  0.005093	  0.101612	 -0.064190	 -0.070468	  0.082957	 -0.046237	  0.185619	  0.095315	 -0.201384	  0.229764	  0.005956	 -0.092015	  0.036648
  0.014020	  0.091687	 -0.080588	 -0.071427	  0.085187	 -0.042473	  0.204613	  0.098567	 -0.183589	  0.279918	  0.010935	 -0.119108	  0.040878
  0.015378	  0.093978	 -0.087500	 -0.083796	  0.091131	 -0.044975	  0.157575	  0.110284	 -0.195976	  0.294543	  0.009850	 -0.144522	  0.050659
  0.031891	  0.140201	 -0.093921	 -0.098273	  0.086342	 -0.055467	  0.145136	  0.134931	 -0.203818	  0.299849	  0.017005	 -0.147041	  0.013268
  0.060468	  0.170223	 -0.103299	 -0.098596	  0.075692	 -0.071738	  0.141813	  0.135700	 -0.217718	  0.327736	 -0.019489	 -0.133969	  0.055245
  0.058640	  0.169119	 -0.044275	 -0.085865	  0.078164	 -0.066687	  0.109815	  0.109704	 -0.203672	  0.344726	 -0.007824	 -0.130542	  0.069195
  0.031366	  0.142768	 -0.044423	 -0.109632	  0.083975	 -0.044292	  0.119398	  0.052873	 -0.156355	  0.350221	 -0.027791	 -0.093468	  0.085099
  0.049905	  0.127773	 -0.095693	 -0.139354	  0.085817	 -0.045890	  0.151350	  0.028206	 -0.199885	  0.356942	 -0.067231	 -0.075075	  0.143170
  0.070763	  0.130537	 -0.089008	 -0.128284	  0.082703	 -0.048941	  0.115512	  0.066100	 -0.197798	  0.367946	 -0.058315	 -0.058842	  0.146403
  0.069263	  0.137325	 -0.094573	 -0.127009	  0.067869	 -0.067389	  0.110309	  0.098182	 -0.181512	  0.303809	 -0.019251	 -0.036528	  0.172538
  0.060992	  0.108077	 -0.100079	 -0.119114	  0.045056	 -0.060912	  0.090993	  0.107374	 -0.190753	  0.292026	  0.030767	 -0.060170	  0.188259
  0.072816	  0.106275	 -0.081934	 -0.102246	  0.066759	 -0.025730	  0.086182	  0.084641	 -0.197461	  0.301477	  0.079727	 -0.046588	  0.192780
  0.081549	  0.130993	 -0.088426	 -0.071927	  0.061724	 -0.036718	  0.086139	  0.078613	 -0.207328	  0.331377	  0.108204	 -0.017715	  0.186854
  0.077161	  0.142213	 -0.061925	 -0.062792	  0.044815	 -0.041924	  0.094657	  0.082044	 -0.211146	  0.350827	  0.116987	 -0.021155	  0.148358
  0.080329	  0.169446	 -0.081256	 -0.063312	  0.040498	 -0.025976	  0.104768	  0.087364	 -0.207478	  0.341350	  0.115638	 -0.043243	  0.129927
  0.094724	  0.199825	 -0.113531	 -0.084252	  0.013679	 -0.001073	  0.099588	  0.082960	 -0.188840	  0.356587	  0.120712	 -0.058871	  0.136855
  0.114987	  0.196332	 -0.105271	 -0.091780	  0.040688	  0.018132	  0.058663	  0.098071	 -0.173541	  0.351648	  0.104773	 -0.073788	  0.152148
  0.121182	  0.165724	 -0.109993	 -0.058534	  0.046857	  0.048668	  0.044248	  0.124635	 -0.188252	  0.350516	  0.059901	 -0.080542	  0.152401
  0.096721	  0.164449	 -0.080405	 -0.058691	  0.023762	  0.085556	  0.065163	  0.128379	 -0.210679	  0.355531	  0.053436	 -0.079472	  0.196364
  0.074266	  0.144460	 -0.079813	 -0.078475	  0.054586	  0.066124	  0.086250	  0.115871	 -0.212014	  0.363386	  0.031202	 -0.104100	  0.184504
  0.048418	  0.163332	 -0.070897	 -0.097283	  0.070649	  0.045061	  0.126423	  0.126448	 -0.213062	  0.348739	 -0.013545	 -0.103019	  0.150966
  0.081676	  0.158439	 -0.087426	 -0.130514	  0.085889	  0.014234	  0.130080	  0.142959	 -0.181742	  0.347366	  0.012159	 -0.134526	  0.132744
  0.092384	  0.177900	 -0.082967	 -0.144925	  0.070220	  0.019429	  0.144652	  0.131213	 -0.164522	  0.330852	 -0.014165	 -0.139491	  0.077055
  0.100067	  0.172631	 -0.059621	 -0.138600	  0.027253	  0.021523	  0.149960	  0.126087	 -0.186682	  0.307310	 -0.056293	 -0.139465	  0.026219
  0.111425	  0.149915	 -0.070028	 -0.133265	 -0.018179	  0.013629	  0.113111	  0.154940	 -0.194693	  0.297965	 -0.047355	 -0.163400	  0.028485
  0.120207	  0.146861	 -0.078418	 -0.159995	 -0.032925	  0.010544	  0.076493	  0.117807	 -0.197443	  0.329623	 -0.069878	 -0.198208	  0.059740
  0.118003	  0.171179	 -0.057503	 -0.174993	 -0.054337	  0.005636	  0.050738	  0.093771	 -0.215609	  0.354703	 -0.043459	 -0.190647	  0.061428
  0.103945	  0.192265	 -0.045579	 -0.178226	 -0.028330	 -0.008537	  0.062082	  0.058168	 -0.250881	  0.368939	 -0.002785	 -0.154228	  0.080951
  0.111658	  0.185451	 -0.021279	 -0.131540	  0.015687	 -0.031072	  0.094340	  0.094137	 -0.285878	  0.355604	 -0.045512	 -0.130440	  0.119817
  0.079170	  0.164155	 -0.061772	 -0.135461	  0.009625	 -0.022474	  0.112690	  0.130838	 -0.306867	  0.318809	 -0.043955	 -0.108558	  0.181360
  0.065372	  0.158187	 -0.062317	 -0.147879	  0.005152	 -0.034422	  0.143578	  0.142617	 -0.310594	  0.322280	 -0.017150	 -0.013564	  0.240573
  0.054134	  0.137718	 -0.040659	 -0.115029	  0.019206	 -0.008176	  0.115958	  0.157457	 -0.301322	  0.287074	  0.023018	  0.051316	  0.293317
  0.061291	  0.114754	 -0.036086	 -0.110377	  0.005741	  0.013505	  0.077018	  0.185482	 -0.286572	  0.310485	  0.058383	  0.037884	  0.351105
  0.072560	  0.166614	 -0.033624	 -0.107780	  0.003747	  0.004478	  0.037195	  0.187253	 -0.292102	  0.327139	  0.093652	  0.048382	  0.423487
  0.044357	  0.182442	 -0.046733	 -0.082765	 -0.012364	 -0.007605	  0.010905	  0.145450	 -0.285839	  0.343949	  0.119636	  0.084227	  0.458383
  0.013449	  0.198615	 -0.057447	 -0.120529	 -0.002754	 -0.014897	  0.011318	  0.078411	 -0.249442	  0.371855	  0.152167	  0.133403	  0.453903
 -0.018750	  0.210612	 -0.068441	 -0.149467	  0.036339	  0.000569	  0.006102	  0.097346	 -0.221629	  0.402723	  0.177062	  0.173807	  0.488575
 -0.015414	  0.201249	 -0.046713	 -0.127128	  0.012396	 -0.032771	  0.040247	  0.158132	 -0.140223	  0.397012	  0.212949	  0.170355	  0.474087
 -0.008978	  0.181316	 -0.042039	 -0.159479	  0.012716	 -0.038728	  0.059660	  0.178766	 -0.121033	  0.411461	  0.260612	  0.201040	  0.500779
  0.017221	  0.122998	 -0.078282	 -0.204047	  0.039052	 -0.019872	  0.073740	  0.187138	 -0.132141	  0.440334	  0.266537	  0.190616	  0.475971
  0.033269	  0.104144	 -0.140636	 -0.234735	  0.064545	  0.017586	  0.055834	  0.162454	 -0.120273	  0.468670	  0.266960	  0.147750	  0.421726
  0.011108	  0.116391	 -0.136511	 -0.223723	  0.062729	  0.018868	  0.051714	  0.195272	 -0.105900	  0.495454	  0.291640	  0.160781	  0.401978
  0.027866	  0.114103	 -0.079741	 -0.214778	  0.060929	 -0.003641	  0.024618	  0.196257	 -0.063729	  0.511092	  0.280803	  0.114104	  0.381727
  0.021473	  0.098093	 -0.040634	 -0.182477	  0.043571	 -0.014526	  0.001841	  0.177360	 -0.057832	  0.514107	  0.230222	  0.098297	  0.341254
 -0.012531	  0.107654	 -0.045244	 -0.172180	  0.062039	 -0.027173	  0.028972	  0.197246	 -0.060659	  0.513673	  0.188359	  0.048147	  0.266660
 -0.023995	  0.088316	 -0.054949	 -0.189007	  0.091177	 -0.045895	  0.051101	  0.202496	 -0.027929	  0.515589	  0.171756	  0.000435	  0.196005
 -0.008151	  0.099406	 -0.058692	 -0.212675	  0.083630	 -0.095474	  0.091944	  0.224758	 -0.026087	  0.493266	  0.156946	 -0.053138	  0.180233
  0.012448	  0.128567	 -0.052241	 -0.198784	  0.058786	 -0.088807	  0.113505	  0.255855	 -0.065570	  0.415378	  0.092530	 -0.048553	  0.158275
 -0.023123	  0.127091	 -0.096776	 -0.190647	  0.022871	 -0.080384	  0.106660	  0.283949	 -0.099618	  0.358344	  0.053834	 -0.093599	  0.115111
 -0.079494	  0.147706	 -0.108621	 -0.186902	 -0.005018	 -0.083163	  0.094414	  0.284607	 -0.085241	  0.336612	 -0.003878	 -0.137882	  0.079367
 -0.084475	  0.143348	 -0.114019	 -0.182519	 -0.015556	 -0.067461	  0.093634	  0.303017	 -0.082209	  0.308575	 -0.062066	 -0.117057	  0.075875
 -0.087955	  0.143909	 -0.071136	 -0.185882	 -0.031412	 -0.024103	  0.090765	  0.316279	 -0.100060	  0.257619	 -0.104170	 -0.146311	  0.066138
 -0.081637	  0.126190	 -0.048756	 -0.192881	 -0.001749	 -0.026475	  0.096968	  0.318664	 -0.124646	  0.223386	 -0.127984	 -0.161015	  0.063503
 -0.094456	  0.135103	 -0.086591	 -0.158389	  0.018543	 -0.021088	  0.100821	  0.323938	 -0.157241	  0.212272	 -0.143657	 -0.176297	  0.035918
 -0.139556	  0.161915	 -0.132056	 -0.134564	  0.007986	 -0.005644	  0.104033	  0.325924	 -0.174455	  0.204393	 -0.197281	 -0.192403	  0.018346
 -0.148720	  0.169479	 -0.099454	 -0.116630	  0.007716	  0.001048	  0.100360	  0.301945	 -0.162556	  0.162849	 -0.220730	 -0.239894	  0.023822
 -0.159684	  0.171158	 -0.040956	 -0.163079	  0.013710	 -0.024933	  0.148638	  0.316573	 -0.193982	  0.144770	 -0.265346	 -0.282814	  0.051485
 -0.145901	  0.150593	 -0.038076	 -0.184222	  0.035113	 -0.015202	  0.143202	  0.329926	 -0.249775	  0.114937	 -0.313202	 -0.300616	  0.058678
 -0.138463	  0.142880	 -0.027526	 -0.186208	  0.011119	 -0.001073	  0.133865	  0.280200	 -0.234069	  0.088817	 -0.293194	 -0.311213	  0.052288
 -0.123378	  0.148239	 -0.030087	 -0.229306	 -0.026804	 -0.024717	  0.115112	  0.240239	 -0.217103	  0.107268	 -0.280836	 -0.324404	  0.067978
 -0.114208	  0.173683	 -0.014020	 -0.183210	  0.006298	 -0.075600	  0.108433	  0.231997	 -0.233294	  0.091419	 -0.272520	 -0.286628	  0.065122
 -0.123670	  0.195461	  0.015998	 -0.185081	  0.033664	 -0.075807	  0.108153	  0.219504	 -0.260325	  0.042854	 -0.262535	 -0.271919	  0.033435
 -0.135265	  0.202867	  0.027656	 -0.169338	  0.018871	 -0.066548	  0.058250	  0.221279	 -0.279813	  0.028465	 -0.268488	 -0.287548	  0.048184
 -0.161349	  0.197713	 -0.018892	 -0.167345	 -0.006800	 -0.051240	  0.073589	  0.232730	 -0.296147	  0.016585	 -0.282567	 -0.275206	  0.056880
 -0.150554	  0.162170	 -0.041813	 -0.164140	  0.000310	 -0.033884	  0.091883	  0.226805	 -0.313023	  0.056860	 -0.306655	 -0.257254	  0.071198
 -0.193708	  0.182580	 -0.046538	 -0.150049	 -0.040986	 -0.039103	  0.097354	  0.213207	 -0.356342	  0.033464	 -0.303718	 -0.246113	  0.108178
 -0.205050	  0.194816	 -0.016192	 -0.173195	 -0.036802	 -0.055935	  0.074241	  0.173092	 -0.363223	  0.035800	 -0.302950	 -0.240812	  0.137964
 -0.202622	  0.182214	 -0.019872	 -0.170075	 -0.043885	 -0.079458	  0.025944	  0.151247	 -0.345574	  0.054466	 -0.333330	 -0.234062	  0.159144
 -0.228575	  0.158741	 -0.021893	 -0.164218	 -0.028370	 -0.087833	  0.021976	  0.131777	 -0.329103	  0.052305	 -0.330212	 -0.234532	  0.207352
 -0.197594	  0.160595	 -0.002272	 -0.140285	 -0.029625	 -0.054395	  0.012955	  0.155429	 -0.343913	  0.062788	 -0.317642	 -0.208646	  0.202081
 -0.170825	  0.188702	 -0.004667	 -0.135920	 -0.053392	 -0.036311	  0.077865	  0.150276	 -0.320151	  0.054729	 -0.319501	 -0.154526	  0.231889
 -0.189532	  0.173629	  0.027094	 -0.151421	 -0.047887	 -0.055407	  0.077967	  0.159722	 -0.326013	  0.081387	 -0.328191	 -0.118363	  0.259853
 -0.170833	  0.177180	  0.044931	 -0.139509	 -0.022294	 -0.040965	  0.041332	  0.147209	 -0.257441	  0.111848	 -0.352129	 -0.113891	  0.249701
 -0.181423	  0.218180	  0.040476	 -0.175523	  0.014348	 -0.045657	  0.028488	  0.152394	 -0.224172	  0.131240	 -0.330488	 -0.098308	  0.232409
 -0.152213	  0.232184	  0.013949	 -0.182005	 -0.007696	 -0.065030	  0.041151	  0.148794	 -0.184023	  0.137759	 -0.307493	 -0.063720	  0.221884
 -0.136017	  0.216384	 -0.006167	 -0.165636	 -0.006899	 -0.077105	  0.061115	  0.123518	 -0.160034	  0.164440	 -0.281780	 -0.042332	  0.192283
 -0.122835	  0.176227	 -0.015621	 -0.151131	 -0.026341	 -0.071752	  0.023171	  0.128279	 -0.152352	  0.209982	 -0.263889	 -0.028320	  0.146939
 -0.124146	  0.144800	  0.008980	 -0.147424	 -0.049079	 -0.076867	  0.003865	  0.130826	 -0.165422	  0.240928	 -0.213128	 -0.072963	  0.159254
 -0.156469	  0.136370	  0.029117	 -0.162521	 -0.075295	 -0.096705	 -0.024364	  0.141618	 -0.142276	  0.259703	 -0.204818	 -0.100705	  0.136897
 -0.145649	  0.145058	  0.037141	 -0.137525	 -0.074643	 -0.057257	 -0.001483	  0.121063	 -0.111029	  0.263473	 -0.162131	 -0.114757	  0.129838
 -0.138048	  0.121269	  0.029782	 -0.142141	 -0.068296	 -0.048418	 -0.002378	  0.062407	 -0.127100	  0.287457	 -0.170114	 -0.101944	  0.107347
 -0.147675	  0.071010	  0.041222	 -0.182461	 -0.080060	 -0.056464	 -0.008757	  0.068006	 -0.127973	  0.302742	 -0.187906	 -0.081276	  0.130425
 -0.155590	  0.091899	  0.046694	 -0.190453	 -0.074822	 -0.060878	  0.020198	  0.096353	 -0.145314	  0.306692	 -0.183817	 -0.076980	  0.111060
 -0.143804	  0.108818	  0.022128	 -0.150895	 -0.082371	 -0.070638	  0.010302	  0.109476	 -0.148127	  0.310034	 -0.221933	 -0.113569	  0.082250
 -0.164157	  0.104061	  0.022212	 -0.125373	 -0.071813	 -0.077358	  0.020223	  0.098905	 -0.162044	  0.308600	 -0.213406	 -0.151841	  0.087369
 -0.143463	  0.120211	  0.011108	 -0.133754	 -0.074567	 -0.093834	  0.075417	  0.100233	 -0.151284	  0.285142	 -0.250117	 -0.184561	  0.073273
 -0.153721	  0.134774	  0.020374	 -0.122866	 -0.061206	 -0.092845	  0.083324	  0.101915	 -0.147867	  0.257124	 -0.303752	 -0.220549	  0.075634
 -0.140548	  0.131488	  0.040111	 -0.107088	 -0.081680	 -0.065447	  0.074963	  0.120350	 -0.141358	  0.247780	 -0.346133	 -0.232410	  0.087449
 -0.112424	  0.082762	  0.072738	 -0.071990	 -0.079273	 -0.059522	  0.073992	  0.154983	 -0.156288	  0.190229	 -0.357656	 -0.284150	  0.048229
 -0.083232	  0.061822	  0.068199	 -0.075152	 -0.058124	 -0.046946	  0.062523	  0.168944	 -0.160295	  0.150831	 -0.344164	 -0.309509	  0.016188
 -0.111598	  0.042286	  0.042373	 -0.071350	 -0.063673	 -0.052824	  0.053313	  0.138519	 -0.176765	  0.106888	 -0.327296	 -0.290107	  0.022095
 -0.154890	  0.046918	  0.044057	 -0.054807	 -0.092655	 -0.049463	  0.038385	  0.133558	 -0.191631	  0.085781	 -0.333613	 -0.299049	  0.023287
 -0.144885	  0.045264	  0.037272	 -0.090835	 -0.071933	 -0.045715	  0.019994	  0.117388	 -0.186784	  0.080116	 -0.325287	 -0.300116	  0.045839
 -0.118388	  0.058476	  0.066905	 -0.118631	 -0.037528	 -0.067927	 -0.024782	  0.095738	 -0.169009	  0.071229	 -0.335898	 -0.303246	  0.040857
 -0.099559	  0.064110	  0.063862	 -0.110475	 -0.070054	 -0.041883	 -0.038505	  0.062632	 -0.149550	  0.087723	 -0.325114	 -0.339376	  0.037910
 -0.071920	  0.070239	  0.061044	 -0.095101	 -0.101171	 -0.056850	  0.000213	  0.070261	 -0.174744	  0.095614	 -0.333833	 -0.340329	  0.043813
 -0.081231	  0.074927	  0.064124	 -0.073661	 -0.098963	 -0.096004	  0.013704	  0.084430	 -0.209317	  0.067897	 -0.347567	 -0.308359	  0.054810
 -0.091435	  0.054437	  0.105058	 -0.059464	 -0.096946	 -0.091862	  0.036070	  0.092780	 -0.229702	  0.045823	 -0.351719	 -0.299882	  0.052800
 -0.092436	  0.024890	  0.116016	 -0.043349	 -0.084618	 -0.070467	  0.039608	  0.059487	 -0.230544	  0.073690	 -0.349557	 -0.285041	  0.039443
 -0.098170	  0.013890	  0.132866	 -0.048507	 -0.086998	 -0.071066	  0.032123	 -0.018512	 -0.258442	  0.076061	 -0.319743	 -0.261807	  0.010000
 -0.079352	  0.029506	  0.114381	 -0.047368	 -0.103262	 -0.076628	  0.037658	 -0.008815	 -0.273548	  0.063748	 -0.268979	 -0.260254	  0.001870
 -0.075022	  0.010793	  0.081915	 -0.053209	 -0.094474	 -0.069604	  0.040767	 -0.021914	 -0.240349	  0.090208	 -0.232649	 -0.283281	  0.006127
 -0.090514	  0.014027	  0.055586	 -0.046519	 -0.072643	 -0.088486	  0.043343	 -0.011805	 -0.242537	  0.120548	 -0.253111	 -0.285146	  0.022441
 -0.110592	  0.003832	  0.039626	 -0.042947	 -0.080559	 -0.096073	  0.057768	 -0.008157	 -0.247381	  0.134933	 -0.235103	 -0.305663	  0.041696
 -0.096319	  0.012688	  0.030674	 -0.045512	 -0.088058	 -0.089506	  0.048742	 -0.002894	 -0.223443	  0.143605	 -0.195823	 -0.289010	  0.038871
 -0.109195	  0.018012	  0.017915	 -0.019654	 -0.101158	 -0.086148	  0.049517	 -0.006423	 -0.212985	  0.202006	 -0.187043	 -0.241629	  0.048638
 -0.085426	  0.015586	  0.008087	 -0.000137	 -0.131416	 -0.087319	  0.072776	 -0.034001	 -0.189369	  0.229673	 -0.149561	 -0.196709	  0.088632
 -0.061795	  0.002409	  0.016685	  0.021897	 -0.151147	 -0.096021	  0.047104	 -0.035924	 -0.167581	  0.220961	 -0.131738	 -0.186089	  0.123363
 -0.054611	 -0.004405	  0.036789	  0.030303	 -0.160459	 -0.052262	  0.055911	 -0.055847	 -0.167921	  0.230529	 -0.133968	 -0.187708	  0.129721
 -0.082919	 -0.018578	  0.003031	  0.004100	 -0.150130	 -0.068731	  0.040598	 -0.079432	 -0.154052	  0.243234	 -0.133950	 -0.180432	  0.130901
 -0.087420	 -0.050833	 -0.023567	 -0.034801	 -0.120071	 -0.045408	  0.038867	 -0.101145	 -0.174635	  0.269274	 -0.127274	 -0.163596	  0.170322
 -0.086667	 -0.055990	 -0.006102	 -0.081092	 -0.099958	 -0.058026	  0.060060	 -0.108872	 -0.180224	  0.227745	 -0.116433	 -0.143670	  0.211505
 -0.060691	 -0.043151	  0.010747	 -0.079672	 -0.092108	 -0.092882	  0.020546	 -0.073894	 -0.152501	  0.250259	 -0.090751	 -0.134850	  0.203899
 -0.037355	 -0.028357	  0.005565	 -0.063371	 -0.110522	 -0.100100	 -0.026221	 -0.087663	 -0.135455	  0.261088	 -0.070190	 -0.134015	  0.196731
 -0.049953	 -0.035407	  0.038352	 -0.063505	 -0.089556	 -0.080430	 -0.014069	 -0.098247	 -0.122975	  0.293027	 -0.084911	 -0.105568	  0.179120
 -0.034560	 -0.027716	  0.042817	 -0.043219	 -0.096972	 -0.086557	 -0.004266	 -0.082686	 -0.097724	  0.305893	 -0.097426	 -0.087048	  0.194517
 -0.032778	 -0.014130	  0.039291	 -0.007688	 -0.118584	 -0.110580	 -0.015783	 -0.043589	 -0.099177	  0.281561	 -0.084991	 -0.102714	  0.166559
 -0.065847	 -0.011863	  0.015582	  0.007355	 -0.092111	 -0.106926	  0.013278	 -0.026324	 -0.082956	  0.284874	 -0.066966	 -0.131479	  0.173000
 -0.094751	 -0.031404	  0.020254	  0.027051	 -0.062226	 -0.082299	  0.013917	 -0.035789	 -0.091900	  0.265700	 -0.033549	 -0.149305	  0.160266
 -0.093621	 -0.060856	  0.027586	  0.043935	 -0.036639	 -0.065498	  0.034888	 -0.048593	 -0.078880	  0.233038	 -0.028812	 -0.148747	  0.139714
 -0.033028	 -0.052126	  0.034845	  0.104325	 -0.040989	 -0.057272	  0.017731	 -0.008990	 -0.069315	  0.173232	 -0.038321	 -0.147398	  0.113775
  0.003478	 -0.012693	  0.029229	  0.095275	 -0.060844	 -0.045793	 -0.012977	  0.014949	 -0.087051	  0.156182	 -0.034363	 -0.133115	  0.119680
 -0.010352	  0.000324	  0.042958	  0.084122	 -0.102717	 -0.072367	  0.018994	  0.015326	 -0.071026	  0.159099	 -0.069514	 -0.163307	  0.113728
  0.033344	 -0.034035	  0.045966	  0.070690	 -0.103093	 -0.068524	  0.050632	  0.014544	 -0.086493	  0.137990	 -0.077993	 -0.149083	  0.100104
  0.020346	 -0.049241	  0.064780	  0.065112	 -0.084322	 -0.049560	  0.056202	  0.003593	 -0.062568	  0.124746	 -0.099484	 -0.132335	  0.121202
 -0.016678	 -0.075615	  0.058266	  0.054196	 -0.092560	 -0.080212	  0.065180	 -0.020813	 -0.041605	  0.096373	 -0.101397	 -0.160178	  0.103790
 -0.035249	 -0.086543	  0.015486	  0.028042	 -0.077943	 -0.121843	  0.047758	 -0.014565	 -0.045647	  0.061674	 -0.099177	 -0.160633	  0.101606
 -0.032554	 -0.058619	  0.024384	  0.099162	 -0.067523	 -0.095988	  0.023662	 -0.043557	 -0.036988	  0.057610	 -0.128369	 -0.157769	  0.108716
 -0.031740	 -0.000173	  0.044361	  0.109876	 -0.061532	 -0.050930	  0.034545	 -0.058778	 -0.044479	  0.062880	 -0.109409	 -0.173456	  0.113921
 -0.044125	  0.026255	  0.007585	  0.079340	 -0.035796	 -0.067251	  0.073704	 -0.041368	 -0.054504	  0.030094	 -0.119569	 -0.164717	  0.108244
 -0.030675	  0.007301	 -0.047388	  0.076255	 -0.041754	 -0.081872	  0.084783	 -0.063589	 -0.094083	  0.050288	 -0.102731	 -0.184807	  0.068505
 -0.005002	 -0.015656	 -0.060270	  0.093114	 -0.060537	 -0.071414	  0.063362	 -0.105688	 -0.102971	  0.001843	 -0.070708	 -0.179105	  0.024418
  0.029465	 -0.026225	 -0.014542	  0.143178	 -0.032604	 -0.091527	  0.064792	 -0.122964	 -0.066062	 -0.012098	 -0.084118	 -0.204172	 -0.007364
  0.019589	 -0.021162	  0.008303	  0.147986	 -0.030060	 -0.085400	  0.055230	 -0.087342	 -0.083325	 -0.041402	 -0.066116	 -0.226195	 -0.009073
  0.002384	  0.003501	 -0.051786	  0.134266	 -0.024928	 -0.080585	  0.059682	 -0.107394	 -0.102105	 -0.079393	 -0.042732	 -0.181627	  0.006197
  0.057548	 -0.000909	 -0.061437	  0.116445	 -0.025845	 -0.088374	  0.069450	 -0.134292	 -0.158716	 -0.095795	 -0.081860	 -0.166304	  0.017778
  0.045638	 -0.001060	 -0.066989	  0.084444	 -0.020399	 -0.092257	  0.042439	 -0.160674	 -0.117171	 -0.091883	 -0.053332	 -0.182771	  0.045250
  0.077996	 -0.068395	  0.011938	 -0.022769	  0.013439	  0.046569	 -0.023051	 -0.022453	  0.023069	  0.001435	 -0.045355	  0.026888	 -0.047194
  0.029614	 -0.036106	 -0.001374	 -0.002470	  0.013232	  0.021593	 -0.026398	 -0.034431	 -0.002286	 -0.003619	 -0.074811	  0.011385	 -0.053552
  0.032545	 -0.020709	  0.011599	 -0.008236	  0.014194	 -0.000949	 -0.027002	 -0.039394	  0.005983	 -0.028690	 -0.063338	  0.003216	 -0.064836
  0.054935	 -0.002799	  0.026109	 -0.037323	  0.031152	 -0.029805	 -0.031721	 -0.044995	  0.006580	 -0.020266	 -0.040899	 -0.024630	 -0.066900
  0.071930	  0.009191	  0.041081	 -0.055002	  0.054586	 -0.007140	 -0.024205	 -0.047615	  0.031331	  0.029240	 -0.039232	 -0.024636	 -0.052493
  0.034906	  0.007390	  0.025678	 -0.039783	  0.029675	 -0.012206	 -0.045693	 -0.037444	  0.038106	  0.042546	 -0.034889	 -0.013014	 -0.069925
  0.013921	  0.004753	  0.017191	 -0.006913	  0.035408	 -0.012263	 -0.022128	  0.006069	  0.006859	  0.064002	 -0.073097	  0.002438	 -0.089299
 -0.016310	  0.020006	 -0.006315	 -0.010583	  0.044452	 -0.000064	  0.006090	  0.010968	  0.005135	  0.040403	 -0.049485	  0.031101	 -0.070180
 -0.035999	  0.028293	  0.002299	 -0.001343	  0.045463	 -0.004966	  0.035792	  0.030714	  0.014558	 -0.006914	 -0.007094	 -0.010483	 -0.072105
 -0.009985	  0.010901	  0.007837	  0.016102	  0.032004	  0.002202	  0.045400	  0.065486	  0.023213	 -0.026137	  0.007812	 -0.033727	 -0.081561
  0.031266	  0.022956	 -0.011749	  0.042200	  0.000177	 -0.004549	  0.008263	  0.069278	  0.006485	 -0.011926	 -0.003426	 -0.050807	 -0.061809
  0.033096	  0.050656	 -0.002658	  0.017699	  0.014389	  0.011094	 -0.021928	  0.043465	 -0.006380	 -0.024477	 -0.007292	 -0.029545	 -0.040634
  0.002451	  0.003916	 -0.003989	  0.031134	  0.003160	  0.036683	 -0.006717	  0.008773	  0.006792	 -0.035222	 -0.000932	 -0.008117	 -0.002957
 -0.007471	 -0.020081	 -0.016682	  0.021968	 -0.023823	  0.022291	 -0.044621	 -0.002744	  0.019520	 -0.028964	  0.039756	  0.004445	  0.055605
 -0.025493	 -0.005271	 -0.053236	  0.021533	 -0.030696	  0.010441	 -0.027831	 -0.014321	 -0.009597	 -0.030318	  0.081771	 -0.009405	  0.110725
  0.016584	  0.004831	 -0.020192	  0.009195	 -0.046385	 -0.002960	  0.007128	  0.002621	 -0.032671	  0.001265	  0.053453	  0.001239	  0.124752
 -0.039017	 -0.023329	 -0.000067	  0.009415	 -0.061892	 -0.015083	  0.025077	  0.007534	 -0.021006	  0.007440	  0.030450	  0.019474	  0.128940
 -0.082028	 -0.010699	  0.001029	  0.008157	 -0.065675	  0.007059	  0.047064	  0.007336	 -0.039816	  0.031324	  0.054143	  0.031864	  0.114567
 -0.094601	  0.008710	  0.000215	  0.006300	 -0.062678	 -0.021032	  0.061000	 -0.006924	 -0.027560	  0.012605	  0.079131	  0.038442	  0.127960
 -0.088339	  0.015787	 -0.028716	  0.000718	 -0.040183	 -0.046915	  0.065482	 -0.001922	 -0.048314	 -0.013727	  0.093333	  0.033871	  0.110897
 -0.068603	  0.024529	 -0.068946	 -0.021855	 -0.037514	 -0.011526	  0.061761	  0.013306	 -0.070538	 -0.003659	  0.062927	  0.053010	  0.144315
 -0.064004	  0.012489	 -0.078955	 -0.036532	 -0.045874	  0.008240	  0.048618	  0.036666	 -0.057505	 -0.001221	  0.038515	  0.038992	  0.130536
 -0.082895	 -0.034024	 -0.075810	 -0.022428	 -0.073392	  0.009867	  0.050421	  0.035032	 -0.051759	  0.017210	  0.011542	  0.040260	  0.135216
 -0.085852	 -0.046017	 -0.052758	 -0.035591	 -0.092108	  0.048325	  0.075725	  0.003646	 -0.051214	  0.038810	  0.024715	  0.024044	  0.153934
 -0.097500	 -0.060082	 -0.080511	 -0.031964	 -0.090881	  0.028350	  0.100299	 -0.011011	 -0.047349	  0.058761	  0.007754	  0.030931	  0.170825
 -0.102054	 -0.025244	 -0.079305	 -0.036404	 -0.064082	  0.018990	  0.087035	  0.022507	 -0.054778	  0.078706	 -0.026071	  0.057099	  0.188163
 -0.128087	  0.006010	 -0.082862	 -0.053502	 -0.046500	 -0.004376	  0.075831	  0.019679	 -0.069907	  0.100701	 -0.035677	  0.073102	  0.221142
 -0.140704	  0.029073	 -0.068320	 -0.041751	 -0.048944	 -0.020836	  0.076200	  0.029500	 -0.106884	  0.124959	 -0.040495	  0.049660	  0.211093
 -0.127739	  0.058446	 -0.066506	 -0.048788	 -0.022217	 -0.007734	  0.056027	  0.020312	 -0.098209	  0.140110	 -0.018890	  0.029262	  0.221638
 -0.146516	  0.054986	 -0.090499	 -0.035853	 -0.037877	 -0.024174	  0.056463	  0.010548	 -0.087568	  0.115941	  0.021988	  0.036582	  0.230121
 -0.171891	  0.059000	 -0.109683	 -0.037806	 -0.058351	 -0.039430	  0.076819	  0.009623	 -0.069367	  0.094723	  0.026664	  0.009163	  0.234579
 -0.200148	  0.060919	 -0.137039	 -0.058257	 -0.047279	 -0.028532	  0.094082	  0.050671	 -0.074557	  0.076569	  0.036700	  0.025965	  0.266685
 -0.202665	  0.046358	 -0.131033	 -0.021942	 -0.032850	 -0.010400	  0.063500	  0.033976	 -0.069187	  0.106006	  0.050434	  0.054551	  0.224109
 -0.191368	  0.047768	 -0.095849	  0.005188	 -0.038984	 -0.014057	  0.040132	  0.004585	 -0.034540	  0.123215	  0.050293	  0.005144	  0.263325
 -0.182596	  0.029710	 -0.065790	 -0.000199	 -0.034650	 -0.012430	  0.038814	  0.004282	 -0.011961	  0.081553	  0.043583	  0.010193	  0.287833
 -0.202613	  0.016417	 -0.086398	  0.010817	 -0.029900	 -0.038155	  0.025918	 -0.014842	 -0.026175	  0.096604	  0.075249	  0.035942	  0.288178
 -0.247773	 -0.005499	 -0.127959	  0.019709	 -0.049060	 -0.014583	  0.030721	 -0.038380	 -0.055417	  0.116300	  0.079089	  0.068952	  0.263687
 -0.234799	  0.015703	 -0.158008	 -0.018696	 -0.062981	  0.022925	  0.055606	 -0.025548	 -0.094837	  0.079695	  0.070136	  0.087757	  0.251677
 -0.184512	  0.049471	 -0.145629	 -0.015778	 -0.076043	 -0.025862	  0.057942	  0.013083	 -0.116614	  0.085725	  0.097443	  0.108026	  0.266312
 -0.203216	  0.082054	 -0.132371	 -0.031783	 -0.049921	 -0.042351	  0.049081	  0.011610	 -0.073415	  0.104038	  0.100172	  0.097753	  0.271941
 -0.213004	  0.090755	 -0.129130	 -0.029789	 -0.052157	 -0.028118	  0.024494	  0.003221	 -0.052594	  0.125871	  0.111401	  0.106773	  0.278538
 -0.249221	  0.086291	 -0.151477	 -0.008263	 -0.054164	 -0.027393	  0.046051	 -0.004736	 -0.069678	  0.105197	  0.156429	  0.064573	  0.274713
 -0.228910	  0.104353	 -0.168518	  0.010770	 -0.060886	 -0.013337	  0.047709	 -0.026644	 -0.044394	  0.063982	  0.178850	  0.054363	  0.295053
 -0.218349	  0.077529	 -0.153537	  0.016545	 -0.054169	 -0.004275	  0.067277	 -0.026099	 -0.064940	  0.084726	  0.164532	  0.058483	  0.278401
 -0.207131	  0.074122	 -0.164771	  0.005840	 -0.081318	  0.004755	  0.050020	 -0.033893	 -0.060376	  0.106631	  0.192815	  0.046022	  0.250763
 -0.160792	  0.090103	 -0.195962	 -0.001138	 -0.059490	  0.038817	  0.043490	 -0.053571	 -0.082961	  0.148241	  0.185078	  0.053158	  0.249290
 -0.152501	  0.099232	 -0.173488	  0.008022	 -0.037062	  0.044700	  0.093208	 -0.041672	 -0.102234	  0.153392	  0.211983	  0.056945	  0.234307
 -0.160065	  0.061770	 -0.180669	  0.022025	  0.008789	  0.027887	  0.127171	 -0.036443	 -0.079473	  0.141831	  0.207260	  0.053655	  0.264993
 -0.186540	  0.051672	 -0.174407	  0.002862	  0.026750	  0.026841	  0.157497	 -0.055947	 -0.060304	  0.144165	  0.217063	  0.053682	  0.257872
 -0.176080	  0.033097	 -0.164377	  0.020249	  0.027670	  0.025497	  0.168162	 -0.048943	 -0.055500	  0.162103	  0.250385	  0.062673	  0.242308
 -0.197453	  0.052776	 -0.159429	  0.032811	  0.029265	  0.047727	  0.141013	 -0.033287	 -0.089095	  0.170069	  0.236201	  0.068905	  0.210564
 -0.195330	  0.085018	 -0.165536	  0.045066	  0.041972	  0.067432	  0.141252	 -0.041091	 -0.087372	  0.163663	  0.224402	  0.072090	  0.192728
 -0.180889	  0.063480	 -0.186228	  0.041879	  0.058145	  0.097188	  0.141402	 -0.059285	 -0.082182	  0.151728	  0.206078	  0.077065	  0.213663
 -0.155221	  0.071387	 -0.174102	  0.031230	  0.051056	  0.080441	  0.123133	 -0.061374	 -0.070795	  0.131900	  0.207384	  0.064357	  0.199763
 -0.158802	  0.087792	 -0.189909	  0.008227	  0.024482	  0.069884	  0.145320	 -0.087281	 -0.069260	  0.115819	  0.195936	  0.034006	  0.208643
 -0.176647	  0.118952	 -0.216215	  0.033955	  0.030452	  0.097016	  0.149460	 -0.079646	 -0.073479	  0.131686	  0.188858	  0.051313	  0.182655
 -0.176993	  0.127628	 -0.174899	  0.057910	  0.060762	  0.062542	  0.151598	 -0.102219	 -0.084488	  0.199798	  0.224540	  0.043305	  0.144055
 -0.196027	  0.149394	 -0.163438	  0.091624	  0.044423	  0.021451	  0.122798	 -0.100919	 -0.072537	  0.221166	  0.214764	  0.052354	  0.106760
 -0.187940	  0.157541	 -0.212596	  0.089300	  0.021851	  0.005996	  0.103786	 -0.095653	 -0.072447	  0.216734	  0.242099	  0.084401	  0.094796
 -0.167747	  0.158339	 -0.226276	  0.077123	  0.020047	  0.046976	  0.116566	 -0.111302	 -0.082544	  0.198401	  0.239814	  0.133459	  0.094033
 -0.131585	  0.152246	 -0.197081	  0.094537	  0.051762	  0.053142	  0.134722	 -0.130810	 -0.062496	  0.203883	  0.222030	  0.146811	  0.085899
 -0.118089	  0.130620	 -0.175631	  0.108235	  0.001171	  0.001759	  0.169694	 -0.096242	 -0.099902	  0.184023	  0.261504	  0.151501	  0.067450
 -0.115647	  0.177785	 -0.176452	  0.101206	  0.000751	  0.010646	  0.183211	 -0.058598	 -0.121964	  0.147382	  0.272937	  0.162703	  0.075694
 -0.091233	  0.151051	 -0.183526	  0.088495	 -0.020199	  0.031585	  0.129823	 -0.077577	 -0.082877	  0.139777	  0.248942	  0.151199	  0.092082
 -0.093383	  0.125099	 -0.195528	  0.101614	 -0.008370	  0.034922	  0.122862	 -0.090920	 -0.060394	  0.173062	  0.260250	  0.128541	  0.105653
 -0.105111	  0.141436	 -0.206616	  0.085077	  0.037697	  0.022779	  0.161132	 -0.143317	 -0.068276	  0.185719	  0.249156	  0.145547	  0.155212
 -0.085113	  0.157537	 -0.200049	  0.079038	  0.054472	 -0.000574	  0.197656	 -0.164723	 -0.075641	  0.169488	  0.207389	  0.149157	  0.157514
 -0.101442	  0.158751	 -0.189286	  0.076704	  0.075775	 -0.002579	  0.201605	 -0.143447	 -0.071718	  0.191359	  0.190186	  0.124789	  0.137808
 -0.141665	  0.176736	 -0.200699	  0.039160	  0.056544	  0.000948	  0.187566	 -0.154972	 -0.074626	  0.193227	  0.200842	  0.131957	  0.121927
 -0.141858	  0.182188	 -0.214736	  0.056588	  0.070465	  0.008835	  0.175519	 -0.168316	 -0.029972	  0.179890	  0.183199	  0.161209	  0.142510
 -0.134572	  0.183917	 -0.203145	  0.071447	  0.078997	 -0.003342	  0.180752	 -0.180460	 -0.014513	  0.210132	  0.146288	  0.167850	  0.083416
 -0.102690	  0.191960	 -0.207895	  0.046790	  0.082510	 -0.044497	  0.152115	 -0.183786	 -0.010197	  0.236570	  0.113617	  0.163562	  0.069548
 -0.026121	  0.194059	 -0.217751	  0.067879	  0.094733	 -0.080128	  0.135781	 -0.169926	  0.015559	  0.199328	  0.163102	  0.177937	  0.083837
 -0.015531	  0.182919	 -0.202784	  0.069915	  0.086248	 -0.096339	  0.139837	 -0.139095	 -0.000154	  0.226121	  0.188147	  0.167454	  0.075922
  0.002150	  0.183892	 -0.231366	  0.033129	  0.105954	 -0.069614	  0.143371	 -0.130190	 -0.025946	  0.246101	  0.166741	  0.156003	  0.085182
  0.010573	  0.210077	 -0.234967	  0.010957	  0.126092	 -0.028119	  0.170464	 -0.140079	 -0.031393	  0.244467	  0.150561	  0.133509	  0.057542
  0.009617	  0.185101	 -0.224014	 -0.015688	  0.182063	 -0.027316	  0.198172	 -0.152966	 -0.031047	  0.264609	  0.128085	  0.103026	  0.044797
 -0.002722	  0.150041	 -0.244383	  0.001388	  0.155452	 -0.004820	  0.217817	 -0.141669	 -0.030288	  0.266529	  0.121919	  0.121086	  0.014444
 -0.023217	  0.150922	 -0.282867	  0.012505	  0.128365	  0.013804	  0.186897	 -0.160732	 -0.063502	  0.284872	  0.128675	  0.169816	 -0.001602
 -0.012247	  0.184021	 -0.307795	  0.011052	  0.142799	  0.004695	  0.154979	 -0.192913	 -0.091662	  0.287895	  0.135837	  0.202258	  0.008571
 -0.024730	  0.186034	 -0.291356	  0.024607	  0.142087	  0.003078	  0.206578	 -0.223360	 -0.057914	  0.285412	  0.122459	  0.249919	 -0.013703
 -0.020278	  0.188182	 -0.294481	  0.037999	  0.139405	  0.024073	  0.243786	 -0.245492	 -0.071924	  0.289269	  0.131834	  0.212283	 -0.023473
 -0.016130	  0.203346	 -0.247113	  0.050778	  0.149790	 -0.007595	  0.226002	 -0.238636	 -0.061500	  0.284576	  0.117910	  0.201596	 -0.020554
 -0.025052	  0.208753	 -0.229454	  0.045521	  0.177951	 -0.019965	  0.179569	 -0.235605	 -0.049464	  0.264001	  0.117447	  0.209200	 -0.015227
 -0.030951	  0.237734	 -0.244138	  0.052957	  0.206152	 -0.024840	  0.177412	 -0.219665	 -0.007094	  0.253502	  0.118858	  0.201038	 -0.000676
 -0.020477	  0.260537	 -0.261647	  0.055824	  0.170977	  0.005615	  0.187781	 -0.203567	 -0.045330	  0.280329	  0.114367	  0.198679	 -0.008158
  0.005447	  0.252016	 -0.252578	  0.058599	  0.169774	 -0.018919	  0.192421	 -0.240897	 -0.085162	  0.289759	  0.109604	  0.208716	 -0.031721
  0.032956	  0.256950	 -0.220652	  0.110780	  0.204861	 -0.028268	  0.187094	 -0.302385	 -0.082091	  0.308491	  0.104877	  0.198867	 -0.031983
  0.049823	  0.248251	 -0.198420	  0.102117	  0.193408	 -0.004810	  0.164791	 -0.314591	 -0.084109	  0.348797	  0.124269	  0.188122	 -0.016579
  0.032498	  0.250249	 -0.186749	  0.094042	  0.177144	  0.027022	  0.168278	 -0.332231	 -0.097101	  0.341782	  0.133477	  0.143624	 -0.046175
  0.024186	  0.241111	 -0.203753	  0.108292	  0.163373	  0.007904	  0.174164	 -0.291801	 -0.081075	  0.305374	  0.128353	  0.119514	 -0.080379
  0.046160	  0.255152	 -0.210803	  0.122518	  0.189524	  0.004389	  0.177493	 -0.282084	 -0.073335	  0.322349	  0.117805	  0.123467	 -0.086861
  0.028195	  0.252871	 -0.207895	  0.119801	  0.177794	  0.009906	  0.183746	 -0.287042	 -0.061508	  0.317249	  0.077704	  0.120051	 -0.096513
  0.061171	  0.249014	 -0.194417	  0.078811	  0.182001	  0.001312	  0.198345	 -0.295033	 -0.073170	  0.331334	  0.087207	  0.100373	 -0.055792
  0.059156	  0.258966	 -0.186005	  0.051829	  0.205046	 -0.035028	  0.168680	 -0.303738	 -0.102946	  0.371151	  0.094230	  0.089817	 -0.022862
  0.082382	  0.255932	 -0.199840	  0.058252	  0.206345	 -0.040053	  0.189391	 -0.308881	 -0.098145	  0.386235	  0.102419	  0.095661	 -0.016711
  0.068685	  0.274146	 -0.200920	  0.046118	  0.232809	  0.018664	  0.221247	 -0.316561	 -0.137640	  0.449584	  0.091130	  0.087158	 -0.031710
  0.089318	  0.287067	 -0.195421	  0.078448	  0.259893	  0.008657	  0.214894	 -0.317366	 -0.164679	  0.470598	  0.072495	  0.104401	 -0.059052
  0.099181	  0.260868	 -0.218846	  0.097483	  0.222577	 -0.009160	  0.207246	 -0.303749	 -0.139545	  0.441930	  0.045622	  0.138400	 -0.075950
  0.078965	  0.197829	 -0.238908	  0.100979	  0.184529	 -0.019777	  0.170379	 -0.271585	 -0.105360	  0.428451	  0.064280	  0.162215	 -0.107445
  0.070954	  0.182368	 -0.236550	  0.116144	  0.203975	 -0.001525	  0.117367	 -0.262347	 -0.068746	  0.465761	  0.116621	  0.174930	 -0.093281
  0.078899	  0.194469	 -0.253896	  0.091917	  0.216068	 -0.007685	  0.098980	 -0.263039	 -0.068582	  0.473093	  0.128287	  0.165208	 -0.082257
  0.055604	  0.185400	 -0.261931	  0.095195	  0.214638	  0.001392	  0.114209	 -0.257625	 -0.061239	  0.458901	  0.125020	  0.176254	 -0.089559
  0.063770	  0.180129	 -0.228496	  0.109317	  0.215271	  0.002815	  0.102208	 -0.269539	 -0.041361	  0.433142	  0.140449	  0.145500	 -0.105264
  0.087212	  0.180550	 -0.263134	  0.100031	  0.234131	  0.005713	  0.119590	 -0.277643	 -0.060284	  0.447403	  0.169545	  0.148008	 -0.126918
  0.076215	  0.177326	 -0.278926	  0.084085	  0.228949	  0.025396	  0.125687	 -0.267288	 -0.077247	  0.448547	  0.163078	  0.183510	 -0.072811
  0.085153	  0.180772	 -0.272462	  0.051205	  0.237322	  0.017281	  0.117105	 -0.287238	 -0.082562	  0.446218	  0.158225	  0.158554	 -0.057437
  0.065818	  0.210406	 -0.240941	  0.025709	  0.257674	  0.038811	  0.119869	 -0.330125	 -0.061524	  0.447319	  0.142555	  0.146352	 -0.057781
  0.069913	  0.220786	 -0.227326	  0.006665	  0.213835	  0.036381	  0.128694	 -0.336751	 -0.089621	  0.404986	  0.140442	  0.144561	 -0.085473
  0.052929	  0.215518	 -0.194658	  0.011396	  0.227913	  0.052628	  0.151624	 -0.290252	 -0.087062	  0.419904	  0.137319	  0.116674	 -0.108743
  0.043425	  0.224504	 -0.164147	  0.002251	  0.241797	  0.011833	  0.123438	 -0.273284	 -0.062600	  0.456710	  0.140688	  0.100725	 -0.117664
  0.002654	  0.192623	 -0.145291	 -0.024209	  0.244896	 -0.004862	  0.114970	 -0.288902	 -0.074985	  0.460431	  0.173149	  0.097569	 -0.110053
 -0.012676	  0.154051	 -0.137722	 -0.011134	  0.216336	 -0.007159	  0.109696	 -0.302172	 -0.117533	  0.462849	  0.149755	  0.058677	 -0.052229
 -0.048198	  0.150399	 -0.138403	  0.023021	  0.227220	 -0.011646	  0.109721	 -0.304546	 -0.123518	  0.461839	  0.140821	  0.052662	 -0.039501
 -0.075468	  0.152611	 -0.144143	  0.044016	  0.218430	  0.005425	  0.105999	 -0.290643	 -0.100541	  0.469011	  0.114190	  0.041809	 -0.035726
 -0.055591	  0.129970	 -0.186002	  0.061582	  0.188648	 -0.007168	  0.088190	 -0.306858	 -0.089674	  0.468310	  0.079790	  0.032892	 -0.047709
 -0.035931	  0.177131	 -0.208220	  0.056035	  0.202773	 -0.007638	  0.094288	 -0.336302	 -0.060214	  0.447588	  0.068807	  0.057300	 -0.052836
 -0.017365	  0.160482	 -0.213663	  0.017474	  0.186394	 -0.015499	  0.102121	 -0.315906	 -0.050228	  0.435693	  0.052121	  0.101240	 -0.099739
 -0.009003	  0.143885	 -0.221388	  0.023124	  0.172858	 -0.018149	  0.139697	 -0.316736	 -0.030982	  0.504297	  0.072773	  0.103859	 -0.160452
 -0.034521	  0.173851	 -0.241647	  0.042878	  0.158372	 -0.009248	  0.150140	 -0.331583	 -0.023726	  0.547570	  0.074033	  0.121299	 -0.207137
 -0.017656	  0.177539	 -0.256770	  0.046562	  0.171110	 -0.031769	  0.135719	 -0.295605	 -0.008799	  0.567560	  0.102616	  0.148044	 -0.208015
 -0.010821	  0.159731	 -0.265121	  0.045341	  0.204224	 -0.044941	  0.104704	 -0.267820	 -0.005555	  0.573527	  0.115663	  0.147422	 -0.197253
 -0.042497	  0.182874	 -0.269022	  0.044105	  0.255889	 -0.051421	  0.090459	 -0.256332	 -0.005483	  0.557221	  0.107629	  0.120374	 -0.190596
 -0.084318	  0.177459	 -0.269242	  0.042810	  0.251347	 -0.023264	  0.098245	 -0.259248	 -0.008936	  0.573539	  0.092121	  0.117039	 -0.175720
 -0.099710	  0.182819	 -0.256609	  0.029955	  0.210333	  0.007316	  0.126195	 -0.287452	 -0.031230	  0.587366	  0.054260	  0.133228	 -0.193134
 -0.100937	  0.173764	 -0.221307	  0.049018	  0.185925	  0.011138	  0.138537	 -0.292980	 -0.029703	  0.585243	  0.068124	  0.103612	 -0.204857
 -0.081254	  0.195642	 -0.212638	  0.040030	  0.194758	  0.018273	  0.160608	 -0.284227	 -0.058623	  0.576095	  0.076403	  0.101014	 -0.212682
 -0.071162	  0.193207	 -0.229000	  0.001592	  0.198035	  0.016237	  0.169477	 -0.261604	 -0.071892	  0.559322	  0.087254	  0.087807	 -0.219887
 -0.086316	  0.199109	 -0.238306	 -0.005142	  0.166348	  0.012949	  0.146378	 -0.275774	 -0.040818	  0.556814	  0.126307	  0.067503	 -0.268601
 -0.079640	  0.196648	 -0.229420	 -0.011082	  0.193661	  0.002716	  0.092231	 -0.262827	 -0.036990	  0.546506	  0.118735	  0.094859	 -0.294823
 -0.084722	  0.186653	 -0.230321	  0.007573	  0.179112	 -0.007035	  0.062672	 -0.263346	 -0.069082	  0.552744	  0.153204	  0.101609	 -0.319064
 -0.095848	  0.204909	 -0.225856	  0.005747	  0.183435	 -0.023148	  0.077916	 -0.277856	 -0.096480	  0.529047	  0.155655	  0.126680	 -0.337053
 -0.103319	  0.214354	 -0.209445	 -0.009456	  0.192767	 -0.016193	  0.080032	 -0.265105	 -0.092295	  0.517638	  0.176109	  0.141970	 -0.330573
 -0.118343	  0.207463	 -0.256991	 -0.018218	  0.173735	 -0.012029	  0.102473	 -0.266949	 -0.032314	  0.524526	  0.203090	  0.098092	 -0.333349
 -0.114241	  0.244232	 -0.231045	  0.004940	  0.149460	 -0.024593	  0.149342	 -0.266189	 -0.012662	  0.514924	  0.244329	  0.099297	 -0.338279
 -0.094804	  0.266708	 -0.217456	  0.022952	  0.162745	 -0.015796	  0.169935	 -0.274118	  0.001770	  0.487990	  0.276452	  0.097367	 -0.336880
 -0.109372	  0.265496	 -0.211318	 -0.004588	  0.165675	  0.056609	  0.173415	 -0.269041	 -0.005019	  0.468740	  0.267519	  0.068627	 -0.328722
 -0.112030	  0.290252	 -0.183133	 -0.029324	  0.170734	  0.084314	  0.184222	 -0.277510	 -0.000076	  0.467268	  0.280340	  0.075923	 -0.322874
 -0.115402	  0.296651	 -0.177028	 -0.071176	  0.169868	  0.078582	  0.179603	 -0.297720	  0.009350	  0.415191	  0.305576	  0.072635	 -0.324964
 -0.090673	  0.297274	 -0.177945	 -0.064767	  0.164218	  0.094383	  0.167515	 -0.299115	  0.016814	  0.405009	  0.342138	  0.090285	 -0.336789
 -0.050359	  0.259692	 -0.191007	 -0.060974	  0.139154	  0.080008	  0.162734	 -0.295290	  0.010879	  0.408948	  0.387635	  0.081007	 -0.316716
 -0.097014	  0.243677	 -0.175654	 -0.077006	  0.104712	  0.071403	  0.191307	 -0.286398	  0.035762	  0.385647	  0.418680	  0.066956	 -0.270641
 -0.135232	  0.237166	 -0.199828	 -0.084076	  0.095051	  0.029788	  0.162672	 -0.297025	  0.003585	  0.394759	  0.437378	  0.080485	 -0.286473
 -0.131227	  0.239202	 -0.181341	 -0.039723	  0.107277	  0.009171	  0.133624	 -0.266695	 -0.039974	  0.389648	  0.429985	  0.131901	 -0.288285
 -0.119004	  0.222602	 -0.195638	 -0.017232	  0.087702	  0.020512	  0.114729	 -0.235873	 -0.035032	  0.414287	  0.390393	  0.151961	 -0.286918
 -0.120494	  0.224057	 -0.202990	 -0.002039	  0.095145	  0.015867	  0.106389	 -0.244617	 -0.000189	  0.440324	  0.392126	  0.122043	 -0.299972
 -0.117840	  0.248757	 -0.164489	  0.036276	  0.104031	  0.048687	  0.104340	 -0.288731	  0.009743	  0.449564	  0.416487	  0.078582	 -0.323175
 -0.095275	  0.251063	 -0.173118	  0.039210	  0.133336	  0.065506	  0.090277	 -0.306833	  0.010302	  0.461310	  0.415654	  0.090891	 -0.348256
 -0.103122	  0.231278	 -0.131520	  0.056657	  0.127655	  0.083571	  0.090293	 -0.327866	  0.048407	  0.480865	  0.407047	  0.133908	 -0.375233
 -0.111185	  0.241458	 -0.111102	  0.039795	  0.142293	  0.083554	  0.110467	 -0.349175	  0.070183	  0.484124	  0.449307	  0.131952	 -0.382517
 -0.103223	  0.231577	 -0.122737	  0.044176	  0.184413	  0.072790	  0.109176	 -0.381766	  0.029282	  0.479762	  0.437343	  0.150816	 -0.364407
 -0.086223	  0.233794	 -0.115495	  0.020285	  0.167733	  0.067202	  0.133235	 -0.372485	  0.028884	  0.499716	  0.442922	  0.142893	 -0.329626
 -0.117183	  0.213140	 -0.104543	 -0.018621	  0.157023	  0.058507	  0.143616	 -0.369479	  0.021361	  0.504670	  0.426814	  0.109330	 -0.332778
 -0.115855	  0.223848	 -0.123892	 -0.020122	  0.158584	  0.047511	  0.130313	 -0.380267	  0.002540	  0.501099	  0.394345	  0.093892	 -0.322110
 -0.074929	  0.231488	 -0.122003	 -0.043033	  0.145943	  0.067639	  0.146564	 -0.385396	  0.040222	  0.490942	  0.385447	  0.061552	 -0.319622
 -0.087698	  0.238725	 -0.159828	 -0.068301	  0.184283	  0.070669	  0.171589	 -0.371940	  0.071185	  0.484845	  0.358835	  0.067614	 -0.306280
 -0.036500	  0.285261	 -0.138530	 -0.089094	  0.211616	  0.054797	  0.144345	 -0.343112	  0.080410	  0.450076	  0.349283	  0.054565	 -0.297939
 -0.005184	  0.291516	 -0.155876	 -0.100260	  0.197044	  0.017399	  0.129946	 -0.364355	  0.101785	  0.422362	  0.345898	  0.073990	 -0.287433
 -0.006380	  0.300082	 -0.170038	 -0.114303	  0.191486	  0.011377	  0.125548	 -0.370687	  0.118490	  0.426266	  0.348652	  0.092089	 -0.265243
 -0.024624	  0.305764	 -0.157423	 -0.097702	  0.185185	  0.039428	  0.138478	 -0.336321	  0.111887	  0.437533	  0.340055	  0.079854	 -0.275364
 -0.060433	  0.341332	 -0.168929	 -0.105899	  0.151978	  0.068758	  0.125735	 -0.313670	  0.112130	  0.417137	  0.337723	  0.070006	 -0.224137
 -0.085351	  0.363355	 -0.169573	 -0.139915	  0.177390	  0.088748	  0.123177	 -0.327815	  0.111240	  0.379400	  0.336286	  0.061321	 -0.256610
 -0.082662	  0.352175	 -0.138598	 -0.150978	  0.165326	  0.067684	  0.150945	 -0.335946	  0.066334	  0.359105	  0.324228	  0.048291	 -0.280980
 -0.097959	  0.360430	 -0.147210	 -0.142803	  0.142100	  0.067036	  0.135549	 -0.305766	  0.076481	  0.387700	  0.311104	  0.030367	 -0.274495
 -0.072852	  0.389984	 -0.144262	 -0.139190	  0.142117	  0.065584	  0.138470	 -0.315144	  0.110858	  0.378220	  0.300631	  0.053124	 -0.288098
 -0.030704	  0.398551	 -0.133712	 -0.143577	  0.136577	  0.059679	  0.134798	 -0.328571	  0.091722	  0.368738	  0.309180	  0.068514	 -0.264363
 -0.000228	  0.415248	 -0.150558	 -0.117043	  0.146562	  0.082300	  0.113429	 -0.380725	  0.087641	  0.377423	  0.308702	  0.066070	 -0.215251
  0.019534	  0.408899	 -0.140779	 -0.117568	  0.168913	  0.091662	  0.128369	 -0.397284	  0.066409	  0.388069	  0.326889	  0.066419	 -0.231367
  0.001749	  0.403582	 -0.161449	 -0.111134	  0.213429	  0.117663	  0.110729	 -0.381786	  0.069595	  0.416570	  0.277514	  0.035908	 -0.246152
  0.006058	  0.406245	 -0.130212	 -0.096255	  0.225056	  0.124164	  0.118313	 -0.399511	  0.101726	  0.441962	  0.257262	  0.029521	 -0.208852
  0.032120	  0.413868	 -0.124842	 -0.110346	  0.210961	  0.122013	  0.120789	 -0.402605	  0.074302	  0.431066	  0.237311	  0.032009	 -0.217594
  0.021049	  0.455023	 -0.127004	 -0.136123	  0.211414	  0.116955	  0.090547	 -0.375659	  0.112384	  0.431698	  0.213076	  0.030011	 -0.250872
  0.034234	  0.443177	 -0.110538	 -0.129064	  0.180340	  0.085322	  0.102889	 -0.361352	  0.121007	  0.456720	  0.189521	  0.033921	 -0.262464
  0.027521	  0.439394	 -0.115380	 -0.086109	  0.183779	  0.085945	  0.112092	 -0.350307	  0.119928	  0.465277	  0.173832	  0.007564	 -0.257836
  0.013995	  0.447389	 -0.120392	 -0.110676	  0.173559	  0.124587	  0.130638	 -0.376243	  0.101433	  0.456095	  0.162236	  0.002709	 -0.219841
  0.019161	  0.485321	 -0.098507	 -0.140895	  0.155302	  0.119981	  0.153965	 -0.364980	  0.080281	  0.446262	  0.170723	 -0.010018	 -0.197180
  0.005784	  0.490897	 -0.130658	 -0.152551	  0.177039	  0.112687	  0.165491	 -0.348445	  0.106512	  0.432340	  0.180675	 -0.021945	 -0.194637
  0.044778	  0.474175	 -0.144144	 -0.139322	  0.158693	  0.112233	  0.212725	 -0.338886	  0.118863	  0.384935	  0.216380	 -0.018028	 -0.234165
  0.060661	  0.471294	 -0.148564	 -0.129767	  0.149339	  0.107129	  0.206991	 -0.305221	  0.118924	  0.368080	  0.216933	 -0.007242	 -0.258714
  0.083563	  0.469679	 -0.159452	 -0.163559	  0.163450	  0.098359	  0.186686	 -0.292431	  0.154432	  0.353663	  0.175639	 -0.008095	 -0.252385
  0.078108	  0.448979	 -0.164413	 -0.168799	  0.171099	  0.099026	  0.179342	 -0.312667	  0.156294	  0.362271	  0.161283	 -0.016367	 -0.227192
  0.049640	  0.482213	 -0.170075	 -0.160039	  0.165980	  0.091016	  0.167599	 -0.326606	  0.124936	  0.396789	  0.120186	 -0.024462	 -0.213496
  0.061292	  0.516388	 -0.162825	 -0.186278	  0.176121	  0.082894	  0.197513	 -0.356242	  0.154148	  0.398212	  0.164159	 -0.033042	 -0.213924
  0.045169	  0.554835	 -0.170755	 -0.208362	  0.159722	  0.104627	  0.191004	 -0.377455	  0.163786	  0.370181	  0.193921	 -0.039594	 -0.203386
  0.033392	  0.536211	 -0.135468	 -0.208417	  0.165739	  0.098323	  0.169593	 -0.357604	  0.166254	  0.366019	  0.199049	 -0.022331	 -0.174138
  0.032640	  0.543987	 -0.125874	 -0.218835	  0.139949	  0.124057	  0.147361	 -0.355947	  0.162166	  0.355709	  0.200543	 -0.006463	 -0.152178
  0.054927	  0.533677	 -0.097813	 -0.226458	  0.142131	  0.117628	  0.148175	 -0.360227	  0.139079	  0.376726	  0.214027	 -0.019241	 -0.146352
  0.071241	  0.502296	 -0.076366	 -0.245863	  0.202013	  0.119725	  0.114650	 -0.378163	  0.159680	  0.396756	  0.191600	 -0.006944	 -0.174119
  0.084546	  0.450317	 -0.097219	 -0.235822	  0.243050	  0.125227	  0.135385	 -0.379067	  0.167641	  0.424412	  0.168988	  0.001229	 -0.186117
  0.074645	  0.434980	 -0.073913	 -0.250042	  0.178386	  0.170540	  0.201536	 -0.416942	  0.171764	  0.462112	  0.199950	 -0.053545	 -0.168027
  0.068433	  0.429067	 -0.059714	 -0.234519	  0.158869	  0.174697	  0.217118	 -0.413487	  0.130129	  0.428992	  0.213613	 -0.067078	 -0.173752
  0.091949	  0.412509	 -0.044199	 -0.205426	  0.173365	  0.137611	  0.188000	 -0.378186	  0.083483	  0.426111	  0.236077	 -0.008890	 -0.195745
  0.069322	  0.407608	 -0.044751	 -0.187681	  0.170178	  0.127658	  0.191301	 -0.364421	  0.093847	  0.445250	  0.236880	 -0.012403	 -0.206861
  0.099949	  0.397629	 -0.055673	 -0.184422	  0.188185	  0.127330	  0.194721	 -0.377531	  0.068470	  0.420534	  0.237267	 -0.036588	 -0.187797
  0.145335	  0.432251	 -0.067817	 -0.210376	  0.187056	  0.105989	  0.191154	 -0.361364	  0.078084	  0.433581	  0.237096	 -0.059090	 -0.162344
  0.109782	  0.431185	 -0.075588	 -0.227437	  0.196007	  0.091071	  0.183473	 -0.367305	  0.136484	  0.460370	  0.239645	 -0.107548	 -0.132786
  0.125960	  0.416513	 -0.076066	 -0.231555	  0.188040	  0.089040	  0.167176	 -0.384285	  0.150932	  0.465273	  0.242898	 -0.100454	 -0.121476
  0.137364	  0.432572	 -0.099102	 -0.242945	  0.191993	  0.085023	  0.192885	 -0.377403	  0.149878	  0.494143	  0.246737	 -0.108881	 -0.153229
  0.145508	  0.464778	 -0.115825	 -0.232173	  0.193061	  0.107696	  0.188229	 -0.377981	  0.195187	  0.516692	  0.227418	 -0.118216	 -0.207546
  0.120728	  0.466147	 -0.103704	 -0.237554	  0.146245	  0.075669	  0.185561	 -0.360205	  0.195259	  0.543793	  0.186297	 -0.110142	 -0.191486
  0.126436	  0.454952	 -0.123117	 -0.231290	  0.114809	  0.092767	  0.173473	 -0.346992	  0.175341	  0.557207	  0.130608	 -0.134642	 -0.152615
  0.151635	  0.436034	 -0.135233	 -0.223101	  0.111334	  0.098695	  0.180335	 -0.374535	  0.209585	  0.572524	  0.101118	 -0.128535	 -0.159235
  0.133880	  0.425567	 -0.156803	 -0.219155	  0.098606	  0.097967	  0.172108	 -0.394312	  0.183533	  0.612724	  0.115748	 -0.123239	 -0.181768
  0.107354	  0.426764	 -0.139072	 -0.211212	  0.103968	  0.121404	  0.190789	 -0.408397	  0.197126	  0.608337	  0.161694	 -0.099447	 -0.135045
  0.080407	  0.376176	 -0.085631	 -0.240059	  0.109495	  0.103728	  0.215612	 -0.402896	  0.199497	  0.583386	  0.162755	 -0.088648	 -0.091089
  0.074509	  0.381108	 -0.045712	 -0.241093	  0.108720	  0.096411	  0.211659	 -0.417756	  0.205146	  0.587558	  0.136253	 -0.092493	 -0.073852
  0.094383	  0.376030	 -0.039347	 -0.213559	  0.123604	  0.127034	  0.238471	 -0.402775	  0.213579	  0.618815	  0.141017	 -0.110556	 -0.094040
  0.060713	  0.385260	 -0.030773	 -0.211049	  0.143702	  0.124375	  0.229182	 -0.372697	  0.198402	  0.595427	  0.138948	 -0.127946	 -0.106806
  0.094160	  0.402329	 -0.020698	 -0.234839	  0.126638	  0.138983	  0.237492	 -0.373466	  0.179473	  0.568027	  0.127833	 -0.149444	 -0.087547
  0.124675	  0.417880	 -0.055421	 -0.226602	  0.083204	  0.153963	  0.261560	 -0.374848	  0.186188	  0.584489	  0.122274	 -0.132763	 -0.065131
  0.129816	  0.425574	 -0.044370	 -0.200100	  0.075359	  0.190231	  0.262833	 -0.358376	  0.187126	  0.595483	  0.103541	 -0.109296	 -0.079642
  0.136078	  0.396699	 -0.027654	 -0.157136	  0.035837	  0.171585	  0.274484	 -0.331730	  0.194208	  0.601957	  0.138533	 -0.120737	 -0.101475
