# Supplementary material for: A fluorescent photoimmunoconjugate for imaging of cholesteatoma
Source: Sci Rep. 2022 Nov 19;12:19905. doi: 10.1038/s41598-022-22072-9 (PMC9675863; doi:10.1038/s41598-022-22072-9)
Supplement: Supplementary file 2 — Supplementary Information 2. [file 41598_2022_22072_MOESM2_ESM.zip › Data/ABR-45-1]

:RUN-1	LEVEL SWEEP	TEMP:NaN	6/6/2018	5:18 AM	NaNHR:
:SW EAR: R	SW FREQ: 5.66	# AVERAGES: 512	REP RATE (/sec): 40	DRIVER: RS Tweeter	SAMPLE (�sec): 40	
:NOTES-
:CHAMBER-CH4B-PXI
:CFTS Version: V2.7.2 (R850)
:LEVELS:20;25;30;35;40;45;50;55;60;65;70;75;80;
:DATA
  0.030108	  0.005599	  0.016328	  0.020279	 -0.067416	 -0.068032	  0.007405	  0.056328	  0.003469	  0.011794	 -0.034963	  0.006881	 -0.015000
  0.023785	  0.005818	  0.044893	  0.010029	 -0.051725	 -0.074118	 -0.036147	  0.047080	 -0.003330	  0.015487	  0.024654	  0.029665	  0.003560
  0.022494	  0.030395	  0.038224	  0.032107	 -0.061167	 -0.062757	 -0.066561	  0.007589	 -0.003940	  0.040487	  0.035263	  0.000231	 -0.005766
  0.016722	  0.020376	  0.025285	 -0.006164	 -0.027345	 -0.024062	 -0.041682	 -0.014403	 -0.019216	  0.060421	  0.020501	  0.006224	  0.009016
  0.025809	  0.064177	  0.025678	  0.011242	  0.005809	  0.002278	  0.009170	 -0.010118	  0.008788	  0.041847	  0.005830	 -0.020007	  0.005659
  0.013507	  0.049690	  0.016047	  0.029320	  0.001582	  0.013384	 -0.000513	 -0.020602	 -0.002247	  0.017778	  0.000575	 -0.026473	  0.000700
 -0.023627	 -0.003633	  0.001730	  0.019922	  0.010766	  0.013662	 -0.002160	 -0.026699	 -0.000049	 -0.006575	  0.004855	 -0.006678	 -0.023426
  0.002073	 -0.039666	 -0.018023	  0.042300	  0.007334	  0.037014	  0.005374	 -0.024088	  0.002123	 -0.034746	 -0.003894	  0.000648	 -0.049981
  0.014108	 -0.044562	 -0.025619	  0.028598	 -0.013926	  0.067652	 -0.022491	  0.000025	 -0.000812	 -0.028616	 -0.000039	 -0.013838	 -0.040393
  0.004423	 -0.009785	  0.010090	 -0.017173	 -0.017819	  0.023973	 -0.009239	 -0.005604	  0.006446	 -0.030158	 -0.016426	 -0.005575	  0.012705
  0.011170	 -0.008479	  0.022921	 -0.049799	  0.028394	  0.007050	 -0.030307	  0.020970	 -0.001810	 -0.048502	 -0.024575	  0.015652	  0.020322
  0.006868	 -0.005899	 -0.005527	 -0.054145	  0.026654	  0.010215	 -0.012526	  0.018828	 -0.018704	 -0.070494	 -0.044644	  0.013548	  0.030808
  0.003083	 -0.003692	 -0.018489	 -0.041448	  0.006687	  0.042493	  0.008088	  0.018435	 -0.025226	 -0.057302	 -0.044369	 -0.008388	  0.029066
  0.013080	 -0.006211	 -0.012907	 -0.000629	 -0.009923	  0.021033	  0.016753	 -0.016300	 -0.034358	 -0.037408	 -0.042247	 -0.034131	  0.005885
 -0.012069	 -0.000964	 -0.001514	 -0.003030	 -0.030548	 -0.034454	  0.033945	 -0.024245	 -0.032404	 -0.000262	 -0.024131	 -0.032674	  0.008022
 -0.000956	  0.024317	  0.003139	  0.006224	  0.008919	 -0.020262	  0.012802	 -0.009770	  0.007303	  0.035804	  0.007633	 -0.029472	  0.012759
 -0.023112	 -0.000176	 -0.017005	  0.007221	  0.022514	  0.026509	  0.014417	 -0.002789	  0.044001	  0.035769	  0.031070	  0.000092	 -0.008956
 -0.060825	 -0.000051	 -0.026204	 -0.013361	  0.058152	  0.033075	  0.024622	  0.026768	  0.052684	  0.037333	  0.039440	  0.035828	 -0.021686
 -0.063670	 -0.031726	 -0.026580	 -0.011458	  0.059137	  0.017637	  0.037048	 -0.004660	  0.020929	  0.000132	  0.042839	  0.046064	  0.008116
 -0.002969	 -0.045527	 -0.052466	 -0.010035	  0.043922	 -0.032291	  0.052003	 -0.036745	 -0.003651	  0.017209	  0.022627	  0.022404	  0.018590
  0.035274	 -0.039421	 -0.046521	 -0.021835	  0.063291	 -0.048010	  0.039733	 -0.047909	 -0.006497	  0.011732	 -0.011792	  0.026298	  0.059045
  0.020338	 -0.018536	 -0.025801	 -0.033799	  0.059483	 -0.016392	  0.037068	 -0.027370	  0.009500	  0.017688	 -0.005854	  0.045356	  0.080024
  0.022849	  0.015758	 -0.025147	 -0.042798	  0.022067	  0.003066	  0.050239	  0.008911	  0.003350	  0.011062	  0.036756	  0.043248	  0.113943
  0.004675	  0.027187	 -0.038647	 -0.072371	 -0.000020	 -0.003034	  0.010015	 -0.009360	  0.021447	  0.006674	  0.049272	  0.039674	  0.147534
 -0.005625	  0.044674	 -0.052076	 -0.079654	 -0.010376	  0.013818	  0.024163	 -0.034408	  0.015530	 -0.008610	  0.071992	  0.016013	  0.158534
 -0.034331	  0.017970	 -0.073036	 -0.068860	  0.005120	  0.014074	  0.033182	  0.018397	  0.028503	 -0.004093	  0.080065	  0.040094	  0.146293
 -0.036923	  0.008341	 -0.015592	 -0.018348	  0.008546	  0.042432	 -0.000345	  0.016111	  0.019305	  0.029389	  0.082675	  0.086089	  0.138543
 -0.034308	  0.053556	  0.005383	 -0.014981	  0.008026	  0.056205	  0.005797	  0.002127	  0.032014	  0.045206	  0.098809	  0.092107	  0.138152
 -0.033970	  0.035256	  0.000911	 -0.055812	  0.016761	  0.033581	  0.038741	  0.032363	  0.024215	  0.026052	  0.088902	  0.092890	  0.132575
 -0.007612	  0.035144	  0.020231	 -0.066297	  0.053650	  0.004858	  0.051145	  0.024615	  0.030262	  0.022946	  0.073824	  0.104762	  0.119871
  0.012092	  0.053438	 -0.004991	 -0.069212	  0.076574	  0.005970	  0.043906	  0.027542	 -0.000084	  0.047723	  0.080851	  0.140885	  0.121004
  0.000722	  0.055795	 -0.001530	 -0.093001	  0.037217	  0.018082	  0.061316	  0.008567	 -0.053739	  0.066970	  0.079172	  0.133114	  0.144266
 -0.012776	  0.039104	 -0.009621	 -0.080817	  0.038538	  0.023980	  0.049132	  0.002385	 -0.066554	  0.055478	  0.088944	  0.126783	  0.126089
 -0.007108	  0.060692	 -0.043223	 -0.074449	  0.054521	  0.019961	  0.016170	 -0.006518	 -0.025222	  0.055034	  0.090584	  0.159242	  0.148899
 -0.020822	  0.041342	 -0.055392	 -0.051938	  0.084556	 -0.008260	  0.022352	 -0.020951	 -0.007423	  0.063308	  0.088626	  0.183507	  0.199233
 -0.030629	  0.017787	 -0.059584	 -0.065726	  0.061006	  0.004788	  0.024018	 -0.011738	  0.002976	  0.063685	  0.092279	  0.232962	  0.227948
 -0.050057	 -0.020219	 -0.036529	 -0.054183	  0.061360	  0.084013	  0.016640	  0.014200	  0.001470	  0.047848	  0.103479	  0.307941	  0.318466
 -0.070239	 -0.024372	 -0.040823	 -0.043046	  0.053726	  0.074717	  0.019611	 -0.006413	  0.014361	  0.076181	  0.137545	  0.320695	  0.344534
 -0.066572	  0.003402	 -0.055855	 -0.047826	  0.044847	  0.045637	  0.047840	 -0.009090	  0.030398	  0.106758	  0.160961	  0.321926	  0.370957
 -0.060443	  0.004461	 -0.072180	 -0.039863	  0.074325	  0.052376	  0.050241	  0.010209	  0.064051	  0.167585	  0.174995	  0.343171	  0.380781
 -0.036318	  0.002660	 -0.106800	 -0.039873	  0.074687	  0.073685	  0.053727	  0.055919	  0.154902	  0.202700	  0.207646	  0.383014	  0.356779
 -0.033660	  0.011053	 -0.123462	 -0.058894	  0.046316	  0.093447	  0.113924	  0.148000	  0.212433	  0.194049	  0.267706	  0.345995	  0.308135
 -0.027496	  0.031012	 -0.113415	 -0.070445	  0.028320	  0.101195	  0.163978	  0.211210	  0.251161	  0.223950	  0.255053	  0.320836	  0.250595
 -0.004602	  0.021896	 -0.115308	 -0.088946	  0.018883	  0.111281	  0.192583	  0.262876	  0.266331	  0.226541	  0.250849	  0.264808	  0.165439
 -0.018984	  0.026304	 -0.103891	 -0.093196	  0.053721	  0.110874	  0.219656	  0.251703	  0.253833	  0.195026	  0.193444	  0.161440	  0.007720
 -0.061164	  0.035933	 -0.113738	 -0.047024	  0.084578	  0.163403	  0.240450	  0.223479	  0.227980	  0.156852	  0.144054	  0.063027	 -0.086041
 -0.043006	  0.050337	 -0.097808	 -0.041523	  0.125062	  0.211200	  0.253582	  0.234161	  0.190931	  0.095607	  0.072309	 -0.050114	 -0.151597
 -0.017801	  0.069387	 -0.081005	 -0.061766	  0.141255	  0.180359	  0.241369	  0.214303	  0.148761	  0.048416	 -0.023812	 -0.099109	 -0.230434
 -0.015000	  0.059664	 -0.069909	 -0.070996	  0.156758	  0.189268	  0.228516	  0.145587	  0.083688	 -0.034389	 -0.085522	 -0.103459	 -0.267474
 -0.036640	  0.064141	 -0.101251	 -0.040558	  0.148724	  0.222276	  0.227595	  0.058299	  0.014889	 -0.121779	 -0.153028	 -0.149969	 -0.279689
 -0.033108	  0.036773	 -0.129382	 -0.021089	  0.141497	  0.268999	  0.195951	  0.001154	 -0.060390	 -0.168065	 -0.186865	 -0.190049	 -0.267357
  0.000717	 -0.008440	 -0.101372	 -0.036509	  0.158983	  0.290523	  0.145644	 -0.059278	 -0.135367	 -0.214454	 -0.209401	 -0.176904	 -0.256367
 -0.010825	 -0.003300	 -0.108877	 -0.024285	  0.136067	  0.215269	  0.153615	 -0.079042	 -0.209257	 -0.280501	 -0.259043	 -0.172419	 -0.226702
 -0.041840	  0.024316	 -0.084252	  0.017987	  0.121925	  0.148676	  0.098234	 -0.069775	 -0.220594	 -0.267521	 -0.266339	 -0.179842	 -0.161785
 -0.038873	  0.058895	 -0.064378	  0.016278	  0.109705	  0.092668	  0.070501	 -0.102480	 -0.202780	 -0.254984	 -0.239563	 -0.148349	 -0.102576
 -0.083106	  0.042597	 -0.066283	  0.018408	  0.105263	  0.094234	  0.053946	 -0.125662	 -0.202592	 -0.272787	 -0.193931	 -0.096650	 -0.041608
 -0.101678	  0.017719	 -0.085179	 -0.005812	  0.103658	  0.111958	  0.016310	 -0.171951	 -0.210941	 -0.294346	 -0.102624	 -0.037179	  0.034817
 -0.088094	  0.033814	 -0.069535	  0.011361	  0.108851	  0.042775	 -0.052907	 -0.175740	 -0.214510	 -0.272228	 -0.038248	  0.022794	  0.120831
 -0.055763	  0.075902	 -0.103231	  0.001788	  0.081868	 -0.053356	 -0.122344	 -0.187659	 -0.200806	 -0.204002	  0.035765	  0.085345	  0.211328
 -0.031293	  0.079383	 -0.068497	 -0.003493	  0.060684	 -0.050651	 -0.118500	 -0.172388	 -0.131413	 -0.159150	  0.124079	  0.135724	  0.297690
 -0.026364	  0.067108	 -0.053998	 -0.010349	  0.018610	 -0.044586	 -0.095309	 -0.136551	 -0.024333	 -0.080396	  0.183717	  0.191577	  0.361011
  0.012508	  0.018916	 -0.046561	  0.004754	 -0.003080	 -0.061574	 -0.052809	 -0.094082	  0.002693	  0.004306	  0.209971	  0.248859	  0.395212
 -0.007919	 -0.009722	  0.016825	 -0.004195	 -0.018862	 -0.096555	  0.010665	 -0.022586	  0.037033	  0.058179	  0.236918	  0.267473	  0.395474
 -0.017521	 -0.005998	  0.028556	 -0.034701	 -0.012680	 -0.107574	  0.047227	  0.051965	  0.113129	  0.100448	  0.255649	  0.278918	  0.398776
 -0.046267	  0.000902	  0.024824	 -0.003407	 -0.004397	 -0.078401	  0.099851	  0.137940	  0.184778	  0.129516	  0.257558	  0.284855	  0.311353
 -0.062075	  0.008909	 -0.012249	  0.041032	 -0.038641	 -0.035162	  0.139526	  0.197560	  0.235882	  0.163461	  0.258207	  0.288509	  0.198880
 -0.043446	  0.014093	 -0.078207	  0.041156	 -0.038272	  0.021638	  0.201226	  0.214899	  0.254467	  0.197248	  0.264440	  0.225982	  0.172924
 -0.040251	  0.042509	 -0.089601	  0.033538	 -0.012982	  0.066481	  0.229967	  0.223588	  0.262137	  0.169716	  0.243869	  0.142728	  0.148048
 -0.062812	  0.065800	 -0.119622	  0.000166	  0.017112	  0.079773	  0.253718	  0.250253	  0.244216	  0.132877	  0.215736	  0.123698	  0.170900
 -0.051302	  0.035124	 -0.145552	 -0.015281	  0.066238	  0.126204	  0.299567	  0.256243	  0.207351	  0.137775	  0.164932	  0.124659	  0.149707
 -0.030085	 -0.011259	 -0.158731	 -0.002536	  0.093406	  0.221805	  0.319063	  0.266480	  0.192658	  0.132689	  0.132897	  0.087563	  0.059179
 -0.050047	  0.002079	 -0.167385	 -0.030282	  0.131828	  0.262412	  0.325177	  0.260906	  0.188130	  0.129589	  0.117873	  0.057648	 -0.017752
 -0.081645	  0.020062	 -0.178360	 -0.034397	  0.178732	  0.257389	  0.302521	  0.244839	  0.178717	  0.128093	  0.100038	 -0.012451	 -0.132133
 -0.096694	  0.020681	 -0.195871	  0.003165	  0.237518	  0.245938	  0.265497	  0.230730	  0.156707	  0.100510	  0.044513	 -0.098634	 -0.213144
 -0.120104	  0.025687	 -0.187495	  0.042858	  0.234914	  0.238027	  0.231027	  0.221580	  0.114734	  0.022550	 -0.010447	 -0.139365	 -0.225659
 -0.123875	  0.015009	 -0.149452	  0.080236	  0.208519	  0.245942	  0.203902	  0.198419	  0.080835	 -0.096913	 -0.072919	 -0.180290	 -0.206309
 -0.090917	  0.006676	 -0.106510	  0.081000	  0.220489	  0.212252	  0.200606	  0.175447	  0.023829	 -0.136684	 -0.108458	 -0.166570	 -0.104710
 -0.073716	  0.012828	 -0.103431	  0.048447	  0.187076	  0.144854	  0.182090	  0.146589	 -0.046875	 -0.134649	 -0.092897	 -0.121214	 -0.022134
 -0.028864	  0.004535	 -0.111837	  0.066908	  0.135886	  0.128402	  0.139740	  0.108169	 -0.110447	 -0.147989	 -0.073098	 -0.053001	  0.047083
 -0.023554	 -0.006546	 -0.158367	  0.061719	  0.098409	  0.128505	  0.145137	  0.047270	 -0.140736	 -0.153603	 -0.030969	  0.032366	  0.109020
 -0.000181	  0.000062	 -0.140306	  0.081899	  0.053933	  0.162201	  0.088956	  0.013380	 -0.118201	 -0.108650	  0.017739	  0.081306	  0.162980
 -0.029447	 -0.001760	 -0.113786	  0.091100	  0.057124	  0.183931	  0.057142	 -0.014054	 -0.071825	 -0.097324	  0.048890	  0.106393	  0.211726
 -0.029805	 -0.004659	 -0.101244	  0.091332	  0.079526	  0.143565	  0.006526	 -0.005410	 -0.040917	 -0.088784	  0.086989	  0.131353	  0.253320
 -0.010472	 -0.004137	 -0.076775	  0.066435	  0.100560	  0.109251	  0.005328	  0.013307	 -0.009825	 -0.089435	  0.128896	  0.158812	  0.284082
 -0.031954	 -0.037679	 -0.078775	  0.088223	  0.080975	  0.080129	  0.029452	  0.024535	  0.016365	 -0.074538	  0.162205	  0.210161	  0.266443
 -0.040303	 -0.036486	 -0.074802	  0.060641	  0.048531	  0.077284	  0.026546	  0.056611	  0.038924	 -0.035174	  0.139582	  0.216119	  0.229481
 -0.078780	 -0.017547	 -0.101900	  0.016186	 -0.008727	  0.049071	  0.018430	  0.072399	  0.020420	 -0.025618	  0.131857	  0.182640	  0.158691
 -0.082355	 -0.005926	 -0.119367	 -0.010161	 -0.053756	  0.026977	  0.020473	  0.139538	 -0.003628	 -0.035491	  0.117832	  0.137917	  0.030573
 -0.081530	 -0.019875	 -0.121049	  0.019530	 -0.049710	  0.014036	  0.053586	  0.127482	 -0.015398	 -0.047821	  0.109270	  0.083741	 -0.028269
 -0.063641	 -0.005091	 -0.126458	  0.039363	 -0.040176	  0.058866	  0.080828	  0.091016	 -0.003541	 -0.080939	  0.073301	  0.015272	 -0.121422
 -0.051639	 -0.045964	 -0.116940	  0.022992	 -0.044688	  0.114536	  0.074894	  0.079745	  0.011147	 -0.090732	 -0.009101	 -0.023730	 -0.188716
 -0.064907	 -0.077827	 -0.095695	  0.015829	 -0.025469	  0.116362	  0.056396	  0.094377	  0.033899	 -0.094028	 -0.083993	 -0.082353	 -0.194473
 -0.055635	 -0.066420	 -0.125387	  0.013110	 -0.038648	  0.094488	  0.033455	  0.096314	  0.012559	 -0.099465	 -0.102403	 -0.123878	 -0.191324
 -0.070850	 -0.088419	 -0.162239	  0.024231	 -0.052061	  0.068372	  0.030938	  0.099514	 -0.002868	 -0.122622	 -0.143664	 -0.181170	 -0.183065
 -0.087035	 -0.085961	 -0.175109	  0.021396	 -0.056196	  0.088410	  0.023207	  0.097364	 -0.022795	 -0.109537	 -0.147975	 -0.184223	 -0.181102
 -0.069257	 -0.101641	 -0.148754	  0.030272	 -0.072865	  0.064325	 -0.042737	  0.070330	 -0.044390	 -0.138016	 -0.140824	 -0.128799	 -0.165050
 -0.069008	 -0.109121	 -0.179633	  0.014428	 -0.085919	  0.023024	 -0.046414	  0.055364	 -0.039752	 -0.155798	 -0.141628	 -0.085010	 -0.135002
 -0.060495	 -0.131291	 -0.186872	  0.007053	 -0.096949	 -0.017066	 -0.061094	  0.047417	 -0.054152	 -0.138975	 -0.095673	 -0.049100	 -0.095748
 -0.066864	 -0.109285	 -0.157572	 -0.020362	 -0.123707	 -0.025080	 -0.057250	  0.058925	 -0.056609	 -0.105881	 -0.094218	 -0.046803	 -0.046804
 -0.058639	 -0.074707	 -0.151569	 -0.040153	 -0.177978	 -0.024873	 -0.092548	  0.037900	 -0.057681	 -0.060627	 -0.069390	 -0.080214	 -0.033927
 -0.038657	 -0.081159	 -0.167850	 -0.037110	 -0.188135	 -0.049718	 -0.097454	  0.042906	 -0.060526	 -0.041514	 -0.054867	 -0.124057	 -0.069383
  0.007089	 -0.059518	 -0.165298	 -0.036130	 -0.198233	 -0.054865	 -0.083083	  0.057972	 -0.045076	 -0.074260	 -0.042361	 -0.146385	 -0.074425
  0.035759	 -0.077235	 -0.177643	 -0.035017	 -0.215990	 -0.023646	 -0.072686	  0.083984	 -0.030715	 -0.097741	 -0.050675	 -0.131394	 -0.096238
  0.018817	 -0.111971	 -0.193925	 -0.026797	 -0.186089	  0.002704	 -0.041436	  0.073276	 -0.033324	 -0.072452	 -0.048798	 -0.160137	 -0.094692
  0.021542	 -0.114524	 -0.189619	 -0.043743	 -0.151585	  0.023166	 -0.028673	  0.067666	 -0.045077	 -0.074975	 -0.054137	 -0.185834	 -0.087690
  0.000885	 -0.134252	 -0.207638	 -0.050764	 -0.139159	 -0.008821	 -0.008123	  0.093030	 -0.005629	 -0.071968	 -0.049626	 -0.172866	 -0.078994
 -0.001265	 -0.128610	 -0.200787	 -0.081511	 -0.151374	 -0.032495	  0.010152	  0.083284	  0.022267	 -0.079771	 -0.074859	 -0.131798	 -0.065132
 -0.028594	 -0.144136	 -0.194897	 -0.122542	 -0.179997	 -0.005189	  0.017411	  0.044060	  0.034239	 -0.058826	 -0.058838	 -0.097829	 -0.036362
 -0.029510	 -0.176098	 -0.201860	 -0.098363	 -0.166478	  0.056124	  0.020984	  0.025780	  0.010205	 -0.028475	 -0.024041	 -0.069366	  0.018077
 -0.051080	 -0.187605	 -0.222013	 -0.023044	 -0.120226	  0.073834	  0.058542	  0.023434	 -0.003860	  0.000306	  0.030406	  0.006731	  0.023908
 -0.064862	 -0.165639	 -0.231495	  0.006816	 -0.096841	  0.080113	  0.046507	  0.045235	  0.026993	  0.018445	  0.041792	  0.010479	  0.079678
 -0.094200	 -0.185181	 -0.219335	  0.024040	 -0.105881	  0.039376	  0.055948	  0.110273	  0.053551	  0.029948	  0.064232	  0.023529	  0.153929
 -0.087969	 -0.174968	 -0.193993	  0.014649	 -0.119797	 -0.008408	  0.055442	  0.142171	  0.108765	  0.054233	  0.117853	  0.069193	  0.203706
 -0.102265	 -0.175483	 -0.180635	  0.000257	 -0.123377	  0.005298	  0.046544	  0.153214	  0.153200	  0.092171	  0.184348	  0.141156	  0.258518
 -0.094627	 -0.190735	 -0.182876	 -0.012346	 -0.136898	  0.062301	  0.070086	  0.172028	  0.248491	  0.133087	  0.219028	  0.197543	  0.295426
 -0.053409	 -0.230263	 -0.186703	 -0.008756	 -0.172744	  0.120660	  0.079483	  0.199180	  0.280111	  0.185488	  0.237732	  0.248916	  0.317578
 -0.051328	 -0.205855	 -0.178837	 -0.025162	 -0.169269	  0.162539	  0.083205	  0.208776	  0.308485	  0.207211	  0.244736	  0.252636	  0.346579
 -0.046514	 -0.201793	 -0.179258	 -0.066273	 -0.155459	  0.140392	  0.078090	  0.242553	  0.338887	  0.209033	  0.211353	  0.235749	  0.309191
 -0.063387	 -0.208389	 -0.181350	 -0.061809	 -0.133707	  0.113610	  0.070444	  0.267687	  0.322893	  0.228421	  0.188454	  0.212351	  0.267251
 -0.042667	 -0.212067	 -0.180201	 -0.036452	 -0.074255	  0.145368	  0.082696	  0.288796	  0.338521	  0.247966	  0.189829	  0.160174	  0.263775
 -0.056688	 -0.232197	 -0.153190	 -0.006533	 -0.011769	  0.156701	  0.095919	  0.252014	  0.322805	  0.218285	  0.180289	  0.162816	  0.265500
 -0.078524	 -0.229597	 -0.143289	 -0.014583	  0.007974	  0.177132	  0.115913	  0.240498	  0.293804	  0.204024	  0.199120	  0.186002	  0.297540
 -0.070640	 -0.196581	 -0.185614	 -0.008482	  0.014004	  0.195465	  0.139908	  0.262982	  0.282481	  0.169086	  0.199940	  0.168123	  0.274302
 -0.057462	 -0.174552	 -0.217820	 -0.001187	  0.032575	  0.142668	  0.155774	  0.274380	  0.274410	  0.146080	  0.155927	  0.104506	  0.213964
 -0.041512	 -0.219346	 -0.186343	  0.023408	  0.074493	  0.120287	  0.130763	  0.281487	  0.269983	  0.134506	  0.103607	  0.065744	  0.138557
 -0.049033	 -0.222575	 -0.181288	  0.027362	  0.098038	  0.162623	  0.123782	  0.248491	  0.234457	  0.106809	  0.062869	 -0.005317	  0.098089
 -0.060648	 -0.222291	 -0.199425	  0.042290	  0.085627	  0.184632	  0.107687	  0.197006	  0.186292	  0.079978	  0.017666	 -0.044637	  0.097775
 -0.058759	 -0.208043	 -0.226576	  0.056262	  0.085714	  0.190726	  0.079268	  0.197687	  0.115646	  0.045330	 -0.025725	 -0.059343	  0.119279
 -0.057359	 -0.186672	 -0.232225	  0.070147	  0.110253	  0.180036	  0.046265	  0.174727	  0.057261	 -0.000483	 -0.008191	 -0.071142	  0.080781
 -0.088875	 -0.200322	 -0.291402	  0.075474	  0.124657	  0.181351	  0.049242	  0.122280	  0.049627	 -0.028837	  0.002328	 -0.053287	  0.063481
 -0.085184	 -0.195280	 -0.308998	  0.073398	  0.128514	  0.114994	  0.038977	  0.101543	  0.031471	 -0.030393	 -0.012156	 -0.034286	  0.025689
 -0.075213	 -0.197449	 -0.283577	  0.072208	  0.134730	  0.106690	  0.016043	  0.084715	  0.024942	 -0.023857	 -0.002885	 -0.061560	 -0.022358
 -0.063000	 -0.216137	 -0.312879	  0.068887	  0.080528	  0.097460	 -0.016680	  0.074120	  0.035830	 -0.002986	 -0.004024	 -0.072337	 -0.056601
 -0.073978	 -0.215026	 -0.320870	  0.070812	  0.060776	  0.047063	 -0.072125	  0.060645	  0.019529	 -0.000887	 -0.049047	 -0.096191	 -0.097479
 -0.071900	 -0.181268	 -0.278667	  0.055480	  0.081995	  0.051528	 -0.076105	  0.069510	 -0.002186	  0.005097	 -0.054880	 -0.082594	 -0.102473
 -0.070509	 -0.159291	 -0.308614	  0.058526	  0.098764	  0.067979	 -0.066216	  0.038238	 -0.048490	  0.015459	 -0.057529	 -0.103809	 -0.155297
 -0.067110	 -0.173698	 -0.317146	  0.073497	  0.101348	  0.055367	 -0.101331	 -0.000560	 -0.077500	 -0.028724	 -0.050385	 -0.130023	 -0.158281
 -0.075238	 -0.191940	 -0.368091	  0.074896	  0.047220	  0.034916	 -0.116413	 -0.012381	 -0.083046	 -0.042629	 -0.047084	 -0.148251	 -0.209116
 -0.064119	 -0.174805	 -0.382942	  0.049593	 -0.002010	  0.045778	 -0.121678	 -0.052276	 -0.068170	 -0.043493	 -0.015702	 -0.132606	 -0.203860
 -0.058373	 -0.207666	 -0.366863	  0.060747	  0.026257	  0.050242	 -0.147525	 -0.052157	 -0.043457	 -0.046602	  0.002684	 -0.113471	 -0.165462
 -0.061114	 -0.199009	 -0.337919	  0.049915	  0.002081	  0.018633	 -0.148681	 -0.036324	 -0.029491	 -0.052078	 -0.042018	 -0.098908	 -0.124966
 -0.075243	 -0.194475	 -0.319025	  0.047853	  0.005028	 -0.017629	 -0.139123	 -0.033504	 -0.031115	 -0.025878	 -0.023998	 -0.081486	 -0.061711
 -0.084410	 -0.190773	 -0.311484	  0.035572	  0.001285	 -0.050920	 -0.121138	 -0.031044	 -0.035956	  0.009925	 -0.001244	 -0.062896	  0.014196
 -0.079002	 -0.196463	 -0.279188	  0.040304	 -0.005773	 -0.098330	 -0.127491	 -0.039032	 -0.008893	  0.019856	  0.015734	 -0.038833	  0.110897
 -0.053515	 -0.137207	 -0.275582	  0.045779	 -0.009266	 -0.072694	 -0.130749	 -0.033637	  0.032895	  0.050279	  0.091626	  0.016626	  0.198830
 -0.030429	 -0.137739	 -0.263773	  0.053932	 -0.064849	 -0.106454	 -0.128775	  0.001787	  0.024379	  0.090155	  0.149192	  0.083130	  0.247201
 -0.037348	 -0.150548	 -0.276812	  0.056322	 -0.080628	 -0.108166	 -0.145894	  0.039168	  0.018864	  0.125705	  0.211598	  0.167523	  0.310764
 -0.028703	 -0.158104	 -0.298049	  0.042113	 -0.083173	 -0.091413	 -0.139401	  0.066789	  0.092841	  0.176569	  0.269201	  0.227121	  0.338649
 -0.052778	 -0.175457	 -0.317904	  0.014851	 -0.015456	 -0.096522	 -0.125205	  0.081021	  0.149630	  0.242366	  0.334767	  0.250021	  0.316415
 -0.114028	 -0.209357	 -0.356234	  0.008267	  0.000773	 -0.076998	 -0.105648	  0.101771	  0.192637	  0.288403	  0.326653	  0.241576	  0.276619
 -0.184572	 -0.219435	 -0.361316	 -0.013650	 -0.056544	 -0.073312	 -0.077646	  0.091528	  0.212397	  0.320376	  0.278138	  0.192871	  0.185797
 -0.195435	 -0.225006	 -0.335061	 -0.030423	 -0.101057	 -0.040583	 -0.093594	  0.108961	  0.239336	  0.276774	  0.263459	  0.168578	  0.118505
 -0.189417	 -0.221710	 -0.305000	 -0.055843	 -0.100735	 -0.022164	 -0.056473	  0.152381	  0.254625	  0.245730	  0.228821	  0.104895	  0.063878
 -0.189272	 -0.193908	 -0.307023	 -0.035126	 -0.046622	 -0.024385	  0.006422	  0.194094	  0.234727	  0.161667	  0.167238	  0.044072	 -0.021347
 -0.192296	 -0.179427	 -0.290647	 -0.032252	 -0.054246	  0.020567	  0.074826	  0.215250	  0.190593	  0.061114	  0.124598	 -0.038305	 -0.086770
 -0.179594	 -0.173644	 -0.273156	 -0.056154	 -0.026373	  0.022942	  0.133386	  0.200532	  0.156839	  0.005292	  0.049544	 -0.078194	 -0.137628
 -0.136338	 -0.206321	 -0.272664	 -0.069493	 -0.013767	  0.036148	  0.131167	  0.190520	  0.127959	 -0.042341	 -0.068750	 -0.102437	 -0.172262
 -0.109574	 -0.193999	 -0.301445	 -0.056596	 -0.017560	  0.052501	  0.109741	  0.173203	  0.076001	 -0.059590	 -0.156371	 -0.121692	 -0.191869
 -0.084114	 -0.168566	 -0.287855	 -0.061853	  0.021221	  0.088533	  0.055424	  0.129865	  0.025511	 -0.088575	 -0.176319	 -0.109397	 -0.169505
 -0.058519	 -0.157094	 -0.251154	 -0.046304	  0.019760	  0.119837	  0.029997	  0.117066	 -0.005140	 -0.145753	 -0.184641	 -0.158941	 -0.145603
 -0.051733	 -0.149649	 -0.238911	 -0.060841	  0.036349	  0.109282	  0.051933	  0.066670	 -0.050390	 -0.159910	 -0.165149	 -0.195578	 -0.121867
 -0.062541	 -0.161852	 -0.221276	 -0.099781	  0.050961	  0.111520	  0.028298	  0.011274	 -0.100576	 -0.126625	 -0.153247	 -0.168764	 -0.080797
 -0.072558	 -0.174253	 -0.198995	 -0.050617	  0.059693	  0.114771	 -0.092380	 -0.034266	 -0.126717	 -0.120153	 -0.196715	 -0.167368	 -0.087949
 -0.075748	 -0.208746	 -0.170282	 -0.027849	  0.065329	  0.136512	 -0.119203	 -0.053253	 -0.099937	 -0.116005	 -0.179200	 -0.144525	 -0.045098
 -0.080994	 -0.211578	 -0.159266	  0.000415	  0.086297	  0.097266	 -0.141735	 -0.017006	 -0.116464	 -0.132405	 -0.180771	 -0.107166	 -0.060302
 -0.091822	 -0.181334	 -0.195171	  0.015678	  0.085243	  0.088210	 -0.173343	 -0.045644	 -0.106178	 -0.136018	 -0.160481	 -0.067935	 -0.039928
 -0.113296	 -0.174627	 -0.231205	 -0.004522	  0.083374	  0.023988	 -0.233612	 -0.073016	 -0.083883	 -0.096653	 -0.161165	 -0.030962	 -0.042047
 -0.129363	 -0.178820	 -0.221881	 -0.005613	  0.103659	  0.011155	 -0.293942	 -0.076689	 -0.075328	 -0.063896	 -0.106045	 -0.012657	 -0.048651
 -0.133095	 -0.179840	 -0.221059	 -0.016455	  0.113096	 -0.003324	 -0.301394	 -0.062229	 -0.042483	 -0.020973	 -0.055613	  0.003869	 -0.036769
 -0.155694	 -0.169664	 -0.192332	 -0.026498	  0.091317	 -0.030325	 -0.234059	 -0.039165	 -0.000133	  0.023401	 -0.019573	  0.033454	 -0.000179
 -0.176548	 -0.200657	 -0.166944	 -0.049200	  0.065865	 -0.017160	 -0.169437	 -0.010456	  0.013780	  0.051824	 -0.002431	  0.044903	 -0.011675
 -0.181105	 -0.216250	 -0.160498	 -0.047548	  0.071671	 -0.042808	 -0.158039	 -0.024559	  0.096718	  0.056865	  0.014850	  0.035483	 -0.045418
 -0.148281	 -0.175856	 -0.174059	 -0.066445	  0.094837	 -0.045161	 -0.181914	  0.012557	  0.148722	  0.045887	  0.009695	 -0.007288	 -0.066697
 -0.124826	 -0.150469	 -0.156385	 -0.078825	  0.105698	 -0.013625	 -0.195602	  0.082980	  0.150183	  0.066558	 -0.062192	 -0.082214	 -0.134470
 -0.146317	 -0.153224	 -0.136982	 -0.033394	  0.084951	  0.004989	 -0.098553	  0.115873	  0.161193	  0.047449	 -0.118581	 -0.146217	 -0.181515
 -0.142227	 -0.152047	 -0.136310	 -0.028377	  0.056484	  0.028192	 -0.028571	  0.131737	  0.183722	  0.003167	 -0.149958	 -0.217365	 -0.247019
 -0.146684	 -0.135491	 -0.124870	 -0.012220	  0.015013	  0.074885	 -0.010071	  0.091205	  0.150496	 -0.036291	 -0.183992	 -0.285563	 -0.260578
 -0.147256	 -0.135518	 -0.113892	 -0.001896	  0.043974	  0.104358	 -0.002425	  0.058126	  0.098117	 -0.110569	 -0.231175	 -0.301995	 -0.286859
 -0.123517	 -0.138492	 -0.119947	  0.001478	  0.043985	  0.117595	  0.006489	  0.029928	  0.057502	 -0.170038	 -0.259819	 -0.341852	 -0.300086
 -0.105923	 -0.152095	 -0.081860	  0.014405	  0.044611	  0.104411	 -0.009655	  0.031037	  0.027750	 -0.185958	 -0.288181	 -0.351914	 -0.293451
 -0.095901	 -0.157758	 -0.089424	  0.001786	  0.096777	  0.081959	  0.007314	  0.008860	  0.002163	 -0.166080	 -0.333715	 -0.345847	 -0.283085
 -0.091601	 -0.147668	 -0.082202	  0.021476	  0.096982	  0.076216	 -0.028199	 -0.017823	 -0.023795	 -0.145800	 -0.277588	 -0.333537	 -0.238327
 -0.102322	 -0.141433	 -0.090819	  0.049483	  0.099233	  0.063272	 -0.041006	 -0.021311	 -0.046541	 -0.123251	 -0.238256	 -0.317480	 -0.237706
 -0.101572	 -0.129309	 -0.118176	  0.067462	  0.090629	  0.061302	 -0.031399	 -0.034649	 -0.057546	 -0.106472	 -0.233583	 -0.323060	 -0.250726
 -0.096135	 -0.127588	 -0.109747	  0.058664	  0.073885	  0.069954	 -0.021279	 -0.041792	 -0.065655	 -0.117907	 -0.245701	 -0.299930	 -0.239382
 -0.099783	 -0.136141	 -0.105449	  0.034219	  0.095811	  0.045268	 -0.031216	 -0.066827	 -0.089769	 -0.179600	 -0.234050	 -0.279159	 -0.186904
 -0.080616	 -0.152098	 -0.044339	  0.018688	  0.105785	  0.024162	 -0.056324	 -0.084552	 -0.082108	 -0.205443	 -0.214690	 -0.242336	 -0.158065
 -0.098079	 -0.136553	 -0.044787	 -0.008147	  0.085035	  0.026929	 -0.068863	 -0.063670	 -0.070730	 -0.180101	 -0.238111	 -0.185886	 -0.123684
 -0.152997	 -0.134389	 -0.068709	 -0.022027	  0.041665	  0.034448	 -0.063899	 -0.066134	 -0.059857	 -0.153284	 -0.227861	 -0.102082	 -0.101648
 -0.122834	 -0.172713	 -0.077697	 -0.067673	  0.037997	  0.071178	 -0.076674	 -0.080850	 -0.054326	 -0.111071	 -0.180159	 -0.078722	 -0.084936
 -0.113969	 -0.162000	 -0.102778	 -0.083446	  0.021219	  0.052888	 -0.065468	 -0.120519	 -0.069513	 -0.040981	 -0.121521	 -0.066871	 -0.094255
 -0.106636	 -0.151080	 -0.113626	 -0.061084	  0.002235	  0.026184	 -0.051750	 -0.143199	 -0.063673	 -0.050318	 -0.065174	 -0.040435	 -0.162445
 -0.120331	 -0.141964	 -0.084416	 -0.017356	 -0.005745	  0.010801	 -0.060153	 -0.120511	 -0.043554	 -0.032123	 -0.063026	 -0.030456	 -0.160009
 -0.123457	 -0.151374	 -0.034276	  0.001674	 -0.017967	  0.015965	 -0.028009	 -0.074774	 -0.001900	 -0.028047	 -0.101566	 -0.043835	 -0.107126
 -0.129266	 -0.113041	 -0.012985	 -0.036897	 -0.006301	  0.015731	 -0.031394	 -0.060459	  0.035564	 -0.063377	 -0.132590	 -0.067553	 -0.106903
 -0.128518	 -0.076518	 -0.012859	 -0.056898	  0.008851	 -0.024889	 -0.019464	 -0.058222	  0.039664	 -0.100179	 -0.179351	 -0.078150	 -0.125530
 -0.135006	 -0.060821	 -0.046752	 -0.065724	  0.033060	 -0.011321	  0.006981	 -0.056380	  0.066787	 -0.127496	 -0.219863	 -0.104208	 -0.163570
 -0.138925	 -0.060721	 -0.055260	 -0.080506	  0.024820	 -0.001619	  0.033039	 -0.028473	  0.050428	 -0.143971	 -0.248309	 -0.086203	 -0.215581
 -0.131178	 -0.043240	 -0.073875	 -0.059136	  0.005367	  0.016038	  0.011010	 -0.025741	  0.001290	 -0.155771	 -0.251078	 -0.111671	 -0.241127
 -0.142490	 -0.060430	 -0.112196	 -0.035136	  0.002311	  0.036945	  0.037438	 -0.059210	 -0.048719	 -0.170984	 -0.273233	 -0.136420	 -0.226302
 -0.135630	 -0.082192	 -0.097730	 -0.026447	  0.019247	  0.013478	  0.072014	 -0.109223	 -0.086293	 -0.161143	 -0.305918	 -0.176699	 -0.223731
 -0.142688	 -0.078564	 -0.086712	 -0.036628	  0.018654	  0.042283	  0.024736	 -0.112765	 -0.099701	 -0.185151	 -0.309529	 -0.206110	 -0.225454
 -0.131976	 -0.043685	 -0.056554	 -0.021127	  0.015871	  0.069163	 -0.003639	 -0.124717	 -0.110421	 -0.211219	 -0.334941	 -0.215361	 -0.262003
 -0.137032	 -0.062972	 -0.029914	 -0.025437	  0.028960	  0.046729	 -0.057797	 -0.115739	 -0.119722	 -0.194505	 -0.360528	 -0.197697	 -0.286318
 -0.123821	 -0.060015	 -0.020646	 -0.019846	  0.005683	 -0.016056	 -0.080784	 -0.124707	 -0.110216	 -0.218286	 -0.363019	 -0.198244	 -0.280281
 -0.100198	 -0.018678	 -0.019422	 -0.020466	  0.000863	 -0.019472	 -0.108364	 -0.143134	 -0.104222	 -0.184513	 -0.350318	 -0.204236	 -0.298877
 -0.090428	 -0.036076	 -0.022094	 -0.035386	 -0.016853	 -0.043580	 -0.052992	 -0.136134	 -0.061713	 -0.160863	 -0.316463	 -0.195054	 -0.347366
 -0.082720	 -0.020997	 -0.025889	 -0.063078	 -0.032240	 -0.060877	 -0.027472	 -0.149751	 -0.070269	 -0.169173	 -0.276547	 -0.229316	 -0.353217
 -0.015384	 -0.022339	 -0.039818	 -0.075620	 -0.060913	 -0.098507	 -0.038486	 -0.131111	 -0.083036	 -0.172070	 -0.216733	 -0.202472	 -0.306015
 -0.006189	 -0.043015	 -0.045964	 -0.063892	 -0.078845	 -0.115933	 -0.038709	 -0.133727	 -0.050263	 -0.167426	 -0.211174	 -0.192866	 -0.295374
 -0.022489	 -0.033867	 -0.041397	 -0.082847	 -0.083277	 -0.088229	 -0.008422	 -0.126928	 -0.045446	 -0.193594	 -0.198721	 -0.174998	 -0.250443
 -0.028948	 -0.036791	 -0.025211	 -0.059503	 -0.066500	 -0.106870	  0.023464	 -0.138644	 -0.046247	 -0.148592	 -0.193437	 -0.180651	 -0.253886
  0.067897	  0.015443	 -0.009281	  0.005423	  0.036389	 -0.031308	 -0.020274	 -0.025834	 -0.001944	 -0.012609	  0.076148	  0.027030	 -0.009958
  0.031930	  0.006116	 -0.042652	  0.013419	  0.045583	 -0.024104	 -0.003415	  0.001556	  0.009168	 -0.002603	  0.088064	  0.039714	  0.013360
  0.002315	 -0.012127	 -0.010849	  0.003809	  0.058802	  0.006048	  0.018360	  0.033869	  0.029750	 -0.000012	  0.046866	  0.022177	 -0.000978
 -0.001978	 -0.003362	 -0.037337	  0.021588	  0.071120	  0.005479	  0.052150	  0.002363	  0.007558	  0.007435	  0.013887	  0.004904	 -0.005788
  0.003557	  0.006901	 -0.069962	  0.005764	  0.054616	  0.012777	  0.038230	 -0.025724	  0.009470	  0.001777	 -0.004672	 -0.013420	 -0.002207
  0.003947	  0.040765	 -0.024844	  0.025692	  0.039853	  0.034315	  0.016859	 -0.021256	  0.005767	 -0.014357	 -0.028315	 -0.033728	  0.000062
  0.007408	  0.057117	 -0.040587	  0.022968	  0.049679	  0.036716	 -0.016658	 -0.057252	  0.003095	 -0.025296	 -0.028798	 -0.032115	  0.006893
  0.002295	  0.032699	 -0.048349	 -0.027492	  0.027463	  0.026012	 -0.046261	 -0.066838	 -0.005810	 -0.026330	 -0.034470	 -0.035442	 -0.019618
  0.017137	  0.045844	 -0.038005	 -0.040817	  0.017393	  0.019990	 -0.042322	 -0.057338	 -0.035924	 -0.016300	 -0.001878	 -0.013756	 -0.012436
  0.015429	  0.020659	 -0.023335	 -0.018423	  0.021037	  0.043490	 -0.029241	  0.000848	 -0.026005	 -0.023644	  0.031668	  0.021833	 -0.015445
 -0.004242	  0.013574	 -0.007787	 -0.004417	 -0.000242	  0.009512	 -0.045793	  0.037749	 -0.011337	 -0.021652	  0.031232	  0.013521	 -0.044026
 -0.016973	 -0.003790	  0.015069	 -0.008610	 -0.024803	 -0.000807	 -0.075542	  0.045116	  0.006840	 -0.008069	  0.017122	 -0.018183	 -0.031152
 -0.021469	  0.029936	 -0.005656	 -0.023195	 -0.031353	 -0.023398	 -0.063139	  0.035329	  0.037208	  0.008104	 -0.001099	  0.023513	  0.063354
 -0.006162	  0.036438	  0.026435	 -0.049615	 -0.034822	 -0.009257	 -0.044477	  0.026514	  0.044281	  0.026563	 -0.001177	  0.026645	  0.077361
  0.003056	  0.000193	  0.040796	 -0.015631	 -0.056187	  0.000109	 -0.014751	  0.006905	 -0.009203	 -0.006418	 -0.030701	 -0.016220	 -0.016876
 -0.018057	 -0.043799	  0.019106	 -0.009450	 -0.056620	 -0.025608	  0.050281	  0.004041	  0.021588	  0.035545	 -0.075968	 -0.037034	 -0.048394
 -0.031782	 -0.058029	  0.026480	  0.009267	 -0.072282	 -0.033917	  0.100876	 -0.001299	  0.008234	  0.093195	 -0.044551	  0.056866	  0.103386
 -0.019114	 -0.088149	  0.059353	  0.027073	 -0.072141	 -0.025249	  0.083029	 -0.002670	 -0.022229	  0.026479	  0.014120	  0.058326	  0.133613
 -0.016005	 -0.073898	  0.079438	  0.027813	 -0.046335	 -0.026046	  0.044524	  0.030117	 -0.027668	 -0.017954	 -0.019005	 -0.048935	 -0.053964
 -0.019187	 -0.022528	  0.091967	  0.034832	 -0.027151	  0.005249	 -0.002433	  0.033803	 -0.042840	 -0.023856	 -0.048475	 -0.045697	 -0.137188
 -0.047750	 -0.027645	  0.082217	  0.038843	  0.003413	 -0.016093	 -0.005287	  0.034891	 -0.010701	  0.023296	  0.004778	  0.051321	  0.062238
 -0.057081	 -0.015386	  0.090326	  0.063924	  0.038712	  0.000938	  0.027379	  0.051204	 -0.024690	  0.069385	  0.035172	  0.078417	  0.110649
 -0.055761	 -0.022556	  0.138723	  0.084408	  0.042292	  0.020072	  0.017715	  0.058217	 -0.016420	  0.038964	 -0.007283	 -0.002158	 -0.054282
 -0.069757	 -0.032754	  0.145933	  0.086090	  0.067905	 -0.008730	  0.042136	  0.044803	 -0.013555	  0.012394	 -0.025781	 -0.086636	 -0.100797
 -0.058616	 -0.048450	  0.156133	  0.091735	  0.081171	  0.017659	  0.054321	  0.042585	  0.040892	  0.058055	  0.029211	 -0.003579	  0.066160
 -0.023555	  0.003851	  0.133671	  0.082414	  0.090560	  0.022597	  0.025704	  0.049813	  0.075897	  0.050372	  0.057218	  0.080339	  0.188619
 -0.055280	  0.038236	  0.131082	  0.085967	  0.088732	 -0.009628	  0.004682	  0.038106	  0.057514	  0.014470	 -0.008401	 -0.003183	  0.063212
 -0.053802	  0.030394	  0.149518	  0.090980	  0.080720	 -0.026295	 -0.075658	 -0.000371	  0.029667	 -0.039636	 -0.054220	 -0.043089	 -0.073043
 -0.009869	 -0.008460	  0.140754	  0.083254	  0.086342	 -0.047866	 -0.125222	 -0.003240	  0.042938	 -0.037804	 -0.030561	 -0.008835	 -0.013094
 -0.002528	 -0.043715	  0.129321	  0.066501	  0.084924	 -0.053872	 -0.124835	  0.017450	  0.058261	  0.036842	  0.038527	  0.045191	  0.142851
  0.001059	 -0.075205	  0.129999	  0.091827	  0.072180	 -0.019372	 -0.109014	  0.041747	  0.029082	  0.047682	  0.070270	  0.016324	  0.125619
  0.005159	 -0.090129	  0.122713	  0.110665	  0.077667	  0.004734	 -0.095687	 -0.002492	  0.006408	  0.000742	  0.026570	 -0.095599	 -0.014507
 -0.011702	 -0.097766	  0.080709	  0.106183	  0.104077	  0.027745	 -0.077399	  0.000891	 -0.002832	 -0.011814	 -0.021031	 -0.147096	 -0.125281
 -0.042551	 -0.055091	  0.084894	  0.102624	  0.123750	  0.025369	 -0.100443	  0.028838	  0.016212	  0.011024	 -0.013303	 -0.083607	 -0.040101
 -0.051225	 -0.036266	  0.096494	  0.128153	  0.144940	  0.032728	 -0.104750	  0.041202	  0.002767	  0.056381	  0.053785	 -0.008342	  0.071611
 -0.059877	 -0.010071	  0.113326	  0.158738	  0.130177	  0.039705	 -0.049116	  0.039661	  0.021791	  0.039854	  0.046946	  0.011387	  0.043018
 -0.044578	 -0.028218	  0.108136	  0.160723	  0.135071	  0.001800	 -0.047175	  0.053128	  0.013900	  0.003841	  0.011308	 -0.063292	 -0.109099
 -0.062936	 -0.043962	  0.095676	  0.146182	  0.132713	  0.036107	 -0.058554	  0.027142	 -0.007098	 -0.004036	  0.026388	 -0.074337	 -0.087863
 -0.060490	 -0.040325	  0.080121	  0.107548	  0.109256	  0.026083	 -0.085877	  0.008667	  0.009994	  0.020614	  0.076837	  0.011199	  0.089389
 -0.054518	 -0.059222	  0.105122	  0.126192	  0.113359	 -0.014731	 -0.079156	  0.034342	  0.032003	  0.007428	  0.058221	  0.032453	  0.144806
 -0.046117	 -0.035526	  0.131236	  0.110465	  0.136296	  0.001515	 -0.077356	  0.067273	  0.020032	 -0.016665	  0.049181	 -0.042926	 -0.002312
 -0.017722	 -0.061134	  0.149522	  0.102927	  0.137276	 -0.019379	 -0.101391	  0.045553	  0.005161	 -0.018575	  0.010715	 -0.092401	 -0.073897
 -0.037682	 -0.053223	  0.132059	  0.075602	  0.125820	 -0.012543	 -0.089236	  0.021359	 -0.004464	 -0.022927	  0.022373	 -0.040132	  0.051225
 -0.049864	 -0.030948	  0.118517	  0.042123	  0.150920	  0.021624	 -0.083274	  0.049530	 -0.016846	 -0.015711	  0.026969	  0.026898	  0.193698
 -0.060716	 -0.036110	  0.139087	  0.051574	  0.146391	  0.035991	 -0.084343	  0.064799	 -0.035914	 -0.003590	 -0.022942	 -0.032142	  0.105477
 -0.018956	 -0.042026	  0.148346	  0.046438	  0.166445	  0.039617	 -0.040688	  0.040774	 -0.030953	 -0.004219	 -0.043266	 -0.095042	 -0.019807
 -0.014380	 -0.066104	  0.146592	  0.046405	  0.168446	  0.075824	 -0.029114	  0.037939	  0.002390	  0.001894	 -0.038809	 -0.071660	  0.013788
 -0.004462	 -0.073953	  0.134262	  0.044694	  0.188932	  0.058604	 -0.069457	  0.033702	  0.010538	  0.022680	 -0.021955	  0.032856	  0.114464
  0.015168	 -0.063190	  0.125419	  0.069529	  0.221816	  0.034949	 -0.112703	  0.013579	  0.011918	  0.021772	 -0.025419	  0.087713	  0.066664
 -0.008348	 -0.018097	  0.113469	  0.092849	  0.197216	  0.055000	 -0.128198	  0.041343	 -0.006259	 -0.029633	 -0.086134	  0.007612	 -0.042723
 -0.003309	  0.013944	  0.086868	  0.117423	  0.225720	  0.038286	 -0.112969	  0.054921	 -0.002416	 -0.031140	 -0.071620	 -0.026048	 -0.073454
 -0.005307	 -0.013646	  0.080921	  0.135026	  0.231339	  0.039519	 -0.040748	  0.041686	  0.013087	 -0.009929	 -0.062227	  0.013311	  0.013952
 -0.010654	 -0.037053	  0.112979	  0.101211	  0.246998	  0.054766	 -0.027014	  0.029852	  0.008866	 -0.051250	 -0.034267	  0.083963	  0.083188
 -0.031765	 -0.031966	  0.107630	  0.087555	  0.259905	  0.050620	 -0.034538	  0.063972	  0.035294	 -0.068785	 -0.028127	  0.073737	  0.067345
 -0.019651	 -0.041623	  0.145024	  0.096128	  0.225200	  0.039869	 -0.042186	  0.053594	  0.014324	 -0.074807	 -0.054216	  0.057791	 -0.016877
 -0.016156	 -0.027850	  0.133102	  0.109415	  0.226909	  0.039030	 -0.059878	  0.045968	  0.014447	 -0.029831	 -0.033817	  0.076585	  0.018619
 -0.018517	 -0.026431	  0.117192	  0.105302	  0.200384	  0.054809	 -0.057512	  0.042162	  0.009729	 -0.009363	 -0.003200	  0.087155	  0.113688
 -0.030261	 -0.037557	  0.105931	  0.124817	  0.197312	  0.025685	 -0.053091	  0.045833	  0.010015	 -0.024918	  0.008402	  0.079890	  0.128178
 -0.044991	 -0.021837	  0.074131	  0.153921	  0.198500	 -0.008548	 -0.073297	  0.049352	  0.002731	 -0.047730	 -0.019082	  0.020011	  0.046994
 -0.051600	 -0.036527	  0.064177	  0.155114	  0.190395	 -0.015176	 -0.096950	  0.064899	 -0.024498	 -0.074701	  0.000076	  0.034773	  0.030487
 -0.030933	 -0.049305	  0.086893	  0.155155	  0.178185	  0.013503	 -0.099309	  0.042742	 -0.037821	 -0.082206	 -0.004932	  0.114279	  0.128965
 -0.017388	 -0.044591	  0.108492	  0.170857	  0.188566	  0.022127	 -0.097262	  0.058105	 -0.043515	 -0.060748	  0.008818	  0.132982	  0.182605
 -0.026943	 -0.051155	  0.118677	  0.189128	  0.206353	  0.044392	 -0.087798	  0.073099	 -0.043098	 -0.075992	  0.010848	  0.073038	  0.123225
 -0.060284	 -0.070488	  0.132194	  0.192912	  0.199435	  0.039192	 -0.061573	  0.032585	 -0.062428	 -0.087673	  0.036333	  0.042191	  0.057249
 -0.079291	 -0.086829	  0.125574	  0.224171	  0.206203	  0.051791	 -0.057791	  0.050271	 -0.041479	 -0.055353	  0.081099	  0.081747	  0.105263
 -0.046734	 -0.108184	  0.091499	  0.261475	  0.211458	  0.079413	 -0.066359	  0.044699	 -0.077564	 -0.025576	  0.084127	  0.089658	  0.185794
 -0.067921	 -0.069724	  0.073111	  0.252149	  0.224823	  0.063002	 -0.067226	  0.016600	 -0.080510	 -0.040618	  0.036475	  0.037000	  0.115149
 -0.074648	 -0.044367	  0.058560	  0.260561	  0.228333	  0.070974	 -0.066760	  0.022935	 -0.062483	 -0.063406	  0.008397	  0.016202	  0.006440
 -0.067542	 -0.072813	  0.045108	  0.273042	  0.219138	  0.089555	 -0.060535	  0.012246	 -0.033036	 -0.082077	  0.007791	  0.012033	  0.001324
 -0.057874	 -0.088747	  0.061768	  0.275348	  0.200666	  0.095128	 -0.048666	 -0.019605	 -0.021115	 -0.080938	  0.018699	  0.047867	  0.073231
 -0.064561	 -0.077161	  0.083214	  0.291411	  0.141743	  0.092321	 -0.061357	  0.003534	 -0.058291	 -0.090940	 -0.001388	  0.032879	  0.100423
 -0.057324	 -0.084901	  0.086924	  0.304827	  0.127839	  0.080624	 -0.074016	  0.019515	 -0.101779	 -0.070570	 -0.013314	 -0.026558	  0.022749
 -0.062119	 -0.078625	  0.070692	  0.300571	  0.160277	  0.078999	 -0.072311	  0.018853	 -0.094232	 -0.070322	 -0.027560	 -0.050971	 -0.018388
 -0.056496	 -0.031131	  0.047999	  0.328435	  0.137568	  0.054047	 -0.076968	  0.002163	 -0.083372	 -0.102991	 -0.019071	 -0.032114	  0.079688
 -0.037654	 -0.030648	  0.065361	  0.331091	  0.129252	  0.063042	 -0.082010	 -0.003615	 -0.112235	 -0.121894	 -0.008996	 -0.010385	  0.102113
 -0.042513	 -0.036872	  0.036567	  0.281152	  0.126191	  0.061929	 -0.090280	  0.009723	 -0.126029	 -0.136569	 -0.039063	 -0.050671	  0.040406
 -0.053006	 -0.006335	  0.006003	  0.305069	  0.104068	  0.058429	 -0.051002	  0.012376	 -0.116241	 -0.143907	 -0.076760	 -0.074160	 -0.026842
 -0.048384	  0.007146	  0.010009	  0.322483	  0.075461	  0.038025	 -0.020965	 -0.002937	 -0.104475	 -0.117862	 -0.077545	 -0.006015	  0.015819
 -0.048537	 -0.009309	 -0.012187	  0.309020	  0.037395	  0.033165	 -0.019465	 -0.009515	 -0.067836	 -0.118082	 -0.073743	  0.029633	  0.135063
 -0.006780	 -0.030443	  0.011605	  0.322525	  0.013677	  0.038343	 -0.011740	 -0.010104	 -0.029528	 -0.106173	 -0.049879	  0.007751	  0.130416
  0.003081	 -0.053690	  0.009931	  0.325947	  0.038778	  0.013867	  0.002485	  0.005072	 -0.044953	 -0.106017	 -0.040606	 -0.005443	  0.039449
  0.005699	 -0.065414	 -0.012195	  0.342612	  0.046421	  0.026853	 -0.008771	 -0.003712	 -0.057582	 -0.110627	 -0.050519	  0.044126	  0.051641
  0.003607	 -0.085767	 -0.044412	  0.340834	  0.059141	  0.059617	 -0.057573	 -0.003939	 -0.040816	 -0.067828	 -0.021524	  0.132051	  0.130847
 -0.008530	 -0.059509	 -0.040928	  0.353970	  0.056477	  0.046946	 -0.087624	  0.009078	 -0.066310	 -0.080046	 -0.030232	  0.132170	  0.113423
 -0.011922	 -0.045996	 -0.053364	  0.328855	  0.064296	  0.048784	 -0.082464	  0.016793	 -0.095024	 -0.101696	 -0.046698	  0.088050	  0.041481
 -0.053132	 -0.031353	 -0.091048	  0.337347	  0.082863	  0.051503	 -0.093604	  0.006111	 -0.078644	 -0.121339	 -0.070711	  0.085667	  0.000148
 -0.079437	 -0.020074	 -0.088795	  0.328312	  0.081929	  0.057915	 -0.079477	 -0.016757	 -0.088714	 -0.102658	 -0.066487	  0.114391	  0.105981
 -0.070247	 -0.020005	 -0.097359	  0.332909	  0.107547	  0.103368	 -0.071021	 -0.031405	 -0.096364	 -0.060723	  0.007445	  0.145874	  0.214905
 -0.074283	 -0.022477	 -0.113238	  0.370339	  0.123154	  0.132905	 -0.052493	 -0.059275	 -0.110253	 -0.087952	 -0.002827	  0.112471	  0.130985
 -0.085635	 -0.030632	 -0.141200	  0.397935	  0.165809	  0.133077	 -0.054940	 -0.032931	 -0.078241	 -0.087287	 -0.030929	  0.068935	  0.015662
 -0.093549	 -0.026024	 -0.139073	  0.403433	  0.182428	  0.112272	 -0.072950	 -0.045707	 -0.077682	 -0.083864	 -0.022704	  0.070446	  0.028794
 -0.071071	 -0.033252	 -0.140879	  0.414890	  0.168198	  0.147537	 -0.045153	 -0.065926	 -0.071235	 -0.089857	  0.008964	  0.129895	  0.152857
 -0.078484	 -0.063053	 -0.139565	  0.418192	  0.167886	  0.145032	 -0.062579	 -0.028403	 -0.081495	 -0.052550	 -0.012317	  0.154455	  0.151548
 -0.084663	 -0.037115	 -0.153613	  0.440502	  0.199612	  0.123205	 -0.079094	 -0.020352	 -0.096209	 -0.055893	 -0.067660	  0.067886	  0.012071
 -0.098215	 -0.064223	 -0.180575	  0.431260	  0.238281	  0.133299	 -0.091074	 -0.041786	 -0.064117	 -0.082597	 -0.084787	  0.027519	 -0.023132
 -0.109268	 -0.121612	 -0.144312	  0.399251	  0.249282	  0.160526	 -0.102353	 -0.079977	 -0.074706	 -0.069366	 -0.099200	  0.073426	  0.048364
 -0.080408	 -0.143430	 -0.105457	  0.404119	  0.239825	  0.190051	 -0.100166	 -0.094683	 -0.062993	 -0.085723	 -0.062897	  0.134824	  0.121876
 -0.093268	 -0.122652	 -0.141249	  0.398247	  0.238716	  0.207322	 -0.058709	 -0.112644	 -0.024104	 -0.108415	 -0.084345	  0.120300	  0.057225
 -0.078270	 -0.122580	 -0.165073	  0.402034	  0.275069	  0.164085	 -0.058622	 -0.091930	 -0.041082	 -0.142265	 -0.136620	  0.092697	 -0.047394
 -0.085379	 -0.108712	 -0.135349	  0.406525	  0.315226	  0.155698	 -0.063714	 -0.088165	 -0.094729	 -0.126692	 -0.097296	  0.126107	 -0.015915
 -0.084883	 -0.074646	 -0.121120	  0.418495	  0.333849	  0.117475	 -0.095980	 -0.083961	 -0.114628	 -0.131951	 -0.044725	  0.195760	  0.085736
 -0.091187	 -0.086740	 -0.139954	  0.383536	  0.341333	  0.076300	 -0.080523	 -0.090096	 -0.111683	 -0.116815	 -0.062414	  0.202603	  0.096427
 -0.087031	 -0.074322	 -0.151363	  0.329538	  0.358410	  0.100765	 -0.050688	 -0.124058	 -0.113087	 -0.106062	 -0.107818	  0.103104	 -0.015232
 -0.092122	 -0.077159	 -0.155916	  0.359451	  0.387966	  0.115399	 -0.047582	 -0.086654	 -0.080452	 -0.143424	 -0.092081	  0.070090	 -0.046202
 -0.088088	 -0.083006	 -0.177537	  0.382115	  0.346327	  0.132960	 -0.015224	 -0.088721	 -0.061368	 -0.145624	 -0.030918	  0.144172	  0.056192
 -0.092094	 -0.107102	 -0.163446	  0.383314	  0.304536	  0.141495	  0.004991	 -0.133573	 -0.063200	 -0.136312	  0.029631	  0.208624	  0.106176
 -0.084025	 -0.120537	 -0.150263	  0.421958	  0.280716	  0.100805	  0.034877	 -0.145552	 -0.055144	 -0.111384	 -0.003105	  0.169200	 -0.006092
 -0.097355	 -0.114633	 -0.114145	  0.419192	  0.240649	  0.101738	  0.022210	 -0.144942	 -0.074607	 -0.133666	 -0.063208	  0.101382	 -0.108710
 -0.124302	 -0.131191	 -0.071692	  0.400292	  0.249331	  0.116804	  0.015988	 -0.119113	 -0.050856	 -0.130699	 -0.038649	  0.109795	 -0.019773
 -0.144012	 -0.145310	 -0.070627	  0.411469	  0.271999	  0.121524	  0.022103	 -0.112238	 -0.039564	 -0.133469	  0.006045	  0.138756	  0.101097
 -0.148932	 -0.145738	 -0.104157	  0.399685	  0.260426	  0.144052	  0.015745	 -0.104237	 -0.047351	 -0.135037	  0.005093	  0.108267	  0.068148
 -0.141995	 -0.141730	 -0.127527	  0.400333	  0.225009	  0.153905	 -0.017879	 -0.123649	 -0.040255	 -0.148439	 -0.038008	  0.047247	 -0.027053
 -0.119582	 -0.104285	 -0.103295	  0.403741	  0.238952	  0.154646	 -0.013142	 -0.133332	 -0.033649	 -0.126094	 -0.057880	  0.053979	 -0.045734
 -0.092602	 -0.073100	 -0.072365	  0.407574	  0.217270	  0.170179	 -0.010968	 -0.118395	 -0.020610	 -0.108935	 -0.029443	  0.118239	  0.036910
 -0.094028	 -0.059319	 -0.043602	  0.382612	  0.179317	  0.124787	 -0.048226	 -0.088283	  0.011104	 -0.125693	 -0.007628	  0.150286	  0.023520
 -0.085331	 -0.052211	 -0.009770	  0.369703	  0.145974	  0.100332	 -0.048445	 -0.074608	 -0.001304	 -0.113282	 -0.043044	  0.078300	 -0.055322
 -0.113734	 -0.053154	  0.019302	  0.357260	  0.191356	  0.103826	 -0.046902	 -0.126895	 -0.003584	 -0.137243	 -0.066862	 -0.008680	 -0.096607
 -0.129659	 -0.051815	  0.025785	  0.346638	  0.222350	  0.095337	 -0.036734	 -0.187419	  0.002569	 -0.126495	 -0.064648	  0.009451	 -0.025269
 -0.135295	 -0.055562	  0.041013	  0.351779	  0.197312	  0.117726	 -0.004327	 -0.185041	  0.010658	 -0.103128	 -0.056061	  0.066908	  0.027042
 -0.141832	 -0.094247	  0.021632	  0.372926	  0.172930	  0.151563	  0.026866	 -0.200863	  0.000930	 -0.130685	 -0.108696	  0.032306	 -0.038415
 -0.135179	 -0.111639	  0.022470	  0.371789	  0.141255	  0.155206	  0.054411	 -0.166223	 -0.032865	 -0.101950	 -0.141824	  0.004787	 -0.086165
 -0.124518	 -0.146510	  0.050107	  0.367947	  0.155261	  0.130921	  0.070022	 -0.111609	 -0.032397	 -0.087225	 -0.158687	  0.039941	 -0.053372
 -0.126143	 -0.157403	  0.035622	  0.394858	  0.188976	  0.128505	  0.079966	 -0.117997	 -0.014556	 -0.095143	 -0.157656	  0.057347	 -0.004131
 -0.121161	 -0.132840	  0.034874	  0.390295	  0.140238	  0.097472	  0.076479	 -0.157099	 -0.003928	 -0.063525	 -0.157637	  0.057102	 -0.056678
 -0.121327	 -0.131536	  0.028515	  0.395086	  0.106435	  0.101066	  0.098658	 -0.142041	 -0.007683	 -0.054107	 -0.161792	  0.059155	 -0.009321
 -0.115377	 -0.107959	 -0.024047	  0.404614	  0.069221	  0.076864	  0.111348	 -0.133133	 -0.016506	 -0.077246	 -0.158026	  0.101789	  0.035836
 -0.092794	 -0.081331	 -0.071892	  0.381497	  0.081552	  0.071168	  0.101269	 -0.149927	 -0.015450	 -0.114098	 -0.183812	  0.064342	 -0.042557
 -0.135708	 -0.085576	 -0.111989	  0.381320	  0.069298	  0.079360	  0.089841	 -0.142387	  0.000771	 -0.107259	 -0.207169	  0.048621	 -0.085398
 -0.151747	 -0.062839	 -0.129211	  0.375325	  0.004664	  0.068335	  0.085834	 -0.137648	  0.035352	 -0.109612	 -0.177925	  0.154042	  0.024176
 -0.165787	 -0.059738	 -0.112216	  0.379151	 -0.005309	  0.067328	  0.094795	 -0.132893	  0.067633	 -0.085785	 -0.172327	  0.191924	  0.079955
 -0.178160	 -0.091719	 -0.126214	  0.370023	  0.011685	  0.091739	  0.057801	 -0.156449	  0.046024	 -0.121746	 -0.175607	  0.118415	 -0.032937
 -0.180925	 -0.103848	 -0.149856	  0.354735	  0.019611	  0.087897	  0.026406	 -0.175903	  0.013039	 -0.141472	 -0.159417	  0.069596	 -0.127339
 -0.200072	 -0.101454	 -0.179049	  0.363818	 -0.018421	  0.113662	 -0.009638	 -0.163205	  0.028756	 -0.126673	 -0.117626	  0.106589	 -0.017088
 -0.195707	 -0.114096	 -0.196533	  0.368224	 -0.071804	  0.150696	 -0.014315	 -0.190870	  0.048381	 -0.080454	 -0.098312	  0.134633	  0.068169
 -0.195084	 -0.108606	 -0.182005	  0.375541	 -0.071354	  0.143829	 -0.014139	 -0.212668	  0.019902	 -0.111048	 -0.146014	  0.082991	 -0.050078
 -0.194703	 -0.104754	 -0.196928	  0.395904	 -0.120052	  0.171606	 -0.033016	 -0.179473	 -0.003819	 -0.133041	 -0.176577	  0.033085	 -0.123509
 -0.179190	 -0.143492	 -0.229798	  0.373663	 -0.129889	  0.161156	 -0.043115	 -0.183677	  0.007850	 -0.134170	 -0.139944	  0.040679	 -0.067625
 -0.168365	 -0.139163	 -0.224150	  0.360719	 -0.124396	  0.155300	 -0.030919	 -0.178905	  0.009865	 -0.120024	 -0.097022	  0.124831	  0.065241
 -0.165384	 -0.135448	 -0.186787	  0.355011	 -0.139532	  0.165775	 -0.027620	 -0.199078	 -0.006125	 -0.124352	 -0.083918	  0.127898	  0.099427
 -0.188653	 -0.147742	 -0.193976	  0.315470	 -0.151360	  0.145697	 -0.061102	 -0.206473	  0.003333	 -0.154449	 -0.115789	  0.089286	  0.027333
 -0.194252	 -0.138445	 -0.224292	  0.329727	 -0.162917	  0.150599	 -0.077785	 -0.201489	  0.004438	 -0.168250	 -0.136295	  0.070783	 -0.006937
 -0.195128	 -0.119397	 -0.244575	  0.329546	 -0.163033	  0.154035	 -0.077201	 -0.195054	  0.004597	 -0.159620	 -0.133992	  0.081081	 -0.018282
 -0.199717	 -0.125816	 -0.254880	  0.318407	 -0.111679	  0.174663	 -0.043124	 -0.190295	 -0.045377	 -0.131130	 -0.125681	  0.130554	  0.015544
 -0.194861	 -0.141641	 -0.219219	  0.300738	 -0.118696	  0.226655	 -0.030501	 -0.187339	 -0.051428	 -0.121225	 -0.113639	  0.134746	  0.018773
 -0.179002	 -0.126860	 -0.210870	  0.293499	 -0.169602	  0.215730	  0.000512	 -0.194982	 -0.091227	 -0.144585	 -0.142422	  0.114193	 -0.022782
 -0.162172	 -0.124616	 -0.221203	  0.300954	 -0.150800	  0.224053	 -0.004947	 -0.228974	 -0.116609	 -0.167200	 -0.181239	  0.079304	 -0.061502
 -0.165309	 -0.148017	 -0.209401	  0.290437	 -0.149863	  0.197079	  0.003333	 -0.221213	 -0.086284	 -0.152525	 -0.195072	  0.106277	 -0.025696
 -0.169779	 -0.179404	 -0.194718	  0.290022	 -0.185924	  0.210350	  0.007733	 -0.245324	 -0.037863	 -0.136822	 -0.175777	  0.158575	  0.022386
 -0.160756	 -0.196534	 -0.155553	  0.309518	 -0.191899	  0.243961	 -0.021559	 -0.253884	 -0.005416	 -0.151595	 -0.141917	  0.141140	 -0.001247
 -0.138611	 -0.175425	 -0.150933	  0.276060	 -0.207992	  0.236232	 -0.014117	 -0.262884	  0.002522	 -0.129498	 -0.155801	  0.123459	 -0.081386
 -0.128118	 -0.176680	 -0.162376	  0.284552	 -0.232331	  0.218175	 -0.015250	 -0.255337	 -0.007111	 -0.132451	 -0.165723	  0.082464	 -0.057249
 -0.126703	 -0.149262	 -0.150915	  0.271714	 -0.212125	  0.221014	 -0.024728	 -0.253568	 -0.023883	 -0.127493	 -0.161642	  0.127558	 -0.000562
 -0.102484	 -0.086623	 -0.176599	  0.280002	 -0.190145	  0.233418	 -0.015025	 -0.296404	 -0.021638	 -0.097860	 -0.152415	  0.148416	  0.009138
 -0.107412	 -0.068914	 -0.179428	  0.307384	 -0.217773	  0.229696	 -0.045343	 -0.311336	 -0.008984	 -0.103119	 -0.184540	  0.127195	 -0.078280
 -0.164080	 -0.102000	 -0.157555	  0.293512	 -0.233683	  0.213787	 -0.060697	 -0.310630	 -0.038763	 -0.081177	 -0.214036	  0.106164	 -0.077707
 -0.212092	 -0.094926	 -0.172086	  0.301252	 -0.261433	  0.180220	 -0.040352	 -0.279331	 -0.060655	 -0.088555	 -0.205411	  0.132479	  0.016281
 -0.215944	 -0.054218	 -0.166309	  0.300140	 -0.275875	  0.170976	 -0.057282	 -0.290705	 -0.069195	 -0.095208	 -0.181901	  0.181967	  0.077645
 -0.197032	 -0.075390	 -0.140991	  0.276528	 -0.282314	  0.186590	 -0.053435	 -0.321485	 -0.062176	 -0.106485	 -0.193163	  0.184664	  0.093109
 -0.194872	 -0.093673	 -0.122097	  0.286382	 -0.305365	  0.175876	 -0.014592	 -0.317087	 -0.103620	 -0.147224	 -0.203198	  0.182982	  0.089076
 -0.177673	 -0.104361	 -0.101255	  0.286005	 -0.306887	  0.178971	  0.058235	 -0.300480	 -0.146055	 -0.176253	 -0.207605	  0.163344	  0.068381
 -0.186079	 -0.071751	 -0.099719	  0.260501	 -0.281241	  0.197660	  0.086405	 -0.275633	 -0.104362	 -0.179204	 -0.220186	  0.174816	  0.089968
 -0.199999	 -0.073231	 -0.063839	  0.280969	 -0.257918	  0.229936	  0.088026	 -0.252273	 -0.091586	 -0.150937	 -0.204873	  0.189995	  0.097178
 -0.169499	 -0.026031	 -0.039256	  0.275970	 -0.276295	  0.229375	  0.077462	 -0.266533	 -0.083074	 -0.097492	 -0.187757	  0.174157	  0.068553
 -0.149738	 -0.022800	 -0.040656	  0.280712	 -0.272445	  0.246332	  0.070349	 -0.266807	 -0.114686	 -0.093186	 -0.189594	  0.148988	  0.066733
 -0.130976	 -0.026011	 -0.010249	  0.277595	 -0.272680	  0.260512	  0.057862	 -0.272688	 -0.114245	 -0.075943	 -0.192448	  0.107226	  0.065613
 -0.134641	 -0.055615	  0.027175	  0.255445	 -0.232300	  0.243566	  0.021158	 -0.275280	 -0.098689	 -0.076214	 -0.163551	  0.121303	  0.091735
 -0.133579	 -0.090065	  0.053347	  0.278562	 -0.200813	  0.253280	  0.064906	 -0.206221	 -0.070548	 -0.068933	 -0.152150	  0.149741	  0.107648
 -0.117500	 -0.063633	  0.058275	  0.317314	 -0.177083	  0.261153	  0.098646	 -0.215676	 -0.066801	 -0.071569	 -0.164282	  0.147672	  0.088025
 -0.122953	 -0.066340	  0.039686	  0.324584	 -0.190536	  0.260152	  0.100880	 -0.226298	 -0.112514	 -0.113853	 -0.192854	  0.164545	  0.028378
 -0.131353	 -0.060875	  0.055654	  0.309994	 -0.205919	  0.274636	  0.124967	 -0.211043	 -0.154957	 -0.108330	 -0.202547	  0.161076	  0.043597
 -0.155647	 -0.060780	  0.056415	  0.320745	 -0.187973	  0.263368	  0.128177	 -0.219228	 -0.110033	 -0.104424	 -0.205035	  0.186349	  0.037234
 -0.163480	 -0.067868	  0.102284	  0.345231	 -0.183197	  0.270171	  0.114115	 -0.245827	 -0.094631	 -0.091459	 -0.202779	  0.189713	  0.028984
 -0.134684	 -0.059569	  0.094437	  0.336937	 -0.185102	  0.263558	  0.115687	 -0.206424	 -0.084528	 -0.089979	 -0.224204	  0.182510	 -0.040090
 -0.116028	 -0.057016	  0.070136	  0.337873	 -0.171983	  0.249849	  0.101344	 -0.182518	 -0.060355	 -0.101629	 -0.215071	  0.154054	 -0.059519
 -0.098685	 -0.071513	  0.095927	  0.327414	 -0.178267	  0.238796	  0.067873	 -0.194824	 -0.076685	 -0.118609	 -0.168464	  0.156722	 -0.024103
 -0.108504	 -0.059990	  0.114508	  0.313814	 -0.185935	  0.228817	  0.061561	 -0.210605	 -0.110258	 -0.118438	 -0.127641	  0.195834	  0.000983
 -0.142920	 -0.046167	  0.120052	  0.320976	 -0.164567	  0.232230	  0.055929	 -0.230872	 -0.102849	 -0.092683	 -0.138387	  0.207445	  0.012118
 -0.138132	 -0.019196	  0.148567	  0.296528	 -0.153573	  0.209475	  0.034455	 -0.199962	 -0.113672	 -0.101395	 -0.131432	  0.198303	  0.008701
 -0.134605	 -0.009971	  0.129439	  0.294259	 -0.142270	  0.203286	  0.033103	 -0.205470	 -0.104340	 -0.144761	 -0.097651	  0.199600	 -0.007285
 -0.127837	 -0.019128	  0.095225	  0.335173	 -0.142085	  0.196039	  0.049124	 -0.217686	 -0.077732	 -0.147489	 -0.077307	  0.217157	 -0.016204
 -0.138046	  0.029148	  0.087087	  0.338974	 -0.154242	  0.202822	  0.055988	 -0.185335	 -0.067974	 -0.141905	 -0.102587	  0.213422	  0.014102
 -0.148388	  0.023511	  0.087686	  0.326621	 -0.141575	  0.228806	  0.034388	 -0.196950	 -0.083396	 -0.123812	 -0.111777	  0.213624	  0.005770
 -0.133026	 -0.005859	  0.104774	  0.313269	 -0.117377	  0.220499	  0.006825	 -0.191652	 -0.102713	 -0.114490	 -0.127686	  0.216014	 -0.014693
 -0.137933	 -0.016586	  0.078489	  0.287519	 -0.113382	  0.198458	 -0.012634	 -0.194260	 -0.100234	 -0.129217	 -0.124317	  0.250754	 -0.050858
 -0.152301	  0.006301	  0.074171	  0.267689	 -0.160207	  0.201448	 -0.070633	 -0.212484	 -0.113028	 -0.157109	 -0.117546	  0.245805	 -0.031145
 -0.144573	  0.000392	  0.094077	  0.289405	 -0.161048	  0.186321	 -0.093454	 -0.232166	 -0.112687	 -0.168595	 -0.113923	  0.249057	 -0.026485
 -0.142976	  0.000009	  0.112846	  0.316301	 -0.147680	  0.185890	 -0.064081	 -0.254154	 -0.143964	 -0.139052	 -0.124259	  0.249752	 -0.046928
 -0.165020	  0.003729	  0.126488	  0.356089	 -0.124731	  0.209603	 -0.027090	 -0.270168	 -0.155418	 -0.113856	 -0.125883	  0.202293	 -0.063901
 -0.167539	 -0.008599	  0.167121	  0.368884	 -0.140612	  0.205417	 -0.008848	 -0.292860	 -0.164718	 -0.091426	 -0.106101	  0.204834	 -0.050575
 -0.151322	 -0.044909	  0.202779	  0.356370	 -0.121144	  0.196963	 -0.011624	 -0.287291	 -0.199299	 -0.111499	 -0.123046	  0.239148	 -0.038274
 -0.129676	 -0.062832	  0.220531	  0.376443	 -0.128529	  0.194092	 -0.007828	 -0.292447	 -0.161497	 -0.114964	 -0.109005	  0.218365	 -0.007836
 -0.131578	 -0.068321	  0.228889	  0.360682	 -0.131758	  0.193180	 -0.032533	 -0.301350	 -0.187086	 -0.120477	 -0.110504	  0.198767	 -0.011405
 -0.130734	 -0.042113	  0.229974	  0.328375	 -0.163979	  0.191146	 -0.044703	 -0.303379	 -0.198794	 -0.144655	 -0.119352	  0.189148	 -0.028954
 -0.079463	 -0.037986	  0.237255	  0.294776	 -0.117872	  0.197813	 -0.039980	 -0.290105	 -0.175639	 -0.146988	 -0.121641	  0.191538	 -0.000581
 -0.058545	 -0.061879	  0.221129	  0.281887	 -0.105364	  0.170906	 -0.040884	 -0.261083	 -0.149249	 -0.124566	 -0.080847	  0.185701	  0.045693
 -0.082105	 -0.090030	  0.236043	  0.273748	 -0.112223	  0.194156	 -0.033265	 -0.209133	 -0.143962	 -0.117804	 -0.087339	  0.199049	  0.060864
 -0.076999	 -0.090377	  0.270027	  0.286008	 -0.131858	  0.207576	 -0.029634	 -0.202061	 -0.170286	 -0.091743	 -0.110107	  0.166551	  0.069993
 -0.092367	 -0.086590	  0.288127	  0.302208	 -0.129729	  0.188462	 -0.031742	 -0.201709	 -0.178384	 -0.096094	 -0.095888	  0.179753	  0.069038
 -0.079757	 -0.091861	  0.265820	  0.282363	 -0.083241	  0.195532	 -0.067799	 -0.215526	 -0.194694	 -0.082955	 -0.122430	  0.224137	  0.060284
 -0.066870	 -0.095971	  0.252801	  0.244056	 -0.046253	  0.192885	 -0.087564	 -0.194006	 -0.208987	 -0.115793	 -0.116866	  0.240204	  0.087741
 -0.080459	 -0.078919	  0.222295	  0.266757	 -0.047115	  0.173947	 -0.073546	 -0.192435	 -0.197214	 -0.165522	 -0.105558	  0.266532	  0.091374
 -0.070061	 -0.042311	  0.164504	  0.245821	 -0.040930	  0.170942	 -0.076032	 -0.217584	 -0.186947	 -0.142323	 -0.136914	  0.256007	  0.041336
 -0.067818	 -0.021888	  0.174137	  0.249531	 -0.061183	  0.137057	 -0.132756	 -0.238481	 -0.185376	 -0.127466	 -0.147985	  0.231586	  0.047027
 -0.047583	 -0.003968	  0.146103	  0.297856	 -0.076543	  0.143622	 -0.144534	 -0.237377	 -0.195593	 -0.156181	 -0.143440	  0.244306	  0.103168
 -0.046856	  0.008559	  0.103221	  0.286895	 -0.081919	  0.153462	 -0.127535	 -0.209528	 -0.187084	 -0.159762	 -0.123526	  0.229227	  0.131878
 -0.049395	  0.006367	  0.105977	  0.303360	 -0.037436	  0.153936	 -0.119668	 -0.188983	 -0.205628	 -0.183475	 -0.109705	  0.227732	  0.129316
 -0.034571	  0.034934	  0.141879	  0.298504	 -0.013958	  0.150498	 -0.164651	 -0.184499	 -0.207284	 -0.203821	 -0.126963	  0.222538	  0.104335
 -0.054558	  0.058459	  0.175863	  0.324098	 -0.032162	  0.134941	 -0.172479	 -0.183523	 -0.180744	 -0.181967	 -0.137829	  0.249361	  0.087727
 -0.051730	  0.053535	  0.159853	  0.294777	 -0.042604	  0.125848	 -0.172759	 -0.191614	 -0.174408	 -0.173384	 -0.134454	  0.302999	  0.110213
 -0.037212	  0.052151	  0.129170	  0.295048	 -0.049716	  0.109847	 -0.164943	 -0.191269	 -0.172328	 -0.167400	 -0.093270	  0.307286	  0.135802
 -0.024398	  0.032777	  0.088080	  0.284454	 -0.059889	  0.091104	 -0.150324	 -0.223718	 -0.157699	 -0.177919	 -0.083245	  0.286581	  0.086991
 -0.028870	  0.024799	  0.115290	  0.278544	 -0.047804	  0.091911	 -0.141743	 -0.221405	 -0.169061	 -0.170178	 -0.111138	  0.247046	  0.076897
