# Supplementary material for: A fluorescent photoimmunoconjugate for imaging of cholesteatoma
Source: Sci Rep. 2022 Nov 19;12:19905. doi: 10.1038/s41598-022-22072-9 (PMC9675863; doi:10.1038/s41598-022-22072-9)
Supplement: Supplementary file 2 — Supplementary Information 2. [file 41598_2022_22072_MOESM2_ESM.zip › Data/ABR-45-2]

:RUN-2	LEVEL SWEEP	TEMP:NaN	6/6/2018	5:25 AM	NaNHR:
:SW EAR: R	SW FREQ: 8.00	# AVERAGES: 512	REP RATE (/sec): 40	DRIVER: RS Tweeter	SAMPLE (�sec): 40	
:NOTES-
:CHAMBER-CH4B-PXI
:CFTS Version: V2.7.2 (R850)
:LEVELS:20;25;30;35;40;45;50;55;60;65;70;75;80;
:DATA
  0.033486	 -0.035830	  0.043866	 -0.082966	  0.036304	  0.015325	  0.002224	  0.023258	  0.021353	  0.068574	  0.019685	 -0.013734	  0.008838
  0.016755	 -0.049552	  0.031615	 -0.054309	  0.040518	  0.007179	 -0.024389	  0.011014	  0.027523	  0.009597	  0.051440	  0.039866	 -0.014095
  0.006744	 -0.035177	  0.045433	 -0.076837	  0.058269	  0.041923	 -0.023229	 -0.031071	  0.027037	  0.011530	  0.065482	  0.041284	 -0.020085
  0.012159	 -0.024646	  0.034467	 -0.082077	  0.049305	  0.041796	  0.003827	 -0.035824	  0.012223	  0.022159	  0.044065	  0.020741	  0.019466
  0.035615	 -0.063662	  0.004327	 -0.032138	  0.057688	  0.023203	 -0.002271	 -0.027385	  0.011128	  0.041339	  0.005543	 -0.012906	  0.018424
  0.029606	 -0.050839	 -0.015258	 -0.018927	  0.061965	  0.051701	 -0.006014	 -0.031702	  0.002502	  0.055400	  0.007891	 -0.008393	  0.041733
 -0.002470	 -0.023434	 -0.017935	 -0.018654	  0.055812	  0.019922	  0.008689	  0.004901	 -0.032721	  0.074682	  0.002697	  0.009041	  0.006788
  0.025605	  0.019133	 -0.014603	 -0.010013	  0.033714	 -0.012767	  0.004335	  0.044874	 -0.014926	  0.036277	  0.002359	  0.017955	  0.015530
  0.041879	  0.041449	  0.007237	  0.011053	  0.003609	 -0.024310	  0.014029	  0.054213	 -0.035221	  0.013302	 -0.030597	  0.008884	  0.021920
  0.048992	  0.041047	  0.011207	  0.026084	 -0.021415	 -0.030174	  0.017558	 -0.000998	 -0.032793	  0.025925	 -0.034937	 -0.040824	 -0.018194
  0.044256	  0.004816	  0.011235	  0.014742	 -0.029870	 -0.005523	  0.022331	 -0.014314	 -0.035262	 -0.000551	 -0.030473	 -0.032005	 -0.045304
  0.036249	  0.000383	  0.013028	  0.001095	 -0.023038	  0.004402	  0.035278	 -0.026036	  0.001547	 -0.028908	  0.009149	 -0.005321	 -0.041247
  0.004507	  0.010420	  0.023260	 -0.010687	 -0.004673	 -0.011363	  0.024144	 -0.030352	  0.015633	 -0.039526	  0.033282	  0.025445	 -0.014467
 -0.002888	  0.005138	  0.005915	  0.004141	 -0.015329	 -0.017021	  0.025162	 -0.020190	  0.038960	 -0.023463	 -0.037663	  0.039134	 -0.007718
  0.011615	  0.020836	 -0.024020	  0.036976	 -0.017921	 -0.033564	  0.014315	 -0.004205	  0.030927	 -0.021528	 -0.056383	  0.013074	 -0.004229
 -0.022271	  0.025596	 -0.022102	  0.053949	 -0.032692	 -0.028704	  0.001515	  0.015978	  0.008569	 -0.031239	 -0.026182	 -0.021032	 -0.018594
 -0.060492	  0.001377	 -0.028313	  0.058273	 -0.052205	 -0.012394	  0.003381	  0.003229	  0.010362	 -0.044116	 -0.035350	 -0.032471	 -0.021367
 -0.055653	  0.017721	 -0.031418	  0.053446	 -0.069180	 -0.001418	 -0.023182	  0.011793	 -0.015581	 -0.054411	 -0.019549	 -0.009284	  0.014594
 -0.104979	  0.033630	 -0.040012	  0.072649	 -0.074863	 -0.009898	 -0.048897	  0.023351	 -0.025728	 -0.072820	  0.011938	 -0.008587	  0.038635
 -0.098715	  0.061594	 -0.037928	  0.054200	 -0.055999	 -0.018316	 -0.048806	  0.029465	 -0.015533	 -0.042223	  0.017604	 -0.030869	  0.019373
 -0.072780	  0.068146	 -0.041616	 -0.003105	 -0.054349	 -0.012560	 -0.033683	  0.000222	 -0.035365	 -0.022406	  0.046113	 -0.038404	  0.020156
 -0.099515	  0.064435	 -0.031878	 -0.018245	 -0.055411	 -0.006570	 -0.032814	 -0.032929	 -0.039885	 -0.013039	  0.048419	 -0.056728	  0.070464
 -0.094277	  0.057069	 -0.012924	 -0.018976	 -0.067698	 -0.018653	 -0.026233	 -0.047835	 -0.032882	 -0.018925	  0.001016	  0.021330	  0.145299
 -0.091023	  0.067841	 -0.016091	 -0.011912	 -0.087429	 -0.022038	 -0.020787	 -0.024276	 -0.043736	 -0.004556	  0.002436	  0.107303	  0.122363
 -0.095591	  0.073061	 -0.005992	  0.004842	 -0.101649	 -0.012598	 -0.004895	  0.022511	 -0.005291	  0.029413	  0.041613	  0.098860	  0.114661
 -0.129475	  0.103674	 -0.023810	 -0.000512	 -0.088366	 -0.033604	 -0.006285	  0.022554	  0.002457	  0.047057	  0.069120	  0.065848	  0.125405
 -0.130525	  0.089578	 -0.061197	 -0.015346	 -0.104198	 -0.034230	 -0.006725	  0.032126	  0.006954	  0.059846	  0.053714	  0.095301	  0.136635
 -0.126474	  0.099142	 -0.042286	 -0.006957	 -0.116243	 -0.012143	  0.000140	  0.036662	  0.031583	  0.065113	  0.031380	  0.131271	  0.169351
 -0.122588	  0.121769	 -0.030937	 -0.006302	 -0.088554	  0.027690	  0.026946	  0.016956	  0.056408	  0.030796	  0.014805	  0.137785	  0.192564
 -0.125590	  0.143340	 -0.049135	 -0.012004	 -0.078134	  0.074806	  0.000417	  0.014856	  0.047875	  0.057791	  0.057384	  0.116938	  0.175645
 -0.122715	  0.141037	 -0.073390	 -0.037844	 -0.068838	  0.083087	  0.014151	  0.017177	  0.041243	  0.097105	  0.077038	  0.115129	  0.202179
 -0.118440	  0.104630	 -0.066863	 -0.023592	 -0.108202	  0.049251	  0.072214	  0.024853	  0.065051	  0.085686	  0.053890	  0.130564	  0.260958
 -0.138389	  0.097328	 -0.044261	  0.006327	 -0.090620	  0.019997	  0.058013	  0.047114	  0.057183	  0.112111	  0.051763	  0.151635	  0.316976
 -0.163664	  0.089296	 -0.049393	 -0.015718	 -0.111702	  0.013427	  0.040630	  0.063710	  0.068079	  0.098714	  0.105169	  0.221580	  0.366479
 -0.153296	  0.101722	 -0.049798	 -0.023777	 -0.119001	  0.046432	  0.048715	  0.081727	  0.033031	  0.073073	  0.171755	  0.271178	  0.447203
 -0.128546	  0.101577	 -0.055566	 -0.040026	 -0.117598	  0.059685	  0.046445	  0.078216	 -0.004428	  0.091709	  0.224005	  0.309028	  0.550466
 -0.171050	  0.097022	 -0.051344	 -0.020285	 -0.100998	  0.040588	  0.069227	  0.084486	 -0.024345	  0.147051	  0.245390	  0.397021	  0.635798
 -0.192607	  0.123129	 -0.064545	  0.026438	 -0.120420	  0.029483	  0.076122	  0.089132	 -0.031942	  0.185384	  0.288875	  0.464363	  0.630918
 -0.236570	  0.118824	 -0.084564	  0.022432	 -0.140555	  0.044635	  0.100653	  0.072318	 -0.024765	  0.239587	  0.353288	  0.504756	  0.625500
 -0.202488	  0.111891	 -0.076108	  0.002272	 -0.131152	  0.073853	  0.080207	  0.111738	  0.034706	  0.307254	  0.387900	  0.525880	  0.639075
 -0.167739	  0.131611	 -0.079056	  0.023520	 -0.122229	  0.092978	  0.079446	  0.130821	  0.062973	  0.335445	  0.395346	  0.488445	  0.613885
 -0.168039	  0.125174	 -0.066412	  0.074539	 -0.124376	  0.101371	  0.090321	  0.156222	  0.095371	  0.338002	  0.383546	  0.420572	  0.524669
 -0.172540	  0.117128	 -0.014859	  0.099925	 -0.122038	  0.122647	  0.114734	  0.235512	  0.128660	  0.306620	  0.353717	  0.331616	  0.349538
 -0.192911	  0.106220	  0.014095	  0.092746	 -0.083388	  0.120491	  0.164227	  0.282577	  0.106615	  0.266743	  0.285367	  0.227021	  0.184033
 -0.205708	  0.105537	  0.003720	  0.048267	 -0.084393	  0.114295	  0.176372	  0.291138	  0.081998	  0.251575	  0.210275	  0.123427	  0.085047
 -0.200900	  0.105380	 -0.004932	  0.014845	 -0.071881	  0.134224	  0.162649	  0.281126	  0.053707	  0.200436	  0.094802	  0.046590	  0.016939
 -0.204920	  0.128785	  0.016058	  0.085016	 -0.052899	  0.182879	  0.160008	  0.245120	  0.016109	  0.118000	 -0.010918	 -0.039957	 -0.059565
 -0.204286	  0.151846	  0.037008	  0.089888	  0.013587	  0.176367	  0.158428	  0.215426	 -0.090908	  0.004132	 -0.128197	 -0.117929	 -0.142923
 -0.198215	  0.156328	  0.030147	  0.088349	  0.032034	  0.139271	  0.114166	  0.145214	 -0.169904	 -0.089730	 -0.142525	 -0.170281	 -0.168689
 -0.199288	  0.128576	  0.044582	  0.088610	  0.013535	  0.107282	  0.085027	  0.071616	 -0.237767	 -0.117133	 -0.160899	 -0.179496	 -0.189231
 -0.219882	  0.121347	  0.048330	  0.060807	  0.008987	  0.080712	  0.043882	 -0.018764	 -0.310309	 -0.137805	 -0.234741	 -0.166514	 -0.178280
 -0.248026	  0.129979	  0.048214	  0.091548	  0.021240	  0.033206	  0.002276	 -0.122433	 -0.382816	 -0.163260	 -0.282437	 -0.192920	 -0.166109
 -0.270686	  0.121070	  0.054035	  0.094737	  0.001815	 -0.018659	 -0.048350	 -0.179188	 -0.425852	 -0.193123	 -0.305766	 -0.171961	 -0.143521
 -0.222479	  0.087084	  0.052537	  0.093459	 -0.030909	 -0.065400	 -0.122462	 -0.213608	 -0.455504	 -0.192509	 -0.283572	 -0.169595	 -0.109935
 -0.223496	  0.052444	  0.053533	  0.108188	 -0.062016	 -0.119828	 -0.197102	 -0.211529	 -0.512061	 -0.173549	 -0.235335	 -0.125401	 -0.059980
 -0.216731	  0.028836	  0.083627	  0.071671	 -0.080873	 -0.151295	 -0.243586	 -0.198258	 -0.525537	 -0.159369	 -0.213374	 -0.077881	 -0.002937
 -0.197092	  0.050026	  0.101807	  0.059888	 -0.058085	 -0.162959	 -0.252583	 -0.181655	 -0.519413	 -0.123985	 -0.172075	 -0.016133	  0.058422
 -0.196965	  0.064408	  0.067478	  0.005572	 -0.099560	 -0.210932	 -0.244080	 -0.174153	 -0.494562	 -0.082986	 -0.071531	  0.039316	  0.109898
 -0.202982	  0.094359	  0.054076	 -0.032124	 -0.119161	 -0.280220	 -0.226599	 -0.187757	 -0.453313	 -0.030537	  0.041383	  0.123458	  0.227889
 -0.248151	  0.126546	  0.061362	 -0.048649	 -0.167567	 -0.298244	 -0.211455	 -0.157223	 -0.362647	  0.046268	  0.106264	  0.252162	  0.356902
 -0.250424	  0.125898	  0.070402	 -0.083136	 -0.209272	 -0.283253	 -0.186094	 -0.120768	 -0.249830	  0.145228	  0.144708	  0.356883	  0.438754
 -0.208967	  0.109104	  0.057789	 -0.093914	 -0.197262	 -0.262707	 -0.146330	 -0.025372	 -0.163819	  0.239319	  0.245203	  0.394660	  0.454080
 -0.188667	  0.105128	  0.029405	 -0.102629	 -0.228394	 -0.231752	 -0.118274	  0.073893	 -0.032982	  0.361377	  0.336888	  0.383148	  0.457764
 -0.190851	  0.117214	  0.036108	 -0.131161	 -0.212425	 -0.162100	 -0.025401	  0.144729	  0.013740	  0.403528	  0.375863	  0.388108	  0.501640
 -0.208786	  0.117539	  0.041871	 -0.152281	 -0.118512	 -0.123643	  0.063367	  0.232766	  0.048644	  0.389199	  0.361245	  0.439525	  0.501360
 -0.194821	  0.140967	  0.047395	 -0.141857	 -0.080933	 -0.069440	  0.108822	  0.265003	  0.106865	  0.411687	  0.323104	  0.441587	  0.436376
 -0.181664	  0.158566	  0.047144	 -0.147872	 -0.056957	 -0.013522	  0.135217	  0.287750	  0.156748	  0.423470	  0.280390	  0.397911	  0.313953
 -0.182753	  0.168260	  0.038457	 -0.085155	 -0.036844	  0.030007	  0.155381	  0.298174	  0.177443	  0.387992	  0.234500	  0.329682	  0.222180
 -0.160697	  0.152929	  0.081362	 -0.098824	 -0.005364	  0.055995	  0.200332	  0.324203	  0.167434	  0.318507	  0.163434	  0.254276	  0.202901
 -0.148906	  0.138558	  0.074120	 -0.087905	  0.064200	  0.069714	  0.216188	  0.313133	  0.097914	  0.240070	  0.118894	  0.185390	  0.115198
 -0.078458	  0.138228	  0.063666	 -0.036203	  0.096755	  0.091689	  0.184575	  0.234537	  0.055048	  0.170938	  0.093040	  0.124440	 -0.033733
 -0.068671	  0.134455	  0.042360	 -0.028607	  0.111809	  0.116475	  0.149295	  0.183139	  0.040511	  0.127239	  0.055965	  0.045778	 -0.089723
 -0.124459	  0.131907	  0.045088	  0.004620	  0.115815	  0.093844	  0.086803	  0.173124	 -0.025138	  0.141656	  0.048540	 -0.050649	 -0.119953
 -0.131976	  0.134106	  0.067315	  0.044135	  0.118373	  0.106552	  0.027173	  0.162403	 -0.079491	  0.137978	 -0.033841	 -0.129897	 -0.111293
 -0.126899	  0.130509	  0.073114	  0.095076	  0.089621	  0.069024	 -0.008864	  0.122076	 -0.109800	  0.092326	 -0.131844	 -0.160964	 -0.067802
 -0.153513	  0.150319	  0.119968	  0.110956	  0.069196	  0.026248	 -0.037306	  0.067358	 -0.169352	  0.040550	 -0.171625	 -0.119599	 -0.038814
 -0.183394	  0.143764	  0.117664	  0.109211	  0.063322	 -0.045103	 -0.031645	  0.037722	 -0.236436	 -0.045832	 -0.143849	 -0.071211	  0.022881
 -0.191852	  0.093042	  0.084626	  0.129904	  0.088232	 -0.077647	 -0.059114	  0.004305	 -0.290640	 -0.071013	 -0.086575	 -0.026401	  0.150652
 -0.168420	  0.088932	  0.070755	  0.128856	  0.045178	 -0.119943	 -0.080878	 -0.050310	 -0.324437	 -0.031156	 -0.034133	  0.019265	  0.291780
 -0.153119	  0.124215	  0.082852	  0.133272	 -0.008726	 -0.129077	 -0.131193	 -0.082742	 -0.327225	  0.041823	  0.033897	  0.149985	  0.332986
 -0.116994	  0.128550	  0.091216	  0.147353	 -0.022294	 -0.154018	 -0.155909	 -0.086180	 -0.268953	  0.101602	  0.126954	  0.286706	  0.321467
 -0.096935	  0.118491	  0.056094	  0.133192	 -0.018448	 -0.157712	 -0.175647	 -0.064411	 -0.210251	  0.181453	  0.221375	  0.367757	  0.307394
 -0.082091	  0.092102	 -0.004087	  0.104330	 -0.033747	 -0.129596	 -0.236128	 -0.049884	 -0.152578	  0.255394	  0.312861	  0.385383	  0.292002
 -0.103339	  0.074503	 -0.005166	  0.034106	 -0.068813	 -0.139259	 -0.229379	  0.035586	 -0.077696	  0.278970	  0.341045	  0.401800	  0.285169
 -0.129017	  0.098661	  0.014606	  0.000669	 -0.080301	 -0.151584	 -0.184910	  0.117148	 -0.046174	  0.319925	  0.319443	  0.379997	  0.237853
 -0.105322	  0.092165	  0.004329	  0.015483	 -0.077179	 -0.153660	 -0.134561	  0.134841	  0.000373	  0.345236	  0.300049	  0.309440	  0.125597
 -0.114923	  0.084326	  0.020189	  0.009541	 -0.070316	 -0.139246	 -0.066201	  0.174044	 -0.014578	  0.358052	  0.250626	  0.238506	  0.038039
 -0.106628	  0.115487	  0.008538	 -0.009467	 -0.086237	 -0.093280	 -0.027312	  0.157913	 -0.031692	  0.343375	  0.164444	  0.140902	  0.000204
 -0.144882	  0.092354	  0.007023	 -0.013905	 -0.118009	 -0.054840	 -0.011926	  0.161018	 -0.071166	  0.274697	  0.044958	  0.010704	 -0.055449
 -0.178989	  0.119860	  0.035754	  0.003191	 -0.102122	 -0.046352	 -0.018573	  0.131947	 -0.069482	  0.219822	 -0.046749	 -0.071433	 -0.111475
 -0.166190	  0.103874	  0.045806	  0.014842	 -0.078554	 -0.029237	 -0.007549	  0.101449	 -0.101503	  0.178070	 -0.132271	 -0.116354	 -0.157406
 -0.176023	  0.136089	  0.071514	 -0.015002	 -0.064365	 -0.045076	 -0.001287	  0.067601	 -0.138160	  0.112839	 -0.206826	 -0.179294	 -0.214312
 -0.158659	  0.141033	  0.106295	 -0.042099	 -0.048180	 -0.082727	 -0.031462	  0.024853	 -0.185425	 -0.021952	 -0.282736	 -0.191075	 -0.274492
 -0.090481	  0.119499	  0.109537	 -0.048164	 -0.056846	 -0.124028	 -0.065517	 -0.006059	 -0.273854	 -0.103618	 -0.332355	 -0.235058	 -0.293979
 -0.085275	  0.105375	  0.117630	 -0.036208	 -0.049415	 -0.152141	 -0.121996	 -0.076629	 -0.318596	 -0.160188	 -0.307809	 -0.269962	 -0.299809
 -0.096803	  0.065931	  0.119178	 -0.031353	 -0.042260	 -0.191876	 -0.181895	 -0.148176	 -0.372719	 -0.212239	 -0.275467	 -0.242816	 -0.336618
 -0.097568	  0.043319	  0.099831	 -0.019190	 -0.074886	 -0.209299	 -0.238453	 -0.221505	 -0.426711	 -0.173912	 -0.263063	 -0.210892	 -0.327162
 -0.080693	  0.080708	  0.050770	 -0.035432	 -0.121267	 -0.205674	 -0.298130	 -0.290648	 -0.421696	 -0.152271	 -0.263156	 -0.201576	 -0.294811
 -0.092455	  0.081272	  0.029414	 -0.030022	 -0.134473	 -0.165250	 -0.324967	 -0.292629	 -0.398116	 -0.130025	 -0.256453	 -0.191546	 -0.263312
 -0.103854	  0.058242	  0.048237	 -0.039952	 -0.122883	 -0.187085	 -0.373819	 -0.261710	 -0.379213	 -0.142175	 -0.208779	 -0.182237	 -0.240361
 -0.089004	  0.093022	  0.049289	 -0.060538	 -0.112248	 -0.263183	 -0.409954	 -0.245007	 -0.397020	 -0.113967	 -0.149829	 -0.166186	 -0.197539
 -0.075287	  0.119542	  0.062814	 -0.080543	 -0.154427	 -0.295637	 -0.387178	 -0.226975	 -0.392376	 -0.059894	 -0.146383	 -0.149946	 -0.190038
 -0.068544	  0.105616	  0.064402	 -0.095192	 -0.192717	 -0.282153	 -0.369020	 -0.219102	 -0.330748	 -0.043280	 -0.144288	 -0.176444	 -0.159893
 -0.068238	  0.084648	  0.072279	 -0.141354	 -0.214887	 -0.313793	 -0.340210	 -0.176123	 -0.274087	 -0.013509	 -0.104822	 -0.186015	 -0.107859
 -0.078028	  0.074659	  0.059197	 -0.133317	 -0.208196	 -0.312046	 -0.318665	 -0.163286	 -0.278649	  0.044254	 -0.095982	 -0.151577	 -0.069941
 -0.083261	  0.068343	  0.050432	 -0.147928	 -0.207272	 -0.298278	 -0.302986	 -0.140298	 -0.272942	  0.083125	 -0.062964	 -0.090595	 -0.019281
 -0.050577	  0.084158	  0.023167	 -0.175154	 -0.212546	 -0.263691	 -0.266117	 -0.117270	 -0.266113	  0.096546	 -0.035236	 -0.003550	  0.069157
 -0.016032	  0.103967	  0.014350	 -0.171030	 -0.204609	 -0.261797	 -0.241613	 -0.092965	 -0.193522	  0.143387	 -0.020436	  0.102334	  0.182968
 -0.017082	  0.074172	  0.002832	 -0.198701	 -0.174120	 -0.240002	 -0.234149	 -0.036103	 -0.122252	  0.168601	  0.044584	  0.168998	  0.231120
 -0.030498	  0.066440	  0.015967	 -0.226814	 -0.133608	 -0.238128	 -0.239299	 -0.015244	 -0.047329	  0.202635	  0.132760	  0.219357	  0.281900
 -0.057027	  0.054368	  0.037269	 -0.246075	 -0.134424	 -0.205792	 -0.215507	  0.015812	 -0.005237	  0.216805	  0.219746	  0.294369	  0.374550
 -0.078801	  0.035750	  0.040734	 -0.277106	 -0.102560	 -0.169268	 -0.212109	  0.049967	  0.038572	  0.236883	  0.235604	  0.364918	  0.458860
 -0.090295	  0.022811	  0.061411	 -0.277676	 -0.098750	 -0.160581	 -0.224360	  0.079978	  0.065501	  0.289311	  0.269086	  0.436293	  0.485976
 -0.104087	  0.026096	  0.034971	 -0.284661	 -0.096910	 -0.150083	 -0.182640	  0.113535	  0.145996	  0.333339	  0.311775	  0.513789	  0.522304
 -0.078287	  0.044781	  0.022003	 -0.266790	 -0.085844	 -0.155901	 -0.139038	  0.129108	  0.159516	  0.392300	  0.408150	  0.528535	  0.553833
 -0.037451	  0.046191	  0.048499	 -0.233880	 -0.069781	 -0.150464	 -0.072116	  0.168391	  0.169038	  0.468577	  0.466934	  0.491787	  0.572098
 -0.010116	  0.091812	  0.063255	 -0.242877	 -0.032071	 -0.146604	 -0.017550	  0.193257	  0.191095	  0.468179	  0.456981	  0.499316	  0.611020
 -0.000419	  0.071176	  0.079216	 -0.251708	 -0.032490	 -0.082112	  0.012135	  0.190419	  0.243551	  0.495075	  0.416910	  0.531890	  0.573719
 -0.022514	  0.076253	  0.045543	 -0.238765	 -0.009811	 -0.031072	  0.032308	  0.211730	  0.277543	  0.532535	  0.434102	  0.532438	  0.514248
 -0.041561	  0.109357	  0.027059	 -0.217835	  0.034332	 -0.000550	  0.050661	  0.258187	  0.275763	  0.518317	  0.463679	  0.482072	  0.489583
 -0.033644	  0.068048	  0.028857	 -0.214899	  0.052245	 -0.019370	  0.103465	  0.285188	  0.273138	  0.477430	  0.488618	  0.396035	  0.486229
 -0.015133	  0.048896	  0.053259	 -0.187277	  0.088222	 -0.034208	  0.082893	  0.301655	  0.275128	  0.471765	  0.419156	  0.347401	  0.425660
  0.009254	  0.068733	  0.058046	 -0.154240	  0.099026	 -0.037467	  0.062694	  0.298462	  0.248051	  0.450682	  0.310631	  0.300526	  0.351077
 -0.014035	  0.097034	  0.044032	 -0.146502	  0.094803	 -0.004717	  0.037263	  0.252283	  0.205064	  0.447206	  0.259910	  0.206659	  0.270847
 -0.028993	  0.089696	  0.046857	 -0.145064	  0.080590	 -0.010745	 -0.004382	  0.232470	  0.156704	  0.413750	  0.263800	  0.116345	  0.186902
 -0.005170	  0.096942	  0.049980	 -0.165873	  0.083711	 -0.052183	 -0.021212	  0.219513	  0.086806	  0.321933	  0.208722	  0.042139	  0.149909
  0.042397	  0.053231	  0.028832	 -0.136206	  0.116895	 -0.072602	 -0.025341	  0.143976	  0.048504	  0.241761	  0.128791	  0.035931	  0.103752
  0.064142	  0.032897	  0.009738	 -0.140493	  0.145845	 -0.038094	 -0.052286	  0.092835	  0.026956	  0.217278	  0.064989	  0.014779	  0.022601
  0.031222	  0.025957	  0.057087	 -0.144217	  0.173257	 -0.042785	 -0.059731	  0.031171	 -0.012268	  0.198469	  0.039180	 -0.037978	 -0.071289
 -0.031421	  0.032445	  0.090773	 -0.130694	  0.162079	 -0.074885	 -0.095589	 -0.024094	 -0.075996	  0.149060	  0.041792	 -0.134712	 -0.111715
 -0.045830	  0.028523	  0.082497	 -0.164497	  0.125753	 -0.079230	 -0.172449	 -0.041217	 -0.139594	  0.084677	 -0.025916	 -0.199913	 -0.173261
 -0.035666	  0.043659	  0.073671	 -0.173568	  0.097816	 -0.104545	 -0.206018	 -0.066725	 -0.183008	  0.039386	 -0.121325	 -0.230009	 -0.243373
 -0.027643	  0.014331	  0.066399	 -0.167837	  0.115909	 -0.181215	 -0.239335	 -0.062677	 -0.197988	  0.046686	 -0.173313	 -0.212937	 -0.320245
 -0.035715	  0.010553	  0.061924	 -0.208986	  0.069669	 -0.208551	 -0.286491	 -0.103514	 -0.210108	  0.030226	 -0.181073	 -0.191059	 -0.377917
 -0.015434	 -0.004612	  0.081435	 -0.196659	  0.030755	 -0.196795	 -0.354941	 -0.162075	 -0.215924	  0.035593	 -0.155468	 -0.239390	 -0.414817
 -0.014765	 -0.017525	  0.044760	 -0.198533	  0.024456	 -0.236183	 -0.342252	 -0.190264	 -0.194905	 -0.007303	 -0.176316	 -0.276994	 -0.371960
 -0.015705	 -0.023260	  0.041082	 -0.218644	  0.031052	 -0.273653	 -0.354353	 -0.220727	 -0.188808	 -0.045555	 -0.212263	 -0.295382	 -0.327228
 -0.030083	 -0.048968	 -0.000750	 -0.239750	  0.000464	 -0.269122	 -0.368829	 -0.256078	 -0.202829	 -0.030592	 -0.218185	 -0.275268	 -0.341815
 -0.003240	 -0.051390	 -0.007505	 -0.234692	 -0.032065	 -0.238963	 -0.383459	 -0.259645	 -0.241142	 -0.021710	 -0.167055	 -0.272039	 -0.341413
  0.029005	 -0.040942	  0.025808	 -0.240128	 -0.032147	 -0.238752	 -0.378743	 -0.285640	 -0.260545	 -0.030458	 -0.160961	 -0.295992	 -0.340602
  0.050017	 -0.010603	  0.028448	 -0.242967	 -0.038470	 -0.255771	 -0.397821	 -0.274904	 -0.237565	 -0.047525	 -0.166800	 -0.292977	 -0.297058
  0.073810	  0.029554	  0.055287	 -0.240606	 -0.055273	 -0.291574	 -0.417656	 -0.237570	 -0.181900	 -0.049611	 -0.165633	 -0.276528	 -0.233083
  0.096597	  0.043855	  0.050644	 -0.235530	 -0.047227	 -0.280536	 -0.411827	 -0.231528	 -0.187066	 -0.031959	 -0.171509	 -0.212541	 -0.174878
  0.055152	  0.030590	  0.051566	 -0.242325	 -0.071591	 -0.313272	 -0.400736	 -0.214783	 -0.193719	 -0.001323	 -0.109400	 -0.144800	 -0.153016
  0.039159	  0.005490	  0.086764	 -0.247357	 -0.120636	 -0.366711	 -0.387512	 -0.240419	 -0.177176	  0.024834	 -0.021624	 -0.092462	 -0.088317
  0.037949	 -0.006939	  0.088885	 -0.252900	 -0.109402	 -0.357300	 -0.376930	 -0.246870	 -0.137886	  0.085293	  0.029116	 -0.037229	  0.001924
  0.025086	 -0.019987	  0.075126	 -0.294315	 -0.081334	 -0.311838	 -0.372991	 -0.220232	 -0.075129	  0.151650	  0.030167	 -0.026731	  0.084983
  0.004122	 -0.021677	  0.094416	 -0.297259	 -0.107860	 -0.304889	 -0.388153	 -0.137416	 -0.041992	  0.178590	  0.028964	  0.061285	  0.123694
  0.028104	  0.027059	  0.107779	 -0.293309	 -0.138931	 -0.280538	 -0.369130	 -0.034154	  0.013247	  0.205938	  0.040490	  0.098896	  0.110071
  0.025328	  0.046516	  0.060548	 -0.324069	 -0.132924	 -0.248592	 -0.320492	 -0.008023	  0.097414	  0.244795	  0.092651	  0.125687	  0.097425
  0.024557	  0.028983	  0.044064	 -0.335028	 -0.135658	 -0.211807	 -0.276091	  0.022252	  0.157178	  0.237776	  0.119229	  0.117105	  0.123176
 -0.007106	  0.034851	  0.050768	 -0.294824	 -0.162221	 -0.173575	 -0.237448	  0.072957	  0.201134	  0.277136	  0.107114	  0.098547	  0.114688
 -0.034614	  0.027944	  0.032241	 -0.259665	 -0.129993	 -0.192352	 -0.194293	  0.072962	  0.184854	  0.293498	  0.061929	  0.133143	  0.074226
 -0.052372	  0.025431	  0.039183	 -0.217004	 -0.107475	 -0.185611	 -0.160804	  0.093090	  0.165095	  0.288151	  0.049253	  0.101295	  0.024960
 -0.040856	  0.007265	  0.032714	 -0.226603	 -0.097333	 -0.116262	 -0.114513	  0.098653	  0.171168	  0.252253	  0.060083	  0.058900	 -0.024143
 -0.026331	 -0.008905	  0.019964	 -0.232709	 -0.097639	 -0.051856	 -0.081915	  0.096389	  0.143714	  0.224716	  0.052133	 -0.013236	 -0.025249
 -0.014756	 -0.012479	  0.035283	 -0.262527	 -0.088351	 -0.032502	 -0.015102	  0.082743	  0.110076	  0.196294	  0.003451	 -0.057927	 -0.065974
 -0.011415	  0.016119	  0.044253	 -0.285585	 -0.016163	 -0.008031	  0.010786	  0.050883	  0.101430	  0.183080	 -0.070526	 -0.054248	 -0.138260
 -0.013642	  0.020166	  0.059393	 -0.267800	 -0.002723	  0.027163	 -0.014878	  0.015684	  0.079493	  0.164026	 -0.123488	 -0.092385	 -0.180259
 -0.026157	 -0.012221	  0.060946	 -0.248634	  0.014393	  0.032143	 -0.028455	  0.009510	  0.039805	  0.121963	 -0.138365	 -0.137187	 -0.231671
 -0.066585	  0.012587	  0.025957	 -0.228769	  0.034038	  0.018287	 -0.047576	 -0.049786	 -0.016973	  0.075978	 -0.160912	 -0.197467	 -0.217129
 -0.046740	  0.006767	  0.013245	 -0.214303	  0.048910	  0.000551	 -0.069458	 -0.081184	 -0.077146	 -0.000415	 -0.186180	 -0.226795	 -0.220758
 -0.035599	 -0.001695	  0.034773	 -0.223089	  0.073464	 -0.033239	 -0.074241	 -0.087697	 -0.117255	 -0.062711	 -0.206228	 -0.224699	 -0.300619
 -0.055478	 -0.044364	  0.026830	 -0.194063	  0.058776	 -0.054400	 -0.076788	 -0.139594	 -0.149322	 -0.087378	 -0.230650	 -0.248624	 -0.366858
 -0.071900	 -0.055569	  0.020879	 -0.197028	  0.049557	 -0.059745	 -0.077290	 -0.141275	 -0.170644	 -0.142185	 -0.257855	 -0.270938	 -0.349117
 -0.094051	 -0.065402	  0.016451	 -0.206759	  0.048101	 -0.096909	 -0.099229	 -0.135939	 -0.168358	 -0.158059	 -0.262328	 -0.316489	 -0.318106
 -0.073509	 -0.033285	  0.023970	 -0.197688	  0.044340	 -0.112737	 -0.128208	 -0.165026	 -0.150031	 -0.142060	 -0.279113	 -0.342058	 -0.291071
 -0.049144	 -0.007686	  0.035997	 -0.203257	  0.023377	 -0.111940	 -0.122390	 -0.142881	 -0.180935	 -0.161955	 -0.280130	 -0.350317	 -0.304726
 -0.049182	  0.019086	  0.078174	 -0.217616	 -0.032421	 -0.099663	 -0.090390	 -0.171466	 -0.223482	 -0.158603	 -0.293311	 -0.370951	 -0.348151
 -0.038369	  0.005858	  0.046953	 -0.215883	 -0.068722	 -0.134102	 -0.077676	 -0.213272	 -0.248118	 -0.138270	 -0.317600	 -0.397894	 -0.332270
 -0.049667	  0.006935	  0.043491	 -0.200120	 -0.069600	 -0.139602	 -0.098923	 -0.217795	 -0.252481	 -0.142326	 -0.343088	 -0.415902	 -0.300007
 -0.030930	  0.030258	  0.072781	 -0.217107	 -0.032186	 -0.093432	 -0.110105	 -0.188690	 -0.248611	 -0.134892	 -0.337040	 -0.423929	 -0.287995
 -0.021917	  0.024749	  0.028967	 -0.230753	  0.018105	 -0.073999	 -0.118304	 -0.174693	 -0.256430	 -0.119496	 -0.342342	 -0.385642	 -0.280176
 -0.025796	  0.026370	  0.014342	 -0.256370	  0.041693	 -0.092413	 -0.118913	 -0.169716	 -0.279827	 -0.131625	 -0.349639	 -0.317612	 -0.285097
 -0.013301	  0.028584	  0.032181	 -0.251512	  0.025785	 -0.095851	 -0.116118	 -0.158801	 -0.285610	 -0.147091	 -0.343367	 -0.267362	 -0.275935
  0.006148	  0.045058	  0.018727	 -0.250728	  0.037318	 -0.104601	 -0.126794	 -0.150486	 -0.275829	 -0.152466	 -0.281281	 -0.284000	 -0.244777
 -0.011777	  0.008303	  0.011336	 -0.213647	  0.035701	 -0.086760	 -0.148750	 -0.135777	 -0.228353	 -0.116000	 -0.199571	 -0.281174	 -0.214978
 -0.051739	 -0.026046	 -0.005227	 -0.211818	 -0.020863	 -0.092148	 -0.147348	 -0.140607	 -0.197940	 -0.093859	 -0.169191	 -0.269149	 -0.212735
 -0.050730	 -0.032832	 -0.048397	 -0.233081	 -0.028645	 -0.072821	 -0.130841	 -0.176650	 -0.224599	 -0.058925	 -0.133419	 -0.223239	 -0.227731
 -0.058531	 -0.013555	 -0.064402	 -0.205569	 -0.025342	 -0.061121	 -0.090143	 -0.211367	 -0.205590	 -0.081583	 -0.104431	 -0.199368	 -0.224427
 -0.055492	 -0.011921	 -0.049619	 -0.185169	 -0.032423	 -0.069565	 -0.078749	 -0.202633	 -0.180700	 -0.126138	 -0.110716	 -0.218887	 -0.196167
 -0.053282	 -0.008621	 -0.041853	 -0.207369	  0.001798	 -0.096497	 -0.109098	 -0.189795	 -0.181192	 -0.127628	 -0.157464	 -0.208249	 -0.175261
 -0.047290	 -0.030788	 -0.040031	 -0.232942	  0.024848	 -0.092880	 -0.134764	 -0.199211	 -0.202306	 -0.109647	 -0.152902	 -0.171551	 -0.214260
 -0.038390	 -0.066654	 -0.076053	 -0.270601	  0.021276	 -0.105411	 -0.105378	 -0.195695	 -0.201070	 -0.084838	 -0.126440	 -0.124362	 -0.218729
 -0.028855	 -0.101502	 -0.090588	 -0.297731	 -0.020840	 -0.139389	 -0.102990	 -0.178229	 -0.207056	 -0.056767	 -0.080625	 -0.132548	 -0.202818
 -0.044071	 -0.074266	 -0.105365	 -0.279603	 -0.004385	 -0.119890	 -0.134124	 -0.189021	 -0.193198	 -0.059631	 -0.067730	 -0.188683	 -0.165721
 -0.042420	 -0.069055	 -0.094599	 -0.245629	  0.003872	 -0.090420	 -0.130203	 -0.161342	 -0.159398	 -0.050291	 -0.069115	 -0.211937	 -0.116784
 -0.060988	 -0.030262	 -0.098595	 -0.241835	  0.011555	 -0.119840	 -0.124207	 -0.133788	 -0.117247	 -0.073318	 -0.076363	 -0.174545	 -0.137427
 -0.040624	  0.005688	 -0.120916	 -0.227728	  0.017641	 -0.180665	 -0.119101	 -0.124064	 -0.092213	 -0.101923	 -0.080190	 -0.132754	 -0.196924
 -0.055836	 -0.001143	 -0.119048	 -0.223522	  0.024059	 -0.168315	 -0.132291	 -0.159091	 -0.094294	 -0.091016	 -0.028542	 -0.119905	 -0.230925
 -0.041926	 -0.004991	 -0.152462	 -0.210371	  0.044462	 -0.170411	 -0.136270	 -0.145930	 -0.115452	 -0.067749	 -0.044616	 -0.166939	 -0.191276
 -0.003862	 -0.011079	 -0.136855	 -0.199869	  0.031640	 -0.145496	 -0.128225	 -0.135143	 -0.126004	 -0.022436	 -0.078291	 -0.201096	 -0.156566
 -0.003262	 -0.029200	 -0.145720	 -0.261201	  0.045954	 -0.142043	 -0.177452	 -0.112161	 -0.153669	 -0.028200	 -0.052259	 -0.168036	 -0.181808
 -0.008364	 -0.058816	 -0.119876	 -0.257932	  0.028628	 -0.138223	 -0.164758	 -0.107694	 -0.145579	 -0.050727	 -0.044999	 -0.124841	 -0.237176
 -0.026759	 -0.072657	 -0.095755	 -0.249245	  0.010676	 -0.105748	 -0.120928	 -0.109774	 -0.117005	 -0.046224	 -0.041976	 -0.089905	 -0.242938
 -0.043789	 -0.109615	 -0.054501	 -0.245174	  0.026939	 -0.059802	 -0.080075	 -0.093280	 -0.108901	 -0.011895	 -0.064159	 -0.123330	 -0.213850
 -0.027448	 -0.129451	 -0.044669	 -0.229621	  0.054926	 -0.031842	 -0.076968	 -0.072858	 -0.115767	  0.022583	 -0.098141	 -0.150094	 -0.209659
 -0.007879	 -0.109066	 -0.064031	 -0.197121	  0.052564	 -0.063415	 -0.079897	 -0.090479	 -0.123679	  0.015224	 -0.039894	 -0.170070	 -0.222460
  0.033869	 -0.077060	 -0.047317	 -0.164811	  0.056014	 -0.102437	 -0.059176	 -0.122400	 -0.116945	 -0.012152	 -0.046143	 -0.146511	 -0.233707
 -0.004422	 -0.082868	 -0.033472	 -0.163488	  0.070812	 -0.086067	 -0.099678	 -0.117154	 -0.142893	 -0.040395	 -0.065754	 -0.135289	 -0.220401
 -0.057719	 -0.080684	 -0.040072	 -0.200318	  0.087518	 -0.052262	 -0.132356	 -0.123514	 -0.129635	 -0.089577	 -0.116401	 -0.164782	 -0.195693
 -0.054932	 -0.072832	 -0.030135	 -0.209970	  0.096632	 -0.030497	 -0.120276	 -0.105074	 -0.136656	 -0.092368	 -0.163683	 -0.202366	 -0.211720
 -0.021050	 -0.047431	 -0.053070	 -0.162558	  0.073770	 -0.022995	 -0.061812	 -0.123179	 -0.121987	 -0.112956	 -0.181584	 -0.223855	 -0.279121
  0.005043	 -0.013000	 -0.102627	 -0.135632	  0.062348	 -0.014886	 -0.059773	 -0.120413	 -0.175234	 -0.105705	 -0.170434	 -0.216232	 -0.343482
  0.024882	  0.005556	 -0.097396	 -0.132392	  0.046497	 -0.051138	 -0.083266	 -0.141903	 -0.220624	 -0.152720	 -0.144378	 -0.193936	 -0.366963
  0.025043	 -0.014454	 -0.107310	 -0.136392	  0.012320	 -0.057865	 -0.103806	 -0.167015	 -0.248909	 -0.153144	 -0.180317	 -0.204577	 -0.319333
  0.039272	 -0.050768	 -0.086708	 -0.115148	  0.009335	 -0.049011	 -0.142312	 -0.192006	 -0.299807	 -0.149476	 -0.213151	 -0.260270	 -0.352824
  0.017857	 -0.050125	 -0.065976	 -0.078381	  0.024941	 -0.066834	 -0.135346	 -0.209480	 -0.310849	 -0.184325	 -0.230055	 -0.268145	 -0.411107
  0.005087	 -0.082340	 -0.108831	 -0.048804	  0.014971	 -0.084044	 -0.127718	 -0.221227	 -0.298333	 -0.171144	 -0.176595	 -0.251011	 -0.401593
  0.035089	 -0.080324	 -0.139727	 -0.059806	 -0.023190	 -0.048054	 -0.103564	 -0.221894	 -0.284585	 -0.170395	 -0.179776	 -0.292829	 -0.406817
  0.038472	 -0.058648	 -0.129865	 -0.059279	 -0.032923	 -0.043226	 -0.107608	 -0.198355	 -0.344756	 -0.146211	 -0.201477	 -0.317718	 -0.378896
  0.024262	 -0.103065	 -0.120905	 -0.053412	 -0.031570	 -0.014262	 -0.138514	 -0.157140	 -0.332221	 -0.165808	 -0.249327	 -0.316691	 -0.365275
 -0.079326	 -0.040798	  0.000489	  0.025815	 -0.029401	  0.020395	 -0.043239	 -0.060940	  0.054442	  0.030261	  0.035002	 -0.012929	 -0.001725
 -0.035965	 -0.043571	  0.022295	  0.009071	 -0.025934	  0.015383	 -0.042470	 -0.041296	  0.045953	  0.026670	  0.052656	  0.011397	  0.016580
 -0.041994	 -0.024198	 -0.014945	 -0.017369	 -0.016896	 -0.013709	 -0.021565	 -0.020829	  0.030308	  0.017336	  0.067100	  0.014068	  0.029905
 -0.028152	 -0.017622	 -0.021183	 -0.021876	 -0.022084	 -0.001556	 -0.002934	 -0.024418	  0.043358	  0.023418	  0.063315	  0.008994	  0.023991
 -0.007732	 -0.001647	 -0.002225	 -0.032447	 -0.034219	 -0.022442	 -0.001406	  0.001957	  0.004373	  0.045417	  0.041184	  0.035286	  0.028081
 -0.032496	 -0.008385	  0.029482	 -0.014849	 -0.057851	 -0.008198	  0.007506	  0.021362	 -0.027665	 -0.003890	  0.016899	  0.031081	  0.008461
 -0.018198	 -0.028569	  0.034474	 -0.032843	 -0.030507	 -0.003846	 -0.003805	  0.010275	 -0.052021	 -0.051386	  0.043170	  0.028585	 -0.019814
 -0.023210	 -0.047182	  0.031264	 -0.020642	 -0.055085	 -0.030737	 -0.035857	  0.007000	 -0.041369	 -0.046670	  0.025478	  0.022734	 -0.044866
  0.007635	 -0.039412	  0.013795	 -0.024179	 -0.059067	 -0.018216	 -0.026907	 -0.005932	 -0.010393	 -0.029349	 -0.011307	  0.021305	 -0.063933
  0.010813	 -0.058538	 -0.004538	 -0.050670	 -0.036042	  0.002708	 -0.001279	  0.017242	 -0.016521	 -0.012103	 -0.031373	  0.025494	 -0.034135
  0.001436	 -0.055901	 -0.007248	 -0.028236	  0.011569	 -0.010895	 -0.026230	  0.034457	 -0.008633	  0.007113	 -0.043358	  0.023376	 -0.028458
  0.018149	 -0.037339	 -0.011162	  0.019302	  0.035044	 -0.038235	 -0.031742	 -0.033461	 -0.014178	  0.004561	 -0.050185	 -0.009033	 -0.045547
  0.067958	 -0.020605	 -0.023085	  0.046530	  0.049065	 -0.047999	 -0.006352	 -0.027798	 -0.016865	  0.015896	 -0.028239	 -0.027973	 -0.033251
  0.068758	  0.012189	 -0.043913	  0.049841	  0.052380	 -0.000255	  0.005517	  0.007526	  0.031350	  0.005343	 -0.015145	 -0.025296	  0.008288
  0.026211	  0.005680	 -0.033242	  0.026545	  0.061502	  0.007923	  0.015847	 -0.002534	  0.050275	 -0.002676	 -0.029841	 -0.008016	  0.037977
 -0.010386	  0.055711	 -0.022036	  0.027538	  0.051606	  0.021358	  0.038360	  0.017511	  0.036665	 -0.017519	 -0.046887	 -0.039410	 -0.014971
 -0.000793	  0.090706	 -0.014495	  0.015314	  0.031634	  0.020424	  0.037669	  0.023540	  0.032734	 -0.022452	 -0.037361	 -0.033893	  0.042849
  0.008124	  0.102730	  0.015059	  0.004259	  0.030148	  0.047213	  0.049219	  0.038315	 -0.010947	 -0.016759	 -0.013621	 -0.015061	  0.084704
  0.033384	  0.073713	  0.038580	  0.019820	  0.021463	  0.047699	  0.048899	  0.022210	 -0.061998	 -0.009424	 -0.033454	 -0.055477	 -0.020843
  0.035783	  0.083037	  0.012633	 -0.000923	  0.022675	  0.012984	  0.040769	  0.015815	 -0.068868	  0.036213	 -0.004034	  0.004770	  0.026706
  0.030567	  0.081999	  0.009417	  0.003216	  0.023913	 -0.024871	  0.031425	 -0.001213	 -0.058840	  0.073399	  0.039597	  0.051521	  0.093236
  0.056751	  0.056350	 -0.029022	  0.056102	  0.018610	 -0.027903	 -0.002413	 -0.022806	 -0.017137	  0.048511	 -0.019729	 -0.006890	  0.029686
  0.079325	  0.082317	 -0.048245	  0.080206	  0.025736	 -0.027167	 -0.018245	 -0.013018	 -0.055685	  0.046314	 -0.012973	 -0.045641	  0.041074
  0.073794	  0.103825	 -0.061479	  0.047455	  0.027663	 -0.038425	 -0.015139	  0.033623	 -0.055660	  0.041446	  0.023003	 -0.012583	  0.104881
  0.058189	  0.127230	 -0.048433	  0.042655	  0.024906	 -0.013255	  0.026142	  0.057219	 -0.068929	  0.021136	  0.022502	 -0.044137	  0.027319
  0.057846	  0.140336	 -0.025889	  0.062550	  0.042767	 -0.022395	  0.003512	  0.074372	 -0.093689	  0.011680	  0.045016	 -0.077533	 -0.031690
  0.036639	  0.126936	 -0.040588	  0.075674	  0.070093	 -0.034385	 -0.055497	  0.108114	 -0.101387	  0.032719	  0.088494	 -0.021192	  0.048820
  0.049767	  0.159498	 -0.036494	  0.075260	  0.070730	 -0.068754	 -0.084602	  0.078961	 -0.070017	 -0.002554	  0.064671	 -0.037723	  0.025920
  0.084498	  0.207595	 -0.058754	  0.074473	  0.090225	 -0.087213	 -0.068496	  0.093080	 -0.070282	 -0.035672	 -0.004357	 -0.063751	 -0.032097
  0.093212	  0.231929	 -0.050817	  0.070953	  0.089225	 -0.069283	 -0.018604	  0.092389	 -0.061036	 -0.026059	 -0.006205	 -0.008966	  0.041338
  0.081216	  0.238231	 -0.022820	  0.057263	  0.068053	 -0.091711	  0.015346	  0.102232	 -0.045969	  0.008371	  0.006061	  0.011881	  0.013341
  0.081291	  0.243411	 -0.018530	  0.011475	  0.030802	 -0.098030	  0.033097	  0.098897	 -0.023773	  0.011161	  0.003279	 -0.000639	 -0.038940
  0.100708	  0.220912	 -0.026691	  0.044213	  0.031141	 -0.118588	  0.021507	  0.114350	 -0.004435	 -0.007248	  0.014132	  0.036215	  0.052986
  0.106853	  0.213063	 -0.020439	  0.032451	  0.039689	 -0.102103	  0.005084	  0.126887	 -0.027340	  0.014385	 -0.001097	  0.033342	  0.099116
  0.064641	  0.190189	 -0.023072	  0.039708	  0.054428	 -0.071786	 -0.016969	  0.130933	 -0.057574	  0.032398	 -0.058752	 -0.028294	  0.039226
  0.054829	  0.179908	 -0.028732	  0.106082	  0.035827	 -0.085798	 -0.031245	  0.125841	 -0.097924	  0.064611	 -0.051802	 -0.000711	  0.062597
  0.071184	  0.175484	 -0.040457	  0.121006	  0.039639	 -0.096293	 -0.037360	  0.082382	 -0.125337	  0.069959	 -0.017272	  0.029635	  0.085863
  0.065247	  0.173362	 -0.080677	  0.109612	  0.048471	 -0.065357	 -0.016333	  0.045866	 -0.121624	  0.037049	 -0.045230	 -0.054210	  0.049308
  0.068363	  0.195790	 -0.056747	  0.127134	  0.041375	 -0.032334	 -0.014190	  0.058516	 -0.119662	  0.046022	 -0.016679	 -0.028409	  0.120758
  0.070457	  0.209810	 -0.039663	  0.115786	  0.032593	 -0.035497	 -0.012686	  0.070339	 -0.117666	  0.067970	  0.009820	  0.007604	  0.168246
  0.049566	  0.213643	 -0.056794	  0.123649	  0.011608	 -0.062584	 -0.007590	  0.037743	 -0.119860	  0.089980	  0.001716	 -0.026566	  0.092538
  0.040461	  0.236865	 -0.063675	  0.144497	  0.015838	 -0.099997	 -0.017574	  0.062978	 -0.089086	  0.124751	 -0.005889	 -0.010217	  0.115422
  0.035042	  0.234138	 -0.028576	  0.146161	  0.036134	 -0.103951	 -0.025987	  0.072089	 -0.098408	  0.142994	 -0.010167	  0.039731	  0.171546
  0.068767	  0.266350	 -0.023878	  0.126200	  0.079912	 -0.095705	 -0.045382	  0.078442	 -0.147660	  0.100152	 -0.038572	 -0.003381	  0.074468
  0.082905	  0.267304	  0.004646	  0.141458	  0.080475	 -0.106246	 -0.023436	  0.116097	 -0.152466	  0.099252	 -0.051474	 -0.025371	  0.082383
  0.082830	  0.277501	  0.014927	  0.138496	  0.049753	 -0.115509	 -0.001204	  0.119929	 -0.147067	  0.141842	 -0.003606	  0.068708	  0.172627
  0.048895	  0.288037	  0.006180	  0.141302	  0.074811	 -0.107137	  0.037824	  0.101172	 -0.199917	  0.143010	  0.010642	  0.054871	  0.121913
  0.069638	  0.307349	  0.014455	  0.137459	  0.111471	 -0.120201	  0.042721	  0.112095	 -0.231268	  0.154370	  0.020324	  0.000922	  0.093021
  0.075537	  0.301237	  0.018114	  0.101169	  0.112413	 -0.131935	  0.060369	  0.083536	 -0.223361	  0.159086	  0.049232	  0.041510	  0.147576
  0.062199	  0.273837	  0.048066	  0.094359	  0.107822	 -0.112165	  0.062500	  0.055542	 -0.195406	  0.147724	  0.053750	  0.008301	  0.101086
  0.080712	  0.265055	  0.039201	  0.087239	  0.069723	 -0.099510	  0.029503	  0.061225	 -0.187233	  0.151008	  0.051020	 -0.012825	  0.056541
  0.084184	  0.260411	  0.019939	  0.093020	  0.045318	 -0.137976	  0.010843	  0.089317	 -0.201035	  0.184789	  0.039830	  0.018158	  0.137413
  0.104919	  0.210304	 -0.008837	  0.079024	  0.017451	 -0.147165	 -0.008142	  0.098163	 -0.205387	  0.179178	  0.051510	 -0.015690	  0.136599
  0.077105	  0.194789	 -0.021274	  0.088380	  0.006667	 -0.144470	 -0.000927	  0.079662	 -0.193210	  0.171440	  0.062054	 -0.031633	  0.097641
  0.041171	  0.200217	 -0.024913	  0.096275	  0.001946	 -0.100340	  0.006365	  0.100983	 -0.184021	  0.192046	  0.081782	 -0.007363	  0.171002
  0.014459	  0.232042	 -0.011995	  0.106160	  0.009980	 -0.077643	  0.000013	  0.111838	 -0.181315	  0.196882	  0.067081	 -0.024074	  0.169766
  0.017476	  0.232548	  0.011503	  0.122382	 -0.008413	 -0.118186	 -0.023516	  0.113801	 -0.212175	  0.215885	  0.074163	 -0.008671	  0.139477
  0.003892	  0.229285	  0.031235	  0.143025	 -0.017370	 -0.149960	 -0.047895	  0.059643	 -0.244624	  0.223590	  0.090956	  0.041939	  0.214407
  0.035589	  0.235121	  0.040260	  0.118600	 -0.028693	 -0.133266	 -0.038224	  0.024061	 -0.227795	  0.175306	  0.080825	  0.000720	  0.217797
  0.027130	  0.238445	  0.042182	  0.090594	  0.032389	 -0.109925	 -0.020488	  0.020082	 -0.197203	  0.187552	  0.065812	 -0.047602	  0.128417
  0.003062	  0.259554	  0.060208	  0.087155	  0.039671	 -0.134333	 -0.011815	  0.052194	 -0.147774	  0.220576	  0.079990	 -0.039150	  0.198196
  0.016093	  0.259268	  0.037985	  0.130767	  0.019933	 -0.120069	  0.008534	  0.088483	 -0.162171	  0.245248	  0.090849	  0.002068	  0.229244
  0.026204	  0.255252	  0.001158	  0.162563	  0.022500	 -0.111293	  0.026330	  0.100101	 -0.196718	  0.224709	  0.067997	  0.000331	  0.152759
  0.006756	  0.271160	  0.014886	  0.158366	  0.003991	 -0.106422	 -0.007907	  0.153805	 -0.173968	  0.210244	  0.065496	  0.038906	  0.190048
  0.024440	  0.245158	  0.029211	  0.141576	 -0.017865	 -0.105609	 -0.024603	  0.142139	 -0.175501	  0.247945	  0.075977	  0.095584	  0.273698
  0.038080	  0.212419	  0.052419	  0.101453	  0.007485	 -0.128439	 -0.034223	  0.144874	 -0.165499	  0.233237	  0.077966	  0.067545	  0.205034
  0.024914	  0.187532	  0.081870	  0.107606	  0.027437	 -0.157257	 -0.041167	  0.154336	 -0.145010	  0.221546	  0.077335	  0.074093	  0.216889
  0.023349	  0.209142	  0.099023	  0.113013	  0.046086	 -0.185860	 -0.041774	  0.157116	 -0.113585	  0.254893	  0.101602	  0.143208	  0.269611
 -0.010806	  0.230353	  0.136318	  0.146114	  0.035616	 -0.204049	 -0.035594	  0.135825	 -0.102149	  0.265377	  0.109444	  0.088500	  0.181184
 -0.015942	  0.214912	  0.121974	  0.147700	  0.016624	 -0.186862	 -0.033412	  0.122204	 -0.074085	  0.246641	  0.139671	  0.057163	  0.171744
 -0.004804	  0.196808	  0.097449	  0.162576	  0.034033	 -0.162266	 -0.019567	  0.148088	 -0.063089	  0.238553	  0.133842	  0.092146	  0.258701
 -0.001237	  0.180138	  0.100518	  0.138950	  0.040475	 -0.146705	 -0.046812	  0.166456	 -0.082367	  0.237893	  0.095862	  0.022728	  0.170156
 -0.005343	  0.168520	  0.102483	  0.114346	  0.014902	 -0.131376	 -0.074115	  0.192245	 -0.079619	  0.240621	  0.094245	 -0.019911	  0.134324
 -0.019573	  0.187193	  0.085415	  0.129080	  0.005985	 -0.126957	 -0.055400	  0.229504	 -0.045451	  0.261425	  0.140758	  0.034812	  0.225292
 -0.003120	  0.228912	  0.095625	  0.124750	 -0.008611	 -0.117841	 -0.047492	  0.211580	 -0.029670	  0.269541	  0.139439	  0.021282	  0.162551
  0.013030	  0.236264	  0.078998	  0.111209	 -0.003463	 -0.120699	 -0.050164	  0.201393	 -0.029129	  0.235741	  0.130186	 -0.011086	  0.132641
  0.002451	  0.214460	  0.078606	  0.108643	 -0.005101	 -0.116095	 -0.048577	  0.206255	 -0.060644	  0.217065	  0.164658	  0.022521	  0.191046
  0.006099	  0.202779	  0.082984	  0.064516	 -0.001309	 -0.140234	 -0.056520	  0.188298	 -0.075136	  0.223421	  0.180878	  0.042554	  0.151529
  0.006960	  0.219371	  0.067750	  0.035215	 -0.022947	 -0.129990	 -0.051341	  0.158013	 -0.076294	  0.219957	  0.151672	  0.055991	  0.100924
 -0.003714	  0.220536	  0.065422	  0.063724	 -0.028783	 -0.119887	 -0.054947	  0.207057	 -0.064341	  0.226492	  0.132395	  0.075323	  0.151117
 -0.016405	  0.226569	  0.061829	  0.014696	 -0.010480	 -0.146570	 -0.082984	  0.245829	 -0.059138	  0.235829	  0.101500	  0.049021	  0.129640
 -0.031794	  0.219158	  0.065987	 -0.000414	  0.004073	 -0.162759	 -0.089998	  0.197166	 -0.082282	  0.226367	  0.075991	  0.010036	  0.071718
 -0.042561	  0.197321	  0.038779	 -0.003040	  0.004171	 -0.191174	 -0.093412	  0.184967	 -0.037114	  0.243288	  0.079208	  0.023698	  0.151400
 -0.062939	  0.153902	  0.029894	  0.011585	 -0.019385	 -0.213099	 -0.104097	  0.198596	 -0.024163	  0.261683	  0.089040	  0.028298	  0.197606
 -0.068816	  0.142473	  0.061459	 -0.036272	 -0.016489	 -0.210807	 -0.124299	  0.224281	 -0.029376	  0.243487	  0.080668	 -0.038053	  0.087210
 -0.082062	  0.176503	  0.089223	 -0.007138	 -0.010854	 -0.186570	 -0.120296	  0.234667	 -0.036495	  0.221620	  0.068845	 -0.005636	  0.101997
 -0.096210	  0.195382	  0.104684	  0.040571	  0.026162	 -0.186850	 -0.112622	  0.192564	 -0.044276	  0.219866	  0.070077	  0.021934	  0.138176
 -0.101327	  0.194642	  0.093718	  0.057441	  0.019492	 -0.159340	 -0.111778	  0.155722	 -0.020092	  0.252770	  0.080249	 -0.038809	  0.100869
 -0.116504	  0.188612	  0.085840	  0.067017	  0.008695	 -0.121129	 -0.127423	  0.179701	  0.015674	  0.281412	  0.091641	  0.012491	  0.134468
 -0.116435	  0.172559	  0.063695	  0.063968	 -0.007416	 -0.121661	 -0.159808	  0.183280	  0.047831	  0.289318	  0.146546	  0.061341	  0.182001
 -0.101675	  0.179462	  0.057829	  0.049684	 -0.018580	 -0.130556	 -0.218524	  0.195840	  0.061722	  0.260003	  0.167209	  0.008656	  0.094032
 -0.135471	  0.152673	  0.073337	  0.034410	  0.008309	 -0.163445	 -0.242936	  0.200157	  0.094348	  0.280274	  0.171772	  0.050141	  0.111346
 -0.124699	  0.143632	  0.063439	 -0.003180	 -0.001435	 -0.173229	 -0.234541	  0.176580	  0.128490	  0.276550	  0.189689	  0.099379	  0.147095
 -0.080434	  0.152469	  0.084362	 -0.028724	  0.000971	 -0.165220	 -0.204901	  0.212354	  0.170081	  0.254576	  0.156898	  0.045179	  0.064900
 -0.066930	  0.158461	  0.116503	 -0.035975	 -0.011927	 -0.158879	 -0.190836	  0.212920	  0.166317	  0.283885	  0.160185	  0.042687	  0.065467
 -0.061634	  0.141243	  0.107235	 -0.014249	 -0.020886	 -0.162957	 -0.196408	  0.175315	  0.145753	  0.312375	  0.186188	  0.065985	  0.128743
 -0.064610	  0.126903	  0.064857	  0.027386	 -0.037299	 -0.174286	 -0.198700	  0.170411	  0.099651	  0.301706	  0.127343	  0.027419	  0.060168
 -0.061549	  0.143862	  0.089599	  0.029587	 -0.079799	 -0.186136	 -0.211869	  0.151496	  0.072329	  0.270307	  0.095831	  0.010459	  0.018296
 -0.047865	  0.155431	  0.114577	 -0.006239	 -0.071664	 -0.185535	 -0.178361	  0.141070	  0.101169	  0.308752	  0.138490	  0.062679	  0.107479
 -0.069506	  0.135979	  0.113522	 -0.013318	 -0.077484	 -0.177684	 -0.143650	  0.130302	  0.099859	  0.354003	  0.115619	  0.018254	  0.060452
 -0.086778	  0.123898	  0.140029	  0.016457	 -0.078129	 -0.169592	 -0.119022	  0.172227	  0.087037	  0.350619	  0.119513	  0.011899	  0.016471
 -0.083593	  0.126260	  0.148086	  0.001294	 -0.080043	 -0.186823	 -0.145595	  0.184238	  0.146948	  0.324980	  0.162738	  0.053834	  0.144120
 -0.058791	  0.139990	  0.162186	 -0.038280	 -0.035792	 -0.172131	 -0.152569	  0.162796	  0.156020	  0.327946	  0.175596	  0.015000	  0.095169
 -0.053398	  0.137815	  0.158977	 -0.052167	 -0.023195	 -0.143465	 -0.131976	  0.157412	  0.152428	  0.333568	  0.169592	 -0.007833	 -0.008653
 -0.068823	  0.118210	  0.149082	 -0.016903	 -0.044916	 -0.150406	 -0.140890	  0.151952	  0.186280	  0.305075	  0.183691	  0.032720	  0.051299
 -0.059386	  0.067968	  0.148500	  0.014808	 -0.069131	 -0.146271	 -0.139201	  0.169907	  0.184564	  0.322813	  0.182190	  0.043197	  0.055030
 -0.094067	  0.090670	  0.142980	  0.013432	 -0.062347	 -0.166480	 -0.153541	  0.156550	  0.189577	  0.307144	  0.167053	  0.010178	  0.023588
 -0.111678	  0.132858	  0.144301	  0.019374	 -0.065754	 -0.151434	 -0.139579	  0.183941	  0.233116	  0.281563	  0.196226	  0.067395	  0.065925
 -0.148577	  0.139538	  0.156151	  0.071589	 -0.090147	 -0.137001	 -0.124056	  0.192646	  0.223957	  0.284812	  0.218882	  0.093773	  0.088878
 -0.144953	  0.151478	  0.149479	  0.037086	 -0.072108	 -0.166738	 -0.100142	  0.169936	  0.200123	  0.270211	  0.217617	  0.084326	  0.020339
 -0.126934	  0.126389	  0.142990	  0.028554	 -0.079166	 -0.174267	 -0.094866	  0.155279	  0.206865	  0.281071	  0.257785	  0.095809	  0.032407
 -0.117377	  0.116687	  0.153562	  0.075016	 -0.079116	 -0.177096	 -0.119779	  0.183734	  0.219454	  0.301293	  0.234422	  0.092616	  0.081916
 -0.108550	  0.119373	  0.150409	  0.065084	 -0.085747	 -0.163936	 -0.122613	  0.188450	  0.212300	  0.266540	  0.155664	  0.083429	  0.019149
 -0.105871	  0.146516	  0.123421	  0.012993	 -0.058043	 -0.134883	 -0.123211	  0.201742	  0.189236	  0.271452	  0.157209	  0.108288	  0.062322
 -0.114736	  0.171880	  0.138919	 -0.036183	 -0.052917	 -0.135673	 -0.149528	  0.200945	  0.166065	  0.289062	  0.164488	  0.123964	  0.089353
 -0.109565	  0.194285	  0.144284	 -0.045078	 -0.061872	 -0.143190	 -0.142263	  0.170850	  0.167110	  0.308703	  0.104439	  0.101455	  0.055710
 -0.080304	  0.187932	  0.125308	 -0.023539	 -0.051865	 -0.153033	 -0.150976	  0.190307	  0.204165	  0.337656	  0.170562	  0.073370	  0.089841
 -0.088665	  0.195598	  0.115622	 -0.026648	 -0.041889	 -0.168806	 -0.132913	  0.209712	  0.226554	  0.330932	  0.216241	  0.107714	  0.148827
 -0.113203	  0.182662	  0.100850	 -0.038627	 -0.079965	 -0.168628	 -0.113392	  0.171462	  0.217762	  0.296963	  0.188708	  0.059405	  0.078314
 -0.147237	  0.151195	  0.144107	 -0.049701	 -0.140922	 -0.192706	 -0.106084	  0.180071	  0.206067	  0.286080	  0.186679	  0.095042	  0.092776
 -0.144927	  0.168501	  0.143660	 -0.015738	 -0.152871	 -0.194014	 -0.128583	  0.191703	  0.229159	  0.264431	  0.240031	  0.135824	  0.210300
 -0.125921	  0.181735	  0.125571	 -0.012716	 -0.173695	 -0.190097	 -0.133383	  0.180578	  0.235407	  0.235546	  0.220730	  0.095907	  0.132164
 -0.130746	  0.178018	  0.104790	 -0.032670	 -0.223086	 -0.177679	 -0.126586	  0.174212	  0.239072	  0.257375	  0.203970	  0.104048	  0.089176
 -0.147844	  0.192698	  0.135148	 -0.032402	 -0.238386	 -0.169553	 -0.148303	  0.180714	  0.254038	  0.278237	  0.237227	  0.157378	  0.127708
 -0.153820	  0.207581	  0.160132	 -0.057833	 -0.200022	 -0.160440	 -0.151508	  0.165079	  0.245487	  0.279369	  0.208230	  0.138930	  0.052393
 -0.161472	  0.180122	  0.149869	 -0.062553	 -0.159437	 -0.112918	 -0.141535	  0.150762	  0.225035	  0.299294	  0.189578	  0.122510	  0.019301
 -0.156468	  0.156677	  0.143276	 -0.069885	 -0.142627	 -0.090813	 -0.152472	  0.149290	  0.219556	  0.261354	  0.202620	  0.132137	  0.040281
 -0.167094	  0.158894	  0.140724	 -0.089577	 -0.137617	 -0.109670	 -0.152130	  0.161608	  0.181670	  0.262067	  0.225437	  0.105554	  0.026059
 -0.191696	  0.177097	  0.134878	 -0.095032	 -0.146197	 -0.106296	 -0.135463	  0.183188	  0.193840	  0.255111	  0.204502	  0.093382	 -0.002454
 -0.210375	  0.175501	  0.119924	 -0.125826	 -0.171190	 -0.102042	 -0.159731	  0.156742	  0.218113	  0.249447	  0.211582	  0.090082	  0.028917
 -0.185516	  0.174980	  0.142430	 -0.136527	 -0.172073	 -0.094828	 -0.176116	  0.149090	  0.196479	  0.192458	  0.261201	  0.131390	  0.091905
 -0.154425	  0.192876	  0.161250	 -0.146750	 -0.169989	 -0.122615	 -0.188385	  0.158613	  0.176251	  0.194532	  0.274703	  0.144643	  0.064601
 -0.145032	  0.197275	  0.160615	 -0.183712	 -0.193083	 -0.119902	 -0.179038	  0.126655	  0.192243	  0.231982	  0.238100	  0.134144	  0.044680
 -0.150225	  0.168882	  0.195940	 -0.184964	 -0.204638	 -0.099512	 -0.190769	  0.152937	  0.184724	  0.224389	  0.237991	  0.138786	  0.045545
 -0.186057	  0.164875	  0.190598	 -0.167072	 -0.203711	 -0.067196	 -0.222215	  0.177826	  0.173180	  0.202664	  0.266638	  0.120168	  0.045935
 -0.221674	  0.179191	  0.235294	 -0.124459	 -0.208390	 -0.089250	 -0.205136	  0.172893	  0.148794	  0.212292	  0.266287	  0.092521	  0.046598
 -0.239798	  0.192848	  0.231430	 -0.133926	 -0.204034	 -0.115399	 -0.194025	  0.167146	  0.182002	  0.211421	  0.275616	  0.084252	  0.061112
 -0.262088	  0.194189	  0.185251	 -0.132327	 -0.227011	 -0.163908	 -0.198802	  0.136200	  0.194612	  0.196386	  0.264051	  0.103752	  0.068919
 -0.249282	  0.209778	  0.168351	 -0.114108	 -0.226065	 -0.178580	 -0.195968	  0.080517	  0.201171	  0.195981	  0.230899	  0.133027	  0.073122
 -0.233572	  0.213496	  0.188021	 -0.127127	 -0.208049	 -0.160635	 -0.188924	  0.072611	  0.182805	  0.219206	  0.218889	  0.122174	  0.075958
 -0.246946	  0.197818	  0.183047	 -0.118896	 -0.168996	 -0.145256	 -0.181060	  0.085479	  0.198249	  0.260997	  0.278946	  0.121467	  0.115313
 -0.266954	  0.213088	  0.146893	 -0.102039	 -0.116748	 -0.184136	 -0.160368	  0.082629	  0.229911	  0.270946	  0.305392	  0.155407	  0.112101
 -0.238722	  0.209763	  0.143782	 -0.101263	 -0.125259	 -0.188021	 -0.143146	  0.086135	  0.212391	  0.267241	  0.281471	  0.168237	  0.092946
 -0.242136	  0.219830	  0.165757	 -0.094537	 -0.150407	 -0.129432	 -0.139095	  0.082240	  0.192874	  0.239949	  0.267276	  0.150563	  0.038347
 -0.244748	  0.205209	  0.155023	 -0.066717	 -0.123361	 -0.088179	 -0.159919	  0.082494	  0.174878	  0.229274	  0.288568	  0.110475	 -0.008254
 -0.249058	  0.170479	  0.144778	 -0.084880	 -0.106994	 -0.093034	 -0.165184	  0.102352	  0.162567	  0.235943	  0.279225	  0.119326	  0.015159
 -0.254901	  0.198786	  0.176231	 -0.101978	 -0.099667	 -0.062072	 -0.171469	  0.087762	  0.176482	  0.204465	  0.250821	  0.105607	  0.040671
 -0.271162	  0.207954	  0.196035	 -0.098493	 -0.095313	 -0.032287	 -0.186587	  0.084111	  0.163467	  0.225885	  0.240358	  0.093887	  0.014861
 -0.243001	  0.206346	  0.228318	 -0.072991	 -0.112602	 -0.029054	 -0.170872	  0.058558	  0.148103	  0.254763	  0.247925	  0.094068	  0.003979
 -0.222534	  0.223924	  0.240055	 -0.033615	 -0.118283	  0.008773	 -0.170912	  0.053107	  0.157864	  0.276002	  0.246616	  0.080260	  0.024085
 -0.210268	  0.223249	  0.253681	 -0.060078	 -0.101517	 -0.002598	 -0.173468	  0.057986	  0.143042	  0.257659	  0.272632	  0.106431	  0.012716
 -0.191587	  0.193914	  0.261483	 -0.067335	 -0.110389	 -0.008247	 -0.166207	  0.059332	  0.110291	  0.255994	  0.267042	  0.159982	  0.039229
 -0.257039	  0.196588	  0.238697	 -0.027615	 -0.105424	 -0.000959	 -0.138550	  0.046818	  0.108860	  0.267509	  0.280705	  0.173390	  0.051989
 -0.281897	  0.260864	  0.215249	  0.010944	 -0.101259	 -0.009507	 -0.129550	  0.029085	  0.149595	  0.273188	  0.305532	  0.191027	  0.092092
 -0.264117	  0.274597	  0.208349	  0.014067	 -0.098440	 -0.026966	 -0.115251	  0.046646	  0.170318	  0.272518	  0.281027	  0.192155	  0.110488
 -0.215885	  0.279565	  0.169492	 -0.003913	 -0.121715	 -0.022338	 -0.105451	  0.067474	  0.205241	  0.276940	  0.284031	  0.145705	  0.107531
 -0.225922	  0.283908	  0.185295	  0.009675	 -0.174993	 -0.006406	 -0.077881	  0.067973	  0.208863	  0.298778	  0.298585	  0.123112	  0.097081
 -0.261037	  0.298853	  0.200032	 -0.002462	 -0.175320	 -0.012162	 -0.062286	  0.054334	  0.213702	  0.278197	  0.269274	  0.113762	  0.115372
 -0.260406	  0.276722	  0.175351	  0.002352	 -0.185021	 -0.013974	 -0.063825	  0.060186	  0.167677	  0.266090	  0.279596	  0.059874	  0.128817
 -0.227951	  0.232173	  0.198930	 -0.001122	 -0.200230	 -0.023706	 -0.081831	  0.091089	  0.117501	  0.268260	  0.273308	  0.098841	  0.137744
 -0.238247	  0.231968	  0.200641	 -0.008329	 -0.215780	 -0.053272	 -0.023988	  0.090164	  0.116802	  0.259831	  0.232455	  0.144636	  0.135492
 -0.255742	  0.249671	  0.201854	 -0.020228	 -0.174243	 -0.040694	  0.000787	  0.072370	  0.127163	  0.266028	  0.241889	  0.143440	  0.163726
 -0.264688	  0.276659	  0.232961	 -0.019173	 -0.190208	 -0.012863	 -0.022702	  0.055233	  0.109934	  0.305319	  0.269488	  0.170903	  0.151153
 -0.243413	  0.266101	  0.232865	 -0.003947	 -0.186583	 -0.006582	 -0.055823	  0.042294	  0.080132	  0.317397	  0.268635	  0.168018	  0.119309
 -0.205627	  0.252176	  0.199378	 -0.006598	 -0.165356	  0.003948	 -0.057973	  0.041518	  0.054168	  0.313425	  0.259703	  0.138550	  0.164943
 -0.224719	  0.277310	  0.182146	 -0.002195	 -0.143951	  0.027487	 -0.021569	  0.040425	  0.049088	  0.279086	  0.248632	  0.138788	  0.209657
 -0.220675	  0.303173	  0.164404	  0.025898	 -0.140794	  0.015263	 -0.000758	  0.017459	  0.024192	  0.254860	  0.225814	  0.138183	  0.164801
 -0.203590	  0.305007	  0.164269	  0.021307	 -0.157396	  0.009258	  0.041019	 -0.006286	  0.058797	  0.265863	  0.218335	  0.139512	  0.114117
 -0.209228	  0.279974	  0.179666	  0.006576	 -0.167170	 -0.015415	  0.039364	  0.005614	  0.054492	  0.243069	  0.261013	  0.149737	  0.085540
 -0.243175	  0.270812	  0.179877	  0.006215	 -0.168513	  0.003764	  0.056263	  0.029901	  0.022088	  0.239482	  0.294093	  0.168710	  0.104810
 -0.268703	  0.260371	  0.181842	  0.008937	 -0.150010	 -0.003119	  0.070477	  0.031814	  0.042445	  0.217350	  0.288658	  0.172233	  0.101261
 -0.259969	  0.274442	  0.205152	  0.017574	 -0.147962	  0.017934	  0.041135	  0.039974	  0.098427	  0.213574	  0.291941	  0.184024	  0.114082
 -0.224168	  0.292993	  0.233011	  0.041126	 -0.123209	  0.023706	  0.004203	  0.052517	  0.085602	  0.223184	  0.266820	  0.197800	  0.108113
 -0.222827	  0.257719	  0.226276	  0.062487	 -0.130317	  0.041418	  0.010253	  0.076135	  0.080179	  0.225624	  0.259682	  0.218454	  0.096837
 -0.215831	  0.244925	  0.224851	  0.070127	 -0.162680	  0.033098	  0.047707	  0.075672	  0.092204	  0.240478	  0.248768	  0.249625	  0.122245
 -0.228702	  0.261309	  0.223879	  0.093969	 -0.149315	  0.009360	  0.096714	  0.072719	  0.060693	  0.248030	  0.243836	  0.241496	  0.126122
 -0.233602	  0.270058	  0.198413	  0.069389	 -0.165033	  0.006633	  0.096341	  0.053969	  0.073450	  0.240756	  0.252827	  0.283699	  0.128671
 -0.223842	  0.236254	  0.193746	  0.066988	 -0.163138	 -0.010854	  0.081263	  0.051379	  0.090289	  0.244834	  0.262585	  0.295367	  0.135962
 -0.262611	  0.208146	  0.195585	  0.084112	 -0.135361	  0.000118	  0.102735	  0.029788	  0.087391	  0.268019	  0.289131	  0.288874	  0.185746
 -0.262039	  0.271102	  0.186286	  0.048141	 -0.194525	  0.027814	  0.071601	  0.034558	  0.120258	  0.252557	  0.286548	  0.264796	  0.163315
 -0.253746	  0.307866	  0.224900	  0.051184	 -0.247874	  0.017322	  0.059261	  0.008550	  0.097120	  0.253806	  0.269405	  0.240402	  0.176107
 -0.246182	  0.291653	  0.218879	  0.075078	 -0.203682	  0.023753	  0.044847	 -0.013159	  0.024885	  0.279879	  0.286498	  0.252050	  0.180935
 -0.243892	  0.277972	  0.195845	  0.085777	 -0.178132	  0.045768	  0.026361	 -0.027598	  0.060034	  0.272439	  0.295296	  0.234150	  0.197004
 -0.260960	  0.276143	  0.192207	  0.088942	 -0.191778	  0.060425	  0.018074	 -0.006776	  0.089144	  0.233473	  0.270273	  0.235221	  0.170583
 -0.260946	  0.264832	  0.231335	  0.090273	 -0.251888	  0.051465	  0.040393	 -0.036116	  0.092604	  0.250182	  0.241072	  0.230504	  0.153420
 -0.246511	  0.248145	  0.258881	  0.081544	 -0.244397	  0.071095	  0.062027	 -0.073827	  0.072158	  0.293736	  0.214593	  0.235676	  0.153176
 -0.202393	  0.245639	  0.256001	  0.100141	 -0.221553	  0.076638	  0.084746	 -0.050282	  0.067535	  0.263434	  0.229720	  0.250971	  0.147433
 -0.220464	  0.247781	  0.233279	  0.109988	 -0.235194	  0.048691	  0.085775	 -0.081134	  0.061919	  0.262878	  0.266065	  0.274382	  0.170570
 -0.228301	  0.275463	  0.216365	  0.127630	 -0.239547	  0.045295	  0.105524	 -0.073921	  0.073203	  0.289610	  0.297583	  0.274240	  0.139336
 -0.218280	  0.286168	  0.233845	  0.100913	 -0.223900	  0.014345	  0.103737	 -0.072703	  0.096357	  0.312524	  0.312531	  0.237542	  0.136115
 -0.215150	  0.245054	  0.243593	  0.116331	 -0.220644	  0.024399	  0.059986	 -0.053715	  0.126087	  0.308890	  0.268106	  0.193840	  0.146326
 -0.246797	  0.211886	  0.253950	  0.122832	 -0.217838	  0.045859	  0.038902	 -0.024419	  0.135347	  0.311908	  0.263768	  0.224730	  0.163442
 -0.234258	  0.214853	  0.258660	  0.122089	 -0.229044	  0.066643	  0.006438	 -0.013646	  0.156013	  0.314776	  0.266583	  0.224591	  0.178065
 -0.252318	  0.222882	  0.222175	  0.112494	 -0.196472	  0.063852	 -0.022633	 -0.019951	  0.172365	  0.310819	  0.286562	  0.236064	  0.177928
 -0.239210	  0.212041	  0.222661	  0.099457	 -0.166282	  0.059136	 -0.019244	 -0.013652	  0.172879	  0.300582	  0.294467	  0.230990	  0.197293
 -0.234812	  0.236484	  0.240942	  0.129225	 -0.148909	  0.053493	  0.016767	 -0.002914	  0.149625	  0.302880	  0.317745	  0.190954	  0.237074
 -0.256583	  0.258324	  0.217748	  0.111666	 -0.127667	  0.047749	  0.043388	  0.001646	  0.145410	  0.313637	  0.319118	  0.210172	  0.212279
 -0.285357	  0.295625	  0.220918	  0.104962	 -0.143537	  0.080034	  0.029071	 -0.020603	  0.107185	  0.289850	  0.332174	  0.224295	  0.207857
 -0.324447	  0.279768	  0.261349	  0.100164	 -0.173480	  0.075488	 -0.018091	 -0.046770	  0.087315	  0.325872	  0.316180	  0.187177	  0.190465
 -0.315423	  0.240688	  0.266076	  0.126586	 -0.207380	  0.057145	  0.026133	 -0.040777	  0.100569	  0.358499	  0.295802	  0.183726	  0.190149
 -0.304900	  0.242814	  0.267199	  0.140096	 -0.206898	  0.053925	  0.026649	 -0.028894	  0.107091	  0.371486	  0.266058	  0.202556	  0.216701
 -0.277869	  0.247547	  0.210068	  0.128113	 -0.214952	  0.050464	  0.011300	 -0.015615	  0.096734	  0.378328	  0.259054	  0.204401	  0.220306
 -0.276145	  0.276257	  0.222286	  0.112827	 -0.205080	  0.048473	  0.013899	 -0.010456	  0.105503	  0.390947	  0.252558	  0.182017	  0.278697
 -0.256585	  0.291486	  0.213740	  0.111881	 -0.185514	  0.039250	 -0.018347	 -0.021557	  0.084767	  0.373807	  0.210091	  0.215912	  0.281093
 -0.268063	  0.294584	  0.194329	  0.119702	 -0.144447	  0.052130	 -0.006917	 -0.029737	  0.106791	  0.372572	  0.251690	  0.191195	  0.275174
 -0.285628	  0.304050	  0.218404	  0.124056	 -0.141287	  0.040501	  0.013657	 -0.045573	  0.143636	  0.366501	  0.260573	  0.171515	  0.265475
 -0.280373	  0.283418	  0.190327	  0.141017	 -0.172173	  0.016479	 -0.012105	 -0.055882	  0.170998	  0.368125	  0.247337	  0.168592	  0.262694
 -0.265022	  0.267938	  0.166222	  0.184660	 -0.210745	  0.031892	 -0.016913	 -0.024503	  0.204936	  0.361221	  0.270545	  0.158538	  0.252821
 -0.279842	  0.281328	  0.148342	  0.164026	 -0.202758	  0.059765	 -0.033724	 -0.026467	  0.208993	  0.373253	  0.289039	  0.156757	  0.256821
 -0.292372	  0.258146	  0.123271	  0.159635	 -0.184106	  0.067194	  0.004362	 -0.034983	  0.229106	  0.390147	  0.277161	  0.146541	  0.242753
 -0.304393	  0.206161	  0.110681	  0.165634	 -0.175013	  0.117021	  0.037380	 -0.053841	  0.250419	  0.366115	  0.302350	  0.163185	  0.225675
 -0.332983	  0.200509	  0.105007	  0.130074	 -0.162347	  0.120160	  0.049614	 -0.098297	  0.252092	  0.344735	  0.301690	  0.156362	  0.210830
