# Supplementary material for: A fluorescent photoimmunoconjugate for imaging of cholesteatoma
Source: Sci Rep. 2022 Nov 19;12:19905. doi: 10.1038/s41598-022-22072-9 (PMC9675863; doi:10.1038/s41598-022-22072-9)
Supplement: Supplementary file 2 — Supplementary Information 2. [file 41598_2022_22072_MOESM2_ESM.zip › Data/ABR-45-3]

:RUN-3	LEVEL SWEEP	TEMP:NaN	6/6/2018	5:31 AM	NaNHR:
:SW EAR: R	SW FREQ: 11.32	# AVERAGES: 512	REP RATE (/sec): 40	DRIVER: RS Tweeter	SAMPLE (�sec): 40	
:NOTES-
:CHAMBER-CH4B-PXI
:CFTS Version: V2.7.2 (R850)
:LEVELS:20;25;30;35;40;45;50;55;60;65;70;75;80;
:DATA
 -0.020040	  0.072316	 -0.102994	  0.067525	  0.104461	  0.020798	  0.027329	  0.010046	  0.025872	  0.013314	 -0.002445	  0.018954	 -0.047329
 -0.025397	  0.053305	 -0.095470	  0.033619	  0.096095	  0.016434	  0.048892	 -0.022869	  0.035837	  0.028270	 -0.012886	  0.019489	 -0.036070
  0.010175	  0.047558	 -0.068813	  0.018854	  0.100953	  0.016239	  0.051172	 -0.009438	  0.023254	  0.029371	 -0.021171	  0.018683	 -0.020352
  0.015589	  0.026628	 -0.051369	  0.006331	  0.074792	  0.026859	  0.007917	 -0.011498	  0.023180	  0.054326	 -0.038778	  0.004355	  0.040417
 -0.014324	  0.029109	 -0.050986	 -0.002875	  0.043964	  0.028032	 -0.013356	 -0.022674	 -0.004021	  0.052423	 -0.033370	 -0.009242	  0.022194
  0.012962	  0.020954	 -0.008868	  0.008210	  0.080624	  0.039143	 -0.019837	 -0.011254	 -0.007121	  0.011718	 -0.004372	 -0.027847	 -0.013347
  0.006108	  0.004338	  0.013578	 -0.012480	  0.035888	  0.035600	 -0.025078	 -0.012207	  0.051985	 -0.011701	 -0.003872	 -0.025235	 -0.017907
 -0.009539	  0.017996	  0.012117	 -0.038946	  0.007062	  0.028611	 -0.000521	  0.019312	  0.034681	 -0.058230	 -0.001170	 -0.033152	 -0.053359
 -0.022815	 -0.001357	  0.044808	 -0.008202	  0.020006	  0.031492	 -0.006978	  0.036799	  0.036752	 -0.067294	  0.008415	 -0.055487	 -0.048349
 -0.029830	 -0.029517	  0.026468	  0.018402	  0.027596	  0.037213	 -0.009037	  0.048122	  0.040328	 -0.045685	 -0.011378	 -0.030598	 -0.031450
 -0.030263	 -0.036562	  0.039648	  0.023273	  0.011555	  0.018787	 -0.016523	  0.037390	  0.000523	 -0.014417	 -0.031978	 -0.019070	 -0.013851
 -0.001300	 -0.016421	  0.033142	 -0.019379	 -0.029313	 -0.030662	 -0.001830	  0.013076	 -0.013650	 -0.004236	 -0.052296	  0.008296	  0.017032
  0.000762	 -0.024876	  0.022004	 -0.022336	 -0.065003	 -0.043077	 -0.007529	  0.005172	 -0.027936	 -0.011141	 -0.027486	 -0.003092	  0.012858
  0.036436	 -0.068256	  0.046466	  0.003526	 -0.053620	 -0.073224	 -0.009287	  0.018148	 -0.049313	  0.009875	  0.038801	 -0.016531	 -0.003341
  0.045350	 -0.043201	  0.028421	 -0.027001	 -0.062485	 -0.042723	  0.001366	 -0.000935	 -0.054348	 -0.007474	  0.039826	 -0.021917	  0.001045
  0.040708	  0.000088	  0.029071	 -0.014864	 -0.046053	 -0.007575	  0.015335	 -0.019741	 -0.061726	 -0.026128	  0.023523	 -0.004335	  0.007508
  0.025462	 -0.013504	  0.019813	 -0.020537	 -0.046430	  0.000982	  0.007404	 -0.005256	 -0.034750	  0.002197	  0.047198	  0.030026	 -0.001670
  0.021631	 -0.017990	  0.011864	 -0.001849	 -0.070724	 -0.014981	 -0.000936	 -0.016796	 -0.024293	  0.005384	  0.027743	  0.018359	  0.005833
 -0.014137	  0.000281	  0.031435	 -0.002714	 -0.109881	 -0.038351	 -0.012629	 -0.032789	 -0.006048	  0.026988	  0.025533	  0.039015	  0.052257
 -0.047539	 -0.020891	  0.019665	 -0.008558	 -0.119487	 -0.049597	 -0.035873	 -0.022610	  0.010794	  0.012441	  0.030163	  0.089328	  0.127882
 -0.074639	 -0.037705	  0.053400	 -0.043085	 -0.093251	 -0.054340	 -0.040748	  0.006372	  0.043702	  0.000546	  0.057932	  0.153498	  0.244612
 -0.051429	 -0.021920	  0.094114	 -0.060499	 -0.089782	 -0.041238	 -0.026917	  0.007592	  0.064713	  0.018087	  0.102211	  0.191740	  0.300486
 -0.053974	 -0.010389	  0.100897	 -0.049368	 -0.112632	 -0.027696	  0.018244	  0.016697	  0.094462	  0.057930	  0.129854	  0.237641	  0.329936
 -0.086015	  0.023594	  0.074663	 -0.079099	 -0.148338	 -0.038878	  0.040852	  0.004290	  0.134120	  0.116565	  0.188729	  0.278021	  0.330145
 -0.117994	  0.020050	  0.088833	 -0.113871	 -0.129135	 -0.014347	  0.036268	  0.039177	  0.148300	  0.157850	  0.178606	  0.277794	  0.355767
 -0.156705	  0.066173	  0.092580	 -0.130843	 -0.125626	 -0.000717	  0.022546	  0.066192	  0.132456	  0.157131	  0.190700	  0.260504	  0.365120
 -0.170953	  0.069511	  0.082035	 -0.130230	 -0.129893	 -0.030786	  0.012966	  0.085550	  0.140985	  0.134153	  0.243882	  0.287545	  0.368585
 -0.164428	  0.066674	  0.099851	 -0.090767	 -0.171113	 -0.062672	  0.005290	  0.096608	  0.159373	  0.129505	  0.249723	  0.298407	  0.370948
 -0.105685	  0.056322	  0.049928	 -0.092207	 -0.151426	 -0.075263	 -0.005568	  0.077536	  0.204508	  0.140752	  0.245605	  0.307527	  0.375215
 -0.075381	  0.019344	  0.033034	 -0.101898	 -0.149997	 -0.060861	  0.025697	  0.085910	  0.189965	  0.131397	  0.268926	  0.326635	  0.382591
 -0.080639	  0.030538	  0.040366	 -0.103525	 -0.127252	 -0.059217	  0.055556	  0.117828	  0.189838	  0.154141	  0.282961	  0.340738	  0.415565
 -0.095103	  0.029496	  0.105069	 -0.100310	 -0.118853	 -0.060342	  0.062125	  0.136012	  0.189035	  0.175588	  0.289464	  0.382156	  0.485243
 -0.078982	  0.048042	  0.112177	 -0.103004	 -0.143354	 -0.077285	  0.066560	  0.134298	  0.196664	  0.189568	  0.306606	  0.442954	  0.563929
 -0.060788	  0.024319	  0.106390	 -0.103500	 -0.139382	 -0.031153	  0.047856	  0.120787	  0.236240	  0.227022	  0.340589	  0.561050	  0.699628
 -0.059611	  0.011593	  0.102225	 -0.109661	 -0.132186	 -0.018536	  0.069038	  0.099249	  0.254592	  0.288238	  0.413732	  0.682370	  0.805699
 -0.079338	 -0.027547	  0.054521	 -0.135352	 -0.170333	 -0.007646	  0.077628	  0.137118	  0.295526	  0.374345	  0.497650	  0.818868	  0.891683
 -0.080163	 -0.047403	  0.051407	 -0.122102	 -0.154134	 -0.020913	  0.084987	  0.204605	  0.377024	  0.450969	  0.626817	  0.901361	  0.946420
 -0.098454	 -0.028776	  0.042080	 -0.112976	 -0.142514	 -0.044845	  0.128928	  0.256318	  0.450334	  0.548371	  0.696521	  0.893443	  0.938948
 -0.093757	 -0.024232	  0.080246	 -0.087773	 -0.102102	 -0.036721	  0.171482	  0.292692	  0.508373	  0.598493	  0.754934	  0.893238	  0.937806
 -0.113265	 -0.048867	  0.084524	 -0.082507	 -0.083358	 -0.042365	  0.230752	  0.334736	  0.564075	  0.588872	  0.771381	  0.829904	  0.921118
 -0.124123	 -0.047107	  0.097187	 -0.108998	 -0.079932	 -0.023998	  0.268214	  0.388272	  0.625530	  0.606519	  0.703632	  0.765970	  0.824523
 -0.120367	 -0.078942	  0.107212	 -0.099719	 -0.033941	  0.026464	  0.292202	  0.412590	  0.659196	  0.566444	  0.607547	  0.669200	  0.715973
 -0.121279	 -0.055306	  0.116557	 -0.073449	  0.031620	  0.090383	  0.335013	  0.381950	  0.640168	  0.541599	  0.477397	  0.535689	  0.598766
 -0.125486	 -0.018647	  0.106498	 -0.069037	  0.064299	  0.128281	  0.344435	  0.377422	  0.582698	  0.485714	  0.364211	  0.397556	  0.463193
 -0.120299	 -0.021265	  0.097989	 -0.045037	  0.125802	  0.153724	  0.354710	  0.299623	  0.557438	  0.362428	  0.226780	  0.221903	  0.323965
 -0.115103	 -0.052383	  0.101611	 -0.045794	  0.150468	  0.198387	  0.342930	  0.250642	  0.419201	  0.226007	  0.090342	  0.060277	  0.188744
 -0.128705	 -0.066940	  0.111021	 -0.082202	  0.192796	  0.193906	  0.327457	  0.183503	  0.270411	  0.053471	 -0.016832	 -0.033806	  0.073212
 -0.106425	 -0.057121	  0.148487	 -0.050525	  0.231835	  0.175216	  0.277967	  0.089314	  0.124784	 -0.090293	 -0.155725	 -0.123841	 -0.030542
 -0.096161	 -0.025310	  0.140322	  0.024706	  0.217958	  0.103701	  0.177736	 -0.029384	 -0.019038	 -0.191591	 -0.266741	 -0.178665	 -0.166849
 -0.059696	 -0.034237	  0.130228	  0.037741	  0.196542	  0.054911	  0.075177	 -0.136731	 -0.121363	 -0.260891	 -0.348930	 -0.188141	 -0.251753
 -0.050494	 -0.028482	  0.202928	 -0.003050	  0.157091	  0.055977	 -0.024589	 -0.220517	 -0.130610	 -0.301747	 -0.382888	 -0.219839	 -0.260565
 -0.074840	 -0.016532	  0.252951	 -0.012265	  0.131221	 -0.025152	 -0.087669	 -0.274329	 -0.125016	 -0.301648	 -0.358561	 -0.221752	 -0.275363
 -0.058430	  0.004897	  0.214295	 -0.067358	  0.042586	 -0.118340	 -0.183852	 -0.288771	 -0.160708	 -0.308968	 -0.294922	 -0.199014	 -0.274032
 -0.022537	  0.009677	  0.173207	 -0.115993	 -0.030556	 -0.221757	 -0.247271	 -0.320649	 -0.153655	 -0.307114	 -0.235787	 -0.115979	 -0.211435
 -0.035070	 -0.010394	  0.140157	 -0.122815	 -0.127476	 -0.279939	 -0.266336	 -0.316729	 -0.145239	 -0.257323	 -0.207658	 -0.020390	 -0.117001
 -0.059752	 -0.040783	  0.129485	 -0.112145	 -0.210372	 -0.277032	 -0.281464	 -0.331788	 -0.123411	 -0.190730	 -0.136877	  0.091546	  0.026901
 -0.066577	 -0.073485	  0.127052	 -0.145978	 -0.269335	 -0.313884	 -0.269760	 -0.306924	 -0.073316	 -0.054849	 -0.056217	  0.206431	  0.185357
 -0.096080	 -0.109659	  0.123722	 -0.163517	 -0.221013	 -0.333284	 -0.252231	 -0.287985	  0.031862	  0.061562	  0.055738	  0.311394	  0.377813
 -0.125572	 -0.131921	  0.120805	 -0.183862	 -0.180305	 -0.323261	 -0.183309	 -0.188580	  0.150216	  0.165042	  0.230425	  0.425837	  0.544005
 -0.157986	 -0.127627	  0.106982	 -0.218370	 -0.190785	 -0.313259	 -0.143853	 -0.065937	  0.277370	  0.275270	  0.358002	  0.588124	  0.690601
 -0.150304	 -0.127208	  0.057138	 -0.224066	 -0.188815	 -0.256075	 -0.082206	  0.065612	  0.402785	  0.384936	  0.476457	  0.752611	  0.803927
 -0.162957	 -0.167808	  0.015099	 -0.222593	 -0.133200	 -0.190320	 -0.002199	  0.150705	  0.525621	  0.480652	  0.586991	  0.809791	  0.843258
 -0.158665	 -0.174199	  0.008248	 -0.231391	 -0.102741	 -0.128352	  0.082099	  0.240588	  0.577740	  0.598372	  0.668406	  0.828799	  0.817617
 -0.126080	 -0.164997	  0.017502	 -0.217111	 -0.035641	 -0.069207	  0.152940	  0.360165	  0.622253	  0.622902	  0.689920	  0.814763	  0.760408
 -0.105168	 -0.171060	  0.026906	 -0.175411	  0.056193	  0.015198	  0.273334	  0.455177	  0.658586	  0.588342	  0.626912	  0.713268	  0.611978
 -0.097524	 -0.154173	  0.002751	 -0.160752	  0.132091	  0.055902	  0.351936	  0.498278	  0.691947	  0.499606	  0.518163	  0.546951	  0.460696
 -0.112308	 -0.151923	 -0.000790	 -0.126368	  0.190754	  0.145264	  0.389326	  0.497289	  0.675056	  0.399119	  0.387503	  0.375045	  0.332977
 -0.118582	 -0.177730	  0.019520	 -0.095876	  0.216175	  0.234965	  0.388114	  0.408681	  0.621562	  0.305973	  0.239196	  0.233470	  0.235101
 -0.153521	 -0.198041	  0.061688	 -0.063735	  0.234745	  0.269189	  0.377648	  0.327930	  0.591719	  0.249132	  0.135670	  0.153443	  0.144222
 -0.205031	 -0.185334	  0.077825	 -0.048953	  0.270026	  0.292228	  0.346805	  0.293987	  0.523088	  0.154555	  0.044072	  0.080377	  0.046022
 -0.211032	 -0.202861	  0.096922	 -0.019441	  0.293096	  0.245497	  0.299784	  0.261345	  0.406565	  0.084671	 -0.077272	 -0.030325	 -0.039345
 -0.182975	 -0.167811	  0.123053	  0.017943	  0.283939	  0.203226	  0.224803	  0.211821	  0.265316	 -0.005702	 -0.181865	 -0.103116	 -0.117846
 -0.167782	 -0.146347	  0.160646	  0.009665	  0.239239	  0.162042	  0.175596	  0.150527	  0.136112	 -0.142768	 -0.282572	 -0.124761	 -0.137380
 -0.168251	 -0.130932	  0.174423	  0.008880	  0.225311	  0.119485	  0.137883	  0.056905	  0.068653	 -0.226658	 -0.323314	 -0.128549	 -0.122460
 -0.183568	 -0.105608	  0.186799	  0.016845	  0.169101	  0.041297	  0.081294	 -0.068751	  0.018945	 -0.266528	 -0.338424	 -0.063748	 -0.070246
 -0.173684	 -0.096156	  0.211774	 -0.005800	  0.144087	 -0.032076	  0.006080	 -0.158480	  0.000698	 -0.289941	 -0.317812	  0.055326	  0.054039
 -0.183813	 -0.076435	  0.189156	 -0.027494	  0.163188	 -0.111460	 -0.067126	 -0.180368	 -0.002399	 -0.259220	 -0.211842	  0.182166	  0.164243
 -0.203381	 -0.058768	  0.179329	 -0.022231	  0.152611	 -0.190548	 -0.119056	 -0.202118	 -0.014760	 -0.159796	 -0.088295	  0.306023	  0.286252
 -0.197087	 -0.079953	  0.200025	 -0.046787	  0.159446	 -0.204099	 -0.162261	 -0.209496	  0.010642	 -0.090246	  0.040703	  0.445423	  0.335915
 -0.201774	 -0.104745	  0.196767	 -0.060825	  0.094949	 -0.229808	 -0.167307	 -0.159537	  0.096879	  0.026060	  0.198134	  0.538879	  0.373341
 -0.198646	 -0.089212	  0.196713	 -0.091156	  0.034673	 -0.257653	 -0.156751	 -0.109487	  0.238571	  0.125272	  0.308179	  0.541106	  0.366893
 -0.191021	 -0.130127	  0.173253	 -0.166158	  0.015804	 -0.253313	 -0.119659	 -0.077300	  0.338579	  0.236221	  0.394560	  0.527188	  0.321701
 -0.151698	 -0.140269	  0.136960	 -0.229226	 -0.018633	 -0.242886	 -0.056539	  0.006791	  0.401754	  0.343908	  0.393544	  0.501722	  0.278809
 -0.161701	 -0.157855	  0.167881	 -0.219811	 -0.052832	 -0.187939	  0.026021	  0.076748	  0.471004	  0.391449	  0.365809	  0.428793	  0.252083
 -0.201882	 -0.127113	  0.164836	 -0.202515	 -0.003170	 -0.142950	  0.086247	  0.142645	  0.512675	  0.356023	  0.339651	  0.331795	  0.202077
 -0.204748	 -0.090645	  0.155258	 -0.223705	  0.019416	 -0.136851	  0.149065	  0.218751	  0.553384	  0.301743	  0.283368	  0.249688	  0.097899
 -0.180542	 -0.140799	  0.132780	 -0.210152	  0.038848	 -0.110637	  0.198775	  0.262097	  0.525597	  0.237720	  0.183159	  0.189464	  0.035481
 -0.197883	 -0.176671	  0.111525	 -0.135172	  0.083975	 -0.060556	  0.219776	  0.289832	  0.466562	  0.108869	  0.057013	  0.118854	  0.016566
 -0.201543	 -0.161102	  0.103865	 -0.136729	  0.121643	 -0.014515	  0.293178	  0.222555	  0.380561	  0.010940	 -0.061209	  0.057669	 -0.084156
 -0.228527	 -0.173299	  0.073495	 -0.137994	  0.146160	 -0.000142	  0.280851	  0.107289	  0.293234	 -0.057109	 -0.121461	 -0.017397	 -0.158695
 -0.272318	 -0.170855	  0.066343	 -0.077758	  0.172677	  0.019594	  0.236396	  0.051462	  0.217765	 -0.130988	 -0.187214	 -0.064692	 -0.211393
 -0.275104	 -0.190749	  0.073626	 -0.014439	  0.206585	  0.010156	  0.197485	  0.026486	  0.156464	 -0.191463	 -0.252463	 -0.145674	 -0.234478
 -0.297661	 -0.220330	  0.051578	 -0.014360	  0.215219	 -0.067416	  0.167724	  0.013543	  0.090252	 -0.236194	 -0.298374	 -0.238956	 -0.208947
 -0.313328	 -0.192870	  0.061699	 -0.008762	  0.217205	 -0.124980	  0.152348	 -0.036756	  0.015890	 -0.245806	 -0.299872	 -0.277840	 -0.230783
 -0.306614	 -0.174651	  0.084729	 -0.008460	  0.191394	 -0.159774	  0.069360	 -0.112090	 -0.051399	 -0.240587	 -0.322889	 -0.283694	 -0.293283
 -0.307141	 -0.135465	  0.127371	 -0.016482	  0.158386	 -0.201442	 -0.017364	 -0.150301	 -0.025318	 -0.233704	 -0.331864	 -0.257900	 -0.299003
 -0.318549	 -0.104800	  0.164901	 -0.018213	  0.121979	 -0.273723	 -0.070685	 -0.149533	 -0.002146	 -0.236821	 -0.351679	 -0.262908	 -0.313959
 -0.314706	 -0.074840	  0.174994	 -0.042875	  0.111756	 -0.350799	 -0.095927	 -0.145479	 -0.031011	 -0.220616	 -0.333460	 -0.309619	 -0.282701
 -0.296523	 -0.066253	  0.182255	 -0.088750	  0.088188	 -0.382637	 -0.107821	 -0.141842	 -0.056752	 -0.212576	 -0.315417	 -0.329246	 -0.232381
 -0.269330	 -0.098480	  0.173781	 -0.073741	  0.076387	 -0.412964	 -0.121277	 -0.124942	 -0.070974	 -0.244121	 -0.304362	 -0.301327	 -0.204275
 -0.281374	 -0.103491	  0.161494	 -0.039593	  0.068501	 -0.453998	 -0.121083	 -0.121591	 -0.049815	 -0.237977	 -0.305234	 -0.239493	 -0.176473
 -0.303233	 -0.102057	  0.155573	 -0.056312	  0.047499	 -0.437786	 -0.103030	 -0.127189	 -0.026587	 -0.224587	 -0.291243	 -0.196137	 -0.123721
 -0.270242	 -0.130906	  0.136695	 -0.045337	  0.046347	 -0.400030	 -0.091236	 -0.150071	 -0.009873	 -0.185938	 -0.260018	 -0.108816	 -0.047217
 -0.234335	 -0.157840	  0.146621	 -0.048833	  0.023077	 -0.354456	 -0.091801	 -0.129311	 -0.026972	 -0.130920	 -0.212989	 -0.005193	  0.044026
 -0.250309	 -0.123889	  0.144736	 -0.051213	  0.010056	 -0.295825	 -0.098686	 -0.093728	  0.032661	 -0.085708	 -0.139511	  0.070490	  0.148577
 -0.284745	 -0.152865	  0.140853	 -0.047240	  0.026840	 -0.271639	 -0.076636	 -0.004485	  0.062675	 -0.042694	 -0.094456	  0.188616	  0.294811
 -0.298494	 -0.195831	  0.117452	 -0.081659	  0.071883	 -0.254254	 -0.042693	  0.061466	  0.128166	 -0.008595	 -0.015939	  0.324204	  0.415245
 -0.251038	 -0.191527	  0.119948	 -0.072929	  0.116077	 -0.251927	  0.005634	  0.069746	  0.201539	  0.074010	  0.104568	  0.430070	  0.507174
 -0.222492	 -0.217852	  0.131443	 -0.050976	  0.147279	 -0.243012	  0.041022	  0.090527	  0.256990	  0.164206	  0.272577	  0.521064	  0.573162
 -0.233573	 -0.224483	  0.136794	 -0.016136	  0.132119	 -0.219433	  0.124206	  0.124584	  0.319264	  0.240697	  0.387800	  0.616138	  0.679689
 -0.243325	 -0.182337	  0.109070	 -0.007136	  0.159749	 -0.149998	  0.186807	  0.175736	  0.375133	  0.293585	  0.472616	  0.733767	  0.778597
 -0.230387	 -0.140542	  0.084970	 -0.029589	  0.220489	 -0.095857	  0.246273	  0.183478	  0.443167	  0.365876	  0.557073	  0.798372	  0.869214
 -0.229618	 -0.168016	  0.078863	 -0.005016	  0.234347	 -0.022414	  0.327064	  0.226904	  0.503284	  0.397563	  0.637962	  0.886852	  0.926841
 -0.196558	 -0.173263	  0.074634	  0.003631	  0.261155	  0.043497	  0.361951	  0.323287	  0.594177	  0.452068	  0.662673	  0.987944	  0.997895
 -0.168143	 -0.193036	  0.102738	 -0.006466	  0.289350	  0.072539	  0.365644	  0.367872	  0.650070	  0.503034	  0.678597	  1.008070	  1.057219
 -0.209019	 -0.202805	  0.115099	  0.040287	  0.321518	  0.105012	  0.400513	  0.390184	  0.707197	  0.524404	  0.694834	  1.001289	  1.056459
 -0.209105	 -0.189172	  0.119534	  0.071341	  0.353225	  0.130319	  0.425137	  0.467632	  0.725409	  0.562855	  0.672203	  0.931575	  0.994999
 -0.162456	 -0.153028	  0.106856	  0.090464	  0.386519	  0.129242	  0.435718	  0.477496	  0.689561	  0.601143	  0.604301	  0.868050	  0.931742
 -0.135697	 -0.129115	  0.071844	  0.072586	  0.392893	  0.155692	  0.428128	  0.467270	  0.650335	  0.571568	  0.613043	  0.798194	  0.829988
 -0.140099	 -0.119883	  0.115756	  0.073785	  0.392619	  0.190127	  0.448381	  0.485740	  0.645379	  0.537513	  0.582780	  0.710773	  0.689040
 -0.189657	 -0.129041	  0.153418	  0.157247	  0.419656	  0.183977	  0.464077	  0.462245	  0.611322	  0.550310	  0.501438	  0.591571	  0.567444
 -0.221082	 -0.162966	  0.146618	  0.190943	  0.457055	  0.164810	  0.451552	  0.450149	  0.562974	  0.481861	  0.380966	  0.489668	  0.475125
 -0.187904	 -0.141045	  0.166134	  0.228753	  0.484058	  0.196004	  0.391848	  0.415672	  0.561468	  0.405914	  0.258776	  0.387386	  0.390771
 -0.174887	 -0.127185	  0.153507	  0.263364	  0.507432	  0.231874	  0.338872	  0.367149	  0.494251	  0.354643	  0.131383	  0.278750	  0.303446
 -0.208638	 -0.084744	  0.177030	  0.255750	  0.471580	  0.206319	  0.289155	  0.324962	  0.445160	  0.247437	  0.051314	  0.182483	  0.203466
 -0.214474	 -0.049260	  0.163313	  0.259627	  0.442701	  0.165517	  0.265619	  0.241782	  0.401471	  0.134108	 -0.002768	  0.086037	  0.104336
 -0.196575	 -0.046622	  0.170626	  0.269812	  0.420278	  0.143166	  0.261491	  0.156714	  0.333061	  0.020403	 -0.083652	  0.003307	 -0.017496
 -0.172808	 -0.042294	  0.203857	  0.272432	  0.390786	  0.156562	  0.219936	  0.083580	  0.251511	 -0.094909	 -0.154348	 -0.063047	 -0.145046
 -0.182267	  0.002196	  0.204636	  0.268861	  0.387836	  0.095410	  0.164037	  0.032729	  0.193581	 -0.172796	 -0.240856	 -0.132442	 -0.253651
 -0.183670	  0.037032	  0.236980	  0.259823	  0.356122	  0.057712	  0.090074	 -0.030816	  0.122576	 -0.227434	 -0.308872	 -0.256253	 -0.351319
 -0.200371	  0.044676	  0.267925	  0.266925	  0.331395	  0.011904	  0.010180	 -0.103416	  0.053657	 -0.292776	 -0.408625	 -0.333183	 -0.424392
 -0.158627	  0.071776	  0.240242	  0.256155	  0.329514	 -0.056795	 -0.039234	 -0.148832	  0.031201	 -0.344213	 -0.478346	 -0.375480	 -0.477289
 -0.131852	  0.071934	  0.230476	  0.229777	  0.310529	 -0.083358	 -0.038111	 -0.190167	 -0.026091	 -0.350122	 -0.491615	 -0.437743	 -0.540104
 -0.118730	  0.045762	  0.214310	  0.200165	  0.258157	 -0.132357	 -0.057705	 -0.197451	 -0.050384	 -0.365401	 -0.508316	 -0.472792	 -0.635000
 -0.106191	  0.053862	  0.193609	  0.190703	  0.210527	 -0.202215	 -0.084293	 -0.192843	 -0.096315	 -0.409369	 -0.546464	 -0.475667	 -0.659808
 -0.106255	  0.073798	  0.170233	  0.243803	  0.149737	 -0.204743	 -0.087887	 -0.250090	 -0.122072	 -0.410702	 -0.538076	 -0.413235	 -0.655464
 -0.088300	  0.075214	  0.161654	  0.237406	  0.092480	 -0.230913	 -0.118681	 -0.304013	 -0.128461	 -0.405796	 -0.556353	 -0.374219	 -0.619938
 -0.083159	  0.081603	  0.165523	  0.176609	  0.085077	 -0.286362	 -0.145944	 -0.306686	 -0.168854	 -0.386871	 -0.541693	 -0.311005	 -0.489525
 -0.068551	  0.089553	  0.167806	  0.113109	  0.106127	 -0.271428	 -0.194444	 -0.293299	 -0.161139	 -0.382297	 -0.482931	 -0.284170	 -0.371657
 -0.064657	  0.074357	  0.145116	  0.082991	  0.085054	 -0.264835	 -0.168675	 -0.255285	 -0.128019	 -0.375710	 -0.413342	 -0.161801	 -0.293675
 -0.054698	  0.049653	  0.111985	  0.053125	  0.070729	 -0.254021	 -0.141838	 -0.180657	 -0.126348	 -0.342744	 -0.317685	 -0.042263	 -0.145311
 -0.050424	  0.071323	  0.090599	  0.002172	  0.021735	 -0.268992	 -0.127213	 -0.135544	 -0.085730	 -0.251568	 -0.209898	  0.081497	 -0.015511
 -0.069413	  0.016106	  0.067308	  0.013459	 -0.013286	 -0.287087	 -0.078859	 -0.105080	 -0.013914	 -0.121753	 -0.089823	  0.210041	  0.095271
 -0.058944	 -0.015557	  0.082371	  0.046219	 -0.037780	 -0.282069	 -0.056028	 -0.037224	  0.071528	 -0.016124	  0.005788	  0.277481	  0.271253
 -0.042675	 -0.014660	  0.049653	  0.065495	 -0.041404	 -0.261498	 -0.031008	  0.010082	  0.156953	  0.064432	  0.077859	  0.350780	  0.399064
 -0.045286	 -0.031791	  0.038078	  0.035044	 -0.052342	 -0.246135	  0.006830	  0.085679	  0.199986	  0.110019	  0.114966	  0.367360	  0.471383
 -0.074219	 -0.018566	  0.034692	  0.008991	 -0.079695	 -0.230243	  0.058638	  0.145089	  0.263215	  0.134134	  0.159747	  0.411722	  0.485234
 -0.090866	 -0.037693	 -0.005899	  0.013791	 -0.089199	 -0.211643	  0.106560	  0.184482	  0.312810	  0.188054	  0.196020	  0.407303	  0.475322
 -0.060212	 -0.035455	 -0.044166	  0.021490	 -0.040784	 -0.142837	  0.159930	  0.248007	  0.310913	  0.229548	  0.212409	  0.398780	  0.396391
 -0.036383	 -0.043332	 -0.027598	 -0.004542	 -0.007373	 -0.078153	  0.207500	  0.282671	  0.354350	  0.238056	  0.227672	  0.345103	  0.300188
 -0.063844	 -0.029804	 -0.015172	 -0.017828	  0.036157	 -0.050942	  0.286845	  0.264949	  0.327989	  0.179042	  0.202844	  0.264918	  0.184538
 -0.109114	 -0.036626	 -0.002542	 -0.007404	  0.080553	 -0.013051	  0.310906	  0.270331	  0.266811	  0.144817	  0.130999	  0.169409	  0.040676
 -0.116746	 -0.072892	 -0.007591	  0.034784	  0.076091	  0.017724	  0.286762	  0.264352	  0.210841	  0.125002	  0.029063	  0.071820	 -0.089209
 -0.141675	 -0.071047	 -0.007803	  0.023122	  0.110558	  0.058556	  0.289823	  0.229151	  0.198227	  0.101934	 -0.055265	 -0.030081	 -0.215846
 -0.119623	 -0.068122	  0.006258	  0.060147	  0.144174	  0.114715	  0.278837	  0.195419	  0.154544	  0.073120	 -0.135278	 -0.130108	 -0.355847
 -0.095535	 -0.047704	  0.014737	  0.101806	  0.157084	  0.093843	  0.283141	  0.153093	  0.162375	  0.042911	 -0.206169	 -0.200975	 -0.470005
 -0.118342	 -0.052346	 -0.005204	  0.155457	  0.167413	  0.109706	  0.280059	  0.126160	  0.138160	 -0.007664	 -0.293041	 -0.306657	 -0.561991
 -0.099229	 -0.077454	  0.009279	  0.196052	  0.201038	  0.113695	  0.218362	  0.101557	  0.053991	 -0.087912	 -0.380763	 -0.384956	 -0.648718
 -0.094576	 -0.113572	  0.022224	  0.190767	  0.227044	  0.114719	  0.192766	  0.058740	  0.001941	 -0.169896	 -0.430834	 -0.437466	 -0.691323
 -0.112753	 -0.099387	  0.034649	  0.208622	  0.209905	  0.095090	  0.143770	 -0.000348	 -0.056938	 -0.245988	 -0.451326	 -0.459465	 -0.722694
 -0.126069	 -0.083263	  0.068815	  0.210347	  0.164786	  0.079085	  0.097605	 -0.038643	 -0.087564	 -0.308035	 -0.505774	 -0.507401	 -0.785628
 -0.103330	 -0.099839	  0.078794	  0.196953	  0.145867	  0.088961	  0.061117	 -0.083462	 -0.127872	 -0.316299	 -0.553521	 -0.535542	 -0.816801
 -0.049690	 -0.048948	  0.071700	  0.191875	  0.177112	  0.113896	  0.027455	 -0.117530	 -0.182534	 -0.310651	 -0.541829	 -0.518917	 -0.806076
 -0.039003	 -0.035482	  0.067105	  0.174923	  0.176084	  0.118106	  0.024976	 -0.164083	 -0.230223	 -0.327484	 -0.522799	 -0.467374	 -0.835022
 -0.062408	 -0.026460	  0.025338	  0.169932	  0.184049	  0.122227	 -0.001844	 -0.180639	 -0.285529	 -0.353214	 -0.502049	 -0.394017	 -0.809614
 -0.046220	 -0.031233	  0.009598	  0.106500	  0.199688	  0.076941	 -0.050830	 -0.228740	 -0.359057	 -0.399385	 -0.500729	 -0.388871	 -0.772269
 -0.040040	 -0.035835	  0.010162	  0.096086	  0.185723	  0.038546	 -0.099581	 -0.252858	 -0.388532	 -0.462484	 -0.480735	 -0.364223	 -0.776878
 -0.061744	  0.005420	  0.007007	  0.148750	  0.165796	  0.022617	 -0.155364	 -0.298379	 -0.386211	 -0.479670	 -0.493151	 -0.355154	 -0.762806
 -0.068999	  0.023656	  0.015054	  0.169943	  0.152976	 -0.052588	 -0.201605	 -0.327443	 -0.355355	 -0.486287	 -0.498358	 -0.352233	 -0.694700
 -0.062874	 -0.014657	  0.014751	  0.172663	  0.144521	 -0.103128	 -0.251482	 -0.330385	 -0.366139	 -0.504447	 -0.466190	 -0.343943	 -0.677203
 -0.065116	 -0.017164	  0.025512	  0.148327	  0.117708	 -0.135707	 -0.283561	 -0.327278	 -0.388735	 -0.501978	 -0.463074	 -0.377268	 -0.623051
 -0.073571	 -0.042565	  0.040974	  0.139255	  0.081487	 -0.164523	 -0.302586	 -0.314205	 -0.452222	 -0.490141	 -0.455079	 -0.366315	 -0.600953
 -0.046883	 -0.060568	  0.043410	  0.178084	  0.064123	 -0.179061	 -0.299397	 -0.289849	 -0.449851	 -0.438117	 -0.446954	 -0.373400	 -0.630650
 -0.067180	 -0.056850	  0.049244	  0.177051	  0.053784	 -0.169201	 -0.278899	 -0.295269	 -0.420038	 -0.442923	 -0.416812	 -0.377321	 -0.656510
 -0.072020	 -0.059945	  0.061023	  0.186434	  0.050595	 -0.177062	 -0.295796	 -0.316049	 -0.383190	 -0.423938	 -0.448378	 -0.337160	 -0.671517
 -0.073747	 -0.074092	  0.075870	  0.187274	  0.013422	 -0.208977	 -0.267516	 -0.361292	 -0.351824	 -0.443131	 -0.451413	 -0.330503	 -0.679535
 -0.076498	 -0.095626	  0.078932	  0.171717	 -0.051299	 -0.244401	 -0.279407	 -0.375532	 -0.323331	 -0.449038	 -0.409804	 -0.340506	 -0.692209
 -0.081844	 -0.081301	  0.068836	  0.163865	 -0.086864	 -0.237027	 -0.305379	 -0.354161	 -0.269940	 -0.427609	 -0.427231	 -0.369019	 -0.688980
 -0.047124	 -0.071319	  0.060668	  0.132612	 -0.101642	 -0.221546	 -0.338092	 -0.355200	 -0.226129	 -0.387928	 -0.451463	 -0.388463	 -0.677736
 -0.022655	 -0.050718	  0.014961	  0.066776	 -0.129576	 -0.244658	 -0.305012	 -0.325595	 -0.195537	 -0.363657	 -0.448974	 -0.355892	 -0.633621
 -0.061230	 -0.035308	 -0.006772	  0.062745	 -0.161698	 -0.259471	 -0.248758	 -0.272708	 -0.181349	 -0.376984	 -0.441872	 -0.328967	 -0.592501
 -0.062480	 -0.054739	 -0.004360	  0.066101	 -0.188727	 -0.256550	 -0.213686	 -0.223736	 -0.146772	 -0.352892	 -0.426224	 -0.285711	 -0.552454
 -0.063301	 -0.085070	 -0.056749	  0.054621	 -0.193760	 -0.230798	 -0.180365	 -0.200313	 -0.145081	 -0.328389	 -0.391343	 -0.277809	 -0.481520
 -0.057316	 -0.074340	 -0.070649	  0.059993	 -0.200199	 -0.200407	 -0.163098	 -0.124001	 -0.111257	 -0.324661	 -0.366703	 -0.283820	 -0.445011
 -0.064002	 -0.081385	 -0.078071	  0.023463	 -0.195792	 -0.184854	 -0.166223	 -0.118833	 -0.104642	 -0.311291	 -0.345720	 -0.294825	 -0.378283
 -0.067021	 -0.065225	 -0.127240	  0.028726	 -0.149571	 -0.162383	 -0.158786	 -0.129982	 -0.112291	 -0.271512	 -0.316822	 -0.259622	 -0.329108
 -0.086779	 -0.069754	 -0.137323	  0.007531	 -0.140595	 -0.137372	 -0.134203	 -0.111329	 -0.132055	 -0.246283	 -0.247452	 -0.204327	 -0.294820
 -0.086967	 -0.065048	 -0.147562	 -0.019173	 -0.132966	 -0.118909	 -0.117661	 -0.113285	 -0.126143	 -0.196607	 -0.211169	 -0.151896	 -0.257790
 -0.084679	 -0.073913	 -0.175165	  0.007782	 -0.107078	 -0.085787	 -0.088949	 -0.108198	 -0.102078	 -0.175125	 -0.199494	 -0.139985	 -0.251230
 -0.079508	 -0.066829	 -0.193115	  0.016931	 -0.112954	 -0.098240	 -0.029169	 -0.093835	 -0.092351	 -0.199655	 -0.161635	 -0.112756	 -0.287558
 -0.082714	 -0.069254	 -0.203059	  0.024295	 -0.081611	 -0.093760	 -0.001893	 -0.095147	 -0.087556	 -0.177383	 -0.156612	 -0.110801	 -0.302237
 -0.061717	 -0.062537	 -0.220172	  0.013352	 -0.060456	 -0.106327	 -0.052911	 -0.089532	 -0.073129	 -0.187266	 -0.146979	 -0.133770	 -0.338629
 -0.058830	 -0.034468	 -0.210388	 -0.009107	 -0.052261	 -0.100969	 -0.067476	 -0.082398	 -0.076265	 -0.184088	 -0.154791	 -0.149958	 -0.362312
 -0.064224	  0.003732	 -0.208820	 -0.019895	 -0.060661	 -0.084754	 -0.056147	 -0.074299	 -0.061734	 -0.176008	 -0.206147	 -0.214297	 -0.375472
 -0.090981	  0.007868	 -0.206891	 -0.016559	 -0.061960	 -0.058200	 -0.057702	 -0.089728	 -0.066327	 -0.203022	 -0.252078	 -0.197557	 -0.396255
 -0.099822	 -0.002956	 -0.215258	  0.020958	 -0.039211	 -0.081623	 -0.076274	 -0.071310	 -0.112908	 -0.228036	 -0.265050	 -0.220581	 -0.427073
 -0.084885	  0.013859	 -0.238151	  0.065402	 -0.065658	 -0.072805	 -0.073309	 -0.062131	 -0.151554	 -0.240348	 -0.236364	 -0.257611	 -0.454312
 -0.061458	  0.002171	 -0.237868	  0.064919	 -0.034768	 -0.026730	 -0.096852	 -0.076540	 -0.160857	 -0.267742	 -0.244422	 -0.273114	 -0.487945
 -0.062337	 -0.013378	 -0.202658	  0.049912	  0.014090	 -0.020239	 -0.098322	 -0.123744	 -0.145211	 -0.303715	 -0.273322	 -0.295401	 -0.555737
 -0.085283	 -0.030467	 -0.185046	  0.025851	  0.002776	 -0.015296	 -0.062377	 -0.141713	 -0.176263	 -0.330729	 -0.299220	 -0.310445	 -0.548738
 -0.070359	 -0.017936	 -0.175426	  0.030436	 -0.028590	  0.002940	 -0.106061	 -0.155576	 -0.166363	 -0.344242	 -0.323364	 -0.277211	 -0.490043
 -0.081311	 -0.013212	 -0.176527	  0.039016	 -0.036203	 -0.008852	 -0.173236	 -0.187096	 -0.164889	 -0.325226	 -0.347041	 -0.285304	 -0.487059
 -0.075232	 -0.062474	 -0.198289	  0.031210	 -0.017256	 -0.028527	 -0.177444	 -0.201507	 -0.165767	 -0.313824	 -0.306577	 -0.328910	 -0.505517
 -0.054764	 -0.074746	 -0.177558	  0.045712	 -0.030662	 -0.087395	 -0.168147	 -0.213132	 -0.200899	 -0.270425	 -0.291905	 -0.367587	 -0.544077
 -0.070888	 -0.056619	 -0.153964	  0.044480	 -0.024910	 -0.093646	 -0.149927	 -0.238792	 -0.214129	 -0.289595	 -0.284332	 -0.359041	 -0.595869
 -0.081524	 -0.053894	 -0.135465	  0.039224	  0.008952	 -0.113005	 -0.131736	 -0.249439	 -0.204671	 -0.311491	 -0.286626	 -0.307370	 -0.627123
 -0.101510	 -0.047632	 -0.128934	  0.024298	 -0.006233	 -0.127927	 -0.130216	 -0.252445	 -0.249174	 -0.344340	 -0.283620	 -0.278856	 -0.639221
 -0.104101	 -0.041558	 -0.106790	  0.027894	 -0.057180	 -0.122349	 -0.119926	 -0.254643	 -0.219099	 -0.330872	 -0.281239	 -0.258825	 -0.622747
 -0.105297	 -0.039781	 -0.105993	  0.031924	 -0.107403	 -0.142261	 -0.155611	 -0.255029	 -0.138825	 -0.260190	 -0.262564	 -0.249211	 -0.583547
 -0.147031	 -0.052171	 -0.122335	  0.023984	 -0.138724	 -0.148250	 -0.203295	 -0.248750	 -0.171525	 -0.249366	 -0.249205	 -0.262539	 -0.519737
 -0.135105	 -0.037978	 -0.135900	  0.026071	 -0.136257	 -0.152825	 -0.238375	 -0.269529	 -0.196429	 -0.247870	 -0.221110	 -0.253355	 -0.494314
 -0.117994	 -0.020533	 -0.124285	  0.025578	 -0.121558	 -0.129137	 -0.264049	 -0.228824	 -0.192721	 -0.230520	 -0.210438	 -0.265847	 -0.495280
  0.038975	  0.063688	 -0.137014	  0.060803	 -0.037348	 -0.016950	  0.013483	 -0.033827	  0.007452	  0.063449	  0.032739	  0.001544	 -0.036770
  0.023378	  0.083042	 -0.101723	  0.051450	 -0.046854	 -0.056549	  0.011695	 -0.043424	 -0.003497	  0.063042	  0.011291	 -0.002485	 -0.069057
 -0.007150	  0.075060	 -0.072662	  0.040715	 -0.026332	 -0.052252	 -0.000736	 -0.031636	 -0.017102	  0.040427	  0.018347	  0.009443	 -0.055645
 -0.003397	  0.058954	 -0.071181	  0.008284	 -0.027368	 -0.020594	  0.020306	 -0.040547	 -0.016448	  0.033930	  0.018605	  0.048835	 -0.008212
  0.009522	  0.053109	 -0.059700	  0.018688	 -0.031781	  0.027533	  0.042243	 -0.030965	  0.014527	  0.026946	 -0.028318	  0.015765	  0.025055
  0.012971	  0.046355	 -0.022175	 -0.006188	 -0.025529	  0.056178	  0.019606	 -0.023911	  0.008621	  0.031524	 -0.037684	  0.026558	  0.001523
  0.012076	  0.016541	  0.000514	 -0.010512	 -0.048137	  0.070498	  0.003386	 -0.007002	 -0.022719	 -0.000476	 -0.041237	  0.046119	 -0.000065
  0.027997	 -0.009876	  0.028631	 -0.015475	 -0.071462	  0.092021	 -0.022043	 -0.015086	 -0.016114	 -0.008245	 -0.037354	  0.010701	 -0.007441
  0.027709	 -0.006019	  0.013283	 -0.005137	 -0.037553	  0.076574	 -0.035838	  0.002555	 -0.007497	 -0.003093	 -0.015313	 -0.056896	 -0.017093
  0.017942	 -0.054708	  0.006982	 -0.001748	  0.014098	  0.046592	 -0.014463	  0.012478	  0.010069	  0.018759	 -0.001724	 -0.051654	  0.021076
 -0.001178	 -0.081288	  0.032782	  0.026715	  0.037301	  0.020874	 -0.041567	 -0.004501	  0.005866	  0.008437	 -0.035132	 -0.091278	  0.012609
 -0.016619	 -0.091416	  0.038503	  0.008943	  0.035170	  0.028667	 -0.021752	  0.003980	 -0.011898	 -0.000553	 -0.034283	 -0.068202	  0.060723
 -0.009277	 -0.075502	  0.020484	  0.009094	  0.053854	 -0.008909	  0.014412	 -0.011353	 -0.022209	 -0.036742	 -0.008356	 -0.033160	  0.028908
 -0.031783	 -0.049043	  0.026134	 -0.003568	  0.044524	 -0.030164	  0.029709	 -0.013502	 -0.009997	 -0.035630	  0.027771	 -0.007644	  0.005486
 -0.066035	 -0.035535	  0.064304	 -0.018035	  0.033545	 -0.045140	  0.021464	 -0.008822	 -0.003795	 -0.028620	  0.058287	  0.045131	  0.049538
 -0.052652	 -0.015343	  0.037467	 -0.028208	  0.057246	 -0.068784	  0.002066	  0.018078	 -0.019784	 -0.054392	  0.034324	  0.015723	 -0.040237
 -0.039387	  0.010012	  0.036150	 -0.045527	  0.033421	 -0.047526	  0.007937	  0.036213	  0.000496	 -0.039869	  0.040232	  0.049089	  0.083085
 -0.006706	 -0.008318	  0.043464	 -0.028739	  0.024301	 -0.034418	 -0.000099	  0.042719	  0.013663	 -0.023041	 -0.026026	 -0.046347	 -0.075983
  0.017784	  0.003041	  0.049411	 -0.025944	  0.009754	 -0.013254	 -0.018690	  0.075344	  0.033879	 -0.007353	  0.028772	  0.066949	  0.045275
  0.045829	  0.017247	  0.066348	 -0.035612	  0.009151	 -0.024395	 -0.031117	  0.073210	  0.056487	 -0.048500	 -0.004942	  0.021807	 -0.022774
  0.047452	 -0.012318	  0.073636	 -0.067169	  0.016418	 -0.051137	 -0.052717	  0.061684	  0.087279	 -0.057167	 -0.006048	  0.038158	 -0.000174
 -0.009667	 -0.031395	  0.057306	 -0.054222	  0.032704	 -0.055503	 -0.048828	  0.066862	  0.078500	 -0.066120	  0.010733	  0.024910	  0.026904
 -0.010778	 -0.039669	  0.047429	 -0.031582	  0.043833	 -0.097561	 -0.034804	  0.083410	  0.070914	 -0.082331	 -0.033850	 -0.051469	 -0.074394
 -0.014227	 -0.027139	  0.069549	 -0.033702	  0.073907	 -0.081039	 -0.028881	  0.105714	  0.091487	 -0.040883	  0.042209	  0.049835	  0.070008
 -0.024490	 -0.016859	  0.092388	 -0.064647	  0.069460	 -0.062892	 -0.044589	  0.079753	  0.058814	 -0.058528	 -0.048256	 -0.054214	 -0.141245
 -0.033425	  0.019559	  0.122535	 -0.092209	  0.037490	 -0.034219	 -0.019458	  0.073185	  0.063002	 -0.005418	  0.028742	  0.086968	  0.055497
 -0.040848	  0.036565	  0.150947	 -0.120371	  0.055714	 -0.043191	 -0.052756	  0.063557	  0.040221	 -0.030141	 -0.051914	 -0.024535	 -0.165306
 -0.042641	  0.056060	  0.190753	 -0.101171	  0.107496	 -0.053413	 -0.091572	  0.090787	  0.065330	  0.006658	  0.006479	  0.093357	  0.019212
 -0.010485	  0.053273	  0.209359	 -0.105155	  0.114551	 -0.093940	 -0.068568	  0.061337	  0.047358	 -0.023518	 -0.085168	  0.012109	 -0.142014
  0.001471	  0.030702	  0.245979	 -0.123681	  0.077606	 -0.077902	 -0.013579	  0.057335	  0.044762	 -0.012088	 -0.084789	  0.076640	 -0.068623
 -0.008680	  0.015013	  0.258229	 -0.118268	  0.110074	 -0.044615	 -0.016937	  0.051617	  0.036665	 -0.037729	 -0.063370	  0.034089	 -0.096168
 -0.008598	  0.022710	  0.258004	 -0.136570	  0.140108	 -0.035272	 -0.022269	  0.070327	  0.024796	 -0.075320	 -0.078982	 -0.008027	 -0.143839
 -0.023164	  0.041592	  0.220815	 -0.098087	  0.170538	 -0.037333	  0.004599	  0.057579	  0.019329	 -0.092431	 -0.038256	  0.059070	 -0.004550
  0.007765	  0.018639	  0.206511	 -0.089201	  0.176358	 -0.004945	  0.002731	  0.052858	 -0.014673	 -0.095976	 -0.102268	 -0.059434	 -0.141758
  0.008390	  0.012125	  0.219466	 -0.113818	  0.177429	  0.044328	 -0.039852	  0.057861	 -0.001867	 -0.042836	 -0.004036	  0.049280	  0.058084
 -0.018945	  0.008261	  0.237702	 -0.133320	  0.193495	  0.053962	 -0.077861	  0.035601	 -0.004618	 -0.109487	 -0.047012	 -0.118039	 -0.205754
 -0.038177	  0.004964	  0.263741	 -0.144418	  0.188208	  0.059201	 -0.057677	  0.034844	  0.035552	 -0.026759	  0.024161	  0.057976	  0.036770
 -0.033350	 -0.006096	  0.259760	 -0.144670	  0.153498	  0.053857	 -0.088906	 -0.004130	  0.015742	 -0.069283	 -0.056883	 -0.042431	 -0.151268
 -0.051973	  0.001481	  0.271093	 -0.144985	  0.149709	  0.047655	 -0.091669	  0.014777	 -0.013258	 -0.046283	 -0.014368	  0.055117	 -0.001043
 -0.046485	 -0.004454	  0.259411	 -0.163692	  0.148227	  0.004203	 -0.099924	  0.010196	 -0.000190	 -0.106566	 -0.072850	 -0.013356	 -0.129832
 -0.022853	  0.005948	  0.250000	 -0.168779	  0.178509	  0.020367	 -0.092731	  0.060576	  0.021672	 -0.113002	 -0.061605	  0.027367	 -0.062921
 -0.016298	 -0.000964	  0.250677	 -0.138988	  0.154684	  0.039062	 -0.094140	  0.080171	 -0.003341	 -0.114167	 -0.038610	  0.052679	 -0.072239
 -0.037229	 -0.000836	  0.226401	 -0.109211	  0.048850	  0.053583	 -0.103536	  0.046369	 -0.009999	 -0.152324	 -0.061833	  0.021650	 -0.142623
 -0.054929	  0.031212	  0.235853	 -0.095815	 -0.023299	  0.004590	 -0.078108	  0.052406	  0.013132	 -0.126599	 -0.005944	  0.120580	  0.026090
 -0.072325	  0.044461	  0.251537	 -0.130886	  0.014611	 -0.009157	 -0.085869	  0.066361	 -0.031402	 -0.129473	 -0.073548	 -0.018224	 -0.161852
 -0.070372	  0.031031	  0.270901	 -0.128171	  0.039024	  0.012335	 -0.047189	  0.076015	 -0.026911	 -0.069635	  0.013230	  0.099518	  0.070780
 -0.064766	 -0.023949	  0.313785	 -0.148432	  0.036369	  0.014006	 -0.076235	  0.060333	 -0.068717	 -0.099624	 -0.100220	 -0.051955	 -0.191214
 -0.060871	 -0.035517	  0.385683	 -0.154553	 -0.015479	  0.012678	 -0.081241	  0.070209	 -0.023289	 -0.058859	 -0.057981	  0.116168	  0.014430
 -0.062314	 -0.038605	  0.393688	 -0.175517	 -0.046835	  0.003134	 -0.080485	  0.074660	 -0.068538	 -0.102577	 -0.135386	 -0.016080	 -0.177675
 -0.100080	 -0.028947	  0.396868	 -0.146509	 -0.021422	  0.001306	 -0.055256	  0.086327	 -0.074434	 -0.082508	 -0.070960	  0.039909	 -0.016295
 -0.108160	 -0.004290	  0.397580	 -0.179257	 -0.034899	 -0.042319	 -0.076192	  0.093425	 -0.076999	 -0.127497	 -0.108316	 -0.050668	 -0.098951
 -0.073555	 -0.036882	  0.398773	 -0.199850	 -0.050645	 -0.032227	 -0.114245	  0.090344	 -0.118729	 -0.137124	 -0.094804	 -0.040282	 -0.082078
 -0.098228	 -0.039916	  0.392160	 -0.201019	 -0.066021	 -0.021336	 -0.159383	  0.096687	 -0.137495	 -0.106693	 -0.077979	 -0.003506	 -0.065580
 -0.163936	 -0.062695	  0.410866	 -0.169832	 -0.087455	 -0.014470	 -0.174647	  0.106735	 -0.151730	 -0.096802	 -0.120559	 -0.080369	 -0.166502
 -0.159743	 -0.057833	  0.440857	 -0.133832	 -0.112790	 -0.003837	 -0.136220	  0.125015	 -0.121244	 -0.048713	 -0.066799	  0.046597	 -0.004327
 -0.143015	 -0.053921	  0.425277	 -0.130008	 -0.104725	  0.016158	 -0.102533	  0.122051	 -0.136286	 -0.088507	 -0.151685	 -0.080269	 -0.218951
 -0.171010	 -0.092030	  0.408635	 -0.120478	 -0.094212	  0.040102	 -0.098446	  0.144462	 -0.082798	 -0.036717	 -0.085671	  0.076719	  0.044089
 -0.190448	 -0.109980	  0.394546	 -0.137590	 -0.100564	  0.039950	 -0.136351	  0.122893	 -0.099860	 -0.070511	 -0.142187	 -0.055229	 -0.155975
 -0.196353	 -0.099578	  0.371657	 -0.190749	 -0.068975	  0.023667	 -0.111764	  0.122785	 -0.079168	  0.000949	 -0.059769	  0.119326	  0.060058
 -0.211412	 -0.116534	  0.347223	 -0.190067	 -0.053947	  0.003337	 -0.136231	  0.075964	 -0.084115	 -0.026716	 -0.139467	  0.001118	 -0.125829
 -0.223629	 -0.127369	  0.351412	 -0.178895	 -0.101528	 -0.021238	 -0.112598	  0.093998	 -0.057618	 -0.019476	 -0.083719	  0.067671	  0.009348
 -0.233745	 -0.155760	  0.362845	 -0.148789	 -0.123969	 -0.006260	 -0.097564	  0.074448	 -0.069377	 -0.068148	 -0.132246	  0.041053	 -0.067500
 -0.201780	 -0.123697	  0.348176	 -0.135601	 -0.157047	 -0.020891	 -0.115266	  0.065156	 -0.073671	 -0.078514	 -0.149256	  0.012339	 -0.042135
 -0.196012	 -0.154841	  0.286879	 -0.091122	 -0.170765	 -0.003719	 -0.139715	  0.088913	 -0.095363	 -0.081936	 -0.123317	 -0.000513	  0.013248
 -0.172329	 -0.184560	  0.239812	 -0.074572	 -0.171514	  0.000691	 -0.184376	  0.053149	 -0.116914	 -0.085238	 -0.158109	 -0.041645	 -0.135602
 -0.164188	 -0.194612	  0.251735	 -0.103807	 -0.193040	  0.004489	 -0.161785	  0.057368	 -0.078155	 -0.018869	 -0.076933	  0.085316	  0.000877
 -0.175453	 -0.206349	  0.270933	 -0.137269	 -0.258123	  0.034802	 -0.177624	  0.062065	 -0.091267	 -0.071211	 -0.192287	 -0.076337	 -0.217561
 -0.157989	 -0.194605	  0.233548	 -0.127646	 -0.299067	  0.072959	 -0.140425	  0.060644	 -0.077896	 -0.027759	 -0.127694	  0.070103	 -0.000741
 -0.168712	 -0.201600	  0.223824	 -0.121771	 -0.312852	  0.059873	 -0.135944	  0.048957	 -0.088715	 -0.080510	 -0.195186	 -0.098866	 -0.222322
 -0.174825	 -0.183573	  0.276426	 -0.094363	 -0.313876	  0.056041	 -0.126831	  0.044080	 -0.091897	 -0.049160	 -0.122831	  0.055589	 -0.028926
 -0.157089	 -0.184235	  0.296708	 -0.093443	 -0.292005	  0.036754	 -0.110576	  0.026419	 -0.117142	 -0.092620	 -0.142944	 -0.018157	 -0.238126
 -0.148216	 -0.176503	  0.272574	 -0.094349	 -0.283641	  0.021147	 -0.099163	  0.038797	 -0.138900	 -0.085820	 -0.098410	  0.004188	 -0.092206
 -0.125690	 -0.171630	  0.277143	 -0.087496	 -0.270327	  0.017171	 -0.112404	  0.074550	 -0.167676	 -0.062821	 -0.121179	 -0.033590	 -0.145123
 -0.128973	 -0.165191	  0.286754	 -0.100376	 -0.303615	  0.010884	 -0.125546	  0.105989	 -0.152448	 -0.093494	 -0.127664	 -0.036547	 -0.194073
 -0.144717	 -0.132953	  0.289776	 -0.066330	 -0.345960	 -0.026417	 -0.125207	  0.123723	 -0.138846	 -0.065219	 -0.098906	  0.064556	 -0.074067
 -0.124495	 -0.107434	  0.333114	 -0.081756	 -0.342432	 -0.037438	 -0.135352	  0.140301	 -0.144776	 -0.099599	 -0.188799	 -0.024906	 -0.196110
 -0.086614	 -0.139782	  0.361063	 -0.031037	 -0.336443	 -0.011275	 -0.122781	  0.131553	 -0.130670	 -0.071095	 -0.133996	  0.115963	 -0.020414
 -0.077846	 -0.120006	  0.355381	 -0.030662	 -0.348313	  0.000099	 -0.142041	  0.108782	 -0.153266	 -0.086812	 -0.209281	 -0.023199	 -0.242613
 -0.113690	 -0.084900	  0.332335	 -0.044026	 -0.301428	 -0.003290	 -0.148535	  0.109574	 -0.149891	 -0.023833	 -0.090830	  0.131711	 -0.005859
 -0.115866	 -0.079017	  0.321898	 -0.028184	 -0.246818	 -0.029130	 -0.183331	  0.093791	 -0.184592	 -0.060557	 -0.157872	 -0.021035	 -0.223170
 -0.123590	 -0.086838	  0.352733	 -0.012262	 -0.247230	 -0.052876	 -0.177055	  0.135000	 -0.133978	 -0.040809	 -0.101842	  0.081461	 -0.029773
 -0.134725	 -0.107112	  0.364137	 -0.029688	 -0.265555	 -0.048781	 -0.192351	  0.144929	 -0.177461	 -0.099966	 -0.186649	 -0.029522	 -0.161442
 -0.097716	 -0.142157	  0.356393	 -0.045717	 -0.277253	 -0.036376	 -0.171910	  0.182511	 -0.190617	 -0.074223	 -0.126232	  0.037424	 -0.074415
 -0.067191	 -0.136386	  0.319458	 -0.011356	 -0.272740	 -0.018835	 -0.165160	  0.182827	 -0.197066	 -0.082032	 -0.110342	  0.044237	 -0.136952
 -0.111892	 -0.177706	  0.299159	 -0.022464	 -0.288392	 -0.021279	 -0.181071	  0.154985	 -0.224482	 -0.106723	 -0.151147	 -0.017837	 -0.198729
 -0.115403	 -0.178149	  0.298603	 -0.009717	 -0.273165	 -0.052097	 -0.176032	  0.137247	 -0.193135	 -0.055989	 -0.108960	  0.045464	 -0.076487
 -0.106912	 -0.161062	  0.292669	 -0.011806	 -0.286843	 -0.029522	 -0.198941	  0.115383	 -0.199316	 -0.082366	 -0.176698	 -0.060102	 -0.231382
 -0.133574	 -0.175715	  0.285460	 -0.010862	 -0.350758	 -0.006092	 -0.181532	  0.100570	 -0.149525	 -0.025395	 -0.087173	  0.063288	  0.009154
 -0.193568	 -0.162916	  0.298116	 -0.014260	 -0.368348	 -0.009249	 -0.183189	  0.043316	 -0.190533	 -0.110233	 -0.182845	 -0.032992	 -0.211541
 -0.167129	 -0.132644	  0.302570	 -0.048803	 -0.340420	 -0.001105	 -0.174071	  0.043695	 -0.139390	 -0.084964	 -0.101349	  0.136343	  0.037171
 -0.136732	 -0.111239	  0.306549	 -0.052045	 -0.340097	 -0.016255	 -0.146287	  0.016878	 -0.160122	 -0.109035	 -0.178874	 -0.006684	 -0.166969
 -0.157305	 -0.122972	  0.303630	 -0.036691	 -0.326657	 -0.037173	 -0.138075	  0.030529	 -0.145395	 -0.067302	 -0.139607	  0.082229	  0.036883
 -0.157607	 -0.134342	  0.294374	 -0.069872	 -0.329867	 -0.053016	 -0.135706	  0.049003	 -0.142658	 -0.079830	 -0.179231	 -0.002977	 -0.114681
 -0.162602	 -0.147804	  0.259713	 -0.063594	 -0.343119	 -0.053788	 -0.146426	  0.082378	 -0.136462	 -0.078155	 -0.180010	  0.048487	 -0.090874
 -0.141144	 -0.148271	  0.254039	 -0.050172	 -0.359344	 -0.051747	 -0.171404	  0.082725	 -0.149640	 -0.115706	 -0.140034	  0.076348	 -0.087795
 -0.131047	 -0.125713	  0.264186	 -0.039481	 -0.357580	 -0.028811	 -0.170693	  0.076093	 -0.159111	 -0.150135	 -0.125419	  0.070251	 -0.160931
 -0.147882	 -0.083695	  0.289185	  0.000585	 -0.341919	  0.008883	 -0.158806	  0.060022	 -0.156445	 -0.121268	 -0.095995	  0.173712	 -0.014898
 -0.160852	 -0.068033	  0.344184	  0.014347	 -0.363559	  0.006468	 -0.172520	  0.049033	 -0.201858	 -0.161480	 -0.151322	  0.058860	 -0.193660
 -0.184582	 -0.048850	  0.344745	  0.004338	 -0.352643	 -0.000557	 -0.165382	  0.080879	 -0.166619	 -0.119770	 -0.052885	  0.205372	  0.045549
 -0.204449	 -0.041197	  0.324445	 -0.024646	 -0.312510	  0.006118	 -0.174846	  0.053552	 -0.209514	 -0.146480	 -0.154498	  0.047632	 -0.206476
 -0.234655	 -0.025417	  0.329494	 -0.021118	 -0.276621	  0.011279	 -0.147532	  0.035029	 -0.179909	 -0.108168	 -0.079595	  0.163169	 -0.004417
 -0.237159	 -0.012900	  0.341043	 -0.002492	 -0.301103	 -0.030671	 -0.150908	  0.009811	 -0.201250	 -0.144073	 -0.160324	  0.024692	 -0.227817
 -0.239492	 -0.019731	  0.361362	  0.008142	 -0.323904	 -0.019123	 -0.148142	  0.052527	 -0.160544	 -0.100309	 -0.091852	  0.124541	 -0.087532
 -0.243567	 -0.060486	  0.338482	 -0.007606	 -0.322443	 -0.016085	 -0.147582	  0.057917	 -0.173407	 -0.125449	 -0.125150	  0.087764	 -0.176048
 -0.248310	 -0.048994	  0.299717	 -0.023121	 -0.310080	 -0.006780	 -0.156758	  0.037060	 -0.190039	 -0.105598	 -0.139528	  0.137299	 -0.124155
 -0.251872	 -0.052569	  0.241378	 -0.054784	 -0.299359	  0.006634	 -0.182284	  0.024294	 -0.211984	 -0.088504	 -0.109123	  0.157271	 -0.086980
 -0.244237	 -0.052626	  0.204877	 -0.070704	 -0.305996	  0.029372	 -0.191664	  0.042513	 -0.211807	 -0.107029	 -0.151798	  0.092919	 -0.175922
 -0.212683	 -0.029138	  0.224802	 -0.059713	 -0.316289	  0.052118	 -0.167609	  0.069233	 -0.184631	 -0.043394	 -0.096064	  0.198738	 -0.003939
 -0.169820	 -0.026515	  0.239082	 -0.065724	 -0.329888	  0.048002	 -0.178849	  0.043478	 -0.217540	 -0.060109	 -0.214685	  0.058327	 -0.210126
 -0.137029	 -0.004117	  0.262551	 -0.040722	 -0.298229	  0.047234	 -0.185367	  0.034934	 -0.176100	 -0.016091	 -0.121635	  0.207788	  0.027980
 -0.122889	  0.005603	  0.252203	 -0.009334	 -0.294469	  0.051683	 -0.169323	  0.045372	 -0.216280	 -0.083436	 -0.171490	  0.066393	 -0.200880
 -0.153627	  0.000158	  0.226425	 -0.005326	 -0.336985	  0.068543	 -0.178239	  0.055071	 -0.195318	 -0.081526	 -0.087985	  0.189269	 -0.008778
 -0.156736	 -0.010876	  0.250289	 -0.037659	 -0.373390	  0.055690	 -0.194230	  0.009969	 -0.197487	 -0.103463	 -0.161908	  0.080022	 -0.181123
 -0.162833	  0.016646	  0.276220	 -0.020433	 -0.354242	  0.041594	 -0.195408	  0.020004	 -0.145655	 -0.077419	 -0.114625	  0.162490	 -0.056681
 -0.139608	  0.028340	  0.262444	 -0.000967	 -0.314769	  0.037407	 -0.192749	  0.037266	 -0.160355	 -0.111123	 -0.095400	  0.101969	 -0.129424
 -0.128515	  0.038276	  0.267958	  0.040055	 -0.288551	  0.021051	 -0.172629	  0.026118	 -0.152408	 -0.095384	 -0.084143	  0.101808	 -0.134871
 -0.141658	  0.034858	  0.264495	  0.047326	 -0.296877	  0.043514	 -0.173811	  0.031764	 -0.141098	 -0.057834	 -0.073338	  0.146015	 -0.042237
 -0.097791	  0.028683	  0.265402	  0.059196	 -0.263222	  0.015248	 -0.190465	  0.036134	 -0.129591	 -0.116239	 -0.124322	  0.077486	 -0.166613
 -0.073218	  0.046030	  0.266698	  0.098601	 -0.228345	 -0.023284	 -0.183925	  0.073059	 -0.088644	 -0.103554	 -0.063553	  0.192454	  0.012985
 -0.060978	  0.010376	  0.282700	  0.101980	 -0.247778	 -0.018781	 -0.183000	  0.079009	 -0.129197	 -0.155945	 -0.149757	  0.067244	 -0.202878
 -0.030859	  0.025318	  0.319741	  0.078853	 -0.228829	 -0.002926	 -0.161199	  0.100290	 -0.119302	 -0.085523	 -0.065031	  0.250575	  0.033384
 -0.018805	  0.022885	  0.311289	  0.061499	 -0.243152	  0.002030	 -0.200580	  0.101466	 -0.128120	 -0.067887	 -0.126261	  0.113076	 -0.189638
 -0.022784	  0.011077	  0.311496	  0.083281	 -0.261647	  0.023909	 -0.198514	  0.136766	 -0.145861	 -0.055128	 -0.069850	  0.184826	 -0.031472
  0.001383	 -0.003749	  0.330043	  0.091101	 -0.226843	 -0.002597	 -0.244082	  0.132378	 -0.190794	 -0.075970	 -0.106094	  0.124551	 -0.074761
  0.008656	  0.007995	  0.295746	  0.076310	 -0.234642	 -0.042755	 -0.255255	  0.068634	 -0.216780	 -0.076807	 -0.109966	  0.131160	 -0.056908
  0.009896	  0.037654	  0.298197	  0.071252	 -0.237932	 -0.071477	 -0.239245	  0.054943	 -0.191199	 -0.109920	 -0.112883	  0.159510	 -0.022968
  0.017953	  0.036395	  0.331121	  0.065991	 -0.241099	 -0.105414	 -0.233624	  0.066224	 -0.163366	 -0.153452	 -0.133931	  0.087961	 -0.103856
  0.006127	  0.010112	  0.346977	  0.058158	 -0.257527	 -0.091663	 -0.207430	  0.085790	 -0.127084	 -0.152363	 -0.087789	  0.171218	  0.036335
 -0.004614	  0.020460	  0.332767	  0.037069	 -0.282844	 -0.113725	 -0.193158	  0.077940	 -0.124964	 -0.157103	 -0.149961	  0.098601	 -0.096933
  0.002209	  0.051094	  0.354883	  0.017815	 -0.274046	 -0.119232	 -0.202813	  0.071678	 -0.095558	 -0.133152	 -0.136475	  0.200806	 -0.027426
 -0.032888	  0.043645	  0.372416	  0.055113	 -0.273497	 -0.127217	 -0.200242	  0.072384	 -0.085611	 -0.154386	 -0.150402	  0.197188	 -0.103941
 -0.051548	  0.018068	  0.402523	  0.060298	 -0.277213	 -0.152930	 -0.174728	  0.052959	 -0.082231	 -0.110640	 -0.136010	  0.249804	 -0.046616
 -0.036944	  0.036509	  0.391314	  0.087952	 -0.277419	 -0.170554	 -0.126555	  0.054289	 -0.091497	 -0.092772	 -0.169564	  0.226503	 -0.060705
 -0.011325	  0.065463	  0.383847	  0.076050	 -0.273820	 -0.169621	 -0.117873	  0.056006	 -0.072581	 -0.137304	 -0.146504	  0.184021	  0.007409
 -0.004226	  0.068067	  0.375513	  0.111544	 -0.270219	 -0.162681	 -0.176486	  0.070974	 -0.069237	 -0.134927	 -0.121180	  0.173155	  0.027104
  0.026673	  0.107687	  0.340878	  0.121221	 -0.249984	 -0.123099	 -0.129829	  0.078339	 -0.080480	 -0.100796	 -0.163238	  0.177135	  0.010348
  0.041991	  0.119729	  0.344388	  0.104638	 -0.227026	 -0.104171	 -0.124360	  0.088068	 -0.090583	 -0.108383	 -0.130070	  0.179225	  0.028718
  0.066761	  0.133975	  0.370222	  0.124141	 -0.238953	 -0.136812	 -0.131811	  0.052810	 -0.092507	 -0.113839	 -0.089559	  0.139927	 -0.023336
  0.084542	  0.163109	  0.387054	  0.154367	 -0.311803	 -0.162712	 -0.147925	  0.047790	 -0.107259	 -0.114865	 -0.101257	  0.173269	 -0.004956
  0.109937	  0.162586	  0.374802	  0.126406	 -0.329584	 -0.171216	 -0.165888	  0.041860	 -0.110883	 -0.093636	 -0.090309	  0.164013	 -0.034617
  0.131129	  0.192393	  0.384390	  0.116656	 -0.317010	 -0.154181	 -0.153671	  0.037864	 -0.138177	 -0.076986	 -0.085011	  0.170914	 -0.029617
  0.139455	  0.185231	  0.395968	  0.129207	 -0.310867	 -0.146627	 -0.139902	  0.054599	 -0.126507	 -0.086671	 -0.098744	  0.173472	 -0.021875
  0.114498	  0.180202	  0.445224	  0.089373	 -0.302849	 -0.158647	 -0.106257	  0.051416	 -0.125713	 -0.075676	 -0.066279	  0.154268	 -0.015468
  0.098957	  0.186554	  0.467431	  0.102956	 -0.297127	 -0.216538	 -0.110084	  0.077292	 -0.119943	 -0.087324	 -0.055558	  0.135102	 -0.011922
  0.109422	  0.197958	  0.411143	  0.100106	 -0.269877	 -0.262881	 -0.127798	  0.056756	 -0.100080	 -0.079221	 -0.107552	  0.134718	  0.005492
  0.085986	  0.192578	  0.405375	  0.074993	 -0.265785	 -0.232420	 -0.140227	  0.064838	 -0.098150	 -0.050063	 -0.139922	  0.138656	  0.005577
  0.095406	  0.184937	  0.422424	  0.076418	 -0.266819	 -0.201007	 -0.111123	  0.078969	 -0.097369	 -0.073078	 -0.151555	  0.091415	 -0.014731
  0.124543	  0.199483	  0.409234	  0.086773	 -0.244488	 -0.208805	 -0.050345	  0.043603	 -0.117171	 -0.097569	 -0.172473	  0.075804	 -0.031974
  0.115905	  0.206454	  0.401634	  0.074455	 -0.213270	 -0.193711	 -0.069395	  0.041738	 -0.107585	 -0.134066	 -0.168167	  0.091968	 -0.014501
  0.126340	  0.220278	  0.422174	  0.083919	 -0.232616	 -0.207678	 -0.111550	  0.073357	 -0.112608	 -0.132079	 -0.157802	  0.107421	  0.004947
  0.112935	  0.247351	  0.439656	  0.091063	 -0.233471	 -0.189864	 -0.113136	  0.072274	 -0.126472	 -0.133573	 -0.136844	  0.131563	 -0.000605
  0.121290	  0.220193	  0.459091	  0.074962	 -0.224519	 -0.228604	 -0.115719	  0.065829	 -0.121218	 -0.143654	 -0.101559	  0.173092	 -0.011919
  0.123332	  0.202669	  0.456647	  0.092704	 -0.233551	 -0.261749	 -0.149766	  0.070261	 -0.107814	 -0.129713	 -0.124442	  0.224214	  0.014286
  0.104462	  0.229105	  0.446489	  0.120347	 -0.238496	 -0.278582	 -0.183171	  0.030038	 -0.118734	 -0.085836	 -0.140047	  0.214981	  0.025896
  0.082939	  0.244535	  0.418571	  0.118330	 -0.254086	 -0.278518	 -0.194603	  0.016662	 -0.075112	 -0.106224	 -0.119879	  0.216061	  0.016259
  0.084016	  0.268739	  0.405316	  0.110582	 -0.256991	 -0.297466	 -0.187410	  0.041002	 -0.090305	 -0.086313	 -0.136806	  0.215988	 -0.007628
  0.100666	  0.284980	  0.370296	  0.076261	 -0.255740	 -0.337131	 -0.188609	  0.095516	 -0.133032	 -0.083512	 -0.169400	  0.180657	 -0.010663
  0.125134	  0.246830	  0.359255	  0.066020	 -0.216598	 -0.322093	 -0.160406	  0.098492	 -0.128719	 -0.109947	 -0.178954	  0.158185	 -0.015664
  0.148603	  0.233964	  0.373550	  0.065322	 -0.191581	 -0.275122	 -0.120713	  0.054402	 -0.135738	 -0.086774	 -0.181295	  0.160413	 -0.021477
  0.116565	  0.222933	  0.395649	  0.067383	 -0.202757	 -0.221556	 -0.136730	  0.019530	 -0.121938	 -0.070665	 -0.160318	  0.172555	 -0.022671
  0.073283	  0.212200	  0.410836	  0.057347	 -0.199201	 -0.219311	 -0.152876	  0.022334	 -0.098292	 -0.071070	 -0.135811	  0.211447	 -0.018668
  0.065353	  0.242824	  0.433265	  0.050394	 -0.217987	 -0.217714	 -0.177776	  0.018894	 -0.072700	 -0.047218	 -0.141784	  0.249562	 -0.022615
  0.091517	  0.236068	  0.453859	  0.075776	 -0.237736	 -0.203634	 -0.173519	  0.013342	 -0.101182	 -0.057032	 -0.120832	  0.244669	 -0.044157
  0.125876	  0.218815	  0.463016	  0.089839	 -0.252385	 -0.220300	 -0.164816	  0.000438	 -0.110392	 -0.091839	 -0.130088	  0.251449	 -0.079948
  0.082171	  0.221334	  0.472860	  0.118161	 -0.277009	 -0.267427	 -0.168016	  0.004813	 -0.126075	 -0.097130	 -0.168338	  0.259109	 -0.082734
  0.082882	  0.227060	  0.447175	  0.121031	 -0.264316	 -0.285981	 -0.166641	  0.035133	 -0.114685	 -0.080733	 -0.200424	  0.265963	 -0.076262
  0.084470	  0.204249	  0.441890	  0.112892	 -0.230709	 -0.272932	 -0.186960	  0.014145	 -0.077103	 -0.087656	 -0.203391	  0.242957	 -0.096744
  0.073728	  0.178604	  0.423189	  0.121116	 -0.213207	 -0.238993	 -0.184292	  0.019256	 -0.059909	 -0.108342	 -0.172216	  0.223473	 -0.117374
  0.078767	  0.184307	  0.405384	  0.118082	 -0.190587	 -0.224912	 -0.164619	 -0.004199	 -0.080860	 -0.081297	 -0.149303	  0.202338	 -0.114053
  0.100748	  0.194670	  0.407254	  0.127070	 -0.221233	 -0.227385	 -0.156213	 -0.000229	 -0.061943	 -0.106808	 -0.164328	  0.217460	 -0.103777
  0.106863	  0.185012	  0.428380	  0.071956	 -0.265844	 -0.255019	 -0.125834	  0.028844	 -0.058890	 -0.108899	 -0.159694	  0.211090	 -0.083784
  0.094326	  0.168079	  0.430022	  0.033935	 -0.321724	 -0.282412	 -0.090938	  0.022584	 -0.080341	 -0.084080	 -0.147677	  0.199776	 -0.066098
  0.062734	  0.155564	  0.409366	  0.017521	 -0.333949	 -0.309813	 -0.096879	  0.032606	 -0.060237	 -0.111863	 -0.180784	  0.201286	 -0.092703
  0.078854	  0.165131	  0.406241	  0.001215	 -0.336945	 -0.299650	 -0.103220	  0.041577	 -0.049443	 -0.128185	 -0.161540	  0.164651	 -0.058447
  0.074120	  0.155297	  0.388999	  0.008007	 -0.334044	 -0.266356	 -0.085753	  0.013131	 -0.061704	 -0.150426	 -0.175059	  0.159249	 -0.028903
  0.065955	  0.134421	  0.387014	  0.015286	 -0.336064	 -0.263232	 -0.084981	 -0.018521	 -0.085849	 -0.155180	 -0.159890	  0.155555	 -0.042491
  0.073248	  0.146438	  0.377375	  0.026959	 -0.320208	 -0.251491	 -0.094739	 -0.015026	 -0.083285	 -0.128986	 -0.130776	  0.166814	 -0.058717
  0.082874	  0.180538	  0.351239	  0.036754	 -0.287031	 -0.266971	 -0.116040	  0.000606	 -0.068344	 -0.134897	 -0.149185	  0.203407	 -0.058873
  0.099681	  0.189785	  0.370899	  0.055655	 -0.290315	 -0.256679	 -0.120546	  0.039567	 -0.091609	 -0.156372	 -0.168835	  0.246386	 -0.035437
  0.084778	  0.196034	  0.403692	  0.055124	 -0.283017	 -0.226608	 -0.094249	  0.018679	 -0.089100	 -0.139824	 -0.131960	  0.220604	 -0.023371
  0.058676	  0.212572	  0.390026	  0.035136	 -0.269142	 -0.224886	 -0.072772	 -0.003482	 -0.109110	 -0.123784	 -0.147003	  0.182018	 -0.037878
  0.068555	  0.221670	  0.396201	  0.045815	 -0.234848	 -0.228185	 -0.073364	 -0.012279	 -0.118882	 -0.124938	 -0.173044	  0.193060	 -0.026249
  0.068397	  0.201022	  0.402082	  0.041482	 -0.265625	 -0.226382	 -0.084341	  0.000572	 -0.094300	 -0.117472	 -0.175793	  0.188947	 -0.047022
  0.048052	  0.187396	  0.430426	  0.026058	 -0.285213	 -0.223598	 -0.079562	  0.011133	 -0.089540	 -0.131018	 -0.168611	  0.152982	 -0.006263
  0.025754	  0.189215	  0.438613	  0.008297	 -0.312525	 -0.248612	 -0.091972	  0.011163	 -0.078568	 -0.118942	 -0.128165	  0.142614	  0.007191
  0.020484	  0.178824	  0.393019	 -0.007389	 -0.307060	 -0.280117	 -0.083663	 -0.003463	 -0.048580	 -0.082597	 -0.122349	  0.137420	  0.012297
  0.020146	  0.171160	  0.384581	  0.012143	 -0.272188	 -0.283157	 -0.071485	 -0.000504	 -0.022470	 -0.092665	 -0.110921	  0.148034	 -0.019259
  0.032829	  0.145386	  0.384027	  0.009098	 -0.274438	 -0.260171	 -0.077293	  0.004823	 -0.019509	 -0.106539	 -0.121261	  0.172087	  0.010239
  0.058283	  0.144427	  0.405552	 -0.032039	 -0.317020	 -0.255654	 -0.099478	  0.008394	 -0.021845	 -0.106197	 -0.112275	  0.197774	  0.015149
  0.084184	  0.145539	  0.415243	 -0.042464	 -0.317429	 -0.266203	 -0.121661	  0.014525	 -0.044010	 -0.103773	 -0.100102	  0.233638	  0.026302
  0.063174	  0.146307	  0.405294	 -0.034548	 -0.338052	 -0.213911	 -0.119547	  0.013089	 -0.038416	 -0.115037	 -0.096501	  0.222811	  0.020255
  0.048848	  0.122441	  0.375498	  0.003981	 -0.370632	 -0.199209	 -0.080432	  0.025374	 -0.029636	 -0.146641	 -0.107256	  0.207305	 -0.005808
  0.026589	  0.128001	  0.426487	  0.036871	 -0.352443	 -0.206280	 -0.050484	  0.009913	 -0.049485	 -0.181782	 -0.135163	  0.219190	 -0.009919
  0.016247	  0.122117	  0.488456	  0.030530	 -0.327652	 -0.212703	 -0.056935	  0.002436	 -0.074772	 -0.179151	 -0.142720	  0.219874	 -0.046087
 -0.005741	  0.108285	  0.502022	  0.049561	 -0.288671	 -0.215063	 -0.040702	  0.000161	 -0.073453	 -0.174476	 -0.157236	  0.225035	 -0.012167
 -0.010762	  0.094284	  0.555624	  0.062170	 -0.336305	 -0.241551	 -0.029878	  0.007072	 -0.070855	 -0.151037	 -0.135694	  0.224584	 -0.021372
  0.024548	  0.100372	  0.584451	  0.098049	 -0.361978	 -0.230733	 -0.039824	  0.006795	 -0.078776	 -0.146539	 -0.111693	  0.208426	 -0.054490
  0.052640	  0.105916	  0.574289	  0.119298	 -0.361102	 -0.191452	 -0.038394	  0.011119	 -0.105035	 -0.158975	 -0.131236	  0.199004	 -0.044665
  0.070787	  0.114238	  0.573961	  0.096276	 -0.370568	 -0.211727	 -0.050347	  0.004549	 -0.136655	 -0.175140	 -0.135876	  0.233392	 -0.012452
  0.076629	  0.097024	  0.592954	  0.098545	 -0.384760	 -0.222156	 -0.046360	 -0.022040	 -0.124830	 -0.189033	 -0.181467	  0.229584	  0.009996
  0.095415	  0.101513	  0.594233	  0.114537	 -0.411575	 -0.241769	 -0.046721	 -0.036771	 -0.084764	 -0.152125	 -0.177848	  0.229023	 -0.026389
  0.111495	  0.101975	  0.584416	  0.088358	 -0.423708	 -0.209322	 -0.052593	 -0.061529	 -0.076042	 -0.151352	 -0.174897	  0.218048	 -0.014517
  0.078321	  0.143504	  0.571581	  0.101482	 -0.406376	 -0.209921	 -0.072269	 -0.059537	 -0.066309	 -0.145409	 -0.143465	  0.206130	  0.015278
  0.041071	  0.145197	  0.549060	  0.111470	 -0.384281	 -0.225603	 -0.036409	 -0.020038	 -0.042347	 -0.160669	 -0.141722	  0.196813	  0.007116
  0.060829	  0.126334	  0.486278	  0.102052	 -0.354503	 -0.258362	 -0.025744	 -0.033875	 -0.032061	 -0.125795	 -0.160370	  0.190144	 -0.011955
  0.051963	  0.141401	  0.438509	  0.108640	 -0.362060	 -0.267920	 -0.049348	 -0.063919	 -0.029234	 -0.094977	 -0.144265	  0.214367	 -0.010652
  0.070371	  0.134321	  0.475219	  0.105922	 -0.383412	 -0.263241	 -0.100438	 -0.069037	 -0.031725	 -0.106363	 -0.144176	  0.241784	  0.010531
  0.058177	  0.126146	  0.472485	  0.085917	 -0.364182	 -0.245209	 -0.082605	 -0.053003	 -0.042192	 -0.113688	 -0.136333	  0.266003	  0.040730
  0.014792	  0.137041	  0.468419	  0.089147	 -0.365970	 -0.242200	 -0.054890	 -0.067302	 -0.060816	 -0.140967	 -0.125299	  0.255778	  0.013195
  0.003182	  0.159601	  0.445371	  0.093405	 -0.363430	 -0.214746	 -0.083227	 -0.050698	 -0.068880	 -0.115575	 -0.114032	  0.266374	  0.023964
 -0.017762	  0.169809	  0.383065	  0.095091	 -0.364547	 -0.204020	 -0.111880	 -0.040172	 -0.057497	 -0.114956	 -0.092160	  0.276034	  0.025006
 -0.018010	  0.167596	  0.380747	  0.102501	 -0.344832	 -0.232406	 -0.110974	 -0.048714	 -0.069125	 -0.095388	 -0.083356	  0.279989	  0.004180
