# Supplementary material for: A fluorescent photoimmunoconjugate for imaging of cholesteatoma
Source: Sci Rep. 2022 Nov 19;12:19905. doi: 10.1038/s41598-022-22072-9 (PMC9675863; doi:10.1038/s41598-022-22072-9)
Supplement: Supplementary file 2 — Supplementary Information 2. [file 41598_2022_22072_MOESM2_ESM.zip › Data/ABR-45-4]

:RUN-4	LEVEL SWEEP	TEMP:NaN	6/6/2018	5:38 AM	NaNHR:
:SW EAR: R	SW FREQ: 16.00	# AVERAGES: 512	REP RATE (/sec): 40	DRIVER: RS Tweeter	SAMPLE (�sec): 40	
:NOTES-
:CHAMBER-CH4B-PXI
:CFTS Version: V2.7.2 (R850)
:LEVELS:20;25;30;35;40;45;50;55;60;65;70;75;80;
:DATA
 -0.044167	  0.022965	  0.046306	  0.036607	 -0.015708	 -0.023626	 -0.032326	 -0.020596	  0.009185	 -0.002199	 -0.047790	 -0.079080	 -0.061979
 -0.039517	  0.029154	  0.016984	  0.024595	  0.006167	 -0.050748	 -0.018894	 -0.028193	  0.017438	 -0.006201	  0.002994	 -0.092684	 -0.078953
  0.000350	  0.029627	  0.017535	  0.058703	 -0.004949	 -0.030664	  0.006862	 -0.007585	  0.059252	 -0.013607	  0.014012	 -0.122268	 -0.077308
  0.008037	 -0.006298	  0.019950	  0.076079	 -0.004277	  0.011117	  0.039217	  0.021377	  0.001528	 -0.021408	 -0.018859	 -0.158747	 -0.082018
 -0.013032	  0.008155	 -0.007185	  0.043259	  0.005855	  0.026670	  0.047075	  0.034949	 -0.029088	 -0.023620	 -0.040156	 -0.131056	 -0.100721
 -0.025894	 -0.002802	 -0.020769	 -0.005632	  0.007781	  0.036427	  0.045405	  0.021778	 -0.016329	  0.018326	 -0.048829	 -0.110979	 -0.100373
  0.009411	 -0.002067	 -0.013689	 -0.017263	  0.041203	  0.027760	  0.003486	  0.022570	  0.015553	  0.024976	 -0.027868	 -0.085539	 -0.088975
  0.049487	 -0.005384	 -0.006706	 -0.020479	  0.081365	  0.029690	 -0.008544	  0.010650	  0.000095	 -0.010026	 -0.024960	 -0.053424	 -0.092337
  0.038487	 -0.004048	 -0.028815	  0.012128	  0.063898	  0.039290	 -0.018542	 -0.019611	 -0.004613	 -0.042452	 -0.032443	 -0.052101	 -0.041907
 -0.002966	  0.027386	 -0.018478	  0.048724	  0.052870	  0.008746	 -0.025056	  0.008683	 -0.003966	 -0.037320	 -0.035518	 -0.037571	 -0.071550
  0.009865	  0.038452	  0.001607	  0.057859	  0.051759	 -0.005537	 -0.019912	  0.012246	 -0.031201	 -0.011029	 -0.048807	 -0.031646	 -0.082601
  0.000176	  0.042953	  0.032068	  0.025105	 -0.000213	  0.003211	 -0.053210	  0.027833	 -0.008342	 -0.032108	 -0.045340	 -0.040323	 -0.070564
 -0.003780	  0.008228	  0.036987	 -0.023640	 -0.037199	  0.008590	 -0.094021	 -0.018968	 -0.019087	 -0.012121	 -0.022158	 -0.066082	 -0.069370
 -0.017477	 -0.012210	  0.014179	 -0.048608	 -0.035207	  0.008492	 -0.065791	 -0.043800	  0.020571	 -0.025048	 -0.000601	 -0.027823	 -0.066850
 -0.026813	 -0.019936	 -0.000312	 -0.064699	 -0.023093	 -0.005352	 -0.033997	 -0.018220	  0.027920	 -0.023635	 -0.008183	  0.033803	  0.000957
 -0.016699	 -0.008374	 -0.016472	 -0.046711	 -0.042009	  0.000114	  0.000261	 -0.006009	 -0.018826	 -0.013156	  0.008161	  0.104245	  0.076271
  0.022522	 -0.033813	 -0.036692	 -0.040259	 -0.024506	  0.017738	  0.037691	 -0.041468	 -0.007278	  0.014144	  0.006643	  0.167539	  0.144161
  0.021936	 -0.048322	 -0.016828	 -0.047991	 -0.010302	 -0.016311	  0.062065	 -0.027057	 -0.011762	  0.049979	  0.068926	  0.212910	  0.229443
  0.015251	 -0.032714	 -0.016747	 -0.035383	 -0.052888	 -0.034353	  0.067171	  0.021114	 -0.032057	  0.060824	  0.127484	  0.270377	  0.299411
  0.014825	 -0.030953	 -0.002923	 -0.032396	 -0.060547	 -0.051252	  0.061060	  0.050305	  0.031008	  0.105681	  0.173291	  0.300449	  0.335264
 -0.006439	 -0.014225	  0.002335	 -0.089007	 -0.013744	 -0.065555	  0.043776	  0.079501	  0.061442	  0.152848	  0.220118	  0.310766	  0.353553
  0.002358	 -0.052146	 -0.014974	 -0.073712	 -0.017010	 -0.059144	  0.063805	  0.128027	  0.093610	  0.239117	  0.227942	  0.353690	  0.370258
  0.019449	 -0.076459	 -0.002368	 -0.064284	 -0.007393	 -0.068067	  0.077942	  0.179648	  0.113810	  0.255802	  0.235099	  0.369717	  0.387658
  0.022406	 -0.067584	  0.047530	 -0.078156	  0.000533	 -0.035357	  0.140168	  0.161798	  0.139469	  0.245151	  0.266592	  0.345776	  0.372690
 -0.018309	 -0.073790	  0.049822	 -0.060411	 -0.007466	 -0.003845	  0.186784	  0.165038	  0.171357	  0.226031	  0.266396	  0.376648	  0.374590
 -0.001598	 -0.052153	  0.058931	 -0.049725	  0.003540	  0.002444	  0.190854	  0.142286	  0.195706	  0.241348	  0.269759	  0.368032	  0.365837
 -0.028326	 -0.044917	  0.068047	 -0.039083	 -0.011785	  0.006500	  0.197179	  0.118384	  0.187925	  0.193731	  0.263593	  0.370201	  0.421030
  0.006889	 -0.091826	  0.072251	 -0.037822	 -0.009116	  0.025891	  0.181469	  0.145941	  0.165742	  0.169741	  0.305181	  0.366754	  0.467114
  0.053054	 -0.096167	  0.077983	 -0.011053	 -0.002064	  0.047769	  0.142521	  0.129653	  0.189075	  0.169198	  0.327390	  0.432835	  0.499725
  0.044208	 -0.074920	  0.065510	  0.043994	  0.038868	  0.026378	  0.123469	  0.166589	  0.191589	  0.231107	  0.377758	  0.528897	  0.588535
  0.015723	 -0.074340	  0.040870	  0.046617	  0.103045	  0.018830	  0.126687	  0.201548	  0.234275	  0.288329	  0.464443	  0.658129	  0.695908
  0.034099	 -0.022877	  0.059346	  0.041416	  0.100579	  0.012939	  0.139003	  0.241034	  0.285593	  0.349836	  0.559766	  0.789391	  0.834919
  0.021478	 -0.037298	  0.063733	  0.065616	  0.080778	  0.013456	  0.165305	  0.247729	  0.347824	  0.428369	  0.641671	  0.917293	  0.970577
  0.004037	 -0.043314	  0.071130	  0.055339	  0.053397	  0.071221	  0.206827	  0.296747	  0.420584	  0.529968	  0.693931	  1.017284	  1.068842
  0.054603	 -0.015507	  0.083243	  0.027112	  0.048062	  0.105075	  0.244670	  0.334305	  0.493079	  0.609699	  0.788535	  1.058090	  1.159208
  0.062644	 -0.036381	  0.069514	  0.022219	  0.055461	  0.134612	  0.280385	  0.379761	  0.497150	  0.634032	  0.813606	  1.064357	  1.156650
  0.032318	 -0.037653	  0.068548	  0.003371	  0.093749	  0.168877	  0.311160	  0.447413	  0.461640	  0.636133	  0.803067	  1.033487	  1.112083
 -0.014791	 -0.030368	  0.049419	  0.000013	  0.151400	  0.212138	  0.346802	  0.440658	  0.457835	  0.574542	  0.756774	  0.976105	  1.019989
 -0.042890	 -0.026976	  0.043432	  0.026033	  0.198181	  0.236029	  0.381264	  0.402205	  0.437781	  0.516823	  0.700918	  0.837859	  0.891898
 -0.027163	 -0.025946	  0.078315	  0.061633	  0.229023	  0.223385	  0.380771	  0.387118	  0.375565	  0.474888	  0.603524	  0.694151	  0.725683
 -0.028699	 -0.024163	  0.093380	  0.055518	  0.245155	  0.209115	  0.366789	  0.337787	  0.307528	  0.376914	  0.456739	  0.572104	  0.489184
 -0.054819	 -0.020554	  0.100813	  0.071710	  0.190117	  0.188480	  0.344797	  0.224873	  0.254289	  0.284006	  0.371799	  0.403235	  0.271146
 -0.012833	 -0.005358	  0.130785	  0.092266	  0.167292	  0.159333	  0.220254	  0.081681	  0.148313	  0.183676	  0.236935	  0.196651	  0.063079
  0.007741	 -0.001745	  0.128054	  0.119535	  0.135192	  0.118294	  0.113290	 -0.005266	  0.061508	  0.039666	  0.075368	 -0.000459	 -0.132253
  0.024633	 -0.021339	  0.110831	  0.127043	  0.127000	  0.054542	  0.041345	 -0.030393	 -0.037478	 -0.057343	 -0.065904	 -0.181938	 -0.288939
  0.023128	  0.009579	  0.125898	  0.091828	  0.103598	 -0.008853	 -0.010277	 -0.112306	 -0.116624	 -0.162057	 -0.152055	 -0.332128	 -0.464273
  0.021361	  0.007103	  0.125487	  0.070543	  0.055351	 -0.044683	 -0.038927	 -0.184064	 -0.200730	 -0.281074	 -0.243804	 -0.467301	 -0.595588
  0.029470	  0.015824	  0.105001	  0.029090	 -0.000804	 -0.097895	 -0.123111	 -0.206448	 -0.261063	 -0.378143	 -0.312775	 -0.550069	 -0.685709
  0.008938	  0.011951	  0.087739	 -0.034055	 -0.057049	 -0.132602	 -0.148355	 -0.243259	 -0.317676	 -0.427532	 -0.386869	 -0.602750	 -0.747144
  0.015597	  0.037121	  0.072795	 -0.103238	 -0.100097	 -0.193011	 -0.160247	 -0.300990	 -0.361071	 -0.430975	 -0.397987	 -0.642401	 -0.701059
 -0.002911	  0.024698	  0.051101	 -0.095260	 -0.159557	 -0.201928	 -0.200032	 -0.291088	 -0.370287	 -0.437030	 -0.378431	 -0.581503	 -0.606356
 -0.050010	 -0.007262	  0.023249	 -0.137193	 -0.192632	 -0.209274	 -0.189753	 -0.299397	 -0.380070	 -0.398557	 -0.357536	 -0.485955	 -0.479015
 -0.052955	 -0.031327	 -0.001870	 -0.125723	 -0.184787	 -0.245803	 -0.207836	 -0.277321	 -0.359957	 -0.362595	 -0.262932	 -0.294913	 -0.241715
 -0.038531	 -0.064816	 -0.011546	 -0.098422	 -0.166116	 -0.237344	 -0.184745	 -0.234606	 -0.320181	 -0.320467	 -0.138168	 -0.059138	  0.032903
 -0.090110	 -0.038325	 -0.022649	 -0.104443	 -0.174515	 -0.210704	 -0.131093	 -0.206806	 -0.214890	 -0.217818	  0.064534	  0.180597	  0.305192
 -0.087272	 -0.032263	 -0.020465	 -0.117909	 -0.151701	 -0.167617	 -0.062128	 -0.116494	 -0.067043	 -0.077530	  0.274502	  0.470501	  0.556152
 -0.102609	 -0.031153	  0.014147	 -0.126688	 -0.143288	 -0.114533	  0.022690	 -0.019960	  0.073051	  0.114673	  0.473586	  0.662357	  0.770116
 -0.098611	 -0.050094	 -0.000150	 -0.119941	 -0.063205	 -0.055842	  0.119863	  0.056542	  0.175605	  0.262660	  0.631692	  0.793564	  0.911690
 -0.100018	 -0.087816	 -0.043112	 -0.106041	 -0.029680	  0.030792	  0.188143	  0.145687	  0.273162	  0.380947	  0.747881	  0.887030	  0.931116
 -0.089770	 -0.089270	 -0.038001	 -0.002906	 -0.004155	  0.101689	  0.246720	  0.179895	  0.338391	  0.480899	  0.850074	  0.948952	  0.900787
 -0.044277	 -0.084854	 -0.013140	  0.064533	  0.056756	  0.174256	  0.273734	  0.249446	  0.422657	  0.510879	  0.853646	  0.942557	  0.828575
 -0.048047	 -0.054067	  0.015314	  0.126390	  0.120876	  0.208613	  0.341887	  0.288139	  0.464301	  0.565078	  0.835319	  0.877392	  0.681606
 -0.052949	 -0.041963	  0.052056	  0.145099	  0.171539	  0.238610	  0.365345	  0.277329	  0.492708	  0.566506	  0.783736	  0.735635	  0.493092
 -0.075553	 -0.057607	  0.079560	  0.139957	  0.227862	  0.302318	  0.410139	  0.293426	  0.487153	  0.536866	  0.665968	  0.562983	  0.311324
 -0.076842	 -0.069057	  0.097231	  0.152699	  0.245685	  0.340049	  0.424065	  0.282078	  0.439329	  0.485329	  0.540749	  0.368328	  0.104413
 -0.069952	 -0.017421	  0.103520	  0.168694	  0.238508	  0.308834	  0.380922	  0.280516	  0.377638	  0.385420	  0.446632	  0.187705	 -0.060000
 -0.088692	 -0.005823	  0.121139	  0.177435	  0.195477	  0.272604	  0.338983	  0.249111	  0.299871	  0.232382	  0.262062	  0.045819	 -0.205023
 -0.100493	  0.009376	  0.150233	  0.179512	  0.143890	  0.218538	  0.317753	  0.165920	  0.239204	  0.103481	  0.121015	 -0.114781	 -0.326679
 -0.097753	  0.028947	  0.202195	  0.185996	  0.106819	  0.148210	  0.272062	  0.086061	  0.178441	  0.032348	  0.020065	 -0.294718	 -0.435575
 -0.058297	  0.034038	  0.211342	  0.191980	  0.090912	  0.095544	  0.251485	 -0.006207	  0.082057	 -0.056282	 -0.084556	 -0.438153	 -0.474199
 -0.071672	  0.075069	  0.220360	  0.174995	  0.064913	  0.065073	  0.251351	 -0.068355	  0.013791	 -0.134121	 -0.225584	 -0.512785	 -0.467473
 -0.088899	  0.083671	  0.192823	  0.126805	  0.037229	  0.028219	  0.167499	 -0.090948	 -0.068633	 -0.259539	 -0.358965	 -0.518717	 -0.403754
 -0.081562	  0.043920	  0.164656	  0.100276	  0.034042	  0.015901	  0.100498	 -0.107437	 -0.136179	 -0.384906	 -0.400499	 -0.509306	 -0.332963
 -0.066006	 -0.003156	  0.117050	  0.087769	 -0.002825	 -0.042410	  0.061796	 -0.118653	 -0.197767	 -0.460831	 -0.369353	 -0.358876	 -0.210780
 -0.055152	 -0.031763	  0.122582	  0.090926	 -0.012205	 -0.083006	 -0.015790	 -0.158890	 -0.235629	 -0.488717	 -0.272472	 -0.180296	  0.004105
 -0.027959	 -0.033615	  0.113198	  0.056847	 -0.038561	 -0.063883	 -0.079904	 -0.178523	 -0.238885	 -0.448702	 -0.142026	  0.020668	  0.145482
 -0.027039	 -0.018968	  0.106259	  0.016038	 -0.068242	 -0.071569	 -0.110044	 -0.166257	 -0.244875	 -0.379789	 -0.018378	  0.192881	  0.229876
 -0.004100	 -0.000419	  0.111683	  0.015523	 -0.061552	 -0.081339	 -0.112337	 -0.139468	 -0.198075	 -0.298410	  0.093445	  0.327073	  0.294088
 -0.012380	  0.012048	  0.079728	 -0.002727	 -0.082730	 -0.070751	 -0.098673	 -0.163831	 -0.122794	 -0.194888	  0.211660	  0.398614	  0.317966
  0.000521	 -0.014074	  0.052127	 -0.012690	 -0.087517	 -0.045187	 -0.067806	 -0.130920	 -0.060857	 -0.062276	  0.296779	  0.424483	  0.324825
  0.041067	 -0.017189	  0.036266	  0.031699	 -0.047097	 -0.029932	 -0.005807	 -0.097584	  0.026842	  0.020460	  0.361819	  0.465176	  0.311104
 -0.001555	 -0.028892	  0.035775	  0.030450	 -0.008048	 -0.022377	  0.031947	 -0.012405	  0.071580	  0.076200	  0.385223	  0.445351	  0.280175
 -0.040170	 -0.055135	  0.042953	  0.027852	  0.015388	  0.011280	  0.081574	  0.041831	  0.102630	  0.109654	  0.351152	  0.430561	  0.224930
 -0.054295	 -0.068361	  0.042156	  0.040834	  0.018711	  0.048122	  0.098836	  0.053162	  0.129044	  0.096807	  0.282644	  0.386770	  0.141633
 -0.047725	 -0.034927	  0.059357	  0.046503	 -0.026738	  0.053476	  0.129024	  0.055320	  0.129586	  0.038186	  0.228308	  0.302710	  0.071198
 -0.057459	 -0.029341	  0.064886	  0.032459	 -0.019600	  0.089238	  0.145898	  0.068298	  0.083333	  0.003614	  0.207397	  0.177719	 -0.009602
 -0.015565	 -0.026632	  0.067186	  0.021971	 -0.000629	  0.122037	  0.156994	  0.045009	  0.080132	 -0.017168	  0.169385	  0.115408	 -0.055180
  0.040028	 -0.046369	  0.096489	  0.000782	  0.033480	  0.125475	  0.137618	  0.012553	  0.073096	 -0.057462	  0.132716	  0.076896	 -0.093028
  0.041109	 -0.074738	  0.091788	 -0.011038	  0.073481	  0.136937	  0.106638	 -0.028984	  0.019943	 -0.101701	  0.072895	  0.039234	 -0.127677
  0.007445	 -0.070697	  0.082296	 -0.002134	  0.084415	  0.110888	  0.105603	 -0.069502	 -0.052783	 -0.190773	 -0.012578	 -0.000662	 -0.154257
 -0.028753	 -0.042363	  0.116736	  0.032197	  0.059191	  0.058586	  0.064751	 -0.088682	 -0.096923	 -0.233887	 -0.031405	 -0.078792	 -0.223973
 -0.028652	 -0.049164	  0.163759	  0.071228	  0.062161	  0.019382	  0.041648	 -0.112645	 -0.106286	 -0.290004	 -0.094839	 -0.141846	 -0.230935
 -0.002201	 -0.050012	  0.157101	  0.028842	  0.049603	 -0.023425	  0.062503	 -0.142924	 -0.161379	 -0.332519	 -0.164784	 -0.132031	 -0.270648
 -0.015698	 -0.060425	  0.122172	 -0.009706	  0.013428	 -0.032804	  0.066057	 -0.148098	 -0.169698	 -0.377944	 -0.192594	 -0.148213	 -0.272915
 -0.006240	 -0.052191	  0.094600	 -0.049201	  0.003625	 -0.008979	  0.074227	 -0.145613	 -0.152958	 -0.400890	 -0.194066	 -0.159574	 -0.255587
  0.025247	 -0.054545	  0.051391	 -0.046778	 -0.019887	 -0.003836	  0.052846	 -0.152937	 -0.131889	 -0.438254	 -0.196659	 -0.147351	 -0.232047
  0.001001	 -0.029274	  0.029842	  0.010611	 -0.031239	 -0.032241	  0.053312	 -0.178259	 -0.105845	 -0.462007	 -0.188385	 -0.135101	 -0.187000
 -0.023003	 -0.015193	  0.006761	  0.034879	 -0.031151	 -0.050521	  0.038028	 -0.171290	 -0.133245	 -0.402242	 -0.163700	 -0.103264	 -0.173797
 -0.017343	 -0.029775	  0.012431	  0.056755	 -0.028114	 -0.075713	  0.015315	 -0.177118	 -0.193225	 -0.366073	 -0.091897	 -0.064913	 -0.137803
  0.013033	 -0.020005	  0.019842	 -0.005212	 -0.043956	 -0.086708	  0.026028	 -0.182348	 -0.183861	 -0.323241	 -0.041181	 -0.022224	 -0.116218
  0.041177	 -0.013496	  0.011356	 -0.037677	 -0.057546	 -0.075322	  0.019896	 -0.134584	 -0.122763	 -0.261639	  0.017245	  0.055965	 -0.031292
  0.053781	 -0.032252	  0.056546	 -0.039583	 -0.041962	 -0.068752	  0.015070	 -0.115711	 -0.068881	 -0.203704	  0.119827	  0.156900	  0.111032
  0.045165	 -0.029047	  0.039921	 -0.025715	 -0.049843	 -0.033501	  0.013131	 -0.091957	 -0.027894	 -0.159464	  0.198425	  0.251326	  0.252951
  0.033797	 -0.006498	  0.042170	  0.007871	 -0.021472	 -0.015899	  0.045815	 -0.075749	  0.037311	 -0.081593	  0.298351	  0.360922	  0.361367
  0.025746	  0.018251	  0.041639	  0.033462	  0.028887	  0.041781	  0.104478	 -0.005285	  0.094473	  0.002134	  0.368761	  0.488757	  0.473269
 -0.000308	  0.027520	  0.077749	  0.055446	  0.050233	  0.080760	  0.171945	  0.050859	  0.156577	  0.109501	  0.466391	  0.601955	  0.631355
  0.016944	  0.049382	  0.118704	  0.085558	  0.070238	  0.079620	  0.229460	  0.114448	  0.204162	  0.218943	  0.596703	  0.691046	  0.788084
  0.047768	  0.060125	  0.129357	  0.089762	  0.076440	  0.108213	  0.256321	  0.175140	  0.250127	  0.280844	  0.703921	  0.811046	  0.928190
  0.045598	  0.017905	  0.141842	  0.074757	  0.055584	  0.150782	  0.312991	  0.241009	  0.307282	  0.345322	  0.782446	  0.868286	  1.050617
  0.062131	 -0.006522	  0.153672	  0.045683	  0.057421	  0.193649	  0.354021	  0.321677	  0.357180	  0.394411	  0.836494	  0.899922	  1.141636
  0.065696	 -0.025120	  0.130052	  0.046775	  0.086939	  0.226359	  0.383979	  0.374485	  0.421144	  0.426744	  0.889504	  0.935964	  1.138371
  0.052008	 -0.056644	  0.129985	  0.074137	  0.164533	  0.274775	  0.410011	  0.424478	  0.503979	  0.473241	  0.913987	  0.957049	  1.108747
  0.040842	 -0.072161	  0.146436	  0.141473	  0.215264	  0.320648	  0.415183	  0.432744	  0.587115	  0.476381	  0.950847	  0.999471	  1.085097
  0.053016	 -0.068143	  0.132177	  0.170101	  0.244255	  0.345171	  0.471347	  0.433893	  0.599756	  0.516425	  0.935220	  0.991661	  1.035689
  0.055961	 -0.059516	  0.138948	  0.173163	  0.226098	  0.344649	  0.487411	  0.455966	  0.566751	  0.511138	  0.922092	  0.917939	  0.950371
  0.056080	 -0.051733	  0.159351	  0.201684	  0.225026	  0.326250	  0.506044	  0.433071	  0.539411	  0.500610	  0.866372	  0.821842	  0.858752
  0.059391	 -0.028170	  0.185904	  0.222509	  0.240648	  0.352363	  0.510454	  0.382563	  0.531088	  0.478265	  0.793038	  0.716923	  0.741358
  0.100124	 -0.059020	  0.202349	  0.239828	  0.246054	  0.390956	  0.485446	  0.362506	  0.547012	  0.405097	  0.669461	  0.582241	  0.618257
  0.108423	 -0.049754	  0.196316	  0.261649	  0.263028	  0.412820	  0.451335	  0.336999	  0.536436	  0.304223	  0.576032	  0.485172	  0.483047
  0.091058	 -0.074271	  0.196177	  0.296640	  0.274712	  0.410741	  0.425553	  0.298719	  0.481345	  0.205613	  0.473815	  0.376383	  0.319828
  0.104435	 -0.062443	  0.221531	  0.311299	  0.289704	  0.384329	  0.430707	  0.274017	  0.422802	  0.146738	  0.336650	  0.237350	  0.179233
  0.077180	 -0.001939	  0.244082	  0.332832	  0.263755	  0.353225	  0.365226	  0.236509	  0.309272	  0.058871	  0.221392	  0.098706	  0.067076
  0.051123	  0.028105	  0.223832	  0.321247	  0.250224	  0.285290	  0.312491	  0.196651	  0.220410	 -0.059567	  0.107876	  0.011442	 -0.020178
  0.018970	  0.056209	  0.220476	  0.277832	  0.220536	  0.239016	  0.270860	  0.129966	  0.166877	 -0.129853	  0.011405	 -0.096007	 -0.113079
  0.042322	  0.063713	  0.206213	  0.260974	  0.197659	  0.195418	  0.187014	  0.066486	  0.113924	 -0.210061	 -0.093294	 -0.157623	 -0.220530
  0.065161	  0.058775	  0.232285	  0.247423	  0.225513	  0.142881	  0.140412	  0.019751	  0.070102	 -0.304773	 -0.172068	 -0.212435	 -0.285283
  0.081944	  0.057921	  0.228096	  0.228965	  0.195843	  0.082148	  0.093936	 -0.033213	 -0.018324	 -0.345228	 -0.225357	 -0.267989	 -0.319197
  0.092507	  0.082242	  0.214196	  0.247393	  0.132337	  0.016780	  0.021064	 -0.102255	 -0.077520	 -0.386669	 -0.298312	 -0.334639	 -0.353887
  0.113727	  0.097470	  0.233534	  0.230996	  0.122423	 -0.034219	 -0.030388	 -0.155656	 -0.121746	 -0.409404	 -0.367471	 -0.403977	 -0.430767
  0.135971	  0.109417	  0.233510	  0.176376	  0.086554	 -0.085347	 -0.120262	 -0.207971	 -0.192789	 -0.480411	 -0.389270	 -0.470037	 -0.503200
  0.143663	  0.066248	  0.233163	  0.151007	  0.045078	 -0.099922	 -0.143928	 -0.208196	 -0.228821	 -0.529182	 -0.429441	 -0.486934	 -0.570302
  0.150401	  0.058688	  0.196329	  0.165641	 -0.000089	 -0.117829	 -0.157882	 -0.237195	 -0.257807	 -0.598567	 -0.469143	 -0.484241	 -0.572746
  0.182498	  0.068076	  0.193410	  0.161587	 -0.062304	 -0.148814	 -0.193353	 -0.239347	 -0.276787	 -0.604218	 -0.492786	 -0.486600	 -0.510586
  0.200898	  0.030378	  0.200764	  0.155652	 -0.111759	 -0.214057	 -0.190595	 -0.250212	 -0.302990	 -0.575707	 -0.492203	 -0.426435	 -0.407713
  0.168917	  0.035699	  0.208593	  0.139162	 -0.151589	 -0.215859	 -0.198046	 -0.250225	 -0.300193	 -0.584311	 -0.427683	 -0.362681	 -0.316935
  0.140609	  0.034078	  0.188032	  0.128929	 -0.158110	 -0.231352	 -0.181939	 -0.262288	 -0.301326	 -0.553301	 -0.338917	 -0.282212	 -0.214542
  0.146528	  0.018732	  0.154804	  0.066449	 -0.171532	 -0.233076	 -0.173449	 -0.258141	 -0.254020	 -0.472930	 -0.268514	 -0.171475	 -0.095169
  0.152995	  0.007455	  0.109943	  0.032098	 -0.200745	 -0.217345	 -0.156080	 -0.224816	 -0.203001	 -0.425758	 -0.178005	 -0.087963	  0.027750
  0.099144	 -0.003504	  0.069895	 -0.007879	 -0.196625	 -0.211496	 -0.132310	 -0.191192	 -0.165194	 -0.412530	 -0.077525	  0.022394	  0.088215
  0.114736	 -0.007750	  0.064859	 -0.053273	 -0.182488	 -0.168472	 -0.120352	 -0.146740	 -0.116593	 -0.365263	 -0.038088	  0.065889	  0.121920
  0.128966	  0.001750	  0.037326	 -0.048757	 -0.192534	 -0.120399	 -0.093070	 -0.098215	 -0.065947	 -0.304122	  0.008763	  0.094048	  0.118488
  0.128577	  0.020778	  0.032399	 -0.076294	 -0.198173	 -0.115183	 -0.026990	 -0.048238	  0.001973	 -0.244358	  0.034570	  0.081553	  0.068713
  0.126807	  0.014379	  0.035431	 -0.065113	 -0.154935	 -0.095679	  0.018054	  0.022097	  0.003966	 -0.221555	  0.068369	  0.010296	 -0.001700
  0.134938	  0.035069	  0.037683	 -0.052244	 -0.080446	 -0.073260	  0.059492	  0.058447	  0.018891	 -0.205662	  0.038919	 -0.066771	 -0.096525
  0.139342	  0.064929	  0.049323	 -0.041966	 -0.038434	 -0.018595	  0.066457	  0.057766	  0.036278	 -0.226813	 -0.008453	 -0.119356	 -0.195416
  0.131299	  0.029177	  0.039288	 -0.031723	 -0.030483	  0.032100	  0.058938	  0.054356	 -0.006053	 -0.271635	 -0.091931	 -0.252197	 -0.281098
  0.135857	 -0.006966	  0.032234	 -0.037807	  0.008359	  0.056924	  0.076721	  0.037050	 -0.038350	 -0.311901	 -0.222120	 -0.346757	 -0.380438
  0.143966	 -0.038420	  0.016286	 -0.025275	  0.009773	  0.083944	  0.087495	 -0.014624	 -0.079898	 -0.373430	 -0.319162	 -0.432798	 -0.450748
  0.130723	 -0.040623	 -0.018055	 -0.014412	  0.018528	  0.111000	  0.063112	 -0.062102	 -0.109499	 -0.429144	 -0.420550	 -0.517379	 -0.531294
  0.123862	 -0.031772	  0.001252	  0.013234	  0.011953	  0.064342	  0.015291	 -0.104250	 -0.133312	 -0.504293	 -0.467916	 -0.534797	 -0.629594
  0.120034	 -0.018016	  0.033658	  0.047992	  0.025253	 -0.009788	 -0.026030	 -0.119041	 -0.145104	 -0.561763	 -0.538763	 -0.599104	 -0.700701
  0.104786	 -0.017320	  0.072491	  0.058809	  0.030572	 -0.052685	 -0.093001	 -0.167211	 -0.191815	 -0.596485	 -0.588343	 -0.645253	 -0.734220
  0.123641	 -0.052100	  0.080461	  0.029201	 -0.027440	 -0.062989	 -0.120908	 -0.232512	 -0.243410	 -0.638243	 -0.649354	 -0.668114	 -0.762229
  0.132579	 -0.101150	  0.054973	 -0.002832	 -0.073692	 -0.053747	 -0.132156	 -0.263030	 -0.287091	 -0.666605	 -0.680621	 -0.693576	 -0.763751
  0.122447	 -0.117810	  0.034659	 -0.004752	 -0.106248	 -0.052160	 -0.116931	 -0.250699	 -0.326175	 -0.706547	 -0.696246	 -0.749537	 -0.778355
  0.150517	 -0.104120	  0.031109	 -0.023484	 -0.126483	 -0.053163	 -0.110450	 -0.289834	 -0.368147	 -0.724131	 -0.692134	 -0.779153	 -0.819134
  0.160943	 -0.114992	  0.037929	 -0.016572	 -0.112983	 -0.048685	 -0.079159	 -0.294771	 -0.381898	 -0.774137	 -0.676073	 -0.791710	 -0.816324
  0.120199	 -0.140026	  0.070730	 -0.025458	 -0.107178	 -0.093092	 -0.088380	 -0.300160	 -0.360222	 -0.767496	 -0.679747	 -0.762825	 -0.757410
  0.106885	 -0.114875	  0.072109	 -0.025742	 -0.111893	 -0.101247	 -0.130950	 -0.307474	 -0.365530	 -0.771016	 -0.663619	 -0.714126	 -0.727814
  0.132772	 -0.078503	  0.066877	  0.007771	 -0.151256	 -0.114447	 -0.168494	 -0.284521	 -0.381660	 -0.722216	 -0.659608	 -0.650142	 -0.697328
  0.135327	 -0.038964	  0.065916	 -0.022501	 -0.172496	 -0.124359	 -0.152438	 -0.307594	 -0.398369	 -0.723331	 -0.615766	 -0.620368	 -0.715899
  0.113063	 -0.018836	  0.030122	 -0.005556	 -0.184477	 -0.100395	 -0.133120	 -0.307184	 -0.337349	 -0.706194	 -0.591745	 -0.604941	 -0.706688
  0.072772	 -0.041935	  0.031713	  0.018155	 -0.175511	 -0.095847	 -0.117275	 -0.274696	 -0.317285	 -0.687173	 -0.568669	 -0.606383	 -0.636602
  0.059538	 -0.071450	  0.068802	  0.032479	 -0.176961	 -0.080162	 -0.119713	 -0.211102	 -0.295764	 -0.658958	 -0.524080	 -0.554128	 -0.625108
  0.096316	 -0.046392	  0.074403	  0.043027	 -0.129939	 -0.053808	 -0.124286	 -0.183044	 -0.262342	 -0.633421	 -0.470442	 -0.509081	 -0.605233
  0.088896	 -0.030310	  0.095851	  0.037288	 -0.080461	 -0.010466	 -0.123907	 -0.176347	 -0.241925	 -0.575078	 -0.432960	 -0.513776	 -0.584234
  0.090226	 -0.031599	  0.114768	  0.059871	 -0.068135	 -0.001737	 -0.086591	 -0.173727	 -0.230083	 -0.524723	 -0.421602	 -0.474200	 -0.545787
  0.088725	 -0.020128	  0.125389	  0.080337	 -0.047529	 -0.007761	 -0.062417	 -0.150120	 -0.176578	 -0.490632	 -0.403434	 -0.451262	 -0.513400
  0.051369	 -0.023947	  0.127478	  0.077253	 -0.057167	  0.010415	 -0.052020	 -0.132225	 -0.162570	 -0.468735	 -0.359105	 -0.443338	 -0.509084
  0.043261	 -0.057885	  0.150749	  0.109091	 -0.023304	  0.037943	 -0.034151	 -0.095169	 -0.157645	 -0.438963	 -0.332959	 -0.419876	 -0.521824
  0.065850	 -0.038486	  0.145049	  0.103813	 -0.006340	  0.042291	 -0.023590	 -0.094522	 -0.159300	 -0.399464	 -0.348043	 -0.405516	 -0.470611
  0.036536	 -0.049788	  0.140460	  0.085677	 -0.008413	  0.023674	 -0.002057	 -0.116686	 -0.178513	 -0.381503	 -0.337554	 -0.386321	 -0.423095
  0.048121	 -0.039939	  0.164264	  0.079376	 -0.035916	 -0.022691	  0.001761	 -0.122194	 -0.167084	 -0.393429	 -0.324801	 -0.365204	 -0.404113
  0.076945	 -0.034134	  0.103520	  0.057672	 -0.036168	 -0.058517	 -0.018498	 -0.130428	 -0.175027	 -0.352352	 -0.289953	 -0.339705	 -0.384276
  0.079415	 -0.064658	  0.097876	  0.028077	 -0.005316	 -0.066894	 -0.044783	 -0.135290	 -0.205637	 -0.300197	 -0.244648	 -0.303958	 -0.308238
  0.090285	 -0.074731	  0.098061	  0.015042	 -0.028902	 -0.056359	 -0.070857	 -0.175574	 -0.181203	 -0.284031	 -0.218325	 -0.249472	 -0.240998
  0.075400	 -0.073291	  0.075216	  0.016212	 -0.062551	 -0.057665	 -0.091288	 -0.212263	 -0.156378	 -0.285931	 -0.180162	 -0.224650	 -0.194496
  0.052235	 -0.087322	  0.055063	  0.038369	 -0.085429	 -0.081985	 -0.123975	 -0.187321	 -0.131565	 -0.280856	 -0.128953	 -0.211217	 -0.161466
  0.030394	 -0.086673	  0.056448	  0.028524	 -0.109051	 -0.105029	 -0.157973	 -0.166436	 -0.094847	 -0.274266	 -0.144238	 -0.178513	 -0.119132
  0.021130	 -0.092419	  0.087996	  0.002503	 -0.139302	 -0.106911	 -0.185581	 -0.160838	 -0.072045	 -0.330552	 -0.143506	 -0.160130	 -0.107737
  0.035100	 -0.100320	  0.077515	 -0.021365	 -0.168685	 -0.129994	 -0.205160	 -0.130135	 -0.066390	 -0.343265	 -0.137980	 -0.171410	 -0.109015
  0.066509	 -0.102882	  0.069772	 -0.027159	 -0.175033	 -0.126322	 -0.195393	 -0.139623	 -0.056657	 -0.309576	 -0.147912	 -0.195085	 -0.102095
  0.060816	 -0.107189	  0.049414	 -0.058281	 -0.148003	 -0.102438	 -0.171675	 -0.108950	 -0.060812	 -0.295167	 -0.134162	 -0.201760	 -0.112826
  0.065272	 -0.091892	  0.043653	 -0.082427	 -0.182645	 -0.087056	 -0.151808	 -0.080070	 -0.071026	 -0.309572	 -0.155313	 -0.194127	 -0.117142
  0.090383	 -0.110221	  0.055319	 -0.072481	 -0.202645	 -0.071420	 -0.136013	 -0.028819	 -0.086917	 -0.325745	 -0.180886	 -0.228713	 -0.178138
  0.089854	 -0.125750	  0.034282	 -0.048375	 -0.160781	 -0.053549	 -0.097275	 -0.024972	 -0.086910	 -0.322675	 -0.199339	 -0.233194	 -0.221071
  0.100592	 -0.110119	  0.020548	 -0.030584	 -0.139633	 -0.027966	 -0.070127	 -0.074220	 -0.062749	 -0.331590	 -0.223484	 -0.252864	 -0.232822
  0.087458	 -0.071553	  0.062034	 -0.032590	 -0.095942	 -0.032726	 -0.044552	 -0.081142	 -0.088310	 -0.353660	 -0.207376	 -0.294098	 -0.255539
  0.054725	 -0.051543	  0.069618	 -0.044482	 -0.094545	 -0.054582	 -0.014570	 -0.098324	 -0.146211	 -0.345378	 -0.231347	 -0.305281	 -0.288849
  0.035927	 -0.045471	  0.065286	 -0.046222	 -0.108360	 -0.069280	 -0.014532	 -0.089379	 -0.154384	 -0.345243	 -0.268712	 -0.297391	 -0.324287
  0.049007	 -0.054382	  0.061042	 -0.019751	 -0.085721	 -0.049453	 -0.083371	 -0.080209	 -0.170250	 -0.392399	 -0.243679	 -0.327818	 -0.359025
  0.028974	 -0.021081	  0.040207	 -0.015176	 -0.048303	 -0.033247	 -0.118027	 -0.094207	 -0.177421	 -0.413620	 -0.254725	 -0.343595	 -0.407402
  0.019064	 -0.040244	  0.071140	 -0.016892	 -0.034298	 -0.034271	 -0.135544	 -0.119232	 -0.192701	 -0.404696	 -0.242781	 -0.356207	 -0.444816
  0.013456	 -0.095085	  0.090131	 -0.024740	 -0.054040	 -0.003554	 -0.150285	 -0.122200	 -0.214876	 -0.428942	 -0.256697	 -0.385689	 -0.437158
  0.040044	 -0.138549	  0.126375	 -0.019376	 -0.057796	 -0.020998	 -0.152105	 -0.156918	 -0.213756	 -0.408277	 -0.268075	 -0.411791	 -0.427408
  0.029569	 -0.181009	  0.126100	 -0.033269	 -0.049145	 -0.036413	 -0.142342	 -0.183118	 -0.204204	 -0.401322	 -0.273206	 -0.436105	 -0.437855
  0.033748	 -0.157338	  0.108322	 -0.035237	 -0.061889	 -0.096176	 -0.160325	 -0.200192	 -0.192450	 -0.397638	 -0.278727	 -0.439771	 -0.458218
  0.038931	 -0.182030	  0.065850	 -0.044833	 -0.053842	 -0.158766	 -0.177593	 -0.232258	 -0.222411	 -0.389468	 -0.299108	 -0.477970	 -0.519688
 -0.016080	 -0.213574	  0.048601	 -0.070504	 -0.027997	 -0.161851	 -0.195838	 -0.291277	 -0.234031	 -0.413169	 -0.350520	 -0.520134	 -0.545493
 -0.024258	 -0.237887	  0.073518	 -0.065977	 -0.048457	 -0.176703	 -0.218941	 -0.338617	 -0.256653	 -0.418793	 -0.371387	 -0.525266	 -0.574556
 -0.023775	 -0.225742	  0.072204	 -0.027425	 -0.095268	 -0.158884	 -0.224721	 -0.337279	 -0.257247	 -0.418016	 -0.368112	 -0.517223	 -0.581209
 -0.039486	 -0.182824	  0.080140	 -0.012663	 -0.147535	 -0.135767	 -0.226662	 -0.335428	 -0.249777	 -0.448661	 -0.358869	 -0.521871	 -0.564653
 -0.013343	 -0.159203	  0.066213	 -0.018226	 -0.173216	 -0.172490	 -0.225550	 -0.329795	 -0.278884	 -0.458477	 -0.362331	 -0.491794	 -0.541837
 -0.005782	 -0.140336	  0.072117	 -0.026124	 -0.127899	 -0.193360	 -0.228651	 -0.313438	 -0.310189	 -0.430841	 -0.368158	 -0.446697	 -0.488660
 -0.011499	 -0.134783	  0.055734	 -0.049241	 -0.130738	 -0.180933	 -0.234224	 -0.271092	 -0.307632	 -0.412903	 -0.349685	 -0.389534	 -0.491945
 -0.016462	 -0.154862	  0.012364	 -0.054471	 -0.160971	 -0.199935	 -0.221386	 -0.248454	 -0.286208	 -0.386944	 -0.310808	 -0.381107	 -0.479718
 -0.007851	 -0.125260	  0.039559	 -0.044241	 -0.152607	 -0.225415	 -0.195321	 -0.241488	 -0.249868	 -0.330873	 -0.260670	 -0.341480	 -0.442252
 -0.035608	 -0.113419	  0.075947	 -0.054326	 -0.144997	 -0.209159	 -0.182713	 -0.232675	 -0.214424	 -0.298017	 -0.213772	 -0.277001	 -0.417368
 -0.067154	 -0.101729	  0.083133	 -0.060928	 -0.158137	 -0.186552	 -0.186332	 -0.242666	 -0.203886	 -0.299798	 -0.174405	 -0.241102	 -0.368587
 -0.058440	 -0.111957	  0.068725	 -0.074115	 -0.165100	 -0.180068	 -0.185922	 -0.208877	 -0.240455	 -0.282465	 -0.183573	 -0.213025	 -0.330674
  0.007662	 -0.110994	  0.066607	 -0.105707	 -0.141351	 -0.166857	 -0.182128	 -0.234875	 -0.212778	 -0.260097	 -0.158449	 -0.235751	 -0.250286
  0.012357	 -0.119949	  0.071800	 -0.139877	 -0.118812	 -0.157124	 -0.205775	 -0.238162	 -0.141115	 -0.241283	 -0.170498	 -0.209871	 -0.216640
  0.080278	 -0.003544	 -0.023121	  0.000672	 -0.022238	  0.056974	 -0.088345	 -0.015627	  0.019026	 -0.016699	  0.039218	  0.015518	  0.027139
  0.061227	 -0.018789	  0.000623	  0.001884	  0.015258	  0.050544	 -0.054971	 -0.051568	  0.028521	 -0.020805	  0.030685	 -0.005546	  0.009521
  0.083434	 -0.038864	  0.012866	 -0.012366	  0.004444	  0.005900	 -0.028715	 -0.056187	  0.053413	 -0.033144	  0.015460	  0.010916	  0.013350
  0.071541	 -0.053465	 -0.005872	 -0.007232	 -0.001925	  0.000173	 -0.009098	 -0.031357	  0.059480	 -0.044043	  0.015330	  0.021756	  0.021686
  0.032932	 -0.039688	  0.013458	 -0.007984	 -0.003904	 -0.011348	 -0.043146	 -0.034721	  0.017362	 -0.050023	  0.020797	  0.002804	  0.026197
  0.032144	 -0.014770	  0.018537	 -0.008149	 -0.013365	 -0.021458	 -0.033164	 -0.051195	  0.024309	 -0.052413	  0.010229	 -0.003745	  0.008003
  0.011566	  0.004500	  0.056954	 -0.020240	  0.028865	 -0.024020	  0.000669	 -0.068173	  0.053502	 -0.022347	 -0.007595	 -0.019976	 -0.006508
  0.000236	  0.010386	  0.041493	 -0.049997	  0.028660	 -0.008374	  0.018192	 -0.033272	  0.063205	 -0.033390	 -0.009149	 -0.028186	  0.014249
  0.008141	  0.015721	  0.026784	 -0.040697	  0.016025	 -0.038584	  0.025626	  0.014186	  0.033122	 -0.037517	 -0.000739	 -0.020449	  0.020165
  0.018996	 -0.009302	  0.037289	  0.002237	  0.032117	 -0.053059	  0.029351	  0.032313	 -0.004572	  0.004831	 -0.025804	  0.002374	 -0.014943
  0.018420	  0.006283	  0.015936	 -0.010471	  0.004456	 -0.038710	  0.031490	  0.029219	 -0.026817	 -0.010886	  0.010579	 -0.012024	 -0.031210
  0.023193	  0.040877	 -0.022626	 -0.015269	 -0.006568	 -0.035411	  0.057415	  0.031876	 -0.031035	  0.018836	 -0.010888	 -0.021791	 -0.005970
  0.002967	  0.025422	  0.008677	 -0.006410	  0.011290	 -0.009561	  0.054601	  0.023212	 -0.004791	  0.044260	 -0.017184	 -0.000173	 -0.013292
 -0.011848	  0.013316	  0.011322	  0.022518	  0.017545	 -0.012491	  0.017382	  0.028890	 -0.011857	  0.029114	  0.018708	  0.011984	 -0.023817
 -0.018954	  0.021304	 -0.028047	  0.040881	  0.025693	  0.005850	  0.016646	  0.038731	 -0.031422	  0.030172	  0.010748	  0.006963	 -0.032338
 -0.033302	  0.015022	 -0.033004	  0.047794	 -0.004480	  0.037502	  0.002808	  0.023838	 -0.047817	  0.058177	 -0.011749	  0.004672	 -0.013189
 -0.082634	  0.001295	 -0.057672	  0.024317	 -0.037987	  0.042964	 -0.003116	  0.023511	 -0.035497	  0.065557	  0.007815	  0.000376	  0.009602
 -0.096105	 -0.011055	 -0.055350	  0.009252	 -0.050797	  0.044230	 -0.004431	  0.035652	 -0.051843	  0.054038	 -0.022886	 -0.010075	  0.008207
 -0.107098	  0.007599	 -0.023364	  0.012443	 -0.035988	  0.012452	  0.006176	  0.035390	 -0.062925	  0.016346	 -0.044591	  0.017552	 -0.008944
 -0.095134	  0.027753	  0.005116	  0.016816	 -0.007102	 -0.003573	  0.004630	  0.025283	 -0.043364	 -0.000064	 -0.028984	  0.027053	 -0.007910
 -0.112989	  0.031013	 -0.017147	 -0.013840	 -0.012090	 -0.014459	 -0.005092	 -0.001723	 -0.054489	 -0.016640	 -0.033534	 -0.002855	  0.013822
 -0.109693	  0.022123	 -0.012589	  0.007285	 -0.023372	 -0.057784	  0.012387	  0.006925	 -0.045953	 -0.010397	 -0.022201	 -0.006121	  0.021520
 -0.066391	  0.037576	 -0.019927	 -0.013256	 -0.027750	 -0.062526	  0.037591	  0.007270	 -0.019759	 -0.004265	  0.004793	 -0.011037	  0.020674
 -0.019056	 -0.009630	 -0.028641	 -0.013914	 -0.015411	 -0.079610	  0.060986	  0.014502	 -0.020555	 -0.030134	 -0.003489	  0.001411	  0.005857
 -0.031275	 -0.004921	 -0.011621	  0.006800	 -0.000805	 -0.054205	  0.054195	  0.027701	  0.005944	 -0.004249	 -0.016135	 -0.012937	  0.022946
 -0.014016	  0.014123	 -0.002545	 -0.011030	 -0.022587	 -0.057674	  0.031411	  0.003380	  0.006920	  0.004454	 -0.013941	 -0.010617	  0.045370
  0.004534	  0.032501	 -0.026379	  0.008160	  0.021485	 -0.082699	  0.032986	  0.002280	 -0.022898	 -0.024043	 -0.011120	 -0.006474	  0.044786
  0.004754	  0.031170	 -0.046219	  0.025835	  0.042256	 -0.101364	  0.035301	  0.029430	 -0.014027	 -0.034107	 -0.029331	 -0.006291	  0.038614
 -0.024856	  0.044026	 -0.044714	  0.020025	 -0.000267	 -0.045554	  0.012755	  0.037435	 -0.008905	 -0.031112	 -0.021660	 -0.040618	  0.032950
 -0.041534	  0.084644	 -0.063033	  0.033014	  0.019223	 -0.007175	 -0.005725	  0.043745	 -0.026721	 -0.015693	  0.037041	 -0.027918	  0.034031
 -0.021450	  0.087281	 -0.097324	  0.019217	  0.030057	  0.007575	  0.042782	  0.040565	 -0.022638	 -0.010051	  0.056989	 -0.024726	  0.048905
 -0.015977	  0.086609	 -0.087646	  0.010723	  0.023329	  0.029667	  0.033185	  0.021760	 -0.039903	  0.008015	  0.045766	 -0.024321	  0.086225
 -0.028603	  0.067385	 -0.070368	  0.008421	 -0.012529	 -0.024299	 -0.020993	  0.040014	 -0.062921	 -0.001853	  0.015147	 -0.012560	  0.115070
  0.003027	  0.047963	 -0.057638	 -0.055569	 -0.005442	 -0.036775	 -0.023455	  0.021053	 -0.068251	 -0.018201	 -0.014213	  0.001480	  0.098875
 -0.010588	  0.007606	 -0.047485	 -0.078395	 -0.008196	 -0.017314	 -0.010008	  0.024232	 -0.098170	 -0.035096	 -0.015272	  0.032389	  0.072046
 -0.012770	  0.002287	 -0.065447	 -0.047051	 -0.041251	 -0.042155	  0.029128	  0.037015	 -0.113362	 -0.074586	 -0.041362	  0.041362	  0.052816
 -0.008777	  0.029892	 -0.085320	 -0.044648	 -0.015800	 -0.020427	  0.050484	  0.029211	 -0.108783	 -0.094508	 -0.019765	  0.056855	  0.056335
 -0.039301	  0.053031	 -0.045229	 -0.043626	 -0.000206	 -0.021452	  0.061857	  0.000577	 -0.090376	 -0.068943	 -0.036253	  0.090491	  0.036440
  0.008091	  0.029412	 -0.045716	 -0.023400	 -0.025577	 -0.035776	  0.031693	  0.002760	 -0.126071	 -0.055737	 -0.054165	  0.105994	  0.049621
  0.011922	  0.006810	 -0.041724	  0.018166	 -0.046431	 -0.019133	  0.027926	 -0.004672	 -0.098805	 -0.057489	 -0.034486	  0.078115	  0.061128
  0.010472	 -0.011135	 -0.020120	  0.013159	 -0.065749	 -0.029158	  0.019446	  0.015995	 -0.081335	 -0.052626	 -0.053229	  0.059437	  0.044108
  0.009437	 -0.048079	 -0.018540	 -0.003183	 -0.083997	 -0.052836	  0.048196	  0.037816	 -0.106804	 -0.031037	 -0.033752	  0.044841	  0.021511
  0.016999	 -0.060676	 -0.023943	  0.009843	 -0.076368	 -0.086431	  0.064375	  0.044878	 -0.112344	 -0.017614	 -0.026905	  0.030757	  0.052791
  0.034463	 -0.034852	 -0.035314	 -0.002126	 -0.052425	 -0.101696	  0.061229	  0.037953	 -0.097619	 -0.017819	 -0.047078	  0.012730	  0.055200
  0.024513	 -0.018239	 -0.027602	  0.015832	 -0.022319	 -0.076078	  0.076741	  0.028541	 -0.073863	 -0.040919	 -0.011369	  0.013936	  0.087856
  0.017914	  0.025981	 -0.027178	  0.034473	 -0.018105	 -0.062069	  0.072644	  0.026970	 -0.070079	 -0.058446	 -0.017763	  0.022951	  0.077715
  0.009752	  0.014397	 -0.034120	  0.028768	 -0.043978	 -0.099293	  0.083657	  0.037564	 -0.054523	 -0.052567	 -0.053803	 -0.007891	  0.052733
  0.004490	  0.026683	 -0.074019	 -0.014439	 -0.067058	 -0.078812	  0.050869	 -0.007066	 -0.067614	 -0.063545	 -0.049461	 -0.021290	  0.049805
  0.018499	  0.059210	 -0.091621	  0.000460	 -0.080026	 -0.100830	  0.010095	 -0.037852	 -0.064828	 -0.046824	 -0.043868	  0.019836	  0.045439
  0.031060	  0.058262	 -0.059393	 -0.013563	 -0.067140	 -0.107841	 -0.032660	 -0.016100	 -0.104252	 -0.076460	 -0.003312	  0.001139	  0.073381
  0.007907	  0.050488	 -0.027624	 -0.017940	 -0.043486	 -0.122030	  0.001151	 -0.010190	 -0.106351	 -0.068807	  0.001107	 -0.011826	  0.058861
  0.004135	  0.045044	 -0.006409	 -0.003357	 -0.015081	 -0.098006	  0.006183	 -0.013547	 -0.113112	 -0.072921	 -0.005802	  0.004813	  0.055027
 -0.019647	  0.062249	 -0.006255	 -0.015511	 -0.000522	 -0.052801	  0.010422	  0.027567	 -0.110124	 -0.055336	 -0.023269	  0.026812	  0.037172
 -0.026558	  0.096921	  0.022688	 -0.027436	  0.011719	 -0.056345	  0.042421	  0.050314	 -0.122015	 -0.028512	 -0.039640	  0.038349	  0.039231
 -0.022712	  0.116300	  0.012606	 -0.005497	 -0.004002	 -0.012766	  0.104833	  0.039152	 -0.126448	 -0.041141	 -0.029459	  0.040230	  0.040376
 -0.005743	  0.083283	  0.011066	 -0.011610	 -0.001274	 -0.053779	  0.117339	  0.070895	 -0.110767	 -0.049626	  0.001831	  0.056550	  0.054401
 -0.015285	  0.040715	  0.002187	 -0.024424	  0.007676	 -0.082084	  0.093916	  0.051387	 -0.106948	 -0.051059	 -0.012748	  0.003770	  0.074398
 -0.035206	  0.001849	 -0.018052	 -0.026623	  0.010090	 -0.087332	  0.086618	  0.069037	 -0.113360	 -0.026255	 -0.034890	 -0.008224	  0.096064
 -0.014629	  0.041017	  0.015134	 -0.007001	 -0.014464	 -0.094318	  0.054145	  0.080959	 -0.100257	 -0.009842	 -0.044328	 -0.002168	  0.092005
 -0.032067	  0.083554	 -0.006299	 -0.001138	 -0.012402	 -0.104915	  0.017025	  0.094806	 -0.097527	 -0.026580	 -0.039398	 -0.008062	  0.097660
 -0.031575	  0.076843	 -0.002313	 -0.012100	 -0.013565	 -0.081853	 -0.000443	  0.028891	 -0.111210	 -0.021472	 -0.005582	 -0.022384	  0.146570
 -0.013763	  0.019024	 -0.007033	  0.000668	 -0.006353	 -0.122055	  0.010380	  0.027414	 -0.103777	  0.012819	 -0.015640	 -0.017305	  0.178205
 -0.010246	  0.032996	 -0.031024	  0.007294	 -0.018566	 -0.124267	  0.012547	  0.035940	 -0.105572	  0.008979	 -0.037121	  0.005225	  0.161232
 -0.022798	  0.074744	 -0.044385	  0.018090	 -0.018708	 -0.127552	 -0.003898	  0.040520	 -0.093968	  0.033173	 -0.059895	 -0.004515	  0.132198
 -0.026248	  0.051743	 -0.046728	  0.006018	  0.008578	 -0.124722	 -0.006579	  0.073794	 -0.097228	  0.041265	 -0.056147	 -0.014607	  0.160039
 -0.032040	  0.041221	 -0.041016	  0.017339	  0.017295	 -0.108910	  0.017689	  0.109763	 -0.084396	  0.045590	 -0.080156	 -0.016189	  0.147404
 -0.027465	  0.026794	 -0.033065	  0.009887	  0.028750	 -0.144503	  0.020676	  0.097015	 -0.103701	  0.034637	 -0.078818	 -0.013324	  0.124912
 -0.023168	  0.036007	 -0.030805	  0.047894	  0.021603	 -0.154622	  0.028504	  0.108815	 -0.100192	  0.046228	 -0.091247	 -0.037444	  0.179121
 -0.018529	  0.010466	 -0.037346	  0.033701	  0.009354	 -0.117329	  0.032973	  0.113503	 -0.093439	  0.069071	 -0.085964	 -0.023021	  0.189718
 -0.005759	 -0.021122	 -0.048985	  0.001100	  0.031791	 -0.104702	  0.064949	  0.124483	 -0.096277	  0.050451	 -0.088801	 -0.022386	  0.177316
  0.030698	 -0.012604	 -0.037304	 -0.004842	  0.044678	 -0.070766	  0.042794	  0.116936	 -0.088213	  0.043419	 -0.070645	 -0.013468	  0.177819
  0.045704	  0.011684	 -0.019782	 -0.000587	  0.026366	 -0.091457	  0.056916	  0.088007	 -0.103186	  0.014507	 -0.040234	  0.024685	  0.187139
  0.056327	  0.030687	 -0.033785	  0.003636	  0.017359	 -0.130157	  0.070361	  0.106492	 -0.119889	  0.018669	 -0.051322	  0.024335	  0.198372
  0.021154	  0.030735	 -0.062044	 -0.000725	  0.026589	 -0.104262	  0.068911	  0.129827	 -0.137011	  0.023658	 -0.055155	  0.009694	  0.200279
  0.031830	  0.049573	 -0.045370	  0.005565	 -0.001546	 -0.105025	  0.100157	  0.164868	 -0.092445	  0.026616	 -0.041106	  0.008378	  0.195444
  0.034077	  0.045445	 -0.039089	  0.014374	 -0.023582	 -0.132304	  0.098250	  0.161584	 -0.103552	  0.012367	 -0.072496	 -0.002082	  0.191829
  0.030605	  0.039177	 -0.032175	  0.003603	 -0.036854	 -0.136538	  0.104169	  0.153617	 -0.130457	 -0.009119	 -0.116091	 -0.026766	  0.182822
  0.071913	  0.062895	 -0.009288	 -0.024813	 -0.020211	 -0.130973	  0.128348	  0.148016	 -0.130846	  0.008350	 -0.131301	 -0.043034	  0.191453
  0.122267	  0.019414	  0.005067	 -0.023581	 -0.008883	 -0.116641	  0.127423	  0.118055	 -0.121581	  0.023765	 -0.117927	 -0.038745	  0.165968
  0.129313	  0.012716	  0.006219	 -0.026835	 -0.020721	 -0.087309	  0.075307	  0.106095	 -0.129496	  0.005259	 -0.055075	 -0.048643	  0.136879
  0.142041	  0.023622	 -0.030768	  0.012598	 -0.020520	 -0.081734	  0.077146	  0.094083	 -0.133529	  0.000275	 -0.028696	 -0.067247	  0.175262
  0.139470	  0.055525	 -0.023898	  0.035756	 -0.019619	 -0.087949	  0.116818	  0.074482	 -0.157905	 -0.003190	 -0.022133	 -0.030212	  0.214156
  0.098722	  0.037074	 -0.006634	  0.032857	 -0.002609	 -0.096905	  0.096580	  0.074044	 -0.164764	 -0.022197	 -0.042261	 -0.010131	  0.197891
  0.085927	  0.023626	 -0.026482	  0.024390	  0.036016	 -0.086062	  0.084050	  0.077570	 -0.135580	 -0.031225	 -0.026468	 -0.053779	  0.201801
  0.094017	  0.019834	 -0.025202	  0.041260	  0.035697	 -0.073922	  0.083893	  0.053714	 -0.141323	 -0.021702	 -0.022495	 -0.049717	  0.222467
  0.112598	  0.020065	 -0.026608	  0.046294	  0.027170	 -0.085998	  0.072569	  0.033641	 -0.141945	 -0.035629	 -0.007801	 -0.037395	  0.208413
  0.072296	  0.068919	 -0.028791	  0.027895	  0.014368	 -0.121801	  0.045790	  0.034429	 -0.135957	 -0.047374	 -0.007471	 -0.024351	  0.230038
  0.073886	  0.064143	 -0.043521	  0.013263	 -0.007298	 -0.134218	  0.063539	  0.072959	 -0.135228	 -0.020697	 -0.032563	  0.015140	  0.202592
  0.100732	  0.024548	 -0.033893	  0.021853	  0.007799	 -0.119175	  0.064717	  0.071700	 -0.152891	 -0.024289	 -0.036473	  0.031948	  0.166859
  0.084520	  0.012553	  0.003084	  0.025466	  0.014890	 -0.115584	  0.063164	  0.076291	 -0.162469	 -0.046198	 -0.058318	  0.039178	  0.172137
  0.128516	 -0.011667	  0.030388	  0.019030	  0.016819	 -0.111194	  0.052545	  0.073431	 -0.146652	 -0.073142	 -0.092196	  0.054779	  0.168538
  0.136810	 -0.027903	  0.016706	  0.005943	  0.010308	 -0.122951	  0.040499	  0.053429	 -0.116503	 -0.095276	 -0.082317	  0.078212	  0.186460
  0.112920	 -0.025289	  0.027361	 -0.047038	 -0.014135	 -0.150285	  0.033343	  0.036269	 -0.134462	 -0.099405	 -0.072491	  0.061135	  0.193468
  0.142146	 -0.037699	  0.002118	 -0.050326	 -0.023504	 -0.174632	  0.071119	  0.041399	 -0.151920	 -0.081938	 -0.062545	  0.022744	  0.195403
  0.132467	 -0.034297	 -0.025564	 -0.057484	 -0.032394	 -0.155319	  0.101140	  0.064362	 -0.185947	 -0.049137	 -0.041665	 -0.004319	  0.187534
  0.119504	 -0.029178	 -0.011892	 -0.084411	 -0.054802	 -0.147085	  0.090623	  0.070807	 -0.183280	 -0.031179	 -0.058693	  0.029774	  0.168368
  0.147546	 -0.023772	  0.001114	 -0.091823	 -0.083918	 -0.137626	  0.100194	  0.103104	 -0.152124	 -0.060727	 -0.061568	  0.046306	  0.182050
  0.147464	 -0.040719	 -0.016053	 -0.102322	 -0.105463	 -0.113676	  0.106132	  0.105602	 -0.097309	 -0.075795	 -0.070282	  0.012379	  0.179416
  0.146752	 -0.047719	 -0.030339	 -0.084708	 -0.085913	 -0.132252	  0.112885	  0.119078	 -0.117137	 -0.094204	 -0.097158	  0.037374	  0.161194
  0.131972	 -0.060805	 -0.015091	 -0.057308	 -0.059796	 -0.131487	  0.091179	  0.148484	 -0.118592	 -0.100290	 -0.070873	  0.053951	  0.147801
  0.145447	 -0.075516	  0.005302	 -0.069766	 -0.048217	 -0.116653	  0.081043	  0.135420	 -0.119503	 -0.090057	 -0.062484	  0.040812	  0.157305
  0.168862	 -0.048362	  0.048672	 -0.039178	 -0.070587	 -0.133158	  0.059003	  0.101895	 -0.133843	 -0.095038	 -0.050630	  0.029378	  0.183959
  0.171843	 -0.053270	  0.065574	 -0.022441	 -0.063048	 -0.127281	  0.032378	  0.075104	 -0.072996	 -0.095574	 -0.028983	  0.003009	  0.180600
  0.191408	 -0.069981	  0.035150	 -0.041611	 -0.053461	 -0.130506	  0.060760	  0.103672	 -0.080210	 -0.095184	 -0.038144	 -0.010876	  0.183964
  0.182412	 -0.015426	  0.026008	 -0.032681	 -0.074372	 -0.116413	  0.082203	  0.124054	 -0.086974	 -0.102175	 -0.052457	 -0.000495	  0.188918
  0.172916	  0.022570	  0.001046	 -0.054276	 -0.054022	 -0.092646	  0.073898	  0.100574	 -0.116735	 -0.084949	 -0.093856	 -0.008757	  0.158979
  0.162981	 -0.018102	  0.000169	 -0.025089	 -0.060634	 -0.089872	  0.094289	  0.110271	 -0.103111	 -0.081549	 -0.087585	 -0.001928	  0.152228
  0.187761	 -0.020503	 -0.009321	 -0.022684	 -0.047874	 -0.096170	  0.080131	  0.111421	 -0.124330	 -0.114917	 -0.081039	 -0.004689	  0.172215
  0.172343	 -0.017499	 -0.018034	 -0.034778	 -0.068944	 -0.124117	  0.059175	  0.102256	 -0.153076	 -0.090327	 -0.112951	 -0.007997	  0.210536
  0.191556	 -0.021412	 -0.043639	 -0.024853	 -0.064402	 -0.146845	  0.058338	  0.114298	 -0.153660	 -0.049421	 -0.110817	  0.022499	  0.227811
  0.213737	 -0.038371	 -0.021407	 -0.023294	 -0.046422	 -0.122026	  0.100968	  0.131710	 -0.156068	 -0.038186	 -0.100865	  0.006336	  0.208782
  0.207248	 -0.034332	  0.019959	 -0.064057	 -0.056194	 -0.114915	  0.086319	  0.097633	 -0.158812	 -0.015397	 -0.058302	  0.019285	  0.211921
  0.210735	 -0.064660	  0.051737	 -0.046662	 -0.061759	 -0.111537	  0.033456	  0.105145	 -0.178399	 -0.014109	 -0.060610	  0.013749	  0.213444
  0.209204	 -0.067644	  0.053287	 -0.030353	 -0.055160	 -0.092873	  0.019745	  0.155107	 -0.176457	 -0.017387	 -0.042416	 -0.027627	  0.231342
  0.226631	 -0.040872	  0.049956	 -0.030182	 -0.065463	 -0.129908	  0.013685	  0.180739	 -0.174721	 -0.042497	 -0.043084	 -0.012443	  0.210365
  0.205312	 -0.063981	  0.066464	 -0.034214	 -0.069434	 -0.153834	  0.047226	  0.169984	 -0.185491	 -0.069398	 -0.031321	 -0.007757	  0.185347
  0.164476	 -0.098432	  0.063344	 -0.021925	 -0.066575	 -0.164075	  0.069720	  0.158594	 -0.189156	 -0.072357	  0.004256	 -0.022617	  0.202857
  0.183247	 -0.081666	  0.038354	 -0.041664	 -0.045492	 -0.183473	  0.093466	  0.157652	 -0.183612	 -0.071602	 -0.013248	  0.005500	  0.206771
  0.207778	 -0.104786	  0.015249	 -0.086671	 -0.006687	 -0.214973	  0.115904	  0.148246	 -0.174559	 -0.054971	 -0.018392	  0.012031	  0.196158
  0.216967	 -0.116311	  0.029460	 -0.083669	 -0.032775	 -0.193016	  0.111025	  0.138042	 -0.189917	 -0.015028	 -0.036017	  0.010944	  0.213316
  0.230762	 -0.090426	  0.041474	 -0.083703	 -0.051804	 -0.173336	  0.082730	  0.135472	 -0.206096	 -0.001739	 -0.027658	  0.010203	  0.260570
  0.250066	 -0.080724	  0.003903	 -0.081403	 -0.034296	 -0.163297	  0.078331	  0.170801	 -0.192165	 -0.026561	 -0.024846	 -0.019175	  0.267991
  0.221209	 -0.068162	 -0.008597	 -0.100433	 -0.025624	 -0.148285	  0.076499	  0.168934	 -0.171916	 -0.022623	 -0.008994	  0.029274	  0.241964
  0.194463	 -0.054965	  0.012039	 -0.102819	 -0.023486	 -0.165001	  0.075086	  0.165097	 -0.134667	 -0.007398	 -0.012421	  0.081343	  0.227743
  0.208241	 -0.035191	 -0.013056	 -0.116831	 -0.013394	 -0.126281	  0.063518	  0.188764	 -0.131444	 -0.019403	 -0.045375	  0.067203	  0.205928
  0.219322	 -0.052465	 -0.043588	 -0.121154	 -0.020305	 -0.123679	  0.085727	  0.170597	 -0.146785	 -0.030677	 -0.057066	  0.034024	  0.215112
  0.228678	 -0.061588	 -0.062568	 -0.090967	 -0.041571	 -0.167722	  0.079332	  0.170149	 -0.132965	 -0.049301	 -0.063927	  0.029856	  0.248682
  0.215004	 -0.048986	 -0.064308	 -0.109314	 -0.056529	 -0.158885	  0.060103	  0.120475	 -0.147407	 -0.065124	 -0.087249	  0.039249	  0.226420
  0.194807	 -0.026496	 -0.038931	 -0.090467	 -0.051411	 -0.139697	  0.065473	  0.109646	 -0.152804	 -0.083118	 -0.104603	  0.062525	  0.200504
  0.179256	 -0.001352	 -0.052706	 -0.061013	 -0.048812	 -0.147999	  0.097924	  0.118337	 -0.121830	 -0.069063	 -0.105711	  0.064313	  0.193241
  0.179692	 -0.005785	 -0.054227	 -0.044060	  0.011618	 -0.161246	  0.102735	  0.123957	 -0.128332	 -0.069181	 -0.120535	  0.103229	  0.218744
  0.187648	 -0.020133	 -0.069413	 -0.038452	  0.030817	 -0.177163	  0.083673	  0.135548	 -0.146114	 -0.061854	 -0.152347	  0.103247	  0.227800
  0.197799	  0.007103	 -0.073241	 -0.060156	  0.074118	 -0.184447	  0.057193	  0.125067	 -0.151351	 -0.040308	 -0.144888	  0.102497	  0.199797
  0.236631	 -0.004200	 -0.035485	 -0.071165	  0.065874	 -0.176698	  0.059982	  0.125282	 -0.133634	 -0.059012	 -0.121330	  0.122592	  0.184813
  0.247098	 -0.057770	 -0.011048	 -0.105221	  0.034454	 -0.195520	  0.060294	  0.122228	 -0.127931	 -0.068356	 -0.090860	  0.122509	  0.171534
  0.246062	 -0.056868	 -0.018455	 -0.101812	  0.029566	 -0.177761	  0.083476	  0.156477	 -0.129922	 -0.033898	 -0.068751	  0.096681	  0.187317
  0.196871	 -0.028680	 -0.017895	 -0.085187	  0.001927	 -0.146968	  0.089250	  0.190145	 -0.136910	 -0.023383	 -0.055005	  0.111673	  0.232566
  0.171868	 -0.036620	 -0.018581	 -0.093500	  0.025577	 -0.144145	  0.110088	  0.188819	 -0.139498	 -0.020191	 -0.019958	  0.113738	  0.255312
  0.152267	 -0.031593	 -0.048871	 -0.067873	  0.010753	 -0.148038	  0.113559	  0.181468	 -0.123772	 -0.005047	 -0.007938	  0.109920	  0.243121
  0.141163	 -0.004853	 -0.054509	 -0.069314	 -0.024579	 -0.149136	  0.130386	  0.156573	 -0.142591	  0.015687	 -0.014514	  0.097508	  0.250920
  0.181607	 -0.001823	 -0.080427	 -0.115126	 -0.009023	 -0.181261	  0.107092	  0.114019	 -0.157491	  0.010200	 -0.029218	  0.081253	  0.216339
  0.178024	  0.019237	 -0.072175	 -0.140135	 -0.004970	 -0.171644	  0.088492	  0.133219	 -0.142586	 -0.005768	 -0.008755	  0.025142	  0.173369
  0.140733	  0.038810	 -0.051233	 -0.172608	 -0.008593	 -0.153773	  0.075031	  0.126075	 -0.143997	  0.015279	  0.016560	  0.023151	  0.195920
  0.138716	  0.021616	 -0.052936	 -0.165859	 -0.004657	 -0.158449	  0.066169	  0.121365	 -0.147725	  0.034659	  0.008267	  0.010376	  0.213885
  0.142551	  0.015778	 -0.063142	 -0.152212	 -0.031984	 -0.174227	  0.061777	  0.115031	 -0.117613	  0.024378	 -0.016529	 -0.015119	  0.280496
  0.139184	  0.031558	 -0.064858	 -0.152690	 -0.015421	 -0.194630	  0.049883	  0.121434	 -0.108565	  0.026255	 -0.007484	  0.024996	  0.276580
  0.131921	  0.046606	 -0.049449	 -0.170703	 -0.020752	 -0.205868	  0.065984	  0.131679	 -0.145997	  0.012052	 -0.039532	  0.040881	  0.234600
  0.137000	  0.026469	 -0.056858	 -0.191566	 -0.022844	 -0.204060	  0.054765	  0.141041	 -0.129518	 -0.000913	 -0.046687	  0.068353	  0.239305
  0.177466	  0.004058	 -0.045833	 -0.186441	 -0.025109	 -0.191353	  0.067121	  0.162595	 -0.109422	 -0.003675	 -0.064425	  0.063313	  0.237648
  0.209831	 -0.001571	 -0.008800	 -0.172156	 -0.015989	 -0.227308	  0.048100	  0.163421	 -0.129088	 -0.002163	 -0.053317	  0.050007	  0.215336
  0.204862	  0.005865	  0.006907	 -0.153118	 -0.024341	 -0.236837	  0.065881	  0.178039	 -0.172515	  0.008061	 -0.046571	  0.023985	  0.209647
  0.208919	  0.042546	 -0.042513	 -0.118678	 -0.033701	 -0.266294	  0.079974	  0.157471	 -0.185790	  0.015835	 -0.084030	  0.015554	  0.205048
  0.228266	  0.057018	 -0.053051	 -0.127796	 -0.052911	 -0.273283	  0.092830	  0.153775	 -0.209844	  0.014546	 -0.067381	  0.034612	  0.185380
  0.203018	  0.067181	 -0.045521	 -0.125950	 -0.072761	 -0.272203	  0.120811	  0.164683	 -0.185646	 -0.000461	 -0.084196	  0.050501	  0.188687
  0.190865	  0.071365	 -0.049410	 -0.092701	 -0.044625	 -0.242857	  0.099231	  0.193901	 -0.179469	  0.023238	 -0.114717	  0.034578	  0.175186
  0.168957	  0.024974	 -0.014745	 -0.073594	 -0.033185	 -0.236886	  0.068101	  0.219668	 -0.192273	  0.048995	 -0.151737	  0.030163	  0.150030
  0.153288	  0.038782	 -0.009727	 -0.072308	 -0.030054	 -0.222307	  0.085560	  0.242574	 -0.191667	  0.017454	 -0.170359	  0.077340	  0.144079
  0.184158	  0.058914	 -0.023090	 -0.109200	 -0.037191	 -0.181168	  0.089923	  0.244756	 -0.213824	 -0.016513	 -0.177084	  0.085282	  0.173872
  0.194565	  0.032523	 -0.005762	 -0.142559	 -0.033009	 -0.149584	  0.103439	  0.222720	 -0.235589	 -0.005972	 -0.183204	  0.072258	  0.172037
  0.173785	  0.003792	 -0.005076	 -0.160080	 -0.044255	 -0.155160	  0.069110	  0.230569	 -0.246075	  0.028038	 -0.119942	  0.072777	  0.141656
  0.171028	 -0.014243	  0.008360	 -0.140756	 -0.068447	 -0.193443	  0.081715	  0.242575	 -0.251127	  0.030593	 -0.108635	  0.075719	  0.102130
  0.188052	  0.000614	  0.020491	 -0.126852	 -0.076092	 -0.216123	  0.095442	  0.227223	 -0.251135	  0.005698	 -0.115756	  0.055810	  0.119222
  0.221030	 -0.022087	  0.006046	 -0.122308	 -0.073684	 -0.207197	  0.136471	  0.215011	 -0.228052	  0.020372	 -0.108460	  0.036062	  0.145633
  0.195374	  0.014783	  0.014349	 -0.092727	 -0.081874	 -0.218499	  0.138942	  0.215806	 -0.192835	  0.041554	 -0.076873	  0.050853	  0.148803
  0.190894	  0.026934	  0.017206	 -0.065979	 -0.107514	 -0.212399	  0.114313	  0.198163	 -0.184392	  0.054030	 -0.089651	  0.043179	  0.156190
  0.176600	  0.018713	  0.011624	 -0.071991	 -0.085856	 -0.231652	  0.119879	  0.196675	 -0.190625	  0.036420	 -0.102187	  0.029274	  0.168050
  0.168344	 -0.005447	 -0.014239	 -0.080004	 -0.037443	 -0.210937	  0.099738	  0.209797	 -0.180518	  0.023725	 -0.125302	  0.039326	  0.177512
  0.141585	 -0.016358	  0.017167	 -0.080218	 -0.018321	 -0.195773	  0.086551	  0.196601	 -0.211971	  0.050625	 -0.115052	  0.029597	  0.165362
  0.134979	 -0.009229	  0.031510	 -0.063643	 -0.013070	 -0.204893	  0.061798	  0.182528	 -0.278260	  0.042444	 -0.139877	  0.055227	  0.148273
  0.168512	 -0.019992	  0.034939	 -0.065644	  0.001117	 -0.171245	  0.048709	  0.190494	 -0.276832	  0.051285	 -0.110363	  0.042146	  0.164869
  0.188548	 -0.020102	  0.062898	 -0.069707	  0.009277	 -0.145736	  0.052942	  0.199368	 -0.262067	  0.053100	 -0.104570	  0.049185	  0.159715
  0.176219	 -0.001853	  0.046325	 -0.064324	  0.021228	 -0.119998	  0.011169	  0.180720	 -0.239428	  0.072048	 -0.125276	  0.033740	  0.142057
  0.165305	 -0.014157	  0.052000	 -0.080456	  0.027493	 -0.104526	  0.029629	  0.166375	 -0.224254	  0.058096	 -0.128207	  0.025883	  0.146393
  0.171324	 -0.041253	  0.046653	 -0.081786	  0.028930	 -0.123811	  0.030853	  0.170419	 -0.217725	  0.080137	 -0.132201	  0.030568	  0.171030
  0.176212	 -0.043424	  0.051855	 -0.063470	  0.021315	 -0.104632	 -0.003611	  0.160554	 -0.166825	  0.095550	 -0.129273	  0.004972	  0.152686
  0.179793	 -0.016216	  0.047005	 -0.075218	 -0.008659	 -0.122308	  0.040900	  0.144025	 -0.180554	  0.099344	 -0.127947	  0.013506	  0.150947
  0.205455	  0.015192	  0.016866	 -0.104391	 -0.014415	 -0.098407	  0.050119	  0.152782	 -0.174358	  0.098589	 -0.121317	  0.008602	  0.136871
  0.222536	  0.046600	  0.000146	 -0.133709	  0.000464	 -0.124682	  0.007184	  0.177739	 -0.203244	  0.059982	 -0.134833	  0.011758	  0.122133
  0.213581	  0.053639	 -0.006685	 -0.116606	 -0.003639	 -0.157436	  0.016925	  0.163385	 -0.216717	  0.063219	 -0.176460	  0.040364	  0.111682
  0.209440	  0.033062	  0.002482	 -0.119144	 -0.010582	 -0.152241	  0.022718	  0.148070	 -0.214114	  0.029996	 -0.193486	  0.078299	  0.173687
  0.209126	 -0.023836	 -0.003650	 -0.094901	 -0.021015	 -0.156184	  0.022806	  0.150380	 -0.191817	  0.040041	 -0.156521	  0.068632	  0.175065
  0.195866	 -0.014968	 -0.023604	 -0.092198	 -0.031444	 -0.117654	  0.040897	  0.133793	 -0.202019	  0.060798	 -0.148957	  0.040553	  0.165052
  0.180393	  0.014952	 -0.057806	 -0.054714	 -0.008371	 -0.096837	  0.065015	  0.128401	 -0.201540	  0.051159	 -0.181625	  0.013445	  0.170877
  0.161074	  0.020658	 -0.078188	 -0.057649	 -0.007743	 -0.093029	  0.054760	  0.132263	 -0.221633	  0.051599	 -0.199400	  0.006794	  0.200967
  0.143684	 -0.007419	 -0.054003	 -0.079083	 -0.023639	 -0.102111	  0.050750	  0.083466	 -0.222013	  0.085126	 -0.176724	 -0.015024	  0.212811
  0.149814	 -0.025085	  0.008639	 -0.079997	 -0.012177	 -0.123358	  0.038159	  0.085308	 -0.209594	  0.146808	 -0.195281	 -0.012322	  0.234802
  0.172343	 -0.015715	 -0.015321	 -0.058730	 -0.030535	 -0.101294	  0.035258	  0.085084	 -0.201241	  0.125897	 -0.190527	 -0.005894	  0.232250
  0.143529	 -0.007806	 -0.038039	 -0.067455	 -0.037194	 -0.078938	  0.063190	  0.109980	 -0.218684	  0.091793	 -0.159178	  0.002390	  0.221333
  0.145764	  0.009589	 -0.034125	 -0.071306	 -0.040146	 -0.084627	  0.064641	  0.133859	 -0.212947	  0.067310	 -0.163394	  0.010195	  0.235583
  0.167154	  0.004126	 -0.033132	 -0.043345	 -0.039369	 -0.087738	  0.033772	  0.109533	 -0.194883	  0.060695	 -0.151852	 -0.004622	  0.217967
  0.176078	 -0.014819	 -0.048161	 -0.058296	 -0.038613	 -0.114564	  0.006277	  0.099640	 -0.210208	  0.060720	 -0.149141	 -0.045222	  0.179314
  0.178476	 -0.015547	 -0.079622	 -0.039248	 -0.072340	 -0.122656	  0.038033	  0.131042	 -0.214193	  0.082546	 -0.146134	 -0.033509	  0.187205
  0.179788	 -0.020472	 -0.055897	 -0.055453	 -0.072731	 -0.122620	  0.065121	  0.118955	 -0.206214	  0.121206	 -0.128336	 -0.036127	  0.190875
  0.186846	 -0.007961	 -0.052937	 -0.095958	 -0.056490	 -0.093492	  0.066499	  0.120116	 -0.205799	  0.114287	 -0.136000	 -0.037402	  0.198047
  0.174822	  0.004326	 -0.035271	 -0.106708	 -0.071126	 -0.104875	  0.043124	  0.158245	 -0.185580	  0.118799	 -0.155625	  0.020134	  0.185520
  0.215568	  0.009389	 -0.015226	 -0.070905	 -0.084699	 -0.135364	  0.031859	  0.119854	 -0.203442	  0.104630	 -0.149480	  0.019480	  0.165409
  0.243739	 -0.004584	 -0.016141	 -0.054211	 -0.078246	 -0.121779	  0.072626	  0.121721	 -0.230753	  0.069492	 -0.146243	  0.004322	  0.156629
  0.235474	 -0.021641	 -0.005147	 -0.035691	 -0.050868	 -0.096968	  0.073744	  0.146382	 -0.224182	  0.050086	 -0.156220	 -0.029274	  0.193748
  0.249710	  0.014397	  0.004301	 -0.036596	 -0.014162	 -0.068446	  0.069084	  0.146917	 -0.255157	  0.069766	 -0.153332	 -0.044932	  0.198387
  0.233622	 -0.008173	 -0.013660	 -0.039828	 -0.021223	 -0.081919	  0.030773	  0.138191	 -0.231947	  0.090765	 -0.157429	 -0.003661	  0.193421
  0.230964	 -0.010417	 -0.019437	 -0.005231	 -0.036664	 -0.073479	  0.012284	  0.122965	 -0.224528	  0.087907	 -0.148986	 -0.003770	  0.209508
  0.198420	  0.007001	 -0.036979	 -0.009156	 -0.012042	 -0.073082	  0.042349	  0.141282	 -0.243484	  0.055121	 -0.153983	  0.017507	  0.207720
  0.187454	 -0.013070	 -0.067531	 -0.042486	 -0.008422	 -0.086161	  0.035512	  0.156401	 -0.266242	  0.033131	 -0.141166	  0.024274	  0.198977
  0.194472	 -0.021260	 -0.086611	 -0.023669	 -0.031660	 -0.071037	  0.018055	  0.189416	 -0.284062	  0.015178	 -0.122127	  0.008505	  0.211268
  0.193331	 -0.019095	 -0.095499	 -0.009123	 -0.017971	 -0.052441	  0.022095	  0.213298	 -0.292258	  0.040734	 -0.120273	  0.014593	  0.188214
  0.226302	 -0.029133	 -0.105288	 -0.034862	 -0.033319	 -0.051828	  0.042838	  0.214706	 -0.305309	  0.051126	 -0.156313	  0.028563	  0.148667
  0.242123	 -0.040645	 -0.088667	 -0.036123	 -0.057836	 -0.042578	  0.027841	  0.210081	 -0.283975	  0.036661	 -0.156660	  0.016463	  0.148610
  0.261276	 -0.046896	 -0.082639	 -0.014899	 -0.057591	 -0.024469	  0.025341	  0.200439	 -0.276743	  0.032082	 -0.118804	 -0.044316	  0.142871
  0.257150	 -0.042577	 -0.057326	 -0.013959	 -0.038581	 -0.042686	  0.030977	  0.200487	 -0.280410	  0.023972	 -0.111066	 -0.049156	  0.120452
  0.275119	 -0.022420	 -0.041453	 -0.031514	 -0.009159	 -0.024899	 -0.000382	  0.181596	 -0.263539	  0.061784	 -0.113407	 -0.072340	  0.093141
  0.296969	 -0.018300	 -0.061569	 -0.043456	 -0.027963	 -0.045443	  0.005257	  0.202256	 -0.264189	  0.074901	 -0.127569	 -0.079808	  0.111808
  0.275308	 -0.043371	 -0.053833	 -0.059423	 -0.012214	 -0.049421	  0.015151	  0.216886	 -0.267151	  0.067569	 -0.132519	 -0.046474	  0.114111
