# Supplementary material for: A fluorescent photoimmunoconjugate for imaging of cholesteatoma
Source: Sci Rep. 2022 Nov 19;12:19905. doi: 10.1038/s41598-022-22072-9 (PMC9675863; doi:10.1038/s41598-022-22072-9)
Supplement: Supplementary file 2 — Supplementary Information 2. [file 41598_2022_22072_MOESM2_ESM.zip › Data/ABR-45-5]

:RUN-5	LEVEL SWEEP	TEMP:NaN	6/6/2018	5:44 AM	NaNHR:
:SW EAR: R	SW FREQ: 22.65	# AVERAGES: 512	REP RATE (/sec): 40	DRIVER: RS Tweeter	SAMPLE (�sec): 40	
:NOTES-
:CHAMBER-CH4B-PXI
:CFTS Version: V2.7.2 (R850)
:LEVELS:20;25;30;35;40;45;50;55;60;65;70;75;80;
:DATA
 -0.081604	  0.038179	 -0.034427	 -0.006280	  0.020487	  0.069792	  0.025946	 -0.024512	 -0.029627	 -0.019809	 -0.027722	 -0.059219	 -0.045346
 -0.031159	  0.055885	 -0.008480	 -0.017449	 -0.019442	  0.066163	  0.001642	 -0.002999	 -0.022968	 -0.014037	  0.010906	 -0.006695	 -0.065577
  0.023561	  0.034707	  0.011260	 -0.008172	 -0.016553	  0.030283	 -0.034967	 -0.029575	 -0.037020	 -0.011804	 -0.005720	 -0.015192	 -0.067346
  0.038813	 -0.002605	  0.022375	 -0.010275	 -0.028528	  0.007994	 -0.024974	 -0.045969	 -0.024800	  0.026073	 -0.019025	 -0.007186	 -0.039615
  0.007855	 -0.015155	 -0.021659	  0.009337	 -0.045589	  0.021427	 -0.025068	 -0.021205	 -0.003903	  0.001195	  0.000870	  0.000046	 -0.013090
  0.006577	 -0.006007	 -0.075877	  0.026857	 -0.033730	 -0.012740	 -0.010688	 -0.001389	 -0.021224	 -0.018560	 -0.028459	  0.002380	 -0.026198
  0.032373	  0.020608	 -0.054826	  0.037846	  0.000968	 -0.016305	 -0.011192	 -0.002487	 -0.023000	 -0.003848	 -0.000037	 -0.030737	 -0.015492
  0.006703	  0.053901	  0.004681	  0.019236	  0.027875	 -0.027508	 -0.038029	  0.004461	  0.010719	 -0.032548	 -0.006983	 -0.008415	 -0.043099
 -0.003808	  0.052671	  0.068059	  0.017078	  0.044330	 -0.043370	 -0.035765	 -0.020696	  0.007234	 -0.046352	 -0.010226	 -0.007452	 -0.037346
  0.003832	  0.036261	  0.032130	  0.006050	  0.013297	 -0.063610	 -0.024228	 -0.015182	 -0.026302	 -0.027807	 -0.014344	 -0.004357	 -0.032611
  0.023550	  0.001672	  0.008060	 -0.011772	  0.023558	 -0.084298	  0.028715	 -0.025003	 -0.035822	 -0.015096	 -0.068512	 -0.008901	 -0.040884
  0.022590	 -0.007755	  0.006068	 -0.013720	 -0.011937	 -0.063236	  0.053766	 -0.031699	 -0.013270	  0.005659	 -0.080237	 -0.031889	 -0.015410
  0.044485	 -0.020680	 -0.001433	  0.011931	 -0.015749	 -0.029043	  0.041557	 -0.006634	 -0.006336	  0.011489	 -0.068454	 -0.030822	 -0.008248
  0.036645	 -0.062207	 -0.004200	  0.013967	 -0.026100	  0.025349	  0.051816	  0.017433	  0.011878	  0.012622	 -0.054556	 -0.047974	 -0.027504
  0.002494	 -0.057636	 -0.005548	  0.025569	 -0.019344	  0.059936	  0.036448	  0.004649	  0.048963	 -0.016792	 -0.033055	 -0.024811	 -0.013058
 -0.036116	 -0.035317	  0.007546	  0.007750	  0.005021	  0.044217	 -0.031064	 -0.006449	  0.032528	 -0.001332	  0.006321	 -0.014688	  0.008061
 -0.036991	  0.004506	  0.042697	 -0.009180	  0.028874	  0.008003	 -0.029599	  0.009646	  0.009043	 -0.027617	  0.050916	  0.031897	  0.050889
 -0.019402	 -0.015181	  0.004442	 -0.028187	  0.029522	 -0.005004	 -0.003784	  0.020781	  0.009451	  0.005559	  0.083445	  0.068729	  0.123298
 -0.016725	 -0.024058	 -0.018048	 -0.040962	  0.002429	  0.010188	  0.001566	  0.074830	  0.052780	  0.066816	  0.104140	  0.085560	  0.142422
 -0.023672	 -0.051791	  0.017179	 -0.029624	  0.020612	  0.001763	  0.027902	  0.101999	  0.061675	  0.106190	  0.160732	  0.109727	  0.166155
 -0.007434	 -0.065269	 -0.009090	 -0.015261	  0.042562	 -0.025798	  0.046987	  0.115116	  0.053841	  0.150652	  0.190159	  0.152331	  0.170545
  0.029310	 -0.079680	 -0.017821	 -0.013057	  0.044870	 -0.045648	  0.057174	  0.143640	  0.078472	  0.147919	  0.210707	  0.190125	  0.153782
  0.016353	 -0.111297	 -0.013952	 -0.021286	  0.031961	 -0.049855	  0.084353	  0.158464	  0.092568	  0.137485	  0.232863	  0.209291	  0.178777
 -0.000540	 -0.093841	  0.000442	 -0.025622	  0.029795	 -0.025879	  0.106755	  0.118712	  0.072072	  0.145034	  0.235828	  0.224003	  0.204842
 -0.002203	 -0.094038	  0.005264	 -0.032050	  0.017116	  0.002672	  0.110539	  0.117624	  0.074016	  0.165180	  0.231315	  0.197732	  0.163357
  0.000853	 -0.095487	  0.008048	 -0.039124	  0.011271	 -0.008424	  0.138949	  0.125341	  0.086889	  0.153774	  0.245467	  0.222068	  0.216611
 -0.008226	 -0.114670	 -0.026876	 -0.042777	  0.030889	 -0.012505	  0.151024	  0.088358	  0.092171	  0.172384	  0.257650	  0.244065	  0.234124
  0.001433	 -0.102354	 -0.020104	 -0.061140	  0.030108	 -0.013820	  0.142753	  0.059661	  0.091375	  0.187253	  0.278749	  0.264435	  0.292755
  0.011371	 -0.084712	 -0.044568	 -0.082532	  0.018561	 -0.000054	  0.128249	  0.075492	  0.070976	  0.189021	  0.312169	  0.376048	  0.385256
  0.014400	 -0.071261	 -0.058571	 -0.100489	 -0.007362	 -0.048805	  0.126046	  0.071546	  0.079188	  0.233097	  0.346475	  0.459930	  0.508284
  0.001341	 -0.106102	 -0.051939	 -0.051083	  0.002892	 -0.064205	  0.105427	  0.062213	  0.100551	  0.286937	  0.407232	  0.549761	  0.624473
  0.005102	 -0.126149	 -0.031488	 -0.041975	  0.010091	 -0.022532	  0.118274	  0.048614	  0.186006	  0.331411	  0.483504	  0.666152	  0.749861
 -0.014221	 -0.153047	 -0.012308	 -0.034591	 -0.000030	 -0.013245	  0.135506	  0.072795	  0.263654	  0.445098	  0.569755	  0.784713	  0.803982
 -0.023021	 -0.154739	  0.010010	 -0.021853	  0.000088	  0.018362	  0.169863	  0.074515	  0.315745	  0.520712	  0.593583	  0.856466	  0.859441
 -0.033772	 -0.156258	  0.018019	 -0.044770	  0.021391	  0.046622	  0.224343	  0.136157	  0.341550	  0.558657	  0.653672	  0.827488	  0.867717
 -0.064428	 -0.153190	  0.025132	 -0.038994	  0.051743	  0.063435	  0.260171	  0.169354	  0.364676	  0.582899	  0.671308	  0.764826	  0.825318
 -0.112288	 -0.153382	  0.022057	 -0.029939	  0.052853	  0.074032	  0.274769	  0.188499	  0.373394	  0.567671	  0.631516	  0.700554	  0.756132
 -0.071816	 -0.155661	  0.000040	 -0.032887	  0.055959	  0.132148	  0.323715	  0.190436	  0.341289	  0.494887	  0.546190	  0.618624	  0.620417
 -0.065918	 -0.146659	 -0.042986	 -0.021121	  0.092527	  0.186924	  0.324924	  0.148503	  0.316951	  0.437311	  0.468324	  0.483182	  0.469821
 -0.058157	 -0.155625	 -0.038112	  0.014046	  0.113251	  0.181215	  0.309351	  0.094530	  0.237006	  0.374747	  0.387512	  0.350110	  0.303781
 -0.070227	 -0.120550	 -0.022889	 -0.013968	  0.119638	  0.174461	  0.297788	 -0.005518	  0.148893	  0.298052	  0.303966	  0.227062	  0.136376
 -0.125724	 -0.158463	 -0.049596	 -0.014024	  0.118918	  0.169339	  0.273326	 -0.099259	  0.075406	  0.184211	  0.200257	  0.131480	 -0.040528
 -0.145776	 -0.201107	 -0.047484	 -0.021082	  0.136441	  0.140374	  0.203807	 -0.169957	 -0.039834	  0.047971	  0.076339	  0.011018	 -0.187788
 -0.150741	 -0.226197	 -0.027761	 -0.042170	  0.158421	  0.099403	  0.088745	 -0.255822	 -0.140041	 -0.039354	 -0.022629	 -0.104161	 -0.291613
 -0.128751	 -0.220710	 -0.041132	 -0.047731	  0.130323	  0.005612	 -0.007965	 -0.355534	 -0.215661	 -0.101402	 -0.124026	 -0.189720	 -0.403283
 -0.143763	 -0.207873	 -0.037964	 -0.043879	  0.073555	 -0.025665	 -0.056383	 -0.418162	 -0.262500	 -0.173084	 -0.200413	 -0.275976	 -0.517834
 -0.134783	 -0.210550	 -0.052368	 -0.044470	 -0.001160	 -0.032384	 -0.089683	 -0.482385	 -0.307664	 -0.180084	 -0.270773	 -0.341029	 -0.602373
 -0.150419	 -0.227077	 -0.070865	 -0.077662	 -0.039383	 -0.062318	 -0.147731	 -0.518924	 -0.348194	 -0.213051	 -0.348539	 -0.366781	 -0.656123
 -0.109949	 -0.246154	 -0.074075	 -0.104862	 -0.043226	 -0.118985	 -0.204153	 -0.539020	 -0.350920	 -0.231104	 -0.352963	 -0.328251	 -0.653295
 -0.093113	 -0.244032	 -0.058354	 -0.130764	 -0.072923	 -0.158350	 -0.237868	 -0.543136	 -0.333975	 -0.217987	 -0.322778	 -0.323471	 -0.572688
 -0.100811	 -0.233092	 -0.089818	 -0.144505	 -0.091956	 -0.206338	 -0.226261	 -0.516584	 -0.311847	 -0.179982	 -0.269792	 -0.267540	 -0.419279
 -0.070533	 -0.223284	 -0.104249	 -0.161077	 -0.079763	 -0.193273	 -0.232971	 -0.485064	 -0.293806	 -0.150314	 -0.189715	 -0.127583	 -0.277660
 -0.085172	 -0.215314	 -0.121206	 -0.183175	 -0.096981	 -0.190653	 -0.209717	 -0.428006	 -0.254528	 -0.098429	 -0.086115	 -0.017631	 -0.057738
 -0.097026	 -0.215472	 -0.127403	 -0.162298	 -0.154823	 -0.204449	 -0.188401	 -0.402270	 -0.223307	 -0.003607	  0.060143	  0.160234	  0.133215
 -0.116066	 -0.220217	 -0.102964	 -0.148620	 -0.155622	 -0.181786	 -0.150606	 -0.316161	 -0.149677	  0.090504	  0.181874	  0.373868	  0.335454
 -0.125409	 -0.181563	 -0.093024	 -0.168205	 -0.143163	 -0.129096	 -0.091244	 -0.242507	 -0.049604	  0.201622	  0.334513	  0.569678	  0.529973
 -0.087013	 -0.174004	 -0.101741	 -0.183284	 -0.120854	 -0.064942	 -0.085408	 -0.134365	  0.038016	  0.350644	  0.471794	  0.719135	  0.668915
 -0.076145	 -0.174329	 -0.136485	 -0.167888	 -0.086877	 -0.005450	 -0.044119	 -0.040660	  0.128948	  0.458525	  0.566283	  0.806982	  0.712327
 -0.090409	 -0.165984	 -0.128658	 -0.151267	 -0.077125	  0.039347	  0.036461	 -0.009288	  0.217288	  0.500802	  0.644843	  0.793385	  0.660432
 -0.112192	 -0.158924	 -0.138487	 -0.173398	 -0.056448	  0.109566	  0.076622	  0.038237	  0.281741	  0.522088	  0.652397	  0.733568	  0.562834
 -0.104314	 -0.165519	 -0.152977	 -0.163379	 -0.010613	  0.166163	  0.124770	  0.087156	  0.291398	  0.555433	  0.591036	  0.603243	  0.424843
 -0.084911	 -0.163590	 -0.184574	 -0.139265	  0.033148	  0.209529	  0.189914	  0.108831	  0.319651	  0.518782	  0.488685	  0.516277	  0.311083
 -0.085855	 -0.131524	 -0.211406	 -0.138053	  0.031779	  0.219881	  0.239402	  0.107297	  0.301185	  0.458771	  0.432961	  0.422588	  0.196484
 -0.095087	 -0.126245	 -0.195480	 -0.084609	  0.046674	  0.206931	  0.227453	  0.065051	  0.225068	  0.386349	  0.336771	  0.316893	  0.074250
 -0.075582	 -0.089751	 -0.157969	 -0.066968	  0.073086	  0.228071	  0.191002	 -0.018813	  0.185466	  0.339925	  0.226543	  0.220341	 -0.028723
 -0.094545	 -0.118185	 -0.153176	 -0.071878	  0.054051	  0.188213	  0.123880	 -0.061716	  0.138667	  0.266638	  0.160967	  0.124802	 -0.093260
 -0.087991	 -0.116477	 -0.131735	 -0.102644	  0.029104	  0.125777	  0.101563	 -0.100935	  0.061518	  0.211837	  0.072782	  0.065234	 -0.182935
 -0.060859	 -0.070097	 -0.132960	 -0.127401	 -0.002368	  0.097190	  0.065389	 -0.149192	  0.010087	  0.176436	  0.016270	 -0.030276	 -0.269417
 -0.062014	 -0.045667	 -0.148682	 -0.134447	 -0.045371	  0.108121	  0.033446	 -0.216996	 -0.006305	  0.100615	 -0.044860	 -0.087790	 -0.283940
 -0.041092	 -0.016449	 -0.184521	 -0.137421	 -0.049349	  0.120179	 -0.001678	 -0.245323	 -0.069484	  0.074861	 -0.122602	 -0.121777	 -0.279630
 -0.037719	  0.006358	 -0.201806	 -0.175478	 -0.086382	  0.101722	 -0.046867	 -0.292577	 -0.156246	  0.029273	 -0.195479	 -0.166270	 -0.258794
 -0.060302	  0.032038	 -0.227525	 -0.208431	 -0.126996	  0.086219	 -0.077142	 -0.306910	 -0.196357	  0.009429	 -0.220665	 -0.157232	 -0.256811
 -0.080557	  0.053838	 -0.245476	 -0.223905	 -0.119733	  0.084687	 -0.119840	 -0.327772	 -0.219717	  0.029379	 -0.245591	 -0.130788	 -0.273683
 -0.062866	  0.053748	 -0.273091	 -0.227210	 -0.094619	  0.080475	 -0.138210	 -0.353967	 -0.248670	 -0.001798	 -0.244536	 -0.116312	 -0.256535
 -0.056673	  0.062806	 -0.293783	 -0.225717	 -0.078470	  0.030170	 -0.183576	 -0.358895	 -0.287518	 -0.013980	 -0.238428	 -0.071544	 -0.186500
 -0.046858	  0.052220	 -0.292072	 -0.236328	 -0.071848	 -0.023214	 -0.243928	 -0.351127	 -0.303052	 -0.008652	 -0.198457	 -0.067123	 -0.128374
 -0.064385	  0.019535	 -0.316481	 -0.216261	 -0.106343	 -0.002961	 -0.243442	 -0.313752	 -0.282709	 -0.027514	 -0.144366	 -0.049885	 -0.065480
 -0.094227	 -0.004463	 -0.334267	 -0.248720	 -0.149700	 -0.012027	 -0.249467	 -0.315037	 -0.287702	 -0.032907	 -0.040326	 -0.002205	 -0.017683
 -0.118075	  0.033011	 -0.347902	 -0.290545	 -0.203091	 -0.055150	 -0.221268	 -0.303468	 -0.295690	 -0.025553	 -0.015846	  0.050886	 -0.012599
 -0.142991	  0.059972	 -0.342022	 -0.311251	 -0.256367	 -0.039195	 -0.247345	 -0.287472	 -0.216772	 -0.003272	  0.009942	  0.095845	 -0.016587
 -0.111815	  0.051059	 -0.340474	 -0.310842	 -0.260434	 -0.008247	 -0.240572	 -0.276201	 -0.188606	  0.034952	  0.076684	  0.117246	 -0.009785
 -0.117602	  0.069367	 -0.367371	 -0.331655	 -0.275406	  0.000557	 -0.190771	 -0.257060	 -0.179484	  0.068590	  0.098503	  0.131976	 -0.028749
 -0.113170	  0.074277	 -0.407941	 -0.349069	 -0.292206	  0.000335	 -0.162188	 -0.231523	 -0.139815	  0.101240	  0.102326	  0.140005	 -0.030082
 -0.105686	  0.088892	 -0.443361	 -0.349381	 -0.272077	  0.030814	 -0.119838	 -0.223759	 -0.135229	  0.121537	  0.116331	  0.147680	 -0.002336
 -0.133498	  0.051161	 -0.437085	 -0.309980	 -0.265691	  0.035074	 -0.131636	 -0.206599	 -0.134689	  0.129291	  0.108240	  0.144237	  0.034382
 -0.166802	  0.055010	 -0.424500	 -0.309564	 -0.228389	  0.008029	 -0.156015	 -0.185840	 -0.128747	  0.146649	  0.096579	  0.116165	  0.033883
 -0.172032	  0.084764	 -0.407305	 -0.353068	 -0.242720	 -0.011213	 -0.161864	 -0.146859	 -0.110340	  0.139536	  0.065866	  0.103898	 -0.007173
 -0.185815	  0.052172	 -0.422639	 -0.330620	 -0.196649	 -0.002458	 -0.132997	 -0.108938	 -0.089208	  0.126890	  0.050098	  0.102550	 -0.058050
 -0.187186	  0.041255	 -0.400760	 -0.328998	 -0.205241	 -0.017531	 -0.118428	 -0.099020	 -0.070599	  0.141973	  0.064063	  0.084296	 -0.083631
 -0.205720	  0.004894	 -0.373989	 -0.324939	 -0.226614	  0.018802	 -0.081246	 -0.114701	 -0.084999	  0.137727	  0.092352	  0.062951	 -0.126094
 -0.227515	 -0.012720	 -0.381421	 -0.291813	 -0.207653	  0.023218	 -0.089660	 -0.132124	 -0.155347	  0.103907	  0.075176	  0.016122	 -0.145199
 -0.228233	 -0.029296	 -0.401462	 -0.305676	 -0.192803	 -0.010238	 -0.108873	 -0.148071	 -0.177020	  0.105228	  0.043973	  0.001155	 -0.147766
 -0.211801	 -0.023646	 -0.407218	 -0.322320	 -0.176468	 -0.024001	 -0.105003	 -0.156843	 -0.159022	  0.116659	  0.011900	  0.020413	 -0.162004
 -0.190630	  0.004000	 -0.384794	 -0.342395	 -0.191139	 -0.017463	 -0.102186	 -0.125977	 -0.129723	  0.110792	 -0.032716	  0.028688	 -0.154565
 -0.192530	  0.003764	 -0.370139	 -0.339689	 -0.214397	  0.007038	 -0.082303	 -0.097918	 -0.142256	  0.089411	 -0.022931	  0.038256	 -0.189939
 -0.190698	 -0.004848	 -0.394697	 -0.367444	 -0.200110	  0.012606	 -0.075224	 -0.097036	 -0.221125	  0.047318	 -0.027136	  0.051609	 -0.174018
 -0.174041	  0.002583	 -0.407982	 -0.386660	 -0.185947	  0.008542	 -0.113031	 -0.104949	 -0.252728	  0.025717	 -0.000962	  0.046312	 -0.147200
 -0.179493	  0.004907	 -0.371739	 -0.420635	 -0.154131	 -0.011909	 -0.106817	 -0.101428	 -0.255818	  0.050581	  0.018230	  0.063816	 -0.086375
 -0.210143	 -0.008044	 -0.346601	 -0.433758	 -0.118250	 -0.021099	 -0.095620	 -0.126057	 -0.260418	  0.079537	  0.070761	  0.114608	 -0.013702
 -0.208993	  0.005433	 -0.313746	 -0.454947	 -0.124231	 -0.015986	 -0.066847	 -0.114159	 -0.243153	  0.080565	  0.104111	  0.147412	  0.046777
 -0.177057	  0.027224	 -0.331508	 -0.468742	 -0.125389	 -0.000530	 -0.033694	 -0.101725	 -0.229425	  0.102326	  0.124880	  0.175441	  0.114784
 -0.181922	  0.062257	 -0.340205	 -0.490467	 -0.122055	  0.049738	 -0.043648	 -0.091421	 -0.175291	  0.150655	  0.193047	  0.255734	  0.182568
 -0.189525	  0.082812	 -0.320522	 -0.496511	 -0.105536	  0.083065	 -0.008163	 -0.048930	 -0.168388	  0.196199	  0.252850	  0.298521	  0.219379
 -0.195849	  0.071523	 -0.322506	 -0.456174	 -0.143005	  0.103480	  0.037631	 -0.047171	 -0.165994	  0.219631	  0.317426	  0.330366	  0.283878
 -0.176531	  0.071679	 -0.342357	 -0.418345	 -0.150257	  0.113816	  0.038784	 -0.032472	 -0.149080	  0.240949	  0.342700	  0.399114	  0.376944
 -0.189469	  0.067540	 -0.337852	 -0.381326	 -0.135855	  0.115451	  0.054053	  0.020896	 -0.093384	  0.288853	  0.389007	  0.438671	  0.471706
 -0.207638	  0.038991	 -0.320529	 -0.350541	 -0.137338	  0.091614	  0.101781	  0.069934	 -0.087987	  0.336738	  0.421032	  0.515819	  0.522693
 -0.202291	  0.047967	 -0.313984	 -0.322869	 -0.083750	  0.125349	  0.137836	  0.109765	 -0.083204	  0.366720	  0.455483	  0.557169	  0.571929
 -0.201640	  0.026368	 -0.308266	 -0.324172	 -0.064228	  0.128918	  0.146770	  0.120334	 -0.059387	  0.409825	  0.516439	  0.634953	  0.641223
 -0.209919	  0.021716	 -0.294302	 -0.319066	 -0.057312	  0.121101	  0.166567	  0.110849	 -0.006127	  0.457134	  0.569561	  0.720645	  0.687346
 -0.214342	  0.037948	 -0.300264	 -0.331833	 -0.035877	  0.141576	  0.213480	  0.122230	  0.035645	  0.516284	  0.628504	  0.753711	  0.729805
 -0.235057	  0.078007	 -0.290746	 -0.291893	  0.026793	  0.158359	  0.231950	  0.164137	  0.054401	  0.543216	  0.644337	  0.758462	  0.717054
 -0.239267	  0.092055	 -0.228782	 -0.289624	 -0.003500	  0.191678	  0.259940	  0.170149	  0.088327	  0.565365	  0.650671	  0.711000	  0.660377
 -0.254397	  0.104324	 -0.228821	 -0.322489	 -0.046117	  0.200049	  0.275370	  0.180351	  0.095751	  0.576683	  0.628839	  0.695602	  0.636921
 -0.250815	  0.069642	 -0.231619	 -0.289950	 -0.041052	  0.179435	  0.276758	  0.187083	  0.108650	  0.529085	  0.583792	  0.663402	  0.592517
 -0.284224	  0.047860	 -0.228183	 -0.270247	 -0.017088	  0.201770	  0.319769	  0.179774	  0.120083	  0.487468	  0.581035	  0.641511	  0.539592
 -0.291859	  0.053866	 -0.205524	 -0.295924	  0.001631	  0.237685	  0.296782	  0.176315	  0.122290	  0.448506	  0.550244	  0.599648	  0.496334
 -0.318182	  0.063497	 -0.194248	 -0.293503	  0.045466	  0.294927	  0.310480	  0.184942	  0.113756	  0.441441	  0.503843	  0.486139	  0.429489
 -0.334211	  0.062236	 -0.187624	 -0.283835	  0.085675	  0.305005	  0.319056	  0.156724	  0.082955	  0.428672	  0.439912	  0.405675	  0.350779
 -0.362596	  0.065063	 -0.205250	 -0.270232	  0.111314	  0.288842	  0.290184	  0.147679	  0.036484	  0.376015	  0.372010	  0.381046	  0.271606
 -0.394562	  0.050948	 -0.240840	 -0.208360	  0.123764	  0.264168	  0.245876	  0.121275	 -0.007025	  0.326134	  0.310056	  0.281577	  0.195738
 -0.391161	  0.029081	 -0.250277	 -0.166558	  0.124100	  0.239497	  0.200591	  0.096457	 -0.060007	  0.286862	  0.269476	  0.213732	  0.081040
 -0.401494	  0.016472	 -0.229200	 -0.176308	  0.138494	  0.214662	  0.168701	  0.048974	 -0.096192	  0.245393	  0.202857	  0.172857	 -0.020744
 -0.413542	  0.022701	 -0.206403	 -0.189662	  0.115193	  0.167517	  0.118329	  0.008516	 -0.140985	  0.180063	  0.101401	  0.049584	 -0.100406
 -0.440206	  0.029827	 -0.185042	 -0.188262	  0.120992	  0.185182	  0.103183	 -0.018668	 -0.214273	  0.102063	  0.019125	 -0.012395	 -0.191271
 -0.446384	  0.065853	 -0.164408	 -0.216628	  0.112002	  0.170456	  0.069025	 -0.074766	 -0.273117	  0.040394	 -0.029586	 -0.058163	 -0.241439
 -0.456387	  0.065435	 -0.130938	 -0.224993	  0.112180	  0.143285	  0.032866	 -0.126861	 -0.313914	 -0.024434	 -0.061224	 -0.144334	 -0.300475
 -0.493234	  0.077567	 -0.156592	 -0.236954	  0.095189	  0.119763	  0.020045	 -0.183070	 -0.329068	 -0.092689	 -0.108087	 -0.197346	 -0.339815
 -0.504003	  0.094950	 -0.174042	 -0.200832	  0.087057	  0.127874	 -0.027920	 -0.198353	 -0.333417	 -0.118940	 -0.134287	 -0.222086	 -0.341297
 -0.467409	  0.106468	 -0.166169	 -0.182770	  0.051023	  0.088502	 -0.064811	 -0.194407	 -0.366924	 -0.144432	 -0.196246	 -0.220609	 -0.356241
 -0.489117	  0.138354	 -0.169573	 -0.203949	  0.027584	  0.076407	 -0.074807	 -0.221861	 -0.365916	 -0.186804	 -0.245447	 -0.238668	 -0.379747
 -0.490728	  0.117044	 -0.155530	 -0.223052	 -0.014428	  0.064824	 -0.098508	 -0.266315	 -0.414202	 -0.195268	 -0.222228	 -0.232467	 -0.335667
 -0.487093	  0.105926	 -0.166828	 -0.237692	 -0.028467	  0.017081	 -0.101631	 -0.298475	 -0.387142	 -0.170437	 -0.189864	 -0.227852	 -0.299960
 -0.516475	  0.088900	 -0.173925	 -0.187378	 -0.040653	 -0.002625	 -0.142378	 -0.364302	 -0.369673	 -0.157689	 -0.163395	 -0.210711	 -0.276841
 -0.486463	  0.064934	 -0.152526	 -0.144982	 -0.071681	 -0.052113	 -0.161713	 -0.404146	 -0.367408	 -0.144042	 -0.132458	 -0.154989	 -0.251781
 -0.474973	  0.063719	 -0.130686	 -0.131687	 -0.109686	 -0.097379	 -0.186391	 -0.351075	 -0.300176	 -0.079544	 -0.096882	 -0.138301	 -0.256178
 -0.476437	  0.064266	 -0.145019	 -0.157635	 -0.109004	 -0.109579	 -0.185328	 -0.267094	 -0.225849	 -0.013249	 -0.065134	 -0.150592	 -0.260160
 -0.435062	  0.071128	 -0.183626	 -0.214695	 -0.134020	 -0.103091	 -0.161654	 -0.213740	 -0.172567	  0.022892	 -0.060856	 -0.161791	 -0.287561
 -0.407077	  0.086348	 -0.162610	 -0.230300	 -0.137082	 -0.087867	 -0.122461	 -0.140684	 -0.116136	  0.005694	 -0.067979	 -0.187989	 -0.289286
 -0.412333	  0.094164	 -0.145083	 -0.221192	 -0.128061	 -0.098238	 -0.116078	 -0.057152	 -0.061554	  0.016541	 -0.096199	 -0.262256	 -0.347662
 -0.452382	  0.067178	 -0.132536	 -0.235613	 -0.122524	 -0.093002	 -0.082458	 -0.022704	  0.004481	 -0.014080	 -0.143146	 -0.313032	 -0.413262
 -0.435823	  0.069080	 -0.152877	 -0.257138	 -0.143882	 -0.054067	 -0.048393	  0.007411	  0.001394	 -0.079813	 -0.262796	 -0.378668	 -0.474059
 -0.440744	  0.079362	 -0.156713	 -0.243181	 -0.153593	 -0.017873	 -0.001193	  0.059644	 -0.027544	 -0.157333	 -0.373263	 -0.444485	 -0.495669
 -0.442859	  0.087878	 -0.167123	 -0.262659	 -0.141100	  0.042541	  0.012976	  0.044334	 -0.050553	 -0.208004	 -0.400367	 -0.479198	 -0.495893
 -0.437637	  0.127219	 -0.201903	 -0.260283	 -0.104446	  0.067835	  0.032150	  0.053102	 -0.091018	 -0.207370	 -0.462368	 -0.476531	 -0.491494
 -0.427722	  0.120642	 -0.216519	 -0.241739	 -0.076052	  0.079770	  0.054983	  0.031299	 -0.143970	 -0.250055	 -0.503195	 -0.515901	 -0.489169
 -0.407446	  0.089592	 -0.225262	 -0.200641	 -0.039331	  0.085936	  0.085245	  0.006138	 -0.164414	 -0.289869	 -0.510260	 -0.540201	 -0.527989
 -0.395768	  0.064996	 -0.203766	 -0.207767	 -0.009996	  0.083003	  0.097128	 -0.001195	 -0.188558	 -0.310620	 -0.535910	 -0.545398	 -0.564534
 -0.407659	  0.063049	 -0.193537	 -0.203138	 -0.005598	  0.044125	  0.067467	 -0.018133	 -0.257532	 -0.364753	 -0.540761	 -0.539720	 -0.591010
 -0.386803	  0.030933	 -0.168059	 -0.212183	 -0.013448	  0.018019	  0.054934	 -0.048484	 -0.326934	 -0.381741	 -0.546469	 -0.554261	 -0.601228
 -0.359815	 -0.005277	 -0.176723	 -0.230067	 -0.011655	  0.024756	  0.045248	 -0.056150	 -0.346809	 -0.382367	 -0.543856	 -0.594459	 -0.608723
 -0.344653	  0.014157	 -0.177596	 -0.233196	 -0.008154	  0.035418	  0.039584	 -0.055644	 -0.364822	 -0.379297	 -0.555210	 -0.616190	 -0.618792
 -0.344770	 -0.000774	 -0.164646	 -0.249119	 -0.004785	  0.013655	  0.025747	 -0.040721	 -0.367411	 -0.366581	 -0.541951	 -0.642114	 -0.615424
 -0.360751	 -0.021262	 -0.150255	 -0.212417	 -0.032311	  0.006556	  0.021551	 -0.080522	 -0.363829	 -0.378269	 -0.567819	 -0.688399	 -0.620443
 -0.356127	 -0.007615	 -0.115569	 -0.197181	  0.001464	  0.007786	  0.029277	 -0.126271	 -0.354780	 -0.356054	 -0.593881	 -0.700127	 -0.615271
 -0.363019	  0.018225	 -0.066708	 -0.207428	  0.031168	 -0.007240	  0.062534	 -0.136801	 -0.321712	 -0.332157	 -0.608039	 -0.703261	 -0.627759
 -0.379386	 -0.008051	 -0.078178	 -0.206232	  0.029364	  0.027892	  0.046030	 -0.144427	 -0.314869	 -0.349791	 -0.617611	 -0.679342	 -0.579296
 -0.389071	 -0.043250	 -0.068690	 -0.184785	  0.037521	  0.052109	  0.045398	 -0.164118	 -0.305506	 -0.351664	 -0.619068	 -0.681301	 -0.505427
 -0.389455	 -0.034528	 -0.081811	 -0.174384	  0.060386	  0.023310	  0.037798	 -0.132206	 -0.259246	 -0.316477	 -0.603727	 -0.657794	 -0.413356
 -0.376955	  0.000458	 -0.085917	 -0.193920	  0.094302	  0.031878	 -0.002748	 -0.119480	 -0.218275	 -0.272531	 -0.610174	 -0.607300	 -0.361524
 -0.354745	 -0.011746	 -0.111223	 -0.160491	  0.103327	  0.077380	 -0.004052	 -0.129356	 -0.263540	 -0.271410	 -0.584063	 -0.596862	 -0.298619
 -0.346780	 -0.043212	 -0.116832	 -0.129283	  0.100909	  0.062908	 -0.009153	 -0.111311	 -0.288506	 -0.313831	 -0.527595	 -0.567791	 -0.246285
 -0.353884	 -0.023267	 -0.067232	 -0.134620	  0.097973	  0.032730	  0.010851	 -0.102128	 -0.273049	 -0.327270	 -0.455644	 -0.506649	 -0.189081
 -0.343471	 -0.035955	 -0.041383	 -0.149999	  0.089351	 -0.002738	  0.021117	 -0.099126	 -0.235587	 -0.301619	 -0.412426	 -0.411390	 -0.151940
 -0.314866	 -0.039289	 -0.047206	 -0.126410	  0.066344	 -0.010582	  0.032579	 -0.120646	 -0.226521	 -0.280291	 -0.380567	 -0.398510	 -0.151595
 -0.323523	 -0.002718	 -0.044323	 -0.097948	  0.057192	 -0.023486	  0.049201	 -0.155733	 -0.223212	 -0.255029	 -0.324351	 -0.379805	 -0.143581
 -0.327986	  0.020891	 -0.046604	 -0.085302	  0.070262	 -0.045519	  0.029542	 -0.137276	 -0.210056	 -0.217309	 -0.290488	 -0.322989	 -0.138164
 -0.321028	  0.035402	 -0.052027	 -0.122882	  0.092564	 -0.074309	  0.018006	 -0.195130	 -0.202286	 -0.233909	 -0.307284	 -0.313415	 -0.145914
 -0.295940	  0.011620	 -0.010573	 -0.113233	  0.099919	 -0.082510	 -0.012939	 -0.200130	 -0.232525	 -0.242761	 -0.311764	 -0.282422	 -0.180205
 -0.276425	  0.000638	 -0.034491	 -0.091396	  0.111172	 -0.119805	 -0.027736	 -0.197347	 -0.230862	 -0.220192	 -0.311204	 -0.284022	 -0.216462
 -0.269825	  0.020813	 -0.053069	 -0.106506	  0.065929	 -0.112872	 -0.014802	 -0.175674	 -0.215087	 -0.221374	 -0.341799	 -0.304037	 -0.215913
 -0.248619	  0.008556	 -0.060950	 -0.111853	  0.039349	 -0.114583	 -0.020791	 -0.133983	 -0.191699	 -0.203267	 -0.304993	 -0.330762	 -0.225125
 -0.242553	 -0.043174	 -0.095390	 -0.126255	  0.004353	 -0.133776	 -0.027375	 -0.143171	 -0.193875	 -0.199009	 -0.307389	 -0.341930	 -0.225412
 -0.235516	  0.003415	 -0.083904	 -0.127366	  0.016905	 -0.131234	 -0.028988	 -0.168554	 -0.223916	 -0.253765	 -0.354654	 -0.387951	 -0.199118
 -0.271758	 -0.029839	 -0.054437	 -0.139557	  0.029489	 -0.148043	 -0.057730	 -0.179174	 -0.241107	 -0.267843	 -0.376383	 -0.398856	 -0.173507
 -0.281149	 -0.049099	 -0.057740	 -0.143674	  0.033688	 -0.139237	 -0.096813	 -0.154131	 -0.243361	 -0.296366	 -0.376302	 -0.371024	 -0.160589
 -0.262749	 -0.042329	 -0.032814	 -0.160014	  0.026827	 -0.135078	 -0.069752	 -0.145725	 -0.252500	 -0.317693	 -0.358036	 -0.380859	 -0.117525
 -0.318089	 -0.036177	 -0.013516	 -0.143871	  0.001504	 -0.129414	 -0.081497	 -0.118082	 -0.233871	 -0.338085	 -0.383267	 -0.353578	 -0.058271
 -0.340295	 -0.025287	 -0.043166	 -0.149715	  0.004285	 -0.094230	 -0.075864	 -0.137148	 -0.218476	 -0.355498	 -0.367176	 -0.329281	  0.009116
 -0.322693	 -0.035665	 -0.084095	 -0.167116	  0.015171	 -0.067107	 -0.074348	 -0.146419	 -0.234455	 -0.357639	 -0.294904	 -0.293637	  0.042009
 -0.341531	 -0.055520	 -0.064151	 -0.166593	  0.020875	 -0.066135	 -0.052598	 -0.133703	 -0.224383	 -0.344918	 -0.270808	 -0.250447	  0.060878
 -0.374874	 -0.051537	 -0.067659	 -0.172530	  0.005685	 -0.083348	 -0.010304	 -0.127089	 -0.210841	 -0.323280	 -0.268456	 -0.247187	  0.076716
 -0.340745	 -0.020291	 -0.057832	 -0.152450	  0.001480	 -0.063539	 -0.019937	 -0.119241	 -0.185497	 -0.317756	 -0.231767	 -0.211459	  0.065127
 -0.286890	 -0.018202	 -0.076612	 -0.134097	  0.018175	 -0.031665	  0.005262	 -0.080078	 -0.183250	 -0.268066	 -0.221652	 -0.187325	  0.024604
 -0.309829	  0.006310	 -0.056430	 -0.139912	  0.021329	 -0.022893	  0.020896	 -0.048256	 -0.171494	 -0.253388	 -0.240564	 -0.167941	 -0.013372
 -0.308400	  0.025604	 -0.058600	 -0.096839	  0.029457	 -0.006024	  0.028107	 -0.071342	 -0.148926	 -0.242052	 -0.231592	 -0.178704	 -0.039093
 -0.314990	  0.067972	 -0.048128	 -0.072701	  0.091871	 -0.014264	  0.066867	 -0.102682	 -0.131788	 -0.212380	 -0.226332	 -0.199904	 -0.085027
 -0.305838	  0.081196	 -0.004798	 -0.039190	  0.095161	 -0.001534	  0.070852	 -0.097614	 -0.120334	 -0.216374	 -0.217714	 -0.233109	 -0.113716
 -0.287684	  0.078041	 -0.003361	 -0.047540	  0.100395	 -0.016645	  0.051000	 -0.105496	 -0.125693	 -0.218021	 -0.209044	 -0.268714	 -0.132903
 -0.250711	  0.091318	  0.035043	 -0.050950	  0.115425	 -0.014855	  0.046922	 -0.118083	 -0.134280	 -0.231867	 -0.225479	 -0.271521	 -0.192930
 -0.242347	  0.047234	  0.011265	 -0.077415	  0.134716	 -0.025503	  0.025508	 -0.085540	 -0.176922	 -0.266467	 -0.226085	 -0.271247	 -0.212663
 -0.252849	  0.020782	 -0.004111	 -0.073198	  0.155103	 -0.058261	  0.033555	 -0.093821	 -0.176589	 -0.297508	 -0.226692	 -0.300365	 -0.236208
 -0.220228	  0.011056	 -0.027194	 -0.035760	  0.130763	 -0.034551	  0.038726	 -0.131338	 -0.178402	 -0.292297	 -0.244627	 -0.352151	 -0.296209
 -0.246347	 -0.026107	 -0.047688	 -0.043859	  0.099525	 -0.013621	  0.019852	 -0.142104	 -0.224187	 -0.296064	 -0.260645	 -0.410121	 -0.320928
 -0.259587	 -0.013058	 -0.016840	 -0.080477	  0.088027	  0.001311	 -0.004790	 -0.188481	 -0.273917	 -0.304137	 -0.263267	 -0.401796	 -0.340903
 -0.215251	  0.008861	 -0.024885	 -0.093256	  0.063034	 -0.009505	 -0.039207	 -0.223202	 -0.283236	 -0.342077	 -0.316353	 -0.438971	 -0.342554
 -0.208249	  0.033724	 -0.036169	 -0.092576	  0.062727	 -0.033175	 -0.055800	 -0.230168	 -0.320338	 -0.357232	 -0.342396	 -0.475284	 -0.341491
 -0.200811	  0.045305	 -0.057390	 -0.079381	  0.067341	 -0.051120	 -0.073691	 -0.222458	 -0.298917	 -0.386259	 -0.357098	 -0.440331	 -0.353443
 -0.217548	 -0.002902	 -0.068106	 -0.091073	  0.074281	 -0.068076	 -0.078814	 -0.268706	 -0.289245	 -0.411681	 -0.388810	 -0.451572	 -0.372652
 -0.260719	 -0.055347	 -0.101873	 -0.074126	  0.060065	 -0.079711	 -0.099010	 -0.310193	 -0.325513	 -0.443222	 -0.375932	 -0.453323	 -0.379310
 -0.237564	 -0.048246	 -0.109449	 -0.063669	  0.034936	 -0.095175	 -0.118100	 -0.312257	 -0.287049	 -0.464512	 -0.364003	 -0.415243	 -0.337235
 -0.200945	 -0.058446	 -0.092220	 -0.075643	  0.013851	 -0.101508	 -0.117782	 -0.284331	 -0.295242	 -0.422524	 -0.367021	 -0.422371	 -0.315664
 -0.168380	 -0.053900	 -0.100290	 -0.095247	  0.001561	 -0.110665	 -0.134719	 -0.295725	 -0.305926	 -0.427146	 -0.333202	 -0.419514	 -0.295012
 -0.138387	 -0.045672	 -0.107456	 -0.101289	  0.005321	 -0.114365	 -0.157710	 -0.285890	 -0.299719	 -0.417152	 -0.305805	 -0.418633	 -0.300162
 -0.151198	 -0.034187	 -0.104962	 -0.122952	 -0.019446	 -0.151671	 -0.197650	 -0.245916	 -0.302795	 -0.367293	 -0.299420	 -0.396593	 -0.298867
 -0.164335	 -0.021388	 -0.118202	 -0.122970	 -0.045300	 -0.179818	 -0.197161	 -0.235446	 -0.278052	 -0.354664	 -0.309198	 -0.367794	 -0.299697
 -0.169427	 -0.005369	 -0.133175	 -0.071457	 -0.046894	 -0.168532	 -0.196530	 -0.238677	 -0.219692	 -0.347553	 -0.334276	 -0.352851	 -0.287463
 -0.167419	  0.041365	 -0.143978	 -0.042787	 -0.071606	 -0.172854	 -0.182901	 -0.256521	 -0.169733	 -0.362643	 -0.331696	 -0.325434	 -0.257042
 -0.159199	  0.080540	 -0.128176	 -0.043717	 -0.085519	 -0.188039	 -0.150042	 -0.212749	 -0.177643	 -0.311386	 -0.290683	 -0.304986	 -0.205628
 -0.168451	  0.105046	 -0.124200	 -0.068435	 -0.100755	 -0.157182	 -0.136025	 -0.176961	 -0.189535	 -0.280331	 -0.239279	 -0.323020	 -0.220661
 -0.153907	  0.049976	 -0.113030	 -0.057064	 -0.112981	 -0.161298	 -0.103363	 -0.130062	 -0.179564	 -0.283427	 -0.215443	 -0.327395	 -0.218515
 -0.174471	  0.023782	 -0.078432	 -0.067172	 -0.136978	 -0.150200	 -0.078971	 -0.093696	 -0.156116	 -0.244924	 -0.204081	 -0.296214	 -0.186062
  0.034256	  0.003017	 -0.044536	  0.015819	 -0.009947	 -0.079027	  0.010204	  0.003680	 -0.018359	 -0.016327	 -0.065520	 -0.059809	 -0.064940
  0.001973	  0.025205	 -0.022562	 -0.006082	  0.040440	 -0.080871	 -0.006167	  0.006589	 -0.031174	 -0.004061	 -0.031191	  0.010428	 -0.022143
  0.009696	 -0.002620	 -0.014903	 -0.028020	  0.043868	 -0.047232	 -0.003063	  0.008487	 -0.018240	 -0.015313	 -0.013377	  0.039535	 -0.010223
 -0.008781	 -0.054322	 -0.039123	  0.004743	  0.031166	  0.003127	  0.021249	 -0.016690	 -0.052999	 -0.004367	  0.012608	  0.031283	 -0.014082
  0.011542	 -0.045952	 -0.023662	  0.029118	  0.037582	  0.007147	  0.040104	 -0.016764	 -0.049963	  0.021755	  0.021123	 -0.009219	  0.020605
  0.015386	 -0.036780	 -0.029159	  0.036860	  0.029924	 -0.001393	  0.022065	 -0.012454	 -0.046190	  0.011780	  0.024179	 -0.004522	  0.004980
  0.007776	 -0.006382	 -0.027322	  0.015682	  0.015628	  0.012787	  0.015252	  0.006998	 -0.017683	  0.051127	  0.002167	 -0.033460	 -0.002118
  0.013898	 -0.001894	 -0.033669	  0.010400	  0.041655	 -0.015477	  0.009924	 -0.004834	 -0.013551	  0.055760	 -0.014998	 -0.015546	  0.005175
  0.034021	 -0.013823	 -0.022509	 -0.014171	  0.026539	 -0.016724	  0.018344	 -0.005473	 -0.020944	  0.007409	 -0.031839	  0.014573	 -0.014672
  0.025368	 -0.030113	 -0.017982	  0.002289	  0.005851	  0.013673	 -0.001357	 -0.014422	 -0.004177	  0.010871	 -0.019945	  0.044723	 -0.022527
 -0.009152	 -0.041206	 -0.039508	  0.000868	  0.001001	  0.022830	 -0.022715	 -0.019673	  0.017432	  0.028334	  0.018949	  0.026919	  0.017190
 -0.022126	 -0.021077	 -0.008616	 -0.001715	 -0.030625	  0.020742	 -0.019861	  0.010416	  0.048283	  0.020333	  0.048735	  0.005066	  0.021712
 -0.012632	 -0.003855	  0.012452	 -0.008700	 -0.025758	  0.033653	 -0.025699	  0.020787	  0.037357	 -0.005566	  0.048117	  0.010931	 -0.019936
 -0.008457	  0.010131	  0.008280	  0.001466	 -0.008461	  0.040864	 -0.008885	  0.035999	 -0.001672	 -0.030310	  0.022890	 -0.014276	 -0.024052
 -0.013609	  0.008668	  0.009365	 -0.002214	 -0.000584	  0.008695	 -0.014592	 -0.003918	  0.009888	 -0.022941	 -0.008989	 -0.014102	 -0.029323
 -0.016199	 -0.000264	  0.040572	 -0.007326	 -0.020248	  0.015091	 -0.043341	  0.001843	  0.019243	 -0.024846	  0.010521	 -0.029471	 -0.011309
 -0.014394	  0.031558	  0.046689	 -0.000172	 -0.039867	  0.006926	 -0.031706	 -0.006851	  0.027494	 -0.012926	  0.009117	  0.010860	  0.000649
  0.001083	  0.070226	  0.039469	  0.001342	 -0.067663	  0.002527	 -0.032199	 -0.025605	  0.052966	 -0.025906	 -0.005044	 -0.006619	  0.034736
 -0.004520	  0.057542	  0.072824	 -0.014371	 -0.047832	  0.026038	  0.014760	  0.007190	  0.038306	 -0.015830	 -0.011842	 -0.007386	  0.070893
 -0.045131	  0.051941	  0.093901	 -0.035817	 -0.022672	  0.026625	  0.057684	  0.024695	  0.023982	 -0.028974	 -0.015658	  0.000090	  0.059386
 -0.024709	  0.054724	  0.097888	 -0.047009	 -0.039984	  0.010784	  0.022632	  0.005238	  0.034880	 -0.022088	  0.000846	 -0.027726	  0.070873
  0.032084	  0.048741	  0.106117	 -0.060350	 -0.002874	  0.047185	 -0.017625	 -0.008912	  0.036288	 -0.012325	  0.006375	  0.001193	  0.037616
  0.001323	  0.044900	  0.117853	 -0.060437	 -0.021575	  0.056212	 -0.035073	 -0.016101	  0.009765	 -0.015620	 -0.004344	  0.040610	  0.051759
 -0.029757	  0.031876	  0.134107	 -0.033459	 -0.032104	  0.040894	 -0.033943	 -0.005751	  0.037168	  0.011949	 -0.017143	  0.077481	  0.077520
 -0.071852	  0.017546	  0.129339	 -0.014386	 -0.002395	  0.004178	 -0.024562	 -0.008373	  0.025939	  0.026939	  0.004442	  0.084887	  0.068995
 -0.053744	  0.032323	  0.098024	 -0.018663	  0.014873	  0.021345	 -0.015533	  0.000229	  0.009348	  0.020334	  0.029131	  0.091599	  0.069719
 -0.035851	  0.079256	  0.068558	 -0.003748	  0.043085	  0.014223	 -0.024917	 -0.022913	  0.005682	  0.018343	  0.017671	  0.117318	  0.023417
 -0.045633	  0.084788	  0.108447	 -0.016953	  0.048934	  0.022867	 -0.030163	 -0.055521	  0.006317	  0.010593	  0.011679	  0.109452	 -0.005929
 -0.041750	  0.080370	  0.097563	 -0.013390	  0.061699	  0.029684	 -0.021802	 -0.079147	  0.010226	 -0.000780	 -0.001464	  0.088724	  0.005225
 -0.059774	  0.103830	  0.088116	 -0.002534	  0.069910	  0.006457	 -0.034107	 -0.069315	  0.007171	 -0.001355	  0.004934	  0.064679	  0.004280
 -0.062409	  0.137605	  0.135421	  0.000005	  0.067004	 -0.003844	 -0.051878	 -0.035980	  0.015788	  0.030741	  0.018786	  0.062318	 -0.016476
 -0.067658	  0.172991	  0.143857	  0.041729	  0.082877	 -0.001287	 -0.068921	 -0.052360	  0.057371	  0.037211	  0.004301	  0.055374	 -0.050151
 -0.075472	  0.203750	  0.138815	  0.082718	  0.085494	 -0.012132	 -0.081040	 -0.081444	  0.008605	 -0.004029	 -0.000717	  0.008223	 -0.028553
 -0.077089	  0.175454	  0.148528	  0.098999	  0.096218	 -0.041664	 -0.072879	 -0.060955	 -0.013236	  0.015414	 -0.024137	 -0.046460	  0.015410
 -0.071419	  0.167457	  0.143333	  0.080378	  0.091261	 -0.036971	 -0.069284	 -0.026323	 -0.004967	  0.054563	 -0.023512	  0.008750	 -0.009752
 -0.061432	  0.173882	  0.165264	  0.077027	  0.100652	 -0.036998	 -0.086284	 -0.037266	 -0.009631	  0.047369	  0.002269	  0.038228	 -0.018317
 -0.072032	  0.179866	  0.190872	  0.097759	  0.087733	 -0.014229	 -0.076966	 -0.030214	 -0.023483	  0.024765	  0.033326	  0.029113	 -0.011532
 -0.046714	  0.210578	  0.209089	  0.077946	  0.067377	 -0.015705	 -0.075436	 -0.014268	 -0.044333	  0.000469	  0.064994	  0.017952	  0.026152
 -0.012678	  0.237409	  0.170322	  0.071499	  0.037515	  0.013479	 -0.102916	 -0.014418	 -0.051283	 -0.038187	  0.090169	  0.054050	  0.021768
 -0.012495	  0.262079	  0.167005	  0.087781	  0.052305	  0.011485	 -0.107242	  0.020108	 -0.057990	 -0.018532	  0.104791	  0.039857	  0.003566
 -0.021856	  0.275715	  0.194621	  0.079313	  0.072706	 -0.009215	 -0.093393	  0.020271	 -0.038673	 -0.004042	  0.102552	 -0.000649	 -0.017397
 -0.046284	  0.239365	  0.217278	  0.073832	  0.051246	  0.015994	 -0.076848	  0.013026	  0.002090	 -0.003468	  0.094476	 -0.011956	 -0.018955
 -0.068603	  0.247861	  0.215539	  0.086456	  0.043088	  0.006068	 -0.065442	  0.011720	  0.011515	  0.010306	  0.093684	 -0.011970	 -0.016622
 -0.090885	  0.275947	  0.220741	  0.101078	  0.040820	  0.021754	 -0.070304	  0.009231	 -0.050103	  0.026556	  0.079649	 -0.016566	  0.035317
 -0.116847	  0.293831	  0.218600	  0.084407	  0.044911	  0.036147	 -0.070617	  0.002512	 -0.047377	  0.025375	  0.050983	 -0.012525	  0.079436
 -0.146445	  0.305924	  0.250224	  0.053272	  0.014518	  0.013889	 -0.092089	 -0.026599	 -0.055590	  0.054548	  0.052247	  0.000538	  0.119255
 -0.126720	  0.312264	  0.305391	  0.065506	  0.029271	 -0.000978	 -0.100911	 -0.060887	 -0.070219	  0.073480	  0.048904	 -0.006040	  0.102279
 -0.106862	  0.313608	  0.294308	  0.070849	  0.043878	  0.005899	 -0.121384	 -0.100024	 -0.059320	  0.074399	  0.050969	 -0.011754	  0.087766
 -0.124977	  0.354332	  0.276639	  0.054757	  0.064097	  0.037643	 -0.129709	 -0.091268	 -0.076617	  0.080290	 -0.004756	  0.035816	  0.099010
 -0.101017	  0.345847	  0.255982	  0.057952	  0.071332	  0.034773	 -0.127530	 -0.118215	 -0.098706	  0.068854	 -0.024386	  0.048151	  0.097810
 -0.096535	  0.302788	  0.250717	  0.091909	  0.095964	  0.026513	 -0.135634	 -0.114848	 -0.114472	  0.027805	 -0.009435	  0.000057	  0.091439
 -0.089220	  0.257027	  0.242182	  0.090912	  0.111943	  0.013927	 -0.130185	 -0.113660	 -0.094512	  0.075889	  0.007012	 -0.010928	  0.071057
 -0.096978	  0.194896	  0.244428	  0.103295	  0.096594	  0.017555	 -0.137081	 -0.132386	 -0.114416	  0.097450	  0.004726	 -0.009983	  0.089107
 -0.127894	  0.183577	  0.260830	  0.123999	  0.091234	  0.015483	 -0.141630	 -0.161068	 -0.140600	  0.076899	 -0.014772	 -0.020431	  0.094870
 -0.108401	  0.164771	  0.269035	  0.141377	  0.111428	  0.026795	 -0.140807	 -0.195288	 -0.167157	  0.085194	 -0.006078	 -0.042382	  0.112691
 -0.121223	  0.151876	  0.280460	  0.144885	  0.128039	  0.048870	 -0.150520	 -0.205950	 -0.149991	  0.089513	  0.023053	 -0.047944	  0.105397
 -0.127009	  0.139759	  0.253392	  0.167911	  0.139198	  0.090400	 -0.145878	 -0.201650	 -0.144259	  0.083413	  0.032344	 -0.031475	  0.099140
 -0.127741	  0.112334	  0.238811	  0.165675	  0.172250	  0.076624	 -0.125347	 -0.184958	 -0.184278	  0.077381	 -0.021224	  0.011822	  0.099691
 -0.120311	  0.116814	  0.250575	  0.193211	  0.148973	  0.050602	 -0.111737	 -0.225508	 -0.169719	  0.071651	 -0.049617	  0.020900	  0.063575
 -0.121149	  0.147249	  0.246079	  0.190941	  0.121334	  0.060007	 -0.097140	 -0.250137	 -0.142817	  0.094213	  0.008702	  0.035391	  0.078816
 -0.097410	  0.187213	  0.247692	  0.173418	  0.114137	  0.056679	 -0.108461	 -0.236979	 -0.138894	  0.104474	  0.025725	 -0.002260	  0.102279
 -0.103519	  0.168522	  0.241903	  0.183541	  0.135688	  0.055242	 -0.121952	 -0.201015	 -0.158084	  0.076979	 -0.002817	 -0.032368	  0.142988
 -0.135527	  0.131781	  0.239830	  0.215533	  0.081005	  0.061893	 -0.119193	 -0.159814	 -0.162599	  0.023355	 -0.003892	 -0.015760	  0.148566
 -0.125440	  0.112735	  0.263184	  0.195108	  0.081017	  0.060823	 -0.130840	 -0.143473	 -0.175581	  0.035680	 -0.016469	 -0.018595	  0.122902
 -0.129474	  0.105256	  0.277532	  0.175200	  0.100407	  0.071637	 -0.140565	 -0.141674	 -0.193633	  0.057955	 -0.038248	 -0.022132	  0.112536
 -0.140165	  0.078549	  0.264168	  0.175191	  0.125227	  0.127613	 -0.132858	 -0.171048	 -0.169835	  0.058577	 -0.042873	  0.001449	  0.117463
 -0.113458	  0.080516	  0.253077	  0.173486	  0.160579	  0.147886	 -0.114656	 -0.161427	 -0.181166	  0.078358	 -0.038545	  0.035674	  0.119312
 -0.091048	  0.075586	  0.243522	  0.168153	  0.149064	  0.131584	 -0.124244	 -0.104286	 -0.193092	  0.089672	 -0.036098	  0.018907	  0.101250
 -0.067960	  0.113202	  0.251856	  0.163348	  0.142442	  0.127126	 -0.114271	 -0.078575	 -0.215071	  0.104219	 -0.028696	  0.034569	  0.122879
 -0.049499	  0.129848	  0.237221	  0.155335	  0.196154	  0.130940	 -0.107946	 -0.098232	 -0.236382	  0.090061	 -0.019933	 -0.001534	  0.115115
 -0.052058	  0.088431	  0.251574	  0.177898	  0.197437	  0.136171	 -0.103771	 -0.093750	 -0.238339	  0.066155	 -0.028070	  0.009629	  0.101119
 -0.082884	  0.062738	  0.259281	  0.194429	  0.203367	  0.136458	 -0.111136	 -0.080330	 -0.280218	  0.086597	 -0.052926	  0.003619	  0.077775
 -0.075359	  0.020846	  0.284090	  0.195961	  0.215868	  0.143475	 -0.108964	 -0.056254	 -0.296031	  0.097473	 -0.061122	 -0.010512	  0.091087
 -0.083755	  0.000523	  0.284903	  0.186618	  0.220606	  0.155055	 -0.112932	 -0.046042	 -0.278443	  0.082732	 -0.059101	 -0.023568	  0.099830
 -0.098424	  0.000187	  0.282785	  0.154035	  0.177165	  0.121052	 -0.143021	 -0.054874	 -0.288532	  0.092809	 -0.081462	 -0.003140	  0.079647
 -0.110445	  0.013253	  0.328351	  0.166401	  0.157414	  0.112176	 -0.102198	 -0.040271	 -0.284552	  0.084265	 -0.049637	  0.017555	  0.101912
 -0.097760	  0.020667	  0.322013	  0.169102	  0.174562	  0.105471	 -0.075491	 -0.036309	 -0.246671	  0.112106	 -0.052752	 -0.014200	  0.106498
 -0.065784	 -0.001821	  0.309844	  0.170726	  0.181409	  0.103683	 -0.101340	 -0.060603	 -0.237563	  0.125512	 -0.061028	 -0.024921	  0.076995
 -0.007713	 -0.075990	  0.341099	  0.172957	  0.216781	  0.143938	 -0.090800	 -0.062210	 -0.248503	  0.142904	 -0.019418	 -0.049476	  0.107351
 -0.015044	 -0.064627	  0.356408	  0.178904	  0.193262	  0.143702	 -0.102917	 -0.056076	 -0.269340	  0.154873	 -0.019799	 -0.090398	  0.085461
 -0.045751	 -0.014935	  0.381649	  0.178286	  0.211864	  0.138550	 -0.101732	 -0.065705	 -0.245488	  0.137752	 -0.027841	 -0.095752	  0.068489
 -0.009798	 -0.037820	  0.364841	  0.173756	  0.242585	  0.125749	 -0.115093	 -0.043175	 -0.215417	  0.145088	 -0.027708	 -0.114860	  0.088141
 -0.010986	 -0.057564	  0.390723	  0.180564	  0.254216	  0.101511	 -0.139106	 -0.033435	 -0.241772	  0.168204	 -0.028165	 -0.124314	  0.110274
  0.018001	 -0.089259	  0.375102	  0.169894	  0.228871	  0.070173	 -0.136527	 -0.064466	 -0.267429	  0.174952	 -0.035048	 -0.121167	  0.113976
  0.027042	 -0.129432	  0.369330	  0.179727	  0.265606	  0.074897	 -0.110669	 -0.094662	 -0.248999	  0.156782	 -0.034855	 -0.095873	  0.095634
  0.014791	 -0.115679	  0.351894	  0.194292	  0.286593	  0.133008	 -0.157689	 -0.071950	 -0.281341	  0.123206	 -0.037274	 -0.090137	  0.098454
  0.018112	 -0.108578	  0.373490	  0.191098	  0.280645	  0.142996	 -0.212197	 -0.015823	 -0.308607	  0.129749	 -0.038458	 -0.116874	  0.078710
  0.040602	 -0.093214	  0.434974	  0.193950	  0.235985	  0.136292	 -0.172956	 -0.002312	 -0.311850	  0.153855	 -0.050559	 -0.139909	  0.056251
  0.042299	 -0.068488	  0.434258	  0.230923	  0.196361	  0.147753	 -0.153334	 -0.005030	 -0.293600	  0.126419	 -0.109421	 -0.173743	  0.055605
  0.052813	 -0.072387	  0.431360	  0.238539	  0.187183	  0.151067	 -0.151833	  0.001717	 -0.271969	  0.120879	 -0.118118	 -0.123137	  0.032671
  0.065253	 -0.072074	  0.474827	  0.219522	  0.207125	  0.202246	 -0.145343	  0.041121	 -0.281086	  0.144422	 -0.103876	 -0.107643	  0.032589
  0.069347	 -0.069489	  0.481099	  0.193795	  0.252704	  0.225878	 -0.168073	  0.052168	 -0.248349	  0.153971	 -0.077999	 -0.091678	  0.031892
  0.020092	 -0.075940	  0.506162	  0.188695	  0.252916	  0.172636	 -0.132505	  0.060558	 -0.259393	  0.179617	 -0.107016	 -0.066353	  0.008267
  0.015994	 -0.102309	  0.537544	  0.218252	  0.232522	  0.173364	 -0.117373	  0.078323	 -0.266926	  0.158734	 -0.129579	 -0.089057	 -0.003033
  0.037234	 -0.145206	  0.494757	  0.238785	  0.210666	  0.163947	 -0.121583	  0.075061	 -0.247392	  0.176513	 -0.101487	 -0.088600	  0.017109
  0.028962	 -0.175241	  0.396066	  0.249270	  0.204911	  0.184802	 -0.127404	  0.053333	 -0.254663	  0.186261	 -0.070945	 -0.070519	  0.069144
  0.050386	 -0.170754	  0.335139	  0.243836	  0.219002	  0.207816	 -0.152287	  0.056297	 -0.267048	  0.170537	 -0.036476	 -0.064361	  0.091186
  0.091309	 -0.122017	  0.349942	  0.198477	  0.210635	  0.179585	 -0.156980	  0.073277	 -0.282691	  0.159638	 -0.006225	 -0.049658	  0.051980
  0.112318	 -0.128633	  0.358729	  0.187334	  0.201491	  0.166284	 -0.126014	  0.081669	 -0.313870	  0.142327	  0.009826	 -0.036289	  0.045544
  0.090355	 -0.139844	  0.338758	  0.199981	  0.178985	  0.165048	 -0.104697	  0.104557	 -0.304580	  0.151279	 -0.019752	 -0.069337	  0.044998
  0.041259	 -0.157683	  0.288791	  0.207633	  0.191235	  0.135987	 -0.087140	  0.114846	 -0.281262	  0.141616	 -0.031526	 -0.080235	  0.028122
  0.048888	 -0.170570	  0.253700	  0.248499	  0.181891	  0.114578	 -0.087208	  0.117322	 -0.280653	  0.136733	 -0.038509	 -0.044052	  0.026542
  0.066255	 -0.181209	  0.250643	  0.268797	  0.133898	  0.154862	 -0.087675	  0.099046	 -0.282982	  0.168792	 -0.050067	 -0.015770	  0.021130
  0.056256	 -0.210115	  0.255095	  0.234642	  0.148998	  0.188133	 -0.063789	  0.064108	 -0.283419	  0.177058	 -0.036016	 -0.001142	  0.004280
  0.068603	 -0.202850	  0.268610	  0.225553	  0.147833	  0.214917	 -0.035942	  0.114427	 -0.320057	  0.183548	 -0.023188	  0.019245	  0.030323
  0.093637	 -0.168176	  0.276775	  0.171334	  0.130049	  0.220478	 -0.038558	  0.179446	 -0.323552	  0.183758	  0.003331	  0.019895	  0.044302
  0.070106	 -0.146721	  0.305531	  0.160944	  0.123061	  0.213960	  0.002997	  0.182167	 -0.287610	  0.190970	  0.018985	  0.044412	  0.021828
  0.052672	 -0.137728	  0.268314	  0.180023	  0.134561	  0.205381	  0.060511	  0.161651	 -0.306947	  0.157103	  0.020308	  0.081559	  0.001889
  0.074255	 -0.125637	  0.237065	  0.179804	  0.146348	  0.202811	  0.046929	  0.194968	 -0.307323	  0.174845	 -0.000265	  0.062873	  0.007493
  0.073225	 -0.124710	  0.226745	  0.182311	  0.149457	  0.180720	  0.029392	  0.217285	 -0.321728	  0.210172	  0.020532	  0.035244	 -0.004779
  0.104739	 -0.119402	  0.227344	  0.197221	  0.135229	  0.166694	  0.002192	  0.194705	 -0.354829	  0.235827	  0.035272	  0.022759	 -0.026336
  0.130519	 -0.117250	  0.216549	  0.202380	  0.109889	  0.157766	  0.021404	  0.216002	 -0.358185	  0.251206	  0.054717	  0.018338	 -0.030392
  0.122724	 -0.140185	  0.188898	  0.225535	  0.121709	  0.157321	  0.038385	  0.223153	 -0.337247	  0.251576	  0.076601	 -0.001089	 -0.016112
  0.109476	 -0.155217	  0.166733	  0.246710	  0.098276	  0.176236	  0.035927	  0.243039	 -0.347117	  0.218149	  0.045239	  0.008271	  0.016981
  0.103692	 -0.169942	  0.149825	  0.249832	  0.079021	  0.204786	  0.042758	  0.251571	 -0.346969	  0.214337	  0.071423	  0.009330	  0.027692
  0.078514	 -0.171110	  0.135256	  0.235416	  0.074919	  0.175167	  0.066348	  0.225364	 -0.358188	  0.233787	  0.094139	  0.014171	  0.021177
  0.101155	 -0.168848	  0.142899	  0.193001	  0.058605	  0.132196	  0.095249	  0.243073	 -0.365549	  0.240515	  0.111182	  0.017863	 -0.005360
  0.105087	 -0.178869	  0.122221	  0.166836	  0.031661	  0.148622	  0.127359	  0.262080	 -0.382238	  0.250012	  0.101927	  0.032573	  0.008618
  0.082882	 -0.142650	  0.097083	  0.122381	  0.007468	  0.168238	  0.112129	  0.218074	 -0.407957	  0.220590	  0.080392	  0.064926	  0.016013
  0.073962	 -0.156460	  0.096049	  0.106156	 -0.006874	  0.184843	  0.121231	  0.198886	 -0.399055	  0.235443	  0.080883	  0.096183	  0.010407
  0.070479	 -0.189914	  0.087194	  0.064419	 -0.042844	  0.196518	  0.123875	  0.205209	 -0.381187	  0.226913	  0.088329	  0.101348	 -0.039718
  0.104732	 -0.236337	  0.079049	  0.039121	 -0.045607	  0.213534	  0.138493	  0.217749	 -0.372654	  0.234556	  0.046103	  0.115911	 -0.029435
  0.089104	 -0.255726	  0.042200	  0.041891	 -0.059376	  0.185199	  0.149174	  0.235473	 -0.374660	  0.227688	  0.044047	  0.144685	 -0.016718
  0.091410	 -0.253757	  0.057856	  0.032502	 -0.054260	  0.166759	  0.129302	  0.262448	 -0.373607	  0.212004	  0.060547	  0.140723	 -0.044363
  0.111156	 -0.218041	  0.033555	 -0.013295	 -0.005145	  0.180716	  0.104402	  0.235966	 -0.376502	  0.191267	  0.048699	  0.144275	 -0.051189
  0.144100	 -0.192267	 -0.010340	 -0.014139	  0.024378	  0.180149	  0.130228	  0.227973	 -0.376091	  0.187624	  0.088568	  0.148300	 -0.054614
  0.139979	 -0.186832	 -0.041299	 -0.012584	  0.033864	  0.158982	  0.159701	  0.193662	 -0.346115	  0.202457	  0.104039	  0.162912	 -0.017485
  0.144364	 -0.188117	 -0.020441	 -0.013356	  0.048007	  0.165297	  0.167393	  0.183890	 -0.389500	  0.198439	  0.104108	  0.148938	 -0.015388
  0.141170	 -0.221988	 -0.036426	  0.012748	  0.012648	  0.196522	  0.191005	  0.181746	 -0.377228	  0.185527	  0.123281	  0.152742	 -0.063045
  0.167833	 -0.187970	 -0.038494	  0.014479	 -0.008400	  0.214016	  0.233390	  0.136566	 -0.313605	  0.181935	  0.134874	  0.176158	 -0.086902
  0.153675	 -0.192010	 -0.058381	 -0.006588	 -0.018948	  0.197824	  0.233338	  0.155922	 -0.268667	  0.190890	  0.160404	  0.163467	 -0.098926
  0.101601	 -0.196387	 -0.041378	 -0.039313	 -0.012908	  0.206766	  0.219669	  0.168993	 -0.236802	  0.172818	  0.143732	  0.133233	 -0.092365
  0.132306	 -0.177040	 -0.018496	 -0.020180	 -0.050620	  0.217389	  0.191980	  0.188476	 -0.190706	  0.189733	  0.131296	  0.109653	 -0.051494
  0.142842	 -0.188261	 -0.018345	 -0.044173	 -0.098836	  0.237785	  0.211975	  0.191455	 -0.145091	  0.208620	  0.105237	  0.121249	 -0.060830
  0.131738	 -0.179751	 -0.039244	 -0.028347	 -0.101128	  0.249463	  0.205478	  0.162700	 -0.159576	  0.209634	  0.095615	  0.136619	 -0.086624
  0.166012	 -0.149912	 -0.089875	 -0.029953	 -0.084537	  0.278121	  0.205966	  0.146435	 -0.137224	  0.180309	  0.071482	  0.136300	 -0.136982
  0.198980	 -0.169490	 -0.070342	 -0.024881	 -0.128101	  0.320397	  0.202249	  0.199061	 -0.152485	  0.207958	  0.062373	  0.158743	 -0.183296
  0.200499	 -0.170087	 -0.098204	 -0.061811	 -0.156884	  0.327330	  0.166422	  0.220942	 -0.132859	  0.207612	  0.050012	  0.180948	 -0.217794
  0.187542	 -0.177994	 -0.124541	 -0.111416	 -0.171092	  0.332191	  0.200608	  0.192920	 -0.103925	  0.208295	  0.056175	  0.167438	 -0.200262
  0.192189	 -0.197302	 -0.122321	 -0.136010	 -0.189878	  0.354705	  0.239580	  0.175838	 -0.090154	  0.200625	  0.078540	  0.141553	 -0.182721
  0.216661	 -0.191646	 -0.117245	 -0.142949	 -0.198727	  0.329832	  0.241512	  0.167589	 -0.107851	  0.215264	  0.096651	  0.135598	 -0.203822
  0.217523	 -0.217299	 -0.140969	 -0.143006	 -0.185008	  0.308149	  0.241271	  0.166912	 -0.122716	  0.221610	  0.114329	  0.166138	 -0.175593
  0.221023	 -0.217678	 -0.117901	 -0.134576	 -0.156152	  0.292041	  0.215363	  0.168069	 -0.115421	  0.204193	  0.153268	  0.162917	 -0.182307
  0.190110	 -0.204731	 -0.094054	 -0.160061	 -0.161613	  0.307621	  0.171077	  0.178575	 -0.120785	  0.177101	  0.125682	  0.157084	 -0.185744
  0.145174	 -0.206107	 -0.136349	 -0.173838	 -0.186427	  0.292459	  0.178058	  0.177658	 -0.129211	  0.167423	  0.094938	  0.181776	 -0.217194
  0.195176	 -0.200355	 -0.150563	 -0.153024	 -0.209503	  0.291916	  0.195929	  0.127308	 -0.106946	  0.182554	  0.113795	  0.194122	 -0.195049
  0.211431	 -0.190624	 -0.162171	 -0.154168	 -0.235211	  0.270414	  0.169918	  0.134343	 -0.084949	  0.210931	  0.130004	  0.178113	 -0.161827
  0.193100	 -0.187711	 -0.128305	 -0.176874	 -0.253594	  0.278985	  0.141241	  0.136655	 -0.069845	  0.184090	  0.126954	  0.182370	 -0.220283
  0.154662	 -0.204532	 -0.132449	 -0.205231	 -0.236702	  0.264745	  0.169045	  0.128453	 -0.041065	  0.174144	  0.127614	  0.171380	 -0.207659
  0.130245	 -0.242979	 -0.124004	 -0.200048	 -0.211535	  0.285623	  0.222210	  0.148875	 -0.013779	  0.197645	  0.162267	  0.161641	 -0.218282
  0.124937	 -0.282175	 -0.116300	 -0.206853	 -0.203280	  0.285322	  0.252894	  0.156062	  0.001181	  0.198097	  0.176127	  0.173588	 -0.226406
  0.122687	 -0.268736	 -0.134730	 -0.189328	 -0.221002	  0.321056	  0.265361	  0.175195	  0.035807	  0.227934	  0.188976	  0.177391	 -0.216234
  0.102295	 -0.261743	 -0.146646	 -0.214591	 -0.240124	  0.335292	  0.232672	  0.179220	  0.054377	  0.222924	  0.207549	  0.181603	 -0.207523
  0.103846	 -0.235303	 -0.163581	 -0.231986	 -0.199907	  0.310369	  0.230520	  0.176439	  0.069156	  0.228924	  0.226182	  0.207351	 -0.187171
  0.137765	 -0.183650	 -0.133770	 -0.207728	 -0.157897	  0.319578	  0.213483	  0.169220	  0.075528	  0.233879	  0.232266	  0.241364	 -0.175729
  0.182921	 -0.204215	 -0.123710	 -0.206045	 -0.142202	  0.344378	  0.208735	  0.142966	  0.074034	  0.216636	  0.239143	  0.253604	 -0.169409
  0.155550	 -0.201184	 -0.124821	 -0.174630	 -0.145541	  0.352781	  0.234115	  0.165192	  0.068860	  0.210246	  0.244895	  0.193896	 -0.174118
  0.119493	 -0.197371	 -0.099568	 -0.144763	 -0.177060	  0.334480	  0.219598	  0.153031	  0.064704	  0.202022	  0.241064	  0.219730	 -0.172581
  0.098942	 -0.190199	 -0.102985	 -0.127219	 -0.225228	  0.332684	  0.189617	  0.139248	  0.077348	  0.206216	  0.235826	  0.233900	 -0.160638
  0.086175	 -0.152203	 -0.124542	 -0.177834	 -0.226406	  0.335462	  0.169181	  0.131632	  0.100220	  0.202185	  0.235371	  0.197191	 -0.189880
  0.065819	 -0.146958	 -0.145243	 -0.223981	 -0.207113	  0.310720	  0.172141	  0.153788	  0.116356	  0.171636	  0.224805	  0.189187	 -0.197934
  0.020889	 -0.120782	 -0.089402	 -0.212430	 -0.193805	  0.273021	  0.156068	  0.148135	  0.135375	  0.162783	  0.233299	  0.242096	 -0.194610
  0.020228	 -0.137084	 -0.039846	 -0.175663	 -0.194461	  0.269245	  0.155164	  0.105020	  0.166374	  0.169819	  0.258252	  0.273951	 -0.195409
  0.028228	 -0.106610	 -0.032146	 -0.157486	 -0.218733	  0.295544	  0.152379	  0.119975	  0.185790	  0.184763	  0.297251	  0.289429	 -0.214705
 -0.008363	 -0.114613	 -0.078422	 -0.154413	 -0.210707	  0.318614	  0.133659	  0.175452	  0.151347	  0.218819	  0.304517	  0.316155	 -0.240637
 -0.034526	 -0.118945	 -0.136492	 -0.197668	 -0.188578	  0.306656	  0.144126	  0.219775	  0.140606	  0.245441	  0.296649	  0.337760	 -0.242832
 -0.022982	 -0.139750	 -0.129774	 -0.201530	 -0.194941	  0.293240	  0.142185	  0.264173	  0.117161	  0.244407	  0.318325	  0.360652	 -0.247095
 -0.002360	 -0.149984	 -0.079343	 -0.178794	 -0.238921	  0.286116	  0.141296	  0.268986	  0.082471	  0.263819	  0.325332	  0.375511	 -0.203442
 -0.012327	 -0.170564	 -0.056228	 -0.186065	 -0.238158	  0.251001	  0.144242	  0.259148	  0.075252	  0.241844	  0.268251	  0.362572	 -0.166914
 -0.030853	 -0.214603	 -0.086469	 -0.193684	 -0.210248	  0.250194	  0.141671	  0.231204	  0.062671	  0.217921	  0.236350	  0.375116	 -0.139389
 -0.038489	 -0.182015	 -0.070911	 -0.178568	 -0.209246	  0.265275	  0.166384	  0.223175	  0.083844	  0.235683	  0.231679	  0.386310	 -0.184657
 -0.067484	 -0.197580	 -0.080668	 -0.180603	 -0.226884	  0.281538	  0.171690	  0.210525	  0.096874	  0.203719	  0.259267	  0.375853	 -0.192041
 -0.093490	 -0.182010	 -0.091655	 -0.193855	 -0.239739	  0.283526	  0.129939	  0.180005	  0.096348	  0.203616	  0.266521	  0.372703	 -0.216687
 -0.132883	 -0.152259	 -0.095104	 -0.159610	 -0.232284	  0.268822	  0.113607	  0.154168	  0.089869	  0.213765	  0.253210	  0.369083	 -0.216337
 -0.105424	 -0.153948	 -0.097784	 -0.154724	 -0.242065	  0.270415	  0.103245	  0.166330	  0.121503	  0.228374	  0.229910	  0.395782	 -0.222186
 -0.088845	 -0.131605	 -0.066043	 -0.177900	 -0.254560	  0.293041	  0.127508	  0.160531	  0.142138	  0.225904	  0.226346	  0.386997	 -0.252153
 -0.146690	 -0.146377	 -0.077502	 -0.143567	 -0.247825	  0.284895	  0.144567	  0.165122	  0.136230	  0.242312	  0.200547	  0.393666	 -0.247255
 -0.134578	 -0.161951	 -0.133174	 -0.110776	 -0.222520	  0.254603	  0.146887	  0.158581	  0.140254	  0.242604	  0.213555	  0.388825	 -0.194528
 -0.111824	 -0.159890	 -0.112280	 -0.123870	 -0.192776	  0.307854	  0.118793	  0.149270	  0.149014	  0.235031	  0.219389	  0.376372	 -0.194996
 -0.099916	 -0.133493	 -0.056285	 -0.135918	 -0.169205	  0.286763	  0.126543	  0.173550	  0.143088	  0.257266	  0.203590	  0.334769	 -0.233887
 -0.069000	 -0.120201	 -0.017838	 -0.115469	 -0.166769	  0.255018	  0.117383	  0.176980	  0.169641	  0.267049	  0.224650	  0.294005	 -0.235620
 -0.092384	 -0.168724	 -0.045222	 -0.097394	 -0.176089	  0.237613	  0.122293	  0.160692	  0.185833	  0.253475	  0.196727	  0.287744	 -0.197478
 -0.123424	 -0.211628	 -0.062425	 -0.088771	 -0.209872	  0.245104	  0.124097	  0.133029	  0.165239	  0.254873	  0.169427	  0.273627	 -0.188410
 -0.147824	 -0.200169	 -0.047851	 -0.082129	 -0.241182	  0.241615	  0.130614	  0.136717	  0.131918	  0.241702	  0.156838	  0.248940	 -0.207873
 -0.190073	 -0.179501	 -0.027380	 -0.071304	 -0.289918	  0.219975	  0.135850	  0.161519	  0.126997	  0.246006	  0.128994	  0.257085	 -0.197514
 -0.208323	 -0.189252	 -0.046457	 -0.039342	 -0.317740	  0.229018	  0.117161	  0.210259	  0.126571	  0.232855	  0.130479	  0.257157	 -0.202315
 -0.222592	 -0.195395	 -0.077839	 -0.005099	 -0.279623	  0.232063	  0.109247	  0.199695	  0.138020	  0.240944	  0.134451	  0.224430	 -0.170629
 -0.228571	 -0.204380	 -0.062694	 -0.046175	 -0.265392	  0.262671	  0.100234	  0.169281	  0.163412	  0.260783	  0.112970	  0.185179	 -0.125983
 -0.213787	 -0.232860	 -0.037002	 -0.107605	 -0.266251	  0.267363	  0.126642	  0.167393	  0.156703	  0.259487	  0.134996	  0.145531	 -0.124340
 -0.187877	 -0.252315	 -0.054976	 -0.130483	 -0.213832	  0.278282	  0.168725	  0.152574	  0.127734	  0.292753	  0.103143	  0.169562	 -0.146872
 -0.175745	 -0.247971	 -0.048673	 -0.113229	 -0.204232	  0.280012	  0.186243	  0.169988	  0.098808	  0.310575	  0.054121	  0.182570	 -0.130746
 -0.189261	 -0.229843	 -0.050025	 -0.088688	 -0.206688	  0.276170	  0.164837	  0.184585	  0.105194	  0.282967	  0.013129	  0.166778	 -0.104117
 -0.192072	 -0.218180	 -0.055907	 -0.079774	 -0.230032	  0.308718	  0.148970	  0.215627	  0.077772	  0.266925	  0.017983	  0.147545	 -0.077955
 -0.200105	 -0.217191	 -0.065025	 -0.090274	 -0.210317	  0.346102	  0.116756	  0.227352	  0.099130	  0.269860	  0.042530	  0.156595	 -0.094313
 -0.206022	 -0.221025	 -0.059543	 -0.141000	 -0.239175	  0.323452	  0.130811	  0.222289	  0.107048	  0.298982	  0.015123	  0.174363	 -0.097928
 -0.194865	 -0.239978	 -0.074185	 -0.150716	 -0.253350	  0.295487	  0.132126	  0.244205	  0.102703	  0.314410	 -0.007247	  0.195690	 -0.100814
 -0.189212	 -0.257965	 -0.062273	 -0.133787	 -0.251268	  0.269503	  0.148790	  0.252985	  0.091644	  0.331317	 -0.009098	  0.154664	 -0.101321
 -0.228521	 -0.263068	 -0.043869	 -0.106303	 -0.241224	  0.272160	  0.173185	  0.242556	  0.054774	  0.289892	  0.004974	  0.144569	 -0.143851
 -0.235567	 -0.261983	 -0.041491	 -0.096553	 -0.190560	  0.281934	  0.164737	  0.247989	  0.066663	  0.294532	 -0.009262	  0.142140	 -0.152783
 -0.189940	 -0.281960	 -0.028244	 -0.086337	 -0.184964	  0.286995	  0.117891	  0.219336	  0.080477	  0.306475	 -0.037774	  0.154532	 -0.155618
 -0.212364	 -0.283651	 -0.051103	 -0.059897	 -0.176311	  0.279829	  0.085471	  0.195121	  0.094356	  0.297117	 -0.048304	  0.143884	 -0.120778
 -0.198230	 -0.270654	 -0.029231	 -0.058862	 -0.172411	  0.279353	  0.073378	  0.205396	  0.133930	  0.263985	 -0.073665	  0.100973	 -0.133144
 -0.212192	 -0.283765	 -0.006708	 -0.062734	 -0.200205	  0.263659	  0.084482	  0.215704	  0.138408	  0.238245	 -0.106709	  0.076688	 -0.157490
 -0.221732	 -0.278520	 -0.036007	 -0.081358	 -0.213891	  0.239888	  0.095238	  0.214774	  0.137262	  0.259388	 -0.117638	  0.064565	 -0.152614
 -0.228003	 -0.307961	 -0.042995	 -0.096523	 -0.205584	  0.234496	  0.086657	  0.208620	  0.138672	  0.290883	 -0.103306	  0.060066	 -0.145392
 -0.212841	 -0.320874	 -0.040460	 -0.094115	 -0.200906	  0.202404	  0.105476	  0.207248	  0.147017	  0.299978	 -0.112873	  0.069872	 -0.108630
 -0.205787	 -0.286532	 -0.054717	 -0.097997	 -0.176253	  0.216094	  0.107043	  0.221432	  0.101645	  0.293634	 -0.129542	  0.027888	 -0.076302
 -0.199312	 -0.274156	 -0.054302	 -0.101698	 -0.166718	  0.204659	  0.116122	  0.247440	  0.061685	  0.291508	 -0.129452	 -0.025286	 -0.072719
 -0.210494	 -0.260328	 -0.022600	 -0.060750	 -0.169197	  0.203953	  0.128249	  0.259073	  0.052616	  0.280883	 -0.160408	 -0.045739	 -0.092986
 -0.209460	 -0.257621	 -0.018049	 -0.027790	 -0.171596	  0.203354	  0.118212	  0.271522	  0.053599	  0.298492	 -0.148018	 -0.034344	 -0.094797
 -0.162028	 -0.224865	  0.004087	 -0.045850	 -0.156407	  0.217521	  0.091302	  0.263764	  0.074082	  0.297285	 -0.150959	 -0.026199	 -0.123365
 -0.162632	 -0.183440	  0.005576	 -0.022789	 -0.146593	  0.248932	  0.106194	  0.205850	  0.119115	  0.304745	 -0.146670	 -0.043906	 -0.135502
