# Supplementary material for: A fluorescent photoimmunoconjugate for imaging of cholesteatoma
Source: Sci Rep. 2022 Nov 19;12:19905. doi: 10.1038/s41598-022-22072-9 (PMC9675863; doi:10.1038/s41598-022-22072-9)
Supplement: Supplementary file 2 — Supplementary Information 2. [file 41598_2022_22072_MOESM2_ESM.zip › Data/ABR-45-6]

:RUN-6	LEVEL SWEEP	TEMP:NaN	6/6/2018	5:51 AM	NaNHR:
:SW EAR: R	SW FREQ: 32.00	# AVERAGES: 512	REP RATE (/sec): 40	DRIVER: RS Tweeter	SAMPLE (�sec): 40	
:NOTES-
:CHAMBER-CH4B-PXI
:CFTS Version: V2.7.2 (R850)
:LEVELS:20;25;30;35;40;45;50;55;60;65;70;75;80;
:DATA
 -0.074304	 -0.024580	  0.028926	  0.023526	 -0.041550	  0.001765	 -0.024016	 -0.039149	 -0.015572	 -0.141634	 -0.047506	 -0.051590	 -0.015349
 -0.034150	 -0.003206	  0.037751	  0.047956	 -0.032137	  0.005624	  0.030965	 -0.032701	 -0.022331	 -0.087688	 -0.028057	 -0.040494	 -0.031293
 -0.002553	  0.028609	  0.005908	  0.027985	 -0.023798	  0.017492	  0.033387	 -0.019342	 -0.008871	 -0.032802	 -0.019590	 -0.049273	 -0.020351
 -0.003722	  0.011439	 -0.009654	  0.034868	 -0.024383	  0.008584	  0.010270	 -0.033024	  0.006880	 -0.026317	 -0.038313	 -0.025180	 -0.011839
 -0.010511	 -0.018665	 -0.038271	  0.008688	 -0.029794	  0.026089	 -0.023546	 -0.026908	  0.027551	 -0.028830	 -0.045738	 -0.056123	 -0.038899
 -0.055141	 -0.055765	 -0.027059	  0.011807	 -0.009167	  0.015011	 -0.032168	 -0.012475	  0.041199	 -0.020282	 -0.035310	 -0.067207	 -0.043786
 -0.039239	 -0.041876	  0.019312	 -0.002354	  0.016532	 -0.019777	 -0.034307	 -0.029916	  0.007898	  0.024733	 -0.023895	 -0.058327	 -0.041950
  0.023495	  0.012864	 -0.001093	 -0.020400	  0.016854	 -0.018447	 -0.015689	 -0.043931	 -0.004967	  0.013904	 -0.005488	 -0.047151	 -0.044253
  0.067057	  0.050848	 -0.008311	  0.006459	  0.006422	 -0.014541	 -0.001957	 -0.023621	 -0.027360	 -0.002918	  0.001064	 -0.036835	 -0.057839
  0.075010	  0.052110	  0.005666	  0.026442	  0.005206	 -0.004483	  0.012204	 -0.043647	 -0.022860	  0.014477	 -0.004946	 -0.019191	 -0.042215
  0.052329	  0.040941	  0.007664	  0.013592	  0.019425	 -0.000733	 -0.012152	 -0.034817	 -0.031913	  0.012661	 -0.024085	 -0.032906	 -0.037519
  0.036221	  0.053917	 -0.005975	 -0.004289	  0.015004	  0.004376	  0.020289	 -0.032548	 -0.005296	  0.005939	 -0.037893	 -0.031051	 -0.050936
  0.047867	  0.019458	  0.002214	 -0.018002	  0.038904	  0.005042	  0.030989	 -0.037809	 -0.027080	 -0.011416	 -0.001665	 -0.027754	 -0.074428
  0.010913	 -0.023951	  0.012467	 -0.065658	  0.029665	 -0.007448	  0.001132	 -0.028476	 -0.024711	  0.000717	  0.005297	 -0.015787	 -0.069004
 -0.058908	  0.015712	 -0.000891	 -0.058080	 -0.007792	  0.014992	  0.000921	 -0.021991	 -0.018831	  0.013439	 -0.014613	 -0.002464	 -0.028263
 -0.056735	 -0.007111	 -0.028219	 -0.051818	  0.007093	  0.007979	 -0.013797	  0.012208	 -0.023027	  0.000077	  0.032859	  0.042628	  0.018573
 -0.015780	 -0.033088	 -0.010660	 -0.018243	  0.037190	 -0.000654	 -0.022828	  0.054950	  0.001645	  0.000387	  0.056711	  0.101283	  0.085705
 -0.004272	 -0.020054	  0.005577	  0.012064	  0.008776	  0.004410	 -0.017761	  0.107525	  0.035116	  0.051035	  0.070655	  0.126606	  0.136265
  0.018428	 -0.026919	  0.003602	  0.015882	 -0.018349	 -0.016391	  0.021366	  0.145343	  0.063558	  0.095177	  0.082446	  0.138318	  0.175914
  0.023993	 -0.030683	  0.001046	  0.009572	 -0.014100	 -0.028891	  0.036698	  0.140331	  0.048973	  0.119342	  0.078068	  0.152499	  0.191467
  0.019589	 -0.036562	 -0.009726	 -0.009478	 -0.005655	 -0.011997	  0.061400	  0.141162	  0.030016	  0.106227	  0.094609	  0.141750	  0.209867
  0.028692	 -0.051615	 -0.025007	 -0.006879	  0.019648	  0.023431	  0.100513	  0.137131	  0.047672	  0.115308	  0.116524	  0.153474	  0.221837
  0.048981	 -0.041451	 -0.016703	  0.028267	  0.000382	  0.042192	  0.082446	  0.149453	  0.053911	  0.127979	  0.132759	  0.136832	  0.219620
  0.037672	 -0.057632	  0.022368	  0.052260	  0.010929	  0.027792	  0.085046	  0.156641	  0.042248	  0.134214	  0.127388	  0.142727	  0.231454
  0.004656	 -0.088255	  0.041766	  0.031596	  0.013453	  0.025338	  0.026348	  0.155928	  0.074876	  0.094968	  0.155231	  0.147735	  0.276470
  0.000975	 -0.051279	  0.017174	  0.052907	  0.013821	  0.017418	 -0.005316	  0.116991	  0.092467	  0.152036	  0.198389	  0.198041	  0.357457
  0.013850	  0.001399	 -0.010629	  0.054532	  0.005512	  0.015338	  0.018579	  0.088547	  0.111419	  0.185566	  0.250132	  0.288787	  0.437352
  0.034000	 -0.021368	 -0.027169	  0.064590	  0.016445	  0.044086	  0.056152	  0.162220	  0.162867	  0.251786	  0.341633	  0.418836	  0.568252
  0.049134	 -0.059181	 -0.030194	  0.088598	  0.060025	  0.050035	  0.045836	  0.209796	  0.208688	  0.374546	  0.466727	  0.552236	  0.733813
  0.024294	 -0.079956	 -0.026064	  0.078757	  0.071046	  0.074986	  0.066195	  0.245322	  0.280114	  0.466034	  0.574179	  0.686499	  0.841153
  0.031915	 -0.079055	 -0.019819	  0.066777	  0.065976	  0.077037	  0.130487	  0.335776	  0.371865	  0.547548	  0.683392	  0.768775	  0.932344
  0.031730	 -0.080182	 -0.021586	  0.070183	  0.086961	  0.111112	  0.205713	  0.445273	  0.440285	  0.628348	  0.759791	  0.829386	  0.983445
  0.059873	 -0.073152	 -0.016934	  0.071090	  0.109819	  0.174361	  0.294183	  0.530596	  0.503258	  0.684268	  0.723664	  0.840807	  0.955499
  0.037508	 -0.072636	  0.009029	  0.068636	  0.145000	  0.236761	  0.360644	  0.546840	  0.476648	  0.639126	  0.664625	  0.797608	  0.882162
 -0.001589	 -0.084499	  0.016763	  0.082010	  0.144614	  0.258967	  0.364722	  0.537911	  0.433829	  0.620274	  0.621731	  0.685445	  0.760006
  0.048818	 -0.116490	  0.036942	  0.113036	  0.168909	  0.242690	  0.322419	  0.535143	  0.393341	  0.561532	  0.493408	  0.521414	  0.592494
  0.033906	 -0.141103	  0.054854	  0.127560	  0.208643	  0.263585	  0.278621	  0.469471	  0.315623	  0.438393	  0.378266	  0.343978	  0.399506
  0.013507	 -0.147892	  0.078481	  0.136908	  0.219453	  0.240749	  0.227776	  0.386524	  0.193650	  0.312227	  0.238227	  0.120767	  0.207909
  0.005251	 -0.153955	  0.082044	  0.146378	  0.188007	  0.171635	  0.180178	  0.295457	  0.087577	  0.218133	  0.076908	 -0.041974	  0.035298
  0.020044	 -0.151535	  0.071123	  0.172788	  0.136996	  0.098922	  0.086874	  0.216870	 -0.005691	  0.136712	 -0.073886	 -0.197189	 -0.132136
  0.031960	 -0.153055	  0.062937	  0.119660	  0.104704	  0.058697	  0.029722	  0.123669	 -0.121390	  0.031146	 -0.220963	 -0.277494	 -0.254931
  0.028772	 -0.125994	  0.054877	  0.065606	  0.058142	 -0.000995	 -0.042123	  0.031203	 -0.200867	 -0.103119	 -0.325610	 -0.366816	 -0.385236
  0.051602	 -0.152079	  0.029950	 -0.000078	 -0.007877	 -0.054326	 -0.125031	 -0.052440	 -0.273700	 -0.184007	 -0.397009	 -0.442552	 -0.476477
  0.027457	 -0.184603	  0.008850	 -0.076166	 -0.067197	 -0.123457	 -0.158839	 -0.105328	 -0.284258	 -0.202160	 -0.400518	 -0.479841	 -0.493854
 -0.002921	 -0.186116	  0.003444	 -0.115792	 -0.127095	 -0.161431	 -0.202053	 -0.142028	 -0.288332	 -0.227421	 -0.439456	 -0.514572	 -0.488975
  0.005700	 -0.145639	 -0.024352	 -0.125629	 -0.154171	 -0.174271	 -0.198055	 -0.179593	 -0.314597	 -0.274553	 -0.461313	 -0.507688	 -0.459813
  0.051258	 -0.122233	 -0.069114	 -0.156823	 -0.138673	 -0.203735	 -0.223018	 -0.191370	 -0.358724	 -0.271663	 -0.467811	 -0.469402	 -0.387653
  0.060572	 -0.130303	 -0.095051	 -0.213282	 -0.160967	 -0.255614	 -0.213634	 -0.204365	 -0.372343	 -0.233119	 -0.423197	 -0.355219	 -0.284530
  0.018074	 -0.146508	 -0.105318	 -0.214951	 -0.186577	 -0.277887	 -0.220970	 -0.162284	 -0.358735	 -0.170825	 -0.338355	 -0.235829	 -0.146601
  0.021087	 -0.187391	 -0.147888	 -0.234611	 -0.187488	 -0.287930	 -0.240076	 -0.131128	 -0.303056	 -0.108066	 -0.209797	 -0.086425	  0.046248
  0.056940	 -0.198758	 -0.170785	 -0.208081	 -0.209206	 -0.270114	 -0.238686	 -0.042564	 -0.202543	 -0.009953	 -0.012573	  0.075248	  0.237806
  0.059112	 -0.187668	 -0.181890	 -0.201804	 -0.218714	 -0.267929	 -0.222812	  0.069063	 -0.091215	  0.140193	  0.138798	  0.320732	  0.429639
  0.043683	 -0.178383	 -0.170739	 -0.164012	 -0.227649	 -0.215911	 -0.142924	  0.144188	  0.034705	  0.257912	  0.314860	  0.512408	  0.552195
  0.023784	 -0.194850	 -0.147558	 -0.166616	 -0.161696	 -0.109869	 -0.021104	  0.288114	  0.164637	  0.416359	  0.403511	  0.609269	  0.618033
  0.017099	 -0.211898	 -0.143201	 -0.166319	 -0.085285	 -0.013923	  0.068567	  0.364526	  0.268919	  0.541984	  0.498459	  0.628341	  0.640395
  0.043770	 -0.239965	 -0.170404	 -0.140159	 -0.049878	  0.105891	  0.153741	  0.407194	  0.358807	  0.591853	  0.542450	  0.581541	  0.605885
  0.027274	 -0.248257	 -0.155502	 -0.078605	 -0.006915	  0.144501	  0.241582	  0.451661	  0.431551	  0.597088	  0.490717	  0.528709	  0.507260
  0.062124	 -0.230306	 -0.088368	 -0.073586	  0.046817	  0.193691	  0.301543	  0.479923	  0.431812	  0.587782	  0.408555	  0.432077	  0.449257
  0.040942	 -0.244294	 -0.041420	 -0.069474	  0.089029	  0.246383	  0.343422	  0.515780	  0.352060	  0.513727	  0.332636	  0.288373	  0.357169
  0.030076	 -0.237304	  0.012368	  0.012628	  0.117201	  0.261469	  0.313744	  0.485062	  0.318825	  0.425303	  0.254372	  0.166567	  0.194748
  0.036755	 -0.214850	  0.023468	  0.066766	  0.105960	  0.235638	  0.251408	  0.445249	  0.271460	  0.400049	  0.137252	  0.020956	  0.120837
  0.022712	 -0.242986	  0.036695	  0.064007	  0.103658	  0.207065	  0.178358	  0.394262	  0.199179	  0.324798	  0.030402	 -0.044976	  0.079815
  0.000545	 -0.238476	  0.076266	  0.036234	  0.062771	  0.201339	  0.132741	  0.387833	  0.152083	  0.261763	 -0.090842	 -0.067667	  0.021182
  0.017309	 -0.203868	  0.086730	  0.020170	  0.036658	  0.142547	  0.107431	  0.388893	  0.095318	  0.200671	 -0.165889	 -0.148954	 -0.004981
  0.022576	 -0.210839	  0.060438	  0.013386	  0.035250	  0.100583	  0.110834	  0.366582	  0.037827	  0.103147	 -0.165705	 -0.166017	  0.004009
 -0.006566	 -0.244698	  0.029746	 -0.038219	  0.020476	  0.075385	  0.095284	  0.334332	 -0.053615	  0.044930	 -0.220070	 -0.142169	 -0.010602
 -0.002014	 -0.244150	 -0.008825	 -0.094216	 -0.030138	  0.064704	  0.084074	  0.269170	 -0.150725	 -0.023713	 -0.235090	 -0.164358	 -0.053435
 -0.001158	 -0.267379	  0.011568	 -0.169034	 -0.059033	  0.077095	  0.073657	  0.214606	 -0.208642	 -0.065870	 -0.219327	 -0.165878	 -0.077049
  0.017108	 -0.243320	  0.023123	 -0.145264	 -0.058586	  0.082126	  0.045606	  0.162371	 -0.206061	 -0.089066	 -0.202544	 -0.188464	 -0.083463
  0.001218	 -0.243856	 -0.045662	 -0.114129	 -0.050951	  0.051693	  0.030719	  0.160930	 -0.183586	 -0.080502	 -0.227803	 -0.192469	 -0.103074
  0.016799	 -0.251635	 -0.123084	 -0.096097	 -0.085217	  0.009663	  0.001467	  0.136508	 -0.220342	 -0.061170	 -0.208914	 -0.165386	 -0.099278
  0.023382	 -0.263246	 -0.115798	 -0.098076	 -0.140499	 -0.007933	 -0.045987	  0.104411	 -0.281491	 -0.076323	 -0.170278	 -0.132616	 -0.048535
  0.012615	 -0.250280	 -0.098970	 -0.141494	 -0.171877	 -0.034556	 -0.100493	  0.089203	 -0.249106	 -0.055240	 -0.146144	 -0.100758	 -0.002521
 -0.010777	 -0.234153	 -0.124354	 -0.158976	 -0.195054	 -0.045303	 -0.107141	  0.067486	 -0.238628	 -0.016573	 -0.111290	 -0.078794	  0.028061
 -0.053766	 -0.236593	 -0.132089	 -0.149362	 -0.213336	 -0.020960	 -0.113663	  0.078183	 -0.248354	  0.010806	 -0.068589	 -0.074143	  0.075620
 -0.080359	 -0.185893	 -0.169415	 -0.146428	 -0.225130	 -0.014061	 -0.099900	  0.081297	 -0.188822	  0.029717	 -0.016132	 -0.032932	  0.103944
 -0.096118	 -0.214933	 -0.178039	 -0.156033	 -0.239689	  0.000250	 -0.135409	  0.074167	 -0.149258	  0.051754	 -0.010392	 -0.004310	  0.098276
 -0.080684	 -0.224039	 -0.139623	 -0.170030	 -0.240672	  0.023521	 -0.127020	  0.083689	 -0.133961	  0.073223	  0.046114	  0.020609	  0.130431
 -0.082677	 -0.259238	 -0.139433	 -0.175718	 -0.220810	  0.052685	 -0.132950	  0.082141	 -0.133437	  0.083267	  0.092320	  0.089739	  0.185716
 -0.093367	 -0.269037	 -0.150409	 -0.190597	 -0.237808	  0.042276	 -0.118202	  0.108873	 -0.126132	  0.111803	  0.087408	  0.135088	  0.255068
 -0.086095	 -0.217405	 -0.153123	 -0.219452	 -0.253553	  0.029087	 -0.081881	  0.109776	 -0.102595	  0.181312	  0.066097	  0.165504	  0.321218
 -0.080497	 -0.190551	 -0.147658	 -0.216042	 -0.226402	  0.045200	 -0.052942	  0.122030	 -0.080831	  0.208772	  0.093877	  0.188498	  0.341490
 -0.059282	 -0.199699	 -0.118346	 -0.183645	 -0.214353	  0.051844	 -0.038246	  0.209201	 -0.055337	  0.231027	  0.115784	  0.182540	  0.306352
 -0.027989	 -0.217773	 -0.111803	 -0.140340	 -0.184372	  0.004587	 -0.055034	  0.275112	 -0.003193	  0.241134	  0.130077	  0.142260	  0.230783
 -0.012747	 -0.222488	 -0.119833	 -0.167821	 -0.187299	 -0.014124	 -0.009478	  0.299794	  0.004830	  0.266832	  0.135310	  0.087079	  0.156827
 -0.017338	 -0.235626	 -0.100103	 -0.201758	 -0.217542	  0.011568	  0.068320	  0.292065	  0.018505	  0.272190	  0.162453	  0.033614	  0.142816
 -0.020177	 -0.163447	 -0.082757	 -0.203061	 -0.218236	  0.043208	  0.104645	  0.289656	  0.009343	  0.270720	  0.108175	  0.007359	  0.043019
  0.006658	 -0.157351	 -0.056552	 -0.187869	 -0.223605	  0.082708	  0.116500	  0.295480	  0.015425	  0.254354	  0.068226	 -0.029693	 -0.065542
  0.002640	 -0.192395	 -0.092045	 -0.190364	 -0.208661	  0.105847	  0.109592	  0.309431	 -0.010830	  0.217296	  0.018080	 -0.077112	 -0.121116
 -0.027106	 -0.212253	 -0.124268	 -0.177614	 -0.174720	  0.113105	  0.062076	  0.286462	 -0.033632	  0.190563	 -0.045511	 -0.127255	 -0.124712
 -0.048867	 -0.216890	 -0.088382	 -0.171348	 -0.208507	  0.090087	  0.043286	  0.245506	 -0.056289	  0.168174	 -0.096397	 -0.175324	 -0.106883
 -0.074793	 -0.209902	 -0.040533	 -0.128771	 -0.210779	  0.072575	  0.000999	  0.248908	 -0.105194	  0.122720	 -0.113112	 -0.192860	 -0.067018
 -0.058059	 -0.209096	 -0.019607	 -0.103233	 -0.194630	  0.086202	  0.008771	  0.239981	 -0.135144	  0.077030	 -0.102352	 -0.173421	 -0.041235
 -0.057371	 -0.189767	 -0.067468	 -0.083462	 -0.181010	  0.112726	 -0.026408	  0.207522	 -0.182230	  0.090913	 -0.109202	 -0.105259	 -0.004132
 -0.057031	 -0.197506	 -0.088498	 -0.058076	 -0.172089	  0.092187	 -0.044758	  0.192127	 -0.218082	  0.094016	 -0.090284	 -0.025118	  0.055080
 -0.048928	 -0.166563	 -0.060760	 -0.039558	 -0.176949	  0.054507	 -0.027077	  0.198509	 -0.244404	  0.090710	 -0.053613	  0.049172	  0.081298
 -0.036315	 -0.187331	 -0.031194	 -0.053312	 -0.207342	  0.011594	 -0.017449	  0.159273	 -0.262637	  0.103495	  0.038614	  0.097623	  0.148500
 -0.011275	 -0.189151	 -0.031850	 -0.080606	 -0.203430	 -0.005055	 -0.059941	  0.170440	 -0.260633	  0.135232	  0.113605	  0.124662	  0.201835
 -0.021088	 -0.226101	 -0.103349	 -0.130570	 -0.225111	 -0.036354	 -0.061165	  0.204409	 -0.217849	  0.153954	  0.158008	  0.163818	  0.263157
 -0.072474	 -0.282467	 -0.095847	 -0.128258	 -0.232455	 -0.022249	 -0.047411	  0.221885	 -0.184655	  0.199507	  0.194678	  0.209583	  0.350776
 -0.103870	 -0.246093	 -0.065980	 -0.123885	 -0.196972	 -0.051147	 -0.037388	  0.265466	 -0.177019	  0.236773	  0.224679	  0.245197	  0.416829
 -0.136387	 -0.217072	 -0.050220	 -0.127021	 -0.217513	 -0.009508	 -0.012338	  0.279186	 -0.124749	  0.277524	  0.246765	  0.308001	  0.465484
 -0.116012	 -0.209657	 -0.031954	 -0.161621	 -0.259892	  0.020526	  0.034255	  0.330146	 -0.085000	  0.338362	  0.275460	  0.376823	  0.475406
 -0.083425	 -0.196686	 -0.071832	 -0.164761	 -0.255483	  0.016081	  0.088460	  0.363141	 -0.056544	  0.363890	  0.324414	  0.393711	  0.504139
 -0.079266	 -0.234321	 -0.075434	 -0.125279	 -0.254408	  0.019966	  0.097834	  0.343123	 -0.031539	  0.355409	  0.356751	  0.382967	  0.546886
 -0.116330	 -0.259926	 -0.059572	 -0.093795	 -0.217854	  0.064110	  0.112143	  0.382850	 -0.002056	  0.348047	  0.374905	  0.371506	  0.564906
 -0.176984	 -0.237950	 -0.037440	 -0.069375	 -0.178162	  0.112101	  0.107229	  0.410464	  0.008244	  0.365313	  0.401699	  0.357183	  0.586130
 -0.182811	 -0.244354	 -0.019787	 -0.067919	 -0.176872	  0.123227	  0.130368	  0.396257	  0.014472	  0.389710	  0.414312	  0.371521	  0.559299
 -0.176979	 -0.277860	 -0.029591	 -0.045751	 -0.182813	  0.137215	  0.176605	  0.404231	  0.019600	  0.406093	  0.425528	  0.362478	  0.566230
 -0.181019	 -0.273638	 -0.020722	  0.012805	 -0.156443	  0.152202	  0.180330	  0.431757	  0.038437	  0.417862	  0.443495	  0.379739	  0.602079
 -0.224119	 -0.274991	 -0.003650	  0.034073	 -0.113307	  0.194801	  0.192998	  0.456000	  0.050317	  0.408704	  0.442188	  0.370653	  0.588177
 -0.219981	 -0.273340	 -0.011991	  0.041535	 -0.090008	  0.238937	  0.238669	  0.473043	  0.028303	  0.369919	  0.405208	  0.350756	  0.579352
 -0.214790	 -0.239366	 -0.034581	  0.076691	 -0.075194	  0.209864	  0.214622	  0.497521	  0.030051	  0.356859	  0.360201	  0.311969	  0.548355
 -0.234346	 -0.181573	 -0.025850	  0.114706	 -0.070566	  0.211209	  0.176532	  0.523551	  0.017693	  0.310157	  0.355603	  0.289808	  0.510725
 -0.230344	 -0.187617	 -0.023566	  0.124101	 -0.078253	  0.215435	  0.173015	  0.512106	 -0.003139	  0.261299	  0.314097	  0.283004	  0.424015
 -0.262395	 -0.221665	  0.033307	  0.105584	 -0.083273	  0.183911	  0.133498	  0.448604	 -0.006795	  0.251286	  0.281724	  0.203370	  0.328495
 -0.262197	 -0.228175	  0.036824	  0.082203	 -0.068506	  0.157191	  0.123430	  0.388220	 -0.059441	  0.264749	  0.231408	  0.135490	  0.244202
 -0.218596	 -0.190205	  0.033573	  0.092838	 -0.055843	  0.149251	  0.111987	  0.369968	 -0.114507	  0.276353	  0.178618	  0.091148	  0.158474
 -0.179874	 -0.158103	  0.057580	  0.086876	 -0.030826	  0.175967	  0.114947	  0.343424	 -0.151136	  0.220853	  0.143372	  0.024044	  0.087663
 -0.161339	 -0.190690	  0.062918	  0.095399	 -0.034387	  0.180416	  0.104109	  0.337422	 -0.190145	  0.140852	  0.094442	 -0.061918	  0.002986
 -0.171171	 -0.178305	  0.062302	  0.120781	 -0.037553	  0.123038	  0.067694	  0.293256	 -0.223504	  0.095019	  0.038935	 -0.165467	 -0.083034
 -0.208856	 -0.149528	  0.054002	  0.114538	 -0.044412	  0.066023	  0.039615	  0.202618	 -0.242910	  0.058061	 -0.014232	 -0.262175	 -0.110232
 -0.199358	 -0.116671	  0.055217	  0.096600	 -0.061268	  0.019578	  0.002732	  0.148650	 -0.295039	 -0.033145	 -0.062965	 -0.343307	 -0.125215
 -0.143665	 -0.126209	  0.031128	  0.060321	 -0.103456	 -0.021416	 -0.072443	  0.113561	 -0.371563	 -0.102792	 -0.104781	 -0.382972	 -0.101786
 -0.121097	 -0.131352	  0.039736	  0.061496	 -0.160334	 -0.059847	 -0.167741	  0.074409	 -0.418267	 -0.123329	 -0.133009	 -0.400996	 -0.094692
 -0.134095	 -0.098728	  0.052348	  0.049874	 -0.195122	 -0.066993	 -0.241422	  0.050246	 -0.449361	 -0.230067	 -0.153188	 -0.376694	 -0.060895
 -0.153185	 -0.063918	  0.047805	  0.006222	 -0.251417	 -0.079355	 -0.276183	  0.000841	 -0.467751	 -0.266353	 -0.192335	 -0.325633	 -0.024619
 -0.188428	 -0.082848	  0.003079	 -0.004295	 -0.307646	 -0.141002	 -0.274032	 -0.018974	 -0.474068	 -0.261486	 -0.195472	 -0.303088	 -0.004702
 -0.217914	 -0.129336	 -0.044830	 -0.012712	 -0.318778	 -0.161486	 -0.261013	 -0.073764	 -0.472920	 -0.245273	 -0.169453	 -0.233805	  0.061669
 -0.236162	 -0.140132	 -0.051453	 -0.021545	 -0.373654	 -0.202816	 -0.296646	 -0.086959	 -0.461776	 -0.163661	 -0.123863	 -0.173363	  0.130600
 -0.246851	 -0.113557	 -0.066003	 -0.020319	 -0.414551	 -0.254467	 -0.325853	 -0.076846	 -0.486141	 -0.143002	 -0.020483	 -0.141416	  0.098536
 -0.248592	 -0.098445	 -0.033260	 -0.020108	 -0.418333	 -0.339443	 -0.328467	 -0.073257	 -0.451846	 -0.125893	  0.030821	 -0.102417	  0.070527
 -0.261166	 -0.099922	 -0.043063	 -0.037403	 -0.424497	 -0.342650	 -0.316726	 -0.064344	 -0.433445	 -0.082022	  0.049185	 -0.088214	  0.077145
 -0.240440	 -0.110180	 -0.082505	 -0.048339	 -0.433680	 -0.308477	 -0.294290	 -0.036617	 -0.416397	 -0.080102	  0.061823	 -0.110826	  0.053598
 -0.245023	 -0.104102	 -0.082590	 -0.083465	 -0.452151	 -0.314526	 -0.254759	  0.003593	 -0.371388	 -0.066860	  0.043514	 -0.150862	 -0.010928
 -0.288175	 -0.088326	 -0.107579	 -0.152247	 -0.451121	 -0.294264	 -0.228041	  0.039287	 -0.360308	 -0.063419	  0.018225	 -0.211234	 -0.092437
 -0.295427	 -0.088209	 -0.118346	 -0.171177	 -0.427803	 -0.269670	 -0.178985	  0.043919	 -0.348371	 -0.043961	 -0.017606	 -0.265099	 -0.137324
 -0.280398	 -0.089574	 -0.115788	 -0.158414	 -0.448103	 -0.238319	 -0.110947	  0.042158	 -0.337069	 -0.002597	 -0.044456	 -0.299162	 -0.197108
 -0.278457	 -0.123029	 -0.130610	 -0.157433	 -0.396716	 -0.225648	 -0.083417	  0.057139	 -0.359630	 -0.057654	 -0.082023	 -0.355234	 -0.271534
 -0.272914	 -0.171838	 -0.132962	 -0.143973	 -0.372636	 -0.177763	 -0.071675	  0.065356	 -0.397916	 -0.130944	 -0.108968	 -0.389846	 -0.339474
 -0.284022	 -0.149522	 -0.125239	 -0.141005	 -0.334043	 -0.159089	 -0.067249	  0.078596	 -0.412250	 -0.166853	 -0.128207	 -0.382797	 -0.391160
 -0.285836	 -0.126897	 -0.159034	 -0.164428	 -0.315299	 -0.144559	 -0.078449	  0.069194	 -0.420034	 -0.187107	 -0.150135	 -0.391312	 -0.451741
 -0.232643	 -0.137481	 -0.187093	 -0.143100	 -0.311121	 -0.121297	 -0.100331	  0.051418	 -0.431909	 -0.207297	 -0.192950	 -0.465787	 -0.484304
 -0.218279	 -0.176295	 -0.168764	 -0.103366	 -0.310099	 -0.113810	 -0.086262	  0.041754	 -0.432357	 -0.229960	 -0.248796	 -0.530263	 -0.529984
 -0.194538	 -0.164536	 -0.142823	 -0.125864	 -0.314572	 -0.132356	 -0.085266	  0.009959	 -0.437949	 -0.233336	 -0.283414	 -0.545169	 -0.571321
 -0.175984	 -0.138301	 -0.130882	 -0.115973	 -0.319696	 -0.137389	 -0.082700	 -0.009274	 -0.428913	 -0.247959	 -0.286045	 -0.564019	 -0.631959
 -0.213584	 -0.159808	 -0.135702	 -0.137136	 -0.320417	 -0.112897	 -0.044613	 -0.019336	 -0.411694	 -0.268105	 -0.302684	 -0.580933	 -0.676983
 -0.225653	 -0.177563	 -0.114612	 -0.105337	 -0.295130	 -0.080993	 -0.064271	  0.006293	 -0.424015	 -0.266876	 -0.328918	 -0.624223	 -0.717941
 -0.189342	 -0.164501	 -0.095624	 -0.056027	 -0.258410	 -0.053417	 -0.097025	 -0.010867	 -0.419725	 -0.278758	 -0.351256	 -0.727620	 -0.744002
 -0.176245	 -0.171057	 -0.074710	 -0.072953	 -0.249313	 -0.054998	 -0.092528	 -0.033120	 -0.397982	 -0.326810	 -0.368246	 -0.755003	 -0.729080
 -0.185124	 -0.165035	 -0.060872	 -0.114063	 -0.199427	 -0.069908	 -0.101544	 -0.037048	 -0.411858	 -0.316326	 -0.377829	 -0.744866	 -0.669157
 -0.179604	 -0.141825	 -0.062220	 -0.098416	 -0.154763	 -0.090471	 -0.106215	 -0.024065	 -0.418961	 -0.294596	 -0.389481	 -0.724480	 -0.642744
 -0.129272	 -0.168558	 -0.071059	 -0.063134	 -0.156111	 -0.099015	 -0.077505	  0.030770	 -0.425001	 -0.316581	 -0.384686	 -0.710043	 -0.622871
 -0.125514	 -0.187507	 -0.056737	 -0.056562	 -0.129926	 -0.075386	 -0.084579	  0.044795	 -0.441093	 -0.343283	 -0.340253	 -0.716709	 -0.597091
 -0.139715	 -0.171911	 -0.035279	 -0.045012	 -0.110291	 -0.067477	 -0.085739	  0.022832	 -0.425670	 -0.357972	 -0.343945	 -0.735664	 -0.599265
 -0.145965	 -0.167904	 -0.051800	 -0.059893	 -0.106394	 -0.052111	 -0.054230	 -0.007447	 -0.438330	 -0.354760	 -0.358804	 -0.713330	 -0.593445
 -0.141861	 -0.169730	 -0.084578	 -0.006506	 -0.106258	 -0.030351	 -0.052393	  0.010166	 -0.409526	 -0.357014	 -0.328950	 -0.652865	 -0.600278
 -0.152507	 -0.159026	 -0.038440	  0.002489	 -0.105598	 -0.037014	 -0.044154	 -0.006957	 -0.394593	 -0.356594	 -0.305546	 -0.649521	 -0.594361
 -0.172077	 -0.159228	 -0.027918	  0.018169	 -0.118015	 -0.054574	 -0.079222	 -0.023784	 -0.431714	 -0.391653	 -0.308782	 -0.645894	 -0.590214
 -0.154481	 -0.118794	 -0.056197	  0.031220	 -0.116235	 -0.034172	 -0.087770	 -0.053205	 -0.387716	 -0.379635	 -0.259132	 -0.610247	 -0.556713
 -0.160192	 -0.065897	 -0.036361	  0.029506	 -0.160470	 -0.041960	 -0.079214	 -0.062498	 -0.372805	 -0.366535	 -0.247496	 -0.612000	 -0.509406
 -0.155444	 -0.060127	 -0.021595	  0.013954	 -0.176544	 -0.073853	 -0.101627	 -0.067132	 -0.347376	 -0.344632	 -0.250805	 -0.603223	 -0.448827
 -0.118110	 -0.085286	  0.002177	 -0.005939	 -0.174568	 -0.091657	 -0.115637	 -0.061275	 -0.363385	 -0.346759	 -0.283465	 -0.581025	 -0.425244
 -0.100903	 -0.086218	  0.003909	 -0.023687	 -0.167777	 -0.108111	 -0.079626	 -0.070958	 -0.381273	 -0.349413	 -0.290306	 -0.569291	 -0.401105
 -0.122686	 -0.083624	 -0.006826	 -0.042381	 -0.171165	 -0.124347	 -0.078840	 -0.084109	 -0.345378	 -0.357945	 -0.274435	 -0.503269	 -0.372197
 -0.110004	 -0.076408	 -0.018050	 -0.059720	 -0.153665	 -0.159890	 -0.104723	 -0.110106	 -0.332319	 -0.384373	 -0.283342	 -0.447559	 -0.339229
 -0.102588	 -0.051801	 -0.002940	 -0.070931	 -0.153847	 -0.150125	 -0.134610	 -0.140349	 -0.321534	 -0.364856	 -0.257670	 -0.364619	 -0.319357
 -0.123578	 -0.079123	  0.018756	 -0.084106	 -0.150551	 -0.145597	 -0.137704	 -0.128611	 -0.303389	 -0.371550	 -0.219801	 -0.305499	 -0.296394
 -0.108408	 -0.104652	  0.026553	 -0.096774	 -0.132892	 -0.157175	 -0.127820	 -0.153866	 -0.283753	 -0.387662	 -0.210161	 -0.286495	 -0.276558
 -0.138807	 -0.074970	  0.011697	 -0.118344	 -0.158981	 -0.150588	 -0.121255	 -0.160411	 -0.299280	 -0.404486	 -0.155067	 -0.284519	 -0.256002
 -0.156565	 -0.048168	 -0.031745	 -0.101866	 -0.183893	 -0.176677	 -0.059092	 -0.152351	 -0.274724	 -0.385475	 -0.093369	 -0.297885	 -0.216436
 -0.168139	 -0.033371	 -0.084354	 -0.114972	 -0.229846	 -0.199459	 -0.087820	 -0.167286	 -0.271907	 -0.380828	 -0.093200	 -0.287002	 -0.161019
 -0.199968	 -0.066765	 -0.061923	 -0.150464	 -0.228114	 -0.154567	 -0.104053	 -0.166106	 -0.249808	 -0.340459	 -0.109401	 -0.299621	 -0.158945
 -0.151773	 -0.083680	 -0.040898	 -0.152679	 -0.176083	 -0.136010	 -0.093994	 -0.180061	 -0.248457	 -0.356848	 -0.096425	 -0.343607	 -0.183279
 -0.168188	 -0.041681	 -0.054875	 -0.182301	 -0.146918	 -0.150041	 -0.081890	 -0.185585	 -0.228636	 -0.355839	 -0.130378	 -0.351327	 -0.183720
 -0.188385	 -0.054830	 -0.080097	 -0.194446	 -0.138776	 -0.164685	 -0.060776	 -0.207484	 -0.232338	 -0.355096	 -0.130245	 -0.364570	 -0.144014
 -0.155186	 -0.077375	 -0.099491	 -0.160542	 -0.122020	 -0.147848	 -0.031060	 -0.206984	 -0.256981	 -0.352479	 -0.119323	 -0.347743	 -0.121030
 -0.145619	 -0.076310	 -0.087314	 -0.121553	 -0.090474	 -0.130309	  0.017261	 -0.219447	 -0.241705	 -0.326398	 -0.116079	 -0.303176	 -0.149506
 -0.132275	 -0.077498	 -0.063425	 -0.092155	 -0.063114	 -0.114743	  0.011897	 -0.214201	 -0.204579	 -0.309420	 -0.107994	 -0.285295	 -0.127183
 -0.062388	 -0.077802	 -0.049998	 -0.050174	 -0.090763	 -0.094114	 -0.012718	 -0.195126	 -0.217998	 -0.302065	 -0.116332	 -0.269471	 -0.103127
 -0.069670	 -0.083444	 -0.056047	 -0.028794	 -0.095957	 -0.054659	 -0.010540	 -0.210178	 -0.254452	 -0.327287	 -0.110619	 -0.244280	 -0.108673
 -0.093878	 -0.077840	 -0.044574	 -0.028366	 -0.087997	 -0.050238	  0.001891	 -0.200473	 -0.236417	 -0.341628	 -0.131673	 -0.218241	 -0.114862
 -0.080294	 -0.128529	 -0.030648	 -0.031708	 -0.061029	 -0.070107	  0.006043	 -0.203586	 -0.204176	 -0.339719	 -0.113945	 -0.210490	 -0.126251
 -0.075700	 -0.113170	 -0.032587	 -0.025719	 -0.029931	 -0.090084	 -0.008181	 -0.188903	 -0.190328	 -0.309043	 -0.132834	 -0.237724	 -0.170899
 -0.078306	 -0.077402	 -0.035597	 -0.028325	 -0.014668	 -0.116559	 -0.000061	 -0.164037	 -0.205186	 -0.320623	 -0.130534	 -0.246391	 -0.213181
 -0.090529	 -0.069745	 -0.053802	 -0.018044	 -0.015202	 -0.084450	  0.000386	 -0.156404	 -0.223106	 -0.363863	 -0.178331	 -0.274751	 -0.238348
 -0.108946	 -0.100104	 -0.052171	 -0.032711	 -0.018816	 -0.071711	 -0.033804	 -0.179547	 -0.227795	 -0.420693	 -0.226984	 -0.305736	 -0.272734
 -0.121882	 -0.112996	 -0.066650	 -0.051886	 -0.000978	 -0.068901	 -0.040633	 -0.175296	 -0.227320	 -0.443541	 -0.245665	 -0.364594	 -0.289943
 -0.119688	 -0.084582	 -0.083097	 -0.020570	 -0.013903	 -0.078275	 -0.062384	 -0.191859	 -0.249157	 -0.473899	 -0.262076	 -0.398444	 -0.302578
 -0.111948	 -0.033465	 -0.074567	  0.001130	 -0.008342	 -0.085802	 -0.077038	 -0.193495	 -0.264106	 -0.464984	 -0.285046	 -0.448870	 -0.317185
 -0.095077	 -0.011880	 -0.042347	 -0.046340	 -0.018434	 -0.095519	 -0.088218	 -0.227089	 -0.316739	 -0.475148	 -0.297484	 -0.478735	 -0.342410
 -0.130669	 -0.048164	 -0.035034	 -0.069874	 -0.034502	 -0.160811	 -0.115438	 -0.283495	 -0.373217	 -0.506481	 -0.304963	 -0.506380	 -0.369748
 -0.140088	 -0.077878	 -0.021527	 -0.074031	 -0.018653	 -0.173702	 -0.127287	 -0.315602	 -0.374250	 -0.528710	 -0.334349	 -0.495337	 -0.368817
 -0.120906	 -0.096303	 -0.024549	 -0.060381	 -0.011935	 -0.181430	 -0.132971	 -0.312391	 -0.355893	 -0.519604	 -0.332669	 -0.496256	 -0.376299
 -0.093615	 -0.073422	 -0.036842	 -0.061087	 -0.032530	 -0.250690	 -0.147168	 -0.303998	 -0.391851	 -0.494899	 -0.343323	 -0.522418	 -0.382556
 -0.052215	 -0.074923	 -0.034502	 -0.066899	 -0.029544	 -0.262539	 -0.169599	 -0.312881	 -0.435114	 -0.455697	 -0.327654	 -0.524385	 -0.416287
 -0.042175	 -0.082642	 -0.067676	 -0.097798	 -0.049428	 -0.241289	 -0.220093	 -0.311044	 -0.400886	 -0.413299	 -0.348200	 -0.508263	 -0.417198
 -0.066680	 -0.121066	 -0.064108	 -0.116610	 -0.094304	 -0.232520	 -0.251374	 -0.317920	 -0.395981	 -0.434646	 -0.370086	 -0.475466	 -0.375259
 -0.081859	 -0.114114	 -0.063712	 -0.134719	 -0.126495	 -0.251552	 -0.258694	 -0.330873	 -0.427543	 -0.443404	 -0.356604	 -0.456797	 -0.363177
 -0.097262	 -0.095240	 -0.078594	 -0.171440	 -0.149007	 -0.205731	 -0.282525	 -0.334308	 -0.402144	 -0.437878	 -0.335162	 -0.422177	 -0.374194
 -0.088529	 -0.083581	 -0.102124	 -0.167430	 -0.162208	 -0.211329	 -0.265256	 -0.321773	 -0.351961	 -0.410737	 -0.340103	 -0.416134	 -0.403627
 -0.085209	 -0.108256	 -0.139253	 -0.164734	 -0.175114	 -0.239774	 -0.281774	 -0.322242	 -0.319821	 -0.391130	 -0.352842	 -0.407136	 -0.432830
 -0.098281	 -0.146822	 -0.161749	 -0.184409	 -0.194898	 -0.267349	 -0.280244	 -0.320307	 -0.318326	 -0.394455	 -0.352472	 -0.408829	 -0.440406
 -0.103814	 -0.169098	 -0.157874	 -0.174809	 -0.240846	 -0.282469	 -0.277815	 -0.323083	 -0.272066	 -0.379409	 -0.379895	 -0.409968	 -0.452355
 -0.083500	 -0.159870	 -0.121429	 -0.163327	 -0.265131	 -0.282305	 -0.289632	 -0.309672	 -0.257873	 -0.350695	 -0.336270	 -0.427098	 -0.446405
 -0.074613	 -0.157400	 -0.135934	 -0.187689	 -0.233244	 -0.284577	 -0.290989	 -0.307790	 -0.234433	 -0.327928	 -0.310049	 -0.405921	 -0.412903
 -0.073463	 -0.150343	 -0.164439	 -0.212188	 -0.189646	 -0.240380	 -0.299092	 -0.275975	 -0.245167	 -0.321700	 -0.283252	 -0.399553	 -0.356196
 -0.080957	 -0.170854	 -0.171466	 -0.210718	 -0.163988	 -0.187222	 -0.274733	 -0.221655	 -0.249123	 -0.319030	 -0.251090	 -0.429722	 -0.339008
 -0.052744	 -0.145556	 -0.142362	 -0.192282	 -0.145925	 -0.179088	 -0.244634	 -0.198869	 -0.240508	 -0.294093	 -0.274126	 -0.442806	 -0.308396
 -0.043544	 -0.127148	 -0.126747	 -0.188020	 -0.139411	 -0.185688	 -0.231911	 -0.161073	 -0.198538	 -0.260452	 -0.263822	 -0.418802	 -0.308934
 -0.017922	 -0.128833	 -0.130954	 -0.210078	 -0.116386	 -0.205835	 -0.202625	 -0.112498	 -0.200735	 -0.249998	 -0.227944	 -0.395699	 -0.298461
 -0.025036	 -0.165696	 -0.144494	 -0.233475	 -0.125092	 -0.178639	 -0.209997	 -0.109049	 -0.202293	 -0.245910	 -0.209043	 -0.352327	 -0.321076
 -0.060826	  0.034044	 -0.008743	  0.049744	 -0.011684	 -0.049175	  0.027170	  0.036240	  0.001883	  0.121891	  0.024973	  0.001780	  0.002791
 -0.055791	  0.058208	  0.009031	  0.052714	 -0.003083	 -0.060294	 -0.002878	  0.023745	 -0.009032	  0.139639	  0.019862	  0.007835	 -0.033160
 -0.071127	  0.077489	  0.009379	  0.048723	  0.001607	 -0.032879	 -0.009683	  0.047062	 -0.004096	  0.103927	  0.025167	 -0.033854	 -0.041392
 -0.059753	  0.040369	 -0.015326	  0.013624	 -0.000597	 -0.014740	  0.025837	  0.064496	 -0.006783	  0.083006	  0.027588	 -0.047359	  0.019639
 -0.033920	  0.015770	 -0.016916	 -0.016083	  0.008934	 -0.008828	  0.029787	  0.057458	  0.010077	  0.093572	  0.021438	 -0.044690	  0.069929
 -0.038723	 -0.015235	 -0.014284	  0.002562	  0.009471	  0.005980	 -0.012645	  0.041971	 -0.006012	  0.094082	  0.005906	 -0.054122	  0.055531
 -0.020570	 -0.023502	  0.002657	 -0.001146	  0.036156	  0.004821	 -0.027844	  0.057752	 -0.005267	  0.084914	  0.013868	 -0.003927	  0.011848
 -0.040851	 -0.018455	  0.046619	 -0.000821	  0.028385	 -0.008759	  0.008084	  0.045832	 -0.013822	  0.067608	  0.004377	  0.037594	 -0.003704
 -0.034705	 -0.008260	  0.026355	 -0.011215	  0.014971	 -0.039097	  0.025542	  0.036131	 -0.021102	  0.034038	  0.017133	  0.054155	  0.008644
 -0.003642	 -0.005917	  0.014336	 -0.001742	 -0.008705	 -0.010817	  0.013984	  0.029204	 -0.015306	  0.025409	  0.030025	  0.044864	  0.044301
  0.030377	 -0.045594	 -0.011418	  0.016299	 -0.028806	  0.006714	  0.021888	  0.013441	 -0.001055	  0.000117	  0.005417	  0.040388	  0.023786
  0.036167	 -0.020730	 -0.031240	  0.027980	 -0.035768	 -0.002056	 -0.005437	 -0.025342	  0.013742	 -0.052414	 -0.028554	  0.039767	 -0.008764
  0.035007	 -0.009853	 -0.019219	  0.002908	 -0.024963	 -0.017901	 -0.001605	 -0.025260	  0.036648	 -0.070233	 -0.004099	  0.041759	 -0.027983
  0.024311	  0.010138	  0.010430	 -0.017566	 -0.022968	 -0.008021	 -0.000826	 -0.010691	  0.064395	 -0.101232	  0.003276	 -0.005264	 -0.011746
  0.033127	 -0.001329	  0.013882	 -0.005616	 -0.019759	  0.004071	  0.008856	 -0.044007	  0.028297	 -0.111973	 -0.017810	 -0.010032	 -0.024160
  0.060418	  0.001172	 -0.000484	  0.017894	 -0.004997	  0.025184	 -0.031961	 -0.049087	  0.003779	 -0.125925	 -0.002100	 -0.015195	 -0.035519
  0.056595	 -0.006645	 -0.010988	 -0.006119	 -0.005681	  0.048335	 -0.037525	 -0.049779	  0.009315	 -0.135766	 -0.036822	 -0.001720	 -0.021269
  0.058654	 -0.017452	  0.004888	 -0.050323	 -0.007422	  0.040231	 -0.008534	 -0.078905	 -0.019671	 -0.094417	 -0.039968	 -0.024275	 -0.018341
  0.031026	 -0.026888	  0.006926	 -0.060341	  0.014508	  0.057096	 -0.011351	 -0.065376	 -0.031209	 -0.082579	 -0.040980	 -0.022465	 -0.008452
  0.054226	 -0.037331	 -0.015884	 -0.061475	  0.060403	  0.060136	 -0.010857	 -0.104888	 -0.034780	 -0.073662	 -0.028698	 -0.005238	 -0.001976
  0.017847	 -0.044865	 -0.037611	 -0.082262	  0.091631	  0.058592	 -0.006579	 -0.147072	 -0.025876	 -0.081938	 -0.039652	 -0.022855	  0.008231
  0.023584	 -0.044635	 -0.026880	 -0.083992	  0.062086	  0.063598	 -0.018104	 -0.182207	 -0.005749	 -0.109446	 -0.069747	 -0.036385	  0.002861
  0.036481	 -0.052010	 -0.007760	 -0.082503	  0.043033	  0.038121	  0.003267	 -0.196078	  0.017314	 -0.149270	 -0.050751	 -0.045931	  0.009739
  0.021193	 -0.066329	  0.040042	 -0.107497	  0.012804	  0.023845	  0.035069	 -0.150494	  0.025597	 -0.163405	 -0.020098	 -0.027115	 -0.001875
  0.028843	 -0.034095	  0.051760	 -0.138266	 -0.008608	 -0.006874	  0.026910	 -0.105015	  0.004032	 -0.139179	 -0.008205	 -0.017171	  0.016404
  0.028838	 -0.015261	  0.026233	 -0.144142	  0.026392	 -0.040601	  0.026086	 -0.097688	 -0.024023	 -0.127159	  0.024989	 -0.045597	  0.009387
  0.034278	 -0.016429	 -0.003548	 -0.158503	  0.006903	 -0.031722	  0.020458	 -0.133115	 -0.037757	 -0.143625	  0.044209	 -0.015515	 -0.019506
  0.038702	 -0.021179	 -0.012455	 -0.131522	 -0.017685	 -0.030696	 -0.015703	 -0.139338	  0.003874	 -0.127836	  0.013823	  0.011374	 -0.002772
  0.033525	 -0.045222	 -0.034742	 -0.140181	 -0.023884	 -0.018708	 -0.004088	 -0.142930	  0.029445	 -0.136829	 -0.007743	  0.003748	  0.001715
  0.064281	 -0.061848	 -0.057680	 -0.140899	 -0.064866	  0.007033	  0.036128	 -0.167890	  0.027098	 -0.149036	 -0.011953	  0.032860	  0.020889
  0.068051	 -0.060705	 -0.060912	 -0.148356	 -0.079010	 -0.013749	  0.044528	 -0.188160	  0.010007	 -0.149858	 -0.002634	  0.032361	  0.021809
  0.044024	 -0.075001	 -0.068705	 -0.152029	 -0.062364	 -0.016772	  0.025678	 -0.233267	 -0.003481	 -0.157452	  0.001564	  0.003372	  0.011890
  0.034799	 -0.054115	 -0.066232	 -0.136003	 -0.067635	 -0.002566	  0.045135	 -0.203850	 -0.015531	 -0.186166	  0.001825	  0.003300	 -0.006193
  0.007668	 -0.045947	 -0.053752	 -0.120028	 -0.072742	 -0.011546	  0.063607	 -0.243523	 -0.030700	 -0.187670	  0.010391	 -0.028077	 -0.011451
  0.029035	 -0.035876	 -0.070061	 -0.144983	 -0.053362	  0.000452	  0.020526	 -0.254422	 -0.045443	 -0.166505	 -0.005025	 -0.033624	 -0.005340
  0.003471	 -0.049373	 -0.091826	 -0.144190	 -0.037206	  0.004443	  0.011173	 -0.245873	 -0.047374	 -0.170939	 -0.030449	 -0.051960	 -0.032307
  0.012187	 -0.089187	 -0.063428	 -0.121436	 -0.024792	 -0.024007	  0.025016	 -0.247819	 -0.071516	 -0.136077	 -0.026132	 -0.068244	 -0.042380
  0.022768	 -0.093284	 -0.051077	 -0.125753	  0.005179	 -0.026167	  0.024586	 -0.219664	 -0.100020	 -0.158602	 -0.009458	 -0.087425	 -0.031730
  0.031267	 -0.080022	 -0.052761	 -0.136006	  0.010924	 -0.009606	  0.002535	 -0.200988	 -0.093876	 -0.185825	 -0.022340	 -0.115530	  0.004930
  0.032301	 -0.061200	 -0.044789	 -0.166736	 -0.019767	 -0.002928	  0.001893	 -0.196049	 -0.042466	 -0.199873	 -0.022159	 -0.095014	  0.033002
  0.026362	 -0.060324	 -0.061574	 -0.175912	 -0.003834	  0.008373	  0.013943	 -0.194990	 -0.023703	 -0.187827	 -0.041319	 -0.052896	  0.028189
  0.021205	 -0.074095	 -0.063762	 -0.189041	 -0.026745	 -0.005815	  0.013667	 -0.231777	 -0.024792	 -0.189390	 -0.033259	 -0.032733	  0.028544
  0.006049	 -0.072102	 -0.045593	 -0.149387	 -0.056297	 -0.028793	 -0.006016	 -0.253618	 -0.033536	 -0.197104	 -0.012685	 -0.042845	  0.033793
 -0.013279	 -0.051025	 -0.041491	 -0.110747	 -0.065016	 -0.021015	 -0.008191	 -0.290883	 -0.043445	 -0.181931	  0.006071	 -0.046867	  0.031747
  0.030282	 -0.068449	 -0.061251	 -0.098558	 -0.029234	 -0.025535	  0.004484	 -0.287557	 -0.090859	 -0.166170	  0.034824	 -0.045063	  0.033001
  0.004348	 -0.085338	 -0.061030	 -0.099958	  0.015620	 -0.043011	  0.014139	 -0.247398	 -0.114531	 -0.128885	  0.014413	 -0.021953	  0.069062
  0.014611	 -0.124621	 -0.045160	 -0.134231	  0.030023	 -0.009381	  0.045527	 -0.203061	 -0.074234	 -0.158648	 -0.011423	 -0.008440	  0.097509
  0.052843	 -0.118833	 -0.030399	 -0.165208	  0.007866	  0.017483	  0.026181	 -0.190198	 -0.038527	 -0.193237	 -0.054656	 -0.007209	  0.076720
  0.053648	 -0.101129	 -0.025762	 -0.187797	 -0.008174	  0.008704	 -0.004184	 -0.203917	 -0.016041	 -0.184324	 -0.050531	 -0.011106	  0.054639
  0.039304	 -0.108693	 -0.042275	 -0.187289	  0.007385	  0.039661	 -0.046600	 -0.174203	 -0.047688	 -0.193139	 -0.025953	  0.001170	  0.037405
  0.025396	 -0.130898	 -0.010497	 -0.167269	  0.006430	  0.042719	 -0.076402	 -0.192857	 -0.065825	 -0.194625	 -0.018938	 -0.036589	  0.011436
 -0.010145	 -0.162355	  0.004118	 -0.183410	  0.000748	  0.049649	 -0.078758	 -0.200519	 -0.046909	 -0.190534	 -0.038825	 -0.048742	 -0.023455
 -0.032124	 -0.157081	  0.030451	 -0.160483	 -0.010264	  0.046768	 -0.081289	 -0.216646	 -0.042778	 -0.197963	 -0.055752	 -0.050944	 -0.012122
 -0.002765	 -0.126655	  0.000837	 -0.151490	 -0.001966	  0.047048	 -0.100357	 -0.274813	 -0.031492	 -0.183057	 -0.024719	 -0.078569	 -0.031304
 -0.021329	 -0.100536	 -0.038734	 -0.126305	  0.024493	  0.047894	 -0.103932	 -0.268885	 -0.026883	 -0.181935	 -0.013404	 -0.080324	 -0.061036
 -0.013113	 -0.112757	 -0.069314	 -0.114485	  0.012007	  0.019875	 -0.090252	 -0.216388	 -0.039826	 -0.172792	 -0.008280	 -0.057880	 -0.035448
  0.002656	 -0.123233	 -0.060926	 -0.124372	 -0.034962	 -0.007311	 -0.093402	 -0.230118	 -0.051478	 -0.147556	 -0.040776	 -0.030590	 -0.010899
 -0.009217	 -0.136230	 -0.051650	 -0.136851	 -0.078274	 -0.041872	 -0.099381	 -0.281572	 -0.061051	 -0.110914	 -0.036950	 -0.038141	  0.021470
 -0.018693	 -0.142295	 -0.059748	 -0.131089	 -0.083149	 -0.018014	 -0.075485	 -0.325338	 -0.027480	 -0.105578	 -0.019396	 -0.025246	  0.028411
 -0.032920	 -0.159066	 -0.082655	 -0.152262	 -0.097148	 -0.007590	 -0.080297	 -0.289030	 -0.005926	 -0.094470	 -0.022395	 -0.018313	  0.028197
 -0.037927	 -0.169347	 -0.068273	 -0.148435	 -0.113152	  0.007474	 -0.069264	 -0.256751	 -0.050118	 -0.109285	 -0.015071	 -0.028241	  0.044737
 -0.066597	 -0.155995	 -0.067435	 -0.142872	 -0.124901	  0.022771	 -0.064543	 -0.292178	 -0.067194	 -0.125754	 -0.022418	 -0.015982	  0.064476
 -0.052492	 -0.133804	 -0.048820	 -0.119408	 -0.120812	  0.022230	 -0.074112	 -0.317440	 -0.090320	 -0.156120	 -0.026179	 -0.001663	  0.076064
 -0.029830	 -0.111848	 -0.023029	 -0.148160	 -0.155119	  0.041871	 -0.077216	 -0.293249	 -0.094042	 -0.164510	 -0.008550	 -0.012342	  0.057307
 -0.034055	 -0.079139	 -0.011655	 -0.163428	 -0.148135	  0.060226	 -0.070166	 -0.238356	 -0.106612	 -0.172175	  0.005784	  0.012446	  0.070712
 -0.064582	 -0.093643	 -0.003061	 -0.110576	 -0.121538	  0.073384	 -0.064427	 -0.251767	 -0.134568	 -0.167004	  0.016759	  0.045579	  0.045675
 -0.067169	 -0.069173	  0.028930	 -0.110542	 -0.135216	  0.044814	 -0.111203	 -0.276023	 -0.138383	 -0.138324	  0.050504	  0.042365	  0.017067
 -0.061804	 -0.043358	  0.034474	 -0.129368	 -0.137134	  0.047067	 -0.130206	 -0.276904	 -0.128452	 -0.143798	  0.042685	  0.005757	  0.008837
 -0.057444	 -0.043775	  0.020947	 -0.123420	 -0.115894	  0.056352	 -0.099349	 -0.280845	 -0.104338	 -0.158916	  0.015508	 -0.018749	  0.009910
 -0.058044	 -0.044605	  0.002380	 -0.117127	 -0.088553	  0.058133	 -0.118148	 -0.294202	 -0.088059	 -0.159454	  0.022762	 -0.025496	  0.037819
 -0.043105	 -0.057500	  0.012865	 -0.151758	 -0.104125	  0.067678	 -0.147981	 -0.302824	 -0.076743	 -0.103095	  0.045550	 -0.009004	  0.053282
 -0.053309	 -0.056795	  0.026712	 -0.159728	 -0.097860	  0.069240	 -0.147712	 -0.300325	 -0.090165	 -0.081541	  0.038518	 -0.014754	  0.039406
 -0.072892	 -0.022451	 -0.034246	 -0.135333	 -0.103805	  0.099392	 -0.155597	 -0.277192	 -0.092848	 -0.093384	  0.019512	 -0.007940	  0.029854
 -0.110041	 -0.016582	 -0.089952	 -0.136660	 -0.130590	  0.123874	 -0.176289	 -0.270781	 -0.122067	 -0.097351	  0.017733	 -0.011383	  0.068652
 -0.111497	 -0.048768	 -0.094528	 -0.145685	 -0.164762	  0.117325	 -0.134074	 -0.261351	 -0.146279	 -0.086663	  0.022965	 -0.013903	  0.083936
 -0.080229	 -0.068174	 -0.036942	 -0.146707	 -0.169593	  0.100041	 -0.078483	 -0.254775	 -0.126866	 -0.102712	  0.051786	 -0.019090	  0.094191
 -0.084982	 -0.049871	 -0.020736	 -0.138037	 -0.163018	  0.096838	 -0.080185	 -0.277433	 -0.122203	 -0.114088	  0.068762	 -0.035161	  0.082971
 -0.082173	 -0.033078	 -0.003476	 -0.136668	 -0.149539	  0.090185	 -0.090943	 -0.313556	 -0.131978	 -0.108768	  0.073924	 -0.035446	  0.096975
 -0.100909	 -0.032310	 -0.034870	 -0.141538	 -0.139727	  0.074718	 -0.089603	 -0.307156	 -0.124847	 -0.086300	  0.077642	 -0.045996	  0.095972
 -0.089897	 -0.030661	 -0.060195	 -0.155215	 -0.169719	  0.062924	 -0.094258	 -0.306194	 -0.145719	 -0.111468	  0.077282	 -0.028208	  0.100394
 -0.131805	 -0.014807	 -0.049428	 -0.166355	 -0.156002	  0.076591	 -0.092401	 -0.278612	 -0.192162	 -0.183800	  0.120642	 -0.033312	  0.117020
 -0.148819	  0.005106	 -0.050144	 -0.183634	 -0.142457	  0.060853	 -0.062011	 -0.244718	 -0.189606	 -0.183962	  0.102405	 -0.064521	  0.115152
 -0.136182	 -0.004204	 -0.006692	 -0.184316	 -0.160275	  0.048515	 -0.048160	 -0.246311	 -0.163310	 -0.181106	  0.084839	 -0.032718	  0.112351
 -0.129930	  0.002685	 -0.018033	 -0.212990	 -0.158137	  0.046420	 -0.056505	 -0.243477	 -0.138262	 -0.182073	  0.091709	 -0.030350	  0.114671
 -0.130606	 -0.006336	 -0.029242	 -0.216473	 -0.152836	  0.040933	 -0.075043	 -0.271430	 -0.104228	 -0.145836	  0.118391	 -0.057411	  0.136591
 -0.116072	 -0.015842	 -0.042778	 -0.189032	 -0.161578	  0.049370	 -0.089107	 -0.273527	 -0.125987	 -0.125899	  0.054405	 -0.068947	  0.137285
 -0.101972	 -0.018590	 -0.020950	 -0.200055	 -0.142378	  0.053694	 -0.107693	 -0.296583	 -0.160735	 -0.117115	  0.022370	 -0.061341	  0.144168
 -0.083200	 -0.040563	 -0.019902	 -0.160945	 -0.152367	  0.064233	 -0.102424	 -0.333505	 -0.212208	 -0.148382	  0.057082	 -0.046375	  0.150840
 -0.084618	 -0.033926	 -0.007156	 -0.124276	 -0.139602	  0.066199	 -0.091897	 -0.286453	 -0.194687	 -0.130602	  0.086064	 -0.062994	  0.139164
 -0.102096	 -0.020222	  0.014424	 -0.132129	 -0.127210	  0.054222	 -0.103143	 -0.293102	 -0.183292	 -0.131285	  0.090239	 -0.054168	  0.109088
 -0.091564	 -0.024193	  0.045138	 -0.124985	 -0.142162	  0.050486	 -0.111507	 -0.266574	 -0.194242	 -0.138085	  0.081916	 -0.045757	  0.123765
 -0.070738	 -0.024912	  0.038683	 -0.110240	 -0.157433	  0.047752	 -0.124382	 -0.243382	 -0.191176	 -0.142845	  0.084528	 -0.003156	  0.162309
 -0.079699	 -0.026194	  0.038144	 -0.123293	 -0.164528	  0.034751	 -0.115494	 -0.273668	 -0.202089	 -0.144128	  0.083480	  0.024066	  0.145442
 -0.073590	 -0.015644	  0.029836	 -0.111745	 -0.160090	  0.025947	 -0.093392	 -0.249420	 -0.201367	 -0.148156	  0.100228	  0.032354	  0.118278
 -0.084377	 -0.012645	  0.022253	 -0.116301	 -0.174363	 -0.003801	 -0.107438	 -0.253991	 -0.245013	 -0.143977	  0.113925	  0.011637	  0.107188
 -0.112450	  0.001871	  0.013856	 -0.142139	 -0.147949	 -0.004631	 -0.069059	 -0.213500	 -0.238993	 -0.126080	  0.130351	 -0.002780	  0.101820
 -0.159435	 -0.019343	  0.006644	 -0.140191	 -0.165411	  0.009367	 -0.091522	 -0.217649	 -0.239104	 -0.120227	  0.122763	  0.023809	  0.057436
 -0.207498	 -0.021818	 -0.010476	 -0.132018	 -0.197703	  0.066281	 -0.137246	 -0.226772	 -0.257254	 -0.096844	  0.115921	  0.022520	  0.058410
 -0.187946	  0.018165	  0.004568	 -0.134740	 -0.217634	  0.093253	 -0.120653	 -0.224651	 -0.271745	 -0.080823	  0.117973	  0.051921	  0.047742
 -0.200797	  0.056636	  0.017403	 -0.122854	 -0.203139	  0.077760	 -0.128848	 -0.212444	 -0.229534	 -0.077609	  0.117157	  0.046273	  0.064839
 -0.189831	  0.061085	 -0.007366	 -0.111401	 -0.204591	  0.069070	 -0.134871	 -0.197097	 -0.191811	 -0.129918	  0.125525	  0.015522	  0.052015
 -0.153670	  0.048299	  0.014990	 -0.120947	 -0.196987	  0.077038	 -0.140825	 -0.201333	 -0.145524	 -0.136870	  0.163824	 -0.019849	  0.098311
 -0.160400	  0.041388	 -0.020998	 -0.091314	 -0.167193	  0.084273	 -0.165615	 -0.208727	 -0.171929	 -0.139771	  0.166327	 -0.039414	  0.140756
 -0.178577	  0.082628	 -0.016878	 -0.053666	 -0.178117	  0.098731	 -0.163205	 -0.213654	 -0.202123	 -0.147975	  0.166793	 -0.031552	  0.167451
 -0.195099	  0.061367	 -0.032724	 -0.051923	 -0.147069	  0.098495	 -0.159250	 -0.168013	 -0.208616	 -0.152658	  0.182575	 -0.032597	  0.163862
 -0.161117	  0.006886	 -0.051957	 -0.061739	 -0.131100	  0.117974	 -0.177977	 -0.207417	 -0.244206	 -0.146059	  0.199427	 -0.037304	  0.164279
 -0.159532	  0.018333	 -0.029587	 -0.065491	 -0.106523	  0.107875	 -0.184857	 -0.232763	 -0.277474	 -0.138297	  0.247725	 -0.016470	  0.180609
 -0.152495	  0.033797	 -0.020690	 -0.037741	 -0.122693	  0.105267	 -0.196844	 -0.253969	 -0.310202	 -0.132525	  0.275921	  0.016059	  0.145202
 -0.125967	  0.044200	 -0.018326	 -0.023190	 -0.140722	  0.096945	 -0.166537	 -0.268807	 -0.320121	 -0.141153	  0.284749	  0.007975	  0.152143
 -0.129660	  0.067716	 -0.040405	 -0.019274	 -0.168678	  0.098037	 -0.183234	 -0.265674	 -0.337512	 -0.137441	  0.283932	 -0.006876	  0.161154
 -0.155611	  0.062140	 -0.028954	 -0.004497	 -0.168874	  0.088735	 -0.169216	 -0.290251	 -0.373465	 -0.129384	  0.283233	  0.017222	  0.108295
 -0.176630	  0.049218	 -0.034103	 -0.012375	 -0.160923	  0.105244	 -0.144021	 -0.277275	 -0.359162	 -0.116074	  0.301359	 -0.003466	  0.121566
 -0.187962	  0.037011	 -0.029912	 -0.014221	 -0.143005	  0.120803	 -0.147425	 -0.240020	 -0.355865	 -0.130714	  0.264437	 -0.007984	  0.156651
 -0.182841	  0.046197	  0.018024	 -0.019351	 -0.129985	  0.102624	 -0.141409	 -0.288308	 -0.335646	 -0.165354	  0.256851	  0.020796	  0.165473
 -0.192131	  0.075346	 -0.012480	 -0.005566	 -0.093162	  0.080317	 -0.148201	 -0.297841	 -0.279132	 -0.169604	  0.273571	 -0.009258	  0.204711
 -0.189709	  0.078223	 -0.045715	  0.006713	 -0.109910	  0.099764	 -0.171363	 -0.276369	 -0.275494	 -0.153570	  0.301662	 -0.010367	  0.212582
 -0.188573	  0.082324	 -0.062597	 -0.018169	 -0.126689	  0.116680	 -0.180752	 -0.278228	 -0.287947	 -0.109865	  0.294447	 -0.008511	  0.197249
 -0.203369	  0.089124	 -0.075563	 -0.004746	 -0.147155	  0.162461	 -0.185784	 -0.285391	 -0.301891	 -0.096849	  0.281426	 -0.007125	  0.186568
 -0.202183	  0.091835	 -0.063860	 -0.000926	 -0.176191	  0.184376	 -0.191859	 -0.303229	 -0.310412	 -0.106281	  0.309853	 -0.013808	  0.193289
 -0.176207	  0.074457	 -0.077710	  0.001409	 -0.196575	  0.200162	 -0.183370	 -0.329484	 -0.301572	 -0.127900	  0.281223	 -0.011375	  0.207948
 -0.192209	  0.063256	 -0.058895	  0.019078	 -0.178750	  0.216788	 -0.201061	 -0.373444	 -0.287938	 -0.135736	  0.281305	  0.021588	  0.219744
 -0.216813	  0.065459	 -0.063935	 -0.001919	 -0.132487	  0.235889	 -0.179274	 -0.392847	 -0.282871	 -0.138026	  0.283013	  0.037744	  0.219073
 -0.221679	  0.073603	 -0.087169	  0.007994	 -0.136170	  0.201595	 -0.171889	 -0.340529	 -0.276833	 -0.127993	  0.288697	  0.003912	  0.213021
 -0.170808	  0.069334	 -0.094142	  0.033028	 -0.160332	  0.190973	 -0.163162	 -0.318763	 -0.296760	 -0.130494	  0.322956	 -0.016602	  0.223933
 -0.168972	  0.064787	 -0.076142	  0.040656	 -0.167914	  0.185867	 -0.157656	 -0.304580	 -0.288665	 -0.129826	  0.331651	 -0.027056	  0.203832
 -0.176895	  0.035349	 -0.085722	 -0.009327	 -0.158246	  0.188295	 -0.157118	 -0.307876	 -0.258077	 -0.124167	  0.321607	 -0.019717	  0.177904
 -0.192268	  0.071766	 -0.102201	 -0.018162	 -0.134413	  0.198760	 -0.196168	 -0.342069	 -0.231042	 -0.092598	  0.321087	 -0.036824	  0.207974
 -0.221756	  0.072039	 -0.111104	  0.002586	 -0.124368	  0.187354	 -0.234423	 -0.293151	 -0.240568	 -0.104145	  0.320545	 -0.042191	  0.228772
 -0.227757	  0.098558	 -0.116184	  0.043595	 -0.129782	  0.171247	 -0.254366	 -0.274450	 -0.262767	 -0.136054	  0.335718	 -0.037064	  0.239751
 -0.242624	  0.137121	 -0.129046	  0.078129	 -0.137935	  0.187732	 -0.233728	 -0.299129	 -0.276298	 -0.117490	  0.352809	 -0.020447	  0.208049
 -0.270686	  0.114706	 -0.133786	  0.086504	 -0.137333	  0.217705	 -0.206533	 -0.313409	 -0.280832	 -0.088967	  0.355220	 -0.043526	  0.192207
 -0.286020	  0.095967	 -0.116448	  0.090595	 -0.117245	  0.236143	 -0.230630	 -0.349120	 -0.270083	 -0.124828	  0.349518	 -0.041211	  0.195594
 -0.264416	  0.078618	 -0.140465	  0.091747	 -0.117137	  0.223405	 -0.212353	 -0.365201	 -0.241933	 -0.143247	  0.367950	 -0.047445	  0.173264
 -0.233877	  0.083556	 -0.113615	  0.113047	 -0.139405	  0.212177	 -0.208251	 -0.346330	 -0.236369	 -0.152326	  0.370259	 -0.037186	  0.195163
 -0.176099	  0.106778	 -0.110567	  0.123064	 -0.130794	  0.201023	 -0.208736	 -0.373619	 -0.256021	 -0.151103	  0.416438	 -0.012507	  0.210149
 -0.162400	  0.112150	 -0.116500	  0.148348	 -0.152731	  0.195338	 -0.204807	 -0.388206	 -0.259936	 -0.186023	  0.407385	 -0.018981	  0.204715
 -0.194616	  0.090024	 -0.106044	  0.117220	 -0.167390	  0.217200	 -0.192242	 -0.397708	 -0.264214	 -0.197196	  0.395676	 -0.041582	  0.196510
 -0.183029	  0.134148	 -0.082509	  0.053411	 -0.178861	  0.221188	 -0.194989	 -0.392593	 -0.238568	 -0.195046	  0.374007	 -0.052512	  0.177197
 -0.157599	  0.174812	 -0.105451	  0.019973	 -0.166914	  0.223048	 -0.214535	 -0.373579	 -0.191922	 -0.185397	  0.377504	 -0.050296	  0.174939
 -0.129527	  0.165787	 -0.104650	  0.036671	 -0.156108	  0.215726	 -0.221064	 -0.376967	 -0.188228	 -0.184939	  0.375090	 -0.087025	  0.213600
 -0.133986	  0.184096	 -0.153611	  0.046144	 -0.165769	  0.223688	 -0.244748	 -0.397062	 -0.192783	 -0.203057	  0.417487	 -0.025095	  0.214683
 -0.155062	  0.185391	 -0.195457	  0.062453	 -0.161724	  0.201984	 -0.259698	 -0.390380	 -0.189260	 -0.205032	  0.439058	  0.015830	  0.206448
 -0.148560	  0.175049	 -0.178232	  0.056301	 -0.142787	  0.203428	 -0.292871	 -0.414317	 -0.174542	 -0.194556	  0.426143	  0.004746	  0.211306
 -0.130678	  0.177129	 -0.152272	  0.064741	 -0.119109	  0.217660	 -0.277299	 -0.423328	 -0.147925	 -0.183466	  0.441243	  0.001009	  0.215648
 -0.119702	  0.143381	 -0.152880	  0.099132	 -0.116835	  0.223651	 -0.265138	 -0.424093	 -0.143022	 -0.169670	  0.416999	 -0.003219	  0.212405
 -0.129251	  0.130171	 -0.176756	  0.116727	 -0.107989	  0.252606	 -0.287577	 -0.390914	 -0.137432	 -0.207367	  0.393656	 -0.023701	  0.197318
 -0.093570	  0.127258	 -0.175074	  0.139556	 -0.117260	  0.272516	 -0.279624	 -0.369971	 -0.117259	 -0.204692	  0.370769	 -0.031084	  0.223779
 -0.106367	  0.108935	 -0.162030	  0.128247	 -0.114446	  0.259055	 -0.238002	 -0.343838	 -0.114164	 -0.206283	  0.401929	 -0.043927	  0.239407
 -0.103288	  0.136680	 -0.156132	  0.125131	 -0.092890	  0.258975	 -0.223750	 -0.356507	 -0.111186	 -0.245098	  0.424999	 -0.023018	  0.257819
 -0.086259	  0.134066	 -0.178077	  0.140770	 -0.081147	  0.213805	 -0.229287	 -0.355224	 -0.124882	 -0.245915	  0.430613	  0.002899	  0.251242
 -0.106011	  0.104076	 -0.174603	  0.142776	 -0.073585	  0.245232	 -0.238536	 -0.334239	 -0.104354	 -0.258128	  0.424739	  0.000063	  0.215386
 -0.104472	  0.108857	 -0.177024	  0.116406	 -0.059543	  0.225245	 -0.224156	 -0.336436	 -0.078920	 -0.248872	  0.439574	 -0.037037	  0.201826
 -0.091289	  0.089606	 -0.163458	  0.088293	 -0.021626	  0.185166	 -0.224354	 -0.366223	 -0.092297	 -0.231004	  0.446825	 -0.047645	  0.188722
 -0.062696	  0.062348	 -0.186286	  0.078165	 -0.015731	  0.175891	 -0.247101	 -0.372747	 -0.104300	 -0.216420	  0.440928	 -0.029329	  0.193999
 -0.043327	  0.075415	 -0.195728	  0.094736	 -0.023393	  0.160404	 -0.210808	 -0.377944	 -0.103629	 -0.202358	  0.392007	 -0.049506	  0.222984
 -0.026192	  0.121373	 -0.221393	  0.104506	 -0.023627	  0.150741	 -0.222747	 -0.399925	 -0.074850	 -0.170518	  0.388440	 -0.055357	  0.233906
  0.005108	  0.135229	 -0.216724	  0.091016	 -0.026581	  0.161656	 -0.267999	 -0.396960	 -0.052887	 -0.178650	  0.382540	 -0.010289	  0.215116
  0.039228	  0.131974	 -0.194005	  0.101416	 -0.037912	  0.182751	 -0.270138	 -0.372419	 -0.020395	 -0.186176	  0.392735	 -0.025028	  0.226028
  0.067966	  0.112301	 -0.186312	  0.168637	 -0.050475	  0.172535	 -0.256915	 -0.336299	 -0.021857	 -0.178659	  0.403210	 -0.032433	  0.235092
  0.036973	  0.143622	 -0.156138	  0.139562	 -0.060726	  0.178094	 -0.260560	 -0.363396	 -0.028611	 -0.212719	  0.401619	 -0.012926	  0.252808
  0.064785	  0.163337	 -0.173117	  0.098681	 -0.065162	  0.198515	 -0.252109	 -0.359087	  0.011551	 -0.219775	  0.382267	  0.001336	  0.291921
  0.052091	  0.146359	 -0.172469	  0.109028	 -0.065479	  0.189692	 -0.231197	 -0.339068	  0.046877	 -0.222668	  0.369590	 -0.000962	  0.281414
  0.067272	  0.149707	 -0.204564	  0.118906	 -0.063826	  0.179232	 -0.212220	 -0.372940	  0.036744	 -0.218247	  0.372642	 -0.033236	  0.289828
  0.114270	  0.146146	 -0.240572	  0.136584	 -0.037513	  0.186775	 -0.231411	 -0.407843	  0.003368	 -0.235210	  0.384425	 -0.036324	  0.274814
  0.120977	  0.147061	 -0.221673	  0.179482	 -0.017959	  0.185061	 -0.210935	 -0.436512	  0.006521	 -0.232890	  0.396968	 -0.045823	  0.264949
  0.130132	  0.159194	 -0.261343	  0.197341	 -0.012287	  0.184894	 -0.195600	 -0.405729	  0.021400	 -0.215241	  0.413102	 -0.082102	  0.292479
  0.110090	  0.172548	 -0.302197	  0.184416	  0.017932	  0.146943	 -0.215602	 -0.410081	  0.058780	 -0.237614	  0.418447	 -0.088935	  0.295279
  0.077443	  0.166381	 -0.303155	  0.187203	  0.005048	  0.144298	 -0.210691	 -0.437471	  0.091746	 -0.237572	  0.384212	 -0.070186	  0.289552
  0.090663	  0.156728	 -0.291898	  0.211529	 -0.015004	  0.185287	 -0.212512	 -0.424208	  0.063560	 -0.227317	  0.410794	 -0.080348	  0.309168
  0.103777	  0.162755	 -0.281987	  0.245037	 -0.018700	  0.167877	 -0.220769	 -0.400042	  0.086900	 -0.228804	  0.395269	 -0.087807	  0.345966
  0.077760	  0.137150	 -0.248879	  0.236447	 -0.001808	  0.129151	 -0.199168	 -0.379816	  0.105602	 -0.219916	  0.351943	 -0.093135	  0.310839
  0.083343	  0.165680	 -0.232101	  0.218644	 -0.016547	  0.130291	 -0.219288	 -0.371746	  0.096071	 -0.224452	  0.350915	 -0.116221	  0.313443
  0.120253	  0.180112	 -0.258761	  0.195155	  0.015481	  0.147128	 -0.263497	 -0.361783	  0.089503	 -0.212871	  0.377627	 -0.138122	  0.333563
  0.132764	  0.146624	 -0.261294	  0.173824	  0.086388	  0.162448	 -0.294503	 -0.427737	  0.077345	 -0.228307	  0.387022	 -0.119658	  0.323095
  0.133753	  0.115630	 -0.262969	  0.190269	  0.092008	  0.165831	 -0.297571	 -0.489594	  0.067763	 -0.267790	  0.384883	 -0.092100	  0.339451
  0.133518	  0.132529	 -0.283828	  0.182293	  0.085964	  0.159312	 -0.278973	 -0.491560	  0.031256	 -0.275716	  0.375006	 -0.077864	  0.323809
  0.152433	  0.173019	 -0.310931	  0.200031	  0.067804	  0.125771	 -0.270720	 -0.516015	  0.048454	 -0.277100	  0.361839	 -0.085780	  0.303278
  0.125601	  0.156013	 -0.305413	  0.248900	  0.050021	  0.141049	 -0.269029	 -0.541307	  0.060780	 -0.306885	  0.398285	 -0.077063	  0.314825
  0.095583	  0.137952	 -0.315711	  0.231260	  0.056409	  0.135035	 -0.232448	 -0.522668	  0.073429	 -0.301891	  0.390350	 -0.118498	  0.318609
  0.110208	  0.141784	 -0.292669	  0.176941	  0.069139	  0.141722	 -0.234335	 -0.546425	  0.062613	 -0.300583	  0.390532	 -0.120063	  0.317942
  0.097893	  0.109713	 -0.273677	  0.189895	  0.076599	  0.161031	 -0.232399	 -0.555070	  0.071825	 -0.304450	  0.402178	 -0.105596	  0.320003
  0.111241	  0.114620	 -0.237705	  0.155335	  0.081657	  0.148360	 -0.237897	 -0.554371	  0.083399	 -0.290751	  0.381972	 -0.088115	  0.309647
  0.173997	  0.136583	 -0.216617	  0.177318	  0.111423	  0.164953	 -0.260027	 -0.538414	  0.090115	 -0.309753	  0.367157	 -0.072130	  0.272426
  0.191892	  0.101128	 -0.249815	  0.199707	  0.113398	  0.181005	 -0.273090	 -0.517317	  0.110827	 -0.334806	  0.364487	 -0.053692	  0.253961
  0.176895	  0.100997	 -0.283845	  0.228877	  0.084716	  0.162243	 -0.309679	 -0.520345	  0.110265	 -0.343676	  0.384448	 -0.083643	  0.248834
  0.178592	  0.112486	 -0.310946	  0.240906	  0.096595	  0.165318	 -0.315302	 -0.528620	  0.120258	 -0.342478	  0.367556	 -0.100411	  0.247938
  0.213498	  0.165049	 -0.271819	  0.267993	  0.092793	  0.170322	 -0.317335	 -0.506082	  0.120982	 -0.342425	  0.356672	 -0.093147	  0.230474
  0.234222	  0.193542	 -0.257221	  0.284539	  0.083057	  0.122980	 -0.335074	 -0.527435	  0.120484	 -0.347408	  0.370194	 -0.130029	  0.223576
  0.208074	  0.189735	 -0.274451	  0.264023	  0.065984	  0.101361	 -0.376288	 -0.539273	  0.119396	 -0.353355	  0.411713	 -0.110248	  0.228403
  0.182309	  0.154008	 -0.280312	  0.248276	  0.090588	  0.114121	 -0.376382	 -0.578943	  0.126078	 -0.344272	  0.442460	 -0.097234	  0.224653
  0.189186	  0.183589	 -0.297818	  0.225313	  0.117493	  0.152795	 -0.361382	 -0.574926	  0.126293	 -0.351246	  0.429169	 -0.094948	  0.215425
  0.206980	  0.198574	 -0.282852	  0.205631	  0.114442	  0.158412	 -0.336627	 -0.588185	  0.121705	 -0.362627	  0.432439	 -0.110881	  0.214079
  0.209065	  0.195854	 -0.245858	  0.211638	  0.111344	  0.196936	 -0.291996	 -0.577852	  0.129243	 -0.374265	  0.410161	 -0.111772	  0.223691
  0.226654	  0.191766	 -0.227365	  0.221720	  0.093382	  0.221039	 -0.263424	 -0.590473	  0.154302	 -0.372982	  0.403400	 -0.094997	  0.217900
  0.212477	  0.164326	 -0.244198	  0.211846	  0.092228	  0.207775	 -0.280092	 -0.621728	  0.144976	 -0.381933	  0.367181	 -0.108443	  0.233803
  0.219586	  0.199395	 -0.276869	  0.228267	  0.082400	  0.225486	 -0.276239	 -0.573145	  0.135618	 -0.393421	  0.384659	 -0.120330	  0.196344
  0.248220	  0.192509	 -0.258757	  0.223475	  0.107047	  0.189216	 -0.288872	 -0.527942	  0.114920	 -0.392229	  0.392054	 -0.161961	  0.194328
  0.229683	  0.190654	 -0.273624	  0.224812	  0.137720	  0.153583	 -0.287523	 -0.481412	  0.094230	 -0.384314	  0.377713	 -0.169388	  0.184041
  0.216230	  0.161139	 -0.307999	  0.225155	  0.120575	  0.129257	 -0.306789	 -0.502488	  0.067939	 -0.357979	  0.382273	 -0.133727	  0.166232
  0.195079	  0.174049	 -0.294472	  0.226648	  0.089556	  0.151716	 -0.325850	 -0.520296	  0.074548	 -0.352691	  0.367387	 -0.111496	  0.180282
  0.158097	  0.171830	 -0.286696	  0.223077	  0.107968	  0.178892	 -0.320981	 -0.500370	  0.112164	 -0.348424	  0.382707	 -0.100706	  0.192100
  0.136956	  0.145553	 -0.286577	  0.222757	  0.139256	  0.185149	 -0.299627	 -0.460859	  0.114971	 -0.384433	  0.389885	 -0.148747	  0.194612
  0.131213	  0.143812	 -0.287342	  0.202668	  0.149792	  0.158695	 -0.291982	 -0.424745	  0.110407	 -0.393223	  0.412693	 -0.179932	  0.189093
  0.162393	  0.187170	 -0.280611	  0.201659	  0.139540	  0.140218	 -0.287207	 -0.456933	  0.102594	 -0.363226	  0.409594	 -0.162853	  0.248454
  0.214876	  0.239414	 -0.262976	  0.185169	  0.098707	  0.113492	 -0.264883	 -0.477936	  0.109261	 -0.292737	  0.403883	 -0.162825	  0.302173
  0.207083	  0.236579	 -0.245802	  0.160945	  0.080860	  0.070422	 -0.295094	 -0.495947	  0.109175	 -0.269838	  0.394861	 -0.158233	  0.274546
  0.172735	  0.224367	 -0.253542	  0.145181	  0.075023	  0.063703	 -0.295392	 -0.481629	  0.165548	 -0.258946	  0.409552	 -0.165291	  0.235032
  0.172789	  0.251268	 -0.288572	  0.147132	  0.040799	  0.102879	 -0.302005	 -0.473928	  0.207350	 -0.239857	  0.399727	 -0.190081	  0.257371
  0.165369	  0.261473	 -0.318981	  0.134479	  0.013261	  0.126139	 -0.306836	 -0.489128	  0.202296	 -0.230488	  0.382330	 -0.189345	  0.286212
  0.161393	  0.243716	 -0.314320	  0.177595	  0.033557	  0.106868	 -0.326881	 -0.476147	  0.207252	 -0.270119	  0.363553	 -0.194731	  0.280635
  0.177365	  0.266499	 -0.272534	  0.226687	  0.035314	  0.098679	 -0.359866	 -0.447488	  0.224289	 -0.290787	  0.349069	 -0.199478	  0.237462
  0.161868	  0.278402	 -0.250762	  0.227710	  0.036877	  0.114636	 -0.370811	 -0.411991	  0.201993	 -0.265697	  0.364314	 -0.182240	  0.273696
