# Supplementary material for: A fluorescent photoimmunoconjugate for imaging of cholesteatoma
Source: Sci Rep. 2022 Nov 19;12:19905. doi: 10.1038/s41598-022-22072-9 (PMC9675863; doi:10.1038/s41598-022-22072-9)
Supplement: Supplementary file 2 — Supplementary Information 2. [file 41598_2022_22072_MOESM2_ESM.zip › Data/ABR-45-7]

:RUN-7	LEVEL SWEEP	TEMP:NaN	6/6/2018	5:57 AM	NaNHR:
:SW EAR: R	SW FREQ: 45.25	# AVERAGES: 512	REP RATE (/sec): 40	DRIVER: RS Tweeter	SAMPLE (�sec): 40	
:NOTES-
:CHAMBER-CH4B-PXI
:CFTS Version: V2.7.2 (R850)
:LEVELS:20;25;30;35;40;45;50;55;60;65;70;75;80;
:DATA
  0.025774	  0.012235	  0.005576	 -0.039270	 -0.003279	  0.018181	  0.024470	  0.092759	  0.077394	 -0.035377	  0.052493	 -0.008799	 -0.029513
  0.034450	 -0.005708	  0.028157	 -0.031474	 -0.006403	  0.027756	  0.015562	  0.067787	  0.069487	 -0.038612	  0.082133	 -0.013101	 -0.008198
 -0.021008	 -0.018974	  0.000280	 -0.025777	  0.017505	  0.034597	  0.011885	  0.039969	  0.043403	 -0.009817	  0.089129	 -0.006857	 -0.027714
 -0.018627	 -0.008259	  0.013670	 -0.030916	  0.010616	  0.025036	  0.008956	  0.023412	  0.029017	  0.011104	  0.083581	  0.007395	 -0.025121
 -0.018187	  0.030016	  0.007484	 -0.003145	 -0.029762	  0.021053	  0.040119	  0.034183	  0.024981	  0.019755	  0.035335	 -0.006418	 -0.044073
  0.026494	  0.026954	  0.010378	  0.001333	 -0.036218	  0.022925	  0.056225	  0.013526	 -0.002875	  0.010205	  0.021145	 -0.025748	  0.010793
  0.040231	 -0.001087	 -0.010375	 -0.007152	 -0.017186	  0.006000	  0.025928	  0.018612	 -0.013471	 -0.003040	  0.014714	 -0.036207	  0.029892
  0.045883	 -0.004980	 -0.012377	  0.005414	  0.025736	  0.008249	  0.031728	  0.026030	 -0.019463	 -0.005267	 -0.002020	 -0.042958	 -0.020744
  0.036117	 -0.012712	 -0.001113	  0.001829	  0.046680	 -0.011564	  0.011822	  0.044002	 -0.037579	 -0.048719	 -0.009472	 -0.007243	 -0.043094
 -0.007305	 -0.012410	 -0.027467	  0.048912	  0.027576	 -0.021373	  0.001693	  0.018306	 -0.029752	 -0.040432	 -0.019896	  0.002093	 -0.031442
 -0.015292	 -0.031434	  0.002923	  0.054659	 -0.009080	 -0.026685	 -0.004204	 -0.004720	 -0.022340	 -0.010001	 -0.017416	  0.005499	 -0.018630
 -0.037999	  0.021300	  0.004910	  0.050316	 -0.033458	 -0.027766	 -0.005410	 -0.010130	 -0.007667	  0.032992	 -0.022739	 -0.023740	  0.012686
 -0.022294	  0.010326	 -0.013375	  0.050425	 -0.025757	  0.017420	 -0.022272	 -0.039013	 -0.003607	  0.037721	 -0.024466	 -0.029875	  0.010550
  0.010143	  0.021486	 -0.001579	 -0.002264	 -0.004629	  0.002563	 -0.032125	 -0.040425	 -0.009818	  0.017508	 -0.030691	 -0.005060	  0.000377
  0.027559	  0.020566	 -0.020135	  0.018452	  0.019464	 -0.004061	 -0.032635	 -0.012055	 -0.033153	  0.005644	 -0.047040	  0.019677	  0.008640
  0.006294	 -0.011780	 -0.023074	  0.010392	  0.018815	 -0.033351	 -0.065685	  0.006244	 -0.044449	 -0.002394	 -0.042897	  0.014470	  0.028259
 -0.032833	 -0.026035	  0.025211	 -0.007458	  0.018639	 -0.029702	 -0.052550	 -0.033277	 -0.059507	  0.011714	 -0.029772	  0.010990	  0.010719
 -0.042228	  0.003908	  0.010387	 -0.022188	  0.012271	 -0.005598	 -0.023781	 -0.081392	 -0.030844	  0.002270	 -0.064556	  0.041195	  0.038833
 -0.034984	 -0.004796	  0.012737	 -0.027744	  0.005041	 -0.018780	 -0.003499	 -0.088565	  0.022997	  0.013373	 -0.057352	  0.055438	  0.061876
 -0.002188	 -0.008617	 -0.012218	 -0.044345	 -0.036572	 -0.004901	  0.013772	 -0.075251	  0.047245	  0.031373	 -0.010214	  0.049248	  0.035903
  0.033418	 -0.024754	 -0.007690	 -0.024898	 -0.040788	 -0.003684	  0.017754	 -0.092612	  0.026995	  0.043959	 -0.033812	  0.057046	  0.038399
  0.017536	 -0.045089	 -0.004905	 -0.006959	  0.007329	 -0.009416	  0.017126	 -0.066311	  0.015309	  0.058220	 -0.068752	  0.053135	 -0.006674
 -0.034053	 -0.075857	  0.018664	  0.024642	  0.053448	  0.008779	 -0.027548	 -0.056524	 -0.024382	  0.060161	 -0.084463	  0.064672	 -0.008454
 -0.044836	 -0.053082	  0.037409	  0.004757	  0.045877	 -0.005000	 -0.037285	 -0.086774	 -0.016233	  0.062904	 -0.080082	  0.076500	 -0.013664
 -0.029215	 -0.035542	  0.037844	 -0.015806	  0.031858	 -0.026591	 -0.025313	 -0.084749	  0.030164	  0.051332	 -0.073350	  0.043554	 -0.024220
 -0.057802	 -0.033186	  0.077730	 -0.018621	  0.031120	 -0.016645	 -0.031257	 -0.093626	  0.057319	  0.042852	 -0.080804	 -0.004718	  0.011762
 -0.062828	 -0.038120	  0.091548	 -0.035935	 -0.004324	 -0.015057	 -0.036380	 -0.091764	  0.044374	  0.050141	 -0.074539	 -0.003263	  0.022817
 -0.046883	 -0.040421	  0.073816	 -0.051011	 -0.042061	 -0.020632	 -0.026891	 -0.041588	  0.003566	  0.070595	 -0.086028	  0.061614	  0.050415
 -0.039066	 -0.041899	  0.068941	 -0.055000	 -0.055313	 -0.024905	  0.009052	 -0.035189	  0.020778	  0.067620	 -0.065144	  0.157482	  0.114971
 -0.065264	 -0.014795	  0.063821	 -0.006155	 -0.016423	 -0.006942	 -0.019857	 -0.016489	  0.012432	  0.071153	 -0.018724	  0.186002	  0.217299
 -0.045860	 -0.007352	  0.085670	  0.028549	  0.019146	  0.005956	 -0.033415	 -0.006807	  0.008647	  0.044867	  0.063536	  0.190947	  0.313430
 -0.000971	 -0.020026	  0.110875	  0.037416	  0.018498	  0.001403	 -0.041624	 -0.022236	  0.020781	  0.061974	  0.146389	  0.224686	  0.369268
 -0.022147	 -0.018898	  0.087451	  0.041326	  0.032043	 -0.025231	 -0.033547	 -0.039460	  0.014278	  0.092882	  0.186428	  0.281978	  0.391682
 -0.033772	 -0.058674	  0.084362	  0.031481	  0.000828	 -0.051561	 -0.013372	 -0.037945	  0.053739	  0.148230	  0.203244	  0.296371	  0.401101
 -0.021546	 -0.047863	  0.064772	  0.019930	 -0.034783	 -0.024937	  0.005793	 -0.023448	  0.074374	  0.166779	  0.216667	  0.301010	  0.371968
 -0.030052	 -0.055991	  0.059333	 -0.001503	 -0.031274	 -0.046621	 -0.023471	  0.023449	  0.095543	  0.156761	  0.208542	  0.289953	  0.313261
 -0.051256	 -0.071441	  0.035201	 -0.016717	 -0.031899	 -0.048134	 -0.000598	  0.100435	  0.095123	  0.172157	  0.158764	  0.254237	  0.218059
 -0.102153	 -0.053682	  0.038190	 -0.013345	 -0.006406	 -0.003696	  0.005836	  0.141510	  0.104113	  0.182284	  0.106732	  0.194445	  0.131117
 -0.101480	 -0.053821	  0.060172	 -0.008351	  0.038873	 -0.007047	  0.033121	  0.149883	  0.115584	  0.138007	  0.067670	  0.114321	  0.032415
 -0.119171	 -0.054698	  0.041864	 -0.020665	  0.045193	 -0.045708	  0.050888	  0.144739	  0.135566	  0.053049	  0.016063	  0.026505	 -0.033934
 -0.101765	 -0.071977	  0.049333	 -0.025677	  0.027294	 -0.046363	  0.070897	  0.173321	  0.126395	 -0.027861	 -0.042458	 -0.077126	 -0.089232
 -0.049757	 -0.083849	  0.066454	  0.005604	  0.015510	 -0.021586	  0.075454	  0.172401	  0.113666	 -0.058862	 -0.128298	 -0.097175	 -0.132265
 -0.020170	 -0.092657	  0.074685	  0.020201	  0.017529	 -0.031230	  0.082394	  0.162816	  0.081410	 -0.117299	 -0.209105	 -0.100779	 -0.140575
 -0.036732	 -0.127324	  0.066146	  0.023890	  0.025283	 -0.023402	  0.111408	  0.163720	  0.013578	 -0.149629	 -0.226810	 -0.113667	 -0.150437
 -0.014377	 -0.154983	  0.047633	 -0.004776	  0.043592	  0.002981	  0.141347	  0.166053	 -0.001447	 -0.213051	 -0.220909	 -0.169014	 -0.139171
  0.008847	 -0.176804	  0.018694	  0.000253	  0.068602	 -0.018021	  0.139842	  0.135534	 -0.045929	 -0.232666	 -0.219657	 -0.167777	 -0.146346
 -0.006067	 -0.190826	  0.017312	 -0.039550	  0.089373	 -0.058970	  0.105386	  0.100276	 -0.094676	 -0.237759	 -0.231850	 -0.103260	 -0.132946
 -0.031116	 -0.143865	  0.025448	 -0.038436	  0.084175	 -0.070895	  0.103390	  0.074966	 -0.105098	 -0.227936	 -0.250356	 -0.080233	 -0.167933
 -0.043217	 -0.095776	  0.049671	 -0.036413	  0.072082	 -0.081091	  0.096115	  0.061009	 -0.083231	 -0.220639	 -0.259685	 -0.100241	 -0.150847
 -0.037469	 -0.084929	  0.067083	 -0.022704	  0.085061	 -0.062905	  0.085614	  0.017717	 -0.097283	 -0.152570	 -0.253289	 -0.075237	 -0.127454
 -0.088643	 -0.083640	  0.098142	 -0.023370	  0.067929	 -0.059695	  0.066801	  0.000661	 -0.113658	 -0.115154	 -0.264740	 -0.048108	 -0.073757
 -0.084319	 -0.079721	  0.074936	 -0.031002	  0.070429	 -0.040219	  0.045552	 -0.002085	 -0.109564	 -0.093988	 -0.218873	  0.003536	 -0.000058
 -0.041595	 -0.062526	  0.029122	  0.003521	  0.055483	 -0.039323	  0.054459	 -0.004864	 -0.094101	 -0.039575	 -0.173018	  0.086318	  0.055480
 -0.037228	 -0.050838	 -0.000361	  0.021705	  0.035787	 -0.058121	  0.025963	  0.002798	 -0.054964	 -0.038478	 -0.122765	  0.163052	  0.112407
 -0.020539	 -0.043437	  0.013144	  0.029251	  0.020753	 -0.051532	  0.001996	  0.038463	  0.003920	 -0.002123	 -0.070946	  0.181992	  0.182900
 -0.007063	 -0.036349	  0.009100	  0.002013	  0.017078	 -0.052662	 -0.020628	  0.074754	  0.045861	  0.029076	 -0.040834	  0.213202	  0.187142
 -0.012172	 -0.056779	  0.016275	 -0.030244	  0.027730	 -0.078109	 -0.068620	  0.071583	  0.092120	  0.046864	  0.007323	  0.272126	  0.158980
 -0.012012	 -0.057407	  0.014175	 -0.012181	  0.037417	 -0.090635	 -0.026184	  0.080345	  0.123072	  0.068350	  0.029776	  0.294362	  0.090493
 -0.035780	 -0.065568	 -0.003987	 -0.024975	  0.029313	 -0.092262	  0.012863	  0.139196	  0.138355	  0.065926	  0.025929	  0.245242	  0.110899
 -0.022449	 -0.068536	 -0.021748	 -0.021123	 -0.020907	 -0.071165	  0.031134	  0.161154	  0.142188	  0.035717	  0.015795	  0.207020	  0.102157
 -0.018859	 -0.046942	 -0.058307	 -0.025312	 -0.084025	 -0.070356	  0.037888	  0.188513	  0.158381	  0.031784	  0.004690	  0.227145	  0.059621
 -0.038866	 -0.078158	 -0.060727	 -0.026125	 -0.087305	 -0.071633	  0.009088	  0.253778	  0.107737	  0.005171	  0.002795	  0.192530	  0.025562
 -0.035041	 -0.068824	 -0.084761	 -0.023483	 -0.063743	 -0.072335	  0.038796	  0.246394	  0.032693	 -0.015647	 -0.044332	  0.158955	  0.027228
 -0.002621	 -0.036783	 -0.030732	 -0.013453	 -0.057802	 -0.064624	  0.086441	  0.219530	 -0.041805	 -0.022959	 -0.082916	  0.112854	  0.000816
  0.023427	 -0.055990	  0.010627	 -0.014826	 -0.027494	 -0.045614	  0.084397	  0.213714	 -0.047973	 -0.026943	 -0.099750	  0.032463	 -0.022873
  0.028543	 -0.072110	  0.012137	 -0.024168	  0.002188	 -0.030644	  0.126045	  0.192490	 -0.035132	 -0.065461	 -0.090337	 -0.014309	  0.000236
  0.007049	 -0.087591	  0.019884	 -0.022151	  0.002308	 -0.027936	  0.123173	  0.168997	 -0.058192	 -0.081439	 -0.101601	  0.009205	 -0.025412
 -0.002203	 -0.111137	  0.002126	 -0.060001	  0.000567	 -0.001921	  0.118431	  0.117253	 -0.053550	 -0.060297	 -0.125401	  0.035632	 -0.015640
 -0.018630	 -0.130804	  0.021038	 -0.062448	 -0.039900	  0.025576	  0.108833	  0.098492	 -0.048719	 -0.100506	 -0.144182	  0.039893	 -0.019221
 -0.024504	 -0.128341	  0.022224	 -0.052180	 -0.054450	 -0.022106	  0.117248	  0.118805	 -0.053100	 -0.113036	 -0.162556	  0.019563	 -0.041987
 -0.038627	 -0.105520	 -0.000690	 -0.063912	 -0.032951	 -0.036808	  0.128092	  0.088758	 -0.021536	 -0.119949	 -0.166282	  0.021642	 -0.075578
 -0.065482	 -0.122792	 -0.037995	 -0.045589	 -0.002344	 -0.012854	  0.112576	  0.075301	 -0.003259	 -0.120343	 -0.167529	  0.033001	 -0.121527
 -0.058553	 -0.139710	 -0.051471	 -0.034494	  0.031164	 -0.026534	  0.127811	  0.097893	  0.002016	 -0.090348	 -0.175017	  0.024517	 -0.164401
 -0.030417	 -0.139175	 -0.049970	 -0.036457	  0.071592	 -0.056733	  0.136963	  0.112348	 -0.014489	 -0.099759	 -0.176167	 -0.006917	 -0.198618
 -0.022491	 -0.161821	 -0.042230	 -0.023656	  0.027234	 -0.054671	  0.118532	  0.072622	 -0.061829	 -0.110745	 -0.223703	 -0.026411	 -0.219425
 -0.021830	 -0.148443	 -0.026696	  0.006435	  0.031539	 -0.013608	  0.117262	  0.064454	 -0.033106	 -0.097761	 -0.272957	 -0.043676	 -0.244680
 -0.007908	 -0.120687	 -0.017763	  0.018343	  0.024259	 -0.018741	  0.081752	  0.067983	 -0.027820	 -0.113634	 -0.249263	 -0.030340	 -0.230763
 -0.006368	 -0.105786	  0.004152	 -0.000252	  0.010429	 -0.054360	  0.052613	  0.105199	 -0.060026	 -0.166099	 -0.268808	 -0.004037	 -0.210837
 -0.032370	 -0.084088	  0.013848	 -0.003781	  0.022835	 -0.078019	  0.077036	  0.136215	 -0.078234	 -0.157809	 -0.279258	 -0.003891	 -0.154399
 -0.036905	 -0.089257	 -0.020109	  0.010580	  0.009110	 -0.036394	  0.101199	  0.113159	 -0.036046	 -0.183431	 -0.245864	 -0.041740	 -0.094906
 -0.058356	 -0.094594	 -0.026692	  0.021424	 -0.026259	 -0.007103	  0.125395	  0.147720	 -0.037018	 -0.181149	 -0.243057	  0.009928	 -0.046376
 -0.080231	 -0.086223	 -0.038418	  0.013425	 -0.046608	 -0.026001	  0.137446	  0.154448	 -0.019920	 -0.187427	 -0.205727	  0.078197	 -0.019138
 -0.063831	 -0.041737	 -0.067468	  0.010432	 -0.055508	 -0.036254	  0.131135	  0.147857	 -0.000097	 -0.133224	 -0.189789	  0.122294	  0.009309
 -0.051242	 -0.020944	 -0.063991	 -0.043031	 -0.044919	 -0.053594	  0.097964	  0.125390	 -0.025260	 -0.125266	 -0.128686	  0.159800	  0.043925
 -0.056463	 -0.038090	 -0.059573	 -0.051900	 -0.032566	 -0.043547	  0.095458	  0.082546	 -0.044138	 -0.074086	 -0.086789	  0.160201	  0.070804
 -0.022959	 -0.041503	 -0.038094	 -0.046063	 -0.025527	 -0.046717	  0.087872	  0.105154	 -0.068952	 -0.046160	 -0.064752	  0.184528	  0.105169
 -0.007716	 -0.089754	 -0.040000	 -0.029839	 -0.006276	 -0.047045	  0.078833	  0.168749	 -0.043345	 -0.004309	 -0.040528	  0.235597	  0.084638
 -0.042242	 -0.152911	 -0.027063	  0.001684	  0.011781	 -0.007895	  0.062783	  0.186686	 -0.027009	  0.007903	 -0.034708	  0.231795	  0.064418
 -0.050712	 -0.152740	 -0.034546	 -0.002721	 -0.007470	  0.019111	  0.101134	  0.187582	 -0.002740	 -0.021734	  0.019478	  0.210616	  0.032629
 -0.058246	 -0.113735	 -0.045816	 -0.027683	  0.015303	  0.015486	  0.094767	  0.213930	  0.013378	 -0.043783	  0.001820	  0.247168	  0.025137
 -0.059149	 -0.116014	 -0.018826	 -0.025281	  0.037823	  0.002377	  0.066054	  0.201017	 -0.004118	 -0.058818	 -0.010622	  0.249071	  0.024175
 -0.061241	 -0.114786	 -0.012544	 -0.027179	  0.065610	 -0.011417	  0.075415	  0.189865	  0.020274	 -0.067714	 -0.022499	  0.234511	 -0.017821
 -0.041705	 -0.148510	 -0.063124	 -0.038725	  0.040975	  0.003546	  0.065707	  0.212134	  0.032716	 -0.093764	 -0.061259	  0.156839	 -0.059791
 -0.047893	 -0.194304	 -0.052812	 -0.017403	  0.000428	  0.010500	  0.063754	  0.212949	  0.054544	 -0.081591	 -0.076604	  0.125299	 -0.072906
 -0.062899	 -0.236422	 -0.048424	 -0.015405	 -0.013245	  0.013199	  0.106269	  0.228159	  0.053887	 -0.066136	 -0.131760	  0.101404	 -0.107890
 -0.036178	 -0.241960	 -0.041871	 -0.021525	  0.011703	  0.002547	  0.135499	  0.241604	  0.021528	 -0.056751	 -0.146457	  0.076998	 -0.135292
 -0.030030	 -0.236471	 -0.014582	 -0.004161	  0.014101	 -0.006861	  0.128146	  0.233311	  0.016628	 -0.078240	 -0.140657	  0.069994	 -0.140870
 -0.036159	 -0.230068	 -0.030912	 -0.022470	  0.005590	 -0.029490	  0.123995	  0.238258	 -0.000859	 -0.079266	 -0.166180	  0.063284	 -0.133352
 -0.047571	 -0.218048	 -0.038987	 -0.044155	 -0.017295	 -0.044008	  0.100672	  0.264120	 -0.009406	 -0.111074	 -0.169644	  0.027006	 -0.087837
 -0.064341	 -0.208295	 -0.028003	 -0.044938	 -0.025066	 -0.047142	  0.109334	  0.238860	 -0.011425	 -0.102642	 -0.150880	  0.012923	 -0.056871
 -0.088953	 -0.222769	 -0.007778	 -0.036386	 -0.004512	 -0.051327	  0.138443	  0.196525	 -0.027547	 -0.100644	 -0.147612	  0.026147	 -0.015269
 -0.105563	 -0.226015	 -0.032908	 -0.022757	  0.014592	 -0.051152	  0.091055	  0.189429	 -0.063939	 -0.095089	 -0.135328	  0.043821	 -0.007803
 -0.085643	 -0.182344	 -0.062225	 -0.025671	 -0.000900	 -0.039664	  0.086535	  0.179854	 -0.077016	 -0.064142	 -0.120169	  0.089474	 -0.011891
 -0.043493	 -0.140766	 -0.052498	 -0.021374	 -0.005704	 -0.027322	  0.106104	  0.179266	 -0.061534	 -0.042598	 -0.070017	  0.086074	 -0.014361
 -0.057265	 -0.136690	 -0.025191	 -0.012487	 -0.022512	 -0.059986	  0.069242	  0.174899	 -0.035112	 -0.060638	 -0.061987	  0.072291	  0.011829
 -0.026981	 -0.144112	 -0.063429	 -0.006624	 -0.051439	 -0.065754	  0.074422	  0.212905	 -0.006597	 -0.021623	 -0.043850	  0.133254	  0.073676
 -0.002967	 -0.148737	 -0.057746	 -0.026311	 -0.046402	 -0.080739	  0.052815	  0.243338	  0.001519	  0.003452	 -0.031696	  0.165985	  0.104397
 -0.000782	 -0.166861	 -0.055672	 -0.056975	 -0.044873	 -0.073908	  0.071903	  0.245954	  0.062496	 -0.033088	  0.013149	  0.186608	  0.103639
 -0.007903	 -0.161597	 -0.096644	 -0.087070	 -0.041796	 -0.061780	  0.071239	  0.271627	  0.085998	 -0.007980	  0.057038	  0.188929	  0.103285
 -0.036904	 -0.167741	 -0.103783	 -0.070077	 -0.058630	 -0.054766	  0.052346	  0.298190	  0.085553	  0.055547	  0.088993	  0.214391	  0.115558
 -0.077615	 -0.179506	 -0.097575	 -0.061724	 -0.013704	 -0.022643	  0.070488	  0.299054	  0.136574	  0.077359	  0.099652	  0.237842	  0.151543
 -0.080282	 -0.178461	 -0.088338	 -0.055188	 -0.001361	 -0.045696	  0.081509	  0.323008	  0.156855	  0.098591	  0.092752	  0.270611	  0.160381
 -0.063360	 -0.204806	 -0.085337	 -0.097725	 -0.031653	 -0.041356	  0.122244	  0.319046	  0.186759	  0.128030	  0.098844	  0.239255	  0.150136
 -0.079503	 -0.206565	 -0.054093	 -0.113083	 -0.059161	 -0.022773	  0.095894	  0.314745	  0.211936	  0.109668	  0.086563	  0.183778	  0.105079
 -0.055384	 -0.210052	 -0.068993	 -0.117986	 -0.059099	 -0.033408	  0.071403	  0.327801	  0.197105	  0.094463	  0.103472	  0.151274	  0.058206
 -0.038135	 -0.232772	 -0.076033	 -0.104139	 -0.069984	 -0.035902	  0.075143	  0.332865	  0.173672	  0.057256	  0.085556	  0.129127	  0.013717
 -0.038234	 -0.209917	 -0.068788	 -0.089677	 -0.075058	 -0.053284	  0.064085	  0.337237	  0.199270	  0.036720	  0.076262	  0.143017	 -0.003894
 -0.014420	 -0.183131	 -0.040132	 -0.085295	 -0.060069	 -0.060431	  0.086785	  0.357531	  0.213672	  0.029498	  0.058151	  0.092062	 -0.036943
 -0.017596	 -0.177759	 -0.010391	 -0.067520	 -0.033179	 -0.023240	  0.088799	  0.383560	  0.179622	  0.051145	  0.027766	  0.033318	 -0.089446
 -0.016271	 -0.180241	 -0.026940	 -0.063704	 -0.034196	 -0.035026	  0.127291	  0.377879	  0.145689	  0.055767	 -0.001416	  0.031948	 -0.143473
  0.000704	 -0.161388	 -0.010498	 -0.054461	 -0.070949	 -0.034772	  0.140238	  0.400529	  0.152231	  0.070883	 -0.006379	  0.020473	 -0.174200
 -0.004567	 -0.161125	 -0.004778	 -0.051727	 -0.049123	 -0.047223	  0.139889	  0.425847	  0.142278	  0.054730	 -0.018115	 -0.019723	 -0.236843
 -0.043593	 -0.156409	  0.003763	 -0.067520	 -0.053427	 -0.056052	  0.181575	  0.440115	  0.120657	 -0.009491	 -0.059098	 -0.050695	 -0.255439
 -0.055331	 -0.175532	 -0.026435	 -0.064458	 -0.050919	 -0.065129	  0.199289	  0.417537	  0.103974	 -0.088240	 -0.065855	 -0.126305	 -0.302214
 -0.065434	 -0.160387	 -0.022977	 -0.056944	 -0.038396	 -0.105404	  0.193980	  0.361277	  0.089609	 -0.093410	 -0.075182	 -0.175660	 -0.338947
 -0.050709	 -0.141454	 -0.010570	 -0.063614	 -0.026699	 -0.096672	  0.171423	  0.335250	  0.070055	 -0.071992	 -0.110854	 -0.184363	 -0.360672
 -0.039781	 -0.152721	 -0.056201	 -0.069124	  0.012739	 -0.047163	  0.198551	  0.320808	  0.067197	 -0.097095	 -0.146833	 -0.202032	 -0.364906
 -0.045542	 -0.154881	 -0.050833	 -0.062209	  0.031889	 -0.043438	  0.200680	  0.305681	  0.047876	 -0.116602	 -0.186519	 -0.258774	 -0.405318
 -0.037779	 -0.131520	 -0.059757	 -0.061988	  0.017074	 -0.058254	  0.167138	  0.323253	  0.030623	 -0.125806	 -0.178371	 -0.285785	 -0.447071
 -0.049034	 -0.136927	 -0.048568	 -0.042954	 -0.034248	 -0.102196	  0.162217	  0.317128	 -0.000602	 -0.139196	 -0.124001	 -0.296894	 -0.474385
 -0.050804	 -0.168089	 -0.084717	 -0.009410	 -0.065071	 -0.104853	  0.172170	  0.280306	 -0.035986	 -0.152082	 -0.120621	 -0.288526	 -0.432550
 -0.025762	 -0.182199	 -0.072877	  0.018178	 -0.067562	 -0.094780	  0.166071	  0.220589	 -0.081929	 -0.149200	 -0.180955	 -0.253970	 -0.401454
 -0.040871	 -0.140899	 -0.044171	  0.033367	 -0.059981	 -0.098451	  0.193673	  0.194087	 -0.058430	 -0.127076	 -0.160769	 -0.275129	 -0.408574
 -0.078011	 -0.132835	 -0.076500	 -0.001894	 -0.062843	 -0.079122	  0.208033	  0.196959	 -0.033559	 -0.092377	 -0.139175	 -0.277938	 -0.442152
 -0.070333	 -0.149183	 -0.073634	 -0.008000	 -0.064968	 -0.085505	  0.154899	  0.198137	 -0.022003	 -0.084759	 -0.119249	 -0.268082	 -0.413070
 -0.093164	 -0.157454	 -0.079162	 -0.021898	 -0.053148	 -0.105453	  0.142094	  0.169931	 -0.019062	 -0.087189	 -0.111823	 -0.230186	 -0.361321
 -0.094604	 -0.173387	 -0.078913	 -0.038129	 -0.043557	 -0.098785	  0.129424	  0.163916	 -0.059871	 -0.108478	 -0.089052	 -0.179535	 -0.330749
 -0.086370	 -0.167154	 -0.057550	 -0.065042	 -0.027402	 -0.091095	  0.124991	  0.174472	 -0.056284	 -0.074302	 -0.059201	 -0.205991	 -0.318067
 -0.035365	 -0.127203	 -0.068796	 -0.075680	 -0.022352	 -0.085656	  0.110428	  0.208638	 -0.080731	 -0.028691	 -0.032570	 -0.223980	 -0.358986
 -0.021432	 -0.095394	 -0.069775	 -0.037640	 -0.019061	 -0.079991	  0.073349	  0.203216	 -0.111378	  0.007569	 -0.044373	 -0.189330	 -0.371151
 -0.037294	 -0.099015	 -0.075656	 -0.041826	 -0.027948	 -0.059766	  0.032441	  0.196930	 -0.114766	  0.018001	 -0.000392	 -0.171246	 -0.329795
 -0.041382	 -0.083476	 -0.128071	 -0.057658	 -0.027162	 -0.111475	  0.014522	  0.212616	 -0.115235	  0.039824	  0.016416	 -0.140587	 -0.275901
 -0.037954	 -0.093078	 -0.136252	 -0.039014	 -0.031772	 -0.128025	  0.022922	  0.175590	 -0.076428	  0.040140	  0.025813	 -0.093875	 -0.274131
 -0.069088	 -0.102089	 -0.107391	 -0.035967	 -0.028323	 -0.131079	  0.031999	  0.172120	 -0.031891	  0.038649	  0.032958	 -0.076000	 -0.329029
 -0.105164	 -0.125840	 -0.081810	 -0.016509	 -0.019924	 -0.109888	  0.016086	  0.160973	 -0.016526	  0.052930	  0.022827	 -0.086660	 -0.380393
 -0.136247	 -0.136229	 -0.043556	 -0.040893	 -0.037678	 -0.077809	  0.031992	  0.153409	  0.014967	  0.065329	  0.033362	 -0.051027	 -0.406756
 -0.189179	 -0.145256	 -0.048822	 -0.044483	 -0.064411	 -0.065938	  0.069944	  0.174161	  0.058796	  0.073726	  0.014010	 -0.038999	 -0.371176
 -0.186151	 -0.154719	 -0.092143	 -0.063441	 -0.079932	 -0.063931	  0.055789	  0.194459	  0.081132	  0.079598	  0.017300	 -0.080784	 -0.370669
 -0.155130	 -0.147214	 -0.072958	 -0.084426	 -0.078014	 -0.068459	  0.045120	  0.202200	  0.113709	  0.105376	 -0.002704	 -0.115744	 -0.401877
 -0.135959	 -0.131569	 -0.023600	 -0.082339	 -0.089956	 -0.096419	  0.037615	  0.186785	  0.124337	  0.091781	  0.014079	 -0.109849	 -0.408591
 -0.115224	 -0.110561	 -0.029329	 -0.100760	 -0.071951	 -0.131830	  0.020900	  0.189178	  0.150186	  0.104462	  0.018954	 -0.111708	 -0.393161
 -0.079095	 -0.101982	 -0.052122	 -0.100516	 -0.104038	 -0.079255	  0.006522	  0.207108	  0.152228	  0.059220	  0.029782	 -0.126070	 -0.397116
 -0.062160	 -0.094044	 -0.052925	 -0.092417	 -0.102465	 -0.064090	 -0.005048	  0.252955	  0.170231	  0.023797	 -0.009506	 -0.194236	 -0.422290
 -0.091211	 -0.111239	 -0.043853	 -0.074013	 -0.092177	 -0.087669	  0.007614	  0.243028	  0.166823	  0.017883	 -0.043447	 -0.231245	 -0.428477
 -0.051254	 -0.088971	 -0.047965	 -0.063187	 -0.067917	 -0.103669	  0.030811	  0.225540	  0.163253	  0.014773	 -0.036067	 -0.243734	 -0.460389
 -0.041038	 -0.072106	 -0.066259	 -0.062584	 -0.049527	 -0.105644	  0.030754	  0.265384	  0.108037	 -0.019440	 -0.039644	 -0.201726	 -0.473761
 -0.065615	 -0.087486	 -0.032604	 -0.091587	 -0.036359	 -0.132978	  0.054230	  0.250033	  0.066631	 -0.050128	 -0.091224	 -0.202446	 -0.487186
 -0.057185	 -0.113017	 -0.015706	 -0.092237	  0.000589	 -0.162285	  0.079913	  0.247018	  0.044959	 -0.091482	 -0.104594	 -0.257981	 -0.513734
 -0.052253	 -0.128302	  0.000700	 -0.095644	  0.018337	 -0.149981	  0.101847	  0.278439	  0.044644	 -0.107207	 -0.082214	 -0.276874	 -0.547036
 -0.071983	 -0.126380	 -0.013447	 -0.095868	 -0.007852	 -0.133741	  0.115401	  0.265002	  0.038559	 -0.122305	 -0.061742	 -0.286088	 -0.539344
 -0.075753	 -0.117538	 -0.045218	 -0.073697	 -0.022234	 -0.117331	  0.140132	  0.269754	  0.034796	 -0.127233	 -0.045591	 -0.240055	 -0.489227
 -0.070939	 -0.096884	 -0.029387	 -0.072437	 -0.014889	 -0.113114	  0.130850	  0.251040	  0.014317	 -0.121292	 -0.041339	 -0.234456	 -0.497201
 -0.059541	 -0.093122	 -0.028208	 -0.093531	 -0.015440	 -0.093483	  0.114816	  0.216156	 -0.013977	 -0.142536	 -0.054802	 -0.276587	 -0.511482
 -0.043691	 -0.057871	 -0.018728	 -0.097354	  0.007340	 -0.097321	  0.112852	  0.201257	 -0.056513	 -0.119296	 -0.102448	 -0.323931	 -0.536485
 -0.047855	 -0.085315	 -0.005582	 -0.070462	  0.002972	 -0.101834	  0.089185	  0.183850	 -0.082147	 -0.139588	 -0.128456	 -0.292795	 -0.520515
 -0.044250	 -0.117661	 -0.031526	 -0.072748	 -0.002267	 -0.074641	  0.057669	  0.153493	 -0.096039	 -0.131792	 -0.167117	 -0.265295	 -0.504828
 -0.032106	 -0.123563	 -0.015833	 -0.057382	  0.014658	 -0.094128	  0.034308	  0.129443	 -0.078167	 -0.110522	 -0.161489	 -0.232871	 -0.469091
 -0.034527	 -0.101075	 -0.026859	 -0.090793	  0.027102	 -0.116468	  0.047400	  0.061457	 -0.081489	 -0.142718	 -0.177739	 -0.257472	 -0.466174
 -0.058807	 -0.079758	 -0.043536	 -0.115828	  0.019211	 -0.126425	  0.052341	  0.003916	 -0.116920	 -0.177628	 -0.192422	 -0.301492	 -0.473953
 -0.092941	 -0.087108	 -0.037209	 -0.129497	  0.032566	 -0.127759	  0.034655	  0.007275	 -0.113154	 -0.162093	 -0.192266	 -0.294951	 -0.474774
 -0.108972	 -0.106253	 -0.047628	 -0.142739	  0.033761	 -0.094949	  0.046180	 -0.002567	 -0.130205	 -0.176817	 -0.186188	 -0.277882	 -0.434699
 -0.107044	 -0.125465	 -0.056030	 -0.149472	  0.034298	 -0.087855	  0.038776	 -0.018479	 -0.097323	 -0.181451	 -0.151947	 -0.265142	 -0.390828
 -0.116417	 -0.116511	 -0.048671	 -0.136540	  0.002267	 -0.078124	  0.045948	 -0.033643	 -0.065563	 -0.168178	 -0.143903	 -0.294549	 -0.446300
 -0.103736	 -0.118026	 -0.030149	 -0.115815	  0.015360	 -0.071564	  0.034800	 -0.057088	 -0.024587	 -0.118592	 -0.152740	 -0.296568	 -0.470363
 -0.056463	 -0.109868	 -0.047370	 -0.123402	  0.006962	 -0.049861	  0.014052	 -0.068250	 -0.010335	 -0.105711	 -0.172867	 -0.285592	 -0.442245
 -0.079519	 -0.105457	 -0.093128	 -0.099118	 -0.023781	 -0.091741	  0.031105	 -0.079114	  0.011936	 -0.086020	 -0.180132	 -0.237012	 -0.393950
 -0.115029	 -0.093002	 -0.107599	 -0.107120	 -0.004515	 -0.093707	 -0.003922	 -0.044501	  0.008670	 -0.095924	 -0.151152	 -0.209046	 -0.350941
 -0.118946	 -0.081383	 -0.101936	 -0.092061	  0.037069	 -0.101900	 -0.008949	 -0.014223	 -0.010938	 -0.085642	 -0.122466	 -0.190840	 -0.329761
 -0.138922	 -0.060973	 -0.101658	 -0.087733	  0.066546	 -0.126630	 -0.014591	 -0.012084	 -0.026574	 -0.079162	 -0.069543	 -0.195502	 -0.317899
 -0.159759	 -0.051772	 -0.099590	 -0.093405	  0.052382	 -0.117296	 -0.009613	 -0.032131	 -0.025034	 -0.074744	 -0.031992	 -0.158716	 -0.300151
 -0.160242	 -0.091055	 -0.092014	 -0.125349	  0.048494	 -0.102861	 -0.028816	 -0.037659	  0.031668	 -0.033982	 -0.029510	 -0.123878	 -0.256352
 -0.138513	 -0.075514	 -0.057459	 -0.132418	  0.066924	 -0.060451	 -0.050803	 -0.031362	  0.051699	 -0.004397	  0.015423	 -0.107270	 -0.229813
 -0.113714	 -0.048590	 -0.038587	 -0.139185	  0.112426	 -0.050152	 -0.084056	 -0.009183	  0.055604	  0.001367	  0.031341	 -0.152542	 -0.239087
 -0.082191	 -0.027932	 -0.071506	 -0.134058	  0.108754	 -0.044793	 -0.093649	  0.035054	  0.059302	  0.002738	  0.040965	 -0.205422	 -0.265901
 -0.071625	 -0.026596	 -0.114545	 -0.121738	  0.081051	 -0.112241	 -0.072234	  0.044954	  0.050411	  0.019227	  0.047699	 -0.183304	 -0.302422
 -0.096112	 -0.014065	 -0.120239	 -0.118435	  0.112923	 -0.144691	 -0.082133	  0.067012	  0.058120	  0.011505	  0.009675	 -0.158185	 -0.273238
 -0.102979	 -0.053486	 -0.096726	 -0.141144	  0.090473	 -0.173214	 -0.090825	  0.070090	  0.079393	 -0.001638	 -0.027468	 -0.153486	 -0.291873
 -0.104087	 -0.092101	 -0.046856	 -0.126358	  0.092079	 -0.180118	 -0.076533	  0.075207	  0.056311	 -0.031037	 -0.033941	 -0.174752	 -0.268689
 -0.091541	 -0.075689	 -0.087772	 -0.095130	  0.091363	 -0.176292	 -0.047981	  0.082915	  0.055958	 -0.034115	 -0.037133	 -0.202299	 -0.274100
 -0.101367	 -0.029732	 -0.113028	 -0.084075	  0.090362	 -0.155509	 -0.044174	  0.057160	  0.049317	 -0.033950	 -0.040836	 -0.198242	 -0.295442
 -0.085134	 -0.012679	 -0.082559	 -0.102498	  0.058987	 -0.084048	 -0.026891	  0.063315	  0.035261	 -0.057892	 -0.019815	 -0.149160	 -0.302239
 -0.083512	 -0.023790	 -0.039731	 -0.117836	  0.026011	 -0.065778	 -0.025775	  0.061075	  0.042714	 -0.062300	 -0.020463	 -0.142914	 -0.288964
 -0.075217	 -0.039707	 -0.055869	 -0.099774	  0.061326	 -0.068562	 -0.038720	  0.065745	  0.027823	 -0.091441	 -0.016993	 -0.172691	 -0.293974
 -0.091231	 -0.023092	 -0.098192	 -0.089811	  0.073452	 -0.050372	 -0.023467	  0.060986	  0.023051	 -0.125888	 -0.013942	 -0.184045	 -0.319095
 -0.122472	 -0.033808	 -0.069601	 -0.086820	  0.037769	 -0.047898	 -0.007882	  0.037456	  0.005544	 -0.124037	 -0.035286	 -0.166658	 -0.314378
 -0.104295	 -0.057183	 -0.095420	 -0.097054	 -0.010463	 -0.058115	 -0.014426	  0.057165	 -0.027982	 -0.121184	 -0.035350	 -0.159098	 -0.288599
 -0.090736	 -0.027991	 -0.086576	 -0.125796	 -0.038414	 -0.059055	 -0.012622	  0.062231	 -0.076694	 -0.099289	 -0.043673	 -0.184604	 -0.291270
 -0.066657	 -0.022701	 -0.071558	 -0.116804	 -0.002188	 -0.052416	 -0.029059	  0.043415	 -0.110710	 -0.075892	 -0.075927	 -0.222762	 -0.333303
 -0.091055	 -0.031419	 -0.067210	 -0.147326	 -0.015238	 -0.050171	 -0.048282	  0.037518	 -0.103682	 -0.101840	 -0.103216	 -0.256366	 -0.339233
 -0.096945	 -0.028946	 -0.027472	 -0.152812	 -0.019270	 -0.043083	 -0.030106	  0.054830	 -0.067483	 -0.093835	 -0.069558	 -0.249730	 -0.339506
 -0.118387	 -0.021548	 -0.007779	 -0.145757	 -0.002035	 -0.074679	 -0.026338	  0.070251	 -0.047310	 -0.108734	 -0.067329	 -0.234746	 -0.337525
 -0.126861	  0.017196	 -0.016401	 -0.144438	  0.020356	 -0.058128	 -0.060608	  0.048897	 -0.040374	 -0.144883	 -0.072204	 -0.230266	 -0.348272
 -0.136533	  0.045210	 -0.014270	 -0.140528	 -0.016705	 -0.020913	 -0.068944	  0.061542	 -0.074392	 -0.115893	 -0.060729	 -0.243787	 -0.379059
 -0.170292	  0.033056	 -0.022419	 -0.155832	 -0.038880	 -0.006657	 -0.031370	  0.018888	 -0.075895	 -0.130558	 -0.069828	 -0.255501	 -0.404533
 -0.162727	  0.044114	 -0.046780	 -0.146508	 -0.042870	 -0.017840	 -0.016599	 -0.013907	 -0.099831	 -0.127220	 -0.069160	 -0.228025	 -0.376206
 -0.136517	  0.022042	 -0.028647	 -0.125266	 -0.012389	 -0.030362	 -0.022863	 -0.019546	 -0.137244	 -0.125935	 -0.051444	 -0.206184	 -0.322505
 -0.113405	 -0.026549	 -0.016195	 -0.140941	  0.023260	 -0.044496	 -0.029485	 -0.038294	 -0.184936	 -0.108834	 -0.055181	 -0.207023	 -0.281225
 -0.122725	 -0.075592	 -0.027396	 -0.145268	  0.041838	 -0.045004	 -0.020607	 -0.057981	 -0.215194	 -0.094108	 -0.068873	 -0.166225	 -0.243107
 -0.147530	 -0.063088	 -0.026314	 -0.170496	  0.037769	 -0.060337	 -0.008290	 -0.081980	 -0.197513	 -0.095796	 -0.054394	 -0.177515	 -0.215570
 -0.157238	 -0.032566	 -0.048565	 -0.147515	  0.014038	 -0.089519	 -0.002332	 -0.119894	 -0.159905	 -0.072959	 -0.071624	 -0.195584	 -0.227961
 -0.152199	  0.002354	 -0.088980	 -0.150766	  0.032498	 -0.088450	 -0.026741	 -0.161441	 -0.138952	 -0.029287	 -0.076355	 -0.177827	 -0.237151
 -0.151600	  0.008099	 -0.090962	 -0.168572	  0.045706	 -0.087265	 -0.012271	 -0.137955	 -0.097214	 -0.058548	 -0.094736	 -0.172772	 -0.213579
  0.041128	 -0.008906	 -0.016876	 -0.028238	 -0.047303	  0.005022	 -0.002459	  0.026565	 -0.063716	  0.019520	 -0.000297	 -0.001187	 -0.012807
  0.047768	 -0.002756	 -0.040813	 -0.008112	 -0.019926	  0.015442	 -0.004459	  0.004584	 -0.061017	 -0.017701	 -0.014714	 -0.002994	  0.007314
  0.040758	 -0.005247	 -0.033225	 -0.013301	 -0.038441	 -0.019658	  0.003524	 -0.022680	 -0.029758	 -0.015158	  0.013612	 -0.054802	  0.019008
  0.053279	 -0.018509	 -0.029890	 -0.005475	 -0.032749	 -0.018825	  0.047479	  0.004540	 -0.012726	 -0.026986	 -0.003305	 -0.060517	  0.017003
  0.062348	 -0.010197	 -0.008678	 -0.000442	  0.011087	 -0.021473	  0.047963	  0.015557	  0.024956	 -0.024533	 -0.019765	 -0.013909	  0.021742
  0.060438	 -0.019301	  0.021299	  0.014482	  0.012036	 -0.017849	  0.050072	  0.014546	  0.017877	 -0.026209	 -0.009735	  0.011485	  0.022170
  0.039765	 -0.006216	  0.050541	  0.020656	 -0.002871	 -0.009290	  0.017239	  0.035481	  0.024544	 -0.001388	  0.005621	 -0.004693	  0.033756
  0.027750	  0.020176	  0.084694	  0.030134	 -0.008355	 -0.007180	  0.012838	  0.041250	  0.039381	  0.009299	  0.002225	  0.001394	  0.023801
 -0.008019	  0.014167	  0.067850	  0.020291	 -0.002109	 -0.016916	  0.001901	  0.067649	  0.017088	 -0.027311	  0.007539	 -0.013737	  0.017499
 -0.019298	 -0.003994	  0.047086	  0.032297	 -0.000334	 -0.039909	 -0.022995	  0.016570	  0.024284	 -0.032690	  0.000529	 -0.020174	  0.054800
 -0.028520	 -0.005771	  0.064425	  0.050289	  0.010950	 -0.023697	 -0.043028	 -0.013851	  0.016821	 -0.012664	 -0.020817	 -0.024285	  0.055557
 -0.035657	  0.008933	  0.051567	  0.025616	  0.037562	  0.015695	 -0.024093	 -0.002825	 -0.036316	 -0.016569	  0.010694	 -0.029954	  0.011454
 -0.020935	  0.006301	  0.029191	 -0.002063	  0.034520	  0.032593	 -0.037433	 -0.007927	 -0.041380	 -0.020078	  0.030898	 -0.019910	 -0.040241
 -0.031785	  0.029796	 -0.026676	  0.003912	 -0.000627	  0.009898	 -0.026345	 -0.001588	 -0.040650	 -0.023260	  0.003036	 -0.019257	 -0.052131
 -0.034445	  0.040630	 -0.051250	 -0.011953	  0.002096	  0.009620	 -0.027985	  0.010087	 -0.010235	  0.000708	  0.004526	  0.007389	 -0.025297
 -0.050846	  0.022619	 -0.063087	 -0.030351	  0.014530	  0.021436	 -0.033225	  0.018712	  0.009655	  0.034584	  0.017821	  0.045888	 -0.004353
 -0.033524	 -0.010167	 -0.056905	 -0.061878	  0.021990	  0.037054	  0.012285	 -0.024350	  0.016954	  0.028278	  0.018958	  0.060451	 -0.015382
 -0.029839	 -0.004428	 -0.039449	 -0.037159	 -0.002179	  0.012430	  0.029970	 -0.057478	  0.007602	  0.025299	 -0.000324	  0.049264	 -0.019861
 -0.031861	 -0.002744	 -0.029769	  0.007476	 -0.003158	  0.003655	  0.014191	 -0.083707	  0.045874	  0.069126	 -0.017018	  0.052370	 -0.048586
 -0.048505	 -0.044382	 -0.020035	 -0.006178	  0.013281	  0.011953	 -0.015440	 -0.041134	  0.050761	  0.057731	 -0.029482	  0.037178	 -0.065444
 -0.034788	 -0.036848	 -0.003871	  0.002166	  0.025778	  0.011095	 -0.014013	 -0.060094	  0.066548	  0.034336	 -0.020844	  0.019221	 -0.061037
 -0.040397	 -0.020471	  0.016072	 -0.018399	  0.025639	  0.014095	  0.037611	 -0.086859	  0.086179	  0.042877	 -0.032090	 -0.017545	 -0.029132
 -0.048465	 -0.009335	  0.033622	 -0.016463	  0.030811	  0.010070	  0.085122	 -0.101688	  0.057452	  0.058581	 -0.017612	  0.000301	 -0.020179
 -0.031843	 -0.027813	  0.025655	  0.040723	  0.032578	  0.030558	  0.115215	 -0.128710	  0.030510	  0.063745	 -0.003596	 -0.023115	 -0.045096
 -0.052372	 -0.003518	 -0.017084	  0.072110	  0.019724	  0.042754	  0.121710	 -0.134380	  0.011671	  0.071808	 -0.025714	 -0.022328	 -0.010081
 -0.032789	  0.016507	 -0.032071	  0.030627	  0.020326	  0.062897	  0.086818	 -0.192387	  0.008261	  0.089736	 -0.047389	 -0.007351	 -0.047662
 -0.004262	  0.037096	 -0.010989	  0.031758	  0.009931	  0.030549	  0.062792	 -0.217571	 -0.015652	  0.069320	 -0.051487	  0.006117	 -0.045398
  0.005663	  0.034177	  0.018047	  0.031796	  0.012318	  0.044242	  0.071206	 -0.192927	 -0.050285	  0.077045	 -0.032184	  0.006642	 -0.030170
  0.006185	  0.014810	 -0.004607	  0.048504	  0.014011	  0.073166	  0.082319	 -0.211971	 -0.077979	  0.096444	 -0.029133	 -0.034715	 -0.033094
  0.009433	  0.030472	 -0.002108	  0.030910	  0.018649	  0.092640	  0.049589	 -0.218806	 -0.048129	  0.157953	 -0.019764	 -0.084685	 -0.023206
 -0.005358	  0.015801	 -0.002289	  0.024503	  0.028188	  0.077086	  0.036264	 -0.209093	 -0.061448	  0.146898	 -0.020496	 -0.103169	 -0.015981
 -0.047505	  0.019394	 -0.020405	  0.025060	  0.035405	  0.055492	  0.046476	 -0.194427	 -0.032593	  0.142153	 -0.009948	 -0.080088	  0.013985
 -0.069591	  0.038313	 -0.017453	  0.053087	  0.012324	  0.045956	  0.056571	 -0.146919	 -0.005074	  0.150290	 -0.031415	 -0.080158	  0.019714
 -0.088754	  0.021349	 -0.005119	  0.085892	  0.004458	  0.066709	  0.098827	 -0.099587	 -0.000477	  0.135115	 -0.022825	 -0.063779	  0.034261
 -0.077531	  0.000084	  0.031995	  0.067847	  0.028225	  0.082433	  0.115586	 -0.074316	  0.000023	  0.126295	 -0.004398	 -0.019090	  0.061924
 -0.066705	 -0.037591	  0.056291	  0.044636	  0.050236	  0.091334	  0.144061	 -0.098123	  0.002228	  0.160180	  0.042041	 -0.027953	  0.044824
 -0.063276	 -0.043278	  0.074406	  0.053263	  0.037390	  0.103524	  0.139557	 -0.099409	  0.015788	  0.159074	  0.064618	 -0.023616	  0.039127
 -0.083049	 -0.034403	  0.049265	  0.053968	  0.020878	  0.109545	  0.116864	 -0.109316	  0.021624	  0.170398	  0.073514	 -0.006010	  0.056635
 -0.072100	 -0.088206	  0.050844	  0.062064	  0.013610	  0.094052	  0.083060	 -0.093914	  0.027527	  0.198409	  0.071991	 -0.034428	  0.038699
 -0.069604	 -0.065019	  0.049878	  0.083818	 -0.008480	  0.053922	  0.113577	 -0.051349	  0.008348	  0.224560	  0.040397	  0.005831	  0.009127
 -0.052024	 -0.049398	  0.049802	  0.094772	  0.025212	  0.063160	  0.133825	 -0.045690	  0.001658	  0.243257	 -0.010308	 -0.014012	  0.053834
 -0.022578	 -0.084983	  0.039994	  0.072469	  0.034718	  0.060211	  0.120429	 -0.022113	  0.004397	  0.244173	 -0.016497	 -0.057656	  0.048860
 -0.022699	 -0.052023	  0.043105	  0.066850	  0.002909	  0.073970	  0.125122	  0.016280	 -0.006678	  0.227087	  0.008372	 -0.083951	  0.033340
 -0.033265	 -0.017255	  0.042430	  0.055592	  0.000529	  0.082734	  0.116541	  0.082957	  0.024553	  0.236330	  0.045380	 -0.084261	  0.028454
 -0.065309	 -0.003850	  0.033219	  0.087384	  0.035594	  0.089973	  0.120762	  0.089432	  0.016090	  0.240550	  0.055638	 -0.089169	  0.012758
 -0.059493	 -0.033011	  0.044723	  0.085100	  0.008954	  0.122498	  0.114396	  0.070062	 -0.011280	  0.208994	  0.039337	 -0.070832	  0.001577
 -0.067185	 -0.049279	  0.067517	  0.079779	  0.003049	  0.106676	  0.150446	  0.029065	 -0.002135	  0.210006	  0.045297	 -0.053329	 -0.010145
 -0.055122	 -0.013396	  0.083272	  0.084429	 -0.011750	  0.101636	  0.130286	  0.056628	  0.004121	  0.174264	  0.029409	 -0.061533	 -0.021883
 -0.072205	 -0.021869	  0.068121	  0.070312	 -0.041793	  0.062861	  0.136398	  0.084558	 -0.014885	  0.143055	  0.051401	 -0.062452	  0.005549
 -0.081171	 -0.009252	  0.101521	  0.049604	 -0.024031	  0.071067	  0.121105	  0.088868	 -0.046314	  0.138783	  0.067776	 -0.054278	  0.020947
 -0.073475	 -0.010993	  0.112886	  0.035665	 -0.036509	  0.097260	  0.106113	  0.086034	 -0.037685	  0.161141	  0.107639	 -0.054442	  0.008806
 -0.041905	 -0.003930	  0.092451	  0.064631	 -0.032227	  0.107096	  0.158008	  0.104472	 -0.012841	  0.165768	  0.112038	 -0.009442	 -0.004481
 -0.018871	  0.006202	  0.088877	  0.088170	  0.013672	  0.118243	  0.180671	  0.100048	 -0.031108	  0.169384	  0.083209	 -0.005958	  0.004336
 -0.013071	 -0.008120	  0.079970	  0.065281	 -0.005953	  0.071907	  0.175772	  0.103132	 -0.057467	  0.145534	  0.104206	 -0.039448	  0.031901
 -0.030134	  0.017215	  0.037775	  0.077844	  0.023192	  0.027090	  0.200718	  0.098299	 -0.091191	  0.142892	  0.113567	 -0.043283	  0.047385
 -0.069225	 -0.002664	  0.037363	  0.066311	  0.019669	  0.021534	  0.229973	  0.108085	 -0.137060	  0.158216	  0.107840	 -0.026849	  0.008753
 -0.095740	 -0.018939	  0.097110	  0.034452	 -0.012313	  0.014365	  0.209035	  0.149243	 -0.139256	  0.190186	  0.097525	 -0.018853	  0.001959
 -0.083706	 -0.002010	  0.094030	  0.033744	 -0.040723	  0.001001	  0.248272	  0.202740	 -0.133255	  0.186085	  0.123080	 -0.039956	 -0.024305
 -0.071765	 -0.017366	  0.067084	 -0.005430	 -0.022183	  0.006702	  0.275051	  0.214445	 -0.129853	  0.158204	  0.148307	 -0.051434	 -0.062980
 -0.081964	  0.018051	  0.057677	  0.009244	 -0.027446	 -0.009582	  0.294941	  0.183833	 -0.120354	  0.172624	  0.162258	 -0.070168	 -0.096105
 -0.074757	  0.035633	  0.074741	  0.026711	 -0.052063	 -0.018525	  0.315329	  0.155123	 -0.119678	  0.168748	  0.188543	 -0.053902	 -0.101758
 -0.086585	  0.009848	  0.100038	  0.023524	 -0.087510	  0.008930	  0.333904	  0.193383	 -0.114402	  0.177577	  0.194560	 -0.061689	 -0.074761
 -0.034284	  0.015781	  0.097684	  0.056623	 -0.068708	  0.033638	  0.327631	  0.211588	 -0.091093	  0.142587	  0.184895	 -0.037341	 -0.043144
 -0.028527	  0.002051	  0.096576	  0.069514	 -0.015182	  0.019286	  0.314957	  0.227707	 -0.048244	  0.126514	  0.184999	 -0.003206	 -0.050033
 -0.053138	 -0.005265	  0.116756	  0.043359	 -0.024384	  0.051163	  0.317710	  0.283380	 -0.085086	  0.134339	  0.147743	 -0.023837	 -0.051370
 -0.070861	  0.026652	  0.147869	  0.045028	 -0.057965	  0.049944	  0.332349	  0.313890	 -0.106055	  0.127594	  0.148619	 -0.037692	 -0.044263
 -0.085857	  0.034286	  0.107678	  0.085973	 -0.048750	  0.046524	  0.318810	  0.304703	 -0.127785	  0.101908	  0.159467	 -0.058136	 -0.084833
 -0.090418	  0.022427	  0.060678	  0.082055	 -0.051256	  0.013663	  0.305685	  0.290216	 -0.135354	  0.102689	  0.158486	 -0.081952	 -0.111509
 -0.085642	  0.037182	  0.050302	  0.062233	 -0.082276	 -0.048857	  0.294060	  0.267867	 -0.138257	  0.088061	  0.175190	 -0.081535	 -0.122309
 -0.095461	  0.033035	  0.054640	  0.034283	 -0.093348	 -0.028545	  0.295196	  0.248289	 -0.104403	  0.090070	  0.185504	 -0.082201	 -0.137027
 -0.118973	  0.048922	  0.033433	  0.036003	 -0.112838	 -0.015437	  0.294523	  0.264065	 -0.092902	  0.039161	  0.199361	 -0.073648	 -0.117367
 -0.105035	  0.061625	  0.039671	  0.083663	 -0.052414	 -0.053511	  0.339441	  0.320188	 -0.121631	  0.010175	  0.214855	 -0.072042	 -0.119439
 -0.118158	  0.067452	  0.054685	  0.059044	 -0.013991	 -0.071506	  0.384612	  0.329615	 -0.141345	  0.021663	  0.197228	 -0.068715	 -0.093996
 -0.128123	  0.040834	  0.071312	  0.064275	 -0.025423	 -0.049560	  0.346309	  0.334639	 -0.115757	 -0.010334	  0.180348	 -0.084999	 -0.099729
 -0.163348	  0.007221	  0.095825	  0.056279	 -0.046478	 -0.021955	  0.327635	  0.351022	 -0.122578	 -0.021986	  0.148327	 -0.106406	 -0.113041
 -0.197683	  0.005737	  0.078493	  0.045209	 -0.032940	 -0.034851	  0.331124	  0.378845	 -0.144856	 -0.027242	  0.119820	 -0.096812	 -0.089560
 -0.163098	 -0.002997	  0.055571	  0.036268	 -0.034129	 -0.026313	  0.356517	  0.430512	 -0.114616	 -0.053379	  0.106513	 -0.102660	 -0.082446
 -0.118738	  0.006308	  0.060190	  0.002200	 -0.031495	 -0.027758	  0.375332	  0.427680	 -0.165367	 -0.055138	  0.098003	 -0.085244	 -0.079985
 -0.111593	  0.001783	  0.051574	  0.026148	  0.009982	 -0.055413	  0.370477	  0.397140	 -0.176087	 -0.023421	  0.097615	 -0.064887	 -0.067493
 -0.109385	  0.019728	  0.030786	  0.044502	 -0.000772	 -0.048114	  0.357592	  0.345144	 -0.170587	 -0.036641	  0.100297	 -0.077109	 -0.060151
 -0.100916	  0.023545	  0.071290	  0.033589	 -0.001903	 -0.071684	  0.342813	  0.313425	 -0.164002	 -0.038950	  0.073996	 -0.050434	 -0.034937
 -0.103076	  0.002124	  0.095153	  0.038614	  0.013779	 -0.076744	  0.369294	  0.333014	 -0.169752	 -0.046134	  0.052786	 -0.028299	  0.000005
 -0.065757	 -0.005242	  0.097110	  0.050548	  0.003147	 -0.056639	  0.381018	  0.342954	 -0.181835	 -0.042087	  0.070302	 -0.032340	  0.009859
 -0.067128	  0.007006	  0.069426	  0.034090	  0.001220	 -0.097243	  0.324792	  0.371367	 -0.199299	 -0.038846	  0.095792	 -0.037514	  0.002135
 -0.060275	  0.009595	  0.032973	  0.017249	 -0.031899	 -0.085400	  0.338865	  0.437874	 -0.166854	 -0.044125	  0.128523	 -0.049194	 -0.016950
 -0.054906	  0.004001	  0.035119	  0.048229	 -0.043402	 -0.054668	  0.343814	  0.438175	 -0.139896	 -0.026560	  0.108023	 -0.072739	  0.006452
 -0.051776	  0.037058	  0.012958	  0.052438	 -0.029665	 -0.047325	  0.343989	  0.413653	 -0.140434	 -0.011398	  0.095412	 -0.062263	 -0.033966
 -0.020390	  0.019620	  0.015968	  0.041183	 -0.021601	 -0.039228	  0.364398	  0.355447	 -0.094647	  0.000675	  0.092338	 -0.072449	 -0.058732
 -0.019086	  0.035273	  0.024317	  0.055328	 -0.020374	 -0.040359	  0.372310	  0.310520	 -0.101881	 -0.006476	  0.109718	 -0.048543	 -0.070060
 -0.051380	  0.031136	 -0.008078	 -0.008976	 -0.048758	 -0.054297	  0.407534	  0.320666	 -0.154697	 -0.050001	  0.115218	 -0.053812	 -0.091627
 -0.094193	  0.020604	 -0.053283	 -0.020295	 -0.065885	 -0.063070	  0.429500	  0.343496	 -0.146315	 -0.070623	  0.107770	 -0.094229	 -0.076679
 -0.085176	  0.044075	 -0.003978	 -0.042020	 -0.056668	 -0.098891	  0.435725	  0.369423	 -0.147443	 -0.097274	  0.105182	 -0.063937	 -0.051699
 -0.085340	  0.048921	  0.031703	 -0.044481	 -0.059249	 -0.071104	  0.441426	  0.385241	 -0.146617	 -0.124306	  0.085945	 -0.070054	 -0.025287
 -0.064607	  0.036926	  0.030467	 -0.030376	 -0.035313	 -0.039481	  0.436118	  0.377357	 -0.142704	 -0.120396	  0.088723	 -0.094609	  0.000985
 -0.073204	  0.025655	  0.040907	 -0.013622	 -0.033016	 -0.059589	  0.411939	  0.365443	 -0.147215	 -0.104310	  0.091128	 -0.122737	 -0.037577
 -0.079032	  0.004569	  0.073744	 -0.000369	 -0.027136	 -0.095385	  0.407785	  0.345988	 -0.134245	 -0.082334	  0.099098	 -0.109801	 -0.042509
 -0.056851	  0.009856	  0.107660	  0.021796	  0.025040	 -0.112789	  0.390550	  0.351890	 -0.108092	 -0.062477	  0.095396	 -0.087597	 -0.049588
 -0.034796	  0.018667	  0.108244	  0.033327	  0.023549	 -0.133425	  0.361418	  0.361635	 -0.078234	 -0.063943	  0.071962	 -0.080004	 -0.056259
 -0.058807	  0.037029	  0.117193	  0.013624	  0.005566	 -0.149749	  0.360729	  0.340049	 -0.096117	 -0.085608	  0.067415	 -0.100144	 -0.064844
 -0.055541	  0.022450	  0.112423	 -0.011546	  0.022715	 -0.158128	  0.376476	  0.319844	 -0.151127	 -0.128450	  0.063990	 -0.106845	 -0.072726
 -0.049885	 -0.003580	  0.092338	 -0.017948	  0.054467	 -0.154673	  0.396277	  0.291974	 -0.193545	 -0.131268	  0.059120	 -0.060029	 -0.078578
 -0.057625	 -0.028512	  0.065755	 -0.046379	  0.051389	 -0.170041	  0.409959	  0.297759	 -0.210031	 -0.126734	  0.055104	 -0.049045	 -0.074330
 -0.049049	 -0.037412	  0.057731	 -0.039187	  0.038685	 -0.167823	  0.436206	  0.325774	 -0.226281	 -0.139003	  0.067432	 -0.077022	 -0.056018
 -0.044233	 -0.049409	  0.040683	 -0.007231	  0.070275	 -0.133891	  0.398209	  0.339655	 -0.232257	 -0.149175	  0.048574	 -0.103832	 -0.062602
 -0.040061	 -0.031029	  0.066112	  0.012233	  0.085858	 -0.134603	  0.344487	  0.323960	 -0.224372	 -0.144065	  0.070124	 -0.116073	 -0.056096
 -0.044483	 -0.011177	  0.107853	  0.055478	  0.055361	 -0.161987	  0.366592	  0.285695	 -0.215778	 -0.182288	  0.067450	 -0.102488	 -0.058320
 -0.037465	 -0.011308	  0.113280	  0.062395	  0.033679	 -0.159502	  0.364295	  0.271383	 -0.213789	 -0.218021	  0.056149	 -0.105017	 -0.072447
 -0.023293	  0.002536	  0.109039	  0.076195	  0.034592	 -0.160991	  0.364632	  0.274300	 -0.221620	 -0.190998	  0.034861	 -0.123521	 -0.068301
 -0.038051	 -0.012604	  0.094052	  0.082931	  0.023832	 -0.157667	  0.376425	  0.319501	 -0.226624	 -0.195769	  0.033977	 -0.153172	 -0.056748
 -0.037862	 -0.073341	  0.101780	  0.048949	  0.005671	 -0.164910	  0.371758	  0.316997	 -0.249093	 -0.187212	  0.011766	 -0.151723	 -0.033620
 -0.036907	 -0.030641	  0.115437	  0.035160	 -0.037723	 -0.166332	  0.335279	  0.306031	 -0.277563	 -0.157347	 -0.004163	 -0.139467	 -0.014135
 -0.042583	  0.019127	  0.134491	  0.048170	 -0.041753	 -0.189397	  0.327325	  0.354444	 -0.280429	 -0.174763	 -0.000325	 -0.146791	  0.008030
 -0.079817	  0.032113	  0.093363	  0.041562	 -0.032245	 -0.216024	  0.350975	  0.352690	 -0.261363	 -0.196744	  0.036842	 -0.146479	 -0.012403
 -0.094259	  0.042365	  0.067965	  0.031433	 -0.018511	 -0.203871	  0.350085	  0.376071	 -0.258547	 -0.225694	  0.031580	 -0.138168	 -0.036480
 -0.059091	  0.010588	  0.068404	  0.053991	  0.000676	 -0.254171	  0.316605	  0.393765	 -0.298271	 -0.241102	  0.004564	 -0.120314	 -0.002239
 -0.048802	  0.015347	  0.096453	  0.062339	  0.023257	 -0.307956	  0.366981	  0.377334	 -0.268959	 -0.192319	 -0.004571	 -0.117959	 -0.014107
 -0.065127	  0.042892	  0.112690	  0.041420	  0.020176	 -0.312646	  0.410287	  0.370329	 -0.250613	 -0.182366	 -0.014908	 -0.102127	 -0.043795
 -0.053055	  0.056942	  0.084425	  0.035101	  0.032001	 -0.330440	  0.387688	  0.350627	 -0.267941	 -0.183087	 -0.040563	 -0.095901	 -0.025265
 -0.067021	  0.031632	  0.081961	  0.030283	  0.048745	 -0.314803	  0.387355	  0.378492	 -0.256213	 -0.175295	 -0.060362	 -0.130108	 -0.048027
 -0.106545	  0.066114	  0.080683	  0.041451	  0.051181	 -0.308646	  0.397305	  0.361074	 -0.258802	 -0.181868	 -0.033316	 -0.120002	 -0.059883
 -0.116181	  0.068431	  0.065452	  0.068839	  0.050482	 -0.266688	  0.378551	  0.361442	 -0.233052	 -0.177651	 -0.040350	 -0.126362	 -0.040757
 -0.082086	  0.034227	  0.093683	  0.052088	  0.024193	 -0.251951	  0.381169	  0.355419	 -0.224002	 -0.168815	 -0.047656	 -0.153517	 -0.047641
 -0.063612	  0.016736	  0.115120	  0.019668	  0.034109	 -0.272897	  0.374889	  0.344739	 -0.220459	 -0.156413	 -0.062000	 -0.143932	 -0.044495
 -0.037469	  0.051421	  0.089009	 -0.004094	  0.034242	 -0.273919	  0.366829	  0.358397	 -0.199626	 -0.187287	 -0.081113	 -0.131575	 -0.058885
 -0.025805	  0.032873	  0.100528	  0.008578	  0.046249	 -0.267959	  0.368589	  0.348839	 -0.209031	 -0.204076	 -0.104661	 -0.135192	 -0.070115
 -0.041782	  0.023007	  0.101797	  0.011384	  0.050860	 -0.242157	  0.374599	  0.325089	 -0.253134	 -0.175007	 -0.138448	 -0.119125	 -0.058726
 -0.039736	  0.030501	  0.103854	  0.025240	  0.039836	 -0.288913	  0.382992	  0.316518	 -0.266883	 -0.177844	 -0.152442	 -0.097570	 -0.048235
 -0.033332	  0.040579	  0.134828	  0.026196	  0.038492	 -0.288047	  0.384266	  0.302742	 -0.253505	 -0.216368	 -0.181812	 -0.102147	 -0.062800
 -0.004493	  0.027458	  0.143348	  0.022653	  0.050237	 -0.276088	  0.403218	  0.286921	 -0.274345	 -0.261982	 -0.177389	 -0.102945	 -0.073861
  0.011793	  0.025900	  0.127372	  0.026852	  0.062111	 -0.303157	  0.400339	  0.279077	 -0.271875	 -0.260028	 -0.152623	 -0.076706	 -0.053805
  0.015556	  0.033343	  0.142836	  0.021511	  0.065021	 -0.287166	  0.370470	  0.307749	 -0.249233	 -0.212220	 -0.149912	 -0.094938	 -0.040783
  0.005517	  0.000978	  0.159505	  0.016271	  0.058254	 -0.272388	  0.347214	  0.304022	 -0.238890	 -0.231348	 -0.111551	 -0.113305	 -0.027219
 -0.000357	 -0.002788	  0.165241	 -0.000136	  0.045158	 -0.261369	  0.350392	  0.298728	 -0.256408	 -0.223381	 -0.121512	 -0.134203	 -0.007026
 -0.017863	 -0.020220	  0.160889	 -0.022169	  0.010596	 -0.280410	  0.360896	  0.306774	 -0.249098	 -0.175707	 -0.143510	 -0.136888	 -0.006332
 -0.020666	 -0.008088	  0.128397	 -0.014658	  0.002489	 -0.295765	  0.343419	  0.298632	 -0.236816	 -0.150151	 -0.141694	 -0.115495	 -0.007012
 -0.008334	 -0.002982	  0.110805	  0.025259	  0.017981	 -0.299846	  0.359310	  0.272054	 -0.245475	 -0.173863	 -0.174871	 -0.098405	 -0.032263
  0.010141	  0.007272	  0.117098	  0.022457	  0.018159	 -0.271110	  0.387985	  0.250985	 -0.278853	 -0.200775	 -0.214170	 -0.105656	 -0.031410
  0.005439	  0.006321	  0.132728	  0.054217	  0.018475	 -0.265907	  0.365954	  0.266572	 -0.293937	 -0.225922	 -0.227877	 -0.092680	 -0.017160
 -0.004595	  0.037461	  0.150377	  0.054979	  0.007343	 -0.233009	  0.391649	  0.290164	 -0.311919	 -0.218570	 -0.218084	 -0.063353	  0.019292
  0.013539	  0.090938	  0.167685	  0.021299	  0.024347	 -0.228211	  0.386800	  0.262009	 -0.337689	 -0.217919	 -0.226966	 -0.090548	  0.037955
 -0.006632	  0.076552	  0.118638	  0.008301	  0.016109	 -0.256098	  0.345308	  0.246450	 -0.362001	 -0.231305	 -0.226702	 -0.111839	  0.024046
 -0.028542	  0.048069	  0.084112	  0.026938	 -0.001876	 -0.263298	  0.313376	  0.261518	 -0.348111	 -0.225069	 -0.228167	 -0.118374	  0.036811
 -0.038265	  0.027696	  0.051658	  0.015446	 -0.020603	 -0.243027	  0.321188	  0.258484	 -0.322531	 -0.211099	 -0.197693	 -0.146570	  0.037810
 -0.040714	  0.017963	  0.035627	  0.024480	 -0.043144	 -0.206721	  0.333333	  0.219154	 -0.297556	 -0.174015	 -0.169603	 -0.181176	  0.025672
 -0.031275	  0.011813	  0.049147	  0.034117	 -0.018265	 -0.267160	  0.352198	  0.227685	 -0.271099	 -0.169301	 -0.170837	 -0.186852	  0.019894
 -0.029200	 -0.020312	  0.060542	  0.018241	  0.008888	 -0.304025	  0.366657	  0.226917	 -0.278039	 -0.176715	 -0.162050	 -0.155813	 -0.022538
 -0.009618	 -0.025447	  0.052994	  0.036510	 -0.002706	 -0.291454	  0.350544	  0.190005	 -0.283499	 -0.184754	 -0.136194	 -0.130297	 -0.033674
  0.000141	 -0.013247	  0.035454	  0.058962	 -0.027026	 -0.274766	  0.361071	  0.176453	 -0.284936	 -0.210308	 -0.113990	 -0.114406	 -0.013692
  0.009932	 -0.030260	  0.039221	  0.019912	 -0.017901	 -0.271416	  0.318944	  0.194619	 -0.276891	 -0.218616	 -0.140351	 -0.132672	 -0.015587
  0.007146	 -0.041197	  0.059552	  0.019201	 -0.010731	 -0.271112	  0.321164	  0.214112	 -0.292315	 -0.219151	 -0.188146	 -0.147079	  0.007831
 -0.024464	 -0.025490	  0.064234	  0.005415	  0.013562	 -0.252159	  0.350113	  0.255160	 -0.265654	 -0.197918	 -0.197907	 -0.170194	 -0.006337
 -0.030297	 -0.025640	  0.063574	 -0.009077	  0.035237	 -0.234972	  0.356824	  0.251788	 -0.250392	 -0.187183	 -0.175931	 -0.159646	  0.022122
 -0.014227	 -0.019497	  0.073785	 -0.003313	  0.030643	 -0.238953	  0.344113	  0.263971	 -0.258710	 -0.163430	 -0.171255	 -0.150972	  0.043494
 -0.021821	  0.000587	  0.096330	  0.013068	  0.019619	 -0.221818	  0.373475	  0.239227	 -0.245902	 -0.178617	 -0.205116	 -0.146052	  0.051073
 -0.021448	  0.019162	  0.075642	  0.029016	  0.019978	 -0.222320	  0.349135	  0.192050	 -0.259861	 -0.176186	 -0.188379	 -0.147777	  0.055246
  0.017510	 -0.001136	  0.041513	  0.043466	 -0.025590	 -0.193247	  0.337656	  0.189503	 -0.247416	 -0.140337	 -0.187068	 -0.161561	  0.053950
  0.080606	 -0.017240	  0.049189	  0.012108	  0.008859	 -0.182036	  0.326956	  0.233672	 -0.230646	 -0.143061	 -0.199527	 -0.161966	  0.077052
  0.082852	 -0.031595	  0.026989	 -0.020405	  0.011685	 -0.191648	  0.363150	  0.244240	 -0.242762	 -0.151185	 -0.194477	 -0.136602	  0.093810
  0.072411	 -0.042632	  0.009467	 -0.011966	  0.000935	 -0.157955	  0.374671	  0.238502	 -0.227084	 -0.145889	 -0.200365	 -0.157821	  0.057518
  0.040989	 -0.082398	  0.021570	  0.018634	  0.031119	 -0.114869	  0.381982	  0.227909	 -0.248391	 -0.125840	 -0.200197	 -0.187234	  0.044776
  0.036448	 -0.097071	  0.074993	  0.030919	  0.043617	 -0.099557	  0.381136	  0.244004	 -0.268596	 -0.122003	 -0.174848	 -0.182945	  0.038285
  0.068903	 -0.079258	  0.091447	  0.031906	  0.047250	 -0.128427	  0.374130	  0.275176	 -0.256735	 -0.145922	 -0.166102	 -0.188810	  0.009867
  0.089333	 -0.039531	  0.076845	  0.039959	  0.034805	 -0.129812	  0.386326	  0.315963	 -0.267535	 -0.158615	 -0.183254	 -0.187389	  0.010617
  0.084455	 -0.040956	  0.049063	  0.057648	  0.041839	 -0.101312	  0.391027	  0.317606	 -0.241646	 -0.156249	 -0.207583	 -0.179646	  0.025189
  0.064039	 -0.042534	  0.041135	  0.065125	  0.035342	 -0.079382	  0.422906	  0.343543	 -0.252270	 -0.137637	 -0.204623	 -0.207942	  0.015886
  0.077165	 -0.039387	  0.051338	  0.029459	  0.042487	 -0.080585	  0.427408	  0.340982	 -0.257304	 -0.129414	 -0.178722	 -0.225874	  0.000567
  0.090039	 -0.033266	  0.028490	  0.021243	  0.046932	 -0.062305	  0.375476	  0.341898	 -0.238246	 -0.138526	 -0.182781	 -0.184448	 -0.002733
  0.082236	 -0.062187	 -0.025226	  0.035074	  0.033220	 -0.064302	  0.357776	  0.331840	 -0.247662	 -0.138737	 -0.183152	 -0.206596	 -0.037111
  0.084085	 -0.067322	 -0.024934	  0.041247	  0.027344	 -0.085321	  0.366122	  0.312028	 -0.273990	 -0.153836	 -0.187425	 -0.221231	 -0.079440
  0.077551	 -0.064167	 -0.017180	  0.026938	  0.059270	 -0.066240	  0.360228	  0.316286	 -0.291818	 -0.160491	 -0.175642	 -0.201186	 -0.085326
  0.060266	 -0.057307	 -0.009573	  0.065152	  0.044537	 -0.049978	  0.402070	  0.299518	 -0.290504	 -0.186340	 -0.159833	 -0.195304	 -0.079812
  0.062919	 -0.038539	  0.001462	  0.084816	  0.021271	 -0.051028	  0.401784	  0.307516	 -0.290990	 -0.185718	 -0.117922	 -0.212687	 -0.087847
  0.046066	 -0.031293	  0.010205	  0.060931	  0.011447	 -0.049612	  0.404564	  0.293398	 -0.311823	 -0.205854	 -0.132673	 -0.191019	 -0.099639
  0.067859	 -0.029385	 -0.007643	  0.053320	 -0.017347	 -0.058142	  0.377782	  0.292871	 -0.313720	 -0.231015	 -0.136487	 -0.197282	 -0.109183
  0.056512	 -0.033829	 -0.003162	  0.043676	 -0.008110	 -0.056747	  0.346953	  0.299186	 -0.295603	 -0.215757	 -0.144746	 -0.184439	 -0.112381
  0.049854	 -0.066017	 -0.000896	  0.044386	  0.006972	 -0.045650	  0.378875	  0.324413	 -0.284095	 -0.211114	 -0.172519	 -0.172062	 -0.095286
  0.074776	 -0.096802	  0.020655	  0.035139	  0.019265	 -0.037706	  0.381083	  0.327912	 -0.294389	 -0.205000	 -0.198891	 -0.212953	 -0.095113
  0.096426	 -0.078399	  0.057581	  0.034715	  0.012457	 -0.041906	  0.361972	  0.321311	 -0.289616	 -0.218905	 -0.220293	 -0.218906	 -0.131528
  0.131494	 -0.030833	  0.086146	  0.048700	 -0.010405	 -0.043127	  0.338004	  0.291631	 -0.291103	 -0.263293	 -0.175182	 -0.218017	 -0.125845
  0.133613	 -0.010451	  0.088043	  0.073314	 -0.005713	 -0.075961	  0.341498	  0.301326	 -0.314074	 -0.280399	 -0.144510	 -0.277769	 -0.086941
  0.101662	 -0.016301	  0.082468	  0.065472	  0.000187	 -0.057327	  0.339126	  0.315320	 -0.322007	 -0.229742	 -0.157272	 -0.289336	 -0.095164
  0.088575	 -0.031272	  0.097839	  0.079260	 -0.007127	 -0.056692	  0.363093	  0.341984	 -0.326259	 -0.202808	 -0.164365	 -0.267025	 -0.085362
  0.069043	 -0.025060	  0.101075	  0.092875	  0.006099	 -0.064883	  0.379059	  0.333202	 -0.294310	 -0.202006	 -0.144433	 -0.290048	 -0.081100
  0.053142	 -0.043151	  0.081744	  0.101670	 -0.005271	 -0.061279	  0.386167	  0.386715	 -0.274117	 -0.176413	 -0.156811	 -0.298986	 -0.070096
  0.077156	 -0.030297	  0.056638	  0.104454	 -0.016440	 -0.056864	  0.418706	  0.425000	 -0.277455	 -0.197176	 -0.145215	 -0.280308	 -0.044184
  0.072462	 -0.039959	  0.060762	  0.091709	 -0.033036	 -0.006822	  0.423785	  0.451680	 -0.292301	 -0.206900	 -0.151528	 -0.283026	 -0.085707
  0.068048	 -0.061520	  0.041533	  0.081090	 -0.028634	 -0.022980	  0.400146	  0.501077	 -0.306798	 -0.208419	 -0.182696	 -0.307700	 -0.100097
  0.076661	 -0.080133	  0.063793	  0.065356	 -0.045355	 -0.045481	  0.419852	  0.487958	 -0.286097	 -0.211976	 -0.211697	 -0.311857	 -0.153181
  0.055934	 -0.104829	  0.058752	  0.084059	 -0.034933	 -0.062804	  0.405943	  0.474303	 -0.252227	 -0.199644	 -0.190867	 -0.308635	 -0.178420
  0.040776	 -0.121353	  0.069204	  0.080746	 -0.019549	 -0.044284	  0.415098	  0.450274	 -0.255272	 -0.210965	 -0.156734	 -0.341161	 -0.235641
  0.023796	 -0.117949	  0.086180	  0.070901	 -0.002920	 -0.031618	  0.439979	  0.429843	 -0.282163	 -0.188622	 -0.155198	 -0.352812	 -0.238197
 -0.010870	 -0.118912	  0.089889	  0.072399	 -0.025892	 -0.022456	  0.432993	  0.435122	 -0.301131	 -0.169402	 -0.188561	 -0.312518	 -0.263029
 -0.017755	 -0.124948	  0.093785	  0.087769	 -0.039111	 -0.019796	  0.449989	  0.461081	 -0.343035	 -0.181829	 -0.188106	 -0.312454	 -0.296828
  0.008670	 -0.143664	  0.078638	  0.080480	 -0.019195	 -0.036291	  0.498926	  0.436341	 -0.359484	 -0.227173	 -0.189624	 -0.329235	 -0.276707
  0.052973	 -0.169452	  0.079816	  0.094024	 -0.046876	 -0.026500	  0.510666	  0.434263	 -0.331161	 -0.236637	 -0.210895	 -0.320388	 -0.258192
  0.055436	 -0.135978	  0.061562	  0.091116	 -0.071965	  0.018766	  0.533980	  0.410846	 -0.305257	 -0.240479	 -0.207034	 -0.299535	 -0.258230
  0.049437	 -0.145279	  0.039634	  0.067260	 -0.089001	  0.001944	  0.508483	  0.410504	 -0.280517	 -0.245525	 -0.179731	 -0.305321	 -0.245852
  0.068314	 -0.136305	  0.054462	  0.057294	 -0.080794	 -0.010855	  0.490437	  0.419877	 -0.264164	 -0.215754	 -0.188049	 -0.271536	 -0.238268
  0.055378	 -0.115459	  0.075635	  0.047964	 -0.082642	 -0.002924	  0.456155	  0.403249	 -0.254562	 -0.228791	 -0.202164	 -0.278368	 -0.265649
  0.074023	 -0.119454	  0.093779	  0.014234	 -0.077437	 -0.030073	  0.453069	  0.407264	 -0.274676	 -0.245106	 -0.206766	 -0.270837	 -0.234059
  0.054468	 -0.072515	  0.067971	  0.039229	 -0.076899	 -0.010697	  0.482222	  0.422179	 -0.305742	 -0.239962	 -0.161035	 -0.286114	 -0.235865
  0.049959	 -0.072880	  0.065971	  0.060538	 -0.035627	 -0.011808	  0.479647	  0.409268	 -0.313132	 -0.228830	 -0.173460	 -0.322983	 -0.241974
  0.062708	 -0.076447	  0.078093	  0.096188	 -0.023394	 -0.016533	  0.492429	  0.377267	 -0.318839	 -0.233292	 -0.176185	 -0.310930	 -0.233458
  0.052721	 -0.117295	  0.072630	  0.093639	 -0.021562	 -0.025759	  0.515081	  0.363380	 -0.330327	 -0.250823	 -0.152218	 -0.291613	 -0.252815
  0.040462	 -0.126856	  0.058935	  0.031346	  0.006639	 -0.016927	  0.500035	  0.382305	 -0.334765	 -0.279273	 -0.151456	 -0.262013	 -0.241218
  0.035817	 -0.126531	  0.058245	  0.037262	  0.004181	 -0.019571	  0.469564	  0.423791	 -0.326299	 -0.273339	 -0.139455	 -0.264941	 -0.253686
  0.028730	 -0.131072	  0.056007	  0.048290	 -0.025059	 -0.055027	  0.469079	  0.444291	 -0.330044	 -0.256544	 -0.129173	 -0.302473	 -0.290029
  0.043064	 -0.170692	  0.024560	  0.033872	 -0.044244	 -0.058993	  0.489314	  0.458249	 -0.356744	 -0.233856	 -0.128924	 -0.346970	 -0.289621
  0.047840	 -0.176529	  0.046495	 -0.009037	 -0.028162	 -0.057107	  0.485104	  0.438579	 -0.379490	 -0.221220	 -0.150771	 -0.357197	 -0.254714
  0.050958	 -0.173011	  0.058698	 -0.001055	 -0.019420	 -0.046963	  0.472973	  0.443614	 -0.366452	 -0.237102	 -0.144674	 -0.348239	 -0.223533
  0.085545	 -0.153726	  0.026319	  0.003604	 -0.034318	 -0.018219	  0.478597	  0.447034	 -0.355218	 -0.269863	 -0.151595	 -0.349520	 -0.253948
  0.113129	 -0.153157	  0.044662	 -0.002854	 -0.050354	  0.016954	  0.476209	  0.462181	 -0.365731	 -0.306963	 -0.149349	 -0.364371	 -0.255166
