# Supplementary material for: A fluorescent photoimmunoconjugate for imaging of cholesteatoma
Source: Sci Rep. 2022 Nov 19;12:19905. doi: 10.1038/s41598-022-22072-9 (PMC9675863; doi:10.1038/s41598-022-22072-9)
Supplement: Supplementary file 2 — Supplementary Information 2. [file 41598_2022_22072_MOESM2_ESM.zip › Data/ABR-46-1]

:RUN-1	LEVEL SWEEP	TEMP:NaN	6/6/2018	6:16 AM	NaNHR:
:SW EAR: R	SW FREQ: 5.66	# AVERAGES: 512	REP RATE (/sec): 40	DRIVER: RS Tweeter	SAMPLE (�sec): 40	
:NOTES-
:CHAMBER-CH4B-PXI
:CFTS Version: V2.7.2 (R850)
:LEVELS:20;25;30;35;40;45;50;55;60;65;70;75;80;
:DATA
 -0.039617	  0.036053	  0.121962	  0.065970	  0.041728	 -0.025601	 -0.084734	 -0.003642	 -0.001168	  0.004700	  0.004566	  0.066541	 -0.020643
 -0.001392	  0.010973	  0.087264	  0.039271	  0.056016	 -0.034198	 -0.037524	 -0.020214	  0.017109	  0.027741	 -0.041981	  0.042575	 -0.014053
  0.012742	  0.027652	  0.063261	  0.006544	  0.076288	 -0.015548	 -0.030346	  0.042453	 -0.007876	  0.025449	 -0.039615	  0.070839	 -0.047676
  0.000341	  0.045691	 -0.003057	  0.036977	  0.071129	  0.014236	 -0.039867	  0.057017	 -0.022260	  0.005501	 -0.011483	  0.028566	 -0.059773
  0.003397	  0.011678	  0.010015	  0.051567	  0.051412	 -0.011297	 -0.007148	  0.019706	 -0.021171	 -0.017160	  0.006433	  0.037437	 -0.025838
  0.004704	 -0.008462	  0.000014	  0.020667	  0.022112	 -0.036669	  0.014114	  0.026060	 -0.042588	 -0.040293	  0.016471	  0.072282	  0.008817
 -0.023026	  0.005318	 -0.042670	 -0.024993	  0.037049	  0.018080	 -0.021906	 -0.007765	 -0.031947	 -0.025267	 -0.022755	  0.094726	  0.054234
 -0.028208	  0.030796	 -0.054662	 -0.049557	 -0.015896	  0.074842	 -0.014333	 -0.013453	 -0.027147	 -0.042695	 -0.021197	  0.076545	  0.063374
 -0.024573	  0.042092	 -0.047592	 -0.055058	 -0.034555	  0.072887	  0.019773	 -0.002964	 -0.010583	 -0.024415	  0.014500	  0.035729	  0.036466
  0.005962	  0.035820	 -0.029696	 -0.039077	 -0.042898	  0.048657	  0.029927	 -0.005193	  0.014628	 -0.008959	  0.021279	  0.041494	  0.005197
  0.017160	  0.041063	 -0.048586	 -0.027569	 -0.042209	  0.023346	  0.018084	  0.005787	  0.043625	 -0.011169	  0.028164	  0.004491	 -0.022442
  0.034943	  0.034628	 -0.018276	  0.016876	 -0.014430	 -0.004694	 -0.005774	 -0.009039	  0.020538	  0.004810	 -0.001822	 -0.017785	 -0.043410
  0.006311	  0.029883	 -0.014354	  0.054551	 -0.023745	 -0.030880	 -0.010082	  0.014158	  0.016199	  0.018147	 -0.028593	 -0.043600	 -0.051262
 -0.027230	 -0.002408	 -0.012934	  0.007404	 -0.031085	  0.001734	  0.004947	  0.007784	  0.042828	  0.013332	 -0.012078	 -0.073014	 -0.022258
 -0.011506	 -0.052152	 -0.018431	  0.022090	  0.000268	 -0.019981	  0.032702	  0.014598	  0.029651	 -0.006606	  0.010457	 -0.071721	 -0.000426
  0.020326	 -0.059301	  0.010869	 -0.023525	 -0.007244	  0.015763	  0.025350	 -0.030232	 -0.003084	 -0.002541	 -0.008735	 -0.051457	  0.009381
  0.021729	 -0.025403	  0.017720	 -0.025810	 -0.020534	  0.022805	  0.023176	 -0.016198	  0.001797	  0.024989	 -0.021344	 -0.061877	  0.008573
  0.011991	 -0.037404	  0.004780	 -0.009060	 -0.020191	  0.013907	  0.022741	 -0.007766	  0.011144	  0.034838	 -0.014889	 -0.073018	  0.038348
  0.010690	 -0.071006	  0.011380	 -0.032993	 -0.038459	 -0.048549	  0.029821	 -0.028082	 -0.001432	  0.030912	  0.043452	 -0.103148	  0.054719
  0.005255	 -0.095511	 -0.037006	 -0.034276	 -0.064757	 -0.078840	  0.031079	 -0.043012	 -0.028263	 -0.011316	  0.079171	 -0.075604	  0.028672
  0.023381	 -0.098730	 -0.022878	 -0.048095	 -0.045945	 -0.040690	 -0.003423	 -0.038651	 -0.018758	 -0.017630	  0.094670	 -0.063586	  0.033603
  0.040952	 -0.093658	  0.035021	 -0.088914	 -0.036505	 -0.046746	 -0.029149	 -0.074077	 -0.013440	 -0.000686	  0.050799	 -0.040350	  0.034868
  0.042480	 -0.111605	  0.055595	 -0.121288	 -0.028592	 -0.058978	 -0.020589	 -0.088010	  0.009598	  0.016638	  0.008391	  0.017838	  0.021451
  0.047565	 -0.087220	  0.042479	 -0.131526	 -0.003997	 -0.037656	 -0.054518	 -0.101875	  0.003359	  0.005386	  0.014064	  0.033803	 -0.016349
  0.052183	 -0.026544	  0.043292	 -0.112864	  0.016312	 -0.060188	 -0.030781	 -0.094587	 -0.003894	 -0.013855	  0.035341	  0.070889	  0.013963
  0.055543	 -0.005485	  0.069513	 -0.109860	  0.030367	 -0.037700	 -0.041556	 -0.129734	 -0.005355	 -0.036690	  0.041666	  0.133063	  0.010144
  0.070351	 -0.027151	  0.074338	 -0.122344	  0.023456	 -0.021213	 -0.070673	 -0.103939	  0.013649	  0.055567	  0.064710	  0.140277	  0.040362
  0.055727	 -0.022324	  0.069112	 -0.099584	  0.019371	 -0.033472	 -0.095084	 -0.085517	  0.014142	  0.118701	  0.050932	  0.141735	  0.093392
  0.081351	  0.007891	  0.098484	 -0.117758	  0.007144	 -0.040068	 -0.088409	 -0.084265	  0.036885	  0.119914	  0.028866	  0.135289	  0.092939
  0.088946	 -0.001661	  0.067548	 -0.108949	  0.046981	 -0.040022	 -0.066484	 -0.022663	  0.028756	  0.112204	  0.010005	  0.121334	  0.045935
  0.077068	  0.012555	  0.025371	 -0.122833	  0.067889	 -0.064808	 -0.048173	  0.045281	  0.039754	  0.108377	  0.019954	  0.115958	  0.028825
  0.082734	  0.038072	  0.031850	 -0.168253	  0.078125	 -0.090180	 -0.039857	  0.047463	  0.047797	  0.105922	 -0.003003	  0.132541	 -0.000422
  0.079686	  0.055829	  0.048952	 -0.135999	  0.102233	 -0.072985	 -0.045383	 -0.000627	  0.013389	  0.080159	  0.016263	  0.147466	 -0.040070
  0.048564	  0.044563	  0.106229	 -0.083525	  0.095196	 -0.018576	 -0.053511	  0.040444	  0.025862	  0.110606	 -0.004842	  0.149607	 -0.015336
  0.077511	  0.048527	  0.080808	 -0.073505	  0.082291	  0.020868	 -0.046717	  0.058219	  0.055341	  0.120628	  0.023943	  0.200743	  0.042605
  0.079203	  0.049876	  0.079123	 -0.105097	  0.127997	  0.046311	 -0.015836	  0.041476	  0.071058	  0.103543	  0.068073	  0.228349	  0.081856
  0.087220	  0.054607	  0.083664	 -0.117900	  0.134326	  0.065036	  0.005567	  0.043214	  0.075145	  0.083385	  0.084184	  0.211450	  0.067837
  0.096477	  0.053117	  0.080113	 -0.080207	  0.144522	  0.023337	 -0.032932	  0.071367	  0.095256	  0.058730	  0.094833	  0.266120	  0.041283
  0.102140	  0.041850	  0.090326	 -0.054683	  0.176378	  0.003109	 -0.029216	  0.102624	  0.149200	  0.058216	  0.107615	  0.269762	  0.063716
  0.089551	  0.050716	  0.068941	 -0.039577	  0.175352	  0.014386	 -0.001771	  0.077144	  0.193850	  0.110824	  0.112055	  0.224421	  0.058147
  0.109980	  0.031540	  0.075348	 -0.050899	  0.164102	  0.055499	  0.000790	  0.081268	  0.180442	  0.161418	  0.141962	  0.216365	  0.057192
  0.109215	 -0.006915	  0.089212	 -0.058966	  0.143735	  0.087728	 -0.018638	  0.076899	  0.182400	  0.165880	  0.180898	  0.214497	  0.018879
  0.086178	 -0.036365	  0.102099	 -0.045978	  0.131176	  0.082760	 -0.013927	  0.105240	  0.174656	  0.160434	  0.154540	  0.195810	 -0.021829
  0.051448	  0.007667	  0.107026	 -0.046224	  0.160561	  0.078462	 -0.001527	  0.122007	  0.170108	  0.132636	  0.130153	  0.120944	 -0.047249
  0.033659	  0.028649	  0.088174	 -0.035791	  0.182766	  0.086948	  0.001941	  0.114022	  0.180404	  0.135133	  0.114240	  0.082560	 -0.096534
  0.024724	  0.006782	  0.093427	 -0.018558	  0.162311	  0.105818	  0.027316	  0.117560	  0.194297	  0.108533	  0.094841	  0.067231	 -0.112938
  0.029493	 -0.027526	  0.102069	 -0.002775	  0.143596	  0.098142	  0.032878	  0.133586	  0.157591	  0.084620	  0.094152	  0.050547	 -0.093394
  0.026793	 -0.014607	  0.116960	 -0.011426	  0.157504	  0.084655	  0.029402	  0.091195	  0.119868	  0.075229	  0.089762	  0.015962	 -0.085580
  0.009614	 -0.011020	  0.093185	 -0.012142	  0.169504	  0.097052	  0.037330	  0.039261	  0.121647	  0.060175	  0.048885	 -0.005774	 -0.069115
  0.019389	  0.023587	  0.066682	 -0.022826	  0.155839	  0.123900	  0.013399	  0.005764	  0.096642	  0.062344	  0.021744	  0.006206	 -0.047829
  0.024067	  0.030303	  0.100046	 -0.010033	  0.138219	  0.130374	 -0.000051	 -0.052764	  0.064425	  0.064076	 -0.039849	 -0.000630	 -0.008529
  0.031997	 -0.002563	  0.120596	 -0.012136	  0.117880	  0.119275	 -0.030697	 -0.089131	  0.053728	  0.065459	 -0.069576	  0.012825	 -0.017191
  0.011366	 -0.031447	  0.116929	 -0.015391	  0.136724	  0.078560	 -0.041294	 -0.113017	  0.013483	  0.044139	 -0.066484	  0.006943	 -0.041107
  0.017281	 -0.045164	  0.096161	 -0.016202	  0.127891	  0.052691	 -0.042695	 -0.100772	  0.017070	  0.019263	 -0.070187	  0.025017	 -0.027939
  0.032825	 -0.065734	  0.090909	 -0.018396	  0.127694	  0.032102	 -0.062018	 -0.095294	  0.039011	  0.023828	 -0.107254	  0.025142	 -0.019247
  0.047249	 -0.115064	  0.084640	 -0.014959	  0.126650	  0.004082	 -0.097168	 -0.102123	  0.075723	  0.055458	 -0.096265	  0.009578	 -0.041535
  0.059027	 -0.147018	  0.100840	 -0.037946	  0.115723	  0.018352	 -0.090231	 -0.103978	  0.067894	  0.087856	 -0.057620	 -0.028412	 -0.018383
  0.061120	 -0.119934	  0.104404	 -0.048174	  0.127422	  0.026380	 -0.103183	 -0.080701	  0.058869	  0.135815	 -0.023975	 -0.044529	  0.001627
  0.126466	 -0.142101	  0.087400	 -0.024897	  0.117171	  0.009099	 -0.078724	 -0.081542	  0.090848	  0.123413	 -0.027363	 -0.016647	  0.038482
  0.112958	 -0.146556	  0.099044	 -0.023824	  0.126148	  0.009959	 -0.074781	 -0.071471	  0.135928	  0.130205	 -0.006889	  0.062103	  0.080994
  0.129330	 -0.118744	  0.097704	 -0.054628	  0.115286	  0.023115	 -0.055064	 -0.052730	  0.166121	  0.146695	  0.044851	  0.140191	  0.095827
  0.142936	 -0.139866	  0.093220	 -0.105967	  0.118852	  0.004524	 -0.024736	 -0.027140	  0.183369	  0.187900	  0.063546	  0.149512	  0.140426
  0.104251	 -0.161419	  0.070398	 -0.125877	  0.139122	 -0.039468	 -0.057213	  0.024098	  0.186961	  0.193422	  0.060985	  0.153303	  0.177799
  0.095831	 -0.153915	  0.083530	 -0.157258	  0.127520	 -0.029612	 -0.022747	  0.054905	  0.222646	  0.209198	  0.070831	  0.129106	  0.172501
  0.116429	 -0.116248	  0.115696	 -0.151373	  0.142588	 -0.004069	 -0.001835	  0.068642	  0.234830	  0.199765	  0.108235	  0.138414	  0.114169
  0.093130	 -0.114599	  0.165926	 -0.130905	  0.144382	 -0.016361	  0.004920	  0.108900	  0.255378	  0.191272	  0.101859	  0.125998	  0.089348
  0.110098	 -0.087433	  0.148957	 -0.120217	  0.168663	 -0.014302	  0.017878	  0.128669	  0.253235	  0.153714	  0.063607	  0.111207	  0.047326
  0.091818	 -0.096645	  0.134595	 -0.110067	  0.213544	 -0.014524	  0.025686	  0.147829	  0.205359	  0.117999	  0.045104	  0.070470	 -0.050173
  0.036241	 -0.119893	  0.130227	 -0.121760	  0.203544	 -0.017146	  0.036894	  0.136174	  0.219306	  0.110867	  0.008305	  0.037916	 -0.067313
  0.059153	 -0.201513	  0.140004	 -0.126605	  0.186583	 -0.014036	  0.050818	  0.114308	  0.203738	  0.067717	 -0.067985	 -0.018736	 -0.063814
  0.048433	 -0.197230	  0.127950	 -0.126924	  0.249836	  0.012528	  0.039713	  0.069574	  0.176741	 -0.020833	 -0.119466	 -0.041050	 -0.081448
  0.022486	 -0.193694	  0.136899	 -0.105397	  0.247059	  0.062405	  0.049294	  0.029536	  0.169425	 -0.058100	 -0.137241	 -0.074627	 -0.109866
  0.016497	 -0.176618	  0.154535	 -0.113901	  0.252017	  0.039285	  0.034165	  0.044119	  0.130570	 -0.046471	 -0.156647	 -0.082195	 -0.114937
  0.013295	 -0.133691	  0.150448	 -0.097845	  0.274093	  0.026009	  0.043133	  0.033283	  0.132838	 -0.070063	 -0.181516	 -0.070132	 -0.119375
 -0.022161	 -0.130631	  0.167565	 -0.103200	  0.306551	  0.026404	  0.068387	  0.029305	  0.097910	 -0.081685	 -0.197947	 -0.071040	 -0.085224
 -0.017734	 -0.135427	  0.183976	 -0.131853	  0.319486	  0.011093	  0.071469	  0.002323	  0.052294	 -0.101757	 -0.205588	 -0.071153	 -0.077378
 -0.036156	 -0.121386	  0.177074	 -0.172351	  0.275514	  0.022295	  0.071538	 -0.043076	  0.025864	 -0.141412	 -0.241477	 -0.025308	 -0.100593
 -0.029519	 -0.099082	  0.179356	 -0.183860	  0.291191	 -0.037502	  0.051038	 -0.054215	 -0.017567	 -0.118191	 -0.213143	  0.050677	 -0.067900
 -0.034262	 -0.092871	  0.208716	 -0.155536	  0.262726	 -0.094663	  0.040765	 -0.031042	 -0.044760	 -0.083712	 -0.158617	  0.105826	 -0.027117
 -0.013949	 -0.094821	  0.237363	 -0.146855	  0.236769	 -0.097219	  0.047334	 -0.049391	 -0.047268	 -0.061112	 -0.136994	  0.117600	  0.054886
 -0.019973	 -0.062917	  0.222350	 -0.157053	  0.259112	 -0.088821	  0.020588	 -0.090442	 -0.046447	  0.000477	 -0.061051	  0.129723	  0.106256
 -0.023938	 -0.052397	  0.239582	 -0.206738	  0.252980	 -0.059369	 -0.031880	 -0.082666	 -0.004036	  0.054393	  0.004188	  0.149504	  0.135725
  0.003803	 -0.102716	  0.215560	 -0.223284	  0.229317	 -0.034163	 -0.051973	 -0.068398	  0.044420	  0.078273	  0.073533	  0.185822	  0.149913
  0.018726	 -0.131410	  0.193672	 -0.231960	  0.217467	 -0.017471	 -0.074236	 -0.065059	  0.113776	  0.107099	  0.091366	  0.211890	  0.148050
  0.019714	 -0.097070	  0.170057	 -0.222055	  0.254655	 -0.021129	 -0.078350	 -0.060006	  0.138701	  0.181325	  0.072775	  0.250886	  0.116496
  0.000344	 -0.097160	  0.155604	 -0.211260	  0.248932	 -0.036019	 -0.053440	 -0.051744	  0.142110	  0.206087	  0.106103	  0.233096	  0.108889
 -0.015082	 -0.105662	  0.172677	 -0.208765	  0.236948	 -0.027119	 -0.002750	 -0.010492	  0.187157	  0.201794	  0.111296	  0.214120	  0.078253
 -0.029095	 -0.116360	  0.178129	 -0.242341	  0.266022	 -0.008816	  0.018663	  0.029834	  0.223916	  0.145243	  0.064993	  0.205799	  0.057167
 -0.049392	 -0.122878	  0.156809	 -0.220416	  0.212738	  0.003305	  0.032404	  0.037183	  0.247739	  0.156497	  0.045269	  0.175876	  0.016042
 -0.057361	 -0.139372	  0.129636	 -0.171908	  0.181955	 -0.009557	  0.048275	  0.065943	  0.222888	  0.198225	  0.034801	  0.171770	 -0.031111
 -0.078887	 -0.116935	  0.157654	 -0.199637	  0.193684	 -0.026661	  0.045566	  0.075825	  0.221772	  0.167545	  0.029568	  0.184552	 -0.016624
 -0.077893	 -0.122575	  0.152116	 -0.230976	  0.178836	  0.024175	  0.042777	  0.056422	  0.221741	  0.131429	  0.003075	  0.142650	 -0.001847
 -0.086610	 -0.142710	  0.145919	 -0.201231	  0.193908	  0.047091	 -0.000777	  0.078092	  0.218980	  0.128329	  0.008001	  0.094918	  0.000806
 -0.090935	 -0.153480	  0.134402	 -0.185191	  0.191374	  0.034799	 -0.002152	  0.083625	  0.190060	  0.110252	 -0.015403	  0.047808	  0.019216
 -0.074406	 -0.137270	  0.140236	 -0.215618	  0.199594	  0.051682	 -0.020004	  0.059866	  0.164210	  0.069613	 -0.016678	  0.039725	 -0.006385
 -0.058417	 -0.129594	  0.125336	 -0.195926	  0.202194	  0.060006	 -0.039193	  0.062466	  0.137813	  0.053076	 -0.055942	  0.042351	 -0.012097
 -0.035162	 -0.128952	  0.133702	 -0.172246	  0.194175	  0.084414	 -0.074361	  0.039007	  0.127536	  0.038227	 -0.097366	  0.031503	 -0.011261
 -0.021585	 -0.140224	  0.169340	 -0.194477	  0.211914	  0.046861	 -0.100779	  0.026383	  0.111023	  0.020427	 -0.098935	  0.036410	 -0.018976
 -0.039579	 -0.150383	  0.148970	 -0.168527	  0.224764	  0.035207	 -0.073566	  0.016275	  0.124132	  0.012622	 -0.119444	  0.037415	 -0.043620
 -0.052493	 -0.101879	  0.166621	 -0.154530	  0.208457	  0.033630	 -0.081939	  0.011357	  0.100775	  0.005979	 -0.151042	  0.026811	 -0.061483
 -0.035167	 -0.064819	  0.195630	 -0.152999	  0.175097	  0.006358	 -0.112824	  0.021775	  0.033630	 -0.009280	 -0.177761	  0.010277	 -0.063714
 -0.073843	 -0.057115	  0.170080	 -0.123006	  0.136796	 -0.027751	 -0.112061	  0.020812	  0.020629	  0.006582	 -0.175947	 -0.022651	 -0.027235
 -0.088274	 -0.056449	  0.156399	 -0.121209	  0.129079	 -0.041937	 -0.112445	  0.035399	 -0.001068	 -0.002716	 -0.198184	 -0.059006	 -0.066326
 -0.107100	 -0.042925	  0.163277	 -0.131590	  0.122408	 -0.052002	 -0.120817	  0.022923	 -0.022542	 -0.018614	 -0.170292	 -0.095228	 -0.107661
 -0.097606	 -0.071578	  0.178871	 -0.152334	  0.107648	 -0.061084	 -0.104011	  0.020049	 -0.028617	 -0.022175	 -0.178076	 -0.089612	 -0.111471
 -0.111430	 -0.090076	  0.196117	 -0.150389	  0.111268	 -0.058612	 -0.113421	  0.024610	 -0.049613	 -0.037996	 -0.175923	 -0.096928	 -0.135709
 -0.102229	 -0.075990	  0.216455	 -0.152974	  0.102658	 -0.077106	 -0.111119	  0.020979	 -0.062006	 -0.009241	 -0.180799	 -0.106687	 -0.126743
 -0.067057	 -0.051381	  0.239269	 -0.153189	  0.119610	 -0.099695	 -0.125264	  0.014464	 -0.007329	 -0.004013	 -0.183101	 -0.091851	 -0.117336
 -0.063086	 -0.036464	  0.236268	 -0.148393	  0.135807	 -0.131106	 -0.169480	 -0.011393	 -0.017942	 -0.020722	 -0.161769	 -0.050659	 -0.080611
 -0.062421	 -0.060640	  0.245758	 -0.134976	  0.123709	 -0.113447	 -0.185696	 -0.019560	 -0.024597	 -0.027683	 -0.142269	 -0.052281	 -0.041311
 -0.083190	 -0.047663	  0.256607	 -0.171130	  0.095478	 -0.114154	 -0.191164	  0.007125	 -0.029800	 -0.019230	 -0.087412	 -0.025196	 -0.014332
 -0.093698	 -0.051881	  0.234652	 -0.160789	  0.095291	 -0.107255	 -0.164566	  0.022834	  0.003709	 -0.035597	 -0.082655	  0.005066	  0.011670
 -0.098369	 -0.087306	  0.238957	 -0.140481	  0.111802	 -0.093292	 -0.152015	  0.023632	  0.021834	 -0.050893	 -0.042021	  0.038322	  0.063612
 -0.076911	 -0.097541	  0.241806	 -0.153092	  0.113910	 -0.109114	 -0.152970	  0.058629	  0.032338	  0.000339	 -0.000182	  0.075154	  0.090640
 -0.092721	 -0.093170	  0.241434	 -0.156667	  0.092594	 -0.115654	 -0.160678	  0.074654	  0.032266	  0.037632	 -0.001243	  0.106103	  0.110919
 -0.126091	 -0.051614	  0.219861	 -0.145573	  0.112692	 -0.126276	 -0.151874	  0.072207	  0.059135	  0.055548	  0.022544	  0.178884	  0.176090
 -0.119519	 -0.025358	  0.187698	 -0.168466	  0.153724	 -0.111729	 -0.157333	  0.076457	  0.123557	  0.094088	  0.099727	  0.205370	  0.196390
 -0.081351	 -0.044246	  0.183942	 -0.215048	  0.147062	 -0.113400	 -0.162970	  0.098874	  0.210027	  0.122930	  0.147723	  0.254861	  0.214302
 -0.076494	 -0.032180	  0.206599	 -0.202717	  0.119631	 -0.108731	 -0.166177	  0.122184	  0.210880	  0.116634	  0.136432	  0.231869	  0.210508
 -0.074960	 -0.029232	  0.189112	 -0.150468	  0.140525	 -0.125955	 -0.157992	  0.112015	  0.208795	  0.121557	  0.118595	  0.224126	  0.207662
 -0.092445	  0.003918	  0.199060	 -0.140993	  0.163153	 -0.132395	 -0.135897	  0.136125	  0.226028	  0.086861	  0.130426	  0.224466	  0.188364
 -0.122680	  0.033346	  0.223740	 -0.139514	  0.168671	 -0.106317	 -0.120493	  0.169020	  0.200677	  0.072075	  0.122808	  0.204260	  0.122812
 -0.120334	  0.010984	  0.187079	 -0.147267	  0.184998	 -0.081470	 -0.114572	  0.161889	  0.189408	  0.077789	  0.148485	  0.189364	  0.107496
 -0.098801	  0.010725	  0.174694	 -0.154055	  0.191701	 -0.037026	 -0.104466	  0.191728	  0.172584	  0.076914	  0.174758	  0.161564	  0.111726
 -0.067139	  0.001581	  0.194781	 -0.173211	  0.172735	 -0.022309	 -0.076327	  0.177993	  0.153127	  0.071849	  0.155953	  0.116819	  0.084530
 -0.057082	  0.016000	  0.163075	 -0.175906	  0.205232	 -0.034408	 -0.058123	  0.133443	  0.126715	  0.059201	  0.126070	  0.105559	  0.061401
 -0.058623	  0.006400	  0.187274	 -0.156976	  0.220671	 -0.044556	 -0.087035	  0.126908	  0.146189	  0.026760	  0.092041	  0.065718	  0.058989
 -0.065793	  0.004606	  0.188216	 -0.139450	  0.244618	 -0.045982	 -0.151320	  0.138617	  0.127771	  0.016428	  0.074312	  0.027366	  0.041398
 -0.088559	  0.016656	  0.147672	 -0.137648	  0.256265	  0.003476	 -0.146050	  0.140038	  0.099068	  0.035649	  0.073913	 -0.004274	  0.011126
 -0.058792	 -0.016549	  0.136790	 -0.166668	  0.217251	  0.007630	 -0.163602	  0.091840	  0.043474	  0.043832	  0.090630	  0.029644	 -0.043824
 -0.030576	 -0.022660	  0.136245	 -0.172421	  0.160602	  0.014699	 -0.174791	  0.032559	  0.018542	  0.065384	  0.081256	  0.032914	 -0.084248
 -0.048525	 -0.046236	  0.088092	 -0.148584	  0.125193	  0.024631	 -0.159860	  0.029095	 -0.002974	  0.049722	  0.045815	  0.037436	 -0.074340
 -0.055996	 -0.059031	  0.100517	 -0.107738	  0.097724	 -0.016428	 -0.178479	  0.026414	  0.003128	  0.070579	  0.017967	  0.057250	 -0.055795
 -0.044129	 -0.068997	  0.104025	 -0.073555	  0.115488	 -0.041800	 -0.197365	  0.038225	  0.027796	  0.080194	  0.036482	  0.061232	 -0.058372
 -0.028449	 -0.039096	  0.140309	 -0.043196	  0.163677	 -0.058156	 -0.202784	  0.040593	  0.048304	  0.008437	  0.013067	  0.034681	 -0.085272
 -0.052932	 -0.071567	  0.173538	 -0.051095	  0.162978	 -0.078630	 -0.195346	  0.006363	  0.069519	 -0.008479	 -0.019332	  0.025364	 -0.078547
 -0.039056	 -0.081285	  0.171100	 -0.072096	  0.159185	 -0.065188	 -0.228207	  0.004953	  0.069229	  0.013717	  0.004109	  0.010859	 -0.058905
 -0.044555	 -0.056721	  0.198200	 -0.067989	  0.164963	 -0.056583	 -0.202774	  0.002828	  0.046569	  0.017241	  0.013645	 -0.011258	 -0.051607
 -0.053600	 -0.036583	  0.223205	 -0.071011	  0.148590	 -0.054848	 -0.198734	 -0.028235	  0.039577	  0.036019	  0.015978	 -0.016033	 -0.080858
 -0.044004	 -0.030160	  0.196281	 -0.080102	  0.115472	 -0.047928	 -0.194394	 -0.029599	 -0.004647	  0.062387	 -0.035161	 -0.011619	 -0.070812
 -0.044583	 -0.029727	  0.179149	 -0.064795	  0.080772	 -0.060588	 -0.165660	 -0.011561	 -0.040121	  0.066649	 -0.066754	 -0.000059	 -0.092958
 -0.065842	 -0.038701	  0.149501	 -0.045373	  0.100304	 -0.083937	 -0.137775	 -0.044220	 -0.035857	  0.062806	 -0.038975	 -0.008033	 -0.092921
 -0.052119	 -0.040330	  0.173867	 -0.030876	  0.107890	 -0.064936	 -0.154392	 -0.044445	 -0.017171	  0.054110	 -0.019787	 -0.007518	 -0.111789
 -0.035538	 -0.043354	  0.211239	 -0.037019	  0.091988	 -0.103865	 -0.148339	 -0.032863	  0.000552	  0.027133	 -0.019648	  0.013898	 -0.116402
 -0.042263	 -0.046105	  0.211273	 -0.043810	  0.121128	 -0.116486	 -0.115497	 -0.028606	  0.009744	  0.022255	 -0.029822	  0.032745	 -0.099631
 -0.085236	 -0.032673	  0.174278	 -0.039306	  0.105915	 -0.119231	 -0.140576	 -0.038194	  0.026295	  0.021498	 -0.022660	 -0.020306	 -0.097898
 -0.119465	 -0.044875	  0.153270	 -0.046185	  0.085821	 -0.107372	 -0.138474	 -0.023070	  0.042240	  0.017307	  0.025229	 -0.018869	 -0.101604
 -0.106881	 -0.038923	  0.158492	 -0.030425	  0.083081	 -0.098555	 -0.109015	 -0.023865	  0.018362	  0.001901	 -0.003128	 -0.026829	 -0.101398
 -0.134536	 -0.013590	  0.141849	 -0.019229	  0.100513	 -0.110661	 -0.124530	 -0.018153	  0.015897	  0.010826	 -0.010649	 -0.053521	 -0.085602
 -0.164421	 -0.021943	  0.135900	 -0.005217	  0.139119	 -0.105272	 -0.118121	 -0.017592	  0.022602	  0.034737	 -0.014099	 -0.060915	 -0.132878
 -0.211118	 -0.036130	  0.150952	 -0.041504	  0.158918	 -0.116335	 -0.117003	 -0.020901	  0.014353	  0.070519	 -0.009424	 -0.050977	 -0.132560
 -0.219064	 -0.029547	  0.154432	 -0.059192	  0.166352	 -0.111500	 -0.101496	  0.020098	  0.025411	  0.081081	 -0.017878	 -0.064848	 -0.123076
 -0.229281	 -0.038872	  0.172183	 -0.045530	  0.183626	 -0.085030	 -0.110521	 -0.009698	  0.013659	  0.071222	 -0.056361	 -0.089912	 -0.150646
 -0.191437	 -0.047308	  0.197117	 -0.031385	  0.165231	 -0.075853	 -0.099427	 -0.003066	  0.006710	  0.083741	 -0.084730	 -0.112906	 -0.148633
 -0.141204	 -0.017242	  0.183308	 -0.057690	  0.127713	 -0.067366	 -0.076696	 -0.024359	  0.020598	  0.055863	 -0.082365	 -0.113747	 -0.127231
 -0.130941	 -0.014115	  0.169679	 -0.065126	  0.147749	 -0.047655	 -0.077978	 -0.047792	  0.031573	  0.007868	 -0.105756	 -0.094932	 -0.076426
 -0.131348	 -0.017911	  0.172461	 -0.048445	  0.168484	 -0.050007	 -0.078644	 -0.062018	 -0.014115	 -0.010420	 -0.137524	 -0.091324	 -0.063823
 -0.112670	  0.020726	  0.151228	 -0.026037	  0.169455	 -0.037762	 -0.038104	 -0.032328	 -0.058416	 -0.026821	 -0.132668	 -0.050198	 -0.058313
 -0.097913	  0.012376	  0.106722	  0.017236	  0.145085	 -0.066398	 -0.057780	 -0.011931	 -0.070409	 -0.048688	 -0.097056	 -0.044143	 -0.063760
 -0.136624	  0.030261	  0.115273	  0.024979	  0.149015	 -0.058527	 -0.091565	 -0.030511	 -0.107242	 -0.088594	 -0.099128	 -0.035656	 -0.060410
 -0.165300	  0.047516	  0.130956	 -0.001093	  0.139052	 -0.048681	 -0.101550	 -0.055407	 -0.105415	 -0.070674	 -0.123127	  0.007819	 -0.077776
 -0.153887	  0.036511	  0.114507	 -0.051401	  0.141984	 -0.080132	 -0.087778	 -0.089054	 -0.119710	 -0.046762	 -0.136496	  0.059494	 -0.082295
 -0.122822	  0.028126	  0.107684	 -0.052519	  0.160937	 -0.086267	 -0.093077	 -0.113961	 -0.124206	 -0.046377	 -0.123465	  0.079568	 -0.053342
 -0.069220	  0.028632	  0.117965	 -0.030213	  0.159579	 -0.141105	 -0.080721	 -0.147076	 -0.098764	 -0.076062	 -0.131957	  0.087161	 -0.014939
 -0.082339	  0.022800	  0.135714	 -0.007060	  0.167915	 -0.176168	 -0.110727	 -0.137403	 -0.118891	 -0.082147	 -0.143012	  0.113170	 -0.064552
 -0.059217	  0.019184	  0.153853	 -0.029726	  0.179450	 -0.208673	 -0.113969	 -0.154446	 -0.100942	 -0.046574	 -0.108398	  0.133621	 -0.082539
 -0.025894	  0.054811	  0.158389	 -0.010758	  0.176302	 -0.189721	 -0.104193	 -0.145276	 -0.112326	 -0.030982	 -0.078599	  0.098452	 -0.082076
  0.018765	  0.067671	  0.133925	 -0.005851	  0.163375	 -0.165875	 -0.111017	 -0.116512	 -0.091359	 -0.013685	 -0.056855	  0.127605	 -0.102379
  0.046614	  0.078905	  0.139899	 -0.009393	  0.145457	 -0.130616	 -0.133293	 -0.147321	 -0.072066	 -0.008277	 -0.015087	  0.192610	 -0.064229
  0.040728	  0.091240	  0.130922	 -0.020867	  0.128618	 -0.092219	 -0.129252	 -0.138250	 -0.102827	  0.001844	  0.036409	  0.209446	 -0.040712
  0.057078	  0.102787	  0.125731	 -0.027416	  0.119446	 -0.067608	 -0.114247	 -0.124316	 -0.076184	  0.016835	  0.076052	  0.172403	 -0.034131
  0.052857	  0.078445	  0.128177	 -0.064296	  0.145506	 -0.050467	 -0.098854	 -0.067381	 -0.052909	  0.016093	  0.067117	  0.145878	 -0.021564
  0.055698	  0.055924	  0.142760	 -0.060730	  0.170924	 -0.051516	 -0.107283	 -0.043239	 -0.045881	 -0.001174	  0.051345	  0.145233	 -0.028391
  0.043708	  0.033709	  0.182853	 -0.095626	  0.170465	 -0.035945	 -0.128587	 -0.067012	  0.000601	  0.025555	 -0.003160	  0.138253	 -0.029374
  0.003226	  0.006036	  0.200796	 -0.100148	  0.176441	 -0.025257	 -0.089542	 -0.052984	  0.006619	  0.025120	 -0.028345	  0.098741	 -0.035566
 -0.006393	  0.010191	  0.171374	 -0.059978	  0.198715	 -0.039767	 -0.057159	 -0.089085	  0.008254	  0.030716	 -0.079072	  0.100509	 -0.033839
  0.001607	 -0.004436	  0.140867	 -0.068766	  0.192571	 -0.039760	 -0.053203	 -0.089625	  0.042428	  0.010898	 -0.077756	  0.101226	 -0.076154
 -0.046547	 -0.006572	  0.124566	 -0.069656	  0.187956	 -0.080190	 -0.059496	 -0.071736	  0.020145	 -0.004167	 -0.103665	  0.093717	 -0.104816
 -0.042682	 -0.017549	  0.110575	 -0.054303	  0.171274	 -0.066416	 -0.037039	 -0.071756	  0.004908	 -0.054312	 -0.157035	  0.058191	 -0.109953
  0.025353	 -0.022000	  0.114119	 -0.028460	  0.163185	 -0.055757	 -0.054660	 -0.087717	 -0.027924	 -0.065723	 -0.129656	 -0.010526	 -0.130064
  0.019463	 -0.037162	  0.132218	 -0.011091	  0.155464	 -0.068793	 -0.090299	 -0.136443	 -0.044486	 -0.046417	 -0.133606	 -0.041675	 -0.131402
 -0.041195	 -0.037453	  0.098522	  0.020081	  0.197004	 -0.079692	 -0.084267	 -0.126543	 -0.084922	 -0.066247	 -0.160108	 -0.051905	 -0.118584
 -0.031585	 -0.022556	  0.049644	 -0.004480	  0.189076	 -0.060102	 -0.117622	 -0.164079	 -0.114514	 -0.076652	 -0.170122	 -0.056510	 -0.123644
 -0.037715	 -0.002627	  0.061820	 -0.021672	  0.213514	 -0.046735	 -0.109462	 -0.177497	 -0.104814	 -0.054795	 -0.144973	 -0.049098	 -0.128783
 -0.078785	 -0.001730	  0.080575	 -0.031193	  0.193277	 -0.008020	 -0.077800	 -0.173113	 -0.106616	 -0.049853	 -0.134869	 -0.044992	 -0.092907
 -0.054424	 -0.047928	  0.088533	 -0.029007	  0.138511	  0.002628	 -0.069260	 -0.166833	 -0.156738	 -0.095335	 -0.121341	 -0.042788	 -0.049873
 -0.023267	 -0.057122	  0.072639	 -0.049767	  0.104096	 -0.026581	 -0.095647	 -0.167537	 -0.178113	 -0.113996	 -0.096536	 -0.001383	 -0.019604
  0.013665	 -0.038594	  0.051120	 -0.071485	  0.075138	 -0.056055	 -0.099793	 -0.173169	 -0.203472	 -0.122042	 -0.079661	  0.018979	 -0.022529
  0.019716	 -0.034747	  0.053138	 -0.015724	  0.046987	 -0.114426	 -0.058247	 -0.151737	 -0.197612	 -0.086275	 -0.058026	  0.021467	 -0.006746
 -0.009615	 -0.020558	  0.066550	  0.024619	  0.019711	 -0.148807	 -0.066493	 -0.164439	 -0.176626	 -0.049061	 -0.029501	  0.026837	 -0.020137
 -0.004020	 -0.037860	  0.123694	  0.015602	  0.043593	 -0.179821	 -0.041506	 -0.191215	 -0.174342	  0.017451	 -0.001817	  0.050995	 -0.014417
 -0.050803	 -0.025457	  0.144123	  0.000415	  0.036299	 -0.158343	 -0.030527	 -0.182560	 -0.160995	  0.035040	  0.037721	  0.061918	 -0.014920
 -0.034122	 -0.034170	  0.130695	 -0.008473	  0.025541	 -0.146013	 -0.016364	 -0.157935	 -0.131640	  0.057439	  0.077397	  0.064951	 -0.034527
 -0.024911	 -0.068989	  0.147678	 -0.048432	  0.053998	 -0.098131	 -0.036035	 -0.131952	 -0.081621	  0.109487	  0.071199	  0.107310	 -0.040549
 -0.027000	 -0.024470	  0.151575	 -0.038532	  0.029661	 -0.078321	 -0.022755	 -0.097321	 -0.069415	  0.104693	  0.047696	  0.066044	 -0.060172
 -0.028390	 -0.001156	  0.137155	 -0.037783	  0.026314	 -0.052344	 -0.017886	 -0.075381	 -0.081347	  0.090113	  0.044799	  0.027799	 -0.077381
  0.002832	 -0.021317	  0.129216	 -0.049340	  0.007365	 -0.057135	  0.008244	 -0.057093	 -0.089732	  0.083465	  0.008701	  0.026951	 -0.063387
  0.061221	 -0.066299	  0.096713	 -0.051353	 -0.000426	 -0.047901	 -0.001893	 -0.025734	 -0.065321	  0.099040	  0.010073	  0.047325	 -0.072243
  0.096772	 -0.099417	  0.121711	 -0.039189	 -0.019911	 -0.042570	  0.004999	 -0.025352	 -0.086128	  0.103517	  0.065049	  0.015625	 -0.083971
  0.084942	 -0.090244	  0.154995	 -0.042377	 -0.030659	 -0.004220	  0.030582	 -0.001623	 -0.096115	  0.079997	  0.055482	 -0.014695	 -0.066267
  0.041460	 -0.056197	  0.172469	 -0.047276	 -0.015062	  0.033079	  0.059374	 -0.007861	 -0.124707	  0.056192	  0.037232	 -0.010734	 -0.070928
  0.062585	 -0.049487	  0.156004	 -0.050948	 -0.009803	  0.043484	  0.058316	 -0.054968	 -0.159373	  0.051415	  0.006986	 -0.002055	 -0.055209
  0.140473	 -0.058121	  0.118503	 -0.030977	  0.019245	  0.029035	  0.068024	 -0.097734	 -0.170153	  0.060957	 -0.006941	 -0.005492	 -0.057291
  0.137678	 -0.062156	  0.128231	 -0.049644	  0.038778	 -0.005460	  0.052021	 -0.093602	 -0.176263	  0.061330	 -0.026261	 -0.018974	 -0.079171
  0.123080	 -0.111547	  0.145458	 -0.025938	  0.016694	 -0.015137	  0.031269	 -0.096788	 -0.197694	  0.009628	 -0.046053	 -0.005553	 -0.045596
  0.089636	 -0.083824	  0.153471	 -0.012206	 -0.007062	 -0.022678	  0.035507	 -0.053793	 -0.229421	  0.005778	 -0.066015	 -0.007153	 -0.025677
  0.060444	 -0.082581	  0.162586	 -0.074269	  0.009202	 -0.033777	  0.058489	 -0.044164	 -0.246201	  0.013092	 -0.082573	 -0.006506	 -0.050501
  0.043118	 -0.042453	  0.181540	 -0.063345	  0.023801	 -0.029622	  0.051467	 -0.013026	 -0.229800	  0.024078	 -0.107801	 -0.014973	 -0.066220
  0.043847	 -0.032776	  0.174737	 -0.066869	  0.018219	 -0.069078	  0.002534	  0.040863	 -0.213334	  0.065685	 -0.098614	 -0.042470	 -0.085246
  0.035046	  0.008759	  0.109858	 -0.057911	 -0.003166	 -0.058748	 -0.014739	  0.046874	 -0.171234	  0.078373	 -0.065268	 -0.032021	 -0.118611
  0.021836	 -0.002352	  0.108770	 -0.111021	 -0.011938	 -0.042990	 -0.026780	  0.038157	 -0.135955	  0.066205	 -0.028096	 -0.022927	 -0.106203
  0.049461	 -0.004284	  0.070953	 -0.146377	 -0.030713	 -0.044847	 -0.055468	  0.028730	 -0.161577	  0.037060	 -0.044651	 -0.029395	 -0.112293
 -0.014148	 -0.045018	 -0.077976	  0.027921	 -0.100471	  0.007844	 -0.025728	 -0.005034	 -0.038615	  0.017182	  0.047049	 -0.000224	  0.001918
 -0.011574	 -0.021935	 -0.041805	  0.012529	 -0.120184	 -0.022606	 -0.007957	  0.031520	 -0.050735	  0.000855	  0.025843	 -0.018803	 -0.006269
 -0.035678	  0.007718	 -0.008446	 -0.000043	 -0.093642	 -0.011504	  0.008153	  0.042020	 -0.075577	 -0.010177	  0.023874	  0.013892	 -0.009122
 -0.034829	 -0.007697	 -0.067097	 -0.014449	 -0.063888	 -0.009662	  0.011983	  0.013784	 -0.097391	 -0.032986	  0.058658	 -0.004367	  0.007753
 -0.007607	 -0.007037	 -0.046318	 -0.000921	 -0.062672	 -0.001444	 -0.003600	  0.008334	 -0.062481	 -0.011076	  0.025190	 -0.021196	  0.015237
  0.030689	  0.001246	 -0.041488	 -0.029507	 -0.038673	 -0.010138	 -0.000497	  0.005236	 -0.035340	  0.007548	 -0.007629	 -0.011139	  0.052238
  0.034828	  0.013534	 -0.036314	 -0.028095	 -0.030043	 -0.008188	  0.019925	  0.006359	  0.011642	  0.009815	 -0.004426	 -0.001790	  0.040194
  0.027813	  0.013613	 -0.027813	 -0.004646	 -0.010829	 -0.019605	  0.048007	  0.020611	  0.052068	  0.044357	  0.016358	  0.028781	  0.061366
  0.031230	  0.001261	 -0.031197	  0.019478	 -0.011861	 -0.003827	  0.048189	  0.041805	  0.069792	  0.044630	  0.045997	  0.033742	  0.090926
  0.008547	 -0.015927	 -0.049335	  0.012725	 -0.001146	  0.025020	  0.030461	 -0.003823	  0.039903	 -0.006542	 -0.014640	 -0.017440	 -0.023392
 -0.039822	 -0.004336	 -0.037000	  0.008575	 -0.003650	  0.007974	  0.040607	 -0.046991	 -0.017326	 -0.042259	 -0.067809	 -0.049221	 -0.120639
 -0.027867	 -0.001200	  0.012592	  0.025472	  0.029945	  0.007630	  0.031159	 -0.054355	 -0.001079	  0.001422	  0.013233	  0.043203	  0.057634
 -0.014171	  0.000374	  0.028408	  0.006571	  0.050174	  0.010359	  0.021683	 -0.035410	  0.033110	  0.017793	  0.043326	  0.112088	  0.200741
  0.013716	  0.013544	  0.044911	 -0.021575	  0.051490	 -0.003794	 -0.012404	 -0.024839	  0.027979	 -0.015740	 -0.011621	 -0.003889	 -0.012043
  0.050712	  0.005195	  0.029040	 -0.045935	  0.052586	 -0.001952	 -0.033486	 -0.025274	  0.020378	 -0.040477	 -0.079045	 -0.082881	 -0.260906
  0.055301	  0.013952	  0.044189	 -0.039438	  0.067360	 -0.006571	 -0.040017	 -0.013723	  0.021168	  0.006445	 -0.004456	  0.020192	 -0.057869
  0.008534	  0.001364	  0.058022	 -0.012963	  0.085106	 -0.001655	 -0.058059	  0.028471	  0.063326	  0.053598	  0.082975	  0.171705	  0.240160
 -0.018989	  0.007963	  0.067782	  0.006331	  0.055761	 -0.007139	 -0.037251	  0.007676	  0.033045	 -0.002579	 -0.013459	  0.046925	  0.108814
 -0.029772	  0.010878	  0.093831	  0.029357	  0.073812	  0.007372	 -0.018040	  0.005541	  0.006053	 -0.045784	 -0.112618	 -0.165107	 -0.230188
 -0.026913	  0.012508	  0.086013	  0.048616	  0.070826	  0.041885	 -0.023128	 -0.001906	  0.000080	  0.003976	 -0.066801	 -0.094471	 -0.156554
 -0.015526	  0.023581	  0.070606	  0.047584	  0.054876	  0.071423	 -0.019138	  0.038640	  0.058168	  0.101531	  0.065668	  0.114684	  0.185149
  0.025307	 -0.007154	  0.044179	  0.094683	  0.046169	  0.078475	 -0.022748	  0.056743	  0.040590	  0.101389	  0.082563	  0.107377	  0.179720
  0.009478	  0.003608	  0.016794	  0.095819	  0.060444	  0.066911	 -0.003532	 -0.006102	  0.006932	  0.025920	 -0.024942	 -0.073212	 -0.155458
 -0.020579	  0.002860	  0.008843	  0.068519	  0.050717	  0.061408	 -0.004987	 -0.023891	 -0.016843	  0.005368	 -0.058283	 -0.109282	 -0.237024
 -0.008060	  0.013364	 -0.001644	  0.063707	 -0.009767	  0.055664	 -0.008359	  0.008697	  0.031357	  0.034403	 -0.001217	  0.012337	  0.046032
  0.006334	  0.028354	 -0.008349	  0.054729	 -0.012725	  0.040657	  0.003608	  0.020250	  0.070451	  0.041648	  0.010240	  0.068777	  0.221833
  0.042295	  0.018225	 -0.007251	  0.076538	 -0.013330	  0.024075	 -0.022866	  0.008869	  0.060665	  0.051513	 -0.043448	 -0.047144	 -0.014017
  0.065246	 -0.004119	 -0.015229	  0.041902	 -0.003156	 -0.004835	 -0.016122	 -0.026305	  0.050466	  0.022932	 -0.139055	 -0.163057	 -0.249535
  0.041301	 -0.029181	 -0.031398	  0.046372	  0.015581	  0.000798	 -0.022680	  0.006642	  0.031114	  0.028514	 -0.120262	 -0.101124	 -0.082885
  0.037764	 -0.057437	 -0.021565	  0.023086	  0.027997	 -0.003031	 -0.008930	  0.072974	  0.080628	  0.037738	  0.008360	  0.064072	  0.204440
  0.023119	 -0.082318	 -0.050482	  0.026744	  0.040759	 -0.002048	  0.002722	  0.075152	  0.097602	  0.047926	  0.015452	  0.013715	  0.147971
  0.008180	 -0.090747	 -0.105164	  0.041625	  0.030692	 -0.004006	 -0.026367	  0.061456	  0.052610	  0.005347	 -0.101490	 -0.176716	 -0.197490
 -0.010691	 -0.093595	 -0.069155	  0.054009	  0.004109	 -0.009240	 -0.096633	  0.052063	  0.084152	 -0.027607	 -0.115906	 -0.210540	 -0.206193
  0.027594	 -0.098077	 -0.075719	  0.094177	  0.024012	 -0.025594	 -0.089089	  0.082551	  0.134243	  0.034877	 -0.019102	 -0.039596	  0.110247
  0.050657	 -0.112884	 -0.084627	  0.090840	  0.039984	 -0.007233	 -0.063745	  0.107673	  0.143941	  0.031154	  0.025168	  0.067892	  0.257973
  0.047916	 -0.099081	 -0.065537	  0.073052	  0.056386	 -0.024712	 -0.088643	  0.100882	  0.146039	  0.017948	 -0.074734	 -0.077344	  0.008172
  0.042869	 -0.093405	 -0.057842	  0.074519	  0.095995	 -0.018325	 -0.073170	  0.056039	  0.109114	 -0.032536	 -0.155200	 -0.202288	 -0.199372
  0.013186	 -0.100948	 -0.060502	  0.051332	  0.121546	 -0.014351	 -0.086065	  0.038282	  0.127769	 -0.001184	 -0.095268	 -0.062237	 -0.001577
 -0.009463	 -0.119803	 -0.069017	  0.047401	  0.129960	 -0.010039	 -0.109352	  0.047377	  0.172390	  0.038039	  0.056350	  0.111040	  0.263252
  0.003700	 -0.122796	 -0.082015	  0.015988	  0.120450	  0.002622	 -0.127883	 -0.000021	  0.153125	  0.023317	  0.028303	  0.052543	  0.133538
  0.005601	 -0.110272	 -0.114519	  0.036416	  0.147717	  0.015073	 -0.129522	 -0.028475	  0.087175	 -0.046705	 -0.066299	 -0.142302	 -0.192706
 -0.001765	 -0.120341	 -0.136763	  0.082081	  0.180583	 -0.006700	 -0.084019	  0.028948	  0.079433	 -0.024205	 -0.061995	 -0.145547	 -0.185524
 -0.010881	 -0.130845	 -0.104722	  0.131622	  0.185296	 -0.016952	 -0.047845	  0.054905	  0.083589	  0.038265	  0.034921	  0.055212	  0.173123
  0.022086	 -0.135748	 -0.099070	  0.160737	  0.189054	 -0.010910	 -0.068232	  0.053338	  0.068601	  0.032572	  0.053702	  0.118797	  0.248524
  0.047114	 -0.141463	 -0.086005	  0.168523	  0.190876	 -0.009995	 -0.088101	  0.018723	  0.026754	 -0.023132	 -0.050107	 -0.102787	 -0.071601
  0.039976	 -0.121431	 -0.071539	  0.172328	  0.254008	  0.032415	 -0.104053	  0.025628	  0.025859	 -0.061394	 -0.078864	 -0.186614	 -0.203179
  0.039334	 -0.140031	 -0.069738	  0.156276	  0.261276	  0.036346	 -0.099635	  0.035144	  0.052312	 -0.051684	  0.029885	 -0.022430	  0.046050
  0.014207	 -0.136724	 -0.041226	  0.149120	  0.237980	  0.035127	 -0.087483	  0.074596	  0.060117	 -0.017305	  0.132401	  0.093609	  0.267039
  0.027606	 -0.122535	 -0.067562	  0.125788	  0.226233	  0.031226	 -0.089301	  0.072570	  0.036346	 -0.044035	  0.081029	 -0.010557	  0.083932
  0.055995	 -0.118748	 -0.085968	  0.094688	  0.218663	  0.025830	 -0.084303	  0.069683	  0.009291	 -0.099549	 -0.005398	 -0.180680	 -0.201625
  0.048418	 -0.153072	 -0.128838	  0.100736	  0.175992	  0.015132	 -0.108316	  0.031872	  0.042206	 -0.054964	 -0.010616	 -0.130808	 -0.155886
  0.045521	 -0.175228	 -0.177136	  0.120975	  0.162903	 -0.002010	 -0.132722	  0.025143	  0.083608	 -0.004408	  0.038440	  0.031874	  0.155155
  0.045529	 -0.166934	 -0.178045	  0.092048	  0.181534	 -0.023068	 -0.123643	  0.027786	  0.122225	 -0.009258	  0.056889	  0.011198	  0.216166
  0.062846	 -0.140451	 -0.178954	  0.089940	  0.203829	 -0.012515	 -0.122142	  0.009111	  0.071541	 -0.075786	 -0.024651	 -0.162965	 -0.047411
  0.083635	 -0.135700	 -0.152642	  0.090428	  0.208699	 -0.021981	 -0.109411	  0.044737	  0.050408	 -0.071092	 -0.047895	 -0.181106	 -0.172295
  0.090358	 -0.138202	 -0.151022	  0.078453	  0.200377	 -0.014867	 -0.114163	  0.048954	  0.051082	 -0.036111	  0.025500	 -0.048317	  0.082856
  0.118769	 -0.096050	 -0.130840	  0.084696	  0.166616	 -0.005310	 -0.110564	  0.069760	  0.065196	  0.014299	  0.099039	  0.089763	  0.255394
  0.145744	 -0.066021	 -0.099647	  0.075048	  0.154326	  0.004776	 -0.106382	  0.099968	  0.004311	 -0.049254	  0.021095	 -0.003630	  0.094926
  0.109879	 -0.099258	 -0.125709	  0.083861	  0.123185	  0.016377	 -0.090946	  0.091992	 -0.027991	 -0.129310	 -0.065803	 -0.160665	 -0.158325
  0.068219	 -0.083509	 -0.136039	  0.104963	  0.108885	  0.020268	 -0.076518	  0.088042	 -0.032636	 -0.092510	 -0.011392	 -0.104217	 -0.078135
  0.073890	 -0.089344	 -0.140133	  0.130040	  0.124170	  0.048319	 -0.067012	  0.086911	 -0.010371	 -0.017808	  0.042874	  0.013528	  0.225729
  0.073818	 -0.080846	 -0.174695	  0.140397	  0.130523	  0.001917	 -0.060618	  0.064402	  0.025010	  0.012274	 -0.001428	 -0.053302	  0.187039
  0.055122	 -0.078212	 -0.209777	  0.136781	  0.097108	  0.014982	 -0.037408	  0.032505	  0.002105	 -0.025314	 -0.137479	 -0.217020	 -0.087021
  0.063074	 -0.046196	 -0.170893	  0.174316	  0.101927	  0.033263	 -0.046921	  0.015059	 -0.010880	 -0.035943	 -0.155235	 -0.267933	 -0.114929
  0.049246	 -0.037173	 -0.171092	  0.199539	  0.087242	  0.048018	 -0.043948	  0.040086	 -0.024789	  0.008706	 -0.061880	 -0.098319	  0.172043
  0.035261	 -0.035793	 -0.153139	  0.212093	  0.097370	  0.086061	 -0.013805	  0.074750	  0.008412	  0.006270	 -0.030436	 -0.031699	  0.310377
  0.007162	 -0.076531	 -0.150294	  0.166474	  0.094100	  0.071049	 -0.026083	  0.088688	  0.010673	 -0.051533	 -0.121283	 -0.200203	  0.061214
  0.032080	 -0.089022	 -0.144965	  0.162255	  0.108192	  0.055495	 -0.041592	  0.057144	  0.021542	 -0.101595	 -0.191098	 -0.352083	 -0.151594
  0.038661	 -0.089490	 -0.168799	  0.144906	  0.112057	  0.063224	 -0.025330	  0.074218	  0.059313	 -0.040215	 -0.102406	 -0.257613	  0.033688
 -0.004730	 -0.116624	 -0.155135	  0.144306	  0.069524	  0.046765	 -0.033283	  0.082729	  0.057270	 -0.006009	 -0.006617	 -0.098866	  0.249668
 -0.032317	 -0.109652	 -0.134558	  0.166585	  0.075942	  0.036465	 -0.070883	  0.053732	  0.025545	 -0.028854	 -0.031560	 -0.147249	  0.143436
 -0.015951	 -0.085162	 -0.117480	  0.202758	  0.067517	  0.036357	 -0.083160	 -0.000448	  0.036986	 -0.054128	 -0.087954	 -0.279228	 -0.132004
 -0.037867	 -0.134779	 -0.138346	  0.213928	  0.089222	  0.029616	 -0.086408	 -0.032875	  0.078798	 -0.043947	 -0.081660	 -0.255799	 -0.080928
 -0.058193	 -0.178267	 -0.152716	  0.228610	  0.118831	  0.027485	 -0.095698	 -0.024156	  0.094790	  0.002513	  0.018789	 -0.107584	  0.180572
 -0.043640	 -0.182315	 -0.139944	  0.210955	  0.118378	  0.040038	 -0.108121	 -0.022969	  0.086451	  0.035342	  0.004787	 -0.118016	  0.208577
 -0.040644	 -0.162161	 -0.148208	  0.218083	  0.108837	  0.035732	 -0.127868	 -0.036361	  0.088296	 -0.008783	 -0.041311	 -0.272279	 -0.070101
 -0.038390	 -0.160136	 -0.201937	  0.249129	  0.109022	  0.043622	 -0.125839	 -0.065505	  0.090634	 -0.018224	 -0.049111	 -0.327748	 -0.160963
 -0.017611	 -0.175581	 -0.241748	  0.266972	  0.121121	  0.011009	 -0.072092	 -0.056566	  0.158123	  0.011901	 -0.007419	 -0.180911	  0.076950
 -0.001860	 -0.150787	 -0.255337	  0.263413	  0.111221	 -0.016274	 -0.074477	 -0.065384	  0.213914	  0.026428	  0.046597	 -0.065682	  0.246249
  0.000362	 -0.169116	 -0.239507	  0.246140	  0.140960	 -0.024507	 -0.042222	 -0.108194	  0.205246	  0.013314	 -0.033685	 -0.127777	  0.080337
  0.020732	 -0.148368	 -0.212984	  0.245251	  0.153351	 -0.005061	 -0.019936	 -0.142705	  0.195267	 -0.009796	 -0.100697	 -0.205280	 -0.129862
  0.056041	 -0.139227	 -0.190507	  0.235049	  0.149633	 -0.004569	  0.023065	 -0.129307	  0.196994	  0.012110	 -0.080156	 -0.118984	  0.008594
  0.032371	 -0.156907	 -0.217896	  0.257503	  0.177655	  0.013125	  0.066058	 -0.094474	  0.182605	  0.056127	  0.021909	  0.057489	  0.252685
  0.012777	 -0.170691	 -0.245497	  0.245754	  0.188496	  0.055576	  0.057879	 -0.058395	  0.149234	  0.044261	  0.028688	  0.060460	  0.207541
  0.000494	 -0.224114	 -0.232456	  0.201110	  0.176947	  0.068130	  0.055304	 -0.106384	  0.128888	  0.014665	 -0.031073	 -0.096267	 -0.122622
  0.021866	 -0.214635	 -0.245041	  0.188794	  0.163965	  0.039916	  0.050710	 -0.099564	  0.135484	  0.060721	 -0.052965	 -0.124061	 -0.136295
  0.013659	 -0.222573	 -0.262160	  0.195606	  0.185139	 -0.004895	  0.070073	 -0.092597	  0.164447	  0.120748	  0.032758	  0.011000	  0.141692
  0.046301	 -0.219016	 -0.288788	  0.201635	  0.165912	 -0.006092	  0.074225	 -0.089283	  0.152282	  0.107062	  0.109940	  0.048800	  0.262398
  0.076341	 -0.199568	 -0.313895	  0.189157	  0.142021	  0.004766	  0.071860	 -0.081135	  0.128209	  0.058840	  0.061450	 -0.085276	  0.048021
  0.077127	 -0.202960	 -0.341458	  0.179375	  0.125040	  0.009149	  0.026886	 -0.095219	  0.132137	  0.048319	 -0.019264	 -0.196099	 -0.147011
  0.078047	 -0.198244	 -0.337445	  0.172274	  0.130722	  0.008202	  0.044643	 -0.111128	  0.168029	  0.061182	  0.026393	 -0.122038	  0.048489
  0.107322	 -0.161676	 -0.365277	  0.160042	  0.131910	 -0.019457	  0.059348	 -0.108563	  0.175975	  0.114112	  0.099468	  0.031198	  0.298779
  0.094322	 -0.165842	 -0.363113	  0.136354	  0.151065	 -0.059552	  0.062085	 -0.079577	  0.175552	  0.080756	  0.044188	 -0.067345	  0.209470
  0.055020	 -0.143360	 -0.334638	  0.129639	  0.156864	 -0.019718	  0.059621	 -0.096480	  0.189542	  0.006922	 -0.046694	 -0.267704	 -0.088026
  0.011023	 -0.098119	 -0.320911	  0.136878	  0.169783	  0.008832	  0.070668	 -0.080457	  0.199037	 -0.038717	 -0.066998	 -0.242457	 -0.075111
  0.034012	 -0.102627	 -0.296682	  0.110557	  0.184144	  0.008020	  0.069522	 -0.073815	  0.254897	  0.004321	  0.057706	 -0.072748	  0.174433
  0.041111	 -0.122541	 -0.245715	  0.129391	  0.207340	 -0.001948	  0.047498	 -0.071127	  0.262673	 -0.015552	  0.090818	 -0.043808	  0.228681
  0.004014	 -0.086088	 -0.241730	  0.157579	  0.203536	 -0.026444	  0.049697	 -0.054471	  0.220302	 -0.054702	 -0.017953	 -0.194347	 -0.050581
  0.004640	 -0.065967	 -0.237595	  0.140799	  0.181753	 -0.007411	  0.002293	 -0.071800	  0.210747	 -0.041360	 -0.089614	 -0.231090	 -0.172750
 -0.026389	 -0.088197	 -0.218622	  0.148076	  0.209438	  0.038300	 -0.008680	 -0.015276	  0.237268	  0.012216	 -0.015353	 -0.067039	  0.071420
 -0.020374	 -0.111912	 -0.221530	  0.136037	  0.186310	  0.017984	  0.012185	  0.019316	  0.292328	  0.049589	  0.029392	  0.053169	  0.276244
  0.010136	 -0.098590	 -0.209095	  0.129396	  0.149000	  0.015098	 -0.008181	  0.014522	  0.285274	 -0.007536	 -0.053690	 -0.068216	  0.110983
  0.012332	 -0.106953	 -0.214840	  0.129701	  0.102562	  0.027749	 -0.010104	  0.045313	  0.268907	 -0.059788	 -0.138095	 -0.222791	 -0.165307
 -0.018380	 -0.106359	 -0.196236	  0.115017	  0.062278	  0.024351	 -0.015933	  0.067541	  0.241061	  0.018278	 -0.097026	 -0.169562	 -0.051124
 -0.006847	 -0.111416	 -0.176944	  0.108702	  0.011636	  0.032108	 -0.050304	  0.055962	  0.239386	  0.078360	  0.020936	 -0.018874	  0.265518
 -0.010461	 -0.085368	 -0.167431	  0.111941	  0.031303	  0.018725	 -0.052047	  0.048638	  0.218915	  0.066600	  0.034248	 -0.008414	  0.270707
 -0.020543	 -0.050915	 -0.156578	  0.122205	  0.015040	 -0.013470	 -0.040218	  0.023435	  0.155472	  0.007643	 -0.090651	 -0.174202	 -0.040815
 -0.039441	 -0.022175	 -0.136928	  0.106307	  0.035190	 -0.006332	 -0.038220	  0.017014	  0.167127	  0.014385	 -0.097161	 -0.248040	 -0.142062
 -0.093761	 -0.005317	 -0.157423	  0.086719	  0.049126	 -0.011708	 -0.036577	  0.016913	  0.204608	  0.099246	  0.008090	 -0.117192	  0.121672
 -0.084470	  0.013411	 -0.165703	  0.076273	  0.021828	 -0.000306	 -0.011656	  0.027427	  0.209961	  0.128536	  0.055515	 -0.015697	  0.312139
 -0.053951	  0.007245	 -0.186565	  0.076194	  0.056480	  0.000861	 -0.016725	  0.007230	  0.179602	  0.113737	 -0.032101	 -0.124020	  0.105899
 -0.040766	 -0.001060	 -0.163175	  0.073538	  0.105969	 -0.004276	 -0.063720	 -0.016002	  0.143236	  0.083387	 -0.091792	 -0.270019	 -0.178492
 -0.034505	  0.006158	 -0.156426	  0.083073	  0.092655	  0.029218	 -0.113538	  0.012610	  0.083857	  0.116953	 -0.021945	 -0.183552	 -0.060431
 -0.062802	 -0.013875	 -0.162395	  0.081508	  0.062782	  0.044800	 -0.114285	  0.031314	  0.115870	  0.191158	  0.052070	 -0.023215	  0.241185
 -0.090575	 -0.026223	 -0.148358	  0.102464	  0.047041	  0.043984	 -0.095004	  0.030606	  0.131599	  0.174643	  0.022095	 -0.058802	  0.173762
 -0.119283	 -0.063513	 -0.139337	  0.090536	  0.032612	  0.038246	 -0.123973	 -0.019935	  0.134083	  0.103197	 -0.081543	 -0.254712	 -0.135325
 -0.124993	 -0.092234	 -0.143486	  0.097264	  0.028397	  0.050146	 -0.124708	 -0.034450	  0.162421	  0.082224	 -0.077370	 -0.251264	 -0.116464
 -0.121707	 -0.056607	 -0.126098	  0.092944	  0.003018	  0.071493	 -0.072897	  0.010204	  0.179351	  0.132245	 -0.057513	 -0.091983	  0.160321
 -0.111247	 -0.027948	 -0.165357	  0.136738	 -0.015583	  0.065026	 -0.084423	  0.010252	  0.161781	  0.124144	 -0.057591	 -0.100131	  0.221996
 -0.104285	 -0.036610	 -0.180257	  0.135495	 -0.018369	  0.056343	 -0.102216	 -0.000696	  0.104495	  0.066275	 -0.074128	 -0.194775	  0.036931
 -0.089225	  0.017711	 -0.193858	  0.122486	 -0.043408	  0.081056	 -0.078075	  0.017317	  0.074021	  0.057479	 -0.048156	 -0.210564	 -0.023880
 -0.084670	  0.075555	 -0.249573	  0.104542	 -0.021229	  0.072409	 -0.076213	  0.050671	  0.066892	  0.084196	 -0.024631	 -0.151852	  0.041641
 -0.095105	  0.082795	 -0.257882	  0.088502	 -0.018460	  0.064286	 -0.038908	  0.062554	  0.075177	  0.071449	 -0.015213	 -0.159123	  0.064890
 -0.086306	  0.088899	 -0.231326	  0.055134	 -0.020809	  0.099606	 -0.041607	  0.027723	  0.080267	  0.102101	 -0.012377	 -0.147630	  0.030575
 -0.096037	  0.078820	 -0.188420	  0.020858	 -0.012694	  0.086488	 -0.047597	  0.021535	  0.089697	  0.117191	 -0.010107	 -0.123069	  0.025983
 -0.146229	  0.078658	 -0.185455	  0.032294	 -0.005933	  0.056146	 -0.056394	 -0.002355	  0.084337	  0.098939	 -0.019254	 -0.148126	  0.063371
 -0.160136	  0.048949	 -0.180187	  0.034929	  0.023000	  0.057423	 -0.029922	  0.050642	  0.067175	  0.101760	 -0.024672	 -0.169317	  0.024850
 -0.181493	  0.068713	 -0.193581	 -0.001359	 -0.010136	  0.064908	 -0.026934	  0.060864	  0.104000	  0.092189	 -0.025830	 -0.179125	 -0.005482
 -0.151378	  0.078971	 -0.168936	  0.018145	 -0.050432	  0.072531	 -0.002589	  0.063015	  0.120671	  0.082508	 -0.019344	 -0.151561	  0.021396
 -0.170351	  0.081010	 -0.157753	  0.043160	 -0.038903	  0.099173	 -0.010836	  0.048652	  0.155884	  0.082006	 -0.042464	 -0.201455	  0.025712
 -0.187854	  0.035555	 -0.165064	  0.024354	 -0.028270	  0.126817	 -0.046368	 -0.011732	  0.125482	  0.037100	 -0.138174	 -0.263427	 -0.049919
 -0.158981	  0.021233	 -0.173006	  0.017046	 -0.008098	  0.108052	 -0.069754	 -0.020789	  0.142189	  0.033011	 -0.139047	 -0.228161	 -0.013647
 -0.134280	  0.039821	 -0.210959	  0.008575	  0.001561	  0.109060	 -0.055917	  0.039931	  0.199155	  0.055342	 -0.107343	 -0.187389	  0.070378
 -0.141515	  0.060855	 -0.222134	 -0.002012	  0.013139	  0.102818	 -0.013593	  0.070134	  0.186957	  0.026065	 -0.089128	 -0.172673	  0.034695
 -0.146579	  0.111455	 -0.184134	 -0.011092	  0.013349	  0.093465	  0.007453	  0.077233	  0.142101	  0.006334	 -0.074205	 -0.204575	 -0.023975
 -0.124446	  0.136510	 -0.171540	  0.014896	  0.028344	  0.059910	  0.044586	  0.083057	  0.114140	  0.013714	 -0.070923	 -0.171513	 -0.036713
 -0.117368	  0.179533	 -0.148015	  0.026332	  0.070692	  0.038812	  0.045386	  0.080352	  0.143912	  0.033518	 -0.055184	 -0.138965	  0.028470
 -0.114404	  0.174731	 -0.122226	  0.032041	  0.076587	  0.048952	  0.051149	  0.055789	  0.125199	  0.044141	 -0.039456	 -0.138055	  0.052770
 -0.130047	  0.152380	 -0.117631	 -0.002205	  0.033430	  0.050088	  0.110070	  0.076975	  0.114505	  0.068146	 -0.011317	 -0.109515	  0.043592
 -0.054503	  0.177776	 -0.109398	  0.005894	  0.007792	  0.056633	  0.125115	  0.085931	  0.075512	  0.079929	  0.013595	 -0.131541	  0.059880
 -0.015132	  0.199672	 -0.130631	 -0.001293	  0.071677	  0.065133	  0.102567	  0.089695	  0.095123	  0.114515	  0.025852	 -0.157634	  0.063337
 -0.009733	  0.188781	 -0.155513	 -0.002067	  0.101436	  0.068079	  0.092433	  0.094697	  0.129506	  0.133556	  0.015398	 -0.093001	  0.096583
 -0.047890	  0.195326	 -0.124871	  0.031487	  0.104657	  0.083425	  0.053275	  0.078465	  0.171996	  0.126254	  0.016615	 -0.043993	  0.114496
 -0.020819	  0.190124	 -0.097688	  0.024016	  0.068214	  0.090553	  0.050844	  0.060775	  0.214764	  0.113503	  0.028296	 -0.031117	  0.071737
 -0.037831	  0.158929	 -0.093001	  0.035950	  0.059576	  0.118121	  0.037538	  0.070798	  0.195435	  0.091881	  0.031563	 -0.060248	  0.046907
 -0.044684	  0.170801	 -0.083752	  0.021099	  0.031833	  0.111716	 -0.000130	  0.087955	  0.179727	  0.077980	  0.032832	 -0.060714	  0.063885
 -0.038985	  0.167773	 -0.070214	  0.010559	 -0.003679	  0.096768	 -0.056555	  0.051043	  0.181762	  0.078481	  0.057086	 -0.039285	  0.062038
 -0.063089	  0.157119	 -0.086846	  0.038855	  0.029204	  0.101621	 -0.102144	  0.051417	  0.160436	  0.073694	  0.017357	 -0.011841	  0.076727
 -0.112175	  0.145576	 -0.062401	  0.022156	  0.031653	  0.111903	 -0.111466	  0.030634	  0.107981	  0.043171	 -0.016396	 -0.006218	  0.030866
 -0.132747	  0.112516	 -0.070294	  0.009119	  0.058573	  0.102801	 -0.090943	  0.023944	  0.107199	  0.044232	 -0.017872	 -0.026465	  0.003708
 -0.095254	  0.127387	 -0.098962	  0.001003	  0.116241	  0.047270	 -0.081634	  0.023164	  0.114455	  0.010090	  0.009464	 -0.014198	  0.063875
 -0.065947	  0.110796	 -0.122546	 -0.010101	  0.122991	  0.025876	 -0.077137	 -0.009409	  0.126575	  0.032138	  0.017846	 -0.077118	  0.136563
 -0.039321	  0.117801	 -0.174580	 -0.034039	  0.140893	  0.026957	 -0.092767	 -0.036964	  0.111694	  0.077329	  0.042864	 -0.080803	  0.102802
 -0.039916	  0.106718	 -0.209901	 -0.036538	  0.135900	  0.040418	 -0.079220	 -0.046806	  0.112588	  0.048580	  0.020228	 -0.096113	  0.047264
 -0.052732	  0.107525	 -0.229465	 -0.049944	  0.106946	  0.033981	 -0.041799	 -0.052297	  0.103440	  0.040656	  0.013884	 -0.117772	  0.069839
 -0.045618	  0.061876	 -0.240234	 -0.073078	  0.103775	  0.050212	 -0.008747	 -0.079808	  0.111469	  0.078311	  0.061131	 -0.078449	  0.100047
 -0.049886	  0.060425	 -0.291090	 -0.092425	  0.107710	  0.056048	  0.002026	 -0.048814	  0.139206	  0.094734	  0.060014	 -0.060944	  0.102626
 -0.069583	  0.107481	 -0.283460	 -0.105550	  0.093877	  0.061037	 -0.021018	 -0.017252	  0.134914	  0.074068	  0.033823	 -0.096713	  0.097096
 -0.062243	  0.112897	 -0.256059	 -0.106429	  0.072470	  0.079010	 -0.054144	  0.020381	  0.134351	  0.028428	  0.024205	 -0.119443	  0.079317
 -0.074377	  0.120999	 -0.293407	 -0.126228	  0.091988	  0.085146	 -0.068009	  0.041812	  0.117748	  0.045559	  0.046388	 -0.110564	  0.124774
 -0.077174	  0.123930	 -0.285236	 -0.113905	  0.097833	  0.068825	 -0.077925	  0.049692	  0.104955	  0.061119	  0.039851	 -0.105834	  0.120616
 -0.061510	  0.140919	 -0.259761	 -0.103731	  0.143242	  0.075692	 -0.095244	  0.029126	  0.139468	  0.028028	  0.033233	 -0.131779	  0.090509
 -0.047289	  0.134369	 -0.271009	 -0.118039	  0.164299	  0.107026	 -0.110741	  0.022990	  0.118959	  0.005705	  0.061860	 -0.122218	  0.069160
 -0.051209	  0.131749	 -0.264814	 -0.106209	  0.163822	  0.101761	 -0.100374	  0.032238	  0.138202	 -0.020107	  0.061792	 -0.128806	  0.063541
 -0.028218	  0.100802	 -0.270613	 -0.124533	  0.149435	  0.102631	 -0.116064	  0.013334	  0.160295	  0.012604	  0.105264	 -0.105933	  0.071533
 -0.041698	  0.099841	 -0.285167	 -0.118903	  0.150719	  0.069777	 -0.116821	  0.028515	  0.122817	  0.073824	  0.070305	 -0.093839	  0.098329
 -0.033407	  0.099210	 -0.300843	 -0.067667	  0.150561	  0.071054	 -0.165688	  0.024962	  0.124699	  0.064913	  0.066351	 -0.103245	  0.070659
 -0.022583	  0.129414	 -0.309155	 -0.077101	  0.152765	  0.066818	 -0.207572	  0.014147	  0.107805	  0.065640	  0.040501	 -0.113236	  0.015604
  0.004892	  0.116355	 -0.292639	 -0.094903	  0.139078	  0.022820	 -0.216131	  0.051100	  0.092901	  0.069677	  0.073453	 -0.139268	  0.004130
  0.003755	  0.121393	 -0.276001	 -0.062327	  0.155138	  0.047252	 -0.187670	  0.092974	  0.107371	  0.086656	  0.085170	 -0.110940	  0.012494
 -0.001336	  0.154854	 -0.246196	 -0.061262	  0.143567	  0.049201	 -0.180697	  0.106366	  0.130622	  0.119995	  0.059888	 -0.063666	  0.050759
 -0.008000	  0.141508	 -0.223008	 -0.071938	  0.148901	  0.047461	 -0.162087	  0.125877	  0.154268	  0.113671	  0.017908	 -0.051373	  0.049882
 -0.042772	  0.114627	 -0.235817	 -0.065583	  0.134816	  0.041980	 -0.174169	  0.131767	  0.143970	  0.094862	 -0.008772	 -0.031514	  0.010957
 -0.033394	  0.086787	 -0.218782	 -0.045812	  0.142139	  0.084205	 -0.202200	  0.116793	  0.093674	  0.071535	 -0.012290	 -0.038238	 -0.004752
 -0.075795	  0.044514	 -0.232401	 -0.053793	  0.200046	  0.075463	 -0.200407	  0.144360	  0.096106	  0.062020	  0.006249	 -0.068620	  0.006295
 -0.039616	  0.016483	 -0.226041	 -0.038807	  0.200641	  0.049926	 -0.163055	  0.159738	  0.083021	  0.059585	  0.041858	 -0.036582	  0.042976
 -0.013750	  0.057077	 -0.186783	 -0.061732	  0.177000	  0.055663	 -0.130829	  0.138924	  0.033383	  0.108678	  0.077214	 -0.037401	  0.076687
  0.001802	  0.042124	 -0.191751	 -0.074732	  0.163039	  0.049006	 -0.150400	  0.113296	  0.037882	  0.095093	  0.083074	 -0.072960	  0.068527
  0.013658	  0.047969	 -0.203182	 -0.070774	  0.148014	  0.063103	 -0.189492	  0.132566	  0.080334	  0.065408	  0.056275	 -0.050122	  0.065781
 -0.000742	  0.037855	 -0.204751	 -0.094259	  0.101340	  0.043800	 -0.208453	  0.158890	  0.089825	  0.042759	  0.039817	 -0.033764	  0.111176
 -0.018392	  0.004751	 -0.211321	 -0.051550	  0.062942	  0.042975	 -0.178863	  0.121996	  0.091643	  0.017356	  0.000497	 -0.064293	  0.102953
 -0.041763	  0.026163	 -0.243259	 -0.023191	  0.075390	  0.035775	 -0.177270	  0.103078	  0.080535	  0.018348	 -0.004034	 -0.091872	  0.075466
 -0.090547	  0.065539	 -0.263642	 -0.070464	  0.102752	  0.023023	 -0.156213	  0.042524	  0.058606	  0.031010	  0.022245	 -0.117039	  0.094068
 -0.112057	  0.101437	 -0.261755	 -0.103750	  0.123355	  0.011669	 -0.146960	  0.028516	  0.071746	  0.040119	  0.006639	 -0.146978	  0.112918
 -0.052991	  0.084332	 -0.238130	 -0.107413	  0.119851	  0.006347	 -0.166977	  0.007540	  0.024506	  0.046123	  0.016891	 -0.128727	  0.105365
  0.007764	  0.096973	 -0.214711	 -0.102140	  0.128281	  0.011371	 -0.170548	  0.038564	  0.001034	  0.033251	  0.049603	 -0.122244	  0.075540
  0.055693	  0.068895	 -0.227567	 -0.086961	  0.147613	  0.000258	 -0.184634	  0.071718	 -0.003933	  0.007965	  0.041230	 -0.138141	  0.034516
  0.079728	  0.056788	 -0.255051	 -0.067868	  0.193516	 -0.004221	 -0.199309	  0.074325	 -0.024189	  0.024433	  0.060204	 -0.136843	  0.044045
  0.097714	  0.022298	 -0.277034	 -0.058597	  0.238190	  0.012277	 -0.203772	  0.083757	 -0.020557	 -0.001785	  0.099843	 -0.123502	  0.097826
  0.084887	 -0.018462	 -0.260307	 -0.036809	  0.248758	  0.027979	 -0.210059	  0.069501	 -0.035990	 -0.004903	  0.089427	 -0.120857	  0.151402
  0.084875	 -0.010607	 -0.231674	 -0.031224	  0.248569	  0.032177	 -0.235984	  0.037589	 -0.037343	 -0.052103	  0.106250	 -0.119517	  0.137856
  0.104299	  0.026977	 -0.202918	 -0.009981	  0.223630	  0.018616	 -0.214564	  0.075027	 -0.004141	  0.009730	  0.115713	 -0.110711	  0.124010
  0.108043	  0.060569	 -0.196980	 -0.007599	  0.206549	  0.002548	 -0.210457	  0.108734	 -0.007576	  0.024032	  0.092555	 -0.120083	  0.115479
  0.111422	  0.004017	 -0.166064	  0.037210	  0.174123	  0.015031	 -0.196252	  0.131608	 -0.035424	  0.046347	  0.099918	 -0.124594	  0.124520
  0.053286	 -0.019750	 -0.177076	  0.096570	  0.182543	  0.049628	 -0.186645	  0.131190	 -0.018086	  0.040874	  0.104419	 -0.120401	  0.099607
  0.070460	 -0.017566	 -0.225392	  0.092401	  0.192955	  0.079765	 -0.174380	  0.107619	  0.004495	  0.008779	  0.108520	 -0.126774	  0.100845
  0.116805	 -0.037786	 -0.239490	  0.024941	  0.182085	  0.116147	 -0.179042	  0.104200	 -0.016647	  0.011584	  0.098875	 -0.137703	  0.115142
  0.138769	 -0.058998	 -0.245110	  0.003810	  0.176198	  0.102314	 -0.174075	  0.122849	 -0.020048	  0.010580	  0.126040	 -0.120294	  0.127200
  0.137066	 -0.073277	 -0.248771	  0.020760	  0.179937	  0.072022	 -0.175070	  0.086198	  0.006244	 -0.000321	  0.153896	 -0.113343	  0.146624
  0.108449	 -0.019751	 -0.244895	  0.044968	  0.192614	  0.067207	 -0.176370	  0.055528	  0.014263	 -0.012082	  0.161394	 -0.136874	  0.122516
  0.132024	 -0.024347	 -0.254830	  0.078939	  0.153926	  0.053236	 -0.188481	  0.040750	  0.027972	  0.021244	  0.152179	 -0.151046	  0.101929
  0.170770	  0.020524	 -0.300244	  0.069989	  0.170091	  0.036647	 -0.160729	  0.043350	  0.027419	  0.016261	  0.137715	 -0.175709	  0.114566
  0.189973	 -0.006990	 -0.325686	  0.052283	  0.190947	  0.023728	 -0.173278	  0.023870	  0.028742	  0.007853	  0.176053	 -0.186706	  0.126215
  0.177377	 -0.071037	 -0.296589	  0.070927	  0.201611	 -0.028383	 -0.222314	 -0.021589	  0.050727	 -0.002291	  0.168519	 -0.168975	  0.136941
  0.174194	 -0.048597	 -0.278357	  0.090882	  0.219403	 -0.052908	 -0.223416	 -0.075324	  0.103578	  0.027974	  0.189227	 -0.166890	  0.127012
  0.154827	 -0.026622	 -0.304367	  0.066904	  0.222991	 -0.048273	 -0.180080	 -0.087160	  0.101519	  0.059358	  0.207625	 -0.185197	  0.095599
  0.128819	  0.000706	 -0.295773	  0.060184	  0.237352	 -0.060798	 -0.141503	 -0.082686	  0.105965	  0.067996	  0.193134	 -0.171484	  0.089388
  0.146670	  0.022068	 -0.291058	  0.042154	  0.228152	 -0.073095	 -0.154265	 -0.087397	  0.104417	  0.086005	  0.200855	 -0.181155	  0.088587
  0.150551	 -0.009040	 -0.305195	  0.068620	  0.163801	 -0.085672	 -0.133197	 -0.115318	  0.101259	  0.120515	  0.197966	 -0.189280	  0.101393
  0.139783	 -0.003197	 -0.299486	  0.081768	  0.170400	 -0.084443	 -0.135890	 -0.135789	  0.122654	  0.142088	  0.197863	 -0.195543	  0.083633
  0.149282	  0.025675	 -0.283513	  0.068200	  0.159694	 -0.083775	 -0.146333	 -0.133765	  0.141719	  0.137141	  0.190539	 -0.179461	  0.056552
  0.150420	  0.022844	 -0.275352	  0.070274	  0.134279	 -0.071411	 -0.156278	 -0.154828	  0.123678	  0.085271	  0.177246	 -0.119685	  0.058125
