# Supplementary material for: A fluorescent photoimmunoconjugate for imaging of cholesteatoma
Source: Sci Rep. 2022 Nov 19;12:19905. doi: 10.1038/s41598-022-22072-9 (PMC9675863; doi:10.1038/s41598-022-22072-9)
Supplement: Supplementary file 2 — Supplementary Information 2. [file 41598_2022_22072_MOESM2_ESM.zip › Data/ABR-46-2]

:RUN-2	LEVEL SWEEP	TEMP:NaN	6/6/2018	6:23 AM	NaNHR:
:SW EAR: R	SW FREQ: 8.00	# AVERAGES: 512	REP RATE (/sec): 40	DRIVER: RS Tweeter	SAMPLE (�sec): 40	
:NOTES-
:CHAMBER-CH4B-PXI
:CFTS Version: V2.7.2 (R850)
:LEVELS:20;25;30;35;40;45;50;55;60;65;70;75;80;
:DATA
  0.012487	  0.013229	  0.010985	 -0.053168	  0.023394	  0.028064	 -0.162299	  0.022857	  0.042425	 -0.052186	  0.211368	  0.043999	  0.032863
  0.050841	  0.005679	  0.013259	 -0.026609	 -0.044456	  0.063101	 -0.148030	  0.043075	  0.023057	 -0.051101	  0.156260	  0.037306	 -0.007071
  0.040649	  0.003675	  0.011233	 -0.042868	 -0.057906	  0.055178	 -0.108512	  0.066421	  0.032694	 -0.054004	  0.138992	  0.017625	 -0.010658
  0.031288	 -0.008308	  0.014306	 -0.023336	 -0.016096	  0.050109	 -0.066995	  0.061301	 -0.014672	 -0.078964	  0.132024	  0.015546	 -0.028792
 -0.006828	  0.012663	  0.010792	 -0.038281	 -0.010014	  0.064992	 -0.035396	  0.055224	 -0.026075	 -0.080334	  0.098451	 -0.007976	 -0.064729
 -0.021245	 -0.006799	 -0.003066	 -0.024499	 -0.013509	  0.053367	  0.017714	  0.090427	 -0.004193	 -0.084836	  0.048783	  0.001165	 -0.014420
 -0.021445	 -0.003673	 -0.004665	  0.007114	 -0.054135	  0.062407	  0.021107	  0.073679	  0.006078	 -0.081782	  0.021645	  0.029787	 -0.049056
 -0.048154	 -0.006473	  0.043657	  0.005928	 -0.058680	  0.035917	  0.028308	  0.054293	  0.022928	 -0.033699	  0.028659	 -0.002873	 -0.070791
 -0.030055	 -0.011217	  0.086685	 -0.016312	 -0.075312	  0.029263	  0.048620	  0.041485	  0.041226	 -0.020885	  0.032674	 -0.014690	 -0.072600
 -0.010463	 -0.008546	  0.077305	 -0.004890	 -0.049798	  0.020700	  0.060648	  0.025341	  0.065804	 -0.054981	  0.000020	  0.001243	 -0.080263
  0.000213	 -0.000942	  0.038890	 -0.036461	 -0.018397	  0.027205	  0.041485	 -0.000904	  0.052998	 -0.036232	 -0.006946	 -0.036762	 -0.040346
  0.001598	 -0.007560	 -0.019875	 -0.042615	 -0.044656	  0.012568	  0.039048	 -0.047918	 -0.011579	 -0.015514	 -0.028457	 -0.011984	 -0.054248
  0.020072	 -0.016288	 -0.039931	  0.004300	  0.004818	 -0.006162	  0.076108	 -0.031852	 -0.021170	 -0.019698	 -0.058053	  0.013766	 -0.018426
 -0.004047	  0.009022	 -0.049192	  0.018366	  0.024201	 -0.058864	  0.076658	 -0.040623	 -0.001742	  0.028277	 -0.090214	 -0.007949	  0.025787
  0.021900	 -0.003694	 -0.025574	  0.041342	  0.015585	 -0.074411	  0.063567	 -0.057129	 -0.018986	  0.089426	 -0.120524	  0.006630	  0.044184
  0.011127	 -0.011040	 -0.023654	  0.053556	  0.037611	 -0.095958	  0.029807	 -0.044373	 -0.015780	  0.117450	 -0.113412	  0.004162	  0.068655
 -0.022387	 -0.000664	 -0.020189	  0.024339	  0.066639	 -0.089134	  0.010835	 -0.064061	 -0.037526	  0.130879	 -0.121229	 -0.038192	  0.043594
 -0.014086	 -0.001568	 -0.056672	  0.018682	  0.100930	 -0.057523	 -0.001213	 -0.070288	 -0.056668	  0.108933	 -0.133293	 -0.038527	  0.077279
  0.007296	  0.018029	 -0.043155	  0.066888	  0.075363	 -0.062258	  0.001308	 -0.084096	 -0.050353	  0.099216	 -0.110518	 -0.010723	  0.089527
 -0.018759	  0.024475	 -0.021142	  0.068525	  0.094418	 -0.058560	  0.007231	 -0.092859	 -0.028465	  0.090032	 -0.086227	 -0.001554	  0.129513
 -0.064317	  0.034906	 -0.006273	  0.083058	  0.134511	 -0.046617	 -0.004670	 -0.117581	 -0.005590	  0.065760	 -0.088006	  0.021707	  0.157638
 -0.090979	  0.007910	  0.037089	  0.068879	  0.130571	  0.011924	 -0.016535	 -0.160214	  0.008262	  0.050669	 -0.104182	  0.024232	  0.209204
 -0.084644	 -0.037481	  0.043177	  0.062470	  0.137544	  0.029406	 -0.022507	 -0.204410	  0.003797	  0.036859	 -0.124198	  0.043270	  0.226638
 -0.007927	 -0.065184	  0.073342	  0.077172	  0.177451	  0.037159	 -0.008627	 -0.218092	 -0.017064	  0.009068	 -0.096139	  0.044983	  0.197490
  0.010785	 -0.053191	  0.073738	  0.081622	  0.182247	 -0.007561	 -0.022608	 -0.194298	  0.002855	  0.011324	 -0.089809	  0.087194	  0.160462
  0.002209	 -0.076349	  0.086156	  0.124121	  0.154623	 -0.042383	 -0.006201	 -0.113414	  0.072948	  0.002860	 -0.077813	  0.078609	  0.139535
  0.011610	 -0.083543	  0.091026	  0.118393	  0.120196	 -0.054125	  0.032171	 -0.045467	  0.088224	  0.043261	 -0.052239	  0.075208	  0.108080
  0.028598	 -0.053550	  0.065424	  0.108639	  0.112335	 -0.014108	  0.017802	 -0.019118	  0.071523	  0.084826	 -0.002808	  0.104153	  0.117818
  0.010631	 -0.023231	  0.050216	  0.114983	  0.137776	 -0.030964	  0.028491	 -0.037114	  0.098105	  0.068231	  0.026465	  0.154063	  0.142940
  0.004964	 -0.027364	  0.033308	  0.085931	  0.120590	 -0.070127	  0.021465	 -0.068664	  0.105072	  0.096406	  0.062593	  0.173757	  0.156668
 -0.000225	 -0.007171	  0.032719	  0.074096	  0.079183	 -0.065872	  0.050035	 -0.026410	  0.117624	  0.103372	  0.128083	  0.169191	  0.167131
 -0.044464	 -0.018155	  0.035168	  0.063737	  0.038382	 -0.075874	  0.044947	 -0.000323	  0.141230	  0.076097	  0.149869	  0.173102	  0.166335
 -0.034641	 -0.002914	  0.026401	  0.079389	 -0.002469	 -0.039892	  0.061449	 -0.035863	  0.114885	  0.067524	  0.152026	  0.175137	  0.163476
  0.012087	  0.014263	  0.001420	  0.087270	 -0.010396	 -0.049715	  0.088437	 -0.012540	  0.094745	  0.060571	  0.196792	  0.182973	  0.178791
  0.031280	 -0.034139	  0.010438	  0.088153	  0.006238	 -0.016516	  0.074701	 -0.031953	  0.098150	  0.016086	  0.249477	  0.224438	  0.229221
  0.012514	 -0.018783	  0.022057	  0.078431	  0.059680	 -0.008447	  0.042237	 -0.032184	  0.116726	  0.049497	  0.278017	  0.268705	  0.258993
  0.032938	 -0.010242	 -0.014022	  0.057775	  0.092694	  0.001935	  0.018041	 -0.002665	  0.138576	  0.090471	  0.293175	  0.296902	  0.246325
  0.059105	 -0.036652	 -0.054125	  0.043009	  0.081194	  0.012401	  0.010675	  0.019075	  0.156390	  0.106307	  0.298052	  0.318794	  0.264111
  0.072334	 -0.043035	 -0.071575	  0.060648	  0.072089	  0.034776	  0.043559	  0.043632	  0.142652	  0.118680	  0.303222	  0.366436	  0.262298
  0.070448	 -0.012262	  0.007334	  0.088698	  0.083937	  0.025760	  0.064037	  0.041739	  0.115808	  0.100549	  0.287038	  0.360553	  0.193322
  0.063396	 -0.032536	  0.011267	  0.099012	  0.154974	 -0.046963	  0.076037	  0.089070	  0.162714	  0.076427	  0.284080	  0.320424	  0.149176
  0.047922	 -0.006546	 -0.026568	  0.075860	  0.176861	 -0.054992	  0.093356	  0.078727	  0.179503	  0.058282	  0.271048	  0.325605	  0.136067
  0.078250	  0.015494	 -0.047009	  0.087713	  0.199574	 -0.011723	  0.087971	  0.056272	  0.144965	 -0.011317	  0.213276	  0.282779	  0.115502
  0.079905	  0.008967	 -0.031448	  0.104271	  0.246247	  0.006092	  0.099412	  0.054365	  0.131129	 -0.048272	  0.173002	  0.235326	  0.076773
  0.048219	 -0.009337	 -0.010973	  0.087108	  0.284240	  0.023571	  0.093251	  0.055495	  0.099110	 -0.041230	  0.138025	  0.190929	  0.025734
  0.013864	 -0.039279	 -0.028882	  0.038143	  0.267657	  0.044329	  0.107777	  0.035309	  0.040539	 -0.088446	  0.082144	  0.160233	 -0.027185
  0.029477	 -0.019932	 -0.031563	  0.038968	  0.267623	  0.028968	  0.083656	 -0.008750	  0.039752	 -0.156935	  0.054142	  0.117250	 -0.042035
  0.050523	 -0.015333	 -0.039594	  0.088156	  0.277535	 -0.009009	  0.065125	 -0.058342	  0.014550	 -0.189053	 -0.013897	  0.133089	 -0.075188
  0.065833	  0.000745	 -0.036142	  0.087924	  0.252418	  0.001095	  0.076827	 -0.071736	 -0.055995	 -0.151818	 -0.085482	  0.149518	 -0.061665
  0.086197	  0.019552	 -0.037862	  0.065004	  0.247379	 -0.005291	  0.041910	 -0.103476	 -0.109121	 -0.171279	 -0.076563	  0.118115	 -0.023893
  0.080801	  0.027074	  0.001526	  0.082439	  0.249504	 -0.036572	 -0.016996	 -0.118148	 -0.126884	 -0.196364	 -0.081082	  0.084504	 -0.023011
  0.085834	 -0.000246	  0.034937	  0.087660	  0.225826	 -0.089288	 -0.047219	 -0.130960	 -0.148637	 -0.176381	 -0.068066	  0.080421	 -0.027131
  0.065045	 -0.063351	  0.058377	  0.034815	  0.206037	 -0.110406	 -0.041853	 -0.153885	 -0.129529	 -0.150484	 -0.043902	  0.074042	 -0.029932
  0.082741	 -0.088091	  0.057773	  0.013319	  0.182274	 -0.104730	 -0.023937	 -0.163749	 -0.166086	 -0.130689	 -0.009768	  0.081145	  0.006227
  0.078097	 -0.084599	  0.031713	 -0.009568	  0.158763	 -0.104223	 -0.009773	 -0.134132	 -0.163099	 -0.110982	  0.004618	  0.102664	  0.037120
  0.045107	 -0.096788	  0.006397	 -0.037415	  0.100432	 -0.064246	 -0.012942	 -0.108958	 -0.137645	 -0.107013	  0.015925	  0.133717	  0.045021
  0.037665	 -0.124632	  0.018792	 -0.030669	  0.087287	 -0.025436	  0.001089	 -0.124936	 -0.087181	 -0.064603	  0.034188	  0.159935	  0.100935
  0.037149	 -0.130171	  0.023804	  0.007266	  0.070193	 -0.039084	  0.022966	 -0.109079	 -0.007381	 -0.002693	  0.049248	  0.227197	  0.134347
  0.034922	 -0.144092	  0.078663	  0.013639	  0.026802	 -0.051735	  0.021216	 -0.068577	 -0.005051	  0.030183	  0.078844	  0.250118	  0.186786
  0.022685	 -0.170135	  0.110551	  0.005199	  0.065320	 -0.066652	  0.045671	 -0.033685	  0.039558	  0.071252	  0.112824	  0.246650	  0.247480
  0.030813	 -0.204937	  0.096958	  0.027509	  0.086352	 -0.068417	  0.067844	  0.026778	  0.108815	  0.120251	  0.132018	  0.333992	  0.349532
  0.054210	 -0.192907	  0.088322	 -0.000634	  0.065598	 -0.059178	  0.084406	  0.104378	  0.139264	  0.175204	  0.126634	  0.387791	  0.436698
  0.047040	 -0.190920	  0.106633	 -0.002282	  0.042449	 -0.034570	  0.099583	  0.142667	  0.170527	  0.276223	  0.126347	  0.403525	  0.426800
  0.045321	 -0.147679	  0.086468	 -0.031292	  0.095913	 -0.018136	  0.145666	  0.165216	  0.245222	  0.343160	  0.170891	  0.385124	  0.414172
  0.010406	 -0.122373	  0.058292	 -0.045255	  0.130434	 -0.031291	  0.193590	  0.199339	  0.280751	  0.364825	  0.147417	  0.365421	  0.388718
 -0.010900	 -0.152020	  0.032541	  0.044176	  0.193807	  0.003499	  0.207418	  0.217974	  0.267727	  0.367659	  0.113318	  0.324807	  0.328406
  0.004268	 -0.161121	  0.028060	  0.048143	  0.212055	  0.016985	  0.220115	  0.262124	  0.255180	  0.351506	  0.074683	  0.268482	  0.241191
  0.006638	 -0.144715	  0.019146	  0.030055	  0.231980	  0.013657	  0.276398	  0.287888	  0.221166	  0.257406	  0.065094	  0.168604	  0.160266
  0.034723	 -0.132724	  0.051357	  0.022250	  0.236460	  0.049555	  0.267636	  0.269874	  0.183574	  0.190649	  0.016315	  0.079768	  0.094261
  0.039283	 -0.110967	  0.069119	  0.054003	  0.242217	  0.054816	  0.258747	  0.220721	  0.159998	  0.098146	  0.004020	  0.030693	  0.038033
  0.026889	 -0.068669	  0.092707	  0.046000	  0.219935	  0.096716	  0.243952	  0.204205	  0.117713	  0.059150	 -0.038854	 -0.034410	 -0.007042
  0.038413	 -0.085005	  0.074398	  0.060174	  0.194611	  0.077192	  0.176168	  0.171545	  0.066350	  0.035390	 -0.092162	 -0.075061	 -0.035104
  0.019062	 -0.109212	  0.061255	  0.083612	  0.180208	  0.012952	  0.098219	  0.108661	  0.020648	 -0.007789	 -0.134073	 -0.116306	 -0.085913
  0.021522	 -0.123686	  0.077109	  0.096081	  0.162976	 -0.008373	  0.046764	  0.043067	 -0.026041	 -0.058280	 -0.190522	 -0.151315	 -0.061760
  0.007658	 -0.117582	  0.058450	  0.107026	  0.131777	 -0.050570	  0.036032	 -0.029937	 -0.080148	 -0.086493	 -0.206308	 -0.162094	 -0.031286
 -0.008469	 -0.092100	  0.074760	  0.131693	  0.103754	 -0.077394	  0.014239	 -0.063363	 -0.096987	 -0.125938	 -0.172759	 -0.120506	  0.081802
  0.021793	 -0.089197	  0.035544	  0.144916	  0.136346	 -0.094565	 -0.028671	 -0.055125	 -0.097079	 -0.107601	 -0.108339	 -0.058427	  0.179265
  0.059142	 -0.093334	  0.034452	  0.123467	  0.128186	 -0.131973	 -0.051208	 -0.102925	 -0.088112	 -0.063921	 -0.055814	  0.035023	  0.259342
  0.064108	 -0.108646	  0.062087	  0.090411	  0.130709	 -0.138459	 -0.092655	 -0.164902	 -0.078138	 -0.054564	  0.021799	  0.088887	  0.311203
  0.044654	 -0.100615	  0.075113	  0.096656	  0.120965	 -0.160757	 -0.131702	 -0.182150	 -0.067113	  0.002325	  0.095727	  0.195774	  0.361040
  0.045797	 -0.030913	  0.107366	  0.052974	  0.099952	 -0.163769	 -0.138543	 -0.169951	  0.001424	  0.076418	  0.174533	  0.300081	  0.452826
  0.054728	 -0.036358	  0.104370	  0.022345	  0.066805	 -0.155718	 -0.143843	 -0.154754	  0.066819	  0.176670	  0.168049	  0.360146	  0.459555
  0.022120	 -0.027772	  0.136549	  0.026097	  0.061311	 -0.110348	 -0.119819	 -0.129814	  0.101159	  0.234922	  0.210420	  0.378867	  0.481098
  0.032178	 -0.014270	  0.083099	  0.033750	  0.060943	 -0.128790	 -0.058902	 -0.087519	  0.124495	  0.224674	  0.230931	  0.386764	  0.480677
  0.019916	 -0.010690	  0.084897	  0.032026	  0.116766	 -0.178262	 -0.023854	 -0.069965	  0.154339	  0.279741	  0.232098	  0.337052	  0.463254
  0.024128	 -0.010238	  0.078069	  0.060747	  0.115251	 -0.137067	 -0.020511	 -0.053200	  0.192481	  0.346990	  0.201945	  0.309489	  0.442629
 -0.006208	 -0.012807	  0.075865	  0.090816	  0.107993	 -0.078540	  0.003500	 -0.030978	  0.234181	  0.378128	  0.157651	  0.288347	  0.401247
  0.000338	 -0.008148	  0.090839	  0.066170	  0.108809	 -0.048844	  0.017156	  0.008774	  0.258456	  0.365033	  0.070751	  0.205681	  0.346436
  0.044620	 -0.049390	  0.088635	  0.036504	  0.084215	 -0.052776	  0.063101	  0.056171	  0.250305	  0.303768	 -0.003796	  0.120551	  0.311045
  0.095815	 -0.055763	  0.120531	  0.040905	  0.080133	 -0.064949	  0.050843	  0.060322	  0.195930	  0.264891	 -0.046740	  0.073487	  0.284790
  0.114298	 -0.027668	  0.119674	  0.028314	  0.097429	 -0.019271	  0.030411	  0.077755	  0.137285	  0.239187	 -0.099821	  0.034289	  0.269779
  0.126925	 -0.057772	  0.100767	  0.030842	  0.121671	 -0.011313	  0.007350	  0.082560	  0.092854	  0.189966	 -0.152916	  0.016030	  0.226424
  0.111522	 -0.087127	  0.109379	  0.059337	  0.093732	 -0.028205	 -0.001227	  0.079293	  0.055974	  0.155549	 -0.199355	 -0.052075	  0.213971
  0.089754	 -0.091862	  0.120666	  0.082021	  0.074885	 -0.037355	 -0.008758	  0.041628	 -0.001037	  0.023444	 -0.195190	 -0.058086	  0.186856
  0.081331	 -0.083046	  0.091055	  0.111547	  0.037093	 -0.060574	 -0.029127	  0.047996	 -0.077422	 -0.015242	 -0.206546	 -0.031945	  0.142784
  0.083776	 -0.054371	  0.114928	  0.120968	  0.075567	 -0.104981	 -0.025168	  0.056499	 -0.094887	 -0.002581	 -0.190888	 -0.024057	  0.137837
  0.062620	 -0.082780	  0.132526	  0.141721	  0.072218	 -0.101389	 -0.041364	  0.042177	 -0.123251	  0.002169	 -0.181157	 -0.045471	  0.100809
  0.030167	 -0.102451	  0.114920	  0.152127	  0.064372	 -0.097938	 -0.062584	  0.009455	 -0.150494	 -0.019164	 -0.169290	 -0.050341	  0.075927
  0.025661	 -0.098212	  0.100322	  0.160558	  0.090516	 -0.102971	 -0.116140	 -0.013665	 -0.146429	 -0.014612	 -0.170492	  0.017301	  0.069267
  0.009505	 -0.094514	  0.070809	  0.109091	  0.123248	 -0.127376	 -0.137853	 -0.019382	 -0.136015	  0.016977	 -0.154063	  0.013957	  0.030786
  0.009350	 -0.127845	  0.091222	  0.123493	  0.119226	 -0.155518	 -0.136188	 -0.039915	 -0.141730	  0.033215	 -0.119104	  0.025577	  0.018379
 -0.035861	 -0.144121	  0.092118	  0.083672	  0.111365	 -0.167886	 -0.149490	 -0.039583	 -0.169508	  0.033288	 -0.120773	  0.004316	 -0.032782
 -0.008642	 -0.127754	  0.094029	  0.027746	  0.125303	 -0.182935	 -0.141215	 -0.012530	 -0.165036	 -0.005452	 -0.101495	  0.003351	 -0.055090
  0.040176	 -0.082898	  0.074909	 -0.031391	  0.078883	 -0.180371	 -0.145159	 -0.007455	 -0.151920	 -0.023544	 -0.107376	  0.008595	 -0.022218
  0.077432	 -0.077259	  0.078817	 -0.044242	  0.051298	 -0.202628	 -0.122394	 -0.008670	 -0.138052	 -0.031442	 -0.113293	  0.029328	 -0.038650
  0.063606	 -0.064401	  0.033394	 -0.014728	  0.035708	 -0.191198	 -0.120427	 -0.026801	 -0.095869	 -0.026106	 -0.097478	  0.036913	  0.019907
  0.060021	 -0.038756	 -0.010676	 -0.013652	  0.018299	 -0.146199	 -0.122068	 -0.042537	 -0.091047	 -0.038503	 -0.074923	  0.026720	  0.060647
  0.055154	 -0.063772	  0.007905	  0.001180	  0.024861	 -0.115690	 -0.130070	 -0.078704	 -0.085518	 -0.044897	 -0.045518	  0.046794	  0.086895
  0.024892	 -0.084767	 -0.006907	  0.004165	  0.044289	 -0.083636	 -0.119906	 -0.076778	 -0.083116	 -0.065625	 -0.032479	  0.079019	  0.065531
  0.019691	 -0.078804	 -0.022959	  0.023715	  0.066487	 -0.105454	 -0.106990	 -0.086222	 -0.098884	 -0.060919	 -0.002410	  0.122330	  0.081671
  0.016096	 -0.080976	  0.001557	  0.009552	  0.089897	 -0.114645	 -0.083236	 -0.045738	 -0.054013	 -0.037672	  0.046738	  0.120107	  0.124489
  0.028315	 -0.074060	  0.032305	  0.004940	  0.089960	 -0.105298	 -0.057743	 -0.045068	 -0.008489	 -0.019534	  0.088039	  0.146144	  0.122821
  0.070288	 -0.090211	  0.059050	  0.048043	  0.105522	 -0.097637	 -0.010423	 -0.040327	  0.000268	 -0.014524	  0.111474	  0.171013	  0.145241
  0.090805	 -0.116223	  0.067554	  0.077927	  0.087300	 -0.076464	  0.010677	 -0.021568	  0.028325	 -0.029021	  0.165425	  0.244558	  0.232725
  0.094257	 -0.131626	  0.081393	  0.100827	  0.116035	 -0.088121	  0.039969	  0.001829	  0.026904	 -0.012591	  0.156680	  0.340930	  0.276337
  0.083022	 -0.115330	  0.080083	  0.094016	  0.123816	 -0.025891	  0.097477	  0.029208	  0.049842	  0.010807	  0.174233	  0.418263	  0.303714
  0.020936	 -0.097198	  0.068980	  0.077351	  0.112997	 -0.013062	  0.130921	  0.049301	  0.088154	  0.059875	  0.203354	  0.453367	  0.331357
 -0.001730	 -0.069589	  0.046785	  0.037665	  0.155612	 -0.036980	  0.178923	  0.095014	  0.091531	  0.082157	  0.195234	  0.467075	  0.320597
  0.029544	 -0.052363	  0.077043	 -0.015666	  0.163231	 -0.023782	  0.239039	  0.161017	  0.107703	  0.112253	  0.232085	  0.478869	  0.316898
  0.044751	 -0.040916	  0.106414	 -0.028650	  0.158945	 -0.019576	  0.219910	  0.184976	  0.130046	  0.121766	  0.216018	  0.478157	  0.293801
  0.083694	 -0.025441	  0.094504	 -0.016067	  0.150855	 -0.011071	  0.229039	  0.182082	  0.134022	  0.105240	  0.170547	  0.499309	  0.282500
  0.087208	 -0.003725	  0.098635	  0.008267	  0.169043	 -0.001664	  0.230252	  0.161468	  0.151171	  0.119876	  0.135264	  0.466019	  0.277274
  0.085898	  0.000586	  0.100980	  0.025254	  0.187759	  0.019638	  0.280589	  0.137550	  0.107025	  0.104250	  0.123193	  0.409395	  0.256184
  0.071569	  0.014621	  0.117446	  0.015381	  0.188539	 -0.009260	  0.312580	  0.141418	  0.077519	  0.121182	  0.069567	  0.372926	  0.243732
  0.069870	  0.004578	  0.121779	  0.033983	  0.187539	 -0.018758	  0.328974	  0.155841	  0.061474	  0.124386	  0.014447	  0.324855	  0.203262
  0.092139	 -0.044536	  0.123403	  0.027722	  0.152313	 -0.007091	  0.322532	  0.134339	  0.042852	  0.103557	 -0.009194	  0.287914	  0.168726
  0.090923	 -0.083345	  0.118044	  0.073377	  0.168991	  0.014662	  0.324601	  0.120802	  0.041288	  0.064313	 -0.034834	  0.241490	  0.148437
  0.069921	 -0.081814	  0.082237	  0.085817	  0.132544	  0.046390	  0.313469	  0.080971	  0.026245	  0.067224	 -0.092191	  0.171355	  0.125956
  0.065205	 -0.057281	  0.100487	  0.077884	  0.130089	  0.015673	  0.282531	  0.020379	 -0.029735	  0.059883	 -0.130829	  0.165545	  0.077290
  0.072145	 -0.101823	  0.108838	  0.112950	  0.166127	 -0.006780	  0.269148	  0.022298	 -0.086524	  0.009391	 -0.170416	  0.117358	  0.008029
  0.066918	 -0.080704	  0.072542	  0.137115	  0.179381	 -0.005901	  0.221496	 -0.028721	 -0.115354	  0.010596	 -0.180122	  0.055407	 -0.044812
  0.039433	 -0.077332	  0.079414	  0.146796	  0.180697	  0.009260	  0.177981	 -0.052700	 -0.099752	 -0.011213	 -0.198087	  0.015547	 -0.063894
  0.040966	 -0.064165	  0.068254	  0.148067	  0.175348	 -0.042104	  0.152027	 -0.049961	 -0.052479	 -0.038254	 -0.177285	  0.046151	 -0.079811
  0.027079	 -0.058289	  0.094702	  0.152246	  0.132422	 -0.080220	  0.128497	 -0.044763	 -0.042387	 -0.016966	 -0.139559	  0.071884	 -0.083377
 -0.016872	 -0.054555	  0.115891	  0.152097	  0.090936	 -0.137897	  0.060417	 -0.065382	 -0.065240	 -0.001083	 -0.174625	  0.061913	 -0.104403
 -0.025126	 -0.086378	  0.140235	  0.151921	  0.090237	 -0.148830	 -0.003445	 -0.087592	 -0.106411	  0.005345	 -0.238354	  0.031382	 -0.117187
  0.012954	 -0.086370	  0.090974	  0.147767	  0.105427	 -0.134866	 -0.020358	 -0.071532	 -0.124229	  0.024810	 -0.284985	  0.007721	 -0.080212
  0.006202	 -0.054126	  0.059964	  0.122346	  0.093046	 -0.154547	 -0.090657	 -0.026059	 -0.096911	  0.072835	 -0.301925	  0.013298	 -0.107415
 -0.020633	 -0.041382	  0.123677	  0.083689	  0.056526	 -0.192768	 -0.149289	 -0.018936	 -0.077104	  0.108075	 -0.333646	  0.045150	 -0.112453
 -0.001540	 -0.049904	  0.147731	  0.082246	  0.053652	 -0.190960	 -0.175396	  0.003045	 -0.109920	  0.094775	 -0.320270	  0.022208	 -0.082321
  0.019822	 -0.071464	  0.141386	  0.045275	  0.031843	 -0.172129	 -0.194896	 -0.012332	 -0.107598	  0.080503	 -0.315566	 -0.012434	 -0.038675
 -0.003261	 -0.059810	  0.136305	  0.012011	  0.028191	 -0.164818	 -0.217028	 -0.018111	 -0.097658	  0.092099	 -0.272439	 -0.042629	 -0.017983
  0.007402	 -0.055829	  0.179186	  0.025247	  0.018503	 -0.189257	 -0.234134	 -0.022221	 -0.102676	  0.118827	 -0.258441	 -0.034096	  0.019269
 -0.016051	 -0.062626	  0.164444	  0.021178	 -0.013757	 -0.214576	 -0.213381	 -0.021782	 -0.084643	  0.117082	 -0.233342	 -0.035556	  0.043307
  0.004499	 -0.030230	  0.120548	  0.009425	 -0.008888	 -0.195832	 -0.237266	 -0.011051	 -0.033899	  0.104551	 -0.208102	 -0.008093	  0.013079
  0.008279	 -0.001114	  0.114775	 -0.019464	  0.028929	 -0.188172	 -0.246249	 -0.002405	 -0.019111	  0.102817	 -0.193199	  0.009847	 -0.022033
  0.029986	 -0.003847	  0.113197	  0.017774	  0.026031	 -0.173783	 -0.208226	  0.056342	  0.010136	  0.119931	 -0.164715	  0.009922	 -0.036751
  0.056413	 -0.021254	  0.101747	  0.029304	  0.029919	 -0.182105	 -0.193112	  0.067449	  0.065847	  0.098871	 -0.118517	  0.016239	 -0.029439
  0.061650	  0.020162	  0.101588	  0.025234	  0.014933	 -0.202013	 -0.201075	  0.108423	  0.102664	  0.054693	 -0.081409	  0.021734	 -0.003877
  0.068391	  0.058303	  0.112085	  0.026366	  0.005921	 -0.155255	 -0.158105	  0.115550	  0.148654	  0.013651	 -0.104815	  0.007082	  0.002921
  0.053500	  0.046443	  0.081430	  0.019260	  0.033735	 -0.119930	 -0.114262	  0.124650	  0.176489	 -0.022769	 -0.064790	  0.015395	 -0.028417
  0.048142	  0.021017	  0.091752	  0.030877	  0.043964	 -0.120085	 -0.089304	  0.100081	  0.244278	 -0.051512	 -0.044252	  0.058660	 -0.069647
  0.086730	  0.005214	  0.069317	  0.032980	  0.018050	 -0.101934	 -0.097224	  0.069579	  0.238670	 -0.074915	 -0.043194	  0.045426	 -0.094365
  0.068735	  0.010057	  0.033653	  0.007311	  0.037960	 -0.078461	 -0.060509	  0.029422	  0.215662	 -0.108087	 -0.009702	  0.053465	 -0.100255
  0.038310	  0.017674	  0.020735	 -0.020108	  0.060047	 -0.062778	  0.016390	 -0.011491	  0.187728	 -0.105624	 -0.060820	  0.031366	 -0.131581
  0.067924	  0.023548	  0.035219	 -0.076264	  0.102775	 -0.039382	  0.047167	 -0.041412	  0.159528	 -0.105090	 -0.114022	  0.059778	 -0.136805
  0.081795	  0.016587	  0.036705	 -0.094861	  0.088059	 -0.059819	  0.046600	 -0.057693	  0.104502	 -0.130949	 -0.172052	  0.056879	 -0.109052
  0.096507	  0.001433	  0.013431	 -0.099474	  0.114168	 -0.080022	  0.051191	 -0.061379	  0.027859	 -0.128211	 -0.215847	  0.051987	 -0.081084
  0.076384	 -0.015731	 -0.025343	 -0.098031	  0.087562	 -0.056929	  0.054413	 -0.071981	 -0.017896	 -0.130339	 -0.197635	  0.050008	 -0.069919
  0.048957	 -0.017120	 -0.043538	 -0.109500	  0.061788	 -0.022298	  0.090831	 -0.101615	 -0.056619	 -0.129883	 -0.223882	  0.054808	 -0.049385
  0.045191	 -0.010449	 -0.022078	 -0.175128	  0.055638	 -0.020247	  0.076555	 -0.117126	 -0.070133	 -0.114568	 -0.236317	  0.086115	 -0.022618
  0.051067	 -0.029833	 -0.019768	 -0.181346	  0.006548	 -0.018160	  0.088440	 -0.128261	 -0.085739	 -0.143256	 -0.227764	  0.080386	 -0.022591
  0.037664	 -0.020052	 -0.026483	 -0.168796	 -0.013968	  0.006994	  0.094220	 -0.162444	 -0.112036	 -0.139870	 -0.228372	  0.083705	 -0.018231
  0.030580	 -0.009217	 -0.020795	 -0.158375	 -0.006162	 -0.021686	  0.058812	 -0.179337	 -0.127092	 -0.151379	 -0.220397	  0.058910	 -0.024871
  0.018348	  0.027666	 -0.006328	 -0.149752	 -0.025262	 -0.027834	  0.061035	 -0.195226	 -0.095310	 -0.144796	 -0.207567	  0.052341	 -0.023766
 -0.010083	  0.033664	  0.010636	 -0.141782	 -0.040474	  0.011493	  0.066582	 -0.219704	 -0.082340	 -0.114581	 -0.183274	  0.061153	 -0.006109
  0.026336	  0.022374	  0.032012	 -0.124403	 -0.068495	  0.011722	  0.092648	 -0.225558	 -0.090572	 -0.102050	 -0.160831	  0.101365	 -0.036199
  0.044313	  0.012721	  0.044128	 -0.136344	 -0.089509	  0.032063	  0.083217	 -0.237277	 -0.127048	 -0.079843	 -0.156139	  0.123248	 -0.006043
  0.048253	 -0.006025	  0.031532	 -0.130225	 -0.099142	  0.007621	  0.066693	 -0.222008	 -0.132649	 -0.079855	 -0.152323	  0.120785	 -0.029530
  0.038412	 -0.021055	  0.036170	 -0.094540	 -0.137981	  0.000522	  0.056453	 -0.218603	 -0.140727	 -0.014323	 -0.128588	  0.130842	 -0.047617
  0.030194	 -0.005873	  0.065874	 -0.106707	 -0.149166	 -0.011717	  0.042802	 -0.217605	 -0.151757	  0.034753	 -0.083089	  0.136811	 -0.069865
  0.015738	  0.026125	  0.093864	 -0.114150	 -0.162126	 -0.037907	  0.038250	 -0.200650	 -0.156012	  0.052261	 -0.073286	  0.142793	 -0.127124
  0.011130	  0.045222	  0.120931	 -0.098817	 -0.136961	 -0.027711	  0.040137	 -0.174432	 -0.116490	  0.049399	 -0.101409	  0.154008	 -0.107682
 -0.024756	  0.045184	  0.136571	 -0.104688	 -0.097923	 -0.033412	  0.021804	 -0.150461	 -0.098758	  0.039486	 -0.053497	  0.176036	 -0.120031
 -0.012577	  0.024588	  0.124270	 -0.085063	 -0.055306	 -0.051948	  0.027491	 -0.131778	 -0.148099	  0.073908	 -0.027704	  0.186274	 -0.142154
  0.032577	 -0.004102	  0.108713	 -0.044593	 -0.031925	 -0.082318	  0.029920	 -0.122628	 -0.201406	  0.118681	 -0.048285	  0.211563	 -0.154496
  0.053176	 -0.033181	  0.139406	 -0.034363	 -0.015433	 -0.097132	  0.031293	 -0.138842	 -0.187801	  0.130636	 -0.062406	  0.206708	 -0.203206
  0.035361	 -0.016378	  0.125965	 -0.022613	  0.001742	 -0.138259	  0.015706	 -0.128979	 -0.194011	  0.082873	 -0.040981	  0.174641	 -0.230128
  0.009083	 -0.031050	  0.102138	 -0.030176	 -0.026740	 -0.194851	  0.026237	 -0.110836	 -0.205504	  0.073964	 -0.003395	  0.189084	 -0.269582
  0.009569	  0.003970	  0.078585	 -0.029988	 -0.065773	 -0.217099	  0.029822	 -0.082766	 -0.202065	  0.045697	  0.053671	  0.175996	 -0.250674
  0.033338	 -0.009105	  0.013742	 -0.030003	 -0.087986	 -0.254518	  0.016147	 -0.080554	 -0.205213	  0.046395	  0.093277	  0.117988	 -0.229793
  0.051187	 -0.008993	  0.012572	 -0.020280	 -0.041413	 -0.267133	  0.019035	 -0.111805	 -0.206180	  0.041841	  0.103220	  0.072558	 -0.235970
  0.026251	  0.018040	  0.025743	  0.009383	  0.005140	 -0.238126	 -0.011299	 -0.136630	 -0.183257	  0.023428	  0.112595	  0.062082	 -0.228997
  0.011740	  0.037957	  0.026855	 -0.010107	 -0.003627	 -0.239138	 -0.026005	 -0.135732	 -0.170028	  0.010261	  0.085485	  0.042533	 -0.241359
 -0.001942	  0.054795	  0.038375	 -0.007077	 -0.021338	 -0.244386	  0.014752	 -0.143619	 -0.103830	 -0.023550	  0.030842	  0.034778	 -0.224645
 -0.024422	  0.052353	  0.040986	 -0.005703	 -0.054196	 -0.267305	  0.035263	 -0.165661	 -0.090196	 -0.025134	  0.056084	  0.025719	 -0.206986
 -0.028893	  0.062185	  0.034908	 -0.006857	 -0.088946	 -0.231113	  0.061407	 -0.198331	 -0.083887	 -0.061806	  0.091140	  0.027795	 -0.186010
 -0.017710	  0.043518	  0.019916	 -0.048284	 -0.106948	 -0.175529	  0.036096	 -0.208080	 -0.048375	 -0.100854	  0.098560	  0.039920	 -0.147060
 -0.035089	  0.016811	  0.003376	 -0.025247	 -0.092384	 -0.122605	 -0.001945	 -0.186198	 -0.036951	 -0.075350	  0.112261	  0.007267	 -0.166583
 -0.031573	  0.052751	  0.020345	  0.009238	 -0.077343	 -0.110468	 -0.018177	 -0.160012	 -0.030423	 -0.067696	  0.107828	  0.037546	 -0.177665
 -0.043733	  0.027078	  0.027385	 -0.065034	 -0.096544	 -0.106960	 -0.003235	 -0.159428	 -0.052785	 -0.057755	  0.126385	  0.055960	 -0.208823
 -0.050711	  0.036238	  0.012421	 -0.130395	 -0.071483	 -0.111045	 -0.011847	 -0.172107	 -0.009416	 -0.030213	  0.137252	  0.023598	 -0.168702
 -0.010211	  0.045023	  0.027008	 -0.170330	 -0.042153	 -0.087937	 -0.077820	 -0.186761	  0.025321	 -0.023614	  0.145165	  0.019006	 -0.112966
  0.009714	  0.021556	  0.042434	 -0.181339	 -0.033491	 -0.057675	 -0.103227	 -0.190611	  0.029848	 -0.022315	  0.084270	  0.053761	 -0.109184
  0.004995	  0.028507	  0.006275	 -0.145958	 -0.049421	 -0.092849	 -0.083575	 -0.212091	  0.029647	 -0.018143	  0.067597	  0.072782	 -0.144633
  0.009522	  0.008829	  0.015308	 -0.143606	 -0.080422	 -0.062080	 -0.046927	 -0.223482	  0.011743	  0.024606	  0.068186	  0.017216	 -0.120232
 -0.013153	  0.039555	  0.013841	 -0.172095	 -0.047066	 -0.042750	 -0.015716	 -0.163495	  0.011903	 -0.002365	  0.056287	 -0.022932	 -0.107876
 -0.011827	  0.053117	  0.017200	 -0.154569	 -0.020976	 -0.047833	 -0.020709	 -0.108797	 -0.000941	 -0.022931	  0.050330	 -0.033879	 -0.070919
 -0.019971	  0.079491	  0.007555	 -0.126986	 -0.018882	 -0.006332	 -0.020532	 -0.092492	  0.018263	 -0.043685	  0.028622	 -0.051289	 -0.068744
 -0.028054	  0.059248	 -0.001986	 -0.128823	 -0.007849	  0.036124	  0.021613	 -0.087184	 -0.008030	 -0.036753	 -0.010594	 -0.048186	 -0.090455
 -0.035738	  0.024627	 -0.018917	 -0.111454	 -0.006791	  0.042706	 -0.012332	 -0.121423	 -0.042843	 -0.002524	 -0.034968	 -0.072385	 -0.093514
 -0.044023	  0.011476	 -0.049528	 -0.115263	 -0.017005	  0.054271	 -0.050334	 -0.170988	 -0.033936	  0.013094	 -0.037368	 -0.079063	 -0.075342
 -0.063756	  0.007799	 -0.053183	 -0.066580	 -0.008963	  0.046466	 -0.069637	 -0.182574	 -0.018004	 -0.004757	 -0.009992	 -0.082680	 -0.106130
 -0.043838	  0.003941	 -0.031806	 -0.067543	 -0.044403	  0.052032	 -0.070158	 -0.185007	 -0.006692	 -0.030521	  0.009328	 -0.060521	 -0.121521
 -0.025194	  0.007081	 -0.029026	 -0.045732	 -0.034329	  0.052419	 -0.042705	 -0.170486	 -0.030313	 -0.025781	 -0.015545	 -0.064972	 -0.094406
 -0.020805	  0.044493	 -0.040979	 -0.018840	 -0.027619	  0.036730	 -0.018539	 -0.143433	 -0.023815	 -0.031764	 -0.012215	 -0.054199	 -0.084873
 -0.039861	  0.054840	 -0.053878	 -0.012682	 -0.055767	 -0.014757	 -0.006657	 -0.073484	 -0.066405	 -0.023070	  0.009932	 -0.031140	 -0.113954
 -0.064847	  0.047178	 -0.069175	 -0.041278	 -0.072305	 -0.017060	 -0.017209	 -0.048620	 -0.075498	 -0.063976	 -0.010382	 -0.020006	 -0.128346
 -0.059985	  0.026179	 -0.080759	 -0.030972	 -0.059968	  0.004901	 -0.053232	 -0.026294	 -0.077247	 -0.070282	 -0.063422	 -0.019241	 -0.120775
 -0.015937	  0.044298	 -0.097381	 -0.013569	 -0.021898	 -0.011755	 -0.089234	 -0.003792	 -0.082158	 -0.076931	 -0.080401	  0.025165	 -0.100034
 -0.027184	  0.036348	 -0.105112	 -0.020368	 -0.040115	 -0.000834	 -0.077277	  0.058454	 -0.088841	 -0.084780	 -0.060302	  0.017958	 -0.065626
 -0.016148	  0.066280	 -0.103535	 -0.037579	 -0.053243	 -0.002356	 -0.056071	  0.128846	 -0.103220	 -0.079335	 -0.019869	 -0.024282	 -0.111512
 -0.001149	 -0.023784	 -0.032331	  0.069036	  0.070704	  0.058543	 -0.010446	 -0.037520	  0.061208	 -0.040839	 -0.049675	 -0.178468	  0.035865
 -0.015940	 -0.020175	 -0.040496	  0.043294	  0.061146	  0.052368	  0.013078	 -0.027103	  0.046574	 -0.027039	 -0.049032	 -0.105946	  0.029996
 -0.049077	 -0.044833	 -0.030201	  0.039694	  0.041290	  0.014552	  0.011022	 -0.020436	  0.044759	 -0.029903	 -0.058413	 -0.089843	  0.057039
 -0.007936	 -0.066756	 -0.015621	  0.016495	  0.035229	  0.001932	  0.012767	 -0.036500	  0.018153	 -0.018035	 -0.047963	 -0.033459	  0.085248
  0.016909	 -0.042561	  0.019696	  0.064177	  0.036229	 -0.004724	  0.023209	 -0.042396	  0.039382	 -0.002892	 -0.021965	  0.053065	  0.076769
  0.008736	  0.001230	  0.031859	  0.053982	  0.044819	 -0.040884	  0.024718	 -0.051064	  0.076843	  0.014847	  0.011983	  0.073163	  0.060225
 -0.030790	  0.014981	  0.031637	  0.038142	  0.031714	 -0.068430	  0.020672	 -0.084391	  0.091606	  0.022982	  0.020000	  0.074406	  0.010987
 -0.040259	  0.030122	  0.042953	  0.006121	  0.008113	 -0.081457	  0.000780	 -0.049174	  0.072037	  0.014175	 -0.016522	  0.083613	 -0.008219
  0.010510	  0.043046	 -0.009463	 -0.028817	 -0.013546	 -0.080531	 -0.008163	 -0.054925	  0.068901	  0.023472	 -0.022830	  0.106462	 -0.011015
  0.019611	  0.029542	 -0.026683	  0.010366	 -0.004891	 -0.057304	  0.000305	 -0.026876	  0.035930	  0.041749	  0.050292	  0.131278	  0.040267
  0.017721	  0.013171	 -0.008407	  0.001999	 -0.002461	 -0.051533	 -0.008762	 -0.006685	  0.014678	  0.020144	  0.063562	  0.050725	 -0.093375
  0.027626	  0.003159	  0.003040	  0.011451	 -0.036222	 -0.050207	 -0.036307	  0.000294	  0.002990	  0.020956	  0.099960	  0.028205	 -0.085120
  0.016258	  0.018160	 -0.011315	  0.016147	 -0.048545	 -0.016858	 -0.018340	  0.042392	 -0.009991	  0.045674	  0.103278	  0.079385	  0.048271
  0.004616	  0.000323	 -0.022217	  0.003130	 -0.020720	  0.010520	 -0.017699	  0.037487	 -0.037585	 -0.004388	  0.046016	  0.014769	 -0.057002
 -0.008534	 -0.004490	 -0.017990	 -0.007764	 -0.014964	  0.015382	 -0.024487	  0.034345	 -0.048245	  0.006840	  0.032748	 -0.017968	 -0.109280
  0.006552	  0.018042	 -0.009428	 -0.042374	 -0.016870	  0.055451	 -0.017972	  0.066478	 -0.043575	  0.009265	  0.022222	  0.021407	  0.024474
  0.017230	  0.019027	  0.010951	 -0.081391	 -0.022958	  0.060850	 -0.002546	  0.049436	 -0.079969	 -0.044979	 -0.051655	 -0.069908	 -0.051238
  0.016901	  0.018928	  0.024453	 -0.088830	 -0.018475	  0.054467	  0.016297	  0.049566	 -0.102422	 -0.042055	 -0.089353	 -0.109970	 -0.129228
  0.009098	 -0.007073	  0.028670	 -0.046256	 -0.042176	  0.066282	  0.029067	  0.084767	 -0.107422	 -0.004149	 -0.026773	 -0.050155	  0.042228
 -0.018083	 -0.000059	  0.030893	 -0.078601	 -0.087416	  0.061580	 -0.007193	  0.072306	 -0.143852	 -0.005827	 -0.015878	 -0.060762	  0.033108
 -0.027421	  0.020333	 -0.015733	 -0.107569	 -0.082897	  0.064321	 -0.019177	  0.071274	 -0.157182	 -0.018191	 -0.065160	 -0.120246	 -0.053681
  0.007972	  0.002705	 -0.045722	 -0.098764	 -0.031818	  0.064333	 -0.007397	  0.073667	 -0.119163	  0.011352	 -0.052164	 -0.049146	  0.028726
  0.003155	 -0.014432	 -0.063148	 -0.103143	 -0.025785	  0.047396	 -0.011449	  0.099254	 -0.102824	  0.022360	 -0.050824	 -0.054380	  0.065803
 -0.039151	 -0.040310	 -0.055871	 -0.086071	 -0.070773	  0.029752	  0.020277	  0.096721	 -0.129729	  0.006044	 -0.066379	 -0.114162	  0.035490
 -0.045117	 -0.048439	 -0.028600	 -0.085074	 -0.091947	  0.030817	  0.047011	  0.114129	 -0.115125	 -0.025477	 -0.038776	 -0.060498	  0.119729
 -0.048812	 -0.030115	 -0.016724	 -0.088341	 -0.119461	  0.050298	  0.054007	  0.144794	 -0.078978	 -0.045529	 -0.032358	 -0.011245	  0.122819
 -0.040176	 -0.016026	 -0.048118	 -0.049700	 -0.140948	  0.063603	  0.043510	  0.173772	 -0.073798	 -0.059954	 -0.070986	 -0.050553	  0.016262
 -0.051413	 -0.024112	 -0.034238	 -0.054368	 -0.161214	  0.089693	  0.071949	  0.139038	 -0.069928	 -0.063023	 -0.056055	  0.015974	  0.096151
 -0.034525	  0.009803	  0.002923	 -0.115534	 -0.161637	  0.075648	  0.048140	  0.122241	 -0.020450	 -0.072817	 -0.011437	  0.063453	  0.143711
 -0.046333	 -0.010206	 -0.035463	 -0.109634	 -0.178486	  0.067495	  0.058801	  0.098176	 -0.041821	 -0.076284	 -0.014990	  0.001820	 -0.005764
 -0.054721	 -0.037278	 -0.054380	 -0.088924	 -0.248894	 -0.001895	  0.097486	  0.112192	 -0.074884	 -0.086071	 -0.030172	  0.045774	  0.045475
 -0.081270	 -0.037216	 -0.079256	 -0.070036	 -0.233244	 -0.025784	  0.126990	  0.121109	 -0.103876	 -0.104333	 -0.010996	  0.100229	  0.119199
 -0.087833	  0.000498	 -0.100368	 -0.070135	 -0.208192	 -0.021644	  0.107142	  0.104545	 -0.122499	 -0.141144	 -0.030480	  0.036015	  0.043046
 -0.060678	  0.024973	 -0.131052	 -0.102776	 -0.198272	 -0.021606	  0.125022	  0.067384	 -0.127366	 -0.146564	 -0.012556	  0.040372	  0.105844
 -0.013620	  0.018054	 -0.122755	 -0.083635	 -0.146175	  0.025392	  0.177969	  0.062555	 -0.105617	 -0.141052	  0.012184	  0.085484	  0.177231
 -0.023381	  0.054184	 -0.092927	 -0.075524	 -0.159923	 -0.001262	  0.170515	  0.071014	 -0.133773	 -0.122073	 -0.003252	  0.048424	  0.102190
 -0.056812	  0.036411	 -0.079200	 -0.115698	 -0.179064	 -0.004938	  0.203731	  0.091944	 -0.075687	 -0.087129	  0.007887	  0.042718	  0.101148
 -0.037596	  0.011154	 -0.059626	 -0.137847	 -0.144521	 -0.025793	  0.214387	  0.073174	 -0.050494	 -0.049265	  0.035257	  0.085431	  0.222595
 -0.057675	  0.003343	 -0.089032	 -0.135610	 -0.129350	 -0.036836	  0.181190	  0.010229	 -0.071276	 -0.089250	 -0.017614	  0.038470	  0.162816
 -0.063718	  0.033213	 -0.114431	 -0.117373	 -0.146670	 -0.000292	  0.137065	 -0.045583	 -0.072434	 -0.080013	 -0.033566	  0.028045	  0.154549
 -0.052667	  0.042020	 -0.107914	 -0.114290	 -0.140047	  0.011601	  0.150738	 -0.054669	 -0.031564	 -0.046064	  0.010648	  0.067361	  0.293701
 -0.008936	  0.045160	 -0.114564	 -0.123892	 -0.107933	 -0.013041	  0.154276	 -0.075530	  0.009432	 -0.048582	  0.006798	  0.033040	  0.249853
  0.017547	  0.036926	 -0.108612	 -0.121912	 -0.110289	 -0.032254	  0.162266	 -0.126566	 -0.008244	 -0.060843	 -0.020487	  0.024231	  0.156666
  0.003102	  0.042510	 -0.105730	 -0.070067	 -0.089434	 -0.003128	  0.098497	 -0.124339	  0.030428	 -0.023043	  0.001524	  0.090871	  0.257438
 -0.025816	  0.003291	 -0.106624	 -0.055346	 -0.103121	 -0.006077	  0.069059	 -0.079116	  0.034227	 -0.020995	 -0.017998	  0.059509	  0.233985
 -0.053244	 -0.016934	 -0.107238	 -0.088154	 -0.109946	 -0.036045	  0.077310	 -0.101392	  0.011611	 -0.023103	 -0.089294	  0.013185	  0.151678
 -0.048182	 -0.005829	 -0.077916	 -0.117589	 -0.104907	 -0.043976	  0.112215	 -0.099713	  0.015439	  0.017128	 -0.049774	  0.054064	  0.276228
 -0.036294	 -0.004862	 -0.085158	 -0.132718	 -0.088320	 -0.054474	  0.136569	 -0.088016	 -0.023056	  0.022718	 -0.029593	  0.040924	  0.232252
 -0.020443	 -0.018840	 -0.090501	 -0.124067	 -0.078553	 -0.057407	  0.137257	 -0.104589	 -0.060146	 -0.009583	 -0.070654	  0.005758	  0.114714
 -0.060637	 -0.028660	 -0.097384	 -0.145259	 -0.085790	 -0.043374	  0.148390	 -0.105670	 -0.067941	 -0.006154	 -0.030756	  0.021456	  0.189684
 -0.075322	 -0.022020	 -0.140266	 -0.141579	 -0.066997	 -0.024838	  0.119650	 -0.117955	 -0.042397	  0.016005	 -0.041896	 -0.002025	  0.189224
 -0.067959	  0.003395	 -0.158044	 -0.097498	 -0.065674	 -0.014594	  0.038028	 -0.153067	 -0.032505	  0.015878	 -0.104307	 -0.055014	  0.075190
 -0.076278	  0.023502	 -0.167879	 -0.119009	 -0.090262	 -0.022155	  0.037298	 -0.138723	  0.003800	  0.030481	 -0.090688	  0.016487	  0.135953
 -0.042747	  0.006477	 -0.139959	 -0.145974	 -0.060305	 -0.026758	  0.071479	 -0.110802	  0.040923	  0.071657	 -0.073283	  0.047914	  0.187101
 -0.026779	 -0.023625	 -0.140582	 -0.140379	 -0.052158	 -0.040177	  0.066417	 -0.109692	  0.012808	  0.060839	 -0.049155	  0.006729	  0.077006
 -0.015736	  0.006769	 -0.162132	 -0.161117	 -0.040438	 -0.053176	  0.065488	 -0.110457	 -0.018287	  0.045049	 -0.016630	  0.048440	  0.130440
 -0.021408	  0.051101	 -0.150506	 -0.169858	 -0.046284	 -0.031378	  0.029975	 -0.070583	 -0.017216	  0.039784	 -0.019218	  0.072546	  0.192026
 -0.021571	  0.052253	 -0.172832	 -0.146387	 -0.002846	 -0.009788	  0.026326	 -0.053406	 -0.037799	 -0.000916	 -0.043540	  0.007747	  0.087802
 -0.026668	  0.017160	 -0.155955	 -0.170661	  0.038139	 -0.026959	  0.032455	 -0.040350	 -0.036127	  0.001206	  0.002177	  0.016239	  0.114879
 -0.002267	 -0.004139	 -0.158814	 -0.165542	  0.036027	 -0.009145	  0.040343	 -0.035190	  0.003545	 -0.010894	  0.074585	  0.089219	  0.188843
  0.046874	  0.001947	 -0.181377	 -0.179953	  0.044776	  0.035823	  0.044365	 -0.039396	  0.020903	 -0.021462	  0.043159	  0.065471	  0.073304
  0.047992	  0.015188	 -0.191062	 -0.181317	  0.052081	  0.047799	  0.051759	 -0.022624	  0.034854	 -0.026330	  0.030136	  0.042640	  0.044154
  0.021479	 -0.008047	 -0.197182	 -0.190946	  0.035843	  0.034182	  0.053782	  0.001775	  0.037254	  0.014484	  0.087885	  0.045705	  0.183529
 -0.021908	 -0.033789	 -0.203912	 -0.176584	  0.008482	 -0.014506	  0.052062	  0.027453	  0.045383	 -0.018280	  0.028951	 -0.009542	  0.132407
 -0.033710	 -0.041425	 -0.241886	 -0.173084	  0.016825	 -0.037733	  0.064112	  0.021765	  0.033883	 -0.047171	  0.015799	 -0.012940	  0.114420
  0.009501	 -0.059833	 -0.258615	 -0.156296	  0.003340	 -0.027860	  0.059528	  0.013711	  0.055477	 -0.053027	  0.012765	  0.036453	  0.266375
  0.023680	 -0.066164	 -0.293635	 -0.143247	  0.025667	 -0.047090	  0.046521	  0.024173	  0.052164	 -0.039672	 -0.032541	  0.021695	  0.211521
  0.003584	 -0.045473	 -0.312787	 -0.158826	  0.025984	 -0.036425	  0.048200	  0.001689	  0.044383	 -0.035306	 -0.100816	 -0.027754	  0.168054
 -0.013436	 -0.056425	 -0.308472	 -0.143459	 -0.013570	 -0.004785	  0.068590	  0.028174	  0.032256	 -0.056451	 -0.078526	  0.019256	  0.257944
 -0.032842	 -0.083811	 -0.310849	 -0.139829	  0.002482	  0.014812	  0.096509	  0.018339	  0.061193	 -0.056909	 -0.114249	  0.040240	  0.208118
  0.000443	 -0.070755	 -0.330585	 -0.149714	 -0.006111	  0.001589	  0.089161	  0.006440	  0.071548	 -0.081598	 -0.152711	  0.019745	  0.131540
  0.006283	 -0.059986	 -0.308277	 -0.148980	 -0.001737	  0.015368	  0.069193	 -0.008371	  0.118689	 -0.048512	 -0.102731	  0.083076	  0.197875
  0.021131	 -0.044978	 -0.286882	 -0.160145	  0.064702	  0.053944	  0.068872	 -0.006195	  0.129191	 -0.058068	 -0.076123	  0.094890	  0.212946
 -0.006135	 -0.049877	 -0.242191	 -0.150100	  0.061719	  0.080720	  0.064426	  0.020863	  0.161409	 -0.096289	 -0.122454	  0.014489	  0.106264
 -0.014219	 -0.073522	 -0.208439	 -0.143981	  0.043434	  0.077832	  0.047547	  0.054754	  0.203299	 -0.096661	 -0.122273	  0.048528	  0.192743
 -0.009849	 -0.080159	 -0.144078	 -0.131121	  0.055210	  0.072671	  0.097004	  0.061638	  0.228371	 -0.078834	 -0.095380	  0.024039	  0.226047
 -0.022125	 -0.061650	 -0.118873	 -0.163276	  0.010007	  0.085472	  0.130774	  0.113243	  0.256575	 -0.103533	 -0.119345	 -0.004468	  0.120083
 -0.032419	 -0.053941	 -0.168340	 -0.143468	 -0.023792	  0.092218	  0.158280	  0.140162	  0.308402	 -0.075262	 -0.086782	  0.054690	  0.178660
 -0.015365	 -0.036314	 -0.177495	 -0.141669	 -0.020462	  0.078672	  0.150134	  0.142349	  0.328467	 -0.048386	 -0.066836	  0.039570	  0.233699
 -0.035659	 -0.019869	 -0.213178	 -0.146571	 -0.053849	  0.052423	  0.149712	  0.108293	  0.285071	 -0.054265	 -0.082729	  0.015938	  0.160184
 -0.049075	 -0.017741	 -0.231910	 -0.087287	 -0.091264	  0.053060	  0.145455	  0.087290	  0.252745	 -0.046986	 -0.044829	  0.026824	  0.219889
 -0.052172	 -0.052153	 -0.245531	 -0.065657	 -0.085951	  0.046907	  0.157514	  0.106858	  0.215187	 -0.047720	 -0.034455	  0.069561	  0.265497
 -0.073569	 -0.090190	 -0.294665	 -0.071375	 -0.085443	  0.031805	  0.170912	  0.095460	  0.182079	 -0.034670	 -0.063834	  0.014086	  0.136650
 -0.051604	 -0.106310	 -0.303461	 -0.057773	 -0.080014	  0.017279	  0.114812	  0.115671	  0.136847	 -0.013096	 -0.032031	 -0.000973	  0.161174
 -0.083736	 -0.102913	 -0.240401	 -0.077044	 -0.043243	  0.012423	  0.068784	  0.101874	  0.116482	  0.006431	  0.015666	  0.083316	  0.249163
 -0.078712	 -0.137923	 -0.212684	 -0.077634	 -0.024432	  0.023054	  0.043200	  0.103439	  0.075440	 -0.002084	 -0.016787	  0.003725	  0.140099
 -0.086289	 -0.155210	 -0.196113	 -0.067651	 -0.009622	  0.036179	  0.057000	  0.120364	  0.064249	  0.024717	 -0.015074	 -0.003450	  0.123887
 -0.076822	 -0.143411	 -0.217817	 -0.079148	  0.034667	  0.076529	  0.056317	  0.111573	  0.036055	  0.074466	  0.038379	  0.083593	  0.177474
 -0.091410	 -0.112617	 -0.210061	 -0.071467	  0.026106	  0.070191	  0.022037	  0.079199	  0.006818	  0.037571	  0.045687	  0.066017	  0.102304
 -0.063242	 -0.123196	 -0.226259	 -0.074038	  0.014435	  0.067971	 -0.007616	  0.109045	 -0.017555	  0.049864	  0.067668	  0.080553	  0.089980
 -0.058120	 -0.164588	 -0.272149	 -0.096560	  0.010060	  0.099542	 -0.010992	  0.114585	 -0.035642	  0.061546	  0.119550	  0.154423	  0.188674
 -0.091483	 -0.162512	 -0.293671	 -0.099017	  0.006492	  0.130948	  0.007917	  0.065824	 -0.037520	  0.001294	  0.061088	  0.074841	  0.116655
 -0.097920	 -0.142500	 -0.280536	 -0.137163	 -0.008502	  0.101476	  0.055650	  0.083882	 -0.048212	 -0.038750	  0.028816	  0.025526	  0.059346
 -0.095282	 -0.047887	 -0.250388	 -0.135154	  0.030557	  0.061029	  0.077320	  0.106105	 -0.039627	 -0.048270	  0.103312	  0.107633	  0.195337
 -0.124191	 -0.002385	 -0.228981	 -0.113637	  0.042120	 -0.012752	  0.100648	  0.115701	 -0.025238	 -0.068380	  0.087816	  0.086456	  0.118649
 -0.118485	 -0.047065	 -0.231843	 -0.107448	  0.051812	 -0.026960	  0.060913	  0.074834	 -0.024487	 -0.103269	  0.048530	  0.025464	  0.017390
 -0.091720	 -0.056236	 -0.227829	 -0.089817	  0.020297	 -0.021908	  0.039950	  0.058908	 -0.027489	 -0.102875	  0.093630	  0.049068	  0.124503
 -0.067049	 -0.051845	 -0.177611	 -0.110773	 -0.010305	 -0.035731	  0.024317	  0.085594	 -0.014075	 -0.085951	  0.074427	  0.023706	  0.111449
 -0.070501	 -0.038043	 -0.183521	 -0.139500	  0.012658	 -0.019215	 -0.005348	  0.103498	 -0.015373	 -0.107284	  0.063217	 -0.036945	  0.033537
 -0.093030	  0.001315	 -0.200908	 -0.152374	  0.043670	 -0.036735	  0.031254	  0.076711	 -0.011534	 -0.098575	  0.075720	  0.012159	  0.108020
 -0.083892	  0.026213	 -0.169358	 -0.150183	  0.051913	 -0.013500	  0.099028	  0.070789	 -0.022108	 -0.100259	  0.047988	  0.024104	  0.093020
 -0.109881	  0.021990	 -0.114419	 -0.151892	  0.075658	 -0.033394	  0.102243	  0.064110	 -0.028601	 -0.121766	  0.019668	 -0.021102	  0.026864
 -0.096419	  0.012978	 -0.104048	 -0.122270	  0.081686	 -0.073764	  0.104458	  0.042370	  0.000655	 -0.085585	  0.052906	  0.045541	  0.092087
 -0.078473	 -0.040339	 -0.116864	 -0.118359	  0.028246	 -0.097595	  0.100970	  0.065281	  0.025916	 -0.075846	  0.088235	  0.057793	  0.155602
 -0.069581	 -0.074939	 -0.172559	 -0.119228	 -0.000697	 -0.100085	  0.131832	  0.066941	  0.052995	 -0.079312	  0.036333	  0.033970	  0.069488
 -0.076085	 -0.100552	 -0.156187	 -0.129498	  0.005980	 -0.092582	  0.145793	  0.099024	  0.066306	 -0.118926	  0.072943	  0.119940	  0.112516
 -0.111851	 -0.090848	 -0.141810	 -0.109166	 -0.013729	 -0.063478	  0.105546	  0.139005	  0.051562	 -0.132795	  0.052159	  0.140666	  0.196986
 -0.071050	 -0.085557	 -0.142138	 -0.101724	 -0.015566	 -0.038026	  0.083842	  0.131874	  0.024089	 -0.140300	  0.018507	  0.072820	  0.106867
 -0.064606	 -0.070436	 -0.134483	 -0.111851	  0.000026	 -0.015452	  0.093589	  0.117414	  0.038445	 -0.142249	  0.040117	  0.104059	  0.120996
 -0.090320	 -0.074045	 -0.139041	 -0.098586	 -0.010837	  0.032932	  0.114309	  0.136839	  0.047520	 -0.128759	  0.042656	  0.158524	  0.198636
 -0.082429	 -0.083320	 -0.148906	 -0.107317	 -0.021870	  0.021346	  0.134699	  0.155674	  0.071464	 -0.133955	  0.005505	  0.129393	  0.119221
 -0.091632	 -0.096285	 -0.187778	 -0.127208	 -0.013439	  0.032637	  0.194714	  0.115427	  0.077602	 -0.129542	  0.000007	  0.142133	  0.110893
 -0.140160	 -0.097949	 -0.219357	 -0.111624	  0.012342	  0.078528	  0.207192	  0.095052	  0.050737	 -0.092911	 -0.004142	  0.192657	  0.212783
 -0.183906	 -0.086077	 -0.231664	 -0.108885	  0.038472	  0.090317	  0.185959	  0.053026	  0.033201	 -0.129892	 -0.053706	  0.186784	  0.142537
 -0.185491	 -0.087962	 -0.228560	 -0.084018	  0.050675	  0.050758	  0.188417	  0.035350	  0.056717	 -0.148284	 -0.059702	  0.220675	  0.054547
 -0.162555	 -0.077377	 -0.231051	 -0.062840	  0.030317	  0.032885	  0.201409	  0.039165	  0.042840	 -0.126649	 -0.029631	  0.267381	  0.116770
 -0.175496	 -0.095443	 -0.177494	 -0.083511	  0.030228	  0.037789	  0.155361	  0.066047	  0.010910	 -0.176088	  0.019027	  0.212419	  0.049706
 -0.166080	 -0.110688	 -0.155508	 -0.104077	  0.037959	  0.052114	  0.177868	  0.084468	  0.030567	 -0.188933	  0.054372	  0.117272	  0.007995
 -0.131725	 -0.115613	 -0.161077	 -0.117393	  0.068484	  0.017923	  0.143476	  0.086912	  0.047111	 -0.156639	  0.047067	  0.135314	  0.071362
 -0.169950	 -0.111937	 -0.127120	 -0.156494	  0.064243	  0.038248	  0.129488	  0.099644	  0.041140	 -0.134560	  0.033217	  0.173733	  0.088964
 -0.143925	 -0.099746	 -0.078912	 -0.167838	  0.054832	  0.072532	  0.169376	  0.089655	  0.064821	 -0.124195	  0.026135	  0.155928	  0.038778
 -0.138019	 -0.082479	 -0.043808	 -0.129739	 -0.016964	  0.053540	  0.146387	  0.087061	  0.044874	 -0.118700	  0.005653	  0.128689	 -0.024302
 -0.163808	 -0.073618	 -0.048526	 -0.126929	 -0.017743	  0.037099	  0.165660	  0.072709	  0.072573	 -0.101855	  0.002100	  0.125413	  0.034026
 -0.158336	 -0.144687	 -0.034204	 -0.134531	 -0.018518	  0.088942	  0.205062	  0.072150	  0.085083	 -0.074934	  0.013043	  0.103085	  0.038484
 -0.129775	 -0.137749	 -0.031295	 -0.117267	 -0.008276	  0.051931	  0.202261	  0.047620	  0.074418	 -0.093413	  0.004678	  0.109006	  0.009440
 -0.099733	 -0.099834	 -0.058349	 -0.132587	  0.014505	  0.037238	  0.214271	  0.039281	  0.023964	 -0.131020	 -0.007069	  0.102631	  0.040381
 -0.104898	 -0.081504	 -0.075613	 -0.129643	 -0.026604	  0.050312	  0.205673	  0.042944	  0.018439	 -0.150121	  0.006367	  0.104878	  0.149549
 -0.106867	 -0.079971	 -0.066620	 -0.114016	 -0.058031	  0.029111	  0.160958	  0.054165	  0.023493	 -0.153251	  0.028108	  0.086053	  0.206131
 -0.083533	 -0.075444	 -0.048080	 -0.177001	 -0.066722	  0.044775	  0.166892	  0.053766	  0.015621	 -0.152023	  0.023053	  0.087401	  0.209491
 -0.072045	 -0.064225	 -0.101870	 -0.187797	 -0.072608	  0.070451	  0.171388	  0.054720	  0.034629	 -0.156372	  0.024782	  0.077835	  0.231919
 -0.050234	 -0.063115	 -0.103642	 -0.198140	 -0.107621	  0.082471	  0.169718	  0.079503	  0.057504	 -0.171212	  0.063750	  0.053110	  0.254749
 -0.083797	 -0.071782	 -0.058062	 -0.160085	 -0.136630	  0.069492	  0.178966	  0.076789	  0.052419	 -0.177774	  0.043393	  0.031974	  0.272582
 -0.146997	 -0.054282	 -0.046880	 -0.152019	 -0.152907	  0.097164	  0.188481	  0.055131	  0.097490	 -0.163217	  0.055027	  0.030369	  0.252458
 -0.145571	 -0.006864	 -0.069509	 -0.125547	 -0.168543	  0.122433	  0.192054	  0.082567	  0.125324	 -0.186147	  0.075338	  0.068990	  0.225798
 -0.132590	 -0.047120	 -0.113313	 -0.104010	 -0.158134	  0.120189	  0.224862	  0.107555	  0.131064	 -0.188426	  0.076807	  0.072063	  0.187395
 -0.106825	 -0.066808	 -0.133021	 -0.137421	 -0.150734	  0.133865	  0.233857	  0.070975	  0.157219	 -0.201376	  0.081330	  0.111143	  0.214321
 -0.102162	 -0.061888	 -0.133188	 -0.125094	 -0.149869	  0.113311	  0.212830	  0.046899	  0.175945	 -0.179063	  0.112691	  0.135317	  0.281863
 -0.123547	 -0.049220	 -0.111635	 -0.140255	 -0.162972	  0.083830	  0.191677	  0.046495	  0.178024	 -0.189141	  0.126816	  0.143652	  0.286375
 -0.108086	 -0.046896	 -0.115737	 -0.118762	 -0.169986	  0.075267	  0.196518	  0.038545	  0.204966	 -0.207715	  0.091573	  0.164568	  0.240054
 -0.087061	 -0.059387	 -0.123696	 -0.098486	 -0.152043	  0.048709	  0.210054	  0.058357	  0.171877	 -0.196130	  0.077529	  0.152448	  0.235845
 -0.099030	 -0.080976	 -0.143381	 -0.106008	 -0.148277	  0.017101	  0.172304	  0.047245	  0.143503	 -0.178318	  0.107673	  0.142436	  0.264802
 -0.112203	 -0.117388	 -0.139615	 -0.126117	 -0.108248	 -0.013843	  0.152642	  0.034666	  0.146166	 -0.146091	  0.125702	  0.178611	  0.233396
 -0.104940	 -0.116489	 -0.137339	 -0.115654	 -0.106234	 -0.066710	  0.141191	  0.035548	  0.188577	 -0.106979	  0.134635	  0.246644	  0.228946
 -0.104997	 -0.109553	 -0.141463	 -0.111944	 -0.143761	 -0.095034	  0.104265	  0.029633	  0.216011	 -0.073637	  0.112491	  0.269796	  0.252548
 -0.126254	 -0.094974	 -0.137352	 -0.140392	 -0.189537	 -0.069043	  0.068835	  0.040996	  0.220849	 -0.046335	  0.091307	  0.274973	  0.221716
 -0.129154	 -0.080971	 -0.157180	 -0.150233	 -0.223659	 -0.080211	  0.051305	  0.080971	  0.203695	 -0.081586	  0.070308	  0.267236	  0.227180
 -0.114699	 -0.077893	 -0.140693	 -0.121870	 -0.240739	 -0.136759	  0.044700	  0.132394	  0.158540	 -0.067643	  0.073380	  0.268785	  0.244996
 -0.090878	 -0.093410	 -0.122507	 -0.118587	 -0.224203	 -0.173157	  0.029916	  0.123318	  0.134106	 -0.043256	  0.066939	  0.254622	  0.239606
 -0.090693	 -0.058915	 -0.084757	 -0.133528	 -0.204327	 -0.138485	  0.012172	  0.137434	  0.117684	 -0.023222	  0.012386	  0.249321	  0.282326
 -0.092938	 -0.063926	 -0.083676	 -0.135690	 -0.204909	 -0.145283	 -0.018450	  0.166473	  0.089551	  0.021617	  0.045272	  0.265503	  0.309978
 -0.105543	 -0.090184	 -0.127963	 -0.141198	 -0.229846	 -0.173221	 -0.031719	  0.192271	  0.084764	  0.042955	  0.061959	  0.271324	  0.312590
 -0.094750	 -0.088555	 -0.085053	 -0.131599	 -0.214435	 -0.168139	 -0.015554	  0.232493	  0.087450	  0.069520	  0.040938	  0.265602	  0.308842
 -0.110262	 -0.102045	 -0.068464	 -0.140123	 -0.197263	 -0.152163	 -0.046591	  0.240128	  0.087733	  0.055534	 -0.012463	  0.250615	  0.319571
 -0.105169	 -0.088472	 -0.052675	 -0.172216	 -0.212261	 -0.151319	 -0.066250	  0.192057	  0.080520	  0.028127	 -0.044889	  0.206974	  0.332968
 -0.093073	 -0.088746	 -0.087749	 -0.168410	 -0.211920	 -0.150296	 -0.049152	  0.182721	  0.062116	  0.047282	 -0.038705	  0.182926	  0.344612
 -0.152684	 -0.071321	 -0.116821	 -0.221092	 -0.220225	 -0.161294	 -0.004424	  0.182911	  0.061852	  0.029395	 -0.059365	  0.151750	  0.315590
 -0.153664	 -0.079601	 -0.120340	 -0.266946	 -0.258847	 -0.154279	  0.025255	  0.153603	  0.050737	  0.042629	 -0.048865	  0.157538	  0.285492
 -0.133679	 -0.059164	 -0.120902	 -0.262221	 -0.263636	 -0.146305	  0.068743	  0.170927	  0.088560	  0.054077	 -0.013402	  0.151797	  0.288444
 -0.133303	 -0.044864	 -0.108229	 -0.301662	 -0.255074	 -0.116551	  0.058017	  0.202654	  0.116435	  0.068433	 -0.044686	  0.077989	  0.271400
 -0.105710	 -0.033072	 -0.093791	 -0.305287	 -0.226930	 -0.076860	  0.043925	  0.216014	  0.113247	  0.089727	 -0.055662	  0.083310	  0.296553
 -0.094189	 -0.027973	 -0.087864	 -0.286935	 -0.203862	 -0.047526	  0.036111	  0.235187	  0.114770	  0.064409	 -0.041444	  0.107723	  0.296526
 -0.104548	 -0.060758	 -0.127803	 -0.260887	 -0.216294	 -0.031562	 -0.013424	  0.232621	  0.105119	  0.037376	 -0.060705	  0.101566	  0.275496
 -0.111369	 -0.074399	 -0.179470	 -0.246506	 -0.210533	 -0.039432	  0.001449	  0.206482	  0.123429	  0.021483	 -0.108492	  0.115092	  0.230541
 -0.106581	 -0.071594	 -0.206514	 -0.277596	 -0.200138	 -0.049052	 -0.008235	  0.189532	  0.105439	  0.021834	 -0.116847	  0.146291	  0.248457
 -0.046046	 -0.090980	 -0.218806	 -0.269848	 -0.173836	 -0.058342	  0.038291	  0.230559	  0.060209	  0.036353	 -0.091182	  0.117771	  0.230236
 -0.091566	 -0.120269	 -0.212149	 -0.230383	 -0.125643	 -0.108243	  0.088991	  0.209298	  0.045661	  0.035667	 -0.105544	  0.114567	  0.192911
 -0.082941	 -0.137171	 -0.235327	 -0.250961	 -0.105847	 -0.129928	  0.092581	  0.181684	  0.030064	  0.045960	 -0.129490	  0.084945	  0.154060
 -0.066728	 -0.135168	 -0.238782	 -0.285298	 -0.125682	 -0.129019	  0.147528	  0.186336	  0.015569	  0.036570	 -0.096781	  0.060801	  0.174628
 -0.063780	 -0.144445	 -0.226880	 -0.264602	 -0.115910	 -0.119054	  0.191743	  0.194994	  0.020026	 -0.007627	 -0.072803	  0.039321	  0.182505
 -0.043968	 -0.134164	 -0.236358	 -0.196398	 -0.115228	 -0.103822	  0.233827	  0.187614	  0.002716	  0.009926	 -0.066285	  0.015349	  0.177887
 -0.055529	 -0.126960	 -0.242511	 -0.182483	 -0.093012	 -0.076966	  0.247255	  0.141970	 -0.012635	  0.019803	 -0.071336	  0.035315	  0.166256
 -0.079379	 -0.169414	 -0.247247	 -0.192778	 -0.087419	 -0.068808	  0.225854	  0.118269	 -0.029297	  0.059386	 -0.065432	  0.040919	  0.164147
 -0.104400	 -0.152788	 -0.221159	 -0.206411	 -0.089216	 -0.034465	  0.189258	  0.103048	 -0.053141	  0.063120	 -0.067414	  0.046041	  0.153925
 -0.100350	 -0.137085	 -0.249772	 -0.207351	 -0.092169	 -0.039434	  0.147078	  0.073752	 -0.072523	  0.067182	 -0.048054	  0.070814	  0.206630
 -0.097759	 -0.156528	 -0.263503	 -0.169432	 -0.125823	 -0.029179	  0.176805	  0.074441	 -0.041550	  0.091230	 -0.028234	  0.071178	  0.228413
 -0.097764	 -0.177546	 -0.258052	 -0.117729	 -0.147289	 -0.019315	  0.202995	  0.089125	 -0.019253	  0.129338	 -0.028438	  0.073454	  0.250515
 -0.074165	 -0.205880	 -0.227723	 -0.070637	 -0.147063	 -0.037948	  0.178445	  0.042101	 -0.041334	  0.156251	 -0.004229	  0.102784	  0.266741
 -0.055550	 -0.189906	 -0.237987	 -0.069352	 -0.158947	 -0.040262	  0.166421	  0.038294	 -0.033560	  0.137462	  0.004517	  0.098689	  0.283191
 -0.082159	 -0.160236	 -0.237125	 -0.084533	 -0.192022	 -0.055157	  0.136958	  0.025189	 -0.011917	  0.123019	 -0.010192	  0.136085	  0.299907
 -0.111186	 -0.172355	 -0.253910	 -0.082559	 -0.205144	 -0.026451	  0.174137	 -0.018112	 -0.017619	  0.126871	 -0.017360	  0.138732	  0.326628
 -0.108539	 -0.174559	 -0.230148	 -0.127249	 -0.229615	 -0.024923	  0.155381	 -0.065991	 -0.007938	  0.121023	 -0.049483	  0.131833	  0.317173
 -0.102513	 -0.152068	 -0.214293	 -0.156884	 -0.217407	  0.025641	  0.134742	 -0.073855	  0.025147	  0.134228	 -0.102740	  0.142714	  0.308364
 -0.087111	 -0.140397	 -0.206930	 -0.171998	 -0.240881	 -0.006998	  0.126870	 -0.073833	  0.039425	  0.119437	 -0.123799	  0.129663	  0.309547
 -0.096870	 -0.130531	 -0.234665	 -0.156757	 -0.264944	 -0.021421	  0.129475	 -0.025081	  0.027934	  0.103568	 -0.144358	  0.141895	  0.286878
 -0.073989	 -0.130564	 -0.267565	 -0.161038	 -0.282036	 -0.027270	  0.113837	 -0.033039	  0.024106	  0.138995	 -0.163672	  0.132781	  0.255977
 -0.096131	 -0.138196	 -0.297815	 -0.164644	 -0.331872	 -0.038246	  0.124585	 -0.051767	 -0.000843	  0.149505	 -0.148118	  0.106950	  0.247715
 -0.131054	 -0.164796	 -0.284663	 -0.181075	 -0.313446	 -0.036736	  0.139408	 -0.028656	  0.024835	  0.144178	 -0.149045	  0.132262	  0.256359
 -0.121250	 -0.176327	 -0.259085	 -0.201053	 -0.257050	 -0.054768	  0.113160	 -0.007605	  0.035390	  0.121580	 -0.117659	  0.104503	  0.218931
 -0.143719	 -0.115049	 -0.233493	 -0.179765	 -0.256404	 -0.081266	  0.082879	 -0.006435	  0.034835	  0.104272	 -0.104578	  0.111208	  0.202212
 -0.154735	 -0.073008	 -0.234860	 -0.169685	 -0.198077	 -0.077216	  0.079015	 -0.030294	  0.024891	  0.103294	 -0.101957	  0.135422	  0.197331
 -0.139537	 -0.066818	 -0.209362	 -0.170354	 -0.186694	 -0.066901	  0.077785	 -0.014540	  0.011598	  0.043981	 -0.083436	  0.128274	  0.179514
 -0.128063	 -0.067258	 -0.208049	 -0.196586	 -0.153817	 -0.049632	  0.086856	 -0.014443	  0.037516	  0.002191	 -0.098380	  0.148020	  0.153665
 -0.135991	 -0.039214	 -0.225459	 -0.200479	 -0.141676	 -0.061573	  0.090187	  0.013855	  0.060527	 -0.012091	 -0.099995	  0.158281	  0.117400
 -0.101283	 -0.081852	 -0.204977	 -0.168950	 -0.135075	 -0.056501	  0.087590	  0.050442	  0.069479	 -0.007691	 -0.056639	  0.134480	  0.106166
 -0.046061	 -0.129885	 -0.202415	 -0.150425	 -0.168105	 -0.048986	  0.122072	  0.049190	  0.092946	 -0.004163	 -0.055193	  0.110604	  0.110709
 -0.030808	 -0.151628	 -0.210659	 -0.140052	 -0.166538	 -0.112430	  0.113921	  0.038821	  0.096559	 -0.087399	 -0.053912	  0.112362	  0.092354
 -0.030319	 -0.158082	 -0.214806	 -0.167937	 -0.142686	 -0.129613	  0.119149	  0.053524	  0.125854	 -0.108131	 -0.081612	  0.076978	  0.057470
 -0.051346	 -0.138930	 -0.186919	 -0.139551	 -0.134620	 -0.156100	  0.095880	  0.064148	  0.094099	 -0.096614	 -0.104252	  0.089240	  0.033000
 -0.076348	 -0.159206	 -0.171617	 -0.125691	 -0.139208	 -0.155487	  0.072603	  0.050152	  0.056513	 -0.076400	 -0.109092	  0.105821	  0.051926
 -0.102010	 -0.170699	 -0.179500	 -0.145936	 -0.127510	 -0.111984	  0.073276	  0.003903	  0.050529	 -0.072276	 -0.122485	  0.112399	  0.079860
 -0.103923	 -0.206638	 -0.160432	 -0.174685	 -0.111852	 -0.099227	  0.060594	 -0.004791	  0.003010	 -0.045485	 -0.128607	  0.095949	  0.105407
 -0.100381	 -0.216204	 -0.134377	 -0.224515	 -0.074800	 -0.094553	  0.044464	 -0.008987	 -0.017358	 -0.033566	 -0.132277	  0.094089	  0.120129
 -0.078827	 -0.206233	 -0.142613	 -0.227159	 -0.069364	 -0.103234	  0.021681	  0.001312	 -0.026243	 -0.068299	 -0.121133	  0.115589	  0.118784
 -0.060747	 -0.185583	 -0.182777	 -0.181230	 -0.067572	 -0.106626	  0.009985	  0.016270	 -0.027189	 -0.097488	 -0.147395	  0.100075	  0.102127
 -0.037882	 -0.167665	 -0.188167	 -0.184775	 -0.068096	 -0.116062	  0.031401	  0.030838	 -0.026929	 -0.069736	 -0.127076	  0.089455	  0.101451
 -0.056415	 -0.118709	 -0.176243	 -0.166075	 -0.083882	 -0.100515	  0.080971	  0.032110	 -0.041443	 -0.041442	 -0.098857	  0.107832	  0.091021
 -0.073863	 -0.116332	 -0.177284	 -0.157749	 -0.047686	 -0.149925	  0.096264	  0.031291	 -0.041019	 -0.062430	 -0.110184	  0.052615	  0.077192
 -0.081177	 -0.117837	 -0.153406	 -0.126805	 -0.024318	 -0.161765	  0.025759	  0.032072	 -0.051915	 -0.051081	 -0.140825	  0.039381	  0.090759
 -0.084230	 -0.124460	 -0.142109	 -0.143136	 -0.007137	 -0.148220	 -0.006652	  0.020069	 -0.088003	 -0.028860	 -0.163767	  0.023102	  0.120959
 -0.067907	 -0.112664	 -0.121721	 -0.145531	 -0.012165	 -0.136643	 -0.019902	  0.044454	 -0.047203	 -0.075843	 -0.165818	  0.035751	  0.094916
 -0.051898	 -0.094384	 -0.131165	 -0.115040	 -0.027969	 -0.118815	 -0.034742	  0.059336	 -0.068469	 -0.041924	 -0.211216	  0.043590	  0.080364
 -0.049512	 -0.106602	 -0.146359	 -0.086932	 -0.032798	 -0.133617	  0.003579	  0.119356	 -0.042249	 -0.003736	 -0.243908	  0.027314	  0.105652
