# Supplementary material for: A fluorescent photoimmunoconjugate for imaging of cholesteatoma
Source: Sci Rep. 2022 Nov 19;12:19905. doi: 10.1038/s41598-022-22072-9 (PMC9675863; doi:10.1038/s41598-022-22072-9)
Supplement: Supplementary file 2 — Supplementary Information 2. [file 41598_2022_22072_MOESM2_ESM.zip › Data/ABR-46-3]

:RUN-3	LEVEL SWEEP	TEMP:NaN	6/6/2018	6:36 AM	NaNHR:
:SW EAR: R	SW FREQ: 11.32	# AVERAGES: 512	REP RATE (/sec): 40	DRIVER: RS Tweeter	SAMPLE (�sec): 40	
:NOTES-
:CHAMBER-CH4B-PXI
:CFTS Version: V2.7.2 (R850)
:LEVELS:20;25;30;35;40;45;50;55;60;65;70;75;80;
:DATA
 -0.006004	 -0.014408	  0.101784	  0.114568	  0.023620	  0.062063	 -0.037689	 -0.022415	  0.034211	  0.094055	  0.001538	 -0.036363	  0.001955
 -0.009199	 -0.040893	  0.082132	  0.103404	  0.025150	  0.081657	 -0.022040	  0.015780	  0.051290	  0.084104	 -0.011816	 -0.003899	  0.022802
  0.027886	 -0.084880	  0.044206	  0.095515	  0.013439	  0.071067	 -0.029076	  0.042957	  0.040381	  0.058092	 -0.016210	  0.023347	  0.017022
  0.038431	 -0.052839	  0.016997	  0.059531	 -0.005725	  0.048660	 -0.019364	  0.030475	  0.038123	  0.035104	 -0.003785	  0.025691	  0.022742
  0.026898	 -0.030724	  0.005187	  0.024844	  0.000009	  0.018996	 -0.013971	  0.039210	  0.024194	  0.039899	 -0.012513	  0.032596	  0.010039
  0.043167	 -0.001721	 -0.013328	 -0.008486	 -0.006156	 -0.000137	 -0.014920	  0.009076	  0.008073	  0.086678	  0.005555	  0.028010	 -0.038223
  0.046251	  0.002414	 -0.032183	 -0.057608	 -0.029654	 -0.028971	 -0.009990	 -0.000384	 -0.032104	  0.074666	 -0.005623	  0.008286	 -0.028776
  0.012673	 -0.025941	 -0.040919	 -0.078414	 -0.018817	 -0.029637	  0.010505	  0.020634	 -0.040493	  0.078030	  0.003481	  0.002341	 -0.019960
 -0.030118	 -0.015230	 -0.050123	 -0.068025	 -0.026918	 -0.046949	  0.056088	 -0.002109	 -0.024395	  0.047126	  0.013790	 -0.011744	 -0.028205
 -0.011043	 -0.014198	 -0.022525	 -0.028897	 -0.037024	 -0.044451	  0.063774	  0.018408	  0.000899	  0.000273	  0.011122	  0.012828	 -0.057704
 -0.038278	 -0.003092	 -0.052549	  0.000812	 -0.042305	 -0.036130	  0.057348	  0.040896	 -0.006830	 -0.025133	  0.023713	 -0.001400	 -0.045961
 -0.020514	  0.011923	 -0.061455	  0.010943	 -0.025583	 -0.020293	  0.048982	  0.018498	 -0.004198	 -0.046358	  0.049105	 -0.011650	 -0.043960
 -0.008759	  0.016674	 -0.053665	 -0.042527	 -0.008979	 -0.021868	  0.016780	 -0.003827	 -0.037183	 -0.054344	  0.055062	 -0.044862	 -0.059101
  0.004227	  0.026071	 -0.032729	 -0.051266	  0.002382	 -0.055584	  0.015654	 -0.023671	 -0.030012	 -0.076208	  0.065503	 -0.037475	 -0.013168
 -0.011834	  0.028469	 -0.060162	 -0.036091	 -0.019060	 -0.057717	  0.016148	 -0.053269	  0.005109	 -0.073044	  0.013444	 -0.037538	 -0.015556
 -0.029042	  0.012395	 -0.046196	 -0.031780	 -0.020504	 -0.035340	  0.005007	 -0.045434	  0.043151	 -0.078284	 -0.042248	 -0.072513	  0.013080
  0.017598	  0.023889	  0.009386	  0.000218	  0.008663	 -0.009352	 -0.021724	 -0.012486	  0.016703	 -0.062979	 -0.034651	 -0.016950	  0.031314
  0.003289	  0.035886	  0.056975	 -0.010998	  0.042985	  0.034378	 -0.023337	 -0.000802	 -0.007583	 -0.068035	 -0.062955	  0.020042	  0.053751
 -0.027363	  0.052665	  0.070411	 -0.008797	  0.075914	  0.051978	 -0.033871	 -0.023084	 -0.034365	 -0.055896	 -0.049336	  0.045388	  0.075110
 -0.028265	  0.073542	  0.078755	  0.013055	  0.048563	  0.017628	 -0.064304	 -0.048452	 -0.044972	 -0.057744	 -0.003178	  0.075865	  0.102799
 -0.046116	  0.088531	  0.088715	  0.015981	  0.046664	 -0.003484	 -0.090373	 -0.040683	 -0.027395	 -0.067250	  0.017145	  0.101164	  0.157759
 -0.043550	  0.084630	  0.114975	  0.032096	  0.062878	 -0.017152	 -0.073674	 -0.055089	 -0.007958	 -0.043140	  0.051408	  0.099487	  0.205380
 -0.032971	  0.077129	  0.140978	  0.031629	  0.059548	 -0.025595	 -0.060891	 -0.049253	 -0.012534	  0.007365	  0.070343	  0.101156	  0.252549
 -0.034792	  0.100243	  0.180711	 -0.006480	  0.069942	 -0.034156	 -0.035002	 -0.002129	 -0.005217	  0.016862	  0.109132	  0.086385	  0.240223
 -0.033899	  0.105947	  0.210753	  0.027625	  0.046707	 -0.021125	 -0.000357	  0.037019	  0.009396	  0.047745	  0.165292	  0.107638	  0.213539
  0.026615	  0.093527	  0.177976	  0.058452	  0.009464	 -0.043951	  0.026062	  0.061435	  0.004171	  0.148455	  0.182839	  0.147352	  0.244097
  0.071252	  0.089507	  0.182035	  0.070921	 -0.019846	 -0.034965	  0.003976	  0.057578	  0.066417	  0.185927	  0.165819	  0.179762	  0.202593
  0.087831	  0.099437	  0.193024	  0.060377	 -0.036777	 -0.038532	 -0.002492	  0.040004	  0.095658	  0.241317	  0.159038	  0.171912	  0.173500
  0.079635	  0.080911	  0.175490	  0.048476	 -0.027174	 -0.032222	  0.037367	  0.056977	  0.125315	  0.306749	  0.152608	  0.111929	  0.181333
  0.048275	  0.067793	  0.143535	  0.081511	 -0.019867	 -0.044321	  0.061922	  0.067748	  0.132068	  0.307579	  0.141293	  0.101288	  0.201230
  0.066661	  0.007029	  0.164419	  0.120704	 -0.009443	 -0.028186	  0.096554	  0.101318	  0.113335	  0.313894	  0.124665	  0.096104	  0.180706
  0.133742	 -0.015264	  0.190079	  0.108352	  0.029361	 -0.018047	  0.135432	  0.100613	  0.100854	  0.259709	  0.109387	  0.089958	  0.205618
  0.157358	  0.003758	  0.210212	  0.123876	  0.034844	 -0.000725	  0.145984	  0.116530	  0.078348	  0.245929	  0.100762	  0.067694	  0.187936
  0.139024	  0.016535	  0.221917	  0.103608	  0.036138	 -0.010103	  0.163840	  0.144783	  0.160945	  0.240490	  0.059827	  0.094374	  0.238671
  0.075821	  0.015990	  0.190276	  0.084134	  0.030421	  0.005609	  0.157543	  0.158346	  0.212254	  0.249153	  0.071541	  0.135047	  0.297972
  0.034988	  0.002557	  0.195755	  0.079128	  0.023962	  0.034398	  0.168265	  0.146091	  0.202061	  0.248475	  0.098704	  0.150343	  0.332217
  0.032576	 -0.035234	  0.221251	  0.123083	  0.001380	  0.054777	  0.185890	  0.141287	  0.249317	  0.292552	  0.119061	  0.141533	  0.338830
  0.013494	 -0.066911	  0.231925	  0.112380	 -0.002587	  0.073043	  0.175245	  0.149423	  0.301489	  0.361899	  0.134294	  0.135564	  0.355984
 -0.026011	 -0.028140	  0.244024	  0.078085	  0.015805	  0.075500	  0.182600	  0.173431	  0.313522	  0.373410	  0.171769	  0.117712	  0.353142
 -0.028423	 -0.001822	  0.228823	  0.114305	  0.003844	  0.066932	  0.220241	  0.241148	  0.307609	  0.337651	  0.193440	  0.102757	  0.323249
 -0.048647	 -0.006121	  0.218410	  0.102016	  0.045305	  0.114569	  0.211536	  0.239686	  0.317178	  0.297224	  0.189254	  0.087013	  0.265363
 -0.044905	 -0.019591	  0.245416	  0.076826	  0.044909	  0.112428	  0.229952	  0.252636	  0.355086	  0.291608	  0.146066	  0.092412	  0.242943
 -0.020607	 -0.024724	  0.258241	  0.068932	  0.051846	  0.154574	  0.242443	  0.246534	  0.340523	  0.237235	  0.046848	  0.065663	  0.195957
 -0.019210	 -0.037726	  0.249275	  0.073740	  0.085732	  0.142277	  0.284369	  0.179104	  0.286112	  0.207293	 -0.017365	  0.001583	  0.125065
 -0.032384	 -0.083202	  0.266571	  0.056938	  0.066761	  0.122757	  0.263820	  0.152945	  0.227633	  0.127515	 -0.055570	 -0.063523	  0.069625
 -0.017650	 -0.059035	  0.257161	  0.014029	  0.082788	  0.111325	  0.217338	  0.104836	  0.154835	  0.097362	 -0.117016	 -0.106950	 -0.012811
 -0.016338	 -0.080997	  0.273358	  0.013898	  0.086712	  0.080952	  0.154897	  0.083321	  0.103037	  0.010363	 -0.148707	 -0.151897	 -0.056039
 -0.011829	 -0.109398	  0.318910	  0.008063	  0.096152	  0.027557	  0.079562	  0.051444	  0.053559	 -0.083278	 -0.215767	 -0.226430	 -0.098324
  0.015651	 -0.048708	  0.336236	 -0.006749	  0.105733	  0.010378	 -0.021117	 -0.021218	 -0.022800	 -0.115425	 -0.243499	 -0.291540	 -0.123163
  0.013872	 -0.023100	  0.340134	  0.008502	  0.065276	  0.016017	 -0.098397	 -0.098492	 -0.094895	 -0.127271	 -0.271853	 -0.274646	 -0.140957
  0.037157	  0.008377	  0.313942	  0.017622	  0.003626	 -0.022753	 -0.092858	 -0.124239	 -0.102971	 -0.134316	 -0.292402	 -0.220326	 -0.153269
  0.042841	  0.011510	  0.297091	  0.016786	 -0.015960	 -0.052635	 -0.091688	 -0.103796	 -0.111193	 -0.137987	 -0.289745	 -0.158744	 -0.131736
  0.045448	  0.017258	  0.294310	  0.011207	 -0.045200	 -0.092926	 -0.121224	 -0.060737	 -0.096896	 -0.131378	 -0.217445	 -0.125465	 -0.063509
  0.065000	  0.006252	  0.298557	  0.020719	 -0.067469	 -0.131940	 -0.171131	 -0.078939	 -0.070013	 -0.138080	 -0.145055	 -0.123834	 -0.007080
  0.092127	 -0.016928	  0.285317	  0.021517	 -0.096730	 -0.166398	 -0.196339	 -0.042832	 -0.068681	 -0.127173	 -0.088104	 -0.126481	  0.032851
  0.076991	 -0.049167	  0.216213	  0.045846	 -0.124063	 -0.147612	 -0.165594	 -0.015125	 -0.094704	 -0.090616	 -0.070678	 -0.083367	  0.071554
  0.042232	 -0.061317	  0.192411	  0.039390	 -0.095219	 -0.120163	 -0.163924	 -0.008540	 -0.026626	 -0.022409	 -0.062987	 -0.033620	  0.122159
  0.025042	  0.002471	  0.174363	  0.007134	 -0.102834	 -0.083040	 -0.172131	  0.008944	  0.080197	  0.038375	 -0.015172	  0.049571	  0.186058
  0.075738	  0.025481	  0.143023	 -0.004716	 -0.112305	 -0.095726	 -0.164271	  0.060972	  0.138224	  0.092545	  0.054980	  0.123685	  0.300570
  0.106661	 -0.000283	  0.140253	 -0.041836	 -0.119585	 -0.099856	 -0.133817	  0.123997	  0.183935	  0.179126	  0.147748	  0.211234	  0.403186
  0.085977	  0.004827	  0.136923	 -0.028207	 -0.075027	 -0.089656	 -0.133465	  0.199482	  0.249801	  0.248697	  0.248995	  0.313042	  0.492965
  0.084041	 -0.000294	  0.119599	 -0.024410	 -0.052996	 -0.050071	 -0.152327	  0.247903	  0.305654	  0.306924	  0.338332	  0.361405	  0.530279
  0.069676	  0.029840	  0.048962	 -0.029337	 -0.060241	 -0.031427	 -0.122321	  0.284441	  0.354811	  0.360921	  0.391827	  0.384533	  0.587308
  0.038109	  0.083250	  0.052861	 -0.032689	 -0.055424	 -0.002294	 -0.077810	  0.339502	  0.358354	  0.430087	  0.401956	  0.394118	  0.591251
  0.024035	  0.110027	  0.072910	 -0.064858	 -0.030993	  0.044939	 -0.004246	  0.353593	  0.341868	  0.486331	  0.402839	  0.371311	  0.550735
  0.000849	  0.145689	  0.046351	  0.007741	  0.017898	  0.087468	  0.061591	  0.362854	  0.374607	  0.496182	  0.379986	  0.270973	  0.500837
 -0.014971	  0.147944	  0.011996	  0.019831	  0.089133	  0.160712	  0.092695	  0.401637	  0.376620	  0.427792	  0.344940	  0.136837	  0.394387
  0.024673	  0.152986	 -0.027263	  0.005763	  0.162745	  0.201146	  0.057840	  0.392838	  0.330493	  0.333381	  0.263211	  0.071713	  0.286098
  0.008900	  0.184804	 -0.021094	  0.031902	  0.157316	  0.227846	  0.103229	  0.348774	  0.261187	  0.258715	  0.192151	 -0.001236	  0.181885
  0.008270	  0.197414	 -0.013217	  0.050748	  0.156236	  0.247606	  0.120641	  0.280756	  0.180614	  0.180900	  0.128166	 -0.076342	  0.069260
  0.034983	  0.159502	 -0.006380	  0.033476	  0.188770	  0.200991	  0.087100	  0.215991	  0.124982	  0.138594	  0.034138	 -0.119442	 -0.027771
  0.012202	  0.165705	  0.014392	  0.037681	  0.195720	  0.157967	  0.047629	  0.176884	  0.069348	  0.112394	 -0.017287	 -0.204277	 -0.077410
 -0.010110	  0.207940	 -0.005508	  0.021489	  0.153960	  0.119905	  0.004576	  0.121054	  0.035510	  0.094585	 -0.122418	 -0.314960	 -0.137494
  0.010182	  0.199436	  0.028706	  0.001553	  0.087523	  0.080276	 -0.023927	  0.042030	  0.012768	  0.053128	 -0.219378	 -0.365714	 -0.206847
  0.002225	  0.201898	  0.057012	  0.006088	  0.063721	  0.030282	 -0.084514	 -0.023038	 -0.001454	 -0.007866	 -0.220644	 -0.371065	 -0.205291
  0.000670	  0.184886	  0.103611	  0.039672	  0.044388	  0.002176	 -0.181139	 -0.051949	 -0.045169	 -0.034573	 -0.216770	 -0.345182	 -0.165251
  0.019936	  0.175066	  0.157361	  0.006981	 -0.004159	  0.009784	 -0.244257	 -0.061995	 -0.066709	 -0.059091	 -0.216890	 -0.289880	 -0.046973
  0.024397	  0.197391	  0.165229	 -0.031011	 -0.023757	 -0.005700	 -0.266864	 -0.082510	 -0.085713	 -0.058825	 -0.169907	 -0.204494	  0.024624
  0.047572	  0.217507	  0.132702	 -0.050980	 -0.043304	 -0.032043	 -0.262737	 -0.095095	 -0.092530	 -0.040877	 -0.109612	 -0.152010	  0.088794
  0.044627	  0.256832	  0.113829	 -0.095823	 -0.040496	 -0.062065	 -0.273876	 -0.080148	 -0.095372	 -0.001839	 -0.023537	 -0.047787	  0.193332
  0.053647	  0.264582	  0.087547	 -0.125584	 -0.030610	 -0.087205	 -0.285787	 -0.056770	 -0.076648	  0.053622	  0.033033	  0.008758	  0.263810
  0.057293	  0.257268	  0.081159	 -0.147229	 -0.055237	 -0.116462	 -0.279584	 -0.025808	 -0.022218	  0.102507	  0.080394	  0.076931	  0.332794
  0.043130	  0.227909	  0.080836	 -0.171704	 -0.098344	 -0.075159	 -0.234870	 -0.015196	  0.050445	  0.175927	  0.160688	  0.098622	  0.350017
  0.032392	  0.193658	  0.067700	 -0.183558	 -0.056858	 -0.060231	 -0.187499	  0.036375	  0.078397	  0.216671	  0.253318	  0.103676	  0.357088
  0.047180	  0.160810	  0.060453	 -0.191575	 -0.021614	 -0.054511	 -0.119320	  0.110991	  0.115769	  0.276577	  0.275678	  0.147861	  0.332489
  0.048713	  0.107002	  0.062779	 -0.188000	 -0.019519	  0.012325	 -0.090141	  0.187821	  0.155492	  0.311255	  0.262136	  0.142459	  0.315099
  0.035005	  0.123425	  0.068408	 -0.175897	 -0.031783	  0.045771	 -0.082915	  0.207535	  0.183151	  0.293590	  0.242333	  0.119688	  0.274164
  0.049943	  0.137942	  0.100037	 -0.130427	 -0.007034	  0.049752	 -0.053921	  0.237869	  0.201746	  0.308437	  0.194861	  0.071844	  0.198340
  0.043838	  0.149280	  0.100217	 -0.112976	  0.008469	  0.080643	 -0.025131	  0.228931	  0.195250	  0.308182	  0.164662	 -0.017610	  0.135929
  0.048284	  0.132196	  0.087352	 -0.108818	  0.020719	  0.137361	  0.006838	  0.204207	  0.191691	  0.305007	  0.141200	 -0.052516	  0.090336
  0.034533	  0.111771	  0.103695	 -0.082327	  0.056477	  0.154425	  0.009888	  0.195619	  0.167310	  0.229507	  0.091819	 -0.106390	  0.050701
  0.055212	  0.135437	  0.129668	  0.001937	  0.055955	  0.148881	  0.036806	  0.160535	  0.120510	  0.142469	  0.026260	 -0.212559	  0.042820
  0.049121	  0.155716	  0.143254	  0.096597	  0.063534	  0.131727	  0.044440	  0.140606	  0.084423	  0.061311	 -0.030561	 -0.262883	 -0.008392
  0.016400	  0.130526	  0.153792	  0.079286	  0.088107	  0.075524	  0.018731	  0.101962	  0.021123	  0.030230	 -0.089618	 -0.296480	 -0.027606
  0.034808	  0.094746	  0.149579	  0.107841	  0.101998	  0.035607	 -0.008695	  0.045635	  0.004028	 -0.031865	 -0.130242	 -0.312990	 -0.016854
  0.054829	  0.110221	  0.168327	  0.138978	  0.075802	  0.070207	 -0.015503	  0.019705	 -0.010279	 -0.058651	 -0.155767	 -0.309356	 -0.020249
  0.062205	  0.100639	  0.178132	  0.120018	  0.019993	  0.071695	 -0.017325	  0.027413	 -0.052342	 -0.085026	 -0.172866	 -0.300107	 -0.026173
  0.052285	  0.073334	  0.207165	  0.080402	  0.024192	  0.030662	  0.020725	  0.010419	 -0.054100	 -0.131273	 -0.177875	 -0.275994	 -0.038644
  0.063041	  0.031184	  0.242412	  0.038152	  0.027467	  0.038145	  0.033829	  0.018048	 -0.093121	 -0.140516	 -0.189773	 -0.246139	 -0.057944
  0.051240	  0.040458	  0.256170	  0.022317	  0.011407	  0.021805	  0.015134	  0.047008	 -0.115314	 -0.123295	 -0.182663	 -0.253488	 -0.061273
  0.047739	  0.054885	  0.280500	  0.029113	  0.006619	  0.011650	  0.004266	  0.028942	 -0.120166	 -0.125924	 -0.163352	 -0.245828	 -0.064038
  0.058800	  0.059367	  0.309906	 -0.007410	  0.036561	  0.008537	  0.002941	  0.053660	 -0.142549	 -0.097621	 -0.144556	 -0.240501	 -0.048244
  0.070685	  0.021229	  0.293220	 -0.040518	  0.014296	 -0.022308	  0.020948	  0.052438	 -0.153692	 -0.027472	 -0.143925	 -0.229700	 -0.071394
  0.085294	 -0.007675	  0.262077	 -0.024463	 -0.018792	 -0.038023	  0.044300	  0.055701	 -0.164750	 -0.005626	 -0.117469	 -0.207437	 -0.087089
  0.119447	  0.004896	  0.266048	 -0.019565	 -0.052427	 -0.018996	  0.060114	  0.061264	 -0.172208	  0.016122	 -0.106283	 -0.154557	 -0.055170
  0.134403	  0.019209	  0.279471	 -0.061888	 -0.054136	 -0.000958	  0.033711	  0.105263	 -0.179871	  0.043164	 -0.087837	 -0.117372	  0.020533
  0.122446	  0.049091	  0.299506	 -0.092783	 -0.076618	 -0.009129	  0.036455	  0.142425	 -0.147211	  0.117314	 -0.069721	 -0.114306	  0.054137
  0.142696	  0.042692	  0.285517	 -0.106061	 -0.115285	  0.008258	  0.087863	  0.122040	 -0.086887	  0.159103	 -0.059569	 -0.101101	  0.103009
  0.150717	  0.025244	  0.262014	 -0.122286	 -0.118994	  0.008486	  0.085864	  0.120885	 -0.085407	  0.159580	 -0.054862	 -0.048424	  0.164103
  0.165024	  0.044176	  0.269907	 -0.138476	 -0.131540	 -0.028711	  0.075358	  0.126077	 -0.066967	  0.211620	 -0.004499	 -0.020497	  0.182411
  0.194517	  0.087768	  0.260763	 -0.155094	 -0.116654	 -0.052155	  0.081729	  0.128181	 -0.020260	  0.262578	  0.054267	  0.010652	  0.234186
  0.189861	  0.078391	  0.229017	 -0.140328	 -0.117591	 -0.045159	  0.059455	  0.162547	  0.005467	  0.262281	  0.104637	  0.048076	  0.315594
  0.146265	  0.105017	  0.236946	 -0.152619	 -0.119298	 -0.019215	  0.039763	  0.218156	  0.061275	  0.271099	  0.146529	  0.038286	  0.362428
  0.145562	  0.110378	  0.260662	 -0.147259	 -0.137698	  0.009239	  0.069565	  0.202274	  0.091154	  0.298535	  0.168571	  0.070153	  0.411251
  0.117653	  0.091276	  0.284095	 -0.130777	 -0.134753	  0.075670	  0.102361	  0.205818	  0.122517	  0.333855	  0.210928	  0.134873	  0.428481
  0.107415	  0.115848	  0.295960	 -0.098693	 -0.090940	  0.102722	  0.101591	  0.230757	  0.135676	  0.316037	  0.266940	  0.224974	  0.487127
  0.119730	  0.152881	  0.334611	 -0.076891	 -0.039926	  0.142423	  0.083805	  0.271809	  0.171270	  0.363631	  0.303482	  0.273305	  0.521608
  0.103714	  0.175234	  0.376479	 -0.047456	 -0.039009	  0.143609	  0.094117	  0.255517	  0.187353	  0.402158	  0.319639	  0.313301	  0.536526
  0.077253	  0.166848	  0.385963	 -0.037844	 -0.035298	  0.153608	  0.128772	  0.256269	  0.157261	  0.428228	  0.341912	  0.316091	  0.536394
  0.053635	  0.163629	  0.394727	 -0.049130	 -0.014203	  0.150934	  0.129770	  0.248694	  0.185590	  0.433040	  0.379574	  0.333167	  0.531869
  0.068676	  0.126835	  0.390070	 -0.038346	  0.015541	  0.155828	  0.139018	  0.254447	  0.190789	  0.395514	  0.389656	  0.316798	  0.532593
  0.075728	  0.130673	  0.348086	 -0.046706	  0.048681	  0.196850	  0.202725	  0.283089	  0.228611	  0.407152	  0.331839	  0.256404	  0.519224
  0.076250	  0.132776	  0.328431	 -0.057011	  0.107889	  0.222301	  0.199142	  0.274203	  0.201510	  0.436255	  0.290509	  0.225873	  0.517088
  0.057438	  0.145175	  0.338418	 -0.061910	  0.119696	  0.255099	  0.212806	  0.254286	  0.175773	  0.453141	  0.237575	  0.169382	  0.498637
  0.057617	  0.145244	  0.278101	 -0.057930	  0.134668	  0.234913	  0.192691	  0.242174	  0.160418	  0.410288	  0.202224	  0.139506	  0.476907
  0.090629	  0.127137	  0.276657	 -0.024793	  0.129398	  0.208630	  0.190711	  0.221689	  0.119346	  0.374655	  0.166362	  0.122256	  0.423396
  0.100489	  0.138048	  0.286205	 -0.020511	  0.123965	  0.172734	  0.198393	  0.151876	  0.080821	  0.321016	  0.157477	  0.074409	  0.330734
  0.114552	  0.149665	  0.296338	 -0.057541	  0.117402	  0.175617	  0.164251	  0.085771	  0.029359	  0.270918	  0.153857	  0.015973	  0.234362
  0.116837	  0.170261	  0.304466	 -0.102595	  0.108848	  0.173011	  0.152448	  0.053111	  0.004224	  0.169864	  0.118314	 -0.047890	  0.194761
  0.098927	  0.162000	  0.311139	 -0.104851	  0.111018	  0.176714	  0.115566	 -0.003893	 -0.068091	  0.117470	  0.077799	 -0.091606	  0.121493
  0.098235	  0.137457	  0.326671	 -0.101983	  0.101160	  0.171356	  0.083851	 -0.053687	 -0.128452	  0.061711	  0.036125	 -0.143106	  0.034963
  0.104404	  0.089409	  0.318915	 -0.115961	  0.076893	  0.144854	  0.078689	 -0.089026	 -0.167863	 -0.002637	 -0.014538	 -0.130018	 -0.000093
  0.115290	  0.086859	  0.291768	 -0.089266	  0.035412	  0.121884	  0.066372	 -0.092598	 -0.168179	 -0.046765	 -0.029094	 -0.131092	 -0.048765
  0.122902	  0.103481	  0.327854	 -0.080035	  0.064563	  0.071462	  0.004816	 -0.096362	 -0.178310	 -0.043494	 -0.046866	 -0.177151	 -0.139115
  0.148406	  0.091199	  0.316207	 -0.082272	  0.047752	  0.056434	 -0.064522	 -0.126486	 -0.171251	 -0.062778	 -0.062113	 -0.188034	 -0.216051
  0.120436	  0.055988	  0.316110	 -0.048651	  0.028018	  0.048039	 -0.098840	 -0.144028	 -0.175012	 -0.092485	 -0.101521	 -0.231001	 -0.247805
  0.129327	  0.048218	  0.325353	 -0.066576	  0.011129	 -0.000936	 -0.124593	 -0.188836	 -0.164791	 -0.097797	 -0.138551	 -0.273253	 -0.284970
  0.133012	  0.054702	  0.294399	 -0.121809	 -0.022756	 -0.009022	 -0.129590	 -0.188375	 -0.182932	 -0.104072	 -0.190443	 -0.290598	 -0.315745
  0.125504	  0.057027	  0.244869	 -0.175306	 -0.056145	  0.032215	 -0.137042	 -0.181959	 -0.185508	 -0.128590	 -0.230920	 -0.326000	 -0.337359
  0.124952	  0.045832	  0.249161	 -0.175249	 -0.047079	  0.031772	 -0.146331	 -0.210412	 -0.151383	 -0.141240	 -0.218533	 -0.316365	 -0.360533
  0.080065	  0.053480	  0.259163	 -0.186586	 -0.025745	  0.041166	 -0.158727	 -0.238394	 -0.140387	 -0.149547	 -0.227672	 -0.339486	 -0.367688
  0.077272	  0.056586	  0.266193	 -0.193326	 -0.028153	  0.041701	 -0.165765	 -0.180198	 -0.141136	 -0.153924	 -0.271987	 -0.364783	 -0.342916
  0.111689	  0.069712	  0.220260	 -0.199058	 -0.079298	  0.002665	 -0.158124	 -0.162134	 -0.156548	 -0.159198	 -0.260857	 -0.333674	 -0.305089
  0.113822	  0.081779	  0.186101	 -0.229146	 -0.083597	 -0.020298	 -0.165980	 -0.134877	 -0.156236	 -0.141106	 -0.249231	 -0.313458	 -0.272275
  0.093000	  0.071875	  0.164672	 -0.219756	 -0.039736	 -0.002763	 -0.168041	 -0.068602	 -0.134604	 -0.104580	 -0.259972	 -0.329645	 -0.251460
  0.097486	  0.072099	  0.189230	 -0.213687	 -0.021061	 -0.028763	 -0.208589	 -0.055066	 -0.105105	 -0.073065	 -0.229019	 -0.314653	 -0.199861
  0.120814	  0.100746	  0.154705	 -0.226323	 -0.072796	 -0.053603	 -0.210863	 -0.020890	 -0.087317	 -0.035427	 -0.232948	 -0.242779	 -0.145793
  0.131063	  0.115634	  0.133331	 -0.235784	 -0.088739	 -0.081671	 -0.194818	  0.013547	 -0.037690	 -0.031893	 -0.217173	 -0.196442	 -0.099066
  0.158292	  0.088711	  0.148908	 -0.219811	 -0.057711	 -0.079614	 -0.140433	  0.051451	 -0.021107	  0.006643	 -0.206899	 -0.149209	 -0.081680
  0.169172	  0.114200	  0.174199	 -0.182933	 -0.004504	 -0.079980	 -0.097503	  0.105518	 -0.023521	  0.039826	 -0.186816	 -0.120236	 -0.026574
  0.194771	  0.141738	  0.232030	 -0.140594	 -0.006952	 -0.084279	 -0.095776	  0.148803	 -0.031608	  0.029236	 -0.180698	 -0.143839	  0.028971
  0.158574	  0.133394	  0.234391	 -0.120563	  0.002831	 -0.048483	 -0.073529	  0.217974	  0.021365	 -0.001954	 -0.206351	 -0.111212	 -0.020889
  0.117220	  0.105368	  0.277740	 -0.099951	 -0.015962	  0.005064	 -0.059779	  0.250188	  0.018785	  0.023727	 -0.242248	 -0.079772	 -0.032663
  0.110886	  0.093944	  0.297602	 -0.085290	 -0.025655	  0.051150	 -0.023789	  0.210102	 -0.000767	  0.066120	 -0.222108	 -0.080806	 -0.049389
  0.108483	  0.108457	  0.276662	 -0.059214	 -0.022843	  0.073074	  0.004819	  0.202578	  0.036933	  0.053880	 -0.168583	 -0.114090	 -0.096437
  0.086897	  0.112816	  0.282410	 -0.007625	 -0.027056	  0.090760	  0.025743	  0.165840	  0.045402	  0.063849	 -0.126948	 -0.161172	 -0.129527
  0.056578	  0.140784	  0.297082	  0.047128	 -0.023414	  0.082057	  0.032068	  0.169129	  0.021116	  0.061558	 -0.123192	 -0.215886	 -0.150195
  0.076197	  0.132731	  0.309540	  0.070077	 -0.022756	  0.065074	  0.016775	  0.173781	 -0.026542	  0.067337	 -0.151240	 -0.244695	 -0.146069
  0.068745	  0.130389	  0.288172	  0.088447	 -0.039559	  0.076102	 -0.006264	  0.154170	 -0.069513	  0.096867	 -0.180423	 -0.286884	 -0.188507
  0.056607	  0.120754	  0.272733	  0.123691	 -0.017032	  0.077585	 -0.022912	  0.143033	 -0.081895	  0.113165	 -0.212960	 -0.286662	 -0.180019
  0.092355	  0.133481	  0.277757	  0.157700	  0.005908	  0.079187	 -0.019625	  0.124839	 -0.073838	  0.125241	 -0.254563	 -0.274664	 -0.185893
  0.090847	  0.175843	  0.307720	  0.110846	 -0.012506	  0.065002	 -0.016755	  0.111204	 -0.055399	  0.142602	 -0.274055	 -0.245272	 -0.196430
  0.102167	  0.199133	  0.327423	  0.045240	 -0.045501	  0.051366	 -0.023850	  0.110050	 -0.077001	  0.107577	 -0.261950	 -0.241379	 -0.209727
  0.110147	  0.191107	  0.338907	  0.072404	 -0.035802	  0.035541	 -0.016853	  0.072620	 -0.106644	  0.107033	 -0.277892	 -0.244541	 -0.208747
  0.082471	  0.166604	  0.339087	  0.063382	  0.004452	  0.011155	  0.006919	  0.048114	 -0.097615	  0.118176	 -0.288370	 -0.225287	 -0.183467
  0.073202	  0.158878	  0.315521	  0.027734	 -0.012772	 -0.007914	  0.015386	  0.041544	 -0.071372	  0.118542	 -0.300304	 -0.210644	 -0.189751
  0.091657	  0.137149	  0.314092	 -0.003323	  0.038006	 -0.003450	 -0.004434	  0.028975	 -0.068988	  0.101583	 -0.357752	 -0.175420	 -0.188493
  0.099031	  0.161391	  0.313569	 -0.011734	  0.063978	 -0.037330	  0.003145	  0.030720	 -0.092892	  0.112776	 -0.393660	 -0.186531	 -0.157757
  0.078729	  0.184263	  0.298261	 -0.013158	  0.049480	 -0.045672	  0.041572	  0.016555	 -0.095090	  0.065413	 -0.401442	 -0.179736	 -0.156088
  0.079727	  0.151928	  0.300273	 -0.058980	  0.032328	 -0.025328	  0.025034	 -0.003579	 -0.074308	  0.074424	 -0.395607	 -0.168035	 -0.183493
  0.054071	  0.150890	  0.273260	 -0.097707	  0.020670	 -0.049805	  0.031724	 -0.035986	 -0.081877	  0.069412	 -0.363319	 -0.156301	 -0.159374
  0.008986	  0.164944	  0.232398	 -0.106588	  0.002104	 -0.047598	  0.052781	 -0.079215	 -0.081798	  0.037110	 -0.334475	 -0.120015	 -0.129004
  0.006920	  0.178935	  0.192751	 -0.079694	  0.003156	 -0.043206	  0.070064	 -0.062268	 -0.067320	  0.020778	 -0.321438	 -0.091233	 -0.103236
  0.026779	  0.178252	  0.171631	 -0.085914	  0.001147	 -0.010020	  0.054606	 -0.077663	 -0.067425	 -0.014518	 -0.278944	 -0.105104	 -0.107696
  0.031695	  0.168347	  0.171470	 -0.104852	 -0.009785	 -0.017010	  0.060997	 -0.063195	 -0.089692	  0.015832	 -0.231482	 -0.136747	 -0.111538
  0.037253	  0.166273	  0.146577	 -0.105903	 -0.025011	 -0.036013	  0.061672	 -0.094262	 -0.075325	  0.019515	 -0.212797	 -0.135120	 -0.143392
  0.041211	  0.167761	  0.131371	 -0.107737	 -0.038661	 -0.051446	  0.045565	 -0.106695	 -0.058957	  0.052737	 -0.200209	 -0.133167	 -0.164226
  0.003574	  0.154082	  0.120552	 -0.098002	 -0.050232	 -0.047288	  0.066604	 -0.133941	 -0.070072	  0.062454	 -0.224031	 -0.147721	 -0.142342
 -0.035339	  0.133605	  0.128960	 -0.099593	 -0.041903	 -0.031567	  0.071215	 -0.128430	 -0.072945	  0.050092	 -0.226807	 -0.128695	 -0.139665
 -0.069196	  0.126375	  0.144278	 -0.091979	 -0.062677	 -0.057906	  0.087886	 -0.101994	 -0.068390	  0.046556	 -0.228315	 -0.117659	 -0.160369
 -0.047730	  0.123178	  0.183341	 -0.102426	 -0.052998	 -0.081312	  0.054837	 -0.099953	 -0.099406	  0.022030	 -0.209436	 -0.121236	 -0.191209
 -0.032947	  0.089769	  0.155131	 -0.122363	 -0.039136	 -0.056188	  0.016793	 -0.122045	 -0.129229	  0.021154	 -0.226025	 -0.103688	 -0.202423
 -0.023690	  0.075999	  0.135377	 -0.104162	 -0.059694	 -0.082552	 -0.001012	 -0.117098	 -0.090372	  0.035075	 -0.206883	 -0.124733	 -0.235822
 -0.022509	  0.098383	  0.136945	 -0.112402	 -0.059401	 -0.091774	 -0.009271	 -0.142465	 -0.066537	  0.021481	 -0.184031	 -0.154655	 -0.233204
 -0.029403	  0.108409	  0.144878	 -0.114452	 -0.059021	 -0.105561	 -0.007718	 -0.152084	 -0.042492	  0.002012	 -0.157251	 -0.155459	 -0.210642
 -0.039551	  0.095293	  0.163234	 -0.142113	 -0.070004	 -0.058327	  0.016019	 -0.133083	 -0.019291	  0.005447	 -0.144154	 -0.120768	 -0.169722
 -0.014549	  0.106597	  0.169864	 -0.147133	 -0.092822	 -0.036948	  0.033045	 -0.093050	 -0.008445	 -0.014640	 -0.115734	 -0.099966	 -0.186976
 -0.019688	  0.128813	  0.168333	 -0.137823	 -0.076367	 -0.024559	  0.033182	 -0.122599	  0.001367	 -0.020513	 -0.086412	 -0.093345	 -0.173025
 -0.042246	  0.110652	  0.184790	 -0.156389	 -0.055587	 -0.004002	  0.003385	 -0.143856	  0.025344	 -0.017441	 -0.081446	 -0.108121	 -0.167399
 -0.054555	  0.092197	  0.229725	 -0.131393	 -0.070711	 -0.011245	 -0.019258	 -0.153196	  0.032801	 -0.004736	 -0.103370	 -0.150280	 -0.192440
 -0.055977	  0.093511	  0.217653	 -0.130682	 -0.102899	 -0.028791	 -0.007676	 -0.107781	  0.034095	 -0.030573	 -0.113264	 -0.182556	 -0.176090
 -0.038447	  0.111479	  0.200850	 -0.100425	 -0.106844	 -0.040764	  0.000761	 -0.077086	  0.024640	 -0.066478	 -0.099192	 -0.171577	 -0.208637
 -0.062252	  0.120254	  0.166624	 -0.097301	 -0.075140	 -0.036359	  0.016685	 -0.087396	 -0.007816	 -0.073719	 -0.130194	 -0.182209	 -0.254760
 -0.069355	  0.152446	  0.132318	 -0.094615	 -0.069205	 -0.028998	  0.017448	 -0.060135	 -0.012322	 -0.084043	 -0.106508	 -0.161536	 -0.238133
 -0.096168	  0.132359	  0.116941	 -0.069881	 -0.058436	 -0.020701	  0.024218	 -0.072337	  0.021880	 -0.080425	 -0.095300	 -0.186488	 -0.205319
 -0.075914	  0.090525	  0.117330	 -0.052831	 -0.051612	 -0.056654	  0.015266	 -0.101157	 -0.002829	 -0.075577	 -0.111503	 -0.212880	 -0.210672
 -0.058544	  0.048651	  0.130670	 -0.041163	  0.008710	 -0.074653	  0.011305	 -0.134254	 -0.034356	 -0.059699	 -0.094617	 -0.226095	 -0.239553
 -0.034802	  0.069348	  0.160183	 -0.066334	  0.037332	 -0.039146	 -0.002204	 -0.139812	 -0.006408	 -0.033983	 -0.096838	 -0.255461	 -0.271880
  0.027099	  0.057762	  0.187909	 -0.071132	  0.077976	  0.015921	 -0.000169	 -0.119618	 -0.045463	  0.001668	 -0.117724	 -0.247399	 -0.272770
  0.053749	  0.057611	  0.218627	 -0.081156	  0.108139	 -0.033934	  0.003196	 -0.108140	 -0.062127	 -0.006726	 -0.131627	 -0.245539	 -0.281682
  0.058593	  0.069588	  0.234315	 -0.043583	  0.132965	 -0.053385	  0.001434	 -0.076677	 -0.063418	  0.026678	 -0.116173	 -0.248056	 -0.289951
  0.070481	  0.085666	  0.209985	 -0.007962	  0.164962	 -0.055923	 -0.010724	 -0.077433	 -0.087398	  0.042116	 -0.137382	 -0.223811	 -0.295137
  0.071196	  0.076863	  0.234576	  0.007260	  0.178263	 -0.043480	  0.012638	 -0.136413	 -0.068490	  0.038492	 -0.126206	 -0.220510	 -0.282775
  0.088024	  0.037733	  0.279825	 -0.012464	  0.161357	 -0.062367	 -0.014968	 -0.157972	 -0.079826	  0.001804	 -0.101646	 -0.222633	 -0.271535
  0.085149	  0.027077	  0.267274	 -0.003639	  0.132532	 -0.072217	 -0.030685	 -0.143091	 -0.083441	  0.010618	 -0.104393	 -0.243320	 -0.254344
  0.094394	  0.053660	  0.255760	  0.018878	  0.123827	 -0.068165	 -0.089030	 -0.126000	 -0.046177	  0.036313	 -0.074777	 -0.262133	 -0.263133
  0.089626	  0.082096	  0.261124	  0.026367	  0.086849	 -0.080605	 -0.085544	 -0.103344	  0.006019	  0.062992	 -0.056800	 -0.298032	 -0.258868
  0.094651	  0.090328	  0.243572	  0.012740	  0.071141	 -0.088180	 -0.078289	 -0.078216	  0.018403	  0.068037	 -0.072038	 -0.315164	 -0.223320
  0.122264	  0.120292	  0.207665	 -0.004564	  0.075062	 -0.106372	 -0.092404	 -0.063138	 -0.022323	  0.026481	 -0.077747	 -0.275289	 -0.194148
  0.130451	  0.133958	  0.168946	  0.004986	  0.006210	 -0.079326	 -0.063951	 -0.023968	 -0.066741	  0.030133	 -0.108448	 -0.258178	 -0.190921
  0.113931	  0.152745	  0.137382	 -0.000802	 -0.037312	 -0.092482	 -0.063816	 -0.020294	 -0.094120	  0.074868	 -0.107312	 -0.217379	 -0.188859
  0.087046	  0.150564	  0.141711	  0.019737	 -0.049890	 -0.105280	 -0.037186	 -0.029604	 -0.044575	  0.070474	 -0.118643	 -0.177084	 -0.164648
  0.092345	  0.061432	 -0.037281	  0.064383	  0.016114	  0.058967	  0.137484	  0.114948	 -0.021177	 -0.034739	 -0.054258	 -0.073468	 -0.043691
  0.061025	  0.082366	 -0.027355	  0.096331	  0.003149	  0.058106	  0.136120	  0.100784	  0.007967	 -0.012218	 -0.071727	 -0.029091	 -0.019744
  0.101315	  0.086163	 -0.046118	  0.082485	  0.025035	  0.045993	  0.114852	  0.066798	  0.044752	 -0.036191	 -0.063466	 -0.027903	 -0.000090
  0.101074	  0.071755	 -0.025487	  0.105562	  0.038524	  0.019685	  0.104640	  0.046131	  0.050676	 -0.056455	 -0.088336	 -0.053817	  0.010564
  0.052344	  0.059650	  0.002907	  0.107894	 -0.005497	  0.015440	  0.089757	  0.013356	  0.063269	 -0.037909	 -0.085301	 -0.074322	 -0.001640
  0.037486	  0.040798	  0.007589	  0.087758	  0.002458	 -0.002566	  0.061859	  0.002425	  0.090477	 -0.006239	 -0.063374	 -0.063924	  0.004701
  0.041339	  0.043096	  0.025745	  0.050430	 -0.010980	  0.003373	  0.019689	 -0.009459	  0.110151	  0.003617	 -0.031850	 -0.034424	 -0.013370
  0.034065	 -0.024544	  0.040378	 -0.005437	 -0.036839	 -0.019221	 -0.011244	 -0.029038	  0.098090	 -0.024184	 -0.031808	 -0.028473	 -0.040672
 -0.003294	 -0.035002	  0.034376	 -0.005770	 -0.038600	 -0.011779	 -0.027194	 -0.067109	  0.089768	  0.011691	 -0.017920	 -0.014643	 -0.034921
 -0.014874	 -0.022449	  0.067587	 -0.009103	 -0.047771	 -0.007794	 -0.019477	 -0.113207	  0.020181	  0.030371	  0.029426	  0.066327	  0.054279
 -0.036303	  0.023643	  0.099052	 -0.047973	 -0.058991	 -0.049860	 -0.039971	 -0.096250	 -0.003644	 -0.032342	  0.049348	 -0.018944	 -0.044744
 -0.024695	  0.043449	  0.060784	 -0.083790	 -0.032422	 -0.024657	 -0.030948	 -0.061908	  0.012480	  0.002482	  0.105493	  0.039163	  0.094002
 -0.071490	  0.026951	  0.054641	 -0.114375	 -0.004169	  0.005667	 -0.034480	 -0.066944	 -0.035370	  0.007671	  0.022485	 -0.035715	 -0.056845
 -0.082690	 -0.006944	  0.047721	 -0.071570	  0.004075	 -0.022954	 -0.048937	 -0.033010	 -0.025076	  0.038151	  0.064617	  0.093220	  0.105950
 -0.067308	 -0.028307	  0.030790	 -0.056429	  0.009079	 -0.034100	 -0.070723	 -0.029960	 -0.051089	  0.015379	 -0.009649	  0.025458	 -0.053764
 -0.073642	 -0.008776	  0.005510	 -0.036540	  0.016318	  0.000935	 -0.074197	  0.011061	 -0.085298	  0.036071	  0.017712	  0.047557	  0.026021
 -0.063060	 -0.052166	 -0.038652	 -0.029832	  0.006917	 -0.025565	 -0.071446	  0.028597	 -0.098704	  0.009542	  0.045893	  0.050115	 -0.007761
 -0.042231	 -0.115681	 -0.097028	 -0.041352	  0.027942	 -0.017925	 -0.080185	  0.042214	 -0.079436	  0.017158	  0.021672	  0.046508	 -0.035817
 -0.029063	 -0.125988	 -0.095620	 -0.040060	  0.032465	  0.013358	 -0.082901	  0.039700	 -0.075972	  0.048842	  0.085323	  0.100328	  0.120311
 -0.012344	 -0.119447	 -0.109539	 -0.052612	  0.053195	 -0.005104	 -0.072698	  0.040872	 -0.112045	  0.019301	  0.075718	 -0.013953	 -0.062767
 -0.025609	 -0.137295	 -0.167882	 -0.044915	  0.067790	 -0.015041	 -0.049603	  0.087861	 -0.100609	  0.078487	  0.148826	  0.106115	  0.174261
 -0.042154	 -0.138441	 -0.205168	 -0.042962	  0.068967	 -0.024752	 -0.039876	  0.095273	 -0.120629	  0.016510	  0.063067	 -0.032837	 -0.083510
 -0.017720	 -0.121577	 -0.197604	 -0.016296	  0.072032	 -0.024241	  0.008531	  0.109335	 -0.062314	  0.041095	  0.124474	  0.117018	  0.162811
  0.005991	 -0.120580	 -0.222740	 -0.002606	  0.039123	 -0.030866	  0.013455	  0.105653	 -0.044597	  0.028070	  0.055557	 -0.002415	 -0.102997
 -0.008930	 -0.117738	 -0.245673	  0.020073	  0.048637	  0.002150	  0.008011	  0.122518	 -0.009520	  0.059375	  0.126525	  0.114028	  0.098105
 -0.013279	 -0.082430	 -0.267890	  0.026837	  0.083651	  0.012746	  0.006034	  0.106275	 -0.052257	  0.042531	  0.136844	  0.078209	 -0.001873
 -0.027873	 -0.072077	 -0.233583	 -0.012018	  0.064743	 -0.003331	 -0.011870	  0.073703	 -0.049391	  0.016616	  0.095148	  0.084507	  0.059080
 -0.010773	 -0.070029	 -0.171246	 -0.023129	  0.042187	 -0.033487	 -0.011309	  0.051248	 -0.025234	  0.038116	  0.084191	  0.087027	  0.116680
 -0.026502	 -0.069880	 -0.154079	  0.011697	  0.045108	 -0.035500	  0.002349	  0.049571	  0.005603	  0.031998	  0.041451	  0.022807	 -0.032716
 -0.022203	 -0.059796	 -0.155376	  0.008630	  0.057670	 -0.018871	  0.034762	  0.066897	  0.042141	  0.065703	  0.105652	  0.101376	  0.138640
 -0.028673	 -0.051472	 -0.179433	 -0.003973	  0.035826	 -0.023700	  0.063615	  0.039928	  0.022755	  0.034380	  0.066563	 -0.030369	 -0.034002
 -0.005127	 -0.030918	 -0.185920	 -0.014306	  0.024099	 -0.031402	  0.093925	  0.067928	  0.025697	  0.075927	  0.169952	  0.112791	  0.210646
 -0.017509	 -0.012711	 -0.150044	 -0.008811	  0.037191	  0.017331	  0.082014	  0.077233	  0.006494	  0.063906	  0.076608	 -0.034278	 -0.039122
 -0.036341	  0.012519	 -0.089984	  0.009519	  0.025433	 -0.003592	  0.095498	  0.082215	  0.031950	  0.108629	  0.116002	  0.103847	  0.227500
 -0.067382	  0.028710	 -0.063784	 -0.006470	  0.025397	 -0.049788	  0.084775	  0.056998	 -0.006049	  0.035190	  0.067096	  0.055130	 -0.003409
 -0.101756	  0.035158	 -0.076900	 -0.006391	  0.049489	 -0.041068	  0.082147	  0.045264	  0.012420	  0.049708	  0.101531	  0.121135	  0.151532
 -0.094461	  0.026573	 -0.086623	 -0.025025	  0.017923	 -0.038572	  0.064710	  0.055202	 -0.000598	  0.045428	  0.062475	  0.109661	  0.089820
 -0.092770	  0.004327	 -0.106694	 -0.011239	  0.001065	 -0.031001	  0.038299	  0.096894	  0.007441	  0.033252	  0.077820	  0.153589	  0.106443
 -0.120328	 -0.012906	 -0.165094	  0.040531	 -0.034651	 -0.054941	  0.029083	  0.095130	 -0.021216	  0.055499	  0.123576	  0.172413	  0.159442
 -0.110617	  0.019584	 -0.213356	  0.023595	 -0.009677	 -0.065493	  0.039804	  0.021938	 -0.043656	  0.043705	  0.027868	  0.039036	 -0.018533
 -0.119276	  0.030081	 -0.252542	  0.037270	  0.027451	 -0.063036	 -0.000756	  0.038928	 -0.046047	  0.080619	  0.043842	  0.153622	  0.204470
 -0.140397	  0.027129	 -0.240383	  0.052430	  0.028003	 -0.090036	 -0.011431	  0.034685	 -0.094618	  0.042005	 -0.054236	  0.027407	 -0.040550
 -0.133026	  0.017305	 -0.224852	  0.046567	  0.020872	 -0.082275	 -0.011378	  0.031145	 -0.094645	  0.104142	  0.018508	  0.166272	  0.185473
 -0.124279	 -0.003246	 -0.219593	  0.052006	  0.048335	 -0.068148	 -0.036782	 -0.017400	 -0.112505	  0.041874	 -0.068676	  0.001920	 -0.048790
 -0.159742	 -0.008214	 -0.223156	  0.065916	  0.084932	 -0.065428	 -0.009253	 -0.019235	 -0.079734	  0.092923	  0.015569	  0.119887	  0.195611
 -0.225422	  0.002495	 -0.209578	  0.034812	  0.094002	 -0.039754	  0.009031	  0.016175	 -0.126613	  0.080903	 -0.023385	  0.028675	  0.016561
 -0.213035	  0.010716	 -0.259395	  0.010262	  0.057619	 -0.070137	  0.008064	  0.050645	 -0.137121	  0.119180	  0.011976	  0.124043	  0.144854
 -0.210240	 -0.000942	 -0.281484	 -0.024117	  0.053546	 -0.055187	  0.031468	  0.043999	 -0.165261	  0.115019	  0.016549	  0.098077	  0.090125
 -0.181754	  0.008338	 -0.261452	 -0.058542	  0.080990	 -0.059731	  0.022338	  0.016090	 -0.148170	  0.090054	  0.043304	  0.095123	  0.063587
 -0.102788	  0.002484	 -0.243493	 -0.083962	  0.071315	 -0.083092	  0.052342	  0.022371	 -0.125277	  0.143508	  0.078608	  0.187030	  0.188375
 -0.053956	 -0.040620	 -0.248496	 -0.104254	  0.059472	 -0.108968	  0.069225	  0.008909	 -0.144032	  0.114254	  0.033923	  0.068407	  0.034272
 -0.064558	 -0.044096	 -0.198044	 -0.088278	  0.064738	 -0.092360	  0.076552	 -0.009897	 -0.107866	  0.169945	  0.113209	  0.194106	  0.258179
 -0.053689	 -0.026389	 -0.180197	 -0.096319	  0.068422	 -0.075659	  0.074431	  0.019958	 -0.087879	  0.157535	  0.037757	  0.056655	  0.043092
 -0.052030	 -0.039181	 -0.180487	 -0.076728	  0.077257	 -0.056012	  0.100059	  0.083212	 -0.064543	  0.211354	  0.139872	  0.209845	  0.330728
 -0.090916	 -0.034215	 -0.188822	 -0.073176	  0.096396	 -0.080778	  0.104947	  0.083435	 -0.105996	  0.142444	  0.131120	  0.056320	  0.066659
 -0.089821	 -0.055687	 -0.199973	 -0.107023	  0.097627	 -0.130641	  0.129325	  0.087344	 -0.076872	  0.149605	  0.191619	  0.159017	  0.285736
 -0.121877	 -0.055474	 -0.153838	 -0.110218	  0.100606	 -0.124881	  0.104080	  0.065372	 -0.087210	  0.099090	  0.115400	  0.077861	  0.096024
 -0.118882	 -0.027509	 -0.169382	 -0.107181	  0.102838	 -0.095653	  0.096954	  0.087300	 -0.048887	  0.115434	  0.102700	  0.127137	  0.141624
 -0.103226	  0.003112	 -0.185883	 -0.068720	  0.063463	 -0.092276	  0.057828	  0.084135	 -0.076080	  0.109140	  0.054885	  0.095062	  0.100275
 -0.096001	  0.014384	 -0.179160	 -0.023127	  0.028588	 -0.116935	  0.050479	  0.069228	 -0.109062	  0.110666	  0.063428	  0.072784	  0.045902
 -0.088955	  0.024858	 -0.156868	 -0.012693	  0.037510	 -0.126546	  0.052879	  0.076019	 -0.088874	  0.151473	  0.136681	  0.105490	  0.147559
 -0.047087	  0.030734	 -0.112865	 -0.028429	  0.018448	 -0.124530	 -0.013481	  0.084768	 -0.085066	  0.118399	  0.047742	 -0.038601	 -0.050261
 -0.016885	  0.040237	 -0.084151	 -0.033669	  0.011833	 -0.099850	  0.016629	  0.062373	 -0.058305	  0.140546	  0.075349	  0.098778	  0.169635
 -0.024174	  0.060489	 -0.083975	  0.027442	  0.019290	 -0.116204	  0.033838	  0.002864	 -0.093431	  0.065040	  0.009208	 -0.057528	 -0.071827
 -0.027086	  0.041136	 -0.089512	  0.036525	  0.012259	 -0.094102	  0.046441	  0.024172	 -0.052781	  0.103798	  0.107975	  0.107337	  0.208167
 -0.026762	  0.063066	 -0.105720	  0.045344	  0.017150	 -0.099264	  0.070376	  0.005837	 -0.096856	  0.066088	  0.058584	 -0.016337	 -0.020365
 -0.001430	  0.048953	 -0.062395	  0.044934	  0.019301	 -0.106474	  0.068894	  0.035569	 -0.063729	  0.117843	  0.119537	  0.108515	  0.150775
 -0.007048	 -0.023341	 -0.007520	  0.023591	 -0.015941	 -0.171619	  0.043408	  0.014367	 -0.055103	  0.116393	  0.094080	  0.062294	 -0.004100
  0.002722	 -0.067726	 -0.002527	  0.004384	 -0.038196	 -0.151702	  0.031700	  0.031148	 -0.069436	  0.103361	  0.065979	  0.088590	  0.068241
  0.031977	 -0.060707	  0.001364	 -0.019968	 -0.030899	 -0.140110	  0.016236	  0.035306	 -0.074080	  0.048511	  0.069518	  0.077692	  0.093562
  0.051001	 -0.013733	  0.008857	 -0.065052	 -0.032764	 -0.136195	 -0.027084	  0.010014	 -0.056856	  0.023442	  0.063669	 -0.000426	  0.043441
  0.066468	  0.024083	  0.006359	 -0.083958	 -0.046657	 -0.123912	 -0.036795	  0.019498	 -0.024364	  0.047537	  0.132127	  0.090811	  0.232250
  0.113047	  0.048750	 -0.034582	 -0.054471	 -0.040223	 -0.104698	 -0.045476	  0.008673	 -0.080577	 -0.012083	  0.088731	 -0.015246	  0.006503
  0.127100	  0.015106	 -0.055832	 -0.018776	 -0.075297	 -0.063075	 -0.018599	 -0.000331	 -0.044410	  0.025841	  0.159355	  0.146634	  0.189035
  0.089984	 -0.017270	 -0.083942	  0.011587	 -0.107573	 -0.078434	 -0.043704	 -0.012768	 -0.093676	 -0.034229	  0.079258	 -0.013278	 -0.080248
  0.080346	  0.008959	 -0.115152	 -0.031687	 -0.071302	 -0.074837	 -0.034640	 -0.028894	 -0.072225	  0.029502	  0.127899	  0.102614	  0.187915
  0.068335	  0.028330	 -0.145202	 -0.064928	 -0.061332	 -0.098011	 -0.029261	 -0.081093	 -0.083768	  0.017484	  0.082868	 -0.016503	  0.009447
  0.072455	 -0.005512	 -0.173497	 -0.098771	 -0.013905	 -0.087975	 -0.046275	 -0.097446	 -0.044583	  0.080368	  0.161760	  0.126760	  0.180000
  0.029860	  0.011326	 -0.192118	 -0.135053	 -0.013123	 -0.084241	 -0.074190	 -0.110008	 -0.055610	  0.037321	  0.110662	  0.044260	  0.093344
  0.038842	  0.015801	 -0.212271	 -0.087367	 -0.008752	 -0.115007	 -0.061458	 -0.104198	 -0.061614	  0.031777	  0.093749	  0.092199	  0.152319
  0.093569	  0.007572	 -0.184989	 -0.070367	  0.000596	 -0.121191	 -0.045583	 -0.089221	 -0.086593	  0.045074	  0.121428	  0.129819	  0.202829
  0.068300	 -0.015393	 -0.205445	 -0.054396	  0.042801	 -0.118200	 -0.089130	 -0.104562	 -0.083224	  0.047566	  0.122905	  0.048435	  0.076290
  0.030069	 -0.066088	 -0.212907	 -0.064361	  0.069273	 -0.127405	 -0.070930	 -0.086719	 -0.033877	  0.042922	  0.195797	  0.168100	  0.248941
 -0.011339	 -0.093719	 -0.186939	 -0.062239	  0.054560	 -0.113310	 -0.049917	 -0.099820	 -0.075856	 -0.000483	  0.105077	  0.036362	  0.030610
 -0.019359	 -0.065708	 -0.153967	 -0.051952	  0.034784	 -0.099532	 -0.023167	 -0.072791	 -0.051942	  0.025518	  0.170656	  0.172702	  0.285859
  0.006029	 -0.054843	 -0.138027	 -0.072260	  0.026687	 -0.094685	 -0.029709	 -0.061853	 -0.085125	 -0.045254	  0.074401	  0.035362	  0.004162
  0.020345	 -0.095747	 -0.156307	 -0.091503	  0.033626	 -0.104966	 -0.009133	 -0.086813	 -0.058883	 -0.013860	  0.128019	  0.211946	  0.223105
  0.010149	 -0.083674	 -0.168803	 -0.072383	  0.021835	 -0.105186	 -0.015912	 -0.154351	 -0.071414	 -0.064314	  0.059150	  0.121621	 -0.001548
 -0.007847	 -0.101931	 -0.158252	 -0.009678	  0.014321	 -0.121222	 -0.010096	 -0.214065	 -0.082614	 -0.050283	  0.082641	  0.216286	  0.121391
 -0.010138	 -0.075198	 -0.158924	  0.015680	  0.049213	 -0.154671	 -0.001050	 -0.202291	 -0.082224	 -0.065432	  0.094831	  0.156468	  0.080461
 -0.027271	 -0.116939	 -0.168628	  0.001388	  0.059759	 -0.185134	 -0.005065	 -0.177609	 -0.087300	 -0.060978	  0.101268	  0.147669	  0.083378
 -0.046719	 -0.117977	 -0.198971	 -0.037480	  0.081948	 -0.183712	 -0.021509	 -0.120828	 -0.067515	 -0.034135	  0.117079	  0.223893	  0.106804
 -0.036606	 -0.104994	 -0.250030	 -0.025441	  0.074602	 -0.187760	  0.001766	 -0.075286	 -0.095896	 -0.042948	  0.058640	  0.127619	 -0.053408
 -0.039350	 -0.104915	 -0.281026	 -0.006927	  0.074162	 -0.198468	  0.042257	 -0.085245	 -0.103084	 -0.003709	  0.162600	  0.234271	  0.178923
 -0.046133	 -0.099669	 -0.226732	  0.035475	  0.090916	 -0.182290	  0.072122	 -0.092987	 -0.145032	 -0.019949	  0.089827	  0.118697	 -0.065593
 -0.072234	 -0.111467	 -0.212327	  0.053433	  0.066854	 -0.178571	  0.089371	 -0.089425	 -0.120260	  0.060949	  0.148428	  0.225591	  0.165700
 -0.072980	 -0.160934	 -0.231852	  0.045135	  0.074494	 -0.182735	  0.104556	 -0.080875	 -0.131639	  0.045154	  0.085195	  0.081179	 -0.080236
 -0.064053	 -0.204953	 -0.212543	  0.037147	  0.089618	 -0.141324	  0.109420	 -0.025634	 -0.114115	  0.062972	  0.169067	  0.173050	  0.115757
 -0.058284	 -0.241792	 -0.243347	  0.025622	  0.078826	 -0.109066	  0.090646	 -0.044626	 -0.152915	 -0.001391	  0.119261	  0.037092	 -0.096149
 -0.004124	 -0.248948	 -0.251086	  0.015823	  0.066524	 -0.092154	  0.098317	 -0.041624	 -0.124549	  0.031538	  0.149825	  0.089313	  0.008900
  0.016020	 -0.228310	 -0.225195	  0.001708	  0.080686	 -0.076442	  0.141121	 -0.053417	 -0.107860	  0.045260	  0.100738	  0.075999	 -0.039014
 -0.011440	 -0.221997	 -0.225458	 -0.008314	  0.059604	 -0.047701	  0.149364	 -0.025849	 -0.099579	  0.025883	  0.071686	  0.060831	 -0.076804
 -0.001142	 -0.202292	 -0.200368	 -0.043555	  0.060042	 -0.033141	  0.134531	 -0.001791	 -0.072787	  0.047270	  0.089500	  0.167274	  0.038147
  0.013121	 -0.191308	 -0.212094	 -0.054532	  0.086648	 -0.077423	  0.109528	 -0.031092	 -0.065926	  0.015284	  0.037893	  0.061711	 -0.098091
  0.008564	 -0.159433	 -0.233731	 -0.059234	  0.092083	 -0.096656	  0.068272	 -0.026917	 -0.051228	  0.074305	  0.125051	  0.173196	  0.128118
  0.003594	 -0.163519	 -0.212581	 -0.085643	  0.060631	 -0.117222	  0.064308	 -0.034524	 -0.115582	  0.056605	  0.056227	  0.064251	 -0.107879
 -0.017847	 -0.179547	 -0.206584	 -0.113409	  0.039918	 -0.084776	  0.071223	 -0.052653	 -0.085648	  0.060053	  0.116562	  0.194319	  0.202015
 -0.011207	 -0.168662	 -0.191616	 -0.095345	  0.005886	 -0.059562	  0.039400	 -0.073816	 -0.132527	  0.006708	  0.036728	  0.036127	 -0.077424
 -0.039920	 -0.169408	 -0.171287	 -0.081778	 -0.003643	 -0.071477	  0.058820	 -0.055559	 -0.082843	  0.107288	  0.129547	  0.166190	  0.146329
  0.000119	 -0.146784	 -0.150597	 -0.100356	 -0.014609	 -0.066433	  0.011644	 -0.039751	 -0.061763	  0.073696	  0.113397	  0.092076	 -0.037353
 -0.000699	 -0.117446	 -0.145416	 -0.106720	  0.001194	 -0.090992	 -0.034707	 -0.005154	 -0.038504	  0.055767	  0.153307	  0.146010	  0.051047
  0.000780	 -0.103610	 -0.106764	 -0.114552	  0.035805	 -0.102841	 -0.065005	 -0.013621	 -0.054490	  0.061877	  0.136102	  0.166443	  0.010644
  0.014029	 -0.068327	 -0.127019	 -0.131678	  0.070962	 -0.113534	 -0.085868	 -0.001641	 -0.095794	  0.042810	  0.096764	  0.142538	 -0.011776
 -0.008771	 -0.068383	 -0.166867	 -0.181345	  0.059272	 -0.088004	 -0.084946	  0.033029	 -0.062681	  0.070464	  0.163013	  0.194953	  0.132779
 -0.047479	 -0.083703	 -0.210264	 -0.188319	  0.053170	 -0.049608	 -0.121212	  0.059534	 -0.102661	  0.069723	  0.113441	  0.054112	 -0.048176
 -0.081904	 -0.097189	 -0.238099	 -0.190780	  0.030731	 -0.022916	 -0.079349	  0.075271	 -0.093696	  0.113828	  0.179037	  0.153318	  0.133642
 -0.082041	 -0.127973	 -0.211164	 -0.177881	  0.032641	 -0.043027	 -0.066612	  0.044818	 -0.160927	  0.047278	  0.144806	  0.008114	 -0.125620
 -0.048588	 -0.140125	 -0.236149	 -0.189009	  0.081832	 -0.051746	 -0.081596	  0.030451	 -0.178480	  0.114265	  0.173229	  0.106996	  0.091298
 -0.040867	 -0.168823	 -0.267395	 -0.213420	  0.051758	 -0.077443	 -0.100311	 -0.029184	 -0.186823	  0.060331	  0.101595	  0.045149	 -0.028844
 -0.051289	 -0.200945	 -0.292768	 -0.202264	  0.048883	 -0.064728	 -0.135042	 -0.036316	 -0.167912	  0.031195	  0.148562	  0.076466	  0.022983
 -0.037637	 -0.181237	 -0.280167	 -0.214126	  0.061925	 -0.046316	 -0.120877	 -0.078194	 -0.140545	  0.036278	  0.128516	  0.055202	  0.006532
 -0.048349	 -0.159488	 -0.301095	 -0.191692	  0.087992	 -0.083824	 -0.123007	 -0.110756	 -0.147111	  0.041290	  0.082225	  0.047330	 -0.025934
 -0.070263	 -0.187300	 -0.301501	 -0.228128	  0.073508	 -0.102740	 -0.132443	 -0.068286	 -0.096018	  0.067392	  0.066778	  0.115044	  0.044770
 -0.053053	 -0.195722	 -0.288615	 -0.236540	  0.063413	 -0.093590	 -0.115058	 -0.051450	 -0.075896	  0.057129	  0.038400	  0.080356	 -0.023294
 -0.024954	 -0.186749	 -0.290428	 -0.220071	  0.082536	 -0.089028	 -0.081466	 -0.072197	 -0.037868	  0.071721	  0.040781	  0.165162	  0.054510
 -0.033209	 -0.204348	 -0.287099	 -0.197610	  0.121753	 -0.070732	 -0.085158	 -0.073657	 -0.021654	  0.038424	  0.005140	  0.151986	  0.017908
 -0.042539	 -0.209061	 -0.308729	 -0.173730	  0.159395	 -0.073088	 -0.064976	 -0.084445	 -0.011077	  0.016587	  0.037473	  0.146514	  0.049640
 -0.089240	 -0.192698	 -0.335552	 -0.180487	  0.140955	 -0.090458	 -0.069497	 -0.091060	 -0.027926	  0.011405	  0.060404	  0.109035	  0.030345
 -0.098775	 -0.196810	 -0.332128	 -0.183322	  0.122954	 -0.108772	 -0.065408	 -0.073134	  0.001768	  0.009261	  0.049841	  0.074008	  0.033196
 -0.112471	 -0.201154	 -0.307137	 -0.153597	  0.116583	 -0.108741	 -0.065700	 -0.090892	  0.005723	  0.037294	  0.078405	  0.147792	  0.055642
 -0.099007	 -0.203931	 -0.261131	 -0.152289	  0.106392	 -0.071217	 -0.051798	 -0.081813	 -0.008879	  0.052416	  0.046031	  0.173255	  0.011707
 -0.064194	 -0.164056	 -0.239773	 -0.179904	  0.075011	 -0.070203	 -0.067295	 -0.043578	 -0.043615	  0.037542	  0.036744	  0.187531	  0.005148
 -0.060513	 -0.112891	 -0.249629	 -0.206831	  0.056297	 -0.080081	 -0.072747	 -0.028531	 -0.062128	  0.041567	  0.058019	  0.227955	 -0.001723
 -0.037417	 -0.098001	 -0.251920	 -0.208411	  0.019954	 -0.061797	 -0.062385	 -0.002363	 -0.060666	  0.058345	  0.025201	  0.242860	  0.006471
 -0.043642	 -0.088063	 -0.249341	 -0.207720	  0.047592	 -0.082963	 -0.059456	  0.022837	 -0.084938	  0.026397	 -0.024627	  0.223899	 -0.024541
 -0.083621	 -0.073400	 -0.262722	 -0.168043	  0.075741	 -0.110396	 -0.048612	  0.026433	 -0.105188	 -0.009456	 -0.018398	  0.210991	  0.003747
 -0.095842	 -0.073234	 -0.258034	 -0.115749	  0.069719	 -0.114505	 -0.036468	  0.027237	 -0.101627	  0.016319	 -0.036832	  0.193372	  0.008126
 -0.097587	 -0.065026	 -0.229781	 -0.119223	  0.088866	 -0.125016	 -0.028088	  0.057666	 -0.108015	  0.015636	 -0.063449	  0.205836	  0.046662
 -0.071269	 -0.132304	 -0.257101	 -0.153401	  0.065229	 -0.112584	 -0.045336	  0.070740	 -0.110459	  0.010806	 -0.083208	  0.202272	  0.073402
 -0.064688	 -0.109173	 -0.275618	 -0.182401	  0.034927	 -0.113159	 -0.037174	  0.041779	 -0.098317	  0.026448	 -0.070911	  0.185599	  0.051701
 -0.081308	 -0.069506	 -0.249074	 -0.179483	  0.091734	 -0.129318	 -0.057318	  0.013351	 -0.102948	  0.020771	 -0.044531	  0.184890	  0.076028
 -0.059255	 -0.068510	 -0.226789	 -0.186377	  0.118453	 -0.136295	 -0.052467	  0.002119	 -0.075626	 -0.008922	 -0.037884	  0.168408	  0.073060
 -0.081247	 -0.091098	 -0.236021	 -0.177576	  0.113781	 -0.147986	 -0.025205	  0.016150	 -0.074982	 -0.028657	 -0.040812	  0.155942	  0.078072
 -0.125326	 -0.097294	 -0.208657	 -0.166397	  0.114526	 -0.153365	 -0.006524	  0.035640	 -0.090918	 -0.008868	 -0.010173	  0.180783	  0.033383
 -0.112525	 -0.119865	 -0.234780	 -0.175598	  0.107820	 -0.124853	  0.012770	  0.033425	 -0.061922	  0.003090	  0.015229	  0.157802	  0.015966
 -0.092608	 -0.146501	 -0.247011	 -0.206257	  0.094589	 -0.152966	  0.016461	 -0.012071	 -0.057499	 -0.009617	 -0.004011	  0.152577	  0.013239
 -0.076271	 -0.133177	 -0.249182	 -0.246076	  0.134132	 -0.140743	  0.014454	  0.013321	 -0.052553	 -0.032585	  0.002760	  0.145533	 -0.005635
 -0.030807	 -0.128955	 -0.224300	 -0.195547	  0.143285	 -0.130187	 -0.009911	  0.069735	 -0.034483	 -0.023196	  0.044729	  0.132314	 -0.050494
 -0.042943	 -0.118409	 -0.247188	 -0.170199	  0.143277	 -0.095182	 -0.009375	  0.023353	 -0.045694	 -0.024357	  0.041987	  0.129027	 -0.022966
 -0.068001	 -0.090461	 -0.256791	 -0.148100	  0.143732	 -0.036330	 -0.010545	 -0.021108	 -0.058208	 -0.022890	  0.067140	  0.101244	 -0.001271
 -0.077027	 -0.098694	 -0.248007	 -0.176312	  0.120803	 -0.053852	  0.009572	  0.014564	 -0.061747	 -0.035573	  0.063584	  0.083395	  0.028201
 -0.078398	 -0.143495	 -0.245457	 -0.238691	  0.120443	 -0.058789	  0.001596	  0.079164	 -0.060478	 -0.037780	  0.067281	  0.085780	  0.003565
 -0.087867	 -0.161123	 -0.238800	 -0.266518	  0.114577	 -0.083595	  0.000807	  0.084981	 -0.039161	 -0.036043	  0.079093	  0.081316	 -0.015458
 -0.061075	 -0.172261	 -0.216809	 -0.212346	  0.102083	 -0.088991	 -0.004765	  0.062421	 -0.049123	 -0.023780	  0.071756	  0.083236	 -0.011142
 -0.062914	 -0.171698	 -0.184709	 -0.195703	  0.064456	 -0.116233	 -0.028535	  0.073143	 -0.053312	  0.025097	  0.034507	  0.075719	  0.013962
 -0.028815	 -0.175890	 -0.157262	 -0.241469	  0.045797	 -0.092986	 -0.053833	  0.073969	 -0.047234	  0.019441	 -0.001470	  0.086270	 -0.002449
 -0.005608	 -0.186092	 -0.155177	 -0.238377	  0.058211	 -0.057222	 -0.109785	  0.057463	 -0.070430	 -0.002016	  0.001771	  0.088110	  0.000141
 -0.016859	 -0.166431	 -0.155091	 -0.244366	  0.100760	 -0.071799	 -0.120868	  0.026824	 -0.104039	  0.025383	 -0.021415	  0.121745	  0.019192
 -0.027860	 -0.205137	 -0.140179	 -0.227830	  0.139067	 -0.067171	 -0.129974	  0.023370	 -0.118313	  0.034748	 -0.048308	  0.127915	  0.017897
 -0.094410	 -0.262981	 -0.116197	 -0.231929	  0.162129	 -0.032830	 -0.162704	  0.069519	 -0.137437	  0.048490	 -0.060930	  0.110721	  0.025084
 -0.107611	 -0.269493	 -0.096413	 -0.240094	  0.189216	 -0.017831	 -0.196647	  0.087746	 -0.145021	  0.062820	 -0.053805	  0.084851	  0.022841
 -0.094915	 -0.252939	 -0.095411	 -0.224201	  0.193198	 -0.014284	 -0.218782	  0.067173	 -0.153910	  0.035776	 -0.007262	  0.076952	  0.016041
 -0.103194	 -0.247625	 -0.033689	 -0.238926	  0.209462	 -0.030662	 -0.191497	  0.064337	 -0.160520	  0.046568	  0.031122	  0.050123	  0.030414
 -0.108704	 -0.237309	 -0.038740	 -0.231578	  0.201197	 -0.053833	 -0.179461	  0.073066	 -0.095989	  0.036500	  0.070284	  0.029179	  0.051961
 -0.167962	 -0.205064	 -0.061857	 -0.250581	  0.215702	 -0.092813	 -0.209037	  0.084359	 -0.058025	  0.065382	  0.041092	  0.063766	  0.067952
 -0.168472	 -0.189418	 -0.033084	 -0.223818	  0.232579	 -0.101386	 -0.210428	  0.077758	 -0.041368	  0.081434	  0.029312	  0.084920	  0.074791
 -0.165556	 -0.181479	 -0.037268	 -0.172488	  0.259486	 -0.079226	 -0.229907	  0.084346	 -0.081759	  0.076290	  0.034133	  0.095841	  0.070652
 -0.126559	 -0.204877	 -0.054796	 -0.193807	  0.246582	 -0.097449	 -0.214018	  0.090489	 -0.069695	  0.094550	  0.034068	  0.086360	  0.066499
 -0.096176	 -0.197794	 -0.077967	 -0.201672	  0.220356	 -0.131814	 -0.192411	  0.102023	 -0.071330	  0.101065	  0.041760	  0.089187	  0.063669
 -0.094341	 -0.163142	 -0.088812	 -0.230453	  0.218562	 -0.150532	 -0.196472	  0.141961	 -0.110856	  0.093091	  0.058149	  0.109555	  0.049669
 -0.100102	 -0.141990	 -0.115945	 -0.226268	  0.239013	 -0.197819	 -0.204911	  0.155303	 -0.097011	  0.085839	  0.081794	  0.117257	  0.049739
 -0.126867	 -0.134220	 -0.152471	 -0.209742	  0.235402	 -0.192294	 -0.220239	  0.175152	 -0.112387	  0.054466	  0.082224	  0.098327	  0.018482
 -0.120211	 -0.135975	 -0.207734	 -0.197042	  0.236538	 -0.187242	 -0.207303	  0.171375	 -0.099333	  0.053576	  0.055609	  0.090913	  0.019264
 -0.080738	 -0.115544	 -0.225995	 -0.176795	  0.266690	 -0.196014	 -0.211013	  0.161407	 -0.048834	  0.059668	  0.050946	  0.110629	  0.007859
 -0.064557	 -0.137059	 -0.252830	 -0.168022	  0.247065	 -0.174876	 -0.188642	  0.131371	 -0.038861	  0.076887	  0.063771	  0.155036	  0.027623
 -0.074615	 -0.116802	 -0.293520	 -0.179959	  0.190161	 -0.153913	 -0.176568	  0.101288	 -0.023146	  0.057853	  0.045050	  0.144981	  0.016343
 -0.080797	 -0.122998	 -0.354198	 -0.194999	  0.143876	 -0.166781	 -0.146177	  0.091048	 -0.009206	  0.074890	  0.054643	  0.126038	 -0.025695
 -0.097649	 -0.162358	 -0.433955	 -0.165415	  0.154987	 -0.154952	 -0.127442	  0.114649	 -0.005596	  0.098665	  0.049016	  0.130790	 -0.021680
 -0.099580	 -0.124840	 -0.466822	 -0.159907	  0.206662	 -0.184743	 -0.112507	  0.111459	  0.021977	  0.111495	  0.037409	  0.119015	 -0.011523
 -0.097397	 -0.074969	 -0.500409	 -0.153863	  0.185203	 -0.194706	 -0.094412	  0.104674	  0.005895	  0.097475	  0.003112	  0.102011	  0.018427
 -0.110936	 -0.081165	 -0.531950	 -0.107208	  0.190800	 -0.186825	 -0.100857	  0.072160	  0.020979	  0.104311	  0.005410	  0.113011	  0.037276
 -0.097976	 -0.133771	 -0.547235	 -0.076733	  0.183232	 -0.213055	 -0.115107	  0.064344	  0.043225	  0.109162	  0.012543	  0.132753	  0.035090
 -0.091478	 -0.172439	 -0.537143	 -0.070542	  0.155123	 -0.186677	 -0.114138	  0.069607	  0.040222	  0.114451	  0.045917	  0.118526	  0.021618
 -0.112997	 -0.195208	 -0.501671	 -0.082265	  0.141918	 -0.158069	 -0.116995	  0.047812	  0.020117	  0.117665	  0.111314	  0.133978	  0.021533
 -0.126169	 -0.192714	 -0.479627	 -0.097265	  0.136765	 -0.186334	 -0.133770	  0.018136	 -0.050151	  0.073631	  0.121425	  0.142248	  0.022118
 -0.127458	 -0.128536	 -0.465600	 -0.078641	  0.130329	 -0.228377	 -0.127455	  0.015725	 -0.075551	  0.089642	  0.119290	  0.132800	  0.023516
 -0.124389	 -0.135260	 -0.457961	 -0.080586	  0.136116	 -0.206449	 -0.096361	  0.007661	 -0.057017	  0.122463	  0.113939	  0.108224	  0.037157
 -0.091963	 -0.123475	 -0.406818	 -0.100075	  0.166698	 -0.179481	 -0.088756	  0.006917	 -0.045271	  0.051921	  0.100150	  0.111858	  0.024335
 -0.039570	 -0.072656	 -0.372158	 -0.107330	  0.154805	 -0.177060	 -0.043927	  0.019811	 -0.049468	  0.047959	  0.078730	  0.124461	  0.032873
 -0.058865	 -0.041281	 -0.353570	 -0.042100	  0.140736	 -0.193795	 -0.059275	  0.002271	 -0.094169	  0.041734	  0.054326	  0.137657	  0.055430
 -0.038566	 -0.059841	 -0.364662	 -0.018716	  0.116038	 -0.204939	 -0.066018	  0.025034	 -0.076804	  0.019311	  0.071379	  0.114727	  0.068428
 -0.031359	 -0.083910	 -0.368493	 -0.014132	  0.094030	 -0.239184	 -0.073535	  0.070084	 -0.062259	  0.012431	  0.111512	  0.091066	  0.082373
 -0.093708	 -0.089458	 -0.376794	 -0.028534	  0.119281	 -0.241490	 -0.084738	  0.101355	 -0.072321	 -0.016877	  0.077642	  0.112329	  0.094850
 -0.109084	 -0.099940	 -0.375771	 -0.026969	  0.135350	 -0.244251	 -0.078993	  0.102754	 -0.088454	 -0.043695	  0.020737	  0.103656	  0.093199
 -0.102736	 -0.089179	 -0.410186	 -0.066594	  0.155343	 -0.233147	 -0.070138	  0.107553	 -0.075668	 -0.089881	  0.026801	  0.081461	  0.095192
 -0.097197	 -0.112010	 -0.403468	 -0.059660	  0.147619	 -0.227304	 -0.044706	  0.103534	 -0.103029	 -0.081622	  0.037530	  0.061852	  0.076087
 -0.052857	 -0.145654	 -0.361093	 -0.048717	  0.158647	 -0.243317	 -0.031444	  0.108321	 -0.137103	 -0.068876	  0.049054	  0.023895	  0.095292
 -0.018167	 -0.134736	 -0.325075	 -0.079006	  0.144754	 -0.276329	 -0.059215	  0.128918	 -0.129793	 -0.043550	  0.034181	  0.020164	  0.094886
  0.012833	 -0.151795	 -0.335715	 -0.062125	  0.119807	 -0.285689	 -0.050707	  0.106298	 -0.124939	 -0.022366	  0.019091	 -0.019711	  0.081337
  0.001640	 -0.188118	 -0.300463	 -0.038764	  0.114709	 -0.232020	 -0.048785	  0.090738	 -0.147196	  0.007096	 -0.004344	 -0.030037	  0.085935
 -0.007677	 -0.221565	 -0.293947	 -0.035646	  0.116493	 -0.215106	 -0.042472	  0.101471	 -0.187548	  0.030458	 -0.009184	 -0.007584	  0.079947
  0.024604	 -0.210643	 -0.289927	 -0.050126	  0.139830	 -0.251426	  0.021729	  0.109687	 -0.197661	  0.052588	  0.005680	  0.011520	  0.069007
  0.052311	 -0.219759	 -0.239294	 -0.054732	  0.145300	 -0.242761	  0.043066	  0.092785	 -0.203449	  0.053518	 -0.009344	  0.011454	  0.038819
  0.092865	 -0.250283	 -0.266497	 -0.103810	  0.134658	 -0.212179	  0.026402	  0.108288	 -0.216653	  0.042308	  0.022543	  0.018046	  0.003437
  0.088883	 -0.262766	 -0.280996	 -0.108717	  0.155180	 -0.180081	  0.017082	  0.125487	 -0.185807	  0.006365	  0.041882	  0.042701	  0.010794
  0.102428	 -0.255345	 -0.278700	 -0.132346	  0.201021	 -0.160488	  0.012808	  0.080881	 -0.178535	  0.019296	  0.058164	  0.076119	  0.025857
  0.087681	 -0.227323	 -0.286660	 -0.171073	  0.199720	 -0.177498	  0.000512	  0.097826	 -0.177925	  0.014291	  0.052591	  0.105319	  0.024547
  0.052804	 -0.186044	 -0.272504	 -0.206889	  0.197155	 -0.164655	  0.016622	  0.113187	 -0.163141	  0.025466	  0.060408	  0.134099	  0.021203
  0.052428	 -0.173976	 -0.266556	 -0.230518	  0.191719	 -0.141035	  0.023150	  0.079336	 -0.128333	  0.032813	  0.052166	  0.141820	  0.014083
  0.040422	 -0.173860	 -0.290141	 -0.218502	  0.157946	 -0.151774	  0.005375	  0.112516	 -0.128455	  0.034126	  0.044886	  0.108049	  0.000551
  0.036986	 -0.164658	 -0.335150	 -0.181258	  0.142626	 -0.136518	 -0.002458	  0.131682	 -0.171260	  0.044041	  0.029577	  0.115007	 -0.001358
  0.047354	 -0.209508	 -0.359202	 -0.217384	  0.143835	 -0.153305	  0.049053	  0.145161	 -0.164359	  0.064371	  0.012505	  0.108680	 -0.011532
