# Supplementary material for: A fluorescent photoimmunoconjugate for imaging of cholesteatoma
Source: Sci Rep. 2022 Nov 19;12:19905. doi: 10.1038/s41598-022-22072-9 (PMC9675863; doi:10.1038/s41598-022-22072-9)
Supplement: Supplementary file 2 — Supplementary Information 2. [file 41598_2022_22072_MOESM2_ESM.zip › Data/ABR-46-4]

:RUN-4	LEVEL SWEEP	TEMP:NaN	6/6/2018	6:42 AM	NaNHR:
:SW EAR: R	SW FREQ: 16.00	# AVERAGES: 512	REP RATE (/sec): 40	DRIVER: RS Tweeter	SAMPLE (�sec): 40	
:NOTES-
:CHAMBER-CH4B-PXI
:CFTS Version: V2.7.2 (R850)
:LEVELS:20;25;30;35;40;45;50;55;60;65;70;75;80;
:DATA
 -0.015875	  0.144410	  0.046165	 -0.007097	  0.039481	 -0.011472	  0.068907	 -0.029695	  0.033877	  0.018522	 -0.030264	 -0.039077	 -0.061653
 -0.006274	  0.103802	  0.047573	  0.010886	  0.031385	 -0.033002	  0.062350	 -0.030819	  0.053100	  0.018012	 -0.053974	 -0.062397	 -0.078930
  0.001228	  0.083348	  0.080754	  0.009298	 -0.016519	 -0.011001	  0.047423	 -0.022681	  0.041590	 -0.005557	 -0.056249	 -0.080350	 -0.066822
 -0.009424	  0.091945	  0.104911	  0.019917	 -0.051771	  0.006031	  0.032965	 -0.017380	  0.019614	  0.012928	 -0.000411	 -0.049440	 -0.084013
  0.005947	  0.048622	  0.088756	  0.039155	 -0.061452	  0.005596	  0.013100	 -0.001428	 -0.002358	  0.009144	  0.005776	 -0.049196	 -0.109590
  0.053158	 -0.034596	  0.079189	  0.025557	 -0.046842	 -0.001554	 -0.021486	 -0.021469	 -0.007794	  0.014087	 -0.001957	 -0.022548	 -0.126053
  0.024878	 -0.094027	  0.090551	  0.002495	 -0.041317	 -0.003473	 -0.020620	 -0.015147	  0.006921	 -0.001194	  0.000704	  0.002197	 -0.114335
  0.029110	 -0.086570	  0.037271	  0.003453	  0.003976	  0.013281	 -0.013626	 -0.036069	  0.006212	 -0.006952	  0.026525	 -0.021867	 -0.077798
  0.050189	 -0.080708	 -0.008483	 -0.036721	  0.020074	  0.045772	 -0.013870	  0.004274	  0.028242	 -0.027345	  0.049057	 -0.058358	 -0.034278
  0.017315	 -0.128362	  0.004510	 -0.057643	  0.034599	  0.042489	  0.003949	  0.050199	  0.042370	 -0.041410	  0.036306	 -0.068299	 -0.040950
  0.008318	 -0.095396	 -0.008391	 -0.036919	  0.051225	  0.042507	 -0.017901	  0.047734	  0.038025	 -0.036713	  0.029670	 -0.059677	 -0.045879
 -0.016165	 -0.056330	 -0.051966	 -0.005918	  0.045697	  0.018575	 -0.012317	  0.041248	  0.007347	 -0.038006	  0.039737	 -0.019196	 -0.042064
 -0.033406	 -0.060202	 -0.051756	  0.016543	  0.046894	 -0.014698	  0.010252	  0.009655	 -0.000435	 -0.032199	  0.041492	 -0.003277	 -0.035579
  0.007838	 -0.042550	 -0.078496	  0.016207	  0.017774	 -0.004938	 -0.016110	 -0.028532	 -0.021335	 -0.042312	  0.014262	 -0.000977	 -0.030908
  0.016660	  0.017397	 -0.077656	 -0.005269	  0.002239	 -0.033006	 -0.032824	 -0.026350	 -0.046548	 -0.028776	 -0.041485	  0.005356	  0.008702
 -0.006187	  0.030472	 -0.070682	 -0.006625	  0.015862	 -0.049892	 -0.018698	 -0.002000	 -0.036837	 -0.006631	 -0.061019	  0.040960	  0.064710
 -0.018247	  0.030901	 -0.048019	 -0.002870	  0.004711	 -0.037206	 -0.008521	  0.007711	 -0.028896	  0.029502	 -0.072366	  0.085106	  0.141530
 -0.029907	  0.049580	 -0.058103	  0.000871	 -0.036209	 -0.002652	 -0.015438	  0.026334	 -0.053214	  0.047033	 -0.027684	  0.103350	  0.196521
 -0.035317	  0.029011	 -0.075619	 -0.004003	 -0.046511	  0.027247	 -0.000796	  0.018701	 -0.057922	  0.050873	  0.045106	  0.129642	  0.255701
 -0.043838	  0.049252	 -0.050509	  0.018684	 -0.013296	  0.001396	 -0.046737	  0.025715	 -0.021959	  0.066994	  0.056774	  0.168044	  0.281687
 -0.033321	  0.077523	 -0.069194	  0.025120	  0.023912	  0.005748	 -0.091858	  0.001457	  0.004856	  0.122336	  0.035795	  0.219179	  0.291783
 -0.018460	  0.094234	 -0.088511	  0.031735	  0.033330	  0.038212	 -0.051449	 -0.006414	  0.028139	  0.130228	  0.055818	  0.265455	  0.367031
 -0.009688	  0.105874	 -0.084083	 -0.017098	  0.004012	  0.039934	 -0.023931	 -0.010794	  0.030574	  0.100624	  0.081026	  0.226700	  0.345728
 -0.014505	  0.101579	 -0.093510	 -0.010286	 -0.017088	  0.051303	 -0.009817	 -0.027436	  0.045984	  0.116080	  0.137617	  0.181462	  0.335925
 -0.007054	  0.112036	 -0.098911	  0.048106	  0.010823	  0.075395	  0.039796	 -0.004878	  0.042618	  0.110937	  0.182554	  0.203177	  0.317431
 -0.019600	  0.142750	 -0.048321	  0.050725	  0.072709	  0.079305	  0.068617	  0.009519	  0.018081	  0.109330	  0.164746	  0.172689	  0.314658
 -0.024710	  0.164595	 -0.033613	  0.030677	  0.041008	  0.077903	  0.045157	  0.058188	  0.066995	  0.178921	  0.137452	  0.193263	  0.286517
 -0.027950	  0.170441	 -0.052020	  0.030972	  0.017611	  0.108240	  0.026411	  0.090665	  0.120512	  0.182425	  0.129804	  0.196613	  0.271431
 -0.026368	  0.171975	 -0.045220	  0.040510	  0.030663	  0.093836	  0.017119	  0.050263	  0.127954	  0.148489	  0.118945	  0.202499	  0.304519
  0.013525	  0.119788	 -0.017147	  0.076015	  0.041271	  0.078425	  0.055364	  0.017299	  0.141366	  0.171231	  0.128753	  0.192832	  0.342805
 -0.003585	  0.134732	  0.032414	  0.094151	  0.058730	  0.073805	  0.070812	  0.015571	  0.163839	  0.189330	  0.152337	  0.246379	  0.368896
 -0.008485	  0.168084	  0.080368	  0.061474	  0.064591	  0.070470	  0.069265	  0.044928	  0.199194	  0.185329	  0.174046	  0.318478	  0.413338
 -0.001484	  0.170545	  0.087953	  0.033144	  0.074386	  0.075351	  0.072807	  0.084639	  0.242309	  0.219405	  0.222563	  0.361891	  0.475039
 -0.016170	  0.189964	  0.093777	  0.025984	  0.059463	  0.045220	  0.101922	  0.116928	  0.225742	  0.248848	  0.276784	  0.370770	  0.516286
 -0.023061	  0.206660	  0.103375	  0.025593	  0.038324	  0.030318	  0.108016	  0.115988	  0.248717	  0.281546	  0.301998	  0.323272	  0.532849
 -0.033576	  0.220976	  0.124143	  0.019947	  0.049581	  0.028973	  0.112866	  0.117595	  0.259847	  0.264320	  0.308386	  0.327393	  0.494828
 -0.032629	  0.196492	  0.157115	  0.030077	  0.063811	  0.050786	  0.095220	  0.153183	  0.274437	  0.209499	  0.269110	  0.306548	  0.480942
 -0.020259	  0.187904	  0.144913	 -0.000275	  0.082769	  0.106127	  0.094518	  0.161976	  0.251262	  0.183476	  0.217042	  0.280364	  0.429509
 -0.019884	  0.171128	  0.151136	 -0.015710	  0.070608	  0.117371	  0.085289	  0.152638	  0.226953	  0.159067	  0.204756	  0.232280	  0.360993
  0.027978	  0.189050	  0.170475	 -0.019808	  0.060728	  0.154269	  0.039507	  0.106485	  0.176962	  0.133640	  0.148139	  0.158083	  0.295138
  0.064002	  0.199483	  0.153902	 -0.017509	  0.072932	  0.143371	  0.022098	  0.085702	  0.139582	  0.082007	  0.088671	  0.111390	  0.195215
  0.077924	  0.169099	  0.107262	 -0.011424	  0.059701	  0.100890	  0.003450	  0.088768	  0.117434	  0.071793	  0.098651	  0.064369	  0.093189
  0.026633	  0.173270	  0.093923	 -0.035234	  0.081934	  0.097402	 -0.023228	  0.062787	  0.089028	  0.043293	  0.086927	  0.013504	 -0.008807
 -0.013327	  0.172595	  0.078142	 -0.034684	  0.082612	  0.077133	 -0.025192	  0.021801	  0.078080	 -0.021057	  0.066756	 -0.052540	 -0.074692
 -0.030694	  0.170670	  0.087183	 -0.058761	  0.061368	  0.034927	 -0.035574	  0.013878	  0.057187	 -0.053016	  0.008121	 -0.126398	 -0.124412
 -0.012132	  0.155383	  0.113999	 -0.084311	  0.026738	  0.018493	 -0.060619	  0.009212	  0.028574	 -0.105946	 -0.052349	 -0.161161	 -0.173105
 -0.003130	  0.166913	  0.114700	 -0.077468	 -0.004139	  0.019620	 -0.092954	 -0.033663	 -0.006512	 -0.138411	 -0.072304	 -0.240024	 -0.189372
 -0.006657	  0.179528	  0.112036	 -0.059182	 -0.001459	 -0.012122	 -0.130666	 -0.037130	 -0.033749	 -0.145504	 -0.094631	 -0.285485	 -0.206826
 -0.010426	  0.195059	  0.076830	 -0.050966	  0.007387	 -0.020212	 -0.124534	 -0.019409	 -0.061583	 -0.094806	 -0.159639	 -0.282981	 -0.217823
 -0.021190	  0.199218	  0.051463	 -0.041052	 -0.001345	  0.005103	 -0.103069	 -0.062287	 -0.065731	 -0.074036	 -0.164561	 -0.261225	 -0.221986
 -0.013251	  0.170274	  0.046666	 -0.007098	 -0.023970	  0.017042	 -0.095446	 -0.102753	 -0.058363	 -0.081825	 -0.164410	 -0.297087	 -0.181967
 -0.019600	  0.169667	  0.001654	  0.008331	 -0.041975	 -0.004684	 -0.137021	 -0.125654	 -0.060671	 -0.074638	 -0.160361	 -0.285715	 -0.135551
  0.000158	  0.191726	 -0.025938	  0.027746	 -0.037760	 -0.029159	 -0.153849	 -0.121978	 -0.059813	 -0.060996	 -0.084825	 -0.201904	 -0.106811
 -0.014466	  0.207231	 -0.029026	 -0.030974	 -0.020760	 -0.028253	 -0.153423	 -0.111527	 -0.032293	 -0.033020	 -0.006051	 -0.110409	 -0.024985
  0.011138	  0.211225	 -0.042533	 -0.047930	 -0.029364	  0.004410	 -0.158489	 -0.104349	 -0.020169	  0.006947	  0.090806	 -0.053446	  0.109182
  0.036706	  0.169748	 -0.020889	 -0.059096	 -0.053824	  0.004233	 -0.124030	 -0.086290	  0.009586	  0.078192	  0.165925	  0.023192	  0.249454
  0.021146	  0.157349	 -0.010393	 -0.081823	 -0.078316	  0.010561	 -0.073799	 -0.073520	  0.067729	  0.146306	  0.236993	  0.130776	  0.381701
 -0.015873	  0.208317	 -0.038107	 -0.073354	 -0.022467	  0.039191	 -0.052438	 -0.050544	  0.125939	  0.226801	  0.325348	  0.285500	  0.478866
 -0.034524	  0.218936	 -0.083469	 -0.057496	 -0.019946	  0.032758	 -0.046048	 -0.007476	  0.193632	  0.275934	  0.391151	  0.382387	  0.538177
 -0.023781	  0.201372	 -0.086411	 -0.057981	 -0.040871	  0.087484	 -0.011584	  0.038166	  0.224657	  0.344513	  0.420864	  0.429354	  0.606079
 -0.027552	  0.203452	 -0.083500	 -0.065919	 -0.054755	  0.156451	  0.019037	  0.029886	  0.221952	  0.364165	  0.452046	  0.431807	  0.583458
  0.009029	  0.172399	 -0.068638	 -0.052944	 -0.012284	  0.200454	  0.017742	  0.029940	  0.236932	  0.361866	  0.471181	  0.405300	  0.532845
  0.012177	  0.187937	 -0.035153	 -0.050111	  0.010939	  0.203385	  0.033963	  0.048805	  0.243130	  0.354779	  0.486871	  0.347041	  0.446691
 -0.008917	  0.162203	 -0.010218	 -0.027438	  0.015688	  0.217699	  0.083598	  0.112778	  0.235333	  0.339357	  0.442034	  0.294863	  0.323576
  0.002043	  0.132989	  0.050283	 -0.017530	  0.011097	  0.226881	  0.078589	  0.134865	  0.240941	  0.340574	  0.358119	  0.246280	  0.178140
 -0.004146	  0.147040	  0.040100	  0.003146	  0.035770	  0.174399	  0.036587	  0.140950	  0.273196	  0.284411	  0.288762	  0.084239	  0.034563
 -0.006170	  0.133183	  0.056213	 -0.004856	  0.030816	  0.171124	  0.032828	  0.138049	  0.299481	  0.223514	  0.222213	 -0.033032	 -0.066663
 -0.017671	  0.111790	  0.062965	  0.003927	  0.016882	  0.181069	  0.089344	  0.160087	  0.247742	  0.156857	  0.071297	 -0.148347	 -0.143040
 -0.003875	  0.124519	  0.025736	  0.003512	  0.042194	  0.134470	  0.120728	  0.164348	  0.196567	  0.059008	 -0.050318	 -0.215420	 -0.236512
 -0.031509	  0.129041	  0.045321	 -0.028527	  0.029515	  0.110841	  0.120197	  0.125252	  0.172419	 -0.025971	 -0.115841	 -0.260123	 -0.292909
 -0.066701	  0.095935	  0.071089	 -0.032522	  0.040097	  0.095773	  0.080942	  0.079744	  0.124576	 -0.127866	 -0.190842	 -0.298713	 -0.289168
 -0.076445	  0.096596	  0.079322	 -0.036218	  0.014307	  0.078323	  0.085591	  0.087779	  0.077083	 -0.191977	 -0.218852	 -0.324941	 -0.307287
 -0.104761	  0.123184	  0.059429	 -0.043225	  0.008355	  0.089340	  0.047200	  0.069613	  0.039354	 -0.201577	 -0.224622	 -0.338952	 -0.241928
 -0.123014	  0.093828	  0.060676	 -0.039678	  0.020399	  0.112101	  0.024045	  0.029460	 -0.012689	 -0.195140	 -0.250731	 -0.312543	 -0.195925
 -0.118192	  0.062536	  0.059271	 -0.020060	  0.014719	  0.124514	  0.048959	  0.009138	 -0.018280	 -0.203517	 -0.232870	 -0.254484	 -0.149932
 -0.096844	  0.036836	  0.042830	 -0.035533	 -0.017431	  0.121221	  0.056632	 -0.032124	 -0.028006	 -0.191702	 -0.171427	 -0.201362	 -0.078820
 -0.100242	  0.054368	  0.014198	 -0.049297	 -0.059616	  0.091587	  0.070308	 -0.091249	 -0.016022	 -0.160510	 -0.091267	 -0.106384	 -0.000610
 -0.123683	  0.059867	 -0.005130	 -0.044203	 -0.070915	  0.087430	 -0.005320	 -0.107335	  0.005141	 -0.113161	 -0.025790	  0.005422	  0.111887
 -0.129076	  0.052627	  0.010402	 -0.034605	 -0.072219	  0.055150	 -0.056809	 -0.100832	  0.017414	 -0.093820	  0.069360	  0.098034	  0.157951
 -0.135216	  0.037834	 -0.008608	 -0.018203	 -0.049653	  0.037343	 -0.087766	 -0.092141	  0.046103	 -0.037754	  0.124074	  0.124565	  0.184355
 -0.162940	  0.041381	 -0.009785	 -0.005494	 -0.008883	  0.001568	 -0.085909	 -0.035990	  0.061273	  0.050445	  0.168266	  0.154449	  0.185317
 -0.150461	  0.037919	 -0.055282	  0.022865	 -0.010113	 -0.018591	 -0.083766	  0.034339	  0.070283	  0.112265	  0.226845	  0.200567	  0.193038
 -0.122851	  0.028581	 -0.105916	  0.044583	 -0.007222	 -0.001442	 -0.099766	  0.058391	  0.051929	  0.162372	  0.270322	  0.221853	  0.193408
 -0.144753	  0.024957	 -0.119430	  0.059079	  0.013352	  0.011409	 -0.063735	  0.059682	  0.054761	  0.176516	  0.260964	  0.245721	  0.185506
 -0.122789	  0.012425	 -0.116118	  0.093000	  0.044635	  0.066704	 -0.059730	  0.031400	  0.087230	  0.203357	  0.253694	  0.222819	  0.183798
 -0.123520	  0.004201	 -0.085619	  0.133503	  0.035666	  0.081140	 -0.052611	  0.023158	  0.110230	  0.226649	  0.245676	  0.203863	  0.195746
 -0.152042	 -0.026070	 -0.076229	  0.171691	 -0.001583	  0.035929	 -0.045976	  0.029602	  0.131203	  0.248676	  0.234637	  0.175274	  0.200831
 -0.157818	 -0.035914	 -0.082417	  0.164631	 -0.007900	  0.080220	 -0.030964	  0.013235	  0.123287	  0.248950	  0.217758	  0.121428	  0.168661
 -0.183280	 -0.017087	 -0.062378	  0.112722	  0.022624	  0.096412	  0.005909	  0.043511	  0.110307	  0.261887	  0.179705	  0.079637	  0.108618
 -0.178191	 -0.000058	 -0.014900	  0.052387	  0.050114	  0.091194	  0.015891	  0.068772	  0.137883	  0.243878	  0.116616	  0.019589	  0.022972
 -0.182156	 -0.013048	 -0.002104	  0.021045	  0.028016	  0.063188	  0.043797	  0.092788	  0.133635	  0.196786	  0.075095	 -0.046556	 -0.038219
 -0.201683	  0.002281	 -0.056319	  0.008114	  0.029976	  0.068563	  0.043688	  0.088379	  0.086099	  0.171210	  0.027120	 -0.120347	 -0.096061
 -0.197697	  0.047887	 -0.090492	 -0.008378	  0.041591	  0.082520	  0.061359	  0.084276	  0.027905	  0.129863	 -0.018378	 -0.179164	 -0.141553
 -0.186579	  0.066890	 -0.076047	 -0.057383	  0.034242	  0.078739	  0.046521	  0.056447	 -0.057214	  0.094416	 -0.086268	 -0.175619	 -0.188204
 -0.218599	  0.046345	 -0.038571	 -0.050244	  0.018371	  0.085847	  0.015382	  0.020366	 -0.078998	  0.061025	 -0.154604	 -0.198645	 -0.224868
 -0.219206	  0.053554	 -0.024403	 -0.027617	 -0.020180	  0.043283	  0.010144	 -0.017684	 -0.076059	  0.012763	 -0.129387	 -0.231115	 -0.213607
 -0.216289	  0.041004	 -0.046119	 -0.053360	 -0.064717	  0.036918	  0.003459	 -0.057441	 -0.069839	 -0.031666	 -0.139402	 -0.218688	 -0.194068
 -0.178566	  0.083884	 -0.066118	 -0.064609	 -0.063669	  0.026026	  0.001580	 -0.083148	 -0.088000	 -0.027778	 -0.146307	 -0.228239	 -0.117379
 -0.174739	  0.120548	 -0.051781	 -0.055839	 -0.062552	  0.012036	 -0.036015	 -0.085170	 -0.108555	 -0.038034	 -0.126024	 -0.201332	 -0.062169
 -0.237495	  0.137660	 -0.007900	 -0.092055	 -0.053017	  0.026326	 -0.057118	 -0.066085	 -0.123459	  0.005461	 -0.095611	 -0.180742	 -0.010206
 -0.234748	  0.112168	  0.021996	 -0.099633	 -0.051627	  0.050454	 -0.085480	 -0.054761	 -0.105383	  0.030205	 -0.071602	 -0.131482	 -0.003314
 -0.232268	  0.118770	  0.044569	 -0.072177	 -0.065959	  0.067627	 -0.101207	  0.006111	 -0.047468	  0.019421	 -0.025661	 -0.073853	  0.011468
 -0.255405	  0.168329	  0.023564	 -0.047819	 -0.050741	  0.055060	 -0.102907	  0.025977	 -0.023801	  0.055967	  0.024078	 -0.041576	  0.048180
 -0.247221	  0.157926	  0.021289	 -0.023253	 -0.015835	  0.020307	 -0.139891	  0.021093	 -0.000910	  0.099120	  0.053951	  0.007096	  0.095274
 -0.205990	  0.104089	  0.002619	  0.031152	 -0.020982	 -0.011538	 -0.142293	  0.052532	  0.002607	  0.096759	  0.045011	  0.059121	  0.160614
 -0.193212	  0.066017	  0.021556	  0.006288	 -0.038946	 -0.048702	 -0.113320	  0.065896	  0.057886	  0.071505	  0.024221	  0.132700	  0.186140
 -0.202056	  0.092880	  0.028453	  0.005173	 -0.041553	 -0.029077	 -0.096992	  0.077449	  0.087239	  0.069622	  0.066727	  0.176005	  0.241288
 -0.201090	  0.074142	  0.005515	  0.007999	 -0.038879	 -0.016069	 -0.064171	  0.070640	  0.108230	  0.099271	  0.129853	  0.218656	  0.236735
 -0.209091	  0.058731	  0.023780	  0.030717	 -0.069156	 -0.062368	 -0.031086	  0.051206	  0.119193	  0.141386	  0.188058	  0.259479	  0.280767
 -0.201304	  0.065600	 -0.004564	  0.048745	 -0.066924	 -0.035226	 -0.013048	  0.055595	  0.104052	  0.172421	  0.231164	  0.245526	  0.336405
 -0.228482	  0.078206	 -0.023096	  0.033241	 -0.060760	 -0.004821	  0.002366	  0.104818	  0.110458	  0.172044	  0.244030	  0.258060	  0.417960
 -0.209178	  0.061771	 -0.029094	  0.019842	 -0.060729	  0.007465	 -0.006816	  0.130481	  0.145967	  0.223218	  0.248672	  0.332873	  0.481211
 -0.135570	  0.036296	 -0.051124	  0.017880	 -0.067096	  0.024982	  0.023974	  0.167860	  0.175181	  0.282049	  0.284721	  0.422615	  0.533419
 -0.121381	  0.014536	 -0.053969	  0.001492	 -0.026143	  0.054369	  0.048235	  0.206411	  0.194509	  0.356103	  0.309176	  0.493323	  0.545421
 -0.161042	 -0.003847	 -0.031771	 -0.009532	  0.027958	  0.086153	  0.095586	  0.200320	  0.215030	  0.366414	  0.323089	  0.489628	  0.563130
 -0.147113	  0.001112	 -0.036686	  0.005223	  0.063320	  0.115562	  0.104211	  0.195105	  0.232794	  0.375755	  0.383609	  0.489751	  0.555836
 -0.153252	  0.022292	 -0.055272	  0.016741	  0.068014	  0.115518	  0.118551	  0.213041	  0.268703	  0.370482	  0.399725	  0.476693	  0.525555
 -0.115798	  0.031348	 -0.055933	 -0.018290	  0.078605	  0.116636	  0.124739	  0.215287	  0.291813	  0.388238	  0.406877	  0.416031	  0.497029
 -0.105120	  0.004003	 -0.042960	  0.001308	  0.048868	  0.156860	  0.156060	  0.221708	  0.292113	  0.370785	  0.400128	  0.389715	  0.451053
 -0.122142	  0.017483	 -0.036608	  0.016231	  0.043662	  0.185494	  0.139360	  0.239332	  0.279817	  0.376336	  0.361117	  0.370830	  0.395477
 -0.133163	  0.043920	 -0.027968	  0.016703	  0.077705	  0.184893	  0.133115	  0.193345	  0.256426	  0.378683	  0.261105	  0.334977	  0.324737
 -0.154839	  0.089411	 -0.023578	  0.022339	  0.071430	  0.182928	  0.123988	  0.180284	  0.254815	  0.391687	  0.187635	  0.276730	  0.225727
 -0.174096	  0.109267	 -0.039356	  0.009108	  0.052219	  0.170270	  0.100292	  0.178950	  0.241191	  0.330075	  0.139382	  0.216955	  0.128598
 -0.158206	  0.127860	 -0.058974	  0.038456	  0.048224	  0.181382	  0.132088	  0.149871	  0.210936	  0.290772	  0.098323	  0.184530	  0.052668
 -0.160081	  0.137327	 -0.062914	  0.063325	  0.015372	  0.158146	  0.095701	  0.129976	  0.170484	  0.262604	  0.045837	  0.120953	 -0.010482
 -0.142841	  0.135419	 -0.057319	  0.054284	 -0.014288	  0.151965	  0.067740	  0.127329	  0.150243	  0.218012	  0.005517	  0.039866	 -0.065212
 -0.167439	  0.148291	 -0.024656	  0.066025	 -0.011764	  0.109609	  0.071857	  0.083344	  0.137648	  0.203622	 -0.029644	 -0.030796	 -0.149222
 -0.220762	  0.189417	 -0.012513	  0.080256	 -0.007633	  0.068162	  0.042171	  0.048053	  0.137736	  0.146874	 -0.104247	 -0.067788	 -0.173468
 -0.204626	  0.213925	  0.028297	  0.087137	  0.014788	  0.096290	  0.034012	  0.076432	  0.119813	  0.092612	 -0.133629	 -0.128772	 -0.200180
 -0.163609	  0.203634	  0.032414	  0.057860	  0.027809	  0.134016	 -0.001565	  0.086731	  0.059056	  0.063588	 -0.182791	 -0.201361	 -0.245620
 -0.145285	  0.220155	  0.009392	  0.039691	  0.018248	  0.133776	 -0.038997	  0.085080	  0.013698	  0.035831	 -0.194413	 -0.239868	 -0.307575
 -0.086015	  0.212410	  0.033478	  0.034573	 -0.002895	  0.125206	 -0.049434	  0.046316	  0.003458	  0.043113	 -0.242489	 -0.264783	 -0.308076
 -0.055927	  0.201918	  0.063687	  0.031396	 -0.019016	  0.085085	 -0.046028	  0.002441	 -0.047075	  0.026874	 -0.267849	 -0.301070	 -0.287443
 -0.089766	  0.176999	  0.094626	 -0.014656	 -0.023626	  0.030178	 -0.045026	 -0.038747	 -0.101522	 -0.031370	 -0.262962	 -0.294452	 -0.321764
 -0.146443	  0.198257	  0.108746	 -0.025175	 -0.019268	  0.004477	 -0.094463	 -0.081949	 -0.109061	 -0.024307	 -0.294420	 -0.298263	 -0.296958
 -0.119637	  0.182887	  0.124090	 -0.022605	 -0.023442	 -0.040833	 -0.156260	 -0.095210	 -0.121376	 -0.035752	 -0.273190	 -0.294576	 -0.295483
 -0.074614	  0.168366	  0.123744	 -0.000656	 -0.033487	 -0.043147	 -0.176197	 -0.072976	 -0.117528	 -0.044333	 -0.269199	 -0.248090	 -0.307208
 -0.076982	  0.162842	  0.094410	 -0.021480	 -0.026791	 -0.040432	 -0.151002	 -0.030242	 -0.103414	 -0.036120	 -0.260067	 -0.202359	 -0.290004
 -0.061427	  0.207936	  0.077938	 -0.042881	 -0.017991	 -0.041375	 -0.160039	 -0.052829	 -0.088963	 -0.021420	 -0.248764	 -0.187971	 -0.278741
 -0.089525	  0.202172	  0.082115	 -0.058522	 -0.025111	 -0.019602	 -0.200334	 -0.040309	 -0.097671	 -0.014751	 -0.215429	 -0.157850	 -0.226458
 -0.080621	  0.184828	  0.056244	 -0.054889	 -0.011564	 -0.053606	 -0.223183	 -0.028846	 -0.106454	 -0.005627	 -0.196600	 -0.136965	 -0.191214
 -0.095446	  0.220858	  0.085063	 -0.085247	  0.002736	 -0.072259	 -0.215260	 -0.040461	 -0.076212	  0.005224	 -0.180526	 -0.106583	 -0.173259
 -0.099908	  0.226846	  0.094464	 -0.079789	 -0.001920	 -0.072515	 -0.191416	 -0.017575	 -0.063030	  0.024676	 -0.134417	 -0.080793	 -0.148726
 -0.111568	  0.194013	  0.079549	 -0.061887	 -0.035636	 -0.071764	 -0.158523	 -0.019218	 -0.047374	  0.040657	 -0.085330	 -0.075961	 -0.143004
 -0.155131	  0.140138	  0.053227	 -0.088504	 -0.035489	 -0.064061	 -0.138208	 -0.011807	 -0.035301	  0.072480	 -0.068780	 -0.045068	 -0.114467
 -0.157445	  0.149491	  0.015829	 -0.081033	 -0.041466	 -0.082554	 -0.105921	  0.037808	  0.021047	  0.060615	 -0.080981	 -0.061958	 -0.093831
 -0.188496	  0.119053	 -0.006655	 -0.090402	 -0.033529	 -0.085258	 -0.075314	  0.028135	  0.046165	  0.126078	 -0.085921	 -0.084754	 -0.098047
 -0.188879	  0.159244	 -0.029387	 -0.108661	 -0.013224	 -0.108405	 -0.051048	 -0.020298	  0.046438	  0.136458	 -0.064504	 -0.096731	 -0.123919
 -0.225469	  0.174712	 -0.059527	 -0.112899	 -0.015728	 -0.102359	  0.002179	 -0.045094	  0.077463	  0.105296	 -0.102493	 -0.095574	 -0.142942
 -0.241152	  0.166139	 -0.075742	 -0.122898	 -0.020971	 -0.072643	 -0.015181	 -0.088041	  0.097806	  0.095148	 -0.172107	 -0.104473	 -0.202620
 -0.226163	  0.140205	 -0.048897	 -0.126323	 -0.000842	 -0.043092	 -0.012979	 -0.083265	  0.083242	  0.058591	 -0.209824	 -0.098359	 -0.243873
 -0.203375	  0.158652	 -0.058337	 -0.157174	 -0.016324	 -0.036328	 -0.022354	 -0.045192	  0.024996	  0.044017	 -0.254759	 -0.130630	 -0.251537
 -0.225290	  0.145998	 -0.085728	 -0.186414	 -0.015984	 -0.047753	 -0.006983	 -0.026722	  0.029542	  0.024470	 -0.310303	 -0.139771	 -0.242217
 -0.243746	  0.185132	 -0.087202	 -0.173263	 -0.024013	 -0.049013	  0.010578	 -0.029955	  0.037339	  0.010461	 -0.349776	 -0.188793	 -0.247705
 -0.194498	  0.189425	 -0.092764	 -0.143774	 -0.011037	 -0.032681	  0.018921	 -0.024872	  0.000198	 -0.020946	 -0.362020	 -0.204028	 -0.222455
 -0.144086	  0.189507	 -0.092949	 -0.133119	 -0.043721	 -0.003807	 -0.006235	 -0.065852	 -0.047474	 -0.040480	 -0.327923	 -0.224948	 -0.233796
 -0.173357	  0.180936	 -0.064328	 -0.123113	 -0.072700	  0.004561	 -0.028398	 -0.076914	 -0.092847	 -0.060163	 -0.351859	 -0.251504	 -0.253035
 -0.158267	  0.155940	 -0.045395	 -0.087286	 -0.042714	  0.009304	 -0.012987	 -0.062873	 -0.086261	 -0.115849	 -0.384161	 -0.248656	 -0.253548
 -0.160203	  0.169385	 -0.042082	 -0.080201	 -0.028256	  0.026704	 -0.005774	 -0.060804	 -0.111040	 -0.163340	 -0.369873	 -0.252131	 -0.232980
 -0.157423	  0.141633	 -0.050418	 -0.081285	 -0.035659	  0.053910	 -0.043057	 -0.066625	 -0.120820	 -0.184572	 -0.345207	 -0.239851	 -0.233507
 -0.140646	  0.118135	 -0.063841	 -0.046446	 -0.004708	  0.065447	 -0.051620	 -0.086677	 -0.163818	 -0.216953	 -0.345483	 -0.240851	 -0.232118
 -0.100836	  0.126304	 -0.039377	 -0.050056	  0.008649	  0.044805	 -0.070485	 -0.084763	 -0.178552	 -0.178902	 -0.353321	 -0.247722	 -0.235198
 -0.078061	  0.105724	 -0.045342	 -0.014874	  0.026198	  0.049100	 -0.106196	 -0.115502	 -0.172345	 -0.181783	 -0.364913	 -0.272840	 -0.260871
 -0.074164	  0.059855	 -0.083865	 -0.005334	  0.042620	  0.062012	 -0.093210	 -0.115255	 -0.182240	 -0.205551	 -0.369050	 -0.285782	 -0.240086
 -0.073562	  0.063484	 -0.100782	 -0.006970	  0.038579	  0.038963	 -0.124719	 -0.097792	 -0.183076	 -0.186984	 -0.362180	 -0.251179	 -0.240829
 -0.053861	  0.048217	 -0.080275	 -0.030751	  0.009244	  0.031464	 -0.129846	 -0.110446	 -0.176091	 -0.172363	 -0.369377	 -0.222642	 -0.251571
 -0.028438	  0.050354	 -0.048507	 -0.015641	 -0.001854	  0.036918	 -0.109081	 -0.088322	 -0.134690	 -0.174709	 -0.336067	 -0.190110	 -0.267303
 -0.051043	  0.046424	 -0.025616	 -0.011214	  0.028227	  0.042910	 -0.075155	 -0.045744	 -0.144127	 -0.150786	 -0.311330	 -0.162903	 -0.298193
 -0.084435	  0.016936	 -0.031557	 -0.018406	  0.005974	  0.029825	 -0.074791	 -0.058745	 -0.138498	 -0.167357	 -0.271905	 -0.134252	 -0.287601
 -0.078531	  0.056682	 -0.027847	 -0.011748	 -0.021445	  0.028422	 -0.047467	 -0.049668	 -0.162059	 -0.184053	 -0.264196	 -0.149085	 -0.256306
 -0.039191	  0.062826	 -0.030681	 -0.023883	 -0.043854	  0.031238	 -0.079316	 -0.061722	 -0.178031	 -0.143320	 -0.270121	 -0.154200	 -0.219487
 -0.024005	  0.068595	 -0.027472	  0.004910	 -0.067096	  0.040273	 -0.078184	 -0.068475	 -0.146381	 -0.067815	 -0.261910	 -0.109919	 -0.194152
 -0.059890	  0.092330	 -0.029239	  0.006971	 -0.067413	  0.008614	 -0.046152	 -0.061738	 -0.151416	 -0.032486	 -0.227830	 -0.110945	 -0.173107
 -0.057673	  0.085029	 -0.015343	 -0.053340	 -0.041666	 -0.001321	 -0.038050	 -0.034507	 -0.153655	  0.010562	 -0.182158	 -0.109976	 -0.156168
 -0.045466	  0.055622	 -0.040240	 -0.068005	 -0.023042	 -0.012927	 -0.051244	 -0.047298	 -0.209083	  0.031143	 -0.167810	 -0.087906	 -0.137075
 -0.022457	  0.052467	 -0.074025	 -0.034926	  0.010174	 -0.025179	 -0.053241	 -0.033105	 -0.222891	  0.054603	 -0.139818	 -0.073708	 -0.121279
 -0.029834	  0.025473	 -0.074999	 -0.066439	  0.042668	 -0.051876	 -0.046323	 -0.035123	 -0.173602	  0.109477	 -0.089282	 -0.041460	 -0.088916
 -0.018872	  0.023191	 -0.091287	 -0.085749	  0.052090	 -0.058882	 -0.028578	 -0.034884	 -0.106780	  0.120203	 -0.069143	 -0.042047	 -0.074575
 -0.013488	  0.029265	 -0.093136	 -0.058249	  0.013667	 -0.082608	 -0.013077	 -0.013037	 -0.126395	  0.080804	 -0.057891	 -0.042286	 -0.072752
 -0.029093	  0.027006	 -0.111905	 -0.087092	 -0.016916	 -0.070951	 -0.021300	 -0.022932	 -0.135211	  0.072187	 -0.046036	 -0.013385	 -0.054455
 -0.040662	  0.005364	 -0.091982	 -0.112154	 -0.028802	 -0.042266	 -0.026779	 -0.027096	 -0.119908	  0.055578	 -0.053819	 -0.003606	 -0.039059
 -0.061868	 -0.015142	 -0.083479	 -0.114663	 -0.021729	 -0.032596	  0.002841	  0.007988	 -0.084790	  0.049125	 -0.019083	  0.011546	 -0.039227
 -0.077678	  0.021349	 -0.039795	 -0.100655	 -0.016994	 -0.049402	  0.013836	  0.045537	 -0.042870	  0.049682	 -0.011472	  0.013705	 -0.099422
 -0.100874	  0.077401	 -0.016166	 -0.099156	 -0.021147	 -0.026481	  0.016474	  0.028573	 -0.030109	  0.024202	 -0.017055	 -0.035012	 -0.122288
 -0.139051	  0.060795	 -0.037960	 -0.086060	 -0.041287	 -0.003881	 -0.004207	 -0.010150	  0.027692	  0.029205	 -0.026164	 -0.045189	 -0.094841
 -0.142596	  0.066287	 -0.046932	 -0.032507	 -0.048435	 -0.010771	 -0.023641	 -0.010405	  0.044862	  0.021016	 -0.054654	 -0.068648	 -0.119388
 -0.148038	  0.073633	 -0.039936	 -0.027484	 -0.034187	 -0.003109	 -0.030794	 -0.015826	  0.072362	  0.033604	 -0.066833	 -0.103030	 -0.148193
 -0.185814	  0.085664	 -0.026305	 -0.025113	 -0.039497	  0.002053	 -0.004105	 -0.005830	  0.077986	  0.002276	 -0.087114	 -0.130585	 -0.151229
 -0.161078	  0.093259	 -0.009857	  0.022107	 -0.009430	  0.034437	  0.003969	  0.024422	  0.050298	 -0.013620	 -0.110750	 -0.147225	 -0.132029
 -0.121519	  0.117184	 -0.001668	  0.012190	  0.005623	  0.086095	 -0.045199	  0.031003	  0.057205	  0.002523	 -0.104018	 -0.157252	 -0.155424
 -0.116061	  0.158844	 -0.048249	 -0.027374	  0.035299	  0.083050	 -0.021633	  0.023221	  0.074858	 -0.011736	 -0.120563	 -0.174340	 -0.170548
 -0.112149	  0.160133	 -0.097947	 -0.063547	  0.068568	  0.054041	  0.002091	  0.014924	  0.059702	 -0.023586	 -0.151892	 -0.156402	 -0.152358
 -0.113634	  0.154874	 -0.096596	 -0.074572	  0.053404	  0.033740	 -0.011837	  0.013686	  0.013346	 -0.018243	 -0.147843	 -0.133222	 -0.156321
 -0.118963	  0.170627	 -0.087377	 -0.072190	  0.039457	  0.014584	 -0.043528	 -0.002884	 -0.008809	 -0.033171	 -0.148375	 -0.118882	 -0.181998
 -0.101547	  0.195099	 -0.086103	 -0.011920	  0.021080	  0.007550	 -0.025919	 -0.057116	 -0.028787	 -0.024903	 -0.172155	 -0.131426	 -0.193387
 -0.094636	  0.195155	 -0.081035	 -0.004912	  0.028032	 -0.000086	 -0.047280	 -0.101824	 -0.039308	 -0.059925	 -0.123060	 -0.170549	 -0.180908
 -0.099244	  0.183648	 -0.095252	 -0.051709	  0.023160	  0.018870	 -0.056230	 -0.084509	 -0.057642	 -0.048750	 -0.081802	 -0.127701	 -0.172734
 -0.125277	  0.160472	 -0.100879	 -0.059243	  0.023573	  0.047583	 -0.021369	 -0.089496	 -0.075134	 -0.057814	 -0.102383	 -0.121162	 -0.204117
 -0.110730	  0.148951	 -0.094142	 -0.058892	  0.012304	  0.034038	  0.018067	 -0.079177	 -0.074032	 -0.041937	 -0.119732	 -0.088946	 -0.229842
 -0.099962	  0.153456	 -0.102682	 -0.049229	  0.025762	  0.041693	 -0.010196	 -0.110385	 -0.096491	 -0.019627	 -0.112128	 -0.114026	 -0.193669
 -0.123097	  0.144528	 -0.101245	 -0.022766	  0.036182	  0.020574	  0.018284	 -0.124516	 -0.092347	 -0.039645	 -0.118168	 -0.142667	 -0.176166
 -0.139103	  0.136750	 -0.073471	 -0.016648	  0.027070	  0.004660	  0.019047	 -0.160379	 -0.097911	 -0.021229	 -0.145401	 -0.143499	 -0.119252
 -0.125560	  0.082461	 -0.083299	 -0.025573	  0.001951	  0.025214	 -0.011102	 -0.151312	 -0.119941	 -0.013205	 -0.154563	 -0.146303	 -0.133692
 -0.110145	  0.086430	 -0.069543	 -0.029241	 -0.015896	  0.051001	 -0.031742	 -0.179729	 -0.089586	 -0.036234	 -0.167428	 -0.138787	 -0.164522
 -0.096645	  0.087263	 -0.067055	 -0.032772	 -0.011695	  0.035328	 -0.073741	 -0.187131	 -0.094701	 -0.083287	 -0.127641	 -0.104942	 -0.177931
 -0.089022	  0.088943	 -0.073556	 -0.031090	 -0.043204	  0.057889	 -0.068456	 -0.151929	 -0.059950	 -0.042968	 -0.094249	 -0.070087	 -0.213550
 -0.076983	  0.115957	 -0.079593	 -0.028565	 -0.033795	  0.057030	 -0.064195	 -0.138435	 -0.027014	  0.009871	 -0.087108	 -0.065987	 -0.250363
 -0.079181	  0.134736	 -0.097653	 -0.026380	 -0.026465	  0.045580	 -0.021374	 -0.120200	 -0.026963	  0.040475	 -0.101415	 -0.082012	 -0.287688
 -0.060362	  0.137152	 -0.112641	 -0.029697	 -0.003265	 -0.001766	 -0.036873	 -0.138875	 -0.036875	  0.042979	 -0.115901	 -0.089919	 -0.298138
 -0.038920	  0.096215	 -0.137661	 -0.038096	  0.034634	 -0.006354	 -0.048696	 -0.121173	 -0.053484	  0.008635	 -0.140404	 -0.053435	 -0.278675
 -0.049302	  0.088844	 -0.119223	 -0.022804	  0.039732	  0.011842	 -0.030258	 -0.108089	 -0.043985	 -0.007219	 -0.172245	 -0.037793	 -0.249774
 -0.050675	  0.092766	 -0.118839	 -0.038940	  0.041666	  0.009491	 -0.025392	 -0.128249	 -0.039504	  0.007287	 -0.211028	 -0.027476	 -0.256201
  0.069022	  0.106158	 -0.017458	 -0.032210	  0.005130	  0.038430	 -0.014335	 -0.035860	  0.048197	  0.056970	 -0.006455	  0.037771	  0.054405
  0.068269	  0.092325	  0.000601	  0.013230	  0.004649	  0.025167	 -0.009578	 -0.002665	  0.042129	  0.018220	 -0.046807	  0.012101	  0.077451
  0.031169	  0.083421	 -0.013765	 -0.011671	  0.036115	  0.022253	  0.000287	  0.001955	  0.024333	  0.005448	 -0.047629	 -0.014633	  0.093184
  0.020201	  0.072088	  0.030418	 -0.040528	  0.014223	  0.007385	  0.013139	 -0.012856	  0.002661	 -0.002427	 -0.033541	 -0.022373	  0.073569
  0.005413	  0.039943	  0.075749	 -0.034557	 -0.020708	 -0.004759	  0.008469	  0.007717	  0.004889	 -0.003435	  0.017405	 -0.027860	  0.061254
 -0.013545	  0.031863	  0.092410	 -0.037784	 -0.040223	 -0.026516	  0.025422	  0.005879	 -0.023243	 -0.012045	  0.010294	 -0.021177	  0.032943
 -0.003284	 -0.018739	  0.095910	 -0.034026	 -0.036918	  0.012733	  0.031143	  0.003456	 -0.021602	  0.037557	  0.004035	 -0.028468	  0.041782
  0.002865	 -0.032264	  0.059947	 -0.037750	 -0.013421	  0.019520	  0.013563	 -0.006780	 -0.004653	  0.059594	  0.016301	 -0.037006	  0.038021
  0.026742	 -0.032138	  0.036785	 -0.040349	 -0.005087	 -0.002642	  0.008259	 -0.003147	 -0.029889	  0.041104	 -0.020684	 -0.058839	  0.016037
  0.026857	 -0.038413	  0.021181	 -0.014715	 -0.013011	 -0.007712	  0.001457	  0.021400	 -0.025253	 -0.006000	 -0.046531	 -0.054100	  0.002880
  0.011587	 -0.055538	  0.005050	  0.026682	 -0.005494	  0.006875	  0.036486	  0.008717	  0.023706	 -0.023122	 -0.005428	 -0.024357	 -0.026179
  0.012126	 -0.054646	 -0.012177	  0.004366	  0.017213	 -0.004535	  0.035151	  0.018467	  0.025044	 -0.009317	 -0.019859	  0.007953	 -0.015765
 -0.031219	 -0.081596	 -0.025601	  0.010794	  0.007647	 -0.003824	  0.025523	  0.005894	 -0.038756	 -0.002559	 -0.016569	  0.047595	 -0.021316
 -0.031938	 -0.076501	 -0.042548	  0.036787	 -0.015891	 -0.033941	 -0.034682	  0.000330	 -0.054671	  0.000291	  0.002624	  0.073970	 -0.037975
 -0.032768	 -0.054644	 -0.052178	  0.035566	 -0.021314	 -0.071978	 -0.053299	  0.023652	 -0.015543	 -0.002118	 -0.009380	  0.037958	 -0.038117
 -0.027577	 -0.036618	 -0.044088	  0.049131	 -0.019672	 -0.054935	 -0.040748	  0.038022	  0.019814	 -0.006265	 -0.004762	  0.014306	 -0.052321
 -0.042740	 -0.030347	 -0.041354	  0.040082	 -0.012579	 -0.007147	 -0.035158	  0.018403	  0.032639	 -0.024863	  0.019233	  0.033256	 -0.070279
 -0.040784	 -0.019046	 -0.056288	  0.047025	  0.031210	  0.039051	 -0.021788	 -0.013109	  0.019603	 -0.030548	  0.059985	  0.018485	 -0.077558
 -0.039543	  0.036187	 -0.057211	  0.025691	  0.043916	  0.022602	  0.016662	 -0.035405	 -0.025743	 -0.038578	  0.074963	 -0.002133	 -0.067894
 -0.010852	  0.068506	 -0.055383	 -0.005763	  0.044216	  0.023972	 -0.005974	 -0.044071	 -0.003662	 -0.057906	  0.052803	  0.007550	 -0.084122
  0.042319	  0.081771	 -0.031763	 -0.058538	  0.071530	  0.034805	 -0.008806	 -0.056630	  0.026351	 -0.038192	  0.044291	  0.018205	 -0.049361
  0.031464	  0.141027	 -0.030555	 -0.068726	  0.055072	  0.028128	 -0.019399	 -0.058561	  0.030678	 -0.004620	  0.044259	 -0.008196	 -0.013678
  0.060799	  0.161337	 -0.017144	 -0.050035	  0.060546	  0.048101	 -0.009551	 -0.035118	  0.046089	 -0.006490	  0.071987	 -0.022939	 -0.002710
  0.051432	  0.144448	 -0.014366	 -0.053130	  0.090831	  0.073625	 -0.020226	 -0.054842	  0.057031	  0.027413	  0.051079	 -0.013054	  0.005036
 -0.009473	  0.120782	 -0.040170	 -0.046720	  0.084954	  0.061480	 -0.041111	 -0.072659	  0.048712	  0.024340	  0.027985	 -0.045607	 -0.006185
 -0.053163	  0.149819	 -0.051833	 -0.063323	  0.098609	  0.046892	 -0.009862	  0.000822	  0.076914	  0.027597	  0.032965	 -0.055755	  0.008851
 -0.068027	  0.194074	 -0.024644	 -0.062136	  0.109064	  0.057434	 -0.019928	  0.008185	  0.071059	  0.010490	  0.015027	 -0.063096	  0.012919
 -0.075358	  0.220212	 -0.027464	 -0.016705	  0.135247	  0.054897	 -0.023416	 -0.028549	  0.065973	  0.014661	  0.040920	 -0.072254	  0.013204
 -0.073436	  0.221996	 -0.042916	  0.008714	  0.114924	  0.033227	 -0.015921	 -0.009590	  0.043205	 -0.003676	  0.042484	 -0.047877	  0.015651
 -0.088402	  0.245013	 -0.018183	  0.037579	  0.127649	  0.012027	 -0.012911	 -0.023237	  0.053160	 -0.016281	  0.054917	 -0.055971	  0.017709
 -0.106129	  0.240992	 -0.028108	  0.052640	  0.137662	  0.054730	 -0.039591	 -0.033907	  0.050036	 -0.009760	  0.050298	 -0.068315	  0.041649
 -0.123034	  0.243618	 -0.071905	  0.050671	  0.121396	  0.091437	 -0.027826	 -0.003931	  0.070562	 -0.001372	  0.029230	 -0.051061	  0.060846
 -0.124993	  0.259829	 -0.055829	  0.054936	  0.124157	  0.098570	 -0.042225	 -0.014610	  0.112334	 -0.011224	  0.050183	 -0.020830	  0.029027
 -0.138997	  0.242131	 -0.041061	  0.048548	  0.124890	  0.079931	 -0.034332	 -0.037295	  0.118388	 -0.012212	  0.062525	  0.010839	  0.040059
 -0.142578	  0.245369	 -0.071902	  0.085408	  0.117885	  0.065110	 -0.015609	 -0.017770	  0.130297	  0.000902	  0.057818	  0.006039	  0.053147
 -0.106255	  0.177787	 -0.025821	  0.064625	  0.118274	  0.064845	 -0.000437	 -0.004610	  0.136436	  0.014941	  0.066661	 -0.009457	  0.036867
 -0.118625	  0.123304	 -0.015072	  0.038218	  0.113115	  0.057692	  0.028085	  0.020516	  0.131130	  0.057018	  0.062414	  0.014361	  0.061648
 -0.123826	  0.122608	  0.036619	  0.038404	  0.079874	  0.071897	  0.027004	  0.054602	  0.152818	  0.060063	  0.083410	  0.042790	  0.083326
 -0.115088	  0.122047	  0.055022	  0.039656	  0.057531	  0.087716	  0.029970	  0.054501	  0.158863	  0.055615	  0.094935	  0.056504	  0.112538
 -0.095021	  0.117009	  0.027140	  0.064164	  0.029374	  0.079862	  0.039997	  0.094915	  0.126614	  0.035656	  0.099373	  0.083459	  0.111668
 -0.066496	  0.125693	  0.021944	  0.031972	  0.025278	  0.037449	  0.037205	  0.081311	  0.108364	  0.027037	  0.082270	  0.047048	  0.106767
 -0.088633	  0.113249	  0.018823	 -0.016169	 -0.027038	  0.042500	  0.055516	  0.106151	  0.092021	  0.068056	  0.064105	  0.023329	  0.153927
 -0.099006	  0.126058	  0.000489	 -0.026337	 -0.020868	  0.050815	  0.037427	  0.114712	  0.099544	  0.028274	  0.080155	  0.078747	  0.187104
 -0.112000	  0.131813	 -0.008855	 -0.007867	  0.006560	  0.053858	  0.009560	  0.122771	  0.117320	  0.009504	  0.088785	  0.090366	  0.160491
 -0.143145	  0.164495	 -0.020357	  0.008987	  0.027833	  0.088025	 -0.004009	  0.098929	  0.129934	  0.024691	  0.060519	  0.025736	  0.174556
 -0.154450	  0.188062	 -0.042983	 -0.008312	  0.051713	  0.110687	 -0.015326	  0.068845	  0.114346	  0.027225	  0.040546	  0.024192	  0.154295
 -0.177446	  0.235589	 -0.048546	 -0.026651	  0.030207	  0.086334	 -0.028544	  0.090487	  0.128102	  0.015710	  0.044799	  0.009801	  0.158759
 -0.169039	  0.279356	 -0.068147	 -0.026765	  0.027711	  0.032975	 -0.029393	  0.136449	  0.130486	  0.012966	  0.050129	  0.015100	  0.167633
 -0.132496	  0.264714	 -0.099719	 -0.060835	  0.058255	  0.026887	  0.003604	  0.113405	  0.105452	  0.015409	  0.038640	  0.025989	  0.166180
 -0.149437	  0.236677	 -0.106123	 -0.068192	  0.064945	  0.041259	 -0.034307	  0.054218	  0.115204	 -0.028938	  0.039127	 -0.043054	  0.191975
 -0.129074	  0.245682	 -0.107712	 -0.077299	  0.039365	  0.048694	 -0.049056	  0.040715	  0.102469	 -0.025862	  0.054756	 -0.039758	  0.213006
 -0.136609	  0.238823	 -0.126310	 -0.069908	  0.046770	  0.042680	 -0.057106	  0.042799	  0.083467	  0.017172	  0.076979	 -0.047960	  0.162662
 -0.160514	  0.243145	 -0.113874	 -0.057592	  0.063169	  0.053084	 -0.030275	  0.047279	  0.056559	  0.027821	  0.047788	 -0.053886	  0.146544
 -0.141377	  0.222160	 -0.114099	 -0.046501	  0.035693	  0.070687	 -0.033713	  0.028497	  0.029390	  0.044523	 -0.002843	 -0.043707	  0.180777
 -0.107535	  0.241574	 -0.157294	 -0.072111	  0.004573	  0.081765	 -0.031508	  0.036238	  0.014748	  0.048428	 -0.007171	 -0.059999	  0.143085
 -0.060601	  0.267061	 -0.159637	 -0.067881	  0.031472	  0.061259	 -0.032972	  0.015729	 -0.003976	  0.049821	  0.011001	 -0.047648	  0.158333
 -0.044891	  0.279856	 -0.145130	 -0.012583	  0.054058	  0.051327	 -0.061469	  0.029232	  0.005243	  0.033939	  0.031826	 -0.044501	  0.183603
 -0.068236	  0.279203	 -0.128882	  0.015047	  0.075951	  0.051592	 -0.072669	  0.047677	  0.003218	  0.019971	  0.028421	 -0.062554	  0.224148
 -0.070838	  0.244652	 -0.118904	  0.026240	  0.069170	  0.046581	 -0.046478	  0.048790	  0.006404	  0.040603	  0.030553	 -0.075182	  0.205102
 -0.083585	  0.232414	 -0.097645	  0.047170	  0.085617	  0.045850	 -0.041235	  0.047022	  0.002076	  0.054855	  0.014869	 -0.100543	  0.186516
 -0.084514	  0.244488	 -0.086499	  0.089598	  0.103528	  0.035311	 -0.059731	  0.022465	  0.024999	  0.048718	  0.011682	 -0.084761	  0.157793
 -0.086014	  0.268881	 -0.063735	  0.105702	  0.075031	  0.060062	 -0.019334	  0.032214	 -0.018599	  0.037344	  0.011605	 -0.059072	  0.169929
 -0.075770	  0.282512	 -0.052384	  0.103946	  0.056698	  0.061825	 -0.001691	  0.015550	 -0.036261	  0.038157	 -0.017688	 -0.059508	  0.209772
 -0.035221	  0.283238	 -0.031146	  0.111358	  0.057369	  0.045843	 -0.002013	  0.008311	 -0.041731	  0.025402	 -0.032030	 -0.064339	  0.202232
  0.000910	  0.284697	 -0.026082	  0.105626	  0.041267	  0.022991	 -0.025261	  0.040762	 -0.037903	  0.048769	  0.025625	 -0.021559	  0.207285
  0.004018	  0.271116	 -0.059524	  0.089984	  0.031500	  0.011236	 -0.020961	  0.036533	 -0.060279	  0.049079	  0.024220	 -0.032658	  0.230036
 -0.020064	  0.254650	 -0.064564	  0.078140	  0.039607	  0.012733	 -0.019021	  0.052431	 -0.043463	  0.039627	 -0.001598	 -0.045810	  0.215509
 -0.058474	  0.247140	 -0.074688	  0.053565	  0.061648	  0.013210	 -0.036833	  0.032041	 -0.006204	  0.050074	 -0.006646	 -0.051622	  0.192455
 -0.077373	  0.234451	 -0.029641	  0.063682	  0.057463	  0.019983	 -0.060110	  0.018559	  0.012017	  0.061348	 -0.051127	 -0.039758	  0.206651
 -0.087203	  0.228892	 -0.048315	  0.061121	  0.058585	  0.042741	 -0.070508	  0.029219	  0.039580	  0.052548	 -0.062697	 -0.055414	  0.217585
 -0.090405	  0.239786	 -0.048193	  0.056353	  0.043927	  0.055502	 -0.033818	 -0.014074	  0.043061	  0.066600	 -0.042714	 -0.052255	  0.232732
 -0.064921	  0.227001	 -0.045243	  0.033118	  0.038010	  0.038295	  0.000864	 -0.052580	  0.069472	  0.050417	 -0.047329	 -0.070901	  0.229905
 -0.046139	  0.207627	 -0.026422	  0.010548	  0.030905	  0.046894	 -0.007435	 -0.088801	  0.079192	  0.048363	 -0.056555	 -0.059321	  0.206035
 -0.034506	  0.222515	  0.004895	  0.037104	 -0.002947	  0.036737	 -0.048735	 -0.098130	  0.096814	  0.047704	 -0.048799	 -0.032095	  0.200891
 -0.032343	  0.218681	 -0.003627	  0.057422	 -0.003086	  0.065955	 -0.084744	 -0.066776	  0.074725	  0.056290	 -0.059771	 -0.048761	  0.177960
 -0.051395	  0.236944	 -0.031663	  0.064906	  0.051987	  0.060531	 -0.084705	 -0.044487	  0.043508	  0.072463	 -0.062103	 -0.044501	  0.179641
 -0.054218	  0.242271	 -0.047913	  0.089205	  0.065830	  0.057325	 -0.089564	 -0.038137	  0.079932	  0.082406	 -0.106965	 -0.077498	  0.148345
 -0.030491	  0.256655	 -0.027827	  0.115318	  0.078218	  0.035260	 -0.096875	 -0.028153	  0.083359	  0.080346	 -0.141876	 -0.057147	  0.135359
 -0.005087	  0.266996	 -0.055850	  0.156617	  0.080547	  0.015656	 -0.079965	 -0.000185	  0.071462	  0.086635	 -0.144349	 -0.036116	  0.163285
  0.024318	  0.274577	 -0.087141	  0.104491	  0.048353	  0.054276	 -0.098346	  0.010306	  0.084343	  0.077348	 -0.141663	 -0.051796	  0.206454
  0.017600	  0.287269	 -0.086460	  0.065634	  0.042713	  0.036478	 -0.119670	  0.028100	  0.081760	  0.067352	 -0.126087	 -0.046850	  0.224230
  0.002575	  0.303970	 -0.103471	  0.057799	  0.047383	  0.022697	 -0.116081	  0.029260	  0.096067	  0.078755	 -0.117395	 -0.034697	  0.237800
  0.015767	  0.302569	 -0.102311	  0.042778	  0.047730	  0.003141	 -0.116137	  0.001808	  0.099577	  0.056784	 -0.122190	 -0.032234	  0.222938
 -0.009859	  0.279874	 -0.149847	  0.035678	  0.019629	 -0.009001	 -0.067917	 -0.002297	  0.078222	  0.018594	 -0.108402	 -0.082851	  0.200499
 -0.028542	  0.263400	 -0.163234	  0.014744	  0.032558	  0.009451	 -0.058456	 -0.024376	  0.114339	  0.043640	 -0.107186	 -0.084967	  0.185541
 -0.058779	  0.258027	 -0.158471	 -0.004567	  0.040474	  0.021102	 -0.074311	  0.019927	  0.143354	  0.048561	 -0.116597	 -0.091393	  0.170339
 -0.052018	  0.267798	 -0.161702	 -0.020673	  0.014060	 -0.015550	 -0.082724	  0.016799	  0.124417	  0.022495	 -0.109825	 -0.080161	  0.191546
 -0.040137	  0.295872	 -0.151612	 -0.035351	 -0.000123	 -0.019119	 -0.065716	  0.013969	  0.148152	  0.006999	 -0.101417	 -0.053292	  0.180623
 -0.027434	  0.324431	 -0.133112	 -0.023022	  0.008820	 -0.039572	 -0.117782	  0.000335	  0.159223	 -0.028639	 -0.097740	 -0.026511	  0.235506
 -0.023420	  0.299093	 -0.125756	 -0.013556	 -0.020502	 -0.038555	 -0.113153	 -0.008943	  0.115353	 -0.032894	 -0.069371	 -0.017271	  0.222495
 -0.052143	  0.279453	 -0.121196	  0.002635	 -0.061579	 -0.031142	 -0.126592	  0.021008	  0.098831	 -0.010473	 -0.075650	 -0.027208	  0.237757
 -0.057319	  0.235378	 -0.115464	  0.006351	 -0.073169	 -0.018783	 -0.142212	  0.006914	  0.113376	  0.005281	 -0.078478	  0.003240	  0.265181
 -0.075473	  0.236616	 -0.129403	 -0.003566	 -0.103086	 -0.015503	 -0.140705	 -0.003909	  0.063238	  0.025916	 -0.089013	 -0.006324	  0.236849
 -0.104482	  0.232404	 -0.147590	 -0.006809	 -0.094364	 -0.025568	 -0.173279	 -0.000780	  0.084674	  0.037836	 -0.095016	 -0.024904	  0.246673
 -0.111387	  0.247420	 -0.183079	 -0.022463	 -0.070145	 -0.039438	 -0.153716	 -0.004503	  0.095403	  0.019368	 -0.078395	  0.005278	  0.238207
 -0.105503	  0.242939	 -0.178833	 -0.025183	 -0.072796	 -0.014619	 -0.135121	  0.004575	  0.061583	  0.010643	 -0.104273	 -0.009250	  0.209488
 -0.092638	  0.247486	 -0.165403	 -0.031786	 -0.058776	  0.011913	 -0.134830	  0.019977	  0.047924	  0.031755	 -0.114810	 -0.001676	  0.180260
 -0.067878	  0.232377	 -0.150247	 -0.023545	 -0.084328	  0.050363	 -0.132516	  0.036314	  0.051990	 -0.002635	 -0.131627	 -0.039891	  0.162293
 -0.058604	  0.250531	 -0.124053	 -0.019346	 -0.063482	  0.043350	 -0.124724	  0.050402	  0.023566	 -0.003519	 -0.138146	 -0.024713	  0.126046
 -0.056190	  0.253740	 -0.150334	  0.000384	 -0.008405	  0.032788	 -0.122162	  0.049540	 -0.008249	 -0.015801	 -0.118170	 -0.027430	  0.120761
 -0.029170	  0.252728	 -0.147312	  0.014425	 -0.043087	  0.050761	 -0.084597	  0.059231	 -0.018535	  0.000270	 -0.105951	 -0.026674	  0.112021
 -0.008193	  0.278202	 -0.120194	  0.028775	 -0.042350	  0.059844	 -0.056054	  0.074467	 -0.036751	  0.066859	 -0.096230	 -0.031019	  0.112603
  0.004908	  0.273048	 -0.073660	  0.033247	 -0.048406	  0.068965	 -0.030228	  0.036347	 -0.052169	  0.091944	 -0.036715	 -0.028839	  0.111940
  0.050072	  0.288209	 -0.038855	  0.023830	 -0.061398	  0.066838	 -0.034558	  0.012087	 -0.043878	  0.081199	 -0.025036	 -0.001062	  0.091729
  0.042504	  0.313837	 -0.052563	  0.033904	 -0.028408	  0.071839	 -0.090198	  0.025502	 -0.093064	  0.089477	 -0.038543	 -0.015404	  0.119226
  0.063907	  0.326741	 -0.031867	  0.040836	 -0.018930	  0.063245	 -0.091469	  0.056436	 -0.105734	  0.079358	 -0.067692	  0.003206	  0.116372
  0.088290	  0.286570	  0.011648	  0.035240	 -0.002705	  0.066284	 -0.071949	  0.086356	 -0.097394	  0.024438	 -0.067283	  0.033940	  0.136718
  0.075879	  0.275833	  0.048122	  0.053521	 -0.041574	  0.097397	 -0.085326	  0.112081	 -0.078777	  0.010016	 -0.095308	  0.046623	  0.135908
  0.047278	  0.210324	  0.017743	  0.099385	 -0.065633	  0.098846	 -0.126929	  0.125839	 -0.068883	  0.029292	 -0.105955	  0.073228	  0.117657
  0.073295	  0.216428	 -0.016605	  0.103851	 -0.048975	  0.079289	 -0.153422	  0.164739	 -0.117497	  0.057942	 -0.087021	  0.108542	  0.153369
  0.043763	  0.210095	 -0.034574	  0.107910	 -0.041168	  0.057502	 -0.130996	  0.175511	 -0.156384	  0.073899	 -0.098769	  0.114061	  0.196086
  0.035977	  0.202298	 -0.032640	  0.102683	 -0.062222	  0.032550	 -0.112593	  0.180702	 -0.160525	  0.016743	 -0.138626	  0.112339	  0.205482
  0.055300	  0.241303	 -0.055509	  0.069170	 -0.027726	  0.046292	 -0.077679	  0.176781	 -0.143472	 -0.005238	 -0.191497	  0.061993	  0.191162
  0.005345	  0.255758	 -0.084529	  0.060742	 -0.019505	  0.053564	 -0.065287	  0.135075	 -0.186079	  0.021781	 -0.174824	  0.055319	  0.119881
 -0.015649	  0.291050	 -0.086638	  0.067839	 -0.021526	  0.058261	 -0.065937	  0.090869	 -0.182674	  0.032935	 -0.151000	  0.063956	  0.120845
 -0.028507	  0.295655	 -0.108184	  0.052728	 -0.036975	  0.039517	 -0.087000	  0.048530	 -0.152691	  0.052218	 -0.121320	  0.067495	  0.120787
 -0.004269	  0.311246	 -0.108357	  0.065158	 -0.027735	  0.051289	 -0.070491	  0.016680	 -0.137555	  0.049052	 -0.098593	  0.066126	  0.098932
  0.000736	  0.299258	 -0.133049	  0.062770	 -0.012412	  0.061927	 -0.060852	 -0.025051	 -0.124919	  0.034765	 -0.083862	  0.054582	  0.080057
 -0.037265	  0.294877	 -0.154645	  0.010574	 -0.030240	  0.054384	 -0.115406	 -0.020179	 -0.131873	  0.046518	 -0.098436	  0.062504	  0.075489
 -0.044450	  0.341466	 -0.153690	 -0.012636	 -0.039199	  0.093951	 -0.124042	 -0.009775	 -0.125211	  0.033573	 -0.122664	  0.054880	  0.072268
 -0.070027	  0.328618	 -0.153804	  0.000011	 -0.043342	  0.089980	 -0.127974	 -0.030380	 -0.117628	  0.008266	 -0.120952	  0.096003	  0.035976
 -0.040866	  0.329562	 -0.123015	  0.012770	 -0.039389	  0.076646	 -0.135757	 -0.038096	 -0.093666	  0.017996	 -0.148962	  0.098117	  0.043421
 -0.003089	  0.322670	 -0.110759	 -0.003545	 -0.008590	  0.060743	 -0.152141	  0.005379	 -0.067572	  0.028722	 -0.181896	  0.056851	  0.034751
  0.019380	  0.316667	 -0.072720	 -0.020984	 -0.011002	  0.059262	 -0.155655	  0.000744	 -0.035875	  0.089733	 -0.202043	  0.048662	  0.025008
  0.007937	  0.288506	 -0.090987	 -0.009835	  0.019316	  0.032073	 -0.159277	 -0.007782	 -0.014487	  0.108844	 -0.189214	  0.042207	  0.037967
 -0.003113	  0.294157	 -0.094999	 -0.006646	  0.059106	  0.035569	 -0.148970	 -0.031973	 -0.008104	  0.082646	 -0.164082	  0.054706	  0.061618
  0.021296	  0.350322	 -0.092236	 -0.020365	  0.058785	  0.051884	 -0.140218	 -0.071215	 -0.058039	  0.087461	 -0.134149	  0.088614	  0.070274
  0.033394	  0.359156	 -0.069995	  0.001980	  0.048867	  0.030925	 -0.103719	 -0.021545	 -0.072025	  0.083881	 -0.085488	  0.101273	  0.067481
  0.035852	  0.304922	 -0.044252	 -0.009163	  0.033429	  0.019508	 -0.113567	  0.016798	 -0.063987	  0.058841	 -0.037262	  0.060496	  0.062572
  0.040989	  0.287728	 -0.053854	 -0.054489	  0.021348	 -0.002159	 -0.128979	  0.039737	 -0.083137	  0.066213	 -0.047460	  0.064595	  0.063031
  0.042332	  0.293580	 -0.082513	 -0.033881	 -0.001682	 -0.010980	 -0.136828	  0.027595	 -0.090867	  0.070733	 -0.056162	  0.054314	  0.065451
  0.021957	  0.294668	 -0.076805	 -0.001723	 -0.004144	  0.007258	 -0.138739	  0.025205	 -0.105012	  0.063144	 -0.091135	  0.045619	  0.038915
  0.010655	  0.279889	 -0.087871	 -0.029320	 -0.030275	  0.022023	 -0.150669	  0.045159	 -0.108958	  0.055874	 -0.124896	  0.055148	  0.040537
  0.003295	  0.307420	 -0.038011	 -0.041197	 -0.057114	  0.003414	 -0.164652	  0.085439	 -0.121924	  0.074379	 -0.112848	  0.047409	  0.003045
  0.029891	  0.297286	 -0.009177	 -0.023836	 -0.031738	  0.017311	 -0.177057	  0.092436	 -0.129878	  0.082431	 -0.119125	  0.046248	 -0.019043
  0.028229	  0.266920	 -0.012682	 -0.028821	 -0.059230	  0.017574	 -0.178349	  0.079865	 -0.110395	  0.073826	 -0.092169	  0.013125	  0.056684
 -0.022642	  0.202953	 -0.030560	 -0.045265	 -0.097384	  0.006525	 -0.181739	  0.084898	 -0.120138	  0.069789	 -0.094978	  0.037940	  0.099757
 -0.047452	  0.161461	 -0.002177	 -0.048164	 -0.103734	 -0.020428	 -0.163279	  0.083828	 -0.118467	  0.069017	 -0.128883	  0.044528	  0.083634
 -0.012985	  0.142361	 -0.013640	 -0.024578	 -0.094088	 -0.014062	 -0.151516	  0.077780	 -0.069938	  0.058937	 -0.149888	  0.041407	  0.072609
  0.005834	  0.123438	 -0.048194	 -0.030529	 -0.093375	  0.031806	 -0.180490	  0.065418	 -0.084742	  0.051710	 -0.147318	  0.056202	  0.104002
  0.041855	  0.109113	 -0.056990	 -0.035874	 -0.067717	  0.018491	 -0.181711	  0.078973	 -0.096467	  0.066281	 -0.141888	  0.080205	  0.089691
  0.053588	  0.073790	 -0.038351	 -0.035953	 -0.037719	  0.013768	 -0.163106	  0.072592	 -0.089526	  0.093009	 -0.115961	  0.045952	  0.077873
  0.043975	  0.052447	 -0.053104	 -0.026426	 -0.059998	  0.005807	 -0.167089	  0.084340	 -0.126195	  0.108056	 -0.132708	  0.034846	  0.088818
  0.019831	  0.032856	 -0.066817	 -0.024959	 -0.079541	  0.018330	 -0.159229	  0.107993	 -0.131994	  0.109519	 -0.143164	  0.047320	  0.109349
 -0.017734	  0.032352	 -0.062815	 -0.043119	 -0.072097	  0.034085	 -0.117839	  0.096173	 -0.117669	  0.130960	 -0.122676	  0.028822	  0.118617
 -0.033406	  0.055866	 -0.050907	 -0.016931	 -0.081853	  0.052419	 -0.081175	  0.090071	 -0.115249	  0.122428	 -0.125544	  0.045032	  0.146679
 -0.021061	  0.045148	 -0.036277	 -0.010152	 -0.061667	  0.071339	 -0.086749	  0.094763	 -0.110244	  0.118827	 -0.116420	  0.038254	  0.142569
 -0.014124	  0.078545	 -0.037332	 -0.050369	 -0.057146	  0.071145	 -0.105356	  0.055098	 -0.100998	  0.087850	 -0.131436	  0.028733	  0.155404
 -0.017208	  0.090796	  0.002388	 -0.060523	 -0.062049	  0.094126	 -0.099451	  0.030399	 -0.075656	  0.119551	 -0.104233	  0.052553	  0.174736
  0.011754	  0.096526	  0.017593	 -0.078872	 -0.071896	  0.097593	 -0.100803	 -0.007289	 -0.080161	  0.153897	 -0.114724	  0.101214	  0.187047
  0.054929	  0.091810	  0.039460	 -0.092392	 -0.051024	  0.129884	 -0.076417	 -0.004312	 -0.072882	  0.124735	 -0.119740	  0.096078	  0.205112
  0.087461	  0.053362	  0.053425	 -0.093961	  0.011816	  0.137924	 -0.059680	 -0.018627	 -0.070908	  0.090321	 -0.109964	  0.107730	  0.204855
  0.070807	  0.047880	  0.045798	 -0.063084	  0.007669	  0.124336	 -0.044879	 -0.009177	 -0.093090	  0.122487	 -0.089441	  0.080280	  0.190852
  0.083141	  0.062276	  0.020550	 -0.013978	 -0.003461	  0.144518	 -0.075105	  0.002573	 -0.080644	  0.139128	 -0.045355	  0.091040	  0.174500
  0.080911	  0.057926	  0.025471	  0.028360	 -0.027595	  0.120163	 -0.093111	  0.011265	 -0.100775	  0.136246	 -0.055866	  0.100528	  0.172738
  0.047421	  0.049648	  0.019937	  0.023231	 -0.050342	  0.092394	 -0.107112	  0.035876	 -0.071877	  0.147038	 -0.070350	  0.083258	  0.139946
 -0.009863	  0.085366	  0.008580	 -0.000105	 -0.059198	  0.061318	 -0.086281	  0.022035	 -0.053011	  0.122449	 -0.043209	  0.096009	  0.131342
 -0.040330	  0.082850	  0.027262	 -0.000353	 -0.032579	  0.070861	 -0.003471	  0.047736	 -0.063913	  0.062065	 -0.077737	  0.105065	  0.165568
 -0.044664	  0.062673	  0.043940	 -0.001073	 -0.024570	  0.069487	 -0.002454	  0.045430	 -0.063561	  0.038909	 -0.084799	  0.115623	  0.159173
 -0.074295	  0.089036	  0.035777	 -0.011569	 -0.012271	  0.060805	 -0.011374	  0.066921	 -0.064983	  0.041920	 -0.111391	  0.139015	  0.142292
 -0.099875	  0.090245	 -0.020475	 -0.036842	 -0.026135	  0.055952	 -0.057367	  0.085093	 -0.053342	  0.039520	 -0.143146	  0.148129	  0.170761
 -0.115529	  0.080045	 -0.052567	 -0.064376	 -0.039928	  0.043222	 -0.066750	  0.059417	 -0.053046	  0.067723	 -0.161312	  0.139464	  0.209415
 -0.160156	  0.059891	 -0.025304	 -0.082277	 -0.033239	  0.054508	 -0.044965	  0.049804	 -0.092454	  0.075035	 -0.196513	  0.113959	  0.208793
 -0.177348	  0.056959	  0.014420	 -0.095169	 -0.047586	  0.090946	 -0.046064	  0.042639	 -0.095090	  0.101819	 -0.179737	  0.095187	  0.192490
 -0.137132	  0.011365	 -0.012131	 -0.069425	 -0.050279	  0.090126	 -0.041803	  0.013900	 -0.095079	  0.055748	 -0.162375	  0.090351	  0.216547
 -0.122300	  0.002705	 -0.018225	 -0.058498	 -0.025360	  0.039792	 -0.085625	  0.020420	 -0.078254	  0.034907	 -0.153453	  0.070743	  0.241512
 -0.126064	 -0.019990	 -0.003452	 -0.027905	 -0.016209	  0.044457	 -0.078932	  0.025266	 -0.034437	 -0.002949	 -0.159804	  0.045182	  0.224581
 -0.137658	 -0.011378	 -0.009119	 -0.001812	 -0.044297	  0.059321	 -0.087826	  0.047732	 -0.025711	 -0.014239	 -0.141273	  0.034503	  0.236323
 -0.119155	  0.002546	 -0.036766	 -0.014735	 -0.066985	  0.072290	 -0.113469	  0.113012	 -0.016196	 -0.030500	 -0.139929	  0.027804	  0.230439
 -0.109289	  0.027711	 -0.030557	 -0.008272	 -0.038364	  0.095492	 -0.105205	  0.112683	 -0.020508	 -0.030772	 -0.157133	  0.020901	  0.268484
 -0.101238	  0.041276	 -0.010788	 -0.022891	 -0.046732	  0.077069	 -0.106469	  0.094080	 -0.033121	 -0.018504	 -0.120471	  0.020971	  0.242668
 -0.083898	  0.020516	 -0.019455	 -0.038654	 -0.040216	  0.064965	 -0.107260	  0.071277	 -0.030157	 -0.011278	 -0.139079	  0.043472	  0.215585
 -0.104260	  0.001153	 -0.054981	 -0.015173	 -0.058199	  0.096518	 -0.099042	  0.081960	 -0.012491	  0.029876	 -0.152988	  0.022445	  0.235843
 -0.152161	  0.010080	 -0.046814	  0.005924	 -0.092788	  0.082366	 -0.099179	  0.101695	  0.013040	  0.059414	 -0.162306	 -0.016823	  0.248570
 -0.156075	  0.003427	  0.021663	 -0.001819	 -0.090187	  0.092359	 -0.112196	  0.122092	  0.036397	  0.053291	 -0.141706	  0.016073	  0.264956
 -0.157938	  0.001842	  0.019998	 -0.029138	 -0.078922	  0.095881	 -0.128285	  0.152545	  0.011012	 -0.001983	 -0.134593	  0.063593	  0.267496
 -0.123167	  0.000870	  0.041437	 -0.000048	 -0.077234	  0.107814	 -0.131389	  0.168224	 -0.027760	 -0.031640	 -0.147449	  0.059902	  0.271361
 -0.113809	  0.004883	  0.058751	  0.071872	 -0.073938	  0.132319	 -0.117687	  0.162169	 -0.049611	 -0.040221	 -0.143258	  0.066154	  0.265958
 -0.132343	 -0.007690	  0.056014	  0.101364	 -0.031755	  0.100783	 -0.109438	  0.145841	 -0.073061	 -0.021645	 -0.110529	  0.089899	  0.273759
 -0.129672	 -0.010044	  0.038258	  0.090585	  0.009301	  0.094388	 -0.116369	  0.128315	 -0.059298	 -0.003647	 -0.090405	  0.107166	  0.276464
 -0.123360	  0.014468	  0.009296	  0.090307	  0.026819	  0.130236	 -0.140226	  0.102773	 -0.033783	  0.027599	 -0.071685	  0.126670	  0.270839
 -0.058819	  0.023502	  0.005642	  0.110398	  0.026230	  0.133341	 -0.091053	  0.080594	 -0.050722	  0.050250	 -0.091174	  0.126901	  0.261030
 -0.052845	  0.014743	 -0.028829	  0.118036	  0.001381	  0.098022	 -0.080638	  0.078589	 -0.040402	  0.078281	 -0.111772	  0.131974	  0.283940
 -0.061922	  0.007625	 -0.011416	  0.096180	 -0.007557	  0.086796	 -0.084916	  0.061610	 -0.026070	  0.082480	 -0.165060	  0.113737	  0.281538
 -0.088531	  0.030732	 -0.051388	  0.093829	 -0.049483	  0.071826	 -0.054102	  0.046753	 -0.021115	  0.098560	 -0.196953	  0.116689	  0.296780
 -0.106529	  0.011457	 -0.098933	  0.110261	 -0.090276	  0.062040	 -0.055320	  0.052364	 -0.028907	  0.043208	 -0.171535	  0.102556	  0.291608
 -0.094275	 -0.006778	 -0.113517	  0.092447	 -0.067693	  0.056954	 -0.072968	  0.042069	 -0.030962	  0.017795	 -0.146982	  0.077797	  0.294482
 -0.099931	  0.002317	 -0.130121	  0.105810	 -0.068454	  0.041719	 -0.071020	  0.014468	 -0.049813	  0.018260	 -0.152093	  0.086019	  0.264200
 -0.093480	  0.039603	 -0.121136	  0.129394	 -0.044837	  0.041178	 -0.075584	  0.027752	 -0.054253	  0.032748	 -0.162083	  0.118146	  0.232736
 -0.080426	  0.055844	 -0.105877	  0.126564	 -0.029543	  0.036662	 -0.065645	  0.019591	 -0.051588	  0.061464	 -0.124127	  0.139944	  0.225996
 -0.073839	  0.026773	 -0.105848	  0.123495	 -0.023187	  0.043779	 -0.083206	 -0.022047	 -0.072649	  0.074115	 -0.095950	  0.106291	  0.207127
 -0.059456	  0.077525	 -0.113266	  0.086273	 -0.022583	  0.037692	 -0.095750	 -0.039038	 -0.102103	  0.103163	 -0.139451	  0.083992	  0.215026
 -0.065537	  0.114835	 -0.109149	  0.100371	 -0.044390	  0.057741	 -0.071481	 -0.027863	 -0.112022	  0.081098	 -0.186371	  0.080128	  0.203329
 -0.094830	  0.058484	 -0.153101	  0.092330	 -0.021751	  0.028705	 -0.078282	 -0.004113	 -0.128616	  0.033913	 -0.186883	  0.105149	  0.217271
 -0.093382	  0.037737	 -0.170570	  0.099519	 -0.026906	 -0.021131	 -0.054774	 -0.030395	 -0.145113	  0.028316	 -0.204666	  0.102576	  0.218474
 -0.086425	  0.076047	 -0.146122	  0.063661	 -0.035602	 -0.016852	 -0.054780	 -0.008830	 -0.158534	  0.055604	 -0.198097	  0.066713	  0.194192
 -0.068336	  0.079376	 -0.156033	  0.036698	 -0.076379	 -0.016255	 -0.062798	  0.019435	 -0.164137	  0.039691	 -0.192837	  0.059771	  0.206363
 -0.058357	  0.095564	 -0.152144	  0.043029	 -0.089437	  0.003072	 -0.018697	  0.036642	 -0.149910	  0.030094	 -0.162494	  0.046843	  0.225758
 -0.058465	  0.134392	 -0.123681	  0.030279	 -0.101808	 -0.003786	 -0.018355	  0.019334	 -0.146879	  0.037904	 -0.151651	  0.040465	  0.223647
 -0.071913	  0.126845	 -0.132428	 -0.006707	 -0.059727	 -0.022380	 -0.005783	  0.049263	 -0.181844	  0.057471	 -0.128278	  0.067330	  0.204027
 -0.069085	  0.093516	 -0.110343	 -0.015243	 -0.022884	 -0.007457	 -0.016946	  0.064734	 -0.162254	  0.072684	 -0.126418	  0.122248	  0.190085
 -0.079860	  0.082273	 -0.087202	  0.010702	 -0.029528	  0.012869	 -0.026196	  0.036361	 -0.140704	  0.068281	 -0.111271	  0.136052	  0.191648
 -0.079192	  0.069691	 -0.100560	 -0.005225	 -0.026686	  0.029034	 -0.015128	  0.025040	 -0.168744	  0.065422	 -0.136361	  0.148643	  0.199016
 -0.089478	  0.088427	 -0.119655	 -0.012723	 -0.030708	  0.042796	 -0.028326	  0.063476	 -0.151307	  0.064076	 -0.136351	  0.105757	  0.163818
 -0.119175	  0.095866	 -0.103269	 -0.014403	 -0.004196	  0.028966	 -0.054803	  0.069531	 -0.132770	  0.081533	 -0.103514	  0.104954	  0.163396
 -0.077736	  0.095226	 -0.118957	  0.019510	 -0.009888	  0.024182	 -0.052713	  0.032378	 -0.101469	  0.120068	 -0.097290	  0.129523	  0.167222
 -0.062997	  0.054697	 -0.101502	  0.016742	 -0.043317	  0.006023	 -0.055763	 -0.003612	 -0.060796	  0.124874	 -0.108053	  0.111948	  0.163727
 -0.070575	  0.057488	 -0.099370	 -0.003933	 -0.071052	  0.002659	 -0.058884	 -0.032518	 -0.079999	  0.083349	 -0.118775	  0.084391	  0.227334
 -0.107967	  0.041310	 -0.073510	  0.010905	 -0.063161	  0.022599	 -0.062991	  0.010267	 -0.108907	  0.084640	 -0.129799	  0.098089	  0.217959
 -0.088492	  0.039880	 -0.021891	  0.044565	 -0.060203	  0.000114	 -0.039154	  0.038823	 -0.120455	  0.088681	 -0.157749	  0.086399	  0.232666
 -0.098688	  0.036717	 -0.019579	  0.032342	 -0.057179	  0.001697	 -0.021217	  0.028250	 -0.110375	  0.064819	 -0.118476	  0.047749	  0.265870
 -0.089014	  0.043097	 -0.009871	 -0.002933	 -0.082295	  0.019768	 -0.019763	  0.007094	 -0.099050	  0.092063	 -0.121000	  0.042890	  0.289833
