# Supplementary material for: A fluorescent photoimmunoconjugate for imaging of cholesteatoma
Source: Sci Rep. 2022 Nov 19;12:19905. doi: 10.1038/s41598-022-22072-9 (PMC9675863; doi:10.1038/s41598-022-22072-9)
Supplement: Supplementary file 2 — Supplementary Information 2. [file 41598_2022_22072_MOESM2_ESM.zip › Data/ABR-46-5]

:RUN-5	LEVEL SWEEP	TEMP:NaN	6/6/2018	6:48 AM	NaNHR:
:SW EAR: R	SW FREQ: 22.65	# AVERAGES: 512	REP RATE (/sec): 40	DRIVER: RS Tweeter	SAMPLE (�sec): 40	
:NOTES-
:CHAMBER-CH4B-PXI
:CFTS Version: V2.7.2 (R850)
:LEVELS:20;25;30;35;40;45;50;55;60;65;70;75;80;
:DATA
 -0.020380	  0.033290	 -0.001762	 -0.003344	 -0.003591	  0.012430	  0.035111	  0.022733	 -0.015862	 -0.044982	  0.013316	 -0.030104	 -0.018295
 -0.049789	 -0.013920	  0.009800	 -0.006803	 -0.039092	  0.013798	 -0.002517	  0.009033	 -0.008818	 -0.046911	  0.022768	  0.000620	 -0.001547
 -0.054581	 -0.023395	 -0.003084	 -0.023316	 -0.039260	  0.005615	 -0.032710	 -0.006098	  0.011261	 -0.059178	  0.043984	  0.013786	  0.010814
 -0.018647	  0.025514	 -0.022055	 -0.030970	 -0.039697	  0.000134	 -0.025435	 -0.010078	 -0.009083	 -0.057982	  0.024464	  0.044800	 -0.038278
 -0.003670	  0.008052	 -0.012134	 -0.026898	 -0.038367	  0.014160	 -0.021531	 -0.010576	  0.010794	 -0.036655	 -0.002349	  0.048216	 -0.072006
  0.006469	  0.017980	  0.024363	 -0.052613	 -0.040216	  0.004396	 -0.030925	 -0.001154	  0.021656	 -0.009656	 -0.023808	  0.010499	 -0.048687
 -0.001494	  0.011552	  0.025423	 -0.050657	 -0.014025	  0.017960	 -0.069437	 -0.000703	  0.044351	  0.013159	 -0.049767	 -0.013466	 -0.051416
 -0.028915	 -0.008187	  0.050580	 -0.037108	  0.033186	  0.011864	 -0.051315	 -0.010359	  0.036246	  0.016434	 -0.047226	 -0.051477	 -0.058219
 -0.018256	  0.016945	  0.065795	 -0.005223	 -0.001667	  0.008723	 -0.046814	 -0.015308	 -0.001860	  0.010940	 -0.023938	 -0.054939	 -0.061313
  0.005299	  0.026793	  0.038798	 -0.010829	  0.000449	  0.010790	 -0.024758	  0.008370	 -0.028558	  0.002672	 -0.015553	 -0.056733	 -0.080212
 -0.005537	 -0.009146	  0.032636	 -0.030575	  0.038951	  0.038490	  0.001338	  0.037616	 -0.033086	  0.003599	 -0.026168	 -0.035061	 -0.081424
 -0.008850	 -0.036581	  0.005684	  0.002203	  0.017317	  0.006596	 -0.036626	  0.039346	 -0.018380	  0.032955	 -0.014163	 -0.012101	 -0.070572
  0.013200	 -0.040154	  0.006747	  0.011526	 -0.003332	 -0.012518	 -0.039026	 -0.013076	 -0.009959	  0.023485	  0.005828	 -0.031848	 -0.053254
  0.019684	 -0.008611	 -0.033459	  0.031689	  0.027019	 -0.005990	  0.018602	 -0.040079	  0.014302	  0.007030	 -0.014448	 -0.031574	 -0.027460
  0.023818	  0.032975	 -0.042093	  0.064818	  0.012624	  0.008369	  0.041127	 -0.003362	  0.013513	  0.009435	 -0.032900	 -0.017635	 -0.008497
  0.012747	  0.035160	 -0.037184	  0.060259	  0.020688	  0.004085	  0.072097	 -0.003995	  0.008202	 -0.002862	 -0.046918	 -0.022577	  0.084720
  0.027082	  0.012070	 -0.042309	  0.039837	  0.002981	 -0.009448	  0.070099	 -0.018252	 -0.000746	  0.010701	 -0.012427	  0.003312	  0.113772
  0.041428	 -0.003008	 -0.039922	  0.014487	  0.021292	 -0.019428	  0.060724	  0.003120	 -0.023711	  0.028429	  0.018346	  0.054350	  0.143889
  0.013854	 -0.026698	 -0.024567	  0.030635	  0.030783	 -0.047603	  0.046649	  0.006994	 -0.011053	  0.043691	  0.077572	  0.086248	  0.176048
  0.046538	 -0.050630	 -0.001257	  0.022883	  0.013958	 -0.062423	  0.035348	  0.005828	  0.000789	  0.055697	  0.103385	  0.095684	  0.141934
  0.077346	 -0.016261	 -0.039464	  0.026225	  0.015605	 -0.057045	  0.038445	  0.029109	 -0.006593	  0.066021	  0.109709	  0.130618	  0.155197
  0.090683	  0.019645	 -0.083847	  0.049634	  0.032082	 -0.057357	  0.062446	  0.039089	 -0.025129	  0.085167	  0.104521	  0.168919	  0.162786
  0.079634	  0.007250	 -0.069312	  0.015151	  0.031640	 -0.078096	  0.102069	  0.028497	 -0.001348	  0.087986	  0.076491	  0.159356	  0.157723
  0.096008	 -0.024508	 -0.070737	  0.025345	 -0.006611	 -0.065149	  0.070130	  0.017736	  0.025879	  0.078816	  0.084345	  0.130338	  0.169736
  0.055954	 -0.045089	 -0.087314	  0.067536	 -0.023233	 -0.061725	  0.058161	  0.024047	  0.042011	  0.101520	  0.111347	  0.111642	  0.197299
  0.016125	 -0.033769	 -0.089417	  0.027361	 -0.024008	 -0.054866	  0.059133	  0.036654	  0.050972	  0.107193	  0.131885	  0.130083	  0.179343
 -0.000582	 -0.035003	 -0.091000	 -0.003312	 -0.029271	 -0.064515	  0.092770	  0.056096	  0.069671	  0.132060	  0.116381	  0.147814	  0.163558
  0.016679	 -0.032946	 -0.111843	  0.012913	 -0.013605	 -0.060498	  0.044493	  0.066377	  0.092798	  0.134117	  0.078934	  0.179265	  0.202743
  0.043766	 -0.029351	 -0.079251	  0.012157	  0.002940	 -0.061689	  0.000189	  0.079673	  0.108557	  0.163305	  0.103837	  0.225173	  0.233139
  0.032784	 -0.041486	 -0.095614	  0.018154	 -0.012431	 -0.036958	  0.010588	  0.061812	  0.072387	  0.180323	  0.201014	  0.257763	  0.280305
  0.040733	 -0.024895	 -0.113168	  0.012479	  0.005321	 -0.052066	  0.031397	  0.029571	  0.096393	  0.222031	  0.241619	  0.323333	  0.369646
  0.018748	 -0.025910	 -0.112569	  0.004123	  0.021623	 -0.038280	  0.040002	  0.034783	  0.112407	  0.254640	  0.277888	  0.389008	  0.411310
 -0.003028	 -0.053478	 -0.096398	  0.007438	  0.025025	 -0.032414	  0.043263	  0.059725	  0.172384	  0.246337	  0.297983	  0.405625	  0.389692
 -0.029030	 -0.048188	 -0.091652	  0.035661	  0.004431	 -0.072392	  0.065022	  0.092099	  0.222261	  0.239610	  0.324356	  0.355617	  0.368994
 -0.016777	 -0.078911	 -0.066037	  0.039056	 -0.005345	 -0.085008	  0.104123	  0.106061	  0.242906	  0.210069	  0.340754	  0.326568	  0.347593
  0.002286	 -0.082232	 -0.077790	  0.027856	  0.010852	 -0.067516	  0.138020	  0.117215	  0.227435	  0.202790	  0.296875	  0.271463	  0.281895
  0.030947	 -0.031424	 -0.046285	  0.018624	  0.012278	 -0.022269	  0.166739	  0.144262	  0.195607	  0.157381	  0.234733	  0.222758	  0.241412
  0.034309	 -0.029898	 -0.025827	  0.033220	  0.015577	  0.008067	  0.187298	  0.172094	  0.137515	  0.159267	  0.164376	  0.188166	  0.158788
  0.034725	 -0.027799	 -0.025178	  0.025011	  0.058670	  0.032892	  0.175948	  0.150575	  0.111611	  0.107230	  0.149607	  0.133188	  0.067667
  0.042454	 -0.026776	 -0.010867	  0.019075	  0.084325	 -0.023794	  0.107810	  0.113271	  0.077155	  0.058054	  0.078534	  0.099074	  0.014709
  0.030188	 -0.028391	 -0.009715	  0.031633	  0.086507	 -0.042143	  0.077309	  0.075622	  0.021059	  0.026446	  0.011786	  0.062708	 -0.028153
  0.040449	  0.022488	 -0.000121	  0.045910	  0.118568	 -0.026417	  0.040643	  0.018214	  0.009139	 -0.031548	 -0.035014	  0.036865	 -0.054706
  0.029925	  0.041675	  0.021027	  0.056403	  0.116750	 -0.028087	  0.016215	 -0.028685	 -0.032598	 -0.052861	 -0.064478	 -0.015663	 -0.068476
  0.033710	  0.035242	 -0.009280	  0.060136	  0.119960	 -0.077170	 -0.007353	 -0.048982	 -0.043980	 -0.101649	 -0.071569	 -0.052575	 -0.094744
  0.025635	  0.021767	 -0.006432	  0.066394	  0.117725	 -0.099523	 -0.019286	 -0.021423	 -0.051126	 -0.162757	 -0.063840	 -0.035967	 -0.165246
  0.005569	  0.029666	 -0.006794	  0.079125	  0.082295	 -0.085213	 -0.045675	 -0.037129	 -0.058833	 -0.155207	 -0.074993	 -0.025357	 -0.221614
 -0.007376	  0.039965	 -0.014342	  0.075992	  0.043292	 -0.117543	 -0.032712	 -0.034772	 -0.058514	 -0.147284	 -0.092585	 -0.052777	 -0.293690
  0.002777	  0.019540	  0.010692	  0.033816	  0.010619	 -0.148124	 -0.035020	 -0.007469	 -0.039884	 -0.149905	 -0.143735	 -0.079329	 -0.335010
  0.051139	 -0.011418	  0.030426	  0.017931	  0.021036	 -0.141617	 -0.038421	 -0.010567	 -0.028907	 -0.119189	 -0.173485	 -0.101679	 -0.302584
  0.081761	  0.002373	  0.063195	  0.046187	  0.016156	 -0.156796	 -0.062519	 -0.025818	 -0.017090	 -0.116087	 -0.210478	 -0.102243	 -0.253403
  0.083489	 -0.011076	  0.062900	  0.038221	 -0.013325	 -0.139070	 -0.070668	 -0.022967	 -0.002940	 -0.115068	 -0.190827	 -0.103540	 -0.189011
  0.100755	 -0.005671	  0.035586	  0.066020	 -0.040233	 -0.127046	 -0.047815	 -0.014710	  0.007150	 -0.119064	 -0.158799	 -0.122576	 -0.076280
  0.131827	  0.010031	  0.036484	  0.087022	 -0.036396	 -0.123412	 -0.059100	 -0.030247	  0.001929	 -0.098170	 -0.148729	 -0.093398	  0.041279
  0.158745	  0.024130	  0.000067	  0.094963	 -0.026001	 -0.079328	 -0.029097	  0.000321	  0.032762	 -0.018209	 -0.082038	  0.007738	  0.165950
  0.154338	  0.020644	 -0.040387	  0.119499	 -0.004367	 -0.091645	  0.004670	  0.041165	  0.058923	  0.021111	 -0.006183	  0.160582	  0.239858
  0.132970	  0.022346	 -0.015735	  0.126306	 -0.011361	 -0.094995	  0.070697	  0.062564	  0.096647	  0.070402	  0.057266	  0.280711	  0.326964
  0.138587	  0.038127	  0.013978	  0.118234	  0.028487	 -0.078700	  0.093479	  0.054963	  0.172434	  0.181432	  0.112033	  0.357229	  0.402694
  0.119845	  0.023594	  0.019435	  0.114433	  0.051785	 -0.062780	  0.108874	  0.092867	  0.242999	  0.234438	  0.199194	  0.413018	  0.466693
  0.118886	  0.017472	  0.036520	  0.112902	  0.100168	 -0.054107	  0.162055	  0.140631	  0.319777	  0.234061	  0.241482	  0.418972	  0.472972
  0.121486	  0.027050	  0.037040	  0.070420	  0.128970	  0.001057	  0.210153	  0.142418	  0.350101	  0.275565	  0.240764	  0.399014	  0.386689
  0.100392	 -0.007592	  0.005308	  0.066034	  0.154161	  0.006375	  0.212085	  0.141001	  0.318601	  0.302059	  0.237440	  0.317596	  0.251703
  0.113827	 -0.010420	 -0.020767	  0.049439	  0.189126	  0.040872	  0.230563	  0.134716	  0.301305	  0.306683	  0.209505	  0.248158	  0.064601
  0.122639	  0.035078	 -0.030698	  0.067535	  0.206479	  0.055194	  0.239655	  0.143698	  0.298536	  0.258446	  0.150765	  0.122619	 -0.036800
  0.134012	  0.038566	  0.002344	  0.093593	  0.222225	  0.021758	  0.226889	  0.143757	  0.238086	  0.202646	  0.080148	 -0.005595	 -0.130540
  0.105740	  0.033341	  0.010436	  0.114718	  0.225242	  0.015084	  0.213117	  0.162382	  0.168772	  0.149959	  0.010179	 -0.122033	 -0.156945
  0.135914	  0.014744	  0.008927	  0.128930	  0.213212	  0.034332	  0.165906	  0.140351	  0.129684	  0.083807	 -0.073560	 -0.172185	 -0.152574
  0.158683	  0.007284	  0.017793	  0.122206	  0.183369	  0.014867	  0.128982	  0.137185	  0.075515	  0.024275	 -0.123995	 -0.198236	 -0.207767
  0.133334	  0.014159	  0.045020	  0.136082	  0.161908	  0.032073	  0.110059	  0.096864	  0.015101	 -0.054502	 -0.140180	 -0.223299	 -0.244966
  0.145594	  0.007041	  0.093902	  0.130636	  0.134948	  0.018804	  0.081967	  0.038987	 -0.028875	 -0.106019	 -0.222353	 -0.233098	 -0.249393
  0.141918	 -0.030239	  0.084123	  0.116816	  0.151895	 -0.035714	  0.029454	 -0.017350	 -0.018197	 -0.100743	 -0.293773	 -0.238289	 -0.224872
  0.123726	 -0.010506	  0.103372	  0.112608	  0.130321	 -0.054058	 -0.005340	 -0.044994	 -0.017058	 -0.161898	 -0.303561	 -0.193938	 -0.216280
  0.178668	  0.011299	  0.097322	  0.071627	  0.108523	 -0.084668	 -0.024055	 -0.038030	 -0.018941	 -0.187458	 -0.284950	 -0.138292	 -0.213618
  0.158684	 -0.006539	  0.081839	  0.061483	  0.112820	 -0.072555	 -0.032377	 -0.032645	 -0.077677	 -0.199356	 -0.267936	 -0.125731	 -0.173890
  0.117655	 -0.013339	  0.044818	  0.063783	  0.098632	 -0.086072	 -0.043508	 -0.029875	 -0.108667	 -0.216442	 -0.247649	 -0.091739	 -0.121360
  0.082708	 -0.014095	  0.044199	  0.055705	  0.062176	 -0.088774	 -0.042178	 -0.086886	 -0.131297	 -0.174481	 -0.199881	 -0.069350	 -0.116110
  0.057214	 -0.000083	  0.059600	  0.046923	  0.047614	 -0.095972	 -0.042422	 -0.110588	 -0.129814	 -0.120657	 -0.142154	 -0.059514	 -0.069398
  0.073360	 -0.018594	  0.052625	  0.095360	  0.035398	 -0.118035	 -0.063135	 -0.103232	 -0.087964	 -0.111976	 -0.079229	 -0.035126	 -0.044865
  0.081564	 -0.011553	  0.014578	  0.095534	  0.045385	 -0.159136	 -0.067800	 -0.104144	 -0.071704	 -0.102858	 -0.011130	 -0.011244	 -0.048804
  0.098347	 -0.002837	 -0.010373	  0.071858	  0.045305	 -0.135263	 -0.090883	 -0.107736	 -0.042566	 -0.073777	 -0.005005	 -0.005393	 -0.041307
  0.095707	  0.010491	  0.001050	  0.077732	  0.027719	 -0.118984	 -0.079662	 -0.085984	 -0.024184	 -0.029766	 -0.013683	 -0.025111	 -0.015518
  0.081805	  0.013277	  0.033060	  0.106652	 -0.014156	 -0.102515	 -0.058772	 -0.072732	 -0.032983	 -0.032578	 -0.037808	 -0.022669	  0.002507
  0.083161	 -0.007861	  0.038717	  0.102980	 -0.035943	 -0.097349	 -0.056235	 -0.062654	 -0.020656	 -0.012308	 -0.031655	 -0.024800	  0.033314
  0.092200	 -0.016437	  0.026226	  0.144214	 -0.017141	 -0.094897	 -0.055717	 -0.063943	  0.017589	  0.015241	 -0.010115	 -0.012296	 -0.001542
  0.056114	  0.000640	  0.065306	  0.185014	 -0.019689	 -0.117386	 -0.050489	 -0.070965	  0.047494	  0.037271	 -0.014063	  0.053070	  0.050071
  0.035232	  0.046744	  0.040066	  0.161319	 -0.054080	 -0.086077	 -0.031192	 -0.079340	  0.044315	  0.063352	 -0.010018	  0.044213	  0.112819
  0.052601	  0.048155	  0.002128	  0.150326	 -0.028072	 -0.076639	 -0.021639	 -0.101581	  0.055209	  0.084987	  0.002783	  0.070824	  0.106683
  0.050623	  0.027494	  0.011295	  0.150728	 -0.044997	 -0.050123	 -0.035268	 -0.103487	  0.061155	  0.078821	  0.019906	  0.104836	  0.069746
  0.043442	  0.014343	  0.024305	  0.097154	 -0.055202	 -0.021747	 -0.024995	 -0.075823	  0.024229	  0.055591	  0.012691	  0.099559	  0.032914
  0.038558	  0.012390	  0.022965	  0.058887	 -0.064560	 -0.052135	 -0.020769	 -0.022840	  0.075047	  0.057589	  0.007999	  0.091032	 -0.032647
  0.026145	  0.008363	  0.008164	  0.045709	 -0.032491	 -0.021259	  0.011292	  0.030078	  0.106638	  0.055397	 -0.028307	  0.017720	 -0.107908
  0.007972	 -0.009790	  0.007131	  0.005521	 -0.018663	 -0.013120	  0.005818	  0.056025	  0.073943	  0.021481	 -0.038238	 -0.018618	 -0.111365
 -0.004473	 -0.012036	  0.007198	  0.045788	 -0.010500	 -0.019469	  0.035332	  0.070355	  0.081961	 -0.001674	 -0.033532	 -0.085988	 -0.139900
  0.028670	 -0.007150	  0.036688	  0.063568	  0.038196	 -0.035271	  0.066895	  0.082829	  0.031920	 -0.048380	 -0.080089	 -0.109764	 -0.194588
  0.024296	 -0.005852	  0.029311	  0.055710	  0.025425	 -0.039814	  0.045461	  0.093944	  0.036289	 -0.100267	 -0.155938	 -0.107698	 -0.226375
  0.041108	  0.011505	  0.009005	  0.049309	  0.000099	 -0.082144	  0.041625	  0.091848	  0.020718	 -0.127046	 -0.212809	 -0.144074	 -0.224350
  0.043534	 -0.010665	 -0.006808	  0.040470	 -0.012531	 -0.097439	  0.017612	  0.052507	 -0.013720	 -0.132628	 -0.208903	 -0.138161	 -0.229357
  0.028266	  0.004996	 -0.012367	  0.075263	 -0.030567	 -0.091992	 -0.004425	  0.030734	 -0.010757	 -0.126841	 -0.184493	 -0.109114	 -0.196541
  0.032216	  0.025509	 -0.002955	  0.099873	 -0.030231	 -0.094881	 -0.037806	  0.000235	  0.020697	 -0.168374	 -0.183978	 -0.055064	 -0.155634
  0.035815	  0.013480	  0.009094	  0.068382	 -0.003714	 -0.102171	 -0.054251	 -0.048529	  0.007270	 -0.181930	 -0.113253	 -0.024531	 -0.127884
  0.030584	  0.005857	  0.010107	  0.069138	  0.041476	 -0.090452	 -0.088644	 -0.038299	  0.020143	 -0.151402	 -0.083799	 -0.029291	 -0.079453
  0.009903	 -0.016620	 -0.021286	  0.067683	  0.073714	 -0.107490	 -0.135650	 -0.011229	  0.027629	 -0.146815	 -0.082356	 -0.005786	 -0.056299
  0.015595	 -0.021035	 -0.024742	  0.072369	  0.077833	 -0.135673	 -0.146217	  0.015285	  0.026368	 -0.112946	 -0.055254	  0.039122	  0.006137
  0.034706	 -0.022129	 -0.003146	  0.050108	  0.078639	 -0.132407	 -0.126310	  0.012266	  0.052026	 -0.042063	 -0.013339	  0.079437	  0.049143
  0.050633	 -0.022968	 -0.045526	  0.029685	  0.068456	 -0.100052	 -0.125552	  0.013467	  0.085217	 -0.014879	  0.022249	  0.081333	  0.067209
  0.047586	 -0.002439	 -0.053960	  0.047405	  0.065513	 -0.070197	 -0.057266	  0.037117	  0.101715	  0.028063	  0.073114	  0.057536	  0.095030
  0.041825	  0.031517	 -0.039137	  0.033518	  0.083718	 -0.094891	 -0.042700	  0.012049	  0.102657	  0.046353	  0.084661	  0.093383	  0.170511
  0.049288	 -0.007147	 -0.051248	  0.044812	  0.109880	 -0.059492	 -0.062822	  0.004057	  0.120458	  0.056798	  0.118757	  0.138512	  0.237123
  0.064214	 -0.034149	 -0.072766	  0.032864	  0.112307	 -0.039627	 -0.059329	  0.021279	  0.163133	  0.101845	  0.187019	  0.173112	  0.243797
  0.076635	 -0.052764	 -0.050322	  0.000873	  0.108985	 -0.036895	 -0.031117	  0.050025	  0.184142	  0.113554	  0.200680	  0.223289	  0.243818
  0.090775	 -0.060495	 -0.063109	  0.008843	  0.107552	 -0.060547	 -0.020032	  0.085261	  0.204926	  0.127152	  0.248339	  0.272095	  0.280706
  0.069756	 -0.028543	 -0.114718	  0.007178	  0.113547	 -0.070321	  0.015573	  0.172350	  0.214092	  0.162688	  0.247228	  0.279185	  0.298384
  0.057348	 -0.041936	 -0.094262	 -0.012711	  0.128629	 -0.023013	  0.012394	  0.189554	  0.243160	  0.231540	  0.302248	  0.288469	  0.278709
  0.069996	 -0.022999	 -0.101773	 -0.006233	  0.120072	 -0.022195	  0.053671	  0.218509	  0.251927	  0.256274	  0.304865	  0.277646	  0.293977
  0.079390	 -0.021322	 -0.085402	  0.015475	  0.125100	 -0.019797	  0.129948	  0.249421	  0.239591	  0.249155	  0.335890	  0.259332	  0.301710
  0.111587	 -0.041167	 -0.022190	  0.022147	  0.129170	 -0.007757	  0.131618	  0.257229	  0.236279	  0.261189	  0.328316	  0.301130	  0.248738
  0.080265	 -0.059353	  0.007803	  0.026364	  0.139425	 -0.013712	  0.134841	  0.257955	  0.264607	  0.278350	  0.306223	  0.276353	  0.181248
  0.067962	 -0.084655	  0.025085	  0.062900	  0.133372	 -0.000142	  0.111943	  0.269257	  0.291841	  0.259177	  0.300973	  0.220148	  0.140502
  0.040524	 -0.103530	  0.061593	  0.054112	  0.125085	  0.014620	  0.117335	  0.275592	  0.279491	  0.225122	  0.242354	  0.165179	  0.107914
  0.053449	 -0.097123	  0.012940	  0.041061	  0.121109	  0.036493	  0.151140	  0.278790	  0.228031	  0.210317	  0.188276	  0.106550	  0.081227
  0.042066	 -0.060620	  0.006747	  0.030962	  0.128783	  0.030343	  0.106784	  0.235034	  0.191498	  0.187646	  0.147964	  0.107150	  0.067464
  0.053409	 -0.056155	  0.021620	  0.026626	  0.108566	  0.055190	  0.108597	  0.222235	  0.189864	  0.114571	  0.114766	  0.070247	  0.033008
  0.088257	 -0.025610	  0.011528	 -0.022638	  0.114555	  0.074164	  0.103816	  0.225242	  0.161707	  0.081944	  0.115928	  0.052409	  0.017608
  0.100249	 -0.034556	  0.012071	 -0.023248	  0.098084	  0.102531	  0.072233	  0.150252	  0.157836	  0.071725	  0.144183	  0.059007	  0.031097
  0.069730	 -0.041990	  0.003703	 -0.009709	  0.079362	  0.111606	  0.073944	  0.085246	  0.122052	  0.028655	  0.107743	  0.016963	 -0.002415
  0.069795	 -0.025983	 -0.010385	 -0.024589	  0.089283	  0.067728	  0.040207	  0.081486	  0.078454	  0.003039	  0.083675	 -0.012025	 -0.100458
  0.091709	 -0.021294	  0.015043	 -0.060221	  0.070638	  0.033668	  0.060471	  0.098374	  0.069449	  0.033701	  0.070164	 -0.006636	 -0.163537
  0.078993	 -0.023652	  0.061537	 -0.056690	  0.057143	  0.005024	  0.075814	  0.055389	  0.069709	  0.041602	  0.064779	 -0.061083	 -0.179773
  0.070991	 -0.057898	  0.009287	 -0.018540	  0.041329	  0.007545	  0.071349	 -0.006650	  0.047947	  0.029235	  0.031707	 -0.125784	 -0.209858
  0.060811	 -0.049316	  0.023684	 -0.021459	  0.025352	 -0.000394	  0.040966	 -0.055148	  0.026804	  0.019464	 -0.003689	 -0.134693	 -0.264198
  0.017672	 -0.029991	  0.054235	 -0.005039	  0.021777	 -0.060646	  0.049230	 -0.094135	  0.029844	 -0.015148	 -0.049856	 -0.157960	 -0.302646
 -0.026204	 -0.004827	  0.052367	 -0.009866	  0.001275	 -0.076914	  0.029031	 -0.084376	  0.000695	 -0.042741	 -0.107570	 -0.205806	 -0.325851
 -0.030518	  0.008867	  0.066979	  0.000473	 -0.010650	 -0.057305	 -0.033323	 -0.056393	 -0.020665	 -0.058173	 -0.131968	 -0.235675	 -0.324588
 -0.052209	 -0.003345	  0.070612	  0.005106	 -0.026407	 -0.080473	 -0.054002	 -0.072607	 -0.040144	 -0.103203	 -0.155477	 -0.257235	 -0.296877
 -0.035769	  0.010669	  0.058410	 -0.015836	 -0.014534	 -0.089938	 -0.053015	 -0.103864	 -0.100823	 -0.132683	 -0.178719	 -0.305364	 -0.295875
 -0.026291	 -0.001074	  0.072620	  0.003950	 -0.012040	 -0.127820	 -0.053593	 -0.143974	 -0.123516	 -0.140449	 -0.169572	 -0.269701	 -0.287688
 -0.017234	 -0.006345	  0.065958	 -0.019306	 -0.045089	 -0.121501	 -0.071656	 -0.188098	 -0.162810	 -0.120768	 -0.189913	 -0.273306	 -0.306415
 -0.043474	  0.020845	  0.032721	 -0.029799	 -0.068919	 -0.116257	 -0.108578	 -0.188517	 -0.176560	 -0.097442	 -0.177463	 -0.276171	 -0.277517
 -0.048884	  0.008890	  0.016728	 -0.066476	 -0.049896	 -0.151529	 -0.139646	 -0.167871	 -0.150555	 -0.094778	 -0.168043	 -0.252565	 -0.319798
 -0.041646	 -0.010897	  0.031402	 -0.066532	 -0.078194	 -0.202886	 -0.167413	 -0.157186	 -0.125669	 -0.068347	 -0.156760	 -0.266510	 -0.349947
 -0.060145	  0.005938	  0.032688	 -0.047684	 -0.100913	 -0.205360	 -0.177413	 -0.143539	 -0.099893	 -0.080985	 -0.165459	 -0.285088	 -0.372832
 -0.061104	  0.008645	  0.004121	 -0.056336	 -0.114159	 -0.187596	 -0.157623	 -0.132179	 -0.082359	 -0.094658	 -0.179642	 -0.267956	 -0.322279
 -0.086591	  0.019028	 -0.021219	 -0.057078	 -0.122180	 -0.199201	 -0.148170	 -0.106928	 -0.093707	 -0.097779	 -0.172687	 -0.226887	 -0.306263
 -0.088738	 -0.001410	  0.021604	 -0.047862	 -0.097668	 -0.188947	 -0.148297	 -0.112207	 -0.078299	 -0.093847	 -0.166720	 -0.235901	 -0.306421
 -0.085042	  0.036938	  0.049883	 -0.031850	 -0.104617	 -0.196028	 -0.145122	 -0.156304	 -0.059553	 -0.081570	 -0.171719	 -0.251042	 -0.297660
 -0.051980	  0.066692	  0.039843	 -0.042954	 -0.109952	 -0.182711	 -0.143655	 -0.113643	 -0.071630	 -0.074062	 -0.166302	 -0.228703	 -0.281353
 -0.036021	  0.054820	  0.035103	 -0.038786	 -0.098947	 -0.149552	 -0.149520	 -0.036200	 -0.100649	 -0.112937	 -0.137256	 -0.239020	 -0.242114
 -0.047341	  0.032537	 -0.002465	 -0.056139	 -0.085700	 -0.115154	 -0.160370	 -0.005491	 -0.107450	 -0.148195	 -0.135006	 -0.229222	 -0.224296
 -0.052238	  0.013202	 -0.052489	 -0.054148	 -0.045811	 -0.087665	 -0.128091	  0.020358	 -0.107784	 -0.138777	 -0.092957	 -0.227753	 -0.226054
 -0.016707	  0.001309	 -0.063243	 -0.033184	 -0.028498	 -0.092170	 -0.032398	  0.034514	 -0.099418	 -0.129474	 -0.102725	 -0.222448	 -0.251870
  0.021888	 -0.013487	 -0.053017	  0.001680	 -0.049022	 -0.094001	  0.001723	  0.006531	 -0.082973	 -0.087200	 -0.113399	 -0.168736	 -0.264391
  0.025406	  0.005604	 -0.071703	  0.003629	 -0.057641	 -0.080040	  0.004222	 -0.016570	 -0.057920	 -0.048879	 -0.110419	 -0.171172	 -0.236412
 -0.000013	  0.025847	 -0.079494	  0.010523	 -0.068511	 -0.103352	 -0.025771	 -0.040188	 -0.074025	 -0.049315	 -0.090033	 -0.206481	 -0.226996
 -0.018070	  0.017129	 -0.045910	 -0.007350	 -0.077448	 -0.093203	 -0.061870	 -0.045580	 -0.069792	 -0.045908	 -0.087741	 -0.207542	 -0.221662
 -0.027872	 -0.012218	 -0.007081	  0.016276	 -0.072312	 -0.086353	 -0.067126	 -0.004928	 -0.078972	 -0.059419	 -0.078474	 -0.197328	 -0.214082
  0.027319	 -0.006071	  0.012016	  0.027269	 -0.086370	 -0.088606	 -0.082387	  0.010269	 -0.035182	 -0.103874	 -0.088620	 -0.179294	 -0.230136
  0.033262	  0.017953	 -0.013105	  0.050503	 -0.064791	 -0.068548	 -0.097859	 -0.003751	  0.004393	 -0.103404	 -0.087559	 -0.136177	 -0.242564
 -0.013583	  0.025168	 -0.038878	  0.044344	 -0.056946	 -0.035488	 -0.061555	 -0.029034	  0.002702	 -0.044490	 -0.088232	 -0.139740	 -0.213591
 -0.015929	  0.049859	 -0.042760	  0.027023	 -0.056956	 -0.035346	 -0.027108	 -0.032126	  0.015964	 -0.071378	 -0.096231	 -0.174692	 -0.194660
 -0.015776	  0.049605	 -0.028446	  0.036361	 -0.062172	 -0.049027	 -0.004310	 -0.032807	  0.006990	 -0.075240	 -0.100698	 -0.155755	 -0.181404
  0.004630	  0.057678	 -0.039504	  0.051708	 -0.067464	 -0.054853	  0.026704	 -0.059545	  0.021427	 -0.054939	 -0.111124	 -0.153897	 -0.214154
 -0.003087	  0.044365	 -0.080396	  0.049904	 -0.054375	 -0.055348	  0.016482	 -0.033479	 -0.013544	 -0.060123	 -0.109124	 -0.174426	 -0.231226
  0.010460	  0.043241	 -0.080817	  0.065939	 -0.023906	 -0.090887	 -0.010198	 -0.013002	 -0.013423	 -0.055160	 -0.100966	 -0.158107	 -0.229158
  0.042146	  0.042920	 -0.055141	  0.054409	  0.025339	 -0.091184	 -0.022705	  0.001246	  0.016091	 -0.031884	 -0.097215	 -0.134628	 -0.233552
  0.026487	  0.035980	 -0.042625	  0.041297	  0.034270	 -0.058909	 -0.016215	  0.014256	  0.025187	 -0.021444	 -0.132969	 -0.116273	 -0.213855
  0.026814	  0.067910	 -0.050780	  0.099781	  0.039919	 -0.028555	 -0.035692	  0.020213	  0.010683	 -0.021287	 -0.133520	 -0.129455	 -0.173919
  0.034818	  0.085024	 -0.060393	  0.131760	  0.077879	 -0.004722	 -0.021883	  0.015659	  0.010546	 -0.043103	 -0.169006	 -0.144409	 -0.159396
  0.036209	  0.028935	 -0.075416	  0.147022	  0.120227	  0.006040	  0.013444	  0.007957	 -0.008475	 -0.086764	 -0.190080	 -0.110696	 -0.184681
  0.021465	  0.017082	 -0.085747	  0.131594	  0.102863	 -0.033522	  0.024329	 -0.009384	 -0.021129	 -0.103311	 -0.183026	 -0.140454	 -0.170679
  0.010595	  0.009124	 -0.082034	  0.138462	  0.114065	 -0.096923	  0.031766	 -0.024330	 -0.012543	 -0.068688	 -0.158662	 -0.184635	 -0.159340
 -0.012346	  0.014660	 -0.078772	  0.161043	  0.118442	 -0.084082	  0.010958	 -0.025754	 -0.018734	 -0.045193	 -0.126741	 -0.199655	 -0.179884
 -0.003905	  0.029088	 -0.085920	  0.169830	  0.097970	 -0.108969	 -0.021855	 -0.030592	 -0.003158	 -0.033613	 -0.120535	 -0.192076	 -0.201044
  0.015414	  0.024698	 -0.084794	  0.158978	  0.044844	 -0.120402	 -0.025949	 -0.039384	  0.020650	 -0.064200	 -0.104209	 -0.121397	 -0.239767
  0.014496	 -0.001057	 -0.063841	  0.134361	  0.033248	 -0.115845	 -0.055066	 -0.061751	 -0.005399	 -0.093685	 -0.095499	 -0.107202	 -0.208675
  0.002486	  0.002032	 -0.055576	  0.118752	  0.014517	 -0.082387	 -0.099414	 -0.097638	 -0.055125	 -0.110105	 -0.084452	 -0.086753	 -0.176063
 -0.000912	  0.009435	 -0.061104	  0.101060	  0.015092	 -0.124701	 -0.102652	 -0.082063	 -0.071831	 -0.121507	 -0.042353	 -0.083525	 -0.173206
  0.013177	  0.036335	 -0.072971	  0.095575	  0.040709	 -0.153937	 -0.117890	 -0.070627	 -0.023061	 -0.094600	 -0.072952	 -0.104167	 -0.221143
  0.046367	  0.047561	 -0.084618	  0.075475	  0.023707	 -0.137788	 -0.121048	 -0.077127	  0.001206	 -0.077654	 -0.090040	 -0.121833	 -0.236805
  0.041692	  0.053157	 -0.075778	  0.069261	  0.013515	 -0.127864	 -0.094727	 -0.095894	  0.002526	 -0.076012	 -0.095987	 -0.123396	 -0.214136
  0.012236	  0.067114	 -0.053513	  0.009336	 -0.003903	 -0.088111	 -0.056003	 -0.105611	  0.004593	 -0.083205	 -0.067706	 -0.114063	 -0.164702
 -0.000279	  0.073487	 -0.084755	 -0.002486	  0.000101	 -0.079010	 -0.068141	 -0.075674	  0.002271	 -0.065627	 -0.083591	 -0.096383	 -0.140335
 -0.011910	  0.042186	 -0.099818	 -0.017527	  0.026443	 -0.063431	 -0.100789	 -0.068698	 -0.001029	 -0.050732	 -0.107032	 -0.118897	 -0.145259
 -0.014670	  0.043804	 -0.109053	 -0.036952	  0.055493	 -0.092761	 -0.117615	 -0.052699	 -0.000872	 -0.087267	 -0.102588	 -0.139393	 -0.120584
 -0.004854	  0.045888	 -0.088713	 -0.035869	  0.029330	 -0.114276	 -0.103273	 -0.044729	 -0.002182	 -0.113275	 -0.064417	 -0.148884	 -0.129976
 -0.006864	  0.037789	 -0.051030	 -0.069132	  0.034128	 -0.125940	 -0.083165	 -0.050142	 -0.008233	 -0.110625	 -0.028181	 -0.176214	 -0.112711
 -0.007595	  0.025489	 -0.044614	 -0.071632	  0.028472	 -0.114649	 -0.072896	 -0.074157	  0.026030	 -0.108708	 -0.026653	 -0.159665	 -0.107636
  0.005474	  0.013979	 -0.035646	 -0.080236	  0.021465	 -0.095033	 -0.043891	 -0.050122	  0.067850	 -0.106697	 -0.017019	 -0.164434	 -0.145097
  0.002621	  0.049379	 -0.021566	 -0.084925	  0.019843	 -0.040728	 -0.010277	 -0.007866	  0.077328	 -0.067876	 -0.023645	 -0.131594	 -0.169144
 -0.017437	  0.044496	 -0.033539	 -0.072870	 -0.005805	 -0.052918	  0.005323	 -0.005263	  0.065378	 -0.065748	 -0.016222	 -0.107895	 -0.172482
  0.018333	  0.061915	 -0.033492	 -0.077509	 -0.012165	 -0.060046	  0.013698	 -0.027021	  0.027041	 -0.067912	 -0.011520	 -0.103428	 -0.153541
  0.046975	  0.036445	 -0.026102	 -0.050756	 -0.008285	 -0.058973	  0.003659	 -0.047289	 -0.007819	 -0.056533	 -0.027471	 -0.097827	 -0.168287
  0.011078	 -0.008701	 -0.040024	  0.007736	 -0.025077	 -0.073712	 -0.000830	 -0.087895	 -0.014673	 -0.071278	 -0.022792	 -0.113034	 -0.147196
  0.008873	 -0.012887	 -0.030797	  0.021681	 -0.036543	 -0.023750	 -0.002121	 -0.092689	 -0.006290	 -0.092705	 -0.041827	 -0.111615	 -0.161278
  0.016284	 -0.027029	 -0.024996	  0.072451	 -0.041578	 -0.007041	 -0.019243	 -0.117742	 -0.027517	 -0.096905	 -0.056696	 -0.115465	 -0.212061
  0.033894	  0.007840	 -0.009591	  0.041692	 -0.091701	  0.012092	 -0.005816	 -0.117905	 -0.069197	 -0.075127	 -0.060468	 -0.154116	 -0.194177
  0.043397	  0.000731	  0.002239	  0.040168	 -0.079698	 -0.004915	 -0.010317	 -0.125027	 -0.133538	 -0.077197	 -0.058888	 -0.162805	 -0.189658
 -0.004294	  0.006593	 -0.004305	  0.072600	 -0.034306	 -0.050825	 -0.034003	 -0.127584	 -0.123579	 -0.096525	 -0.067422	 -0.165700	 -0.210456
 -0.010115	 -0.001974	  0.000407	  0.086857	 -0.019250	 -0.069277	 -0.033173	 -0.121378	 -0.082438	 -0.059360	 -0.076668	 -0.150544	 -0.200156
  0.004677	 -0.015523	  0.015058	  0.095396	 -0.002206	 -0.047462	  0.002059	 -0.100467	 -0.064901	 -0.072986	 -0.079896	 -0.111286	 -0.198192
  0.035247	 -0.015989	 -0.014562	  0.114451	 -0.011937	 -0.076654	 -0.003323	 -0.124524	 -0.076296	 -0.086354	 -0.113459	 -0.076005	 -0.162532
  0.051032	 -0.026797	 -0.021144	  0.088491	  0.004044	 -0.120173	 -0.080416	 -0.094794	 -0.097213	 -0.092325	 -0.089256	 -0.074994	 -0.142621
  0.039553	 -0.003129	 -0.032638	  0.054121	  0.017268	 -0.110454	 -0.101043	 -0.050540	 -0.105935	 -0.116207	 -0.111306	 -0.090218	 -0.170792
  0.041049	  0.001700	 -0.057876	  0.079387	 -0.000461	 -0.078512	 -0.074707	 -0.050928	 -0.099081	 -0.159467	 -0.084280	 -0.115595	 -0.217914
  0.000753	 -0.009879	 -0.059548	  0.074567	  0.010009	 -0.074957	 -0.081507	 -0.036572	 -0.091740	 -0.121590	 -0.051510	 -0.154846	 -0.205583
 -0.043008	 -0.013595	 -0.056058	  0.058508	  0.032133	 -0.056503	 -0.105499	 -0.036928	 -0.070688	 -0.104704	 -0.065094	 -0.156023	 -0.180923
 -0.030827	 -0.010724	 -0.051197	  0.072378	  0.021957	 -0.044470	 -0.152744	 -0.040637	 -0.047360	 -0.093461	 -0.092476	 -0.128185	 -0.170044
  0.030604	  0.025800	 -0.023783	  0.075564	  0.009805	 -0.062588	 -0.138073	 -0.052583	 -0.070285	 -0.074640	 -0.074020	 -0.127410	 -0.167804
  0.029728	  0.028020	 -0.033996	  0.044455	  0.005997	 -0.065634	 -0.126765	 -0.035697	 -0.075960	 -0.108034	 -0.118439	 -0.100762	 -0.179052
  0.075775	  0.021283	 -0.048656	  0.026679	 -0.006932	 -0.068662	 -0.134259	 -0.009277	 -0.063519	 -0.098916	 -0.151012	 -0.098085	 -0.171764
  0.094368	  0.012508	 -0.027393	  0.059106	 -0.024729	 -0.035470	 -0.101755	  0.016764	 -0.072608	 -0.112022	 -0.157354	 -0.110629	 -0.224330
  0.072767	  0.043011	 -0.024522	  0.065770	 -0.066271	 -0.000860	 -0.135078	  0.011420	 -0.088321	 -0.132611	 -0.151315	 -0.093869	 -0.236360
  0.052028	  0.042293	 -0.031618	  0.037414	 -0.042958	  0.009074	 -0.144496	  0.005093	 -0.076285	 -0.137163	 -0.154208	 -0.110571	 -0.196365
  0.070993	  0.047749	 -0.016553	  0.027888	 -0.013029	  0.034710	 -0.131100	 -0.046260	 -0.069534	 -0.134325	 -0.165040	 -0.092322	 -0.205694
 -0.048920	  0.025216	  0.044365	 -0.004246	 -0.035962	  0.003164	 -0.025497	 -0.102785	 -0.055294	  0.014797	 -0.019468	 -0.007468	 -0.054137
 -0.068889	  0.016931	  0.041856	 -0.011934	 -0.034732	  0.026090	 -0.045818	 -0.130329	 -0.047213	  0.016102	 -0.007159	 -0.024119	 -0.048984
 -0.073640	 -0.010825	  0.027063	  0.017709	 -0.033617	  0.013366	 -0.056318	 -0.088115	 -0.031647	  0.010182	 -0.015635	 -0.049661	 -0.031179
 -0.025217	 -0.005661	  0.040475	  0.037517	 -0.032401	 -0.004915	 -0.077050	 -0.014316	 -0.056530	 -0.002555	 -0.013862	 -0.088326	 -0.011009
  0.020032	 -0.016613	  0.035623	  0.039426	 -0.024792	 -0.033971	 -0.037747	 -0.004012	 -0.026104	  0.000952	 -0.019000	 -0.070367	 -0.022732
  0.010339	 -0.019693	  0.046729	  0.019487	 -0.027752	 -0.032812	 -0.014024	 -0.009799	  0.028309	 -0.014102	 -0.029491	 -0.030443	 -0.040319
 -0.006999	 -0.018972	  0.016706	  0.044467	 -0.000359	 -0.016647	 -0.026686	  0.028370	  0.024094	 -0.008310	 -0.032404	  0.007258	 -0.006309
 -0.012799	 -0.021521	  0.042273	  0.057928	  0.016601	  0.006942	  0.005989	  0.048522	  0.009753	 -0.030428	 -0.015094	  0.004982	 -0.013916
 -0.000460	 -0.022051	  0.049952	  0.048160	  0.013155	 -0.003542	  0.033053	  0.061473	  0.008799	 -0.048055	 -0.004836	  0.012714	 -0.012291
 -0.023423	 -0.015414	  0.008797	  0.023627	  0.010982	  0.014403	  0.056541	  0.061448	  0.015524	 -0.048887	  0.008205	  0.007051	  0.003888
 -0.039055	 -0.005307	 -0.014069	  0.021692	  0.028155	  0.015008	  0.053456	  0.049991	  0.028329	 -0.015362	  0.020601	 -0.011142	 -0.009359
 -0.003679	  0.003541	  0.017401	  0.036715	  0.040880	  0.034554	 -0.001834	  0.064811	 -0.000205	  0.013343	  0.013096	 -0.004144	 -0.000261
  0.025573	  0.031746	 -0.010947	  0.003441	  0.021461	  0.020531	  0.006650	  0.012502	  0.011278	  0.017036	 -0.005030	  0.011039	 -0.020042
  0.006345	  0.013365	 -0.013311	 -0.046984	 -0.015792	 -0.019989	  0.019647	  0.011818	  0.011652	  0.033022	 -0.012728	  0.028918	  0.014137
 -0.001360	 -0.010157	  0.000691	 -0.062944	 -0.059757	 -0.024293	  0.016233	  0.007346	  0.049067	  0.030035	 -0.027894	  0.049883	  0.053214
 -0.002422	 -0.001386	 -0.036201	 -0.031301	 -0.037916	 -0.002110	  0.012856	 -0.028042	  0.035344	  0.005423	  0.023654	  0.046386	  0.069187
  0.037703	 -0.001589	 -0.069083	 -0.026894	  0.008482	 -0.003430	 -0.018123	  0.037452	  0.008983	  0.021491	  0.040231	 -0.005709	  0.059690
  0.067102	  0.005390	 -0.084914	 -0.035340	  0.045318	  0.001015	 -0.014139	  0.011700	  0.015447	  0.028613	  0.018900	  0.019396	  0.043838
  0.061633	  0.017994	 -0.080144	 -0.054199	  0.058343	  0.003096	  0.042479	 -0.014256	 -0.016213	 -0.003950	  0.042347	  0.055933	  0.024127
  0.078135	  0.035008	 -0.063261	 -0.076326	  0.059705	  0.003539	  0.070333	 -0.003781	 -0.013375	 -0.019347	  0.035565	  0.047818	  0.002457
  0.068904	  0.008559	 -0.048344	 -0.057429	  0.074692	 -0.004381	  0.027092	  0.010233	  0.022941	  0.002989	  0.031787	  0.025918	 -0.024615
  0.091555	  0.005154	 -0.009509	 -0.077992	  0.114238	 -0.012258	  0.023129	 -0.026158	  0.047608	  0.010631	  0.031474	  0.004280	 -0.053686
  0.094596	  0.013078	 -0.018337	 -0.085475	  0.072970	 -0.000030	  0.033080	 -0.035115	  0.059734	  0.020571	  0.047429	 -0.030159	 -0.063648
  0.052037	  0.005510	 -0.040682	 -0.070065	  0.033862	 -0.000703	  0.014416	 -0.053154	  0.014777	  0.017740	  0.002452	 -0.009651	 -0.054653
  0.054523	 -0.002582	 -0.006516	 -0.038920	  0.060096	 -0.009956	  0.015399	 -0.086159	 -0.012359	 -0.001181	 -0.023758	 -0.040757	 -0.049928
  0.045743	 -0.026995	 -0.007918	 -0.030423	  0.051563	 -0.018458	  0.044328	 -0.089954	 -0.031901	 -0.013113	 -0.037955	 -0.031054	 -0.052508
  0.046702	 -0.015919	 -0.009904	 -0.043354	  0.036244	 -0.038733	  0.073159	 -0.114984	 -0.022038	 -0.068392	 -0.023124	 -0.028106	 -0.060383
  0.051828	  0.013247	  0.009085	 -0.014456	  0.045743	 -0.091527	  0.044889	 -0.135439	 -0.015351	 -0.057024	  0.003643	 -0.028785	 -0.060394
  0.046965	  0.034810	  0.009727	 -0.046312	  0.074007	 -0.086359	  0.045273	 -0.132277	 -0.031950	 -0.029378	  0.027424	 -0.007602	 -0.047429
  0.039245	  0.048502	  0.004729	 -0.061944	  0.100187	 -0.079397	  0.061658	 -0.114324	  0.019633	 -0.031172	  0.046786	 -0.014950	 -0.044656
  0.022391	  0.067625	 -0.000032	 -0.069001	  0.072427	 -0.069534	  0.046701	 -0.109264	  0.048573	 -0.035224	 -0.025709	 -0.000848	 -0.049284
  0.007402	  0.075522	 -0.006407	 -0.080364	  0.077027	 -0.081317	  0.044279	 -0.100643	  0.064185	 -0.094921	 -0.067507	  0.005440	 -0.041712
 -0.007724	  0.051351	  0.004622	 -0.087948	  0.074956	 -0.110169	  0.049602	 -0.109565	  0.084690	 -0.105029	 -0.038457	  0.027850	 -0.016879
  0.052208	  0.044066	  0.009010	 -0.073274	  0.032068	 -0.090068	  0.059318	 -0.122074	  0.077510	 -0.085905	 -0.027944	  0.025861	 -0.008243
  0.068339	  0.031578	 -0.004652	 -0.108392	  0.033107	 -0.032692	  0.069258	 -0.126583	  0.033301	 -0.098193	 -0.021610	  0.013955	  0.007714
  0.055368	  0.038340	  0.019217	 -0.099694	  0.062133	  0.008880	  0.080797	 -0.133497	  0.022183	 -0.092516	 -0.018094	  0.011190	  0.017211
  0.065258	  0.022100	  0.041128	 -0.091242	  0.090240	  0.008814	  0.058415	 -0.108205	  0.032390	 -0.085260	 -0.034804	  0.010848	 -0.008636
  0.052181	 -0.011251	  0.038534	 -0.056776	  0.117443	  0.011961	  0.006139	 -0.089306	  0.024938	 -0.106232	 -0.004385	  0.058526	 -0.023089
  0.055974	  0.002971	  0.041373	 -0.037668	  0.126553	 -0.000204	  0.029758	 -0.085911	  0.047812	 -0.069802	 -0.019142	  0.040179	 -0.048659
  0.052318	  0.028033	  0.027213	 -0.034601	  0.135078	 -0.011220	  0.008155	 -0.082159	  0.051616	 -0.079729	 -0.018265	  0.051005	 -0.064086
  0.091153	  0.041687	  0.021185	 -0.009934	  0.129417	 -0.009001	 -0.008145	 -0.075884	  0.086063	 -0.031016	 -0.014337	  0.047010	 -0.015732
  0.080796	  0.037458	  0.011581	 -0.039898	  0.111721	 -0.075665	  0.019410	 -0.079303	  0.093738	 -0.047107	 -0.026730	  0.051645	  0.005222
  0.065912	  0.025339	  0.007293	 -0.085160	  0.121024	 -0.087489	  0.043583	 -0.058769	  0.077117	 -0.084708	 -0.015538	  0.048064	  0.001533
  0.081809	  0.010385	 -0.036171	 -0.072482	  0.159857	 -0.038383	  0.024914	 -0.060718	  0.092460	 -0.053348	 -0.011894	 -0.001857	 -0.002945
  0.115723	  0.012198	 -0.056220	 -0.075268	  0.149729	 -0.057338	  0.033863	 -0.057511	  0.113339	 -0.071050	 -0.004726	  0.004510	 -0.002929
  0.133340	  0.045997	 -0.032067	 -0.048040	  0.094350	 -0.029842	  0.048069	 -0.019324	  0.110158	 -0.090752	  0.057109	  0.030684	 -0.021551
  0.138849	  0.024076	 -0.036860	 -0.044481	  0.072693	 -0.019632	  0.037986	  0.004958	  0.120557	 -0.058120	  0.079942	  0.061362	 -0.012113
  0.103838	  0.004544	 -0.038217	 -0.028122	  0.049289	 -0.011411	  0.086669	  0.011424	  0.126216	 -0.080772	  0.044727	  0.084185	  0.016822
  0.099830	  0.017213	 -0.016297	 -0.010057	  0.044445	 -0.032854	  0.075482	  0.066251	  0.143256	 -0.095271	  0.007164	  0.049920	  0.008837
  0.081704	 -0.004434	  0.003295	 -0.034373	  0.027256	 -0.047003	  0.060162	  0.083314	  0.129593	 -0.091314	  0.021935	  0.053534	 -0.040752
  0.063693	 -0.007926	  0.008232	 -0.020791	  0.001685	 -0.035447	  0.058099	  0.078114	  0.134643	 -0.101283	  0.032596	  0.071663	 -0.039530
  0.092334	  0.007421	  0.001669	  0.008535	 -0.017519	 -0.067508	  0.034045	  0.075952	  0.147655	 -0.100094	  0.006426	  0.099830	 -0.028679
  0.075475	  0.040825	 -0.012812	  0.017444	 -0.008967	 -0.077347	  0.069938	  0.043611	  0.108740	 -0.116190	  0.015244	  0.092498	 -0.027935
  0.039677	  0.042086	 -0.005525	  0.010217	  0.003249	 -0.073142	  0.037058	  0.041132	  0.102062	 -0.117434	 -0.010623	  0.078960	 -0.008407
  0.009442	  0.038006	  0.005738	  0.019466	  0.007388	 -0.040303	 -0.000708	  0.042996	  0.138987	 -0.108652	  0.000255	  0.070231	 -0.035937
  0.021441	  0.047069	  0.011165	  0.029334	  0.012797	 -0.036667	  0.033424	  0.038028	  0.167974	 -0.126093	 -0.000426	  0.019509	 -0.050639
  0.064870	  0.047079	  0.011661	  0.013817	 -0.005368	 -0.052121	  0.048719	  0.033519	  0.156925	 -0.119638	  0.003560	  0.036802	 -0.045765
  0.090150	  0.033635	  0.006577	  0.023656	  0.007713	 -0.041662	  0.027830	  0.072971	  0.160614	 -0.089223	  0.004921	  0.040010	 -0.037013
  0.080997	  0.028860	  0.005216	  0.020663	  0.018572	 -0.025052	  0.000639	  0.098909	  0.172829	 -0.080982	  0.020305	  0.038021	 -0.040978
  0.084146	  0.032548	  0.004801	  0.007428	  0.063281	 -0.049203	 -0.033699	  0.087763	  0.148814	 -0.113042	  0.017871	  0.038348	 -0.020496
  0.039387	  0.069195	  0.005939	  0.000783	  0.043312	 -0.071507	 -0.011729	  0.071075	  0.154958	 -0.144888	  0.027282	  0.012048	 -0.029276
  0.047315	  0.088622	  0.021234	 -0.025354	  0.039392	 -0.063763	 -0.002833	  0.035590	  0.129134	 -0.167485	  0.063278	 -0.018626	 -0.064068
  0.061773	  0.069897	  0.040864	 -0.011513	  0.050766	 -0.076705	 -0.010135	  0.012450	  0.082975	 -0.142920	  0.053162	 -0.038397	 -0.069643
  0.036572	  0.063888	  0.027989	 -0.020247	  0.056265	 -0.083031	 -0.021169	 -0.021402	  0.082297	 -0.135720	  0.034396	 -0.037036	 -0.010226
  0.017526	  0.064427	  0.014879	 -0.034686	  0.035070	 -0.111900	 -0.003843	 -0.031898	  0.056042	 -0.133481	  0.044197	 -0.040071	 -0.001673
  0.017274	  0.040011	  0.049270	 -0.013199	  0.034405	 -0.125447	  0.018249	  0.016496	  0.073818	 -0.109188	  0.053022	 -0.032662	 -0.050811
  0.008296	  0.047227	  0.004064	 -0.023872	  0.049594	 -0.083157	  0.032506	 -0.001177	  0.090954	 -0.084054	  0.057017	 -0.008756	 -0.111574
 -0.008907	  0.039132	 -0.007075	  0.001067	  0.076934	 -0.068832	  0.017385	 -0.013273	  0.108184	 -0.062124	  0.062704	  0.004984	 -0.155174
 -0.025239	  0.010189	  0.014951	 -0.007504	  0.123900	 -0.080787	 -0.008865	  0.038498	  0.111084	 -0.093701	  0.098537	  0.060323	 -0.121867
 -0.029075	  0.009875	 -0.009463	 -0.030089	  0.117543	 -0.051907	 -0.000496	  0.046284	  0.120534	 -0.134356	  0.092705	  0.065241	 -0.097061
  0.002293	  0.054581	 -0.033675	 -0.018608	  0.118290	 -0.055863	  0.031159	 -0.019188	  0.117723	 -0.137546	  0.066939	  0.066743	 -0.082267
 -0.005683	  0.083035	 -0.032599	 -0.034025	  0.118163	 -0.061815	  0.069413	 -0.028684	  0.083961	 -0.090988	  0.048820	  0.083588	 -0.054680
 -0.035757	  0.073051	 -0.010623	 -0.056354	  0.095491	 -0.054757	  0.101267	 -0.049486	  0.097084	 -0.107548	  0.021505	  0.102155	 -0.059996
 -0.004429	  0.099638	  0.013906	 -0.023700	  0.067689	 -0.041445	  0.124106	 -0.042599	  0.094605	 -0.115529	  0.001425	  0.106991	 -0.075639
  0.026653	  0.101185	  0.061613	  0.010041	  0.087624	 -0.040128	  0.114102	 -0.030616	  0.115516	 -0.139260	 -0.021083	  0.077324	 -0.057636
  0.040735	  0.107610	  0.064844	  0.004688	  0.066308	 -0.042433	  0.083391	 -0.045965	  0.134895	 -0.136024	  0.011522	  0.065413	 -0.018252
  0.031090	  0.099209	  0.048294	 -0.017409	  0.029437	 -0.058340	  0.045878	 -0.008646	  0.148061	 -0.111371	  0.025285	  0.075669	 -0.015198
 -0.015158	  0.069539	  0.070301	 -0.066499	  0.007130	 -0.073514	  0.033103	  0.001459	  0.150156	 -0.129069	  0.032530	  0.099779	 -0.012570
 -0.002623	  0.054471	  0.076313	 -0.052232	  0.048789	 -0.064429	  0.025756	 -0.020035	  0.169835	 -0.115787	  0.044837	  0.087789	 -0.018248
 -0.013989	  0.039801	  0.070162	 -0.007578	  0.047036	 -0.015832	  0.019680	  0.032642	  0.174223	 -0.111857	  0.049749	  0.044094	 -0.023176
 -0.020914	  0.091505	  0.079130	  0.008502	  0.053004	  0.007373	  0.021644	  0.026472	  0.154521	 -0.105298	  0.055165	  0.032751	 -0.037690
 -0.006035	  0.126456	  0.101933	  0.012750	  0.002208	 -0.010831	  0.013869	 -0.033434	  0.161109	 -0.100825	  0.055278	  0.040746	 -0.062582
  0.004630	  0.159975	  0.133061	 -0.026485	 -0.012412	 -0.015066	  0.019456	 -0.043998	  0.141670	 -0.126399	  0.046436	  0.054983	 -0.040485
 -0.019539	  0.191596	  0.135588	 -0.047073	  0.002318	  0.000055	  0.020204	 -0.042516	  0.169215	 -0.144422	  0.066119	  0.077646	 -0.055589
 -0.015846	  0.183666	  0.128168	 -0.029100	 -0.017335	 -0.012115	  0.044835	 -0.033190	  0.173290	 -0.139536	  0.084246	  0.056362	 -0.041089
 -0.003800	  0.145423	  0.115007	 -0.045553	  0.008727	 -0.048559	  0.031205	 -0.026803	  0.152032	 -0.127296	  0.099544	  0.034149	 -0.025568
 -0.006272	  0.125668	  0.094708	 -0.040956	 -0.017053	 -0.068331	 -0.007477	 -0.030085	  0.165008	 -0.105476	  0.112620	  0.070676	 -0.000804
  0.005535	  0.112848	  0.100055	 -0.028615	  0.009696	 -0.076792	 -0.024886	 -0.042125	  0.191719	 -0.109310	  0.078236	  0.084625	  0.017106
  0.009229	  0.129841	  0.086192	 -0.079557	  0.039376	 -0.088888	 -0.048360	  0.005023	  0.205389	 -0.119537	  0.096479	  0.049309	  0.017758
  0.040590	  0.123651	  0.087423	 -0.075384	  0.032627	 -0.094882	 -0.076222	  0.003220	  0.219112	 -0.156858	  0.079358	  0.038177	  0.013683
  0.058605	  0.092061	  0.063194	 -0.072961	  0.037692	 -0.041322	 -0.083068	  0.000288	  0.226029	 -0.150917	  0.056308	  0.055689	  0.005000
  0.032474	  0.092188	  0.056769	 -0.069211	  0.030249	 -0.007512	 -0.072558	  0.018202	  0.204517	 -0.113539	  0.070829	  0.022243	  0.017753
  0.007508	  0.088614	  0.037355	 -0.062295	  0.006617	 -0.027016	 -0.083267	  0.033775	  0.172291	 -0.131937	  0.088208	  0.021360	  0.016532
  0.009766	  0.113498	  0.046657	 -0.031822	 -0.004078	 -0.076841	 -0.062681	  0.034208	  0.176736	 -0.117817	  0.123845	  0.042400	  0.002046
  0.004732	  0.115574	  0.084998	 -0.031602	  0.002891	 -0.107295	 -0.049082	  0.030549	  0.178693	 -0.067474	  0.139075	  0.036033	 -0.035432
 -0.001292	  0.139391	  0.067326	 -0.003331	  0.000522	 -0.127187	 -0.031692	  0.016093	  0.144189	 -0.096890	  0.120553	  0.021388	 -0.076692
 -0.031555	  0.144320	  0.038511	  0.031020	  0.000902	 -0.146963	 -0.057312	 -0.020546	  0.122687	 -0.143840	  0.119055	  0.016240	 -0.091996
 -0.031215	  0.141560	  0.031909	  0.035977	  0.036652	 -0.138184	 -0.057306	 -0.044825	  0.128752	 -0.130839	  0.099464	 -0.002630	 -0.067457
 -0.001700	  0.105978	  0.040208	  0.033030	  0.066811	 -0.116748	 -0.069894	 -0.031260	  0.118510	 -0.107050	  0.095898	 -0.021876	 -0.079155
  0.020236	  0.076400	  0.027188	  0.036073	  0.016860	 -0.126060	 -0.083448	  0.002111	  0.112901	 -0.114422	  0.103501	 -0.007462	 -0.087534
  0.027246	  0.078846	  0.058325	  0.041903	  0.008229	 -0.120326	 -0.062457	 -0.002079	  0.095288	 -0.131336	  0.063562	  0.010511	 -0.051028
  0.030063	  0.088635	  0.065537	  0.069666	  0.010565	 -0.114366	 -0.085418	 -0.007782	  0.114663	 -0.127054	  0.070982	  0.021267	 -0.029003
  0.018746	  0.095900	  0.016867	  0.103641	  0.000363	 -0.070537	 -0.092855	 -0.019970	  0.142730	 -0.134173	  0.070844	  0.013696	 -0.044624
 -0.003266	  0.094838	  0.000512	  0.098407	  0.004562	 -0.050196	 -0.041815	 -0.021863	  0.177816	 -0.143980	  0.084064	 -0.023913	 -0.057322
 -0.034191	  0.070110	 -0.001596	  0.047690	 -0.042101	 -0.067659	 -0.022120	 -0.024024	  0.183853	 -0.136586	  0.076212	 -0.041025	 -0.043429
 -0.007369	  0.040287	 -0.011342	  0.064504	 -0.039542	 -0.089321	  0.005828	 -0.038567	  0.148473	 -0.119674	  0.064614	 -0.041794	 -0.035287
  0.005173	  0.037510	 -0.011395	  0.064674	 -0.029797	 -0.085479	  0.010302	 -0.040971	  0.146358	 -0.114304	  0.078740	 -0.040684	 -0.039275
 -0.004736	  0.008053	  0.019246	  0.069213	 -0.008854	 -0.063051	 -0.011903	 -0.068283	  0.131948	 -0.123853	  0.101964	 -0.005036	 -0.037551
 -0.013036	  0.023285	  0.055269	  0.066300	 -0.003367	 -0.079824	 -0.010150	 -0.098030	  0.126022	 -0.104976	  0.130266	  0.046502	 -0.063437
 -0.028755	  0.039520	  0.053873	  0.056677	  0.001485	 -0.095556	 -0.026557	 -0.080782	  0.102877	 -0.096505	  0.124989	  0.064420	 -0.030316
  0.007291	  0.041141	  0.060159	  0.050281	  0.054795	 -0.088241	 -0.051892	 -0.081895	  0.072403	 -0.103395	  0.103586	  0.051462	 -0.048440
  0.031109	  0.072049	  0.066968	  0.006044	  0.044952	 -0.116305	 -0.063111	 -0.075045	  0.067836	 -0.110219	  0.062962	  0.034813	 -0.078558
  0.012038	  0.075002	  0.083717	 -0.031897	  0.038508	 -0.097492	 -0.065481	 -0.054239	  0.023979	 -0.118453	  0.106925	  0.049492	 -0.075241
 -0.018998	  0.036801	  0.100196	 -0.014527	  0.037614	 -0.130005	 -0.052764	 -0.031010	  0.023680	 -0.106843	  0.154560	  0.081710	 -0.039206
 -0.005385	  0.028147	  0.079277	  0.016668	  0.035256	 -0.161949	 -0.027269	 -0.020341	  0.072783	 -0.083680	  0.168900	  0.085547	  0.003373
 -0.011295	  0.050193	  0.058660	 -0.009177	  0.054208	 -0.150483	 -0.021931	 -0.010778	  0.088842	 -0.070168	  0.120863	  0.086253	 -0.007725
 -0.012549	  0.043332	  0.057036	  0.003977	  0.079441	 -0.158643	 -0.032366	 -0.034750	  0.102010	 -0.059608	  0.113595	  0.079443	 -0.005246
 -0.000009	  0.031609	  0.073068	  0.028423	  0.054508	 -0.135073	 -0.023873	 -0.021582	  0.089379	 -0.066981	  0.126249	  0.080269	 -0.003856
  0.009510	  0.039231	  0.070253	  0.031308	  0.027858	 -0.068600	 -0.035731	 -0.009579	  0.087781	 -0.105095	  0.144200	  0.034390	 -0.004417
  0.032133	  0.032971	  0.028192	  0.012982	 -0.005074	 -0.062800	 -0.029127	 -0.025180	  0.081529	 -0.121101	  0.130886	 -0.018708	 -0.045398
 -0.005669	  0.034564	  0.019705	  0.011427	 -0.019937	 -0.049393	 -0.008583	 -0.014210	  0.089861	 -0.106735	  0.144188	  0.026812	 -0.050325
 -0.043621	  0.047912	  0.003554	 -0.009615	 -0.008074	 -0.036087	 -0.003747	  0.010952	  0.075975	 -0.081948	  0.140122	  0.059874	 -0.056721
 -0.030126	  0.036537	  0.021653	 -0.004124	  0.010037	 -0.061826	 -0.041869	 -0.009386	  0.068172	 -0.089154	  0.101857	  0.062895	 -0.050742
 -0.033783	  0.059184	  0.009071	 -0.020480	  0.029011	 -0.087119	 -0.021642	 -0.026833	  0.110412	 -0.051297	  0.084639	  0.055423	 -0.026469
 -0.033259	  0.091561	  0.020787	 -0.025964	  0.006170	 -0.102219	 -0.003213	 -0.034536	  0.104561	 -0.053622	  0.098977	  0.061403	  0.001436
 -0.044671	  0.083745	  0.017594	  0.012300	  0.012068	 -0.118790	 -0.011503	 -0.059679	  0.097714	 -0.072878	  0.106409	  0.093604	 -0.024249
 -0.038122	  0.066666	  0.009121	  0.005616	  0.027740	 -0.079866	 -0.008414	 -0.060090	  0.104587	 -0.085542	  0.078191	  0.043479	 -0.040314
 -0.013351	  0.033223	 -0.001318	  0.005806	  0.022438	 -0.082517	 -0.011391	 -0.067284	  0.082337	 -0.070702	  0.100328	 -0.001270	 -0.042893
 -0.039269	  0.048108	 -0.004800	  0.033659	 -0.009761	 -0.039644	  0.024062	 -0.091003	  0.103517	 -0.060629	  0.130978	  0.018610	 -0.058873
 -0.033358	  0.081138	  0.007758	  0.029405	 -0.013668	  0.011218	  0.034381	 -0.066222	  0.117793	 -0.076410	  0.148861	  0.021721	 -0.073683
 -0.002346	  0.091660	 -0.014880	  0.017818	 -0.021748	 -0.003052	  0.019860	 -0.027878	  0.130954	 -0.090829	  0.154902	  0.015825	 -0.090504
  0.025995	  0.077034	 -0.023479	  0.055748	 -0.064311	 -0.019763	 -0.018181	 -0.026676	  0.101724	 -0.082221	  0.116378	  0.023337	 -0.086295
  0.025840	  0.067360	 -0.005434	  0.049042	 -0.043054	 -0.009742	 -0.040174	 -0.035624	  0.096496	 -0.047672	  0.143542	  0.037831	 -0.091194
 -0.000841	  0.061767	 -0.015301	  0.037118	 -0.011162	 -0.001342	 -0.039059	 -0.035755	  0.083737	 -0.030730	  0.160260	  0.031990	 -0.106347
 -0.006943	  0.025863	  0.013926	  0.002425	  0.007588	  0.014255	 -0.058933	 -0.053690	  0.075342	 -0.038252	  0.140835	  0.004895	 -0.096860
 -0.020330	  0.019801	  0.020788	 -0.023104	 -0.048141	 -0.012108	 -0.113275	 -0.097154	  0.091243	 -0.053239	  0.120123	 -0.005153	 -0.075280
 -0.008435	  0.046477	  0.033180	  0.011074	 -0.070417	  0.007870	 -0.118902	 -0.092437	  0.089860	 -0.056610	  0.102189	  0.008381	 -0.087383
  0.015442	  0.053638	  0.050343	  0.056456	 -0.070423	  0.012035	 -0.076050	 -0.056407	  0.076445	 -0.026802	  0.089126	 -0.004063	 -0.082138
  0.026343	  0.092300	  0.079376	  0.088836	 -0.019782	  0.019116	 -0.090975	 -0.059765	  0.034814	 -0.026166	  0.116555	  0.023895	 -0.067554
  0.020281	  0.082454	  0.055319	  0.094382	 -0.004314	 -0.005376	 -0.096635	 -0.093085	 -0.004732	 -0.062458	  0.150601	  0.033154	 -0.085404
  0.015414	  0.087464	  0.029381	  0.076466	 -0.003864	 -0.029140	 -0.085284	 -0.079653	  0.014176	 -0.041117	  0.133923	  0.014276	 -0.076551
 -0.005210	  0.117714	 -0.001661	  0.077575	 -0.008017	 -0.015024	 -0.074658	 -0.088760	  0.004948	 -0.050605	  0.067736	 -0.001319	 -0.067047
  0.000595	  0.123836	  0.006685	  0.056344	  0.005431	 -0.009988	 -0.072905	 -0.075772	 -0.003383	 -0.089223	  0.024161	  0.010120	 -0.050864
  0.004133	  0.079321	  0.019179	  0.049847	  0.040224	 -0.024716	 -0.064191	 -0.062528	 -0.014371	 -0.095729	  0.056330	  0.025243	 -0.016113
  0.008405	  0.094878	  0.012565	  0.074963	  0.050434	 -0.022709	 -0.034094	 -0.105540	  0.015154	 -0.110818	  0.068486	  0.061047	 -0.017994
 -0.030094	  0.095832	  0.021520	  0.091580	  0.086866	 -0.042865	 -0.031519	 -0.104258	  0.000749	 -0.093561	  0.029948	  0.073300	 -0.002861
  0.003958	  0.074361	  0.026343	  0.091035	  0.088102	 -0.065852	 -0.037000	 -0.090430	 -0.000153	 -0.101140	  0.028244	  0.115213	 -0.018045
  0.031371	  0.074558	  0.032329	  0.094213	  0.047562	 -0.063815	 -0.036385	 -0.124734	  0.020916	 -0.097861	  0.056598	  0.117294	 -0.020360
 -0.008878	  0.040679	  0.038678	  0.068295	  0.035772	 -0.062376	 -0.048113	 -0.142639	  0.019188	 -0.082732	  0.062909	  0.121285	 -0.025347
 -0.009563	  0.074207	  0.095071	  0.047120	  0.032484	 -0.066429	 -0.046540	 -0.160166	  0.025765	 -0.114381	  0.052225	  0.101468	 -0.054875
 -0.006287	  0.057307	  0.144682	  0.051120	 -0.001351	 -0.091156	 -0.026796	 -0.161001	  0.067227	 -0.150804	  0.058751	  0.083353	 -0.074564
 -0.012848	  0.076501	  0.131399	  0.023335	 -0.047585	 -0.085420	 -0.044196	 -0.148795	  0.088871	 -0.160889	  0.075616	  0.086863	 -0.075184
  0.017670	  0.100001	  0.102450	  0.004134	 -0.059750	 -0.084446	 -0.028110	 -0.137812	  0.045378	 -0.162191	  0.090714	  0.073213	 -0.109382
  0.023803	  0.084478	  0.080441	 -0.012844	 -0.029110	 -0.089495	 -0.028718	 -0.103849	  0.066730	 -0.155005	  0.122073	  0.065942	 -0.143790
  0.011055	  0.051644	  0.112291	 -0.058183	 -0.021416	 -0.077315	 -0.019547	 -0.099038	  0.078580	 -0.159369	  0.122238	  0.086227	 -0.117151
 -0.035198	  0.067579	  0.130795	 -0.065500	 -0.037331	 -0.058509	 -0.004372	 -0.098367	  0.039444	 -0.136281	  0.098792	  0.099662	 -0.114038
  0.000758	  0.069418	  0.085615	 -0.101312	 -0.060964	 -0.061830	 -0.009099	 -0.081830	  0.011209	 -0.116255	  0.081222	  0.078872	 -0.103027
  0.045672	  0.077622	  0.040302	 -0.115308	 -0.059538	 -0.059366	 -0.019027	 -0.110353	  0.028648	 -0.120819	  0.070336	  0.088612	 -0.092190
  0.036696	  0.071710	  0.019981	 -0.124591	 -0.041943	 -0.043812	 -0.020368	 -0.097201	 -0.014103	 -0.122376	  0.096743	  0.082388	 -0.082979
  0.036594	  0.087129	  0.013757	 -0.122219	 -0.026540	 -0.054491	 -0.035030	 -0.086577	 -0.012289	 -0.089782	  0.099400	  0.106864	 -0.094479
  0.006009	  0.087126	 -0.014875	 -0.148689	 -0.005813	 -0.064376	 -0.031823	 -0.080265	  0.024568	 -0.036273	  0.091450	  0.114536	 -0.118106
 -0.016986	  0.093762	 -0.067659	 -0.168967	  0.013653	 -0.063134	 -0.033611	 -0.040886	  0.006133	 -0.031114	  0.103739	  0.100294	 -0.132382
  0.046260	  0.093032	 -0.052629	 -0.135492	  0.030547	 -0.037140	 -0.030538	 -0.034763	 -0.004274	 -0.033078	  0.105392	  0.055288	 -0.151098
  0.106080	  0.094748	 -0.048841	 -0.165940	  0.041248	 -0.039823	 -0.059241	 -0.051896	 -0.022143	 -0.053962	  0.087569	  0.064192	 -0.122855
  0.138456	  0.119710	 -0.070104	 -0.182957	  0.034914	 -0.028013	 -0.035669	 -0.041617	 -0.018998	 -0.040704	  0.103259	  0.079668	 -0.076245
  0.153282	  0.089416	 -0.087289	 -0.175434	  0.017920	 -0.016443	  0.004417	 -0.014681	 -0.020656	 -0.053517	  0.105914	  0.076676	 -0.089995
  0.137111	  0.106607	 -0.069267	 -0.194504	 -0.010030	 -0.034514	 -0.001520	 -0.032661	 -0.049246	 -0.075320	  0.133073	  0.097812	 -0.055978
  0.112125	  0.128844	 -0.080389	 -0.170904	 -0.001556	 -0.041717	  0.014388	 -0.035723	 -0.042039	 -0.087326	  0.137392	  0.120787	 -0.054394
  0.117871	  0.137955	 -0.135853	 -0.132417	  0.053491	 -0.047711	  0.024119	 -0.059541	 -0.046697	 -0.077732	  0.096704	  0.141885	 -0.085419
  0.127336	  0.146981	 -0.118758	 -0.162475	  0.050954	 -0.066639	  0.022250	 -0.089928	 -0.051704	 -0.096871	  0.110911	  0.122094	 -0.104515
  0.120014	  0.126274	 -0.098254	 -0.177748	  0.034877	 -0.057553	  0.032409	 -0.110363	 -0.079912	 -0.074731	  0.130455	  0.123396	 -0.100282
  0.151550	  0.154022	 -0.079172	 -0.126587	  0.030597	 -0.057970	  0.010000	 -0.124943	 -0.065296	 -0.099144	  0.172703	  0.076168	 -0.112848
  0.144216	  0.147328	 -0.086240	 -0.106219	  0.018317	 -0.021987	 -0.033952	 -0.077557	 -0.061277	 -0.094912	  0.158187	  0.035452	 -0.097637
  0.143974	  0.133754	 -0.118573	 -0.112377	  0.013550	 -0.004824	 -0.031227	 -0.042620	 -0.019601	 -0.048237	  0.138858	  0.080263	 -0.101618
  0.126393	  0.128017	 -0.137665	 -0.105795	 -0.001164	  0.000321	 -0.031443	 -0.045321	 -0.012306	 -0.040718	  0.110573	  0.063662	 -0.173547
  0.150173	  0.111901	 -0.140994	 -0.131974	 -0.008433	 -0.021054	 -0.054461	 -0.037276	 -0.016712	 -0.024003	  0.111326	  0.026425	 -0.178217
  0.173081	  0.131313	 -0.116096	 -0.128314	 -0.021507	 -0.034253	 -0.026334	  0.004552	  0.005358	 -0.037702	  0.134300	  0.006436	 -0.161980
  0.185891	  0.120196	 -0.088761	 -0.132232	  0.001857	 -0.020292	 -0.006165	  0.009688	  0.004080	 -0.045630	  0.119531	  0.004998	 -0.164411
  0.181078	  0.128707	 -0.073927	 -0.114698	  0.009737	 -0.027587	 -0.025288	  0.015807	  0.041218	 -0.056822	  0.135109	  0.010955	 -0.167010
  0.137213	  0.135079	 -0.050359	 -0.114563	  0.006162	 -0.065787	 -0.054301	  0.007725	  0.065164	 -0.037275	  0.133075	  0.063280	 -0.150883
  0.137026	  0.124032	 -0.047196	 -0.160478	  0.002507	 -0.063189	 -0.068192	 -0.007925	  0.051526	 -0.011419	  0.112523	  0.091254	 -0.158199
  0.133805	  0.097006	 -0.061653	 -0.169069	  0.017814	 -0.090983	 -0.055485	 -0.023301	  0.037955	 -0.017333	  0.077950	  0.086227	 -0.146082
  0.152990	  0.103688	 -0.043157	 -0.192972	  0.005950	 -0.105362	 -0.035170	 -0.032975	  0.091877	 -0.034860	  0.036722	  0.112231	 -0.152783
  0.151308	  0.087890	 -0.004501	 -0.185753	 -0.004905	 -0.091748	 -0.010235	 -0.011534	  0.081282	 -0.042236	  0.060157	  0.139535	 -0.163768
  0.155525	  0.086402	  0.006705	 -0.178518	 -0.017383	 -0.098653	  0.000834	  0.032449	  0.037384	 -0.041911	  0.078943	  0.163303	 -0.165947
  0.147012	  0.095758	 -0.017834	 -0.167436	 -0.045251	 -0.092883	 -0.007888	  0.043050	  0.020737	 -0.042691	  0.083248	  0.158572	 -0.159648
  0.155848	  0.050711	  0.002076	 -0.167266	 -0.032469	 -0.100972	 -0.015514	  0.032633	 -0.000939	 -0.027850	  0.113113	  0.138209	 -0.138781
  0.147995	  0.065219	 -0.012918	 -0.160509	 -0.041762	 -0.119515	 -0.034101	  0.045229	  0.005519	 -0.010793	  0.107601	  0.104843	 -0.169650
  0.141544	  0.093956	  0.029155	 -0.158341	 -0.010373	 -0.114974	 -0.033224	  0.060566	 -0.025182	 -0.047363	  0.115385	  0.098269	 -0.171971
  0.149056	  0.129563	  0.003585	 -0.183989	 -0.024499	 -0.086711	 -0.010339	  0.049981	 -0.066227	 -0.050600	  0.136999	  0.057372	 -0.145851
  0.165057	  0.129644	 -0.032027	 -0.215702	 -0.040959	 -0.079735	  0.019851	  0.054419	 -0.053774	 -0.047845	  0.138547	  0.052957	 -0.119904
  0.155344	  0.129656	 -0.011562	 -0.209274	 -0.087162	 -0.079560	  0.018524	  0.089675	 -0.033648	 -0.038642	  0.139157	  0.072507	 -0.083756
  0.104438	  0.092410	  0.002403	 -0.229875	 -0.067802	 -0.079221	  0.022653	  0.062204	 -0.010201	 -0.026993	  0.152216	  0.069189	 -0.066165
  0.079469	  0.104824	 -0.022745	 -0.215021	 -0.041616	 -0.055838	  0.017508	  0.022164	 -0.022643	  0.006500	  0.154006	  0.095476	 -0.099967
  0.062277	  0.112365	 -0.025890	 -0.204884	 -0.048829	 -0.057308	  0.025199	 -0.010158	 -0.003499	  0.022552	  0.147057	  0.087177	 -0.078215
  0.104166	  0.111111	 -0.020447	 -0.174773	 -0.057351	 -0.043235	  0.020246	 -0.010348	 -0.017160	 -0.007913	  0.120004	  0.095479	 -0.077995
  0.066724	  0.115030	 -0.020439	 -0.148665	 -0.031711	 -0.035731	  0.030542	 -0.007824	 -0.017554	 -0.041698	  0.081572	  0.099046	 -0.075327
  0.049469	  0.141714	 -0.027591	 -0.153938	 -0.021736	 -0.052659	  0.037124	  0.009110	 -0.019828	 -0.079009	  0.089330	  0.111113	 -0.067199
  0.062563	  0.141240	 -0.060526	 -0.138830	 -0.036408	 -0.081140	  0.015256	  0.029460	 -0.039402	 -0.077745	  0.078237	  0.085780	 -0.080068
  0.086917	  0.158003	 -0.060678	 -0.120496	 -0.057828	 -0.037828	  0.043543	 -0.009029	 -0.034161	 -0.070450	  0.087967	  0.096157	 -0.075946
  0.106469	  0.150483	 -0.054317	 -0.118910	 -0.080448	 -0.023633	  0.031050	 -0.002825	 -0.019288	 -0.078318	  0.091097	  0.094337	 -0.070881
  0.105685	  0.145586	 -0.059733	 -0.129274	 -0.089989	 -0.054935	 -0.003895	 -0.010627	  0.022545	 -0.023432	  0.099952	  0.096744	 -0.088821
  0.111371	  0.143272	 -0.046075	 -0.137144	 -0.117151	 -0.073608	  0.009518	 -0.009089	 -0.009619	 -0.025035	  0.103192	  0.100515	 -0.086353
  0.110141	  0.110182	 -0.040698	 -0.150705	 -0.106907	 -0.062519	  0.050501	 -0.013507	 -0.024145	 -0.011358	  0.082098	  0.091063	 -0.075385
  0.136736	  0.101343	 -0.050082	 -0.165190	 -0.091761	 -0.046448	  0.033651	 -0.034547	 -0.005744	 -0.024216	  0.089613	  0.118050	 -0.079016
  0.171065	  0.085875	 -0.093042	 -0.201598	 -0.077368	 -0.038456	  0.026667	 -0.039498	 -0.036090	 -0.030320	  0.066515	  0.147868	 -0.096618
  0.157014	  0.087181	 -0.120040	 -0.197651	 -0.086612	 -0.073861	 -0.002382	 -0.038853	 -0.022128	 -0.032846	  0.061649	  0.147495	 -0.103728
  0.157491	  0.097892	 -0.088821	 -0.192681	 -0.084810	 -0.098398	 -0.020594	 -0.028557	 -0.011184	 -0.028890	  0.064794	  0.128447	 -0.128768
  0.155097	  0.085378	 -0.084364	 -0.146311	 -0.060584	 -0.107935	 -0.016406	 -0.010144	 -0.007657	 -0.028046	  0.078939	  0.101720	 -0.116570
  0.153628	  0.084108	 -0.081217	 -0.119444	 -0.061355	 -0.123267	 -0.017286	 -0.007741	 -0.004935	 -0.034045	  0.069596	  0.056274	 -0.110616
  0.150335	  0.089265	 -0.083134	 -0.135360	 -0.083785	 -0.116768	 -0.007988	 -0.005248	 -0.053579	 -0.049023	  0.032976	  0.065157	 -0.076446
  0.161818	  0.105787	 -0.093975	 -0.164325	 -0.110288	 -0.124118	 -0.010129	  0.007791	 -0.061947	 -0.010822	  0.030644	  0.065850	 -0.056481
