# Supplementary material for: A fluorescent photoimmunoconjugate for imaging of cholesteatoma
Source: Sci Rep. 2022 Nov 19;12:19905. doi: 10.1038/s41598-022-22072-9 (PMC9675863; doi:10.1038/s41598-022-22072-9)
Supplement: Supplementary file 2 — Supplementary Information 2. [file 41598_2022_22072_MOESM2_ESM.zip › Data/ABR-46-6]

:RUN-6	LEVEL SWEEP	TEMP:NaN	6/6/2018	6:55 AM	NaNHR:
:SW EAR: R	SW FREQ: 32.00	# AVERAGES: 512	REP RATE (/sec): 40	DRIVER: RS Tweeter	SAMPLE (�sec): 40	
:NOTES-
:CHAMBER-CH4B-PXI
:CFTS Version: V2.7.2 (R850)
:LEVELS:20;25;30;35;40;45;50;55;60;65;70;75;80;
:DATA
 -0.011725	 -0.016167	 -0.019253	 -0.019808	  0.002322	 -0.016632	 -0.019592	 -0.032419	  0.015446	  0.032761	 -0.050953	 -0.108268	 -0.044747
 -0.016766	 -0.027006	  0.028215	  0.000093	  0.017355	 -0.028826	 -0.016288	 -0.034571	  0.000793	 -0.001931	 -0.026422	 -0.117542	 -0.039561
 -0.015466	  0.005640	  0.027117	 -0.022508	 -0.004086	 -0.023321	 -0.028938	 -0.045950	 -0.001181	 -0.041609	  0.005804	 -0.105485	 -0.053405
 -0.013551	 -0.002184	  0.000202	 -0.050954	 -0.012388	 -0.020079	 -0.022397	 -0.037155	  0.001161	 -0.054077	 -0.001307	 -0.094762	 -0.076291
 -0.002112	 -0.011941	  0.033906	 -0.062962	 -0.018045	 -0.035496	  0.021047	 -0.028467	 -0.006130	 -0.020569	  0.021111	 -0.078533	 -0.061756
  0.006952	 -0.034068	  0.034301	 -0.029987	  0.031114	 -0.012458	  0.036982	 -0.019954	  0.011092	 -0.012769	  0.033823	 -0.065613	 -0.028005
  0.021047	 -0.070783	  0.013142	 -0.026836	  0.041033	  0.011068	  0.029329	 -0.024871	  0.049878	 -0.008658	  0.037754	 -0.056399	 -0.038658
  0.004246	 -0.045487	 -0.004817	 -0.019114	  0.036495	  0.020630	  0.034730	  0.001007	  0.080337	 -0.015500	  0.010555	 -0.061354	 -0.022234
  0.008971	 -0.044751	 -0.015425	  0.008277	  0.001495	  0.006729	  0.038094	  0.000697	  0.036653	 -0.023895	 -0.018139	 -0.056892	 -0.017037
  0.016139	 -0.034489	 -0.025876	  0.010258	 -0.018369	 -0.002680	  0.042497	  0.000829	  0.021993	 -0.039478	 -0.018122	 -0.019879	 -0.049394
  0.007206	 -0.025393	 -0.019344	  0.004120	 -0.054547	  0.034727	 -0.008496	 -0.003354	  0.008774	 -0.052191	  0.000516	  0.016982	 -0.049642
 -0.005882	  0.008541	 -0.013967	  0.001219	 -0.037893	  0.025351	 -0.014698	 -0.020958	 -0.012392	 -0.041707	  0.002357	  0.023354	 -0.014354
 -0.001596	  0.064851	 -0.010649	  0.049145	 -0.028096	  0.003853	 -0.006577	 -0.008259	 -0.044440	 -0.050130	 -0.001139	  0.035548	 -0.004537
 -0.007339	  0.059011	 -0.015103	  0.051525	 -0.027794	 -0.009958	  0.017948	  0.000783	 -0.052397	 -0.031295	 -0.028285	  0.079050	 -0.001472
 -0.037960	  0.053956	 -0.031622	  0.057489	 -0.002096	 -0.011550	  0.002991	  0.012515	 -0.048473	  0.006282	 -0.070669	  0.107257	  0.028975
 -0.025246	  0.032461	 -0.026172	  0.016198	 -0.000453	  0.018456	 -0.005394	  0.004821	 -0.011923	  0.043860	 -0.058534	  0.078621	  0.079744
  0.003911	  0.005641	  0.002132	  0.027706	  0.022821	  0.022780	 -0.031561	  0.035448	  0.011473	  0.058534	 -0.006697	  0.088432	  0.111316
  0.027961	  0.038063	 -0.019255	  0.029000	  0.016321	  0.001476	 -0.049765	  0.081125	 -0.016753	  0.061205	  0.012828	  0.089019	  0.094464
  0.022602	  0.026309	  0.016085	 -0.000255	  0.017189	 -0.009122	 -0.042045	  0.071282	 -0.023630	  0.095228	  0.059574	  0.102825	  0.081584
  0.018609	  0.017796	  0.046382	 -0.022607	  0.017622	  0.025052	  0.022135	  0.047450	 -0.020282	  0.095938	  0.095943	  0.143637	  0.105010
 -0.005365	  0.012979	  0.054597	  0.024342	  0.043597	  0.051618	  0.030797	  0.031678	 -0.010090	  0.079911	  0.058710	  0.117088	  0.081200
 -0.022936	  0.038833	  0.055164	  0.048000	  0.056006	  0.000469	  0.020764	  0.041103	 -0.008191	  0.071838	  0.085748	  0.099135	  0.088040
 -0.048621	  0.058095	  0.048368	  0.007651	  0.017833	 -0.010418	  0.041395	  0.023531	  0.026472	  0.077211	  0.093962	  0.091961	  0.118648
 -0.072091	  0.026284	  0.069828	 -0.019500	 -0.002798	  0.020832	  0.062463	  0.037066	  0.031967	  0.055684	  0.096546	  0.087670	  0.114116
 -0.043839	  0.016418	  0.074283	 -0.039664	  0.018601	  0.019944	  0.078571	  0.044091	  0.056623	  0.043690	  0.105195	  0.095786	  0.150861
 -0.022480	  0.016361	  0.062879	 -0.042683	  0.041891	  0.015490	  0.122482	  0.041408	  0.081318	  0.056427	  0.131264	  0.141624	  0.196345
 -0.006706	  0.010424	  0.020762	 -0.043892	  0.058152	  0.024300	  0.132008	  0.069116	  0.074090	  0.073459	  0.127479	  0.155809	  0.235092
 -0.018067	 -0.011953	 -0.001772	 -0.026084	  0.058547	 -0.002412	  0.096091	  0.088708	  0.079415	  0.094506	  0.153646	  0.196627	  0.300732
  0.002864	 -0.023322	  0.027659	 -0.047081	  0.073073	  0.028734	  0.127610	  0.118832	  0.074840	  0.132193	  0.213097	  0.216112	  0.354461
  0.037474	  0.000454	  0.003218	 -0.045483	  0.092399	  0.025660	  0.122367	  0.129945	  0.128975	  0.132932	  0.242039	  0.224107	  0.386131
 -0.010104	  0.014688	  0.005563	 -0.012340	  0.106059	  0.035389	  0.117828	  0.160024	  0.167979	  0.136022	  0.245680	  0.255207	  0.362615
  0.005190	  0.015123	  0.018986	 -0.002006	  0.105905	  0.035453	  0.132632	  0.168083	  0.192988	  0.135930	  0.278464	  0.240621	  0.353912
 -0.001535	  0.025166	  0.043599	 -0.009145	  0.104223	  0.019844	  0.178760	  0.163645	  0.212893	  0.152345	  0.289286	  0.263448	  0.331473
 -0.023332	  0.028671	  0.025497	 -0.031695	  0.100113	  0.054982	  0.216972	  0.181691	  0.203268	  0.146464	  0.238832	  0.275553	  0.306671
 -0.013510	  0.037873	 -0.034020	 -0.009679	  0.112785	  0.088937	  0.186531	  0.138810	  0.150029	  0.147184	  0.191834	  0.196910	  0.262216
  0.002319	  0.070004	 -0.033498	  0.016285	  0.154591	  0.104339	  0.183799	  0.094252	  0.090998	  0.120904	  0.173141	  0.122766	  0.230040
 -0.011586	  0.088528	 -0.027561	  0.012785	  0.137092	  0.143388	  0.173128	  0.060141	  0.088144	  0.114385	  0.149094	  0.057078	  0.178302
 -0.040650	  0.102123	 -0.015559	  0.005654	  0.111921	  0.123953	  0.145513	  0.020448	  0.078692	  0.070566	  0.118119	  0.028111	  0.103974
 -0.039514	  0.075371	 -0.016363	  0.004869	  0.088753	  0.088260	  0.085698	 -0.017162	  0.034841	  0.014719	  0.107500	  0.028263	  0.057993
 -0.041359	  0.084916	 -0.013891	  0.010120	  0.073472	  0.050267	  0.021858	 -0.000144	  0.014557	 -0.017611	  0.128345	  0.018890	  0.028987
 -0.058437	  0.062617	  0.011571	  0.024615	  0.080710	  0.020306	  0.028426	 -0.026490	  0.043604	 -0.029183	  0.085550	 -0.007590	  0.012028
 -0.074068	  0.039594	  0.055180	  0.019326	  0.076977	  0.004909	  0.038335	 -0.062318	  0.058302	 -0.025028	  0.051556	 -0.015259	 -0.039270
 -0.027318	  0.021841	  0.063277	  0.019669	  0.074719	  0.004455	  0.000667	 -0.076456	  0.025945	 -0.046654	  0.050869	 -0.049242	 -0.087532
  0.013865	 -0.008411	  0.021425	  0.028892	  0.056894	 -0.068626	 -0.022864	 -0.072535	  0.016002	 -0.020905	  0.035113	 -0.092295	 -0.097951
  0.001324	 -0.016684	  0.020586	  0.036655	  0.048067	 -0.108529	 -0.003801	 -0.116883	 -0.012770	 -0.002096	 -0.003103	 -0.102716	 -0.148216
  0.037383	 -0.011996	 -0.041635	  0.013800	  0.033511	 -0.106156	 -0.020863	 -0.124987	 -0.068154	 -0.002441	 -0.001343	 -0.129372	 -0.191878
  0.029390	  0.000828	 -0.053880	  0.017640	  0.004812	 -0.100592	  0.000740	 -0.085944	 -0.083642	 -0.042105	 -0.027600	 -0.150310	 -0.221728
  0.011187	  0.012591	 -0.032937	  0.004547	 -0.028531	 -0.084987	  0.023512	 -0.059351	 -0.083504	 -0.068566	 -0.065497	 -0.182772	 -0.222300
  0.018717	  0.012792	 -0.013463	 -0.024921	 -0.053017	 -0.086442	  0.002399	 -0.036862	 -0.069326	 -0.081218	 -0.038624	 -0.170513	 -0.185960
  0.023020	 -0.033829	 -0.017727	 -0.046795	 -0.035976	 -0.053064	 -0.028024	 -0.000408	 -0.043012	 -0.084658	 -0.000098	 -0.128333	 -0.151670
  0.007280	 -0.040812	 -0.073272	 -0.055898	 -0.053292	  0.005171	 -0.008631	 -0.022271	 -0.057029	 -0.050740	  0.045183	 -0.033221	 -0.077368
  0.022151	 -0.042770	 -0.084541	 -0.069292	 -0.044133	  0.030556	  0.029521	 -0.013864	 -0.029957	 -0.005706	  0.073272	  0.040992	  0.003418
  0.039813	 -0.036697	 -0.088548	 -0.060815	 -0.026964	  0.004780	  0.010620	  0.053948	  0.041708	  0.046752	  0.127616	  0.143524	  0.107570
  0.054953	 -0.030986	 -0.086490	 -0.057995	 -0.012001	  0.033614	  0.034850	  0.104262	  0.092076	  0.103699	  0.192390	  0.224075	  0.226704
  0.072194	 -0.007696	 -0.087359	 -0.041075	  0.013374	  0.043105	  0.093178	  0.128775	  0.071644	  0.161655	  0.205746	  0.250580	  0.273148
  0.035125	  0.023651	 -0.077685	 -0.034647	 -0.009861	  0.032727	  0.105327	  0.185474	  0.101371	  0.174062	  0.214218	  0.272835	  0.238297
  0.012306	  0.003591	 -0.069134	 -0.008808	  0.029315	  0.058537	  0.107464	  0.193500	  0.157703	  0.186840	  0.210152	  0.287914	  0.205088
  0.025627	 -0.002335	 -0.056363	 -0.014863	  0.045144	  0.089397	  0.163487	  0.190578	  0.195522	  0.175111	  0.213348	  0.281817	  0.193275
  0.034151	 -0.014378	 -0.035166	  0.001726	  0.065885	  0.130796	  0.168693	  0.173119	  0.154261	  0.173917	  0.215073	  0.221847	  0.161414
  0.020407	 -0.002368	 -0.034065	  0.016233	  0.070949	  0.150335	  0.139370	  0.141912	  0.083420	  0.173037	  0.214504	  0.190261	  0.133950
 -0.019351	  0.012765	 -0.002344	  0.035081	  0.097069	  0.140271	  0.135521	  0.134026	  0.078579	  0.119939	  0.164386	  0.146766	  0.078764
 -0.033680	  0.004440	  0.018426	  0.029454	  0.112722	  0.118586	  0.110967	  0.085855	  0.076014	  0.104743	  0.124255	  0.106568	  0.053801
 -0.025433	  0.005765	  0.028805	  0.060669	  0.104398	  0.083399	  0.085220	  0.025026	  0.041829	  0.087136	  0.094203	  0.062858	  0.063094
 -0.035570	  0.017441	  0.022967	  0.092371	  0.105139	  0.085507	  0.066839	  0.035273	  0.028071	  0.036641	  0.055769	  0.051467	  0.078340
 -0.048677	  0.042887	 -0.007934	  0.082482	  0.076603	  0.055220	  0.042281	  0.023316	  0.009083	  0.050247	  0.042581	  0.081193	  0.084289
 -0.063439	  0.028325	 -0.007316	  0.031067	  0.061887	  0.013397	  0.032835	  0.026899	 -0.016255	  0.094671	  0.020363	  0.057964	  0.016350
 -0.067954	  0.010574	  0.036942	  0.021496	  0.040693	 -0.027423	  0.004448	  0.050214	  0.023552	  0.133658	  0.028591	  0.053699	 -0.018285
 -0.072637	  0.013358	  0.020380	  0.020799	  0.049686	 -0.028023	  0.034679	  0.051828	  0.049647	  0.122774	  0.059045	  0.054174	 -0.027681
 -0.054400	  0.054312	  0.021622	  0.013736	  0.047979	 -0.058967	  0.029879	  0.046685	  0.039453	  0.101176	  0.021457	  0.032796	 -0.018252
 -0.073037	  0.037204	  0.014716	 -0.002345	  0.086166	 -0.069852	  0.017943	  0.090232	  0.032449	  0.072200	 -0.012206	  0.019539	 -0.017917
 -0.058035	  0.020974	 -0.023437	 -0.010725	  0.096472	 -0.056080	  0.054583	  0.129566	 -0.004509	  0.031160	  0.048084	 -0.016346	  0.010025
 -0.059912	 -0.015350	 -0.023685	 -0.006059	  0.043666	 -0.050753	  0.059349	  0.152291	 -0.014484	  0.006480	  0.078193	 -0.044654	  0.022224
 -0.049920	 -0.044188	 -0.033614	 -0.019320	  0.017450	 -0.078284	  0.059187	  0.126005	  0.026581	  0.036818	  0.084590	 -0.052675	 -0.021668
 -0.039989	 -0.018471	 -0.024600	 -0.012367	  0.003841	 -0.075803	  0.076691	  0.126385	  0.033450	  0.052503	  0.077245	 -0.050283	 -0.042480
 -0.048433	 -0.002401	 -0.024382	  0.006066	  0.032141	 -0.060381	  0.078940	  0.114663	  0.042896	  0.032669	 -0.005619	 -0.062267	 -0.010569
 -0.084528	  0.033605	 -0.034478	  0.017434	  0.027097	 -0.058171	  0.044448	  0.109066	  0.019481	  0.048097	 -0.037352	 -0.034110	  0.009678
 -0.120403	  0.038468	 -0.085020	 -0.006113	  0.044745	 -0.083054	  0.042130	  0.089974	 -0.001609	  0.068837	 -0.040160	 -0.035225	  0.029236
 -0.104137	  0.040262	 -0.093438	 -0.026435	  0.067816	 -0.069663	  0.040694	  0.038274	  0.000583	  0.074082	 -0.045048	 -0.052644	 -0.000139
 -0.118758	  0.023410	 -0.100209	 -0.027003	  0.053933	 -0.062172	  0.041980	  0.026912	  0.022849	  0.083745	 -0.025770	 -0.065087	  0.027934
 -0.066227	  0.038374	 -0.038631	 -0.011617	  0.069481	 -0.086075	  0.035544	  0.020679	  0.011866	  0.058365	  0.014153	 -0.003878	  0.070777
 -0.054787	  0.086126	 -0.068587	 -0.031364	  0.053240	 -0.084502	 -0.005870	  0.026876	  0.015411	  0.047753	  0.056139	  0.058906	  0.049689
 -0.082229	  0.086576	 -0.076638	 -0.062476	  0.050985	 -0.049637	 -0.058459	 -0.005957	  0.031008	  0.075721	  0.075652	  0.077352	  0.051910
 -0.097258	  0.058779	 -0.044593	 -0.066684	  0.066191	 -0.009338	 -0.086769	  0.018793	  0.064584	  0.093411	  0.080990	  0.084682	  0.056111
 -0.119565	  0.036718	 -0.052633	 -0.057918	  0.078519	 -0.016610	 -0.079777	 -0.003958	  0.064093	  0.120143	  0.122035	  0.113914	  0.115290
 -0.091754	  0.043115	 -0.051424	  0.022303	  0.059910	 -0.038402	 -0.075081	 -0.022750	  0.050696	  0.152955	  0.124445	  0.144915	  0.169513
 -0.047325	  0.015630	 -0.041331	 -0.001115	  0.038189	 -0.042657	 -0.091429	 -0.057466	  0.068308	  0.163250	  0.124756	  0.144085	  0.176303
 -0.065022	  0.017652	 -0.027782	 -0.028288	  0.036403	 -0.039593	 -0.090173	 -0.036370	  0.059677	  0.156629	  0.128497	  0.154847	  0.147870
 -0.057846	  0.028725	 -0.052379	 -0.011316	  0.045604	 -0.046270	 -0.054547	 -0.015924	  0.070472	  0.148869	  0.127004	  0.141443	  0.147614
 -0.022548	  0.005756	 -0.064932	  0.001384	  0.069682	 -0.047850	 -0.039009	  0.025459	  0.087076	  0.127879	  0.092704	  0.115094	  0.109655
 -0.014834	  0.036001	 -0.091740	  0.036747	  0.076395	 -0.026103	 -0.021060	  0.037364	  0.105180	  0.102107	  0.097542	  0.110517	  0.099891
 -0.037216	  0.043659	 -0.091881	  0.046584	  0.100691	 -0.010237	 -0.044730	  0.041748	  0.080202	  0.079788	  0.070316	  0.076022	  0.062753
 -0.043214	  0.047607	 -0.067090	  0.029059	  0.093712	  0.008589	 -0.036199	  0.031244	  0.100628	  0.082607	  0.041949	  0.048227	  0.017981
 -0.034507	  0.019242	 -0.065148	  0.025032	  0.050579	  0.058751	 -0.030314	  0.032786	  0.092337	  0.029454	 -0.038410	 -0.000114	 -0.010450
 -0.001217	  0.025284	 -0.074780	  0.031189	  0.066453	  0.043026	 -0.036192	  0.031113	  0.043939	  0.034395	 -0.062389	 -0.022038	 -0.024959
 -0.015636	  0.023073	 -0.065309	  0.040343	  0.057518	  0.049924	 -0.020038	  0.005636	  0.000451	 -0.017759	 -0.079140	 -0.053609	 -0.050406
 -0.029653	  0.028234	 -0.072387	  0.009348	  0.029712	  0.032148	 -0.020510	 -0.028324	 -0.030559	 -0.055190	 -0.103509	 -0.090004	 -0.064425
 -0.050278	  0.005013	 -0.057099	 -0.026261	  0.049086	 -0.038609	 -0.021835	 -0.034706	 -0.050729	 -0.051200	 -0.097010	 -0.057957	 -0.023026
 -0.060623	  0.020767	 -0.086094	 -0.002979	  0.044946	 -0.076801	 -0.018446	 -0.040164	 -0.016564	 -0.042349	 -0.096194	 -0.047194	  0.029330
 -0.016516	  0.043398	 -0.109809	  0.017304	  0.037136	 -0.046410	 -0.011812	 -0.041120	  0.023106	 -0.038751	 -0.077020	 -0.010027	  0.050034
 -0.011301	  0.025749	 -0.100011	  0.013117	  0.046612	 -0.034956	 -0.045498	 -0.041500	  0.040793	 -0.028537	 -0.053756	  0.033891	  0.070323
 -0.006479	  0.041802	 -0.107707	 -0.015155	  0.057910	 -0.016274	 -0.049632	 -0.034564	  0.015704	 -0.019698	 -0.017080	  0.039615	  0.089338
  0.012859	  0.060334	 -0.096727	 -0.009983	  0.056291	 -0.042790	 -0.048955	 -0.035119	 -0.003449	 -0.032188	  0.031756	  0.074801	  0.122825
 -0.005388	  0.052866	 -0.102360	 -0.003510	  0.027747	 -0.037132	 -0.057972	 -0.099578	  0.026578	  0.000225	  0.112639	  0.115412	  0.163803
  0.005482	  0.027124	 -0.101309	 -0.003239	  0.019920	 -0.018023	 -0.035065	 -0.096700	  0.026645	  0.060353	  0.152172	  0.178295	  0.249771
  0.022924	  0.021404	 -0.095288	  0.002503	  0.024394	  0.019521	 -0.028741	 -0.063271	  0.063749	  0.093507	  0.201198	  0.235025	  0.321713
  0.008421	  0.031754	 -0.077687	 -0.032396	  0.012683	  0.059310	 -0.018277	 -0.027195	  0.089548	  0.105253	  0.249698	  0.284695	  0.363957
  0.003107	  0.014627	 -0.102026	 -0.034064	  0.011127	  0.057673	 -0.022063	  0.013886	  0.103966	  0.194979	  0.238264	  0.352016	  0.418011
 -0.005605	 -0.003458	 -0.075806	 -0.001791	  0.040159	  0.022941	 -0.004633	  0.023433	  0.115330	  0.220675	  0.253521	  0.403092	  0.455947
 -0.003774	  0.015433	 -0.077766	 -0.010299	  0.040163	  0.030807	  0.046648	  0.041555	  0.143902	  0.258710	  0.269342	  0.415124	  0.481619
  0.003919	  0.020702	 -0.066853	 -0.028780	  0.025876	  0.031074	  0.048250	  0.098576	  0.141154	  0.317624	  0.256481	  0.422869	  0.466868
  0.026429	  0.043820	 -0.054400	 -0.024358	  0.040884	  0.009771	  0.015336	  0.120008	  0.153974	  0.321296	  0.304202	  0.399987	  0.434707
  0.069736	  0.064939	 -0.018707	  0.012818	  0.067380	  0.024415	 -0.002424	  0.158546	  0.170734	  0.330865	  0.309677	  0.391608	  0.395100
  0.032707	  0.081139	 -0.030826	  0.026763	  0.089758	  0.096007	  0.005271	  0.164476	  0.199091	  0.376839	  0.304667	  0.369402	  0.360882
  0.024669	  0.068737	 -0.029886	  0.023599	  0.098877	  0.130569	  0.030089	  0.153626	  0.205435	  0.355627	  0.318336	  0.340632	  0.323580
  0.015174	  0.084029	 -0.021027	  0.034729	  0.127640	  0.141274	  0.077586	  0.171939	  0.187374	  0.310344	  0.261957	  0.333731	  0.298515
  0.014881	  0.103084	  0.002926	  0.029160	  0.114288	  0.138566	  0.117030	  0.208302	  0.163564	  0.277048	  0.229631	  0.295938	  0.278368
  0.037353	  0.082720	  0.000026	  0.032188	  0.121388	  0.141384	  0.119185	  0.182744	  0.139827	  0.248386	  0.186286	  0.260722	  0.222558
  0.019605	  0.079450	  0.011478	  0.071024	  0.121654	  0.147975	  0.085571	  0.139957	  0.179823	  0.197697	  0.132331	  0.188696	  0.190786
  0.023358	  0.060394	  0.010208	  0.098977	  0.136266	  0.167057	  0.084049	  0.113812	  0.165789	  0.138756	  0.110292	  0.115414	  0.148318
  0.045505	  0.039454	  0.046899	  0.088507	  0.186741	  0.154589	  0.104227	  0.089384	  0.129189	  0.091703	  0.063167	  0.115902	  0.094768
  0.042263	  0.038899	  0.057182	  0.065066	  0.173766	  0.117740	  0.096012	  0.068238	  0.072788	  0.072197	  0.024712	  0.081898	  0.041828
  0.047544	  0.030512	  0.029874	  0.076219	  0.136769	  0.114900	  0.067220	  0.054877	  0.040217	  0.006218	 -0.020669	  0.059302	 -0.019325
  0.010823	  0.035379	  0.026993	  0.098634	  0.157205	  0.077915	  0.029091	  0.048421	  0.044635	 -0.043125	 -0.077088	  0.031575	 -0.022791
 -0.011572	  0.034668	  0.019797	  0.103193	  0.135580	  0.052484	 -0.001950	  0.000032	  0.040823	 -0.066815	 -0.122055	 -0.018915	 -0.001285
  0.022388	  0.013048	  0.014324	  0.099289	  0.114913	  0.046730	 -0.010636	 -0.016020	  0.035276	 -0.127291	 -0.121967	 -0.003732	 -0.032290
  0.027518	  0.025427	 -0.005237	  0.114454	  0.049397	  0.036553	 -0.045452	 -0.021394	  0.007557	 -0.170198	 -0.135200	 -0.018489	 -0.102644
  0.036194	  0.038965	 -0.008534	  0.117465	  0.014516	  0.021148	 -0.061464	 -0.039522	 -0.063443	 -0.183324	 -0.116964	 -0.055416	 -0.167829
  0.084829	  0.024548	 -0.041899	  0.095014	  0.005105	  0.006477	 -0.105309	 -0.074582	 -0.076309	 -0.188637	 -0.121295	 -0.066185	 -0.181914
  0.114285	  0.028069	 -0.021953	  0.070545	  0.005962	 -0.019042	 -0.126662	 -0.067230	 -0.076860	 -0.189032	 -0.162762	 -0.049047	 -0.174636
  0.082590	  0.031925	 -0.009248	  0.064670	  0.073611	 -0.049147	 -0.131169	 -0.095763	 -0.086189	 -0.177578	 -0.180072	 -0.066083	 -0.177361
  0.084163	 -0.002374	  0.002776	  0.059876	  0.102441	 -0.057644	 -0.158760	 -0.111308	 -0.089324	 -0.229501	 -0.167616	 -0.077576	 -0.194842
  0.090185	 -0.021860	 -0.014695	  0.055088	  0.084418	 -0.086118	 -0.128612	 -0.127950	 -0.058248	 -0.215599	 -0.184368	 -0.095628	 -0.137741
  0.054664	 -0.011166	 -0.019633	  0.036459	  0.055760	 -0.075503	 -0.136364	 -0.108406	 -0.066191	 -0.186415	 -0.180806	 -0.104285	 -0.129141
  0.022449	 -0.008326	 -0.015246	  0.022581	  0.056002	 -0.107636	 -0.162098	 -0.081933	 -0.076077	 -0.137625	 -0.151316	 -0.144325	 -0.130254
 -0.004055	  0.000620	  0.005300	  0.008111	  0.010230	 -0.143252	 -0.169932	 -0.105189	 -0.060786	 -0.140099	 -0.172695	 -0.165664	 -0.164798
 -0.019951	  0.005894	 -0.019436	 -0.038138	  0.002591	 -0.139241	 -0.133763	 -0.115913	 -0.041743	 -0.140327	 -0.189894	 -0.132576	 -0.162010
 -0.010197	 -0.015732	 -0.040571	 -0.061924	 -0.028492	 -0.114659	 -0.091222	 -0.135100	 -0.020399	 -0.163169	 -0.166232	 -0.136378	 -0.132794
 -0.013447	 -0.023160	 -0.039186	 -0.042439	 -0.031891	 -0.083343	 -0.077031	 -0.112795	 -0.036460	 -0.144638	 -0.147987	 -0.143602	 -0.158067
  0.027178	 -0.025070	 -0.080363	 -0.027747	 -0.024996	 -0.080256	 -0.060707	 -0.104659	 -0.052295	 -0.156672	 -0.120179	 -0.132663	 -0.165133
  0.013218	 -0.009646	 -0.080110	 -0.076292	 -0.008074	 -0.066137	 -0.047481	 -0.093246	 -0.036873	 -0.160728	 -0.120383	 -0.134582	 -0.170484
  0.009385	  0.006411	 -0.024349	 -0.073047	 -0.008146	 -0.080595	 -0.055486	 -0.081564	 -0.003572	 -0.181878	 -0.152500	 -0.138096	 -0.160910
  0.029468	 -0.048546	  0.013218	 -0.036989	 -0.062986	 -0.080936	 -0.086986	 -0.083208	  0.012756	 -0.215534	 -0.161322	 -0.142552	 -0.183695
  0.019300	 -0.104633	  0.007046	 -0.036371	 -0.051600	 -0.059182	 -0.094537	 -0.075598	  0.008040	 -0.225604	 -0.153104	 -0.163262	 -0.177066
  0.017170	 -0.094645	 -0.016782	 -0.052693	 -0.033301	 -0.038200	 -0.087005	 -0.078153	 -0.053149	 -0.222006	 -0.143360	 -0.200422	 -0.167385
  0.041405	 -0.072605	 -0.013115	 -0.039004	 -0.029023	 -0.039452	 -0.115780	 -0.087517	 -0.067465	 -0.236311	 -0.141345	 -0.213317	 -0.156081
  0.034691	 -0.045154	 -0.028150	 -0.020521	 -0.013150	 -0.059337	 -0.169351	 -0.115816	 -0.065631	 -0.215729	 -0.127707	 -0.165979	 -0.170765
  0.038385	 -0.038145	 -0.011168	 -0.026697	 -0.017425	 -0.050113	 -0.150919	 -0.122128	 -0.087267	 -0.189350	 -0.143780	 -0.119912	 -0.175081
  0.038426	 -0.036780	  0.009413	 -0.023063	 -0.000227	 -0.060597	 -0.121656	 -0.134489	 -0.089208	 -0.198608	 -0.156030	 -0.097488	 -0.160300
  0.019760	 -0.043550	 -0.006308	 -0.051725	  0.008421	 -0.057668	 -0.130381	 -0.135249	 -0.058615	 -0.180617	 -0.119715	 -0.104860	 -0.169665
  0.032910	 -0.040155	 -0.016046	 -0.090750	 -0.021090	 -0.033618	 -0.159076	 -0.123876	 -0.063688	 -0.159758	 -0.065540	 -0.111094	 -0.190762
  0.027738	 -0.048222	 -0.009918	 -0.110104	 -0.009931	 -0.017485	 -0.144862	 -0.122350	 -0.055823	 -0.156872	 -0.057020	 -0.095848	 -0.229328
  0.013033	 -0.020771	 -0.024615	 -0.072425	  0.027733	 -0.021468	 -0.106509	 -0.081173	 -0.046540	 -0.164156	 -0.027911	 -0.121917	 -0.269429
  0.040145	  0.014795	 -0.013260	 -0.051721	 -0.003156	 -0.048408	 -0.064554	 -0.076198	 -0.055047	 -0.154870	 -0.038540	 -0.176316	 -0.240176
  0.040741	  0.003954	 -0.017406	 -0.026082	  0.006175	 -0.047586	 -0.047288	 -0.075613	 -0.056551	 -0.115942	 -0.037273	 -0.195741	 -0.225129
  0.030076	  0.017372	 -0.011294	 -0.012037	  0.036532	 -0.020677	 -0.016355	 -0.083956	 -0.051577	 -0.138013	 -0.047976	 -0.184517	 -0.222350
  0.041613	  0.038750	  0.037259	 -0.011276	  0.059845	  0.017121	 -0.008655	 -0.046342	 -0.052768	 -0.141324	 -0.090390	 -0.168090	 -0.228758
  0.049202	  0.022998	  0.027090	 -0.008118	  0.087911	  0.032956	 -0.032472	 -0.027566	 -0.059628	 -0.167128	 -0.082924	 -0.222996	 -0.239881
  0.029986	  0.039877	  0.019354	 -0.026665	  0.081550	  0.057364	 -0.046784	 -0.029021	 -0.053766	 -0.186419	 -0.090212	 -0.224091	 -0.226211
  0.073775	  0.027868	 -0.009861	 -0.044157	  0.072499	  0.084425	 -0.083976	 -0.023461	 -0.052967	 -0.194750	 -0.097930	 -0.213978	 -0.214603
  0.070231	  0.056737	  0.019197	 -0.036170	  0.074031	  0.047415	 -0.098383	 -0.016913	 -0.043829	 -0.168838	 -0.094210	 -0.163397	 -0.214201
  0.095123	  0.061127	  0.022880	 -0.056690	  0.074886	  0.043976	 -0.074985	 -0.042717	 -0.041705	 -0.158816	 -0.090720	 -0.112294	 -0.195324
  0.108131	  0.076329	  0.027320	 -0.044276	  0.113944	  0.030821	 -0.045379	 -0.072368	 -0.048756	 -0.188686	 -0.089699	 -0.068653	 -0.201337
  0.076298	  0.057506	  0.054229	 -0.019134	  0.103425	  0.051834	 -0.004464	 -0.106512	 -0.079946	 -0.196169	 -0.108064	 -0.082979	 -0.179923
  0.045434	  0.031463	  0.051923	 -0.043964	  0.080249	  0.035645	 -0.005781	 -0.117852	 -0.080186	 -0.200773	 -0.127136	 -0.116755	 -0.129105
  0.069766	  0.005213	  0.056485	 -0.036751	  0.111225	  0.048445	  0.005106	 -0.150835	 -0.100446	 -0.175512	 -0.124382	 -0.137295	 -0.115995
  0.072632	  0.002732	  0.048663	 -0.005594	  0.104225	  0.033260	  0.001061	 -0.164389	 -0.140003	 -0.183134	 -0.160565	 -0.161594	 -0.112629
  0.065691	  0.026074	  0.053693	 -0.005918	  0.113797	  0.013546	 -0.016755	 -0.158258	 -0.138696	 -0.171191	 -0.149739	 -0.112826	 -0.098680
  0.087279	  0.029800	  0.020288	  0.000151	  0.130203	  0.000628	 -0.034684	 -0.172485	 -0.144598	 -0.200184	 -0.144950	 -0.050212	 -0.083868
  0.100102	  0.009113	  0.034829	  0.016898	  0.092916	 -0.016515	 -0.027498	 -0.168954	 -0.138473	 -0.201006	 -0.144852	 -0.032314	 -0.098970
  0.083330	  0.009596	  0.074029	 -0.014175	  0.044415	 -0.042304	 -0.037062	 -0.189260	 -0.144423	 -0.222338	 -0.156044	 -0.022668	 -0.110727
  0.071744	  0.030648	  0.063232	 -0.063202	  0.066146	 -0.069571	 -0.085525	 -0.214181	 -0.155533	 -0.198957	 -0.154583	 -0.035985	 -0.100746
  0.074019	  0.041334	  0.025602	 -0.071575	  0.065596	 -0.072643	 -0.111231	 -0.203624	 -0.188703	 -0.192423	 -0.129706	 -0.045558	 -0.095673
  0.071760	  0.033788	  0.040356	 -0.053787	  0.029556	 -0.080386	 -0.101013	 -0.189407	 -0.209134	 -0.218873	 -0.114940	 -0.047283	 -0.072119
  0.089119	  0.042379	  0.023795	 -0.066625	 -0.021700	 -0.116826	 -0.129453	 -0.158848	 -0.205278	 -0.240025	 -0.112973	  0.010607	 -0.051396
  0.066361	  0.089268	 -0.001405	 -0.084950	 -0.044062	 -0.166694	 -0.142460	 -0.178542	 -0.193387	 -0.218561	 -0.106742	  0.040628	 -0.076215
  0.056650	  0.111090	 -0.005027	 -0.069375	 -0.023743	 -0.190443	 -0.178017	 -0.202506	 -0.169756	 -0.198784	 -0.100445	  0.031859	 -0.078919
  0.060021	  0.107439	 -0.023789	 -0.041698	 -0.015375	 -0.136726	 -0.196551	 -0.185005	 -0.155950	 -0.173655	 -0.094421	 -0.017236	 -0.073692
  0.041842	  0.095554	 -0.003466	 -0.063272	 -0.004553	 -0.124318	 -0.144396	 -0.138431	 -0.100288	 -0.174721	 -0.069273	 -0.032934	 -0.066782
  0.001387	  0.115475	  0.003340	 -0.061193	 -0.008947	 -0.131496	 -0.127707	 -0.136859	 -0.095001	 -0.142581	 -0.026592	 -0.030112	 -0.023121
  0.027152	  0.113216	  0.032732	 -0.070051	  0.003688	 -0.111088	 -0.139521	 -0.152607	 -0.085690	 -0.158615	 -0.015616	 -0.037528	  0.017927
  0.024581	  0.067977	  0.023570	 -0.072543	 -0.016883	 -0.113314	 -0.181832	 -0.107634	 -0.082715	 -0.102460	 -0.041319	  0.011691	  0.018919
  0.019295	  0.030298	  0.005885	 -0.073965	 -0.027409	 -0.110483	 -0.157227	 -0.109854	 -0.070642	 -0.081029	 -0.015603	  0.029686	 -0.007831
  0.028337	  0.054740	 -0.013395	 -0.057933	 -0.027936	 -0.105530	 -0.102579	 -0.097724	 -0.036461	 -0.081586	  0.007934	  0.038834	 -0.072639
  0.023210	  0.043467	  0.014891	 -0.043042	 -0.052973	 -0.088872	 -0.098073	 -0.086801	 -0.002545	 -0.076749	 -0.004537	  0.047103	 -0.062694
  0.018391	  0.042272	  0.015083	 -0.062005	 -0.064069	 -0.073581	 -0.126708	 -0.075151	  0.024417	 -0.076334	 -0.007419	  0.052441	 -0.027747
  0.051974	  0.052329	  0.033703	 -0.050613	 -0.044203	 -0.062576	 -0.100358	 -0.061223	  0.055567	 -0.034466	 -0.003724	  0.037240	  0.006268
  0.055801	  0.039216	  0.027151	 -0.017206	 -0.012074	 -0.060806	 -0.104540	 -0.063734	  0.053460	 -0.058549	 -0.020547	  0.058643	  0.000203
  0.036065	  0.051880	 -0.010291	 -0.037154	  0.046203	 -0.050669	 -0.071759	 -0.039002	  0.015526	 -0.064844	 -0.024055	  0.091194	 -0.020716
 -0.003674	  0.080255	 -0.019736	 -0.005469	  0.027198	 -0.020263	 -0.038541	 -0.036713	 -0.002405	 -0.080206	 -0.004869	  0.103097	 -0.011039
  0.008939	  0.096767	 -0.030242	 -0.018269	 -0.013774	  0.003129	 -0.057598	 -0.042225	  0.021860	 -0.077854	 -0.051769	  0.061186	  0.003055
  0.014610	  0.096831	 -0.022587	 -0.042574	 -0.010517	  0.008981	 -0.063038	 -0.050126	  0.002736	 -0.068405	 -0.085624	  0.022987	 -0.007446
  0.002160	  0.056169	 -0.043622	  0.004800	 -0.005306	  0.017770	 -0.044884	 -0.048551	 -0.029650	 -0.103534	 -0.071124	  0.021372	 -0.040910
 -0.017080	  0.046879	 -0.068349	  0.017298	 -0.009862	  0.056748	 -0.025372	 -0.042475	 -0.016680	 -0.134458	 -0.030327	  0.012958	 -0.073355
 -0.001125	  0.087805	 -0.070407	  0.011866	  0.013957	  0.083936	 -0.025367	 -0.025956	 -0.000052	 -0.141189	 -0.016851	 -0.023011	 -0.098310
  0.007956	  0.110090	 -0.052010	  0.018157	  0.040082	  0.061807	 -0.039675	 -0.047581	 -0.023243	 -0.119083	  0.015826	 -0.026428	 -0.105717
  0.015952	  0.089055	 -0.051646	  0.000480	  0.050855	  0.072127	 -0.028351	 -0.073093	 -0.030448	 -0.095641	  0.005197	 -0.024690	 -0.106082
 -0.009357	  0.062885	 -0.034537	 -0.021946	  0.057942	  0.078367	 -0.013168	 -0.087508	 -0.042274	 -0.118520	 -0.053278	 -0.042123	 -0.146532
  0.002080	  0.053668	 -0.015328	 -0.040213	  0.060813	  0.037956	 -0.048674	 -0.099765	 -0.051256	 -0.133874	 -0.064719	 -0.053909	 -0.164354
  0.023169	  0.023556	 -0.002636	 -0.012970	  0.059850	  0.021412	 -0.067420	 -0.112778	 -0.044448	 -0.123897	 -0.056723	 -0.045379	 -0.175174
  0.005387	  0.031563	  0.041435	 -0.002030	  0.015960	  0.018938	 -0.066488	 -0.131976	 -0.059666	 -0.135767	 -0.073136	 -0.073473	 -0.199126
  0.001202	  0.030878	  0.043947	 -0.022206	  0.028989	  0.012142	 -0.031447	 -0.086376	 -0.027959	 -0.166628	 -0.068540	 -0.104377	 -0.172869
  0.011648	  0.074543	  0.009634	 -0.036187	  0.044430	  0.017448	 -0.025908	 -0.084238	 -0.010194	 -0.167535	 -0.075429	 -0.124817	 -0.168887
 -0.031941	  0.093227	 -0.028838	 -0.080173	  0.031529	  0.006708	 -0.049342	 -0.091390	 -0.040827	 -0.136274	 -0.091893	 -0.101530	 -0.147769
 -0.050107	  0.063799	 -0.030434	 -0.069443	  0.020472	  0.013365	 -0.043752	 -0.093901	 -0.015103	 -0.129660	 -0.083869	 -0.109823	 -0.106002
 -0.010125	  0.042423	 -0.015099	 -0.038576	  0.002527	 -0.015064	 -0.049742	 -0.087229	 -0.013911	 -0.121813	 -0.065092	 -0.151514	 -0.120478
 -0.011829	  0.047234	 -0.001637	 -0.041141	  0.017558	 -0.009240	 -0.088024	 -0.059950	 -0.030279	 -0.107507	 -0.083059	 -0.145084	 -0.137559
 -0.025846	  0.054330	 -0.002766	 -0.026509	 -0.000384	 -0.014373	 -0.099946	 -0.055425	 -0.037436	 -0.144970	 -0.075229	 -0.146537	 -0.122897
 -0.020905	  0.060255	  0.007525	 -0.020583	 -0.040629	 -0.019695	 -0.088583	 -0.074186	 -0.037306	 -0.160385	 -0.095142	 -0.143424	 -0.125357
 -0.010357	  0.042453	  0.024629	 -0.029716	 -0.046777	 -0.008970	 -0.089960	 -0.106638	 -0.046577	 -0.145073	 -0.114729	 -0.137726	 -0.135360
  0.026136	  0.027719	 -0.011545	 -0.009108	 -0.026223	  0.023026	 -0.087259	 -0.100918	 -0.047792	 -0.151563	 -0.105135	 -0.171153	 -0.129964
  0.006180	  0.019469	 -0.039589	 -0.021051	  0.022927	  0.017953	 -0.103493	 -0.087066	 -0.017066	 -0.114335	 -0.092479	 -0.145019	 -0.122408
 -0.009719	  0.033921	 -0.039817	 -0.058258	  0.024096	 -0.008957	 -0.117963	 -0.101790	  0.000131	 -0.080273	 -0.074438	 -0.126265	 -0.121224
 -0.025960	 -0.005518	 -0.004545	  0.014274	 -0.022071	 -0.007526	 -0.066267	 -0.049206	  0.005958	  0.016297	 -0.048951	  0.002154	  0.038360
 -0.015136	  0.004580	 -0.004779	  0.035669	  0.040508	  0.011506	 -0.065157	 -0.063180	 -0.001451	  0.004533	 -0.044322	 -0.003217	  0.034973
 -0.010401	 -0.002698	 -0.003030	  0.043979	  0.039555	 -0.005357	 -0.023752	 -0.069711	 -0.031004	  0.018650	 -0.012585	 -0.011373	  0.031112
 -0.030702	 -0.027621	  0.008556	  0.024273	  0.044124	 -0.020259	  0.000181	 -0.032038	 -0.011342	  0.037851	  0.009279	 -0.006786	  0.038989
  0.002538	 -0.043295	  0.003819	  0.011171	  0.052532	  0.005123	 -0.003864	 -0.005468	  0.014333	  0.042759	 -0.009259	 -0.011457	  0.061585
  0.026534	  0.000416	 -0.021416	 -0.020145	  0.081171	  0.063095	  0.022577	 -0.039292	  0.016899	  0.016992	 -0.003969	 -0.004308	  0.055846
  0.049250	  0.018801	 -0.019082	  0.014960	  0.080064	  0.056361	  0.019158	 -0.005141	  0.019858	 -0.000777	  0.015285	  0.002756	  0.049369
  0.055941	 -0.001627	  0.015465	  0.003754	  0.035247	  0.020627	  0.023945	  0.014029	  0.010209	  0.021823	  0.032226	  0.014004	  0.039396
  0.007025	  0.005871	  0.021551	 -0.019792	 -0.012507	 -0.012948	  0.019817	  0.003402	  0.008595	  0.054910	  0.053114	  0.017964	 -0.007786
  0.003394	 -0.011644	 -0.007666	 -0.016492	 -0.068745	 -0.015313	  0.012182	  0.002706	 -0.008632	  0.026119	  0.060023	  0.033926	 -0.044844
  0.021571	 -0.022353	  0.003029	 -0.005420	 -0.050273	 -0.011088	  0.005918	  0.013243	  0.011422	 -0.021258	  0.065243	  0.032696	 -0.026626
  0.008553	 -0.032285	  0.014645	 -0.012528	 -0.018337	  0.000903	  0.032606	  0.016365	  0.019944	 -0.036521	  0.060458	  0.011724	 -0.010959
 -0.014379	 -0.042565	  0.025156	 -0.004041	 -0.027888	  0.015303	 -0.003440	 -0.014107	  0.019090	 -0.017799	  0.043609	 -0.029828	 -0.002111
 -0.029655	 -0.048821	 -0.009174	 -0.001306	 -0.030801	 -0.005269	  0.004990	  0.031100	 -0.006079	 -0.006056	  0.022808	 -0.013375	 -0.022543
  0.002242	  0.017568	  0.003166	 -0.030757	 -0.016245	 -0.003410	  0.021600	  0.058305	 -0.002526	 -0.016673	 -0.029632	 -0.005625	 -0.056809
 -0.008397	  0.027614	  0.027402	 -0.018808	 -0.026839	 -0.030444	  0.029310	  0.031985	 -0.012709	 -0.033950	 -0.019475	 -0.004053	 -0.029538
 -0.045952	  0.025262	  0.024008	 -0.026174	 -0.033506	 -0.033871	  0.006984	  0.032386	 -0.000244	 -0.039387	 -0.040809	 -0.003338	 -0.000926
 -0.035584	  0.057727	 -0.015110	 -0.014222	 -0.033931	 -0.043696	 -0.005926	  0.033347	 -0.015216	 -0.021434	 -0.047937	  0.004117	 -0.041820
  0.008119	  0.043057	 -0.023687	 -0.005181	 -0.031607	 -0.022973	 -0.016536	  0.006156	 -0.015095	 -0.017902	 -0.061684	  0.007698	 -0.053980
  0.030999	  0.037532	 -0.038309	  0.026785	 -0.000453	  0.039237	 -0.014327	  0.035118	 -0.022009	 -0.028177	 -0.043421	 -0.033679	 -0.051686
  0.030120	  0.037522	 -0.032250	  0.066801	  0.003815	  0.044112	  0.016420	  0.022649	 -0.039775	 -0.070053	 -0.026233	 -0.051858	 -0.048751
  0.029301	  0.031931	 -0.002272	  0.051326	  0.015663	 -0.010146	  0.008737	 -0.010364	 -0.022428	 -0.081249	 -0.041983	 -0.026572	 -0.028652
  0.030482	  0.030264	  0.000701	  0.027714	  0.040176	 -0.039331	 -0.045240	 -0.016487	 -0.012257	 -0.080147	 -0.010120	 -0.044267	 -0.033561
  0.034602	  0.037918	 -0.026417	  0.018996	  0.044542	 -0.050167	 -0.078049	 -0.002161	  0.011571	 -0.056699	 -0.005728	 -0.025711	 -0.049694
  0.048991	  0.046195	 -0.052247	  0.005133	  0.049619	 -0.060029	 -0.030293	 -0.004136	  0.041433	 -0.065300	  0.001064	 -0.040282	 -0.067571
  0.053529	  0.046340	 -0.063095	  0.010340	  0.038242	 -0.040607	  0.003395	 -0.035558	  0.033269	 -0.072321	  0.028339	 -0.020653	 -0.090107
  0.079806	  0.038592	 -0.052105	 -0.004769	  0.022321	 -0.014402	  0.000829	 -0.020963	  0.016127	 -0.036671	 -0.000136	 -0.001744	 -0.075516
  0.070884	  0.018634	 -0.079972	 -0.012182	  0.009740	  0.013371	  0.026980	  0.027547	  0.030487	  0.018050	 -0.045270	 -0.011910	 -0.069787
  0.071300	  0.020354	 -0.103309	  0.004896	  0.030147	 -0.012713	  0.054508	  0.007782	  0.070152	 -0.013101	 -0.046143	 -0.027057	 -0.051996
  0.058443	  0.010621	 -0.092984	  0.017868	  0.017828	 -0.017075	  0.000518	  0.019421	  0.078137	 -0.035739	 -0.046961	 -0.036014	 -0.049100
  0.074737	  0.023654	 -0.027279	  0.014518	  0.025404	 -0.019097	 -0.020510	  0.039055	  0.111108	 -0.031210	 -0.024128	 -0.022198	 -0.056479
  0.079357	  0.041479	 -0.007179	  0.017916	  0.009625	 -0.006231	 -0.002122	  0.061617	  0.085131	 -0.047237	 -0.063560	 -0.032966	 -0.062375
  0.062151	  0.064833	  0.000637	  0.059711	 -0.021001	  0.009118	 -0.004033	  0.081653	  0.091505	 -0.010386	 -0.065044	 -0.060045	 -0.057792
  0.063391	  0.073503	 -0.012987	  0.073127	 -0.015205	  0.010975	 -0.015000	  0.057476	  0.087748	 -0.011609	 -0.074676	 -0.089651	 -0.083166
  0.053227	  0.060389	 -0.018412	  0.046705	 -0.009969	  0.020181	 -0.027139	  0.024880	  0.087937	 -0.009060	 -0.072349	 -0.086175	 -0.064916
  0.059659	  0.058008	 -0.017467	  0.040243	  0.025996	  0.036783	 -0.033221	 -0.024640	  0.086679	 -0.009044	 -0.042504	 -0.077424	 -0.042612
  0.070119	  0.009813	 -0.037375	  0.059897	  0.063403	  0.050386	 -0.027453	 -0.025874	  0.051118	 -0.017945	 -0.052298	 -0.075383	 -0.025963
  0.088355	 -0.020418	 -0.020079	  0.077838	  0.114773	  0.039218	 -0.013483	  0.020284	  0.046256	 -0.004881	 -0.049977	 -0.084408	 -0.043884
  0.101192	 -0.045236	 -0.042689	  0.099706	  0.116653	  0.039456	 -0.025797	  0.015822	  0.033031	  0.031288	 -0.050128	 -0.123673	 -0.054727
  0.132430	 -0.046924	 -0.063399	  0.089580	  0.099517	  0.066711	 -0.019434	  0.005805	  0.046003	  0.022098	  0.002467	 -0.135749	 -0.011367
  0.146111	 -0.041822	 -0.085214	  0.074735	  0.112540	  0.092243	  0.004634	  0.011744	  0.046300	  0.029579	  0.013605	 -0.099236	 -0.011977
  0.147559	 -0.040631	 -0.077357	  0.063349	  0.117154	  0.083854	 -0.008809	  0.016663	  0.036244	  0.001341	  0.004482	 -0.093496	 -0.039904
  0.091139	 -0.006310	 -0.065563	  0.059828	  0.077311	  0.061004	  0.007648	  0.024603	  0.005351	 -0.028915	  0.010049	 -0.050747	 -0.049516
  0.065759	  0.027829	 -0.087408	  0.029248	  0.061208	  0.071376	  0.028264	 -0.000292	  0.002462	 -0.018853	 -0.003270	 -0.010865	 -0.037690
  0.086984	  0.012363	 -0.079018	  0.043643	  0.096476	  0.049810	  0.007480	 -0.012898	 -0.006934	 -0.040072	 -0.024013	 -0.040647	 -0.045168
  0.067593	 -0.010343	 -0.039581	  0.005539	  0.082903	  0.020437	 -0.017321	 -0.015461	 -0.004261	 -0.039371	  0.007394	 -0.094024	 -0.014196
  0.052159	 -0.019390	 -0.042937	  0.009980	  0.073131	  0.032836	 -0.029543	 -0.053348	  0.012028	 -0.089933	 -0.010272	 -0.066785	  0.009979
  0.044162	  0.008101	 -0.052321	  0.017720	  0.038699	  0.074437	 -0.034942	 -0.050590	  0.007279	 -0.108910	 -0.024453	 -0.053668	  0.015825
  0.009870	  0.020796	 -0.104155	  0.040275	  0.036508	  0.068891	 -0.032800	 -0.035322	  0.009944	 -0.070468	  0.007814	 -0.077590	  0.016200
 -0.004494	  0.037733	 -0.090011	  0.065957	  0.044769	  0.074344	 -0.024875	 -0.034169	  0.011811	 -0.055091	  0.042695	 -0.060420	  0.062071
 -0.001888	  0.050666	 -0.066861	  0.035302	  0.059556	  0.083496	 -0.018894	 -0.036380	  0.058605	 -0.078627	  0.014926	 -0.044072	  0.048303
  0.001855	  0.077751	 -0.042154	  0.028765	  0.065135	  0.083480	 -0.028006	 -0.022781	  0.069890	 -0.069443	  0.018789	 -0.015564	  0.014809
 -0.011554	  0.051319	 -0.035537	  0.029375	  0.070134	  0.079924	 -0.016803	  0.015641	  0.056723	 -0.044366	  0.026074	  0.005523	  0.053551
 -0.003856	  0.049881	 -0.071662	  0.039337	  0.089397	  0.079417	 -0.013932	  0.046073	  0.058676	 -0.017644	  0.023712	  0.000255	  0.088849
  0.015231	  0.017163	 -0.118391	  0.029433	  0.085334	  0.078840	 -0.029532	  0.058241	  0.058594	  0.028723	  0.047958	 -0.014397	  0.105055
  0.012331	  0.023726	 -0.121117	  0.038580	  0.105496	  0.098150	 -0.046172	  0.079807	  0.051241	  0.020568	  0.026790	 -0.007640	  0.091176
  0.007984	  0.048084	 -0.109292	  0.039802	  0.084582	  0.096308	 -0.039111	  0.063321	  0.062691	  0.009564	 -0.008481	 -0.008278	  0.090102
  0.008324	  0.067228	 -0.123722	  0.019602	  0.074963	  0.079554	 -0.055132	  0.026710	  0.058314	  0.006987	 -0.026398	 -0.001781	  0.092668
  0.045147	  0.070430	 -0.102933	  0.031815	  0.068108	  0.065717	 -0.038415	  0.001191	  0.043014	 -0.022520	 -0.055640	  0.021751	  0.067114
  0.018599	  0.086224	 -0.084637	  0.047153	  0.028256	  0.053856	 -0.023947	 -0.018301	  0.044314	 -0.030873	 -0.050473	  0.028101	  0.076340
  0.026821	  0.100104	 -0.101854	  0.047306	  0.035322	  0.065612	 -0.025707	 -0.050958	  0.045158	 -0.028005	 -0.029662	  0.014099	  0.066854
  0.043470	  0.075170	 -0.099359	  0.058132	  0.051217	  0.041946	  0.006041	 -0.065242	  0.041113	 -0.083640	 -0.006272	  0.013042	  0.026497
  0.072905	  0.072547	 -0.101010	  0.056827	  0.045248	  0.013813	 -0.030883	 -0.042916	  0.051736	 -0.108790	 -0.010894	 -0.010674	  0.022840
  0.095739	  0.057961	 -0.089445	  0.049052	  0.032368	 -0.006579	 -0.036366	 -0.067918	  0.050308	 -0.080333	 -0.032113	 -0.039654	 -0.011014
  0.099973	  0.016003	 -0.080263	  0.040206	  0.020030	  0.013827	 -0.037227	 -0.066860	  0.039612	 -0.091685	 -0.042899	 -0.012188	 -0.034391
  0.089945	 -0.003878	 -0.116188	  0.043426	  0.003815	  0.030542	 -0.078763	 -0.030899	  0.035686	 -0.084535	 -0.034770	  0.044078	 -0.026037
  0.068452	  0.022428	 -0.111077	  0.056076	 -0.002556	  0.015288	 -0.059614	  0.012721	  0.075840	 -0.082455	 -0.034265	  0.085571	 -0.019937
  0.068437	  0.044140	 -0.100280	  0.088931	 -0.000390	  0.012989	 -0.029302	  0.002761	  0.110701	 -0.078798	 -0.011708	  0.146137	 -0.009470
  0.085700	  0.044940	 -0.090769	  0.059405	 -0.027790	  0.050735	 -0.029546	 -0.043509	  0.084617	 -0.069602	  0.009806	  0.120179	 -0.003435
  0.114143	  0.073986	 -0.053917	  0.030750	 -0.047150	  0.064822	 -0.032905	 -0.003008	  0.082114	 -0.094922	  0.052524	  0.103797	 -0.007635
  0.114864	  0.082760	 -0.027356	  0.037177	 -0.029220	  0.057929	 -0.021156	  0.023739	  0.093790	 -0.077283	  0.053287	  0.143292	 -0.019154
  0.093242	  0.100174	 -0.052044	  0.018949	 -0.017464	  0.064346	 -0.059542	  0.012691	  0.099568	 -0.078077	  0.043669	  0.150861	 -0.014590
  0.047785	  0.088664	 -0.039253	  0.032024	 -0.026419	  0.054916	 -0.089121	 -0.013219	  0.081031	 -0.090019	  0.021334	  0.141879	 -0.014267
  0.059234	  0.080834	 -0.052176	  0.047037	 -0.026156	  0.080761	 -0.042249	  0.005884	  0.067816	 -0.089375	  0.028433	  0.130775	  0.000689
  0.062271	  0.055897	 -0.076435	  0.083754	  0.003062	  0.090382	 -0.028697	  0.046699	  0.082817	 -0.128824	  0.004775	  0.113269	 -0.017155
  0.069575	  0.036277	 -0.086353	  0.097523	  0.005311	  0.122545	 -0.018797	  0.028599	  0.069806	 -0.136016	  0.021869	  0.108365	  0.033909
  0.092497	  0.052169	 -0.103079	  0.086133	  0.018450	  0.161368	 -0.040668	  0.008963	  0.064955	 -0.103425	  0.060113	  0.134466	  0.028251
  0.082046	  0.060059	 -0.138464	  0.067612	  0.002069	  0.194771	 -0.026616	  0.036743	  0.073323	 -0.129148	  0.059689	  0.141720	 -0.003990
  0.053053	  0.060717	 -0.173176	  0.042790	 -0.035724	  0.173980	 -0.010559	  0.027950	  0.065827	 -0.151572	  0.053186	  0.156729	  0.015923
  0.067423	  0.089067	 -0.159375	 -0.001587	 -0.012299	  0.096820	 -0.057173	  0.002322	  0.036958	 -0.114581	  0.082302	  0.145509	 -0.000943
  0.059556	  0.133476	 -0.164290	  0.030551	  0.004119	  0.073548	 -0.089099	 -0.004029	  0.087426	 -0.116067	  0.097539	  0.174453	  0.036315
  0.059136	  0.130135	 -0.164921	 -0.016488	  0.019747	  0.026494	 -0.030314	  0.001477	  0.112529	 -0.141562	  0.050224	  0.204348	  0.053873
  0.085628	  0.108371	 -0.154716	 -0.063599	  0.002430	  0.014231	 -0.014720	  0.015627	  0.114117	 -0.156792	  0.047891	  0.173135	  0.038747
  0.064710	  0.091115	 -0.138536	 -0.015215	 -0.037726	  0.054983	 -0.008851	  0.004184	  0.136035	 -0.154510	  0.055311	  0.142540	  0.039719
  0.056105	  0.082607	 -0.099606	  0.022804	 -0.096384	  0.066188	 -0.027978	  0.011401	  0.159645	 -0.148782	  0.069102	  0.170426	  0.035285
  0.023849	  0.097081	 -0.093198	  0.057414	 -0.114996	  0.026559	 -0.040720	 -0.019445	  0.146305	 -0.097976	  0.056051	  0.130486	  0.063510
  0.029313	  0.101667	 -0.077966	  0.060414	 -0.104754	  0.010404	 -0.069804	 -0.031499	  0.149845	 -0.089899	  0.047432	  0.119331	  0.096512
  0.036608	  0.095848	 -0.092678	  0.051257	 -0.093328	  0.032255	 -0.079374	 -0.026603	  0.119544	 -0.103196	  0.010166	  0.155777	  0.086672
  0.011677	  0.108325	 -0.130747	  0.084628	 -0.077050	  0.038194	 -0.056536	 -0.013166	  0.118672	 -0.088800	  0.009478	  0.148575	  0.064313
  0.025980	  0.118256	 -0.137184	  0.067323	 -0.062485	  0.041413	 -0.056807	  0.007695	  0.081771	 -0.074483	  0.081265	  0.161512	  0.056584
  0.005601	  0.085185	 -0.129328	  0.051386	 -0.060783	  0.033656	 -0.091315	  0.024988	  0.050151	 -0.076651	  0.077070	  0.166292	  0.059678
 -0.006265	  0.063933	 -0.140073	  0.045897	 -0.053428	  0.023216	 -0.109088	  0.003226	  0.051613	 -0.054963	  0.074184	  0.125037	  0.071537
  0.023453	  0.112835	 -0.147889	  0.034440	 -0.008041	  0.036105	 -0.096939	  0.013213	  0.070682	 -0.086962	  0.076322	  0.081243	  0.068165
  0.004539	  0.155761	 -0.123185	  0.056448	  0.002882	  0.040077	 -0.095587	  0.030795	  0.092668	 -0.091161	  0.080274	  0.066521	  0.056035
 -0.002919	  0.148554	 -0.146572	  0.081336	 -0.015841	  0.032311	 -0.124074	  0.036397	  0.116530	 -0.084418	  0.082427	  0.081093	  0.078035
 -0.003373	  0.130083	 -0.177074	  0.114857	 -0.040976	  0.021712	 -0.119998	  0.040098	  0.125247	 -0.080837	  0.089795	  0.097898	  0.069089
 -0.002342	  0.091715	 -0.129906	  0.112106	 -0.067532	  0.043892	 -0.098431	  0.045005	  0.105634	 -0.062391	  0.047452	  0.124511	  0.063299
  0.004233	  0.055749	 -0.095771	  0.094587	 -0.088758	  0.052887	 -0.084641	  0.032029	  0.099470	 -0.046989	  0.042220	  0.128350	  0.038029
  0.025509	  0.060150	 -0.070755	  0.086173	 -0.024840	  0.066800	 -0.064717	  0.035224	  0.124431	 -0.060238	  0.107379	  0.083478	 -0.034073
  0.004612	  0.072256	 -0.063174	  0.054023	 -0.036382	  0.045016	 -0.065076	  0.019593	  0.155407	 -0.110730	  0.104712	  0.107203	 -0.048262
  0.026316	  0.046762	 -0.061460	  0.054661	 -0.062556	  0.006174	 -0.060071	 -0.037157	  0.112500	 -0.109138	  0.108709	  0.118447	 -0.000277
  0.021040	  0.038475	 -0.055929	  0.067336	 -0.058936	 -0.008299	 -0.094985	 -0.042154	  0.067080	 -0.091548	  0.110469	  0.120051	  0.013940
  0.005456	  0.063668	 -0.038673	  0.054656	 -0.077408	 -0.010105	 -0.112376	 -0.047871	  0.076362	 -0.058629	  0.113012	  0.102233	  0.003486
  0.008505	  0.061868	 -0.055670	  0.026925	 -0.082597	 -0.008509	 -0.099547	 -0.031948	  0.089964	 -0.043039	  0.121311	  0.078802	  0.032708
 -0.055531	  0.071757	 -0.060754	  0.053026	 -0.067944	 -0.025328	 -0.074869	 -0.026083	  0.075469	 -0.052017	  0.106317	  0.099722	  0.064293
 -0.038149	  0.115563	 -0.046517	  0.081746	 -0.043096	 -0.022536	 -0.090070	 -0.031177	  0.087626	 -0.061072	  0.129121	  0.118319	  0.045509
 -0.026317	  0.120399	 -0.066538	  0.067481	 -0.026510	 -0.014451	 -0.101533	 -0.020199	  0.089161	 -0.075401	  0.100897	  0.105972	  0.052493
 -0.039211	  0.111881	 -0.069725	  0.046393	 -0.000425	 -0.021433	 -0.140837	 -0.024066	  0.072581	 -0.059623	  0.107707	  0.126451	  0.092723
 -0.033172	  0.137362	 -0.088153	  0.027062	 -0.007095	 -0.045272	 -0.138998	 -0.019409	  0.058110	 -0.089184	  0.091264	  0.127198	  0.088710
 -0.020711	  0.130028	 -0.105250	  0.016285	 -0.013352	 -0.050567	 -0.088505	  0.011383	  0.053623	 -0.101193	  0.068389	  0.133780	  0.073609
 -0.042186	  0.118115	 -0.095416	  0.047257	 -0.001185	 -0.043937	 -0.068383	  0.025668	  0.067860	 -0.120123	  0.075462	  0.149425	  0.062785
 -0.054532	  0.141838	 -0.064245	  0.060835	  0.023690	 -0.039065	 -0.044401	  0.021591	  0.103606	 -0.152258	  0.092967	  0.134614	  0.049064
 -0.046238	  0.165743	 -0.061913	  0.040705	  0.026279	 -0.029601	 -0.024056	  0.042815	  0.121500	 -0.116000	  0.091811	  0.155215	  0.062052
 -0.016634	  0.152786	 -0.063346	  0.025091	 -0.021283	 -0.031453	 -0.016983	  0.044786	  0.125940	 -0.106880	  0.092264	  0.196647	  0.088794
 -0.043046	  0.148100	 -0.070573	  0.039219	 -0.061792	 -0.013667	 -0.013021	  0.050110	  0.097962	 -0.137689	  0.074526	  0.191591	  0.089707
 -0.057036	  0.119242	 -0.070603	  0.062018	 -0.073816	 -0.010857	 -0.018902	  0.038885	  0.092287	 -0.183040	  0.077146	  0.192772	  0.069870
 -0.069486	  0.098592	 -0.079126	  0.059747	 -0.072124	 -0.000671	 -0.029761	  0.065992	  0.107395	 -0.193006	  0.098982	  0.171485	  0.071046
 -0.140393	  0.082089	 -0.092840	  0.068176	 -0.071600	  0.001867	 -0.048970	  0.071207	  0.110916	 -0.226308	  0.082379	  0.179048	  0.057422
 -0.120659	  0.096368	 -0.071878	  0.090256	 -0.100739	 -0.058716	 -0.075728	  0.066388	  0.080110	 -0.250044	  0.061563	  0.159866	  0.035382
 -0.109973	  0.114636	 -0.064999	  0.092808	 -0.102662	 -0.080260	 -0.082191	  0.058580	  0.064773	 -0.197845	  0.090616	  0.170198	  0.052961
 -0.104222	  0.122615	 -0.081967	  0.095996	 -0.076462	 -0.062877	 -0.036993	  0.048001	  0.064735	 -0.145177	  0.091851	  0.182682	  0.083726
 -0.128348	  0.128151	 -0.053284	  0.101847	 -0.064547	 -0.072407	 -0.036063	  0.042337	  0.055915	 -0.105166	  0.116393	  0.158665	  0.042000
 -0.127463	  0.139105	 -0.026439	  0.114300	 -0.054693	 -0.070728	 -0.010791	  0.022098	  0.048490	 -0.073129	  0.132690	  0.134776	  0.033609
 -0.121511	  0.119185	 -0.023336	  0.086692	 -0.047022	 -0.085388	 -0.008354	  0.023983	  0.072500	 -0.080358	  0.110172	  0.106613	  0.053339
 -0.116817	  0.128058	 -0.017761	  0.066698	 -0.043879	 -0.073392	 -0.001397	  0.045869	  0.097972	 -0.118499	  0.102352	  0.080797	  0.053644
 -0.111631	  0.157923	 -0.011252	  0.085818	 -0.042889	 -0.039873	 -0.000079	  0.043840	  0.085272	 -0.115216	  0.096164	  0.083193	  0.084238
 -0.118537	  0.170142	 -0.049922	  0.103492	 -0.040088	 -0.026718	  0.001281	  0.003819	  0.125323	 -0.079033	  0.055793	  0.104085	  0.072411
 -0.131206	  0.176796	 -0.009513	  0.090962	 -0.011691	 -0.036864	 -0.038965	 -0.024639	  0.156477	 -0.075692	  0.026073	  0.078519	  0.101732
 -0.093159	  0.163068	  0.031893	  0.062778	 -0.032476	 -0.065530	 -0.041140	 -0.027834	  0.116187	 -0.134748	  0.029966	  0.063713	  0.111396
 -0.087279	  0.150411	  0.034768	  0.063241	 -0.042011	 -0.090823	 -0.020359	 -0.006312	  0.090468	 -0.165108	  0.018412	  0.044526	  0.078505
 -0.117469	  0.110355	  0.021427	  0.056303	 -0.033492	 -0.029624	 -0.006952	 -0.004826	  0.102246	 -0.173476	  0.047500	  0.018436	  0.084051
 -0.127913	  0.106212	  0.001301	  0.079032	 -0.023031	 -0.003157	 -0.009501	 -0.014975	  0.073852	 -0.161233	  0.084165	  0.001232	  0.100619
 -0.118640	  0.109938	 -0.004194	  0.094878	 -0.023035	 -0.012211	 -0.062901	 -0.021322	  0.063647	 -0.116567	  0.085776	 -0.005435	  0.094155
 -0.094406	  0.126498	  0.001214	  0.089645	 -0.026653	 -0.008390	 -0.086179	 -0.025204	  0.067806	 -0.095256	  0.053424	 -0.004083	  0.096229
 -0.091842	  0.163869	 -0.011786	  0.118412	 -0.039018	 -0.002905	 -0.084350	 -0.031222	  0.073606	 -0.140774	  0.021728	  0.015852	  0.100081
 -0.099527	  0.149252	 -0.018257	  0.123295	 -0.053983	 -0.010924	 -0.060960	 -0.034710	  0.102014	 -0.180857	  0.042408	  0.068362	  0.086626
 -0.115853	  0.154496	 -0.009423	  0.090098	 -0.044808	 -0.022403	 -0.074874	 -0.051375	  0.091087	 -0.191426	  0.073248	  0.070166	  0.070481
 -0.130038	  0.174153	  0.001770	  0.086153	 -0.024309	 -0.047040	 -0.036956	 -0.041862	  0.072235	 -0.204417	  0.121282	  0.073802	  0.073133
 -0.127146	  0.140937	  0.014197	  0.069235	 -0.018357	 -0.055848	 -0.010461	 -0.057898	  0.085410	 -0.144072	  0.137871	  0.108570	  0.097102
 -0.150249	  0.129086	  0.011406	  0.048490	 -0.023993	 -0.039766	  0.012742	 -0.051766	  0.112526	 -0.133218	  0.113673	  0.089362	  0.104708
 -0.178670	  0.102754	 -0.017327	  0.030969	 -0.038909	  0.001754	 -0.009128	 -0.039107	  0.116702	 -0.093456	  0.084524	  0.055245	  0.087913
 -0.167046	  0.121511	 -0.004281	  0.052250	 -0.020217	  0.011858	 -0.034583	 -0.036675	  0.091555	 -0.094161	  0.093164	  0.077813	  0.065886
 -0.166139	  0.113092	 -0.000004	  0.066360	 -0.027899	 -0.008957	 -0.031870	 -0.031821	  0.050331	 -0.148123	  0.097550	  0.083345	  0.056701
 -0.147733	  0.144221	  0.018540	  0.053718	 -0.024566	 -0.044452	 -0.044334	 -0.001899	  0.036470	 -0.135404	  0.066690	  0.087525	  0.044495
 -0.133265	  0.140823	  0.016684	  0.048816	 -0.016211	 -0.049994	 -0.031001	  0.028379	  0.024078	 -0.129317	  0.046275	  0.071975	  0.027074
 -0.126896	  0.115443	  0.015523	  0.035293	 -0.031331	 -0.038448	 -0.078528	  0.015298	  0.053688	 -0.109285	  0.032268	  0.075588	  0.025213
 -0.112293	  0.112395	  0.010971	  0.026382	 -0.028487	 -0.029719	 -0.076328	  0.013522	  0.048141	 -0.082976	  0.089493	  0.051921	  0.048652
 -0.105142	  0.153367	  0.029662	  0.018387	 -0.002960	 -0.022158	 -0.052953	  0.010586	  0.085146	 -0.074497	  0.132745	  0.035163	  0.029106
 -0.088170	  0.146261	  0.038495	 -0.007164	 -0.001548	 -0.049782	 -0.032542	 -0.008449	  0.092452	 -0.084184	  0.121505	  0.046002	 -0.007361
 -0.101116	  0.137030	  0.043805	 -0.002989	 -0.014954	 -0.074742	 -0.038040	  0.030647	  0.063581	 -0.121060	  0.087821	  0.026256	 -0.015868
 -0.138695	  0.138358	  0.082752	  0.004956	 -0.014966	 -0.040018	 -0.048190	  0.001878	  0.060412	 -0.123758	  0.090340	  0.040682	 -0.021606
 -0.148809	  0.107580	  0.077505	  0.017336	 -0.042433	  0.009941	 -0.080806	 -0.005747	  0.070239	 -0.122815	  0.082811	  0.039762	 -0.015148
 -0.193352	  0.160523	  0.054598	  0.060942	 -0.015230	  0.019527	 -0.066232	 -0.013067	  0.080093	 -0.142594	  0.095072	  0.026079	  0.005660
 -0.184663	  0.192359	  0.078498	  0.065757	 -0.002815	 -0.008259	 -0.030768	 -0.032398	  0.077277	 -0.160377	  0.107428	  0.016621	  0.007613
 -0.159137	  0.158205	  0.080729	  0.048699	 -0.026165	 -0.022972	 -0.019820	 -0.001710	  0.062316	 -0.144213	  0.108555	  0.016181	  0.018614
 -0.170249	  0.125365	  0.046781	  0.054161	 -0.008198	 -0.031258	 -0.023737	 -0.007074	  0.057067	 -0.142857	  0.134821	  0.037413	  0.047869
 -0.124506	  0.128454	  0.060746	  0.082517	 -0.037334	 -0.075127	 -0.021220	  0.004808	  0.048886	 -0.126495	  0.149399	  0.049899	  0.042787
 -0.120434	  0.135295	  0.038538	  0.085407	 -0.046165	 -0.040707	 -0.032101	  0.035277	  0.048832	 -0.157486	  0.132676	  0.048072	  0.019181
 -0.175743	  0.097503	  0.015124	  0.092446	 -0.039074	 -0.031597	 -0.047433	  0.023406	  0.065754	 -0.120093	  0.126473	  0.037823	 -0.004777
 -0.186211	  0.089137	  0.002085	  0.120545	 -0.029486	 -0.012972	 -0.059189	  0.020426	  0.047084	 -0.050761	  0.079579	  0.049666	 -0.006535
 -0.161821	  0.093192	  0.043612	  0.137351	 -0.041954	 -0.012233	 -0.060085	  0.017869	  0.050153	 -0.040918	  0.046389	  0.008646	  0.004038
 -0.131851	  0.127162	  0.064637	  0.147399	 -0.051288	  0.026388	 -0.023773	 -0.002025	  0.045720	 -0.060231	  0.057207	  0.019157	  0.000065
 -0.120967	  0.119309	  0.048661	  0.137806	 -0.030830	  0.025155	  0.003366	  0.001769	  0.046306	 -0.075391	  0.064262	  0.008233	  0.012940
 -0.119835	  0.148046	  0.042959	  0.126072	 -0.037209	  0.034578	 -0.008055	 -0.008646	  0.018843	 -0.078425	  0.107414	  0.020025	  0.036316
 -0.109160	  0.160502	  0.034590	  0.101267	 -0.038208	  0.052628	 -0.012999	 -0.014265	 -0.014054	 -0.071972	  0.099645	 -0.000277	  0.069910
 -0.110944	  0.207625	  0.052479	  0.081643	 -0.066017	  0.065181	  0.001136	  0.001057	 -0.005741	 -0.075859	  0.040722	 -0.004771	  0.062210
 -0.086070	  0.237530	  0.059929	  0.068203	 -0.108186	  0.043441	 -0.032829	  0.002912	 -0.000129	 -0.066895	  0.042479	  0.020574	  0.042775
 -0.065775	  0.218334	  0.054404	  0.094735	 -0.088108	  0.015556	 -0.052723	 -0.015729	  0.012042	 -0.080185	  0.058880	  0.038853	  0.067572
 -0.081770	  0.181269	  0.054296	  0.086644	 -0.077683	  0.040146	 -0.055774	 -0.020447	 -0.011311	 -0.095422	  0.022778	  0.012446	  0.051164
 -0.094440	  0.166665	  0.080352	  0.044101	 -0.048541	  0.018340	 -0.044227	 -0.034366	 -0.001402	 -0.065892	  0.019463	  0.014827	  0.033824
 -0.026933	  0.169642	  0.104386	  0.012648	 -0.037927	  0.005542	 -0.071331	 -0.040381	  0.031837	 -0.041482	  0.013585	  0.034565	  0.019036
 -0.010507	  0.162406	  0.074828	 -0.014694	 -0.041926	  0.008756	 -0.066780	 -0.044725	  0.024541	 -0.038062	  0.018009	  0.046805	  0.035603
 -0.063826	  0.163675	  0.089089	  0.017841	 -0.043355	  0.012625	 -0.058061	 -0.048468	 -0.012480	 -0.034580	  0.026992	  0.077350	  0.058701
 -0.093043	  0.179196	  0.055676	  0.098642	 -0.053420	  0.029164	 -0.041108	 -0.080465	 -0.034459	 -0.037628	  0.060872	  0.104009	  0.080228
 -0.077128	  0.177830	  0.017929	  0.145231	 -0.059876	  0.041170	 -0.018162	 -0.091960	 -0.049540	 -0.075732	  0.067211	  0.116828	  0.132646
 -0.033347	  0.151916	  0.023691	  0.139918	 -0.050237	  0.057331	 -0.049802	 -0.101784	 -0.024925	 -0.104374	  0.055079	  0.132882	  0.124198
 -0.004991	  0.127573	  0.011827	  0.128177	 -0.044350	  0.061720	 -0.049613	 -0.084786	  0.031031	 -0.088978	  0.036688	  0.138697	  0.110665
 -0.030711	  0.109785	  0.046850	  0.133424	 -0.036256	  0.069458	 -0.070142	 -0.089909	  0.035698	 -0.102605	  0.029420	  0.158920	  0.106900
 -0.057850	  0.121585	  0.065424	  0.123794	 -0.020134	  0.068196	 -0.035697	 -0.098543	  0.026724	 -0.123948	  0.059171	  0.178499	  0.094774
 -0.040277	  0.076807	  0.059394	  0.123765	 -0.035776	  0.089104	 -0.049178	 -0.101229	  0.050874	 -0.125877	  0.098223	  0.168560	  0.088521
 -0.001125	  0.080131	  0.029432	  0.114206	 -0.028610	  0.085078	 -0.052891	 -0.076988	  0.049280	 -0.131438	  0.099203	  0.145754	  0.095746
 -0.018101	  0.109629	  0.021740	  0.098222	 -0.035500	  0.069709	 -0.052918	 -0.073944	  0.031686	 -0.120881	  0.088494	  0.147330	  0.095585
 -0.038182	  0.113749	  0.026638	  0.112149	 -0.031851	  0.043217	 -0.044667	 -0.063903	  0.019334	 -0.076306	  0.103682	  0.154771	  0.108940
 -0.019165	  0.136048	  0.037852	  0.101845	 -0.004246	  0.038412	 -0.051152	 -0.073118	  0.041715	 -0.075792	  0.107760	  0.151733	  0.126032
 -0.011571	  0.189927	  0.045396	  0.126756	 -0.012838	  0.022890	 -0.049630	 -0.075835	  0.049241	 -0.116966	  0.119183	  0.162127	  0.120890
 -0.021524	  0.194382	  0.055634	  0.137525	 -0.011497	  0.023603	 -0.055062	 -0.075556	  0.061715	 -0.103179	  0.090463	  0.107241	  0.074049
 -0.028353	  0.201271	  0.046173	  0.099816	 -0.011472	  0.045451	 -0.064854	 -0.074834	  0.049993	 -0.111713	  0.081279	  0.103636	  0.069737
 -0.015040	  0.221879	  0.000844	  0.077070	 -0.019521	  0.031215	 -0.085547	 -0.045095	  0.038871	 -0.114262	  0.114252	  0.147911	  0.058239
 -0.033679	  0.224352	  0.001935	  0.060762	 -0.005941	  0.010952	 -0.109180	 -0.035305	  0.018532	 -0.110865	  0.089957	  0.146761	  0.026758
 -0.039545	  0.199926	  0.025391	  0.035940	 -0.000778	  0.018389	 -0.128163	 -0.061358	 -0.002275	 -0.112801	  0.078507	  0.102090	 -0.006217
 -0.055859	  0.185221	  0.054650	  0.032050	  0.006527	  0.025165	 -0.127921	 -0.068258	 -0.005792	 -0.118705	  0.102433	  0.105170	 -0.008132
 -0.067012	  0.160274	  0.018513	  0.040864	  0.034838	  0.015550	 -0.118158	 -0.050993	 -0.030269	 -0.126593	  0.123125	  0.101260	  0.025109
 -0.089677	  0.191986	 -0.047231	  0.030088	  0.039104	  0.015384	 -0.122243	 -0.072465	 -0.024966	 -0.117159	  0.101694	  0.117927	  0.038141
 -0.084796	  0.199698	 -0.006153	  0.019132	  0.014413	  0.013481	 -0.123265	 -0.048317	 -0.017987	 -0.142207	  0.104882	  0.114575	  0.055870
 -0.027041	  0.172648	  0.007392	  0.063947	  0.025221	  0.022224	 -0.138608	 -0.025450	  0.005748	 -0.148398	  0.130801	  0.103368	  0.047336
 -0.016527	  0.115531	  0.003658	  0.087061	 -0.004551	  0.039926	 -0.123609	 -0.052287	 -0.006396	 -0.102893	  0.108219	  0.113164	  0.082098
 -0.019923	  0.085096	  0.007467	  0.100111	 -0.021922	  0.054989	 -0.108275	 -0.074929	  0.004127	 -0.086343	  0.071852	  0.156196	  0.102393
 -0.019288	  0.064372	 -0.002891	  0.110949	  0.012517	  0.058430	 -0.096315	 -0.093491	 -0.022194	 -0.059616	  0.080312	  0.150630	  0.096148
 -0.027261	  0.081281	  0.014665	  0.123204	 -0.011489	  0.049532	 -0.107763	 -0.100618	 -0.010377	 -0.071667	  0.110273	  0.169120	  0.079518
 -0.036370	  0.120952	  0.036143	  0.097403	 -0.027442	  0.018389	 -0.092486	 -0.053162	  0.008863	 -0.066021	  0.151378	  0.127181	  0.080522
 -0.050048	  0.115379	  0.058746	  0.134873	 -0.018795	 -0.010543	 -0.082166	 -0.027560	  0.041138	 -0.071944	  0.124208	  0.131117	  0.095011
 -0.051986	  0.139274	  0.048839	  0.128858	  0.001380	  0.004114	 -0.109751	 -0.051015	  0.090222	 -0.055142	  0.103932	  0.129670	  0.108944
  0.003486	  0.131480	  0.048285	  0.093987	 -0.029514	  0.009196	 -0.130018	 -0.030614	  0.075459	 -0.031907	  0.121232	  0.140411	  0.067727
  0.040049	  0.184146	  0.052945	  0.112309	 -0.026872	  0.022747	 -0.140178	 -0.014799	  0.098341	 -0.023736	  0.123696	  0.158889	  0.050010
  0.044901	  0.200077	  0.006571	  0.095686	 -0.008590	  0.011145	 -0.141821	 -0.030598	  0.092672	 -0.020568	  0.141404	  0.122564	  0.054684
  0.026499	  0.191874	 -0.014473	  0.097354	 -0.020721	 -0.007513	 -0.127168	 -0.047749	  0.072401	 -0.041816	  0.144628	  0.103478	  0.057948
  0.032217	  0.163811	  0.006380	  0.122795	 -0.000349	  0.032696	 -0.145951	 -0.075727	  0.070939	 -0.057245	  0.192071	  0.128991	  0.042930
  0.038601	  0.153237	  0.029723	  0.122612	 -0.009786	  0.038556	 -0.157891	 -0.087640	  0.055700	 -0.068511	  0.188452	  0.094223	  0.070453
  0.076832	  0.146998	  0.063050	  0.115780	 -0.027782	  0.053975	 -0.134116	 -0.077260	  0.106552	 -0.066116	  0.196319	  0.078637	  0.070753
  0.075687	  0.131914	  0.073173	  0.090266	 -0.035650	  0.055153	 -0.134358	 -0.068674	  0.136043	 -0.088650	  0.183659	  0.077253	  0.044795
  0.050919	  0.151621	  0.063492	  0.096162	 -0.026521	  0.030120	 -0.137394	 -0.084402	  0.110635	 -0.078101	  0.193561	  0.077813	  0.055761
  0.043188	  0.152801	  0.129970	  0.109485	 -0.037117	  0.042626	 -0.155367	 -0.078660	  0.084333	 -0.046182	  0.191974	  0.087427	  0.030229
