# Supplementary material for: A fluorescent photoimmunoconjugate for imaging of cholesteatoma
Source: Sci Rep. 2022 Nov 19;12:19905. doi: 10.1038/s41598-022-22072-9 (PMC9675863; doi:10.1038/s41598-022-22072-9)
Supplement: Supplementary file 2 — Supplementary Information 2. [file 41598_2022_22072_MOESM2_ESM.zip › Data/ABR-46-7]

:RUN-7	LEVEL SWEEP	TEMP:NaN	6/6/2018	7:01 AM	NaNHR:
:SW EAR: R	SW FREQ: 45.25	# AVERAGES: 512	REP RATE (/sec): 40	DRIVER: RS Tweeter	SAMPLE (�sec): 40	
:NOTES-
:CHAMBER-CH4B-PXI
:CFTS Version: V2.7.2 (R850)
:LEVELS:20;25;30;35;40;45;50;55;60;65;70;75;80;
:DATA
  0.057866	 -0.001578	 -0.021986	 -0.049383	  0.075445	 -0.061529	  0.000992	 -0.084456	  0.036948	  0.072826	  0.047279	  0.010190	 -0.000304
  0.043670	 -0.017936	 -0.029303	 -0.021076	  0.063798	 -0.059464	 -0.024535	 -0.098630	  0.030596	  0.058177	  0.055462	  0.019045	 -0.002427
  0.044382	 -0.048617	 -0.002664	 -0.034162	  0.038946	 -0.067044	 -0.008710	 -0.100114	  0.002389	  0.074851	  0.020084	  0.035928	  0.027414
  0.007941	 -0.037253	 -0.000436	 -0.029970	  0.002438	 -0.023653	 -0.024513	 -0.083367	 -0.004763	  0.067075	  0.016545	  0.047614	  0.013162
 -0.010280	 -0.019541	 -0.006518	 -0.036924	  0.033768	 -0.027552	 -0.007641	 -0.067930	 -0.011068	  0.053149	 -0.005819	  0.037484	 -0.036357
 -0.038791	 -0.000179	  0.002129	 -0.055126	  0.030033	 -0.042785	 -0.015966	 -0.061711	 -0.002546	  0.053351	 -0.024962	  0.021062	 -0.044051
 -0.083010	  0.005646	  0.009870	 -0.014933	  0.022878	 -0.005435	 -0.013415	 -0.033230	  0.020433	  0.035211	  0.012419	  0.016176	  0.005288
 -0.034981	  0.010060	  0.020090	 -0.016276	 -0.007080	  0.028142	  0.003016	 -0.028799	  0.007462	  0.005924	 -0.006895	 -0.028557	  0.028429
 -0.009046	  0.014193	  0.037328	 -0.031176	  0.003005	  0.010939	 -0.020993	 -0.011672	 -0.000422	 -0.009568	 -0.029273	 -0.020270	  0.037303
 -0.002565	  0.026487	 -0.000048	  0.014415	 -0.002708	  0.010162	 -0.000315	 -0.024448	  0.015229	 -0.029081	 -0.007597	 -0.001185	  0.017811
  0.005110	  0.005749	 -0.011280	  0.043791	 -0.008634	  0.037690	  0.015372	 -0.010398	  0.024358	 -0.027555	 -0.009599	 -0.051131	  0.021190
 -0.041355	  0.009294	  0.007452	  0.001115	 -0.018117	  0.057008	  0.032238	  0.022176	  0.038126	 -0.041577	 -0.036843	 -0.058480	 -0.033430
 -0.059158	 -0.000210	  0.013579	  0.004011	 -0.009614	  0.068441	  0.026618	  0.059008	 -0.005627	 -0.033376	 -0.055371	 -0.048560	 -0.053828
 -0.008408	 -0.014610	  0.006148	  0.033933	  0.002222	  0.028811	  0.061435	  0.045360	 -0.026384	 -0.048752	 -0.037615	 -0.051831	 -0.030604
  0.028114	  0.019248	 -0.010198	  0.030399	 -0.020815	  0.023985	  0.061488	  0.047551	 -0.056142	 -0.034122	 -0.010596	 -0.050357	 -0.025557
  0.021529	  0.025886	 -0.034117	  0.005841	 -0.066367	  0.025751	  0.003031	  0.095854	 -0.068726	 -0.047217	 -0.010839	 -0.025132	 -0.030915
  0.020997	  0.036605	 -0.003204	  0.039875	 -0.062700	  0.000234	 -0.020453	  0.117390	 -0.049976	 -0.061431	  0.000471	  0.015265	 -0.005846
  0.035495	  0.017525	  0.003501	  0.049965	 -0.017050	  0.001318	 -0.011715	  0.067999	  0.010161	 -0.048247	  0.015817	  0.044500	 -0.004658
  0.023928	 -0.008315	  0.016185	  0.031927	 -0.009145	  0.011145	 -0.014389	  0.073305	  0.022005	 -0.039341	  0.024534	  0.053895	  0.044244
 -0.001437	 -0.022454	  0.003472	  0.033754	 -0.050302	 -0.016163	 -0.041545	  0.076112	  0.017947	 -0.000297	  0.042800	  0.034343	  0.073134
 -0.001895	 -0.023882	  0.006087	  0.044499	 -0.052076	 -0.048163	 -0.013722	  0.063431	  0.036157	 -0.008188	  0.070208	  0.027703	  0.052591
 -0.002152	 -0.035882	  0.065414	  0.075964	 -0.076605	 -0.035516	 -0.012271	  0.083206	  0.051025	 -0.014381	  0.079337	  0.023098	  0.050626
 -0.045489	 -0.046871	  0.079432	  0.093284	 -0.079822	 -0.048096	  0.017649	  0.098206	  0.048240	 -0.029531	  0.076197	  0.044153	  0.053049
 -0.034071	 -0.056642	  0.061775	  0.089853	 -0.041432	 -0.025263	 -0.027553	  0.093710	  0.071261	 -0.029284	  0.081864	  0.050726	  0.025533
 -0.025621	 -0.046257	  0.056026	  0.065743	 -0.003138	  0.002852	 -0.055112	  0.049224	  0.140257	 -0.016881	  0.037658	  0.069167	  0.008565
 -0.053595	 -0.049259	  0.022302	  0.063576	  0.011962	  0.013334	 -0.041310	  0.069776	  0.156381	  0.003641	  0.024947	  0.065159	  0.000058
 -0.006930	 -0.034423	  0.015294	  0.076288	  0.038422	 -0.006137	 -0.078744	  0.051613	  0.162109	  0.012231	  0.052816	  0.053750	  0.015926
 -0.003996	 -0.053874	  0.040251	  0.112451	  0.029152	 -0.034148	 -0.064489	  0.028564	  0.155960	  0.013672	  0.072438	  0.028671	  0.044904
 -0.035098	 -0.082623	  0.044020	  0.088790	  0.015805	 -0.029751	 -0.028884	  0.031564	  0.150304	 -0.032904	  0.033094	  0.039093	  0.067994
 -0.058752	 -0.077073	  0.061742	  0.058687	 -0.045483	 -0.053215	  0.007178	  0.019941	  0.167430	 -0.067780	  0.035622	  0.023091	  0.056131
 -0.027631	 -0.079742	  0.045860	  0.052883	 -0.067197	 -0.056171	  0.007975	  0.000548	  0.147487	 -0.089727	  0.077770	  0.026165	  0.098991
 -0.011128	 -0.098068	  0.039621	  0.051962	 -0.047247	 -0.055708	 -0.002842	 -0.036336	  0.149081	 -0.066831	  0.087319	  0.079951	  0.169881
 -0.015509	 -0.130678	  0.046477	  0.042536	 -0.031140	 -0.073037	 -0.014971	 -0.055415	  0.143751	 -0.024403	  0.120741	  0.092714	  0.153837
 -0.022976	 -0.107530	  0.037930	  0.055435	 -0.029091	 -0.112297	 -0.026224	 -0.077319	  0.121206	  0.011663	  0.125395	  0.125782	  0.154244
 -0.019013	 -0.098270	  0.026462	  0.032433	  0.002555	 -0.127517	 -0.031088	 -0.104389	  0.131620	  0.049720	  0.128214	  0.171612	  0.168369
 -0.012135	 -0.113119	  0.025646	  0.016992	  0.016502	 -0.097279	 -0.005967	 -0.111240	  0.136656	  0.076880	  0.185841	  0.208605	  0.156119
 -0.019685	 -0.085994	 -0.004101	 -0.006742	 -0.020050	 -0.088891	 -0.006669	 -0.076963	  0.148806	  0.110855	  0.193599	  0.208495	  0.170248
 -0.034781	 -0.063140	 -0.012305	 -0.049559	 -0.055949	 -0.105541	  0.007459	 -0.080721	  0.178765	  0.105272	  0.154377	  0.205190	  0.190450
 -0.027396	 -0.078777	  0.010934	 -0.038467	 -0.037614	 -0.110446	  0.020921	 -0.042379	  0.171909	  0.087550	  0.130511	  0.178682	  0.153884
 -0.024055	 -0.105677	  0.031373	 -0.023316	 -0.026651	 -0.115227	 -0.015735	 -0.035147	  0.149117	  0.057601	  0.108965	  0.124305	  0.091104
 -0.002709	 -0.113948	  0.071527	 -0.003653	 -0.054386	 -0.121687	 -0.027663	 -0.044483	  0.143609	  0.051451	  0.102593	  0.113694	  0.043586
 -0.052494	 -0.120958	  0.068004	 -0.000424	 -0.054059	 -0.071862	 -0.037456	 -0.050766	  0.150960	  0.054387	  0.078231	  0.078894	  0.015983
 -0.049810	 -0.126107	  0.069225	  0.008267	 -0.053713	 -0.028892	 -0.004307	 -0.063430	  0.122799	  0.037068	  0.069417	  0.045684	 -0.007043
 -0.015053	 -0.089686	  0.009731	  0.026146	 -0.045883	 -0.026495	 -0.015226	 -0.055650	  0.068440	  0.029006	  0.071901	  0.020138	 -0.023968
 -0.038730	 -0.078612	 -0.016900	  0.028683	 -0.014450	 -0.037066	 -0.050264	 -0.065123	  0.043460	  0.030650	  0.005932	  0.035525	 -0.058053
 -0.047794	 -0.043638	  0.033263	  0.049075	  0.003381	 -0.017285	 -0.059905	 -0.023062	  0.023021	  0.003094	 -0.016192	  0.013806	 -0.079101
 -0.057284	 -0.047044	  0.049293	  0.059471	  0.044216	 -0.021906	 -0.043731	 -0.017702	  0.051480	 -0.030220	 -0.056437	 -0.004927	 -0.084291
 -0.043405	 -0.066011	  0.033984	  0.057241	  0.035537	 -0.053898	 -0.017118	 -0.003418	  0.022973	 -0.069324	 -0.088863	  0.007606	 -0.056098
 -0.013401	 -0.084356	  0.034675	  0.037108	  0.034018	 -0.044786	 -0.021261	 -0.000720	 -0.014045	 -0.060996	 -0.108028	  0.000665	 -0.040100
 -0.001485	 -0.090821	  0.004257	  0.029022	  0.041443	  0.006143	 -0.002622	 -0.033392	 -0.008323	 -0.042498	 -0.083065	 -0.015591	 -0.046500
  0.006543	 -0.096702	 -0.019518	  0.003701	  0.031023	 -0.002725	 -0.010311	 -0.055961	  0.012288	 -0.064936	 -0.059423	 -0.072069	 -0.019730
  0.029149	 -0.097916	 -0.027996	  0.009674	  0.020537	  0.013993	 -0.013824	 -0.054446	  0.018642	 -0.067111	 -0.030429	 -0.098477	  0.005447
  0.034933	 -0.137079	 -0.017676	  0.029449	  0.022400	 -0.001930	 -0.007243	 -0.035375	  0.038840	 -0.056095	 -0.007831	 -0.074943	  0.001414
  0.023141	 -0.153669	  0.017730	  0.061048	 -0.017063	 -0.038164	  0.002900	 -0.034243	  0.015757	 -0.045030	  0.005106	 -0.026210	  0.057234
  0.033919	 -0.158893	  0.003523	  0.065048	 -0.044498	 -0.077093	  0.025603	 -0.018860	  0.002049	 -0.024987	  0.033475	  0.025931	  0.098379
  0.055928	 -0.140580	 -0.015182	  0.062612	 -0.030140	 -0.045003	  0.055524	 -0.013796	  0.059143	 -0.010024	  0.071610	  0.044482	  0.129168
  0.017053	 -0.136493	 -0.010611	  0.050346	 -0.071111	 -0.039403	  0.027820	 -0.044992	  0.083609	 -0.009255	  0.115772	  0.070817	  0.165484
  0.005976	 -0.146671	 -0.006322	  0.061362	 -0.057988	 -0.066500	  0.030615	 -0.028554	  0.077716	 -0.010068	  0.145344	  0.106970	  0.177081
  0.010951	 -0.112174	  0.020364	  0.010686	 -0.037072	 -0.075289	 -0.002844	 -0.003088	  0.081839	  0.052276	  0.184451	  0.101440	  0.190684
  0.018167	 -0.069304	  0.022262	  0.000395	 -0.050016	 -0.080049	 -0.013885	 -0.046580	  0.067270	  0.102801	  0.207497	  0.103517	  0.205832
  0.023066	 -0.045126	  0.005916	  0.009640	 -0.038751	 -0.079379	 -0.005973	 -0.027114	  0.086133	  0.088388	  0.198176	  0.135642	  0.201552
  0.028548	 -0.072767	 -0.025983	  0.049174	 -0.008146	 -0.067841	  0.011386	 -0.008284	  0.127887	  0.105806	  0.171749	  0.110214	  0.143402
  0.044998	 -0.089397	 -0.032079	  0.040635	  0.013459	 -0.030946	  0.001122	 -0.016000	  0.147525	  0.126597	  0.123617	  0.083140	  0.128595
  0.015926	 -0.121263	 -0.031451	 -0.024489	  0.062967	 -0.035494	 -0.034191	 -0.034143	  0.120839	  0.112928	  0.090773	  0.075136	  0.100479
  0.011684	 -0.118857	 -0.016742	 -0.032776	  0.064686	 -0.027515	 -0.053296	 -0.042880	  0.086222	  0.078129	  0.087945	  0.035656	  0.073774
  0.007916	 -0.095610	 -0.033194	 -0.028350	  0.038572	 -0.039801	 -0.066939	 -0.039613	  0.073791	  0.059113	  0.021185	  0.016114	  0.054783
  0.032215	 -0.088807	 -0.023228	  0.001003	 -0.008012	  0.009206	 -0.055693	 -0.014044	  0.067004	  0.070254	 -0.007482	  0.019174	  0.034800
  0.034092	 -0.066372	 -0.048156	 -0.015097	 -0.043884	  0.017769	 -0.005723	  0.017132	  0.053298	  0.035174	 -0.035724	  0.028887	  0.047194
  0.019740	 -0.056492	 -0.035621	 -0.020092	 -0.041949	  0.036370	  0.051634	  0.046377	  0.012963	 -0.000081	 -0.022031	  0.038865	  0.083153
  0.033710	 -0.049628	 -0.020554	 -0.001229	 -0.024098	  0.037022	  0.069054	  0.061276	 -0.024460	 -0.021953	  0.000079	  0.029534	  0.078564
  0.043652	 -0.076783	 -0.043932	 -0.006470	 -0.004153	  0.016122	  0.076142	  0.056422	 -0.042498	  0.001226	 -0.007698	  0.039262	  0.078855
  0.008461	 -0.092632	 -0.016929	 -0.023639	  0.010529	  0.008234	  0.037662	  0.062324	 -0.040083	 -0.006940	 -0.000089	  0.052106	  0.068576
  0.013098	 -0.075995	 -0.023450	  0.021607	  0.041338	 -0.036714	 -0.019227	  0.101223	 -0.043545	  0.009410	  0.042089	  0.065239	  0.036891
  0.025868	 -0.058592	 -0.025950	  0.008027	  0.047787	 -0.028521	 -0.031310	  0.065288	 -0.027454	  0.013865	  0.040404	  0.066526	 -0.003725
  0.024386	 -0.035605	 -0.008660	  0.043100	  0.027633	 -0.048336	 -0.007121	  0.031714	  0.022256	  0.049611	  0.072032	  0.035755	 -0.024877
  0.006044	 -0.013306	 -0.009641	  0.064242	  0.019996	 -0.051480	 -0.001637	  0.021907	  0.037062	  0.080112	  0.087556	  0.027203	 -0.003279
 -0.009606	  0.004501	  0.003978	  0.038733	 -0.002525	 -0.042618	  0.034852	  0.026515	  0.046366	  0.088475	  0.070609	  0.022517	  0.005543
 -0.009786	  0.006095	  0.040653	 -0.002134	 -0.027547	 -0.046701	  0.031139	  0.020379	  0.062274	  0.075838	  0.010494	 -0.028616	  0.007851
 -0.004156	  0.019828	  0.037161	 -0.020604	 -0.030738	 -0.063053	  0.018919	 -0.001781	  0.087249	  0.051506	  0.009972	 -0.044960	  0.011632
  0.021372	  0.019469	  0.067250	 -0.006975	 -0.017946	 -0.042623	  0.023849	 -0.003792	  0.113322	  0.042277	  0.035426	 -0.044772	 -0.009998
  0.011264	  0.017811	  0.030813	  0.003881	  0.012828	  0.001687	  0.027937	 -0.005530	  0.123716	  0.084659	  0.045258	 -0.031715	 -0.038982
 -0.033799	  0.011160	  0.018793	 -0.021534	  0.017492	 -0.003223	  0.025259	 -0.005973	  0.080360	  0.106226	  0.078350	 -0.045601	 -0.040285
  0.007358	  0.006554	  0.044882	 -0.002781	  0.023464	 -0.020439	  0.070180	 -0.020563	  0.061919	  0.072858	  0.086679	 -0.087440	 -0.054653
  0.043745	  0.019825	  0.052048	  0.026752	  0.057667	 -0.048402	  0.114241	 -0.074568	  0.046277	  0.081814	  0.090270	 -0.102692	 -0.070833
  0.042567	 -0.048734	  0.025027	  0.016967	  0.048990	 -0.065622	  0.112550	 -0.079759	  0.044915	  0.074130	  0.074642	 -0.093502	 -0.072860
  0.057195	 -0.066067	  0.044558	 -0.018307	  0.044236	 -0.028499	  0.115777	 -0.101366	  0.092516	  0.084457	  0.082440	 -0.033881	 -0.039536
  0.061389	 -0.054901	  0.052517	 -0.019717	  0.025428	  0.017746	  0.103261	 -0.134848	  0.136101	  0.069401	  0.059714	  0.011020	  0.012034
  0.048769	 -0.041869	  0.042074	  0.023460	  0.000141	  0.017025	  0.083913	 -0.110443	  0.124363	  0.059189	  0.044553	  0.021477	  0.023192
  0.025879	  0.007866	  0.006039	  0.047315	  0.027536	 -0.012232	  0.085025	 -0.102035	  0.158635	  0.090945	  0.074111	  0.021348	  0.060945
  0.035503	  0.020580	 -0.034478	  0.025041	  0.050031	 -0.032512	  0.065129	 -0.102005	  0.179415	  0.094985	  0.123185	  0.042996	  0.048608
  0.050866	  0.025071	 -0.043909	  0.031133	  0.046126	 -0.045567	  0.052797	 -0.125158	  0.174116	  0.101511	  0.121261	  0.046677	  0.052650
  0.048457	  0.019858	 -0.022195	  0.002976	  0.023036	 -0.063190	  0.034221	 -0.085878	  0.211954	  0.104700	  0.126814	  0.040226	  0.053745
  0.044864	  0.039107	 -0.035566	 -0.024990	  0.060977	 -0.057812	  0.036139	 -0.093468	  0.202603	  0.059725	  0.098196	  0.061355	  0.022004
  0.048304	  0.037655	 -0.012680	  0.009277	  0.070163	 -0.055151	  0.060897	 -0.104927	  0.170577	  0.022850	  0.136486	  0.057922	 -0.009949
  0.026445	  0.062015	  0.012318	  0.010063	  0.074262	 -0.060005	  0.032651	 -0.114046	  0.154880	 -0.002017	  0.148120	  0.059081	 -0.073033
 -0.001229	  0.087544	 -0.005055	  0.011857	  0.037626	 -0.028499	  0.031718	 -0.120974	  0.177931	  0.027484	  0.173238	  0.048639	 -0.100984
 -0.006956	  0.035879	 -0.017084	  0.001115	  0.033046	 -0.008001	  0.044551	 -0.152650	  0.176696	  0.055267	  0.204482	  0.015108	 -0.139354
 -0.005950	  0.018319	 -0.052208	 -0.004238	  0.081935	 -0.025575	  0.043556	 -0.137776	  0.191519	  0.043582	  0.158769	 -0.010298	 -0.161102
 -0.000878	  0.020891	 -0.073659	 -0.027844	  0.098687	 -0.041768	  0.071825	 -0.109413	  0.207227	  0.026124	  0.150883	 -0.005088	 -0.175049
  0.013363	  0.011578	 -0.055304	 -0.032708	  0.108881	 -0.018503	  0.084333	 -0.111998	  0.219083	  0.003152	  0.131496	 -0.048527	 -0.189140
  0.003177	  0.034685	 -0.049411	 -0.046751	  0.080828	 -0.039101	  0.074385	 -0.079503	  0.209296	 -0.009142	  0.096458	 -0.088742	 -0.203996
 -0.004967	 -0.000630	 -0.080482	 -0.042474	  0.096507	 -0.058705	  0.096220	 -0.103344	  0.157687	 -0.011899	  0.115413	 -0.102506	 -0.204745
 -0.029940	 -0.021529	 -0.037822	 -0.047895	  0.092537	 -0.046003	  0.057610	 -0.091322	  0.156410	 -0.032456	  0.079470	 -0.110707	 -0.211417
 -0.031061	 -0.040158	  0.002199	 -0.044171	  0.074435	 -0.065573	  0.039398	 -0.060709	  0.167892	 -0.055493	  0.058165	 -0.103405	 -0.200567
 -0.015428	 -0.070437	  0.002511	 -0.051719	  0.055747	 -0.035115	  0.031238	 -0.054776	  0.182833	 -0.086726	  0.043018	 -0.109324	 -0.162337
 -0.021135	 -0.045718	 -0.002512	 -0.081199	  0.004425	 -0.028700	  0.031430	 -0.118656	  0.196480	 -0.092623	  0.003471	 -0.080881	 -0.100533
 -0.028798	 -0.012368	 -0.008356	 -0.083084	 -0.026514	 -0.048769	  0.048859	 -0.175084	  0.154632	 -0.107303	 -0.067645	 -0.025437	 -0.068025
 -0.033760	 -0.055234	 -0.030265	 -0.111211	 -0.024303	 -0.053525	  0.033899	 -0.180961	  0.171885	 -0.099856	 -0.104582	  0.031769	 -0.049999
 -0.010549	 -0.077105	 -0.010516	 -0.123497	 -0.017154	 -0.045237	  0.027847	 -0.188678	  0.123495	 -0.072104	 -0.054869	  0.074742	 -0.011256
  0.013777	 -0.030801	 -0.003759	 -0.098920	 -0.008620	 -0.052964	  0.005146	 -0.198726	  0.091882	 -0.062144	 -0.009683	  0.076400	  0.013104
  0.018920	 -0.008828	  0.010092	 -0.066779	 -0.002390	 -0.048300	 -0.036579	 -0.129253	  0.111710	 -0.074478	  0.023856	  0.126387	  0.013794
 -0.016288	  0.007246	 -0.025271	 -0.067539	 -0.001141	 -0.021506	 -0.022030	 -0.089519	  0.141278	 -0.064623	  0.079067	  0.175498	  0.065403
 -0.021812	  0.003743	 -0.076689	 -0.052385	  0.048043	 -0.025820	  0.017141	 -0.089256	  0.149993	 -0.000502	  0.138923	  0.217972	  0.092252
 -0.015919	  0.021975	 -0.041352	 -0.056014	  0.032761	 -0.038278	  0.040971	 -0.095147	  0.126330	  0.036212	  0.131430	  0.251303	  0.126112
 -0.019123	  0.071378	 -0.011782	 -0.055804	  0.045666	 -0.021623	  0.016931	 -0.100720	  0.099886	  0.051355	  0.150178	  0.283406	  0.141397
  0.039314	  0.053636	 -0.009276	 -0.058708	  0.050398	  0.008595	  0.049600	 -0.101744	  0.070405	  0.104180	  0.171218	  0.277262	  0.139716
  0.049525	  0.062162	 -0.005913	 -0.038481	  0.007313	  0.048651	  0.006500	 -0.088092	  0.067827	  0.138115	  0.144363	  0.264167	  0.109028
  0.043324	  0.067241	 -0.011596	 -0.005635	  0.006155	  0.016024	 -0.014033	 -0.086279	  0.072738	  0.121031	  0.092254	  0.228503	  0.028247
  0.006539	  0.099083	 -0.023692	 -0.003911	  0.026986	  0.009537	  0.014399	 -0.057934	  0.134354	  0.134185	  0.066332	  0.180744	  0.006164
 -0.012815	  0.089127	 -0.050510	 -0.007282	  0.044973	  0.061136	  0.038807	 -0.018620	  0.138441	  0.184352	  0.030252	  0.116100	 -0.022191
 -0.013079	  0.069359	 -0.029979	 -0.017472	  0.029113	  0.066158	  0.002929	 -0.005108	  0.166020	  0.200095	 -0.001314	  0.052637	 -0.031345
  0.006017	  0.097271	 -0.040423	 -0.024603	  0.042398	  0.070072	 -0.035107	  0.011459	  0.188822	  0.125100	  0.009092	  0.028201	 -0.032335
  0.059102	  0.102874	 -0.089755	 -0.023020	  0.058874	  0.094331	 -0.021218	  0.016341	  0.168809	  0.078679	  0.002992	  0.017129	 -0.049341
  0.050333	  0.080186	 -0.076643	 -0.023238	  0.057704	  0.032400	  0.010855	  0.040848	  0.174609	  0.048497	 -0.028723	 -0.037085	 -0.084300
  0.031828	  0.044244	 -0.061597	 -0.039209	  0.037045	 -0.015881	  0.013115	  0.048882	  0.147887	  0.044371	 -0.051009	 -0.046631	 -0.104194
  0.002709	  0.041971	 -0.071045	 -0.065347	  0.025865	 -0.016777	 -0.004263	  0.055917	  0.129325	  0.059486	 -0.051699	 -0.060422	 -0.113898
  0.005239	  0.025722	 -0.063404	 -0.034848	  0.031246	 -0.018154	  0.017438	  0.048410	  0.090115	  0.032038	 -0.025924	 -0.075505	 -0.154675
  0.004899	  0.028714	 -0.064755	 -0.016680	  0.016782	 -0.017038	  0.036758	  0.037445	  0.060435	  0.019771	 -0.010782	 -0.105475	 -0.208168
 -0.000837	  0.019564	 -0.056222	 -0.028341	  0.025378	 -0.028364	  0.035174	  0.033758	  0.055434	 -0.007326	 -0.045355	 -0.099209	 -0.245309
  0.007544	  0.040832	 -0.017409	 -0.038622	  0.048154	 -0.058909	  0.042129	  0.028809	  0.039031	 -0.022540	 -0.071566	 -0.099541	 -0.256548
  0.016263	  0.104805	 -0.014938	 -0.032761	  0.000904	 -0.072418	  0.054817	  0.007444	  0.000941	 -0.029118	 -0.066980	 -0.106352	 -0.248254
  0.036495	  0.091342	 -0.025800	  0.007170	  0.008829	 -0.048548	  0.055608	 -0.048232	 -0.020752	 -0.076430	 -0.059416	 -0.164560	 -0.242540
  0.056281	  0.065230	 -0.017381	 -0.014431	  0.001299	 -0.044580	  0.066688	 -0.069075	 -0.041284	 -0.073651	 -0.070197	 -0.146800	 -0.248807
  0.047685	  0.053828	 -0.010524	 -0.029342	 -0.001080	 -0.036613	  0.059933	 -0.059105	 -0.007780	 -0.075676	 -0.049857	 -0.151629	 -0.229706
  0.006820	  0.063031	 -0.031234	 -0.044807	  0.019832	 -0.045068	  0.100109	 -0.064477	 -0.028509	 -0.055500	 -0.059699	 -0.153631	 -0.231941
  0.021346	  0.040809	 -0.049070	 -0.011474	  0.087419	 -0.030605	  0.130582	 -0.069457	 -0.014205	 -0.033456	 -0.047678	 -0.171789	 -0.202881
  0.031853	  0.025009	 -0.068935	 -0.027548	  0.126683	 -0.029381	  0.145862	 -0.093141	 -0.005883	 -0.065986	 -0.065234	 -0.128472	 -0.196385
  0.010845	  0.030985	 -0.081509	 -0.015858	  0.098787	 -0.026609	  0.132711	 -0.097474	  0.005251	 -0.106959	 -0.088636	 -0.092509	 -0.202744
 -0.018383	  0.045377	 -0.053453	  0.009033	  0.090314	 -0.018356	  0.113837	 -0.096863	 -0.012035	 -0.089712	 -0.055447	 -0.087118	 -0.190011
  0.007346	  0.064409	 -0.030265	 -0.004899	  0.096188	 -0.023904	  0.108213	 -0.107410	 -0.054085	 -0.082183	 -0.048887	 -0.073127	 -0.183858
  0.012654	  0.067777	 -0.060023	 -0.052801	  0.103919	 -0.020021	  0.093554	 -0.103153	 -0.028270	 -0.069208	 -0.021814	 -0.065887	 -0.128369
  0.014327	  0.094920	 -0.092382	 -0.042614	  0.095749	 -0.031845	  0.040165	 -0.120596	 -0.025393	 -0.063994	 -0.064002	 -0.059952	 -0.100569
  0.025408	  0.067263	 -0.079083	  0.006638	  0.118406	 -0.017778	  0.031145	 -0.140060	 -0.005348	 -0.057663	 -0.110753	 -0.044565	 -0.139386
  0.020573	  0.047497	 -0.043169	  0.001760	  0.104860	 -0.024250	  0.037597	 -0.150452	  0.031052	 -0.058886	 -0.119511	 -0.018597	 -0.152646
  0.034647	  0.054414	 -0.012816	  0.026360	  0.074130	 -0.030298	  0.043906	 -0.171477	  0.055016	 -0.059078	 -0.094682	 -0.036055	 -0.153278
  0.034530	  0.072592	 -0.034056	  0.018777	  0.070625	 -0.027193	  0.039272	 -0.165031	  0.066352	 -0.058371	 -0.060986	 -0.045629	 -0.113630
  0.005113	  0.105564	 -0.024147	  0.007209	  0.075385	 -0.040641	  0.040992	 -0.182627	  0.079072	 -0.036999	 -0.061963	  0.015538	 -0.088122
  0.019882	  0.108899	 -0.027580	 -0.024326	  0.058251	 -0.063230	  0.085619	 -0.169045	  0.083933	 -0.017548	 -0.054105	  0.085701	 -0.071270
  0.031205	  0.065911	 -0.004992	 -0.044475	  0.055609	 -0.069818	  0.084754	 -0.164774	  0.068236	  0.026204	 -0.051994	  0.143583	 -0.050227
  0.035750	  0.051378	  0.008939	 -0.036698	  0.083541	 -0.061067	  0.079704	 -0.193362	  0.100046	  0.084770	 -0.028893	  0.145144	 -0.047819
 -0.002465	  0.087488	  0.033632	 -0.030375	  0.079491	 -0.048287	  0.073401	 -0.194075	  0.109407	  0.134992	 -0.022890	  0.105330	 -0.045454
  0.003490	  0.110407	  0.052349	 -0.038450	  0.065159	 -0.040157	  0.075075	 -0.156676	  0.089603	  0.122887	 -0.017511	  0.077614	 -0.031752
  0.005643	  0.089537	  0.056698	 -0.015243	  0.088179	 -0.042857	  0.039282	 -0.160368	  0.141459	  0.103729	  0.016198	  0.065821	 -0.057251
  0.002042	  0.056096	 -0.012831	 -0.025425	  0.118233	 -0.063664	  0.032946	 -0.169233	  0.127776	  0.072743	  0.065160	  0.104191	 -0.057852
 -0.019260	  0.025232	 -0.054952	 -0.035186	  0.119584	 -0.066795	  0.013410	 -0.208869	  0.143890	  0.038748	  0.063816	  0.134104	 -0.021645
  0.000264	  0.042970	 -0.049237	 -0.026267	  0.091924	 -0.053179	  0.017647	 -0.223811	  0.193348	  0.058876	  0.041403	  0.136955	 -0.025907
 -0.008634	  0.047619	 -0.028999	 -0.051685	  0.098548	 -0.055484	  0.054834	 -0.177840	  0.172172	  0.047544	  0.078108	  0.104160	 -0.051730
 -0.009782	  0.066011	 -0.043326	 -0.058499	  0.090356	 -0.031707	  0.041938	 -0.137335	  0.168980	  0.038846	  0.052270	  0.070705	 -0.046146
  0.009920	  0.086076	 -0.050737	 -0.030397	  0.072922	 -0.015039	  0.031347	 -0.132203	  0.163735	  0.023835	  0.037558	  0.008683	 -0.029125
  0.015818	  0.058651	 -0.060578	 -0.027040	  0.097156	  0.017445	  0.052514	 -0.140889	  0.169588	  0.043726	  0.075714	 -0.038004	 -0.050401
  0.025759	  0.077558	 -0.074681	 -0.025900	  0.097907	  0.006620	  0.047597	 -0.113207	  0.164918	  0.044729	  0.052161	 -0.062722	 -0.122953
  0.034342	  0.080613	 -0.059130	 -0.028343	  0.080076	  0.007449	  0.075948	 -0.105648	  0.149233	  0.028443	  0.047036	 -0.067390	 -0.136892
  0.051209	  0.066726	 -0.050856	 -0.052146	  0.038893	  0.024003	  0.083620	 -0.113081	  0.132888	 -0.028564	  0.018181	 -0.109087	 -0.134407
  0.004127	  0.047561	 -0.033904	 -0.032423	  0.047750	  0.010871	  0.050007	 -0.100899	  0.141280	 -0.062647	 -0.001784	 -0.137841	 -0.180471
 -0.046060	  0.042837	 -0.041428	 -0.058290	  0.087329	  0.002003	  0.033536	 -0.085479	  0.153819	 -0.044921	 -0.065724	 -0.148112	 -0.184686
 -0.030075	  0.035872	 -0.064942	 -0.055694	  0.118775	 -0.011674	  0.016831	 -0.058986	  0.130031	 -0.083436	 -0.088503	 -0.150269	 -0.176791
 -0.033949	  0.054079	 -0.103786	 -0.066075	  0.117576	  0.021318	 -0.029810	 -0.052007	  0.119977	 -0.108396	 -0.109462	 -0.143227	 -0.178180
 -0.044167	  0.060768	 -0.079741	 -0.072734	  0.100225	  0.012171	 -0.038238	 -0.055418	  0.095045	 -0.182931	 -0.163051	 -0.127575	 -0.180658
 -0.051978	  0.086103	 -0.051681	 -0.036953	  0.113167	 -0.030056	 -0.070593	 -0.055560	  0.097389	 -0.224224	 -0.176982	 -0.125679	 -0.171037
 -0.064223	  0.093015	 -0.076593	 -0.004708	  0.114760	 -0.020726	 -0.088391	 -0.056463	  0.106885	 -0.260231	 -0.183472	 -0.097943	 -0.147570
 -0.038931	  0.067029	 -0.029041	  0.011131	  0.141695	 -0.003927	 -0.097383	 -0.038098	  0.072689	 -0.260420	 -0.180176	 -0.075226	 -0.167601
 -0.002894	  0.063506	 -0.024796	 -0.009733	  0.117002	 -0.021119	 -0.049335	 -0.047395	  0.056852	 -0.216150	 -0.156933	 -0.062531	 -0.167605
 -0.026436	  0.080359	 -0.041410	 -0.035202	  0.116717	 -0.019371	 -0.000971	 -0.066252	  0.058854	 -0.224546	 -0.149927	 -0.058062	 -0.150161
 -0.052286	  0.048101	 -0.016204	 -0.024358	  0.146774	 -0.011585	  0.032944	 -0.096409	  0.094816	 -0.200294	 -0.128544	 -0.078956	 -0.184309
 -0.049586	  0.039111	 -0.036073	 -0.041041	  0.132890	  0.021210	  0.051301	 -0.096329	  0.097017	 -0.172471	 -0.136166	 -0.111683	 -0.172739
 -0.019448	  0.056368	 -0.057846	 -0.017444	  0.125939	  0.026876	  0.052598	 -0.083066	  0.083192	 -0.167787	 -0.146898	 -0.112070	 -0.187565
 -0.013501	  0.067882	 -0.069664	 -0.053987	  0.124893	  0.010570	  0.047772	 -0.079723	  0.064716	 -0.177926	 -0.156015	 -0.071528	 -0.198591
  0.008508	  0.083976	 -0.047012	 -0.093757	  0.114952	  0.001239	  0.040111	 -0.068122	  0.090920	 -0.177966	 -0.157127	 -0.000944	 -0.201111
  0.000461	  0.074917	 -0.078770	 -0.074823	  0.062820	  0.030680	  0.045199	 -0.046575	  0.107020	 -0.164282	 -0.136238	  0.010852	 -0.213592
 -0.016000	  0.040162	 -0.079401	 -0.047384	  0.053356	  0.038215	  0.057772	 -0.061797	  0.091567	 -0.164055	 -0.147327	  0.016611	 -0.178900
 -0.028936	  0.031699	 -0.088616	 -0.052346	  0.080271	 -0.021963	  0.049079	 -0.045112	  0.084527	 -0.134011	 -0.146245	 -0.015695	 -0.154339
 -0.053606	  0.024796	 -0.086592	 -0.081693	  0.080226	 -0.057762	  0.043689	 -0.043603	  0.051935	 -0.100767	 -0.118347	 -0.018628	 -0.127090
 -0.041515	  0.043884	 -0.091791	 -0.054849	  0.070811	 -0.063156	  0.045073	 -0.050444	  0.035182	 -0.096763	 -0.086491	  0.003654	 -0.125632
 -0.027354	  0.022630	 -0.117304	 -0.062965	  0.046941	 -0.060236	  0.052511	 -0.075136	  0.036445	 -0.083488	 -0.060411	  0.012250	 -0.149512
 -0.033929	 -0.004767	 -0.118366	 -0.047108	  0.040525	 -0.006255	  0.030390	 -0.104179	  0.031878	 -0.081864	 -0.049822	  0.030869	 -0.148311
 -0.023061	  0.003886	 -0.119411	 -0.050323	  0.045865	  0.000002	  0.036973	 -0.128271	  0.032093	 -0.040607	 -0.042684	 -0.018071	 -0.093883
 -0.057528	  0.010694	 -0.119099	 -0.036539	  0.069601	  0.018492	  0.023674	 -0.145261	  0.086746	 -0.004425	 -0.018247	 -0.017866	 -0.073993
 -0.110482	 -0.003594	 -0.068933	 -0.036241	  0.122501	 -0.006160	  0.003119	 -0.160168	  0.109085	 -0.011060	 -0.005162	  0.000480	 -0.101454
 -0.097436	  0.005679	 -0.058432	 -0.035480	  0.126601	 -0.059935	 -0.003627	 -0.166318	  0.101483	 -0.032387	 -0.012666	  0.049776	 -0.060615
 -0.095991	  0.005073	 -0.086631	 -0.023395	  0.087474	 -0.072383	 -0.003837	 -0.167941	  0.070648	 -0.040010	 -0.004751	  0.059250	 -0.077684
 -0.069821	  0.012237	 -0.110880	 -0.078148	  0.082445	 -0.083928	 -0.007039	 -0.179466	  0.046513	 -0.039643	 -0.028917	  0.046247	 -0.086704
 -0.024446	 -0.029674	 -0.089692	 -0.085282	  0.032594	 -0.032892	  0.023781	 -0.196346	  0.066889	 -0.054042	 -0.051420	  0.072951	 -0.066249
 -0.005949	 -0.035323	 -0.074688	 -0.085846	  0.019398	  0.006310	  0.044846	 -0.214253	  0.102597	 -0.063914	 -0.032412	  0.054219	 -0.098812
 -0.020260	  0.006311	 -0.048780	 -0.076211	  0.042837	  0.013516	  0.004096	 -0.221197	  0.155528	 -0.060160	 -0.021596	  0.016443	 -0.046352
 -0.038486	  0.015112	 -0.064310	 -0.073972	  0.019897	  0.047862	  0.003432	 -0.238358	  0.164835	 -0.073582	 -0.027462	  0.015909	 -0.048337
 -0.016978	  0.021444	 -0.068807	 -0.079591	  0.015432	  0.043794	  0.014633	 -0.230675	  0.134883	 -0.097540	 -0.040966	 -0.009390	 -0.089448
 -0.037848	 -0.012743	 -0.057293	 -0.077952	  0.032713	  0.055484	  0.010694	 -0.250037	  0.138538	 -0.104413	 -0.037399	  0.015687	 -0.084466
 -0.079855	 -0.000208	 -0.050029	 -0.065711	  0.049276	  0.031105	 -0.021995	 -0.206323	  0.152372	 -0.118522	 -0.044275	  0.059679	 -0.078462
 -0.070434	  0.020198	 -0.020548	 -0.081335	  0.054846	 -0.001943	 -0.030685	 -0.186619	  0.151563	 -0.135315	 -0.053401	  0.053715	 -0.042316
 -0.077863	  0.032609	 -0.010845	 -0.101163	  0.056606	 -0.034955	 -0.027862	 -0.151116	  0.164706	 -0.130983	 -0.061095	  0.053965	 -0.059891
 -0.089746	  0.042572	 -0.014056	 -0.101089	  0.067138	 -0.029996	 -0.037770	 -0.133494	  0.161709	 -0.122596	 -0.037352	  0.040405	 -0.079309
 -0.071560	  0.079121	 -0.007778	 -0.113727	  0.103647	 -0.025763	 -0.025935	 -0.134503	  0.187256	 -0.071735	 -0.024802	  0.033834	 -0.107253
 -0.075488	  0.046544	 -0.029758	 -0.110426	  0.123956	 -0.020846	 -0.009407	 -0.148758	  0.245109	 -0.040600	 -0.030558	  0.052447	 -0.145563
 -0.099138	  0.024171	 -0.026997	 -0.129300	  0.118851	 -0.007208	 -0.010064	 -0.146241	  0.231041	 -0.032126	 -0.026864	  0.061537	 -0.146079
 -0.095643	  0.034340	 -0.054473	 -0.100515	  0.138725	  0.002945	  0.025042	 -0.120488	  0.209598	 -0.035823	 -0.016967	  0.060062	 -0.171915
 -0.059979	  0.048030	 -0.065614	 -0.109132	  0.155370	 -0.005511	  0.025715	 -0.087923	  0.217957	 -0.038227	 -0.012513	  0.035351	 -0.195735
 -0.040096	  0.054591	 -0.066842	 -0.084849	  0.128647	 -0.019765	  0.029407	 -0.049654	  0.197412	 -0.035240	  0.012828	 -0.009695	 -0.203216
 -0.051975	  0.076586	 -0.071393	 -0.065585	  0.094508	 -0.016635	  0.015531	 -0.038929	  0.199259	 -0.026751	 -0.026998	  0.017142	 -0.172026
 -0.024961	  0.085088	 -0.046382	 -0.051189	  0.060322	 -0.003224	 -0.005455	 -0.026402	  0.176280	  0.003598	 -0.043737	  0.050130	 -0.172796
  0.008564	  0.063240	 -0.036414	 -0.089329	  0.058742	  0.002918	  0.006500	 -0.048243	  0.180204	  0.025838	 -0.069326	  0.032698	 -0.151640
  0.010253	  0.074697	 -0.027261	 -0.117469	  0.057160	  0.019772	  0.041488	 -0.050315	  0.194443	  0.024323	 -0.108201	  0.011757	 -0.127451
 -0.015051	  0.109453	 -0.050349	 -0.077993	  0.071420	  0.009620	  0.033001	 -0.076810	  0.191615	  0.019681	 -0.095440	  0.019592	 -0.097153
  0.015116	  0.081640	 -0.043088	 -0.030284	  0.010220	 -0.037002	 -0.003385	 -0.083846	 -0.030632	  0.065226	 -0.086059	  0.076370	  0.009873
 -0.006218	  0.078691	 -0.048500	  0.002634	  0.007888	 -0.069884	  0.007562	 -0.086341	 -0.022763	  0.068275	 -0.075691	  0.092748	 -0.000265
 -0.007217	  0.048019	 -0.071539	 -0.031717	  0.022150	 -0.062168	 -0.014794	 -0.060508	 -0.044033	  0.048833	 -0.078843	  0.061330	  0.001477
  0.008080	  0.012946	 -0.054026	 -0.053344	  0.027725	 -0.041983	 -0.026775	 -0.004648	 -0.027463	  0.049440	 -0.090383	  0.051516	 -0.014175
  0.027534	  0.011376	 -0.046299	 -0.027313	  0.000801	 -0.003778	 -0.034752	  0.032954	 -0.028303	  0.035898	 -0.063666	  0.025112	 -0.041141
  0.043791	  0.030045	 -0.052294	  0.022342	  0.006540	 -0.017353	 -0.031811	  0.025385	 -0.016449	  0.041885	 -0.008319	 -0.006925	 -0.042581
  0.023631	  0.044622	 -0.019766	  0.014923	  0.016326	 -0.015848	  0.005523	  0.012328	  0.031091	  0.043054	  0.010395	 -0.001498	 -0.021263
 -0.016893	  0.020955	 -0.015268	  0.004666	 -0.009307	 -0.006065	 -0.032890	 -0.020067	  0.011772	  0.053144	  0.014847	  0.002613	  0.000680
  0.033943	 -0.001517	 -0.020295	  0.009446	 -0.003348	 -0.002709	 -0.030735	  0.001980	  0.025835	  0.060285	  0.001202	  0.014442	  0.044102
  0.041178	 -0.028303	 -0.019155	  0.019039	  0.015057	 -0.008091	 -0.007516	  0.031153	  0.025962	  0.078675	  0.015267	 -0.003941	  0.012127
  0.028731	 -0.012648	 -0.002447	  0.026472	  0.003421	 -0.027541	 -0.007819	  0.059030	  0.034486	  0.029844	  0.026472	 -0.028548	  0.004654
  0.035929	  0.016294	  0.026247	 -0.004901	 -0.044826	 -0.020560	  0.009773	  0.067550	  0.010231	 -0.022676	  0.026944	 -0.037730	  0.033667
  0.013389	 -0.021316	  0.030651	  0.001548	 -0.017654	  0.006628	  0.026956	  0.052824	  0.006168	 -0.026262	  0.027008	 -0.034209	  0.043282
  0.003640	 -0.035347	  0.037236	  0.030135	  0.004263	  0.036279	  0.025562	  0.009661	 -0.033011	 -0.015221	  0.013247	 -0.026164	  0.037937
 -0.021118	 -0.030237	  0.021681	  0.019638	  0.030191	  0.029442	  0.028853	 -0.013758	 -0.029362	 -0.011289	  0.025458	 -0.047780	 -0.007691
 -0.049917	 -0.049117	 -0.005272	  0.005976	  0.015910	  0.047790	 -0.007854	  0.007852	 -0.002873	 -0.041200	  0.046831	 -0.084370	  0.000897
 -0.059740	 -0.029839	  0.030431	  0.004712	 -0.040844	  0.053344	  0.032317	  0.003947	  0.045223	 -0.080731	  0.028599	 -0.058116	 -0.013669
 -0.061747	 -0.049268	  0.064137	 -0.009710	 -0.036287	  0.044264	  0.026584	  0.010708	  0.037411	 -0.094432	  0.050480	 -0.011200	 -0.002286
 -0.040711	 -0.050147	  0.099651	 -0.021305	 -0.005970	  0.047103	  0.018077	 -0.008134	  0.006758	 -0.138067	  0.039333	 -0.002426	 -0.009660
 -0.011402	 -0.036850	  0.087914	  0.017043	 -0.002257	  0.048131	  0.017121	 -0.038070	 -0.000050	 -0.144680	  0.076881	  0.018776	 -0.035963
 -0.006163	 -0.033198	  0.069398	  0.021690	  0.000048	  0.063060	  0.008250	 -0.033854	  0.010026	 -0.151750	  0.077786	  0.014156	 -0.034679
 -0.000270	 -0.052330	  0.080633	 -0.043494	  0.022110	  0.089132	  0.003974	 -0.034645	  0.015490	 -0.127641	  0.068110	  0.038641	 -0.053617
  0.032288	 -0.073804	  0.054094	 -0.085389	 -0.019627	  0.060223	 -0.005641	 -0.009566	  0.045392	 -0.147550	  0.072076	  0.060077	 -0.042273
  0.046143	 -0.038599	  0.029056	 -0.040295	 -0.052613	  0.018315	 -0.014916	 -0.018749	  0.035522	 -0.135089	  0.058574	  0.079196	 -0.010029
  0.039895	 -0.053203	  0.047884	  0.008599	 -0.062783	 -0.001505	 -0.028109	 -0.038803	  0.019881	 -0.136306	  0.070672	  0.095561	 -0.003323
  0.021291	 -0.086825	  0.056201	  0.029999	 -0.035952	  0.013439	 -0.050923	 -0.051554	  0.015552	 -0.170248	  0.054593	  0.035676	  0.017305
  0.009855	 -0.056759	  0.044831	  0.020761	 -0.010697	  0.002181	 -0.046072	 -0.009961	  0.051183	 -0.155447	  0.055525	  0.043339	  0.022503
  0.036307	 -0.047362	  0.050691	  0.024202	 -0.001723	 -0.007731	 -0.006842	  0.025628	  0.089864	 -0.148100	  0.049604	  0.045771	 -0.013003
  0.005695	 -0.053998	  0.057355	  0.019030	 -0.016994	  0.012566	  0.016201	  0.030488	  0.086966	 -0.122198	  0.063335	  0.042107	 -0.010601
  0.005594	 -0.040925	  0.082673	  0.010579	 -0.032005	  0.032062	  0.013379	  0.043477	  0.098794	 -0.108803	  0.059278	  0.087708	  0.000490
 -0.010494	 -0.072131	  0.080287	  0.030439	 -0.029369	  0.012669	 -0.007263	  0.004033	  0.084167	 -0.129387	  0.060452	  0.105452	  0.030185
 -0.019822	 -0.075377	  0.071280	  0.058909	 -0.045315	 -0.003040	 -0.006086	 -0.005516	  0.089289	 -0.126785	  0.053799	  0.101968	  0.049578
 -0.008900	 -0.051909	  0.052928	  0.053435	 -0.053514	  0.044242	  0.001058	  0.004460	  0.108482	 -0.115517	  0.037837	  0.089026	  0.061853
 -0.025522	 -0.031225	  0.004735	  0.045408	 -0.028157	  0.035859	  0.002158	  0.000929	  0.099147	 -0.082229	  0.058469	  0.065150	  0.064281
 -0.014079	 -0.056247	  0.020471	  0.026799	 -0.023255	  0.011264	 -0.014513	 -0.020841	  0.096365	 -0.077844	  0.059456	  0.059042	  0.040153
  0.019791	 -0.091441	  0.032348	  0.017449	 -0.012264	  0.016652	 -0.027857	  0.002247	  0.084146	 -0.086744	  0.035054	  0.076312	 -0.018503
  0.062590	 -0.073018	  0.029328	 -0.009917	 -0.009738	  0.019456	 -0.027748	  0.007520	  0.076249	 -0.059282	  0.051112	  0.096291	 -0.033449
  0.084218	 -0.086201	  0.026322	 -0.009276	  0.021026	  0.015949	 -0.006639	 -0.005808	  0.047811	 -0.054176	  0.043492	  0.105730	 -0.034775
  0.114325	 -0.108398	  0.033012	 -0.026650	  0.030411	  0.018359	 -0.002398	  0.004822	  0.041786	 -0.020465	  0.044371	  0.108010	 -0.016013
  0.098697	 -0.117426	  0.050827	 -0.037833	  0.003510	  0.021507	 -0.004367	  0.013673	  0.030985	 -0.021461	  0.037145	  0.107518	 -0.004378
  0.065934	 -0.097387	  0.043557	 -0.042038	  0.015116	  0.046007	  0.010741	 -0.008180	  0.077986	 -0.018838	  0.061400	  0.091254	  0.020976
  0.050054	 -0.103010	  0.030073	 -0.052803	  0.035917	  0.056130	  0.003264	 -0.011789	  0.106369	  0.006059	  0.052309	  0.139712	  0.019566
  0.067847	 -0.106004	  0.034629	 -0.004705	  0.010807	  0.028527	  0.035613	 -0.011917	  0.097626	  0.032057	  0.067661	  0.114871	 -0.007166
  0.067318	 -0.137069	  0.006637	 -0.030529	 -0.031772	  0.016303	  0.060254	 -0.021660	  0.075425	  0.060209	  0.038463	  0.083698	 -0.025605
  0.065376	 -0.109271	  0.011694	 -0.047831	 -0.053872	  0.017181	  0.028524	 -0.005849	  0.039276	  0.018379	  0.023744	  0.083644	 -0.028521
  0.011319	 -0.057252	  0.020946	 -0.037611	 -0.016925	  0.031065	 -0.013359	 -0.006566	  0.050704	 -0.004362	  0.047307	  0.058570	 -0.026668
 -0.027117	 -0.048348	  0.021744	  0.015643	 -0.032671	  0.049028	 -0.033322	 -0.044096	  0.010770	  0.004946	  0.046896	  0.050707	 -0.035207
 -0.026359	 -0.074758	  0.059661	  0.041796	 -0.032073	  0.042105	 -0.023941	 -0.060974	 -0.026868	 -0.014192	  0.010170	  0.061191	 -0.036805
 -0.001416	 -0.119789	  0.065518	  0.000073	 -0.035086	  0.056718	  0.001986	 -0.068269	 -0.062124	 -0.016689	  0.037045	  0.062881	 -0.023523
  0.037821	 -0.133345	  0.063244	 -0.027873	 -0.059969	  0.093144	  0.021558	 -0.066504	 -0.075996	  0.006748	  0.038618	  0.090723	 -0.042892
  0.035220	 -0.115054	  0.053689	 -0.031873	 -0.084399	  0.082156	  0.014959	 -0.029301	 -0.072286	  0.008826	  0.049573	  0.130609	 -0.001069
  0.020391	 -0.099355	  0.014926	 -0.014265	 -0.070136	  0.041240	 -0.000742	 -0.047518	 -0.056648	  0.002048	  0.032734	  0.116679	  0.015105
  0.022801	 -0.080543	 -0.002862	 -0.019084	 -0.053855	  0.010112	  0.049589	 -0.049163	 -0.015657	  0.019804	  0.042350	  0.088907	 -0.009483
  0.063771	 -0.061073	  0.009636	 -0.066571	 -0.078094	  0.027311	  0.059849	 -0.034362	  0.024175	  0.016106	  0.022660	  0.084103	  0.000619
  0.086363	 -0.088472	 -0.021628	 -0.084371	 -0.094613	  0.065555	  0.031311	 -0.021119	  0.021118	  0.023144	  0.014140	  0.062467	  0.006466
  0.043302	 -0.120228	 -0.028204	 -0.093210	 -0.067171	  0.034690	  0.013625	 -0.037747	  0.042374	 -0.014073	  0.053177	  0.082896	 -0.036254
  0.029103	 -0.082413	  0.003445	 -0.058863	 -0.058206	  0.023051	  0.006525	 -0.060280	  0.069248	 -0.031179	  0.040466	  0.078039	 -0.045079
  0.044270	 -0.066485	  0.006160	 -0.021545	 -0.080016	  0.020952	  0.024642	 -0.081456	  0.047999	 -0.011912	  0.027357	  0.083296	 -0.059480
  0.081495	 -0.060706	 -0.006427	 -0.011086	 -0.077807	  0.011898	  0.048586	 -0.075171	  0.018761	  0.011298	  0.032806	  0.076689	 -0.045659
  0.059710	 -0.098054	 -0.014381	 -0.024224	 -0.107407	  0.022693	  0.080243	 -0.068213	  0.021172	  0.005872	  0.005705	  0.063114	 -0.029925
  0.031183	 -0.110590	 -0.011430	 -0.057447	 -0.145611	  0.024186	  0.078479	 -0.048700	  0.039457	  0.017231	 -0.028119	  0.004821	  0.006596
  0.017815	 -0.101695	 -0.029963	 -0.050633	 -0.130454	  0.015402	  0.042116	 -0.038004	  0.053282	  0.016758	 -0.017928	  0.011772	 -0.022636
  0.041176	 -0.083571	 -0.052446	 -0.030630	 -0.091918	  0.023245	  0.008597	 -0.050113	  0.063848	  0.047908	 -0.017017	  0.031058	 -0.038811
  0.018316	 -0.091178	 -0.031794	 -0.074013	 -0.068302	  0.042236	 -0.004233	 -0.047262	  0.049249	  0.040333	 -0.040790	  0.016243	  0.011371
  0.018977	 -0.085403	 -0.026031	 -0.073574	 -0.078195	  0.017138	  0.003813	 -0.051120	  0.068806	  0.027464	 -0.045555	  0.015784	  0.040933
  0.012247	 -0.083033	 -0.019781	 -0.048500	 -0.093138	  0.037065	  0.001174	 -0.058611	  0.094919	  0.025830	 -0.033761	  0.018099	  0.024988
 -0.006206	 -0.066874	 -0.028607	 -0.027932	 -0.098616	  0.046373	  0.014240	 -0.068775	  0.100345	  0.006782	 -0.035064	  0.000275	 -0.010601
 -0.013492	 -0.069304	 -0.055164	 -0.068456	 -0.100551	  0.067278	  0.016232	 -0.091390	  0.098793	  0.007930	 -0.022519	 -0.003696	  0.021733
 -0.002501	 -0.114540	 -0.058163	 -0.064186	 -0.123087	  0.058309	 -0.007949	 -0.109495	  0.101688	 -0.006392	 -0.021039	  0.023736	  0.036175
 -0.019113	 -0.118637	 -0.054203	 -0.040821	 -0.105771	  0.048928	 -0.010898	 -0.093649	  0.115081	 -0.040321	 -0.045477	  0.043676	  0.001430
 -0.005409	 -0.086889	 -0.047563	 -0.056392	 -0.112883	  0.055910	 -0.006530	 -0.073068	  0.135256	 -0.041267	 -0.054236	  0.033452	  0.013617
  0.017058	 -0.052907	 -0.026118	 -0.078742	 -0.111298	  0.043111	 -0.017868	 -0.078295	  0.152630	 -0.045501	 -0.031742	  0.017285	  0.007689
  0.021083	 -0.028793	 -0.007693	 -0.084237	 -0.076824	  0.062991	  0.003454	 -0.117827	  0.160305	 -0.036464	 -0.028184	  0.021083	 -0.023792
  0.043189	 -0.003621	 -0.017797	 -0.052087	 -0.105972	  0.056580	  0.050173	 -0.075460	  0.150701	 -0.003530	 -0.018220	  0.003809	 -0.025095
  0.070086	  0.007898	 -0.029050	 -0.034649	 -0.132014	  0.029001	  0.073700	 -0.061059	  0.149118	  0.013511	 -0.001517	  0.003330	 -0.049287
  0.050628	 -0.011270	 -0.006649	 -0.033290	 -0.125285	  0.041667	  0.106933	 -0.036426	  0.128990	 -0.036156	  0.012693	  0.031264	 -0.055334
  0.027250	 -0.022454	 -0.035093	 -0.021886	 -0.108931	  0.064421	  0.119702	 -0.040715	  0.102016	 -0.084448	  0.036462	  0.029283	 -0.009247
  0.056395	 -0.007024	 -0.032252	  0.012820	 -0.145897	  0.092739	  0.088853	 -0.024714	  0.078049	 -0.076758	  0.037612	  0.039564	  0.015897
  0.038062	 -0.003485	  0.017800	 -0.001101	 -0.123198	  0.081649	  0.049651	 -0.046592	  0.078728	 -0.072136	  0.042285	  0.022976	 -0.002543
 -0.017241	 -0.045421	  0.037020	 -0.021569	 -0.093785	  0.072505	  0.080304	 -0.067846	  0.070602	 -0.036593	  0.053311	  0.017029	 -0.030617
 -0.013474	 -0.058762	  0.010647	 -0.040023	 -0.141560	  0.065101	  0.072837	 -0.035969	  0.077354	  0.023833	  0.040203	  0.054710	 -0.032153
  0.003290	 -0.083592	  0.007672	 -0.039670	 -0.163188	  0.050904	  0.070903	 -0.023312	  0.099119	  0.045644	  0.065479	  0.097858	 -0.017796
  0.003949	 -0.097817	  0.009918	 -0.049449	 -0.164573	  0.070296	  0.069747	 -0.020633	  0.132471	  0.050596	  0.054775	  0.108250	 -0.015102
 -0.035065	 -0.112589	  0.027422	 -0.033468	 -0.159451	  0.072639	  0.055263	 -0.047283	  0.132547	  0.010249	  0.018872	  0.115867	 -0.021668
 -0.029205	 -0.112780	 -0.014158	 -0.022204	 -0.157174	  0.059242	  0.068489	 -0.071655	  0.123872	 -0.061701	 -0.015416	  0.114614	 -0.043785
 -0.003316	 -0.096982	 -0.002497	 -0.031406	 -0.133477	  0.054523	  0.065304	 -0.070027	  0.105421	 -0.062360	 -0.014824	  0.125183	 -0.023614
  0.013813	 -0.074036	  0.018462	 -0.046981	 -0.091696	  0.052146	  0.043884	 -0.070888	  0.112014	 -0.047379	  0.030263	  0.137328	 -0.014091
 -0.008880	 -0.046915	  0.014228	 -0.028364	 -0.085250	  0.025465	  0.001371	 -0.101791	  0.103085	 -0.021022	  0.042367	  0.125323	 -0.023813
  0.007783	 -0.050487	  0.022806	 -0.012359	 -0.101019	  0.027374	 -0.015926	 -0.114391	  0.068104	 -0.022509	  0.038882	  0.126401	 -0.026984
  0.020411	 -0.035376	  0.007792	 -0.014392	 -0.133915	  0.019508	  0.009079	 -0.084049	  0.048847	 -0.013803	  0.007303	  0.098603	 -0.031671
 -0.008392	 -0.028254	  0.004716	 -0.001316	 -0.151020	  0.019796	  0.037987	 -0.066463	  0.039771	 -0.003767	  0.013625	  0.085469	 -0.041906
 -0.030765	 -0.061195	  0.018952	 -0.015941	 -0.148465	  0.022990	  0.028690	 -0.067552	  0.041616	 -0.007709	  0.022885	  0.062978	 -0.021201
 -0.035632	 -0.058027	  0.016991	 -0.054836	 -0.116585	  0.026620	  0.043644	 -0.086588	  0.043880	 -0.020289	 -0.004360	  0.045889	 -0.030906
 -0.026145	 -0.060496	  0.015631	 -0.059951	 -0.077457	  0.051471	  0.068522	 -0.086794	  0.060073	  0.041469	 -0.020479	  0.044630	 -0.029181
 -0.027070	 -0.066287	 -0.024537	 -0.041381	 -0.072097	  0.064226	  0.028920	 -0.064573	  0.064569	  0.053360	 -0.003095	  0.063115	 -0.050197
 -0.032330	 -0.036426	 -0.056785	 -0.029798	 -0.094349	  0.004427	  0.005832	 -0.096738	  0.004423	  0.061479	 -0.003144	  0.068176	 -0.033697
 -0.056595	 -0.008931	 -0.022636	 -0.017241	 -0.114056	  0.002028	  0.015947	 -0.091340	  0.004369	  0.101874	  0.013710	  0.066873	 -0.011849
 -0.022584	 -0.072881	 -0.005371	 -0.017872	 -0.118166	  0.017136	  0.018061	 -0.058207	  0.002533	  0.095736	  0.003831	  0.104370	 -0.004579
 -0.011562	 -0.127584	 -0.021703	 -0.010197	 -0.105844	  0.016099	  0.031127	 -0.040637	 -0.004925	  0.100504	 -0.033651	  0.112488	 -0.017740
 -0.016238	 -0.081394	 -0.012631	 -0.014808	 -0.061982	  0.033413	  0.019424	 -0.011189	  0.025439	  0.093187	 -0.031456	  0.107745	 -0.053617
  0.015074	 -0.059904	 -0.028394	 -0.029698	 -0.072387	  0.054415	  0.014259	 -0.033870	 -0.005933	  0.126351	 -0.061082	  0.090415	 -0.054662
  0.005349	 -0.034556	 -0.065443	 -0.093671	 -0.097075	  0.065677	  0.019492	 -0.056645	 -0.053353	  0.099544	 -0.076424	  0.053691	 -0.027969
 -0.018799	 -0.041488	 -0.075316	 -0.074055	 -0.081670	  0.085902	  0.022299	 -0.071609	 -0.109684	  0.100245	 -0.049332	  0.015576	 -0.041304
 -0.020493	 -0.057181	 -0.066792	 -0.042327	 -0.077295	  0.072503	  0.037976	 -0.100776	 -0.123016	  0.130966	 -0.018034	 -0.039637	 -0.037768
 -0.050001	 -0.049852	 -0.082069	 -0.049138	 -0.072916	  0.052747	  0.029288	 -0.110686	 -0.099313	  0.102990	 -0.022883	 -0.055549	 -0.032012
 -0.025263	 -0.036829	 -0.109211	 -0.055847	 -0.076881	  0.050003	  0.021619	 -0.073339	 -0.105145	  0.090520	  0.005758	 -0.048134	 -0.022434
 -0.001799	 -0.028804	 -0.082770	 -0.069659	 -0.062623	  0.032476	  0.026369	 -0.099330	 -0.101946	  0.101358	  0.008822	 -0.019483	 -0.006114
 -0.011501	 -0.030107	 -0.047803	 -0.081147	 -0.045912	  0.004459	  0.024980	 -0.115060	 -0.076396	  0.087534	 -0.009002	 -0.002866	  0.005405
 -0.031317	 -0.070964	 -0.058517	 -0.105080	 -0.028764	  0.000198	  0.014151	 -0.120843	 -0.067228	  0.126879	 -0.012415	 -0.002613	 -0.043427
 -0.067400	 -0.096815	 -0.075365	 -0.137188	 -0.002534	  0.012199	  0.054232	 -0.129441	 -0.048665	  0.121417	  0.027585	 -0.007072	 -0.035240
 -0.095698	 -0.087233	 -0.075037	 -0.148036	 -0.001055	 -0.007602	  0.064469	 -0.076538	 -0.017298	  0.095230	  0.051755	  0.000942	 -0.016971
 -0.083465	 -0.076032	 -0.090167	 -0.105629	 -0.004161	  0.033479	  0.082803	 -0.073714	  0.001426	  0.065252	  0.031192	 -0.019542	  0.004595
 -0.097408	 -0.080177	 -0.104388	 -0.106227	 -0.008163	  0.028846	  0.078792	 -0.090371	  0.002976	  0.029053	  0.055344	 -0.036341	 -0.010816
 -0.116265	 -0.102089	 -0.097507	 -0.095382	  0.011669	  0.005272	  0.063220	 -0.088622	  0.008026	  0.040731	  0.083986	 -0.025268	 -0.034301
 -0.094497	 -0.107972	 -0.085370	 -0.059245	  0.023457	  0.014421	  0.077880	 -0.072198	  0.002702	  0.049649	  0.073866	 -0.050642	  0.004587
 -0.069633	 -0.079310	 -0.067024	 -0.093115	  0.017604	  0.014966	  0.046292	 -0.065297	 -0.026608	  0.057344	  0.063680	 -0.038606	 -0.001851
 -0.086622	 -0.101859	 -0.058034	 -0.109005	  0.033487	  0.025243	  0.047271	 -0.089669	 -0.037733	  0.036897	  0.059916	 -0.029747	 -0.035791
 -0.095515	 -0.088585	 -0.066595	 -0.110584	  0.001908	  0.006220	  0.057062	 -0.101075	 -0.030498	  0.033106	  0.045907	 -0.064100	 -0.007400
 -0.110943	 -0.040362	 -0.062422	 -0.121731	 -0.009980	  0.018061	  0.082329	 -0.122571	 -0.023584	  0.006105	  0.046381	 -0.088094	  0.024900
 -0.098713	 -0.032351	 -0.042559	 -0.138428	 -0.017400	  0.038713	  0.049921	 -0.124202	 -0.005954	 -0.001382	  0.052732	 -0.115097	  0.053061
 -0.079816	 -0.047400	 -0.005780	 -0.090407	 -0.023493	  0.028357	  0.055733	 -0.129137	  0.033412	 -0.020046	  0.094688	 -0.126821	  0.068108
 -0.053301	 -0.072999	  0.034018	 -0.067467	 -0.049057	  0.016227	  0.066030	 -0.135726	  0.076713	 -0.030129	  0.092297	 -0.151444	  0.096673
 -0.036871	 -0.069464	  0.028144	 -0.030111	 -0.048194	 -0.019348	  0.090371	 -0.121596	  0.066314	 -0.007485	  0.114489	 -0.155299	  0.082610
 -0.039924	 -0.078727	  0.028068	 -0.034772	 -0.023071	  0.012540	  0.079765	 -0.133855	  0.064476	  0.004812	  0.106890	 -0.129912	  0.080739
 -0.001643	 -0.086597	  0.023871	 -0.063219	 -0.005279	  0.045731	  0.062235	 -0.111639	  0.074823	 -0.034680	  0.104923	 -0.142822	  0.076430
  0.016322	 -0.104351	  0.006414	 -0.081062	  0.000892	  0.034329	  0.092864	 -0.114526	  0.068212	 -0.029892	  0.077768	 -0.135917	  0.055806
 -0.022543	 -0.087566	  0.010110	 -0.032386	 -0.013048	  0.042633	  0.089882	 -0.114634	  0.041859	 -0.044536	  0.063628	 -0.128797	  0.061319
 -0.049616	 -0.097694	 -0.006476	 -0.012266	 -0.027125	  0.052599	  0.061539	 -0.136297	  0.030448	 -0.061838	  0.082382	 -0.123834	  0.037629
 -0.039655	 -0.073820	 -0.005654	 -0.043871	 -0.018756	  0.069932	  0.059031	 -0.165181	  0.045741	 -0.048051	  0.086826	 -0.143167	  0.040258
 -0.011750	 -0.065492	  0.005257	 -0.081369	 -0.029930	  0.057746	  0.082957	 -0.150595	  0.036549	 -0.061174	  0.073253	 -0.131988	  0.054226
 -0.001848	 -0.071078	 -0.008794	 -0.078086	 -0.039216	  0.067812	  0.091473	 -0.121832	  0.030550	 -0.053560	  0.062111	 -0.102257	  0.079301
 -0.010551	 -0.034833	 -0.051410	 -0.055293	 -0.034694	  0.073675	  0.088467	 -0.134608	  0.042652	 -0.080521	  0.075523	 -0.076665	  0.095391
 -0.034453	 -0.040091	 -0.045553	 -0.053848	  0.007062	  0.089322	  0.078856	 -0.150733	  0.077512	 -0.086446	  0.067725	 -0.090476	  0.108322
 -0.069113	 -0.052086	 -0.019187	 -0.047583	  0.031778	  0.095040	  0.066597	 -0.113306	  0.111226	 -0.122589	  0.080855	 -0.071603	  0.083066
 -0.062542	 -0.055015	 -0.013288	 -0.047186	  0.034115	  0.043507	  0.027034	 -0.126259	  0.106399	 -0.107145	  0.063530	 -0.071685	  0.076322
 -0.047936	 -0.055307	  0.018521	 -0.040072	  0.041970	  0.010879	  0.021232	 -0.136023	  0.115135	 -0.091592	  0.041167	 -0.054121	  0.070352
 -0.034969	 -0.037801	  0.016005	 -0.054162	  0.003402	 -0.013034	  0.007368	 -0.129797	  0.074744	 -0.096923	  0.002493	 -0.042033	  0.077291
 -0.034947	 -0.035171	  0.009561	 -0.046071	 -0.021012	  0.009006	 -0.005918	 -0.138848	  0.071983	 -0.062222	 -0.018521	 -0.020603	  0.104683
 -0.049017	 -0.030871	  0.015635	 -0.064485	 -0.009044	  0.034000	  0.015340	 -0.134048	  0.094656	 -0.075984	  0.006434	 -0.003364	  0.128211
 -0.023880	 -0.038808	  0.046915	 -0.066608	 -0.013673	  0.071782	 -0.019378	 -0.113251	  0.026835	 -0.053532	  0.015192	  0.004867	  0.120126
 -0.025192	 -0.026753	  0.021262	 -0.056732	 -0.033299	  0.094349	 -0.034513	 -0.076239	 -0.004984	 -0.060469	  0.024394	 -0.001345	  0.112469
 -0.051208	 -0.009976	 -0.037539	 -0.080227	 -0.046165	  0.064581	 -0.037619	 -0.065952	  0.012582	 -0.058495	  0.028779	 -0.001217	  0.107686
 -0.057625	 -0.045739	 -0.040309	 -0.087793	 -0.055321	  0.071473	 -0.001899	 -0.054889	  0.003208	 -0.085808	  0.041944	  0.012963	  0.089135
 -0.065941	 -0.046234	 -0.014804	 -0.092726	 -0.014938	  0.058593	 -0.000637	 -0.040614	  0.017142	 -0.102672	  0.027782	  0.016572	  0.081826
 -0.083404	 -0.038361	 -0.023339	 -0.101592	 -0.033343	  0.045684	  0.026917	 -0.022327	 -0.012669	 -0.096548	  0.005001	  0.036465	  0.102666
 -0.089176	 -0.045072	 -0.014194	 -0.056834	 -0.036186	  0.028801	  0.086532	 -0.051320	 -0.003720	 -0.078095	  0.007773	  0.019970	  0.095095
 -0.079238	 -0.069022	  0.025365	 -0.045158	 -0.021462	  0.030818	  0.133147	 -0.066471	 -0.007194	 -0.051496	  0.037218	  0.022865	  0.089251
 -0.053861	 -0.054058	  0.037807	 -0.034793	  0.001864	  0.057702	  0.122555	 -0.049811	  0.021864	 -0.049102	  0.066580	  0.001344	  0.087616
 -0.090430	 -0.020870	  0.023706	 -0.036437	  0.019823	  0.045214	  0.124692	 -0.026109	  0.028146	 -0.045709	  0.105639	 -0.021227	  0.054885
 -0.120088	 -0.036307	  0.009407	 -0.015338	  0.042053	  0.059694	  0.106593	 -0.035402	 -0.010463	 -0.030592	  0.118879	 -0.054633	  0.073116
 -0.092403	 -0.040947	  0.027686	 -0.040841	  0.080642	  0.070155	  0.099032	 -0.054899	 -0.015984	 -0.024203	  0.098975	 -0.065809	  0.079009
 -0.080855	 -0.093424	  0.032909	 -0.036061	  0.107581	  0.095074	  0.075550	 -0.073322	 -0.021381	  0.008139	  0.091865	 -0.066159	  0.083122
 -0.091202	 -0.108229	  0.024713	 -0.022131	  0.122286	  0.078307	  0.100937	 -0.077950	 -0.015360	  0.011335	  0.087234	 -0.072815	  0.102329
 -0.090890	 -0.103182	  0.025661	 -0.027238	  0.084240	  0.039732	  0.149880	 -0.091023	 -0.024407	 -0.003373	  0.065921	 -0.124033	  0.095380
 -0.115176	 -0.101384	 -0.001733	 -0.050021	  0.082713	  0.057180	  0.153467	 -0.110093	 -0.044694	 -0.031062	  0.072226	 -0.125558	  0.090296
 -0.132851	 -0.103194	 -0.028318	 -0.031054	  0.056902	  0.073405	  0.142101	 -0.115534	 -0.048790	 -0.050212	  0.057068	 -0.112341	  0.063928
 -0.172605	 -0.097204	 -0.004460	 -0.002885	  0.014213	  0.036650	  0.112600	 -0.123003	 -0.021606	 -0.048877	  0.124323	 -0.131049	  0.092880
 -0.149606	 -0.124607	 -0.022322	 -0.027701	  0.006755	  0.048235	  0.122204	 -0.124602	 -0.019799	 -0.056364	  0.164907	 -0.118897	  0.067256
 -0.125717	 -0.081680	 -0.049216	 -0.049074	  0.031812	  0.065558	  0.116032	 -0.135939	 -0.026434	 -0.060846	  0.187645	 -0.126467	  0.030516
 -0.133263	 -0.059271	 -0.060194	 -0.043756	  0.029009	  0.058549	  0.117888	 -0.134344	 -0.064121	 -0.063948	  0.169962	 -0.054619	  0.029139
 -0.111320	 -0.068549	 -0.049352	 -0.055587	 -0.018164	  0.028212	  0.128734	 -0.113510	 -0.062030	 -0.057942	  0.139629	  0.034563	  0.052147
 -0.116289	 -0.066029	 -0.087442	 -0.076619	 -0.037735	  0.018602	  0.127564	 -0.153377	 -0.081788	 -0.048790	  0.140038	  0.012166	  0.046913
 -0.105605	 -0.057146	 -0.109341	 -0.096728	 -0.024924	  0.024628	  0.113209	 -0.197441	 -0.093050	 -0.030502	  0.108843	 -0.034609	  0.071445
 -0.132666	 -0.054070	 -0.110079	 -0.073595	  0.002132	  0.017629	  0.102734	 -0.195330	 -0.090829	 -0.063364	  0.081044	 -0.044937	  0.062004
 -0.116500	 -0.071863	 -0.129178	 -0.058897	 -0.004651	  0.011837	  0.106341	 -0.194779	 -0.096263	 -0.073511	  0.073373	 -0.081488	  0.067075
 -0.101304	 -0.073597	 -0.147750	 -0.061247	 -0.027439	  0.033906	  0.086594	 -0.178538	 -0.087030	 -0.075344	  0.066446	 -0.108374	  0.058764
 -0.132428	 -0.070325	 -0.120430	 -0.058715	 -0.022841	  0.046382	  0.067930	 -0.159721	 -0.035894	 -0.079738	  0.052716	 -0.150487	  0.057686
 -0.122968	 -0.092022	 -0.102829	 -0.041349	 -0.018896	  0.035178	  0.069599	 -0.143615	 -0.017534	 -0.076513	  0.074952	 -0.148867	  0.083789
 -0.105313	 -0.107981	 -0.116601	 -0.030305	  0.002716	  0.081716	  0.100645	 -0.198075	  0.002290	 -0.065326	  0.069883	 -0.096535	  0.103782
 -0.109853	 -0.072672	 -0.088488	  0.003695	 -0.007096	  0.082782	  0.108584	 -0.207013	  0.043935	 -0.097644	  0.076994	 -0.084793	  0.114102
 -0.159119	 -0.068806	 -0.058404	 -0.021950	  0.002775	  0.055566	  0.063078	 -0.205717	  0.042518	 -0.088932	  0.086129	 -0.082695	  0.084722
 -0.143128	 -0.063008	 -0.044921	 -0.071234	  0.016754	  0.036649	  0.035719	 -0.189540	  0.028958	 -0.070135	  0.065795	 -0.069868	  0.116647
 -0.121430	 -0.058586	 -0.031883	 -0.075570	  0.009877	  0.035946	  0.078354	 -0.185480	  0.018413	 -0.039491	  0.034578	 -0.046367	  0.136660
 -0.120954	 -0.086772	  0.013415	 -0.066918	 -0.019908	  0.018588	  0.148887	 -0.175661	  0.002761	 -0.011561	  0.019947	 -0.025729	  0.097903
 -0.097457	 -0.097857	  0.017078	 -0.077698	 -0.020052	  0.016709	  0.155172	 -0.181537	  0.012583	 -0.032080	  0.022172	 -0.028086	  0.080242
 -0.130824	 -0.098251	 -0.022413	 -0.092545	 -0.023988	  0.027306	  0.145815	 -0.190808	  0.008857	 -0.020200	  0.040681	 -0.036719	  0.066123
 -0.137512	 -0.117141	 -0.078336	 -0.076763	 -0.019689	  0.039789	  0.141642	 -0.154218	  0.004555	 -0.023841	  0.059452	 -0.036929	  0.051073
 -0.122572	 -0.100660	 -0.062809	 -0.072599	 -0.009433	  0.040097	  0.114907	 -0.146186	  0.038169	 -0.033316	  0.079299	 -0.011295	  0.060956
 -0.097826	 -0.077479	 -0.061956	 -0.079553	 -0.014078	  0.035092	  0.122551	 -0.126603	  0.052802	 -0.052883	  0.070570	 -0.022817	  0.060972
 -0.095612	 -0.070848	 -0.037437	 -0.068846	 -0.035740	  0.028620	  0.179182	 -0.132718	  0.064503	 -0.090707	  0.033843	 -0.011654	  0.059910
 -0.131107	 -0.058774	 -0.006000	 -0.025252	 -0.039896	 -0.013243	  0.187388	 -0.121203	  0.083113	 -0.103563	  0.015452	 -0.034840	  0.006721
 -0.118104	 -0.041938	 -0.008807	 -0.044145	 -0.039252	  0.002605	  0.157987	 -0.165717	  0.085698	 -0.061307	  0.013674	 -0.062251	  0.000045
 -0.136265	 -0.055209	  0.005635	 -0.024160	 -0.032199	 -0.010380	  0.132517	 -0.184297	  0.046538	 -0.040134	  0.023875	 -0.027628	 -0.059316
 -0.122151	 -0.003514	 -0.032447	 -0.029264	 -0.038883	  0.000188	  0.164015	 -0.140253	  0.047089	 -0.074696	  0.010695	 -0.000453	 -0.052308
 -0.131014	 -0.025279	 -0.065110	 -0.015820	 -0.037866	  0.059226	  0.167295	 -0.124535	  0.022384	 -0.077364	 -0.008682	  0.006100	 -0.015195
 -0.165350	 -0.011466	 -0.067635	 -0.018800	 -0.064574	  0.067749	  0.145769	 -0.109119	  0.012912	 -0.030138	 -0.044363	 -0.005491	 -0.003882
 -0.200651	 -0.010117	 -0.083298	 -0.028408	 -0.087354	  0.052626	  0.120737	 -0.053717	  0.059490	 -0.037809	 -0.029687	  0.018978	  0.003438
 -0.176602	 -0.017750	 -0.064157	 -0.044760	 -0.068327	  0.081943	  0.127665	 -0.020282	  0.090779	 -0.024856	 -0.010496	  0.022247	 -0.001390
 -0.175872	 -0.027840	 -0.059397	 -0.029455	 -0.023916	  0.121099	  0.125116	 -0.044337	  0.085813	 -0.011612	 -0.034703	  0.015519	  0.038134
 -0.153291	 -0.014254	 -0.049939	 -0.025484	 -0.026422	  0.140766	  0.114978	 -0.027804	  0.043301	 -0.005027	 -0.040381	  0.009980	  0.098784
 -0.121672	 -0.054028	 -0.080401	 -0.032465	 -0.048225	  0.098253	  0.105640	  0.009313	  0.052631	 -0.011952	 -0.030442	 -0.005215	  0.106382
 -0.143134	 -0.097950	 -0.066297	 -0.035285	 -0.025749	  0.073178	  0.098341	  0.018702	  0.032964	  0.004843	 -0.004032	 -0.043544	  0.112573
 -0.166415	 -0.088306	 -0.065511	  0.001099	 -0.043635	  0.067370	  0.121317	  0.000642	 -0.000809	  0.028478	  0.049660	 -0.053803	  0.096486
 -0.159671	 -0.092153	 -0.073729	  0.014569	 -0.064510	  0.036921	  0.112433	 -0.020555	  0.003471	  0.020770	  0.046711	 -0.036310	  0.100219
 -0.179314	 -0.044451	 -0.014039	 -0.035191	 -0.057028	  0.052576	  0.097847	 -0.007530	  0.021610	  0.002309	  0.061687	 -0.010724	  0.103437
 -0.172475	 -0.022020	 -0.022058	 -0.020975	 -0.090709	  0.013837	  0.102670	  0.001633	  0.033069	 -0.030929	  0.043396	  0.002844	  0.070468
 -0.159047	 -0.007147	  0.005840	 -0.019635	 -0.121668	  0.009304	  0.085680	  0.009092	  0.044267	 -0.017825	  0.024384	  0.003943	  0.061867
 -0.139290	 -0.022198	 -0.027312	 -0.007708	 -0.103888	  0.058357	  0.119404	 -0.003962	  0.051203	 -0.014221	  0.036273	  0.014693	  0.043788
 -0.112881	 -0.038151	 -0.031117	  0.012095	 -0.105873	  0.068924	  0.081558	 -0.021471	  0.029100	  0.001599	  0.018509	  0.027638	  0.046022
 -0.101493	 -0.037448	 -0.018415	 -0.001452	 -0.073918	  0.070393	  0.078611	 -0.033660	  0.010907	  0.018280	  0.049248	  0.055852	  0.030044
 -0.098597	 -0.017256	 -0.052636	 -0.007248	 -0.026818	  0.059801	  0.071935	 -0.067599	  0.002673	  0.043834	  0.066601	  0.078769	  0.004899
 -0.063226	 -0.035270	 -0.066828	  0.031913	 -0.006171	  0.008859	  0.065487	 -0.103646	 -0.003298	  0.077808	  0.041603	  0.060263	  0.032734
 -0.054829	 -0.020986	 -0.067126	  0.029147	 -0.018356	  0.009858	  0.068316	 -0.095344	 -0.006835	  0.059424	  0.023881	  0.040547	  0.044199
 -0.062539	 -0.041383	 -0.102406	 -0.000527	 -0.027539	  0.036699	  0.027986	 -0.091932	 -0.015046	  0.050243	 -0.011811	  0.053737	  0.030989
 -0.085231	 -0.075495	 -0.116081	 -0.025255	 -0.002952	  0.036125	  0.036798	 -0.111520	 -0.012728	  0.061573	 -0.006562	  0.082543	  0.034782
 -0.103027	 -0.081896	 -0.098390	 -0.059857	 -0.004276	  0.033237	  0.053554	 -0.158477	 -0.043909	  0.038259	  0.021384	  0.067281	  0.011672
 -0.114655	 -0.071872	 -0.120595	 -0.085119	 -0.008359	  0.007522	  0.084262	 -0.182522	 -0.080097	  0.028168	  0.015577	  0.070176	  0.010517
 -0.098902	 -0.026001	 -0.102965	 -0.107555	  0.010828	  0.019818	  0.123919	 -0.140920	 -0.097803	  0.040709	  0.053820	  0.085324	  0.015681
 -0.096226	 -0.028325	 -0.115539	 -0.089329	  0.030856	  0.005829	  0.171930	 -0.152195	 -0.087491	  0.035049	  0.069815	  0.058450	  0.032411
 -0.079463	 -0.042470	 -0.117811	 -0.084269	  0.016902	 -0.010135	  0.175240	 -0.148871	 -0.063797	  0.065918	  0.046023	  0.029181	  0.039329
 -0.081716	 -0.031315	 -0.094905	 -0.079683	 -0.035163	 -0.024615	  0.156090	 -0.153508	 -0.101747	  0.045692	 -0.010592	 -0.005098	  0.017681
 -0.068548	 -0.025973	 -0.089174	 -0.044177	 -0.039771	  0.033473	  0.175766	 -0.108344	 -0.105781	  0.048950	 -0.029503	  0.030233	 -0.005474
