# Supplementary material for: A fluorescent photoimmunoconjugate for imaging of cholesteatoma
Source: Sci Rep. 2022 Nov 19;12:19905. doi: 10.1038/s41598-022-22072-9 (PMC9675863; doi:10.1038/s41598-022-22072-9)
Supplement: Supplementary file 2 — Supplementary Information 2. [file 41598_2022_22072_MOESM2_ESM.zip › Data/ABR-49-1]

:RUN-1	LEVEL SWEEP	TEMP:NaN	6/6/2018	9:23 AM	NaNHR:
:SW EAR: R	SW FREQ: 5.66	# AVERAGES: 512	REP RATE (/sec): 40	DRIVER: RS Tweeter	SAMPLE (�sec): 40	
:NOTES-
:CHAMBER-CH4B-PXI
:CFTS Version: V2.7.2 (R850)
:LEVELS:20;25;30;35;40;45;50;55;60;65;70;75;80;
:DATA
 -0.020741	  0.030711	 -0.028072	 -0.039808	 -0.043131	 -0.016770	  0.009783	  0.100969	  0.067072	  0.042900	 -0.058531	  0.034065	  0.098901
  0.001192	  0.036212	 -0.002581	 -0.000718	 -0.051322	  0.000003	 -0.034666	  0.047242	  0.023142	  0.017830	 -0.027921	  0.053916	  0.056489
  0.024280	  0.005592	 -0.000780	  0.033728	 -0.019029	 -0.003612	 -0.013371	  0.047704	 -0.004787	  0.019240	 -0.035004	  0.063961	  0.058713
  0.042181	 -0.014374	  0.015800	  0.023693	  0.009696	 -0.010579	  0.002037	  0.043615	 -0.023053	 -0.014024	 -0.042834	  0.063980	  0.057139
  0.039260	 -0.007489	  0.028740	 -0.003294	  0.014171	 -0.015138	  0.033235	  0.014921	 -0.021491	  0.013517	 -0.022774	  0.074967	  0.050198
  0.071470	  0.003002	 -0.020933	 -0.028500	  0.017872	 -0.006269	  0.017931	 -0.001864	 -0.004399	  0.009709	  0.001990	  0.056594	  0.034466
  0.031373	  0.019735	 -0.010275	 -0.035380	  0.013301	  0.017231	 -0.022865	  0.012170	  0.005114	 -0.009602	  0.014709	  0.012719	  0.012449
  0.034003	  0.039292	  0.008146	 -0.018294	  0.002353	  0.018320	 -0.004088	  0.006712	 -0.003340	 -0.013801	  0.009014	 -0.020240	 -0.016317
  0.037997	  0.025709	  0.006816	  0.013212	 -0.003347	  0.022175	  0.024091	  0.000218	 -0.021099	 -0.024196	  0.019939	 -0.023413	 -0.031235
  0.005455	  0.007805	 -0.000328	 -0.004616	  0.007376	  0.013566	  0.006305	  0.019661	 -0.017757	  0.003463	  0.028504	 -0.011663	 -0.015718
  0.014945	  0.010346	 -0.016712	  0.013905	 -0.006255	  0.008389	  0.016586	 -0.019242	 -0.001993	  0.035109	 -0.012000	 -0.010257	 -0.027050
  0.008266	 -0.010748	  0.008044	  0.019660	  0.003315	  0.037496	  0.004823	 -0.029142	  0.013085	  0.025433	 -0.015285	 -0.001085	 -0.052884
 -0.022898	  0.011514	  0.037632	  0.035248	  0.006776	  0.019640	 -0.012525	 -0.016601	  0.004769	  0.010787	  0.017693	 -0.015322	 -0.048600
 -0.056102	 -0.002338	  0.033371	  0.032782	  0.013836	 -0.010444	 -0.042549	 -0.024556	  0.005505	 -0.008727	  0.038997	 -0.049549	 -0.055203
 -0.059322	 -0.009302	  0.007789	  0.036594	  0.026786	  0.013051	 -0.029125	 -0.022248	 -0.024531	 -0.028423	  0.034004	 -0.069310	 -0.028394
 -0.057152	 -0.055313	  0.004269	  0.012152	  0.024200	  0.006670	 -0.018564	 -0.022397	 -0.030025	  0.000712	  0.020301	 -0.065588	 -0.031235
 -0.048160	 -0.097544	 -0.004346	 -0.029811	  0.022242	 -0.000082	  0.000838	 -0.056555	 -0.007565	 -0.006799	 -0.007518	 -0.043681	 -0.019375
 -0.005453	 -0.073523	 -0.005060	 -0.019931	  0.020827	 -0.015237	  0.015223	 -0.061783	  0.003863	 -0.021412	 -0.022735	 -0.053497	 -0.047014
 -0.008752	  0.023744	 -0.027236	 -0.027457	 -0.024514	 -0.030849	  0.011076	 -0.021296	  0.014535	 -0.025736	  0.011767	 -0.010176	 -0.015278
 -0.031841	  0.056969	 -0.034284	 -0.013164	 -0.035156	 -0.047560	  0.035825	 -0.017529	  0.022952	 -0.025978	  0.047683	  0.013580	  0.019948
 -0.038836	  0.030668	 -0.033661	 -0.004513	 -0.016692	 -0.034597	  0.052358	 -0.022154	  0.019771	  0.009725	  0.039617	  0.016893	  0.077319
 -0.049567	  0.039043	 -0.046505	 -0.000578	 -0.035302	 -0.050801	  0.073275	 -0.044013	  0.016001	  0.040524	  0.062047	  0.021456	  0.097050
 -0.032538	  0.048289	 -0.057308	  0.003109	  0.001489	 -0.059664	  0.071240	 -0.044744	  0.016351	  0.041650	  0.092222	  0.046811	  0.103365
 -0.026017	  0.026472	 -0.042112	  0.000116	  0.021263	 -0.044806	  0.045601	 -0.068810	 -0.008020	  0.071078	  0.108622	  0.072083	  0.120001
 -0.019969	  0.003707	 -0.067914	  0.002822	 -0.002271	 -0.004301	  0.039068	 -0.054657	 -0.000748	  0.087367	  0.131145	  0.110672	  0.145402
  0.023938	  0.010483	 -0.075936	 -0.004679	  0.002100	  0.015163	  0.046679	 -0.057312	  0.000689	  0.083384	  0.132118	  0.101376	  0.125133
  0.045452	  0.011861	 -0.125390	 -0.026384	  0.011382	  0.012120	  0.076168	 -0.052533	  0.018030	  0.071817	  0.173928	  0.075684	  0.123405
  0.013118	 -0.006355	 -0.130338	 -0.021310	  0.044391	  0.034959	  0.074927	 -0.068202	  0.069033	  0.072636	  0.175241	  0.057481	  0.126490
  0.007148	 -0.019766	 -0.087034	 -0.020087	  0.047998	  0.051987	  0.070141	 -0.082001	  0.060078	  0.058118	  0.176595	  0.037490	  0.096920
 -0.011778	 -0.037802	 -0.111030	 -0.009262	  0.044050	  0.061850	  0.056309	 -0.056424	  0.025854	  0.061288	  0.195240	  0.027652	  0.080064
  0.040547	 -0.031275	 -0.087427	 -0.021773	  0.051974	  0.045648	  0.012286	 -0.074154	  0.054484	  0.055618	  0.190087	  0.022338	  0.060640
  0.051111	 -0.015344	 -0.099297	 -0.041426	  0.034765	  0.067532	 -0.009461	 -0.086997	  0.092564	  0.075150	  0.174688	  0.028619	  0.051255
  0.010318	 -0.041226	 -0.099951	 -0.060782	  0.019550	  0.060427	 -0.002589	 -0.086648	  0.089650	  0.093396	  0.153607	  0.014992	  0.059172
 -0.016333	 -0.042740	 -0.129007	 -0.050523	  0.012867	  0.041457	  0.027260	 -0.080093	  0.090594	  0.085306	  0.158789	  0.012074	  0.064579
  0.006976	 -0.049953	 -0.160312	 -0.116105	 -0.006557	  0.047636	  0.034549	 -0.080518	  0.098262	  0.077821	  0.205955	  0.006676	  0.093946
  0.013281	 -0.018780	 -0.146910	 -0.071206	 -0.006003	  0.027964	  0.045994	 -0.090465	  0.092702	  0.094545	  0.218888	  0.064794	  0.161343
 -0.001974	 -0.005822	 -0.142655	 -0.076927	  0.005671	  0.019165	  0.063827	 -0.088728	  0.080058	  0.079202	  0.225358	  0.093602	  0.203600
  0.016981	  0.006123	 -0.163616	 -0.091789	  0.027960	 -0.015004	  0.102148	 -0.088370	  0.069828	  0.095745	  0.283183	  0.112300	  0.254605
  0.004275	  0.014218	 -0.164075	 -0.092290	  0.053835	 -0.012571	  0.097912	 -0.054302	  0.105093	  0.110085	  0.341247	  0.170161	  0.302591
 -0.015394	  0.039015	 -0.155696	 -0.106764	  0.052903	  0.000544	  0.050062	 -0.034439	  0.146405	  0.117209	  0.391540	  0.182943	  0.353971
 -0.009384	  0.073417	 -0.153479	 -0.107134	  0.055284	  0.034046	  0.066224	  0.001517	  0.158689	  0.140968	  0.469609	  0.191589	  0.296398
 -0.014120	  0.079625	 -0.149666	 -0.112118	  0.050144	  0.034795	  0.063131	  0.033660	  0.204169	  0.173701	  0.487402	  0.212744	  0.258736
 -0.039575	  0.091695	 -0.159424	 -0.110467	  0.072542	  0.046062	  0.070174	  0.057023	  0.252000	  0.226960	  0.469887	  0.195650	  0.242814
 -0.062062	  0.102325	 -0.185080	 -0.117638	  0.096714	  0.059337	  0.122410	  0.101122	  0.267480	  0.251104	  0.504328	  0.174765	  0.239503
 -0.065703	  0.085441	 -0.194946	 -0.105535	  0.094514	  0.075093	  0.132186	  0.107085	  0.293997	  0.217296	  0.505951	  0.144811	  0.200345
 -0.091452	  0.053402	 -0.169287	 -0.092311	  0.116699	  0.113594	  0.135403	  0.125391	  0.329551	  0.166102	  0.480682	  0.099857	  0.116057
 -0.097286	  0.077166	 -0.171452	 -0.075058	  0.157474	  0.106395	  0.148940	  0.134860	  0.300292	  0.134396	  0.430373	  0.020494	  0.042112
 -0.088394	  0.068467	 -0.153760	 -0.087332	  0.150225	  0.104979	  0.165942	  0.078986	  0.263525	  0.155810	  0.399366	 -0.051081	  0.005504
 -0.078832	  0.049118	 -0.160046	 -0.084139	  0.141887	  0.129153	  0.216559	  0.105449	  0.248148	  0.148335	  0.307434	 -0.094836	 -0.009310
 -0.057289	  0.042220	 -0.179517	 -0.079387	  0.157469	  0.152697	  0.201683	  0.114620	  0.254117	  0.083644	  0.223091	 -0.147247	 -0.062318
 -0.073220	  0.026794	 -0.198778	 -0.069545	  0.176832	  0.165203	  0.175505	  0.051097	  0.206427	  0.057694	  0.196736	 -0.199195	 -0.115379
 -0.040385	  0.026059	 -0.226369	 -0.102825	  0.179214	  0.132837	  0.173594	 -0.016877	  0.129158	 -0.017098	  0.153499	 -0.221948	 -0.149948
 -0.026204	  0.052754	 -0.242218	 -0.109980	  0.176214	  0.086664	  0.153400	 -0.061058	  0.070322	 -0.098027	  0.083887	 -0.274461	 -0.163397
 -0.033662	  0.057944	 -0.221036	 -0.095491	  0.160791	  0.075461	  0.117036	 -0.081128	 -0.012335	 -0.158117	  0.066987	 -0.279850	 -0.153568
 -0.017502	  0.054557	 -0.221723	 -0.124967	  0.153825	  0.105473	  0.084346	 -0.106105	 -0.050658	 -0.180132	  0.099005	 -0.282892	 -0.168131
  0.011887	  0.058524	 -0.199973	 -0.139097	  0.129024	  0.093239	  0.027838	 -0.130645	 -0.060288	 -0.191548	  0.080410	 -0.283041	 -0.158150
  0.025282	  0.018653	 -0.193343	 -0.106183	  0.120292	  0.019163	  0.028803	 -0.216866	 -0.073931	 -0.211228	  0.086596	 -0.261839	 -0.149986
  0.013880	  0.005337	 -0.165927	 -0.090367	  0.109754	 -0.041784	  0.030229	 -0.234296	 -0.124319	 -0.185683	  0.153836	 -0.233477	 -0.091280
 -0.004078	  0.012697	 -0.176349	 -0.073927	  0.110782	 -0.082698	 -0.055077	 -0.246934	 -0.129641	 -0.139284	  0.223947	 -0.222444	 -0.041599
 -0.021551	 -0.006033	 -0.245733	 -0.080920	  0.106802	 -0.112568	 -0.093631	 -0.222637	 -0.089486	 -0.103185	  0.236562	 -0.187613	  0.002231
  0.020230	 -0.015341	 -0.263857	 -0.093112	  0.097886	 -0.117099	 -0.085965	 -0.222413	 -0.043838	 -0.031762	  0.290319	 -0.112488	  0.097162
  0.051858	  0.000045	 -0.278996	 -0.114377	  0.113572	 -0.120523	 -0.123929	 -0.257929	  0.003919	  0.003327	  0.355544	 -0.053735	  0.157299
  0.038752	  0.018819	 -0.287099	 -0.148665	  0.074727	 -0.106748	 -0.098997	 -0.192016	  0.046916	  0.044625	  0.415105	 -0.004519	  0.192813
  0.012048	  0.028208	 -0.274020	 -0.130646	  0.009819	 -0.076484	 -0.022356	 -0.150298	  0.101789	  0.078945	  0.464994	  0.034021	  0.219382
 -0.018208	  0.054551	 -0.256950	 -0.174191	  0.020930	 -0.062295	  0.008736	 -0.110574	  0.189303	  0.121169	  0.509561	  0.056927	  0.236667
 -0.011023	  0.044799	 -0.255954	 -0.193404	  0.063005	 -0.055180	 -0.016519	 -0.011937	  0.269289	  0.208543	  0.583944	  0.067124	  0.246670
 -0.022581	  0.029327	 -0.279854	 -0.175563	  0.075042	 -0.009180	 -0.001304	  0.081253	  0.323799	  0.272183	  0.610486	  0.042910	  0.248594
 -0.027801	  0.005630	 -0.289296	 -0.151367	  0.074248	  0.071749	  0.082786	  0.169124	  0.376657	  0.284527	  0.574356	  0.033009	  0.195204
 -0.016609	  0.000950	 -0.288843	 -0.139980	  0.087972	  0.096434	  0.112790	  0.235807	  0.404619	  0.281074	  0.559897	  0.006104	  0.158375
 -0.020757	  0.035423	 -0.279691	 -0.166476	  0.102298	  0.104833	  0.193876	  0.282077	  0.427957	  0.283780	  0.563518	 -0.005025	  0.138871
 -0.050737	  0.049217	 -0.252045	 -0.187373	  0.152245	  0.142430	  0.260976	  0.248199	  0.412102	  0.240066	  0.549066	  0.004886	  0.165463
 -0.066339	  0.013979	 -0.238515	 -0.183447	  0.181939	  0.161119	  0.304488	  0.232377	  0.397267	  0.194862	  0.547931	 -0.007548	  0.174592
 -0.074319	 -0.004219	 -0.247977	 -0.159765	  0.214697	  0.191391	  0.316417	  0.253139	  0.346529	  0.177322	  0.544941	 -0.038936	  0.142702
 -0.072121	 -0.041820	 -0.246359	 -0.100364	  0.214050	  0.234636	  0.321464	  0.243371	  0.302226	  0.159954	  0.498394	 -0.029785	  0.098717
 -0.078378	 -0.059369	 -0.256513	 -0.053532	  0.228578	  0.243824	  0.323223	  0.197598	  0.254847	  0.114203	  0.466707	 -0.029422	  0.066002
 -0.062861	 -0.060248	 -0.260286	 -0.040566	  0.253586	  0.227349	  0.307607	  0.172476	  0.183452	  0.049808	  0.470484	 -0.020176	  0.050976
 -0.031262	 -0.078775	 -0.243335	 -0.050226	  0.250985	  0.219122	  0.232188	  0.182279	  0.191608	  0.058237	  0.437388	 -0.059955	  0.003355
 -0.014667	 -0.086118	 -0.252378	 -0.047623	  0.245037	  0.202805	  0.190012	  0.126216	  0.196648	 -0.009470	  0.388631	 -0.130456	 -0.060805
 -0.017804	 -0.084699	 -0.246874	 -0.048111	  0.255214	  0.185305	  0.157611	  0.082219	  0.153117	 -0.039518	  0.366067	 -0.169302	 -0.086665
 -0.052246	 -0.069188	 -0.244661	 -0.081329	  0.245942	  0.148358	  0.112619	  0.073225	  0.116024	 -0.073503	  0.337128	 -0.171076	 -0.052650
 -0.044601	 -0.048381	 -0.227956	 -0.094333	  0.241963	  0.115930	  0.082130	  0.039405	  0.089595	 -0.108297	  0.313990	 -0.179250	 -0.058681
 -0.007144	 -0.045282	 -0.238803	 -0.099440	  0.227855	  0.099035	  0.068492	 -0.018258	  0.089493	 -0.104413	  0.293377	 -0.172280	 -0.055055
 -0.049268	 -0.050269	 -0.227319	 -0.082042	  0.193368	  0.067539	  0.044809	 -0.046046	  0.062571	 -0.135282	  0.314547	 -0.145527	 -0.029012
 -0.040484	 -0.086780	 -0.232630	 -0.078114	  0.177665	  0.054089	  0.058813	 -0.093477	  0.043002	 -0.141201	  0.343874	 -0.086762	  0.003050
 -0.002046	 -0.084095	 -0.235862	 -0.094427	  0.195708	  0.035395	  0.048143	 -0.088208	  0.033300	 -0.134114	  0.410040	 -0.047753	  0.036157
 -0.002320	 -0.070097	 -0.235012	 -0.083749	  0.150943	  0.016733	  0.041074	 -0.077500	  0.058176	 -0.095509	  0.462098	 -0.027276	  0.075462
  0.022839	 -0.058643	 -0.230940	 -0.095745	  0.119616	  0.011726	  0.018045	 -0.085741	  0.103430	 -0.069341	  0.477600	  0.007685	  0.102951
  0.000138	 -0.097074	 -0.221658	 -0.107158	  0.129004	 -0.031834	 -0.018705	 -0.109403	  0.148276	 -0.013548	  0.499816	 -0.011646	  0.091097
 -0.010804	 -0.133007	 -0.182003	 -0.126506	  0.141235	 -0.041453	 -0.015828	 -0.107068	  0.176749	  0.037810	  0.510948	 -0.035318	  0.042692
 -0.017733	 -0.134109	 -0.165674	 -0.136541	  0.142244	 -0.042403	 -0.020206	 -0.087703	  0.170508	  0.113591	  0.509574	 -0.034549	  0.017713
 -0.034938	 -0.135012	 -0.185012	 -0.123807	  0.131992	 -0.046942	 -0.030381	 -0.073493	  0.190882	  0.140201	  0.497046	 -0.063355	 -0.018318
 -0.047419	 -0.130861	 -0.218607	 -0.124161	  0.152620	 -0.032062	 -0.033919	 -0.052134	  0.190753	  0.122690	  0.450210	 -0.093632	 -0.080361
 -0.062766	 -0.112381	 -0.205102	 -0.152370	  0.162374	 -0.008442	  0.006062	 -0.017446	  0.199875	  0.090565	  0.419191	 -0.159909	 -0.106928
 -0.064841	 -0.128684	 -0.183708	 -0.143952	  0.133331	  0.003527	  0.028032	 -0.002888	  0.193066	  0.093043	  0.374322	 -0.251301	 -0.145666
 -0.052752	 -0.107203	 -0.184899	 -0.153822	  0.124393	  0.045040	  0.060264	 -0.024717	  0.175705	  0.069058	  0.334789	 -0.313212	 -0.171754
 -0.042435	 -0.068352	 -0.201439	 -0.203893	  0.163207	  0.076585	  0.061211	  0.013058	  0.182502	  0.027520	  0.289087	 -0.360161	 -0.204143
 -0.008746	 -0.075956	 -0.228694	 -0.202373	  0.150122	  0.069968	  0.050623	  0.013857	  0.163146	 -0.041637	  0.223025	 -0.370064	 -0.161036
  0.005736	 -0.057812	 -0.259424	 -0.224235	  0.191115	  0.056232	  0.043188	  0.022677	  0.174443	 -0.088812	  0.216596	 -0.365494	 -0.155838
  0.032667	 -0.072463	 -0.251013	 -0.206820	  0.201908	  0.006630	  0.037260	  0.011201	  0.136720	 -0.124871	  0.195841	 -0.286196	 -0.168319
  0.054782	 -0.061232	 -0.240251	 -0.201550	  0.178166	 -0.018265	  0.010653	 -0.011251	  0.098941	 -0.177448	  0.192459	 -0.266499	 -0.130523
  0.042931	 -0.084578	 -0.271246	 -0.200558	  0.155337	 -0.044157	 -0.040655	 -0.004302	  0.125210	 -0.200488	  0.170369	 -0.262708	 -0.107127
  0.023438	 -0.080979	 -0.286943	 -0.182852	  0.122962	 -0.045230	 -0.040211	 -0.008876	  0.097987	 -0.221692	  0.204291	 -0.242116	 -0.097013
  0.016262	 -0.103639	 -0.320513	 -0.216602	  0.136848	 -0.058075	 -0.068914	  0.002219	  0.044318	 -0.205352	  0.252237	 -0.227647	 -0.077200
  0.009996	 -0.094748	 -0.321439	 -0.256931	  0.140977	 -0.060399	 -0.059052	 -0.016501	  0.001709	 -0.197471	  0.295815	 -0.201995	 -0.053764
  0.036604	 -0.127743	 -0.332783	 -0.285999	  0.142117	 -0.064679	 -0.034478	 -0.081013	 -0.013401	 -0.174967	  0.290763	 -0.195611	 -0.072954
  0.022830	 -0.129321	 -0.345420	 -0.325707	  0.093178	 -0.041528	 -0.040474	 -0.091415	  0.010640	 -0.154800	  0.330325	 -0.214063	 -0.125537
  0.018879	 -0.102481	 -0.333591	 -0.374609	  0.039563	 -0.030875	 -0.059375	 -0.092828	  0.034808	 -0.151620	  0.323676	 -0.207746	 -0.178972
  0.021422	 -0.105265	 -0.330926	 -0.395878	  0.029088	 -0.035701	 -0.037900	 -0.061298	  0.057025	 -0.125132	  0.290643	 -0.209317	 -0.201327
  0.026203	 -0.111017	 -0.299526	 -0.420946	  0.028075	 -0.020349	 -0.018491	 -0.032170	  0.039787	 -0.102475	  0.308252	 -0.222392	 -0.193182
  0.022684	 -0.140742	 -0.289918	 -0.452491	 -0.008617	 -0.004282	 -0.022398	 -0.052404	  0.046483	 -0.122131	  0.319405	 -0.249458	 -0.205042
  0.049192	 -0.150937	 -0.286179	 -0.478699	 -0.015653	  0.005690	 -0.053384	 -0.027969	  0.076685	 -0.132105	  0.301978	 -0.225191	 -0.252328
  0.070777	 -0.135705	 -0.295690	 -0.491125	  0.004713	 -0.035457	 -0.078366	  0.038365	  0.078741	 -0.124006	  0.291622	 -0.224728	 -0.243772
  0.064030	 -0.113124	 -0.304822	 -0.499692	  0.025370	 -0.011642	 -0.081351	  0.023950	  0.109905	 -0.094143	  0.292484	 -0.220197	 -0.222289
  0.036307	 -0.082919	 -0.310282	 -0.515949	  0.046691	 -0.008179	 -0.022333	  0.062323	  0.128457	 -0.088898	  0.287392	 -0.210225	 -0.183532
  0.043285	 -0.040622	 -0.338118	 -0.526614	  0.060763	  0.006249	  0.003129	  0.053091	  0.162837	 -0.070690	  0.326651	 -0.173300	 -0.131147
  0.028737	 -0.065623	 -0.309851	 -0.512489	  0.035556	  0.028316	  0.022776	  0.033344	  0.147922	 -0.071316	  0.374734	 -0.142081	 -0.077810
  0.035276	 -0.098047	 -0.289789	 -0.528856	  0.032267	  0.020770	  0.041185	  0.033433	  0.184452	 -0.064096	  0.436248	 -0.087508	 -0.039903
  0.042996	 -0.117155	 -0.300329	 -0.511406	  0.042133	 -0.003791	  0.047773	  0.032332	  0.196968	 -0.032056	  0.476663	 -0.034684	 -0.010037
  0.035254	 -0.094402	 -0.301165	 -0.518227	  0.051254	 -0.020769	  0.059158	  0.071815	  0.213444	 -0.003890	  0.516426	 -0.024528	  0.031305
  0.052502	 -0.084136	 -0.320384	 -0.538770	  0.036389	 -0.005567	  0.040908	  0.125589	  0.234571	  0.040302	  0.512421	 -0.004764	  0.075500
  0.073636	 -0.099138	 -0.319717	 -0.526462	  0.043962	  0.017526	  0.086505	  0.172469	  0.232147	  0.048624	  0.485717	 -0.023384	  0.092925
  0.059303	 -0.124895	 -0.293134	 -0.535865	  0.042518	 -0.011025	  0.104717	  0.188062	  0.222386	  0.032581	  0.491580	 -0.005999	  0.135672
  0.055901	 -0.153761	 -0.286803	 -0.527888	  0.041727	  0.033791	  0.102841	  0.200346	  0.202840	  0.019773	  0.488359	  0.015482	  0.167424
  0.038685	 -0.159797	 -0.260679	 -0.528187	  0.012457	  0.076874	  0.117221	  0.213898	  0.199580	  0.014878	  0.476424	  0.034420	  0.180134
  0.043261	 -0.148374	 -0.245583	 -0.541874	  0.047022	  0.051822	  0.135967	  0.229008	  0.233736	  0.026142	  0.468235	  0.032814	  0.200255
  0.029604	 -0.150542	 -0.210966	 -0.526767	  0.067610	  0.070715	  0.123407	  0.220284	  0.246152	  0.052586	  0.463159	  0.058820	  0.243534
  0.000817	 -0.141224	 -0.210037	 -0.497768	  0.061679	  0.075508	  0.149458	  0.230161	  0.212556	  0.055877	  0.438189	  0.085782	  0.253038
  0.015947	 -0.149110	 -0.223002	 -0.475718	  0.091204	  0.060434	  0.153947	  0.197769	  0.217609	  0.033771	  0.393687	  0.070264	  0.243310
  0.014250	 -0.141802	 -0.213926	 -0.442985	  0.091568	  0.062579	  0.158271	  0.201025	  0.202426	  0.022370	  0.362870	  0.065790	  0.227763
  0.016706	 -0.117415	 -0.223465	 -0.431392	  0.078839	  0.103642	  0.175308	  0.219384	  0.165333	 -0.016662	  0.382550	  0.053335	  0.196269
  0.018343	 -0.116009	 -0.234498	 -0.404471	  0.085577	  0.120479	  0.169543	  0.217107	  0.142646	 -0.085222	  0.398713	  0.046733	  0.173101
  0.011495	 -0.135668	 -0.236272	 -0.381117	  0.117889	  0.102638	  0.136842	  0.213900	  0.094909	 -0.083257	  0.413765	  0.046208	  0.166028
  0.002040	 -0.117925	 -0.248373	 -0.369716	  0.116811	  0.081284	  0.143786	  0.191542	  0.082802	 -0.104780	  0.398340	  0.018239	  0.113400
  0.000322	 -0.114604	 -0.263678	 -0.374708	  0.087439	  0.044442	  0.148775	  0.198304	  0.032428	 -0.139257	  0.334474	 -0.023344	  0.079359
 -0.015813	 -0.108300	 -0.239865	 -0.389612	  0.078544	  0.031655	  0.111753	  0.156599	  0.008676	 -0.179789	  0.317281	 -0.033777	  0.055781
 -0.022208	 -0.096908	 -0.218042	 -0.353856	  0.117019	  0.053518	  0.059447	  0.123636	 -0.003830	 -0.185656	  0.286014	 -0.058004	  0.037223
  0.013421	 -0.065158	 -0.212804	 -0.325312	  0.123213	  0.035855	  0.052110	  0.140061	  0.005648	 -0.175009	  0.287014	 -0.044299	  0.012006
  0.045963	 -0.064803	 -0.202710	 -0.329250	  0.094597	  0.026940	  0.022651	  0.160298	  0.013144	 -0.165429	  0.310340	 -0.030136	  0.005942
  0.033429	 -0.088340	 -0.203149	 -0.345815	  0.062592	  0.033340	 -0.012545	  0.149503	 -0.002953	 -0.186965	  0.332375	 -0.054019	 -0.021977
  0.007439	 -0.100829	 -0.196498	 -0.325638	  0.048153	  0.016469	 -0.021083	  0.140342	 -0.030016	 -0.217318	  0.368589	 -0.090345	 -0.048216
  0.009170	 -0.116118	 -0.233424	 -0.299290	  0.037538	  0.007541	  0.012848	  0.164250	 -0.032461	 -0.243838	  0.366665	 -0.127114	 -0.055535
  0.044737	 -0.125997	 -0.205067	 -0.310709	  0.048687	  0.014513	  0.011576	  0.140131	  0.008997	 -0.249160	  0.362889	 -0.150956	 -0.054609
  0.032370	 -0.117087	 -0.188405	 -0.326586	  0.046510	  0.015884	  0.007868	  0.107996	  0.022567	 -0.238129	  0.365082	 -0.159964	 -0.061853
  0.035663	 -0.109157	 -0.179618	 -0.301318	  0.031414	  0.001599	  0.003580	  0.078282	  0.021111	 -0.260500	  0.347163	 -0.156546	 -0.051508
  0.013642	 -0.109403	 -0.137246	 -0.251258	  0.035190	  0.012132	 -0.007319	  0.044398	  0.017457	 -0.281587	  0.314721	 -0.150038	 -0.024312
  0.013138	 -0.122563	 -0.129128	 -0.261238	  0.043559	  0.002238	 -0.009625	  0.045495	 -0.016882	 -0.279250	  0.337164	 -0.137670	  0.004481
  0.003764	 -0.123565	 -0.138626	 -0.250476	  0.040168	 -0.003763	 -0.000052	  0.053453	 -0.020407	 -0.250041	  0.313397	 -0.096892	  0.041864
 -0.013430	 -0.135754	 -0.120356	 -0.252443	  0.050396	  0.000601	 -0.038001	  0.062350	 -0.012692	 -0.200614	  0.337717	 -0.081110	  0.069620
 -0.036923	 -0.160043	 -0.106930	 -0.236706	  0.062549	 -0.004710	 -0.057528	  0.085404	 -0.001062	 -0.189496	  0.373332	 -0.088391	  0.093541
 -0.038923	 -0.161211	 -0.117283	 -0.239619	  0.056609	 -0.030287	 -0.043953	  0.072488	 -0.030372	 -0.161224	  0.380187	 -0.053522	  0.112442
 -0.041668	 -0.131390	 -0.122074	 -0.215815	  0.006509	 -0.069599	 -0.025184	  0.036053	 -0.028300	 -0.125735	  0.417233	 -0.042295	  0.100456
 -0.042356	 -0.122781	 -0.156896	 -0.195569	 -0.040732	 -0.092828	 -0.039950	  0.048481	 -0.017128	 -0.096593	  0.428821	 -0.055226	  0.115674
  0.000781	 -0.127903	 -0.148093	 -0.168703	 -0.043992	 -0.083487	 -0.054714	  0.052320	  0.025551	 -0.091233	  0.409599	 -0.025700	  0.137315
  0.011635	 -0.127952	 -0.117550	 -0.178043	 -0.074377	 -0.083393	 -0.037630	  0.102212	  0.047863	 -0.105768	  0.365081	 -0.052447	  0.127888
  0.027024	 -0.116111	 -0.100130	 -0.198107	 -0.093801	 -0.086602	 -0.009577	  0.140914	  0.055929	 -0.121437	  0.341207	 -0.102993	  0.109490
  0.032047	 -0.111493	 -0.123746	 -0.206500	 -0.087602	 -0.072019	  0.002435	  0.119469	  0.042709	 -0.118331	  0.277408	 -0.113881	  0.086707
  0.052519	 -0.140570	 -0.150500	 -0.197276	 -0.049225	 -0.073044	 -0.033908	  0.122482	  0.024855	 -0.165681	  0.224924	 -0.112412	  0.044294
  0.037041	 -0.148797	 -0.111635	 -0.185606	 -0.060848	 -0.058171	 -0.036458	  0.141615	 -0.006902	 -0.209618	  0.170909	 -0.118938	  0.016021
  0.039454	 -0.156844	 -0.083967	 -0.176585	 -0.064246	 -0.025135	 -0.047352	  0.134926	  0.000885	 -0.247514	  0.123103	 -0.117650	  0.049879
  0.018679	 -0.153213	 -0.085085	 -0.155253	 -0.065870	 -0.010941	 -0.062498	  0.142744	 -0.028895	 -0.278070	  0.105788	 -0.097287	  0.071205
 -0.002701	 -0.134362	 -0.062955	 -0.156769	 -0.061821	  0.003107	 -0.077227	  0.126719	 -0.080990	 -0.278614	  0.043825	 -0.112987	  0.105016
  0.008842	 -0.120076	 -0.052231	 -0.156112	 -0.096279	 -0.041044	 -0.070488	  0.086519	 -0.131995	 -0.289269	  0.015159	 -0.115331	  0.149506
  0.028851	 -0.118665	 -0.109423	 -0.129891	 -0.099450	 -0.034998	 -0.067932	  0.028804	 -0.163544	 -0.332419	 -0.013395	 -0.110916	  0.208035
  0.007282	 -0.109540	 -0.151840	 -0.116902	 -0.063069	 -0.040121	 -0.116749	 -0.016922	 -0.180453	 -0.361220	 -0.015414	 -0.122500	  0.242825
 -0.022178	 -0.098998	 -0.168851	 -0.081290	 -0.056228	 -0.018354	 -0.125763	 -0.018854	 -0.180788	 -0.311559	  0.002088	 -0.068221	  0.267463
 -0.019039	 -0.055386	 -0.220359	 -0.063137	 -0.044154	 -0.018592	 -0.127649	 -0.020091	 -0.183688	 -0.306402	 -0.008973	 -0.011887	  0.281905
  0.014150	 -0.042809	 -0.223116	 -0.055408	 -0.038535	 -0.057291	 -0.141668	 -0.027336	 -0.163492	 -0.292885	 -0.014404	 -0.028496	  0.247385
  0.027502	 -0.053676	 -0.185213	 -0.084190	 -0.079771	 -0.078516	 -0.137623	 -0.025425	 -0.142142	 -0.228009	 -0.000596	 -0.012555	  0.229240
  0.004845	 -0.071249	 -0.150742	 -0.098371	 -0.113626	 -0.102362	 -0.126673	  0.002660	 -0.121069	 -0.169615	  0.015066	  0.025896	  0.228077
  0.021630	 -0.038898	 -0.177380	 -0.109416	 -0.108286	 -0.089687	 -0.101941	 -0.015852	 -0.082178	 -0.142694	  0.051721	  0.026454	  0.199326
  0.038006	 -0.041949	 -0.136355	 -0.120051	 -0.102687	 -0.080997	 -0.105046	 -0.001781	 -0.046572	 -0.088046	  0.092258	  0.050508	  0.172103
  0.025154	 -0.069191	 -0.130991	 -0.105163	 -0.103892	 -0.058706	 -0.102304	  0.058951	 -0.018065	 -0.030688	  0.126347	  0.104977	  0.165369
  0.007227	 -0.091924	 -0.120836	 -0.072993	 -0.097517	 -0.042061	 -0.070316	  0.097877	  0.018696	  0.006050	  0.137576	  0.078237	  0.148400
 -0.001626	 -0.086161	 -0.113721	 -0.050573	 -0.082062	 -0.011264	 -0.027871	  0.124785	  0.084274	  0.021193	  0.146525	  0.032128	  0.133633
  0.006521	 -0.074257	 -0.120713	 -0.035996	 -0.049482	  0.025372	  0.011511	  0.140591	  0.121675	  0.032254	  0.114565	  0.070420	  0.091014
 -0.001141	 -0.093313	 -0.103198	 -0.007470	 -0.055203	  0.024809	  0.026950	  0.195241	  0.152072	  0.015386	  0.128746	  0.099514	  0.098818
  0.023401	 -0.092067	 -0.082308	 -0.027671	 -0.029702	  0.019900	  0.016567	  0.224382	  0.159351	  0.020369	  0.077677	  0.087612	  0.126974
  0.046424	 -0.102297	 -0.087705	 -0.056789	  0.008990	  0.003230	  0.076853	  0.240264	  0.164005	  0.026531	  0.059960	  0.034098	  0.092132
  0.032356	 -0.126884	 -0.099085	 -0.068818	 -0.003637	 -0.019670	  0.104923	  0.234077	  0.134982	  0.020027	  0.081732	 -0.009912	  0.037037
  0.028173	 -0.137842	 -0.104747	 -0.055263	 -0.027517	  0.012864	  0.116364	  0.252521	  0.100066	  0.000203	  0.034906	 -0.017213	  0.011646
  0.007761	 -0.122497	 -0.107714	 -0.027787	 -0.045078	  0.063057	  0.118500	  0.218560	  0.091480	 -0.021688	  0.038165	 -0.055889	  0.001111
 -0.011763	 -0.115731	 -0.160691	  0.005340	 -0.026510	  0.107257	  0.064571	  0.205281	  0.067483	 -0.034106	  0.013747	 -0.076645	 -0.003982
 -0.049676	 -0.054059	 -0.175940	  0.030269	 -0.013240	  0.122087	  0.043283	  0.177901	  0.040846	 -0.053374	 -0.047781	 -0.080541	  0.015867
 -0.063710	 -0.034569	 -0.181794	  0.049585	  0.022286	  0.112558	  0.017746	  0.172301	  0.002952	 -0.060047	 -0.070972	 -0.080183	  0.009313
 -0.054741	 -0.022424	 -0.153221	  0.032725	  0.029095	  0.103959	 -0.026968	  0.144391	  0.000324	 -0.093528	 -0.111885	 -0.070982	  0.034880
 -0.057405	 -0.024550	 -0.136415	  0.026832	  0.013575	  0.085452	 -0.077611	  0.113709	 -0.012757	 -0.093835	 -0.136023	 -0.081632	  0.039553
 -0.030069	 -0.045631	 -0.115514	  0.044306	 -0.000265	  0.056277	 -0.125809	  0.106930	 -0.036364	 -0.111165	 -0.163326	 -0.115249	  0.009357
  0.002276	 -0.075641	 -0.069040	  0.060987	 -0.029077	  0.033686	 -0.152346	  0.079699	 -0.035790	 -0.164473	 -0.183690	 -0.079695	  0.021288
 -0.002360	 -0.042003	 -0.085616	  0.055955	 -0.017971	  0.001425	 -0.145728	  0.039978	 -0.077834	 -0.169862	 -0.143385	 -0.020937	  0.048691
  0.001791	 -0.031598	 -0.096352	  0.041023	  0.025537	 -0.022030	 -0.123877	  0.004468	 -0.096591	 -0.146609	 -0.102689	 -0.050391	  0.063362
 -0.006091	 -0.016926	 -0.086160	  0.017008	 -0.006027	 -0.046897	 -0.123392	  0.008624	 -0.104272	 -0.136111	 -0.103067	 -0.050353	  0.056568
 -0.009672	 -0.003575	 -0.064605	  0.051275	 -0.076089	 -0.080393	 -0.152584	 -0.032873	 -0.086402	 -0.119686	 -0.092671	 -0.040682	  0.042464
 -0.031556	 -0.012926	 -0.064296	  0.052916	 -0.111510	 -0.070750	 -0.162410	 -0.055544	 -0.045697	 -0.123307	 -0.114034	 -0.021371	  0.066239
 -0.027495	 -0.025220	 -0.053437	  0.049258	 -0.100461	 -0.059923	 -0.177915	 -0.005690	 -0.051611	 -0.125889	 -0.101556	  0.008149	  0.047547
 -0.035244	 -0.046918	 -0.067328	  0.041787	 -0.091808	 -0.051132	 -0.163336	  0.011606	 -0.053048	 -0.116389	 -0.087810	 -0.015199	  0.013792
 -0.054596	 -0.020269	 -0.094297	  0.052801	 -0.099867	 -0.063660	 -0.157407	  0.031703	 -0.057612	 -0.088390	 -0.065602	 -0.035589	  0.016311
 -0.067055	  0.000932	 -0.092023	  0.063992	 -0.082459	 -0.085469	 -0.158871	  0.075902	 -0.045141	 -0.067275	 -0.048409	 -0.026413	 -0.025789
 -0.078163	  0.028884	 -0.092965	  0.060042	 -0.045760	 -0.070743	 -0.154162	  0.102114	 -0.073482	 -0.059374	 -0.041568	 -0.021496	 -0.045656
 -0.061403	  0.043471	 -0.103016	  0.052035	 -0.072648	 -0.047977	 -0.154368	  0.096479	 -0.067309	 -0.065280	 -0.021355	  0.009432	 -0.025322
 -0.077849	  0.068901	 -0.083464	  0.057403	 -0.117828	 -0.033137	 -0.135511	  0.069754	 -0.028787	 -0.058048	 -0.049289	  0.014599	  0.009192
 -0.077468	  0.080623	 -0.061163	  0.098922	 -0.093359	 -0.060801	 -0.122949	  0.066479	 -0.035400	 -0.055029	 -0.069669	 -0.006983	  0.003903
 -0.032177	  0.053714	 -0.075910	  0.116226	 -0.025370	 -0.062714	 -0.069796	  0.048233	 -0.027346	 -0.083860	 -0.066872	 -0.034093	  0.017022
  0.001995	  0.063463	 -0.058415	  0.108105	 -0.009982	 -0.040117	 -0.060646	  0.020676	 -0.024253	 -0.071733	 -0.064496	 -0.035700	  0.026527
 -0.005769	  0.081983	 -0.043222	  0.099627	  0.000508	 -0.023298	 -0.079065	  0.029836	 -0.033659	 -0.081677	 -0.086123	  0.005304	  0.008126
  0.023778	  0.051252	 -0.023952	  0.090691	 -0.009828	 -0.012797	 -0.089748	  0.020176	 -0.009426	 -0.083497	 -0.093356	  0.015081	 -0.008142
  0.005150	  0.091698	 -0.036740	  0.084905	 -0.038023	 -0.038084	 -0.082280	 -0.030321	 -0.022263	 -0.057198	 -0.116168	  0.000693	  0.024702
 -0.001942	  0.074851	 -0.058764	  0.047198	 -0.047293	 -0.037136	 -0.084969	 -0.018465	 -0.039147	 -0.102057	 -0.122325	 -0.020450	  0.006612
  0.000565	  0.057310	 -0.054927	  0.011660	 -0.046113	 -0.017276	 -0.097819	  0.016044	 -0.074631	 -0.141244	 -0.128017	 -0.032679	  0.028906
 -0.005061	  0.053008	 -0.027665	  0.002846	 -0.026636	 -0.038239	 -0.079696	  0.006890	 -0.121126	 -0.146005	 -0.151093	 -0.012150	  0.028399
 -0.017507	  0.056133	 -0.035381	  0.007847	  0.001199	 -0.039982	 -0.078809	 -0.003882	 -0.132597	 -0.148450	 -0.152750	  0.008422	 -0.007988
 -0.002261	  0.054761	 -0.047522	 -0.002678	  0.029452	 -0.057337	 -0.089651	 -0.020492	 -0.124882	 -0.115833	 -0.156878	 -0.025285	 -0.036816
 -0.004830	  0.044215	 -0.048615	  0.012691	  0.018702	 -0.056069	 -0.068881	 -0.056316	 -0.079586	 -0.128449	 -0.146528	 -0.046987	 -0.050920
 -0.033016	  0.076990	  0.001690	 -0.098779	 -0.128662	  0.026441	  0.033414	 -0.053000	  0.030645	  0.066770	 -0.040743	 -0.032995	 -0.069674
 -0.018598	  0.020897	  0.022790	 -0.077564	 -0.148155	  0.004927	  0.006718	 -0.029287	  0.016200	  0.055566	 -0.036895	 -0.022078	 -0.048574
 -0.000787	  0.000984	 -0.007040	 -0.062230	 -0.148613	 -0.027375	 -0.040691	 -0.009137	  0.015619	  0.053261	 -0.025517	 -0.004406	 -0.076330
 -0.010908	  0.004454	 -0.035894	 -0.074813	 -0.106452	 -0.024962	 -0.014357	 -0.002336	 -0.023274	  0.034310	  0.008161	  0.038941	 -0.064646
  0.011488	  0.018991	 -0.033353	 -0.037507	 -0.056154	 -0.014628	 -0.002349	  0.002858	 -0.045277	  0.026554	  0.021931	  0.029962	 -0.054639
  0.009090	  0.023870	 -0.016433	 -0.009766	 -0.018547	 -0.004618	 -0.042842	  0.005988	 -0.034979	  0.015309	  0.046222	  0.025134	 -0.033875
 -0.005291	 -0.013607	 -0.003964	  0.008887	 -0.031200	  0.054427	 -0.030091	 -0.012497	 -0.030959	  0.018534	  0.011569	  0.006193	 -0.042982
  0.000760	 -0.017302	 -0.006228	  0.025451	  0.021030	  0.035772	 -0.008961	 -0.042156	 -0.022349	  0.036141	 -0.034480	  0.024039	 -0.011027
  0.020867	  0.011199	 -0.037933	 -0.004169	  0.029702	 -0.003545	  0.016080	 -0.032276	  0.011356	  0.022851	 -0.016444	  0.037115	  0.034605
  0.036763	  0.028423	 -0.041348	 -0.033771	  0.007086	 -0.021106	  0.050995	 -0.029960	 -0.004336	  0.033183	 -0.019260	  0.044654	  0.029774
  0.019901	  0.002697	 -0.018051	 -0.021782	  0.027459	  0.029708	  0.059084	 -0.003471	  0.002281	  0.023626	 -0.035329	  0.022470	  0.004792
  0.002189	 -0.020151	  0.020273	  0.010918	  0.024527	  0.008967	  0.066422	  0.007921	  0.019321	 -0.017023	 -0.038881	  0.011715	  0.019336
  0.003330	  0.030165	  0.052634	  0.001449	  0.047433	 -0.004969	  0.039479	  0.027655	  0.037901	  0.010523	  0.005825	  0.034245	  0.085066
  0.007054	  0.035485	  0.034246	  0.008102	  0.069077	  0.025028	  0.025127	  0.018094	  0.018422	 -0.016716	  0.020484	  0.031188	  0.092350
 -0.016856	 -0.014032	 -0.010731	  0.023644	  0.043315	 -0.005766	 -0.013807	  0.027256	  0.002834	 -0.080209	  0.002767	 -0.026177	  0.004518
 -0.047275	 -0.028530	 -0.010438	  0.055242	  0.062105	 -0.009105	 -0.023297	  0.015657	 -0.009327	 -0.104181	  0.039855	 -0.067927	 -0.032384
 -0.057897	 -0.014710	  0.045394	  0.077667	  0.108076	 -0.000214	 -0.030134	  0.018060	  0.015125	 -0.059120	  0.071446	  0.026266	  0.124206
 -0.029097	 -0.038818	  0.037826	  0.072981	  0.089736	 -0.002368	 -0.041980	  0.044230	  0.016284	 -0.001771	  0.070545	  0.065032	  0.175237
  0.025678	 -0.043447	  0.013156	  0.064747	  0.050484	 -0.031115	 -0.021150	  0.029973	  0.000821	 -0.039222	 -0.000347	 -0.089688	 -0.005310
  0.082607	 -0.063558	 -0.006599	  0.071293	  0.057755	 -0.035501	 -0.027662	  0.016427	 -0.016308	 -0.078388	 -0.050909	 -0.153684	 -0.130441
  0.073553	 -0.059504	  0.001538	  0.074913	  0.067241	  0.022072	 -0.012767	 -0.006859	  0.008849	 -0.042629	 -0.004745	 -0.002169	  0.080875
  0.073155	 -0.039646	  0.008089	  0.074556	  0.081008	  0.027929	 -0.009930	  0.005810	  0.035893	 -0.052947	  0.056145	  0.099344	  0.238193
  0.046741	 -0.036467	  0.020053	  0.111128	  0.041455	  0.022327	 -0.045630	 -0.008949	  0.018836	 -0.101672	  0.043568	 -0.007798	  0.044671
  0.034526	 -0.042679	  0.004865	  0.136152	  0.021996	  0.002207	 -0.027841	  0.024851	 -0.019633	 -0.132341	 -0.002702	 -0.127102	 -0.151662
  0.047291	 -0.035718	  0.006015	  0.126505	  0.038528	 -0.001418	 -0.032340	  0.072310	 -0.039317	 -0.105887	  0.046000	 -0.013085	  0.022654
  0.035588	 -0.060601	  0.009493	  0.113735	  0.068479	 -0.025514	 -0.029657	  0.132408	 -0.032206	 -0.066866	  0.130512	  0.136236	  0.250366
  0.049805	 -0.061449	  0.020978	  0.130898	  0.083668	 -0.055707	 -0.007603	  0.084954	 -0.024898	 -0.095220	  0.129196	  0.098665	  0.127488
  0.050725	 -0.050178	  0.045544	  0.102703	  0.072418	 -0.043591	  0.012024	  0.059882	 -0.052095	 -0.126604	  0.074814	 -0.034555	 -0.097420
  0.024110	 -0.066338	  0.029403	  0.089893	  0.070850	 -0.074458	  0.024358	  0.035350	 -0.069197	 -0.141487	  0.067792	 -0.038561	 -0.090071
  0.015078	 -0.079259	  0.049386	  0.108221	  0.064548	 -0.092750	  0.018916	  0.020363	 -0.061006	 -0.080689	  0.104576	  0.079929	  0.149098
  0.017954	 -0.090389	  0.056899	  0.137269	  0.031209	 -0.079659	  0.011594	  0.054815	 -0.046403	 -0.052424	  0.110332	  0.096786	  0.267990
 -0.035968	 -0.073166	  0.088358	  0.164041	  0.033613	 -0.059299	  0.004850	  0.018645	 -0.036299	 -0.099433	  0.083521	  0.027741	  0.120068
 -0.030541	 -0.073736	  0.083419	  0.133361	  0.044939	 -0.043220	 -0.010622	 -0.024841	 -0.085683	 -0.161793	  0.071576	 -0.034338	 -0.054348
 -0.016210	 -0.051337	  0.090302	  0.132294	  0.021533	 -0.038751	  0.022133	 -0.013030	 -0.084434	 -0.145921	  0.085361	  0.036081	  0.046250
 -0.036939	 -0.043748	  0.123853	  0.149021	  0.007040	 -0.049640	  0.052623	  0.003597	 -0.092540	 -0.067048	  0.142201	  0.159666	  0.260225
  0.009565	 -0.053612	  0.121862	  0.113110	  0.032208	 -0.065313	  0.082194	 -0.009500	 -0.102541	 -0.097769	  0.121919	  0.127013	  0.244478
  0.035528	 -0.046481	  0.096614	  0.112772	  0.057478	 -0.046519	  0.098447	 -0.039388	 -0.119489	 -0.168753	  0.065930	  0.034300	  0.033884
  0.032603	 -0.048431	  0.087383	  0.141925	  0.048436	 -0.027366	  0.080930	 -0.036222	 -0.101968	 -0.223530	  0.055337	  0.008213	 -0.041647
  0.050775	 -0.056763	  0.067824	  0.141461	  0.042933	 -0.026351	  0.113930	 -0.029962	 -0.082496	 -0.191168	  0.151006	  0.099159	  0.159550
  0.053987	 -0.067715	  0.067508	  0.131654	  0.062632	 -0.022687	  0.137884	 -0.009885	 -0.065692	 -0.135262	  0.170957	  0.175907	  0.325720
  0.055202	 -0.078672	  0.099343	  0.129070	  0.043754	 -0.007726	  0.103484	 -0.018713	 -0.087275	 -0.150250	  0.113937	  0.114345	  0.208333
  0.047689	 -0.099923	  0.110862	  0.123229	  0.031622	 -0.016640	  0.085817	 -0.030096	 -0.125577	 -0.197677	  0.088625	  0.028481	  0.034302
  0.028975	 -0.078906	  0.097575	  0.125930	  0.059977	 -0.021616	  0.081920	 -0.013939	 -0.141450	 -0.187534	  0.155764	  0.090117	  0.148259
  0.028726	 -0.105190	  0.092211	  0.147351	  0.069158	 -0.038708	  0.098120	 -0.024516	 -0.120276	 -0.180674	  0.202550	  0.198940	  0.335910
  0.037415	 -0.126007	  0.101168	  0.166696	  0.090531	 -0.034177	  0.137694	 -0.045736	 -0.134620	 -0.198214	  0.173542	  0.155129	  0.240699
  0.010089	 -0.113246	  0.128810	  0.139236	  0.124790	 -0.032208	  0.185939	 -0.053641	 -0.189463	 -0.223216	  0.128168	  0.062206	  0.058312
 -0.023870	 -0.086791	  0.113191	  0.132499	  0.098695	 -0.068884	  0.174698	 -0.023771	 -0.174231	 -0.210163	  0.165699	  0.080418	  0.049887
 -0.024540	 -0.075612	  0.106170	  0.116660	  0.082995	 -0.073232	  0.174541	 -0.005025	 -0.169531	 -0.158657	  0.239141	  0.194077	  0.220088
 -0.043092	 -0.091232	  0.123446	  0.141418	  0.086223	 -0.048826	  0.198583	 -0.013917	 -0.176270	 -0.168545	  0.256374	  0.206019	  0.235869
 -0.036415	 -0.094640	  0.140928	  0.155263	  0.085329	 -0.041720	  0.178082	 -0.047195	 -0.168769	 -0.175340	  0.183069	  0.082838	  0.049223
  0.001596	 -0.066843	  0.130870	  0.143845	  0.074251	 -0.035346	  0.172156	 -0.065276	 -0.200767	 -0.186063	  0.116712	  0.022009	 -0.045187
  0.002987	 -0.020930	  0.112099	  0.139872	  0.060238	 -0.006071	  0.190013	 -0.006553	 -0.241649	 -0.174821	  0.150574	  0.089395	  0.096780
  0.042529	  0.021736	  0.093954	  0.135047	  0.073505	 -0.031033	  0.203407	 -0.016682	 -0.258074	 -0.139014	  0.185321	  0.152403	  0.185610
  0.051873	 -0.008926	  0.106569	  0.133333	  0.083251	 -0.034678	  0.189673	 -0.064393	 -0.232558	 -0.136747	  0.145018	  0.096466	  0.110789
  0.049324	 -0.023959	  0.131165	  0.133164	  0.068691	 -0.036797	  0.199946	 -0.052623	 -0.212426	 -0.178293	  0.145085	  0.065181	 -0.014919
  0.042863	 -0.026974	  0.122024	  0.119520	  0.071565	 -0.037777	  0.205901	 -0.066434	 -0.198300	 -0.178416	  0.147840	  0.105113	  0.089687
  0.070012	 -0.054663	  0.137246	  0.093605	  0.080182	 -0.029464	  0.209729	 -0.095700	 -0.216860	 -0.164494	  0.181374	  0.202496	  0.233296
  0.063415	 -0.106563	  0.150275	  0.106323	  0.086974	 -0.086804	  0.242378	 -0.084675	 -0.238095	 -0.192235	  0.219094	  0.232823	  0.210974
  0.074675	 -0.113699	  0.143200	  0.134535	  0.086243	 -0.135880	  0.206137	 -0.078688	 -0.261151	 -0.200776	  0.197797	  0.174571	  0.112654
  0.079648	 -0.107145	  0.109968	  0.119294	  0.060502	 -0.159117	  0.231048	 -0.039735	 -0.269280	 -0.205316	  0.189700	  0.190400	  0.086803
  0.064654	 -0.104919	  0.094996	  0.090352	  0.066529	 -0.194807	  0.261411	 -0.019985	 -0.254693	 -0.204059	  0.278820	  0.269229	  0.187790
  0.065928	 -0.116723	  0.061969	  0.101138	  0.079346	 -0.215356	  0.246675	 -0.001920	 -0.274581	 -0.211338	  0.322867	  0.288380	  0.266546
  0.046991	 -0.147103	  0.048109	  0.099780	  0.058477	 -0.205666	  0.263674	 -0.029203	 -0.295549	 -0.218576	  0.296891	  0.255183	  0.192111
  0.026990	 -0.166454	  0.081765	  0.050367	  0.038154	 -0.184762	  0.245912	 -0.025861	 -0.308500	 -0.184877	  0.281187	  0.202669	  0.109473
  0.039632	 -0.185500	  0.036856	  0.035982	  0.075696	 -0.182773	  0.238875	 -0.037301	 -0.297656	 -0.160820	  0.328439	  0.247886	  0.219223
  0.034310	 -0.166035	 -0.006688	  0.031876	  0.122014	 -0.177688	  0.227996	 -0.051128	 -0.266887	 -0.152407	  0.392656	  0.264475	  0.312743
  0.039780	 -0.171076	 -0.018058	  0.036434	  0.142125	 -0.173046	  0.216978	 -0.039334	 -0.282514	 -0.160403	  0.368756	  0.223559	  0.246475
  0.060531	 -0.202067	 -0.019187	  0.062662	  0.138978	 -0.159208	  0.187676	 -0.054933	 -0.301645	 -0.197840	  0.312205	  0.143516	  0.103986
  0.071298	 -0.183898	  0.022824	  0.069071	  0.164064	 -0.140649	  0.222209	 -0.059176	 -0.293314	 -0.219882	  0.330361	  0.189749	  0.133424
  0.049529	 -0.170062	  0.016390	  0.035712	  0.125352	 -0.152101	  0.236143	 -0.062120	 -0.271498	 -0.185290	  0.358997	  0.277402	  0.250760
  0.010912	 -0.163880	 -0.002371	  0.046086	  0.096842	 -0.171085	  0.245322	 -0.091531	 -0.283101	 -0.165449	  0.353305	  0.262035	  0.230027
 -0.005527	 -0.185910	  0.002073	  0.018195	  0.094318	 -0.176610	  0.240232	 -0.144379	 -0.319126	 -0.195265	  0.289522	  0.150593	  0.058236
  0.004085	 -0.223916	 -0.009684	 -0.007872	  0.125487	 -0.195507	  0.240227	 -0.146708	 -0.338168	 -0.204899	  0.274140	  0.100889	  0.030912
  0.002304	 -0.207056	 -0.025351	 -0.021098	  0.118325	 -0.215685	  0.251171	 -0.116375	 -0.303667	 -0.143272	  0.301925	  0.164264	  0.155233
  0.025372	 -0.241714	 -0.016498	 -0.035577	  0.099337	 -0.204060	  0.263786	 -0.080529	 -0.277922	 -0.106542	  0.289666	  0.164459	  0.187255
  0.039138	 -0.277207	 -0.010723	 -0.025634	  0.118741	 -0.212104	  0.233913	 -0.105110	 -0.285569	 -0.143493	  0.255594	  0.120235	  0.044286
  0.040838	 -0.302042	 -0.006078	 -0.014158	  0.148140	 -0.208574	  0.231501	 -0.099251	 -0.314960	 -0.158549	  0.246132	  0.049046	 -0.066664
  0.066185	 -0.288104	 -0.016755	 -0.009077	  0.174022	 -0.252475	  0.207128	 -0.092161	 -0.295494	 -0.150095	  0.282022	  0.085555	  0.057702
  0.024986	 -0.265142	 -0.014252	 -0.011730	  0.181691	 -0.247023	  0.244293	 -0.092193	 -0.258052	 -0.121813	  0.322661	  0.173832	  0.198895
  0.007626	 -0.271731	 -0.011963	  0.027588	  0.165484	 -0.220724	  0.284120	 -0.073040	 -0.282444	 -0.136307	  0.312075	  0.163142	  0.153279
 -0.020066	 -0.296678	  0.002833	  0.049192	  0.142239	 -0.215748	  0.265801	 -0.092803	 -0.298155	 -0.153866	  0.280381	  0.068846	 -0.024805
 -0.040487	 -0.277453	  0.010571	  0.033462	  0.146228	 -0.227129	  0.265190	 -0.111960	 -0.293364	 -0.167798	  0.278088	  0.038710	 -0.010106
 -0.020029	 -0.267699	 -0.025342	  0.027748	  0.156720	 -0.223828	  0.252774	 -0.111436	 -0.267770	 -0.121864	  0.377899	  0.133252	  0.211422
 -0.001508	 -0.262108	 -0.054391	  0.056633	  0.159726	 -0.248865	  0.281006	 -0.107881	 -0.235318	 -0.114880	  0.455284	  0.163200	  0.290656
 -0.020358	 -0.250574	 -0.043158	  0.041437	  0.197059	 -0.284770	  0.305436	 -0.106431	 -0.263495	 -0.169405	  0.453528	  0.089684	  0.092802
 -0.000238	 -0.257607	 -0.013783	  0.027097	  0.224658	 -0.279254	  0.308076	 -0.095212	 -0.285678	 -0.199258	  0.372883	  0.047085	 -0.033409
  0.004038	 -0.259992	  0.036438	  0.045340	  0.215666	 -0.275134	  0.290998	 -0.091266	 -0.285686	 -0.195177	  0.400978	  0.168716	  0.100002
 -0.008444	 -0.260219	  0.055148	  0.006930	  0.239335	 -0.292167	  0.268052	 -0.102463	 -0.244935	 -0.133375	  0.463979	  0.268118	  0.252455
 -0.000089	 -0.250874	  0.005491	 -0.017996	  0.235604	 -0.302990	  0.238056	 -0.129097	 -0.248699	 -0.129221	  0.487196	  0.191622	  0.164898
  0.007178	 -0.268112	  0.002449	 -0.010501	  0.242396	 -0.302253	  0.247900	 -0.107858	 -0.252286	 -0.176609	  0.448828	  0.132865	 -0.019055
 -0.013029	 -0.256171	  0.013945	 -0.008724	  0.242531	 -0.307645	  0.237735	 -0.092113	 -0.270461	 -0.161129	  0.449463	  0.167222	 -0.001592
 -0.063000	 -0.274401	  0.002590	 -0.021315	  0.246253	 -0.296000	  0.221501	 -0.111442	 -0.245831	 -0.121556	  0.523795	  0.278792	  0.186257
 -0.066921	 -0.306896	  0.041619	 -0.028287	  0.232495	 -0.293858	  0.248141	 -0.100634	 -0.244976	 -0.098745	  0.548398	  0.304242	  0.202738
 -0.037966	 -0.308243	  0.041525	  0.004106	  0.232652	 -0.288188	  0.245089	 -0.105349	 -0.255804	 -0.123089	  0.495710	  0.175439	  0.038025
 -0.009477	 -0.291323	  0.061382	  0.069273	  0.272091	 -0.246530	  0.268760	 -0.058473	 -0.259169	 -0.158496	  0.434368	  0.106973	 -0.044792
 -0.038517	 -0.287058	  0.039506	  0.074589	  0.289693	 -0.219972	  0.272848	 -0.070081	 -0.253839	 -0.134498	  0.468299	  0.181335	  0.111766
 -0.061286	 -0.296631	  0.019332	  0.062648	  0.293839	 -0.252768	  0.266009	 -0.096585	 -0.254915	 -0.105703	  0.510613	  0.239064	  0.275678
 -0.056399	 -0.269581	  0.014181	  0.064379	  0.301136	 -0.260533	  0.264174	 -0.092090	 -0.269227	 -0.102423	  0.463393	  0.145399	  0.177166
 -0.043115	 -0.296427	 -0.000137	  0.082561	  0.282734	 -0.272028	  0.271752	 -0.097632	 -0.269069	 -0.126976	  0.447904	  0.042183	 -0.006051
 -0.078015	 -0.292432	  0.024509	  0.115112	  0.288210	 -0.273780	  0.263395	 -0.084512	 -0.254782	 -0.118014	  0.429290	  0.080426	  0.040245
 -0.070062	 -0.253899	  0.045393	  0.131289	  0.308869	 -0.271627	  0.263894	 -0.087739	 -0.240808	 -0.078871	  0.446082	  0.185606	  0.272701
 -0.039823	 -0.278942	  0.024409	  0.104928	  0.340159	 -0.273590	  0.317608	 -0.094702	 -0.248694	 -0.102705	  0.468088	  0.204051	  0.267038
 -0.038167	 -0.308839	  0.022135	  0.143895	  0.333607	 -0.285890	  0.325203	 -0.126998	 -0.258320	 -0.131167	  0.417339	  0.114229	  0.052171
 -0.051069	 -0.293711	 -0.002621	  0.173841	  0.316607	 -0.315123	  0.335337	 -0.134146	 -0.289796	 -0.155535	  0.432796	  0.063184	 -0.055677
 -0.050137	 -0.255291	  0.028490	  0.171407	  0.347485	 -0.329340	  0.340900	 -0.125976	 -0.300039	 -0.173969	  0.459338	  0.108907	  0.048573
 -0.053005	 -0.269984	  0.038342	  0.177431	  0.378761	 -0.323599	  0.330457	 -0.172425	 -0.272949	 -0.149677	  0.499864	  0.176383	  0.153912
 -0.056753	 -0.270282	  0.037755	  0.185766	  0.338849	 -0.326177	  0.331077	 -0.168067	 -0.294326	 -0.164360	  0.477294	  0.145699	  0.062151
 -0.075222	 -0.243318	  0.074821	  0.231932	  0.323732	 -0.336659	  0.331919	 -0.181443	 -0.302538	 -0.145108	  0.448691	  0.089876	 -0.100419
 -0.112162	 -0.241745	  0.075307	  0.250081	  0.327277	 -0.318544	  0.338905	 -0.209047	 -0.300767	 -0.140522	  0.471280	  0.100591	 -0.038361
 -0.105359	 -0.214283	  0.080362	  0.278241	  0.297071	 -0.324050	  0.375572	 -0.222930	 -0.303007	 -0.122604	  0.546284	  0.190549	  0.109136
 -0.106648	 -0.214911	  0.089042	  0.300285	  0.316674	 -0.357277	  0.365851	 -0.201485	 -0.298961	 -0.111670	  0.539114	  0.169178	  0.101680
 -0.133931	 -0.229324	  0.086091	  0.321120	  0.302074	 -0.326754	  0.382942	 -0.219089	 -0.299806	 -0.156293	  0.484492	  0.061464	 -0.067701
 -0.132252	 -0.199292	  0.067432	  0.355704	  0.283855	 -0.286875	  0.374734	 -0.206767	 -0.285102	 -0.188669	  0.476669	  0.064967	 -0.093726
 -0.100900	 -0.185976	  0.060350	  0.386652	  0.279948	 -0.271511	  0.326177	 -0.185917	 -0.273000	 -0.149277	  0.486367	  0.162384	  0.063660
 -0.089848	 -0.181930	  0.055879	  0.383884	  0.284929	 -0.278902	  0.321166	 -0.161112	 -0.258932	 -0.108316	  0.490516	  0.198027	  0.119127
 -0.094985	 -0.176164	  0.050522	  0.416501	  0.315253	 -0.279734	  0.314908	 -0.164901	 -0.283022	 -0.143685	  0.445955	  0.122131	  0.017133
 -0.124671	 -0.176262	  0.050286	  0.446039	  0.319737	 -0.263356	  0.333732	 -0.186208	 -0.292831	 -0.135382	  0.426465	  0.027629	 -0.097317
 -0.137693	 -0.158657	  0.048825	  0.444808	  0.337303	 -0.280128	  0.357737	 -0.204410	 -0.282194	 -0.114019	  0.448048	  0.067859	 -0.036652
 -0.090444	 -0.136691	  0.003554	  0.482181	  0.317450	 -0.306601	  0.385181	 -0.200761	 -0.261552	 -0.114823	  0.467930	  0.099188	  0.058466
 -0.084637	 -0.106666	 -0.005851	  0.514193	  0.323573	 -0.339934	  0.381458	 -0.195761	 -0.285708	 -0.154005	  0.433653	  0.086143	  0.033591
 -0.102491	 -0.104858	  0.006272	  0.504649	  0.337186	 -0.321773	  0.382145	 -0.191786	 -0.316725	 -0.192427	  0.362344	  0.006141	 -0.091555
 -0.093302	 -0.108618	  0.021803	  0.493210	  0.334823	 -0.301626	  0.354301	 -0.189982	 -0.326588	 -0.206074	  0.313110	  0.013052	 -0.097278
 -0.045224	 -0.107162	  0.054810	  0.501479	  0.346346	 -0.335672	  0.343472	 -0.213273	 -0.306713	 -0.137796	  0.309322	  0.081434	 -0.037000
 -0.030657	 -0.114766	  0.014498	  0.493012	  0.350145	 -0.347040	  0.382439	 -0.260648	 -0.331855	 -0.103228	  0.315825	  0.126322	 -0.076117
 -0.047219	 -0.112030	 -0.013116	  0.473318	  0.332550	 -0.314698	  0.389548	 -0.274174	 -0.341763	 -0.121909	  0.330231	  0.133739	 -0.115338
 -0.031046	 -0.114547	 -0.041492	  0.438397	  0.317931	 -0.351482	  0.376809	 -0.260245	 -0.329701	 -0.068492	  0.350910	  0.140976	 -0.041372
 -0.057090	 -0.109189	 -0.041633	  0.406472	  0.327447	 -0.351451	  0.362508	 -0.272442	 -0.334946	 -0.078614	  0.357224	  0.113654	 -0.077231
 -0.060215	 -0.079359	 -0.031316	  0.426255	  0.324825	 -0.316514	  0.359543	 -0.275998	 -0.374981	 -0.132489	  0.319221	  0.051446	 -0.192935
 -0.064455	 -0.074676	 -0.021304	  0.455757	  0.339152	 -0.285870	  0.382194	 -0.281986	 -0.399645	 -0.157160	  0.348331	  0.063791	 -0.168591
 -0.069692	 -0.107734	 -0.033547	  0.461083	  0.358026	 -0.280056	  0.411946	 -0.270830	 -0.372564	 -0.141089	  0.435764	  0.137847	 -0.053115
 -0.055440	 -0.147187	 -0.070342	  0.427867	  0.360467	 -0.279115	  0.416590	 -0.280823	 -0.386773	 -0.163944	  0.396493	  0.101311	 -0.093177
 -0.034492	 -0.148043	 -0.097398	  0.389789	  0.373818	 -0.241439	  0.395015	 -0.300475	 -0.399751	 -0.212189	  0.350205	  0.036819	 -0.218767
 -0.042490	 -0.141641	 -0.118134	  0.334753	  0.362454	 -0.253309	  0.381083	 -0.328356	 -0.395873	 -0.213312	  0.379556	  0.101349	 -0.187548
 -0.091888	 -0.135138	 -0.122085	  0.299325	  0.396952	 -0.284728	  0.405426	 -0.354664	 -0.376753	 -0.191903	  0.419011	  0.179356	 -0.073708
 -0.115880	 -0.130037	 -0.098619	  0.277112	  0.372432	 -0.291723	  0.385954	 -0.374699	 -0.426483	 -0.224636	  0.407547	  0.145855	 -0.117216
 -0.096529	 -0.127653	 -0.109760	  0.273694	  0.330590	 -0.301933	  0.377637	 -0.342437	 -0.436183	 -0.278502	  0.397521	  0.063126	 -0.259761
 -0.113944	 -0.136481	 -0.128518	  0.276174	  0.336007	 -0.303255	  0.409059	 -0.345888	 -0.452057	 -0.285742	  0.370981	  0.062649	 -0.287441
 -0.123786	 -0.141911	 -0.146312	  0.268168	  0.319120	 -0.337377	  0.388942	 -0.378199	 -0.433790	 -0.287965	  0.390791	  0.101895	 -0.188949
 -0.122647	 -0.177439	 -0.169428	  0.240806	  0.317998	 -0.342818	  0.363968	 -0.365873	 -0.411336	 -0.290038	  0.368129	  0.157032	 -0.176941
 -0.113244	 -0.171299	 -0.166393	  0.207689	  0.328197	 -0.368052	  0.386069	 -0.354363	 -0.424266	 -0.285407	  0.334578	  0.122632	 -0.222991
 -0.117869	 -0.161703	 -0.160428	  0.179149	  0.318659	 -0.359731	  0.387122	 -0.353682	 -0.434422	 -0.315283	  0.346400	  0.078204	 -0.294092
 -0.124076	 -0.169474	 -0.190696	  0.179736	  0.323989	 -0.302397	  0.380881	 -0.378004	 -0.455500	 -0.340790	  0.329919	  0.084446	 -0.316750
 -0.121726	 -0.170845	 -0.189310	  0.176656	  0.314372	 -0.306404	  0.372350	 -0.366862	 -0.444998	 -0.337563	  0.328129	  0.133132	 -0.271332
 -0.147807	 -0.165792	 -0.194902	  0.146190	  0.305565	 -0.324633	  0.388649	 -0.358930	 -0.456254	 -0.329065	  0.346049	  0.173200	 -0.210438
 -0.127365	 -0.183686	 -0.198163	  0.085573	  0.281099	 -0.303428	  0.409712	 -0.324372	 -0.490934	 -0.336916	  0.345288	  0.152724	 -0.219352
 -0.143510	 -0.152578	 -0.232260	  0.037198	  0.261323	 -0.303950	  0.412411	 -0.338581	 -0.505389	 -0.334284	  0.337611	  0.113064	 -0.300202
 -0.146277	 -0.115442	 -0.300056	  0.041931	  0.276870	 -0.297758	  0.416543	 -0.320573	 -0.508106	 -0.304196	  0.339763	  0.086121	 -0.297900
 -0.124182	 -0.100213	 -0.277508	  0.065244	  0.285743	 -0.309662	  0.424051	 -0.290413	 -0.488347	 -0.272924	  0.357091	  0.108842	 -0.197598
 -0.123497	 -0.075591	 -0.267417	  0.056176	  0.288353	 -0.330559	  0.454934	 -0.315000	 -0.507658	 -0.265619	  0.393561	  0.117431	 -0.161813
 -0.156677	 -0.045459	 -0.265860	  0.030717	  0.301231	 -0.382800	  0.485624	 -0.324663	 -0.516451	 -0.279196	  0.363848	  0.038912	 -0.247601
 -0.166533	 -0.061000	 -0.246089	  0.024791	  0.334283	 -0.362291	  0.492039	 -0.311575	 -0.488307	 -0.303493	  0.336448	 -0.006088	 -0.289207
 -0.162541	 -0.090007	 -0.260870	  0.008465	  0.365199	 -0.325707	  0.471881	 -0.312254	 -0.469272	 -0.280141	  0.364563	 -0.003161	 -0.250207
 -0.181138	 -0.059626	 -0.261494	 -0.006083	  0.363724	 -0.320993	  0.480982	 -0.333304	 -0.457320	 -0.229850	  0.418835	  0.019666	 -0.233565
 -0.187961	 -0.052812	 -0.261140	  0.010352	  0.318203	 -0.308052	  0.475818	 -0.335443	 -0.476622	 -0.238018	  0.410131	 -0.005803	 -0.288074
 -0.186847	 -0.039994	 -0.269948	  0.006918	  0.301881	 -0.328844	  0.414995	 -0.376681	 -0.440374	 -0.242988	  0.380490	 -0.046240	 -0.363678
 -0.186171	 -0.025586	 -0.253279	  0.018695	  0.336715	 -0.348625	  0.434534	 -0.375676	 -0.443652	 -0.250110	  0.390689	 -0.035170	 -0.322438
 -0.190288	 -0.035271	 -0.252805	  0.058395	  0.333592	 -0.356736	  0.451824	 -0.350625	 -0.481258	 -0.228670	  0.401162	  0.014981	 -0.242409
 -0.185700	 -0.050993	 -0.274186	  0.029891	  0.310691	 -0.350088	  0.452752	 -0.351982	 -0.479199	 -0.204171	  0.373947	  0.023269	 -0.231209
 -0.186892	 -0.038955	 -0.310713	  0.025052	  0.316315	 -0.345413	  0.476866	 -0.339043	 -0.445265	 -0.213959	  0.364130	 -0.011448	 -0.283610
 -0.184932	 -0.005956	 -0.298202	  0.032462	  0.351160	 -0.329899	  0.514120	 -0.355095	 -0.471246	 -0.224865	  0.393658	 -0.040674	 -0.320659
 -0.200578	 -0.011707	 -0.307616	  0.033617	  0.355270	 -0.334186	  0.525613	 -0.311687	 -0.514605	 -0.222944	  0.423541	 -0.029898	 -0.336046
 -0.202068	 -0.035800	 -0.316948	 -0.000183	  0.348407	 -0.310113	  0.526089	 -0.299048	 -0.481574	 -0.192341	  0.421556	  0.012063	 -0.319135
 -0.201899	 -0.013059	 -0.344396	 -0.004247	  0.342633	 -0.318010	  0.503372	 -0.258480	 -0.430866	 -0.141772	  0.416814	  0.008210	 -0.317951
 -0.233698	 -0.023695	 -0.358318	  0.003128	  0.331322	 -0.326887	  0.502637	 -0.294162	 -0.415040	 -0.118051	  0.405221	 -0.003702	 -0.364466
 -0.224824	 -0.000224	 -0.400005	  0.000506	  0.319477	 -0.336781	  0.506837	 -0.310692	 -0.416084	 -0.099969	  0.396412	 -0.055191	 -0.380988
 -0.216899	 -0.009284	 -0.351715	  0.029593	  0.345184	 -0.334474	  0.527812	 -0.337267	 -0.403209	 -0.068654	  0.423258	 -0.076944	 -0.332006
 -0.202162	 -0.018071	 -0.325725	  0.019136	  0.331390	 -0.335185	  0.550328	 -0.382075	 -0.415791	 -0.056443	  0.475840	 -0.054285	 -0.253407
 -0.200860	  0.000572	 -0.291747	 -0.013333	  0.318904	 -0.348860	  0.525931	 -0.400284	 -0.438949	 -0.042534	  0.504449	 -0.087668	 -0.220946
 -0.204121	  0.022987	 -0.298865	 -0.078308	  0.281052	 -0.342449	  0.512877	 -0.375114	 -0.428365	 -0.052051	  0.495596	 -0.130269	 -0.280211
 -0.225758	  0.035093	 -0.326377	 -0.103054	  0.281639	 -0.307521	  0.513331	 -0.364324	 -0.477816	 -0.045894	  0.482022	 -0.160054	 -0.274928
 -0.241215	  0.004401	 -0.337614	 -0.088297	  0.333427	 -0.279867	  0.516721	 -0.373463	 -0.433943	 -0.021238	  0.512074	 -0.152690	 -0.260711
 -0.243414	  0.016769	 -0.321339	 -0.077205	  0.337132	 -0.261287	  0.510402	 -0.343315	 -0.408601	 -0.059904	  0.522398	 -0.129167	 -0.279219
 -0.269697	  0.027569	 -0.322315	 -0.075628	  0.330543	 -0.266322	  0.520179	 -0.366817	 -0.423882	 -0.083219	  0.519829	 -0.142373	 -0.266444
 -0.284302	  0.057574	 -0.345046	 -0.081302	  0.304804	 -0.251857	  0.474944	 -0.373084	 -0.409033	 -0.028937	  0.501934	 -0.134953	 -0.288889
 -0.288549	  0.089693	 -0.375334	 -0.085996	  0.300628	 -0.259534	  0.460173	 -0.392449	 -0.418715	  0.031475	  0.508017	 -0.167907	 -0.329490
 -0.273590	  0.080039	 -0.417275	 -0.075792	  0.279193	 -0.278130	  0.464774	 -0.350392	 -0.439648	  0.046384	  0.531406	 -0.193764	 -0.290527
 -0.274860	  0.087388	 -0.390171	 -0.045851	  0.273908	 -0.266766	  0.439652	 -0.372067	 -0.449167	  0.048937	  0.557392	 -0.184376	 -0.288333
 -0.302634	  0.122609	 -0.359110	 -0.019914	  0.283186	 -0.279993	  0.424164	 -0.370845	 -0.417626	  0.043559	  0.574873	 -0.173808	 -0.319792
 -0.328154	  0.115835	 -0.316463	 -0.062896	  0.285264	 -0.298581	  0.437383	 -0.410820	 -0.392945	  0.016779	  0.538737	 -0.198685	 -0.352623
 -0.302830	  0.070578	 -0.358217	 -0.067420	  0.254770	 -0.290498	  0.443851	 -0.423037	 -0.417540	 -0.014418	  0.526412	 -0.192418	 -0.392808
 -0.303444	  0.053823	 -0.374610	 -0.060237	  0.254432	 -0.281731	  0.461976	 -0.421269	 -0.401533	  0.017439	  0.522026	 -0.161802	 -0.330524
 -0.311100	  0.067532	 -0.395616	 -0.032973	  0.279151	 -0.317344	  0.497985	 -0.423918	 -0.382745	  0.029206	  0.525845	 -0.150516	 -0.289609
 -0.306417	  0.098510	 -0.391470	  0.010023	  0.279750	 -0.301400	  0.507735	 -0.422674	 -0.439409	  0.024220	  0.537690	 -0.195444	 -0.301720
 -0.314509	  0.129845	 -0.372856	  0.003849	  0.283052	 -0.271507	  0.523981	 -0.425125	 -0.455876	  0.015412	  0.521656	 -0.181035	 -0.315836
 -0.316238	  0.132458	 -0.364143	 -0.027923	  0.308440	 -0.280181	  0.517406	 -0.421078	 -0.415133	 -0.010782	  0.547786	 -0.179776	 -0.305837
 -0.322678	  0.101570	 -0.395397	 -0.047232	  0.329227	 -0.286542	  0.545008	 -0.432786	 -0.396543	 -0.044569	  0.540633	 -0.174843	 -0.296967
 -0.304722	  0.079245	 -0.397703	 -0.099187	  0.293658	 -0.259452	  0.560154	 -0.433810	 -0.405457	 -0.026073	  0.499596	 -0.158594	 -0.293190
 -0.294130	  0.095569	 -0.365375	 -0.103312	  0.293073	 -0.253055	  0.583696	 -0.417297	 -0.338849	 -0.007448	  0.484914	 -0.163414	 -0.299590
 -0.325358	  0.114232	 -0.347388	 -0.095651	  0.317232	 -0.279367	  0.585425	 -0.407058	 -0.326093	  0.002498	  0.509248	 -0.191503	 -0.342857
 -0.339337	  0.103859	 -0.350756	 -0.101196	  0.331619	 -0.290424	  0.542595	 -0.428910	 -0.323250	  0.068423	  0.557585	 -0.188531	 -0.321810
 -0.324757	  0.129972	 -0.389812	 -0.117244	  0.341214	 -0.268619	  0.506407	 -0.424703	 -0.347079	  0.078984	  0.560318	 -0.169847	 -0.266605
 -0.304287	  0.133631	 -0.409165	 -0.122423	  0.342453	 -0.239817	  0.501480	 -0.407741	 -0.343422	  0.063862	  0.507906	 -0.204227	 -0.272503
 -0.294628	  0.122885	 -0.385053	 -0.111649	  0.366001	 -0.250979	  0.513775	 -0.442303	 -0.359772	  0.056404	  0.478003	 -0.246268	 -0.312542
 -0.279508	  0.091335	 -0.352568	 -0.115214	  0.378668	 -0.234912	  0.519538	 -0.494560	 -0.379720	  0.067134	  0.442080	 -0.236065	 -0.318982
 -0.326534	  0.104386	 -0.370200	 -0.125338	  0.339328	 -0.212815	  0.520432	 -0.515261	 -0.387382	  0.077911	  0.441645	 -0.182425	 -0.311073
 -0.359601	  0.077748	 -0.392643	 -0.126715	  0.323483	 -0.221591	  0.508601	 -0.522817	 -0.415185	  0.095231	  0.479416	 -0.174657	 -0.267690
 -0.405615	  0.112338	 -0.421814	 -0.134766	  0.323328	 -0.215589	  0.476617	 -0.508766	 -0.418921	  0.087215	  0.495346	 -0.195469	 -0.294184
 -0.405770	  0.148830	 -0.430969	 -0.144725	  0.318055	 -0.217272	  0.482881	 -0.515213	 -0.402448	  0.055086	  0.498437	 -0.243220	 -0.350981
 -0.371702	  0.135179	 -0.415207	 -0.133233	  0.300963	 -0.191582	  0.523201	 -0.500759	 -0.372592	  0.041209	  0.499040	 -0.253818	 -0.335382
 -0.338165	  0.096609	 -0.380627	 -0.116460	  0.272133	 -0.185085	  0.537572	 -0.504968	 -0.390908	  0.054241	  0.494348	 -0.238017	 -0.294331
 -0.319508	  0.122815	 -0.347209	 -0.132609	  0.274654	 -0.190453	  0.523263	 -0.501731	 -0.370334	  0.069241	  0.483424	 -0.229041	 -0.278933
 -0.309959	  0.181443	 -0.388073	 -0.140834	  0.289581	 -0.197351	  0.485568	 -0.474332	 -0.389239	  0.070782	  0.473417	 -0.256319	 -0.313208
 -0.326405	  0.155778	 -0.395799	 -0.110288	  0.253220	 -0.206933	  0.492336	 -0.499614	 -0.415389	  0.068235	  0.463390	 -0.265133	 -0.345610
 -0.324878	  0.154581	 -0.359910	 -0.099174	  0.239849	 -0.226854	  0.469419	 -0.497805	 -0.380487	  0.073000	  0.444882	 -0.243546	 -0.328855
 -0.350728	  0.160084	 -0.363192	 -0.113258	  0.262586	 -0.166045	  0.475775	 -0.478675	 -0.407302	  0.080564	  0.413506	 -0.227773	 -0.286249
 -0.387724	  0.140166	 -0.347564	 -0.122164	  0.265915	 -0.117827	  0.459921	 -0.488898	 -0.429253	  0.085614	  0.397304	 -0.243070	 -0.266238
 -0.376309	  0.148525	 -0.372078	 -0.148859	  0.267585	 -0.119406	  0.447758	 -0.522206	 -0.420681	  0.106043	  0.422430	 -0.267352	 -0.290149
 -0.393512	  0.157464	 -0.345185	 -0.146431	  0.253335	 -0.145762	  0.412820	 -0.556221	 -0.409995	  0.081179	  0.401765	 -0.275164	 -0.341919
 -0.395290	  0.121386	 -0.336523	 -0.193530	  0.267626	 -0.146652	  0.384913	 -0.565799	 -0.410886	  0.048243	  0.412639	 -0.239273	 -0.359815
 -0.358732	  0.119668	 -0.362828	 -0.216475	  0.290230	 -0.147995	  0.374963	 -0.547317	 -0.409814	  0.041635	  0.426710	 -0.208438	 -0.350861
 -0.356027	  0.104872	 -0.348558	 -0.197244	  0.300476	 -0.135255	  0.423211	 -0.555192	 -0.403415	  0.059579	  0.447102	 -0.201548	 -0.379773
 -0.401701	  0.116697	 -0.335686	 -0.164739	  0.301576	 -0.138127	  0.453544	 -0.556602	 -0.358436	  0.060729	  0.434789	 -0.240449	 -0.398254
