# Supplementary material for: A fluorescent photoimmunoconjugate for imaging of cholesteatoma
Source: Sci Rep. 2022 Nov 19;12:19905. doi: 10.1038/s41598-022-22072-9 (PMC9675863; doi:10.1038/s41598-022-22072-9)
Supplement: Supplementary file 2 — Supplementary Information 2. [file 41598_2022_22072_MOESM2_ESM.zip › Data/ABR-49-2]

:RUN-2	LEVEL SWEEP	TEMP:NaN	6/6/2018	9:30 AM	NaNHR:
:SW EAR: R	SW FREQ: 8.00	# AVERAGES: 512	REP RATE (/sec): 40	DRIVER: RS Tweeter	SAMPLE (�sec): 40	
:NOTES-
:CHAMBER-CH4B-PXI
:CFTS Version: V2.7.2 (R850)
:LEVELS:20;25;30;35;40;45;50;55;60;65;70;75;80;
:DATA
 -0.005680	  0.002528	 -0.053385	  0.059334	  0.034076	  0.067271	  0.002098	 -0.024189	  0.068919	 -0.026558	  0.068018	  0.044995	 -0.000410
 -0.025107	  0.031350	 -0.043773	  0.050319	  0.000856	  0.058973	 -0.012010	 -0.016327	  0.071371	 -0.015847	  0.021429	  0.018059	  0.001233
 -0.051476	  0.051620	 -0.051315	  0.063116	  0.009564	  0.015359	 -0.004465	  0.000747	  0.051084	 -0.006930	 -0.002549	  0.039280	 -0.026010
 -0.049501	  0.023504	 -0.050994	  0.027907	  0.004045	  0.007940	 -0.004475	  0.006000	  0.051501	 -0.019423	 -0.003540	  0.025933	 -0.021754
 -0.024284	 -0.020811	 -0.047468	  0.030268	  0.009683	 -0.003973	 -0.045819	 -0.014855	  0.035607	 -0.006560	 -0.006664	  0.018233	  0.026299
 -0.024050	 -0.020302	 -0.037212	  0.057451	 -0.045497	 -0.005501	 -0.050539	 -0.015406	  0.005675	  0.004230	 -0.003505	  0.054194	  0.024638
  0.004534	 -0.009853	 -0.034457	  0.044997	 -0.054790	 -0.015830	 -0.039747	 -0.004322	 -0.027676	 -0.012447	 -0.014590	  0.065284	  0.009552
  0.001801	 -0.017737	 -0.005638	  0.048422	 -0.038773	 -0.001300	 -0.029437	 -0.034776	 -0.040130	 -0.000356	 -0.002255	  0.033468	  0.025826
 -0.002370	  0.007821	  0.012162	  0.040857	 -0.023982	 -0.008983	 -0.059462	 -0.061364	 -0.021226	  0.031677	  0.031513	  0.017323	  0.033836
 -0.000276	 -0.009108	  0.036770	  0.030843	 -0.029014	 -0.045734	 -0.055966	 -0.063823	 -0.008248	  0.023576	  0.050273	 -0.017510	  0.018992
 -0.001233	 -0.006218	  0.089338	  0.021758	 -0.013403	 -0.036011	 -0.028490	 -0.041476	 -0.008577	  0.003319	  0.027275	 -0.066182	 -0.022797
  0.019045	  0.035273	  0.061312	  0.018420	 -0.011109	 -0.051412	  0.003710	 -0.005811	 -0.006086	 -0.024650	  0.024431	 -0.066960	 -0.052001
  0.005433	  0.030815	  0.063516	  0.003042	  0.013775	  0.003257	  0.021224	  0.028920	 -0.027298	 -0.021846	 -0.006476	 -0.044008	 -0.047816
 -0.008829	 -0.000282	  0.062852	 -0.020253	  0.017739	  0.017606	  0.051271	  0.062837	 -0.026033	 -0.006697	 -0.009415	 -0.028886	 -0.008802
 -0.008007	 -0.039619	  0.014409	 -0.029298	  0.035518	  0.000830	  0.051788	  0.043761	 -0.007104	  0.011416	 -0.028045	 -0.031066	  0.008956
  0.002330	 -0.037731	 -0.000704	 -0.050837	  0.031695	  0.014714	  0.063420	  0.031251	  0.000265	  0.015716	 -0.038871	 -0.052912	  0.034382
 -0.002359	 -0.012292	 -0.008193	 -0.073913	  0.007327	 -0.003111	  0.053715	  0.063146	  0.003987	  0.007736	 -0.066498	 -0.033976	  0.023962
  0.040979	  0.001415	 -0.008770	 -0.105243	  0.015574	 -0.008841	  0.037193	  0.044096	 -0.025493	 -0.002750	 -0.041373	  0.004476	  0.008733
  0.069404	 -0.003053	 -0.001997	 -0.106164	  0.011312	 -0.006238	  0.012785	  0.005632	 -0.036211	  0.002772	  0.008802	  0.017584	 -0.016604
  0.059646	 -0.007321	  0.003548	 -0.111026	  0.025402	  0.000985	  0.033208	 -0.004042	 -0.054327	  0.043623	 -0.007959	  0.002673	 -0.020214
  0.016763	  0.009105	 -0.005393	 -0.093636	  0.008817	  0.022278	  0.032107	 -0.027328	 -0.072778	  0.057774	  0.025791	  0.011193	  0.011644
  0.007211	  0.012327	 -0.023587	 -0.073541	  0.032271	  0.003687	  0.051044	  0.000001	 -0.063763	  0.038688	  0.020116	  0.029429	  0.033674
 -0.002299	 -0.010081	  0.007359	 -0.068354	 -0.002161	 -0.007700	  0.065362	  0.015741	 -0.033840	  0.038570	  0.028784	  0.042039	  0.054453
  0.007419	 -0.036007	 -0.024572	 -0.087843	 -0.007160	 -0.030515	  0.036918	  0.020153	 -0.033576	  0.047971	  0.032554	  0.055508	  0.071928
 -0.000303	 -0.060904	 -0.062692	 -0.102261	 -0.008762	 -0.029006	  0.048965	  0.052795	 -0.031453	  0.076407	  0.058269	  0.041154	  0.098085
 -0.003977	 -0.057644	 -0.013787	 -0.137972	  0.035048	 -0.011606	  0.080584	  0.060277	  0.016171	  0.053717	  0.076214	  0.047748	  0.139201
 -0.019137	 -0.057472	 -0.009237	 -0.160643	  0.047049	 -0.011139	  0.130151	  0.070386	  0.040852	  0.018414	  0.115488	  0.055600	  0.142222
 -0.028136	 -0.032415	  0.047468	 -0.153250	  0.027402	 -0.021870	  0.129833	  0.083566	  0.023787	  0.043276	  0.116756	  0.066179	  0.137076
 -0.030759	 -0.002733	  0.069864	 -0.169940	  0.012032	 -0.030174	  0.114878	  0.063289	 -0.028036	  0.048541	  0.114958	  0.068361	  0.123526
  0.002414	 -0.001719	  0.087576	 -0.181688	  0.028406	 -0.040090	  0.097693	  0.055862	 -0.054217	  0.045259	  0.117425	  0.083711	  0.080700
  0.016992	  0.016625	  0.077972	 -0.173345	  0.046132	 -0.053819	  0.141316	  0.092126	 -0.066895	  0.053872	  0.103281	  0.078312	  0.085509
  0.012388	  0.028576	  0.080841	 -0.170520	  0.017210	 -0.033908	  0.161617	  0.112825	 -0.064829	  0.069041	  0.100957	  0.068909	  0.119537
  0.004776	  0.041135	  0.040035	 -0.151293	 -0.000601	 -0.042618	  0.165554	  0.118354	 -0.024334	  0.095810	  0.040457	  0.062683	  0.094355
  0.000375	  0.050119	  0.057653	 -0.161691	 -0.038514	 -0.053275	  0.159611	  0.135912	  0.020415	  0.084220	  0.072884	  0.057404	  0.100889
  0.009768	  0.021206	  0.059452	 -0.172527	 -0.050097	 -0.069439	  0.146270	  0.128554	  0.000800	  0.093761	  0.141322	  0.064235	  0.090241
  0.028852	  0.029125	  0.047152	 -0.179086	 -0.012140	 -0.081016	  0.166473	  0.130748	  0.006898	  0.114753	  0.172593	  0.095426	  0.155638
  0.024761	  0.054024	  0.038046	 -0.180116	  0.022617	 -0.080213	  0.184518	  0.086825	 -0.002147	  0.166236	  0.204560	  0.167019	  0.261998
  0.007059	  0.059135	  0.009378	 -0.203100	  0.023829	 -0.052417	  0.230858	  0.100689	  0.002353	  0.159073	  0.220264	  0.211819	  0.322264
 -0.006971	  0.045482	 -0.019236	 -0.179209	  0.024858	 -0.026780	  0.262007	  0.119219	  0.060864	  0.209387	  0.279563	  0.258785	  0.365698
 -0.013547	  0.005751	  0.004504	 -0.215589	  0.048667	 -0.030343	  0.279753	  0.138446	  0.073286	  0.321340	  0.352045	  0.325437	  0.419666
 -0.038837	  0.000857	  0.004136	 -0.232507	  0.034542	 -0.032103	  0.318226	  0.198570	  0.122503	  0.372680	  0.397123	  0.364463	  0.436485
 -0.019704	 -0.027118	 -0.009860	 -0.198771	  0.031024	 -0.012279	  0.341055	  0.271698	  0.190007	  0.373355	  0.407352	  0.389657	  0.411770
 -0.011212	 -0.035389	  0.008637	 -0.184545	  0.033981	  0.017978	  0.370128	  0.302901	  0.223649	  0.388912	  0.393259	  0.352170	  0.356611
 -0.000217	 -0.030267	  0.027314	 -0.165228	  0.035900	  0.038501	  0.418825	  0.331988	  0.230981	  0.374604	  0.417117	  0.306981	  0.305179
  0.011082	 -0.011104	  0.040759	 -0.147019	  0.028454	  0.105292	  0.444076	  0.323688	  0.213575	  0.366651	  0.399749	  0.253729	  0.205117
  0.029625	 -0.030031	  0.035874	 -0.111901	  0.021443	  0.095522	  0.454292	  0.318558	  0.205528	  0.361146	  0.369359	  0.150036	  0.098525
  0.035109	 -0.063468	  0.005887	 -0.098905	  0.032875	  0.116943	  0.460487	  0.301826	  0.182036	  0.326087	  0.293199	  0.067522	  0.047105
  0.040569	 -0.035960	  0.021138	 -0.077404	  0.076064	  0.145291	  0.474492	  0.268929	  0.144088	  0.293825	  0.209626	 -0.031431	 -0.027011
  0.031195	 -0.016090	  0.019100	 -0.064282	  0.119550	  0.134169	  0.455292	  0.228324	  0.091230	  0.227985	  0.139863	 -0.080933	 -0.120167
  0.036341	 -0.011219	  0.034067	 -0.048476	  0.124082	  0.117045	  0.474191	  0.195344	  0.030440	  0.151594	  0.071081	 -0.110827	 -0.135962
  0.032932	  0.027741	  0.048009	 -0.054478	  0.140211	  0.077857	  0.443670	  0.163391	  0.015998	  0.051950	  0.022792	 -0.140793	 -0.141215
  0.052702	  0.003967	  0.026009	 -0.059287	  0.150097	  0.088962	  0.396813	  0.120763	 -0.081360	 -0.044534	 -0.034536	 -0.157112	 -0.194740
  0.107917	 -0.010149	  0.016150	 -0.062103	  0.110000	  0.077350	  0.372336	  0.049498	 -0.151590	 -0.100951	 -0.042742	 -0.160465	 -0.237729
  0.115880	  0.034166	 -0.002698	 -0.054217	  0.077363	  0.056832	  0.361534	 -0.032687	 -0.245282	 -0.108815	 -0.052206	 -0.183031	 -0.226816
  0.101868	  0.095548	 -0.014538	 -0.030860	  0.076114	  0.042504	  0.323383	 -0.087560	 -0.328142	 -0.101144	 -0.047950	 -0.195472	 -0.224578
  0.069208	  0.061404	 -0.002482	  0.007774	  0.086775	  0.015589	  0.287014	 -0.109829	 -0.379515	 -0.096103	 -0.049768	 -0.215778	 -0.230976
  0.080113	  0.035255	  0.006246	  0.039698	  0.077826	  0.010838	  0.268725	 -0.126167	 -0.404685	 -0.110470	 -0.036746	 -0.226776	 -0.217559
  0.075822	  0.027127	  0.006881	 -0.015792	  0.063593	 -0.033144	  0.211750	 -0.177934	 -0.379108	 -0.124921	 -0.007014	 -0.210957	 -0.238461
  0.053258	 -0.003723	 -0.015763	 -0.017156	  0.035104	 -0.069955	  0.199068	 -0.220819	 -0.372878	 -0.134300	  0.038545	 -0.182386	 -0.180618
  0.048924	  0.006167	 -0.012345	 -0.016937	  0.025370	 -0.120488	  0.198994	 -0.228019	 -0.361808	 -0.082941	  0.078483	 -0.133477	 -0.121948
  0.057354	  0.011913	 -0.009143	 -0.043736	  0.003655	 -0.117200	  0.164376	 -0.183717	 -0.329884	 -0.019280	  0.114677	 -0.067767	 -0.037281
  0.059363	  0.007323	 -0.030868	 -0.045089	 -0.024819	 -0.157076	  0.202575	 -0.116817	 -0.288415	  0.036104	  0.183348	  0.039036	  0.016312
  0.106665	  0.010408	 -0.030588	 -0.025690	 -0.082982	 -0.180733	  0.255853	 -0.068373	 -0.222524	  0.097426	  0.265512	  0.121780	  0.098181
  0.133448	  0.009343	 -0.041455	 -0.033151	 -0.113158	 -0.169909	  0.300688	 -0.041168	 -0.137047	  0.177895	  0.359137	  0.230063	  0.168365
  0.128863	  0.005978	 -0.057997	 -0.047808	 -0.098771	 -0.120314	  0.357817	  0.011147	 -0.050927	  0.244994	  0.417494	  0.281933	  0.236056
  0.119511	 -0.002659	 -0.045608	 -0.039611	 -0.101571	 -0.068055	  0.405762	  0.090288	  0.043709	  0.324849	  0.443511	  0.287599	  0.274483
  0.113534	  0.005952	 -0.044473	 -0.030286	 -0.094690	 -0.042198	  0.489280	  0.148976	  0.114730	  0.396198	  0.416452	  0.308100	  0.310125
  0.088855	  0.024434	 -0.050259	 -0.012347	 -0.043869	  0.006370	  0.527920	  0.213477	  0.189329	  0.401950	  0.399915	  0.286870	  0.316951
  0.093693	  0.105225	 -0.064920	  0.011186	 -0.024080	  0.033211	  0.604892	  0.287729	  0.246594	  0.410560	  0.357347	  0.262738	  0.288559
  0.123175	  0.138101	 -0.097989	  0.021380	  0.006956	  0.063819	  0.674947	  0.331736	  0.236202	  0.368716	  0.339329	  0.268402	  0.272674
  0.103124	  0.137566	 -0.095925	  0.030344	  0.025624	  0.102707	  0.678482	  0.330297	  0.230686	  0.314179	  0.307863	  0.244816	  0.239364
  0.113765	  0.117180	 -0.067279	  0.035148	  0.064272	  0.181910	  0.674645	  0.289215	  0.214629	  0.292684	  0.276799	  0.221086	  0.192117
  0.108467	  0.098031	 -0.038416	  0.034696	  0.074992	  0.254935	  0.701918	  0.241108	  0.163424	  0.250455	  0.307098	  0.165567	  0.122092
  0.138778	  0.092793	 -0.038892	  0.057079	  0.077809	  0.263881	  0.714737	  0.232625	  0.114523	  0.209718	  0.284558	  0.144537	  0.108416
  0.184809	  0.076824	 -0.044429	  0.087324	  0.083673	  0.249460	  0.675777	  0.198521	  0.095749	  0.161880	  0.232735	  0.154449	  0.087866
  0.168045	  0.052049	 -0.022580	  0.095237	  0.109145	  0.231226	  0.634500	  0.176327	  0.075025	  0.102137	  0.221442	  0.097765	  0.028064
  0.126858	  0.050089	 -0.030878	  0.144611	  0.107417	  0.239958	  0.591265	  0.149176	  0.031813	  0.045824	  0.194429	  0.020417	  0.008789
  0.114004	  0.071464	 -0.024026	  0.167759	  0.103699	  0.199880	  0.545974	  0.113738	 -0.007890	  0.026426	  0.174211	  0.010322	 -0.038282
  0.134430	  0.065561	 -0.014497	  0.166650	  0.072472	  0.172208	  0.539592	  0.093326	 -0.040413	  0.011723	  0.126339	 -0.013667	 -0.040351
  0.157878	  0.052667	 -0.037991	  0.173819	  0.021047	  0.123394	  0.565879	  0.080596	 -0.069054	 -0.022518	  0.091690	 -0.005325	 -0.004583
  0.139220	  0.060000	 -0.072006	  0.161555	  0.040805	  0.116939	  0.553426	  0.065457	 -0.116770	 -0.050115	  0.100786	  0.033052	  0.052110
  0.102053	  0.069510	 -0.067101	  0.175733	  0.043899	  0.135596	  0.545120	  0.052378	 -0.152207	 -0.070228	  0.112087	  0.082985	  0.090456
  0.136244	  0.088296	 -0.082226	  0.195672	  0.036052	  0.131593	  0.501431	  0.014354	 -0.157770	 -0.046162	  0.189497	  0.121688	  0.141490
  0.152996	  0.100874	 -0.076107	  0.207805	  0.021587	  0.121090	  0.466657	 -0.018838	 -0.178665	  0.024076	  0.258514	  0.170537	  0.209519
  0.157799	  0.122392	 -0.058298	  0.179862	 -0.007580	  0.097384	  0.452861	 -0.023283	 -0.172997	  0.096079	  0.303739	  0.262043	  0.225674
  0.156497	  0.102107	 -0.065836	  0.197926	 -0.035897	  0.085667	  0.447025	 -0.012698	 -0.147177	  0.165384	  0.349339	  0.285623	  0.206259
  0.145296	  0.111502	 -0.073345	  0.187706	 -0.040035	  0.046375	  0.449239	  0.036842	 -0.100490	  0.202912	  0.357521	  0.276613	  0.186567
  0.131963	  0.140922	 -0.076794	  0.195324	 -0.036351	  0.078287	  0.472341	  0.071377	 -0.059976	  0.198242	  0.350555	  0.254968	  0.147848
  0.123295	  0.133928	 -0.090915	  0.201119	 -0.008353	  0.086318	  0.494912	  0.097966	 -0.010182	  0.179401	  0.327661	  0.185415	  0.080174
  0.153943	  0.102924	 -0.122106	  0.246100	  0.022586	  0.065481	  0.544301	  0.137404	 -0.001528	  0.140642	  0.276888	  0.106178	  0.015957
  0.148586	  0.098272	 -0.135703	  0.266255	  0.034199	  0.076722	  0.592671	  0.139911	 -0.004265	  0.120235	  0.178159	  0.033550	 -0.050235
  0.124586	  0.089086	 -0.106281	  0.228872	  0.032562	  0.100919	  0.562109	  0.116859	  0.008618	  0.078336	  0.139815	 -0.035604	 -0.099170
  0.115137	  0.080618	 -0.083865	  0.213989	  0.014507	  0.112814	  0.578904	  0.097887	 -0.012783	  0.053826	  0.091771	 -0.091374	 -0.156695
  0.147651	  0.068790	 -0.061243	  0.215190	  0.016962	  0.146473	  0.583364	  0.082863	 -0.062343	 -0.014186	  0.035895	 -0.126764	 -0.220608
  0.183637	  0.060965	 -0.047068	  0.222944	  0.024381	  0.151728	  0.563639	  0.063211	 -0.112428	 -0.077588	 -0.028025	 -0.164406	 -0.254022
  0.177715	  0.047301	 -0.050473	  0.218384	  0.016377	  0.134377	  0.530139	  0.034912	 -0.177429	 -0.129580	 -0.088735	 -0.208588	 -0.279924
  0.153922	 -0.002974	 -0.075829	  0.230337	 -0.000945	  0.095288	  0.502668	  0.003101	 -0.236227	 -0.200007	 -0.117400	 -0.252913	 -0.301895
  0.151696	 -0.023366	 -0.078057	  0.255367	  0.025614	  0.070580	  0.486018	 -0.066632	 -0.252909	 -0.216040	 -0.126146	 -0.243643	 -0.354134
  0.114657	 -0.005716	 -0.087316	  0.276553	  0.022809	  0.056415	  0.450098	 -0.084813	 -0.286055	 -0.233391	 -0.082690	 -0.234702	 -0.370549
  0.055672	  0.004062	 -0.125329	  0.269862	  0.005665	  0.037755	  0.436893	 -0.125378	 -0.313851	 -0.267463	 -0.047340	 -0.238310	 -0.358110
  0.062841	  0.028922	 -0.127512	  0.306275	  0.016387	  0.035502	  0.420937	 -0.165728	 -0.303408	 -0.265215	 -0.028912	 -0.204495	 -0.356810
  0.085121	  0.055385	 -0.120740	  0.304317	 -0.019150	  0.056807	  0.408222	 -0.189670	 -0.294385	 -0.244291	 -0.020380	 -0.203075	 -0.369769
  0.111864	  0.058013	 -0.090648	  0.311721	 -0.046916	  0.047509	  0.377820	 -0.188016	 -0.273798	 -0.208480	  0.006187	 -0.192496	 -0.378202
  0.123390	  0.094155	 -0.136360	  0.288604	 -0.061048	  0.053356	  0.380800	 -0.163755	 -0.243848	 -0.183800	 -0.028770	 -0.206114	 -0.390477
  0.138940	  0.111132	 -0.146093	  0.261079	 -0.080601	  0.076974	  0.408458	 -0.178106	 -0.207473	 -0.156662	 -0.056338	 -0.231608	 -0.350242
  0.124234	  0.109600	 -0.105446	  0.235689	 -0.072786	  0.058123	  0.457136	 -0.156792	 -0.190673	 -0.129111	 -0.039235	 -0.248602	 -0.307388
  0.126269	  0.091984	 -0.110636	  0.233264	 -0.087999	  0.060171	  0.419804	 -0.124754	 -0.205274	 -0.088424	 -0.034291	 -0.207653	 -0.281741
  0.159644	  0.092019	 -0.123033	  0.239480	 -0.113432	  0.051325	  0.383097	 -0.115874	 -0.186400	 -0.119605	 -0.021039	 -0.138319	 -0.273808
  0.192299	  0.111249	 -0.137057	  0.240570	 -0.121117	  0.049314	  0.399655	 -0.129657	 -0.162004	 -0.114573	  0.003536	 -0.130076	 -0.253175
  0.206381	  0.112397	 -0.159671	  0.271525	 -0.080058	  0.031648	  0.435135	 -0.116403	 -0.143805	 -0.079425	  0.010524	 -0.112503	 -0.178268
  0.198111	  0.105531	 -0.207608	  0.304284	 -0.050578	  0.028890	  0.440845	 -0.096351	 -0.139333	 -0.100307	  0.020467	 -0.113474	 -0.111912
  0.220269	  0.104106	 -0.182112	  0.331384	 -0.037168	  0.042871	  0.448443	 -0.096659	 -0.109518	 -0.093224	  0.047221	 -0.098256	 -0.048575
  0.213161	  0.080284	 -0.182965	  0.333729	 -0.034143	  0.091850	  0.489194	 -0.098206	 -0.064782	 -0.089914	  0.092399	 -0.041523	  0.009198
  0.198041	  0.084184	 -0.201329	  0.318745	 -0.031107	  0.105043	  0.511969	 -0.098684	 -0.049390	 -0.056808	  0.098429	  0.034598	  0.058774
  0.179471	  0.111344	 -0.214383	  0.307477	 -0.011010	  0.075019	  0.525441	 -0.072617	 -0.034399	 -0.032981	  0.156601	  0.101614	  0.110964
  0.163172	  0.120797	 -0.221548	  0.278094	  0.035237	  0.107209	  0.507705	 -0.094892	  0.004178	 -0.018737	  0.213497	  0.144354	  0.153848
  0.132794	  0.120839	 -0.223787	  0.283294	  0.085859	  0.136673	  0.502053	 -0.025510	  0.035372	  0.019614	  0.240471	  0.163048	  0.187921
  0.175120	  0.071691	 -0.206983	  0.280499	  0.109096	  0.174573	  0.511028	 -0.001722	  0.052834	  0.038753	  0.282011	  0.191064	  0.258417
  0.144163	  0.066857	 -0.181843	  0.302645	  0.080080	  0.224398	  0.542094	  0.013070	  0.074356	  0.071854	  0.310587	  0.253402	  0.320297
  0.137122	  0.039101	 -0.143662	  0.357564	  0.055309	  0.233461	  0.564763	  0.031899	  0.104249	  0.110811	  0.302717	  0.263238	  0.375828
  0.156874	  0.010881	 -0.131896	  0.396874	  0.078903	  0.241344	  0.557528	  0.017074	  0.142530	  0.128960	  0.294818	  0.258793	  0.378783
  0.156204	  0.001709	 -0.126713	  0.399727	  0.102510	  0.244190	  0.564738	  0.037292	  0.157058	  0.145308	  0.316265	  0.317694	  0.390271
  0.171206	  0.024537	 -0.140076	  0.398025	  0.131290	  0.268103	  0.591431	  0.067702	  0.147886	  0.165917	  0.324630	  0.383138	  0.352220
  0.147412	  0.036013	 -0.117584	  0.333109	  0.126125	  0.264062	  0.590566	  0.059641	  0.147881	  0.146037	  0.327411	  0.365392	  0.332521
  0.116611	  0.033275	 -0.130237	  0.315608	  0.125279	  0.251582	  0.612133	  0.041868	  0.139011	  0.124385	  0.328804	  0.322457	  0.328414
  0.122811	  0.029019	 -0.124746	  0.361490	  0.102453	  0.275870	  0.580337	  0.033834	  0.144119	  0.110918	  0.297935	  0.304721	  0.305406
  0.172858	  0.029411	 -0.115108	  0.354644	  0.101843	  0.288010	  0.578056	  0.004325	  0.121285	  0.098381	  0.285902	  0.248266	  0.253295
  0.138857	  0.037741	 -0.126124	  0.339218	  0.066411	  0.302511	  0.570061	 -0.020873	  0.099110	  0.091863	  0.295513	  0.201254	  0.206933
  0.121776	  0.034246	 -0.129184	  0.355196	  0.060762	  0.275280	  0.557923	 -0.022077	  0.074941	  0.037462	  0.278478	  0.198804	  0.175340
  0.124623	  0.021116	 -0.137265	  0.366161	  0.084720	  0.256500	  0.564253	 -0.023172	  0.050399	 -0.006175	  0.269775	  0.170816	  0.134859
  0.111042	  0.000733	 -0.125382	  0.423804	  0.104586	  0.265472	  0.534249	 -0.050112	  0.010443	 -0.012506	  0.207070	  0.113261	  0.101157
  0.122213	 -0.024437	 -0.121329	  0.413247	  0.084779	  0.259956	  0.511982	 -0.094219	 -0.030878	 -0.021166	  0.158169	  0.048527	  0.055871
  0.120851	 -0.035477	 -0.115753	  0.374912	  0.039856	  0.217564	  0.486741	 -0.158732	 -0.050262	 -0.046812	  0.132685	  0.014287	 -0.029874
  0.095268	 -0.027903	 -0.139617	  0.387425	  0.059686	  0.250774	  0.459468	 -0.207687	 -0.078242	 -0.040907	  0.069512	 -0.028512	 -0.083676
  0.080341	 -0.025701	 -0.108860	  0.417943	  0.114388	  0.255044	  0.422541	 -0.284860	 -0.108679	 -0.044468	  0.043414	 -0.120594	 -0.118155
  0.083606	 -0.005048	 -0.081864	  0.423455	  0.155628	  0.198850	  0.359835	 -0.313123	 -0.123851	 -0.098975	  0.030412	 -0.167453	 -0.146372
  0.083504	 -0.022839	 -0.071773	  0.383153	  0.164015	  0.177055	  0.319323	 -0.358758	 -0.118811	 -0.178113	 -0.046386	 -0.210795	 -0.223256
  0.061821	 -0.036889	 -0.074080	  0.379912	  0.131786	  0.167959	  0.344165	 -0.363869	 -0.131221	 -0.208942	 -0.088329	 -0.239891	 -0.264573
  0.046437	 -0.016255	 -0.084828	  0.358991	  0.108536	  0.128645	  0.338912	 -0.387276	 -0.152930	 -0.214026	 -0.116837	 -0.288773	 -0.311521
  0.053383	 -0.001684	 -0.082589	  0.327889	  0.089483	  0.123294	  0.313301	 -0.426003	 -0.176171	 -0.239955	 -0.136924	 -0.325742	 -0.346422
  0.037325	 -0.013839	 -0.021461	  0.310822	  0.091980	  0.101282	  0.277484	 -0.469376	 -0.216014	 -0.258507	 -0.180702	 -0.352694	 -0.373869
  0.012537	 -0.006862	  0.008747	  0.308252	  0.080366	  0.052457	  0.236921	 -0.497628	 -0.229365	 -0.282567	 -0.227599	 -0.361488	 -0.397661
  0.023876	  0.006294	 -0.018711	  0.311383	  0.056951	  0.043176	  0.220297	 -0.523772	 -0.247768	 -0.306294	 -0.265653	 -0.373009	 -0.404307
  0.024098	  0.010966	 -0.032046	  0.316173	  0.059492	  0.069020	  0.212159	 -0.521111	 -0.287059	 -0.303038	 -0.233940	 -0.394357	 -0.428527
  0.016030	  0.012080	 -0.036033	  0.328421	  0.040991	  0.059777	  0.184783	 -0.506973	 -0.291612	 -0.282906	 -0.221553	 -0.408582	 -0.461233
 -0.009525	  0.033880	 -0.025472	  0.311428	  0.038897	  0.074192	  0.174639	 -0.498371	 -0.262831	 -0.294409	 -0.232261	 -0.409745	 -0.445578
 -0.023474	  0.037096	 -0.025436	  0.295441	  0.030677	  0.075174	  0.184833	 -0.462698	 -0.215201	 -0.254761	 -0.193387	 -0.382134	 -0.398609
 -0.047048	 -0.010542	 -0.030064	  0.308672	  0.015434	  0.057502	  0.172582	 -0.480885	 -0.210455	 -0.230222	 -0.168768	 -0.358199	 -0.341294
  0.009765	 -0.010683	 -0.022988	  0.312625	  0.028157	  0.033243	  0.153968	 -0.509045	 -0.203501	 -0.214231	 -0.140282	 -0.331623	 -0.278765
 -0.011836	  0.004050	 -0.031886	  0.255038	  0.034783	 -0.006000	  0.129244	 -0.481222	 -0.190860	 -0.208650	 -0.146552	 -0.307009	 -0.237953
 -0.029188	 -0.026499	 -0.036648	  0.213311	  0.026630	 -0.006250	  0.132495	 -0.465144	 -0.156824	 -0.191116	 -0.154277	 -0.246079	 -0.206732
 -0.025416	 -0.049115	 -0.082002	  0.212080	  0.004754	 -0.019493	  0.142825	 -0.422336	 -0.080226	 -0.160368	 -0.101255	 -0.205728	 -0.159843
 -0.023325	 -0.055508	 -0.114324	  0.203752	 -0.018903	 -0.028602	  0.166502	 -0.395481	 -0.014279	 -0.114397	 -0.077480	 -0.179260	 -0.119225
 -0.033105	 -0.061490	 -0.133018	  0.171573	 -0.014739	 -0.041353	  0.199814	 -0.366648	  0.047771	 -0.083107	 -0.030774	 -0.170355	 -0.093540
 -0.049310	 -0.066848	 -0.132334	  0.183395	  0.009731	 -0.015391	  0.243119	 -0.321114	  0.099944	 -0.078286	  0.007489	 -0.150565	 -0.094899
 -0.052071	 -0.035383	 -0.130119	  0.230469	  0.023417	  0.030123	  0.282037	 -0.283481	  0.112840	 -0.058702	  0.011914	 -0.116905	 -0.035095
 -0.048198	 -0.030192	 -0.131514	  0.220775	  0.015595	  0.041989	  0.309683	 -0.268036	  0.133129	 -0.040255	 -0.010936	 -0.083309	 -0.011132
 -0.034145	 -0.017625	 -0.097215	  0.203045	 -0.026257	  0.078977	  0.323688	 -0.234133	  0.154582	 -0.018599	 -0.038154	 -0.057841	 -0.002794
 -0.025051	 -0.005714	 -0.066832	  0.164218	 -0.027367	  0.101392	  0.342197	 -0.222728	  0.153569	 -0.031177	 -0.028159	 -0.060136	  0.043182
 -0.010022	 -0.071692	 -0.087377	  0.126770	  0.004180	  0.119901	  0.369463	 -0.233346	  0.129206	 -0.087815	 -0.023363	 -0.068417	  0.040468
 -0.021673	 -0.055805	 -0.093381	  0.131366	 -0.004505	  0.142276	  0.392298	 -0.225454	  0.115115	 -0.127846	 -0.030300	 -0.028618	  0.047720
 -0.044849	 -0.068819	 -0.102370	  0.175091	 -0.008286	  0.159244	  0.399728	 -0.232033	  0.106245	 -0.133528	  0.004501	 -0.040129	  0.038293
 -0.090180	 -0.076496	 -0.102380	  0.165304	 -0.023919	  0.179129	  0.415860	 -0.246661	  0.092836	 -0.146689	  0.027619	 -0.024834	  0.022753
 -0.115313	 -0.088286	 -0.099570	  0.158858	 -0.031888	  0.176218	  0.416686	 -0.224789	  0.103740	 -0.153762	  0.005527	 -0.031003	  0.009678
 -0.119793	 -0.097927	 -0.087798	  0.185176	  0.016047	  0.185689	  0.412507	 -0.203211	  0.089616	 -0.208171	  0.003958	 -0.034590	 -0.023228
 -0.100130	 -0.097128	 -0.088688	  0.161110	  0.097980	  0.198881	  0.402275	 -0.180475	  0.103426	 -0.193454	 -0.008014	 -0.062260	 -0.049489
 -0.094032	 -0.088045	 -0.080188	  0.148338	  0.121822	  0.184548	  0.388206	 -0.180063	  0.082839	 -0.128817	 -0.038949	 -0.070117	 -0.078523
 -0.096116	 -0.068204	 -0.068417	  0.109157	  0.115444	  0.187264	  0.384772	 -0.172934	  0.036782	 -0.115317	 -0.054123	 -0.077664	 -0.110817
 -0.086245	 -0.055533	 -0.044177	  0.085539	  0.124881	  0.189454	  0.406277	 -0.139031	  0.041988	 -0.105878	 -0.024411	 -0.090987	 -0.134640
 -0.076659	 -0.054956	 -0.038752	  0.124258	  0.103600	  0.197472	  0.427665	 -0.105027	  0.058384	 -0.077572	 -0.043687	 -0.137729	 -0.159136
 -0.079690	 -0.038038	 -0.040053	  0.138005	  0.118703	  0.205590	  0.395748	 -0.086572	  0.061308	 -0.048001	 -0.022736	 -0.150308	 -0.169525
 -0.104316	 -0.034227	 -0.015919	  0.142801	  0.138026	  0.217557	  0.385756	 -0.073456	  0.069282	 -0.077564	 -0.035075	 -0.177309	 -0.192907
 -0.107319	 -0.042986	 -0.023106	  0.148484	  0.127382	  0.217604	  0.413416	 -0.067238	  0.086978	 -0.079627	 -0.049046	 -0.222594	 -0.203326
 -0.093375	 -0.067580	 -0.017539	  0.126147	  0.133836	  0.196832	  0.427202	 -0.082737	  0.090187	 -0.081651	 -0.059256	 -0.255819	 -0.184313
 -0.100692	 -0.039172	 -0.023173	  0.111917	  0.141809	  0.173106	  0.429502	 -0.116357	  0.109406	 -0.106642	 -0.080237	 -0.257143	 -0.133106
 -0.110542	 -0.018501	 -0.016618	  0.119732	  0.117539	  0.169505	  0.434096	 -0.108399	  0.133165	 -0.080531	 -0.106200	 -0.242068	 -0.111887
 -0.075015	 -0.031948	  0.003394	  0.104408	  0.103755	  0.212455	  0.454130	 -0.069292	  0.128177	 -0.101123	 -0.132579	 -0.252092	 -0.102333
 -0.084359	 -0.077549	  0.012736	  0.121498	  0.109423	  0.253953	  0.471703	 -0.063761	  0.148195	 -0.129501	 -0.128041	 -0.256668	 -0.125868
 -0.087983	 -0.091804	  0.061553	  0.117240	  0.118460	  0.268819	  0.462469	 -0.049077	  0.146009	 -0.141258	 -0.137151	 -0.281572	 -0.111512
 -0.063997	 -0.076719	  0.060261	  0.107722	  0.131014	  0.234777	  0.443725	 -0.059735	  0.106500	 -0.166884	 -0.130651	 -0.278624	 -0.119796
 -0.063419	 -0.070691	  0.051687	  0.141188	  0.171075	  0.207100	  0.436112	 -0.045236	  0.087239	 -0.173470	 -0.162780	 -0.278900	 -0.094668
 -0.083540	 -0.066795	  0.047848	  0.166007	  0.190233	  0.171915	  0.421115	 -0.041539	  0.079012	 -0.188884	 -0.217679	 -0.281080	 -0.094685
 -0.055443	 -0.056115	  0.006097	  0.137825	  0.190797	  0.167572	  0.429296	 -0.066721	  0.041671	 -0.251626	 -0.244105	 -0.275143	 -0.088271
 -0.056991	 -0.052707	  0.013396	  0.102812	  0.165309	  0.147249	  0.398184	 -0.074210	  0.023576	 -0.275688	 -0.231237	 -0.272741	 -0.083482
 -0.056067	 -0.050709	 -0.007867	  0.089116	  0.147548	  0.107010	  0.328681	 -0.089317	  0.019875	 -0.233871	 -0.228049	 -0.273956	 -0.115737
 -0.014792	 -0.078548	 -0.002709	  0.094564	  0.136688	  0.089985	  0.232179	 -0.112775	 -0.014877	 -0.238629	 -0.226486	 -0.258440	 -0.110431
  0.017830	 -0.093730	  0.018462	  0.089452	  0.096318	  0.098098	  0.180444	 -0.120550	 -0.021409	 -0.217188	 -0.262327	 -0.236626	 -0.127403
  0.052746	 -0.099999	  0.020579	  0.094983	  0.067372	  0.105164	  0.163595	 -0.138104	 -0.000212	 -0.190892	 -0.261149	 -0.247625	 -0.124339
  0.024965	 -0.104169	  0.019981	  0.107870	  0.042877	  0.063796	  0.151904	 -0.147294	  0.011743	 -0.183503	 -0.266338	 -0.262850	 -0.127185
  0.003354	 -0.062564	  0.024086	  0.069406	  0.023172	  0.065946	  0.087887	 -0.112963	  0.005720	 -0.208180	 -0.240617	 -0.260170	 -0.091901
 -0.015483	 -0.043156	  0.043225	  0.086711	  0.031822	  0.078042	  0.066278	 -0.115181	  0.031252	 -0.222332	 -0.218369	 -0.238181	 -0.063186
 -0.054770	 -0.038708	  0.073624	  0.091945	  0.022107	  0.076180	  0.076171	 -0.111971	  0.041686	 -0.223449	 -0.210936	 -0.214039	 -0.054348
 -0.052646	 -0.042048	  0.114171	  0.080035	  0.022135	  0.082223	  0.049457	 -0.112095	  0.031525	 -0.200156	 -0.198122	 -0.185478	 -0.053068
 -0.063299	 -0.030162	  0.134900	  0.098857	  0.052851	  0.063606	  0.085188	 -0.112317	  0.026984	 -0.136077	 -0.162530	 -0.190821	 -0.053923
 -0.071009	 -0.027229	  0.097144	  0.127697	  0.042491	  0.034893	  0.070652	 -0.117298	  0.035513	 -0.125913	 -0.149208	 -0.214776	 -0.053265
 -0.062125	 -0.038394	  0.054316	  0.156342	  0.035099	  0.065264	  0.040657	 -0.060836	  0.049166	 -0.114046	 -0.155925	 -0.191106	 -0.086523
 -0.066255	 -0.040112	  0.054983	  0.172526	  0.040348	  0.080528	  0.066566	 -0.029793	  0.057228	 -0.092851	 -0.144624	 -0.207471	 -0.069043
 -0.053408	 -0.028023	  0.072231	  0.133690	  0.038057	  0.097923	  0.073565	 -0.031522	  0.081114	 -0.050713	 -0.151406	 -0.227420	 -0.061144
 -0.049410	 -0.026370	  0.082575	  0.164522	  0.041927	  0.120211	  0.097872	 -0.015020	  0.116704	 -0.016187	 -0.168336	 -0.214465	 -0.070938
 -0.043969	 -0.026970	  0.075879	  0.166747	  0.053758	  0.116528	  0.104836	 -0.005229	  0.101168	 -0.019542	 -0.119642	 -0.207545	 -0.040236
 -0.039168	 -0.060092	  0.070347	  0.121587	  0.057691	  0.078646	  0.079663	  0.012116	  0.102079	 -0.021181	 -0.105714	 -0.225135	 -0.046457
 -0.021458	 -0.067561	  0.046740	  0.111836	  0.054404	  0.051899	  0.079069	  0.017743	  0.097584	 -0.044816	 -0.134802	 -0.241025	 -0.056349
 -0.027928	 -0.057742	  0.047311	  0.103779	  0.096300	  0.042341	  0.094265	  0.046285	  0.104050	 -0.075620	 -0.139294	 -0.246255	 -0.075057
 -0.069024	 -0.057710	  0.041112	  0.105542	  0.093650	  0.055811	  0.076938	  0.048202	  0.113822	 -0.087536	 -0.158175	 -0.262241	 -0.097336
 -0.084066	 -0.045214	  0.034469	  0.073899	  0.070639	  0.050730	  0.066361	  0.045226	  0.118970	 -0.061893	 -0.139646	 -0.245456	 -0.086301
 -0.062738	 -0.014031	  0.048914	  0.037995	  0.093795	  0.049666	  0.046420	  0.047588	  0.129349	 -0.029880	 -0.131753	 -0.216607	 -0.079615
 -0.051154	 -0.000666	  0.066734	  0.032188	  0.102045	  0.093658	  0.046399	  0.042451	  0.109941	 -0.012513	 -0.118776	 -0.210378	 -0.078801
 -0.083573	 -0.022662	  0.078013	  0.033310	  0.082821	  0.087848	  0.049377	  0.039878	  0.085763	 -0.029468	 -0.156519	 -0.209429	 -0.064113
 -0.094553	 -0.035927	  0.066159	  0.045071	  0.066797	  0.055282	  0.020244	  0.043631	  0.045640	 -0.076048	 -0.162696	 -0.235690	 -0.080253
 -0.098593	 -0.037209	  0.100950	  0.048154	  0.062548	  0.030767	  0.020604	  0.058479	  0.032357	 -0.065749	 -0.183169	 -0.244972	 -0.088403
 -0.056687	 -0.031965	  0.097154	  0.069088	  0.025470	  0.025247	  0.035446	  0.047217	  0.023293	 -0.056911	 -0.172747	 -0.226058	 -0.094206
 -0.033979	  0.007595	  0.087067	  0.041634	  0.050641	  0.013355	  0.008072	  0.048106	 -0.002426	 -0.087739	 -0.125088	 -0.207801	 -0.100073
  0.000415	  0.031699	 -0.003794	  0.038335	 -0.021484	 -0.007212	  0.077661	  0.017003	  0.018691	 -0.105911	 -0.015790	 -0.049065	  0.022121
 -0.025760	  0.032665	 -0.016345	  0.030966	 -0.003654	 -0.010618	  0.075472	  0.002267	  0.018434	 -0.103254	 -0.016412	 -0.036815	  0.041637
 -0.033026	  0.058361	 -0.025442	  0.031312	 -0.025830	 -0.004957	  0.056719	 -0.012013	  0.023560	 -0.072759	 -0.019196	  0.004586	  0.038190
 -0.035708	  0.043584	 -0.018700	  0.003616	 -0.002459	 -0.018437	  0.045407	  0.001797	  0.041240	 -0.029416	 -0.017418	  0.008464	  0.023891
 -0.007796	  0.020190	  0.016354	  0.002891	  0.040133	 -0.026891	  0.050728	 -0.013949	  0.010267	 -0.006291	  0.025934	  0.027170	  0.034013
  0.020966	  0.049656	  0.039883	  0.003481	  0.022986	 -0.026352	  0.083214	 -0.018443	  0.013762	 -0.040956	  0.009121	 -0.005724	  0.037150
  0.041722	  0.060457	  0.034060	 -0.009103	  0.016351	 -0.014382	  0.081676	  0.012451	  0.007487	 -0.020757	  0.005765	 -0.019970	  0.030177
  0.009033	  0.018862	  0.031954	  0.012694	  0.006058	 -0.000442	  0.088670	  0.003455	 -0.015440	  0.024137	 -0.044487	  0.002482	  0.009496
 -0.001166	  0.017678	  0.046513	  0.017736	 -0.007514	  0.006410	  0.061510	  0.025050	 -0.023603	  0.061175	 -0.052311	  0.001213	 -0.024756
 -0.004206	  0.026670	  0.020463	  0.022276	  0.021030	  0.019762	  0.051402	  0.007563	  0.003869	  0.077251	 -0.027026	  0.028939	 -0.020109
 -0.004794	  0.000357	 -0.018915	  0.031075	  0.039809	 -0.012521	  0.076100	  0.006951	  0.020692	  0.043156	 -0.015055	  0.026001	 -0.016502
  0.007867	 -0.017004	 -0.055894	  0.014276	  0.046666	 -0.019681	  0.056294	 -0.026286	  0.027069	  0.014402	  0.035416	 -0.020859	 -0.017288
  0.016099	 -0.027836	 -0.075655	  0.035308	 -0.001136	 -0.002934	  0.039619	 -0.054168	  0.014723	 -0.012002	  0.034480	  0.017761	  0.007943
 -0.004122	 -0.032135	 -0.035928	  0.026632	 -0.043603	  0.011890	 -0.039446	 -0.042687	 -0.033953	  0.034067	  0.000689	  0.011847	  0.002374
 -0.027980	 -0.016118	  0.008944	 -0.018579	 -0.063425	  0.027720	 -0.091262	  0.010234	 -0.053815	  0.050718	  0.010592	  0.034303	 -0.001640
 -0.001856	 -0.043280	 -0.001319	 -0.056512	 -0.030184	  0.037432	 -0.099262	  0.021606	 -0.048132	  0.052694	  0.002335	  0.019145	 -0.025907
  0.000044	 -0.083048	  0.013244	 -0.072103	 -0.017376	  0.023628	 -0.125310	  0.020441	 -0.023646	  0.025996	  0.017175	 -0.031842	 -0.069365
 -0.010344	 -0.051427	  0.019029	 -0.063567	  0.002548	  0.003527	 -0.141265	  0.032637	  0.004853	  0.007619	  0.012318	  0.026938	  0.022035
  0.032843	 -0.057505	  0.011437	 -0.032098	  0.032279	 -0.003736	 -0.164220	  0.009319	 -0.002375	  0.004424	  0.006673	 -0.006535	 -0.004783
  0.027770	 -0.031828	  0.010110	 -0.018636	 -0.011194	  0.017795	 -0.183710	 -0.003228	 -0.003683	 -0.004291	  0.047198	 -0.038040	 -0.088676
  0.047826	 -0.040584	 -0.016789	 -0.021556	 -0.016110	  0.020876	 -0.147970	  0.014468	 -0.011646	 -0.004381	  0.083186	  0.020397	 -0.028835
  0.039131	 -0.066524	 -0.034775	 -0.081595	  0.000425	 -0.040566	 -0.179785	 -0.017361	 -0.030371	 -0.028204	  0.078996	  0.044908	 -0.054483
  0.011756	 -0.091978	 -0.014782	 -0.066308	  0.034640	 -0.048649	 -0.234471	 -0.036887	 -0.055443	 -0.042572	  0.033702	 -0.005771	 -0.139177
  0.033396	 -0.069354	 -0.042890	 -0.084361	  0.071818	 -0.068163	 -0.272814	 -0.029054	 -0.080967	  0.006895	  0.077276	  0.058588	 -0.053753
  0.063016	 -0.017001	 -0.031633	 -0.110658	  0.071342	 -0.092083	 -0.274824	 -0.049781	 -0.070454	  0.031658	  0.123112	  0.096012	 -0.061190
  0.059534	 -0.042013	 -0.038538	 -0.159218	  0.108640	 -0.092738	 -0.275104	 -0.077074	 -0.087579	  0.025601	  0.089733	  0.046488	 -0.227456
  0.073913	 -0.033489	 -0.043433	 -0.186950	  0.124583	 -0.058133	 -0.287591	 -0.089049	 -0.069393	  0.011208	  0.090813	  0.066143	 -0.182063
  0.072436	 -0.008629	 -0.054635	 -0.159686	  0.143926	 -0.019866	 -0.308080	 -0.074448	 -0.066646	  0.034277	  0.088262	  0.099123	 -0.117677
  0.071696	 -0.015843	 -0.072555	 -0.147831	  0.168189	 -0.026090	 -0.311116	 -0.077827	 -0.081284	  0.018390	  0.052811	  0.044782	 -0.183108
  0.073208	 -0.005400	 -0.073320	 -0.171865	  0.151670	 -0.041918	 -0.299797	 -0.106756	 -0.062187	  0.044844	  0.071795	  0.024101	 -0.176923
  0.090615	 -0.022905	 -0.055387	 -0.232308	  0.105374	 -0.034977	 -0.291120	 -0.135799	 -0.067813	  0.082383	  0.092798	  0.063293	 -0.090689
  0.132004	 -0.040288	 -0.025709	 -0.242286	  0.088872	 -0.019680	 -0.301475	 -0.159993	 -0.093426	  0.055558	  0.076534	  0.024490	 -0.178715
  0.097074	 -0.008369	 -0.036367	 -0.232164	  0.105486	 -0.019237	 -0.306951	 -0.146500	 -0.126090	  0.075483	  0.044914	  0.028771	 -0.225197
  0.102082	  0.021840	 -0.049345	 -0.204729	  0.099880	 -0.001620	 -0.346000	 -0.172268	 -0.138498	  0.096440	  0.058472	  0.058918	 -0.169193
  0.118904	 -0.009243	 -0.017695	 -0.169970	  0.114224	 -0.025314	 -0.354680	 -0.198146	 -0.134637	  0.087533	  0.030416	 -0.013159	 -0.249882
  0.105959	 -0.040268	  0.006526	 -0.153477	  0.120486	 -0.022341	 -0.345627	 -0.205653	 -0.129326	  0.099374	  0.046568	 -0.037816	 -0.280890
  0.117884	 -0.065184	  0.013015	 -0.140611	  0.114672	 -0.029217	 -0.372895	 -0.162519	 -0.137336	  0.063426	  0.085793	  0.031690	 -0.179611
  0.161454	 -0.072250	 -0.053993	 -0.102315	  0.133175	 -0.019596	 -0.347601	 -0.130577	 -0.158599	  0.034228	  0.072792	  0.001346	 -0.232541
  0.144064	 -0.047425	 -0.073875	 -0.109800	  0.119029	 -0.042149	 -0.348105	 -0.130456	 -0.158978	  0.010583	  0.052579	  0.024949	 -0.281407
  0.125604	 -0.067874	 -0.058670	 -0.120217	  0.114233	 -0.055210	 -0.341245	 -0.144792	 -0.125185	  0.057079	  0.086488	  0.076524	 -0.195371
  0.136607	 -0.076007	 -0.024122	 -0.101146	  0.148513	 -0.035967	 -0.308827	 -0.130986	 -0.103079	  0.059050	  0.056225	  0.044775	 -0.232433
  0.123247	 -0.041705	  0.007128	 -0.110267	  0.143538	 -0.076287	 -0.320811	 -0.170400	 -0.093253	  0.049967	  0.007688	  0.009241	 -0.302947
  0.135992	 -0.048817	 -0.025738	 -0.112880	  0.140965	 -0.100128	 -0.333992	 -0.166943	 -0.075968	  0.052966	  0.004016	  0.081773	 -0.229952
  0.120656	 -0.060640	 -0.048379	 -0.123510	  0.102617	 -0.063423	 -0.385645	 -0.154416	 -0.102852	  0.025722	  0.018337	  0.097485	 -0.276910
  0.159093	 -0.099975	 -0.050642	 -0.162405	  0.100342	 -0.040492	 -0.426313	 -0.170705	 -0.127172	  0.035039	  0.012517	  0.049031	 -0.345034
  0.175410	 -0.098110	  0.000433	 -0.134400	  0.131174	 -0.033148	 -0.447672	 -0.164586	 -0.111399	  0.035419	  0.025286	  0.086318	 -0.261659
  0.159732	 -0.146474	  0.028472	 -0.091988	  0.134593	 -0.076141	 -0.438863	 -0.180252	 -0.116913	  0.040252	  0.014141	  0.105134	 -0.231167
  0.153063	 -0.160058	  0.012862	 -0.084261	  0.100626	 -0.076587	 -0.404618	 -0.156366	 -0.140340	  0.011872	 -0.020405	  0.058482	 -0.296662
  0.151967	 -0.150340	  0.011763	 -0.105707	  0.122435	 -0.045660	 -0.394930	 -0.131430	 -0.146253	  0.005861	  0.006931	  0.066187	 -0.210113
  0.158709	 -0.150397	 -0.018873	 -0.130696	  0.160996	 -0.058461	 -0.382669	 -0.139895	 -0.154428	  0.032757	 -0.007023	  0.126523	 -0.167424
  0.175928	 -0.140678	 -0.038300	 -0.122827	  0.189987	 -0.058177	 -0.374417	 -0.170663	 -0.140670	  0.049963	 -0.064739	  0.064118	 -0.286091
  0.199763	 -0.169706	 -0.039995	 -0.097870	  0.176197	 -0.093284	 -0.395870	 -0.160106	 -0.172224	  0.076259	 -0.069654	  0.066917	 -0.226976
  0.203262	 -0.153388	 -0.050039	 -0.097109	  0.171788	 -0.094591	 -0.394798	 -0.172742	 -0.194901	  0.066736	 -0.051618	  0.080850	 -0.164507
  0.199320	 -0.150998	 -0.056374	 -0.105271	  0.159432	 -0.087876	 -0.388014	 -0.161901	 -0.216954	  0.073663	 -0.098480	  0.051099	 -0.269987
  0.212165	 -0.170586	 -0.061016	 -0.066596	  0.146153	 -0.073418	 -0.360524	 -0.151376	 -0.182635	  0.115477	 -0.105317	  0.071915	 -0.261890
  0.238036	 -0.186527	 -0.047679	 -0.049109	  0.168188	 -0.072027	 -0.351523	 -0.139527	 -0.157077	  0.139963	 -0.091572	  0.075881	 -0.205127
  0.244375	 -0.179024	 -0.067958	 -0.032292	  0.178878	 -0.099465	 -0.355987	 -0.138232	 -0.156780	  0.121341	 -0.083711	  0.051846	 -0.339829
  0.234215	 -0.180933	 -0.046379	 -0.018552	  0.183143	 -0.065371	 -0.327570	 -0.163918	 -0.168515	  0.122282	 -0.093162	  0.057499	 -0.298422
  0.223836	 -0.212096	 -0.066221	 -0.022275	  0.191375	 -0.051032	 -0.340444	 -0.165015	 -0.197996	  0.181839	 -0.046471	  0.086215	 -0.178423
  0.235216	 -0.195880	 -0.076710	 -0.029388	  0.208458	 -0.056247	 -0.377034	 -0.174410	 -0.179426	  0.172574	 -0.070092	  0.032316	 -0.247625
  0.239459	 -0.161260	 -0.072755	  0.013788	  0.173566	 -0.037395	 -0.356380	 -0.198542	 -0.172414	  0.149955	 -0.071783	  0.018693	 -0.266099
  0.315798	 -0.186070	 -0.103123	 -0.001633	  0.173030	 -0.058792	 -0.352679	 -0.177832	 -0.155142	  0.186612	 -0.029441	  0.091984	 -0.135714
  0.352048	 -0.176036	 -0.125830	 -0.015489	  0.190431	 -0.078449	 -0.369589	 -0.184283	 -0.164831	  0.217334	 -0.054180	  0.055424	 -0.225869
  0.346183	 -0.176076	 -0.155413	 -0.006726	  0.160289	 -0.097476	 -0.376852	 -0.199943	 -0.174578	  0.191849	 -0.108887	  0.049317	 -0.292761
  0.347007	 -0.181395	 -0.117415	  0.010309	  0.151208	 -0.110691	 -0.380747	 -0.187898	 -0.125978	  0.189851	 -0.084693	  0.115414	 -0.199323
  0.355964	 -0.187371	 -0.096066	  0.048851	  0.176468	 -0.099238	 -0.397060	 -0.196881	 -0.124230	  0.190141	 -0.065668	  0.112815	 -0.213077
  0.306437	 -0.222533	 -0.108156	  0.096217	  0.187816	 -0.094712	 -0.437500	 -0.244914	 -0.155249	  0.172400	 -0.111544	  0.068299	 -0.304120
  0.274602	 -0.227632	 -0.130495	  0.099301	  0.215066	 -0.096512	 -0.427730	 -0.226646	 -0.136465	  0.191976	 -0.091868	  0.089425	 -0.225501
  0.283147	 -0.211982	 -0.120237	  0.093814	  0.220518	 -0.106102	 -0.400717	 -0.202775	 -0.174039	  0.219160	 -0.122235	  0.083232	 -0.229209
  0.300598	 -0.249786	 -0.115761	  0.079226	  0.216091	 -0.113216	 -0.391181	 -0.168561	 -0.189760	  0.211300	 -0.123312	  0.050462	 -0.284457
  0.349129	 -0.250816	 -0.084099	  0.051342	  0.247663	 -0.107253	 -0.403576	 -0.129734	 -0.157940	  0.203181	 -0.092657	  0.070880	 -0.205866
  0.394320	 -0.256912	 -0.083510	  0.069986	  0.218597	 -0.128778	 -0.386440	 -0.130091	 -0.155465	  0.252728	 -0.104292	  0.064149	 -0.192507
  0.387696	 -0.279342	 -0.116024	  0.073112	  0.233546	 -0.121016	 -0.375962	 -0.120963	 -0.185894	  0.229262	 -0.164905	  0.016197	 -0.288199
  0.394921	 -0.276970	 -0.131936	  0.081791	  0.242527	 -0.104749	 -0.410294	 -0.149758	 -0.184468	  0.220275	 -0.157408	  0.046611	 -0.235548
  0.370984	 -0.255612	 -0.114643	  0.098251	  0.240065	 -0.088046	 -0.468547	 -0.172051	 -0.173217	  0.211236	 -0.156541	  0.110650	 -0.149138
  0.348056	 -0.239730	 -0.100464	  0.087982	  0.237436	 -0.092486	 -0.469712	 -0.166562	 -0.164576	  0.196347	 -0.182270	  0.062334	 -0.253927
  0.378347	 -0.260488	 -0.099826	  0.082497	  0.212241	 -0.103013	 -0.423913	 -0.208024	 -0.147980	  0.193203	 -0.149344	  0.080924	 -0.210062
  0.381880	 -0.272307	 -0.104531	  0.054687	  0.228919	 -0.038923	 -0.409813	 -0.173068	 -0.195365	  0.200710	 -0.122917	  0.111687	 -0.142847
  0.379863	 -0.261373	 -0.113013	  0.055447	  0.197953	 -0.020651	 -0.414254	 -0.142867	 -0.218734	  0.172686	 -0.118274	  0.086438	 -0.220332
  0.344410	 -0.226908	 -0.083054	  0.090755	  0.171975	 -0.035457	 -0.397965	 -0.132606	 -0.204909	  0.191295	 -0.106534	  0.093836	 -0.173077
  0.334778	 -0.218906	 -0.118764	  0.095035	  0.185197	 -0.053136	 -0.363707	 -0.108474	 -0.180321	  0.242386	 -0.054953	  0.130258	 -0.101641
  0.311013	 -0.239966	 -0.173277	  0.063915	  0.168347	 -0.043001	 -0.364084	 -0.142325	 -0.170786	  0.222759	 -0.061583	  0.102889	 -0.193477
  0.306419	 -0.259631	 -0.189876	  0.064345	  0.145021	 -0.051367	 -0.400455	 -0.100126	 -0.131146	  0.223765	 -0.071009	  0.077386	 -0.198169
  0.306242	 -0.286999	 -0.185260	  0.070541	  0.167599	 -0.050292	 -0.434063	 -0.094574	 -0.107212	  0.199635	 -0.058246	  0.118190	 -0.102884
  0.307612	 -0.293186	 -0.181767	  0.072610	  0.192674	 -0.041771	 -0.476753	 -0.082990	 -0.120408	  0.182955	 -0.093318	  0.118189	 -0.193582
  0.338492	 -0.291673	 -0.146194	  0.096093	  0.245575	 -0.055719	 -0.461486	 -0.083365	 -0.146989	  0.179965	 -0.141973	  0.123530	 -0.230562
  0.330844	 -0.296605	 -0.146777	  0.112140	  0.228305	 -0.046456	 -0.466093	 -0.052345	 -0.119164	  0.197963	 -0.157494	  0.195564	 -0.136769
  0.378398	 -0.270324	 -0.154006	  0.126783	  0.178897	 -0.070245	 -0.482857	 -0.044070	 -0.136541	  0.221711	 -0.174992	  0.174418	 -0.202076
  0.392422	 -0.259598	 -0.105672	  0.139397	  0.160998	 -0.105025	 -0.516489	 -0.042090	 -0.158982	  0.219789	 -0.176985	  0.132756	 -0.262433
  0.345551	 -0.274165	 -0.109470	  0.127659	  0.181126	 -0.102383	 -0.544494	 -0.039859	 -0.128471	  0.215794	 -0.167813	  0.173948	 -0.165421
  0.327686	 -0.321641	 -0.109150	  0.134605	  0.212840	 -0.106157	 -0.551382	 -0.073100	 -0.125701	  0.180374	 -0.198680	  0.160656	 -0.210652
  0.359916	 -0.333461	 -0.133540	  0.147708	  0.192812	 -0.125222	 -0.555329	 -0.062302	 -0.128052	  0.169336	 -0.217445	  0.123765	 -0.279921
  0.352343	 -0.333176	 -0.137722	  0.138511	  0.171495	 -0.147267	 -0.560017	 -0.018861	 -0.111718	  0.181925	 -0.192409	  0.161069	 -0.184858
  0.324883	 -0.352070	 -0.119293	  0.116551	  0.176788	 -0.172627	 -0.591974	 -0.016620	 -0.118013	  0.213781	 -0.208355	  0.156915	 -0.179027
  0.328324	 -0.324139	 -0.106291	  0.091470	  0.163690	 -0.164992	 -0.604714	 -0.045774	 -0.146586	  0.177205	 -0.255434	  0.115352	 -0.210770
  0.339840	 -0.328384	 -0.112978	  0.114501	  0.161135	 -0.137498	 -0.576836	 -0.045470	 -0.144282	  0.194292	 -0.220079	  0.165519	 -0.119655
  0.358453	 -0.362154	 -0.102284	  0.167152	  0.150773	 -0.118032	 -0.611338	 -0.057638	 -0.122518	  0.202105	 -0.244063	  0.161469	 -0.106116
  0.369619	 -0.342882	 -0.129274	  0.206756	  0.133573	 -0.126732	 -0.652848	 -0.062147	 -0.130613	  0.161232	 -0.290966	  0.100482	 -0.226711
  0.381395	 -0.324830	 -0.147499	  0.224340	  0.125554	 -0.154712	 -0.647780	 -0.077092	 -0.160438	  0.199159	 -0.259646	  0.139642	 -0.177041
  0.402486	 -0.325790	 -0.164857	  0.231565	  0.129834	 -0.151832	 -0.645193	 -0.112769	 -0.189984	  0.229011	 -0.259391	  0.166022	 -0.127233
  0.398501	 -0.346453	 -0.163959	  0.210352	  0.110850	 -0.166357	 -0.652595	 -0.141432	 -0.192417	  0.246550	 -0.281426	  0.119674	 -0.254804
  0.374027	 -0.369714	 -0.115695	  0.224595	  0.121053	 -0.151813	 -0.650636	 -0.122279	 -0.168555	  0.241740	 -0.227017	  0.144782	 -0.182906
  0.396415	 -0.352119	 -0.106395	  0.240122	  0.153425	 -0.134536	 -0.653498	 -0.086462	 -0.211594	  0.224752	 -0.221850	  0.176435	 -0.134853
  0.353039	 -0.334552	 -0.133551	  0.219401	  0.199718	 -0.149369	 -0.681016	 -0.109054	 -0.208513	  0.187016	 -0.244622	  0.127198	 -0.203480
  0.360827	 -0.320003	 -0.139060	  0.209030	  0.209536	 -0.156180	 -0.687239	 -0.091028	 -0.170257	  0.178719	 -0.224196	  0.151369	 -0.185485
  0.381393	 -0.330032	 -0.119998	  0.243080	  0.207194	 -0.160880	 -0.680793	 -0.113013	 -0.169608	  0.210728	 -0.174124	  0.185635	 -0.080039
  0.349861	 -0.343703	 -0.123016	  0.255658	  0.209528	 -0.175608	 -0.679736	 -0.163594	 -0.170546	  0.193836	 -0.219884	  0.130679	 -0.159720
  0.344559	 -0.357867	 -0.083628	  0.267604	  0.200367	 -0.169235	 -0.661621	 -0.162031	 -0.146695	  0.188144	 -0.262329	  0.140548	 -0.178743
  0.324119	 -0.338835	 -0.089107	  0.285440	  0.213097	 -0.192972	 -0.717815	 -0.159984	 -0.157527	  0.174753	 -0.258793	  0.229900	 -0.070660
  0.319627	 -0.354271	 -0.117356	  0.251821	  0.181392	 -0.181527	 -0.721515	 -0.152709	 -0.141870	  0.184976	 -0.262806	  0.193212	 -0.131657
  0.334939	 -0.373206	 -0.086622	  0.185058	  0.192565	 -0.196488	 -0.692991	 -0.131556	 -0.140667	  0.158499	 -0.260112	  0.190107	 -0.144146
  0.367674	 -0.340958	 -0.103846	  0.178339	  0.211566	 -0.192643	 -0.685660	 -0.118685	 -0.135854	  0.167051	 -0.247355	  0.245623	 -0.041210
  0.367038	 -0.349722	 -0.099226	  0.178244	  0.232925	 -0.193556	 -0.699671	 -0.132379	 -0.117409	  0.166864	 -0.253897	  0.231282	 -0.090376
  0.385341	 -0.407537	 -0.115646	  0.166619	  0.244565	 -0.229365	 -0.738466	 -0.147172	 -0.140826	  0.128492	 -0.271743	  0.232943	 -0.176414
  0.396494	 -0.429085	 -0.122262	  0.170513	  0.246166	 -0.254577	 -0.771256	 -0.149917	 -0.115546	  0.141244	 -0.240064	  0.276681	 -0.105860
  0.401603	 -0.416167	 -0.108977	  0.233299	  0.260901	 -0.279028	 -0.816484	 -0.147192	 -0.118543	  0.145300	 -0.279474	  0.271170	 -0.124289
  0.384269	 -0.395991	 -0.086241	  0.295954	  0.264876	 -0.269237	 -0.826729	 -0.162135	 -0.137797	  0.127675	 -0.329471	  0.229893	 -0.190997
  0.371219	 -0.403405	 -0.123883	  0.304706	  0.241748	 -0.281932	 -0.858608	 -0.180379	 -0.145702	  0.119135	 -0.274491	  0.262037	 -0.070823
  0.372033	 -0.380910	 -0.149421	  0.283987	  0.200468	 -0.272338	 -0.841354	 -0.189174	 -0.144464	  0.125385	 -0.279446	  0.242397	 -0.055743
  0.324203	 -0.379127	 -0.144910	  0.295930	  0.183894	 -0.268711	 -0.821206	 -0.194946	 -0.138883	  0.106699	 -0.316692	  0.205207	 -0.107169
  0.328235	 -0.392345	 -0.119226	  0.295934	  0.175343	 -0.266957	 -0.823538	 -0.188195	 -0.142701	  0.081940	 -0.295351	  0.240935	 -0.025968
  0.320558	 -0.411240	 -0.119114	  0.315426	  0.184053	 -0.290680	 -0.847807	 -0.164039	 -0.153911	  0.061978	 -0.314009	  0.213597	 -0.077828
  0.321132	 -0.403094	 -0.129116	  0.340870	  0.189294	 -0.340859	 -0.860756	 -0.160924	 -0.155997	  0.050959	 -0.351466	  0.188705	 -0.133696
  0.318299	 -0.389594	 -0.149332	  0.346447	  0.162736	 -0.351507	 -0.865974	 -0.200509	 -0.142433	  0.067074	 -0.343956	  0.262523	 -0.052933
  0.323884	 -0.397898	 -0.137584	  0.322922	  0.170562	 -0.362033	 -0.890686	 -0.206505	 -0.130249	  0.081152	 -0.322294	  0.303913	 -0.019166
  0.352409	 -0.408631	 -0.138953	  0.339898	  0.177418	 -0.372031	 -0.865976	 -0.219721	 -0.124142	  0.054735	 -0.350667	  0.257085	 -0.079519
  0.366011	 -0.390950	 -0.138239	  0.361998	  0.157571	 -0.363925	 -0.844378	 -0.237263	 -0.097375	  0.073988	 -0.361018	  0.255829	 -0.066722
  0.377791	 -0.385993	 -0.124499	  0.374592	  0.156569	 -0.376671	 -0.824540	 -0.237931	 -0.081279	  0.090091	 -0.333029	  0.270090	 -0.023162
  0.396641	 -0.428017	 -0.095174	  0.360189	  0.179296	 -0.356794	 -0.800362	 -0.232728	 -0.117527	  0.094075	 -0.331924	  0.262756	 -0.045728
  0.407175	 -0.436402	 -0.110635	  0.363467	  0.183785	 -0.359529	 -0.802907	 -0.235308	 -0.121337	  0.108079	 -0.316722	  0.228784	 -0.071491
  0.418125	 -0.440343	 -0.120640	  0.374534	  0.180116	 -0.384169	 -0.799838	 -0.241977	 -0.092212	  0.141957	 -0.318610	  0.239519	 -0.021569
  0.425657	 -0.454886	 -0.103950	  0.376572	  0.166497	 -0.379078	 -0.800882	 -0.238073	 -0.073232	  0.128529	 -0.331010	  0.255739	 -0.001348
  0.399516	 -0.460190	 -0.091794	  0.359636	  0.163938	 -0.394324	 -0.811490	 -0.251199	 -0.099337	  0.180933	 -0.361180	  0.246027	 -0.009488
  0.404274	 -0.450904	 -0.049348	  0.314716	  0.174985	 -0.409069	 -0.828019	 -0.271750	 -0.083282	  0.174451	 -0.375244	  0.267389	 -0.020578
  0.428083	 -0.441428	 -0.059852	  0.328206	  0.151575	 -0.397382	 -0.815107	 -0.288185	 -0.094378	  0.165008	 -0.349377	  0.270430	  0.009078
  0.466934	 -0.450539	 -0.079943	  0.320408	  0.116116	 -0.387823	 -0.794211	 -0.296746	 -0.121257	  0.180777	 -0.374642	  0.280541	  0.008246
  0.475860	 -0.455374	 -0.078252	  0.286371	  0.100273	 -0.427810	 -0.759531	 -0.294249	 -0.130173	  0.163676	 -0.396888	  0.285446	 -0.038280
  0.458106	 -0.452877	 -0.080598	  0.302305	  0.113655	 -0.418382	 -0.759070	 -0.316456	 -0.105158	  0.157373	 -0.362760	  0.287258	 -0.042225
  0.455232	 -0.468678	 -0.072487	  0.328013	  0.117790	 -0.405087	 -0.739457	 -0.333879	 -0.062299	  0.143757	 -0.369317	  0.272745	 -0.034209
  0.469926	 -0.459013	 -0.108889	  0.344315	  0.118970	 -0.429574	 -0.726073	 -0.366027	 -0.060020	  0.138116	 -0.382850	  0.254020	 -0.019881
  0.516460	 -0.451111	 -0.103435	  0.406165	  0.154775	 -0.452816	 -0.745818	 -0.381464	 -0.077187	  0.107445	 -0.404700	  0.258469	 -0.039058
  0.524797	 -0.442137	 -0.089395	  0.407532	  0.174976	 -0.464551	 -0.784863	 -0.351901	 -0.037470	  0.113206	 -0.413611	  0.258875	 -0.030014
  0.519956	 -0.439177	 -0.069539	  0.392221	  0.173339	 -0.460757	 -0.781452	 -0.332220	  0.000622	  0.136417	 -0.404944	  0.259180	 -0.037941
  0.517531	 -0.462344	 -0.084814	  0.394694	  0.160713	 -0.430604	 -0.773170	 -0.339230	  0.024222	  0.111743	 -0.385761	  0.267112	 -0.012672
  0.541462	 -0.451512	 -0.096524	  0.399765	  0.137096	 -0.422166	 -0.774564	 -0.330189	  0.045698	  0.124767	 -0.378420	  0.253491	 -0.018462
  0.559180	 -0.439470	 -0.096761	  0.409699	  0.145124	 -0.439249	 -0.737341	 -0.327894	  0.083277	  0.153372	 -0.364942	  0.253849	 -0.020402
  0.570401	 -0.437963	 -0.059246	  0.421396	  0.144691	 -0.415948	 -0.720753	 -0.340437	  0.094954	  0.146791	 -0.364949	  0.255223	  0.013633
  0.584095	 -0.430761	 -0.028265	  0.421454	  0.114213	 -0.437725	 -0.740217	 -0.327713	  0.071612	  0.128028	 -0.346853	  0.274561	  0.023942
  0.610661	 -0.418494	 -0.016744	  0.378440	  0.147036	 -0.462197	 -0.728579	 -0.315436	  0.075414	  0.100764	 -0.354503	  0.295900	 -0.002736
  0.605430	 -0.447008	 -0.033619	  0.367324	  0.150462	 -0.426318	 -0.731899	 -0.284308	  0.084361	  0.085616	 -0.400715	  0.321944	  0.005930
  0.577009	 -0.481426	 -0.025413	  0.379155	  0.149138	 -0.419575	 -0.717238	 -0.258385	  0.088762	  0.068248	 -0.402312	  0.347238	  0.031058
  0.571624	 -0.519751	 -0.022681	  0.393301	  0.151762	 -0.423838	 -0.685556	 -0.255786	  0.079828	  0.074221	 -0.419648	  0.316420	  0.029821
  0.590631	 -0.525536	 -0.052084	  0.404372	  0.121985	 -0.413833	 -0.691193	 -0.225810	  0.081800	  0.130176	 -0.415929	  0.317249	  0.019774
  0.610222	 -0.501580	 -0.065602	  0.381935	  0.074285	 -0.439484	 -0.716355	 -0.208774	  0.122341	  0.145855	 -0.424613	  0.328651	 -0.035501
  0.605714	 -0.462996	 -0.076945	  0.377004	  0.061222	 -0.418575	 -0.726902	 -0.228610	  0.103472	  0.146899	 -0.431417	  0.314974	 -0.059145
  0.603338	 -0.472195	 -0.058903	  0.422610	  0.053521	 -0.405575	 -0.738713	 -0.219964	  0.098567	  0.126433	 -0.435290	  0.359247	 -0.050281
  0.581468	 -0.498607	 -0.050928	  0.444650	  0.084890	 -0.392230	 -0.718537	 -0.216586	  0.131493	  0.102225	 -0.456187	  0.374616	  0.004082
  0.566544	 -0.480949	 -0.065169	  0.434914	  0.078215	 -0.383184	 -0.683723	 -0.249004	  0.135252	  0.121450	 -0.450833	  0.339896	  0.005497
  0.583780	 -0.460996	 -0.037091	  0.425430	  0.057662	 -0.388159	 -0.667663	 -0.249463	  0.157711	  0.121396	 -0.429661	  0.356311	  0.009435
  0.552947	 -0.434637	 -0.060788	  0.444535	  0.068341	 -0.420725	 -0.641680	 -0.230586	  0.152492	  0.116763	 -0.396478	  0.351628	  0.015103
  0.542896	 -0.424549	 -0.070378	  0.429085	  0.048656	 -0.454393	 -0.658973	 -0.219481	  0.134798	  0.111729	 -0.367756	  0.362790	  0.015184
  0.537507	 -0.401401	 -0.056108	  0.407730	  0.065892	 -0.462225	 -0.674191	 -0.188848	  0.137700	  0.115075	 -0.384108	  0.392111	  0.029633
  0.550930	 -0.419631	 -0.054223	  0.354707	  0.112045	 -0.488906	 -0.679343	 -0.173820	  0.134431	  0.119590	 -0.393226	  0.383620	  0.049652
  0.555023	 -0.404121	 -0.066066	  0.355179	  0.115333	 -0.516517	 -0.673605	 -0.162967	  0.167893	  0.089918	 -0.381432	  0.353000	  0.050880
  0.556903	 -0.384019	 -0.028009	  0.355977	  0.094267	 -0.500295	 -0.663658	 -0.148584	  0.179485	  0.093174	 -0.389563	  0.368184	  0.052143
  0.580296	 -0.398235	 -0.023722	  0.359224	  0.045706	 -0.488415	 -0.671309	 -0.155274	  0.212868	  0.107878	 -0.394154	  0.374411	  0.055048
  0.563671	 -0.398183	 -0.042117	  0.360642	  0.028233	 -0.465126	 -0.675678	 -0.138148	  0.232860	  0.100833	 -0.407890	  0.354427	  0.043880
  0.579338	 -0.405939	 -0.030581	  0.363380	  0.053703	 -0.457216	 -0.645307	 -0.108109	  0.220782	  0.089594	 -0.397442	  0.332932	  0.044808
  0.598283	 -0.409382	  0.001133	  0.378398	  0.062722	 -0.413644	 -0.635320	 -0.064343	  0.212085	  0.085091	 -0.398690	  0.336071	  0.044594
  0.579946	 -0.384766	  0.002468	  0.391628	  0.054820	 -0.401972	 -0.646971	 -0.070261	  0.198207	  0.095419	 -0.412963	  0.318352	  0.052977
  0.565542	 -0.364255	 -0.044622	  0.370735	  0.077253	 -0.403267	 -0.664232	 -0.056558	  0.215039	  0.077007	 -0.386597	  0.312848	  0.061260
  0.553338	 -0.378869	 -0.083037	  0.357268	  0.067658	 -0.407499	 -0.649577	 -0.052602	  0.226360	  0.052125	 -0.387874	  0.313867	  0.093095
  0.533438	 -0.394163	 -0.057986	  0.363540	  0.041570	 -0.407560	 -0.620422	 -0.052841	  0.197618	  0.070525	 -0.400296	  0.337235	  0.103130
  0.527231	 -0.397044	 -0.020752	  0.363419	  0.054412	 -0.432896	 -0.579212	 -0.083527	  0.210419	  0.084888	 -0.403574	  0.322158	  0.084163
  0.522907	 -0.398380	  0.016203	  0.361462	  0.068079	 -0.439250	 -0.586777	 -0.083808	  0.236918	  0.083445	 -0.393781	  0.299177	  0.072009
  0.514163	 -0.438377	  0.012995	  0.357801	  0.086769	 -0.386271	 -0.561198	 -0.064465	  0.214287	  0.056459	 -0.382362	  0.291294	  0.065591
  0.499643	 -0.426020	 -0.016081	  0.395792	  0.084588	 -0.379652	 -0.571651	 -0.056773	  0.223999	  0.038394	 -0.351721	  0.270608	  0.058555
  0.486024	 -0.417391	  0.013120	  0.397736	  0.096550	 -0.420991	 -0.612045	 -0.026483	  0.206119	  0.031684	 -0.358420	  0.292100	  0.059286
  0.482846	 -0.404461	  0.008576	  0.366959	  0.075945	 -0.421703	 -0.612507	 -0.009097	  0.185699	  0.032335	 -0.389141	  0.319896	  0.100931
  0.489106	 -0.368906	  0.021269	  0.335878	  0.073531	 -0.420754	 -0.609725	 -0.017849	  0.190570	  0.018835	 -0.382100	  0.343355	  0.091021
  0.488851	 -0.352998	  0.036963	  0.337445	  0.080807	 -0.396714	 -0.636616	 -0.025690	  0.221683	 -0.015535	 -0.356032	  0.343298	  0.096430
  0.496795	 -0.359344	  0.034523	  0.371164	  0.069429	 -0.415103	 -0.640517	  0.020146	  0.212990	 -0.027311	 -0.366235	  0.332422	  0.107352
  0.535527	 -0.362360	  0.050767	  0.371496	  0.068786	 -0.432853	 -0.624035	  0.053897	  0.204720	 -0.005958	 -0.384043	  0.324044	  0.098440
  0.534085	 -0.374674	  0.061894	  0.347845	  0.048175	 -0.434548	 -0.622313	  0.042017	  0.194288	  0.022779	 -0.353831	  0.325050	  0.086951
  0.541142	 -0.363758	  0.083265	  0.390737	  0.052948	 -0.458827	 -0.614063	  0.029367	  0.175225	  0.007845	 -0.365981	  0.302873	  0.071882
  0.506511	 -0.364928	  0.090198	  0.397092	  0.053879	 -0.468296	 -0.661004	  0.030221	  0.209533	 -0.011275	 -0.393116	  0.278801	  0.085549
  0.514722	 -0.373090	  0.066810	  0.374751	  0.057145	 -0.442939	 -0.683526	  0.050931	  0.192664	 -0.042091	 -0.381922	  0.282216	  0.105576
  0.500983	 -0.372200	  0.095291	  0.421635	  0.036446	 -0.441600	 -0.704558	  0.071592	  0.215838	 -0.030568	 -0.381671	  0.286358	  0.093935
  0.500550	 -0.340376	  0.109531	  0.408828	  0.074498	 -0.475681	 -0.724715	  0.063142	  0.212526	 -0.002005	 -0.348992	  0.236914	  0.055752
  0.499154	 -0.337132	  0.109505	  0.393703	  0.101446	 -0.488305	 -0.728246	  0.057821	  0.218742	 -0.000822	 -0.337852	  0.216944	  0.057589
  0.482261	 -0.333777	  0.096430	  0.389250	  0.100995	 -0.508527	 -0.751494	  0.041539	  0.230040	 -0.033751	 -0.352735	  0.236112	  0.092318
  0.460600	 -0.342327	  0.106103	  0.349051	  0.091748	 -0.503098	 -0.777483	  0.041769	  0.221515	 -0.092962	 -0.402025	  0.206142	  0.077404
  0.488675	 -0.361142	  0.108139	  0.335680	  0.096341	 -0.533166	 -0.799256	  0.064915	  0.235077	 -0.116372	 -0.402814	  0.214366	  0.066067
  0.477890	 -0.362194	  0.126377	  0.318400	  0.083612	 -0.555383	 -0.813638	  0.073600	  0.264873	 -0.085934	 -0.411798	  0.250085	  0.068635
  0.450986	 -0.341871	  0.139861	  0.347125	  0.099545	 -0.584580	 -0.823563	  0.061232	  0.279544	 -0.055461	 -0.375073	  0.263693	  0.099020
  0.438173	 -0.296121	  0.128607	  0.388605	  0.102987	 -0.600672	 -0.856467	  0.092760	  0.289305	 -0.024512	 -0.330053	  0.258833	  0.099254
  0.426214	 -0.276759	  0.124518	  0.376783	  0.095268	 -0.580264	 -0.853906	  0.110568	  0.272793	 -0.042465	 -0.312572	  0.268818	  0.067439
  0.430384	 -0.295079	  0.116437	  0.352807	  0.100283	 -0.561465	 -0.901861	  0.081409	  0.247750	 -0.060387	 -0.283836	  0.267421	  0.068805
  0.395590	 -0.327238	  0.124171	  0.339392	  0.085354	 -0.549553	 -0.953942	  0.092444	  0.232646	 -0.045363	 -0.334705	  0.266820	  0.086884
  0.377267	 -0.319120	  0.122303	  0.327931	  0.080461	 -0.559914	 -1.001069	  0.092345	  0.267157	 -0.053830	 -0.342921	  0.268696	  0.096101
  0.370160	 -0.326882	  0.112463	  0.348640	  0.085881	 -0.536991	 -1.038667	  0.076762	  0.272911	 -0.070017	 -0.353370	  0.250521	  0.114602
  0.385016	 -0.326689	  0.144643	  0.363666	  0.078979	 -0.517845	 -1.031708	  0.060435	  0.255671	 -0.037695	 -0.367865	  0.198630	  0.098247
  0.386336	 -0.325823	  0.128224	  0.346945	  0.077308	 -0.520805	 -1.045716	  0.062901	  0.246573	 -0.067888	 -0.347355	  0.209415	  0.099178
  0.402326	 -0.306782	  0.139581	  0.311293	  0.122308	 -0.514738	 -1.033356	  0.078921	  0.243953	 -0.097608	 -0.313697	  0.246938	  0.109154
  0.423963	 -0.347635	  0.162669	  0.299580	  0.113841	 -0.501829	 -1.045027	  0.071316	  0.271401	 -0.103157	 -0.321429	  0.237984	  0.089221
  0.415183	 -0.369846	  0.218364	  0.300696	  0.067584	 -0.520110	 -1.041691	  0.060469	  0.279362	 -0.105092	 -0.328952	  0.270775	  0.090052
  0.427857	 -0.344862	  0.197731	  0.329764	  0.067929	 -0.555452	 -1.042110	  0.080680	  0.265685	 -0.093291	 -0.308272	  0.301053	  0.102008
  0.414644	 -0.335217	  0.168139	  0.350672	  0.070636	 -0.565749	 -1.041028	  0.097211	  0.277500	 -0.131517	 -0.294176	  0.278246	  0.087757
  0.413182	 -0.354993	  0.226103	  0.345904	  0.083770	 -0.547193	 -1.047059	  0.106793	  0.248462	 -0.142336	 -0.296867	  0.255059	  0.070196
  0.393949	 -0.332890	  0.258234	  0.368982	  0.087188	 -0.562634	 -1.043962	  0.107767	  0.255590	 -0.134969	 -0.278116	  0.275578	  0.093565
  0.360574	 -0.334507	  0.280955	  0.376852	  0.083498	 -0.592668	 -1.015565	  0.090841	  0.270548	 -0.128927	 -0.246032	  0.299342	  0.085079
  0.366795	 -0.349988	  0.281984	  0.386380	  0.112870	 -0.588861	 -1.000326	  0.089690	  0.286926	 -0.133824	 -0.268390	  0.262949	  0.094229
