# Supplementary material for: A fluorescent photoimmunoconjugate for imaging of cholesteatoma
Source: Sci Rep. 2022 Nov 19;12:19905. doi: 10.1038/s41598-022-22072-9 (PMC9675863; doi:10.1038/s41598-022-22072-9)
Supplement: Supplementary file 2 — Supplementary Information 2. [file 41598_2022_22072_MOESM2_ESM.zip › Data/ABR-49-3]

:RUN-3	LEVEL SWEEP	TEMP:NaN	6/6/2018	9:36 AM	NaNHR:
:SW EAR: R	SW FREQ: 11.32	# AVERAGES: 512	REP RATE (/sec): 40	DRIVER: RS Tweeter	SAMPLE (�sec): 40	
:NOTES-
:CHAMBER-CH4B-PXI
:CFTS Version: V2.7.2 (R850)
:LEVELS:20;25;30;35;40;45;50;55;60;65;70;75;80;
:DATA
 -0.068553	 -0.025615	  0.059877	 -0.017575	 -0.054928	  0.036876	 -0.071962	  0.030605	 -0.035531	 -0.022691	  0.031339	 -0.058164	 -0.010331
 -0.062038	 -0.010555	  0.058521	  0.009277	 -0.036569	 -0.000112	 -0.074084	  0.051498	 -0.005227	 -0.029160	  0.035528	 -0.036646	  0.019252
 -0.033936	 -0.005993	  0.029177	 -0.005930	 -0.033826	 -0.032730	 -0.007553	  0.053719	  0.003199	 -0.062442	  0.033950	 -0.047061	 -0.026749
 -0.046225	  0.017602	  0.029879	 -0.004984	 -0.001701	 -0.003121	  0.021349	  0.047391	 -0.002743	 -0.030696	  0.032159	 -0.046212	 -0.023127
 -0.056641	  0.012213	  0.001227	 -0.012304	 -0.004653	 -0.005107	  0.002987	  0.025129	  0.015003	 -0.008673	  0.021891	 -0.053349	 -0.019700
 -0.039821	  0.023022	 -0.036076	 -0.008429	 -0.001575	 -0.014691	 -0.011396	  0.010232	  0.035496	 -0.010143	  0.015138	 -0.054418	 -0.032888
 -0.019659	  0.026862	 -0.003129	 -0.013022	  0.023748	  0.019217	  0.000980	 -0.012956	  0.045633	 -0.023481	  0.043923	 -0.047116	 -0.040402
  0.018879	  0.015290	 -0.036244	 -0.015922	  0.041930	  0.014675	  0.005153	 -0.019028	  0.036464	 -0.039480	 -0.017776	 -0.052231	 -0.010855
  0.022438	 -0.010520	 -0.047100	 -0.007704	  0.019889	  0.015131	  0.021192	 -0.040869	  0.025207	 -0.026869	 -0.034502	 -0.025842	  0.004825
  0.007867	 -0.051683	 -0.059554	 -0.019588	 -0.006555	  0.033469	  0.000211	 -0.018927	  0.009549	 -0.042245	 -0.022350	 -0.026793	  0.025777
 -0.014993	 -0.034122	 -0.091643	 -0.016300	 -0.017784	  0.017166	  0.023036	  0.014131	 -0.006667	 -0.033394	  0.001798	 -0.004976	 -0.021871
 -0.016181	  0.012801	 -0.074521	  0.014187	 -0.012346	 -0.001495	  0.004486	  0.000629	 -0.011991	 -0.044746	  0.043548	  0.018936	 -0.045479
 -0.000655	 -0.000451	 -0.010231	  0.027091	 -0.023415	 -0.005789	 -0.010279	 -0.019527	  0.010647	 -0.022033	  0.028669	  0.055879	 -0.062009
  0.031223	 -0.000241	  0.012569	  0.005968	 -0.038812	 -0.014884	 -0.009407	 -0.033283	  0.050545	 -0.001815	 -0.012416	  0.046042	 -0.030867
  0.054451	  0.031402	  0.028104	  0.009423	 -0.020786	 -0.009964	 -0.020566	 -0.065146	  0.028424	  0.019378	 -0.048630	  0.019261	  0.004459
  0.059310	  0.014991	  0.019076	  0.013959	  0.014896	 -0.006855	 -0.003175	 -0.051431	 -0.003873	  0.060038	 -0.057228	  0.033978	 -0.002436
  0.052390	  0.003659	  0.020848	  0.003574	  0.028487	  0.002974	  0.037482	  0.001263	 -0.029385	  0.063783	 -0.065496	  0.042180	  0.032145
  0.031975	 -0.005322	  0.019567	  0.052207	  0.046755	 -0.009023	  0.036096	  0.017140	 -0.045494	  0.069268	 -0.029943	  0.061098	  0.042531
  0.040389	  0.001601	  0.040863	  0.000198	  0.036598	 -0.018894	  0.027405	  0.020969	 -0.039843	  0.085871	 -0.020404	  0.065014	  0.080213
  0.039782	 -0.014941	  0.038789	 -0.014127	  0.040649	 -0.016842	  0.028045	 -0.011538	 -0.079413	  0.099529	  0.020800	  0.110421	  0.117513
  0.072942	 -0.004845	  0.015538	 -0.008864	  0.069186	 -0.016278	  0.040799	 -0.020418	 -0.059166	  0.115049	  0.015705	  0.146268	  0.158359
  0.106700	 -0.009933	  0.028859	  0.001671	  0.090052	  0.000380	  0.056039	 -0.019432	 -0.051357	  0.087672	  0.005235	  0.196838	  0.187219
  0.111420	 -0.008135	  0.015424	  0.012061	  0.081912	  0.027109	  0.067738	 -0.017221	 -0.041950	  0.097221	  0.047182	  0.236318	  0.190929
  0.095055	  0.031328	 -0.034121	  0.045592	  0.062308	 -0.005905	  0.084397	 -0.007917	 -0.011639	  0.114324	  0.081967	  0.268142	  0.203923
  0.119736	  0.059433	 -0.060158	  0.043855	  0.071328	 -0.016308	  0.068903	 -0.007310	  0.004719	  0.133357	  0.101372	  0.260209	  0.232611
  0.147326	  0.060852	 -0.047867	  0.025006	  0.057967	  0.024468	  0.053803	 -0.012579	  0.020800	  0.157985	  0.105576	  0.270061	  0.260265
  0.148096	  0.039734	 -0.037772	 -0.000259	  0.050663	  0.035801	  0.065238	 -0.004398	  0.048622	  0.166197	  0.100697	  0.289550	  0.274018
  0.152254	  0.039077	 -0.003215	 -0.022033	  0.071318	  0.047881	  0.101643	 -0.005635	  0.037696	  0.173274	  0.109147	  0.267711	  0.289484
  0.145179	  0.048162	 -0.002051	 -0.038121	  0.061569	  0.077261	  0.111360	 -0.049780	  0.044361	  0.161905	  0.138824	  0.264930	  0.276367
  0.153408	  0.024546	  0.032644	 -0.068125	  0.045302	  0.081522	  0.104270	 -0.060974	  0.040628	  0.152485	  0.130553	  0.290206	  0.271209
  0.129268	 -0.008617	  0.047340	 -0.085323	  0.075585	  0.073156	  0.099084	 -0.032861	  0.032593	  0.167504	  0.128470	  0.333270	  0.315500
  0.130890	  0.009983	  0.048410	 -0.112138	  0.111976	  0.099767	  0.103361	 -0.043687	  0.013815	  0.190601	  0.156152	  0.349839	  0.336807
  0.142345	  0.017331	  0.076226	 -0.080298	  0.117737	  0.111918	  0.144601	 -0.031660	  0.003461	  0.207533	  0.189385	  0.346971	  0.382151
  0.125995	  0.022325	  0.076911	 -0.090554	  0.081422	  0.125978	  0.178971	 -0.040450	  0.022271	  0.189623	  0.222816	  0.382781	  0.473978
  0.137343	  0.029843	  0.074436	 -0.145408	  0.076280	  0.107332	  0.189234	 -0.010488	  0.008131	  0.201903	  0.263810	  0.460616	  0.550496
  0.135091	  0.010976	  0.055168	 -0.180551	  0.078212	  0.103081	  0.186600	 -0.013748	  0.025142	  0.249778	  0.315302	  0.562510	  0.637659
  0.122615	  0.010192	  0.027901	 -0.182067	  0.064150	  0.107891	  0.185153	 -0.028391	  0.062776	  0.306530	  0.384526	  0.672578	  0.712407
  0.113897	  0.028572	  0.059101	 -0.193714	  0.071445	  0.094592	  0.198879	  0.022092	  0.138194	  0.372627	  0.451326	  0.749688	  0.797937
  0.114509	  0.040749	  0.066419	 -0.205427	  0.065788	  0.078133	  0.215216	  0.071961	  0.223660	  0.458436	  0.519279	  0.805904	  0.871808
  0.121990	  0.038217	  0.069282	 -0.226849	  0.052243	  0.052355	  0.265485	  0.140319	  0.319490	  0.568212	  0.547001	  0.808285	  0.883791
  0.138957	  0.055495	  0.114412	 -0.277369	  0.031347	  0.055767	  0.336482	  0.180525	  0.394409	  0.653880	  0.551505	  0.801465	  0.830714
  0.157241	  0.052452	  0.154635	 -0.272963	  0.068635	  0.116862	  0.375979	  0.230036	  0.388145	  0.655855	  0.570316	  0.757595	  0.801961
  0.182216	  0.021676	  0.146939	 -0.278474	  0.121165	  0.164299	  0.402974	  0.288727	  0.374652	  0.643478	  0.561794	  0.734726	  0.755831
  0.173752	  0.034893	  0.138362	 -0.299387	  0.161049	  0.180732	  0.417610	  0.335292	  0.323164	  0.592630	  0.503514	  0.627203	  0.662221
  0.211019	  0.086364	  0.136748	 -0.303957	  0.228388	  0.218372	  0.427977	  0.339209	  0.251833	  0.538768	  0.420289	  0.552511	  0.576996
  0.240161	  0.119571	  0.174972	 -0.288625	  0.198437	  0.218465	  0.459738	  0.289236	  0.207097	  0.447569	  0.325851	  0.448923	  0.485415
  0.247922	  0.111859	  0.187274	 -0.243739	  0.177332	  0.237635	  0.455289	  0.227132	  0.116193	  0.366157	  0.203519	  0.340772	  0.389577
  0.256400	  0.116277	  0.205795	 -0.269055	  0.202537	  0.210310	  0.428403	  0.146156	  0.014801	  0.283205	  0.114716	  0.237356	  0.317308
  0.234296	  0.105105	  0.188257	 -0.269670	  0.235744	  0.176712	  0.395100	  0.063892	 -0.068953	  0.176420	  0.015656	  0.112777	  0.217216
  0.248013	  0.090910	  0.142954	 -0.278486	  0.242403	  0.118748	  0.370291	 -0.039839	 -0.133279	  0.082962	 -0.083341	  0.037687	  0.053327
  0.256004	  0.087056	  0.190637	 -0.286338	  0.210456	  0.109568	  0.318044	 -0.094980	 -0.198461	  0.032287	 -0.149603	 -0.020988	 -0.044840
  0.252825	  0.090856	  0.222008	 -0.294095	  0.133965	  0.083534	  0.237391	 -0.179479	 -0.283002	 -0.046160	 -0.185426	 -0.058618	 -0.134823
  0.248609	  0.054251	  0.195362	 -0.297538	  0.069756	  0.051578	  0.151285	 -0.255994	 -0.368430	 -0.108867	 -0.236611	 -0.095300	 -0.198422
  0.226956	  0.021355	  0.200186	 -0.320023	  0.021168	 -0.001373	  0.087755	 -0.315568	 -0.415274	 -0.126886	 -0.265286	 -0.098480	 -0.266234
  0.222563	  0.011967	  0.244641	 -0.360031	 -0.045801	 -0.092334	  0.018728	 -0.347205	 -0.431945	 -0.135827	 -0.254721	 -0.088694	 -0.297980
  0.215946	  0.035700	  0.217719	 -0.372169	 -0.096801	 -0.115487	 -0.026118	 -0.385174	 -0.474753	 -0.134330	 -0.238305	 -0.106765	 -0.259307
  0.239372	  0.031265	  0.219483	 -0.385490	 -0.140260	 -0.165799	 -0.064477	 -0.392060	 -0.479147	 -0.115759	 -0.220658	 -0.082869	 -0.215872
  0.261962	  0.014115	  0.216487	 -0.465197	 -0.162233	 -0.197451	 -0.072078	 -0.369211	 -0.433468	 -0.088422	 -0.189308	 -0.032647	 -0.116295
  0.256242	  0.032845	  0.173399	 -0.485326	 -0.168406	 -0.225291	 -0.080461	 -0.375089	 -0.386153	 -0.007303	 -0.099978	  0.079851	  0.025423
  0.288373	  0.064880	  0.152513	 -0.490464	 -0.155075	 -0.251975	 -0.055140	 -0.342656	 -0.307165	  0.070207	  0.017970	  0.194978	  0.209002
  0.258817	  0.068288	  0.147361	 -0.499881	 -0.161809	 -0.238361	 -0.035114	 -0.277897	 -0.242117	  0.144226	  0.163216	  0.309906	  0.390189
  0.229377	  0.050168	  0.123121	 -0.471194	 -0.166226	 -0.221044	 -0.012844	 -0.203862	 -0.118426	  0.288813	  0.338138	  0.428532	  0.559840
  0.255861	  0.028529	  0.160957	 -0.441115	 -0.117771	 -0.132621	  0.044402	 -0.107532	  0.012071	  0.396889	  0.468305	  0.541357	  0.723956
  0.272216	  0.017590	  0.130857	 -0.446190	 -0.113420	 -0.083290	  0.130249	 -0.004086	  0.127908	  0.484278	  0.557887	  0.663364	  0.835431
  0.285172	  0.006096	  0.128268	 -0.445350	 -0.106256	 -0.061215	  0.202315	  0.117113	  0.236584	  0.578063	  0.650809	  0.767351	  0.908413
  0.289245	 -0.010387	  0.149107	 -0.425798	 -0.066994	 -0.020785	  0.279044	  0.189674	  0.274743	  0.625749	  0.723239	  0.820152	  0.914272
  0.286788	 -0.026220	  0.127155	 -0.408252	 -0.021173	  0.003974	  0.355623	  0.241619	  0.297813	  0.692201	  0.717623	  0.803122	  0.874552
  0.283639	 -0.026575	  0.140947	 -0.392133	  0.039154	  0.070938	  0.417140	  0.270048	  0.309705	  0.682964	  0.654784	  0.772953	  0.781528
  0.269311	 -0.042509	  0.172962	 -0.340987	  0.084963	  0.124231	  0.489097	  0.275712	  0.286260	  0.662989	  0.589350	  0.697926	  0.677097
  0.257468	 -0.033978	  0.168093	 -0.270337	  0.101208	  0.183228	  0.519829	  0.228677	  0.251040	  0.613447	  0.534431	  0.607036	  0.571485
  0.295529	 -0.042879	  0.184732	 -0.223758	  0.101704	  0.213721	  0.545209	  0.212060	  0.216332	  0.599030	  0.463050	  0.491037	  0.433897
  0.295322	 -0.058703	  0.245647	 -0.168094	  0.170112	  0.245706	  0.520694	  0.207733	  0.154985	  0.526466	  0.350462	  0.385438	  0.311988
  0.299786	 -0.064876	  0.241651	 -0.142580	  0.194852	  0.259553	  0.477316	  0.147179	  0.091398	  0.414671	  0.277037	  0.307094	  0.199123
  0.288535	 -0.082067	  0.243260	 -0.116096	  0.242402	  0.229605	  0.460650	  0.068351	  0.036690	  0.337644	  0.164572	  0.250901	  0.089628
  0.275394	 -0.064425	  0.276988	 -0.057557	  0.221950	  0.206818	  0.444347	  0.010729	 -0.034527	  0.250788	  0.065902	  0.127760	  0.001066
  0.303431	 -0.043535	  0.341776	 -0.021004	  0.191035	  0.181904	  0.415090	 -0.044361	 -0.110538	  0.172568	 -0.009130	  0.033421	 -0.071018
  0.333774	  0.003640	  0.367372	 -0.027393	  0.157123	  0.163160	  0.365361	 -0.099801	 -0.184186	  0.104308	 -0.073337	 -0.020048	 -0.075517
  0.320708	  0.010546	  0.349470	 -0.018615	  0.102060	  0.122906	  0.316194	 -0.133928	 -0.247543	  0.018669	 -0.113656	 -0.053026	 -0.062609
  0.320045	  0.024350	  0.360260	 -0.012402	  0.085347	  0.076407	  0.257824	 -0.217204	 -0.311221	 -0.018843	 -0.150267	 -0.026694	 -0.012021
  0.328562	  0.035209	  0.390091	 -0.030132	  0.055191	  0.015931	  0.206135	 -0.278399	 -0.326978	 -0.022320	 -0.123507	  0.058739	  0.057747
  0.354156	  0.038271	  0.393220	 -0.054036	  0.022702	 -0.052724	  0.189391	 -0.293004	 -0.378804	  0.014423	 -0.073056	  0.161782	  0.186316
  0.329805	  0.057165	  0.376380	 -0.084045	  0.028881	 -0.088709	  0.154508	 -0.343101	 -0.366882	  0.049765	  0.030551	  0.295136	  0.310279
  0.347651	  0.077425	  0.335491	 -0.095904	 -0.029337	 -0.157229	  0.101079	 -0.395956	 -0.324659	  0.123525	  0.150395	  0.400392	  0.421041
  0.346437	  0.034951	  0.322248	 -0.115734	 -0.066005	 -0.193546	  0.094786	 -0.378029	 -0.283548	  0.225691	  0.220701	  0.478515	  0.471320
  0.324070	  0.009827	  0.347109	 -0.116563	 -0.057650	 -0.190148	  0.097699	 -0.317387	 -0.182008	  0.306932	  0.294974	  0.479372	  0.463580
  0.326395	  0.002445	  0.346546	 -0.134781	 -0.063360	 -0.197687	  0.113412	 -0.286891	 -0.060350	  0.405987	  0.339368	  0.445907	  0.426945
  0.332008	 -0.026519	  0.339140	 -0.181589	 -0.072099	 -0.191022	  0.145992	 -0.247176	  0.036423	  0.418034	  0.344706	  0.382656	  0.365131
  0.307112	 -0.048491	  0.319498	 -0.192868	 -0.131488	 -0.166800	  0.202157	 -0.158009	  0.089112	  0.400625	  0.272965	  0.322458	  0.287426
  0.284206	 -0.051399	  0.277102	 -0.161176	 -0.143035	 -0.139744	  0.260136	 -0.129724	  0.119942	  0.375370	  0.170732	  0.269745	  0.244782
  0.251407	 -0.053223	  0.262123	 -0.156405	 -0.101569	 -0.115465	  0.263928	 -0.138507	  0.108222	  0.371033	  0.061635	  0.203216	  0.214169
  0.217954	 -0.050749	  0.266764	 -0.134238	 -0.089185	 -0.122351	  0.290500	 -0.126835	  0.077020	  0.328333	 -0.016941	  0.118199	  0.175081
  0.244507	  0.002990	  0.238568	 -0.065511	 -0.074971	 -0.108109	  0.302022	 -0.150852	  0.034156	  0.277832	 -0.095988	  0.075651	  0.165368
  0.275564	  0.026678	  0.221847	 -0.077992	 -0.044053	 -0.077767	  0.295788	 -0.191347	 -0.033490	  0.215115	 -0.174771	  0.037042	  0.120357
  0.280798	  0.019403	  0.226855	 -0.058281	 -0.058566	 -0.108892	  0.287547	 -0.250364	 -0.097492	  0.172603	 -0.213530	  0.005716	  0.082518
  0.305212	  0.015518	  0.271574	 -0.030961	 -0.045269	 -0.094307	  0.251330	 -0.302296	 -0.112011	  0.136678	 -0.289992	 -0.058051	  0.049026
  0.319584	  0.026046	  0.284894	 -0.024267	 -0.041102	 -0.057265	  0.243471	 -0.336929	 -0.144924	  0.092167	 -0.352466	 -0.117572	  0.054418
  0.296867	  0.011055	  0.254247	 -0.018541	 -0.038478	 -0.048592	  0.214155	 -0.376898	 -0.133908	  0.084813	 -0.409025	 -0.141248	  0.020230
  0.275248	  0.015489	  0.230706	 -0.015074	 -0.072730	 -0.080056	  0.163641	 -0.423271	 -0.126356	  0.050415	 -0.439990	 -0.170041	 -0.052083
  0.281219	 -0.018584	  0.224587	 -0.004464	 -0.062288	 -0.135130	  0.140763	 -0.456410	 -0.151549	  0.025568	 -0.456134	 -0.183863	 -0.045702
  0.284527	 -0.035885	  0.234923	  0.003348	 -0.082051	 -0.163599	  0.123924	 -0.474951	 -0.160443	  0.035189	 -0.496081	 -0.188821	 -0.053067
  0.257804	 -0.010329	  0.244230	 -0.011155	 -0.107632	 -0.195998	  0.143071	 -0.508681	 -0.131857	  0.059993	 -0.525308	 -0.180840	 -0.085813
  0.249820	 -0.011928	  0.231588	 -0.026475	 -0.096352	 -0.203267	  0.125650	 -0.499672	 -0.119327	  0.077383	 -0.512254	 -0.197369	 -0.080983
  0.251703	 -0.073869	  0.230192	 -0.059282	 -0.128360	 -0.235487	  0.098882	 -0.502407	 -0.088723	  0.066921	 -0.504653	 -0.224538	 -0.071245
  0.251527	 -0.058991	  0.207331	 -0.058636	 -0.112388	 -0.261491	  0.087965	 -0.517916	 -0.054565	  0.063583	 -0.512610	 -0.244472	 -0.087220
  0.257591	 -0.066540	  0.184707	 -0.057809	 -0.106508	 -0.257049	  0.118614	 -0.527874	 -0.072491	  0.056334	 -0.525511	 -0.249660	 -0.050056
  0.249957	 -0.075653	  0.187771	 -0.060448	 -0.106070	 -0.219905	  0.136783	 -0.505907	 -0.035657	  0.054384	 -0.521676	 -0.247338	  0.007508
  0.240232	 -0.118177	  0.197308	 -0.103281	 -0.092828	 -0.242983	  0.140031	 -0.468445	  0.017497	  0.098152	 -0.493742	 -0.231376	  0.055571
  0.234533	 -0.106694	  0.207039	 -0.112935	 -0.108938	 -0.236493	  0.123018	 -0.459361	  0.013742	  0.122164	 -0.489062	 -0.199079	  0.127715
  0.212424	 -0.105094	  0.198980	 -0.082530	 -0.105572	 -0.281303	  0.170914	 -0.487872	  0.022702	  0.119112	 -0.454738	 -0.161210	  0.203940
  0.205534	 -0.099387	  0.186720	 -0.109717	 -0.097233	 -0.298917	  0.182530	 -0.481493	  0.040568	  0.133342	 -0.394270	 -0.083729	  0.279952
  0.232239	 -0.086874	  0.180074	 -0.109455	 -0.130975	 -0.303794	  0.197228	 -0.494240	  0.043891	  0.171671	 -0.345642	 -0.022019	  0.362718
  0.248222	 -0.105177	  0.152479	 -0.076693	 -0.121773	 -0.276963	  0.194711	 -0.516991	  0.052441	  0.189078	 -0.295001	  0.067762	  0.431472
  0.209785	 -0.082610	  0.187022	 -0.037650	 -0.109035	 -0.246148	  0.185900	 -0.493091	  0.073147	  0.243766	 -0.224109	  0.112534	  0.500203
  0.183299	 -0.124302	  0.222591	  0.002406	 -0.076663	 -0.229867	  0.214032	 -0.477011	  0.085623	  0.261241	 -0.163875	  0.173597	  0.563876
  0.198229	 -0.158614	  0.208458	  0.036762	 -0.044944	 -0.183123	  0.247118	 -0.455479	  0.100030	  0.306790	 -0.112685	  0.302211	  0.659313
  0.213088	 -0.167577	  0.226791	  0.033500	 -0.012127	 -0.141073	  0.278629	 -0.441279	  0.135061	  0.371941	 -0.070751	  0.385059	  0.726801
  0.211888	 -0.181989	  0.254138	  0.050354	  0.001038	 -0.086009	  0.277872	 -0.451997	  0.176655	  0.448594	 -0.015912	  0.425233	  0.764022
  0.197267	 -0.177908	  0.241911	  0.094122	  0.027954	 -0.086582	  0.327188	 -0.439598	  0.222034	  0.484623	  0.062550	  0.498992	  0.776973
  0.164825	 -0.133093	  0.247446	  0.092856	  0.050407	 -0.105341	  0.343428	 -0.392468	  0.263681	  0.523496	  0.123205	  0.545379	  0.798052
  0.161632	 -0.113309	  0.243286	  0.054453	  0.016954	 -0.106564	  0.355432	 -0.336490	  0.285096	  0.552183	  0.175107	  0.564521	  0.839267
  0.184868	 -0.087307	  0.259731	  0.063014	 -0.019739	 -0.089231	  0.356401	 -0.278571	  0.332267	  0.568972	  0.225683	  0.549780	  0.828487
  0.228942	 -0.048087	  0.261891	  0.055169	 -0.023193	 -0.069070	  0.343502	 -0.268997	  0.381215	  0.587950	  0.263037	  0.572138	  0.816231
  0.217839	 -0.080494	  0.279249	  0.096836	 -0.001019	 -0.079166	  0.320183	 -0.258336	  0.380910	  0.588992	  0.254458	  0.532660	  0.798133
  0.199464	 -0.116935	  0.294058	  0.133679	 -0.027798	 -0.071227	  0.305715	 -0.258636	  0.411119	  0.566970	  0.220902	  0.455760	  0.813480
  0.189153	 -0.127152	  0.299993	  0.160356	 -0.069880	 -0.036195	  0.321591	 -0.256491	  0.446025	  0.555493	  0.203037	  0.424359	  0.737123
  0.184167	 -0.099617	  0.293731	  0.212021	 -0.088453	 -0.045443	  0.335944	 -0.225921	  0.420587	  0.510983	  0.198462	  0.402505	  0.651949
  0.203351	 -0.086011	  0.299770	  0.224018	 -0.053570	 -0.036539	  0.312908	 -0.217341	  0.385573	  0.432560	  0.147490	  0.345531	  0.583635
  0.220097	 -0.117345	  0.342740	  0.229329	 -0.033447	 -0.037298	  0.289177	 -0.253949	  0.364738	  0.398857	  0.093650	  0.277996	  0.519138
  0.208821	 -0.103896	  0.322261	  0.238962	 -0.024578	 -0.054466	  0.299320	 -0.318900	  0.307195	  0.363300	  0.045025	  0.219181	  0.466073
  0.183621	 -0.082016	  0.297640	  0.225813	 -0.053645	 -0.070924	  0.309096	 -0.366030	  0.262142	  0.305276	 -0.020552	  0.103519	  0.382638
  0.153691	 -0.098048	  0.299650	  0.215066	 -0.081565	 -0.111201	  0.312727	 -0.388199	  0.239632	  0.226854	 -0.054205	  0.026131	  0.264125
  0.159356	 -0.112003	  0.290128	  0.228401	 -0.089963	 -0.132384	  0.304136	 -0.395821	  0.192530	  0.152569	 -0.092861	 -0.075283	  0.170729
  0.159791	 -0.117929	  0.308233	  0.226511	 -0.150895	 -0.161897	  0.253258	 -0.439819	  0.141596	  0.101924	 -0.115407	 -0.152983	  0.081036
  0.147504	 -0.135082	  0.320307	  0.167717	 -0.199095	 -0.191574	  0.205034	 -0.471059	  0.105078	  0.067961	 -0.132902	 -0.256833	 -0.019382
  0.164459	 -0.138113	  0.305896	  0.168589	 -0.237171	 -0.228375	  0.168511	 -0.472715	  0.080789	 -0.021469	 -0.197647	 -0.320578	 -0.106668
  0.151653	 -0.145844	  0.317694	  0.169640	 -0.287400	 -0.216541	  0.094802	 -0.496388	  0.032350	 -0.102935	 -0.265611	 -0.372271	 -0.179256
  0.146276	 -0.113872	  0.322329	  0.136652	 -0.337574	 -0.239062	  0.060009	 -0.530909	  0.010210	 -0.154386	 -0.303443	 -0.452426	 -0.258302
  0.146981	 -0.068449	  0.304819	  0.132406	 -0.400607	 -0.292558	  0.016693	 -0.555394	  0.037123	 -0.217086	 -0.421253	 -0.534305	 -0.356521
  0.155719	 -0.040418	  0.294354	  0.103166	 -0.440578	 -0.323762	 -0.081109	 -0.593836	  0.013941	 -0.273542	 -0.494297	 -0.560426	 -0.400726
  0.159815	 -0.041738	  0.290112	  0.094638	 -0.466450	 -0.353817	 -0.115690	 -0.582260	 -0.050998	 -0.332879	 -0.503082	 -0.600863	 -0.429501
  0.149745	 -0.011706	  0.267334	  0.091311	 -0.485850	 -0.394604	 -0.179158	 -0.581319	 -0.122216	 -0.382422	 -0.522163	 -0.634185	 -0.430110
  0.160743	 -0.012890	  0.245974	  0.080785	 -0.511193	 -0.390856	 -0.239921	 -0.612299	 -0.196204	 -0.397666	 -0.548756	 -0.643219	 -0.420155
  0.202067	 -0.014139	  0.240769	  0.071724	 -0.512234	 -0.418439	 -0.204371	 -0.619211	 -0.213249	 -0.401464	 -0.606657	 -0.625280	 -0.405661
  0.220219	 -0.044266	  0.228769	  0.036519	 -0.564313	 -0.457119	 -0.206500	 -0.609366	 -0.223649	 -0.442544	 -0.597330	 -0.627467	 -0.358297
  0.200446	 -0.057669	  0.226485	  0.004992	 -0.617260	 -0.454260	 -0.188493	 -0.637311	 -0.210932	 -0.430700	 -0.554057	 -0.576350	 -0.310090
  0.220975	 -0.081077	  0.186189	  0.009586	 -0.654912	 -0.472932	 -0.200749	 -0.617511	 -0.193657	 -0.378371	 -0.512739	 -0.545365	 -0.229351
  0.236940	 -0.103742	  0.175896	  0.031787	 -0.652811	 -0.480163	 -0.234760	 -0.616253	 -0.178915	 -0.320586	 -0.488796	 -0.512972	 -0.102982
  0.205983	 -0.110521	  0.199850	  0.039003	 -0.622988	 -0.484749	 -0.256013	 -0.604491	 -0.160520	 -0.303945	 -0.413961	 -0.415959	 -0.002897
  0.235835	 -0.085606	  0.174927	  0.041760	 -0.648036	 -0.470734	 -0.271005	 -0.553275	 -0.136661	 -0.295236	 -0.332757	 -0.306238	  0.091518
  0.218528	 -0.118404	  0.141175	  0.020883	 -0.690226	 -0.442423	 -0.259158	 -0.506489	 -0.072140	 -0.220521	 -0.262938	 -0.208135	  0.179679
  0.198353	 -0.104250	  0.162719	  0.036755	 -0.662823	 -0.423892	 -0.256596	 -0.501442	 -0.039040	 -0.195671	 -0.176678	 -0.163471	  0.207013
  0.177983	 -0.109443	  0.178974	  0.038688	 -0.641535	 -0.407734	 -0.257365	 -0.452412	  0.012794	 -0.124306	 -0.127571	 -0.130125	  0.251076
  0.175733	 -0.154524	  0.163835	  0.018022	 -0.646655	 -0.405827	 -0.244951	 -0.422292	  0.078809	 -0.087468	 -0.058901	 -0.081940	  0.251131
  0.161414	 -0.156394	  0.128748	 -0.018849	 -0.622691	 -0.368588	 -0.205382	 -0.405147	  0.118205	 -0.060707	  0.026771	 -0.052895	  0.236238
  0.190631	 -0.170701	  0.098818	 -0.016468	 -0.614520	 -0.296498	 -0.175796	 -0.325164	  0.183595	  0.007058	  0.052520	 -0.053252	  0.216148
  0.194526	 -0.200635	  0.087905	 -0.007627	 -0.583689	 -0.256244	 -0.137977	 -0.282699	  0.212829	  0.014989	  0.058979	 -0.047325	  0.165378
  0.172330	 -0.200784	  0.096051	 -0.019187	 -0.569803	 -0.228829	 -0.104343	 -0.243602	  0.224265	  0.038824	  0.104255	 -0.063343	  0.128328
  0.159327	 -0.198401	  0.056910	 -0.022003	 -0.535954	 -0.233673	 -0.066713	 -0.217646	  0.238954	  0.046532	  0.096306	 -0.096880	  0.056616
  0.142670	 -0.226017	  0.070759	 -0.024240	 -0.504519	 -0.206091	 -0.050639	 -0.184316	  0.214706	  0.042167	  0.103185	 -0.141418	  0.023834
  0.122882	 -0.251837	  0.092872	 -0.003576	 -0.493149	 -0.188748	 -0.047903	 -0.179586	  0.214885	  0.048475	  0.096863	 -0.211247	 -0.007400
  0.146434	 -0.251248	  0.109459	 -0.012411	 -0.491256	 -0.180100	 -0.009251	 -0.138071	  0.226273	  0.023136	  0.062878	 -0.262075	 -0.070292
  0.151792	 -0.252680	  0.083228	 -0.009463	 -0.477690	 -0.118308	 -0.011479	 -0.139375	  0.188514	  0.006073	  0.021642	 -0.296970	 -0.111709
  0.159532	 -0.272026	  0.055971	  0.012921	 -0.455821	 -0.097385	 -0.011943	 -0.146722	  0.130749	  0.028297	 -0.035265	 -0.348221	 -0.126959
  0.159464	 -0.261009	  0.040582	  0.029764	 -0.447083	 -0.109637	  0.006118	 -0.161011	  0.099562	  0.003236	 -0.055132	 -0.357640	 -0.176724
  0.182962	 -0.241647	  0.074956	  0.030061	 -0.377992	 -0.084469	  0.010720	 -0.181079	  0.068251	 -0.036853	 -0.058678	 -0.410325	 -0.178429
  0.192673	 -0.214721	  0.096351	  0.022575	 -0.296330	 -0.056709	  0.003202	 -0.170828	  0.050437	 -0.096594	 -0.081165	 -0.428101	 -0.197651
  0.159262	 -0.200823	  0.127707	  0.002817	 -0.253752	 -0.034738	 -0.023343	 -0.175964	  0.041900	 -0.131147	 -0.100287	 -0.426456	 -0.261246
  0.120874	 -0.188858	  0.098295	  0.023706	 -0.237782	 -0.040699	 -0.034837	 -0.238115	  0.030817	 -0.172421	 -0.110611	 -0.444336	 -0.241792
  0.087458	 -0.183680	  0.095565	  0.048050	 -0.225390	 -0.037674	 -0.049465	 -0.284842	  0.009898	 -0.216793	 -0.126782	 -0.455431	 -0.231840
  0.071347	 -0.189804	  0.125121	  0.074192	 -0.234090	 -0.018120	 -0.049116	 -0.304838	 -0.017596	 -0.289512	 -0.153598	 -0.505607	 -0.210061
  0.043735	 -0.155451	  0.143275	  0.097995	 -0.244654	 -0.030709	 -0.081467	 -0.320708	 -0.042573	 -0.328554	 -0.188706	 -0.519718	 -0.189255
  0.067036	 -0.118389	  0.167269	  0.077171	 -0.227002	 -0.066950	 -0.107070	 -0.337227	 -0.029175	 -0.401631	 -0.169687	 -0.528632	 -0.211330
  0.033314	 -0.126096	  0.162532	  0.041510	 -0.215006	 -0.111655	 -0.113343	 -0.348132	 -0.040160	 -0.430479	 -0.154079	 -0.523202	 -0.183287
  0.020921	 -0.109514	  0.170119	  0.032229	 -0.215548	 -0.115879	 -0.136609	 -0.322875	 -0.053187	 -0.419630	 -0.204303	 -0.533427	 -0.143631
  0.002677	 -0.098156	  0.166805	  0.034344	 -0.202931	 -0.114125	 -0.135697	 -0.330702	 -0.088496	 -0.417309	 -0.229943	 -0.528252	 -0.111596
 -0.043994	 -0.074226	  0.154016	  0.042654	 -0.189694	 -0.095782	 -0.134167	 -0.333618	 -0.102377	 -0.396107	 -0.228090	 -0.482976	 -0.070036
 -0.080402	 -0.039199	  0.157091	  0.051845	 -0.180471	 -0.089188	 -0.170082	 -0.350883	 -0.105001	 -0.420733	 -0.255980	 -0.441233	 -0.088603
 -0.133974	 -0.017016	  0.128021	  0.020943	 -0.220262	 -0.093687	 -0.165344	 -0.335468	 -0.125920	 -0.439542	 -0.256568	 -0.416869	 -0.099438
 -0.118174	 -0.044198	  0.093994	  0.019490	 -0.237167	 -0.118229	 -0.175026	 -0.319204	 -0.130201	 -0.432953	 -0.245691	 -0.419262	 -0.127618
 -0.111922	 -0.068173	  0.048056	  0.028465	 -0.220376	 -0.156119	 -0.220778	 -0.307997	 -0.127030	 -0.425989	 -0.228719	 -0.417528	 -0.139409
 -0.084474	 -0.077451	  0.044162	  0.032760	 -0.205361	 -0.164451	 -0.225082	 -0.296020	 -0.135733	 -0.429052	 -0.195272	 -0.418601	 -0.146683
 -0.093628	 -0.070536	  0.037970	 -0.006612	 -0.179163	 -0.207268	 -0.185548	 -0.310431	 -0.170105	 -0.460436	 -0.129826	 -0.392147	 -0.133392
 -0.109762	 -0.066692	  0.005310	 -0.031657	 -0.216673	 -0.211065	 -0.200440	 -0.309982	 -0.181324	 -0.458796	 -0.109722	 -0.372761	 -0.131931
 -0.141439	 -0.047087	  0.002458	 -0.014640	 -0.247507	 -0.217209	 -0.220017	 -0.325117	 -0.174858	 -0.425922	 -0.104972	 -0.363653	 -0.144695
 -0.144598	 -0.042442	 -0.023019	  0.017569	 -0.272578	 -0.208733	 -0.205884	 -0.321289	 -0.212700	 -0.389104	 -0.093733	 -0.354326	 -0.159662
 -0.155169	 -0.018927	 -0.022540	  0.030059	 -0.274993	 -0.252300	 -0.196379	 -0.312664	 -0.202660	 -0.347161	 -0.095188	 -0.316536	 -0.096746
 -0.179142	 -0.042995	 -0.001099	 -0.014229	 -0.253341	 -0.251550	 -0.186054	 -0.318644	 -0.167698	 -0.334752	 -0.098550	 -0.303688	 -0.076838
 -0.177740	 -0.057941	 -0.021235	 -0.043106	 -0.250076	 -0.242088	 -0.154602	 -0.292679	 -0.147574	 -0.315856	 -0.072820	 -0.294990	 -0.089734
 -0.172441	 -0.050623	 -0.035537	 -0.072145	 -0.258357	 -0.240099	 -0.149969	 -0.317383	 -0.123467	 -0.274101	 -0.004440	 -0.239909	 -0.090546
 -0.184422	 -0.037349	 -0.064407	 -0.050558	 -0.264011	 -0.220768	 -0.137719	 -0.316018	 -0.101293	 -0.245767	  0.012827	 -0.218295	 -0.075073
 -0.217825	 -0.007902	 -0.057258	 -0.036092	 -0.246576	 -0.212032	 -0.145596	 -0.298781	 -0.080676	 -0.270137	  0.003061	 -0.224321	 -0.100623
 -0.189300	  0.010707	 -0.077404	 -0.055674	 -0.240887	 -0.178545	 -0.120253	 -0.294483	 -0.081046	 -0.259303	 -0.027388	 -0.233870	 -0.136858
 -0.185268	  0.010931	 -0.095109	 -0.067458	 -0.232265	 -0.213144	 -0.082633	 -0.282559	 -0.076392	 -0.260022	 -0.059234	 -0.198749	 -0.153810
 -0.200565	  0.021527	 -0.114738	 -0.045094	 -0.183503	 -0.215590	 -0.055069	 -0.213340	 -0.054021	 -0.242395	 -0.085243	 -0.209823	 -0.146741
 -0.193649	  0.032875	 -0.091494	 -0.045259	 -0.191222	 -0.197937	 -0.081860	 -0.164202	 -0.052298	 -0.242588	 -0.100339	 -0.239352	 -0.155570
 -0.182102	  0.017799	 -0.060744	 -0.093663	 -0.177662	 -0.162427	 -0.053586	 -0.149514	 -0.009790	 -0.231755	 -0.099470	 -0.267342	 -0.180333
 -0.195036	  0.026886	 -0.101264	 -0.066541	 -0.149254	 -0.172653	 -0.017612	 -0.138214	 -0.033269	 -0.257087	 -0.057921	 -0.221117	 -0.183642
 -0.191718	  0.019397	 -0.130111	 -0.060533	 -0.117245	 -0.165410	 -0.020135	 -0.116092	 -0.063119	 -0.260943	 -0.073031	 -0.212432	 -0.197878
 -0.190793	  0.020151	 -0.109861	 -0.081225	 -0.104170	 -0.139591	 -0.016039	 -0.119022	 -0.063172	 -0.237480	 -0.083530	 -0.237382	 -0.192030
 -0.213514	  0.035735	 -0.101591	 -0.048309	 -0.108953	 -0.105398	 -0.000049	 -0.126345	 -0.101702	 -0.259143	 -0.063373	 -0.245016	 -0.184086
 -0.217827	  0.023630	 -0.089658	 -0.052147	 -0.119060	 -0.097536	  0.009348	 -0.167042	 -0.156442	 -0.285780	 -0.039303	 -0.242969	 -0.168451
 -0.270678	  0.055281	 -0.088893	 -0.074788	 -0.116534	 -0.056757	  0.027613	 -0.183614	 -0.180277	 -0.325795	 -0.017331	 -0.211893	 -0.184176
 -0.250934	  0.064814	 -0.147329	 -0.085346	 -0.107095	 -0.080219	 -0.003754	 -0.179041	 -0.207825	 -0.290011	 -0.027146	 -0.206854	 -0.177713
 -0.160145	  0.038513	 -0.191140	 -0.055287	 -0.079850	 -0.052196	 -0.028316	 -0.167585	 -0.197570	 -0.295225	 -0.019713	 -0.180384	 -0.178869
 -0.105891	  0.028536	 -0.192730	 -0.043163	 -0.032350	 -0.010818	 -0.020101	 -0.157880	 -0.173887	 -0.271170	 -0.007388	 -0.131155	 -0.165465
 -0.055063	  0.038313	 -0.180037	 -0.056852	 -0.010384	 -0.016627	 -0.036728	 -0.146307	 -0.151640	 -0.242203	 -0.011834	 -0.121267	 -0.157277
 -0.068050	  0.007096	 -0.152839	 -0.046669	 -0.036243	 -0.019542	 -0.023882	 -0.118311	 -0.184903	 -0.219938	  0.036224	 -0.129514	 -0.164863
 -0.044799	  0.054533	 -0.149641	 -0.040017	 -0.025152	 -0.006761	 -0.023475	 -0.116368	 -0.195954	 -0.207279	  0.045158	 -0.100616	 -0.160418
 -0.023840	  0.087494	 -0.110826	 -0.009746	 -0.029083	 -0.016538	 -0.036954	 -0.112059	 -0.194397	 -0.165896	  0.041220	 -0.115027	 -0.198050
 -0.001160	  0.029802	 -0.126534	  0.013615	 -0.014801	 -0.001459	 -0.052289	 -0.138865	 -0.215341	 -0.175476	  0.040303	 -0.140411	 -0.180936
  0.017545	  0.026509	 -0.138796	 -0.004309	  0.003008	 -0.005297	 -0.051902	 -0.150825	 -0.174264	 -0.173363	  0.003457	 -0.133700	 -0.207446
  0.040061	  0.031506	 -0.098755	  0.008740	  0.033410	 -0.019195	 -0.066729	 -0.114587	 -0.133139	 -0.155525	 -0.022575	 -0.153192	 -0.217404
 -0.022414	 -0.054350	  0.042025	 -0.008147	 -0.005504	 -0.075482	  0.001972	  0.052419	  0.072993	 -0.128834	 -0.005808	  0.071502	  0.046950
 -0.028847	 -0.054779	  0.050978	 -0.016302	  0.014701	 -0.056872	  0.025155	  0.021501	  0.058025	 -0.118743	 -0.000904	  0.036117	  0.034886
 -0.078379	 -0.090782	  0.040760	  0.013866	  0.000164	 -0.024799	  0.007587	  0.012241	  0.027607	 -0.077667	 -0.011233	  0.037458	  0.040627
 -0.070559	 -0.084827	 -0.022981	  0.027060	  0.012148	 -0.014512	  0.001440	  0.011780	  0.027523	 -0.058766	 -0.011146	  0.036969	  0.036158
 -0.039836	 -0.047130	 -0.052201	  0.023870	  0.005058	  0.022337	  0.007695	  0.015733	  0.016500	 -0.055911	  0.014044	  0.007708	  0.056273
 -0.034953	 -0.020253	 -0.056336	  0.023350	 -0.012989	  0.033454	  0.032050	  0.020542	  0.003877	 -0.078085	  0.010419	 -0.007475	  0.039748
 -0.005682	  0.001664	 -0.025458	  0.016441	 -0.022702	  0.014942	  0.015703	  0.032909	 -0.019367	 -0.071368	  0.010891	  0.017121	  0.031094
  0.003641	  0.007525	 -0.001319	  0.035693	 -0.041143	 -0.001871	  0.029156	  0.021238	 -0.016383	 -0.028870	 -0.000232	  0.030544	  0.034046
  0.002099	 -0.012217	 -0.006226	  0.068085	 -0.034630	 -0.014413	  0.012114	  0.013053	  0.022436	  0.047798	  0.008886	  0.002670	  0.001962
  0.022809	 -0.015134	  0.019961	  0.065566	  0.000500	 -0.004186	 -0.035218	  0.026873	  0.006670	  0.058317	 -0.004206	  0.020822	 -0.012426
 -0.007583	  0.023652	  0.018211	  0.026752	  0.003664	  0.015715	 -0.016759	  0.006909	 -0.034151	  0.032888	 -0.036268	 -0.016135	 -0.043935
 -0.013540	  0.054346	  0.008222	  0.012165	  0.003645	  0.000534	  0.001979	  0.057852	 -0.016865	  0.010728	 -0.020203	  0.008042	  0.030981
 -0.016237	  0.066210	  0.006691	  0.015950	  0.026098	 -0.021218	  0.010126	  0.047921	 -0.013997	 -0.003180	  0.003250	 -0.012608	 -0.011264
  0.004629	  0.053029	  0.028494	  0.020584	  0.034533	 -0.036715	  0.008420	 -0.005706	  0.011173	  0.028585	  0.006145	 -0.033684	 -0.008591
  0.010719	  0.032046	  0.020329	 -0.012291	  0.037256	 -0.044126	 -0.004045	 -0.028054	 -0.001280	  0.091936	 -0.014900	 -0.025761	 -0.004254
  0.025696	  0.025307	 -0.005987	 -0.054487	  0.035557	  0.015654	 -0.023728	 -0.028306	 -0.019427	  0.081075	 -0.035303	 -0.035672	 -0.072682
  0.017258	  0.042013	  0.014108	 -0.084598	  0.006151	  0.067995	  0.004320	 -0.049240	 -0.011942	  0.073082	 -0.004173	  0.000056	 -0.014801
  0.028240	  0.030365	 -0.011225	 -0.065626	 -0.025127	  0.063477	 -0.009606	 -0.067385	 -0.039752	  0.053910	 -0.017600	 -0.061531	 -0.099996
  0.091514	  0.015203	 -0.031856	 -0.052762	 -0.023108	  0.046819	 -0.022349	 -0.077281	 -0.030098	  0.073030	  0.045934	 -0.038213	 -0.038841
  0.111423	  0.028113	 -0.036190	 -0.055170	 -0.014271	  0.013267	 -0.046013	 -0.085000	 -0.043543	  0.070074	  0.062406	 -0.037928	 -0.045933
  0.092271	  0.004061	 -0.026767	 -0.057391	  0.022935	  0.002901	 -0.047969	 -0.129166	 -0.062730	  0.065341	  0.084142	 -0.036869	 -0.042453
  0.097615	  0.026842	 -0.031233	 -0.047521	  0.033810	  0.003523	 -0.053732	 -0.133241	 -0.073555	  0.087721	  0.106212	 -0.007544	 -0.021499
  0.088950	  0.031745	 -0.042493	 -0.012510	  0.025238	  0.031049	 -0.047974	 -0.163769	 -0.095523	  0.084755	  0.089448	 -0.081760	 -0.126063
  0.093149	  0.021224	 -0.104706	 -0.015419	  0.013775	  0.037282	 -0.036762	 -0.145671	 -0.100373	  0.103074	  0.149087	 -0.020569	 -0.024174
  0.085734	  0.027064	 -0.117715	 -0.005559	 -0.016228	 -0.000089	 -0.059530	 -0.138032	 -0.106615	  0.110806	  0.086809	 -0.105622	 -0.147426
  0.088913	  0.043331	 -0.094928	  0.026863	 -0.003978	 -0.012888	 -0.080070	 -0.134283	 -0.069123	  0.150047	  0.143791	 -0.036148	  0.005250
  0.096834	  0.052449	 -0.090265	  0.038858	  0.022699	 -0.048986	 -0.096280	 -0.170148	 -0.063886	  0.119994	  0.046213	 -0.116488	 -0.111262
  0.082049	  0.030256	 -0.093850	  0.039797	  0.086550	 -0.032737	 -0.092028	 -0.160608	 -0.060235	  0.136344	  0.046903	 -0.061232	 -0.012231
  0.086159	  0.040317	 -0.101075	  0.051828	  0.118167	  0.003246	 -0.081834	 -0.143883	 -0.053878	  0.147291	  0.033952	 -0.052622	 -0.033902
  0.096663	  0.038904	 -0.092037	  0.079987	  0.124605	  0.021971	 -0.079443	 -0.154905	 -0.040148	  0.144476	  0.006321	 -0.023887	 -0.040606
  0.137758	  0.033608	 -0.125628	  0.099790	  0.124529	  0.040500	 -0.098698	 -0.133487	 -0.014093	  0.145794	  0.031508	 -0.006325	 -0.035163
  0.155600	  0.028469	 -0.122282	  0.095810	  0.156395	  0.077855	 -0.125753	 -0.161076	 -0.032156	  0.112859	  0.012865	 -0.051260	 -0.120380
  0.168238	  0.062707	 -0.086730	  0.119444	  0.196453	  0.116874	 -0.120439	 -0.155687	 -0.028868	  0.158278	  0.048749	 -0.003742	  0.011974
  0.194875	  0.067987	 -0.085408	  0.172551	  0.195441	  0.147740	 -0.138180	 -0.142320	 -0.049521	  0.161153	 -0.018782	 -0.130852	 -0.181641
  0.161336	  0.081047	 -0.078543	  0.202772	  0.208210	  0.137565	 -0.144974	 -0.136000	  0.001615	  0.187065	  0.038395	 -0.048189	 -0.018767
  0.118029	  0.075528	 -0.077698	  0.218577	  0.205589	  0.104959	 -0.183010	 -0.124430	  0.004501	  0.140491	 -0.042791	 -0.107379	 -0.138170
  0.077326	  0.043356	 -0.100140	  0.249447	  0.172755	  0.096724	 -0.222339	 -0.096492	 -0.014070	  0.163805	 -0.003681	 -0.030888	 -0.018202
  0.070176	  0.061294	 -0.167205	  0.285648	  0.174231	  0.084613	 -0.237955	 -0.134141	 -0.019473	  0.158372	 -0.044604	 -0.111317	 -0.146478
  0.091532	  0.068500	 -0.198860	  0.293005	  0.206191	  0.090513	 -0.199410	 -0.144227	 -0.009228	  0.177144	 -0.011159	 -0.084641	 -0.102173
  0.066298	  0.080538	 -0.192717	  0.328381	  0.188902	  0.081824	 -0.194736	 -0.134454	 -0.001966	  0.175597	  0.004661	 -0.142165	 -0.144705
  0.046176	  0.065172	 -0.205094	  0.370733	  0.202256	  0.089013	 -0.232156	 -0.085555	  0.007030	  0.170573	  0.005292	 -0.116523	 -0.143805
  0.061508	  0.096495	 -0.195903	  0.384864	  0.216145	  0.043818	 -0.232411	 -0.056333	  0.033994	  0.215338	  0.033183	 -0.089302	 -0.077762
  0.063469	  0.118051	 -0.150260	  0.376537	  0.235273	  0.028267	 -0.208577	 -0.052096	  0.027322	  0.202954	  0.018448	 -0.166196	 -0.169018
  0.058833	  0.130174	 -0.158199	  0.399073	  0.231071	  0.041341	 -0.208927	 -0.059504	  0.066162	  0.221041	  0.064637	 -0.072431	 -0.066961
  0.059155	  0.109414	 -0.166298	  0.430753	  0.190799	  0.044878	 -0.221449	 -0.091191	  0.026776	  0.176405	 -0.017711	 -0.144489	 -0.245423
  0.077315	  0.095681	 -0.141980	  0.424267	  0.181081	  0.072150	 -0.231774	 -0.097914	  0.010256	  0.221506	 -0.001344	 -0.017365	 -0.089813
  0.061774	  0.096391	 -0.177958	  0.415050	  0.175324	  0.074899	 -0.261373	 -0.105036	 -0.009579	  0.162204	 -0.047716	 -0.120174	 -0.254134
  0.074694	  0.125456	 -0.185826	  0.400466	  0.213440	  0.039656	 -0.276469	 -0.086499	 -0.034533	  0.212028	 -0.016009	 -0.049185	 -0.126670
  0.094910	  0.143112	 -0.193778	  0.452331	  0.232987	  0.019609	 -0.260864	 -0.093257	 -0.053485	  0.192946	 -0.051041	 -0.106931	 -0.206012
  0.084817	  0.126398	 -0.191394	  0.524812	  0.241473	  0.048309	 -0.246049	 -0.055954	 -0.049573	  0.166185	 -0.070615	 -0.056445	 -0.132738
  0.104879	  0.113751	 -0.206132	  0.521347	  0.238081	  0.048567	 -0.257773	 -0.041428	 -0.020772	  0.157231	 -0.097307	 -0.112126	 -0.137873
  0.125502	  0.095716	 -0.218505	  0.511241	  0.217601	  0.086069	 -0.286420	 -0.041213	 -0.015487	  0.144874	 -0.105004	 -0.163721	 -0.157740
  0.141821	  0.120394	 -0.222776	  0.471193	  0.216161	  0.103909	 -0.297680	 -0.089273	 -0.015104	  0.157261	 -0.099097	 -0.129048	 -0.067969
  0.157467	  0.139147	 -0.229584	  0.452069	  0.211611	  0.089532	 -0.302456	 -0.104557	 -0.064552	  0.129581	 -0.170320	 -0.197444	 -0.179174
  0.150390	  0.155908	 -0.215951	  0.480434	  0.221703	  0.067938	 -0.295529	 -0.043548	 -0.054545	  0.177900	 -0.101274	 -0.112511	 -0.010524
  0.144976	  0.139860	 -0.198766	  0.506953	  0.238405	  0.048160	 -0.297419	 -0.024927	 -0.088170	  0.120760	 -0.180387	 -0.212446	 -0.194940
  0.162453	  0.154736	 -0.177742	  0.478266	  0.265742	  0.066782	 -0.287382	 -0.017452	 -0.099913	  0.130721	 -0.106487	 -0.105044	 -0.075447
  0.181155	  0.155246	 -0.197236	  0.462297	  0.268734	  0.055580	 -0.303693	 -0.014137	 -0.127025	  0.126950	 -0.120857	 -0.201247	 -0.212757
  0.174773	  0.130792	 -0.201450	  0.434918	  0.261059	  0.043120	 -0.328418	  0.002487	 -0.107726	  0.182696	 -0.072374	 -0.132929	 -0.096335
  0.179150	  0.165337	 -0.191966	  0.406703	  0.279812	  0.058862	 -0.320962	 -0.024249	 -0.132853	  0.178851	 -0.071220	 -0.172071	 -0.174795
  0.166680	  0.187933	 -0.179980	  0.387358	  0.320579	  0.077581	 -0.311163	 -0.037893	 -0.146324	  0.175950	 -0.061607	 -0.156017	 -0.147559
  0.171985	  0.204776	 -0.176376	  0.387324	  0.308954	  0.037581	 -0.332648	 -0.053164	 -0.119428	  0.198818	 -0.047117	 -0.146629	 -0.206310
  0.170053	  0.206323	 -0.189915	  0.379875	  0.315934	 -0.015378	 -0.348836	 -0.049842	 -0.097226	  0.164026	 -0.065818	 -0.157866	 -0.305454
  0.144845	  0.197428	 -0.233932	  0.373359	  0.312236	  0.018852	 -0.320689	 -0.051771	 -0.094965	  0.168414	  0.000416	 -0.089622	 -0.203483
  0.126538	  0.219234	 -0.245444	  0.347620	  0.302909	  0.028459	 -0.310971	 -0.055277	 -0.119132	  0.148106	 -0.027691	 -0.163248	 -0.316004
  0.115443	  0.229689	 -0.236341	  0.308838	  0.291315	  0.020086	 -0.330832	 -0.017906	 -0.074957	  0.193263	  0.033541	 -0.077836	 -0.172337
  0.105966	  0.229314	 -0.227917	  0.249218	  0.285573	  0.016021	 -0.316861	 -0.011296	 -0.096275	  0.163183	 -0.028974	 -0.179085	 -0.350783
  0.170563	  0.271885	 -0.230946	  0.227422	  0.304065	  0.039474	 -0.341056	 -0.030948	 -0.082545	  0.178813	  0.009678	 -0.046933	 -0.133158
  0.206920	  0.273220	 -0.224784	  0.231537	  0.304158	  0.043632	 -0.371527	 -0.045786	 -0.074024	  0.165872	 -0.045451	 -0.124368	 -0.236724
  0.254878	  0.266663	 -0.267816	  0.216831	  0.301327	  0.050779	 -0.346715	 -0.044271	 -0.065755	  0.196264	 -0.009260	 -0.126054	 -0.159258
  0.304852	  0.237965	 -0.305676	  0.165306	  0.271117	  0.058868	 -0.318568	 -0.056912	 -0.089452	  0.196768	 -0.049100	 -0.161605	 -0.201364
  0.306116	  0.222588	 -0.381030	  0.143761	  0.269690	  0.037243	 -0.312122	 -0.054983	 -0.084037	  0.211830	 -0.134330	 -0.153420	 -0.185728
  0.297296	  0.215111	 -0.396485	  0.164059	  0.292709	  0.072917	 -0.347812	 -0.048838	 -0.069481	  0.234390	 -0.144329	 -0.144757	 -0.138452
  0.291342	  0.210792	 -0.379895	  0.148775	  0.301411	  0.078622	 -0.370014	 -0.051959	 -0.078289	  0.212801	 -0.166540	 -0.183184	 -0.225770
  0.287023	  0.214712	 -0.325220	  0.101430	  0.242963	  0.068265	 -0.381549	 -0.019819	 -0.038449	  0.233574	 -0.166729	 -0.102830	 -0.121297
  0.278979	  0.240077	 -0.303593	  0.077254	  0.217122	  0.056722	 -0.393207	 -0.002742	 -0.034281	  0.200449	 -0.229315	 -0.202560	 -0.275271
  0.310205	  0.274774	 -0.323236	  0.093967	  0.190124	  0.056535	 -0.386642	  0.018761	  0.002801	  0.208091	 -0.176795	 -0.121252	 -0.097710
  0.362127	  0.255587	 -0.374425	  0.096377	  0.176605	  0.049187	 -0.357183	  0.009881	 -0.019109	  0.179863	 -0.219935	 -0.277004	 -0.218564
  0.393669	  0.251035	 -0.356279	  0.087635	  0.214273	  0.032453	 -0.328955	  0.022974	 -0.007399	  0.173167	 -0.125018	 -0.211404	 -0.084519
  0.409325	  0.278797	 -0.364690	  0.077396	  0.238482	  0.048668	 -0.344082	  0.019855	 -0.023420	  0.168490	 -0.139862	 -0.249209	 -0.228311
  0.427094	  0.278340	 -0.379903	  0.053584	  0.219513	  0.049238	 -0.325873	  0.018478	  0.002426	  0.194971	 -0.063776	 -0.177392	 -0.153531
  0.451328	  0.227226	 -0.377526	  0.071839	  0.210258	  0.039629	 -0.353892	  0.033221	  0.014661	  0.210057	 -0.070830	 -0.232980	 -0.191566
  0.448207	  0.222125	 -0.392233	  0.090876	  0.184877	  0.069340	 -0.384265	  0.005124	  0.010896	  0.231159	 -0.026847	 -0.204639	 -0.196543
  0.441782	  0.215597	 -0.398208	  0.100590	  0.162759	  0.085849	 -0.408455	  0.024774	  0.014064	  0.243761	  0.018036	 -0.141009	 -0.164793
  0.415620	  0.211994	 -0.401942	  0.073842	  0.159513	  0.057316	 -0.392543	  0.023050	 -0.006318	  0.237740	 -0.031100	 -0.216477	 -0.263762
  0.381354	  0.205184	 -0.367648	  0.036998	  0.171205	  0.039132	 -0.351185	  0.024555	 -0.023694	  0.275730	  0.016734	 -0.125294	 -0.142023
  0.403784	  0.206599	 -0.345090	  0.016924	  0.186128	  0.065698	 -0.347400	 -0.007589	 -0.018127	  0.225209	 -0.024790	 -0.236074	 -0.271832
  0.417236	  0.213569	 -0.329835	  0.014953	  0.198479	  0.061860	 -0.332646	 -0.006649	  0.011006	  0.251779	  0.037830	 -0.136741	 -0.107893
  0.395741	  0.233730	 -0.354271	  0.025689	  0.209383	  0.071759	 -0.337818	 -0.029243	 -0.015155	  0.220856	  0.014772	 -0.235724	 -0.277191
  0.422040	  0.239449	 -0.389909	  0.004309	  0.220812	  0.081733	 -0.329000	 -0.054374	  0.011377	  0.242608	  0.063441	 -0.145051	 -0.144644
  0.442574	  0.260938	 -0.411466	  0.022090	  0.203868	  0.073618	 -0.307387	 -0.081132	  0.032917	  0.197237	  0.062021	 -0.195402	 -0.233525
  0.471530	  0.262526	 -0.398819	 -0.003249	  0.139542	  0.057845	 -0.278829	 -0.089792	  0.084399	  0.201057	  0.133768	 -0.151963	 -0.146712
  0.479555	  0.251797	 -0.413888	 -0.011601	  0.141299	  0.037288	 -0.300400	 -0.113446	  0.096873	  0.245053	  0.168848	 -0.179764	 -0.171575
  0.463157	  0.233419	 -0.406949	  0.002990	  0.125101	  0.061070	 -0.315303	 -0.147987	  0.080495	  0.276521	  0.217359	 -0.175712	 -0.197593
  0.460414	  0.255116	 -0.424009	 -0.010580	  0.127513	  0.101688	 -0.327800	 -0.150791	  0.113007	  0.286169	  0.248473	 -0.125098	 -0.133390
  0.485333	  0.291921	 -0.451946	 -0.030235	  0.152422	  0.087967	 -0.319904	 -0.149914	  0.132688	  0.240515	  0.232139	 -0.256081	 -0.309713
  0.475205	  0.315750	 -0.468510	 -0.042591	  0.163114	  0.105745	 -0.305511	 -0.123763	  0.160262	  0.234369	  0.277557	 -0.168143	 -0.158431
  0.499514	  0.325823	 -0.454885	 -0.030532	  0.135777	  0.090005	 -0.317225	 -0.130033	  0.143286	  0.230971	  0.236068	 -0.236245	 -0.291341
  0.544409	  0.292553	 -0.481054	 -0.045836	  0.111493	  0.054006	 -0.319756	 -0.133189	  0.149296	  0.290864	  0.349315	 -0.134998	 -0.149092
  0.551192	  0.287894	 -0.496220	 -0.028447	  0.108631	  0.024178	 -0.311222	 -0.180843	  0.157004	  0.219803	  0.274259	 -0.229026	 -0.284385
  0.526810	  0.301857	 -0.492286	 -0.011686	  0.103124	  0.058921	 -0.288833	 -0.212293	  0.150996	  0.235308	  0.301780	 -0.127610	 -0.121247
  0.518312	  0.310808	 -0.480377	  0.002962	  0.107899	  0.049722	 -0.301994	 -0.219598	  0.133826	  0.204635	  0.292773	 -0.115355	 -0.215696
  0.537041	  0.299085	 -0.504979	  0.015010	  0.137057	  0.042000	 -0.297736	 -0.235298	  0.160235	  0.223584	  0.356132	 -0.103478	 -0.157982
  0.523409	  0.266603	 -0.515062	 -0.028967	  0.162474	  0.041150	 -0.303371	 -0.266649	  0.159413	  0.241387	  0.381166	 -0.134372	 -0.186426
  0.477267	  0.279418	 -0.452963	 -0.025380	  0.186047	  0.063648	 -0.316682	 -0.292879	  0.161003	  0.246805	  0.382588	 -0.153789	 -0.199902
  0.463689	  0.297496	 -0.447124	 -0.039101	  0.182231	  0.063298	 -0.287742	 -0.298806	  0.138492	  0.274252	  0.404368	 -0.099036	 -0.102152
  0.505102	  0.306181	 -0.498750	 -0.053090	  0.136953	  0.061129	 -0.299604	 -0.306737	  0.107233	  0.271851	  0.372065	 -0.168874	 -0.222727
  0.549411	  0.282513	 -0.521258	 -0.059545	  0.109985	  0.075900	 -0.291728	 -0.312255	  0.126911	  0.294009	  0.437789	 -0.108433	 -0.105873
  0.562277	  0.273537	 -0.506779	 -0.081262	  0.138866	  0.093312	 -0.315691	 -0.314927	  0.141858	  0.248556	  0.387088	 -0.230969	 -0.295980
  0.522901	  0.286370	 -0.532778	 -0.107870	  0.119887	  0.084082	 -0.295490	 -0.322485	  0.164966	  0.257433	  0.461162	 -0.148476	 -0.124084
  0.498850	  0.275398	 -0.534793	 -0.104665	  0.079466	  0.062809	 -0.292908	 -0.344251	  0.149074	  0.224135	  0.413718	 -0.215671	 -0.273558
  0.513070	  0.263437	 -0.555283	 -0.098018	  0.070493	  0.065485	 -0.323258	 -0.349083	  0.173928	  0.245304	  0.436149	 -0.114313	 -0.166706
  0.495180	  0.281835	 -0.543994	 -0.116512	  0.050216	  0.059497	 -0.309809	 -0.365388	  0.193555	  0.246978	  0.404247	 -0.133091	 -0.263791
  0.481849	  0.259215	 -0.518770	 -0.120484	  0.066069	  0.040048	 -0.282536	 -0.327666	  0.198622	  0.281281	  0.396365	 -0.092569	 -0.224852
  0.518361	  0.287802	 -0.542281	 -0.112657	  0.077814	  0.006311	 -0.288214	 -0.294720	  0.222543	  0.296561	  0.367235	 -0.065818	 -0.219524
  0.529973	  0.352477	 -0.524461	 -0.108227	  0.080683	  0.025464	 -0.303526	 -0.302066	  0.228835	  0.273809	  0.338467	 -0.138181	 -0.301545
  0.466279	  0.326979	 -0.514196	 -0.116190	  0.068417	  0.029442	 -0.293454	 -0.309679	  0.210229	  0.309043	  0.355581	 -0.102757	 -0.165583
  0.407228	  0.303532	 -0.510338	 -0.113231	  0.052643	  0.042879	 -0.317134	 -0.346338	  0.158333	  0.282787	  0.264581	 -0.163855	 -0.315433
  0.382173	  0.324733	 -0.476592	 -0.110681	  0.054884	  0.067841	 -0.323418	 -0.363074	  0.173535	  0.308410	  0.324938	 -0.061167	 -0.153123
  0.410287	  0.324206	 -0.453898	 -0.131747	  0.081909	  0.096192	 -0.342772	 -0.355663	  0.163135	  0.261823	  0.234410	 -0.194693	 -0.356412
  0.420127	  0.327466	 -0.460515	 -0.145244	  0.079907	  0.094981	 -0.339118	 -0.330146	  0.188716	  0.299446	  0.262350	 -0.093534	 -0.171857
  0.454064	  0.314788	 -0.456625	 -0.126669	  0.100132	  0.086021	 -0.364602	 -0.332587	  0.194153	  0.271177	  0.209066	 -0.183289	 -0.284226
  0.451980	  0.294533	 -0.478332	 -0.134373	  0.083995	  0.127832	 -0.319740	 -0.311695	  0.198846	  0.287210	  0.213902	 -0.142005	 -0.216317
  0.420361	  0.273212	 -0.499882	 -0.151725	  0.092944	  0.101594	 -0.308557	 -0.279518	  0.209727	  0.292938	  0.183677	 -0.193802	 -0.256955
  0.403789	  0.278916	 -0.502981	 -0.147360	  0.122314	  0.112020	 -0.312022	 -0.256215	  0.212726	  0.305134	  0.126000	 -0.242368	 -0.331756
  0.430435	  0.273745	 -0.515087	 -0.141027	  0.188270	  0.126167	 -0.328272	 -0.230374	  0.243190	  0.336148	  0.138633	 -0.146505	 -0.253586
  0.405128	  0.272790	 -0.523060	 -0.124432	  0.229942	  0.108805	 -0.305056	 -0.246240	  0.251585	  0.310951	  0.026908	 -0.219580	 -0.401089
  0.422764	  0.309084	 -0.555494	 -0.127399	  0.233167	  0.127250	 -0.333107	 -0.250003	  0.260989	  0.341833	  0.024390	 -0.149524	 -0.294273
  0.426882	  0.301030	 -0.553656	 -0.159198	  0.247485	  0.111455	 -0.387322	 -0.266595	  0.240277	  0.296216	 -0.019972	 -0.197388	 -0.409713
  0.402905	  0.270756	 -0.533134	 -0.172692	  0.264265	  0.092734	 -0.391886	 -0.228224	  0.253041	  0.309070	 -0.014679	 -0.119782	 -0.341746
  0.376011	  0.261559	 -0.543842	 -0.154524	  0.298988	  0.124490	 -0.421614	 -0.188153	  0.257301	  0.295756	 -0.060885	 -0.151398	 -0.409873
  0.402232	  0.265096	 -0.529796	 -0.164071	  0.321324	  0.091460	 -0.411325	 -0.171802	  0.272179	  0.328616	 -0.049809	 -0.133541	 -0.353782
  0.422649	  0.301695	 -0.500845	 -0.096714	  0.355724	  0.100442	 -0.427974	 -0.162557	  0.244252	  0.339874	 -0.012907	 -0.137339	 -0.348532
  0.364361	  0.335246	 -0.519738	 -0.064693	  0.374615	  0.135384	 -0.405829	 -0.145271	  0.267135	  0.352232	 -0.022206	 -0.158965	 -0.375528
  0.302383	  0.320717	 -0.486920	 -0.069905	  0.398387	  0.134829	 -0.390229	 -0.190966	  0.279365	  0.369905	 -0.026045	 -0.160143	 -0.344895
  0.301156	  0.315931	 -0.458478	 -0.096715	  0.452049	  0.148150	 -0.421937	 -0.166500	  0.278319	  0.347040	 -0.005932	 -0.167493	 -0.356600
  0.280576	  0.319196	 -0.445906	 -0.139744	  0.488062	  0.148392	 -0.444271	 -0.117869	  0.263087	  0.373533	 -0.034316	 -0.143641	 -0.345505
  0.230268	  0.314889	 -0.441176	 -0.147302	  0.522428	  0.124052	 -0.462792	 -0.105210	  0.246523	  0.387652	 -0.060724	 -0.195429	 -0.366159
  0.233273	  0.281721	 -0.435770	 -0.178048	  0.522815	  0.090724	 -0.460783	 -0.079569	  0.278897	  0.391808	 -0.057040	 -0.181326	 -0.365135
  0.291943	  0.250648	 -0.463280	 -0.213960	  0.494425	  0.052662	 -0.469481	 -0.056170	  0.301627	  0.340843	 -0.070690	 -0.206901	 -0.410319
  0.324848	  0.224079	 -0.491972	 -0.234082	  0.484819	  0.060029	 -0.496248	 -0.027166	  0.331552	  0.345314	 -0.084627	 -0.185928	 -0.418656
  0.365214	  0.243194	 -0.497272	 -0.255554	  0.507885	  0.082024	 -0.519193	 -0.041276	  0.327044	  0.367868	 -0.085892	 -0.193092	 -0.434429
  0.390995	  0.257572	 -0.483135	 -0.276555	  0.523852	  0.058400	 -0.515233	 -0.055050	  0.310929	  0.363674	 -0.067969	 -0.226851	 -0.435315
  0.372864	  0.269279	 -0.496702	 -0.314783	  0.477530	  0.033804	 -0.534431	 -0.043853	  0.306904	  0.338301	 -0.085367	 -0.213058	 -0.409013
  0.367669	  0.294438	 -0.512409	 -0.346465	  0.504924	  0.021638	 -0.520595	 -0.063769	  0.314528	  0.335945	 -0.118245	 -0.214343	 -0.421581
  0.350654	  0.279008	 -0.498731	 -0.367896	  0.554950	  0.044707	 -0.505420	 -0.029961	  0.324384	  0.337430	 -0.134014	 -0.199455	 -0.432870
  0.351968	  0.273804	 -0.468326	 -0.365587	  0.538509	  0.050165	 -0.494940	  0.025814	  0.329269	  0.328622	 -0.133230	 -0.213325	 -0.428079
  0.333355	  0.294208	 -0.465090	 -0.369924	  0.542918	  0.032698	 -0.532182	  0.067172	  0.307949	  0.322248	 -0.133651	 -0.216230	 -0.430421
  0.313833	  0.288720	 -0.485395	 -0.404194	  0.557520	  0.049548	 -0.521562	  0.084770	  0.281713	  0.329824	 -0.129566	 -0.240907	 -0.463494
  0.284519	  0.276164	 -0.459061	 -0.390948	  0.602436	  0.090016	 -0.496374	  0.077363	  0.297585	  0.319334	 -0.121744	 -0.223232	 -0.459176
  0.280077	  0.277088	 -0.437301	 -0.336316	  0.617728	  0.062437	 -0.490978	  0.117398	  0.319222	  0.310910	 -0.135336	 -0.199819	 -0.419927
  0.290776	  0.273946	 -0.414474	 -0.351517	  0.625136	  0.033866	 -0.500862	  0.151189	  0.300724	  0.306323	 -0.144506	 -0.196346	 -0.445733
  0.288139	  0.257980	 -0.400544	 -0.366863	  0.588321	  0.015336	 -0.492632	  0.123523	  0.297828	  0.324057	 -0.142597	 -0.168368	 -0.452989
  0.277646	  0.254595	 -0.425804	 -0.354823	  0.565309	  0.021814	 -0.478124	  0.118352	  0.316169	  0.335616	 -0.145172	 -0.205855	 -0.453114
  0.306287	  0.269433	 -0.447408	 -0.344147	  0.591793	  0.022406	 -0.478063	  0.101515	  0.295562	  0.344509	 -0.128328	 -0.243620	 -0.476463
  0.279399	  0.292687	 -0.425482	 -0.347373	  0.588635	  0.005596	 -0.499439	  0.083988	  0.254520	  0.350761	 -0.143337	 -0.258713	 -0.483439
  0.270243	  0.302747	 -0.405848	 -0.343121	  0.581203	  0.002967	 -0.534981	  0.071952	  0.289459	  0.353357	 -0.151736	 -0.243035	 -0.486866
  0.286228	  0.289010	 -0.375602	 -0.327434	  0.536759	 -0.002167	 -0.552091	  0.051164	  0.311725	  0.338770	 -0.151065	 -0.256303	 -0.495143
  0.268038	  0.276754	 -0.349170	 -0.335886	  0.498422	 -0.014208	 -0.529648	  0.055410	  0.313583	  0.361607	 -0.205965	 -0.276533	 -0.507731
  0.256407	  0.284111	 -0.364728	 -0.372206	  0.458940	 -0.011214	 -0.513489	  0.075112	  0.324231	  0.327835	 -0.223063	 -0.268533	 -0.505429
  0.250976	  0.286470	 -0.392731	 -0.401609	  0.461508	 -0.015260	 -0.513271	  0.082170	  0.312994	  0.294848	 -0.220878	 -0.251707	 -0.502156
  0.252850	  0.295277	 -0.411252	 -0.409896	  0.458550	 -0.053766	 -0.493255	  0.048231	  0.335093	  0.328734	 -0.187185	 -0.216220	 -0.494411
  0.292492	  0.292014	 -0.395669	 -0.397296	  0.421539	 -0.061044	 -0.518389	  0.055954	  0.367746	  0.335372	 -0.140571	 -0.244941	 -0.497433
  0.296800	  0.287330	 -0.400232	 -0.378379	  0.405901	 -0.062759	 -0.480188	  0.049661	  0.380381	  0.367026	 -0.136252	 -0.256678	 -0.454939
  0.304850	  0.293203	 -0.399289	 -0.410795	  0.372500	 -0.089239	 -0.425088	  0.064711	  0.392929	  0.378855	 -0.120482	 -0.224041	 -0.439130
  0.286317	  0.273682	 -0.373267	 -0.419036	  0.343632	 -0.123600	 -0.433975	  0.081795	  0.403746	  0.348308	 -0.117109	 -0.245859	 -0.388009
  0.300198	  0.255895	 -0.387875	 -0.416747	  0.355733	 -0.139161	 -0.445849	  0.092542	  0.382586	  0.344417	 -0.113990	 -0.264123	 -0.368189
  0.321309	  0.240175	 -0.417224	 -0.378057	  0.326612	 -0.129962	 -0.435817	  0.109270	  0.376230	  0.363900	 -0.148349	 -0.263858	 -0.367736
  0.340270	  0.252848	 -0.403556	 -0.387474	  0.297518	 -0.146086	 -0.399823	  0.140831	  0.370039	  0.365896	 -0.170451	 -0.278959	 -0.378363
  0.371710	  0.265468	 -0.401273	 -0.400766	  0.234336	 -0.160278	 -0.384387	  0.126460	  0.369464	  0.342342	 -0.157698	 -0.265986	 -0.393376
  0.343937	  0.271017	 -0.428308	 -0.376799	  0.190097	 -0.158152	 -0.395052	  0.091924	  0.365342	  0.361802	 -0.159592	 -0.264269	 -0.401811
  0.354137	  0.260736	 -0.438233	 -0.364730	  0.202720	 -0.161353	 -0.391015	  0.083084	  0.350313	  0.355831	 -0.186213	 -0.282541	 -0.417502
  0.419730	  0.254661	 -0.430672	 -0.369262	  0.215315	 -0.139203	 -0.405382	  0.065943	  0.333783	  0.353583	 -0.202350	 -0.260792	 -0.424358
  0.452786	  0.222138	 -0.433448	 -0.389274	  0.202835	 -0.130939	 -0.433304	  0.104593	  0.341275	  0.346951	 -0.195813	 -0.249796	 -0.427109
  0.492071	  0.180633	 -0.453799	 -0.404287	  0.183304	 -0.134114	 -0.396484	  0.093230	  0.361224	  0.331603	 -0.201338	 -0.231262	 -0.479913
  0.551140	  0.181109	 -0.461236	 -0.422483	  0.176561	 -0.128391	 -0.376489	  0.106031	  0.382213	  0.344320	 -0.176883	 -0.232938	 -0.444928
  0.573763	  0.165766	 -0.490322	 -0.432551	  0.197148	 -0.123442	 -0.402302	  0.126507	  0.382069	  0.313094	 -0.156960	 -0.246984	 -0.435690
  0.594176	  0.197777	 -0.520785	 -0.409158	  0.187599	 -0.110805	 -0.434101	  0.136610	  0.379475	  0.317745	 -0.144982	 -0.245127	 -0.450150
  0.631945	  0.213162	 -0.548398	 -0.416100	  0.199706	 -0.094917	 -0.469921	  0.095569	  0.385478	  0.323102	 -0.125651	 -0.267673	 -0.453852
  0.643870	  0.193940	 -0.552439	 -0.408312	  0.173055	 -0.125316	 -0.489299	  0.080554	  0.411502	  0.343450	 -0.141429	 -0.271305	 -0.464703
  0.664236	  0.144705	 -0.533213	 -0.425379	  0.163596	 -0.136704	 -0.492337	  0.067988	  0.414973	  0.341400	 -0.149990	 -0.263805	 -0.433494
  0.689107	  0.138744	 -0.552996	 -0.405143	  0.143315	 -0.129341	 -0.447570	  0.062272	  0.403508	  0.336501	 -0.163997	 -0.279496	 -0.424253
  0.705021	  0.130898	 -0.585316	 -0.391478	  0.118830	 -0.156066	 -0.424288	  0.070285	  0.371888	  0.380910	 -0.163317	 -0.261837	 -0.419383
  0.730614	  0.115722	 -0.541779	 -0.361585	  0.090924	 -0.162913	 -0.422747	  0.052969	  0.365019	  0.407865	 -0.148754	 -0.244577	 -0.427885
  0.745319	  0.135987	 -0.561892	 -0.359027	  0.079915	 -0.177546	 -0.415203	  0.077061	  0.369472	  0.421729	 -0.138498	 -0.222597	 -0.387723
  0.761647	  0.150264	 -0.582226	 -0.364170	  0.124091	 -0.182707	 -0.412556	  0.089026	  0.406496	  0.436075	 -0.141756	 -0.186366	 -0.402094
  0.815443	  0.148437	 -0.569391	 -0.346027	  0.143271	 -0.192729	 -0.432484	  0.064952	  0.395005	  0.420400	 -0.152033	 -0.202275	 -0.418275
  0.819643	  0.121993	 -0.602680	 -0.319715	  0.113909	 -0.233924	 -0.426173	  0.060355	  0.390772	  0.394276	 -0.155978	 -0.218352	 -0.370391
  0.808350	  0.055317	 -0.635432	 -0.349205	  0.125103	 -0.208103	 -0.427973	  0.025594	  0.419867	  0.394404	 -0.185441	 -0.229584	 -0.350421
  0.779475	  0.063484	 -0.651261	 -0.348880	  0.133290	 -0.202243	 -0.439308	  0.019850	  0.397672	  0.415653	 -0.144877	 -0.188287	 -0.357948
  0.786622	  0.079840	 -0.654472	 -0.329860	  0.103024	 -0.173585	 -0.417874	  0.021890	  0.389341	  0.437972	 -0.102303	 -0.150510	 -0.347159
  0.801090	  0.079544	 -0.682014	 -0.319125	  0.099482	 -0.187325	 -0.401878	  0.010791	  0.355621	  0.426742	 -0.073789	 -0.130588	 -0.332451
  0.794680	  0.077243	 -0.711994	 -0.260948	  0.102376	 -0.206636	 -0.361886	  0.053367	  0.339561	  0.411705	 -0.079694	 -0.102384	 -0.352314
  0.786695	  0.061590	 -0.720451	 -0.245386	  0.120238	 -0.218440	 -0.322235	  0.088423	  0.337141	  0.389401	 -0.140731	 -0.116054	 -0.393996
  0.741398	  0.053685	 -0.714902	 -0.225757	  0.138575	 -0.215784	 -0.332488	  0.084047	  0.357074	  0.359703	 -0.177478	 -0.122077	 -0.407159
  0.721045	  0.053535	 -0.681408	 -0.236792	  0.184441	 -0.220876	 -0.376475	  0.082757	  0.363342	  0.364924	 -0.229828	 -0.106143	 -0.400099
  0.714061	  0.042491	 -0.677921	 -0.247223	  0.177690	 -0.263025	 -0.399702	  0.121666	  0.377922	  0.374317	 -0.267778	 -0.079559	 -0.400974
  0.701139	  0.022124	 -0.698994	 -0.255922	  0.128910	 -0.242036	 -0.425255	  0.122295	  0.385347	  0.392300	 -0.268674	 -0.045544	 -0.376150
  0.681348	  0.004537	 -0.702524	 -0.238709	  0.084523	 -0.218538	 -0.436044	  0.114104	  0.334381	  0.403183	 -0.246134	 -0.015218	 -0.332402
  0.693013	 -0.010853	 -0.674648	 -0.244293	  0.087005	 -0.200712	 -0.423437	  0.135553	  0.312295	  0.390133	 -0.245270	 -0.018286	 -0.354361
  0.696189	 -0.037242	 -0.647052	 -0.242082	  0.088189	 -0.194763	 -0.419166	  0.114802	  0.299733	  0.376534	 -0.273388	 -0.007107	 -0.346615
  0.676005	 -0.047137	 -0.651945	 -0.235669	  0.111099	 -0.204434	 -0.392300	  0.099025	  0.315377	  0.371066	 -0.317185	  0.016417	 -0.331700
  0.685849	 -0.037381	 -0.667030	 -0.226361	  0.143005	 -0.224104	 -0.390372	  0.131457	  0.340144	  0.351968	 -0.327789	  0.012154	 -0.322040
  0.614322	 -0.027351	 -0.661268	 -0.217406	  0.180534	 -0.255274	 -0.397611	  0.151774	  0.354404	  0.348260	 -0.333554	  0.003171	 -0.320129
  0.569825	 -0.043338	 -0.678433	 -0.214993	  0.187776	 -0.251840	 -0.398449	  0.177138	  0.344154	  0.328575	 -0.325371	 -0.029417	 -0.317853
  0.556202	 -0.058100	 -0.694458	 -0.234014	  0.201410	 -0.261063	 -0.389084	  0.194211	  0.347085	  0.339683	 -0.335959	 -0.045463	 -0.317650
  0.512180	 -0.063770	 -0.696577	 -0.229891	  0.178802	 -0.268339	 -0.401946	  0.221175	  0.363719	  0.355698	 -0.371287	 -0.059737	 -0.286528
  0.457627	 -0.066986	 -0.694546	 -0.213663	  0.144741	 -0.249557	 -0.405029	  0.182788	  0.367760	  0.358056	 -0.409649	 -0.054738	 -0.282918
  0.399413	 -0.075795	 -0.677116	 -0.212953	  0.164208	 -0.263184	 -0.407038	  0.137327	  0.344310	  0.343783	 -0.423970	 -0.065640	 -0.310151
  0.421948	 -0.109120	 -0.682431	 -0.230226	  0.187272	 -0.233599	 -0.409689	  0.106543	  0.349970	  0.328000	 -0.399242	 -0.084486	 -0.295653
  0.461262	 -0.080775	 -0.658767	 -0.215629	  0.176555	 -0.228252	 -0.382510	  0.070466	  0.359619	  0.301491	 -0.340324	 -0.073964	 -0.323141
  0.472532	 -0.077761	 -0.636063	 -0.176121	  0.141285	 -0.229248	 -0.373068	  0.076821	  0.385886	  0.285781	 -0.276895	 -0.036318	 -0.339627
