# Supplementary material for: A fluorescent photoimmunoconjugate for imaging of cholesteatoma
Source: Sci Rep. 2022 Nov 19;12:19905. doi: 10.1038/s41598-022-22072-9 (PMC9675863; doi:10.1038/s41598-022-22072-9)
Supplement: Supplementary file 2 — Supplementary Information 2. [file 41598_2022_22072_MOESM2_ESM.zip › Data/ABR-49-4]

:RUN-4	LEVEL SWEEP	TEMP:NaN	6/6/2018	9:43 AM	NaNHR:
:SW EAR: R	SW FREQ: 16.00	# AVERAGES: 512	REP RATE (/sec): 40	DRIVER: RS Tweeter	SAMPLE (�sec): 40	
:NOTES-
:CHAMBER-CH4B-PXI
:CFTS Version: V2.7.2 (R850)
:LEVELS:20;25;30;35;40;45;50;55;60;65;70;75;80;
:DATA
 -0.057017	  0.057202	  0.010698	 -0.018483	 -0.013217	  0.019724	  0.017689	 -0.051600	 -0.053122	  0.023495	  0.042582	 -0.003916	  0.138992
 -0.061768	  0.009642	  0.007467	 -0.037182	  0.009110	  0.015648	  0.018256	 -0.029831	 -0.019912	  0.003147	  0.045002	  0.038898	  0.113350
 -0.074506	 -0.006932	  0.017265	 -0.037245	  0.017412	  0.032642	  0.001546	 -0.007378	 -0.025517	 -0.022811	  0.015671	  0.021714	  0.082363
 -0.038181	 -0.020521	  0.000579	  0.012695	  0.023436	  0.022865	 -0.005582	 -0.011408	 -0.029957	 -0.032184	 -0.007319	  0.007334	  0.044704
  0.009803	  0.020859	  0.011448	  0.032354	 -0.016751	 -0.014943	 -0.000266	 -0.007338	 -0.048442	  0.015873	 -0.013940	  0.009050	 -0.005232
  0.022438	  0.038524	 -0.010115	  0.043548	 -0.026489	 -0.024401	 -0.031419	  0.017967	 -0.052867	  0.009291	 -0.037683	  0.000025	 -0.055153
  0.012035	  0.033151	 -0.046582	  0.037580	 -0.011438	 -0.015019	 -0.044845	  0.014431	 -0.044499	 -0.011912	 -0.049008	 -0.017497	 -0.079646
 -0.014972	  0.005767	 -0.032779	  0.023002	 -0.028775	 -0.008592	 -0.039493	 -0.003851	 -0.002731	 -0.023644	 -0.028582	 -0.044195	 -0.088337
  0.005429	  0.011886	  0.024597	  0.011651	 -0.018118	  0.003061	 -0.029205	 -0.013113	  0.012005	 -0.040590	 -0.013960	 -0.044505	 -0.093825
  0.004158	  0.005257	  0.007585	  0.007932	 -0.008658	  0.002997	 -0.031849	 -0.019001	  0.021224	 -0.023850	 -0.032623	 -0.025233	 -0.100980
 -0.012260	 -0.010458	  0.016975	 -0.013744	 -0.025763	  0.032010	  0.027994	 -0.004647	 -0.014485	 -0.010440	 -0.046098	 -0.011825	 -0.116924
 -0.000759	 -0.027501	  0.022278	 -0.029027	  0.004471	  0.033200	  0.046994	  0.018763	 -0.022274	 -0.036335	 -0.064335	 -0.029316	 -0.115635
 -0.014932	 -0.040026	  0.023649	 -0.023740	  0.046238	  0.018166	  0.042825	  0.037906	 -0.018407	 -0.031171	 -0.060456	 -0.014397	 -0.114369
 -0.003922	 -0.061632	  0.027409	 -0.002985	  0.048153	  0.012505	  0.022803	  0.042523	 -0.003569	 -0.009254	 -0.042942	 -0.032334	 -0.058191
  0.018281	 -0.031635	  0.012297	  0.008435	  0.031230	  0.001350	  0.012751	  0.024676	  0.021353	  0.024917	 -0.046111	 -0.058344	 -0.035147
  0.038640	  0.005847	 -0.002538	  0.023508	  0.022464	 -0.022459	 -0.019591	 -0.008660	  0.053540	  0.010499	 -0.007317	 -0.028524	 -0.009593
  0.049466	  0.026003	 -0.012860	 -0.007706	 -0.005308	 -0.019394	 -0.001607	 -0.016307	  0.019163	  0.017898	  0.033436	  0.008677	  0.052821
  0.038803	  0.022443	 -0.034600	 -0.017415	 -0.013340	 -0.017557	  0.032627	  0.012810	  0.014241	  0.035250	  0.052611	  0.055826	  0.106723
  0.052015	 -0.018161	 -0.022197	 -0.013261	 -0.014165	 -0.033826	  0.004712	  0.002098	  0.079845	  0.042980	  0.107416	  0.079030	  0.152711
  0.027247	 -0.019716	 -0.020577	  0.000082	 -0.020492	 -0.037975	 -0.024339	  0.001962	  0.114408	  0.058839	  0.153657	  0.089531	  0.181368
 -0.021162	  0.006742	  0.003520	  0.035307	 -0.022906	 -0.041475	 -0.027752	  0.044790	  0.174923	  0.060560	  0.181304	  0.118484	  0.226923
 -0.011359	  0.037965	 -0.006462	  0.053868	  0.001153	 -0.044853	 -0.017181	  0.067375	  0.216972	  0.081119	  0.228999	  0.128232	  0.224235
  0.010697	  0.017469	 -0.012545	  0.056360	 -0.030592	 -0.047976	 -0.012841	  0.084574	  0.186894	  0.125195	  0.245170	  0.134146	  0.232306
  0.042686	  0.033203	  0.020992	  0.039442	 -0.011732	 -0.048725	 -0.013099	  0.080278	  0.159286	  0.148681	  0.256860	  0.130045	  0.264675
  0.065391	  0.087183	  0.027535	  0.018920	  0.040787	 -0.068426	  0.004151	  0.109088	  0.146172	  0.163073	  0.278126	  0.152032	  0.289862
  0.068179	  0.110929	  0.016657	  0.031893	  0.049167	 -0.055824	  0.008639	  0.094833	  0.149901	  0.180850	  0.319654	  0.157903	  0.284653
  0.032507	  0.125461	  0.011284	  0.085518	  0.042951	 -0.003327	  0.004909	  0.104900	  0.177364	  0.123183	  0.318621	  0.171481	  0.281527
 -0.004261	  0.124930	  0.031025	  0.132663	  0.040061	 -0.013867	  0.022015	  0.102181	  0.197563	  0.126280	  0.259281	  0.203125	  0.323460
 -0.040513	  0.096999	  0.055498	  0.142226	  0.006048	 -0.059324	  0.011351	  0.063383	  0.196447	  0.124705	  0.262181	  0.237336	  0.390749
 -0.015258	  0.054046	  0.070821	  0.151464	  0.024470	 -0.056646	 -0.013910	  0.058534	  0.194991	  0.161236	  0.287360	  0.293631	  0.470366
  0.005151	  0.079133	  0.051220	  0.161607	  0.026337	 -0.043485	 -0.013870	  0.051699	  0.225505	  0.211370	  0.355187	  0.381145	  0.560364
  0.038298	  0.100884	  0.044292	  0.186465	  0.038617	 -0.066867	  0.010554	  0.093992	  0.270861	  0.271012	  0.438376	  0.499317	  0.731017
  0.016941	  0.068554	  0.016106	  0.198897	  0.042713	 -0.040739	  0.028308	  0.142556	  0.327251	  0.315819	  0.529732	  0.581946	  0.886477
  0.028052	  0.032832	 -0.024772	  0.212444	  0.056845	 -0.027497	  0.066177	  0.222175	  0.358069	  0.380484	  0.640927	  0.649344	  0.984772
  0.065401	  0.008885	 -0.031044	  0.235878	  0.054248	  0.000684	  0.089497	  0.241848	  0.414171	  0.470488	  0.721455	  0.715535	  1.039439
  0.088628	  0.050913	 -0.041572	  0.254094	  0.042893	  0.016014	  0.118100	  0.297144	  0.480794	  0.543077	  0.762661	  0.757131	  1.089883
  0.057251	  0.099547	 -0.044587	  0.257663	  0.041873	  0.020018	  0.158138	  0.388654	  0.522712	  0.567618	  0.810441	  0.768350	  1.089937
 -0.002457	  0.106532	 -0.019876	  0.225249	  0.023202	  0.021565	  0.206780	  0.376722	  0.554574	  0.562123	  0.817714	  0.754120	  1.085108
 -0.018220	  0.100386	 -0.022024	  0.237797	  0.015450	  0.022231	  0.260680	  0.347945	  0.562576	  0.555220	  0.776344	  0.687116	  1.004133
 -0.003188	  0.101721	 -0.000723	  0.254174	  0.046854	  0.079673	  0.268574	  0.344536	  0.526946	  0.485976	  0.726825	  0.575939	  0.852915
 -0.003385	  0.132946	  0.019463	  0.296661	  0.063539	  0.095157	  0.276136	  0.320122	  0.450559	  0.417960	  0.640411	  0.474068	  0.643555
 -0.015006	  0.177047	  0.036152	  0.308008	  0.082663	  0.079262	  0.214585	  0.280440	  0.431317	  0.344456	  0.509776	  0.360587	  0.440119
 -0.009324	  0.196231	  0.019529	  0.294908	  0.095135	  0.040814	  0.163547	  0.229435	  0.355702	  0.279360	  0.397779	  0.207704	  0.292537
  0.010676	  0.192972	  0.012455	  0.318718	  0.112465	  0.017794	  0.122264	  0.158740	  0.260810	  0.201339	  0.262018	  0.066956	  0.134989
  0.018213	  0.184632	  0.014333	  0.310875	  0.114726	  0.000780	  0.084610	  0.086036	  0.190754	  0.079524	  0.105202	 -0.046020	 -0.052987
  0.003565	  0.152879	 -0.002061	  0.294965	  0.095341	 -0.062271	  0.001037	  0.005526	  0.156838	 -0.046528	 -0.017594	 -0.180351	 -0.221827
  0.011599	  0.172436	  0.021593	  0.312795	  0.088011	 -0.108550	 -0.034494	 -0.028127	  0.091893	 -0.144268	 -0.087542	 -0.282752	 -0.351208
  0.028601	  0.208064	 -0.005715	  0.314002	  0.028165	 -0.125362	 -0.081206	 -0.074758	 -0.006061	 -0.201332	 -0.205009	 -0.414701	 -0.471077
  0.028017	  0.214912	 -0.018660	  0.311038	 -0.035443	 -0.181594	 -0.162517	 -0.150797	 -0.057676	 -0.248239	 -0.306502	 -0.501659	 -0.545791
  0.046411	  0.231467	 -0.006376	  0.270813	 -0.088179	 -0.241569	 -0.209110	 -0.174721	 -0.108860	 -0.296479	 -0.386737	 -0.583295	 -0.555372
  0.061365	  0.249347	 -0.029603	  0.272535	 -0.117456	 -0.257770	 -0.276795	 -0.185475	 -0.101831	 -0.337761	 -0.450337	 -0.605252	 -0.539101
  0.032331	  0.257291	 -0.057242	  0.244638	 -0.140080	 -0.253137	 -0.282935	 -0.223193	 -0.086150	 -0.364647	 -0.436036	 -0.601723	 -0.501368
  0.026995	  0.204849	 -0.073189	  0.220502	 -0.154842	 -0.280496	 -0.293376	 -0.264608	 -0.095843	 -0.372017	 -0.375851	 -0.522006	 -0.353315
  0.051121	  0.164758	 -0.108586	  0.189621	 -0.200018	 -0.301604	 -0.284632	 -0.292621	 -0.095300	 -0.346816	 -0.331508	 -0.384897	 -0.157841
  0.057528	  0.159981	 -0.142651	  0.155929	 -0.210957	 -0.312700	 -0.262405	 -0.279726	 -0.054376	 -0.293345	 -0.260756	 -0.196210	  0.061423
  0.052514	  0.193154	 -0.190765	  0.166888	 -0.222771	 -0.333629	 -0.272767	 -0.251844	 -0.017155	 -0.231125	 -0.134184	  0.014035	  0.260760
  0.053464	  0.209898	 -0.213682	  0.164198	 -0.236022	 -0.331826	 -0.227524	 -0.227118	  0.053572	 -0.096676	  0.022636	  0.193480	  0.485143
  0.072180	  0.217207	 -0.208228	  0.185659	 -0.240382	 -0.316519	 -0.174270	 -0.161106	  0.136197	  0.038738	  0.227436	  0.422020	  0.680869
  0.063203	  0.193697	 -0.253365	  0.174565	 -0.246615	 -0.246021	 -0.136820	 -0.064736	  0.193847	  0.186455	  0.418844	  0.603520	  0.836344
  0.029291	  0.185539	 -0.289612	  0.181566	 -0.227511	 -0.179403	 -0.104151	  0.044916	  0.268211	  0.304074	  0.550318	  0.706636	  0.951902
  0.055015	  0.168385	 -0.264930	  0.227309	 -0.207393	 -0.127755	 -0.068431	  0.133779	  0.381397	  0.440969	  0.638531	  0.803960	  0.996156
  0.036091	  0.157331	 -0.252399	  0.292629	 -0.180580	 -0.062224	 -0.024051	  0.206734	  0.452922	  0.542855	  0.700909	  0.818669	  0.943471
  0.011026	  0.151131	 -0.248589	  0.347323	 -0.130030	 -0.023613	  0.024266	  0.200578	  0.502292	  0.579815	  0.726588	  0.761349	  0.872773
  0.009834	  0.145985	 -0.221620	  0.350194	 -0.074370	 -0.015146	  0.081703	  0.205043	  0.557212	  0.617698	  0.678244	  0.675354	  0.801750
  0.007469	  0.151231	 -0.216442	  0.331745	 -0.042607	  0.006337	  0.104292	  0.206073	  0.580993	  0.640782	  0.609854	  0.600476	  0.736956
  0.038120	  0.144990	 -0.181336	  0.344742	  0.018561	  0.029012	  0.089326	  0.206384	  0.577149	  0.650304	  0.533927	  0.550510	  0.639216
  0.035096	  0.152206	 -0.177948	  0.344663	  0.054488	  0.010687	  0.030786	  0.170405	  0.570218	  0.594932	  0.448853	  0.467570	  0.555853
  0.033445	  0.164709	 -0.147683	  0.379660	  0.030619	 -0.033662	 -0.008177	  0.154073	  0.562042	  0.541762	  0.399744	  0.423607	  0.484054
  0.037720	  0.167090	 -0.136598	  0.375933	  0.017010	 -0.044914	 -0.009031	  0.144502	  0.526971	  0.471170	  0.292348	  0.345774	  0.372715
  0.004198	  0.146097	 -0.162430	  0.367389	 -0.008469	 -0.067242	  0.001761	  0.103475	  0.495667	  0.398875	  0.220521	  0.262367	  0.219212
  0.005354	  0.168081	 -0.163060	  0.383212	 -0.028249	 -0.063040	 -0.019559	  0.100090	  0.452836	  0.325626	  0.107945	  0.189419	  0.123647
  0.023527	  0.180939	 -0.151961	  0.374617	 -0.028129	 -0.065990	 -0.056239	  0.079523	  0.381795	  0.195390	  0.002551	  0.115758	  0.050471
 -0.002801	  0.217265	 -0.176244	  0.359480	 -0.027285	 -0.082049	 -0.104262	  0.050808	  0.322538	  0.112183	 -0.068002	  0.068601	  0.023656
  0.004646	  0.249905	 -0.173644	  0.352622	 -0.027903	 -0.084552	 -0.139042	  0.025122	  0.259690	  0.079216	 -0.098348	  0.020299	  0.035721
 -0.013185	  0.266873	 -0.189436	  0.339556	 -0.047256	 -0.095277	 -0.200093	 -0.018519	  0.180969	  0.036688	 -0.103471	  0.037013	  0.126516
  0.005176	  0.295608	 -0.158784	  0.298912	 -0.069547	 -0.124570	 -0.233273	 -0.085284	  0.099985	  0.012070	 -0.105781	  0.057847	  0.215649
 -0.011583	  0.304203	 -0.148819	  0.274860	 -0.085100	 -0.103133	 -0.249236	 -0.158465	  0.044412	  0.032734	 -0.078826	  0.098005	  0.256082
 -0.018353	  0.274015	 -0.153698	  0.307740	 -0.121606	 -0.124465	 -0.302305	 -0.234405	  0.046678	  0.045036	  0.005081	  0.169866	  0.291946
  0.002709	  0.238588	 -0.176313	  0.314320	 -0.126205	 -0.159553	 -0.379803	 -0.242550	  0.070720	  0.102602	  0.038237	  0.240447	  0.336804
  0.005366	  0.209618	 -0.180216	  0.298917	 -0.144970	 -0.196168	 -0.407472	 -0.206383	  0.102254	  0.166184	  0.078900	  0.320654	  0.419084
  0.003094	  0.207303	 -0.211265	  0.298378	 -0.158663	 -0.203745	 -0.395598	 -0.204691	  0.120510	  0.235705	  0.121533	  0.378271	  0.512578
  0.007147	  0.222874	 -0.222651	  0.287142	 -0.166352	 -0.208653	 -0.410280	 -0.214066	  0.157595	  0.289856	  0.155871	  0.436641	  0.584398
 -0.040684	  0.216881	 -0.223284	  0.247831	 -0.174777	 -0.189249	 -0.361149	 -0.194622	  0.180179	  0.363877	  0.207800	  0.517761	  0.656255
 -0.048621	  0.241419	 -0.218760	  0.260966	 -0.174530	 -0.179292	 -0.352965	 -0.183290	  0.200152	  0.431421	  0.268325	  0.564820	  0.682124
 -0.030885	  0.256673	 -0.222997	  0.278060	 -0.145293	 -0.199046	 -0.358028	 -0.172661	  0.204659	  0.452047	  0.334336	  0.580632	  0.686438
 -0.027418	  0.238656	 -0.223047	  0.248461	 -0.139245	 -0.183143	 -0.360674	 -0.165429	  0.228913	  0.457264	  0.418445	  0.559378	  0.664356
 -0.019835	  0.233055	 -0.211405	  0.245638	 -0.134538	 -0.174427	 -0.380323	 -0.168659	  0.261047	  0.449616	  0.411911	  0.539292	  0.623822
 -0.022455	  0.245489	 -0.221424	  0.262249	 -0.099933	 -0.156523	 -0.404128	 -0.168501	  0.291957	  0.473803	  0.353823	  0.476168	  0.532090
  0.003326	  0.283157	 -0.211000	  0.280368	 -0.122575	 -0.146233	 -0.416751	 -0.166980	  0.314859	  0.486238	  0.294284	  0.413863	  0.440394
 -0.022176	  0.286474	 -0.204435	  0.282052	 -0.154100	 -0.144383	 -0.392465	 -0.171661	  0.303602	  0.447448	  0.240129	  0.327944	  0.348636
 -0.052417	  0.249556	 -0.182037	  0.282959	 -0.153116	 -0.180204	 -0.382485	 -0.190494	  0.283512	  0.398895	  0.135563	  0.246259	  0.262092
 -0.013943	  0.221644	 -0.140542	  0.265560	 -0.151440	 -0.168250	 -0.406990	 -0.140964	  0.282717	  0.375993	  0.074287	  0.171912	  0.220350
  0.030796	  0.219927	 -0.126865	  0.263378	 -0.163543	 -0.160627	 -0.366051	 -0.099670	  0.243458	  0.320480	  0.022668	  0.124111	  0.205276
  0.017392	  0.238097	 -0.139727	  0.293011	 -0.187525	 -0.166517	 -0.371468	 -0.123428	  0.211152	  0.254722	 -0.051784	  0.099586	  0.200559
  0.021338	  0.250115	 -0.133338	  0.281092	 -0.179341	 -0.154149	 -0.364265	 -0.142672	  0.169699	  0.205427	 -0.121518	  0.094077	  0.166054
  0.048049	  0.222019	 -0.152369	  0.243878	 -0.155817	 -0.171406	 -0.349933	 -0.192140	  0.169462	  0.180836	 -0.152722	  0.081077	  0.122021
  0.030209	  0.215468	 -0.170736	  0.246456	 -0.128757	 -0.198780	 -0.337617	 -0.221448	  0.135139	  0.149306	 -0.188255	  0.058823	  0.114846
 -0.010821	  0.266563	 -0.201802	  0.254098	 -0.152142	 -0.217506	 -0.352092	 -0.239587	  0.097675	  0.145361	 -0.171431	  0.049837	  0.116072
 -0.055190	  0.258441	 -0.197330	  0.249203	 -0.185864	 -0.210653	 -0.381963	 -0.247677	  0.049269	  0.124643	 -0.127552	  0.073971	  0.154005
 -0.078961	  0.256442	 -0.194012	  0.301224	 -0.185736	 -0.228107	 -0.385903	 -0.267430	  0.019424	  0.136271	 -0.144729	  0.105984	  0.200077
 -0.100694	  0.275279	 -0.224294	  0.303820	 -0.185759	 -0.250915	 -0.381516	 -0.293893	  0.019254	  0.147351	 -0.163538	  0.153832	  0.253673
 -0.134410	  0.294121	 -0.234278	  0.278703	 -0.183726	 -0.264670	 -0.377271	 -0.298079	  0.022543	  0.153672	 -0.121989	  0.181225	  0.279259
 -0.145187	  0.290388	 -0.231995	  0.225305	 -0.207058	 -0.220837	 -0.361252	 -0.301907	 -0.005925	  0.168106	 -0.065231	  0.224012	  0.302530
 -0.151056	  0.261782	 -0.211572	  0.239152	 -0.191076	 -0.223020	 -0.352772	 -0.286318	 -0.019118	  0.202698	 -0.024967	  0.272531	  0.390634
 -0.177828	  0.255081	 -0.241129	  0.231592	 -0.184611	 -0.232809	 -0.333931	 -0.295414	  0.011262	  0.241915	  0.032363	  0.333385	  0.504603
 -0.216500	  0.266895	 -0.251153	  0.227490	 -0.206929	 -0.227653	 -0.336184	 -0.253580	  0.035384	  0.310457	  0.122988	  0.428608	  0.621283
 -0.248301	  0.271079	 -0.275256	  0.221594	 -0.197101	 -0.177889	 -0.334657	 -0.247932	  0.073444	  0.369465	  0.175569	  0.509207	  0.713193
 -0.270790	  0.243955	 -0.309570	  0.235704	 -0.161387	 -0.125935	 -0.334771	 -0.254248	  0.073650	  0.438620	  0.256085	  0.574772	  0.809938
 -0.295857	  0.255281	 -0.316263	  0.279418	 -0.168100	 -0.136277	 -0.325215	 -0.212232	  0.096628	  0.517288	  0.338761	  0.696871	  0.903509
 -0.326537	  0.257223	 -0.293583	  0.288555	 -0.139911	 -0.101351	 -0.279444	 -0.181522	  0.124465	  0.616270	  0.411770	  0.822311	  0.976489
 -0.313606	  0.257380	 -0.270546	  0.329309	 -0.151025	 -0.075804	 -0.260369	 -0.151178	  0.178536	  0.680509	  0.499023	  0.881571	  1.045150
 -0.326944	  0.258686	 -0.282464	  0.356096	 -0.145369	 -0.071541	 -0.225698	 -0.102568	  0.234379	  0.684706	  0.584419	  0.935139	  1.108510
 -0.354479	  0.263197	 -0.291309	  0.402728	 -0.119176	 -0.051571	 -0.178039	 -0.057644	  0.270823	  0.731115	  0.639553	  1.007540	  1.143709
 -0.374585	  0.256661	 -0.299565	  0.402391	 -0.118861	 -0.019783	 -0.153900	 -0.049503	  0.314681	  0.796863	  0.658251	  1.075320	  1.169893
 -0.388631	  0.267538	 -0.291490	  0.389475	 -0.102516	  0.011769	 -0.139087	 -0.039219	  0.389848	  0.808158	  0.728667	  1.121672	  1.216259
 -0.404314	  0.232643	 -0.260277	  0.402414	 -0.088904	  0.039628	 -0.076009	 -0.024006	  0.411958	  0.804672	  0.785857	  1.120557	  1.251309
 -0.430380	  0.205262	 -0.233833	  0.350197	 -0.087899	  0.026731	 -0.084625	 -0.001584	  0.412876	  0.781823	  0.755429	  1.137195	  1.234482
 -0.441165	  0.208884	 -0.210771	  0.346920	 -0.065771	  0.047893	 -0.063731	  0.028710	  0.448228	  0.777172	  0.709842	  1.110802	  1.228169
 -0.454469	  0.188387	 -0.198924	  0.394093	 -0.019254	  0.075630	 -0.009814	  0.056394	  0.448057	  0.780839	  0.657458	  1.052720	  1.172376
 -0.419812	  0.223914	 -0.182060	  0.423463	 -0.017943	  0.051853	  0.003266	  0.056698	  0.439477	  0.783804	  0.612561	  0.966569	  1.092880
 -0.467393	  0.206901	 -0.146450	  0.430512	 -0.000940	  0.095679	  0.002678	  0.032354	  0.407461	  0.798003	  0.604593	  0.849914	  0.991828
 -0.516609	  0.182479	 -0.127881	  0.446157	  0.000442	  0.104014	  0.008971	  0.047753	  0.399509	  0.786717	  0.569280	  0.757272	  0.838148
 -0.528772	  0.166138	 -0.146370	  0.454593	  0.046466	  0.119345	  0.021995	  0.047756	  0.425380	  0.731241	  0.497902	  0.645106	  0.742797
 -0.507089	  0.200582	 -0.187454	  0.456688	  0.075818	  0.136607	  0.039920	 -0.003141	  0.423907	  0.663202	  0.382059	  0.594720	  0.628628
 -0.533222	  0.230137	 -0.181039	  0.495459	  0.045178	  0.178443	  0.025717	 -0.057613	  0.378505	  0.569486	  0.262478	  0.549883	  0.540532
 -0.508209	  0.261193	 -0.159134	  0.489457	  0.037353	  0.189053	  0.011102	 -0.099274	  0.309269	  0.524220	  0.188647	  0.461983	  0.471701
 -0.480342	  0.274478	 -0.151517	  0.471204	  0.039873	  0.147657	 -0.013330	 -0.123459	  0.259802	  0.464346	  0.140862	  0.353725	  0.434225
 -0.479480	  0.254769	 -0.137558	  0.499933	  0.031487	  0.135611	 -0.024296	 -0.134727	  0.193348	  0.397785	  0.069499	  0.270124	  0.355826
 -0.493563	  0.267022	 -0.136986	  0.487960	  0.022287	  0.115922	 -0.029376	 -0.171033	  0.088851	  0.306832	 -0.053376	  0.237207	  0.288462
 -0.511566	  0.260378	 -0.097153	  0.465740	 -0.022030	  0.080128	 -0.031993	 -0.231485	  0.023316	  0.210055	 -0.128796	  0.147547	  0.213636
 -0.532839	  0.266540	 -0.099478	  0.461841	 -0.052833	  0.085994	 -0.052530	 -0.260135	 -0.046870	  0.147144	 -0.152049	  0.020086	  0.116969
 -0.555701	  0.246401	 -0.100435	  0.439904	 -0.048060	  0.072687	 -0.095085	 -0.304192	 -0.071071	  0.091876	 -0.209158	 -0.060552	  0.030433
 -0.560462	  0.217135	 -0.067770	  0.421206	 -0.088110	  0.068867	 -0.153033	 -0.335582	 -0.107463	  0.038152	 -0.270266	 -0.124352	 -0.066687
 -0.579235	  0.237845	 -0.052466	  0.422669	 -0.090874	  0.031316	 -0.157697	 -0.374674	 -0.165629	  0.001658	 -0.321813	 -0.158713	 -0.144703
 -0.578584	  0.258963	 -0.049179	  0.400341	 -0.103960	 -0.022734	 -0.154763	 -0.396552	 -0.213980	 -0.007338	 -0.371498	 -0.178139	 -0.159459
 -0.551900	  0.255305	 -0.031584	  0.367762	 -0.127028	 -0.041216	 -0.201656	 -0.431892	 -0.255895	 -0.008198	 -0.425584	 -0.216696	 -0.157643
 -0.517716	  0.244663	 -0.066882	  0.301267	 -0.160562	 -0.064526	 -0.288822	 -0.494441	 -0.270126	 -0.046424	 -0.434579	 -0.238983	 -0.179908
 -0.518106	  0.214148	 -0.092178	  0.271617	 -0.212580	 -0.109309	 -0.343679	 -0.494040	 -0.291598	 -0.073171	 -0.472692	 -0.235124	 -0.148228
 -0.497169	  0.197250	 -0.131808	  0.214305	 -0.237183	 -0.120490	 -0.350220	 -0.484181	 -0.282649	 -0.049437	 -0.511742	 -0.229021	 -0.077321
 -0.503203	  0.217665	 -0.125447	  0.179606	 -0.250661	 -0.148014	 -0.359420	 -0.494072	 -0.269100	 -0.029360	 -0.525430	 -0.202198	 -0.008718
 -0.475482	  0.235746	 -0.128236	  0.203120	 -0.251577	 -0.202164	 -0.385365	 -0.475776	 -0.295305	 -0.031132	 -0.486615	 -0.127173	  0.055880
 -0.435024	  0.244110	 -0.168008	  0.189723	 -0.282567	 -0.223720	 -0.376127	 -0.463794	 -0.317556	 -0.049705	 -0.433982	 -0.028083	  0.169032
 -0.436616	  0.224925	 -0.162099	  0.155160	 -0.301682	 -0.258798	 -0.346572	 -0.436564	 -0.307751	 -0.032874	 -0.331730	  0.054894	  0.293448
 -0.452955	  0.192260	 -0.166202	  0.107059	 -0.349761	 -0.274956	 -0.323618	 -0.431054	 -0.309784	  0.003467	 -0.208160	  0.133003	  0.413428
 -0.452297	  0.181967	 -0.179727	  0.052732	 -0.348341	 -0.258812	 -0.327985	 -0.434734	 -0.245409	  0.038429	 -0.086185	  0.215414	  0.450430
 -0.425149	  0.209539	 -0.231670	  0.035713	 -0.309233	 -0.202839	 -0.310947	 -0.419887	 -0.171886	  0.051014	  0.006171	  0.286346	  0.446531
 -0.397853	  0.209018	 -0.275382	  0.035020	 -0.292840	 -0.196828	 -0.305258	 -0.375816	 -0.138710	  0.091062	  0.102635	  0.331211	  0.427691
 -0.419203	  0.177124	 -0.266946	 -0.011296	 -0.284849	 -0.162248	 -0.264033	 -0.304530	 -0.098815	  0.163800	  0.145356	  0.331309	  0.353997
 -0.414119	  0.153510	 -0.278699	 -0.039473	 -0.289557	 -0.109453	 -0.204522	 -0.259983	 -0.049307	  0.239669	  0.111559	  0.318768	  0.310125
 -0.394828	  0.092065	 -0.251457	 -0.045502	 -0.282929	 -0.072887	 -0.155755	 -0.232667	 -0.016108	  0.262094	  0.109415	  0.262463	  0.243868
 -0.412313	  0.075421	 -0.255776	 -0.057605	 -0.285898	 -0.097597	 -0.126329	 -0.237759	  0.016312	  0.300577	  0.140703	  0.201292	  0.199715
 -0.423264	  0.111471	 -0.253269	 -0.048736	 -0.299122	 -0.091688	 -0.110500	 -0.212945	  0.030324	  0.286794	  0.109625	  0.152823	  0.192156
 -0.409179	  0.075768	 -0.231016	 -0.046549	 -0.286247	 -0.067523	 -0.084236	 -0.191206	  0.031200	  0.285899	  0.052584	  0.092405	  0.148909
 -0.401575	  0.051115	 -0.235646	 -0.062827	 -0.274718	 -0.049391	 -0.041749	 -0.208431	 -0.019198	  0.275844	  0.029025	  0.046969	  0.112623
 -0.382799	  0.049541	 -0.269730	 -0.007357	 -0.249192	 -0.021945	 -0.025855	 -0.213937	 -0.059314	  0.231781	 -0.005050	  0.016449	  0.059034
 -0.373244	  0.036289	 -0.276075	 -0.007189	 -0.257694	 -0.008274	 -0.020314	 -0.220103	 -0.106353	  0.168586	 -0.035484	 -0.011836	  0.012280
 -0.385214	  0.032748	 -0.228045	 -0.040615	 -0.274652	  0.010369	 -0.019141	 -0.214322	 -0.134899	  0.133007	 -0.091470	 -0.045823	  0.014701
 -0.406303	  0.018899	 -0.203091	 -0.026592	 -0.232132	 -0.000069	 -0.011897	 -0.176897	 -0.178868	  0.120233	 -0.161119	 -0.102809	  0.004429
 -0.398982	  0.031382	 -0.204139	 -0.009479	 -0.213251	  0.010635	 -0.011466	 -0.189313	 -0.255176	  0.065438	 -0.197755	 -0.150655	 -0.010237
 -0.369558	  0.035080	 -0.195983	 -0.035822	 -0.211960	  0.010550	 -0.015880	 -0.229626	 -0.298960	  0.026859	 -0.217168	 -0.157761	  0.011050
 -0.362816	  0.033414	 -0.189523	 -0.052802	 -0.174210	  0.008788	 -0.026441	 -0.218803	 -0.343562	  0.009458	 -0.246404	 -0.160029	  0.004489
 -0.310092	  0.039801	 -0.177388	 -0.033703	 -0.184844	  0.004548	 -0.064406	 -0.206023	 -0.362205	 -0.023757	 -0.242839	 -0.163138	  0.013840
 -0.274017	  0.019744	 -0.161884	 -0.047154	 -0.172203	 -0.005001	 -0.053989	 -0.210497	 -0.362321	 -0.055740	 -0.267426	 -0.183842	  0.021392
 -0.280169	  0.047545	 -0.197959	 -0.070967	 -0.119781	  0.031826	 -0.033021	 -0.219392	 -0.340972	 -0.090715	 -0.298847	 -0.191434	  0.025151
 -0.284905	  0.029103	 -0.202453	 -0.098840	 -0.091252	  0.095796	 -0.005371	 -0.186920	 -0.374872	 -0.110831	 -0.324631	 -0.181406	  0.010637
 -0.271371	  0.047437	 -0.156080	 -0.068123	 -0.066229	  0.113788	  0.003555	 -0.173986	 -0.396735	 -0.112972	 -0.325055	 -0.213427	 -0.027039
 -0.259552	  0.069937	 -0.152537	 -0.002140	 -0.076155	  0.081345	 -0.014909	 -0.155244	 -0.400018	 -0.087068	 -0.323794	 -0.247028	 -0.069641
 -0.262676	  0.108975	 -0.116572	  0.003459	 -0.060825	  0.092361	 -0.021072	 -0.143569	 -0.415717	 -0.092764	 -0.367280	 -0.268950	 -0.128329
 -0.268768	  0.091984	 -0.089311	  0.000471	 -0.023154	  0.112265	 -0.038247	 -0.158383	 -0.411441	 -0.103413	 -0.376837	 -0.281679	 -0.135916
 -0.250071	  0.087663	 -0.069071	  0.035772	 -0.019371	  0.103516	 -0.035582	 -0.178522	 -0.446178	 -0.086910	 -0.372013	 -0.276092	 -0.143427
 -0.215388	  0.091462	 -0.052230	  0.018402	 -0.005757	  0.070915	 -0.015270	 -0.214390	 -0.451456	 -0.124449	 -0.333801	 -0.282157	 -0.165995
 -0.215513	  0.076062	 -0.048134	  0.008098	 -0.038731	  0.048935	 -0.012678	 -0.238256	 -0.446246	 -0.162961	 -0.317058	 -0.278406	 -0.181095
 -0.223156	  0.059351	 -0.044059	  0.012664	 -0.079358	  0.061990	 -0.028318	 -0.253018	 -0.464383	 -0.178153	 -0.299029	 -0.294952	 -0.153722
 -0.173442	  0.053367	 -0.032486	  0.035158	 -0.097228	  0.077154	 -0.039830	 -0.253168	 -0.536595	 -0.158809	 -0.272583	 -0.262665	 -0.107023
 -0.155577	  0.050776	 -0.019614	  0.052989	 -0.091533	  0.071862	 -0.064949	 -0.255970	 -0.573879	 -0.112125	 -0.205732	 -0.239953	 -0.045731
 -0.170229	  0.063429	  0.011065	  0.052852	 -0.120263	  0.018117	 -0.068388	 -0.264708	 -0.574624	 -0.082241	 -0.172904	 -0.235992	  0.015247
 -0.198467	  0.059331	 -0.006058	  0.080295	 -0.133826	 -0.019993	 -0.039378	 -0.266846	 -0.586360	 -0.042189	 -0.149105	 -0.180543	  0.062210
 -0.196974	  0.049658	  0.006800	  0.062649	 -0.130553	 -0.022736	 -0.057127	 -0.231457	 -0.600154	 -0.005470	 -0.146792	 -0.152201	  0.119565
 -0.209124	  0.059098	  0.011131	  0.058462	 -0.141854	 -0.039518	 -0.093133	 -0.217781	 -0.589939	 -0.017885	 -0.109383	 -0.144327	  0.171549
 -0.218611	  0.041455	  0.006958	  0.024102	 -0.146164	 -0.057580	 -0.097669	 -0.242374	 -0.581555	  0.000894	 -0.102865	 -0.141625	  0.182922
 -0.231064	  0.011207	 -0.015790	  0.004090	 -0.180252	 -0.094812	 -0.087722	 -0.255171	 -0.542241	  0.010155	 -0.069037	 -0.108960	  0.193830
 -0.209873	 -0.050422	 -0.017970	 -0.007467	 -0.226683	 -0.111168	 -0.098154	 -0.250161	 -0.518621	  0.022415	 -0.059591	 -0.052858	  0.246803
 -0.207768	 -0.031486	 -0.022484	 -0.042505	 -0.240557	 -0.107326	 -0.143167	 -0.245988	 -0.475935	  0.020610	 -0.061269	 -0.032651	  0.262084
 -0.214894	  0.009499	 -0.027004	 -0.036746	 -0.230304	 -0.111769	 -0.163283	 -0.264401	 -0.446262	  0.005347	 -0.036208	 -0.054487	  0.233633
 -0.161381	  0.042534	 -0.003988	 -0.013798	 -0.237398	 -0.124281	 -0.146744	 -0.215025	 -0.404984	 -0.009965	 -0.015479	 -0.028916	  0.199580
 -0.138392	  0.048134	  0.009825	 -0.019848	 -0.252308	 -0.096690	 -0.119662	 -0.197300	 -0.364287	 -0.008132	  0.010859	 -0.037129	  0.171522
 -0.134102	  0.048128	 -0.016885	 -0.049272	 -0.246092	 -0.066420	 -0.103294	 -0.156798	 -0.374256	  0.002185	  0.013674	 -0.100272	  0.135797
 -0.153028	  0.044516	 -0.020695	 -0.072882	 -0.195526	 -0.034614	 -0.075379	 -0.104494	 -0.378942	  0.001041	 -0.029731	 -0.117700	  0.105826
 -0.175153	  0.037926	 -0.032845	 -0.079803	 -0.150785	 -0.036181	 -0.039647	 -0.088957	 -0.359964	  0.015919	 -0.087191	 -0.138259	  0.080183
 -0.199146	  0.033464	 -0.052616	 -0.053233	 -0.135097	 -0.020960	 -0.030634	 -0.064655	 -0.334995	  0.042842	 -0.077372	 -0.211746	  0.079619
 -0.164492	  0.050303	 -0.037024	 -0.018532	 -0.153368	  0.014024	 -0.036711	 -0.019076	 -0.332016	  0.003299	 -0.058858	 -0.222017	  0.108326
 -0.099275	  0.060858	 -0.056240	 -0.030628	 -0.142394	  0.037038	 -0.045408	 -0.005798	 -0.317119	 -0.035267	 -0.076063	 -0.211986	  0.116609
 -0.077138	  0.047322	 -0.061576	 -0.054094	 -0.122248	  0.029513	 -0.045286	 -0.032369	 -0.298236	 -0.091218	 -0.058038	 -0.213852	  0.118049
 -0.072908	 -0.006319	 -0.094863	 -0.060958	 -0.126060	  0.041256	 -0.043507	 -0.033589	 -0.298957	 -0.101541	 -0.023586	 -0.149326	  0.128057
 -0.093938	  0.010010	 -0.091328	 -0.069727	 -0.100480	  0.021905	 -0.064804	 -0.034795	 -0.279474	 -0.103922	 -0.020791	 -0.132311	  0.165863
 -0.087937	  0.052280	 -0.099616	 -0.048289	 -0.042694	  0.033422	 -0.071467	 -0.046908	 -0.250929	 -0.109120	 -0.021349	 -0.103970	  0.169219
 -0.071592	  0.047017	 -0.105061	 -0.013931	 -0.000736	  0.065344	 -0.065845	 -0.021482	 -0.258436	 -0.103687	 -0.043478	 -0.086365	  0.164074
 -0.024582	  0.011586	 -0.106762	 -0.036517	  0.009582	  0.023335	 -0.039973	 -0.031456	 -0.259128	 -0.100973	 -0.043767	 -0.081776	  0.173360
  0.003857	  0.009189	 -0.109051	 -0.002159	 -0.011177	 -0.009329	 -0.065365	 -0.048482	 -0.253381	 -0.124078	 -0.045084	 -0.117974	  0.169184
 -0.024183	  0.014523	 -0.074597	  0.035961	 -0.008000	 -0.023437	 -0.074227	 -0.051925	 -0.204178	 -0.127324	 -0.030380	 -0.136952	  0.154978
 -0.041334	  0.020144	 -0.067048	  0.057767	 -0.018502	 -0.055178	 -0.075243	 -0.047584	 -0.208403	 -0.141051	  0.000384	 -0.106319	  0.148282
 -0.015171	  0.008796	 -0.036070	  0.055623	 -0.002473	 -0.058312	 -0.072825	 -0.046869	 -0.227729	 -0.143050	 -0.008895	 -0.106455	  0.128014
 -0.008922	  0.015757	 -0.017134	  0.040437	 -0.025961	 -0.031390	 -0.061487	 -0.082812	 -0.218717	 -0.138081	 -0.035268	 -0.139251	  0.120057
 -0.024148	  0.015572	 -0.013940	  0.042545	 -0.065769	 -0.003509	 -0.087249	 -0.087437	 -0.214252	 -0.135193	 -0.081547	 -0.122436	  0.138408
 -0.038974	  0.003369	 -0.014115	  0.046545	 -0.069073	 -0.009261	 -0.078154	 -0.121545	 -0.212743	 -0.170985	 -0.104094	 -0.106297	  0.113941
 -0.033288	  0.032201	 -0.048172	  0.065567	 -0.070670	 -0.026682	 -0.060676	 -0.134207	 -0.209416	 -0.186603	 -0.093074	 -0.086682	  0.052637
 -0.027351	  0.009402	 -0.045881	  0.051210	 -0.073620	 -0.028627	 -0.065839	 -0.122162	 -0.205443	 -0.157739	 -0.085836	 -0.117807	  0.009514
  0.007068	 -0.004781	 -0.045171	  0.031442	 -0.048970	 -0.033195	 -0.083687	 -0.112273	 -0.214521	 -0.160016	 -0.114593	 -0.134623	  0.008787
  0.008465	  0.010858	 -0.026238	  0.032611	 -0.031993	 -0.003909	 -0.077496	 -0.138291	 -0.179932	 -0.167736	 -0.139397	 -0.146905	 -0.018961
  0.000174	  0.030358	 -0.011824	 -0.024260	 -0.054966	  0.021182	 -0.076157	 -0.157757	 -0.212697	 -0.138383	 -0.146243	 -0.153495	 -0.053141
 -0.016624	  0.023457	 -0.008051	 -0.027481	 -0.045872	  0.027678	 -0.065753	 -0.186029	 -0.228032	 -0.168812	 -0.123472	 -0.153945	 -0.082224
 -0.019477	  0.001771	 -0.009601	 -0.021623	 -0.082810	  0.019095	 -0.071528	 -0.185472	 -0.218469	 -0.190256	 -0.135454	 -0.161323	 -0.109224
  0.148129	  0.031096	  0.014482	 -0.060669	  0.049142	 -0.042122	 -0.014711	 -0.028342	 -0.039504	 -0.041393	 -0.020300	  0.017147	  0.187594
  0.118560	  0.001518	 -0.002086	 -0.069580	  0.022301	 -0.055353	 -0.026202	 -0.035840	 -0.031005	 -0.043560	 -0.022223	  0.000837	  0.133809
  0.094366	 -0.017820	  0.004847	 -0.053686	  0.012396	 -0.036393	 -0.016513	 -0.034274	 -0.014855	 -0.012773	  0.006567	 -0.038997	  0.113067
  0.062115	 -0.042277	 -0.005100	 -0.037195	  0.023441	 -0.032328	 -0.023132	 -0.021660	  0.016270	 -0.003170	  0.014213	 -0.053194	  0.116527
  0.039189	 -0.023365	 -0.032476	 -0.045028	  0.011608	 -0.005951	 -0.022274	  0.028490	  0.000338	 -0.003124	 -0.001676	 -0.002103	  0.121948
  0.027076	 -0.017889	  0.003236	 -0.021440	  0.010483	 -0.001262	 -0.018837	  0.017805	 -0.010034	  0.010130	 -0.024342	  0.030105	  0.095864
  0.051677	 -0.025396	  0.024434	  0.006015	  0.028692	 -0.055100	 -0.005424	 -0.017996	 -0.049334	  0.007850	 -0.035799	  0.035985	  0.075404
  0.069570	 -0.030942	  0.023491	  0.017540	  0.036579	 -0.045648	  0.014045	 -0.011218	 -0.062920	 -0.002526	 -0.016715	  0.035888	  0.056356
  0.078472	  0.005478	  0.047880	  0.010398	  0.024219	 -0.034162	  0.026197	  0.002291	 -0.031052	  0.013754	 -0.040639	  0.002892	  0.034465
  0.043346	  0.019476	  0.051849	  0.016726	  0.022287	 -0.028861	  0.052175	  0.007461	 -0.013729	  0.035884	 -0.029805	  0.008585	  0.051692
 -0.017489	  0.034604	  0.051777	 -0.004374	 -0.008150	 -0.007166	  0.023152	  0.021559	  0.016560	  0.032156	  0.033457	 -0.011236	  0.013721
 -0.024765	  0.055042	  0.022706	  0.022610	 -0.017367	  0.005999	  0.031776	  0.044813	  0.038484	  0.002310	  0.071952	 -0.040520	 -0.009359
 -0.012986	  0.042327	 -0.010529	  0.045507	 -0.028052	  0.004407	  0.034940	  0.033901	  0.048164	 -0.014280	  0.047088	 -0.003615	 -0.071995
 -0.039939	  0.044345	 -0.028550	  0.018490	 -0.039072	  0.029089	  0.006346	  0.023910	  0.060566	  0.007073	  0.032899	  0.003503	 -0.100130
 -0.074026	  0.010452	 -0.027088	  0.004054	 -0.033330	  0.062561	  0.026543	  0.015947	  0.067396	  0.008273	  0.024670	  0.004295	 -0.132605
 -0.098266	  0.010763	 -0.054127	  0.024255	 -0.030878	  0.066599	  0.019610	  0.000405	  0.004334	  0.007257	  0.009111	  0.022608	 -0.157027
 -0.108885	 -0.030895	 -0.047756	  0.056400	 -0.031762	  0.024592	  0.010080	 -0.018283	  0.015350	  0.018895	 -0.010046	  0.015546	 -0.158212
 -0.128146	 -0.020043	 -0.022464	  0.029667	 -0.018188	  0.029698	 -0.022793	 -0.023704	 -0.013788	 -0.002978	 -0.025434	 -0.009640	 -0.135540
 -0.122930	 -0.026702	 -0.018389	  0.023426	 -0.018753	  0.059569	 -0.031488	 -0.009587	  0.004226	  0.002493	 -0.008045	  0.004288	 -0.120723
 -0.105069	 -0.019772	  0.003864	  0.016883	 -0.015597	  0.061832	 -0.063489	  0.004321	 -0.005468	 -0.022272	 -0.004933	 -0.022375	 -0.114855
 -0.103150	  0.019497	  0.015140	  0.003360	 -0.023055	  0.082875	 -0.104413	  0.002357	  0.019589	 -0.029678	 -0.009629	 -0.041641	 -0.100782
 -0.118307	 -0.007600	 -0.013052	  0.019679	 -0.022758	  0.043890	 -0.111653	 -0.038712	  0.039615	 -0.018571	  0.010401	 -0.058950	 -0.082282
 -0.130348	 -0.018313	  0.004884	  0.051612	 -0.043317	  0.043229	 -0.119488	 -0.012025	  0.006670	 -0.017609	  0.060677	 -0.069229	 -0.043647
 -0.139424	 -0.003528	  0.038635	  0.042699	 -0.083726	  0.078014	 -0.109973	  0.040458	  0.001585	 -0.015206	  0.054743	 -0.090146	 -0.021799
 -0.145837	  0.013810	  0.048171	 -0.001442	 -0.109757	  0.118426	 -0.121851	  0.043134	  0.014339	 -0.018640	  0.060754	 -0.095607	 -0.018718
 -0.140769	 -0.006212	  0.043355	  0.008906	 -0.136340	  0.110051	 -0.122383	  0.015912	  0.018192	 -0.049399	  0.063627	 -0.094044	 -0.018501
 -0.137657	 -0.001962	  0.051674	  0.022842	 -0.113258	  0.120484	 -0.101957	 -0.007354	  0.011073	 -0.065723	  0.100157	 -0.086345	 -0.008221
 -0.163561	  0.018802	  0.009204	  0.022070	 -0.074219	  0.103152	 -0.118546	 -0.042179	  0.019507	 -0.062508	  0.130455	 -0.082425	  0.018714
 -0.202666	  0.032645	 -0.009677	  0.017510	 -0.056658	  0.116439	 -0.109806	 -0.027398	  0.065879	 -0.072260	  0.112421	 -0.052884	  0.001135
 -0.209688	  0.043194	  0.017205	  0.033605	 -0.010735	  0.104261	 -0.076562	  0.014259	  0.068526	 -0.062073	  0.122712	 -0.034873	 -0.013012
 -0.175006	  0.031043	 -0.003839	  0.050784	 -0.033306	  0.119458	 -0.057253	  0.049298	  0.072152	 -0.085828	  0.143597	 -0.049137	 -0.014082
 -0.176199	  0.030796	 -0.034245	  0.080684	 -0.053324	  0.114684	 -0.071475	  0.043800	  0.045819	 -0.086585	  0.159250	 -0.060945	  0.028787
 -0.180266	  0.031209	 -0.032883	  0.098032	 -0.069961	  0.090982	 -0.081810	  0.034953	  0.013061	 -0.068705	  0.176617	 -0.075204	  0.080920
 -0.157222	  0.020062	 -0.026611	  0.095268	 -0.066583	  0.124975	 -0.113172	  0.042560	  0.014056	 -0.065320	  0.175412	 -0.083890	  0.125538
 -0.149855	  0.063988	 -0.020894	  0.118472	 -0.077904	  0.098018	 -0.160070	  0.065756	  0.042616	 -0.046652	  0.159549	 -0.107536	  0.158175
 -0.161956	  0.090202	  0.014779	  0.150401	 -0.070132	  0.110972	 -0.103548	  0.079957	  0.050542	 -0.036731	  0.154305	 -0.081479	  0.156259
 -0.174312	  0.108424	  0.032531	  0.154913	 -0.054576	  0.120222	 -0.095109	  0.060314	  0.094684	 -0.065828	  0.161968	 -0.098013	  0.160958
 -0.184218	  0.128250	  0.006630	  0.191891	 -0.067377	  0.143312	 -0.079110	  0.048601	  0.090838	 -0.077219	  0.174094	 -0.115128	  0.181158
 -0.200877	  0.123932	 -0.036937	  0.228526	 -0.068116	  0.127252	 -0.093953	  0.031946	  0.099220	 -0.092308	  0.164424	 -0.125383	  0.202230
 -0.180860	  0.138117	 -0.052201	  0.283812	 -0.053653	  0.134743	 -0.120187	  0.017651	  0.090582	 -0.081681	  0.159116	 -0.121049	  0.219439
 -0.163766	  0.175805	 -0.037011	  0.244514	 -0.053913	  0.163431	 -0.134486	  0.018083	  0.095478	 -0.061648	  0.172187	 -0.119928	  0.230031
 -0.192979	  0.201314	 -0.006463	  0.219594	 -0.070569	  0.154175	 -0.158573	  0.035591	  0.096649	 -0.083664	  0.166915	 -0.105235	  0.197974
 -0.218007	  0.155567	  0.004687	  0.245329	 -0.056689	  0.151181	 -0.150428	  0.035696	  0.072578	 -0.087971	  0.207259	 -0.090402	  0.206240
 -0.221072	  0.123895	  0.051757	  0.219876	 -0.060843	  0.131813	 -0.129270	  0.052209	  0.092152	 -0.087302	  0.231409	 -0.107359	  0.216637
 -0.243727	  0.149512	  0.067196	  0.220799	 -0.077394	  0.108223	 -0.122296	  0.063697	  0.087109	 -0.101769	  0.212352	 -0.071981	  0.231865
 -0.243420	  0.155708	  0.074246	  0.213413	 -0.085717	  0.099011	 -0.091801	  0.031760	  0.094689	 -0.086739	  0.186017	 -0.047764	  0.219562
 -0.210417	  0.138032	  0.082127	  0.217216	 -0.124697	  0.065127	 -0.071522	  0.038043	  0.083186	 -0.097559	  0.228981	 -0.037971	  0.199736
 -0.208318	  0.128358	  0.129318	  0.245504	 -0.133651	  0.068763	 -0.083892	  0.051367	  0.073566	 -0.097979	  0.254368	 -0.013025	  0.207486
 -0.232323	  0.151949	  0.166299	  0.236763	 -0.123493	  0.111450	 -0.084739	  0.057891	  0.070144	 -0.110831	  0.271529	  0.012250	  0.210704
 -0.249828	  0.176514	  0.209583	  0.212736	 -0.096986	  0.124786	 -0.091288	  0.046731	  0.070740	 -0.135734	  0.237506	  0.055999	  0.197883
 -0.215644	  0.173989	  0.171015	  0.198031	 -0.089505	  0.141370	 -0.127951	 -0.013675	  0.103842	 -0.103251	  0.210732	  0.081352	  0.198165
 -0.185170	  0.178684	  0.127831	  0.233924	 -0.113728	  0.166743	 -0.134481	 -0.017724	  0.118788	 -0.083979	  0.236452	  0.106418	  0.232228
 -0.184699	  0.198121	  0.145425	  0.244722	 -0.118458	  0.192922	 -0.126984	 -0.020425	  0.141549	 -0.095617	  0.257456	  0.145605	  0.215202
 -0.162633	  0.231567	  0.186261	  0.256647	 -0.156260	  0.201658	 -0.117416	 -0.005747	  0.145610	 -0.121360	  0.278142	  0.108711	  0.216849
 -0.166748	  0.248922	  0.219540	  0.260864	 -0.190558	  0.177926	 -0.125398	 -0.004085	  0.139961	 -0.134372	  0.320580	  0.118975	  0.243182
 -0.173737	  0.268786	  0.254674	  0.268304	 -0.204181	  0.177808	 -0.124939	  0.027272	  0.142275	 -0.129979	  0.362323	  0.114167	  0.217465
 -0.137926	  0.276589	  0.266251	  0.277377	 -0.188794	  0.158354	 -0.126166	  0.039053	  0.112218	 -0.133596	  0.324313	  0.105557	  0.226256
 -0.150246	  0.262769	  0.240212	  0.295411	 -0.178400	  0.123604	 -0.111081	  0.034434	  0.138695	 -0.123720	  0.318446	  0.128142	  0.229107
 -0.119697	  0.241065	  0.242580	  0.288129	 -0.202663	  0.117649	 -0.099422	  0.044184	  0.154183	 -0.093032	  0.315443	  0.157323	  0.256746
 -0.099351	  0.229477	  0.237817	  0.269177	 -0.207085	  0.098545	 -0.110004	  0.060516	  0.144904	 -0.126174	  0.277248	  0.144994	  0.267988
 -0.096530	  0.266252	  0.224465	  0.272389	 -0.181261	  0.129130	 -0.131631	  0.085202	  0.156022	 -0.152188	  0.287860	  0.162370	  0.270933
 -0.083025	  0.266784	  0.241530	  0.289925	 -0.174903	  0.112036	 -0.105092	  0.103089	  0.142612	 -0.130379	  0.291717	  0.207343	  0.284014
 -0.084562	  0.253605	  0.254305	  0.281735	 -0.161323	  0.133409	 -0.048003	  0.108420	  0.153143	 -0.154172	  0.308279	  0.214725	  0.277771
 -0.135122	  0.241862	  0.241204	  0.320418	 -0.161786	  0.120670	 -0.028197	  0.061067	  0.162757	 -0.171986	  0.324300	  0.174774	  0.277701
 -0.153301	  0.223289	  0.217386	  0.373044	 -0.164837	  0.100769	 -0.035386	  0.047927	  0.155093	 -0.193102	  0.338363	  0.119303	  0.286190
 -0.171914	  0.227838	  0.208243	  0.400191	 -0.169350	  0.085053	  0.031787	  0.036937	  0.165596	 -0.198566	  0.365164	  0.087495	  0.275104
 -0.162574	  0.230884	  0.207453	  0.358316	 -0.201194	  0.088639	  0.067691	  0.032717	  0.176462	 -0.235315	  0.337827	  0.064909	  0.259317
 -0.130539	  0.219718	  0.190713	  0.349985	 -0.177069	  0.061784	  0.048956	  0.059252	  0.166381	 -0.224633	  0.327641	  0.088536	  0.279619
 -0.115166	  0.210119	  0.173521	  0.367641	 -0.137326	  0.078990	  0.016271	  0.062713	  0.216812	 -0.218462	  0.320232	  0.095162	  0.266522
 -0.094975	  0.209941	  0.168925	  0.355506	 -0.133930	  0.126476	  0.061391	  0.048247	  0.238642	 -0.196051	  0.315754	  0.098937	  0.268808
 -0.084084	  0.192953	  0.164948	  0.344222	 -0.167251	  0.141594	  0.081753	  0.051489	  0.237963	 -0.202425	  0.309445	  0.111078	  0.293471
 -0.056601	  0.212035	  0.178968	  0.333704	 -0.207579	  0.156362	  0.112842	  0.078798	  0.196793	 -0.226026	  0.352081	  0.144305	  0.317740
 -0.070610	  0.225830	  0.210744	  0.312678	 -0.171234	  0.139964	  0.172707	  0.092838	  0.184469	 -0.194231	  0.366518	  0.133572	  0.303201
 -0.026967	  0.208039	  0.210811	  0.311666	 -0.157884	  0.125491	  0.170813	  0.083385	  0.173747	 -0.221929	  0.392718	  0.130475	  0.319129
 -0.023047	  0.217716	  0.216278	  0.300174	 -0.157842	  0.125042	  0.189533	  0.052295	  0.152833	 -0.233015	  0.441320	  0.171239	  0.318454
 -0.060510	  0.223921	  0.207588	  0.326428	 -0.178168	  0.126411	  0.217852	  0.012375	  0.162814	 -0.261855	  0.401515	  0.177141	  0.327654
 -0.093100	  0.205574	  0.229488	  0.356304	 -0.206928	  0.139579	  0.215636	  0.035554	  0.134814	 -0.305039	  0.428464	  0.197477	  0.283743
 -0.067346	  0.212666	  0.227089	  0.385020	 -0.225848	  0.171643	  0.209491	  0.063485	  0.130842	 -0.295356	  0.439224	  0.180030	  0.247633
 -0.056036	  0.223667	  0.220278	  0.401775	 -0.205849	  0.171910	  0.227001	  0.089822	  0.124758	 -0.265523	  0.415994	  0.156627	  0.257376
 -0.049219	  0.237778	  0.254122	  0.404611	 -0.192991	  0.142650	  0.237059	  0.078213	  0.122949	 -0.243941	  0.389833	  0.175950	  0.273920
 -0.024865	  0.272041	  0.219016	  0.386785	 -0.177277	  0.138200	  0.224644	  0.054725	  0.142444	 -0.235549	  0.395259	  0.170284	  0.291404
 -0.031740	  0.285305	  0.171060	  0.381822	 -0.174969	  0.157868	  0.182193	  0.072994	  0.151363	 -0.262286	  0.402693	  0.198802	  0.292905
 -0.020241	  0.306258	  0.165227	  0.384349	 -0.170675	  0.147157	  0.220473	  0.067456	  0.161519	 -0.274148	  0.391788	  0.203603	  0.291280
  0.012110	  0.287402	  0.148557	  0.380577	 -0.176790	  0.141709	  0.262223	  0.096249	  0.169212	 -0.249247	  0.369438	  0.207871	  0.314460
  0.012466	  0.265880	  0.176536	  0.380989	 -0.176076	  0.125957	  0.245951	  0.079647	  0.172134	 -0.233579	  0.368325	  0.220318	  0.335648
  0.019255	  0.299927	  0.150677	  0.385641	 -0.177709	  0.129666	  0.252611	  0.085532	  0.161895	 -0.279059	  0.405232	  0.263320	  0.294244
  0.040099	  0.302574	  0.164638	  0.405302	 -0.175259	  0.144758	  0.301718	  0.056716	  0.178692	 -0.318353	  0.454527	  0.283071	  0.274099
  0.002019	  0.271888	  0.176828	  0.377839	 -0.136681	  0.175858	  0.307627	  0.048845	  0.196796	 -0.304249	  0.457459	  0.292612	  0.287765
  0.005695	  0.267162	  0.175029	  0.332370	 -0.145936	  0.199116	  0.351734	  0.036726	  0.184432	 -0.302232	  0.451608	  0.278870	  0.278063
  0.032987	  0.306073	  0.170706	  0.318410	 -0.142076	  0.234738	  0.384892	  0.062365	  0.214478	 -0.294317	  0.443383	  0.272536	  0.256087
  0.016666	  0.308027	  0.156892	  0.318943	 -0.119495	  0.205550	  0.369429	  0.094264	  0.217447	 -0.334092	  0.404447	  0.241654	  0.245203
  0.030052	  0.310196	  0.149310	  0.320347	 -0.149478	  0.179590	  0.360754	  0.119989	  0.211358	 -0.360708	  0.402285	  0.210757	  0.265277
  0.029833	  0.313200	  0.138134	  0.334894	 -0.154584	  0.175194	  0.365605	  0.160165	  0.203478	 -0.316475	  0.399481	  0.235951	  0.272134
  0.020279	  0.312690	  0.132197	  0.340491	 -0.157168	  0.165153	  0.318455	  0.154872	  0.214468	 -0.319748	  0.398136	  0.235947	  0.275159
  0.020211	  0.277003	  0.093146	  0.354814	 -0.167451	  0.172195	  0.312572	  0.134197	  0.205182	 -0.333762	  0.406485	  0.247361	  0.302707
  0.035848	  0.259003	  0.103712	  0.394381	 -0.157967	  0.194643	  0.345299	  0.132683	  0.170358	 -0.345629	  0.403510	  0.242938	  0.278981
  0.026334	  0.252400	  0.131559	  0.372019	 -0.175769	  0.202669	  0.352329	  0.124195	  0.157367	 -0.363580	  0.418917	  0.244107	  0.271152
  0.010987	  0.292911	  0.109745	  0.359421	 -0.186265	  0.184632	  0.366938	  0.122542	  0.171021	 -0.354593	  0.420058	  0.245038	  0.293296
  0.023851	  0.320046	  0.091056	  0.367146	 -0.191108	  0.175963	  0.370391	  0.128326	  0.163681	 -0.351865	  0.403069	  0.273916	  0.318054
  0.043138	  0.303851	  0.086693	  0.365135	 -0.142959	  0.182743	  0.365728	  0.138897	  0.150552	 -0.387563	  0.413368	  0.288606	  0.280691
  0.046033	  0.291768	  0.085215	  0.387306	 -0.130526	  0.172207	  0.341753	  0.126409	  0.168288	 -0.401905	  0.399112	  0.300432	  0.284258
  0.008974	  0.279231	  0.095713	  0.397542	 -0.150020	  0.153957	  0.329889	  0.103675	  0.172412	 -0.384846	  0.361938	  0.337065	  0.311697
 -0.030219	  0.309955	  0.113603	  0.416959	 -0.125995	  0.172637	  0.295530	  0.128263	  0.185980	 -0.352077	  0.359609	  0.355059	  0.340432
 -0.054908	  0.308106	  0.111598	  0.422696	 -0.117433	  0.191209	  0.266355	  0.152315	  0.185415	 -0.372833	  0.358024	  0.370500	  0.351968
 -0.106127	  0.328817	  0.089687	  0.387094	 -0.136762	  0.190600	  0.226615	  0.170801	  0.165104	 -0.376178	  0.394859	  0.328530	  0.365222
 -0.128019	  0.317094	  0.062812	  0.351925	 -0.127841	  0.185912	  0.209180	  0.145577	  0.140832	 -0.370984	  0.420554	  0.304937	  0.368649
 -0.166185	  0.316928	  0.070794	  0.370736	 -0.132180	  0.179498	  0.229553	  0.145154	  0.169960	 -0.407647	  0.408603	  0.340932	  0.357330
 -0.161304	  0.340614	  0.095552	  0.357554	 -0.148724	  0.158833	  0.223694	  0.167355	  0.154032	 -0.429675	  0.376822	  0.362531	  0.382201
 -0.164335	  0.331821	  0.085433	  0.359768	 -0.144483	  0.125294	  0.181633	  0.172630	  0.122896	 -0.404677	  0.386507	  0.370458	  0.408443
 -0.186240	  0.363419	  0.103687	  0.348926	 -0.129912	  0.115433	  0.146260	  0.139413	  0.137939	 -0.394659	  0.398976	  0.350537	  0.404450
 -0.189512	  0.342078	  0.094325	  0.336706	 -0.130440	  0.151367	  0.137452	  0.148499	  0.129935	 -0.403748	  0.410061	  0.352497	  0.430859
 -0.179904	  0.340461	  0.077891	  0.331223	 -0.111604	  0.124582	  0.142310	  0.178641	  0.123368	 -0.425897	  0.407364	  0.347231	  0.447999
 -0.201410	  0.359934	  0.039660	  0.314149	 -0.067204	  0.120238	  0.119662	  0.216820	  0.148446	 -0.472872	  0.395003	  0.340824	  0.476221
 -0.250057	  0.349578	  0.064275	  0.292348	 -0.063568	  0.140874	  0.094339	  0.212564	  0.150180	 -0.473911	  0.388279	  0.307227	  0.476430
 -0.292479	  0.359120	  0.073055	  0.290716	 -0.096287	  0.099783	  0.074393	  0.188477	  0.141059	 -0.445859	  0.376051	  0.317119	  0.483614
 -0.327802	  0.371243	  0.057767	  0.304852	 -0.106945	  0.087549	  0.069995	  0.153976	  0.139110	 -0.412717	  0.341718	  0.353299	  0.499303
 -0.390375	  0.386398	  0.041831	  0.304723	 -0.052718	  0.127597	  0.062044	  0.136856	  0.167571	 -0.387499	  0.305827	  0.382980	  0.499182
 -0.441818	  0.400260	  0.026460	  0.337605	 -0.085908	  0.125606	  0.032208	  0.160775	  0.165221	 -0.388378	  0.331230	  0.380858	  0.506333
 -0.448089	  0.413622	  0.041869	  0.331073	 -0.126711	  0.122070	  0.033671	  0.124006	  0.153911	 -0.401716	  0.331433	  0.390257	  0.520952
 -0.462060	  0.439145	  0.085411	  0.324266	 -0.129690	  0.136405	  0.048578	  0.136674	  0.144482	 -0.432750	  0.339545	  0.402583	  0.517208
 -0.485065	  0.405229	  0.092001	  0.329014	 -0.133072	  0.135933	  0.073668	  0.138957	  0.130698	 -0.453634	  0.336335	  0.379485	  0.495489
 -0.489613	  0.413210	  0.067939	  0.325821	 -0.138295	  0.107202	  0.069459	  0.110202	  0.067347	 -0.470990	  0.330811	  0.393633	  0.505107
 -0.492355	  0.417601	  0.065228	  0.324219	 -0.117725	  0.082174	  0.050832	  0.105042	  0.063970	 -0.468917	  0.359490	  0.367203	  0.525922
 -0.453123	  0.435337	  0.055661	  0.305411	 -0.077220	  0.076602	  0.062403	  0.108648	  0.076860	 -0.475476	  0.371426	  0.352260	  0.560421
 -0.445850	  0.467368	  0.048343	  0.285292	 -0.069361	  0.041653	  0.043580	  0.116216	  0.105962	 -0.481757	  0.347486	  0.358401	  0.580082
 -0.447958	  0.493305	  0.076854	  0.298735	 -0.097145	  0.032611	  0.020097	  0.162018	  0.126052	 -0.518490	  0.368221	  0.373038	  0.603004
 -0.476497	  0.521677	  0.070680	  0.322562	 -0.081125	  0.026497	  0.036500	  0.189805	  0.152465	 -0.514344	  0.364950	  0.387457	  0.601962
 -0.492468	  0.524806	  0.074843	  0.299703	 -0.061512	 -0.001272	  0.029400	  0.187307	  0.175638	 -0.498552	  0.364332	  0.364736	  0.618730
 -0.470852	  0.534279	  0.113107	  0.293777	 -0.082907	 -0.016482	 -0.021918	  0.176298	  0.196219	 -0.522241	  0.376040	  0.408443	  0.619090
 -0.476724	  0.509581	  0.093140	  0.325023	 -0.100530	 -0.018172	 -0.039277	  0.188664	  0.152030	 -0.547543	  0.353511	  0.458504	  0.603496
 -0.487849	  0.500904	  0.087968	  0.327854	 -0.076928	 -0.026067	 -0.023158	  0.187279	  0.090474	 -0.579474	  0.323425	  0.468646	  0.585960
 -0.459209	  0.488927	  0.100245	  0.333774	 -0.087149	 -0.002778	 -0.056041	  0.192226	  0.094858	 -0.577977	  0.324993	  0.423902	  0.571927
 -0.448486	  0.479435	  0.104426	  0.345578	 -0.099239	  0.032922	 -0.065543	  0.167644	  0.088278	 -0.586503	  0.334120	  0.429749	  0.614208
 -0.438661	  0.471767	  0.100464	  0.333087	 -0.101724	  0.035124	 -0.062404	  0.164864	  0.123719	 -0.611635	  0.354299	  0.433982	  0.618560
 -0.420613	  0.450188	  0.090829	  0.322895	 -0.086433	  0.018627	 -0.069444	  0.174912	  0.112940	 -0.618072	  0.355094	  0.432145	  0.608062
 -0.417149	  0.474021	  0.072930	  0.352023	 -0.095776	 -0.020312	 -0.066540	  0.195343	  0.140992	 -0.599890	  0.343693	  0.460925	  0.615244
 -0.406553	  0.474291	  0.059466	  0.340569	 -0.117975	 -0.055371	 -0.082277	  0.234383	  0.147075	 -0.570060	  0.357990	  0.459254	  0.642622
 -0.376395	  0.475008	  0.068971	  0.346425	 -0.127389	 -0.070108	 -0.096705	  0.228965	  0.164225	 -0.539711	  0.377782	  0.479494	  0.667251
 -0.347668	  0.475448	  0.089808	  0.365100	 -0.106804	 -0.057307	 -0.066435	  0.185541	  0.125380	 -0.499661	  0.358494	  0.463975	  0.669538
 -0.319089	  0.504244	  0.064433	  0.396613	 -0.105215	 -0.055685	 -0.054587	  0.188873	  0.117316	 -0.524782	  0.332363	  0.451971	  0.660424
 -0.272382	  0.500553	  0.068267	  0.421945	 -0.104288	 -0.095830	 -0.070175	  0.205965	  0.107756	 -0.491552	  0.354538	  0.438112	  0.673654
 -0.266442	  0.507550	  0.062609	  0.418454	 -0.124975	 -0.135165	 -0.062837	  0.192141	  0.116001	 -0.468021	  0.357328	  0.452624	  0.673600
 -0.258530	  0.510040	  0.063387	  0.407796	 -0.126814	 -0.145291	 -0.079650	  0.179781	  0.144845	 -0.514880	  0.327360	  0.460120	  0.663444
 -0.242946	  0.512365	  0.076227	  0.465457	 -0.114233	 -0.137974	 -0.078889	  0.177734	  0.112889	 -0.543031	  0.312018	  0.471977	  0.667524
 -0.221252	  0.484889	  0.092449	  0.528068	 -0.123529	 -0.149562	 -0.078626	  0.169224	  0.119031	 -0.566243	  0.329629	  0.520917	  0.676067
 -0.236217	  0.489080	  0.082522	  0.514424	 -0.126811	 -0.137257	 -0.036218	  0.124810	  0.134627	 -0.544369	  0.352034	  0.532664	  0.678374
 -0.252837	  0.497134	  0.067974	  0.504004	 -0.136681	 -0.134898	 -0.013445	  0.160141	  0.098279	 -0.553728	  0.368870	  0.549674	  0.694397
 -0.237801	  0.505494	  0.079916	  0.489811	 -0.154599	 -0.135734	 -0.033156	  0.156103	  0.073503	 -0.521534	  0.375412	  0.497537	  0.672073
 -0.207259	  0.565358	  0.065855	  0.492298	 -0.165553	 -0.132757	 -0.076161	  0.162186	  0.094820	 -0.509383	  0.349228	  0.477184	  0.627841
 -0.183718	  0.586455	  0.060194	  0.521152	 -0.187096	 -0.136453	 -0.101127	  0.216351	  0.090828	 -0.515301	  0.299817	  0.504874	  0.588748
 -0.177147	  0.544887	  0.040235	  0.518175	 -0.133245	 -0.121190	 -0.112930	  0.178088	  0.088741	 -0.513091	  0.293048	  0.496902	  0.588034
 -0.174226	  0.510230	  0.012752	  0.503998	 -0.120712	 -0.093136	 -0.103890	  0.155867	  0.116337	 -0.494547	  0.292121	  0.472911	  0.614123
 -0.132438	  0.503146	  0.005598	  0.506397	 -0.111468	 -0.097596	 -0.104799	  0.123017	  0.154793	 -0.464550	  0.301142	  0.419819	  0.642236
 -0.064412	  0.494806	 -0.029754	  0.516580	 -0.098886	 -0.101019	 -0.137579	  0.108851	  0.169655	 -0.459624	  0.271088	  0.414828	  0.665753
 -0.050976	  0.489203	 -0.062768	  0.502991	 -0.139382	 -0.152938	 -0.153166	  0.115561	  0.183182	 -0.447725	  0.265423	  0.412799	  0.688908
 -0.062016	  0.506696	 -0.052948	  0.493638	 -0.174030	 -0.157802	 -0.134952	  0.074338	  0.207692	 -0.478292	  0.284093	  0.433793	  0.697569
 -0.077832	  0.531105	 -0.059583	  0.526953	 -0.154839	 -0.142825	 -0.128586	  0.084515	  0.198028	 -0.489607	  0.291966	  0.440332	  0.656751
 -0.068369	  0.499897	 -0.048195	  0.515203	 -0.137517	 -0.110369	 -0.144273	  0.083196	  0.193058	 -0.495910	  0.301223	  0.445580	  0.638029
 -0.077493	  0.508427	 -0.057286	  0.504229	 -0.104453	 -0.102462	 -0.164616	  0.060275	  0.204767	 -0.504296	  0.282874	  0.430291	  0.623469
 -0.074897	  0.499206	 -0.047669	  0.502690	 -0.076831	 -0.122952	 -0.175232	  0.062712	  0.249090	 -0.506675	  0.264438	  0.397160	  0.615076
 -0.072360	  0.461520	 -0.057491	  0.501383	 -0.072655	 -0.139657	 -0.192113	  0.057649	  0.233668	 -0.511752	  0.237441	  0.400623	  0.648345
 -0.069700	  0.452098	 -0.073579	  0.475883	 -0.077203	 -0.174712	 -0.194256	  0.059999	  0.257691	 -0.513125	  0.214584	  0.411088	  0.658514
 -0.075584	  0.485104	 -0.098833	  0.483923	 -0.088729	 -0.165898	 -0.135915	  0.001402	  0.297926	 -0.520225	  0.213530	  0.403314	  0.651398
 -0.044506	  0.466519	 -0.081051	  0.499504	 -0.081109	 -0.170466	 -0.126391	 -0.033462	  0.323565	 -0.522902	  0.231980	  0.407160	  0.652104
 -0.046521	  0.422185	 -0.075662	  0.495421	 -0.074765	 -0.170810	 -0.134946	 -0.049128	  0.340935	 -0.511089	  0.239040	  0.419195	  0.651566
 -0.076593	  0.454205	 -0.054980	  0.484095	 -0.061724	 -0.187992	 -0.150044	 -0.060030	  0.373594	 -0.535462	  0.258729	  0.387622	  0.653370
 -0.068304	  0.502711	 -0.078596	  0.502489	 -0.060985	 -0.192241	 -0.127472	 -0.060239	  0.400954	 -0.562598	  0.250444	  0.357207	  0.646312
 -0.047862	  0.504973	 -0.106815	  0.534414	 -0.044765	 -0.199624	 -0.147586	 -0.084994	  0.403322	 -0.563948	  0.288667	  0.370723	  0.625219
 -0.032901	  0.495717	 -0.159574	  0.511012	 -0.052256	 -0.212905	 -0.160279	 -0.100755	  0.403613	 -0.509784	  0.269586	  0.402565	  0.597406
 -0.034919	  0.510193	 -0.177959	  0.459233	 -0.090157	 -0.203728	 -0.158097	 -0.098036	  0.431062	 -0.499312	  0.212245	  0.433767	  0.561277
 -0.036246	  0.496605	 -0.166349	  0.451837	 -0.071971	 -0.216823	 -0.169837	 -0.074161	  0.396362	 -0.498298	  0.225809	  0.416880	  0.556918
 -0.025665	  0.491509	 -0.151498	  0.456332	 -0.061123	 -0.228309	 -0.218321	 -0.053079	  0.400143	 -0.497403	  0.271396	  0.431454	  0.577371
 -0.015675	  0.487358	 -0.135865	  0.478002	 -0.051705	 -0.233371	 -0.238494	 -0.053114	  0.434640	 -0.457224	  0.267794	  0.394544	  0.524876
  0.018248	  0.479195	 -0.128902	  0.531869	 -0.009769	 -0.204769	 -0.237144	 -0.060256	  0.465252	 -0.441458	  0.257827	  0.369625	  0.498709
  0.010620	  0.488981	 -0.133651	  0.499663	 -0.009340	 -0.167039	 -0.272505	 -0.091544	  0.456642	 -0.448250	  0.257621	  0.393801	  0.535802
 -0.013283	  0.488684	 -0.178972	  0.472743	 -0.019607	 -0.163229	 -0.266531	 -0.103877	  0.444109	 -0.445385	  0.263192	  0.416662	  0.548676
 -0.013888	  0.485883	 -0.187258	  0.457499	  0.004030	 -0.161793	 -0.275508	 -0.135652	  0.420838	 -0.445609	  0.278664	  0.449283	  0.526044
 -0.026289	  0.471092	 -0.185678	  0.451830	  0.055079	 -0.162577	 -0.282691	 -0.150190	  0.424994	 -0.434500	  0.249992	  0.451015	  0.543270
 -0.012258	  0.461181	 -0.159260	  0.479862	  0.078560	 -0.184376	 -0.293454	 -0.150503	  0.410369	 -0.448912	  0.254234	  0.479336	  0.540357
  0.011788	  0.470901	 -0.129071	  0.485731	  0.062356	 -0.187090	 -0.282141	 -0.165406	  0.397164	 -0.466569	  0.266388	  0.483803	  0.537012
  0.014629	  0.492542	 -0.153152	  0.500221	  0.040869	 -0.205539	 -0.254002	 -0.157507	  0.401981	 -0.456493	  0.261649	  0.482936	  0.540327
  0.036358	  0.479249	 -0.152372	  0.508487	 -0.012082	 -0.197204	 -0.304003	 -0.182792	  0.431463	 -0.441277	  0.249568	  0.473377	  0.538626
  0.071367	  0.457370	 -0.183323	  0.537942	  0.006365	 -0.217590	 -0.311813	 -0.207660	  0.424384	 -0.432443	  0.229320	  0.445410	  0.503723
  0.053127	  0.442523	 -0.187218	  0.508285	  0.041835	 -0.228379	 -0.314008	 -0.197631	  0.413161	 -0.435086	  0.240805	  0.424350	  0.501666
  0.018921	  0.420073	 -0.206117	  0.468773	  0.076632	 -0.198391	 -0.305241	 -0.195415	  0.400514	 -0.464053	  0.260269	  0.397025	  0.502037
  0.021403	  0.426320	 -0.183817	  0.441507	  0.074902	 -0.188215	 -0.333071	 -0.173124	  0.414473	 -0.465623	  0.241121	  0.383459	  0.498101
  0.013560	  0.399902	 -0.200995	  0.443382	  0.059042	 -0.201307	 -0.317492	 -0.192485	  0.409880	 -0.466419	  0.225748	  0.366940	  0.502276
  0.019829	  0.423644	 -0.229422	  0.465257	  0.062669	 -0.214126	 -0.313579	 -0.248087	  0.399055	 -0.467476	  0.218437	  0.370064	  0.496220
  0.032399	  0.429234	 -0.210827	  0.454413	  0.082989	 -0.236104	 -0.334355	 -0.249326	  0.369501	 -0.457413	  0.232191	  0.389532	  0.492576
  0.033773	  0.414371	 -0.198219	  0.434498	  0.093541	 -0.262270	 -0.363469	 -0.217082	  0.335270	 -0.458563	  0.236004	  0.439108	  0.455921
  0.046514	  0.407245	 -0.193910	  0.412440	  0.110165	 -0.275091	 -0.372120	 -0.187070	  0.272839	 -0.455705	  0.232678	  0.431365	  0.453927
  0.046321	  0.404668	 -0.219196	  0.403014	  0.082699	 -0.286748	 -0.387727	 -0.191483	  0.230365	 -0.479392	  0.244622	  0.410939	  0.459739
  0.032179	  0.410311	 -0.207295	  0.410016	  0.120461	 -0.288000	 -0.380068	 -0.196391	  0.254258	 -0.502669	  0.237518	  0.406382	  0.468527
  0.065958	  0.427828	 -0.207040	  0.412339	  0.129740	 -0.262192	 -0.361872	 -0.210415	  0.251133	 -0.493045	  0.229286	  0.398190	  0.471175
  0.052859	  0.446059	 -0.233038	  0.391572	  0.123699	 -0.240846	 -0.354452	 -0.233981	  0.237432	 -0.507531	  0.241776	  0.420759	  0.496736
  0.039203	  0.462756	 -0.249445	  0.380501	  0.143952	 -0.212852	 -0.373329	 -0.256896	  0.212561	 -0.519370	  0.295334	  0.423468	  0.487796
  0.070011	  0.461040	 -0.254573	  0.377392	  0.154908	 -0.211025	 -0.404840	 -0.242671	  0.211455	 -0.509371	  0.274550	  0.408042	  0.467551
  0.094516	  0.427943	 -0.271299	  0.403099	  0.163615	 -0.259550	 -0.434556	 -0.231890	  0.193658	 -0.531686	  0.280354	  0.430455	  0.440367
  0.114542	  0.424154	 -0.273913	  0.407389	  0.179316	 -0.289339	 -0.409273	 -0.234965	  0.198030	 -0.546790	  0.282964	  0.431714	  0.434096
  0.101378	  0.417089	 -0.281763	  0.378807	  0.217623	 -0.306460	 -0.421136	 -0.235170	  0.177101	 -0.530965	  0.266670	  0.454594	  0.465678
  0.101383	  0.414808	 -0.281700	  0.391048	  0.182780	 -0.300840	 -0.411032	 -0.256253	  0.131513	 -0.537970	  0.258638	  0.437854	  0.449566
  0.108557	  0.400580	 -0.255330	  0.393138	  0.164082	 -0.278405	 -0.395960	 -0.259464	  0.156219	 -0.540383	  0.265661	  0.421722	  0.457572
  0.103345	  0.401067	 -0.261279	  0.373988	  0.154462	 -0.248482	 -0.430007	 -0.267279	  0.158314	 -0.538699	  0.278259	  0.458519	  0.500263
  0.123944	  0.410841	 -0.195021	  0.364191	  0.115348	 -0.264657	 -0.427988	 -0.250097	  0.158644	 -0.550218	  0.232861	  0.481708	  0.529658
  0.108852	  0.440932	 -0.187181	  0.376463	  0.099992	 -0.255392	 -0.464728	 -0.223554	  0.140549	 -0.562366	  0.222875	  0.457773	  0.571904
  0.099704	  0.435261	 -0.194941	  0.385238	  0.116710	 -0.244556	 -0.487279	 -0.219847	  0.119043	 -0.562532	  0.254804	  0.443139	  0.596405
  0.089271	  0.414050	 -0.207692	  0.410055	  0.129228	 -0.243450	 -0.456152	 -0.265612	  0.095353	 -0.587213	  0.262459	  0.432523	  0.631178
  0.078066	  0.388359	 -0.205869	  0.403552	  0.149405	 -0.269695	 -0.437568	 -0.289261	  0.094254	 -0.605128	  0.253525	  0.448623	  0.629475
  0.076433	  0.419619	 -0.206426	  0.417489	  0.165204	 -0.267624	 -0.456813	 -0.263147	  0.096135	 -0.629497	  0.255555	  0.465840	  0.653460
  0.108033	  0.437111	 -0.224850	  0.387236	  0.166710	 -0.292202	 -0.432006	 -0.257912	  0.089837	 -0.641009	  0.263291	  0.471418	  0.706384
  0.120539	  0.451481	 -0.216715	  0.336177	  0.153122	 -0.299077	 -0.444324	 -0.279013	  0.072686	 -0.635545	  0.279632	  0.478544	  0.727216
  0.132131	  0.422131	 -0.200242	  0.338916	  0.135962	 -0.268572	 -0.431745	 -0.263637	  0.046856	 -0.625000	  0.276882	  0.501786	  0.732642
