# Supplementary material for: A fluorescent photoimmunoconjugate for imaging of cholesteatoma
Source: Sci Rep. 2022 Nov 19;12:19905. doi: 10.1038/s41598-022-22072-9 (PMC9675863; doi:10.1038/s41598-022-22072-9)
Supplement: Supplementary file 2 — Supplementary Information 2. [file 41598_2022_22072_MOESM2_ESM.zip › Data/ABR-49-5]

:RUN-5	LEVEL SWEEP	TEMP:NaN	6/6/2018	9:49 AM	NaNHR:
:SW EAR: R	SW FREQ: 22.65	# AVERAGES: 512	REP RATE (/sec): 40	DRIVER: RS Tweeter	SAMPLE (�sec): 40	
:NOTES-
:CHAMBER-CH4B-PXI
:CFTS Version: V2.7.2 (R850)
:LEVELS:20;25;30;35;40;45;50;55;60;65;70;75;80;
:DATA
  0.020196	 -0.020130	 -0.029544	  0.038920	  0.008409	  0.025662	 -0.027427	 -0.034914	 -0.014609	  0.020744	 -0.074682	 -0.029038	 -0.035010
 -0.002221	 -0.044290	 -0.007442	  0.029210	  0.007559	  0.006394	 -0.022900	  0.008438	 -0.016233	  0.014047	 -0.078137	 -0.014313	 -0.054727
  0.000530	 -0.041501	 -0.003167	  0.036941	  0.005083	  0.004227	 -0.015034	  0.020175	  0.002775	 -0.040147	 -0.048151	  0.020951	 -0.064952
 -0.004412	 -0.059565	 -0.008992	  0.021614	 -0.002826	  0.031658	 -0.034048	 -0.008473	  0.021532	 -0.020169	 -0.050313	  0.035429	 -0.075233
 -0.008907	 -0.032916	 -0.000093	  0.017499	 -0.025559	  0.029804	 -0.019858	  0.009922	  0.047771	 -0.016756	 -0.041573	  0.015559	 -0.031376
 -0.008596	  0.008673	  0.003444	  0.025214	 -0.022314	  0.017195	 -0.023884	  0.010240	  0.053980	 -0.038071	 -0.030967	 -0.009627	 -0.009290
  0.030404	  0.005132	  0.001034	  0.003261	 -0.016105	  0.037429	 -0.018157	  0.010425	  0.044692	 -0.029124	 -0.011322	 -0.042179	  0.017138
  0.073712	  0.016509	  0.010980	 -0.011767	 -0.026047	  0.030757	 -0.028791	  0.006026	  0.018051	 -0.039496	 -0.014737	 -0.023003	  0.001856
  0.043065	  0.034491	  0.048841	 -0.041217	 -0.012901	 -0.021161	 -0.037358	 -0.004445	 -0.028896	 -0.030306	 -0.006442	  0.002397	 -0.025600
  0.021362	  0.010699	  0.067334	 -0.013836	 -0.016119	 -0.018216	 -0.017030	  0.011033	 -0.053246	  0.020666	  0.034196	 -0.046492	 -0.016528
  0.006396	 -0.003965	  0.033192	 -0.002950	 -0.023105	 -0.006906	  0.008199	  0.040785	 -0.044971	  0.003442	  0.019998	 -0.063158	 -0.005081
  0.013616	  0.008324	  0.037200	 -0.023299	  0.015826	 -0.014404	  0.019386	  0.046478	 -0.049686	  0.031656	 -0.008551	 -0.069387	 -0.018770
  0.005858	  0.007908	  0.012855	 -0.018157	 -0.003330	 -0.021325	  0.030963	  0.039571	 -0.052405	  0.033551	  0.010087	 -0.087224	 -0.017469
  0.008050	 -0.008941	 -0.028490	 -0.009464	 -0.002543	 -0.032598	  0.044361	  0.011963	 -0.045803	  0.013338	  0.019169	 -0.056693	 -0.027782
 -0.011229	  0.004354	 -0.036277	  0.015611	  0.006266	 -0.014975	  0.030260	 -0.018702	 -0.019212	 -0.020478	  0.011076	 -0.036828	 -0.016275
 -0.041405	  0.033310	 -0.028846	  0.008904	  0.016204	  0.005099	  0.029144	 -0.023644	 -0.008496	 -0.005697	  0.021003	 -0.019310	 -0.025454
 -0.063251	  0.052478	 -0.021077	 -0.013735	  0.012355	 -0.010440	  0.018447	 -0.044193	  0.000725	  0.004519	  0.024854	  0.024459	  0.042731
 -0.046919	  0.019483	  0.001964	 -0.021695	  0.020419	 -0.022853	  0.012779	 -0.044143	  0.007616	 -0.010869	  0.029016	  0.111987	  0.091588
 -0.044107	  0.017809	 -0.020175	 -0.033664	  0.022927	 -0.017553	  0.011182	 -0.015215	  0.051673	  0.029972	  0.064644	  0.137615	  0.135018
  0.007855	 -0.007861	 -0.032741	 -0.007391	  0.035800	 -0.007796	  0.039767	 -0.021327	  0.084740	  0.079176	  0.130829	  0.148856	  0.135218
  0.039126	 -0.039103	 -0.040967	  0.010458	  0.054875	 -0.009120	  0.060893	 -0.020061	  0.044512	  0.114496	  0.141317	  0.154484	  0.154303
  0.048637	 -0.007467	 -0.042809	 -0.007778	  0.061325	 -0.019663	  0.020935	 -0.020769	  0.051549	  0.113464	  0.131770	  0.178163	  0.174027
  0.077498	 -0.020675	 -0.048293	 -0.009773	  0.052937	 -0.023358	  0.010855	 -0.011269	  0.047688	  0.108184	  0.151098	  0.182777	  0.167568
  0.105461	 -0.053294	 -0.076436	 -0.010028	  0.020899	 -0.014629	 -0.021329	  0.009624	  0.045913	  0.109736	  0.142581	  0.189891	  0.173271
  0.130134	 -0.046076	 -0.084537	 -0.020987	  0.015603	 -0.016078	 -0.038949	  0.019238	  0.089077	  0.106094	  0.138331	  0.174304	  0.170848
  0.125459	 -0.026896	 -0.055761	 -0.030521	  0.001216	  0.011330	 -0.018599	  0.008702	  0.103793	  0.091055	  0.131778	  0.164182	  0.174318
  0.094875	 -0.021224	 -0.056428	 -0.022834	 -0.036978	  0.075614	 -0.002203	  0.007312	  0.087986	  0.084743	  0.112493	  0.165328	  0.203346
  0.079477	 -0.011856	 -0.067837	 -0.036150	 -0.075635	  0.080981	 -0.022145	  0.008740	  0.061630	  0.107566	  0.129374	  0.207116	  0.284024
  0.073068	  0.021479	 -0.024609	 -0.044558	 -0.099473	  0.073888	 -0.029050	 -0.013650	  0.070695	  0.146439	  0.169943	  0.285939	  0.355078
  0.082777	  0.047103	  0.003607	 -0.032376	 -0.087280	  0.047146	 -0.002222	 -0.021876	  0.087983	  0.166526	  0.212839	  0.351505	  0.458319
  0.093982	  0.073958	  0.014177	 -0.046395	 -0.054867	  0.008723	  0.004591	 -0.034729	  0.107320	  0.201439	  0.259367	  0.387681	  0.587121
  0.087916	  0.065825	  0.015633	 -0.038816	 -0.025065	  0.009590	  0.014379	 -0.040992	  0.148534	  0.261245	  0.346092	  0.473355	  0.679614
  0.087936	  0.049895	 -0.012762	 -0.062310	 -0.044579	  0.007288	  0.028726	  0.021864	  0.203640	  0.341762	  0.429379	  0.595048	  0.774345
  0.099995	 -0.007492	 -0.041945	 -0.060846	  0.006570	  0.006999	  0.020995	  0.065003	  0.253100	  0.427354	  0.469581	  0.685053	  0.819037
  0.059376	 -0.021129	 -0.063792	 -0.055377	  0.009034	  0.021336	  0.039046	  0.134313	  0.325808	  0.497245	  0.524751	  0.727317	  0.833849
  0.055761	 -0.040138	 -0.063251	 -0.058727	 -0.002329	  0.053468	  0.077690	  0.221607	  0.372678	  0.530472	  0.569975	  0.737110	  0.813413
  0.063464	 -0.028934	 -0.082766	 -0.057393	  0.028806	  0.081475	  0.121525	  0.282411	  0.418647	  0.552049	  0.560741	  0.697942	  0.748764
  0.083102	 -0.030319	 -0.088262	 -0.001203	  0.038720	  0.099333	  0.145376	  0.303821	  0.404262	  0.583528	  0.511774	  0.612729	  0.645397
  0.076730	 -0.033865	 -0.085364	  0.003994	  0.063355	  0.088569	  0.179574	  0.313382	  0.382434	  0.565019	  0.401651	  0.506189	  0.523789
  0.099758	 -0.044102	 -0.053768	 -0.024891	  0.097498	  0.115666	  0.175173	  0.275552	  0.344445	  0.493076	  0.289706	  0.386005	  0.389436
  0.134601	 -0.030283	 -0.044297	 -0.018761	  0.137442	  0.132048	  0.168059	  0.206661	  0.274601	  0.373933	  0.179209	  0.267123	  0.260492
  0.131994	  0.007237	 -0.056404	 -0.033412	  0.167598	  0.156134	  0.175924	  0.164174	  0.183952	  0.287865	  0.063316	  0.110178	  0.144338
  0.160666	 -0.009477	 -0.059553	 -0.059108	  0.187028	  0.173930	  0.126969	  0.109050	  0.108149	  0.191854	 -0.021576	  0.013099	  0.069088
  0.171949	 -0.021253	 -0.049648	 -0.062312	  0.170171	  0.158181	  0.036297	  0.064550	  0.047711	  0.089317	 -0.118416	 -0.093168	  0.007580
  0.179032	 -0.016703	 -0.057982	 -0.052311	  0.173973	  0.163888	 -0.041826	 -0.008481	 -0.036581	  0.014342	 -0.188573	 -0.176480	 -0.097157
  0.178579	 -0.025149	 -0.038710	 -0.046226	  0.159659	  0.129184	 -0.109968	 -0.059782	 -0.098403	 -0.069549	 -0.274500	 -0.230401	 -0.220295
  0.168788	 -0.030277	 -0.018241	 -0.030033	  0.167262	  0.071515	 -0.161606	 -0.105439	 -0.185892	 -0.113790	 -0.338066	 -0.248335	 -0.302623
  0.163477	 -0.028020	 -0.040539	 -0.032665	  0.132144	  0.015474	 -0.186107	 -0.153625	 -0.232168	 -0.133863	 -0.388929	 -0.296874	 -0.366959
  0.165609	 -0.075414	 -0.049377	 -0.037520	  0.071446	  0.000539	 -0.223037	 -0.162659	 -0.236856	 -0.160551	 -0.423273	 -0.347073	 -0.422441
  0.162543	 -0.043076	 -0.032932	 -0.024534	  0.021301	 -0.039501	 -0.286570	 -0.187175	 -0.243641	 -0.187154	 -0.448408	 -0.386454	 -0.419390
  0.137476	 -0.030458	 -0.002122	 -0.050296	 -0.009088	 -0.076057	 -0.341406	 -0.202767	 -0.255339	 -0.204329	 -0.502616	 -0.390655	 -0.362383
  0.109441	 -0.031833	 -0.004381	 -0.085749	 -0.056766	 -0.078824	 -0.337642	 -0.176499	 -0.242791	 -0.198734	 -0.499725	 -0.324429	 -0.249789
  0.102543	 -0.024913	  0.000805	 -0.103051	 -0.110178	 -0.107920	 -0.334480	 -0.148811	 -0.216459	 -0.182568	 -0.435656	 -0.231182	 -0.126650
  0.131388	 -0.010775	 -0.004913	 -0.134404	 -0.117986	 -0.137102	 -0.294110	 -0.123135	 -0.145080	 -0.156019	 -0.342746	 -0.079729	  0.031892
  0.147232	 -0.029702	 -0.011407	 -0.134634	 -0.113030	 -0.140052	 -0.264476	 -0.099776	 -0.118227	 -0.082934	 -0.217831	  0.082588	  0.192315
  0.134216	 -0.092587	 -0.024817	 -0.166080	 -0.095747	 -0.120378	 -0.273821	 -0.076357	 -0.048398	  0.021175	 -0.050634	  0.264048	  0.339979
  0.099226	 -0.087775	 -0.040661	 -0.183863	 -0.070493	 -0.090716	 -0.243417	 -0.025866	  0.028100	  0.120545	  0.101084	  0.395073	  0.467657
  0.055969	 -0.074470	 -0.047324	 -0.200184	 -0.069817	 -0.077190	 -0.200200	  0.056037	  0.087115	  0.211891	  0.214334	  0.464458	  0.580092
  0.100046	 -0.059965	 -0.055181	 -0.207061	 -0.056252	 -0.047879	 -0.190862	  0.129368	  0.195513	  0.284956	  0.313868	  0.531150	  0.635184
  0.124501	 -0.062581	 -0.044757	 -0.215053	 -0.035856	 -0.011959	 -0.143806	  0.203847	  0.289322	  0.323593	  0.384542	  0.563007	  0.617541
  0.144503	 -0.051664	 -0.034079	 -0.232996	 -0.022515	  0.011944	 -0.097491	  0.244036	  0.364024	  0.366247	  0.366281	  0.561978	  0.606862
  0.166542	 -0.014232	 -0.032974	 -0.248282	 -0.010024	  0.041627	 -0.042832	  0.259711	  0.392377	  0.363385	  0.318069	  0.484924	  0.565909
  0.190652	  0.000133	 -0.049329	 -0.209464	  0.013499	  0.060845	  0.022513	  0.284913	  0.420762	  0.327055	  0.257947	  0.428336	  0.471885
  0.197723	 -0.014971	 -0.072846	 -0.169388	  0.059220	  0.121690	  0.073626	  0.289611	  0.442207	  0.309818	  0.230507	  0.355935	  0.396034
  0.200416	 -0.032010	 -0.060822	 -0.152445	  0.098876	  0.163340	  0.052624	  0.253618	  0.396532	  0.250933	  0.154806	  0.291837	  0.346116
  0.214192	 -0.021333	 -0.028663	 -0.120176	  0.124494	  0.187512	 -0.011749	  0.217757	  0.323672	  0.214994	  0.101056	  0.234018	  0.309874
  0.185296	 -0.032435	 -0.009322	 -0.139687	  0.150176	  0.178134	 -0.042081	  0.220916	  0.281176	  0.178529	  0.075919	  0.227701	  0.281855
  0.174377	 -0.009266	  0.003616	 -0.126144	  0.223878	  0.176617	 -0.091252	  0.216361	  0.244294	  0.158479	  0.074294	  0.233558	  0.234807
  0.156323	  0.010465	 -0.017036	 -0.105604	  0.225707	  0.165987	 -0.122549	  0.210295	  0.218667	  0.155432	  0.019766	  0.187502	  0.190666
  0.164698	  0.030155	 -0.031976	 -0.085911	  0.207934	  0.130988	 -0.155052	  0.206226	  0.190710	  0.088520	 -0.056718	  0.096885	  0.137523
  0.150043	  0.042897	 -0.056495	 -0.068001	  0.192377	  0.094674	 -0.175233	  0.207484	  0.174040	  0.092385	 -0.117226	 -0.018975	  0.089083
  0.135169	  0.039863	 -0.043898	 -0.087238	  0.170705	  0.104849	 -0.192482	  0.196552	  0.169545	  0.119213	 -0.144338	 -0.052796	  0.056748
  0.128117	  0.026325	 -0.016258	 -0.114212	  0.163728	  0.094672	 -0.174329	  0.147547	  0.138073	  0.056584	 -0.163258	 -0.054586	  0.065910
  0.121583	 -0.024942	  0.000900	 -0.116388	  0.140937	  0.085658	 -0.152927	  0.105074	  0.078958	  0.017840	 -0.170085	 -0.045170	  0.067100
  0.137296	 -0.040539	 -0.006762	 -0.109021	  0.126026	  0.090765	 -0.180560	  0.079161	  0.035250	  0.039663	 -0.151214	 -0.036474	  0.039825
  0.111328	 -0.035580	  0.021244	 -0.106514	  0.115019	  0.103891	 -0.235903	  0.064586	  0.024367	  0.054369	 -0.090271	 -0.072636	  0.020429
  0.106725	 -0.035582	  0.025074	 -0.118486	  0.092776	  0.124697	 -0.252218	  0.050836	  0.033456	  0.081547	 -0.078704	 -0.086495	  0.019046
  0.125409	 -0.005594	  0.007513	 -0.112080	  0.124729	  0.106440	 -0.215272	  0.051908	  0.033665	  0.101161	 -0.076288	 -0.057542	  0.043003
  0.113149	 -0.002927	  0.021298	 -0.113512	  0.145948	  0.054666	 -0.223158	  0.082094	  0.020843	  0.120129	 -0.069380	 -0.034407	  0.066372
  0.111732	  0.012724	  0.012721	 -0.133872	  0.145504	  0.037634	 -0.214300	  0.096857	  0.051501	  0.174092	 -0.047118	 -0.002023	  0.095268
  0.131732	  0.040332	  0.010065	 -0.172899	  0.167648	  0.038460	 -0.169265	  0.112553	  0.057117	  0.199003	 -0.042676	  0.012485	  0.133413
  0.144391	  0.042708	  0.023196	 -0.183540	  0.182413	  0.012088	 -0.154730	  0.112935	  0.055187	  0.187406	 -0.048830	  0.002227	  0.169784
  0.115477	  0.065361	  0.003530	 -0.171931	  0.159808	  0.003125	 -0.193578	  0.102990	  0.062553	  0.199777	 -0.045813	  0.037884	  0.227028
  0.123885	  0.103002	 -0.006330	 -0.176949	  0.170610	 -0.012018	 -0.194195	  0.101908	  0.103897	  0.209187	 -0.026566	  0.083988	  0.264481
  0.132480	  0.119029	  0.011352	 -0.162224	  0.197134	  0.002261	 -0.155744	  0.134907	  0.136113	  0.213032	  0.006655	  0.123478	  0.304286
  0.137703	  0.079654	  0.023415	 -0.144508	  0.186661	  0.021997	 -0.179134	  0.155441	  0.135027	  0.243234	  0.036381	  0.117355	  0.322669
  0.119899	  0.096201	  0.052294	 -0.167693	  0.177608	  0.033661	 -0.180059	  0.142941	  0.150758	  0.216800	  0.049302	  0.112965	  0.342413
  0.109590	  0.112719	  0.058511	 -0.184877	  0.162729	  0.020730	 -0.157494	  0.151421	  0.183051	  0.173441	  0.082070	  0.116511	  0.295285
  0.097761	  0.109115	  0.032622	 -0.200600	  0.156013	  0.030466	 -0.143899	  0.151793	  0.165354	  0.166031	  0.078598	  0.135811	  0.258721
  0.102410	  0.095486	  0.049267	 -0.193766	  0.143346	  0.057594	 -0.126153	  0.210428	  0.174192	  0.204024	  0.079813	  0.118245	  0.206019
  0.090212	  0.079366	  0.065870	 -0.189591	  0.145562	  0.077353	 -0.098085	  0.250759	  0.181273	  0.222515	  0.070749	  0.086403	  0.201315
  0.037320	  0.067152	  0.033897	 -0.188936	  0.147917	  0.092128	 -0.096045	  0.246299	  0.183454	  0.160678	  0.014348	  0.082510	  0.231583
  0.030657	  0.068390	  0.032923	 -0.155696	  0.165707	  0.097824	 -0.125519	  0.241899	  0.191011	  0.113430	  0.001081	  0.066867	  0.211109
  0.021003	  0.107020	  0.037668	 -0.141205	  0.202421	  0.094912	 -0.159962	  0.231985	  0.145286	  0.101327	 -0.034135	  0.079167	  0.167106
  0.034085	  0.128547	  0.031318	 -0.120915	  0.197085	  0.084525	 -0.164458	  0.242924	  0.185055	  0.106699	 -0.054921	  0.075112	  0.126659
  0.028802	  0.114318	  0.006461	 -0.131645	  0.148769	  0.100215	 -0.159033	  0.225854	  0.176068	  0.092596	 -0.068780	  0.055584	  0.096492
  0.055631	  0.113957	  0.018854	 -0.151655	  0.174451	  0.052555	 -0.182827	  0.208302	  0.148925	  0.088245	 -0.124725	  0.017291	  0.092277
  0.104428	  0.112558	 -0.014371	 -0.138323	  0.223726	  0.061441	 -0.180655	  0.191670	  0.129860	  0.082816	 -0.148639	  0.041704	  0.109469
  0.159971	  0.116168	 -0.024971	 -0.112926	  0.225386	  0.063857	 -0.192387	  0.177827	  0.087134	  0.089183	 -0.167813	  0.077210	  0.103672
  0.152520	  0.109924	 -0.003325	 -0.082716	  0.229815	  0.073024	 -0.189267	  0.187015	  0.079133	  0.098499	 -0.162231	  0.116783	  0.140461
  0.130333	  0.114100	 -0.005004	 -0.076782	  0.234311	  0.113308	 -0.192067	  0.152156	  0.120073	  0.115216	 -0.160672	  0.138336	  0.196365
  0.142051	  0.115704	  0.010612	 -0.089202	  0.226764	  0.110107	 -0.168516	  0.136907	  0.134572	  0.121232	 -0.149091	  0.135751	  0.252118
  0.174995	  0.079334	  0.003980	 -0.090869	  0.204115	  0.087032	 -0.144913	  0.130602	  0.142065	  0.140849	 -0.160691	  0.154203	  0.266415
  0.142036	  0.055261	  0.033694	 -0.109198	  0.192582	  0.079101	 -0.112806	  0.169828	  0.155994	  0.134079	 -0.161284	  0.201354	  0.323484
  0.110451	  0.026137	  0.065656	 -0.111138	  0.179929	  0.039640	 -0.097031	  0.155487	  0.172984	  0.156648	 -0.124174	  0.271994	  0.357704
  0.123700	  0.048788	  0.083007	 -0.154568	  0.184255	  0.022817	 -0.059851	  0.163240	  0.179525	  0.161993	 -0.125012	  0.327922	  0.381621
  0.136231	  0.096694	  0.067859	 -0.178536	  0.161634	 -0.005272	 -0.055038	  0.185820	  0.180556	  0.216273	 -0.083018	  0.375614	  0.451621
  0.121021	  0.101332	  0.047007	 -0.158311	  0.141587	  0.020646	 -0.043671	  0.192254	  0.191876	  0.280978	 -0.000682	  0.410592	  0.493810
  0.086386	  0.057597	  0.021441	 -0.111084	  0.195058	  0.041724	 -0.042821	  0.182561	  0.242971	  0.308204	  0.050591	  0.472101	  0.557933
  0.093312	  0.041133	  0.018719	 -0.114224	  0.213647	  0.092222	 -0.084826	  0.186622	  0.280634	  0.338221	  0.109619	  0.532684	  0.621472
  0.100948	  0.054261	  0.039130	 -0.100581	  0.219440	  0.116073	 -0.073124	  0.205216	  0.327877	  0.386100	  0.173580	  0.554304	  0.666808
  0.096775	  0.065809	  0.058409	 -0.080956	  0.221572	  0.117632	 -0.061279	  0.180782	  0.342307	  0.403507	  0.210086	  0.590288	  0.674805
  0.092532	  0.080760	  0.046194	 -0.072626	  0.222325	  0.097916	 -0.046958	  0.174013	  0.342365	  0.365885	  0.210327	  0.663617	  0.705405
  0.110306	  0.081124	  0.034781	 -0.089206	  0.195715	  0.089663	 -0.045055	  0.218851	  0.364839	  0.402724	  0.222028	  0.686858	  0.726416
  0.118588	  0.095967	  0.022248	 -0.130034	  0.191343	  0.091750	 -0.023049	  0.292066	  0.399356	  0.447329	  0.248109	  0.640108	  0.692169
  0.086220	  0.092211	  0.021404	 -0.130059	  0.199640	  0.082735	 -0.019308	  0.303344	  0.433347	  0.443206	  0.243127	  0.606535	  0.642927
  0.084715	  0.048732	  0.055394	 -0.115514	  0.210104	  0.112085	 -0.002065	  0.318901	  0.435476	  0.464800	  0.211800	  0.527213	  0.603572
  0.112879	  0.050698	  0.044671	 -0.092598	  0.216101	  0.122492	  0.004352	  0.333337	  0.451300	  0.446149	  0.174481	  0.460335	  0.561265
  0.095521	  0.073821	  0.033363	 -0.076938	  0.192710	  0.114067	  0.026342	  0.318574	  0.473261	  0.405444	  0.151761	  0.450110	  0.523105
  0.042599	  0.069948	  0.046615	 -0.078598	  0.185405	  0.135290	  0.047520	  0.303955	  0.454948	  0.390018	  0.137792	  0.434006	  0.468440
  0.047620	  0.069422	  0.066116	 -0.066063	  0.210350	  0.152336	  0.032911	  0.318641	  0.474698	  0.365929	  0.062275	  0.425998	  0.383109
  0.087732	  0.040073	  0.094748	 -0.043748	  0.206426	  0.147890	 -0.008146	  0.317664	  0.490440	  0.340990	 -0.023938	  0.367384	  0.329592
  0.080784	  0.045835	  0.094719	 -0.049708	  0.192850	  0.117618	  0.000850	  0.326866	  0.444984	  0.316374	 -0.058863	  0.297163	  0.271638
  0.061174	  0.082698	  0.063384	 -0.033860	  0.190403	  0.119008	 -0.003584	  0.317793	  0.396250	  0.293311	 -0.124853	  0.244675	  0.202157
  0.016383	  0.096257	  0.043656	 -0.031623	  0.174186	  0.108164	 -0.029616	  0.258447	  0.382267	  0.244754	 -0.196158	  0.178792	  0.148368
  0.012569	  0.094639	  0.036686	 -0.065689	  0.175353	  0.137629	 -0.035743	  0.205876	  0.361331	  0.194049	 -0.278080	  0.120492	  0.114994
  0.018415	  0.089177	  0.048275	 -0.049293	  0.195704	  0.164694	 -0.007510	  0.191011	  0.345445	  0.152243	 -0.350499	  0.051042	  0.055928
  0.015695	  0.076871	  0.067102	 -0.053585	  0.198387	  0.112410	  0.005765	  0.167254	  0.277350	  0.093604	 -0.412412	  0.014070	 -0.005818
  0.009473	  0.099306	  0.062842	 -0.058022	  0.216405	  0.061360	 -0.018243	  0.145612	  0.264662	  0.067409	 -0.429263	 -0.038594	 -0.051288
 -0.015101	  0.115889	  0.056556	 -0.051050	  0.201135	  0.053644	 -0.045206	  0.106795	  0.222855	  0.017161	 -0.459593	 -0.062327	 -0.078211
 -0.011234	  0.108322	  0.042026	 -0.017367	  0.182840	  0.058369	 -0.063684	  0.079910	  0.198190	 -0.008542	 -0.483856	 -0.123435	 -0.127735
 -0.013676	  0.066119	  0.078554	 -0.022027	  0.201509	  0.052292	 -0.100590	  0.070528	  0.167616	 -0.052467	 -0.470104	 -0.157871	 -0.193447
 -0.006763	  0.080871	  0.058807	 -0.017952	  0.188057	  0.080925	 -0.121138	  0.021414	  0.103830	 -0.112920	 -0.509201	 -0.191347	 -0.197333
 -0.004714	  0.091086	  0.054785	 -0.026855	  0.144222	  0.022373	 -0.155328	 -0.025425	  0.067875	 -0.112986	 -0.526863	 -0.192771	 -0.201994
 -0.015341	  0.103461	  0.076861	 -0.058063	  0.106918	 -0.001523	 -0.168751	 -0.029419	 -0.003508	 -0.127915	 -0.518535	 -0.184014	 -0.237069
 -0.031373	  0.121423	  0.087932	 -0.063572	  0.105805	 -0.055237	 -0.188152	 -0.061101	 -0.023439	 -0.129151	 -0.520569	 -0.206660	 -0.252497
 -0.061643	  0.110457	  0.086905	 -0.101192	  0.102711	 -0.085280	 -0.212328	 -0.070899	 -0.049418	 -0.111291	 -0.538569	 -0.233063	 -0.222170
 -0.069022	  0.096262	  0.080052	 -0.117982	  0.120956	 -0.094817	 -0.214217	 -0.096597	 -0.082301	 -0.131131	 -0.552374	 -0.219585	 -0.198457
 -0.030888	  0.086679	  0.073321	 -0.094313	  0.127081	 -0.119918	 -0.255064	 -0.131311	 -0.051002	 -0.137650	 -0.530906	 -0.204366	 -0.219470
  0.013643	  0.084893	  0.053162	 -0.080538	  0.096794	 -0.125581	 -0.242379	 -0.129859	  0.014173	 -0.128442	 -0.488999	 -0.195420	 -0.228125
  0.006739	  0.077721	  0.025258	 -0.070974	  0.060683	 -0.163561	 -0.230798	 -0.089660	  0.035402	 -0.103744	 -0.500788	 -0.219478	 -0.249796
 -0.023730	  0.069736	  0.017206	 -0.103341	  0.046528	 -0.174119	 -0.211124	 -0.057809	  0.071976	 -0.060466	 -0.511000	 -0.251317	 -0.262152
 -0.039842	  0.083663	  0.058819	 -0.115862	  0.041863	 -0.193409	 -0.207283	 -0.054667	  0.073948	 -0.053522	 -0.537176	 -0.273428	 -0.264999
 -0.071294	  0.066609	  0.071513	 -0.084985	  0.020735	 -0.176887	 -0.196479	 -0.034868	  0.107263	 -0.059192	 -0.548035	 -0.327153	 -0.304472
 -0.109005	  0.095838	  0.072721	 -0.080186	  0.023135	 -0.172235	 -0.177169	 -0.005991	  0.100476	 -0.069820	 -0.570076	 -0.347561	 -0.345946
 -0.116872	  0.096339	  0.029020	 -0.085848	 -0.018783	 -0.170757	 -0.179681	 -0.006291	  0.054754	 -0.125503	 -0.592740	 -0.345513	 -0.375035
 -0.144586	  0.088403	  0.014130	 -0.091935	 -0.044709	 -0.150741	 -0.193815	 -0.016975	  0.030675	 -0.206270	 -0.600076	 -0.337019	 -0.388700
 -0.134940	  0.109074	  0.043108	 -0.086253	 -0.089081	 -0.135639	 -0.219365	 -0.004972	  0.023476	 -0.238113	 -0.619618	 -0.345863	 -0.424487
 -0.139805	  0.133217	  0.036278	 -0.118686	 -0.100916	 -0.159127	 -0.192246	 -0.030035	 -0.014862	 -0.249990	 -0.592553	 -0.389577	 -0.428931
 -0.180795	  0.114176	  0.035211	 -0.131870	 -0.071234	 -0.162267	 -0.164333	 -0.036765	 -0.055055	 -0.221362	 -0.577717	 -0.395124	 -0.444765
 -0.198941	  0.101492	 -0.002050	 -0.141851	 -0.072620	 -0.107397	 -0.172039	 -0.048556	 -0.035004	 -0.237100	 -0.603354	 -0.405927	 -0.437210
 -0.218383	  0.118149	  0.005072	 -0.183429	 -0.092929	 -0.091457	 -0.165882	 -0.049214	 -0.027766	 -0.244474	 -0.592277	 -0.403369	 -0.425106
 -0.235897	  0.074320	  0.014094	 -0.188337	 -0.088202	 -0.122346	 -0.143697	 -0.093506	 -0.051824	 -0.238300	 -0.551780	 -0.361614	 -0.426275
 -0.241577	  0.084887	  0.015046	 -0.194364	 -0.065272	 -0.137295	 -0.123395	 -0.127473	 -0.053139	 -0.250870	 -0.574514	 -0.363248	 -0.391161
 -0.223704	  0.070401	  0.021407	 -0.183798	 -0.064335	 -0.097560	 -0.127469	 -0.135555	 -0.042770	 -0.253369	 -0.555585	 -0.370580	 -0.385048
 -0.215435	  0.062012	 -0.018261	 -0.172992	 -0.052710	 -0.094115	 -0.163853	 -0.125415	 -0.061925	 -0.241364	 -0.504709	 -0.327876	 -0.410955
 -0.222674	  0.094501	 -0.064539	 -0.131520	 -0.041601	 -0.091708	 -0.142541	 -0.124014	 -0.073859	 -0.238724	 -0.513324	 -0.285544	 -0.388508
 -0.236874	  0.086807	 -0.050725	 -0.114309	 -0.040977	 -0.084784	 -0.121141	 -0.110098	 -0.039777	 -0.225349	 -0.526727	 -0.292043	 -0.380441
 -0.277474	  0.074979	 -0.022289	 -0.105873	 -0.016582	 -0.079929	 -0.097932	 -0.080855	 -0.018147	 -0.216404	 -0.502399	 -0.306407	 -0.378684
 -0.245741	  0.061985	 -0.021996	 -0.114941	 -0.023456	 -0.035422	 -0.043269	 -0.038358	 -0.020778	 -0.193876	 -0.522271	 -0.283252	 -0.388359
 -0.204181	  0.040444	  0.003585	 -0.122781	 -0.022415	 -0.013803	 -0.011109	 -0.023435	 -0.003313	 -0.147378	 -0.518097	 -0.274348	 -0.386284
 -0.231354	  0.021595	 -0.008499	 -0.126298	 -0.009193	 -0.009883	 -0.013171	 -0.035604	  0.014371	 -0.190103	 -0.475358	 -0.277753	 -0.408326
 -0.281966	  0.031081	  0.016727	 -0.134546	  0.018075	 -0.023650	 -0.016333	 -0.036889	  0.027538	 -0.191650	 -0.474451	 -0.267578	 -0.382557
 -0.314804	  0.031182	  0.042649	 -0.135078	  0.023571	 -0.039169	 -0.035740	 -0.083194	  0.039866	 -0.162346	 -0.482271	 -0.273673	 -0.353673
 -0.279535	  0.051803	  0.061416	 -0.124391	  0.014200	 -0.004919	 -0.058235	 -0.072544	  0.031108	 -0.140318	 -0.480535	 -0.296554	 -0.333904
 -0.235360	  0.057032	  0.047227	 -0.119011	  0.031973	  0.019749	 -0.025190	 -0.091070	  0.006378	 -0.190042	 -0.480142	 -0.312134	 -0.301222
 -0.233740	  0.027840	  0.034960	 -0.106481	  0.022840	  0.036075	 -0.006287	 -0.070516	  0.010963	 -0.210032	 -0.456217	 -0.288815	 -0.328885
 -0.215821	  0.027401	  0.011161	 -0.098581	  0.028965	  0.049873	 -0.016316	 -0.061512	 -0.039311	 -0.214844	 -0.436763	 -0.281667	 -0.323592
 -0.248298	  0.069858	 -0.029553	 -0.133577	  0.027506	  0.045371	 -0.067163	 -0.093085	 -0.075773	 -0.227065	 -0.420111	 -0.284542	 -0.282135
 -0.301755	  0.085110	 -0.017917	 -0.116861	  0.021554	  0.029465	 -0.081359	 -0.112578	 -0.069626	 -0.216210	 -0.433668	 -0.276578	 -0.274771
 -0.302918	  0.030598	 -0.031856	 -0.100362	  0.035999	  0.012880	 -0.093647	 -0.122856	 -0.039909	 -0.198199	 -0.422376	 -0.287904	 -0.278243
 -0.290755	  0.008291	 -0.048833	 -0.098140	  0.010586	  0.006684	 -0.098668	 -0.149623	 -0.013450	 -0.191286	 -0.445316	 -0.263876	 -0.287657
 -0.301727	  0.008722	 -0.047266	 -0.102642	 -0.019668	  0.020763	 -0.129957	 -0.172882	  0.000144	 -0.177202	 -0.441138	 -0.262441	 -0.273520
 -0.330529	  0.020419	 -0.022121	 -0.095583	 -0.000957	  0.020669	 -0.136256	 -0.156884	 -0.023345	 -0.188746	 -0.443096	 -0.267385	 -0.243213
 -0.337713	  0.035105	 -0.025795	 -0.069654	  0.023769	 -0.035735	 -0.177167	 -0.162730	 -0.021694	 -0.210762	 -0.439850	 -0.221535	 -0.200642
 -0.327180	  0.023533	  0.024923	 -0.091908	  0.033268	 -0.055751	 -0.191878	 -0.133023	 -0.031714	 -0.211187	 -0.429182	 -0.208489	 -0.196848
 -0.327150	 -0.002106	  0.014263	 -0.064236	  0.032946	 -0.070410	 -0.173958	 -0.109931	 -0.069036	 -0.253421	 -0.376870	 -0.186350	 -0.160607
 -0.361153	 -0.018367	 -0.000972	 -0.040673	  0.021609	 -0.040616	 -0.179061	 -0.145731	 -0.069465	 -0.254537	 -0.313558	 -0.175661	 -0.134239
 -0.361045	 -0.032441	  0.021603	 -0.049431	  0.009959	 -0.033200	 -0.160661	 -0.147641	 -0.029887	 -0.213197	 -0.295484	 -0.186516	 -0.177627
 -0.335990	  0.018811	  0.015281	 -0.079636	 -0.001050	 -0.037563	 -0.170541	 -0.100589	 -0.046405	 -0.195879	 -0.262606	 -0.151979	 -0.159708
 -0.315792	  0.033222	 -0.010422	 -0.103224	 -0.011374	 -0.080750	 -0.141704	 -0.105025	 -0.052394	 -0.189816	 -0.211791	 -0.114333	 -0.182730
 -0.343375	  0.004326	 -0.019154	 -0.060956	 -0.021839	 -0.079405	 -0.144736	 -0.074285	 -0.023917	 -0.163322	 -0.206037	 -0.097517	 -0.184766
 -0.379961	 -0.022479	 -0.024297	 -0.098796	 -0.039553	 -0.082258	 -0.118680	 -0.041220	 -0.018011	 -0.097994	 -0.207710	 -0.063721	 -0.183604
 -0.365540	 -0.025827	 -0.010024	 -0.134579	 -0.042425	 -0.071027	 -0.122521	 -0.037618	  0.029816	 -0.085194	 -0.200083	 -0.041073	 -0.189377
 -0.334266	 -0.011663	  0.003933	 -0.137108	 -0.013284	 -0.050861	 -0.111925	 -0.042391	  0.043536	 -0.078880	 -0.161218	 -0.092803	 -0.205449
 -0.318830	 -0.022456	 -0.004604	 -0.108208	 -0.047558	 -0.059649	 -0.083422	 -0.034278	  0.056193	 -0.060975	 -0.157457	 -0.184110	 -0.256463
 -0.301725	 -0.017066	 -0.013649	 -0.096076	 -0.036979	 -0.049723	 -0.046743	 -0.036104	  0.084913	 -0.053618	 -0.169539	 -0.210212	 -0.231667
 -0.283725	  0.018269	 -0.006343	 -0.127688	 -0.041932	 -0.023009	 -0.016714	 -0.015609	  0.085047	 -0.042860	 -0.194344	 -0.233025	 -0.247245
 -0.237924	  0.027285	  0.028830	 -0.132405	 -0.041761	 -0.026692	  0.018745	 -0.005774	  0.097459	 -0.054640	 -0.205278	 -0.232111	 -0.264719
 -0.204491	  0.018721	  0.037469	 -0.118161	 -0.029980	 -0.048890	  0.026597	 -0.005272	  0.108288	 -0.076908	 -0.180001	 -0.223590	 -0.263336
 -0.217581	  0.020808	  0.030095	 -0.134251	 -0.027393	 -0.028790	  0.036441	 -0.000440	  0.099790	 -0.077243	 -0.207846	 -0.226095	 -0.260115
 -0.199062	  0.007068	  0.014731	 -0.130982	 -0.011360	 -0.037698	  0.046222	  0.011685	  0.108738	 -0.084737	 -0.234785	 -0.249721	 -0.223794
 -0.196765	 -0.016311	 -0.005992	 -0.129592	 -0.014964	 -0.048103	  0.058064	 -0.030972	  0.110151	 -0.096229	 -0.257783	 -0.271831	 -0.222744
 -0.218063	 -0.021021	 -0.018991	 -0.126186	  0.021100	 -0.025203	  0.082521	 -0.049869	  0.094895	 -0.116817	 -0.231992	 -0.263480	 -0.250795
 -0.207678	 -0.016883	 -0.025428	 -0.114269	 -0.024888	 -0.000688	  0.044817	 -0.064054	  0.102827	 -0.107335	 -0.231637	 -0.230622	 -0.252385
 -0.191370	 -0.019264	 -0.033386	 -0.123371	 -0.035639	  0.021427	  0.035161	 -0.048901	  0.109841	 -0.100888	 -0.272180	 -0.197546	 -0.245073
 -0.186197	 -0.048256	 -0.017558	 -0.067958	 -0.014729	  0.044609	  0.046045	 -0.039708	  0.084413	 -0.135545	 -0.323131	 -0.199146	 -0.244689
 -0.199322	 -0.029341	 -0.015494	 -0.022424	 -0.044527	  0.002802	  0.030867	 -0.016282	  0.085296	 -0.196980	 -0.309221	 -0.230259	 -0.249852
 -0.183075	  0.023921	 -0.048950	 -0.033240	 -0.029095	  0.005432	 -0.012654	 -0.009099	  0.055903	 -0.236661	 -0.276990	 -0.254217	 -0.252022
 -0.157927	  0.033712	 -0.017711	 -0.062410	  0.006263	  0.018775	 -0.033723	 -0.026970	 -0.015237	 -0.203088	 -0.306278	 -0.234076	 -0.242914
 -0.153815	  0.024540	 -0.009651	 -0.053343	  0.007490	  0.035705	 -0.031977	 -0.034186	 -0.009511	 -0.185904	 -0.284678	 -0.242285	 -0.235928
 -0.138256	  0.006705	 -0.020731	 -0.053281	 -0.006337	  0.057823	 -0.020193	 -0.027264	 -0.017251	 -0.185803	 -0.225784	 -0.253175	 -0.238667
 -0.148280	 -0.018424	 -0.005590	 -0.052569	 -0.012942	  0.031235	 -0.018414	 -0.061072	 -0.034885	 -0.176183	 -0.233431	 -0.253119	 -0.208259
 -0.163433	 -0.026945	  0.008734	 -0.029846	 -0.034995	 -0.011570	 -0.025876	 -0.091036	 -0.046350	 -0.194138	 -0.236479	 -0.243368	 -0.203586
 -0.147378	 -0.017207	  0.023829	 -0.012688	 -0.014350	 -0.052518	  0.007664	 -0.102584	 -0.077506	 -0.197070	 -0.216511	 -0.230434	 -0.206040
 -0.154710	 -0.000116	  0.034066	 -0.018078	  0.006538	 -0.065764	  0.036088	 -0.112841	 -0.090153	 -0.158270	 -0.212578	 -0.207517	 -0.181111
 -0.149500	  0.019142	  0.029383	 -0.011769	  0.028685	 -0.056646	  0.049064	 -0.122070	 -0.076682	 -0.146725	 -0.201036	 -0.188144	 -0.213179
 -0.157031	  0.059480	  0.035237	  0.009386	  0.049232	 -0.055083	  0.020479	 -0.131131	 -0.070136	 -0.140317	 -0.207166	 -0.170009	 -0.216345
 -0.144064	  0.077790	  0.019881	  0.000986	  0.025040	 -0.061864	 -0.046823	 -0.112169	 -0.076374	 -0.134475	 -0.189008	 -0.144713	 -0.201612
 -0.127905	  0.076122	  0.011721	 -0.042621	  0.012955	 -0.069678	 -0.050718	 -0.100504	 -0.071397	 -0.130074	 -0.152702	 -0.152575	 -0.154596
 -0.122045	  0.062504	  0.019967	 -0.055916	  0.010368	 -0.064232	 -0.035939	 -0.111243	 -0.058515	 -0.107929	 -0.154369	 -0.162939	 -0.162097
 -0.124212	  0.004183	  0.024577	 -0.043523	  0.014501	 -0.053527	 -0.023124	 -0.147537	 -0.011979	 -0.128374	 -0.169520	 -0.174300	 -0.182039
  0.069410	 -0.057110	 -0.111785	  0.130094	 -0.008890	 -0.041591	  0.002188	  0.003582	 -0.014397	 -0.060624	 -0.062897	 -0.025240	  0.011671
  0.014765	 -0.071286	 -0.103925	  0.096335	  0.007357	 -0.034293	  0.024646	  0.010581	 -0.033294	 -0.031829	 -0.072076	 -0.054966	  0.014539
  0.003806	 -0.052947	 -0.068177	  0.059677	  0.009552	 -0.004643	  0.055484	 -0.000373	 -0.024866	 -0.022597	 -0.084491	 -0.065458	  0.022299
 -0.010046	 -0.047490	 -0.020674	  0.045456	  0.037919	  0.028298	  0.061776	 -0.006901	 -0.009580	 -0.033969	 -0.044107	 -0.070222	  0.022671
 -0.047734	 -0.006386	 -0.005185	  0.045541	  0.043006	 -0.014536	  0.076954	  0.005189	  0.001827	 -0.023984	 -0.004908	 -0.023856	  0.040003
  0.014185	  0.004555	 -0.001657	  0.010259	  0.032080	 -0.021643	  0.063375	  0.026982	  0.040113	  0.005910	  0.016901	 -0.018931	  0.013846
  0.025476	  0.017074	 -0.004722	 -0.006971	  0.016255	  0.027100	  0.046590	  0.034875	  0.036189	  0.002318	  0.061874	 -0.022423	  0.016108
  0.027850	  0.021260	  0.011190	  0.025125	 -0.005241	  0.039331	  0.058870	  0.020975	  0.044507	 -0.006288	  0.058303	 -0.020522	  0.016160
  0.021496	  0.033535	  0.009558	  0.011482	 -0.004070	 -0.009481	  0.047853	 -0.005963	  0.025110	 -0.035132	  0.029899	  0.010519	  0.013179
  0.000079	  0.040447	  0.001477	 -0.025759	  0.020059	  0.003028	  0.003926	  0.000980	 -0.004587	 -0.003813	 -0.000387	  0.041251	  0.024801
  0.009273	  0.055229	 -0.007874	 -0.013814	  0.003608	 -0.001389	  0.000855	 -0.045771	  0.003786	  0.012038	 -0.008561	  0.008198	  0.016054
  0.019562	  0.041157	 -0.012245	 -0.024518	 -0.009543	 -0.006586	  0.019929	 -0.068565	  0.002998	  0.025645	 -0.052190	 -0.019476	  0.006124
  0.003764	  0.032382	  0.027659	 -0.072859	  0.003200	  0.008845	  0.000012	 -0.043084	  0.006984	  0.028069	 -0.035649	 -0.017369	  0.008901
 -0.005503	  0.029876	  0.064908	 -0.079513	  0.001964	 -0.018840	 -0.059011	 -0.047734	 -0.005983	  0.042947	 -0.025583	  0.004806	 -0.008220
 -0.018142	  0.033811	  0.067352	 -0.066936	 -0.011152	 -0.006156	 -0.060785	 -0.039328	  0.009559	  0.055619	 -0.014581	  0.038453	 -0.032976
 -0.017272	  0.020576	  0.040704	 -0.060820	 -0.016072	 -0.006698	 -0.072495	  0.003380	  0.006976	  0.043033	  0.038928	  0.048740	 -0.028252
 -0.018883	 -0.006881	  0.036709	 -0.046306	 -0.036873	 -0.005331	 -0.070471	  0.003385	 -0.015125	  0.015960	  0.023412	  0.073437	 -0.020062
 -0.048282	 -0.037602	  0.024948	 -0.008601	 -0.042560	  0.019188	 -0.082734	  0.016780	 -0.005525	 -0.004620	  0.009566	  0.060642	 -0.046224
 -0.025325	 -0.025842	  0.025429	  0.002991	 -0.035883	  0.027744	 -0.078941	  0.059271	 -0.020102	 -0.007641	  0.070426	  0.037461	 -0.060359
 -0.018478	 -0.024358	  0.026311	 -0.020862	 -0.004717	  0.017652	 -0.038020	  0.071739	 -0.044592	 -0.001040	  0.096121	  0.014956	 -0.030262
 -0.034743	 -0.050595	  0.078560	 -0.052526	 -0.013701	  0.014479	 -0.010130	  0.025187	 -0.070245	  0.023225	  0.077876	  0.008354	 -0.051942
 -0.005673	 -0.011180	  0.055183	 -0.042713	 -0.023420	  0.003834	  0.016463	  0.007400	 -0.072001	  0.035982	  0.056427	 -0.005808	 -0.062942
 -0.014271	 -0.038670	  0.053362	 -0.020895	 -0.003801	 -0.015469	 -0.009407	  0.028451	 -0.077026	  0.053458	  0.055963	  0.014042	 -0.064407
 -0.052226	 -0.047847	  0.082679	 -0.013873	 -0.004761	 -0.031982	 -0.044827	  0.032602	 -0.080012	  0.073747	  0.032529	  0.005740	 -0.062578
 -0.062204	 -0.031766	  0.094173	 -0.040922	  0.012383	 -0.023410	 -0.053446	  0.020162	 -0.037770	  0.105645	  0.048410	 -0.031678	 -0.049152
 -0.035690	 -0.043331	  0.083093	 -0.049172	 -0.008036	 -0.009331	 -0.064811	  0.027658	 -0.036166	  0.096711	  0.079772	 -0.010638	 -0.037755
 -0.019349	 -0.047376	  0.085940	 -0.045118	 -0.025103	  0.011757	 -0.088934	 -0.008623	 -0.058197	  0.053560	  0.102376	 -0.004030	 -0.084042
 -0.014544	 -0.038338	  0.088212	 -0.045463	 -0.018632	  0.072423	 -0.094187	 -0.039691	 -0.036756	  0.061378	  0.124814	 -0.002599	 -0.063480
 -0.048564	 -0.049529	  0.081276	 -0.034478	 -0.016220	  0.077492	 -0.086261	 -0.012174	 -0.046096	  0.085136	  0.119537	 -0.010947	 -0.066880
 -0.042398	 -0.050585	  0.109408	 -0.015839	  0.022782	  0.045213	 -0.112157	 -0.005560	 -0.017743	  0.086456	  0.083290	 -0.008341	 -0.092306
 -0.042570	 -0.048965	  0.115504	  0.012093	  0.009727	  0.044398	 -0.109516	 -0.022526	 -0.010723	  0.110499	  0.085625	 -0.025357	 -0.092700
 -0.056819	 -0.035451	  0.138679	 -0.022108	 -0.027276	  0.059228	 -0.114328	 -0.029358	 -0.005188	  0.128537	  0.084123	 -0.014090	 -0.109723
 -0.060417	 -0.032676	  0.139640	 -0.049027	  0.007275	  0.049425	 -0.091497	 -0.003983	 -0.035331	  0.134987	  0.122636	 -0.016523	 -0.100583
 -0.032199	 -0.018675	  0.168632	 -0.055838	  0.062925	  0.072583	 -0.089025	  0.043497	 -0.048643	  0.102884	  0.159928	 -0.012224	 -0.115301
 -0.010831	  0.006052	  0.196165	 -0.017399	  0.095883	  0.072946	 -0.097567	  0.073637	 -0.022603	  0.097276	  0.168697	  0.032450	 -0.140992
  0.006713	  0.002333	  0.176310	  0.002285	  0.089362	  0.076775	 -0.079019	  0.089409	  0.004045	  0.125107	  0.163288	  0.024216	 -0.116579
 -0.000807	 -0.027826	  0.149235	 -0.003814	  0.064585	  0.062526	 -0.098478	  0.078475	 -0.016201	  0.150883	  0.177820	  0.068674	 -0.147013
  0.000250	 -0.059332	  0.132486	 -0.018615	  0.026867	  0.046775	 -0.107345	  0.073030	 -0.049531	  0.161264	  0.155303	  0.065021	 -0.170160
 -0.011496	 -0.075780	  0.151382	 -0.046934	  0.026082	  0.057235	 -0.116754	  0.070265	 -0.045078	  0.196839	  0.112926	  0.039563	 -0.161443
 -0.010002	 -0.058895	  0.144535	 -0.040054	  0.017714	  0.016582	 -0.150187	  0.062533	 -0.053475	  0.205137	  0.101386	  0.013840	 -0.164157
  0.007074	 -0.051190	  0.145176	 -0.032620	  0.010233	  0.006158	 -0.157822	  0.068061	 -0.013679	  0.196503	  0.113033	  0.032121	 -0.158601
 -0.021365	 -0.018998	  0.180087	 -0.034533	  0.023170	 -0.007475	 -0.159808	  0.060714	  0.003037	  0.208039	  0.129145	  0.036631	 -0.174775
 -0.038121	 -0.006607	  0.161343	 -0.055995	  0.045576	 -0.004605	 -0.123210	  0.088380	  0.017432	  0.204628	  0.146596	  0.012931	 -0.184212
 -0.076729	 -0.024792	  0.146048	 -0.061049	  0.048772	  0.009741	 -0.109669	  0.039341	  0.040053	  0.209661	  0.169980	  0.040332	 -0.192067
 -0.100722	 -0.028190	  0.128577	 -0.037130	  0.005473	 -0.029236	 -0.148489	  0.025691	  0.046744	  0.239025	  0.140830	  0.047396	 -0.178234
 -0.105960	  0.008687	  0.145937	 -0.064529	  0.026131	 -0.028805	 -0.150140	  0.027218	  0.028469	  0.229526	  0.114212	  0.065789	 -0.184551
 -0.113609	  0.004020	  0.142598	 -0.087986	  0.042044	  0.004451	 -0.163691	  0.026585	 -0.004914	  0.215334	  0.103758	  0.071271	 -0.232780
 -0.131173	 -0.013735	  0.113640	 -0.066085	  0.012846	  0.039612	 -0.157052	  0.057505	 -0.042206	  0.204200	  0.113387	  0.051269	 -0.277074
 -0.150264	  0.006484	  0.091627	 -0.041910	  0.021317	  0.057624	 -0.139335	  0.070790	 -0.037908	  0.218385	  0.136649	  0.040389	 -0.282703
 -0.170616	  0.010412	  0.119647	 -0.033845	  0.050991	  0.033273	 -0.141102	  0.107637	 -0.027047	  0.210907	  0.136363	  0.058173	 -0.277043
 -0.160563	  0.022985	  0.114296	 -0.025663	  0.055996	 -0.006383	 -0.139472	  0.099211	 -0.025801	  0.221520	  0.116724	  0.047416	 -0.274093
 -0.150303	  0.040458	  0.132797	 -0.050203	  0.058301	 -0.056319	 -0.125493	  0.113290	 -0.016161	  0.265904	  0.109615	  0.032273	 -0.269278
 -0.161739	  0.031019	  0.156866	 -0.064828	  0.071767	 -0.054676	 -0.164908	  0.128568	 -0.014276	  0.233043	  0.090700	  0.015300	 -0.282450
 -0.159913	  0.036758	  0.123314	 -0.068082	  0.118506	 -0.041544	 -0.171394	  0.133289	 -0.030799	  0.234586	  0.096521	  0.056049	 -0.331111
 -0.170982	  0.029052	  0.123306	 -0.077594	  0.125294	  0.002367	 -0.176030	  0.115011	 -0.032328	  0.228371	  0.090952	  0.066080	 -0.314214
 -0.172370	  0.009125	  0.151742	 -0.095848	  0.090997	  0.032672	 -0.198859	  0.089921	 -0.013736	  0.184168	  0.042574	  0.037056	 -0.271845
 -0.181264	  0.032690	  0.186045	 -0.107651	  0.067285	  0.026873	 -0.177399	  0.114479	 -0.006000	  0.198999	  0.047020	  0.036842	 -0.254347
 -0.191492	  0.050218	  0.163925	 -0.097664	  0.083894	  0.015821	 -0.189941	  0.101584	  0.025538	  0.232653	  0.050680	  0.043974	 -0.255882
 -0.198837	  0.087922	  0.161045	 -0.077999	  0.029218	  0.017479	 -0.216307	  0.125811	  0.016305	  0.244335	  0.073231	  0.038385	 -0.252732
 -0.197364	  0.061941	  0.166989	 -0.097765	  0.005334	  0.020136	 -0.217780	  0.127494	  0.021564	  0.222761	  0.049308	  0.023415	 -0.298610
 -0.183547	  0.072494	  0.138012	 -0.100801	  0.023481	  0.005022	 -0.213007	  0.147395	  0.006160	  0.224300	  0.034416	  0.061636	 -0.317683
 -0.185514	  0.084003	  0.080819	 -0.102318	  0.021816	  0.005300	 -0.226482	  0.166241	 -0.022872	  0.265484	  0.018780	  0.093745	 -0.308450
 -0.200893	  0.080501	  0.077770	 -0.120077	  0.038576	  0.004533	 -0.231116	  0.185113	 -0.025711	  0.276136	  0.003442	  0.104760	 -0.303873
 -0.191409	  0.085050	  0.065468	 -0.113394	  0.012025	  0.003184	 -0.230223	  0.193899	  0.001673	  0.236645	 -0.016186	  0.124816	 -0.306911
 -0.190954	  0.071561	  0.049203	 -0.140353	  0.020156	  0.000658	 -0.238085	  0.218135	  0.014409	  0.233025	 -0.031113	  0.136473	 -0.280381
 -0.201569	  0.062505	  0.066480	 -0.144269	  0.045878	 -0.009906	 -0.249889	  0.227597	  0.016239	  0.261472	 -0.023847	  0.119831	 -0.288098
 -0.193193	  0.061619	  0.086922	 -0.109295	  0.076395	 -0.010526	 -0.248653	  0.214053	  0.024167	  0.276024	 -0.000203	  0.061090	 -0.294125
 -0.210240	  0.098911	  0.099220	 -0.079708	  0.089375	 -0.028398	 -0.244242	  0.212485	  0.015033	  0.289978	  0.005626	  0.048376	 -0.311416
 -0.258572	  0.123515	  0.106080	 -0.109711	  0.103910	 -0.014811	 -0.246683	  0.184740	 -0.012995	  0.278275	 -0.005227	  0.070731	 -0.312230
 -0.267051	  0.134824	  0.076029	 -0.129543	  0.136498	  0.001930	 -0.257889	  0.188384	 -0.032618	  0.253020	 -0.021380	  0.080503	 -0.312266
 -0.246388	  0.113439	  0.077248	 -0.145479	  0.150020	  0.000566	 -0.255204	  0.168272	 -0.056863	  0.267427	 -0.027346	  0.072171	 -0.293359
 -0.254896	  0.114739	  0.092190	 -0.145120	  0.164243	  0.007491	 -0.233951	  0.164986	 -0.034809	  0.259715	 -0.023665	  0.049525	 -0.276994
 -0.228495	  0.146432	  0.130657	 -0.160282	  0.175664	  0.018794	 -0.231460	  0.171476	 -0.026521	  0.271835	 -0.003946	  0.047618	 -0.336324
 -0.208000	  0.145684	  0.151217	 -0.179899	  0.191730	  0.035011	 -0.213504	  0.161955	 -0.045986	  0.255826	  0.016716	  0.071654	 -0.341008
 -0.223420	  0.134569	  0.159105	 -0.159144	  0.176591	  0.008868	 -0.210491	  0.151479	 -0.028300	  0.262612	  0.015915	  0.056130	 -0.336603
 -0.241686	  0.107069	  0.167796	 -0.172976	  0.145610	 -0.001349	 -0.236669	  0.150092	 -0.037819	  0.291036	 -0.022411	  0.073386	 -0.324283
 -0.248788	  0.128597	  0.152140	 -0.185520	  0.137108	  0.008496	 -0.250535	  0.163541	 -0.047939	  0.278127	 -0.089387	  0.072570	 -0.357545
 -0.235969	  0.150770	  0.128130	 -0.142651	  0.145747	 -0.002665	 -0.206962	  0.196374	 -0.019385	  0.278521	 -0.137584	  0.067020	 -0.374307
 -0.261874	  0.153120	  0.143541	 -0.112275	  0.173160	  0.005695	 -0.199601	  0.212561	 -0.016179	  0.288076	 -0.118060	  0.040749	 -0.381924
 -0.273370	  0.131362	  0.138192	 -0.117654	  0.172596	 -0.001066	 -0.200416	  0.198465	 -0.017558	  0.268509	 -0.113798	  0.058113	 -0.371175
 -0.282237	  0.140948	  0.144831	 -0.109404	  0.174924	  0.005398	 -0.208560	  0.196432	 -0.018153	  0.281773	 -0.111079	  0.086135	 -0.365772
 -0.296001	  0.184054	  0.145652	 -0.091401	  0.167621	 -0.032615	 -0.207710	  0.189388	 -0.004501	  0.281035	 -0.136816	  0.079404	 -0.373753
 -0.299795	  0.157379	  0.124170	 -0.085971	  0.183597	 -0.036103	 -0.195283	  0.218436	 -0.011572	  0.271714	 -0.169974	  0.027178	 -0.397792
 -0.295423	  0.125039	  0.123131	 -0.100224	  0.220941	 -0.019078	 -0.194040	  0.248710	 -0.019002	  0.276087	 -0.162809	  0.011426	 -0.373245
 -0.254801	  0.141675	  0.129086	 -0.150767	  0.254596	 -0.044602	 -0.209366	  0.243828	 -0.068076	  0.260264	 -0.179535	  0.026547	 -0.355992
 -0.235893	  0.141059	  0.120864	 -0.173312	  0.281358	 -0.032632	 -0.204233	  0.257834	 -0.109450	  0.264526	 -0.194285	  0.037638	 -0.354274
 -0.269538	  0.126811	  0.128372	 -0.183570	  0.267914	 -0.020394	 -0.177580	  0.255063	 -0.129142	  0.264921	 -0.187476	  0.058423	 -0.352896
 -0.294181	  0.124456	  0.116280	 -0.208233	  0.230590	 -0.036985	 -0.158313	  0.249814	 -0.127931	  0.284879	 -0.174638	  0.066272	 -0.368984
 -0.278594	  0.147115	  0.136576	 -0.227101	  0.215886	 -0.020090	 -0.179750	  0.243558	 -0.134459	  0.274531	 -0.218165	  0.080859	 -0.350398
 -0.289023	  0.167767	  0.153119	 -0.228101	  0.236017	 -0.004739	 -0.181305	  0.272987	 -0.107550	  0.258526	 -0.215467	  0.076299	 -0.355967
 -0.301987	  0.169828	  0.120883	 -0.236682	  0.242807	  0.021588	 -0.203307	  0.289228	 -0.104341	  0.267317	 -0.190743	  0.063642	 -0.361453
 -0.284935	  0.137914	  0.100934	 -0.233025	  0.224927	 -0.004472	 -0.223453	  0.280925	 -0.104033	  0.291079	 -0.149534	  0.071654	 -0.347882
 -0.298519	  0.135884	  0.113846	 -0.191145	  0.228275	  0.012907	 -0.195973	  0.298153	 -0.088936	  0.327564	 -0.128056	  0.082285	 -0.330732
 -0.287860	  0.122651	  0.112695	 -0.167944	  0.238799	  0.036657	 -0.147106	  0.305221	 -0.086431	  0.326893	 -0.142459	  0.075125	 -0.369080
 -0.286264	  0.125433	  0.067735	 -0.143696	  0.248184	  0.031394	 -0.163187	  0.282011	 -0.113761	  0.276195	 -0.150749	  0.071665	 -0.391344
 -0.271737	  0.127968	  0.061120	 -0.153680	  0.259444	 -0.019258	 -0.206125	  0.284952	 -0.153895	  0.272748	 -0.187249	  0.080483	 -0.387665
 -0.265651	  0.137040	  0.069063	 -0.174751	  0.308569	 -0.068537	 -0.220843	  0.297422	 -0.164182	  0.245032	 -0.165579	  0.106507	 -0.389391
 -0.272871	  0.126565	  0.055466	 -0.183250	  0.321128	 -0.049924	 -0.214307	  0.321321	 -0.156536	  0.259606	 -0.167892	  0.071814	 -0.377456
 -0.274870	  0.156391	  0.051052	 -0.192323	  0.269931	 -0.028880	 -0.207797	  0.283002	 -0.147614	  0.265684	 -0.156860	  0.073619	 -0.403584
 -0.250120	  0.156851	  0.041810	 -0.179591	  0.217753	 -0.036148	 -0.175899	  0.313712	 -0.132213	  0.256790	 -0.140094	  0.068859	 -0.439132
 -0.203673	  0.165700	  0.053010	 -0.200236	  0.252067	 -0.034045	 -0.178437	  0.328765	 -0.125063	  0.272734	 -0.096115	  0.101028	 -0.427030
 -0.221586	  0.186405	  0.055811	 -0.211605	  0.252805	 -0.021600	 -0.181337	  0.321053	 -0.115926	  0.294441	 -0.059335	  0.134418	 -0.439326
 -0.214002	  0.187044	  0.055474	 -0.195935	  0.255700	 -0.018851	 -0.171620	  0.324401	 -0.147641	  0.304610	 -0.055267	  0.126659	 -0.445923
 -0.207743	  0.196381	  0.080438	 -0.213641	  0.269993	 -0.032955	 -0.161199	  0.325616	 -0.173376	  0.297839	 -0.022740	  0.145137	 -0.442944
 -0.214215	  0.214399	  0.081607	 -0.219788	  0.234267	 -0.012911	 -0.154607	  0.337783	 -0.179294	  0.290729	  0.000544	  0.149403	 -0.409148
 -0.215991	  0.203376	  0.103586	 -0.194172	  0.225149	 -0.023589	 -0.141312	  0.321289	 -0.173077	  0.264356	  0.001397	  0.126387	 -0.409871
 -0.234475	  0.153683	  0.135539	 -0.161665	  0.238104	 -0.024140	 -0.135697	  0.304032	 -0.179812	  0.259704	  0.014405	  0.097010	 -0.425893
 -0.227908	  0.167175	  0.124726	 -0.128471	  0.263370	 -0.019550	 -0.184541	  0.314488	 -0.193326	  0.313093	  0.038246	  0.099509	 -0.449738
 -0.207756	  0.201220	  0.102766	 -0.139511	  0.236496	 -0.041557	 -0.200815	  0.315062	 -0.200320	  0.360946	  0.058265	  0.110288	 -0.481772
 -0.185518	  0.209837	  0.102862	 -0.145332	  0.266500	 -0.036447	 -0.176017	  0.342534	 -0.206323	  0.381630	  0.048165	  0.130000	 -0.483128
 -0.171335	  0.238437	  0.089229	 -0.174377	  0.292418	 -0.047443	 -0.166403	  0.369288	 -0.206589	  0.355827	  0.057051	  0.147066	 -0.507069
 -0.178571	  0.236231	  0.084473	 -0.159243	  0.302021	 -0.055218	 -0.129657	  0.358738	 -0.195864	  0.360849	  0.095253	  0.126055	 -0.479353
 -0.141283	  0.242486	  0.103026	 -0.159713	  0.322862	 -0.067859	 -0.145852	  0.384772	 -0.188324	  0.369616	  0.092851	  0.133045	 -0.477056
 -0.095920	  0.253131	  0.063897	 -0.180123	  0.318593	 -0.058088	 -0.179438	  0.365807	 -0.149644	  0.348779	  0.108241	  0.156539	 -0.451579
 -0.116049	  0.265872	  0.019657	 -0.191501	  0.330727	 -0.074641	 -0.192406	  0.361380	 -0.136448	  0.346924	  0.102512	  0.176760	 -0.446954
 -0.110223	  0.269183	 -0.000543	 -0.225235	  0.361835	 -0.118910	 -0.209717	  0.348490	 -0.161375	  0.317448	  0.125067	  0.189433	 -0.451938
 -0.104440	  0.284334	  0.025416	 -0.211057	  0.355786	 -0.147140	 -0.204729	  0.364268	 -0.165625	  0.305738	  0.175668	  0.208413	 -0.451652
 -0.132223	  0.285916	  0.070862	 -0.194540	  0.349852	 -0.163084	 -0.170044	  0.397555	 -0.187649	  0.316044	  0.192768	  0.217147	 -0.470818
 -0.167560	  0.277549	  0.080018	 -0.196067	  0.370475	 -0.152465	 -0.167935	  0.415665	 -0.193282	  0.339345	  0.207815	  0.220553	 -0.486557
 -0.167205	  0.302851	  0.053068	 -0.200973	  0.377819	 -0.147533	 -0.139001	  0.432980	 -0.186388	  0.337649	  0.239876	  0.221286	 -0.472240
 -0.186743	  0.306006	 -0.011133	 -0.228358	  0.384477	 -0.164267	 -0.108025	  0.417653	 -0.178377	  0.320627	  0.236083	  0.237775	 -0.457737
 -0.192288	  0.301469	 -0.018380	 -0.267020	  0.382865	 -0.158858	 -0.113606	  0.405276	 -0.132608	  0.299321	  0.228883	  0.229320	 -0.440158
 -0.212748	  0.305908	 -0.008174	 -0.272558	  0.354306	 -0.135289	 -0.105145	  0.396679	 -0.117598	  0.350421	  0.233031	  0.222017	 -0.431009
 -0.192111	  0.268508	 -0.030708	 -0.242277	  0.358878	 -0.173793	 -0.112201	  0.365130	 -0.119144	  0.373654	  0.222002	  0.232674	 -0.447323
 -0.182528	  0.235915	  0.004249	 -0.241981	  0.369467	 -0.213313	 -0.085274	  0.350126	 -0.176058	  0.379731	  0.213016	  0.277087	 -0.482488
 -0.190877	  0.246603	  0.029773	 -0.236883	  0.392832	 -0.244646	 -0.050501	  0.347152	 -0.213951	  0.369339	  0.187489	  0.278002	 -0.504759
 -0.211542	  0.276335	  0.046040	 -0.222829	  0.406867	 -0.252934	 -0.057443	  0.356431	 -0.225754	  0.355639	  0.217680	  0.281228	 -0.467116
 -0.203450	  0.285522	  0.067942	 -0.231638	  0.397222	 -0.219074	 -0.071299	  0.367829	 -0.198091	  0.362351	  0.196109	  0.293667	 -0.464138
 -0.203244	  0.291572	  0.073660	 -0.180147	  0.423374	 -0.210810	 -0.068252	  0.395760	 -0.184119	  0.365889	  0.168049	  0.281947	 -0.451934
 -0.205171	  0.318258	  0.024841	 -0.176151	  0.436995	 -0.200927	 -0.061643	  0.394902	 -0.204045	  0.362043	  0.189192	  0.278420	 -0.456586
 -0.210206	  0.327420	 -0.002065	 -0.183004	  0.394887	 -0.169733	 -0.045893	  0.380324	 -0.194363	  0.330697	  0.197315	  0.276560	 -0.442636
 -0.206954	  0.336101	 -0.008170	 -0.204045	  0.392360	 -0.162886	 -0.025657	  0.375167	 -0.193226	  0.353268	  0.244956	  0.291612	 -0.449412
 -0.194041	  0.336449	  0.006169	 -0.201015	  0.414086	 -0.135505	 -0.029101	  0.382680	 -0.182305	  0.340552	  0.241310	  0.276893	 -0.452143
 -0.215900	  0.368079	 -0.018946	 -0.196251	  0.398085	 -0.123825	 -0.024973	  0.397218	 -0.167317	  0.317247	  0.210641	  0.291869	 -0.447650
 -0.205782	  0.393407	 -0.008754	 -0.216490	  0.404650	 -0.133203	 -0.013310	  0.382386	 -0.125167	  0.298456	  0.208006	  0.308368	 -0.445049
 -0.200279	  0.423630	  0.013524	 -0.237846	  0.406724	 -0.142227	 -0.006403	  0.364203	 -0.120402	  0.283868	  0.216038	  0.302264	 -0.427782
 -0.233125	  0.420932	  0.015373	 -0.210649	  0.402740	 -0.153996	  0.004192	  0.337695	 -0.119624	  0.290716	  0.184213	  0.251601	 -0.412591
 -0.250290	  0.422923	  0.007184	 -0.208634	  0.401838	 -0.177823	  0.014922	  0.347370	 -0.133387	  0.335441	  0.197490	  0.287410	 -0.426292
 -0.248755	  0.416617	 -0.030821	 -0.241337	  0.373529	 -0.192548	  0.036032	  0.354033	 -0.202824	  0.371297	  0.167437	  0.306893	 -0.413697
 -0.258898	  0.401704	 -0.023750	 -0.213208	  0.381061	 -0.159801	 -0.003589	  0.365718	 -0.219050	  0.372952	  0.120847	  0.285926	 -0.414631
 -0.286337	  0.400697	  0.001662	 -0.189116	  0.390791	 -0.158078	 -0.049261	  0.352303	 -0.222795	  0.377959	  0.128573	  0.297045	 -0.431359
 -0.316111	  0.391017	  0.005358	 -0.204381	  0.381900	 -0.178441	 -0.066885	  0.359547	 -0.221460	  0.348569	  0.095436	  0.296727	 -0.417037
 -0.315009	  0.387519	 -0.000157	 -0.214337	  0.368853	 -0.205533	 -0.027750	  0.362236	 -0.242242	  0.338626	  0.102504	  0.313359	 -0.460598
 -0.299130	  0.381684	 -0.025330	 -0.226089	  0.347979	 -0.197216	 -0.010251	  0.341862	 -0.244299	  0.332478	  0.127993	  0.310252	 -0.510858
 -0.305348	  0.388811	 -0.049202	 -0.247167	  0.358196	 -0.208625	  0.018944	  0.322829	 -0.235675	  0.337278	  0.117537	  0.293698	 -0.497289
 -0.327745	  0.372379	 -0.051713	 -0.234941	  0.374416	 -0.213359	  0.031206	  0.353864	 -0.225960	  0.352701	  0.106040	  0.287703	 -0.493053
 -0.324557	  0.372215	 -0.037562	 -0.264562	  0.391083	 -0.182003	  0.024968	  0.363844	 -0.228764	  0.368261	  0.071277	  0.338321	 -0.458543
 -0.296226	  0.350547	 -0.041791	 -0.256840	  0.436063	 -0.163014	 -0.004647	  0.365690	 -0.223941	  0.368515	  0.028687	  0.358440	 -0.461173
 -0.300295	  0.363570	 -0.092268	 -0.223805	  0.428322	 -0.183740	 -0.023853	  0.350074	 -0.227608	  0.377942	  0.016471	  0.318974	 -0.452529
 -0.328586	  0.389596	 -0.076666	 -0.206593	  0.410948	 -0.149771	  0.004156	  0.347737	 -0.243464	  0.382069	  0.018713	  0.298106	 -0.444733
 -0.342851	  0.380202	 -0.040605	 -0.228316	  0.413226	 -0.157117	  0.042537	  0.371353	 -0.224952	  0.366506	  0.011611	  0.312772	 -0.413231
 -0.363552	  0.388501	 -0.045737	 -0.234697	  0.414659	 -0.169508	  0.074508	  0.379278	 -0.219032	  0.387281	  0.011301	  0.329617	 -0.397482
 -0.366925	  0.389495	 -0.034534	 -0.197010	  0.402807	 -0.186145	  0.072891	  0.382160	 -0.213021	  0.370958	  0.059827	  0.309721	 -0.439930
 -0.368352	  0.379786	 -0.027031	 -0.200575	  0.395613	 -0.198704	  0.047203	  0.400226	 -0.190093	  0.378079	  0.039220	  0.316767	 -0.456129
 -0.362864	  0.382510	 -0.018808	 -0.191715	  0.406747	 -0.203976	  0.029972	  0.404789	 -0.198444	  0.345597	  0.043563	  0.315217	 -0.448983
 -0.373991	  0.391566	 -0.023459	 -0.182750	  0.371316	 -0.243620	  0.054536	  0.424471	 -0.223704	  0.336858	  0.047868	  0.366933	 -0.428980
 -0.399316	  0.415295	  0.009141	 -0.191833	  0.386099	 -0.273341	  0.082021	  0.448101	 -0.207216	  0.364906	  0.007710	  0.364862	 -0.434422
 -0.381492	  0.431398	  0.009064	 -0.205769	  0.382313	 -0.257424	  0.082986	  0.439715	 -0.215415	  0.342721	  0.017607	  0.352175	 -0.444191
 -0.383909	  0.426200	  0.002570	 -0.213107	  0.398395	 -0.261521	  0.046956	  0.451429	 -0.226642	  0.356362	  0.048176	  0.343293	 -0.458649
 -0.382447	  0.406148	  0.028934	 -0.191908	  0.414413	 -0.267613	  0.023310	  0.450098	 -0.235614	  0.351223	  0.059103	  0.316080	 -0.438643
 -0.370592	  0.401957	  0.030583	 -0.192901	  0.450979	 -0.258171	  0.049640	  0.427178	 -0.246093	  0.363111	  0.032084	  0.326635	 -0.405437
 -0.407067	  0.430938	  0.012855	 -0.196091	  0.463336	 -0.216996	  0.045526	  0.389852	 -0.259121	  0.347591	 -0.003710	  0.335412	 -0.435899
 -0.393800	  0.419370	 -0.025498	 -0.180743	  0.434888	 -0.222257	  0.048513	  0.364378	 -0.274838	  0.315326	 -0.014484	  0.368807	 -0.480521
 -0.411790	  0.423615	  0.001594	 -0.170643	  0.433353	 -0.238077	  0.037981	  0.352573	 -0.273495	  0.360105	 -0.014530	  0.384438	 -0.467858
 -0.431350	  0.393935	 -0.017210	 -0.169820	  0.456903	 -0.214334	  0.090262	  0.346774	 -0.237083	  0.378025	 -0.035353	  0.384164	 -0.449997
 -0.458214	  0.372963	 -0.027010	 -0.148488	  0.448704	 -0.212335	  0.121197	  0.357198	 -0.227738	  0.359514	 -0.027854	  0.388060	 -0.435390
 -0.457862	  0.380654	 -0.046030	 -0.140935	  0.439500	 -0.203751	  0.110280	  0.385503	 -0.235369	  0.384725	 -0.048415	  0.358538	 -0.403085
 -0.430761	  0.385283	 -0.050675	 -0.166020	  0.450447	 -0.223951	  0.112325	  0.398838	 -0.257605	  0.365052	 -0.084965	  0.348713	 -0.409947
 -0.462575	  0.380466	 -0.038728	 -0.167243	  0.457741	 -0.222309	  0.145515	  0.399742	 -0.265821	  0.357785	 -0.100061	  0.368888	 -0.416516
 -0.479305	  0.348796	 -0.038449	 -0.156552	  0.445500	 -0.182081	  0.170842	  0.398919	 -0.274752	  0.334253	 -0.096012	  0.346279	 -0.436250
 -0.472543	  0.344075	 -0.030687	 -0.119491	  0.430202	 -0.198009	  0.199319	  0.387434	 -0.272118	  0.319585	 -0.107105	  0.340867	 -0.458062
 -0.487554	  0.359495	 -0.053495	 -0.094406	  0.411448	 -0.213581	  0.166271	  0.380900	 -0.291959	  0.313721	 -0.087685	  0.344129	 -0.454656
 -0.477562	  0.394264	 -0.062546	 -0.083407	  0.409049	 -0.213294	  0.141172	  0.375496	 -0.295043	  0.306013	 -0.075996	  0.293865	 -0.445822
 -0.447663	  0.411219	 -0.056299	 -0.087877	  0.434800	 -0.244526	  0.152211	  0.404712	 -0.307816	  0.294205	 -0.069281	  0.263206	 -0.459417
 -0.456136	  0.401010	 -0.054922	 -0.094790	  0.449335	 -0.257348	  0.158050	  0.426183	 -0.296147	  0.292701	 -0.050681	  0.274379	 -0.451907
 -0.470035	  0.394002	 -0.022396	 -0.090180	  0.442987	 -0.242609	  0.164701	  0.384780	 -0.310087	  0.310982	 -0.047272	  0.308330	 -0.460757
 -0.456855	  0.411391	  0.045424	 -0.105603	  0.460378	 -0.238434	  0.184409	  0.367481	 -0.304664	  0.296998	 -0.035919	  0.333665	 -0.445445
 -0.455949	  0.392207	  0.011601	 -0.122348	  0.479077	 -0.253866	  0.168942	  0.378389	 -0.296285	  0.327852	 -0.024655	  0.347427	 -0.441383
 -0.453486	  0.387448	  0.003202	 -0.130324	  0.450151	 -0.253408	  0.148331	  0.375732	 -0.288243	  0.309660	 -0.010056	  0.345427	 -0.441580
 -0.480901	  0.402544	  0.023480	 -0.115262	  0.431637	 -0.261991	  0.149067	  0.376097	 -0.256355	  0.270759	 -0.050897	  0.355004	 -0.433182
 -0.551266	  0.378137	  0.011082	 -0.107014	  0.475914	 -0.229964	  0.141029	  0.346300	 -0.219553	  0.251459	 -0.037973	  0.359990	 -0.448887
 -0.555152	  0.374467	  0.005402	 -0.089781	  0.484228	 -0.212847	  0.162839	  0.325112	 -0.188379	  0.259168	 -0.027495	  0.365487	 -0.470658
 -0.528416	  0.366764	 -0.028635	 -0.077775	  0.460997	 -0.250667	  0.178657	  0.351501	 -0.183782	  0.287346	 -0.055048	  0.318773	 -0.491020
 -0.474560	  0.371258	 -0.019561	 -0.075215	  0.468464	 -0.279953	  0.180638	  0.350522	 -0.172462	  0.296416	 -0.083473	  0.302720	 -0.505896
 -0.470809	  0.392697	 -0.027355	 -0.077084	  0.525886	 -0.289967	  0.174671	  0.298177	 -0.183381	  0.324749	 -0.091971	  0.275855	 -0.487078
 -0.434559	  0.403519	 -0.040775	 -0.105575	  0.544464	 -0.279724	  0.194610	  0.302905	 -0.201453	  0.300031	 -0.109500	  0.297591	 -0.460898
 -0.409180	  0.405668	 -0.036120	 -0.133446	  0.545880	 -0.259856	  0.205839	  0.298657	 -0.233116	  0.294721	 -0.121385	  0.317938	 -0.467593
 -0.396930	  0.393329	 -0.027904	 -0.109547	  0.526232	 -0.287946	  0.199068	  0.250792	 -0.208914	  0.315604	 -0.123664	  0.337941	 -0.467659
 -0.341336	  0.418874	 -0.012731	 -0.099002	  0.494089	 -0.308156	  0.188667	  0.250430	 -0.189906	  0.320274	 -0.155702	  0.366631	 -0.435822
 -0.347981	  0.413253	 -0.042491	 -0.118445	  0.476026	 -0.310141	  0.206717	  0.283548	 -0.226013	  0.319076	 -0.135394	  0.326909	 -0.452679
 -0.351707	  0.405035	 -0.068275	 -0.153784	  0.491595	 -0.293734	  0.198531	  0.348341	 -0.235226	  0.345385	 -0.111386	  0.306308	 -0.454409
 -0.329614	  0.369243	 -0.078721	 -0.118040	  0.503465	 -0.254949	  0.207026	  0.359434	 -0.195461	  0.378508	 -0.076568	  0.302617	 -0.448005
 -0.282506	  0.359083	 -0.050624	 -0.124852	  0.495425	 -0.236207	  0.235486	  0.352970	 -0.185181	  0.372418	 -0.078222	  0.287220	 -0.433214
 -0.284235	  0.391301	 -0.060758	 -0.132804	  0.512436	 -0.225356	  0.218301	  0.337796	 -0.196410	  0.327847	 -0.073407	  0.277527	 -0.417553
 -0.281283	  0.418050	 -0.085974	 -0.118568	  0.489828	 -0.223213	  0.213303	  0.316298	 -0.207859	  0.309469	 -0.094853	  0.259330	 -0.391780
 -0.268692	  0.389517	 -0.100436	 -0.111572	  0.501092	 -0.247264	  0.235769	  0.326432	 -0.207766	  0.308198	 -0.113258	  0.267456	 -0.390905
 -0.251618	  0.360603	 -0.108318	 -0.083623	  0.476526	 -0.252113	  0.222898	  0.346795	 -0.236636	  0.309632	 -0.129103	  0.277874	 -0.419315
 -0.263235	  0.415424	 -0.109635	 -0.072776	  0.479259	 -0.255139	  0.217014	  0.346600	 -0.224178	  0.306559	 -0.116902	  0.304508	 -0.416258
 -0.258894	  0.438016	 -0.140919	 -0.056963	  0.472170	 -0.254272	  0.232816	  0.335362	 -0.198595	  0.277512	 -0.124542	  0.289471	 -0.437208
 -0.238561	  0.457001	 -0.119702	 -0.066899	  0.469012	 -0.275583	  0.212909	  0.317975	 -0.167482	  0.307744	 -0.155806	  0.271329	 -0.443873
 -0.256599	  0.478752	 -0.131671	 -0.075561	  0.482491	 -0.292779	  0.210744	  0.325316	 -0.195520	  0.305670	 -0.153508	  0.312596	 -0.415144
 -0.242410	  0.476364	 -0.154949	 -0.073061	  0.500514	 -0.293718	  0.203161	  0.328000	 -0.195464	  0.305834	 -0.099860	  0.303752	 -0.398056
 -0.229602	  0.470050	 -0.162714	 -0.048436	  0.481336	 -0.268666	  0.205343	  0.324547	 -0.192651	  0.321258	 -0.097728	  0.321122	 -0.390897
 -0.223631	  0.458481	 -0.155283	  0.000449	  0.441498	 -0.284369	  0.198388	  0.337083	 -0.186275	  0.329164	 -0.115710	  0.338429	 -0.411560
 -0.207053	  0.440283	 -0.155772	  0.027001	  0.434898	 -0.300951	  0.186965	  0.356214	 -0.158830	  0.310598	 -0.100620	  0.344648	 -0.385339
 -0.191460	  0.415322	 -0.122771	  0.046874	  0.451784	 -0.301398	  0.177004	  0.342994	 -0.179265	  0.295140	 -0.133248	  0.309032	 -0.352056
 -0.192609	  0.392025	 -0.131750	  0.038276	  0.439717	 -0.315690	  0.181302	  0.324328	 -0.191586	  0.295495	 -0.141938	  0.300741	 -0.375462
 -0.188977	  0.388474	 -0.175716	  0.021482	  0.373840	 -0.280326	  0.173569	  0.324242	 -0.201897	  0.278187	 -0.136224	  0.308664	 -0.345270
 -0.179080	  0.382706	 -0.142347	  0.006607	  0.349488	 -0.286247	  0.164165	  0.335046	 -0.184864	  0.310528	 -0.196444	  0.327206	 -0.304416
 -0.193674	  0.355066	 -0.117979	 -0.008892	  0.364860	 -0.277122	  0.191618	  0.357150	 -0.171448	  0.309430	 -0.217518	  0.319116	 -0.314100
 -0.210237	  0.337946	 -0.107731	  0.021651	  0.400824	 -0.252562	  0.186162	  0.365366	 -0.159361	  0.292524	 -0.221313	  0.324900	 -0.362361
 -0.222358	  0.379881	 -0.136982	  0.008500	  0.439907	 -0.240293	  0.184034	  0.362019	 -0.176917	  0.311559	 -0.242587	  0.329157	 -0.350813
