# Supplementary material for: A fluorescent photoimmunoconjugate for imaging of cholesteatoma
Source: Sci Rep. 2022 Nov 19;12:19905. doi: 10.1038/s41598-022-22072-9 (PMC9675863; doi:10.1038/s41598-022-22072-9)
Supplement: Supplementary file 2 — Supplementary Information 2. [file 41598_2022_22072_MOESM2_ESM.zip › Data/ABR-49-6]

:RUN-6	LEVEL SWEEP	TEMP:NaN	6/6/2018	9:57 AM	NaNHR:
:SW EAR: R	SW FREQ: 32.00	# AVERAGES: 512	REP RATE (/sec): 40	DRIVER: RS Tweeter	SAMPLE (�sec): 40	
:NOTES-
:CHAMBER-CH4B-PXI
:CFTS Version: V2.7.2 (R850)
:LEVELS:20;25;30;35;40;45;50;55;60;65;70;75;80;
:DATA
  0.018129	 -0.028995	 -0.057051	  0.019704	  0.026689	 -0.070792	  0.086173	 -0.038914	 -0.015143	 -0.088786	  0.034979	  0.006138	  0.001876
 -0.005269	 -0.037842	 -0.037104	  0.041796	 -0.003707	 -0.070313	  0.046658	 -0.041802	  0.015857	 -0.108940	  0.000714	  0.010365	  0.046781
 -0.027495	 -0.044448	 -0.018138	  0.017856	 -0.028135	 -0.056909	  0.071095	 -0.044050	  0.058817	 -0.095977	 -0.000935	  0.026333	  0.031902
  0.011094	 -0.023546	 -0.013593	  0.029012	 -0.022753	 -0.034138	  0.039514	 -0.032301	  0.058573	 -0.081116	  0.049606	  0.038815	 -0.014707
  0.027907	 -0.011435	 -0.014286	  0.037050	  0.002501	 -0.037824	 -0.015536	 -0.029056	  0.042620	 -0.049313	  0.077144	  0.012191	 -0.040483
  0.030330	 -0.054015	 -0.004705	  0.004736	  0.027330	 -0.019748	  0.004271	 -0.067075	  0.034730	 -0.012526	  0.056311	  0.001646	 -0.025826
  0.020160	 -0.053345	  0.003768	  0.032638	  0.048855	 -0.031589	  0.024791	 -0.034720	  0.033066	 -0.036589	  0.052211	 -0.033840	 -0.010567
 -0.007959	 -0.031764	  0.005440	  0.048305	 -0.001082	 -0.046055	  0.020284	 -0.038815	  0.010390	 -0.041513	  0.032974	 -0.046764	 -0.038378
 -0.020132	 -0.027150	  0.034114	  0.031550	 -0.032561	 -0.006303	  0.001809	 -0.026646	 -0.004886	 -0.048843	 -0.028817	 -0.017281	 -0.045085
 -0.047977	 -0.024381	  0.052453	 -0.002523	 -0.022618	  0.030675	 -0.025994	  0.007604	  0.002763	 -0.030466	 -0.038877	 -0.016444	 -0.052406
 -0.035734	 -0.049265	  0.036541	  0.002499	 -0.012539	  0.023583	 -0.041698	 -0.005276	  0.009735	 -0.027026	 -0.025256	 -0.021666	 -0.041749
 -0.009542	 -0.045902	  0.007703	  0.019673	 -0.002781	 -0.007006	 -0.019481	  0.014991	 -0.009688	 -0.026129	 -0.020108	 -0.026888	 -0.043363
 -0.003665	 -0.012633	 -0.019824	  0.002696	 -0.000053	 -0.024702	 -0.052292	  0.020135	 -0.019757	  0.003797	 -0.027928	 -0.014570	 -0.043639
 -0.001141	  0.017445	 -0.042437	 -0.026504	 -0.021969	  0.004860	 -0.045633	  0.017301	 -0.050456	 -0.003340	 -0.032858	 -0.013221	 -0.044989
 -0.000499	  0.013888	 -0.009126	 -0.021379	 -0.009658	  0.024219	 -0.029361	  0.009469	 -0.049728	  0.028397	 -0.030522	 -0.039708	 -0.013058
  0.014691	  0.004292	  0.004219	 -0.053248	  0.011262	  0.034402	 -0.040456	  0.008159	 -0.018300	  0.091403	 -0.048180	 -0.027644	  0.036428
  0.023003	  0.059996	  0.021659	 -0.045559	  0.014794	  0.062926	 -0.040098	  0.036537	 -0.024494	  0.122082	 -0.023582	 -0.002688	  0.059508
  0.027401	  0.095590	  0.012370	 -0.050943	  0.012580	  0.078184	 -0.011193	  0.066527	 -0.015996	  0.123092	 -0.012085	  0.044310	  0.080756
 -0.001984	  0.119852	  0.007927	 -0.050884	  0.019572	  0.073883	  0.013425	  0.073009	 -0.031765	  0.140147	 -0.020909	  0.047666	  0.076147
 -0.011318	  0.133658	  0.030069	 -0.036475	 -0.005726	  0.072645	  0.013721	  0.104923	 -0.026337	  0.141646	  0.006119	  0.073249	  0.080854
 -0.015660	  0.133984	  0.026744	 -0.028020	 -0.025438	  0.071989	  0.043824	  0.130290	  0.004147	  0.144217	  0.036293	  0.117786	  0.111731
  0.009609	  0.139031	  0.059481	 -0.011863	 -0.011684	  0.078731	  0.045689	  0.118849	 -0.008979	  0.136367	  0.073367	  0.120800	  0.122231
 -0.017035	  0.120452	  0.082692	 -0.017445	 -0.001097	  0.090905	  0.020969	  0.121468	  0.007671	  0.138177	  0.089807	  0.107154	  0.122759
 -0.025563	  0.121271	  0.112269	  0.009654	 -0.012339	  0.120913	 -0.001753	  0.147526	  0.001955	  0.112701	  0.116213	  0.096200	  0.127533
 -0.025075	  0.141528	  0.130124	  0.031631	 -0.017320	  0.112907	 -0.007206	  0.164079	  0.000604	  0.121154	  0.122963	  0.100813	  0.186730
 -0.028482	  0.153077	  0.132154	  0.030357	 -0.037437	  0.057191	 -0.016892	  0.208968	 -0.005356	  0.172874	  0.161449	  0.110116	  0.257336
 -0.032856	  0.177468	  0.141728	  0.031691	 -0.032894	  0.093835	 -0.018180	  0.194229	 -0.002651	  0.210216	  0.185377	  0.168134	  0.371126
 -0.019153	  0.189332	  0.141800	  0.034964	 -0.055012	  0.110666	 -0.008580	  0.217180	  0.072637	  0.278713	  0.199467	  0.246067	  0.443056
 -0.011166	  0.207232	  0.123214	  0.050243	 -0.066149	  0.153496	  0.005576	  0.250563	  0.117475	  0.341113	  0.278425	  0.360880	  0.564232
 -0.004155	  0.192126	  0.128035	  0.054893	 -0.063645	  0.173138	  0.060756	  0.280317	  0.144829	  0.443779	  0.419272	  0.462254	  0.702611
  0.015896	  0.187951	  0.152461	  0.058262	 -0.117862	  0.178664	  0.039601	  0.355972	  0.192974	  0.468403	  0.513763	  0.539378	  0.798544
  0.015129	  0.217162	  0.152175	  0.065089	 -0.090687	  0.196765	  0.089660	  0.405730	  0.262703	  0.549712	  0.571987	  0.606069	  0.892618
 -0.004545	  0.183753	  0.172095	  0.050894	 -0.072482	  0.246421	  0.145985	  0.460183	  0.315798	  0.615279	  0.654546	  0.656388	  0.934963
 -0.021158	  0.157993	  0.208304	  0.090348	 -0.046384	  0.280941	  0.181619	  0.560863	  0.335121	  0.635442	  0.674516	  0.661930	  0.923585
 -0.024139	  0.213067	  0.218749	  0.079143	  0.013933	  0.298470	  0.210784	  0.615118	  0.305656	  0.621804	  0.630465	  0.603148	  0.859272
 -0.013500	  0.223766	  0.210676	  0.102412	  0.049173	  0.309147	  0.247743	  0.618936	  0.268122	  0.587680	  0.573238	  0.529269	  0.749090
 -0.049794	  0.204464	  0.223060	  0.126108	  0.104712	  0.329412	  0.276049	  0.570913	  0.211431	  0.508273	  0.484356	  0.429290	  0.620452
 -0.033915	  0.187712	  0.257707	  0.154907	  0.165392	  0.328841	  0.258804	  0.540261	  0.127178	  0.443159	  0.386643	  0.297112	  0.465305
 -0.029316	  0.179614	  0.268159	  0.203102	  0.178023	  0.291618	  0.189611	  0.472507	  0.097275	  0.404250	  0.292429	  0.170803	  0.287451
 -0.042624	  0.154818	  0.277575	  0.235797	  0.126197	  0.239985	  0.096636	  0.394136	  0.034331	  0.295690	  0.167223	  0.034196	  0.149537
 -0.026766	  0.177953	  0.265812	  0.242067	  0.072859	  0.200268	 -0.016247	  0.361465	 -0.070463	  0.207036	  0.056983	 -0.081179	  0.024374
 -0.045551	  0.212928	  0.232121	  0.221221	  0.078148	  0.161828	 -0.074880	  0.283563	 -0.175237	  0.122304	 -0.033931	 -0.157127	 -0.052062
 -0.094630	  0.226888	  0.233390	  0.211726	  0.075856	  0.126951	 -0.099725	  0.206085	 -0.267055	  0.061940	 -0.139947	 -0.239304	 -0.110959
 -0.112819	  0.229594	  0.215364	  0.183854	  0.038664	  0.058293	 -0.188699	  0.146139	 -0.294215	 -0.014933	 -0.210627	 -0.291469	 -0.160772
 -0.117793	  0.268998	  0.215385	  0.174185	 -0.030144	 -0.003700	 -0.278934	  0.107922	 -0.331122	 -0.032744	 -0.232479	 -0.319925	 -0.212939
 -0.104629	  0.294729	  0.227974	  0.158517	 -0.112452	 -0.058209	 -0.325648	  0.081606	 -0.392346	 -0.081914	 -0.240874	 -0.325225	 -0.244297
 -0.101706	  0.279247	  0.255938	  0.101772	 -0.135541	 -0.093736	 -0.318002	  0.079748	 -0.354266	 -0.090181	 -0.198822	 -0.330790	 -0.263955
 -0.057322	  0.274920	  0.258240	  0.056060	 -0.169186	 -0.136382	 -0.289778	  0.067324	 -0.341825	 -0.087306	 -0.159776	 -0.304530	 -0.267881
 -0.006832	  0.265702	  0.210792	  0.014904	 -0.198718	 -0.125035	 -0.240158	  0.017321	 -0.318746	 -0.071017	 -0.110086	 -0.277114	 -0.258300
 -0.012924	  0.260960	  0.192273	  0.045656	 -0.238553	 -0.096269	 -0.219515	  0.005277	 -0.321067	 -0.038157	 -0.037613	 -0.253649	 -0.224889
 -0.050866	  0.251352	  0.178904	  0.065630	 -0.222849	 -0.068993	 -0.200808	  0.073411	 -0.283452	  0.037593	  0.024517	 -0.216708	 -0.108311
 -0.053095	  0.238303	  0.175978	  0.064366	 -0.192023	 -0.062220	 -0.144079	  0.101236	 -0.244287	  0.085185	  0.056932	 -0.173516	  0.014881
 -0.042993	  0.243842	  0.196435	  0.026311	 -0.178300	 -0.065514	 -0.100661	  0.134069	 -0.193839	  0.164716	  0.102401	 -0.061436	  0.130754
 -0.073770	  0.268764	  0.228515	  0.009134	 -0.149911	 -0.015920	 -0.055687	  0.199525	 -0.107806	  0.279028	  0.155746	  0.086900	  0.328233
 -0.086756	  0.299884	  0.203827	  0.009399	 -0.115841	  0.024776	  0.026199	  0.310113	 -0.018759	  0.376052	  0.274295	  0.171961	  0.445091
 -0.102900	  0.297299	  0.194835	  0.020223	 -0.068270	  0.060063	  0.075871	  0.382055	  0.053713	  0.414195	  0.358341	  0.226767	  0.522066
 -0.110095	  0.299210	  0.190618	  0.044199	 -0.045434	  0.122592	  0.145967	  0.452881	  0.077840	  0.475671	  0.402382	  0.256697	  0.562142
 -0.094020	  0.299831	  0.154082	  0.070383	 -0.000555	  0.164459	  0.180489	  0.496549	  0.075490	  0.487877	  0.391304	  0.263434	  0.542597
 -0.109064	  0.294500	  0.162374	  0.116167	  0.025855	  0.199931	  0.197239	  0.549582	  0.087562	  0.469875	  0.336296	  0.263852	  0.544785
 -0.109995	  0.279532	  0.152874	  0.138512	  0.044983	  0.216226	  0.214500	  0.577301	  0.106560	  0.423118	  0.342712	  0.282865	  0.485687
 -0.112869	  0.253486	  0.183599	  0.139176	  0.074249	  0.219005	  0.159116	  0.548424	  0.089759	  0.333874	  0.354939	  0.262169	  0.432917
 -0.126852	  0.280821	  0.221788	  0.142438	  0.047975	  0.206877	  0.142905	  0.499875	  0.047802	  0.284327	  0.327028	  0.164906	  0.409095
 -0.145195	  0.308573	  0.228638	  0.180765	  0.050752	  0.185837	  0.134740	  0.435054	 -0.000380	  0.236695	  0.263617	  0.069380	  0.353622
 -0.108033	  0.303200	  0.255201	  0.171657	  0.047327	  0.162109	  0.111094	  0.383828	 -0.055895	  0.191785	  0.254190	  0.005021	  0.292333
 -0.091360	  0.317439	  0.299385	  0.178843	  0.022902	  0.127289	  0.065491	  0.385374	 -0.107655	  0.192448	  0.263459	 -0.039183	  0.268980
 -0.127915	  0.315682	  0.310490	  0.180645	 -0.034252	  0.090158	  0.052108	  0.404148	 -0.165558	  0.186486	  0.259453	 -0.094457	  0.215837
 -0.102701	  0.286962	  0.317147	  0.169218	 -0.081441	  0.037821	  0.026686	  0.407542	 -0.158357	  0.164017	  0.257542	 -0.118420	  0.125075
 -0.099352	  0.304693	  0.307689	  0.149712	 -0.132343	  0.021343	 -0.021929	  0.410435	 -0.168101	  0.183126	  0.200403	 -0.176088	  0.078293
 -0.077265	  0.338588	  0.276469	  0.145590	 -0.178862	  0.024700	 -0.019311	  0.411700	 -0.194269	  0.183244	  0.177408	 -0.230626	  0.050498
 -0.071154	  0.328307	  0.281749	  0.144258	 -0.206967	  0.047431	 -0.002138	  0.401919	 -0.243539	  0.131745	  0.135255	 -0.300288	  0.035047
 -0.089777	  0.325049	  0.298502	  0.115967	 -0.184600	  0.071947	 -0.012850	  0.355999	 -0.284183	  0.094296	  0.085683	 -0.340768	  0.034248
 -0.084131	  0.334527	  0.276115	  0.108225	 -0.149609	  0.014558	 -0.055772	  0.310850	 -0.308227	  0.086538	  0.020488	 -0.334991	  0.018731
 -0.087199	  0.339981	  0.253975	  0.093052	 -0.131128	 -0.008639	 -0.115921	  0.272410	 -0.291562	  0.074605	  0.035550	 -0.348174	  0.021291
 -0.082108	  0.347643	  0.213514	  0.070810	 -0.116524	 -0.041284	 -0.157099	  0.241767	 -0.287585	  0.031256	  0.030804	 -0.402070	  0.014521
 -0.148111	  0.342794	  0.177157	  0.041426	 -0.119434	 -0.043827	 -0.197203	  0.235877	 -0.266160	  0.014509	  0.032358	 -0.410778	  0.031126
 -0.173908	  0.337080	  0.166852	  0.044372	 -0.149954	 -0.031342	 -0.210404	  0.231806	 -0.265308	  0.007693	  0.063611	 -0.376417	  0.030034
 -0.170562	  0.345233	  0.186608	  0.050183	 -0.208831	 -0.018210	 -0.218222	  0.226528	 -0.293810	  0.035014	  0.041347	 -0.348372	  0.057536
 -0.165997	  0.377585	  0.212745	  0.044329	 -0.260144	 -0.017376	 -0.200792	  0.196396	 -0.285749	  0.015287	  0.021793	 -0.338485	  0.044462
 -0.156704	  0.369308	  0.202775	  0.057282	 -0.297714	  0.000441	 -0.196676	  0.206741	 -0.272971	 -0.034358	  0.068216	 -0.339349	  0.068595
 -0.159565	  0.367835	  0.186335	  0.079407	 -0.300293	 -0.014962	 -0.222278	  0.214812	 -0.279773	 -0.005128	  0.141529	 -0.323269	  0.090269
 -0.149715	  0.352460	  0.176257	  0.080191	 -0.326326	 -0.015235	 -0.229911	  0.200281	 -0.280472	 -0.019019	  0.201160	 -0.312803	  0.168066
 -0.130975	  0.347667	  0.157213	  0.074463	 -0.315618	 -0.006446	 -0.198657	  0.205544	 -0.252752	  0.012685	  0.225384	 -0.307959	  0.232166
 -0.147775	  0.342758	  0.158240	  0.084261	 -0.307098	 -0.033076	 -0.117426	  0.221432	 -0.226628	  0.037352	  0.248012	 -0.311159	  0.238901
 -0.125571	  0.330666	  0.158446	  0.078005	 -0.299334	 -0.031136	 -0.113297	  0.266559	 -0.181786	  0.068918	  0.302430	 -0.270084	  0.249609
 -0.116787	  0.332624	  0.179879	  0.062556	 -0.321067	  0.007982	 -0.111687	  0.293646	 -0.153726	  0.097006	  0.337701	 -0.260500	  0.250044
 -0.107940	  0.296368	  0.203401	  0.044699	 -0.315255	 -0.009699	 -0.071474	  0.320324	 -0.171798	  0.096912	  0.365627	 -0.275151	  0.259627
 -0.142077	  0.309765	  0.212286	  0.049356	 -0.282949	  0.000941	 -0.042932	  0.358000	 -0.177414	  0.133534	  0.368816	 -0.250130	  0.219534
 -0.166076	  0.341347	  0.197191	  0.080828	 -0.260435	  0.027659	 -0.035659	  0.374336	 -0.217302	  0.169186	  0.330578	 -0.220970	  0.197501
 -0.151224	  0.303537	  0.146057	  0.080624	 -0.258164	  0.014178	 -0.016687	  0.330732	 -0.177443	  0.165053	  0.311071	 -0.237064	  0.193920
 -0.139020	  0.336759	  0.139580	  0.074821	 -0.245574	  0.052320	 -0.009531	  0.308311	 -0.154466	  0.154303	  0.287212	 -0.275546	  0.178896
 -0.112207	  0.351624	  0.166646	  0.093243	 -0.265962	  0.062072	  0.006804	  0.320370	 -0.159288	  0.134208	  0.307924	 -0.308555	  0.141919
 -0.112195	  0.316906	  0.162632	  0.104689	 -0.268315	  0.048509	 -0.017637	  0.298673	 -0.184785	  0.114970	  0.265584	 -0.384617	  0.109537
 -0.103752	  0.312332	  0.171288	  0.146330	 -0.254596	  0.082398	 -0.000475	  0.266639	 -0.191815	  0.094531	  0.235389	 -0.404827	  0.099599
 -0.127799	  0.302065	  0.205632	  0.146366	 -0.242831	  0.064277	  0.027565	  0.240458	 -0.206000	  0.037114	  0.248316	 -0.389547	  0.099402
 -0.137212	  0.289117	  0.182383	  0.130757	 -0.206523	  0.066342	  0.000223	  0.254124	 -0.240623	  0.071063	  0.215819	 -0.413571	  0.128167
 -0.090265	  0.289298	  0.164446	  0.137661	 -0.215952	  0.045979	 -0.036986	  0.253225	 -0.260050	  0.113903	  0.147616	 -0.427817	  0.129493
 -0.097119	  0.308365	  0.139916	  0.159173	 -0.218439	  0.010914	 -0.076427	  0.205317	 -0.285149	  0.099672	  0.135686	 -0.419856	  0.153655
 -0.092762	  0.271230	  0.132840	  0.148972	 -0.238699	 -0.006338	 -0.084800	  0.166227	 -0.267793	  0.086408	  0.168916	 -0.372972	  0.177277
 -0.081950	  0.241267	  0.114482	  0.151831	 -0.259484	 -0.039918	 -0.107868	  0.152617	 -0.247286	  0.089255	  0.185688	 -0.310087	  0.227486
 -0.049833	  0.280583	  0.119985	  0.171540	 -0.270235	 -0.046086	 -0.140452	  0.143154	 -0.244641	  0.089572	  0.208828	 -0.276905	  0.271860
 -0.027727	  0.271074	  0.153307	  0.189828	 -0.271779	 -0.049180	 -0.109801	  0.125516	 -0.236041	  0.114112	  0.251488	 -0.249388	  0.331413
 -0.047410	  0.251647	  0.150044	  0.169532	 -0.295780	 -0.067007	 -0.102133	  0.123193	 -0.206476	  0.149176	  0.325026	 -0.194438	  0.376361
 -0.060080	  0.246898	  0.136959	  0.140451	 -0.281944	 -0.093584	 -0.121248	  0.153956	 -0.184482	  0.184243	  0.415201	 -0.195153	  0.398781
 -0.056543	  0.265184	  0.158908	  0.091764	 -0.246728	 -0.102650	 -0.154394	  0.172530	 -0.133988	  0.208940	  0.478819	 -0.156943	  0.462561
 -0.040595	  0.284365	  0.149618	  0.084434	 -0.222885	 -0.094493	 -0.157963	  0.242086	 -0.076606	  0.239493	  0.495868	 -0.091480	  0.501714
 -0.045464	  0.272912	  0.169500	  0.068338	 -0.248248	 -0.095796	 -0.088694	  0.277983	 -0.060541	  0.272801	  0.495571	 -0.026006	  0.531421
 -0.074670	  0.248824	  0.171715	  0.033177	 -0.276052	 -0.044128	 -0.040910	  0.307704	 -0.014139	  0.272726	  0.558593	  0.008682	  0.583694
 -0.115307	  0.209920	  0.191254	  0.055544	 -0.225389	 -0.028150	 -0.020894	  0.338632	  0.040985	  0.271736	  0.567562	  0.020549	  0.661544
 -0.111435	  0.168536	  0.209023	  0.066538	 -0.159454	 -0.026501	  0.002139	  0.379117	  0.086512	  0.272146	  0.582407	  0.053244	  0.653509
 -0.112836	  0.186722	  0.226768	  0.077334	 -0.153296	 -0.032978	  0.038040	  0.402008	  0.101804	  0.321151	  0.610099	  0.081896	  0.634092
 -0.089201	  0.184954	  0.233610	  0.121555	 -0.157136	  0.008256	  0.080630	  0.402503	  0.122037	  0.347562	  0.647873	  0.123029	  0.620747
 -0.048371	  0.167687	  0.211763	  0.133817	 -0.137208	  0.025462	  0.108407	  0.405326	  0.147723	  0.376806	  0.667758	  0.141213	  0.617354
 -0.042317	  0.176182	  0.214171	  0.137256	 -0.120265	  0.026132	  0.168169	  0.392200	  0.125786	  0.390510	  0.643971	  0.141807	  0.626909
 -0.050446	  0.189191	  0.216771	  0.142774	 -0.104019	  0.052893	  0.143369	  0.404154	  0.133785	  0.379563	  0.658797	  0.134616	  0.614038
 -0.008969	  0.165407	  0.208755	  0.125443	 -0.072558	  0.073865	  0.119364	  0.402654	  0.081872	  0.362596	  0.621257	  0.105072	  0.547814
 -0.004928	  0.168279	  0.168067	  0.170372	 -0.054287	  0.073356	  0.138615	  0.428255	  0.062140	  0.313619	  0.624660	  0.073478	  0.485442
  0.021245	  0.180735	  0.150072	  0.176103	 -0.065604	  0.060031	  0.159846	  0.425856	  0.038371	  0.282029	  0.595767	  0.063271	  0.430275
  0.037101	  0.155794	  0.157695	  0.120374	 -0.054782	  0.053176	  0.149469	  0.432314	  0.067551	  0.260827	  0.536885	  0.009183	  0.375619
  0.013989	  0.149097	  0.172953	  0.103022	 -0.029780	  0.039681	  0.122196	  0.405303	  0.079033	  0.280588	  0.468896	 -0.033014	  0.288531
  0.030898	  0.138643	  0.175317	  0.109025	  0.007738	  0.024424	  0.093489	  0.364515	  0.051674	  0.290178	  0.446572	 -0.093832	  0.216713
  0.070972	  0.137865	  0.216682	  0.136030	  0.000330	 -0.005795	  0.068489	  0.314934	 -0.001464	  0.276325	  0.443780	 -0.193417	  0.204043
  0.076347	  0.141632	  0.259064	  0.118852	 -0.007976	 -0.055573	  0.052002	  0.272974	 -0.027987	  0.215201	  0.398559	 -0.250568	  0.162779
  0.036750	  0.147555	  0.237671	  0.107235	 -0.044259	 -0.084497	  0.051041	  0.237874	 -0.050992	  0.135468	  0.359344	 -0.291787	  0.124983
  0.025136	  0.188940	  0.217071	  0.148945	 -0.071997	 -0.101570	  0.031318	  0.228974	 -0.075499	  0.087770	  0.277442	 -0.355437	  0.052442
  0.024447	  0.223943	  0.211830	  0.160640	 -0.079671	 -0.101237	  0.022277	  0.193654	 -0.089561	  0.004721	  0.200945	 -0.408051	 -0.027037
  0.040563	  0.228233	  0.189768	  0.179637	 -0.113838	 -0.149764	  0.004650	  0.223100	 -0.101742	 -0.042068	  0.151757	 -0.465402	 -0.076079
  0.034251	  0.229706	  0.177451	  0.174358	 -0.164533	 -0.193943	  0.002759	  0.185455	 -0.151676	 -0.107845	  0.104686	 -0.542217	 -0.144030
  0.029591	  0.217428	  0.191737	  0.110843	 -0.177849	 -0.166077	 -0.019991	  0.151680	 -0.208173	 -0.167153	  0.043654	 -0.587789	 -0.191669
  0.084137	  0.210523	  0.186024	  0.098567	 -0.186154	 -0.181471	 -0.078494	  0.150832	 -0.238205	 -0.234877	 -0.014438	 -0.626776	 -0.186197
  0.100057	  0.211213	  0.205207	  0.080588	 -0.196958	 -0.214514	 -0.147282	  0.108332	 -0.288162	 -0.311602	 -0.033503	 -0.657206	 -0.202387
  0.095347	  0.187361	  0.241204	  0.027615	 -0.202457	 -0.222976	 -0.193336	  0.113550	 -0.343454	 -0.365028	 -0.016569	 -0.628319	 -0.200330
  0.102031	  0.143350	  0.229468	  0.017848	 -0.196964	 -0.259057	 -0.219939	  0.045409	 -0.364098	 -0.411742	 -0.016990	 -0.596368	 -0.187396
  0.096720	  0.096819	  0.205352	  0.001530	 -0.197639	 -0.284814	 -0.243789	 -0.018408	 -0.366636	 -0.390242	 -0.008499	 -0.548352	 -0.191894
  0.076043	  0.104277	  0.174297	  0.029439	 -0.186966	 -0.325102	 -0.290810	 -0.035216	 -0.387173	 -0.367474	 -0.021710	 -0.519157	 -0.180763
  0.083029	  0.131377	  0.163483	 -0.013621	 -0.209148	 -0.350608	 -0.332786	 -0.067435	 -0.345222	 -0.337560	 -0.040332	 -0.504110	 -0.208547
  0.095076	  0.133797	  0.157903	 -0.066038	 -0.227647	 -0.385130	 -0.333384	 -0.050520	 -0.341736	 -0.349308	 -0.031641	 -0.503484	 -0.209721
  0.084118	  0.129961	  0.178026	 -0.068498	 -0.186814	 -0.385272	 -0.315512	 -0.042509	 -0.337905	 -0.362139	 -0.005564	 -0.510279	 -0.218904
  0.081774	  0.129456	  0.159158	 -0.111127	 -0.182423	 -0.366361	 -0.286608	 -0.038840	 -0.345441	 -0.361002	  0.011816	 -0.492320	 -0.234160
  0.074867	  0.098399	  0.145959	 -0.124636	 -0.207094	 -0.316377	 -0.253594	 -0.011879	 -0.364771	 -0.342106	 -0.006433	 -0.484088	 -0.212042
  0.053536	  0.066777	  0.175514	 -0.165586	 -0.188429	 -0.287011	 -0.283325	 -0.040691	 -0.344160	 -0.323940	 -0.006925	 -0.487149	 -0.224321
  0.050210	  0.068741	  0.194908	 -0.183070	 -0.205856	 -0.288406	 -0.293388	 -0.027116	 -0.318533	 -0.300306	 -0.000302	 -0.513052	 -0.230798
  0.075018	  0.028810	  0.210442	 -0.178057	 -0.220855	 -0.295130	 -0.265311	 -0.029779	 -0.301495	 -0.282268	 -0.071016	 -0.545600	 -0.266710
  0.057688	  0.020181	  0.222832	 -0.166312	 -0.195862	 -0.300188	 -0.268669	 -0.018513	 -0.265293	 -0.272031	 -0.106529	 -0.543491	 -0.282589
  0.040086	  0.028441	  0.175701	 -0.178262	 -0.187837	 -0.286000	 -0.271660	 -0.018264	 -0.278289	 -0.246514	 -0.108569	 -0.550464	 -0.304786
  0.073854	  0.054774	  0.080308	 -0.185286	 -0.198692	 -0.252433	 -0.291339	 -0.033043	 -0.291992	 -0.274938	 -0.129525	 -0.555774	 -0.328623
  0.070892	  0.041358	  0.042064	 -0.205696	 -0.212274	 -0.260294	 -0.327532	 -0.019690	 -0.302074	 -0.309547	 -0.133038	 -0.560194	 -0.327904
  0.051859	 -0.004738	  0.048398	 -0.213693	 -0.193693	 -0.250482	 -0.309508	 -0.006422	 -0.294594	 -0.321691	 -0.119273	 -0.596399	 -0.329067
  0.040279	 -0.022079	  0.086541	 -0.191899	 -0.185401	 -0.232817	 -0.254258	  0.002893	 -0.274035	 -0.325324	 -0.116807	 -0.613077	 -0.384733
  0.052374	 -0.006530	  0.042758	 -0.215119	 -0.167768	 -0.241149	 -0.238254	  0.017021	 -0.247620	 -0.316295	 -0.097037	 -0.613396	 -0.427844
  0.045755	 -0.012778	  0.038023	 -0.231944	 -0.163860	 -0.202796	 -0.186661	  0.013109	 -0.204160	 -0.296252	 -0.087408	 -0.618710	 -0.432309
  0.030755	 -0.038526	  0.006319	 -0.227013	 -0.181368	 -0.219638	 -0.169657	  0.048773	 -0.212466	 -0.256491	 -0.121840	 -0.624858	 -0.459568
  0.046981	 -0.013848	 -0.023005	 -0.210216	 -0.158743	 -0.236313	 -0.152646	  0.101138	 -0.206401	 -0.261428	 -0.117779	 -0.662501	 -0.455795
  0.058109	 -0.012158	 -0.044839	 -0.243477	 -0.121157	 -0.203966	 -0.120473	  0.127305	 -0.190210	 -0.282831	 -0.095816	 -0.622051	 -0.462579
  0.081245	 -0.048601	 -0.039653	 -0.267174	 -0.107411	 -0.155059	 -0.105013	  0.143266	 -0.156649	 -0.293350	 -0.082072	 -0.586965	 -0.453450
  0.077565	 -0.038274	 -0.047153	 -0.266027	 -0.136088	 -0.143699	 -0.065826	  0.194286	 -0.142283	 -0.256354	 -0.079235	 -0.573118	 -0.414373
  0.087709	 -0.059679	 -0.037596	 -0.307876	 -0.109937	 -0.108454	 -0.047425	  0.214472	 -0.110225	 -0.239868	 -0.087717	 -0.540830	 -0.385946
  0.078449	 -0.082610	 -0.074098	 -0.284869	 -0.092007	 -0.088719	 -0.039464	  0.224134	 -0.057212	 -0.240737	 -0.087565	 -0.542104	 -0.354861
  0.051976	 -0.077184	 -0.059439	 -0.245833	 -0.089078	 -0.073437	 -0.058692	  0.220791	 -0.077743	 -0.270132	 -0.091909	 -0.552495	 -0.307543
  0.036426	 -0.066509	 -0.052321	 -0.221849	 -0.085201	 -0.108049	 -0.066275	  0.239626	 -0.065068	 -0.252672	 -0.078986	 -0.528424	 -0.276413
  0.039474	 -0.037895	 -0.063563	 -0.241232	 -0.081494	 -0.095888	 -0.047222	  0.230257	 -0.050572	 -0.221141	 -0.070747	 -0.485283	 -0.230113
  0.049136	 -0.047820	 -0.053167	 -0.245756	 -0.096431	 -0.103636	  0.002728	  0.168311	 -0.087170	 -0.269746	 -0.061701	 -0.462384	 -0.230546
  0.072315	 -0.059395	 -0.043114	 -0.246068	 -0.109755	 -0.128305	  0.024895	  0.126290	 -0.131360	 -0.287119	 -0.095336	 -0.436527	 -0.245950
  0.080402	 -0.072590	 -0.016675	 -0.238511	 -0.100648	 -0.118606	  0.030591	  0.098273	 -0.178883	 -0.315246	 -0.090752	 -0.413638	 -0.228560
  0.074604	 -0.076604	 -0.049273	 -0.251344	 -0.059956	 -0.113154	 -0.009862	  0.053495	 -0.192730	 -0.282009	 -0.122679	 -0.416183	 -0.238238
  0.062030	 -0.071927	 -0.103867	 -0.262963	 -0.058835	 -0.100258	 -0.042426	  0.030469	 -0.197574	 -0.272830	 -0.142924	 -0.387479	 -0.253245
  0.066566	 -0.080567	 -0.117211	 -0.226487	 -0.074896	 -0.089643	 -0.052982	  0.003562	 -0.214590	 -0.280055	 -0.141354	 -0.379955	 -0.274549
  0.074373	 -0.111206	 -0.081421	 -0.214275	 -0.054639	 -0.091639	 -0.083686	 -0.050888	 -0.260930	 -0.301621	 -0.141402	 -0.393516	 -0.289371
  0.085119	 -0.097235	 -0.074238	 -0.190612	 -0.062361	 -0.088174	 -0.093248	 -0.074056	 -0.259560	 -0.306843	 -0.133889	 -0.418050	 -0.321607
  0.111271	 -0.122819	 -0.101425	 -0.191928	 -0.054864	 -0.091813	 -0.069781	 -0.102842	 -0.244408	 -0.301099	 -0.166900	 -0.429334	 -0.337274
  0.090477	 -0.146053	 -0.166326	 -0.210894	 -0.025826	 -0.134911	 -0.122413	 -0.160824	 -0.246558	 -0.314857	 -0.175231	 -0.393789	 -0.311286
  0.090696	 -0.156326	 -0.179013	 -0.231269	 -0.019062	 -0.171879	 -0.163510	 -0.206467	 -0.265662	 -0.320619	 -0.167276	 -0.376270	 -0.323434
  0.080875	 -0.179661	 -0.162480	 -0.235151	 -0.031705	 -0.175358	 -0.177091	 -0.243931	 -0.291667	 -0.326976	 -0.171379	 -0.366855	 -0.328969
  0.067928	 -0.142226	 -0.159057	 -0.278095	 -0.044491	 -0.202075	 -0.189125	 -0.280848	 -0.277700	 -0.331699	 -0.187954	 -0.349236	 -0.321778
  0.069008	 -0.133720	 -0.149884	 -0.313156	 -0.076961	 -0.217667	 -0.202502	 -0.291516	 -0.242474	 -0.303528	 -0.181442	 -0.325971	 -0.346681
  0.039827	 -0.160423	 -0.189620	 -0.295228	 -0.088899	 -0.233905	 -0.222174	 -0.300729	 -0.233891	 -0.302312	 -0.166234	 -0.330608	 -0.363511
  0.009305	 -0.140869	 -0.178186	 -0.286502	 -0.111549	 -0.235389	 -0.233847	 -0.304740	 -0.232560	 -0.317048	 -0.156734	 -0.367085	 -0.350133
  0.026607	 -0.104516	 -0.137247	 -0.249771	 -0.128909	 -0.190824	 -0.236556	 -0.341205	 -0.209091	 -0.300707	 -0.144521	 -0.380364	 -0.343030
  0.048931	 -0.082980	 -0.144066	 -0.250653	 -0.103313	 -0.165198	 -0.255873	 -0.350343	 -0.196382	 -0.287545	 -0.118059	 -0.355414	 -0.343649
  0.055908	 -0.081738	 -0.171480	 -0.272366	 -0.093190	 -0.204983	 -0.272255	 -0.326917	 -0.188487	 -0.315721	 -0.104182	 -0.376940	 -0.339556
  0.045762	 -0.099594	 -0.195353	 -0.272448	 -0.084499	 -0.227026	 -0.228164	 -0.301109	 -0.174829	 -0.301782	 -0.108563	 -0.379683	 -0.313321
  0.019498	 -0.129825	 -0.222302	 -0.237903	 -0.061299	 -0.228374	 -0.219491	 -0.295612	 -0.148515	 -0.278057	 -0.117556	 -0.366200	 -0.326717
  0.041335	 -0.119600	 -0.243088	 -0.247359	 -0.060989	 -0.201628	 -0.198501	 -0.288496	 -0.145939	 -0.231258	 -0.149697	 -0.372835	 -0.350681
  0.047228	 -0.135659	 -0.261862	 -0.276914	 -0.030564	 -0.163373	 -0.189910	 -0.270917	 -0.116322	 -0.206033	 -0.151546	 -0.367000	 -0.337962
  0.017975	 -0.155352	 -0.254949	 -0.242488	 -0.002933	 -0.133881	 -0.181441	 -0.249761	 -0.110250	 -0.201685	 -0.143766	 -0.294758	 -0.313166
  0.019106	 -0.143681	 -0.254373	 -0.236054	  0.041037	 -0.099965	 -0.170538	 -0.168438	 -0.094939	 -0.218548	 -0.143063	 -0.263193	 -0.308627
  0.066388	 -0.130418	 -0.229406	 -0.204673	  0.061481	 -0.118280	 -0.176161	 -0.154675	 -0.082998	 -0.192496	 -0.143394	 -0.272625	 -0.311407
  0.090016	 -0.110048	 -0.208425	 -0.200467	  0.087664	 -0.130700	 -0.176941	 -0.162309	 -0.060508	 -0.180183	 -0.137405	 -0.240386	 -0.302196
  0.081449	 -0.133361	 -0.185874	 -0.174564	  0.088573	 -0.089605	 -0.180858	 -0.149000	 -0.026433	 -0.156420	 -0.115484	 -0.237438	 -0.295331
  0.082428	 -0.145697	 -0.187648	 -0.152153	  0.067721	 -0.071862	 -0.165726	 -0.146989	 -0.038610	 -0.111071	 -0.117318	 -0.235830	 -0.285669
  0.066757	 -0.189708	 -0.204992	 -0.155029	  0.057490	 -0.038849	 -0.124938	 -0.131456	 -0.039762	 -0.109926	 -0.124267	 -0.225310	 -0.291187
  0.070960	 -0.180824	 -0.232013	 -0.162753	  0.059630	 -0.022798	 -0.117366	 -0.112684	 -0.069620	 -0.126915	 -0.107661	 -0.214354	 -0.296072
  0.024928	 -0.169330	 -0.213459	 -0.148333	  0.071128	 -0.050127	 -0.125963	 -0.111635	 -0.079990	 -0.169981	 -0.106036	 -0.238896	 -0.277414
  0.016914	 -0.176854	 -0.189664	 -0.148031	  0.062759	 -0.072566	 -0.113532	 -0.112907	 -0.079773	 -0.194743	 -0.108911	 -0.240793	 -0.240704
  0.003092	 -0.197307	 -0.199358	 -0.170682	  0.058552	 -0.084065	 -0.114727	 -0.140519	 -0.094354	 -0.185973	 -0.088643	 -0.223741	 -0.231914
  0.023371	 -0.171679	 -0.214258	 -0.169309	  0.082374	 -0.088168	 -0.141791	 -0.164646	 -0.117590	 -0.179955	 -0.087866	 -0.178849	 -0.240109
  0.010050	 -0.160157	 -0.196421	 -0.160394	  0.080173	 -0.092153	 -0.148838	 -0.169380	 -0.120013	 -0.199809	 -0.091798	 -0.175616	 -0.212785
  0.045803	 -0.194021	 -0.173433	 -0.147078	  0.093177	 -0.101114	 -0.161199	 -0.169582	 -0.105044	 -0.201525	 -0.075572	 -0.189707	 -0.191876
  0.031525	 -0.178721	 -0.155847	 -0.162468	  0.094906	 -0.082335	 -0.178883	 -0.171055	 -0.085865	 -0.210583	 -0.124651	 -0.222137	 -0.142022
  0.020471	 -0.138213	 -0.120666	 -0.127508	  0.094657	 -0.076951	 -0.162194	 -0.180950	 -0.095395	 -0.215896	 -0.144910	 -0.235992	 -0.140433
  0.054520	 -0.114877	 -0.087247	 -0.116130	  0.097096	 -0.102348	 -0.155070	 -0.163697	 -0.080276	 -0.242604	 -0.118220	 -0.197517	 -0.177450
  0.049865	 -0.123636	 -0.109632	 -0.147635	  0.094356	 -0.089694	 -0.159517	 -0.126595	 -0.099252	 -0.240094	 -0.103380	 -0.209947	 -0.189411
  0.020246	 -0.148141	 -0.115092	 -0.148849	  0.070910	 -0.063358	 -0.189611	 -0.114479	 -0.119300	 -0.211252	 -0.121158	 -0.209324	 -0.208513
  0.013043	 -0.140670	 -0.138144	 -0.139814	  0.030890	 -0.043263	 -0.225300	 -0.156827	 -0.103264	 -0.218773	 -0.150338	 -0.205442	 -0.231490
  0.002917	 -0.098889	 -0.147165	 -0.137218	  0.053335	 -0.067054	 -0.195817	 -0.174322	 -0.088756	 -0.228273	 -0.150526	 -0.229664	 -0.250492
  0.020743	 -0.095277	 -0.150826	 -0.133162	  0.049717	 -0.107338	 -0.174969	 -0.160483	 -0.084187	 -0.206341	 -0.155560	 -0.232593	 -0.261176
  0.048606	 -0.081995	 -0.129657	 -0.126125	  0.020824	 -0.095950	 -0.200418	 -0.128274	 -0.088688	 -0.221160	 -0.168100	 -0.249933	 -0.295261
  0.034282	 -0.089666	 -0.096807	 -0.119111	  0.003100	 -0.122427	 -0.231796	 -0.102048	 -0.106167	 -0.233241	 -0.205360	 -0.259613	 -0.305026
  0.024634	 -0.099421	 -0.079555	 -0.106856	 -0.008186	 -0.113148	 -0.247095	 -0.093489	 -0.116957	 -0.209064	 -0.216803	 -0.271155	 -0.321952
  0.037240	 -0.098505	 -0.049954	 -0.122146	 -0.012141	 -0.089689	 -0.243443	 -0.101889	 -0.125800	 -0.174329	 -0.194854	 -0.305351	 -0.289780
  0.044342	 -0.106440	 -0.079067	 -0.131459	 -0.028865	 -0.097414	 -0.204066	 -0.078013	 -0.147013	 -0.202443	 -0.202649	 -0.298375	 -0.269655
  0.005041	 -0.091739	 -0.083748	 -0.096905	 -0.009676	 -0.071932	 -0.185607	 -0.066344	 -0.152520	 -0.174377	 -0.197926	 -0.298262	 -0.276846
 -0.005678	 -0.070409	 -0.043820	 -0.052803	 -0.006039	 -0.070671	 -0.176064	 -0.048892	 -0.132406	 -0.135027	 -0.197293	 -0.286736	 -0.289786
 -0.026975	  0.123107	  0.021703	 -0.010373	  0.019732	  0.088293	 -0.062602	 -0.098373	 -0.055215	  0.061948	  0.033626	 -0.023837	  0.011710
 -0.011970	  0.092414	  0.039415	 -0.016809	  0.020512	  0.087878	 -0.026559	 -0.071185	 -0.060210	  0.065993	  0.010408	 -0.036260	  0.010151
 -0.014659	  0.075008	  0.031946	  0.028376	  0.009737	  0.082660	 -0.020405	 -0.055628	 -0.047387	  0.086570	 -0.009554	 -0.008824	 -0.002963
 -0.005912	  0.051280	  0.036941	  0.058865	  0.014697	  0.115748	 -0.026805	 -0.058816	 -0.050052	  0.062865	  0.007141	 -0.008476	 -0.020422
  0.016247	  0.043356	 -0.008274	  0.056339	  0.025827	  0.114557	 -0.039128	 -0.052185	 -0.017919	  0.057507	  0.015077	 -0.011810	 -0.026100
 -0.007657	  0.030874	 -0.024235	  0.056992	  0.026907	  0.088896	 -0.054769	 -0.042134	  0.019319	  0.054607	  0.029867	 -0.010101	 -0.001443
 -0.019256	  0.012372	 -0.026663	  0.012876	  0.009480	  0.025154	 -0.027501	 -0.045445	 -0.001112	  0.029942	 -0.005999	 -0.017091	  0.032220
 -0.040139	  0.029445	 -0.056850	  0.021933	 -0.015053	 -0.002756	  0.008266	 -0.009427	  0.026235	  0.026720	 -0.034458	 -0.000572	  0.010169
 -0.040348	  0.034536	 -0.075722	  0.019679	 -0.011084	  0.007925	  0.008091	 -0.014073	 -0.017263	  0.016494	 -0.063864	  0.018953	  0.012958
 -0.017931	  0.013248	 -0.053454	 -0.004498	 -0.015874	 -0.017819	 -0.000907	 -0.015350	 -0.049690	 -0.005452	 -0.088938	  0.000958	  0.002761
 -0.017471	 -0.012089	 -0.028874	 -0.020833	 -0.036903	 -0.047272	  0.011817	  0.019674	 -0.038721	 -0.006587	 -0.075521	 -0.037721	 -0.035307
 -0.008844	 -0.011337	  0.006041	 -0.006678	 -0.008808	 -0.060237	  0.048430	  0.024978	  0.010820	 -0.003463	 -0.059961	 -0.023182	 -0.017677
  0.007154	 -0.030539	  0.031495	 -0.013559	 -0.019189	 -0.043715	  0.036510	  0.016079	  0.020944	 -0.030946	 -0.001202	 -0.018846	 -0.001976
  0.013827	 -0.044528	  0.015412	 -0.013309	 -0.014918	 -0.034842	  0.037883	  0.014506	  0.009424	 -0.048186	  0.027347	  0.006522	  0.029629
 -0.013918	 -0.027940	  0.018106	 -0.032316	  0.014376	 -0.049091	  0.012248	  0.015485	  0.040064	 -0.037708	  0.004427	  0.036670	  0.058583
  0.002391	 -0.044922	  0.005937	 -0.030615	  0.019456	 -0.050069	  0.022084	  0.068932	  0.032734	 -0.047608	  0.003675	  0.055651	  0.042758
  0.015744	 -0.059213	 -0.008650	 -0.044737	  0.018025	 -0.051839	  0.023346	  0.078310	  0.034674	 -0.077818	  0.008766	  0.046457	 -0.001411
  0.029270	 -0.083273	  0.026305	 -0.038374	 -0.009919	 -0.077799	  0.025540	  0.065550	  0.049756	 -0.065374	  0.044807	  0.010122	 -0.033324
  0.046388	 -0.096097	  0.017271	 -0.001869	 -0.017895	 -0.073551	  0.032349	  0.072519	  0.051390	 -0.066786	  0.084267	  0.007247	 -0.028743
  0.094059	 -0.095700	  0.032150	 -0.021092	 -0.029105	 -0.102121	 -0.007888	  0.086582	  0.042209	 -0.072716	  0.070090	  0.014141	 -0.041575
  0.127635	 -0.097516	  0.007480	 -0.015107	 -0.045331	 -0.151103	 -0.007778	  0.116747	  0.055369	 -0.062436	  0.049102	  0.045465	 -0.040440
  0.132316	 -0.089393	 -0.035554	 -0.038772	 -0.068398	 -0.148663	  0.011836	  0.136765	  0.068674	 -0.119756	  0.058175	  0.052217	 -0.057382
  0.117679	 -0.121894	 -0.043383	 -0.077477	 -0.066768	 -0.153476	  0.008524	  0.124100	  0.081152	 -0.162719	  0.097158	  0.052337	 -0.048885
  0.112452	 -0.153952	 -0.026931	 -0.081453	 -0.064878	 -0.117696	  0.044499	  0.121976	  0.048289	 -0.176116	  0.083191	  0.040254	 -0.061986
  0.105092	 -0.171908	 -0.011917	 -0.100833	 -0.050486	 -0.108011	  0.048489	  0.123641	  0.046394	 -0.152648	  0.080136	  0.031256	 -0.094197
  0.077850	 -0.164869	  0.000477	 -0.103100	 -0.056980	 -0.151378	  0.034015	  0.117627	  0.044644	 -0.112530	  0.071900	  0.038195	 -0.128028
  0.061454	 -0.125196	 -0.026420	 -0.078594	 -0.066623	 -0.183190	  0.033115	  0.092714	  0.023271	 -0.138127	  0.102949	  0.032344	 -0.122791
  0.094189	 -0.093823	 -0.056054	 -0.099957	 -0.078029	 -0.180057	  0.041731	  0.092532	  0.020257	 -0.156117	  0.149492	  0.041993	 -0.072679
  0.089512	 -0.115349	 -0.061967	 -0.081104	 -0.102902	 -0.186715	  0.062289	  0.059186	  0.073591	 -0.133938	  0.159543	  0.037627	 -0.081240
  0.057783	 -0.131383	 -0.047889	 -0.064497	 -0.114708	 -0.165366	  0.048900	  0.047442	  0.093380	 -0.141900	  0.125852	  0.044098	 -0.119715
  0.078797	 -0.134538	 -0.071565	 -0.050224	 -0.099603	 -0.152802	  0.047107	  0.055345	  0.088897	 -0.139631	  0.114976	  0.054292	 -0.142307
  0.106460	 -0.164692	 -0.077065	 -0.052860	 -0.108495	 -0.163588	  0.084830	  0.068143	  0.091646	 -0.102133	  0.152427	  0.056858	 -0.114912
  0.087385	 -0.143583	 -0.088914	 -0.050381	 -0.092532	 -0.171772	  0.089357	  0.077851	  0.113255	 -0.079767	  0.174716	  0.041207	 -0.126749
  0.082168	 -0.101100	 -0.060943	 -0.040620	 -0.088246	 -0.197647	  0.079258	  0.089685	  0.104945	 -0.098197	  0.155270	  0.071798	 -0.161760
  0.052482	 -0.090524	 -0.038162	 -0.030156	 -0.106395	 -0.241795	  0.024973	  0.057054	  0.129970	 -0.100787	  0.121823	  0.116940	 -0.189572
  0.088467	 -0.088900	 -0.047265	 -0.085191	 -0.110869	 -0.228709	  0.004896	  0.047143	  0.152915	 -0.095655	  0.146056	  0.110754	 -0.207682
  0.100845	 -0.126629	 -0.012873	 -0.092329	 -0.089614	 -0.211834	  0.010929	  0.043720	  0.137048	 -0.119421	  0.172093	  0.096965	 -0.191802
  0.099539	 -0.180727	  0.015197	 -0.098991	 -0.091530	 -0.232595	 -0.004134	  0.035514	  0.122667	 -0.128835	  0.199798	  0.064551	 -0.191291
  0.120527	 -0.180398	 -0.015312	 -0.161856	 -0.077053	 -0.260830	  0.016718	 -0.003645	  0.102885	 -0.178542	  0.217596	  0.057236	 -0.217004
  0.133217	 -0.167461	 -0.000656	 -0.139343	 -0.056285	 -0.265740	  0.014583	 -0.021361	  0.145279	 -0.179912	  0.188397	  0.026916	 -0.221636
  0.157120	 -0.140259	  0.009892	 -0.176239	 -0.078174	 -0.259870	  0.018379	  0.015887	  0.148771	 -0.205365	  0.195585	  0.030703	 -0.247824
  0.150494	 -0.138775	  0.032156	 -0.187698	 -0.055274	 -0.227688	 -0.001008	  0.046939	  0.128877	 -0.222677	  0.185290	  0.012449	 -0.237235
  0.129129	 -0.140434	  0.037325	 -0.202845	 -0.056850	 -0.231563	 -0.017557	  0.062044	  0.115654	 -0.204184	  0.199902	 -0.032994	 -0.221603
  0.122620	 -0.140241	  0.015685	 -0.227602	 -0.070363	 -0.214465	  0.014124	  0.082798	  0.131418	 -0.206276	  0.208953	 -0.013646	 -0.225751
  0.113346	 -0.176320	 -0.018015	 -0.205661	 -0.043479	 -0.197875	  0.049963	  0.068218	  0.164804	 -0.203175	  0.177632	  0.040556	 -0.249045
  0.093847	 -0.189852	 -0.034614	 -0.214573	 -0.034120	 -0.165246	  0.026400	  0.051066	  0.153500	 -0.201219	  0.182035	  0.071133	 -0.224508
  0.096511	 -0.178493	 -0.029608	 -0.220807	 -0.032808	 -0.191596	  0.058324	  0.087285	  0.134018	 -0.223411	  0.244129	  0.076471	 -0.236165
  0.099047	 -0.163516	 -0.067383	 -0.206570	 -0.052481	 -0.218839	  0.126173	  0.067254	  0.101970	 -0.255830	  0.258197	  0.061288	 -0.253325
  0.105444	 -0.167214	 -0.059328	 -0.233396	 -0.061673	 -0.209502	  0.120106	  0.077790	  0.076141	 -0.221852	  0.244148	  0.039046	 -0.235367
  0.066302	 -0.183250	 -0.043839	 -0.247053	 -0.022596	 -0.193590	  0.115088	  0.075837	  0.056298	 -0.197921	  0.213965	  0.040934	 -0.264191
  0.081418	 -0.188688	 -0.053856	 -0.276771	 -0.007139	 -0.195554	  0.094657	  0.066172	  0.062507	 -0.196738	  0.186198	  0.051266	 -0.267944
  0.080861	 -0.197754	 -0.082624	 -0.238265	 -0.016276	 -0.210121	  0.114282	  0.031996	  0.072022	 -0.202114	  0.222766	  0.061619	 -0.269469
  0.094593	 -0.228592	 -0.114279	 -0.231661	 -0.041608	 -0.199856	  0.131274	  0.041277	  0.082711	 -0.243519	  0.227786	  0.040754	 -0.268168
  0.079102	 -0.218129	 -0.139319	 -0.242410	 -0.044160	 -0.230853	  0.111218	  0.065165	  0.111726	 -0.250367	  0.214847	  0.034355	 -0.260937
  0.064201	 -0.199345	 -0.144690	 -0.266326	 -0.068842	 -0.220337	  0.105624	  0.076716	  0.106753	 -0.233874	  0.240010	  0.016526	 -0.270305
  0.065986	 -0.235681	 -0.161131	 -0.247469	 -0.122012	 -0.237011	  0.138269	  0.083237	  0.140204	 -0.237191	  0.250625	 -0.013108	 -0.270999
  0.094770	 -0.240066	 -0.208953	 -0.282050	 -0.093756	 -0.223193	  0.156823	  0.067928	  0.155136	 -0.261975	  0.259325	  0.001419	 -0.282351
  0.094653	 -0.269217	 -0.267371	 -0.301008	 -0.062378	 -0.224704	  0.111198	  0.091178	  0.136402	 -0.276972	  0.290671	  0.003238	 -0.307908
  0.094272	 -0.251253	 -0.295666	 -0.258960	 -0.045386	 -0.227026	  0.093669	  0.111200	  0.113116	 -0.255362	  0.332234	  0.008857	 -0.318717
  0.054038	 -0.229545	 -0.291592	 -0.266112	 -0.044737	 -0.232738	  0.122184	  0.097838	  0.142265	 -0.240707	  0.341746	  0.010025	 -0.309443
 -0.018638	 -0.224900	 -0.283285	 -0.273130	 -0.062588	 -0.213783	  0.128232	  0.103571	  0.152729	 -0.244441	  0.347714	  0.031546	 -0.297296
 -0.037497	 -0.179054	 -0.272160	 -0.269726	 -0.066349	 -0.234521	  0.162204	  0.099980	  0.160227	 -0.210493	  0.390221	  0.011788	 -0.304673
  0.002998	 -0.200004	 -0.285662	 -0.269978	 -0.062174	 -0.212475	  0.175777	  0.105790	  0.148925	 -0.189474	  0.390295	  0.000109	 -0.306209
 -0.010697	 -0.225888	 -0.252463	 -0.264000	 -0.032656	 -0.220089	  0.159266	  0.106375	  0.122288	 -0.215405	  0.366922	  0.018597	 -0.284252
  0.004903	 -0.244246	 -0.222082	 -0.279924	 -0.025163	 -0.256635	  0.164948	  0.098981	  0.123078	 -0.236663	  0.327498	  0.036224	 -0.320020
  0.000989	 -0.253194	 -0.228054	 -0.317671	 -0.007963	 -0.277760	  0.144649	  0.096065	  0.129044	 -0.186558	  0.342376	  0.042304	 -0.329591
  0.018173	 -0.243969	 -0.191766	 -0.337071	 -0.011465	 -0.279843	  0.104867	  0.100560	  0.122278	 -0.128157	  0.359767	  0.046416	 -0.326817
  0.055278	 -0.240387	 -0.186308	 -0.368641	 -0.041240	 -0.265195	  0.125539	  0.159735	  0.123194	 -0.111681	  0.357412	  0.063663	 -0.351133
  0.045990	 -0.278525	 -0.211015	 -0.372307	 -0.060869	 -0.243732	  0.147961	  0.203447	  0.124883	 -0.153643	  0.295543	  0.033037	 -0.361844
  0.077829	 -0.287938	 -0.233823	 -0.377207	 -0.080148	 -0.254269	  0.146711	  0.245608	  0.154725	 -0.195738	  0.291710	 -0.000568	 -0.334832
  0.100801	 -0.325108	 -0.247629	 -0.348561	 -0.094179	 -0.248057	  0.169664	  0.265836	  0.170714	 -0.203780	  0.316913	 -0.014218	 -0.333067
  0.093715	 -0.318179	 -0.215857	 -0.311599	 -0.112618	 -0.224591	  0.180653	  0.262989	  0.119852	 -0.209035	  0.331209	 -0.015891	 -0.379430
  0.077239	 -0.301886	 -0.231225	 -0.320588	 -0.143784	 -0.179625	  0.181916	  0.291002	  0.097742	 -0.183951	  0.320792	 -0.015056	 -0.355068
  0.087062	 -0.269496	 -0.243172	 -0.347441	 -0.161329	 -0.193995	  0.190634	  0.289622	  0.066573	 -0.176845	  0.281050	  0.005550	 -0.323342
  0.115330	 -0.296608	 -0.264077	 -0.326526	 -0.151981	 -0.210481	  0.198740	  0.282889	  0.060519	 -0.213241	  0.280443	  0.060043	 -0.348212
  0.150130	 -0.314948	 -0.303890	 -0.326474	 -0.148775	 -0.199975	  0.220835	  0.269609	  0.073533	 -0.236583	  0.270485	  0.064492	 -0.346440
  0.120314	 -0.293590	 -0.311113	 -0.356599	 -0.143895	 -0.232176	  0.234890	  0.280050	  0.064545	 -0.212467	  0.259505	  0.067778	 -0.338695
  0.151202	 -0.303976	 -0.357142	 -0.339512	 -0.166567	 -0.257467	  0.241718	  0.291054	  0.085086	 -0.178306	  0.269480	  0.120794	 -0.355762
  0.164438	 -0.297562	 -0.368588	 -0.330304	 -0.168062	 -0.253056	  0.218277	  0.269719	  0.103277	 -0.168666	  0.260587	  0.172869	 -0.351441
  0.157331	 -0.286265	 -0.319705	 -0.339337	 -0.172021	 -0.251769	  0.184581	  0.281892	  0.087841	 -0.138997	  0.224280	  0.174113	 -0.340436
  0.157201	 -0.248770	 -0.319409	 -0.353770	 -0.204435	 -0.258879	  0.223960	  0.313193	  0.098732	 -0.134937	  0.250581	  0.175444	 -0.289900
  0.122966	 -0.250427	 -0.333029	 -0.348180	 -0.244340	 -0.211645	  0.250730	  0.316479	  0.079712	 -0.143907	  0.271013	  0.171785	 -0.267143
  0.118259	 -0.255456	 -0.338902	 -0.343662	 -0.247247	 -0.177681	  0.267417	  0.292029	  0.093287	 -0.135716	  0.268766	  0.179475	 -0.264456
  0.160944	 -0.260356	 -0.322002	 -0.332007	 -0.257442	 -0.169273	  0.282298	  0.301878	  0.114174	 -0.101732	  0.260823	  0.172500	 -0.275698
  0.151580	 -0.275396	 -0.301334	 -0.348245	 -0.275316	 -0.168586	  0.259339	  0.323707	  0.070793	 -0.096180	  0.217522	  0.206904	 -0.270286
  0.134501	 -0.272610	 -0.282324	 -0.351577	 -0.277132	 -0.141246	  0.236525	  0.307630	  0.078759	 -0.137742	  0.225295	  0.251474	 -0.296886
  0.119795	 -0.238751	 -0.291979	 -0.304439	 -0.260900	 -0.163828	  0.238977	  0.313567	  0.120835	 -0.156896	  0.199895	  0.252963	 -0.288604
  0.097921	 -0.226345	 -0.291966	 -0.250437	 -0.295595	 -0.202692	  0.264264	  0.366342	  0.146983	 -0.180269	  0.191721	  0.223721	 -0.284120
  0.145835	 -0.270707	 -0.296345	 -0.208011	 -0.304243	 -0.183415	  0.279313	  0.402702	  0.143634	 -0.170303	  0.195471	  0.194300	 -0.266534
  0.145181	 -0.314522	 -0.279516	 -0.188886	 -0.288133	 -0.152599	  0.262372	  0.401040	  0.153159	 -0.175664	  0.229869	  0.170620	 -0.274296
  0.136413	 -0.315088	 -0.281288	 -0.212080	 -0.281486	 -0.181609	  0.266274	  0.436842	  0.130768	 -0.182119	  0.247639	  0.200303	 -0.295714
  0.144476	 -0.295890	 -0.316999	 -0.213051	 -0.265955	 -0.186512	  0.267560	  0.412994	  0.131125	 -0.166955	  0.235738	  0.184116	 -0.324854
  0.111261	 -0.279251	 -0.327907	 -0.223342	 -0.244713	 -0.165567	  0.261552	  0.416098	  0.107139	 -0.166376	  0.264870	  0.201387	 -0.340874
  0.083551	 -0.251547	 -0.346089	 -0.245158	 -0.256497	 -0.149117	  0.269648	  0.405833	  0.111496	 -0.150702	  0.258176	  0.229599	 -0.341164
  0.069636	 -0.274027	 -0.351201	 -0.229108	 -0.226302	 -0.147632	  0.238288	  0.397976	  0.131702	 -0.133453	  0.271918	  0.229832	 -0.377829
  0.049065	 -0.292357	 -0.329886	 -0.206659	 -0.246745	 -0.136199	  0.207143	  0.414612	  0.147052	 -0.147725	  0.297639	  0.249418	 -0.402263
  0.038604	 -0.286712	 -0.360983	 -0.170161	 -0.255180	 -0.159125	  0.206524	  0.426643	  0.165595	 -0.124685	  0.328132	  0.257880	 -0.376837
  0.020450	 -0.297725	 -0.381658	 -0.179526	 -0.206398	 -0.161360	  0.239669	  0.444431	  0.141996	 -0.152883	  0.325477	  0.285122	 -0.358377
 -0.016236	 -0.325795	 -0.384710	 -0.192239	 -0.214613	 -0.155018	  0.252362	  0.436186	  0.118333	 -0.184296	  0.323324	  0.254923	 -0.356062
 -0.011373	 -0.331647	 -0.369296	 -0.200330	 -0.213541	 -0.173946	  0.278131	  0.424545	  0.090791	 -0.175741	  0.344947	  0.236873	 -0.350166
  0.016340	 -0.303634	 -0.357482	 -0.210446	 -0.222730	 -0.170869	  0.265671	  0.427525	  0.139037	 -0.200919	  0.351639	  0.242330	 -0.341290
  0.031745	 -0.250873	 -0.307094	 -0.235238	 -0.225304	 -0.196270	  0.240684	  0.396458	  0.152400	 -0.203396	  0.366401	  0.253955	 -0.322335
  0.033650	 -0.241223	 -0.302052	 -0.239821	 -0.239421	 -0.211935	  0.239766	  0.387347	  0.143008	 -0.254449	  0.371045	  0.253395	 -0.313223
  0.041139	 -0.244826	 -0.323545	 -0.231480	 -0.213902	 -0.235780	  0.220168	  0.374612	  0.099205	 -0.280424	  0.339125	  0.237640	 -0.316095
  0.023937	 -0.261680	 -0.316477	 -0.206701	 -0.190912	 -0.227425	  0.218234	  0.359145	  0.082878	 -0.232610	  0.342851	  0.218291	 -0.343982
 -0.018838	 -0.265076	 -0.281106	 -0.189170	 -0.164537	 -0.203021	  0.245203	  0.364655	  0.086335	 -0.203395	  0.371771	  0.231999	 -0.348260
 -0.031637	 -0.279014	 -0.272976	 -0.180826	 -0.188707	 -0.203824	  0.257746	  0.393994	  0.113577	 -0.169915	  0.383090	  0.243011	 -0.360367
 -0.041005	 -0.285061	 -0.252784	 -0.215178	 -0.209397	 -0.184992	  0.229998	  0.423335	  0.123561	 -0.192208	  0.388571	  0.231811	 -0.373600
 -0.036337	 -0.290162	 -0.259273	 -0.229187	 -0.208031	 -0.187063	  0.216704	  0.431095	  0.139101	 -0.254654	  0.374735	  0.216224	 -0.404764
 -0.036802	 -0.298557	 -0.230358	 -0.229667	 -0.198497	 -0.222535	  0.223134	  0.403719	  0.155475	 -0.259199	  0.376144	  0.187832	 -0.353485
 -0.065207	 -0.308876	 -0.219062	 -0.211453	 -0.185631	 -0.212979	  0.224201	  0.433335	  0.130973	 -0.259707	  0.376027	  0.157095	 -0.319486
 -0.072421	 -0.324682	 -0.236737	 -0.221120	 -0.179774	 -0.203124	  0.250739	  0.441213	  0.102187	 -0.278544	  0.407330	  0.168272	 -0.356534
 -0.085644	 -0.283950	 -0.190503	 -0.248846	 -0.176571	 -0.247665	  0.251675	  0.412944	  0.093490	 -0.302770	  0.429498	  0.175210	 -0.376640
 -0.100207	 -0.288231	 -0.112719	 -0.245839	 -0.179131	 -0.300921	  0.223220	  0.378223	  0.107256	 -0.302401	  0.381742	  0.122458	 -0.392721
 -0.099300	 -0.300180	 -0.098184	 -0.271919	 -0.174861	 -0.318744	  0.188407	  0.395105	  0.099350	 -0.283747	  0.403786	  0.113616	 -0.402658
 -0.108935	 -0.298189	 -0.145931	 -0.281113	 -0.141462	 -0.286187	  0.196545	  0.440419	  0.089103	 -0.287654	  0.408330	  0.095995	 -0.411407
 -0.120123	 -0.273460	 -0.182325	 -0.285216	 -0.097505	 -0.287745	  0.208070	  0.449967	  0.090923	 -0.297164	  0.415810	  0.096818	 -0.389255
 -0.146233	 -0.254550	 -0.202375	 -0.262326	 -0.061998	 -0.302104	  0.184909	  0.449630	  0.111840	 -0.308559	  0.440483	  0.123267	 -0.385826
 -0.149469	 -0.212523	 -0.226309	 -0.258866	 -0.059776	 -0.342972	  0.198703	  0.412734	  0.118437	 -0.291468	  0.413022	  0.122355	 -0.388890
 -0.148810	 -0.205104	 -0.224191	 -0.281023	 -0.079181	 -0.371218	  0.224514	  0.402745	  0.110502	 -0.312478	  0.406497	  0.118765	 -0.375064
 -0.158801	 -0.243021	 -0.228671	 -0.294668	 -0.111688	 -0.389290	  0.188972	  0.389175	  0.104046	 -0.281525	  0.420263	  0.152814	 -0.376457
 -0.164513	 -0.264115	 -0.251832	 -0.270601	 -0.124160	 -0.408298	  0.161835	  0.397968	  0.127062	 -0.282355	  0.463514	  0.155339	 -0.382533
 -0.198294	 -0.296319	 -0.235359	 -0.277355	 -0.142997	 -0.419912	  0.181916	  0.447567	  0.130203	 -0.285737	  0.496401	  0.124036	 -0.384688
 -0.210265	 -0.286228	 -0.220624	 -0.258009	 -0.150093	 -0.401831	  0.202819	  0.446872	  0.133962	 -0.291547	  0.478864	  0.114940	 -0.422008
 -0.242274	 -0.288743	 -0.223750	 -0.253485	 -0.108220	 -0.380556	  0.204408	  0.405642	  0.141314	 -0.302005	  0.470219	  0.107264	 -0.433633
 -0.221671	 -0.302120	 -0.230391	 -0.264810	 -0.104060	 -0.371530	  0.230759	  0.402782	  0.126319	 -0.302788	  0.460830	  0.143514	 -0.444669
 -0.231541	 -0.289997	 -0.211010	 -0.278783	 -0.065423	 -0.376523	  0.220603	  0.382158	  0.120630	 -0.268595	  0.458221	  0.134343	 -0.447739
 -0.265730	 -0.296098	 -0.180845	 -0.302470	 -0.076136	 -0.410081	  0.183089	  0.375635	  0.115423	 -0.284862	  0.456207	  0.117123	 -0.462650
 -0.246127	 -0.283781	 -0.170067	 -0.307962	 -0.084076	 -0.411096	  0.200644	  0.362991	  0.085466	 -0.313059	  0.415435	  0.104758	 -0.463002
 -0.240043	 -0.270616	 -0.198980	 -0.347478	 -0.099621	 -0.420080	  0.219374	  0.359487	  0.080310	 -0.298193	  0.407389	  0.066731	 -0.465407
 -0.243521	 -0.271356	 -0.190394	 -0.357352	 -0.091020	 -0.431681	  0.213857	  0.336921	  0.074156	 -0.330998	  0.435846	  0.082079	 -0.450314
 -0.256018	 -0.246935	 -0.177055	 -0.347985	 -0.071892	 -0.448913	  0.200186	  0.304749	  0.073566	 -0.357364	  0.440086	  0.098170	 -0.430462
 -0.192415	 -0.251453	 -0.174276	 -0.329392	 -0.067816	 -0.455070	  0.165383	  0.293633	  0.052444	 -0.305717	  0.417302	  0.091557	 -0.459716
 -0.202264	 -0.270842	 -0.187291	 -0.308862	 -0.081044	 -0.456198	  0.167382	  0.315729	  0.044285	 -0.315894	  0.446751	  0.112224	 -0.497357
 -0.224189	 -0.299282	 -0.164332	 -0.321729	 -0.076011	 -0.474139	  0.193620	  0.347562	  0.019637	 -0.327287	  0.450517	  0.093021	 -0.469588
 -0.199449	 -0.309755	 -0.169817	 -0.315831	 -0.074458	 -0.459872	  0.209245	  0.317483	  0.034953	 -0.301573	  0.429736	  0.080455	 -0.474345
 -0.223719	 -0.301685	 -0.210354	 -0.318950	 -0.098435	 -0.465581	  0.222009	  0.306053	  0.034607	 -0.303973	  0.456813	  0.070496	 -0.497759
 -0.223415	 -0.299564	 -0.221577	 -0.301442	 -0.094457	 -0.462891	  0.222148	  0.315727	  0.062316	 -0.291481	  0.454396	  0.057781	 -0.480413
 -0.223962	 -0.339145	 -0.198204	 -0.297118	 -0.081793	 -0.434923	  0.179803	  0.309930	  0.080761	 -0.297968	  0.419402	  0.084903	 -0.481754
 -0.252730	 -0.336067	 -0.181624	 -0.297451	 -0.108327	 -0.418149	  0.160116	  0.307872	  0.087689	 -0.297212	  0.436962	  0.110488	 -0.494588
 -0.241287	 -0.327601	 -0.158387	 -0.295686	 -0.119750	 -0.397499	  0.183634	  0.313742	  0.055585	 -0.290643	  0.466064	  0.100090	 -0.491374
 -0.238174	 -0.302656	 -0.160058	 -0.288412	 -0.070527	 -0.380933	  0.177340	  0.304925	  0.011825	 -0.307962	  0.472548	  0.059501	 -0.479921
 -0.236665	 -0.297887	 -0.166306	 -0.314551	 -0.044874	 -0.346219	  0.163800	  0.297104	  0.014039	 -0.331687	  0.477370	  0.050978	 -0.489232
 -0.207059	 -0.309703	 -0.134002	 -0.326454	 -0.092241	 -0.322967	  0.144619	  0.295575	  0.014362	 -0.300004	  0.475957	  0.051269	 -0.499231
 -0.257890	 -0.306486	 -0.138989	 -0.330235	 -0.062755	 -0.328508	  0.135104	  0.305596	 -0.006029	 -0.312531	  0.480708	  0.061793	 -0.477164
 -0.233292	 -0.304949	 -0.159061	 -0.313617	 -0.053259	 -0.305690	  0.128466	  0.319058	 -0.048393	 -0.283069	  0.495601	  0.065143	 -0.440986
 -0.198990	 -0.325078	 -0.190312	 -0.323647	 -0.044102	 -0.297032	  0.134260	  0.294811	 -0.068754	 -0.281877	  0.503213	  0.058982	 -0.403029
 -0.222886	 -0.335066	 -0.217979	 -0.339549	 -0.042926	 -0.328102	  0.158982	  0.271984	 -0.077566	 -0.262185	  0.488345	  0.046777	 -0.400470
 -0.253802	 -0.333647	 -0.235792	 -0.352793	 -0.059878	 -0.328372	  0.157017	  0.282735	 -0.063483	 -0.203747	  0.494697	  0.008091	 -0.440849
 -0.255674	 -0.339785	 -0.255651	 -0.365286	 -0.058853	 -0.322244	  0.122662	  0.218667	 -0.054748	 -0.200389	  0.511047	 -0.024248	 -0.425275
 -0.229503	 -0.318062	 -0.270985	 -0.361128	 -0.083536	 -0.313285	  0.108968	  0.188114	 -0.088892	 -0.231690	  0.504697	 -0.033645	 -0.441182
 -0.244418	 -0.297446	 -0.263810	 -0.380256	 -0.076725	 -0.336285	  0.101977	  0.210163	 -0.102128	 -0.243471	  0.505915	  0.000462	 -0.505254
 -0.277349	 -0.303218	 -0.261277	 -0.376152	 -0.055094	 -0.340908	  0.108116	  0.245775	 -0.103054	 -0.240928	  0.488227	  0.044269	 -0.520188
 -0.254115	 -0.301960	 -0.255094	 -0.423676	 -0.035856	 -0.325418	  0.129004	  0.229103	 -0.115226	 -0.253966	  0.477060	  0.079056	 -0.489308
 -0.221572	 -0.312405	 -0.275288	 -0.464815	 -0.030359	 -0.296779	  0.142842	  0.215581	 -0.108089	 -0.264870	  0.483667	  0.066705	 -0.453487
 -0.200527	 -0.341348	 -0.296376	 -0.453816	 -0.012956	 -0.257937	  0.153212	  0.224666	 -0.084032	 -0.280475	  0.484925	  0.030018	 -0.442101
 -0.203477	 -0.355113	 -0.318598	 -0.472290	 -0.004631	 -0.242326	  0.152744	  0.263979	 -0.098135	 -0.266879	  0.467356	  0.015807	 -0.474036
 -0.233993	 -0.351478	 -0.386192	 -0.500693	  0.018293	 -0.273253	  0.124185	  0.291730	 -0.129108	 -0.274241	  0.474898	 -0.012692	 -0.489573
 -0.257172	 -0.346547	 -0.426357	 -0.469274	  0.025159	 -0.284117	  0.119025	  0.310965	 -0.092406	 -0.274279	  0.464358	 -0.027054	 -0.474254
 -0.280343	 -0.384056	 -0.448546	 -0.469160	  0.025814	 -0.286284	  0.101709	  0.325400	 -0.099968	 -0.276442	  0.464736	 -0.053600	 -0.469143
 -0.254310	 -0.382524	 -0.444098	 -0.460254	  0.020411	 -0.313359	  0.091689	  0.353453	 -0.123511	 -0.262061	  0.482298	 -0.036121	 -0.481400
 -0.258172	 -0.364405	 -0.463588	 -0.443075	  0.049698	 -0.323604	  0.136037	  0.383518	 -0.136817	 -0.258753	  0.467134	 -0.004921	 -0.496228
 -0.240739	 -0.351981	 -0.458294	 -0.448188	  0.051157	 -0.342677	  0.142382	  0.392307	 -0.127082	 -0.245167	  0.467481	  0.003247	 -0.520034
 -0.238200	 -0.339566	 -0.442808	 -0.422089	  0.048051	 -0.333595	  0.118346	  0.437542	 -0.136032	 -0.256278	  0.460280	  0.012246	 -0.518372
 -0.230310	 -0.340834	 -0.454795	 -0.423328	  0.071924	 -0.331594	  0.150028	  0.434498	 -0.134630	 -0.241431	  0.462897	  0.017442	 -0.506630
 -0.255638	 -0.358177	 -0.495394	 -0.391037	  0.044303	 -0.314994	  0.168119	  0.428705	 -0.141655	 -0.184344	  0.434574	 -0.017286	 -0.485218
 -0.297158	 -0.327386	 -0.503616	 -0.370836	 -0.003291	 -0.261815	  0.141212	  0.448122	 -0.132182	 -0.196370	  0.442384	 -0.039965	 -0.456874
 -0.290928	 -0.306723	 -0.509627	 -0.388771	 -0.012766	 -0.265785	  0.119806	  0.458039	 -0.127285	 -0.202042	  0.426989	 -0.057381	 -0.437444
 -0.283850	 -0.321690	 -0.525910	 -0.388183	  0.032913	 -0.280791	  0.148523	  0.489578	 -0.117683	 -0.203848	  0.429200	 -0.090836	 -0.442507
 -0.275211	 -0.358039	 -0.529166	 -0.383667	  0.056564	 -0.256258	  0.167915	  0.516616	 -0.144246	 -0.194717	  0.427544	 -0.074830	 -0.431037
 -0.293952	 -0.365431	 -0.535348	 -0.392027	  0.085738	 -0.226124	  0.164320	  0.515346	 -0.146604	 -0.200567	  0.407579	 -0.085331	 -0.410442
 -0.308368	 -0.360690	 -0.549986	 -0.410052	  0.093159	 -0.236560	  0.165108	  0.569619	 -0.157310	 -0.227660	  0.410956	 -0.111183	 -0.433500
 -0.311103	 -0.400841	 -0.541846	 -0.409041	  0.109621	 -0.225531	  0.138959	  0.619538	 -0.145134	 -0.212285	  0.419308	 -0.127633	 -0.434451
 -0.326926	 -0.435350	 -0.558035	 -0.392528	  0.145894	 -0.228310	  0.111493	  0.616462	 -0.141056	 -0.249055	  0.426131	 -0.085257	 -0.429759
 -0.339959	 -0.432702	 -0.572822	 -0.375874	  0.169486	 -0.250519	  0.116319	  0.635065	 -0.148511	 -0.273949	  0.419200	 -0.074597	 -0.401729
 -0.348485	 -0.441577	 -0.587247	 -0.404624	  0.137888	 -0.223230	  0.139570	  0.642709	 -0.113472	 -0.261310	  0.404078	 -0.067026	 -0.394094
 -0.341650	 -0.446461	 -0.551998	 -0.421419	  0.146795	 -0.252706	  0.141610	  0.658735	 -0.143469	 -0.228657	  0.377508	 -0.074414	 -0.426156
 -0.322430	 -0.469962	 -0.536812	 -0.434087	  0.173461	 -0.264704	  0.111737	  0.671875	 -0.195899	 -0.230421	  0.378843	 -0.125495	 -0.425733
 -0.340625	 -0.483248	 -0.516727	 -0.426960	  0.132422	 -0.307458	  0.103165	  0.680648	 -0.179181	 -0.182417	  0.383275	 -0.123840	 -0.406951
 -0.335402	 -0.471617	 -0.538208	 -0.420066	  0.117553	 -0.336422	  0.079156	  0.688548	 -0.161379	 -0.191731	  0.365809	 -0.120633	 -0.437626
 -0.348940	 -0.490304	 -0.561665	 -0.375838	  0.100324	 -0.326828	  0.082712	  0.707573	 -0.143841	 -0.231072	  0.383704	 -0.121740	 -0.422045
 -0.349375	 -0.473116	 -0.522292	 -0.340369	  0.125944	 -0.335867	  0.091794	  0.709795	 -0.117254	 -0.230915	  0.407360	 -0.116467	 -0.416619
 -0.321732	 -0.481178	 -0.504915	 -0.341635	  0.148899	 -0.299739	  0.102449	  0.732012	 -0.123808	 -0.220523	  0.439494	 -0.109106	 -0.427791
 -0.293710	 -0.504077	 -0.493616	 -0.332383	  0.177682	 -0.260943	  0.117324	  0.710543	 -0.199065	 -0.210349	  0.429227	 -0.127006	 -0.440443
 -0.254686	 -0.491171	 -0.437396	 -0.303087	  0.175239	 -0.239120	  0.107053	  0.722765	 -0.252496	 -0.196212	  0.417047	 -0.147827	 -0.448224
 -0.233729	 -0.491855	 -0.380642	 -0.326520	  0.187482	 -0.218397	  0.087065	  0.731510	 -0.256827	 -0.208982	  0.414861	 -0.180599	 -0.449523
 -0.232871	 -0.509690	 -0.361385	 -0.335027	  0.174080	 -0.208186	  0.119966	  0.740489	 -0.253234	 -0.206892	  0.404785	 -0.202886	 -0.421389
 -0.228417	 -0.524280	 -0.375810	 -0.308483	  0.171067	 -0.213059	  0.124001	  0.733011	 -0.232380	 -0.209966	  0.387643	 -0.221473	 -0.383881
 -0.260738	 -0.502377	 -0.374318	 -0.267594	  0.172064	 -0.218826	  0.088928	  0.678559	 -0.232024	 -0.212221	  0.392641	 -0.231490	 -0.405970
 -0.281748	 -0.505066	 -0.355045	 -0.249000	  0.129014	 -0.241858	  0.060882	  0.667896	 -0.212670	 -0.201020	  0.407925	 -0.233701	 -0.369811
 -0.270434	 -0.456500	 -0.330490	 -0.204286	  0.136370	 -0.255636	  0.052080	  0.663301	 -0.229569	 -0.216825	  0.425233	 -0.258359	 -0.382079
 -0.283186	 -0.471989	 -0.321929	 -0.193163	  0.151474	 -0.255409	  0.045245	  0.696047	 -0.242752	 -0.234392	  0.441879	 -0.262297	 -0.422324
 -0.272447	 -0.492541	 -0.346676	 -0.218678	  0.211102	 -0.279420	  0.040556	  0.687695	 -0.242504	 -0.235498	  0.438671	 -0.244288	 -0.446996
 -0.244407	 -0.480627	 -0.311306	 -0.256682	  0.231275	 -0.261265	  0.029503	  0.651741	 -0.236528	 -0.219586	  0.426375	 -0.267230	 -0.449724
 -0.247129	 -0.449053	 -0.267074	 -0.235367	  0.203329	 -0.259985	  0.068237	  0.602659	 -0.222194	 -0.226493	  0.433511	 -0.286693	 -0.454114
 -0.285466	 -0.449553	 -0.306810	 -0.240484	  0.202907	 -0.266558	  0.049672	  0.607047	 -0.216481	 -0.184229	  0.448546	 -0.288109	 -0.495700
 -0.296365	 -0.438713	 -0.348785	 -0.266526	  0.217514	 -0.272086	  0.005541	  0.602538	 -0.223348	 -0.150381	  0.450176	 -0.290401	 -0.505244
 -0.310680	 -0.424669	 -0.331886	 -0.252722	  0.233398	 -0.291315	  0.020476	  0.572317	 -0.232971	 -0.141715	  0.421662	 -0.310522	 -0.509907
 -0.303874	 -0.423633	 -0.344753	 -0.244485	  0.239184	 -0.298690	  0.045813	  0.580146	 -0.228796	 -0.125375	  0.446713	 -0.316796	 -0.515630
 -0.310231	 -0.409482	 -0.361926	 -0.235907	  0.225700	 -0.304936	  0.037070	  0.544441	 -0.251242	 -0.115680	  0.426410	 -0.301415	 -0.523674
 -0.315032	 -0.407808	 -0.338579	 -0.222986	  0.197019	 -0.322415	 -0.001706	  0.527661	 -0.264250	 -0.134036	  0.421504	 -0.308291	 -0.496697
 -0.323246	 -0.390202	 -0.303063	 -0.217357	  0.200802	 -0.331508	  0.002441	  0.517831	 -0.277506	 -0.176355	  0.430755	 -0.293825	 -0.487879
 -0.316425	 -0.385201	 -0.264763	 -0.221624	  0.201938	 -0.341879	  0.012393	  0.471047	 -0.297027	 -0.199295	  0.415719	 -0.301809	 -0.473909
 -0.318463	 -0.391162	 -0.258763	 -0.191864	  0.191324	 -0.358436	 -0.025046	  0.447623	 -0.317595	 -0.170026	  0.400185	 -0.321257	 -0.429016
 -0.306660	 -0.380840	 -0.261987	 -0.172080	  0.203485	 -0.330552	 -0.023208	  0.419282	 -0.272532	 -0.187982	  0.407256	 -0.312241	 -0.415491
 -0.301572	 -0.377847	 -0.253777	 -0.185028	  0.202172	 -0.319985	  0.002175	  0.385419	 -0.265153	 -0.176061	  0.410091	 -0.309364	 -0.398799
 -0.297292	 -0.393347	 -0.223674	 -0.174283	  0.208699	 -0.302398	  0.011236	  0.384776	 -0.268760	 -0.175686	  0.387972	 -0.332341	 -0.401575
 -0.306383	 -0.406425	 -0.212453	 -0.173767	  0.245822	 -0.296028	 -0.001171	  0.330960	 -0.250829	 -0.198186	  0.402155	 -0.319052	 -0.415970
 -0.299164	 -0.410031	 -0.203681	 -0.161105	  0.253433	 -0.281294	 -0.026151	  0.305394	 -0.261507	 -0.204769	  0.413139	 -0.308542	 -0.415887
 -0.273336	 -0.365816	 -0.201994	 -0.115828	  0.283008	 -0.261592	 -0.037786	  0.278749	 -0.271123	 -0.187558	  0.382607	 -0.294946	 -0.424744
 -0.271933	 -0.348541	 -0.215992	 -0.129092	  0.298161	 -0.239307	 -0.042600	  0.295968	 -0.283408	 -0.163449	  0.376884	 -0.292249	 -0.421621
 -0.253493	 -0.351612	 -0.188993	 -0.138218	  0.302294	 -0.242778	 -0.036398	  0.311903	 -0.287754	 -0.160347	  0.359630	 -0.296021	 -0.414462
