# Supplementary material for: A fluorescent photoimmunoconjugate for imaging of cholesteatoma
Source: Sci Rep. 2022 Nov 19;12:19905. doi: 10.1038/s41598-022-22072-9 (PMC9675863; doi:10.1038/s41598-022-22072-9)
Supplement: Supplementary file 2 — Supplementary Information 2. [file 41598_2022_22072_MOESM2_ESM.zip › Data/ABR-49-7]

:RUN-7	LEVEL SWEEP	TEMP:NaN	6/6/2018	10:03 AM	NaNHR:
:SW EAR: R	SW FREQ: 45.25	# AVERAGES: 512	REP RATE (/sec): 40	DRIVER: RS Tweeter	SAMPLE (�sec): 40	
:NOTES-
:CHAMBER-CH4B-PXI
:CFTS Version: V2.7.2 (R850)
:LEVELS:20;25;30;35;40;45;50;55;60;65;70;75;80;
:DATA
  0.052103	  0.043171	 -0.019665	  0.056615	  0.025362	  0.070426	 -0.008545	  0.021269	  0.044720	 -0.014467	  0.050935	  0.059902	 -0.028731
  0.063326	  0.041683	 -0.004134	  0.017933	  0.055272	  0.034238	 -0.011831	  0.002103	  0.031578	 -0.029934	  0.021317	  0.082346	 -0.041845
  0.052227	  0.041168	  0.006283	  0.029851	  0.038444	  0.010927	 -0.016026	 -0.000034	  0.000934	 -0.035400	  0.002808	  0.093855	 -0.062293
  0.048333	  0.036445	 -0.016287	  0.035623	 -0.002674	  0.024737	 -0.024261	  0.000081	 -0.007935	 -0.034866	  0.006301	  0.072940	 -0.056944
  0.042907	  0.007971	 -0.045507	  0.046365	 -0.018165	  0.034530	 -0.030595	 -0.016012	  0.027325	 -0.030364	  0.004914	  0.043418	 -0.051507
  0.012371	  0.038305	 -0.053683	  0.030320	  0.005439	  0.032797	 -0.013413	 -0.028996	  0.048104	 -0.017437	  0.020862	  0.030863	 -0.051788
 -0.052662	  0.027938	 -0.051917	 -0.009981	  0.012624	  0.029454	  0.013396	 -0.021801	  0.040763	  0.025182	  0.000117	  0.029507	 -0.022237
 -0.058077	  0.016440	 -0.031016	 -0.011230	  0.020132	  0.013971	  0.007254	  0.002956	  0.025236	  0.008371	 -0.007048	  0.052021	  0.036404
 -0.027680	  0.031462	  0.007982	 -0.036638	  0.015425	 -0.012077	  0.007628	 -0.003236	 -0.006788	  0.013440	  0.000674	  0.065839	  0.070776
 -0.034084	  0.054504	  0.021428	 -0.027297	 -0.035381	 -0.011641	  0.014080	 -0.003744	 -0.021809	 -0.004780	  0.000417	  0.032259	  0.055129
 -0.048278	  0.024911	  0.017975	 -0.031364	 -0.023459	  0.002118	  0.011607	  0.009323	 -0.038475	 -0.022819	 -0.007707	  0.028801	  0.050072
 -0.047236	 -0.014531	  0.004634	 -0.026143	 -0.000872	 -0.014717	  0.029440	  0.017602	  0.000722	 -0.016260	  0.009462	 -0.001551	  0.033068
 -0.049792	 -0.047813	  0.009103	 -0.011649	 -0.000930	 -0.017780	  0.025232	  0.023206	 -0.002095	  0.040870	  0.010047	 -0.028230	 -0.029931
 -0.015217	 -0.048917	  0.002843	 -0.020944	 -0.007095	  0.013444	  0.009834	  0.000393	 -0.051379	  0.045336	 -0.037029	 -0.028438	 -0.038761
 -0.000865	 -0.026509	  0.038061	 -0.025089	 -0.001271	  0.002984	  0.003373	 -0.001943	 -0.056917	  0.048268	 -0.017994	 -0.055022	 -0.022101
  0.032604	 -0.046924	  0.013703	 -0.004140	 -0.023621	 -0.010108	 -0.007483	 -0.010333	 -0.039885	  0.040293	  0.021744	 -0.091652	  0.010112
  0.018766	 -0.030360	  0.029125	 -0.020060	 -0.023357	 -0.041787	 -0.010261	 -0.016443	 -0.015741	 -0.001253	  0.022875	 -0.073962	  0.035890
  0.015050	 -0.035418	  0.033931	  0.001929	 -0.026379	 -0.054130	 -0.018123	  0.004387	  0.018448	 -0.001468	 -0.038695	 -0.079028	  0.042946
  0.009242	 -0.047155	  0.019273	  0.006759	 -0.014163	 -0.055879	  0.010503	  0.019641	  0.018964	 -0.000567	 -0.044365	 -0.109808	  0.035499
 -0.013037	 -0.066371	  0.017869	 -0.000859	  0.004669	 -0.051509	  0.008190	  0.001580	 -0.015771	 -0.012143	 -0.019634	 -0.124059	  0.036242
 -0.024204	 -0.037218	  0.040545	 -0.018551	  0.066492	 -0.061237	 -0.024339	  0.009732	 -0.002880	 -0.026143	 -0.040446	 -0.107366	  0.032435
 -0.009725	 -0.006455	  0.067777	 -0.022357	  0.077747	 -0.059023	 -0.014662	  0.009177	 -0.006490	 -0.019862	 -0.044054	 -0.113661	  0.025782
  0.005873	 -0.017075	  0.059171	 -0.020756	  0.089627	 -0.006189	  0.009708	  0.013166	 -0.005637	 -0.068497	 -0.029376	 -0.134386	  0.061649
 -0.003832	 -0.013323	  0.060863	 -0.048077	  0.078469	 -0.017882	  0.035299	  0.027010	  0.022753	 -0.089165	 -0.016939	 -0.157347	  0.084188
 -0.018172	  0.030848	  0.047933	 -0.048208	  0.021431	 -0.014364	  0.012529	  0.040765	  0.024103	 -0.090550	 -0.014495	 -0.176414	  0.055405
  0.000585	  0.053973	  0.075750	 -0.079906	 -0.000954	 -0.006830	 -0.013295	  0.004788	  0.018849	 -0.078723	 -0.017596	 -0.200326	  0.050563
  0.008507	  0.057473	  0.089284	 -0.102678	  0.025393	 -0.002217	 -0.017002	 -0.011264	  0.018070	 -0.026628	  0.013392	 -0.177174	  0.117927
  0.033480	  0.033969	  0.084925	 -0.087835	  0.007794	 -0.010421	 -0.007344	 -0.018584	 -0.005109	 -0.003640	  0.021441	 -0.112605	  0.177280
  0.038157	  0.011815	  0.074978	 -0.082845	 -0.002590	  0.005380	 -0.007372	 -0.004122	 -0.005900	  0.006010	  0.060445	 -0.065939	  0.223004
  0.037354	  0.018884	  0.087149	 -0.092619	 -0.013369	  0.032165	 -0.010074	  0.022053	  0.003099	  0.031597	  0.123792	  0.004523	  0.323103
  0.084007	  0.014204	  0.075238	 -0.092543	  0.000171	  0.033909	 -0.015009	  0.017221	  0.010276	  0.078602	  0.164210	  0.077546	  0.402671
  0.079271	  0.005510	  0.045271	 -0.089856	  0.024386	  0.042613	 -0.032373	  0.024055	  0.037012	  0.150822	  0.197440	  0.159346	  0.474254
  0.075252	 -0.018902	  0.065089	 -0.073636	  0.024491	  0.022226	 -0.022983	  0.042182	  0.102390	  0.211117	  0.257632	  0.172562	  0.508059
  0.089234	 -0.031137	  0.094083	 -0.060967	 -0.026943	 -0.017987	 -0.010278	  0.064152	  0.154710	  0.242389	  0.291950	  0.175817	  0.498860
  0.088093	 -0.049156	  0.088304	 -0.044774	 -0.015677	 -0.029027	  0.017564	  0.134141	  0.194733	  0.249818	  0.293984	  0.176656	  0.513145
  0.130215	 -0.052448	  0.059719	 -0.015444	 -0.022369	 -0.074688	 -0.003603	  0.138155	  0.230238	  0.247331	  0.284235	  0.180654	  0.493883
  0.149975	 -0.046123	  0.040400	 -0.000972	  0.016915	 -0.088946	  0.039414	  0.164439	  0.236330	  0.263373	  0.240017	  0.180016	  0.430058
  0.124250	 -0.007044	  0.068311	  0.001366	  0.024486	 -0.051706	  0.080032	  0.192375	  0.220999	  0.251018	  0.194718	  0.134730	  0.381537
  0.169085	  0.000578	  0.076971	 -0.021758	  0.037133	 -0.050670	  0.065388	  0.188027	  0.229104	  0.235586	  0.142576	  0.056081	  0.309805
  0.173360	 -0.025069	  0.107452	 -0.008106	  0.017990	 -0.040046	  0.051239	  0.169670	  0.206533	  0.211798	  0.050664	 -0.048736	  0.236996
  0.153114	 -0.023809	  0.119470	 -0.012632	  0.010200	  0.003453	  0.057117	  0.155498	  0.179602	  0.185264	 -0.038085	 -0.113631	  0.166872
  0.144914	 -0.048505	  0.134263	 -0.029787	  0.024290	  0.021461	  0.074059	  0.121552	  0.157762	  0.161896	 -0.118985	 -0.185644	  0.073524
  0.138567	 -0.058786	  0.168169	 -0.021045	  0.010963	 -0.006724	  0.050717	  0.114321	  0.115682	  0.116180	 -0.204718	 -0.236237	 -0.009271
  0.129757	 -0.062723	  0.171954	 -0.027521	  0.019140	 -0.003412	  0.004696	  0.093386	  0.075134	  0.082146	 -0.251487	 -0.249851	 -0.041657
  0.118915	 -0.070622	  0.182848	 -0.013572	  0.024660	 -0.000491	 -0.011454	  0.061567	  0.005238	  0.044811	 -0.277244	 -0.280309	 -0.068343
  0.139497	 -0.042072	  0.170633	  0.014005	  0.013957	 -0.005343	 -0.008310	  0.013859	 -0.072106	 -0.002668	 -0.296128	 -0.316581	 -0.075882
  0.126157	 -0.041439	  0.166496	  0.014135	  0.027849	  0.006802	  0.022884	 -0.021251	 -0.063178	 -0.034058	 -0.296015	 -0.334828	 -0.091517
  0.136573	 -0.050508	  0.129153	  0.016220	  0.051856	 -0.013287	  0.045817	 -0.023442	 -0.087567	 -0.058959	 -0.300038	 -0.314390	 -0.074572
  0.145965	 -0.029907	  0.164522	  0.001410	  0.051056	 -0.026607	  0.041047	 -0.070529	 -0.103609	 -0.051985	 -0.309477	 -0.279694	 -0.044226
  0.126520	 -0.034834	  0.177271	 -0.017333	  0.087354	 -0.007364	  0.006457	 -0.109492	 -0.111438	 -0.015173	 -0.308842	 -0.260373	  0.027048
  0.102222	 -0.005127	  0.186893	  0.006116	  0.091708	  0.003062	 -0.027582	 -0.111945	 -0.108073	  0.018009	 -0.320101	 -0.206088	  0.148958
  0.096085	 -0.010497	  0.161302	 -0.018610	  0.072175	 -0.001051	 -0.023153	 -0.130142	 -0.084771	  0.011297	 -0.270040	 -0.160636	  0.231695
  0.091695	 -0.035155	  0.130785	  0.000066	  0.060889	 -0.018966	  0.007295	 -0.161517	 -0.040772	  0.071898	 -0.197770	 -0.058305	  0.335835
  0.097069	 -0.042786	  0.154194	  0.030018	  0.044748	 -0.039995	 -0.036216	 -0.127143	  0.049477	  0.137329	 -0.134823	  0.044930	  0.402791
  0.085777	 -0.019684	  0.178000	  0.034633	  0.028823	 -0.014866	 -0.035939	 -0.073636	  0.101046	  0.169059	 -0.088306	  0.121528	  0.450096
  0.104504	 -0.017822	  0.153163	  0.015516	  0.042582	 -0.021951	 -0.034166	 -0.036341	  0.142867	  0.204072	 -0.066198	  0.159976	  0.473596
  0.078570	 -0.026145	  0.135945	  0.023216	  0.025043	 -0.052924	 -0.057278	  0.018126	  0.213148	  0.297052	 -0.028695	  0.200677	  0.448840
  0.091124	 -0.028596	  0.166025	  0.016166	  0.012050	 -0.041703	 -0.039733	  0.031956	  0.258958	  0.339547	 -0.013400	  0.191457	  0.424307
  0.118529	 -0.070750	  0.171442	  0.024483	  0.020308	 -0.034474	 -0.009183	  0.044967	  0.296350	  0.388855	 -0.040158	  0.165973	  0.400726
  0.136259	 -0.072428	  0.172824	  0.014019	  0.039253	 -0.025243	 -0.010660	  0.063343	  0.336129	  0.415282	 -0.058850	  0.149880	  0.327607
  0.180329	 -0.058750	  0.159668	  0.002726	  0.068559	 -0.027158	  0.004192	  0.071226	  0.338895	  0.429697	 -0.072797	  0.081307	  0.279260
  0.173830	 -0.050814	  0.186604	 -0.016345	  0.062570	 -0.016646	  0.037422	  0.077671	  0.316787	  0.442660	 -0.078464	  0.014060	  0.240133
  0.179886	 -0.051479	  0.190590	 -0.028964	  0.039777	 -0.008749	  0.030814	  0.101188	  0.312299	  0.411690	 -0.093246	 -0.024441	  0.194353
  0.148823	 -0.065504	  0.181400	 -0.010086	  0.011965	  0.004921	  0.008276	  0.113526	  0.279010	  0.382979	 -0.158004	 -0.079187	  0.169571
  0.150600	 -0.082979	  0.161642	  0.005089	  0.003694	 -0.029784	  0.046663	  0.105966	  0.275306	  0.350223	 -0.229815	 -0.109727	  0.157729
  0.159394	 -0.101135	  0.188843	 -0.008219	  0.016526	 -0.050831	  0.066994	  0.103098	  0.251932	  0.311089	 -0.301199	 -0.118547	  0.173197
  0.189067	 -0.093665	  0.197721	 -0.041678	  0.014914	 -0.055640	  0.048253	  0.048211	  0.189333	  0.247602	 -0.336603	 -0.133026	  0.193180
  0.177444	 -0.067074	  0.185429	 -0.022914	  0.014551	 -0.019555	  0.057184	 -0.009689	  0.146954	  0.179565	 -0.348921	 -0.110257	  0.186481
  0.168816	 -0.056763	  0.200185	 -0.021149	  0.022240	 -0.021958	  0.049440	 -0.005591	  0.136581	  0.165501	 -0.376587	 -0.114611	  0.188489
  0.157267	 -0.055266	  0.198298	 -0.028787	  0.039087	 -0.006412	  0.052114	 -0.006047	  0.098360	  0.175822	 -0.391300	 -0.121007	  0.237650
  0.124491	 -0.028932	  0.168809	 -0.003705	  0.044355	  0.010096	  0.020260	 -0.034830	  0.084374	  0.144230	 -0.364063	 -0.106015	  0.238351
  0.113584	 -0.017371	  0.120903	  0.026981	  0.019925	  0.023530	 -0.020216	 -0.070912	  0.120676	  0.143249	 -0.312282	 -0.077891	  0.241546
  0.132573	  0.007364	  0.102454	  0.003637	  0.038565	  0.048046	 -0.069624	 -0.091061	  0.131778	  0.182755	 -0.284685	 -0.083711	  0.229429
  0.101970	 -0.040566	  0.117843	  0.012743	  0.026588	  0.028914	 -0.071824	 -0.135790	  0.153166	  0.231736	 -0.281431	 -0.045682	  0.185917
  0.108024	 -0.044221	  0.094813	  0.025963	  0.031565	  0.024450	 -0.093545	 -0.169465	  0.174359	  0.227493	 -0.296230	 -0.038708	  0.148506
  0.101045	 -0.069614	  0.100375	  0.046181	  0.063888	 -0.004504	 -0.111754	 -0.150109	  0.176737	  0.233641	 -0.295945	 -0.084131	  0.113775
  0.097141	 -0.063817	  0.134587	  0.029403	  0.025703	 -0.017594	 -0.096430	 -0.157290	  0.182831	  0.236157	 -0.317327	 -0.119338	  0.080396
  0.129441	 -0.054177	  0.133532	  0.048171	  0.025186	 -0.003575	 -0.078696	 -0.151255	  0.192395	  0.220154	 -0.315199	 -0.129337	  0.074737
  0.128604	 -0.057790	  0.146510	  0.060814	  0.030905	  0.002390	 -0.064591	 -0.150966	  0.186252	  0.194364	 -0.345469	 -0.135864	  0.081365
  0.115350	 -0.082045	  0.095198	  0.035419	  0.026531	 -0.022491	 -0.062115	 -0.189254	  0.179974	  0.161414	 -0.332416	 -0.105226	  0.107732
  0.110752	 -0.084563	  0.079160	  0.032726	  0.016175	 -0.029053	 -0.111044	 -0.157209	  0.170388	  0.148491	 -0.320652	 -0.078561	  0.143201
  0.127323	 -0.062737	  0.099261	  0.036530	  0.020365	 -0.017225	 -0.144231	 -0.116339	  0.154248	  0.138030	 -0.340485	 -0.061756	  0.158084
  0.109038	 -0.080114	  0.108594	  0.034690	  0.020493	  0.012753	 -0.145596	 -0.091223	  0.149273	  0.158102	 -0.340911	 -0.052274	  0.190065
  0.108981	 -0.059133	  0.081773	  0.000444	  0.026284	  0.055351	 -0.149511	 -0.085759	  0.109512	  0.159377	 -0.337774	 -0.031372	  0.203061
  0.138081	 -0.060971	  0.065309	 -0.030398	  0.032732	  0.067029	 -0.160528	 -0.103734	  0.120921	  0.198145	 -0.313713	  0.031294	  0.265431
  0.141981	 -0.090624	  0.071477	 -0.001299	  0.033970	  0.076389	 -0.148293	 -0.152644	  0.165722	  0.213170	 -0.303732	  0.063062	  0.301874
  0.161875	 -0.104618	  0.067826	  0.020391	  0.042143	  0.054992	 -0.157704	 -0.162763	  0.169982	  0.210697	 -0.248091	  0.070516	  0.315236
  0.163726	 -0.145950	  0.067271	  0.013424	  0.021352	 -0.003604	 -0.145135	 -0.129890	  0.194168	  0.227716	 -0.219779	  0.099066	  0.335583
  0.166810	 -0.134542	  0.069955	  0.005530	 -0.012893	 -0.033422	 -0.090173	 -0.129085	  0.195083	  0.248784	 -0.165092	  0.134740	  0.354369
  0.149979	 -0.134720	  0.067748	  0.007244	 -0.010049	 -0.042785	 -0.105406	 -0.165118	  0.228120	  0.260748	 -0.123132	  0.159657	  0.337933
  0.178060	 -0.112386	  0.086532	  0.016645	  0.013748	 -0.032480	 -0.091066	 -0.155697	  0.209982	  0.283508	 -0.129144	  0.151185	  0.337663
  0.163187	 -0.085089	  0.063521	  0.014191	  0.008157	  0.003916	 -0.081907	 -0.133935	  0.192285	  0.302601	 -0.084888	  0.128058	  0.313285
  0.145906	 -0.058553	  0.045554	  0.017025	 -0.005423	  0.003713	 -0.034291	 -0.103399	  0.195369	  0.312382	 -0.105984	  0.136951	  0.329149
  0.164218	 -0.020341	  0.018326	 -0.009094	  0.002622	  0.017855	 -0.027897	 -0.122308	  0.212438	  0.316494	 -0.136782	  0.132040	  0.330681
  0.115008	 -0.029190	  0.015813	 -0.015916	 -0.002292	  0.052198	 -0.029247	 -0.154140	  0.208560	  0.312192	 -0.155226	  0.096483	  0.325747
  0.084766	 -0.072652	 -0.002576	 -0.023216	  0.023038	  0.062366	 -0.052893	 -0.128555	  0.172283	  0.345710	 -0.169606	  0.081983	  0.334105
  0.083811	 -0.086210	  0.024091	 -0.029985	  0.050691	  0.038019	 -0.055645	 -0.129374	  0.160827	  0.350263	 -0.158192	  0.079379	  0.297180
  0.072699	 -0.071827	  0.044846	  0.000292	  0.030174	  0.032473	 -0.055966	 -0.137599	  0.172181	  0.320100	 -0.172373	  0.048648	  0.287588
  0.073903	 -0.051939	  0.021507	  0.021574	  0.012476	  0.030902	 -0.058036	 -0.170781	  0.201487	  0.298342	 -0.165328	  0.071450	  0.259322
  0.063058	 -0.062664	  0.043760	  0.036646	  0.011909	 -0.011294	 -0.066087	 -0.178738	  0.188106	  0.307909	 -0.124762	  0.081049	  0.232443
  0.060312	 -0.090123	  0.053606	  0.024418	  0.002479	 -0.030966	 -0.051563	 -0.181096	  0.171267	  0.314176	 -0.125519	  0.067132	  0.236408
  0.053796	 -0.075870	  0.025412	  0.018058	  0.013902	 -0.013027	 -0.084536	 -0.151755	  0.169579	  0.316197	 -0.148334	  0.039619	  0.246432
  0.017641	 -0.049212	 -0.016387	 -0.038960	 -0.006816	  0.018857	 -0.127877	 -0.137212	  0.143512	  0.326972	 -0.161243	  0.047003	  0.274989
  0.011031	 -0.064333	 -0.038120	 -0.067979	 -0.020462	  0.000725	 -0.093204	 -0.141476	  0.126165	  0.296384	 -0.126527	  0.087553	  0.331515
  0.017597	 -0.085441	 -0.025043	 -0.056811	 -0.017593	 -0.007548	 -0.114424	 -0.133390	  0.097561	  0.293251	 -0.143512	  0.129190	  0.380631
  0.015466	 -0.065219	 -0.017299	 -0.054152	 -0.041537	  0.009918	 -0.087572	 -0.174932	  0.114168	  0.329493	 -0.101961	  0.145152	  0.424213
  0.045706	 -0.063511	 -0.017686	 -0.072110	 -0.075386	 -0.020528	 -0.049808	 -0.191647	  0.095310	  0.324527	 -0.063619	  0.186319	  0.443727
  0.028437	 -0.062745	 -0.020888	 -0.042071	 -0.075458	 -0.044083	 -0.049402	 -0.196999	  0.082526	  0.350122	 -0.023670	  0.236968	  0.473513
 -0.005959	 -0.011150	 -0.014990	 -0.049817	 -0.051041	 -0.016709	 -0.015315	 -0.206489	  0.080993	  0.349253	  0.023356	  0.294291	  0.500737
 -0.002994	  0.000985	 -0.019041	 -0.046598	 -0.032795	  0.013089	 -0.018241	 -0.190258	  0.139444	  0.368322	  0.054427	  0.336849	  0.483433
  0.005836	  0.002061	 -0.041345	 -0.092176	 -0.035459	  0.044810	 -0.043163	 -0.162676	  0.171289	  0.413544	  0.050656	  0.356782	  0.442721
 -0.007524	 -0.007500	 -0.047737	 -0.104696	 -0.093298	  0.071082	 -0.068632	 -0.152445	  0.191725	  0.455021	  0.034084	  0.372901	  0.465711
 -0.011165	 -0.001207	 -0.060181	 -0.078874	 -0.138611	  0.046530	 -0.108495	 -0.129091	  0.248716	  0.488042	  0.053553	  0.375306	  0.465637
  0.000231	 -0.018209	 -0.051587	 -0.108257	 -0.100863	  0.055951	 -0.107509	 -0.090423	  0.262069	  0.509036	  0.089065	  0.384516	  0.438280
 -0.028920	 -0.017373	 -0.031616	 -0.095897	 -0.053515	  0.049641	 -0.080092	 -0.068876	  0.285334	  0.520823	  0.086667	  0.369397	  0.424927
 -0.048272	  0.001241	 -0.031270	 -0.078132	 -0.012292	  0.056573	 -0.041632	 -0.044830	  0.289651	  0.517311	  0.064145	  0.334346	  0.408262
 -0.029216	  0.004408	 -0.051160	 -0.073832	  0.023387	  0.067157	 -0.050718	  0.003274	  0.274971	  0.482334	  0.103989	  0.300991	  0.381592
 -0.037850	 -0.014570	 -0.097164	 -0.059066	  0.040741	  0.032963	 -0.057350	  0.007405	  0.306789	  0.484241	  0.117698	  0.235439	  0.355003
 -0.083332	 -0.042414	 -0.092307	 -0.047904	  0.026057	  0.061144	 -0.046488	  0.019049	  0.279511	  0.440394	  0.106996	  0.214641	  0.306622
 -0.103236	 -0.049148	 -0.100137	 -0.087431	  0.005801	  0.091341	 -0.058246	  0.010617	  0.227647	  0.402096	  0.047586	  0.207009	  0.255523
 -0.070108	 -0.039031	 -0.080476	 -0.056980	 -0.025293	  0.083633	 -0.067826	 -0.016740	  0.224668	  0.353342	 -0.002030	  0.159532	  0.188879
 -0.081931	 -0.019007	 -0.049222	 -0.046104	 -0.016868	  0.084725	 -0.049018	 -0.032416	  0.236045	  0.320840	 -0.025613	  0.115657	  0.127286
 -0.071549	 -0.024752	 -0.033030	 -0.041498	 -0.022076	  0.054824	 -0.004458	 -0.039847	  0.252271	  0.284653	 -0.027882	  0.053611	  0.079483
 -0.077655	 -0.037316	 -0.018579	 -0.047444	 -0.021252	  0.031615	  0.050241	 -0.010883	  0.222879	  0.243429	 -0.063903	 -0.015793	  0.036343
 -0.108679	 -0.037751	 -0.010335	 -0.053159	 -0.027285	  0.032984	  0.074674	  0.017418	  0.202349	  0.208801	 -0.106773	 -0.025337	  0.008002
 -0.154861	 -0.027688	 -0.027319	 -0.088863	 -0.054278	  0.038076	  0.062311	  0.017803	  0.166594	  0.146978	 -0.120441	 -0.019584	 -0.023695
 -0.156909	 -0.026896	 -0.052132	 -0.078631	 -0.051875	  0.019701	  0.064601	 -0.006568	  0.121820	  0.107077	 -0.152362	 -0.015597	 -0.060704
 -0.138987	 -0.008723	 -0.078484	 -0.041469	 -0.074912	 -0.006133	  0.082865	 -0.006724	  0.094828	  0.070577	 -0.180406	 -0.015321	 -0.065154
 -0.145321	  0.005240	 -0.072648	 -0.066317	 -0.040808	  0.017846	  0.061308	 -0.021828	  0.089269	  0.027498	 -0.184881	 -0.022133	 -0.072785
 -0.125206	  0.005206	 -0.078568	 -0.025375	 -0.013704	  0.033990	  0.022299	 -0.028604	  0.073383	 -0.007583	 -0.185324	 -0.035486	 -0.059137
 -0.115246	  0.035773	 -0.058697	 -0.001667	 -0.030659	  0.040013	  0.049103	 -0.030504	  0.038260	 -0.064763	 -0.192973	 -0.055308	 -0.068988
 -0.124728	  0.038390	 -0.048359	 -0.035401	 -0.059457	  0.067679	  0.043617	 -0.051432	  0.008644	 -0.105358	 -0.201978	 -0.085117	 -0.070170
 -0.142914	  0.003385	 -0.039424	 -0.017687	 -0.102707	  0.083969	  0.055057	 -0.088722	 -0.037521	 -0.086722	 -0.214029	 -0.098350	 -0.061425
 -0.135255	 -0.024575	 -0.047937	 -0.003945	 -0.101046	  0.070265	 -0.005092	 -0.116880	 -0.063232	 -0.071399	 -0.209359	 -0.131617	 -0.078792
 -0.145119	 -0.055207	 -0.059064	  0.016732	 -0.090568	  0.028300	 -0.070263	 -0.106001	 -0.085573	 -0.063633	 -0.214238	 -0.151438	 -0.072601
 -0.169352	 -0.055700	 -0.070865	 -0.016346	 -0.080514	 -0.001987	 -0.092329	 -0.099586	 -0.100693	 -0.040150	 -0.200746	 -0.136750	 -0.067439
 -0.161898	 -0.071969	 -0.094496	 -0.024808	 -0.088975	  0.022650	 -0.073344	 -0.115768	 -0.118677	 -0.053448	 -0.191343	 -0.102668	 -0.031017
 -0.125791	 -0.058506	 -0.085914	 -0.034358	 -0.107361	  0.015731	 -0.067855	 -0.105384	 -0.150441	 -0.068190	 -0.187869	 -0.093097	 -0.023272
 -0.122337	 -0.060657	 -0.068314	 -0.042998	 -0.053065	 -0.002686	 -0.077499	 -0.132431	 -0.185693	 -0.055155	 -0.189970	 -0.087324	 -0.010469
 -0.096189	 -0.073530	 -0.067526	 -0.074829	 -0.040901	 -0.016775	 -0.097137	 -0.146090	 -0.213506	 -0.097860	 -0.180812	 -0.033549	 -0.005029
 -0.111265	 -0.052292	 -0.074494	 -0.081731	 -0.043030	 -0.025513	 -0.091838	 -0.177655	 -0.251757	 -0.103061	 -0.166599	 -0.022124	 -0.018970
 -0.112172	 -0.027469	 -0.066129	 -0.065341	 -0.060511	 -0.022539	 -0.095096	 -0.190193	 -0.270999	 -0.118328	 -0.139612	 -0.005194	 -0.013660
 -0.129370	  0.003126	 -0.068589	 -0.080246	 -0.041204	 -0.044264	 -0.094763	 -0.183947	 -0.252771	 -0.142461	 -0.114404	  0.028105	  0.010059
 -0.131205	 -0.006293	 -0.092867	 -0.101676	  0.000020	 -0.042783	 -0.098098	 -0.134500	 -0.214132	 -0.117297	 -0.139532	  0.021244	  0.029003
 -0.112070	 -0.020125	 -0.119412	 -0.127596	  0.006206	 -0.008010	 -0.114732	 -0.124958	 -0.212135	 -0.095898	 -0.116912	  0.031097	  0.032024
 -0.106836	 -0.011110	 -0.146408	 -0.114891	 -0.007179	  0.009544	 -0.104844	 -0.172979	 -0.162444	 -0.081422	 -0.030506	  0.046293	  0.065961
 -0.109194	 -0.004394	 -0.141160	 -0.099503	 -0.016372	  0.033648	 -0.100864	 -0.203941	 -0.153857	 -0.079962	  0.000577	  0.070265	  0.072124
 -0.120024	 -0.003876	 -0.144074	 -0.100682	 -0.035337	  0.020152	 -0.104314	 -0.191062	 -0.118002	 -0.027210	  0.034509	  0.129585	  0.060434
 -0.123449	 -0.011806	 -0.138441	 -0.083187	 -0.014686	  0.004448	 -0.121625	 -0.171725	 -0.102469	 -0.009961	  0.074248	  0.148808	  0.024581
 -0.126653	  0.004798	 -0.124623	 -0.047556	  0.025486	 -0.031375	 -0.123009	 -0.173446	 -0.071945	  0.008602	  0.083793	  0.136166	  0.032219
 -0.114182	 -0.001526	 -0.145982	 -0.052012	  0.015304	 -0.069790	 -0.116846	 -0.174210	 -0.041813	  0.017130	  0.117318	  0.135971	  0.011259
 -0.126538	  0.044995	 -0.147122	 -0.085940	  0.003993	 -0.069084	 -0.077342	 -0.161751	 -0.017945	  0.040299	  0.101147	  0.157809	  0.000470
 -0.124382	  0.031392	 -0.128819	 -0.124898	 -0.009839	 -0.085718	 -0.081978	 -0.166531	 -0.025612	  0.061800	  0.085624	  0.148013	  0.005443
 -0.109443	 -0.050505	 -0.143443	 -0.126407	 -0.024091	 -0.088836	 -0.075365	 -0.160805	 -0.024055	  0.064159	  0.089022	  0.157722	  0.021765
 -0.111622	 -0.060123	 -0.146001	 -0.144434	 -0.023069	 -0.057260	 -0.059527	 -0.122037	  0.017496	  0.043707	  0.108734	  0.177555	 -0.006598
 -0.103127	 -0.068787	 -0.137194	 -0.153853	  0.009302	 -0.033717	 -0.036251	 -0.100059	  0.048980	  0.042783	  0.080390	  0.159882	 -0.042653
 -0.087559	 -0.040587	 -0.118322	 -0.164825	  0.008937	 -0.036215	 -0.033924	 -0.081681	  0.054862	  0.053149	  0.076706	  0.100815	 -0.036452
 -0.069587	 -0.058163	 -0.102872	 -0.191238	 -0.000197	 -0.043619	 -0.005551	 -0.061566	  0.027988	  0.034522	  0.079680	  0.070950	 -0.048822
 -0.074171	 -0.103293	 -0.112319	 -0.204152	 -0.006952	 -0.030815	 -0.015273	 -0.062394	  0.029286	  0.038375	  0.080208	  0.072190	 -0.071061
 -0.065939	 -0.132370	 -0.150417	 -0.180978	 -0.034773	 -0.033882	 -0.017082	 -0.039783	  0.036947	  0.033779	  0.046092	  0.047570	 -0.112963
 -0.035534	 -0.120842	 -0.153553	 -0.144042	 -0.025540	 -0.035167	 -0.006027	 -0.025752	  0.053868	  0.017912	  0.029605	  0.035845	 -0.126215
 -0.041951	 -0.098124	 -0.147567	 -0.109007	 -0.045163	 -0.017764	  0.002427	  0.007563	  0.021360	 -0.014925	  0.029193	 -0.009031	 -0.152521
 -0.068894	 -0.064794	 -0.144343	 -0.116915	 -0.055975	 -0.013391	 -0.013875	  0.031185	  0.003428	 -0.062121	 -0.002384	 -0.045460	 -0.142880
 -0.074840	 -0.064075	 -0.136462	 -0.136743	 -0.082198	 -0.019649	  0.000983	  0.015881	 -0.054233	 -0.078746	 -0.033580	 -0.042113	 -0.135450
 -0.073642	 -0.044452	 -0.169489	 -0.149151	 -0.078325	  0.010328	  0.052174	  0.003008	 -0.061006	 -0.123054	 -0.067995	 -0.036600	 -0.132346
 -0.091498	 -0.035453	 -0.209722	 -0.147783	 -0.062583	  0.023770	  0.065225	 -0.033295	 -0.076370	 -0.123857	 -0.090211	 -0.036399	 -0.127452
 -0.082711	 -0.036622	 -0.228647	 -0.133721	 -0.053315	  0.013986	  0.060614	 -0.088841	 -0.093381	 -0.116566	 -0.113277	 -0.019109	 -0.107697
 -0.072971	 -0.010233	 -0.237413	 -0.158754	 -0.052918	 -0.009183	  0.054763	 -0.090077	 -0.103976	 -0.168055	 -0.132797	 -0.018247	 -0.089934
 -0.051672	 -0.021562	 -0.240806	 -0.139387	 -0.075605	 -0.008860	  0.065262	 -0.086772	 -0.097371	 -0.143443	 -0.139028	 -0.046858	 -0.067397
 -0.050087	 -0.027665	 -0.203326	 -0.129827	 -0.077333	  0.006683	  0.075803	 -0.076391	 -0.108594	 -0.166535	 -0.109579	 -0.046484	 -0.097053
 -0.044448	 -0.021959	 -0.227233	 -0.113488	 -0.075743	 -0.001810	  0.086781	 -0.090469	 -0.135817	 -0.208780	 -0.095090	 -0.062110	 -0.121473
 -0.030367	  0.028486	 -0.240555	 -0.122835	 -0.043088	 -0.010429	  0.085496	 -0.147572	 -0.165066	 -0.225711	 -0.098150	 -0.068296	 -0.153554
 -0.021653	  0.004268	 -0.228696	 -0.142302	 -0.062051	 -0.016070	  0.072300	 -0.149425	 -0.162870	 -0.213320	 -0.102023	 -0.102654	 -0.198066
 -0.008552	 -0.020485	 -0.211934	 -0.132072	 -0.058178	 -0.039023	  0.025908	 -0.141529	 -0.160625	 -0.179161	 -0.088905	 -0.087053	 -0.185815
 -0.005567	 -0.000560	 -0.210299	 -0.096470	 -0.074800	 -0.045189	 -0.013795	 -0.134826	 -0.192103	 -0.163127	 -0.062535	 -0.068531	 -0.171254
 -0.003407	 -0.003992	 -0.168690	 -0.106513	 -0.100728	 -0.014574	 -0.039282	 -0.149132	 -0.156824	 -0.157421	 -0.054586	 -0.071347	 -0.161623
  0.005796	 -0.032948	 -0.164318	 -0.124758	 -0.086116	 -0.030083	 -0.053463	 -0.183818	 -0.139475	 -0.221816	 -0.030487	 -0.070662	 -0.163519
 -0.017416	 -0.049233	 -0.187874	 -0.136343	 -0.060023	 -0.038661	 -0.036101	 -0.205185	 -0.134449	 -0.218617	 -0.008319	 -0.074289	 -0.136453
 -0.004684	 -0.057281	 -0.185871	 -0.144515	 -0.022940	 -0.056109	 -0.047165	 -0.171460	 -0.140494	 -0.150197	 -0.014472	 -0.050815	 -0.086204
  0.005416	 -0.037775	 -0.138081	 -0.102787	 -0.030683	 -0.017863	 -0.074174	 -0.133514	 -0.120547	 -0.119840	  0.005960	 -0.006311	 -0.044163
 -0.001514	 -0.014939	 -0.150340	 -0.056363	 -0.031928	 -0.022264	 -0.096935	 -0.140123	 -0.125095	 -0.122428	  0.008682	  0.014979	 -0.048273
  0.027010	  0.015926	 -0.150287	 -0.071634	 -0.040554	 -0.025546	 -0.056521	 -0.158431	 -0.106713	 -0.163984	 -0.001966	  0.041930	 -0.035921
 -0.000089	  0.034429	 -0.160628	 -0.095343	 -0.089258	  0.016787	 -0.026481	 -0.144453	 -0.108278	 -0.168760	  0.012591	  0.040555	 -0.001021
  0.004312	  0.027153	 -0.159819	 -0.131285	 -0.109249	  0.017759	 -0.050213	 -0.164462	 -0.104170	 -0.161620	  0.000704	  0.063677	  0.007091
  0.029736	  0.049242	 -0.136274	 -0.152482	 -0.120904	 -0.010217	 -0.058119	 -0.165382	 -0.082518	 -0.152613	  0.015121	  0.074404	  0.015497
  0.013117	  0.070653	 -0.188225	 -0.160692	 -0.084409	 -0.016851	 -0.050666	 -0.138508	 -0.047297	 -0.127579	  0.025451	  0.092370	  0.039992
  0.012844	  0.065442	 -0.196672	 -0.154068	 -0.066281	 -0.007652	 -0.050498	 -0.096341	 -0.056209	 -0.129567	  0.015305	  0.139147	  0.052523
  0.000098	  0.054263	 -0.195828	 -0.105667	 -0.051990	 -0.036212	 -0.034279	 -0.090928	 -0.051703	 -0.112006	  0.015284	  0.158085	  0.057656
 -0.021492	  0.026279	 -0.165101	 -0.070761	 -0.038140	 -0.055367	 -0.044673	 -0.078904	 -0.056176	 -0.083346	  0.023901	  0.154247	  0.085485
 -0.037091	  0.014905	 -0.142256	 -0.080168	 -0.039594	 -0.074541	 -0.031591	 -0.053226	 -0.050772	 -0.031128	  0.052267	  0.133763	  0.118122
 -0.048693	  0.032467	 -0.092563	 -0.069855	 -0.027298	 -0.108201	 -0.008682	 -0.051389	 -0.079913	 -0.034047	  0.033254	  0.136223	  0.082601
 -0.003296	  0.064670	 -0.066064	 -0.063170	  0.012327	 -0.074314	  0.020201	 -0.063165	 -0.060240	 -0.063696	  0.022716	  0.120726	  0.072720
 -0.023351	  0.065865	 -0.076728	 -0.019412	  0.018720	 -0.055255	 -0.000295	 -0.071023	 -0.034952	 -0.096629	  0.000269	  0.119810	  0.069575
 -0.051730	  0.060387	 -0.074502	 -0.037035	 -0.008813	 -0.028870	 -0.006763	 -0.067967	 -0.014120	 -0.130500	  0.048112	  0.121627	  0.070899
 -0.040241	  0.026544	 -0.059516	 -0.079712	 -0.032282	 -0.029985	 -0.030808	 -0.053482	 -0.021251	 -0.115194	  0.054973	  0.137552	  0.079478
 -0.020966	  0.035781	 -0.042855	 -0.088615	 -0.051106	 -0.041372	 -0.045546	 -0.036361	  0.006373	 -0.109760	  0.019926	  0.116154	  0.076598
 -0.036294	  0.053531	 -0.050060	 -0.089498	 -0.025025	 -0.003400	 -0.046318	 -0.049098	  0.038950	 -0.120278	  0.009325	  0.137723	  0.069296
 -0.006405	  0.020334	 -0.078396	 -0.146496	 -0.009068	  0.012628	 -0.031929	 -0.040785	  0.029837	 -0.102628	 -0.048812	  0.134727	  0.081260
  0.021417	  0.010434	 -0.094392	 -0.149406	 -0.000636	  0.009189	 -0.006271	 -0.054982	  0.037508	 -0.088319	 -0.015585	  0.138578	  0.057996
  0.025501	  0.018879	 -0.100368	 -0.144073	 -0.015454	  0.021511	  0.033098	 -0.045061	  0.020094	 -0.129836	  0.020925	  0.158606	  0.052795
  0.043435	  0.049775	 -0.102458	 -0.151288	 -0.041047	  0.002803	  0.050034	 -0.023372	 -0.007361	 -0.129290	  0.018286	  0.149020	  0.065871
  0.052841	  0.035074	 -0.095168	 -0.147398	 -0.047003	 -0.017487	  0.021674	  0.010023	 -0.051435	 -0.170226	  0.008661	  0.141931	  0.057082
  0.075678	  0.044567	 -0.110062	 -0.133076	 -0.047105	 -0.025767	  0.008019	  0.009658	 -0.024371	 -0.167927	 -0.013272	  0.146340	  0.062371
  0.076882	  0.053609	 -0.120028	 -0.134506	 -0.052648	 -0.045461	  0.036004	  0.004398	 -0.027505	 -0.173630	 -0.037998	  0.137977	  0.112497
  0.050212	  0.063537	 -0.064323	 -0.138465	 -0.041011	 -0.069192	  0.014062	  0.023314	 -0.043258	 -0.144942	 -0.044088	  0.110718	  0.100749
  0.056493	  0.065315	 -0.049396	 -0.146732	  0.008071	 -0.054926	  0.007556	  0.034311	 -0.047998	 -0.130524	 -0.084177	  0.132108	  0.091295
  0.029757	  0.086802	 -0.038770	 -0.131387	  0.035094	 -0.029522	  0.002011	 -0.000527	 -0.054594	 -0.141626	 -0.102656	  0.132121	  0.064188
  0.026374	  0.074563	  0.024352	 -0.144731	  0.024012	 -0.042660	 -0.016439	 -0.065577	 -0.087781	 -0.134575	 -0.062666	  0.146734	  0.026828
  0.037122	  0.039563	 -0.002833	 -0.172079	  0.011905	 -0.026903	  0.024128	 -0.108963	 -0.117635	 -0.176002	 -0.062851	  0.131141	  0.022943
  0.086970	  0.046499	 -0.047754	 -0.175237	  0.021866	 -0.052978	  0.040179	 -0.138692	 -0.119171	 -0.201604	 -0.091899	  0.125896	  0.015086
  0.080700	  0.068050	 -0.034984	 -0.154164	  0.005078	 -0.064143	  0.050990	 -0.147696	 -0.094957	 -0.209136	 -0.094564	  0.128264	 -0.023415
  0.084175	  0.106909	 -0.015430	 -0.139703	 -0.011649	 -0.061905	  0.041927	 -0.153145	 -0.091811	 -0.217764	 -0.111696	  0.112398	 -0.019451
 -0.024298	  0.019922	  0.081224	 -0.011268	 -0.063860	 -0.036873	 -0.014016	  0.090779	 -0.011044	  0.052333	 -0.061430	  0.160231	  0.015615
  0.000963	  0.010880	  0.070891	 -0.008369	 -0.050667	 -0.036220	  0.001890	  0.045209	  0.001494	  0.065478	 -0.044885	  0.154932	  0.000075
  0.006757	  0.015856	  0.057155	 -0.047285	 -0.011395	 -0.010606	  0.003129	  0.014902	 -0.008487	  0.047006	 -0.032667	  0.150706	 -0.010439
 -0.009710	 -0.000598	  0.086511	 -0.042929	 -0.009598	  0.013987	 -0.023835	  0.004931	 -0.017683	  0.043141	  0.008925	  0.122927	  0.004063
 -0.037274	 -0.027573	  0.090696	 -0.033293	 -0.048989	 -0.009893	 -0.064296	 -0.022857	 -0.003913	  0.020952	  0.037005	  0.071002	 -0.007095
 -0.059121	 -0.020452	  0.030924	 -0.037862	 -0.054469	  0.002196	 -0.078345	 -0.010441	  0.004093	  0.000330	  0.028925	  0.087167	  0.002347
 -0.023554	 -0.037421	  0.015055	  0.016181	 -0.010371	 -0.000414	 -0.067069	 -0.004297	 -0.019937	 -0.003231	  0.054463	  0.072491	 -0.005853
 -0.001870	 -0.053644	 -0.008648	  0.020412	  0.007462	 -0.012840	 -0.048142	 -0.014693	 -0.010999	 -0.012483	  0.058598	  0.067848	 -0.030582
 -0.016419	 -0.074331	 -0.029458	  0.043696	  0.022478	 -0.026937	 -0.028429	 -0.014691	 -0.000732	  0.007036	  0.036031	  0.061885	 -0.052979
 -0.019256	 -0.042727	 -0.032273	  0.040340	 -0.004799	 -0.025060	 -0.012335	 -0.028774	  0.009942	 -0.000300	 -0.003531	 -0.000442	 -0.039683
 -0.012878	  0.001614	 -0.009630	  0.053865	 -0.000908	 -0.021982	  0.007174	 -0.054907	 -0.003690	 -0.043221	  0.008230	 -0.034805	 -0.038055
 -0.015234	  0.006768	 -0.049124	  0.055609	  0.016175	 -0.011689	  0.039563	 -0.054478	 -0.003605	 -0.051401	  0.026501	 -0.071000	 -0.023164
 -0.018241	  0.015362	 -0.092609	  0.053277	  0.034031	 -0.021523	  0.051010	 -0.021519	 -0.003378	 -0.056981	  0.005212	 -0.096976	  0.032477
 -0.003455	  0.008847	 -0.063050	  0.052479	  0.016184	  0.022698	  0.039472	  0.022223	 -0.020940	 -0.038394	 -0.024167	 -0.089438	  0.050043
  0.014800	  0.026644	 -0.021781	 -0.009006	  0.003644	  0.074202	  0.037170	  0.040046	 -0.015202	 -0.012108	 -0.048598	 -0.079824	  0.041863
  0.026738	  0.025700	 -0.011565	 -0.053469	  0.003409	  0.061577	  0.029590	  0.044181	  0.012598	  0.007973	 -0.056736	 -0.066024	 -0.010914
  0.036434	  0.035680	  0.006929	 -0.049466	 -0.003957	  0.049019	  0.029726	 -0.000930	 -0.004965	 -0.007113	 -0.023359	 -0.102836	 -0.005465
  0.049636	  0.010745	 -0.004000	 -0.017910	  0.025692	 -0.001081	  0.029263	 -0.015953	  0.013267	 -0.011390	 -0.015469	 -0.115774	  0.007710
  0.047182	  0.022542	 -0.038163	 -0.014190	  0.060354	  0.000791	  0.032230	  0.007012	  0.035650	 -0.007676	  0.005556	 -0.131871	  0.018248
  0.058803	  0.056184	 -0.079083	 -0.010814	  0.069585	 -0.009352	  0.036251	 -0.025744	  0.047531	  0.000046	  0.041396	 -0.160199	  0.051788
  0.033349	  0.103417	 -0.084625	 -0.037125	  0.050739	 -0.013085	 -0.014618	 -0.049129	  0.023692	  0.044047	  0.011933	 -0.192732	  0.053954
  0.029573	  0.107042	 -0.076969	 -0.029800	  0.037095	  0.031032	 -0.030542	 -0.077894	  0.008110	  0.061793	  0.002419	 -0.194869	  0.047602
  0.094257	  0.083730	 -0.091212	 -0.015903	  0.027013	  0.007199	 -0.005667	 -0.092465	  0.029848	  0.053995	  0.013174	 -0.166472	  0.024509
  0.110938	  0.082595	 -0.077832	 -0.034779	 -0.011154	 -0.038567	  0.018476	 -0.084442	  0.062195	  0.015437	  0.010860	 -0.173017	  0.004999
  0.103979	  0.060129	 -0.048305	 -0.044887	 -0.050473	 -0.054472	 -0.005231	 -0.062984	  0.090010	  0.008217	  0.038162	 -0.175361	  0.003239
  0.108386	  0.109317	 -0.033611	 -0.041945	 -0.048432	 -0.055803	 -0.017369	 -0.036240	  0.100194	  0.001254	  0.058422	 -0.207363	  0.014213
  0.130377	  0.114700	 -0.039535	 -0.046484	 -0.022714	 -0.042256	  0.007202	 -0.072284	  0.083641	 -0.030186	  0.090335	 -0.177767	  0.040941
  0.154957	  0.085112	 -0.056213	 -0.045550	  0.003726	 -0.041386	  0.019456	 -0.117138	  0.081326	  0.002344	  0.094127	 -0.137509	  0.036328
  0.182184	  0.072059	 -0.042773	 -0.036474	  0.017438	 -0.072601	  0.025704	 -0.141167	  0.107213	  0.013610	  0.047665	 -0.138702	  0.060502
  0.172803	  0.051240	 -0.014078	 -0.027334	  0.022651	 -0.064732	  0.052030	 -0.131193	  0.117496	 -0.025194	  0.020959	 -0.156881	  0.087250
  0.181166	  0.054718	 -0.000824	  0.013227	  0.008191	 -0.054575	  0.055304	 -0.150213	  0.128581	 -0.059254	  0.046012	 -0.167557	  0.081814
  0.164423	  0.056743	 -0.009847	 -0.001306	 -0.006209	 -0.028925	  0.067113	 -0.176545	  0.137118	 -0.068075	  0.060365	 -0.179666	  0.076201
  0.166875	  0.059929	 -0.009226	 -0.021811	 -0.006234	 -0.019367	  0.063913	 -0.140704	  0.118858	 -0.035678	  0.051068	 -0.198536	  0.080197
  0.195846	  0.080607	 -0.011282	 -0.021689	  0.013063	 -0.060044	  0.059377	 -0.123125	  0.108811	 -0.014346	  0.054624	 -0.192272	  0.085899
  0.220609	  0.096604	 -0.057314	 -0.029212	  0.036601	 -0.089873	  0.074732	 -0.077828	  0.089831	 -0.009115	  0.054908	 -0.209418	  0.108904
  0.244508	  0.098705	 -0.047490	 -0.072141	  0.037225	 -0.049027	  0.044577	 -0.078641	  0.088732	 -0.005288	  0.028356	 -0.199423	  0.157627
  0.246059	  0.094860	 -0.023756	 -0.084545	  0.026293	 -0.042015	  0.019823	 -0.120610	  0.073654	 -0.046480	 -0.017483	 -0.191108	  0.182443
  0.250250	  0.085999	 -0.052899	 -0.062721	  0.030343	 -0.046276	  0.033212	 -0.135736	  0.101723	 -0.079654	 -0.036176	 -0.136891	  0.182424
  0.227079	  0.069432	 -0.057958	 -0.053606	  0.022389	 -0.021204	  0.043142	 -0.158657	  0.106161	 -0.068904	 -0.073491	 -0.096113	  0.164675
  0.242672	  0.091854	 -0.101251	 -0.046984	  0.002424	 -0.026627	  0.026780	 -0.131713	  0.108720	 -0.050884	 -0.082899	 -0.096140	  0.144550
  0.252362	  0.139535	 -0.082966	 -0.045835	  0.021591	 -0.058365	  0.021107	 -0.160350	  0.103745	 -0.083924	 -0.088863	 -0.105232	  0.145595
  0.279485	  0.139673	 -0.040786	 -0.046361	  0.036361	 -0.055556	 -0.014243	 -0.185151	  0.112916	 -0.094675	 -0.092826	 -0.101478	  0.187050
  0.273371	  0.147145	 -0.061156	 -0.058249	  0.033016	 -0.046305	 -0.034838	 -0.169860	  0.119633	 -0.073410	 -0.086797	 -0.104742	  0.174133
  0.263082	  0.161583	 -0.100349	 -0.067092	  0.082674	 -0.070424	 -0.010243	 -0.171278	  0.160849	 -0.062391	 -0.071116	 -0.088792	  0.130425
  0.250825	  0.168451	 -0.135029	 -0.069411	  0.063836	 -0.068161	  0.006250	 -0.158524	  0.176220	 -0.106680	 -0.080208	 -0.085712	  0.127553
  0.211273	  0.164030	 -0.145074	 -0.052776	  0.028256	 -0.081699	 -0.006527	 -0.178949	  0.176306	 -0.147780	 -0.125291	 -0.061661	  0.128006
  0.216941	  0.153045	 -0.101702	 -0.042054	  0.025772	 -0.098159	  0.006126	 -0.191914	  0.198276	 -0.132784	 -0.149944	 -0.074617	  0.115507
  0.250068	  0.126640	 -0.111991	 -0.043760	  0.041773	 -0.090717	  0.033958	 -0.176998	  0.156356	 -0.117656	 -0.197976	 -0.069893	  0.174579
  0.252688	  0.114776	 -0.140372	 -0.073649	  0.033165	 -0.095201	  0.032436	 -0.194992	  0.137274	 -0.102591	 -0.220973	 -0.092540	  0.197610
  0.259065	  0.118169	 -0.113292	 -0.105978	  0.055270	 -0.107193	  0.008255	 -0.221808	  0.152463	 -0.088238	 -0.203221	 -0.096787	  0.208820
  0.245081	  0.120239	 -0.152908	 -0.103408	  0.112214	 -0.110813	  0.021697	 -0.228816	  0.138522	 -0.122838	 -0.219213	 -0.079489	  0.228198
  0.246805	  0.088688	 -0.168755	 -0.110892	  0.103583	 -0.110495	  0.047871	 -0.186640	  0.160543	 -0.162955	 -0.189971	 -0.112521	  0.217806
  0.264446	  0.076123	 -0.124771	 -0.138332	  0.083717	 -0.096695	  0.047140	 -0.201862	  0.177697	 -0.156882	 -0.190030	 -0.085414	  0.193399
  0.268867	  0.079019	 -0.105551	 -0.156048	  0.078236	 -0.121510	  0.004649	 -0.193428	  0.184184	 -0.181577	 -0.218561	 -0.051752	  0.199089
  0.223893	  0.067132	 -0.115147	 -0.121047	  0.073295	 -0.147317	  0.007485	 -0.197586	  0.180024	 -0.185852	 -0.237024	 -0.008444	  0.240843
  0.216906	  0.105751	 -0.137262	 -0.132154	  0.094590	 -0.122903	  0.005773	 -0.202612	  0.149307	 -0.200340	 -0.267412	 -0.008530	  0.250278
  0.183955	  0.116199	 -0.172856	 -0.132066	  0.106256	 -0.104140	 -0.020874	 -0.215990	  0.135227	 -0.209837	 -0.277314	 -0.016452	  0.250343
  0.149472	  0.088356	 -0.202724	 -0.086195	  0.095469	 -0.132219	 -0.032549	 -0.226980	  0.153075	 -0.206594	 -0.282850	 -0.045082	  0.254244
  0.151961	  0.098789	 -0.210676	 -0.091920	  0.091591	 -0.125553	 -0.031891	 -0.221361	  0.130786	 -0.193338	 -0.287006	 -0.082600	  0.281200
  0.141455	  0.090790	 -0.220923	 -0.076422	  0.113094	 -0.115439	 -0.013991	 -0.225681	  0.134770	 -0.234502	 -0.299163	 -0.090314	  0.285350
  0.112466	  0.123871	 -0.203677	 -0.079318	  0.137941	 -0.112331	 -0.008463	 -0.235697	  0.149414	 -0.265717	 -0.262701	 -0.091950	  0.269802
  0.125922	  0.136920	 -0.194937	 -0.047663	  0.115675	 -0.130207	  0.001823	 -0.246578	  0.139883	 -0.258219	 -0.225184	 -0.096703	  0.260935
  0.142787	  0.160766	 -0.182255	 -0.052344	  0.096732	 -0.171997	  0.031999	 -0.235661	  0.165425	 -0.241790	 -0.209051	 -0.097276	  0.271778
  0.173801	  0.138501	 -0.155620	 -0.118099	  0.101886	 -0.158127	  0.047774	 -0.227181	  0.154923	 -0.249549	 -0.232318	 -0.114971	  0.252787
  0.190708	  0.116316	 -0.123854	 -0.139963	  0.104405	 -0.134040	  0.030195	 -0.220726	  0.139720	 -0.285723	 -0.227812	 -0.105820	  0.218018
  0.200443	  0.113755	 -0.105444	 -0.174565	  0.113492	 -0.120750	  0.052563	 -0.213790	  0.116982	 -0.271224	 -0.224190	 -0.105499	  0.223058
  0.206596	  0.096023	 -0.136455	 -0.174017	  0.124636	 -0.154199	  0.028199	 -0.207705	  0.123656	 -0.257366	 -0.275178	 -0.061682	  0.244104
  0.199978	  0.082690	 -0.149083	 -0.133614	  0.137595	 -0.165351	  0.019292	 -0.253087	  0.117635	 -0.256427	 -0.279920	 -0.035325	  0.236695
  0.226208	  0.094040	 -0.167713	 -0.109891	  0.108511	 -0.167419	  0.026026	 -0.238241	  0.138900	 -0.236842	 -0.300483	 -0.037867	  0.260615
  0.227707	  0.084086	 -0.189831	 -0.052953	  0.122405	 -0.183361	  0.031781	 -0.225170	  0.157661	 -0.226674	 -0.274917	 -0.029858	  0.240251
  0.202454	  0.120546	 -0.199473	 -0.101354	  0.108788	 -0.205361	  0.026250	 -0.208851	  0.137222	 -0.235420	 -0.251644	 -0.068617	  0.239976
  0.205711	  0.162180	 -0.189231	 -0.131437	  0.154656	 -0.195878	  0.043378	 -0.221238	  0.150274	 -0.226028	 -0.245174	 -0.067811	  0.247798
  0.197952	  0.166271	 -0.217403	 -0.119902	  0.191041	 -0.172935	  0.055472	 -0.192913	  0.201791	 -0.224314	 -0.231794	 -0.077839	  0.281461
  0.198708	  0.156555	 -0.248286	 -0.123055	  0.203406	 -0.179746	  0.022885	 -0.181138	  0.178855	 -0.244490	 -0.201433	 -0.062042	  0.278527
  0.227069	  0.118385	 -0.279254	 -0.128447	  0.218767	 -0.195054	  0.020979	 -0.178938	  0.186601	 -0.235302	 -0.151188	 -0.028169	  0.265741
  0.230646	  0.132470	 -0.254163	 -0.135795	  0.194739	 -0.211012	  0.024221	 -0.188144	  0.229177	 -0.257958	 -0.123282	 -0.038813	  0.278243
  0.217561	  0.109645	 -0.273609	 -0.154103	  0.198543	 -0.190247	  0.059608	 -0.215898	  0.242322	 -0.261366	 -0.132281	 -0.018596	  0.272724
  0.214185	  0.119735	 -0.266853	 -0.164554	  0.187606	 -0.221337	  0.072349	 -0.178380	  0.239820	 -0.238954	 -0.115220	  0.007764	  0.274265
  0.228290	  0.160990	 -0.260912	 -0.177176	  0.181124	 -0.206249	  0.080160	 -0.200144	  0.253574	 -0.269925	 -0.085861	 -0.006030	  0.256821
  0.263770	  0.199039	 -0.263472	 -0.191281	  0.203349	 -0.210375	  0.083686	 -0.213566	  0.260643	 -0.238781	 -0.069396	 -0.011223	  0.243966
  0.262242	  0.199443	 -0.277900	 -0.200684	  0.245555	 -0.237436	  0.096264	 -0.218498	  0.229892	 -0.224486	 -0.067325	 -0.016076	  0.255147
  0.262737	  0.182769	 -0.274331	 -0.189431	  0.259101	 -0.238679	  0.126511	 -0.230654	  0.234983	 -0.234179	 -0.088718	 -0.000441	  0.270751
  0.250078	  0.172321	 -0.260490	 -0.208425	  0.238533	 -0.250740	  0.119299	 -0.228659	  0.232932	 -0.245610	 -0.121944	 -0.012593	  0.294549
  0.244686	  0.185942	 -0.270402	 -0.198031	  0.225619	 -0.263097	  0.108116	 -0.216663	  0.258078	 -0.277416	 -0.103274	 -0.040051	  0.291828
  0.220994	  0.174311	 -0.277181	 -0.171276	  0.221104	 -0.273532	  0.087252	 -0.222903	  0.244998	 -0.288919	 -0.081050	 -0.050533	  0.295780
  0.219032	  0.144314	 -0.295878	 -0.170135	  0.227438	 -0.277011	  0.060480	 -0.187489	  0.247923	 -0.272781	 -0.034511	 -0.055716	  0.300741
  0.204723	  0.141463	 -0.290094	 -0.182390	  0.248993	 -0.310195	  0.062371	 -0.170898	  0.282162	 -0.279120	 -0.016031	 -0.058415	  0.317691
  0.176841	  0.181706	 -0.281907	 -0.186706	  0.296718	 -0.319444	  0.036243	 -0.179502	  0.286693	 -0.309175	 -0.024455	 -0.056108	  0.318598
  0.225390	  0.179505	 -0.291690	 -0.200300	  0.276049	 -0.277605	  0.036767	 -0.205765	  0.316848	 -0.320249	  0.004080	 -0.037675	  0.297512
  0.229158	  0.161238	 -0.289041	 -0.203843	  0.233530	 -0.246317	  0.048426	 -0.241419	  0.336672	 -0.315533	 -0.014598	 -0.003473	  0.286656
  0.217434	  0.152741	 -0.264257	 -0.215913	  0.256886	 -0.264209	  0.041379	 -0.216684	  0.307573	 -0.306253	 -0.050496	  0.002227	  0.275548
  0.213791	  0.136862	 -0.238439	 -0.213867	  0.278505	 -0.282090	  0.086326	 -0.177201	  0.292111	 -0.320569	 -0.034892	  0.032685	  0.266543
  0.202607	  0.173260	 -0.254397	 -0.207882	  0.277340	 -0.278513	  0.139758	 -0.167416	  0.312435	 -0.296423	 -0.032154	  0.036995	  0.240538
  0.223949	  0.185744	 -0.307725	 -0.246847	  0.302438	 -0.265242	  0.138488	 -0.129084	  0.326570	 -0.305066	 -0.034114	  0.053312	  0.250718
  0.212687	  0.216514	 -0.342865	 -0.274456	  0.280015	 -0.255807	  0.108756	 -0.132582	  0.324647	 -0.317184	 -0.024531	  0.054889	  0.287908
  0.234529	  0.217872	 -0.327219	 -0.286383	  0.251407	 -0.282006	  0.129428	 -0.157147	  0.282952	 -0.319843	 -0.022458	  0.018050	  0.285049
  0.236957	  0.214023	 -0.338555	 -0.297579	  0.260539	 -0.266403	  0.128490	 -0.142091	  0.264338	 -0.314930	 -0.050744	  0.046778	  0.278682
  0.258884	  0.227511	 -0.310623	 -0.279868	  0.285282	 -0.271203	  0.129879	 -0.136090	  0.239874	 -0.320910	 -0.050554	  0.046314	  0.283621
  0.285230	  0.216567	 -0.294665	 -0.255573	  0.252809	 -0.271066	  0.171463	 -0.127030	  0.233131	 -0.347887	  0.013154	  0.035240	  0.293429
  0.265563	  0.237440	 -0.301375	 -0.258589	  0.218140	 -0.265741	  0.195749	 -0.133034	  0.262716	 -0.350245	  0.011372	  0.020347	  0.296862
  0.270921	  0.246105	 -0.327281	 -0.257805	  0.212768	 -0.282159	  0.210119	 -0.203406	  0.310063	 -0.356045	  0.015850	  0.035072	  0.295077
  0.247730	  0.251730	 -0.322562	 -0.275527	  0.223131	 -0.297291	  0.189721	 -0.216087	  0.352521	 -0.356840	  0.041797	  0.067416	  0.289724
  0.233232	  0.262047	 -0.280451	 -0.264400	  0.231283	 -0.278407	  0.181702	 -0.161108	  0.325709	 -0.348254	  0.049689	  0.067247	  0.318605
  0.218420	  0.284520	 -0.276857	 -0.237595	  0.240077	 -0.272033	  0.211279	 -0.153725	  0.277469	 -0.321477	  0.038082	  0.054316	  0.323088
  0.235457	  0.294183	 -0.293416	 -0.242921	  0.268668	 -0.268999	  0.219040	 -0.180691	  0.281403	 -0.336426	  0.042710	  0.067764	  0.295155
  0.258529	  0.249559	 -0.307737	 -0.234462	  0.275329	 -0.250292	  0.198509	 -0.188433	  0.294894	 -0.356151	  0.018687	  0.123322	  0.327913
  0.253909	  0.206724	 -0.302918	 -0.236456	  0.281774	 -0.228218	  0.167121	 -0.181181	  0.325935	 -0.339476	  0.013953	  0.144083	  0.353157
  0.254354	  0.201563	 -0.304234	 -0.259118	  0.260738	 -0.222913	  0.168052	 -0.179324	  0.338406	 -0.318881	 -0.000761	  0.133250	  0.354146
  0.268852	  0.181609	 -0.290130	 -0.296546	  0.298356	 -0.230013	  0.157420	 -0.204919	  0.302581	 -0.344571	  0.029246	  0.113976	  0.348894
  0.301668	  0.183378	 -0.266459	 -0.264653	  0.295058	 -0.240900	  0.161302	 -0.209986	  0.336405	 -0.373657	  0.018553	  0.135616	  0.355983
  0.272342	  0.162425	 -0.241517	 -0.232472	  0.262893	 -0.242199	  0.166281	 -0.198754	  0.328356	 -0.413786	 -0.012777	  0.125502	  0.367897
  0.289482	  0.161220	 -0.226422	 -0.292076	  0.274384	 -0.266023	  0.161203	 -0.213883	  0.315545	 -0.417485	 -0.040770	  0.092515	  0.362260
  0.288778	  0.181333	 -0.218491	 -0.308785	  0.261420	 -0.279182	  0.167264	 -0.234460	  0.319735	 -0.441391	 -0.039129	  0.116305	  0.360004
  0.266625	  0.188241	 -0.208153	 -0.309677	  0.252875	 -0.296810	  0.203324	 -0.194761	  0.307768	 -0.440554	 -0.010536	  0.141710	  0.375217
  0.288963	  0.175783	 -0.239522	 -0.322398	  0.239025	 -0.285217	  0.219781	 -0.180130	  0.317216	 -0.412630	 -0.012730	  0.144299	  0.378130
  0.281150	  0.171605	 -0.255821	 -0.337630	  0.274256	 -0.251711	  0.201610	 -0.200632	  0.321300	 -0.380372	  0.003738	  0.109874	  0.369808
  0.290534	  0.194166	 -0.253909	 -0.353734	  0.259926	 -0.294417	  0.194027	 -0.212108	  0.325474	 -0.333617	 -0.025755	  0.093016	  0.348296
  0.263516	  0.217112	 -0.266173	 -0.352869	  0.214839	 -0.329715	  0.212919	 -0.226305	  0.343214	 -0.357965	  0.020498	  0.098986	  0.349167
  0.294283	  0.241236	 -0.243948	 -0.346804	  0.205295	 -0.319004	  0.235917	 -0.205431	  0.365190	 -0.350432	  0.038084	  0.108163	  0.351517
  0.295532	  0.242479	 -0.207287	 -0.338421	  0.185879	 -0.330922	  0.258344	 -0.162949	  0.335696	 -0.364190	  0.036331	  0.112907	  0.333834
  0.278377	  0.238282	 -0.203034	 -0.337672	  0.195499	 -0.355022	  0.291529	 -0.182239	  0.342165	 -0.388778	  0.042345	  0.126246	  0.328074
  0.286164	  0.229418	 -0.204237	 -0.366578	  0.224920	 -0.384280	  0.268800	 -0.176021	  0.344997	 -0.421299	  0.065039	  0.171542	  0.349589
  0.289496	  0.223202	 -0.171415	 -0.351727	  0.237001	 -0.401812	  0.263920	 -0.193482	  0.358417	 -0.462759	  0.089231	  0.194818	  0.366595
  0.304917	  0.227838	 -0.194007	 -0.356671	  0.236197	 -0.345378	  0.280710	 -0.201935	  0.346717	 -0.484312	  0.133962	  0.234919	  0.371038
  0.291445	  0.245566	 -0.185163	 -0.314494	  0.216217	 -0.298155	  0.279863	 -0.174566	  0.341400	 -0.481930	  0.137152	  0.259249	  0.391135
  0.299327	  0.229760	 -0.170160	 -0.297838	  0.233951	 -0.279309	  0.242437	 -0.158204	  0.357144	 -0.445048	  0.114594	  0.236217	  0.372134
  0.275892	  0.237266	 -0.171046	 -0.287136	  0.236371	 -0.258329	  0.232226	 -0.143961	  0.386518	 -0.427147	  0.109519	  0.181930	  0.355084
  0.298975	  0.225315	 -0.209839	 -0.280603	  0.218627	 -0.303310	  0.263604	 -0.171844	  0.404133	 -0.423793	  0.139438	  0.170523	  0.375369
  0.288501	  0.215405	 -0.187046	 -0.276393	  0.225218	 -0.334737	  0.237232	 -0.178069	  0.416630	 -0.442679	  0.172481	  0.189168	  0.401742
  0.255324	  0.231068	 -0.163368	 -0.269827	  0.205049	 -0.332560	  0.233515	 -0.183032	  0.404050	 -0.435013	  0.139511	  0.220668	  0.400308
  0.258186	  0.264306	 -0.152279	 -0.267736	  0.219261	 -0.322855	  0.244995	 -0.173042	  0.421156	 -0.421367	  0.132102	  0.225106	  0.384270
  0.292281	  0.291141	 -0.143562	 -0.268063	  0.230365	 -0.313765	  0.236327	 -0.174705	  0.400668	 -0.456649	  0.140304	  0.263270	  0.368045
  0.284767	  0.278995	 -0.145207	 -0.295516	  0.212366	 -0.323041	  0.237964	 -0.182571	  0.420306	 -0.466412	  0.141294	  0.256530	  0.381286
  0.284615	  0.260612	 -0.150301	 -0.298268	  0.205435	 -0.319692	  0.262692	 -0.170512	  0.432360	 -0.461209	  0.129728	  0.241401	  0.399565
  0.267894	  0.254089	 -0.164648	 -0.305942	  0.218503	 -0.335473	  0.271160	 -0.165001	  0.401579	 -0.433498	  0.135408	  0.252279	  0.385435
  0.247359	  0.270956	 -0.151702	 -0.298229	  0.237950	 -0.309074	  0.282090	 -0.175978	  0.396960	 -0.422378	  0.168404	  0.253264	  0.371621
  0.228872	  0.250053	 -0.141913	 -0.289369	  0.225451	 -0.330290	  0.280833	 -0.214723	  0.411057	 -0.414376	  0.171584	  0.281243	  0.419481
  0.200659	  0.214038	 -0.152687	 -0.291513	  0.203255	 -0.306223	  0.250300	 -0.227803	  0.409735	 -0.395577	  0.188183	  0.301322	  0.462820
  0.219299	  0.221532	 -0.152959	 -0.285828	  0.194523	 -0.264968	  0.218820	 -0.240002	  0.375909	 -0.401006	  0.175658	  0.303217	  0.470796
  0.260289	  0.238489	 -0.137596	 -0.275658	  0.196791	 -0.271556	  0.218344	 -0.213305	  0.367041	 -0.409142	  0.123898	  0.278814	  0.451187
  0.274116	  0.254488	 -0.138737	 -0.262571	  0.198041	 -0.267383	  0.247126	 -0.202845	  0.380063	 -0.386255	  0.070949	  0.270269	  0.444318
  0.270593	  0.264544	 -0.130144	 -0.277460	  0.185383	 -0.273149	  0.269851	 -0.171954	  0.363209	 -0.386518	  0.078775	  0.330374	  0.446463
  0.250743	  0.254363	 -0.159876	 -0.273843	  0.194599	 -0.258522	  0.261702	 -0.173720	  0.343639	 -0.373047	  0.106062	  0.398168	  0.410905
  0.265952	  0.267024	 -0.169367	 -0.256555	  0.185685	 -0.250418	  0.314085	 -0.174001	  0.343007	 -0.352201	  0.139139	  0.373045	  0.412365
  0.289667	  0.266213	 -0.193559	 -0.242438	  0.192153	 -0.236996	  0.303679	 -0.149431	  0.348061	 -0.352330	  0.174877	  0.347187	  0.427866
  0.259645	  0.248577	 -0.204835	 -0.228455	  0.203540	 -0.245445	  0.300107	 -0.170154	  0.352657	 -0.387237	  0.178931	  0.345525	  0.400465
  0.253718	  0.259906	 -0.204441	 -0.247224	  0.167718	 -0.272271	  0.298690	 -0.200760	  0.350167	 -0.432164	  0.220905	  0.362145	  0.405837
  0.259318	  0.285457	 -0.179022	 -0.226514	  0.197721	 -0.275914	  0.285113	 -0.204525	  0.354517	 -0.446170	  0.228912	  0.373855	  0.398389
  0.251568	  0.316952	 -0.165883	 -0.212846	  0.199557	 -0.284210	  0.295004	 -0.180369	  0.359437	 -0.441962	  0.203320	  0.341278	  0.395165
  0.256543	  0.317296	 -0.155535	 -0.219523	  0.227225	 -0.308254	  0.260534	 -0.186961	  0.358304	 -0.415790	  0.192745	  0.341814	  0.408117
  0.241903	  0.318994	 -0.156469	 -0.232135	  0.235723	 -0.332797	  0.229212	 -0.184122	  0.341700	 -0.403201	  0.217618	  0.350592	  0.401280
  0.226223	  0.330923	 -0.163474	 -0.245059	  0.270849	 -0.318629	  0.203133	 -0.201791	  0.337500	 -0.403700	  0.217842	  0.360014	  0.376163
  0.265951	  0.329338	 -0.157777	 -0.235678	  0.262491	 -0.301672	  0.180057	 -0.216162	  0.342424	 -0.392223	  0.233364	  0.359650	  0.360679
  0.275766	  0.343449	 -0.165499	 -0.222711	  0.247885	 -0.303143	  0.220996	 -0.227166	  0.330291	 -0.378638	  0.235688	  0.373196	  0.375869
  0.256885	  0.361990	 -0.169963	 -0.202220	  0.241255	 -0.358788	  0.226613	 -0.233638	  0.351251	 -0.397276	  0.254681	  0.373905	  0.379224
  0.262518	  0.373020	 -0.166524	 -0.222309	  0.255145	 -0.383478	  0.257427	 -0.209992	  0.316705	 -0.414571	  0.253591	  0.378787	  0.346430
  0.229450	  0.391151	 -0.163393	 -0.235065	  0.240399	 -0.386556	  0.277722	 -0.190121	  0.297416	 -0.384465	  0.274758	  0.406507	  0.330281
  0.187090	  0.366836	 -0.166291	 -0.240400	  0.207652	 -0.362351	  0.264226	 -0.213602	  0.331234	 -0.407356	  0.304191	  0.416252	  0.326195
  0.175794	  0.331754	 -0.167970	 -0.249994	  0.227675	 -0.359055	  0.286291	 -0.218154	  0.350912	 -0.397548	  0.293100	  0.462961	  0.332092
  0.190208	  0.325993	 -0.204048	 -0.246901	  0.248983	 -0.369010	  0.320670	 -0.208180	  0.344556	 -0.373485	  0.283050	  0.432785	  0.326294
  0.193300	  0.322288	 -0.242481	 -0.243726	  0.251675	 -0.348684	  0.364552	 -0.198430	  0.338061	 -0.385935	  0.285542	  0.406226	  0.346074
  0.187330	  0.297019	 -0.270489	 -0.205735	  0.222725	 -0.351563	  0.362512	 -0.205872	  0.358528	 -0.380160	  0.296099	  0.439082	  0.376807
  0.210317	  0.303716	 -0.265696	 -0.185561	  0.196574	 -0.387537	  0.328257	 -0.214656	  0.410584	 -0.368189	  0.339691	  0.431209	  0.346762
  0.234958	  0.320144	 -0.227857	 -0.199015	  0.185646	 -0.407507	  0.314341	 -0.225066	  0.415806	 -0.350569	  0.355643	  0.411567	  0.349190
  0.245521	  0.340313	 -0.268445	 -0.205663	  0.206392	 -0.375502	  0.283810	 -0.253900	  0.404244	 -0.345534	  0.347597	  0.410692	  0.352837
  0.266344	  0.358441	 -0.312261	 -0.217588	  0.234462	 -0.366713	  0.276210	 -0.259337	  0.403918	 -0.368239	  0.358167	  0.396358	  0.369302
  0.267861	  0.368182	 -0.305334	 -0.219930	  0.203045	 -0.380370	  0.271134	 -0.247351	  0.427600	 -0.388319	  0.318438	  0.368817	  0.389728
  0.258346	  0.360439	 -0.298017	 -0.215520	  0.180899	 -0.371051	  0.298040	 -0.261226	  0.432509	 -0.392761	  0.330670	  0.338826	  0.351134
  0.245289	  0.350314	 -0.302063	 -0.213657	  0.191216	 -0.368048	  0.315361	 -0.267822	  0.410050	 -0.394357	  0.321730	  0.331084	  0.350934
  0.252406	  0.367882	 -0.312837	 -0.220593	  0.230504	 -0.384041	  0.357789	 -0.243246	  0.396725	 -0.409724	  0.326858	  0.344045	  0.359104
  0.248474	  0.367404	 -0.279960	 -0.195824	  0.188779	 -0.354362	  0.372435	 -0.198614	  0.366216	 -0.394918	  0.378938	  0.346618	  0.343779
  0.210906	  0.354121	 -0.274673	 -0.180746	  0.201735	 -0.321657	  0.327060	 -0.192469	  0.339296	 -0.381446	  0.357320	  0.343458	  0.377598
  0.236397	  0.333388	 -0.273469	 -0.195232	  0.210604	 -0.319076	  0.301162	 -0.215466	  0.325016	 -0.391671	  0.376548	  0.361578	  0.379255
  0.240289	  0.336773	 -0.263437	 -0.184296	  0.210998	 -0.334029	  0.279493	 -0.221728	  0.315221	 -0.435175	  0.390131	  0.348621	  0.368123
  0.227969	  0.322501	 -0.256187	 -0.168581	  0.223617	 -0.367585	  0.267081	 -0.223513	  0.264718	 -0.434177	  0.383463	  0.347217	  0.405432
  0.215246	  0.356497	 -0.269074	 -0.133239	  0.199036	 -0.350981	  0.263376	 -0.210383	  0.238933	 -0.418634	  0.370259	  0.326743	  0.395022
  0.201864	  0.352728	 -0.302577	 -0.133743	  0.161832	 -0.348027	  0.283082	 -0.206626	  0.249711	 -0.399101	  0.379300	  0.329357	  0.369803
  0.195590	  0.305884	 -0.297567	 -0.149504	  0.168180	 -0.345321	  0.272033	 -0.202708	  0.282665	 -0.379450	  0.406904	  0.330593	  0.375539
  0.158605	  0.268985	 -0.305262	 -0.200323	  0.194201	 -0.339585	  0.255257	 -0.195169	  0.295708	 -0.362304	  0.414971	  0.363404	  0.370226
  0.162556	  0.285177	 -0.283783	 -0.228610	  0.182422	 -0.315314	  0.276759	 -0.164594	  0.265434	 -0.391690	  0.449567	  0.361495	  0.364305
  0.162615	  0.311839	 -0.250743	 -0.208131	  0.193958	 -0.304539	  0.319102	 -0.130343	  0.254737	 -0.402904	  0.450125	  0.331146	  0.392170
  0.187581	  0.338695	 -0.246499	 -0.203840	  0.211868	 -0.299860	  0.322214	 -0.162067	  0.255569	 -0.421136	  0.458637	  0.329006	  0.388360
  0.212912	  0.373784	 -0.250896	 -0.189023	  0.200620	 -0.327280	  0.311325	 -0.171937	  0.290719	 -0.440925	  0.397549	  0.338018	  0.386814
  0.234931	  0.357956	 -0.265427	 -0.187052	  0.229027	 -0.340235	  0.296958	 -0.167160	  0.297897	 -0.427253	  0.396681	  0.356227	  0.399796
  0.235225	  0.318046	 -0.281059	 -0.180256	  0.217862	 -0.330777	  0.292909	 -0.173429	  0.294586	 -0.415411	  0.397295	  0.342734	  0.405744
  0.231143	  0.305358	 -0.267658	 -0.194567	  0.210654	 -0.308508	  0.269173	 -0.203150	  0.272233	 -0.401912	  0.373055	  0.319077	  0.393454
  0.242239	  0.318863	 -0.253946	 -0.210857	  0.167133	 -0.294611	  0.250072	 -0.231193	  0.280049	 -0.430386	  0.392582	  0.275093	  0.363220
  0.233932	  0.310153	 -0.216971	 -0.207808	  0.175536	 -0.295595	  0.261258	 -0.253169	  0.315555	 -0.433473	  0.407203	  0.274357	  0.339045
  0.251916	  0.320070	 -0.183577	 -0.205796	  0.195901	 -0.262964	  0.265538	 -0.243246	  0.305462	 -0.434692	  0.434457	  0.286995	  0.359233
  0.255799	  0.331211	 -0.192652	 -0.230181	  0.225471	 -0.255385	  0.227937	 -0.234382	  0.287133	 -0.442542	  0.403600	  0.278863	  0.380244
  0.269993	  0.333896	 -0.178695	 -0.242851	  0.232952	 -0.286809	  0.205928	 -0.218390	  0.298873	 -0.426862	  0.412092	  0.305059	  0.346951
  0.262724	  0.299942	 -0.153787	 -0.226445	  0.241349	 -0.320401	  0.207568	 -0.222726	  0.301638	 -0.439520	  0.405162	  0.309841	  0.348416
  0.240165	  0.278522	 -0.182921	 -0.245348	  0.245948	 -0.404725	  0.227400	 -0.216367	  0.312378	 -0.440313	  0.372255	  0.291825	  0.342020
  0.239285	  0.273373	 -0.183354	 -0.247926	  0.233349	 -0.407305	  0.219227	 -0.175175	  0.325860	 -0.442180	  0.384399	  0.304157	  0.335948
  0.226394	  0.270491	 -0.149571	 -0.236605	  0.256129	 -0.387694	  0.221101	 -0.163080	  0.308237	 -0.460898	  0.403047	  0.307514	  0.374509
  0.196020	  0.283962	 -0.182017	 -0.238836	  0.262141	 -0.407574	  0.227410	 -0.198577	  0.304956	 -0.462151	  0.405049	  0.296554	  0.385879
  0.196557	  0.286703	 -0.161641	 -0.240025	  0.234859	 -0.406814	  0.231705	 -0.194104	  0.301102	 -0.457203	  0.394923	  0.279120	  0.397146
  0.195940	  0.271204	 -0.143129	 -0.219578	  0.214179	 -0.396394	  0.258601	 -0.210903	  0.332040	 -0.439763	  0.412923	  0.279326	  0.413053
  0.170751	  0.232320	 -0.131309	 -0.199890	  0.180351	 -0.355720	  0.238935	 -0.221272	  0.312978	 -0.434759	  0.427939	  0.249441	  0.412377
  0.130484	  0.197674	 -0.142347	 -0.182206	  0.137713	 -0.334161	  0.210629	 -0.207478	  0.302508	 -0.422850	  0.460072	  0.245586	  0.400276
  0.126801	  0.192862	 -0.112594	 -0.153460	  0.158162	 -0.357692	  0.226453	 -0.233915	  0.267209	 -0.401387	  0.448524	  0.256967	  0.392381
  0.139396	  0.215727	 -0.035345	 -0.157612	  0.226816	 -0.367877	  0.245222	 -0.217514	  0.245077	 -0.389837	  0.420510	  0.265899	  0.398800
  0.163169	  0.247134	 -0.027379	 -0.160653	  0.243934	 -0.368273	  0.261779	 -0.217615	  0.257386	 -0.422470	  0.407698	  0.279931	  0.404672
  0.133499	  0.249388	 -0.055408	 -0.168158	  0.219273	 -0.411138	  0.231346	 -0.255502	  0.290738	 -0.429246	  0.357589	  0.256752	  0.398877
  0.118626	  0.266114	 -0.049519	 -0.192044	  0.221931	 -0.400526	  0.194048	 -0.234623	  0.322503	 -0.405085	  0.361564	  0.250422	  0.406061
  0.120135	  0.314591	 -0.042937	 -0.214027	  0.191050	 -0.398315	  0.185374	 -0.231217	  0.331425	 -0.382152	  0.334811	  0.262739	  0.392449
  0.110581	  0.317424	 -0.047885	 -0.247720	  0.188306	 -0.448383	  0.179015	 -0.231479	  0.337586	 -0.382894	  0.333867	  0.279138	  0.350640
  0.110511	  0.265225	 -0.037761	 -0.220608	  0.181847	 -0.460711	  0.192040	 -0.248720	  0.294919	 -0.399192	  0.360900	  0.287296	  0.342458
  0.117155	  0.285434	 -0.029256	 -0.225879	  0.174409	 -0.427831	  0.203943	 -0.261469	  0.260480	 -0.409584	  0.335421	  0.269506	  0.377106
  0.131504	  0.299062	 -0.055033	 -0.223655	  0.146221	 -0.417627	  0.184384	 -0.240955	  0.255195	 -0.408336	  0.332471	  0.266097	  0.389950
  0.154544	  0.262989	 -0.066316	 -0.247319	  0.172616	 -0.441696	  0.174434	 -0.247377	  0.255713	 -0.388407	  0.343688	  0.254981	  0.382368
  0.180053	  0.242134	 -0.041023	 -0.268612	  0.191009	 -0.430546	  0.191485	 -0.248390	  0.267303	 -0.419020	  0.330819	  0.262051	  0.363986
