# Supplementary material for: A fluorescent photoimmunoconjugate for imaging of cholesteatoma
Source: Sci Rep. 2022 Nov 19;12:19905. doi: 10.1038/s41598-022-22072-9 (PMC9675863; doi:10.1038/s41598-022-22072-9)
Supplement: Supplementary file 2 — Supplementary Information 2. [file 41598_2022_22072_MOESM2_ESM.zip › Data/ABR-50-1]

:RUN-1	LEVEL SWEEP	TEMP:NaN	6/6/2018	10:22 AM	NaNHR:
:SW EAR: R	SW FREQ: 5.66	# AVERAGES: 512	REP RATE (/sec): 40	DRIVER: RS Tweeter	SAMPLE (�sec): 40	
:NOTES-
:CHAMBER-CH4B-PXI
:CFTS Version: V2.7.2 (R850)
:LEVELS:20;25;30;35;40;45;50;55;60;65;70;75;80;
:DATA
  0.024729	  0.054793	  0.012553	 -0.037362	 -0.033500	  0.022104	 -0.005057	 -0.037624	 -0.026281	  0.010141	  0.004034	 -0.042883	 -0.042331
  0.042598	  0.068552	 -0.022012	 -0.004098	 -0.019993	  0.033610	 -0.013046	 -0.033362	 -0.039906	  0.026490	  0.042260	 -0.042522	 -0.035307
  0.008718	  0.048505	 -0.048246	 -0.015885	  0.018319	  0.046868	 -0.015632	 -0.058682	 -0.018073	  0.029204	  0.047471	 -0.025228	 -0.040981
 -0.014003	  0.008305	 -0.037290	 -0.030503	  0.017426	  0.036953	 -0.026071	 -0.053848	 -0.005836	  0.024611	  0.008443	 -0.006783	 -0.029803
 -0.026542	 -0.007419	 -0.021317	 -0.056270	 -0.023072	  0.031541	 -0.030379	 -0.003582	 -0.008186	 -0.006735	 -0.017256	 -0.006236	  0.010269
 -0.014861	 -0.027243	 -0.001476	 -0.059014	 -0.009013	  0.017718	 -0.015192	  0.018358	 -0.000577	  0.037536	  0.003669	 -0.005595	  0.044603
 -0.033758	 -0.022873	  0.000576	 -0.075901	 -0.015749	 -0.008914	 -0.026526	  0.002024	 -0.002239	  0.021647	 -0.012721	 -0.012724	  0.061357
 -0.035478	 -0.030216	  0.011952	 -0.071504	 -0.024375	  0.013716	 -0.032770	  0.016700	 -0.014775	  0.013455	 -0.024201	 -0.012411	  0.067244
 -0.051144	 -0.054516	  0.031458	 -0.051766	 -0.031634	  0.016732	 -0.006237	  0.022055	 -0.020461	  0.048732	 -0.013926	 -0.008951	  0.074403
 -0.035306	 -0.049428	  0.033064	 -0.031101	 -0.017905	  0.019006	 -0.003707	  0.022023	 -0.005322	  0.022097	  0.011498	  0.011015	  0.056059
 -0.001641	 -0.009597	  0.024008	  0.009346	 -0.001048	 -0.007782	 -0.014232	  0.056258	  0.002430	 -0.040656	  0.008200	  0.030177	  0.025436
  0.001544	 -0.025328	  0.022448	  0.021154	  0.004239	 -0.021907	 -0.001805	  0.054404	 -0.003651	 -0.078769	 -0.008144	  0.037797	  0.010926
  0.030493	 -0.022259	  0.010397	  0.027019	 -0.010455	 -0.049947	  0.008620	  0.020325	 -0.013992	 -0.061740	 -0.043459	  0.046713	 -0.023880
  0.035545	 -0.012239	  0.011712	  0.038991	  0.008159	 -0.052055	  0.025218	  0.021894	 -0.001314	 -0.032832	 -0.011396	  0.026849	 -0.025377
  0.028686	  0.015848	  0.033314	  0.030574	  0.043555	 -0.022482	  0.024189	  0.037913	  0.004342	 -0.012506	  0.005477	 -0.004836	 -0.046321
 -0.002223	  0.020817	  0.018889	  0.043142	  0.054650	 -0.011935	  0.022972	  0.009531	  0.007007	 -0.033876	  0.012020	  0.003016	 -0.044643
  0.004891	  0.017531	 -0.001893	  0.062596	  0.044996	 -0.028271	  0.022975	 -0.013869	 -0.000355	 -0.011448	  0.020037	 -0.010486	 -0.019965
 -0.022882	  0.023730	 -0.039179	  0.071966	  0.012289	 -0.027142	  0.030195	 -0.027886	 -0.002297	  0.008132	  0.011914	 -0.006181	 -0.016478
  0.008448	 -0.009629	 -0.039443	  0.075096	 -0.005778	 -0.009674	  0.012704	 -0.019416	  0.048987	  0.013019	 -0.023182	  0.018410	 -0.022080
  0.052186	  0.012666	  0.000486	  0.053519	 -0.011109	  0.001861	  0.043781	 -0.033216	  0.100501	  0.023499	 -0.020737	  0.010856	 -0.003131
  0.033290	  0.021976	 -0.005452	  0.040271	  0.002991	 -0.002684	  0.055898	 -0.013360	  0.071195	  0.004205	 -0.029332	  0.021901	  0.051745
  0.032052	  0.035379	 -0.003655	  0.077807	 -0.006440	 -0.028880	  0.032589	 -0.011413	  0.032360	 -0.005373	  0.024013	  0.032789	  0.071480
  0.038987	  0.010967	  0.007137	  0.087794	  0.034740	 -0.005446	  0.019328	  0.000091	  0.040790	  0.011117	 -0.006874	  0.040666	  0.088267
  0.009306	 -0.030335	 -0.038244	  0.070149	  0.053826	  0.009468	  0.019778	 -0.005088	  0.087415	  0.095785	  0.010659	  0.017263	  0.099229
  0.032020	 -0.043732	 -0.034972	  0.103378	  0.030889	 -0.015490	  0.033304	 -0.013491	  0.120441	  0.136246	  0.037766	  0.004912	  0.090680
  0.029778	 -0.055318	 -0.008437	  0.113727	  0.058106	 -0.026127	  0.021228	 -0.018779	  0.105032	  0.114114	  0.055170	 -0.004144	  0.104560
  0.039082	 -0.017190	  0.009398	  0.090771	  0.042128	 -0.028341	  0.064347	 -0.029062	  0.045054	  0.109331	  0.047254	 -0.013362	  0.102540
  0.043587	 -0.018752	  0.012891	  0.081431	  0.013791	 -0.036326	  0.054108	 -0.015501	  0.059946	  0.087586	  0.047273	 -0.021388	  0.101674
  0.019043	 -0.035869	  0.020741	  0.080148	  0.018797	 -0.042077	  0.042808	 -0.036551	  0.120934	  0.062785	  0.063764	 -0.018768	  0.117418
  0.034081	 -0.036915	  0.003665	  0.080903	  0.018295	 -0.060855	  0.053391	 -0.057492	  0.136328	  0.057784	  0.052494	  0.006281	  0.110708
  0.005949	 -0.049118	 -0.010816	  0.100463	  0.015621	 -0.055457	  0.096600	 -0.059958	  0.146732	  0.094479	  0.075683	 -0.009751	  0.122044
  0.023221	 -0.076293	  0.000404	  0.118270	 -0.004842	 -0.056096	  0.132702	 -0.024824	  0.121786	  0.076667	  0.075204	 -0.000718	  0.149507
  0.048331	 -0.044692	 -0.000798	  0.103344	 -0.003043	 -0.051841	  0.108809	  0.002881	  0.132721	  0.042023	  0.093570	  0.004670	  0.166476
  0.027083	 -0.008999	 -0.036983	  0.131052	 -0.012160	 -0.003855	  0.079840	  0.015207	  0.171471	  0.038734	  0.062238	  0.004950	  0.169115
  0.007778	  0.012145	 -0.056189	  0.142078	  0.003470	  0.018475	  0.083783	  0.013021	  0.181652	  0.043117	  0.073450	  0.030944	  0.178757
 -0.018154	  0.010338	 -0.031398	  0.134759	  0.005430	  0.007137	  0.117996	  0.023931	  0.150985	  0.047136	  0.089592	  0.111195	  0.174630
 -0.029245	  0.018334	 -0.041577	  0.134814	 -0.030901	  0.003473	  0.105480	  0.044772	  0.118771	  0.101595	  0.130809	  0.131048	  0.256142
 -0.025836	  0.071062	 -0.044633	  0.141024	 -0.032936	 -0.003535	  0.105654	  0.025538	  0.145500	  0.155547	  0.168221	  0.122329	  0.286084
 -0.032600	  0.085638	 -0.015125	  0.115134	 -0.009944	 -0.011410	  0.133085	  0.040044	  0.179698	  0.205973	  0.196823	  0.146662	  0.285985
 -0.047272	  0.097984	 -0.013201	  0.123105	  0.004325	 -0.015558	  0.149612	  0.091885	  0.240610	  0.197904	  0.243231	  0.110598	  0.307204
 -0.074570	  0.087355	  0.014502	  0.128444	  0.005084	  0.016869	  0.170513	  0.100444	  0.226091	  0.205671	  0.286668	  0.087572	  0.259728
 -0.112449	  0.097240	 -0.006554	  0.128392	  0.026688	  0.039717	  0.177853	  0.132197	  0.217039	  0.233180	  0.266041	  0.080169	  0.181590
 -0.101887	  0.077648	 -0.031398	  0.143598	  0.006590	  0.043299	  0.187720	  0.172875	  0.253201	  0.240443	  0.193413	  0.042970	  0.093558
 -0.104871	  0.053758	 -0.047685	  0.173535	  0.005157	  0.015382	  0.239721	  0.192067	  0.287620	  0.239120	  0.137887	 -0.011889	  0.048195
 -0.079326	  0.041561	 -0.062555	  0.179823	  0.032557	  0.010905	  0.276625	  0.185137	  0.290614	  0.218818	  0.077658	 -0.081908	  0.003470
 -0.053914	  0.046626	 -0.052934	  0.151452	  0.032777	  0.008811	  0.307244	  0.205314	  0.249070	  0.166924	  0.039787	 -0.151262	 -0.055747
 -0.047423	  0.044053	 -0.058344	  0.150236	  0.010423	  0.040640	  0.345134	  0.235664	  0.207924	  0.067384	  0.006328	 -0.199653	 -0.135877
 -0.050819	  0.083140	 -0.111622	  0.145030	 -0.017009	  0.077191	  0.332006	  0.218987	  0.210250	 -0.025237	 -0.056686	 -0.263712	 -0.196266
 -0.066011	  0.069981	 -0.138672	  0.126691	 -0.028724	  0.089585	  0.297092	  0.170101	  0.178493	 -0.069419	 -0.114992	 -0.309756	 -0.235721
 -0.043736	  0.064429	 -0.117890	  0.127230	 -0.009164	  0.101828	  0.279910	  0.074943	  0.133329	 -0.108412	 -0.141982	 -0.369902	 -0.266702
 -0.038387	  0.040376	 -0.097044	  0.143904	  0.051103	  0.080995	  0.242544	  0.039532	  0.030707	 -0.159961	 -0.211568	 -0.394749	 -0.258735
 -0.035159	  0.034129	 -0.057783	  0.156190	  0.098184	  0.031657	  0.191458	  0.024853	 -0.045609	 -0.206015	 -0.222376	 -0.391715	 -0.262039
 -0.050406	  0.060487	 -0.054473	  0.136778	  0.108378	 -0.025099	  0.138425	 -0.026160	 -0.107846	 -0.239456	 -0.240310	 -0.412422	 -0.263780
 -0.042082	  0.088694	 -0.064780	  0.122316	  0.103267	 -0.060434	  0.092271	 -0.090981	 -0.171944	 -0.248603	 -0.269743	 -0.420784	 -0.275075
 -0.056741	  0.100580	 -0.044718	  0.101253	  0.086299	 -0.087429	  0.071012	 -0.126931	 -0.200107	 -0.239993	 -0.238655	 -0.442766	 -0.248426
 -0.045081	  0.100199	 -0.003926	  0.111510	  0.034392	 -0.106918	  0.025126	 -0.161717	 -0.219545	 -0.208237	 -0.207233	 -0.407101	 -0.202955
 -0.038660	  0.091258	 -0.048047	  0.131556	 -0.017651	 -0.124926	  0.032410	 -0.191905	 -0.194610	 -0.176977	 -0.158769	 -0.344771	 -0.124476
 -0.061049	  0.079483	 -0.079263	  0.090021	 -0.036050	 -0.155024	  0.023761	 -0.195729	 -0.130689	 -0.136606	 -0.100895	 -0.273701	 -0.046176
 -0.086142	  0.094161	 -0.065656	  0.079137	 -0.056809	 -0.179350	 -0.028875	 -0.171059	 -0.076790	 -0.081174	 -0.068999	 -0.209819	  0.005531
 -0.056049	  0.168594	 -0.054182	  0.054340	 -0.062485	 -0.178386	 -0.017549	 -0.115251	 -0.072330	 -0.051652	 -0.010156	 -0.119870	  0.075965
 -0.046622	  0.161151	 -0.072647	  0.060048	 -0.060093	 -0.170356	  0.021516	 -0.078677	 -0.020691	  0.013910	  0.063814	  0.000652	  0.154173
 -0.063708	  0.127561	 -0.101495	  0.074711	 -0.080453	 -0.161934	  0.043928	 -0.014911	  0.058783	  0.098746	  0.149896	  0.064694	  0.190828
 -0.064058	  0.112391	 -0.115052	  0.064863	 -0.103660	 -0.163808	  0.062618	  0.047941	  0.136465	  0.145007	  0.224117	  0.123511	  0.212945
 -0.076855	  0.116743	 -0.127010	  0.024255	 -0.129434	 -0.132109	  0.126015	  0.138582	  0.263025	  0.205931	  0.282933	  0.172799	  0.247193
 -0.092771	  0.103095	 -0.143779	 -0.009864	 -0.116137	 -0.114590	  0.147994	  0.258500	  0.305864	  0.253088	  0.292558	  0.180797	  0.261790
 -0.134169	  0.095990	 -0.129492	  0.024811	 -0.074248	 -0.086978	  0.151214	  0.305216	  0.337092	  0.267003	  0.320806	  0.153015	  0.218233
 -0.171704	  0.107246	 -0.120298	  0.037757	 -0.035244	 -0.023247	  0.212517	  0.319745	  0.367841	  0.266576	  0.324296	  0.120358	  0.168282
 -0.168579	  0.098877	 -0.142167	  0.036040	 -0.037397	  0.023508	  0.297821	  0.382434	  0.408349	  0.269832	  0.302315	  0.108079	  0.117611
 -0.168615	  0.088158	 -0.143748	  0.021106	 -0.029411	  0.051892	  0.381913	  0.420732	  0.416124	  0.230977	  0.249911	  0.064482	  0.074609
 -0.174059	  0.041562	 -0.119952	  0.022149	 -0.005768	  0.078822	  0.413802	  0.397934	  0.388557	  0.166021	  0.187352	  0.011561	 -0.001836
 -0.201949	  0.054220	 -0.110107	  0.052313	  0.007518	  0.107692	  0.445958	  0.382767	  0.327023	  0.103227	  0.182790	 -0.021954	 -0.053601
 -0.238474	  0.076029	 -0.130636	  0.044445	  0.012767	  0.120357	  0.453812	  0.350352	  0.262961	  0.035755	  0.130251	 -0.072194	 -0.087307
 -0.249134	  0.078573	 -0.118766	  0.089659	  0.016204	  0.133505	  0.417267	  0.306058	  0.273666	 -0.014087	  0.066675	 -0.110112	 -0.151160
 -0.262676	  0.044939	 -0.112550	  0.146988	  0.057817	  0.171800	  0.388580	  0.251390	  0.287163	 -0.088784	  0.006358	 -0.193177	 -0.238946
 -0.308351	  0.073246	 -0.088211	  0.144887	  0.063419	  0.172073	  0.360243	  0.232784	  0.213851	 -0.161059	 -0.069321	 -0.271787	 -0.361294
 -0.297415	  0.063928	 -0.117411	  0.151082	  0.078290	  0.129528	  0.364512	  0.190426	  0.127367	 -0.197839	 -0.150942	 -0.344351	 -0.458343
 -0.288694	  0.040626	 -0.122406	  0.177849	  0.087136	  0.064024	  0.340464	  0.148445	  0.069569	 -0.238816	 -0.170648	 -0.380330	 -0.477676
 -0.327854	  0.057286	 -0.138964	  0.154245	  0.083789	  0.033560	  0.269554	  0.077924	  0.018756	 -0.276216	 -0.179090	 -0.372785	 -0.427270
 -0.322890	  0.069244	 -0.131219	  0.124557	  0.058577	  0.065771	  0.211777	 -0.017553	  0.016013	 -0.309171	 -0.177920	 -0.316666	 -0.376726
 -0.320850	  0.072591	 -0.094250	  0.138683	  0.030293	  0.032553	  0.176014	 -0.032649	 -0.043187	 -0.274310	 -0.121089	 -0.249349	 -0.311307
 -0.320548	  0.115229	 -0.086454	  0.134864	 -0.010172	  0.001988	  0.165750	 -0.070555	 -0.048338	 -0.230733	 -0.070957	 -0.194579	 -0.199198
 -0.323810	  0.131625	 -0.076242	  0.140000	 -0.038998	 -0.023875	  0.162920	 -0.075577	 -0.043907	 -0.194874	 -0.038155	 -0.124008	 -0.123425
 -0.289745	  0.089326	 -0.061472	  0.134515	 -0.064927	 -0.032019	  0.138285	 -0.059343	 -0.018534	 -0.173560	 -0.019970	 -0.093489	 -0.076061
 -0.295175	  0.106767	 -0.068565	  0.113502	 -0.062962	 -0.063019	  0.130605	 -0.020339	  0.026161	 -0.140183	  0.082316	 -0.041898	 -0.014943
 -0.322789	  0.138466	 -0.107022	  0.120881	 -0.073370	 -0.100790	  0.096198	  0.022404	  0.081037	 -0.114422	  0.142134	  0.014290	  0.040080
 -0.351217	  0.113083	 -0.130816	  0.091000	 -0.079699	 -0.122244	  0.077375	  0.080296	  0.130778	 -0.044641	  0.171971	  0.012799	  0.047761
 -0.331183	  0.065802	 -0.101850	  0.080860	 -0.094079	 -0.117732	  0.115246	  0.137921	  0.172595	 -0.014419	  0.246711	 -0.013587	  0.052919
 -0.298562	  0.087894	 -0.098943	  0.076090	 -0.164346	 -0.066732	  0.150479	  0.153988	  0.247290	 -0.014648	  0.239105	 -0.001184	 -0.013028
 -0.341684	  0.087616	 -0.121190	  0.100544	 -0.179967	 -0.064305	  0.195705	  0.190615	  0.223588	 -0.006487	  0.195436	  0.012705	 -0.077500
 -0.309130	  0.102456	 -0.114776	  0.094647	 -0.137992	 -0.031349	  0.215059	  0.232417	  0.238803	  0.000784	  0.167353	 -0.026098	 -0.109007
 -0.306614	  0.155147	 -0.114661	  0.122193	 -0.153477	 -0.017702	  0.255832	  0.227267	  0.255466	  0.011210	  0.113534	 -0.068755	 -0.148916
 -0.314937	  0.151035	 -0.109620	  0.122726	 -0.152771	  0.003536	  0.249387	  0.249655	  0.255718	 -0.009857	  0.064186	 -0.082607	 -0.225287
 -0.315063	  0.113704	 -0.117997	  0.144913	 -0.125844	  0.009361	  0.278693	  0.219988	  0.201148	 -0.062903	  0.061457	 -0.152492	 -0.283431
 -0.308180	  0.123771	 -0.129682	  0.190450	 -0.109337	 -0.042814	  0.291092	  0.147883	  0.154328	 -0.136063	  0.081173	 -0.179859	 -0.288504
 -0.260033	  0.145795	 -0.123226	  0.166123	 -0.092755	 -0.103505	  0.278780	  0.114135	  0.121472	 -0.183634	  0.080779	 -0.174746	 -0.309223
 -0.246004	  0.179921	 -0.122190	  0.169193	 -0.094450	 -0.100582	  0.245937	  0.099474	  0.106119	 -0.196824	  0.048603	 -0.160378	 -0.356353
 -0.242636	  0.141151	 -0.117582	  0.174719	 -0.059019	 -0.085309	  0.186295	  0.078236	  0.099806	 -0.234105	  0.017118	 -0.181247	 -0.320842
 -0.231250	  0.120469	 -0.097571	  0.179340	 -0.061944	 -0.099778	  0.143734	  0.065580	  0.082594	 -0.272859	 -0.012958	 -0.157544	 -0.279433
 -0.220469	  0.109962	 -0.090790	  0.180436	 -0.089415	 -0.103281	  0.118255	  0.051328	  0.013542	 -0.262743	 -0.010618	 -0.187006	 -0.323454
 -0.229280	  0.086683	 -0.075632	  0.171346	 -0.098131	 -0.108423	  0.115615	  0.037610	  0.007992	 -0.297966	 -0.032442	 -0.193075	 -0.311339
 -0.192744	  0.090714	 -0.076840	  0.149763	 -0.119264	 -0.118155	  0.124493	  0.013655	  0.014727	 -0.318773	 -0.050818	 -0.153618	 -0.279660
 -0.181083	  0.075058	 -0.052623	  0.137886	 -0.150621	 -0.109193	  0.144498	 -0.027858	  0.052638	 -0.314074	 -0.027614	 -0.131514	 -0.302719
 -0.208005	  0.066956	 -0.068072	  0.105708	 -0.195003	 -0.152522	  0.164643	 -0.030560	  0.034667	 -0.340768	 -0.027229	 -0.101353	 -0.304551
 -0.212299	  0.069543	 -0.103190	  0.091211	 -0.196290	 -0.170154	  0.135924	 -0.028396	  0.025962	 -0.339791	 -0.026070	 -0.099708	 -0.336611
 -0.188215	  0.065398	 -0.144704	  0.081030	 -0.194749	 -0.160641	  0.136585	 -0.027328	  0.051873	 -0.332037	 -0.021812	 -0.127238	 -0.299993
 -0.157868	  0.080581	 -0.140763	  0.095776	 -0.194127	 -0.146178	  0.125773	 -0.037709	  0.044732	 -0.310201	 -0.004874	 -0.107625	 -0.222269
 -0.143730	  0.095839	 -0.177901	  0.103835	 -0.240429	 -0.172638	  0.135942	 -0.002906	  0.071091	 -0.265804	  0.008255	 -0.081286	 -0.193127
 -0.113262	  0.110030	 -0.168023	  0.127365	 -0.236936	 -0.168457	  0.144259	  0.036189	  0.106843	 -0.196854	  0.048936	 -0.056648	 -0.195374
 -0.097434	  0.133186	 -0.161751	  0.112868	 -0.260260	 -0.144409	  0.139490	  0.072627	  0.108533	 -0.156562	  0.102634	 -0.003710	 -0.161276
 -0.114457	  0.095154	 -0.190631	  0.077444	 -0.266775	 -0.125407	  0.144112	  0.102873	  0.108519	 -0.145843	  0.123969	  0.057765	 -0.114965
 -0.148666	  0.112457	 -0.196589	  0.033024	 -0.246855	 -0.122433	  0.174647	  0.117514	  0.134528	 -0.121869	  0.173617	  0.077776	 -0.078228
 -0.131235	  0.114386	 -0.165063	  0.021980	 -0.230525	 -0.135181	  0.157602	  0.165879	  0.144167	 -0.100566	  0.209276	  0.092489	 -0.012548
 -0.109721	  0.134896	 -0.147000	  0.030197	 -0.181723	 -0.091025	  0.222058	  0.181661	  0.153076	 -0.083130	  0.232556	  0.122575	  0.047281
 -0.098637	  0.170377	 -0.192389	  0.032892	 -0.165882	 -0.119594	  0.319142	  0.188181	  0.179833	 -0.067806	  0.235586	  0.193274	  0.068984
 -0.086008	  0.127928	 -0.198624	  0.030868	 -0.155081	 -0.096631	  0.335276	  0.213617	  0.198728	 -0.044107	  0.257818	  0.210034	  0.044582
 -0.086798	  0.068097	 -0.169101	  0.044973	 -0.139085	 -0.056330	  0.341012	  0.243938	  0.202541	 -0.028621	  0.304126	  0.203239	  0.036211
 -0.111574	  0.082733	 -0.123003	  0.075601	 -0.129372	  0.020801	  0.336541	  0.279271	  0.230843	 -0.042676	  0.352488	  0.196524	  0.056742
 -0.086608	  0.069373	 -0.118316	  0.088988	 -0.092665	  0.066579	  0.337850	  0.319001	  0.278949	  0.010743	  0.367450	  0.216277	  0.067998
 -0.087601	  0.059725	 -0.152425	  0.103168	 -0.109344	  0.071207	  0.336494	  0.358927	  0.313852	  0.049902	  0.366605	  0.187176	  0.035221
 -0.101863	  0.097185	 -0.125075	  0.086030	 -0.136974	  0.072580	  0.319167	  0.344773	  0.334443	  0.032121	  0.359185	  0.181261	  0.045701
 -0.110718	  0.087493	 -0.129660	  0.095971	 -0.109303	  0.059229	  0.330401	  0.322028	  0.310109	  0.025534	  0.315315	  0.168699	  0.064555
 -0.085829	  0.064009	 -0.140503	  0.100651	 -0.098856	  0.018409	  0.362239	  0.294958	  0.290754	  0.024211	  0.287192	  0.149643	  0.051906
 -0.085965	  0.072168	 -0.093946	  0.097513	 -0.079511	  0.053851	  0.381084	  0.294273	  0.278388	  0.036056	  0.290835	  0.136985	  0.044660
 -0.065949	  0.076906	 -0.090383	  0.086726	 -0.057149	  0.089514	  0.406047	  0.324306	  0.233448	 -0.013298	  0.265775	  0.121969	  0.018986
 -0.060900	  0.064614	 -0.085990	  0.104179	 -0.030810	  0.088749	  0.397333	  0.347924	  0.196996	 -0.005817	  0.257058	  0.148276	  0.021706
 -0.047371	  0.055211	 -0.065672	  0.084511	 -0.020866	  0.085351	  0.367491	  0.346618	  0.163052	 -0.003845	  0.227561	  0.142002	  0.000331
 -0.007999	  0.036759	 -0.099963	  0.089881	 -0.029100	  0.108278	  0.332033	  0.329055	  0.129699	 -0.040942	  0.167764	  0.085254	 -0.024965
 -0.020563	  0.044395	 -0.112447	  0.140718	 -0.031392	  0.135183	  0.304690	  0.325550	  0.124815	 -0.076554	  0.129315	  0.047086	 -0.037531
 -0.018821	  0.089403	 -0.098673	  0.166436	  0.002849	  0.138638	  0.280813	  0.260462	  0.073860	 -0.093789	  0.104237	  0.045064	 -0.070859
 -0.057331	  0.132892	 -0.087402	  0.178962	 -0.007180	  0.118096	  0.226749	  0.232269	  0.042874	 -0.146508	  0.105211	  0.036959	 -0.052073
 -0.061127	  0.119504	 -0.095489	  0.175336	 -0.007034	  0.090764	  0.234904	  0.196667	  0.034006	 -0.190819	  0.082716	 -0.002330	 -0.087530
 -0.066144	  0.111766	 -0.127546	  0.198454	 -0.005366	  0.073952	  0.210545	  0.157138	  0.012404	 -0.182861	  0.051815	 -0.021487	 -0.115138
 -0.073165	  0.130065	 -0.104499	  0.195193	 -0.033156	  0.063504	  0.195335	  0.110630	 -0.047901	 -0.209773	  0.047881	 -0.020751	 -0.075520
 -0.059435	  0.136495	 -0.062423	  0.217414	 -0.033565	  0.042357	  0.174701	  0.092696	 -0.084309	 -0.209349	  0.039676	 -0.019748	 -0.089467
 -0.085597	  0.158033	 -0.045423	  0.176048	 -0.047719	 -0.005736	  0.118993	  0.079929	 -0.121042	 -0.213574	  0.024935	 -0.058336	 -0.117961
 -0.074636	  0.129718	 -0.038799	  0.169839	 -0.056910	 -0.013863	  0.094937	  0.065960	 -0.106645	 -0.199439	  0.021539	 -0.061457	 -0.117813
 -0.089949	  0.077013	 -0.046646	  0.169459	 -0.053413	 -0.033402	  0.064091	  0.045917	 -0.110011	 -0.188352	  0.044294	 -0.035455	 -0.133234
 -0.081798	  0.066022	 -0.054163	  0.170921	 -0.071881	 -0.036300	  0.041383	  0.019967	 -0.124756	 -0.182177	  0.078347	 -0.026743	 -0.146856
 -0.045563	  0.114145	 -0.058690	  0.152066	 -0.068527	 -0.062106	  0.018137	 -0.007613	 -0.140908	 -0.159137	  0.070090	 -0.022719	 -0.143847
 -0.018350	  0.131680	 -0.056023	  0.141299	 -0.094284	 -0.065530	  0.012439	 -0.011675	 -0.157276	 -0.151846	  0.092909	  0.012405	 -0.144037
 -0.021966	  0.140490	 -0.066313	  0.158973	 -0.108866	 -0.060251	 -0.001621	  0.005215	 -0.142690	 -0.099217	  0.115160	  0.006041	 -0.129634
 -0.023811	  0.137396	 -0.105906	  0.127364	 -0.127661	 -0.122074	  0.039989	  0.020308	 -0.124951	 -0.112097	  0.110801	  0.005460	 -0.093100
 -0.023261	  0.114626	 -0.102020	  0.098044	 -0.170752	 -0.173797	  0.070170	  0.050084	 -0.145817	 -0.119529	  0.106908	  0.029339	 -0.032889
 -0.008324	  0.080471	 -0.082952	  0.088691	 -0.202001	 -0.159722	  0.079794	  0.060858	 -0.122154	 -0.097043	  0.110394	  0.056281	  0.002973
 -0.002446	  0.057081	 -0.056122	  0.056864	 -0.228086	 -0.170307	  0.102905	  0.072319	 -0.039399	 -0.062204	  0.120762	  0.084842	 -0.001193
 -0.014995	  0.024197	 -0.093454	  0.049835	 -0.219553	 -0.172185	  0.102739	  0.116241	  0.025822	 -0.009096	  0.179229	  0.133343	  0.069267
 -0.002575	  0.021321	 -0.108966	  0.061411	 -0.198900	 -0.153689	  0.129860	  0.111705	  0.087329	  0.037079	  0.205823	  0.176656	  0.074542
 -0.012277	  0.033069	 -0.090062	  0.048817	 -0.198212	 -0.157182	  0.133733	  0.163816	  0.137486	  0.125409	  0.257726	  0.212621	  0.083262
 -0.029363	  0.039099	 -0.106921	  0.027162	 -0.223275	 -0.138832	  0.154354	  0.176851	  0.166957	  0.192877	  0.290613	  0.195695	  0.091610
 -0.023049	  0.056420	 -0.139488	  0.020575	 -0.242901	 -0.142667	  0.202226	  0.193052	  0.196958	  0.225370	  0.308670	  0.158195	  0.106317
 -0.003041	  0.026698	 -0.124210	 -0.004669	 -0.228016	 -0.089679	  0.184557	  0.192207	  0.211965	  0.245045	  0.332477	  0.134849	  0.106551
  0.028119	  0.016238	 -0.066966	  0.012015	 -0.206884	 -0.034420	  0.220483	  0.209186	  0.219107	  0.244565	  0.300490	  0.110766	  0.088644
  0.035010	  0.037871	 -0.071647	 -0.009248	 -0.175903	  0.000236	  0.254098	  0.234292	  0.249797	  0.182583	  0.261744	  0.084047	  0.080947
  0.025670	  0.056344	 -0.072290	  0.018419	 -0.142170	  0.043315	  0.258435	  0.241264	  0.229796	  0.166049	  0.239827	  0.056887	  0.024827
  0.033561	  0.021754	 -0.074936	  0.041947	 -0.105339	  0.088062	  0.262649	  0.259089	  0.181579	  0.165841	  0.157873	  0.021535	 -0.024385
  0.041136	 -0.001323	 -0.072599	 -0.007778	 -0.080517	  0.078578	  0.261595	  0.261388	  0.188717	  0.110533	  0.083177	  0.020237	 -0.040911
  0.048087	 -0.026809	 -0.057445	 -0.047955	 -0.062115	  0.106073	  0.287400	  0.218385	  0.197521	  0.089719	  0.046229	  0.003760	 -0.052700
  0.066963	 -0.030146	 -0.066894	 -0.034305	 -0.049197	  0.113848	  0.273648	  0.179466	  0.152609	  0.027991	 -0.004166	 -0.020168	 -0.067180
  0.111293	 -0.002385	 -0.096680	  0.020826	 -0.048737	  0.117196	  0.228789	  0.145306	  0.094077	 -0.007244	  0.015719	 -0.040259	 -0.047387
  0.087251	 -0.002779	 -0.089734	  0.049765	 -0.052734	  0.118651	  0.212910	  0.121778	  0.008863	 -0.095795	  0.041300	 -0.049053	 -0.015825
  0.071719	 -0.001045	 -0.075633	  0.081560	 -0.051710	  0.098032	  0.160039	  0.101231	 -0.048585	 -0.084120	  0.043500	 -0.035978	 -0.027297
  0.043326	 -0.010252	 -0.045369	  0.059173	 -0.057505	  0.079507	  0.080108	  0.022738	 -0.108758	 -0.042480	  0.051780	  0.000509	 -0.031937
  0.026909	 -0.021555	 -0.008591	  0.065852	 -0.061522	  0.061222	  0.041859	 -0.023254	 -0.096741	  0.009257	  0.048275	  0.024918	 -0.023412
 -0.010725	 -0.004531	 -0.007238	  0.065100	 -0.078223	  0.017536	 -0.011782	 -0.040697	 -0.097396	  0.051890	  0.055823	  0.044090	  0.009939
 -0.026285	 -0.005089	 -0.028866	  0.062410	 -0.067719	 -0.015763	 -0.013147	 -0.039117	 -0.094748	  0.057211	  0.069923	  0.062321	  0.038356
  0.025360	 -0.011628	 -0.024932	  0.072442	 -0.070725	 -0.036766	 -0.001788	 -0.052542	 -0.077626	  0.042253	  0.066827	  0.081910	  0.084729
  0.009231	 -0.005898	 -0.010733	  0.067617	 -0.109550	 -0.070297	 -0.007685	 -0.045776	 -0.075273	  0.017615	  0.126228	  0.104451	  0.096108
 -0.022348	  0.002530	 -0.003982	  0.071909	 -0.134322	 -0.077487	  0.007805	 -0.023049	 -0.072439	  0.031884	  0.163815	  0.132398	  0.108789
 -0.002842	 -0.003910	  0.001664	  0.069028	 -0.117536	 -0.096598	 -0.009629	  0.004409	 -0.035301	  0.057888	  0.213554	  0.180389	  0.117658
 -0.005136	 -0.031056	 -0.019932	  0.030642	 -0.149998	 -0.086933	  0.001367	  0.000384	  0.000780	  0.088979	  0.271473	  0.182931	  0.072799
 -0.034430	 -0.014658	 -0.008165	  0.001579	 -0.169176	 -0.052580	  0.023403	  0.011815	  0.045926	  0.165574	  0.277318	  0.189044	  0.068940
 -0.016594	  0.022369	 -0.015399	  0.006859	 -0.183085	 -0.063856	  0.029498	  0.043094	  0.087188	  0.173361	  0.273085	  0.175568	  0.089102
  0.035990	  0.061179	 -0.019686	  0.035501	 -0.190081	 -0.060524	  0.075777	  0.038167	  0.077192	  0.195747	  0.283323	  0.135737	  0.096076
  0.052378	  0.074795	 -0.002021	  0.003923	 -0.187346	 -0.055826	  0.169435	  0.060482	  0.091050	  0.215285	  0.264320	  0.104569	  0.036526
  0.050024	  0.081168	  0.013247	 -0.002184	 -0.164145	 -0.068300	  0.189223	  0.083052	  0.087120	  0.199383	  0.210007	  0.054862	 -0.047433
  0.046170	  0.097204	 -0.007279	  0.020208	 -0.176900	 -0.032114	  0.211569	  0.103566	  0.063010	  0.123432	  0.168203	  0.029150	 -0.084832
  0.036197	  0.063744	 -0.021279	  0.030431	 -0.185421	 -0.004285	  0.219101	  0.096211	  0.010503	  0.056106	  0.118244	 -0.031455	 -0.119556
  0.035848	  0.006673	 -0.014456	 -0.013793	 -0.141972	  0.016587	  0.240243	  0.075290	 -0.042919	  0.047958	  0.067293	 -0.070677	 -0.119669
  0.018715	  0.000293	 -0.035702	 -0.012969	 -0.100678	  0.048336	  0.240433	  0.049105	 -0.079054	 -0.008789	  0.072555	 -0.109625	 -0.140471
 -0.015251	  0.014492	 -0.063410	  0.026154	 -0.098670	  0.050752	  0.219861	  0.015923	 -0.061968	 -0.015524	  0.047357	 -0.107793	 -0.166727
 -0.018425	  0.027325	 -0.065079	  0.037441	 -0.081052	  0.083660	  0.204018	  0.003238	 -0.071587	  0.037221	  0.012414	 -0.116779	 -0.183665
 -0.004658	  0.011891	 -0.076516	  0.018327	 -0.073489	  0.146325	  0.170657	  0.017174	 -0.087005	  0.066354	 -0.009292	 -0.134627	 -0.199978
  0.010042	 -0.023323	 -0.071608	  0.024232	 -0.063903	  0.136395	  0.159301	 -0.020155	 -0.086310	  0.068899	 -0.024770	 -0.121928	 -0.185338
  0.050525	  0.007710	 -0.057627	  0.003018	 -0.063359	  0.113305	  0.127110	 -0.044060	 -0.088634	  0.058641	 -0.001879	 -0.101816	 -0.196420
  0.038994	  0.033113	 -0.048468	  0.019842	 -0.086103	  0.085691	  0.115367	 -0.067449	 -0.075136	  0.031397	 -0.030295	 -0.109417	 -0.189549
  0.040633	  0.029255	 -0.032546	  0.043420	 -0.055684	  0.036418	  0.139745	 -0.112127	 -0.087268	  0.007811	 -0.051389	 -0.095620	 -0.163843
  0.027707	  0.036937	 -0.005677	  0.062009	 -0.071795	  0.035896	  0.124790	 -0.111099	 -0.091661	 -0.000722	 -0.067078	 -0.086338	 -0.135107
  0.043137	  0.025213	 -0.014029	  0.069783	 -0.046626	  0.049528	  0.125631	 -0.105119	 -0.073330	 -0.021143	 -0.072480	 -0.094399	 -0.091234
  0.041329	  0.001405	 -0.048386	  0.049982	 -0.065115	  0.035227	  0.079145	 -0.135710	 -0.061879	  0.006381	 -0.025089	 -0.054941	 -0.062232
  0.057991	  0.009122	 -0.062175	  0.047121	 -0.089426	 -0.000842	  0.033708	 -0.187501	 -0.062625	  0.017525	  0.014865	 -0.018260	 -0.051030
  0.050528	  0.055488	 -0.073799	  0.025788	 -0.084757	 -0.019808	 -0.001184	 -0.172277	 -0.057924	  0.023358	  0.047015	  0.013768	 -0.022779
  0.033253	  0.089914	 -0.062652	  0.008601	 -0.114018	 -0.003476	  0.003047	 -0.158891	 -0.077262	  0.045079	  0.096110	  0.028653	 -0.003446
 -0.010235	  0.076352	 -0.058921	  0.008131	 -0.125441	  0.044000	  0.012722	 -0.151304	 -0.076562	  0.068304	  0.108918	  0.026471	  0.030516
 -0.005576	  0.091542	 -0.072747	  0.014738	 -0.117719	  0.048837	  0.029322	 -0.122604	 -0.024513	  0.134966	  0.118138	  0.037866	  0.031332
 -0.026967	  0.087909	 -0.081429	  0.037812	 -0.074038	  0.035639	  0.063696	 -0.126663	  0.007282	  0.172066	  0.103219	  0.017815	  0.036139
 -0.029086	  0.088815	 -0.089180	  0.047780	 -0.065405	  0.039003	  0.058952	 -0.116072	  0.025652	  0.174769	  0.106960	 -0.017400	  0.034053
 -0.032820	  0.082981	 -0.090097	  0.027853	 -0.054444	  0.037932	  0.058424	 -0.106796	  0.037090	  0.165403	  0.120767	 -0.015973	  0.021808
 -0.001971	  0.094373	 -0.076441	  0.019482	 -0.068851	  0.009597	  0.033488	 -0.092371	  0.060900	  0.157236	  0.101839	 -0.036200	  0.036094
  0.003893	  0.096565	 -0.057373	  0.007796	 -0.085722	  0.000763	  0.020385	 -0.071056	  0.060124	  0.154773	  0.097715	 -0.023516	  0.025303
 -0.013628	  0.087702	 -0.068903	 -0.031167	 -0.102341	  0.011180	  0.028041	 -0.054233	  0.015339	  0.157281	  0.034962	  0.004009	  0.016310
 -0.008149	  0.096999	 -0.072355	 -0.023728	 -0.072099	  0.020394	  0.056618	 -0.054591	 -0.022279	  0.120379	  0.011795	  0.006931	 -0.012764
 -0.003909	  0.100373	 -0.038176	 -0.001457	 -0.060190	  0.026398	  0.038617	 -0.068270	 -0.013470	  0.113494	 -0.003856	 -0.006601	 -0.028874
 -0.025042	  0.075534	 -0.022904	  0.023760	 -0.053675	 -0.005544	  0.026490	 -0.032703	 -0.008356	  0.115541	  0.004697	 -0.019808	 -0.026047
 -0.023949	  0.079006	 -0.015798	  0.046213	 -0.027113	  0.005313	  0.014553	 -0.068003	 -0.028465	  0.099745	 -0.011395	 -0.002498	 -0.008720
 -0.030388	  0.131752	 -0.037678	  0.021831	  0.013498	 -0.010353	 -0.010926	 -0.089225	 -0.047667	  0.064759	 -0.012567	 -0.012016	 -0.009990
 -0.047669	  0.083952	 -0.033379	  0.018018	  0.013813	 -0.014612	 -0.043989	 -0.129748	 -0.073048	  0.042255	 -0.040649	 -0.047852	 -0.045751
 -0.029337	  0.097331	 -0.025271	  0.023364	  0.007991	 -0.003485	 -0.073732	 -0.156902	 -0.057241	  0.058853	 -0.068272	 -0.045628	 -0.028866
 -0.027304	  0.094908	 -0.001363	  0.041973	 -0.055047	 -0.028290	 -0.121608	 -0.183490	 -0.068592	  0.072380	 -0.058782	 -0.009905	 -0.035466
 -0.052694	  0.048685	 -0.012599	  0.070985	 -0.082993	 -0.062570	 -0.143284	 -0.169954	 -0.068131	  0.081934	 -0.066190	 -0.031148	 -0.078926
 -0.087053	  0.020367	 -0.046350	  0.060483	 -0.086895	 -0.115697	 -0.153335	 -0.150984	 -0.085346	  0.074411	 -0.048297	 -0.051659	 -0.076724
 -0.124134	  0.017727	 -0.037049	  0.038550	 -0.114804	 -0.097550	 -0.157308	 -0.169826	 -0.083956	  0.047793	 -0.086218	 -0.085328	 -0.100211
 -0.119055	 -0.012948	 -0.010785	  0.019047	 -0.130718	 -0.062475	 -0.182512	 -0.167786	 -0.093045	  0.023237	 -0.100892	 -0.068486	 -0.138430
  0.072564	 -0.039616	 -0.012311	 -0.047450	 -0.035019	  0.004838	  0.061453	 -0.028131	 -0.055748	 -0.042060	 -0.025165	 -0.017222	 -0.022708
  0.054844	 -0.037722	  0.014268	 -0.032959	 -0.018249	  0.000303	  0.050934	 -0.004400	 -0.056361	 -0.016472	 -0.038876	 -0.042082	 -0.045791
  0.045791	 -0.020469	  0.030860	 -0.044518	  0.010060	  0.017736	  0.039868	 -0.002621	 -0.012659	  0.001358	 -0.066424	 -0.047689	 -0.033311
  0.027868	 -0.019721	  0.014343	 -0.022653	  0.003255	  0.023529	  0.023201	  0.005375	  0.017257	 -0.001969	 -0.013118	 -0.015038	 -0.019503
  0.012096	 -0.048178	 -0.007269	  0.008384	 -0.027150	  0.037208	  0.039786	  0.015319	  0.020966	  0.007146	  0.000271	 -0.041635	  0.004316
  0.017692	 -0.022907	  0.009456	  0.012256	 -0.029645	  0.018843	  0.025552	  0.009800	  0.019014	 -0.004941	 -0.022747	 -0.072115	  0.001097
  0.019087	  0.009845	  0.016767	 -0.009415	 -0.049433	  0.014339	 -0.028647	  0.022862	 -0.023023	 -0.010461	 -0.004190	 -0.077243	 -0.004348
 -0.008426	 -0.012701	  0.009063	 -0.014352	 -0.034901	  0.013423	  0.001512	  0.036034	 -0.024808	  0.003778	 -0.003598	 -0.025371	  0.002956
 -0.051337	 -0.038783	  0.012279	 -0.005556	 -0.039706	  0.016202	 -0.018757	  0.027632	  0.010747	  0.005862	  0.011050	 -0.006289	  0.016556
 -0.012938	 -0.055274	  0.009915	 -0.020158	 -0.043530	  0.008855	 -0.012662	  0.002040	  0.018879	  0.018895	  0.003904	 -0.015030	 -0.009726
  0.000682	 -0.050897	 -0.004715	 -0.011526	 -0.025687	 -0.010940	 -0.032678	  0.018361	  0.025459	  0.004081	 -0.015500	 -0.021005	 -0.056390
 -0.007215	 -0.011426	 -0.029389	  0.004082	 -0.006858	 -0.020205	  0.007621	  0.045372	  0.048698	  0.020097	 -0.004997	  0.014643	 -0.010944
 -0.039368	  0.025716	 -0.047906	 -0.006466	  0.027935	 -0.024897	  0.022360	  0.055433	  0.026722	 -0.002961	  0.036764	  0.032745	  0.056180
 -0.048817	  0.049525	 -0.044507	  0.006451	  0.033555	 -0.025956	 -0.002861	  0.005771	  0.004939	  0.003577	  0.043114	  0.032333	  0.037354
 -0.019311	  0.042236	 -0.043643	  0.007907	  0.019611	 -0.025888	  0.007844	 -0.034975	  0.000012	  0.014716	  0.031580	  0.038960	 -0.050054
 -0.006976	  0.058773	 -0.024131	  0.011410	  0.012814	  0.011720	 -0.000466	 -0.052942	 -0.012216	  0.010910	  0.071793	  0.069055	 -0.002303
 -0.025636	  0.060884	 -0.000778	  0.061800	  0.031205	  0.012418	  0.012292	 -0.021008	 -0.013644	  0.022755	  0.100779	  0.129809	  0.099434
 -0.018571	  0.038585	  0.022099	  0.049894	  0.027451	 -0.013986	 -0.002998	 -0.023400	  0.027796	  0.002537	  0.023436	  0.077564	  0.068895
 -0.018067	  0.035844	  0.044260	  0.033714	  0.077288	 -0.023673	 -0.068995	 -0.029483	 -0.009892	 -0.022844	 -0.064332	 -0.007598	 -0.037690
  0.006038	  0.036285	  0.031339	  0.019156	  0.067004	 -0.033870	 -0.124358	 -0.047040	 -0.012138	 -0.014003	 -0.063742	 -0.006792	  0.005980
  0.020719	  0.058480	  0.016471	  0.049465	  0.064499	 -0.060837	 -0.158938	 -0.076853	 -0.004828	  0.030022	  0.008608	  0.053071	  0.155557
  0.009793	  0.054079	  0.014891	  0.075502	  0.068969	 -0.026594	 -0.140993	 -0.071991	  0.018262	  0.047763	  0.049329	  0.029817	  0.096571
 -0.022159	  0.035096	  0.032682	  0.059146	  0.089621	 -0.036608	 -0.175669	 -0.074571	  0.008335	  0.018309	 -0.013565	 -0.030894	 -0.077445
 -0.006093	  0.052957	  0.054084	  0.081271	  0.103239	 -0.027030	 -0.172614	 -0.043398	  0.001317	 -0.014021	 -0.066067	 -0.037922	 -0.073509
 -0.028956	  0.065603	  0.012404	  0.097072	  0.095320	  0.009808	 -0.137240	 -0.039791	  0.017363	 -0.014963	  0.023767	  0.023733	  0.078388
 -0.038653	  0.064670	  0.016988	  0.097572	  0.080181	 -0.003454	 -0.125661	  0.003128	 -0.015311	  0.003185	  0.078967	  0.056307	  0.100193
 -0.034451	  0.035742	  0.033997	  0.083343	  0.090316	  0.009256	 -0.138031	 -0.015848	 -0.053605	  0.002126	  0.039043	 -0.030178	 -0.037516
 -0.032358	  0.035988	  0.041938	  0.104697	  0.120340	  0.042803	 -0.125846	 -0.007828	 -0.058244	 -0.026722	  0.023002	 -0.060785	 -0.081614
 -0.034536	  0.039394	  0.009506	  0.084235	  0.100496	  0.031840	 -0.102341	 -0.011244	 -0.017034	 -0.028951	  0.017212	 -0.062832	  0.005884
 -0.041559	  0.054072	 -0.004704	  0.100510	  0.106859	  0.005236	 -0.094343	 -0.001903	 -0.037960	 -0.031958	  0.026433	 -0.059972	  0.105775
 -0.063599	  0.040888	  0.022443	  0.131801	  0.136590	  0.034363	 -0.061157	 -0.010796	 -0.057626	 -0.044277	  0.005914	 -0.045438	  0.086673
 -0.066073	  0.024019	  0.042008	  0.117034	  0.142855	  0.041320	 -0.117022	  0.018503	 -0.029581	 -0.092680	 -0.007392	 -0.095485	 -0.049678
 -0.049031	  0.031950	  0.045369	  0.144090	  0.126260	  0.045754	 -0.171208	  0.055170	 -0.058372	 -0.085140	 -0.031774	 -0.106761	 -0.076432
 -0.047465	  0.012072	 -0.000927	  0.193081	  0.126351	  0.057811	 -0.213527	  0.050719	 -0.059077	 -0.048413	  0.007908	 -0.067902	  0.062709
 -0.038835	  0.005047	 -0.011853	  0.236298	  0.145553	  0.048850	 -0.201740	  0.070112	 -0.012603	 -0.019544	  0.038480	 -0.036688	  0.115098
 -0.039978	  0.001980	  0.010991	  0.255215	  0.152696	  0.026112	 -0.178171	  0.034118	 -0.013775	  0.002202	  0.033763	 -0.077605	  0.068977
 -0.008601	  0.008144	  0.029847	  0.222037	  0.137749	 -0.001397	 -0.185430	  0.018249	  0.012643	 -0.027519	 -0.016628	 -0.133046	 -0.031721
 -0.032228	 -0.010314	  0.023379	  0.169738	  0.114033	 -0.017436	 -0.181587	  0.016438	  0.014253	 -0.033017	 -0.005224	 -0.132829	  0.013483
 -0.060947	  0.021347	  0.026006	  0.153627	  0.112363	 -0.016922	 -0.175088	 -0.009474	  0.038964	 -0.010407	  0.010964	 -0.101963	  0.113141
 -0.061286	  0.042551	  0.021427	  0.140011	  0.101229	 -0.039446	 -0.188684	 -0.019288	  0.014843	 -0.009393	 -0.008571	 -0.090883	  0.093244
 -0.075705	  0.047440	  0.022157	  0.131264	  0.057012	 -0.051351	 -0.222807	 -0.026877	 -0.020009	 -0.040469	 -0.053719	 -0.178222	 -0.000860
 -0.057227	  0.028103	  0.028585	  0.138234	  0.052763	 -0.068661	 -0.231317	 -0.031088	 -0.044598	 -0.047696	 -0.066948	 -0.212697	  0.019392
 -0.098296	 -0.011258	  0.035466	  0.132826	  0.023164	 -0.088288	 -0.240149	 -0.044369	 -0.027547	 -0.012060	 -0.035061	 -0.139093	  0.130222
 -0.114307	 -0.068170	  0.055934	  0.129083	  0.011920	 -0.064025	 -0.232311	 -0.064774	 -0.024364	  0.015717	 -0.026087	 -0.088076	  0.147979
 -0.110663	 -0.105825	  0.035818	  0.134537	  0.015235	 -0.051359	 -0.229599	 -0.082821	 -0.022247	  0.037048	 -0.029825	 -0.139132	 -0.001204
 -0.099185	 -0.103757	  0.037202	  0.136882	  0.021406	 -0.063104	 -0.237892	 -0.063747	  0.030515	  0.035263	 -0.031677	 -0.198431	 -0.112029
 -0.090654	 -0.119068	  0.065636	  0.139034	  0.032703	 -0.076385	 -0.242133	 -0.070548	  0.061204	  0.036903	 -0.001107	 -0.192083	 -0.054635
 -0.101755	 -0.122823	  0.058130	  0.185126	  0.059515	 -0.051378	 -0.252109	 -0.073977	  0.077636	  0.061771	 -0.004261	 -0.141402	  0.044969
 -0.103580	 -0.118742	  0.037498	  0.211222	  0.086684	 -0.025912	 -0.270547	 -0.048784	  0.049283	  0.080591	 -0.010339	 -0.151615	  0.016128
 -0.098280	 -0.095602	  0.019164	  0.176439	  0.097833	 -0.034410	 -0.274163	 -0.073037	  0.036717	  0.034430	 -0.038956	 -0.199901	 -0.061750
 -0.075035	 -0.078167	  0.002608	  0.176159	  0.104415	 -0.040077	 -0.268822	 -0.088195	  0.019966	  0.005899	 -0.051546	 -0.217804	 -0.060242
 -0.076496	 -0.064633	  0.037716	  0.205410	  0.113562	 -0.059670	 -0.291312	 -0.074442	  0.025367	  0.051143	 -0.030216	 -0.171988	 -0.022029
 -0.064010	 -0.062816	  0.054660	  0.182831	  0.147843	 -0.044464	 -0.319294	 -0.028584	  0.030618	  0.057525	 -0.022249	 -0.172156	  0.013240
 -0.049044	 -0.088557	  0.051159	  0.188397	  0.158460	 -0.018551	 -0.291259	 -0.021788	  0.020564	  0.037837	 -0.085942	 -0.196312	 -0.015300
 -0.031339	 -0.082490	  0.019873	  0.176191	  0.130680	 -0.023393	 -0.239467	 -0.037735	  0.023433	  0.005333	 -0.072414	 -0.182308	 -0.069181
 -0.000569	 -0.071582	  0.038376	  0.180452	  0.092840	 -0.020576	 -0.269253	 -0.070530	  0.032257	  0.011251	 -0.018144	 -0.156225	 -0.008125
  0.014325	 -0.090829	  0.023846	  0.191594	  0.091841	 -0.024490	 -0.303090	 -0.083534	  0.088627	  0.043905	  0.052843	 -0.088054	  0.029456
  0.039222	 -0.102903	  0.016268	  0.220101	  0.075041	 -0.033906	 -0.282721	 -0.075449	  0.075051	  0.037297	  0.032385	 -0.090579	 -0.004938
  0.044096	 -0.118755	  0.044364	  0.231495	  0.057837	 -0.049244	 -0.269501	 -0.086285	  0.068452	 -0.005640	 -0.015495	 -0.126530	 -0.094327
  0.086167	 -0.133842	  0.083269	  0.220890	  0.029773	 -0.076168	 -0.273112	 -0.078603	  0.050691	  0.020585	 -0.039426	 -0.143711	 -0.121444
  0.125758	 -0.154401	  0.116426	  0.200835	  0.021123	 -0.060284	 -0.256483	 -0.095167	  0.058393	  0.030386	 -0.016459	 -0.138652	 -0.079338
  0.140720	 -0.183717	  0.103852	  0.177845	  0.026734	 -0.031561	 -0.287443	 -0.123208	  0.058469	  0.028411	  0.003003	 -0.112132	 -0.107921
  0.139123	 -0.186045	  0.134499	  0.186791	  0.045085	 -0.012952	 -0.289829	 -0.156857	  0.035411	  0.022291	 -0.003996	 -0.090875	 -0.164535
  0.119131	 -0.179803	  0.138390	  0.197563	  0.053316	 -0.045966	 -0.289516	 -0.182669	  0.038689	  0.010236	  0.007772	 -0.023691	 -0.136594
  0.127589	 -0.180230	  0.119868	  0.229647	  0.077242	 -0.059336	 -0.285710	 -0.155399	  0.024921	  0.027847	  0.008760	  0.034891	 -0.080238
  0.181048	 -0.183028	  0.112982	  0.271078	  0.067885	 -0.048639	 -0.281024	 -0.156286	  0.023366	  0.029424	  0.041053	  0.024735	 -0.034437
  0.232658	 -0.195411	  0.101968	  0.273197	  0.064233	 -0.070285	 -0.306446	 -0.162653	  0.045738	  0.033344	  0.024229	 -0.040810	 -0.093364
  0.244605	 -0.156548	  0.093035	  0.252326	  0.047820	 -0.088355	 -0.322784	 -0.137140	  0.061353	  0.056097	  0.001581	 -0.075118	 -0.171109
  0.237292	 -0.165463	  0.104898	  0.241034	  0.011101	 -0.111013	 -0.301654	 -0.135352	  0.090830	  0.051229	 -0.023961	 -0.075722	 -0.142933
  0.246208	 -0.143833	  0.089452	  0.246776	  0.066324	 -0.122888	 -0.286845	 -0.137387	  0.093602	 -0.006333	 -0.028196	 -0.056159	 -0.104170
  0.244673	 -0.148253	  0.094866	  0.253713	  0.087328	 -0.113561	 -0.291697	 -0.171769	  0.104615	 -0.056965	 -0.031228	 -0.101379	 -0.113309
  0.232847	 -0.166538	  0.082390	  0.238543	  0.095855	 -0.102984	 -0.289609	 -0.226764	  0.071861	 -0.047156	 -0.036859	 -0.145183	 -0.152302
  0.251122	 -0.171391	  0.117370	  0.223583	  0.110343	 -0.105454	 -0.298720	 -0.245318	  0.084602	 -0.033431	 -0.086096	 -0.131895	 -0.162000
  0.272427	 -0.197738	  0.132095	  0.201252	  0.133537	 -0.103914	 -0.311506	 -0.253275	  0.091393	 -0.006235	 -0.067979	 -0.116707	 -0.119067
  0.296398	 -0.220633	  0.130500	  0.213027	  0.112117	 -0.105022	 -0.278695	 -0.226631	  0.073516	 -0.028327	 -0.054454	 -0.136463	 -0.111020
  0.293375	 -0.242137	  0.134889	  0.237980	  0.131132	 -0.086205	 -0.286530	 -0.223445	  0.093740	 -0.009124	 -0.066508	 -0.174796	 -0.188477
  0.294582	 -0.212645	  0.099796	  0.243533	  0.133999	 -0.092848	 -0.283142	 -0.231550	  0.072102	 -0.019135	 -0.066577	 -0.162575	 -0.165882
  0.281964	 -0.224562	  0.092165	  0.269463	  0.096768	 -0.093037	 -0.312497	 -0.227967	  0.107029	 -0.061071	 -0.045498	 -0.119868	 -0.119997
  0.299675	 -0.237362	  0.070646	  0.273587	  0.089520	 -0.094382	 -0.317900	 -0.217539	  0.125389	 -0.053260	 -0.022215	 -0.095350	 -0.100301
  0.307634	 -0.235394	  0.061221	  0.242660	  0.137251	 -0.111186	 -0.319688	 -0.228727	  0.109584	 -0.045044	 -0.016454	 -0.075208	 -0.165809
  0.321208	 -0.222513	  0.093645	  0.212337	  0.154668	 -0.120909	 -0.296502	 -0.224617	  0.126001	 -0.063581	  0.001947	 -0.109127	 -0.181600
  0.282848	 -0.238104	  0.133577	  0.207322	  0.133407	 -0.122249	 -0.296424	 -0.257784	  0.142241	 -0.075524	  0.009107	 -0.064170	 -0.153192
  0.252939	 -0.241821	  0.150593	  0.239286	  0.120823	 -0.111570	 -0.302867	 -0.249407	  0.132690	 -0.086983	  0.020281	 -0.007146	 -0.108144
  0.272643	 -0.268677	  0.138065	  0.243855	  0.104086	 -0.064318	 -0.314489	 -0.246408	  0.131008	 -0.092741	  0.009703	  0.004749	 -0.125468
  0.276963	 -0.265965	  0.130122	  0.253260	  0.099547	 -0.027669	 -0.328832	 -0.253263	  0.136412	 -0.108775	  0.009533	  0.027046	 -0.202642
  0.276213	 -0.230854	  0.131055	  0.260918	  0.115633	 -0.012884	 -0.313137	 -0.284308	  0.138641	 -0.091184	  0.058068	  0.047060	 -0.238790
  0.283870	 -0.237722	  0.130639	  0.259404	  0.112931	 -0.014883	 -0.304836	 -0.277045	  0.153293	 -0.063189	  0.112396	  0.102393	 -0.157958
  0.274655	 -0.285020	  0.119525	  0.276750	  0.108713	  0.024484	 -0.306878	 -0.289614	  0.184108	 -0.073945	  0.128094	  0.109972	 -0.107475
  0.247155	 -0.265266	  0.106309	  0.255331	  0.102458	 -0.004266	 -0.360517	 -0.295295	  0.181476	 -0.088490	  0.069245	  0.042886	 -0.147833
  0.239431	 -0.254041	  0.134590	  0.265575	  0.113810	 -0.032420	 -0.379278	 -0.281892	  0.167856	 -0.125475	  0.066738	  0.035914	 -0.180533
  0.256441	 -0.264654	  0.146380	  0.240275	  0.132963	 -0.039944	 -0.340904	 -0.273240	  0.169506	 -0.105281	  0.124376	  0.082800	 -0.118251
  0.301800	 -0.259966	  0.145441	  0.250978	  0.127844	 -0.029673	 -0.358150	 -0.306255	  0.176099	 -0.136103	  0.136205	  0.135748	 -0.062295
  0.275102	 -0.249252	  0.135010	  0.256837	  0.146515	 -0.053775	 -0.364208	 -0.283408	  0.138672	 -0.149989	  0.145978	  0.127754	 -0.116113
  0.266489	 -0.247796	  0.156657	  0.244434	  0.159069	 -0.102820	 -0.370620	 -0.290272	  0.132056	 -0.150088	  0.139716	  0.079564	 -0.192190
  0.271007	 -0.277836	  0.175690	  0.251797	  0.156245	 -0.137296	 -0.384744	 -0.295786	  0.124048	 -0.132568	  0.104538	  0.100333	 -0.187292
  0.257339	 -0.271051	  0.183641	  0.252898	  0.164658	 -0.145625	 -0.360586	 -0.293153	  0.167269	 -0.135364	  0.102174	  0.184719	 -0.104471
  0.245317	 -0.262463	  0.159909	  0.264427	  0.177380	 -0.122263	 -0.372969	 -0.301254	  0.203225	 -0.123191	  0.071973	  0.195151	 -0.073461
  0.235031	 -0.256971	  0.127635	  0.255454	  0.144316	 -0.105617	 -0.411353	 -0.322187	  0.166745	 -0.138553	  0.048747	  0.114276	 -0.166352
  0.219398	 -0.273584	  0.115787	  0.253317	  0.139863	 -0.107204	 -0.400779	 -0.345784	  0.160617	 -0.182279	  0.044857	  0.052527	 -0.193384
  0.161957	 -0.261204	  0.128214	  0.263381	  0.145461	 -0.091911	 -0.382891	 -0.301770	  0.130520	 -0.125087	  0.090551	  0.080383	 -0.077996
  0.122254	 -0.266176	  0.107117	  0.231568	  0.141319	 -0.081504	 -0.414581	 -0.260367	  0.110684	 -0.068294	  0.107167	  0.130294	 -0.008945
  0.102105	 -0.256594	  0.096911	  0.224595	  0.122568	 -0.069828	 -0.441275	 -0.263291	  0.118386	 -0.062334	  0.084028	  0.119731	 -0.079319
  0.098717	 -0.253885	  0.102011	  0.199618	  0.127578	 -0.066818	 -0.436318	 -0.303740	  0.130590	 -0.093719	  0.080690	  0.058641	 -0.168387
  0.115882	 -0.258852	  0.103089	  0.192909	  0.155573	 -0.056837	 -0.434696	 -0.356193	  0.131637	 -0.135752	  0.081910	  0.092187	 -0.146380
  0.090977	 -0.247537	  0.116260	  0.163493	  0.179263	 -0.052322	 -0.435511	 -0.340204	  0.125237	 -0.123120	  0.114668	  0.166280	 -0.013883
  0.037231	 -0.258912	  0.126403	  0.167423	  0.178993	 -0.067209	 -0.436448	 -0.336883	  0.109751	 -0.087936	  0.135461	  0.162712	  0.020060
  0.011386	 -0.272307	  0.119785	  0.174428	  0.188782	 -0.055800	 -0.429590	 -0.354669	  0.134618	 -0.066595	  0.096336	  0.126843	 -0.039967
  0.025854	 -0.288875	  0.125169	  0.180045	  0.191926	 -0.064808	 -0.425063	 -0.347160	  0.162733	 -0.085524	  0.080593	  0.088100	 -0.094450
 -0.000114	 -0.273066	  0.131218	  0.202227	  0.190610	 -0.089845	 -0.422098	 -0.341227	  0.166486	 -0.096885	  0.127358	  0.114150	 -0.029108
  0.023264	 -0.275747	  0.121019	  0.228133	  0.166895	 -0.091041	 -0.429101	 -0.326538	  0.154397	 -0.080577	  0.147928	  0.170733	  0.027493
  0.052537	 -0.277451	  0.153566	  0.220799	  0.166283	 -0.091682	 -0.436719	 -0.340062	  0.169997	 -0.088086	  0.138947	  0.176273	 -0.007530
  0.031674	 -0.259588	  0.160077	  0.211408	  0.179077	 -0.108508	 -0.438679	 -0.363483	  0.148571	 -0.074941	  0.102050	  0.147787	 -0.072167
  0.011448	 -0.232420	  0.146724	  0.201315	  0.186737	 -0.125273	 -0.444784	 -0.366366	  0.169267	 -0.073439	  0.113877	  0.155060	 -0.061452
 -0.011321	 -0.213755	  0.153970	  0.224948	  0.205931	 -0.136703	 -0.465497	 -0.332741	  0.177020	 -0.056774	  0.132671	  0.234877	  0.005877
  0.012310	 -0.222278	  0.160187	  0.250085	  0.218761	 -0.137423	 -0.444514	 -0.343244	  0.169210	 -0.045798	  0.122102	  0.262529	  0.035834
 -0.004602	 -0.248112	  0.168722	  0.226626	  0.191656	 -0.163275	 -0.412248	 -0.341125	  0.188160	 -0.029158	  0.107493	  0.195451	  0.004562
 -0.028864	 -0.250398	  0.190482	  0.199018	  0.152749	 -0.172110	 -0.408133	 -0.346157	  0.217367	 -0.006850	  0.113415	  0.183595	 -0.056795
 -0.026374	 -0.262704	  0.175996	  0.213128	  0.117356	 -0.153314	 -0.401215	 -0.347236	  0.241382	 -0.058573	  0.138678	  0.220952	 -0.005083
 -0.045053	 -0.300533	  0.174401	  0.248360	  0.130154	 -0.130848	 -0.408857	 -0.333405	  0.218704	 -0.029370	  0.167753	  0.185691	  0.020304
 -0.017282	 -0.346426	  0.167830	  0.255204	  0.156543	 -0.113776	 -0.404544	 -0.354502	  0.232234	 -0.003410	  0.179785	  0.151282	 -0.016270
 -0.044082	 -0.387022	  0.176531	  0.251504	  0.147397	 -0.075107	 -0.436211	 -0.358320	  0.218058	 -0.032183	  0.163753	  0.091489	 -0.020357
 -0.058778	 -0.397476	  0.159790	  0.236923	  0.159383	 -0.030724	 -0.451638	 -0.368144	  0.235625	 -0.059196	  0.197407	  0.090823	  0.034925
 -0.039315	 -0.365167	  0.153738	  0.233662	  0.163532	 -0.076420	 -0.451881	 -0.347167	  0.249601	 -0.089312	  0.194256	  0.110114	  0.040793
 -0.069477	 -0.377925	  0.166511	  0.282678	  0.154288	 -0.101081	 -0.511936	 -0.337619	  0.266727	 -0.083099	  0.164750	  0.112777	  0.012742
 -0.085223	 -0.367232	  0.147027	  0.314436	  0.179237	 -0.099466	 -0.517753	 -0.342397	  0.266057	 -0.032922	  0.173192	  0.126646	  0.047499
 -0.100086	 -0.348458	  0.166045	  0.325663	  0.134253	 -0.093547	 -0.504379	 -0.364689	  0.235583	  0.002836	  0.209502	  0.175488	  0.066912
 -0.075645	 -0.375441	  0.180578	  0.321081	  0.115250	 -0.103847	 -0.478437	 -0.337912	  0.233077	 -0.018660	  0.204854	  0.177917	  0.034081
 -0.066620	 -0.375600	  0.148207	  0.294146	  0.145216	 -0.108040	 -0.459873	 -0.334213	  0.214965	 -0.006399	  0.213146	  0.149908	  0.028891
 -0.075296	 -0.328711	  0.165414	  0.308118	  0.144420	 -0.105649	 -0.480099	 -0.349536	  0.229961	 -0.014086	  0.273824	  0.159061	  0.131232
 -0.066657	 -0.313625	  0.165876	  0.311076	  0.131007	 -0.075454	 -0.511647	 -0.366995	  0.217212	 -0.004992	  0.260579	  0.138196	  0.134415
 -0.055597	 -0.331218	  0.143517	  0.284806	  0.111084	 -0.045144	 -0.470355	 -0.388520	  0.215961	 -0.025322	  0.196624	  0.073098	  0.042505
 -0.047672	 -0.353097	  0.187047	  0.309632	  0.119008	 -0.018563	 -0.443491	 -0.371537	  0.198714	 -0.003492	  0.201038	  0.116393	  0.030782
 -0.061448	 -0.333186	  0.203629	  0.307870	  0.100179	 -0.025530	 -0.439413	 -0.360407	  0.215893	  0.042111	  0.207981	  0.219130	  0.141145
 -0.030776	 -0.325702	  0.202552	  0.285895	  0.103733	 -0.081656	 -0.421371	 -0.335786	  0.251713	  0.027031	  0.231319	  0.245062	  0.171158
  0.011413	 -0.332256	  0.211791	  0.294541	  0.140781	 -0.104415	 -0.454488	 -0.328904	  0.247412	  0.012902	  0.224471	  0.167580	  0.072685
  0.041371	 -0.356725	  0.191841	  0.294203	  0.150863	 -0.107150	 -0.464073	 -0.370921	  0.230678	  0.063587	  0.197498	  0.170446	  0.023571
  0.055622	 -0.381849	  0.189538	  0.327975	  0.183962	 -0.123112	 -0.474945	 -0.376333	  0.226334	  0.121618	  0.191513	  0.223719	  0.091028
  0.063426	 -0.369387	  0.155491	  0.323286	  0.215426	 -0.109795	 -0.441212	 -0.407569	  0.244040	  0.177525	  0.231492	  0.276345	  0.177171
  0.048304	 -0.378379	  0.133669	  0.287974	  0.191270	 -0.111065	 -0.425264	 -0.424042	  0.266160	  0.205639	  0.247713	  0.285908	  0.152545
 -0.003864	 -0.358931	  0.123145	  0.304402	  0.158599	 -0.152296	 -0.444053	 -0.369745	  0.266525	  0.165652	  0.219739	  0.238731	  0.135087
  0.013689	 -0.351415	  0.143883	  0.273758	  0.155787	 -0.126973	 -0.431748	 -0.386872	  0.238267	  0.129800	  0.230204	  0.242815	  0.101826
  0.013035	 -0.383699	  0.167425	  0.259661	  0.153534	 -0.104168	 -0.428749	 -0.406384	  0.214969	  0.111936	  0.250893	  0.276716	  0.111178
  0.037538	 -0.373015	  0.140777	  0.273552	  0.149199	 -0.079318	 -0.418606	 -0.377776	  0.192069	  0.105317	  0.253649	  0.296455	  0.135283
  0.017313	 -0.351888	  0.147512	  0.301997	  0.154187	 -0.078710	 -0.434066	 -0.355935	  0.186749	  0.141473	  0.238671	  0.312155	  0.138147
 -0.006837	 -0.342258	  0.155077	  0.293152	  0.125781	 -0.070837	 -0.428030	 -0.367943	  0.227542	  0.136552	  0.238228	  0.302173	  0.084076
 -0.024775	 -0.324663	  0.191825	  0.291259	  0.152647	 -0.082316	 -0.421979	 -0.390691	  0.204341	  0.108577	  0.230237	  0.289040	  0.056953
 -0.070882	 -0.297943	  0.216750	  0.288019	  0.141916	 -0.082676	 -0.416000	 -0.400420	  0.219477	  0.107181	  0.241930	  0.317790	  0.109061
 -0.093502	 -0.321326	  0.168679	  0.305619	  0.122365	 -0.061710	 -0.420339	 -0.404387	  0.278972	  0.086325	  0.242734	  0.308197	  0.146481
 -0.126245	 -0.350640	  0.141949	  0.329726	  0.106144	 -0.071468	 -0.436478	 -0.393430	  0.290791	  0.079020	  0.231219	  0.270059	  0.075604
 -0.102584	 -0.354702	  0.155904	  0.336493	  0.108587	 -0.093118	 -0.421641	 -0.388462	  0.272861	  0.068544	  0.249647	  0.243688	  0.035148
 -0.067841	 -0.368829	  0.165105	  0.358395	  0.098739	 -0.116879	 -0.417819	 -0.353157	  0.288562	  0.085770	  0.246042	  0.233933	  0.031369
 -0.068076	 -0.307127	  0.190626	  0.343921	  0.111906	 -0.087924	 -0.430449	 -0.361829	  0.259707	  0.112712	  0.225793	  0.239205	  0.052132
 -0.054424	 -0.327336	  0.214833	  0.338121	  0.070368	 -0.105717	 -0.430797	 -0.372039	  0.231286	  0.120073	  0.230825	  0.228111	  0.045617
 -0.059631	 -0.351484	  0.251016	  0.317326	  0.066031	 -0.128714	 -0.433532	 -0.356682	  0.217857	  0.158643	  0.189701	  0.200740	  0.055112
 -0.050064	 -0.360760	  0.266753	  0.301358	  0.107379	 -0.092091	 -0.416856	 -0.339030	  0.264302	  0.192877	  0.202014	  0.184776	  0.057817
 -0.003928	 -0.369766	  0.261562	  0.318947	  0.119386	 -0.076331	 -0.418272	 -0.309770	  0.319256	  0.188986	  0.233704	  0.216933	  0.104803
 -0.012704	 -0.375767	  0.228823	  0.329636	  0.143175	 -0.083156	 -0.407229	 -0.300628	  0.305484	  0.191479	  0.209215	  0.250061	  0.171614
 -0.063164	 -0.361186	  0.206686	  0.351722	  0.136823	 -0.076049	 -0.395239	 -0.313368	  0.292934	  0.221819	  0.224372	  0.245884	  0.154522
 -0.074119	 -0.359948	  0.186783	  0.360441	  0.122243	 -0.081056	 -0.412759	 -0.337001	  0.298506	  0.212069	  0.229020	  0.269833	  0.145421
 -0.071979	 -0.363947	  0.181753	  0.363410	  0.128861	 -0.087673	 -0.436675	 -0.336429	  0.284813	  0.189327	  0.271262	  0.257237	  0.140721
 -0.081350	 -0.376571	  0.193973	  0.331194	  0.122115	 -0.103075	 -0.447871	 -0.302948	  0.316075	  0.216647	  0.301329	  0.294452	  0.142414
 -0.074216	 -0.354194	  0.166029	  0.344237	  0.131430	 -0.106706	 -0.437682	 -0.273541	  0.326916	  0.208483	  0.309213	  0.305872	  0.186458
 -0.046388	 -0.339147	  0.170893	  0.356683	  0.163193	 -0.115099	 -0.436768	 -0.275265	  0.273205	  0.163694	  0.307150	  0.297218	  0.211903
 -0.065367	 -0.328096	  0.196709	  0.338793	  0.174350	 -0.151622	 -0.433600	 -0.282610	  0.257016	  0.172606	  0.307167	  0.296112	  0.171240
 -0.042639	 -0.334952	  0.162234	  0.301665	  0.139144	 -0.150215	 -0.448265	 -0.317254	  0.259074	  0.200357	  0.288266	  0.287620	  0.167256
 -0.026676	 -0.334988	  0.156254	  0.268288	  0.133705	 -0.189564	 -0.453954	 -0.322018	  0.289948	  0.204722	  0.283416	  0.329638	  0.218523
 -0.001127	 -0.337751	  0.151063	  0.276919	  0.140815	 -0.167340	 -0.449695	 -0.319017	  0.323510	  0.204038	  0.278480	  0.339702	  0.247547
 -0.007851	 -0.320804	  0.175768	  0.312930	  0.118624	 -0.153874	 -0.441355	 -0.323887	  0.317182	  0.182370	  0.284660	  0.335701	  0.248086
 -0.048332	 -0.301654	  0.177872	  0.339269	  0.121006	 -0.178035	 -0.480689	 -0.307539	  0.255266	  0.202304	  0.294842	  0.352438	  0.245011
 -0.077396	 -0.331313	  0.168233	  0.337279	  0.118892	 -0.167112	 -0.469077	 -0.318693	  0.268349	  0.208440	  0.350166	  0.350142	  0.284604
 -0.124388	 -0.300376	  0.219694	  0.302692	  0.094003	 -0.162174	 -0.428203	 -0.333696	  0.272857	  0.171119	  0.355699	  0.339610	  0.312634
 -0.180413	 -0.296484	  0.239388	  0.300478	  0.116144	 -0.138534	 -0.378490	 -0.364740	  0.280225	  0.164459	  0.337547	  0.313482	  0.276960
 -0.179491	 -0.308979	  0.235472	  0.281459	  0.169257	 -0.130892	 -0.347945	 -0.373016	  0.269791	  0.133512	  0.301909	  0.289442	  0.253032
 -0.167599	 -0.363538	  0.241444	  0.279829	  0.133869	 -0.140507	 -0.362380	 -0.353482	  0.289052	  0.129216	  0.293941	  0.257507	  0.228370
 -0.191109	 -0.345573	  0.263773	  0.247692	  0.106726	 -0.131822	 -0.359089	 -0.306023	  0.307422	  0.160942	  0.321371	  0.272708	  0.246286
 -0.199773	 -0.332738	  0.264867	  0.255247	  0.115705	 -0.142323	 -0.346907	 -0.280198	  0.308545	  0.178763	  0.321047	  0.301748	  0.266362
 -0.197862	 -0.352204	  0.241324	  0.255928	  0.108596	 -0.164450	 -0.361648	 -0.291531	  0.296963	  0.193074	  0.328305	  0.299590	  0.229776
 -0.198692	 -0.360264	  0.213859	  0.284867	  0.114519	 -0.179181	 -0.357517	 -0.311297	  0.272048	  0.225616	  0.308812	  0.278327	  0.205240
 -0.222826	 -0.328483	  0.213680	  0.308503	  0.141118	 -0.192243	 -0.331740	 -0.322835	  0.264754	  0.244960	  0.312299	  0.260437	  0.192852
 -0.245763	 -0.317854	  0.243163	  0.311126	  0.119472	 -0.201815	 -0.309681	 -0.335214	  0.266969	  0.274093	  0.339162	  0.261011	  0.226453
 -0.240872	 -0.322926	  0.282564	  0.295692	  0.097778	 -0.206352	 -0.354342	 -0.319072	  0.269106	  0.297743	  0.310162	  0.240383	  0.228591
 -0.205370	 -0.341434	  0.286689	  0.310445	  0.076129	 -0.190552	 -0.395719	 -0.318751	  0.266782	  0.261899	  0.292960	  0.232544	  0.179058
 -0.210917	 -0.327655	  0.296170	  0.293024	  0.057898	 -0.134217	 -0.390083	 -0.319922	  0.278649	  0.212900	  0.287622	  0.234702	  0.144281
 -0.216150	 -0.310101	  0.316286	  0.290291	  0.077454	 -0.140535	 -0.380798	 -0.308581	  0.268338	  0.195095	  0.322924	  0.241412	  0.148071
 -0.205992	 -0.326748	  0.308917	  0.287990	  0.129516	 -0.165581	 -0.408046	 -0.314750	  0.255740	  0.223903	  0.333407	  0.267383	  0.165015
 -0.192336	 -0.319649	  0.326461	  0.289190	  0.136669	 -0.186661	 -0.434230	 -0.343934	  0.234135	  0.241211	  0.326000	  0.255884	  0.184924
 -0.160856	 -0.322705	  0.343380	  0.281112	  0.142901	 -0.218714	 -0.432673	 -0.371942	  0.247506	  0.208578	  0.281033	  0.248294	  0.190737
 -0.192773	 -0.337150	  0.354455	  0.294181	  0.119432	 -0.230353	 -0.431225	 -0.357157	  0.257844	  0.197479	  0.255332	  0.239605	  0.169674
 -0.224860	 -0.330842	  0.338482	  0.276845	  0.110401	 -0.208944	 -0.452529	 -0.343145	  0.251270	  0.206475	  0.298868	  0.216008	  0.161472
 -0.218307	 -0.313567	  0.316201	  0.283321	  0.095920	 -0.233790	 -0.437947	 -0.314746	  0.260124	  0.251335	  0.330146	  0.233891	  0.170507
 -0.252068	 -0.277634	  0.321730	  0.285003	  0.085427	 -0.235793	 -0.425880	 -0.294547	  0.242005	  0.250730	  0.319765	  0.217204	  0.172001
 -0.275839	 -0.286163	  0.322070	  0.285573	  0.092874	 -0.221387	 -0.432269	 -0.308516	  0.249891	  0.250631	  0.320437	  0.193326	  0.161126
 -0.277710	 -0.308103	  0.316982	  0.276735	  0.092561	 -0.199215	 -0.447014	 -0.321151	  0.255025	  0.249663	  0.330441	  0.175365	  0.197802
 -0.266322	 -0.339204	  0.305983	  0.267110	  0.074434	 -0.178281	 -0.451280	 -0.327718	  0.236249	  0.226964	  0.291273	  0.201780	  0.208634
 -0.263840	 -0.348584	  0.285364	  0.258968	  0.060892	 -0.188358	 -0.453564	 -0.337627	  0.227144	  0.232848	  0.327842	  0.226562	  0.268679
 -0.230804	 -0.360350	  0.286688	  0.243851	  0.100061	 -0.175475	 -0.457818	 -0.338582	  0.248746	  0.220338	  0.348521	  0.217814	  0.263789
 -0.215261	 -0.325107	  0.302446	  0.243498	  0.102078	 -0.206831	 -0.472424	 -0.343584	  0.266946	  0.214233	  0.329074	  0.181501	  0.217457
 -0.260826	 -0.292144	  0.303378	  0.231361	  0.064153	 -0.237897	 -0.487208	 -0.316320	  0.264401	  0.206690	  0.320825	  0.159825	  0.202730
 -0.299655	 -0.313787	  0.307018	  0.215412	  0.072419	 -0.277451	 -0.474157	 -0.310177	  0.295647	  0.237654	  0.323091	  0.164562	  0.213937
 -0.292037	 -0.353130	  0.335688	  0.238529	  0.094848	 -0.293546	 -0.505913	 -0.329267	  0.282267	  0.252749	  0.333214	  0.221409	  0.245308
 -0.330830	 -0.355768	  0.351337	  0.256540	  0.088954	 -0.303527	 -0.517197	 -0.341091	  0.248648	  0.240078	  0.319904	  0.228730	  0.206391
 -0.395850	 -0.344551	  0.321028	  0.245861	  0.030166	 -0.285566	 -0.578367	 -0.362748	  0.250967	  0.226878	  0.326474	  0.209202	  0.181563
 -0.427912	 -0.329437	  0.284988	  0.250884	  0.009138	 -0.288618	 -0.602672	 -0.354126	  0.272073	  0.224131	  0.316731	  0.248037	  0.177767
 -0.408339	 -0.320701	  0.284421	  0.240852	  0.016805	 -0.254014	 -0.609997	 -0.359080	  0.281274	  0.222960	  0.289930	  0.257758	  0.206822
 -0.334050	 -0.333195	  0.294267	  0.203479	 -0.008115	 -0.260144	 -0.632642	 -0.357662	  0.269705	  0.225386	  0.275617	  0.237385	  0.201421
 -0.325980	 -0.333738	  0.263445	  0.207553	  0.001753	 -0.264800	 -0.625937	 -0.307474	  0.242294	  0.281990	  0.268173	  0.189105	  0.104502
 -0.302956	 -0.329048	  0.239060	  0.233196	 -0.006636	 -0.287777	 -0.655287	 -0.296040	  0.247173	  0.299229	  0.270965	  0.172056	  0.061464
 -0.275839	 -0.334478	  0.282932	  0.216172	 -0.000913	 -0.267657	 -0.647012	 -0.292077	  0.271540	  0.321935	  0.268049	  0.173671	  0.077750
 -0.270235	 -0.332023	  0.316481	  0.197094	 -0.010321	 -0.230788	 -0.633235	 -0.280761	  0.285134	  0.294292	  0.297266	  0.197824	  0.099315
 -0.286890	 -0.333454	  0.318753	  0.185211	 -0.021933	 -0.235447	 -0.614069	 -0.271330	  0.249530	  0.244929	  0.334410	  0.220239	  0.078307
 -0.278839	 -0.316845	  0.326674	  0.209613	 -0.015317	 -0.254486	 -0.616163	 -0.285685	  0.197768	  0.260542	  0.371031	  0.199357	  0.107760
 -0.256669	 -0.283077	  0.352468	  0.224252	 -0.019017	 -0.272819	 -0.631854	 -0.291902	  0.199826	  0.213452	  0.354885	  0.187588	  0.132660
