# Supplementary material for: A fluorescent photoimmunoconjugate for imaging of cholesteatoma
Source: Sci Rep. 2022 Nov 19;12:19905. doi: 10.1038/s41598-022-22072-9 (PMC9675863; doi:10.1038/s41598-022-22072-9)
Supplement: Supplementary file 2 — Supplementary Information 2. [file 41598_2022_22072_MOESM2_ESM.zip › Data/ABR-50-2]

:RUN-2	LEVEL SWEEP	TEMP:NaN	6/6/2018	10:30 AM	NaNHR:
:SW EAR: R	SW FREQ: 8.00	# AVERAGES: 512	REP RATE (/sec): 40	DRIVER: RS Tweeter	SAMPLE (�sec): 40	
:NOTES-
:CHAMBER-CH4B-PXI
:CFTS Version: V2.7.2 (R850)
:LEVELS:20;25;30;35;40;45;50;55;60;65;70;75;80;
:DATA
 -0.003549	  0.044502	 -0.032511	  0.065065	  0.008275	 -0.010996	  0.081389	 -0.024186	 -0.040563	 -0.015322	  0.009626	 -0.034350	 -0.018290
 -0.007041	  0.038219	 -0.021005	  0.079212	  0.016183	 -0.014078	  0.086607	 -0.028720	 -0.014362	 -0.001244	 -0.022783	 -0.044575	 -0.002203
  0.015570	  0.018691	 -0.002074	  0.069972	  0.035490	  0.006128	  0.089991	 -0.038601	 -0.002163	  0.007657	 -0.025820	 -0.030503	 -0.008596
  0.013045	  0.000979	  0.007850	  0.061821	  0.024167	  0.039273	  0.038889	  0.001953	 -0.012699	  0.028959	  0.003790	 -0.022687	  0.009950
  0.035832	 -0.014924	  0.031489	  0.076375	  0.015418	  0.012580	  0.006416	 -0.017289	 -0.017704	  0.040837	  0.026483	 -0.010477	  0.009083
  0.052938	 -0.004848	 -0.011290	  0.060039	  0.013923	 -0.008158	 -0.004781	 -0.012549	 -0.016326	  0.015998	  0.028253	 -0.002401	  0.006568
 -0.008091	 -0.007945	 -0.025400	  0.053454	 -0.014576	  0.000002	 -0.044538	 -0.009346	 -0.001902	  0.008713	  0.023279	  0.012802	  0.003654
 -0.030226	 -0.011194	 -0.036487	  0.039490	 -0.052804	 -0.042095	 -0.048246	 -0.020082	  0.021867	 -0.013867	  0.028422	  0.021348	 -0.003528
 -0.052864	 -0.012636	 -0.014282	  0.001227	 -0.019675	 -0.035486	 -0.014157	  0.005112	  0.017286	 -0.043851	 -0.001129	  0.025824	  0.000119
 -0.048342	 -0.018548	  0.004708	 -0.005610	 -0.005779	 -0.000317	 -0.017851	  0.024947	  0.013666	 -0.043606	 -0.014169	  0.035496	  0.022058
 -0.013442	 -0.008195	  0.041957	  0.008416	 -0.000854	 -0.002085	 -0.002771	  0.034368	  0.030207	 -0.040866	 -0.002717	  0.012868	  0.016672
 -0.033090	 -0.007986	  0.073582	 -0.019102	 -0.018816	  0.025192	  0.020865	  0.027340	 -0.020425	 -0.008707	 -0.004421	  0.008024	  0.002596
 -0.057088	 -0.011938	  0.052951	 -0.015923	 -0.019456	  0.020761	  0.021128	 -0.014778	 -0.013345	 -0.015063	 -0.024175	 -0.014688	 -0.014870
 -0.044172	 -0.018964	  0.023344	 -0.017674	 -0.002552	 -0.007737	 -0.028585	 -0.020638	  0.000899	 -0.011738	 -0.032880	 -0.022250	 -0.009940
  0.012748	 -0.008655	 -0.010975	 -0.044268	 -0.021895	  0.025300	 -0.039671	 -0.027735	  0.008828	  0.006696	 -0.022628	 -0.026475	  0.026916
  0.048068	  0.035609	 -0.027979	 -0.054469	 -0.006886	  0.039252	 -0.046380	 -0.018696	  0.026940	  0.032727	 -0.009321	 -0.024298	 -0.018127
  0.031409	  0.041210	 -0.048728	 -0.086823	 -0.006900	  0.008215	 -0.022526	  0.000644	  0.030675	  0.021076	 -0.019884	 -0.012168	 -0.027802
  0.008557	 -0.017607	 -0.038099	 -0.121642	  0.008737	 -0.018680	 -0.014048	  0.044374	  0.007213	 -0.006016	 -0.000428	  0.025147	 -0.006618
  0.026081	 -0.029604	  0.003579	 -0.084694	  0.020031	 -0.037404	 -0.039685	  0.064077	 -0.009385	  0.000466	  0.013674	  0.036174	  0.001094
  0.053657	 -0.006164	  0.029370	 -0.064865	  0.027969	  0.000333	 -0.022046	  0.029805	 -0.008707	  0.037150	  0.046827	  0.067190	  0.011263
  0.103010	 -0.029544	  0.023623	 -0.044298	  0.056573	  0.054803	  0.002706	  0.036414	 -0.015432	  0.076031	  0.095412	  0.092269	 -0.004924
  0.099385	 -0.054905	  0.022068	 -0.028637	  0.078029	  0.059352	  0.002803	  0.054190	  0.009201	  0.063680	  0.071415	  0.108731	  0.014880
  0.070200	 -0.021503	  0.002050	 -0.047398	  0.057378	  0.025654	 -0.040945	  0.047834	  0.006825	  0.050285	  0.063092	  0.094580	  0.026128
  0.052192	 -0.021902	 -0.007751	 -0.042875	  0.039621	 -0.023078	 -0.029023	  0.063332	  0.021094	  0.076494	  0.083855	  0.106506	  0.040370
  0.055273	 -0.016842	 -0.019763	 -0.070432	  0.047249	 -0.025992	 -0.025179	  0.088872	  0.026992	  0.087933	  0.092337	  0.124711	  0.044906
  0.070068	 -0.000868	 -0.017018	 -0.127896	  0.043607	 -0.003737	 -0.006196	  0.101024	  0.019382	  0.102846	  0.101039	  0.095522	  0.048882
  0.053649	 -0.043075	  0.004641	 -0.165898	  0.028330	  0.001703	 -0.022349	  0.086571	  0.043487	  0.109328	  0.083719	  0.083290	  0.054345
 -0.013399	 -0.069293	  0.021949	 -0.208629	  0.033465	  0.008092	 -0.055790	  0.072642	  0.048466	  0.122994	  0.057154	  0.072983	  0.049220
  0.001154	 -0.059881	  0.015031	 -0.209129	  0.052142	  0.014060	 -0.061160	  0.087297	  0.059977	  0.153374	  0.092827	  0.046129	  0.019350
  0.051673	 -0.047346	  0.039206	 -0.196463	  0.051374	  0.007127	 -0.024792	  0.109255	  0.061068	  0.160433	  0.078751	  0.034327	  0.040197
  0.054191	 -0.055638	  0.029304	 -0.168509	  0.069678	  0.031685	  0.008099	  0.103809	  0.052010	  0.120500	  0.086027	  0.029779	  0.050818
  0.054509	 -0.053570	  0.033013	 -0.146857	  0.102034	  0.011602	  0.030362	  0.058455	  0.058640	  0.113963	  0.116373	  0.033688	  0.067302
  0.075701	 -0.034469	  0.026335	 -0.169172	  0.079179	  0.000462	  0.032390	  0.067949	  0.098995	  0.093088	  0.105943	  0.069963	  0.106713
  0.097516	 -0.031700	  0.018205	 -0.171940	  0.051863	 -0.001620	  0.054708	  0.091944	  0.136729	  0.122145	  0.124532	  0.128594	  0.141746
  0.073444	 -0.076527	  0.000012	 -0.179500	  0.036707	  0.008053	  0.054922	  0.122994	  0.175201	  0.125844	  0.141032	  0.158324	  0.220771
  0.069191	 -0.055415	  0.011337	 -0.172939	  0.050349	  0.014358	  0.042830	  0.123476	  0.166484	  0.158382	  0.128736	  0.166955	  0.273577
  0.027523	 -0.047451	 -0.003083	 -0.177701	  0.076867	  0.034492	  0.030665	  0.131702	  0.196321	  0.243971	  0.163061	  0.204514	  0.330286
  0.049390	 -0.051703	 -0.061734	 -0.180270	  0.106248	  0.028932	  0.031795	  0.139391	  0.234914	  0.276659	  0.159403	  0.230454	  0.367211
  0.107822	 -0.060756	 -0.110998	 -0.141424	  0.111349	  0.001075	  0.074914	  0.146087	  0.252578	  0.319628	  0.178139	  0.255658	  0.347875
  0.095763	 -0.072056	 -0.108497	 -0.120627	  0.128502	  0.032097	  0.097761	  0.191837	  0.290671	  0.336733	  0.172742	  0.244442	  0.292574
  0.076017	 -0.098228	 -0.097468	 -0.122476	  0.105999	  0.062026	  0.116879	  0.235156	  0.325207	  0.362877	  0.153873	  0.229251	  0.250935
  0.081958	 -0.065968	 -0.100643	 -0.135615	  0.100448	  0.075526	  0.130956	  0.282725	  0.349041	  0.361065	  0.147711	  0.216484	  0.184991
  0.068196	 -0.043613	 -0.117668	 -0.169631	  0.100795	  0.099473	  0.151100	  0.297992	  0.359317	  0.317604	  0.113860	  0.126941	  0.127804
  0.065715	 -0.013976	 -0.119752	 -0.170594	  0.110743	  0.100187	  0.178467	  0.309842	  0.357410	  0.313702	  0.049320	  0.050434	  0.028591
  0.107124	 -0.014278	 -0.104684	 -0.162688	  0.146858	  0.129867	  0.193783	  0.342548	  0.323761	  0.283576	 -0.058538	 -0.024011	 -0.089723
  0.088439	 -0.060767	 -0.090755	 -0.180003	  0.138292	  0.159326	  0.160235	  0.305243	  0.278276	  0.235131	 -0.143735	 -0.111929	 -0.165229
  0.046391	 -0.079196	 -0.068692	 -0.177269	  0.129226	  0.167121	  0.105079	  0.237262	  0.231652	  0.190360	 -0.217881	 -0.193043	 -0.228814
  0.069354	 -0.059695	 -0.066527	 -0.198758	  0.140760	  0.194943	  0.099608	  0.159721	  0.157650	  0.124229	 -0.296574	 -0.303941	 -0.299883
  0.082042	 -0.029260	 -0.088606	 -0.198824	  0.159303	  0.162833	  0.118155	  0.109055	  0.037344	  0.052454	 -0.393472	 -0.337656	 -0.359451
  0.086282	 -0.044141	 -0.086398	 -0.177531	  0.141354	  0.127551	  0.106594	  0.062828	  0.007485	 -0.000968	 -0.454677	 -0.363539	 -0.367518
  0.077392	 -0.058240	 -0.107547	 -0.162543	  0.149359	  0.078301	  0.067357	 -0.026621	 -0.023178	 -0.051842	 -0.506069	 -0.389621	 -0.371378
  0.094313	 -0.030278	 -0.127371	 -0.124945	  0.126822	  0.086947	  0.011371	 -0.075821	 -0.052122	 -0.053452	 -0.556600	 -0.402488	 -0.378631
  0.094277	  0.026481	 -0.102881	 -0.077074	  0.099787	  0.075981	 -0.060431	 -0.101484	 -0.087148	 -0.091028	 -0.601526	 -0.402284	 -0.375990
  0.117427	  0.014819	 -0.119811	 -0.071274	  0.134863	  0.025562	 -0.108505	 -0.107025	 -0.083659	 -0.117167	 -0.586499	 -0.376532	 -0.352692
  0.109430	 -0.004132	 -0.128781	 -0.075115	  0.151762	 -0.033835	 -0.125233	 -0.129876	 -0.114206	 -0.116715	 -0.553786	 -0.315412	 -0.303566
  0.122487	 -0.032248	 -0.136107	 -0.085085	  0.128674	 -0.065727	 -0.126507	 -0.151853	 -0.127264	 -0.134085	 -0.548452	 -0.257422	 -0.219027
  0.124506	 -0.003437	 -0.110928	 -0.079867	  0.106825	 -0.040973	 -0.130335	 -0.163049	 -0.155607	 -0.129652	 -0.542852	 -0.185511	 -0.132697
  0.126507	  0.012797	 -0.086965	 -0.085146	  0.051231	 -0.045724	 -0.114988	 -0.118380	 -0.145671	 -0.079109	 -0.522404	 -0.124104	 -0.030227
  0.102892	 -0.003832	 -0.103475	 -0.087596	  0.018019	 -0.040127	 -0.137710	 -0.105194	 -0.102408	 -0.011339	 -0.448808	 -0.060505	  0.133767
  0.075258	 -0.038784	 -0.128153	 -0.085486	 -0.000847	 -0.052262	 -0.124740	 -0.073074	 -0.062893	  0.010825	 -0.332979	  0.025032	  0.227774
  0.118200	 -0.015702	 -0.132945	 -0.079796	 -0.006044	 -0.048171	 -0.099888	 -0.027671	  0.026545	  0.127461	 -0.186670	  0.079690	  0.312834
  0.148599	 -0.004261	 -0.142766	 -0.083813	 -0.006717	 -0.002705	 -0.036830	  0.002347	  0.127340	  0.227062	 -0.045012	  0.168533	  0.367813
  0.129645	 -0.031025	 -0.126865	 -0.117029	 -0.009345	  0.006876	  0.013651	  0.052032	  0.229860	  0.278478	  0.040575	  0.224723	  0.424070
  0.115260	 -0.034657	 -0.131032	 -0.116934	  0.018456	 -0.004670	  0.037025	  0.089434	  0.327187	  0.340700	  0.117103	  0.265959	  0.481882
  0.129289	 -0.020856	 -0.158375	 -0.103524	  0.044814	  0.044989	  0.104810	  0.159987	  0.384822	  0.400199	  0.147623	  0.250035	  0.501177
  0.138825	 -0.043259	 -0.161992	 -0.083490	  0.047038	  0.073656	  0.184744	  0.232326	  0.412349	  0.421697	  0.161603	  0.204544	  0.444529
  0.149399	 -0.011199	 -0.157618	 -0.067372	  0.043166	  0.110671	  0.225715	  0.248271	  0.469453	  0.424082	  0.167313	  0.162855	  0.369972
  0.120730	 -0.010633	 -0.133719	 -0.030625	  0.065378	  0.176282	  0.273949	  0.292266	  0.480802	  0.410264	  0.095272	  0.070761	  0.297765
  0.124882	 -0.009291	 -0.143484	 -0.053655	  0.074402	  0.232612	  0.305632	  0.313955	  0.439491	  0.399644	  0.001794	  0.027181	  0.206960
  0.159043	 -0.016113	 -0.122680	 -0.062268	  0.088074	  0.262100	  0.317104	  0.299123	  0.402580	  0.354322	 -0.042277	 -0.017755	  0.149845
  0.156264	 -0.006866	 -0.110936	 -0.014679	  0.115801	  0.265401	  0.310740	  0.246329	  0.355917	  0.324304	 -0.028399	 -0.092784	  0.072433
  0.141035	  0.027383	 -0.115855	  0.015350	  0.153571	  0.290391	  0.283425	  0.207081	  0.250167	  0.272664	 -0.085538	 -0.214924	 -0.006958
  0.146559	  0.028163	 -0.118911	 -0.008236	  0.163727	  0.270045	  0.235312	  0.155751	  0.190852	  0.214492	 -0.136058	 -0.322062	 -0.101060
  0.159074	 -0.001908	 -0.104153	  0.032041	  0.174671	  0.224520	  0.185600	  0.096790	  0.139632	  0.209777	 -0.177329	 -0.410607	 -0.210925
  0.188510	 -0.024165	 -0.103274	  0.081009	  0.187301	  0.204245	  0.183929	  0.037580	  0.054824	  0.160214	 -0.250406	 -0.501667	 -0.285846
  0.193217	 -0.013825	 -0.096382	  0.062754	  0.184429	  0.193976	  0.145610	  0.011283	 -0.003325	  0.066545	 -0.333046	 -0.556826	 -0.286047
  0.169217	  0.001717	 -0.094635	  0.070945	  0.178536	  0.184621	  0.118540	 -0.017289	 -0.009970	 -0.005749	 -0.398124	 -0.594685	 -0.281957
  0.141862	 -0.023074	 -0.113181	  0.065326	  0.176654	  0.180522	  0.058834	 -0.052701	 -0.052925	 -0.060177	 -0.381903	 -0.606497	 -0.220805
  0.130695	 -0.041369	 -0.113426	  0.058728	  0.163441	  0.125439	  0.001677	 -0.068866	 -0.044588	 -0.096102	 -0.379298	 -0.570265	 -0.122904
  0.125346	 -0.034569	 -0.134218	  0.037562	  0.168057	  0.080825	 -0.037820	 -0.106480	 -0.026874	 -0.104231	 -0.344291	 -0.540543	 -0.059581
  0.154599	 -0.023789	 -0.151537	  0.017929	  0.128406	  0.031133	 -0.053880	 -0.178074	 -0.070012	 -0.070308	 -0.289056	 -0.454190	  0.017974
  0.166014	 -0.003834	 -0.156176	  0.026621	  0.084292	  0.020825	 -0.055392	 -0.194347	 -0.083948	 -0.012645	 -0.199005	 -0.379794	  0.093984
  0.138848	 -0.007530	 -0.110334	  0.035024	  0.050798	 -0.018755	 -0.023528	 -0.165129	 -0.005859	  0.032260	 -0.111502	 -0.314004	  0.152238
  0.154382	 -0.004909	 -0.102596	  0.077960	  0.026668	 -0.028195	 -0.003700	 -0.121804	  0.063747	  0.087841	 -0.031871	 -0.262295	  0.236798
  0.172146	 -0.011002	 -0.107657	  0.105510	  0.008252	  0.002490	 -0.002174	 -0.075174	  0.113850	  0.114584	  0.031885	 -0.233399	  0.324355
  0.171669	  0.004272	 -0.122803	  0.062571	  0.002835	  0.012657	  0.028449	 -0.015780	  0.152919	  0.116248	  0.045717	 -0.198379	  0.307811
  0.152173	  0.011529	 -0.101817	  0.030715	  0.015320	  0.032633	  0.066175	  0.006953	  0.210403	  0.166828	  0.071174	 -0.213679	  0.249039
  0.111623	  0.004232	 -0.087443	  0.027076	  0.030715	  0.060202	  0.116239	  0.025021	  0.223516	  0.185884	  0.030007	 -0.247881	  0.157016
  0.088974	  0.019160	 -0.069953	  0.009917	  0.060319	  0.104459	  0.167992	  0.046805	  0.184255	  0.173616	  0.002165	 -0.296204	  0.102969
  0.125481	 -0.018462	 -0.054018	 -0.005016	  0.071840	  0.106366	  0.183831	  0.038770	  0.169347	  0.138844	 -0.070038	 -0.347565	  0.002542
  0.106037	  0.009662	 -0.039877	  0.021943	  0.097178	  0.106018	  0.183853	  0.050327	  0.104218	  0.074003	 -0.104445	 -0.403140	 -0.044498
  0.050253	  0.008494	 -0.014024	  0.044312	  0.090851	  0.140561	  0.154364	  0.057609	  0.026757	  0.052219	 -0.135209	 -0.458004	 -0.057092
  0.059088	 -0.003592	 -0.044357	  0.053768	  0.082099	  0.126890	  0.124802	  0.048885	 -0.059956	 -0.014122	 -0.193576	 -0.515254	 -0.152294
  0.077084	 -0.014226	 -0.043751	  0.037984	  0.068610	  0.124566	  0.110777	 -0.014733	 -0.093326	 -0.074203	 -0.240131	 -0.499426	 -0.235727
  0.096333	 -0.032424	 -0.051941	 -0.008475	  0.051295	  0.141404	  0.090224	 -0.092399	 -0.125167	 -0.149350	 -0.255293	 -0.515447	 -0.253107
  0.066592	 -0.050743	 -0.058091	 -0.027861	  0.062948	  0.127456	  0.067060	 -0.132441	 -0.166783	 -0.211593	 -0.276979	 -0.532545	 -0.191021
  0.054697	 -0.019842	 -0.043121	 -0.028193	  0.064859	  0.119968	  0.031665	 -0.207659	 -0.184543	 -0.222723	 -0.294771	 -0.510975	 -0.172376
  0.116689	 -0.019909	 -0.032130	 -0.021054	  0.042937	  0.092407	 -0.007813	 -0.244313	 -0.205427	 -0.206766	 -0.307656	 -0.516778	 -0.189814
  0.167021	 -0.039217	 -0.044958	 -0.036179	  0.002013	  0.084522	 -0.037374	 -0.261350	 -0.191040	 -0.188301	 -0.337959	 -0.554056	 -0.170958
  0.182872	 -0.032375	 -0.028004	 -0.022037	 -0.025437	  0.062121	 -0.047920	 -0.284083	 -0.137620	 -0.198288	 -0.318609	 -0.555567	 -0.152168
  0.155147	 -0.032017	 -0.021679	 -0.003316	 -0.037896	  0.019338	 -0.066514	 -0.292806	 -0.108125	 -0.182843	 -0.260809	 -0.556090	 -0.160049
  0.174513	 -0.019999	 -0.016577	  0.001866	 -0.037868	  0.000322	 -0.079588	 -0.263392	 -0.129327	 -0.180155	 -0.255667	 -0.501130	 -0.134062
  0.174669	 -0.029277	  0.000772	  0.021962	 -0.044273	 -0.013486	 -0.075196	 -0.235036	 -0.101757	 -0.145638	 -0.228126	 -0.466125	 -0.107849
  0.153899	 -0.045963	 -0.052314	 -0.000293	 -0.071306	 -0.026666	 -0.061532	 -0.211222	 -0.077401	 -0.153916	 -0.200123	 -0.422105	 -0.089582
  0.150963	 -0.039375	 -0.066124	  0.002266	 -0.056149	 -0.034267	 -0.045202	 -0.193212	 -0.064870	 -0.157138	 -0.199929	 -0.328003	 -0.077327
  0.145826	 -0.048410	 -0.040659	 -0.018091	 -0.028823	 -0.010644	  0.019382	 -0.201381	 -0.067964	 -0.134571	 -0.174082	 -0.213163	 -0.020146
  0.100328	 -0.051187	 -0.026312	 -0.063564	 -0.034223	  0.009436	  0.015907	 -0.192922	 -0.093707	 -0.093763	 -0.106979	 -0.156258	  0.007182
  0.057918	 -0.064593	 -0.037515	 -0.068139	 -0.043049	  0.005135	  0.034547	 -0.196556	 -0.121608	 -0.026241	 -0.057087	 -0.121398	  0.063822
  0.097068	 -0.047137	 -0.020582	 -0.066444	 -0.043933	  0.002090	  0.040013	 -0.190111	 -0.103416	  0.026959	 -0.020584	 -0.073671	  0.112762
  0.109003	  0.017022	 -0.045954	 -0.061027	 -0.040121	  0.037376	  0.059482	 -0.144782	 -0.058811	  0.048039	  0.030622	 -0.054382	  0.188108
  0.073799	  0.026564	 -0.120429	 -0.046059	 -0.008648	  0.066600	  0.068354	 -0.089229	  0.005939	  0.090262	  0.067303	 -0.056761	  0.238604
  0.070558	  0.025679	 -0.143399	 -0.030912	  0.006192	  0.081480	  0.126249	 -0.034730	  0.046785	  0.129054	  0.082271	 -0.041509	  0.282244
  0.094596	  0.050227	 -0.121245	 -0.022349	  0.035288	  0.089503	  0.164000	  0.008094	  0.100870	  0.150033	  0.079017	 -0.020246	  0.309394
  0.090104	  0.065511	 -0.092606	 -0.021362	  0.035260	  0.110315	  0.204313	  0.036382	  0.113791	  0.149945	  0.106419	  0.045452	  0.294383
  0.086453	  0.067616	 -0.070396	  0.023126	  0.043784	  0.166586	  0.218166	  0.070121	  0.158300	  0.156998	  0.170191	  0.083857	  0.335696
  0.109299	  0.083989	 -0.024939	  0.036424	  0.026779	  0.169060	  0.221610	  0.094854	  0.171379	  0.202760	  0.206440	  0.136481	  0.362630
  0.108129	  0.074577	 -0.013415	  0.018516	  0.011551	  0.162237	  0.238289	  0.142684	  0.163211	  0.201222	  0.213434	  0.161522	  0.324774
  0.097396	  0.082069	 -0.021463	  0.014964	  0.013039	  0.180150	  0.256116	  0.167435	  0.227104	  0.228691	  0.253640	  0.122334	  0.317498
  0.115292	  0.064925	  0.017641	  0.032110	  0.037483	  0.204926	  0.266638	  0.172390	  0.236149	  0.230972	  0.264197	  0.132196	  0.342372
  0.116644	  0.044011	  0.022433	  0.058622	  0.042171	  0.211687	  0.255908	  0.151656	  0.242532	  0.226240	  0.237488	  0.150578	  0.360587
  0.135219	  0.039119	  0.048682	  0.058843	  0.090876	  0.202394	  0.268399	  0.151074	  0.232240	  0.226717	  0.238005	  0.182295	  0.342035
  0.135220	  0.009365	  0.035996	  0.071940	  0.104525	  0.199846	  0.295668	  0.124506	  0.208445	  0.224130	  0.215272	  0.130522	  0.312089
  0.094055	  0.007844	  0.061700	  0.082271	  0.139247	  0.211036	  0.320315	  0.116685	  0.188519	  0.183256	  0.207858	  0.104883	  0.267582
  0.091225	  0.033468	  0.084747	  0.097635	  0.172933	  0.219858	  0.342596	  0.095591	  0.156727	  0.141323	  0.166420	  0.053894	  0.229032
  0.069318	  0.036007	  0.060654	  0.145030	  0.166204	  0.214482	  0.309057	  0.057109	  0.160840	  0.112551	  0.145161	  0.052168	  0.159903
  0.061829	  0.053354	  0.039505	  0.156082	  0.170285	  0.169295	  0.271421	  0.042341	  0.135242	  0.087119	  0.098380	  0.022150	  0.111833
  0.062512	  0.070854	  0.025506	  0.182365	  0.160709	  0.142265	  0.235092	  0.051000	  0.113666	  0.019022	  0.060157	 -0.056498	  0.047690
  0.054639	  0.068875	  0.058812	  0.212946	  0.183493	  0.087192	  0.212300	  0.037044	  0.075055	 -0.034379	  0.009944	 -0.104136	  0.019588
  0.071831	  0.094094	  0.053813	  0.227983	  0.213611	  0.075791	  0.214550	 -0.028082	  0.027471	 -0.085825	 -0.036758	 -0.155998	 -0.005783
  0.104597	  0.100209	  0.066596	  0.219019	  0.184092	  0.081788	  0.189625	 -0.081204	 -0.007528	 -0.127352	 -0.068194	 -0.200093	 -0.059077
  0.093663	  0.077794	  0.075061	  0.168825	  0.150497	  0.057707	  0.198826	 -0.125311	 -0.024875	 -0.150314	 -0.106956	 -0.239285	 -0.062841
  0.092643	  0.111996	  0.122398	  0.159998	  0.125707	  0.007616	  0.198145	 -0.167108	 -0.060208	 -0.158799	 -0.121350	 -0.249996	 -0.072477
  0.107168	  0.109087	  0.105460	  0.172882	  0.094868	  0.023080	  0.149976	 -0.221855	 -0.114891	 -0.205626	 -0.147383	 -0.267297	 -0.109839
  0.128220	  0.092954	  0.116253	  0.180055	  0.089762	  0.013464	  0.093473	 -0.216445	 -0.148287	 -0.233838	 -0.177062	 -0.277328	 -0.117442
  0.142901	  0.068778	  0.159856	  0.177783	  0.079106	 -0.016440	  0.043443	 -0.215515	 -0.147237	 -0.262543	 -0.210786	 -0.273559	 -0.146365
  0.147626	  0.059122	  0.129019	  0.138220	  0.049335	 -0.023637	 -0.014727	 -0.223100	 -0.144595	 -0.309665	 -0.215251	 -0.287814	 -0.181431
  0.156775	  0.070874	  0.114101	  0.101273	  0.037844	 -0.028957	 -0.018283	 -0.264709	 -0.134902	 -0.296472	 -0.190816	 -0.279264	 -0.202521
  0.145072	  0.069341	  0.110399	  0.065404	  0.014535	 -0.062850	 -0.033050	 -0.270134	 -0.154959	 -0.305212	 -0.217582	 -0.274570	 -0.218241
  0.127874	  0.063142	  0.097646	  0.060360	 -0.008672	 -0.119232	 -0.067278	 -0.298780	 -0.172130	 -0.290583	 -0.252975	 -0.295546	 -0.225585
  0.115659	  0.089942	  0.110000	  0.030990	 -0.027673	 -0.135716	 -0.049081	 -0.304528	 -0.192272	 -0.284549	 -0.220586	 -0.263888	 -0.212374
  0.087394	  0.119585	  0.112405	  0.030089	 -0.054391	 -0.136026	 -0.059708	 -0.295066	 -0.252538	 -0.313472	 -0.208442	 -0.215083	 -0.180910
  0.073890	  0.104562	  0.144262	  0.072336	 -0.092989	 -0.184044	 -0.082189	 -0.316636	 -0.245961	 -0.313909	 -0.190378	 -0.204064	 -0.144914
  0.106755	  0.113000	  0.125764	  0.057823	 -0.098146	 -0.199130	 -0.084168	 -0.335202	 -0.221372	 -0.282773	 -0.159211	 -0.192355	 -0.096143
  0.103841	  0.103241	  0.089823	  0.038822	 -0.127346	 -0.152799	 -0.110700	 -0.317591	 -0.150376	 -0.225842	 -0.115824	 -0.173228	 -0.038538
  0.105282	  0.111872	  0.105602	  0.020802	 -0.133525	 -0.180461	 -0.088023	 -0.284960	 -0.144586	 -0.207704	 -0.106833	 -0.114402	  0.038361
  0.090156	  0.146299	  0.075348	  0.019047	 -0.094312	 -0.208452	 -0.058686	 -0.258581	 -0.143123	 -0.162430	 -0.050060	 -0.024740	  0.123173
  0.088174	  0.151151	  0.067085	  0.014563	 -0.074193	 -0.213396	 -0.037610	 -0.173765	 -0.082073	 -0.099477	  0.012638	  0.055010	  0.240163
  0.079438	  0.155025	  0.074115	 -0.018712	 -0.123933	 -0.184257	 -0.001739	 -0.123415	 -0.024627	 -0.054508	  0.104820	  0.100780	  0.294155
  0.067532	  0.148905	  0.071045	  0.013710	 -0.104274	 -0.199343	  0.045316	 -0.139942	  0.007659	 -0.013813	  0.185744	  0.123920	  0.299936
  0.040470	  0.131392	  0.060682	  0.021640	 -0.087443	 -0.192792	  0.104640	 -0.116773	  0.024523	  0.013510	  0.215924	  0.119856	  0.315135
  0.017857	  0.139994	  0.057395	  0.006674	 -0.077233	 -0.160037	  0.146886	 -0.057641	  0.101055	  0.051282	  0.231361	  0.155183	  0.319963
  0.023317	  0.166975	  0.092177	 -0.016235	 -0.094922	 -0.127550	  0.140416	 -0.008341	  0.143786	  0.053857	  0.235554	  0.159504	  0.315963
  0.044958	  0.179210	  0.126285	  0.014715	 -0.085843	 -0.079226	  0.146773	  0.036399	  0.155206	  0.052026	  0.240818	  0.127433	  0.269563
  0.057577	  0.171002	  0.117408	  0.050987	 -0.077973	 -0.064164	  0.159022	  0.086769	  0.183141	  0.063946	  0.244655	  0.134764	  0.206603
  0.025787	  0.168727	  0.098245	  0.026140	 -0.083150	 -0.035606	  0.172125	  0.082256	  0.185603	  0.053262	  0.246140	  0.151266	  0.129474
  0.038334	  0.188382	  0.096583	  0.007387	 -0.070303	  0.010672	  0.177685	  0.040511	  0.159785	  0.071954	  0.227838	  0.106084	  0.094757
  0.057418	  0.162986	  0.061899	 -0.019422	 -0.020557	  0.019060	  0.158725	  0.026826	  0.119415	  0.053476	  0.184603	  0.059233	  0.053517
  0.114297	  0.158347	  0.044915	 -0.040547	 -0.012808	  0.046285	  0.160615	  0.016666	  0.073403	  0.022469	  0.144037	  0.018221	  0.007851
  0.085407	  0.173718	  0.057994	 -0.042076	  0.015490	  0.067461	  0.128016	 -0.002377	  0.039220	 -0.024223	  0.104166	 -0.025005	 -0.025266
  0.053509	  0.176337	  0.050756	 -0.016895	  0.046547	  0.072853	  0.091824	 -0.004942	 -0.009084	 -0.039645	  0.087724	 -0.064321	 -0.074657
  0.050141	  0.217247	  0.075765	 -0.016744	  0.034171	  0.041007	  0.085634	 -0.051493	 -0.000597	 -0.048830	  0.071589	 -0.074473	 -0.100783
  0.095233	  0.239469	  0.081074	 -0.021339	  0.041743	  0.004052	  0.093250	 -0.078155	  0.008069	 -0.070041	  0.021337	 -0.117388	 -0.128858
  0.113458	  0.228575	  0.096089	 -0.048125	  0.021712	 -0.010500	  0.112121	 -0.086766	  0.004967	 -0.084485	 -0.013985	 -0.123875	 -0.165153
  0.090802	  0.203834	  0.119505	 -0.025670	  0.007268	 -0.039231	  0.114344	 -0.089605	  0.011115	 -0.107419	 -0.048943	 -0.130234	 -0.142744
  0.065476	  0.161670	  0.162220	 -0.023772	 -0.019894	 -0.045717	  0.105118	 -0.082352	  0.012141	 -0.105606	 -0.085892	 -0.143541	 -0.098248
  0.046695	  0.129415	  0.165252	  0.013734	 -0.031951	 -0.026293	  0.101797	 -0.058261	  0.001107	 -0.091634	 -0.102447	 -0.134374	 -0.091440
  0.079072	  0.145550	  0.122437	  0.055266	 -0.038604	 -0.020773	  0.122988	 -0.046435	 -0.004972	 -0.085766	 -0.137039	 -0.103694	 -0.092714
  0.113734	  0.188186	  0.095289	  0.044420	 -0.014796	 -0.013536	  0.118641	 -0.053554	 -0.016374	 -0.109194	 -0.174944	 -0.111558	 -0.110555
  0.050932	  0.186965	  0.129837	  0.061556	 -0.035636	 -0.053678	  0.110266	 -0.048907	 -0.020907	 -0.088785	 -0.173373	 -0.133980	 -0.112800
  0.024182	  0.174922	  0.146605	  0.028371	 -0.037219	 -0.050979	  0.112666	 -0.010971	 -0.009342	 -0.072398	 -0.173700	 -0.150705	 -0.122501
  0.037956	  0.138177	  0.125953	  0.009949	 -0.043893	 -0.022924	  0.137164	 -0.012977	  0.007405	 -0.062549	 -0.158850	 -0.188444	 -0.135123
  0.037132	  0.151442	  0.140744	  0.034802	 -0.046592	 -0.014786	  0.143572	 -0.035253	 -0.002259	 -0.092702	 -0.177640	 -0.188221	 -0.133123
  0.046898	  0.197432	  0.109015	  0.064897	 -0.042886	 -0.026890	  0.145319	 -0.037725	 -0.014515	 -0.098751	 -0.173789	 -0.167201	 -0.116814
  0.051227	  0.173427	  0.089480	  0.029542	 -0.039445	 -0.011865	  0.124368	 -0.031894	 -0.026607	 -0.102519	 -0.165995	 -0.140893	 -0.101742
  0.022211	  0.204976	  0.088893	  0.011374	 -0.041647	 -0.029428	  0.127043	 -0.033887	 -0.044437	 -0.110540	 -0.165691	 -0.160179	 -0.068769
 -0.005392	  0.196546	  0.060570	  0.034095	 -0.038482	 -0.057414	  0.143946	 -0.035831	 -0.049484	 -0.127115	 -0.128876	 -0.162506	 -0.065962
  0.039840	  0.210382	  0.066432	  0.048703	 -0.023106	 -0.066289	  0.137982	 -0.071664	 -0.056913	 -0.099647	 -0.103287	 -0.133390	 -0.064324
  0.044092	  0.221882	  0.106650	  0.062844	 -0.080769	 -0.096233	  0.102044	 -0.120655	 -0.035477	 -0.102040	 -0.130523	 -0.064644	 -0.057765
  0.048958	  0.241718	  0.150912	  0.062067	 -0.129996	 -0.157119	  0.051749	 -0.163283	 -0.015697	 -0.125760	 -0.124686	 -0.050149	 -0.021101
  0.071293	  0.247543	  0.153489	  0.069255	 -0.121950	 -0.164073	  0.014616	 -0.147790	  0.002195	 -0.120326	 -0.117170	 -0.051561	  0.015847
  0.081790	  0.270178	  0.149971	  0.026231	 -0.096986	 -0.166559	 -0.003103	 -0.138951	  0.011684	 -0.110700	 -0.119830	 -0.033486	 -0.004741
  0.076222	  0.280058	  0.138583	  0.022101	 -0.092466	 -0.155039	 -0.006408	 -0.155570	  0.007341	 -0.116928	 -0.107740	 -0.022825	 -0.029377
  0.082650	  0.264189	  0.112569	  0.028293	 -0.127339	 -0.164625	 -0.014752	 -0.154824	 -0.006896	 -0.126976	 -0.103339	  0.009588	 -0.030420
  0.053348	  0.211697	  0.094818	  0.055725	 -0.136679	 -0.164526	 -0.008679	 -0.181180	 -0.051441	 -0.118092	 -0.127210	 -0.004658	 -0.007388
  0.000746	  0.172980	  0.101553	  0.062010	 -0.106470	 -0.151302	 -0.013267	 -0.202937	 -0.078450	 -0.123045	 -0.114502	  0.014318	 -0.027115
  0.011381	  0.173267	  0.074979	  0.067728	 -0.114557	 -0.148409	 -0.009005	 -0.175958	 -0.078464	 -0.119141	 -0.093810	 -0.033514	 -0.027877
  0.046614	  0.219458	  0.080464	  0.064450	 -0.108200	 -0.146136	  0.017102	 -0.150959	 -0.100966	 -0.102785	 -0.104127	 -0.031093	 -0.014471
  0.056476	  0.253108	  0.088003	  0.037823	 -0.132601	 -0.121736	  0.009655	 -0.121983	 -0.096624	 -0.068460	 -0.096303	  0.002683	 -0.048319
  0.016895	  0.240641	  0.085030	  0.056493	 -0.128013	 -0.134609	  0.025182	 -0.113023	 -0.086096	 -0.083324	 -0.091067	 -0.029515	 -0.075273
  0.003440	  0.265913	  0.072847	  0.052597	 -0.090915	 -0.143613	  0.023238	 -0.083561	 -0.056093	 -0.100791	 -0.098012	 -0.035681	 -0.071611
  0.006728	  0.241720	  0.052718	  0.051980	 -0.094052	 -0.143300	  0.021276	 -0.080539	 -0.030996	 -0.091699	 -0.106208	 -0.055635	 -0.091947
  0.020663	  0.241097	  0.053287	  0.071380	 -0.062973	 -0.114032	  0.041697	 -0.087433	 -0.015206	 -0.116177	 -0.102984	 -0.069126	 -0.135232
 -0.015283	  0.274395	  0.072531	  0.098050	 -0.056701	 -0.110466	  0.017003	 -0.069622	 -0.016661	 -0.110908	 -0.103239	 -0.054782	 -0.148627
 -0.050596	  0.246903	  0.081235	  0.079069	 -0.034082	 -0.106115	  0.011600	 -0.057402	 -0.042316	 -0.083642	 -0.112182	 -0.027430	 -0.120977
 -0.033670	  0.253355	  0.078686	  0.062729	 -0.056842	 -0.118195	  0.040843	 -0.015734	 -0.037316	 -0.080845	 -0.137224	 -0.043867	 -0.121575
 -0.025019	  0.262481	  0.090338	  0.030567	 -0.059292	 -0.122804	  0.049556	  0.002429	 -0.016631	 -0.086369	 -0.136444	 -0.059832	 -0.142614
 -0.015053	  0.221822	  0.096060	  0.023785	 -0.036136	 -0.127429	  0.038723	  0.004183	  0.008046	 -0.088150	 -0.114590	 -0.076626	 -0.130404
  0.028346	  0.210012	  0.104271	  0.029932	 -0.037747	 -0.128264	  0.031715	 -0.021918	  0.006447	 -0.048625	 -0.076594	 -0.081935	 -0.118738
  0.007127	  0.194546	  0.081578	 -0.000391	 -0.007161	 -0.127545	  0.050811	 -0.031388	  0.029384	 -0.061149	 -0.033157	 -0.070343	 -0.100609
 -0.003810	  0.184795	  0.055512	 -0.022297	 -0.001599	 -0.096160	  0.091465	 -0.013590	  0.069867	 -0.086084	 -0.055512	 -0.053751	 -0.103029
  0.005408	  0.203001	  0.061446	 -0.002205	 -0.009784	 -0.062677	  0.089192	 -0.031960	  0.020967	 -0.081300	 -0.099243	 -0.051041	 -0.074076
  0.040603	  0.204040	  0.044431	  0.008812	 -0.023023	 -0.037693	  0.074838	 -0.058907	  0.015800	 -0.115699	 -0.117194	 -0.059852	 -0.065873
  0.045759	  0.193601	  0.040040	  0.031190	 -0.012371	 -0.043676	  0.049574	 -0.072195	  0.013516	 -0.135320	 -0.101513	 -0.073247	 -0.070295
  0.027153	  0.170746	  0.048013	  0.036325	 -0.016708	 -0.043072	  0.044850	 -0.083956	  0.008254	 -0.145575	 -0.092096	 -0.084227	 -0.088773
  0.009913	  0.177396	  0.065494	  0.021739	 -0.021715	 -0.047541	  0.023939	 -0.116869	  0.004972	 -0.164685	 -0.080074	 -0.127881	 -0.129441
 -0.020899	  0.190074	  0.060765	  0.028761	 -0.024354	 -0.062491	  0.022286	 -0.139785	 -0.025258	 -0.231072	 -0.123128	 -0.171219	 -0.141412
  0.025490	  0.174404	  0.059602	  0.029880	 -0.038709	 -0.052635	 -0.013948	 -0.131422	 -0.016887	 -0.235198	 -0.136334	 -0.158106	 -0.144917
  0.081568	  0.165214	  0.015064	  0.036294	 -0.052796	 -0.072350	 -0.029253	 -0.095804	 -0.057619	 -0.204773	 -0.180013	 -0.166904	 -0.155290
  0.052318	  0.180198	 -0.020381	  0.031512	 -0.075398	 -0.091138	 -0.056098	 -0.094841	 -0.060572	 -0.223672	 -0.232123	 -0.192403	 -0.184906
 -0.004048	  0.157045	 -0.044514	  0.064978	 -0.115784	 -0.102313	 -0.043172	 -0.108028	 -0.077838	 -0.230166	 -0.222131	 -0.204886	 -0.204508
 -0.021517	  0.154262	 -0.037865	  0.078078	 -0.152630	 -0.087584	 -0.031512	 -0.084629	 -0.101030	 -0.227292	 -0.222275	 -0.195000	 -0.209109
 -0.007532	  0.175651	 -0.022076	  0.070790	 -0.150909	 -0.099937	 -0.069622	 -0.103170	 -0.063695	 -0.210629	 -0.218642	 -0.155553	 -0.194255
 -0.010080	 -0.023370	 -0.014665	 -0.058829	 -0.014995	 -0.045864	 -0.009211	  0.045361	  0.023787	  0.035234	 -0.043445	 -0.181645	  0.011880
  0.001692	 -0.036000	 -0.001884	 -0.034060	 -0.000007	 -0.062431	 -0.021592	  0.067428	  0.005610	  0.018592	 -0.010622	 -0.182631	 -0.009790
 -0.002166	 -0.053862	 -0.014587	 -0.045411	  0.030687	 -0.070652	 -0.022875	  0.059276	  0.011504	 -0.004948	 -0.001761	 -0.176979	 -0.019052
  0.010670	 -0.074546	  0.002566	 -0.021067	  0.047819	 -0.056507	 -0.030773	  0.057844	  0.025941	 -0.020396	 -0.011858	 -0.115659	  0.014456
  0.054777	 -0.053444	  0.018083	 -0.013232	  0.005356	 -0.029207	 -0.021359	  0.066508	  0.011509	 -0.044212	 -0.003981	 -0.071544	  0.010019
  0.041739	  0.002512	  0.049117	  0.004490	 -0.011451	 -0.013557	 -0.016726	  0.043184	 -0.003488	 -0.015048	  0.003938	 -0.036736	  0.024340
  0.056584	  0.022646	  0.036154	  0.038583	 -0.022554	 -0.021055	 -0.009701	  0.009856	  0.018465	  0.038479	  0.005800	 -0.027703	  0.009283
  0.039023	  0.016910	  0.005734	  0.009107	 -0.002284	 -0.002404	 -0.017460	  0.007335	  0.005703	  0.006424	  0.025786	 -0.013157	  0.014470
  0.008528	  0.029897	 -0.017502	 -0.011522	  0.002972	 -0.000029	 -0.026132	 -0.003150	 -0.011766	 -0.004173	  0.030398	  0.000900	  0.010909
  0.015438	  0.035368	 -0.022816	 -0.023194	 -0.000567	  0.004374	 -0.030024	 -0.035446	 -0.036290	  0.019467	  0.023453	  0.034885	  0.012016
  0.018755	  0.047166	  0.001553	 -0.041719	  0.007908	  0.032962	 -0.013428	 -0.025987	 -0.035277	  0.023361	  0.027966	  0.034495	 -0.011499
  0.025631	  0.051663	  0.002970	 -0.043149	  0.039846	  0.047525	  0.017107	 -0.009104	 -0.012378	 -0.008730	  0.019606	  0.042245	 -0.013576
  0.029320	  0.034738	 -0.002612	  0.007442	  0.017395	  0.054836	  0.029309	 -0.021449	 -0.015517	 -0.039887	  0.004889	  0.079347	  0.002628
  0.023250	  0.038639	 -0.007111	  0.039938	 -0.037725	  0.050222	  0.050976	 -0.007122	 -0.010107	 -0.023604	 -0.003831	  0.075343	  0.023427
 -0.010737	  0.006107	  0.004024	  0.027156	 -0.017670	  0.027815	  0.047142	 -0.020669	 -0.020578	 -0.011839	 -0.022664	  0.068802	 -0.008147
 -0.031106	  0.009123	  0.018462	  0.048175	 -0.000525	  0.038784	  0.009417	 -0.043824	 -0.006148	  0.006512	 -0.005747	  0.092367	 -0.008582
 -0.062706	  0.002329	 -0.007255	  0.047394	  0.010974	  0.026502	  0.004350	 -0.038552	  0.007833	  0.016389	  0.027158	  0.113937	  0.042021
 -0.078708	 -0.006972	 -0.036609	  0.008278	 -0.008245	  0.035171	  0.010600	 -0.034249	 -0.003181	  0.032784	 -0.002583	  0.097905	  0.009801
 -0.066001	 -0.015826	 -0.021494	  0.004109	 -0.027810	  0.010310	  0.009626	 -0.055865	  0.009501	 -0.014020	 -0.040300	  0.056130	 -0.061573
 -0.063904	 -0.033078	  0.007872	  0.057511	 -0.019126	 -0.026795	  0.040752	 -0.061375	  0.034880	 -0.010386	 -0.022199	  0.109699	 -0.053032
 -0.050901	 -0.065092	  0.015835	  0.095747	  0.004625	  0.012583	  0.051911	 -0.059642	  0.021166	 -0.002568	 -0.036531	  0.145815	 -0.035712
 -0.049067	 -0.065828	  0.018161	  0.100399	  0.016471	  0.030194	  0.028927	 -0.078266	  0.027069	  0.013279	 -0.042340	  0.093864	 -0.061223
 -0.059076	 -0.035649	  0.019268	  0.109352	 -0.002585	  0.041485	  0.068016	 -0.063189	  0.066899	 -0.019544	  0.011703	  0.077332	  0.007226
 -0.069121	 -0.013836	  0.028353	  0.126060	 -0.026671	  0.025167	  0.091016	 -0.034575	  0.082218	 -0.020508	  0.036475	  0.063273	  0.064151
 -0.086219	  0.009983	  0.032250	  0.126293	 -0.020568	 -0.009181	  0.088930	 -0.052640	  0.070789	 -0.043872	  0.036115	  0.058919	  0.042767
 -0.116261	 -0.005625	  0.019672	  0.111486	 -0.028225	  0.001926	  0.072016	 -0.053845	  0.024865	 -0.043627	  0.027369	  0.047282	  0.016956
 -0.141791	 -0.014704	  0.004050	  0.087070	 -0.017011	 -0.018486	  0.046893	 -0.039158	  0.021272	 -0.020231	  0.054575	  0.061487	  0.040990
 -0.130998	 -0.023137	 -0.004123	  0.126336	 -0.003818	 -0.021577	  0.046451	 -0.031963	  0.026881	 -0.027752	  0.024013	  0.045162	  0.025600
 -0.143031	 -0.034821	 -0.013210	  0.119500	 -0.001324	 -0.000491	  0.041759	 -0.041593	  0.038542	 -0.083894	  0.016346	  0.025976	  0.024808
 -0.137224	  0.004706	 -0.028338	  0.135253	 -0.055267	  0.024989	  0.070886	 -0.092016	  0.048778	 -0.056188	  0.013292	  0.051413	  0.050788
 -0.150134	  0.056980	 -0.021219	  0.166356	 -0.057809	  0.064087	  0.086798	 -0.104256	  0.028627	 -0.011793	 -0.035172	  0.069597	  0.029441
 -0.140343	  0.055045	  0.002196	  0.169379	 -0.081167	  0.038193	  0.054509	 -0.086446	 -0.013235	 -0.001496	 -0.019960	  0.074949	  0.004689
 -0.145707	  0.039216	  0.007869	  0.182070	 -0.100580	  0.021667	  0.012829	 -0.084621	 -0.013548	  0.004549	  0.029999	  0.121551	  0.066383
 -0.147425	  0.038427	 -0.032040	  0.184197	 -0.075200	  0.011803	  0.013561	 -0.086357	  0.010998	  0.012701	  0.004191	  0.161639	  0.046978
 -0.153047	  0.053236	 -0.059535	  0.193984	 -0.077159	  0.021024	 -0.009930	 -0.095735	  0.013251	  0.045717	 -0.015800	  0.188934	  0.018080
 -0.153232	  0.030488	 -0.059948	  0.198456	 -0.083132	  0.012045	 -0.018774	 -0.103291	  0.018483	  0.041740	  0.018400	  0.225384	  0.065046
 -0.134188	  0.006323	 -0.036539	  0.141663	 -0.072440	  0.027491	 -0.002985	 -0.089115	  0.013280	  0.003571	  0.015702	  0.205977	  0.072579
 -0.111611	  0.012730	 -0.043043	  0.091507	 -0.074037	  0.033615	  0.033230	 -0.075028	  0.034050	 -0.018379	 -0.023268	  0.147182	  0.038732
 -0.117642	  0.042794	 -0.051219	  0.134952	 -0.092047	  0.003354	  0.049115	 -0.071206	  0.007480	 -0.021243	 -0.047074	  0.143508	  0.046604
 -0.130144	  0.047011	 -0.071467	  0.152851	 -0.094031	 -0.000394	  0.080360	 -0.070091	  0.015116	 -0.024926	 -0.088480	  0.130274	  0.050728
 -0.144474	  0.057027	 -0.090564	  0.174517	 -0.106412	  0.029449	  0.077766	 -0.039473	  0.052176	 -0.034317	 -0.104017	  0.095946	  0.009985
 -0.136106	  0.036653	 -0.114382	  0.196045	 -0.105690	  0.014536	  0.058006	 -0.072124	  0.082166	 -0.059270	 -0.113994	  0.134418	  0.004556
 -0.125131	  0.017443	 -0.140209	  0.197675	 -0.110048	 -0.009382	  0.041991	 -0.103461	  0.099309	 -0.067432	 -0.147087	  0.113634	  0.043895
 -0.093527	  0.014956	 -0.128139	  0.172565	 -0.086862	  0.025455	  0.034148	 -0.073576	  0.079215	 -0.044273	 -0.169889	  0.068756	  0.035736
 -0.086951	  0.033231	 -0.104827	  0.148057	 -0.080587	  0.027866	  0.059057	 -0.046236	  0.057714	  0.000288	 -0.177811	  0.101538	  0.061441
 -0.101427	  0.030316	 -0.075160	  0.171796	 -0.095311	  0.035584	  0.043068	  0.009798	  0.064199	 -0.015093	 -0.160012	  0.108763	  0.111807
 -0.099241	  0.022643	 -0.108450	  0.147795	 -0.119341	  0.058237	  0.033810	  0.028987	  0.094808	 -0.051959	 -0.203701	  0.091505	  0.059949
 -0.143269	  0.030898	 -0.134809	  0.105381	 -0.118973	  0.076527	  0.011080	  0.003400	  0.076155	 -0.055032	 -0.238561	  0.068920	  0.048386
 -0.151431	  0.042293	 -0.141903	  0.122628	 -0.118751	  0.102367	  0.012383	 -0.033191	  0.072802	 -0.062605	 -0.219834	  0.066040	  0.087862
 -0.163686	  0.042123	 -0.137835	  0.129353	 -0.150542	  0.125977	  0.021232	 -0.046651	  0.070508	 -0.072123	 -0.225357	  0.019023	  0.015156
 -0.142336	  0.032944	 -0.090565	  0.151877	 -0.179569	  0.104336	  0.051224	 -0.079100	  0.063942	 -0.095370	 -0.242382	  0.064012	  0.002249
 -0.166417	  0.032736	 -0.064553	  0.144912	 -0.193764	  0.090661	  0.026405	 -0.088619	  0.060649	 -0.119865	 -0.256217	  0.090984	  0.024393
 -0.199897	  0.044855	 -0.086076	  0.115028	 -0.145362	  0.091587	  0.019879	 -0.089134	  0.073410	 -0.100526	 -0.304799	 -0.008744	 -0.017767
 -0.197809	  0.058910	 -0.070991	  0.069463	 -0.134423	  0.086479	  0.005663	 -0.080065	  0.083358	 -0.065764	 -0.308167	 -0.034287	 -0.021177
 -0.210004	  0.072876	 -0.097021	  0.035753	 -0.143257	  0.062946	 -0.016836	 -0.065816	  0.079589	 -0.048498	 -0.287784	 -0.018698	  0.038821
 -0.186581	  0.053252	 -0.093957	  0.043424	 -0.132878	  0.063775	  0.010141	 -0.062699	  0.098055	 -0.094400	 -0.256286	 -0.006658	  0.040162
 -0.163181	  0.041720	 -0.097531	  0.051898	 -0.127808	  0.093023	  0.005294	 -0.066889	  0.110748	 -0.081797	 -0.241383	 -0.022363	  0.017080
 -0.161967	  0.013625	 -0.100012	  0.014729	 -0.155595	  0.115544	 -0.009960	 -0.062962	  0.114427	 -0.071995	 -0.222447	 -0.011400	  0.095307
 -0.192469	  0.020739	 -0.103071	  0.017178	 -0.199227	  0.115180	 -0.005373	 -0.030921	  0.117377	 -0.084179	 -0.207248	  0.003712	  0.070172
 -0.219180	  0.003096	 -0.112294	  0.006377	 -0.221858	  0.086758	 -0.007301	 -0.033224	  0.115521	 -0.074579	 -0.210567	  0.023528	  0.020650
 -0.247955	  0.014622	 -0.135503	  0.014690	 -0.203815	  0.094773	 -0.023820	 -0.051321	  0.101199	 -0.046964	 -0.201724	  0.018301	  0.082171
 -0.275954	  0.033284	 -0.130890	  0.000037	 -0.201315	  0.112242	 -0.028523	 -0.037046	  0.056471	 -0.069628	 -0.218898	 -0.002814	  0.095723
 -0.267549	  0.047879	 -0.128972	 -0.047311	 -0.200593	  0.136104	 -0.018536	 -0.046203	  0.057274	 -0.086976	 -0.234189	 -0.021949	  0.088128
 -0.260253	  0.063817	 -0.150544	 -0.071421	 -0.191135	  0.143432	 -0.039506	 -0.065300	  0.095727	 -0.109465	 -0.204112	 -0.043100	  0.141754
 -0.243008	  0.053410	 -0.189662	 -0.097064	 -0.193993	  0.141944	 -0.026677	 -0.095897	  0.110053	 -0.131070	 -0.205969	 -0.069856	  0.155509
 -0.246660	  0.024474	 -0.190269	 -0.125904	 -0.176023	  0.131881	  0.021599	 -0.112681	  0.095074	 -0.132248	 -0.265661	 -0.124488	  0.117453
 -0.243101	  0.018152	 -0.161929	 -0.155639	 -0.171106	  0.132960	  0.060205	 -0.104936	  0.117567	 -0.137102	 -0.256112	 -0.117428	  0.133257
 -0.262226	  0.011939	 -0.140030	 -0.199991	 -0.141023	  0.141835	  0.043697	 -0.117888	  0.138249	 -0.110230	 -0.237564	 -0.097783	  0.165569
 -0.277710	  0.010883	 -0.145435	 -0.227513	 -0.143337	  0.169371	  0.009232	 -0.156697	  0.134015	 -0.097380	 -0.255578	 -0.119687	  0.132547
 -0.259152	  0.025317	 -0.143426	 -0.220862	 -0.161391	  0.186491	 -0.006720	 -0.151728	  0.132267	 -0.075962	 -0.257977	 -0.138633	  0.144305
 -0.248292	  0.006800	 -0.161551	 -0.183448	 -0.148859	  0.185999	 -0.037980	 -0.167240	  0.149616	 -0.063139	 -0.272472	 -0.121356	  0.185145
 -0.248641	  0.015552	 -0.178015	 -0.175576	 -0.121708	  0.192660	 -0.018403	 -0.169206	  0.161113	 -0.050445	 -0.247912	 -0.128844	  0.152741
 -0.232583	  0.023337	 -0.159181	 -0.179803	 -0.151057	  0.211107	  0.008018	 -0.149687	  0.159893	 -0.059170	 -0.202067	 -0.162590	  0.147481
 -0.190133	  0.044384	 -0.149085	 -0.178084	 -0.158424	  0.235433	 -0.010510	 -0.146538	  0.148606	 -0.093061	 -0.129886	 -0.156456	  0.193363
 -0.203617	  0.024771	 -0.150046	 -0.192122	 -0.167790	  0.218140	 -0.016363	 -0.146158	  0.155362	 -0.138234	 -0.092034	 -0.196866	  0.165502
 -0.223732	  0.018408	 -0.139216	 -0.217713	 -0.183812	  0.201771	 -0.036210	 -0.149981	  0.168720	 -0.151087	 -0.095626	 -0.236023	  0.195571
 -0.247110	  0.020935	 -0.145429	 -0.199906	 -0.219923	  0.186697	 -0.011431	 -0.134247	  0.165089	 -0.119794	 -0.055666	 -0.193820	  0.239513
 -0.292261	  0.019203	 -0.130358	 -0.197916	 -0.199966	  0.152515	  0.011838	 -0.141262	  0.148245	 -0.101144	  0.000227	 -0.173542	  0.195669
 -0.276903	  0.024910	 -0.139111	 -0.211187	 -0.217234	  0.180415	  0.001682	 -0.146172	  0.155097	 -0.088570	  0.027804	 -0.213327	  0.199748
 -0.257043	  0.016646	 -0.146275	 -0.199667	 -0.272988	  0.232282	 -0.036038	 -0.139425	  0.156105	 -0.082289	  0.051853	 -0.182800	  0.267675
 -0.251911	  0.036709	 -0.148537	 -0.187035	 -0.281685	  0.246320	 -0.044298	 -0.156610	  0.134953	 -0.058867	  0.020776	 -0.226367	  0.247436
 -0.281217	  0.038762	 -0.114053	 -0.191363	 -0.264281	  0.216535	 -0.049843	 -0.161725	  0.129985	 -0.023004	  0.000344	 -0.257234	  0.243100
 -0.286155	  0.029824	 -0.131598	 -0.220891	 -0.274868	  0.217233	 -0.039495	 -0.159492	  0.144390	 -0.027636	  0.011833	 -0.204361	  0.282699
 -0.319550	  0.006973	 -0.156274	 -0.210541	 -0.236354	  0.223859	 -0.012258	 -0.164960	  0.214066	 -0.037991	  0.054860	 -0.231249	  0.248442
 -0.319139	 -0.024601	 -0.147884	 -0.204631	 -0.227279	  0.225219	 -0.033061	 -0.148223	  0.277167	 -0.076491	  0.069598	 -0.220319	  0.227465
 -0.341722	 -0.020006	 -0.138773	 -0.224433	 -0.249824	  0.192822	 -0.031479	 -0.144717	  0.274073	 -0.109533	  0.072882	 -0.180903	  0.264441
 -0.310264	  0.006259	 -0.152566	 -0.228180	 -0.230748	  0.168862	 -0.054300	 -0.150654	  0.225816	 -0.127344	  0.043305	 -0.168664	  0.297037
 -0.320255	  0.032436	 -0.175701	 -0.230395	 -0.216824	  0.162305	 -0.062454	 -0.158712	  0.203576	 -0.166648	  0.009353	 -0.197762	  0.284217
 -0.337354	  0.050972	 -0.170644	 -0.217602	 -0.232680	  0.175425	 -0.057413	 -0.198676	  0.211925	 -0.144629	  0.004323	 -0.178319	  0.291370
 -0.309019	  0.067228	 -0.149900	 -0.227140	 -0.271938	  0.168877	 -0.081971	 -0.228659	  0.262287	 -0.167780	  0.007731	 -0.161877	  0.316532
 -0.287484	  0.042066	 -0.139388	 -0.216911	 -0.249867	  0.174445	 -0.073878	 -0.198319	  0.245240	 -0.169701	  0.009768	 -0.148847	  0.277146
 -0.296142	  0.008239	 -0.129946	 -0.182924	 -0.247977	  0.204924	 -0.069157	 -0.193923	  0.236756	 -0.159211	  0.017100	 -0.176799	  0.293109
 -0.300736	 -0.019992	 -0.134816	 -0.165585	 -0.270975	  0.205456	 -0.050141	 -0.186623	  0.196344	 -0.185619	  0.012559	 -0.165235	  0.336878
 -0.346962	 -0.013868	 -0.137944	 -0.165560	 -0.293427	  0.210690	 -0.053768	 -0.175687	  0.180694	 -0.202027	  0.013225	 -0.195451	  0.278576
 -0.352835	 -0.026496	 -0.113085	 -0.199383	 -0.258013	  0.190034	 -0.055995	 -0.152533	  0.225718	 -0.207214	 -0.005971	 -0.256259	  0.267512
 -0.336681	  0.014447	 -0.138750	 -0.204341	 -0.235721	  0.182879	 -0.043458	 -0.144372	  0.225177	 -0.198019	 -0.003962	 -0.251164	  0.336728
 -0.347249	  0.017834	 -0.160915	 -0.233838	 -0.236969	  0.203793	 -0.073196	 -0.156289	  0.223743	 -0.197688	  0.017870	 -0.261098	  0.255210
 -0.325564	  0.016457	 -0.143402	 -0.217577	 -0.227589	  0.200429	 -0.090729	 -0.164958	  0.243590	 -0.210374	  0.021647	 -0.226861	  0.259637
 -0.316956	  0.000055	 -0.191404	 -0.207886	 -0.218678	  0.171474	 -0.108132	 -0.180648	  0.272660	 -0.224234	  0.039544	 -0.172061	  0.296810
 -0.312163	  0.006958	 -0.189855	 -0.187282	 -0.240324	  0.168949	 -0.112762	 -0.187208	  0.259287	 -0.238793	  0.022508	 -0.180791	  0.280477
 -0.322562	 -0.009530	 -0.162977	 -0.197327	 -0.237600	  0.191515	 -0.051916	 -0.193117	  0.231484	 -0.257277	  0.032140	 -0.188819	  0.276392
 -0.304513	 -0.028513	 -0.143301	 -0.183000	 -0.262068	  0.205850	 -0.021144	 -0.176467	  0.212860	 -0.257275	  0.056797	 -0.114757	  0.306904
 -0.246189	 -0.014520	 -0.117661	 -0.180011	 -0.270818	  0.190954	 -0.046042	 -0.177208	  0.208281	 -0.235681	  0.089430	 -0.107282	  0.305469
 -0.246945	 -0.004892	 -0.134403	 -0.186841	 -0.245530	  0.182784	 -0.069637	 -0.140554	  0.197474	 -0.246345	  0.105260	 -0.125185	  0.292871
 -0.312929	  0.032989	 -0.137292	 -0.174037	 -0.230375	  0.159813	 -0.086203	 -0.127614	  0.203668	 -0.248204	  0.136550	 -0.106842	  0.336973
 -0.339378	  0.020683	 -0.138508	 -0.204228	 -0.215030	  0.181474	 -0.083221	 -0.165484	  0.185712	 -0.235577	  0.141892	 -0.072068	  0.318389
 -0.339889	  0.023400	 -0.116747	 -0.197637	 -0.191308	  0.206676	 -0.097906	 -0.152389	  0.188496	 -0.203998	  0.134622	  0.019526	  0.277856
 -0.361622	  0.012162	 -0.086051	 -0.215920	 -0.212153	  0.220837	 -0.135167	 -0.120393	  0.178771	 -0.191267	  0.135039	  0.134249	  0.299614
 -0.381832	 -0.012409	 -0.052440	 -0.220727	 -0.221829	  0.211382	 -0.155713	 -0.140193	  0.174190	 -0.198932	  0.053034	  0.180059	  0.296105
 -0.317350	 -0.039334	 -0.051777	 -0.231943	 -0.208520	  0.235391	 -0.167244	 -0.157534	  0.219897	 -0.227011	  0.006417	  0.112028	  0.274157
 -0.300505	 -0.035854	 -0.041062	 -0.278424	 -0.239157	  0.239692	 -0.177054	 -0.131565	  0.225648	 -0.228828	  0.031085	  0.083540	  0.337227
 -0.327056	 -0.070775	 -0.037114	 -0.269490	 -0.255762	  0.224155	 -0.146529	 -0.124349	  0.246941	 -0.250774	  0.050229	  0.089787	  0.366637
 -0.326419	 -0.101620	 -0.021019	 -0.260265	 -0.283150	  0.210315	 -0.142541	 -0.140091	  0.259000	 -0.255736	  0.058477	  0.066993	  0.357707
 -0.296121	 -0.110821	 -0.032467	 -0.264930	 -0.277885	  0.224231	 -0.176962	 -0.118906	  0.241395	 -0.259514	  0.088839	  0.095066	  0.372605
 -0.290382	 -0.099010	 -0.015037	 -0.277413	 -0.270827	  0.246734	 -0.160483	 -0.122510	  0.221292	 -0.286903	  0.105271	  0.096810	  0.394975
 -0.247981	 -0.117341	 -0.038084	 -0.337562	 -0.276521	  0.214897	 -0.189199	 -0.110945	  0.224698	 -0.287633	  0.130380	  0.089084	  0.382318
 -0.257281	 -0.094401	 -0.045036	 -0.328599	 -0.278643	  0.198148	 -0.199339	 -0.103070	  0.232126	 -0.296240	  0.124278	  0.112434	  0.421313
 -0.241458	 -0.093248	 -0.050425	 -0.291242	 -0.248013	  0.221855	 -0.155845	 -0.092910	  0.250407	 -0.293675	  0.113528	  0.095880	  0.430903
 -0.238171	 -0.079339	 -0.062354	 -0.306170	 -0.253164	  0.247113	 -0.177167	 -0.063203	  0.228069	 -0.324257	  0.091975	  0.040819	  0.381040
 -0.284657	 -0.091324	 -0.064154	 -0.281521	 -0.290156	  0.253664	 -0.206889	 -0.067949	  0.241834	 -0.306785	  0.101515	  0.034804	  0.388075
 -0.307806	 -0.125934	 -0.071719	 -0.250641	 -0.309322	  0.244292	 -0.243180	 -0.097024	  0.256482	 -0.275473	  0.137374	  0.046537	  0.443822
 -0.301162	 -0.150748	 -0.050977	 -0.265695	 -0.349787	  0.240207	 -0.257504	 -0.084143	  0.219000	 -0.276743	  0.123650	  0.039565	  0.382405
 -0.288956	 -0.132327	 -0.023429	 -0.278853	 -0.355488	  0.215318	 -0.260134	 -0.087463	  0.191419	 -0.272872	  0.121518	  0.014433	  0.375126
 -0.326968	 -0.146719	 -0.025610	 -0.289089	 -0.339767	  0.210581	 -0.239562	 -0.081298	  0.168448	 -0.277185	  0.087496	  0.083356	  0.444428
 -0.337820	 -0.145704	 -0.023921	 -0.252575	 -0.331603	  0.226812	 -0.236829	 -0.097658	  0.154999	 -0.293850	  0.100204	  0.140577	  0.400918
 -0.301655	 -0.115295	 -0.048755	 -0.234547	 -0.297367	  0.253294	 -0.228853	 -0.126646	  0.187168	 -0.283825	  0.131548	  0.149063	  0.350044
 -0.246412	 -0.117551	 -0.049969	 -0.249971	 -0.284265	  0.251033	 -0.229230	 -0.165739	  0.212199	 -0.285892	  0.112872	  0.203724	  0.370327
 -0.265289	 -0.104221	 -0.027164	 -0.271772	 -0.288221	  0.252586	 -0.224809	 -0.189633	  0.186447	 -0.309341	  0.160604	  0.237705	  0.401357
 -0.257058	 -0.118219	 -0.024006	 -0.280624	 -0.325905	  0.270031	 -0.252155	 -0.180067	  0.171582	 -0.330904	  0.165444	  0.244116	  0.371334
 -0.266970	 -0.144611	  0.005831	 -0.276101	 -0.345438	  0.261204	 -0.265739	 -0.148896	  0.209201	 -0.290788	  0.123538	  0.248116	  0.383588
 -0.262716	 -0.154799	  0.040566	 -0.295414	 -0.309657	  0.253735	 -0.268513	 -0.116219	  0.224453	 -0.279950	  0.152686	  0.224538	  0.390814
 -0.279428	 -0.133263	  0.070418	 -0.276121	 -0.253646	  0.252712	 -0.297301	 -0.105442	  0.246900	 -0.283797	  0.177794	  0.200334	  0.374715
 -0.282835	 -0.141127	  0.067112	 -0.286010	 -0.265412	  0.258210	 -0.313377	 -0.160767	  0.231568	 -0.291232	  0.149031	  0.189956	  0.375846
 -0.280252	 -0.164980	  0.078883	 -0.311404	 -0.284930	  0.248604	 -0.315803	 -0.165786	  0.211321	 -0.329808	  0.141033	  0.193127	  0.370730
 -0.270371	 -0.208188	  0.073649	 -0.305742	 -0.256985	  0.241382	 -0.323195	 -0.144411	  0.204943	 -0.347951	  0.135280	  0.217438	  0.415902
 -0.281227	 -0.204581	  0.067785	 -0.308619	 -0.212293	  0.215733	 -0.353743	 -0.162338	  0.203041	 -0.307821	  0.120374	  0.240495	  0.430600
 -0.284182	 -0.191115	  0.043927	 -0.290749	 -0.211616	  0.191615	 -0.333115	 -0.154477	  0.205693	 -0.262907	  0.139109	  0.253586	  0.420434
 -0.265677	 -0.208946	  0.046812	 -0.296333	 -0.213280	  0.189296	 -0.324025	 -0.145586	  0.190885	 -0.264197	  0.142729	  0.231070	  0.385272
 -0.233288	 -0.224963	  0.087477	 -0.285849	 -0.234121	  0.228003	 -0.338125	 -0.161869	  0.183584	 -0.300090	  0.137674	  0.219531	  0.379985
 -0.223858	 -0.222379	  0.117912	 -0.278000	 -0.248032	  0.247320	 -0.334725	 -0.156055	  0.186235	 -0.311737	  0.118721	  0.164911	  0.400538
 -0.245925	 -0.230809	  0.115835	 -0.264815	 -0.226053	  0.227890	 -0.322314	 -0.136492	  0.195458	 -0.282066	  0.114295	  0.152417	  0.403544
 -0.252018	 -0.220551	  0.087292	 -0.291074	 -0.245248	  0.244779	 -0.306096	 -0.118952	  0.206787	 -0.251649	  0.138315	  0.156270	  0.413605
 -0.228100	 -0.201352	  0.078759	 -0.342988	 -0.245595	  0.244013	 -0.296250	 -0.123209	  0.201770	 -0.242966	  0.178801	  0.147564	  0.377142
 -0.224295	 -0.217640	  0.094658	 -0.338733	 -0.258944	  0.223440	 -0.301940	 -0.149466	  0.233549	 -0.281800	  0.219282	  0.104888	  0.363888
 -0.218699	 -0.188617	  0.047435	 -0.339653	 -0.254377	  0.232244	 -0.322350	 -0.144885	  0.278065	 -0.272714	  0.215183	  0.160188	  0.363149
 -0.247183	 -0.160765	  0.040108	 -0.343679	 -0.262947	  0.229050	 -0.354829	 -0.154980	  0.275214	 -0.295148	  0.247871	  0.206467	  0.370497
 -0.282553	 -0.164691	  0.055460	 -0.368777	 -0.236307	  0.251328	 -0.351818	 -0.171055	  0.259668	 -0.306642	  0.243966	  0.238944	  0.361292
 -0.282023	 -0.150398	  0.054340	 -0.390368	 -0.217329	  0.249223	 -0.375328	 -0.157356	  0.230116	 -0.279468	  0.200432	  0.198909	  0.332649
 -0.243454	 -0.156764	  0.082841	 -0.342438	 -0.230938	  0.253335	 -0.378467	 -0.121626	  0.205952	 -0.270735	  0.217637	  0.154768	  0.397475
 -0.246100	 -0.119530	  0.101935	 -0.331564	 -0.246456	  0.245513	 -0.407816	 -0.123900	  0.211255	 -0.246883	  0.262771	  0.185941	  0.382493
 -0.240202	 -0.119778	  0.128670	 -0.349732	 -0.247842	  0.238366	 -0.379435	 -0.128798	  0.188891	 -0.257929	  0.269012	  0.210218	  0.336082
 -0.242659	 -0.130626	  0.151043	 -0.342362	 -0.233876	  0.240543	 -0.382059	 -0.113237	  0.186775	 -0.245264	  0.303914	  0.177082	  0.340196
 -0.254961	 -0.156166	  0.144800	 -0.302286	 -0.250442	  0.249041	 -0.353906	 -0.101602	  0.187127	 -0.237775	  0.312837	  0.200270	  0.360062
 -0.262301	 -0.166632	  0.139366	 -0.313490	 -0.263031	  0.253227	 -0.383756	 -0.116365	  0.200453	 -0.253279	  0.326479	  0.243691	  0.362374
 -0.205517	 -0.180886	  0.134705	 -0.337383	 -0.195874	  0.268223	 -0.402323	 -0.124863	  0.218733	 -0.216363	  0.312034	  0.257971	  0.359123
 -0.174701	 -0.178602	  0.114094	 -0.356047	 -0.172719	  0.290369	 -0.386324	 -0.126400	  0.202437	 -0.184802	  0.300595	  0.278522	  0.350855
 -0.226012	 -0.200597	  0.126388	 -0.328840	 -0.194506	  0.300144	 -0.362192	 -0.140169	  0.205409	 -0.173576	  0.296013	  0.278310	  0.331538
 -0.215377	 -0.185143	  0.167027	 -0.334551	 -0.209130	  0.281287	 -0.341698	 -0.131942	  0.215318	 -0.197023	  0.296050	  0.223516	  0.346448
 -0.208419	 -0.190555	  0.160303	 -0.345568	 -0.215506	  0.280925	 -0.370758	 -0.100070	  0.209326	 -0.237354	  0.316076	  0.215367	  0.378246
 -0.191856	 -0.207234	  0.137344	 -0.323399	 -0.193709	  0.275510	 -0.384399	 -0.077125	  0.171773	 -0.205061	  0.294436	  0.207166	  0.395323
 -0.187941	 -0.215297	  0.123856	 -0.297844	 -0.188807	  0.240359	 -0.376984	 -0.091859	  0.181443	 -0.193868	  0.257521	  0.193591	  0.387369
 -0.193950	 -0.199531	  0.098402	 -0.302488	 -0.172626	  0.235281	 -0.361055	 -0.096615	  0.165007	 -0.196724	  0.279799	  0.177309	  0.388358
 -0.201480	 -0.200829	  0.082879	 -0.320739	 -0.181863	  0.272963	 -0.329330	 -0.115824	  0.169851	 -0.203878	  0.289526	  0.170038	  0.382158
 -0.224358	 -0.239475	  0.105117	 -0.287491	 -0.215886	  0.280886	 -0.298603	 -0.112747	  0.208108	 -0.189283	  0.334906	  0.172149	  0.380913
 -0.230524	 -0.221384	  0.096486	 -0.236894	 -0.223737	  0.270971	 -0.284254	 -0.125935	  0.209007	 -0.173876	  0.340707	  0.167002	  0.386878
 -0.260220	 -0.217076	  0.103897	 -0.247880	 -0.192700	  0.277337	 -0.278243	 -0.125131	  0.170024	 -0.186982	  0.337512	  0.168394	  0.360533
 -0.275682	 -0.210341	  0.148805	 -0.307299	 -0.203447	  0.279959	 -0.299485	 -0.131246	  0.192765	 -0.170310	  0.333477	  0.191538	  0.357302
 -0.250460	 -0.230981	  0.154772	 -0.327462	 -0.210168	  0.256475	 -0.326375	 -0.150458	  0.187535	 -0.193153	  0.341908	  0.199395	  0.352491
 -0.233009	 -0.244637	  0.145935	 -0.297728	 -0.194665	  0.239047	 -0.328069	 -0.183295	  0.153060	 -0.230926	  0.370196	  0.197582	  0.352912
 -0.255850	 -0.229958	  0.189323	 -0.271397	 -0.212866	  0.238075	 -0.324103	 -0.164954	  0.149483	 -0.179971	  0.355272	  0.224648	  0.325693
 -0.297427	 -0.241004	  0.183258	 -0.269175	 -0.219169	  0.267975	 -0.310999	 -0.135775	  0.127029	 -0.175191	  0.339878	  0.251592	  0.318406
 -0.290520	 -0.219941	  0.218136	 -0.275663	 -0.230434	  0.305134	 -0.323206	 -0.128202	  0.097049	 -0.161201	  0.324994	  0.245593	  0.329451
 -0.265284	 -0.238047	  0.214530	 -0.247442	 -0.226733	  0.294861	 -0.343766	 -0.105061	  0.092097	 -0.138707	  0.366374	  0.211189	  0.355006
 -0.241497	 -0.225516	  0.196653	 -0.241593	 -0.257348	  0.294692	 -0.349950	 -0.084695	  0.107063	 -0.116612	  0.370390	  0.203063	  0.356470
 -0.256407	 -0.216718	  0.171915	 -0.265506	 -0.267504	  0.280534	 -0.351718	 -0.063842	  0.077833	 -0.129350	  0.370198	  0.271784	  0.348136
 -0.255084	 -0.208093	  0.155386	 -0.250042	 -0.263251	  0.314505	 -0.352162	 -0.063607	  0.065412	 -0.124066	  0.338871	  0.308073	  0.330153
 -0.246557	 -0.174824	  0.154977	 -0.270024	 -0.248155	  0.305764	 -0.360427	 -0.054370	  0.076743	 -0.125141	  0.363859	  0.318135	  0.329769
 -0.267310	 -0.167512	  0.183633	 -0.258148	 -0.221781	  0.259930	 -0.354328	 -0.051552	  0.092704	 -0.154880	  0.411994	  0.379564	  0.320777
 -0.270369	 -0.159187	  0.168637	 -0.227878	 -0.225979	  0.260620	 -0.331120	 -0.066783	  0.092259	 -0.176409	  0.430245	  0.381537	  0.323814
 -0.275954	 -0.164833	  0.181764	 -0.185588	 -0.222653	  0.267592	 -0.323982	 -0.085179	  0.110079	 -0.164320	  0.423094	  0.312504	  0.326780
 -0.244170	 -0.174373	  0.206577	 -0.195140	 -0.205135	  0.276791	 -0.341553	 -0.110369	  0.091032	 -0.147282	  0.442470	  0.280370	  0.347769
 -0.271541	 -0.179345	  0.211854	 -0.192461	 -0.217866	  0.302259	 -0.340851	 -0.081160	  0.085258	 -0.134669	  0.420990	  0.280333	  0.347230
 -0.315686	 -0.200313	  0.232367	 -0.164318	 -0.192868	  0.338766	 -0.363520	 -0.090240	  0.128349	 -0.117051	  0.376267	  0.293910	  0.354027
 -0.311930	 -0.233421	  0.240758	 -0.152610	 -0.169037	  0.314975	 -0.394186	 -0.076432	  0.143060	 -0.105000	  0.342479	  0.299780	  0.366100
 -0.285012	 -0.239325	  0.219616	 -0.151255	 -0.173949	  0.290975	 -0.381915	 -0.073977	  0.125832	 -0.099712	  0.306408	  0.289959	  0.393010
 -0.270921	 -0.219656	  0.241758	 -0.164450	 -0.175879	  0.290040	 -0.382390	 -0.097554	  0.160139	 -0.102017	  0.288592	  0.321929	  0.371904
 -0.265301	 -0.199861	  0.260504	 -0.144239	 -0.214718	  0.274149	 -0.391755	 -0.087185	  0.140411	 -0.115476	  0.266151	  0.324205	  0.339769
 -0.257424	 -0.249406	  0.250955	 -0.199261	 -0.244471	  0.252591	 -0.390433	 -0.079995	  0.138188	 -0.139164	  0.281231	  0.317812	  0.357169
 -0.237163	 -0.257235	  0.269638	 -0.198888	 -0.239947	  0.221293	 -0.380751	 -0.093022	  0.132802	 -0.127821	  0.326345	  0.348335	  0.383448
 -0.245397	 -0.256821	  0.286891	 -0.166981	 -0.220734	  0.222948	 -0.362229	 -0.102948	  0.109838	 -0.125372	  0.356396	  0.335541	  0.387146
 -0.205340	 -0.252363	  0.325190	 -0.136635	 -0.210600	  0.231027	 -0.368307	 -0.066191	  0.126021	 -0.121709	  0.347810	  0.291927	  0.336941
 -0.224554	 -0.236774	  0.315793	 -0.131277	 -0.206330	  0.225901	 -0.367553	 -0.063027	  0.117393	 -0.111600	  0.310560	  0.274898	  0.289445
 -0.234695	 -0.249303	  0.289912	 -0.132851	 -0.211457	  0.189934	 -0.368667	 -0.076432	  0.126061	 -0.098450	  0.278890	  0.304007	  0.309159
 -0.217197	 -0.241006	  0.277112	 -0.131411	 -0.212902	  0.188834	 -0.390835	 -0.064166	  0.141467	 -0.105798	  0.284511	  0.316756	  0.339523
 -0.240672	 -0.237112	  0.283183	 -0.143177	 -0.221638	  0.195678	 -0.433317	 -0.049395	  0.142334	 -0.133737	  0.276115	  0.335074	  0.358896
 -0.234211	 -0.260755	  0.291987	 -0.141755	 -0.209443	  0.219061	 -0.473989	 -0.066785	  0.116443	 -0.143143	  0.248974	  0.339642	  0.364500
 -0.221496	 -0.241999	  0.287657	 -0.150256	 -0.189424	  0.206202	 -0.459984	 -0.082213	  0.099023	 -0.104099	  0.222742	  0.347596	  0.351215
 -0.229759	 -0.256704	  0.284926	 -0.164082	 -0.158876	  0.204660	 -0.451350	 -0.053868	  0.084923	 -0.106980	  0.194894	  0.350608	  0.377775
 -0.201706	 -0.222577	  0.288298	 -0.162364	 -0.149441	  0.213543	 -0.442868	 -0.004474	  0.086769	 -0.117245	  0.207906	  0.348472	  0.368667
 -0.169510	 -0.198026	  0.256220	 -0.216306	 -0.165995	  0.220595	 -0.405245	 -0.009792	  0.099648	 -0.135909	  0.244988	  0.337142	  0.376505
 -0.165387	 -0.208548	  0.235247	 -0.206641	 -0.154300	  0.245103	 -0.417226	 -0.006691	  0.127422	 -0.108959	  0.273756	  0.347433	  0.392307
 -0.154662	 -0.210490	  0.210413	 -0.202366	 -0.155506	  0.265542	 -0.396377	 -0.024363	  0.143882	 -0.062857	  0.272751	  0.369912	  0.427164
 -0.138515	 -0.224724	  0.206203	 -0.202216	 -0.155920	  0.277770	 -0.392277	 -0.009298	  0.152731	 -0.036998	  0.289336	  0.376198	  0.411998
 -0.156993	 -0.226880	  0.235221	 -0.195812	 -0.161285	  0.218202	 -0.444496	 -0.001133	  0.154635	 -0.006176	  0.316448	  0.351519	  0.433553
 -0.176445	 -0.219830	  0.241952	 -0.200497	 -0.189290	  0.207856	 -0.419446	  0.020926	  0.156793	  0.015569	  0.331017	  0.372355	  0.437175
 -0.195540	 -0.207893	  0.238474	 -0.230554	 -0.175234	  0.231452	 -0.402997	  0.055198	  0.143344	 -0.016675	  0.303020	  0.371369	  0.438558
 -0.208485	 -0.196622	  0.215074	 -0.247905	 -0.175285	  0.235732	 -0.400028	  0.050266	  0.100492	 -0.057717	  0.270686	  0.342891	  0.428321
 -0.213287	 -0.233696	  0.229891	 -0.269393	 -0.208589	  0.223803	 -0.408940	  0.039150	  0.107387	 -0.060470	  0.261261	  0.364740	  0.437268
 -0.186398	 -0.235043	  0.252000	 -0.280130	 -0.209976	  0.193393	 -0.416857	  0.052842	  0.102145	 -0.093199	  0.234447	  0.391944	  0.439170
 -0.209124	 -0.231839	  0.276693	 -0.283824	 -0.236725	  0.208637	 -0.387463	  0.070168	  0.118851	 -0.090405	  0.182918	  0.381217	  0.440023
 -0.199347	 -0.245284	  0.291799	 -0.284533	 -0.235161	  0.239218	 -0.409445	  0.040661	  0.141671	 -0.067575	  0.201867	  0.399542	  0.455689
 -0.216721	 -0.250261	  0.317342	 -0.275167	 -0.240056	  0.231051	 -0.413257	  0.049717	  0.147985	 -0.098867	  0.206125	  0.429369	  0.447426
