# Supplementary material for: A fluorescent photoimmunoconjugate for imaging of cholesteatoma
Source: Sci Rep. 2022 Nov 19;12:19905. doi: 10.1038/s41598-022-22072-9 (PMC9675863; doi:10.1038/s41598-022-22072-9)
Supplement: Supplementary file 2 — Supplementary Information 2. [file 41598_2022_22072_MOESM2_ESM.zip › Data/ABR-50-3]

:RUN-3	LEVEL SWEEP	TEMP:NaN	6/6/2018	10:36 AM	NaNHR:
:SW EAR: R	SW FREQ: 11.32	# AVERAGES: 512	REP RATE (/sec): 40	DRIVER: RS Tweeter	SAMPLE (�sec): 40	
:NOTES-
:CHAMBER-CH4B-PXI
:CFTS Version: V2.7.2 (R850)
:LEVELS:20;25;30;35;40;45;50;55;60;65;70;75;80;
:DATA
  0.024588	  0.023193	  0.150051	 -0.017482	  0.045294	  0.011048	 -0.027469	 -0.017453	  0.002768	 -0.051502	 -0.015523	  0.000047	 -0.061969
  0.022689	  0.060558	  0.148231	  0.013007	  0.034985	  0.040928	 -0.020018	 -0.001637	 -0.006429	 -0.037917	 -0.029117	 -0.004365	 -0.049787
  0.002761	  0.053054	  0.144925	  0.058074	  0.039028	  0.010348	 -0.024691	  0.014440	  0.007499	 -0.033665	 -0.023802	 -0.056637	 -0.027291
  0.017138	  0.033715	  0.116938	  0.049810	  0.060556	  0.025650	  0.000883	 -0.000401	  0.035374	 -0.022673	 -0.029565	 -0.072409	 -0.035019
  0.026297	  0.045803	  0.104618	  0.038207	  0.066125	  0.047348	  0.005442	 -0.017613	  0.070642	 -0.024414	 -0.005317	 -0.051415	 -0.061532
  0.014044	 -0.000362	  0.088485	  0.023704	  0.059833	  0.022381	 -0.007923	  0.031859	  0.084495	 -0.005489	 -0.018165	 -0.005868	 -0.068934
  0.027044	 -0.013853	  0.049071	  0.003471	  0.048234	 -0.013608	 -0.011392	  0.069860	  0.059817	  0.011162	 -0.019613	  0.024380	 -0.062471
 -0.016765	  0.007952	  0.033665	 -0.009066	  0.007152	 -0.007691	  0.009646	  0.046577	  0.032275	  0.043931	 -0.007086	  0.012198	 -0.019014
 -0.057742	  0.010746	  0.013203	 -0.011058	 -0.002636	 -0.001074	  0.014299	  0.017706	  0.015348	  0.028967	 -0.036616	  0.006991	 -0.045544
 -0.039421	  0.000179	  0.001340	 -0.004552	  0.016293	  0.004525	  0.025354	 -0.010150	 -0.041294	 -0.020009	 -0.017033	  0.030953	 -0.041082
 -0.021554	 -0.020022	 -0.007718	 -0.003787	  0.003941	 -0.004034	  0.027011	 -0.039293	 -0.057133	 -0.010834	  0.045329	  0.083275	 -0.020131
 -0.022998	 -0.025438	 -0.023667	  0.002583	 -0.007850	 -0.002269	  0.016420	 -0.056719	 -0.032887	  0.011465	  0.049089	  0.069042	 -0.027415
 -0.014031	 -0.003386	 -0.061557	 -0.003821	 -0.041106	 -0.014563	 -0.001649	 -0.023057	 -0.040833	 -0.007602	 -0.012950	 -0.012004	 -0.001982
 -0.022390	  0.014738	 -0.064814	 -0.027706	 -0.063838	 -0.029677	 -0.003075	 -0.005807	 -0.048948	  0.011291	 -0.021261	 -0.050096	  0.016142
 -0.045830	  0.026339	 -0.084604	 -0.031648	 -0.064374	 -0.035723	 -0.018222	 -0.030581	 -0.043504	  0.009930	  0.016065	 -0.043971	  0.029216
 -0.046420	 -0.005748	 -0.127274	 -0.026539	 -0.035667	 -0.004242	 -0.016075	 -0.005287	 -0.011402	  0.008317	  0.005912	 -0.020932	  0.086118
  0.018312	 -0.053525	 -0.140065	 -0.034533	 -0.032496	 -0.036269	  0.007793	  0.002402	  0.011665	  0.000741	 -0.005060	  0.009357	  0.079968
  0.047163	 -0.038236	 -0.136056	 -0.012546	 -0.033163	 -0.044090	  0.004635	 -0.003168	 -0.001790	  0.017242	  0.013542	 -0.010138	  0.073572
  0.028723	 -0.051603	 -0.105075	 -0.012787	 -0.029373	  0.000194	  0.006622	  0.017081	 -0.011147	  0.016942	  0.046795	  0.018989	  0.102279
  0.058394	 -0.064104	 -0.099695	  0.006669	 -0.070937	  0.030818	  0.012410	  0.011239	 -0.024515	  0.054117	  0.064375	  0.072603	  0.134873
  0.050030	 -0.009846	 -0.093080	 -0.004920	 -0.114147	  0.031090	  0.021963	  0.041736	 -0.029328	  0.078904	  0.066702	  0.109961	  0.215593
  0.041234	 -0.013125	 -0.075837	 -0.018026	 -0.084995	  0.001181	  0.013411	  0.054270	 -0.016521	  0.077802	  0.099955	  0.116074	  0.290777
  0.056750	 -0.012303	 -0.068862	 -0.072082	 -0.030203	 -0.003779	 -0.005944	  0.033455	 -0.024050	  0.083386	  0.195679	  0.127602	  0.328556
  0.073817	 -0.026102	 -0.091919	 -0.062892	 -0.034017	  0.008748	  0.010119	  0.004586	 -0.019836	  0.105598	  0.220148	  0.124677	  0.328767
  0.056928	 -0.070498	 -0.098717	 -0.045090	 -0.017131	  0.064719	  0.037969	 -0.000317	  0.013374	  0.129465	  0.174913	  0.133703	  0.354655
  0.046855	 -0.099718	 -0.118085	 -0.060058	  0.035564	  0.066047	  0.039581	 -0.002427	  0.023760	  0.117871	  0.155607	  0.193924	  0.368289
  0.026790	 -0.118767	 -0.118452	 -0.073227	  0.044421	  0.058422	  0.036765	  0.013076	  0.029406	  0.126791	  0.192565	  0.211682	  0.349409
  0.044732	 -0.105110	 -0.105662	 -0.050074	  0.064692	  0.052229	  0.052085	 -0.000927	  0.028699	  0.148041	  0.218025	  0.197731	  0.330431
  0.053497	 -0.084991	 -0.095834	 -0.042584	  0.055584	  0.063278	  0.058151	  0.037471	  0.033347	  0.162394	  0.201026	  0.192848	  0.305565
  0.062222	 -0.120334	 -0.074209	 -0.049331	  0.029178	  0.063270	  0.078217	  0.090274	  0.044394	  0.133321	  0.221091	  0.231847	  0.328426
  0.053318	 -0.126498	 -0.065040	 -0.009565	  0.005150	  0.055367	  0.102916	  0.073457	  0.089407	  0.130462	  0.237603	  0.316957	  0.366415
  0.032071	 -0.101771	 -0.038404	 -0.021341	  0.022531	  0.073518	  0.110489	  0.072364	  0.078436	  0.111688	  0.260315	  0.378471	  0.423534
  0.038355	 -0.084379	 -0.049607	 -0.052635	  0.001480	  0.104778	  0.113240	  0.099330	  0.069466	  0.123305	  0.309356	  0.357733	  0.504264
  0.062166	 -0.105441	 -0.066902	 -0.060609	  0.003458	  0.107179	  0.119078	  0.130641	  0.090584	  0.164460	  0.312949	  0.387078	  0.583193
  0.073325	 -0.074603	 -0.043565	 -0.046442	  0.024665	  0.087585	  0.099315	  0.151920	  0.091014	  0.196126	  0.345575	  0.471015	  0.705009
  0.088706	 -0.087851	  0.004820	 -0.032630	  0.046751	  0.096161	  0.086045	  0.162327	  0.123410	  0.227405	  0.426578	  0.554172	  0.778724
  0.081715	 -0.082031	  0.009820	 -0.016877	  0.066573	  0.079216	  0.101229	  0.169848	  0.154759	  0.293663	  0.504164	  0.617896	  0.801386
  0.074333	 -0.081668	  0.017168	 -0.004819	  0.096462	  0.077250	  0.143757	  0.180847	  0.211477	  0.327282	  0.545344	  0.623166	  0.764906
  0.080384	 -0.087178	 -0.004107	 -0.045006	  0.064125	  0.077485	  0.149895	  0.222713	  0.270567	  0.320281	  0.550416	  0.620112	  0.757900
  0.035488	 -0.117918	 -0.002769	 -0.038509	  0.071057	  0.089034	  0.166461	  0.267558	  0.312229	  0.339710	  0.572972	  0.591934	  0.759113
  0.004365	 -0.167111	 -0.008455	 -0.057145	  0.089785	  0.130522	  0.246276	  0.322144	  0.359582	  0.325545	  0.605776	  0.586398	  0.644176
  0.007706	 -0.180516	  0.016553	 -0.054997	  0.047051	  0.175415	  0.312701	  0.368119	  0.363814	  0.307926	  0.588118	  0.519849	  0.521735
  0.046411	 -0.190760	  0.121299	 -0.074459	  0.009465	  0.259191	  0.339052	  0.387929	  0.322686	  0.285538	  0.501365	  0.370370	  0.391914
  0.057701	 -0.207625	  0.166225	 -0.057149	  0.008615	  0.263356	  0.314332	  0.369563	  0.304850	  0.190619	  0.410388	  0.248833	  0.282436
  0.048713	 -0.190435	  0.192649	 -0.008101	  0.051233	  0.251984	  0.340523	  0.323759	  0.256505	  0.100998	  0.279415	  0.171720	  0.173430
  0.045071	 -0.171846	  0.151351	 -0.003505	  0.058364	  0.264270	  0.350666	  0.275331	  0.184208	  0.013965	  0.139187	  0.097662	  0.075444
  0.052287	 -0.169454	  0.148881	 -0.008561	  0.096186	  0.260257	  0.314581	  0.223291	  0.134482	 -0.061205	  0.000575	 -0.042332	 -0.038888
  0.048507	 -0.172959	  0.145328	  0.027609	  0.111513	  0.221675	  0.245995	  0.168824	  0.050593	 -0.170625	 -0.106615	 -0.151096	 -0.122826
  0.025678	 -0.206920	  0.137941	  0.041789	  0.077550	  0.185166	  0.183227	  0.104189	 -0.021851	 -0.252318	 -0.139782	 -0.280339	 -0.150294
  0.027059	 -0.220141	  0.186702	  0.042466	  0.021970	  0.137970	  0.104710	  0.017148	 -0.103885	 -0.367399	 -0.164975	 -0.351084	 -0.166433
  0.037554	 -0.179360	  0.239629	  0.031987	 -0.030840	  0.057752	  0.036906	 -0.065348	 -0.186069	 -0.409245	 -0.192958	 -0.295568	 -0.188017
  0.025541	 -0.159008	  0.243595	  0.029795	 -0.077458	  0.005774	 -0.025681	 -0.125348	 -0.238758	 -0.454729	 -0.226056	 -0.256801	 -0.218243
  0.018734	 -0.182563	  0.222623	  0.012148	 -0.097836	 -0.054895	 -0.084822	 -0.183584	 -0.260505	 -0.471422	 -0.236567	 -0.255101	 -0.233482
  0.025815	 -0.177011	  0.235188	 -0.036081	 -0.138033	 -0.078771	 -0.128408	 -0.205310	 -0.282808	 -0.440908	 -0.213293	 -0.238791	 -0.174175
  0.086297	 -0.193395	  0.252907	 -0.050556	 -0.183794	 -0.128757	 -0.157142	 -0.221098	 -0.285518	 -0.439170	 -0.139806	 -0.167864	 -0.106534
  0.091108	 -0.198183	  0.200004	 -0.103264	 -0.207022	 -0.170250	 -0.157058	 -0.234131	 -0.265840	 -0.389873	 -0.044140	 -0.048957	  0.009055
  0.053870	 -0.179464	  0.176101	 -0.142218	 -0.207566	 -0.176299	 -0.183371	 -0.220137	 -0.236924	 -0.366602	  0.039617	  0.059924	  0.165747
  0.034579	 -0.178912	  0.166899	 -0.198028	 -0.233460	 -0.190446	 -0.206593	 -0.205439	 -0.163757	 -0.298776	  0.152323	  0.180907	  0.330072
  0.052966	 -0.185584	  0.152059	 -0.232080	 -0.246462	 -0.177810	 -0.190537	 -0.213586	 -0.102128	 -0.160927	  0.282815	  0.320000	  0.507455
  0.079968	 -0.196302	  0.138914	 -0.234026	 -0.250017	 -0.149500	 -0.149286	 -0.170143	  0.006439	 -0.033203	  0.414118	  0.471993	  0.719327
  0.086877	 -0.172746	  0.126112	 -0.253778	 -0.252390	 -0.129232	 -0.100247	 -0.050511	  0.091076	  0.108022	  0.564149	  0.621397	  0.852522
  0.068262	 -0.192677	  0.113554	 -0.262371	 -0.218567	 -0.090236	 -0.069738	  0.072131	  0.205653	  0.229036	  0.701951	  0.727374	  0.914568
  0.050366	 -0.195629	  0.127944	 -0.265894	 -0.152702	 -0.010913	 -0.030726	  0.164385	  0.309518	  0.343043	  0.770723	  0.763365	  0.959944
  0.020556	 -0.192085	  0.121741	 -0.271878	 -0.091907	  0.041859	  0.076909	  0.233879	  0.397590	  0.421525	  0.809044	  0.788876	  0.927063
 -0.008642	 -0.194428	  0.118220	 -0.264815	 -0.043878	  0.086785	  0.211211	  0.289499	  0.460402	  0.429435	  0.796111	  0.806621	  0.798626
  0.005937	 -0.235105	  0.135285	 -0.228880	 -0.026230	  0.150010	  0.306740	  0.380891	  0.516052	  0.407318	  0.774988	  0.742833	  0.633380
  0.025344	 -0.282806	  0.128788	 -0.220352	  0.035732	  0.197344	  0.352285	  0.449340	  0.535718	  0.382672	  0.719292	  0.573745	  0.467659
  0.012818	 -0.308318	  0.134070	 -0.187454	  0.085948	  0.238338	  0.336049	  0.427893	  0.521894	  0.370601	  0.626773	  0.410558	  0.295276
  0.010140	 -0.333083	  0.166406	 -0.183899	  0.111240	  0.260741	  0.312175	  0.348581	  0.480087	  0.312972	  0.558044	  0.272071	  0.132596
  0.012390	 -0.327260	  0.208204	 -0.144132	  0.158992	  0.277061	  0.311781	  0.295029	  0.389353	  0.236665	  0.441200	  0.134736	 -0.085606
  0.004833	 -0.326791	  0.193748	 -0.086149	  0.208267	  0.284940	  0.290098	  0.255743	  0.367750	  0.170220	  0.268870	 -0.022673	 -0.237086
  0.029480	 -0.324427	  0.192782	 -0.075575	  0.215557	  0.263992	  0.273780	  0.232472	  0.328722	  0.036726	  0.099816	 -0.201795	 -0.346882
  0.033465	 -0.305939	  0.211187	 -0.057273	  0.211607	  0.254523	  0.279512	  0.205293	  0.269338	 -0.120486	 -0.067302	 -0.355335	 -0.425115
  0.030263	 -0.304543	  0.284777	 -0.073331	  0.202380	  0.220176	  0.231339	  0.108213	  0.197909	 -0.248619	 -0.187451	 -0.457560	 -0.454006
  0.032538	 -0.279678	  0.317170	 -0.090667	  0.193123	  0.224135	  0.178308	  0.045044	  0.074101	 -0.349306	 -0.264981	 -0.440977	 -0.404114
  0.022793	 -0.220782	  0.315865	 -0.096605	  0.171062	  0.189230	  0.164839	  0.006743	  0.021216	 -0.437943	 -0.302071	 -0.410249	 -0.313060
 -0.002737	 -0.206642	  0.341219	 -0.077275	  0.167111	  0.155103	  0.112678	 -0.045894	 -0.041248	 -0.458342	 -0.302672	 -0.395105	 -0.202766
 -0.029402	 -0.203368	  0.312502	 -0.088276	  0.157055	  0.180455	  0.062074	 -0.134107	 -0.110101	 -0.455560	 -0.282874	 -0.269575	 -0.049407
  0.004942	 -0.213748	  0.319197	 -0.082792	  0.142537	  0.155734	  0.003121	 -0.194637	 -0.149244	 -0.428173	 -0.197909	 -0.111761	  0.107493
  0.006822	 -0.193889	  0.312595	 -0.062991	  0.128330	  0.105276	 -0.036115	 -0.224160	 -0.152237	 -0.349852	 -0.090073	  0.016408	  0.293090
  0.019993	 -0.163424	  0.316555	 -0.054168	  0.095420	  0.027130	 -0.052018	 -0.211653	 -0.076889	 -0.281778	  0.016440	  0.167400	  0.446183
  0.040959	 -0.155931	  0.321601	 -0.094762	  0.089825	  0.014084	 -0.044085	 -0.201443	 -0.008499	 -0.189747	  0.137183	  0.292387	  0.519483
  0.051807	 -0.135077	  0.281229	 -0.134892	  0.082873	  0.024622	 -0.067468	 -0.204559	  0.050573	 -0.104906	  0.276974	  0.437649	  0.583301
  0.052985	 -0.137020	  0.255450	 -0.145714	  0.075366	  0.055533	 -0.105812	 -0.198943	  0.085967	 -0.024144	  0.361685	  0.547580	  0.620385
  0.032071	 -0.163064	  0.241008	 -0.199792	  0.064578	  0.075123	 -0.075041	 -0.152046	  0.170425	  0.043999	  0.420726	  0.574486	  0.567186
  0.030987	 -0.159228	  0.260611	 -0.206532	  0.075028	  0.085995	  0.009511	 -0.092590	  0.257812	  0.125043	  0.437312	  0.534833	  0.506632
 -0.003952	 -0.205778	  0.263795	 -0.195557	  0.094253	  0.125432	  0.033666	 -0.079450	  0.246584	  0.157893	  0.397003	  0.431196	  0.429843
  0.001021	 -0.229497	  0.293576	 -0.149865	  0.089318	  0.164261	  0.033702	 -0.114671	  0.256051	  0.153058	  0.371696	  0.350566	  0.354040
 -0.006336	 -0.265914	  0.298641	 -0.116512	  0.127188	  0.176639	  0.070479	 -0.118531	  0.273151	  0.112116	  0.290448	  0.245288	  0.247716
 -0.038539	 -0.240361	  0.270753	 -0.140447	  0.153279	  0.197399	  0.100250	 -0.066868	  0.240530	  0.085923	  0.218316	  0.122260	  0.113600
 -0.056987	 -0.225542	  0.255785	 -0.126615	  0.205194	  0.211052	  0.136044	 -0.015720	  0.214015	  0.063599	  0.169959	  0.028028	  0.015376
 -0.067531	 -0.210183	  0.254309	 -0.091176	  0.211074	  0.202735	  0.106063	 -0.030213	  0.215751	  0.004359	  0.118397	 -0.034690	 -0.020174
 -0.060515	 -0.177129	  0.294624	 -0.068192	  0.210406	  0.168125	  0.076155	 -0.067061	  0.233467	 -0.074671	  0.018375	 -0.093626	 -0.068971
 -0.064536	 -0.190929	  0.312164	 -0.079808	  0.183110	  0.181350	  0.036730	 -0.090843	  0.164071	 -0.128991	 -0.069022	 -0.155681	 -0.138939
 -0.079834	 -0.251915	  0.304199	 -0.087661	  0.168469	  0.169857	 -0.020376	 -0.117090	  0.145595	 -0.194840	 -0.133848	 -0.175161	 -0.155119
 -0.057961	 -0.232535	  0.306995	 -0.101856	  0.165339	  0.140791	 -0.041630	 -0.153055	  0.143163	 -0.224284	 -0.146919	 -0.195447	 -0.119208
 -0.024322	 -0.224705	  0.321459	 -0.119341	  0.179407	  0.115785	 -0.092842	 -0.175430	  0.109260	 -0.254821	 -0.138736	 -0.223175	 -0.116709
  0.014142	 -0.296470	  0.327497	 -0.115508	  0.159866	  0.102640	 -0.134175	 -0.219851	  0.063126	 -0.279703	 -0.171023	 -0.167092	 -0.127410
 -0.012148	 -0.277464	  0.348121	 -0.091412	  0.082172	  0.063630	 -0.115103	 -0.277714	  0.010885	 -0.273789	 -0.140392	 -0.102534	 -0.135105
 -0.075122	 -0.195250	  0.342921	 -0.099609	  0.070323	  0.072491	 -0.094195	 -0.279148	  0.008614	 -0.275560	 -0.162197	 -0.107335	 -0.070800
 -0.120919	 -0.180768	  0.331222	 -0.170544	  0.065069	  0.072680	 -0.079488	 -0.256970	  0.019873	 -0.324869	 -0.162946	 -0.104195	 -0.034797
 -0.117318	 -0.212155	  0.312132	 -0.241824	  0.026209	  0.038538	 -0.104820	 -0.289047	  0.035767	 -0.305684	 -0.122873	 -0.056533	 -0.003175
 -0.111556	 -0.193286	  0.280410	 -0.261666	  0.026349	  0.024273	 -0.115124	 -0.318820	  0.048732	 -0.282083	 -0.101343	  0.024557	  0.008098
 -0.105291	 -0.151246	  0.303201	 -0.266868	  0.009479	  0.025223	 -0.117967	 -0.299829	  0.104822	 -0.236482	 -0.096098	  0.048347	  0.013182
 -0.108829	 -0.168923	  0.268487	 -0.263268	 -0.008866	  0.041033	 -0.091273	 -0.266396	  0.130812	 -0.181453	 -0.054967	  0.054865	  0.063724
 -0.089758	 -0.221753	  0.248904	 -0.254391	  0.000959	  0.018594	 -0.071304	 -0.266442	  0.146216	 -0.161050	  0.015223	  0.096599	  0.169505
 -0.070082	 -0.214052	  0.262064	 -0.235327	  0.055128	  0.047226	 -0.083920	 -0.227807	  0.217784	 -0.122721	  0.051914	  0.196048	  0.249600
 -0.045266	 -0.199969	  0.252338	 -0.228793	  0.079540	  0.065278	 -0.075770	 -0.193437	  0.285052	 -0.100124	  0.080482	  0.244279	  0.314546
 -0.051419	 -0.192918	  0.245480	 -0.262134	  0.065122	  0.067785	 -0.045221	 -0.134896	  0.306196	 -0.062200	  0.116938	  0.251173	  0.376741
 -0.071146	 -0.230894	  0.244617	 -0.280805	  0.034534	  0.063455	  0.013065	 -0.046939	  0.303504	 -0.007948	  0.148854	  0.254803	  0.438392
 -0.015913	 -0.263770	  0.260148	 -0.307964	  0.049451	  0.058545	  0.032881	  0.041901	  0.375796	  0.097061	  0.183579	  0.319886	  0.517758
 -0.005490	 -0.253569	  0.255068	 -0.298204	  0.085899	  0.061700	  0.037186	  0.056323	  0.438852	  0.167934	  0.241804	  0.407112	  0.573524
 -0.026579	 -0.248786	  0.277175	 -0.295450	  0.088924	  0.062373	  0.071386	  0.052122	  0.467686	  0.229646	  0.328558	  0.455415	  0.592494
 -0.085464	 -0.295266	  0.284836	 -0.322214	  0.094133	  0.104826	  0.120098	  0.100236	  0.492126	  0.263977	  0.404127	  0.476906	  0.611313
 -0.088102	 -0.299968	  0.258782	 -0.304116	  0.065394	  0.134366	  0.161601	  0.176584	  0.521305	  0.291148	  0.443682	  0.497451	  0.645170
 -0.101806	 -0.295739	  0.247564	 -0.305970	  0.052069	  0.208633	  0.161824	  0.230813	  0.546011	  0.284192	  0.425382	  0.556551	  0.695417
 -0.088758	 -0.286359	  0.237410	 -0.314281	  0.097045	  0.230806	  0.166466	  0.223810	  0.545277	  0.276121	  0.436281	  0.573671	  0.729436
 -0.074678	 -0.313486	  0.241711	 -0.308675	  0.137118	  0.254374	  0.215458	  0.222328	  0.526902	  0.301551	  0.456543	  0.559558	  0.683148
 -0.081895	 -0.275847	  0.263467	 -0.319609	  0.169684	  0.273443	  0.254900	  0.254296	  0.532838	  0.308567	  0.448526	  0.525766	  0.630380
 -0.060589	 -0.245860	  0.305927	 -0.324274	  0.196445	  0.278378	  0.277487	  0.307209	  0.565938	  0.280232	  0.401496	  0.492492	  0.587784
 -0.049277	 -0.246397	  0.309832	 -0.312615	  0.203225	  0.308750	  0.294868	  0.271280	  0.507872	  0.278437	  0.369933	  0.461851	  0.548595
 -0.044708	 -0.237453	  0.334826	 -0.313797	  0.243161	  0.311962	  0.296746	  0.242136	  0.502788	  0.276219	  0.323712	  0.444700	  0.488620
 -0.024206	 -0.234363	  0.315176	 -0.304780	  0.290844	  0.314165	  0.293215	  0.245817	  0.493116	  0.253326	  0.278066	  0.386915	  0.417785
 -0.029283	 -0.222888	  0.312426	 -0.293504	  0.291020	  0.302634	  0.271815	  0.237561	  0.463872	  0.177898	  0.233021	  0.307464	  0.312963
 -0.064621	 -0.219418	  0.304197	 -0.286867	  0.324668	  0.305076	  0.258690	  0.216208	  0.426249	  0.101622	  0.177036	  0.219856	  0.242264
 -0.083708	 -0.201551	  0.313655	 -0.256527	  0.322799	  0.289708	  0.224051	  0.169113	  0.376920	  0.093834	  0.123180	  0.175934	  0.196361
 -0.066902	 -0.215552	  0.301938	 -0.272346	  0.297772	  0.267290	  0.146506	  0.128426	  0.340313	  0.065006	  0.069885	  0.128596	  0.120605
 -0.045959	 -0.199569	  0.292222	 -0.252922	  0.280601	  0.284621	  0.109205	  0.114575	  0.301207	 -0.007908	  0.019618	  0.070483	  0.073682
 -0.042883	 -0.151689	  0.288352	 -0.242272	  0.278890	  0.259064	  0.066042	  0.067118	  0.266608	 -0.076378	 -0.059774	 -0.023426	 -0.021076
 -0.069301	 -0.117032	  0.311527	 -0.276975	  0.285037	  0.209480	  0.046624	  0.020889	  0.263363	 -0.104938	 -0.126729	 -0.096885	 -0.110756
 -0.058850	 -0.096759	  0.305162	 -0.306338	  0.279870	  0.191892	  0.005067	 -0.033665	  0.222081	 -0.137118	 -0.159861	 -0.106303	 -0.130097
 -0.040860	 -0.112648	  0.290040	 -0.331615	  0.218478	  0.171476	 -0.064894	 -0.073443	  0.163341	 -0.212063	 -0.183208	 -0.157294	 -0.165910
 -0.087208	 -0.141623	  0.355524	 -0.354594	  0.175114	  0.152847	 -0.086525	 -0.065974	  0.149006	 -0.237438	 -0.214349	 -0.218422	 -0.237890
 -0.060089	 -0.134440	  0.384744	 -0.362302	  0.171271	  0.133786	 -0.101606	 -0.118983	  0.116937	 -0.229597	 -0.236049	 -0.247037	 -0.304361
 -0.051240	 -0.126151	  0.360548	 -0.389192	  0.136089	  0.060889	 -0.146873	 -0.179414	  0.094006	 -0.251259	 -0.267857	 -0.269432	 -0.313602
 -0.057441	 -0.134433	  0.335885	 -0.436165	  0.093170	  0.032788	 -0.228763	 -0.243637	  0.019030	 -0.352481	 -0.295829	 -0.284326	 -0.320014
 -0.041006	 -0.177471	  0.310700	 -0.437867	  0.083315	  0.019781	 -0.318262	 -0.258467	 -0.033728	 -0.385502	 -0.308936	 -0.304810	 -0.347186
 -0.025813	 -0.174964	  0.285829	 -0.449893	  0.102445	 -0.044438	 -0.333237	 -0.264105	 -0.069872	 -0.342230	 -0.311173	 -0.324551	 -0.316002
  0.002084	 -0.147205	  0.286438	 -0.429832	  0.072150	 -0.049325	 -0.273250	 -0.294003	 -0.058725	 -0.310097	 -0.272576	 -0.359124	 -0.299974
 -0.024813	 -0.145908	  0.277508	 -0.392467	  0.075222	 -0.032315	 -0.273063	 -0.265946	 -0.037396	 -0.284905	 -0.264963	 -0.347658	 -0.246101
 -0.013864	 -0.146092	  0.231412	 -0.373457	  0.073049	 -0.048079	 -0.288177	 -0.198794	 -0.026770	 -0.290527	 -0.246287	 -0.280376	 -0.173168
 -0.015645	 -0.125723	  0.221925	 -0.334884	  0.061348	 -0.068052	 -0.312479	 -0.196356	 -0.033379	 -0.270812	 -0.199439	 -0.195549	 -0.102403
 -0.039948	 -0.116970	  0.230136	 -0.328664	  0.085958	 -0.095374	 -0.293332	 -0.222619	  0.003539	 -0.195383	 -0.152720	 -0.127656	 -0.033825
 -0.055761	 -0.095315	  0.245910	 -0.343836	  0.086752	 -0.102152	 -0.255440	 -0.172729	  0.053621	 -0.120249	 -0.090150	 -0.039347	  0.028255
 -0.093159	 -0.124838	  0.258678	 -0.362786	  0.070903	 -0.080147	 -0.251661	 -0.141175	  0.102640	 -0.081172	 -0.027318	  0.034388	  0.120434
 -0.094844	 -0.154814	  0.219007	 -0.403420	  0.068304	 -0.074482	 -0.259692	 -0.144216	  0.174956	 -0.027217	  0.033787	  0.106488	  0.228118
 -0.085382	 -0.136226	  0.174915	 -0.408333	  0.054832	 -0.046181	 -0.233499	 -0.137474	  0.215175	  0.052069	  0.074774	  0.183598	  0.276244
 -0.123790	 -0.083545	  0.191208	 -0.413570	  0.060326	 -0.045953	 -0.194784	 -0.051111	  0.269275	  0.097563	  0.127619	  0.187743	  0.267758
 -0.138880	 -0.073929	  0.223135	 -0.413463	  0.048109	 -0.027887	 -0.144700	  0.013161	  0.298012	  0.100585	  0.136534	  0.170440	  0.245930
 -0.158159	 -0.108850	  0.215289	 -0.443163	  0.047116	 -0.003296	 -0.087610	  0.069390	  0.338564	  0.157910	  0.142751	  0.124907	  0.222097
 -0.172096	 -0.171515	  0.180879	 -0.443228	  0.053616	  0.027790	 -0.044559	  0.134663	  0.361629	  0.179182	  0.114335	  0.075004	  0.190759
 -0.163303	 -0.164520	  0.177448	 -0.427916	  0.080821	  0.044372	 -0.021423	  0.168979	  0.416145	  0.156352	  0.103001	  0.052088	  0.089152
 -0.194555	 -0.095194	  0.168031	 -0.434106	  0.112602	  0.062925	  0.016143	  0.186564	  0.410758	  0.126228	  0.051404	  0.006095	 -0.058469
 -0.202711	 -0.107722	  0.165362	 -0.466318	  0.101086	  0.119718	  0.097560	  0.169803	  0.404543	  0.139369	 -0.028420	 -0.102447	 -0.142815
 -0.205071	 -0.145290	  0.166274	 -0.465550	  0.118918	  0.198972	  0.137291	  0.181279	  0.384331	  0.141047	 -0.087856	 -0.201830	 -0.218448
 -0.230698	 -0.165425	  0.149142	 -0.432201	  0.135436	  0.215607	  0.147131	  0.165380	  0.367637	  0.054584	 -0.161627	 -0.235733	 -0.276636
 -0.223101	 -0.146766	  0.138166	 -0.410432	  0.176502	  0.211451	  0.125473	  0.180235	  0.305444	 -0.032392	 -0.182676	 -0.252098	 -0.351413
 -0.200053	 -0.143171	  0.112588	 -0.335605	  0.228366	  0.220828	  0.138068	  0.195627	  0.259554	 -0.057403	 -0.230159	 -0.274879	 -0.424023
 -0.192905	 -0.159089	  0.076761	 -0.260659	  0.252997	  0.238949	  0.199324	  0.179770	  0.239278	 -0.099177	 -0.292216	 -0.321884	 -0.427196
 -0.225658	 -0.178765	  0.080605	 -0.219899	  0.272406	  0.227554	  0.172967	  0.178622	  0.191715	 -0.173283	 -0.296010	 -0.331714	 -0.394607
 -0.234693	 -0.160224	  0.085572	 -0.236932	  0.276883	  0.201948	  0.095635	  0.145695	  0.142936	 -0.195585	 -0.251513	 -0.346703	 -0.362593
 -0.292172	 -0.126127	  0.114823	 -0.229054	  0.297296	  0.207213	  0.079585	  0.072102	  0.105466	 -0.162538	 -0.251054	 -0.342036	 -0.344442
 -0.325925	 -0.125404	  0.119164	 -0.209284	  0.304061	  0.171650	  0.097836	  0.017571	  0.095423	 -0.163785	 -0.244889	 -0.313872	 -0.330719
 -0.312011	 -0.134018	  0.120465	 -0.179533	  0.301023	  0.144086	  0.114579	  0.023940	  0.098010	 -0.217547	 -0.236820	 -0.276415	 -0.343274
 -0.299908	 -0.139310	  0.140147	 -0.166129	  0.256412	  0.109494	  0.061701	  0.007308	  0.074719	 -0.250680	 -0.241339	 -0.297698	 -0.311560
 -0.278628	 -0.115091	  0.193344	 -0.159692	  0.216728	  0.065802	 -0.005926	 -0.027445	  0.058706	 -0.236394	 -0.219291	 -0.313296	 -0.293405
 -0.259463	 -0.125068	  0.202309	 -0.194022	  0.182151	  0.045531	 -0.014816	 -0.047400	  0.046974	 -0.234912	 -0.278976	 -0.300871	 -0.285779
 -0.277996	 -0.106157	  0.219591	 -0.234291	  0.172489	  0.023191	  0.007922	 -0.035263	  0.023434	 -0.257717	 -0.300947	 -0.267802	 -0.247102
 -0.293064	 -0.090478	  0.223237	 -0.217573	  0.158661	 -0.032792	 -0.002222	 -0.028857	  0.024470	 -0.292010	 -0.279756	 -0.245660	 -0.190195
 -0.272520	 -0.091387	  0.211038	 -0.239089	  0.125332	 -0.076627	 -0.033971	 -0.047250	 -0.025533	 -0.297087	 -0.229727	 -0.278484	 -0.156406
 -0.258946	 -0.060091	  0.221919	 -0.242248	  0.107155	 -0.079705	 -0.057778	 -0.068570	 -0.038607	 -0.289902	 -0.207558	 -0.251313	 -0.155571
 -0.252290	 -0.010195	  0.222908	 -0.219898	  0.090395	 -0.060179	 -0.055499	 -0.079943	 -0.031046	 -0.307986	 -0.234571	 -0.194250	 -0.115994
 -0.259240	  0.000986	  0.222202	 -0.228939	  0.096063	 -0.052822	 -0.053860	 -0.063691	  0.007025	 -0.321927	 -0.232806	 -0.187488	 -0.095507
 -0.282199	 -0.025363	  0.200547	 -0.224051	  0.090501	 -0.085685	 -0.055944	 -0.061529	 -0.040245	 -0.302900	 -0.207942	 -0.163003	 -0.087265
 -0.288462	 -0.023108	  0.170467	 -0.231287	  0.061835	 -0.112135	 -0.096531	 -0.077481	 -0.050977	 -0.253738	 -0.182473	 -0.181972	 -0.029910
 -0.302141	  0.009175	  0.139544	 -0.207133	  0.084988	 -0.114529	 -0.111674	 -0.092833	 -0.066575	 -0.289348	 -0.194055	 -0.208492	 -0.049297
 -0.309485	 -0.025692	  0.122307	 -0.188493	  0.113717	 -0.141055	 -0.115130	 -0.090315	 -0.032959	 -0.323248	 -0.151956	 -0.238592	 -0.144036
 -0.276830	 -0.016777	  0.121705	 -0.174386	  0.093051	 -0.159312	 -0.122122	 -0.090232	 -0.011859	 -0.295692	 -0.127558	 -0.213178	 -0.173637
 -0.244546	 -0.026217	  0.099968	 -0.189320	  0.062245	 -0.171308	 -0.154573	 -0.078778	 -0.036778	 -0.229562	 -0.136290	 -0.215881	 -0.196780
 -0.251713	 -0.006453	  0.083660	 -0.217802	  0.027604	 -0.176616	 -0.180541	 -0.092021	 -0.003043	 -0.209560	 -0.162143	 -0.292312	 -0.171109
 -0.275926	 -0.020255	  0.103963	 -0.242207	 -0.001412	 -0.181902	 -0.164890	 -0.092513	  0.010316	 -0.195722	 -0.130963	 -0.303971	 -0.167115
 -0.256047	 -0.016526	  0.121528	 -0.250678	 -0.036421	 -0.182727	 -0.150890	 -0.056770	  0.032171	 -0.164647	 -0.106141	 -0.286573	 -0.186512
 -0.232508	 -0.008800	  0.135238	 -0.237584	 -0.020364	 -0.166894	 -0.106451	 -0.057900	  0.039346	 -0.156415	 -0.105792	 -0.269995	 -0.189968
 -0.232716	  0.033945	  0.128413	 -0.256756	 -0.002994	 -0.192256	 -0.075282	 -0.065697	  0.066420	 -0.152314	 -0.111806	 -0.265479	 -0.171979
 -0.223658	  0.066734	  0.170188	 -0.269127	  0.018987	 -0.188835	 -0.100211	 -0.044173	  0.079922	 -0.159736	 -0.117598	 -0.277832	 -0.146008
 -0.211696	  0.060974	  0.171846	 -0.269873	  0.018832	 -0.166609	 -0.113795	 -0.025536	  0.117493	 -0.171840	 -0.123936	 -0.263551	 -0.133644
 -0.184837	  0.069576	  0.171939	 -0.305680	  0.008214	 -0.159880	 -0.066743	 -0.007655	  0.137629	 -0.160165	 -0.095507	 -0.206453	 -0.122850
 -0.148757	  0.089295	  0.145993	 -0.301002	  0.007920	 -0.189759	 -0.065009	  0.025967	  0.162262	 -0.152344	 -0.126614	 -0.158486	 -0.104998
 -0.104995	  0.099100	  0.136561	 -0.275251	  0.002493	 -0.183088	 -0.084255	  0.054076	  0.127328	 -0.129688	 -0.131357	 -0.178917	 -0.062286
 -0.100541	  0.069775	  0.155307	 -0.280854	 -0.013206	 -0.168855	 -0.037027	  0.072970	  0.112968	 -0.092673	 -0.110019	 -0.187332	 -0.059107
 -0.093499	  0.042026	  0.142740	 -0.242974	 -0.001294	 -0.155547	  0.010501	  0.052276	  0.094988	 -0.093487	 -0.129940	 -0.177761	 -0.101769
 -0.097375	  0.027358	  0.118700	 -0.223425	  0.034739	 -0.143169	  0.065103	  0.050363	  0.148123	 -0.102190	 -0.130414	 -0.169876	 -0.136144
 -0.055414	  0.013288	  0.114815	 -0.235303	  0.011222	 -0.119782	  0.058956	  0.050051	  0.179993	 -0.117914	 -0.100137	 -0.136844	 -0.108672
 -0.039068	  0.002042	  0.098355	 -0.207653	 -0.018099	 -0.076157	 -0.006478	  0.063907	  0.147610	 -0.162207	 -0.092541	 -0.140081	 -0.053248
 -0.049249	  0.012987	  0.069772	 -0.213365	 -0.029702	 -0.070162	 -0.020419	  0.066231	  0.140032	 -0.138150	 -0.122130	 -0.198907	 -0.034310
 -0.061732	  0.001917	  0.089857	 -0.278256	  0.000990	 -0.047157	  0.028024	  0.073272	  0.130448	 -0.108558	 -0.146577	 -0.218452	 -0.072820
 -0.053471	  0.000444	  0.114555	 -0.253277	  0.034254	 -0.027153	  0.056100	  0.097326	  0.092499	 -0.123868	 -0.159786	 -0.199233	 -0.130061
 -0.041301	  0.009139	  0.104534	 -0.263690	  0.025881	  0.003992	  0.023101	  0.106197	  0.021227	 -0.179503	 -0.150707	 -0.194670	 -0.122597
 -0.042875	  0.018104	  0.099732	 -0.231841	  0.003641	 -0.028642	 -0.022816	  0.103078	  0.007188	 -0.167524	 -0.179046	 -0.216113	 -0.142043
 -0.058065	  0.025891	  0.088774	 -0.216473	  0.010748	 -0.024542	 -0.043758	  0.093310	 -0.003461	 -0.189990	 -0.188299	 -0.252076	 -0.140643
 -0.070396	  0.027551	  0.070961	 -0.193886	  0.003247	 -0.026845	 -0.034541	  0.072299	 -0.021724	 -0.252368	 -0.209183	 -0.253703	 -0.154940
 -0.061165	  0.015116	  0.048400	 -0.184308	  0.025152	 -0.034111	 -0.003263	  0.056430	  0.006163	 -0.254461	 -0.161815	 -0.208869	 -0.179414
 -0.083692	  0.023435	  0.060585	 -0.175623	  0.027521	 -0.017117	 -0.022246	  0.044708	 -0.029958	 -0.229764	 -0.158246	 -0.201839	 -0.175860
 -0.063053	 -0.039481	  0.030835	 -0.191957	  0.028885	 -0.017953	 -0.030230	  0.028648	 -0.064297	 -0.229158	 -0.176022	 -0.249943	 -0.148925
 -0.072238	 -0.014024	  0.003798	 -0.155566	  0.056832	 -0.037609	 -0.020646	  0.015328	 -0.065160	 -0.254276	 -0.188214	 -0.287509	 -0.184403
 -0.076071	  0.002687	  0.045711	 -0.143562	  0.077414	 -0.064411	 -0.038095	  0.001648	 -0.066904	 -0.278274	 -0.175185	 -0.326367	 -0.211205
 -0.007229	 -0.014608	  0.039877	 -0.138917	  0.010749	 -0.072874	 -0.059230	 -0.048479	 -0.063859	 -0.262497	 -0.179741	 -0.267381	 -0.212868
  0.015734	 -0.003222	  0.070858	 -0.152455	 -0.008822	 -0.065210	 -0.077045	 -0.078165	 -0.072769	 -0.273683	 -0.160715	 -0.250603	 -0.157218
 -0.016373	 -0.009807	  0.079194	 -0.147247	  0.023523	 -0.081266	 -0.092895	 -0.069149	 -0.091919	 -0.253259	 -0.165946	 -0.268958	 -0.138345
 -0.026094	 -0.009494	  0.026739	 -0.185641	  0.010083	 -0.084923	 -0.114261	 -0.099305	 -0.094042	 -0.250212	 -0.165293	 -0.289765	 -0.148112
 -0.008860	 -0.012465	 -0.053962	 -0.230553	  0.026165	 -0.064533	 -0.093028	 -0.105684	 -0.111237	 -0.258530	 -0.139789	 -0.278962	 -0.128488
 -0.002123	  0.012537	 -0.069564	 -0.240475	  0.025679	 -0.072957	 -0.067158	 -0.100708	 -0.127033	 -0.219364	 -0.173223	 -0.247989	 -0.125590
 -0.047389	  0.042286	 -0.048416	 -0.080312	 -0.024752	 -0.107366	  0.037935	 -0.003598	  0.023019	 -0.064933	 -0.010113	  0.001978	 -0.020525
 -0.030948	  0.013803	 -0.019199	 -0.101919	 -0.035861	 -0.088785	  0.036459	 -0.000187	  0.034234	 -0.037265	  0.006446	 -0.025672	 -0.003116
 -0.040999	 -0.015392	 -0.055045	 -0.039142	 -0.029180	 -0.078627	 -0.000780	  0.024688	  0.021272	 -0.032894	 -0.014686	 -0.009060	  0.030307
 -0.076207	 -0.004430	 -0.040862	  0.010924	  0.007289	 -0.063644	  0.003807	 -0.026908	  0.010177	 -0.026259	 -0.036127	 -0.002532	  0.033050
 -0.057329	  0.022440	 -0.036853	 -0.023119	  0.042156	 -0.051541	  0.046106	 -0.025770	 -0.002194	 -0.019822	 -0.035571	 -0.036559	  0.014525
 -0.052344	  0.012555	 -0.008778	 -0.022076	  0.024023	 -0.024254	  0.031280	 -0.013109	 -0.009436	 -0.024409	 -0.069764	 -0.043611	  0.011785
 -0.025698	  0.016083	  0.017048	 -0.021349	  0.037984	 -0.019749	  0.010187	 -0.009068	 -0.023144	 -0.044353	 -0.067034	 -0.050238	  0.008998
  0.005533	 -0.014190	 -0.008500	 -0.046536	  0.052526	 -0.012674	 -0.007593	 -0.024285	  0.027146	 -0.051384	 -0.028257	 -0.045617	  0.012628
  0.056457	  0.004440	  0.000643	 -0.018963	  0.046200	  0.009414	 -0.040348	 -0.043307	  0.013725	 -0.057817	 -0.020644	 -0.026951	  0.000822
  0.040236	  0.004264	  0.010300	 -0.015532	  0.028686	  0.018441	 -0.050568	 -0.036250	 -0.005481	 -0.018709	  0.007858	 -0.024170	  0.005533
  0.015916	  0.004355	  0.022217	  0.003777	 -0.002259	  0.012948	 -0.058425	 -0.032193	  0.001859	  0.009380	 -0.001490	 -0.017493	 -0.023847
  0.008702	 -0.001294	  0.058529	 -0.003639	  0.002230	  0.050915	 -0.027654	  0.020498	 -0.017353	  0.017937	  0.006704	 -0.004429	  0.036665
  0.005704	 -0.024921	  0.090577	  0.002583	  0.018701	  0.048785	  0.000132	  0.021845	 -0.024474	  0.030913	  0.017493	 -0.029093	  0.008637
  0.020283	  0.015892	  0.064471	  0.016064	 -0.002906	  0.029664	 -0.018917	  0.013191	 -0.036784	  0.032658	  0.032705	  0.013417	  0.019345
  0.006257	  0.040559	  0.011109	  0.059509	  0.000097	  0.030126	 -0.016096	  0.047545	 -0.009635	  0.051904	  0.019323	  0.012440	 -0.031561
  0.016757	  0.028549	 -0.006614	  0.095741	 -0.000456	  0.072689	 -0.011209	  0.059510	  0.006713	  0.030540	  0.025203	  0.024787	 -0.038903
  0.031499	 -0.028884	 -0.008041	  0.079516	 -0.030838	  0.061156	  0.014200	  0.051300	 -0.005135	  0.053629	  0.041505	  0.085685	  0.003557
  0.035535	 -0.049108	 -0.021627	  0.050040	 -0.036100	  0.037498	  0.030786	  0.009713	 -0.005896	  0.070911	  0.032430	  0.042236	 -0.029461
  0.033809	 -0.021726	 -0.020569	  0.040118	 -0.036639	  0.048424	  0.020368	 -0.015467	  0.009424	  0.076486	  0.052252	  0.080429	  0.025973
  0.054225	 -0.045281	 -0.000391	  0.014315	 -0.060902	  0.026580	  0.000330	 -0.018147	 -0.008035	  0.003487	  0.041766	  0.054453	 -0.064410
  0.048524	 -0.065719	  0.011614	  0.031640	 -0.050926	  0.032556	  0.037206	 -0.001500	  0.000962	  0.013535	  0.076844	  0.081333	 -0.039287
  0.045964	 -0.051442	  0.034715	  0.042231	 -0.031449	  0.007272	  0.033477	 -0.016115	  0.022232	  0.034635	  0.059539	  0.018111	 -0.109940
  0.028861	 -0.031090	  0.041012	  0.044574	 -0.029840	 -0.020997	  0.026130	 -0.011564	  0.023071	  0.076128	  0.056296	  0.015958	 -0.089684
 -0.008207	 -0.029471	  0.042584	  0.041117	 -0.059249	 -0.018166	  0.018249	 -0.004709	  0.052888	  0.051461	  0.061636	  0.044490	 -0.073343
 -0.004220	 -0.005693	  0.061214	  0.044858	 -0.083022	  0.002880	 -0.018580	 -0.004832	  0.046865	  0.042320	  0.047227	  0.020576	 -0.089544
  0.025659	 -0.029796	  0.066713	  0.064318	 -0.061092	 -0.002331	 -0.025735	  0.019199	  0.029449	  0.047919	  0.043279	  0.023929	 -0.075454
  0.030506	 -0.064412	  0.052303	  0.043229	 -0.052298	 -0.025565	 -0.032233	 -0.006390	  0.041039	 -0.009371	  0.036411	  0.005313	 -0.141435
  0.033076	 -0.048686	  0.039523	  0.035713	 -0.049388	  0.006811	 -0.036994	 -0.008801	  0.072548	  0.026090	  0.069111	  0.077751	 -0.100968
  0.006431	 -0.069628	  0.022499	  0.033655	 -0.076006	  0.052247	 -0.061898	 -0.021202	  0.037679	  0.043712	  0.092726	  0.048658	 -0.166571
  0.016915	 -0.082956	 -0.015159	  0.031215	 -0.085697	  0.088819	 -0.027088	 -0.014216	  0.066870	  0.029222	  0.096335	  0.103497	 -0.041583
  0.002227	 -0.096088	 -0.041486	  0.038687	 -0.086828	  0.104745	 -0.021348	 -0.028321	  0.064582	 -0.001318	  0.112992	  0.040172	 -0.086720
 -0.029546	 -0.095491	 -0.053168	  0.055244	 -0.109859	  0.059495	 -0.026733	 -0.045362	  0.050710	  0.003387	  0.158127	  0.072319	 -0.013966
 -0.042722	 -0.126749	 -0.052686	  0.080860	 -0.145626	  0.005408	 -0.010402	 -0.009323	  0.026129	  0.001315	  0.136786	  0.077973	 -0.056000
 -0.039039	 -0.109786	 -0.064142	  0.095408	 -0.137760	 -0.003934	 -0.006637	  0.004174	  0.015714	  0.014435	  0.141118	  0.097645	 -0.063234
 -0.009805	 -0.079165	 -0.046158	  0.123906	 -0.122434	  0.007536	 -0.015435	  0.020028	  0.008854	  0.000703	  0.147898	  0.110034	 -0.094721
 -0.020106	 -0.113209	 -0.060443	  0.101194	 -0.151724	  0.055372	  0.001210	 -0.006800	  0.005287	  0.022613	  0.115190	  0.097088	 -0.139790
 -0.065199	 -0.105056	 -0.053577	  0.096245	 -0.141177	  0.042837	  0.012996	 -0.027733	 -0.018702	  0.035347	  0.156071	  0.150261	 -0.097790
 -0.080407	 -0.083059	 -0.038773	  0.093919	 -0.090260	 -0.013891	  0.009347	 -0.064161	 -0.011375	  0.050411	  0.132257	  0.124672	 -0.181124
 -0.053284	 -0.099336	 -0.074211	  0.073543	 -0.124399	 -0.025558	  0.020645	 -0.069497	  0.012167	  0.063423	  0.137950	  0.142291	 -0.074634
 -0.027751	 -0.102031	 -0.158914	  0.077195	 -0.157458	 -0.012531	  0.022157	 -0.056826	  0.017011	  0.068820	  0.090430	  0.054383	 -0.169749
 -0.041432	 -0.086509	 -0.188549	  0.082169	 -0.130332	 -0.000603	  0.011564	 -0.047020	  0.047951	  0.096871	  0.105632	  0.090957	 -0.114205
 -0.050906	 -0.130818	 -0.188445	  0.047196	 -0.157017	  0.020730	 -0.033729	 -0.055289	  0.057740	  0.060613	  0.085949	  0.072637	 -0.195079
 -0.078849	 -0.128679	 -0.214592	  0.059986	 -0.176941	  0.041999	 -0.013724	 -0.047075	  0.080489	  0.081321	  0.097441	  0.092038	 -0.153174
 -0.086943	 -0.080726	 -0.266673	  0.069256	 -0.181802	  0.025852	 -0.028837	 -0.069956	  0.070554	  0.085377	  0.105088	  0.068606	 -0.143927
 -0.117424	 -0.065174	 -0.368514	  0.048342	 -0.183826	  0.029837	 -0.014098	 -0.058569	  0.065308	  0.099826	  0.097560	  0.046428	 -0.127297
 -0.122938	 -0.098018	 -0.394172	  0.039733	 -0.175272	  0.034628	 -0.007642	 -0.029969	  0.079663	  0.104689	  0.120459	  0.051509	 -0.098476
 -0.102894	 -0.070011	 -0.393714	  0.026811	 -0.164003	  0.039655	 -0.018213	 -0.034452	  0.065269	  0.114631	  0.084796	  0.052771	 -0.154148
 -0.109835	 -0.079560	 -0.311378	  0.034673	 -0.164903	  0.054588	 -0.001308	 -0.039681	  0.049501	  0.136948	  0.126306	  0.093235	 -0.109661
 -0.091086	 -0.126114	 -0.297259	  0.041908	 -0.158211	  0.054876	  0.041848	 -0.036836	  0.018565	  0.160855	  0.118340	  0.005473	 -0.185111
 -0.093073	 -0.089521	 -0.324567	  0.023681	 -0.113542	  0.068160	  0.057620	 -0.000645	 -0.006801	  0.189783	  0.147684	  0.032235	 -0.092468
 -0.143199	 -0.096496	 -0.354180	  0.009759	 -0.095276	  0.082464	  0.031736	  0.008315	 -0.010013	  0.134151	  0.132188	 -0.004115	 -0.161727
 -0.148753	 -0.098188	 -0.366595	 -0.008429	 -0.096293	  0.089521	  0.016188	  0.008782	  0.004182	  0.118211	  0.104368	  0.022391	 -0.122406
 -0.160823	 -0.062798	 -0.333650	  0.014705	 -0.125805	  0.078107	  0.012262	  0.016887	  0.036064	  0.109319	  0.086094	  0.003720	 -0.204794
 -0.192100	 -0.043114	 -0.305133	 -0.002521	 -0.133822	  0.047396	  0.014506	  0.014872	  0.050785	  0.090294	  0.075331	  0.021589	 -0.160211
 -0.207834	 -0.067236	 -0.308071	 -0.005466	 -0.143623	  0.074032	  0.021918	  0.032113	  0.025998	  0.095612	  0.059435	  0.031849	 -0.153354
 -0.199490	 -0.085789	 -0.311224	  0.029957	 -0.129070	  0.126874	  0.032295	  0.009586	  0.014324	  0.125615	  0.047436	  0.037062	 -0.148469
 -0.193887	 -0.125676	 -0.275496	  0.054726	 -0.128281	  0.123378	 -0.015975	 -0.019253	 -0.016936	  0.104215	  0.089786	  0.055442	 -0.145696
 -0.162503	 -0.141269	 -0.236494	  0.035946	 -0.152415	  0.079894	  0.002392	 -0.035434	 -0.048774	  0.125649	  0.112482	  0.021481	 -0.178861
 -0.133403	 -0.117020	 -0.292147	  0.014245	 -0.118441	  0.103838	  0.046956	 -0.025125	 -0.052305	  0.147454	  0.117950	  0.057315	 -0.085074
 -0.113423	 -0.096185	 -0.316090	 -0.015799	 -0.115432	  0.080079	  0.042929	 -0.036152	 -0.059717	  0.138417	  0.105965	  0.011432	 -0.174727
 -0.120344	 -0.085744	 -0.286615	  0.003625	 -0.090293	  0.114154	  0.048558	 -0.043210	 -0.061423	  0.169310	  0.120379	  0.036673	 -0.091935
 -0.139480	 -0.069270	 -0.272561	 -0.014174	 -0.100462	  0.114091	  0.029803	 -0.043913	 -0.028127	  0.159730	  0.080833	 -0.018138	 -0.161036
 -0.127923	 -0.071635	 -0.286587	 -0.055007	 -0.117529	  0.111535	  0.050333	 -0.039740	  0.001677	  0.150733	  0.088015	  0.010294	 -0.096990
 -0.117340	 -0.058922	 -0.310613	 -0.076557	 -0.096228	  0.144923	  0.053565	 -0.041081	  0.008362	  0.116583	  0.093274	 -0.011417	 -0.178823
 -0.097388	 -0.073577	 -0.343837	 -0.107670	 -0.079791	  0.164709	  0.057614	 -0.031299	 -0.035236	  0.107108	  0.086456	  0.044899	 -0.181366
 -0.091148	 -0.087569	 -0.381557	 -0.124792	 -0.093998	  0.160469	  0.104800	 -0.038413	 -0.042075	  0.100081	  0.082369	  0.047961	 -0.207367
 -0.094777	 -0.086214	 -0.353346	 -0.131829	 -0.057924	  0.132708	  0.063439	 -0.061947	 -0.072704	  0.085852	  0.074573	  0.035616	 -0.217580
 -0.127760	 -0.099552	 -0.340776	 -0.135001	  0.002451	  0.124018	  0.033147	 -0.048419	 -0.117377	  0.108152	  0.074173	  0.048134	 -0.155905
 -0.130596	 -0.107888	 -0.337206	 -0.189715	 -0.004527	  0.154052	  0.010974	 -0.077903	 -0.141101	  0.083950	  0.064319	  0.009085	 -0.201743
 -0.135483	 -0.100286	 -0.308237	 -0.213900	 -0.021739	  0.171775	 -0.001489	 -0.047272	 -0.153613	  0.122376	  0.094794	  0.031481	 -0.118552
 -0.134655	 -0.077444	 -0.324565	 -0.232581	 -0.024706	  0.178933	 -0.026655	 -0.011608	 -0.141006	  0.079318	  0.077848	 -0.026846	 -0.195839
 -0.151504	 -0.080235	 -0.334249	 -0.182178	 -0.008494	  0.163628	 -0.025013	 -0.002351	 -0.129637	  0.058908	  0.106202	  0.060134	 -0.141336
 -0.172552	 -0.072760	 -0.349409	 -0.155634	 -0.010591	  0.186887	 -0.005250	 -0.045622	 -0.124024	  0.078365	  0.101879	  0.030350	 -0.203110
 -0.185826	 -0.049794	 -0.374575	 -0.117746	 -0.012544	  0.203393	  0.030705	 -0.061422	 -0.142861	  0.108870	  0.117343	  0.033347	 -0.148305
 -0.179683	 -0.046859	 -0.348930	 -0.088566	  0.010006	  0.188213	  0.005188	 -0.071456	 -0.194861	  0.097205	  0.097993	  0.027722	 -0.214404
 -0.153905	 -0.083462	 -0.328332	 -0.084202	  0.002345	  0.221177	  0.018798	 -0.074142	 -0.191768	  0.092564	  0.088482	  0.018010	 -0.154104
 -0.174899	 -0.092863	 -0.321873	 -0.100980	  0.040459	  0.209376	  0.021007	 -0.067884	 -0.164125	  0.103867	  0.068977	  0.031482	 -0.135816
 -0.202171	 -0.108710	 -0.341385	 -0.086916	  0.131205	  0.210819	  0.038127	 -0.081532	 -0.177931	  0.096065	  0.085888	  0.033880	 -0.196734
 -0.208715	 -0.116073	 -0.362118	 -0.108202	  0.168699	  0.212691	  0.062070	 -0.085757	 -0.192366	  0.125998	  0.101090	  0.068974	 -0.143066
 -0.231699	 -0.095085	 -0.341467	 -0.115713	  0.193121	  0.210255	  0.080170	 -0.116588	 -0.191474	  0.145734	  0.062146	  0.029568	 -0.192638
 -0.233306	 -0.060583	 -0.275361	 -0.059394	  0.134299	  0.197528	  0.063761	 -0.127359	 -0.180403	  0.143652	  0.087770	  0.071002	 -0.131167
 -0.231335	 -0.034289	 -0.255552	 -0.059396	  0.083324	  0.206181	  0.065202	 -0.132550	 -0.212830	  0.108668	  0.083662	  0.040717	 -0.205542
 -0.222530	 -0.041755	 -0.323103	 -0.032676	  0.082586	  0.243093	  0.081030	 -0.100529	 -0.208365	  0.073624	  0.106035	  0.078389	 -0.149242
 -0.182270	 -0.043539	 -0.361490	 -0.042390	  0.097680	  0.254247	  0.100108	 -0.112836	 -0.246760	  0.076709	  0.046474	  0.005837	 -0.191721
 -0.156279	 -0.019430	 -0.343214	 -0.077623	  0.086236	  0.278507	  0.119198	 -0.081135	 -0.250023	  0.110422	  0.035675	  0.046367	 -0.135496
 -0.148533	 -0.003006	 -0.332878	 -0.107192	  0.038552	  0.252676	  0.092838	 -0.045127	 -0.238474	  0.084152	  0.053502	  0.056036	 -0.178646
 -0.196214	  0.012843	 -0.334763	 -0.107162	  0.039051	  0.271301	  0.078853	 -0.032840	 -0.237626	  0.068215	  0.061557	  0.035868	 -0.192088
 -0.185107	  0.002928	 -0.326488	 -0.127018	  0.067680	  0.265950	  0.114548	 -0.045415	 -0.275047	  0.045482	  0.073425	  0.062787	 -0.166720
 -0.155345	  0.001332	 -0.348043	 -0.123377	  0.085927	  0.240525	  0.108866	 -0.042013	 -0.246007	  0.034008	  0.051899	  0.075447	 -0.198345
 -0.192651	 -0.013453	 -0.319472	 -0.138201	  0.090153	  0.237729	  0.131715	 -0.045606	 -0.239888	  0.065465	  0.096076	  0.112163	 -0.132113
 -0.165765	 -0.027603	 -0.316882	 -0.176924	  0.074770	  0.235385	  0.122414	 -0.035297	 -0.275048	  0.056506	  0.096295	  0.037822	 -0.172711
 -0.143530	 -0.050481	 -0.320164	 -0.205711	  0.069271	  0.244266	  0.135902	  0.001615	 -0.253877	  0.084471	  0.122064	  0.086770	 -0.099095
 -0.132746	 -0.032965	 -0.332869	 -0.227348	  0.080964	  0.250307	  0.134550	  0.002326	 -0.274642	  0.042140	  0.105008	  0.027868	 -0.149186
 -0.146466	 -0.011434	 -0.348239	 -0.207811	  0.079035	  0.285138	  0.101801	  0.032128	 -0.269167	  0.060399	  0.104896	  0.075331	 -0.069505
 -0.182525	 -0.012168	 -0.351115	 -0.168004	  0.083945	  0.287636	  0.115328	 -0.008147	 -0.274028	  0.089119	  0.092295	  0.054063	 -0.127549
 -0.195995	 -0.028946	 -0.309195	 -0.118412	  0.091670	  0.271026	  0.147328	 -0.037295	 -0.275296	  0.105051	  0.130036	  0.081987	 -0.096775
 -0.181965	 -0.009618	 -0.321498	 -0.092214	  0.118719	  0.283162	  0.159862	 -0.037222	 -0.262859	  0.111588	  0.122515	  0.061255	 -0.116089
 -0.155958	  0.005010	 -0.320880	 -0.072863	  0.164991	  0.294629	  0.135992	 -0.057468	 -0.257954	  0.122119	  0.103641	  0.050339	 -0.126241
 -0.147239	  0.002077	 -0.337745	 -0.089551	  0.167807	  0.280007	  0.105785	 -0.073558	 -0.267259	  0.132799	  0.111024	  0.074477	 -0.119753
 -0.155357	 -0.008207	 -0.324250	 -0.091826	  0.138342	  0.284226	  0.116408	 -0.081418	 -0.259651	  0.121272	  0.102815	  0.053236	 -0.190148
 -0.136527	 -0.057216	 -0.306476	 -0.104632	  0.138092	  0.299247	  0.164059	 -0.092557	 -0.257749	  0.084370	  0.127414	  0.085569	 -0.158103
 -0.129097	 -0.087617	 -0.295715	 -0.135737	  0.179226	  0.303129	  0.158195	 -0.124006	 -0.299571	  0.056947	  0.066760	  0.040921	 -0.241253
 -0.147359	 -0.099040	 -0.277239	 -0.068580	  0.143232	  0.267457	  0.154026	 -0.140287	 -0.263217	  0.047232	  0.073095	  0.092458	 -0.133203
 -0.155830	 -0.073363	 -0.257186	 -0.031498	  0.114876	  0.263392	  0.181255	 -0.151517	 -0.259602	  0.067089	  0.039374	  0.044644	 -0.222280
 -0.153608	 -0.088703	 -0.290237	 -0.001062	  0.148389	  0.271058	  0.244366	 -0.141919	 -0.274205	  0.086456	  0.055768	  0.080994	 -0.155186
 -0.131572	 -0.122438	 -0.320308	  0.014975	  0.190743	  0.235715	  0.222983	 -0.154488	 -0.324002	  0.069409	  0.062014	  0.041291	 -0.187633
 -0.082919	 -0.121987	 -0.324957	  0.022341	  0.220238	  0.225755	  0.205014	 -0.160441	 -0.334747	  0.106408	  0.111532	  0.052507	 -0.166264
 -0.093642	 -0.087368	 -0.343032	  0.021962	  0.186626	  0.241604	  0.167284	 -0.171283	 -0.329251	  0.132180	  0.119562	  0.062322	 -0.187637
 -0.137519	 -0.066362	 -0.311290	  0.060675	  0.202475	  0.250067	  0.192878	 -0.141192	 -0.322707	  0.121805	  0.123072	  0.057772	 -0.186602
 -0.128963	 -0.093251	 -0.311717	  0.077457	  0.232377	  0.249533	  0.213715	 -0.145843	 -0.317910	  0.117581	  0.147906	  0.068678	 -0.177785
 -0.088969	 -0.071298	 -0.313418	  0.047250	  0.231404	  0.239371	  0.193676	 -0.163227	 -0.324353	  0.076399	  0.104865	  0.039635	 -0.197566
 -0.054780	 -0.078905	 -0.301904	  0.063072	  0.258012	  0.220138	  0.218216	 -0.169300	 -0.333062	  0.076154	  0.124537	  0.069894	 -0.124863
 -0.101887	 -0.094779	 -0.359371	  0.058913	  0.223600	  0.223954	  0.199266	 -0.178081	 -0.365511	  0.053194	  0.101015	  0.020028	 -0.172417
 -0.109736	 -0.099556	 -0.444372	  0.066793	  0.179429	  0.231787	  0.177214	 -0.164440	 -0.328487	  0.055842	  0.129043	  0.050942	 -0.078917
 -0.105306	 -0.108014	 -0.524884	  0.076379	  0.138750	  0.220464	  0.167528	 -0.152362	 -0.330511	  0.048263	  0.134579	  0.002759	 -0.160785
 -0.137801	 -0.069146	 -0.535520	  0.083136	  0.125766	  0.258309	  0.153687	 -0.130938	 -0.308273	  0.051830	  0.158560	  0.055013	 -0.081157
 -0.092337	 -0.102805	 -0.438218	  0.091318	  0.129603	  0.254178	  0.149114	 -0.134652	 -0.311178	  0.067708	  0.130217	  0.018681	 -0.166858
 -0.092715	 -0.111312	 -0.404735	  0.120608	  0.153526	  0.245352	  0.141202	 -0.159236	 -0.317455	  0.063621	  0.124807	  0.034143	 -0.182772
 -0.085804	 -0.086712	 -0.392981	  0.141354	  0.181712	  0.257007	  0.133485	 -0.134564	 -0.317677	  0.106272	  0.162475	  0.031003	 -0.184667
 -0.062758	 -0.105676	 -0.350204	  0.143195	  0.147392	  0.246271	  0.129743	 -0.120709	 -0.321587	  0.081412	  0.130939	  0.030392	 -0.233503
 -0.073222	 -0.145701	 -0.373163	  0.127374	  0.136135	  0.232535	  0.115236	 -0.112344	 -0.266552	  0.067319	  0.188190	  0.119454	 -0.147493
 -0.090906	 -0.133556	 -0.413094	  0.128895	  0.156412	  0.228119	  0.090922	 -0.161151	 -0.240335	  0.021606	  0.187533	  0.070940	 -0.231275
 -0.101949	 -0.133375	 -0.465181	  0.159283	  0.191499	  0.176532	  0.100090	 -0.172017	 -0.258883	  0.014793	  0.219564	  0.109134	 -0.173683
 -0.133077	 -0.116559	 -0.486394	  0.178317	  0.218520	  0.134831	  0.140516	 -0.159303	 -0.262658	 -0.007354	  0.201384	  0.047815	 -0.213131
 -0.130543	 -0.084404	 -0.484673	  0.187997	  0.206813	  0.142243	  0.155159	 -0.188688	 -0.235776	 -0.023688	  0.180895	  0.065876	 -0.156717
 -0.083808	 -0.072016	 -0.518153	  0.216094	  0.205982	  0.152626	  0.167370	 -0.232900	 -0.248683	 -0.022373	  0.190596	  0.086484	 -0.210574
 -0.096277	 -0.059829	 -0.568917	  0.228850	  0.212228	  0.142634	  0.169433	 -0.231637	 -0.280215	 -0.044275	  0.180626	  0.071177	 -0.193766
 -0.127581	 -0.106292	 -0.592082	  0.228366	  0.226688	  0.214211	  0.173173	 -0.243509	 -0.312922	 -0.053317	  0.167109	  0.067662	 -0.143863
 -0.105476	 -0.076597	 -0.592887	  0.183662	  0.231210	  0.246036	  0.181573	 -0.298205	 -0.331775	 -0.038282	  0.136163	  0.058284	 -0.158693
 -0.102705	 -0.108036	 -0.603105	  0.159020	  0.175667	  0.236694	  0.188343	 -0.282845	 -0.346901	 -0.055359	  0.121013	  0.071318	 -0.143160
 -0.088110	 -0.096314	 -0.556448	  0.165979	  0.171533	  0.235290	  0.170312	 -0.264218	 -0.384093	 -0.073053	  0.135816	  0.038342	 -0.159955
 -0.074763	 -0.104111	 -0.519805	  0.177375	  0.190846	  0.234776	  0.193051	 -0.243834	 -0.341498	 -0.049479	  0.184369	  0.046919	 -0.124571
 -0.071154	 -0.112872	 -0.561584	  0.174070	  0.192635	  0.223911	  0.190466	 -0.251806	 -0.321518	 -0.070689	  0.198151	  0.016640	 -0.144946
 -0.102218	 -0.108669	 -0.549980	  0.161294	  0.200715	  0.219225	  0.205927	 -0.265173	 -0.318882	 -0.086766	  0.216844	 -0.042910	 -0.127935
 -0.087826	 -0.076002	 -0.513234	  0.171420	  0.220498	  0.205647	  0.206625	 -0.258307	 -0.300636	 -0.097175	  0.240733	 -0.030742	 -0.123707
 -0.056974	 -0.042315	 -0.530528	  0.188000	  0.240220	  0.167308	  0.233494	 -0.248632	 -0.343204	 -0.059832	  0.229339	 -0.016899	 -0.094476
 -0.093975	 -0.044595	 -0.546636	  0.178399	  0.301383	  0.164212	  0.222433	 -0.243567	 -0.390821	 -0.055728	  0.221941	  0.001981	 -0.107016
 -0.075898	 -0.069943	 -0.553027	  0.184499	  0.243342	  0.169741	  0.185452	 -0.221843	 -0.407672	 -0.104140	  0.220537	  0.026858	 -0.097127
 -0.092571	 -0.072739	 -0.552651	  0.234433	  0.212298	  0.208299	  0.190117	 -0.197840	 -0.401614	 -0.132613	  0.199989	 -0.011097	 -0.076838
 -0.104840	 -0.087979	 -0.533983	  0.225620	  0.236200	  0.229843	  0.198303	 -0.192594	 -0.383474	 -0.114817	  0.189812	 -0.053015	 -0.087542
 -0.121579	 -0.091794	 -0.530930	  0.193651	  0.225139	  0.240722	  0.210554	 -0.195877	 -0.358630	 -0.153014	  0.199504	 -0.054190	 -0.113786
 -0.137482	 -0.068036	 -0.495523	  0.151597	  0.235295	  0.206201	  0.196743	 -0.230276	 -0.390461	 -0.211865	  0.194878	 -0.040718	 -0.107305
 -0.150765	 -0.090838	 -0.505215	  0.088494	  0.236062	  0.185960	  0.228308	 -0.231247	 -0.396523	 -0.190224	  0.173242	 -0.073256	 -0.092452
 -0.156669	 -0.077200	 -0.559897	  0.059430	  0.234643	  0.165303	  0.216942	 -0.212730	 -0.364690	 -0.211747	  0.187048	 -0.106440	 -0.102431
 -0.160846	 -0.037013	 -0.595955	  0.059586	  0.218658	  0.152942	  0.212659	 -0.236193	 -0.341115	 -0.224702	  0.185256	 -0.056859	 -0.125099
 -0.184019	 -0.037021	 -0.604289	  0.079404	  0.192854	  0.155714	  0.220753	 -0.253846	 -0.361416	 -0.216749	  0.169412	 -0.045684	 -0.107778
 -0.195165	 -0.054737	 -0.614764	  0.068122	  0.173424	  0.172430	  0.208169	 -0.247299	 -0.368112	 -0.222833	  0.181009	 -0.025341	 -0.087185
 -0.215824	 -0.078479	 -0.634156	  0.072251	  0.177966	  0.193397	  0.216046	 -0.243569	 -0.381766	 -0.223822	  0.163441	 -0.019979	 -0.103008
 -0.245548	 -0.055613	 -0.612202	  0.067620	  0.262875	  0.204650	  0.192852	 -0.290450	 -0.389781	 -0.202736	  0.149898	  0.010335	 -0.096423
 -0.268077	 -0.052391	 -0.571591	  0.061900	  0.276318	  0.219653	  0.204378	 -0.281001	 -0.417366	 -0.204406	  0.144793	  0.011063	 -0.117545
 -0.314617	 -0.066907	 -0.540775	  0.015944	  0.250688	  0.234589	  0.224488	 -0.214320	 -0.412851	 -0.202686	  0.157021	  0.001914	 -0.087430
 -0.327630	 -0.067179	 -0.534094	  0.015660	  0.286520	  0.224368	  0.214702	 -0.200359	 -0.418814	 -0.191830	  0.147957	 -0.010087	 -0.085444
 -0.279231	 -0.055960	 -0.509656	  0.020796	  0.315762	  0.230146	  0.223698	 -0.196229	 -0.441158	 -0.177947	  0.156610	 -0.014740	 -0.127695
 -0.255281	 -0.034358	 -0.544543	  0.023637	  0.308095	  0.247799	  0.240942	 -0.220439	 -0.432877	 -0.195675	  0.174379	 -0.070990	 -0.145370
 -0.273058	 -0.024282	 -0.563579	  0.028309	  0.319246	  0.230753	  0.260818	 -0.213451	 -0.394713	 -0.199450	  0.172866	 -0.110645	 -0.128323
 -0.296713	  0.001892	 -0.540999	  0.065381	  0.313388	  0.209942	  0.291075	 -0.189438	 -0.347792	 -0.177058	  0.199214	 -0.093709	 -0.113578
 -0.300699	 -0.004372	 -0.491415	  0.068721	  0.318695	  0.222774	  0.302679	 -0.190020	 -0.336084	 -0.199447	  0.186498	 -0.100092	 -0.082152
 -0.299044	  0.028393	 -0.468875	  0.028995	  0.323138	  0.248546	  0.319854	 -0.222052	 -0.374176	 -0.231102	  0.179000	 -0.111059	 -0.082299
 -0.323797	  0.038973	 -0.438248	 -0.027130	  0.297875	  0.290455	  0.320117	 -0.203272	 -0.407164	 -0.210224	  0.154989	 -0.117515	 -0.110746
 -0.348925	  0.035238	 -0.462982	 -0.021444	  0.281732	  0.316435	  0.321502	 -0.196590	 -0.377082	 -0.208752	  0.133529	 -0.124896	 -0.092313
 -0.346940	  0.049435	 -0.473989	 -0.087910	  0.301550	  0.328960	  0.343217	 -0.218340	 -0.388732	 -0.220546	  0.140682	 -0.145715	 -0.078365
 -0.331935	  0.055151	 -0.438705	 -0.155969	  0.306411	  0.320497	  0.337247	 -0.228288	 -0.383947	 -0.216182	  0.145117	 -0.143050	 -0.057489
 -0.313696	  0.060640	 -0.412485	 -0.193248	  0.252263	  0.328619	  0.312854	 -0.207637	 -0.381444	 -0.252146	  0.132235	 -0.126189	 -0.024641
 -0.294078	  0.053289	 -0.394550	 -0.215069	  0.229510	  0.326426	  0.299402	 -0.195684	 -0.385370	 -0.252021	  0.114165	 -0.114228	 -0.032821
 -0.328882	  0.090439	 -0.383992	 -0.221080	  0.269809	  0.311623	  0.292657	 -0.169478	 -0.361814	 -0.269691	  0.095419	 -0.108446	 -0.034974
 -0.322513	  0.080648	 -0.395575	 -0.223056	  0.272627	  0.304245	  0.296426	 -0.152487	 -0.349899	 -0.281145	  0.113424	 -0.085809	 -0.012420
 -0.360151	  0.069128	 -0.419521	 -0.223577	  0.308254	  0.322726	  0.300638	 -0.163730	 -0.336232	 -0.283955	  0.110717	 -0.078418	  0.003862
 -0.395408	  0.066912	 -0.421273	 -0.195205	  0.300243	  0.357321	  0.302909	 -0.220030	 -0.320856	 -0.271499	  0.127607	 -0.110215	 -0.017119
 -0.386813	  0.068708	 -0.451008	 -0.213709	  0.270049	  0.388861	  0.305748	 -0.241332	 -0.290955	 -0.253772	  0.126838	 -0.101883	 -0.021699
 -0.342205	  0.086562	 -0.466454	 -0.235379	  0.263811	  0.394044	  0.303439	 -0.243050	 -0.289998	 -0.262816	  0.140494	 -0.090777	  0.019740
 -0.366960	  0.064730	 -0.477069	 -0.216992	  0.273096	  0.395641	  0.313896	 -0.231768	 -0.305501	 -0.269522	  0.143105	 -0.067311	  0.043977
 -0.372483	  0.053370	 -0.504328	 -0.149003	  0.280492	  0.385102	  0.283628	 -0.223116	 -0.278438	 -0.253222	  0.151171	 -0.034649	  0.040235
 -0.414554	  0.017394	 -0.508683	 -0.115730	  0.253380	  0.370615	  0.280574	 -0.215717	 -0.306372	 -0.240828	  0.174835	 -0.041534	  0.026346
 -0.456799	  0.017119	 -0.469841	 -0.116363	  0.253301	  0.384005	  0.252908	 -0.234153	 -0.308857	 -0.271540	  0.163540	 -0.058641	  0.035099
 -0.422658	 -0.000704	 -0.469935	 -0.135471	  0.255315	  0.395472	  0.244701	 -0.252617	 -0.301018	 -0.277019	  0.199414	 -0.059713	  0.027715
 -0.366208	 -0.025465	 -0.476874	 -0.170033	  0.223011	  0.408929	  0.246897	 -0.230118	 -0.268420	 -0.296456	  0.216177	 -0.074164	  0.005177
 -0.356837	 -0.034847	 -0.470988	 -0.141420	  0.231022	  0.404247	  0.260189	 -0.204331	 -0.269616	 -0.288681	  0.206523	 -0.073987	 -0.006096
 -0.390314	 -0.015194	 -0.435652	 -0.152238	  0.236779	  0.408978	  0.240635	 -0.189636	 -0.262370	 -0.258654	  0.188409	 -0.071337	 -0.003833
 -0.401923	 -0.019807	 -0.420957	 -0.137768	  0.281047	  0.402506	  0.248354	 -0.231148	 -0.281858	 -0.254835	  0.137049	 -0.098281	  0.001512
 -0.393747	 -0.032352	 -0.388886	 -0.145996	  0.324716	  0.396426	  0.250106	 -0.257350	 -0.314619	 -0.262711	  0.107846	 -0.095455	  0.056393
 -0.356246	 -0.005273	 -0.382312	 -0.122902	  0.368224	  0.388282	  0.223537	 -0.259139	 -0.288923	 -0.302500	  0.095582	 -0.066365	  0.072390
 -0.299886	  0.029282	 -0.384286	 -0.127291	  0.385951	  0.370845	  0.256752	 -0.247920	 -0.310437	 -0.320027	  0.110900	 -0.050234	  0.046570
 -0.285739	 -0.007861	 -0.364162	 -0.160437	  0.379927	  0.373388	  0.275825	 -0.259077	 -0.319981	 -0.342296	  0.124236	 -0.044965	  0.023434
 -0.268780	 -0.027293	 -0.385065	 -0.193383	  0.329184	  0.396215	  0.268917	 -0.266285	 -0.309968	 -0.362334	  0.157944	 -0.056583	  0.042905
 -0.245991	 -0.034548	 -0.414267	 -0.209846	  0.289802	  0.381876	  0.289431	 -0.248692	 -0.306828	 -0.375458	  0.175827	 -0.056396	  0.047874
 -0.238570	  0.014459	 -0.449136	 -0.221717	  0.248085	  0.382154	  0.313181	 -0.240735	 -0.295428	 -0.357617	  0.171201	 -0.057055	  0.013963
 -0.235020	  0.023208	 -0.464350	 -0.206673	  0.240826	  0.401191	  0.280217	 -0.276271	 -0.298424	 -0.307735	  0.161760	 -0.056734	  0.016762
 -0.236299	  0.018457	 -0.481089	 -0.241262	  0.271759	  0.458799	  0.276639	 -0.343386	 -0.279005	 -0.279414	  0.152962	 -0.105003	 -0.016376
 -0.227667	  0.011281	 -0.457460	 -0.247413	  0.282079	  0.485948	  0.269844	 -0.346760	 -0.283663	 -0.301874	  0.096715	 -0.127469	 -0.031956
 -0.223999	  0.051827	 -0.449335	 -0.246837	  0.253139	  0.454400	  0.279578	 -0.364492	 -0.316787	 -0.321532	  0.074679	 -0.097555	 -0.016730
 -0.209056	  0.050037	 -0.449438	 -0.256984	  0.246794	  0.456948	  0.286744	 -0.393326	 -0.320677	 -0.338587	  0.107103	 -0.094234	 -0.027030
 -0.208838	  0.031993	 -0.455685	 -0.259901	  0.252501	  0.449074	  0.265040	 -0.395122	 -0.336622	 -0.334164	  0.103328	 -0.061545	 -0.024503
 -0.184356	  0.021626	 -0.471362	 -0.223242	  0.238367	  0.422220	  0.273901	 -0.370353	 -0.367927	 -0.314958	  0.109200	 -0.029972	 -0.018278
 -0.201558	  0.025224	 -0.487274	 -0.171351	  0.250221	  0.420203	  0.274743	 -0.380427	 -0.387760	 -0.261017	  0.074473	 -0.021962	 -0.006112
 -0.210065	  0.028722	 -0.505833	 -0.161715	  0.245491	  0.383538	  0.277350	 -0.349817	 -0.348062	 -0.279701	  0.067752	 -0.054976	 -0.022778
 -0.214068	  0.035628	 -0.497469	 -0.204666	  0.245466	  0.335821	  0.302076	 -0.312512	 -0.358485	 -0.322940	  0.102784	 -0.047367	 -0.037894
 -0.245218	  0.015494	 -0.452451	 -0.229496	  0.260814	  0.307904	  0.291174	 -0.334995	 -0.334690	 -0.333892	  0.121568	 -0.078697	 -0.044642
 -0.189667	  0.004296	 -0.424673	 -0.209181	  0.276635	  0.308384	  0.279805	 -0.327408	 -0.327861	 -0.362521	  0.154903	 -0.111013	 -0.046078
 -0.169186	  0.010334	 -0.423605	 -0.198578	  0.281647	  0.316138	  0.277349	 -0.340351	 -0.349042	 -0.378249	  0.145820	 -0.083666	 -0.035475
 -0.139948	  0.044653	 -0.407104	 -0.225404	  0.279406	  0.321976	  0.297887	 -0.351833	 -0.321563	 -0.376188	  0.124604	 -0.075303	 -0.054485
 -0.107970	  0.041747	 -0.394466	 -0.239369	  0.271595	  0.324375	  0.316151	 -0.368006	 -0.337943	 -0.318673	  0.102507	 -0.048398	 -0.059017
 -0.089688	  0.057579	 -0.375749	 -0.222582	  0.268747	  0.328684	  0.328474	 -0.349013	 -0.345037	 -0.286508	  0.118562	 -0.029803	 -0.033304
 -0.075575	  0.085969	 -0.376063	 -0.235756	  0.235721	  0.329579	  0.362708	 -0.341442	 -0.339478	 -0.277553	  0.082760	 -0.020539	 -0.004812
 -0.078552	  0.073265	 -0.378088	 -0.251135	  0.230265	  0.341600	  0.376608	 -0.344841	 -0.348260	 -0.305100	  0.103533	 -0.036638	 -0.006744
 -0.078816	  0.087710	 -0.442044	 -0.260258	  0.220494	  0.354904	  0.359509	 -0.368097	 -0.346541	 -0.309462	  0.097794	 -0.028453	  0.010439
 -0.090117	  0.092605	 -0.492537	 -0.258755	  0.222599	  0.324937	  0.386176	 -0.402664	 -0.358403	 -0.271464	  0.077530	 -0.047215	  0.033568
 -0.091994	  0.081983	 -0.531296	 -0.197262	  0.244957	  0.315224	  0.389606	 -0.420613	 -0.361073	 -0.315571	  0.081024	 -0.066977	  0.032452
 -0.101196	  0.058300	 -0.591428	 -0.184194	  0.259770	  0.350318	  0.396472	 -0.419702	 -0.366487	 -0.346691	  0.051040	 -0.047380	 -0.001067
 -0.095673	  0.031364	 -0.637549	 -0.201067	  0.264167	  0.343008	  0.394096	 -0.399938	 -0.377417	 -0.310013	  0.040714	 -0.046706	 -0.035673
 -0.055269	  0.046847	 -0.670261	 -0.221166	  0.259635	  0.334973	  0.393302	 -0.442410	 -0.423655	 -0.302805	  0.042352	 -0.039224	 -0.033315
 -0.030395	  0.060776	 -0.728595	 -0.273318	  0.228185	  0.288776	  0.379751	 -0.469072	 -0.407409	 -0.309453	  0.049418	 -0.036376	 -0.031201
  0.013417	  0.087393	 -0.753243	 -0.330818	  0.205430	  0.300595	  0.381593	 -0.472685	 -0.354125	 -0.302937	  0.027220	 -0.041615	 -0.030818
