# Supplementary material for: A fluorescent photoimmunoconjugate for imaging of cholesteatoma
Source: Sci Rep. 2022 Nov 19;12:19905. doi: 10.1038/s41598-022-22072-9 (PMC9675863; doi:10.1038/s41598-022-22072-9)
Supplement: Supplementary file 2 — Supplementary Information 2. [file 41598_2022_22072_MOESM2_ESM.zip › Data/ABR-50-4]

:RUN-4	LEVEL SWEEP	TEMP:NaN	6/6/2018	10:43 AM	NaNHR:
:SW EAR: R	SW FREQ: 16.00	# AVERAGES: 512	REP RATE (/sec): 40	DRIVER: RS Tweeter	SAMPLE (�sec): 40	
:NOTES-
:CHAMBER-CH4B-PXI
:CFTS Version: V2.7.2 (R850)
:LEVELS:20;25;30;35;40;45;50;55;60;65;70;75;80;
:DATA
 -0.000770	 -0.050674	 -0.067027	 -0.029748	  0.067086	 -0.045262	  0.039435	  0.040397	 -0.025144	  0.030844	 -0.000732	 -0.069576	 -0.083679
  0.033542	 -0.023661	 -0.081781	 -0.047845	  0.044662	 -0.054067	  0.042441	  0.040932	 -0.033205	  0.037172	 -0.003977	 -0.060920	 -0.098355
  0.034597	  0.018224	 -0.071936	 -0.070707	  0.001829	 -0.060748	  0.038337	  0.059358	 -0.034661	  0.001742	 -0.010628	 -0.081007	 -0.127840
  0.007967	 -0.013273	 -0.044301	 -0.059656	 -0.018565	 -0.067679	  0.040315	  0.018115	 -0.013799	  0.006537	 -0.045441	 -0.101445	 -0.092482
 -0.007122	 -0.029177	 -0.037586	 -0.050744	 -0.012966	 -0.042510	  0.042229	 -0.008487	  0.036924	 -0.033310	 -0.034350	 -0.081327	 -0.076304
  0.013395	 -0.000104	 -0.022616	 -0.049123	  0.008217	 -0.022287	  0.021304	  0.043962	  0.072486	 -0.048333	  0.009370	 -0.074042	 -0.080043
  0.049061	  0.009489	  0.039518	 -0.031447	  0.005785	 -0.008542	  0.018854	  0.049234	  0.060253	 -0.029645	 -0.019140	 -0.076348	 -0.103066
  0.033851	 -0.007991	  0.071698	  0.018710	 -0.011497	  0.022188	  0.007676	  0.051486	  0.017927	 -0.037536	 -0.017190	 -0.070071	 -0.076928
  0.042871	 -0.025700	  0.062646	  0.041090	  0.001738	  0.012824	  0.041169	  0.000235	 -0.021645	 -0.043307	 -0.012255	 -0.036263	 -0.061674
  0.023708	  0.011806	  0.010858	  0.049465	  0.016560	  0.033202	  0.019688	 -0.035650	 -0.011074	 -0.012682	  0.003628	 -0.029746	 -0.085268
 -0.000019	  0.021289	 -0.014730	  0.028015	 -0.007867	  0.044886	  0.007972	 -0.024296	 -0.023046	  0.034677	  0.014895	 -0.041342	 -0.064569
 -0.021232	  0.046680	  0.011966	  0.010613	 -0.062430	  0.023621	 -0.034062	 -0.019938	 -0.031391	  0.043686	  0.016467	 -0.035865	 -0.075518
 -0.024640	  0.033087	  0.016642	 -0.002007	 -0.080936	  0.036883	 -0.034951	 -0.045553	 -0.037639	  0.018905	 -0.003582	 -0.051872	 -0.065807
 -0.027679	 -0.027065	  0.015072	  0.041730	 -0.030605	  0.004151	 -0.032173	 -0.062769	 -0.048221	  0.013615	 -0.021266	 -0.025783	 -0.026990
 -0.023953	 -0.019677	  0.013747	  0.036087	  0.001873	 -0.008051	 -0.026259	 -0.059747	 -0.026526	 -0.012168	 -0.049110	  0.008187	  0.012694
 -0.011624	  0.006598	  0.014271	  0.012343	 -0.014019	  0.037858	 -0.053051	 -0.037670	 -0.004974	 -0.008014	 -0.031287	  0.047324	  0.072687
 -0.020151	  0.028157	  0.017035	  0.014117	  0.019030	  0.052559	 -0.054262	 -0.037228	  0.007035	 -0.005789	  0.015429	  0.111879	  0.159810
 -0.036748	  0.030854	  0.013722	  0.019512	  0.017156	  0.001444	 -0.051571	 -0.002974	  0.015781	 -0.028021	  0.037196	  0.163016	  0.233561
 -0.033524	  0.001460	  0.020604	  0.052452	  0.033854	 -0.005017	 -0.011025	 -0.007801	  0.033499	  0.013710	  0.065079	  0.232736	  0.290378
 -0.031528	 -0.010323	  0.032197	  0.017142	  0.021095	  0.044547	 -0.022065	  0.038394	  0.067422	  0.057917	  0.086896	  0.272468	  0.349391
 -0.034035	  0.047897	  0.076246	 -0.016745	  0.026148	  0.055450	 -0.025153	  0.101117	  0.055337	  0.078115	  0.129044	  0.298897	  0.399857
 -0.027947	  0.060054	  0.078077	 -0.017113	  0.043495	  0.079071	 -0.005115	  0.116808	  0.112539	  0.104403	  0.166704	  0.297011	  0.421159
 -0.032305	  0.062292	  0.049667	  0.042952	  0.032656	  0.087629	 -0.003678	  0.141273	  0.126095	  0.151223	  0.196794	  0.320066	  0.455617
 -0.020882	  0.049289	  0.062117	  0.054426	  0.032407	  0.068764	  0.032598	  0.133579	  0.138928	  0.141337	  0.206478	  0.302993	  0.452087
 -0.014394	  0.046015	  0.098990	  0.019743	  0.033720	  0.073568	  0.026474	  0.122707	  0.120408	  0.121647	  0.201872	  0.278107	  0.451420
 -0.028281	  0.058684	  0.096483	 -0.023987	  0.018862	  0.095030	  0.009302	  0.126321	  0.095098	  0.131747	  0.205675	  0.296093	  0.421224
 -0.040296	  0.074763	  0.077615	 -0.032706	 -0.006456	  0.114268	  0.008147	  0.144377	  0.081126	  0.143949	  0.210975	  0.299837	  0.448757
 -0.046892	  0.034753	  0.082955	 -0.023828	 -0.004322	  0.108143	  0.004074	  0.137920	  0.055989	  0.105634	  0.212487	  0.293679	  0.483534
 -0.033851	  0.036835	  0.059453	  0.028499	  0.011155	  0.106726	  0.000058	  0.140848	  0.042642	  0.157416	  0.228997	  0.345014	  0.540442
 -0.007717	  0.094435	  0.080469	  0.024658	 -0.003887	  0.126014	  0.002305	  0.130281	  0.038619	  0.206973	  0.272276	  0.437254	  0.628489
  0.014364	  0.088308	  0.115079	 -0.006240	 -0.053085	  0.115249	 -0.040832	  0.107099	  0.063716	  0.226578	  0.325202	  0.533048	  0.756060
  0.018279	  0.037045	  0.116676	 -0.004396	 -0.023742	  0.135373	 -0.059301	  0.119380	  0.093323	  0.264515	  0.352643	  0.654215	  0.870828
  0.026722	 -0.021011	  0.111731	  0.023604	  0.049146	  0.164949	 -0.030766	  0.149185	  0.094514	  0.316835	  0.457349	  0.738492	  0.975582
  0.031805	  0.003925	  0.129852	  0.023117	  0.096140	  0.189634	 -0.004561	  0.201367	  0.155871	  0.398159	  0.532351	  0.752779	  1.040317
  0.002459	  0.037673	  0.102718	  0.020018	  0.135016	  0.162306	  0.048875	  0.240145	  0.246545	  0.450054	  0.566110	  0.748882	  1.074362
 -0.028196	  0.048150	  0.119672	 -0.007732	  0.126278	  0.161905	  0.122213	  0.232466	  0.271777	  0.474609	  0.571522	  0.702439	  1.078157
 -0.049252	 -0.001698	  0.132368	  0.001207	  0.146696	  0.227371	  0.152209	  0.215513	  0.290184	  0.471799	  0.539499	  0.674249	  1.026891
 -0.045139	 -0.044047	  0.099899	  0.038868	  0.195187	  0.256854	  0.175793	  0.185683	  0.224223	  0.449228	  0.495289	  0.637617	  0.955171
 -0.063080	 -0.038144	  0.106836	  0.046072	  0.239652	  0.274714	  0.159855	  0.147099	  0.182219	  0.400835	  0.404077	  0.529708	  0.792444
 -0.043962	  0.031265	  0.135422	  0.043621	  0.255690	  0.253644	  0.130476	  0.062735	  0.086720	  0.332901	  0.301396	  0.378079	  0.612047
 -0.029365	  0.083760	  0.192349	  0.020854	  0.244543	  0.267238	  0.117964	 -0.023232	 -0.034866	  0.239861	  0.172851	  0.230094	  0.407846
 -0.024888	  0.073128	  0.195335	  0.069308	  0.226687	  0.253751	  0.087813	 -0.083508	 -0.102566	  0.124675	  0.073736	  0.073276	  0.218133
 -0.022943	  0.045140	  0.240720	  0.126374	  0.228928	  0.170887	  0.019149	 -0.150852	 -0.155547	  0.027473	 -0.049889	 -0.076846	  0.037727
 -0.028277	  0.032888	  0.256912	  0.107685	  0.196474	  0.089879	 -0.016712	 -0.225381	 -0.242559	 -0.054589	 -0.174831	 -0.214452	 -0.112689
 -0.019572	  0.043926	  0.221410	  0.040979	  0.178367	  0.039512	 -0.059180	 -0.302896	 -0.317405	 -0.199204	 -0.256988	 -0.324521	 -0.236876
 -0.060216	  0.060811	  0.199841	 -0.010062	  0.155291	  0.013464	 -0.101375	 -0.365094	 -0.386484	 -0.300649	 -0.351089	 -0.427611	 -0.265558
 -0.113312	  0.026224	  0.188766	 -0.026851	  0.129615	 -0.005628	 -0.173257	 -0.406662	 -0.462911	 -0.381320	 -0.442509	 -0.457584	 -0.279344
 -0.103837	 -0.034054	  0.206706	 -0.037669	  0.060821	 -0.048855	 -0.218308	 -0.471689	 -0.468798	 -0.442629	 -0.449449	 -0.468552	 -0.304368
 -0.081734	 -0.038795	  0.195941	 -0.086030	 -0.015656	 -0.085706	 -0.255606	 -0.525830	 -0.536936	 -0.483222	 -0.433012	 -0.461479	 -0.281340
 -0.058979	  0.029919	  0.137075	 -0.155304	 -0.053373	 -0.110898	 -0.272014	 -0.582015	 -0.562525	 -0.492354	 -0.424839	 -0.401594	 -0.244515
 -0.087269	  0.056527	  0.077391	 -0.194459	 -0.043334	 -0.122458	 -0.297414	 -0.593774	 -0.584671	 -0.487272	 -0.418674	 -0.322805	 -0.144513
 -0.065751	  0.028889	  0.051320	 -0.190757	 -0.033361	 -0.122453	 -0.279124	 -0.563815	 -0.576830	 -0.423806	 -0.355775	 -0.247852	  0.018692
 -0.040047	  0.008654	  0.056327	 -0.161032	 -0.067699	 -0.104454	 -0.259934	 -0.518898	 -0.533777	 -0.348766	 -0.263074	 -0.145825	  0.217164
 -0.036121	 -0.012384	  0.006760	 -0.126799	 -0.110948	 -0.117484	 -0.228710	 -0.506593	 -0.458421	 -0.267268	 -0.104974	  0.040225	  0.406485
 -0.054831	 -0.012509	 -0.010158	 -0.158296	 -0.108064	 -0.061675	 -0.190863	 -0.492577	 -0.381392	 -0.142980	  0.062660	  0.204364	  0.638940
 -0.094773	 -0.018920	 -0.047359	 -0.189447	 -0.084172	 -0.017137	 -0.124026	 -0.403866	 -0.283363	  0.005081	  0.218558	  0.343690	  0.854466
 -0.082749	 -0.045029	 -0.025652	 -0.149849	 -0.081946	  0.027209	 -0.065878	 -0.308139	 -0.147544	  0.144445	  0.391000	  0.477520	  0.981747
 -0.107528	 -0.068418	 -0.036823	 -0.122672	 -0.031536	  0.074441	  0.013068	 -0.196745	 -0.012225	  0.267418	  0.536273	  0.594378	  1.045400
 -0.133802	 -0.059111	 -0.020485	 -0.080351	  0.063606	  0.142355	  0.089719	 -0.116040	  0.095664	  0.365327	  0.602537	  0.653394	  1.048289
 -0.144534	 -0.066663	  0.012294	 -0.070796	  0.111993	  0.182059	  0.159161	 -0.012373	  0.179653	  0.410470	  0.648940	  0.596283	  0.984427
 -0.143638	 -0.099444	  0.059232	 -0.088851	  0.156453	  0.175193	  0.202468	  0.078246	  0.250361	  0.470684	  0.599141	  0.511585	  0.847838
 -0.109824	 -0.099904	  0.097912	 -0.052857	  0.233207	  0.250612	  0.228369	  0.129626	  0.310226	  0.464889	  0.494991	  0.403940	  0.659310
 -0.096638	 -0.075169	  0.102974	  0.047260	  0.274598	  0.328675	  0.258956	  0.149414	  0.366149	  0.405121	  0.408578	  0.289304	  0.479317
 -0.108549	 -0.018370	  0.091769	  0.067444	  0.301841	  0.321389	  0.227721	  0.164095	  0.361906	  0.327164	  0.284412	  0.140225	  0.331532
 -0.089430	  0.041086	  0.134973	  0.073162	  0.308663	  0.305126	  0.196583	  0.123918	  0.339661	  0.233263	  0.177261	 -0.028513	  0.174920
 -0.105286	  0.052122	  0.185937	  0.085616	  0.304015	  0.266148	  0.196412	  0.112059	  0.265682	  0.076836	  0.019018	 -0.226128	 -0.000688
 -0.092309	  0.064298	  0.221904	  0.102827	  0.300599	  0.240519	  0.224742	  0.114116	  0.190441	 -0.066005	 -0.132914	 -0.426335	 -0.145490
 -0.075864	  0.039267	  0.215362	  0.110045	  0.254651	  0.220808	  0.205637	  0.096605	  0.065861	 -0.199527	 -0.303781	 -0.553546	 -0.243468
 -0.088400	  0.020473	  0.185933	  0.075735	  0.198981	  0.192888	  0.165414	  0.055877	 -0.096824	 -0.361206	 -0.458200	 -0.681015	 -0.336398
 -0.075956	  0.030739	  0.192916	  0.045838	  0.166057	  0.167451	  0.159416	 -0.035658	 -0.249383	 -0.489360	 -0.572517	 -0.779059	 -0.339197
 -0.047651	  0.022603	  0.178012	  0.004913	  0.151153	  0.153616	  0.104602	 -0.112796	 -0.373338	 -0.578424	 -0.632779	 -0.780020	 -0.269080
 -0.031716	 -0.021547	  0.187035	 -0.012414	  0.166106	  0.166671	  0.042225	 -0.191371	 -0.424094	 -0.668498	 -0.656758	 -0.729812	 -0.212603
 -0.061651	 -0.065388	  0.145828	 -0.011357	  0.150789	  0.150205	 -0.014225	 -0.244499	 -0.462698	 -0.708416	 -0.649526	 -0.650783	 -0.119473
 -0.069239	 -0.044024	  0.121198	 -0.051623	  0.141082	  0.080620	 -0.052027	 -0.258118	 -0.504456	 -0.675955	 -0.593930	 -0.570494	  0.014100
 -0.044269	  0.002349	  0.134259	 -0.065468	  0.118049	 -0.007494	 -0.051593	 -0.270942	 -0.483873	 -0.626362	 -0.523651	 -0.469849	  0.162476
 -0.054846	 -0.004737	  0.167943	 -0.092424	  0.047850	 -0.097672	 -0.068145	 -0.291373	 -0.410786	 -0.575994	 -0.437574	 -0.340106	  0.270732
 -0.063368	 -0.035140	  0.108336	 -0.097121	  0.000846	 -0.122351	 -0.071591	 -0.264601	 -0.346048	 -0.525419	 -0.370936	 -0.193276	  0.410520
 -0.037398	 -0.036092	  0.051535	 -0.062033	 -0.013009	 -0.109666	 -0.072192	 -0.266733	 -0.261211	 -0.463750	 -0.269456	 -0.110416	  0.517379
 -0.033380	  0.005271	  0.042308	 -0.054514	  0.017190	 -0.099732	 -0.061479	 -0.221672	 -0.209917	 -0.381401	 -0.152261	  0.013762	  0.626058
 -0.021312	  0.016482	  0.056246	 -0.094054	  0.008080	 -0.075750	  0.003844	 -0.127044	 -0.168486	 -0.288027	 -0.085995	  0.081101	  0.704074
 -0.005987	  0.010190	  0.053656	 -0.120231	  0.019689	 -0.052110	  0.026605	 -0.096925	 -0.120624	 -0.194872	 -0.042905	  0.118480	  0.747218
 -0.035500	  0.029133	  0.060664	 -0.077237	  0.047544	 -0.027863	  0.060632	 -0.058551	 -0.076071	 -0.128937	  0.023776	  0.144966	  0.760968
 -0.020705	  0.013850	  0.051461	 -0.016422	  0.092558	 -0.018055	  0.113095	 -0.012232	 -0.000245	 -0.062155	  0.052224	  0.169934	  0.720476
 -0.002142	  0.025896	  0.062467	 -0.019250	  0.112292	  0.015863	  0.103754	  0.054819	  0.086903	 -0.017434	  0.065938	  0.188276	  0.687331
 -0.037450	  0.054566	  0.075983	 -0.064343	  0.124532	  0.024975	  0.101373	  0.099783	  0.151233	 -0.042367	  0.027502	  0.132070	  0.615512
 -0.067865	  0.050529	  0.052093	 -0.067848	  0.125736	  0.020199	  0.089664	  0.117252	  0.180725	 -0.039586	 -0.041212	  0.006513	  0.510642
 -0.062910	 -0.018670	  0.017028	 -0.021635	  0.127130	  0.017187	  0.091939	  0.102226	  0.143970	 -0.073638	 -0.170744	 -0.091912	  0.404998
 -0.058595	 -0.041743	  0.028029	  0.038620	  0.166500	  0.007600	  0.111855	  0.141931	  0.149237	 -0.137563	 -0.255342	 -0.180257	  0.348363
 -0.065323	 -0.018847	  0.073645	  0.027811	  0.171499	 -0.017517	  0.145473	  0.145442	  0.138354	 -0.214994	 -0.321309	 -0.288903	  0.240635
 -0.080555	 -0.002285	  0.113962	 -0.002226	  0.157852	 -0.032310	  0.121109	  0.102014	  0.104829	 -0.306483	 -0.400009	 -0.386064	  0.164317
 -0.094874	 -0.001665	  0.084670	 -0.010611	  0.163513	 -0.030067	  0.104678	  0.046580	  0.063475	 -0.374778	 -0.471792	 -0.439146	  0.095352
 -0.076876	  0.007148	  0.024105	  0.003477	  0.178178	 -0.013514	  0.104749	  0.041424	  0.039937	 -0.389520	 -0.553414	 -0.458270	  0.053215
 -0.103561	  0.055143	 -0.009755	 -0.012453	  0.195706	  0.017190	  0.094428	  0.064978	  0.012497	 -0.399636	 -0.576203	 -0.472683	  0.034778
 -0.076611	  0.077485	  0.011288	 -0.058632	  0.198895	  0.021030	  0.074254	  0.055737	 -0.038514	 -0.407442	 -0.612063	 -0.466134	  0.037748
 -0.069801	  0.071260	  0.079625	 -0.079031	  0.195257	 -0.023273	  0.067704	  0.017951	 -0.049069	 -0.382594	 -0.613449	 -0.513229	  0.079661
 -0.070422	  0.037646	  0.104120	 -0.092296	  0.141783	 -0.066963	  0.022013	 -0.010968	 -0.056639	 -0.354514	 -0.601921	 -0.506945	  0.076837
 -0.088149	 -0.011334	  0.082977	 -0.035055	  0.131346	 -0.080447	  0.005650	 -0.050279	 -0.037732	 -0.361304	 -0.542578	 -0.470281	  0.068873
 -0.088815	 -0.002464	  0.059161	 -0.046621	  0.160896	 -0.067914	  0.037401	 -0.045294	 -0.003400	 -0.374577	 -0.505998	 -0.430381	  0.079277
 -0.075706	  0.025569	  0.105702	 -0.067722	  0.187948	 -0.047409	  0.044384	 -0.023025	 -0.005272	 -0.357349	 -0.523842	 -0.413940	  0.117961
 -0.087581	 -0.005050	  0.132986	 -0.079005	  0.216863	 -0.003086	  0.034577	 -0.006534	  0.012835	 -0.315213	 -0.477119	 -0.361651	  0.186028
 -0.093966	  0.001119	  0.150096	 -0.070037	  0.220004	  0.026709	  0.045819	  0.015388	  0.009275	 -0.260946	 -0.411419	 -0.310716	  0.299996
 -0.105301	  0.004866	  0.114027	 -0.036285	  0.214036	  0.037013	  0.030467	  0.025574	  0.039003	 -0.210885	 -0.315497	 -0.201026	  0.391373
 -0.097695	 -0.009293	  0.087593	 -0.016334	  0.214694	  0.045223	  0.072165	  0.023018	  0.086990	 -0.153570	 -0.235020	 -0.113892	  0.473726
 -0.081812	 -0.001029	  0.078017	 -0.016712	  0.196688	  0.031021	  0.132531	  0.014854	  0.102781	 -0.096704	 -0.162664	 -0.023214	  0.540570
 -0.050239	 -0.018261	  0.072309	 -0.025821	  0.162798	  0.056102	  0.143851	  0.042321	  0.108243	 -0.042884	 -0.093249	  0.075999	  0.599621
 -0.042153	 -0.053124	  0.062445	 -0.009807	  0.189000	  0.084896	  0.154630	  0.088893	  0.143890	 -0.047117	 -0.003539	  0.118043	  0.670304
 -0.015356	 -0.054354	  0.074626	  0.005229	  0.216209	  0.093433	  0.179781	  0.117955	  0.201429	 -0.004923	  0.066483	  0.209366	  0.752073
  0.011634	 -0.011653	  0.042263	  0.024380	  0.234210	  0.107211	  0.190655	  0.152592	  0.265510	  0.059416	  0.149114	  0.292071	  0.813047
 -0.043429	  0.009912	  0.082751	  0.018039	  0.248451	  0.136505	  0.245612	  0.197083	  0.350280	  0.120854	  0.242215	  0.341774	  0.870770
 -0.053589	 -0.028618	  0.124372	 -0.003636	  0.228038	  0.116339	  0.295394	  0.188575	  0.375822	  0.227739	  0.283848	  0.443710	  0.943535
 -0.017483	 -0.030379	  0.094658	 -0.003843	  0.232046	  0.134350	  0.354248	  0.184579	  0.440403	  0.296564	  0.342633	  0.450520	  0.980983
  0.008467	 -0.024093	  0.040404	  0.034767	  0.272496	  0.169301	  0.385526	  0.254088	  0.482335	  0.339946	  0.368286	  0.436707	  0.946319
  0.012262	 -0.007877	  0.033547	  0.072033	  0.287516	  0.141747	  0.361453	  0.355999	  0.499031	  0.375857	  0.393994	  0.440976	  0.951133
  0.023079	  0.005477	  0.051606	  0.066741	  0.268906	  0.143347	  0.378475	  0.380807	  0.513510	  0.357470	  0.408407	  0.436287	  0.899687
  0.038307	 -0.007520	  0.068083	  0.048112	  0.306406	  0.175778	  0.406806	  0.342508	  0.517130	  0.355904	  0.363391	  0.411172	  0.858930
 -0.000999	 -0.013715	  0.099088	  0.112677	  0.340989	  0.178265	  0.402882	  0.347936	  0.489374	  0.317983	  0.309269	  0.367264	  0.807536
 -0.005877	  0.027911	  0.104839	  0.137054	  0.377129	  0.185430	  0.414882	  0.340968	  0.431613	  0.288028	  0.275115	  0.301516	  0.705074
 -0.002581	  0.052404	  0.108251	  0.119825	  0.407254	  0.175944	  0.431845	  0.352618	  0.436312	  0.236884	  0.222762	  0.236417	  0.645458
  0.009365	  0.097103	  0.104921	  0.109271	  0.409110	  0.161086	  0.383575	  0.337239	  0.387731	  0.148376	  0.132727	  0.210731	  0.553795
 -0.010556	  0.068127	  0.126761	  0.113334	  0.390068	  0.182959	  0.373229	  0.321229	  0.320616	  0.069757	  0.082840	  0.166106	  0.463943
 -0.027929	  0.052870	  0.136233	  0.138306	  0.388752	  0.179358	  0.397564	  0.266961	  0.261685	 -0.004047	  0.031423	  0.106969	  0.357517
 -0.078191	  0.102419	  0.111879	  0.177849	  0.400405	  0.117745	  0.397348	  0.236475	  0.227339	 -0.031772	 -0.066633	  0.043460	  0.243680
 -0.063417	  0.119063	  0.121070	  0.152941	  0.376890	  0.070241	  0.328217	  0.227232	  0.197583	 -0.067140	 -0.149931	 -0.047216	  0.145374
  0.005411	  0.104224	  0.116235	  0.097804	  0.369144	  0.026563	  0.237363	  0.176046	  0.108319	 -0.117527	 -0.199585	 -0.110233	  0.039361
 -0.002539	  0.053600	  0.106456	  0.099033	  0.349337	  0.014579	  0.234944	  0.126382	  0.097079	 -0.118693	 -0.239353	 -0.216731	 -0.074372
 -0.016964	  0.045351	  0.112398	  0.140502	  0.306375	 -0.035146	  0.205835	  0.086040	  0.059477	 -0.186623	 -0.251723	 -0.287428	 -0.174277
 -0.012684	  0.042993	  0.100119	  0.131253	  0.270633	 -0.069960	  0.146994	  0.061371	  0.014746	 -0.268737	 -0.312697	 -0.348451	 -0.250680
 -0.028431	  0.066978	  0.114567	  0.113279	  0.236425	 -0.070503	  0.126224	  0.027711	 -0.025674	 -0.297218	 -0.331794	 -0.417001	 -0.264786
  0.003999	  0.055559	  0.114021	  0.076934	  0.224652	 -0.129358	  0.109094	  0.000006	 -0.072045	 -0.314625	 -0.372599	 -0.438491	 -0.298633
  0.035847	  0.041459	  0.102705	  0.059507	  0.186080	 -0.236626	  0.060616	 -0.029087	 -0.089120	 -0.328969	 -0.383903	 -0.433087	 -0.327424
  0.052719	  0.084253	  0.103718	  0.079800	  0.156730	 -0.274386	  0.013629	 -0.065592	 -0.128596	 -0.341985	 -0.378080	 -0.431796	 -0.366733
 -0.000078	  0.123881	  0.095091	  0.081620	  0.141833	 -0.300110	 -0.023188	 -0.117750	 -0.160629	 -0.351992	 -0.389981	 -0.427078	 -0.376991
 -0.044986	  0.133804	  0.065646	  0.057983	  0.138867	 -0.304534	 -0.073461	 -0.157369	 -0.165631	 -0.358394	 -0.348117	 -0.411323	 -0.365744
 -0.019580	  0.128794	  0.041451	  0.057413	  0.075114	 -0.326257	 -0.125122	 -0.168472	 -0.145480	 -0.328598	 -0.308505	 -0.367440	 -0.325614
 -0.010342	  0.107766	  0.053149	  0.028980	  0.029269	 -0.361606	 -0.153011	 -0.130428	 -0.147873	 -0.326071	 -0.256067	 -0.287158	 -0.259604
 -0.038641	  0.156860	  0.038317	  0.031193	 -0.002711	 -0.356911	 -0.108679	 -0.142457	 -0.166431	 -0.320652	 -0.209069	 -0.225676	 -0.163366
 -0.009757	  0.166451	  0.010966	 -0.014435	  0.001407	 -0.364797	 -0.099187	 -0.145580	 -0.167359	 -0.282024	 -0.156165	 -0.127643	 -0.042790
  0.031414	  0.137007	  0.001573	 -0.068498	  0.004613	 -0.344172	 -0.125024	 -0.138156	 -0.160124	 -0.241874	 -0.121545	 -0.063536	  0.046001
  0.047229	  0.092603	 -0.003047	 -0.093821	  0.006784	 -0.341615	 -0.137711	 -0.100200	 -0.091456	 -0.204984	 -0.076713	  0.001964	  0.069235
  0.010409	  0.036764	 -0.032439	 -0.085782	 -0.017681	 -0.355164	 -0.114186	 -0.070053	 -0.055753	 -0.134667	  0.001406	  0.062642	  0.141990
  0.004919	  0.048462	 -0.048660	 -0.069406	 -0.018711	 -0.336292	 -0.086727	 -0.040740	 -0.020624	 -0.081616	  0.077658	  0.102205	  0.167795
  0.018662	  0.042829	 -0.062383	 -0.086600	 -0.011226	 -0.358956	 -0.053786	 -0.034996	  0.049029	 -0.051645	  0.094128	  0.133842	  0.117421
  0.046905	  0.018992	 -0.106538	 -0.103385	  0.003914	 -0.349945	 -0.032554	 -0.026517	  0.124164	  0.004939	  0.118703	  0.107278	  0.087236
  0.077261	 -0.011038	 -0.132702	 -0.105989	  0.023170	 -0.340201	 -0.000325	  0.036025	  0.181714	  0.066981	  0.116248	  0.042544	  0.047210
  0.018349	 -0.032634	 -0.158357	 -0.079075	  0.009158	 -0.303487	  0.043417	  0.108706	  0.236566	  0.058120	  0.116175	 -0.022987	 -0.033601
  0.015763	 -0.044210	 -0.157527	 -0.033463	  0.061893	 -0.250582	  0.056952	  0.142036	  0.274819	  0.056434	  0.050643	 -0.076904	 -0.133422
  0.022194	 -0.043754	 -0.151497	 -0.029242	  0.113934	 -0.220298	  0.112778	  0.173510	  0.297789	  0.072158	  0.003593	 -0.154399	 -0.253767
  0.045338	 -0.034662	 -0.164360	  0.007784	  0.117676	 -0.213299	  0.149473	  0.183826	  0.285171	  0.059002	 -0.053722	 -0.223808	 -0.336740
  0.040016	  0.000191	 -0.187899	  0.036305	  0.141085	 -0.236644	  0.185987	  0.192170	  0.220904	  0.005089	 -0.072375	 -0.284740	 -0.408871
  0.007453	  0.036906	 -0.177720	  0.033733	  0.153909	 -0.240247	  0.168571	  0.231841	  0.172997	 -0.081026	 -0.105764	 -0.329347	 -0.459703
  0.005363	 -0.004995	 -0.180195	  0.032288	  0.140675	 -0.228546	  0.130363	  0.239301	  0.153935	 -0.140986	 -0.144273	 -0.359775	 -0.494994
 -0.017767	 -0.006589	 -0.163716	  0.009665	  0.166586	 -0.219035	  0.109694	  0.207970	  0.139048	 -0.160811	 -0.250850	 -0.347129	 -0.530575
 -0.041156	 -0.009523	 -0.127631	  0.026585	  0.156680	 -0.197207	  0.099468	  0.181156	  0.081557	 -0.152624	 -0.315758	 -0.371137	 -0.560570
 -0.046817	  0.013193	 -0.106643	  0.087553	  0.126836	 -0.199247	  0.120681	  0.155540	  0.022800	 -0.182227	 -0.354649	 -0.418238	 -0.572438
 -0.036269	  0.038501	 -0.075944	  0.100294	  0.131455	 -0.218738	  0.151399	  0.129959	  0.002078	 -0.210102	 -0.423078	 -0.409130	 -0.558061
 -0.015249	  0.035270	 -0.069396	  0.056120	  0.098369	 -0.221080	  0.167980	  0.117577	 -0.007713	 -0.233048	 -0.399300	 -0.372578	 -0.576911
  0.006062	  0.045344	 -0.084422	  0.037894	  0.109112	 -0.236451	  0.162301	  0.104261	  0.005158	 -0.275728	 -0.407938	 -0.392669	 -0.567769
 -0.026853	  0.045523	 -0.106856	  0.055891	  0.134393	 -0.251839	  0.167243	  0.067143	  0.024770	 -0.284039	 -0.355707	 -0.340912	 -0.558150
 -0.038581	  0.058209	 -0.093480	  0.100080	  0.131460	 -0.265746	  0.156938	  0.031303	 -0.006273	 -0.241683	 -0.329166	 -0.323136	 -0.532811
 -0.011012	  0.054360	 -0.069425	  0.101629	  0.150359	 -0.251668	  0.149913	 -0.004024	 -0.018926	 -0.223073	 -0.310353	 -0.322195	 -0.519385
 -0.013008	  0.027576	 -0.038077	  0.057470	  0.174911	 -0.241134	  0.104063	 -0.045326	 -0.024338	 -0.217381	 -0.318507	 -0.354328	 -0.512154
  0.015945	  0.016086	  0.002315	  0.062087	  0.143506	 -0.227045	  0.094687	 -0.052255	 -0.071014	 -0.203946	 -0.354792	 -0.382524	 -0.506220
  0.026879	  0.033388	 -0.016073	  0.089415	  0.135769	 -0.206083	  0.123682	 -0.067508	 -0.074502	 -0.204532	 -0.296182	 -0.354211	 -0.521847
  0.032657	  0.011723	 -0.026909	  0.111758	  0.112526	 -0.212899	  0.122301	 -0.104919	 -0.115220	 -0.229595	 -0.295249	 -0.314332	 -0.499877
  0.001672	 -0.009139	 -0.065331	  0.094471	  0.080503	 -0.230447	  0.082302	 -0.126713	 -0.131341	 -0.239121	 -0.303892	 -0.273704	 -0.472628
 -0.032513	 -0.007781	 -0.045450	  0.052840	  0.111486	 -0.242080	  0.032111	 -0.120623	 -0.136332	 -0.221411	 -0.281301	 -0.283967	 -0.485577
 -0.001786	  0.015871	 -0.048500	  0.040161	  0.135270	 -0.252033	  0.012257	 -0.134844	 -0.142586	 -0.222878	 -0.261679	 -0.303802	 -0.467216
 -0.009833	  0.047441	 -0.059186	  0.022590	  0.127319	 -0.235747	 -0.028932	 -0.124144	 -0.139674	 -0.214915	 -0.249657	 -0.296110	 -0.434208
 -0.035884	  0.035246	 -0.068246	  0.036975	  0.136051	 -0.241768	 -0.090053	 -0.094880	 -0.150013	 -0.197425	 -0.225901	 -0.233988	 -0.389055
 -0.044729	  0.010626	 -0.051370	  0.060468	  0.160194	 -0.273918	 -0.096137	 -0.108335	 -0.135324	 -0.207741	 -0.214768	 -0.213481	 -0.373775
  0.007422	  0.034310	 -0.064656	  0.031900	  0.167947	 -0.306681	 -0.069940	 -0.107048	 -0.121005	 -0.195901	 -0.243031	 -0.184752	 -0.394046
  0.064506	  0.058825	 -0.089729	 -0.013077	  0.160336	 -0.294602	 -0.044378	 -0.061114	 -0.134625	 -0.148508	 -0.231226	 -0.161606	 -0.406629
  0.071520	  0.071573	 -0.101653	  0.044714	  0.194994	 -0.310475	 -0.052042	 -0.046625	 -0.156396	 -0.115572	 -0.167632	 -0.130918	 -0.394258
  0.059863	  0.036308	 -0.135429	  0.067024	  0.167298	 -0.350286	 -0.036463	 -0.074593	 -0.164086	 -0.110983	 -0.152715	 -0.135919	 -0.386537
  0.017792	  0.023937	 -0.126958	  0.027505	  0.141365	 -0.364189	 -0.012937	 -0.067089	 -0.172152	 -0.125695	 -0.145298	 -0.144135	 -0.388755
  0.010623	  0.020592	 -0.125124	 -0.027537	  0.129811	 -0.370488	 -0.009998	 -0.084464	 -0.155328	 -0.150398	 -0.158494	 -0.154411	 -0.358117
  0.025536	 -0.016229	 -0.136139	 -0.040644	  0.113732	 -0.356081	 -0.029361	 -0.080625	 -0.096126	 -0.123781	 -0.153003	 -0.185031	 -0.333226
  0.004641	 -0.014990	 -0.147262	 -0.039966	  0.104470	 -0.368766	 -0.028759	 -0.060634	 -0.061946	 -0.136948	 -0.124925	 -0.196243	 -0.310251
 -0.011384	  0.011778	 -0.130489	 -0.046507	  0.095538	 -0.378567	 -0.019464	 -0.082891	 -0.051760	 -0.172512	 -0.121708	 -0.164847	 -0.280904
  0.019750	  0.012806	 -0.157816	 -0.087599	  0.101571	 -0.394269	 -0.039362	 -0.086446	 -0.070461	 -0.171675	 -0.124752	 -0.164698	 -0.256478
  0.034875	 -0.034409	 -0.182962	 -0.108170	  0.074688	 -0.382213	 -0.035659	 -0.097465	 -0.029642	 -0.137269	 -0.120672	 -0.151181	 -0.223922
  0.015585	 -0.083084	 -0.175262	 -0.117549	  0.052055	 -0.343534	 -0.021872	 -0.063859	 -0.021928	 -0.121751	 -0.100691	 -0.084988	 -0.207254
 -0.012589	 -0.073442	 -0.164885	 -0.096595	  0.067705	 -0.315595	 -0.009930	 -0.020441	 -0.037043	 -0.102653	 -0.096424	 -0.065010	 -0.195817
 -0.018467	 -0.071638	 -0.222689	 -0.101670	  0.080311	 -0.280217	 -0.028222	 -0.058123	 -0.012721	 -0.077455	 -0.083457	 -0.060739	 -0.170937
  0.005914	 -0.074373	 -0.218281	 -0.097146	  0.080354	 -0.241185	  0.012714	 -0.058700	  0.014240	 -0.093196	 -0.037615	 -0.047587	 -0.162068
  0.029129	 -0.061593	 -0.169581	 -0.091388	  0.097817	 -0.194224	  0.049322	 -0.008439	  0.022046	 -0.074813	 -0.017620	 -0.084183	 -0.172724
 -0.001149	 -0.040024	 -0.147995	 -0.078901	  0.093398	 -0.175643	  0.068326	  0.070326	  0.006673	 -0.048431	 -0.042266	 -0.107217	 -0.187131
 -0.013960	  0.013893	 -0.143915	 -0.049672	  0.046865	 -0.206318	  0.055578	  0.073236	  0.003220	 -0.031135	 -0.019864	 -0.082253	 -0.226191
 -0.003834	  0.035432	 -0.149736	 -0.058507	  0.036366	 -0.217173	  0.085545	  0.071353	  0.002795	 -0.062257	 -0.007338	 -0.081283	 -0.263307
  0.049348	  0.003396	 -0.141893	 -0.059643	  0.043883	 -0.214544	  0.119312	  0.083893	  0.014664	 -0.055702	 -0.040875	 -0.090995	 -0.297763
  0.061229	 -0.004888	 -0.142273	 -0.042397	  0.063933	 -0.180870	  0.139225	  0.078117	  0.014985	 -0.016596	 -0.082225	 -0.108618	 -0.307626
  0.058642	 -0.038386	 -0.163520	 -0.039871	  0.088082	 -0.156587	  0.128501	  0.102775	 -0.007361	 -0.017195	 -0.086999	 -0.154168	 -0.310544
  0.029787	 -0.025228	 -0.151343	 -0.000413	  0.090173	 -0.121962	  0.089677	  0.077148	 -0.001196	 -0.053382	 -0.109081	 -0.182883	 -0.306811
  0.034603	  0.022639	 -0.106363	  0.010611	  0.074531	 -0.135882	  0.089845	  0.085016	 -0.021133	 -0.068090	 -0.164778	 -0.186969	 -0.307640
  0.065473	 -0.001225	 -0.095864	  0.021987	  0.087535	 -0.166235	  0.092361	  0.070495	 -0.028171	 -0.092642	 -0.160356	 -0.192866	 -0.315091
  0.050647	 -0.042651	 -0.070856	 -0.003658	  0.081899	 -0.134718	  0.090896	  0.066322	 -0.018515	 -0.152598	 -0.198400	 -0.185417	 -0.311364
  0.012404	 -0.060989	 -0.042414	 -0.000161	  0.076640	 -0.085527	  0.068842	  0.072342	 -0.035443	 -0.171131	 -0.242428	 -0.179156	 -0.318434
 -0.031957	 -0.049885	 -0.054433	  0.020161	  0.037247	 -0.108940	  0.013650	  0.006898	 -0.017872	 -0.166758	 -0.285448	 -0.221506	 -0.302028
 -0.013580	 -0.019539	 -0.059395	 -0.017687	  0.033373	 -0.129194	 -0.032595	 -0.038030	 -0.044280	 -0.181362	 -0.329202	 -0.223047	 -0.322096
  0.063645	 -0.005336	 -0.058604	 -0.004114	  0.033227	 -0.142046	 -0.048624	 -0.052443	 -0.068005	 -0.183328	 -0.339614	 -0.210827	 -0.334038
  0.109857	 -0.044038	 -0.073441	 -0.001313	 -0.006941	 -0.152935	 -0.076388	 -0.066139	 -0.072122	 -0.167050	 -0.361230	 -0.218843	 -0.329846
  0.085827	 -0.046565	 -0.058952	 -0.007759	 -0.020699	 -0.188461	 -0.070542	 -0.050519	 -0.059094	 -0.185661	 -0.394314	 -0.252927	 -0.333843
  0.058813	 -0.050744	 -0.077062	 -0.022200	 -0.005703	 -0.192784	 -0.109500	 -0.044783	 -0.084908	 -0.205967	 -0.380785	 -0.240310	 -0.320182
  0.037668	 -0.027258	 -0.091498	 -0.043807	 -0.012239	 -0.184473	 -0.128263	 -0.072743	 -0.138860	 -0.228322	 -0.353538	 -0.214664	 -0.305728
  0.011194	 -0.046908	 -0.053315	 -0.044483	 -0.025338	 -0.176623	 -0.156061	 -0.097313	 -0.115927	 -0.240929	 -0.377368	 -0.213760	 -0.277665
  0.005023	 -0.099606	 -0.043682	 -0.037968	 -0.034947	 -0.176847	 -0.186081	 -0.136324	 -0.126714	 -0.245016	 -0.338939	 -0.214774	 -0.273669
 -0.024400	 -0.114563	 -0.047387	 -0.057476	 -0.066807	 -0.190062	 -0.192325	 -0.169017	 -0.140902	 -0.254173	 -0.298158	 -0.211716	 -0.264446
 -0.053808	 -0.088205	 -0.059946	 -0.102088	 -0.072032	 -0.171129	 -0.177980	 -0.141024	 -0.159473	 -0.271850	 -0.302999	 -0.196680	 -0.217037
 -0.038238	 -0.053123	 -0.057147	 -0.107614	 -0.114439	 -0.179947	 -0.177829	 -0.157660	 -0.195896	 -0.274352	 -0.278441	 -0.201545	 -0.227054
 -0.036455	 -0.045648	 -0.065091	 -0.069590	 -0.136830	 -0.163865	 -0.191123	 -0.175888	 -0.206844	 -0.292316	 -0.268145	 -0.226676	 -0.205610
 -0.048125	 -0.047784	 -0.094373	 -0.035541	 -0.153364	 -0.131218	 -0.178173	 -0.162257	 -0.198184	 -0.288841	 -0.235746	 -0.225229	 -0.191229
 -0.026755	 -0.045348	 -0.136931	 -0.008685	 -0.157287	 -0.162858	 -0.179624	 -0.168489	 -0.176049	 -0.271406	 -0.229738	 -0.234126	 -0.182752
 -0.004242	  0.001368	  0.040612	 -0.031520	 -0.036684	  0.047970	 -0.050902	 -0.067918	  0.018418	  0.013116	  0.010603	 -0.047007	  0.038771
  0.000128	 -0.026981	  0.019291	 -0.003272	 -0.020138	  0.052640	 -0.062761	 -0.109411	 -0.020897	  0.026027	  0.019271	 -0.044263	  0.044974
 -0.028355	 -0.031024	 -0.017274	 -0.028559	 -0.000611	  0.015261	 -0.043167	 -0.080102	 -0.005573	  0.010384	  0.023549	  0.001668	  0.028037
 -0.002864	 -0.006899	  0.013717	 -0.030072	  0.030699	 -0.024133	 -0.014237	 -0.063864	  0.029505	  0.025327	  0.043273	  0.032529	  0.024623
  0.011946	  0.009194	  0.004030	 -0.030359	  0.017525	 -0.001660	  0.013727	 -0.046511	  0.083819	  0.053761	  0.027958	  0.060038	  0.047145
  0.011782	  0.002110	  0.003125	 -0.049576	 -0.010887	 -0.029529	  0.023964	 -0.029686	  0.062994	  0.044168	  0.007205	  0.044064	  0.036243
  0.000440	  0.010951	  0.012697	 -0.032335	  0.023161	  0.026331	  0.007340	 -0.001495	  0.028860	  0.041990	 -0.009663	  0.010717	  0.005533
  0.000123	  0.016033	  0.021803	 -0.029215	  0.036161	  0.023953	 -0.029888	 -0.000120	  0.004384	  0.043331	 -0.009351	 -0.013207	 -0.031159
 -0.008234	  0.005621	 -0.039215	  0.006368	  0.024610	  0.019858	 -0.029588	  0.021671	 -0.001111	  0.047663	  0.000048	 -0.024431	 -0.046786
 -0.025888	  0.012612	 -0.055001	  0.018021	  0.025742	  0.028836	 -0.018749	  0.030789	  0.016861	  0.048253	  0.002529	 -0.038807	 -0.022470
  0.034779	 -0.002521	 -0.054694	  0.051193	  0.005790	 -0.007357	 -0.005148	  0.016794	  0.020520	  0.052376	  0.010501	 -0.022658	 -0.000717
  0.006950	 -0.023601	 -0.024651	  0.019863	 -0.003858	  0.017148	 -0.012117	  0.022643	 -0.001863	  0.020566	  0.007206	 -0.015167	 -0.020899
 -0.019708	 -0.039508	  0.002665	 -0.010595	 -0.006470	 -0.002106	 -0.039173	  0.020984	 -0.012658	 -0.005330	  0.021282	 -0.006977	 -0.005173
 -0.006269	 -0.029516	  0.009937	  0.017863	 -0.010609	  0.010441	 -0.027985	  0.032677	 -0.029506	 -0.022046	  0.007726	  0.009868	  0.021051
  0.003134	  0.004944	  0.017780	  0.036941	  0.008286	 -0.016499	  0.031856	  0.037878	 -0.028791	 -0.055720	  0.000610	  0.016200	 -0.002029
 -0.002032	  0.019740	 -0.000088	  0.034732	  0.009158	 -0.016444	  0.033729	  0.063161	 -0.047551	 -0.081016	  0.003660	  0.010886	  0.013593
  0.008610	  0.025843	 -0.011814	  0.022434	  0.002261	 -0.041878	  0.033406	  0.065341	 -0.047123	 -0.079283	 -0.015197	  0.015937	 -0.004502
  0.005083	  0.017115	 -0.002327	  0.018122	 -0.008084	 -0.023738	  0.047780	  0.031874	 -0.044207	 -0.060533	 -0.045345	  0.018990	 -0.016609
  0.008297	  0.018291	  0.021809	  0.008381	 -0.043721	 -0.023566	  0.066841	  0.011333	 -0.035421	 -0.067658	 -0.057920	  0.017922	 -0.035765
  0.006320	  0.016229	  0.037598	  0.011585	 -0.042332	 -0.055529	  0.075072	  0.043964	  0.009337	 -0.055376	 -0.047946	 -0.026301	 -0.073862
  0.006889	  0.023944	  0.071090	 -0.006008	 -0.049396	 -0.070003	  0.071622	  0.052458	  0.062365	 -0.072767	 -0.041030	 -0.031745	 -0.106006
 -0.007936	  0.010929	  0.047001	 -0.033695	 -0.023488	 -0.089990	  0.065235	  0.015483	  0.104312	 -0.089476	 -0.024565	 -0.052381	 -0.131904
 -0.034664	  0.001584	  0.053305	 -0.009201	 -0.032531	 -0.096447	  0.054949	  0.007257	  0.092378	 -0.110742	 -0.039687	 -0.078353	 -0.130084
 -0.059508	 -0.036227	  0.031576	 -0.036637	 -0.023509	 -0.092451	  0.077608	  0.019019	  0.105631	 -0.122364	 -0.040336	 -0.066548	 -0.122079
 -0.069348	 -0.070702	  0.054375	 -0.011136	  0.013693	 -0.071157	  0.088546	  0.005223	  0.082956	 -0.079979	 -0.039091	 -0.080020	 -0.127855
 -0.078270	 -0.091394	  0.055967	 -0.033349	  0.019501	 -0.049753	  0.068098	  0.028005	  0.061956	 -0.050128	 -0.081018	 -0.090620	 -0.151922
 -0.094995	 -0.102706	  0.077893	 -0.038044	  0.013055	 -0.056036	  0.090630	  0.033978	  0.082499	 -0.024705	 -0.088999	 -0.077810	 -0.156585
 -0.083509	 -0.097404	  0.059637	 -0.044606	 -0.011272	 -0.068622	  0.107287	  0.044289	  0.092956	 -0.028541	 -0.063754	 -0.077537	 -0.144561
 -0.097826	 -0.056416	  0.091333	 -0.060100	 -0.020315	 -0.065298	  0.116885	  0.068950	  0.118513	 -0.049947	 -0.065834	 -0.104148	 -0.167814
 -0.076217	 -0.058820	  0.098706	 -0.024780	 -0.023953	 -0.097880	  0.091521	  0.130242	  0.152518	 -0.044877	 -0.106916	 -0.092051	 -0.181771
 -0.077919	 -0.066510	  0.096395	  0.013889	 -0.017777	 -0.097326	  0.098619	  0.190329	  0.190592	 -0.067986	 -0.117285	 -0.095880	 -0.185489
 -0.077011	 -0.056369	  0.130104	  0.014831	 -0.020786	 -0.043499	  0.096145	  0.220146	  0.201805	 -0.084122	 -0.129379	 -0.106160	 -0.180077
 -0.097058	 -0.030961	  0.130830	  0.010045	 -0.011078	 -0.054484	  0.079478	  0.203963	  0.164201	 -0.050872	 -0.151464	 -0.116942	 -0.209190
 -0.080856	 -0.073424	  0.116763	 -0.037333	 -0.005689	 -0.063938	  0.066335	  0.231469	  0.178432	 -0.052581	 -0.164080	 -0.123102	 -0.217441
 -0.028247	 -0.093864	  0.095058	 -0.033183	  0.022949	 -0.096346	  0.075482	  0.259533	  0.176340	 -0.038527	 -0.151057	 -0.115286	 -0.192506
 -0.011822	 -0.104676	  0.097266	 -0.013599	  0.034455	 -0.090385	  0.076624	  0.322931	  0.161035	 -0.058779	 -0.152005	 -0.094702	 -0.166539
 -0.005450	 -0.094166	  0.088533	 -0.035847	  0.086417	 -0.079496	  0.079342	  0.354093	  0.186597	 -0.043033	 -0.173060	 -0.075625	 -0.142178
 -0.027599	 -0.060130	  0.103994	 -0.022524	  0.128224	 -0.123217	  0.086744	  0.352694	  0.198791	 -0.053192	 -0.173617	 -0.097173	 -0.163116
 -0.056763	 -0.049342	  0.105742	 -0.024635	  0.110919	 -0.127102	  0.068316	  0.359028	  0.229643	 -0.034707	 -0.138756	 -0.097672	 -0.207160
 -0.098327	 -0.065275	  0.117162	 -0.039666	  0.094559	 -0.107558	  0.064985	  0.390953	  0.196737	 -0.032798	 -0.094122	 -0.110355	 -0.210315
 -0.105795	 -0.073868	  0.136927	 -0.029163	  0.098551	 -0.110114	  0.062071	  0.416813	  0.196297	 -0.020956	 -0.105463	 -0.081392	 -0.220594
 -0.096537	 -0.060065	  0.145252	 -0.002653	  0.113429	 -0.112282	  0.022606	  0.409577	  0.201884	  0.006718	 -0.139885	 -0.107629	 -0.248470
 -0.087556	 -0.060967	  0.167154	 -0.023425	  0.082080	 -0.121088	  0.009196	  0.361612	  0.184255	  0.013707	 -0.135132	 -0.128410	 -0.258917
 -0.060845	 -0.062195	  0.164347	 -0.049098	  0.115290	 -0.140179	  0.043032	  0.347559	  0.153460	  0.011547	 -0.123535	 -0.086817	 -0.248980
 -0.050693	 -0.068762	  0.199616	 -0.060489	  0.143020	 -0.125990	  0.048766	  0.344753	  0.145515	  0.037739	 -0.128937	 -0.053598	 -0.214405
 -0.057315	 -0.041947	  0.218480	 -0.051112	  0.154792	 -0.088328	  0.037533	  0.346036	  0.138292	  0.060778	 -0.138110	 -0.074248	 -0.224033
 -0.042422	 -0.053468	  0.217154	 -0.023024	  0.145605	 -0.082805	  0.013326	  0.367947	  0.183753	  0.058867	 -0.150233	 -0.075583	 -0.254277
 -0.034496	 -0.063738	  0.205247	 -0.039962	  0.164971	 -0.132446	  0.004182	  0.338456	  0.180246	  0.064471	 -0.157844	 -0.059980	 -0.274885
 -0.033459	 -0.107101	  0.203757	 -0.040172	  0.198658	 -0.170309	 -0.012287	  0.343903	  0.199710	  0.072310	 -0.168185	 -0.070367	 -0.292254
 -0.044019	 -0.124673	  0.218531	 -0.026920	  0.172290	 -0.154841	 -0.011870	  0.406362	  0.221140	  0.059960	 -0.172130	 -0.062592	 -0.288609
 -0.081026	 -0.122412	  0.211822	 -0.055646	  0.149700	 -0.172684	 -0.005203	  0.408642	  0.263073	  0.064241	 -0.166937	 -0.060259	 -0.277108
 -0.092528	 -0.107752	  0.244295	 -0.065734	  0.131251	 -0.176972	 -0.025954	  0.434856	  0.296589	  0.083979	 -0.182934	 -0.025759	 -0.291898
 -0.063043	 -0.077490	  0.273189	 -0.103019	  0.142549	 -0.212162	 -0.005392	  0.445507	  0.251624	  0.077929	 -0.206734	 -0.018187	 -0.277665
 -0.058083	 -0.083080	  0.261143	 -0.121526	  0.157151	 -0.202341	  0.008608	  0.459830	  0.223324	  0.101127	 -0.174803	  0.002244	 -0.256082
 -0.062559	 -0.077338	  0.267557	 -0.108332	  0.159004	 -0.156147	  0.034152	  0.444286	  0.198337	  0.095019	 -0.144418	  0.045165	 -0.235122
 -0.040440	 -0.072643	  0.260100	 -0.097951	  0.153726	 -0.155908	 -0.016390	  0.410005	  0.185792	  0.128691	 -0.157867	  0.074549	 -0.200362
 -0.031991	 -0.098799	  0.249187	 -0.066286	  0.185105	 -0.187160	 -0.004485	  0.423509	  0.191887	  0.124349	 -0.200499	  0.128741	 -0.200214
 -0.061190	 -0.111483	  0.272401	 -0.071535	  0.179434	 -0.191135	  0.012332	  0.438222	  0.192927	  0.119092	 -0.188881	  0.145408	 -0.213413
 -0.085317	 -0.146258	  0.284716	 -0.095422	  0.142022	 -0.160605	  0.025352	  0.400142	  0.197151	  0.096000	 -0.161791	  0.121914	 -0.192031
 -0.099261	 -0.171954	  0.293660	 -0.095670	  0.144753	 -0.138059	  0.028608	  0.378266	  0.239689	  0.092666	 -0.191037	  0.112335	 -0.188318
 -0.094366	 -0.143426	  0.310254	 -0.071563	  0.168391	 -0.126741	 -0.027537	  0.353263	  0.255518	  0.089996	 -0.154917	  0.091957	 -0.223625
 -0.114997	 -0.129474	  0.298315	 -0.078411	  0.200247	 -0.170652	 -0.096279	  0.376942	  0.243070	  0.087166	 -0.089264	  0.135943	 -0.227740
 -0.102252	 -0.133994	  0.286848	 -0.072644	  0.166164	 -0.203284	 -0.124416	  0.376088	  0.193053	  0.081282	 -0.044929	  0.166526	 -0.205321
 -0.095000	 -0.117257	  0.334189	 -0.039109	  0.202091	 -0.191629	 -0.113197	  0.340771	  0.096419	  0.104725	 -0.014577	  0.152877	 -0.177331
 -0.083746	 -0.117304	  0.325827	 -0.052352	  0.204274	 -0.164561	 -0.122340	  0.355311	  0.068472	  0.123156	 -0.012684	  0.160204	 -0.174438
 -0.069015	 -0.103811	  0.317560	 -0.064740	  0.253296	 -0.156732	 -0.138377	  0.322301	  0.079942	  0.148834	 -0.000379	  0.139185	 -0.204298
 -0.042129	 -0.081001	  0.308164	 -0.074429	  0.275077	 -0.162242	 -0.093616	  0.324866	  0.065283	  0.185351	  0.020020	  0.162593	 -0.213314
 -0.030484	 -0.047257	  0.299576	 -0.117510	  0.278954	 -0.176725	 -0.088721	  0.316201	  0.070289	  0.177325	  0.028406	  0.171338	 -0.212001
 -0.013840	 -0.046854	  0.295290	 -0.117866	  0.277988	 -0.216621	 -0.121449	  0.276268	  0.063200	  0.192126	  0.026744	  0.174028	 -0.208584
 -0.048732	 -0.110939	  0.277856	 -0.091937	  0.294320	 -0.217579	 -0.131929	  0.235765	  0.054704	  0.197672	  0.038936	  0.191733	 -0.238658
 -0.053340	 -0.125515	  0.280962	 -0.131384	  0.294311	 -0.214350	 -0.140195	  0.240337	  0.052557	  0.157971	  0.035359	  0.180854	 -0.239020
 -0.036937	 -0.105425	  0.287644	 -0.111566	  0.281461	 -0.229648	 -0.137409	  0.179136	  0.037110	  0.123419	  0.017530	  0.189238	 -0.256889
 -0.045723	 -0.122672	  0.280327	 -0.095870	  0.288585	 -0.212444	 -0.190854	  0.085098	  0.041719	  0.121539	  0.049541	  0.209356	 -0.271523
 -0.014805	 -0.130374	  0.255205	 -0.088715	  0.325197	 -0.200515	 -0.183839	  0.047760	  0.028650	  0.133785	  0.064416	  0.209984	 -0.250001
 -0.016735	 -0.165498	  0.282679	 -0.076370	  0.334025	 -0.171396	 -0.142176	 -0.015979	  0.008716	  0.144632	  0.085193	  0.215221	 -0.241528
 -0.025299	 -0.173118	  0.311425	 -0.107316	  0.285181	 -0.166333	 -0.141923	  0.007998	 -0.010930	  0.163883	  0.090082	  0.219343	 -0.234368
  0.009367	 -0.150910	  0.326557	 -0.095756	  0.276268	 -0.185261	 -0.170177	  0.042422	 -0.014397	  0.230971	  0.045817	  0.211048	 -0.243095
 -0.001676	 -0.135590	  0.338456	 -0.053952	  0.224152	 -0.190664	 -0.142234	  0.068689	  0.026473	  0.299936	  0.029556	  0.230718	 -0.269808
 -0.013515	 -0.126436	  0.354498	 -0.062100	  0.204001	 -0.169119	 -0.173748	  0.093409	  0.033830	  0.291869	  0.077279	  0.222573	 -0.252797
  0.025481	 -0.169652	  0.336085	 -0.100970	  0.229639	 -0.150140	 -0.191304	  0.103101	  0.031586	  0.259979	  0.105403	  0.254651	 -0.257674
  0.034478	 -0.181262	  0.309084	 -0.120737	  0.259912	 -0.176982	 -0.207986	  0.097245	  0.012123	  0.262322	  0.103261	  0.220536	 -0.269895
  0.003226	 -0.182108	  0.306273	 -0.109465	  0.272733	 -0.201956	 -0.217578	  0.134470	  0.018580	  0.265174	  0.112614	  0.173409	 -0.264233
 -0.013771	 -0.186629	  0.325255	 -0.084504	  0.289668	 -0.185984	 -0.222941	  0.137564	  0.028024	  0.253128	  0.136722	  0.210582	 -0.244668
 -0.007685	 -0.163725	  0.307519	 -0.079355	  0.316014	 -0.180495	 -0.228887	  0.118316	  0.018472	  0.200709	  0.129323	  0.216064	 -0.215312
  0.023001	 -0.132133	  0.334648	 -0.068462	  0.319884	 -0.186074	 -0.198766	  0.140597	 -0.025125	  0.183731	  0.141936	  0.206934	 -0.268636
  0.000409	 -0.146055	  0.325773	 -0.071946	  0.296021	 -0.185922	 -0.223039	  0.150989	 -0.053689	  0.235467	  0.092378	  0.203294	 -0.274093
 -0.000468	 -0.142125	  0.319740	 -0.080357	  0.288613	 -0.175149	 -0.259602	  0.126614	 -0.035757	  0.226945	  0.110008	  0.249507	 -0.295623
 -0.005036	 -0.161282	  0.299931	 -0.056232	  0.271132	 -0.141918	 -0.209503	  0.128519	 -0.020851	  0.205252	  0.154868	  0.266227	 -0.295025
 -0.013336	 -0.179209	  0.318171	 -0.025660	  0.268280	 -0.169503	 -0.219561	  0.128451	 -0.022581	  0.211982	  0.175748	  0.261494	 -0.345656
 -0.019358	 -0.165973	  0.322918	 -0.047506	  0.307466	 -0.206273	 -0.212130	  0.126412	 -0.031401	  0.258592	  0.198348	  0.246550	 -0.341931
 -0.014527	 -0.170180	  0.316787	 -0.058573	  0.279195	 -0.207058	 -0.207943	  0.094932	 -0.031612	  0.193479	  0.214881	  0.205724	 -0.297678
  0.006779	 -0.192195	  0.292760	 -0.062061	  0.259689	 -0.214483	 -0.232300	  0.045720	 -0.071688	  0.151878	  0.215587	  0.176761	 -0.275319
  0.008154	 -0.202329	  0.289070	 -0.067261	  0.286798	 -0.209150	 -0.233015	 -0.006227	 -0.087908	  0.167561	  0.192859	  0.173249	 -0.266363
 -0.026608	 -0.182335	  0.266130	 -0.083296	  0.297592	 -0.197968	 -0.268224	  0.009275	 -0.088107	  0.184540	  0.183097	  0.186494	 -0.273314
 -0.014896	 -0.161066	  0.224382	 -0.112417	  0.311014	 -0.179070	 -0.286491	  0.022517	 -0.096246	  0.203562	  0.186088	  0.175193	 -0.261448
 -0.017026	 -0.168942	  0.249874	 -0.109523	  0.327179	 -0.208963	 -0.285547	  0.007469	 -0.167857	  0.213920	  0.196439	  0.177236	 -0.275978
  0.019838	 -0.141264	  0.271096	 -0.058735	  0.338443	 -0.225981	 -0.288291	 -0.042379	 -0.185026	  0.195708	  0.191749	  0.197166	 -0.250435
  0.011652	 -0.121109	  0.275034	 -0.038150	  0.332249	 -0.204328	 -0.311689	 -0.057624	 -0.124666	  0.190678	  0.211591	  0.183150	 -0.251961
 -0.034250	 -0.117482	  0.255659	 -0.062821	  0.314669	 -0.209824	 -0.344420	 -0.029298	 -0.083978	  0.164471	  0.226231	  0.161887	 -0.234267
 -0.039434	 -0.091599	  0.228197	 -0.094886	  0.303151	 -0.162472	 -0.336097	 -0.013847	 -0.094423	  0.128798	  0.237951	  0.179324	 -0.230517
 -0.014728	 -0.114908	  0.214825	 -0.102259	  0.306873	 -0.139471	 -0.321295	 -0.011601	 -0.093658	  0.143843	  0.243169	  0.192385	 -0.231374
 -0.008873	 -0.123932	  0.262220	 -0.117962	  0.306200	 -0.116118	 -0.307526	 -0.055239	 -0.079310	  0.184888	  0.260074	  0.198513	 -0.233004
  0.004081	 -0.172895	  0.298778	 -0.159918	  0.311126	 -0.119503	 -0.286143	 -0.077089	 -0.108556	  0.186429	  0.300637	  0.194123	 -0.215227
  0.007296	 -0.162520	  0.289823	 -0.166782	  0.317351	 -0.153558	 -0.278724	 -0.081999	 -0.125436	  0.150727	  0.306583	  0.170966	 -0.235084
 -0.006298	 -0.121300	  0.285750	 -0.158536	  0.344578	 -0.156720	 -0.295093	 -0.111420	 -0.135114	  0.149012	  0.264091	  0.151070	 -0.223491
  0.008391	 -0.129904	  0.289486	 -0.155070	  0.371597	 -0.165410	 -0.295987	 -0.112233	 -0.117919	  0.113684	  0.202237	  0.089854	 -0.173886
  0.014286	 -0.146721	  0.313070	 -0.153863	  0.387808	 -0.166072	 -0.325595	 -0.037977	 -0.110189	  0.091166	  0.104433	  0.077183	 -0.191615
  0.017909	 -0.200407	  0.309829	 -0.153294	  0.361175	 -0.158925	 -0.338375	 -0.021573	 -0.086881	  0.088788	  0.043683	  0.067459	 -0.225031
 -0.014782	 -0.246186	  0.310552	 -0.176582	  0.372684	 -0.181364	 -0.345453	  0.025254	 -0.076639	  0.074977	  0.052393	  0.031714	 -0.262100
 -0.037531	 -0.238297	  0.327617	 -0.181944	  0.373706	 -0.178072	 -0.307582	  0.109694	 -0.104059	  0.053863	  0.056078	  0.035610	 -0.277760
 -0.028197	 -0.213240	  0.365158	 -0.193475	  0.377875	 -0.163308	 -0.317580	  0.101280	 -0.153811	 -0.001476	  0.035331	  0.063660	 -0.266758
 -0.012790	 -0.166046	  0.368755	 -0.168455	  0.360245	 -0.185046	 -0.334983	  0.040590	 -0.150640	 -0.062549	  0.065364	  0.082508	 -0.243145
 -0.036529	 -0.162360	  0.353085	 -0.161174	  0.344705	 -0.190776	 -0.360098	 -0.034097	 -0.179348	 -0.101015	 -0.024822	  0.066342	 -0.275223
 -0.021846	 -0.168692	  0.348528	 -0.175578	  0.342882	 -0.156747	 -0.382860	 -0.050432	 -0.232238	 -0.130618	 -0.029850	  0.036356	 -0.271134
 -0.009332	 -0.189214	  0.343304	 -0.173312	  0.352086	 -0.142431	 -0.337470	 -0.078617	 -0.233589	 -0.116292	 -0.018270	  0.029899	 -0.276020
 -0.001229	 -0.198980	  0.335158	 -0.157679	  0.357947	 -0.162606	 -0.310059	 -0.069854	 -0.205941	 -0.082834	 -0.032560	 -0.002559	 -0.294864
 -0.016974	 -0.238005	  0.321537	 -0.148959	  0.345403	 -0.114625	 -0.308120	 -0.053580	 -0.182343	 -0.094666	  0.001148	  0.005177	 -0.290802
 -0.016424	 -0.246152	  0.320102	 -0.153642	  0.326354	 -0.117627	 -0.269838	 -0.043979	 -0.126841	 -0.102931	 -0.007294	  0.017775	 -0.289907
 -0.049334	 -0.246005	  0.327594	 -0.128959	  0.332476	 -0.116271	 -0.285091	 -0.030554	 -0.114067	 -0.108577	 -0.025107	  0.012949	 -0.284370
 -0.021219	 -0.286596	  0.375572	 -0.063770	  0.378609	 -0.129386	 -0.328282	 -0.012948	 -0.105505	 -0.154575	 -0.035726	  0.017182	 -0.291408
  0.001740	 -0.265102	  0.354121	 -0.073953	  0.392900	 -0.134149	 -0.337263	 -0.029381	 -0.120398	 -0.140838	 -0.060437	 -0.022291	 -0.269900
  0.016756	 -0.256062	  0.314862	 -0.077475	  0.397789	 -0.172672	 -0.374709	 -0.104539	 -0.130099	 -0.120063	 -0.083198	 -0.046508	 -0.275089
  0.045981	 -0.278567	  0.300839	 -0.087088	  0.403114	 -0.185919	 -0.368857	 -0.116326	 -0.125040	 -0.117931	 -0.088811	 -0.082026	 -0.315328
  0.014336	 -0.299010	  0.290483	 -0.092395	  0.402878	 -0.182798	 -0.362151	 -0.115107	 -0.152909	 -0.105614	 -0.086311	 -0.122836	 -0.336840
 -0.003259	 -0.306107	  0.319105	 -0.068596	  0.389126	 -0.212586	 -0.354143	 -0.104255	 -0.156819	 -0.123457	 -0.089958	 -0.130958	 -0.321552
  0.002455	 -0.298073	  0.304330	 -0.094246	  0.401281	 -0.223972	 -0.350482	 -0.062152	 -0.168445	 -0.107016	 -0.159122	 -0.142592	 -0.312542
  0.020434	 -0.300557	  0.288251	 -0.114069	  0.426439	 -0.237790	 -0.384446	 -0.024824	 -0.158949	 -0.083074	 -0.170096	 -0.146212	 -0.320600
  0.035089	 -0.300061	  0.296970	 -0.143401	  0.449488	 -0.220065	 -0.377382	 -0.013259	 -0.132749	 -0.122820	 -0.196586	 -0.122967	 -0.316295
  0.076827	 -0.298670	  0.350196	 -0.144216	  0.448125	 -0.226569	 -0.372814	 -0.018373	 -0.117701	 -0.115979	 -0.221436	 -0.129386	 -0.322468
  0.048082	 -0.313948	  0.394303	 -0.119350	  0.432630	 -0.248747	 -0.379034	 -0.045272	 -0.086730	 -0.100366	 -0.176189	 -0.139377	 -0.311949
  0.005536	 -0.308481	  0.382885	 -0.131296	  0.404497	 -0.262831	 -0.383383	 -0.020716	 -0.071790	 -0.130082	 -0.174853	 -0.133154	 -0.293412
 -0.014712	 -0.288773	  0.392345	 -0.160056	  0.418214	 -0.290953	 -0.405236	 -0.030240	 -0.109549	 -0.121664	 -0.187669	 -0.115221	 -0.271582
  0.007394	 -0.263954	  0.398686	 -0.135360	  0.401313	 -0.298884	 -0.391091	 -0.059762	 -0.140300	 -0.142705	 -0.154802	 -0.153121	 -0.281387
  0.025318	 -0.276600	  0.362192	 -0.109940	  0.408832	 -0.256485	 -0.376631	 -0.057412	 -0.146775	 -0.128118	 -0.197182	 -0.160430	 -0.297206
  0.074061	 -0.295340	  0.364963	 -0.126091	  0.469944	 -0.246146	 -0.380081	 -0.074530	 -0.132966	 -0.126254	 -0.179929	 -0.137697	 -0.299911
  0.095332	 -0.316951	  0.341639	 -0.160330	  0.469877	 -0.260825	 -0.378173	 -0.083785	 -0.170902	 -0.150595	 -0.169223	 -0.125794	 -0.247008
  0.104826	 -0.318359	  0.359700	 -0.159579	  0.431042	 -0.248682	 -0.381373	 -0.043887	 -0.198066	 -0.163567	 -0.204045	 -0.088404	 -0.258192
  0.104400	 -0.291341	  0.363594	 -0.144043	  0.410606	 -0.183364	 -0.357008	 -0.057745	 -0.203563	 -0.178863	 -0.205161	 -0.092093	 -0.286098
  0.121190	 -0.262796	  0.338612	 -0.158638	  0.425777	 -0.177217	 -0.396526	 -0.069163	 -0.206918	 -0.205463	 -0.231389	 -0.104594	 -0.288092
  0.117140	 -0.270286	  0.351088	 -0.217527	  0.463431	 -0.194101	 -0.452090	 -0.060404	 -0.185310	 -0.199419	 -0.256975	 -0.105510	 -0.287203
  0.118317	 -0.319356	  0.371172	 -0.251301	  0.465051	 -0.226158	 -0.409789	 -0.058778	 -0.219641	 -0.203322	 -0.252423	 -0.107134	 -0.277059
  0.108184	 -0.345560	  0.400221	 -0.226393	  0.420553	 -0.226565	 -0.402957	 -0.092346	 -0.237552	 -0.173231	 -0.194814	 -0.143477	 -0.288478
  0.104470	 -0.327845	  0.393641	 -0.241087	  0.380097	 -0.229075	 -0.420055	 -0.180477	 -0.254383	 -0.159113	 -0.142739	 -0.156230	 -0.309507
  0.109536	 -0.327104	  0.392477	 -0.207375	  0.378836	 -0.238587	 -0.402174	 -0.324168	 -0.273928	 -0.183074	 -0.182472	 -0.169869	 -0.297747
  0.110125	 -0.347409	  0.380088	 -0.227768	  0.411707	 -0.242248	 -0.385860	 -0.299821	 -0.270434	 -0.196665	 -0.229303	 -0.186885	 -0.268231
  0.118094	 -0.346053	  0.389057	 -0.231340	  0.394648	 -0.266798	 -0.433050	 -0.248863	 -0.267707	 -0.203996	 -0.223641	 -0.190284	 -0.269899
  0.116717	 -0.335284	  0.350758	 -0.229533	  0.335143	 -0.282336	 -0.452354	 -0.266088	 -0.247962	 -0.172940	 -0.229183	 -0.203495	 -0.296931
  0.157142	 -0.335675	  0.337130	 -0.211722	  0.310845	 -0.346880	 -0.454721	 -0.217903	 -0.257269	 -0.161393	 -0.272485	 -0.195274	 -0.290165
  0.145889	 -0.347184	  0.361043	 -0.213846	  0.333873	 -0.350634	 -0.452551	 -0.227986	 -0.271935	 -0.128639	 -0.256909	 -0.193722	 -0.298538
  0.160821	 -0.343981	  0.361300	 -0.231079	  0.359978	 -0.341339	 -0.428518	 -0.233429	 -0.270019	 -0.110891	 -0.225186	 -0.189619	 -0.279764
  0.170765	 -0.304191	  0.357659	 -0.243157	  0.390907	 -0.336088	 -0.412095	 -0.224811	 -0.278493	 -0.139092	 -0.220940	 -0.185563	 -0.255117
  0.190104	 -0.298892	  0.345510	 -0.217891	  0.368330	 -0.316878	 -0.436110	 -0.215109	 -0.269824	 -0.173548	 -0.206481	 -0.202656	 -0.293250
  0.198227	 -0.304196	  0.353820	 -0.224827	  0.367929	 -0.304058	 -0.441204	 -0.218819	 -0.304082	 -0.200992	 -0.204182	 -0.217861	 -0.291891
  0.218276	 -0.293155	  0.373209	 -0.233699	  0.405291	 -0.299693	 -0.446858	 -0.208152	 -0.313786	 -0.225459	 -0.265296	 -0.242133	 -0.274438
  0.243512	 -0.272654	  0.379830	 -0.242465	  0.381645	 -0.292031	 -0.458370	 -0.212811	 -0.331835	 -0.195394	 -0.307232	 -0.206309	 -0.264266
  0.210328	 -0.289557	  0.409470	 -0.215985	  0.398655	 -0.314005	 -0.450224	 -0.196633	 -0.327241	 -0.196089	 -0.273302	 -0.196992	 -0.267204
  0.158390	 -0.280566	  0.443748	 -0.228100	  0.403548	 -0.293018	 -0.438294	 -0.192746	 -0.332654	 -0.268219	 -0.235586	 -0.180553	 -0.286319
  0.151562	 -0.290738	  0.429471	 -0.279237	  0.408522	 -0.278989	 -0.438183	 -0.181570	 -0.347493	 -0.298783	 -0.259041	 -0.183287	 -0.286401
  0.164930	 -0.295776	  0.410245	 -0.282037	  0.397012	 -0.293170	 -0.409171	 -0.165912	 -0.344111	 -0.297975	 -0.305238	 -0.166571	 -0.326925
  0.168540	 -0.314541	  0.413143	 -0.243753	  0.379225	 -0.278977	 -0.399672	 -0.197970	 -0.368288	 -0.287031	 -0.311416	 -0.167684	 -0.341187
  0.181589	 -0.335411	  0.420800	 -0.253676	  0.374003	 -0.253400	 -0.400626	 -0.219435	 -0.365381	 -0.255499	 -0.280547	 -0.196389	 -0.342939
  0.186669	 -0.301553	  0.421388	 -0.250618	  0.368973	 -0.244696	 -0.401266	 -0.235547	 -0.349931	 -0.243704	 -0.289565	 -0.217868	 -0.342178
  0.203294	 -0.309178	  0.449789	 -0.249531	  0.373091	 -0.262118	 -0.415065	 -0.191963	 -0.331013	 -0.251028	 -0.283711	 -0.235925	 -0.337222
  0.198581	 -0.297558	  0.421280	 -0.256223	  0.358356	 -0.272893	 -0.435016	 -0.186494	 -0.377989	 -0.248655	 -0.269093	 -0.229940	 -0.305722
  0.222067	 -0.295657	  0.421208	 -0.295079	  0.353943	 -0.288087	 -0.429943	 -0.218449	 -0.413732	 -0.253210	 -0.266114	 -0.230628	 -0.299875
  0.229063	 -0.320062	  0.424809	 -0.314847	  0.360730	 -0.269168	 -0.395583	 -0.234842	 -0.478044	 -0.258834	 -0.271533	 -0.274811	 -0.316387
  0.248625	 -0.333424	  0.407826	 -0.277628	  0.366297	 -0.292048	 -0.367684	 -0.198363	 -0.500160	 -0.235742	 -0.256324	 -0.310552	 -0.306132
  0.246268	 -0.314411	  0.406505	 -0.250395	  0.353890	 -0.271097	 -0.383941	 -0.195960	 -0.500626	 -0.253919	 -0.270527	 -0.307652	 -0.270929
  0.224814	 -0.334606	  0.421708	 -0.237583	  0.364875	 -0.303399	 -0.376132	 -0.194552	 -0.521747	 -0.265716	 -0.273852	 -0.287948	 -0.253771
  0.199510	 -0.325952	  0.447163	 -0.234758	  0.365067	 -0.337727	 -0.391143	 -0.178564	 -0.495842	 -0.266241	 -0.273649	 -0.274393	 -0.257113
  0.189304	 -0.341437	  0.459617	 -0.232473	  0.354920	 -0.298133	 -0.376673	 -0.168894	 -0.436357	 -0.270081	 -0.274528	 -0.304096	 -0.252460
  0.180655	 -0.378748	  0.445445	 -0.229053	  0.369417	 -0.300081	 -0.377056	 -0.191913	 -0.450858	 -0.234541	 -0.281140	 -0.328039	 -0.249384
  0.216681	 -0.367920	  0.446987	 -0.212192	  0.376540	 -0.302937	 -0.349280	 -0.210367	 -0.440037	 -0.209890	 -0.296552	 -0.329247	 -0.292910
  0.249565	 -0.370788	  0.419953	 -0.217214	  0.429041	 -0.309916	 -0.341585	 -0.226829	 -0.384318	 -0.185276	 -0.277631	 -0.312592	 -0.293507
  0.236530	 -0.392456	  0.401066	 -0.246418	  0.438663	 -0.299943	 -0.371506	 -0.239400	 -0.363962	 -0.207781	 -0.280576	 -0.312933	 -0.309617
  0.255316	 -0.385056	  0.428648	 -0.301313	  0.422767	 -0.286999	 -0.363963	 -0.282776	 -0.355521	 -0.220966	 -0.300540	 -0.327446	 -0.297864
  0.259145	 -0.387198	  0.417954	 -0.318370	  0.411140	 -0.276040	 -0.367623	 -0.321061	 -0.350377	 -0.253837	 -0.384326	 -0.329421	 -0.272609
  0.236919	 -0.409595	  0.372984	 -0.332479	  0.371348	 -0.308574	 -0.325305	 -0.324760	 -0.332993	 -0.255516	 -0.365640	 -0.318514	 -0.313619
  0.231894	 -0.401829	  0.379103	 -0.342474	  0.374179	 -0.315415	 -0.345077	 -0.299064	 -0.317040	 -0.274361	 -0.332047	 -0.294757	 -0.289944
  0.224442	 -0.407638	  0.373293	 -0.313546	  0.378714	 -0.298430	 -0.375761	 -0.286587	 -0.311194	 -0.299638	 -0.349878	 -0.288106	 -0.271606
  0.212317	 -0.387709	  0.369267	 -0.256709	  0.373147	 -0.262456	 -0.385868	 -0.250636	 -0.311745	 -0.287076	 -0.317424	 -0.256945	 -0.280448
  0.214331	 -0.387868	  0.370027	 -0.237428	  0.372818	 -0.229943	 -0.368147	 -0.235580	 -0.301281	 -0.287499	 -0.314815	 -0.255655	 -0.277476
  0.187945	 -0.411657	  0.384791	 -0.277751	  0.369195	 -0.216992	 -0.367298	 -0.209469	 -0.324024	 -0.318528	 -0.364650	 -0.277388	 -0.259610
  0.181386	 -0.423207	  0.384418	 -0.301331	  0.343661	 -0.176323	 -0.364222	 -0.170997	 -0.332952	 -0.354252	 -0.358599	 -0.273427	 -0.252537
  0.222113	 -0.463425	  0.372582	 -0.319439	  0.353698	 -0.195632	 -0.356923	 -0.174912	 -0.328461	 -0.341501	 -0.347984	 -0.301883	 -0.236357
  0.248295	 -0.443862	  0.362570	 -0.334704	  0.370451	 -0.217710	 -0.361117	 -0.148951	 -0.317218	 -0.343649	 -0.356663	 -0.306477	 -0.242875
  0.267305	 -0.405215	  0.377430	 -0.308474	  0.415080	 -0.216020	 -0.355692	 -0.126461	 -0.290948	 -0.344825	 -0.371226	 -0.346361	 -0.235916
  0.274419	 -0.431817	  0.411257	 -0.302233	  0.418515	 -0.206045	 -0.382100	 -0.117401	 -0.274031	 -0.318344	 -0.382749	 -0.342655	 -0.200040
  0.259049	 -0.463848	  0.385489	 -0.278498	  0.408232	 -0.215165	 -0.375478	 -0.105741	 -0.247847	 -0.309617	 -0.443730	 -0.349779	 -0.200229
  0.273000	 -0.455321	  0.387322	 -0.238381	  0.426929	 -0.212108	 -0.387109	 -0.062914	 -0.239149	 -0.283302	 -0.464746	 -0.361875	 -0.256261
  0.296140	 -0.452077	  0.398070	 -0.214169	  0.425029	 -0.216746	 -0.387762	 -0.046643	 -0.260249	 -0.297689	 -0.413762	 -0.348457	 -0.301880
  0.329110	 -0.444451	  0.420705	 -0.224064	  0.397043	 -0.253955	 -0.404561	 -0.036520	 -0.269332	 -0.305892	 -0.399960	 -0.330183	 -0.292093
  0.278829	 -0.464731	  0.400525	 -0.243108	  0.406652	 -0.267825	 -0.415811	 -0.035164	 -0.279550	 -0.334167	 -0.382597	 -0.366774	 -0.289071
  0.243892	 -0.460278	  0.384521	 -0.219514	  0.416380	 -0.233708	 -0.395610	 -0.046285	 -0.232590	 -0.320126	 -0.365858	 -0.400221	 -0.286509
  0.267972	 -0.447889	  0.386364	 -0.207364	  0.426108	 -0.184946	 -0.384300	 -0.056050	 -0.252578	 -0.282547	 -0.421232	 -0.398732	 -0.281555
  0.293809	 -0.415515	  0.335873	 -0.225351	  0.414762	 -0.163141	 -0.420103	 -0.050322	 -0.295946	 -0.290254	 -0.445706	 -0.384021	 -0.256676
  0.290936	 -0.351400	  0.311906	 -0.251413	  0.407691	 -0.144927	 -0.428864	 -0.044362	 -0.301697	 -0.271858	 -0.430168	 -0.346682	 -0.247028
  0.269076	 -0.360534	  0.366520	 -0.262129	  0.499191	 -0.120180	 -0.431463	 -0.045682	 -0.282103	 -0.270454	 -0.433302	 -0.317504	 -0.233935
  0.266252	 -0.373039	  0.365389	 -0.281201	  0.525856	 -0.156458	 -0.400642	 -0.066030	 -0.268519	 -0.289068	 -0.423693	 -0.330599	 -0.235925
  0.285682	 -0.406904	  0.338948	 -0.258958	  0.531652	 -0.150474	 -0.390965	 -0.089103	 -0.270227	 -0.302736	 -0.398456	 -0.338428	 -0.272889
  0.288592	 -0.413894	  0.342206	 -0.230796	  0.523317	 -0.108421	 -0.363040	 -0.101424	 -0.248896	 -0.321752	 -0.366670	 -0.367134	 -0.260165
  0.285533	 -0.391249	  0.351940	 -0.248184	  0.508183	 -0.073010	 -0.342095	 -0.127930	 -0.204461	 -0.328686	 -0.383664	 -0.365720	 -0.208915
  0.241579	 -0.425306	  0.378812	 -0.248070	  0.492513	 -0.081809	 -0.374753	 -0.119512	 -0.179318	 -0.317594	 -0.436707	 -0.323957	 -0.212686
  0.212746	 -0.411870	  0.404504	 -0.290780	  0.521538	 -0.075651	 -0.383524	 -0.101214	 -0.179070	 -0.326237	 -0.460856	 -0.329446	 -0.201968
  0.214239	 -0.385240	  0.401448	 -0.311088	  0.566404	 -0.046546	 -0.399126	 -0.083663	 -0.165055	 -0.319147	 -0.437824	 -0.332202	 -0.216175
  0.197783	 -0.351086	  0.380915	 -0.308271	  0.590895	 -0.051016	 -0.400421	 -0.044260	 -0.173597	 -0.292897	 -0.417834	 -0.353885	 -0.245212
  0.192396	 -0.323647	  0.375588	 -0.279670	  0.610998	 -0.024407	 -0.392352	 -0.046650	 -0.193991	 -0.278932	 -0.460472	 -0.337979	 -0.274357
  0.188326	 -0.318500	  0.380425	 -0.276216	  0.585866	  0.030869	 -0.427883	 -0.076182	 -0.204140	 -0.289336	 -0.468471	 -0.332824	 -0.262363
  0.196874	 -0.319015	  0.396505	 -0.288712	  0.565162	  0.017633	 -0.406554	 -0.085332	 -0.185137	 -0.276316	 -0.463043	 -0.331123	 -0.259613
  0.203880	 -0.328763	  0.396051	 -0.287485	  0.566363	  0.007581	 -0.386639	 -0.058056	 -0.156809	 -0.285137	 -0.467811	 -0.313207	 -0.246229
  0.197101	 -0.336547	  0.398994	 -0.303439	  0.556202	  0.047485	 -0.379545	 -0.049329	 -0.154071	 -0.293274	 -0.488726	 -0.343226	 -0.257035
  0.197321	 -0.357279	  0.393403	 -0.328393	  0.572649	  0.058683	 -0.372941	 -0.045443	 -0.170246	 -0.308593	 -0.475213	 -0.330012	 -0.261977
