# Supplementary material for: A fluorescent photoimmunoconjugate for imaging of cholesteatoma
Source: Sci Rep. 2022 Nov 19;12:19905. doi: 10.1038/s41598-022-22072-9 (PMC9675863; doi:10.1038/s41598-022-22072-9)
Supplement: Supplementary file 2 — Supplementary Information 2. [file 41598_2022_22072_MOESM2_ESM.zip › Data/ABR-50-5]

:RUN-5	LEVEL SWEEP	TEMP:NaN	6/6/2018	10:49 AM	NaNHR:
:SW EAR: R	SW FREQ: 22.65	# AVERAGES: 512	REP RATE (/sec): 40	DRIVER: RS Tweeter	SAMPLE (�sec): 40	
:NOTES-
:CHAMBER-CH4B-PXI
:CFTS Version: V2.7.2 (R850)
:LEVELS:20;25;30;35;40;45;50;55;60;65;70;75;80;
:DATA
 -0.000751	  0.000302	 -0.112203	  0.000884	 -0.012553	  0.019691	  0.000687	 -0.043804	  0.031478	 -0.064511	  0.019735	 -0.042981	 -0.074510
 -0.006971	 -0.034769	 -0.070789	  0.011194	 -0.001459	  0.030656	  0.004998	 -0.016680	  0.029695	 -0.087362	  0.038823	 -0.046887	 -0.067046
  0.024248	 -0.023610	 -0.058061	  0.013158	  0.011581	 -0.012739	 -0.005912	 -0.005565	  0.052126	 -0.059293	  0.022326	 -0.033222	 -0.048328
  0.004772	 -0.044106	 -0.066157	 -0.021602	 -0.013783	 -0.026768	 -0.006349	 -0.019784	  0.027867	 -0.036290	 -0.032131	 -0.037752	 -0.042766
 -0.025888	 -0.062397	 -0.089803	 -0.066856	 -0.015697	 -0.005959	  0.036329	 -0.004055	  0.029735	 -0.019822	 -0.039199	 -0.052171	 -0.047794
  0.008860	 -0.045899	 -0.086519	 -0.034590	  0.004790	 -0.037169	  0.039760	  0.016008	 -0.009462	  0.005763	 -0.009634	 -0.024266	 -0.047979
 -0.002646	 -0.011446	 -0.074102	 -0.001656	  0.000453	 -0.033928	  0.040514	  0.020896	 -0.019546	  0.031820	  0.034652	  0.007437	 -0.054750
  0.006730	  0.024690	 -0.056717	  0.018741	 -0.008403	 -0.031313	  0.045404	  0.015731	 -0.017976	 -0.003640	  0.058642	 -0.003518	 -0.073055
  0.004823	  0.018563	 -0.036366	  0.045007	 -0.006538	 -0.060141	  0.032894	  0.026450	 -0.033077	 -0.018859	  0.031968	 -0.014175	 -0.042279
  0.004140	  0.001089	 -0.022800	  0.046037	  0.005749	 -0.057976	  0.019502	 -0.011954	 -0.068055	 -0.028654	 -0.008450	 -0.039049	 -0.017781
 -0.001332	  0.012849	  0.008383	  0.012239	 -0.000429	 -0.015249	  0.007760	 -0.042117	 -0.087992	 -0.057154	 -0.040550	 -0.046864	 -0.014155
 -0.017601	  0.028311	  0.051166	 -0.017299	 -0.034804	  0.013700	 -0.013815	 -0.026027	 -0.042211	 -0.054588	 -0.051104	 -0.034724	 -0.007432
 -0.009140	 -0.017933	  0.080441	 -0.026683	 -0.038077	  0.030618	 -0.048161	  0.005005	  0.007134	 -0.033709	 -0.048326	 -0.017289	 -0.018309
 -0.017569	  0.004054	  0.095929	 -0.039178	 -0.009430	  0.050956	 -0.014536	  0.017783	 -0.002058	  0.004855	 -0.045317	 -0.004448	 -0.023987
  0.022754	  0.004412	  0.095416	 -0.031843	  0.017125	  0.050779	 -0.024765	 -0.016435	  0.031368	  0.028670	 -0.037154	  0.022566	 -0.016151
  0.027036	 -0.006490	  0.083947	 -0.004829	  0.035811	  0.030828	 -0.046635	 -0.019951	  0.023149	  0.013001	 -0.028635	  0.027089	  0.024717
  0.019464	  0.004584	  0.064143	  0.025760	  0.024992	 -0.012773	 -0.062132	  0.005283	 -0.006361	  0.034697	  0.000239	  0.032177	  0.072681
  0.001451	  0.032355	  0.058809	  0.029715	  0.016548	 -0.001400	 -0.045835	  0.020015	  0.002696	  0.062090	  0.029834	  0.078960	  0.140094
 -0.040345	  0.056336	  0.061223	  0.020589	  0.008724	  0.026845	 -0.012792	  0.029686	  0.013940	  0.107351	  0.040694	  0.097305	  0.170076
 -0.002036	  0.059106	  0.074060	  0.021213	  0.015401	  0.041344	  0.053083	  0.049515	  0.037549	  0.175635	  0.063586	  0.131814	  0.188752
  0.013230	  0.070326	  0.081509	  0.029618	  0.031200	  0.025966	  0.103793	  0.046879	  0.074809	  0.181272	  0.079509	  0.151533	  0.217231
  0.025262	  0.093957	  0.097811	 -0.007280	  0.019257	  0.016924	  0.122070	  0.059165	  0.073669	  0.183484	  0.082631	  0.156251	  0.201466
  0.016115	  0.056174	  0.108088	  0.009916	  0.039063	  0.015359	  0.131281	  0.079967	  0.094705	  0.181636	  0.094704	  0.158478	  0.191741
  0.013182	  0.053402	  0.096672	  0.040338	  0.043838	  0.019502	  0.135865	  0.068369	  0.151841	  0.190316	  0.103950	  0.122519	  0.165724
  0.011252	  0.046422	  0.072082	  0.040519	  0.029053	  0.021489	  0.094429	  0.070465	  0.143945	  0.188688	  0.085140	  0.137282	  0.120226
 -0.003713	  0.056473	  0.072364	  0.020051	 -0.003226	  0.049257	  0.096755	  0.071982	  0.139150	  0.196909	  0.055303	  0.155357	  0.146996
  0.014070	  0.079674	  0.086355	  0.005910	 -0.021580	  0.065178	  0.117820	  0.049354	  0.139238	  0.173082	  0.059537	  0.148460	  0.217165
  0.053704	  0.123226	  0.119807	 -0.005468	  0.008446	  0.083767	  0.127673	  0.036559	  0.109572	  0.158778	  0.113916	  0.163286	  0.290950
  0.064706	  0.121317	  0.112819	 -0.026839	 -0.020197	  0.098372	  0.090194	  0.034833	  0.124991	  0.175125	  0.182361	  0.183327	  0.360116
  0.083175	  0.120724	  0.118887	 -0.077455	 -0.035922	  0.075263	  0.066610	  0.012740	  0.139693	  0.236826	  0.243522	  0.250087	  0.449132
  0.084342	  0.112294	  0.106229	 -0.039998	 -0.011297	  0.044464	  0.060583	  0.028494	  0.168760	  0.316389	  0.309485	  0.342505	  0.542484
  0.044295	  0.095532	  0.099145	 -0.005196	  0.018396	  0.056144	  0.025608	  0.039585	  0.189003	  0.391629	  0.395397	  0.424670	  0.630213
  0.001955	  0.107408	  0.110338	 -0.028245	  0.041821	  0.110389	  0.041646	  0.092427	  0.261305	  0.452456	  0.472392	  0.509678	  0.681098
 -0.017409	  0.110796	  0.118512	 -0.038209	  0.060834	  0.126328	  0.109495	  0.120285	  0.329739	  0.472913	  0.509019	  0.513748	  0.715666
 -0.045299	  0.118953	  0.145882	 -0.031698	  0.064412	  0.172819	  0.124659	  0.175999	  0.356501	  0.484844	  0.528414	  0.503586	  0.699801
 -0.023963	  0.093757	  0.129947	 -0.009372	  0.104399	  0.186712	  0.170590	  0.255398	  0.361589	  0.458238	  0.480587	  0.478671	  0.616826
 -0.020774	  0.100019	  0.095927	 -0.018876	  0.109524	  0.215406	  0.207815	  0.307566	  0.360463	  0.403862	  0.405219	  0.389634	  0.511576
 -0.011142	  0.088763	  0.068201	 -0.056818	  0.065177	  0.175038	  0.243066	  0.285372	  0.348182	  0.363651	  0.307746	  0.297263	  0.377865
  0.006145	  0.063320	  0.102173	 -0.070903	  0.070815	  0.163904	  0.233421	  0.239356	  0.265563	  0.318874	  0.177967	  0.151652	  0.258375
 -0.016686	  0.076667	  0.123864	 -0.049531	  0.126572	  0.146438	  0.191650	  0.194671	  0.209469	  0.241145	  0.050500	  0.007112	  0.086439
 -0.017788	  0.097597	  0.125343	 -0.010291	  0.170188	  0.159230	  0.121169	  0.132304	  0.141690	  0.144885	 -0.043437	 -0.115173	 -0.056730
 -0.014844	  0.071422	  0.147030	  0.026229	  0.167828	  0.166486	  0.065828	  0.047108	  0.055097	  0.019673	 -0.107028	 -0.249142	 -0.174268
 -0.011520	  0.074662	  0.138764	  0.056822	  0.141906	  0.152870	  0.044898	 -0.023105	 -0.026802	 -0.031772	 -0.205953	 -0.337321	 -0.298565
 -0.016765	  0.079414	  0.156521	  0.046423	  0.113868	  0.134267	  0.021695	 -0.051714	 -0.086830	 -0.067832	 -0.294478	 -0.371231	 -0.346560
  0.003436	  0.070488	  0.171541	  0.049149	  0.124229	  0.070733	 -0.011601	 -0.092864	 -0.157471	 -0.119753	 -0.351251	 -0.405730	 -0.386610
  0.028560	  0.059688	  0.173642	  0.014985	  0.104530	  0.009483	 -0.027899	 -0.161939	 -0.216077	 -0.163052	 -0.407714	 -0.445943	 -0.380973
  0.042385	  0.040830	  0.151775	 -0.024731	  0.055817	 -0.052903	 -0.079571	 -0.221393	 -0.217912	 -0.213930	 -0.395256	 -0.462328	 -0.387592
  0.028602	  0.063724	  0.130676	 -0.038708	  0.005397	 -0.110397	 -0.137837	 -0.216644	 -0.212350	 -0.259115	 -0.368922	 -0.439428	 -0.343318
  0.003179	  0.050336	  0.128171	 -0.061820	 -0.018864	 -0.126678	 -0.160392	 -0.201010	 -0.213199	 -0.254899	 -0.354837	 -0.420625	 -0.285158
  0.014467	  0.026286	  0.138450	 -0.063652	 -0.039283	 -0.119360	 -0.152318	 -0.226515	 -0.211922	 -0.222896	 -0.311352	 -0.364076	 -0.235262
  0.007943	  0.036907	  0.151468	 -0.083741	 -0.068297	 -0.123096	 -0.112503	 -0.232364	 -0.200619	 -0.161043	 -0.254454	 -0.267953	 -0.151427
 -0.010515	  0.037686	  0.148630	 -0.114467	 -0.092077	 -0.109576	 -0.092162	 -0.213148	 -0.215732	 -0.104483	 -0.163963	 -0.163625	 -0.039889
 -0.020398	  0.025753	  0.154745	 -0.136049	 -0.094584	 -0.084805	 -0.069933	 -0.184365	 -0.180590	 -0.029478	 -0.018223	  0.006344	  0.112967
 -0.029677	  0.007796	  0.148698	 -0.149379	 -0.099428	 -0.042734	 -0.054308	 -0.131299	 -0.070573	  0.098363	  0.090362	  0.175439	  0.257175
 -0.012173	  0.023613	  0.124046	 -0.164861	 -0.071255	 -0.018997	 -0.063447	 -0.078757	  0.022262	  0.215499	  0.179804	  0.332430	  0.375311
  0.024774	  0.024903	  0.086083	 -0.149403	 -0.070871	 -0.018211	 -0.040937	 -0.041133	  0.145716	  0.361885	  0.264288	  0.423378	  0.444971
  0.017044	  0.036657	  0.085348	 -0.166298	 -0.059431	 -0.048983	  0.014974	  0.011406	  0.238742	  0.468168	  0.370846	  0.457903	  0.538904
  0.023411	  0.000396	  0.090169	 -0.162529	 -0.049896	 -0.028850	  0.064327	  0.076410	  0.312669	  0.548463	  0.453832	  0.485219	  0.538759
  0.002560	 -0.012606	  0.088890	 -0.210758	 -0.018935	 -0.000462	  0.139192	  0.142868	  0.380111	  0.615213	  0.462204	  0.429740	  0.504401
  0.040989	  0.025345	  0.085756	 -0.221469	 -0.027990	  0.062750	  0.189891	  0.168355	  0.410092	  0.624042	  0.433874	  0.370975	  0.403725
  0.054598	  0.023462	  0.090801	 -0.179779	 -0.012334	  0.132346	  0.213058	  0.168939	  0.422803	  0.561903	  0.390816	  0.258321	  0.282556
  0.039716	  0.022578	  0.081891	 -0.162065	 -0.013859	  0.184574	  0.236913	  0.162431	  0.357268	  0.483745	  0.271974	  0.145024	  0.144071
  0.003483	  0.038469	  0.072203	 -0.137821	  0.015482	  0.206702	  0.254184	  0.119341	  0.271595	  0.390408	  0.183296	  0.039562	 -0.004306
 -0.009908	  0.019221	  0.096225	 -0.116000	  0.084458	  0.219564	  0.266142	  0.074380	  0.205589	  0.282804	  0.113218	 -0.074582	 -0.137645
 -0.005028	 -0.024423	  0.092351	 -0.109981	  0.152663	  0.259782	  0.232303	  0.053304	  0.134117	  0.214188	  0.012534	 -0.147307	 -0.245458
 -0.024647	 -0.050261	  0.111541	 -0.100309	  0.168843	  0.281161	  0.213983	 -0.011028	  0.097111	  0.142632	 -0.087003	 -0.225237	 -0.334924
 -0.035057	 -0.069610	  0.131566	 -0.098908	  0.135785	  0.192979	  0.171376	 -0.026419	  0.061765	  0.068242	 -0.176574	 -0.324656	 -0.376138
 -0.042158	 -0.076423	  0.121925	 -0.113252	  0.113077	  0.143635	  0.132047	 -0.066799	  0.048512	 -0.003031	 -0.292796	 -0.427949	 -0.434957
 -0.057314	 -0.076917	  0.129655	 -0.080958	  0.072752	  0.116313	  0.082086	 -0.084597	  0.018703	 -0.086279	 -0.393212	 -0.503328	 -0.431951
 -0.055740	 -0.087245	  0.127563	 -0.015120	  0.052065	  0.058642	  0.057591	 -0.114943	 -0.049334	 -0.131677	 -0.462842	 -0.515457	 -0.390372
 -0.070302	 -0.081130	  0.158466	 -0.042119	  0.028990	  0.036747	  0.037616	 -0.163832	 -0.100097	 -0.154036	 -0.491960	 -0.487103	 -0.312665
 -0.078617	 -0.103012	  0.162308	 -0.056562	  0.015132	  0.059662	 -0.014624	 -0.220175	 -0.164687	 -0.203571	 -0.474395	 -0.420820	 -0.230802
 -0.118551	 -0.123263	  0.176935	 -0.067732	 -0.008339	  0.074357	 -0.031745	 -0.270895	 -0.194302	 -0.210601	 -0.414567	 -0.384464	 -0.161770
 -0.196702	 -0.100912	  0.181616	 -0.098305	 -0.038365	  0.084294	 -0.045302	 -0.302341	 -0.201677	 -0.217606	 -0.359227	 -0.329973	 -0.117246
 -0.231307	 -0.071484	  0.163364	 -0.144490	 -0.023365	  0.058113	 -0.079932	 -0.325161	 -0.189744	 -0.172267	 -0.314712	 -0.249691	 -0.067799
 -0.209916	 -0.066105	  0.150762	 -0.152244	 -0.040148	  0.025750	 -0.106163	 -0.342727	 -0.149788	 -0.155803	 -0.251522	 -0.183312	 -0.038587
 -0.211302	 -0.073457	  0.145272	 -0.140900	 -0.045803	  0.038009	 -0.117457	 -0.342780	 -0.149620	 -0.100388	 -0.165222	 -0.103057	 -0.039094
 -0.236988	 -0.084736	  0.130011	 -0.137630	 -0.083832	  0.026899	 -0.089603	 -0.295976	 -0.110096	 -0.001115	 -0.102127	 -0.063193	 -0.031181
 -0.209335	 -0.067055	  0.110236	 -0.133350	 -0.078212	  0.014677	 -0.064807	 -0.251169	 -0.068899	  0.050642	 -0.033955	  0.012674	  0.012741
 -0.221236	 -0.071904	  0.081164	 -0.142160	 -0.071650	 -0.015244	 -0.029429	 -0.206486	 -0.040170	  0.060616	  0.004066	  0.040636	  0.034752
 -0.255302	 -0.061320	  0.042921	 -0.094836	 -0.041520	  0.011725	  0.008225	 -0.210673	  0.012195	  0.123954	  0.037883	  0.073442	  0.053996
 -0.276477	 -0.054352	  0.047031	 -0.096832	  0.002493	 -0.005371	  0.011437	 -0.182386	  0.039677	  0.144622	  0.075847	  0.108540	  0.089692
 -0.284665	 -0.074328	  0.078389	 -0.101032	  0.017736	 -0.028235	  0.005122	 -0.163191	  0.073501	  0.149330	  0.079877	  0.099777	  0.100733
 -0.275273	 -0.054030	  0.093847	 -0.114192	  0.033591	 -0.034016	  0.013141	 -0.182513	  0.081507	  0.186086	  0.084647	  0.106192	  0.070843
 -0.260247	 -0.051089	  0.107258	 -0.170419	  0.048165	 -0.014360	  0.053005	 -0.149249	  0.072114	  0.256353	  0.100139	  0.103615	  0.046630
 -0.256188	 -0.056558	  0.118912	 -0.191250	  0.052837	  0.020161	  0.043097	 -0.139628	  0.086700	  0.273978	  0.069360	  0.083355	 -0.010549
 -0.271248	 -0.058765	  0.112439	 -0.203324	  0.029365	  0.043292	  0.051972	 -0.140766	  0.112665	  0.223348	  0.057155	  0.010841	 -0.067751
 -0.298125	 -0.048423	  0.117296	 -0.172320	  0.031100	  0.053739	  0.059058	 -0.154673	  0.143439	  0.225081	  0.042691	 -0.033820	 -0.125767
 -0.291328	 -0.058549	  0.120703	 -0.142737	  0.057294	  0.044300	  0.063577	 -0.140444	  0.147110	  0.232600	 -0.017600	 -0.071794	 -0.173624
 -0.306285	 -0.070308	  0.103580	 -0.138674	  0.081173	  0.048164	  0.074990	 -0.152253	  0.081808	  0.222433	 -0.040269	 -0.101922	 -0.226054
 -0.289167	 -0.044797	  0.087326	 -0.165367	  0.074536	  0.031430	  0.068256	 -0.160686	  0.017093	  0.163871	 -0.045188	 -0.120709	 -0.230427
 -0.300965	 -0.074430	  0.057813	 -0.174034	  0.053114	  0.031131	  0.049435	 -0.157840	  0.020734	  0.157085	 -0.059824	 -0.161289	 -0.212587
 -0.296929	 -0.114490	  0.049315	 -0.233853	  0.041466	  0.055746	  0.034871	 -0.140604	  0.051359	  0.132354	 -0.078837	 -0.188657	 -0.191550
 -0.307777	 -0.139810	  0.066163	 -0.207672	  0.026755	  0.043738	  0.034182	 -0.141249	  0.053516	  0.118497	 -0.088609	 -0.206435	 -0.184661
 -0.318531	 -0.144532	  0.056390	 -0.190210	  0.004663	  0.055904	  0.059954	 -0.156654	  0.064582	  0.146722	 -0.101394	 -0.134788	 -0.161904
 -0.324078	 -0.137380	  0.060832	 -0.184787	 -0.036134	  0.056944	  0.074677	 -0.149497	  0.058858	  0.183419	 -0.078995	 -0.140193	 -0.097407
 -0.323986	 -0.136017	  0.041088	 -0.207567	 -0.058995	  0.030352	  0.059150	 -0.176513	  0.035115	  0.173787	 -0.026112	 -0.124443	 -0.063421
 -0.297159	 -0.105206	  0.049164	 -0.237227	 -0.059082	 -0.001916	  0.081941	 -0.147348	  0.013231	  0.161927	 -0.022904	 -0.081824	 -0.052663
 -0.288724	 -0.070255	  0.061067	 -0.215043	 -0.044315	 -0.004405	  0.110091	 -0.185563	  0.019367	  0.157762	 -0.005052	 -0.049408	 -0.016181
 -0.340279	 -0.084105	  0.055994	 -0.230141	 -0.038183	  0.008612	  0.078459	 -0.221632	  0.071147	  0.170809	  0.007640	 -0.008538	 -0.000706
 -0.350442	 -0.106133	  0.053234	 -0.239066	  0.002486	  0.012825	  0.054329	 -0.233362	  0.153762	  0.212475	  0.018138	  0.040868	  0.051329
 -0.347087	 -0.134084	  0.065753	 -0.222078	 -0.008622	 -0.012706	  0.062181	 -0.241808	  0.141069	  0.232028	  0.013634	  0.062722	  0.122012
 -0.307748	 -0.168749	  0.035090	 -0.194327	 -0.003379	  0.019105	  0.083930	 -0.187348	  0.124417	  0.250073	  0.063323	  0.125583	  0.144614
 -0.272190	 -0.159955	  0.006928	 -0.178689	  0.001476	  0.021751	  0.119300	 -0.171463	  0.113664	  0.250126	  0.132718	  0.186855	  0.199980
 -0.269257	 -0.139687	 -0.025384	 -0.197999	  0.011429	 -0.000954	  0.151594	 -0.161539	  0.145048	  0.300623	  0.154399	  0.230589	  0.250783
 -0.252722	 -0.137091	 -0.065117	 -0.192305	  0.024227	  0.031929	  0.176109	 -0.140891	  0.219123	  0.301667	  0.209407	  0.262790	  0.302054
 -0.218374	 -0.105938	 -0.066202	 -0.199412	  0.063078	  0.041950	  0.213232	 -0.112731	  0.281216	  0.345699	  0.273059	  0.274581	  0.370642
 -0.199822	 -0.122803	 -0.015205	 -0.208869	  0.069188	  0.060515	  0.214063	 -0.055163	  0.311383	  0.368333	  0.295185	  0.315872	  0.428277
 -0.154343	 -0.140976	 -0.015725	 -0.179550	  0.046356	  0.063045	  0.184715	 -0.018857	  0.350786	  0.409080	  0.319777	  0.350209	  0.481449
 -0.092663	 -0.157137	 -0.003631	 -0.156887	  0.022216	  0.073408	  0.196177	 -0.016516	  0.371468	  0.443138	  0.338804	  0.366238	  0.512735
 -0.065510	 -0.128843	 -0.012686	 -0.156720	  0.031471	  0.116821	  0.198357	 -0.011505	  0.338247	  0.477407	  0.351529	  0.399297	  0.500805
 -0.063431	 -0.125149	  0.006941	 -0.133632	  0.056079	  0.155844	  0.246608	  0.000896	  0.350759	  0.486922	  0.357863	  0.408800	  0.515147
 -0.024230	 -0.101569	 -0.006035	 -0.134611	  0.076873	  0.170779	  0.254780	  0.003120	  0.369066	  0.454156	  0.355402	  0.389648	  0.514902
  0.001756	 -0.082795	 -0.035286	 -0.125973	  0.085945	  0.183477	  0.258425	 -0.007341	  0.394728	  0.469068	  0.358078	  0.369625	  0.478784
 -0.005691	 -0.127678	 -0.018513	 -0.120718	  0.084334	  0.219623	  0.298969	  0.043972	  0.386595	  0.451454	  0.323574	  0.345964	  0.432650
  0.008935	 -0.141421	 -0.024504	 -0.142940	  0.086189	  0.207943	  0.321821	  0.042290	  0.346471	  0.390059	  0.247857	  0.268781	  0.342617
  0.010185	 -0.128543	 -0.042568	 -0.156375	  0.123568	  0.202016	  0.310581	  0.051251	  0.305260	  0.380637	  0.232387	  0.230083	  0.247605
 -0.040965	 -0.137688	 -0.056541	 -0.137835	  0.125421	  0.207442	  0.305472	  0.052749	  0.270183	  0.364299	  0.195202	  0.183775	  0.187005
 -0.028948	 -0.145359	 -0.056394	 -0.111467	  0.128422	  0.246732	  0.283656	 -0.005094	  0.267406	  0.341995	  0.096602	  0.116849	  0.134033
 -0.028838	 -0.145821	 -0.064368	 -0.096348	  0.141650	  0.223655	  0.262711	 -0.017536	  0.260004	  0.311156	  0.022229	  0.024398	  0.066614
 -0.020794	 -0.159989	 -0.072343	 -0.063175	  0.174085	  0.176752	  0.261178	 -0.053139	  0.232437	  0.241792	  0.007221	 -0.054792	  0.015314
 -0.008668	 -0.139839	 -0.110175	 -0.049248	  0.142122	  0.186697	  0.240041	 -0.089997	  0.161663	  0.178743	 -0.051510	 -0.115513	 -0.053394
 -0.016880	 -0.164644	 -0.091375	 -0.046958	  0.122831	  0.177757	  0.203982	 -0.101276	  0.093050	  0.088077	 -0.098479	 -0.154956	 -0.151213
 -0.023037	 -0.167624	 -0.073141	 -0.065775	  0.097083	  0.207095	  0.183642	 -0.099531	  0.057946	  0.021720	 -0.160614	 -0.188349	 -0.201129
 -0.026574	 -0.199008	 -0.066924	 -0.057266	  0.092988	  0.185684	  0.166354	 -0.158167	  0.025576	 -0.034307	 -0.201591	 -0.222273	 -0.235172
 -0.013874	 -0.217708	 -0.055053	 -0.051453	  0.098162	  0.119648	  0.080558	 -0.252553	  0.003665	 -0.068169	 -0.202222	 -0.285235	 -0.285366
  0.024961	 -0.176485	 -0.042798	 -0.052659	  0.102330	  0.097117	  0.046125	 -0.329387	  0.007480	 -0.125407	 -0.230090	 -0.366335	 -0.314263
  0.035074	 -0.144021	 -0.048337	 -0.039069	  0.081893	  0.071867	  0.015290	 -0.339005	 -0.027833	 -0.158092	 -0.282909	 -0.384249	 -0.314608
  0.021032	 -0.097105	 -0.045570	 -0.100378	  0.052046	  0.057360	 -0.000141	 -0.345864	 -0.101019	 -0.204792	 -0.323102	 -0.418561	 -0.320754
  0.003158	 -0.085844	 -0.071346	 -0.112833	  0.019181	  0.041021	 -0.009644	 -0.407780	 -0.142363	 -0.237268	 -0.291929	 -0.436600	 -0.312659
 -0.015618	 -0.104569	 -0.098391	 -0.061702	  0.011462	  0.058383	 -0.015577	 -0.431953	 -0.186606	 -0.225008	 -0.297594	 -0.411910	 -0.272607
 -0.000259	 -0.089990	 -0.101593	 -0.056436	  0.006126	  0.011720	 -0.027916	 -0.444982	 -0.184519	 -0.204229	 -0.322607	 -0.393107	 -0.243962
 -0.006433	 -0.113307	 -0.091627	 -0.086631	 -0.012265	 -0.027620	 -0.054587	 -0.492984	 -0.165739	 -0.171484	 -0.284814	 -0.362204	 -0.219672
 -0.021504	 -0.148483	 -0.075067	 -0.096072	 -0.011976	 -0.052387	 -0.078345	 -0.539646	 -0.142679	 -0.156124	 -0.245464	 -0.296680	 -0.221233
 -0.020462	 -0.135722	 -0.090303	 -0.086002	 -0.003179	 -0.090068	 -0.134876	 -0.547510	 -0.138810	 -0.095251	 -0.227523	 -0.265858	 -0.220184
 -0.006447	 -0.147655	 -0.098771	 -0.105875	  0.009616	 -0.126831	 -0.168560	 -0.508187	 -0.107171	 -0.068047	 -0.170311	 -0.260463	 -0.195876
 -0.019902	 -0.163550	 -0.126358	 -0.116822	 -0.051400	 -0.162917	 -0.135253	 -0.443272	 -0.088072	 -0.046723	 -0.155938	 -0.212527	 -0.230528
 -0.000751	 -0.154542	 -0.111861	 -0.110283	 -0.112552	 -0.173409	 -0.097041	 -0.407183	 -0.044853	 -0.044940	 -0.113909	 -0.229960	 -0.298525
  0.018157	 -0.140369	 -0.059583	 -0.123894	 -0.114702	 -0.168208	 -0.110019	 -0.391475	 -0.033816	 -0.064698	 -0.111397	 -0.260561	 -0.294705
  0.028277	 -0.158492	 -0.078287	 -0.129342	 -0.128469	 -0.134015	 -0.104779	 -0.338424	 -0.048460	 -0.084962	 -0.119396	 -0.305916	 -0.343032
  0.065849	 -0.164221	 -0.107570	 -0.130869	 -0.141344	 -0.117978	 -0.067874	 -0.266800	 -0.037818	 -0.093414	 -0.129713	 -0.346136	 -0.395078
  0.067108	 -0.172441	 -0.092475	 -0.156278	 -0.160695	 -0.068419	 -0.033912	 -0.241640	 -0.042679	 -0.086876	 -0.140269	 -0.371553	 -0.414125
  0.057017	 -0.151590	 -0.095949	 -0.135296	 -0.155073	 -0.060961	 -0.032070	 -0.256687	 -0.009704	 -0.084086	 -0.142979	 -0.382693	 -0.433701
  0.052931	 -0.145283	 -0.099231	 -0.147080	 -0.152631	 -0.084662	 -0.027932	 -0.255525	  0.000155	 -0.067847	 -0.170269	 -0.361195	 -0.442438
  0.085772	 -0.172945	 -0.121097	 -0.148135	 -0.139363	 -0.068168	 -0.033008	 -0.254229	  0.007794	 -0.070272	 -0.204051	 -0.321831	 -0.450691
  0.065703	 -0.211581	 -0.122806	 -0.147889	 -0.116162	 -0.031106	 -0.050490	 -0.285546	  0.014376	 -0.075292	 -0.166588	 -0.288639	 -0.449404
  0.068392	 -0.214565	 -0.104809	 -0.146839	 -0.114986	 -0.042196	 -0.034390	 -0.298299	  0.043815	 -0.075295	 -0.127293	 -0.276924	 -0.449092
  0.076412	 -0.218398	 -0.116197	 -0.124525	 -0.122012	 -0.057469	 -0.045765	 -0.291320	  0.059867	 -0.084733	 -0.135022	 -0.280267	 -0.445582
  0.046633	 -0.240177	 -0.119854	 -0.087409	 -0.110467	 -0.046031	 -0.080356	 -0.249276	  0.015768	 -0.096269	 -0.178261	 -0.278442	 -0.471494
  0.040289	 -0.246119	 -0.148632	 -0.086787	 -0.066522	 -0.056018	 -0.085286	 -0.230650	 -0.028588	 -0.093515	 -0.211307	 -0.298868	 -0.472486
  0.057081	 -0.268197	 -0.162652	 -0.094361	 -0.068907	 -0.096693	 -0.050621	 -0.252278	 -0.017399	 -0.097871	 -0.228032	 -0.326372	 -0.467338
  0.034585	 -0.282113	 -0.149881	 -0.111635	 -0.030655	 -0.091823	 -0.019626	 -0.279299	 -0.001822	 -0.098660	 -0.253845	 -0.335403	 -0.468185
  0.043478	 -0.305959	 -0.168650	 -0.150701	 -0.023786	 -0.085572	 -0.026988	 -0.259847	  0.014671	 -0.080975	 -0.207987	 -0.341031	 -0.494011
  0.064262	 -0.303004	 -0.123262	 -0.133884	 -0.043992	 -0.090447	 -0.034398	 -0.232639	  0.039879	 -0.065328	 -0.198366	 -0.312728	 -0.492423
  0.023891	 -0.286396	 -0.090763	 -0.122286	 -0.070262	 -0.043274	 -0.001795	 -0.207190	  0.047134	 -0.091051	 -0.182893	 -0.276821	 -0.437721
  0.057807	 -0.319889	 -0.113355	 -0.097150	 -0.068769	 -0.013252	  0.050786	 -0.206455	  0.075766	 -0.097345	 -0.146192	 -0.287262	 -0.377720
  0.119563	 -0.313930	 -0.132997	 -0.090992	 -0.066372	  0.008199	  0.076956	 -0.201429	  0.074539	 -0.106874	 -0.150292	 -0.299387	 -0.358144
  0.093558	 -0.311107	 -0.132679	 -0.109679	 -0.078044	  0.017329	  0.083417	 -0.162901	  0.080589	 -0.096696	 -0.148304	 -0.279387	 -0.358616
  0.090612	 -0.285919	 -0.144114	 -0.109597	 -0.067240	 -0.001675	  0.106292	 -0.120713	  0.084564	 -0.070047	 -0.144573	 -0.272493	 -0.371908
  0.102523	 -0.277468	 -0.159274	 -0.141493	 -0.059513	 -0.041300	  0.106089	 -0.113508	  0.060923	 -0.052228	 -0.129947	 -0.253362	 -0.355925
  0.128733	 -0.264020	 -0.158193	 -0.140512	 -0.041520	 -0.009210	  0.106296	 -0.143515	  0.049022	 -0.047784	 -0.111078	 -0.253710	 -0.338607
  0.131958	 -0.234249	 -0.160693	 -0.117136	 -0.031526	  0.013081	  0.083466	 -0.161788	  0.058662	 -0.093652	 -0.101783	 -0.255111	 -0.356074
  0.125002	 -0.222215	 -0.149369	 -0.061036	 -0.019459	  0.046987	  0.073553	 -0.173081	  0.057205	 -0.121447	 -0.081848	 -0.243543	 -0.336351
  0.155777	 -0.209591	 -0.149721	 -0.045463	 -0.040631	  0.056017	  0.093641	 -0.168718	  0.064023	 -0.128506	 -0.078007	 -0.233428	 -0.330624
  0.136610	 -0.220887	 -0.164645	 -0.004144	 -0.045263	  0.060163	  0.091682	 -0.185511	  0.078585	 -0.130404	 -0.103786	 -0.250026	 -0.320555
  0.127336	 -0.251269	 -0.163236	  0.033814	 -0.035768	  0.044013	  0.103309	 -0.177311	  0.063860	 -0.112206	 -0.128014	 -0.252343	 -0.314913
  0.106520	 -0.219572	 -0.134002	  0.021512	 -0.003026	  0.057351	  0.091771	 -0.193180	  0.027398	 -0.086400	 -0.116530	 -0.248276	 -0.295401
  0.119929	 -0.206860	 -0.148571	  0.056893	  0.050004	  0.064421	  0.060485	 -0.219067	  0.020495	 -0.109112	 -0.137444	 -0.266728	 -0.321449
  0.144876	 -0.175493	 -0.181555	  0.053365	  0.040730	  0.017819	  0.053698	 -0.218029	  0.002145	 -0.118150	 -0.135181	 -0.235948	 -0.334271
  0.147552	 -0.160344	 -0.182615	  0.050379	  0.003130	 -0.031982	  0.041342	 -0.256786	 -0.073154	 -0.119636	 -0.126811	 -0.213460	 -0.329140
  0.162370	 -0.176756	 -0.194523	  0.020550	  0.014747	 -0.033579	 -0.000422	 -0.265319	 -0.111899	 -0.099982	 -0.151800	 -0.225288	 -0.319447
  0.145646	 -0.166150	 -0.196511	  0.005195	  0.008332	 -0.074677	 -0.012162	 -0.252763	 -0.147730	 -0.075426	 -0.164240	 -0.201018	 -0.307241
  0.147074	 -0.179253	 -0.171879	  0.006153	  0.010253	 -0.078872	 -0.040359	 -0.246955	 -0.164026	 -0.076208	 -0.160320	 -0.233940	 -0.311378
  0.159059	 -0.160463	 -0.145429	  0.026304	 -0.027085	 -0.060340	 -0.067845	 -0.248308	 -0.117583	 -0.091786	 -0.156982	 -0.233557	 -0.318104
  0.127310	 -0.171902	 -0.134730	  0.006048	 -0.061912	 -0.123614	 -0.070274	 -0.224069	 -0.091074	 -0.085232	 -0.150835	 -0.261391	 -0.288282
  0.110259	 -0.179061	 -0.162806	 -0.020149	 -0.067021	 -0.160914	 -0.064501	 -0.211717	 -0.089358	 -0.093069	 -0.126464	 -0.263847	 -0.250370
  0.146995	 -0.153854	 -0.199517	 -0.003109	 -0.078976	 -0.150695	 -0.089376	 -0.209190	 -0.075887	 -0.086798	 -0.135892	 -0.253702	 -0.247616
  0.130430	 -0.121552	 -0.210982	 -0.021263	 -0.088281	 -0.129522	 -0.083841	 -0.249445	 -0.027222	 -0.104241	 -0.151791	 -0.242753	 -0.232220
  0.117258	 -0.146927	 -0.184873	 -0.008473	 -0.092224	 -0.131329	 -0.044134	 -0.320568	 -0.005335	 -0.120451	 -0.155562	 -0.210475	 -0.209689
  0.137969	 -0.156310	 -0.132802	 -0.007754	 -0.089562	 -0.116716	 -0.023174	 -0.294606	 -0.041692	 -0.120708	 -0.157168	 -0.184752	 -0.217210
  0.167426	 -0.132893	 -0.132729	 -0.042491	 -0.078238	 -0.120816	 -0.001700	 -0.286822	 -0.075092	 -0.129338	 -0.140667	 -0.165388	 -0.200411
  0.186093	 -0.108998	 -0.140600	 -0.070195	 -0.047668	 -0.135631	 -0.006973	 -0.285445	 -0.059601	 -0.141289	 -0.119986	 -0.134914	 -0.199529
  0.197544	 -0.083627	 -0.128974	 -0.064696	 -0.073535	 -0.114466	 -0.005084	 -0.247338	 -0.067233	 -0.113882	 -0.093553	 -0.135802	 -0.210014
  0.171202	 -0.095327	 -0.111354	 -0.062619	 -0.058140	 -0.108662	  0.020878	 -0.220761	 -0.086988	 -0.097156	 -0.078800	 -0.118143	 -0.212301
  0.172557	 -0.083762	 -0.082340	 -0.061466	 -0.057617	 -0.052643	  0.027618	 -0.244792	 -0.033062	 -0.114263	 -0.066300	 -0.123927	 -0.227100
  0.196124	 -0.078006	 -0.115006	 -0.029344	 -0.046015	 -0.012928	  0.012570	 -0.253588	 -0.038755	 -0.110729	 -0.042953	 -0.132394	 -0.233835
  0.201171	 -0.046160	 -0.142496	  0.006436	 -0.034144	 -0.002784	  0.027869	 -0.212460	 -0.060225	 -0.121959	 -0.064941	 -0.159175	 -0.255495
  0.162050	 -0.020424	 -0.156165	  0.022589	 -0.045903	 -0.016635	  0.046122	 -0.176749	 -0.072752	 -0.117368	 -0.080933	 -0.176112	 -0.291100
  0.176398	 -0.022927	 -0.161449	  0.021811	 -0.042605	 -0.021493	  0.055542	 -0.180923	 -0.054382	 -0.087382	 -0.096868	 -0.171061	 -0.283937
  0.195411	  0.002448	 -0.189190	  0.035943	 -0.034694	 -0.010341	  0.057420	 -0.164105	 -0.019184	 -0.073845	 -0.103151	 -0.163958	 -0.278601
  0.190348	 -0.011252	 -0.215630	  0.002125	 -0.009539	 -0.024549	  0.051121	 -0.153676	 -0.016730	 -0.099124	 -0.111501	 -0.183649	 -0.278012
  0.155162	 -0.021795	 -0.233667	 -0.000352	  0.020908	 -0.016898	  0.043856	 -0.179389	 -0.010193	 -0.117447	 -0.103028	 -0.207281	 -0.264192
  0.160277	 -0.045577	 -0.208942	  0.013115	  0.042279	  0.010175	  0.033401	 -0.183041	 -0.024283	 -0.129016	 -0.133607	 -0.252319	 -0.274997
  0.170513	 -0.030834	 -0.169172	  0.001628	  0.022059	  0.005261	  0.034799	 -0.176702	 -0.049341	 -0.121817	 -0.146529	 -0.287273	 -0.285625
  0.129403	 -0.017410	 -0.149508	 -0.008030	 -0.023259	 -0.034078	  0.044078	 -0.159757	 -0.056997	 -0.138070	 -0.136296	 -0.313459	 -0.312387
  0.129077	 -0.023396	 -0.137031	  0.005091	 -0.018999	 -0.029950	  0.011126	 -0.157559	 -0.125742	 -0.147080	 -0.132957	 -0.296804	 -0.299817
  0.125614	 -0.038305	 -0.153718	  0.015572	 -0.005385	 -0.068647	  0.028171	 -0.148342	 -0.125077	 -0.144148	 -0.123319	 -0.279154	 -0.315995
  0.124997	 -0.059426	 -0.171458	  0.046606	 -0.010200	 -0.065958	  0.023382	 -0.148079	 -0.106492	 -0.141005	 -0.155416	 -0.282215	 -0.292317
  0.110683	 -0.056479	 -0.166972	  0.055595	 -0.005049	 -0.050513	  0.002221	 -0.156447	 -0.094434	 -0.133413	 -0.166312	 -0.250500	 -0.284446
  0.104668	 -0.065927	 -0.163206	  0.060293	  0.000694	 -0.045887	  0.034051	 -0.179926	 -0.097375	 -0.097468	 -0.145879	 -0.221950	 -0.264694
  0.121231	 -0.070177	 -0.142936	  0.057237	  0.001514	 -0.053990	  0.059220	 -0.199533	 -0.117864	 -0.106605	 -0.133198	 -0.207910	 -0.240219
  0.122768	 -0.052134	 -0.155302	  0.031439	 -0.014905	 -0.062105	  0.045608	 -0.189696	 -0.093677	 -0.116929	 -0.118784	 -0.197762	 -0.241177
  0.093535	 -0.040204	 -0.141429	 -0.007457	 -0.011365	 -0.066819	  0.035017	 -0.140449	 -0.097720	 -0.150285	 -0.101969	 -0.224199	 -0.239840
  0.109424	 -0.040399	 -0.126597	 -0.007536	 -0.019943	 -0.091468	 -0.011427	 -0.124316	 -0.103276	 -0.147033	 -0.135862	 -0.218990	 -0.255017
  0.132498	 -0.035090	 -0.118046	 -0.008072	 -0.026181	 -0.087950	 -0.002857	 -0.122142	 -0.099617	 -0.117406	 -0.161341	 -0.219445	 -0.258958
  0.085016	  0.001863	 -0.087266	 -0.020304	 -0.009517	 -0.014778	 -0.057324	 -0.121119	 -0.091799	 -0.100053	 -0.150813	 -0.177964	 -0.196833
  0.108158	  0.007181	 -0.080268	  0.020986	 -0.012755	  0.020310	 -0.080645	 -0.128835	 -0.094442	 -0.100502	 -0.170742	 -0.151139	 -0.186125
  0.117817	 -0.047771	 -0.087927	  0.014778	 -0.025563	  0.018585	 -0.071160	 -0.117551	 -0.119499	 -0.135036	 -0.155217	 -0.119406	 -0.184713
  0.151152	 -0.038549	 -0.067169	  0.001980	 -0.040392	 -0.014027	 -0.046818	 -0.123714	 -0.156421	 -0.120521	 -0.162724	 -0.099975	 -0.156867
  0.147567	 -0.030489	 -0.075380	  0.012577	 -0.061873	 -0.020773	 -0.065311	 -0.142540	 -0.187832	 -0.113474	 -0.142716	 -0.104325	 -0.166355
  0.092876	 -0.023020	 -0.108130	  0.033080	 -0.060678	  0.012456	 -0.066453	 -0.135108	 -0.212534	 -0.127310	 -0.172774	 -0.144674	 -0.179944
  0.097720	 -0.007741	 -0.127495	  0.047583	 -0.027967	 -0.006414	 -0.074223	 -0.156823	 -0.193186	 -0.121944	 -0.185591	 -0.210500	 -0.211609
 -0.032256	 -0.005729	  0.124708	 -0.045364	  0.041475	  0.020993	 -0.042600	  0.009478	  0.029466	 -0.049497	 -0.025282	  0.076130	 -0.018801
  0.024197	  0.042375	  0.073207	 -0.036716	  0.015316	 -0.007146	 -0.056014	  0.000934	  0.034948	 -0.047442	 -0.025061	  0.051002	 -0.000660
  0.041712	  0.076688	  0.050582	 -0.002228	  0.018975	  0.020020	 -0.039062	  0.010691	  0.019528	 -0.043588	 -0.009704	  0.047724	 -0.015078
  0.072437	  0.067798	  0.019803	  0.001052	  0.031997	  0.015357	  0.005370	  0.040535	  0.013244	 -0.007804	 -0.008251	  0.036772	 -0.026812
  0.094969	  0.024720	  0.024442	  0.006080	  0.026533	 -0.004445	  0.016354	  0.048058	  0.032278	 -0.000380	  0.016734	  0.034883	 -0.004115
  0.125416	 -0.026213	  0.052981	  0.011245	  0.028231	  0.001591	  0.011010	  0.044271	  0.042130	 -0.023542	  0.045294	 -0.008183	  0.033544
  0.103573	 -0.041195	  0.035147	  0.025540	  0.014233	  0.017370	 -0.000210	  0.042420	  0.064033	 -0.008713	  0.042354	 -0.034473	  0.036195
  0.071842	 -0.023181	 -0.006215	  0.062486	 -0.009480	  0.018789	  0.006223	  0.026359	  0.068171	 -0.003299	  0.042715	 -0.012404	  0.027734
  0.041498	 -0.028576	 -0.028394	  0.042478	 -0.016838	 -0.021347	  0.034033	 -0.007421	  0.066009	  0.027104	  0.029977	  0.004854	  0.006140
 -0.000459	 -0.045658	 -0.020868	  0.046721	 -0.020863	  0.002781	  0.050399	 -0.009157	  0.029421	  0.024272	  0.012188	 -0.027199	 -0.026320
 -0.025725	 -0.011380	 -0.006431	  0.063159	 -0.023341	  0.008677	  0.040644	  0.001424	  0.024367	  0.017165	  0.001220	 -0.026538	 -0.014622
 -0.034434	  0.031968	 -0.009869	  0.037340	 -0.023323	  0.009817	  0.011385	  0.002969	 -0.012614	  0.021452	  0.007523	 -0.040723	 -0.005976
 -0.031893	  0.107481	 -0.015714	  0.032501	 -0.010194	  0.011796	 -0.008804	  0.007829	 -0.047847	  0.013141	  0.027268	 -0.008256	 -0.016587
 -0.026997	  0.083297	  0.022069	  0.026496	 -0.019187	  0.009602	 -0.017993	  0.014873	 -0.062443	 -0.014214	  0.024712	 -0.001677	 -0.011971
 -0.031932	  0.022527	  0.002468	 -0.006689	 -0.013190	  0.002164	 -0.011380	 -0.005664	 -0.044877	 -0.015831	  0.014952	 -0.024428	  0.007313
 -0.046640	 -0.026261	 -0.041699	 -0.023594	  0.005821	 -0.010300	  0.010117	 -0.036472	 -0.036612	 -0.017736	 -0.030638	 -0.008029	  0.020279
 -0.075479	 -0.060172	 -0.053238	 -0.043833	 -0.009661	 -0.037773	 -0.015881	 -0.063642	 -0.043353	  0.015577	 -0.055384	 -0.018402	 -0.005235
 -0.098723	 -0.060129	 -0.072924	 -0.064134	 -0.013218	 -0.038249	 -0.024142	 -0.072361	 -0.062537	  0.030149	 -0.035731	 -0.037663	  0.000650
 -0.080598	 -0.051326	 -0.088093	 -0.069943	 -0.009721	 -0.002830	  0.007081	 -0.024727	 -0.074617	  0.048988	 -0.039724	 -0.006497	  0.012334
 -0.090509	 -0.077033	 -0.061961	 -0.062598	 -0.013565	 -0.016867	  0.023471	 -0.030397	 -0.038694	  0.034197	 -0.035162	  0.003107	  0.001986
 -0.111836	 -0.103757	 -0.076973	 -0.087485	 -0.007714	 -0.044432	  0.029000	 -0.039751	 -0.034906	  0.028346	 -0.066009	  0.010357	  0.008715
 -0.116303	 -0.083937	 -0.101506	 -0.094287	 -0.008583	 -0.053757	  0.037328	 -0.043823	 -0.027795	  0.020210	 -0.050134	  0.015951	 -0.040045
 -0.123949	 -0.082718	 -0.111037	 -0.073189	  0.003811	 -0.075044	  0.016597	 -0.028453	  0.002826	  0.007101	 -0.037708	  0.053845	 -0.039994
 -0.131423	 -0.086508	 -0.110590	 -0.046806	  0.035108	 -0.063657	  0.034694	 -0.008472	 -0.005543	  0.064040	 -0.051784	  0.065042	  0.051749
 -0.136494	 -0.114684	 -0.119768	 -0.033275	  0.045915	 -0.046694	  0.043153	  0.032852	 -0.035832	  0.097458	 -0.035958	  0.039375	  0.034453
 -0.143645	 -0.144161	 -0.139041	 -0.041349	  0.044902	 -0.089233	  0.018298	  0.033570	 -0.008386	  0.100993	 -0.001222	  0.039590	  0.001969
 -0.166254	 -0.156269	 -0.131976	 -0.062542	  0.053025	 -0.096665	  0.020838	  0.037318	  0.021181	  0.070841	 -0.018875	  0.015077	 -0.032570
 -0.178989	 -0.171959	 -0.128925	 -0.117910	  0.074696	 -0.093353	  0.027575	  0.026592	  0.040592	  0.063128	 -0.061404	  0.006317	 -0.018673
 -0.187891	 -0.154837	 -0.087563	 -0.127526	  0.068944	 -0.069033	  0.004085	  0.045591	  0.022218	  0.061948	 -0.045111	 -0.024569	  0.014379
 -0.207923	 -0.177459	 -0.079045	 -0.126360	 -0.001418	 -0.070214	  0.017707	  0.049567	  0.003889	  0.068046	 -0.059238	  0.012342	 -0.018620
 -0.196449	 -0.154581	 -0.080775	 -0.115576	 -0.000901	 -0.102116	  0.038096	  0.002798	  0.000435	  0.066963	 -0.059336	  0.001185	  0.009808
 -0.203943	 -0.139132	 -0.096914	 -0.119741	 -0.000787	 -0.087324	  0.070407	 -0.016160	  0.023205	  0.079518	 -0.039683	 -0.011499	  0.035855
 -0.186426	 -0.201877	 -0.075974	 -0.104950	 -0.035517	 -0.077792	  0.089583	  0.000321	  0.017344	  0.120384	 -0.025559	 -0.018075	  0.045495
 -0.180181	 -0.232473	 -0.099172	 -0.089862	 -0.007939	 -0.070038	  0.050980	  0.038120	  0.007252	  0.110713	  0.008703	 -0.028841	  0.073334
 -0.177572	 -0.243782	 -0.118438	 -0.076134	 -0.006494	 -0.049422	  0.003350	  0.052412	  0.012801	  0.092269	  0.010416	 -0.025710	  0.048240
 -0.181357	 -0.246848	 -0.149195	 -0.079552	  0.016686	 -0.042631	 -0.004960	  0.043026	 -0.018350	  0.070913	 -0.029131	 -0.010965	  0.038195
 -0.205043	 -0.241927	 -0.147130	 -0.079857	  0.012737	 -0.028187	 -0.000384	  0.024326	 -0.036476	  0.074809	 -0.035068	 -0.010156	  0.059036
 -0.221122	 -0.242124	 -0.102822	 -0.058095	 -0.011613	 -0.040571	  0.014906	  0.006377	 -0.063340	  0.083514	 -0.004955	 -0.051353	  0.071419
 -0.251407	 -0.236629	 -0.111607	 -0.025370	 -0.016074	 -0.046853	  0.017844	  0.030996	 -0.077651	  0.089851	  0.010202	 -0.061237	  0.117186
 -0.252533	 -0.199519	 -0.131175	 -0.026693	 -0.031481	 -0.020562	  0.061576	  0.016500	 -0.077545	  0.063860	  0.005657	 -0.020171	  0.114017
 -0.242990	 -0.201436	 -0.151738	 -0.055385	 -0.051075	 -0.031472	  0.108506	  0.052386	 -0.040110	  0.040302	 -0.021381	 -0.014476	  0.077660
 -0.211436	 -0.211699	 -0.136136	 -0.045532	 -0.022885	 -0.012747	  0.073360	  0.080276	 -0.051816	  0.051314	 -0.021799	 -0.028900	  0.090920
 -0.187217	 -0.168261	 -0.128087	 -0.060669	 -0.021443	 -0.043815	  0.029161	  0.056825	 -0.072486	  0.071021	 -0.000896	 -0.016842	  0.090971
 -0.212170	 -0.142850	 -0.125963	 -0.071569	 -0.039851	 -0.075873	 -0.016575	  0.012568	 -0.051601	  0.077924	 -0.017023	  0.016836	  0.089419
 -0.209125	 -0.186429	 -0.127573	 -0.067316	 -0.058471	 -0.075063	  0.002988	 -0.031364	 -0.048838	  0.067800	 -0.023543	  0.008148	  0.045992
 -0.212988	 -0.214658	 -0.104805	 -0.113304	 -0.055668	 -0.069720	  0.012557	  0.016784	 -0.052906	  0.063372	 -0.033668	  0.022000	  0.034333
 -0.196764	 -0.259772	 -0.111417	 -0.127610	 -0.017221	 -0.052303	  0.015774	  0.015189	 -0.078133	  0.050256	 -0.039187	  0.026687	  0.021991
 -0.207824	 -0.295929	 -0.127513	 -0.134353	  0.018951	 -0.034087	  0.041273	  0.037370	 -0.051050	  0.043376	 -0.081629	 -0.021065	  0.047002
 -0.196920	 -0.234367	 -0.110848	 -0.137292	  0.050279	 -0.025898	  0.014038	  0.037489	 -0.007655	  0.024922	 -0.078033	 -0.008514	  0.087327
 -0.171322	 -0.201006	 -0.125822	 -0.099865	  0.031221	 -0.009434	  0.012917	  0.047982	 -0.010130	  0.088165	 -0.044158	 -0.006498	  0.127078
 -0.130574	 -0.207466	 -0.153768	 -0.107428	  0.005263	 -0.022041	  0.020395	  0.078209	 -0.049462	  0.120905	 -0.006650	 -0.012323	  0.131569
 -0.097694	 -0.179430	 -0.152237	 -0.144467	 -0.002530	 -0.049834	  0.004786	  0.107464	 -0.087870	  0.121473	  0.033867	 -0.030535	  0.121490
 -0.089918	 -0.145529	 -0.108127	 -0.100450	 -0.010121	 -0.060810	 -0.008870	  0.120899	 -0.079314	  0.116247	  0.055466	 -0.003280	  0.107562
 -0.083310	 -0.131868	 -0.118205	 -0.107873	 -0.013510	 -0.068279	 -0.024874	  0.113687	 -0.084650	  0.085185	  0.071262	  0.002080	  0.097801
 -0.065434	 -0.182106	 -0.131785	 -0.157576	 -0.011184	 -0.048414	  0.000784	  0.102177	 -0.063606	  0.126954	  0.066259	 -0.007436	  0.088571
 -0.098585	 -0.235243	 -0.094192	 -0.179219	 -0.001466	 -0.051548	  0.012281	  0.065531	 -0.040640	  0.116536	  0.066979	 -0.025086	  0.121961
 -0.114541	 -0.255535	 -0.106622	 -0.193636	 -0.026130	 -0.070650	  0.047047	  0.074790	 -0.026528	  0.122929	  0.032934	 -0.046624	  0.135378
 -0.107343	 -0.250834	 -0.153785	 -0.180715	 -0.005352	 -0.072330	  0.029164	  0.069168	 -0.014187	  0.149893	 -0.006337	 -0.069287	  0.119741
 -0.124552	 -0.257081	 -0.178130	 -0.122371	  0.011863	 -0.069444	 -0.011292	  0.101757	 -0.025109	  0.169835	 -0.011325	 -0.044306	  0.119170
 -0.173168	 -0.307542	 -0.172909	 -0.082286	  0.019746	 -0.083482	  0.022944	  0.104271	 -0.025482	  0.166938	  0.002895	 -0.028455	  0.111170
 -0.251802	 -0.285578	 -0.159210	 -0.070071	  0.081364	 -0.134922	  0.035275	  0.066143	 -0.035259	  0.140868	  0.006555	 -0.046777	  0.108687
 -0.265130	 -0.246426	 -0.126218	 -0.110205	  0.082793	 -0.151404	  0.036052	  0.039090	 -0.052053	  0.115476	 -0.004995	 -0.069958	  0.117753
 -0.234829	 -0.233110	 -0.138328	 -0.101966	  0.018688	 -0.140388	  0.040035	  0.056178	 -0.097257	  0.097527	 -0.005814	 -0.098904	  0.136682
 -0.230148	 -0.208187	 -0.170760	 -0.121050	  0.021920	 -0.115272	  0.044797	  0.086589	 -0.106992	  0.108588	  0.033014	 -0.089255	  0.164893
 -0.204965	 -0.190622	 -0.198571	 -0.130716	  0.061510	 -0.082633	  0.032472	  0.114102	 -0.105219	  0.112883	  0.052388	 -0.074620	  0.144701
 -0.143216	 -0.163239	 -0.196739	 -0.129830	  0.050698	 -0.058997	  0.024273	  0.126019	 -0.068892	  0.104503	  0.024243	 -0.065946	  0.136756
 -0.073940	 -0.160178	 -0.174770	 -0.141805	  0.054661	 -0.054421	 -0.002801	  0.131942	 -0.060326	  0.097480	  0.030299	 -0.040338	  0.128448
 -0.052492	 -0.219285	 -0.154382	 -0.154572	  0.069444	 -0.072449	 -0.029325	  0.121526	 -0.030289	  0.105429	  0.041088	 -0.008447	  0.122724
 -0.056791	 -0.242354	 -0.167387	 -0.164773	  0.114874	 -0.091911	 -0.003270	  0.119153	  0.000924	  0.109705	  0.059869	 -0.017413	  0.124359
 -0.034970	 -0.236097	 -0.175422	 -0.131699	  0.095238	 -0.106024	  0.008305	  0.126286	 -0.048602	  0.086532	  0.083370	 -0.026148	  0.146862
 -0.024690	 -0.229744	 -0.173300	 -0.106627	  0.061636	 -0.109622	  0.006890	  0.142770	 -0.052037	  0.073526	  0.117273	 -0.041841	  0.186327
  0.009985	 -0.201817	 -0.172639	 -0.086518	  0.030770	 -0.097491	  0.019905	  0.106708	 -0.060880	  0.086507	  0.120167	 -0.089404	  0.201894
  0.051493	 -0.175363	 -0.156506	 -0.065833	  0.028777	 -0.095064	  0.056913	  0.084142	 -0.087248	  0.091664	  0.130233	 -0.057309	  0.208938
  0.119074	 -0.156785	 -0.141205	 -0.110392	  0.044519	 -0.071524	  0.113816	  0.092967	 -0.087495	  0.088467	  0.096186	 -0.044183	  0.198923
  0.162226	 -0.177681	 -0.170269	 -0.123939	  0.036941	 -0.077379	  0.113696	  0.107534	 -0.084208	  0.096179	  0.081987	 -0.067327	  0.203262
  0.113492	 -0.180769	 -0.215510	 -0.164162	  0.038259	 -0.092144	  0.106063	  0.138035	 -0.097432	  0.087932	  0.104634	 -0.104500	  0.211462
  0.120680	 -0.170943	 -0.239450	 -0.194475	  0.033186	 -0.100289	  0.082330	  0.111328	 -0.099126	  0.091842	  0.080581	 -0.106347	  0.203470
  0.162837	 -0.168848	 -0.265658	 -0.151321	  0.037980	 -0.122293	  0.072340	  0.057851	 -0.087116	  0.071419	  0.065728	 -0.090240	  0.143460
  0.152113	 -0.174901	 -0.228435	 -0.131104	  0.015573	 -0.132332	  0.068090	  0.059951	 -0.083183	  0.081657	  0.083501	 -0.098846	  0.178596
  0.130382	 -0.207365	 -0.185618	 -0.149922	  0.017500	 -0.119325	  0.052760	  0.089513	 -0.085272	  0.099675	  0.085541	 -0.122211	  0.166463
  0.101697	 -0.219570	 -0.194472	 -0.143164	  0.002553	 -0.090557	  0.033118	  0.094975	 -0.086850	  0.113270	  0.099816	 -0.107066	  0.143571
  0.096629	 -0.207120	 -0.180498	 -0.153621	  0.012743	 -0.114574	  0.059518	  0.102982	 -0.093366	  0.129089	  0.098749	 -0.135060	  0.107938
  0.102701	 -0.202262	 -0.193967	 -0.124161	  0.040070	 -0.146693	  0.069977	  0.112987	 -0.068205	  0.144809	  0.112426	 -0.119351	  0.123650
  0.134161	 -0.189404	 -0.219678	 -0.133513	  0.098477	 -0.136783	  0.028089	  0.109383	 -0.084055	  0.116736	  0.086188	 -0.099951	  0.132812
  0.160941	 -0.169244	 -0.203246	 -0.121850	  0.129906	 -0.138446	  0.001172	  0.086807	 -0.096783	  0.111597	  0.085129	 -0.123236	  0.112873
  0.184845	 -0.178154	 -0.182426	 -0.119800	  0.119067	 -0.139505	  0.006750	  0.082327	 -0.093928	  0.119479	  0.128783	 -0.089275	  0.093070
  0.194539	 -0.132648	 -0.166151	 -0.113006	  0.110425	 -0.145974	  0.021583	  0.121333	 -0.078776	  0.129400	  0.084208	 -0.096866	  0.075083
  0.158677	 -0.087109	 -0.169700	 -0.112189	  0.082880	 -0.139632	  0.053883	  0.123969	 -0.061160	  0.111273	  0.045649	 -0.113144	  0.065947
  0.145899	 -0.084006	 -0.155908	 -0.107371	  0.070058	 -0.140491	  0.064143	  0.150223	 -0.055672	  0.105148	  0.036360	 -0.116748	  0.110644
  0.180445	 -0.070016	 -0.181898	 -0.060293	  0.061529	 -0.159613	  0.038134	  0.145995	 -0.074350	  0.098498	  0.041439	 -0.112396	  0.145751
  0.215801	 -0.084653	 -0.185098	 -0.075386	  0.042550	 -0.198519	  0.041072	  0.161438	 -0.115135	  0.111413	  0.028603	 -0.060727	  0.114778
  0.239855	 -0.074736	 -0.113952	 -0.095671	  0.008642	 -0.198626	  0.046713	  0.192726	 -0.114739	  0.098959	  0.016050	 -0.064590	  0.127039
  0.251767	 -0.067875	 -0.125173	 -0.084616	  0.007064	 -0.160738	  0.050546	  0.167393	 -0.099493	  0.108813	  0.015539	 -0.086923	  0.163746
  0.224313	 -0.083165	 -0.132767	 -0.068747	  0.027690	 -0.144835	  0.045246	  0.162117	 -0.086263	  0.123564	  0.035817	 -0.102601	  0.120410
  0.181088	 -0.094610	 -0.142154	 -0.074636	  0.040146	 -0.127343	  0.030461	  0.164542	 -0.089738	  0.128242	  0.088414	 -0.132605	  0.103533
  0.144852	 -0.096998	 -0.169276	 -0.069245	  0.042551	 -0.160943	  0.049133	  0.168286	 -0.071159	  0.164160	  0.092122	 -0.128727	  0.130882
  0.128250	 -0.088801	 -0.179124	 -0.043221	  0.053477	 -0.175441	  0.050079	  0.121419	 -0.060874	  0.176667	  0.088366	 -0.096582	  0.148007
  0.121066	 -0.106116	 -0.194705	 -0.038778	  0.066699	 -0.168938	  0.050846	  0.113290	 -0.058093	  0.162297	  0.093097	 -0.092565	  0.157590
  0.126890	 -0.115761	 -0.190917	 -0.069955	  0.075805	 -0.157920	  0.034018	  0.134636	 -0.072749	  0.155585	  0.107520	 -0.148518	  0.156893
  0.118157	 -0.130318	 -0.186640	 -0.074270	  0.086484	 -0.142890	  0.066073	  0.108685	 -0.081638	  0.175613	  0.130472	 -0.149208	  0.139624
  0.086087	 -0.131494	 -0.193555	 -0.100181	  0.083826	 -0.146698	  0.101459	  0.108649	 -0.062332	  0.201527	  0.132082	 -0.128109	  0.111986
  0.086926	 -0.106701	 -0.211852	 -0.082981	  0.102684	 -0.161749	  0.066957	  0.103924	 -0.091350	  0.209763	  0.117000	 -0.109021	  0.108641
  0.120978	 -0.081686	 -0.223502	 -0.051263	  0.125308	 -0.151651	  0.051118	  0.098100	 -0.092635	  0.191534	  0.080346	 -0.133443	  0.140781
  0.124317	 -0.104671	 -0.221959	 -0.053708	  0.148182	 -0.169437	  0.051481	  0.131506	 -0.084408	  0.202139	  0.071131	 -0.147608	  0.144431
  0.122979	 -0.122696	 -0.213621	 -0.057173	  0.188018	 -0.173599	  0.043876	  0.151350	 -0.114981	  0.231690	  0.090191	 -0.174255	  0.142941
  0.085751	 -0.118865	 -0.172580	 -0.077832	  0.185642	 -0.158151	  0.043425	  0.107774	 -0.114667	  0.262179	  0.126430	 -0.160683	  0.131332
  0.046716	 -0.106335	 -0.175057	 -0.050048	  0.165530	 -0.145416	 -0.008774	  0.078800	 -0.096331	  0.260214	  0.122826	 -0.158142	  0.163256
  0.016997	 -0.154799	 -0.174420	 -0.019789	  0.183741	 -0.158054	 -0.016617	  0.107110	 -0.133613	  0.254433	  0.116291	 -0.101524	  0.178474
 -0.076740	 -0.173079	 -0.200554	 -0.057972	  0.196263	 -0.140481	  0.044536	  0.123524	 -0.106928	  0.256971	  0.144368	 -0.051019	  0.164767
 -0.126021	 -0.119561	 -0.183834	 -0.055313	  0.190372	 -0.157073	  0.086391	  0.123877	 -0.066362	  0.252109	  0.127324	 -0.037174	  0.174869
 -0.206614	 -0.108349	 -0.209827	 -0.050714	  0.191938	 -0.138899	  0.079078	  0.093566	 -0.082287	  0.273057	  0.101462	 -0.021449	  0.175601
 -0.257302	 -0.099102	 -0.211281	 -0.065400	  0.182969	 -0.159726	  0.070275	  0.120767	 -0.093508	  0.249473	  0.109158	 -0.056105	  0.175486
 -0.238988	 -0.101631	 -0.184533	 -0.041965	  0.190421	 -0.188977	  0.099369	  0.138617	 -0.113602	  0.202114	  0.106024	 -0.057119	  0.155682
 -0.202880	 -0.086727	 -0.170080	 -0.050509	  0.207582	 -0.179008	  0.140235	  0.123410	 -0.129604	  0.200384	  0.084048	 -0.054808	  0.171041
 -0.203583	 -0.070416	 -0.167800	 -0.040818	  0.221667	 -0.163341	  0.130913	  0.113585	 -0.142941	  0.214279	  0.071998	 -0.072723	  0.191896
 -0.213641	 -0.051336	 -0.179053	 -0.018552	  0.264581	 -0.191990	  0.089286	  0.096064	 -0.148724	  0.223181	  0.057213	 -0.094325	  0.222239
 -0.213789	 -0.075421	 -0.197237	 -0.030257	  0.243052	 -0.196503	  0.126679	  0.079390	 -0.166380	  0.257510	  0.059816	 -0.107304	  0.221004
 -0.218852	 -0.090045	 -0.192223	 -0.039340	  0.219886	 -0.189728	  0.137776	  0.076716	 -0.193307	  0.288773	  0.081256	 -0.120508	  0.190431
 -0.198194	 -0.106436	 -0.159268	 -0.092914	  0.192667	 -0.195496	  0.134963	  0.082546	 -0.158262	  0.336176	  0.079242	 -0.134599	  0.175539
 -0.142812	 -0.125564	 -0.180486	 -0.117335	  0.217564	 -0.228075	  0.118747	  0.103247	 -0.185720	  0.345858	  0.084663	 -0.141798	  0.196548
 -0.119079	 -0.125058	 -0.198448	 -0.116147	  0.246419	 -0.243364	  0.092702	  0.094778	 -0.175152	  0.289992	  0.116438	 -0.164380	  0.200566
 -0.127049	 -0.162165	 -0.224655	 -0.079734	  0.232864	 -0.227592	  0.095295	  0.069913	 -0.155917	  0.276775	  0.128448	 -0.128987	  0.183792
 -0.113593	 -0.199509	 -0.218508	 -0.047404	  0.208305	 -0.225419	  0.099053	  0.084640	 -0.161323	  0.299538	  0.114440	 -0.126355	  0.184995
 -0.084417	 -0.214619	 -0.185644	 -0.079964	  0.203938	 -0.229828	  0.111624	  0.093032	 -0.161211	  0.302727	  0.164382	 -0.134123	  0.178905
 -0.052496	 -0.204273	 -0.184970	 -0.094222	  0.207502	 -0.244469	  0.092128	  0.081958	 -0.154623	  0.291108	  0.159667	 -0.119017	  0.224196
 -0.031354	 -0.253490	 -0.184799	 -0.109351	  0.195835	 -0.259652	  0.105447	  0.072428	 -0.149157	  0.289361	  0.150593	 -0.122328	  0.210888
 -0.050797	 -0.278200	 -0.207715	 -0.117260	  0.208762	 -0.215489	  0.095059	  0.069662	 -0.144755	  0.270856	  0.127649	 -0.118205	  0.153978
 -0.067757	 -0.222835	 -0.182892	 -0.157293	  0.236630	 -0.208940	  0.078079	  0.051959	 -0.145164	  0.277493	  0.146649	 -0.112466	  0.151407
 -0.137667	 -0.203808	 -0.151453	 -0.121811	  0.239497	 -0.223156	  0.077535	  0.033332	 -0.136218	  0.283441	  0.147350	 -0.099810	  0.149188
 -0.212837	 -0.231816	 -0.148985	 -0.105684	  0.243940	 -0.221189	  0.074209	  0.033898	 -0.130806	  0.274954	  0.154835	 -0.099214	  0.153811
 -0.214011	 -0.228108	 -0.156910	 -0.066429	  0.246783	 -0.222757	  0.071529	  0.068520	 -0.142801	  0.292545	  0.155944	 -0.107609	  0.136241
 -0.195110	 -0.229869	 -0.176798	 -0.053610	  0.264952	 -0.212457	  0.102211	  0.075469	 -0.171187	  0.300835	  0.102632	 -0.104713	  0.134074
 -0.187331	 -0.218971	 -0.186105	 -0.094583	  0.264257	 -0.212859	  0.130284	  0.070637	 -0.186573	  0.263967	  0.124358	 -0.109588	  0.137564
 -0.174407	 -0.205758	 -0.223124	 -0.115543	  0.250689	 -0.231817	  0.139971	  0.034776	 -0.180585	  0.245229	  0.159783	 -0.118853	  0.123356
 -0.183892	 -0.173131	 -0.252755	 -0.059466	  0.269781	 -0.219368	  0.123929	  0.036076	 -0.158001	  0.264142	  0.200852	 -0.136864	  0.113937
 -0.194418	 -0.158727	 -0.251413	 -0.023312	  0.275859	 -0.200521	  0.122678	  0.056078	 -0.166253	  0.304777	  0.193755	 -0.173494	  0.148317
 -0.187761	 -0.175383	 -0.245447	 -0.025081	  0.267540	 -0.204708	  0.124665	  0.064330	 -0.180118	  0.324169	  0.193887	 -0.150827	  0.138051
 -0.210298	 -0.191352	 -0.240808	 -0.019066	  0.258570	 -0.209425	  0.105590	  0.069856	 -0.179655	  0.302188	  0.235340	 -0.144773	  0.162338
 -0.228703	 -0.212888	 -0.216897	  0.001250	  0.262862	 -0.213295	  0.059280	  0.087685	 -0.174364	  0.315764	  0.250099	 -0.185073	  0.179064
 -0.250281	 -0.219696	 -0.232414	  0.017516	  0.320592	 -0.227557	  0.107557	  0.092983	 -0.136994	  0.322359	  0.231736	 -0.186915	  0.178050
 -0.297639	 -0.266509	 -0.244479	  0.010414	  0.318984	 -0.226604	  0.151549	  0.107910	 -0.151797	  0.348089	  0.228595	 -0.172315	  0.178016
 -0.298367	 -0.310956	 -0.252434	  0.032849	  0.288110	 -0.221202	  0.112340	  0.119358	 -0.163252	  0.342668	  0.222790	 -0.183503	  0.170952
 -0.249939	 -0.331039	 -0.292059	  0.056960	  0.284968	 -0.260515	  0.155527	  0.111243	 -0.137822	  0.334107	  0.205906	 -0.189672	  0.176452
 -0.237774	 -0.366274	 -0.285908	  0.060541	  0.277206	 -0.244708	  0.127795	  0.114472	 -0.157581	  0.349918	  0.207085	 -0.226501	  0.139079
 -0.252289	 -0.356687	 -0.276909	  0.021723	  0.260077	 -0.244943	  0.121872	  0.145393	 -0.144985	  0.358354	  0.234674	 -0.248275	  0.099336
 -0.206738	 -0.331163	 -0.304937	 -0.013465	  0.231679	 -0.238362	  0.095448	  0.136096	 -0.134562	  0.330589	  0.225628	 -0.255463	  0.102927
 -0.106913	 -0.323386	 -0.275258	 -0.016127	  0.251874	 -0.192172	  0.096330	  0.119567	 -0.155058	  0.317607	  0.237097	 -0.242726	  0.109242
 -0.124928	 -0.328867	 -0.270611	  0.019996	  0.284862	 -0.192257	  0.090291	  0.113880	 -0.147441	  0.333211	  0.261637	 -0.236304	  0.132512
 -0.159672	 -0.287899	 -0.282943	  0.015013	  0.270813	 -0.215477	  0.112449	  0.096773	 -0.150686	  0.305657	  0.282723	 -0.217480	  0.162474
 -0.171370	 -0.242661	 -0.286826	  0.015450	  0.237801	 -0.261777	  0.121638	  0.070055	 -0.151738	  0.298221	  0.269049	 -0.230394	  0.131710
 -0.172857	 -0.233680	 -0.275876	  0.054457	  0.228116	 -0.259263	  0.115376	  0.053630	 -0.141187	  0.320587	  0.295099	 -0.222952	  0.113334
 -0.169505	 -0.263425	 -0.252800	  0.049968	  0.241022	 -0.275977	  0.107632	  0.069520	 -0.182909	  0.301660	  0.308115	 -0.195863	  0.093955
 -0.169236	 -0.285515	 -0.229730	  0.053147	  0.265979	 -0.253304	  0.109676	  0.083474	 -0.173768	  0.313323	  0.312138	 -0.187281	  0.089029
 -0.188336	 -0.272924	 -0.250353	  0.055797	  0.285304	 -0.224754	  0.138823	  0.073850	 -0.136514	  0.334915	  0.285967	 -0.190694	  0.078180
 -0.194834	 -0.278787	 -0.266312	  0.091602	  0.271067	 -0.257836	  0.186748	  0.044909	 -0.124242	  0.330953	  0.260166	 -0.207527	  0.079780
 -0.233230	 -0.290270	 -0.269219	  0.130925	  0.282249	 -0.274367	  0.184184	  0.027401	 -0.117145	  0.365517	  0.261583	 -0.189929	  0.083054
 -0.271281	 -0.274396	 -0.295449	  0.120546	  0.316566	 -0.263572	  0.169922	  0.047758	 -0.141846	  0.370029	  0.253774	 -0.226655	  0.070228
 -0.303499	 -0.262125	 -0.311413	  0.089822	  0.311268	 -0.256944	  0.156022	  0.054872	 -0.161051	  0.366303	  0.269357	 -0.221210	  0.076572
 -0.321326	 -0.269467	 -0.332143	  0.074145	  0.311536	 -0.277814	  0.165021	  0.045894	 -0.143966	  0.318638	  0.295059	 -0.205521	  0.053677
 -0.327741	 -0.249416	 -0.342042	  0.050846	  0.285297	 -0.304753	  0.177404	  0.042471	 -0.141366	  0.316350	  0.335607	 -0.185572	  0.036120
 -0.276221	 -0.244712	 -0.309022	  0.073737	  0.230699	 -0.305934	  0.153249	  0.042530	 -0.148853	  0.323752	  0.345614	 -0.186403	  0.048333
 -0.256245	 -0.262366	 -0.286419	  0.082066	  0.200117	 -0.274336	  0.171080	 -0.008823	 -0.133864	  0.295048	  0.337706	 -0.186553	  0.057641
 -0.273053	 -0.255963	 -0.308679	  0.059717	  0.207783	 -0.234624	  0.147776	 -0.023459	 -0.144625	  0.299070	  0.330817	 -0.176250	  0.056130
 -0.285127	 -0.266970	 -0.314655	  0.056728	  0.223560	 -0.246049	  0.110399	 -0.046964	 -0.139654	  0.275940	  0.341997	 -0.203386	  0.098713
 -0.296611	 -0.280089	 -0.295863	  0.089458	  0.243367	 -0.246568	  0.110523	 -0.033671	 -0.148431	  0.251228	  0.371852	 -0.223970	  0.135103
 -0.264296	 -0.282573	 -0.282351	  0.113523	  0.255257	 -0.242608	  0.103965	 -0.014404	 -0.176810	  0.265621	  0.390248	 -0.216747	  0.142745
 -0.249786	 -0.240987	 -0.295968	  0.082577	  0.267464	 -0.240333	  0.136577	 -0.024775	 -0.165661	  0.253307	  0.394287	 -0.216490	  0.112710
 -0.259056	 -0.243114	 -0.302247	  0.098956	  0.284706	 -0.297168	  0.173881	 -0.036460	 -0.119228	  0.259456	  0.366010	 -0.243373	  0.081779
 -0.275191	 -0.224729	 -0.325834	  0.128180	  0.280899	 -0.307692	  0.178807	 -0.041826	 -0.091276	  0.296110	  0.385669	 -0.253765	  0.041531
 -0.282592	 -0.211974	 -0.351747	  0.143751	  0.273134	 -0.274427	  0.154891	 -0.072763	 -0.086451	  0.296944	  0.365008	 -0.237064	  0.062763
 -0.293043	 -0.214499	 -0.315066	  0.139938	  0.236552	 -0.298293	  0.160253	 -0.042692	 -0.089654	  0.297369	  0.322034	 -0.249032	  0.051679
 -0.266005	 -0.241763	 -0.303562	  0.140023	  0.255933	 -0.337687	  0.139998	 -0.053064	 -0.049263	  0.277293	  0.311950	 -0.231814	  0.022633
 -0.264366	 -0.228373	 -0.272174	  0.107048	  0.256633	 -0.372609	  0.162762	 -0.028574	 -0.043389	  0.317012	  0.295127	 -0.229263	  0.046284
 -0.232055	 -0.224916	 -0.260961	  0.102883	  0.262707	 -0.371889	  0.166240	 -0.004836	 -0.063563	  0.312987	  0.289518	 -0.256102	  0.073789
 -0.210599	 -0.193549	 -0.238012	  0.088832	  0.302719	 -0.358777	  0.170434	  0.032712	 -0.069655	  0.270775	  0.313459	 -0.269778	  0.063642
 -0.209100	 -0.146229	 -0.262606	  0.093565	  0.331900	 -0.351841	  0.214939	  0.041995	 -0.052942	  0.260756	  0.349366	 -0.302919	  0.053836
 -0.241687	 -0.155971	 -0.273810	  0.110743	  0.343623	 -0.361100	  0.234896	  0.046686	 -0.054211	  0.257999	  0.390984	 -0.276154	  0.042779
 -0.279125	 -0.165917	 -0.314575	  0.119660	  0.314337	 -0.376245	  0.250895	  0.048271	 -0.042572	  0.219130	  0.392009	 -0.275024	  0.007685
 -0.278014	 -0.162915	 -0.330770	  0.137072	  0.259004	 -0.383868	  0.263938	  0.023690	 -0.017137	  0.190323	  0.369551	 -0.285128	  0.012756
 -0.306045	 -0.167100	 -0.340553	  0.161009	  0.213272	 -0.377282	  0.256283	  0.033422	 -0.003617	  0.203343	  0.351261	 -0.281708	  0.012176
 -0.384314	 -0.206876	 -0.323324	  0.198218	  0.211353	 -0.349339	  0.238916	  0.028490	 -0.035237	  0.223113	  0.359932	 -0.283711	  0.014885
 -0.379632	 -0.192414	 -0.273442	  0.201821	  0.220431	 -0.328483	  0.256788	  0.017959	 -0.062044	  0.235976	  0.363096	 -0.277895	  0.012141
 -0.322625	 -0.149206	 -0.263045	  0.240094	  0.235242	 -0.321332	  0.283686	  0.017944	 -0.039061	  0.226991	  0.363086	 -0.299796	  0.022325
 -0.281124	 -0.071857	 -0.285285	  0.242977	  0.275115	 -0.316266	  0.303185	  0.026055	 -0.055711	  0.238495	  0.360873	 -0.308058	  0.027102
 -0.283708	  0.010347	 -0.269694	  0.236727	  0.300397	 -0.275300	  0.280846	 -0.005543	 -0.052909	  0.273857	  0.362286	 -0.302071	  0.015300
 -0.304720	  0.091218	 -0.254530	  0.246720	  0.290167	 -0.268578	  0.293502	 -0.029899	 -0.066818	  0.233885	  0.360208	 -0.322891	 -0.005406
 -0.308358	  0.118006	 -0.251783	  0.247717	  0.253812	 -0.249231	  0.301852	 -0.030443	 -0.080806	  0.190579	  0.346801	 -0.364549	  0.002352
 -0.335189	  0.092236	 -0.261665	  0.192091	  0.287048	 -0.264901	  0.304625	 -0.015759	 -0.084404	  0.208213	  0.324738	 -0.342564	  0.061814
 -0.381334	  0.049832	 -0.268809	  0.185467	  0.296222	 -0.288163	  0.322939	 -0.046704	 -0.082420	  0.249334	  0.325802	 -0.315286	  0.034273
 -0.398403	  0.018728	 -0.241856	  0.192398	  0.292147	 -0.324727	  0.313507	 -0.046688	 -0.074962	  0.254704	  0.332915	 -0.292858	  0.006734
 -0.390900	 -0.003906	 -0.277171	  0.181344	  0.302921	 -0.317977	  0.268375	 -0.014438	 -0.071457	  0.236063	  0.343957	 -0.328483	 -0.004272
 -0.357003	 -0.004986	 -0.289341	  0.188904	  0.255435	 -0.291372	  0.276983	 -0.039053	 -0.073164	  0.260590	  0.344421	 -0.346022	  0.024553
 -0.358827	 -0.033882	 -0.289962	  0.196606	  0.223386	 -0.280669	  0.277404	 -0.091175	 -0.081372	  0.285945	  0.353761	 -0.338643	  0.049300
 -0.337122	 -0.061677	 -0.298811	  0.204660	  0.253685	 -0.295474	  0.296000	 -0.091570	 -0.086753	  0.289792	  0.330804	 -0.355379	  0.030925
 -0.345369	 -0.072812	 -0.267151	  0.202232	  0.274071	 -0.321162	  0.306882	 -0.069662	 -0.103294	  0.278329	  0.318171	 -0.348204	  0.017123
 -0.379201	 -0.097517	 -0.281461	  0.223619	  0.276813	 -0.316929	  0.321418	 -0.068456	 -0.078581	  0.290130	  0.336324	 -0.361819	 -0.011086
 -0.398697	 -0.095040	 -0.276682	  0.216412	  0.251327	 -0.302969	  0.301670	 -0.072065	 -0.068539	  0.288796	  0.326903	 -0.365489	 -0.047305
 -0.411918	 -0.084385	 -0.236202	  0.217787	  0.252229	 -0.342302	  0.304556	 -0.077207	 -0.070429	  0.289727	  0.336318	 -0.384916	 -0.027494
 -0.409858	 -0.040150	 -0.249043	  0.211701	  0.284592	 -0.362362	  0.334344	 -0.064031	 -0.071694	  0.270189	  0.342820	 -0.394104	 -0.027637
 -0.412604	 -0.034151	 -0.227632	  0.219748	  0.291764	 -0.350460	  0.316085	 -0.045947	 -0.063217	  0.218112	  0.372284	 -0.397757	 -0.020887
 -0.396052	 -0.027729	 -0.223430	  0.227265	  0.262931	 -0.339048	  0.330836	 -0.047979	 -0.043499	  0.225155	  0.398774	 -0.379799	 -0.030915
 -0.396531	 -0.001940	 -0.227220	  0.207437	  0.262302	 -0.301638	  0.321071	 -0.041992	 -0.006044	  0.229006	  0.373131	 -0.375806	 -0.026255
 -0.391703	  0.011052	 -0.217362	  0.213177	  0.293794	 -0.307070	  0.337489	 -0.049400	  0.007810	  0.219262	  0.362300	 -0.345869	 -0.036806
 -0.410868	  0.052044	 -0.212224	  0.213444	  0.290910	 -0.271678	  0.312960	 -0.068805	 -0.002841	  0.186503	  0.355974	 -0.313690	 -0.046759
 -0.436916	  0.102553	 -0.193277	  0.192435	  0.282338	 -0.273771	  0.294086	 -0.047012	 -0.028614	  0.199166	  0.319769	 -0.283527	 -0.058969
 -0.436063	  0.118637	 -0.171299	  0.197373	  0.307195	 -0.313000	  0.327230	 -0.054607	 -0.021153	  0.239700	  0.282925	 -0.331330	 -0.049419
 -0.387281	  0.114968	 -0.148400	  0.245869	  0.325211	 -0.326300	  0.332903	 -0.045731	 -0.063711	  0.219789	  0.323410	 -0.349506	 -0.024019
 -0.395074	  0.131609	 -0.140264	  0.259617	  0.302849	 -0.341549	  0.367342	 -0.054848	 -0.055701	  0.207132	  0.323713	 -0.297180	  0.011423
 -0.406226	  0.108870	 -0.120756	  0.267844	  0.285006	 -0.307325	  0.388019	 -0.069263	 -0.037692	  0.184262	  0.331383	 -0.295552	  0.016883
 -0.453412	  0.069042	 -0.080120	  0.291331	  0.277388	 -0.285070	  0.397254	 -0.045964	 -0.041267	  0.156322	  0.308282	 -0.312431	  0.021240
 -0.419524	  0.085742	 -0.084236	  0.290416	  0.297367	 -0.314078	  0.392275	  0.007285	 -0.049917	  0.142706	  0.325650	 -0.294460	 -0.015244
 -0.415301	  0.098750	 -0.093996	  0.271492	  0.298012	 -0.292476	  0.374290	 -0.022747	 -0.051486	  0.133692	  0.342856	 -0.299921	 -0.032686
