# Supplementary material for: A fluorescent photoimmunoconjugate for imaging of cholesteatoma
Source: Sci Rep. 2022 Nov 19;12:19905. doi: 10.1038/s41598-022-22072-9 (PMC9675863; doi:10.1038/s41598-022-22072-9)
Supplement: Supplementary file 2 — Supplementary Information 2. [file 41598_2022_22072_MOESM2_ESM.zip › Data/ABR-50-6]

:RUN-6	LEVEL SWEEP	TEMP:NaN	6/6/2018	10:56 AM	NaNHR:
:SW EAR: R	SW FREQ: 32.00	# AVERAGES: 512	REP RATE (/sec): 40	DRIVER: RS Tweeter	SAMPLE (�sec): 40	
:NOTES-
:CHAMBER-CH4B-PXI
:CFTS Version: V2.7.2 (R850)
:LEVELS:20;25;30;35;40;45;50;55;60;65;70;75;80;
:DATA
 -0.004953	 -0.075053	 -0.006234	  0.009031	 -0.032442	 -0.034169	  0.020978	 -0.051601	  0.013158	 -0.073464	 -0.100236	 -0.043005	 -0.029418
 -0.000417	 -0.054474	 -0.007151	  0.033872	  0.001756	 -0.021752	  0.015886	 -0.036772	  0.018947	 -0.083582	 -0.066410	 -0.055445	 -0.057219
  0.010629	 -0.078761	 -0.031261	  0.078902	  0.022162	 -0.016573	  0.001847	 -0.033454	 -0.015616	 -0.072482	 -0.056568	 -0.072391	 -0.084259
  0.024638	 -0.089388	 -0.030952	  0.073849	  0.020065	 -0.016493	  0.013844	 -0.053728	 -0.024370	 -0.030886	 -0.077218	 -0.065448	 -0.087124
  0.025463	 -0.067438	  0.000338	  0.071698	  0.031485	 -0.034164	  0.002216	 -0.054773	 -0.035123	 -0.008393	 -0.082545	 -0.050695	 -0.073887
  0.007471	 -0.044323	  0.013693	  0.041852	  0.063707	 -0.024946	  0.009949	 -0.026797	 -0.052654	  0.005967	 -0.045372	 -0.067665	 -0.057810
 -0.016804	 -0.007788	  0.036291	  0.016524	  0.031881	 -0.056261	  0.019039	 -0.020814	 -0.079047	  0.025052	 -0.054165	 -0.037125	 -0.046678
 -0.006309	 -0.018048	  0.034960	  0.054949	  0.037194	 -0.067304	  0.008777	 -0.007073	 -0.092167	 -0.010433	 -0.043457	 -0.036211	 -0.063880
 -0.002926	 -0.005569	  0.052291	  0.061972	 -0.002715	 -0.023827	 -0.001299	 -0.033354	 -0.079937	 -0.035873	 -0.053291	 -0.044296	 -0.032786
  0.003907	 -0.008916	  0.082060	  0.025482	 -0.011102	  0.005396	 -0.021065	 -0.070580	 -0.066915	 -0.067784	 -0.064991	 -0.081504	 -0.036912
  0.013784	  0.001061	  0.042243	 -0.000674	 -0.002974	  0.012643	 -0.014976	 -0.052472	 -0.064645	 -0.048605	 -0.076102	 -0.074462	 -0.079177
 -0.033154	  0.028165	  0.028127	 -0.036181	 -0.005289	  0.030757	  0.011799	 -0.036272	 -0.027299	 -0.037828	 -0.046506	 -0.042432	 -0.097241
 -0.062144	  0.029572	  0.021512	 -0.052247	  0.018208	  0.070285	  0.018349	 -0.039319	 -0.005733	 -0.033544	 -0.026985	 -0.046285	 -0.100031
 -0.031170	  0.056281	  0.027022	 -0.045220	 -0.004613	  0.037654	  0.009031	 -0.024753	  0.024691	 -0.043702	  0.008481	 -0.013716	 -0.023253
  0.002667	  0.063086	  0.004260	 -0.053684	 -0.012958	 -0.003675	  0.010777	  0.011663	  0.030483	 -0.027176	  0.065613	  0.011728	  0.050658
  0.017898	  0.052999	 -0.005772	 -0.097969	 -0.026869	  0.014974	  0.014597	  0.033190	  0.059084	  0.036799	  0.121054	  0.072677	  0.112241
  0.008506	  0.050072	 -0.018329	 -0.065922	 -0.036388	  0.010626	 -0.019109	  0.073664	  0.073320	  0.079083	  0.154444	  0.107010	  0.151603
  0.015239	  0.047911	 -0.055101	 -0.058591	 -0.058867	  0.036343	 -0.047172	  0.087130	  0.092901	  0.130527	  0.140256	  0.180113	  0.178880
  0.017570	  0.037011	 -0.086218	 -0.042721	 -0.040522	  0.032599	 -0.030094	  0.154661	  0.110987	  0.142931	  0.138267	  0.184098	  0.194508
  0.010104	  0.083600	 -0.101781	 -0.014923	  0.008280	  0.047888	 -0.023371	  0.181455	  0.119935	  0.153394	  0.165731	  0.175053	  0.181787
 -0.043301	  0.108156	 -0.083350	 -0.021063	  0.031004	  0.048091	 -0.023596	  0.187324	  0.137776	  0.142106	  0.197041	  0.181140	  0.186388
 -0.042128	  0.103677	 -0.064406	 -0.026869	  0.033533	  0.039457	 -0.034147	  0.191724	  0.161312	  0.138790	  0.206973	  0.187407	  0.215958
 -0.033679	  0.095058	 -0.058952	 -0.044628	  0.020419	  0.065592	 -0.057650	  0.175095	  0.149956	  0.135357	  0.234983	  0.156632	  0.231631
 -0.039978	  0.091528	 -0.039970	  0.007733	 -0.010485	  0.082128	 -0.055160	  0.153145	  0.148585	  0.129477	  0.206928	  0.099072	  0.233679
 -0.062285	  0.081328	 -0.018951	  0.014778	 -0.043445	  0.058803	 -0.066216	  0.171958	  0.126153	  0.123909	  0.227775	  0.157414	  0.261685
 -0.070340	  0.109493	 -0.040909	 -0.026559	 -0.019669	  0.055036	 -0.072993	  0.184348	  0.117402	  0.099407	  0.226192	  0.216439	  0.335707
 -0.045752	  0.138465	 -0.072072	 -0.030009	  0.002801	  0.077907	 -0.073109	  0.175028	  0.105758	  0.138593	  0.282324	  0.274112	  0.460644
 -0.065871	  0.134634	 -0.093553	 -0.031958	  0.007564	  0.080031	 -0.085012	  0.186213	  0.110041	  0.203474	  0.349595	  0.371664	  0.551817
 -0.033010	  0.147952	 -0.097575	 -0.017393	  0.019823	  0.111303	 -0.079120	  0.243927	  0.184698	  0.276371	  0.422611	  0.473091	  0.658796
 -0.026209	  0.134387	 -0.117445	  0.012808	  0.015832	  0.138705	 -0.065726	  0.293738	  0.263810	  0.333946	  0.524990	  0.552384	  0.756371
 -0.046425	  0.146668	 -0.132881	  0.022556	  0.040793	  0.187063	 -0.050490	  0.320050	  0.344713	  0.367171	  0.580999	  0.641823	  0.786080
 -0.049016	  0.113828	 -0.109971	 -0.018664	  0.092169	  0.248047	  0.005396	  0.339700	  0.381161	  0.424437	  0.605589	  0.680694	  0.795423
 -0.053626	  0.136935	 -0.091447	 -0.041479	  0.163863	  0.266203	  0.049833	  0.317284	  0.403193	  0.471358	  0.625581	  0.681128	  0.768122
 -0.056294	  0.174728	 -0.078455	 -0.046414	  0.212526	  0.268104	  0.072329	  0.345858	  0.413426	  0.508124	  0.626486	  0.654489	  0.713361
 -0.063805	  0.181848	 -0.073638	 -0.033486	  0.231586	  0.294818	  0.078985	  0.356597	  0.385935	  0.478666	  0.601564	  0.588951	  0.620363
 -0.060630	  0.219866	 -0.086525	 -0.005922	  0.222024	  0.273562	  0.031092	  0.347550	  0.350453	  0.436771	  0.490362	  0.468086	  0.467382
 -0.043532	  0.231430	 -0.095346	 -0.045855	  0.223742	  0.236295	 -0.038171	  0.296943	  0.327374	  0.395778	  0.409296	  0.354388	  0.297180
 -0.065131	  0.234252	 -0.065466	 -0.039223	  0.248933	  0.189272	 -0.074981	  0.235103	  0.242186	  0.312171	  0.285917	  0.222542	  0.116433
 -0.092546	  0.203104	 -0.102458	 -0.016278	  0.252625	  0.180052	 -0.154201	  0.189258	  0.181042	  0.213274	  0.142861	  0.071850	 -0.020793
 -0.057761	  0.195421	 -0.148645	 -0.024115	  0.251755	  0.151336	 -0.204784	  0.130010	  0.104805	  0.079118	  0.015598	 -0.063354	 -0.155799
 -0.052537	  0.218378	 -0.179677	 -0.014645	  0.244611	  0.103845	 -0.255728	  0.072416	  0.013383	 -0.008352	 -0.053887	 -0.182155	 -0.229612
 -0.038060	  0.243424	 -0.225155	 -0.060196	  0.207538	  0.043420	 -0.300789	  0.031968	 -0.045384	 -0.072760	 -0.096491	 -0.235611	 -0.247164
 -0.004006	  0.243894	 -0.253177	 -0.079885	  0.158773	  0.021822	 -0.324394	  0.004638	 -0.093349	 -0.115569	 -0.144773	 -0.258945	 -0.262837
 -0.013618	  0.241631	 -0.312684	 -0.100570	  0.106556	 -0.022181	 -0.319022	 -0.027305	 -0.139282	 -0.144107	 -0.167728	 -0.282741	 -0.250577
 -0.022281	  0.247028	 -0.339101	 -0.135684	  0.078310	 -0.050462	 -0.308896	 -0.026114	 -0.156753	 -0.131410	 -0.171401	 -0.298871	 -0.271627
 -0.023127	  0.225940	 -0.354275	 -0.154234	  0.040077	 -0.050763	 -0.326611	 -0.019966	 -0.176788	 -0.104344	 -0.124190	 -0.305843	 -0.291783
 -0.028108	  0.182991	 -0.383288	 -0.206767	  0.018193	 -0.069641	 -0.307158	 -0.001100	 -0.161072	 -0.092843	 -0.124251	 -0.341638	 -0.281125
 -0.052226	  0.160279	 -0.412858	 -0.251650	  0.058991	 -0.056326	 -0.308016	 -0.019291	 -0.155009	 -0.088991	 -0.114220	 -0.335614	 -0.242355
 -0.042155	  0.145506	 -0.487215	 -0.304481	  0.092690	 -0.087934	 -0.349922	 -0.025021	 -0.173380	 -0.074884	 -0.109916	 -0.290284	 -0.171974
 -0.048565	  0.150371	 -0.478143	 -0.337557	  0.115263	 -0.064268	 -0.358064	 -0.022303	 -0.171702	 -0.058329	 -0.086394	 -0.261639	 -0.028587
 -0.036862	  0.169469	 -0.450139	 -0.344773	  0.105878	 -0.062958	 -0.340384	 -0.027032	 -0.120805	 -0.035630	  0.004324	 -0.184304	  0.111512
 -0.055557	  0.165520	 -0.425421	 -0.331277	  0.114710	 -0.071703	 -0.298672	 -0.015203	 -0.065348	  0.094684	  0.132055	 -0.063250	  0.222789
 -0.050854	  0.187791	 -0.413076	 -0.340564	  0.128043	 -0.034330	 -0.282526	  0.052127	  0.004379	  0.188105	  0.237301	  0.056205	  0.348346
 -0.062871	  0.158529	 -0.431163	 -0.356652	  0.135007	 -0.026902	 -0.229677	  0.137737	  0.076630	  0.238600	  0.312432	  0.127391	  0.410487
 -0.052615	  0.126353	 -0.423150	 -0.386105	  0.193658	 -0.002263	 -0.162277	  0.199074	  0.163515	  0.302403	  0.341036	  0.157703	  0.401737
 -0.046711	  0.108332	 -0.438533	 -0.401125	  0.246188	  0.025106	 -0.144953	  0.266655	  0.198634	  0.305300	  0.347049	  0.149830	  0.354441
 -0.069831	  0.167613	 -0.394196	 -0.376740	  0.236137	  0.057931	 -0.078721	  0.303648	  0.173229	  0.285456	  0.362404	  0.167077	  0.355463
 -0.069692	  0.212075	 -0.337831	 -0.380066	  0.241459	  0.077940	 -0.037103	  0.288241	  0.136846	  0.224186	  0.333060	  0.136794	  0.364998
 -0.082202	  0.232025	 -0.284062	 -0.381470	  0.293809	  0.081840	 -0.026921	  0.262548	  0.084143	  0.192351	  0.295808	  0.078463	  0.304565
 -0.068212	  0.261464	 -0.249209	 -0.394589	  0.322991	  0.038107	 -0.037061	  0.217713	  0.045387	  0.176270	  0.271990	  0.023699	  0.229543
 -0.053492	  0.267553	 -0.228441	 -0.396479	  0.296757	 -0.010717	 -0.065742	  0.180664	  0.025189	  0.158383	  0.257384	 -0.000129	  0.172192
 -0.058903	  0.250577	 -0.226781	 -0.425184	  0.280320	 -0.054500	 -0.062679	  0.189110	 -0.010293	  0.137050	  0.221579	 -0.068357	  0.104767
 -0.082735	  0.241021	 -0.241786	 -0.453193	  0.283386	 -0.124313	 -0.100532	  0.191786	  0.016583	  0.131169	  0.185593	 -0.194864	 -0.029172
 -0.087768	  0.262904	 -0.226064	 -0.448546	  0.261669	 -0.173666	 -0.094413	  0.169283	  0.029685	  0.096313	  0.107333	 -0.330966	 -0.142345
 -0.059502	  0.272384	 -0.236288	 -0.457693	  0.217772	 -0.217490	 -0.077023	  0.162276	  0.017172	  0.043540	  0.033387	 -0.417110	 -0.224298
 -0.041587	  0.296857	 -0.260084	 -0.482263	  0.179246	 -0.189998	 -0.117412	  0.133172	  0.001866	  0.009388	  0.005116	 -0.498485	 -0.270613
 -0.056858	  0.305483	 -0.292649	 -0.498612	  0.191986	 -0.178819	 -0.135013	  0.079999	 -0.044036	 -0.016622	 -0.027629	 -0.576446	 -0.273376
 -0.037905	  0.284699	 -0.310736	 -0.521528	  0.220198	 -0.187394	 -0.141574	  0.042254	 -0.043989	 -0.031733	 -0.059817	 -0.579138	 -0.268827
 -0.028603	  0.273690	 -0.318675	 -0.537018	  0.204786	 -0.202644	 -0.156028	 -0.007917	 -0.053179	 -0.038022	 -0.088784	 -0.579336	 -0.251502
 -0.028166	  0.276662	 -0.319551	 -0.509188	  0.186769	 -0.237429	 -0.158517	 -0.084503	 -0.093592	 -0.049431	 -0.112181	 -0.551380	 -0.220909
 -0.038406	  0.272410	 -0.290125	 -0.522375	  0.159389	 -0.246064	 -0.160525	 -0.119924	 -0.135268	 -0.086897	 -0.113150	 -0.536824	 -0.202928
 -0.040080	  0.258806	 -0.288203	 -0.554376	  0.163890	 -0.276568	 -0.187737	 -0.127257	 -0.172267	 -0.112685	 -0.104909	 -0.519663	 -0.144433
 -0.012431	  0.281141	 -0.299825	 -0.552122	  0.161817	 -0.305039	 -0.177261	 -0.095785	 -0.161875	 -0.116195	 -0.083404	 -0.469763	 -0.085139
 -0.020226	  0.304849	 -0.294354	 -0.521591	  0.153197	 -0.295837	 -0.201986	 -0.106599	 -0.169541	 -0.090806	 -0.076223	 -0.405292	 -0.042080
 -0.054194	  0.274396	 -0.299288	 -0.493737	  0.166855	 -0.293240	 -0.204015	 -0.099349	 -0.173469	 -0.070913	 -0.033302	 -0.381927	  0.004238
 -0.037813	  0.280229	 -0.289869	 -0.505491	  0.170789	 -0.353116	 -0.195637	 -0.066643	 -0.191408	 -0.096293	  0.017917	 -0.301836	  0.055667
 -0.024605	  0.284565	 -0.268184	 -0.520856	  0.175315	 -0.384659	 -0.183625	 -0.048394	 -0.155547	 -0.070803	  0.101798	 -0.274586	  0.090000
 -0.033119	  0.289072	 -0.216875	 -0.482533	  0.171172	 -0.398172	 -0.174483	 -0.056037	 -0.145057	 -0.006526	  0.143675	 -0.255053	  0.161621
 -0.034166	  0.279509	 -0.167585	 -0.469607	  0.160825	 -0.429928	 -0.152935	 -0.039674	 -0.126302	  0.038102	  0.176065	 -0.197086	  0.188079
 -0.030760	  0.244335	 -0.158187	 -0.441337	  0.166059	 -0.464396	 -0.134372	 -0.009516	 -0.090370	  0.081552	  0.176156	 -0.153949	  0.215671
 -0.014056	  0.246297	 -0.167051	 -0.422111	  0.152684	 -0.455666	 -0.132015	 -0.055093	 -0.065547	  0.120494	  0.203222	 -0.144079	  0.236360
  0.016032	  0.238987	 -0.171541	 -0.390613	  0.191501	 -0.452513	 -0.102320	 -0.042139	 -0.043032	  0.171484	  0.217267	 -0.127010	  0.200363
  0.025840	  0.235251	 -0.155292	 -0.408272	  0.265456	 -0.396115	 -0.048328	 -0.008759	 -0.023103	  0.180409	  0.229918	 -0.116956	  0.185917
  0.022203	  0.234776	 -0.172826	 -0.383138	  0.320549	 -0.367410	  0.006224	  0.017860	  0.007990	  0.178119	  0.220032	 -0.117121	  0.190105
 -0.003657	  0.232309	 -0.107994	 -0.347563	  0.342986	 -0.364931	  0.016039	  0.042228	 -0.000224	  0.131503	  0.181085	 -0.150718	  0.150781
 -0.012639	  0.226153	 -0.081127	 -0.337375	  0.351857	 -0.337179	 -0.008640	  0.014114	  0.003827	  0.101870	  0.123745	 -0.151725	  0.114183
 -0.031889	  0.248168	 -0.105543	 -0.307032	  0.359118	 -0.323718	 -0.044129	  0.045434	 -0.006205	  0.110144	  0.051250	 -0.164905	  0.062896
 -0.032708	  0.247499	 -0.139904	 -0.273897	  0.342006	 -0.306857	 -0.031986	  0.042115	 -0.008468	  0.078409	  0.041398	 -0.178458	  0.059553
 -0.042729	  0.217316	 -0.154499	 -0.234601	  0.339892	 -0.294041	 -0.018457	  0.031597	 -0.007994	  0.088905	  0.030534	 -0.179423	  0.048110
 -0.036587	  0.222638	 -0.141094	 -0.218992	  0.320978	 -0.281395	  0.001560	  0.034686	 -0.011942	  0.070478	  0.032484	 -0.169443	  0.038567
 -0.005275	  0.206800	 -0.116179	 -0.206887	  0.310581	 -0.293933	 -0.020824	 -0.005442	 -0.026071	  0.051173	  0.021442	 -0.154362	  0.075951
 -0.039501	  0.206975	 -0.112714	 -0.180124	  0.360869	 -0.302709	 -0.046046	 -0.039966	 -0.051510	  0.017774	  0.008669	 -0.130753	  0.113637
 -0.033902	  0.227904	 -0.128716	 -0.167662	  0.393955	 -0.310063	 -0.038753	 -0.071275	 -0.066465	  0.003884	  0.002932	 -0.082931	  0.138257
 -0.031739	  0.236353	 -0.113374	 -0.184401	  0.350886	 -0.360489	 -0.026370	 -0.065592	 -0.049999	 -0.025232	 -0.001431	 -0.076664	  0.183441
 -0.033498	  0.239130	 -0.118427	 -0.204160	  0.308401	 -0.355035	  0.003061	 -0.094569	 -0.072709	 -0.025261	  0.018117	 -0.054694	  0.205604
 -0.034283	  0.254164	 -0.131353	 -0.213657	  0.298517	 -0.355645	 -0.050433	 -0.090073	 -0.111434	 -0.014823	  0.045068	 -0.055317	  0.184093
 -0.029289	  0.245400	 -0.082938	 -0.217332	  0.301414	 -0.346541	 -0.049403	 -0.066587	 -0.110549	  0.013886	  0.066409	 -0.024337	  0.195698
 -0.008999	  0.218722	 -0.051032	 -0.247137	  0.296524	 -0.363090	  0.000102	 -0.041822	 -0.080665	  0.037436	  0.059070	  0.001280	  0.191850
 -0.021044	  0.173382	 -0.081910	 -0.238745	  0.320950	 -0.306926	 -0.024688	 -0.030528	 -0.045384	  0.027294	  0.079751	  0.037625	  0.220653
 -0.013773	  0.173239	 -0.086529	 -0.217461	  0.336721	 -0.271399	 -0.058673	 -0.028555	 -0.008540	  0.003778	  0.118751	  0.048752	  0.247994
 -0.022476	  0.198773	 -0.111446	 -0.190960	  0.308334	 -0.273855	 -0.048595	 -0.009433	  0.002610	  0.007910	  0.129675	  0.090357	  0.345536
 -0.001025	  0.221793	 -0.117938	 -0.167468	  0.324153	 -0.246047	 -0.001916	  0.031301	  0.034277	  0.027416	  0.143455	  0.125664	  0.393756
  0.012974	  0.190586	 -0.125251	 -0.157763	  0.310687	 -0.213217	  0.049776	  0.067255	  0.044821	  0.055193	  0.174496	  0.149614	  0.453591
 -0.014037	  0.137921	 -0.117842	 -0.177740	  0.335007	 -0.185441	  0.069180	  0.077396	  0.040166	  0.077572	  0.199396	  0.200841	  0.552673
 -0.015484	  0.161556	 -0.063345	 -0.184681	  0.359606	 -0.156292	  0.065794	  0.095458	  0.033030	  0.085215	  0.234939	  0.288689	  0.612090
  0.015058	  0.169553	 -0.039575	 -0.192002	  0.428918	 -0.105662	  0.094664	  0.110850	  0.062231	  0.085569	  0.266792	  0.322741	  0.611651
  0.032207	  0.154217	 -0.058871	 -0.158965	  0.423245	 -0.090435	  0.094229	  0.088259	  0.085737	  0.097448	  0.284164	  0.341734	  0.626847
  0.059523	  0.163599	 -0.071028	 -0.104610	  0.410539	 -0.082083	  0.118290	  0.102232	  0.111602	  0.150466	  0.319793	  0.359880	  0.635169
  0.071517	  0.161989	 -0.088896	 -0.076673	  0.436101	 -0.079021	  0.154663	  0.101073	  0.156030	  0.184752	  0.338149	  0.355316	  0.587376
  0.080814	  0.171492	 -0.066198	 -0.094319	  0.440496	 -0.033367	  0.183967	  0.081448	  0.183075	  0.191692	  0.360654	  0.346112	  0.560449
  0.053732	  0.152636	 -0.043622	 -0.080495	  0.423425	  0.005702	  0.153746	  0.109006	  0.185015	  0.207395	  0.349532	  0.285265	  0.514834
  0.031136	  0.131812	 -0.064741	 -0.056179	  0.392886	  0.020103	  0.126771	  0.104068	  0.163357	  0.178706	  0.316780	  0.210759	  0.465561
  0.048636	  0.095336	 -0.058336	 -0.038096	  0.377168	  0.018191	  0.153899	  0.108259	  0.137808	  0.140025	  0.250184	  0.142045	  0.400364
  0.067643	  0.104925	 -0.038749	 -0.057869	  0.387823	  0.020605	  0.167936	  0.123581	  0.141972	  0.101671	  0.182381	  0.045631	  0.323161
  0.082356	  0.116501	 -0.008293	 -0.063681	  0.402294	  0.023101	  0.162915	  0.094965	  0.122067	  0.057088	  0.110918	  0.011397	  0.249972
  0.106789	  0.124630	  0.032421	 -0.065599	  0.438470	  0.032760	  0.185530	  0.066873	  0.043842	  0.067666	  0.006751	 -0.037157	  0.149919
  0.091898	  0.159119	  0.069974	 -0.067540	  0.408753	  0.010553	  0.189203	  0.015519	  0.006712	  0.048763	 -0.054626	 -0.076043	  0.094899
  0.101459	  0.179515	  0.100771	 -0.032080	  0.382232	  0.010440	  0.191888	 -0.061985	 -0.016815	 -0.039340	 -0.107037	 -0.106674	  0.049376
  0.087888	  0.182173	  0.086796	 -0.001826	  0.431572	  0.014114	  0.129315	 -0.088985	 -0.038314	 -0.084988	 -0.148242	 -0.166053	 -0.041957
  0.089057	  0.169894	  0.071346	 -0.017387	  0.426559	 -0.006144	  0.106062	 -0.125291	 -0.085732	 -0.137949	 -0.204509	 -0.247058	 -0.107211
  0.088561	  0.141913	  0.062165	 -0.003890	  0.422354	 -0.037759	  0.106448	 -0.150777	 -0.126337	 -0.196102	 -0.256289	 -0.324918	 -0.163317
  0.096254	  0.126861	  0.081763	 -0.019622	  0.393834	 -0.046790	  0.088078	 -0.172271	 -0.133671	 -0.258739	 -0.325408	 -0.335280	 -0.207391
  0.088731	  0.127257	  0.107641	 -0.010006	  0.361607	 -0.093359	  0.064859	 -0.212284	 -0.116295	 -0.315398	 -0.405331	 -0.346442	 -0.238688
  0.092953	  0.180170	  0.121338	 -0.044258	  0.337362	 -0.145468	  0.006044	 -0.220847	 -0.153084	 -0.391550	 -0.455217	 -0.404601	 -0.280868
  0.112647	  0.233356	  0.124965	 -0.049659	  0.340269	 -0.139758	 -0.036032	 -0.248795	 -0.219146	 -0.405387	 -0.490475	 -0.455856	 -0.294956
  0.114587	  0.246951	  0.115812	 -0.036716	  0.344982	 -0.181697	 -0.069137	 -0.313740	 -0.303313	 -0.423637	 -0.498117	 -0.519276	 -0.294896
  0.103848	  0.265885	  0.051711	 -0.010039	  0.310265	 -0.180259	 -0.069461	 -0.324291	 -0.313265	 -0.474493	 -0.504651	 -0.536916	 -0.279206
  0.105352	  0.252304	  0.024987	 -0.019281	  0.276813	 -0.197356	 -0.111529	 -0.303342	 -0.309782	 -0.510877	 -0.505005	 -0.499746	 -0.287684
  0.139973	  0.231639	  0.039911	 -0.052647	  0.279304	 -0.232321	 -0.139495	 -0.338316	 -0.364222	 -0.533426	 -0.540289	 -0.426722	 -0.248360
  0.137893	  0.206189	  0.035867	 -0.073747	  0.272100	 -0.235320	 -0.110239	 -0.353161	 -0.369703	 -0.522296	 -0.527933	 -0.384720	 -0.204727
  0.148184	  0.223071	  0.051312	 -0.127504	  0.235008	 -0.234253	 -0.072158	 -0.364622	 -0.373999	 -0.496080	 -0.538807	 -0.370505	 -0.158090
  0.150437	  0.247673	  0.063261	 -0.110434	  0.187131	 -0.242204	 -0.099718	 -0.419440	 -0.372885	 -0.463217	 -0.553595	 -0.385792	 -0.180140
  0.179760	  0.262783	  0.055188	 -0.103305	  0.199808	 -0.302861	 -0.069701	 -0.407851	 -0.374836	 -0.480822	 -0.527119	 -0.372087	 -0.154732
  0.171973	  0.262329	  0.055560	 -0.124834	  0.190991	 -0.291094	 -0.072564	 -0.413602	 -0.346610	 -0.473139	 -0.524923	 -0.269245	 -0.138998
  0.126034	  0.214207	  0.040296	 -0.192198	  0.184413	 -0.270306	 -0.074069	 -0.408354	 -0.299145	 -0.442054	 -0.489951	 -0.280392	 -0.124009
  0.099164	  0.197916	 -0.033850	 -0.200628	  0.194164	 -0.281286	 -0.080831	 -0.409995	 -0.271589	 -0.419166	 -0.455197	 -0.261570	 -0.097106
  0.089987	  0.188265	 -0.076056	 -0.169664	  0.160812	 -0.253395	 -0.118295	 -0.408675	 -0.265106	 -0.388287	 -0.417424	 -0.224308	 -0.046138
  0.119055	  0.189183	 -0.079394	 -0.156248	  0.162805	 -0.239341	 -0.104754	 -0.409396	 -0.258751	 -0.371513	 -0.413970	 -0.177486	  0.000631
  0.140814	  0.176677	 -0.099455	 -0.158905	  0.168897	 -0.254725	 -0.090223	 -0.384313	 -0.262555	 -0.370927	 -0.419388	 -0.144576	  0.010037
  0.135938	  0.201820	 -0.044771	 -0.183660	  0.199245	 -0.270552	 -0.048319	 -0.361983	 -0.249996	 -0.391386	 -0.378990	 -0.109261	 -0.018539
  0.105861	  0.204779	 -0.001580	 -0.202576	  0.225285	 -0.215080	 -0.035349	 -0.331918	 -0.226641	 -0.345832	 -0.359743	 -0.076112	 -0.082351
  0.106649	  0.204791	  0.004545	 -0.165634	  0.189321	 -0.225901	 -0.038793	 -0.336247	 -0.204905	 -0.298436	 -0.331704	 -0.081892	 -0.107721
  0.082891	  0.214284	  0.001783	 -0.158240	  0.157339	 -0.258624	 -0.069581	 -0.327292	 -0.161501	 -0.297791	 -0.338749	 -0.102265	 -0.172648
  0.097146	  0.197399	 -0.002844	 -0.165708	  0.145550	 -0.202718	 -0.054158	 -0.312387	 -0.118267	 -0.257871	 -0.321722	 -0.133581	 -0.203552
  0.074533	  0.171197	  0.007836	 -0.127716	  0.170276	 -0.178840	 -0.014840	 -0.285457	 -0.132239	 -0.225554	 -0.356453	 -0.151125	 -0.222515
  0.097725	  0.135446	  0.033465	 -0.107166	  0.172428	 -0.154499	 -0.027873	 -0.286244	 -0.130843	 -0.206016	 -0.381802	 -0.194055	 -0.225305
  0.126200	  0.121039	  0.053036	 -0.143947	  0.173307	 -0.150850	 -0.033227	 -0.290108	 -0.100583	 -0.237271	 -0.357579	 -0.226829	 -0.219464
  0.117187	  0.110347	  0.019557	 -0.158216	  0.164936	 -0.129379	 -0.002692	 -0.283622	 -0.095660	 -0.244286	 -0.405385	 -0.233281	 -0.183885
  0.123065	  0.116203	  0.016900	 -0.115292	  0.146349	 -0.081462	  0.021686	 -0.267081	 -0.100046	 -0.276235	 -0.418772	 -0.216344	 -0.187238
  0.117936	  0.143658	  0.016464	 -0.107148	  0.175923	 -0.056120	  0.084418	 -0.247713	 -0.101455	 -0.265925	 -0.471466	 -0.239741	 -0.226768
  0.118294	  0.140954	  0.076110	 -0.120165	  0.190126	 -0.008427	  0.071829	 -0.252340	 -0.110930	 -0.280880	 -0.498640	 -0.257896	 -0.239714
  0.077038	  0.132467	  0.117122	 -0.121827	  0.234728	 -0.016443	  0.050014	 -0.276752	 -0.130208	 -0.343460	 -0.494025	 -0.285405	 -0.251574
  0.059680	  0.125221	  0.107520	 -0.106613	  0.263156	 -0.021795	  0.048493	 -0.310414	 -0.134180	 -0.396385	 -0.488458	 -0.325273	 -0.263671
  0.045493	  0.155400	  0.081916	 -0.093998	  0.245347	  0.003573	  0.027420	 -0.340854	 -0.147937	 -0.425369	 -0.532722	 -0.320606	 -0.272989
  0.063102	  0.157060	  0.076326	 -0.028787	  0.229510	  0.068395	  0.028253	 -0.364221	 -0.174378	 -0.465555	 -0.575503	 -0.299181	 -0.258970
  0.092893	  0.161465	  0.071553	  0.004787	  0.226654	  0.061037	  0.019550	 -0.407604	 -0.183011	 -0.486059	 -0.567697	 -0.300635	 -0.252486
  0.106637	  0.145168	  0.037701	  0.033580	  0.245624	  0.037946	  0.009798	 -0.440559	 -0.206570	 -0.487884	 -0.540627	 -0.314138	 -0.261051
  0.122503	  0.126545	  0.047695	  0.039131	  0.248345	  0.013198	  0.006085	 -0.475803	 -0.233318	 -0.501398	 -0.568738	 -0.303328	 -0.264879
  0.139344	  0.139099	  0.091182	  0.037406	  0.235648	 -0.035630	 -0.006147	 -0.508134	 -0.227157	 -0.499388	 -0.541253	 -0.271214	 -0.244359
  0.128093	  0.152468	  0.121846	  0.053220	  0.270618	 -0.047023	  0.005579	 -0.498134	 -0.237744	 -0.433279	 -0.531444	 -0.280098	 -0.227086
  0.129780	  0.174002	  0.128454	  0.089633	  0.284176	 -0.064948	 -0.002096	 -0.508641	 -0.248720	 -0.423724	 -0.523875	 -0.319860	 -0.202356
  0.117686	  0.149034	  0.126898	  0.116763	  0.267826	 -0.041753	 -0.048911	 -0.519174	 -0.247873	 -0.432304	 -0.502572	 -0.321924	 -0.211034
  0.130192	  0.119303	  0.100311	  0.091632	  0.246305	 -0.038769	 -0.025768	 -0.496500	 -0.197662	 -0.421794	 -0.468726	 -0.321825	 -0.224465
  0.152173	  0.096472	  0.076031	  0.062063	  0.213742	 -0.047858	 -0.032902	 -0.510729	 -0.223655	 -0.443837	 -0.461021	 -0.284484	 -0.226905
  0.152277	  0.099701	  0.054780	  0.093894	  0.198219	 -0.064723	 -0.058080	 -0.568741	 -0.295109	 -0.435353	 -0.457863	 -0.265768	 -0.224420
  0.116857	  0.103603	  0.052487	  0.110907	  0.152989	 -0.070435	 -0.081630	 -0.603007	 -0.292650	 -0.405945	 -0.451643	 -0.241121	 -0.221655
  0.117215	  0.079559	  0.050721	  0.073437	  0.139102	 -0.090892	 -0.070256	 -0.596654	 -0.323819	 -0.376312	 -0.430530	 -0.250208	 -0.213657
  0.102807	  0.051772	  0.013811	  0.006927	  0.111555	 -0.148417	 -0.059991	 -0.566675	 -0.276725	 -0.346069	 -0.399401	 -0.229348	 -0.176705
  0.089417	  0.048298	  0.014358	 -0.024039	  0.078033	 -0.157073	 -0.079925	 -0.528812	 -0.231737	 -0.305102	 -0.351441	 -0.210980	 -0.169088
  0.073984	  0.044577	  0.031183	 -0.048091	  0.100189	 -0.136880	 -0.052844	 -0.516232	 -0.238625	 -0.256175	 -0.323032	 -0.208635	 -0.170532
  0.097020	  0.039929	  0.019909	 -0.084421	  0.095184	 -0.121961	 -0.040512	 -0.539444	 -0.221648	 -0.197329	 -0.312396	 -0.202802	 -0.135961
  0.104083	  0.021489	 -0.010604	 -0.070214	  0.076714	 -0.112837	 -0.051711	 -0.499369	 -0.223352	 -0.199305	 -0.280796	 -0.168637	 -0.067847
  0.103136	  0.025894	 -0.032883	 -0.059125	  0.076749	 -0.087623	 -0.030424	 -0.440435	 -0.198509	 -0.208811	 -0.260401	 -0.163032	 -0.025029
  0.114651	  0.023078	 -0.042690	 -0.072717	  0.101659	 -0.060363	 -0.004282	 -0.389741	 -0.189171	 -0.223062	 -0.261445	 -0.171272	  0.006332
  0.144851	 -0.001260	 -0.049911	 -0.084511	  0.126669	 -0.041327	  0.000094	 -0.368056	 -0.152766	 -0.203673	 -0.237893	 -0.162051	  0.019172
  0.135999	 -0.003606	 -0.062674	 -0.090512	  0.129587	 -0.037144	 -0.002235	 -0.342021	 -0.162129	 -0.183923	 -0.190364	 -0.108642	  0.037229
  0.160770	  0.004150	 -0.065016	 -0.083823	  0.156356	 -0.005749	 -0.000992	 -0.301374	 -0.151447	 -0.184386	 -0.198210	 -0.054939	  0.028349
  0.167252	 -0.025386	 -0.072550	 -0.091481	  0.176048	  0.008787	  0.030688	 -0.319880	 -0.140094	 -0.179890	 -0.191318	 -0.047224	  0.042401
  0.165525	 -0.044511	 -0.085991	 -0.072785	  0.181149	 -0.002387	  0.041605	 -0.377331	 -0.132977	 -0.205438	 -0.169698	 -0.067648	  0.037414
  0.142405	 -0.047767	 -0.061646	 -0.046204	  0.187057	 -0.011597	  0.023827	 -0.353532	 -0.151389	 -0.179947	 -0.151791	 -0.071160	  0.044297
  0.147815	 -0.034761	 -0.026783	 -0.054553	  0.203855	 -0.014262	  0.021363	 -0.357430	 -0.164916	 -0.182850	 -0.188554	 -0.103268	  0.031880
  0.204749	 -0.064659	 -0.022550	 -0.056948	  0.216731	 -0.008578	  0.058810	 -0.345224	 -0.167311	 -0.192366	 -0.184486	 -0.132125	  0.005602
  0.235504	 -0.099158	 -0.042262	 -0.039621	  0.234518	 -0.004069	  0.045749	 -0.307011	 -0.166999	 -0.194771	 -0.196323	 -0.115586	  0.014965
  0.250177	 -0.080516	 -0.048458	 -0.008337	  0.179198	 -0.003875	  0.009068	 -0.284660	 -0.144548	 -0.197211	 -0.227583	 -0.111874	 -0.011726
  0.219731	 -0.102643	 -0.018730	  0.021751	  0.164019	 -0.006569	 -0.010296	 -0.319543	 -0.135182	 -0.205702	 -0.262797	 -0.105199	 -0.043387
  0.180654	 -0.139173	 -0.021628	  0.032764	  0.188387	 -0.024893	 -0.018727	 -0.336410	 -0.120596	 -0.221704	 -0.300557	 -0.151114	 -0.067736
  0.152958	 -0.131038	 -0.038986	  0.058393	  0.151523	 -0.010387	  0.002873	 -0.272953	 -0.131437	 -0.238571	 -0.329095	 -0.155396	 -0.116115
  0.186008	 -0.112399	 -0.025300	  0.006278	  0.129041	 -0.005264	  0.021324	 -0.266566	 -0.130883	 -0.253800	 -0.322932	 -0.160689	 -0.143856
  0.203027	 -0.141401	  0.003018	 -0.069640	  0.132941	 -0.036047	  0.038294	 -0.278797	 -0.180948	 -0.285230	 -0.345253	 -0.181547	 -0.182077
  0.183447	 -0.151878	  0.003729	 -0.115011	  0.103058	 -0.076878	  0.033214	 -0.307350	 -0.214855	 -0.299949	 -0.349282	 -0.215392	 -0.213591
  0.151035	 -0.136867	 -0.019110	 -0.149924	  0.105209	 -0.125842	  0.043775	 -0.298824	 -0.205765	 -0.287825	 -0.365651	 -0.253964	 -0.236548
  0.122335	 -0.110051	 -0.031138	 -0.139087	  0.076337	 -0.122822	  0.049263	 -0.285453	 -0.192415	 -0.292643	 -0.419301	 -0.311646	 -0.249096
  0.133189	 -0.091946	 -0.066342	 -0.142535	  0.041164	 -0.121674	  0.057887	 -0.277516	 -0.194192	 -0.309191	 -0.442938	 -0.307180	 -0.240190
  0.114873	 -0.063665	 -0.059795	 -0.189443	  0.019809	 -0.143901	  0.063485	 -0.237761	 -0.227947	 -0.325245	 -0.453810	 -0.358242	 -0.232855
  0.093063	 -0.065464	 -0.043789	 -0.168734	 -0.047596	 -0.162822	  0.013051	 -0.230134	 -0.254508	 -0.355180	 -0.454311	 -0.394804	 -0.247623
  0.105993	 -0.081054	 -0.041845	 -0.164472	 -0.084399	 -0.149087	 -0.015376	 -0.258030	 -0.233382	 -0.358307	 -0.442123	 -0.361592	 -0.248827
  0.133316	 -0.125771	 -0.067599	 -0.181031	 -0.128535	 -0.143113	  0.026710	 -0.295068	 -0.215569	 -0.349255	 -0.427300	 -0.326524	 -0.234480
  0.086357	 -0.114882	 -0.096475	 -0.165243	 -0.123851	 -0.159877	  0.045624	 -0.309492	 -0.235562	 -0.341228	 -0.413645	 -0.301043	 -0.194942
  0.043749	 -0.127014	 -0.090673	 -0.156613	 -0.124151	 -0.148899	  0.065237	 -0.273265	 -0.231129	 -0.348188	 -0.368980	 -0.313120	 -0.136592
  0.080340	 -0.125945	 -0.084508	 -0.134067	 -0.113766	 -0.170944	  0.058439	 -0.250246	 -0.206042	 -0.310496	 -0.351437	 -0.281865	 -0.141970
  0.074931	 -0.141632	 -0.065299	 -0.110867	 -0.124784	 -0.198202	  0.049110	 -0.276791	 -0.190763	 -0.289498	 -0.328305	 -0.287075	 -0.173621
  0.062337	 -0.162602	 -0.082784	 -0.104072	 -0.119046	 -0.192272	  0.013340	 -0.282407	 -0.162228	 -0.268299	 -0.317278	 -0.253778	 -0.226797
  0.048755	 -0.160187	 -0.074798	 -0.111033	 -0.085324	 -0.136588	 -0.017920	 -0.270901	 -0.126924	 -0.226138	 -0.322718	 -0.276287	 -0.262035
  0.044748	 -0.180048	 -0.075436	 -0.123171	 -0.060053	 -0.131508	  0.014474	 -0.292441	 -0.135588	 -0.200802	 -0.318696	 -0.321153	 -0.240724
  0.050542	 -0.166378	 -0.113573	 -0.120680	 -0.055232	 -0.134782	 -0.012504	 -0.321459	 -0.125270	 -0.210954	 -0.315452	 -0.308840	 -0.202661
  0.038949	 -0.120711	 -0.097441	 -0.133569	 -0.056990	 -0.122653	 -0.040041	 -0.258195	 -0.131929	 -0.223251	 -0.269664	 -0.293922	 -0.165629
  0.071106	 -0.118534	 -0.078210	 -0.133432	 -0.065336	 -0.138712	  0.007589	 -0.219067	 -0.149883	 -0.204359	 -0.223441	 -0.233149	 -0.155649
  0.101292	 -0.094971	 -0.053020	 -0.152824	 -0.054107	 -0.153564	  0.030075	 -0.207652	 -0.120368	 -0.206411	 -0.204491	 -0.233804	 -0.151566
  0.077408	 -0.105662	 -0.040999	 -0.167205	 -0.037679	 -0.163103	 -0.000775	 -0.205312	 -0.097182	 -0.196921	 -0.185143	 -0.218045	 -0.130654
  0.060847	 -0.068655	 -0.069274	 -0.192963	 -0.066238	 -0.175582	 -0.025533	 -0.171927	 -0.067035	 -0.162134	 -0.140087	 -0.215120	 -0.110100
  0.057934	 -0.001651	 -0.112682	 -0.203400	 -0.112597	 -0.158582	  0.030049	 -0.150497	 -0.022531	 -0.119098	 -0.114205	 -0.240307	 -0.075495
  0.023174	 -0.006961	 -0.152229	 -0.183243	 -0.109409	 -0.151255	  0.062159	 -0.155388	 -0.007000	 -0.097035	 -0.099932	 -0.230497	 -0.060427
 -0.021857	  0.007121	 -0.030209	  0.052542	 -0.037458	 -0.075812	  0.084410	  0.059552	  0.049220	 -0.122084	 -0.016299	 -0.113645	 -0.000889
  0.000825	  0.002066	 -0.032322	  0.049249	 -0.014526	 -0.072030	  0.092205	  0.032085	  0.032658	 -0.141468	 -0.003427	 -0.091737	 -0.019616
  0.014411	 -0.020852	 -0.030841	  0.034410	  0.011527	 -0.054627	  0.062525	 -0.000415	  0.008859	 -0.128976	 -0.036450	 -0.057905	 -0.018209
 -0.011242	 -0.012912	 -0.034052	  0.020534	  0.034203	 -0.031228	  0.067048	 -0.022406	  0.020031	 -0.065746	 -0.006526	 -0.058688	 -0.035790
 -0.017435	 -0.019919	 -0.050234	 -0.007986	  0.045583	 -0.041258	  0.078729	 -0.037585	  0.022168	 -0.039706	 -0.002146	 -0.049609	 -0.043322
 -0.014908	 -0.006046	 -0.045578	  0.006194	  0.035430	 -0.048458	  0.075880	 -0.022966	 -0.013159	 -0.042119	 -0.000425	 -0.047279	 -0.016996
  0.044175	  0.053045	 -0.028367	  0.016146	  0.027356	 -0.047350	  0.041709	 -0.015959	 -0.024885	 -0.053365	  0.026805	 -0.018411	 -0.005530
  0.059429	  0.073467	 -0.034706	  0.038303	  0.025358	 -0.051489	  0.042852	  0.007634	  0.000657	 -0.027120	  0.019986	  0.017416	  0.020939
  0.013900	  0.081665	 -0.031723	  0.067188	 -0.011209	 -0.050469	  0.059373	  0.054270	  0.010889	  0.007531	  0.009911	  0.002085	  0.000087
 -0.022512	  0.042053	 -0.025187	  0.085159	 -0.006955	 -0.025132	  0.021810	  0.062558	  0.024373	  0.024171	 -0.004561	  0.000067	  0.001638
 -0.010606	  0.036226	 -0.007074	  0.050970	  0.015566	 -0.003627	 -0.032363	  0.050426	  0.056837	  0.041219	 -0.000323	  0.024877	 -0.019450
  0.003082	  0.044642	  0.039271	 -0.011963	 -0.014306	 -0.006731	 -0.018127	  0.031456	  0.069973	  0.048373	 -0.017577	  0.025877	  0.002648
 -0.019171	  0.043406	  0.043568	 -0.009296	  0.004636	 -0.009311	 -0.050451	  0.016121	  0.053261	  0.043364	 -0.033875	  0.011199	  0.009189
  0.006751	  0.027831	  0.051631	 -0.043124	 -0.011442	  0.013987	 -0.095212	 -0.010520	  0.038816	  0.064544	 -0.053180	  0.023733	  0.016250
 -0.000547	  0.016256	  0.023941	 -0.036160	 -0.043680	  0.045362	 -0.088011	 -0.003236	  0.027018	  0.042409	 -0.031768	  0.037795	  0.017261
 -0.029623	 -0.022115	  0.045319	 -0.028403	 -0.056023	  0.102850	 -0.066960	  0.000211	  0.006380	  0.041227	  0.006925	  0.043247	 -0.007427
 -0.017147	 -0.053265	  0.039283	 -0.041734	 -0.026156	  0.125551	 -0.068234	 -0.022560	 -0.073601	  0.034225	  0.022901	  0.054502	  0.016123
 -0.012516	 -0.106338	  0.029915	 -0.063465	  0.011246	  0.110087	 -0.090609	 -0.065933	 -0.094205	  0.061760	  0.044820	  0.046132	  0.026671
 -0.004269	 -0.096213	  0.034240	 -0.083599	  0.022204	  0.082826	 -0.077614	 -0.066496	 -0.103106	  0.095873	  0.046844	  0.074442	  0.038329
  0.039260	 -0.090117	  0.043124	 -0.094966	 -0.011357	  0.036861	 -0.038959	 -0.046235	 -0.112187	  0.115889	  0.028365	  0.075900	  0.018094
  0.064689	 -0.110704	  0.044257	 -0.062848	 -0.009734	  0.055346	 -0.087155	 -0.034325	 -0.064789	  0.130433	 -0.007315	  0.019543	  0.010109
  0.050395	 -0.141003	  0.038203	 -0.020632	 -0.010172	  0.087115	 -0.125410	 -0.068022	 -0.068029	  0.150369	 -0.024516	 -0.002738	 -0.041819
  0.030613	 -0.178224	  0.007672	  0.013102	 -0.029336	  0.103307	 -0.190358	 -0.117780	 -0.061793	  0.139223	 -0.019805	  0.034754	 -0.039393
  0.021372	 -0.158650	  0.001247	  0.019901	 -0.009752	  0.105596	 -0.210814	 -0.143819	 -0.064761	  0.105287	 -0.036066	  0.059380	 -0.023743
  0.004856	 -0.142219	  0.015936	  0.038790	 -0.024260	  0.094534	 -0.221775	 -0.142324	 -0.083445	  0.139874	 -0.072854	  0.060899	 -0.021693
 -0.021174	 -0.135365	  0.008917	  0.028348	 -0.036062	  0.122889	 -0.216712	 -0.148199	 -0.079318	  0.139502	 -0.053270	  0.052222	 -0.003999
 -0.048413	 -0.158928	  0.059621	  0.011646	 -0.018157	  0.148901	 -0.170950	 -0.177397	 -0.060736	  0.127908	 -0.056585	  0.035676	  0.027885
 -0.040574	 -0.161216	  0.057441	  0.001257	 -0.006662	  0.155458	 -0.165137	 -0.140048	 -0.054099	  0.120996	 -0.092677	  0.030242	  0.020991
 -0.029762	 -0.201918	  0.078715	 -0.010918	 -0.001647	  0.185701	 -0.174637	 -0.149331	 -0.045069	  0.099694	 -0.117241	  0.019807	 -0.015963
 -0.076663	 -0.192938	  0.123293	 -0.009973	  0.032437	  0.206404	 -0.151894	 -0.151408	 -0.030122	  0.111554	 -0.117041	  0.014629	 -0.033029
 -0.081950	 -0.149739	  0.111599	 -0.009060	  0.048744	  0.158872	 -0.138498	 -0.146573	 -0.033887	  0.125089	 -0.150306	  0.038912	 -0.024143
 -0.067853	 -0.091066	  0.142936	 -0.012210	  0.051970	  0.124579	 -0.165094	 -0.143325	 -0.020611	  0.110182	 -0.164502	  0.046599	 -0.011722
 -0.064032	 -0.101405	  0.160273	 -0.050577	  0.063164	  0.072715	 -0.164809	 -0.151664	  0.002026	  0.101642	 -0.188209	  0.031892	 -0.024262
 -0.065744	 -0.123806	  0.176131	 -0.044157	  0.069557	  0.081168	 -0.194885	 -0.172446	 -0.002315	  0.114429	 -0.176046	  0.014416	 -0.003607
 -0.062499	 -0.109845	  0.206305	 -0.057708	  0.118168	  0.072751	 -0.222943	 -0.140772	 -0.045057	  0.157871	 -0.205122	  0.011410	  0.005264
 -0.062472	 -0.116841	  0.231367	 -0.091547	  0.128015	  0.047772	 -0.202066	 -0.111581	 -0.047258	  0.184838	 -0.202700	  0.023085	  0.038110
 -0.085206	 -0.080064	  0.255332	 -0.075943	  0.148423	  0.041637	 -0.215537	 -0.128461	 -0.036004	  0.183730	 -0.174844	  0.019455	  0.045578
 -0.096041	 -0.074104	  0.290108	 -0.030186	  0.132340	  0.074296	 -0.225965	 -0.146928	 -0.058733	  0.163968	 -0.142359	  0.022613	  0.029800
 -0.078917	 -0.080926	  0.322918	  0.017552	  0.112210	  0.133872	 -0.206002	 -0.128952	 -0.081181	  0.133444	 -0.130515	  0.014594	  0.025488
 -0.053827	 -0.091735	  0.296540	  0.039892	  0.097508	  0.147685	 -0.187461	 -0.132724	 -0.093599	  0.148446	 -0.118266	 -0.025038	  0.042010
 -0.087649	 -0.137678	  0.320005	  0.069566	  0.114869	  0.152861	 -0.164333	 -0.120639	 -0.078149	  0.155973	 -0.114738	 -0.044288	  0.041020
 -0.129407	 -0.129935	  0.362073	  0.082186	  0.090435	  0.179647	 -0.170991	 -0.112550	 -0.055966	  0.135104	 -0.135736	 -0.056991	  0.042697
 -0.101366	 -0.146076	  0.353892	  0.065267	  0.074287	  0.139809	 -0.160504	 -0.138332	 -0.066407	  0.147325	 -0.148222	 -0.077641	  0.041978
 -0.119721	 -0.201977	  0.337906	  0.065977	  0.117355	  0.095766	 -0.159651	 -0.130294	 -0.078624	  0.132668	 -0.174517	 -0.075264	  0.021845
 -0.108453	 -0.243225	  0.349114	  0.109257	  0.126505	  0.072748	 -0.183132	 -0.146341	 -0.094052	  0.151480	 -0.170157	 -0.076144	  0.009818
 -0.073381	 -0.256905	  0.388292	  0.132561	  0.149716	  0.037858	 -0.245468	 -0.150619	 -0.131357	  0.179504	 -0.174631	 -0.087659	  0.030022
 -0.046698	 -0.257674	  0.412620	  0.131661	  0.170846	  0.047521	 -0.250262	 -0.126486	 -0.147843	  0.178366	 -0.181565	 -0.088222	  0.057834
 -0.050295	 -0.223445	  0.389798	  0.152795	  0.157516	  0.037706	 -0.237284	 -0.128056	 -0.134980	  0.181681	 -0.193348	 -0.126248	  0.085093
 -0.043239	 -0.220056	  0.367115	  0.249573	  0.160990	  0.058020	 -0.225497	 -0.146087	 -0.095426	  0.162567	 -0.199183	 -0.182484	  0.064075
 -0.037238	 -0.233202	  0.305693	  0.306530	  0.183220	  0.040734	 -0.227035	 -0.146014	 -0.110624	  0.159887	 -0.184355	 -0.189248	  0.066687
 -0.055281	 -0.254605	  0.317999	  0.323175	  0.174169	  0.007174	 -0.258867	 -0.135289	 -0.103630	  0.149290	 -0.194914	 -0.200635	  0.034535
 -0.092876	 -0.222521	  0.321636	  0.328294	  0.168215	  0.044980	 -0.284478	 -0.115468	 -0.107142	  0.153991	 -0.204376	 -0.216327	  0.021143
 -0.101015	 -0.169960	  0.322107	  0.315141	  0.170748	  0.049991	 -0.299084	 -0.148615	 -0.125985	  0.151221	 -0.232866	 -0.225641	  0.033909
 -0.061158	 -0.162001	  0.334483	  0.323721	  0.195329	  0.055185	 -0.300974	 -0.201799	 -0.113410	  0.133266	 -0.260500	 -0.233679	  0.023389
 -0.054705	 -0.161474	  0.354082	  0.310380	  0.211158	  0.062131	 -0.244036	 -0.230744	 -0.115549	  0.149582	 -0.251608	 -0.219809	  0.008927
 -0.090940	 -0.167337	  0.403435	  0.339244	  0.194561	  0.045628	 -0.150363	 -0.232554	 -0.114822	  0.169094	 -0.236312	 -0.233215	  0.018437
 -0.116552	 -0.201934	  0.417963	  0.292536	  0.256098	  0.040392	 -0.097163	 -0.190119	 -0.139294	  0.156825	 -0.261500	 -0.289952	  0.040462
 -0.111851	 -0.227721	  0.405729	  0.311096	  0.293653	  0.015000	 -0.120969	 -0.142798	 -0.141694	  0.142797	 -0.285179	 -0.311422	  0.048916
 -0.120930	 -0.218171	  0.384478	  0.295320	  0.300443	  0.004333	 -0.132917	 -0.148219	 -0.123779	  0.159423	 -0.254585	 -0.302253	  0.035102
 -0.146441	 -0.203200	  0.399128	  0.242000	  0.303037	 -0.027016	 -0.125089	 -0.159766	 -0.114450	  0.178876	 -0.223716	 -0.285313	  0.031153
 -0.156151	 -0.191979	  0.395455	  0.235573	  0.302636	 -0.034006	 -0.123198	 -0.138467	 -0.077835	  0.182754	 -0.255192	 -0.317009	  0.038744
 -0.128004	 -0.130021	  0.340751	  0.236483	  0.288657	  0.012317	 -0.137732	 -0.150734	 -0.083819	  0.130104	 -0.230319	 -0.314958	  0.046080
 -0.135668	 -0.132014	  0.306745	  0.270518	  0.269297	 -0.029485	 -0.133030	 -0.136195	 -0.091718	  0.127496	 -0.242601	 -0.292408	  0.011383
 -0.127170	 -0.152192	  0.305972	  0.328215	  0.254569	 -0.014941	 -0.112692	 -0.115433	 -0.108772	  0.144143	 -0.262813	 -0.277557	 -0.025453
 -0.114430	 -0.192534	  0.289294	  0.375759	  0.251450	 -0.008400	 -0.142938	 -0.109211	 -0.111207	  0.148371	 -0.245116	 -0.307423	 -0.043405
 -0.122989	 -0.231371	  0.307943	  0.338321	  0.228415	 -0.055795	 -0.134002	 -0.120521	 -0.101566	  0.143379	 -0.253595	 -0.384745	 -0.011647
 -0.122389	 -0.282474	  0.273648	  0.310149	  0.207857	 -0.095755	 -0.090442	 -0.134510	 -0.088760	  0.142691	 -0.252933	 -0.380196	 -0.013502
 -0.084289	 -0.276542	  0.264455	  0.344103	  0.230852	 -0.126162	 -0.088433	 -0.170272	 -0.109007	  0.150756	 -0.252234	 -0.356965	 -0.017705
 -0.072170	 -0.300901	  0.277048	  0.354285	  0.241276	 -0.142122	 -0.048954	 -0.172787	 -0.102486	  0.143989	 -0.266808	 -0.342878	 -0.033335
 -0.054314	 -0.279635	  0.255931	  0.355531	  0.226414	 -0.148701	 -0.040673	 -0.138497	 -0.094739	  0.130178	 -0.248095	 -0.315665	 -0.032727
 -0.066814	 -0.243393	  0.228414	  0.326177	  0.207080	 -0.148189	 -0.072593	 -0.134152	 -0.110639	  0.147586	 -0.226602	 -0.318578	 -0.011991
 -0.045967	 -0.272617	  0.225888	  0.321393	  0.199771	 -0.169052	 -0.087384	 -0.136339	 -0.115507	  0.159309	 -0.210834	 -0.334904	 -0.007135
 -0.036248	 -0.279941	  0.220308	  0.329377	  0.230363	 -0.188058	 -0.091413	 -0.103367	 -0.133467	  0.152134	 -0.210806	 -0.345204	  0.023508
 -0.054987	 -0.311224	  0.201589	  0.328074	  0.306573	 -0.185287	 -0.102002	 -0.088544	 -0.156609	  0.192599	 -0.260352	 -0.368278	  0.022892
 -0.065082	 -0.332145	  0.197448	  0.316360	  0.344569	 -0.161759	 -0.114001	 -0.147086	 -0.140135	  0.162099	 -0.270082	 -0.339779	  0.021960
 -0.057821	 -0.328629	  0.169176	  0.298508	  0.350234	 -0.177979	 -0.090915	 -0.167906	 -0.164676	  0.109223	 -0.262226	 -0.320628	  0.028843
 -0.018275	 -0.321046	  0.142500	  0.314021	  0.377350	 -0.175362	 -0.054616	 -0.137437	 -0.239353	  0.119800	 -0.237798	 -0.301461	  0.056186
 -0.012349	 -0.333978	  0.087542	  0.302885	  0.382646	 -0.200145	 -0.058185	 -0.119720	 -0.250762	  0.138282	 -0.201039	 -0.320738	  0.048170
 -0.053960	 -0.349371	  0.055929	  0.333101	  0.388540	 -0.234649	 -0.063159	 -0.098317	 -0.223711	  0.148206	 -0.175202	 -0.339479	  0.030624
 -0.084360	 -0.340385	  0.013869	  0.334230	  0.374903	 -0.222156	 -0.079383	 -0.077993	 -0.207783	  0.164316	 -0.177728	 -0.303895	  0.032380
 -0.092022	 -0.317673	 -0.001835	  0.294501	  0.337144	 -0.205458	 -0.076901	 -0.075799	 -0.169485	  0.185235	 -0.180159	 -0.301939	  0.056929
 -0.074209	 -0.331376	  0.000955	  0.249261	  0.352185	 -0.182336	 -0.045247	 -0.099266	 -0.160755	  0.159751	 -0.178530	 -0.266581	  0.074896
 -0.063603	 -0.344045	  0.012271	  0.177327	  0.349700	 -0.145357	 -0.036285	 -0.115763	 -0.194545	  0.159172	 -0.167838	 -0.244054	  0.062438
 -0.041526	 -0.360279	 -0.028315	  0.123876	  0.376069	 -0.150161	 -0.035837	 -0.112381	 -0.178507	  0.145320	 -0.156665	 -0.190665	  0.052215
 -0.075885	 -0.380067	 -0.042156	  0.152876	  0.363986	 -0.147715	  0.002237	 -0.078113	 -0.152580	  0.120298	 -0.174425	 -0.183517	  0.039473
 -0.077714	 -0.364563	 -0.037804	  0.145058	  0.341102	 -0.148839	  0.050914	 -0.065312	 -0.162104	  0.128844	 -0.169948	 -0.191753	  0.024850
 -0.077012	 -0.364785	  0.010744	  0.121134	  0.348979	 -0.145953	  0.061934	 -0.080519	 -0.151646	  0.135986	 -0.157341	 -0.187577	  0.026201
 -0.061972	 -0.377587	  0.062519	  0.097600	  0.365112	 -0.148124	  0.051635	 -0.099318	 -0.144757	  0.144597	 -0.163648	 -0.158423	  0.024223
 -0.042615	 -0.392614	  0.038328	  0.052753	  0.407219	 -0.125385	  0.038892	 -0.102019	 -0.145818	  0.145282	 -0.166975	 -0.153787	 -0.035032
 -0.037079	 -0.419777	  0.032918	 -0.008879	  0.418891	 -0.135329	  0.059918	 -0.105077	 -0.157374	  0.148757	 -0.181952	 -0.126230	 -0.046236
 -0.033641	 -0.396446	  0.032286	 -0.043028	  0.397727	 -0.153862	  0.018294	 -0.079892	 -0.198418	  0.172428	 -0.163777	 -0.109396	 -0.034481
 -0.052003	 -0.381294	  0.043182	 -0.060626	  0.371879	 -0.157809	 -0.052170	 -0.025684	 -0.182653	  0.195326	 -0.142476	 -0.145098	 -0.040879
 -0.048953	 -0.420837	  0.045117	 -0.071950	  0.408491	 -0.151823	 -0.032690	 -0.022196	 -0.167567	  0.177398	 -0.195237	 -0.182562	 -0.082860
 -0.084979	 -0.475902	  0.016613	 -0.039001	  0.434498	 -0.162624	  0.004989	 -0.024422	 -0.145862	  0.196414	 -0.217972	 -0.151866	 -0.077018
 -0.130667	 -0.495630	  0.003908	  0.002865	  0.416519	 -0.164156	  0.037509	 -0.013000	 -0.156083	  0.175547	 -0.232333	 -0.138479	 -0.063245
 -0.156270	 -0.475769	  0.009381	  0.023479	  0.417093	 -0.147428	  0.066454	 -0.004367	 -0.176784	  0.168004	 -0.263116	 -0.115186	 -0.082784
 -0.179735	 -0.471772	 -0.011619	  0.001113	  0.406781	 -0.110650	  0.059351	 -0.015295	 -0.169500	  0.161132	 -0.218083	 -0.122802	 -0.112760
 -0.169215	 -0.479777	 -0.032104	  0.009505	  0.406107	 -0.069860	  0.058911	 -0.000826	 -0.153992	  0.173073	 -0.162959	 -0.139441	 -0.114558
 -0.164892	 -0.477285	 -0.056595	  0.068243	  0.429356	 -0.073390	  0.034664	 -0.004934	 -0.156150	  0.212784	 -0.148511	 -0.082784	 -0.103876
 -0.172995	 -0.532825	 -0.073783	  0.119303	  0.427601	 -0.048277	  0.058128	 -0.021012	 -0.159442	  0.217719	 -0.171350	 -0.053052	 -0.090174
 -0.154519	 -0.568497	 -0.088851	  0.090410	  0.406493	 -0.020162	  0.014232	 -0.045137	 -0.164935	  0.205569	 -0.189892	  0.000466	 -0.091644
 -0.172579	 -0.544460	 -0.075090	  0.042361	  0.400422	  0.009191	 -0.013538	 -0.018032	 -0.176346	  0.182506	 -0.198120	  0.033475	 -0.112024
 -0.180048	 -0.539762	 -0.079591	  0.001812	  0.406278	  0.036240	  0.011757	  0.012844	 -0.160230	  0.182112	 -0.180147	  0.024455	 -0.134311
 -0.162840	 -0.524531	 -0.106724	 -0.005816	  0.417406	  0.050750	  0.050111	 -0.010895	 -0.128353	  0.205260	 -0.176766	 -0.004969	 -0.160257
 -0.133767	 -0.537076	 -0.105191	  0.014448	  0.423312	  0.031889	  0.074591	 -0.027507	 -0.121375	  0.234305	 -0.178071	 -0.004712	 -0.165451
 -0.112553	 -0.496893	 -0.099710	  0.017633	  0.411995	 -0.020656	  0.106117	 -0.014125	 -0.151897	  0.235274	 -0.189056	 -0.009120	 -0.155265
 -0.117182	 -0.472011	 -0.088091	  0.035510	  0.401792	 -0.001951	  0.145075	  0.004406	 -0.189935	  0.220609	 -0.186843	  0.017165	 -0.133384
 -0.139672	 -0.431747	 -0.073392	  0.076111	  0.419731	  0.040068	  0.177753	  0.007918	 -0.160879	  0.170068	 -0.166333	  0.034416	 -0.101119
 -0.170119	 -0.453146	 -0.059119	  0.046729	  0.432864	  0.032793	  0.139094	  0.028487	 -0.154444	  0.135088	 -0.147733	  0.065928	 -0.058499
 -0.174039	 -0.460287	 -0.051721	  0.018724	  0.433791	  0.033713	  0.096946	  0.043415	 -0.128151	  0.126628	 -0.136691	  0.063767	 -0.058474
 -0.169425	 -0.479623	 -0.054353	  0.032820	  0.433340	  0.063609	  0.096024	  0.052316	 -0.124198	  0.137391	 -0.107507	  0.046717	 -0.079184
 -0.173976	 -0.475243	 -0.079132	  0.004316	  0.443063	  0.167073	  0.088898	  0.032520	 -0.121180	  0.147891	 -0.107646	  0.034442	 -0.089617
 -0.212378	 -0.456621	 -0.100114	  0.001058	  0.418255	  0.254404	  0.083380	  0.014472	 -0.115852	  0.171664	 -0.129109	  0.007954	 -0.085102
 -0.190228	 -0.455191	 -0.116405	 -0.005715	  0.451567	  0.175685	  0.106912	 -0.015462	 -0.128363	  0.168828	 -0.150478	 -0.011807	 -0.089653
 -0.176745	 -0.460918	 -0.079282	  0.016305	  0.470724	  0.132792	  0.139393	  0.011069	 -0.125341	  0.176749	 -0.178489	  0.008026	 -0.104641
 -0.225701	 -0.449889	 -0.052943	  0.016548	  0.484975	  0.161394	  0.091297	  0.025227	 -0.121186	  0.170230	 -0.201081	  0.011417	 -0.122902
 -0.244096	 -0.471571	 -0.115300	  0.022068	  0.469224	  0.184587	  0.091001	  0.026951	 -0.109191	  0.139561	 -0.242898	  0.028825	 -0.127543
 -0.260797	 -0.455319	 -0.136331	  0.020657	  0.432974	  0.180817	  0.110432	  0.007728	 -0.125034	  0.141565	 -0.217569	  0.008021	 -0.126076
 -0.279553	 -0.401599	 -0.156557	 -0.012525	  0.403371	  0.189824	  0.146059	 -0.002855	 -0.118257	  0.162263	 -0.186487	  0.046284	 -0.149492
 -0.269986	 -0.366963	 -0.139676	 -0.025460	  0.416822	  0.192000	  0.140933	 -0.004045	 -0.094555	  0.139991	 -0.189287	  0.076120	 -0.162728
 -0.278674	 -0.364440	 -0.107932	 -0.039797	  0.447139	  0.209964	  0.093768	 -0.012628	 -0.100804	  0.141566	 -0.172381	  0.073905	 -0.143252
 -0.291542	 -0.368978	 -0.124216	 -0.043500	  0.480406	  0.199147	  0.066264	 -0.035115	 -0.135160	  0.151081	 -0.187598	  0.058389	 -0.146200
 -0.320290	 -0.390938	 -0.126876	 -0.060306	  0.454156	  0.202040	  0.072380	 -0.045879	 -0.127390	  0.145344	 -0.196467	  0.094951	 -0.099320
 -0.328102	 -0.372953	 -0.117088	 -0.053517	  0.438756	  0.215042	  0.060778	 -0.014927	 -0.119278	  0.163016	 -0.197395	  0.133875	 -0.088672
 -0.312513	 -0.348300	 -0.074733	 -0.025641	  0.433459	  0.179338	  0.101895	 -0.045936	 -0.098049	  0.166871	 -0.206025	  0.124890	 -0.062616
 -0.319053	 -0.324724	 -0.077824	 -0.024737	  0.406033	  0.207991	  0.159664	 -0.101457	 -0.080963	  0.163054	 -0.227664	  0.141483	 -0.085971
 -0.302046	 -0.302984	 -0.114002	 -0.023587	  0.422490	  0.213040	  0.173696	 -0.126038	 -0.091294	  0.154391	 -0.245455	  0.139683	 -0.140100
 -0.304087	 -0.326369	 -0.119126	  0.010883	  0.455360	  0.173616	  0.186748	 -0.134862	 -0.054186	  0.183954	 -0.278181	  0.152790	 -0.159738
 -0.292601	 -0.340403	 -0.110427	 -0.014818	  0.438394	  0.181480	  0.191318	 -0.122280	 -0.055977	  0.185620	 -0.255045	  0.176090	 -0.167962
 -0.287021	 -0.361503	 -0.125388	 -0.060461	  0.402181	  0.210106	  0.155695	 -0.131038	 -0.049202	  0.181614	 -0.235754	  0.168824	 -0.133915
 -0.253172	 -0.360513	 -0.158764	 -0.093113	  0.395557	  0.236328	  0.166925	 -0.174621	 -0.020679	  0.178185	 -0.186016	  0.177994	 -0.117523
 -0.229715	 -0.367481	 -0.217884	 -0.145560	  0.343204	  0.260060	  0.128358	 -0.187055	 -0.038745	  0.137806	 -0.163334	  0.180386	 -0.113989
 -0.266807	 -0.351057	 -0.207646	 -0.101670	  0.319933	  0.268126	  0.099413	 -0.161091	 -0.040674	  0.142369	 -0.155258	  0.167332	 -0.129636
 -0.280754	 -0.325709	 -0.194408	 -0.067247	  0.394775	  0.296972	  0.103993	 -0.132617	 -0.039086	  0.169871	 -0.145809	  0.161081	 -0.115776
 -0.324802	 -0.289216	 -0.205427	 -0.054125	  0.419939	  0.269710	  0.107284	 -0.137905	 -0.036331	  0.179038	 -0.133351	  0.175949	 -0.120678
 -0.366576	 -0.295429	 -0.198038	 -0.050573	  0.366961	  0.217354	  0.139055	 -0.132338	 -0.016198	  0.175763	 -0.156119	  0.196390	 -0.130465
 -0.384266	 -0.304505	 -0.165500	 -0.074585	  0.330757	  0.203527	  0.138474	 -0.150647	 -0.005222	  0.176741	 -0.171710	  0.152224	 -0.157902
 -0.396200	 -0.281210	 -0.128070	 -0.064636	  0.349372	  0.197996	  0.183671	 -0.160436	  0.007556	  0.212263	 -0.159224	  0.146583	 -0.194360
 -0.350839	 -0.304375	 -0.129472	 -0.057193	  0.350888	  0.226959	  0.215495	 -0.122208	  0.013697	  0.227848	 -0.172936	  0.169377	 -0.211832
 -0.341911	 -0.310617	 -0.171521	 -0.053755	  0.365900	  0.263659	  0.232895	 -0.148005	  0.006656	  0.199227	 -0.186851	  0.192657	 -0.214401
 -0.302115	 -0.309202	 -0.200911	 -0.017698	  0.383944	  0.248374	  0.225394	 -0.164970	  0.000398	  0.198748	 -0.195594	  0.202143	 -0.199748
 -0.279741	 -0.324053	 -0.210758	  0.015232	  0.390929	  0.241385	  0.186179	 -0.184906	 -0.007440	  0.232669	 -0.210526	  0.185028	 -0.223565
 -0.292043	 -0.341586	 -0.212989	 -0.002156	  0.374588	  0.207878	  0.180812	 -0.179755	 -0.005877	  0.215717	 -0.220168	  0.181334	 -0.203796
 -0.282166	 -0.289528	 -0.182773	 -0.028310	  0.322911	  0.199393	  0.209702	 -0.153663	 -0.022445	  0.212749	 -0.204677	  0.177460	 -0.214029
 -0.288168	 -0.284392	 -0.241013	 -0.055440	  0.318859	  0.213806	  0.240886	 -0.152874	 -0.009013	  0.217677	 -0.231790	  0.157185	 -0.202327
 -0.311687	 -0.286584	 -0.233831	 -0.055122	  0.324881	  0.200155	  0.230926	 -0.139481	 -0.008072	  0.219757	 -0.238196	  0.153397	 -0.173558
 -0.313934	 -0.284903	 -0.227076	 -0.047701	  0.363049	  0.168133	  0.235726	 -0.172993	  0.010036	  0.204771	 -0.239304	  0.165085	 -0.205416
 -0.296159	 -0.313217	 -0.209538	 -0.014990	  0.347794	  0.130484	  0.288539	 -0.245723	  0.020839	  0.179371	 -0.243286	  0.139876	 -0.228397
 -0.292317	 -0.316216	 -0.261457	  0.048805	  0.331746	  0.182533	  0.314624	 -0.283194	  0.012628	  0.183323	 -0.259926	  0.129586	 -0.210176
 -0.313723	 -0.303818	 -0.331593	  0.016468	  0.346325	  0.212339	  0.297485	 -0.308416	  0.021350	  0.194287	 -0.219863	  0.118425	 -0.219614
 -0.315469	 -0.308207	 -0.306653	 -0.015384	  0.342699	  0.224238	  0.276705	 -0.327245	  0.018403	  0.194450	 -0.199459	  0.111992	 -0.224970
 -0.299743	 -0.293247	 -0.289599	 -0.047783	  0.354570	  0.227073	  0.243250	 -0.340921	  0.023010	  0.175879	 -0.204938	  0.132401	 -0.207602
 -0.315279	 -0.264686	 -0.299540	 -0.107336	  0.366988	  0.227122	  0.239600	 -0.343082	  0.025747	  0.144761	 -0.200959	  0.150831	 -0.205660
 -0.311466	 -0.270439	 -0.287341	 -0.070634	  0.367282	  0.234710	  0.241958	 -0.311020	  0.037096	  0.177014	 -0.233818	  0.148885	 -0.249778
 -0.303835	 -0.282755	 -0.276777	 -0.024401	  0.384402	  0.244995	  0.238424	 -0.350388	  0.028626	  0.156002	 -0.223899	  0.164259	 -0.255807
 -0.290346	 -0.262285	 -0.286392	  0.004906	  0.379774	  0.279037	  0.238005	 -0.363792	 -0.028357	  0.162446	 -0.218324	  0.208902	 -0.254402
 -0.299626	 -0.249744	 -0.287388	  0.003170	  0.398279	  0.243688	  0.288455	 -0.340654	 -0.046505	  0.131788	 -0.179850	  0.203730	 -0.262197
 -0.307987	 -0.231703	 -0.363876	 -0.050384	  0.368851	  0.193548	  0.331495	 -0.330281	 -0.036370	  0.114776	 -0.125400	  0.212357	 -0.270689
 -0.318099	 -0.256554	 -0.351374	 -0.102921	  0.377537	  0.222427	  0.367787	 -0.322107	 -0.037074	  0.148142	 -0.110568	  0.222689	 -0.271953
 -0.325589	 -0.272005	 -0.320099	 -0.147695	  0.399356	  0.304193	  0.365036	 -0.331325	 -0.034822	  0.171144	 -0.112363	  0.233845	 -0.221218
 -0.360089	 -0.288026	 -0.297895	 -0.185179	  0.412948	  0.341187	  0.332188	 -0.343110	 -0.059926	  0.209917	 -0.134961	  0.238455	 -0.195022
 -0.387615	 -0.298942	 -0.303098	 -0.219093	  0.393601	  0.333155	  0.298020	 -0.331874	 -0.062393	  0.205091	 -0.158237	  0.222321	 -0.219063
 -0.399416	 -0.333736	 -0.282076	 -0.207894	  0.367236	  0.333205	  0.291060	 -0.333824	 -0.030488	  0.177360	 -0.147080	  0.251721	 -0.186864
 -0.361825	 -0.365303	 -0.286242	 -0.196267	  0.325411	  0.329211	  0.290656	 -0.330984	 -0.031148	  0.133060	 -0.143797	  0.239848	 -0.156878
 -0.356267	 -0.358946	 -0.296906	 -0.178453	  0.348733	  0.318674	  0.259273	 -0.349149	 -0.024530	  0.140681	 -0.188642	  0.254960	 -0.141309
 -0.391363	 -0.376173	 -0.304011	 -0.154998	  0.323372	  0.295132	  0.252033	 -0.338692	  0.017111	  0.157568	 -0.199887	  0.237165	 -0.195852
 -0.370404	 -0.374584	 -0.316260	 -0.145024	  0.317841	  0.288286	  0.256935	 -0.330431	 -0.005221	  0.128749	 -0.193192	  0.233688	 -0.262866
 -0.401149	 -0.368032	 -0.315464	 -0.172431	  0.313304	  0.306549	  0.248919	 -0.317011	 -0.003370	  0.159373	 -0.188592	  0.230965	 -0.253152
 -0.415799	 -0.394974	 -0.309783	 -0.196844	  0.323841	  0.274523	  0.249682	 -0.308381	 -0.024022	  0.141576	 -0.157928	  0.238295	 -0.223081
 -0.426037	 -0.425167	 -0.292339	 -0.208900	  0.370108	  0.257670	  0.247296	 -0.298445	 -0.011736	  0.145176	 -0.140030	  0.283510	 -0.227408
 -0.451602	 -0.484104	 -0.307559	 -0.237344	  0.360403	  0.261233	  0.253274	 -0.314427	  0.045419	  0.132371	 -0.150809	  0.321042	 -0.232400
 -0.422977	 -0.522624	 -0.330950	 -0.204832	  0.380872	  0.266254	  0.215088	 -0.354348	  0.051009	  0.132597	 -0.156494	  0.353151	 -0.258853
 -0.395889	 -0.502741	 -0.352984	 -0.200474	  0.390990	  0.293348	  0.213112	 -0.358294	  0.073581	  0.143127	 -0.147283	  0.322943	 -0.253972
 -0.386569	 -0.525943	 -0.362628	 -0.203634	  0.373223	  0.313070	  0.230760	 -0.352910	  0.056660	  0.137425	 -0.144092	  0.295643	 -0.253855
 -0.357039	 -0.523552	 -0.374431	 -0.224488	  0.342707	  0.299746	  0.241204	 -0.330758	  0.054105	  0.126560	 -0.144770	  0.298821	 -0.253536
 -0.357534	 -0.516549	 -0.398455	 -0.239489	  0.331071	  0.294005	  0.243687	 -0.320095	  0.040076	  0.131945	 -0.152651	  0.281441	 -0.254285
 -0.364305	 -0.461533	 -0.417561	 -0.231177	  0.324580	  0.314563	  0.248162	 -0.321847	  0.026797	  0.126924	 -0.161680	  0.288251	 -0.282694
 -0.346816	 -0.439564	 -0.421039	 -0.198839	  0.332808	  0.320569	  0.228977	 -0.308052	  0.012537	  0.166584	 -0.155109	  0.259829	 -0.287062
 -0.327454	 -0.466742	 -0.398059	 -0.245637	  0.366164	  0.364062	  0.232826	 -0.304719	 -0.007375	  0.194346	 -0.222087	  0.263472	 -0.285287
 -0.319197	 -0.463283	 -0.378969	 -0.256022	  0.372234	  0.383568	  0.223683	 -0.295311	 -0.020821	  0.172587	 -0.209421	  0.289149	 -0.324836
 -0.345410	 -0.450491	 -0.381192	 -0.264916	  0.415209	  0.375000	  0.202906	 -0.317970	 -0.031046	  0.106428	 -0.186071	  0.328507	 -0.335249
 -0.360105	 -0.459843	 -0.401228	 -0.291795	  0.439476	  0.409260	  0.218862	 -0.300014	 -0.034024	  0.074936	 -0.188621	  0.338948	 -0.303318
 -0.360122	 -0.492717	 -0.383143	 -0.327580	  0.458900	  0.433785	  0.162586	 -0.289249	 -0.045821	  0.098085	 -0.206507	  0.318707	 -0.261860
 -0.344266	 -0.540748	 -0.367898	 -0.302523	  0.502133	  0.409525	  0.175793	 -0.286787	 -0.025407	  0.102953	 -0.233851	  0.312079	 -0.227743
 -0.355842	 -0.584533	 -0.319403	 -0.309230	  0.487420	  0.412854	  0.214894	 -0.272516	 -0.027160	  0.086685	 -0.221524	  0.332639	 -0.222390
 -0.378566	 -0.643321	 -0.268503	 -0.337001	  0.479079	  0.404633	  0.213144	 -0.252073	 -0.017302	  0.122687	 -0.182555	  0.319166	 -0.232619
 -0.379991	 -0.653452	 -0.274245	 -0.358254	  0.501492	  0.386279	  0.167822	 -0.228658	 -0.037231	  0.165038	 -0.152891	  0.306039	 -0.241644
 -0.388609	 -0.621883	 -0.262861	 -0.342378	  0.531621	  0.409968	  0.211729	 -0.192340	 -0.034185	  0.185407	 -0.149695	  0.294566	 -0.258132
 -0.395070	 -0.623978	 -0.237351	 -0.316604	  0.521936	  0.402603	  0.214496	 -0.171918	 -0.055559	  0.137958	 -0.160125	  0.304909	 -0.259133
 -0.406079	 -0.630774	 -0.210404	 -0.331547	  0.513144	  0.382194	  0.218842	 -0.155475	 -0.044515	  0.113875	 -0.158931	  0.327089	 -0.264527
 -0.423318	 -0.622673	 -0.172151	 -0.278367	  0.487803	  0.431579	  0.219019	 -0.116870	 -0.031405	  0.151184	 -0.137072	  0.327399	 -0.274279
 -0.444591	 -0.563886	 -0.132185	 -0.276960	  0.482074	  0.430020	  0.217899	 -0.097244	 -0.043279	  0.166427	 -0.131811	  0.345053	 -0.282188
 -0.453225	 -0.550007	 -0.136918	 -0.303689	  0.504033	  0.391622	  0.214620	 -0.021064	 -0.044589	  0.144464	 -0.104944	  0.310283	 -0.297575
 -0.456371	 -0.573827	 -0.142721	 -0.282158	  0.478597	  0.412100	  0.166305	  0.012663	 -0.030420	  0.151486	 -0.124057	  0.303386	 -0.275811
 -0.450313	 -0.589645	 -0.174389	 -0.265362	  0.493309	  0.434524	  0.162776	  0.002641	  0.003224	  0.171925	 -0.126164	  0.283764	 -0.273186
 -0.415279	 -0.621951	 -0.203032	 -0.254237	  0.487868	  0.407421	  0.200616	 -0.044910	  0.004235	  0.137158	 -0.137942	  0.287224	 -0.272936
 -0.375975	 -0.630370	 -0.196659	 -0.212000	  0.497925	  0.395739	  0.209618	 -0.080994	 -0.004446	  0.120120	 -0.139246	  0.281869	 -0.234747
 -0.371602	 -0.589455	 -0.173170	 -0.223961	  0.512631	  0.395584	  0.211157	 -0.107707	  0.051173	  0.133406	 -0.158262	  0.276584	 -0.239195
 -0.360006	 -0.571124	 -0.152052	 -0.178268	  0.519040	  0.408087	  0.178984	 -0.110400	  0.056664	  0.142162	 -0.164895	  0.329407	 -0.273848
 -0.348250	 -0.594884	 -0.159624	 -0.167245	  0.528681	  0.404374	  0.161343	 -0.103701	  0.041528	  0.133626	 -0.144121	  0.351380	 -0.239189
 -0.340189	 -0.608357	 -0.148336	 -0.126780	  0.543661	  0.425021	  0.149242	 -0.089554	  0.009448	  0.148589	 -0.169288	  0.358650	 -0.210197
 -0.360403	 -0.593563	 -0.107203	 -0.110149	  0.550795	  0.389094	  0.156506	 -0.061791	 -0.011469	  0.162108	 -0.133740	  0.345704	 -0.245994
 -0.365464	 -0.537397	 -0.121833	 -0.123103	  0.522653	  0.360331	  0.162514	 -0.071781	  0.007123	  0.141656	 -0.126495	  0.350477	 -0.233432
 -0.395766	 -0.499038	 -0.103751	 -0.126701	  0.536722	  0.367597	  0.165039	 -0.086553	  0.024196	  0.094874	 -0.142185	  0.350222	 -0.195600
 -0.427650	 -0.445170	 -0.106318	 -0.131558	  0.558954	  0.358627	  0.169235	 -0.091605	  0.049833	  0.067673	 -0.138879	  0.363286	 -0.169416
 -0.413884	 -0.374769	 -0.119489	 -0.125580	  0.571966	  0.349043	  0.194441	 -0.085856	  0.068187	  0.049228	 -0.117652	  0.317120	 -0.187399
 -0.418748	 -0.355936	 -0.104163	 -0.099628	  0.571894	  0.375220	  0.190687	 -0.079896	  0.056450	  0.044144	 -0.112525	  0.293890	 -0.206107
 -0.421556	 -0.376363	 -0.075533	 -0.111813	  0.586636	  0.373404	  0.157627	 -0.042286	  0.056643	  0.051465	 -0.103435	  0.257201	 -0.201244
 -0.455325	 -0.367910	 -0.082055	 -0.161928	  0.612430	  0.363844	  0.120292	 -0.021659	  0.055292	  0.060661	 -0.068231	  0.264355	 -0.167693
 -0.487498	 -0.348534	 -0.100423	 -0.142554	  0.619561	  0.372576	  0.115252	 -0.021928	  0.033875	  0.069730	 -0.034431	  0.257849	 -0.130735
 -0.474708	 -0.331238	 -0.106036	 -0.115355	  0.630078	  0.374871	  0.142171	 -0.024564	  0.012074	  0.043563	 -0.026660	  0.279348	 -0.131883
 -0.468066	 -0.341252	 -0.129853	 -0.105810	  0.632277	  0.383267	  0.138623	 -0.007624	  0.021251	  0.045334	 -0.047032	  0.262518	 -0.120826
