# Supplementary material for: A fluorescent photoimmunoconjugate for imaging of cholesteatoma
Source: Sci Rep. 2022 Nov 19;12:19905. doi: 10.1038/s41598-022-22072-9 (PMC9675863; doi:10.1038/s41598-022-22072-9)
Supplement: Supplementary file 2 — Supplementary Information 2. [file 41598_2022_22072_MOESM2_ESM.zip › Data/ABR-50-7]

:RUN-7	LEVEL SWEEP	TEMP:NaN	6/6/2018	11:02 AM	NaNHR:
:SW EAR: R	SW FREQ: 45.25	# AVERAGES: 512	REP RATE (/sec): 40	DRIVER: RS Tweeter	SAMPLE (�sec): 40	
:NOTES-
:CHAMBER-CH4B-PXI
:CFTS Version: V2.7.2 (R850)
:LEVELS:20;25;30;35;40;45;50;55;60;65;70;75;80;
:DATA
 -0.011175	  0.013430	 -0.027443	  0.000124	  0.033902	 -0.028304	 -0.039819	  0.008968	  0.021149	 -0.024929	  0.071785	 -0.042952	 -0.010085
 -0.023393	  0.010125	 -0.056746	 -0.028017	  0.002446	 -0.064453	  0.019996	 -0.021253	  0.049272	 -0.054418	  0.029377	 -0.039642	  0.005338
  0.013782	  0.023754	 -0.057292	 -0.030464	 -0.024002	 -0.079504	  0.029712	 -0.012857	  0.028030	 -0.035353	 -0.000893	 -0.046555	  0.029680
  0.025596	  0.015597	 -0.067324	 -0.042170	 -0.001242	 -0.031957	  0.051299	  0.001202	 -0.010893	 -0.013549	  0.003321	 -0.034357	  0.012568
  0.057304	  0.038527	 -0.043981	 -0.047608	  0.014677	 -0.001412	  0.051504	 -0.018896	 -0.011922	  0.009608	  0.015560	 -0.005135	 -0.028570
  0.063656	  0.055822	 -0.028170	 -0.046233	  0.037918	 -0.003592	  0.028479	 -0.005976	 -0.015520	  0.016102	 -0.000950	  0.006125	  0.031228
  0.020187	  0.057709	 -0.020638	 -0.032501	  0.003472	 -0.012651	  0.040528	 -0.004295	 -0.013287	 -0.000770	 -0.013662	  0.003538	  0.010611
 -0.013486	  0.037497	  0.014599	 -0.017555	 -0.036005	 -0.002760	  0.028161	  0.017472	  0.003872	 -0.028778	 -0.045102	 -0.025722	 -0.023295
  0.002295	  0.010514	  0.017406	 -0.003470	 -0.020615	  0.006245	  0.016559	  0.024029	  0.021857	 -0.040234	 -0.033169	 -0.051111	 -0.016390
  0.036469	 -0.033806	  0.011736	 -0.005242	 -0.029408	  0.019060	  0.002241	 -0.003522	  0.016261	 -0.009018	 -0.027135	 -0.066700	 -0.051198
  0.047087	 -0.011220	 -0.016182	 -0.006014	 -0.012565	  0.053228	  0.019659	  0.018670	  0.006707	  0.010141	 -0.015237	 -0.065575	 -0.053161
  0.029918	 -0.007333	 -0.000061	 -0.013839	  0.023596	  0.013820	  0.014121	 -0.011579	 -0.009846	 -0.018829	 -0.011647	 -0.031981	 -0.018758
  0.008303	 -0.007705	  0.034455	  0.003440	  0.024385	 -0.007708	 -0.018605	 -0.048169	 -0.030873	  0.005239	 -0.037910	 -0.022465	 -0.026073
 -0.012122	 -0.017355	  0.067393	  0.021929	 -0.032051	  0.012161	 -0.052790	 -0.043669	 -0.025305	  0.018540	 -0.055788	  0.019335	 -0.027710
 -0.042718	 -0.036285	  0.049236	  0.044282	 -0.011622	  0.004388	 -0.054195	 -0.001454	 -0.029306	  0.016777	 -0.037314	  0.061007	 -0.011379
 -0.049280	 -0.047702	  0.034877	  0.040053	 -0.021458	  0.033321	 -0.064723	  0.003093	 -0.044324	  0.036681	 -0.007939	  0.057417	  0.017763
 -0.035347	 -0.045980	  0.043018	  0.038844	 -0.016488	  0.033717	 -0.051710	  0.015899	 -0.012687	  0.018663	  0.004094	  0.069236	  0.023996
 -0.047392	 -0.012888	  0.032077	  0.044348	  0.002579	  0.017413	 -0.013505	  0.037570	  0.014554	 -0.006598	  0.039696	  0.079688	  0.029912
 -0.053045	 -0.011703	  0.014732	  0.036209	  0.020584	  0.003167	 -0.003651	  0.019450	  0.040621	  0.012387	  0.052537	  0.061621	  0.034514
 -0.016639	 -0.030999	 -0.001692	  0.043883	  0.041897	  0.035821	 -0.003261	  0.025318	  0.001642	  0.088338	  0.070376	  0.074227	  0.071011
  0.031217	 -0.016377	  0.010820	  0.044676	  0.031825	  0.061251	  0.020429	  0.067835	 -0.005579	  0.097597	  0.057332	  0.048920	  0.066772
  0.050193	  0.019146	  0.034572	  0.066949	  0.054901	  0.094847	  0.021710	  0.125849	  0.007469	  0.094641	  0.042034	  0.023493	  0.029337
  0.071760	  0.017431	  0.020256	  0.092061	  0.037323	  0.098986	  0.003675	  0.111502	 -0.023379	  0.096619	  0.049155	  0.058201	  0.012153
  0.034977	  0.018596	 -0.023455	  0.094261	  0.019902	  0.098236	  0.036161	  0.126285	 -0.014480	  0.060178	  0.038429	  0.075396	  0.031588
 -0.014011	  0.015511	 -0.055457	  0.102858	  0.001826	  0.099880	  0.034587	  0.136576	 -0.004663	  0.059863	  0.050769	  0.078713	  0.058487
 -0.023219	  0.007412	 -0.014591	  0.098402	 -0.004300	  0.057395	  0.030922	  0.137779	 -0.020764	  0.086791	  0.101128	  0.079815	  0.086690
 -0.021498	 -0.008956	 -0.019777	  0.056059	 -0.012435	  0.032389	  0.048471	  0.113273	  0.017213	  0.070898	  0.160388	  0.183728	  0.133516
  0.007685	 -0.007205	 -0.015539	  0.035707	 -0.011424	  0.047539	  0.005634	  0.102667	  0.042386	  0.048599	  0.200377	  0.259302	  0.205810
  0.033136	  0.014277	 -0.000189	  0.012054	 -0.016345	  0.088734	  0.014032	  0.156269	  0.101062	  0.105500	  0.257369	  0.328827	  0.258065
  0.035052	  0.013005	  0.009029	  0.032391	  0.008805	  0.091785	  0.065369	  0.195305	  0.172926	  0.171778	  0.322850	  0.389432	  0.327487
  0.021877	 -0.002131	 -0.020411	  0.042800	  0.032174	  0.063984	  0.107275	  0.237267	  0.219229	  0.230725	  0.382397	  0.403063	  0.361143
  0.025371	  0.022750	 -0.013373	  0.036711	  0.024025	  0.051793	  0.126330	  0.264951	  0.241249	  0.273338	  0.435649	  0.421716	  0.348786
  0.003446	  0.034632	 -0.017948	  0.019938	  0.022528	  0.055776	  0.167762	  0.249370	  0.256272	  0.309550	  0.444888	  0.422300	  0.311791
  0.028751	  0.020449	 -0.025949	  0.028624	  0.015050	  0.095392	  0.192202	  0.256378	  0.305303	  0.302203	  0.409358	  0.391187	  0.281881
  0.052696	 -0.000881	 -0.001514	 -0.018107	  0.003352	  0.117222	  0.202722	  0.245240	  0.328583	  0.293462	  0.387079	  0.320540	  0.222358
  0.080654	 -0.013988	  0.031635	 -0.042270	  0.018693	  0.110898	  0.196308	  0.230753	  0.278039	  0.300772	  0.303655	  0.289396	  0.153540
  0.053867	 -0.021571	  0.030797	 -0.040479	  0.030627	  0.150447	  0.188556	  0.242957	  0.226350	  0.288377	  0.250796	  0.224772	  0.071179
  0.048301	 -0.035520	 -0.015900	 -0.030639	  0.045949	  0.193474	  0.155991	  0.259077	  0.178319	  0.207358	  0.189668	  0.150339	  0.037316
 -0.005955	 -0.048372	 -0.025509	 -0.026883	  0.028168	  0.186869	  0.131012	  0.221434	  0.113479	  0.166117	  0.132330	  0.074722	 -0.036126
 -0.035370	 -0.047781	  0.005871	 -0.035489	  0.003717	  0.179360	  0.081583	  0.154657	  0.085909	  0.110227	  0.095196	  0.014575	 -0.098194
 -0.018349	 -0.086184	  0.042983	 -0.055518	  0.031821	  0.148230	  0.040660	  0.098117	  0.032430	  0.028783	  0.049148	 -0.036614	 -0.163850
 -0.021521	 -0.112353	  0.004829	 -0.035679	  0.070240	  0.118738	  0.001592	  0.084683	 -0.047655	 -0.019877	  0.011050	 -0.051403	 -0.213622
  0.001811	 -0.081891	  0.005502	 -0.021028	  0.037563	  0.067549	 -0.013616	  0.066242	 -0.053601	 -0.071820	 -0.048659	 -0.077262	 -0.225933
  0.013366	 -0.070003	  0.023972	 -0.038191	  0.016691	  0.026079	 -0.056324	  0.071263	 -0.045643	 -0.097686	 -0.078189	 -0.110919	 -0.261590
  0.012139	 -0.029975	  0.037183	 -0.053989	 -0.002310	  0.011716	 -0.090464	  0.086955	 -0.055881	 -0.092358	 -0.067908	 -0.084349	 -0.248673
 -0.004164	 -0.020538	  0.040390	 -0.041976	 -0.026718	  0.020718	 -0.111531	  0.083958	 -0.070428	 -0.110518	 -0.052920	 -0.046905	 -0.176871
  0.014149	 -0.006735	  0.049956	 -0.031465	 -0.042306	 -0.020456	 -0.133176	  0.052047	 -0.070873	 -0.102241	 -0.055353	 -0.005464	 -0.160667
  0.027097	  0.010863	  0.012087	 -0.024861	 -0.073494	 -0.030310	 -0.098664	  0.035485	 -0.078395	 -0.084251	  0.003733	  0.058078	 -0.112373
  0.021703	 -0.030095	 -0.025913	 -0.023979	 -0.109740	 -0.049802	 -0.085234	  0.033125	 -0.059817	 -0.084678	  0.062717	  0.103294	 -0.007791
  0.040562	 -0.036493	 -0.008817	 -0.011262	 -0.107236	 -0.020430	 -0.045843	  0.033351	 -0.045855	 -0.030252	  0.110885	  0.155848	  0.047151
  0.051759	 -0.044521	 -0.027011	 -0.018220	 -0.080114	 -0.000105	 -0.056666	  0.083255	  0.012944	  0.017270	  0.174055	  0.211324	  0.105184
  0.038694	 -0.076000	 -0.019806	 -0.005539	 -0.060501	  0.055856	 -0.060807	  0.153343	  0.056901	  0.078435	  0.229674	  0.318152	  0.165569
  0.054976	 -0.063046	 -0.001942	 -0.001356	 -0.050930	  0.115703	 -0.030543	  0.206404	  0.111990	  0.149238	  0.273411	  0.396093	  0.197096
  0.058399	 -0.031105	  0.003695	 -0.059451	 -0.041616	  0.134818	  0.010277	  0.243368	  0.174009	  0.196644	  0.297521	  0.414837	  0.186809
  0.048557	 -0.037560	 -0.006104	 -0.081402	 -0.060535	  0.144855	  0.089362	  0.276614	  0.180542	  0.178337	  0.285712	  0.343940	  0.151922
  0.021145	 -0.059026	 -0.036062	 -0.057031	 -0.039418	  0.132664	  0.117125	  0.306054	  0.190299	  0.166512	  0.244721	  0.298095	  0.107580
  0.009827	 -0.050105	 -0.059148	 -0.042640	  0.003266	  0.122376	  0.101184	  0.333204	  0.212467	  0.161267	  0.230487	  0.282960	  0.028529
  0.028515	 -0.049619	 -0.019153	 -0.068957	  0.059388	  0.138335	  0.116114	  0.300407	  0.168298	  0.161356	  0.212313	  0.224289	 -0.035352
  0.015251	 -0.084489	  0.001167	 -0.087052	  0.066464	  0.176872	  0.084565	  0.284433	  0.136792	  0.144891	  0.156036	  0.175182	 -0.079655
 -0.004475	 -0.088299	  0.038555	 -0.046826	  0.059624	  0.198163	  0.068056	  0.261123	  0.068930	  0.094025	  0.125905	  0.131510	 -0.142338
  0.012039	 -0.085912	  0.094077	 -0.028653	  0.079749	  0.168942	  0.059562	  0.280690	  0.043976	  0.060736	  0.040143	  0.090705	 -0.154035
  0.049431	 -0.068508	  0.078680	 -0.021880	  0.099000	  0.100085	  0.028959	  0.244966	  0.015916	  0.001937	 -0.025773	  0.082700	 -0.179282
  0.048806	 -0.077811	  0.051731	 -0.025341	  0.070637	  0.062347	  0.008428	  0.157969	 -0.032095	 -0.051059	 -0.080773	  0.069472	 -0.243550
  0.044184	 -0.058648	  0.022316	 -0.015368	  0.063909	  0.058445	 -0.058477	  0.116689	 -0.074901	 -0.046752	 -0.089395	  0.092181	 -0.259091
  0.035186	 -0.025976	  0.034910	 -0.052950	  0.094134	  0.017316	 -0.117906	  0.113801	 -0.111226	 -0.061319	 -0.038541	  0.137281	 -0.268428
  0.031221	 -0.076333	  0.033611	 -0.058582	  0.073183	 -0.023596	 -0.159361	  0.097843	 -0.104228	 -0.023981	  0.009573	  0.146676	 -0.259599
  0.061167	 -0.084612	 -0.013675	 -0.030787	  0.050253	 -0.051711	 -0.159227	  0.090301	 -0.099747	  0.022833	  0.017937	  0.151666	 -0.243717
  0.027479	 -0.068492	  0.025991	 -0.020246	  0.076350	 -0.027163	 -0.147292	  0.084537	 -0.100345	 -0.000108	  0.008289	  0.116436	 -0.212134
  0.036798	 -0.033179	  0.075733	 -0.009060	  0.030646	 -0.009039	 -0.106860	  0.109673	 -0.103611	 -0.001590	  0.001028	  0.089293	 -0.242833
  0.077894	 -0.041999	  0.097471	  0.025739	 -0.022379	 -0.036820	 -0.138015	  0.123588	 -0.066609	  0.008893	 -0.013073	  0.063282	 -0.313724
  0.090344	 -0.013948	  0.059853	  0.034421	 -0.008208	 -0.007326	 -0.149551	  0.143349	 -0.048448	  0.004075	 -0.061792	  0.041260	 -0.325602
  0.052939	  0.009898	  0.009006	  0.019471	 -0.027648	  0.035538	 -0.171037	  0.121960	 -0.055078	 -0.024079	 -0.095474	  0.018940	 -0.347255
  0.020789	  0.004275	  0.004123	 -0.012802	 -0.056521	  0.029111	 -0.145066	  0.121243	 -0.062126	 -0.061394	 -0.155278	 -0.016111	 -0.333270
  0.004181	  0.000150	  0.023530	 -0.003164	 -0.095018	  0.024948	 -0.113310	  0.172365	 -0.060142	 -0.105660	 -0.181888	 -0.052723	 -0.326564
  0.008757	  0.011716	  0.021540	  0.038377	 -0.098012	  0.043815	 -0.070764	  0.166648	 -0.050889	 -0.126397	 -0.159389	 -0.043264	 -0.297952
  0.035489	  0.022005	  0.045699	  0.066921	 -0.095057	  0.062576	 -0.042426	  0.179903	 -0.104033	 -0.136946	 -0.145421	  0.014735	 -0.242537
  0.059149	  0.016043	  0.045252	  0.028830	 -0.124828	  0.061225	 -0.028760	  0.153555	 -0.128800	 -0.137712	 -0.108317	  0.096337	 -0.195561
  0.043635	  0.039932	  0.037181	 -0.023463	 -0.126245	  0.036509	 -0.064150	  0.156363	 -0.120051	 -0.092050	 -0.020411	  0.148252	 -0.110088
  0.041565	  0.034726	  0.014043	 -0.034037	 -0.134894	  0.040852	 -0.086283	  0.126103	 -0.123265	 -0.059943	  0.041267	  0.214016	 -0.058677
  0.020152	  0.034521	 -0.026786	 -0.038857	 -0.148564	  0.040534	 -0.100021	  0.139660	 -0.101902	  0.011250	  0.078389	  0.274914	 -0.041288
 -0.020060	  0.045585	 -0.043494	 -0.020126	 -0.144192	  0.016321	 -0.107712	  0.163709	 -0.064882	  0.060048	  0.105903	  0.348604	  0.007810
 -0.007712	  0.029666	 -0.000438	 -0.047882	 -0.144892	  0.029259	 -0.067430	  0.171109	 -0.038711	  0.153402	  0.126315	  0.406234	  0.027720
  0.012672	  0.050712	 -0.015268	 -0.079041	 -0.118196	  0.048851	 -0.048834	  0.211767	 -0.012203	  0.215351	  0.168426	  0.422975	  0.018594
  0.046089	  0.011404	  0.022249	 -0.076273	 -0.100848	  0.078336	 -0.036574	  0.261472	  0.022345	  0.228050	  0.220722	  0.448918	  0.019126
  0.044870	  0.015625	  0.006301	 -0.061343	 -0.074057	  0.099027	 -0.029595	  0.317564	  0.060545	  0.251558	  0.234041	  0.410268	  0.023409
  0.009455	  0.035056	 -0.020751	 -0.050365	 -0.055100	  0.124958	 -0.003058	  0.331560	  0.079928	  0.247590	  0.227550	  0.373486	  0.025996
 -0.029538	  0.006888	 -0.064541	 -0.079717	 -0.073708	  0.133334	  0.023760	  0.358210	  0.084914	  0.256209	  0.195498	  0.349813	 -0.007867
 -0.028537	  0.005825	 -0.092398	 -0.075770	 -0.070686	  0.157427	  0.018361	  0.359067	  0.078852	  0.261675	  0.164336	  0.276651	 -0.037665
 -0.042854	  0.017453	 -0.068768	 -0.052248	 -0.042355	  0.155440	  0.055610	  0.332198	  0.093900	  0.267670	  0.130833	  0.207526	 -0.086168
 -0.079386	 -0.007950	 -0.046634	 -0.086155	 -0.056768	  0.150809	  0.037197	  0.342884	  0.086482	  0.268231	  0.092712	  0.172660	 -0.106684
 -0.089155	 -0.008098	 -0.015203	 -0.057294	 -0.057616	  0.131580	  0.010286	  0.329643	  0.051350	  0.256888	  0.059664	  0.163132	 -0.120391
 -0.097997	  0.012470	  0.018329	 -0.031036	 -0.054525	  0.146733	  0.008155	  0.288059	 -0.005817	  0.237863	  0.033454	  0.167253	 -0.114015
 -0.115341	  0.020261	 -0.003178	 -0.008459	 -0.075369	  0.144264	 -0.023713	  0.247951	 -0.050408	  0.190861	 -0.018328	  0.155818	 -0.089676
 -0.143550	  0.046375	 -0.031615	 -0.027259	 -0.017292	  0.099520	 -0.027141	  0.224386	 -0.068373	  0.137794	 -0.058608	  0.142406	 -0.087138
 -0.142510	  0.044657	 -0.041726	 -0.065078	 -0.000797	  0.084388	 -0.043699	  0.209090	 -0.099414	  0.093974	 -0.027054	  0.163095	 -0.068788
 -0.119057	  0.005817	 -0.050190	 -0.075731	 -0.035058	  0.107263	 -0.075603	  0.200894	 -0.113117	  0.091231	  0.009727	  0.219440	 -0.057091
 -0.079637	 -0.041788	 -0.037728	 -0.065812	 -0.029653	  0.093717	 -0.051457	  0.194470	 -0.116787	  0.120989	 -0.004904	  0.212813	 -0.029494
 -0.077605	 -0.080430	 -0.019997	 -0.083529	 -0.038146	  0.046462	 -0.040257	  0.190602	 -0.143290	  0.127752	 -0.000767	  0.210915	 -0.004012
 -0.092188	 -0.080632	  0.019674	 -0.104994	 -0.045775	  0.001867	 -0.067079	  0.179825	 -0.136309	  0.159196	  0.006933	  0.235566	  0.021236
 -0.121975	 -0.075831	  0.037210	 -0.067696	 -0.063012	  0.026035	 -0.081320	  0.210553	 -0.078262	  0.195777	  0.056852	  0.267091	  0.044557
 -0.065400	 -0.055019	  0.048259	 -0.045624	 -0.020387	  0.040536	 -0.100404	  0.229564	 -0.029700	  0.218116	  0.099231	  0.335776	  0.101981
 -0.060065	 -0.053382	  0.015768	 -0.070527	 -0.010527	  0.019272	 -0.099848	  0.238382	  0.017714	  0.221139	  0.111822	  0.414873	  0.159778
 -0.087870	 -0.089029	 -0.029799	 -0.089655	  0.001065	  0.024187	 -0.070123	  0.251777	  0.033547	  0.261659	  0.153625	  0.444310	  0.186892
 -0.117643	 -0.091214	 -0.037758	 -0.115930	  0.008077	  0.076409	 -0.042253	  0.273990	  0.077768	  0.320569	  0.204194	  0.434041	  0.164561
 -0.118050	 -0.101172	 -0.016078	 -0.088754	 -0.011357	  0.076908	 -0.014465	  0.313254	  0.089102	  0.363916	  0.254343	  0.408513	  0.173322
 -0.136832	 -0.082558	  0.016450	 -0.036671	 -0.025019	  0.083980	  0.033440	  0.313752	  0.124844	  0.394569	  0.268524	  0.388785	  0.161869
 -0.121955	 -0.056868	 -0.006447	 -0.039997	 -0.028005	  0.072152	  0.050562	  0.318485	  0.166038	  0.380175	  0.234770	  0.363768	  0.138169
 -0.075374	 -0.043116	 -0.022332	 -0.016674	 -0.026504	  0.104559	  0.073228	  0.334274	  0.173799	  0.363559	  0.207477	  0.341622	  0.119688
 -0.059542	 -0.041183	 -0.041229	  0.018289	 -0.011101	  0.139888	  0.121433	  0.346574	  0.166100	  0.364180	  0.198403	  0.342622	  0.049201
 -0.046640	 -0.041054	 -0.046310	  0.043875	 -0.020756	  0.139254	  0.124061	  0.324929	  0.135375	  0.337131	  0.198386	  0.312718	 -0.014163
 -0.059959	 -0.025730	 -0.017747	  0.065329	 -0.045648	  0.170430	  0.134958	  0.341547	  0.140425	  0.307664	  0.154932	  0.295565	 -0.053690
 -0.092745	 -0.033500	 -0.022606	  0.041183	 -0.001843	  0.202881	  0.125635	  0.340924	  0.107596	  0.284999	  0.116488	  0.257306	 -0.119987
 -0.103075	  0.003124	 -0.053878	 -0.012599	  0.015292	  0.226310	  0.092860	  0.333267	  0.107230	  0.266190	  0.110776	  0.232798	 -0.163857
 -0.094301	  0.005862	 -0.076616	 -0.033681	  0.028268	  0.207988	  0.100993	  0.304999	  0.093066	  0.210602	  0.107235	  0.186256	 -0.193334
 -0.084399	  0.020534	 -0.061827	 -0.026671	  0.043516	  0.221613	  0.090197	  0.280345	  0.049358	  0.143251	  0.068997	  0.121310	 -0.244496
 -0.097715	  0.027890	 -0.037329	 -0.024325	  0.050061	  0.221274	  0.057188	  0.279240	 -0.010379	  0.096795	  0.001911	  0.084200	 -0.242485
 -0.100793	  0.008327	  0.007168	 -0.033188	  0.058164	  0.207029	  0.007980	  0.224396	 -0.036224	  0.019321	 -0.069061	  0.040894	 -0.275011
 -0.108321	 -0.028810	  0.002873	 -0.021108	  0.064723	  0.195327	 -0.010955	  0.211425	 -0.075385	 -0.009865	 -0.114915	  0.014154	 -0.342180
 -0.130208	 -0.060095	 -0.032880	 -0.049967	  0.075121	  0.183214	  0.003300	  0.195040	 -0.108494	 -0.055571	 -0.183767	 -0.065973	 -0.386824
 -0.132280	 -0.040247	 -0.042891	 -0.070776	  0.109190	  0.143213	 -0.003926	  0.150758	 -0.136815	 -0.116450	 -0.235656	 -0.078645	 -0.423367
 -0.116842	 -0.038064	 -0.019497	 -0.046462	  0.092481	  0.139448	 -0.042083	  0.080256	 -0.173415	 -0.150663	 -0.259657	 -0.085668	 -0.414437
 -0.105631	 -0.071095	  0.020210	 -0.034411	  0.092880	  0.136584	 -0.025532	  0.069074	 -0.233321	 -0.205239	 -0.300714	 -0.100825	 -0.419308
 -0.108606	 -0.069584	  0.023876	  0.008075	  0.086767	  0.104730	 -0.051537	  0.025035	 -0.297857	 -0.193662	 -0.315959	 -0.087152	 -0.375362
 -0.068066	 -0.046384	  0.020197	  0.076263	  0.070828	  0.056232	 -0.080360	 -0.011609	 -0.317778	 -0.218737	 -0.317973	 -0.088846	 -0.349077
 -0.060343	 -0.028976	  0.005643	  0.067582	  0.048719	  0.019552	 -0.107641	 -0.036440	 -0.332895	 -0.267368	 -0.323297	 -0.091650	 -0.293166
 -0.072843	 -0.048936	  0.010703	  0.041323	  0.049115	 -0.011071	 -0.148949	 -0.046888	 -0.352388	 -0.276955	 -0.325008	 -0.094914	 -0.271040
 -0.077020	 -0.024203	 -0.018103	  0.040251	  0.051176	 -0.046297	 -0.189103	 -0.060360	 -0.359434	 -0.255669	 -0.357057	 -0.102003	 -0.265697
 -0.090521	 -0.006171	 -0.000381	  0.005346	 -0.008539	 -0.087424	 -0.224959	 -0.089550	 -0.386837	 -0.212217	 -0.331018	 -0.078850	 -0.250915
 -0.092895	  0.009703	 -0.017462	  0.000126	  0.002091	 -0.108775	 -0.225281	 -0.078809	 -0.395018	 -0.172454	 -0.291939	 -0.035285	 -0.201745
 -0.110695	  0.027807	  0.013471	  0.002865	  0.001153	 -0.124167	 -0.250357	 -0.096510	 -0.373764	 -0.142214	 -0.220357	 -0.020432	 -0.223988
 -0.134619	  0.003386	  0.011647	  0.006546	 -0.044383	 -0.122839	 -0.287583	 -0.100753	 -0.307133	 -0.080723	 -0.203620	  0.007563	 -0.181951
 -0.124442	  0.029017	  0.019751	  0.007174	 -0.056936	 -0.134260	 -0.290552	 -0.091289	 -0.256766	 -0.076368	 -0.180367	  0.041200	 -0.085543
 -0.113830	  0.016439	  0.011787	  0.020118	 -0.046037	 -0.110298	 -0.249612	 -0.054093	 -0.221298	 -0.051258	 -0.155813	  0.074388	 -0.056317
 -0.110905	  0.000515	 -0.014178	  0.033983	 -0.054987	 -0.085195	 -0.192424	 -0.017725	 -0.219831	 -0.003761	 -0.119048	  0.115851	 -0.069247
 -0.111525	 -0.012463	 -0.056555	  0.027841	 -0.058703	 -0.100148	 -0.182123	  0.012985	 -0.220219	  0.027373	 -0.060063	  0.130607	 -0.084182
 -0.097581	 -0.019115	 -0.049434	 -0.010912	 -0.095669	 -0.058955	 -0.161973	  0.019611	 -0.203081	  0.084191	 -0.035120	  0.137628	 -0.083639
 -0.093186	 -0.059521	 -0.036444	  0.012695	 -0.099444	 -0.057808	 -0.165792	  0.023593	 -0.176962	  0.133850	 -0.006101	  0.133686	 -0.060137
 -0.083581	 -0.070196	 -0.022101	 -0.030195	 -0.133649	 -0.082106	 -0.158631	  0.066763	 -0.126439	  0.133655	  0.012424	  0.130778	 -0.065696
 -0.091739	 -0.080763	 -0.024572	 -0.064240	 -0.134427	 -0.100094	 -0.090198	  0.078286	 -0.080908	  0.118723	 -0.027222	  0.135602	 -0.059538
 -0.045242	 -0.078580	 -0.034463	 -0.019722	 -0.140948	 -0.103432	 -0.065600	  0.111891	 -0.055999	  0.121551	 -0.072985	  0.124400	 -0.127417
 -0.021574	 -0.110040	 -0.029539	 -0.017407	 -0.148891	 -0.077992	 -0.049614	  0.125148	 -0.028876	  0.114455	 -0.098122	  0.119240	 -0.145121
 -0.017617	 -0.133550	 -0.064002	 -0.026843	 -0.121841	 -0.057486	  0.041416	  0.131987	 -0.028807	  0.083908	 -0.113136	  0.073492	 -0.173001
 -0.050476	 -0.140251	 -0.040226	 -0.017578	 -0.104040	 -0.019641	  0.090391	  0.113957	  0.016660	  0.032116	 -0.120974	  0.038204	 -0.242586
 -0.061737	 -0.117322	  0.013909	 -0.013262	 -0.108327	 -0.017395	  0.087635	  0.086055	  0.021573	  0.064285	 -0.117898	 -0.005835	 -0.301300
 -0.042863	 -0.079396	  0.021647	 -0.052387	 -0.092115	  0.013083	  0.076888	  0.075625	 -0.006064	  0.016085	 -0.126910	 -0.042853	 -0.332346
 -0.037928	 -0.057670	 -0.005079	 -0.082435	 -0.059856	  0.048930	  0.100073	  0.089049	  0.001567	 -0.030793	 -0.163294	 -0.078968	 -0.305642
 -0.038964	 -0.063776	 -0.022843	 -0.079304	 -0.058143	  0.098162	  0.095588	  0.115364	 -0.038080	 -0.043484	 -0.202289	 -0.115949	 -0.300928
 -0.020084	 -0.077351	 -0.057272	 -0.085302	 -0.036655	  0.152078	  0.077794	  0.134169	 -0.095355	 -0.077018	 -0.237002	 -0.143187	 -0.304124
 -0.040374	 -0.058188	 -0.062514	 -0.059108	 -0.026680	  0.167941	  0.112815	  0.153414	 -0.145197	 -0.135520	 -0.266407	 -0.134883	 -0.318754
 -0.071645	 -0.062006	 -0.046655	 -0.033874	 -0.021864	  0.173644	  0.100373	  0.127207	 -0.180900	 -0.162503	 -0.276122	 -0.168620	 -0.331727
 -0.096514	 -0.058646	 -0.032106	 -0.051521	 -0.002030	  0.119200	  0.079263	  0.109503	 -0.201438	 -0.177215	 -0.232692	 -0.176362	 -0.325305
 -0.083323	 -0.081179	 -0.041621	 -0.065204	  0.034743	  0.135961	  0.048232	  0.117799	 -0.223517	 -0.176816	 -0.267361	 -0.145527	 -0.305736
 -0.081601	 -0.080593	 -0.001265	 -0.090838	  0.060962	  0.120320	  0.004182	  0.083892	 -0.258077	 -0.242079	 -0.286950	 -0.126216	 -0.302648
 -0.055945	 -0.061816	  0.015639	 -0.107502	  0.128127	  0.118272	  0.001172	  0.051512	 -0.268579	 -0.237044	 -0.272297	 -0.118155	 -0.286321
 -0.048458	 -0.035617	 -0.010666	 -0.103578	  0.156554	  0.103670	  0.005583	  0.077852	 -0.275590	 -0.223808	 -0.278604	 -0.103142	 -0.302712
 -0.037210	 -0.017604	 -0.023404	 -0.113772	  0.129968	  0.057660	 -0.003153	  0.056851	 -0.262278	 -0.221970	 -0.268204	 -0.107628	 -0.299512
 -0.038592	 -0.042438	  0.000661	 -0.101000	  0.129333	  0.042536	 -0.010902	  0.018758	 -0.247524	 -0.239716	 -0.260375	 -0.113881	 -0.313267
 -0.054867	 -0.059033	  0.018565	 -0.119003	  0.145053	  0.013280	 -0.009837	  0.006118	 -0.259795	 -0.243790	 -0.256876	 -0.086341	 -0.317683
 -0.071472	 -0.035293	  0.016671	 -0.124162	  0.153490	 -0.000471	 -0.026461	 -0.021586	 -0.286463	 -0.212160	 -0.250445	 -0.084327	 -0.341608
 -0.072370	 -0.046900	  0.044874	 -0.128231	  0.106439	 -0.026794	 -0.097633	 -0.028397	 -0.281135	 -0.200991	 -0.260344	 -0.102590	 -0.340007
 -0.088547	 -0.050017	  0.041241	 -0.125751	  0.098969	 -0.067804	 -0.117131	 -0.035347	 -0.283644	 -0.177759	 -0.259278	 -0.125423	 -0.316203
 -0.049989	 -0.052791	  0.036958	 -0.103199	  0.095123	 -0.062428	 -0.075573	 -0.022214	 -0.252221	 -0.202415	 -0.261403	 -0.118945	 -0.300301
 -0.021636	 -0.029799	  0.004235	 -0.104336	  0.123888	 -0.065030	 -0.094796	 -0.021745	 -0.217664	 -0.224719	 -0.258665	 -0.089360	 -0.306940
 -0.054122	 -0.016179	  0.026478	 -0.089290	  0.130391	 -0.071873	 -0.111313	 -0.029155	 -0.254774	 -0.211153	 -0.229727	 -0.045844	 -0.263550
 -0.077158	 -0.037518	  0.018223	 -0.086040	  0.120092	 -0.051599	 -0.108564	 -0.019821	 -0.255270	 -0.217332	 -0.195854	 -0.066614	 -0.199362
 -0.078757	 -0.062230	 -0.003247	 -0.073487	  0.057087	 -0.043104	 -0.121180	 -0.025305	 -0.255664	 -0.235477	 -0.158647	 -0.033446	 -0.203011
 -0.048114	 -0.072061	 -0.015026	 -0.047678	  0.019935	 -0.070745	 -0.135254	 -0.029793	 -0.270855	 -0.218698	 -0.160588	 -0.002636	 -0.171048
  0.000008	 -0.081461	  0.001431	 -0.047544	 -0.051475	 -0.093637	 -0.185026	 -0.008269	 -0.268245	 -0.219438	 -0.163013	 -0.008434	 -0.162585
  0.014058	 -0.072783	 -0.018642	 -0.079199	 -0.074702	 -0.100440	 -0.205658	  0.002808	 -0.226505	 -0.148397	 -0.135962	 -0.002329	 -0.144643
  0.029757	 -0.041952	 -0.004081	 -0.104299	 -0.076641	 -0.124416	 -0.190211	  0.002085	 -0.175996	 -0.142486	 -0.115621	  0.024860	 -0.108122
  0.017884	 -0.015410	  0.022027	 -0.086308	 -0.058962	 -0.109376	 -0.189527	  0.021106	 -0.162502	 -0.115607	 -0.063218	  0.071438	 -0.104745
  0.003419	  0.006289	 -0.020961	 -0.095198	 -0.045434	 -0.066441	 -0.174749	  0.037807	 -0.148837	 -0.075153	 -0.025566	  0.090650	 -0.120896
 -0.009856	  0.027416	 -0.047174	 -0.077451	 -0.040516	 -0.054850	 -0.106035	  0.069830	 -0.112114	 -0.047263	 -0.040175	  0.102829	 -0.144323
 -0.046687	 -0.024603	 -0.054697	 -0.043646	 -0.016077	 -0.018006	 -0.081771	  0.068514	 -0.119345	 -0.054749	 -0.014657	  0.126133	 -0.146966
 -0.024883	 -0.065533	 -0.057062	 -0.054247	 -0.023384	 -0.023392	 -0.048486	  0.079923	 -0.112542	 -0.028324	 -0.026457	  0.164295	 -0.164188
 -0.037383	 -0.053696	  0.000526	 -0.075722	 -0.031173	 -0.020182	 -0.015484	  0.076933	 -0.108702	 -0.035091	 -0.024186	  0.175802	 -0.151801
 -0.028965	 -0.051754	  0.030507	 -0.098920	 -0.020976	 -0.060536	 -0.005348	  0.084785	 -0.118663	 -0.039108	 -0.056221	  0.181682	 -0.148148
  0.006744	 -0.089970	  0.044784	 -0.099494	  0.013596	 -0.055359	  0.022762	  0.085228	 -0.130439	 -0.006917	 -0.034455	  0.168206	 -0.139000
  0.006378	 -0.079229	  0.043611	 -0.045322	 -0.006026	 -0.035984	  0.001871	  0.119274	 -0.135712	 -0.019739	 -0.015662	  0.134564	 -0.141826
  0.009880	 -0.025715	  0.010064	 -0.023956	 -0.039341	  0.021382	 -0.002404	  0.146503	 -0.124774	 -0.002371	 -0.026530	  0.102176	 -0.163816
  0.001283	 -0.055003	 -0.003941	 -0.038018	 -0.008831	  0.085508	  0.020489	  0.137945	 -0.145361	 -0.025398	 -0.078455	  0.068462	 -0.175475
 -0.022593	 -0.096301	 -0.024076	 -0.059976	 -0.002142	  0.085788	  0.010206	  0.129485	 -0.143065	 -0.058877	 -0.113602	  0.071021	 -0.201106
 -0.065533	 -0.081652	 -0.004706	 -0.078019	  0.017891	  0.092121	 -0.035644	  0.166064	 -0.127197	 -0.100044	 -0.092853	  0.085847	 -0.229210
 -0.055602	 -0.076391	  0.025484	 -0.107167	 -0.015735	  0.056449	 -0.056318	  0.174817	 -0.122498	 -0.125159	 -0.101995	  0.087707	 -0.253983
 -0.035357	 -0.041283	  0.051975	 -0.091966	 -0.006239	  0.045173	 -0.027209	  0.155530	 -0.097559	 -0.120481	 -0.130307	  0.068491	 -0.234988
 -0.012642	 -0.037636	  0.068906	 -0.086606	  0.000712	  0.099658	 -0.006513	  0.114656	 -0.100599	 -0.139641	 -0.151267	  0.087324	 -0.197125
 -0.023339	 -0.042378	  0.052016	 -0.106260	 -0.011300	  0.119476	  0.011851	  0.122850	 -0.064407	 -0.142251	 -0.160001	  0.074883	 -0.200607
 -0.034414	 -0.046826	  0.033132	 -0.100828	 -0.022766	  0.124136	  0.012757	  0.149807	 -0.072458	 -0.165507	 -0.177883	  0.048409	 -0.235974
 -0.052233	 -0.061220	  0.019349	 -0.109161	 -0.048327	  0.081366	 -0.004577	  0.132351	 -0.095491	 -0.179790	 -0.237357	  0.008220	 -0.238350
 -0.017683	 -0.054246	 -0.016170	 -0.118232	 -0.003414	  0.075643	 -0.012067	  0.145457	 -0.096498	 -0.195554	 -0.271276	  0.027554	 -0.226188
 -0.003765	 -0.054008	 -0.052215	 -0.090177	 -0.001790	  0.100372	 -0.054289	  0.181915	 -0.122887	 -0.193746	 -0.246366	  0.026208	 -0.180225
 -0.020055	 -0.037392	 -0.051139	 -0.081602	 -0.038849	  0.087366	 -0.075522	  0.139600	 -0.122121	 -0.212605	 -0.262670	  0.017804	 -0.203022
 -0.006562	 -0.030667	  0.017997	 -0.127049	 -0.056612	  0.071300	 -0.078907	  0.097065	 -0.159517	 -0.214564	 -0.257723	  0.010975	 -0.200204
  0.014729	 -0.033164	  0.022348	 -0.174552	 -0.048951	  0.043313	 -0.068428	  0.114200	 -0.167299	 -0.231073	 -0.241493	 -0.000167	 -0.234603
  0.032652	 -0.033472	  0.017297	 -0.174954	 -0.041290	  0.035546	 -0.076600	  0.120140	 -0.181092	 -0.239686	 -0.249706	 -0.024821	 -0.248284
  0.019557	 -0.010861	 -0.002747	 -0.141577	 -0.010492	  0.039690	 -0.136920	  0.108649	 -0.185765	 -0.252076	 -0.231914	 -0.049767	 -0.252875
  0.039465	 -0.014836	  0.001074	 -0.150658	  0.007523	  0.040703	 -0.162812	  0.066974	 -0.184683	 -0.254142	 -0.198763	 -0.057844	 -0.275741
  0.059122	 -0.034406	  0.000341	 -0.169426	 -0.002065	  0.028282	 -0.180908	  0.054996	 -0.204761	 -0.254696	 -0.179577	 -0.044050	 -0.265117
  0.096928	 -0.031955	 -0.011300	 -0.158893	 -0.034954	  0.031665	 -0.170264	  0.061728	 -0.212475	 -0.235409	 -0.204731	 -0.036320	 -0.261577
  0.119026	 -0.009983	 -0.005917	 -0.176972	 -0.057196	 -0.009173	 -0.147967	  0.051986	 -0.237459	 -0.209209	 -0.213085	 -0.037952	 -0.216643
  0.129392	  0.019232	  0.004805	 -0.210740	 -0.033513	 -0.032818	 -0.157893	  0.015129	 -0.280055	 -0.217662	 -0.201068	 -0.004498	 -0.170922
  0.125848	  0.043745	  0.006155	 -0.215418	  0.000049	 -0.033118	 -0.148822	  0.018192	 -0.270337	 -0.246763	 -0.223314	  0.007058	 -0.187942
  0.114177	  0.025750	  0.026691	 -0.185766	 -0.011597	 -0.022932	 -0.157198	  0.017248	 -0.264340	 -0.237223	 -0.200320	  0.003224	 -0.161600
  0.122203	 -0.007289	  0.026319	 -0.138595	  0.009859	 -0.055156	 -0.198811	  0.018034	 -0.253674	 -0.198994	 -0.159300	  0.027905	 -0.173978
  0.096076	 -0.002096	  0.031435	 -0.115419	 -0.015131	 -0.088881	 -0.186820	  0.057732	 -0.243550	 -0.200111	 -0.118824	  0.044874	 -0.144772
  0.059198	 -0.013049	  0.056375	 -0.124195	 -0.031063	 -0.105328	 -0.182179	  0.080240	 -0.228692	 -0.165121	 -0.098213	  0.061583	 -0.120681
  0.034609	 -0.056586	  0.046250	 -0.139976	 -0.025941	 -0.103724	 -0.135538	  0.113526	 -0.227395	 -0.148809	 -0.075812	  0.085681	 -0.119694
 -0.016410	 -0.048339	  0.042324	 -0.128699	 -0.047780	 -0.123540	 -0.098795	  0.153752	 -0.243438	 -0.117111	 -0.052626	  0.103306	 -0.118627
  0.015279	 -0.020797	 -0.000869	 -0.142583	 -0.068219	 -0.128115	 -0.087739	  0.151546	 -0.233841	 -0.119690	 -0.076108	  0.109529	 -0.124080
  0.025508	 -0.056567	 -0.041683	 -0.119387	 -0.056748	 -0.085710	 -0.058375	  0.157134	 -0.217259	 -0.130585	 -0.057803	  0.103796	 -0.122711
  0.057906	 -0.045604	 -0.078444	 -0.139961	 -0.072266	 -0.044340	 -0.060142	  0.187442	 -0.160658	 -0.131983	 -0.020221	  0.106572	 -0.094437
  0.022657	 -0.038405	 -0.101425	 -0.144591	 -0.051239	 -0.003019	 -0.075627	  0.207067	 -0.130879	 -0.127760	  0.011256	  0.115388	 -0.103693
 -0.003575	 -0.030196	 -0.034662	  0.020295	  0.022361	  0.019133	  0.046834	  0.012924	 -0.025686	  0.012120	 -0.041777	  0.001110	  0.058423
 -0.011821	 -0.010966	 -0.019130	  0.009170	  0.014829	 -0.002979	  0.046686	  0.025698	 -0.027853	  0.042612	 -0.054913	 -0.015978	  0.015839
 -0.021443	 -0.013750	  0.008603	  0.018740	  0.052010	  0.005614	  0.045779	 -0.023458	 -0.045479	  0.047767	 -0.030343	 -0.023143	  0.039853
  0.000733	 -0.001085	  0.029279	  0.004847	  0.044624	  0.033689	  0.021222	 -0.001887	 -0.041077	  0.001626	  0.011123	 -0.003836	  0.063398
  0.016681	 -0.011937	  0.018542	 -0.016132	  0.036369	  0.019280	  0.002906	  0.031496	 -0.035670	 -0.006702	  0.017469	 -0.011093	  0.068191
  0.014659	 -0.001753	  0.010676	 -0.043214	 -0.011739	  0.002698	 -0.029017	  0.001005	 -0.007496	  0.021745	  0.018033	 -0.034375	  0.091496
  0.019602	  0.022993	  0.028065	 -0.006109	 -0.035157	 -0.033656	 -0.049801	 -0.019905	  0.009877	  0.029850	 -0.018130	 -0.022028	  0.084654
 -0.000650	  0.020319	  0.026166	  0.013935	 -0.007848	 -0.027800	 -0.077003	 -0.033578	  0.023266	  0.043526	  0.019496	  0.002787	  0.061326
 -0.026188	 -0.000656	 -0.003626	 -0.016344	 -0.020710	 -0.021509	 -0.077174	 -0.024998	  0.027478	  0.030608	  0.026982	 -0.023556	  0.020335
 -0.039880	 -0.004386	 -0.031235	 -0.020760	  0.017959	 -0.009584	 -0.055205	 -0.041918	  0.005534	  0.014372	  0.030941	  0.006500	 -0.009720
 -0.027333	 -0.018222	 -0.019240	  0.005796	 -0.010794	 -0.009041	 -0.061550	 -0.030738	 -0.032075	  0.013600	  0.009063	 -0.006147	 -0.021709
  0.019452	  0.014672	 -0.005858	 -0.016363	  0.010704	  0.003464	 -0.055873	 -0.019438	 -0.024443	 -0.010515	  0.023238	 -0.002101	 -0.017316
  0.031534	  0.004963	 -0.031947	 -0.015928	  0.016126	 -0.000545	 -0.065293	 -0.010836	 -0.009280	 -0.019450	  0.029684	  0.011131	 -0.044231
  0.001925	  0.012004	 -0.025495	  0.004570	  0.005434	 -0.008893	 -0.032108	 -0.028926	  0.010895	 -0.029652	 -0.018559	 -0.010395	 -0.045997
  0.009806	  0.010184	 -0.014512	  0.002931	  0.011056	  0.003338	 -0.000035	 -0.011792	  0.023308	 -0.017920	 -0.015801	  0.017154	 -0.043189
  0.014908	 -0.006673	 -0.002824	  0.015370	  0.028292	  0.022550	  0.008934	  0.013389	  0.033355	 -0.004986	 -0.009358	  0.025461	 -0.060445
  0.006474	 -0.019722	  0.015278	  0.007202	  0.006341	  0.010767	  0.068034	  0.026932	  0.054599	 -0.031139	  0.015229	  0.012216	 -0.050532
 -0.009713	  0.012080	  0.013110	  0.014485	 -0.024579	  0.004672	  0.094617	  0.032406	  0.023684	 -0.069604	  0.029837	  0.007999	 -0.043064
 -0.005911	  0.022964	  0.000874	  0.015156	 -0.061503	 -0.002276	  0.080025	  0.055749	  0.019127	 -0.036528	 -0.008480	  0.023571	 -0.072234
  0.010740	 -0.000832	  0.037936	  0.002354	 -0.093777	 -0.008924	  0.088021	  0.047876	  0.017937	 -0.031330	 -0.033734	  0.044723	 -0.095077
 -0.015227	 -0.018232	  0.037069	  0.017105	 -0.070607	 -0.003110	  0.074842	  0.032139	 -0.009524	 -0.037440	 -0.054551	  0.035484	 -0.122560
 -0.051556	 -0.014358	  0.026069	  0.025119	 -0.089687	  0.009302	  0.044342	  0.000770	 -0.022419	 -0.047585	 -0.056187	  0.045948	 -0.126434
 -0.091460	  0.020398	 -0.000674	  0.002556	 -0.116188	 -0.017650	  0.015467	 -0.015894	  0.005399	 -0.089359	 -0.089188	  0.033752	 -0.114921
 -0.084302	  0.026537	 -0.016481	  0.005852	 -0.102349	 -0.032186	  0.017540	 -0.010040	  0.046276	 -0.088843	 -0.133316	  0.028085	 -0.110508
 -0.035021	  0.031313	 -0.033172	  0.003317	 -0.085588	 -0.011589	  0.029931	  0.015549	  0.063685	 -0.081796	 -0.133203	  0.076522	 -0.088045
 -0.039110	  0.023663	 -0.012144	 -0.017126	 -0.072995	  0.019789	  0.047654	  0.017914	  0.043872	 -0.098086	 -0.142872	  0.092757	 -0.078826
 -0.070595	  0.027938	  0.023363	 -0.013776	 -0.098282	  0.032763	  0.040502	  0.048138	  0.053246	 -0.086901	 -0.169948	  0.074307	 -0.046109
 -0.099037	  0.043815	 -0.002002	 -0.024960	 -0.092737	  0.003857	  0.050879	  0.061178	  0.080230	 -0.065608	 -0.188345	  0.034591	  0.015852
 -0.087613	  0.027126	  0.002846	 -0.037585	 -0.070300	 -0.007401	  0.068932	  0.043376	  0.052808	 -0.077212	 -0.170208	  0.017026	  0.037650
 -0.112308	  0.035474	  0.008943	 -0.005753	 -0.060830	 -0.016765	  0.037716	  0.067555	  0.032343	 -0.089872	 -0.160183	 -0.015010	 -0.016658
 -0.132137	  0.044609	  0.002156	  0.029225	 -0.044465	 -0.014450	  0.048563	  0.063133	  0.031859	 -0.056766	 -0.151794	 -0.028117	 -0.060019
 -0.121244	  0.034386	 -0.004852	  0.012500	 -0.048862	 -0.043308	  0.080223	  0.056369	  0.019395	 -0.059558	 -0.124232	 -0.047067	 -0.024495
 -0.134892	  0.045407	 -0.025151	  0.007148	 -0.025299	 -0.064226	  0.074159	  0.032188	  0.014777	 -0.054630	 -0.137613	 -0.047035	 -0.039182
 -0.118299	  0.031010	 -0.021560	 -0.017759	 -0.039551	 -0.042222	  0.095488	  0.000082	  0.006371	 -0.044604	 -0.153476	  0.039030	 -0.046766
 -0.086304	  0.021035	 -0.024772	  0.012159	 -0.042565	 -0.045069	  0.098548	 -0.012145	  0.035971	 -0.044183	 -0.148966	  0.067242	 -0.075190
 -0.084897	  0.046805	 -0.032870	 -0.001603	 -0.036454	 -0.013918	  0.094691	 -0.014099	  0.045495	 -0.020243	 -0.140007	  0.094978	 -0.097315
 -0.103184	  0.050797	 -0.032676	 -0.017844	 -0.001586	  0.014185	  0.115386	 -0.013303	  0.086958	 -0.039641	 -0.168859	  0.139639	 -0.099738
 -0.099592	  0.050954	 -0.002151	  0.007027	 -0.031722	  0.005028	  0.098103	 -0.021292	  0.074902	 -0.052155	 -0.157982	  0.137370	 -0.093305
 -0.104880	  0.035829	  0.017068	  0.032387	 -0.043677	  0.009078	  0.122176	  0.008029	  0.039298	 -0.071002	 -0.142327	  0.113068	 -0.073363
 -0.124620	  0.040200	  0.016937	  0.033329	 -0.008002	 -0.011500	  0.149155	  0.042350	  0.054737	 -0.045963	 -0.214885	  0.088847	 -0.078032
 -0.134179	  0.053455	 -0.006636	  0.043951	 -0.045425	 -0.064990	  0.149582	  0.062117	  0.062142	 -0.041391	 -0.263931	  0.034100	 -0.027347
 -0.090611	  0.036513	  0.004252	 -0.003846	 -0.017809	 -0.074851	  0.147822	  0.048954	  0.080308	 -0.047018	 -0.248657	  0.047240	  0.000366
 -0.057862	  0.015190	  0.012257	 -0.004277	  0.017513	 -0.079796	  0.137376	  0.053067	  0.080734	 -0.009273	 -0.248213	  0.084123	 -0.032130
 -0.072773	 -0.011119	 -0.003157	 -0.016895	  0.014557	 -0.071394	  0.106686	  0.036696	  0.074130	 -0.043985	 -0.197822	  0.091819	 -0.047394
 -0.098969	 -0.002699	 -0.032441	 -0.059269	  0.020809	 -0.072726	  0.108127	  0.038857	  0.063734	 -0.031207	 -0.163504	  0.081738	 -0.041175
 -0.111372	  0.028891	 -0.073383	 -0.044370	 -0.002765	 -0.045722	  0.126926	  0.077129	  0.071239	  0.011139	 -0.192115	  0.075467	 -0.043263
 -0.102254	  0.038502	 -0.034511	 -0.035629	 -0.026616	 -0.038391	  0.145305	  0.099143	  0.053822	 -0.005079	 -0.165736	  0.061615	 -0.063664
 -0.105312	  0.062818	 -0.004426	 -0.054549	 -0.044713	 -0.009255	  0.131665	  0.071581	  0.066601	  0.007650	 -0.160279	  0.045097	 -0.060645
 -0.101224	  0.062067	 -0.019918	 -0.089018	 -0.038184	  0.002590	  0.118628	  0.035032	  0.038217	  0.004847	 -0.106317	  0.046273	 -0.050679
 -0.127146	  0.046511	  0.008220	 -0.052286	 -0.005444	 -0.005290	  0.131387	  0.014403	  0.013662	 -0.022960	 -0.111374	  0.047062	 -0.072850
 -0.160382	  0.037304	  0.039745	 -0.054651	  0.051514	 -0.036099	  0.152433	 -0.005837	 -0.004795	  0.013984	 -0.133900	  0.046353	 -0.061597
 -0.176765	  0.034544	 -0.005655	 -0.038897	  0.045728	 -0.050327	  0.136105	 -0.011866	 -0.013802	  0.014215	 -0.179532	  0.027029	 -0.034121
 -0.133781	  0.044031	  0.000689	 -0.023003	  0.038206	 -0.021668	  0.127918	 -0.032414	 -0.014134	 -0.004481	 -0.143646	  0.053850	 -0.018986
 -0.114482	  0.040850	  0.009546	 -0.018209	  0.037848	 -0.010294	  0.131709	 -0.000599	 -0.037033	  0.022345	 -0.106787	  0.083610	 -0.048380
 -0.139449	  0.056659	 -0.019988	  0.023567	  0.010561	 -0.011223	  0.097158	  0.012594	 -0.057845	  0.031401	 -0.080758	  0.088712	 -0.049502
 -0.182813	  0.062235	 -0.052381	  0.015686	  0.015488	 -0.018262	  0.112790	 -0.011275	 -0.048148	  0.016701	 -0.061517	  0.077306	 -0.045942
 -0.176399	  0.025816	 -0.070393	  0.001957	  0.009553	 -0.021085	  0.125014	  0.007066	  0.002836	 -0.038068	 -0.088980	  0.090943	 -0.067648
 -0.138210	  0.016600	 -0.065871	  0.012538	  0.000609	 -0.023860	  0.145529	  0.013245	  0.056117	 -0.059505	 -0.103616	  0.111467	 -0.091164
 -0.139112	  0.031759	 -0.042576	 -0.011025	  0.002163	 -0.030896	  0.164052	  0.056006	  0.060587	 -0.041918	 -0.153364	  0.125638	 -0.133684
 -0.140602	  0.041179	 -0.024712	 -0.074803	 -0.007755	 -0.070834	  0.179482	  0.097495	  0.057270	 -0.033061	 -0.157944	  0.107151	 -0.188962
 -0.174090	  0.030922	  0.000789	 -0.070208	  0.006074	 -0.038103	  0.183012	  0.107408	  0.099618	 -0.034674	 -0.187634	  0.081000	 -0.157161
 -0.189385	  0.039258	  0.002216	 -0.059722	  0.018201	 -0.037624	  0.172301	  0.123807	  0.133761	 -0.039802	 -0.217641	  0.078970	 -0.137523
 -0.158613	  0.023242	 -0.010421	 -0.057192	  0.008937	 -0.058498	  0.161756	  0.109538	  0.113585	 -0.042299	 -0.232906	  0.087998	 -0.137173
 -0.161822	  0.066351	 -0.036614	 -0.045008	 -0.004812	 -0.035016	  0.151921	  0.098542	  0.118889	 -0.030217	 -0.211323	  0.068801	 -0.105848
 -0.166507	  0.106339	 -0.030936	 -0.063298	 -0.029470	 -0.010574	  0.128259	  0.067356	  0.108537	 -0.022735	 -0.220128	  0.064337	 -0.139741
 -0.163156	  0.094420	 -0.026136	 -0.082072	 -0.048301	 -0.018971	  0.127164	  0.044227	  0.076931	 -0.039157	 -0.233338	  0.064206	 -0.163923
 -0.156811	  0.065291	 -0.021178	 -0.084898	 -0.025018	 -0.050581	  0.131875	  0.051033	  0.100505	 -0.055643	 -0.261684	  0.069622	 -0.142002
 -0.164333	  0.054281	 -0.011065	 -0.059417	 -0.003439	 -0.066058	  0.117850	  0.048814	  0.085846	 -0.042973	 -0.263168	  0.063077	 -0.119682
 -0.175314	  0.011736	 -0.003651	 -0.053091	  0.033068	 -0.005220	  0.112146	  0.068642	  0.080190	 -0.041959	 -0.249939	  0.077155	 -0.093322
 -0.177322	  0.014216	 -0.052030	 -0.039231	  0.047163	  0.000965	  0.119142	  0.046562	  0.068197	 -0.079754	 -0.234721	  0.100373	 -0.059769
 -0.224941	  0.036079	 -0.075117	 -0.021599	  0.075997	 -0.047017	  0.153009	  0.032998	  0.031335	 -0.072817	 -0.225416	  0.137417	 -0.063503
 -0.230612	  0.032936	 -0.068754	 -0.052267	  0.127632	 -0.081202	  0.130216	  0.056154	  0.062022	 -0.089296	 -0.224853	  0.141551	 -0.103013
 -0.218303	  0.047014	 -0.072366	 -0.064483	  0.106806	 -0.102508	  0.123446	  0.047093	  0.079649	 -0.116362	 -0.213474	  0.149035	 -0.114954
 -0.202684	  0.057254	 -0.042628	 -0.073695	  0.089765	 -0.113108	  0.119474	  0.016548	  0.104358	 -0.126063	 -0.201590	  0.162355	 -0.096430
 -0.183216	  0.053969	 -0.045971	 -0.068683	  0.090993	 -0.105215	  0.145443	  0.021343	  0.129848	 -0.089416	 -0.202828	  0.129823	 -0.070443
 -0.166416	  0.050939	 -0.080729	 -0.068077	  0.047779	 -0.078948	  0.140908	  0.043647	  0.142247	 -0.067971	 -0.211671	  0.103245	 -0.036969
 -0.136359	  0.024953	 -0.085787	 -0.070713	  0.033777	 -0.089125	  0.111913	  0.067531	  0.147810	 -0.068281	 -0.205999	  0.073282	 -0.073804
 -0.145869	  0.027995	 -0.096778	 -0.023394	  0.049226	 -0.076101	  0.094180	  0.096322	  0.134009	 -0.045369	 -0.183602	  0.102237	 -0.078250
 -0.186528	  0.063252	 -0.114502	  0.011109	  0.036136	 -0.079547	  0.105144	  0.063551	  0.151274	 -0.029761	 -0.164657	  0.095359	 -0.078385
 -0.198095	  0.054933	 -0.115540	  0.010426	  0.042432	 -0.111524	  0.141608	  0.073231	  0.151600	 -0.012256	 -0.169350	  0.086791	 -0.089761
 -0.184363	  0.045917	 -0.077200	  0.007909	  0.038174	 -0.111375	  0.165025	  0.072580	  0.137803	 -0.031452	 -0.170134	  0.040060	 -0.089078
 -0.194065	  0.088361	 -0.071014	 -0.048269	  0.045794	 -0.091204	  0.196642	  0.069172	  0.128973	 -0.041314	 -0.187236	 -0.018564	 -0.118786
 -0.220961	  0.090537	 -0.106955	 -0.030754	  0.056295	 -0.096572	  0.206069	  0.074259	  0.138829	 -0.028954	 -0.241109	  0.009439	 -0.154888
 -0.226446	  0.062076	 -0.108870	 -0.017711	  0.075099	 -0.090656	  0.185735	  0.066943	  0.160450	 -0.045273	 -0.261744	  0.041513	 -0.163874
 -0.194991	  0.051900	 -0.110801	 -0.031937	  0.057745	 -0.108182	  0.169210	  0.048970	  0.177427	 -0.067224	 -0.254995	  0.034889	 -0.174928
 -0.208385	  0.043022	 -0.088806	 -0.045646	  0.012720	 -0.117510	  0.155153	  0.035403	  0.175576	 -0.082963	 -0.272403	  0.041759	 -0.148370
 -0.196742	  0.031549	 -0.037181	 -0.043392	  0.032752	 -0.112670	  0.149012	  0.050305	  0.181339	 -0.056747	 -0.285760	  0.069506	 -0.119520
 -0.203696	  0.014931	 -0.021104	 -0.063550	  0.064944	 -0.104918	  0.129118	  0.042857	  0.167646	 -0.044970	 -0.259813	  0.106988	 -0.142692
 -0.209692	  0.008139	 -0.002436	 -0.065049	  0.061297	 -0.090186	  0.112725	  0.003923	  0.194806	 -0.024296	 -0.248293	  0.069287	 -0.157825
 -0.196758	  0.023056	  0.025157	 -0.098573	  0.068657	 -0.080071	  0.112753	 -0.012291	  0.216488	 -0.045888	 -0.247272	  0.021298	 -0.160700
 -0.204152	  0.012390	 -0.011929	 -0.096945	  0.049121	 -0.098475	  0.122853	 -0.029171	  0.213484	 -0.064905	 -0.246905	 -0.007180	 -0.162473
 -0.250890	  0.012679	 -0.027264	 -0.046939	  0.077284	 -0.095964	  0.146231	 -0.042216	  0.216588	 -0.089193	 -0.246631	 -0.018277	 -0.166138
 -0.242551	  0.041544	 -0.022526	 -0.076395	  0.061921	 -0.090903	  0.155527	 -0.019101	  0.194346	 -0.093667	 -0.240117	 -0.008982	 -0.181440
 -0.209122	  0.073459	 -0.030661	 -0.088337	  0.037593	 -0.073388	  0.163016	 -0.030594	  0.174274	 -0.081164	 -0.268008	 -0.001946	 -0.192193
 -0.207555	  0.082762	 -0.054217	 -0.096893	 -0.012692	 -0.080261	  0.206022	 -0.037466	  0.196621	 -0.100383	 -0.254051	  0.031348	 -0.172505
 -0.213936	  0.087689	 -0.072331	 -0.085925	 -0.004307	 -0.080952	  0.234230	  0.005972	  0.200029	 -0.052103	 -0.234485	  0.084854	 -0.149061
 -0.237444	  0.111864	 -0.055630	 -0.101405	  0.029178	 -0.052643	  0.243483	  0.044610	  0.181686	 -0.039026	 -0.269522	  0.112022	 -0.147822
 -0.237446	  0.112118	 -0.049307	 -0.077062	  0.035275	 -0.052876	  0.228653	  0.011472	  0.183570	 -0.065604	 -0.265959	  0.093514	 -0.140879
 -0.211169	  0.095288	 -0.050788	 -0.082018	  0.036924	 -0.048723	  0.254459	 -0.000755	  0.192841	 -0.061999	 -0.225283	  0.094033	 -0.139441
 -0.199530	  0.073444	 -0.097010	 -0.048372	  0.057258	 -0.076296	  0.234400	 -0.012655	  0.194539	 -0.041858	 -0.208970	  0.092194	 -0.144293
 -0.186199	  0.042209	 -0.094092	 -0.060443	  0.083831	 -0.073297	  0.212202	 -0.016458	  0.183591	 -0.023874	 -0.201198	  0.063574	 -0.149763
 -0.208192	  0.039440	 -0.086407	 -0.094024	  0.049289	 -0.087958	  0.227366	  0.031410	  0.196504	 -0.040206	 -0.180020	  0.053219	 -0.142223
 -0.227917	  0.085050	 -0.119560	 -0.102885	  0.072465	 -0.095386	  0.241375	  0.006395	  0.164990	 -0.017641	 -0.198478	  0.056952	 -0.132445
 -0.239099	  0.076286	 -0.104262	 -0.092420	  0.067880	 -0.093809	  0.226624	  0.017739	  0.182018	 -0.021977	 -0.225118	  0.049707	 -0.138537
 -0.257723	  0.049667	 -0.133221	 -0.087471	  0.045279	 -0.076069	  0.239949	  0.018347	  0.182386	 -0.014167	 -0.221325	  0.044938	 -0.139688
 -0.230607	  0.046414	 -0.150034	 -0.068816	  0.046470	 -0.028223	  0.226198	  0.016435	  0.184370	 -0.031125	 -0.213181	  0.020059	 -0.105653
 -0.222525	  0.049729	 -0.114624	 -0.075393	  0.056556	 -0.027508	  0.196708	  0.057396	  0.170813	 -0.005225	 -0.217227	  0.012832	 -0.071834
 -0.217914	  0.075452	 -0.078491	 -0.108336	  0.063614	 -0.052961	  0.219477	  0.050088	  0.174754	 -0.022156	 -0.232218	 -0.000527	 -0.093674
 -0.192040	  0.072574	 -0.084461	 -0.105116	  0.054932	 -0.065004	  0.233164	  0.088329	  0.204608	  0.002321	 -0.216356	  0.012897	 -0.080666
 -0.203294	  0.073307	 -0.064774	 -0.098888	  0.055611	 -0.081247	  0.207955	  0.063812	  0.204278	 -0.030635	 -0.177890	  0.013314	 -0.101346
 -0.259149	  0.101627	 -0.000386	 -0.093664	  0.035056	 -0.113512	  0.206145	  0.069449	  0.226695	 -0.100186	 -0.184842	  0.018635	 -0.121178
 -0.279889	  0.100284	 -0.008218	 -0.065270	  0.050343	 -0.118081	  0.215520	  0.111815	  0.236109	 -0.100799	 -0.194584	 -0.022094	 -0.139528
 -0.263790	  0.054220	 -0.034611	 -0.054441	  0.073742	 -0.100776	  0.201791	  0.119930	  0.278122	 -0.081812	 -0.236164	 -0.053920	 -0.102608
 -0.232213	  0.020329	  0.013591	 -0.088311	  0.085103	 -0.115075	  0.210955	  0.112556	  0.264836	 -0.082785	 -0.235606	 -0.064700	 -0.091684
 -0.212385	  0.043956	 -0.007821	 -0.079041	  0.086004	 -0.102787	  0.199662	  0.094446	  0.251127	 -0.101513	 -0.223964	 -0.066327	 -0.096629
 -0.226569	  0.032979	 -0.046670	 -0.084512	  0.091655	 -0.104817	  0.195368	  0.069149	  0.254055	 -0.049713	 -0.229298	 -0.036186	 -0.117318
 -0.238506	  0.028025	 -0.030270	 -0.085421	  0.091013	 -0.070333	  0.188640	  0.067462	  0.234727	 -0.049961	 -0.204551	 -0.047791	 -0.103624
 -0.238752	  0.045750	 -0.029038	 -0.074339	  0.077928	 -0.069120	  0.191987	  0.035603	  0.254724	 -0.036168	 -0.205644	 -0.062578	 -0.091535
 -0.257246	  0.066358	 -0.038926	 -0.088174	  0.113331	 -0.044289	  0.206028	  0.005459	  0.287413	  0.001147	 -0.244358	 -0.045625	 -0.110058
 -0.268065	  0.015968	 -0.031524	 -0.111329	  0.096235	  0.008438	  0.169740	  0.013692	  0.284520	  0.037181	 -0.237354	 -0.069051	 -0.103459
 -0.247744	  0.021991	 -0.045517	 -0.105067	  0.109929	 -0.025281	  0.159961	  0.018247	  0.259377	  0.011611	 -0.229274	 -0.049662	 -0.139977
 -0.254859	  0.034806	 -0.025255	 -0.103484	  0.108807	 -0.028846	  0.175152	  0.045201	  0.222344	 -0.009725	 -0.213635	 -0.022912	 -0.172330
 -0.272025	  0.029593	  0.016781	 -0.126520	  0.085643	 -0.043718	  0.203181	  0.058310	  0.238362	  0.021302	 -0.180308	 -0.024841	 -0.181416
 -0.249245	  0.003688	  0.010671	 -0.117785	  0.112424	 -0.067504	  0.225915	  0.044354	  0.223554	  0.035197	 -0.162585	 -0.060885	 -0.135048
 -0.235026	  0.041097	  0.033961	 -0.152931	  0.091368	 -0.074403	  0.229717	  0.047884	  0.217805	 -0.011966	 -0.163205	 -0.039592	 -0.116522
 -0.223311	  0.006758	  0.048661	 -0.161232	  0.074768	 -0.087625	  0.206752	  0.036369	  0.228613	 -0.014339	 -0.158840	 -0.032935	 -0.128971
 -0.197541	 -0.011166	  0.029002	 -0.157370	  0.084886	 -0.080457	  0.177572	  0.028827	  0.231415	 -0.026337	 -0.170708	 -0.014665	 -0.145639
 -0.232485	 -0.010641	 -0.007838	 -0.154982	  0.067769	 -0.077026	  0.193831	  0.032666	  0.246203	 -0.024190	 -0.192457	 -0.017390	 -0.151087
 -0.268827	  0.013755	 -0.015878	 -0.147062	  0.069888	 -0.091808	  0.201498	 -0.000516	  0.257500	  0.004666	 -0.212742	 -0.022679	 -0.124606
 -0.245247	  0.032802	 -0.026077	 -0.165051	  0.063514	 -0.121330	  0.228222	  0.005502	  0.275084	  0.028161	 -0.207500	 -0.029867	 -0.119391
 -0.232930	  0.051365	 -0.050234	 -0.146530	  0.071171	 -0.117930	  0.215116	  0.002833	  0.217461	  0.015313	 -0.164380	 -0.020746	 -0.140654
 -0.230477	  0.055584	 -0.047770	 -0.130979	  0.074431	 -0.137132	  0.179147	  0.045909	  0.187855	 -0.002160	 -0.134882	  0.007048	 -0.150000
 -0.220712	  0.065353	  0.005316	 -0.119081	  0.059558	 -0.112248	  0.205114	  0.049517	  0.171812	  0.011383	 -0.124509	  0.001035	 -0.162480
 -0.215026	  0.060143	  0.006098	 -0.100941	  0.067130	 -0.087783	  0.212305	  0.035501	  0.174335	 -0.006776	 -0.118605	 -0.017646	 -0.155447
 -0.234460	  0.055640	  0.011653	 -0.105420	  0.065293	 -0.106775	  0.200591	  0.043492	  0.132699	 -0.038928	 -0.118426	 -0.020914	 -0.137938
 -0.233957	  0.047842	  0.010722	 -0.121962	  0.073243	 -0.124847	  0.172030	  0.074148	  0.136259	 -0.032803	 -0.136722	 -0.025752	 -0.168764
 -0.226054	  0.030535	 -0.004602	 -0.105049	  0.105146	 -0.156164	  0.175508	  0.087663	  0.162553	  0.022170	 -0.131642	 -0.029653	 -0.172580
 -0.238819	  0.027298	  0.013958	 -0.100550	  0.104113	 -0.173184	  0.206053	  0.063605	  0.175790	  0.024020	 -0.125627	 -0.030774	 -0.167965
 -0.223722	  0.034080	  0.013968	 -0.099109	  0.127992	 -0.152792	  0.238847	  0.075887	  0.171588	 -0.008400	 -0.116413	 -0.010488	 -0.191092
 -0.194955	  0.041270	  0.014882	 -0.098255	  0.146297	 -0.145523	  0.218986	  0.065653	  0.164094	 -0.026661	 -0.138685	 -0.034081	 -0.212514
 -0.213675	  0.036307	  0.017830	 -0.153748	  0.115280	 -0.139835	  0.182529	  0.112065	  0.181075	  0.000604	 -0.111445	 -0.065594	 -0.176932
 -0.233797	  0.013473	  0.029399	 -0.154206	  0.135486	 -0.134270	  0.205545	  0.121363	  0.186883	 -0.022735	 -0.102243	 -0.057026	 -0.170394
 -0.262399	  0.007151	  0.028742	 -0.116890	  0.169209	 -0.173562	  0.246602	  0.096348	  0.182494	 -0.043319	 -0.120285	 -0.083140	 -0.176531
 -0.285110	  0.008989	  0.040088	 -0.073924	  0.149824	 -0.226599	  0.258104	  0.084712	  0.203324	 -0.012092	 -0.065419	 -0.089126	 -0.178800
 -0.305303	 -0.004421	  0.032263	 -0.041580	  0.120647	 -0.200682	  0.216085	  0.058656	  0.246078	  0.012373	 -0.049802	 -0.103434	 -0.195647
 -0.296974	  0.020243	  0.016294	 -0.058619	  0.122342	 -0.193889	  0.237876	  0.059614	  0.241809	 -0.006759	 -0.055879	 -0.085699	 -0.174450
 -0.276546	  0.065724	 -0.004804	 -0.052845	  0.101429	 -0.202831	  0.247722	  0.037501	  0.226355	 -0.025976	 -0.053862	 -0.078622	 -0.147639
 -0.248585	  0.113670	  0.004384	 -0.069230	  0.114262	 -0.187353	  0.249442	  0.002273	  0.234296	  0.009247	 -0.027389	 -0.065955	 -0.147669
 -0.251859	  0.095788	 -0.019047	 -0.087757	  0.101551	 -0.144844	  0.247775	  0.004694	  0.209334	  0.003572	  0.018982	 -0.065294	 -0.148761
 -0.235096	  0.046133	 -0.030667	 -0.051574	  0.117323	 -0.102820	  0.220558	 -0.016879	  0.181563	 -0.017466	  0.007240	 -0.079184	 -0.143899
 -0.191998	  0.032548	 -0.052268	 -0.060836	  0.128831	 -0.129571	  0.198007	 -0.013871	  0.174988	  0.013257	  0.001928	 -0.076490	 -0.147396
 -0.191136	  0.060916	 -0.020442	 -0.093958	  0.142209	 -0.160368	  0.226403	 -0.002869	  0.142997	  0.013491	  0.007027	 -0.098968	 -0.172118
 -0.194916	  0.051705	 -0.022888	 -0.100197	  0.105344	 -0.172062	  0.225895	 -0.002187	  0.128374	  0.008799	  0.016926	 -0.088917	 -0.204148
 -0.205624	  0.059730	 -0.020277	 -0.102202	  0.098363	 -0.170646	  0.229128	  0.015809	  0.143192	 -0.009487	  0.004970	 -0.096212	 -0.206360
 -0.180143	  0.046244	  0.008198	 -0.091349	  0.135597	 -0.165824	  0.188485	 -0.017615	  0.136632	  0.047047	  0.010724	 -0.083344	 -0.212757
 -0.173047	  0.033360	  0.011690	 -0.096165	  0.150549	 -0.164314	  0.191661	 -0.021191	  0.155486	  0.058708	  0.018231	 -0.048746	 -0.216500
 -0.158476	  0.045137	 -0.011882	 -0.097708	  0.170764	 -0.154795	  0.215058	 -0.010409	  0.158602	  0.065566	  0.018878	 -0.043817	 -0.197771
 -0.161991	  0.056422	 -0.054697	 -0.083372	  0.181997	 -0.125742	  0.227912	 -0.017731	  0.142302	  0.087428	 -0.002888	 -0.050078	 -0.202460
 -0.185423	  0.071570	 -0.069521	 -0.097698	  0.195565	 -0.106364	  0.240056	  0.007625	  0.181169	  0.082408	 -0.011931	 -0.044958	 -0.168591
 -0.199004	  0.059040	 -0.062940	 -0.105986	  0.173547	 -0.122640	  0.231773	 -0.002707	  0.216527	  0.092839	 -0.018993	 -0.042121	 -0.152035
 -0.188977	  0.051939	 -0.052234	 -0.074697	  0.153632	 -0.077031	  0.214074	 -0.011698	  0.209868	  0.071851	 -0.017526	 -0.019142	 -0.177402
 -0.157537	  0.053063	 -0.049530	 -0.069817	  0.119781	 -0.096882	  0.206232	 -0.011419	  0.196480	  0.051544	  0.001188	  0.009741	 -0.142788
 -0.148011	 -0.000540	 -0.073955	 -0.061144	  0.118047	 -0.112306	  0.189916	 -0.016215	  0.182728	  0.053464	 -0.016145	  0.028882	 -0.145119
 -0.151944	 -0.022679	 -0.056935	 -0.080256	  0.099191	 -0.112633	  0.153601	  0.014499	  0.169183	  0.092613	 -0.026935	 -0.001601	 -0.136327
 -0.147720	  0.009178	 -0.021148	 -0.102647	  0.093155	 -0.087504	  0.173491	 -0.013956	  0.181860	  0.076492	 -0.032116	 -0.041152	 -0.156021
 -0.176328	 -0.006212	 -0.008453	 -0.081900	  0.102540	 -0.086876	  0.197361	 -0.002306	  0.180395	  0.088735	 -0.060930	 -0.040634	 -0.215829
 -0.168943	 -0.012828	  0.011957	 -0.088330	  0.102279	 -0.129242	  0.223837	  0.003284	  0.176599	  0.110243	 -0.033716	 -0.039832	 -0.215519
 -0.141379	  0.001138	  0.009800	 -0.095471	  0.121654	 -0.162054	  0.219665	  0.020439	  0.174509	  0.117413	 -0.040534	 -0.062955	 -0.197948
 -0.153368	  0.005008	  0.021596	 -0.142900	  0.146439	 -0.144250	  0.216419	  0.072612	  0.198372	  0.134978	 -0.070089	 -0.091795	 -0.226701
 -0.183215	  0.017722	  0.063118	 -0.137186	  0.143742	 -0.139304	  0.221825	  0.061883	  0.229092	  0.140055	 -0.067409	 -0.078396	 -0.195240
 -0.181752	 -0.001480	  0.075106	 -0.170834	  0.125901	 -0.151378	  0.233608	  0.012754	  0.222077	  0.138803	 -0.051540	 -0.106913	 -0.152667
 -0.177238	 -0.010937	  0.073447	 -0.178991	  0.109126	 -0.148347	  0.228413	 -0.012281	  0.201612	  0.143029	 -0.034096	 -0.123446	 -0.126563
 -0.162355	 -0.038307	  0.070913	 -0.179888	  0.127419	 -0.156793	  0.227045	  0.000350	  0.230372	  0.132093	 -0.045721	 -0.115256	 -0.162928
 -0.164378	 -0.042142	  0.062828	 -0.173333	  0.145813	 -0.170106	  0.227543	  0.026008	  0.237494	  0.125008	 -0.043269	 -0.079687	 -0.161158
 -0.137105	 -0.026316	  0.068048	 -0.133103	  0.162532	 -0.159313	  0.215377	  0.049696	  0.211709	  0.123879	 -0.048545	 -0.078845	 -0.121633
 -0.122362	 -0.036919	  0.064733	 -0.106848	  0.136922	 -0.174748	  0.207912	  0.074303	  0.185084	  0.079779	  0.005966	 -0.075273	 -0.129873
 -0.158801	 -0.012671	  0.077791	 -0.058953	  0.154163	 -0.168187	  0.226353	  0.040042	  0.164282	  0.080182	  0.000206	 -0.071044	 -0.151493
 -0.161803	  0.000767	  0.068937	 -0.055555	  0.175685	 -0.145968	  0.240548	  0.048774	  0.139196	  0.093450	 -0.025441	 -0.072414	 -0.150517
 -0.157244	 -0.027267	  0.078917	 -0.080464	  0.166116	 -0.171984	  0.244845	  0.082436	  0.136165	  0.121924	 -0.015637	 -0.043029	 -0.107719
 -0.140057	 -0.023805	  0.055579	 -0.110850	  0.156706	 -0.143490	  0.268743	  0.094968	  0.129911	  0.120538	 -0.027465	 -0.048397	 -0.108356
 -0.155461	 -0.023077	  0.017496	 -0.104015	  0.126750	 -0.114230	  0.282721	  0.076506	  0.123656	  0.107788	 -0.023069	 -0.053571	 -0.146268
 -0.171007	 -0.039315	  0.023837	 -0.108181	  0.113601	 -0.109893	  0.250337	  0.098446	  0.089453	  0.112534	 -0.040637	 -0.053748	 -0.142486
 -0.193614	 -0.013554	 -0.003865	 -0.149639	  0.113282	 -0.104190	  0.190152	  0.093987	  0.116764	  0.104235	 -0.043392	 -0.065757	 -0.150671
 -0.205225	 -0.043690	  0.000475	 -0.161009	  0.109257	 -0.137333	  0.171973	  0.102298	  0.149664	  0.075773	 -0.022136	 -0.054298	 -0.169909
 -0.221864	 -0.066304	  0.001561	 -0.187234	  0.138159	 -0.152006	  0.180827	  0.139146	  0.142726	  0.077613	 -0.001749	 -0.040498	 -0.175327
 -0.240181	 -0.082003	 -0.020367	 -0.196184	  0.149864	 -0.147405	  0.190208	  0.140591	  0.149260	  0.073817	 -0.014082	 -0.059725	 -0.201968
 -0.201208	 -0.056571	  0.027337	 -0.145159	  0.151263	 -0.146046	  0.187955	  0.119717	  0.124743	  0.078135	 -0.037174	 -0.069074	 -0.207658
 -0.212696	 -0.047970	  0.026483	 -0.131620	  0.148365	 -0.099977	  0.189918	  0.117535	  0.147099	  0.075032	 -0.050094	 -0.051532	 -0.197909
 -0.207900	 -0.046650	  0.047962	 -0.133980	  0.135406	 -0.056786	  0.168998	  0.154126	  0.172554	  0.097683	 -0.054729	 -0.042865	 -0.192669
 -0.194837	 -0.037200	  0.030373	 -0.158880	  0.133245	 -0.067165	  0.200115	  0.187692	  0.172505	  0.159653	 -0.062879	 -0.027096	 -0.210938
 -0.173092	 -0.067601	  0.015585	 -0.179205	  0.167570	 -0.093276	  0.194521	  0.202115	  0.153409	  0.131589	 -0.048098	 -0.015604	 -0.195361
 -0.161341	 -0.081117	  0.007084	 -0.179608	  0.139006	 -0.084619	  0.194046	  0.204460	  0.154549	  0.146736	 -0.041935	 -0.023689	 -0.186497
 -0.182390	 -0.060774	  0.006253	 -0.213050	  0.120468	 -0.088241	  0.188754	  0.185164	  0.158029	  0.166598	 -0.006178	 -0.034028	 -0.208532
 -0.194317	 -0.031797	  0.023042	 -0.217302	  0.100504	 -0.081718	  0.191179	  0.181767	  0.166205	  0.155267	  0.008023	 -0.019278	 -0.220545
 -0.193397	 -0.004975	  0.004131	 -0.223818	  0.099121	 -0.077889	  0.186207	  0.168599	  0.180618	  0.177753	  0.000957	 -0.027660	 -0.173264
 -0.219964	  0.010782	 -0.017615	 -0.225113	  0.143970	 -0.081808	  0.172235	  0.149493	  0.186871	  0.171749	 -0.019925	  0.003070	 -0.138721
 -0.249577	 -0.015102	 -0.053563	 -0.241956	  0.185449	 -0.096088	  0.163047	  0.123894	  0.203219	  0.135581	 -0.025145	  0.022726	 -0.138860
 -0.254433	 -0.009513	 -0.007393	 -0.247196	  0.162966	 -0.104815	  0.147207	  0.111014	  0.219556	  0.118501	 -0.027940	  0.059701	 -0.159620
 -0.259677	 -0.002925	  0.019592	 -0.233847	  0.140810	 -0.099059	  0.150945	  0.132619	  0.191242	  0.122632	 -0.054580	  0.022552	 -0.187493
 -0.259167	 -0.034476	  0.025242	 -0.233681	  0.143176	 -0.121961	  0.169486	  0.139444	  0.156846	  0.146339	 -0.046113	  0.017759	 -0.223664
 -0.229806	 -0.056877	  0.027373	 -0.231897	  0.148796	 -0.102223	  0.187184	  0.117493	  0.168786	  0.150110	 -0.056624	  0.026643	 -0.198239
 -0.219350	 -0.069359	  0.056590	 -0.240670	  0.162442	 -0.114479	  0.190804	  0.116156	  0.173398	  0.155023	 -0.045805	  0.039732	 -0.159625
 -0.191776	 -0.061174	  0.064896	 -0.237291	  0.172363	 -0.145170	  0.193603	  0.122509	  0.187948	  0.181219	 -0.070641	  0.078589	 -0.157981
 -0.184015	 -0.061560	  0.054425	 -0.234415	  0.169827	 -0.156480	  0.174105	  0.060723	  0.186750	  0.185752	 -0.053251	  0.054057	 -0.137716
 -0.211574	 -0.070949	  0.045575	 -0.241501	  0.160165	 -0.151116	  0.200557	  0.046789	  0.133432	  0.192047	 -0.069788	  0.043485	 -0.128469
 -0.191403	 -0.049790	  0.020046	 -0.251851	  0.135152	 -0.130389	  0.220658	  0.068435	  0.144717	  0.195819	 -0.088812	  0.051475	 -0.121602
 -0.158838	 -0.050460	  0.007295	 -0.248774	  0.108603	 -0.123352	  0.221203	  0.066187	  0.178318	  0.197046	 -0.040194	  0.025980	 -0.149635
 -0.160615	 -0.043738	  0.023209	 -0.229336	  0.136547	 -0.103696	  0.205030	  0.085036	  0.196692	  0.207387	 -0.023526	  0.004004	 -0.160426
 -0.147701	 -0.052849	  0.022369	 -0.217359	  0.117851	 -0.081195	  0.182587	  0.094734	  0.170291	  0.211121	 -0.002340	  0.020026	 -0.134594
 -0.148160	 -0.051882	  0.009010	 -0.207367	  0.112387	 -0.090148	  0.188539	  0.131650	  0.143720	  0.198874	 -0.044079	  0.006078	 -0.117595
 -0.176630	 -0.080083	  0.034411	 -0.203959	  0.138611	 -0.106724	  0.186247	  0.133928	  0.173321	  0.179299	 -0.022677	 -0.016866	 -0.135557
 -0.136700	 -0.070728	  0.042969	 -0.233017	  0.147205	 -0.096620	  0.151615	  0.107469	  0.188303	  0.155288	  0.009388	 -0.016851	 -0.149924
