# Supplementary material for: A fluorescent photoimmunoconjugate for imaging of cholesteatoma
Source: Sci Rep. 2022 Nov 19;12:19905. doi: 10.1038/s41598-022-22072-9 (PMC9675863; doi:10.1038/s41598-022-22072-9)
Supplement: Supplementary file 2 — Supplementary Information 2. [file 41598_2022_22072_MOESM2_ESM.zip › Data/ABR-51-1]

:RUN-1	LEVEL SWEEP	TEMP:NaN	6/6/2018	11:22 AM	NaNHR:
:SW EAR: R	SW FREQ: 5.66	# AVERAGES: 512	REP RATE (/sec): 40	DRIVER: RS Tweeter	SAMPLE (�sec): 40	
:NOTES-
:CHAMBER-CH4B-PXI
:CFTS Version: V2.7.2 (R850)
:LEVELS:20;25;30;35;40;45;50;55;60;65;70;75;80;
:DATA
  0.021376	  0.025775	  0.049482	  0.090885	 -0.015681	 -0.026284	 -0.028629	 -0.019262	 -0.012995	  0.024341	  0.026136	  0.023618	 -0.012746
  0.022803	  0.058502	  0.033203	  0.095913	 -0.025100	 -0.016378	 -0.011151	  0.005177	  0.005788	  0.020612	  0.036752	  0.000394	 -0.036354
 -0.018679	  0.040575	  0.028725	  0.075104	 -0.034034	  0.006137	 -0.041944	  0.033216	  0.002800	 -0.010687	  0.038400	 -0.002746	 -0.027277
 -0.008033	  0.002426	  0.003619	  0.037033	 -0.033750	  0.023685	 -0.026234	  0.066111	 -0.007138	 -0.011057	  0.040887	  0.005788	  0.016688
  0.012349	  0.025600	 -0.019221	  0.030741	 -0.043669	  0.014946	 -0.020636	  0.071563	  0.015300	  0.010692	  0.031868	 -0.001846	  0.014504
  0.028123	  0.014864	 -0.019129	  0.018761	 -0.064167	 -0.012844	 -0.010415	  0.036287	  0.052927	 -0.002475	  0.054016	 -0.010672	  0.014902
  0.012202	  0.012119	 -0.026381	 -0.000167	 -0.075205	 -0.001416	 -0.009794	 -0.010043	  0.033710	 -0.013050	  0.023589	 -0.000619	 -0.012796
  0.008455	 -0.000577	 -0.004567	  0.036131	 -0.063158	  0.011711	 -0.002070	 -0.026063	  0.003334	 -0.030823	 -0.015577	 -0.013377	 -0.030574
  0.015326	 -0.028571	  0.007274	  0.044966	 -0.052026	  0.011240	 -0.001887	 -0.005661	 -0.007014	 -0.002278	  0.010477	 -0.027985	 -0.009724
  0.013349	  0.007768	  0.003901	  0.008151	 -0.039871	 -0.021986	  0.033686	 -0.034142	  0.015502	  0.013862	 -0.008562	 -0.042024	 -0.004788
  0.027295	  0.022291	  0.012457	 -0.019013	 -0.003412	 -0.013765	  0.038799	 -0.031207	  0.012189	 -0.022139	 -0.027807	 -0.035264	 -0.013924
  0.019117	 -0.008006	 -0.017102	 -0.022921	 -0.000506	 -0.013899	 -0.003575	 -0.026708	 -0.005897	 -0.068514	 -0.054203	 -0.007135	 -0.019916
 -0.034521	 -0.021987	 -0.020255	 -0.040895	  0.040266	 -0.028525	  0.010718	 -0.023284	 -0.021332	 -0.057183	 -0.040193	  0.011293	 -0.005537
 -0.043060	 -0.023253	 -0.013041	 -0.054854	  0.047693	 -0.018793	  0.020929	 -0.019141	 -0.020016	 -0.018728	  0.012203	  0.021582	  0.003815
 -0.016809	 -0.021019	 -0.001690	 -0.051047	  0.054655	 -0.021336	  0.035678	 -0.008029	 -0.042920	  0.006493	 -0.001090	  0.001138	  0.013185
 -0.006326	 -0.034925	 -0.007357	 -0.039150	  0.059566	 -0.027992	  0.025925	  0.005288	 -0.014492	  0.014316	  0.003431	  0.023346	  0.017685
 -0.010896	 -0.039106	 -0.000092	 -0.040100	  0.073286	  0.027127	  0.001568	  0.016909	  0.017631	  0.030105	 -0.014512	  0.021610	  0.018560
 -0.029656	 -0.027866	 -0.000716	 -0.066214	  0.095369	  0.023610	  0.008596	  0.001928	  0.012623	  0.040799	 -0.018168	  0.010881	  0.024298
 -0.019500	 -0.016983	 -0.006357	 -0.052190	  0.062455	  0.036935	  0.005243	 -0.007300	 -0.018053	  0.025471	 -0.035010	 -0.003198	  0.015041
  0.007086	  0.012373	 -0.002751	 -0.051135	  0.017288	  0.047827	 -0.024807	 -0.025638	 -0.021946	  0.050242	 -0.062636	  0.025217	  0.034960
  0.000382	  0.001040	  0.000056	 -0.036773	 -0.008481	  0.045904	 -0.041560	 -0.028027	 -0.020145	  0.054351	 -0.057798	  0.065109	  0.055475
  0.005459	  0.001432	  0.012769	 -0.012985	 -0.005310	  0.069839	 -0.021194	 -0.014264	 -0.020981	  0.068387	 -0.050353	  0.063253	  0.067724
  0.015478	 -0.003811	  0.000536	  0.003284	  0.024771	  0.074252	  0.003931	 -0.007782	  0.008327	  0.055860	 -0.033849	  0.072108	  0.069206
  0.020983	 -0.006314	  0.002084	  0.008549	  0.006009	  0.045149	  0.013252	  0.007232	  0.034486	  0.064207	  0.014648	  0.106462	  0.059024
  0.048284	  0.035363	  0.033604	  0.029697	 -0.024814	  0.032541	  0.000126	  0.014023	  0.050522	  0.047764	  0.032790	  0.139420	  0.067677
  0.093637	  0.005928	  0.041879	  0.032402	 -0.036543	  0.033964	 -0.014541	  0.014623	  0.052666	  0.045038	  0.036003	  0.118673	  0.062006
  0.088797	 -0.034281	  0.068954	  0.042785	 -0.023653	  0.040289	 -0.012456	  0.015912	  0.076581	  0.068772	  0.048623	  0.112094	  0.068500
  0.075536	 -0.049236	  0.069450	  0.051957	 -0.019845	  0.047622	  0.035732	  0.063999	  0.071834	  0.114285	  0.040244	  0.119839	  0.092268
  0.071511	 -0.052414	  0.070981	  0.060452	 -0.015940	  0.025736	  0.026552	  0.065527	  0.086587	  0.142564	  0.050077	  0.114031	  0.076879
  0.043936	 -0.067495	  0.068638	  0.063574	 -0.015681	  0.022572	 -0.018290	  0.050117	  0.130071	  0.168726	  0.065241	  0.105861	  0.067171
  0.047325	 -0.054976	  0.060506	  0.052420	 -0.001281	  0.027010	 -0.003112	  0.049240	  0.109487	  0.138449	  0.074738	  0.126941	  0.081992
  0.032181	 -0.033250	  0.050724	  0.033172	  0.007148	  0.016567	  0.021253	  0.065130	  0.068839	  0.100785	  0.079049	  0.127922	  0.096190
  0.039706	  0.007984	  0.054658	  0.019324	  0.000614	 -0.000916	  0.046826	  0.083080	  0.062537	  0.056667	  0.077811	  0.093573	  0.103042
  0.048235	  0.009468	  0.064533	 -0.006208	 -0.069065	  0.004659	  0.073326	  0.081484	  0.101747	  0.040845	  0.073384	  0.108770	  0.134941
  0.062395	 -0.037751	  0.087706	 -0.002577	 -0.086624	  0.018617	  0.067117	  0.088773	  0.103388	  0.020786	  0.087631	  0.149429	  0.202842
  0.076474	 -0.020578	  0.060354	  0.020967	 -0.073099	  0.017462	  0.050793	  0.087012	  0.103590	  0.019912	  0.102244	  0.189820	  0.275391
  0.061718	 -0.017744	  0.013431	  0.029301	 -0.059806	  0.036445	  0.045880	  0.124514	  0.131260	  0.106429	  0.157820	  0.245269	  0.334645
  0.076420	 -0.007196	 -0.009271	  0.044822	 -0.059444	  0.020947	  0.067207	  0.163055	  0.150465	  0.157293	  0.218750	  0.303721	  0.387263
  0.090643	  0.007496	 -0.003280	  0.029913	 -0.065682	  0.038530	  0.096216	  0.174147	  0.182027	  0.184963	  0.282026	  0.321481	  0.405580
  0.095082	 -0.005099	 -0.001755	  0.017904	 -0.046074	  0.081661	  0.083579	  0.191451	  0.189104	  0.270387	  0.344374	  0.351028	  0.419178
  0.095543	 -0.025600	 -0.041454	  0.030883	 -0.039521	  0.095011	  0.065735	  0.226064	  0.213068	  0.338875	  0.324487	  0.409257	  0.409244
  0.084595	 -0.037626	 -0.043168	  0.018320	 -0.017981	  0.088035	  0.080505	  0.254964	  0.256851	  0.380924	  0.302084	  0.392977	  0.363708
  0.065137	 -0.044280	 -0.028955	  0.023947	  0.002380	  0.114269	  0.156363	  0.314204	  0.339937	  0.413522	  0.292919	  0.330589	  0.308450
  0.080565	 -0.048469	 -0.022358	  0.014259	  0.051478	  0.128283	  0.201935	  0.362561	  0.371304	  0.408000	  0.261618	  0.282710	  0.230916
  0.110767	 -0.059595	  0.000457	  0.030083	  0.042566	  0.142414	  0.205025	  0.357799	  0.324312	  0.358954	  0.171530	  0.209808	  0.127917
  0.101053	 -0.046067	 -0.010524	  0.074736	  0.007383	  0.159034	  0.247607	  0.359035	  0.292221	  0.310670	  0.071838	  0.090939	  0.015140
  0.122299	 -0.024392	  0.020019	  0.083682	  0.028544	  0.190601	  0.252888	  0.375475	  0.264752	  0.248593	  0.013515	 -0.004957	 -0.085197
  0.120260	 -0.049904	  0.000737	  0.124522	  0.096063	  0.231176	  0.242972	  0.327700	  0.204818	  0.130109	 -0.043227	 -0.097706	 -0.179263
  0.087930	 -0.068478	 -0.019726	  0.101549	  0.108875	  0.262777	  0.214700	  0.290045	  0.087362	  0.051597	 -0.105565	 -0.125344	 -0.273392
  0.092332	 -0.055782	  0.006326	  0.098343	  0.080331	  0.277560	  0.144198	  0.218878	  0.006890	 -0.058721	 -0.174274	 -0.139079	 -0.327977
  0.105119	 -0.061108	  0.046281	  0.079807	  0.074160	  0.280222	  0.101254	  0.166337	 -0.048414	 -0.117402	 -0.235577	 -0.195659	 -0.346568
  0.104365	 -0.055017	  0.063723	  0.107256	  0.097883	  0.249946	  0.062549	  0.079450	 -0.087777	 -0.205030	 -0.294408	 -0.238624	 -0.353729
  0.089302	 -0.034342	  0.064360	  0.124413	  0.068074	  0.223566	  0.005165	  0.003486	 -0.157807	 -0.249988	 -0.320870	 -0.240338	 -0.326821
  0.043521	 -0.021330	  0.059911	  0.065993	  0.054886	  0.165757	 -0.073556	 -0.085087	 -0.198231	 -0.232099	 -0.301136	 -0.193291	 -0.315196
  0.087491	 -0.050623	  0.060950	  0.036893	  0.062955	  0.143839	 -0.126568	 -0.155435	 -0.214921	 -0.210285	 -0.282537	 -0.162574	 -0.297433
  0.126626	 -0.037762	  0.030533	  0.015773	  0.042992	  0.120824	 -0.207309	 -0.139776	 -0.220155	 -0.204917	 -0.276359	 -0.136578	 -0.269232
  0.127403	 -0.020841	  0.005808	  0.048528	  0.012569	  0.061312	 -0.271647	 -0.147071	 -0.183284	 -0.180261	 -0.264892	 -0.102598	 -0.204976
  0.112135	 -0.020440	  0.025448	  0.053991	 -0.033170	 -0.009453	 -0.291197	 -0.110922	 -0.147286	 -0.210528	 -0.176370	 -0.067527	 -0.137334
  0.111040	 -0.003055	  0.068619	  0.043169	 -0.027703	 -0.074792	 -0.266351	 -0.074778	 -0.143646	 -0.199890	 -0.094562	  0.002155	 -0.067249
  0.103830	 -0.019681	  0.071560	  0.055350	 -0.065367	 -0.091431	 -0.290801	 -0.089472	 -0.096563	 -0.119937	 -0.007149	  0.064088	  0.006165
  0.111376	 -0.014273	  0.039446	  0.062023	 -0.126444	 -0.133621	 -0.267500	 -0.094209	 -0.065135	 -0.074451	  0.067794	  0.110108	  0.104081
  0.127841	  0.040425	  0.007253	  0.047841	 -0.156828	 -0.150284	 -0.235653	 -0.035324	 -0.041295	  0.006113	  0.181277	  0.176689	  0.154353
  0.097355	  0.047208	 -0.003014	  0.051403	 -0.143948	 -0.098993	 -0.151716	  0.058648	  0.055480	  0.118333	  0.270893	  0.238265	  0.147530
  0.110233	  0.013413	 -0.000348	  0.028253	 -0.157004	 -0.040713	 -0.129060	  0.144017	  0.140957	  0.209129	  0.313168	  0.288280	  0.203054
  0.120763	  0.023901	 -0.003311	 -0.008327	 -0.152506	  0.013082	 -0.094684	  0.208054	  0.210965	  0.259915	  0.316140	  0.299965	  0.181321
  0.121450	  0.015011	  0.004439	  0.008137	 -0.140935	  0.056726	 -0.006621	  0.259196	  0.285897	  0.305977	  0.265641	  0.216143	  0.167714
  0.132112	  0.011496	  0.029806	 -0.038044	 -0.106741	  0.104534	  0.085221	  0.301428	  0.317153	  0.303742	  0.235855	  0.169553	  0.161003
  0.085011	  0.011707	  0.018330	 -0.033504	 -0.111863	  0.181708	  0.153358	  0.354461	  0.327204	  0.273359	  0.211655	  0.175879	  0.141964
  0.026458	 -0.023294	  0.006000	 -0.043156	 -0.081030	  0.232532	  0.198796	  0.404227	  0.324208	  0.247891	  0.165965	  0.156021	  0.095663
  0.014752	 -0.007506	  0.007812	 -0.046449	 -0.057047	  0.261624	  0.220599	  0.427768	  0.303199	  0.206481	  0.091158	  0.106296	  0.059646
  0.026194	 -0.030574	  0.006565	 -0.007142	 -0.018441	  0.344976	  0.240100	  0.387206	  0.275760	  0.174200	  0.079138	  0.037244	  0.059557
  0.045115	 -0.038219	  0.007349	  0.022366	  0.032321	  0.341071	  0.253445	  0.363252	  0.207663	  0.128735	  0.068731	 -0.012339	  0.056563
  0.013363	  0.000800	  0.007250	  0.042309	  0.063462	  0.288946	  0.207744	  0.342421	  0.165031	  0.076709	  0.050209	  0.016375	  0.063493
  0.012919	  0.016170	 -0.013056	  0.042731	  0.083188	  0.294176	  0.164391	  0.319658	  0.135544	  0.039063	  0.028554	  0.003535	  0.020792
  0.045884	 -0.004889	  0.003547	  0.044210	  0.077335	  0.288761	  0.130880	  0.289403	  0.126073	  0.038025	  0.001296	 -0.026489	 -0.007021
  0.095857	  0.004737	  0.026483	  0.097362	  0.101960	  0.284619	  0.137717	  0.297547	  0.131211	  0.026262	 -0.044897	 -0.071203	 -0.056521
  0.098501	  0.021761	  0.046125	  0.135909	  0.112794	  0.247913	  0.095850	  0.321256	  0.116080	 -0.013657	 -0.090095	 -0.129014	 -0.072889
  0.069295	  0.028894	  0.029085	  0.135629	  0.095142	  0.203200	  0.060715	  0.318070	  0.102155	 -0.073631	 -0.066185	 -0.145856	 -0.106143
  0.068894	  0.066373	 -0.008063	  0.134633	  0.069317	  0.171453	  0.089482	  0.310368	  0.076213	 -0.120935	 -0.091146	 -0.131828	 -0.123337
  0.104380	  0.082763	 -0.020414	  0.129466	  0.070670	  0.161026	  0.100803	  0.269584	  0.010109	 -0.132813	 -0.156116	 -0.113003	 -0.084452
  0.102272	  0.078590	  0.010886	  0.126271	  0.074042	  0.167427	  0.067553	  0.208588	 -0.084049	 -0.141513	 -0.162680	 -0.094502	 -0.035383
  0.082489	  0.080258	  0.041045	  0.130824	  0.087053	  0.148571	  0.057254	  0.211058	 -0.120263	 -0.116492	 -0.104868	 -0.023789	  0.069605
  0.081224	  0.060304	  0.074713	  0.076663	  0.081541	  0.124715	  0.007248	  0.205586	 -0.148735	 -0.101585	 -0.058147	  0.045699	  0.106135
  0.064457	  0.068856	  0.061452	  0.046074	  0.056646	  0.128190	 -0.026652	  0.186682	 -0.161165	 -0.047390	  0.012253	  0.151471	  0.118811
  0.054414	  0.048535	  0.015478	  0.042524	  0.016564	  0.126265	 -0.073848	  0.136074	 -0.143453	 -0.000677	  0.067342	  0.260361	  0.164248
  0.055497	  0.036560	  0.029474	  0.025476	  0.000076	  0.111956	 -0.074109	  0.136820	 -0.092095	  0.048951	  0.147272	  0.354197	  0.213865
  0.049290	  0.030057	  0.041764	  0.039452	 -0.035800	  0.080922	 -0.038009	  0.171982	 -0.048206	  0.105593	  0.243285	  0.346179	  0.264119
  0.024353	  0.000559	  0.045423	  0.057481	 -0.039389	  0.057196	 -0.042209	  0.176188	  0.003555	  0.148703	  0.270772	  0.372562	  0.280979
  0.017505	  0.007154	  0.034369	  0.062268	 -0.030574	  0.047140	 -0.034355	  0.210865	  0.064500	  0.184195	  0.290957	  0.424537	  0.282175
  0.004440	  0.011899	  0.028071	  0.023900	 -0.046902	  0.050406	 -0.007161	  0.258338	  0.073811	  0.213252	  0.305686	  0.436085	  0.256217
 -0.007354	  0.010106	  0.043729	 -0.001730	 -0.014723	  0.047497	  0.024473	  0.283213	  0.100991	  0.209408	  0.314097	  0.399701	  0.178787
  0.002893	  0.020616	  0.057929	  0.016690	  0.006494	  0.078082	  0.082739	  0.340675	  0.158868	  0.193021	  0.325783	  0.358662	  0.167051
 -0.025238	  0.032178	  0.045574	  0.025236	  0.020683	  0.087262	  0.132117	  0.381097	  0.177228	  0.189952	  0.336262	  0.326438	  0.109631
 -0.038450	  0.033161	  0.021798	  0.029114	  0.034049	  0.140538	  0.093326	  0.411731	  0.118180	  0.213360	  0.306410	  0.243588	  0.052777
 -0.024047	  0.044481	  0.002869	  0.002929	  0.038969	  0.169748	  0.111134	  0.425280	  0.108441	  0.207564	  0.264118	  0.180962	  0.014432
 -0.003595	  0.059488	 -0.037260	 -0.025054	  0.028232	  0.162538	  0.117490	  0.431815	  0.117963	  0.168569	  0.202796	  0.082323	 -0.045789
 -0.021157	  0.037957	  0.002003	 -0.008158	  0.033291	  0.160763	  0.101415	  0.425949	  0.060403	  0.163285	  0.147247	  0.016817	 -0.076979
 -0.041244	  0.049900	  0.023244	  0.043801	  0.051469	  0.136625	  0.067484	  0.387724	  0.058240	  0.134525	  0.102788	  0.007249	 -0.106166
 -0.005798	  0.075382	  0.052933	  0.063850	  0.044200	  0.150328	  0.039221	  0.354694	  0.051189	  0.050622	  0.058614	 -0.048215	 -0.103217
  0.027489	  0.052826	  0.051801	  0.046896	  0.056106	  0.131464	  0.038755	  0.307230	  0.010513	  0.001155	 -0.009862	 -0.097227	 -0.121607
  0.011643	  0.017296	  0.059542	  0.029760	  0.091977	  0.118919	  0.053938	  0.281535	 -0.016543	 -0.049143	 -0.073549	 -0.126001	 -0.078998
  0.011150	  0.027328	  0.099619	  0.052387	  0.097456	  0.119108	  0.044324	  0.254223	 -0.051131	 -0.048987	 -0.088036	 -0.114848	 -0.032318
  0.032953	  0.044855	  0.142926	  0.057975	  0.084653	  0.117217	  0.021405	  0.236845	 -0.045920	 -0.042438	 -0.060862	 -0.108502	  0.008948
  0.046309	  0.049710	  0.167864	  0.037109	  0.059509	  0.097352	  0.014280	  0.182311	 -0.055550	 -0.073759	 -0.043700	 -0.067752	  0.018151
  0.061296	  0.030761	  0.145309	  0.049595	  0.037972	  0.094693	  0.010000	  0.150851	 -0.093974	 -0.087474	 -0.029730	 -0.055499	  0.022081
  0.080226	  0.025532	  0.117313	  0.041378	  0.025725	  0.094342	 -0.020422	  0.115347	 -0.143360	 -0.083565	  0.011925	 -0.065699	  0.055553
  0.072750	  0.042908	  0.119535	  0.047358	  0.044153	  0.085086	 -0.020198	  0.096473	 -0.141453	 -0.055512	  0.028779	 -0.041938	  0.049774
  0.036242	  0.059231	  0.121533	  0.045151	  0.017299	  0.107185	 -0.009205	  0.130331	 -0.125295	 -0.043562	  0.050349	 -0.014735	  0.033340
  0.020754	  0.069678	  0.126788	  0.021363	  0.025034	  0.139333	 -0.051580	  0.158505	 -0.134521	 -0.029254	  0.061424	  0.038976	  0.022837
  0.028449	  0.054834	  0.123304	  0.017570	  0.038549	  0.139931	 -0.067949	  0.156190	 -0.122814	 -0.013964	  0.040504	  0.024761	  0.019503
  0.042884	  0.050229	  0.092211	  0.032243	  0.029988	  0.132105	 -0.049485	  0.171446	 -0.087910	  0.038412	  0.086544	  0.021406	  0.042520
  0.028548	  0.044364	  0.070204	  0.017718	  0.046585	  0.122717	 -0.044245	  0.199304	 -0.036376	  0.048742	  0.129983	  0.064458	  0.039791
  0.022614	  0.052000	  0.052257	 -0.004856	  0.044186	  0.096606	 -0.050228	  0.207982	  0.022076	  0.057818	  0.144479	  0.085291	  0.050889
  0.010496	  0.047717	  0.036692	 -0.020723	  0.036569	  0.071858	 -0.037483	  0.218541	  0.053135	  0.104010	  0.149617	  0.122524	  0.083942
 -0.005034	  0.039374	  0.050518	 -0.013639	  0.011418	  0.073381	 -0.072006	  0.246128	  0.082637	  0.171554	  0.132014	  0.104092	  0.056190
 -0.011849	  0.060227	  0.055960	  0.027035	  0.003264	  0.090070	 -0.038211	  0.255303	  0.106069	  0.201861	  0.183015	  0.081479	  0.070085
 -0.037663	  0.053456	  0.019058	  0.064473	 -0.006552	  0.074937	  0.002940	  0.251482	  0.154931	  0.219503	  0.221827	  0.111841	  0.099549
 -0.056090	  0.013447	  0.024404	  0.054443	  0.031610	  0.107198	  0.017238	  0.281200	  0.192140	  0.249759	  0.246545	  0.120128	  0.152973
 -0.023830	 -0.006241	  0.016580	  0.002834	  0.029214	  0.141613	  0.063421	  0.307281	  0.186192	  0.259612	  0.263815	  0.123695	  0.180257
 -0.042744	 -0.015537	  0.009518	 -0.023737	  0.027935	  0.151193	  0.090289	  0.321502	  0.161142	  0.273875	  0.242923	  0.124549	  0.193959
 -0.047555	 -0.017824	  0.008751	 -0.044496	  0.034159	  0.174288	  0.163871	  0.331704	  0.162226	  0.271125	  0.256819	  0.159863	  0.246090
 -0.044256	  0.026667	  0.026560	 -0.030916	 -0.000185	  0.214358	  0.202521	  0.367583	  0.186344	  0.264709	  0.275541	  0.196966	  0.251272
 -0.048738	  0.039751	  0.056373	 -0.042396	  0.004927	  0.214243	  0.243746	  0.386777	  0.209896	  0.233427	  0.276855	  0.216962	  0.247501
 -0.042442	  0.052176	  0.029011	 -0.033155	  0.048055	  0.234817	  0.218652	  0.406267	  0.214948	  0.193197	  0.266058	  0.193535	  0.256010
 -0.029990	  0.052076	  0.025519	 -0.021347	  0.062680	  0.268150	  0.218746	  0.417342	  0.224702	  0.165324	  0.253583	  0.166767	  0.250322
 -0.044449	  0.078368	  0.053955	 -0.019674	  0.030122	  0.281870	  0.239899	  0.417001	  0.197827	  0.167041	  0.255069	  0.150236	  0.231536
 -0.066105	  0.111982	  0.047531	 -0.014015	  0.020940	  0.280190	  0.218726	  0.392245	  0.184031	  0.156187	  0.240010	  0.160428	  0.214533
 -0.057271	  0.125862	  0.061845	 -0.021442	  0.053651	  0.275954	  0.203290	  0.369112	  0.153339	  0.151828	  0.229653	  0.177455	  0.247434
 -0.025915	  0.115239	  0.062898	 -0.003941	  0.078998	  0.278606	  0.177878	  0.323611	  0.107377	  0.131221	  0.187297	  0.181409	  0.228249
 -0.044312	  0.116561	  0.088630	  0.033964	  0.088199	  0.284048	  0.158571	  0.341384	  0.083108	  0.105039	  0.172447	  0.132156	  0.210179
 -0.045247	  0.102225	  0.123813	  0.042276	  0.093315	  0.285174	  0.154754	  0.363738	  0.039931	  0.100141	  0.179185	  0.084778	  0.188154
 -0.019738	  0.101310	  0.117395	  0.015952	  0.094310	  0.253774	  0.148819	  0.345740	 -0.014231	  0.099292	  0.184380	  0.088411	  0.180826
 -0.010254	  0.079492	  0.088382	  0.024410	  0.110267	  0.208329	  0.158915	  0.298386	 -0.027395	  0.055592	  0.167576	  0.101887	  0.181631
  0.026638	  0.052016	  0.080495	  0.075295	  0.106872	  0.185123	  0.153999	  0.227689	 -0.057581	  0.025652	  0.139575	  0.083172	  0.182632
  0.018486	  0.066623	  0.063769	  0.085271	  0.118691	  0.179512	  0.125729	  0.203093	 -0.080514	  0.049092	  0.087558	  0.059539	  0.157883
  0.014862	  0.038121	  0.063201	  0.049103	  0.111500	  0.206760	  0.107611	  0.166691	 -0.080425	  0.042279	  0.070346	  0.035792	  0.150659
  0.038197	  0.017554	  0.065075	  0.022634	  0.125389	  0.196861	  0.129183	  0.161663	 -0.060761	  0.039781	  0.074460	  0.021374	  0.135482
 -0.000386	  0.017165	  0.061230	  0.036675	  0.124823	  0.138825	  0.123836	  0.147218	 -0.064593	 -0.000650	  0.071109	  0.031228	  0.095907
  0.012924	  0.019569	  0.056848	  0.050013	  0.095619	  0.098800	  0.101600	  0.125868	 -0.135928	 -0.005672	  0.056975	  0.039897	  0.050940
  0.028142	 -0.009641	  0.061083	  0.061023	  0.085852	  0.111223	  0.072642	  0.125518	 -0.158461	  0.012015	  0.052751	  0.011278	  0.005505
 -0.002376	 -0.036430	  0.047083	  0.032970	  0.073573	  0.131538	  0.027621	  0.130692	 -0.213073	 -0.013572	  0.067478	 -0.044352	 -0.007747
 -0.021023	 -0.006751	  0.038917	 -0.026837	  0.050254	  0.119669	  0.005354	  0.112770	 -0.222709	 -0.030800	  0.081242	 -0.061830	 -0.011470
  0.008156	  0.042096	  0.036263	 -0.043101	  0.046605	  0.053262	 -0.002318	  0.095773	 -0.181495	 -0.076056	  0.075367	 -0.030769	 -0.011977
  0.041487	  0.053889	  0.012808	 -0.016514	  0.054607	  0.031752	 -0.040260	  0.093182	 -0.188413	 -0.064294	  0.066075	  0.013303	 -0.035384
  0.010426	  0.097728	 -0.005042	 -0.011507	  0.046391	  0.049579	 -0.041815	  0.133045	 -0.211440	 -0.044699	  0.050622	  0.030436	 -0.027216
 -0.020642	  0.108780	  0.010869	 -0.009434	 -0.002145	  0.068785	 -0.017246	  0.163893	 -0.217117	 -0.033939	  0.087340	  0.040487	  0.032760
 -0.028032	  0.101444	  0.025541	  0.009578	  0.011051	  0.026799	  0.027818	  0.152656	 -0.213123	 -0.008606	  0.114426	  0.080897	  0.080510
 -0.020077	  0.104683	  0.038596	  0.016181	  0.011398	 -0.001586	  0.028920	  0.157784	 -0.180381	  0.020341	  0.103879	  0.098845	  0.139414
 -0.036588	  0.095488	  0.038271	 -0.005816	 -0.008125	 -0.018355	  0.022986	  0.174141	 -0.150246	  0.041233	  0.107547	  0.123729	  0.132532
 -0.034928	  0.082335	  0.048571	 -0.056308	  0.002527	 -0.036151	  0.018826	  0.190469	 -0.071874	  0.074438	  0.114729	  0.099825	  0.115834
 -0.056680	  0.129314	  0.076124	 -0.069613	  0.008605	 -0.021327	  0.034558	  0.202084	 -0.028028	  0.097180	  0.134808	  0.081567	  0.124118
 -0.072632	  0.111721	  0.088774	 -0.073992	 -0.001767	  0.005264	  0.082286	  0.237515	 -0.014748	  0.108907	  0.161635	  0.075252	  0.072695
 -0.051539	  0.026785	  0.075573	 -0.064608	 -0.023357	  0.023872	  0.115532	  0.271382	 -0.012719	  0.105738	  0.097703	  0.029261	 -0.007804
 -0.053837	 -0.004637	  0.064580	 -0.076902	 -0.032331	  0.030676	  0.109643	  0.265229	 -0.035147	  0.046532	  0.051303	 -0.027625	 -0.033712
 -0.059990	  0.021774	  0.066864	 -0.085563	 -0.029990	  0.042647	  0.107853	  0.268590	 -0.072129	  0.018076	  0.022740	 -0.083075	 -0.042435
 -0.088034	  0.037475	  0.093580	 -0.095610	 -0.044523	  0.058814	  0.123372	  0.290999	 -0.106403	  0.003420	 -0.010336	 -0.132569	 -0.083129
 -0.095185	  0.004938	  0.115486	 -0.105096	 -0.038855	  0.090337	  0.108373	  0.269541	 -0.165219	 -0.029154	 -0.024816	 -0.188254	 -0.118494
 -0.074912	 -0.026503	  0.142592	 -0.132395	  0.009094	  0.109274	  0.106822	  0.244443	 -0.195175	 -0.063637	 -0.075678	 -0.236787	 -0.123970
 -0.084559	 -0.024215	  0.147355	 -0.140864	  0.018782	  0.086714	  0.090759	  0.202885	 -0.216400	 -0.098989	 -0.158150	 -0.266665	 -0.140349
 -0.099480	  0.003721	  0.112247	 -0.101852	  0.037345	  0.085702	  0.028291	  0.140252	 -0.260451	 -0.145458	 -0.202160	 -0.303289	 -0.187608
 -0.099218	  0.047590	  0.100138	 -0.073572	  0.079376	  0.119747	 -0.001887	  0.086370	 -0.267534	 -0.175915	 -0.208315	 -0.304943	 -0.187608
 -0.065030	  0.057343	  0.083601	 -0.079681	  0.094177	  0.093651	 -0.016337	  0.056647	 -0.283291	 -0.209313	 -0.213375	 -0.278685	 -0.161887
 -0.005291	  0.040168	  0.045645	 -0.123635	  0.096490	  0.069232	 -0.031736	  0.000288	 -0.300753	 -0.215273	 -0.205656	 -0.272517	 -0.111720
  0.009881	  0.030331	  0.027493	 -0.116226	  0.061507	  0.022805	 -0.036354	 -0.023575	 -0.341593	 -0.214968	 -0.185553	 -0.265047	 -0.087138
  0.000745	  0.024989	  0.013256	 -0.086408	  0.036135	 -0.011050	 -0.058457	 -0.037834	 -0.316274	 -0.225865	 -0.165918	 -0.201349	 -0.069166
 -0.011252	  0.030776	  0.035686	 -0.060447	  0.021167	 -0.000669	 -0.059301	 -0.023039	 -0.306659	 -0.206067	 -0.138420	 -0.134285	 -0.041353
 -0.023292	  0.056291	  0.060371	 -0.048815	  0.013061	 -0.007635	 -0.027434	 -0.012518	 -0.327083	 -0.140416	 -0.063513	 -0.108804	 -0.016661
 -0.012009	  0.040697	  0.051852	 -0.067700	 -0.017674	 -0.010524	  0.003769	 -0.008519	 -0.318115	 -0.073994	 -0.005145	 -0.047052	  0.021892
 -0.021613	  0.074806	  0.017106	 -0.072351	 -0.034005	  0.001623	 -0.025764	  0.035101	 -0.266847	 -0.024140	  0.049566	  0.035525	  0.050335
 -0.053463	  0.085074	  0.006351	 -0.091992	 -0.026139	 -0.008066	 -0.050481	  0.080114	 -0.207267	  0.054914	  0.084805	  0.087189	  0.059492
 -0.061184	  0.080631	 -0.001235	 -0.083441	 -0.033082	 -0.009058	 -0.028801	  0.090587	 -0.139487	  0.131608	  0.154897	  0.147129	  0.056198
 -0.044656	  0.095156	 -0.020907	 -0.120573	 -0.067762	 -0.021666	  0.008904	  0.086679	 -0.100732	  0.185097	  0.207482	  0.170881	  0.057520
 -0.021520	  0.076981	 -0.026455	 -0.135829	 -0.109265	 -0.013992	  0.044013	  0.111803	 -0.006977	  0.234163	  0.268051	  0.178631	  0.073614
  0.021778	  0.068488	  0.003612	 -0.128990	 -0.117461	  0.003803	  0.070696	  0.166966	  0.062698	  0.230164	  0.224369	  0.149814	  0.057833
  0.014714	  0.090410	  0.039768	 -0.129558	 -0.113794	  0.010264	  0.062996	  0.231543	  0.063757	  0.224184	  0.191486	  0.100117	  0.024642
  0.027603	  0.082414	  0.030290	 -0.116377	 -0.107946	  0.056093	  0.073491	  0.269620	  0.047320	  0.227050	  0.179922	  0.066189	  0.025959
  0.048659	  0.064486	 -0.004945	 -0.111208	 -0.093520	  0.100123	  0.114369	  0.297427	  0.037411	  0.190867	  0.165349	  0.003283	  0.024803
  0.042041	  0.074816	 -0.038326	 -0.095314	 -0.087050	  0.148056	  0.163897	  0.300909	  0.056228	  0.160988	  0.079379	 -0.085030	 -0.006146
  0.011158	  0.055963	 -0.047217	 -0.042487	 -0.072358	  0.153993	  0.204677	  0.248540	  0.030329	  0.126420	  0.000028	 -0.155752	 -0.049383
 -0.031444	  0.040950	 -0.062526	 -0.000247	 -0.021466	  0.156993	  0.219228	  0.216863	 -0.029419	  0.109007	 -0.018323	 -0.162864	 -0.101817
 -0.020956	  0.035046	 -0.074738	  0.012278	  0.006328	  0.185217	  0.197925	  0.221887	 -0.088589	  0.096452	 -0.034235	 -0.169456	 -0.109142
 -0.032864	  0.035556	 -0.069239	  0.009650	  0.020026	  0.213222	  0.203552	  0.165479	 -0.092769	  0.119995	 -0.010997	 -0.177938	 -0.127566
 -0.047802	  0.061385	 -0.059276	 -0.010265	  0.028763	  0.231142	  0.183846	  0.119117	 -0.088979	  0.098636	 -0.014288	 -0.169258	 -0.111802
 -0.065631	  0.074883	 -0.031803	 -0.034439	  0.006267	  0.206308	  0.114088	  0.125169	 -0.094267	  0.074479	 -0.016767	 -0.159939	 -0.099726
 -0.068059	  0.080659	 -0.027270	 -0.023210	 -0.015754	  0.185583	  0.088705	  0.123768	 -0.105765	  0.033060	 -0.009349	 -0.137883	 -0.107909
 -0.041717	  0.076275	  0.003761	 -0.017170	 -0.029217	  0.145358	  0.025969	  0.128839	 -0.128617	 -0.025075	  0.002871	 -0.145072	 -0.090695
 -0.034214	  0.030157	  0.030386	  0.022280	 -0.040057	  0.113761	  0.051220	  0.117729	 -0.121957	 -0.074931	 -0.027470	 -0.166083	 -0.094536
 -0.034111	  0.057141	  0.015178	  0.028479	 -0.058830	  0.078656	  0.091743	  0.146115	 -0.133685	 -0.137057	 -0.083308	 -0.153428	 -0.120306
 -0.012406	  0.062009	  0.007335	  0.014556	 -0.078851	  0.057609	  0.082507	  0.162386	 -0.147339	 -0.177506	 -0.084440	 -0.122570	 -0.137283
  0.003253	  0.083766	 -0.015635	  0.007088	 -0.084958	  0.061597	  0.071174	  0.160827	 -0.174893	 -0.183852	 -0.114171	 -0.106546	 -0.135807
 -0.009104	  0.109791	 -0.045655	 -0.018308	 -0.098934	  0.082333	  0.075817	  0.155474	 -0.169129	 -0.153254	 -0.112622	 -0.110597	 -0.120298
 -0.034820	  0.134424	 -0.034826	 -0.014342	 -0.075887	  0.086176	  0.066856	  0.145644	 -0.149305	 -0.095998	 -0.095514	 -0.117813	 -0.089221
 -0.020313	  0.155266	  0.018944	 -0.015197	 -0.099328	  0.053503	  0.071336	  0.126820	 -0.131474	 -0.079590	 -0.094224	 -0.109091	 -0.030597
 -0.018392	  0.146601	 -0.001484	 -0.026057	 -0.101922	  0.001576	  0.052961	  0.158944	 -0.134304	 -0.101513	 -0.104787	 -0.081326	 -0.023678
 -0.038333	  0.122816	  0.017084	 -0.049678	 -0.106115	  0.016484	  0.002159	  0.153664	 -0.174087	 -0.032877	 -0.096342	 -0.044645	  0.011211
 -0.064134	  0.146435	  0.006629	 -0.047663	 -0.090193	  0.022170	 -0.011229	  0.136787	 -0.166142	  0.021207	 -0.073841	 -0.020694	 -0.003825
 -0.035567	  0.160108	 -0.022185	 -0.057574	 -0.085313	 -0.016229	 -0.013426	  0.137156	 -0.127250	 -0.006183	 -0.043170	 -0.024225	 -0.030600
 -0.012081	  0.115308	  0.012558	 -0.056098	 -0.110053	 -0.005206	 -0.003328	  0.129790	 -0.128804	 -0.038047	 -0.018588	 -0.032184	 -0.033246
 -0.019630	  0.093593	  0.042501	 -0.045768	 -0.122832	  0.037929	 -0.010469	  0.115237	 -0.135348	 -0.062993	  0.022535	 -0.063137	 -0.035890
 -0.017393	  0.059610	  0.008802	 -0.041836	 -0.129568	  0.076019	 -0.010634	  0.109147	 -0.120215	 -0.056831	  0.019589	 -0.071373	 -0.080864
 -0.036158	  0.076436	 -0.025080	 -0.049143	 -0.113532	  0.093715	 -0.017556	  0.145907	 -0.090846	 -0.037687	  0.031156	 -0.062189	 -0.093859
 -0.029434	  0.071763	 -0.011724	 -0.040062	 -0.106000	  0.092779	  0.007510	  0.110575	 -0.063308	 -0.015563	  0.053634	 -0.052445	 -0.086804
 -0.015291	  0.083641	 -0.032116	 -0.009659	 -0.083024	  0.119712	  0.044603	  0.068324	 -0.030232	  0.007249	  0.038642	 -0.056690	 -0.093028
 -0.043601	  0.119906	 -0.036627	  0.026752	 -0.065495	  0.114892	  0.049022	  0.061846	 -0.052216	  0.005780	  0.011652	 -0.080225	 -0.119047
 -0.029602	  0.154786	 -0.042649	  0.023021	 -0.059955	  0.084277	  0.022147	  0.091379	 -0.095088	 -0.018987	  0.005638	 -0.121507	 -0.116183
  0.002820	  0.170576	 -0.037925	  0.030070	 -0.061106	  0.053277	 -0.003912	  0.100095	 -0.139713	 -0.004487	  0.007171	 -0.172022	 -0.110141
  0.014903	  0.155765	 -0.034728	  0.051591	 -0.049003	  0.089616	 -0.031439	  0.096927	 -0.130405	 -0.029896	 -0.018934	 -0.184839	 -0.102916
  0.013848	  0.134682	  0.004620	  0.069465	 -0.019843	  0.074965	 -0.062164	  0.078566	 -0.131957	 -0.046348	 -0.060353	 -0.193833	 -0.113551
 -0.005401	  0.114592	  0.046185	  0.051802	 -0.018971	  0.056970	 -0.070390	  0.022428	 -0.187589	 -0.073647	 -0.074413	 -0.179106	 -0.134847
 -0.010307	  0.134475	  0.073707	  0.043557	 -0.014561	  0.061813	 -0.051001	  0.005690	 -0.231278	 -0.099655	 -0.103915	 -0.145998	 -0.118830
 -0.019310	  0.146046	  0.089593	  0.039090	 -0.018788	  0.041040	 -0.023442	  0.026455	 -0.238161	 -0.101697	 -0.072493	 -0.114952	 -0.108295
  0.000349	  0.137022	  0.072535	  0.020235	 -0.012677	  0.004041	 -0.029402	  0.030380	 -0.238531	 -0.095317	 -0.028840	 -0.077643	 -0.091875
 -0.012509	  0.044333	  0.013015	  0.013659	 -0.013654	  0.080936	 -0.017460	 -0.052782	 -0.011267	 -0.036568	  0.014080	 -0.022246	 -0.039721
 -0.001417	 -0.014337	 -0.009860	  0.000584	 -0.027630	  0.090628	 -0.019963	 -0.047356	 -0.036461	 -0.020065	  0.014792	 -0.016228	 -0.008801
 -0.010960	 -0.044823	 -0.027697	 -0.013755	 -0.016814	  0.075909	  0.007323	  0.002956	 -0.030820	 -0.001861	  0.022304	 -0.025766	 -0.009371
  0.004336	 -0.063791	 -0.033075	 -0.026420	 -0.012186	  0.062991	  0.005533	  0.016861	 -0.024535	  0.044785	 -0.014272	 -0.023144	 -0.019704
 -0.003255	 -0.020970	 -0.038069	 -0.006488	 -0.006114	  0.029385	 -0.008174	  0.037324	  0.005330	  0.045222	 -0.028312	 -0.027744	  0.001192
  0.028949	 -0.006474	 -0.030411	  0.003467	  0.004599	  0.030402	  0.008924	  0.057120	  0.035766	  0.029785	 -0.040518	 -0.052081	  0.019015
  0.037047	 -0.005949	 -0.030733	  0.022116	 -0.010350	  0.010320	  0.011090	  0.054326	  0.019548	  0.024291	 -0.043871	 -0.025872	 -0.009234
  0.013875	  0.005423	 -0.008281	 -0.000363	 -0.006688	  0.012280	 -0.008979	  0.040409	  0.004015	  0.010666	 -0.050973	 -0.004888	  0.009752
  0.019342	  0.025696	 -0.006501	  0.009810	  0.007318	  0.002908	 -0.034811	  0.065453	 -0.009915	  0.011703	 -0.040317	  0.009720	  0.058660
 -0.015369	  0.019303	  0.034251	  0.014042	  0.024184	 -0.032708	 -0.028394	  0.070800	 -0.032192	 -0.005166	 -0.033373	 -0.013579	  0.031342
 -0.050303	  0.008779	  0.030967	  0.012436	  0.015929	 -0.034204	 -0.001156	  0.051040	 -0.041263	 -0.011109	 -0.039432	 -0.035592	 -0.004113
 -0.026161	  0.018583	  0.023394	  0.035195	  0.006635	 -0.047024	  0.004184	  0.058143	 -0.030630	  0.012409	 -0.002987	  0.009324	  0.050424
 -0.034678	 -0.019328	  0.053647	  0.052992	  0.012602	 -0.035680	 -0.012897	  0.043641	  0.004216	  0.038467	  0.051421	  0.085118	  0.174216
 -0.042241	 -0.021486	  0.064033	  0.043264	 -0.000279	 -0.047332	 -0.012493	 -0.017449	 -0.000711	  0.030173	  0.055011	  0.062788	  0.108143
 -0.022705	  0.027926	  0.053318	 -0.003636	  0.003766	 -0.048557	 -0.017846	 -0.061688	  0.000847	 -0.026945	  0.011914	 -0.055415	 -0.115855
 -0.010100	  0.008847	 -0.009720	 -0.004662	  0.020967	 -0.042903	 -0.016256	 -0.044298	  0.023003	 -0.035750	  0.018046	 -0.005820	 -0.099271
  0.022540	  0.020752	 -0.006853	 -0.013999	  0.002981	 -0.019308	  0.014617	 -0.050914	  0.054817	  0.006708	  0.103231	  0.138715	  0.139773
  0.029358	  0.025545	 -0.033009	 -0.015754	 -0.001557	 -0.041324	  0.037514	 -0.071710	  0.040354	  0.015891	  0.083181	  0.138846	  0.143635
  0.033394	  0.001923	 -0.040224	 -0.056372	  0.004915	 -0.044614	  0.038910	 -0.081331	  0.009924	 -0.042163	 -0.030961	 -0.063400	 -0.199755
  0.040859	 -0.009952	  0.001809	 -0.066118	 -0.008625	 -0.002106	  0.050333	 -0.070546	  0.019974	 -0.090473	 -0.048963	 -0.072735	 -0.230326
  0.020347	  0.024587	  0.007497	 -0.034390	  0.036710	  0.017003	  0.068040	 -0.042618	  0.015389	 -0.025008	  0.057018	  0.129542	  0.134463
  0.020590	  0.028642	  0.021602	 -0.017870	  0.046295	 -0.007374	  0.036359	 -0.028086	 -0.006641	  0.024960	  0.090207	  0.165053	  0.211595
  0.001688	  0.004998	 -0.001999	  0.007621	  0.065684	 -0.045460	  0.020356	 -0.060864	 -0.035572	 -0.067430	 -0.004784	 -0.028672	 -0.110018
 -0.030899	  0.000130	 -0.006838	 -0.008890	  0.083116	 -0.026987	  0.025901	 -0.046588	 -0.045685	 -0.083552	 -0.062273	 -0.105088	 -0.256395
 -0.022828	  0.004242	 -0.010938	  0.014555	  0.088380	 -0.053612	  0.025417	 -0.017706	 -0.042051	 -0.036645	  0.008425	  0.073402	  0.052580
 -0.018493	  0.020942	 -0.041620	  0.015878	  0.089466	 -0.065192	  0.033859	  0.006940	 -0.041040	 -0.007312	  0.081396	  0.189262	  0.249218
 -0.020727	 -0.002984	 -0.060953	 -0.017780	  0.115230	 -0.090689	  0.048305	 -0.002699	 -0.058147	 -0.022046	 -0.006797	  0.085870	  0.026731
 -0.036413	  0.000103	 -0.057358	 -0.022006	  0.120691	 -0.101499	  0.033885	  0.002633	 -0.080448	 -0.059339	 -0.146436	 -0.061379	 -0.205156
 -0.011706	  0.029770	 -0.065531	 -0.037500	  0.130146	 -0.069894	  0.010189	  0.027904	 -0.071128	 -0.048435	 -0.145658	 -0.031526	 -0.081855
  0.002177	  0.042163	 -0.038048	 -0.027897	  0.120607	 -0.076619	  0.010001	  0.002543	 -0.042710	 -0.012661	 -0.015878	  0.090977	  0.184901
  0.042602	  0.012582	  0.020791	 -0.018377	  0.082891	 -0.097790	  0.006970	 -0.014985	 -0.043447	 -0.012542	  0.026259	  0.090867	  0.181494
  0.078365	 -0.027187	  0.044787	  0.029960	  0.051887	 -0.095289	 -0.000319	 -0.005074	 -0.070335	 -0.052572	 -0.044181	 -0.061776	 -0.098410
  0.104243	 -0.027916	  0.010579	  0.033157	  0.056434	 -0.057002	 -0.009108	 -0.003438	 -0.064749	 -0.048327	 -0.068212	 -0.130054	 -0.197766
  0.073870	 -0.039824	 -0.006561	  0.021515	  0.064000	 -0.021938	  0.000448	  0.018916	 -0.006609	 -0.018831	  0.012129	 -0.014041	  0.051407
  0.040109	 -0.044519	 -0.005189	  0.003704	  0.087384	 -0.008995	  0.011777	  0.055065	  0.046465	 -0.016216	  0.073973	  0.124258	  0.260437
  0.039217	 -0.023796	 -0.044108	  0.000404	  0.126688	 -0.005173	 -0.005205	  0.053478	  0.037517	 -0.051974	  0.051971	  0.074268	  0.126814
  0.058345	  0.002819	 -0.062200	 -0.014765	  0.104960	 -0.012753	 -0.020309	  0.038712	  0.046036	 -0.058752	 -0.047599	 -0.033139	 -0.151620
  0.064960	  0.043080	 -0.050159	 -0.017520	  0.084123	 -0.001565	 -0.043311	  0.023578	  0.064150	 -0.077519	 -0.067263	 -0.014997	 -0.102355
  0.100244	  0.040544	 -0.047432	  0.027850	  0.090250	  0.037940	 -0.036720	  0.038868	  0.051380	 -0.056776	 -0.019756	  0.122900	  0.204973
  0.085219	  0.051598	 -0.052040	  0.040037	  0.078985	  0.034362	  0.001458	  0.031730	  0.033058	 -0.032204	 -0.022538	  0.136940	  0.260366
  0.073134	  0.015086	 -0.046444	  0.006900	  0.108529	  0.032994	 -0.006541	  0.032190	 -0.011474	 -0.050679	 -0.099384	 -0.008595	  0.037170
  0.054727	 -0.027260	 -0.030104	  0.015963	  0.124749	  0.021039	 -0.015577	  0.012408	 -0.012121	 -0.103983	 -0.105491	 -0.052468	 -0.071156
  0.062982	 -0.016162	 -0.018296	  0.034583	  0.132825	  0.003359	 -0.005170	  0.000046	  0.018509	 -0.071466	 -0.023431	  0.059613	  0.110107
  0.085716	  0.016419	 -0.017152	  0.053145	  0.090528	  0.013447	  0.000029	 -0.004869	  0.034720	 -0.016345	  0.007141	  0.151972	  0.214379
  0.082097	  0.020325	 -0.059941	  0.070046	  0.046417	  0.003744	 -0.001624	  0.031472	 -0.021949	  0.002596	 -0.068619	  0.014444	 -0.008867
  0.054244	  0.000648	 -0.081214	  0.094320	  0.044196	 -0.016238	 -0.013879	  0.017928	 -0.059473	 -0.015203	 -0.145387	 -0.110565	 -0.191755
  0.047851	  0.004928	 -0.044683	  0.121555	  0.057221	 -0.011076	  0.014601	  0.008218	 -0.028849	 -0.008180	 -0.084452	 -0.033869	 -0.082427
  0.049773	  0.007892	 -0.022436	  0.082187	  0.081588	 -0.025166	  0.006542	  0.029800	  0.000566	  0.050508	  0.013136	  0.091656	  0.153087
  0.046076	 -0.001072	 -0.038773	  0.046304	  0.100485	 -0.041164	 -0.004017	  0.048536	 -0.007724	  0.022738	  0.002912	  0.048498	  0.111906
  0.062800	 -0.024584	 -0.066931	  0.035434	  0.132146	 -0.034937	  0.028502	  0.039662	 -0.051565	 -0.073266	 -0.090431	 -0.102351	 -0.160027
  0.082929	 -0.008171	 -0.055044	  0.041150	  0.144626	 -0.008640	  0.043548	  0.019647	 -0.033301	 -0.088017	 -0.126843	 -0.113061	 -0.169921
  0.093711	  0.015837	 -0.041470	  0.026269	  0.144252	  0.010292	  0.058707	  0.037885	  0.015303	 -0.028524	 -0.051055	 -0.020017	  0.047708
  0.065350	  0.010161	 -0.026620	  0.009949	  0.127508	  0.012901	  0.046991	  0.052422	  0.079489	 -0.008106	 -0.005915	  0.042839	  0.183156
  0.042272	 -0.010632	 -0.021560	  0.000588	  0.104116	  0.017017	  0.055198	  0.059500	  0.065606	 -0.047578	 -0.059881	 -0.031470	  0.038108
  0.077977	 -0.004864	 -0.020888	  0.034616	  0.093023	  0.000298	  0.044804	  0.048191	  0.030916	 -0.061149	 -0.103279	 -0.106046	 -0.080995
  0.104658	  0.056474	  0.000306	  0.078212	  0.086373	  0.049655	  0.026111	  0.026088	  0.000666	 -0.045859	 -0.106204	 -0.033451	  0.055665
  0.125966	  0.073844	  0.005834	  0.070690	  0.105459	  0.028928	  0.064256	  0.028184	  0.008830	 -0.030388	 -0.053975	  0.073586	  0.222420
  0.150294	  0.080498	  0.017017	  0.091312	  0.094687	 -0.002599	  0.021851	  0.016326	  0.002019	 -0.072827	 -0.063311	  0.045489	  0.182748
  0.161500	  0.081825	  0.011159	  0.084079	  0.120179	 -0.036353	 -0.011019	  0.024796	 -0.010487	 -0.101119	 -0.121496	 -0.010831	  0.011690
  0.120158	  0.043629	 -0.010525	  0.080077	  0.145297	 -0.033867	 -0.034652	  0.018737	 -0.014832	 -0.085518	 -0.096136	  0.014633	  0.051788
  0.094113	  0.007697	 -0.006278	  0.072086	  0.139621	 -0.034528	 -0.024813	  0.014215	  0.012210	 -0.070501	 -0.015164	  0.130456	  0.215737
  0.090158	  0.009918	 -0.038932	  0.082520	  0.143080	 -0.042542	 -0.001178	  0.018593	  0.032065	 -0.049446	 -0.002056	  0.145760	  0.247377
  0.108283	  0.023824	 -0.060268	  0.099116	  0.160019	 -0.050574	 -0.020445	  0.027881	  0.023890	 -0.051600	 -0.013280	  0.043274	  0.068862
  0.134473	  0.055566	 -0.047095	  0.080366	  0.134857	 -0.069542	 -0.009439	  0.031192	  0.009566	 -0.029158	 -0.029609	  0.012772	 -0.026918
  0.108771	  0.069112	 -0.012619	  0.071930	  0.078264	 -0.026379	 -0.004183	 -0.001661	  0.035806	 -0.006533	  0.022624	  0.081837	  0.141851
  0.108485	  0.063538	  0.008775	  0.065993	  0.092719	 -0.004295	 -0.012039	 -0.004372	  0.032313	  0.007439	  0.055624	  0.134874	  0.261499
  0.136404	  0.047774	  0.019924	  0.026289	  0.088259	 -0.023524	  0.000729	  0.008024	  0.006981	 -0.013941	  0.003700	  0.024243	  0.135250
  0.150276	  0.037823	  0.007707	  0.019534	  0.076169	 -0.021071	  0.017490	 -0.015623	 -0.028388	 -0.016741	 -0.059500	 -0.090526	 -0.001291
  0.164263	  0.047171	  0.016763	  0.042610	  0.078183	 -0.031848	 -0.001571	 -0.063409	 -0.028306	  0.004931	 -0.034661	 -0.021682	  0.084170
  0.142060	  0.046852	  0.004171	  0.031493	  0.077548	 -0.067336	  0.005035	 -0.046270	  0.005135	  0.025248	  0.021512	  0.071815	  0.254351
  0.115769	  0.050320	  0.000386	  0.064894	  0.116467	 -0.074512	  0.043916	 -0.022745	 -0.001860	  0.005437	 -0.030296	  0.012298	  0.215450
  0.105863	  0.049921	  0.009128	  0.084652	  0.141956	 -0.077731	  0.040155	 -0.049633	 -0.027940	 -0.051697	 -0.124994	 -0.076201	  0.033510
  0.101133	  0.038680	  0.004272	  0.086137	  0.092584	 -0.082160	  0.033264	 -0.018022	 -0.038870	 -0.064996	 -0.130348	 -0.081828	  0.026454
  0.107197	  0.065656	 -0.013251	  0.103088	  0.045664	 -0.072872	  0.045528	 -0.001540	  0.000650	 -0.046322	 -0.044298	  0.033531	  0.214947
  0.095215	  0.062927	 -0.059605	  0.108645	  0.052716	 -0.066647	  0.037370	  0.034816	  0.032022	 -0.044879	  0.000161	  0.028562	  0.244880
  0.101723	  0.046577	 -0.055852	  0.094443	  0.053488	 -0.082086	  0.034227	  0.009443	  0.032677	 -0.082962	 -0.071468	 -0.084150	  0.038948
  0.140805	  0.034141	 -0.089168	  0.093392	  0.052775	 -0.056186	  0.036812	 -0.022454	  0.017194	 -0.070071	 -0.087859	 -0.084682	 -0.067452
  0.127423	 -0.002836	 -0.108187	  0.076025	  0.067705	 -0.052413	  0.024207	  0.019568	  0.052143	 -0.061461	 -0.046284	  0.008810	  0.105386
  0.125787	 -0.002975	 -0.115157	  0.041622	  0.093449	 -0.046332	  0.019793	  0.023065	  0.044601	 -0.034279	 -0.046145	  0.074104	  0.269912
  0.111203	 -0.020651	 -0.120746	  0.065664	  0.086662	 -0.045238	  0.039892	 -0.020890	 -0.013432	 -0.019335	 -0.081389	  0.017411	  0.161650
  0.131079	  0.001798	 -0.108081	  0.096832	  0.045325	 -0.042073	  0.014374	 -0.017973	 -0.068400	 -0.017364	 -0.091866	 -0.085553	 -0.083799
  0.153232	  0.002519	 -0.120058	  0.084447	  0.038788	 -0.041638	  0.020570	  0.021241	 -0.071461	  0.015737	 -0.044264	 -0.043257	 -0.016052
  0.126875	 -0.000034	 -0.092499	  0.045441	  0.025744	 -0.017878	  0.033815	  0.064523	 -0.055617	  0.035643	 -0.004687	  0.051747	  0.238074
  0.115495	 -0.021662	 -0.048742	  0.017446	  0.048228	 -0.021495	  0.050134	  0.087338	 -0.032391	  0.047104	  0.006295	  0.075662	  0.243269
  0.130432	 -0.027429	 -0.012186	  0.048138	  0.019108	 -0.049496	  0.031466	  0.064892	 -0.053374	 -0.010897	 -0.069900	 -0.044357	  0.025263
  0.156570	 -0.023470	 -0.013391	  0.065107	  0.053991	 -0.071132	  0.032052	  0.032481	 -0.047141	 -0.063241	 -0.098989	 -0.086714	 -0.043601
  0.169474	 -0.021896	 -0.029659	  0.042273	  0.080862	 -0.062628	  0.026149	  0.029230	 -0.010181	 -0.005978	 -0.039493	  0.043629	  0.145040
  0.127004	 -0.038765	 -0.016315	  0.051475	  0.079433	 -0.070483	 -0.005325	  0.030569	  0.016198	  0.022304	 -0.010780	  0.176536	  0.263212
  0.107170	 -0.032048	 -0.008424	  0.075364	  0.096267	 -0.036305	  0.014254	  0.009486	  0.018873	 -0.022752	 -0.059083	  0.107886	  0.107730
  0.071209	 -0.013239	 -0.003754	  0.112287	  0.112371	 -0.017566	  0.016348	 -0.029693	 -0.033917	 -0.046143	 -0.114144	  0.000751	 -0.098073
  0.057665	  0.033686	 -0.008094	  0.095039	  0.146009	  0.002203	  0.002918	 -0.039416	 -0.046310	 -0.043266	 -0.053362	  0.029983	 -0.012653
  0.073863	  0.058205	 -0.007791	  0.062967	  0.155277	  0.002956	  0.029846	 -0.017799	  0.004185	 -0.009594	  0.023298	  0.156985	  0.235188
  0.076619	  0.039117	 -0.029342	  0.069375	  0.140512	  0.000837	  0.058943	 -0.026437	  0.032431	  0.004442	 -0.014109	  0.125963	  0.225965
  0.070957	  0.003962	 -0.039810	  0.107447	  0.131615	  0.006999	  0.055144	 -0.014324	  0.023653	 -0.032803	 -0.104807	  0.001383	 -0.063630
  0.047728	 -0.042862	 -0.037030	  0.133692	  0.121165	  0.000358	  0.069776	 -0.031666	  0.032294	 -0.032024	 -0.091048	 -0.020337	 -0.152483
  0.079324	 -0.051616	 -0.036998	  0.142678	  0.133499	 -0.022265	  0.094250	 -0.045352	  0.017058	 -0.007216	 -0.020591	  0.098289	  0.111139
  0.097848	 -0.036684	 -0.027088	  0.138217	  0.112994	 -0.052772	  0.096135	 -0.033972	  0.015487	 -0.001150	 -0.031708	  0.150894	  0.234393
  0.115613	 -0.044912	 -0.026219	  0.115105	  0.105709	 -0.074948	  0.060023	 -0.050184	 -0.031204	 -0.073302	 -0.095296	  0.065782	  0.028578
  0.146306	 -0.051269	 -0.043773	  0.139377	  0.129109	 -0.055366	  0.037579	 -0.035889	 -0.072871	 -0.085695	 -0.139465	 -0.011941	 -0.150797
  0.175247	 -0.065248	 -0.017611	  0.131118	  0.143578	 -0.034099	  0.043001	 -0.018954	 -0.067425	 -0.055963	 -0.092067	  0.045771	 -0.024784
  0.151132	 -0.075846	 -0.027341	  0.127179	  0.136222	 -0.003730	  0.082954	 -0.005988	 -0.062538	 -0.026715	 -0.001530	  0.116613	  0.205777
  0.130228	 -0.066247	 -0.054685	  0.115869	  0.138456	 -0.013038	  0.070998	 -0.022807	 -0.077533	 -0.008292	 -0.016146	  0.092396	  0.107792
  0.157889	 -0.071662	 -0.064272	  0.108469	  0.118081	 -0.033670	  0.030474	 -0.079478	 -0.087077	 -0.037862	 -0.109132	 -0.008411	 -0.133729
  0.196118	 -0.065670	 -0.094594	  0.108216	  0.072841	 -0.034472	  0.034884	 -0.064862	 -0.065348	 -0.048397	 -0.120346	 -0.004481	 -0.113961
  0.225087	 -0.092036	 -0.074477	  0.086881	  0.050168	 -0.029916	  0.025614	 -0.038095	 -0.053581	 -0.018867	 -0.084625	  0.102572	  0.109088
  0.207641	 -0.085495	 -0.036520	  0.102342	  0.064829	  0.004038	  0.056655	 -0.010719	 -0.042109	 -0.007268	 -0.065821	  0.136254	  0.147527
  0.183149	 -0.055883	 -0.013788	  0.082095	  0.088143	  0.026811	  0.066046	  0.002325	 -0.074941	 -0.051760	 -0.094049	 -0.000362	 -0.112262
  0.169676	 -0.030815	 -0.035762	  0.068429	  0.076606	  0.046395	  0.062037	  0.004536	 -0.060022	 -0.049551	 -0.101852	 -0.093338	 -0.251875
  0.138902	 -0.064613	 -0.067928	  0.065119	  0.105731	  0.047030	  0.070146	 -0.004905	 -0.054556	  0.000829	 -0.050301	  0.003859	 -0.048595
  0.088585	 -0.040764	 -0.090671	  0.084520	  0.126813	  0.020091	  0.086247	 -0.051598	 -0.048360	  0.041840	  0.025886	  0.137923	  0.129420
  0.094340	 -0.032545	 -0.083248	  0.105956	  0.082096	 -0.004660	  0.059639	 -0.045853	 -0.052587	  0.051919	  0.008807	  0.092497	  0.022693
  0.104943	 -0.015621	 -0.065095	  0.103215	  0.062495	  0.046811	  0.058529	 -0.004509	 -0.058794	  0.068120	 -0.077693	 -0.063585	 -0.189525
  0.121089	 -0.026293	 -0.083037	  0.087884	  0.025716	  0.033869	  0.059876	  0.008972	 -0.070816	  0.045562	 -0.092215	 -0.059293	 -0.180689
  0.123947	 -0.028554	 -0.066415	  0.117323	  0.002635	  0.016527	  0.060748	  0.004519	 -0.038603	  0.094121	 -0.032456	  0.087554	  0.048415
  0.138224	 -0.048414	 -0.079550	  0.108715	  0.034142	  0.012731	  0.036204	  0.004962	  0.004950	  0.096647	 -0.015549	  0.123888	  0.093378
  0.134188	 -0.052158	 -0.075456	  0.055916	  0.046494	  0.014498	  0.000307	 -0.020535	  0.001174	  0.035545	 -0.085660	 -0.031317	 -0.113574
  0.146957	 -0.018745	 -0.067978	  0.028774	  0.037727	  0.019247	 -0.007261	 -0.006538	  0.012320	  0.019973	 -0.139260	 -0.109422	 -0.155741
  0.151931	 -0.029322	 -0.066193	  0.048379	  0.028531	  0.055387	  0.010946	  0.003077	 -0.006039	  0.037303	 -0.104475	 -0.033640	  0.003881
  0.125541	 -0.036708	 -0.062109	  0.053379	  0.024365	  0.051489	  0.015615	 -0.018539	 -0.047923	  0.027491	 -0.074722	  0.015122	  0.049560
  0.140882	 -0.035967	 -0.043446	  0.049024	  0.032877	  0.035102	  0.028900	 -0.029388	 -0.062123	 -0.000228	 -0.081804	 -0.064907	 -0.130534
  0.130189	 -0.006321	 -0.038534	  0.050780	  0.044384	  0.033175	  0.040005	 -0.025443	 -0.066434	 -0.006475	 -0.080812	 -0.105944	 -0.216239
  0.114755	 -0.023878	 -0.051827	  0.054785	  0.051407	  0.037704	  0.042210	 -0.007254	 -0.036659	  0.020473	 -0.068362	 -0.027893	 -0.114783
  0.117910	 -0.029485	 -0.083369	  0.059080	  0.083106	  0.024026	  0.025393	 -0.022787	 -0.014170	  0.009775	 -0.097514	 -0.023040	 -0.059542
  0.150499	 -0.010761	 -0.106108	  0.070769	  0.076383	 -0.002875	  0.020204	 -0.019845	 -0.016388	 -0.007626	 -0.136903	 -0.019911	 -0.082531
  0.149333	 -0.015984	 -0.105988	  0.086223	  0.089262	  0.007479	  0.003532	 -0.018424	  0.004311	 -0.005499	 -0.126501	  0.019797	 -0.088683
  0.129568	 -0.035126	 -0.096974	  0.085970	  0.090606	 -0.006955	  0.000784	 -0.043869	  0.052844	  0.003897	 -0.078504	  0.048013	 -0.032002
  0.148152	 -0.039687	 -0.066202	  0.105365	  0.101530	 -0.008702	  0.027732	 -0.037029	  0.041576	  0.002354	 -0.106052	  0.042475	 -0.075313
  0.125745	 -0.064157	 -0.083489	  0.086588	  0.123660	 -0.001861	  0.059096	 -0.002315	  0.017286	 -0.002293	 -0.132753	  0.030527	 -0.132903
  0.064592	 -0.052310	 -0.109925	  0.033094	  0.140041	 -0.035596	  0.069726	  0.019374	 -0.005335	  0.010930	 -0.092270	  0.083703	 -0.019062
  0.069073	 -0.060305	 -0.100713	  0.088241	  0.101192	 -0.070238	  0.040410	  0.008389	 -0.019133	 -0.000448	 -0.091317	  0.129248	  0.003630
  0.086642	 -0.024345	 -0.079360	  0.106259	  0.074265	 -0.094202	  0.021087	 -0.013849	  0.003293	 -0.031397	 -0.183453	  0.026484	 -0.114103
  0.079027	  0.009801	 -0.083712	  0.089473	  0.095650	 -0.086494	  0.036115	 -0.033852	  0.016375	 -0.054252	 -0.223428	 -0.022772	 -0.223511
  0.043924	 -0.011502	 -0.056420	  0.078762	  0.110832	 -0.052414	  0.054794	  0.010063	  0.024752	 -0.024041	 -0.135326	  0.045664	 -0.093774
  0.026200	 -0.007585	 -0.050234	  0.058176	  0.147786	 -0.023316	  0.028621	  0.011477	 -0.004665	  0.023125	 -0.066219	  0.074303	  0.032634
  0.038263	 -0.008345	 -0.048039	  0.049273	  0.099158	 -0.005302	 -0.009512	 -0.001313	 -0.036657	  0.020037	 -0.057501	  0.019507	 -0.085677
  0.085515	 -0.014478	 -0.027793	  0.040886	  0.079834	  0.014897	 -0.005437	 -0.019058	 -0.013340	 -0.011610	 -0.111943	 -0.041969	 -0.228737
  0.099909	 -0.015275	 -0.048133	  0.051296	  0.056329	  0.049281	 -0.005264	  0.004354	 -0.019103	 -0.000319	 -0.103566	 -0.030042	 -0.143546
  0.125105	 -0.027066	 -0.052799	  0.063992	  0.062960	  0.030518	 -0.008612	  0.025783	 -0.033985	  0.013128	 -0.039174	  0.056191	  0.002162
  0.156408	 -0.003772	 -0.031134	  0.081209	  0.051210	  0.017213	  0.004833	  0.010361	 -0.052210	  0.013992	 -0.026732	  0.068562	  0.003902
  0.147330	  0.018866	 -0.044852	  0.076480	  0.055834	  0.003968	  0.022105	 -0.012157	 -0.053866	 -0.004801	 -0.049819	  0.039219	 -0.053132
  0.132229	  0.017734	 -0.051107	  0.105566	  0.082557	 -0.033330	  0.008428	 -0.017391	 -0.041479	 -0.020419	 -0.058001	 -0.024376	 -0.088412
  0.140643	  0.021076	 -0.046582	  0.074897	  0.088154	 -0.036536	  0.000721	 -0.019904	 -0.034886	 -0.013735	 -0.066681	 -0.028099	 -0.049494
  0.168225	  0.003982	 -0.035818	  0.056829	  0.087725	 -0.022940	  0.011701	  0.008732	  0.007053	 -0.021452	 -0.049010	  0.051344	  0.013407
  0.208015	  0.017508	 -0.068536	  0.056803	  0.088757	 -0.029927	  0.031795	  0.012283	  0.000075	 -0.000884	 -0.057860	  0.047688	  0.019474
  0.155750	  0.025323	 -0.092606	  0.060165	  0.102733	 -0.043543	  0.031569	 -0.002744	 -0.020485	 -0.012369	 -0.107360	 -0.005654	 -0.046778
  0.133759	  0.041276	 -0.119817	  0.044281	  0.101417	 -0.063541	  0.034520	 -0.000262	 -0.040922	 -0.019579	 -0.130586	 -0.065928	 -0.140954
  0.151787	  0.063789	 -0.126083	  0.044596	  0.084844	 -0.080564	  0.045082	  0.001333	 -0.011638	 -0.007627	 -0.111825	 -0.022589	 -0.097031
  0.136166	  0.055640	 -0.080523	  0.052918	  0.089404	 -0.089383	  0.024698	  0.032887	 -0.031713	 -0.017511	 -0.064357	  0.046393	 -0.020647
  0.120528	  0.062645	 -0.089400	  0.062028	  0.082320	 -0.089176	  0.012587	  0.043498	 -0.033664	 -0.020215	 -0.073352	  0.030740	 -0.055014
  0.120210	  0.042489	 -0.075675	  0.088237	  0.096604	 -0.086172	 -0.026445	  0.012743	 -0.009470	 -0.042281	 -0.103477	 -0.028052	 -0.112839
  0.132191	  0.054517	 -0.076954	  0.091644	  0.132009	 -0.072975	  0.004531	  0.007266	  0.004728	 -0.018028	 -0.098763	 -0.048156	 -0.095554
  0.124237	  0.078977	 -0.098901	  0.083491	  0.125722	 -0.039060	 -0.008374	  0.007437	  0.003233	 -0.002449	 -0.092650	 -0.027286	 -0.031188
  0.088315	  0.065967	 -0.133789	  0.050011	  0.066628	 -0.021195	 -0.012650	 -0.001404	 -0.020398	  0.016829	 -0.111296	 -0.014750	 -0.013435
  0.090434	  0.043314	 -0.115878	  0.037869	  0.037624	 -0.040327	 -0.000592	  0.009021	 -0.044501	 -0.009423	 -0.163310	 -0.033770	 -0.068702
  0.104264	  0.049943	 -0.117206	  0.062603	  0.041498	 -0.058957	 -0.009393	  0.021900	 -0.000984	 -0.007327	 -0.165043	 -0.057609	 -0.107651
  0.122253	  0.077258	 -0.130385	  0.060391	  0.065328	 -0.052872	  0.024596	  0.025528	  0.021906	  0.040578	 -0.141631	 -0.040735	 -0.060194
  0.124173	  0.059410	 -0.127952	  0.050333	  0.106451	 -0.097124	  0.035888	  0.011749	  0.035748	 -0.000997	 -0.117188	 -0.014668	 -0.022123
  0.133176	  0.063564	 -0.115536	  0.058218	  0.094127	 -0.132270	  0.008639	 -0.013585	  0.034325	 -0.026869	 -0.107498	  0.006342	 -0.017777
  0.104838	  0.082670	 -0.114420	  0.059405	  0.096142	 -0.131216	  0.020854	 -0.010793	  0.013998	 -0.046656	 -0.117412	 -0.008674	 -0.035538
  0.096001	  0.093305	 -0.128505	  0.075849	  0.077421	 -0.114143	  0.021930	 -0.014376	  0.010637	 -0.069035	 -0.139121	 -0.025855	 -0.048701
  0.117474	  0.069929	 -0.115844	  0.087407	  0.070362	 -0.099795	  0.025747	  0.025022	  0.017726	 -0.073565	 -0.145666	 -0.014334	 -0.020376
  0.109661	  0.056045	 -0.097959	  0.076194	  0.083061	 -0.104787	 -0.034732	  0.044595	  0.059560	 -0.063615	 -0.138547	  0.002302	 -0.005979
  0.099245	  0.042495	 -0.088621	  0.086218	  0.068741	 -0.126454	 -0.055280	  0.025087	  0.062762	 -0.053837	 -0.131874	  0.017999	  0.004567
  0.121292	  0.009696	 -0.096926	  0.075816	  0.053105	 -0.116734	 -0.054772	  0.012017	  0.043220	 -0.048858	 -0.124016	  0.009094	 -0.006132
  0.140154	  0.019303	 -0.091336	  0.053448	  0.013062	 -0.095798	 -0.014581	 -0.003746	  0.065770	 -0.024630	 -0.151442	 -0.002165	 -0.004235
  0.101533	  0.031897	 -0.097859	  0.042580	  0.026609	 -0.130119	 -0.020365	  0.016313	  0.066865	 -0.021642	 -0.161919	  0.007703	  0.013600
  0.059934	  0.035319	 -0.116044	  0.072326	  0.025507	 -0.122492	 -0.013498	  0.022075	  0.055865	 -0.014768	 -0.161936	  0.056674	  0.027186
  0.073596	  0.027803	 -0.152498	  0.085068	  0.062700	 -0.134100	 -0.039945	 -0.047032	  0.069124	 -0.001317	 -0.168132	  0.049048	  0.016220
  0.056869	  0.034433	 -0.125857	  0.080993	  0.083594	 -0.113114	 -0.066718	 -0.070737	  0.068443	 -0.028625	 -0.184547	 -0.001889	 -0.034252
  0.090320	  0.035846	 -0.112657	  0.101710	  0.079149	 -0.092441	 -0.050497	 -0.073277	  0.068363	 -0.043512	 -0.182945	  0.004982	 -0.031708
  0.120797	  0.019220	 -0.146016	  0.066212	  0.098757	 -0.072700	 -0.056811	 -0.049823	  0.100159	 -0.037818	 -0.139750	  0.001858	 -0.012856
  0.063776	  0.036520	 -0.147242	  0.065075	  0.103876	 -0.070901	 -0.051510	 -0.021458	  0.112432	 -0.014342	 -0.119256	 -0.017124	 -0.042986
  0.042380	  0.041620	 -0.122893	  0.052118	  0.071923	 -0.054696	 -0.022646	 -0.007488	  0.094379	 -0.046380	 -0.107019	 -0.033856	 -0.086695
  0.074274	  0.058431	 -0.110698	  0.037641	  0.086334	 -0.061866	  0.027387	  0.000762	  0.058971	 -0.029915	 -0.106087	 -0.041085	 -0.159243
  0.071870	  0.072618	 -0.107048	  0.010440	  0.114570	 -0.083712	  0.036416	  0.014248	  0.005132	 -0.029039	 -0.123624	 -0.027363	 -0.167797
  0.077061	  0.062847	 -0.118207	  0.029903	  0.099865	 -0.100146	  0.056200	  0.040578	  0.004397	 -0.029513	 -0.088527	  0.015309	 -0.113867
  0.125810	  0.070628	 -0.122556	  0.053685	  0.083516	 -0.109213	  0.066931	  0.037598	 -0.009697	 -0.017031	 -0.072710	  0.018626	 -0.062066
  0.130746	  0.087104	 -0.104406	  0.047489	  0.059842	 -0.096215	  0.030323	 -0.008816	  0.010887	 -0.040317	 -0.065691	 -0.030472	 -0.071306
  0.129421	  0.106836	 -0.083973	  0.040070	  0.040731	 -0.071993	 -0.024813	 -0.015451	 -0.004631	 -0.063801	 -0.075922	 -0.026112	 -0.109784
  0.111174	  0.096211	 -0.095570	 -0.005472	  0.088208	 -0.083914	 -0.024990	 -0.012759	  0.008157	 -0.077666	 -0.102549	 -0.028465	 -0.101714
  0.120475	  0.078446	 -0.111585	  0.009479	  0.105310	 -0.105623	 -0.001924	  0.004005	 -0.001294	 -0.077378	 -0.092480	 -0.017856	 -0.094446
  0.096286	  0.073069	 -0.131811	  0.015589	  0.111327	 -0.101716	 -0.021523	  0.027801	 -0.029146	 -0.056262	 -0.087662	 -0.061873	 -0.074039
  0.079427	  0.067485	 -0.117159	 -0.002306	  0.133846	 -0.058992	 -0.070535	  0.003739	 -0.021033	 -0.015898	 -0.073055	 -0.093694	 -0.131898
  0.047516	  0.057357	 -0.115181	  0.010135	  0.128641	 -0.040942	 -0.088547	  0.005874	 -0.008577	 -0.015329	 -0.088637	 -0.140826	 -0.171011
  0.082081	  0.074836	 -0.164462	 -0.000389	  0.090387	 -0.046275	 -0.079034	  0.004903	  0.038392	  0.005734	 -0.081554	 -0.126576	 -0.098776
  0.087510	  0.094647	 -0.146526	  0.019513	  0.095165	 -0.019632	 -0.055853	  0.004669	  0.037664	  0.011915	 -0.108056	 -0.102671	 -0.025046
  0.060142	  0.107969	 -0.145518	  0.023038	  0.066743	 -0.029121	 -0.075510	  0.036169	  0.015854	 -0.017003	 -0.139972	 -0.074550	 -0.046493
  0.058438	  0.083854	 -0.164731	  0.046844	  0.034294	 -0.031901	 -0.086646	  0.027863	  0.008046	 -0.033616	 -0.130819	 -0.063758	 -0.085889
  0.062784	  0.047341	 -0.194966	  0.057222	  0.052978	 -0.034879	 -0.070400	  0.045918	  0.018992	 -0.016562	 -0.114375	 -0.049197	 -0.088708
  0.058159	  0.057775	 -0.184223	  0.062003	  0.078647	 -0.035404	 -0.021550	  0.071497	 -0.000650	  0.010573	 -0.124182	 -0.019278	 -0.087345
  0.071923	  0.105501	 -0.187806	  0.069281	  0.075610	 -0.011478	 -0.019887	  0.048035	 -0.004205	  0.000679	 -0.107145	 -0.013372	 -0.036487
  0.078641	  0.128964	 -0.131437	  0.055335	  0.100312	 -0.026336	 -0.051008	  0.062946	  0.005615	 -0.010869	 -0.122641	 -0.027065	 -0.080701
  0.088149	  0.130506	 -0.092506	  0.065909	  0.102925	 -0.070712	 -0.049452	  0.090982	 -0.004647	 -0.029607	 -0.145961	 -0.046279	 -0.157897
  0.093041	  0.122261	 -0.129504	  0.062284	  0.083456	 -0.086063	 -0.069062	  0.063317	 -0.002470	 -0.025064	 -0.131882	 -0.060300	 -0.159264
  0.067075	  0.108647	 -0.157936	  0.027311	  0.079748	 -0.100049	 -0.053299	  0.050667	  0.010087	 -0.025371	 -0.131382	 -0.058422	 -0.120210
  0.030675	  0.126166	 -0.165960	 -0.000275	  0.085893	 -0.099238	 -0.070136	  0.046471	  0.022932	 -0.015703	 -0.093943	 -0.051718	 -0.083088
  0.035367	  0.126521	 -0.165102	  0.004223	  0.089094	 -0.116453	 -0.096001	  0.040711	  0.014478	 -0.041857	 -0.126239	 -0.084760	 -0.086251
  0.064502	  0.093459	 -0.130186	  0.041142	  0.091367	 -0.109201	 -0.117378	  0.034461	  0.012059	 -0.068330	 -0.166761	 -0.077137	 -0.101834
  0.051118	  0.055223	 -0.145557	  0.040839	  0.086147	 -0.114187	 -0.103420	  0.038321	  0.009486	 -0.068472	 -0.163898	 -0.080804	 -0.053731
  0.032628	  0.030689	 -0.150056	  0.039947	  0.048207	 -0.106081	 -0.109439	  0.030962	 -0.046302	 -0.043949	 -0.200730	 -0.081738	 -0.015421
 -0.005733	  0.031103	 -0.131403	  0.034277	  0.084718	 -0.075236	 -0.117709	  0.043399	 -0.051864	 -0.052847	 -0.201630	 -0.065686	 -0.010173
 -0.004609	  0.028808	 -0.144054	  0.056329	  0.099197	 -0.077999	 -0.138745	  0.054542	 -0.024975	 -0.058766	 -0.193113	 -0.065414	 -0.051707
  0.002134	  0.030098	 -0.150648	  0.054720	  0.094005	 -0.087510	 -0.138360	  0.030625	 -0.048247	 -0.062769	 -0.195719	 -0.094529	 -0.089900
 -0.002068	  0.023337	 -0.148603	  0.063175	  0.094572	 -0.093601	 -0.139087	  0.027992	 -0.072273	 -0.093636	 -0.198261	 -0.099330	 -0.080956
  0.028933	  0.012492	 -0.168031	  0.031980	  0.088437	 -0.064266	 -0.114761	  0.079163	 -0.063294	 -0.080867	 -0.177680	 -0.049004	 -0.020518
  0.040822	  0.013090	 -0.145777	  0.023508	  0.111804	 -0.056575	 -0.111106	  0.076542	 -0.064423	 -0.069479	 -0.168804	 -0.052913	 -0.058958
  0.013372	  0.053935	 -0.142841	 -0.005443	  0.126671	 -0.064413	 -0.093627	  0.057255	 -0.105731	 -0.054390	 -0.170353	 -0.108076	 -0.089797
  0.037021	  0.060704	 -0.122927	 -0.031005	  0.126137	 -0.062607	 -0.120607	  0.055644	 -0.085520	 -0.072026	 -0.136555	 -0.101901	 -0.067439
  0.054698	  0.078609	 -0.106636	 -0.040781	  0.127036	 -0.056330	 -0.114114	  0.044833	 -0.075003	 -0.080190	 -0.116891	 -0.099252	 -0.041081
  0.053536	  0.102586	 -0.134450	 -0.059659	  0.091129	 -0.039358	 -0.097794	  0.018494	 -0.046460	 -0.069378	 -0.131165	 -0.095033	 -0.040966
  0.074163	  0.137263	 -0.122973	 -0.047059	  0.088919	 -0.047450	 -0.079996	  0.012164	 -0.073694	 -0.066238	 -0.154748	 -0.057475	 -0.066493
  0.087421	  0.173780	 -0.163524	 -0.053653	  0.094055	 -0.041524	 -0.070606	  0.005023	 -0.095018	 -0.082063	 -0.149773	 -0.038973	 -0.070894
