# Supplementary material for: A fluorescent photoimmunoconjugate for imaging of cholesteatoma
Source: Sci Rep. 2022 Nov 19;12:19905. doi: 10.1038/s41598-022-22072-9 (PMC9675863; doi:10.1038/s41598-022-22072-9)
Supplement: Supplementary file 2 — Supplementary Information 2. [file 41598_2022_22072_MOESM2_ESM.zip › Data/ABR-51-2]

:RUN-2	LEVEL SWEEP	TEMP:NaN	6/6/2018	11:29 AM	NaNHR:
:SW EAR: R	SW FREQ: 8.00	# AVERAGES: 512	REP RATE (/sec): 40	DRIVER: RS Tweeter	SAMPLE (�sec): 40	
:NOTES-
:CHAMBER-CH4B-PXI
:CFTS Version: V2.7.2 (R850)
:LEVELS:20;25;30;35;40;45;50;55;60;65;70;75;80;
:DATA
 -0.015307	  0.002099	 -0.011426	 -0.000463	 -0.018560	  0.037276	  0.045997	  0.050495	 -0.021955	  0.053867	  0.056932	 -0.008147	  0.036988
  0.003165	  0.016155	 -0.047240	 -0.022439	 -0.015341	 -0.008789	  0.012649	  0.051996	 -0.019377	  0.042708	  0.078660	  0.002932	  0.033126
  0.002167	 -0.001614	 -0.033069	 -0.017546	 -0.022410	 -0.017410	  0.009721	  0.060456	 -0.010257	 -0.014933	  0.084675	  0.020773	  0.042933
  0.028466	 -0.016302	 -0.028772	  0.018481	 -0.007156	 -0.020721	  0.013218	  0.069134	 -0.014278	 -0.032460	  0.055330	 -0.003741	  0.027586
  0.032219	  0.006943	 -0.039602	  0.045011	 -0.006054	 -0.009521	  0.033363	  0.055283	 -0.014976	 -0.041129	  0.008930	  0.026194	 -0.010222
  0.032060	  0.010711	 -0.024900	  0.032603	 -0.026558	  0.012284	  0.042659	  0.037524	 -0.022713	 -0.052924	  0.022641	  0.038960	  0.008601
  0.050795	  0.025765	 -0.019587	  0.005251	 -0.033743	  0.042560	  0.023646	  0.001468	 -0.031162	 -0.035674	  0.009844	  0.032633	 -0.010178
  0.032105	  0.030184	 -0.001889	  0.017552	 -0.044927	  0.031091	  0.027121	 -0.002870	 -0.013240	 -0.041401	  0.043826	  0.016484	 -0.012769
 -0.012092	  0.039158	  0.014842	  0.018929	 -0.061254	 -0.005018	  0.013342	 -0.020817	 -0.006932	 -0.023453	  0.025267	  0.007580	 -0.024497
 -0.039090	  0.034932	 -0.022202	  0.022125	 -0.048366	 -0.023577	  0.013083	 -0.000287	  0.005731	  0.005904	  0.009840	  0.005696	 -0.034372
 -0.043578	  0.022334	 -0.027468	  0.003513	 -0.046429	 -0.034971	  0.015467	 -0.012518	  0.021187	  0.025192	  0.008023	 -0.015489	 -0.036091
 -0.006251	 -0.002746	  0.011054	 -0.025810	 -0.044253	 -0.081425	  0.015368	 -0.011305	  0.031905	  0.014636	 -0.010838	 -0.032460	 -0.008553
  0.019111	 -0.016176	  0.038062	 -0.053318	 -0.007697	 -0.087477	 -0.008262	 -0.028144	  0.039765	  0.011872	 -0.020431	 -0.051359	 -0.008307
  0.018364	 -0.035936	  0.024546	 -0.024924	  0.015850	 -0.059498	  0.001133	 -0.006608	 -0.003965	  0.012848	 -0.023596	 -0.040272	 -0.031952
 -0.004239	 -0.052112	  0.009099	  0.003809	  0.024172	 -0.004634	 -0.001088	 -0.024035	 -0.013858	  0.037160	 -0.051364	 -0.046546	 -0.019100
 -0.030705	 -0.021378	  0.021342	  0.003595	  0.006811	  0.029781	 -0.036175	 -0.043459	 -0.008332	  0.056984	 -0.074584	 -0.041892	 -0.046470
 -0.031116	 -0.010399	  0.025213	 -0.015613	  0.030732	  0.060564	 -0.041985	 -0.044723	  0.001981	  0.028390	 -0.071933	 -0.014826	 -0.018706
 -0.010868	 -0.019084	  0.020209	 -0.000322	  0.071258	  0.071310	 -0.070683	 -0.049352	  0.036162	 -0.006399	 -0.050416	  0.023243	  0.011123
 -0.008739	 -0.016388	  0.038475	 -0.003474	  0.126143	  0.046417	 -0.049507	 -0.047770	  0.028104	 -0.013089	 -0.057727	  0.038035	  0.051923
 -0.016467	  0.003855	  0.053312	 -0.006961	  0.107784	  0.021757	 -0.059065	 -0.034468	  0.016207	 -0.028102	 -0.043080	  0.042202	  0.048935
 -0.029721	  0.015578	  0.025477	 -0.008407	  0.065816	  0.017667	 -0.048743	 -0.011432	  0.035772	 -0.044703	 -0.013510	  0.030746	  0.040935
 -0.034975	  0.039090	  0.015211	  0.017741	  0.037461	  0.003716	 -0.011335	 -0.038459	  0.029578	 -0.037981	  0.001295	  0.079213	  0.082983
 -0.028817	  0.020066	 -0.018942	  0.023869	  0.037287	 -0.028255	 -0.000306	 -0.029419	  0.029385	 -0.014474	  0.033736	  0.110064	  0.141408
 -0.027371	  0.035828	  0.005306	  0.001038	  0.071677	 -0.029596	  0.010520	 -0.011530	  0.054354	 -0.015776	  0.032740	  0.128772	  0.147873
 -0.041401	  0.019422	  0.037858	 -0.018399	  0.064543	 -0.035138	  0.012299	 -0.017881	  0.080592	  0.032881	  0.055733	  0.185499	  0.182244
 -0.013015	 -0.007631	  0.038343	 -0.035807	  0.024603	 -0.018398	  0.010739	  0.002806	  0.047888	  0.060434	  0.054072	  0.186652	  0.216601
 -0.004139	 -0.024899	  0.050564	 -0.025593	  0.007341	  0.006379	  0.008939	  0.012269	  0.050879	  0.070230	  0.056142	  0.184487	  0.225377
 -0.019115	 -0.044056	  0.062684	 -0.001834	  0.020686	 -0.019989	 -0.018051	  0.049140	  0.065798	  0.076195	  0.079479	  0.191836	  0.203046
 -0.012715	 -0.035886	  0.078734	 -0.002552	  0.014132	 -0.007221	 -0.042777	  0.064075	  0.070010	  0.100014	  0.103181	  0.157509	  0.201589
  0.007310	 -0.036866	  0.102291	 -0.019097	  0.026682	  0.032950	 -0.063179	  0.054329	  0.079045	  0.083640	  0.102150	  0.125013	  0.206851
  0.021249	 -0.034434	  0.083583	 -0.057582	  0.037812	  0.048960	 -0.045274	  0.040471	  0.094876	  0.094054	  0.132847	  0.137755	  0.207100
  0.017927	 -0.046996	  0.083237	 -0.077549	  0.040234	  0.081040	 -0.001296	  0.057685	  0.083658	  0.099414	  0.125881	  0.171554	  0.195509
  0.009030	 -0.085307	  0.083379	 -0.044184	  0.058857	  0.061160	  0.040393	  0.041746	  0.073547	  0.061405	  0.129012	  0.184939	  0.224387
 -0.020992	 -0.073109	  0.057982	 -0.026031	  0.047418	  0.048137	  0.031385	  0.043640	  0.077891	  0.061859	  0.112737	  0.204212	  0.284094
 -0.031798	 -0.056129	  0.053269	 -0.044989	  0.035016	 -0.006768	  0.051130	  0.023421	  0.064060	  0.090244	  0.107315	  0.263057	  0.354478
 -0.039201	 -0.057404	  0.064296	 -0.069804	  0.060056	 -0.035674	  0.078126	 -0.006446	  0.106531	  0.117232	  0.191310	  0.319197	  0.452632
 -0.007181	 -0.051269	  0.053891	 -0.072201	  0.073109	  0.017278	  0.098973	  0.002256	  0.111688	  0.163937	  0.267082	  0.412818	  0.536188
  0.013124	 -0.052014	  0.040841	 -0.036935	  0.062619	  0.070833	  0.112447	  0.007738	  0.139019	  0.217763	  0.357872	  0.512229	  0.578208
  0.013333	 -0.015437	  0.051916	 -0.044410	  0.071789	  0.071466	  0.105226	  0.027597	  0.229389	  0.286336	  0.405780	  0.573980	  0.600207
  0.023393	  0.033341	  0.027148	 -0.042988	  0.113290	  0.051358	  0.112730	  0.075187	  0.277300	  0.339095	  0.412048	  0.598361	  0.624881
  0.050626	  0.059994	  0.013853	 -0.050946	  0.131924	  0.043722	  0.131441	  0.151136	  0.320182	  0.407823	  0.427337	  0.554781	  0.588405
  0.029574	  0.034853	  0.012143	 -0.036717	  0.138259	  0.048249	  0.171304	  0.205507	  0.385737	  0.469886	  0.463039	  0.527620	  0.485965
  0.023576	  0.007864	  0.055618	 -0.000438	  0.161470	  0.056140	  0.182619	  0.233791	  0.416035	  0.461061	  0.435660	  0.479678	  0.404679
  0.028308	 -0.040251	  0.103698	 -0.002419	  0.146263	  0.095818	  0.223029	  0.269354	  0.441587	  0.433968	  0.354825	  0.399889	  0.281516
  0.039259	 -0.020506	  0.105520	 -0.020262	  0.128857	  0.138786	  0.286084	  0.314529	  0.452564	  0.363610	  0.296330	  0.317030	  0.135060
  0.037099	  0.004256	  0.107906	 -0.033361	  0.138325	  0.163105	  0.322825	  0.297464	  0.439836	  0.291623	  0.218776	  0.225870	  0.031459
  0.031838	 -0.002751	  0.134007	 -0.031715	  0.175365	  0.226904	  0.327251	  0.244242	  0.349859	  0.170367	  0.132912	  0.099197	 -0.065838
  0.038977	  0.019929	  0.124993	 -0.019260	  0.167237	  0.261442	  0.291296	  0.183097	  0.242147	  0.059866	  0.042140	 -0.004182	 -0.140411
  0.028143	 -0.006882	  0.119865	 -0.024302	  0.210006	  0.264395	  0.265018	  0.133021	  0.145225	 -0.047601	 -0.047183	 -0.071512	 -0.177555
  0.027757	 -0.005773	  0.098991	  0.006100	  0.201495	  0.246217	  0.203259	  0.076403	  0.052304	 -0.133242	 -0.115470	 -0.130560	 -0.177331
  0.038932	  0.021066	  0.068700	  0.036295	  0.165074	  0.199598	  0.140172	 -0.044677	 -0.027816	 -0.193058	 -0.194022	 -0.177855	 -0.204871
  0.020549	  0.047046	  0.071703	  0.054972	  0.147219	  0.156552	  0.100145	 -0.112303	 -0.113034	 -0.260064	 -0.246631	 -0.220861	 -0.193056
 -0.004314	  0.051547	  0.084651	  0.088328	  0.134929	  0.074971	 -0.000915	 -0.201829	 -0.174508	 -0.283946	 -0.224821	 -0.224245	 -0.197923
  0.007565	  0.004511	  0.091806	  0.106481	  0.106841	  0.001586	 -0.043400	 -0.279919	 -0.206176	 -0.281975	 -0.231031	 -0.221897	 -0.234079
  0.004047	 -0.014309	  0.079444	  0.133013	  0.084329	 -0.028426	 -0.098506	 -0.307800	 -0.195833	 -0.279948	 -0.221196	 -0.223984	 -0.232545
 -0.024123	  0.000142	  0.066781	  0.096571	  0.026424	 -0.097798	 -0.157553	 -0.291801	 -0.205286	 -0.282108	 -0.185214	 -0.210778	 -0.181794
 -0.050909	  0.006519	  0.059167	  0.075663	  0.014069	 -0.150057	 -0.131412	 -0.287546	 -0.202580	 -0.239238	 -0.156371	 -0.155974	 -0.150090
 -0.069217	  0.031839	  0.087509	  0.066579	 -0.025601	 -0.191131	 -0.125236	 -0.297153	 -0.166809	 -0.157785	 -0.076759	 -0.101523	 -0.122727
 -0.033955	  0.020753	  0.042032	  0.016792	 -0.046277	 -0.192996	 -0.183635	 -0.258586	 -0.128622	 -0.099592	 -0.020166	 -0.024307	 -0.043628
 -0.024637	  0.029019	  0.021582	 -0.058917	 -0.087664	 -0.157348	 -0.175283	 -0.183512	 -0.079303	 -0.055969	  0.039861	  0.027259	  0.091801
 -0.033658	  0.032431	  0.010875	 -0.084923	 -0.127439	 -0.148481	 -0.130177	 -0.157837	 -0.009157	 -0.000328	  0.101461	  0.115837	  0.236391
 -0.055472	  0.014213	  0.026066	 -0.104648	 -0.128197	 -0.136646	 -0.099906	 -0.112283	  0.063398	  0.048347	  0.186319	  0.204844	  0.272288
 -0.058852	 -0.018610	  0.034683	 -0.098041	 -0.101658	 -0.114953	 -0.020783	 -0.027491	  0.084706	  0.137161	  0.270148	  0.238274	  0.279664
 -0.039813	 -0.047315	  0.055242	 -0.097315	 -0.112253	 -0.072264	  0.044263	  0.030790	  0.161241	  0.220552	  0.285749	  0.242885	  0.308884
 -0.037036	 -0.039916	  0.027765	 -0.112508	 -0.070286	 -0.010612	  0.107892	  0.122015	  0.230118	  0.289279	  0.306069	  0.287808	  0.305808
 -0.035501	 -0.009337	  0.038328	 -0.101465	 -0.006807	  0.032689	  0.159955	  0.175259	  0.274797	  0.320262	  0.285291	  0.301195	  0.317388
 -0.023285	 -0.013278	  0.074867	 -0.069506	  0.026785	  0.067618	  0.195100	  0.205240	  0.285757	  0.279872	  0.283927	  0.280521	  0.343904
 -0.031924	  0.014399	  0.066975	 -0.009182	  0.084834	  0.131544	  0.236062	  0.259575	  0.264807	  0.239153	  0.256787	  0.235344	  0.341937
 -0.043078	  0.024156	  0.077921	  0.021313	  0.094985	  0.154943	  0.275098	  0.263622	  0.237931	  0.185632	  0.243613	  0.212761	  0.311616
  0.000918	  0.041887	  0.064338	  0.019735	  0.136209	  0.150206	  0.287682	  0.196199	  0.215887	  0.125890	  0.186830	  0.213080	  0.284773
  0.003029	  0.064963	  0.075525	  0.042533	  0.216059	  0.190205	  0.282894	  0.173541	  0.198416	  0.083824	  0.165867	  0.194877	  0.259055
 -0.011443	  0.070264	  0.102057	  0.072331	  0.274743	  0.180367	  0.272566	  0.183337	  0.189256	  0.043362	  0.135111	  0.171129	  0.196177
 -0.030930	  0.039082	  0.128235	  0.096092	  0.277596	  0.170867	  0.242553	  0.147972	  0.175771	  0.012122	  0.099055	  0.141695	  0.114878
 -0.032613	  0.001697	  0.139082	  0.100686	  0.269634	  0.153325	  0.229791	  0.136045	  0.132300	 -0.031740	  0.101975	  0.110288	  0.028832
 -0.042961	 -0.014419	  0.135494	  0.096888	  0.253854	  0.133510	  0.186255	  0.103965	  0.099756	 -0.033492	  0.076911	  0.092306	  0.009425
 -0.062765	 -0.009271	  0.090137	  0.123352	  0.259491	  0.114429	  0.158400	  0.036928	  0.083007	 -0.034205	  0.037525	  0.020891	 -0.020166
 -0.063313	  0.012302	  0.058399	  0.163227	  0.249722	  0.139924	  0.159495	  0.016216	  0.101035	 -0.045554	 -0.008414	 -0.031191	 -0.023253
 -0.048229	 -0.010490	  0.105113	  0.172311	  0.217585	  0.091495	  0.144205	 -0.034849	  0.103845	 -0.090950	 -0.023828	 -0.056255	 -0.006912
 -0.044318	 -0.035485	  0.101529	  0.194057	  0.176370	  0.076700	  0.125131	 -0.081780	  0.091466	 -0.111999	 -0.048998	 -0.034842	  0.029537
 -0.025563	 -0.021627	  0.103633	  0.151589	  0.119154	  0.059833	  0.129879	 -0.107025	  0.064920	 -0.160110	 -0.045842	  0.062376	  0.115227
 -0.004028	 -0.008387	  0.103323	  0.131180	  0.085579	  0.011465	  0.103005	 -0.087625	  0.064050	 -0.205676	 -0.026191	  0.133011	  0.206591
 -0.013006	 -0.027221	  0.133396	  0.117137	  0.093036	 -0.027214	  0.048366	 -0.092785	  0.051948	 -0.165919	  0.006206	  0.198861	  0.306704
 -0.025531	 -0.030317	  0.145083	  0.106904	  0.077038	 -0.056775	  0.020173	 -0.115538	  0.013043	 -0.127683	  0.072260	  0.314797	  0.329982
 -0.010375	 -0.011915	  0.130603	  0.087265	  0.086035	 -0.059992	  0.022978	 -0.103067	  0.024560	 -0.045395	  0.169860	  0.358988	  0.364960
 -0.007771	  0.005942	  0.142569	  0.055913	  0.102558	 -0.040699	  0.056136	 -0.113334	  0.071122	  0.001756	  0.280531	  0.397890	  0.414118
  0.015949	  0.017790	  0.121089	  0.060841	  0.127123	 -0.049814	  0.094082	 -0.079763	  0.144542	  0.059511	  0.361250	  0.434842	  0.423270
 -0.014954	  0.058196	  0.118290	  0.059977	  0.143212	 -0.047910	  0.101087	 -0.016374	  0.230493	  0.104405	  0.415893	  0.436182	  0.471404
 -0.039222	  0.053793	  0.131396	  0.091401	  0.144128	 -0.002120	  0.133286	  0.036030	  0.286118	  0.115368	  0.469243	  0.426001	  0.491119
 -0.030210	  0.022342	  0.149762	  0.073752	  0.126959	  0.004914	  0.184029	  0.068389	  0.333575	  0.133219	  0.461990	  0.428349	  0.489119
 -0.018512	  0.024306	  0.155674	  0.054599	  0.096644	  0.016349	  0.220349	  0.048315	  0.373816	  0.190232	  0.446287	  0.383854	  0.433692
 -0.033620	  0.045707	  0.138683	  0.041076	  0.097948	  0.073967	  0.227728	  0.123232	  0.361678	  0.211117	  0.417596	  0.337555	  0.361210
 -0.075408	  0.039118	  0.144330	  0.033495	  0.082573	  0.130106	  0.236215	  0.169442	  0.336197	  0.188916	  0.383435	  0.302025	  0.310273
 -0.067583	  0.007664	  0.150579	  0.061340	  0.090721	  0.140735	  0.255757	  0.172399	  0.299273	  0.148461	  0.325507	  0.247148	  0.201693
 -0.082953	 -0.020840	  0.146911	  0.095871	  0.131177	  0.155280	  0.256176	  0.154221	  0.237823	  0.074062	  0.228009	  0.177156	  0.134954
 -0.056402	 -0.019784	  0.153094	  0.099152	  0.172931	  0.117613	  0.244706	  0.117513	  0.180019	  0.020602	  0.098318	  0.088169	  0.058712
 -0.019224	 -0.002599	  0.166771	  0.081193	  0.217313	  0.138623	  0.222850	  0.048816	  0.110100	 -0.038694	  0.011364	 -0.007974	  0.021127
 -0.014619	 -0.024075	  0.158205	  0.091442	  0.233981	  0.126116	  0.222040	 -0.018580	  0.079149	 -0.107905	 -0.060842	 -0.069385	 -0.011127
 -0.039057	 -0.037266	  0.160451	  0.081936	  0.231883	  0.093206	  0.196126	 -0.044487	  0.046925	 -0.173649	 -0.072546	 -0.107923	 -0.071752
 -0.072562	 -0.032528	  0.136875	  0.052105	  0.224167	  0.066577	  0.163905	 -0.115939	 -0.028384	 -0.250518	 -0.102579	 -0.145497	 -0.097011
 -0.049106	 -0.021891	  0.146696	  0.054437	  0.189243	  0.052449	  0.135936	 -0.171732	 -0.053100	 -0.290764	 -0.140939	 -0.184831	 -0.132722
 -0.018226	 -0.000795	  0.144245	  0.056035	  0.187758	  0.018301	  0.106613	 -0.193022	 -0.048726	 -0.323972	 -0.173189	 -0.198363	 -0.138346
  0.006544	 -0.006329	  0.100533	  0.070063	  0.147141	 -0.024247	  0.073502	 -0.234008	 -0.053601	 -0.345396	 -0.189153	 -0.172553	 -0.154944
  0.035466	 -0.030014	  0.078333	  0.081945	  0.108894	 -0.045654	  0.051007	 -0.235402	 -0.062512	 -0.312774	 -0.140917	 -0.153541	 -0.124596
 -0.007368	 -0.001405	  0.067314	  0.077234	  0.095820	 -0.037935	  0.038783	 -0.243088	 -0.091400	 -0.294415	 -0.084578	 -0.128023	 -0.111796
 -0.047061	  0.033254	  0.058000	  0.069250	  0.069026	 -0.056401	  0.019909	 -0.244868	 -0.070854	 -0.281272	 -0.059747	 -0.121665	 -0.099726
 -0.044971	  0.006485	  0.063350	  0.050989	  0.048580	 -0.064475	  0.008428	 -0.231592	 -0.065423	 -0.283932	 -0.065187	 -0.104339	 -0.077305
 -0.046392	 -0.008789	  0.083311	  0.036599	  0.044180	 -0.087813	  0.000481	 -0.218797	 -0.071415	 -0.237003	 -0.071557	 -0.071694	 -0.035406
 -0.047251	  0.008025	  0.115644	  0.016155	  0.081798	 -0.098168	  0.008536	 -0.170093	 -0.056798	 -0.159113	 -0.053340	 -0.026376	 -0.058083
 -0.063982	  0.021494	  0.131622	  0.008642	  0.053665	 -0.083410	  0.016556	 -0.148632	 -0.059522	 -0.113039	  0.002784	  0.004801	 -0.045123
 -0.061397	  0.016691	  0.111756	 -0.025526	  0.030619	 -0.084088	  0.068053	 -0.135559	  0.005048	 -0.100958	  0.024319	  0.017763	  0.011917
 -0.035249	 -0.002180	  0.135028	 -0.034542	  0.054254	 -0.078557	  0.060829	 -0.119932	  0.069795	 -0.080775	  0.045460	  0.027647	  0.062872
 -0.035043	 -0.034045	  0.158215	 -0.041376	  0.036201	 -0.082199	  0.081416	 -0.085998	  0.114166	 -0.063602	  0.062395	  0.065987	  0.118935
 -0.017158	 -0.057844	  0.149207	  0.020722	  0.077718	 -0.070609	  0.122807	 -0.054067	  0.137855	 -0.025593	  0.096721	  0.114944	  0.156958
 -0.010988	 -0.068942	  0.124568	  0.075229	  0.088523	 -0.068571	  0.155367	 -0.017012	  0.129488	  0.019054	  0.136926	  0.140440	  0.182568
 -0.015151	 -0.092393	  0.127585	  0.042612	  0.098959	 -0.058268	  0.167592	 -0.042495	  0.150860	  0.059978	  0.148441	  0.193912	  0.219974
 -0.039827	 -0.078043	  0.153649	  0.068096	  0.153785	 -0.036702	  0.157407	 -0.026239	  0.225756	  0.090969	  0.200228	  0.250344	  0.293222
 -0.040649	 -0.051494	  0.155124	  0.077195	  0.172143	 -0.015172	  0.157213	  0.004403	  0.259874	  0.091054	  0.265901	  0.326754	  0.342301
 -0.023232	 -0.051099	  0.154802	  0.065069	  0.136065	  0.016134	  0.192097	  0.033277	  0.271664	  0.088565	  0.322656	  0.380970	  0.395251
 -0.036059	 -0.031291	  0.173819	  0.085786	  0.146842	  0.051246	  0.234705	  0.092171	  0.273845	  0.105027	  0.354635	  0.410723	  0.459756
 -0.052338	 -0.017715	  0.173424	  0.093597	  0.166054	  0.069613	  0.233688	  0.152244	  0.301461	  0.156532	  0.347488	  0.445239	  0.471690
 -0.053770	 -0.020695	  0.170413	  0.098667	  0.192317	  0.082776	  0.267157	  0.171865	  0.305013	  0.183032	  0.368627	  0.423536	  0.472425
 -0.018125	  0.003987	  0.185818	  0.079829	  0.181195	  0.109457	  0.292663	  0.190937	  0.287472	  0.178035	  0.406294	  0.400282	  0.470147
 -0.003921	  0.009781	  0.178642	  0.091023	  0.158609	  0.106835	  0.315636	  0.186443	  0.297353	  0.150173	  0.430968	  0.396436	  0.472423
  0.005164	  0.033587	  0.164782	  0.117026	  0.171572	  0.081194	  0.316536	  0.180899	  0.286360	  0.111346	  0.415943	  0.375911	  0.468980
 -0.028215	  0.022683	  0.139145	  0.118886	  0.202391	  0.132065	  0.337574	  0.170615	  0.262209	  0.137482	  0.360603	  0.367454	  0.457004
 -0.059876	  0.027763	  0.139802	  0.145850	  0.232861	  0.137454	  0.286524	  0.127585	  0.194237	  0.119504	  0.318714	  0.354632	  0.422669
 -0.023867	  0.023206	  0.143821	  0.172153	  0.222846	  0.137622	  0.263025	  0.087536	  0.161764	  0.087563	  0.322550	  0.352074	  0.390831
  0.001108	  0.026805	  0.195631	  0.203683	  0.222628	  0.150815	  0.248000	  0.040979	  0.182164	  0.059597	  0.293572	  0.297903	  0.322875
  0.008844	  0.013575	  0.206806	  0.185007	  0.230019	  0.120825	  0.277021	  0.046751	  0.166498	  0.020987	  0.265984	  0.259875	  0.254943
  0.006398	 -0.031945	  0.203586	  0.170698	  0.239939	  0.096159	  0.286719	 -0.030495	  0.152680	  0.003073	  0.210471	  0.248019	  0.190033
 -0.021455	  0.004779	  0.189405	  0.154546	  0.236911	  0.106837	  0.255375	 -0.059285	  0.135275	 -0.027119	  0.161028	  0.179497	  0.133565
 -0.020668	 -0.014972	  0.175962	  0.181739	  0.256896	  0.109187	  0.218103	 -0.049044	  0.129752	 -0.047499	  0.148700	  0.142811	  0.079959
  0.004338	 -0.042693	  0.153398	  0.189643	  0.237160	  0.098721	  0.180209	 -0.092405	  0.090677	 -0.026152	  0.117886	  0.104600	  0.056191
 -0.032636	 -0.038279	  0.158137	  0.167063	  0.218890	  0.079824	  0.170635	 -0.094210	  0.027711	 -0.032169	  0.075938	  0.030286	  0.037456
 -0.052707	 -0.038636	  0.153549	  0.151404	  0.224309	  0.059803	  0.162522	 -0.078453	  0.012462	 -0.062781	  0.019236	 -0.003196	  0.003715
 -0.040558	 -0.038676	  0.139004	  0.106781	  0.175011	  0.057819	  0.133406	 -0.098054	 -0.029298	 -0.138039	 -0.014993	 -0.014288	 -0.038307
  0.003449	 -0.055576	  0.144216	  0.121359	  0.154348	  0.035153	  0.099713	 -0.144639	 -0.076643	 -0.202084	 -0.026780	 -0.066055	 -0.076679
  0.013072	 -0.028319	  0.117309	  0.133139	  0.168299	  0.024631	  0.105935	 -0.204610	 -0.067829	 -0.205706	 -0.053024	 -0.088964	 -0.107396
  0.009160	 -0.018411	  0.133988	  0.133099	  0.126359	  0.001421	  0.120156	 -0.244801	 -0.090360	 -0.209154	 -0.089275	 -0.130145	 -0.108480
 -0.006788	 -0.022512	  0.130178	  0.133709	  0.104257	 -0.024074	  0.088987	 -0.287341	 -0.135196	 -0.221655	 -0.115526	 -0.157877	 -0.105467
 -0.030843	 -0.008399	  0.133547	  0.126360	  0.097453	 -0.037798	  0.063093	 -0.287146	 -0.146381	 -0.238747	 -0.126372	 -0.183489	 -0.125055
 -0.072305	 -0.018623	  0.143860	  0.122910	  0.112539	 -0.075520	  0.004159	 -0.287802	 -0.152130	 -0.265585	 -0.125675	 -0.201044	 -0.118205
 -0.067334	 -0.042085	  0.141692	  0.143708	  0.075932	 -0.123133	 -0.026422	 -0.313957	 -0.172279	 -0.285616	 -0.130642	 -0.223019	 -0.103745
 -0.053273	 -0.066982	  0.117724	  0.122355	  0.047629	 -0.156500	 -0.012097	 -0.283908	 -0.180505	 -0.304029	 -0.116943	 -0.166079	 -0.095047
 -0.036528	 -0.085903	  0.129507	  0.108762	  0.024632	 -0.147480	 -0.011076	 -0.233611	 -0.162694	 -0.279165	 -0.116005	 -0.140372	 -0.080534
 -0.006225	 -0.075047	  0.130531	  0.084377	  0.025422	 -0.148102	 -0.031440	 -0.215279	 -0.155404	 -0.250877	 -0.062399	 -0.150820	 -0.089413
  0.032650	 -0.057338	  0.119706	  0.074113	 -0.010437	 -0.160650	 -0.065777	 -0.222238	 -0.137051	 -0.231368	 -0.038879	 -0.120650	 -0.073715
  0.009150	 -0.029462	  0.103098	  0.083581	  0.010041	 -0.153484	 -0.066344	 -0.206506	 -0.122309	 -0.210874	 -0.019306	 -0.128185	 -0.044907
  0.027883	  0.007479	  0.108434	  0.057911	  0.045383	 -0.169974	 -0.052203	 -0.206950	 -0.104673	 -0.189606	  0.022523	 -0.106617	 -0.027601
 -0.001327	  0.025573	  0.118853	  0.076426	  0.042424	 -0.181276	 -0.035948	 -0.189357	 -0.085940	 -0.176975	  0.075005	 -0.066751	 -0.028118
  0.005011	  0.059387	  0.119743	  0.085972	  0.042684	 -0.146284	 -0.039268	 -0.191387	 -0.050295	 -0.156507	  0.105686	 -0.028187	 -0.024056
  0.000724	  0.046823	  0.140286	  0.049044	 -0.012827	 -0.147957	 -0.064578	 -0.186428	 -0.019826	 -0.124173	  0.113838	 -0.057005	 -0.009606
 -0.004317	  0.015658	  0.141895	  0.046387	 -0.037654	 -0.134928	 -0.060431	 -0.173544	  0.004458	 -0.123727	  0.113034	 -0.049622	  0.005993
  0.000760	  0.001845	  0.125228	  0.035530	 -0.016343	 -0.090512	 -0.003024	 -0.155159	  0.046921	 -0.127342	  0.111102	 -0.051446	 -0.007319
 -0.003829	 -0.002549	  0.118746	  0.035193	 -0.011206	 -0.085531	  0.060888	 -0.117917	  0.037029	 -0.128652	  0.121997	 -0.087419	 -0.005897
  0.010355	 -0.015147	  0.092351	  0.037251	 -0.025948	 -0.085103	  0.068665	 -0.101225	  0.013752	 -0.118284	  0.090145	 -0.109536	 -0.043968
 -0.019447	 -0.011539	  0.095960	  0.021609	 -0.042045	 -0.073216	  0.079838	 -0.090598	 -0.040593	 -0.127838	  0.044227	 -0.144279	 -0.048117
 -0.041128	 -0.001487	  0.081932	  0.024299	 -0.041680	 -0.014918	  0.065965	 -0.090828	 -0.056859	 -0.158532	  0.019711	 -0.169900	 -0.022645
 -0.047994	 -0.021669	  0.036659	  0.046630	  0.010121	  0.008302	  0.063857	 -0.086945	 -0.034537	 -0.181077	 -0.000188	 -0.192552	 -0.049970
 -0.037694	 -0.036192	  0.007526	  0.051079	  0.052139	 -0.007493	  0.070486	 -0.056005	 -0.030077	 -0.185248	 -0.015293	 -0.211829	 -0.073344
 -0.059699	 -0.062570	 -0.003179	  0.055062	  0.064917	  0.024645	  0.071269	 -0.048044	 -0.074080	 -0.206898	 -0.067416	 -0.238441	 -0.059427
 -0.050370	 -0.054948	  0.029552	  0.041956	  0.100076	  0.007073	  0.060967	 -0.066952	 -0.107129	 -0.224914	 -0.099195	 -0.253921	 -0.089415
 -0.033646	 -0.059151	  0.036225	  0.054546	  0.115044	 -0.001149	  0.069304	 -0.046552	 -0.121281	 -0.233246	 -0.139760	 -0.248921	 -0.096835
 -0.022375	 -0.065241	  0.020775	  0.025268	  0.104307	  0.025609	  0.055824	 -0.058356	 -0.117857	 -0.204177	 -0.145970	 -0.266137	 -0.081838
 -0.050105	 -0.039204	  0.030547	  0.014031	  0.078874	  0.035148	  0.068663	 -0.126434	 -0.093905	 -0.246887	 -0.168527	 -0.254576	 -0.097777
 -0.077391	 -0.031334	  0.037711	  0.023253	  0.085003	  0.059804	  0.066005	 -0.122320	 -0.072450	 -0.251659	 -0.143810	 -0.237784	 -0.088685
 -0.076440	 -0.040609	  0.010915	  0.032608	  0.087176	  0.054235	  0.044660	 -0.113379	 -0.083280	 -0.212029	 -0.114294	 -0.210686	 -0.053986
 -0.040725	 -0.061919	  0.025126	  0.057890	  0.103457	  0.027100	  0.047417	 -0.123986	 -0.070842	 -0.138655	 -0.091051	 -0.166387	 -0.060204
 -0.013072	 -0.091754	  0.022565	  0.057446	  0.116922	  0.009245	  0.070105	 -0.132733	 -0.068826	 -0.112314	 -0.091075	 -0.124006	 -0.058642
  0.006462	 -0.071699	  0.041715	  0.062334	  0.113329	  0.034495	  0.050545	 -0.132593	 -0.065518	 -0.129821	 -0.069521	 -0.127314	 -0.043626
 -0.007796	 -0.093725	  0.060915	  0.061545	  0.144970	  0.046908	  0.028398	 -0.139119	 -0.062167	 -0.072315	 -0.064872	 -0.120977	 -0.020028
 -0.020126	 -0.069706	  0.070922	  0.027282	  0.158864	  0.044434	  0.021899	 -0.108790	 -0.053513	 -0.056682	 -0.038855	 -0.094193	 -0.004666
 -0.006871	 -0.057010	  0.075898	  0.026872	  0.176983	  0.043837	  0.039019	 -0.078156	 -0.042006	 -0.075572	  0.006595	 -0.131430	  0.014414
 -0.021157	 -0.025045	  0.069972	  0.029440	  0.139326	  0.023360	  0.049605	 -0.090004	 -0.013090	 -0.097916	  0.022521	 -0.186915	  0.018704
 -0.011833	  0.001893	  0.062337	 -0.007415	  0.134025	  0.023527	  0.066362	 -0.107838	  0.038821	 -0.094623	  0.024987	 -0.212679	  0.007411
 -0.006284	 -0.039823	  0.037457	 -0.041356	  0.151833	 -0.003364	  0.093065	 -0.091229	  0.010945	 -0.155009	  0.023839	 -0.217839	 -0.022876
 -0.026518	 -0.050075	  0.053332	 -0.052703	  0.160941	 -0.001646	  0.085015	 -0.062504	  0.028325	 -0.154505	  0.052103	 -0.180933	 -0.052687
 -0.035314	 -0.051820	  0.071224	 -0.044629	  0.148192	  0.014579	  0.081586	 -0.051672	  0.063145	 -0.149013	  0.053124	 -0.194699	 -0.058923
 -0.024523	 -0.049771	  0.046550	 -0.075009	  0.103234	  0.045089	  0.082334	 -0.034109	  0.048943	 -0.159590	  0.057874	 -0.201729	 -0.078905
 -0.006825	 -0.086959	  0.028748	 -0.076428	  0.065899	  0.032871	  0.102612	 -0.018087	  0.062876	 -0.157589	  0.050485	 -0.201681	 -0.086683
  0.010803	 -0.098025	  0.042929	 -0.058255	  0.034589	  0.000348	  0.090149	 -0.055599	  0.083285	 -0.164664	  0.006005	 -0.196084	 -0.138427
 -0.018635	 -0.093668	  0.051023	 -0.069051	  0.035192	 -0.004029	  0.058156	 -0.088464	  0.028964	 -0.175672	 -0.005926	 -0.187363	 -0.158867
 -0.030614	 -0.054366	  0.037672	 -0.072594	  0.021493	 -0.017195	  0.004302	 -0.116309	  0.012589	 -0.181162	  0.010794	 -0.173638	 -0.155846
 -0.024070	 -0.041574	  0.019760	 -0.063910	  0.020238	  0.008062	 -0.011494	 -0.135511	  0.018290	 -0.201114	  0.017497	 -0.200634	 -0.126947
 -0.041758	 -0.025683	  0.015161	 -0.043777	  0.002049	  0.014979	 -0.023591	 -0.121785	 -0.014628	 -0.200366	 -0.027340	 -0.254399	 -0.123304
 -0.071520	 -0.028893	  0.033168	 -0.010446	  0.001205	 -0.026945	 -0.026616	 -0.145916	 -0.072226	 -0.187661	 -0.084919	 -0.232268	 -0.129697
 -0.056192	 -0.045276	  0.035899	  0.016516	  0.006380	 -0.071318	 -0.033325	 -0.166478	 -0.084306	 -0.182462	 -0.079021	 -0.212948	 -0.120703
 -0.056990	 -0.033191	  0.006311	 -0.016066	  0.026237	 -0.086638	 -0.046266	 -0.181861	 -0.072492	 -0.203688	 -0.072880	 -0.206129	 -0.120714
 -0.062721	 -0.009054	 -0.036243	 -0.029461	 -0.001433	 -0.113388	 -0.045516	 -0.197828	 -0.066106	 -0.214832	 -0.059877	 -0.197354	 -0.157220
 -0.071802	  0.043258	 -0.029063	 -0.010882	 -0.006390	 -0.099877	 -0.034857	 -0.221691	 -0.061725	 -0.237086	 -0.098297	 -0.215912	 -0.157184
 -0.056359	  0.054612	 -0.009251	 -0.008570	 -0.029497	 -0.098997	 -0.055245	 -0.205208	 -0.062871	 -0.220358	 -0.115698	 -0.216958	 -0.160656
 -0.058832	  0.054482	  0.000112	  0.001365	 -0.078721	 -0.111058	 -0.056581	 -0.190660	 -0.093456	 -0.214406	 -0.120566	 -0.263016	 -0.131093
 -0.030038	  0.049990	 -0.030082	 -0.028825	 -0.071433	 -0.066712	 -0.036523	 -0.180629	 -0.150287	 -0.214920	 -0.087154	 -0.302519	 -0.101602
 -0.004145	  0.051211	 -0.050729	 -0.030592	 -0.075583	 -0.045266	 -0.027692	 -0.163832	 -0.128739	 -0.241239	 -0.076925	 -0.288965	 -0.101896
 -0.030881	  0.029887	 -0.038317	 -0.029625	 -0.066430	 -0.032055	 -0.005220	 -0.159445	 -0.123438	 -0.243738	 -0.075949	 -0.279835	 -0.114754
 -0.046936	  0.007203	 -0.073324	 -0.015699	 -0.049007	 -0.041785	  0.021467	 -0.150363	 -0.145002	 -0.220332	 -0.071804	 -0.243698	 -0.151709
 -0.057203	 -0.028233	 -0.080790	 -0.002993	 -0.049641	 -0.040828	  0.012440	 -0.152510	 -0.124620	 -0.214078	 -0.105317	 -0.205805	 -0.143398
 -0.053113	 -0.045173	 -0.058368	 -0.035228	 -0.023241	 -0.017314	  0.037826	 -0.166106	 -0.154861	 -0.199613	 -0.114970	 -0.219170	 -0.168373
 -0.060184	 -0.027436	 -0.035651	 -0.055594	  0.000800	 -0.001036	  0.065132	 -0.160569	 -0.183983	 -0.199824	 -0.140606	 -0.237337	 -0.196245
 -0.086183	 -0.056819	 -0.060039	 -0.028707	 -0.016671	  0.016833	  0.067403	 -0.143523	 -0.147917	 -0.195717	 -0.163780	 -0.233617	 -0.198148
 -0.105810	 -0.059979	 -0.095806	 -0.010608	  0.014968	  0.000527	  0.101890	 -0.137160	 -0.140592	 -0.205213	 -0.181873	 -0.222120	 -0.189117
 -0.073972	 -0.045444	 -0.062539	 -0.050058	  0.016106	  0.016317	  0.121240	 -0.104549	 -0.158516	 -0.196084	 -0.196877	 -0.179905	 -0.178887
 -0.007008	 -0.012442	 -0.035863	 -0.041438	 -0.002539	  0.022722	  0.076861	 -0.104121	 -0.200268	 -0.184595	 -0.159572	 -0.187117	 -0.190650
  0.018887	 -0.019546	 -0.018632	 -0.040563	  0.003945	  0.006717	  0.057202	 -0.112132	 -0.222245	 -0.155492	 -0.111268	 -0.215159	 -0.190948
 -0.007404	 -0.045443	 -0.019436	 -0.013891	  0.010827	 -0.006440	  0.040022	 -0.074200	 -0.180015	 -0.169867	 -0.123019	 -0.227462	 -0.135349
 -0.020350	 -0.053486	 -0.013481	 -0.011522	  0.008364	  0.020787	  0.046002	 -0.072868	 -0.140333	 -0.192429	 -0.119530	 -0.242858	 -0.067455
 -0.043023	 -0.071909	 -0.018908	 -0.014199	  0.008738	  0.029118	  0.042610	 -0.112857	 -0.139694	 -0.187959	 -0.086565	 -0.249965	 -0.036930
 -0.037512	 -0.059175	 -0.031332	  0.015519	  0.029669	  0.008024	  0.005643	 -0.125779	 -0.142490	 -0.213093	 -0.044152	 -0.225352	 -0.038445
 -0.011377	 -0.037751	 -0.015841	 -0.007278	  0.021875	  0.005663	  0.005494	 -0.163598	 -0.117962	 -0.183316	 -0.050803	 -0.222150	 -0.046744
 -0.038016	 -0.032935	 -0.023543	 -0.014704	  0.009090	  0.017973	 -0.001115	 -0.146636	 -0.102344	 -0.144408	 -0.070083	 -0.222938	 -0.053932
 -0.020904	 -0.055103	 -0.017498	  0.009853	  0.034298	  0.015084	 -0.023937	 -0.148991	 -0.060163	 -0.145375	 -0.072195	 -0.199276	 -0.097049
 -0.013057	 -0.031624	  0.012748	  0.004391	  0.040257	 -0.009585	 -0.024014	 -0.155695	 -0.041515	 -0.142724	 -0.109235	 -0.205967	 -0.092977
 -0.069439	 -0.072567	 -0.020419	 -0.023353	 -0.040989	  0.039487	 -0.031568	 -0.006324	 -0.068707	  0.003906	  0.001740	 -0.012291	 -0.023342
 -0.057930	 -0.061054	 -0.047337	 -0.005291	  0.003322	  0.008069	 -0.022592	  0.026618	 -0.040791	  0.004570	  0.006146	  0.014737	 -0.022874
 -0.055977	 -0.032104	 -0.049519	 -0.006069	 -0.028725	  0.005631	 -0.030207	  0.025894	 -0.027279	  0.021083	  0.010497	  0.009685	 -0.003248
 -0.063902	 -0.003490	 -0.013202	  0.008365	 -0.056861	  0.020630	 -0.025144	  0.037672	 -0.031672	  0.039153	 -0.015245	  0.027557	  0.007699
 -0.040535	 -0.034076	  0.001208	  0.012393	 -0.072823	 -0.005362	  0.016019	  0.009161	 -0.059066	  0.033460	 -0.004538	 -0.001294	 -0.000163
 -0.024665	 -0.046579	  0.027664	 -0.005226	 -0.054625	 -0.023929	  0.030144	 -0.021971	 -0.046110	  0.028158	  0.034432	 -0.046625	 -0.010926
 -0.016864	 -0.024461	  0.023992	 -0.021010	 -0.019764	 -0.004088	  0.029688	 -0.032453	 -0.010081	  0.033434	  0.018211	 -0.043185	 -0.016437
  0.018051	 -0.001208	  0.020735	 -0.041101	 -0.010630	  0.016965	  0.028524	 -0.006324	 -0.007786	  0.033900	  0.031065	 -0.059752	 -0.023733
  0.054965	  0.037757	  0.027076	 -0.024814	 -0.009389	 -0.029238	  0.046039	 -0.026606	 -0.022108	  0.010253	  0.016044	 -0.033795	 -0.006093
  0.044372	  0.027644	  0.016443	 -0.026703	 -0.020798	  0.003075	  0.008818	 -0.033745	 -0.018134	 -0.004177	  0.031081	 -0.030541	  0.033183
  0.035100	 -0.021004	  0.017067	 -0.034140	  0.011804	 -0.036190	 -0.028510	  0.008230	 -0.001192	 -0.025353	  0.030545	 -0.059127	  0.002136
  0.037881	 -0.017415	  0.002953	 -0.025669	  0.028932	 -0.062658	 -0.047781	  0.018530	  0.010047	 -0.045137	  0.010879	 -0.013613	  0.011681
  0.061311	 -0.013223	 -0.028361	 -0.042866	 -0.000974	 -0.040880	 -0.025660	  0.046752	  0.039351	 -0.007803	 -0.016272	  0.039088	  0.054017
  0.060244	  0.010159	 -0.018832	 -0.011852	  0.005875	 -0.040930	 -0.014147	  0.034555	  0.053669	 -0.003665	 -0.048984	  0.009947	  0.023841
  0.078780	  0.009957	 -0.022220	  0.019770	  0.017737	 -0.032298	  0.003454	  0.007162	  0.045102	 -0.029022	 -0.033807	  0.011996	  0.025280
  0.059242	  0.009421	 -0.014513	  0.033923	  0.042798	 -0.016707	  0.024978	 -0.005965	  0.019433	 -0.006856	 -0.027229	  0.042880	  0.040567
  0.031042	  0.041018	  0.023372	  0.031116	  0.054447	  0.034589	  0.012351	 -0.020611	  0.014836	  0.005030	 -0.035026	  0.044683	  0.000920
 -0.023789	  0.052219	  0.026878	  0.028930	  0.055861	  0.056737	  0.013831	 -0.025195	  0.052380	  0.020345	 -0.028251	  0.064311	 -0.000587
 -0.056330	  0.072816	  0.007630	  0.063635	  0.054666	  0.062937	  0.010102	 -0.009230	  0.056936	 -0.036650	  0.004934	  0.016078	 -0.037740
 -0.071559	  0.066190	  0.019385	  0.069965	  0.040138	  0.044161	  0.001661	 -0.026148	  0.041173	 -0.074628	  0.013778	  0.019261	 -0.054181
 -0.103035	  0.043727	  0.015783	  0.053118	  0.049080	  0.036823	 -0.003404	  0.001089	  0.032124	 -0.065429	  0.036069	  0.086753	 -0.006658
 -0.077674	  0.030548	  0.039942	  0.024946	  0.037122	  0.035862	  0.010974	 -0.004483	  0.048925	 -0.047525	 -0.017138	  0.034519	 -0.051690
 -0.058340	  0.001439	  0.004641	  0.007257	  0.007198	  0.052828	  0.002521	  0.002134	  0.062177	 -0.035179	 -0.049040	  0.005046	 -0.046524
 -0.030839	 -0.006619	 -0.024151	 -0.012243	  0.015934	  0.066516	  0.002645	 -0.012208	  0.029343	 -0.051195	  0.005155	  0.029118	  0.046393
 -0.026819	 -0.022977	 -0.052096	 -0.030067	  0.038275	  0.042504	 -0.008784	 -0.056118	 -0.005101	 -0.063682	 -0.016117	  0.028783	  0.036381
 -0.022618	  0.011680	 -0.036151	 -0.031631	  0.057691	  0.058026	 -0.010520	 -0.065578	  0.009934	 -0.037495	 -0.025102	  0.013713	 -0.029937
 -0.041185	  0.013290	 -0.030844	 -0.023219	  0.083871	  0.060638	 -0.000793	 -0.022522	  0.065949	  0.012216	  0.026877	  0.021497	  0.076469
 -0.012943	  0.011972	 -0.041271	  0.018307	  0.060014	  0.041763	  0.014981	 -0.002043	  0.038521	 -0.002311	  0.037636	  0.021336	  0.145221
  0.023301	  0.007657	 -0.011592	  0.029746	  0.025025	  0.011001	  0.043526	  0.010058	  0.006002	 -0.001609	  0.023991	 -0.020221	  0.062093
  0.022320	  0.002279	  0.023345	  0.043366	  0.026649	  0.018143	  0.016873	  0.049591	  0.003324	  0.024671	  0.017058	 -0.033647	  0.122162
  0.001821	  0.004891	  0.002462	  0.041975	 -0.000051	  0.037869	  0.020275	  0.048694	  0.010157	  0.082662	  0.053429	 -0.005341	  0.155555
 -0.018386	 -0.012592	 -0.032869	  0.020286	 -0.024099	  0.050578	  0.013615	  0.070866	  0.006807	  0.092240	  0.022793	 -0.058457	  0.082951
 -0.035668	 -0.025272	 -0.015102	  0.038918	  0.001034	  0.065525	  0.018872	  0.067953	 -0.000002	  0.112457	  0.007537	 -0.064884	  0.099130
 -0.036149	 -0.035459	 -0.029295	  0.044514	  0.019018	  0.049119	  0.023415	  0.030295	  0.006879	  0.083450	 -0.010255	 -0.030174	  0.137360
 -0.009114	 -0.030159	 -0.015662	  0.077298	  0.047894	  0.028050	  0.022361	 -0.008775	 -0.032662	  0.052999	 -0.023041	 -0.070457	  0.049674
 -0.006366	 -0.015248	 -0.027845	  0.080327	  0.048876	 -0.001267	  0.041990	 -0.032232	 -0.011336	  0.049597	  0.023200	 -0.041821	  0.052262
 -0.038529	 -0.038486	 -0.061343	  0.087375	  0.035727	  0.013180	  0.060044	 -0.047686	  0.006867	  0.003939	  0.050563	 -0.013507	  0.081353
 -0.039429	 -0.002485	 -0.079340	  0.086820	  0.064823	  0.029728	  0.055339	 -0.075378	  0.031044	 -0.029775	  0.064132	 -0.100137	  0.006404
  0.000142	 -0.002662	 -0.088600	  0.090036	  0.075404	  0.065823	  0.012931	 -0.044588	  0.045426	 -0.038669	  0.066391	 -0.132785	  0.028870
 -0.048505	  0.012708	 -0.054795	  0.044365	  0.051931	  0.084898	 -0.018899	 -0.036178	  0.048450	 -0.031582	  0.061862	 -0.059179	  0.081788
 -0.053573	  0.009036	 -0.019006	  0.027279	  0.043970	  0.067786	 -0.029206	 -0.055201	  0.024768	 -0.039833	  0.067372	 -0.074546	  0.006600
 -0.056663	  0.016461	 -0.029519	  0.026323	  0.050928	  0.088255	 -0.031747	 -0.026366	  0.044271	 -0.035541	  0.062813	 -0.077249	 -0.025934
 -0.059984	  0.063837	 -0.011991	  0.015713	  0.097528	  0.088932	 -0.007763	 -0.003931	  0.062728	 -0.049204	  0.093618	 -0.059760	  0.059413
 -0.074477	  0.025785	 -0.001096	  0.027105	  0.092500	  0.096649	  0.026770	  0.015906	  0.071765	 -0.027964	  0.102910	 -0.054664	  0.039884
 -0.081804	  0.008227	 -0.014011	  0.019108	  0.116437	  0.109672	  0.068777	  0.001748	  0.080373	 -0.025455	  0.065095	 -0.064414	  0.007041
 -0.052242	 -0.018602	 -0.043077	  0.032381	  0.103610	  0.105420	  0.024645	  0.021342	  0.083125	 -0.011776	  0.058404	 -0.047386	  0.065264
 -0.046795	  0.005565	 -0.054408	  0.026179	  0.071183	  0.079043	  0.016276	  0.059326	  0.059920	 -0.029536	  0.045369	 -0.064387	  0.025385
 -0.035175	  0.035581	 -0.065071	  0.058831	  0.082349	  0.099537	  0.019008	  0.029361	  0.059418	 -0.034259	  0.005396	 -0.091907	 -0.070719
 -0.004074	  0.014083	 -0.053544	  0.050978	  0.102214	  0.113170	  0.008705	  0.029889	  0.088411	 -0.023458	  0.013371	 -0.032848	 -0.016561
  0.002056	  0.047873	  0.002946	  0.069882	  0.081415	  0.108147	  0.009278	  0.016196	  0.100250	 -0.025788	  0.024107	 -0.022067	 -0.009672
  0.004019	  0.067605	 -0.008434	  0.098610	  0.105975	  0.102512	  0.024112	 -0.016026	  0.090682	 -0.024653	  0.013556	 -0.061066	 -0.064272
 -0.013241	  0.070263	 -0.015736	  0.140488	  0.121892	  0.046555	 -0.006082	 -0.015525	  0.061596	 -0.037178	  0.000599	 -0.027855	  0.021762
 -0.040034	  0.038446	 -0.017842	  0.196386	  0.115752	  0.043957	 -0.043721	 -0.034886	  0.036603	 -0.049508	  0.002318	  0.004534	  0.042839
 -0.045849	  0.021744	 -0.048186	  0.149124	  0.134096	  0.083080	 -0.068300	 -0.045637	 -0.000680	 -0.016597	 -0.037085	 -0.035998	 -0.009309
 -0.028220	  0.033736	 -0.061739	  0.084034	  0.114487	  0.065302	 -0.026603	 -0.024604	  0.044100	  0.036990	  0.006019	 -0.052836	  0.008379
 -0.012486	  0.013921	 -0.079970	  0.044708	  0.089889	  0.015884	 -0.011488	 -0.004306	  0.047541	  0.053301	  0.016567	 -0.080219	  0.014063
 -0.038027	  0.038143	 -0.070857	  0.048827	  0.103326	 -0.013762	 -0.038872	 -0.003053	  0.044295	  0.020766	 -0.007161	 -0.114907	 -0.038670
 -0.010791	  0.021319	 -0.037072	  0.051893	  0.118113	 -0.005240	 -0.072122	  0.005353	  0.017572	  0.025047	  0.031845	 -0.114685	 -0.024963
 -0.024458	  0.003034	 -0.017834	  0.040854	  0.164757	  0.032555	 -0.082821	 -0.015171	  0.020981	  0.045490	  0.042569	 -0.068797	  0.021835
 -0.050258	 -0.020969	 -0.020139	  0.054596	  0.162796	  0.058770	 -0.084112	 -0.001530	  0.026590	  0.055149	  0.018580	 -0.083603	 -0.022671
 -0.023826	 -0.011898	 -0.051069	  0.031586	  0.137338	  0.071608	 -0.086703	  0.009040	  0.016081	  0.046602	  0.028613	 -0.059755	  0.016460
 -0.039551	  0.002625	 -0.067669	 -0.018960	  0.128059	  0.066424	 -0.080190	  0.001141	  0.025862	  0.022303	  0.070338	 -0.030921	  0.066837
 -0.080849	  0.002451	 -0.082824	  0.005393	  0.099310	  0.067110	 -0.111861	 -0.010870	  0.011240	  0.024328	  0.022500	 -0.042326	  0.020145
 -0.088369	  0.003432	 -0.079862	  0.038899	  0.089294	  0.071754	 -0.119388	 -0.014932	  0.008717	  0.045501	  0.017386	 -0.043980	  0.009334
 -0.086440	  0.013545	 -0.062167	  0.025033	  0.079807	  0.086178	 -0.087091	 -0.026753	  0.048035	  0.061316	  0.063375	 -0.033565	  0.090691
 -0.095945	  0.027046	 -0.058417	  0.014950	  0.071395	  0.100469	 -0.092167	 -0.030684	  0.046927	  0.064613	  0.031553	 -0.077733	  0.054718
 -0.078758	 -0.002578	 -0.045155	 -0.009427	  0.080445	  0.101790	 -0.116643	 -0.028502	  0.053712	  0.040952	  0.010425	 -0.066871	  0.031093
 -0.086246	  0.009598	 -0.056539	 -0.037331	  0.082499	  0.083592	 -0.069799	 -0.042381	  0.073486	  0.048680	  0.023679	 -0.056075	  0.090978
 -0.084140	  0.039002	 -0.049313	 -0.048955	  0.100896	  0.052311	 -0.057609	 -0.028473	  0.045688	  0.062692	 -0.014386	 -0.086045	  0.084632
 -0.092792	  0.023383	 -0.042011	 -0.037945	  0.120385	  0.059466	 -0.050825	 -0.040617	  0.053966	  0.054020	 -0.018394	 -0.073695	  0.048842
 -0.081571	  0.007322	 -0.038371	  0.005248	  0.130783	  0.071480	 -0.028137	 -0.014375	  0.065912	  0.053277	 -0.015137	 -0.031790	  0.086265
 -0.047647	  0.015773	 -0.042737	  0.010288	  0.131072	  0.064889	  0.004595	 -0.017699	  0.058340	  0.028058	 -0.030310	 -0.061721	  0.012792
 -0.043498	 -0.000658	 -0.062899	  0.006699	  0.113083	  0.015725	 -0.006753	 -0.006021	  0.012036	  0.046413	 -0.021065	 -0.084518	 -0.076842
 -0.050017	 -0.009258	 -0.053253	  0.007444	  0.112792	  0.008707	 -0.012592	  0.004397	  0.035503	  0.068829	  0.028727	 -0.084616	  0.004390
 -0.048641	  0.021900	 -0.038236	 -0.000133	  0.095743	  0.057286	 -0.029915	 -0.007062	  0.011449	  0.070748	  0.013772	 -0.099472	  0.004127
 -0.051565	  0.035965	 -0.028264	  0.000009	  0.100328	  0.074566	 -0.054462	 -0.002811	  0.039173	  0.076915	  0.004501	 -0.147052	 -0.050612
 -0.055018	  0.028689	 -0.056923	 -0.027376	  0.120929	  0.096165	 -0.089503	  0.000670	  0.064798	  0.067261	  0.030216	 -0.137402	  0.027966
 -0.084807	  0.037613	 -0.078557	 -0.045960	  0.143525	  0.077009	 -0.075973	  0.003606	  0.052975	  0.060415	  0.018498	 -0.066577	  0.038703
 -0.084798	  0.066379	 -0.067717	 -0.038642	  0.182961	  0.058309	 -0.091171	 -0.016374	  0.077141	  0.070144	 -0.005470	 -0.066257	 -0.016717
 -0.106168	  0.088481	 -0.031765	 -0.025455	  0.172949	  0.043294	 -0.110973	 -0.042152	  0.076864	  0.058958	  0.021718	 -0.085846	  0.043924
 -0.112342	  0.085321	 -0.004073	 -0.038333	  0.143333	  0.052919	 -0.105306	 -0.041804	  0.091621	  0.057437	  0.062673	 -0.074344	  0.102593
 -0.083706	  0.065192	  0.025524	 -0.060638	  0.112424	  0.064197	 -0.098839	 -0.030405	  0.071925	  0.044960	  0.070302	 -0.100363	  0.008222
 -0.087992	  0.055542	  0.029187	 -0.091283	  0.132872	  0.060332	 -0.082550	 -0.036626	  0.026247	  0.051914	  0.077781	 -0.117553	 -0.001746
 -0.119954	  0.053067	  0.004880	 -0.085102	  0.162012	  0.063740	 -0.079555	 -0.048324	  0.037299	  0.099856	  0.075285	 -0.084976	  0.051490
 -0.122848	  0.062700	  0.005198	 -0.054483	  0.145351	  0.071399	 -0.080043	 -0.067426	  0.011922	  0.086902	  0.043250	 -0.120342	 -0.033348
 -0.132135	  0.062931	  0.010236	 -0.049175	  0.139355	  0.086119	 -0.091059	 -0.048825	 -0.016402	  0.072617	  0.060284	 -0.116818	 -0.047105
 -0.103445	  0.057349	  0.013107	 -0.065872	  0.120182	  0.065832	 -0.084804	 -0.022602	  0.017334	  0.053727	  0.088904	 -0.102503	  0.038537
 -0.084352	  0.073547	  0.008823	 -0.073171	  0.059897	  0.059950	 -0.102051	 -0.035305	  0.027563	  0.025390	  0.039029	 -0.096346	  0.018151
 -0.091963	  0.059029	  0.026300	 -0.080319	  0.073117	  0.097961	 -0.129708	 -0.073699	  0.024127	  0.055177	  0.012249	 -0.077425	  0.057643
 -0.051768	  0.049218	  0.006638	 -0.035074	  0.093012	  0.103380	 -0.132371	 -0.093169	  0.063140	  0.077694	 -0.004184	 -0.001240	  0.141080
 -0.040358	  0.023793	  0.017764	 -0.012404	  0.057683	  0.075495	 -0.103933	 -0.097297	  0.083846	  0.093166	 -0.003827	 -0.020680	  0.087184
 -0.030870	  0.016496	  0.013951	 -0.011763	  0.027506	  0.064265	 -0.124699	 -0.066513	  0.061819	  0.076978	 -0.006402	 -0.051283	  0.032032
 -0.030879	 -0.002302	 -0.012434	 -0.044974	  0.045768	  0.051854	 -0.152941	 -0.069546	  0.071300	  0.073595	 -0.010737	 -0.032204	  0.056101
  0.001518	 -0.017598	 -0.067124	 -0.066876	  0.069125	  0.019653	 -0.146563	 -0.036901	  0.051666	  0.097992	 -0.006476	 -0.051240	  0.017876
  0.005795	  0.032909	 -0.075887	 -0.073911	  0.107584	  0.052936	 -0.130976	 -0.033932	  0.060466	  0.122068	 -0.013748	 -0.068234	  0.008446
 -0.005074	  0.045053	 -0.047853	 -0.080192	  0.113724	  0.070178	 -0.133069	 -0.033662	  0.041906	  0.138004	 -0.008666	 -0.038825	  0.095391
 -0.007382	  0.058944	 -0.046277	 -0.085583	  0.090825	  0.096399	 -0.123397	 -0.034030	  0.052269	  0.127474	 -0.026660	 -0.043608	  0.040140
 -0.014809	  0.054345	 -0.057604	 -0.116028	  0.078056	  0.124323	 -0.110724	  0.007935	  0.066438	  0.115585	 -0.045087	 -0.072937	 -0.028331
 -0.039476	  0.065320	 -0.098090	 -0.139626	  0.058239	  0.107826	 -0.123380	  0.047192	  0.057045	  0.137281	 -0.044779	 -0.038029	  0.046806
 -0.073050	  0.102710	 -0.086929	 -0.132518	  0.045308	  0.055325	 -0.122601	  0.032547	  0.072800	  0.138533	 -0.009202	 -0.023567	  0.094759
 -0.056096	  0.090540	 -0.062618	 -0.125677	  0.049602	  0.028870	 -0.167501	  0.020616	  0.086190	  0.145682	 -0.021247	 -0.036703	  0.054924
 -0.042860	  0.092178	 -0.063073	 -0.103631	  0.050164	  0.046322	 -0.177239	 -0.007816	  0.065575	  0.180912	 -0.003983	 -0.010275	  0.083638
 -0.045410	  0.064116	 -0.050265	 -0.097161	  0.044925	  0.055502	 -0.145748	 -0.006943	  0.028709	  0.201380	  0.049144	 -0.002828	  0.114838
 -0.017506	  0.061340	 -0.053530	 -0.084907	  0.083265	  0.030894	 -0.135730	 -0.003927	 -0.011824	  0.174067	  0.048069	 -0.050266	  0.033230
  0.001444	  0.074863	 -0.051622	 -0.084785	  0.107901	  0.020317	 -0.139949	 -0.001693	  0.012544	  0.180423	  0.039553	 -0.052956	  0.064263
  0.013001	  0.074727	 -0.050323	 -0.081033	  0.129959	 -0.002473	 -0.127454	  0.015738	  0.054971	  0.194322	  0.052208	 -0.022832	  0.100354
 -0.005407	  0.068779	 -0.047612	 -0.112070	  0.150193	  0.022795	 -0.126329	  0.026854	  0.070181	  0.163469	  0.057720	 -0.067494	  0.012702
  0.008870	  0.054543	 -0.050036	 -0.103523	  0.154892	  0.029861	 -0.115988	  0.027355	  0.063034	  0.096355	  0.064155	 -0.084936	  0.069014
 -0.006130	  0.056512	 -0.074777	 -0.100756	  0.130344	  0.043465	 -0.103862	  0.009331	  0.075519	  0.046485	  0.040650	 -0.072741	  0.112423
 -0.032658	  0.050216	 -0.079914	 -0.116681	  0.089321	  0.039896	 -0.112460	  0.023593	  0.038548	  0.022162	  0.038504	 -0.106566	  0.089120
 -0.035092	  0.081636	 -0.082232	 -0.102103	  0.076480	  0.053329	 -0.120791	  0.022302	  0.009265	  0.055430	  0.083237	 -0.080592	  0.126339
 -0.047163	  0.078528	 -0.079254	 -0.071131	  0.047330	  0.053011	 -0.089483	  0.000586	 -0.008828	  0.106373	  0.076113	 -0.021483	  0.124722
 -0.033885	  0.047752	 -0.056174	 -0.052656	  0.044057	  0.070255	 -0.071795	  0.004617	 -0.008335	  0.081301	  0.056606	 -0.070536	  0.030680
 -0.029418	  0.019918	 -0.070877	 -0.027238	  0.057496	  0.085239	 -0.075245	  0.017351	 -0.007212	  0.056621	  0.035312	 -0.073958	  0.012691
 -0.014722	  0.033491	 -0.085935	 -0.000384	  0.052487	  0.106193	 -0.059225	  0.046308	 -0.004927	  0.036177	  0.065160	 -0.057067	  0.081350
 -0.030679	  0.009426	 -0.072644	  0.001748	  0.076447	  0.126289	 -0.077535	  0.021250	  0.031128	  0.044752	  0.042051	 -0.097046	  0.028945
 -0.026238	 -0.011451	 -0.092204	 -0.023934	  0.095915	  0.150244	 -0.122035	  0.015381	  0.026073	  0.046316	  0.023822	 -0.094998	 -0.002540
 -0.021434	 -0.002350	 -0.099162	 -0.040901	  0.103565	  0.171220	 -0.128823	  0.045331	  0.030485	  0.056770	  0.039213	 -0.060839	  0.089293
 -0.015928	 -0.006997	 -0.098945	 -0.059300	  0.100275	  0.140442	 -0.131620	  0.030206	  0.051585	  0.045125	  0.075416	 -0.112061	  0.038397
 -0.013755	  0.028417	 -0.086418	 -0.071681	  0.113085	  0.094059	 -0.146065	  0.042998	  0.075658	  0.032969	  0.080308	 -0.125299	  0.010577
 -0.017921	  0.043749	 -0.091387	 -0.108116	  0.112814	  0.066608	 -0.126490	  0.077991	  0.081632	  0.050173	  0.110642	 -0.069237	  0.144285
 -0.022713	  0.029933	 -0.080341	 -0.120109	  0.129543	  0.070518	 -0.127799	  0.049373	  0.032852	  0.016351	  0.103634	 -0.087945	  0.083160
 -0.056420	  0.010261	 -0.057663	 -0.098616	  0.135443	  0.074254	 -0.134114	  0.042330	  0.012414	  0.026474	  0.126282	 -0.121514	  0.047440
 -0.072001	  0.023401	 -0.067823	 -0.086971	  0.120802	  0.069085	 -0.140572	  0.002521	  0.019492	  0.058214	  0.143975	 -0.067501	  0.146348
 -0.030222	  0.037415	 -0.080839	 -0.145668	  0.122830	  0.056707	 -0.123317	 -0.006598	  0.037868	  0.085456	  0.086789	 -0.091968	  0.140788
 -0.018008	  0.044080	 -0.063683	 -0.135562	  0.112142	  0.081731	 -0.110416	  0.020361	  0.050424	  0.036871	  0.011497	 -0.120034	  0.083547
 -0.030375	  0.054423	  0.001240	 -0.080166	  0.089649	  0.123570	 -0.115482	  0.001841	  0.050314	  0.012152	  0.007288	 -0.100026	  0.119214
 -0.016952	  0.026285	  0.002178	 -0.074197	  0.060187	  0.134106	 -0.111268	 -0.019172	  0.031763	  0.025557	  0.026730	 -0.087621	  0.163222
 -0.029281	  0.051643	 -0.043246	 -0.082769	  0.079934	  0.123964	 -0.130951	 -0.025230	  0.004364	 -0.012374	 -0.003681	 -0.112232	  0.135575
 -0.019004	  0.099439	 -0.068247	 -0.097145	  0.077941	  0.086902	 -0.140260	 -0.031924	  0.022333	 -0.039510	 -0.016132	 -0.123549	  0.114416
 -0.051275	  0.087135	 -0.067229	 -0.063562	  0.084775	  0.098069	 -0.137904	 -0.024553	  0.029580	 -0.067804	 -0.025374	 -0.077559	  0.145317
 -0.050678	  0.056712	 -0.074617	 -0.081628	  0.097806	  0.091184	 -0.113177	 -0.059548	  0.005292	 -0.052756	 -0.017961	 -0.089546	  0.114978
 -0.063233	  0.045595	 -0.070917	 -0.102452	  0.125212	  0.067428	 -0.129459	 -0.092236	  0.005802	 -0.030517	 -0.011314	 -0.078106	  0.114259
 -0.095166	  0.043994	 -0.089175	 -0.101851	  0.134594	  0.077002	 -0.158394	 -0.068238	 -0.003341	 -0.065821	 -0.006232	 -0.073924	  0.091839
 -0.079332	  0.084494	 -0.068683	 -0.112232	  0.136524	  0.089163	 -0.196970	 -0.049619	  0.013527	 -0.088786	  0.013029	 -0.068064	  0.070106
 -0.014568	  0.081183	 -0.089796	 -0.112858	  0.116847	  0.074662	 -0.174050	 -0.042599	  0.004614	 -0.113639	  0.020480	 -0.072327	  0.070194
  0.004061	  0.059244	 -0.117494	 -0.107692	  0.120424	  0.079491	 -0.150859	 -0.065884	  0.010947	 -0.129344	  0.021144	 -0.095528	  0.063642
 -0.008204	  0.063254	 -0.117714	 -0.065279	  0.159936	  0.074451	 -0.136497	 -0.067901	  0.033016	 -0.112799	  0.017571	 -0.118050	  0.091647
 -0.001841	  0.062484	 -0.117498	 -0.050962	  0.144310	  0.065186	 -0.171156	 -0.058868	  0.047324	 -0.085026	 -0.011077	 -0.121619	  0.068989
  0.001355	  0.057849	 -0.135789	 -0.041882	  0.112226	  0.055880	 -0.220293	 -0.022247	  0.066284	 -0.052541	 -0.029565	 -0.149431	  0.077664
  0.015234	  0.047661	 -0.133091	 -0.071461	  0.076891	  0.029720	 -0.226742	 -0.031408	  0.065975	 -0.035599	 -0.020405	 -0.163109	  0.102843
  0.002788	  0.043543	 -0.109539	 -0.075497	  0.078086	  0.025937	 -0.183139	 -0.026876	  0.031903	 -0.031221	 -0.004713	 -0.117411	  0.113552
 -0.018280	  0.047745	 -0.138238	 -0.079807	  0.065568	  0.042119	 -0.149768	 -0.029232	  0.023879	 -0.044413	  0.026184	 -0.102938	  0.123261
  0.001277	  0.042097	 -0.132647	 -0.103136	  0.046298	  0.044022	 -0.125562	 -0.037203	  0.000111	 -0.003209	  0.057803	 -0.095412	  0.107368
 -0.006404	  0.029593	 -0.125515	 -0.070446	  0.061089	  0.071146	 -0.109341	 -0.017150	  0.002715	 -0.000007	  0.080588	 -0.134933	  0.129179
  0.004817	  0.019907	 -0.121074	 -0.035003	  0.079015	  0.086321	 -0.117250	 -0.012433	 -0.013216	 -0.009272	  0.092448	 -0.159888	  0.158399
  0.005076	  0.045490	 -0.113235	 -0.050858	  0.071634	  0.059836	 -0.122754	  0.009929	 -0.027782	 -0.057826	  0.084714	 -0.157858	  0.144697
 -0.004058	  0.055081	 -0.108364	 -0.073614	  0.059318	  0.077289	 -0.108895	  0.041305	 -0.014746	 -0.059090	  0.066507	 -0.149034	  0.140075
 -0.030694	  0.026005	 -0.098591	 -0.088062	  0.050361	  0.063888	 -0.096951	  0.037445	  0.010211	 -0.058523	  0.056224	 -0.123724	  0.120297
 -0.052317	  0.029661	 -0.097503	 -0.070544	  0.058874	  0.042591	 -0.106696	  0.040558	  0.048641	 -0.091295	  0.060282	 -0.119523	  0.109211
 -0.031770	  0.044658	 -0.106216	 -0.055331	  0.077111	  0.050321	 -0.101771	  0.066772	  0.056289	 -0.100148	  0.043318	 -0.144727	  0.115880
 -0.041893	  0.060230	 -0.067427	 -0.072229	  0.054685	  0.074902	 -0.131615	  0.061151	  0.025610	 -0.078310	  0.032153	 -0.127636	  0.080154
 -0.052420	  0.077025	 -0.054413	 -0.061102	  0.072414	  0.050278	 -0.152283	  0.064885	 -0.025852	 -0.072370	  0.033999	 -0.099459	  0.072943
 -0.072999	  0.090047	 -0.077090	 -0.025486	  0.066938	  0.084510	 -0.138406	  0.045227	 -0.044776	 -0.106858	  0.046240	 -0.062659	  0.070848
 -0.082141	  0.099606	 -0.106096	 -0.024919	  0.044871	  0.091094	 -0.125086	  0.046329	 -0.080756	 -0.104810	  0.030235	 -0.054744	  0.040507
 -0.087336	  0.101523	 -0.087031	 -0.046641	  0.034485	  0.094229	 -0.149116	  0.040081	 -0.093126	 -0.106951	  0.036506	 -0.057873	  0.043022
 -0.074591	  0.085488	 -0.084151	 -0.054349	  0.041607	  0.106939	 -0.152629	  0.023022	 -0.080812	 -0.112076	  0.050748	 -0.036120	  0.054886
 -0.052860	  0.080810	 -0.087283	 -0.060595	  0.045755	  0.088634	 -0.144071	 -0.013066	 -0.037586	 -0.103621	  0.071611	 -0.046935	  0.038517
 -0.092400	  0.026743	 -0.070898	 -0.088960	  0.056432	  0.070415	 -0.133125	  0.003484	 -0.016012	 -0.123172	  0.022123	 -0.087387	  0.041365
 -0.129589	  0.032975	 -0.112574	 -0.084788	  0.054834	  0.084743	 -0.120215	  0.019825	 -0.011755	 -0.122008	 -0.006781	 -0.073653	  0.052720
 -0.078723	  0.055854	 -0.151089	 -0.093379	  0.059803	  0.107498	 -0.110082	  0.018445	  0.000081	 -0.113985	  0.030872	 -0.065654	  0.058879
 -0.080198	  0.071609	 -0.170652	 -0.078065	  0.069226	  0.122504	 -0.085029	  0.030785	 -0.035615	 -0.103686	  0.066310	 -0.085064	  0.063954
 -0.089721	  0.088067	 -0.165100	 -0.068464	  0.080776	  0.131160	 -0.095546	  0.012522	 -0.022853	 -0.116570	  0.090150	 -0.133360	  0.070604
 -0.082836	  0.090217	 -0.161748	 -0.092983	  0.092226	  0.092994	 -0.131492	  0.016308	 -0.009972	 -0.090927	  0.075316	 -0.123386	  0.060657
 -0.073233	  0.099342	 -0.171655	 -0.080350	  0.104257	  0.085964	 -0.100980	  0.026752	  0.002448	 -0.093760	  0.036005	 -0.086143	  0.073254
 -0.048888	  0.103607	 -0.123243	 -0.046318	  0.072714	  0.102868	 -0.076661	  0.026245	  0.024634	 -0.089422	  0.014210	 -0.067738	  0.099490
 -0.049103	  0.105029	 -0.094362	 -0.017968	  0.068026	  0.115617	 -0.107879	  0.056126	  0.004121	 -0.091630	  0.031731	 -0.053962	  0.092841
 -0.095411	  0.085585	 -0.102360	 -0.060132	  0.059903	  0.115474	 -0.130060	  0.058184	 -0.016425	 -0.083382	  0.047198	 -0.038481	  0.160028
 -0.081414	  0.064910	 -0.082798	 -0.103165	  0.044834	  0.091284	 -0.150468	  0.026323	 -0.015084	 -0.084868	  0.070056	 -0.032416	  0.175330
 -0.071945	  0.038333	 -0.057140	 -0.076637	  0.061807	  0.095471	 -0.162856	  0.016357	  0.010253	 -0.083484	  0.048657	 -0.037384	  0.178335
 -0.079699	  0.038117	 -0.065428	 -0.058732	  0.069723	  0.106509	 -0.142763	  0.011690	  0.022436	 -0.074506	  0.022721	 -0.090545	  0.140090
 -0.076173	  0.035979	 -0.069955	 -0.045751	  0.071919	  0.095500	 -0.113778	 -0.008601	  0.000818	 -0.057960	 -0.000246	 -0.107860	  0.112963
 -0.068785	  0.067140	 -0.088212	 -0.048052	  0.075478	  0.088571	 -0.116482	  0.017061	 -0.021976	 -0.037363	 -0.020456	 -0.075153	  0.110313
 -0.049629	  0.061034	 -0.111147	 -0.046743	  0.049031	  0.068532	 -0.094753	  0.053678	 -0.057714	 -0.011490	 -0.044456	 -0.059934	  0.090577
 -0.075350	  0.056495	 -0.092683	 -0.036136	  0.062748	  0.047286	 -0.088975	  0.053219	 -0.104660	 -0.006637	 -0.043619	 -0.067358	  0.053514
 -0.090185	  0.030481	 -0.112230	 -0.031791	  0.079515	  0.073703	 -0.100217	  0.051623	 -0.100435	 -0.064300	 -0.025765	 -0.064496	  0.067912
 -0.080738	  0.063705	 -0.120650	 -0.022428	  0.068755	  0.066092	 -0.109697	  0.039996	 -0.075335	 -0.133682	 -0.023562	 -0.081869	  0.092555
 -0.062778	  0.088339	 -0.129177	 -0.041074	  0.093216	  0.061850	 -0.133732	  0.013046	 -0.054657	 -0.141598	 -0.003976	 -0.069294	  0.059669
 -0.068286	  0.089474	 -0.135560	 -0.042102	  0.093100	  0.042417	 -0.147801	  0.014945	 -0.049709	 -0.150822	 -0.035954	 -0.082534	  0.025629
 -0.095256	  0.122884	 -0.127545	 -0.033884	  0.052729	  0.027586	 -0.125947	  0.046242	 -0.046900	 -0.149502	 -0.039181	 -0.083752	  0.020417
 -0.085783	  0.094429	 -0.139409	 -0.057710	  0.040686	  0.053183	 -0.153538	  0.047266	 -0.058182	 -0.119345	 -0.001900	 -0.065674	  0.024191
 -0.043393	  0.064711	 -0.136215	 -0.076419	  0.036458	  0.055790	 -0.156859	  0.041463	 -0.071179	 -0.112510	  0.000756	 -0.064664	  0.032811
 -0.028620	  0.075274	 -0.142170	 -0.084112	  0.072937	  0.070835	 -0.148838	  0.034398	 -0.067939	 -0.059440	  0.024180	 -0.064817	  0.040999
 -0.059328	  0.078447	 -0.122011	 -0.106421	  0.089238	  0.103899	 -0.126600	  0.023058	 -0.063701	 -0.011365	  0.005736	 -0.094781	  0.011454
 -0.041961	  0.059925	 -0.129107	 -0.094653	  0.068682	  0.090645	 -0.131222	  0.034461	 -0.057441	 -0.025475	  0.000257	 -0.072719	  0.000981
 -0.028014	  0.063256	 -0.157629	 -0.082269	  0.061472	  0.094719	 -0.112035	  0.041558	 -0.050895	 -0.062751	  0.013973	 -0.083482	  0.039117
 -0.035233	  0.067697	 -0.132131	 -0.073593	  0.070948	  0.112706	 -0.085444	  0.041398	 -0.047442	 -0.055347	  0.014270	 -0.109476	  0.065122
 -0.036269	  0.080794	 -0.136512	 -0.064807	  0.051902	  0.086172	 -0.110011	  0.033165	 -0.071865	 -0.076681	  0.044072	 -0.130715	  0.039992
 -0.032412	  0.076554	 -0.114372	 -0.057256	  0.026243	  0.078753	 -0.125310	  0.022747	 -0.086293	 -0.113678	  0.060726	 -0.122196	  0.039116
 -0.047742	  0.063205	 -0.112003	 -0.026490	  0.035026	  0.088187	 -0.130692	  0.013910	 -0.083047	 -0.132126	  0.069978	 -0.099426	  0.063421
 -0.071916	  0.092946	 -0.112157	 -0.017752	  0.051731	  0.096221	 -0.126721	  0.052712	 -0.080498	 -0.120560	  0.071919	 -0.085995	  0.072934
 -0.067074	  0.099313	 -0.108575	 -0.027952	  0.064542	  0.090912	 -0.090884	  0.056622	 -0.095072	 -0.126589	  0.102566	 -0.058661	  0.046862
 -0.036936	  0.115837	 -0.094405	 -0.017598	  0.096010	  0.067343	 -0.096238	  0.058535	 -0.082158	 -0.097554	  0.099364	 -0.059775	  0.037402
 -0.029840	  0.118917	 -0.102357	 -0.037782	  0.089549	  0.088018	 -0.102897	  0.066724	 -0.040755	 -0.077480	  0.092236	 -0.049617	  0.030618
 -0.020831	  0.102216	 -0.111692	 -0.018902	  0.080634	  0.088687	 -0.124437	  0.075574	 -0.037208	 -0.065746	  0.086728	 -0.049432	  0.033735
 -0.036105	  0.075145	 -0.099838	 -0.048661	  0.071397	  0.074653	 -0.109285	  0.090919	 -0.040280	 -0.067949	  0.091297	 -0.039206	  0.050039
 -0.064154	  0.072090	 -0.134314	 -0.078798	  0.061513	  0.049210	 -0.084563	  0.078977	 -0.025947	 -0.063377	  0.112025	 -0.027912	  0.045271
 -0.079046	  0.098126	 -0.136044	 -0.106268	  0.085025	  0.059916	 -0.099646	  0.065279	 -0.049139	 -0.050176	  0.107161	 -0.065028	  0.024810
 -0.099510	  0.087540	 -0.129117	 -0.106752	  0.107268	  0.076914	 -0.127163	  0.051231	 -0.063122	 -0.088734	  0.119788	 -0.053791	  0.029841
 -0.080334	  0.086183	 -0.145746	 -0.072269	  0.136313	  0.092124	 -0.139716	  0.039528	 -0.062241	 -0.107612	  0.097889	 -0.032348	  0.072273
 -0.053324	  0.077588	 -0.149453	 -0.070117	  0.100021	  0.078474	 -0.130823	  0.040693	 -0.058870	 -0.064532	  0.089934	 -0.052592	  0.077574
 -0.047343	  0.080424	 -0.106018	 -0.091955	  0.087236	  0.052402	 -0.159231	  0.060826	 -0.086665	 -0.027030	  0.075316	 -0.068116	  0.065795
 -0.081934	  0.091693	 -0.100765	 -0.106002	  0.055060	  0.079131	 -0.137077	  0.089323	 -0.099103	 -0.018796	  0.048695	 -0.079950	  0.088590
 -0.066826	  0.096240	 -0.102274	 -0.118098	  0.034863	  0.099056	 -0.116404	  0.103443	 -0.087709	 -0.021908	  0.063174	 -0.094979	  0.079393
 -0.061892	  0.106504	 -0.108910	 -0.138528	  0.023999	  0.098472	 -0.137612	  0.076717	 -0.113294	 -0.026114	  0.058988	 -0.066197	  0.082626
 -0.069069	  0.132966	 -0.133203	 -0.124246	  0.020273	  0.096347	 -0.112243	  0.067238	 -0.113723	  0.013852	  0.019349	 -0.024925	  0.098204
 -0.068415	  0.141139	 -0.126645	 -0.104343	  0.026251	  0.141954	 -0.139936	  0.058750	 -0.089364	  0.057610	  0.003787	 -0.009683	  0.102309
 -0.040350	  0.141531	 -0.099765	 -0.118336	  0.060541	  0.161825	 -0.112508	  0.034408	 -0.067702	  0.069716	  0.026162	 -0.007289	  0.118448
 -0.042259	  0.141023	 -0.096039	 -0.116864	  0.060034	  0.141212	 -0.049816	 -0.012066	 -0.068702	  0.032828	  0.070756	 -0.011669	  0.123721
 -0.035934	  0.142249	 -0.076816	 -0.075928	  0.076812	  0.128445	 -0.040157	 -0.001421	 -0.114563	 -0.017244	  0.022951	 -0.026141	  0.128974
 -0.087457	  0.159895	 -0.071384	 -0.068743	  0.094439	  0.143818	 -0.064386	 -0.017265	 -0.115685	 -0.029454	 -0.007562	 -0.030210	  0.111082
 -0.109418	  0.160805	 -0.085580	 -0.096643	  0.100163	  0.163910	 -0.067724	 -0.018710	 -0.110456	 -0.009879	 -0.005498	 -0.043602	  0.080511
