# Supplementary material for: A fluorescent photoimmunoconjugate for imaging of cholesteatoma
Source: Sci Rep. 2022 Nov 19;12:19905. doi: 10.1038/s41598-022-22072-9 (PMC9675863; doi:10.1038/s41598-022-22072-9)
Supplement: Supplementary file 2 — Supplementary Information 2. [file 41598_2022_22072_MOESM2_ESM.zip › Data/ABR-51-3]

:RUN-3	LEVEL SWEEP	TEMP:NaN	6/6/2018	11:36 AM	NaNHR:
:SW EAR: R	SW FREQ: 11.32	# AVERAGES: 512	REP RATE (/sec): 40	DRIVER: RS Tweeter	SAMPLE (�sec): 40	
:NOTES-
:CHAMBER-CH4B-PXI
:CFTS Version: V2.7.2 (R850)
:LEVELS:20;25;30;35;40;45;50;55;60;65;70;75;80;
:DATA
  0.007114	  0.089075	  0.051982	 -0.017552	 -0.009859	  0.020853	  0.035951	 -0.004038	  0.058663	 -0.038894	 -0.011756	 -0.049362	 -0.025817
 -0.000129	  0.049537	  0.037166	  0.017602	  0.016154	 -0.016109	  0.025950	 -0.035685	  0.064253	 -0.018843	 -0.011360	 -0.075613	 -0.025833
 -0.008597	  0.038780	  0.028569	  0.020151	  0.019620	 -0.024019	 -0.005642	 -0.068783	  0.045769	 -0.038610	 -0.005705	 -0.026847	  0.011843
 -0.016429	  0.027372	  0.010134	 -0.005521	  0.042909	 -0.015946	 -0.059549	 -0.059234	  0.026498	 -0.034502	 -0.015397	  0.010753	  0.001007
 -0.016518	  0.008141	  0.010548	 -0.026038	  0.018982	 -0.022360	 -0.063677	 -0.040217	  0.000493	 -0.048918	 -0.013495	  0.014147	 -0.009728
 -0.030165	  0.008250	  0.025420	 -0.053642	  0.010063	 -0.005172	 -0.036749	 -0.019213	 -0.023834	 -0.070012	 -0.013228	  0.056438	 -0.007314
 -0.009667	 -0.024027	  0.012104	  0.012774	 -0.002281	  0.004743	 -0.052306	 -0.029471	 -0.032013	 -0.015597	 -0.010562	  0.064776	 -0.006151
  0.004248	 -0.046646	 -0.021510	  0.042424	 -0.008011	  0.007265	 -0.018427	 -0.045012	 -0.004332	  0.004960	 -0.067091	  0.040759	  0.001286
 -0.033846	 -0.069724	 -0.038684	  0.004541	  0.024918	  0.038710	 -0.011942	 -0.022091	  0.003489	  0.000233	 -0.046391	  0.012141	 -0.007518
 -0.021467	 -0.072365	 -0.033210	 -0.009681	  0.012622	  0.039638	 -0.010728	 -0.008199	 -0.006665	  0.008866	 -0.009831	 -0.011183	 -0.028670
 -0.001320	 -0.059527	 -0.021913	  0.020951	  0.026063	  0.046619	  0.011098	 -0.010418	 -0.038277	 -0.003824	 -0.008231	 -0.014159	 -0.026389
  0.022374	 -0.043266	 -0.045423	  0.055672	  0.022058	  0.016965	 -0.011226	  0.000039	 -0.043347	 -0.001225	 -0.011424	  0.006692	 -0.011789
  0.034112	 -0.028015	 -0.008231	  0.035953	  0.013284	 -0.049454	 -0.009000	  0.019672	 -0.014726	  0.023724	 -0.032820	 -0.000602	  0.001052
  0.027568	 -0.001298	 -0.022346	  0.001576	  0.020509	 -0.050701	 -0.000462	  0.049021	  0.018563	  0.014714	 -0.033381	 -0.027195	  0.014815
  0.009984	  0.004182	 -0.011987	 -0.019273	  0.009184	 -0.020782	 -0.006470	  0.036972	  0.042538	  0.026901	 -0.000584	 -0.043486	 -0.018784
  0.006154	  0.023775	  0.012510	 -0.013605	 -0.036140	 -0.012639	  0.016649	  0.050223	  0.002327	  0.018920	  0.003265	 -0.037368	 -0.027780
  0.004917	  0.029999	  0.017008	 -0.027184	 -0.064394	 -0.000507	  0.041435	  0.045503	 -0.009030	  0.029746	  0.027596	 -0.023370	 -0.010004
  0.011694	  0.025928	  0.005434	 -0.017289	 -0.044132	  0.007889	  0.055757	  0.052634	 -0.010761	  0.047363	  0.049091	 -0.006843	 -0.000636
  0.013433	  0.038778	 -0.014806	 -0.007734	 -0.034699	  0.027815	  0.047599	  0.061196	 -0.038938	  0.047841	  0.080722	  0.029297	  0.063801
 -0.003460	  0.001052	  0.007235	 -0.014125	 -0.036850	  0.007193	  0.051740	  0.027101	 -0.040669	  0.047157	  0.130583	  0.081024	  0.112609
  0.007347	  0.011913	 -0.007292	 -0.019608	 -0.048483	 -0.001300	  0.080534	 -0.006553	  0.006355	  0.061841	  0.122043	  0.099506	  0.154808
  0.046098	  0.029075	 -0.012974	 -0.054836	 -0.087719	 -0.016196	  0.067223	  0.001640	  0.061323	  0.107553	  0.126257	  0.109109	  0.209886
  0.070950	  0.007325	 -0.029003	 -0.054090	 -0.073935	 -0.035507	  0.071904	  0.011839	  0.107406	  0.162204	  0.156106	  0.156800	  0.272142
  0.063260	 -0.006923	 -0.035647	 -0.081691	 -0.072198	 -0.038647	  0.066277	  0.007164	  0.132043	  0.165522	  0.195321	  0.192207	  0.284673
  0.061000	  0.009517	 -0.023508	 -0.094237	 -0.079857	 -0.025599	  0.048483	  0.029319	  0.126466	  0.168995	  0.214225	  0.211013	  0.277435
  0.066245	  0.017825	 -0.029489	 -0.118600	 -0.103059	 -0.009141	  0.044789	  0.046487	  0.129910	  0.204982	  0.223268	  0.218060	  0.302254
  0.044096	  0.002540	 -0.026895	 -0.090092	 -0.071776	  0.007271	  0.087016	  0.077654	  0.136452	  0.199772	  0.239657	  0.209738	  0.354053
  0.010836	 -0.030206	 -0.055164	 -0.054899	 -0.027007	 -0.008442	  0.125762	  0.075490	  0.142189	  0.191308	  0.285233	  0.247071	  0.343704
  0.011156	 -0.052564	 -0.020721	 -0.022165	  0.015845	  0.009445	  0.108077	  0.063197	  0.131022	  0.181663	  0.276605	  0.259735	  0.341632
  0.030776	 -0.014764	 -0.025863	 -0.017114	  0.027195	  0.038917	  0.093363	  0.062168	  0.127079	  0.159289	  0.261004	  0.263364	  0.359491
  0.038052	  0.004423	 -0.014472	  0.010368	  0.007015	  0.040156	  0.108531	  0.086011	  0.138479	  0.156687	  0.252752	  0.278239	  0.397942
  0.044492	  0.003302	 -0.000862	  0.027124	  0.025745	  0.058928	  0.120703	  0.125433	  0.133740	  0.150492	  0.275545	  0.290344	  0.445954
  0.079860	  0.008075	 -0.026012	  0.008744	  0.027401	  0.035076	  0.121864	  0.118176	  0.136297	  0.192352	  0.326616	  0.331160	  0.519474
  0.107765	  0.031829	 -0.034277	 -0.003504	  0.031456	  0.042036	  0.121213	  0.129355	  0.086053	  0.238844	  0.368807	  0.404337	  0.620195
  0.087242	  0.030278	 -0.036063	  0.004684	  0.053498	  0.039575	  0.139332	  0.142479	  0.065802	  0.284260	  0.431925	  0.486003	  0.751824
  0.092533	  0.015806	 -0.015273	 -0.000045	  0.043123	  0.054784	  0.176500	  0.125793	  0.094361	  0.347837	  0.534564	  0.587171	  0.887326
  0.057008	  0.009875	 -0.010289	  0.028092	  0.036772	  0.078687	  0.191430	  0.162151	  0.166998	  0.457840	  0.631731	  0.707089	  1.025680
  0.030812	  0.011836	 -0.026729	  0.014259	  0.017639	  0.075162	  0.201550	  0.225567	  0.276261	  0.541312	  0.714309	  0.814969	  1.086527
  0.004455	 -0.014954	 -0.014975	  0.002810	  0.018506	  0.114076	  0.221709	  0.281859	  0.388842	  0.638572	  0.815954	  0.910915	  1.134018
  0.008101	 -0.016441	  0.027355	  0.015022	  0.037075	  0.123138	  0.297811	  0.367022	  0.515179	  0.745016	  0.851589	  0.916484	  1.091753
  0.005842	 -0.023309	  0.034027	  0.018655	  0.026070	  0.159159	  0.352507	  0.462237	  0.569349	  0.769537	  0.806374	  0.863493	  1.013766
  0.035690	 -0.039811	  0.003625	  0.024378	  0.016198	  0.236086	  0.424206	  0.523208	  0.604138	  0.742230	  0.773955	  0.741472	  0.940160
  0.092421	  0.005113	  0.002543	  0.040174	  0.033849	  0.298762	  0.460071	  0.530133	  0.548435	  0.682393	  0.681561	  0.589440	  0.744715
  0.120712	 -0.004297	 -0.001921	  0.051078	  0.094132	  0.328994	  0.499848	  0.522531	  0.463866	  0.590539	  0.541651	  0.423350	  0.552855
  0.093955	  0.017303	 -0.011091	  0.042612	  0.147590	  0.331198	  0.516247	  0.465297	  0.374503	  0.476012	  0.349181	  0.222377	  0.343479
  0.066766	  0.037786	  0.004507	  0.065361	  0.185254	  0.334476	  0.456424	  0.408628	  0.235190	  0.324591	  0.149967	  0.015620	  0.145542
  0.083563	  0.017775	  0.047742	  0.104868	  0.217505	  0.325913	  0.354032	  0.344615	  0.079823	  0.154309	 -0.041220	 -0.184931	 -0.028711
  0.084811	  0.014199	  0.078963	  0.167856	  0.228472	  0.291484	  0.269966	  0.250369	 -0.013362	 -0.046559	 -0.174863	 -0.334618	 -0.162968
  0.129804	  0.010813	  0.085427	  0.193896	  0.214414	  0.252097	  0.179161	  0.130358	 -0.135665	 -0.195002	 -0.288808	 -0.432659	 -0.269879
  0.127813	  0.019592	  0.101609	  0.175428	  0.210948	  0.191405	  0.080769	 -0.006313	 -0.261103	 -0.289000	 -0.392613	 -0.494630	 -0.341677
  0.137713	  0.054218	  0.102583	  0.155167	  0.162867	  0.118689	 -0.002076	 -0.149363	 -0.349336	 -0.346090	 -0.431707	 -0.508802	 -0.414325
  0.126657	  0.061997	  0.107948	  0.142814	  0.069085	  0.008045	 -0.102977	 -0.261546	 -0.407317	 -0.419191	 -0.459619	 -0.511294	 -0.504183
  0.149795	  0.088165	  0.123615	  0.110074	 -0.023962	 -0.065796	 -0.194613	 -0.330729	 -0.448129	 -0.469323	 -0.449532	 -0.462809	 -0.556035
  0.143247	  0.114160	  0.130725	  0.073021	 -0.073550	 -0.164454	 -0.253957	 -0.354061	 -0.455315	 -0.442149	 -0.408487	 -0.420483	 -0.573572
  0.119690	  0.115326	  0.130349	  0.017807	 -0.086404	 -0.223831	 -0.286393	 -0.380035	 -0.434183	 -0.418777	 -0.349751	 -0.396413	 -0.513109
  0.111458	  0.134496	  0.112384	 -0.041928	 -0.122566	 -0.269126	 -0.283803	 -0.352719	 -0.387425	 -0.366220	 -0.262623	 -0.347578	 -0.415784
  0.142295	  0.136285	  0.099274	 -0.061535	 -0.177186	 -0.282645	 -0.280279	 -0.289312	 -0.335863	 -0.278623	 -0.168082	 -0.283886	 -0.283853
  0.176121	  0.081991	  0.047985	 -0.114240	 -0.217365	 -0.250984	 -0.249604	 -0.235237	 -0.280043	 -0.202010	 -0.073489	 -0.182150	 -0.099984
  0.149126	  0.033086	  0.009708	 -0.155934	 -0.224155	 -0.221828	 -0.202402	 -0.181271	 -0.215791	 -0.056647	  0.083681	 -0.031482	  0.078494
  0.121439	  0.032217	  0.021656	 -0.179259	 -0.229400	 -0.184242	 -0.130169	 -0.096871	 -0.099591	  0.085847	  0.215720	  0.135697	  0.235158
  0.127076	  0.014964	  0.007288	 -0.158671	 -0.212113	 -0.149989	 -0.069017	  0.000128	  0.011967	  0.163236	  0.330732	  0.275539	  0.449418
  0.134232	  0.001468	  0.002404	 -0.148890	 -0.178255	 -0.098537	  0.007158	  0.140864	  0.141155	  0.276172	  0.467333	  0.391249	  0.637155
  0.161403	  0.000064	 -0.004582	 -0.166841	 -0.130846	 -0.017302	  0.088140	  0.290067	  0.253133	  0.380068	  0.541580	  0.481946	  0.777629
  0.131210	 -0.017317	 -0.006317	 -0.151576	 -0.086875	  0.074377	  0.174446	  0.408244	  0.311935	  0.423170	  0.569448	  0.525021	  0.860537
  0.108680	 -0.020918	 -0.021894	 -0.153393	 -0.035978	  0.120660	  0.248111	  0.493831	  0.324358	  0.478766	  0.596153	  0.538588	  0.862559
  0.132216	 -0.018231	 -0.042100	 -0.126137	  0.024289	  0.181009	  0.321736	  0.504176	  0.331227	  0.524547	  0.594610	  0.509164	  0.844461
  0.146015	 -0.029615	 -0.037022	 -0.097780	  0.082353	  0.262697	  0.378012	  0.512141	  0.337498	  0.550357	  0.562699	  0.495844	  0.767871
  0.129723	 -0.043235	 -0.038860	 -0.067832	  0.143370	  0.326979	  0.401540	  0.503317	  0.319313	  0.532444	  0.515956	  0.485683	  0.691648
  0.124381	 -0.012171	 -0.006275	 -0.012270	  0.150469	  0.361137	  0.393394	  0.477021	  0.292513	  0.470150	  0.458211	  0.457937	  0.558501
  0.124274	  0.026020	  0.032918	  0.015699	  0.171293	  0.335865	  0.377241	  0.452019	  0.254009	  0.420020	  0.424780	  0.368282	  0.363132
  0.107328	  0.035959	  0.039814	  0.074226	  0.191838	  0.323586	  0.352736	  0.392389	  0.196281	  0.391258	  0.351923	  0.224704	  0.187539
  0.101168	  0.011492	  0.056192	  0.088072	  0.202504	  0.303940	  0.320227	  0.351799	  0.172340	  0.320112	  0.299975	  0.094188	  0.067041
  0.098795	  0.003848	  0.066013	  0.083846	  0.177935	  0.257021	  0.275545	  0.335504	  0.162482	  0.219813	  0.222980	 -0.029124	 -0.033653
  0.107722	  0.020806	  0.087187	  0.061057	  0.164886	  0.268544	  0.260516	  0.337562	  0.111534	  0.105640	  0.114875	 -0.099420	 -0.148926
  0.093419	  0.043059	  0.082471	  0.046108	  0.127085	  0.209295	  0.231483	  0.308610	  0.022219	 -0.016852	  0.028798	 -0.148251	 -0.221404
  0.069107	  0.018571	  0.090132	  0.053627	  0.069142	  0.169478	  0.213881	  0.220780	 -0.055112	 -0.094093	 -0.053427	 -0.150746	 -0.194474
  0.096937	  0.025353	  0.105584	  0.011631	  0.027209	  0.172261	  0.182312	  0.140914	 -0.119110	 -0.186023	 -0.108299	 -0.167466	 -0.113643
  0.136557	  0.075268	  0.118954	 -0.036450	  0.015669	  0.156519	  0.166882	  0.095177	 -0.176463	 -0.214762	 -0.112495	 -0.146916	 -0.043703
  0.142121	  0.096447	  0.099426	 -0.075365	  0.001154	  0.130192	  0.132736	  0.065029	 -0.200311	 -0.177168	 -0.073022	 -0.027454	  0.036946
  0.141544	  0.092687	  0.081686	 -0.084274	 -0.013117	  0.074497	  0.085758	  0.034100	 -0.194843	 -0.170815	  0.031997	  0.112281	  0.146313
  0.107130	  0.091120	  0.097858	 -0.078588	  0.011788	  0.075952	  0.058204	 -0.009615	 -0.176243	 -0.078594	  0.184436	  0.230392	  0.238160
  0.119382	  0.086242	  0.092850	 -0.068591	  0.037148	  0.101911	  0.031188	 -0.028265	 -0.122315	 -0.015855	  0.305627	  0.344761	  0.297062
  0.140894	  0.058705	  0.053566	 -0.063519	  0.039167	  0.052827	  0.045048	  0.037158	 -0.024687	  0.105103	  0.400422	  0.415555	  0.371994
  0.169266	  0.056391	  0.041729	 -0.073442	  0.010088	  0.013440	  0.074385	  0.096077	  0.079985	  0.217052	  0.502187	  0.437751	  0.430358
  0.202072	  0.038815	  0.060087	 -0.066267	  0.002206	  0.020882	  0.098615	  0.154657	  0.150357	  0.281920	  0.599645	  0.446272	  0.423907
  0.214386	  0.019290	  0.017321	 -0.082315	  0.002286	  0.049471	  0.119156	  0.198358	  0.226156	  0.357455	  0.617267	  0.435768	  0.437386
  0.165915	  0.012675	 -0.012143	 -0.083922	  0.001352	  0.097536	  0.163413	  0.272517	  0.292744	  0.385533	  0.576418	  0.420168	  0.447126
  0.150311	 -0.012473	  0.019175	 -0.094934	 -0.019575	  0.186512	  0.171532	  0.337534	  0.346866	  0.424959	  0.539400	  0.386942	  0.429054
  0.129253	 -0.038303	  0.004116	 -0.131949	 -0.020076	  0.231516	  0.170991	  0.374357	  0.413528	  0.410808	  0.499210	  0.314556	  0.365844
  0.107000	 -0.021676	 -0.023168	 -0.117988	 -0.004111	  0.252524	  0.201780	  0.393810	  0.449314	  0.424928	  0.415913	  0.226971	  0.273734
  0.146841	 -0.044142	 -0.054031	 -0.103680	  0.027596	  0.293401	  0.264902	  0.409566	  0.432041	  0.367554	  0.338064	  0.132377	  0.204979
  0.139019	 -0.049679	 -0.028388	 -0.058133	  0.072402	  0.316401	  0.295101	  0.411777	  0.363039	  0.300404	  0.257600	  0.052311	  0.084007
  0.144882	 -0.047882	  0.004030	 -0.047643	  0.080783	  0.337656	  0.349941	  0.389900	  0.286216	  0.204178	  0.155428	 -0.045006	  0.015206
  0.168502	 -0.050872	  0.036716	 -0.020602	  0.087144	  0.344169	  0.345701	  0.380246	  0.178585	  0.113628	  0.066498	 -0.133778	 -0.029176
  0.187443	 -0.077172	  0.038710	  0.007204	  0.128119	  0.363605	  0.280066	  0.335949	  0.036444	  0.015869	  0.005643	 -0.150079	 -0.066495
  0.174319	 -0.066729	  0.031347	  0.004482	  0.146115	  0.328969	  0.223387	  0.257607	 -0.035586	 -0.034076	 -0.065422	 -0.156368	 -0.100858
  0.177509	 -0.072567	  0.072932	 -0.014416	  0.163920	  0.323617	  0.178148	  0.190937	 -0.123084	 -0.095205	 -0.093738	 -0.111570	 -0.144056
  0.175547	 -0.076941	  0.073741	  0.003460	  0.176127	  0.309837	  0.185609	  0.111115	 -0.183583	 -0.151206	 -0.124143	 -0.082809	 -0.110388
  0.160340	 -0.058417	  0.063476	 -0.023798	  0.158251	  0.253842	  0.140324	  0.054825	 -0.211983	 -0.148829	 -0.105143	 -0.085153	 -0.090294
  0.138703	 -0.054454	  0.082078	 -0.024205	  0.129018	  0.193232	  0.076594	 -0.014460	 -0.246980	 -0.183486	 -0.056476	 -0.113177	 -0.084917
  0.154765	 -0.071579	  0.094966	 -0.020025	  0.104920	  0.143247	  0.032118	 -0.068415	 -0.255515	 -0.173487	  0.002034	 -0.139605	 -0.102352
  0.166592	 -0.073239	  0.069984	 -0.039965	  0.055667	  0.098639	 -0.030333	 -0.061492	 -0.242377	 -0.119120	  0.020880	 -0.128373	 -0.091414
  0.168267	 -0.057517	  0.050706	 -0.057373	  0.026614	  0.062500	 -0.078067	 -0.072480	 -0.189271	 -0.091654	  0.010243	 -0.108877	 -0.089727
  0.159999	 -0.012075	  0.047067	 -0.067761	  0.014616	  0.030313	 -0.129336	 -0.048834	 -0.152486	 -0.042604	  0.040491	 -0.090265	 -0.089896
  0.191551	 -0.003618	  0.033140	 -0.077800	 -0.038719	  0.007518	 -0.135340	 -0.010941	 -0.129583	  0.019867	  0.063303	 -0.086010	 -0.057423
  0.175314	 -0.005147	  0.028158	 -0.102010	 -0.064423	 -0.006521	 -0.119238	  0.026339	 -0.123335	  0.049686	  0.075356	 -0.058099	 -0.047830
  0.146890	 -0.026006	  0.026484	 -0.124544	 -0.070610	  0.023646	 -0.113925	  0.070369	 -0.081204	  0.074981	  0.082223	  0.005461	  0.008506
  0.129975	 -0.056259	  0.005024	 -0.149161	 -0.064908	  0.057569	 -0.066052	  0.096949	 -0.031887	  0.140186	  0.113254	  0.068086	  0.052833
  0.154929	 -0.045115	  0.005507	 -0.179138	 -0.041443	  0.063190	 -0.004956	  0.150072	 -0.011961	  0.207501	  0.161271	  0.108543	  0.117295
  0.156462	 -0.039940	  0.042808	 -0.180874	 -0.087067	  0.097820	  0.047526	  0.207327	  0.025843	  0.217818	  0.216432	  0.137479	  0.194582
  0.126365	 -0.053603	  0.072051	 -0.162331	 -0.097894	  0.117920	  0.098813	  0.219659	  0.055598	  0.235507	  0.272809	  0.204844	  0.252114
  0.144226	 -0.038380	  0.071383	 -0.133758	 -0.103492	  0.162683	  0.176314	  0.225155	  0.090116	  0.277671	  0.330657	  0.253738	  0.345637
  0.171334	 -0.046543	  0.075935	 -0.150485	 -0.077162	  0.202938	  0.197068	  0.261508	  0.144013	  0.321139	  0.372641	  0.312844	  0.462262
  0.207652	 -0.076886	  0.054765	 -0.134383	 -0.066541	  0.244128	  0.196219	  0.287346	  0.206197	  0.332482	  0.447997	  0.388498	  0.579873
  0.200393	 -0.064585	  0.050849	 -0.086278	 -0.073689	  0.241917	  0.247407	  0.295517	  0.217729	  0.369375	  0.505231	  0.483236	  0.682328
  0.195101	 -0.041920	  0.039506	 -0.124182	 -0.023056	  0.247864	  0.269402	  0.297204	  0.262167	  0.390480	  0.536962	  0.540533	  0.764683
  0.183008	 -0.060221	  0.021526	 -0.120896	 -0.014034	  0.259178	  0.282621	  0.306065	  0.296712	  0.417579	  0.589201	  0.584630	  0.830861
  0.168309	 -0.090258	  0.047220	 -0.111244	  0.026287	  0.244092	  0.289558	  0.349352	  0.341292	  0.414585	  0.641933	  0.625194	  0.853101
  0.149372	 -0.105862	  0.071871	 -0.074518	  0.046037	  0.238291	  0.301655	  0.416925	  0.358920	  0.436360	  0.691532	  0.713883	  0.881673
  0.136572	 -0.101971	  0.065579	 -0.055926	  0.042991	  0.246131	  0.317137	  0.426906	  0.335781	  0.471794	  0.725200	  0.775020	  0.888752
  0.119904	 -0.058955	  0.064088	 -0.058822	  0.086636	  0.290164	  0.333628	  0.432210	  0.356103	  0.516861	  0.733338	  0.768615	  0.889958
  0.132418	 -0.055010	  0.050477	 -0.040680	  0.102397	  0.337599	  0.352723	  0.452194	  0.367439	  0.566003	  0.695614	  0.701357	  0.857079
  0.131996	 -0.062238	  0.084491	 -0.019987	  0.106315	  0.358261	  0.354402	  0.495016	  0.407420	  0.570291	  0.658508	  0.643307	  0.800664
  0.136826	 -0.092643	  0.068025	  0.030001	  0.136006	  0.343311	  0.350073	  0.501443	  0.411659	  0.567074	  0.621591	  0.606667	  0.731734
  0.124812	 -0.056843	  0.050431	  0.074076	  0.119135	  0.365596	  0.353725	  0.495693	  0.375134	  0.563554	  0.549273	  0.545573	  0.659909
  0.108216	 -0.030032	  0.081092	  0.093452	  0.122125	  0.359392	  0.349201	  0.495713	  0.333764	  0.536967	  0.456733	  0.484850	  0.589702
  0.119574	 -0.018841	  0.098725	  0.091284	  0.111626	  0.323553	  0.319474	  0.469303	  0.295916	  0.496460	  0.431919	  0.436830	  0.484112
  0.102663	 -0.012793	  0.147627	  0.117637	  0.136016	  0.306805	  0.290059	  0.455797	  0.283296	  0.461208	  0.384744	  0.356249	  0.381772
  0.122501	 -0.034030	  0.156883	  0.128591	  0.152880	  0.300278	  0.275697	  0.430369	  0.251439	  0.393505	  0.342924	  0.265952	  0.254958
  0.094118	 -0.031076	  0.172947	  0.085318	  0.164820	  0.307172	  0.257532	  0.379525	  0.204942	  0.338581	  0.263291	  0.179061	  0.150999
  0.093726	 -0.008476	  0.134410	  0.054640	  0.176335	  0.265948	  0.261903	  0.356139	  0.121795	  0.309939	  0.205058	  0.078743	  0.024004
  0.083664	  0.029432	  0.149479	  0.058954	  0.151373	  0.209185	  0.230547	  0.345731	  0.077745	  0.290719	  0.156607	  0.012766	 -0.067404
  0.076340	  0.023427	  0.130237	  0.038146	  0.141854	  0.189980	  0.204363	  0.273205	  0.042412	  0.190031	  0.108820	 -0.068976	 -0.175781
  0.096941	  0.033698	  0.104026	  0.028003	  0.126347	  0.180704	  0.182383	  0.211283	  0.019373	  0.139522	  0.047215	 -0.136705	 -0.290712
  0.111436	  0.040369	  0.145250	  0.012669	  0.078153	  0.148569	  0.129033	  0.201221	 -0.008661	  0.094560	 -0.027054	 -0.196718	 -0.404376
  0.142856	  0.032653	  0.149175	 -0.015715	  0.046385	  0.131301	  0.090795	  0.157607	 -0.038102	  0.064947	 -0.098047	 -0.256360	 -0.496332
  0.120660	  0.041584	  0.141444	 -0.028087	  0.034980	  0.137047	  0.038803	  0.101806	 -0.067132	  0.004924	 -0.147116	 -0.327144	 -0.564981
  0.104965	  0.072434	  0.131799	 -0.046043	  0.020835	  0.137626	 -0.005620	  0.082020	 -0.103943	 -0.060646	 -0.175681	 -0.376543	 -0.655048
  0.082674	  0.053642	  0.155926	 -0.071648	  0.013230	  0.098058	 -0.039597	  0.047235	 -0.129833	 -0.134515	 -0.248068	 -0.392004	 -0.716913
  0.116128	  0.061799	  0.146367	 -0.059207	 -0.020523	  0.033731	 -0.062874	 -0.012059	 -0.164321	 -0.179646	 -0.298744	 -0.408530	 -0.701099
  0.089685	  0.083851	  0.158333	 -0.035112	 -0.075968	  0.014624	 -0.082045	 -0.066862	 -0.191040	 -0.179536	 -0.316441	 -0.440051	 -0.679397
  0.100911	  0.128156	  0.146137	 -0.039410	 -0.105043	  0.002311	 -0.121785	 -0.069755	 -0.191844	 -0.182344	 -0.317316	 -0.422036	 -0.695208
  0.097531	  0.118761	  0.101754	 -0.050159	 -0.127682	 -0.024806	 -0.152028	 -0.081957	 -0.201634	 -0.171440	 -0.263327	 -0.402455	 -0.651064
  0.051676	  0.097448	  0.083824	 -0.086304	 -0.145661	 -0.058477	 -0.178236	 -0.099633	 -0.176285	 -0.158043	 -0.205911	 -0.391212	 -0.565212
  0.043425	  0.098727	  0.035461	 -0.100475	 -0.127902	 -0.089739	 -0.190974	 -0.102907	 -0.168371	 -0.144053	 -0.195845	 -0.350244	 -0.538910
  0.023290	  0.076298	  0.031471	 -0.120435	 -0.135849	 -0.099059	 -0.203045	 -0.068827	 -0.137320	 -0.136572	 -0.174103	 -0.301959	 -0.488404
  0.043626	  0.047420	  0.019102	 -0.142289	 -0.134509	 -0.096700	 -0.191367	 -0.005821	 -0.101375	 -0.101880	 -0.144489	 -0.244114	 -0.426488
  0.092102	  0.021217	  0.015348	 -0.158329	 -0.152443	 -0.117447	 -0.139565	  0.049980	 -0.051071	 -0.084576	 -0.140792	 -0.209532	 -0.375553
  0.098547	  0.039671	  0.034527	 -0.150057	 -0.187202	 -0.115964	 -0.122145	  0.101920	 -0.036442	 -0.075884	 -0.135884	 -0.194926	 -0.307936
  0.105375	  0.037099	  0.038681	 -0.144756	 -0.187730	 -0.132285	 -0.065805	  0.141788	 -0.026883	 -0.011714	 -0.101752	 -0.182978	 -0.240364
  0.076806	  0.063116	  0.004957	 -0.156716	 -0.162828	 -0.127346	  0.015732	  0.170941	  0.011582	  0.028278	 -0.090091	 -0.173178	 -0.212777
  0.055279	  0.068869	 -0.013160	 -0.180147	 -0.148082	 -0.092645	  0.029306	  0.173627	  0.021558	  0.044724	 -0.046822	 -0.165792	 -0.226832
  0.064808	  0.078616	 -0.013432	 -0.194397	 -0.109674	 -0.055188	  0.061042	  0.199719	  0.006392	  0.016976	 -0.062940	 -0.204562	 -0.266524
  0.075505	  0.060288	  0.005389	 -0.178327	 -0.096682	 -0.016421	  0.117249	  0.202169	 -0.032448	 -0.044942	 -0.066398	 -0.253175	 -0.301344
  0.071802	  0.026306	 -0.041897	 -0.173263	 -0.101843	  0.042099	  0.120854	  0.198299	 -0.084870	 -0.093456	 -0.093480	 -0.268469	 -0.317620
  0.065519	  0.015025	 -0.058455	 -0.138883	 -0.085467	  0.070261	  0.104591	  0.155135	 -0.107678	 -0.133890	 -0.097024	 -0.312199	 -0.308814
  0.041051	  0.007546	 -0.058084	 -0.138331	 -0.037393	  0.124403	  0.096039	  0.114096	 -0.138756	 -0.147060	 -0.098859	 -0.343291	 -0.288867
  0.004451	  0.008570	 -0.052860	 -0.123733	 -0.011020	  0.156804	  0.067354	  0.045663	 -0.159909	 -0.148256	 -0.099513	 -0.379640	 -0.281576
  0.005977	 -0.019569	 -0.028602	 -0.135918	 -0.025017	  0.148702	  0.044230	  0.030450	 -0.194891	 -0.148582	 -0.094886	 -0.372016	 -0.279194
 -0.008716	  0.021644	 -0.014045	 -0.092714	 -0.003863	  0.109671	  0.026157	  0.029301	 -0.214398	 -0.139545	 -0.112195	 -0.334665	 -0.286549
 -0.032901	  0.040423	 -0.017884	 -0.045433	 -0.009400	  0.087062	  0.000028	 -0.012154	 -0.206522	 -0.117285	 -0.105311	 -0.319964	 -0.307085
 -0.007004	  0.003964	 -0.012396	 -0.035717	  0.016937	  0.077767	  0.000622	 -0.039902	 -0.193597	 -0.099787	 -0.084931	 -0.289162	 -0.310628
  0.032460	 -0.030012	 -0.019489	 -0.040748	  0.013353	  0.062113	 -0.006884	 -0.041693	 -0.169311	 -0.080063	 -0.088153	 -0.268222	 -0.353522
  0.026328	 -0.027149	 -0.015422	 -0.009583	 -0.010531	  0.031753	 -0.002660	 -0.047394	 -0.156921	 -0.069766	 -0.090144	 -0.238268	 -0.412245
  0.010639	 -0.019080	 -0.019784	  0.028847	  0.019203	 -0.021933	 -0.018027	 -0.088917	 -0.164084	 -0.073453	 -0.081355	 -0.198459	 -0.432335
  0.017328	 -0.020986	 -0.029484	  0.008327	 -0.015006	 -0.014433	 -0.002556	 -0.080405	 -0.131087	 -0.067421	 -0.069190	 -0.176840	 -0.428203
  0.032758	 -0.043784	 -0.031417	 -0.026197	 -0.007027	 -0.011105	  0.021443	 -0.071108	 -0.109238	 -0.049912	 -0.078654	 -0.174837	 -0.450251
  0.052818	 -0.054189	 -0.022769	 -0.018863	  0.000765	  0.018118	 -0.002083	 -0.122822	 -0.107301	 -0.049828	 -0.072044	 -0.159973	 -0.468459
  0.057266	 -0.032720	 -0.004174	 -0.028536	 -0.005029	  0.014043	 -0.022338	 -0.136067	 -0.134993	 -0.070876	 -0.063042	 -0.182317	 -0.474361
  0.027182	  0.001349	 -0.031391	 -0.053696	 -0.018375	  0.029262	 -0.066241	 -0.119413	 -0.150606	 -0.081724	 -0.058825	 -0.206450	 -0.546976
  0.021720	  0.028178	 -0.033428	 -0.045726	 -0.081401	  0.014908	 -0.084386	 -0.115757	 -0.186139	 -0.060661	 -0.050126	 -0.193899	 -0.589186
  0.020664	  0.041418	 -0.008358	 -0.072764	 -0.059907	  0.023872	 -0.091189	 -0.111540	 -0.217366	 -0.040528	 -0.059255	 -0.184723	 -0.566262
  0.019125	  0.051865	  0.008435	 -0.087074	 -0.038502	 -0.021160	 -0.099628	 -0.148179	 -0.215799	 -0.047493	 -0.043141	 -0.178769	 -0.552838
  0.032633	  0.057066	  0.003276	 -0.090829	 -0.012279	 -0.027026	 -0.109437	 -0.164949	 -0.203823	 -0.040713	 -0.059162	 -0.178745	 -0.550528
  0.037529	  0.085251	 -0.012953	 -0.097129	  0.005463	  0.029406	 -0.102158	 -0.173937	 -0.197635	 -0.045428	 -0.071598	 -0.208755	 -0.555824
  0.041215	  0.137715	 -0.026063	 -0.082554	 -0.009639	  0.017957	 -0.111991	 -0.151603	 -0.208683	 -0.069850	 -0.102422	 -0.244728	 -0.611171
  0.037977	  0.136895	 -0.035614	 -0.085280	 -0.049541	 -0.005280	 -0.137709	 -0.115154	 -0.191566	 -0.098476	 -0.146141	 -0.264112	 -0.615031
  0.010537	  0.145052	 -0.025438	 -0.110606	 -0.023627	 -0.022275	 -0.144060	 -0.134584	 -0.160805	 -0.098047	 -0.150672	 -0.318433	 -0.645541
  0.002013	  0.087869	 -0.013909	 -0.156614	 -0.026520	 -0.006995	 -0.149242	 -0.147258	 -0.152103	 -0.076267	 -0.165180	 -0.318630	 -0.636912
 -0.013252	  0.071402	  0.017885	 -0.157516	 -0.058267	 -0.011764	 -0.125192	 -0.204330	 -0.178312	 -0.054400	 -0.193811	 -0.288704	 -0.665031
 -0.014276	  0.076906	 -0.023343	 -0.136771	 -0.082186	 -0.043036	 -0.123305	 -0.210922	 -0.171435	 -0.054200	 -0.197941	 -0.307397	 -0.727372
  0.014990	  0.079775	 -0.031820	 -0.132931	 -0.095018	 -0.003449	 -0.134232	 -0.211815	 -0.151353	 -0.105660	 -0.193502	 -0.310473	 -0.740021
  0.033424	  0.115217	 -0.022820	 -0.090309	 -0.118083	 -0.018062	 -0.175589	 -0.233448	 -0.173032	 -0.146184	 -0.189666	 -0.308893	 -0.763001
  0.023161	  0.091547	 -0.060792	 -0.096318	 -0.108008	 -0.065053	 -0.203453	 -0.267886	 -0.211855	 -0.136669	 -0.214862	 -0.293908	 -0.721700
 -0.027408	  0.112551	 -0.081397	 -0.087940	 -0.086265	 -0.081893	 -0.165251	 -0.260882	 -0.215585	 -0.150227	 -0.232689	 -0.271256	 -0.653939
 -0.032345	  0.153276	 -0.050502	 -0.079342	 -0.076247	 -0.103677	 -0.151383	 -0.243788	 -0.220030	 -0.138102	 -0.193419	 -0.267851	 -0.618515
 -0.017752	  0.123736	 -0.040451	 -0.063425	 -0.069998	 -0.111881	 -0.146161	 -0.227978	 -0.162444	 -0.117404	 -0.144196	 -0.259509	 -0.609331
 -0.007504	  0.089463	 -0.035691	 -0.062564	 -0.083908	 -0.137446	 -0.166616	 -0.227265	 -0.128328	 -0.113206	 -0.114477	 -0.258279	 -0.584210
  0.011449	  0.078392	 -0.041420	 -0.064367	 -0.065376	 -0.123082	 -0.154413	 -0.227682	 -0.130457	 -0.093245	 -0.102355	 -0.272376	 -0.571228
  0.013143	  0.058714	 -0.024671	 -0.107263	 -0.072198	 -0.111683	 -0.133548	 -0.227602	 -0.083966	 -0.069399	 -0.127337	 -0.216751	 -0.531226
 -0.008033	  0.059893	 -0.009440	 -0.119626	 -0.077477	 -0.116351	 -0.143442	 -0.213458	 -0.062122	 -0.064657	 -0.138274	 -0.193053	 -0.490005
 -0.017396	  0.066080	 -0.034441	 -0.093829	 -0.084298	 -0.114357	 -0.125536	 -0.202468	 -0.097577	 -0.067168	 -0.144954	 -0.204425	 -0.448398
 -0.017153	  0.082765	 -0.036943	 -0.094851	 -0.076443	 -0.119584	 -0.091810	 -0.221918	 -0.095852	 -0.070020	 -0.108561	 -0.179670	 -0.411613
 -0.022115	  0.076688	 -0.039609	 -0.112296	 -0.092625	 -0.114311	 -0.088079	 -0.211495	 -0.093273	 -0.051501	 -0.083442	 -0.174486	 -0.396736
 -0.014279	  0.090033	 -0.042707	 -0.117384	 -0.091220	 -0.113733	 -0.074536	 -0.192778	 -0.086226	 -0.034629	 -0.073011	 -0.183778	 -0.390484
 -0.011562	  0.082275	 -0.057906	 -0.079278	 -0.058315	 -0.124362	 -0.096359	 -0.166176	 -0.052379	 -0.038241	 -0.056381	 -0.200121	 -0.387934
 -0.012194	  0.072069	 -0.023166	 -0.059653	 -0.027069	 -0.100285	 -0.093303	 -0.147410	 -0.033105	 -0.008039	 -0.039416	 -0.163820	 -0.407358
 -0.021035	  0.064953	 -0.007742	 -0.067691	 -0.042329	 -0.079372	 -0.088104	 -0.110563	 -0.020252	  0.020355	 -0.076038	 -0.153681	 -0.445188
 -0.033598	  0.061495	 -0.011113	 -0.075684	 -0.059553	 -0.066925	 -0.091321	 -0.055561	 -0.019049	  0.035152	 -0.068520	 -0.153333	 -0.469692
 -0.017532	  0.050072	 -0.004846	 -0.048364	 -0.018811	 -0.047101	 -0.051220	 -0.009071	 -0.030815	  0.021715	 -0.064104	 -0.159361	 -0.492907
  0.014310	  0.052518	 -0.018097	 -0.051749	  0.027112	  0.000420	 -0.076218	 -0.038435	 -0.084958	  0.037242	 -0.047467	 -0.151765	 -0.498701
  0.032925	  0.076486	 -0.018932	 -0.044490	  0.026811	  0.022977	 -0.066684	 -0.028085	 -0.101871	  0.043196	 -0.025316	 -0.140046	 -0.507220
  0.025635	  0.076615	 -0.020817	 -0.031447	  0.001588	  0.007485	 -0.046891	 -0.039255	 -0.110967	  0.008528	 -0.042756	 -0.142362	 -0.492171
  0.007753	  0.084294	 -0.056851	 -0.034452	 -0.032035	  0.004693	 -0.049950	 -0.025135	 -0.118371	  0.038837	 -0.054011	 -0.153822	 -0.438698
  0.011438	  0.095887	 -0.037774	 -0.033346	 -0.061786	  0.053846	 -0.050118	 -0.046948	 -0.149386	  0.002399	 -0.084007	 -0.164833	 -0.443684
  0.011516	  0.087105	  0.027161	 -0.032140	 -0.072687	  0.036735	 -0.041242	 -0.071770	 -0.120761	 -0.077062	 -0.073396	 -0.182766	 -0.470826
  0.052866	  0.069821	  0.067455	  0.003514	 -0.077791	  0.043276	 -0.044006	 -0.050518	 -0.114010	 -0.054695	 -0.072116	 -0.161444	 -0.464395
  0.069436	  0.073010	  0.055631	  0.050350	 -0.123336	  0.063083	 -0.018866	 -0.086074	 -0.103175	 -0.024219	 -0.048460	 -0.134098	 -0.497186
  0.065249	  0.040653	  0.044469	  0.074889	 -0.149257	  0.060272	 -0.040035	 -0.137882	 -0.128286	 -0.025998	 -0.059622	 -0.142727	 -0.512238
  0.037424	  0.054220	  0.037926	  0.039130	 -0.146773	  0.062432	 -0.058148	 -0.134247	 -0.129323	 -0.021373	 -0.048818	 -0.146983	 -0.506336
  0.034291	  0.065028	  0.017515	  0.011766	 -0.130819	  0.038948	 -0.035375	 -0.117837	 -0.123521	 -0.052334	 -0.068719	 -0.138480	 -0.509698
  0.017102	  0.059373	  0.038988	 -0.025953	 -0.138104	  0.019419	 -0.032258	 -0.084999	 -0.135866	 -0.067864	 -0.076789	 -0.161433	 -0.494002
 -0.046905	 -0.011476	 -0.028067	 -0.014394	 -0.015257	 -0.032623	  0.062375	  0.074576	 -0.073060	 -0.007941	 -0.019185	 -0.018479	 -0.003266
 -0.023748	  0.009765	 -0.009739	  0.015878	 -0.048647	 -0.038206	  0.052822	  0.060489	 -0.040164	 -0.017289	 -0.027526	 -0.023377	 -0.013717
  0.003266	  0.009300	 -0.016865	  0.034171	 -0.007239	 -0.027107	  0.017411	  0.045635	 -0.062121	 -0.000777	 -0.034201	 -0.032914	 -0.030548
 -0.007109	  0.043870	 -0.004067	  0.029040	  0.011701	 -0.041004	  0.008039	  0.035417	 -0.028670	  0.005978	 -0.011157	 -0.028436	 -0.042543
 -0.028298	  0.042809	  0.005185	  0.012073	  0.006400	 -0.006250	  0.008052	  0.053853	 -0.029648	  0.008557	 -0.017206	 -0.030336	 -0.055753
 -0.034551	  0.023143	  0.000290	  0.000054	 -0.017881	 -0.011533	  0.000625	  0.092752	 -0.040066	  0.004497	  0.025527	 -0.002895	 -0.073431
 -0.032585	  0.009315	 -0.015169	 -0.004201	 -0.005462	 -0.015148	  0.011354	  0.072134	 -0.060995	  0.015715	  0.027901	 -0.027507	 -0.090868
 -0.014662	  0.005376	 -0.008585	 -0.027285	  0.013582	 -0.016221	  0.021714	  0.016162	 -0.060666	  0.029521	  0.031435	 -0.015403	 -0.068188
  0.000117	  0.000398	  0.000655	 -0.039220	 -0.004293	  0.016526	  0.017448	  0.006763	 -0.027716	  0.007865	  0.042169	 -0.016588	 -0.051804
  0.022212	 -0.010100	  0.019518	 -0.053402	 -0.036340	  0.012778	 -0.006053	 -0.039183	  0.004073	  0.018040	  0.075378	  0.043904	  0.055884
  0.012113	  0.009390	  0.003903	 -0.027023	 -0.037355	  0.008869	 -0.015099	 -0.055517	  0.003377	 -0.016073	  0.033207	  0.016553	 -0.030780
  0.029517	  0.027569	 -0.017442	  0.005161	 -0.032630	  0.007802	  0.007740	 -0.048798	  0.013555	  0.013930	  0.040963	  0.016719	  0.055104
  0.019641	 -0.002352	 -0.018415	  0.005794	  0.005945	  0.000148	 -0.008616	 -0.037551	  0.020197	  0.017236	  0.036199	 -0.018941	  0.012688
  0.027433	 -0.021484	 -0.026561	  0.004161	  0.055641	  0.002236	 -0.035135	 -0.033605	  0.031144	  0.000744	  0.027586	  0.003222	  0.092397
  0.018975	 -0.006547	  0.011637	 -0.000044	  0.081307	  0.007394	 -0.019500	 -0.025159	  0.062443	 -0.027816	  0.008434	  0.024711	  0.089398
  0.024391	 -0.017958	  0.026109	 -0.006444	  0.059333	  0.016879	 -0.031837	 -0.020742	  0.050712	 -0.025729	 -0.021951	  0.029395	  0.022033
  0.014269	 -0.018402	  0.010283	  0.004569	  0.002578	  0.028709	 -0.037076	 -0.027391	  0.057026	  0.021078	 -0.000862	  0.095718	  0.136256
  0.021919	 -0.030330	  0.030771	  0.031025	 -0.026956	  0.055276	 -0.033399	 -0.060211	  0.073591	 -0.010407	 -0.078087	 -0.036481	 -0.034412
 -0.002243	 -0.034532	  0.021715	  0.014620	 -0.016908	  0.032655	 -0.004546	 -0.064994	  0.059141	  0.000843	 -0.056806	  0.057443	  0.109969
 -0.003753	 -0.027755	  0.014842	  0.015466	  0.012480	 -0.001180	 -0.016320	 -0.044631	  0.047846	 -0.037971	 -0.081818	 -0.036309	 -0.078420
  0.008741	 -0.035782	 -0.001078	  0.004311	  0.005822	  0.026930	 -0.053297	 -0.015349	  0.061025	  0.001786	 -0.034093	  0.023631	  0.061410
  0.024581	 -0.030390	  0.002060	  0.011098	 -0.013902	  0.031657	 -0.056158	 -0.019866	  0.071880	 -0.004815	 -0.046241	 -0.023759	 -0.012381
  0.010691	 -0.009365	 -0.012950	  0.039148	  0.012553	  0.019798	 -0.060444	 -0.035548	  0.082061	  0.020835	 -0.036952	 -0.012101	  0.016359
 -0.008962	 -0.014764	 -0.035474	  0.050320	  0.000551	  0.027616	 -0.012040	 -0.038503	  0.087619	  0.012815	 -0.012782	 -0.000468	  0.038242
  0.013413	 -0.022400	 -0.023262	  0.065218	 -0.011439	  0.049065	 -0.019830	 -0.024053	  0.057712	 -0.016232	 -0.058886	 -0.092268	 -0.021667
  0.011710	 -0.000475	 -0.019497	  0.051077	 -0.013709	  0.051580	 -0.003789	 -0.003925	  0.056508	  0.018063	 -0.008870	  0.006355	  0.115239
  0.027292	 -0.001198	  0.006558	  0.031785	 -0.010143	  0.084962	  0.009844	 -0.017479	  0.047099	 -0.021506	 -0.057616	 -0.095413	 -0.097604
  0.037282	  0.017340	 -0.000269	  0.054664	 -0.022090	  0.099524	  0.022276	 -0.030924	  0.055541	  0.047217	 -0.016338	  0.010236	  0.112377
  0.028832	  0.019668	  0.011009	  0.023445	 -0.031555	  0.069540	  0.024646	 -0.064046	  0.045400	  0.030648	 -0.059441	 -0.097142	 -0.071171
  0.014512	 -0.005511	  0.021548	  0.054508	  0.002046	  0.065314	  0.046982	 -0.047956	  0.050501	  0.034472	 -0.020022	 -0.017207	  0.111298
 -0.014206	  0.016388	  0.019425	  0.026904	  0.026851	  0.060553	  0.057906	 -0.039965	  0.044400	 -0.011796	 -0.040125	 -0.066502	  0.010433
 -0.024469	  0.024830	  0.024533	 -0.009602	  0.019324	  0.049086	  0.069659	 -0.004470	  0.064773	  0.001519	 -0.012988	 -0.019797	  0.094760
 -0.018494	  0.019549	  0.021368	  0.021752	  0.001144	  0.017864	  0.067290	 -0.035963	  0.039263	 -0.009201	 -0.029975	 -0.056939	  0.066608
  0.018934	  0.005139	  0.060486	  0.050186	 -0.024450	  0.009701	  0.057632	 -0.038265	 -0.003842	 -0.015856	 -0.031019	 -0.072407	  0.006597
  0.019206	 -0.041454	  0.087373	  0.055769	 -0.009860	  0.046152	  0.035756	 -0.018889	 -0.000199	  0.033593	 -0.031037	 -0.023147	  0.073256
  0.025641	 -0.037670	  0.094320	  0.047589	  0.014613	  0.089927	  0.009109	 -0.022286	  0.014754	  0.022025	 -0.116239	 -0.123767	 -0.121400
  0.012137	 -0.003066	  0.070521	  0.059209	 -0.014982	  0.080662	  0.009031	  0.011452	  0.038137	  0.026984	 -0.052117	 -0.027259	  0.058029
 -0.031078	 -0.004352	  0.048691	  0.061989	 -0.004616	  0.054065	 -0.035069	 -0.000311	  0.022936	 -0.042863	 -0.128621	 -0.161882	 -0.116932
 -0.050728	 -0.022467	  0.018226	  0.051006	  0.006227	  0.051725	 -0.073975	 -0.044661	  0.033857	 -0.025552	 -0.070171	 -0.043489	  0.061833
 -0.057309	 -0.073796	  0.028860	  0.020511	  0.017580	  0.059378	 -0.097249	 -0.070480	  0.021837	 -0.024184	 -0.142038	 -0.121325	 -0.096378
 -0.045052	 -0.094512	  0.006273	  0.034566	  0.029194	  0.066680	 -0.098103	 -0.076360	  0.039371	  0.009335	 -0.124853	 -0.021493	  0.041379
 -0.026635	 -0.078001	  0.006850	  0.057359	 -0.002848	  0.076354	 -0.104549	 -0.066326	  0.047101	 -0.048720	 -0.168138	 -0.044178	 -0.086805
 -0.005817	 -0.053098	  0.022663	  0.083779	 -0.040880	  0.072962	 -0.093847	 -0.044972	  0.049924	 -0.032793	 -0.130952	 -0.016929	 -0.017347
 -0.023905	 -0.074151	  0.021375	  0.107738	 -0.064640	  0.061503	 -0.081174	 -0.046093	  0.050610	 -0.002539	 -0.106407	 -0.023934	  0.016038
 -0.013042	 -0.075999	  0.040421	  0.060479	 -0.052750	  0.057399	 -0.092550	 -0.013395	  0.015481	 -0.009748	 -0.156924	 -0.091975	 -0.005851
 -0.025654	 -0.043050	  0.061852	  0.039938	 -0.020840	  0.048707	 -0.100896	 -0.003995	  0.006434	  0.034170	 -0.163916	 -0.040020	  0.099691
 -0.033959	 -0.011793	  0.095261	  0.047465	 -0.057618	  0.052208	 -0.070418	 -0.018493	 -0.001599	  0.028139	 -0.252896	 -0.147994	 -0.077562
 -0.006214	 -0.007468	  0.082647	  0.046268	 -0.054366	  0.028961	 -0.054150	  0.018602	 -0.010802	  0.051846	 -0.201892	 -0.026922	  0.152634
 -0.007204	 -0.028772	  0.100040	  0.049303	 -0.023071	  0.034914	 -0.081567	 -0.024054	 -0.022123	 -0.017078	 -0.247830	 -0.156647	 -0.056450
  0.023163	 -0.040292	  0.095251	  0.048351	 -0.050098	  0.039436	 -0.099008	 -0.013609	  0.001582	  0.017558	 -0.177291	 -0.031478	  0.108081
  0.037601	 -0.044764	  0.128525	  0.049573	 -0.066415	  0.063353	 -0.109559	 -0.000149	  0.023739	  0.002796	 -0.215261	 -0.109355	 -0.070833
 -0.007582	 -0.066736	  0.136396	  0.060415	 -0.056859	  0.098044	 -0.090036	  0.019944	  0.049221	  0.008345	 -0.162073	 -0.018890	  0.043680
 -0.031248	 -0.093152	  0.123889	  0.087309	 -0.052303	  0.099559	 -0.105884	  0.008427	  0.032522	  0.013323	 -0.150621	 -0.064991	 -0.025158
  0.007654	 -0.085301	  0.106602	  0.091446	 -0.073246	  0.068330	 -0.100461	  0.006705	  0.003143	  0.018473	 -0.145696	 -0.039844	 -0.000978
  0.040493	 -0.024540	  0.133911	  0.068104	 -0.060369	  0.056275	 -0.103620	 -0.021101	 -0.015600	  0.045492	 -0.150812	  0.014475	  0.003134
  0.058769	 -0.018817	  0.141461	  0.045996	 -0.066558	  0.071290	 -0.086991	 -0.055293	 -0.051397	  0.023458	 -0.209811	 -0.034576	 -0.094080
  0.041095	 -0.013531	  0.169543	  0.033491	 -0.063213	  0.073143	 -0.081023	 -0.061129	 -0.033711	  0.050788	 -0.189208	  0.018151	  0.045991
  0.033243	 -0.008741	  0.157029	  0.055287	 -0.041229	  0.100020	 -0.114343	 -0.097638	 -0.050285	 -0.016551	 -0.256987	 -0.101363	 -0.125441
  0.044286	 -0.034958	  0.112736	  0.051923	 -0.007577	  0.082515	 -0.111945	 -0.074634	 -0.029066	  0.004041	 -0.173100	 -0.019156	  0.067760
  0.011981	 -0.050321	  0.108185	  0.037912	  0.006461	  0.089915	 -0.112442	 -0.126114	 -0.057462	 -0.035556	 -0.256787	 -0.113958	 -0.095554
 -0.008010	 -0.034304	  0.089119	  0.040954	 -0.019360	  0.091414	 -0.088249	 -0.138820	 -0.040425	 -0.047350	 -0.219152	 -0.037793	  0.086662
 -0.038335	 -0.008321	  0.042728	  0.054093	 -0.022846	  0.062491	 -0.077126	 -0.117795	 -0.059515	 -0.058239	 -0.259278	 -0.156376	 -0.068585
 -0.009047	 -0.023298	  0.030384	  0.049973	 -0.041515	  0.060357	 -0.052912	 -0.077968	 -0.057618	  0.008302	 -0.182825	 -0.057952	  0.027787
 -0.032155	 -0.050834	  0.034924	  0.054996	 -0.039489	  0.049617	 -0.067688	 -0.089561	 -0.047920	 -0.006803	 -0.182889	 -0.082712	 -0.063566
 -0.049118	 -0.041095	  0.012903	  0.044297	 -0.039544	  0.042205	 -0.082529	 -0.087489	 -0.031523	 -0.057086	 -0.193687	 -0.097190	 -0.038374
 -0.048125	 -0.034041	  0.033021	  0.046824	 -0.100457	  0.042252	 -0.074336	 -0.056256	 -0.040162	 -0.068327	 -0.162325	 -0.047427	 -0.022624
 -0.029643	 -0.012131	  0.083467	  0.055727	 -0.100779	  0.049654	 -0.062119	 -0.056597	 -0.043621	 -0.072404	 -0.187026	 -0.097838	 -0.132459
 -0.015662	  0.004114	  0.099122	  0.060243	 -0.113155	  0.034433	 -0.067326	 -0.070442	 -0.018307	 -0.039049	 -0.166985	 -0.009109	  0.041950
 -0.037491	 -0.010022	  0.087358	  0.072270	 -0.143038	  0.018783	 -0.033559	 -0.063555	 -0.025232	 -0.052750	 -0.248271	 -0.099143	 -0.102205
 -0.034533	 -0.013486	  0.111587	  0.047425	 -0.132840	  0.070073	 -0.029008	 -0.051862	  0.007895	  0.024997	 -0.186388	 -0.019675	  0.065885
 -0.035145	  0.006134	  0.126113	  0.054607	 -0.108836	  0.108132	 -0.058300	 -0.042839	 -0.004742	  0.014759	 -0.234757	 -0.131769	 -0.142469
 -0.036522	  0.025643	  0.130690	  0.043381	 -0.064470	  0.052375	 -0.053467	 -0.013586	  0.016190	  0.047120	 -0.153008	 -0.077062	  0.062337
 -0.019760	  0.018108	  0.094239	  0.033929	 -0.071439	  0.016104	 -0.057705	 -0.045423	 -0.016041	  0.021039	 -0.224453	 -0.152001	 -0.067989
  0.003172	 -0.007434	  0.086015	  0.023471	 -0.047795	 -0.005793	 -0.087922	 -0.013113	 -0.027486	  0.052804	 -0.237696	 -0.110934	  0.037171
  0.010604	 -0.010994	  0.070075	  0.074277	 -0.037137	 -0.014295	 -0.085121	 -0.001058	 -0.028780	  0.075453	 -0.234523	 -0.099241	 -0.007340
  0.003254	 -0.043359	  0.073437	  0.112747	 -0.045133	 -0.007519	 -0.062084	 -0.037018	 -0.041143	  0.069258	 -0.196211	 -0.093943	 -0.026332
 -0.008354	 -0.017520	  0.110532	  0.114259	 -0.072753	 -0.029108	 -0.065493	 -0.035795	 -0.030016	  0.078835	 -0.151535	 -0.020078	  0.045795
  0.016574	  0.001971	  0.110720	  0.104237	 -0.083117	 -0.024981	 -0.062329	 -0.023004	 -0.039092	  0.061567	 -0.179333	 -0.098944	 -0.085569
  0.015290	 -0.009999	  0.098316	  0.095763	 -0.087006	 -0.004904	 -0.069512	 -0.025702	 -0.045908	  0.094500	 -0.122509	 -0.014530	  0.043332
 -0.024132	 -0.030427	  0.093502	  0.090379	 -0.064073	 -0.008647	 -0.100119	 -0.029982	 -0.017977	  0.087138	 -0.182736	 -0.110506	 -0.162095
 -0.032599	 -0.033131	  0.102838	  0.118866	 -0.051327	 -0.014975	 -0.101017	  0.019202	  0.025955	  0.132449	 -0.131781	 -0.009140	  0.056207
 -0.022339	 -0.031954	  0.090940	  0.086908	 -0.038499	 -0.000810	 -0.097517	  0.004394	 -0.020315	  0.099587	 -0.199084	 -0.104873	 -0.097607
 -0.010071	 -0.013333	  0.119815	  0.071372	 -0.047225	 -0.010344	 -0.061647	 -0.013728	 -0.026635	  0.106657	 -0.156422	  0.014324	  0.079132
 -0.017094	  0.010927	  0.148186	  0.071340	 -0.058341	 -0.030898	 -0.061151	 -0.064432	 -0.049800	  0.090608	 -0.175922	 -0.045232	 -0.056910
 -0.011844	 -0.004103	  0.163533	  0.070427	 -0.012197	 -0.022663	 -0.022831	 -0.086355	 -0.059539	  0.104010	 -0.147348	 -0.005744	  0.010648
 -0.005039	 -0.005006	  0.137361	  0.069124	 -0.006210	 -0.005512	 -0.018747	 -0.111420	 -0.061942	  0.126103	 -0.158276	 -0.005695	 -0.007365
  0.020221	  0.022956	  0.116816	  0.050806	 -0.027012	  0.008557	 -0.010530	 -0.104813	 -0.016320	  0.095893	 -0.175197	 -0.047215	 -0.050861
  0.019858	  0.071719	  0.123182	  0.059623	 -0.028809	  0.001026	 -0.012047	 -0.077970	 -0.029431	  0.057141	 -0.129193	 -0.009811	  0.019846
  0.003780	  0.085466	  0.125354	  0.045460	 -0.018815	 -0.041211	 -0.027402	 -0.091356	 -0.053650	  0.032751	 -0.150141	 -0.131136	 -0.098008
 -0.025296	  0.098559	  0.128456	  0.043512	 -0.009283	 -0.025917	 -0.017786	 -0.055871	 -0.040371	  0.058297	 -0.091990	 -0.041236	  0.085725
 -0.017992	  0.073603	  0.129584	  0.041059	 -0.058379	 -0.018557	 -0.021466	 -0.047710	 -0.050026	  0.015352	 -0.166053	 -0.123141	 -0.076445
  0.021035	  0.020693	  0.111045	  0.032357	 -0.061945	 -0.009823	 -0.042802	 -0.047262	 -0.020859	  0.014642	 -0.141516	  0.004400	  0.116481
  0.039497	  0.046668	  0.109866	  0.047107	 -0.071253	 -0.021077	 -0.062800	 -0.049074	 -0.045479	 -0.018452	 -0.224735	 -0.053218	 -0.069967
  0.038463	  0.037226	  0.104979	  0.028404	 -0.063957	 -0.008546	 -0.058072	 -0.035214	 -0.031544	 -0.007833	 -0.155905	  0.010176	  0.082820
  0.037797	  0.006823	  0.094714	  0.018142	 -0.041832	 -0.010141	 -0.075926	 -0.061691	 -0.068134	 -0.005506	 -0.173137	 -0.046312	 -0.047726
  0.012667	  0.036206	  0.115975	  0.041211	 -0.049852	  0.002817	 -0.067409	 -0.060866	 -0.089296	  0.029522	 -0.171370	  0.014467	 -0.003467
 -0.004384	  0.013721	  0.127241	  0.042880	 -0.049472	 -0.027385	 -0.068409	 -0.054164	 -0.097091	  0.060810	 -0.179430	 -0.007683	 -0.009288
  0.023318	  0.011794	  0.113463	  0.041661	 -0.054174	 -0.040500	 -0.021412	 -0.065493	 -0.106433	  0.074093	 -0.214453	 -0.087931	 -0.058266
  0.026104	  0.045058	  0.119353	  0.055916	 -0.047162	 -0.024107	 -0.004860	 -0.041451	 -0.117794	  0.139091	 -0.160869	 -0.028412	  0.067049
 -0.010125	  0.020812	  0.125612	  0.044254	 -0.071707	 -0.015579	 -0.000969	 -0.025971	 -0.128178	  0.099573	 -0.205830	 -0.101510	 -0.124958
 -0.021833	 -0.000204	  0.113692	  0.028565	 -0.075876	 -0.018927	 -0.024292	 -0.020252	 -0.121985	  0.098672	 -0.148883	  0.018353	  0.069268
 -0.010775	 -0.020585	  0.114866	  0.039518	 -0.121882	 -0.032627	 -0.052931	 -0.036253	 -0.143140	  0.074837	 -0.218429	 -0.065516	 -0.135233
 -0.021879	 -0.007344	  0.113767	  0.035653	 -0.112666	 -0.027491	 -0.037650	  0.011736	 -0.129882	  0.092513	 -0.195466	  0.040263	  0.044030
 -0.011777	  0.003299	  0.110115	  0.028916	 -0.105620	 -0.034501	 -0.031785	  0.041804	 -0.141318	  0.047311	 -0.229089	 -0.053504	 -0.108645
 -0.009596	  0.006227	  0.074690	  0.041572	 -0.074448	 -0.059042	 -0.043565	  0.045915	 -0.128818	  0.066435	 -0.213882	  0.028833	  0.029076
 -0.022207	  0.045274	  0.071547	  0.034683	 -0.053913	 -0.075193	 -0.094806	  0.037607	 -0.136819	  0.077670	 -0.233542	 -0.041043	 -0.052920
 -0.024397	  0.035507	  0.049576	  0.005884	 -0.074646	 -0.077613	 -0.121166	  0.032777	 -0.126885	  0.079656	 -0.165593	 -0.034797	 -0.017390
 -0.024705	  0.043423	  0.040509	 -0.012702	 -0.058102	 -0.056569	 -0.116511	  0.011316	 -0.123377	  0.064305	 -0.139153	 -0.024533	  0.029222
 -0.010369	  0.089335	  0.058591	  0.004075	 -0.089814	 -0.016902	 -0.119030	  0.016718	 -0.115302	  0.033733	 -0.204375	 -0.062928	 -0.069261
  0.029776	  0.118024	  0.074583	  0.031240	 -0.090130	 -0.026917	 -0.120752	  0.028356	 -0.073916	  0.033285	 -0.165186	  0.030925	  0.042131
  0.050544	  0.087585	  0.100068	  0.062897	 -0.058018	 -0.033663	 -0.114619	  0.009387	 -0.089466	 -0.015678	 -0.228235	 -0.083509	 -0.124301
  0.053314	  0.079952	  0.095936	  0.054234	 -0.035120	 -0.021123	 -0.088742	  0.001751	 -0.073914	  0.046285	 -0.181363	  0.016380	  0.071464
  0.043131	  0.109877	  0.084348	  0.029748	 -0.024408	 -0.035506	 -0.099594	 -0.013860	 -0.074635	  0.009997	 -0.248173	 -0.107703	 -0.090535
  0.029035	  0.134461	  0.074331	  0.048676	 -0.010266	 -0.055527	 -0.093486	 -0.006975	 -0.065866	  0.035151	 -0.195304	 -0.010157	  0.103984
  0.014219	  0.111274	  0.117243	  0.066318	  0.005312	 -0.106618	 -0.082059	  0.000295	 -0.092306	  0.009967	 -0.235494	 -0.089003	 -0.045115
  0.018087	  0.105207	  0.137049	  0.074033	 -0.008407	 -0.118042	 -0.044166	  0.042852	 -0.090151	  0.026361	 -0.185250	 -0.038962	  0.024161
  0.017488	  0.088100	  0.105026	  0.057525	 -0.061924	 -0.131333	 -0.054830	  0.034694	 -0.094748	  0.047913	 -0.148956	 -0.027592	 -0.043993
  0.036688	  0.104976	  0.082135	  0.102939	 -0.072112	 -0.135671	 -0.050542	 -0.008649	 -0.107024	  0.030539	 -0.142302	 -0.011680	 -0.086141
  0.078119	  0.111669	  0.085421	  0.133520	 -0.117980	 -0.118733	 -0.037002	 -0.028524	 -0.074543	  0.056959	 -0.110588	  0.060059	  0.039501
  0.085193	  0.108890	  0.074242	  0.129733	 -0.116958	 -0.112286	 -0.012210	 -0.012540	 -0.081227	  0.031541	 -0.189688	 -0.002563	 -0.110544
  0.089055	  0.107582	  0.045727	  0.086895	 -0.098877	 -0.130658	  0.007569	 -0.020714	 -0.059868	  0.079899	 -0.110852	  0.116726	  0.066817
  0.076298	  0.093650	  0.029216	  0.107195	 -0.074254	 -0.154342	 -0.008862	  0.026182	 -0.064118	  0.064442	 -0.184173	  0.002602	 -0.108118
  0.061342	  0.062783	  0.015535	  0.101457	 -0.057740	 -0.125442	 -0.019209	  0.025040	 -0.060665	  0.090813	 -0.139799	  0.082663	  0.075508
  0.058004	  0.055205	 -0.000130	  0.063353	 -0.065987	 -0.111016	  0.002070	  0.012289	 -0.074019	  0.068937	 -0.164032	  0.019017	  0.020839
  0.061695	  0.055028	  0.027769	  0.076266	 -0.061235	 -0.121866	 -0.003062	  0.002772	 -0.110702	  0.044386	 -0.155528	  0.067064	 -0.001971
  0.036028	  0.043535	  0.044081	  0.082598	 -0.049218	 -0.130951	 -0.008986	 -0.022496	 -0.158521	  0.024755	 -0.151787	  0.091909	  0.015846
  0.011484	  0.062465	  0.049169	  0.082529	 -0.042931	 -0.144501	 -0.009237	 -0.032808	 -0.148586	  0.014444	 -0.187124	  0.030014	 -0.046543
 -0.002951	  0.045968	  0.053919	  0.090909	 -0.034947	 -0.127678	 -0.014894	 -0.032082	 -0.110659	  0.000325	 -0.156617	  0.121012	  0.067672
 -0.016488	  0.054962	  0.042378	  0.087649	 -0.049472	 -0.129681	 -0.034045	 -0.017503	 -0.110677	 -0.028406	 -0.192993	  0.077869	 -0.020176
 -0.035780	  0.036737	  0.062751	  0.097376	 -0.037085	 -0.112905	 -0.041223	 -0.053155	 -0.118193	 -0.012362	 -0.133139	  0.098784	  0.042435
 -0.025574	 -0.000605	  0.083437	  0.090710	 -0.042274	 -0.084352	 -0.040628	 -0.040068	 -0.084644	 -0.042310	 -0.117156	  0.103038	  0.009071
 -0.021615	 -0.001225	  0.099081	  0.098682	 -0.078559	 -0.073023	 -0.022792	 -0.039620	 -0.066812	 -0.044386	 -0.115906	  0.159766	  0.042079
 -0.017669	 -0.031323	  0.100825	  0.096931	 -0.084603	 -0.095739	 -0.037962	 -0.025217	 -0.077783	 -0.026270	 -0.162361	  0.186175	  0.027638
 -0.015234	 -0.035723	  0.097525	  0.068095	 -0.078975	 -0.083618	 -0.065016	 -0.007226	 -0.105275	  0.005430	 -0.202203	  0.160253	  0.029700
 -0.026838	 -0.031879	  0.072038	  0.040789	 -0.085785	 -0.095145	 -0.045031	  0.013549	 -0.138258	  0.044014	 -0.242268	  0.117593	  0.046682
 -0.028957	 -0.027483	  0.099504	  0.056815	 -0.089690	 -0.116176	 -0.024697	  0.029119	 -0.143148	  0.016904	 -0.263998	  0.126276	  0.006317
 -0.004127	 -0.053127	  0.142227	  0.043773	 -0.082125	 -0.078039	 -0.013277	  0.020900	 -0.122655	 -0.025946	 -0.237438	  0.135582	 -0.023601
  0.008944	 -0.048692	  0.125083	  0.048994	 -0.078528	 -0.079421	 -0.000747	  0.060174	 -0.103466	 -0.031116	 -0.194643	  0.138173	 -0.055228
  0.039834	 -0.028490	  0.102559	  0.044656	 -0.076855	 -0.109032	  0.016240	  0.042836	 -0.109123	  0.009081	 -0.187621	  0.099308	  0.008744
  0.051920	 -0.018709	  0.115587	  0.050874	 -0.051553	 -0.114451	 -0.004705	  0.001054	 -0.114132	  0.021404	 -0.211654	  0.062050	  0.021855
  0.045771	 -0.002953	  0.136265	  0.095976	 -0.040808	 -0.123081	  0.028064	 -0.021862	 -0.148127	 -0.017932	 -0.209596	  0.044017	  0.023779
  0.080094	  0.004121	  0.132845	  0.111946	 -0.075497	 -0.112400	 -0.000172	  0.000301	 -0.140715	 -0.022473	 -0.181007	  0.015857	  0.011431
  0.051948	 -0.020083	  0.137371	  0.123111	 -0.085108	 -0.123156	 -0.039858	  0.024037	 -0.127091	 -0.012818	 -0.163553	  0.045996	  0.015649
  0.042978	 -0.014939	  0.127708	  0.123313	 -0.158830	 -0.124000	 -0.059945	  0.013321	 -0.089827	 -0.028055	 -0.117041	  0.105212	  0.015391
  0.047302	 -0.017740	  0.123356	  0.146349	 -0.170918	 -0.111144	 -0.071701	 -0.014060	 -0.080626	 -0.047060	 -0.115876	  0.110653	  0.021414
  0.053828	 -0.064086	  0.120555	  0.112236	 -0.136925	 -0.116040	 -0.093249	 -0.014142	 -0.099134	 -0.060042	 -0.140252	  0.074489	  0.031879
  0.086905	 -0.055984	  0.099712	  0.146907	 -0.103949	 -0.095770	 -0.095891	  0.022433	 -0.114477	 -0.056666	 -0.153789	  0.050474	  0.023608
  0.096932	 -0.005593	  0.099470	  0.174653	 -0.093889	 -0.106379	 -0.107865	  0.014160	 -0.104934	 -0.052391	 -0.142094	  0.050705	  0.020143
  0.084679	  0.011263	  0.120200	  0.166778	 -0.108076	 -0.080130	 -0.100241	  0.008588	 -0.099149	 -0.040235	 -0.127299	  0.104032	  0.031000
  0.103028	  0.007809	  0.121024	  0.174080	 -0.104041	 -0.122576	 -0.065323	  0.015617	 -0.095217	 -0.019067	 -0.138846	  0.127990	  0.075231
  0.096660	 -0.021100	  0.087755	  0.182120	 -0.107939	 -0.106345	 -0.058241	  0.013272	 -0.074047	  0.018324	 -0.115914	  0.129279	  0.085807
  0.100286	 -0.066828	  0.080549	  0.204789	 -0.062637	 -0.070308	 -0.042916	  0.002514	 -0.089677	  0.040979	 -0.135935	  0.147597	  0.054603
  0.091888	 -0.061114	  0.073732	  0.199118	 -0.075178	 -0.070514	 -0.039297	  0.001850	 -0.065499	  0.008643	 -0.159333	  0.132155	  0.030984
  0.079153	 -0.042266	  0.062055	  0.189450	 -0.079835	 -0.064483	 -0.040835	 -0.020705	 -0.066641	 -0.006040	 -0.175450	  0.104560	  0.041477
  0.055005	 -0.028975	  0.072298	  0.179773	 -0.064696	 -0.046439	 -0.024760	 -0.074039	 -0.079581	 -0.000734	 -0.201780	  0.124032	  0.046769
  0.060431	 -0.014404	  0.055181	  0.173546	 -0.042853	 -0.046629	 -0.021658	 -0.054310	 -0.064141	 -0.008312	 -0.205330	  0.092888	  0.039384
  0.051978	  0.001314	  0.018953	  0.167924	 -0.097738	 -0.046635	 -0.049820	 -0.003008	 -0.084113	  0.019098	 -0.177951	  0.075202	  0.046551
  0.051265	 -0.015929	  0.015593	  0.202694	 -0.111139	 -0.074291	 -0.029206	 -0.032926	 -0.084706	  0.009037	 -0.137868	  0.084734	  0.014485
  0.064546	 -0.060108	  0.037493	  0.189362	 -0.103918	 -0.072865	 -0.022049	 -0.029022	 -0.106966	  0.032358	 -0.114195	  0.073367	  0.011392
  0.065137	 -0.084977	  0.064683	  0.153806	 -0.112315	 -0.074235	 -0.019330	 -0.037197	 -0.121688	  0.058205	 -0.135344	  0.074660	  0.025777
  0.044306	 -0.067853	  0.063406	  0.157162	 -0.074133	 -0.081455	  0.005950	 -0.042907	 -0.082328	  0.077838	 -0.147790	  0.114157	  0.014108
  0.027818	 -0.082668	  0.048481	  0.147092	 -0.075674	 -0.082922	 -0.031203	 -0.019374	 -0.077183	  0.037085	 -0.148709	  0.103027	  0.009509
  0.039354	 -0.073840	  0.096890	  0.134888	 -0.046912	 -0.089441	 -0.025505	 -0.044914	 -0.078811	 -0.032486	 -0.169972	  0.093088	  0.019915
  0.061416	 -0.042612	  0.098890	  0.129034	 -0.027382	 -0.046683	 -0.027140	 -0.046223	 -0.096012	 -0.056324	 -0.167731	  0.108480	  0.025911
  0.038066	 -0.044656	  0.099311	  0.092816	 -0.031586	 -0.023950	 -0.033614	 -0.033502	 -0.082833	 -0.029264	 -0.162259	  0.101552	  0.030328
  0.033639	 -0.044177	  0.084021	  0.111009	 -0.055928	 -0.029097	 -0.036528	 -0.037463	 -0.043652	 -0.024339	 -0.163122	  0.097526	  0.012682
  0.021093	 -0.032469	  0.055515	  0.146517	 -0.068730	 -0.064712	 -0.029755	 -0.015370	 -0.054292	 -0.015132	 -0.189014	  0.104675	  0.021090
  0.023758	 -0.029310	  0.041533	  0.134561	 -0.070396	 -0.068287	 -0.058914	 -0.010313	 -0.057356	 -0.018476	 -0.213269	  0.100854	 -0.006793
  0.040499	 -0.057246	  0.039525	  0.155722	 -0.099355	 -0.070627	 -0.051399	 -0.005872	 -0.079817	 -0.005839	 -0.162627	  0.085878	 -0.022414
  0.023998	 -0.090171	  0.025434	  0.149924	 -0.077086	 -0.094791	 -0.045704	  0.006308	 -0.084242	  0.003808	 -0.157797	  0.120074	 -0.037526
  0.059897	 -0.095098	  0.010158	  0.130876	 -0.101258	 -0.083339	 -0.084044	  0.039247	 -0.070243	  0.008881	 -0.179793	  0.120794	 -0.021238
  0.054849	 -0.090781	  0.041922	  0.136907	 -0.107623	 -0.086491	 -0.104095	  0.047357	 -0.048225	  0.005171	 -0.194611	  0.104064	 -0.003886
  0.045797	 -0.089204	  0.028347	  0.144683	 -0.068703	 -0.078152	 -0.102717	  0.021427	 -0.053282	  0.022695	 -0.206106	  0.085322	 -0.021607
  0.035301	 -0.094972	  0.024883	  0.146648	 -0.063991	 -0.043917	 -0.100729	 -0.012299	 -0.048343	  0.022334	 -0.192159	  0.053629	 -0.048133
  0.019630	 -0.094445	  0.029658	  0.120837	 -0.076732	 -0.041992	 -0.094137	 -0.059182	 -0.043943	  0.030142	 -0.204037	  0.084021	 -0.054921
  0.033012	 -0.082956	  0.049071	  0.125954	 -0.114713	 -0.068929	 -0.088589	 -0.102065	 -0.052370	  0.036176	 -0.208483	  0.095554	 -0.077966
  0.026489	 -0.091470	  0.043782	  0.132527	 -0.116871	 -0.084545	 -0.078784	 -0.082617	 -0.067909	  0.024117	 -0.181181	  0.102070	 -0.056060
  0.033550	 -0.107349	  0.050381	  0.132062	 -0.134759	 -0.087650	 -0.078994	 -0.090043	 -0.058733	  0.040376	 -0.181450	  0.119109	 -0.023947
  0.054197	 -0.086883	  0.063728	  0.150756	 -0.144854	 -0.107903	 -0.055889	 -0.102938	 -0.041143	  0.012040	 -0.189160	  0.092779	 -0.039000
  0.030557	 -0.094572	  0.065461	  0.109959	 -0.136548	 -0.131271	 -0.034574	 -0.079127	 -0.051552	 -0.008783	 -0.191283	  0.131353	 -0.032209
  0.042160	 -0.076951	  0.094266	  0.128216	 -0.087424	 -0.111983	 -0.057591	 -0.095944	 -0.077439	 -0.014096	 -0.204864	  0.142000	 -0.049087
  0.010615	 -0.066872	  0.077944	  0.186438	 -0.091231	 -0.118432	 -0.052053	 -0.130739	 -0.085024	 -0.000249	 -0.216754	  0.135875	 -0.041100
  0.011909	 -0.099818	  0.085244	  0.213763	 -0.065523	 -0.130664	 -0.073480	 -0.111880	 -0.091188	  0.036688	 -0.204898	  0.139757	 -0.014986
 -0.008898	 -0.094697	  0.076660	  0.181686	 -0.065606	 -0.139752	 -0.070704	 -0.095116	 -0.078281	  0.032612	 -0.239836	  0.133304	 -0.002738
 -0.016391	 -0.059067	  0.067560	  0.154562	 -0.091854	 -0.098288	 -0.064015	 -0.092413	 -0.043904	  0.009138	 -0.286990	  0.141584	  0.012368
  0.023671	 -0.027086	  0.068498	  0.167580	 -0.086215	 -0.094593	 -0.068093	 -0.074997	 -0.045702	  0.000142	 -0.285681	  0.175857	  0.031855
  0.055566	 -0.035652	  0.078767	  0.146137	 -0.098294	 -0.086611	 -0.082880	 -0.074431	 -0.095176	 -0.008775	 -0.256073	  0.178226	  0.034826
  0.045852	 -0.031620	  0.119168	  0.105908	 -0.077236	 -0.078168	 -0.066751	 -0.075753	 -0.128381	 -0.001562	 -0.245986	  0.171429	  0.016267
  0.074482	 -0.048751	  0.137377	  0.077463	 -0.077011	 -0.067184	 -0.071077	 -0.078695	 -0.111415	 -0.006426	 -0.257811	  0.133607	 -0.011012
  0.062073	 -0.026321	  0.136998	  0.088786	 -0.087573	 -0.071331	 -0.080808	 -0.092001	 -0.090362	 -0.047031	 -0.244385	  0.111264	  0.020334
  0.061354	 -0.012502	  0.135925	  0.093598	 -0.069986	 -0.078683	 -0.080729	 -0.098681	 -0.066673	 -0.060051	 -0.226167	  0.112987	  0.061566
  0.081452	 -0.016851	  0.191761	  0.072465	 -0.046274	 -0.084551	 -0.080468	 -0.074840	 -0.066741	 -0.011036	 -0.228716	  0.096052	  0.069382
  0.056673	 -0.010613	  0.180970	  0.057461	 -0.071513	 -0.083142	 -0.105208	 -0.053395	 -0.071126	  0.024341	 -0.191842	  0.080814	  0.071552
  0.051468	 -0.008372	  0.155806	  0.051728	 -0.104192	 -0.044172	 -0.087260	 -0.075652	 -0.086511	  0.027542	 -0.207373	  0.059984	  0.095677
  0.070939	  0.012515	  0.145405	  0.030689	 -0.100804	 -0.056930	 -0.059815	 -0.065391	 -0.109266	  0.034265	 -0.200434	  0.054992	  0.054468
  0.085470	  0.015772	  0.092540	  0.029462	 -0.083274	 -0.056266	 -0.059735	 -0.075784	 -0.080140	  0.037038	 -0.214620	  0.035668	  0.014814
  0.064478	  0.021960	  0.099877	  0.021251	 -0.027315	 -0.048734	 -0.074431	 -0.017285	 -0.067890	  0.025319	 -0.218352	  0.019382	  0.001700
  0.033058	  0.032571	  0.099621	  0.021162	 -0.001359	 -0.024209	 -0.051739	 -0.001714	 -0.076194	  0.039840	 -0.239845	  0.024455	 -0.017544
  0.036376	  0.050855	  0.124632	  0.061072	 -0.011634	 -0.033634	 -0.037590	  0.027594	 -0.082715	  0.043355	 -0.218569	  0.033399	 -0.036494
  0.031994	  0.028420	  0.147824	  0.097339	 -0.011938	 -0.040445	 -0.087718	  0.089668	 -0.129268	  0.071031	 -0.216474	  0.042444	 -0.045628
  0.023248	 -0.018891	  0.139471	  0.078442	 -0.043724	 -0.023195	 -0.103073	  0.081468	 -0.119554	  0.055898	 -0.205631	  0.026680	 -0.023289
 -0.002791	 -0.066665	  0.108389	  0.071227	 -0.053465	 -0.025090	 -0.138036	  0.048448	 -0.117471	  0.050192	 -0.187834	  0.034063	 -0.023220
 -0.002582	 -0.093055	  0.081299	  0.062507	 -0.060003	 -0.038587	 -0.140042	  0.030370	 -0.134107	  0.075403	 -0.173713	  0.026939	  0.011229
  0.027196	 -0.037540	  0.082547	  0.033395	 -0.084142	 -0.021864	 -0.109966	  0.023934	 -0.154763	  0.064749	 -0.178697	  0.032525	 -0.010844
  0.000579	 -0.036926	  0.076917	  0.067278	 -0.076843	 -0.008287	 -0.091302	  0.001020	 -0.131882	  0.059741	 -0.175089	  0.054904	 -0.031380
  0.005203	 -0.008496	  0.130832	  0.078468	 -0.080540	 -0.013066	 -0.103036	 -0.016946	 -0.097769	  0.045542	 -0.194327	  0.080000	 -0.056000
  0.004523	 -0.001924	  0.155452	  0.059936	 -0.093379	 -0.014621	 -0.121429	 -0.022661	 -0.105319	  0.065365	 -0.248294	  0.083337	 -0.078214
  0.006064	 -0.007598	  0.157154	  0.075328	 -0.051700	 -0.037222	 -0.126873	 -0.010410	 -0.092759	  0.069016	 -0.244837	  0.075163	 -0.075007
  0.013200	 -0.022758	  0.155942	  0.085984	 -0.052289	 -0.024524	 -0.104990	 -0.012238	 -0.140367	  0.052900	 -0.268839	  0.085704	 -0.067467
  0.034759	 -0.029750	  0.156921	  0.108501	 -0.038876	 -0.032532	 -0.114176	  0.027099	 -0.131769	  0.033778	 -0.268048	  0.081585	 -0.050067
  0.025602	 -0.020548	  0.179463	  0.084242	 -0.003066	 -0.035454	 -0.102329	  0.033455	 -0.105083	  0.037609	 -0.275338	  0.107194	 -0.066335
 -0.025084	  0.026107	  0.167406	  0.090359	 -0.029487	 -0.033456	 -0.076770	  0.023041	 -0.110921	  0.002809	 -0.255995	  0.156496	 -0.084576
