# Supplementary material for: A fluorescent photoimmunoconjugate for imaging of cholesteatoma
Source: Sci Rep. 2022 Nov 19;12:19905. doi: 10.1038/s41598-022-22072-9 (PMC9675863; doi:10.1038/s41598-022-22072-9)
Supplement: Supplementary file 2 — Supplementary Information 2. [file 41598_2022_22072_MOESM2_ESM.zip › Data/ABR-51-4]

:RUN-4	LEVEL SWEEP	TEMP:NaN	6/6/2018	11:42 AM	NaNHR:
:SW EAR: R	SW FREQ: 16.00	# AVERAGES: 512	REP RATE (/sec): 40	DRIVER: RS Tweeter	SAMPLE (�sec): 40	
:NOTES-
:CHAMBER-CH4B-PXI
:CFTS Version: V2.7.2 (R850)
:LEVELS:20;25;30;35;40;45;50;55;60;65;70;75;80;
:DATA
  0.006118	 -0.031672	  0.015588	 -0.023354	 -0.025384	 -0.001231	 -0.019590	  0.001478	 -0.052645	 -0.089495	 -0.048677	 -0.090304	 -0.078287
 -0.005961	 -0.021517	  0.013134	  0.013451	 -0.010673	  0.006629	 -0.033746	  0.008747	 -0.047088	 -0.070713	 -0.030616	 -0.084404	 -0.108667
  0.000506	 -0.018506	  0.002194	  0.030465	  0.005945	 -0.002995	 -0.005668	  0.002442	 -0.020691	 -0.063432	 -0.018543	 -0.075264	 -0.106202
 -0.029505	 -0.041400	  0.001887	  0.038584	 -0.016302	 -0.014839	  0.004895	  0.021955	 -0.015136	 -0.044736	 -0.037524	 -0.081581	 -0.086975
 -0.039218	 -0.074478	  0.035188	  0.014189	 -0.016173	  0.025757	  0.042797	  0.025957	 -0.016826	 -0.026991	 -0.037669	 -0.078794	 -0.066336
 -0.048405	 -0.028230	  0.060094	  0.025757	 -0.040633	  0.045919	  0.045740	  0.025772	 -0.024556	 -0.037067	 -0.040707	 -0.080503	 -0.071078
 -0.047251	  0.017946	  0.052607	  0.013795	 -0.015350	  0.034671	  0.035572	  0.025794	  0.028863	 -0.033896	 -0.047289	 -0.060170	 -0.086331
 -0.032226	  0.030432	  0.005304	 -0.019176	 -0.028984	 -0.011126	 -0.001373	  0.045453	  0.042465	 -0.010378	 -0.046581	 -0.055016	 -0.125710
 -0.019126	  0.016975	 -0.023719	 -0.047656	 -0.033558	 -0.037847	 -0.059021	  0.005541	  0.037533	 -0.009085	 -0.046972	 -0.068212	 -0.112614
 -0.022059	  0.017321	 -0.008689	 -0.002244	 -0.015119	 -0.036656	 -0.046070	  0.003326	  0.037286	 -0.019536	 -0.032494	 -0.075594	 -0.105100
 -0.026611	  0.005112	  0.010112	  0.002570	 -0.002352	 -0.021293	 -0.003659	 -0.009183	  0.031292	 -0.001173	 -0.031704	 -0.063705	 -0.124754
  0.036871	  0.015762	  0.016764	 -0.000973	  0.021836	 -0.012988	  0.020771	 -0.004009	 -0.013640	  0.010109	 -0.034017	 -0.066106	 -0.149038
  0.044709	  0.024910	  0.026855	  0.022444	  0.004491	 -0.017398	  0.024651	 -0.007891	 -0.012947	  0.008329	 -0.039210	 -0.041228	 -0.111182
  0.001700	  0.020554	  0.008966	  0.020996	  0.007512	 -0.038528	  0.031997	 -0.008734	  0.019146	 -0.016052	 -0.050759	 -0.020181	 -0.061449
  0.002169	  0.013305	 -0.002954	  0.019742	  0.029282	 -0.037215	 -0.002855	 -0.023926	 -0.001530	 -0.040307	 -0.025383	 -0.001904	  0.008810
  0.015823	  0.010665	 -0.005142	  0.007643	  0.031030	  0.008936	 -0.022355	 -0.033008	 -0.012414	 -0.001481	  0.032160	  0.028860	  0.080825
  0.039989	  0.021656	 -0.039579	  0.000923	  0.031758	  0.043770	 -0.016772	 -0.023182	 -0.009518	  0.047764	  0.063889	  0.128678	  0.161975
  0.028689	  0.005194	 -0.063735	 -0.024894	  0.015811	  0.034092	  0.014654	 -0.025518	  0.009271	  0.077256	  0.090018	  0.203305	  0.296250
  0.041300	 -0.001734	 -0.045924	 -0.045220	  0.017410	  0.026850	 -0.003239	 -0.035439	  0.006849	  0.144747	  0.154737	  0.268127	  0.411582
  0.052487	  0.017706	 -0.058949	 -0.047041	  0.039454	  0.005491	 -0.006731	  0.004423	  0.014286	  0.176136	  0.227345	  0.313996	  0.434281
  0.045546	  0.045516	 -0.063378	 -0.011341	  0.018960	  0.045984	  0.020586	  0.052591	  0.078701	  0.207098	  0.263128	  0.356765	  0.450755
  0.039796	  0.030967	 -0.037916	  0.024716	  0.027968	  0.083280	  0.044039	  0.062367	  0.105300	  0.228653	  0.326168	  0.409365	  0.485290
  0.021038	  0.020840	 -0.040422	  0.042325	  0.047219	  0.083794	  0.047139	  0.086921	  0.109281	  0.238467	  0.353362	  0.425025	  0.459820
  0.016833	  0.003787	 -0.021854	  0.061334	  0.070500	  0.076210	  0.060464	  0.105013	  0.145289	  0.254289	  0.333959	  0.382078	  0.422792
  0.013024	 -0.032024	 -0.013619	  0.076501	  0.093091	  0.076963	  0.073977	  0.109260	  0.162509	  0.226342	  0.322112	  0.359799	  0.429597
 -0.013189	 -0.026153	 -0.014176	  0.059692	  0.108824	  0.090413	  0.074307	  0.126776	  0.205063	  0.247541	  0.296067	  0.352897	  0.429617
 -0.004985	  0.019580	  0.003073	  0.035222	  0.096804	  0.077874	  0.073361	  0.146977	  0.210565	  0.256616	  0.292536	  0.342221	  0.434649
 -0.018081	  0.034014	 -0.002122	  0.005750	  0.089638	  0.072139	  0.054865	  0.163764	  0.208201	  0.241015	  0.327698	  0.393687	  0.477272
 -0.027410	  0.032931	  0.005388	 -0.000782	  0.089675	  0.074911	  0.062853	  0.160478	  0.179218	  0.263682	  0.331776	  0.430736	  0.596799
 -0.019144	  0.047117	  0.012470	  0.022089	  0.089929	  0.077895	  0.094011	  0.146198	  0.190738	  0.319404	  0.369073	  0.537275	  0.757079
  0.010330	  0.074840	  0.015418	  0.053622	  0.076069	  0.080529	  0.121426	  0.172251	  0.244613	  0.379979	  0.496708	  0.687242	  0.955687
  0.013552	  0.086711	  0.004385	  0.048697	  0.058967	  0.083105	  0.113010	  0.199344	  0.305623	  0.450051	  0.608491	  0.858586	  1.181047
 -0.008821	  0.102131	  0.006980	  0.030107	  0.070775	  0.089120	  0.121383	  0.270742	  0.388766	  0.566833	  0.733106	  1.032749	  1.346650
  0.032677	  0.071568	  0.012987	  0.055046	  0.087241	  0.151316	  0.197706	  0.321264	  0.517477	  0.700707	  0.864236	  1.129870	  1.477621
  0.021647	  0.052944	 -0.001953	  0.067822	  0.129550	  0.189347	  0.284382	  0.409868	  0.634776	  0.816048	  0.963660	  1.212586	  1.564166
 -0.039735	  0.024063	  0.004882	  0.047700	  0.142820	  0.242140	  0.350881	  0.481800	  0.705369	  0.886747	  1.043051	  1.264683	  1.578381
 -0.034973	  0.005982	  0.025392	  0.062819	  0.161906	  0.333277	  0.396939	  0.534123	  0.748430	  0.896130	  1.072416	  1.220547	  1.509813
  0.007027	  0.041127	  0.072311	  0.090465	  0.209172	  0.358093	  0.414792	  0.596305	  0.734143	  0.876092	  1.011667	  1.125634	  1.334578
  0.040779	  0.023797	  0.071111	  0.121915	  0.296190	  0.391497	  0.453132	  0.575119	  0.669311	  0.753837	  0.915228	  0.973014	  1.113508
  0.035769	  0.039904	  0.055975	  0.181957	  0.349228	  0.384718	  0.441607	  0.510466	  0.576653	  0.634142	  0.743153	  0.750959	  0.809665
  0.053746	  0.048199	  0.087518	  0.206162	  0.364474	  0.348564	  0.374184	  0.454647	  0.451278	  0.521620	  0.546636	  0.491356	  0.499725
  0.037828	  0.101163	  0.081971	  0.219800	  0.351248	  0.318718	  0.298623	  0.356024	  0.344613	  0.341941	  0.326361	  0.185242	  0.170071
  0.031965	  0.143213	  0.109400	  0.229885	  0.304819	  0.238851	  0.222625	  0.230846	  0.174421	  0.132276	  0.105322	 -0.065853	 -0.121854
  0.060080	  0.151231	  0.126089	  0.211541	  0.261890	  0.142881	  0.117716	  0.092012	  0.003891	 -0.052429	 -0.108596	 -0.319965	 -0.414882
  0.093219	  0.149967	  0.131612	  0.169562	  0.174460	  0.064141	  0.010905	 -0.048787	 -0.133096	 -0.185920	 -0.301259	 -0.552630	 -0.710156
  0.100387	  0.132505	  0.150037	  0.148181	  0.083662	 -0.010895	 -0.047718	 -0.152841	 -0.234416	 -0.333280	 -0.441652	 -0.731390	 -0.922852
  0.091616	  0.096666	  0.136913	  0.091014	 -0.014675	 -0.109690	 -0.124577	 -0.243491	 -0.352452	 -0.459514	 -0.604512	 -0.911740	 -1.104887
  0.112236	  0.115653	  0.112309	  0.020322	 -0.092904	 -0.172958	 -0.220063	 -0.294065	 -0.489566	 -0.542994	 -0.722438	 -0.994972	 -1.234059
  0.090873	  0.120332	  0.057681	 -0.043425	 -0.151587	 -0.221880	 -0.280885	 -0.343702	 -0.574168	 -0.635908	 -0.820475	 -1.059425	 -1.280468
  0.087051	  0.061762	  0.043808	 -0.095783	 -0.204651	 -0.255558	 -0.297591	 -0.385960	 -0.589926	 -0.667217	 -0.878973	 -1.057244	 -1.259301
  0.128374	  0.048680	  0.002009	 -0.112108	 -0.225235	 -0.287968	 -0.306313	 -0.380641	 -0.599506	 -0.677493	 -0.873979	 -0.974636	 -1.217045
  0.106858	  0.045058	 -0.067771	 -0.163164	 -0.242208	 -0.294094	 -0.331827	 -0.409462	 -0.605336	 -0.640061	 -0.832247	 -0.868762	 -1.054723
  0.055286	  0.025009	 -0.127576	 -0.199332	 -0.263857	 -0.249555	 -0.333876	 -0.406595	 -0.580716	 -0.571631	 -0.729246	 -0.680150	 -0.769385
  0.025806	  0.030105	 -0.161069	 -0.184548	 -0.259728	 -0.238585	 -0.303830	 -0.376506	 -0.524273	 -0.452647	 -0.584741	 -0.412141	 -0.421495
  0.016893	  0.020080	 -0.147788	 -0.175530	 -0.246431	 -0.210854	 -0.289679	 -0.329877	 -0.407156	 -0.313985	 -0.361511	 -0.096180	 -0.057542
  0.003161	 -0.004310	 -0.139594	 -0.182139	 -0.209717	 -0.180924	 -0.236628	 -0.258420	 -0.278213	 -0.165050	 -0.088002	  0.232773	  0.268585
 -0.012669	 -0.024470	 -0.124937	 -0.149668	 -0.160065	 -0.139368	 -0.148238	 -0.144153	 -0.105494	  0.069122	  0.201473	  0.527427	  0.570750
  0.001256	 -0.029890	 -0.083839	 -0.126841	 -0.092324	 -0.029467	 -0.049189	 -0.012059	  0.067453	  0.277990	  0.463349	  0.744868	  0.820939
  0.016740	  0.011565	 -0.058742	 -0.089251	 -0.008732	  0.069117	  0.014400	  0.095212	  0.213266	  0.505268	  0.697594	  0.900363	  0.994161
  0.054613	  0.007925	 -0.049774	 -0.055884	  0.061654	  0.144089	  0.101638	  0.201192	  0.350554	  0.690649	  0.860849	  1.031005	  1.096461
  0.053355	  0.019399	 -0.074114	 -0.008527	  0.153209	  0.169876	  0.224142	  0.310340	  0.479368	  0.793534	  0.957213	  1.067686	  1.068142
  0.021390	  0.024683	 -0.035573	  0.001551	  0.219535	  0.223134	  0.291554	  0.393632	  0.563314	  0.849247	  0.994275	  1.030604	  0.939806
  0.037468	  0.014312	  0.031083	  0.043781	  0.291661	  0.279912	  0.360280	  0.421618	  0.607681	  0.855601	  0.909737	  0.925350	  0.769249
  0.067705	  0.023846	  0.061831	  0.100086	  0.328365	  0.334248	  0.371556	  0.453517	  0.643085	  0.817041	  0.788548	  0.753142	  0.597178
  0.063362	  0.013345	  0.084640	  0.137891	  0.339538	  0.318378	  0.351500	  0.500892	  0.609058	  0.728348	  0.648427	  0.559815	  0.443547
  0.059967	  0.031697	  0.109950	  0.167842	  0.347681	  0.280572	  0.335862	  0.487574	  0.568692	  0.598819	  0.490942	  0.407781	  0.329220
  0.055547	  0.067418	  0.171474	  0.206477	  0.351198	  0.269843	  0.346427	  0.432799	  0.463593	  0.485109	  0.319004	  0.243994	  0.191289
  0.071239	  0.074941	  0.185516	  0.188602	  0.326601	  0.256236	  0.319620	  0.353108	  0.337304	  0.340963	  0.183806	  0.080646	  0.024377
  0.068183	  0.077469	  0.195480	  0.142090	  0.301758	  0.276380	  0.297751	  0.316529	  0.216011	  0.144073	  0.041691	 -0.064730	 -0.090486
  0.042597	  0.106953	  0.167356	  0.140670	  0.284029	  0.285888	  0.267499	  0.251680	  0.086320	 -0.007913	 -0.099391	 -0.203512	 -0.166239
  0.055932	  0.097466	  0.146736	  0.149752	  0.230646	  0.289929	  0.217702	  0.167701	  0.000216	 -0.132657	 -0.224340	 -0.278658	 -0.209545
  0.085253	  0.093939	  0.129171	  0.160620	  0.175605	  0.265543	  0.166686	  0.111619	 -0.068141	 -0.211424	 -0.327774	 -0.298341	 -0.206806
  0.128063	  0.077629	  0.135899	  0.155137	  0.139848	  0.190479	  0.148289	  0.038186	 -0.165439	 -0.289742	 -0.373350	 -0.279285	 -0.177278
  0.120346	  0.065045	  0.135430	  0.116490	  0.108750	  0.160852	  0.098260	 -0.026520	 -0.239730	 -0.330607	 -0.351903	 -0.194743	 -0.104126
  0.134042	  0.068795	  0.104073	  0.074039	  0.097587	  0.133122	  0.062386	 -0.106142	 -0.275059	 -0.324474	 -0.273459	 -0.099586	 -0.083571
  0.140132	  0.068223	  0.109599	  0.072931	  0.109461	  0.120672	  0.007871	 -0.171161	 -0.295997	 -0.237142	 -0.154790	 -0.034964	 -0.051867
  0.123630	  0.063230	  0.118352	  0.082680	  0.125126	  0.109129	 -0.047565	 -0.208353	 -0.286514	 -0.157536	 -0.011427	  0.057805	  0.017532
  0.061419	  0.065213	  0.093960	  0.066380	  0.106780	  0.067497	 -0.095595	 -0.213558	 -0.245785	 -0.034842	  0.062952	  0.143587	  0.099961
  0.068687	  0.021546	  0.079757	  0.051025	  0.088547	  0.021504	 -0.142526	 -0.199152	 -0.171493	  0.105564	  0.097410	  0.187907	  0.197309
  0.120720	  0.014265	  0.094352	  0.058178	  0.114850	  0.014261	 -0.141398	 -0.167966	 -0.112555	  0.195285	  0.111533	  0.248622	  0.227799
  0.123683	  0.004533	  0.096877	  0.011168	  0.085341	  0.004033	 -0.138270	 -0.148864	  0.014267	  0.227253	  0.165488	  0.309234	  0.300002
  0.100124	  0.011095	  0.094021	 -0.003360	  0.063949	  0.035921	 -0.106273	 -0.100036	  0.114369	  0.291312	  0.241779	  0.376172	  0.355755
  0.096154	  0.016834	  0.101493	 -0.016128	  0.083162	  0.067553	 -0.064669	  0.010502	  0.163693	  0.335801	  0.296810	  0.415067	  0.390739
  0.113708	  0.026220	  0.046056	 -0.029284	  0.085656	  0.099341	 -0.030521	  0.047369	  0.228991	  0.337491	  0.314206	  0.435315	  0.451542
  0.100965	  0.008846	  0.045358	 -0.026324	  0.103584	  0.101649	  0.045549	  0.075230	  0.249507	  0.386506	  0.339468	  0.414340	  0.446219
  0.089431	 -0.012987	  0.060229	 -0.041812	  0.136296	  0.126032	  0.109381	  0.113540	  0.279762	  0.418794	  0.372315	  0.400409	  0.394938
  0.076825	 -0.003557	  0.029041	 -0.017266	  0.147530	  0.140400	  0.154257	  0.150912	  0.259486	  0.414783	  0.387062	  0.398039	  0.329564
  0.092309	 -0.009575	  0.064950	 -0.000576	  0.113570	  0.135208	  0.189135	  0.161638	  0.240989	  0.354243	  0.361231	  0.344632	  0.228528
  0.124900	  0.015105	  0.067648	  0.009547	  0.131276	  0.150089	  0.223973	  0.171597	  0.258819	  0.297134	  0.320813	  0.235083	  0.110350
  0.113308	  0.023363	  0.052640	  0.000820	  0.156994	  0.148003	  0.217743	  0.185927	  0.211387	  0.249646	  0.222695	  0.143683	 -0.002066
  0.117752	  0.012595	  0.071425	  0.028183	  0.161891	  0.131354	  0.192968	  0.164169	  0.155763	  0.211040	  0.095237	  0.056612	 -0.050815
  0.114353	  0.028150	  0.102142	  0.023885	  0.160555	  0.154485	  0.168015	  0.113699	  0.071609	  0.170265	  0.004984	 -0.048234	 -0.121806
  0.079400	  0.049123	  0.118489	 -0.000981	  0.157406	  0.166571	  0.109820	  0.078544	  0.011615	  0.097293	 -0.038391	 -0.134855	 -0.138892
  0.092717	  0.043794	  0.130657	  0.007535	  0.200253	  0.195630	  0.085108	  0.055951	 -0.057220	  0.026020	 -0.058816	 -0.150051	 -0.124562
  0.108719	  0.041214	  0.130494	  0.032789	  0.175453	  0.223388	  0.046002	  0.000697	 -0.143622	 -0.055776	 -0.082608	 -0.145017	 -0.127086
  0.084955	  0.020210	  0.138079	  0.022827	  0.136016	  0.208658	  0.025946	 -0.040751	 -0.190522	 -0.097448	 -0.060987	 -0.132083	 -0.141003
  0.098745	  0.031153	  0.140635	  0.007213	  0.114139	  0.178183	 -0.013538	 -0.076890	 -0.269277	 -0.092055	 -0.050612	 -0.136699	 -0.128051
  0.114000	  0.059870	  0.135869	  0.051858	  0.121064	  0.135806	 -0.052479	 -0.124202	 -0.287023	 -0.115926	 -0.043254	 -0.092495	 -0.104269
  0.116409	  0.070661	  0.117162	  0.058041	  0.119582	  0.088233	 -0.038136	 -0.126958	 -0.251839	 -0.100302	 -0.019100	 -0.070541	 -0.062586
  0.119909	  0.052432	  0.106517	  0.065893	  0.138752	  0.062301	 -0.018913	 -0.153923	 -0.200903	 -0.092189	 -0.020327	 -0.034442	 -0.010567
  0.141413	  0.051237	  0.076583	  0.035855	  0.115042	  0.038303	 -0.010834	 -0.137148	 -0.164953	 -0.039715	  0.011200	  0.017178	  0.055577
  0.127684	  0.077989	  0.072802	  0.017891	  0.097944	  0.004762	 -0.002618	 -0.082344	 -0.093145	  0.030153	  0.042882	  0.093830	  0.133306
  0.132809	  0.063384	  0.031775	  0.013741	  0.076803	  0.002709	 -0.010583	 -0.047992	 -0.092836	  0.105124	  0.089051	  0.172408	  0.193941
  0.149090	  0.037159	 -0.010278	 -0.013652	  0.047412	  0.012138	  0.010526	  0.016471	 -0.056644	  0.142372	  0.159185	  0.210757	  0.284452
  0.135902	  0.032026	 -0.021693	 -0.038736	  0.045660	  0.056110	  0.023284	  0.053077	 -0.036664	  0.175340	  0.209651	  0.277471	  0.363175
  0.125676	  0.022064	 -0.019274	 -0.031300	  0.038570	  0.074986	  0.022499	  0.056018	 -0.015433	  0.218963	  0.275483	  0.354805	  0.468615
  0.133103	  0.004610	 -0.009382	  0.005882	  0.052951	  0.077134	  0.042754	  0.068808	  0.012677	  0.261462	  0.307734	  0.439003	  0.588197
  0.101374	  0.011045	  0.005977	  0.039848	  0.108778	  0.065258	  0.082242	  0.105011	  0.062253	  0.318707	  0.395723	  0.532634	  0.695760
  0.074975	  0.012207	  0.032305	  0.052613	  0.153165	  0.110580	  0.138206	  0.120295	  0.131238	  0.412062	  0.495484	  0.698202	  0.803184
  0.087641	  0.010749	  0.040159	  0.068237	  0.180737	  0.128845	  0.160326	  0.147605	  0.177764	  0.495303	  0.573153	  0.848814	  0.901910
  0.081235	 -0.003696	  0.056987	  0.067023	  0.205023	  0.153156	  0.191410	  0.185037	  0.229588	  0.595124	  0.693552	  0.939628	  1.014197
  0.096901	  0.011471	  0.068662	  0.123909	  0.245171	  0.164728	  0.290242	  0.215429	  0.276471	  0.698861	  0.784115	  1.055562	  1.112317
  0.111088	  0.028728	  0.086463	  0.117883	  0.292331	  0.203348	  0.302561	  0.220806	  0.328056	  0.766377	  0.833183	  1.142299	  1.183157
  0.123671	  0.023757	  0.081478	  0.117122	  0.312787	  0.219026	  0.297842	  0.278694	  0.382132	  0.824978	  0.913320	  1.204079	  1.252196
  0.105787	  0.017265	  0.105328	  0.135072	  0.292396	  0.214230	  0.293349	  0.300918	  0.440461	  0.827506	  1.001284	  1.245843	  1.313197
  0.068420	  0.020743	  0.142915	  0.132324	  0.316438	  0.236274	  0.325837	  0.342182	  0.489279	  0.864356	  1.035450	  1.229465	  1.317720
  0.079700	  0.000176	  0.183760	  0.146651	  0.320943	  0.239914	  0.333642	  0.379217	  0.539495	  0.898925	  1.028928	  1.147674	  1.269818
  0.112612	  0.004058	  0.198061	  0.174748	  0.324033	  0.249989	  0.334966	  0.425141	  0.564759	  0.936342	  1.017251	  1.060271	  1.159128
  0.140250	  0.033363	  0.214669	  0.179906	  0.342673	  0.264602	  0.360258	  0.429782	  0.568354	  0.936591	  0.987702	  0.971334	  1.028643
  0.141142	  0.055133	  0.278154	  0.191889	  0.375731	  0.274374	  0.387571	  0.439636	  0.541049	  0.921795	  0.891558	  0.895364	  0.915156
  0.136693	  0.099486	  0.294149	  0.255169	  0.390290	  0.252438	  0.428522	  0.438039	  0.524331	  0.896866	  0.851685	  0.770660	  0.768086
  0.187668	  0.124692	  0.278321	  0.227110	  0.377261	  0.241152	  0.429716	  0.441066	  0.518458	  0.857960	  0.786840	  0.645608	  0.597529
  0.223134	  0.149168	  0.265535	  0.241445	  0.370765	  0.218546	  0.442341	  0.449783	  0.464107	  0.790173	  0.676344	  0.511858	  0.415389
  0.204055	  0.141986	  0.296475	  0.256996	  0.341855	  0.215897	  0.416406	  0.428275	  0.390655	  0.664403	  0.573722	  0.373350	  0.231894
  0.156888	  0.150319	  0.287317	  0.246616	  0.317178	  0.202137	  0.383796	  0.393081	  0.346692	  0.576225	  0.469991	  0.259754	  0.061121
  0.125598	  0.138697	  0.288409	  0.236198	  0.313724	  0.220030	  0.352244	  0.367162	  0.290387	  0.442934	  0.330369	  0.169403	 -0.126807
  0.134252	  0.131173	  0.283980	  0.212752	  0.299679	  0.228133	  0.311951	  0.342806	  0.259375	  0.346641	  0.210215	  0.046116	 -0.321016
  0.148130	  0.132220	  0.290035	  0.185068	  0.252115	  0.247736	  0.264508	  0.283242	  0.170126	  0.231993	  0.072400	 -0.078788	 -0.460944
  0.152486	  0.117417	  0.293536	  0.175021	  0.246130	  0.212880	  0.244165	  0.261272	  0.115910	  0.144172	 -0.076376	 -0.242758	 -0.605791
  0.157952	  0.120393	  0.290914	  0.182133	  0.250727	  0.182399	  0.187444	  0.219098	  0.055173	  0.059668	 -0.211101	 -0.376555	 -0.739594
  0.151384	  0.128647	  0.259817	  0.167446	  0.253679	  0.146061	  0.163486	  0.150174	 -0.050928	 -0.038443	 -0.349210	 -0.508283	 -0.831759
  0.109820	  0.114038	  0.216360	  0.142111	  0.267779	  0.111012	  0.140155	  0.083722	 -0.112782	 -0.123440	 -0.447474	 -0.593372	 -0.912341
  0.079098	  0.117844	  0.207841	  0.166631	  0.212970	  0.060581	  0.124288	 -0.004517	 -0.156032	 -0.189541	 -0.504006	 -0.658278	 -1.005506
  0.084805	  0.135804	  0.196151	  0.156717	  0.176347	 -0.020588	  0.081482	 -0.106243	 -0.200047	 -0.273917	 -0.611924	 -0.717681	 -1.051623
  0.073722	  0.125202	  0.144309	  0.094710	  0.122412	 -0.087830	  0.015233	 -0.164675	 -0.270397	 -0.342380	 -0.671358	 -0.763322	 -1.030734
  0.081725	  0.101643	  0.121159	  0.080431	  0.096608	 -0.123792	 -0.024596	 -0.185610	 -0.333269	 -0.383838	 -0.691076	 -0.779071	 -0.983054
  0.080712	  0.072590	  0.098433	  0.046797	  0.043084	 -0.151410	 -0.109978	 -0.227646	 -0.376258	 -0.424021	 -0.712449	 -0.734610	 -0.868519
  0.064104	  0.051409	  0.097443	  0.010419	  0.017862	 -0.183880	 -0.153383	 -0.244359	 -0.416936	 -0.481821	 -0.685630	 -0.713348	 -0.793780
  0.084952	  0.040916	  0.116492	 -0.024097	  0.000157	 -0.193392	 -0.174087	 -0.278972	 -0.464234	 -0.496148	 -0.666030	 -0.649075	 -0.673274
  0.121467	  0.018240	  0.096508	 -0.057351	 -0.034140	 -0.190329	 -0.165052	 -0.296258	 -0.501971	 -0.496818	 -0.630387	 -0.545544	 -0.523141
  0.132655	 -0.002498	  0.051075	 -0.080144	 -0.030539	 -0.217244	 -0.144128	 -0.288114	 -0.515261	 -0.490934	 -0.573247	 -0.431135	 -0.410244
  0.098836	 -0.037505	  0.000230	 -0.102269	 -0.082612	 -0.249524	 -0.163427	 -0.303822	 -0.489775	 -0.400342	 -0.524764	 -0.341752	 -0.317209
  0.079614	 -0.039933	 -0.012865	 -0.132927	 -0.084190	 -0.280183	 -0.162172	 -0.314272	 -0.451479	 -0.347129	 -0.450510	 -0.263173	 -0.305548
  0.081598	 -0.021321	 -0.015596	 -0.130564	 -0.065215	 -0.256856	 -0.126439	 -0.287185	 -0.405177	 -0.292717	 -0.348311	 -0.221191	 -0.275557
  0.081793	 -0.036220	  0.009143	 -0.101795	 -0.085780	 -0.237175	 -0.109065	 -0.252984	 -0.376311	 -0.232134	 -0.288921	 -0.163433	 -0.299892
  0.084526	 -0.060766	 -0.034128	 -0.087116	 -0.073012	 -0.200503	 -0.084556	 -0.233253	 -0.372021	 -0.176073	 -0.248284	 -0.144463	 -0.324808
  0.105462	 -0.059049	 -0.036571	 -0.102434	 -0.062906	 -0.128081	 -0.034621	 -0.212940	 -0.353111	 -0.144675	 -0.203271	 -0.124713	 -0.361447
  0.109869	 -0.107375	 -0.031134	 -0.100456	 -0.037741	 -0.117741	 -0.014452	 -0.180275	 -0.317978	 -0.140734	 -0.167944	 -0.152713	 -0.423972
  0.069607	 -0.122030	 -0.044227	 -0.058205	 -0.019895	 -0.107221	 -0.012570	 -0.195458	 -0.296207	 -0.102863	 -0.160559	 -0.174963	 -0.461953
  0.037759	 -0.082710	 -0.053592	 -0.053013	  0.005581	 -0.112756	 -0.020805	 -0.239191	 -0.300975	 -0.117734	 -0.150210	 -0.199500	 -0.463162
  0.004777	 -0.104375	 -0.083426	 -0.028292	  0.014613	 -0.097725	 -0.017582	 -0.265371	 -0.302880	 -0.128870	 -0.175273	 -0.215535	 -0.483736
 -0.003478	 -0.143568	 -0.047650	 -0.027729	 -0.007357	 -0.104102	 -0.034546	 -0.282199	 -0.343437	 -0.148021	 -0.199372	 -0.234944	 -0.530603
 -0.031675	 -0.151588	 -0.062059	 -0.038478	  0.007622	 -0.143176	 -0.104912	 -0.300746	 -0.368764	 -0.154937	 -0.232696	 -0.263652	 -0.568892
 -0.039139	 -0.139959	 -0.079877	 -0.043310	  0.023326	 -0.150148	 -0.136475	 -0.338789	 -0.364555	 -0.158010	 -0.274256	 -0.315171	 -0.576097
 -0.030995	 -0.139617	 -0.057694	 -0.028303	 -0.007709	 -0.130658	 -0.149100	 -0.357309	 -0.378797	 -0.165133	 -0.310998	 -0.385409	 -0.580699
 -0.033283	 -0.153998	  0.005891	 -0.050045	 -0.018622	 -0.123003	 -0.177241	 -0.359442	 -0.389867	 -0.166884	 -0.364686	 -0.442043	 -0.622754
 -0.038867	 -0.169021	  0.034413	 -0.055533	 -0.037204	 -0.157456	 -0.215561	 -0.380596	 -0.349056	 -0.201754	 -0.414677	 -0.469896	 -0.624168
 -0.004151	 -0.197584	  0.012594	 -0.051306	 -0.067195	 -0.186553	 -0.234409	 -0.376904	 -0.298679	 -0.232373	 -0.461744	 -0.514390	 -0.666280
  0.009872	 -0.188865	 -0.010565	 -0.062980	 -0.052471	 -0.177780	 -0.211406	 -0.347828	 -0.277592	 -0.253572	 -0.479846	 -0.534857	 -0.718157
  0.004206	 -0.175931	 -0.025728	 -0.061284	 -0.060492	 -0.139074	 -0.184963	 -0.358904	 -0.344241	 -0.287352	 -0.487815	 -0.533922	 -0.732881
 -0.000371	 -0.147368	 -0.012551	 -0.059220	 -0.037799	 -0.124389	 -0.133196	 -0.306045	 -0.409196	 -0.299169	 -0.495125	 -0.550327	 -0.748888
 -0.007588	 -0.157224	 -0.006558	 -0.078242	 -0.013879	 -0.083111	 -0.091188	 -0.278475	 -0.395642	 -0.293925	 -0.501993	 -0.568754	 -0.775137
 -0.015179	 -0.151457	  0.016519	 -0.092178	 -0.001040	 -0.055071	 -0.078049	 -0.223784	 -0.364530	 -0.282355	 -0.492169	 -0.582459	 -0.782330
 -0.052389	 -0.121590	  0.020875	 -0.104785	  0.017975	 -0.040678	 -0.078665	 -0.187200	 -0.330377	 -0.285614	 -0.520684	 -0.571695	 -0.778645
 -0.009598	 -0.092307	  0.030231	 -0.097194	  0.053533	 -0.027782	 -0.019894	 -0.163281	 -0.351328	 -0.254528	 -0.524932	 -0.570826	 -0.760073
  0.037938	 -0.083555	  0.055901	 -0.054564	  0.056587	  0.010948	  0.012709	 -0.153057	 -0.341053	 -0.201618	 -0.513632	 -0.558146	 -0.745680
  0.043052	 -0.072673	  0.052579	 -0.018756	  0.077063	  0.016741	  0.028097	 -0.161636	 -0.297912	 -0.204243	 -0.547103	 -0.553347	 -0.731964
  0.036166	 -0.051083	  0.070197	  0.014523	  0.103524	  0.041007	  0.058343	 -0.177157	 -0.317685	 -0.202872	 -0.537267	 -0.548170	 -0.745130
  0.018849	 -0.048538	  0.078160	  0.055060	  0.092536	  0.107507	  0.092713	 -0.161940	 -0.302846	 -0.221780	 -0.487893	 -0.516848	 -0.753050
  0.001725	 -0.067052	  0.071215	  0.071533	  0.120316	  0.101617	  0.094831	 -0.097076	 -0.287065	 -0.235349	 -0.469945	 -0.530091	 -0.743144
 -0.020005	 -0.059107	  0.097935	  0.053516	  0.121421	  0.107817	  0.074695	 -0.107533	 -0.256994	 -0.246869	 -0.466115	 -0.508959	 -0.704174
 -0.024030	 -0.072401	  0.093312	  0.070682	  0.124641	  0.110715	  0.088170	 -0.104647	 -0.240929	 -0.273391	 -0.427364	 -0.461854	 -0.653583
 -0.034493	 -0.083406	  0.093193	  0.064037	  0.077055	  0.121862	  0.052576	 -0.077507	 -0.262232	 -0.310976	 -0.428329	 -0.438425	 -0.637034
 -0.013740	 -0.109896	  0.113348	  0.007655	  0.066305	  0.091374	  0.040254	 -0.055652	 -0.255335	 -0.314311	 -0.467119	 -0.393553	 -0.618760
  0.010733	 -0.160132	  0.083661	 -0.005646	  0.041965	  0.064548	  0.013665	 -0.043981	 -0.262731	 -0.324784	 -0.482723	 -0.379056	 -0.612272
  0.009631	 -0.191028	  0.065744	  0.006691	  0.021004	  0.017429	 -0.012786	 -0.079564	 -0.269634	 -0.287968	 -0.475719	 -0.376014	 -0.589078
 -0.011194	 -0.179152	  0.063841	  0.024809	  0.009428	 -0.016407	 -0.029346	 -0.067836	 -0.248608	 -0.240554	 -0.468705	 -0.366181	 -0.573515
 -0.037308	 -0.156010	  0.024022	  0.019834	 -0.017517	 -0.051709	 -0.055551	 -0.051914	 -0.265007	 -0.232776	 -0.417778	 -0.311089	 -0.526860
 -0.065590	 -0.098968	 -0.002893	 -0.012518	 -0.022202	 -0.067373	 -0.059422	 -0.070299	 -0.259176	 -0.199744	 -0.379665	 -0.258141	 -0.470373
 -0.095338	 -0.056604	 -0.011889	  0.008405	  0.010668	 -0.072264	 -0.083950	 -0.055340	 -0.239265	 -0.165902	 -0.332357	 -0.220473	 -0.423102
 -0.080655	 -0.078968	 -0.055429	  0.004116	 -0.006337	 -0.085785	 -0.069503	 -0.110978	 -0.230654	 -0.138064	 -0.314860	 -0.183995	 -0.393626
 -0.040336	 -0.077714	 -0.074466	  0.002829	 -0.026854	 -0.090169	 -0.068841	 -0.196855	 -0.219648	 -0.126380	 -0.259441	 -0.161472	 -0.367680
 -0.020960	 -0.046990	 -0.051337	  0.006122	 -0.016481	 -0.080182	 -0.098447	 -0.224435	 -0.215266	 -0.139269	 -0.231257	 -0.154857	 -0.310961
 -0.009099	 -0.040628	 -0.046016	  0.005917	 -0.033499	 -0.054617	 -0.104816	 -0.224276	 -0.191458	 -0.133946	 -0.188308	 -0.114986	 -0.298867
 -0.013302	 -0.032555	 -0.095500	  0.014366	 -0.070353	 -0.064189	 -0.118745	 -0.245290	 -0.185737	 -0.121346	 -0.163945	 -0.087098	 -0.295282
 -0.007916	 -0.011764	 -0.118034	 -0.006951	 -0.049751	 -0.110054	 -0.117257	 -0.181131	 -0.186239	 -0.088038	 -0.148595	 -0.091069	 -0.314734
 -0.024255	 -0.013586	 -0.099382	 -0.039251	 -0.006261	 -0.114385	 -0.130740	 -0.151006	 -0.219932	 -0.072911	 -0.138484	 -0.124217	 -0.381547
 -0.040914	 -0.026007	 -0.120847	 -0.056769	  0.027595	 -0.110367	 -0.144279	 -0.115691	 -0.196337	 -0.078494	 -0.126940	 -0.159239	 -0.449578
 -0.024183	 -0.018642	 -0.095899	 -0.054949	  0.019378	 -0.092542	 -0.133540	 -0.083998	 -0.205564	 -0.038886	 -0.147503	 -0.193672	 -0.501599
  0.036475	 -0.040783	 -0.057353	 -0.026242	  0.044852	 -0.070104	 -0.115748	 -0.058455	 -0.182284	 -0.037058	 -0.193895	 -0.211741	 -0.549323
  0.044878	 -0.052261	 -0.012865	 -0.045074	  0.060449	 -0.045128	 -0.124238	 -0.042359	 -0.159487	 -0.052389	 -0.221680	 -0.236552	 -0.581333
  0.041016	 -0.042778	  0.015031	 -0.028493	  0.073520	 -0.031127	 -0.089393	 -0.052634	 -0.128404	 -0.047307	 -0.279841	 -0.244712	 -0.613836
  0.052292	 -0.058699	  0.005200	 -0.026454	  0.068507	 -0.040301	 -0.034332	  0.000511	 -0.117996	 -0.042655	 -0.332265	 -0.275083	 -0.636102
  0.029612	 -0.035407	 -0.001551	 -0.038018	  0.066478	 -0.037553	  0.007128	  0.045316	 -0.155180	 -0.044760	 -0.370225	 -0.322445	 -0.606222
  0.008118	 -0.024726	 -0.006702	 -0.029768	  0.071354	 -0.000174	  0.016925	  0.010710	 -0.163812	 -0.091765	 -0.404401	 -0.369307	 -0.602662
 -0.011714	 -0.058076	  0.023146	 -0.010141	  0.088097	  0.000272	  0.032530	  0.008991	 -0.152236	 -0.140245	 -0.447118	 -0.389680	 -0.616900
 -0.021320	 -0.016982	  0.023410	  0.035684	  0.072155	 -0.014352	  0.026910	  0.003407	 -0.141895	 -0.190601	 -0.452887	 -0.377638	 -0.596839
 -0.013672	 -0.009671	  0.055923	  0.039649	  0.056403	  0.002187	  0.004905	  0.010063	 -0.161009	 -0.226521	 -0.426103	 -0.360170	 -0.540309
  0.008616	 -0.027600	  0.052944	  0.052896	  0.064333	  0.030313	  0.023672	 -0.025350	 -0.182273	 -0.255757	 -0.395974	 -0.359145	 -0.512445
 -0.002711	 -0.027439	  0.007482	  0.036522	  0.077714	  0.004884	 -0.004048	 -0.052218	 -0.212495	 -0.242224	 -0.401224	 -0.362170	 -0.497759
 -0.001489	 -0.026177	  0.006084	  0.028268	  0.087522	  0.012735	 -0.033702	 -0.001332	 -0.236029	 -0.214455	 -0.435479	 -0.322316	 -0.468024
 -0.017787	 -0.007892	  0.018671	  0.038959	  0.119188	 -0.001687	 -0.079532	 -0.000316	 -0.261087	 -0.243134	 -0.430069	 -0.314216	 -0.421521
 -0.030276	 -0.002194	  0.070297	  0.027808	  0.101634	 -0.010370	 -0.103056	 -0.062204	 -0.267126	 -0.196648	 -0.392839	 -0.269337	 -0.380160
 -0.046483	  0.022161	  0.041775	  0.017610	  0.081071	 -0.011864	 -0.114352	 -0.111584	 -0.288075	 -0.187234	 -0.408695	 -0.240171	 -0.363724
 -0.047095	  0.028855	  0.000426	  0.010745	  0.047956	 -0.022820	 -0.162736	 -0.095944	 -0.266880	 -0.195062	 -0.400619	 -0.260976	 -0.363723
 -0.076748	  0.012500	 -0.014753	  0.015907	  0.054604	 -0.025569	 -0.189843	 -0.075478	 -0.248670	 -0.195586	 -0.386287	 -0.250248	 -0.343465
 -0.097829	  0.004731	  0.007567	  0.017034	  0.072013	 -0.034006	 -0.178164	 -0.093034	 -0.264150	 -0.209628	 -0.378856	 -0.265140	 -0.335062
 -0.062925	 -0.011961	  0.036020	  0.007439	  0.061101	 -0.043682	 -0.164110	 -0.082165	 -0.264270	 -0.220727	 -0.362415	 -0.263559	 -0.305312
 -0.067471	 -0.021928	  0.025675	 -0.026074	  0.051048	 -0.060359	 -0.181574	 -0.093194	 -0.254230	 -0.241748	 -0.340054	 -0.249229	 -0.269050
 -0.056451	 -0.011560	  0.035316	 -0.013645	  0.037095	 -0.066613	 -0.181572	 -0.112199	 -0.255887	 -0.254914	 -0.324566	 -0.249579	 -0.286920
 -0.028384	 -0.025219	  0.022271	 -0.023240	  0.058545	 -0.045128	 -0.180714	 -0.106804	 -0.273779	 -0.272396	 -0.305794	 -0.280828	 -0.280997
 -0.045500	 -0.000605	 -0.018163	 -0.040387	  0.085722	 -0.068915	 -0.195091	 -0.123840	 -0.282124	 -0.266448	 -0.260333	 -0.263919	 -0.302375
 -0.047192	  0.015577	 -0.015004	  0.085900	 -0.005311	  0.004207	 -0.011900	 -0.017101	 -0.029847	  0.005796	  0.076432	  0.013118	 -0.060106
 -0.028122	 -0.028061	 -0.009578	  0.053661	 -0.031556	  0.010578	  0.028041	 -0.024023	 -0.029251	 -0.000392	  0.056617	 -0.002354	 -0.050907
 -0.025735	 -0.017551	 -0.010804	  0.028544	 -0.050650	 -0.026343	  0.033267	  0.003104	 -0.018653	  0.022140	  0.024625	 -0.030195	 -0.017562
 -0.038696	 -0.014507	  0.027479	  0.054543	 -0.027210	 -0.023618	  0.033617	  0.021685	 -0.013795	  0.052796	  0.033638	 -0.034611	  0.011577
 -0.064402	 -0.024840	  0.054033	  0.000050	  0.003493	 -0.045916	  0.009441	  0.019085	 -0.025626	  0.059079	  0.040885	 -0.045916	  0.016242
 -0.042642	  0.001816	  0.076431	 -0.026234	 -0.030624	 -0.045172	 -0.027488	  0.038079	 -0.021979	  0.039459	 -0.003312	 -0.016745	  0.029527
 -0.015569	  0.025800	  0.051018	 -0.040851	 -0.020956	 -0.009679	 -0.019092	  0.018278	  0.041574	 -0.005530	 -0.032553	  0.049803	  0.032062
 -0.004217	  0.010969	  0.051205	 -0.025792	 -0.034778	  0.029633	 -0.012735	 -0.021719	  0.048851	  0.009477	 -0.030739	  0.044461	  0.032671
  0.026639	  0.004844	  0.034211	  0.001028	 -0.004589	  0.030502	  0.008565	 -0.016914	  0.032621	  0.007931	 -0.040018	  0.044058	  0.010605
  0.017377	  0.008831	  0.005116	 -0.007638	 -0.000281	  0.028190	  0.000106	  0.017393	  0.023215	  0.015260	 -0.020917	  0.025948	 -0.014857
  0.040879	 -0.015501	  0.021425	 -0.039010	  0.007242	  0.014093	 -0.014204	 -0.002402	  0.013683	  0.002345	 -0.023024	  0.019237	  0.010802
  0.034246	 -0.008452	  0.000818	 -0.039087	  0.020217	 -0.014398	 -0.012027	 -0.004865	 -0.003012	 -0.000753	 -0.013503	 -0.006605	  0.005627
  0.018968	 -0.019897	 -0.007705	 -0.040306	  0.024593	 -0.015760	 -0.010035	 -0.006635	 -0.019186	  0.007155	  0.004165	 -0.020253	  0.014998
  0.003040	 -0.012758	 -0.022001	 -0.022389	  0.035805	  0.019595	  0.025628	 -0.003086	  0.011861	 -0.016117	 -0.004953	  0.028736	  0.019806
  0.006804	 -0.004177	 -0.033134	 -0.005144	  0.018269	  0.014306	  0.036320	 -0.008540	 -0.000767	 -0.017043	 -0.021881	  0.011950	  0.027746
  0.009277	 -0.005023	 -0.051670	 -0.008444	  0.000778	  0.002676	  0.006566	 -0.009028	 -0.003758	 -0.017999	 -0.018339	 -0.020466	  0.011313
  0.005404	 -0.025484	 -0.053073	 -0.013792	  0.007695	  0.002859	  0.009066	 -0.019466	  0.007191	 -0.017701	 -0.024288	 -0.048314	  0.001219
  0.036982	  0.012275	 -0.049726	  0.012450	  0.005072	  0.002018	 -0.002709	 -0.014325	  0.010369	 -0.067292	 -0.031529	 -0.033423	 -0.016884
  0.031902	  0.043479	 -0.025901	  0.013898	  0.030408	  0.013499	 -0.032467	  0.003459	 -0.001208	 -0.053583	  0.006647	  0.010200	 -0.036559
  0.035057	  0.052660	 -0.043139	  0.018615	  0.052382	  0.008727	 -0.047960	  0.027019	 -0.022285	 -0.025027	  0.022046	  0.011373	 -0.027318
  0.030227	  0.038101	 -0.049203	  0.056250	  0.036895	  0.007623	 -0.017292	  0.041220	 -0.011587	 -0.009882	  0.066438	  0.005555	 -0.009387
  0.002848	  0.038230	 -0.055494	  0.033215	  0.033987	  0.017889	 -0.000683	  0.013402	  0.012168	  0.001581	  0.065243	 -0.023758	 -0.003037
 -0.008338	  0.036932	 -0.079625	  0.029669	  0.014088	  0.040877	 -0.005136	  0.019056	  0.032760	  0.007753	  0.033763	 -0.037471	  0.014935
 -0.009780	  0.009400	 -0.096185	  0.029137	  0.023302	  0.018169	  0.029910	  0.012721	  0.031673	  0.016806	  0.049225	 -0.017624	  0.000608
 -0.016476	  0.037445	 -0.094355	  0.010480	  0.053051	  0.031450	  0.066323	  0.007098	  0.003138	  0.018610	  0.035556	 -0.014494	  0.006319
  0.000060	  0.046198	 -0.058082	  0.045800	  0.086298	  0.010498	  0.059221	  0.028167	  0.010602	  0.008053	  0.045189	 -0.033241	  0.043184
 -0.023041	  0.042354	 -0.041345	  0.050394	  0.068174	 -0.044201	  0.031728	  0.007135	  0.026455	  0.055162	  0.040344	 -0.015155	  0.059662
 -0.020938	  0.055014	 -0.037647	  0.037335	  0.064636	 -0.039893	  0.043075	 -0.004723	  0.052506	  0.075902	  0.021514	 -0.027189	  0.021187
 -0.034709	  0.016595	 -0.074246	  0.018470	  0.074592	 -0.006746	  0.046987	  0.006339	  0.053608	  0.089142	  0.023135	 -0.028281	  0.020906
 -0.049645	  0.016924	 -0.062386	  0.022938	  0.088335	  0.005344	  0.045084	 -0.021207	  0.038280	  0.050285	  0.017303	 -0.048956	  0.035070
 -0.039551	 -0.007633	 -0.062183	  0.034292	  0.076821	  0.016074	  0.070860	  0.007672	  0.052365	  0.034059	  0.009991	 -0.044568	  0.017747
  0.038130	 -0.012739	 -0.076422	  0.041050	  0.045338	 -0.017506	  0.107833	  0.015034	  0.087812	  0.022637	  0.023077	 -0.007456	  0.038524
  0.069982	 -0.039745	 -0.080268	  0.039391	  0.050518	  0.011879	  0.099074	  0.013251	  0.062197	  0.020255	 -0.001579	 -0.013825	  0.057176
  0.042292	 -0.069885	 -0.089434	  0.032752	  0.055978	  0.008554	  0.119138	  0.006624	  0.036539	  0.005394	 -0.019221	 -0.035032	  0.047015
  0.063387	 -0.061155	 -0.075844	  0.038809	  0.045757	  0.006109	  0.074813	 -0.002491	  0.019776	  0.001309	 -0.043222	 -0.048478	  0.012427
  0.058090	 -0.021715	 -0.055214	  0.047754	  0.070720	  0.025928	  0.078242	 -0.019504	  0.048744	  0.036853	 -0.066797	 -0.049683	  0.027176
  0.023281	  0.018240	 -0.064994	  0.044843	  0.079963	  0.023424	  0.088321	 -0.012421	  0.052714	  0.016309	 -0.068325	 -0.070996	  0.041690
  0.015368	 -0.012552	 -0.033255	  0.058067	  0.070670	  0.029520	  0.051339	  0.047698	  0.052601	  0.022074	 -0.091604	 -0.037725	  0.036131
  0.036118	 -0.052428	  0.019030	  0.032562	  0.076625	  0.036944	  0.020089	  0.045204	  0.062277	  0.032581	 -0.070868	 -0.016333	  0.046559
  0.019397	 -0.080374	  0.032016	  0.027867	  0.086993	  0.007952	  0.055990	  0.037291	  0.050502	  0.043000	 -0.021212	 -0.021639	  0.044072
  0.025360	 -0.063276	  0.025665	  0.031650	  0.062559	  0.014259	  0.052762	  0.023128	  0.056197	  0.048687	 -0.017967	 -0.005620	  0.020377
  0.030494	 -0.013274	 -0.005436	  0.042801	  0.029292	  0.015315	  0.092493	  0.052221	  0.038437	  0.034049	 -0.036555	  0.004109	  0.030065
  0.043933	  0.027978	 -0.003833	  0.072911	 -0.005598	 -0.000067	  0.130392	  0.041371	  0.039715	  0.014536	 -0.049256	  0.010245	  0.054745
  0.046027	  0.037245	 -0.027275	  0.118152	 -0.036038	  0.020092	  0.133731	  0.017385	  0.045139	  0.042741	 -0.038549	  0.027290	  0.070182
  0.027075	  0.040723	 -0.070935	  0.121512	 -0.022566	  0.037973	  0.100661	  0.002964	  0.044464	  0.046873	 -0.022184	 -0.000165	  0.114326
  0.060546	  0.054561	 -0.064388	  0.085876	 -0.008588	  0.018741	  0.103118	  0.020860	  0.047345	  0.045831	  0.024296	 -0.024622	  0.099665
  0.041398	  0.074882	 -0.080179	  0.078600	 -0.007147	  0.010056	  0.081916	  0.027028	  0.040050	  0.062697	  0.062433	 -0.028575	  0.078137
  0.054308	  0.048491	 -0.063660	  0.059936	  0.004476	  0.031863	  0.049744	  0.039119	  0.058363	  0.088739	  0.041620	 -0.029084	  0.050000
  0.045017	 -0.028383	 -0.056377	  0.069834	  0.000212	  0.019580	  0.056858	  0.058151	  0.063497	  0.050136	  0.051821	 -0.040420	  0.041568
  0.027305	 -0.071504	 -0.049466	  0.088304	 -0.046321	 -0.007971	  0.077095	  0.086518	  0.063900	  0.021945	  0.051043	 -0.057291	  0.032473
  0.015768	 -0.026591	 -0.031922	  0.046609	 -0.034836	 -0.030084	  0.092057	  0.082741	  0.062806	  0.066346	  0.019125	 -0.054355	  0.014159
 -0.003585	 -0.044030	 -0.021378	 -0.001843	  0.017800	 -0.031946	  0.115302	  0.048797	  0.075128	  0.038900	 -0.010773	 -0.050902	  0.003438
 -0.004667	 -0.073932	 -0.021501	 -0.050207	  0.017466	 -0.011529	  0.127556	  0.022445	  0.090824	  0.042141	 -0.032336	  0.004742	 -0.010254
 -0.009051	 -0.039982	 -0.035655	 -0.057637	  0.007047	 -0.011612	  0.099469	  0.009075	  0.095556	  0.041519	 -0.026759	  0.027335	 -0.023604
  0.013622	 -0.004739	 -0.022843	 -0.054072	 -0.019961	 -0.013410	  0.098199	 -0.007019	  0.094487	  0.024214	 -0.055947	  0.003272	 -0.015006
  0.056225	  0.017497	 -0.018152	 -0.042312	  0.006069	 -0.027206	  0.151780	 -0.027284	  0.077275	  0.004378	 -0.075713	 -0.013964	 -0.040087
  0.049493	  0.007932	 -0.001102	 -0.029136	  0.029255	 -0.025292	  0.134762	 -0.022499	  0.076949	 -0.023212	 -0.042968	 -0.007064	 -0.056453
  0.024980	  0.029476	 -0.018307	 -0.020479	  0.023895	 -0.002977	  0.139672	 -0.029633	  0.093449	  0.013597	 -0.053596	  0.014144	 -0.048973
  0.037185	  0.022063	 -0.025035	  0.002281	  0.048198	 -0.019300	  0.161288	 -0.009442	  0.097522	  0.035987	 -0.023051	  0.015696	 -0.029512
  0.042839	  0.024959	 -0.032771	  0.019430	  0.053350	 -0.020706	  0.158492	  0.039389	  0.083920	  0.000975	 -0.005199	  0.018970	 -0.018735
  0.055200	  0.014082	 -0.040092	 -0.013327	  0.053001	 -0.044295	  0.168638	  0.041444	  0.082045	  0.001713	  0.021865	  0.009413	 -0.000929
  0.076719	  0.019462	 -0.026219	 -0.005049	  0.057981	 -0.050488	  0.170181	  0.021014	  0.064622	  0.058537	  0.023761	  0.011525	  0.029122
  0.061870	  0.019578	 -0.034032	  0.055537	  0.056516	 -0.074808	  0.183471	  0.001437	  0.048398	  0.075328	  0.011492	  0.012588	  0.057147
  0.049644	  0.015313	 -0.037569	  0.026019	  0.040183	 -0.058550	  0.179630	 -0.026863	  0.039851	  0.081487	 -0.033536	 -0.000064	  0.042737
  0.053837	  0.009209	 -0.052579	  0.005494	  0.044793	 -0.046724	  0.131990	 -0.024009	  0.043865	  0.046599	 -0.050631	  0.037443	  0.009256
  0.012983	  0.031288	 -0.055119	  0.050550	  0.041788	 -0.057907	  0.116614	 -0.031394	  0.037605	  0.063239	 -0.045323	  0.056680	  0.018030
  0.037431	  0.027589	 -0.078331	  0.083088	  0.026534	 -0.045997	  0.111021	 -0.016567	  0.026933	  0.088489	 -0.074367	  0.025486	  0.012813
  0.084443	  0.004921	 -0.086765	  0.077808	  0.034341	 -0.046340	  0.119304	  0.007541	  0.036687	  0.106344	 -0.082415	  0.021847	  0.015913
  0.092038	  0.018586	 -0.082498	  0.071093	  0.057327	 -0.049404	  0.110439	 -0.022310	  0.052430	  0.131084	 -0.091621	  0.025002	  0.028624
  0.078009	  0.023377	 -0.079067	  0.064232	  0.081562	 -0.068618	  0.111879	 -0.023720	  0.044674	  0.111421	 -0.098646	  0.003436	 -0.001780
  0.067513	  0.029131	 -0.034724	  0.047075	  0.069558	 -0.064683	  0.113841	 -0.018168	  0.021859	  0.084105	 -0.073664	 -0.015350	  0.005152
  0.072404	  0.030029	 -0.011837	  0.035161	  0.048168	 -0.060646	  0.114353	  0.009897	  0.039250	  0.100922	 -0.088755	 -0.023095	  0.018667
  0.079293	  0.025406	 -0.019511	  0.037038	  0.033951	 -0.049908	  0.148425	  0.013402	  0.047930	  0.104947	 -0.076817	 -0.060403	 -0.012168
  0.066403	  0.001590	 -0.055716	  0.059005	  0.021044	 -0.044289	  0.135989	 -0.021209	  0.039524	  0.102876	 -0.047925	 -0.077813	 -0.072436
  0.047691	  0.008184	 -0.069524	  0.096829	  0.031376	 -0.022186	  0.130660	 -0.036487	  0.017026	  0.110241	 -0.048995	 -0.117219	 -0.103428
  0.032675	  0.045999	 -0.034656	  0.066402	  0.016660	 -0.050248	  0.157774	 -0.041148	  0.010875	  0.052751	 -0.057152	 -0.128575	 -0.088909
  0.037879	  0.054674	 -0.037081	  0.077702	  0.000597	 -0.052204	  0.105335	 -0.023594	  0.027491	  0.052851	 -0.049521	 -0.106520	 -0.043507
  0.028727	  0.068499	 -0.040775	  0.079226	  0.008053	 -0.046554	  0.074358	 -0.015019	  0.061962	  0.055307	 -0.034505	 -0.107782	 -0.010221
  0.029970	  0.055570	 -0.082508	  0.093730	 -0.000199	 -0.065930	  0.111472	  0.016587	  0.065107	  0.032692	 -0.064153	 -0.081246	 -0.036648
  0.016573	  0.040697	 -0.104966	  0.092890	 -0.030327	 -0.053379	  0.112657	  0.015748	  0.063081	  0.032065	 -0.071874	 -0.060333	 -0.050797
 -0.013827	  0.035454	 -0.115847	  0.077593	 -0.030701	 -0.045390	  0.101931	 -0.004228	  0.083256	  0.042119	 -0.060416	 -0.021735	 -0.042714
 -0.012713	 -0.003067	 -0.128510	  0.041707	 -0.038456	 -0.047011	  0.122586	  0.008066	  0.113263	  0.056147	 -0.046916	  0.009869	 -0.016625
 -0.018990	 -0.022173	 -0.128991	  0.018249	 -0.055152	 -0.042258	  0.141155	  0.016581	  0.107009	  0.082054	 -0.081018	  0.007761	 -0.021975
 -0.000426	 -0.026300	 -0.100562	  0.014552	 -0.045939	 -0.055721	  0.132204	  0.025356	  0.084785	  0.093369	 -0.068797	 -0.027835	 -0.027036
  0.036581	 -0.054239	 -0.090614	  0.029941	 -0.023056	 -0.083146	  0.126802	 -0.003637	  0.067352	  0.080598	 -0.059182	 -0.035907	 -0.015483
  0.042565	 -0.031568	 -0.071782	  0.038144	  0.013026	 -0.074654	  0.143863	 -0.001648	  0.057247	  0.066359	 -0.035046	 -0.003356	  0.003973
  0.030744	 -0.011692	 -0.066663	  0.035087	 -0.023060	 -0.081606	  0.141129	  0.025945	  0.072753	  0.073959	 -0.029989	  0.003766	 -0.005560
 -0.024827	  0.010252	 -0.069082	  0.029439	 -0.024838	 -0.074112	  0.125516	  0.032031	  0.101522	  0.068406	 -0.040888	  0.007925	 -0.022023
 -0.021643	  0.006403	 -0.039367	  0.021240	 -0.007929	 -0.032018	  0.126682	  0.022037	  0.093025	  0.089692	 -0.020572	  0.017121	 -0.044907
 -0.011857	  0.002768	 -0.037275	  0.014695	 -0.018837	 -0.017012	  0.114249	 -0.008304	  0.083902	  0.116206	 -0.008252	  0.013860	 -0.050966
 -0.035430	 -0.002854	 -0.062652	 -0.004694	 -0.021805	 -0.019726	  0.088020	 -0.002421	  0.049185	  0.114593	 -0.016379	  0.020382	 -0.054345
 -0.025960	 -0.039238	 -0.076958	  0.015002	 -0.024152	 -0.007437	  0.121750	  0.009587	  0.031034	  0.138811	 -0.037082	  0.019430	 -0.046506
 -0.010987	 -0.031882	 -0.063660	  0.061236	 -0.003963	  0.011041	  0.145099	 -0.011961	  0.045496	  0.160651	 -0.039139	  0.025807	 -0.037330
 -0.010055	 -0.023068	 -0.074506	  0.065110	 -0.001871	  0.008238	  0.163472	 -0.009781	  0.037800	  0.143350	 -0.021459	 -0.003012	 -0.072616
 -0.002330	 -0.038788	 -0.068702	  0.061613	  0.016449	 -0.001256	  0.143927	 -0.007024	  0.046051	  0.119579	 -0.016095	 -0.002281	 -0.064842
  0.002244	 -0.030751	 -0.069159	  0.099893	  0.063840	 -0.005513	  0.100006	  0.003322	  0.050584	  0.122594	  0.006103	 -0.023865	 -0.042136
  0.017023	 -0.001083	 -0.078334	  0.078844	  0.073837	 -0.029874	  0.082409	  0.037325	  0.056540	  0.122962	  0.010868	 -0.059967	 -0.059578
  0.007973	 -0.019033	 -0.087249	  0.050116	  0.066123	 -0.033866	  0.081372	  0.049741	  0.064847	  0.109236	  0.011236	 -0.097202	 -0.051621
 -0.004561	  0.002834	 -0.097474	  0.054210	  0.058108	 -0.049515	  0.101864	  0.038665	  0.042439	  0.092993	 -0.013235	 -0.102910	 -0.064609
 -0.022820	  0.017976	 -0.090773	  0.084040	  0.053503	 -0.045084	  0.114948	  0.027807	  0.050494	  0.085907	 -0.035375	 -0.091634	 -0.023821
  0.008427	  0.012272	 -0.105320	  0.060809	  0.060549	 -0.003325	  0.117630	  0.019736	  0.041110	  0.068390	 -0.022307	 -0.076730	 -0.010441
 -0.005149	 -0.013645	 -0.068355	  0.070292	  0.045297	  0.003701	  0.134884	  0.012280	  0.053402	  0.039956	 -0.005399	 -0.039889	 -0.007647
 -0.011090	 -0.015202	 -0.060974	  0.084959	  0.074418	  0.021653	  0.147341	  0.023523	  0.050752	  0.057671	  0.000212	 -0.019963	 -0.000735
 -0.030210	 -0.014921	 -0.067691	  0.098877	  0.093380	  0.003049	  0.151172	  0.042537	  0.027803	  0.070080	 -0.018903	 -0.022662	 -0.018967
 -0.003200	 -0.027347	 -0.107095	  0.112290	  0.067285	  0.007645	  0.157637	  0.024667	  0.026856	  0.062555	 -0.028557	 -0.040764	 -0.015659
  0.013802	 -0.002541	 -0.119855	  0.125601	  0.050775	  0.009565	  0.147812	 -0.006437	  0.012935	  0.047609	 -0.048507	 -0.071225	 -0.063032
  0.006888	  0.025193	 -0.149317	  0.136247	  0.032244	  0.008704	  0.109755	 -0.026146	  0.007966	  0.077032	 -0.069644	 -0.068938	 -0.075338
 -0.008342	  0.032295	 -0.175673	  0.108274	  0.020705	  0.031510	  0.131091	 -0.020969	  0.016693	  0.093661	 -0.087581	 -0.081724	 -0.080235
 -0.047274	  0.025469	 -0.199216	  0.063782	  0.004702	  0.010823	  0.133655	  0.003530	  0.020385	  0.077026	 -0.067069	 -0.036427	 -0.042343
 -0.066768	  0.033171	 -0.176009	  0.058976	 -0.026959	  0.034121	  0.118696	  0.004668	  0.012401	  0.075617	 -0.076066	 -0.014912	 -0.032021
 -0.079819	  0.001266	 -0.167709	  0.055458	 -0.023753	  0.042213	  0.128212	 -0.010834	  0.002357	  0.090086	 -0.054175	 -0.033686	 -0.028966
 -0.063801	 -0.020251	 -0.142303	  0.057688	 -0.003312	  0.009772	  0.126204	 -0.008702	  0.005359	  0.122434	 -0.017302	 -0.028728	 -0.014239
 -0.066754	 -0.006541	 -0.125472	  0.067515	 -0.003359	 -0.000708	  0.123355	 -0.008634	 -0.010275	  0.112598	 -0.024509	 -0.010507	 -0.027810
 -0.047835	 -0.001972	 -0.134177	  0.034624	  0.007815	 -0.008934	  0.153889	 -0.015240	 -0.032984	  0.086953	 -0.001772	 -0.050130	  0.008223
 -0.025681	  0.027158	 -0.098405	  0.047771	  0.008117	 -0.023736	  0.146083	 -0.024372	 -0.017469	  0.060175	  0.015563	 -0.054189	  0.008994
 -0.028742	  0.018166	 -0.077982	  0.060507	  0.029609	 -0.044369	  0.121759	 -0.000339	 -0.018696	  0.031887	 -0.023984	 -0.079947	 -0.026749
 -0.032645	  0.004545	 -0.106732	  0.064750	  0.053633	 -0.025081	  0.138333	  0.059269	  0.006905	  0.024019	 -0.043624	 -0.097141	 -0.023937
 -0.017049	  0.005606	 -0.092942	  0.082925	  0.064976	 -0.017489	  0.146484	  0.040227	  0.014062	  0.016986	 -0.039462	 -0.076040	 -0.073471
 -0.021282	  0.005250	 -0.048301	  0.064025	  0.065726	  0.010089	  0.136361	 -0.014721	  0.013794	  0.057170	 -0.064392	 -0.076932	 -0.122712
 -0.019705	  0.008327	 -0.007165	  0.081234	  0.046266	  0.030849	  0.117910	 -0.010868	  0.024533	  0.095865	 -0.037629	 -0.049298	 -0.139528
 -0.005537	  0.042335	 -0.019397	  0.088661	  0.031510	  0.026429	  0.100739	  0.036319	  0.008105	  0.104840	 -0.030731	 -0.041583	 -0.152507
 -0.018068	  0.050943	 -0.067549	  0.072288	  0.009041	  0.036969	  0.111774	  0.067839	  0.018715	  0.091299	 -0.025157	 -0.052626	 -0.159774
 -0.026982	  0.046008	 -0.056105	  0.068852	  0.018638	  0.017127	  0.104912	  0.046618	 -0.005629	  0.098772	 -0.009859	 -0.055360	 -0.171547
 -0.035031	  0.023589	 -0.051442	  0.075596	 -0.023668	 -0.007060	  0.109201	  0.076772	 -0.011274	  0.105620	 -0.000019	 -0.051599	 -0.148065
 -0.026210	  0.025870	 -0.074672	  0.057627	 -0.005769	 -0.006580	  0.114594	  0.097132	 -0.001842	  0.086706	  0.009461	 -0.022641	 -0.196700
 -0.030038	  0.033683	 -0.080685	  0.025342	  0.006102	  0.014173	  0.095870	  0.105480	  0.015358	  0.101547	 -0.005978	 -0.012835	 -0.218476
 -0.038351	  0.061081	 -0.069357	  0.024738	  0.026355	  0.041097	  0.090818	  0.108238	  0.020948	  0.095758	 -0.055091	 -0.020548	 -0.202209
 -0.029527	  0.057244	 -0.059929	  0.020412	  0.043722	  0.037197	  0.097244	  0.096273	  0.020931	  0.085644	 -0.038250	 -0.058260	 -0.200250
 -0.034385	  0.039771	 -0.081630	  0.033059	  0.030932	  0.039566	  0.106942	  0.058972	  0.034996	  0.089215	 -0.031035	 -0.051375	 -0.195649
 -0.045870	  0.056959	 -0.107267	  0.049591	  0.064155	  0.023857	  0.101468	  0.035409	  0.033602	  0.100646	 -0.050887	 -0.034146	 -0.195380
 -0.061082	  0.038324	 -0.140608	  0.048371	  0.070248	  0.067736	  0.072490	  0.044130	  0.005902	  0.102886	 -0.051584	 -0.047172	 -0.168280
 -0.012028	  0.033329	 -0.163245	  0.044154	  0.060536	  0.063490	  0.077202	  0.015862	 -0.027137	  0.108902	 -0.044889	 -0.013111	 -0.126092
 -0.030564	  0.023535	 -0.180995	  0.020910	  0.050371	  0.043495	  0.091166	 -0.004949	 -0.012971	  0.102505	 -0.051400	 -0.005475	 -0.089235
 -0.048161	  0.028410	 -0.166683	 -0.004600	  0.035427	  0.009470	  0.094643	 -0.018385	  0.004023	  0.104892	 -0.037909	  0.009675	 -0.077318
 -0.013992	  0.037709	 -0.140775	 -0.000902	  0.034887	 -0.016997	  0.105396	 -0.023579	 -0.026532	  0.085487	 -0.036769	  0.008499	 -0.088558
  0.023829	  0.024086	 -0.157986	  0.002567	  0.034755	  0.010930	  0.106466	 -0.057377	 -0.030609	  0.067371	 -0.057467	  0.014791	 -0.076902
  0.020791	 -0.013829	 -0.120702	  0.012638	  0.011379	  0.011554	  0.116461	 -0.045636	 -0.044732	  0.073477	 -0.012604	 -0.005240	 -0.079455
  0.051324	 -0.001432	 -0.103909	  0.022029	  0.014451	  0.066968	  0.123591	  0.008791	 -0.017809	  0.088965	  0.034291	  0.010828	 -0.092778
  0.049074	 -0.005702	 -0.135829	 -0.019825	  0.026105	  0.073206	  0.083729	  0.014213	 -0.011015	  0.046890	 -0.008890	  0.006950	 -0.094323
  0.000931	  0.011710	 -0.134466	 -0.009245	  0.006656	  0.091573	  0.088247	  0.018291	  0.003521	  0.055918	 -0.020164	  0.063725	 -0.081322
  0.014878	  0.025484	 -0.125422	  0.024998	  0.032503	  0.112831	  0.102287	  0.038621	  0.007245	  0.060283	 -0.028488	  0.038843	 -0.083499
  0.035364	  0.021882	 -0.128392	  0.023461	  0.059011	  0.146889	  0.126825	  0.051722	  0.030163	  0.042426	 -0.044935	 -0.001783	 -0.093628
  0.012542	  0.024296	 -0.130105	  0.009328	  0.095254	  0.127103	  0.122192	  0.044439	  0.059107	  0.034477	 -0.052009	 -0.008551	 -0.097388
 -0.008309	  0.061555	 -0.148638	 -0.002739	  0.083052	  0.121196	  0.111203	  0.024251	  0.054576	  0.033661	 -0.040897	 -0.022401	 -0.080082
 -0.032363	  0.040888	 -0.152963	 -0.005813	  0.071051	  0.124915	  0.090039	  0.047296	  0.076298	  0.056090	 -0.039142	 -0.046737	 -0.065103
 -0.014185	  0.046359	 -0.158895	  0.016959	  0.053924	  0.112769	  0.079420	  0.065306	  0.102448	  0.078285	 -0.090451	 -0.032657	 -0.052283
  0.007155	  0.072091	 -0.116754	  0.025913	  0.030830	  0.097173	  0.071176	  0.114303	  0.103934	  0.078606	 -0.081996	 -0.046681	 -0.027240
 -0.010053	  0.077166	 -0.077231	  0.012250	  0.003182	  0.062789	  0.061788	  0.093598	  0.119223	  0.091982	 -0.036399	 -0.039306	 -0.032733
 -0.005399	  0.048397	 -0.053239	  0.013893	 -0.000144	  0.042633	  0.065821	  0.080751	  0.106451	  0.105796	 -0.040936	 -0.037950	 -0.060820
 -0.010895	  0.019847	 -0.053466	  0.019165	  0.010108	  0.037793	  0.079972	  0.111174	  0.080216	  0.070522	 -0.047387	 -0.040963	 -0.068928
 -0.032325	 -0.012777	 -0.099970	  0.005705	  0.020126	  0.020780	  0.091147	  0.112713	  0.092359	  0.068308	 -0.065793	 -0.045504	 -0.044333
 -0.049901	 -0.013670	 -0.093117	 -0.011926	  0.015637	  0.028438	  0.101048	  0.094498	  0.071319	  0.099615	 -0.065561	 -0.049429	 -0.031226
 -0.060127	  0.006146	 -0.094567	  0.013985	 -0.000693	  0.032809	  0.104616	  0.046155	  0.057127	  0.097724	 -0.076022	 -0.045360	 -0.050209
 -0.059902	  0.027560	 -0.092062	  0.018528	  0.021184	  0.018766	  0.089994	  0.057874	  0.055642	  0.110441	 -0.092749	 -0.049789	 -0.041075
 -0.034948	  0.040783	 -0.095344	 -0.001268	  0.012803	  0.016583	  0.084271	  0.062666	  0.076779	  0.116966	 -0.090552	 -0.065946	 -0.017273
 -0.043263	  0.040698	 -0.088275	  0.044962	 -0.006300	  0.027055	  0.053750	  0.053683	  0.098739	  0.117497	 -0.072650	 -0.066893	 -0.020399
 -0.048225	  0.081962	 -0.074959	  0.087759	 -0.019384	  0.056365	  0.053512	  0.049562	  0.099978	  0.069016	 -0.050790	 -0.076425	 -0.041540
 -0.027289	  0.064624	 -0.079113	  0.073599	  0.004258	  0.034700	  0.067923	  0.065550	  0.084705	  0.042492	 -0.003127	 -0.069313	 -0.052488
  0.023967	  0.069937	 -0.089140	  0.032393	  0.022148	  0.026214	  0.067976	  0.056503	  0.098432	  0.049193	 -0.005778	 -0.083452	 -0.042322
  0.034589	  0.093341	 -0.122306	  0.014116	  0.030495	  0.053166	  0.074513	  0.032700	  0.089187	  0.075112	  0.017128	 -0.111750	 -0.022787
  0.018132	  0.109060	 -0.141615	 -0.016088	  0.047068	  0.047867	  0.077044	  0.041803	  0.115202	  0.083065	  0.000199	 -0.077330	  0.011711
  0.021195	  0.118517	 -0.143712	  0.000525	  0.039931	  0.080364	  0.076755	  0.032820	  0.126893	  0.020764	  0.001268	 -0.042430	  0.000497
  0.009007	  0.145308	 -0.137066	 -0.008737	  0.036905	  0.091869	  0.093836	  0.014275	  0.126949	  0.031359	 -0.003969	 -0.008333	 -0.021300
 -0.019704	  0.121235	 -0.116338	 -0.023987	  0.041055	  0.092582	  0.107777	  0.016066	  0.096661	  0.037786	 -0.026266	 -0.016780	 -0.018147
 -0.043707	  0.127706	 -0.122128	 -0.036804	  0.047477	  0.074097	  0.118812	  0.039290	  0.117396	  0.020745	 -0.019585	 -0.015965	 -0.017958
 -0.059968	  0.149808	 -0.132160	 -0.032819	  0.036695	  0.030076	  0.160861	  0.001071	  0.123095	  0.067443	 -0.011319	 -0.014008	 -0.032966
 -0.063332	  0.171654	 -0.101707	 -0.022881	  0.038053	  0.034428	  0.154837	  0.043212	  0.117341	  0.084237	  0.001128	 -0.020512	 -0.036764
 -0.043860	  0.170369	 -0.108742	 -0.006889	  0.081806	  0.020378	  0.148015	  0.016146	  0.085162	  0.107362	 -0.018687	 -0.003117	 -0.044108
 -0.030533	  0.174804	 -0.095055	  0.014869	  0.092287	  0.022458	  0.157797	  0.005991	  0.097168	  0.161070	  0.003654	 -0.017482	 -0.038227
  0.005840	  0.118741	 -0.088763	  0.015963	  0.068076	  0.025551	  0.151604	  0.016100	  0.141160	  0.177157	 -0.000116	 -0.031130	 -0.017256
  0.004201	  0.109085	 -0.056493	  0.018401	  0.027241	  0.032262	  0.121755	  0.046403	  0.144409	  0.160304	  0.018662	 -0.035253	  0.023670
  0.014837	  0.118936	 -0.084066	  0.031392	  0.051350	  0.033376	  0.096642	  0.081810	  0.155676	  0.131409	  0.001536	 -0.016995	  0.051973
  0.024867	  0.113311	 -0.126928	  0.055754	  0.054637	  0.022060	  0.111049	  0.071600	  0.124642	  0.102187	 -0.038067	 -0.016561	  0.037644
  0.059230	  0.117101	 -0.106212	  0.058420	  0.060336	  0.006688	  0.132207	  0.049403	  0.090400	  0.091757	 -0.050283	  0.009069	  0.031074
  0.090071	  0.078602	 -0.113244	  0.039236	  0.035340	 -0.010330	  0.127584	  0.047105	  0.067064	  0.059672	 -0.055650	  0.018677	  0.030878
  0.052889	  0.087225	 -0.107320	  0.048372	  0.029697	 -0.040618	  0.122248	  0.027082	  0.052267	  0.034858	 -0.051149	  0.019352	  0.029398
  0.024545	  0.108247	 -0.119096	  0.027600	  0.029524	 -0.041234	  0.101162	 -0.042047	  0.077960	  0.035433	 -0.029015	  0.036862	  0.018546
 -0.011253	  0.117314	 -0.143527	 -0.015288	  0.017591	 -0.047178	  0.083127	 -0.059099	  0.092211	  0.060435	 -0.042879	 -0.010401	  0.004061
 -0.016742	  0.123093	 -0.181489	  0.006575	  0.010645	 -0.072642	  0.096706	 -0.063579	  0.106196	  0.062880	 -0.059753	 -0.026406	  0.027229
  0.010380	  0.109847	 -0.142321	  0.037887	 -0.038908	 -0.082890	  0.122924	 -0.064970	  0.119111	  0.057980	 -0.060131	 -0.021867	  0.057471
 -0.000913	  0.098930	 -0.099532	  0.036875	 -0.054610	 -0.082646	  0.158836	 -0.062297	  0.142253	  0.036297	 -0.071045	 -0.011772	  0.084328
  0.000116	  0.099119	 -0.101118	  0.030179	 -0.010836	 -0.056957	  0.174380	 -0.049405	  0.144381	  0.023852	 -0.046744	 -0.035634	  0.043892
  0.005062	  0.073975	 -0.096526	  0.050799	 -0.000927	 -0.033764	  0.189377	 -0.018261	  0.135266	  0.044258	 -0.055948	 -0.077291	  0.015841
  0.004500	  0.023239	 -0.093909	  0.053836	 -0.020731	 -0.031419	  0.161564	 -0.012051	  0.137828	  0.067766	 -0.060403	 -0.061101	 -0.027197
  0.018211	 -0.024226	 -0.118869	  0.037297	 -0.017679	 -0.067319	  0.172734	 -0.007356	  0.138307	  0.055439	 -0.045165	 -0.035463	 -0.036625
  0.020041	 -0.019874	 -0.110383	  0.006897	  0.018508	 -0.071295	  0.203880	 -0.050964	  0.130636	  0.065569	 -0.080289	 -0.015545	 -0.038512
  0.003502	  0.016221	 -0.118499	 -0.001992	  0.053626	 -0.062274	  0.178466	 -0.060893	  0.137137	  0.063337	 -0.027192	 -0.047664	 -0.075518
  0.010793	  0.030786	 -0.121441	  0.017233	  0.078843	 -0.057733	  0.177064	 -0.042195	  0.132807	  0.056342	 -0.000311	 -0.044792	 -0.054492
  0.024406	  0.029631	 -0.143568	  0.020234	  0.088553	 -0.065439	  0.199547	 -0.016634	  0.129161	  0.061378	  0.010881	 -0.032132	 -0.060399
  0.057888	  0.037834	 -0.181442	  0.042097	  0.034041	 -0.069493	  0.205357	 -0.033705	  0.140797	  0.063388	 -0.004687	  0.000808	 -0.054315
  0.050924	  0.035255	 -0.183689	  0.034449	  0.032032	 -0.079120	  0.170673	 -0.032903	  0.129804	  0.041885	 -0.015262	 -0.035360	 -0.015151
  0.042966	  0.033616	 -0.173274	  0.043020	  0.003906	 -0.071597	  0.164048	 -0.018712	  0.113011	  0.046848	 -0.026961	 -0.075629	 -0.012340
  0.047024	  0.043804	 -0.161279	  0.038973	 -0.024206	 -0.050148	  0.165752	 -0.023561	  0.152191	  0.040330	 -0.042874	 -0.091094	 -0.013329
  0.039150	  0.046375	 -0.165228	  0.061231	 -0.019080	 -0.066788	  0.160377	 -0.037846	  0.181996	  0.075692	 -0.054760	 -0.107821	 -0.020313
 -0.000171	  0.020286	 -0.189226	  0.103303	 -0.027338	 -0.102118	  0.197864	 -0.049963	  0.192790	  0.087710	 -0.054285	 -0.091561	 -0.068025
  0.032971	  0.007219	 -0.169961	  0.092784	 -0.021342	 -0.123675	  0.217432	 -0.051728	  0.190612	  0.097556	 -0.068616	 -0.089858	 -0.052783
  0.056034	  0.007236	 -0.129392	  0.054440	  0.011542	 -0.128841	  0.228123	 -0.042773	  0.187497	  0.132056	 -0.068258	 -0.075861	  0.014555
  0.044553	  0.013600	 -0.129465	  0.061645	  0.020525	 -0.119414	  0.215674	 -0.047532	  0.167445	  0.131983	 -0.031555	 -0.051330	  0.024666
  0.043554	  0.010353	 -0.116002	  0.055435	  0.028550	 -0.078170	  0.210144	 -0.066075	  0.165956	  0.105585	 -0.059349	 -0.042896	  0.036058
  0.035247	 -0.014655	 -0.119169	  0.048192	  0.012613	 -0.090580	  0.200183	 -0.068323	  0.120807	  0.089410	 -0.067898	 -0.031435	  0.048192
  0.015084	 -0.013074	 -0.122255	  0.019323	  0.022797	 -0.135123	  0.207548	 -0.089225	  0.128954	  0.053878	 -0.046082	 -0.052864	  0.051061
  0.026000	 -0.006438	 -0.121708	  0.022551	  0.027095	 -0.116116	  0.194526	 -0.090710	  0.140351	  0.041698	 -0.038550	 -0.056887	  0.060587
  0.018771	 -0.015480	 -0.096476	  0.006134	 -0.005194	 -0.087541	  0.218266	 -0.108662	  0.132687	  0.075979	 -0.043721	 -0.057009	  0.076518
 -0.003995	 -0.028339	 -0.104935	  0.004606	 -0.001395	 -0.040945	  0.207467	 -0.116259	  0.126953	  0.097241	 -0.065435	 -0.087267	  0.046197
 -0.002216	 -0.045636	 -0.106523	  0.012774	 -0.000311	 -0.045740	  0.242065	 -0.078664	  0.099210	  0.084553	 -0.052895	 -0.070174	  0.027330
  0.016979	 -0.061007	 -0.110068	  0.010267	 -0.004387	 -0.055844	  0.231431	 -0.051600	  0.096628	  0.105216	 -0.043840	 -0.083925	  0.055588
  0.022584	 -0.060975	 -0.117205	  0.015729	 -0.004098	 -0.078225	  0.199781	 -0.029772	  0.092778	  0.148000	 -0.044312	 -0.073020	  0.062852
 -0.018503	 -0.045887	 -0.136741	  0.020512	 -0.018201	 -0.067232	  0.181397	 -0.045232	  0.083453	  0.121013	 -0.077239	 -0.078087	  0.095765
 -0.045981	 -0.029550	 -0.145759	  0.009281	  0.017539	 -0.044024	  0.163354	 -0.053579	  0.078565	  0.131837	 -0.083674	 -0.084238	  0.086850
 -0.056309	 -0.047695	 -0.131054	  0.040687	  0.018712	 -0.057475	  0.158282	 -0.048784	  0.072164	  0.118127	 -0.090635	 -0.040118	  0.047202
 -0.066624	 -0.085603	 -0.111002	  0.059548	  0.000982	 -0.041361	  0.157608	 -0.082323	  0.047612	  0.102982	 -0.031858	 -0.032055	  0.030133
 -0.079754	 -0.108405	 -0.101789	  0.055997	 -0.031693	 -0.038185	  0.147619	 -0.061068	  0.043649	  0.086875	 -0.011995	 -0.054929	  0.041560
