# Supplementary material for: A fluorescent photoimmunoconjugate for imaging of cholesteatoma
Source: Sci Rep. 2022 Nov 19;12:19905. doi: 10.1038/s41598-022-22072-9 (PMC9675863; doi:10.1038/s41598-022-22072-9)
Supplement: Supplementary file 2 — Supplementary Information 2. [file 41598_2022_22072_MOESM2_ESM.zip › Data/ABR-51-5]

:RUN-5	LEVEL SWEEP	TEMP:NaN	6/6/2018	11:48 AM	NaNHR:
:SW EAR: R	SW FREQ: 22.65	# AVERAGES: 512	REP RATE (/sec): 40	DRIVER: RS Tweeter	SAMPLE (�sec): 40	
:NOTES-
:CHAMBER-CH4B-PXI
:CFTS Version: V2.7.2 (R850)
:LEVELS:20;25;30;35;40;45;50;55;60;65;70;75;80;
:DATA
  0.044352	  0.030130	  0.031900	 -0.008555	  0.044961	  0.028501	  0.003475	  0.001147	 -0.035068	 -0.005233	 -0.000844	 -0.043001	 -0.043063
  0.040086	  0.009351	  0.067910	 -0.005772	  0.004516	  0.021040	  0.007960	  0.004937	 -0.008996	  0.005906	 -0.029750	 -0.061341	 -0.051354
  0.012363	 -0.015628	  0.039105	  0.019835	  0.010795	  0.006745	  0.010806	  0.023909	 -0.030286	  0.010036	 -0.047935	 -0.076001	 -0.067246
  0.006052	 -0.002618	  0.013598	  0.005456	  0.018515	 -0.007380	  0.002473	  0.020210	 -0.042820	 -0.001539	 -0.057292	 -0.064123	 -0.050590
 -0.020729	 -0.008386	 -0.003550	 -0.006731	  0.012609	 -0.000845	 -0.016982	  0.018569	 -0.026757	 -0.027784	 -0.056755	 -0.044108	 -0.021908
  0.018100	 -0.003225	  0.000894	 -0.019891	  0.027959	 -0.005182	 -0.014251	  0.011791	 -0.023370	 -0.046489	 -0.044936	  0.008231	 -0.012024
  0.030574	 -0.001568	  0.000368	 -0.014230	  0.041737	 -0.007765	 -0.026888	  0.012493	 -0.014144	 -0.038107	 -0.018618	  0.008351	 -0.003746
  0.000426	 -0.022157	  0.008017	  0.022601	  0.045060	 -0.017724	 -0.021123	  0.060968	 -0.039746	 -0.039484	 -0.021001	 -0.002714	 -0.033588
 -0.016076	 -0.005177	  0.018959	  0.027887	  0.036496	 -0.014717	 -0.000016	  0.060376	 -0.026952	 -0.031155	 -0.018019	 -0.024151	 -0.041343
 -0.037272	  0.009514	  0.011366	 -0.004331	  0.004384	 -0.001992	  0.006350	 -0.001192	 -0.016215	 -0.040306	  0.002420	 -0.033818	 -0.060193
 -0.039822	 -0.028348	 -0.006522	 -0.011646	  0.005209	  0.014142	  0.017096	 -0.005572	 -0.005614	 -0.029944	 -0.016022	 -0.029032	 -0.076987
 -0.043440	 -0.032003	 -0.028705	 -0.008265	 -0.004725	  0.027257	  0.014798	 -0.039898	  0.016262	 -0.017221	 -0.022226	 -0.027292	 -0.111913
 -0.040477	 -0.000999	 -0.027902	 -0.013965	 -0.013364	  0.023731	 -0.011607	 -0.027688	  0.026645	 -0.013790	 -0.020814	 -0.047472	 -0.099536
 -0.015459	  0.019373	 -0.022586	 -0.020389	 -0.019771	  0.015459	 -0.021471	 -0.004300	  0.056047	 -0.010298	  0.011365	 -0.050776	 -0.069459
  0.015734	  0.028939	 -0.028790	 -0.009606	 -0.038036	  0.002657	 -0.006967	 -0.022577	  0.040837	 -0.003843	  0.011127	 -0.020928	 -0.057058
  0.022798	  0.023701	 -0.034322	 -0.032881	 -0.045907	 -0.005451	  0.006336	 -0.049313	  0.029101	  0.020049	  0.000898	  0.007384	 -0.027191
  0.009101	  0.006371	 -0.029459	 -0.015980	 -0.043833	 -0.012048	  0.039385	 -0.035931	  0.022481	  0.040751	  0.020664	  0.037822	  0.067648
 -0.004435	  0.022628	 -0.001504	  0.024424	 -0.037382	 -0.005372	  0.019595	 -0.033731	 -0.003353	  0.045651	  0.056476	  0.083921	  0.182661
  0.000516	 -0.008430	  0.003018	  0.035459	 -0.029773	 -0.012884	 -0.001199	 -0.026206	  0.029686	  0.072139	  0.108935	  0.162929	  0.270429
  0.017608	 -0.021470	 -0.011797	  0.036579	 -0.019449	 -0.048175	 -0.007769	  0.032007	  0.052261	  0.110662	  0.142328	  0.216118	  0.306460
  0.059653	 -0.022486	 -0.017705	  0.018525	 -0.015060	 -0.035892	 -0.005912	  0.049399	  0.079823	  0.128274	  0.158206	  0.220888	  0.288614
  0.064520	 -0.007358	 -0.025787	 -0.010952	 -0.036608	 -0.030122	  0.037266	  0.083631	  0.115023	  0.126129	  0.159195	  0.203141	  0.294536
  0.046281	  0.003451	 -0.013794	 -0.028189	 -0.039111	 -0.046853	  0.020965	  0.132815	  0.175903	  0.131595	  0.161967	  0.222684	  0.291158
  0.046410	 -0.016000	 -0.008335	 -0.036461	 -0.027977	 -0.006741	  0.012938	  0.110441	  0.162997	  0.150525	  0.196003	  0.243192	  0.327217
  0.042132	 -0.023822	 -0.020182	 -0.014136	 -0.011500	  0.000932	  0.022505	  0.122319	  0.145045	  0.170319	  0.186354	  0.183721	  0.340960
  0.016566	 -0.022445	 -0.024066	 -0.003440	  0.026980	 -0.022093	  0.049515	  0.132105	  0.112024	  0.135558	  0.202946	  0.165095	  0.349993
 -0.019984	 -0.045516	 -0.012393	 -0.017724	  0.053680	  0.009193	  0.070821	  0.102904	  0.093536	  0.131643	  0.235627	  0.180737	  0.364932
 -0.039999	 -0.016662	 -0.005421	 -0.017154	  0.049410	  0.019967	  0.073003	  0.102640	  0.124805	  0.154704	  0.252486	  0.243597	  0.404009
 -0.041071	  0.025572	 -0.021221	  0.040867	  0.040012	  0.027789	  0.078836	  0.089727	  0.098171	  0.116012	  0.273259	  0.336349	  0.521240
 -0.025963	  0.041593	 -0.030329	  0.076467	  0.035876	  0.036143	  0.064175	  0.069720	  0.088024	  0.138772	  0.342980	  0.480562	  0.670546
 -0.021514	  0.066866	 -0.001553	  0.063379	  0.016771	  0.020291	  0.064326	  0.074536	  0.110799	  0.175579	  0.437440	  0.655434	  0.835625
 -0.037981	  0.045084	  0.010751	  0.076022	  0.015417	 -0.000443	  0.072064	  0.144445	  0.165106	  0.306075	  0.562471	  0.777163	  0.992938
 -0.054516	  0.054547	  0.005484	  0.110900	  0.037445	 -0.004501	  0.105446	  0.207051	  0.273810	  0.414332	  0.651998	  0.874552	  1.134689
 -0.035016	  0.074776	  0.017375	  0.096808	  0.050774	  0.008712	  0.180714	  0.256041	  0.391387	  0.512586	  0.762307	  0.945469	  1.208915
 -0.022220	  0.074934	  0.049249	  0.082593	  0.044706	  0.073993	  0.246928	  0.361078	  0.463831	  0.604328	  0.832320	  0.962235	  1.225987
 -0.009980	  0.094541	  0.076326	  0.040352	  0.023277	  0.122939	  0.328037	  0.453368	  0.482535	  0.667868	  0.843639	  0.920342	  1.168537
 -0.022055	  0.064312	  0.087637	  0.017866	  0.028371	  0.138106	  0.416828	  0.511977	  0.531733	  0.655801	  0.769386	  0.831117	  1.027530
 -0.016477	  0.066194	  0.069118	  0.032748	  0.043171	  0.187724	  0.460162	  0.519692	  0.515703	  0.609367	  0.655927	  0.730424	  0.802886
 -0.013199	  0.073359	  0.078271	  0.053729	  0.053560	  0.226469	  0.473036	  0.484007	  0.456843	  0.506656	  0.507540	  0.548527	  0.570902
  0.008204	  0.048852	  0.083819	  0.078689	  0.093319	  0.239583	  0.449520	  0.429013	  0.363079	  0.345493	  0.328676	  0.366318	  0.331202
  0.039665	  0.032532	  0.048189	  0.093244	  0.130262	  0.258547	  0.410852	  0.369114	  0.281257	  0.221608	  0.194965	  0.155869	  0.075999
  0.054025	  0.035470	  0.047989	  0.110713	  0.143715	  0.229780	  0.319208	  0.246136	  0.180044	  0.058188	  0.003305	 -0.041998	 -0.121097
  0.044523	  0.046801	  0.049832	  0.110439	  0.164216	  0.156437	  0.216478	  0.137424	  0.070581	 -0.117140	 -0.146104	 -0.208356	 -0.330940
  0.019400	  0.034994	  0.033606	  0.136625	  0.156760	  0.125187	  0.097171	  0.013666	 -0.075140	 -0.240156	 -0.305991	 -0.383869	 -0.554178
  0.003114	  0.020407	  0.019767	  0.133574	  0.132835	  0.075980	  0.012886	 -0.090046	 -0.183391	 -0.315099	 -0.414735	 -0.524392	 -0.718565
  0.015137	  0.010163	  0.001196	  0.109551	  0.083594	 -0.029352	 -0.077046	 -0.193896	 -0.278201	 -0.346715	 -0.505342	 -0.600054	 -0.829319
  0.022609	  0.006424	 -0.003866	  0.102496	  0.038747	 -0.132338	 -0.179331	 -0.259985	 -0.345571	 -0.381173	 -0.568106	 -0.676927	 -0.903312
  0.040293	  0.002519	  0.003087	  0.109881	 -0.038640	 -0.194771	 -0.245291	 -0.313990	 -0.385714	 -0.415214	 -0.623922	 -0.725943	 -0.919957
  0.029666	  0.015004	  0.023990	  0.120394	 -0.086358	 -0.265770	 -0.269793	 -0.357775	 -0.394887	 -0.438577	 -0.644377	 -0.733435	 -0.892850
  0.014273	 -0.001499	  0.043850	  0.073414	 -0.146539	 -0.284879	 -0.304316	 -0.348658	 -0.364742	 -0.433382	 -0.650305	 -0.707191	 -0.806136
  0.025860	  0.009065	  0.035221	  0.007589	 -0.175949	 -0.274937	 -0.318175	 -0.309220	 -0.347746	 -0.369104	 -0.634581	 -0.624185	 -0.666093
  0.005041	  0.005625	  0.039366	 -0.017224	 -0.182054	 -0.277694	 -0.285544	 -0.289203	 -0.334983	 -0.338073	 -0.515999	 -0.487732	 -0.489678
  0.014037	  0.026472	  0.037222	 -0.032221	 -0.200263	 -0.296970	 -0.246127	 -0.287474	 -0.287436	 -0.306275	 -0.379079	 -0.296847	 -0.263612
  0.076994	  0.017011	  0.000705	 -0.066665	 -0.208308	 -0.236187	 -0.191590	 -0.233675	 -0.247504	 -0.213868	 -0.209284	 -0.083941	  0.004023
  0.098051	  0.012727	  0.000404	 -0.103695	 -0.188721	 -0.203792	 -0.109130	 -0.126157	 -0.150188	 -0.069366	 -0.018133	  0.156855	  0.244960
  0.084658	  0.019338	  0.014188	 -0.122857	 -0.163606	 -0.177176	 -0.039547	 -0.027528	 -0.028546	  0.074815	  0.215523	  0.358566	  0.455326
  0.081745	  0.013998	  0.010671	 -0.084259	 -0.146086	 -0.148652	  0.031937	  0.039631	  0.075936	  0.212537	  0.360109	  0.500649	  0.615783
  0.071929	  0.013799	 -0.002838	 -0.092481	 -0.114627	 -0.108701	  0.065230	  0.136101	  0.201300	  0.364732	  0.470320	  0.617411	  0.759058
  0.089800	  0.019252	  0.017135	 -0.095836	 -0.065446	 -0.010785	  0.134298	  0.245376	  0.343100	  0.469363	  0.610163	  0.677765	  0.783088
  0.077872	  0.046327	  0.023488	 -0.071001	 -0.027099	  0.025760	  0.221434	  0.302384	  0.402614	  0.528292	  0.651434	  0.672926	  0.766104
  0.037966	  0.042465	  0.013489	 -0.073711	  0.020050	  0.084347	  0.279182	  0.377557	  0.409380	  0.523598	  0.625891	  0.650974	  0.685751
 -0.001728	  0.034350	  0.001779	 -0.061356	  0.067480	  0.127031	  0.332516	  0.397215	  0.399689	  0.505732	  0.559297	  0.594505	  0.615737
  0.014283	  0.052237	  0.018179	 -0.004445	  0.100792	  0.130427	  0.357728	  0.387285	  0.396492	  0.474289	  0.450799	  0.478441	  0.564521
  0.016068	  0.062768	  0.033777	  0.034043	  0.136993	  0.168796	  0.323335	  0.360590	  0.380757	  0.384025	  0.332108	  0.372144	  0.485418
  0.034693	  0.033456	  0.040720	  0.066564	  0.127154	  0.161807	  0.268715	  0.330110	  0.351828	  0.322894	  0.260305	  0.330492	  0.393517
  0.015484	  0.029835	  0.033603	  0.100639	  0.116924	  0.128082	  0.215937	  0.285202	  0.282818	  0.273700	  0.207760	  0.268397	  0.265669
  0.016348	  0.056874	  0.056153	  0.139627	  0.143325	  0.102200	  0.196749	  0.245015	  0.187886	  0.202880	  0.161400	  0.180187	  0.188328
  0.038765	  0.112589	  0.045091	  0.138063	  0.132445	  0.064302	  0.203148	  0.206561	  0.154546	  0.136455	  0.108515	  0.101365	  0.118594
  0.040166	  0.143437	  0.053198	  0.114117	  0.109212	  0.072557	  0.171958	  0.154968	  0.101413	  0.084007	  0.035460	  0.014891	  0.057768
  0.085230	  0.153640	  0.100406	  0.140330	  0.111506	  0.080601	  0.155126	  0.126729	  0.057190	  0.043076	 -0.033813	 -0.073489	 -0.011005
  0.098685	  0.119313	  0.112201	  0.147754	  0.102085	  0.072305	  0.130270	  0.061483	 -0.018437	 -0.024290	 -0.084256	 -0.123984	 -0.052665
  0.091187	  0.088512	  0.091924	  0.138200	  0.090767	  0.035353	  0.088722	 -0.019621	 -0.082872	 -0.043485	 -0.106128	 -0.121721	 -0.050668
  0.079100	  0.084369	  0.076926	  0.156096	  0.079292	  0.037480	  0.014786	 -0.076333	 -0.132735	 -0.079726	 -0.106966	 -0.124196	 -0.041595
  0.091173	  0.097462	  0.047818	  0.128227	  0.061906	  0.022408	 -0.035104	 -0.131495	 -0.148097	 -0.070041	 -0.073543	 -0.080140	 -0.049313
  0.091211	  0.095945	  0.031798	  0.108764	  0.029359	 -0.014276	 -0.091939	 -0.178306	 -0.123103	 -0.037086	 -0.039769	 -0.031718	 -0.014375
  0.067977	  0.090866	  0.021813	  0.083130	  0.038985	 -0.046757	 -0.123700	 -0.176843	 -0.083797	 -0.025282	  0.006772	  0.026740	  0.006485
  0.073652	  0.065879	  0.009184	  0.056075	  0.057607	 -0.095212	 -0.148312	 -0.150028	 -0.041355	 -0.038326	  0.033458	  0.020779	  0.022386
  0.098922	  0.058881	  0.030211	  0.047157	  0.021042	 -0.110911	 -0.137310	 -0.131608	  0.000226	 -0.033381	  0.059596	  0.014488	  0.009812
  0.096087	  0.033864	  0.049218	  0.029961	  0.025735	 -0.159963	 -0.110747	 -0.084390	  0.028420	 -0.020286	  0.074767	  0.020034	  0.019229
  0.050784	  0.032469	  0.031109	  0.014832	 -0.014227	 -0.158221	 -0.054279	 -0.008682	  0.030595	  0.005612	  0.089369	  0.062115	  0.054065
 -0.002066	  0.025331	  0.011308	  0.041257	 -0.070231	 -0.134476	 -0.013791	  0.000970	  0.054735	  0.069253	  0.091538	  0.097660	  0.070984
  0.001921	  0.048557	 -0.011642	  0.038083	 -0.113350	 -0.122431	  0.004963	 -0.018409	  0.068199	  0.129507	  0.072640	  0.092911	  0.071479
  0.012161	  0.049508	 -0.005832	  0.023922	 -0.109059	 -0.080188	  0.011484	  0.015314	  0.127550	  0.166856	  0.084967	  0.094291	  0.076106
  0.003242	  0.061072	 -0.002077	  0.034026	 -0.073334	 -0.048824	  0.020201	  0.020686	  0.149184	  0.132613	  0.126839	  0.126098	  0.138347
 -0.012022	  0.068348	 -0.009708	  0.012232	 -0.062557	 -0.001193	  0.036710	  0.020086	  0.159673	  0.109000	  0.122851	  0.112705	  0.155208
 -0.006887	  0.026102	  0.011228	  0.016156	 -0.032451	  0.022458	  0.061689	  0.039278	  0.143200	  0.092437	  0.135784	  0.110009	  0.161523
  0.001805	  0.063179	  0.009098	  0.011965	 -0.024295	  0.038606	  0.086502	  0.059110	  0.153964	  0.078288	  0.152206	  0.127741	  0.143201
  0.012230	  0.050396	  0.036243	  0.005860	 -0.006335	  0.024854	  0.085574	  0.058095	  0.133471	  0.071691	  0.140935	  0.152822	  0.148979
  0.009734	  0.076509	  0.018261	 -0.020363	 -0.013391	  0.025450	  0.092848	  0.046145	  0.124029	  0.066810	  0.109707	  0.144084	  0.121582
 -0.007007	  0.100326	  0.007003	  0.017174	 -0.030098	  0.016643	  0.128338	  0.064452	  0.134938	  0.046558	  0.089829	  0.102519	  0.104659
  0.036620	  0.048000	  0.033686	  0.052357	  0.005421	 -0.003690	  0.142056	  0.061796	  0.132885	  0.035127	  0.071083	  0.068799	  0.058111
  0.044208	  0.032986	  0.039785	  0.070333	 -0.003544	  0.014374	  0.126121	  0.074509	  0.099463	  0.016287	  0.058941	  0.073842	  0.025354
  0.071436	  0.040369	  0.017048	  0.075470	  0.003602	  0.002751	  0.136719	  0.035625	  0.097793	  0.002651	  0.056340	  0.094857	  0.015267
  0.095675	  0.064902	  0.002946	  0.094062	  0.020719	  0.012163	  0.133363	  0.025394	  0.094364	  0.001136	  0.045437	  0.082798	  0.029062
  0.074204	  0.086790	  0.001796	  0.112189	  0.030150	  0.036308	  0.110637	  0.031847	  0.080799	 -0.013469	  0.054315	  0.118213	  0.080725
  0.072534	  0.067775	  0.005968	  0.111817	  0.013033	  0.006472	  0.112235	  0.011440	  0.098239	  0.012591	  0.065401	  0.151713	  0.122918
  0.076325	  0.071359	 -0.002717	  0.133816	  0.030842	  0.011661	  0.114760	 -0.002170	  0.075009	  0.024928	  0.079957	  0.180546	  0.124958
  0.082276	  0.104237	  0.017046	  0.127792	  0.030446	 -0.030395	  0.110361	  0.001758	  0.088553	  0.042490	  0.128152	  0.192562	  0.127008
  0.063181	  0.139054	  0.006642	  0.094508	  0.060256	 -0.028534	  0.105631	  0.027236	  0.088863	  0.111670	  0.160700	  0.208649	  0.140529
  0.028216	  0.143312	 -0.011427	  0.114555	  0.073030	 -0.023024	  0.075734	  0.012923	  0.117863	  0.158723	  0.173812	  0.216382	  0.149743
  0.029607	  0.151626	 -0.016652	  0.111645	  0.047339	 -0.060208	  0.084338	  0.025959	  0.138985	  0.152152	  0.263159	  0.271953	  0.206567
  0.039622	  0.147935	 -0.037578	  0.077067	  0.012346	 -0.062683	  0.108231	  0.086604	  0.156186	  0.199549	  0.296743	  0.329472	  0.237703
  0.051238	  0.138648	 -0.030556	  0.080408	  0.017965	 -0.047102	  0.117001	  0.132315	  0.203727	  0.261520	  0.334044	  0.380867	  0.312188
  0.039317	  0.122362	 -0.023020	  0.036771	  0.002576	 -0.036756	  0.132733	  0.151802	  0.232705	  0.308507	  0.357709	  0.432330	  0.396661
  0.063533	  0.139596	 -0.015394	  0.031576	 -0.005344	 -0.007670	  0.140545	  0.143680	  0.254579	  0.316674	  0.356178	  0.441540	  0.473998
  0.041925	  0.114547	 -0.017253	  0.049594	  0.036881	 -0.008387	  0.141381	  0.143469	  0.265555	  0.342790	  0.401061	  0.470026	  0.545307
  0.058120	  0.111607	 -0.016203	  0.068024	  0.057129	 -0.016451	  0.160595	  0.182985	  0.254868	  0.375617	  0.455925	  0.540971	  0.629042
  0.082075	  0.136314	 -0.006690	  0.082665	  0.069317	  0.010422	  0.211759	  0.210831	  0.307670	  0.412712	  0.523301	  0.611406	  0.688361
  0.036361	  0.142009	  0.006778	  0.090975	  0.073220	  0.048473	  0.205008	  0.222283	  0.365869	  0.449280	  0.567350	  0.680464	  0.754545
  0.060288	  0.131710	  0.011864	  0.095202	  0.073968	  0.089867	  0.217599	  0.200741	  0.415255	  0.491865	  0.652500	  0.756613	  0.806728
  0.080853	  0.111637	  0.015709	  0.072517	  0.080621	  0.112952	  0.207824	  0.196417	  0.429161	  0.546777	  0.708058	  0.808649	  0.864199
  0.096343	  0.088301	  0.051989	  0.075162	  0.100256	  0.171077	  0.242427	  0.223405	  0.448926	  0.561345	  0.744736	  0.860745	  0.944450
  0.103498	  0.053821	  0.055488	  0.115997	  0.117683	  0.169096	  0.305228	  0.268827	  0.497101	  0.620576	  0.827267	  0.890322	  0.987864
  0.080683	  0.071314	  0.069697	  0.105859	  0.127751	  0.189170	  0.298367	  0.285218	  0.533791	  0.690871	  0.828292	  0.908954	  0.996111
  0.091553	  0.071715	  0.061419	  0.068589	  0.147034	  0.224267	  0.317727	  0.286644	  0.593178	  0.703299	  0.795727	  0.920503	  0.937094
  0.109666	  0.103578	  0.082226	  0.105056	  0.181283	  0.227352	  0.335958	  0.272499	  0.621170	  0.737808	  0.782974	  0.887844	  0.876313
  0.128571	  0.099243	  0.045975	  0.133746	  0.173386	  0.226990	  0.357694	  0.296767	  0.656493	  0.746006	  0.789114	  0.841917	  0.778856
  0.130504	  0.109519	  0.013812	  0.153345	  0.173796	  0.230349	  0.364484	  0.319853	  0.633752	  0.708729	  0.772646	  0.792815	  0.713545
  0.098908	  0.129365	  0.033190	  0.160188	  0.217895	  0.224433	  0.348877	  0.324666	  0.590014	  0.671698	  0.751874	  0.722296	  0.644133
  0.076255	  0.126002	  0.086117	  0.179011	  0.175050	  0.237167	  0.371157	  0.340988	  0.566277	  0.635604	  0.708431	  0.614204	  0.567047
  0.082853	  0.118472	  0.087419	  0.173855	  0.133119	  0.256513	  0.399977	  0.326574	  0.566619	  0.626598	  0.628082	  0.511296	  0.494945
  0.105130	  0.101062	  0.080490	  0.173007	  0.123536	  0.259372	  0.370359	  0.349407	  0.546585	  0.589600	  0.532450	  0.431674	  0.405742
  0.088122	  0.108499	  0.035707	  0.183783	  0.153037	  0.240559	  0.345029	  0.339528	  0.506330	  0.520581	  0.438394	  0.349265	  0.277967
  0.092732	  0.118882	  0.022390	  0.201486	  0.172928	  0.216726	  0.304735	  0.285405	  0.456438	  0.420454	  0.357946	  0.242685	  0.165734
  0.098907	  0.162558	  0.051371	  0.205045	  0.163188	  0.245343	  0.273759	  0.246622	  0.429814	  0.357478	  0.262523	  0.171701	  0.051106
  0.077348	  0.189967	  0.043321	  0.203710	  0.146904	  0.202482	  0.249697	  0.207106	  0.386297	  0.233991	  0.155034	  0.108388	 -0.072581
  0.072629	  0.138988	  0.041804	  0.216795	  0.148862	  0.159485	  0.252638	  0.175821	  0.340458	  0.125852	  0.056243	  0.003539	 -0.212080
  0.090453	  0.133260	  0.074797	  0.207884	  0.184993	  0.125930	  0.242381	  0.176587	  0.277422	  0.069395	 -0.005660	 -0.092461	 -0.355383
  0.098078	  0.159257	  0.134335	  0.177724	  0.154047	  0.098297	  0.210504	  0.168712	  0.210362	 -0.016318	 -0.105771	 -0.193221	 -0.454659
  0.056324	  0.135878	  0.155201	  0.196976	  0.153830	  0.096565	  0.187039	  0.101199	  0.131381	 -0.088609	 -0.189898	 -0.316607	 -0.506676
  0.004145	  0.128142	  0.137626	  0.218148	  0.131965	  0.087916	  0.097282	  0.011929	  0.090597	 -0.146822	 -0.242493	 -0.395790	 -0.553558
  0.012247	  0.126385	  0.134249	  0.237955	  0.104545	  0.075856	  0.079802	 -0.027505	  0.026627	 -0.212296	 -0.316098	 -0.440949	 -0.625479
  0.041946	  0.111500	  0.139782	  0.248177	  0.088018	  0.030097	  0.047953	 -0.074782	 -0.032456	 -0.272545	 -0.350179	 -0.431462	 -0.679447
  0.087674	  0.106691	  0.106403	  0.219384	  0.064754	 -0.014349	 -0.005612	 -0.123942	 -0.062899	 -0.308284	 -0.389269	 -0.411233	 -0.707487
  0.081330	  0.141588	  0.128550	  0.186456	  0.077426	 -0.030656	 -0.054512	 -0.169859	 -0.094796	 -0.300355	 -0.404418	 -0.417760	 -0.694434
  0.073326	  0.104065	  0.117248	  0.194816	  0.058744	 -0.051626	 -0.078508	 -0.205679	 -0.139264	 -0.335159	 -0.400024	 -0.411864	 -0.683884
  0.088082	  0.061332	  0.119958	  0.202148	  0.053503	 -0.090086	 -0.114275	 -0.205022	 -0.197923	 -0.346485	 -0.418948	 -0.403466	 -0.652440
  0.093413	  0.069657	  0.102310	  0.181785	  0.047451	 -0.113409	 -0.155593	 -0.171418	 -0.225392	 -0.372081	 -0.406736	 -0.377168	 -0.631600
  0.073975	  0.058227	  0.076210	  0.151377	 -0.021176	 -0.133806	 -0.154894	 -0.178030	 -0.247585	 -0.388375	 -0.394202	 -0.336098	 -0.635702
  0.061770	  0.068735	  0.068114	  0.165305	 -0.057570	 -0.169150	 -0.185569	 -0.217925	 -0.233926	 -0.404975	 -0.365355	 -0.323712	 -0.652566
  0.054850	  0.058540	  0.063707	  0.165253	 -0.058693	 -0.194091	 -0.149352	 -0.219778	 -0.225302	 -0.406189	 -0.351994	 -0.332438	 -0.629308
  0.080025	  0.040793	  0.067902	  0.154216	 -0.034951	 -0.216434	 -0.147757	 -0.235037	 -0.191305	 -0.411577	 -0.303659	 -0.365425	 -0.605245
  0.099086	  0.049764	  0.061385	  0.144072	 -0.058630	 -0.209789	 -0.142366	 -0.214815	 -0.141925	 -0.386235	 -0.300951	 -0.364388	 -0.610877
  0.087520	  0.063697	  0.060299	  0.163441	 -0.061838	 -0.216603	 -0.142456	 -0.227327	 -0.152267	 -0.369254	 -0.316764	 -0.352648	 -0.612801
  0.058813	  0.087574	  0.052100	  0.154582	 -0.080358	 -0.190636	 -0.139446	 -0.239106	 -0.203932	 -0.342190	 -0.321599	 -0.339633	 -0.647038
  0.048715	  0.079569	  0.033598	  0.135948	 -0.094223	 -0.164514	 -0.126140	 -0.263294	 -0.170793	 -0.313326	 -0.319532	 -0.353206	 -0.625514
  0.068720	  0.049183	  0.015980	  0.103915	 -0.060248	 -0.146350	 -0.106246	 -0.275712	 -0.162001	 -0.310284	 -0.295757	 -0.372084	 -0.571903
  0.061592	  0.056062	  0.013819	  0.065984	 -0.058064	 -0.126614	 -0.101080	 -0.266336	 -0.159756	 -0.318679	 -0.299935	 -0.399976	 -0.549983
  0.032469	  0.061526	  0.025828	  0.076154	 -0.053372	 -0.138428	 -0.097294	 -0.285290	 -0.150442	 -0.333180	 -0.282309	 -0.429130	 -0.563267
  0.008331	  0.047884	  0.024036	  0.061680	 -0.084345	 -0.150172	 -0.099189	 -0.316790	 -0.139765	 -0.296638	 -0.286947	 -0.416876	 -0.573157
  0.035941	  0.070208	  0.013641	  0.033857	 -0.074584	 -0.160630	 -0.091265	 -0.288095	 -0.130278	 -0.255888	 -0.257760	 -0.422692	 -0.556104
  0.058921	  0.092764	  0.008351	  0.014695	 -0.063284	 -0.137411	 -0.099860	 -0.273546	 -0.128574	 -0.214928	 -0.259352	 -0.397085	 -0.552675
  0.073222	  0.094633	  0.016919	 -0.009008	 -0.058513	 -0.134260	 -0.100450	 -0.259416	 -0.101977	 -0.210817	 -0.267907	 -0.375611	 -0.545735
  0.078547	  0.067059	  0.000730	  0.005817	 -0.042606	 -0.147608	 -0.062015	 -0.240012	 -0.074680	 -0.190769	 -0.257002	 -0.350159	 -0.553819
  0.050340	  0.065140	 -0.036106	  0.007593	 -0.053063	 -0.114512	 -0.052413	 -0.199499	 -0.043241	 -0.196570	 -0.281112	 -0.351169	 -0.564504
  0.041961	  0.101646	 -0.039163	  0.016428	 -0.099661	 -0.076995	 -0.029761	 -0.175045	 -0.017632	 -0.197136	 -0.279287	 -0.344248	 -0.603388
  0.058337	  0.103960	 -0.038763	  0.061241	 -0.100552	 -0.075106	  0.022326	 -0.169006	 -0.012242	 -0.199169	 -0.251980	 -0.354835	 -0.653084
  0.049649	  0.089078	 -0.055639	  0.076869	 -0.061237	 -0.035874	  0.073929	 -0.124819	  0.004789	 -0.203285	 -0.273917	 -0.415042	 -0.639971
  0.034582	  0.101326	 -0.050655	  0.042312	 -0.070488	 -0.031595	  0.125003	 -0.112108	  0.014111	 -0.209592	 -0.265426	 -0.456030	 -0.649445
  0.027751	  0.093722	 -0.045041	  0.037474	 -0.050612	 -0.031754	  0.131188	 -0.091136	  0.044959	 -0.216394	 -0.274077	 -0.518577	 -0.658597
  0.032343	  0.073288	 -0.036666	  0.055497	 -0.036550	  0.018739	  0.144797	 -0.070326	  0.047337	 -0.231588	 -0.247859	 -0.540461	 -0.691800
  0.064906	  0.097619	 -0.025456	  0.073489	 -0.005772	 -0.001457	  0.163799	 -0.065754	  0.008390	 -0.229693	 -0.249033	 -0.555919	 -0.729196
  0.057068	  0.113904	 -0.007454	  0.055067	  0.023882	  0.003253	  0.187315	 -0.058673	 -0.000472	 -0.257269	 -0.269049	 -0.562664	 -0.707658
  0.063668	  0.110651	  0.013965	  0.015746	  0.036686	  0.032992	  0.182584	 -0.044037	 -0.020326	 -0.260731	 -0.259386	 -0.531496	 -0.670115
  0.081453	  0.080180	  0.043232	 -0.021332	  0.047606	  0.048640	  0.198412	 -0.065946	 -0.023118	 -0.254490	 -0.267714	 -0.502148	 -0.624015
  0.094720	  0.077559	  0.068055	 -0.012113	  0.028562	  0.029938	  0.157280	 -0.093698	 -0.044974	 -0.237710	 -0.284374	 -0.506554	 -0.558501
  0.095768	  0.097459	  0.080425	 -0.004428	  0.009627	  0.003115	  0.118246	 -0.120219	 -0.054182	 -0.258162	 -0.302019	 -0.493849	 -0.521638
  0.074851	  0.067530	  0.079677	  0.024526	  0.024197	  0.007381	  0.093397	 -0.125806	 -0.113614	 -0.296864	 -0.311222	 -0.456458	 -0.522600
  0.051119	  0.059807	  0.081621	  0.065518	  0.049589	  0.007928	  0.061183	 -0.156255	 -0.113302	 -0.265543	 -0.309103	 -0.406207	 -0.514178
  0.044101	  0.078058	  0.077350	  0.086019	  0.045261	 -0.026183	  0.056960	 -0.173884	 -0.144378	 -0.244695	 -0.300821	 -0.393809	 -0.496950
  0.048914	  0.081634	  0.078132	  0.103110	  0.058617	 -0.002441	  0.017687	 -0.179789	 -0.190154	 -0.264586	 -0.270365	 -0.371597	 -0.477657
  0.045189	  0.089990	  0.091502	  0.100507	  0.030024	 -0.015858	 -0.019216	 -0.208321	 -0.220855	 -0.290810	 -0.262760	 -0.357231	 -0.496008
  0.033889	  0.116384	  0.114513	  0.081511	  0.025594	 -0.036383	 -0.059100	 -0.235023	 -0.239459	 -0.261576	 -0.284170	 -0.357674	 -0.515308
  0.009601	  0.091379	  0.137044	  0.094074	  0.018320	 -0.047267	 -0.113477	 -0.280825	 -0.217967	 -0.256946	 -0.277121	 -0.379778	 -0.505074
  0.037713	  0.091406	  0.084166	  0.108208	 -0.026621	 -0.065950	 -0.188033	 -0.325261	 -0.213354	 -0.242773	 -0.312252	 -0.405182	 -0.493282
  0.040537	  0.088775	  0.063387	  0.102056	 -0.047217	 -0.064051	 -0.245664	 -0.375704	 -0.251480	 -0.244787	 -0.339043	 -0.429128	 -0.494337
  0.026240	  0.098941	  0.011364	  0.097723	 -0.059443	 -0.084382	 -0.275023	 -0.378315	 -0.266489	 -0.271859	 -0.345114	 -0.422183	 -0.513745
  0.065360	  0.095145	  0.007357	  0.103420	 -0.061137	 -0.083547	 -0.270670	 -0.392640	 -0.276092	 -0.268547	 -0.330864	 -0.405623	 -0.516330
  0.119242	  0.073323	  0.017479	  0.080121	 -0.045855	 -0.089457	 -0.243114	 -0.397998	 -0.286505	 -0.297543	 -0.362070	 -0.354681	 -0.497489
  0.126692	  0.083995	  0.006103	  0.048439	 -0.036927	 -0.136943	 -0.205087	 -0.383448	 -0.280177	 -0.311929	 -0.347665	 -0.287072	 -0.439340
  0.114117	  0.047176	  0.014478	  0.005821	 -0.057837	 -0.140931	 -0.191618	 -0.374043	 -0.227857	 -0.302764	 -0.308392	 -0.266455	 -0.389006
  0.117014	  0.048671	  0.006687	 -0.011118	 -0.072006	 -0.155104	 -0.197671	 -0.354725	 -0.203423	 -0.296630	 -0.307337	 -0.272542	 -0.364835
  0.099104	  0.044680	  0.004480	 -0.011684	 -0.073359	 -0.181076	 -0.182265	 -0.354370	 -0.220002	 -0.262418	 -0.284873	 -0.257780	 -0.333021
  0.087647	  0.030097	  0.007607	  0.001846	 -0.094501	 -0.173676	 -0.153895	 -0.359480	 -0.236321	 -0.204732	 -0.279261	 -0.258275	 -0.320832
  0.066910	  0.045976	 -0.000972	 -0.001630	 -0.086157	 -0.152574	 -0.136736	 -0.378917	 -0.257977	 -0.199540	 -0.259522	 -0.266762	 -0.311599
  0.050166	  0.063971	 -0.022338	 -0.003311	 -0.078570	 -0.148439	 -0.138159	 -0.353991	 -0.219142	 -0.181464	 -0.239738	 -0.285266	 -0.307260
 -0.002118	  0.062338	 -0.030960	  0.012346	 -0.081614	 -0.168900	 -0.139204	 -0.308205	 -0.171502	 -0.145161	 -0.171894	 -0.290937	 -0.304124
 -0.001546	  0.063783	  0.014763	  0.032232	 -0.075740	 -0.175386	 -0.125285	 -0.257849	 -0.144627	 -0.122895	 -0.113406	 -0.270416	 -0.294063
 -0.022557	  0.044077	  0.032487	  0.050011	 -0.087999	 -0.167019	 -0.145256	 -0.237087	 -0.132987	 -0.077470	 -0.096872	 -0.238024	 -0.287306
 -0.017078	  0.062744	  0.029161	  0.033599	 -0.097895	 -0.133297	 -0.129469	 -0.187697	 -0.138697	 -0.042842	 -0.063548	 -0.234954	 -0.313254
  0.034718	  0.055196	  0.023977	  0.027678	 -0.089722	 -0.102794	 -0.077307	 -0.197534	 -0.125159	 -0.075919	 -0.098185	 -0.235049	 -0.313196
  0.028600	  0.036077	  0.009155	  0.019098	 -0.070012	 -0.072188	 -0.050164	 -0.199237	 -0.108997	 -0.121333	 -0.107876	 -0.231687	 -0.285116
  0.021154	  0.075073	 -0.001117	  0.013871	 -0.043949	 -0.101326	 -0.056373	 -0.160520	 -0.100031	 -0.125031	 -0.112550	 -0.222233	 -0.277455
  0.053940	  0.094891	 -0.018964	 -0.008632	 -0.020894	 -0.111508	 -0.030979	 -0.146901	 -0.105040	 -0.115307	 -0.096477	 -0.198371	 -0.284497
  0.081639	  0.092002	 -0.012606	 -0.016535	 -0.056441	 -0.088002	 -0.037374	 -0.144910	 -0.111604	 -0.118968	 -0.069353	 -0.200459	 -0.279439
  0.078939	  0.074587	 -0.015829	  0.015620	 -0.075644	 -0.049668	 -0.027816	 -0.126012	 -0.100435	 -0.130936	 -0.061352	 -0.208650	 -0.272044
  0.070590	  0.058476	  0.013755	 -0.005763	 -0.064795	 -0.046488	 -0.005306	 -0.148346	 -0.117921	 -0.092722	 -0.089115	 -0.218260	 -0.300311
  0.079854	  0.016365	  0.050241	 -0.002905	 -0.059360	 -0.089687	 -0.019026	 -0.146296	 -0.123851	 -0.108480	 -0.123877	 -0.209070	 -0.337998
  0.077547	  0.022037	  0.076270	  0.043310	 -0.032275	 -0.102068	 -0.046029	 -0.154253	 -0.094733	 -0.119147	 -0.145701	 -0.251698	 -0.363923
  0.103812	  0.036097	  0.083551	  0.044993	 -0.042172	 -0.097903	 -0.037897	 -0.179897	 -0.103193	 -0.134492	 -0.141291	 -0.249506	 -0.376754
  0.111872	  0.046308	  0.083580	  0.062288	 -0.044844	 -0.088935	 -0.000568	 -0.160280	 -0.119239	 -0.150147	 -0.136587	 -0.291354	 -0.421958
  0.124386	  0.015395	  0.055881	  0.075344	 -0.045101	 -0.068184	 -0.031497	 -0.166255	 -0.106798	 -0.165822	 -0.178944	 -0.312414	 -0.405036
  0.109851	 -0.007797	  0.030015	  0.047884	 -0.060168	 -0.099354	 -0.047396	 -0.200984	 -0.104694	 -0.195637	 -0.208598	 -0.346417	 -0.399283
  0.120158	 -0.004787	  0.034988	  0.056656	 -0.077135	 -0.120758	 -0.081355	 -0.225772	 -0.123106	 -0.199809	 -0.227297	 -0.414193	 -0.399014
  0.097188	 -0.007257	  0.024663	  0.056046	 -0.078651	 -0.123128	 -0.094976	 -0.269109	 -0.131602	 -0.187888	 -0.223038	 -0.440245	 -0.441504
  0.083318	 -0.019553	  0.052934	  0.076365	 -0.095083	 -0.114080	 -0.091578	 -0.252682	 -0.129619	 -0.185193	 -0.238424	 -0.452271	 -0.472127
  0.085533	 -0.028035	  0.070496	  0.112565	 -0.074928	 -0.107699	 -0.100287	 -0.213589	 -0.104051	 -0.217723	 -0.273065	 -0.448834	 -0.485470
  0.068362	 -0.004995	  0.074565	  0.092764	 -0.032995	 -0.114902	 -0.106261	 -0.234435	 -0.112632	 -0.205714	 -0.261079	 -0.441017	 -0.470112
  0.076523	 -0.027915	  0.076337	  0.077907	 -0.043505	 -0.109052	 -0.101592	 -0.243598	 -0.144647	 -0.202302	 -0.281801	 -0.461870	 -0.453883
  0.080373	 -0.027644	  0.063811	  0.070660	 -0.046553	 -0.097769	 -0.098379	 -0.274891	 -0.194999	 -0.192399	 -0.299989	 -0.459873	 -0.431082
  0.055267	 -0.034099	  0.052998	  0.026817	 -0.024116	 -0.111606	 -0.115891	 -0.265327	 -0.196704	 -0.171344	 -0.265650	 -0.446123	 -0.410712
  0.053873	 -0.014377	  0.053176	  0.008232	 -0.020814	 -0.125928	 -0.121722	 -0.245254	 -0.182030	 -0.169263	 -0.242271	 -0.423531	 -0.386370
 -0.030550	  0.023662	  0.005918	 -0.054043	 -0.036038	 -0.005799	 -0.008679	  0.019549	  0.023228	  0.011056	 -0.019618	 -0.101891	 -0.001823
 -0.015253	  0.021824	  0.026557	 -0.025418	 -0.012537	 -0.015210	  0.012507	 -0.006352	 -0.027403	 -0.008225	 -0.041309	 -0.067567	 -0.008099
  0.006237	  0.004456	  0.051163	  0.000339	  0.018596	 -0.019607	  0.002782	 -0.003209	 -0.017309	 -0.016619	 -0.037846	 -0.037834	 -0.017804
  0.028892	 -0.017477	  0.078870	  0.001462	  0.048895	 -0.018249	 -0.002161	  0.000180	  0.000237	 -0.021665	  0.023018	 -0.022982	 -0.012953
  0.003145	 -0.007937	  0.048995	 -0.010385	  0.007660	 -0.009467	 -0.001198	  0.019158	 -0.008663	 -0.031213	  0.034106	  0.004145	 -0.003126
  0.000898	 -0.003846	  0.009096	 -0.024561	  0.000840	  0.007317	 -0.012074	  0.018178	  0.005006	 -0.033698	  0.036323	  0.013680	  0.001757
 -0.014905	  0.030076	  0.009941	 -0.021282	  0.002080	  0.016095	 -0.006190	  0.001215	  0.012279	 -0.030943	  0.024370	 -0.008515	 -0.006575
 -0.039278	  0.019074	  0.024011	  0.002172	 -0.013471	  0.010385	  0.010599	  0.027527	  0.035766	 -0.032529	  0.002148	  0.014708	  0.000534
 -0.035733	 -0.000537	  0.043823	 -0.005046	 -0.003032	 -0.014211	  0.006351	  0.030984	  0.005080	 -0.023339	  0.020936	  0.020020	  0.038201
  0.002342	 -0.016086	  0.020538	 -0.009276	 -0.016910	 -0.022204	  0.001512	  0.047847	  0.013051	 -0.018342	  0.007603	  0.010262	  0.019275
 -0.008449	 -0.023377	  0.017386	  0.000465	 -0.035630	 -0.013738	  0.003084	  0.035199	  0.040466	 -0.037052	 -0.017933	  0.028792	  0.023309
 -0.002826	 -0.032222	 -0.033849	  0.003661	 -0.015190	 -0.025875	 -0.019694	  0.015807	  0.040431	 -0.021929	 -0.054723	  0.029571	  0.049193
  0.030127	 -0.011245	 -0.020280	  0.009577	 -0.000604	 -0.023676	 -0.018413	  0.015323	  0.048991	 -0.002008	 -0.055859	  0.021741	  0.035030
  0.028323	 -0.009728	 -0.034854	 -0.002108	 -0.004742	  0.018074	 -0.018557	 -0.006133	  0.026583	  0.015836	 -0.013523	  0.014206	 -0.005662
  0.015338	 -0.019151	 -0.032852	  0.021925	  0.028878	  0.023806	  0.016263	 -0.029162	  0.014441	  0.012442	  0.021342	  0.006275	 -0.016272
  0.017716	 -0.001760	 -0.049991	  0.041934	  0.021295	  0.003747	  0.016613	 -0.034214	 -0.012332	  0.037155	  0.023607	  0.002667	 -0.003554
  0.002728	  0.007700	 -0.071584	  0.055997	 -0.003200	  0.019352	 -0.017552	 -0.055452	 -0.066622	  0.056192	  0.016575	  0.005330	 -0.023511
  0.005756	  0.006879	 -0.043864	  0.020546	 -0.008194	  0.050190	 -0.018382	 -0.057425	 -0.058958	  0.050454	  0.003521	  0.025047	 -0.038200
  0.012671	 -0.001239	 -0.003703	 -0.006058	  0.012873	  0.024355	  0.012875	 -0.022862	 -0.050671	  0.056802	  0.009438	  0.017786	 -0.010866
 -0.007179	  0.030933	 -0.045321	  0.000100	  0.008431	 -0.005286	  0.040313	 -0.016157	 -0.023602	  0.037625	  0.017826	  0.024559	 -0.018854
 -0.007018	 -0.011591	 -0.063582	  0.001146	 -0.005884	 -0.006041	  0.031614	 -0.024931	 -0.027295	  0.018082	  0.014710	  0.016214	 -0.023482
 -0.032929	 -0.028856	 -0.047859	 -0.040673	 -0.015706	 -0.002522	  0.005688	 -0.015888	 -0.015901	  0.016502	  0.030823	  0.017813	  0.000376
 -0.027878	 -0.011373	 -0.027732	 -0.045304	 -0.027705	  0.018927	 -0.024607	  0.006677	 -0.020566	  0.008349	  0.041929	  0.018296	 -0.016030
 -0.006472	 -0.007146	 -0.039290	 -0.048559	 -0.041550	  0.029690	 -0.026714	  0.021986	 -0.041483	  0.008242	  0.042724	  0.001817	  0.012265
  0.001127	 -0.022484	 -0.067278	 -0.077459	 -0.038567	  0.030138	 -0.017001	  0.020883	 -0.014636	  0.007546	  0.016523	  0.011321	 -0.009673
 -0.009847	 -0.012114	 -0.098663	 -0.070513	 -0.036136	  0.007977	 -0.006396	  0.018072	  0.003443	 -0.005013	  0.004586	  0.024837	  0.004083
 -0.023251	 -0.028511	 -0.097449	 -0.084925	 -0.045133	  0.031713	  0.008410	  0.033952	  0.002837	  0.006659	  0.010231	  0.004609	  0.024224
 -0.001051	 -0.070303	 -0.073124	 -0.071428	 -0.053642	 -0.009088	 -0.002520	  0.006243	 -0.008634	 -0.011563	  0.005144	 -0.004144	  0.014794
  0.017066	 -0.029207	 -0.069951	 -0.069828	 -0.010811	 -0.043420	 -0.022364	  0.016140	  0.011281	 -0.030275	 -0.003469	 -0.032684	  0.036124
  0.002305	  0.029769	 -0.083701	 -0.047256	  0.007724	 -0.021448	 -0.020796	  0.035367	  0.018113	 -0.053343	  0.007408	 -0.067699	  0.033753
  0.000467	  0.074188	 -0.061074	 -0.065668	  0.000632	 -0.033615	 -0.027926	 -0.000602	  0.002763	 -0.086019	 -0.003465	 -0.070617	  0.057863
  0.010243	  0.062402	 -0.051778	 -0.058953	 -0.001648	 -0.041399	 -0.030221	 -0.021782	 -0.003383	 -0.081696	  0.005465	 -0.110771	  0.049415
 -0.023147	  0.033651	 -0.070139	 -0.038819	  0.022870	 -0.059487	 -0.031529	 -0.001087	 -0.009864	 -0.060711	  0.033613	 -0.122482	  0.021963
 -0.008821	  0.042874	 -0.029193	 -0.052539	  0.019734	 -0.036703	 -0.022881	  0.011815	 -0.012599	 -0.045592	  0.019639	 -0.090212	  0.000793
 -0.002779	  0.025238	 -0.010378	 -0.057631	  0.010786	 -0.011911	 -0.054382	  0.011390	 -0.009915	 -0.017757	  0.016938	 -0.061799	  0.008044
 -0.001507	  0.015602	  0.010715	 -0.067159	  0.015639	 -0.005336	 -0.033566	  0.018348	 -0.006468	  0.002244	  0.050893	 -0.044248	  0.027532
 -0.010277	  0.003430	  0.013448	 -0.042899	  0.013550	 -0.028758	  0.012946	  0.030207	  0.016150	 -0.001781	  0.044185	 -0.026279	  0.035545
 -0.017932	 -0.018581	 -0.006280	 -0.041412	 -0.001570	 -0.039547	 -0.014166	 -0.009767	  0.009972	 -0.030634	  0.034860	  0.001665	  0.018882
 -0.005076	 -0.041864	 -0.011818	 -0.018199	  0.009915	 -0.022031	  0.005211	 -0.012161	 -0.005579	 -0.025070	  0.062030	  0.027209	  0.015547
 -0.006103	 -0.043327	 -0.002899	 -0.014364	 -0.023598	 -0.002714	  0.041769	  0.026450	  0.010832	 -0.003869	  0.067019	  0.046083	  0.015182
  0.011779	 -0.027022	 -0.003440	  0.009486	 -0.023763	  0.001112	  0.044617	  0.037981	  0.007617	 -0.007573	  0.062384	  0.043800	 -0.004509
  0.009361	 -0.041234	  0.010420	  0.007101	 -0.003753	 -0.030701	  0.007944	  0.025380	 -0.001371	 -0.036865	  0.052332	  0.041277	 -0.010484
  0.005750	 -0.023743	  0.001530	 -0.001138	 -0.018418	 -0.038633	 -0.002655	  0.013185	  0.011965	 -0.035418	  0.045456	  0.076332	  0.030375
  0.010470	 -0.010214	  0.008328	 -0.001006	  0.025714	 -0.072720	  0.020119	  0.006713	 -0.001466	 -0.014632	  0.028733	  0.093395	  0.071550
 -0.020016	 -0.023971	  0.014686	 -0.006667	  0.051179	 -0.092970	  0.024384	  0.034651	 -0.038104	 -0.016296	 -0.005253	  0.093372	  0.056227
 -0.045543	 -0.032425	  0.005543	 -0.011473	  0.058654	 -0.079018	  0.062333	 -0.005949	  0.001887	 -0.030858	 -0.062050	  0.115556	  0.061753
 -0.031383	 -0.041459	 -0.013172	 -0.024823	  0.058688	 -0.040837	  0.070805	 -0.001237	 -0.001131	 -0.012296	 -0.086925	  0.096979	  0.037554
 -0.040576	 -0.062036	 -0.055790	 -0.021311	  0.047692	 -0.018964	  0.058350	 -0.008422	  0.003406	 -0.006706	 -0.080819	  0.086457	  0.022323
 -0.059516	 -0.074871	 -0.066068	 -0.024564	  0.026290	 -0.040705	  0.038407	  0.007415	  0.007782	 -0.012695	 -0.049080	  0.049047	  0.051101
 -0.087236	 -0.098721	 -0.052924	 -0.032110	  0.017824	 -0.022994	  0.053393	  0.052171	 -0.003599	 -0.006769	 -0.061509	  0.017465	  0.080688
 -0.095483	 -0.089627	 -0.019558	 -0.029835	  0.025710	 -0.000947	  0.069969	  0.009169	  0.023979	  0.007895	 -0.029490	  0.040447	  0.071822
 -0.077308	 -0.066417	 -0.012200	 -0.028893	  0.052205	  0.005070	  0.064208	 -0.029744	  0.017867	 -0.002472	  0.013239	  0.065329	  0.049365
 -0.077940	 -0.075772	 -0.005715	 -0.038928	  0.036334	  0.002526	  0.088479	  0.001236	  0.021628	  0.014384	  0.006457	  0.061065	  0.004043
 -0.089206	 -0.083300	 -0.021539	 -0.039251	  0.037769	 -0.010494	  0.091330	  0.018000	  0.006448	  0.037618	  0.015060	  0.070271	 -0.026096
 -0.089525	 -0.067623	 -0.037259	 -0.031885	  0.047977	 -0.006945	  0.031388	  0.011904	 -0.001442	  0.053398	  0.024020	  0.073033	 -0.029410
 -0.076194	 -0.046038	 -0.047082	 -0.016528	  0.058437	  0.004856	  0.021195	 -0.007974	 -0.003340	  0.044732	  0.031701	  0.053062	 -0.006539
 -0.071170	 -0.058918	 -0.100616	 -0.038796	  0.062772	  0.007947	  0.019897	  0.008509	  0.003620	  0.043933	  0.035848	  0.053956	  0.010075
 -0.097741	 -0.071510	 -0.129142	 -0.022692	  0.061096	  0.025418	  0.005040	  0.006436	  0.000867	  0.074967	  0.029567	  0.058348	 -0.002321
 -0.105490	 -0.046810	 -0.078223	 -0.007858	  0.076555	  0.022216	  0.004542	  0.011584	 -0.012747	  0.059926	 -0.004861	  0.026649	  0.017797
 -0.078214	 -0.074177	 -0.044857	 -0.004804	  0.058364	 -0.005127	 -0.016504	  0.015226	 -0.026324	  0.042811	 -0.033436	  0.051672	  0.046349
 -0.056083	 -0.083921	 -0.073156	 -0.009801	  0.020874	 -0.019649	 -0.032663	  0.021153	 -0.009744	  0.061536	 -0.035592	  0.053788	  0.022970
 -0.027080	 -0.083863	 -0.054039	 -0.020447	  0.025013	 -0.029051	 -0.029995	  0.031704	  0.024199	  0.050012	 -0.044542	  0.034933	 -0.026008
 -0.024992	 -0.101658	 -0.057059	  0.002509	  0.038953	 -0.025446	 -0.012727	  0.031061	  0.043656	  0.044109	 -0.019350	  0.045464	 -0.014566
 -0.030042	 -0.093942	 -0.051524	  0.019288	  0.060826	  0.004411	 -0.012888	  0.033428	  0.056410	  0.030593	  0.026968	  0.046083	 -0.011372
 -0.022956	 -0.117985	 -0.018755	  0.008069	  0.062191	  0.001344	 -0.018179	  0.033835	  0.054261	  0.024867	  0.026473	  0.070214	  0.013382
 -0.032406	 -0.122003	 -0.007038	  0.006268	  0.063915	  0.002219	 -0.040855	  0.030206	  0.055814	  0.020824	 -0.005202	  0.101678	 -0.000939
 -0.039691	 -0.101746	  0.019450	  0.002727	  0.084730	  0.000290	 -0.047580	  0.008713	  0.033321	  0.000513	 -0.008368	  0.072950	 -0.024303
 -0.039041	 -0.114685	  0.023267	 -0.017253	  0.110081	  0.003615	 -0.037710	  0.001749	  0.018220	  0.005135	  0.019896	  0.055402	 -0.011309
 -0.040873	 -0.090377	 -0.003501	 -0.023424	  0.091863	  0.004192	 -0.009021	 -0.006507	 -0.020533	  0.059424	  0.049152	  0.032353	  0.012499
 -0.034906	 -0.077566	 -0.014577	 -0.028566	  0.078464	  0.007144	  0.028469	 -0.026539	  0.000988	  0.081870	  0.028520	 -0.004938	  0.023952
 -0.010950	 -0.087230	  0.002205	 -0.034301	  0.051138	  0.015206	  0.029536	 -0.045087	 -0.013461	  0.076323	  0.037551	  0.015769	  0.017983
 -0.002567	 -0.050125	 -0.002966	 -0.014170	  0.011989	 -0.008825	  0.057653	 -0.023210	 -0.003204	  0.070145	  0.021350	  0.009352	  0.038249
 -0.003337	 -0.029999	  0.018309	 -0.012585	  0.046681	  0.014040	  0.043185	  0.004724	  0.029513	  0.050059	 -0.012114	  0.010241	  0.054010
 -0.014696	 -0.021632	 -0.010552	 -0.002297	  0.014552	  0.014384	  0.054336	  0.013118	  0.036101	  0.031652	  0.001073	  0.000563	  0.062833
 -0.034714	 -0.017736	 -0.040086	  0.008129	 -0.002704	  0.003567	  0.065083	  0.000225	  0.003415	  0.033926	 -0.010165	  0.006780	  0.038551
 -0.038230	 -0.022192	 -0.032918	 -0.011767	 -0.036507	 -0.014764	  0.015056	 -0.004589	 -0.002116	  0.044327	 -0.034812	  0.009662	  0.047682
 -0.061973	 -0.013937	 -0.036922	  0.028781	 -0.049202	 -0.002242	 -0.010427	 -0.027043	  0.007601	  0.061662	 -0.012841	  0.021090	  0.028836
 -0.087660	 -0.051774	 -0.059977	  0.026812	 -0.003341	 -0.007765	 -0.014506	 -0.059801	 -0.010618	  0.075797	 -0.015569	  0.025189	  0.007029
 -0.101892	 -0.068882	 -0.066078	  0.028320	  0.029521	  0.008088	  0.009086	 -0.059288	  0.019213	  0.058603	 -0.015690	  0.008569	 -0.006860
 -0.102753	 -0.100162	 -0.072664	  0.024279	  0.041454	  0.026572	  0.030812	 -0.056549	  0.065598	  0.036537	 -0.038808	 -0.005041	  0.002588
 -0.084924	 -0.106103	 -0.045021	  0.035454	  0.049294	  0.031464	  0.031487	 -0.073679	  0.057703	  0.036103	 -0.055414	  0.018141	  0.024464
 -0.078295	 -0.104607	 -0.029880	  0.023948	  0.052552	  0.024159	  0.014780	 -0.064880	  0.042444	  0.040303	 -0.027467	  0.028257	  0.032407
 -0.065138	 -0.108964	 -0.042530	  0.015950	  0.050580	  0.019264	  0.002485	 -0.036553	  0.032498	  0.036539	 -0.041293	  0.026047	  0.044216
 -0.055857	 -0.098307	 -0.028931	 -0.001765	  0.049040	  0.034018	 -0.007310	 -0.030628	  0.021212	  0.080132	 -0.081373	  0.023240	  0.049492
 -0.028836	 -0.087708	 -0.065093	  0.006475	  0.066444	 -0.006629	 -0.011047	 -0.040585	  0.009823	  0.086926	 -0.096976	  0.010264	  0.024627
  0.003179	 -0.084753	 -0.085097	  0.001581	  0.026679	 -0.042114	 -0.021015	 -0.021999	  0.008593	  0.057885	 -0.075041	  0.030739	  0.006989
  0.010450	 -0.062154	 -0.093641	 -0.008590	  0.008109	 -0.039027	 -0.038106	 -0.031477	  0.027006	  0.088474	 -0.023462	  0.052195	  0.039028
  0.014290	 -0.060563	 -0.075658	  0.006433	 -0.007477	 -0.036981	 -0.014823	 -0.046688	  0.001078	  0.074459	 -0.024072	  0.044137	  0.058170
  0.012486	 -0.058315	 -0.060212	  0.016103	 -0.009666	 -0.043289	  0.001862	 -0.027999	 -0.006614	  0.066152	 -0.013078	  0.041411	  0.043322
  0.045110	 -0.075768	 -0.071713	  0.012210	 -0.001888	 -0.038351	 -0.005407	 -0.026166	 -0.009814	  0.056421	  0.015748	  0.075571	  0.038553
  0.039099	 -0.066926	 -0.040394	 -0.012603	 -0.003788	 -0.037439	  0.016896	 -0.024886	  0.000029	  0.069388	 -0.024203	  0.063456	  0.058236
  0.002825	 -0.066688	 -0.013137	 -0.040495	  0.024484	 -0.068490	  0.024233	  0.021252	  0.026008	  0.069111	 -0.023823	  0.046812	  0.069465
 -0.029623	 -0.081238	 -0.002841	 -0.050285	  0.025630	 -0.076697	  0.041337	  0.009179	  0.008131	  0.050812	 -0.081985	  0.028332	  0.046459
 -0.073839	 -0.090055	  0.007849	 -0.030116	  0.068832	 -0.025907	  0.028485	 -0.013917	  0.017650	  0.028791	 -0.109505	  0.010581	  0.028456
 -0.049716	 -0.099824	 -0.013174	 -0.025170	  0.042341	 -0.013075	  0.020346	 -0.016309	  0.058537	  0.040857	 -0.080483	 -0.007439	  0.056412
 -0.018763	 -0.066955	 -0.033908	 -0.020364	  0.039758	  0.019061	  0.041111	  0.012097	  0.033443	  0.082724	 -0.071250	 -0.001536	  0.059868
 -0.006280	 -0.076389	 -0.068730	 -0.035121	  0.037868	  0.017758	  0.028089	  0.032245	 -0.011534	  0.059763	 -0.088461	  0.027936	  0.042352
  0.012535	 -0.064837	 -0.061902	 -0.044944	  0.010294	 -0.001784	  0.025023	 -0.021448	 -0.039150	  0.047519	 -0.066979	  0.041866	  0.044102
  0.029738	 -0.041785	 -0.080233	 -0.050275	  0.026995	 -0.003724	  0.005271	 -0.027386	 -0.031568	  0.029075	 -0.042806	  0.038737	  0.046635
  0.000270	 -0.029887	 -0.085060	 -0.044712	  0.035647	 -0.022706	  0.007514	 -0.039917	 -0.054538	  0.028071	 -0.034569	  0.035842	  0.049595
  0.001183	 -0.029992	 -0.070415	 -0.037030	  0.040828	 -0.008526	  0.034325	 -0.024566	 -0.037346	  0.033918	 -0.035678	  0.033696	  0.035358
  0.014893	 -0.038676	 -0.060334	 -0.031625	  0.056639	 -0.002002	  0.009093	 -0.013407	 -0.018742	  0.033078	 -0.021042	  0.016379	  0.030544
  0.022864	 -0.045666	 -0.054121	 -0.042696	  0.073204	  0.020539	 -0.022917	 -0.002362	 -0.013036	  0.051000	 -0.031478	 -0.012698	  0.030404
  0.047664	 -0.058590	 -0.043460	 -0.024035	  0.112009	  0.018738	 -0.016194	  0.022482	 -0.011731	  0.066670	 -0.012853	 -0.011129	  0.052844
  0.044427	 -0.077958	 -0.032358	  0.017192	  0.117058	 -0.003460	 -0.001718	  0.011392	 -0.000195	  0.064159	 -0.039209	 -0.009289	  0.059643
  0.042624	 -0.083233	 -0.018642	  0.019143	  0.115728	  0.020655	 -0.003912	 -0.002270	  0.021646	  0.066633	 -0.067866	 -0.004399	  0.019343
  0.033342	 -0.101676	 -0.016411	  0.006078	  0.113938	 -0.004261	 -0.010670	 -0.013330	  0.018284	  0.019460	 -0.069795	  0.017832	  0.009479
  0.003134	 -0.112363	 -0.040971	  0.009140	  0.099816	 -0.024297	 -0.024112	  0.024864	  0.002823	  0.021385	 -0.053075	 -0.005887	  0.029394
 -0.014339	 -0.110473	 -0.052724	 -0.001832	  0.110464	 -0.005509	 -0.021949	  0.022952	  0.005125	  0.047935	 -0.076136	 -0.016997	  0.030100
 -0.011458	 -0.133907	 -0.056425	 -0.042350	  0.074022	  0.009589	 -0.051445	 -0.012549	  0.025967	  0.057269	 -0.040209	 -0.030686	  0.031778
 -0.003463	 -0.152081	 -0.058274	 -0.050141	  0.044690	  0.020916	 -0.034931	 -0.008849	  0.059364	  0.098812	 -0.008539	 -0.042552	  0.017049
 -0.029971	 -0.161172	 -0.037590	 -0.043672	  0.073616	  0.036929	 -0.011748	  0.001621	  0.052024	  0.118006	 -0.003152	 -0.038273	  0.005863
 -0.016063	 -0.152178	 -0.061454	 -0.035670	  0.080518	  0.000101	 -0.026201	  0.016751	  0.005232	  0.127811	 -0.010818	 -0.049972	  0.010051
  0.003854	 -0.154832	 -0.046156	 -0.065638	  0.067430	  0.004701	 -0.055628	  0.040632	 -0.017162	  0.112635	 -0.030679	 -0.028160	  0.032104
 -0.012866	 -0.135986	 -0.028798	 -0.079556	  0.069025	  0.010829	 -0.055353	  0.036780	 -0.030956	  0.088189	 -0.042007	 -0.021538	  0.077880
  0.002849	 -0.133258	 -0.015958	 -0.059613	  0.070764	  0.033584	 -0.048493	  0.035282	 -0.026066	  0.071989	 -0.034294	 -0.027172	  0.100034
 -0.020584	 -0.126551	 -0.022945	 -0.040227	  0.060905	  0.036954	 -0.039962	  0.007191	 -0.030034	  0.057355	 -0.032411	 -0.015881	  0.103767
 -0.019002	 -0.129004	 -0.030026	 -0.012474	  0.043027	  0.021570	 -0.070022	 -0.003751	  0.020565	  0.075287	 -0.005701	 -0.018760	  0.079304
 -0.002428	 -0.105312	 -0.035969	 -0.000318	  0.038249	  0.016628	 -0.044508	  0.039737	  0.057947	  0.083343	  0.000075	  0.009369	  0.090690
 -0.008982	 -0.122187	 -0.036296	  0.012858	  0.031180	  0.038927	 -0.002985	  0.082884	  0.043049	  0.101472	  0.018993	  0.027200	  0.079574
  0.017304	 -0.125506	 -0.039400	  0.042543	  0.025934	  0.035759	 -0.012551	  0.053260	  0.034611	  0.115414	  0.011114	  0.026464	  0.078002
  0.051690	 -0.116431	 -0.057884	  0.043146	  0.037584	  0.016564	 -0.011626	  0.034276	  0.016192	  0.094537	 -0.027864	  0.019899	  0.046118
  0.043284	 -0.130146	 -0.074699	  0.018996	 -0.006601	  0.022213	  0.014508	  0.034948	 -0.013500	  0.082458	 -0.036220	 -0.000095	  0.025361
  0.006585	 -0.108621	 -0.080846	 -0.007519	  0.009877	  0.044318	  0.006487	  0.047254	  0.007054	  0.077980	 -0.061894	  0.036272	  0.002806
 -0.014697	 -0.113118	 -0.051612	 -0.020827	  0.030370	  0.026196	  0.002407	  0.057136	  0.053207	  0.062190	 -0.052795	  0.043233	  0.008808
  0.009116	 -0.114465	 -0.065010	 -0.009742	  0.006990	 -0.002660	  0.003586	  0.066141	  0.062924	  0.042907	 -0.038323	  0.059180	 -0.016397
 -0.023523	 -0.103084	 -0.056122	  0.001651	  0.018780	 -0.015220	 -0.001405	  0.058787	  0.081900	  0.049969	 -0.052826	  0.054274	 -0.018312
  0.005889	 -0.105663	 -0.035246	  0.024376	  0.004904	  0.012616	 -0.006044	  0.064738	  0.068237	  0.054646	 -0.072039	  0.017449	  0.010419
  0.015465	 -0.114122	 -0.011533	  0.047649	  0.003265	  0.016319	 -0.010990	  0.043852	  0.071514	  0.041971	 -0.057869	 -0.000528	 -0.008015
  0.048197	 -0.146527	  0.035097	  0.086517	  0.020434	 -0.002555	  0.013054	  0.018530	  0.076898	  0.036812	 -0.076243	 -0.008494	  0.024071
  0.079968	 -0.147007	  0.028379	  0.072459	  0.025987	  0.035021	  0.008817	  0.008184	  0.013666	  0.075002	 -0.096143	  0.009162	  0.030483
  0.074715	 -0.146110	  0.018486	  0.045265	 -0.006601	  0.047630	  0.009017	  0.021322	  0.001389	  0.065810	 -0.097484	 -0.002064	  0.027119
  0.052026	 -0.117203	  0.015504	 -0.001360	 -0.012658	  0.056456	  0.002046	  0.014694	  0.041104	  0.046578	 -0.070490	  0.002788	  0.042097
  0.007642	 -0.077611	  0.027170	 -0.029018	 -0.014484	  0.058371	  0.008280	  0.019626	  0.036145	  0.028170	 -0.049627	 -0.012787	  0.053999
  0.005412	 -0.054861	  0.033043	 -0.021318	 -0.023293	  0.067857	  0.020752	  0.019587	  0.037024	  0.049614	 -0.070794	 -0.024677	  0.051545
  0.002423	 -0.075631	  0.068912	 -0.014668	 -0.017338	  0.058249	  0.006929	  0.004533	  0.017879	  0.069372	 -0.092187	  0.010677	  0.055419
 -0.018285	 -0.080225	  0.037953	 -0.013750	 -0.022993	  0.059424	 -0.000271	  0.003365	  0.018757	  0.090285	 -0.107508	 -0.029036	  0.064296
 -0.045098	 -0.102734	  0.034232	 -0.034128	 -0.017573	  0.051302	  0.007533	  0.023006	  0.025661	  0.118249	 -0.131669	 -0.038250	  0.107293
 -0.010904	 -0.132213	  0.020094	 -0.005493	 -0.011919	  0.060798	  0.011724	  0.046474	  0.026557	  0.113873	 -0.154636	 -0.045839	  0.096520
 -0.035703	 -0.133315	 -0.008440	 -0.002447	 -0.006815	  0.064047	  0.012809	  0.025955	  0.018491	  0.097793	 -0.158619	 -0.049094	  0.047055
 -0.034434	 -0.105906	  0.004510	 -0.015362	  0.034762	  0.056559	  0.006051	  0.023969	  0.019240	  0.100589	 -0.129987	 -0.021063	  0.064846
 -0.005933	 -0.131848	 -0.007049	 -0.008783	  0.040425	  0.056830	  0.049449	  0.026808	  0.022112	  0.116902	 -0.082874	 -0.024883	  0.082135
 -0.007596	 -0.140682	 -0.027879	  0.020709	  0.004055	  0.045115	  0.034055	  0.005837	  0.024969	  0.133524	 -0.039155	 -0.028031	  0.082403
  0.013350	 -0.134924	 -0.063481	  0.054006	  0.017112	  0.026323	 -0.013889	  0.014012	 -0.018169	  0.116819	  0.013468	 -0.010862	  0.103926
 -0.024553	 -0.130464	 -0.044600	  0.020781	  0.028410	  0.017351	 -0.029691	  0.040833	 -0.055432	  0.121781	  0.037816	 -0.042324	  0.094557
 -0.027624	 -0.107170	 -0.007237	 -0.008938	  0.043498	  0.024527	 -0.031443	  0.044737	 -0.046472	  0.108044	  0.017112	 -0.040268	  0.085505
 -0.004184	 -0.106616	  0.009559	 -0.009052	  0.032081	  0.010444	 -0.008721	  0.025186	 -0.039914	  0.130358	 -0.051123	 -0.024521	  0.074826
  0.015915	 -0.114803	 -0.000368	  0.012105	  0.028425	  0.033067	  0.028913	  0.034441	 -0.018546	  0.100868	 -0.067639	 -0.026850	  0.049959
  0.042140	 -0.113296	 -0.002398	  0.045880	  0.020749	  0.056825	 -0.000574	  0.043861	 -0.019516	  0.099405	 -0.073275	 -0.022553	  0.064652
  0.032222	 -0.087310	  0.016104	  0.049429	  0.044239	  0.045909	 -0.015394	  0.061335	  0.008246	  0.086322	 -0.068414	 -0.018281	  0.075311
 -0.003223	 -0.097302	 -0.014478	  0.019399	  0.038042	  0.063208	 -0.005481	  0.057103	  0.007613	  0.051981	 -0.076004	 -0.017086	  0.063812
 -0.017595	 -0.095097	 -0.053698	  0.008260	 -0.011625	  0.088668	 -0.008007	  0.049751	 -0.004153	  0.075613	 -0.072721	 -0.046927	  0.077697
 -0.020724	 -0.106761	 -0.024238	 -0.010868	 -0.002701	  0.080919	 -0.015927	  0.074928	  0.005613	  0.086408	 -0.040735	 -0.055278	  0.070301
 -0.050307	 -0.114787	 -0.022840	  0.025134	  0.016918	  0.079976	 -0.030681	  0.085226	 -0.019976	  0.083798	 -0.039847	 -0.086398	  0.053265
 -0.026027	 -0.094427	 -0.049301	  0.083356	  0.009417	  0.091910	 -0.050992	  0.045434	 -0.046349	  0.083631	 -0.046361	 -0.090328	  0.060412
 -0.000053	 -0.110533	 -0.060231	  0.080441	  0.015191	  0.079290	 -0.050243	  0.033764	 -0.040911	  0.055682	 -0.068544	 -0.033168	  0.047058
  0.024567	 -0.094621	 -0.039913	  0.033186	  0.017481	  0.064864	 -0.019194	  0.029177	 -0.005431	  0.068303	 -0.070003	 -0.010910	  0.023736
  0.018270	 -0.072166	 -0.022846	  0.019875	 -0.007538	  0.055475	 -0.057305	  0.053806	  0.002648	  0.073122	 -0.062371	 -0.034165	  0.031128
  0.009943	 -0.069285	 -0.034235	  0.016102	 -0.032025	  0.065723	 -0.116346	  0.073552	 -0.041661	  0.073604	 -0.054012	 -0.054501	  0.031735
  0.035187	 -0.079344	 -0.054240	  0.003770	 -0.062388	  0.048864	 -0.143958	  0.061817	 -0.054937	  0.086979	 -0.060230	 -0.051140	  0.044171
  0.035041	 -0.060559	 -0.059644	 -0.005841	 -0.033763	  0.016012	 -0.130319	  0.049255	 -0.021000	  0.094277	 -0.034009	 -0.023248	  0.036635
  0.049458	 -0.081459	 -0.026577	  0.016876	 -0.032078	  0.016372	 -0.123689	  0.061297	  0.016731	  0.066687	 -0.039649	  0.013121	  0.065516
  0.049547	 -0.079410	 -0.029614	  0.026710	 -0.028189	  0.005190	 -0.125111	  0.069253	  0.003367	  0.041831	 -0.054353	  0.020286	  0.091657
  0.030992	 -0.077381	 -0.023036	  0.029936	 -0.041234	  0.036156	 -0.129867	  0.060000	 -0.006047	  0.068855	 -0.056929	  0.014780	  0.097249
  0.030882	 -0.092050	 -0.016178	  0.045055	 -0.006644	  0.018198	 -0.082628	  0.046825	  0.009425	  0.085321	 -0.043604	 -0.008096	  0.089070
  0.021470	 -0.067077	 -0.033039	  0.002607	 -0.000800	  0.026534	 -0.089311	  0.030079	  0.016950	  0.095149	 -0.043412	 -0.031907	  0.075207
  0.003362	 -0.065825	 -0.021240	  0.019608	 -0.008731	 -0.005686	 -0.085234	  0.010893	  0.054714	  0.073778	 -0.059870	 -0.041970	  0.045586
 -0.000140	 -0.096725	 -0.043153	  0.046113	  0.014166	 -0.010807	 -0.081190	  0.006318	  0.049657	  0.085127	 -0.092421	 -0.009879	  0.012632
 -0.013938	 -0.114588	 -0.037180	  0.029156	 -0.002646	 -0.005631	 -0.065323	  0.037613	  0.025988	  0.054445	 -0.105872	 -0.000004	  0.050582
 -0.001658	 -0.138740	 -0.044656	  0.020136	 -0.031980	  0.001956	 -0.053587	  0.048594	  0.014943	  0.028143	 -0.086402	 -0.027006	  0.044915
  0.010619	 -0.154664	 -0.026774	  0.028227	 -0.065919	  0.022164	 -0.048721	  0.043200	  0.027738	  0.020621	 -0.052202	 -0.026569	  0.054463
 -0.017825	 -0.158852	 -0.026528	  0.022421	 -0.065261	  0.016632	 -0.055650	  0.074572	  0.012118	  0.045882	 -0.045653	 -0.033967	  0.059301
 -0.034157	 -0.157548	 -0.027447	  0.045068	 -0.058849	  0.012357	 -0.054967	  0.079623	  0.026587	  0.046951	 -0.046643	 -0.026519	  0.049324
 -0.032936	 -0.139456	 -0.064391	  0.065347	 -0.034765	  0.031605	 -0.048057	  0.078179	  0.034267	  0.024701	 -0.040043	  0.006607	  0.042582
 -0.017459	 -0.138402	 -0.063087	  0.031567	 -0.056479	  0.050914	 -0.049458	  0.113018	  0.051066	 -0.016539	 -0.056333	 -0.019766	  0.047540
 -0.032266	 -0.137844	 -0.048032	  0.043344	 -0.036909	  0.063558	 -0.050508	  0.107142	  0.054308	  0.024484	 -0.095133	 -0.024409	  0.070423
 -0.008628	 -0.132739	  0.007230	  0.043301	 -0.010065	  0.084196	 -0.070113	  0.061400	  0.056093	  0.056753	 -0.111683	 -0.034688	  0.070692
 -0.013823	 -0.136025	  0.006364	  0.054550	 -0.027563	  0.086821	 -0.089813	  0.051288	  0.057010	  0.045334	 -0.102799	 -0.044560	  0.071803
  0.009039	 -0.137089	  0.012857	  0.024349	 -0.039750	  0.051089	 -0.084838	  0.074670	  0.040026	  0.050371	 -0.069620	 -0.036612	  0.082610
  0.044641	 -0.150748	 -0.012547	  0.012113	 -0.047545	  0.055503	 -0.083000	  0.082543	  0.053088	  0.052853	 -0.065228	 -0.041784	  0.057198
  0.047954	 -0.118307	 -0.050656	  0.048628	 -0.022222	  0.072411	 -0.077431	  0.082513	  0.029705	  0.069105	 -0.065880	 -0.022462	  0.059352
  0.029593	 -0.097360	 -0.040926	  0.051846	 -0.002576	  0.047574	 -0.034465	  0.092739	  0.017017	  0.086090	 -0.089012	 -0.008305	  0.025708
  0.018305	 -0.094139	 -0.072874	  0.047497	  0.011461	  0.045038	 -0.042824	  0.065379	  0.026004	  0.077533	 -0.072179	  0.002757	  0.065979
 -0.023577	 -0.093532	 -0.057240	  0.051152	 -0.003412	  0.055457	 -0.040295	  0.064263	  0.022444	  0.049741	 -0.091628	 -0.018677	  0.067272
 -0.037013	 -0.091232	 -0.037748	  0.062984	 -0.007081	  0.040577	 -0.035406	  0.085534	  0.021046	  0.035171	 -0.075930	 -0.030642	  0.021901
 -0.080631	 -0.100920	 -0.018571	  0.057000	  0.003015	  0.035795	 -0.052634	  0.068087	  0.030071	  0.040202	 -0.063277	 -0.033031	 -0.005740
 -0.074696	 -0.094877	 -0.017731	  0.031568	  0.012391	  0.050765	 -0.047705	  0.062410	  0.026564	  0.045646	 -0.056851	 -0.000445	 -0.017204
 -0.021052	 -0.154333	 -0.002906	  0.061685	  0.019976	  0.036524	 -0.035435	  0.065948	  0.037997	  0.029182	 -0.037353	 -0.020957	 -0.001038
 -0.009160	 -0.158508	  0.002978	  0.041818	  0.030570	  0.039624	  0.001295	  0.085301	  0.063313	  0.009302	 -0.048823	 -0.037166	 -0.000609
 -0.011498	 -0.100116	 -0.023026	  0.027762	  0.032317	  0.054183	 -0.014263	  0.092891	  0.073678	  0.025086	 -0.067870	 -0.037742	  0.027716
 -0.014786	 -0.112632	  0.008793	  0.033582	  0.023097	  0.057139	 -0.043312	  0.071724	  0.058727	  0.003219	 -0.075294	 -0.043224	  0.052543
 -0.020179	 -0.123251	 -0.007622	  0.015335	  0.008015	  0.068342	 -0.063879	  0.055297	  0.054676	  0.020914	 -0.087545	 -0.001200	  0.038393
  0.003215	 -0.159608	 -0.041756	  0.015685	 -0.034317	  0.026525	 -0.053300	  0.069655	  0.075910	  0.045276	 -0.118371	  0.001590	  0.070617
  0.022544	 -0.191028	 -0.014037	  0.032692	 -0.064276	  0.013160	 -0.045285	  0.096901	  0.082025	  0.047874	 -0.120030	 -0.011639	  0.094901
  0.012930	 -0.206114	  0.019393	  0.027121	 -0.077808	  0.009224	 -0.060382	  0.105523	  0.072887	  0.027223	 -0.127591	 -0.029413	  0.108152
  0.037066	 -0.176286	  0.020271	  0.054505	 -0.039261	  0.020152	 -0.045362	  0.082121	  0.035364	 -0.000492	 -0.163650	 -0.026378	  0.138549
  0.059055	 -0.137126	  0.036530	  0.060488	 -0.012894	  0.021053	 -0.079860	  0.077951	  0.026404	  0.005851	 -0.148855	 -0.020519	  0.127479
  0.055907	 -0.120681	  0.049260	  0.059442	 -0.028222	 -0.006095	 -0.097604	  0.081358	  0.027805	  0.033562	 -0.110499	 -0.052850	  0.128609
  0.080260	 -0.114738	  0.034194	  0.030061	 -0.021604	 -0.011487	 -0.071886	  0.069669	 -0.000182	  0.056519	 -0.075989	 -0.077658	  0.115182
  0.093062	 -0.119431	  0.038902	 -0.003668	 -0.015685	  0.017575	 -0.084882	  0.023953	  0.000631	  0.048364	 -0.066362	 -0.057981	  0.132296
  0.068958	 -0.114669	  0.027037	 -0.022187	 -0.001501	  0.001628	 -0.076543	  0.048775	  0.011824	  0.051028	 -0.059316	 -0.047406	  0.100642
  0.045770	 -0.124006	  0.005947	  0.010507	 -0.021921	  0.003647	 -0.052353	  0.031058	  0.013702	  0.050979	 -0.056647	 -0.036652	  0.056923
  0.041303	 -0.140627	  0.029438	  0.015307	 -0.049221	  0.006129	 -0.038819	  0.024865	  0.028207	  0.018051	 -0.073832	 -0.060590	  0.057896
  0.050751	 -0.170884	  0.048088	 -0.015678	 -0.048497	  0.008249	 -0.069043	  0.035023	  0.033790	  0.012387	 -0.053255	 -0.107320	  0.028468
  0.040872	 -0.148857	  0.077278	  0.030226	 -0.044994	  0.029049	 -0.051839	  0.026694	  0.030997	  0.050929	 -0.041629	 -0.097130	  0.027993
  0.038837	 -0.136481	  0.075589	  0.040721	 -0.032492	  0.026324	 -0.026035	  0.034102	  0.030720	  0.048353	 -0.039553	 -0.112072	  0.022991
  0.056176	 -0.139660	  0.060569	  0.022078	 -0.015739	  0.090539	 -0.034018	  0.021529	  0.011690	  0.066747	 -0.021620	 -0.080459	  0.043448
  0.034819	 -0.134138	  0.028515	  0.021235	 -0.000184	  0.131499	 -0.051266	  0.021924	  0.025275	  0.042172	 -0.020047	 -0.086441	  0.074166
  0.059730	 -0.151088	  0.050024	  0.016251	 -0.002524	  0.129166	 -0.039578	  0.027254	  0.016446	  0.000460	 -0.017823	 -0.081152	  0.081609
  0.039228	 -0.144733	  0.054880	  0.023815	 -0.023664	  0.084405	 -0.028437	  0.029939	  0.021240	 -0.010645	  0.011910	 -0.096747	  0.080406
  0.028723	 -0.120992	  0.083683	  0.001290	  0.002109	  0.059591	 -0.045042	  0.011506	  0.065867	 -0.020819	 -0.013716	 -0.076681	  0.052784
 -0.000440	 -0.120884	  0.056699	 -0.024671	  0.005900	  0.046824	 -0.057195	  0.022556	  0.065698	  0.005048	 -0.040436	 -0.033114	  0.047609
