# Supplementary material for: A fluorescent photoimmunoconjugate for imaging of cholesteatoma
Source: Sci Rep. 2022 Nov 19;12:19905. doi: 10.1038/s41598-022-22072-9 (PMC9675863; doi:10.1038/s41598-022-22072-9)
Supplement: Supplementary file 2 — Supplementary Information 2. [file 41598_2022_22072_MOESM2_ESM.zip › Data/ABR-51-6]

:RUN-6	LEVEL SWEEP	TEMP:NaN	6/6/2018	11:55 AM	NaNHR:
:SW EAR: R	SW FREQ: 32.00	# AVERAGES: 512	REP RATE (/sec): 40	DRIVER: RS Tweeter	SAMPLE (�sec): 40	
:NOTES-
:CHAMBER-CH4B-PXI
:CFTS Version: V2.7.2 (R850)
:LEVELS:20;25;30;35;40;45;50;55;60;65;70;75;80;
:DATA
 -0.024544	 -0.007255	 -0.011943	  0.032840	 -0.011527	 -0.011157	  0.034962	 -0.051113	 -0.030543	  0.002000	 -0.040958	 -0.001051	 -0.094018
 -0.025418	 -0.005671	 -0.010388	  0.011642	  0.000073	 -0.044509	 -0.036852	 -0.034398	 -0.044243	 -0.000341	 -0.047232	  0.021001	 -0.062726
 -0.018905	 -0.016293	 -0.025901	  0.007414	 -0.014299	 -0.027106	 -0.056809	 -0.048140	 -0.035225	 -0.017179	 -0.045296	  0.012348	 -0.070842
 -0.035917	 -0.023771	 -0.015923	  0.012761	 -0.000236	 -0.011498	 -0.013929	 -0.052544	 -0.018054	 -0.020856	 -0.040248	 -0.041601	 -0.076772
 -0.031650	  0.004613	 -0.003381	  0.000100	  0.028149	 -0.022139	  0.017022	 -0.039272	 -0.012336	 -0.019872	 -0.033184	 -0.060789	 -0.073637
  0.003169	  0.017727	  0.012793	  0.003928	  0.030631	 -0.015146	 -0.023904	 -0.063212	  0.006143	 -0.008908	 -0.015416	 -0.049368	 -0.083758
  0.016182	  0.032284	  0.019638	 -0.014333	  0.000755	  0.000167	 -0.022726	 -0.057016	  0.022138	 -0.010766	 -0.038514	 -0.056403	 -0.103809
  0.034662	  0.020461	 -0.023497	 -0.028957	  0.004240	 -0.004075	  0.032678	 -0.005302	  0.026747	  0.005038	 -0.058815	 -0.070703	 -0.079767
  0.043705	  0.003083	 -0.050704	 -0.035706	  0.023997	 -0.033241	  0.022848	 -0.011324	  0.019535	 -0.043364	 -0.049136	 -0.053825	 -0.068124
  0.050716	  0.007567	 -0.041318	 -0.026776	  0.013187	 -0.014661	 -0.008316	  0.005299	 -0.014093	 -0.040137	 -0.017663	 -0.074312	 -0.053248
  0.009674	  0.033139	 -0.023593	 -0.030136	  0.022776	 -0.035415	 -0.008167	  0.031949	 -0.029946	 -0.008035	 -0.010475	 -0.079767	 -0.044155
 -0.013487	  0.002215	  0.015289	 -0.025017	  0.022947	 -0.028036	 -0.007241	  0.033155	 -0.042041	  0.017825	 -0.023157	 -0.114724	 -0.072050
  0.014614	 -0.002113	  0.007143	 -0.014807	 -0.011323	 -0.045642	 -0.006516	  0.066840	 -0.026094	 -0.001858	 -0.047924	 -0.108902	 -0.090392
  0.027667	 -0.007776	  0.000728	 -0.010797	 -0.011738	 -0.017308	 -0.002190	  0.031909	 -0.004928	 -0.021355	 -0.047201	 -0.091094	 -0.024157
  0.011565	  0.027966	  0.004682	  0.012598	 -0.033232	  0.016708	 -0.017700	  0.014480	  0.020418	 -0.027827	 -0.007150	 -0.050285	  0.057880
 -0.009806	 -0.004145	  0.008337	  0.012555	 -0.041237	  0.050829	 -0.002602	  0.053285	  0.044505	 -0.018500	  0.004422	  0.036077	  0.133153
 -0.003944	 -0.010732	  0.005228	 -0.010334	 -0.037096	  0.064998	 -0.017129	  0.050609	 -0.004942	 -0.016619	  0.029817	  0.103487	  0.182508
 -0.006744	 -0.012703	  0.024531	  0.018075	 -0.039203	  0.042914	  0.000345	  0.020084	 -0.001380	  0.034952	  0.107263	  0.197779	  0.195049
 -0.014844	 -0.033671	  0.041651	  0.051349	 -0.005202	  0.074546	  0.043647	  0.016607	  0.053089	  0.089324	  0.177460	  0.222266	  0.197742
 -0.026696	 -0.024926	  0.066628	  0.033601	  0.058338	  0.059773	  0.072576	  0.038104	  0.071251	  0.106481	  0.203409	  0.259867	  0.231124
 -0.014964	 -0.042785	  0.054943	  0.020745	  0.063097	  0.082071	  0.085316	  0.094855	  0.073402	  0.112539	  0.231494	  0.275746	  0.265839
 -0.031103	 -0.038924	  0.022372	  0.039021	  0.070944	  0.085789	  0.083998	  0.127663	  0.112125	  0.125282	  0.196788	  0.228852	  0.254103
 -0.045566	 -0.002546	  0.040425	  0.031581	  0.019582	  0.059562	  0.050436	  0.102965	  0.122853	  0.131212	  0.212260	  0.261580	  0.252754
 -0.039657	  0.031002	  0.035651	  0.046464	  0.014203	  0.051505	  0.037609	  0.123021	  0.088477	  0.154155	  0.211141	  0.289950	  0.270448
  0.001356	  0.038821	  0.041909	  0.014870	  0.023833	  0.015997	  0.021405	  0.126807	  0.126688	  0.172943	  0.190174	  0.330158	  0.321539
  0.012329	  0.052901	  0.061016	 -0.022910	  0.054434	  0.016440	  0.034015	  0.135676	  0.138607	  0.194441	  0.204248	  0.368002	  0.413461
  0.045494	  0.017739	  0.073218	 -0.048516	  0.050631	  0.045345	  0.033171	  0.128849	  0.129778	  0.229448	  0.239545	  0.453965	  0.523236
  0.054261	  0.015645	  0.061766	 -0.060700	  0.033831	  0.031031	  0.028551	  0.162159	  0.153232	  0.291384	  0.338579	  0.568196	  0.651004
  0.062602	  0.031767	 -0.004322	 -0.058077	  0.010829	  0.030985	  0.078980	  0.201841	  0.228358	  0.368715	  0.503843	  0.696357	  0.819606
  0.015040	  0.028495	  0.002678	 -0.018234	 -0.008077	  0.056644	  0.093665	  0.269375	  0.298216	  0.455295	  0.624281	  0.809582	  0.987573
 -0.002141	  0.033772	  0.011407	 -0.008296	 -0.022780	  0.099090	  0.137371	  0.340509	  0.342161	  0.561529	  0.712645	  0.905087	  1.097449
  0.042180	  0.032031	  0.007933	  0.014953	  0.016974	  0.155304	  0.204091	  0.377160	  0.399073	  0.636891	  0.795809	  0.950694	  1.129051
  0.045527	  0.017592	 -0.005087	  0.010693	  0.042371	  0.220386	  0.243321	  0.436477	  0.467509	  0.644332	  0.862231	  1.002474	  1.143187
  0.034050	  0.038787	 -0.018763	 -0.003775	  0.086465	  0.262646	  0.301393	  0.489898	  0.500089	  0.633349	  0.889437	  0.960363	  1.076239
  0.007188	  0.024826	 -0.031021	  0.026236	  0.144088	  0.277818	  0.365103	  0.478024	  0.517908	  0.590772	  0.825853	  0.866890	  0.931853
 -0.007185	 -0.015796	  0.004260	  0.067736	  0.193190	  0.282212	  0.386535	  0.437608	  0.475908	  0.541159	  0.722685	  0.717013	  0.723360
 -0.011293	  0.001107	  0.055676	  0.095099	  0.222304	  0.320828	  0.353220	  0.378601	  0.381815	  0.460501	  0.591860	  0.520926	  0.495290
 -0.026802	  0.049064	  0.078362	  0.137264	  0.220067	  0.291986	  0.274160	  0.302728	  0.301236	  0.336960	  0.423714	  0.337337	  0.248726
 -0.033149	  0.051221	  0.070196	  0.148587	  0.208195	  0.215929	  0.196030	  0.228387	  0.177571	  0.182497	  0.282258	  0.128172	  0.051291
 -0.014059	  0.044828	  0.060437	  0.117066	  0.163413	  0.180053	  0.126303	  0.134040	  0.039615	  0.080285	  0.103062	 -0.056976	 -0.127636
 -0.007961	  0.063755	  0.087365	  0.114794	  0.102527	  0.097412	  0.023539	  0.046506	 -0.054616	 -0.040779	 -0.059901	 -0.186306	 -0.309122
 -0.005816	  0.112284	  0.109323	  0.110742	  0.046241	  0.038973	 -0.040115	 -0.051929	 -0.165059	 -0.180194	 -0.142752	 -0.315353	 -0.475607
 -0.014564	  0.126437	  0.105325	  0.069070	 -0.021175	  0.002375	 -0.113137	 -0.144545	 -0.253844	 -0.257903	 -0.245039	 -0.425067	 -0.590690
  0.002784	  0.096988	  0.075731	  0.033168	 -0.087562	 -0.059912	 -0.182240	 -0.227524	 -0.331329	 -0.323213	 -0.309765	 -0.537388	 -0.672901
  0.026571	  0.057331	  0.102161	 -0.005826	 -0.121227	 -0.121173	 -0.207754	 -0.283580	 -0.377229	 -0.385669	 -0.349934	 -0.593110	 -0.696348
  0.034803	  0.049073	  0.129887	 -0.058921	 -0.188883	 -0.172667	 -0.258586	 -0.309505	 -0.373027	 -0.406442	 -0.401343	 -0.634849	 -0.704336
  0.057641	  0.035719	  0.122198	 -0.089829	 -0.226805	 -0.199609	 -0.284339	 -0.340586	 -0.329767	 -0.446370	 -0.418876	 -0.651127	 -0.724575
  0.059914	  0.059734	  0.058260	 -0.111308	 -0.229877	 -0.219740	 -0.263768	 -0.318185	 -0.274032	 -0.436779	 -0.387822	 -0.626602	 -0.668676
  0.029345	  0.042658	  0.034760	 -0.134353	 -0.229294	 -0.270822	 -0.280485	 -0.299703	 -0.244771	 -0.405641	 -0.361022	 -0.553760	 -0.548450
  0.002959	  0.009913	  0.026620	 -0.195610	 -0.200715	 -0.251484	 -0.239708	 -0.263102	 -0.197541	 -0.320303	 -0.290689	 -0.417904	 -0.361095
 -0.006740	  0.036610	 -0.025699	 -0.208261	 -0.182375	 -0.225645	 -0.201249	 -0.224434	 -0.171710	 -0.215208	 -0.212740	 -0.248761	 -0.125303
  0.008739	  0.086836	 -0.070474	 -0.210260	 -0.156317	 -0.208873	 -0.190941	 -0.115984	 -0.031925	 -0.068884	 -0.090275	 -0.049482	  0.104905
  0.019633	  0.070984	 -0.041128	 -0.187854	 -0.135861	 -0.148905	 -0.131932	  0.002001	  0.098659	  0.086699	  0.091755	  0.133005	  0.314309
  0.046489	  0.034291	 -0.020846	 -0.134786	 -0.117583	 -0.078877	 -0.061445	  0.106803	  0.183209	  0.230173	  0.300668	  0.336555	  0.472265
  0.038022	  0.018338	 -0.030842	 -0.113013	 -0.092645	 -0.010148	  0.042015	  0.218503	  0.265862	  0.340657	  0.416189	  0.484746	  0.575447
  0.054666	  0.015792	 -0.055810	 -0.106913	 -0.045507	  0.052918	  0.154872	  0.307863	  0.315050	  0.427698	  0.461218	  0.519229	  0.636609
  0.058877	  0.023403	 -0.049826	 -0.043135	  0.033175	  0.136841	  0.230618	  0.388119	  0.340039	  0.450034	  0.485631	  0.514863	  0.597444
  0.083658	  0.031172	 -0.028841	  0.014788	  0.125869	  0.198954	  0.256748	  0.414851	  0.346545	  0.435994	  0.486560	  0.444897	  0.520119
  0.102972	  0.030996	 -0.051940	  0.019757	  0.208658	  0.228482	  0.225239	  0.379065	  0.334883	  0.432585	  0.475600	  0.358422	  0.496558
  0.069535	  0.024362	 -0.020206	  0.074344	  0.230669	  0.277284	  0.209726	  0.332956	  0.300231	  0.374032	  0.413176	  0.319936	  0.449503
  0.061632	  0.034593	  0.029053	  0.144456	  0.242921	  0.274419	  0.178146	  0.285509	  0.270929	  0.308974	  0.324456	  0.274460	  0.409284
  0.061928	  0.034526	  0.041192	  0.196360	  0.237802	  0.219091	  0.154007	  0.240656	  0.268356	  0.245474	  0.225412	  0.273219	  0.379841
  0.055293	  0.042672	  0.059220	  0.211885	  0.226001	  0.157605	  0.126577	  0.223542	  0.244230	  0.193186	  0.188176	  0.271117	  0.367203
  0.062128	  0.048113	  0.092777	  0.215236	  0.164951	  0.119514	  0.077901	  0.164201	  0.160390	  0.156251	  0.166121	  0.278247	  0.296288
  0.043325	  0.096567	  0.118211	  0.175638	  0.135962	  0.059184	  0.054715	  0.114404	  0.102360	  0.130272	  0.145466	  0.244904	  0.212441
  0.050398	  0.106641	  0.139231	  0.162486	  0.076337	  0.047900	  0.029130	  0.086721	  0.042480	  0.107668	  0.133341	  0.172363	  0.136863
  0.056127	  0.090774	  0.125356	  0.129450	  0.004981	  0.046460	  0.028490	  0.098298	  0.001941	  0.097201	  0.109444	  0.085552	  0.025353
  0.061517	  0.086860	  0.101237	  0.097864	 -0.013458	  0.026872	  0.024485	  0.113407	 -0.022434	  0.078087	  0.052676	  0.008323	 -0.067893
  0.044265	  0.051876	  0.107529	  0.070801	 -0.032800	  0.017211	  0.037615	  0.113072	 -0.062050	  0.040452	  0.009723	 -0.014789	 -0.110835
  0.031616	  0.034709	  0.115864	  0.041588	 -0.046449	 -0.010299	  0.000211	  0.056221	 -0.092904	  0.014081	 -0.045495	 -0.084695	 -0.141171
  0.060376	  0.043220	  0.099329	  0.022956	 -0.079422	  0.000703	  0.008248	  0.021827	 -0.118950	 -0.026410	 -0.069852	 -0.122191	 -0.186079
  0.094282	  0.053274	  0.076926	 -0.006809	 -0.098704	  0.002800	  0.021121	 -0.031227	 -0.134028	 -0.056716	 -0.083675	 -0.141552	 -0.215736
  0.075893	  0.051204	  0.006259	  0.003711	 -0.057609	 -0.010867	 -0.023648	 -0.071581	 -0.137084	 -0.068944	 -0.116900	 -0.157765	 -0.214006
  0.082859	  0.019237	 -0.056479	  0.023873	 -0.029863	 -0.039400	 -0.080811	 -0.074226	 -0.115342	 -0.111593	 -0.169833	 -0.165135	 -0.179263
  0.096970	  0.039742	 -0.045179	  0.010445	 -0.047603	 -0.058039	 -0.099585	 -0.051889	 -0.123552	 -0.118835	 -0.166833	 -0.102438	 -0.179107
  0.082997	  0.057462	 -0.028717	 -0.014866	 -0.066263	 -0.083434	 -0.080244	 -0.048783	 -0.153020	 -0.139699	 -0.102425	 -0.031217	 -0.176889
  0.065308	  0.041960	 -0.003577	 -0.006034	 -0.059007	 -0.067587	 -0.046471	 -0.006950	 -0.130019	 -0.124452	 -0.073843	  0.026197	 -0.130911
  0.077809	  0.008430	 -0.010005	 -0.020772	 -0.071406	 -0.046384	 -0.020685	  0.002540	 -0.104435	 -0.070192	 -0.037155	  0.050170	 -0.086603
  0.075226	  0.024041	 -0.033853	 -0.031134	 -0.086741	 -0.061322	 -0.036891	  0.007388	 -0.051992	 -0.014638	  0.014061	  0.049575	 -0.036490
  0.100550	  0.034012	 -0.024425	 -0.021623	 -0.072828	 -0.085360	 -0.004912	  0.002314	 -0.019360	  0.020222	  0.064369	  0.084829	 -0.012760
  0.114242	  0.071267	 -0.027144	  0.005231	 -0.049622	 -0.090111	 -0.001935	  0.057226	 -0.031759	  0.090633	  0.074496	  0.162742	 -0.007490
  0.108729	  0.090389	 -0.038593	  0.029118	 -0.088597	 -0.085831	 -0.030400	  0.116731	  0.014026	  0.110480	  0.089533	  0.194457	  0.004379
  0.084443	  0.102593	  0.003397	  0.005409	 -0.097325	 -0.062306	 -0.011676	  0.092395	  0.041952	  0.096547	  0.098968	  0.203300	  0.026464
  0.067059	  0.096870	  0.002777	  0.025432	 -0.071722	 -0.060124	  0.007294	  0.098516	  0.058669	  0.149341	  0.111734	  0.177545	  0.041125
  0.064991	  0.062917	  0.036958	  0.054025	 -0.066632	 -0.069498	  0.010935	  0.084104	  0.067775	  0.125536	  0.120684	  0.178947	  0.054872
  0.083431	  0.036076	  0.041373	  0.065837	 -0.081745	 -0.061987	  0.026173	  0.098903	  0.070750	  0.109022	  0.137038	  0.128463	  0.048812
  0.095285	  0.040333	  0.029777	  0.086775	 -0.080415	  0.002772	  0.058945	  0.075397	  0.082885	  0.073033	  0.105807	  0.091699	  0.047514
  0.066341	  0.016687	  0.020891	  0.072911	 -0.045823	  0.026208	  0.059709	  0.089760	  0.068211	  0.063305	  0.080348	  0.095735	  0.025880
  0.078356	 -0.016356	  0.027345	  0.058687	 -0.003604	  0.036432	  0.091402	  0.117789	  0.087897	  0.109102	  0.081391	  0.085113	  0.012120
  0.064350	  0.010751	 -0.002429	  0.056206	  0.014980	  0.074650	  0.100769	  0.109925	  0.111356	  0.070359	  0.068628	  0.113015	  0.038588
  0.053238	  0.017620	 -0.047195	  0.064762	  0.033964	  0.090866	  0.083147	  0.109034	  0.091533	  0.039498	  0.071966	  0.082012	  0.061785
  0.094615	  0.004698	 -0.034875	  0.056473	  0.009926	  0.060241	  0.090680	  0.062940	  0.084534	  0.041084	  0.127658	  0.097021	  0.084736
  0.135975	  0.031788	 -0.023655	  0.034040	 -0.012373	  0.029047	  0.069781	  0.051270	  0.087811	  0.021542	  0.160485	  0.127592	  0.082017
  0.098416	  0.056573	 -0.043341	  0.048536	  0.008800	  0.054303	  0.071385	  0.062531	  0.087886	  0.032636	  0.175538	  0.138832	  0.108634
  0.094855	  0.048662	 -0.021280	  0.062636	  0.021515	  0.056071	  0.081698	  0.073265	  0.063810	  0.059796	  0.177578	  0.188781	  0.154880
  0.093798	  0.047968	 -0.000226	  0.057099	  0.024139	  0.062759	  0.057248	  0.092009	  0.061666	  0.073097	  0.165785	  0.244407	  0.218972
  0.084465	  0.030369	  0.015066	  0.044195	  0.022504	  0.025628	  0.057675	  0.078008	  0.073773	  0.119707	  0.213697	  0.273703	  0.283797
  0.089725	  0.017972	  0.030797	  0.036959	  0.039550	  0.024367	  0.051889	  0.050308	  0.085737	  0.101615	  0.285036	  0.302299	  0.297852
  0.107490	 -0.019376	  0.064165	  0.034803	 -0.010736	  0.055718	  0.036892	  0.080874	  0.106372	  0.097525	  0.324934	  0.336494	  0.315132
  0.143766	 -0.003173	  0.066401	  0.047639	 -0.004928	  0.023062	  0.033635	  0.104432	  0.128483	  0.145800	  0.354652	  0.393464	  0.372008
  0.134434	 -0.030301	  0.081059	  0.059367	 -0.017976	  0.030517	  0.057930	  0.104913	  0.111430	  0.235521	  0.382659	  0.448523	  0.391536
  0.148486	 -0.056447	  0.070307	  0.068219	 -0.032410	  0.033061	  0.077308	  0.118665	  0.170936	  0.281001	  0.396191	  0.477416	  0.439688
  0.120258	 -0.024780	  0.036097	  0.079442	 -0.044121	  0.040795	  0.117704	  0.143285	  0.218458	  0.311445	  0.440727	  0.535287	  0.507341
  0.092396	  0.017721	 -0.012027	  0.093535	 -0.033250	  0.017331	  0.116025	  0.186011	  0.246877	  0.378437	  0.478400	  0.609198	  0.564568
  0.115504	  0.020227	 -0.031196	  0.110941	  0.019130	  0.015879	  0.152496	  0.203456	  0.305573	  0.389313	  0.539904	  0.656797	  0.621581
  0.136344	  0.032854	 -0.017946	  0.124525	  0.057129	  0.031286	  0.170899	  0.212819	  0.347299	  0.429315	  0.558829	  0.703586	  0.674852
  0.139679	  0.030618	 -0.011477	  0.117522	  0.048927	  0.032014	  0.194169	  0.258237	  0.365598	  0.493540	  0.570753	  0.733699	  0.705305
  0.131910	  0.005610	  0.004761	  0.117203	  0.073180	  0.036655	  0.209851	  0.285860	  0.368584	  0.535249	  0.568386	  0.735858	  0.702451
  0.128651	  0.003464	  0.033711	  0.128357	  0.072246	  0.040070	  0.232875	  0.331403	  0.408561	  0.560097	  0.570289	  0.746125	  0.702756
  0.125344	  0.017440	  0.058366	  0.124877	  0.087681	  0.051155	  0.262058	  0.349290	  0.453886	  0.571043	  0.611544	  0.719490	  0.707651
  0.122344	  0.043623	  0.042699	  0.136102	  0.149370	  0.088925	  0.282446	  0.376377	  0.459967	  0.564663	  0.608784	  0.707129	  0.639553
  0.069368	  0.040307	  0.058995	  0.140594	  0.191937	  0.134540	  0.276901	  0.413059	  0.496079	  0.581995	  0.603074	  0.676338	  0.589080
  0.075058	  0.018835	  0.067050	  0.184918	  0.206353	  0.141125	  0.271642	  0.437548	  0.517881	  0.553066	  0.588624	  0.638108	  0.541226
  0.134355	  0.038854	  0.063879	  0.168475	  0.202794	  0.211814	  0.305143	  0.404272	  0.517389	  0.519977	  0.587812	  0.615128	  0.500905
  0.148418	  0.034401	  0.088128	  0.169039	  0.184206	  0.249849	  0.332528	  0.368080	  0.514299	  0.474904	  0.593664	  0.596315	  0.464540
  0.138613	  0.050504	  0.101188	  0.191159	  0.172770	  0.249360	  0.377511	  0.346686	  0.502854	  0.422709	  0.530024	  0.586926	  0.459331
  0.135422	  0.048318	  0.110559	  0.208786	  0.165154	  0.263642	  0.383563	  0.327828	  0.467071	  0.366927	  0.491909	  0.557497	  0.404926
  0.129450	  0.045741	  0.119173	  0.193871	  0.167291	  0.247715	  0.386706	  0.312343	  0.429128	  0.344615	  0.448341	  0.500721	  0.359877
  0.125009	  0.053910	  0.104193	  0.159070	  0.181968	  0.195401	  0.341116	  0.291818	  0.409395	  0.317741	  0.405313	  0.469072	  0.322548
  0.166430	  0.082484	  0.110204	  0.164545	  0.185438	  0.215577	  0.273176	  0.260308	  0.360066	  0.287443	  0.347848	  0.428061	  0.235068
  0.170154	  0.062899	  0.136902	  0.179563	  0.187994	  0.234745	  0.247821	  0.257980	  0.286110	  0.281627	  0.298302	  0.376138	  0.195328
  0.131969	  0.023297	  0.132341	  0.181339	  0.189244	  0.189268	  0.226070	  0.249892	  0.216298	  0.276302	  0.241927	  0.336410	  0.139671
  0.095342	  0.041681	  0.085569	  0.207206	  0.158412	  0.144265	  0.187097	  0.243634	  0.208802	  0.230395	  0.217662	  0.260116	  0.043002
  0.065425	  0.024765	  0.087424	  0.230987	  0.113037	  0.125957	  0.135205	  0.223547	  0.196381	  0.197767	  0.190426	  0.182949	 -0.040296
  0.093659	 -0.000182	  0.113595	  0.197331	  0.060979	  0.119626	  0.096700	  0.200463	  0.154535	  0.117659	  0.093680	  0.102104	 -0.112617
  0.157488	  0.034846	  0.117631	  0.196329	  0.085601	  0.110658	  0.085726	  0.124374	  0.116486	  0.063319	 -0.026026	  0.012246	 -0.180389
  0.162109	  0.044860	  0.113251	  0.200958	  0.067386	  0.082017	  0.040776	  0.070993	  0.066242	  0.018918	 -0.094355	 -0.021953	 -0.218706
  0.176355	  0.047277	  0.128922	  0.226607	  0.069081	  0.018427	  0.034632	  0.042417	  0.002893	 -0.036645	 -0.149381	 -0.072668	 -0.253833
  0.174018	  0.080774	  0.165568	  0.196816	  0.078445	 -0.018362	 -0.041343	 -0.016360	 -0.047989	 -0.081887	 -0.196032	 -0.092583	 -0.282035
  0.109284	  0.073087	  0.192043	  0.207821	  0.051554	 -0.039448	 -0.112526	 -0.067699	 -0.106425	 -0.099778	 -0.253912	 -0.116249	 -0.292611
  0.113915	  0.056998	  0.168240	  0.220959	  0.021633	 -0.086958	 -0.153323	 -0.089266	 -0.093925	 -0.113464	 -0.282092	 -0.166787	 -0.312773
  0.118476	  0.045811	  0.129428	  0.210106	 -0.018645	 -0.136848	 -0.193991	 -0.091015	 -0.058711	 -0.135635	 -0.296223	 -0.189533	 -0.306779
  0.143656	  0.061580	  0.114729	  0.160623	 -0.065734	 -0.154121	 -0.193417	 -0.061632	 -0.077961	 -0.162864	 -0.313038	 -0.196124	 -0.292493
  0.151069	  0.058567	  0.077055	  0.091978	 -0.084729	 -0.139824	 -0.191926	 -0.063386	 -0.075884	 -0.190908	 -0.294645	 -0.201311	 -0.331069
  0.168541	  0.050744	  0.064950	  0.034608	 -0.070059	 -0.144671	 -0.216275	 -0.064238	 -0.066707	 -0.233685	 -0.288882	 -0.199401	 -0.359695
  0.174944	  0.051064	  0.079128	 -0.006957	 -0.090068	 -0.175671	 -0.215532	 -0.054026	 -0.082898	 -0.276426	 -0.301901	 -0.217594	 -0.394315
  0.179270	  0.025598	  0.065334	 -0.032341	 -0.098871	 -0.191004	 -0.208483	 -0.059795	 -0.081855	 -0.355030	 -0.325168	 -0.240838	 -0.471137
  0.202571	  0.032281	  0.072486	 -0.007255	 -0.117641	 -0.224938	 -0.185605	 -0.066842	 -0.059223	 -0.400833	 -0.370935	 -0.262120	 -0.560660
  0.173870	  0.034801	  0.080670	 -0.015877	 -0.124251	 -0.234797	 -0.184966	 -0.093451	 -0.044848	 -0.422420	 -0.404562	 -0.276941	 -0.655995
  0.175827	  0.023579	  0.052723	 -0.021310	 -0.096157	 -0.244553	 -0.208784	 -0.106914	 -0.104147	 -0.444530	 -0.433851	 -0.308654	 -0.730629
  0.186402	  0.029346	  0.009837	 -0.002743	 -0.067513	 -0.257091	 -0.229540	 -0.152328	 -0.158332	 -0.487908	 -0.458162	 -0.355929	 -0.800425
  0.167662	  0.019395	  0.012211	 -0.012928	 -0.081449	 -0.236265	 -0.227149	 -0.186023	 -0.193157	 -0.535334	 -0.504506	 -0.444057	 -0.868854
  0.148724	  0.031029	  0.007106	 -0.016777	 -0.152267	 -0.262369	 -0.260393	 -0.204328	 -0.233661	 -0.531935	 -0.573360	 -0.516440	 -0.881721
  0.141111	  0.011983	 -0.008741	 -0.040614	 -0.188468	 -0.302699	 -0.255142	 -0.211089	 -0.261730	 -0.528528	 -0.648574	 -0.534354	 -0.924005
  0.125023	  0.008810	 -0.046290	 -0.065395	 -0.218206	 -0.339440	 -0.224038	 -0.231279	 -0.254358	 -0.500087	 -0.661400	 -0.524181	 -0.955308
  0.123398	 -0.013459	 -0.029316	 -0.110703	 -0.222250	 -0.335656	 -0.201660	 -0.254291	 -0.252103	 -0.441503	 -0.639582	 -0.551009	 -0.995022
  0.107561	  0.011314	 -0.006761	 -0.106074	 -0.243392	 -0.323818	 -0.173313	 -0.250710	 -0.251020	 -0.395830	 -0.634410	 -0.600968	 -0.990793
  0.049036	  0.022086	 -0.012793	 -0.092840	 -0.248448	 -0.304760	 -0.202671	 -0.254233	 -0.230110	 -0.364288	 -0.629362	 -0.630663	 -0.975789
  0.054381	 -0.014413	 -0.007810	 -0.089352	 -0.254562	 -0.257299	 -0.177657	 -0.232181	 -0.207367	 -0.386613	 -0.614343	 -0.658538	 -0.982106
  0.070672	  0.015141	 -0.027701	 -0.062482	 -0.255394	 -0.258065	 -0.144302	 -0.173672	 -0.213323	 -0.409307	 -0.617587	 -0.651189	 -0.967079
  0.057176	  0.033313	 -0.019962	 -0.055645	 -0.217333	 -0.253474	 -0.133859	 -0.143860	 -0.197865	 -0.414761	 -0.638923	 -0.594797	 -0.947070
  0.084245	  0.034102	 -0.012763	 -0.052646	 -0.218757	 -0.243999	 -0.118862	 -0.170392	 -0.217346	 -0.457634	 -0.645429	 -0.567717	 -0.892960
  0.087601	  0.039431	 -0.025071	 -0.067926	 -0.175335	 -0.199388	 -0.094024	 -0.140159	 -0.232646	 -0.474868	 -0.620933	 -0.549239	 -0.857015
  0.064630	  0.040795	 -0.012248	 -0.050642	 -0.164419	 -0.166858	 -0.068573	 -0.103206	 -0.213126	 -0.504230	 -0.639339	 -0.509713	 -0.828723
  0.072905	 -0.003161	 -0.039587	 -0.042650	 -0.189291	 -0.130617	 -0.000549	 -0.088015	 -0.192344	 -0.455072	 -0.646943	 -0.483954	 -0.783333
  0.090321	 -0.029967	 -0.052888	 -0.034989	 -0.171403	 -0.082336	  0.031783	 -0.085291	 -0.167782	 -0.407268	 -0.604730	 -0.447998	 -0.749874
  0.097853	 -0.033854	 -0.011882	  0.004543	 -0.128969	 -0.046261	  0.021989	 -0.086800	 -0.146562	 -0.382283	 -0.545817	 -0.429421	 -0.694524
  0.085337	 -0.026956	 -0.012998	  0.041912	 -0.075046	 -0.011657	  0.013000	 -0.004718	 -0.115395	 -0.378818	 -0.455646	 -0.393238	 -0.665474
  0.088005	  0.010440	 -0.024391	  0.038169	 -0.033948	  0.020203	 -0.002894	 -0.028879	 -0.130777	 -0.360477	 -0.439830	 -0.371433	 -0.619435
  0.112325	  0.028589	 -0.031877	  0.043441	  0.000830	  0.009693	 -0.000358	 -0.020364	 -0.154218	 -0.329111	 -0.458233	 -0.333215	 -0.578566
  0.122257	  0.021716	 -0.032250	  0.050699	  0.001005	  0.001952	  0.025608	 -0.007756	 -0.145307	 -0.304341	 -0.448011	 -0.296471	 -0.586572
  0.135423	  0.003294	 -0.022930	  0.058219	 -0.017095	 -0.020293	  0.026045	 -0.010824	 -0.107891	 -0.290100	 -0.424956	 -0.285344	 -0.566658
  0.135189	 -0.002514	 -0.029323	  0.077096	 -0.023773	 -0.046762	  0.008059	 -0.021641	 -0.102287	 -0.304672	 -0.435328	 -0.273681	 -0.539218
  0.105372	 -0.007104	 -0.030157	  0.072472	 -0.027750	 -0.060340	 -0.024885	 -0.035171	 -0.099601	 -0.334385	 -0.444211	 -0.293851	 -0.531142
  0.130788	 -0.020025	 -0.027707	  0.060418	 -0.059598	 -0.049672	 -0.063377	 -0.048680	 -0.095778	 -0.372909	 -0.441616	 -0.271618	 -0.540097
  0.116675	 -0.030179	 -0.028899	  0.052956	 -0.083510	 -0.074503	 -0.085296	 -0.064171	 -0.099993	 -0.398466	 -0.416099	 -0.270901	 -0.537728
  0.084738	 -0.031162	 -0.019726	  0.042772	 -0.095932	 -0.104439	 -0.135420	 -0.086354	 -0.132791	 -0.400949	 -0.387768	 -0.251631	 -0.527603
  0.103804	 -0.012419	 -0.020023	 -0.014195	 -0.123678	 -0.149428	 -0.160607	 -0.112962	 -0.135245	 -0.360616	 -0.349874	 -0.249641	 -0.486646
  0.107891	 -0.027965	  0.009427	 -0.080093	 -0.133805	 -0.165628	 -0.145033	 -0.116611	 -0.122454	 -0.344151	 -0.320222	 -0.222743	 -0.499960
  0.100107	  0.001723	  0.031376	 -0.086223	 -0.137853	 -0.168046	 -0.148274	 -0.110452	 -0.137119	 -0.354353	 -0.340564	 -0.204432	 -0.490745
  0.067052	 -0.009311	  0.022043	 -0.088326	 -0.185287	 -0.172768	 -0.156394	 -0.125123	 -0.177652	 -0.354337	 -0.380498	 -0.191151	 -0.456304
  0.087505	 -0.048825	  0.013752	 -0.079990	 -0.195000	 -0.195436	 -0.144595	 -0.165635	 -0.184261	 -0.365637	 -0.377016	 -0.213259	 -0.481230
  0.107713	 -0.012692	  0.030095	 -0.069011	 -0.176812	 -0.189709	 -0.131965	 -0.160357	 -0.151501	 -0.349014	 -0.385574	 -0.227372	 -0.458022
  0.098620	 -0.002868	  0.020191	 -0.079105	 -0.188124	 -0.221225	 -0.123455	 -0.182535	 -0.143692	 -0.324803	 -0.394425	 -0.228500	 -0.458519
  0.093324	 -0.015397	  0.005874	 -0.082356	 -0.175171	 -0.234532	 -0.140722	 -0.176007	 -0.163004	 -0.304180	 -0.391005	 -0.225968	 -0.421826
  0.088656	 -0.015813	  0.010159	 -0.089302	 -0.152392	 -0.207274	 -0.146663	 -0.140147	 -0.187756	 -0.322702	 -0.366257	 -0.211952	 -0.378014
  0.073173	 -0.021478	 -0.010297	 -0.135377	 -0.176999	 -0.218598	 -0.139590	 -0.102760	 -0.187250	 -0.341397	 -0.363464	 -0.221301	 -0.412351
  0.034817	 -0.024510	 -0.007508	 -0.130789	 -0.164981	 -0.197486	 -0.119764	 -0.103110	 -0.192734	 -0.334481	 -0.376645	 -0.205751	 -0.396042
  0.043954	 -0.032385	  0.007881	 -0.135105	 -0.154484	 -0.203107	 -0.118836	 -0.104682	 -0.168990	 -0.349549	 -0.399473	 -0.191012	 -0.394645
  0.025298	  0.013892	  0.007170	 -0.121195	 -0.139045	 -0.219537	 -0.136160	 -0.072276	 -0.151102	 -0.350153	 -0.402640	 -0.214580	 -0.376424
  0.054908	  0.030856	  0.006400	 -0.108967	 -0.139089	 -0.224425	 -0.121730	 -0.023302	 -0.177593	 -0.311445	 -0.387267	 -0.269142	 -0.379450
  0.081043	  0.004735	 -0.024449	 -0.081174	 -0.143838	 -0.208693	 -0.092963	 -0.000665	 -0.202890	 -0.308180	 -0.369832	 -0.243768	 -0.349148
  0.075706	  0.018477	 -0.038856	 -0.048719	 -0.152277	 -0.186324	 -0.047550	 -0.020413	 -0.232923	 -0.315088	 -0.349438	 -0.226386	 -0.355377
  0.058299	  0.002430	 -0.058876	 -0.056593	 -0.164879	 -0.182052	 -0.029703	 -0.030961	 -0.224979	 -0.327568	 -0.353213	 -0.217357	 -0.392186
  0.053806	 -0.000340	 -0.101057	 -0.079235	 -0.143349	 -0.144958	 -0.052980	 -0.049902	 -0.195721	 -0.336446	 -0.331844	 -0.169443	 -0.422593
  0.043113	 -0.008125	 -0.103521	 -0.075640	 -0.136690	 -0.104086	 -0.075583	 -0.058643	 -0.183583	 -0.348917	 -0.334159	 -0.146690	 -0.396642
  0.051215	  0.001070	 -0.084678	 -0.062178	 -0.149552	 -0.097934	 -0.048925	 -0.065861	 -0.159558	 -0.346274	 -0.325082	 -0.171938	 -0.373130
  0.050083	  0.004474	 -0.028826	 -0.073430	 -0.161950	 -0.115352	 -0.010931	 -0.069461	 -0.169945	 -0.367762	 -0.318233	 -0.208962	 -0.381364
  0.026469	  0.005303	 -0.021900	 -0.051720	 -0.152915	 -0.126015	  0.005282	 -0.081370	 -0.198927	 -0.370313	 -0.330461	 -0.196515	 -0.345710
  0.001711	  0.021130	 -0.036131	 -0.044787	 -0.143122	 -0.124021	 -0.003752	 -0.098562	 -0.228958	 -0.351563	 -0.372568	 -0.175784	 -0.330031
 -0.002777	  0.058048	 -0.044515	 -0.050488	 -0.088093	 -0.138095	  0.006593	 -0.096261	 -0.215440	 -0.351348	 -0.392649	 -0.163563	 -0.300911
 -0.025271	  0.054532	 -0.043025	 -0.078630	 -0.084220	 -0.129296	  0.016717	 -0.082899	 -0.200778	 -0.378690	 -0.380783	 -0.203551	 -0.290770
 -0.046681	  0.037976	 -0.039029	 -0.078464	 -0.091133	 -0.146085	 -0.043198	 -0.099382	 -0.222859	 -0.373931	 -0.379777	 -0.187108	 -0.305419
  0.004227	  0.023345	 -0.046768	 -0.092968	 -0.090535	 -0.157768	 -0.051193	 -0.101581	 -0.235207	 -0.362390	 -0.361068	 -0.150546	 -0.319791
 -0.006353	 -0.009653	 -0.018185	 -0.092359	 -0.106547	 -0.174296	 -0.049839	 -0.113660	 -0.273529	 -0.383409	 -0.314831	 -0.136131	 -0.351159
 -0.001551	 -0.025130	 -0.008218	 -0.100036	 -0.120074	 -0.145667	 -0.053884	 -0.129660	 -0.278390	 -0.400832	 -0.334537	 -0.154095	 -0.370618
 -0.002733	 -0.018043	 -0.014706	 -0.112236	 -0.157441	 -0.143879	 -0.100848	 -0.154505	 -0.266892	 -0.390282	 -0.311964	 -0.203485	 -0.376160
 -0.021503	 -0.015316	 -0.043642	 -0.112946	 -0.163816	 -0.186904	 -0.103727	 -0.174259	 -0.255721	 -0.382810	 -0.287942	 -0.216748	 -0.385733
  0.021879	 -0.025820	 -0.067885	 -0.078029	 -0.164299	 -0.214473	 -0.095497	 -0.177165	 -0.291732	 -0.420338	 -0.305508	 -0.191550	 -0.411521
  0.034346	 -0.009029	 -0.081564	 -0.089422	 -0.173653	 -0.226196	 -0.097304	 -0.214298	 -0.299752	 -0.432765	 -0.313579	 -0.217563	 -0.390317
  0.033189	  0.003762	 -0.062638	 -0.109693	 -0.163203	 -0.233067	 -0.079554	 -0.232471	 -0.275729	 -0.451769	 -0.308518	 -0.233710	 -0.384536
  0.059893	  0.025876	 -0.043757	 -0.092382	 -0.150860	 -0.225880	 -0.057399	 -0.219114	 -0.292377	 -0.474029	 -0.316885	 -0.235849	 -0.383946
  0.068546	  0.037413	 -0.050369	 -0.108971	 -0.175037	 -0.213980	 -0.078447	 -0.189789	 -0.262790	 -0.452697	 -0.327262	 -0.243334	 -0.404440
  0.065991	  0.020773	 -0.073853	 -0.112479	 -0.173627	 -0.240219	 -0.107954	 -0.152706	 -0.260058	 -0.415194	 -0.318122	 -0.231003	 -0.444045
  0.063272	 -0.018814	 -0.068688	 -0.110139	 -0.161799	 -0.255824	 -0.129460	 -0.147174	 -0.258537	 -0.399165	 -0.311540	 -0.211108	 -0.462858
  0.041354	 -0.035498	 -0.047770	 -0.083947	 -0.134526	 -0.256324	 -0.128645	 -0.108180	 -0.242473	 -0.397299	 -0.292809	 -0.234417	 -0.450830
  0.039547	 -0.013943	 -0.042880	 -0.085907	 -0.132139	 -0.240996	 -0.115896	 -0.082596	 -0.204935	 -0.414979	 -0.277186	 -0.208301	 -0.429564
  0.053806	 -0.004533	 -0.057100	 -0.111078	 -0.158844	 -0.275096	 -0.110281	 -0.106076	 -0.203643	 -0.413840	 -0.285717	 -0.184785	 -0.423898
  0.033470	  0.026413	 -0.070994	 -0.076867	 -0.181570	 -0.225447	 -0.122712	 -0.129260	 -0.204110	 -0.392512	 -0.248738	 -0.191693	 -0.437556
  0.048243	  0.026495	 -0.045963	 -0.098031	 -0.225837	 -0.179758	 -0.125755	 -0.113818	 -0.182458	 -0.391387	 -0.226306	 -0.213207	 -0.431814
  0.069908	  0.001003	 -0.051413	 -0.093574	 -0.244545	 -0.149261	 -0.109476	 -0.122430	 -0.186137	 -0.411834	 -0.215585	 -0.190592	 -0.437664
  0.045158	  0.037071	 -0.054805	 -0.140772	 -0.228366	 -0.102021	 -0.103503	 -0.104066	 -0.177206	 -0.372996	 -0.221355	 -0.156802	 -0.438993
  0.012623	 -0.009174	 -0.054911	 -0.038057	  0.009667	  0.040299	 -0.012352	 -0.028078	  0.018063	 -0.040623	  0.014402	 -0.005765	 -0.029670
  0.007827	 -0.018009	 -0.058746	 -0.027785	 -0.016452	  0.042294	 -0.014640	 -0.045110	 -0.033516	 -0.033333	  0.006880	  0.008657	 -0.046861
 -0.009259	 -0.047911	 -0.056406	 -0.016665	 -0.026176	  0.011271	 -0.022615	 -0.026210	 -0.020144	 -0.011653	 -0.013129	 -0.012688	 -0.028717
 -0.018451	 -0.029845	 -0.062495	 -0.000921	 -0.026992	 -0.003021	 -0.034318	 -0.034364	 -0.015463	  0.003160	  0.007698	 -0.017478	  0.015939
 -0.028563	 -0.003546	 -0.051991	 -0.024393	 -0.019821	 -0.013792	 -0.041188	 -0.025757	 -0.026796	 -0.010151	  0.017538	 -0.002728	  0.032144
 -0.018414	  0.009206	 -0.026836	 -0.038586	 -0.059261	 -0.018317	 -0.027058	 -0.022868	 -0.046600	 -0.027592	  0.021901	 -0.038137	  0.017817
 -0.023966	  0.021797	  0.010821	 -0.025592	 -0.072071	 -0.024831	 -0.021753	  0.002990	 -0.048289	 -0.059253	  0.033650	 -0.041424	  0.012028
 -0.024167	  0.006415	  0.013229	 -0.024885	 -0.045641	 -0.039628	 -0.009959	 -0.003542	 -0.052771	 -0.040490	  0.007822	 -0.010405	  0.031321
 -0.003389	 -0.005605	  0.012273	  0.027977	 -0.035457	 -0.026334	  0.002520	 -0.042114	 -0.013827	 -0.025085	 -0.003095	 -0.012876	 -0.006802
 -0.007027	 -0.011877	  0.031244	  0.032766	 -0.020460	 -0.021662	  0.015641	 -0.011703	  0.015121	 -0.059031	 -0.014204	 -0.001928	 -0.009859
 -0.000040	 -0.008376	  0.061667	  0.038719	  0.006505	  0.002504	  0.032728	  0.013035	  0.034764	 -0.009321	 -0.013764	 -0.013173	  0.011950
 -0.000163	  0.005537	  0.072596	  0.049022	  0.013571	  0.023780	  0.022346	 -0.001382	  0.034044	  0.002627	 -0.006724	 -0.029439	  0.004351
  0.032928	  0.024789	  0.008325	  0.035817	  0.044712	  0.023469	  0.020751	  0.009696	  0.032649	  0.021129	  0.017204	 -0.006274	  0.006818
  0.029967	  0.049227	  0.030222	  0.018188	  0.024757	  0.001143	  0.027405	  0.010329	  0.022133	  0.039470	 -0.007787	 -0.005538	 -0.010655
  0.021033	  0.058526	  0.038509	  0.016558	  0.039969	  0.011327	  0.018088	  0.030177	  0.021672	  0.039202	 -0.020032	  0.001832	 -0.021302
  0.011008	  0.017812	  0.009107	  0.001540	  0.049112	 -0.000371	  0.009152	  0.043811	  0.015799	  0.014577	 -0.025635	  0.032490	 -0.013674
  0.025037	  0.014024	  0.003117	 -0.015364	  0.051638	  0.009265	  0.005529	  0.040702	  0.019018	  0.027129	 -0.012573	  0.021952	  0.002073
  0.007163	 -0.013255	 -0.003616	 -0.005033	  0.062391	  0.010111	  0.000887	  0.046987	 -0.000207	  0.066453	 -0.014810	  0.043650	  0.012254
 -0.009227	 -0.041538	  0.001294	  0.006560	  0.022512	 -0.014338	  0.013429	  0.034858	  0.012152	  0.053644	  0.006026	  0.055541	  0.015382
 -0.004920	 -0.018197	  0.022596	 -0.009866	 -0.002502	 -0.013171	  0.015407	  0.008543	  0.032198	  0.049140	 -0.001370	  0.033729	  0.005463
 -0.019260	 -0.011548	  0.030906	 -0.025379	  0.018909	 -0.044241	  0.012507	 -0.001153	  0.026884	  0.019367	 -0.023731	  0.015257	  0.014809
 -0.053180	 -0.005344	  0.068636	 -0.035426	  0.028527	 -0.061669	  0.005769	  0.007335	  0.034485	  0.020947	 -0.019474	  0.013795	  0.019734
 -0.053764	 -0.012813	  0.041993	 -0.028413	  0.017594	 -0.022589	  0.036889	  0.009320	  0.033332	  0.032441	 -0.026941	  0.008302	  0.039146
 -0.051335	 -0.034046	  0.022308	 -0.004774	  0.021114	 -0.012830	  0.041577	 -0.004308	  0.038327	  0.027113	 -0.020718	  0.016884	  0.031363
 -0.055511	 -0.052303	 -0.003984	  0.003094	  0.029626	 -0.025813	  0.035718	 -0.027434	  0.024264	  0.039629	 -0.016210	  0.026823	  0.015614
 -0.057813	 -0.029006	 -0.004218	 -0.005568	  0.042783	 -0.012346	  0.009901	 -0.026938	  0.010673	  0.026942	  0.009835	  0.015332	  0.024160
 -0.054653	 -0.017358	  0.000375	 -0.013309	  0.068226	 -0.031983	 -0.021195	 -0.031688	  0.022819	  0.025693	  0.015802	  0.019717	  0.026638
 -0.041833	  0.005655	  0.014738	  0.000345	  0.059853	 -0.003051	 -0.038781	 -0.054399	  0.032457	  0.022887	 -0.015249	  0.008285	  0.034383
 -0.046012	  0.009112	  0.047775	 -0.003662	  0.042181	 -0.006187	 -0.038809	 -0.064070	  0.014723	  0.021699	 -0.009804	 -0.011902	  0.039164
 -0.069295	 -0.011624	  0.022215	 -0.026294	  0.038814	 -0.021405	 -0.059345	 -0.048138	 -0.008951	  0.032657	 -0.005047	 -0.008929	  0.011853
 -0.049229	  0.005815	  0.032862	 -0.024678	  0.029188	 -0.014728	 -0.038930	 -0.027649	 -0.000274	  0.010899	  0.001832	 -0.021908	 -0.004070
 -0.058977	 -0.016593	  0.020184	 -0.038575	 -0.016424	 -0.021594	 -0.018359	 -0.012784	 -0.010307	 -0.004402	 -0.038370	 -0.007251	 -0.035177
 -0.031203	  0.031062	  0.030782	 -0.023116	 -0.026599	 -0.004279	 -0.008121	  0.011291	 -0.010822	 -0.006597	 -0.094982	 -0.002024	 -0.049019
 -0.013728	  0.032780	  0.042055	 -0.034760	 -0.048666	  0.019773	 -0.006761	 -0.001289	  0.025848	 -0.002886	 -0.079002	 -0.022620	 -0.061568
 -0.017436	  0.012303	  0.027839	 -0.048208	 -0.091785	  0.016409	 -0.013240	 -0.023101	  0.015274	 -0.007433	 -0.055207	 -0.045591	 -0.042070
 -0.035201	  0.068175	  0.031879	 -0.003869	 -0.098268	  0.017445	 -0.022145	 -0.031202	  0.022637	 -0.003792	 -0.032210	 -0.043992	 -0.036260
 -0.055948	  0.062398	  0.040732	  0.000838	 -0.066738	  0.006665	 -0.000399	 -0.031559	  0.030144	  0.010365	  0.005977	 -0.003022	 -0.041048
 -0.049753	  0.035693	  0.035733	  0.004958	 -0.068511	  0.009843	 -0.014189	 -0.004401	  0.044016	  0.012558	 -0.020465	  0.013606	  0.003480
 -0.030441	  0.045716	  0.033269	 -0.001831	 -0.049006	  0.027301	 -0.030215	  0.022058	  0.050326	  0.010949	 -0.030343	  0.025268	  0.008981
 -0.020129	  0.020817	  0.036542	  0.012038	  0.002334	  0.029780	 -0.031252	  0.008053	  0.049485	  0.014339	 -0.013852	  0.043351	  0.016168
 -0.040256	 -0.006403	  0.026384	  0.035936	  0.027587	  0.002085	 -0.043628	  0.023139	  0.040605	 -0.002479	  0.024745	  0.064419	  0.005040
 -0.053673	  0.006039	 -0.002830	  0.006824	  0.041141	  0.012409	 -0.023457	  0.027418	  0.012618	 -0.018743	  0.035030	  0.021419	 -0.002054
 -0.026238	  0.011015	  0.014227	 -0.019510	  0.046181	 -0.000819	 -0.039729	 -0.013092	  0.034412	 -0.021693	  0.035214	  0.010200	 -0.017674
  0.002206	 -0.001432	  0.023842	  0.001735	  0.039534	 -0.013704	 -0.026140	 -0.017846	  0.020979	 -0.005873	  0.021158	 -0.026449	 -0.026018
 -0.021616	 -0.000161	  0.039639	  0.013538	  0.017443	  0.009403	 -0.052928	  0.014826	 -0.007598	 -0.011134	  0.035876	 -0.044128	 -0.020266
 -0.035476	  0.015613	  0.066238	 -0.020148	 -0.013786	  0.001323	 -0.048040	 -0.006837	 -0.010562	 -0.014018	  0.031616	 -0.024754	 -0.003956
 -0.048063	  0.017853	  0.062031	 -0.018868	 -0.018945	  0.011093	  0.005967	 -0.031656	  0.009270	 -0.000784	  0.038641	 -0.016485	  0.014859
 -0.038889	  0.036753	  0.040104	 -0.008863	 -0.007404	 -0.039062	 -0.027971	 -0.059728	  0.029416	 -0.015607	  0.045923	 -0.069924	  0.000085
 -0.033117	 -0.007861	  0.041365	 -0.019119	 -0.002743	 -0.035994	 -0.049203	 -0.062823	  0.009968	 -0.011366	  0.037375	 -0.069375	 -0.033678
 -0.029603	 -0.024922	  0.082622	 -0.010703	 -0.020447	 -0.009774	 -0.035686	 -0.023204	  0.007515	 -0.009626	  0.039644	 -0.063453	 -0.031581
 -0.019559	 -0.013458	  0.086535	 -0.003539	 -0.010481	 -0.022281	 -0.026071	 -0.013953	  0.006342	  0.026467	  0.039615	 -0.060237	  0.025343
 -0.023980	  0.013459	  0.063540	 -0.011341	 -0.029809	 -0.013135	 -0.025852	 -0.015819	 -0.002854	  0.055615	  0.029652	 -0.096857	  0.037518
 -0.007905	 -0.008254	  0.068648	 -0.021771	 -0.020557	 -0.007124	 -0.034667	 -0.029622	 -0.021715	  0.046750	  0.004192	 -0.094223	  0.027776
  0.020933	 -0.031952	  0.064685	 -0.010843	 -0.029329	 -0.008475	 -0.030523	 -0.045289	 -0.027301	  0.043611	  0.021708	 -0.114889	  0.029132
  0.024633	 -0.000162	  0.059340	 -0.021325	 -0.032719	 -0.007931	 -0.031055	 -0.050967	 -0.032577	  0.047167	  0.010494	 -0.099022	  0.014823
 -0.001213	  0.041326	  0.038338	 -0.015952	 -0.021449	 -0.019129	 -0.057129	 -0.039019	 -0.065117	  0.031489	  0.042366	 -0.114305	  0.007349
 -0.013005	  0.045829	  0.043702	 -0.015436	 -0.042084	 -0.034624	 -0.055586	 -0.040862	 -0.036069	 -0.008061	  0.023355	 -0.130351	  0.024231
 -0.036387	  0.006629	  0.080036	 -0.008444	 -0.051106	 -0.030799	 -0.059322	 -0.027657	 -0.006647	  0.008146	 -0.013477	 -0.150489	  0.013800
 -0.047527	 -0.000665	  0.081892	 -0.017807	 -0.082457	 -0.043316	 -0.048044	 -0.046194	 -0.033598	  0.037441	  0.003203	 -0.164868	  0.009132
 -0.031377	 -0.002092	  0.046010	 -0.018580	 -0.082468	 -0.041431	 -0.054799	 -0.034757	 -0.048772	  0.019099	 -0.020963	 -0.180082	  0.006102
  0.000530	  0.009671	  0.035551	 -0.025106	 -0.054203	 -0.039095	 -0.060484	 -0.038578	 -0.047832	 -0.015753	 -0.019648	 -0.203561	  0.024383
 -0.009240	  0.018045	  0.024646	 -0.013533	 -0.054403	  0.006322	 -0.040753	 -0.055217	 -0.016285	 -0.009889	 -0.010794	 -0.201011	  0.026386
 -0.053127	  0.004051	  0.019030	  0.009272	 -0.056047	 -0.006180	 -0.035764	 -0.081966	 -0.014150	 -0.011819	 -0.020514	 -0.150241	  0.011310
 -0.096966	 -0.027557	 -0.003745	 -0.011365	 -0.058593	 -0.035646	 -0.004462	 -0.120424	  0.032490	 -0.034944	 -0.000043	 -0.105817	 -0.009347
 -0.126223	 -0.028512	  0.000103	  0.016889	 -0.066442	 -0.011413	  0.008084	 -0.098312	  0.056579	 -0.065882	  0.018827	 -0.100758	 -0.005090
 -0.069312	 -0.015733	 -0.001323	  0.026835	 -0.062458	 -0.016362	 -0.024609	 -0.080305	  0.012728	 -0.069094	  0.014001	 -0.081379	  0.008397
 -0.068465	  0.004980	 -0.014114	  0.048926	 -0.033424	  0.003917	  0.014175	 -0.087394	 -0.001541	 -0.069185	  0.029400	 -0.061073	  0.025647
 -0.045383	  0.037964	  0.006922	  0.053792	 -0.005770	 -0.007356	  0.026860	 -0.109478	  0.001926	 -0.069324	  0.042838	 -0.032537	  0.033182
  0.015794	  0.040389	  0.036736	  0.061566	 -0.009882	 -0.007380	 -0.002697	 -0.118360	 -0.017422	 -0.077144	  0.051648	 -0.045411	  0.036613
  0.005943	  0.053253	  0.049106	  0.031849	 -0.027470	 -0.004973	 -0.012311	 -0.103366	 -0.025375	 -0.087946	  0.039838	 -0.081137	  0.067246
 -0.036311	  0.036923	  0.022020	 -0.002639	 -0.032089	 -0.003232	 -0.007849	 -0.113009	 -0.035898	 -0.053709	  0.034244	 -0.078757	  0.041645
 -0.063296	  0.024362	  0.006895	 -0.000131	 -0.043161	 -0.028937	 -0.023575	 -0.104204	 -0.064844	 -0.083822	  0.039851	 -0.098517	  0.042683
 -0.069171	  0.021392	  0.018189	 -0.023152	 -0.067753	 -0.015238	 -0.028682	 -0.067955	 -0.075009	 -0.078042	  0.030919	 -0.095374	  0.050067
 -0.074242	 -0.008780	  0.031978	 -0.010090	 -0.040771	  0.008008	 -0.050793	 -0.033272	 -0.050558	 -0.068798	  0.026677	 -0.054301	  0.018905
 -0.076905	 -0.035815	  0.055106	 -0.007547	 -0.010025	  0.007802	 -0.054711	 -0.018537	 -0.038597	 -0.054283	  0.016074	 -0.055445	  0.010434
 -0.058734	  0.003366	  0.081149	 -0.007983	  0.001433	  0.007540	 -0.039517	 -0.024240	 -0.054769	 -0.032815	  0.043088	 -0.064996	  0.010877
 -0.047503	  0.009390	  0.091853	 -0.007769	  0.000381	  0.031963	 -0.004901	 -0.027142	 -0.020717	 -0.012028	  0.051229	 -0.093922	  0.005558
 -0.035512	  0.003766	  0.082205	  0.028471	 -0.007136	  0.027680	  0.007107	 -0.014887	 -0.011000	 -0.016640	  0.017374	 -0.076457	 -0.006178
 -0.021771	 -0.003793	  0.067712	  0.016542	 -0.022252	  0.017007	 -0.037829	 -0.037301	 -0.024249	 -0.019376	  0.008820	 -0.048167	 -0.000423
 -0.035770	 -0.016974	  0.055059	  0.016436	 -0.012827	 -0.008763	 -0.024122	 -0.030653	 -0.028493	 -0.029309	 -0.033941	 -0.026252	  0.018317
 -0.039899	 -0.036482	  0.058060	  0.027378	  0.012380	 -0.022212	 -0.009675	 -0.025923	 -0.032335	 -0.030385	 -0.045263	 -0.015075	  0.002261
 -0.058244	 -0.032751	  0.053136	  0.016529	  0.005960	  0.011734	 -0.031365	 -0.017274	 -0.031190	 -0.034013	 -0.027776	  0.000977	 -0.021472
 -0.062088	 -0.029597	  0.049648	  0.018669	 -0.001775	 -0.012329	 -0.041426	 -0.012542	 -0.020092	 -0.023395	 -0.021628	  0.002338	 -0.047933
 -0.078046	 -0.047744	  0.060350	 -0.003544	  0.027353	 -0.014901	 -0.034638	 -0.033993	  0.018757	 -0.000146	  0.001780	  0.030031	 -0.028235
 -0.105628	 -0.056756	  0.041793	 -0.029074	  0.015851	 -0.016579	 -0.022941	 -0.020490	  0.059886	 -0.013891	  0.006602	  0.018255	 -0.028817
 -0.126801	 -0.047015	  0.048204	  0.011471	  0.013996	 -0.032575	 -0.023126	  0.009925	  0.060090	  0.023128	  0.000388	 -0.035305	 -0.030695
 -0.110193	 -0.014804	  0.076894	  0.015841	  0.000160	 -0.043083	 -0.036158	  0.006790	  0.057851	  0.022725	  0.001572	 -0.018678	 -0.033065
 -0.078247	 -0.026168	  0.085622	  0.023538	  0.010796	 -0.058830	 -0.018560	  0.004249	  0.056232	  0.014751	  0.010147	 -0.022078	 -0.045661
 -0.070537	 -0.011071	  0.109873	 -0.000058	  0.018585	 -0.066501	 -0.036416	 -0.024122	  0.067075	  0.033661	 -0.007676	 -0.052726	 -0.075028
 -0.086184	  0.002604	  0.107164	  0.000209	  0.028780	 -0.035347	 -0.026317	 -0.004353	  0.069125	  0.010946	 -0.013619	 -0.015117	 -0.065495
 -0.086215	 -0.009574	  0.119723	  0.011013	  0.019708	  0.028784	  0.017230	 -0.011582	  0.023136	  0.003975	 -0.004113	 -0.004673	 -0.023147
 -0.063861	 -0.019004	  0.121217	  0.009470	  0.048046	  0.020232	  0.031547	 -0.050818	  0.009232	  0.007696	 -0.002446	 -0.012035	  0.014164
 -0.039811	  0.012021	  0.090711	  0.055698	  0.057057	  0.016114	  0.035434	 -0.059150	  0.015069	 -0.022216	  0.035851	  0.029562	  0.014105
 -0.043628	  0.051823	  0.061730	  0.036554	  0.028957	  0.026968	  0.012334	 -0.036659	  0.027713	 -0.048085	  0.027272	  0.041459	  0.008960
 -0.028142	  0.067546	  0.026940	  0.015907	  0.010930	  0.040374	 -0.017812	 -0.031086	  0.054873	 -0.023227	  0.026995	  0.067337	  0.038607
 -0.013452	  0.034441	  0.021941	  0.023546	  0.002822	  0.024429	 -0.024310	 -0.054236	  0.065422	  0.004292	  0.017391	  0.076461	  0.061959
 -0.015155	  0.013592	  0.023492	  0.008575	  0.012020	  0.039887	 -0.024855	 -0.074186	  0.072749	  0.018373	 -0.004884	  0.069733	  0.066740
 -0.010260	 -0.022927	  0.036132	 -0.010022	  0.020187	  0.036449	 -0.040113	 -0.045373	  0.050421	 -0.009464	  0.006811	  0.059995	  0.059192
 -0.020175	 -0.021389	  0.062002	 -0.012793	  0.039251	  0.020583	 -0.033479	 -0.034080	  0.059955	 -0.025398	  0.015978	  0.080228	  0.021924
 -0.035514	 -0.018422	  0.058380	 -0.000052	  0.027624	  0.033976	 -0.060919	 -0.032540	  0.049399	 -0.014133	 -0.004833	  0.116592	  0.040905
 -0.026773	 -0.021279	  0.025839	 -0.023967	 -0.008042	  0.029611	 -0.094913	 -0.038500	  0.043832	 -0.012742	 -0.021617	  0.102218	  0.043448
 -0.020095	 -0.014454	 -0.002668	 -0.009681	 -0.018062	  0.006037	 -0.094358	 -0.057397	  0.047826	 -0.017812	  0.012587	  0.085182	  0.014962
 -0.036548	 -0.017839	 -0.024711	 -0.008531	  0.025527	 -0.006787	 -0.092095	 -0.034202	  0.031635	 -0.046367	  0.010214	  0.084504	  0.006311
 -0.029855	 -0.004767	 -0.016151	 -0.013943	 -0.004658	  0.015659	 -0.055832	 -0.020488	  0.061499	 -0.051773	  0.020620	  0.075873	 -0.012432
  0.000433	 -0.007558	  0.004571	 -0.011774	 -0.024592	  0.024878	 -0.026355	 -0.059800	  0.076659	 -0.045436	  0.025478	  0.090307	  0.003880
  0.011385	 -0.014947	  0.031094	  0.016616	 -0.045886	  0.018431	 -0.045548	 -0.040348	  0.044152	 -0.052066	  0.022810	  0.087936	  0.026241
  0.007375	 -0.035967	  0.003662	  0.036993	 -0.008576	  0.003196	 -0.051095	 -0.025403	  0.044853	 -0.020805	  0.017975	  0.089992	  0.032593
 -0.040446	 -0.021847	 -0.025489	  0.021787	  0.008670	 -0.020972	 -0.048748	 -0.036333	  0.050346	 -0.015318	  0.005374	  0.087377	  0.057780
 -0.031238	 -0.027992	 -0.017299	 -0.000960	 -0.015024	 -0.027955	 -0.055293	 -0.001124	  0.022708	 -0.002734	 -0.003182	  0.079697	  0.070512
 -0.032839	 -0.037013	  0.025305	 -0.013309	 -0.007664	  0.000066	 -0.050627	 -0.000269	  0.048127	  0.002471	  0.007041	  0.107429	  0.085236
 -0.048958	 -0.056617	  0.009803	  0.001548	 -0.017522	  0.019578	 -0.016232	  0.003766	  0.059157	 -0.000885	  0.030521	  0.117857	  0.103492
 -0.038464	 -0.035722	  0.042608	  0.037613	  0.006060	  0.009219	 -0.003446	 -0.008908	  0.073831	  0.010329	 -0.017073	  0.110346	  0.071112
 -0.052297	 -0.041875	  0.057225	  0.060110	 -0.005058	 -0.000425	  0.006706	 -0.007077	  0.093566	 -0.015053	  0.002982	  0.072636	  0.057239
 -0.042557	 -0.025542	  0.090074	  0.058191	  0.004302	  0.006547	 -0.002248	 -0.015708	  0.105235	 -0.065293	  0.049857	  0.062392	  0.071675
 -0.062653	 -0.010356	  0.059933	  0.043304	 -0.019109	  0.030694	 -0.048107	 -0.025305	  0.102714	 -0.065764	  0.049390	  0.046513	  0.078403
 -0.077538	 -0.011786	  0.031198	  0.034843	 -0.025504	  0.037240	 -0.063113	 -0.043102	  0.112738	 -0.053369	  0.031658	  0.042429	  0.072516
 -0.024086	 -0.020771	  0.062662	  0.016334	 -0.055540	  0.037489	 -0.095091	 -0.038297	  0.086828	 -0.055485	  0.032294	  0.102916	  0.071768
  0.010985	 -0.023047	  0.073865	 -0.028154	 -0.076055	  0.032289	 -0.069616	 -0.029951	  0.088762	 -0.051329	  0.038524	  0.093106	  0.076073
 -0.001889	 -0.003888	  0.051195	 -0.056944	 -0.076523	  0.049677	 -0.076377	 -0.044562	  0.096153	 -0.046711	  0.033134	  0.065396	  0.077178
 -0.000132	 -0.019470	  0.030125	 -0.028143	 -0.067795	  0.079899	 -0.072928	 -0.027261	  0.063023	 -0.035831	  0.011700	  0.061802	  0.069117
 -0.015491	 -0.018070	  0.041967	 -0.024647	 -0.085024	  0.094698	 -0.054221	 -0.024727	  0.049987	 -0.019048	 -0.001042	  0.073735	  0.046505
 -0.020965	  0.025472	  0.061003	 -0.044131	 -0.062469	  0.060889	 -0.079234	 -0.026274	  0.064899	 -0.014229	 -0.006167	  0.070753	  0.028005
  0.002897	  0.027040	  0.074626	 -0.069323	 -0.032884	  0.053693	 -0.081901	 -0.030501	  0.071080	 -0.004168	  0.007531	  0.098113	  0.019094
 -0.022091	  0.003442	  0.080958	 -0.063420	 -0.015492	  0.051946	 -0.083326	 -0.051744	  0.060248	 -0.003559	  0.010472	  0.099542	  0.024876
 -0.037511	 -0.034242	  0.073423	 -0.057079	 -0.004220	  0.069051	 -0.078552	 -0.058071	  0.028427	  0.031870	  0.017752	  0.090474	 -0.014447
 -0.011365	 -0.038514	  0.062974	 -0.028644	  0.023577	  0.077649	 -0.074585	 -0.064508	 -0.004778	  0.042410	  0.009453	  0.092762	 -0.019034
 -0.013364	 -0.007587	  0.071476	 -0.066595	  0.036889	  0.064985	 -0.048215	 -0.085858	  0.013456	  0.016462	  0.005930	  0.074770	 -0.017947
 -0.023077	 -0.041434	  0.085420	 -0.085335	  0.019043	  0.065446	 -0.051675	 -0.086332	  0.082048	  0.046555	 -0.008348	  0.053420	 -0.034998
 -0.030779	 -0.052342	  0.048997	 -0.068109	  0.029788	  0.032478	 -0.027502	 -0.059955	  0.115788	  0.049922	  0.023529	  0.018397	  0.013139
 -0.051947	 -0.085877	  0.009845	 -0.103446	  0.036304	  0.054651	 -0.034570	 -0.049310	  0.136865	  0.019065	  0.053041	 -0.025881	  0.029973
 -0.057334	 -0.058315	  0.041287	 -0.074453	  0.040431	  0.061856	 -0.039748	 -0.043994	  0.121783	  0.028612	  0.012997	 -0.018554	  0.029490
 -0.050105	 -0.013035	  0.037185	 -0.074837	  0.025789	  0.057720	 -0.021599	 -0.035272	  0.103823	  0.007410	 -0.039122	 -0.000807	  0.061697
 -0.022034	 -0.005673	  0.057144	 -0.054634	  0.029387	  0.076547	 -0.046811	 -0.039493	  0.122080	 -0.022092	 -0.002157	  0.015072	  0.036191
 -0.013525	 -0.032022	  0.078883	 -0.062308	  0.016968	  0.037745	 -0.078407	 -0.040998	  0.146365	 -0.038346	  0.000162	 -0.024882	  0.037370
 -0.015969	 -0.053794	  0.103101	 -0.052120	 -0.014215	  0.019333	 -0.103997	 -0.046259	  0.148409	 -0.008549	 -0.005479	 -0.020495	  0.060181
 -0.000060	 -0.049637	  0.114566	 -0.022378	  0.007122	 -0.000957	 -0.110634	 -0.043912	  0.158666	  0.017135	 -0.021332	  0.046406	  0.042915
 -0.019004	 -0.063005	  0.079595	 -0.013065	  0.009038	 -0.014100	 -0.113506	 -0.040177	  0.144488	 -0.016263	 -0.032598	  0.076353	  0.025947
 -0.020687	 -0.014751	  0.072896	 -0.052578	 -0.003033	 -0.001031	 -0.111921	 -0.076188	  0.125897	 -0.053890	 -0.019616	  0.069275	  0.012214
 -0.018576	 -0.030938	  0.089367	 -0.032452	 -0.051620	  0.009162	 -0.118969	 -0.061364	  0.115556	 -0.053988	 -0.005241	  0.043089	  0.025308
 -0.011596	 -0.031351	  0.052462	 -0.001698	 -0.066134	  0.008513	 -0.115759	 -0.064662	  0.099690	 -0.045957	 -0.006381	  0.019699	  0.074925
 -0.017857	 -0.023860	  0.010498	 -0.013060	 -0.045137	  0.007957	 -0.116977	 -0.086565	  0.123457	 -0.064602	  0.023516	  0.019637	  0.054466
  0.009599	 -0.031226	 -0.022509	 -0.003264	 -0.034321	  0.008056	 -0.116815	 -0.082018	  0.116629	 -0.064968	  0.013282	  0.061769	  0.021528
  0.027248	 -0.047840	  0.004988	  0.026946	 -0.030069	  0.009569	 -0.085003	 -0.067118	  0.140052	 -0.034697	 -0.001741	  0.068127	  0.031122
  0.013854	 -0.069008	  0.008031	  0.029801	 -0.043748	  0.046012	 -0.075356	 -0.046032	  0.138295	 -0.014652	  0.009514	  0.066016	  0.010091
  0.002853	 -0.049654	  0.010650	  0.022673	 -0.060972	  0.061826	 -0.103667	 -0.051538	  0.107728	  0.000916	 -0.029028	  0.083080	 -0.009502
  0.032966	 -0.073587	  0.037091	  0.006602	 -0.078440	  0.084937	 -0.123873	 -0.044449	  0.081280	 -0.013446	 -0.004805	  0.065090	 -0.009625
  0.022527	 -0.064982	 -0.005925	  0.008972	 -0.058666	  0.104828	 -0.103669	 -0.032525	  0.061801	  0.005497	  0.021439	  0.024665	 -0.010308
 -0.006452	 -0.075446	 -0.018875	  0.001654	 -0.047603	  0.097544	 -0.100802	 -0.048351	  0.074973	  0.034439	  0.054267	  0.011075	 -0.007988
 -0.055783	 -0.094913	 -0.016806	 -0.007188	 -0.028344	  0.103643	 -0.110459	 -0.052342	  0.091739	  0.052707	  0.040740	  0.039530	  0.042933
 -0.039502	 -0.067018	 -0.018945	 -0.005605	 -0.022253	  0.089083	 -0.102753	 -0.049627	  0.107945	  0.031785	  0.015405	  0.069558	  0.054762
 -0.016814	 -0.064085	 -0.011838	 -0.022549	 -0.012017	  0.093142	 -0.114334	 -0.041229	  0.119220	 -0.015766	  0.014387	  0.080118	  0.042788
  0.007114	 -0.050777	  0.007987	 -0.029936	 -0.017521	  0.093532	 -0.160863	 -0.038940	  0.097417	 -0.022096	  0.007993	  0.063862	  0.024968
 -0.004940	 -0.033954	  0.020569	 -0.019019	  0.016209	  0.046608	 -0.150414	 -0.024743	  0.105071	 -0.008404	  0.015850	  0.108245	  0.019735
 -0.023693	 -0.050667	  0.027481	 -0.052212	 -0.002607	  0.046884	 -0.141831	 -0.025518	  0.113656	 -0.021016	  0.051913	  0.121816	  0.005297
  0.000255	 -0.068787	  0.046857	 -0.080209	 -0.009746	  0.051160	 -0.112387	 -0.018207	  0.105593	 -0.021845	  0.052364	  0.107080	 -0.013643
 -0.002480	 -0.039636	  0.041161	 -0.066586	  0.004178	  0.034909	 -0.084926	 -0.047228	  0.094800	 -0.006839	  0.048883	  0.059941	  0.002502
  0.006621	 -0.044124	  0.018172	 -0.034620	 -0.000823	  0.041110	 -0.090025	 -0.008742	  0.066220	  0.011954	  0.044188	  0.028999	  0.002107
  0.028799	 -0.033985	  0.015735	 -0.008708	  0.005221	  0.078529	 -0.077526	  0.024097	  0.085063	  0.020887	  0.064103	  0.033457	  0.003651
  0.062322	 -0.062728	 -0.022382	 -0.019203	 -0.003689	  0.082917	 -0.069180	  0.003714	  0.101925	  0.012579	  0.055305	  0.048054	  0.006894
  0.032182	 -0.060194	 -0.008968	 -0.056855	 -0.006469	  0.087315	 -0.088054	  0.006616	  0.100873	  0.025056	  0.021028	  0.036880	 -0.007349
  0.038381	 -0.051472	  0.018099	 -0.068133	 -0.018455	  0.101354	 -0.113464	  0.018217	  0.058280	  0.031824	  0.015145	  0.006544	 -0.014727
 -0.002896	 -0.040971	  0.010685	 -0.038326	 -0.007106	  0.085554	 -0.115695	  0.031528	  0.056275	 -0.002614	  0.006300	  0.017032	 -0.021753
 -0.026530	 -0.001980	  0.005194	 -0.025346	 -0.009124	  0.073986	 -0.134514	  0.030631	  0.074766	 -0.006321	 -0.008957	  0.031050	 -0.009518
 -0.015802	 -0.043147	  0.013378	 -0.028574	  0.032419	  0.087124	 -0.140380	  0.016589	  0.079233	  0.002626	 -0.009492	  0.056151	 -0.009228
 -0.017667	 -0.064772	  0.029948	 -0.035907	  0.017614	  0.084171	 -0.124834	  0.036833	  0.069936	 -0.000805	 -0.055200	  0.076134	  0.001932
 -0.055935	 -0.051942	  0.008875	 -0.048034	 -0.002439	  0.073643	 -0.105281	  0.035206	  0.053615	  0.008769	 -0.046185	  0.076378	 -0.004603
 -0.072176	 -0.071921	  0.001307	 -0.067972	 -0.007029	  0.073791	 -0.085702	  0.040425	  0.038742	  0.003849	 -0.024969	  0.111901	  0.008980
 -0.084114	 -0.053170	  0.009887	 -0.070608	 -0.013084	  0.091256	 -0.086822	  0.055156	  0.014963	  0.014650	 -0.007782	  0.131603	 -0.021922
 -0.055439	 -0.031443	  0.010311	 -0.072860	 -0.028534	  0.091365	 -0.079137	  0.016384	  0.043634	  0.021170	  0.004860	  0.108715	 -0.025127
 -0.015158	 -0.034153	  0.043727	 -0.069927	 -0.039492	  0.083190	 -0.091867	 -0.018595	  0.051988	  0.000662	 -0.038336	  0.100608	  0.003832
 -0.008280	 -0.037160	  0.088822	 -0.037089	  0.008064	  0.103314	 -0.111408	 -0.020060	  0.042185	  0.027369	 -0.018185	  0.079523	 -0.003524
  0.001625	 -0.018686	  0.119111	 -0.021833	  0.028070	  0.142403	 -0.106762	  0.008073	  0.028622	  0.016694	 -0.023632	  0.052279	  0.014225
  0.000926	 -0.005747	  0.128540	  0.005882	  0.050729	  0.139392	 -0.095955	  0.050472	  0.013215	  0.006005	  0.001828	  0.050005	 -0.003605
  0.008962	 -0.018978	  0.109520	 -0.012619	  0.074896	  0.151864	 -0.102251	  0.026974	  0.014059	  0.012344	 -0.008326	  0.018107	  0.007368
  0.019271	  0.000277	  0.090027	 -0.025404	  0.067683	  0.153525	 -0.101106	  0.019010	  0.069819	  0.020975	 -0.013153	  0.003841	  0.015804
  0.005215	  0.026577	  0.073678	 -0.031209	  0.064269	  0.145055	 -0.122007	  0.017672	  0.069665	  0.003546	 -0.001781	  0.005753	 -0.004564
 -0.047352	 -0.043111	  0.071843	 -0.050264	  0.099984	  0.164462	 -0.097382	  0.029550	  0.067825	  0.003007	 -0.007550	  0.016444	 -0.005255
  0.003873	 -0.077908	  0.045898	 -0.061022	  0.067865	  0.141442	 -0.076479	  0.052479	  0.069757	  0.008538	  0.008281	  0.016587	  0.006907
  0.034250	 -0.053906	  0.035969	 -0.034669	  0.074275	  0.116366	 -0.089933	  0.025328	  0.112736	  0.012465	  0.015902	  0.044060	  0.018575
  0.040469	 -0.076727	  0.050263	  0.002245	  0.060237	  0.123201	 -0.106659	  0.022761	  0.143888	 -0.007644	  0.016447	  0.057937	  0.007543
  0.022765	 -0.080584	  0.026918	  0.029784	  0.025078	  0.111102	 -0.085058	  0.043057	  0.136695	  0.010890	  0.004881	  0.035794	 -0.006712
  0.002936	 -0.042754	 -0.003599	  0.034000	  0.024387	  0.088438	 -0.099618	  0.053330	  0.133356	  0.008931	  0.009211	  0.021310	  0.012099
 -0.001212	 -0.029916	 -0.013121	  0.028464	  0.006820	  0.088221	 -0.123613	  0.070064	  0.096782	 -0.008937	 -0.034431	  0.013694	  0.023583
 -0.014228	 -0.040932	 -0.049428	  0.012254	 -0.007713	  0.076879	 -0.122301	  0.075738	  0.088511	 -0.006185	 -0.040042	  0.014240	 -0.011412
 -0.038665	 -0.058404	 -0.034068	  0.004105	 -0.020021	  0.080790	 -0.159672	  0.080156	  0.074663	  0.006005	 -0.028910	  0.014705	 -0.031720
 -0.035805	 -0.079023	 -0.010644	 -0.006468	  0.012286	  0.077042	 -0.169210	  0.095293	  0.045029	  0.011950	 -0.044289	  0.015815	 -0.029162
 -0.009223	 -0.067834	  0.026111	  0.003379	  0.015034	  0.104861	 -0.182110	  0.097756	  0.045762	 -0.018375	 -0.039216	  0.037294	 -0.005351
 -0.006193	 -0.077837	  0.062662	 -0.006256	  0.043932	  0.131762	 -0.181437	  0.091426	  0.026567	 -0.034986	 -0.025495	  0.027413	  0.035431
  0.008514	 -0.078751	  0.054949	 -0.016428	  0.025411	  0.101102	 -0.152210	  0.059264	  0.025491	 -0.041043	 -0.015702	  0.017969	  0.037882
  0.029625	 -0.073825	  0.047226	 -0.028699	 -0.005269	  0.124799	 -0.113948	  0.035412	  0.058660	 -0.042398	 -0.026792	  0.001740	  0.081263
  0.034290	 -0.074522	  0.026721	 -0.028582	 -0.017192	  0.120948	 -0.117015	  0.029997	  0.058725	 -0.000803	 -0.000299	 -0.003338	  0.053391
  0.051821	 -0.052867	  0.052881	 -0.002094	 -0.029603	  0.083392	 -0.122416	  0.045640	  0.033446	  0.037980	 -0.001422	  0.010253	  0.000815
  0.055559	 -0.030741	  0.056829	  0.033961	 -0.050024	  0.092412	 -0.138629	  0.042220	  0.015223	  0.028822	 -0.013917	  0.027670	 -0.029579
  0.052635	 -0.044750	  0.046644	  0.062405	 -0.065320	  0.109487	 -0.149660	  0.026466	  0.012877	  0.026633	 -0.007256	  0.034061	 -0.013922
  0.063003	 -0.031747	  0.081768	  0.056591	 -0.031595	  0.131359	 -0.128988	  0.004737	  0.022956	  0.015946	 -0.005985	  0.030887	 -0.007716
  0.053358	 -0.026831	  0.064479	  0.035284	  0.003246	  0.118678	 -0.084354	 -0.006505	  0.041177	 -0.002827	 -0.020757	  0.007231	 -0.032400
  0.040431	 -0.031642	  0.053561	  0.020957	  0.042577	  0.109779	 -0.085449	 -0.001432	  0.039981	 -0.032705	 -0.035705	 -0.035615	 -0.040182
  0.058069	 -0.001755	  0.035566	  0.012263	  0.068453	  0.095295	 -0.092866	  0.015397	  0.023103	 -0.032704	  0.007127	 -0.024117	 -0.060130
  0.065254	 -0.028149	  0.010732	 -0.013715	  0.059746	  0.096061	 -0.081561	  0.006516	  0.033192	 -0.033689	  0.004578	  0.001041	 -0.088959
  0.078773	 -0.042290	  0.019222	 -0.038244	  0.037166	  0.072100	 -0.116964	  0.016154	  0.037753	 -0.010545	  0.038633	 -0.003374	 -0.081298
  0.051108	 -0.064260	 -0.005762	 -0.074814	  0.024473	  0.043576	 -0.121490	  0.049339	  0.053310	 -0.016839	  0.026003	 -0.018875	 -0.082192
  0.018114	 -0.034586	 -0.012789	 -0.065550	  0.030196	  0.041912	 -0.126265	  0.044232	  0.078855	 -0.041744	  0.026166	 -0.015778	 -0.077577
  0.011699	 -0.030392	  0.017035	 -0.039843	  0.027953	  0.063927	 -0.103957	  0.032348	  0.086930	 -0.055491	  0.022754	  0.007109	 -0.038434
 -0.001084	 -0.079635	  0.027315	 -0.020007	  0.009865	  0.052713	 -0.083580	  0.031825	  0.073338	 -0.059257	  0.014007	  0.023179	 -0.032428
 -0.021802	 -0.108488	  0.039962	  0.014862	  0.041737	  0.053055	 -0.074983	  0.017355	  0.047548	 -0.058714	  0.033107	  0.020782	 -0.010287
 -0.023370	 -0.114651	  0.034961	  0.067640	  0.070590	  0.082348	 -0.078411	  0.039091	  0.057997	 -0.048639	  0.011160	  0.033318	  0.007244
 -0.004925	 -0.134586	  0.032421	  0.077178	  0.056085	  0.058235	 -0.106910	  0.015686	  0.079456	 -0.044263	 -0.026233	  0.028923	 -0.004790
 -0.003276	 -0.128311	  0.036456	  0.074308	  0.053717	  0.062589	 -0.106956	 -0.009076	  0.059075	 -0.043624	 -0.012004	 -0.005993	 -0.014487
 -0.012507	 -0.092299	 -0.002049	  0.095252	  0.026707	  0.045338	 -0.099504	  0.020635	  0.025552	 -0.035278	 -0.004149	  0.019896	 -0.058968
 -0.022150	 -0.100720	  0.004963	  0.091401	  0.014013	  0.053336	 -0.107368	  0.043021	 -0.005074	 -0.044801	  0.006578	  0.007391	 -0.045078
 -0.000744	 -0.080162	  0.016637	  0.078180	  0.021724	  0.048026	 -0.127159	  0.021252	  0.019670	 -0.041436	  0.037946	  0.022548	 -0.046240
 -0.005915	 -0.082732	  0.000171	  0.075936	  0.046064	  0.050001	 -0.134691	  0.022465	  0.010464	 -0.026811	  0.071712	  0.051761	 -0.068660
