# Supplementary material for: A fluorescent photoimmunoconjugate for imaging of cholesteatoma
Source: Sci Rep. 2022 Nov 19;12:19905. doi: 10.1038/s41598-022-22072-9 (PMC9675863; doi:10.1038/s41598-022-22072-9)
Supplement: Supplementary file 2 — Supplementary Information 2. [file 41598_2022_22072_MOESM2_ESM.zip › Data/ABR-51-7]

:RUN-7	LEVEL SWEEP	TEMP:NaN	6/6/2018	12:02 PM	NaNHR:
:SW EAR: R	SW FREQ: 45.25	# AVERAGES: 512	REP RATE (/sec): 40	DRIVER: RS Tweeter	SAMPLE (�sec): 40	
:NOTES-
:CHAMBER-CH4B-PXI
:CFTS Version: V2.7.2 (R850)
:LEVELS:20;25;30;35;40;45;50;55;60;65;70;75;80;
:DATA
 -0.020612	 -0.033186	  0.059492	 -0.019498	 -0.051303	 -0.052667	  0.003866	  0.058002	  0.047093	  0.014443	  0.032917	  0.019885	 -0.016959
  0.000944	 -0.037738	  0.042538	 -0.046310	 -0.031392	 -0.036973	  0.035818	  0.027646	  0.013119	  0.015404	  0.025087	 -0.019670	 -0.034133
  0.004593	 -0.033906	  0.039687	 -0.087368	  0.017073	 -0.046893	  0.052406	 -0.002484	 -0.007559	  0.023189	  0.001857	 -0.042355	 -0.029648
  0.026935	 -0.012383	  0.045093	 -0.076046	  0.000525	 -0.024696	  0.044671	 -0.008673	  0.010560	  0.038496	 -0.044975	 -0.054299	 -0.041132
  0.008768	  0.040132	  0.046106	 -0.053765	 -0.016153	 -0.001617	  0.013289	 -0.037418	  0.030596	  0.026470	 -0.038948	 -0.032063	 -0.012982
 -0.007539	  0.036110	  0.048544	 -0.060721	 -0.028582	  0.007192	 -0.011498	 -0.070703	  0.037236	  0.037781	 -0.002617	 -0.008272	  0.008156
  0.013366	 -0.004873	  0.025859	 -0.038717	 -0.018405	  0.007504	 -0.001264	 -0.064796	  0.013733	  0.045614	 -0.010201	  0.021839	 -0.007247
  0.037081	 -0.030722	  0.017214	 -0.000772	 -0.014721	 -0.015431	  0.033647	 -0.035468	 -0.027828	  0.018267	 -0.028927	  0.001905	 -0.036955
  0.061990	  0.000114	  0.009186	  0.020701	 -0.024005	 -0.013582	  0.034753	 -0.008260	 -0.032615	 -0.014177	 -0.013381	 -0.010999	 -0.036587
  0.008218	  0.018509	  0.007252	  0.050057	 -0.008661	 -0.020523	  0.025019	 -0.035247	 -0.017685	 -0.057169	  0.022519	  0.003047	 -0.032014
 -0.033431	  0.022219	 -0.001697	  0.073572	 -0.033146	 -0.019753	  0.007657	 -0.040871	  0.005884	 -0.057166	  0.056303	 -0.014698	 -0.036620
 -0.049460	  0.012477	 -0.028226	  0.051985	  0.015225	  0.022278	  0.014959	 -0.014954	  0.016857	 -0.038093	  0.024798	 -0.011253	 -0.057267
 -0.017193	 -0.001569	 -0.042322	  0.062034	  0.023973	  0.000660	  0.018487	 -0.008483	 -0.002584	 -0.013186	  0.011765	 -0.015673	 -0.065623
  0.016222	  0.007675	 -0.018429	  0.031918	 -0.017338	 -0.000517	 -0.003337	  0.026596	 -0.002179	 -0.009193	 -0.009882	 -0.005564	 -0.040898
  0.004307	  0.020687	 -0.023179	  0.040983	 -0.019338	  0.033732	 -0.041143	  0.036908	 -0.029168	  0.011253	 -0.025732	 -0.011648	  0.002516
 -0.037720	  0.007397	 -0.067197	  0.021180	  0.000498	  0.058600	 -0.051845	  0.035626	 -0.022280	  0.003617	 -0.044271	  0.001458	  0.014880
 -0.026098	 -0.011935	 -0.072310	  0.000176	  0.045410	  0.042676	 -0.050377	  0.029141	  0.010361	 -0.000861	 -0.017517	  0.006986	  0.058758
 -0.014890	 -0.013944	 -0.022254	  0.010724	  0.038432	  0.047461	 -0.045770	  0.016901	 -0.018049	 -0.020054	  0.025008	  0.033608	  0.101532
  0.005398	  0.001158	 -0.024856	  0.009134	  0.034219	  0.017506	 -0.028452	  0.045080	 -0.020130	 -0.028405	  0.027535	  0.064347	  0.110675
  0.019122	  0.013779	 -0.040500	  0.010733	  0.087689	 -0.004956	 -0.050885	  0.051457	 -0.005362	  0.003770	  0.008660	  0.073417	  0.151547
  0.024655	 -0.011070	 -0.027851	  0.004970	  0.095471	  0.005585	 -0.061531	  0.045328	 -0.019548	  0.019401	  0.027403	  0.089224	  0.171693
  0.045128	 -0.035176	 -0.017647	 -0.004403	  0.082999	  0.017369	 -0.051011	  0.034826	  0.017031	  0.043522	  0.052084	  0.061508	  0.142227
  0.058161	 -0.042366	 -0.001642	 -0.031612	  0.018596	  0.006875	 -0.025293	  0.053776	  0.021472	  0.023945	  0.034421	  0.073771	  0.118266
  0.053407	 -0.039369	 -0.013887	 -0.016511	 -0.001267	  0.007426	 -0.016445	  0.044211	  0.014602	 -0.003299	  0.024689	  0.119958	  0.128061
  0.027167	 -0.024438	 -0.019383	  0.011048	  0.025723	  0.001960	  0.020040	  0.047021	  0.010855	  0.020861	  0.023572	  0.133612	  0.162892
  0.003609	  0.032128	  0.000485	  0.017028	  0.047917	  0.021087	 -0.016733	  0.052440	  0.007291	  0.059154	  0.031875	  0.130487	  0.195377
 -0.001864	  0.055114	  0.024038	  0.025630	  0.039458	  0.048771	 -0.012896	  0.067109	  0.020140	  0.080821	  0.039006	  0.136132	  0.221534
  0.024165	  0.058869	  0.024212	  0.009442	  0.028447	  0.040867	  0.016310	  0.049293	  0.050230	  0.086480	  0.093823	  0.128847	  0.248792
  0.008833	  0.045018	  0.015758	 -0.022250	  0.018969	  0.075769	  0.020354	  0.035438	  0.034695	  0.097307	  0.081242	  0.149102	  0.270096
  0.010452	  0.029912	 -0.018102	 -0.008120	  0.019316	  0.062273	  0.030231	  0.045754	  0.018290	  0.107864	  0.111347	  0.211026	  0.335890
  0.010587	  0.029496	 -0.023999	  0.041413	  0.049586	  0.023008	  0.028497	  0.046121	  0.036142	  0.101679	  0.148635	  0.315379	  0.431319
  0.019328	  0.023674	 -0.042253	  0.017552	  0.032683	  0.024797	  0.041109	  0.035100	  0.061329	  0.121033	  0.215482	  0.386632	  0.479008
  0.031978	 -0.007930	 -0.010300	 -0.006698	 -0.009272	  0.035854	  0.060440	  0.028865	  0.105276	  0.176525	  0.279540	  0.417829	  0.489507
  0.015496	  0.001517	 -0.000822	  0.013162	 -0.023421	  0.021357	  0.043000	  0.078249	  0.131011	  0.246375	  0.327494	  0.440365	  0.489207
  0.009121	  0.039765	  0.024248	  0.034901	 -0.008627	 -0.000861	  0.045345	  0.113667	  0.188020	  0.274690	  0.345902	  0.476071	  0.469761
  0.031586	  0.047512	  0.067697	 -0.005555	 -0.015935	 -0.031746	  0.096286	  0.168712	  0.211598	  0.277828	  0.354404	  0.434646	  0.394685
  0.024461	  0.047962	  0.055452	 -0.009534	 -0.025459	 -0.012029	  0.093127	  0.218600	  0.231005	  0.280180	  0.362010	  0.405176	  0.311188
  0.049217	  0.014516	  0.042632	 -0.021190	 -0.020451	  0.011044	  0.075557	  0.245396	  0.238941	  0.296221	  0.295508	  0.331268	  0.280144
  0.066388	 -0.001375	  0.041784	  0.016668	 -0.047233	  0.028027	  0.096749	  0.245823	  0.227886	  0.247952	  0.222427	  0.232118	  0.191145
  0.036661	 -0.017792	  0.055263	  0.000701	 -0.049459	  0.006686	  0.114841	  0.238690	  0.186000	  0.200700	  0.132404	  0.128318	  0.102131
 -0.013397	  0.002056	  0.048057	  0.008033	 -0.009020	 -0.017707	  0.131470	  0.231912	  0.143670	  0.132008	  0.064425	  0.039456	  0.051554
  0.009173	  0.038801	  0.028716	  0.049719	 -0.031009	  0.000690	  0.108466	  0.219323	  0.122133	  0.046666	 -0.028719	 -0.063407	 -0.041536
  0.041089	  0.065427	 -0.004954	  0.056563	 -0.005199	  0.035592	  0.098388	  0.182528	  0.085719	 -0.013684	 -0.099610	 -0.171580	 -0.112911
  0.028049	  0.060721	 -0.035622	  0.097338	  0.012273	  0.059188	  0.083221	  0.159785	  0.032370	 -0.061376	 -0.140612	 -0.219450	 -0.200088
  0.007638	  0.040285	 -0.035281	  0.067940	  0.002910	  0.063103	  0.065045	  0.103720	 -0.076264	 -0.125142	 -0.202934	 -0.262328	 -0.288339
 -0.021828	  0.046171	 -0.018757	  0.029518	 -0.005678	  0.061484	  0.060061	  0.086017	 -0.129236	 -0.158766	 -0.222090	 -0.318561	 -0.304728
 -0.036028	  0.043752	 -0.031072	  0.051573	 -0.007811	  0.057299	  0.044896	  0.043262	 -0.171840	 -0.184100	 -0.239653	 -0.344701	 -0.313034
 -0.030143	  0.026970	 -0.065204	  0.013829	 -0.029010	  0.033564	  0.027106	  0.020719	 -0.223987	 -0.193644	 -0.281565	 -0.321105	 -0.292299
 -0.027877	  0.016638	 -0.047030	  0.009889	 -0.048965	  0.019695	  0.010880	 -0.035848	 -0.252945	 -0.253085	 -0.261179	 -0.311328	 -0.229730
 -0.013710	  0.023370	 -0.028635	  0.007795	 -0.039236	  0.011842	 -0.009912	 -0.132602	 -0.258196	 -0.249530	 -0.240993	 -0.293694	 -0.163752
 -0.014680	  0.024438	  0.012062	 -0.003994	 -0.065042	 -0.007284	 -0.014725	 -0.155700	 -0.244193	 -0.202314	 -0.249757	 -0.222622	 -0.105513
 -0.006294	  0.009952	  0.020907	  0.009371	 -0.070898	 -0.035107	 -0.039287	 -0.138205	 -0.260475	 -0.198921	 -0.232846	 -0.161296	  0.013818
  0.004004	  0.021338	 -0.009921	  0.002347	 -0.068757	  0.006934	 -0.035110	 -0.112469	 -0.236965	 -0.141283	 -0.177429	 -0.046945	  0.134159
 -0.001563	  0.051223	 -0.023377	 -0.016171	 -0.057958	  0.015191	 -0.043414	 -0.131971	 -0.186984	 -0.065173	 -0.111850	  0.047169	  0.225690
 -0.009488	  0.061056	 -0.010581	 -0.019430	 -0.028687	 -0.018988	 -0.060239	 -0.152980	 -0.117370	  0.005731	  0.005371	  0.163976	  0.294827
 -0.028922	  0.087921	  0.011868	 -0.035421	 -0.053297	 -0.007202	 -0.045117	 -0.099331	 -0.052995	  0.085081	  0.090327	  0.287142	  0.401374
 -0.012173	  0.074262	  0.017540	 -0.027781	 -0.038556	  0.006929	 -0.051404	 -0.078654	  0.024571	  0.140615	  0.167678	  0.369297	  0.475353
  0.016544	  0.030065	 -0.010703	 -0.027087	 -0.015296	  0.019768	 -0.062543	 -0.026684	  0.101173	  0.178431	  0.213178	  0.367548	  0.447990
  0.032845	  0.001088	 -0.032975	 -0.048778	  0.012248	  0.029586	 -0.061910	  0.036205	  0.148420	  0.224094	  0.261038	  0.328013	  0.397395
  0.023585	  0.001269	 -0.062729	 -0.023736	  0.013210	  0.053777	 -0.019947	  0.063957	  0.163629	  0.241040	  0.260210	  0.262782	  0.334603
  0.020841	  0.008885	 -0.058853	 -0.003304	  0.010360	  0.088307	  0.000958	  0.110838	  0.156533	  0.193674	  0.219779	  0.213312	  0.261786
  0.009934	  0.011999	 -0.027477	  0.018001	  0.022402	  0.094966	  0.000621	  0.144373	  0.150218	  0.156990	  0.176716	  0.164909	  0.216448
  0.014710	  0.007712	 -0.033854	  0.053311	 -0.008025	  0.079486	  0.031308	  0.170477	  0.140349	  0.113013	  0.113521	  0.142593	  0.182511
  0.020620	 -0.010875	 -0.015879	  0.063662	  0.015552	  0.073797	  0.092172	  0.187351	  0.088407	  0.092564	  0.105308	  0.114651	  0.113101
 -0.001462	 -0.013402	 -0.005213	  0.086017	  0.037307	  0.042757	  0.108808	  0.170663	  0.073194	  0.057444	  0.114837	  0.083833	  0.082733
  0.005029	 -0.032030	  0.022195	  0.089401	  0.060833	  0.020592	  0.128596	  0.152030	  0.066465	  0.035319	  0.075514	  0.032863	  0.027993
  0.041717	 -0.053297	  0.038254	  0.060967	  0.037519	  0.031173	  0.108108	  0.146897	  0.059344	  0.020873	  0.046427	  0.006415	 -0.011505
  0.033660	 -0.021732	  0.041812	  0.039045	  0.022588	  0.079569	  0.079988	  0.140401	  0.019277	 -0.005409	  0.009766	 -0.011997	  0.004529
  0.019855	 -0.014915	  0.006131	  0.069817	  0.017244	  0.098878	  0.057740	  0.101674	  0.006947	 -0.010448	 -0.021524	 -0.080579	  0.030457
  0.006589	 -0.027646	 -0.029445	  0.074480	  0.021762	  0.056107	  0.040220	  0.094901	 -0.023953	 -0.022683	 -0.047510	 -0.130596	  0.039151
  0.015675	 -0.025881	 -0.034266	  0.043638	  0.012279	  0.031555	  0.030724	  0.075158	 -0.024547	 -0.047153	 -0.101835	 -0.162699	  0.058387
  0.039052	 -0.038237	 -0.026103	  0.039685	 -0.014313	  0.044132	 -0.016573	  0.049786	 -0.033904	 -0.085796	 -0.128421	 -0.171837	  0.061839
  0.043425	 -0.030155	 -0.022742	  0.020800	  0.027780	  0.089322	 -0.030014	  0.001042	 -0.064670	 -0.071433	 -0.153553	 -0.164759	  0.042465
  0.020076	 -0.035082	 -0.047038	  0.005753	  0.081057	  0.134959	 -0.020341	 -0.048158	 -0.041944	 -0.053982	 -0.160972	 -0.150475	 -0.025845
  0.019961	 -0.044666	 -0.050418	 -0.009296	  0.075950	  0.114838	 -0.024624	 -0.062517	 -0.046296	 -0.026319	 -0.152677	 -0.124856	 -0.082012
  0.044378	 -0.046941	 -0.038067	 -0.014674	  0.060036	  0.093805	  0.005692	 -0.067253	 -0.005704	  0.014183	 -0.167794	 -0.141753	 -0.096004
  0.050282	 -0.028808	 -0.029778	 -0.021885	  0.060948	  0.079858	  0.044519	 -0.097766	 -0.015246	  0.015050	 -0.171629	 -0.144984	 -0.094249
  0.057076	 -0.024418	 -0.034690	 -0.037913	  0.088403	  0.093134	  0.020819	 -0.113213	 -0.036625	  0.005867	 -0.139014	 -0.105537	 -0.095735
  0.049659	 -0.011189	 -0.045972	 -0.035954	  0.097649	  0.113576	 -0.007836	 -0.130234	 -0.047173	 -0.000572	 -0.094990	 -0.081899	 -0.111345
  0.023398	 -0.020634	 -0.028249	  0.004933	  0.085928	  0.099194	 -0.017535	 -0.120940	 -0.026074	 -0.002492	 -0.071040	 -0.105949	 -0.080439
  0.004809	 -0.041292	 -0.032400	  0.036116	  0.058316	  0.090333	  0.004956	 -0.097249	 -0.026420	 -0.019498	 -0.079211	 -0.097080	 -0.026302
  0.043179	 -0.052631	 -0.022653	  0.057943	  0.038081	  0.076129	 -0.021205	 -0.090390	  0.003479	  0.004027	 -0.098753	 -0.079260	  0.029124
  0.045440	 -0.083706	 -0.023998	  0.082479	  0.051833	  0.099851	 -0.055490	 -0.065938	  0.028815	  0.049163	 -0.088189	 -0.055992	  0.059676
  0.004166	 -0.096508	 -0.018454	  0.068195	  0.047831	  0.093942	 -0.065830	 -0.041691	  0.055326	  0.066983	 -0.032260	 -0.000075	  0.081933
  0.003673	 -0.104808	 -0.020335	  0.044390	  0.040556	  0.073873	 -0.037004	  0.012652	  0.053014	  0.050307	  0.025557	  0.054048	  0.142919
 -0.009561	 -0.116593	 -0.051551	  0.029306	  0.060001	  0.037286	  0.008940	  0.031499	  0.045638	  0.058331	  0.031209	  0.101934	  0.161647
  0.039158	 -0.080420	 -0.059888	  0.044799	  0.039061	  0.058484	  0.008542	  0.026748	  0.076859	  0.088673	  0.060703	  0.106025	  0.188939
  0.052870	 -0.088176	 -0.048618	  0.043469	  0.009560	  0.075903	 -0.006141	  0.039370	  0.097837	  0.116969	  0.086273	  0.139504	  0.238621
  0.021444	 -0.079772	 -0.032865	  0.072225	 -0.002297	  0.040342	 -0.007672	  0.095106	  0.128476	  0.162838	  0.089920	  0.168424	  0.250354
  0.023043	 -0.069408	 -0.023909	  0.082868	  0.009417	  0.029929	  0.014297	  0.100707	  0.156581	  0.177465	  0.108683	  0.183911	  0.261589
  0.060760	 -0.073433	 -0.047640	  0.084913	  0.039301	  0.050761	  0.016457	  0.080415	  0.170528	  0.155298	  0.094098	  0.169241	  0.264302
  0.070891	 -0.098564	 -0.022755	  0.067523	  0.032539	  0.067976	  0.024385	  0.059303	  0.174083	  0.187489	  0.094321	  0.127796	  0.247052
  0.061436	 -0.086277	 -0.016857	  0.029684	  0.011291	  0.063146	  0.003723	  0.089844	  0.177850	  0.205719	  0.049841	  0.125834	  0.202704
  0.046353	 -0.063572	 -0.054730	  0.035785	  0.006552	  0.105356	 -0.017988	  0.113804	  0.161445	  0.167463	  0.024936	  0.111748	  0.183118
  0.098910	 -0.065999	 -0.046338	  0.037948	 -0.008505	  0.107771	  0.012934	  0.086799	  0.148873	  0.181508	  0.008443	  0.110735	  0.138399
  0.108417	 -0.066515	 -0.045886	  0.037184	 -0.032708	  0.065667	  0.028632	  0.060621	  0.126665	  0.184690	 -0.000972	  0.115324	  0.142833
  0.070022	 -0.101840	 -0.044623	  0.053466	 -0.025398	  0.018219	  0.042043	  0.060111	  0.127096	  0.146809	 -0.014022	  0.045334	  0.128617
  0.057552	 -0.103091	 -0.031579	  0.042206	 -0.003270	  0.038138	  0.067879	  0.082503	  0.105841	  0.113234	  0.005399	  0.020018	  0.116382
  0.075505	 -0.074083	  0.004200	  0.045885	  0.012934	  0.058456	  0.066118	  0.118460	  0.067065	  0.055151	  0.002726	  0.027825	  0.105610
  0.066023	 -0.092244	  0.010863	  0.045563	  0.027905	  0.049214	  0.089132	  0.109039	  0.043802	  0.030138	 -0.016209	 -0.010365	  0.086444
  0.066184	 -0.073502	  0.017960	  0.015005	  0.030325	  0.051878	  0.075886	  0.085843	  0.010164	 -0.006737	 -0.012356	 -0.019493	  0.071457
  0.056016	 -0.040737	  0.026289	  0.020051	  0.019185	  0.061926	  0.065191	  0.052779	  0.015028	 -0.019931	 -0.009348	 -0.036762	  0.102016
  0.042641	 -0.035398	  0.019254	  0.017751	  0.015005	  0.076009	  0.038281	  0.027767	  0.009314	 -0.024387	 -0.014180	 -0.023406	  0.118372
  0.017956	 -0.018061	  0.018164	  0.027129	 -0.002264	  0.072966	  0.028391	  0.027264	  0.028276	  0.007624	  0.027382	  0.017927	  0.129512
  0.020728	  0.024151	  0.006957	  0.058543	 -0.025140	  0.072753	  0.016962	  0.012112	  0.007569	  0.055721	  0.029658	  0.063292	  0.184530
  0.052666	  0.023312	  0.016621	  0.061287	 -0.007493	  0.053815	  0.021668	  0.002944	  0.002862	  0.092509	  0.039698	  0.102815	  0.231368
  0.075244	  0.012617	  0.006515	  0.066480	  0.007343	  0.078425	  0.053210	  0.008396	  0.047985	  0.138655	  0.115536	  0.107103	  0.265684
  0.039149	 -0.014897	  0.015140	  0.048425	  0.001175	  0.106106	  0.031973	 -0.004465	  0.064486	  0.164422	  0.147090	  0.100678	  0.316314
  0.021248	 -0.015609	  0.042251	  0.062546	 -0.018420	  0.111546	  0.022995	  0.012682	  0.079565	  0.193066	  0.180703	  0.143779	  0.359687
  0.016478	 -0.010105	  0.027478	  0.032612	 -0.019389	  0.085093	  0.010569	  0.030143	  0.128142	  0.192421	  0.158311	  0.208954	  0.377551
 -0.002711	 -0.030324	  0.032060	 -0.024180	 -0.057908	  0.041279	 -0.018594	  0.037658	  0.168355	  0.200052	  0.204630	  0.228713	  0.375902
  0.002810	 -0.067210	  0.047159	 -0.046410	 -0.044026	  0.040202	 -0.013297	  0.043787	  0.175183	  0.203163	  0.212640	  0.223846	  0.378221
  0.023825	 -0.083071	  0.050390	 -0.061728	 -0.016090	  0.048880	  0.012078	  0.083612	  0.225632	  0.226381	  0.238356	  0.227084	  0.376746
  0.065710	 -0.104867	  0.032838	 -0.016543	 -0.020499	  0.056153	  0.002109	  0.137475	  0.254324	  0.283606	  0.249977	  0.272779	  0.378362
  0.081265	 -0.070435	  0.025110	 -0.005492	 -0.043738	  0.030597	 -0.024691	  0.207696	  0.276956	  0.308242	  0.243253	  0.298624	  0.393897
  0.076610	 -0.044356	  0.027799	  0.012834	 -0.068183	  0.032560	  0.018264	  0.263532	  0.295476	  0.279209	  0.247564	  0.279154	  0.375962
  0.052110	 -0.059505	 -0.017114	 -0.001359	 -0.062347	  0.045311	  0.045267	  0.261799	  0.268168	  0.279270	  0.258542	  0.265855	  0.348377
  0.049359	 -0.081763	 -0.044828	 -0.006345	 -0.040496	  0.045654	  0.043800	  0.268266	  0.287852	  0.271362	  0.273827	  0.260951	  0.318131
  0.010148	 -0.096032	 -0.043992	 -0.008122	 -0.020712	  0.026131	  0.033728	  0.279448	  0.283710	  0.271869	  0.285628	  0.219868	  0.266525
  0.030186	 -0.052830	 -0.013328	 -0.025695	 -0.036443	  0.020061	  0.066300	  0.256634	  0.324467	  0.251764	  0.226526	  0.200194	  0.224887
  0.036725	 -0.053904	  0.001337	  0.020419	 -0.046981	  0.042068	  0.063988	  0.248377	  0.353633	  0.209864	  0.158464	  0.179097	  0.174333
  0.008241	 -0.055566	 -0.012357	  0.026468	 -0.042722	  0.064926	  0.077637	  0.268942	  0.363960	  0.163087	  0.138484	  0.146788	  0.131679
 -0.011810	 -0.073996	 -0.022518	  0.004148	  0.002324	  0.042267	  0.120050	  0.292247	  0.353496	  0.157434	  0.085935	  0.143063	  0.095349
  0.001833	 -0.116188	 -0.032209	  0.027531	  0.039632	  0.035868	  0.156596	  0.276378	  0.307858	  0.142205	  0.082519	  0.101735	  0.045090
 -0.009165	 -0.108835	 -0.035362	  0.014529	  0.030428	  0.060226	  0.147101	  0.277166	  0.272348	  0.104914	  0.032297	  0.036635	 -0.003885
 -0.034935	 -0.097152	 -0.001275	  0.018276	  0.024196	  0.085496	  0.124513	  0.308787	  0.233567	  0.049302	 -0.020265	 -0.020242	 -0.060460
 -0.054953	 -0.094663	 -0.015518	  0.040439	 -0.005792	  0.088329	  0.156563	  0.238348	  0.180951	  0.004855	 -0.065084	 -0.093746	 -0.081918
 -0.048722	 -0.119680	 -0.053789	 -0.008087	 -0.017052	  0.079174	  0.151798	  0.183493	  0.118032	 -0.053411	 -0.142260	 -0.192073	 -0.100066
 -0.055062	 -0.139330	 -0.044746	 -0.007652	 -0.052057	  0.078670	  0.151744	  0.175209	  0.068955	 -0.078113	 -0.202240	 -0.254337	 -0.142696
 -0.007589	 -0.106434	 -0.026484	  0.015912	 -0.046564	  0.093648	  0.153535	  0.145013	  0.042960	 -0.097651	 -0.235230	 -0.258793	 -0.157894
  0.023303	 -0.079364	 -0.038572	  0.035035	 -0.051065	  0.097323	  0.133145	  0.117800	  0.019719	 -0.112592	 -0.267955	 -0.253342	 -0.148935
  0.012034	 -0.053176	 -0.035381	 -0.001120	 -0.047286	  0.092000	  0.113172	  0.097463	 -0.024012	 -0.121683	 -0.260926	 -0.267129	 -0.155829
 -0.024911	 -0.046772	 -0.057231	 -0.004634	 -0.030912	  0.107386	  0.075574	  0.074607	 -0.092131	 -0.159692	 -0.283879	 -0.274897	 -0.148932
 -0.004164	 -0.062929	 -0.063233	  0.011780	 -0.081532	  0.122044	  0.049774	  0.018680	 -0.122644	 -0.187313	 -0.312999	 -0.271852	 -0.171646
  0.029147	 -0.064820	 -0.024629	  0.015464	 -0.097034	  0.118969	  0.044697	  0.014900	 -0.142663	 -0.216298	 -0.289650	 -0.261004	 -0.188598
  0.027244	 -0.055823	  0.007390	  0.025985	 -0.127548	  0.104130	  0.037513	 -0.016814	 -0.142339	 -0.272505	 -0.249758	 -0.245252	 -0.183277
  0.022883	 -0.041530	  0.004528	  0.025771	 -0.114767	  0.125261	  0.043008	 -0.008024	 -0.176644	 -0.277175	 -0.235718	 -0.225806	 -0.192147
  0.000610	 -0.014374	  0.004719	  0.006274	 -0.075151	  0.106063	  0.069299	 -0.032156	 -0.177590	 -0.267470	 -0.250594	 -0.219639	 -0.187853
  0.004824	 -0.029236	  0.021258	  0.001121	 -0.036352	  0.092218	  0.033781	 -0.088307	 -0.178061	 -0.251082	 -0.233353	 -0.227795	 -0.199652
  0.016846	 -0.039617	  0.015977	  0.014293	 -0.026139	  0.071548	 -0.001760	 -0.071723	 -0.170010	 -0.243994	 -0.239340	 -0.210359	 -0.226424
  0.023808	 -0.037033	  0.021446	  0.024096	 -0.014095	  0.067119	 -0.029506	 -0.065676	 -0.140673	 -0.243672	 -0.240353	 -0.204800	 -0.227446
  0.029647	 -0.065024	  0.005834	  0.027103	  0.030647	  0.053763	 -0.043282	 -0.106703	 -0.123192	 -0.212128	 -0.188172	 -0.179939	 -0.201382
  0.038344	 -0.075303	 -0.043284	 -0.001244	  0.042101	  0.025932	 -0.040535	 -0.086714	 -0.131536	 -0.173738	 -0.148760	 -0.166952	 -0.138942
  0.033803	 -0.010982	 -0.060399	 -0.030252	  0.004677	  0.010884	 -0.069710	 -0.092744	 -0.118944	 -0.149812	 -0.161419	 -0.143669	 -0.082234
  0.023354	  0.011379	 -0.052594	 -0.033057	 -0.015464	  0.036665	 -0.096977	 -0.083548	 -0.109299	 -0.122992	 -0.163778	 -0.116272	 -0.068607
  0.061451	  0.017613	 -0.054452	 -0.019756	 -0.011831	  0.049819	 -0.099492	 -0.062641	 -0.088968	 -0.106659	 -0.120124	 -0.076912	 -0.063804
  0.042587	  0.034805	 -0.041770	  0.035965	 -0.008889	  0.047394	 -0.129277	 -0.057816	 -0.071262	 -0.066893	 -0.071334	 -0.010643	 -0.059790
  0.010046	  0.013726	 -0.033689	  0.070330	 -0.005633	  0.049978	 -0.153109	 -0.050206	 -0.030719	 -0.038152	 -0.019548	  0.034606	 -0.054420
  0.022247	 -0.004643	  0.008512	  0.074795	  0.005022	  0.058855	 -0.114032	 -0.055228	  0.007195	 -0.025585	 -0.002611	  0.070456	 -0.036920
  0.054098	  0.020303	  0.036617	  0.083778	  0.055370	  0.054653	 -0.096907	 -0.026757	  0.025714	 -0.004061	  0.001173	  0.059484	 -0.058311
  0.072822	  0.038341	  0.074827	  0.053962	  0.060304	  0.045856	 -0.078843	 -0.002601	  0.072499	 -0.000687	 -0.007589	  0.053814	 -0.061121
  0.094741	  0.021475	  0.050864	  0.032931	  0.057513	  0.040567	 -0.108746	  0.035029	  0.146132	  0.026368	 -0.001277	  0.038596	 -0.083972
  0.083242	 -0.017902	  0.034915	  0.003539	  0.038936	  0.009841	 -0.104298	  0.075452	  0.150993	  0.048912	 -0.004025	  0.036160	 -0.109510
  0.084092	 -0.032709	  0.053895	 -0.032994	 -0.010076	 -0.022537	 -0.053567	  0.102494	  0.173891	  0.050039	 -0.018655	  0.003437	 -0.123665
  0.087941	 -0.029324	  0.050802	 -0.024344	 -0.049990	 -0.009393	 -0.060748	  0.079533	  0.213873	  0.064205	 -0.022118	 -0.006150	 -0.133652
  0.073821	 -0.049644	  0.041263	  0.033778	 -0.035343	 -0.002935	 -0.050040	  0.098713	  0.189782	  0.057728	 -0.036048	 -0.005635	 -0.154216
  0.045666	 -0.042579	  0.018192	  0.061122	 -0.042812	 -0.037756	 -0.029329	  0.111323	  0.150495	  0.063498	 -0.033502	 -0.007908	 -0.147065
 -0.001594	 -0.023706	  0.005124	  0.078889	 -0.048505	 -0.044534	 -0.017696	  0.128042	  0.138083	  0.039384	 -0.072851	 -0.010504	 -0.155417
 -0.021511	 -0.020510	 -0.005816	  0.092677	 -0.031996	 -0.063112	  0.009868	  0.123319	  0.112291	  0.005069	 -0.088852	 -0.056346	 -0.162554
  0.007369	 -0.029195	 -0.000467	  0.081010	 -0.057426	 -0.052987	  0.052442	  0.144544	  0.061420	 -0.042272	 -0.071657	 -0.077538	 -0.151022
  0.025958	 -0.038520	 -0.002989	  0.055229	 -0.060756	 -0.050310	  0.033834	  0.159906	  0.041473	 -0.099572	 -0.079949	 -0.092332	 -0.160595
  0.021074	 -0.031072	 -0.015185	  0.013436	 -0.086512	 -0.041822	  0.039015	  0.160355	 -0.003431	 -0.117571	 -0.109516	 -0.127863	 -0.168580
 -0.017272	 -0.019794	  0.004739	  0.046769	 -0.080122	 -0.018597	  0.029976	  0.156682	 -0.047911	 -0.140942	 -0.147126	 -0.140170	 -0.221170
 -0.055373	 -0.021301	  0.011279	  0.051510	 -0.068229	 -0.032023	  0.000940	  0.148484	 -0.074509	 -0.158561	 -0.174673	 -0.161117	 -0.251134
 -0.019501	 -0.028785	 -0.005664	  0.077710	 -0.039635	 -0.048888	 -0.020288	  0.095585	 -0.115963	 -0.189575	 -0.237179	 -0.197108	 -0.257389
 -0.013152	 -0.057258	 -0.007475	  0.128111	 -0.011058	 -0.036960	  0.002785	  0.063898	 -0.184493	 -0.255292	 -0.282550	 -0.243521	 -0.261036
 -0.034955	 -0.028516	 -0.006751	  0.156990	 -0.033888	 -0.047690	 -0.005440	  0.062537	 -0.222132	 -0.283964	 -0.316295	 -0.240778	 -0.266356
 -0.044839	 -0.011333	  0.000314	  0.145789	 -0.029443	 -0.067452	  0.014752	  0.045396	 -0.245053	 -0.267554	 -0.329805	 -0.255147	 -0.284988
 -0.059210	 -0.032335	  0.026426	  0.116028	 -0.024166	 -0.070000	  0.002380	  0.024082	 -0.249347	 -0.287312	 -0.336293	 -0.285929	 -0.327479
 -0.056413	 -0.060100	  0.033350	  0.083811	 -0.025948	 -0.027451	 -0.004254	  0.023356	 -0.247541	 -0.297854	 -0.352612	 -0.281371	 -0.346601
 -0.055218	 -0.068158	 -0.017590	  0.036183	 -0.034110	  0.004594	 -0.006497	 -0.009816	 -0.252843	 -0.327583	 -0.347565	 -0.286884	 -0.375303
 -0.053362	 -0.082774	 -0.008753	  0.032798	 -0.014972	  0.029000	 -0.037672	 -0.012797	 -0.250833	 -0.328237	 -0.339770	 -0.244079	 -0.365389
 -0.081066	 -0.065360	  0.008960	  0.015958	  0.007087	  0.021236	 -0.044297	 -0.028624	 -0.249787	 -0.319799	 -0.306228	 -0.203486	 -0.328316
 -0.083804	 -0.073246	 -0.009266	  0.030928	 -0.029947	  0.037703	 -0.051855	 -0.049651	 -0.248502	 -0.327292	 -0.314635	 -0.209943	 -0.311539
 -0.056109	 -0.088468	 -0.051738	  0.053375	 -0.010036	  0.058846	 -0.053301	 -0.058503	 -0.258126	 -0.278675	 -0.341322	 -0.213024	 -0.280271
 -0.052391	 -0.080353	 -0.047947	  0.062371	 -0.017539	  0.047680	 -0.044624	 -0.073386	 -0.278311	 -0.290928	 -0.322523	 -0.205882	 -0.296379
 -0.072181	 -0.061897	 -0.032854	  0.069168	 -0.017610	  0.082802	 -0.053451	 -0.048798	 -0.251253	 -0.310003	 -0.283923	 -0.195779	 -0.279780
 -0.068517	 -0.052641	 -0.027240	  0.085870	 -0.016035	  0.085243	 -0.080784	 -0.035275	 -0.225371	 -0.271611	 -0.237102	 -0.177884	 -0.267271
 -0.051538	 -0.051638	 -0.014692	  0.078846	 -0.043768	  0.050935	 -0.098100	  0.002768	 -0.194688	 -0.248612	 -0.209183	 -0.164077	 -0.263845
 -0.042731	 -0.040752	 -0.028791	  0.079831	 -0.056480	  0.033558	 -0.117698	  0.015703	 -0.132261	 -0.197240	 -0.164922	 -0.143929	 -0.236170
 -0.049070	 -0.022008	 -0.050472	  0.065228	 -0.039926	  0.021652	 -0.118226	  0.022110	 -0.125867	 -0.139914	 -0.163517	 -0.114380	 -0.203436
 -0.041390	 -0.015336	 -0.036762	  0.059917	 -0.012338	  0.059294	 -0.130736	  0.003530	 -0.101351	 -0.157358	 -0.138988	 -0.068315	 -0.205769
 -0.047437	 -0.036816	 -0.035266	  0.035171	  0.002390	  0.068527	 -0.136107	  0.008877	 -0.046355	 -0.138688	 -0.083185	 -0.040310	 -0.196012
 -0.025921	 -0.058676	  0.014390	  0.047780	 -0.012655	  0.047166	 -0.148401	  0.009110	 -0.022196	 -0.069221	 -0.058861	  0.004308	 -0.199455
 -0.004105	 -0.052666	  0.042416	  0.072560	 -0.030211	  0.023723	 -0.151068	 -0.007638	 -0.017091	 -0.019380	 -0.001533	  0.007547	 -0.176145
  0.011494	 -0.073021	  0.015180	  0.077838	 -0.037050	  0.030980	 -0.131709	  0.052221	  0.006265	 -0.026332	  0.014786	 -0.003888	 -0.160524
  0.008967	 -0.080948	 -0.000808	  0.088626	  0.004019	  0.014891	 -0.077430	  0.110117	  0.046037	 -0.009151	 -0.004201	 -0.019845	 -0.181859
  0.011439	 -0.101660	 -0.017556	  0.091756	  0.044375	  0.000188	 -0.030447	  0.130024	  0.057924	 -0.003598	 -0.023759	 -0.009267	 -0.191378
  0.017280	 -0.122633	 -0.023077	  0.108624	  0.022375	 -0.031659	 -0.028173	  0.137911	  0.068533	 -0.002878	 -0.043962	  0.009266	 -0.186039
  0.027079	 -0.097934	 -0.011984	  0.087636	  0.031217	 -0.070606	 -0.068019	  0.127594	  0.104278	 -0.005883	 -0.054813	 -0.004265	 -0.182984
  0.043427	 -0.074280	 -0.043309	  0.096636	  0.040997	 -0.078496	 -0.051538	  0.108988	  0.078146	  0.000154	 -0.051907	 -0.030314	 -0.189005
  0.010936	 -0.072955	 -0.039086	  0.101370	  0.045567	 -0.055250	 -0.049205	  0.107652	  0.058035	  0.033102	 -0.041649	 -0.065324	 -0.181351
 -0.005618	 -0.084971	 -0.025670	  0.069777	  0.073929	 -0.032450	 -0.078208	  0.096633	  0.067345	  0.006268	 -0.017260	 -0.031693	 -0.165146
  0.007902	 -0.114230	 -0.043015	  0.062007	  0.071443	 -0.034123	 -0.090660	  0.087223	  0.073614	  0.014002	 -0.054890	  0.004262	 -0.136264
  0.041629	 -0.113740	 -0.031963	  0.084706	  0.072226	 -0.037997	 -0.103891	  0.082986	  0.077417	  0.000144	 -0.060814	 -0.036874	 -0.143055
  0.065615	 -0.060582	 -0.005368	  0.041291	  0.050043	 -0.005989	 -0.092741	  0.088266	  0.064850	 -0.021514	 -0.066027	 -0.083433	 -0.125562
  0.084307	 -0.031153	 -0.007285	  0.034684	  0.017193	 -0.005039	 -0.046175	  0.093823	  0.062557	 -0.028054	 -0.074676	 -0.095345	 -0.160641
  0.057005	 -0.017088	 -0.025355	  0.047983	  0.020897	 -0.011269	 -0.005380	  0.082064	  0.063868	 -0.046415	 -0.105211	 -0.110758	 -0.230581
  0.045126	 -0.003848	 -0.050139	  0.076987	  0.046913	 -0.010403	 -0.007863	  0.106404	  0.039020	 -0.016216	 -0.120523	 -0.116203	 -0.280067
  0.063845	 -0.024693	 -0.033003	  0.116703	  0.049867	 -0.013016	 -0.016278	  0.089687	  0.030420	 -0.036583	 -0.136461	 -0.136868	 -0.280153
  0.085193	 -0.014769	 -0.012447	  0.124756	  0.047683	  0.023242	 -0.003053	  0.062147	  0.024958	 -0.053805	 -0.139849	 -0.172193	 -0.241499
  0.070380	 -0.019558	 -0.027653	  0.105350	  0.070505	  0.013804	 -0.019878	  0.042582	  0.025926	 -0.092761	 -0.162222	 -0.195606	 -0.265750
  0.056961	 -0.012456	 -0.044065	  0.131347	  0.104084	  0.013790	 -0.063313	  0.034209	 -0.000156	 -0.126804	 -0.185243	 -0.212363	 -0.284010
  0.059660	 -0.032229	 -0.027758	  0.121150	  0.076840	  0.002245	 -0.065603	  0.045674	  0.002276	 -0.158898	 -0.193859	 -0.177189	 -0.302170
  0.081083	 -0.046127	  0.000858	  0.142422	  0.053682	 -0.001680	 -0.056649	  0.049720	  0.009872	 -0.194940	 -0.205202	 -0.150717	 -0.269258
  0.081607	 -0.024028	  0.010460	  0.146954	  0.069796	 -0.006671	 -0.067153	  0.029272	  0.008915	 -0.176241	 -0.196629	 -0.163168	 -0.241177
  0.068636	 -0.027874	  0.001111	  0.108089	  0.062057	  0.011345	 -0.068639	 -0.020686	 -0.025951	 -0.152465	 -0.185209	 -0.176282	 -0.261492
  0.060929	 -0.054690	 -0.034352	  0.090332	  0.028740	  0.002889	 -0.049897	 -0.073727	 -0.049982	 -0.193131	 -0.148637	 -0.178244	 -0.266669
  0.036783	 -0.066023	 -0.045486	  0.082885	 -0.012710	 -0.025806	 -0.046506	 -0.054102	 -0.022623	 -0.198537	 -0.133415	 -0.182268	 -0.252495
  0.016655	 -0.041503	 -0.052155	  0.108899	  0.004923	 -0.024264	 -0.033610	 -0.062909	 -0.026799	 -0.197732	 -0.134490	 -0.164451	 -0.220760
  0.025138	 -0.015017	 -0.031855	  0.145587	  0.017878	 -0.040911	 -0.097774	 -0.094876	 -0.042401	 -0.180927	 -0.116226	 -0.152237	 -0.212466
  0.050236	  0.010744	 -0.018408	  0.156030	  0.035858	 -0.069037	 -0.105950	 -0.092635	 -0.023291	 -0.138591	 -0.085723	 -0.121756	 -0.204500
 -0.001628	 -0.064958	 -0.054645	  0.044608	  0.045784	  0.033469	  0.008412	  0.022834	  0.082785	 -0.028633	 -0.008498	 -0.030529	 -0.031483
 -0.019756	 -0.046749	 -0.055523	  0.052592	  0.059937	  0.036446	 -0.015290	  0.020067	  0.049505	 -0.022647	 -0.012256	 -0.053168	 -0.025813
  0.007359	 -0.035913	 -0.047404	  0.044995	  0.056473	  0.083887	  0.000135	  0.045159	 -0.012057	 -0.002436	 -0.007911	 -0.078135	 -0.028839
 -0.017021	 -0.031604	 -0.055492	  0.018530	  0.068077	  0.065838	 -0.021630	  0.061901	 -0.017833	 -0.008633	 -0.001044	 -0.056484	 -0.019125
 -0.023220	 -0.050604	 -0.039806	 -0.033648	  0.047635	  0.053108	 -0.039042	  0.071206	 -0.024505	 -0.007554	  0.019637	 -0.021911	 -0.030505
 -0.012024	 -0.047239	 -0.053759	 -0.055004	  0.027023	  0.025313	 -0.011895	  0.053125	 -0.011588	 -0.011197	  0.005712	  0.032066	 -0.016353
  0.008911	 -0.026494	 -0.059339	 -0.071026	  0.022128	  0.027731	 -0.027495	  0.018600	  0.006677	 -0.015455	 -0.024185	  0.043908	  0.003162
  0.018615	 -0.004570	 -0.041934	 -0.070095	 -0.010445	  0.002078	 -0.024309	  0.007850	 -0.005698	  0.004157	 -0.011770	  0.037461	  0.020027
  0.009363	 -0.012297	 -0.034696	 -0.058373	  0.001294	 -0.002519	 -0.016565	 -0.012618	 -0.013672	  0.014136	 -0.004466	  0.045682	  0.013287
  0.014234	 -0.014664	 -0.014628	 -0.045282	  0.001402	  0.012571	 -0.022538	 -0.018948	  0.005826	  0.007824	 -0.018194	  0.049761	  0.017251
  0.036285	  0.016058	  0.007214	 -0.008250	 -0.012645	  0.010518	 -0.030582	 -0.000118	  0.012860	  0.020279	 -0.040631	  0.045207	 -0.006800
  0.039648	  0.046250	  0.023092	 -0.000859	 -0.046876	 -0.032708	 -0.011680	 -0.010552	  0.015917	  0.029844	 -0.013577	  0.033797	 -0.023162
  0.031035	  0.070112	  0.058354	  0.002124	 -0.024251	 -0.029568	  0.024373	 -0.020941	  0.039623	  0.029536	 -0.008498	 -0.005471	  0.003713
  0.036089	  0.045403	  0.067627	 -0.011080	 -0.026274	 -0.032264	  0.057315	 -0.025043	  0.028399	 -0.002436	  0.012464	 -0.014241	  0.011851
  0.000849	  0.033336	  0.069285	  0.003254	 -0.033120	 -0.073515	  0.056588	  0.000187	  0.003363	 -0.003079	  0.028375	 -0.003534	  0.007159
 -0.027059	  0.016410	  0.053154	  0.002769	 -0.042182	 -0.054475	  0.019401	  0.016190	 -0.011774	  0.005834	 -0.012738	  0.008071	  0.010517
 -0.028194	 -0.000039	  0.043655	  0.023230	 -0.037091	 -0.019846	  0.009094	 -0.030808	 -0.005647	  0.018827	 -0.003866	 -0.008284	  0.024431
 -0.026329	  0.020343	  0.043364	  0.047661	 -0.024781	 -0.014020	  0.028832	 -0.065154	 -0.038925	 -0.001080	  0.049500	 -0.002796	  0.023007
 -0.016757	  0.042364	  0.052782	  0.058038	 -0.031111	 -0.053367	  0.027618	 -0.071792	 -0.048862	  0.002843	  0.036884	 -0.006196	  0.020617
 -0.030399	  0.044853	  0.038699	  0.055816	 -0.040977	 -0.038678	 -0.010742	 -0.061143	 -0.054395	 -0.030127	  0.015061	 -0.015206	  0.027058
 -0.009391	  0.065476	 -0.017063	  0.065011	 -0.054630	 -0.011237	 -0.003926	 -0.066588	 -0.041848	 -0.061189	  0.015169	 -0.016576	  0.012901
  0.000925	  0.062531	 -0.021209	  0.063788	 -0.039712	 -0.016402	  0.027177	 -0.032483	 -0.012927	 -0.077116	  0.008832	 -0.034497	  0.009961
 -0.009806	  0.059465	 -0.010220	  0.025694	 -0.052285	 -0.048338	  0.035319	 -0.012759	  0.000801	 -0.037122	 -0.000770	 -0.038844	 -0.009169
 -0.012626	  0.060308	  0.001588	  0.030643	 -0.065641	 -0.035002	  0.026464	  0.004323	  0.000002	 -0.031075	  0.002791	 -0.039130	  0.001883
 -0.008524	  0.083298	 -0.005301	 -0.012325	 -0.058749	  0.000655	 -0.002999	 -0.013377	 -0.008364	 -0.067601	  0.033428	 -0.046107	  0.034414
 -0.000637	  0.082823	 -0.015648	 -0.029613	 -0.042453	  0.040379	  0.018194	 -0.021252	 -0.006027	 -0.075794	  0.034114	 -0.020671	  0.035264
 -0.007773	  0.049996	 -0.044311	 -0.027531	 -0.032419	  0.072287	  0.025378	  0.006560	 -0.007890	 -0.059920	  0.013121	 -0.034721	  0.011057
 -0.009083	  0.010854	 -0.044247	 -0.034469	 -0.011648	  0.063064	  0.029075	  0.011867	 -0.032628	 -0.034677	 -0.013428	 -0.051664	 -0.028221
 -0.023234	 -0.040487	 -0.030131	 -0.049722	  0.023801	  0.061488	  0.051786	 -0.004361	 -0.022157	 -0.050028	 -0.011039	 -0.038690	 -0.049922
 -0.045547	 -0.049815	 -0.008774	 -0.064716	  0.036001	  0.035481	  0.044846	 -0.015174	 -0.025964	 -0.060994	 -0.007685	 -0.039040	 -0.050825
 -0.045783	  0.001719	  0.001774	 -0.052227	  0.013083	  0.012303	  0.078008	 -0.004441	  0.004332	 -0.036446	  0.009684	 -0.033120	 -0.020895
 -0.040309	  0.027467	 -0.028431	 -0.013672	 -0.042852	  0.003504	  0.050439	  0.015373	  0.000458	 -0.013137	 -0.013075	 -0.015269	 -0.020740
 -0.051877	  0.057900	 -0.051524	 -0.007554	 -0.056385	  0.002295	  0.009229	 -0.008063	 -0.035877	 -0.016749	 -0.004382	 -0.008323	 -0.026685
 -0.031828	  0.027071	 -0.046954	  0.005185	 -0.019823	  0.016542	  0.006788	 -0.038792	 -0.012161	 -0.015802	 -0.002110	 -0.020265	 -0.021910
 -0.044578	  0.032233	 -0.036714	  0.013899	  0.011404	  0.018425	  0.007760	 -0.030875	 -0.063737	 -0.001863	  0.030342	 -0.025782	 -0.044679
 -0.054209	  0.029945	  0.003237	  0.001063	  0.013648	  0.028266	  0.016503	 -0.002425	 -0.080933	 -0.016780	  0.030070	 -0.035116	 -0.054341
 -0.074775	 -0.010710	  0.032527	  0.011864	  0.016836	  0.017134	  0.008872	  0.022282	 -0.072087	 -0.004493	  0.040210	 -0.029605	 -0.049074
 -0.083750	 -0.050770	  0.057827	 -0.009311	  0.028617	  0.028696	  0.026677	  0.057101	 -0.070068	  0.011698	  0.047614	 -0.018101	 -0.064179
 -0.050510	 -0.053564	  0.040086	  0.005747	  0.031181	  0.026124	  0.064185	  0.051343	 -0.046141	 -0.012836	  0.072053	 -0.030897	 -0.064186
 -0.034709	 -0.066492	  0.002115	  0.017581	  0.005886	 -0.001875	  0.065379	  0.055821	 -0.019152	 -0.021894	  0.057366	 -0.005161	 -0.051636
 -0.036921	 -0.066725	 -0.032760	  0.026354	 -0.003666	  0.010605	  0.042989	  0.024896	 -0.035724	 -0.011698	  0.062015	  0.006323	 -0.047658
 -0.022740	 -0.025112	 -0.011773	  0.060830	 -0.018331	 -0.016092	  0.020293	  0.013062	 -0.022736	  0.006074	  0.077751	 -0.006438	 -0.043029
 -0.010943	 -0.039127	  0.005941	  0.052620	 -0.051464	 -0.013572	  0.023492	 -0.011960	 -0.016638	  0.008594	  0.030491	 -0.015783	 -0.060338
 -0.034993	 -0.045626	  0.036981	  0.028176	 -0.040409	  0.012975	  0.010439	 -0.045940	 -0.025375	  0.016264	  0.023063	  0.018965	 -0.063195
 -0.074990	 -0.056278	  0.064025	  0.018113	 -0.062707	 -0.005667	  0.008605	 -0.033539	 -0.034887	  0.025220	 -0.006504	  0.017180	 -0.047398
 -0.055949	 -0.032742	  0.052651	 -0.017744	 -0.022487	 -0.022279	 -0.011705	 -0.002715	 -0.047193	  0.025635	  0.041465	  0.021230	 -0.053937
 -0.052584	  0.009928	  0.063840	 -0.015424	  0.030661	 -0.023445	 -0.022227	  0.034344	 -0.056679	  0.028957	  0.083611	  0.031068	 -0.065978
 -0.045038	  0.011004	  0.052426	  0.011388	  0.007600	 -0.026410	 -0.012717	  0.031552	 -0.057135	  0.009797	  0.069826	  0.039932	 -0.082713
 -0.044404	  0.011792	  0.069877	 -0.001889	 -0.000760	 -0.022926	  0.004029	  0.031410	 -0.048737	  0.030047	  0.059016	  0.034437	 -0.121017
 -0.026207	  0.033042	  0.063825	 -0.022084	  0.015694	 -0.058698	  0.033086	  0.038841	 -0.033548	 -0.005516	  0.079216	 -0.002520	 -0.109046
 -0.041992	  0.023464	  0.070156	 -0.039404	 -0.026676	 -0.033864	  0.052890	  0.017104	  0.003217	 -0.023681	  0.091559	 -0.000171	 -0.070411
 -0.040304	  0.030207	  0.093383	  0.003855	 -0.053947	 -0.010693	  0.049777	 -0.013859	 -0.005238	 -0.033179	  0.113191	 -0.013192	 -0.045305
 -0.054765	  0.063589	  0.068928	  0.026506	 -0.065122	 -0.035590	  0.048579	 -0.035800	 -0.007784	 -0.028962	  0.110395	 -0.036707	 -0.036769
 -0.067901	  0.057966	  0.050315	 -0.005288	 -0.057234	 -0.015465	  0.055639	 -0.043064	 -0.039013	  0.006108	  0.098151	 -0.007089	 -0.072759
 -0.048923	  0.030056	  0.063002	 -0.005479	 -0.068553	 -0.009049	  0.067943	 -0.060703	 -0.035892	 -0.004030	  0.101194	 -0.022312	 -0.083976
 -0.045596	  0.061658	  0.061439	 -0.020487	 -0.056760	  0.035642	  0.047940	 -0.074481	 -0.017994	 -0.007000	  0.106173	 -0.034833	 -0.046871
 -0.024744	  0.045761	  0.048556	  0.000471	 -0.079094	  0.040341	  0.038757	 -0.055299	 -0.002883	 -0.048418	  0.095543	 -0.047557	 -0.054001
 -0.007992	  0.023436	  0.014763	 -0.000485	 -0.084148	  0.004451	  0.061114	 -0.047204	  0.026748	 -0.089173	  0.100075	 -0.096511	 -0.044731
 -0.005593	  0.018918	  0.007065	  0.010885	 -0.053487	  0.027741	  0.069614	 -0.105057	  0.036149	 -0.083284	  0.090896	 -0.117643	 -0.052123
  0.024677	  0.008482	 -0.020729	  0.014278	 -0.013385	  0.031191	  0.079175	 -0.096701	  0.015194	 -0.070539	  0.077071	 -0.105384	 -0.044327
  0.045396	  0.009461	 -0.020197	  0.042809	 -0.024071	  0.023610	  0.068430	 -0.040382	  0.015811	 -0.042047	  0.096580	 -0.122748	 -0.016386
  0.029530	 -0.021645	 -0.015416	  0.028151	 -0.049613	  0.026693	  0.085937	 -0.014043	  0.024906	 -0.040413	  0.100424	 -0.089988	 -0.033137
  0.017738	 -0.024197	 -0.017754	  0.014138	 -0.048091	  0.040541	  0.052253	 -0.003031	  0.041327	 -0.053075	  0.093007	 -0.059957	 -0.040071
 -0.015047	 -0.013054	 -0.003443	  0.048740	 -0.022114	  0.024552	  0.029725	 -0.007644	  0.036163	 -0.068107	  0.075146	 -0.049841	 -0.061358
 -0.011187	 -0.012145	 -0.013449	  0.019328	  0.037566	  0.052143	  0.045507	 -0.045385	  0.071991	 -0.088603	  0.059300	 -0.034784	 -0.065822
 -0.020491	 -0.039614	 -0.011499	 -0.012227	  0.006908	  0.016325	  0.055818	 -0.078490	  0.082504	 -0.067976	  0.049371	 -0.033806	 -0.061905
 -0.014973	 -0.041266	  0.014784	 -0.057252	 -0.003728	  0.029740	  0.028963	 -0.088714	  0.071515	 -0.036458	  0.029031	 -0.016694	 -0.068553
 -0.046673	 -0.044478	 -0.030854	 -0.078858	 -0.015969	  0.032075	 -0.004703	 -0.076725	  0.064916	  0.014347	  0.053705	 -0.033787	 -0.093074
 -0.050698	 -0.048123	 -0.057152	 -0.088372	  0.004541	  0.035667	  0.003567	 -0.054386	  0.048741	  0.007939	  0.057626	 -0.074049	 -0.114753
 -0.006051	 -0.039170	 -0.021937	 -0.103569	  0.016545	  0.041289	  0.017075	 -0.043791	  0.031613	 -0.004959	  0.030424	 -0.064320	 -0.113365
  0.002730	 -0.047485	  0.028716	 -0.106396	  0.003549	  0.042239	 -0.002163	 -0.044462	 -0.001737	 -0.014519	  0.023066	 -0.054912	 -0.094572
  0.011758	 -0.017503	  0.044402	 -0.083551	  0.009463	  0.051619	  0.011478	 -0.053576	 -0.001342	 -0.039147	  0.053625	 -0.070432	 -0.075814
 -0.001915	 -0.024847	  0.062902	 -0.038709	  0.013389	  0.038939	  0.005586	 -0.048834	  0.004866	 -0.032802	  0.053491	 -0.061479	 -0.061650
  0.004508	 -0.021517	  0.080727	 -0.034457	 -0.009133	  0.071959	 -0.011048	 -0.060225	  0.013514	 -0.064202	  0.046891	 -0.055699	 -0.049947
  0.031764	 -0.055001	  0.084819	 -0.044213	  0.005650	  0.047219	  0.007271	 -0.078784	  0.037442	 -0.075821	  0.045564	 -0.056499	 -0.049811
  0.006430	 -0.081790	  0.057946	 -0.059737	  0.027377	  0.037814	 -0.013913	 -0.047472	  0.030344	 -0.078004	  0.054756	 -0.037776	 -0.091212
 -0.011774	 -0.076658	  0.029676	 -0.068134	  0.020525	  0.029992	 -0.021692	 -0.030403	  0.036374	 -0.083062	  0.077706	 -0.050337	 -0.112576
 -0.025790	 -0.056831	 -0.008930	 -0.062310	  0.031271	  0.015031	 -0.007321	 -0.053602	  0.055391	 -0.059256	  0.106504	 -0.062872	 -0.082487
 -0.034206	 -0.036025	  0.030888	 -0.040287	  0.022004	  0.028754	  0.002298	 -0.051589	  0.032843	 -0.055212	  0.141028	 -0.092743	 -0.107040
 -0.014542	 -0.051300	  0.061854	 -0.029274	 -0.001469	  0.014149	 -0.013441	 -0.011887	 -0.002560	 -0.038907	  0.141321	 -0.119633	 -0.123413
  0.001091	 -0.035393	  0.061353	  0.000564	 -0.024100	  0.004219	 -0.016210	 -0.016952	 -0.010749	 -0.037994	  0.122312	 -0.086818	 -0.126354
 -0.010831	 -0.022083	  0.085888	 -0.003981	 -0.020399	  0.014771	 -0.029788	 -0.001284	 -0.026290	 -0.034854	  0.109485	 -0.030674	 -0.083218
  0.003356	 -0.031542	  0.090367	 -0.002051	 -0.015245	  0.029105	 -0.053367	 -0.069860	 -0.008873	 -0.049487	  0.112662	  0.023031	 -0.071938
 -0.013526	 -0.034820	  0.073637	 -0.029116	  0.023863	  0.045373	 -0.037551	 -0.128102	  0.008390	 -0.065372	  0.088718	  0.033419	 -0.056099
 -0.011463	 -0.040606	  0.056547	 -0.039031	  0.002930	  0.028640	 -0.052883	 -0.134256	  0.010823	 -0.074264	  0.068937	 -0.003840	 -0.045395
  0.014442	 -0.037602	  0.041332	 -0.024565	 -0.009636	  0.017394	 -0.024208	 -0.120945	 -0.004006	 -0.071612	  0.072725	 -0.017012	 -0.051194
 -0.011931	 -0.026649	  0.023018	 -0.015310	 -0.006919	  0.002291	 -0.010535	 -0.129605	 -0.004855	 -0.041432	  0.055113	 -0.030212	 -0.046732
 -0.027954	 -0.044319	 -0.011467	 -0.012580	 -0.010134	  0.008676	 -0.019250	 -0.134484	 -0.005323	 -0.000270	  0.062847	 -0.053206	 -0.078863
  0.009772	 -0.062392	 -0.021370	  0.016938	 -0.029400	  0.026412	 -0.007677	 -0.107519	 -0.036941	  0.001767	  0.061701	 -0.038141	 -0.101811
  0.033897	 -0.062902	 -0.024190	  0.040239	 -0.057849	 -0.004321	 -0.004615	 -0.113443	 -0.024850	 -0.031614	  0.070195	 -0.050290	 -0.136846
  0.024842	 -0.066168	 -0.021446	  0.015210	 -0.041631	 -0.013347	  0.014553	 -0.117244	  0.022504	 -0.052034	  0.117569	 -0.051181	 -0.148942
  0.012117	 -0.056183	 -0.020218	  0.035702	 -0.018420	 -0.001384	  0.020384	 -0.127716	  0.032148	 -0.041914	  0.137674	 -0.065919	 -0.145885
 -0.014628	 -0.056200	 -0.041316	  0.075521	 -0.010387	  0.017497	  0.029251	 -0.098990	  0.000610	 -0.025205	  0.135056	 -0.068674	 -0.199372
 -0.011239	 -0.064162	 -0.032069	  0.074266	  0.019926	  0.039543	  0.038287	 -0.098781	 -0.005871	 -0.000744	  0.153906	 -0.017201	 -0.174223
 -0.022934	 -0.048552	 -0.033046	  0.039396	  0.030557	  0.053244	  0.034261	 -0.097586	 -0.011689	  0.019755	  0.157380	  0.015835	 -0.120135
  0.007768	 -0.017548	 -0.030241	  0.013445	  0.003351	  0.059701	 -0.000488	 -0.087506	 -0.025123	  0.009020	  0.192645	 -0.005237	 -0.094997
  0.040003	 -0.051316	 -0.019181	 -0.027945	  0.001197	  0.087056	 -0.013411	 -0.112831	 -0.032974	 -0.003846	  0.192175	 -0.025157	 -0.072211
  0.043043	 -0.076809	  0.000300	 -0.019877	  0.000353	  0.044592	 -0.003650	 -0.086428	 -0.015003	  0.010213	  0.166606	 -0.050860	 -0.062431
  0.045598	 -0.096106	  0.024396	 -0.006901	  0.034327	  0.032316	  0.008090	 -0.048743	 -0.001533	  0.008130	  0.142931	 -0.044142	 -0.072082
  0.002451	 -0.069181	  0.017463	  0.000940	  0.037394	  0.035626	  0.022578	 -0.051249	  0.035850	  0.002863	  0.127813	 -0.028578	 -0.064648
 -0.032818	 -0.047225	  0.030664	  0.009048	  0.028295	  0.019524	 -0.008907	 -0.042001	  0.055621	 -0.017214	  0.106984	 -0.022311	 -0.045443
 -0.053497	 -0.042151	  0.010733	 -0.012096	  0.005146	  0.034225	 -0.013919	 -0.080824	  0.029242	 -0.006863	  0.085451	 -0.026514	 -0.059309
 -0.056031	 -0.073283	  0.019979	  0.005112	  0.000911	  0.014734	  0.006443	 -0.113094	  0.012978	 -0.014302	  0.047451	 -0.056585	 -0.112578
 -0.031668	 -0.072984	  0.066678	  0.021793	  0.003301	 -0.002404	  0.010671	 -0.122953	  0.040931	 -0.007795	  0.035278	 -0.069457	 -0.126549
 -0.035826	 -0.068211	  0.095741	  0.027083	  0.002883	  0.001806	  0.021431	 -0.126321	  0.060436	 -0.013941	  0.058172	 -0.044231	 -0.103007
 -0.010401	 -0.055458	  0.079544	  0.040051	 -0.015883	  0.002216	 -0.022829	 -0.107778	  0.036361	 -0.012810	  0.078153	 -0.014334	 -0.123673
 -0.002196	 -0.057864	  0.054167	  0.037540	 -0.033631	 -0.006517	 -0.053363	 -0.085529	  0.025398	 -0.020232	  0.104790	 -0.039862	 -0.113839
  0.013014	 -0.053153	  0.012737	  0.019883	 -0.009102	 -0.008359	 -0.049231	 -0.066594	  0.026906	 -0.035464	  0.079424	 -0.028605	 -0.121921
 -0.011924	 -0.029699	 -0.002403	  0.022350	 -0.007707	  0.014619	 -0.041531	 -0.075901	  0.054286	 -0.028094	  0.062400	 -0.025353	 -0.108269
 -0.033659	 -0.031249	  0.031467	  0.045744	 -0.007079	  0.040258	 -0.041084	 -0.128327	  0.041306	 -0.042315	  0.034670	  0.000907	 -0.130095
 -0.041095	 -0.044627	  0.041598	  0.066803	 -0.003418	  0.033616	 -0.048779	 -0.134726	  0.007041	 -0.056237	  0.023510	 -0.025736	 -0.108465
 -0.045132	 -0.038261	  0.071581	  0.048963	 -0.026058	  0.052942	 -0.017902	 -0.123566	  0.014134	 -0.031846	  0.065209	 -0.066921	 -0.076410
 -0.020720	 -0.050148	  0.057102	  0.057712	 -0.028657	  0.058378	 -0.030969	 -0.091940	  0.001476	 -0.047134	  0.062175	 -0.046784	 -0.085026
 -0.005435	 -0.039997	  0.041283	  0.072856	 -0.022257	  0.040419	 -0.047227	 -0.077224	  0.016414	 -0.081242	  0.048765	 -0.021529	 -0.100884
 -0.025699	 -0.027641	  0.046184	  0.053340	 -0.032544	  0.056417	 -0.043826	 -0.057770	  0.025294	 -0.068993	  0.075239	 -0.036117	 -0.120656
 -0.016353	 -0.021059	  0.036983	  0.019113	 -0.036846	  0.071822	 -0.077479	 -0.056562	  0.025829	 -0.033847	  0.090819	 -0.036344	 -0.096496
 -0.001777	 -0.077968	  0.025008	 -0.009509	 -0.078049	  0.080167	 -0.115156	 -0.077035	  0.036973	  0.004342	  0.100581	 -0.053202	 -0.073040
 -0.002480	 -0.121769	  0.024914	 -0.019488	 -0.057088	  0.058738	 -0.072398	 -0.069678	  0.049095	 -0.032901	  0.100505	 -0.084456	 -0.073555
  0.003914	 -0.138820	  0.047300	 -0.007721	 -0.064690	  0.052585	 -0.046011	 -0.080941	  0.013378	 -0.064033	  0.125548	 -0.058172	 -0.058324
  0.010285	 -0.137391	  0.077235	 -0.019966	 -0.071764	  0.060939	 -0.013580	 -0.121535	 -0.023279	 -0.067410	  0.131820	 -0.039019	 -0.054867
  0.027246	 -0.118660	  0.061593	 -0.020281	 -0.067968	  0.040330	 -0.036787	 -0.117895	 -0.051479	 -0.093877	  0.147254	 -0.065060	 -0.073039
  0.056215	 -0.115311	  0.063843	 -0.038954	 -0.053830	  0.051960	 -0.040670	 -0.085949	 -0.059737	 -0.086550	  0.151693	 -0.061130	 -0.084720
  0.068170	 -0.125250	  0.076526	 -0.048969	 -0.014941	  0.090524	 -0.012012	 -0.053777	 -0.039569	 -0.059339	  0.143160	 -0.057963	 -0.093858
  0.058654	 -0.117603	  0.042718	 -0.057065	 -0.018752	  0.072292	 -0.008835	 -0.025761	 -0.049764	 -0.026190	  0.135996	 -0.046728	 -0.106428
  0.093015	 -0.081185	  0.030322	 -0.063032	 -0.022982	  0.057665	 -0.032331	 -0.008700	 -0.052644	 -0.025004	  0.157847	 -0.052220	 -0.109874
  0.080282	 -0.091524	  0.066636	 -0.044302	 -0.017182	  0.051645	 -0.048721	 -0.049276	 -0.045870	 -0.041883	  0.123355	 -0.059785	 -0.118685
  0.071411	 -0.045760	  0.054293	 -0.043564	 -0.001727	  0.068324	 -0.052979	 -0.052096	 -0.049544	 -0.018207	  0.126499	 -0.057984	 -0.124244
  0.061440	 -0.023956	  0.053574	 -0.019270	  0.003847	  0.064718	 -0.077268	 -0.058303	 -0.052927	  0.030224	  0.130355	 -0.049870	 -0.133593
  0.061992	 -0.013197	  0.095362	 -0.008335	 -0.010682	  0.067370	 -0.070208	 -0.061456	 -0.062483	  0.028526	  0.111358	 -0.037188	 -0.128606
  0.074019	 -0.000163	  0.091005	 -0.019143	 -0.004131	  0.075969	 -0.070855	 -0.047115	 -0.071849	 -0.011053	  0.113767	 -0.035100	 -0.112351
  0.072929	 -0.001954	  0.066293	 -0.011584	 -0.021902	  0.114743	 -0.048148	 -0.069369	 -0.047285	 -0.032258	  0.099370	 -0.020401	 -0.098295
  0.056909	 -0.006506	  0.063058	 -0.017157	 -0.068542	  0.109341	 -0.054473	 -0.102072	 -0.060024	 -0.030853	  0.103572	 -0.023720	 -0.089528
  0.018522	 -0.006149	  0.010905	 -0.044766	 -0.043930	  0.136830	 -0.028559	 -0.155782	 -0.059214	 -0.001853	  0.120251	 -0.055321	 -0.083877
 -0.004796	  0.016351	 -0.019685	 -0.047370	 -0.008323	  0.153125	  0.004423	 -0.179914	 -0.090795	  0.003307	  0.116471	 -0.109773	 -0.062169
 -0.001581	 -0.013475	 -0.047612	 -0.042537	 -0.013827	  0.120562	 -0.037929	 -0.214327	 -0.047197	 -0.006335	  0.105632	 -0.081181	 -0.036360
  0.004030	 -0.048556	 -0.048009	 -0.001476	 -0.012490	  0.100867	 -0.044175	 -0.202887	 -0.014208	  0.000312	  0.107317	 -0.079755	 -0.074403
  0.010181	 -0.054204	 -0.041433	 -0.010337	 -0.023987	  0.101406	 -0.060620	 -0.133208	 -0.020179	 -0.007121	  0.092851	 -0.085602	 -0.074686
  0.031056	 -0.063267	 -0.012560	  0.030094	 -0.013873	  0.067916	 -0.088133	 -0.122755	 -0.027338	 -0.024646	  0.092508	 -0.048408	 -0.069945
  0.002842	 -0.091186	  0.010835	  0.040586	  0.007830	  0.027673	 -0.056116	 -0.134324	 -0.017871	  0.015637	  0.080649	 -0.049997	 -0.077730
 -0.044188	 -0.095119	  0.033019	  0.006017	 -0.007167	  0.042885	 -0.057074	 -0.110703	  0.019142	  0.052560	  0.106413	 -0.076018	 -0.106850
 -0.053309	 -0.066010	  0.018418	  0.022538	 -0.004530	  0.055465	 -0.061582	 -0.082049	  0.028167	  0.041113	  0.095637	 -0.071770	 -0.135887
 -0.047363	 -0.033939	 -0.018636	  0.011882	 -0.037855	  0.063021	 -0.053456	 -0.101739	  0.059412	  0.035343	  0.066831	 -0.066923	 -0.139570
 -0.038910	 -0.043556	 -0.011178	  0.044409	 -0.027278	  0.070871	 -0.075323	 -0.096780	  0.047002	 -0.010147	  0.084165	 -0.043482	 -0.116219
 -0.043257	 -0.044912	  0.009691	  0.044142	 -0.025920	  0.072841	 -0.068020	 -0.115672	  0.021313	 -0.054810	  0.063195	 -0.040344	 -0.094143
 -0.017550	 -0.066891	  0.014077	  0.008581	 -0.007254	  0.056936	 -0.086634	 -0.132585	  0.009709	 -0.052945	  0.041451	 -0.019192	 -0.086145
  0.002229	 -0.066026	  0.020586	  0.016711	 -0.020070	  0.036721	 -0.094638	 -0.087593	 -0.008415	 -0.046014	  0.072814	  0.012017	 -0.085942
  0.016529	 -0.049078	  0.043621	  0.029531	 -0.058509	  0.014308	 -0.087495	 -0.074995	 -0.016838	 -0.025849	  0.106135	  0.009182	 -0.100663
  0.043351	 -0.020074	  0.033543	  0.048447	 -0.090800	  0.010260	 -0.092902	 -0.096758	 -0.006208	 -0.044693	  0.094732	  0.018460	 -0.101841
  0.026703	 -0.054747	  0.024928	  0.057806	 -0.108974	  0.021644	 -0.086763	 -0.096246	 -0.018204	 -0.017389	  0.069080	 -0.007473	 -0.104081
  0.012364	 -0.072655	  0.034988	  0.067872	 -0.115817	  0.001839	 -0.077455	 -0.071409	 -0.015229	  0.027881	  0.065633	 -0.032416	 -0.120305
  0.013603	 -0.073697	  0.043861	  0.087306	 -0.128858	  0.018351	 -0.079181	 -0.052297	  0.021956	  0.042587	  0.042258	 -0.020171	 -0.132968
  0.020954	 -0.075897	  0.048066	  0.074997	 -0.159578	  0.017839	 -0.080342	 -0.068004	  0.034064	  0.025327	  0.017896	 -0.012040	 -0.142837
  0.034178	 -0.042775	  0.052537	  0.049583	 -0.149420	  0.032136	 -0.082850	 -0.069152	 -0.008027	  0.059359	  0.037239	 -0.036781	 -0.168994
  0.074734	 -0.023372	  0.103062	  0.020232	 -0.119074	  0.043251	 -0.106524	 -0.072173	 -0.042034	  0.021022	  0.059519	 -0.055119	 -0.175006
  0.093873	 -0.020622	  0.099138	  0.028149	 -0.117036	  0.050595	 -0.083231	 -0.082291	 -0.056892	  0.007008	  0.050774	 -0.047372	 -0.168154
  0.100977	 -0.010908	  0.102192	  0.036815	 -0.109997	  0.045234	 -0.030142	 -0.090383	 -0.034494	  0.016565	  0.067445	 -0.057699	 -0.124150
  0.058986	  0.018226	  0.097023	  0.029281	 -0.056858	  0.009289	 -0.028756	 -0.106123	 -0.038806	  0.044983	  0.070807	 -0.029150	 -0.080298
  0.069189	  0.007116	  0.098557	  0.056018	 -0.040213	  0.004454	 -0.015105	 -0.119741	 -0.054472	  0.054922	  0.098922	 -0.020760	 -0.052985
  0.047045	 -0.024522	  0.104523	  0.074526	 -0.060493	  0.035586	 -0.003331	 -0.071739	 -0.081285	  0.061054	  0.129910	 -0.025248	 -0.093318
  0.066854	 -0.038151	  0.091336	  0.080443	 -0.086715	 -0.007981	 -0.001557	 -0.097853	 -0.039747	  0.075573	  0.141205	 -0.033858	 -0.121223
  0.103269	 -0.053318	  0.063984	  0.031798	 -0.120753	 -0.048072	 -0.025304	 -0.114224	 -0.064031	  0.084700	  0.136865	 -0.049632	 -0.122915
  0.094940	 -0.024564	  0.055011	  0.004451	 -0.131590	 -0.022781	 -0.039851	 -0.102688	 -0.062330	  0.071468	  0.140568	 -0.086581	 -0.140304
  0.073881	  0.006876	  0.098537	  0.027671	 -0.145658	 -0.042305	 -0.016324	 -0.081808	 -0.038393	  0.065462	  0.140046	 -0.074151	 -0.132164
  0.061708	  0.003311	  0.101994	  0.050861	 -0.130801	 -0.011366	 -0.021886	 -0.079595	 -0.035167	  0.047764	  0.119014	 -0.053890	 -0.118433
  0.059037	  0.012876	  0.079007	  0.031711	 -0.088391	  0.014058	 -0.034698	 -0.068624	 -0.058546	  0.025274	  0.128951	 -0.073078	 -0.104195
  0.074841	  0.001113	  0.080528	 -0.009525	 -0.059541	 -0.018389	 -0.033403	 -0.083969	 -0.068317	  0.025630	  0.111773	 -0.036152	 -0.107323
  0.053063	 -0.024070	  0.110505	 -0.038262	 -0.060107	 -0.014306	 -0.030372	 -0.083659	 -0.056657	  0.027026	  0.072301	 -0.023872	 -0.112190
  0.036941	 -0.024747	  0.118926	 -0.043739	 -0.054025	 -0.000701	 -0.032422	 -0.040316	 -0.064834	  0.058772	  0.087305	 -0.029307	 -0.108261
  0.010873	 -0.016486	  0.123780	 -0.046728	 -0.093480	 -0.001685	 -0.032464	 -0.029292	 -0.075493	  0.028038	  0.089833	 -0.044850	 -0.123500
 -0.005520	 -0.037182	  0.123439	 -0.035154	 -0.114557	  0.004379	 -0.083136	 -0.036060	 -0.110401	  0.002934	  0.072215	 -0.040502	 -0.145133
  0.002706	 -0.048508	  0.136138	 -0.015377	 -0.072185	 -0.000185	 -0.107879	 -0.026239	 -0.109637	 -0.015027	  0.083770	 -0.016199	 -0.132993
 -0.012717	 -0.045304	  0.122331	 -0.012524	 -0.065940	  0.007087	 -0.081895	 -0.045318	 -0.087578	 -0.021189	  0.099248	 -0.017971	 -0.150984
 -0.006075	 -0.019155	  0.118553	 -0.013358	 -0.092439	 -0.002939	 -0.078012	 -0.088376	 -0.065657	 -0.030100	  0.080798	 -0.047555	 -0.151157
  0.011365	 -0.016624	  0.116937	  0.022849	 -0.094783	  0.002073	 -0.040185	 -0.125317	 -0.087444	 -0.062557	  0.053669	 -0.031940	 -0.163609
  0.010007	  0.008829	  0.109632	  0.035921	 -0.100789	 -0.003490	 -0.030832	 -0.118182	 -0.088501	 -0.042867	  0.025872	 -0.021072	 -0.215822
  0.013706	  0.002401	  0.095130	  0.019814	 -0.108278	  0.006079	 -0.054630	 -0.117585	 -0.080824	 -0.038163	  0.058085	 -0.009891	 -0.223465
  0.029278	 -0.034987	  0.107362	  0.007734	 -0.108051	  0.005095	 -0.080809	 -0.075875	 -0.086284	 -0.018604	  0.061779	  0.005463	 -0.178565
  0.033997	 -0.037916	  0.130248	 -0.011021	 -0.122816	  0.015580	 -0.083325	 -0.040818	 -0.082350	 -0.017642	  0.070056	 -0.007421	 -0.145576
  0.046594	 -0.042846	  0.110418	 -0.027563	 -0.109615	  0.009079	 -0.077750	 -0.038269	 -0.064668	 -0.053476	  0.084172	 -0.012618	 -0.143097
  0.055286	 -0.041567	  0.082899	 -0.029919	 -0.071375	 -0.006944	 -0.049881	 -0.020935	 -0.049204	 -0.017653	  0.088521	 -0.010351	 -0.157385
  0.061315	 -0.056136	  0.104573	 -0.028356	 -0.059904	 -0.015014	 -0.021254	 -0.034235	 -0.066521	 -0.002590	  0.089940	 -0.037639	 -0.170092
  0.053495	 -0.019560	  0.115334	 -0.008233	 -0.101972	 -0.035589	 -0.065944	 -0.035257	 -0.075298	 -0.026823	  0.103968	 -0.025350	 -0.170989
  0.033521	 -0.034710	  0.121998	 -0.017599	 -0.125877	 -0.027155	 -0.070338	 -0.050861	 -0.066908	 -0.008567	  0.105956	 -0.003804	 -0.169052
  0.030736	 -0.042578	  0.121351	 -0.000586	 -0.128994	 -0.040518	 -0.031091	 -0.046270	 -0.067337	  0.023843	  0.086161	  0.003174	 -0.150907
  0.039260	 -0.016812	  0.119016	  0.020930	 -0.143845	 -0.050891	  0.006445	 -0.045803	 -0.063670	  0.017507	  0.082374	  0.000804	 -0.155170
  0.027815	 -0.035956	  0.098720	 -0.001001	 -0.137182	 -0.052774	  0.011154	 -0.037792	 -0.058614	  0.025398	  0.076651	 -0.003934	 -0.160036
  0.037127	 -0.034489	  0.102643	 -0.010201	 -0.140483	 -0.038619	  0.009144	 -0.011727	 -0.054557	  0.040488	  0.072766	  0.045394	 -0.194903
  0.053485	 -0.017974	  0.100664	  0.002858	 -0.146701	 -0.032439	  0.019986	 -0.001609	 -0.042268	  0.042247	  0.058656	  0.063362	 -0.200574
  0.047738	  0.006506	  0.082227	 -0.002936	 -0.104636	 -0.043322	  0.001344	 -0.031232	 -0.032259	  0.039153	  0.010562	  0.099394	 -0.180677
  0.046234	 -0.001609	  0.105228	  0.010223	 -0.095590	 -0.018758	 -0.014061	 -0.016790	 -0.021037	  0.029960	  0.024343	  0.060591	 -0.165198
  0.064076	 -0.043869	  0.125094	 -0.004081	 -0.106193	  0.004858	 -0.004688	 -0.028616	 -0.030589	  0.050922	  0.056517	  0.018119	 -0.172941
  0.061373	 -0.066841	  0.142842	 -0.025419	 -0.091498	  0.005343	  0.006137	 -0.052605	 -0.020235	  0.041941	  0.053777	 -0.008023	 -0.154818
  0.052438	 -0.067063	  0.178389	 -0.025094	 -0.098109	  0.027533	  0.029637	 -0.075950	 -0.031777	  0.082486	  0.047466	 -0.038905	 -0.167628
  0.060391	 -0.064136	  0.206468	  0.007907	 -0.100898	  0.030706	 -0.003377	 -0.073179	 -0.044124	  0.090949	  0.035279	 -0.035085	 -0.184949
  0.068039	 -0.040471	  0.196901	  0.003414	 -0.095885	  0.010427	 -0.058439	 -0.087805	 -0.024073	  0.064280	  0.017173	 -0.023481	 -0.206062
  0.065317	 -0.033868	  0.203835	  0.031017	 -0.070381	  0.034449	 -0.058225	 -0.078623	 -0.026470	  0.082377	  0.011291	 -0.018963	 -0.158895
  0.068325	 -0.044251	  0.207515	  0.039117	 -0.042188	  0.019967	 -0.034307	 -0.070271	 -0.062724	  0.062495	  0.021089	 -0.020558	 -0.173117
  0.084710	 -0.027825	  0.176336	  0.055673	 -0.048903	 -0.005233	 -0.035512	 -0.034651	 -0.048036	  0.034653	  0.013337	 -0.004458	 -0.182461
  0.070212	  0.004066	  0.169995	  0.021316	 -0.086918	 -0.040061	 -0.063316	 -0.015193	 -0.042183	  0.055596	  0.041877	 -0.016296	 -0.165984
  0.045479	 -0.011523	  0.175636	 -0.008562	 -0.111161	 -0.024940	 -0.058877	 -0.047706	 -0.071460	  0.075627	  0.036076	 -0.024101	 -0.179018
  0.025034	 -0.045010	  0.180444	 -0.014334	 -0.103684	 -0.020456	 -0.030794	 -0.060175	 -0.076943	  0.077405	  0.030639	 -0.002422	 -0.213990
  0.017518	 -0.034807	  0.144676	 -0.020926	 -0.071606	  0.001308	 -0.051552	 -0.044453	 -0.068690	  0.040515	  0.016556	  0.012488	 -0.205908
 -0.010715	  0.001579	  0.106050	 -0.008737	 -0.076892	 -0.020688	 -0.046712	 -0.027873	 -0.055878	  0.033355	  0.038395	  0.010792	 -0.193168
 -0.012243	  0.036790	  0.100941	 -0.024020	 -0.069420	 -0.043239	 -0.012857	 -0.040088	 -0.047278	  0.041087	  0.060524	  0.014477	 -0.165148
  0.009237	  0.027089	  0.085261	 -0.033467	 -0.080929	 -0.071387	 -0.010581	 -0.049619	 -0.046346	  0.017531	  0.060652	  0.040870	 -0.181930
  0.046208	  0.013586	  0.068411	 -0.038452	 -0.066251	 -0.082077	  0.001429	 -0.050341	 -0.042497	  0.020279	  0.045527	  0.048086	 -0.198968
  0.087005	  0.019878	  0.091197	 -0.007381	 -0.055078	 -0.083588	 -0.010126	 -0.041017	 -0.026107	  0.042820	  0.026574	  0.051935	 -0.184044
  0.054693	  0.036613	  0.098682	  0.029024	 -0.078380	 -0.080191	 -0.031469	 -0.008295	 -0.023801	  0.030324	  0.048145	  0.075761	 -0.167627
  0.049630	  0.039721	  0.098267	  0.030806	 -0.088452	 -0.049541	 -0.014963	  0.008382	 -0.043424	  0.029050	  0.041121	  0.077009	 -0.172592
  0.028012	  0.029141	  0.080135	 -0.013410	 -0.092321	 -0.030530	 -0.014534	  0.018047	 -0.056209	  0.035521	  0.035587	  0.057854	 -0.213484
  0.017681	  0.017456	  0.081709	 -0.000829	 -0.079094	 -0.018919	 -0.028983	  0.006398	 -0.099252	  0.043213	  0.025459	  0.048500	 -0.216068
  0.049178	  0.040509	  0.101062	  0.025509	 -0.045746	 -0.030437	 -0.045779	  0.006294	 -0.119137	  0.069243	  0.041233	  0.045991	 -0.236990
