# Supplementary material for: A fluorescent photoimmunoconjugate for imaging of cholesteatoma
Source: Sci Rep. 2022 Nov 19;12:19905. doi: 10.1038/s41598-022-22072-9 (PMC9675863; doi:10.1038/s41598-022-22072-9)
Supplement: Supplementary file 2 — Supplementary Information 2. [file 41598_2022_22072_MOESM2_ESM.zip › Data/ABR-52-1]

:RUN-1	LEVEL SWEEP	TEMP:NaN	6/6/2018	12:18 PM	NaNHR:
:SW EAR: R	SW FREQ: 5.66	# AVERAGES: 512	REP RATE (/sec): 40	DRIVER: RS Tweeter	SAMPLE (�sec): 40	
:NOTES-
:CHAMBER-CH4B-PXI
:CFTS Version: V2.7.2 (R850)
:LEVELS:20;25;30;35;40;45;50;55;60;65;70;75;80;
:DATA
  0.031432	 -0.016245	  0.036577	 -0.002788	  0.056404	  0.001464	 -0.027061	  0.030805	 -0.009198	  0.033942	 -0.051079	  0.013968	 -0.006594
 -0.023383	 -0.013128	  0.055981	 -0.019727	  0.053628	  0.013067	 -0.033987	  0.030390	 -0.002786	  0.029893	 -0.028234	  0.004462	  0.017982
 -0.071600	 -0.018811	  0.040733	 -0.048072	  0.026214	  0.011204	 -0.010202	  0.043727	  0.039974	  0.002794	 -0.045125	 -0.037705	 -0.003253
 -0.057171	 -0.050877	  0.035157	 -0.040038	 -0.001747	 -0.005912	  0.017431	  0.032641	  0.027107	 -0.018541	 -0.034227	 -0.056391	 -0.021077
 -0.060784	 -0.039263	  0.010485	 -0.044265	 -0.022311	 -0.017177	  0.022639	 -0.021901	 -0.006400	 -0.053963	 -0.015521	  0.002428	  0.000328
 -0.025749	 -0.012774	  0.025355	 -0.021076	 -0.026198	 -0.035897	  0.004385	 -0.048208	 -0.060820	 -0.048905	 -0.011860	  0.068247	  0.035753
  0.007415	 -0.001729	  0.055141	 -0.022247	  0.012023	 -0.043375	 -0.005983	 -0.007446	 -0.043377	 -0.006594	 -0.025330	  0.044233	  0.038043
  0.002826	 -0.014441	  0.065947	 -0.033126	  0.008233	 -0.054246	  0.010442	  0.019351	 -0.006376	  0.000889	 -0.028435	  0.014560	  0.021868
  0.009525	 -0.019627	  0.064397	 -0.015832	  0.005939	 -0.033994	  0.019577	  0.009867	 -0.012167	 -0.024677	 -0.003003	  0.015662	  0.005897
 -0.012538	  0.016591	  0.025833	  0.025359	 -0.004249	 -0.000993	  0.024375	 -0.030879	 -0.007985	 -0.031645	  0.018996	  0.007108	 -0.021751
 -0.005265	 -0.004073	  0.002291	  0.039199	 -0.023275	  0.033602	 -0.015646	 -0.023421	 -0.008386	 -0.024635	  0.012886	  0.027596	  0.023291
  0.037374	  0.007704	 -0.009908	  0.047754	 -0.012401	  0.009914	 -0.049087	 -0.014318	  0.023123	  0.010135	  0.012430	  0.028300	  0.043894
  0.059228	  0.029642	 -0.026341	  0.050498	 -0.026025	 -0.000962	 -0.044876	  0.016175	  0.040243	  0.040894	  0.025324	 -0.024257	  0.029180
  0.057668	  0.034447	 -0.060602	  0.009545	 -0.038380	  0.020259	 -0.008049	  0.029430	  0.049951	  0.009345	  0.044538	 -0.041417	 -0.030063
  0.042127	  0.049375	 -0.041893	 -0.011075	 -0.014640	  0.020075	  0.005208	 -0.003665	  0.004480	 -0.014400	  0.032276	 -0.005567	 -0.033722
  0.003157	  0.067845	 -0.049371	 -0.004227	 -0.026192	  0.032753	 -0.000847	 -0.030674	 -0.033617	  0.024323	 -0.012350	  0.005958	  0.033367
 -0.001874	  0.034877	 -0.045956	  0.024565	 -0.006887	  0.011547	  0.008925	  0.008920	 -0.021666	  0.040101	  0.008204	 -0.027972	  0.017740
  0.030853	 -0.013297	 -0.036423	  0.021253	  0.009922	  0.035601	 -0.007767	  0.034233	  0.000469	  0.024782	  0.026358	 -0.032732	 -0.031805
  0.000306	 -0.014863	 -0.072866	  0.025766	  0.015687	  0.013542	  0.027924	 -0.021544	  0.002697	  0.024834	  0.020710	 -0.015177	 -0.069141
 -0.023546	 -0.021355	 -0.074537	  0.018533	  0.014255	 -0.010471	  0.062598	 -0.053482	  0.024733	 -0.018571	  0.053441	  0.008697	 -0.049938
 -0.033364	 -0.065187	 -0.048937	  0.004171	  0.008808	  0.004245	  0.058087	 -0.078117	 -0.012220	 -0.013504	  0.049967	  0.037491	  0.006853
 -0.008533	 -0.090194	 -0.037674	  0.005858	  0.001677	 -0.009690	  0.038815	 -0.052151	 -0.004848	  0.043593	  0.013121	  0.028723	  0.004799
  0.029045	 -0.089496	 -0.083725	  0.009777	 -0.042953	 -0.019115	 -0.012600	 -0.012991	  0.051308	  0.095521	  0.027912	  0.047406	 -0.009046
  0.042452	 -0.067714	 -0.089612	 -0.002724	 -0.075311	 -0.001983	 -0.011161	 -0.013343	  0.069153	  0.114294	  0.044875	  0.075356	  0.004513
  0.061232	 -0.004249	 -0.064383	 -0.044763	 -0.064078	  0.042424	  0.011402	 -0.038074	  0.043883	  0.040927	  0.007080	  0.101149	  0.032846
  0.054384	 -0.001975	 -0.039870	 -0.096742	 -0.061659	  0.037811	  0.004263	 -0.059587	  0.006141	  0.015588	  0.025882	  0.093707	  0.110483
  0.028028	 -0.019341	 -0.015413	 -0.079857	 -0.042795	  0.028478	  0.030682	 -0.060407	 -0.005814	  0.048758	  0.064502	  0.112048	  0.149015
 -0.018349	 -0.014140	 -0.000870	 -0.049465	 -0.051949	  0.020613	  0.019501	 -0.041028	  0.035720	  0.099564	  0.076555	  0.118619	  0.138771
 -0.012994	  0.009390	  0.000645	 -0.051043	 -0.079370	  0.016333	  0.032745	  0.005796	  0.043278	  0.140286	  0.083558	  0.105910	  0.115997
 -0.001959	  0.013836	 -0.005303	 -0.054592	 -0.097552	  0.038924	  0.028897	  0.015816	  0.049388	  0.089784	  0.105534	  0.105509	  0.110882
 -0.005496	 -0.002830	 -0.006113	 -0.052271	 -0.059811	  0.053561	  0.008890	 -0.018526	  0.055648	  0.081683	  0.139258	  0.132998	  0.145947
 -0.025830	  0.015972	 -0.035245	 -0.030145	 -0.073034	  0.060255	  0.010934	 -0.020756	  0.041072	  0.124535	  0.141988	  0.160674	  0.166803
 -0.035705	 -0.010215	 -0.039537	 -0.030484	 -0.082373	  0.038862	  0.009448	  0.006002	  0.056383	  0.173407	  0.152103	  0.170692	  0.139029
 -0.010505	 -0.072392	 -0.029324	 -0.016615	 -0.081179	  0.029731	  0.021798	  0.022536	  0.080151	  0.179146	  0.151521	  0.166582	  0.096592
  0.041140	 -0.069142	 -0.018045	 -0.035867	 -0.055959	  0.036516	  0.015598	  0.034785	  0.092653	  0.139255	  0.166802	  0.166406	  0.149139
  0.085790	 -0.063558	 -0.031702	 -0.014153	 -0.043566	  0.034118	  0.030863	 -0.003744	  0.109420	  0.092377	  0.187654	  0.209143	  0.234244
  0.076248	 -0.064652	 -0.051003	  0.007664	 -0.038015	  0.026078	  0.049767	 -0.014903	  0.144024	  0.102833	  0.204438	  0.245373	  0.258443
  0.045156	 -0.057207	 -0.045073	  0.003154	 -0.041479	  0.033378	  0.048813	  0.000280	  0.136982	  0.184439	  0.213584	  0.265760	  0.280418
  0.011652	 -0.056257	 -0.030105	  0.026124	 -0.053411	  0.031141	  0.075831	 -0.005259	  0.131716	  0.254691	  0.229556	  0.306776	  0.315585
  0.003032	 -0.048447	 -0.007065	  0.033364	 -0.060162	  0.028181	  0.057292	  0.007648	  0.170935	  0.280582	  0.271595	  0.287706	  0.290981
 -0.013151	 -0.019139	 -0.003970	  0.021030	 -0.040668	  0.021789	  0.066590	  0.002015	  0.197476	  0.272233	  0.292664	  0.245419	  0.284893
 -0.006585	  0.010381	 -0.020163	  0.010249	 -0.028363	  0.022849	  0.064183	  0.024313	  0.195887	  0.241609	  0.273152	  0.194991	  0.246320
 -0.022049	 -0.000552	 -0.020527	 -0.004659	 -0.017970	  0.040610	  0.043092	  0.055576	  0.205641	  0.257873	  0.221661	  0.135853	  0.127595
 -0.043627	  0.008394	  0.007214	  0.004886	  0.008593	  0.027329	  0.079448	  0.067727	  0.247858	  0.306739	  0.178598	  0.086320	  0.063304
 -0.035943	  0.035849	  0.004270	  0.040615	  0.020546	  0.065384	  0.085285	  0.092214	  0.240742	  0.240503	  0.119263	  0.008992	  0.034703
 -0.044833	  0.040794	  0.013872	  0.046200	 -0.004056	  0.128183	  0.052648	  0.093227	  0.194364	  0.128603	  0.077133	 -0.050478	  0.011705
 -0.039782	  0.038936	 -0.002475	  0.042478	 -0.003783	  0.130498	  0.085031	  0.094049	  0.159557	  0.036187	  0.016415	 -0.094982	 -0.007448
 -0.071066	  0.033663	 -0.012759	  0.040472	 -0.034744	  0.145299	  0.105476	  0.055426	  0.109462	  0.007259	 -0.032372	 -0.147177	 -0.055306
 -0.077109	  0.043934	 -0.029113	  0.069046	 -0.024769	  0.126791	  0.131805	  0.069918	  0.044704	 -0.012767	 -0.049711	 -0.129563	 -0.133877
 -0.070517	  0.046843	 -0.032017	  0.052111	 -0.021026	  0.121278	  0.144912	  0.037242	 -0.025341	 -0.067017	 -0.079402	 -0.128606	 -0.163274
 -0.051079	 -0.001462	  0.003080	  0.051161	 -0.005926	  0.101598	  0.130610	 -0.021564	 -0.062783	 -0.145319	 -0.110846	 -0.120866	 -0.107988
 -0.043553	 -0.010012	  0.004554	  0.054788	  0.002917	  0.044801	  0.058424	 -0.077090	 -0.121053	 -0.155925	 -0.124856	 -0.116052	 -0.075957
 -0.061722	 -0.004013	 -0.003317	  0.020704	 -0.014104	  0.029557	  0.029301	 -0.105694	 -0.153348	 -0.139931	 -0.119397	 -0.087968	 -0.065175
 -0.061884	 -0.005609	 -0.030136	  0.047985	  0.001090	  0.001025	  0.032932	 -0.104685	 -0.138679	 -0.085305	 -0.107616	 -0.055139	 -0.079576
 -0.065794	  0.026167	 -0.031104	  0.071793	  0.019432	 -0.002088	  0.023667	 -0.144299	 -0.125238	 -0.065885	 -0.060998	 -0.074934	 -0.110940
 -0.045706	  0.020674	 -0.041576	  0.086859	  0.022208	 -0.040015	 -0.005036	 -0.185121	 -0.113713	 -0.079535	 -0.041771	 -0.080355	 -0.044492
 -0.024718	 -0.012520	 -0.023507	  0.054922	 -0.021135	 -0.096222	 -0.058923	 -0.236395	 -0.107903	 -0.110574	 -0.047844	 -0.084972	  0.009772
 -0.005228	  0.012873	 -0.040035	  0.034200	 -0.027867	 -0.104421	 -0.073188	 -0.248183	 -0.078235	 -0.070726	 -0.037600	 -0.041165	  0.025479
  0.001076	  0.031091	 -0.045108	  0.034001	 -0.080684	 -0.108905	 -0.058734	 -0.177461	 -0.069541	 -0.009865	 -0.003822	 -0.006096	  0.050434
  0.002283	  0.023985	 -0.063177	  0.011067	 -0.081197	 -0.108135	 -0.026172	 -0.129111	 -0.029741	  0.022547	  0.016667	  0.013561	  0.046048
 -0.003504	  0.011402	 -0.051455	 -0.004789	 -0.110830	 -0.105473	 -0.029049	 -0.105188	  0.010455	  0.039959	  0.073261	  0.051983	  0.102332
 -0.028071	  0.002232	 -0.022905	 -0.030243	 -0.120211	 -0.107118	 -0.035246	 -0.103235	  0.087334	  0.114572	  0.087608	  0.081302	  0.167876
 -0.015313	  0.004929	 -0.018633	 -0.070574	 -0.116849	 -0.096306	 -0.023566	 -0.098305	  0.155616	  0.209595	  0.098395	  0.141219	  0.232450
 -0.033510	  0.003485	 -0.024335	 -0.092384	 -0.138815	 -0.081599	 -0.006521	 -0.063844	  0.195026	  0.268393	  0.128241	  0.161860	  0.265239
 -0.051158	 -0.010971	 -0.013952	 -0.118291	 -0.123713	 -0.073009	  0.015308	 -0.016892	  0.227646	  0.296170	  0.129031	  0.187227	  0.249728
 -0.062067	  0.034468	 -0.012834	 -0.095441	 -0.118210	 -0.082794	  0.061212	  0.058694	  0.268595	  0.288603	  0.135547	  0.137785	  0.258742
 -0.041366	  0.052619	 -0.025169	 -0.057571	 -0.074781	 -0.074126	  0.106583	  0.097898	  0.279427	  0.225804	  0.127487	  0.122324	  0.220785
 -0.034547	  0.018148	 -0.031870	 -0.032585	 -0.064368	 -0.034396	  0.134145	  0.116647	  0.288691	  0.192238	  0.127382	  0.096806	  0.188361
 -0.010568	 -0.035441	 -0.027196	 -0.021413	 -0.043505	 -0.009790	  0.177807	  0.132901	  0.264113	  0.192556	  0.113105	  0.073782	  0.143016
 -0.013224	 -0.048456	 -0.013209	 -0.004683	 -0.012454	  0.060290	  0.163768	  0.153296	  0.248851	  0.168567	  0.058733	  0.043502	  0.069307
 -0.062145	 -0.031557	 -0.026535	  0.013237	  0.006379	  0.095502	  0.174284	  0.176609	  0.256068	  0.123242	  0.057131	 -0.007073	  0.037941
 -0.074422	 -0.005941	 -0.040052	  0.040255	  0.028631	  0.102005	  0.145288	  0.159561	  0.224738	  0.059082	  0.034673	 -0.032514	 -0.000853
 -0.058337	  0.026233	 -0.034465	  0.035444	  0.084738	  0.086216	  0.133775	  0.137878	  0.173677	 -0.013329	 -0.018016	 -0.061797	  0.011526
 -0.083382	  0.015373	 -0.022366	  0.025795	  0.078825	  0.098629	  0.166588	  0.092923	  0.088062	 -0.018438	 -0.041030	 -0.064787	  0.043347
 -0.128969	  0.008702	 -0.002046	 -0.003254	  0.026274	  0.108845	  0.152028	  0.069095	  0.043332	  0.028476	 -0.070298	 -0.022286	  0.025482
 -0.136535	  0.024209	 -0.011071	 -0.017094	  0.011702	  0.101290	  0.103884	  0.050526	  0.034295	  0.002152	 -0.083666	 -0.023467	  0.024752
 -0.087598	  0.028804	 -0.019043	 -0.009224	  0.002728	  0.087861	  0.068028	  0.073309	  0.062276	 -0.029749	 -0.124838	 -0.036238	  0.065895
 -0.031526	  0.062261	 -0.057675	 -0.006704	  0.003934	  0.024749	  0.045361	  0.045818	  0.095210	 -0.043485	 -0.110029	  0.018413	  0.099357
 -0.007355	  0.073667	 -0.054945	  0.004389	 -0.007052	 -0.049955	  0.023985	  0.002779	  0.057736	 -0.055660	 -0.067839	  0.070038	  0.123834
  0.001876	  0.014194	 -0.048485	  0.013689	 -0.036014	 -0.048849	  0.010291	  0.020001	 -0.008187	 -0.060316	 -0.011318	  0.103808	  0.147494
 -0.028993	 -0.026042	 -0.024238	  0.035233	 -0.072476	  0.003385	  0.004536	 -0.016189	 -0.030242	 -0.014891	  0.064947	  0.129994	  0.197373
 -0.015493	  0.015854	 -0.011848	  0.048829	 -0.054636	  0.013617	  0.001430	 -0.036538	 -0.037087	  0.038434	  0.097451	  0.158162	  0.234917
 -0.014736	  0.056832	 -0.006430	  0.034415	 -0.002867	 -0.009826	 -0.036778	 -0.053040	 -0.038565	  0.088665	  0.111381	  0.207364	  0.245037
 -0.023162	  0.102817	 -0.019050	  0.039888	  0.060804	 -0.030069	 -0.055071	 -0.051446	 -0.012831	  0.133008	  0.154066	  0.246620	  0.255689
 -0.003035	  0.058213	 -0.023290	  0.034252	  0.055988	 -0.028580	 -0.025655	 -0.028728	  0.050815	  0.178704	  0.213737	  0.228991	  0.203861
 -0.019900	  0.004384	 -0.015584	  0.034126	  0.014157	 -0.008455	 -0.004330	  0.020974	  0.100799	  0.242228	  0.226283	  0.199956	  0.177047
 -0.056850	  0.029451	 -0.044639	  0.037943	  0.025908	  0.026506	  0.022140	  0.025469	  0.122134	  0.280307	  0.206550	  0.152081	  0.189208
 -0.043742	  0.063551	 -0.084611	  0.040350	  0.038517	  0.014485	  0.029697	  0.066487	  0.175099	  0.276368	  0.173521	  0.142093	  0.233277
 -0.029803	  0.082912	 -0.096735	  0.045007	  0.018366	 -0.055910	  0.028435	  0.106246	  0.192079	  0.288861	  0.144048	  0.102965	  0.252763
 -0.056454	  0.036172	 -0.095931	  0.042381	 -0.014036	 -0.073983	  0.062559	  0.117530	  0.183278	  0.298894	  0.150313	  0.080895	  0.218336
 -0.095383	 -0.029379	 -0.062435	  0.038001	 -0.011226	 -0.032673	  0.117582	  0.133807	  0.183320	  0.286408	  0.131019	  0.057444	  0.202280
 -0.148605	 -0.037360	 -0.028405	  0.017130	 -0.027702	  0.014814	  0.148015	  0.133243	  0.161926	  0.249550	  0.103281	  0.062412	  0.180388
 -0.088614	 -0.020953	 -0.050818	  0.021497	  0.000421	  0.038023	  0.173123	  0.144951	  0.166175	  0.213034	  0.059471	  0.061863	  0.181033
 -0.043883	 -0.007960	 -0.094151	  0.000637	  0.008935	  0.049965	  0.148061	  0.149678	  0.137896	  0.179284	  0.043930	  0.050365	  0.192485
 -0.030010	 -0.004128	 -0.114625	  0.039437	  0.011687	  0.021399	  0.092379	  0.151524	  0.128016	  0.138015	  0.025836	  0.013496	  0.131685
 -0.028117	 -0.018338	 -0.091054	  0.036733	 -0.002234	  0.006788	  0.061506	  0.080340	  0.092819	  0.108819	  0.018847	 -0.015534	  0.071148
 -0.090006	 -0.033071	 -0.033276	  0.025853	 -0.012900	  0.010977	  0.046047	  0.041111	  0.037654	  0.094874	 -0.041363	 -0.050629	  0.056878
 -0.096563	 -0.041969	 -0.033222	  0.035908	 -0.012165	  0.034168	  0.100388	  0.022500	  0.040441	  0.072693	 -0.076500	 -0.083717	  0.061076
 -0.051792	 -0.006096	 -0.044196	  0.028697	  0.008212	  0.055786	  0.073602	 -0.013990	  0.072889	  0.033580	 -0.055963	 -0.070939	  0.052775
 -0.023359	  0.024560	 -0.073640	  0.024770	  0.021398	  0.026787	  0.050345	 -0.013743	  0.041104	  0.008860	 -0.061174	 -0.086739	  0.028821
 -0.019086	  0.001823	 -0.091862	  0.033801	  0.014046	  0.038259	  0.043228	 -0.025570	 -0.001907	  0.024388	 -0.097937	 -0.101182	 -0.007910
 -0.020156	 -0.056385	 -0.054425	  0.014822	 -0.005975	  0.023316	  0.014114	 -0.022803	 -0.031364	  0.054697	 -0.152540	 -0.103676	 -0.030192
 -0.023241	 -0.080400	 -0.065164	  0.001727	 -0.005335	 -0.002010	 -0.006321	 -0.017202	 -0.060706	  0.042895	 -0.189334	 -0.107760	  0.001819
 -0.037685	 -0.027635	 -0.071620	  0.007787	 -0.025939	 -0.044971	 -0.021786	 -0.042003	 -0.047849	  0.057699	 -0.159215	 -0.106614	  0.028470
 -0.037055	  0.033417	 -0.101976	 -0.010336	 -0.030533	 -0.085065	 -0.018144	 -0.024114	 -0.029311	  0.045205	 -0.111815	 -0.117211	  0.018151
 -0.022831	  0.041393	 -0.100353	 -0.009278	 -0.001471	 -0.111010	 -0.036861	 -0.011113	 -0.002538	  0.047844	 -0.079623	 -0.148016	  0.029228
 -0.029336	  0.018207	 -0.069623	  0.000961	 -0.012727	 -0.100548	 -0.048347	 -0.005531	 -0.042821	  0.044585	 -0.087024	 -0.153121	  0.048822
 -0.046624	 -0.020050	 -0.027161	  0.003844	 -0.039549	 -0.068400	 -0.030368	 -0.033835	 -0.069542	  0.085580	 -0.116540	 -0.165409	  0.060839
 -0.049437	 -0.046358	 -0.015395	  0.001601	 -0.057665	 -0.065277	 -0.012779	 -0.041115	 -0.025231	  0.093538	 -0.106575	 -0.136552	  0.104476
 -0.080006	 -0.044666	 -0.052315	 -0.015034	  0.019143	 -0.058979	 -0.038523	 -0.022100	 -0.000899	  0.083994	 -0.074944	 -0.105279	  0.136324
 -0.057697	 -0.037591	 -0.091980	 -0.007645	  0.006353	 -0.023175	 -0.067708	 -0.009329	  0.003219	  0.097996	 -0.029250	 -0.077386	  0.126836
 -0.045593	 -0.068259	 -0.079127	 -0.012867	 -0.001555	 -0.024820	 -0.045089	 -0.018716	  0.040105	  0.131662	 -0.039248	 -0.049621	  0.137353
 -0.048991	 -0.051646	 -0.063780	 -0.028314	 -0.006059	 -0.065259	 -0.034638	 -0.032669	  0.099472	  0.160056	 -0.010171	 -0.019609	  0.163575
 -0.063299	 -0.024492	 -0.083996	 -0.021485	 -0.021549	 -0.061736	 -0.009736	 -0.012036	  0.076707	  0.183224	  0.051215	 -0.015378	  0.211226
 -0.089713	 -0.051803	 -0.090187	 -0.024029	 -0.029149	 -0.072630	  0.010043	  0.056645	  0.085391	  0.198586	  0.077467	  0.001552	  0.231480
 -0.061924	 -0.045408	 -0.127949	 -0.025287	 -0.008298	 -0.084139	  0.009673	  0.092928	  0.107753	  0.204952	  0.069782	  0.019421	  0.231290
 -0.030469	 -0.032177	 -0.127321	 -0.002963	 -0.000238	 -0.051546	  0.016158	  0.068542	  0.116489	  0.211241	  0.046304	  0.067049	  0.244377
  0.012006	 -0.019801	 -0.133606	  0.025377	  0.009487	 -0.012401	  0.063834	  0.068139	  0.129265	  0.256880	  0.084754	  0.103168	  0.240200
 -0.029454	  0.003714	 -0.123518	  0.035614	  0.011912	  0.027614	  0.123784	  0.083232	  0.141175	  0.280862	  0.168058	  0.110874	  0.225330
 -0.074099	  0.008849	 -0.109379	  0.030910	  0.026960	  0.037298	  0.157705	  0.110840	  0.166525	  0.286941	  0.187394	  0.125973	  0.253622
 -0.080266	 -0.005595	 -0.130040	  0.035075	  0.033425	  0.016364	  0.121064	  0.141799	  0.197508	  0.294589	  0.163087	  0.086238	  0.250281
 -0.078299	 -0.012645	 -0.131656	  0.044845	  0.029296	  0.036654	  0.118311	  0.149937	  0.199127	  0.297552	  0.131645	  0.081963	  0.215563
 -0.097923	 -0.025702	 -0.123691	  0.063105	  0.032892	  0.084975	  0.130420	  0.123770	  0.240081	  0.336604	  0.103406	  0.070982	  0.185134
 -0.115298	 -0.018398	 -0.098757	  0.091961	  0.037446	  0.082842	  0.172234	  0.102499	  0.242176	  0.316719	  0.126035	  0.044337	  0.177745
 -0.123516	 -0.033818	 -0.116791	  0.073275	  0.031864	  0.091083	  0.219986	  0.123501	  0.185892	  0.270431	  0.079507	  0.010385	  0.172542
 -0.146547	 -0.055848	 -0.093498	  0.068262	  0.029558	  0.099561	  0.218694	  0.140676	  0.176923	  0.226115	  0.032263	 -0.028654	  0.145795
 -0.144241	 -0.053724	 -0.121967	  0.033729	  0.042825	  0.075073	  0.174675	  0.115683	  0.164637	  0.183903	  0.006830	 -0.058550	  0.111164
 -0.126956	 -0.041200	 -0.127769	  0.046477	  0.057845	  0.071544	  0.135900	  0.124403	  0.133812	  0.204217	  0.006103	 -0.095141	  0.051726
 -0.093586	 -0.049826	 -0.076980	  0.075687	  0.076314	  0.066892	  0.161049	  0.110095	  0.127576	  0.238443	 -0.005811	 -0.134659	  0.034243
 -0.086432	 -0.050107	 -0.012060	  0.089144	  0.053742	  0.073474	  0.170183	  0.100235	  0.095111	  0.212316	 -0.017956	 -0.174517	  0.051298
 -0.111256	 -0.052244	 -0.045448	  0.048105	  0.060890	  0.080808	  0.163025	  0.072134	  0.059991	  0.168233	 -0.076567	 -0.208012	  0.022406
 -0.102242	 -0.054032	 -0.048811	  0.044327	  0.079431	  0.042032	  0.137189	  0.073435	  0.043534	  0.125361	 -0.101941	 -0.219294	 -0.038193
 -0.055073	 -0.031290	 -0.080036	  0.034948	  0.115735	  0.023116	  0.102520	  0.050401	  0.024367	  0.128953	 -0.072593	 -0.225673	 -0.076359
 -0.041476	 -0.027350	 -0.140801	  0.061715	  0.080985	  0.027287	  0.061081	 -0.003381	  0.015245	  0.150675	 -0.081481	 -0.203926	 -0.081546
 -0.067554	 -0.026795	 -0.112750	  0.076185	  0.083008	  0.018794	  0.057669	 -0.018367	  0.011795	  0.156852	 -0.117603	 -0.214330	 -0.063823
 -0.092911	 -0.061643	 -0.100385	  0.054458	  0.057125	  0.025829	  0.080548	 -0.027136	  0.007950	  0.130009	 -0.189590	 -0.255625	 -0.109262
 -0.085212	 -0.048358	 -0.079337	  0.030286	  0.046215	  0.022422	  0.041711	 -0.038710	 -0.033567	  0.083710	 -0.158192	 -0.300374	 -0.165829
 -0.093213	 -0.049832	 -0.088912	  0.032025	  0.036886	  0.010120	 -0.008191	 -0.043446	 -0.044194	  0.066606	 -0.147014	 -0.327084	 -0.191797
 -0.071618	 -0.040305	 -0.107139	  0.063018	  0.056959	 -0.045903	 -0.031344	 -0.088953	 -0.060265	  0.050172	 -0.141178	 -0.304286	 -0.180035
 -0.038552	 -0.056015	 -0.098061	  0.063421	  0.060779	 -0.088707	 -0.010385	 -0.104549	 -0.071490	  0.064710	 -0.183048	 -0.288749	 -0.143576
 -0.028581	 -0.078528	 -0.074683	  0.040586	  0.032139	 -0.061278	 -0.034360	 -0.099132	 -0.087498	  0.053940	 -0.186802	 -0.250335	 -0.104322
 -0.053101	 -0.052016	 -0.029695	  0.000223	  0.002782	 -0.046849	 -0.049058	 -0.085622	 -0.081514	  0.032776	 -0.156674	 -0.272463	 -0.108558
 -0.052518	 -0.050213	 -0.049035	  0.020277	  0.009839	 -0.094834	 -0.077474	 -0.096395	 -0.090208	 -0.013622	 -0.135851	 -0.298925	 -0.127109
 -0.064451	 -0.043830	 -0.072862	  0.052008	  0.037800	 -0.101937	 -0.065299	 -0.126622	 -0.055350	  0.006372	 -0.163892	 -0.259914	 -0.127855
 -0.077425	 -0.038377	 -0.087996	  0.043053	  0.027545	 -0.110754	 -0.044143	 -0.135415	 -0.021992	  0.019593	 -0.182213	 -0.248443	 -0.084862
 -0.081934	 -0.063811	 -0.086500	  0.040517	  0.032483	 -0.137362	 -0.000959	 -0.091120	 -0.020835	  0.050860	 -0.145738	 -0.223874	 -0.035199
 -0.082779	 -0.081487	 -0.052735	  0.033159	  0.048900	 -0.102796	  0.028969	 -0.032885	 -0.010466	  0.071306	 -0.073095	 -0.185473	 -0.047266
 -0.057814	 -0.099808	 -0.049550	  0.010744	  0.077397	 -0.053350	  0.041873	 -0.037105	  0.047502	  0.092479	 -0.058106	 -0.171315	 -0.087064
 -0.030738	 -0.092676	 -0.055261	  0.004197	  0.088604	 -0.034612	 -0.001562	 -0.029520	  0.038657	  0.140414	 -0.104797	 -0.173498	 -0.113728
 -0.036105	 -0.070027	 -0.033457	  0.024064	  0.025387	 -0.053344	 -0.001283	 -0.022152	  0.034329	  0.197781	 -0.112247	 -0.194261	 -0.089825
 -0.036551	 -0.066851	 -0.029896	  0.041810	  0.006484	 -0.049017	  0.024188	 -0.015719	  0.033897	  0.206710	 -0.081369	 -0.198156	 -0.049169
 -0.052712	 -0.080357	 -0.006998	  0.045915	 -0.031895	 -0.018258	  0.044857	  0.026994	  0.014951	  0.180473	 -0.047377	 -0.194700	 -0.035704
 -0.054637	 -0.087418	 -0.006453	 -0.015705	 -0.050225	  0.009604	  0.076529	  0.060018	  0.034650	  0.164914	 -0.075550	 -0.226046	 -0.102454
 -0.044640	 -0.078639	  0.007294	 -0.042670	 -0.016331	  0.035900	  0.060559	  0.073875	  0.054573	  0.116025	 -0.137723	 -0.262679	 -0.160239
 -0.056328	 -0.054629	  0.016912	  0.010027	  0.005764	  0.078557	  0.082460	  0.079731	  0.029885	  0.087659	 -0.190547	 -0.307852	 -0.147548
 -0.054078	 -0.060026	 -0.018349	  0.020181	 -0.005897	  0.059733	  0.085753	  0.070837	 -0.008503	  0.042194	 -0.252167	 -0.337110	 -0.130558
 -0.034943	 -0.074644	 -0.027653	  0.032027	 -0.038790	  0.067949	  0.115103	  0.055225	 -0.069108	 -0.040813	 -0.279326	 -0.325179	 -0.151890
 -0.045440	 -0.087514	 -0.015740	  0.025734	 -0.057457	  0.108120	  0.112538	  0.019106	 -0.106671	 -0.083343	 -0.296145	 -0.300178	 -0.176207
 -0.081983	 -0.108751	  0.002991	  0.006566	 -0.056733	  0.103960	  0.079821	 -0.029693	 -0.100077	 -0.124477	 -0.298551	 -0.287233	 -0.165841
 -0.111798	 -0.110310	 -0.022128	  0.025282	 -0.027436	  0.058821	  0.013077	 -0.111775	 -0.117307	 -0.157333	 -0.298346	 -0.241217	 -0.121545
 -0.107007	 -0.074433	 -0.069659	  0.052305	  0.019245	  0.031893	  0.017318	 -0.160360	 -0.127377	 -0.172486	 -0.295952	 -0.235828	 -0.087378
 -0.102005	 -0.067977	 -0.074683	  0.056264	  0.025427	  0.011406	 -0.012121	 -0.121218	 -0.154960	 -0.171824	 -0.277257	 -0.193486	 -0.073046
 -0.114405	 -0.113216	 -0.023079	  0.070411	  0.016170	 -0.001681	 -0.048032	 -0.127221	 -0.190392	 -0.162721	 -0.237153	 -0.187667	 -0.096922
 -0.120785	 -0.121332	  0.003096	  0.064969	  0.008326	 -0.031044	 -0.070446	 -0.145132	 -0.211718	 -0.128849	 -0.185542	 -0.202560	 -0.111482
 -0.128088	 -0.090470	  0.029589	  0.014623	 -0.005055	 -0.031507	 -0.070458	 -0.196943	 -0.163034	 -0.093790	 -0.138033	 -0.166274	 -0.068253
 -0.125099	 -0.061010	  0.009456	  0.013037	 -0.006594	 -0.006383	 -0.102026	 -0.208882	 -0.130905	 -0.050246	 -0.115608	 -0.120731	 -0.014795
 -0.076081	 -0.016559	 -0.007641	  0.039702	 -0.033147	  0.014634	 -0.141346	 -0.169827	 -0.118943	 -0.023291	 -0.107267	 -0.094220	  0.002752
 -0.063035	 -0.044210	 -0.014381	  0.052286	 -0.050593	 -0.007855	 -0.100321	 -0.114812	 -0.131492	 -0.027376	 -0.109813	 -0.134689	 -0.031737
 -0.051751	 -0.070638	  0.003123	  0.070374	 -0.061164	 -0.044109	 -0.045258	 -0.118811	 -0.129260	  0.023594	 -0.099014	 -0.086200	 -0.048895
 -0.041708	 -0.049735	 -0.001481	  0.064399	 -0.071538	 -0.025515	 -0.015974	 -0.107500	 -0.087519	  0.050524	 -0.037095	 -0.077107	  0.021374
 -0.060231	 -0.036488	 -0.047442	  0.043141	 -0.097309	 -0.033274	 -0.001767	 -0.082246	 -0.060315	  0.112184	 -0.009108	 -0.049410	  0.066586
 -0.089447	 -0.013864	 -0.047161	  0.038727	 -0.121320	 -0.075587	  0.018049	 -0.065016	 -0.036075	  0.141725	 -0.025976	 -0.033328	  0.100455
 -0.057220	  0.029388	 -0.051279	  0.084213	 -0.144351	 -0.080259	  0.018212	 -0.033580	 -0.007804	  0.150327	 -0.044687	 -0.066191	  0.058660
 -0.054835	  0.020018	 -0.017564	  0.072315	 -0.173082	 -0.076284	  0.029235	  0.002015	 -0.021928	  0.122054	 -0.023383	 -0.080339	  0.005014
 -0.063634	  0.003125	  0.036109	  0.064624	 -0.131938	 -0.051617	  0.049899	  0.016596	 -0.016745	  0.088424	 -0.021524	 -0.148969	 -0.017751
 -0.032285	  0.001593	  0.020204	  0.084613	 -0.055603	 -0.022353	  0.075507	  0.007475	  0.012839	  0.085704	 -0.068236	 -0.175609	 -0.025091
 -0.032768	 -0.017203	  0.021431	  0.118862	 -0.066858	  0.019856	  0.085922	  0.034643	  0.029869	  0.073143	 -0.095186	 -0.207511	 -0.083520
 -0.064526	 -0.012433	  0.003097	  0.130898	 -0.060570	  0.025140	  0.100235	  0.071562	  0.017762	  0.013576	 -0.099775	 -0.254384	 -0.152511
 -0.094804	  0.010264	 -0.006753	  0.119511	 -0.053410	  0.002072	  0.115308	  0.063567	 -0.007827	 -0.050692	 -0.119050	 -0.263192	 -0.160208
 -0.078917	 -0.003867	  0.052447	  0.097511	 -0.034649	  0.026131	  0.124797	  0.051147	 -0.040452	 -0.073760	 -0.144919	 -0.290369	 -0.141785
 -0.081669	 -0.002632	  0.060593	  0.116931	 -0.020363	  0.049919	  0.091385	  0.037765	 -0.038054	 -0.094207	 -0.127571	 -0.265473	 -0.124980
 -0.070218	 -0.020791	  0.039248	  0.121376	 -0.032064	  0.050431	  0.066148	  0.020623	 -0.002047	 -0.077454	 -0.093134	 -0.262544	 -0.134118
 -0.051472	 -0.029969	 -0.015717	  0.135403	 -0.026718	  0.040471	  0.062224	  0.032263	 -0.005700	 -0.078537	 -0.063822	 -0.277661	 -0.150997
 -0.045883	 -0.008115	 -0.009858	  0.125093	 -0.009130	  0.054762	  0.070031	  0.007898	 -0.037846	 -0.095274	 -0.060056	 -0.213763	 -0.171346
 -0.070217	  0.003579	 -0.002209	  0.121780	 -0.003783	  0.043209	  0.053783	 -0.051021	 -0.079323	 -0.114148	 -0.075464	 -0.190135	 -0.139920
 -0.075889	 -0.010645	  0.040226	  0.085574	  0.027174	  0.014636	  0.073844	 -0.112491	 -0.087848	 -0.125031	 -0.074561	 -0.208358	 -0.102742
 -0.108656	 -0.029284	  0.053825	  0.075512	  0.062425	  0.002724	  0.063177	 -0.158097	 -0.092613	 -0.109095	 -0.047402	 -0.205069	 -0.133897
 -0.112804	 -0.023241	  0.020363	  0.071243	  0.064462	  0.022555	  0.029201	 -0.102235	 -0.095842	 -0.100333	 -0.017167	 -0.176589	 -0.135440
 -0.113506	 -0.009729	  0.001013	  0.055980	  0.041207	 -0.006429	  0.041593	 -0.073015	 -0.138057	 -0.090622	 -0.053124	 -0.143758	 -0.088937
 -0.086058	 -0.029104	 -0.008992	  0.055099	 -0.003805	 -0.066338	  0.028228	 -0.073721	 -0.150221	 -0.110817	 -0.053527	 -0.102124	 -0.065266
 -0.051461	 -0.001671	  0.025154	  0.063205	 -0.012918	 -0.058625	  0.008776	 -0.080983	 -0.090313	 -0.060439	 -0.033552	 -0.089589	 -0.063344
 -0.068834	  0.035185	  0.044910	  0.062103	 -0.016215	 -0.045839	 -0.018160	 -0.095252	 -0.083853	 -0.005112	 -0.039482	 -0.134670	 -0.087254
 -0.099422	  0.047420	  0.062582	  0.043436	 -0.012766	 -0.052420	 -0.035297	 -0.113271	 -0.081072	  0.008902	 -0.040858	 -0.141284	 -0.094434
 -0.103989	  0.057239	  0.043394	  0.036252	 -0.053313	 -0.062766	 -0.061226	 -0.083324	 -0.072429	 -0.002948	 -0.037842	 -0.131049	 -0.074337
 -0.092311	  0.055249	  0.015370	  0.061038	 -0.067226	 -0.081015	 -0.041333	 -0.078282	 -0.096291	 -0.055332	 -0.025846	 -0.117372	 -0.077654
 -0.071792	  0.018627	  0.024402	  0.059030	 -0.046944	 -0.076369	 -0.010878	 -0.110472	 -0.096242	 -0.036684	 -0.025826	 -0.082987	 -0.086111
 -0.079738	 -0.026944	  0.043543	  0.029605	 -0.051526	 -0.042057	  0.010997	 -0.124719	 -0.050537	  0.002799	  0.008931	 -0.082113	 -0.086055
 -0.089099	 -0.022197	  0.061408	  0.019461	 -0.058757	 -0.010172	  0.040194	 -0.099929	 -0.025673	  0.029378	  0.040735	 -0.107548	 -0.075325
 -0.054146	 -0.033856	  0.048411	  0.016161	 -0.072814	  0.000123	  0.065700	 -0.091469	 -0.011622	 -0.012522	  0.031811	 -0.094619	 -0.079002
 -0.030482	 -0.012659	  0.023706	 -0.007345	 -0.090149	 -0.021569	  0.075082	 -0.069295	 -0.047314	 -0.069186	  0.012792	 -0.119744	 -0.090322
 -0.013249	 -0.000553	  0.001939	 -0.018359	 -0.066753	 -0.015751	  0.069461	 -0.110827	 -0.051993	 -0.092114	  0.002117	 -0.112291	 -0.125169
 -0.012302	 -0.028191	  0.003815	  0.001593	 -0.042549	  0.027054	  0.072782	 -0.166001	 -0.026751	 -0.081638	 -0.011522	 -0.131294	 -0.162467
 -0.009998	 -0.019388	  0.025618	  0.034680	 -0.032175	  0.056503	  0.081249	 -0.137272	 -0.040038	 -0.042647	 -0.065207	 -0.124817	 -0.139938
 -0.014726	  0.023153	  0.045313	  0.001017	 -0.023001	  0.044045	  0.058748	 -0.099119	 -0.061579	 -0.042947	 -0.106898	 -0.115069	 -0.111270
 -0.002113	  0.019083	  0.065855	  0.008190	 -0.025647	  0.037693	  0.032913	 -0.107549	 -0.077620	 -0.073005	 -0.086714	 -0.111060	 -0.127795
  0.004543	  0.022489	  0.043824	 -0.004180	 -0.013663	  0.004434	  0.013214	 -0.125327	 -0.078438	 -0.120620	 -0.093168	 -0.086821	 -0.117530
 -0.011414	  0.033727	  0.041110	 -0.024071	  0.002727	 -0.030297	 -0.000310	 -0.143988	 -0.081232	 -0.108931	 -0.106624	 -0.097395	 -0.073847
 -0.023927	  0.030253	  0.069297	 -0.024319	  0.019455	 -0.009146	  0.010080	 -0.136843	 -0.056750	 -0.062749	 -0.090698	 -0.113598	 -0.050128
 -0.039679	  0.032620	  0.085525	 -0.026005	  0.001184	  0.005685	  0.026423	 -0.098663	 -0.054558	 -0.056269	 -0.093198	 -0.183645	 -0.062577
 -0.035718	  0.030056	  0.089296	 -0.030338	 -0.044890	 -0.004055	  0.045003	 -0.097663	 -0.053646	 -0.067880	 -0.095300	 -0.207488	 -0.076661
 -0.011422	  0.020580	  0.089635	  0.002812	 -0.095254	  0.001116	  0.018873	 -0.111880	 -0.081535	 -0.139538	 -0.098937	 -0.182921	 -0.086424
 -0.008738	  0.000686	  0.079917	  0.024935	 -0.105634	  0.005353	  0.002183	 -0.117023	 -0.122650	 -0.172344	 -0.079215	 -0.156661	 -0.085945
 -0.001693	 -0.005504	  0.004088	  0.042835	 -0.012283	  0.006618	  0.013506	 -0.016529	 -0.025585	  0.040018	  0.067902	 -0.059448	 -0.027368
  0.026852	 -0.001709	 -0.012069	  0.023152	  0.004352	  0.029394	 -0.019214	  0.012566	 -0.047364	  0.028269	  0.071991	 -0.019493	 -0.039244
  0.027340	 -0.016784	  0.001611	 -0.007357	  0.025508	  0.035240	 -0.047947	  0.025168	 -0.035691	  0.032833	  0.063733	 -0.005096	 -0.046443
  0.024933	 -0.035356	  0.027431	  0.008613	  0.020511	  0.000760	 -0.040559	  0.025523	 -0.027474	 -0.007140	  0.053179	 -0.027737	 -0.007986
 -0.001287	 -0.010189	  0.019162	  0.039904	 -0.008508	 -0.024457	 -0.012241	  0.028822	 -0.053888	 -0.009805	  0.043156	 -0.024773	  0.003031
 -0.044796	 -0.001590	  0.005297	  0.030531	 -0.021354	 -0.027149	  0.027660	  0.035570	 -0.076324	 -0.016570	  0.025588	 -0.031833	 -0.005544
 -0.017766	  0.035772	 -0.007232	  0.033145	  0.020775	 -0.034051	  0.065343	  0.027675	 -0.056772	  0.004838	 -0.013771	 -0.025215	 -0.003345
 -0.013717	  0.036546	  0.005171	  0.016329	  0.007927	 -0.010835	  0.036391	  0.011590	 -0.056057	  0.001266	 -0.027412	  0.020056	  0.050825
 -0.007056	  0.020267	 -0.002695	 -0.004687	  0.026390	  0.013548	 -0.004908	 -0.016494	 -0.027172	  0.007215	 -0.014802	  0.048352	  0.120050
 -0.002359	 -0.014463	 -0.003248	 -0.035147	  0.003241	 -0.009012	 -0.060002	 -0.042317	 -0.001536	  0.005878	 -0.076755	 -0.018663	  0.021950
 -0.003362	 -0.010279	 -0.005753	 -0.019838	 -0.005006	 -0.014661	 -0.046847	 -0.037476	 -0.011088	 -0.023440	 -0.117613	 -0.077423	 -0.085951
  0.012733	 -0.044257	 -0.011793	  0.010611	  0.004944	 -0.000579	 -0.015359	  0.015660	  0.022370	  0.021878	 -0.069970	  0.014416	  0.050647
  0.010075	 -0.041797	 -0.022519	 -0.008574	  0.057701	 -0.000793	  0.017917	  0.029433	  0.038593	  0.046982	  0.003454	  0.123027	  0.211703
  0.018791	 -0.015214	 -0.018893	 -0.029360	  0.047939	  0.039919	  0.021776	  0.017286	  0.048762	  0.006150	 -0.027837	  0.039206	  0.055147
 -0.003731	  0.030976	 -0.007163	 -0.044828	  0.022937	  0.018681	 -0.001243	 -0.023195	  0.024322	 -0.037135	 -0.075195	 -0.125159	 -0.236874
 -0.020265	  0.029927	 -0.025492	 -0.051221	 -0.027959	 -0.009758	  0.012687	 -0.022800	  0.056691	  0.001843	 -0.002250	 -0.028978	 -0.084629
 -0.003260	 -0.006696	  0.003077	 -0.018245	 -0.051874	  0.008386	  0.033850	 -0.012576	  0.080441	  0.041020	  0.089002	  0.174724	  0.239681
 -0.003465	  0.016259	  0.017222	  0.014761	 -0.048559	 -0.002456	  0.017143	 -0.004468	  0.044334	 -0.023832	  0.067432	  0.124966	  0.120456
 -0.002556	  0.027152	  0.009077	  0.004201	 -0.021685	 -0.019545	 -0.005109	 -0.011800	  0.025586	 -0.076776	 -0.035233	 -0.063330	 -0.197186
  0.004589	  0.006937	  0.024721	 -0.004825	 -0.044997	  0.000749	  0.007156	 -0.041637	  0.077849	 -0.043491	 -0.024599	 -0.037601	 -0.138921
  0.024602	  0.000457	  0.003843	 -0.011513	 -0.071565	 -0.005969	  0.007866	 -0.031565	  0.096601	 -0.015561	  0.062225	  0.140826	  0.217728
  0.040342	 -0.006138	 -0.001512	  0.006515	 -0.028395	 -0.016436	  0.038455	 -0.028621	  0.091414	 -0.000886	  0.089737	  0.143241	  0.244164
  0.022987	 -0.024000	  0.000949	  0.009666	 -0.029497	 -0.006150	  0.084864	 -0.058247	  0.043115	 -0.057306	 -0.002209	 -0.024175	 -0.037623
  0.032859	 -0.011371	  0.025755	  0.037923	 -0.004344	  0.023216	  0.054742	 -0.050330	  0.050527	 -0.108546	 -0.028917	 -0.069323	 -0.122111
  0.042907	  0.002622	  0.011989	  0.070207	  0.014118	  0.024808	  0.037318	 -0.047690	  0.070379	 -0.049416	  0.080951	  0.099189	  0.129115
  0.046069	  0.014599	  0.002606	  0.058448	  0.012266	  0.004200	  0.032802	 -0.055896	  0.089784	 -0.008243	  0.172255	  0.214543	  0.307840
  0.046574	  0.020226	  0.020468	  0.022544	 -0.010376	  0.000176	  0.002523	 -0.064659	  0.040286	 -0.051014	  0.091574	  0.122957	  0.126679
  0.030422	 -0.006984	  0.033118	 -0.005330	 -0.006540	 -0.001019	  0.010762	 -0.086688	  0.007759	 -0.099038	  0.013309	  0.027806	 -0.072930
 -0.010076	 -0.003571	  0.031256	 -0.005992	  0.017993	  0.016655	  0.023947	 -0.088867	  0.069264	 -0.100909	  0.040539	  0.085420	  0.055477
 -0.005295	 -0.013882	  0.016434	  0.008326	  0.021053	  0.009288	  0.040498	 -0.070946	  0.090130	 -0.045766	  0.110050	  0.236294	  0.317729
  0.023214	 -0.046604	  0.014296	  0.014482	 -0.024270	 -0.017368	  0.031761	 -0.041108	  0.088182	 -0.037646	  0.109373	  0.225024	  0.304745
  0.027969	 -0.029082	  0.016961	  0.061306	 -0.035458	 -0.047150	  0.025408	 -0.030347	  0.037767	 -0.088697	 -0.006796	  0.058944	  0.014418
  0.035026	 -0.030383	  0.007579	  0.081447	 -0.056519	 -0.043487	  0.028095	 -0.036150	  0.025609	 -0.103944	 -0.039124	  0.019666	 -0.084398
  0.007874	 -0.011911	 -0.030082	  0.064938	 -0.057261	 -0.049385	  0.046136	 -0.009248	  0.012849	 -0.056678	  0.053376	  0.193137	  0.219798
  0.015775	  0.012633	 -0.041891	  0.059228	 -0.075918	 -0.010672	  0.026102	 -0.025843	  0.014136	 -0.019201	  0.068901	  0.282215	  0.414790
  0.074816	  0.032421	 -0.014173	  0.051400	 -0.048070	  0.036850	  0.039373	 -0.048904	  0.009204	 -0.051333	 -0.008408	  0.151886	  0.185299
  0.057135	  0.044734	 -0.041699	  0.081131	 -0.017274	  0.053473	  0.061320	 -0.049107	 -0.009024	 -0.121323	 -0.056157	 -0.019406	 -0.090080
  0.041734	  0.078262	 -0.041668	  0.066708	 -0.015872	  0.062934	  0.033879	 -0.039072	  0.020766	 -0.070124	 -0.009702	  0.052999	  0.022292
  0.035855	  0.059225	 -0.009293	  0.066916	  0.011604	  0.092197	  0.074114	 -0.023652	  0.051783	  0.002786	  0.071626	  0.256649	  0.325819
  0.009185	  0.046882	 -0.015319	  0.047336	  0.007487	  0.084517	  0.095211	 -0.041495	  0.038764	  0.007132	  0.060385	  0.243054	  0.248109
  0.010112	  0.027227	  0.008424	  0.032452	  0.005653	  0.120732	  0.071783	 -0.062071	  0.009095	 -0.033975	 -0.032292	  0.036887	 -0.085546
 -0.001558	  0.012058	 -0.006912	  0.037414	  0.003554	  0.099887	  0.039516	 -0.052029	  0.009013	 -0.077393	 -0.022802	 -0.015755	 -0.093780
 -0.009102	  0.000576	 -0.017238	  0.017020	  0.000313	  0.107779	  0.050123	 -0.064203	  0.032388	 -0.018596	  0.103812	  0.159989	  0.222260
  0.012729	 -0.006948	 -0.034162	 -0.011974	  0.012393	  0.089587	  0.076524	 -0.028733	  0.072052	 -0.020158	  0.147765	  0.217738	  0.331571
  0.012286	 -0.020158	 -0.043789	 -0.041421	  0.010571	  0.091197	  0.062154	 -0.018986	  0.075647	 -0.063401	  0.068221	  0.031039	  0.032921
 -0.008373	 -0.050456	 -0.033070	 -0.048433	  0.014295	  0.063077	  0.053121	 -0.019329	  0.039922	 -0.103118	 -0.007401	 -0.121356	 -0.153894
 -0.021273	 -0.039980	  0.001314	 -0.035710	  0.008033	  0.012453	  0.052487	 -0.036789	  0.027597	 -0.069355	  0.093311	 -0.003836	  0.109246
  0.008096	 -0.045014	  0.018108	 -0.008898	 -0.004319	 -0.008101	  0.040383	 -0.009710	  0.066462	 -0.018299	  0.158942	  0.179404	  0.377856
 -0.007241	 -0.076628	  0.015564	  0.004857	 -0.018409	 -0.000722	  0.049889	  0.020172	  0.022998	 -0.024834	  0.112869	  0.068555	  0.256333
 -0.009315	 -0.063605	  0.049990	 -0.009980	 -0.004070	 -0.000669	  0.060658	  0.009838	 -0.037903	 -0.051877	  0.038405	 -0.137749	 -0.059023
  0.004932	 -0.057421	  0.054556	 -0.033518	 -0.010885	  0.002340	  0.066662	  0.031598	 -0.021981	 -0.053189	  0.029271	 -0.089598	 -0.061791
 -0.022281	 -0.053729	  0.058066	 -0.056992	  0.009349	  0.016554	  0.057254	  0.040721	  0.037144	 -0.041129	  0.094635	  0.074772	  0.196063
 -0.019866	 -0.054248	  0.065043	 -0.059548	  0.027090	  0.051225	  0.011454	  0.028665	  0.053592	 -0.024741	  0.105688	  0.098519	  0.290377
 -0.030009	 -0.047347	  0.061797	 -0.043966	 -0.002908	  0.046050	  0.052326	 -0.030931	  0.029213	 -0.070698	  0.026401	 -0.045440	  0.027761
 -0.001709	 -0.046225	  0.049372	 -0.017046	 -0.028090	  0.025646	  0.082705	 -0.040382	  0.006101	 -0.065528	 -0.014908	 -0.117854	 -0.105840
  0.004115	 -0.040054	  0.064999	 -0.016046	 -0.022798	  0.017152	  0.107311	 -0.027569	  0.055678	  0.006834	  0.084654	  0.002029	  0.109454
  0.004512	 -0.019561	  0.059603	 -0.015876	 -0.005367	  0.017379	  0.110414	 -0.051587	  0.073537	  0.042758	  0.127181	  0.097957	  0.361509
  0.013538	 -0.018616	  0.026953	  0.009415	  0.004729	  0.039620	  0.108995	 -0.048839	  0.028485	 -0.014635	  0.064906	  0.013149	  0.222812
 -0.014842	 -0.026330	  0.007196	  0.007205	  0.027061	  0.070177	  0.098466	 -0.044315	  0.013499	 -0.091340	 -0.009261	 -0.083159	 -0.053305
 -0.026229	 -0.023099	 -0.001508	 -0.009470	  0.018126	  0.069252	  0.097771	 -0.033973	  0.048472	 -0.072952	  0.032889	 -0.032775	 -0.009760
 -0.024664	 -0.024505	 -0.010305	 -0.056665	  0.014014	  0.051389	  0.088532	 -0.008802	  0.057285	 -0.051415	  0.102939	  0.100229	  0.261264
 -0.003591	 -0.043643	 -0.034803	 -0.076711	  0.030908	  0.054865	  0.082663	  0.025033	  0.025992	 -0.055918	  0.109770	  0.122119	  0.313640
  0.017886	 -0.050928	 -0.039591	 -0.029457	  0.048012	  0.048173	  0.067717	 -0.005342	 -0.000803	 -0.085944	  0.025002	 -0.046627	  0.058911
  0.023152	 -0.055168	 -0.014578	  0.009469	  0.033611	  0.044997	  0.068204	 -0.020299	 -0.031127	 -0.070800	 -0.007711	 -0.107270	 -0.012518
  0.025496	 -0.065867	 -0.020357	  0.024911	  0.013115	  0.030964	  0.062200	  0.032608	 -0.017179	 -0.026554	  0.082196	  0.034909	  0.208359
 -0.004453	 -0.092213	 -0.010004	  0.007697	  0.070874	  0.036582	  0.066972	  0.074379	 -0.001814	 -0.024505	  0.118559	  0.110419	  0.344047
 -0.023797	 -0.102839	  0.013912	  0.000128	  0.088436	  0.016219	  0.080304	  0.038544	 -0.039523	 -0.059047	  0.059646	 -0.000113	  0.153252
 -0.056132	 -0.079261	  0.009188	  0.022879	  0.057756	  0.022014	  0.094359	 -0.005264	 -0.049471	 -0.066506	 -0.014371	 -0.140147	 -0.053407
 -0.058001	 -0.068768	  0.023283	 -0.002975	  0.004233	  0.034869	  0.095892	 -0.001590	 -0.035008	 -0.016704	  0.041889	 -0.068429	  0.063466
 -0.072893	 -0.045144	  0.050642	  0.016633	  0.013660	  0.027905	  0.133432	  0.008600	 -0.008296	  0.001959	  0.118972	  0.054003	  0.315709
 -0.107293	 -0.033004	  0.048830	  0.035720	  0.064426	  0.051681	  0.176467	  0.014676	 -0.020827	 -0.019013	  0.078815	  0.008301	  0.244964
 -0.111026	 -0.055219	  0.032459	  0.039135	  0.059358	  0.070212	  0.148100	  0.006933	 -0.043197	 -0.046145	  0.005267	 -0.128130	 -0.034051
 -0.105198	 -0.059090	  0.002098	  0.055117	  0.061477	  0.078629	  0.118738	 -0.001264	 -0.025125	 -0.040478	 -0.030672	 -0.125074	 -0.030865
 -0.108098	 -0.092907	 -0.005027	  0.026592	  0.040300	  0.066661	  0.122325	 -0.020471	  0.011920	  0.014330	  0.013958	 -0.021676	  0.225698
 -0.095784	 -0.076591	  0.047091	 -0.011404	  0.045072	  0.019673	  0.106361	 -0.020349	  0.000530	  0.059149	  0.050136	  0.028770	  0.289805
 -0.066267	 -0.029147	  0.066307	  0.000476	  0.052029	  0.011801	  0.090287	 -0.026249	 -0.014318	  0.020789	 -0.016369	 -0.119703	  0.054965
 -0.081987	 -0.030034	  0.024338	  0.010609	  0.041509	  0.025276	  0.095368	  0.003344	 -0.050601	  0.000746	 -0.044617	 -0.245732	 -0.082519
 -0.061665	 -0.018006	  0.043796	  0.019325	  0.078203	  0.024303	  0.107404	  0.000872	 -0.073109	  0.040528	 -0.002237	 -0.134269	  0.093645
 -0.070011	 -0.016259	  0.043769	  0.025108	  0.092284	  0.030164	  0.118107	  0.000115	 -0.078801	  0.095571	  0.080470	 -0.003219	  0.270116
 -0.091829	  0.008679	  0.023906	  0.023082	  0.079542	  0.022961	  0.115456	 -0.011888	 -0.075538	  0.079454	  0.045891	 -0.068746	  0.125242
 -0.085917	  0.058861	  0.020355	  0.005220	  0.107446	  0.033344	  0.096663	 -0.007806	 -0.090914	  0.043473	 -0.049787	 -0.208275	 -0.132601
 -0.080567	  0.075369	 -0.009045	  0.028156	  0.091873	  0.038373	  0.062671	  0.010818	 -0.103099	  0.031077	 -0.074703	 -0.187885	 -0.062643
 -0.071598	  0.054025	 -0.017744	  0.074466	  0.073279	  0.050827	  0.051373	  0.026612	 -0.092644	  0.056913	 -0.011487	 -0.031887	  0.206855
 -0.082139	  0.025224	 -0.031499	  0.047520	  0.084981	  0.014482	  0.080661	  0.010626	 -0.104943	  0.037083	  0.006356	 -0.042987	  0.186816
 -0.096019	  0.007721	 -0.036682	  0.037160	  0.094199	  0.011110	  0.068798	  0.031574	 -0.130620	  0.023437	 -0.056879	 -0.229021	 -0.054304
 -0.096386	 -0.004548	 -0.017075	  0.019449	  0.097957	  0.005487	  0.120704	  0.033116	 -0.113431	  0.023423	 -0.050077	 -0.248360	 -0.135017
 -0.084171	  0.005891	 -0.025347	  0.021934	  0.121506	  0.026182	  0.147539	  0.031955	 -0.065674	  0.084788	  0.017225	 -0.077883	  0.080953
 -0.109155	  0.003940	 -0.029074	  0.042134	  0.123242	  0.064703	  0.152813	  0.005261	 -0.048347	  0.140866	  0.065088	  0.062759	  0.214505
 -0.126405	 -0.002615	 -0.018914	  0.010191	  0.100870	  0.098400	  0.198399	 -0.016888	 -0.107405	  0.079330	 -0.018804	 -0.024191	  0.036265
 -0.134109	 -0.035155	 -0.043676	 -0.011174	  0.090767	  0.083062	  0.177119	 -0.068082	 -0.118093	  0.031643	 -0.074671	 -0.115570	 -0.181324
 -0.125018	 -0.015655	 -0.038436	  0.009224	  0.069489	  0.079123	  0.163998	 -0.099586	 -0.080028	  0.039837	 -0.010799	 -0.022368	 -0.047673
 -0.131910	 -0.005715	 -0.024863	  0.020590	  0.059198	  0.088385	  0.178218	 -0.061365	 -0.079166	  0.080895	  0.062830	  0.131528	  0.241328
 -0.131813	 -0.005586	 -0.018683	  0.025754	  0.080300	  0.079028	  0.152860	 -0.048174	 -0.073117	  0.044938	  0.052468	  0.111902	  0.205419
 -0.080202	 -0.019930	 -0.021602	  0.005658	  0.095256	  0.063361	  0.144016	 -0.031597	 -0.130070	 -0.014739	 -0.016300	 -0.036573	 -0.075951
 -0.073040	 -0.067384	 -0.018429	  0.007155	  0.125015	  0.051652	  0.145091	 -0.009935	 -0.150691	 -0.000175	  0.004251	 -0.087412	 -0.089180
 -0.051865	 -0.070163	 -0.005433	  0.019793	  0.139915	  0.008522	  0.144383	  0.005477	 -0.136669	  0.061339	  0.061662	  0.067203	  0.182829
 -0.080076	 -0.081726	 -0.010698	 -0.002665	  0.144512	  0.009855	  0.161028	  0.024566	 -0.117779	  0.068198	  0.051476	  0.175841	  0.257711
 -0.102044	 -0.087802	 -0.019223	 -0.001580	  0.153591	 -0.007024	  0.163593	  0.023989	 -0.150414	  0.025309	  0.008086	  0.021353	  0.007249
 -0.118843	 -0.068091	 -0.042374	 -0.017427	  0.124981	  0.020596	  0.144232	  0.007732	 -0.170838	  0.016165	 -0.046022	 -0.082680	 -0.181161
 -0.128111	 -0.025784	 -0.032228	 -0.008729	  0.135510	  0.025848	  0.141752	 -0.007186	 -0.130125	  0.058969	  0.012263	  0.005387	  0.030694
 -0.130873	  0.018611	 -0.010356	  0.005403	  0.117427	  0.009574	  0.156279	  0.000809	 -0.110092	  0.119958	  0.109165	  0.145677	  0.321047
 -0.164425	  0.021458	 -0.017377	  0.014476	  0.111778	  0.008253	  0.151172	  0.003413	 -0.118786	  0.115532	  0.121573	  0.092324	  0.184919
 -0.153495	  0.022023	 -0.038272	  0.017849	  0.105902	  0.016415	  0.147213	 -0.028650	 -0.131638	  0.077568	  0.052757	 -0.036522	 -0.124875
 -0.137158	  0.008947	 -0.028562	 -0.029827	  0.082771	  0.025976	  0.139386	  0.015374	 -0.119344	  0.039570	  0.082899	  0.005643	 -0.092379
 -0.123398	 -0.008490	 -0.008583	 -0.071837	  0.071383	  0.042972	  0.123958	  0.074666	 -0.128024	  0.091745	  0.168256	  0.156908	  0.237798
 -0.120604	  0.006967	 -0.024524	 -0.039487	  0.066296	  0.047394	  0.075053	  0.043706	 -0.124965	  0.077492	  0.164208	  0.158913	  0.316859
 -0.141522	 -0.008387	 -0.054133	 -0.020802	  0.079078	  0.015265	  0.066606	 -0.009238	 -0.108850	  0.017639	  0.064439	  0.028119	  0.065332
 -0.125905	 -0.034590	 -0.056482	 -0.026081	  0.092877	  0.003828	  0.055822	 -0.014573	 -0.141222	 -0.013370	  0.007326	 -0.035573	 -0.071824
 -0.106328	 -0.048841	 -0.045309	 -0.043301	  0.086389	  0.037617	  0.071122	 -0.012446	 -0.122973	  0.037488	  0.083255	  0.095408	  0.156912
 -0.094280	 -0.037362	 -0.062535	 -0.017997	  0.076414	  0.039185	  0.061911	 -0.000158	 -0.108125	  0.078640	  0.119636	  0.216393	  0.339585
 -0.042753	 -0.014327	 -0.080787	  0.018366	  0.091732	  0.022455	  0.057865	  0.018285	 -0.123719	  0.027657	  0.085340	  0.127654	  0.177683
 -0.026889	  0.000044	 -0.103512	  0.013832	  0.101574	  0.056166	  0.052266	  0.008248	 -0.111002	 -0.020586	  0.058423	 -0.030583	 -0.076219
 -0.019609	  0.008007	 -0.115603	  0.001536	  0.072793	  0.071751	  0.068030	  0.025904	 -0.102545	 -0.023892	  0.084163	  0.018620	 -0.005426
 -0.043554	  0.002907	 -0.095924	  0.000344	  0.058014	  0.082003	  0.072763	  0.079189	 -0.079187	  0.010857	  0.144951	  0.159589	  0.285974
 -0.043259	 -0.022582	 -0.066072	 -0.013091	  0.036224	  0.070269	  0.097051	  0.088336	 -0.072189	  0.024214	  0.124235	  0.154752	  0.271353
 -0.034351	  0.010879	 -0.032890	 -0.029853	  0.042204	  0.097072	  0.108128	  0.037426	 -0.117838	 -0.016030	  0.046458	 -0.016416	  0.027991
 -0.045490	  0.024808	  0.000569	 -0.003327	  0.050813	  0.102226	  0.069735	  0.038816	 -0.114258	 -0.010556	  0.020536	 -0.064683	 -0.025536
 -0.051303	  0.009933	  0.008357	  0.040178	  0.066496	  0.092766	  0.075979	  0.080891	 -0.069359	  0.031040	  0.128445	  0.057505	  0.186800
 -0.058344	  0.055980	  0.027093	  0.034224	  0.044231	  0.089730	  0.138531	  0.090824	 -0.042946	  0.027052	  0.137952	  0.097733	  0.232396
 -0.072001	  0.062522	  0.002637	  0.030489	  0.023395	  0.096962	  0.145481	  0.080688	 -0.031175	 -0.005280	  0.048391	  0.014889	  0.072178
 -0.072367	  0.064309	 -0.009247	  0.025844	  0.041365	  0.080534	  0.118201	  0.061171	 -0.089412	 -0.002523	  0.059209	 -0.004074	  0.053362
 -0.068879	  0.038809	  0.005783	  0.045790	  0.070490	  0.090342	  0.122523	  0.058132	 -0.105177	 -0.006992	  0.106536	  0.056131	  0.151235
 -0.038917	  0.047796	  0.006184	  0.075172	  0.082036	  0.060348	  0.133060	  0.062892	 -0.112143	 -0.003225	  0.115688	  0.052626	  0.145373
 -0.078644	  0.069873	  0.005958	  0.110627	  0.073293	  0.087658	  0.158743	  0.048043	 -0.127586	  0.009988	  0.081592	  0.065712	  0.117640
 -0.081398	  0.024427	  0.002663	  0.094437	  0.110634	  0.130028	  0.166388	  0.067090	 -0.099744	  0.018604	  0.092153	  0.116194	  0.171508
 -0.107136	  0.010755	  0.010286	  0.071453	  0.116008	  0.099081	  0.173742	  0.075463	 -0.123182	  0.020237	  0.103270	  0.117778	  0.162742
 -0.090316	  0.015236	 -0.011951	  0.042268	  0.080630	  0.088123	  0.158070	  0.049418	 -0.145048	 -0.015110	  0.095693	  0.104970	  0.124178
 -0.084548	  0.026581	 -0.038854	  0.042401	  0.063286	  0.081612	  0.151278	  0.051286	 -0.133919	 -0.017284	  0.139565	  0.120956	  0.144269
 -0.088275	  0.027232	 -0.056327	  0.057565	  0.067868	  0.061785	  0.155796	  0.045417	 -0.139969	  0.024217	  0.156231	  0.180385	  0.218106
 -0.081166	  0.041307	 -0.059222	  0.066260	  0.064013	  0.086197	  0.160679	  0.036342	 -0.135719	  0.068326	  0.156330	  0.159311	  0.177196
 -0.070219	  0.028291	 -0.073030	  0.058654	  0.057616	  0.114019	  0.179406	  0.000106	 -0.132710	  0.102225	  0.148081	  0.107075	  0.068349
 -0.068499	  0.044058	 -0.047336	  0.036739	  0.077080	  0.107286	  0.195114	  0.012269	 -0.073274	  0.101094	  0.155205	  0.114085	  0.128499
 -0.072423	  0.041380	 -0.047021	  0.041859	  0.071603	  0.098223	  0.167534	  0.032350	 -0.082559	  0.133325	  0.197621	  0.157706	  0.228491
 -0.099433	  0.049180	 -0.074286	  0.018331	  0.062383	  0.087327	  0.148623	  0.046209	 -0.082464	  0.134380	  0.155948	  0.148496	  0.198638
 -0.139510	  0.052279	 -0.041876	  0.036554	  0.079590	  0.089817	  0.153585	  0.105454	 -0.103347	  0.090738	  0.102041	  0.088319	  0.097245
 -0.120949	  0.013445	 -0.016778	  0.067487	  0.086816	  0.127172	  0.125005	  0.067803	 -0.116510	  0.076339	  0.111795	  0.088422	  0.139804
 -0.092086	 -0.009830	 -0.015689	  0.075795	  0.121322	  0.114180	  0.087911	  0.050014	 -0.100823	  0.100636	  0.112830	  0.110727	  0.240122
 -0.076626	 -0.017597	 -0.047533	  0.070710	  0.123771	  0.088164	  0.068274	  0.078228	 -0.095757	  0.080639	  0.100737	  0.138004	  0.254380
 -0.060206	 -0.024555	 -0.023665	  0.079206	  0.073938	  0.062004	  0.107245	  0.079904	 -0.073007	  0.077393	  0.114504	  0.079379	  0.194567
 -0.075247	 -0.041683	 -0.013033	  0.079281	  0.077893	  0.044723	  0.089664	  0.078347	 -0.062235	  0.086229	  0.136631	  0.060364	  0.173303
 -0.087393	 -0.036964	 -0.034100	  0.052103	  0.077722	  0.071625	  0.078524	  0.103154	 -0.025863	  0.080854	  0.149276	  0.034961	  0.185737
 -0.069420	 -0.058394	 -0.022887	  0.041108	  0.050531	  0.067439	  0.102396	  0.096840	 -0.008986	  0.117388	  0.132191	  0.059440	  0.236853
 -0.057880	 -0.041598	 -0.027763	  0.020512	  0.021120	  0.030370	  0.076489	  0.110554	 -0.020255	  0.154131	  0.165463	  0.071240	  0.281663
 -0.064932	 -0.003740	 -0.032226	  0.034331	  0.022487	  0.016378	  0.054485	  0.104574	 -0.012000	  0.122941	  0.156151	  0.023622	  0.219402
 -0.062470	  0.009745	 -0.018044	  0.051614	  0.051116	  0.042160	  0.068729	  0.097968	 -0.015682	  0.098078	  0.116403	  0.001711	  0.226244
 -0.065660	  0.005316	 -0.025152	  0.025955	  0.046262	  0.038410	  0.074536	  0.096968	 -0.028140	  0.112522	  0.092592	  0.056648	  0.263907
 -0.057194	  0.008772	 -0.051028	  0.042199	  0.056561	  0.025098	  0.076790	  0.083801	 -0.035762	  0.122875	  0.101023	  0.071436	  0.318419
 -0.071500	  0.040514	 -0.041502	  0.037627	  0.048021	  0.046144	  0.102406	  0.055620	 -0.054800	  0.103384	  0.103290	  0.041434	  0.345117
 -0.046669	  0.031743	 -0.037597	  0.041027	  0.042877	  0.037185	  0.088844	  0.053279	 -0.040772	  0.072210	  0.057595	  0.049327	  0.311507
 -0.042968	  0.017551	 -0.029319	  0.044812	  0.044381	  0.017881	  0.091047	  0.070334	 -0.049792	  0.070500	  0.032087	  0.045076	  0.284308
 -0.071510	  0.027345	 -0.009889	  0.043922	  0.069622	  0.000531	  0.111650	  0.079533	 -0.057768	  0.080328	  0.030131	  0.073863	  0.322961
 -0.080390	  0.009659	  0.021825	  0.070314	  0.103505	  0.014273	  0.087977	  0.109271	 -0.052426	  0.101145	  0.035607	  0.087049	  0.353584
 -0.094142	  0.017610	  0.007721	  0.051864	  0.135274	  0.040445	  0.080270	  0.092262	 -0.081899	  0.096225	  0.023866	  0.040568	  0.266337
 -0.140582	  0.030029	  0.020798	  0.032565	  0.151686	  0.038708	  0.087879	  0.064628	 -0.092269	  0.107705	  0.045873	 -0.003230	  0.177378
 -0.126210	  0.023917	  0.038652	  0.022024	  0.127592	  0.051579	  0.072005	  0.071544	 -0.078064	  0.136324	  0.069871	 -0.012712	  0.176925
 -0.089124	  0.035853	  0.026930	  0.016694	  0.110105	  0.049512	  0.092049	  0.082383	 -0.063643	  0.132113	  0.043130	  0.044894	  0.232503
 -0.060189	  0.050062	  0.015144	  0.008020	  0.090542	  0.044652	  0.104940	  0.067150	 -0.046393	  0.139152	  0.041387	  0.076189	  0.230665
 -0.053219	  0.012067	 -0.005942	  0.005367	  0.097268	  0.055848	  0.124312	  0.057498	 -0.075960	  0.143621	  0.009506	  0.072593	  0.202042
 -0.051156	 -0.010997	 -0.022257	 -0.008692	  0.068963	  0.067153	  0.120766	  0.062292	 -0.085949	  0.098515	  0.021932	  0.051657	  0.201429
 -0.083104	 -0.002888	 -0.011996	  0.016152	  0.084399	  0.073599	  0.078405	  0.050739	 -0.044748	  0.108818	  0.056531	  0.038304	  0.177994
 -0.091176	  0.015683	 -0.022414	  0.027147	  0.055080	  0.032939	  0.066347	  0.035314	 -0.069052	  0.105111	  0.069185	  0.026980	  0.171210
 -0.083397	  0.004154	 -0.025454	  0.061360	  0.061669	 -0.020164	  0.066402	  0.062390	 -0.095574	  0.091453	  0.035244	 -0.008976	  0.167356
 -0.056556	  0.018706	 -0.027576	  0.043874	  0.039864	 -0.033040	  0.068000	  0.064516	 -0.095814	  0.086161	 -0.007962	  0.011617	  0.180572
 -0.083057	  0.038657	 -0.002229	 -0.018164	  0.045788	  0.024256	  0.051641	  0.059156	 -0.094324	  0.113425	 -0.022643	 -0.009474	  0.183822
 -0.110177	  0.043261	 -0.007394	 -0.018779	  0.032707	  0.065883	  0.055633	  0.059783	 -0.086725	  0.116647	  0.013188	  0.003269	  0.201778
 -0.098903	  0.062890	 -0.039555	  0.016656	  0.069869	  0.102274	  0.095794	  0.039961	 -0.081324	  0.113452	  0.010229	 -0.009915	  0.209269
 -0.116274	  0.059191	 -0.062101	  0.028478	  0.103351	  0.095979	  0.111910	  0.041571	 -0.075493	  0.124380	 -0.008795	  0.014339	  0.170578
 -0.120673	  0.044130	 -0.049432	  0.005930	  0.118965	  0.094161	  0.109564	  0.051581	 -0.089901	  0.150924	 -0.026570	  0.023641	  0.124012
 -0.119826	  0.020579	 -0.039933	 -0.004745	  0.128979	  0.084423	  0.074487	  0.013000	 -0.101894	  0.176113	  0.020052	  0.007262	  0.140633
 -0.085156	 -0.000720	 -0.079755	 -0.010354	  0.124205	  0.086475	  0.052494	 -0.006260	 -0.108422	  0.154757	 -0.008823	  0.016850	  0.200412
 -0.084309	 -0.001979	 -0.066747	 -0.022151	  0.122882	  0.068079	  0.059934	  0.015785	 -0.070861	  0.170278	 -0.019944	  0.059952	  0.197664
 -0.071003	 -0.005670	 -0.058612	 -0.024575	  0.107968	  0.072136	  0.056036	  0.070740	 -0.064759	  0.150191	 -0.006725	  0.047929	  0.202969
 -0.071552	 -0.027539	 -0.039152	 -0.017817	  0.106321	  0.064251	  0.045001	  0.038618	 -0.060911	  0.137075	 -0.021551	 -0.007614	  0.174405
 -0.037938	 -0.007005	 -0.034472	 -0.028265	  0.115681	  0.079681	  0.047693	  0.030581	 -0.048681	  0.140096	 -0.032918	 -0.017046	  0.180612
 -0.070320	  0.015104	 -0.015620	 -0.065824	  0.113328	  0.069762	  0.043685	  0.012843	 -0.045448	  0.158594	  0.000396	  0.043949	  0.210631
 -0.044674	  0.045581	  0.000217	 -0.082606	  0.081322	  0.061558	  0.045995	  0.003874	 -0.048592	  0.200321	 -0.012113	  0.076719	  0.241638
 -0.029515	  0.031078	 -0.001977	 -0.070182	  0.093686	  0.073239	  0.035116	  0.015900	 -0.049751	  0.192365	 -0.037375	  0.023961	  0.233355
 -0.052154	  0.013145	 -0.012988	 -0.073120	  0.125682	  0.070462	  0.013288	 -0.014089	 -0.063901	  0.187754	 -0.040796	 -0.003210	  0.195612
 -0.055089	  0.013035	 -0.036586	 -0.084792	  0.118639	  0.070617	  0.031522	  0.014855	 -0.070456	  0.163815	 -0.065327	 -0.037116	  0.186223
 -0.052725	 -0.019950	 -0.033671	 -0.069933	  0.113284	  0.067415	  0.064074	  0.035653	 -0.081462	  0.175121	 -0.033635	 -0.036263	  0.200362
 -0.033051	 -0.015549	 -0.038701	 -0.103971	  0.092574	  0.106910	  0.070116	 -0.004222	 -0.068817	  0.149861	 -0.043738	 -0.032014	  0.196956
 -0.055648	  0.032295	 -0.030821	 -0.057258	  0.062041	  0.098158	  0.064897	 -0.059245	 -0.039197	  0.131442	 -0.093615	 -0.052234	  0.198433
 -0.070948	  0.050640	 -0.015606	 -0.010753	  0.063975	  0.079842	  0.049032	 -0.084146	 -0.024989	  0.114978	 -0.123402	 -0.057304	  0.211990
 -0.071444	  0.039305	 -0.043101	 -0.009525	  0.073407	  0.072794	  0.062060	 -0.068987	 -0.001722	  0.144265	 -0.149105	 -0.050417	  0.204541
 -0.054357	  0.038252	 -0.036774	 -0.019850	  0.048242	  0.084899	  0.072416	 -0.066896	  0.017220	  0.125152	 -0.141229	 -0.009542	  0.191494
 -0.068140	  0.055863	 -0.020174	 -0.029704	  0.043427	  0.040373	  0.065016	 -0.078263	 -0.052905	  0.118456	 -0.106780	 -0.015570	  0.176736
 -0.096531	  0.053776	 -0.014671	  0.015626	  0.064143	  0.042506	  0.066981	 -0.106718	 -0.090013	  0.106861	 -0.112686	 -0.025915	  0.135143
 -0.079472	  0.051679	 -0.006430	  0.029517	  0.053385	  0.047174	  0.089589	 -0.103927	 -0.106998	  0.099520	 -0.087145	 -0.048647	  0.164676
 -0.066867	  0.060913	 -0.005066	 -0.013516	  0.083032	  0.043280	  0.085166	 -0.086002	 -0.091306	  0.118710	 -0.067960	 -0.035499	  0.225311
 -0.059600	  0.054417	  0.002128	 -0.021944	  0.112662	  0.048385	  0.083315	 -0.089751	 -0.076802	  0.124600	 -0.084978	 -0.027498	  0.242194
 -0.068599	  0.056409	  0.010758	 -0.039760	  0.081381	  0.081319	  0.109408	 -0.074089	 -0.100622	  0.155741	 -0.105441	 -0.053595	  0.219538
 -0.070708	  0.056970	 -0.025680	 -0.081098	  0.089046	  0.084472	  0.106824	 -0.072412	 -0.121419	  0.159161	 -0.128870	 -0.063079	  0.213555
 -0.080291	  0.056967	 -0.009145	 -0.066967	  0.090711	  0.064152	  0.111041	 -0.075615	 -0.144631	  0.171647	 -0.142491	 -0.091362	  0.245922
 -0.078344	  0.050112	  0.012391	 -0.036241	  0.109125	  0.066483	  0.092342	 -0.047718	 -0.138628	  0.144804	 -0.106747	 -0.090196	  0.234833
 -0.049258	  0.065879	 -0.041419	 -0.032958	  0.141469	  0.065815	  0.060008	 -0.067516	 -0.139724	  0.139223	 -0.108720	 -0.092116	  0.229224
 -0.074337	  0.071328	 -0.053325	 -0.015435	  0.130372	  0.068534	  0.066451	 -0.072658	 -0.111542	  0.147061	 -0.126883	 -0.108736	  0.203549
 -0.100674	  0.072536	 -0.042870	 -0.014741	  0.116623	  0.033634	  0.049511	 -0.065959	 -0.128723	  0.141209	 -0.139181	 -0.097335	  0.187379
 -0.076489	  0.060582	 -0.079076	  0.006243	  0.128004	  0.023259	  0.035431	 -0.048942	 -0.116702	  0.141774	 -0.118721	 -0.115058	  0.210554
 -0.083752	  0.062970	 -0.096327	  0.017186	  0.137241	  0.048363	  0.052019	 -0.045417	 -0.131211	  0.143428	 -0.112107	 -0.087922	  0.252901
 -0.081289	  0.055608	 -0.098063	 -0.006690	  0.120634	  0.037582	  0.053093	 -0.090462	 -0.110209	  0.137955	 -0.132029	 -0.083923	  0.268895
 -0.033052	  0.031587	 -0.065451	 -0.008415	  0.114095	 -0.010885	  0.055616	 -0.069017	 -0.111640	  0.136882	 -0.140689	 -0.141634	  0.219671
 -0.051128	  0.026103	 -0.047588	 -0.003854	  0.085090	 -0.015179	  0.054203	 -0.029671	 -0.127075	  0.147173	 -0.147779	 -0.133519	  0.151994
 -0.014374	  0.031485	 -0.039235	 -0.004190	  0.074735	 -0.002311	  0.040104	 -0.037272	 -0.114954	  0.187864	 -0.141425	 -0.118441	  0.160302
  0.002419	  0.032692	 -0.027625	  0.003920	  0.051571	 -0.007132	  0.068705	 -0.040178	 -0.132192	  0.169602	 -0.149674	 -0.097824	  0.158657
 -0.003975	  0.038618	 -0.026868	  0.001233	  0.034511	  0.007145	  0.095049	 -0.056058	 -0.118131	  0.158728	 -0.154133	 -0.117260	  0.132887
  0.007558	  0.039421	 -0.036240	 -0.030704	  0.058205	  0.015933	  0.079137	 -0.056944	 -0.103579	  0.183215	 -0.166225	 -0.118146	  0.133332
 -0.010463	 -0.005268	 -0.045899	 -0.046755	  0.076619	  0.027423	  0.078904	 -0.054158	 -0.069200	  0.209138	 -0.160290	 -0.128562	  0.187500
 -0.035013	 -0.011461	 -0.043706	 -0.074673	  0.080896	  0.042064	  0.108854	 -0.079702	 -0.047921	  0.202477	 -0.160140	 -0.137141	  0.201586
 -0.031657	  0.014429	 -0.047923	 -0.046476	  0.098315	  0.040896	  0.127836	 -0.057257	 -0.053140	  0.227211	 -0.126621	 -0.135853	  0.197242
 -0.036465	  0.000103	 -0.050048	 -0.027614	  0.081355	  0.030640	  0.138798	 -0.044509	 -0.088253	  0.260080	 -0.128916	 -0.169336	  0.170370
 -0.044662	 -0.009016	 -0.065433	 -0.016890	  0.040122	  0.031714	  0.153064	 -0.077684	 -0.108332	  0.273807	 -0.135946	 -0.206495	  0.164936
 -0.049917	 -0.001386	 -0.059562	 -0.013623	  0.034466	  0.040996	  0.156384	 -0.096948	 -0.114706	  0.242612	 -0.096726	 -0.192075	  0.205806
