# Supplementary material for: A fluorescent photoimmunoconjugate for imaging of cholesteatoma
Source: Sci Rep. 2022 Nov 19;12:19905. doi: 10.1038/s41598-022-22072-9 (PMC9675863; doi:10.1038/s41598-022-22072-9)
Supplement: Supplementary file 2 — Supplementary Information 2. [file 41598_2022_22072_MOESM2_ESM.zip › Data/ABR-52-2]

:RUN-2	LEVEL SWEEP	TEMP:NaN	6/6/2018	12:24 PM	NaNHR:
:SW EAR: R	SW FREQ: 8.00	# AVERAGES: 512	REP RATE (/sec): 40	DRIVER: RS Tweeter	SAMPLE (�sec): 40	
:NOTES-
:CHAMBER-CH4B-PXI
:CFTS Version: V2.7.2 (R850)
:LEVELS:20;25;30;35;40;45;50;55;60;65;70;75;80;
:DATA
 -0.006689	  0.050692	  0.011944	 -0.021400	 -0.071763	  0.021993	  0.083386	 -0.026500	  0.012130	  0.037590	  0.028844	  0.046315	 -0.006537
  0.015661	  0.047952	  0.010265	 -0.038648	 -0.022729	  0.007536	  0.060576	 -0.016299	  0.037135	  0.011438	  0.027295	  0.045449	 -0.008751
  0.011098	  0.033695	 -0.040095	 -0.023691	 -0.010217	 -0.027263	  0.008597	  0.004970	  0.035403	  0.014423	 -0.012021	  0.035264	 -0.015758
  0.044160	 -0.008856	 -0.056030	  0.026581	 -0.018966	 -0.047872	 -0.037577	  0.029362	  0.022904	  0.017864	 -0.016484	  0.015494	 -0.038297
  0.055600	  0.026668	 -0.013435	  0.066183	 -0.062564	 -0.049931	 -0.033808	  0.031092	  0.007069	  0.004235	 -0.016005	  0.005930	 -0.025770
  0.010395	  0.040417	  0.006016	  0.031161	 -0.093944	 -0.031421	 -0.006214	  0.037435	  0.028782	  0.024143	 -0.001291	  0.017724	 -0.031184
 -0.010173	  0.025016	  0.035109	 -0.025611	 -0.039276	 -0.018937	  0.002538	  0.047172	  0.046158	  0.013867	 -0.012156	  0.000690	 -0.023056
 -0.007699	  0.021440	 -0.021860	 -0.036396	  0.013655	  0.025664	 -0.024591	  0.028420	  0.042640	  0.003100	 -0.032472	  0.004932	  0.013108
  0.026533	 -0.014433	 -0.077256	 -0.002455	  0.003969	 -0.012113	 -0.000985	  0.014075	  0.024397	 -0.002477	 -0.022836	  0.019481	  0.031491
  0.030701	 -0.011946	 -0.046499	  0.013258	 -0.020016	 -0.016062	  0.004985	 -0.001864	 -0.006815	  0.002395	  0.021435	  0.026833	  0.005632
  0.041390	 -0.002837	  0.014915	  0.019891	  0.006251	 -0.000349	  0.004490	 -0.003453	  0.012768	 -0.010285	  0.039337	  0.040426	 -0.012473
  0.024562	 -0.025720	  0.042254	 -0.040974	  0.047234	  0.027897	 -0.013443	  0.009952	 -0.012633	 -0.045056	  0.041653	  0.007554	 -0.015475
 -0.016487	 -0.021505	 -0.006794	 -0.024919	  0.077310	  0.028463	 -0.012178	 -0.008518	 -0.049550	 -0.050701	  0.025907	 -0.044670	 -0.002355
 -0.030270	 -0.043387	 -0.038470	  0.008439	  0.048569	  0.002813	  0.014055	 -0.007725	 -0.034986	 -0.061852	 -0.005391	 -0.064757	  0.016663
 -0.050752	 -0.032806	 -0.009924	  0.042451	  0.005428	  0.013148	 -0.005894	 -0.036562	 -0.034246	 -0.035847	 -0.004857	 -0.024957	  0.005516
 -0.044260	 -0.002802	  0.024935	  0.019574	  0.004063	 -0.008842	  0.006702	 -0.039540	  0.003633	  0.007813	  0.005426	 -0.030926	 -0.001223
  0.004233	  0.010215	  0.051871	 -0.018549	  0.029666	  0.015530	 -0.002404	 -0.012888	 -0.036331	  0.000435	  0.006466	 -0.027879	 -0.000815
  0.002417	 -0.012676	  0.043951	 -0.027584	  0.023729	  0.020693	 -0.010280	 -0.018281	 -0.056583	 -0.000678	 -0.017636	 -0.017995	  0.008783
 -0.047879	 -0.042779	  0.042649	  0.010248	  0.023723	  0.023354	 -0.012391	 -0.009525	 -0.029330	  0.014151	 -0.019485	 -0.028852	  0.031927
 -0.052540	 -0.036346	  0.026455	  0.022439	  0.055880	  0.025700	 -0.025564	 -0.021323	 -0.012545	  0.055445	 -0.035726	 -0.026056	  0.068573
 -0.031218	 -0.031147	  0.051451	 -0.008601	  0.037897	  0.009566	 -0.042220	 -0.008003	 -0.000010	  0.081176	 -0.038288	 -0.002311	  0.126925
 -0.005345	  0.016155	  0.062950	  0.006809	  0.049272	  0.037776	 -0.037751	 -0.016493	 -0.001006	  0.079247	 -0.037715	  0.063612	  0.117183
  0.020423	  0.023728	  0.021943	  0.047069	  0.053990	  0.024847	 -0.022803	 -0.026428	  0.044651	  0.027080	 -0.008523	  0.090915	  0.171126
 -0.022109	  0.011395	 -0.022490	  0.099631	  0.044521	 -0.000059	 -0.053110	 -0.011884	  0.038513	  0.016665	 -0.031082	  0.088413	  0.182630
 -0.025219	 -0.022459	 -0.021426	  0.108543	  0.033793	 -0.011687	 -0.045171	 -0.034683	  0.063610	  0.037618	 -0.017981	  0.067657	  0.185663
 -0.034312	  0.019311	  0.011058	  0.042524	  0.046737	 -0.027036	  0.025233	 -0.035756	  0.086374	  0.029103	  0.001076	  0.095278	  0.226480
 -0.054591	  0.037503	  0.008247	 -0.008695	  0.060905	  0.016965	  0.043518	 -0.038491	  0.104717	  0.040841	  0.020203	  0.122026	  0.230254
 -0.038989	  0.024552	 -0.012312	  0.025826	  0.095223	  0.056098	  0.044978	 -0.012412	  0.150751	  0.009965	  0.020627	  0.101799	  0.200751
 -0.046450	  0.024912	 -0.051964	  0.043618	  0.067644	  0.009124	  0.004807	 -0.023436	  0.145340	  0.037583	  0.051002	  0.120707	  0.162459
 -0.029536	  0.017603	 -0.027244	  0.026042	  0.027884	 -0.031536	 -0.010866	 -0.025404	  0.133087	  0.050764	  0.080296	  0.132473	  0.179788
 -0.051517	 -0.026235	 -0.008595	 -0.028003	  0.004072	 -0.028377	  0.069695	 -0.043549	  0.124095	  0.067096	  0.102609	  0.132500	  0.190974
 -0.057320	 -0.079435	 -0.005025	 -0.058874	  0.062851	  0.017704	  0.080664	 -0.031240	  0.109099	  0.094123	  0.122764	  0.168415	  0.221158
 -0.043915	 -0.049377	 -0.038030	 -0.034089	  0.097913	  0.074354	  0.071130	  0.014575	  0.117323	  0.125726	  0.113865	  0.199447	  0.255678
 -0.045655	 -0.000694	 -0.072485	 -0.012669	  0.067420	  0.099640	  0.053372	  0.017589	  0.122521	  0.107573	  0.124862	  0.184590	  0.303379
 -0.052132	 -0.025896	 -0.040863	 -0.014263	  0.023245	  0.080398	 -0.004877	  0.043136	  0.122150	  0.108283	  0.138111	  0.191605	  0.361891
 -0.046953	 -0.025997	 -0.031848	 -0.047441	  0.014393	  0.055399	 -0.001321	  0.025654	  0.127433	  0.131133	  0.180586	  0.265712	  0.409261
 -0.045596	 -0.041816	 -0.010574	 -0.034192	  0.026728	  0.064524	  0.036302	 -0.008847	  0.166719	  0.174710	  0.230478	  0.334046	  0.439588
 -0.049978	 -0.037054	 -0.027569	  0.017717	  0.033501	  0.103373	  0.022120	  0.005513	  0.235047	  0.192729	  0.274113	  0.379981	  0.438248
 -0.046404	  0.012191	 -0.058615	  0.049712	  0.039516	  0.095817	 -0.004781	  0.042198	  0.272308	  0.186691	  0.282085	  0.390812	  0.399110
 -0.034319	  0.067888	 -0.062630	 -0.008187	  0.006350	  0.059075	 -0.017464	  0.063755	  0.261749	  0.230009	  0.274323	  0.357489	  0.325753
 -0.050052	  0.081700	 -0.048332	 -0.090384	  0.015638	  0.032876	  0.005749	  0.092686	  0.289963	  0.276145	  0.249853	  0.296420	  0.257100
 -0.084829	  0.026035	 -0.040744	 -0.091721	  0.020684	  0.081150	  0.034460	  0.114988	  0.294787	  0.302171	  0.210776	  0.216143	  0.199612
 -0.085488	  0.012098	 -0.076011	 -0.017732	  0.028112	  0.156197	  0.083758	  0.132929	  0.329335	  0.295565	  0.174110	  0.182412	  0.130633
 -0.040840	  0.032800	 -0.080849	  0.021004	  0.049028	  0.156097	  0.101682	  0.132984	  0.331973	  0.234586	  0.142861	  0.149059	  0.108986
 -0.006783	  0.071811	 -0.086140	  0.001841	  0.038412	  0.124993	  0.102910	  0.128258	  0.280028	  0.149007	  0.098259	  0.073277	  0.031364
 -0.041633	  0.062877	 -0.070100	 -0.067121	  0.056493	  0.107539	  0.130709	  0.109988	  0.224220	  0.088733	 -0.027922	  0.009832	 -0.053213
 -0.041752	 -0.000824	 -0.074336	 -0.045323	  0.067316	  0.157752	  0.154042	  0.062378	  0.211137	  0.038012	 -0.121670	 -0.051724	 -0.112304
 -0.038558	  0.022285	 -0.110118	 -0.002840	  0.064058	  0.190602	  0.148161	  0.028556	  0.129018	 -0.005014	 -0.180763	 -0.076494	 -0.146763
 -0.021277	  0.050073	 -0.084761	  0.041806	  0.065058	  0.147963	  0.064933	 -0.009995	  0.030264	 -0.049962	 -0.229461	 -0.078700	 -0.136602
  0.011383	  0.065348	 -0.019567	  0.031848	  0.047702	  0.117216	  0.002941	 -0.074447	 -0.024123	 -0.112097	 -0.219627	 -0.093060	 -0.114121
 -0.007128	  0.033626	  0.026105	  0.016415	  0.048678	  0.091003	 -0.042882	 -0.121585	 -0.040618	 -0.140203	 -0.206608	 -0.109999	 -0.100544
 -0.047047	 -0.024820	  0.044857	  0.036648	  0.068182	  0.092659	 -0.028751	 -0.174738	 -0.057267	 -0.140774	 -0.179926	 -0.060493	 -0.123081
 -0.061894	 -0.034249	  0.015806	  0.067792	  0.116944	  0.111848	 -0.049700	 -0.218599	 -0.114150	 -0.134748	 -0.157797	 -0.044486	 -0.130350
 -0.038219	 -0.041547	 -0.005035	  0.088758	  0.115167	  0.052852	 -0.124806	 -0.227795	 -0.151863	 -0.158530	 -0.163518	 -0.061091	 -0.164431
 -0.030834	 -0.029782	  0.063807	  0.057069	  0.062650	 -0.038037	 -0.186967	 -0.224762	 -0.124808	 -0.156386	 -0.137008	 -0.095973	 -0.138964
 -0.028019	 -0.045420	  0.086381	  0.050178	  0.017311	 -0.069989	 -0.173922	 -0.225703	 -0.069246	 -0.152616	 -0.164374	 -0.120258	 -0.111905
 -0.020643	 -0.062120	  0.043487	  0.088243	  0.012935	 -0.028421	 -0.148240	 -0.222175	 -0.057751	 -0.122892	 -0.152268	 -0.095495	 -0.079840
  0.008105	 -0.017898	 -0.003749	  0.121410	  0.047623	  0.001267	 -0.129247	 -0.225704	 -0.089079	 -0.076303	 -0.116676	 -0.048250	 -0.069408
 -0.009752	  0.027278	 -0.017345	  0.096490	  0.057588	 -0.008757	 -0.163202	 -0.189350	 -0.062107	 -0.012132	 -0.059786	  0.014713	 -0.018036
  0.000420	  0.033588	  0.010783	  0.042766	  0.038169	 -0.052303	 -0.166275	 -0.158050	  0.023876	  0.009853	 -0.017280	  0.049999	  0.080628
  0.002837	  0.035244	  0.011520	  0.022150	 -0.003054	 -0.073641	 -0.137996	 -0.136956	  0.050161	  0.010641	  0.013391	  0.098040	  0.204109
  0.013650	 -0.005705	 -0.018585	  0.003807	 -0.039016	 -0.051337	 -0.083150	 -0.121768	  0.059264	  0.033196	  0.058583	  0.165580	  0.279739
  0.005784	 -0.036359	 -0.089220	  0.016874	 -0.024449	 -0.018471	 -0.067849	 -0.094832	  0.103613	  0.122354	  0.091285	  0.234530	  0.322752
 -0.008027	 -0.024022	 -0.081767	 -0.015475	 -0.007098	 -0.024418	 -0.040273	 -0.055744	  0.159316	  0.186317	  0.149456	  0.285543	  0.343880
 -0.038301	 -0.012016	 -0.019196	 -0.054673	 -0.029231	 -0.023031	 -0.030924	 -0.027116	  0.227106	  0.246804	  0.203364	  0.305056	  0.307735
 -0.033337	 -0.005325	  0.025566	 -0.065762	 -0.044868	  0.007467	  0.037505	 -0.015909	  0.227188	  0.285368	  0.196668	  0.316152	  0.288182
 -0.042513	 -0.005331	  0.002272	 -0.057348	 -0.005995	  0.061680	  0.128025	  0.012503	  0.254183	  0.279252	  0.142279	  0.302239	  0.303760
 -0.080456	 -0.008867	 -0.023797	 -0.017625	  0.045028	  0.124078	  0.162237	  0.053974	  0.259535	  0.231155	  0.105661	  0.253327	  0.236453
 -0.037777	 -0.014911	 -0.010733	 -0.004101	  0.059725	  0.150680	  0.158842	  0.094805	  0.268535	  0.163651	  0.115739	  0.258800	  0.128292
 -0.016775	 -0.018320	 -0.004332	 -0.025971	  0.032970	  0.111161	  0.130039	  0.106178	  0.263823	  0.177583	  0.101512	  0.232863	  0.063651
 -0.045181	  0.042533	  0.013902	 -0.018643	  0.019928	  0.096838	  0.114814	  0.046326	  0.196700	  0.165149	  0.040888	  0.169316	  0.007532
 -0.038478	  0.047786	  0.009849	  0.042086	  0.030898	  0.133625	  0.077229	  0.033268	  0.189110	  0.136590	 -0.005627	  0.084742	 -0.008975
 -0.022195	  0.030771	 -0.036524	  0.050846	  0.050982	  0.131623	  0.076551	  0.005121	  0.190909	  0.074637	 -0.090068	  0.054039	 -0.004512
 -0.014863	  0.033306	  0.016328	  0.021768	  0.077075	  0.146170	  0.043390	 -0.008579	  0.166688	  0.020441	 -0.119852	  0.022691	 -0.003817
 -0.006969	  0.066178	  0.044354	  0.018992	  0.071776	  0.128946	  0.034662	 -0.013025	  0.120613	 -0.036110	 -0.166472	  0.050211	 -0.018904
 -0.017313	  0.087370	  0.005823	  0.053503	  0.034778	  0.075671	  0.028880	 -0.031607	  0.103119	 -0.069371	 -0.187040	  0.048527	 -0.003017
 -0.037745	  0.098605	 -0.034551	  0.087891	  0.028601	  0.106455	  0.041801	 -0.082963	  0.085451	 -0.039604	 -0.159995	  0.052117	  0.033018
 -0.058630	  0.109548	 -0.059756	  0.143287	  0.075386	  0.130776	  0.045888	 -0.131448	  0.088237	 -0.037412	 -0.155739	  0.076829	  0.078049
 -0.058773	  0.080664	  0.018004	  0.126523	  0.085690	  0.136470	  0.022284	 -0.123085	  0.077242	 -0.037097	 -0.142787	  0.105668	  0.121796
 -0.068741	  0.041198	  0.039942	  0.102221	  0.060613	  0.070053	 -0.007447	 -0.136640	  0.050788	 -0.041532	 -0.086971	  0.179546	  0.161274
 -0.035813	  0.032186	  0.006868	  0.100433	 -0.006333	  0.020915	 -0.028037	 -0.159817	  0.076810	  0.000642	 -0.034233	  0.248602	  0.188200
 -0.014207	  0.015169	 -0.032024	  0.131919	 -0.011096	  0.006862	  0.000271	 -0.146311	  0.113717	  0.043772	  0.058803	  0.326240	  0.239397
 -0.016655	  0.008254	  0.016838	  0.111353	  0.005679	  0.021181	 -0.011589	 -0.113854	  0.192980	  0.082804	  0.134725	  0.345163	  0.258112
 -0.039404	  0.011565	  0.042776	  0.058646	  0.038471	  0.037237	 -0.036693	 -0.112011	  0.214872	  0.164986	  0.176619	  0.347282	  0.266112
 -0.045046	  0.038435	  0.024642	  0.039214	  0.062923	  0.022174	 -0.000473	 -0.132650	  0.213411	  0.210599	  0.185953	  0.333299	  0.270066
 -0.042491	  0.037218	 -0.014380	  0.041729	  0.048594	  0.031923	  0.026138	 -0.149130	  0.251512	  0.192990	  0.230788	  0.342817	  0.245362
 -0.045822	  0.063581	 -0.020983	  0.046575	  0.017120	  0.059517	  0.083081	 -0.142163	  0.309024	  0.187547	  0.275097	  0.336112	  0.234666
 -0.047885	  0.068504	  0.012727	  0.048050	  0.058892	  0.068581	  0.084522	 -0.082903	  0.351390	  0.221719	  0.306296	  0.295798	  0.221309
 -0.041374	  0.066952	  0.026532	  0.058450	  0.095101	  0.064485	  0.040972	 -0.025493	  0.350509	  0.220636	  0.255286	  0.252162	  0.161548
 -0.072049	  0.055561	  0.048860	  0.023031	  0.079317	  0.030331	  0.019836	  0.028695	  0.326214	  0.245701	  0.196360	  0.219255	  0.118929
 -0.061281	  0.041465	  0.013733	  0.039289	  0.089349	 -0.007914	  0.067917	  0.052423	  0.339108	  0.227858	  0.131113	  0.233037	  0.082907
 -0.022379	  0.045060	 -0.003635	  0.042656	  0.051399	  0.020932	  0.101973	  0.057527	  0.317051	  0.161187	  0.066812	  0.202547	  0.074242
  0.004542	  0.047453	  0.022091	  0.050830	  0.084422	  0.057654	  0.051728	  0.027602	  0.261004	  0.092054	  0.027910	  0.152998	  0.075874
  0.023355	  0.029873	  0.040691	  0.034398	  0.096823	  0.065191	  0.007147	  0.000918	  0.232901	  0.064557	  0.014685	  0.113366	  0.038003
 -0.031486	  0.024193	  0.062215	  0.024354	  0.101369	  0.044265	  0.033704	 -0.033629	  0.244685	  0.065685	 -0.046692	  0.080443	 -0.015060
 -0.046488	  0.037234	  0.054396	  0.052385	  0.062991	  0.035205	  0.060672	 -0.056001	  0.250674	  0.011881	 -0.084908	  0.061614	 -0.045565
 -0.006782	  0.050640	  0.076043	  0.073980	  0.044825	  0.066968	  0.055533	 -0.059464	  0.177503	 -0.038357	 -0.159909	  0.007563	 -0.031652
 -0.023972	  0.059743	  0.119108	  0.079956	  0.064490	  0.090872	  0.028118	 -0.125937	  0.117019	 -0.063578	 -0.155359	  0.010100	 -0.055290
 -0.030212	  0.064394	  0.130297	  0.064106	  0.082999	  0.061973	 -0.033523	 -0.169381	  0.071640	 -0.077162	 -0.139221	  0.037573	 -0.067526
 -0.017818	  0.040124	  0.105534	  0.044002	  0.055815	  0.039052	 -0.062914	 -0.203326	  0.050441	 -0.063702	 -0.161713	  0.006985	 -0.082500
 -0.011075	  0.012326	  0.093877	  0.060890	  0.022487	 -0.003415	 -0.053365	 -0.179654	  0.081353	 -0.049707	 -0.136279	  0.011027	 -0.092302
 -0.008751	  0.042603	  0.077583	  0.088300	 -0.014075	 -0.000505	 -0.040268	 -0.160378	  0.042310	 -0.043681	 -0.152604	  0.037400	 -0.110934
  0.011992	  0.059661	  0.095437	  0.094614	 -0.038830	  0.004330	 -0.070944	 -0.211062	 -0.004214	 -0.057172	 -0.152889	  0.018649	 -0.091771
  0.031950	  0.065308	  0.123315	  0.071891	  0.009552	  0.009862	 -0.142577	 -0.235846	 -0.024065	 -0.055641	 -0.144242	  0.011951	 -0.051173
  0.008256	  0.025753	  0.120852	  0.008912	  0.031088	  0.012165	 -0.144233	 -0.235586	  0.031673	 -0.038708	 -0.135996	  0.020110	 -0.030708
 -0.007520	 -0.008640	  0.090973	  0.002486	  0.009275	 -0.059763	 -0.099219	 -0.218385	  0.064067	 -0.038136	 -0.123269	  0.051696	 -0.028787
 -0.011716	  0.015643	  0.085226	  0.022079	 -0.002850	 -0.127152	 -0.075861	 -0.220191	  0.044501	 -0.044224	 -0.120168	  0.086698	  0.010047
 -0.017203	  0.052117	  0.092290	  0.029125	 -0.012314	 -0.103434	 -0.095470	 -0.228223	  0.041416	 -0.048421	 -0.130033	  0.102842	  0.056380
  0.001820	  0.064730	  0.113502	 -0.004318	 -0.015627	 -0.065414	 -0.095987	 -0.228065	  0.085654	 -0.058768	 -0.109518	  0.105232	  0.098577
  0.015661	  0.058585	  0.128170	 -0.008730	 -0.009086	 -0.096400	 -0.083923	 -0.227846	  0.138337	 -0.044788	 -0.060999	  0.158147	  0.151575
 -0.003041	  0.077615	  0.087567	  0.010854	 -0.027249	 -0.150982	 -0.057379	 -0.202092	  0.172220	 -0.008912	 -0.017970	  0.182216	  0.202025
 -0.018058	  0.070437	  0.074503	  0.008751	 -0.090093	 -0.146704	 -0.034147	 -0.208737	  0.179213	  0.008101	  0.023391	  0.233967	  0.215461
  0.004693	  0.071764	  0.062703	 -0.028785	 -0.089487	 -0.107803	 -0.000909	 -0.183733	  0.162970	  0.061245	  0.026635	  0.308078	  0.245974
  0.040297	  0.061488	  0.050663	 -0.055766	 -0.056430	 -0.056337	  0.045508	 -0.119770	  0.198745	  0.144286	  0.072393	  0.335915	  0.282296
  0.030698	  0.024671	  0.038545	 -0.042076	 -0.023804	 -0.003485	  0.067159	 -0.058288	  0.265514	  0.197259	  0.114559	  0.384903	  0.347396
  0.002231	  0.017157	  0.034525	 -0.027848	 -0.044561	 -0.003571	  0.095159	 -0.044837	  0.297329	  0.210144	  0.172074	  0.424852	  0.438908
 -0.008274	  0.027129	  0.007161	 -0.023671	 -0.064224	 -0.018450	  0.114866	 -0.047801	  0.300595	  0.220560	  0.223228	  0.483652	  0.431565
  0.005272	  0.060060	  0.014072	 -0.040854	 -0.050549	  0.013283	  0.119106	 -0.028501	  0.295992	  0.252965	  0.236214	  0.504633	  0.423190
  0.072043	  0.063118	  0.071167	 -0.042571	  0.004058	  0.048837	  0.151252	  0.021120	  0.341774	  0.306023	  0.245281	  0.496095	  0.424011
  0.074316	  0.096163	  0.086659	 -0.030573	  0.030430	  0.037551	  0.174675	  0.049888	  0.394703	  0.319866	  0.271192	  0.522356	  0.425801
  0.048695	  0.084835	  0.073356	  0.022216	  0.029169	  0.037568	  0.176895	  0.047546	  0.396138	  0.293906	  0.302255	  0.533121	  0.423897
  0.017247	  0.034003	  0.050521	  0.032289	  0.030066	  0.055721	  0.174731	  0.020409	  0.424475	  0.253740	  0.307390	  0.508061	  0.372859
 -0.023815	  0.028391	  0.074742	  0.021155	  0.050819	  0.053820	  0.179073	  0.029827	  0.442399	  0.262538	  0.289860	  0.513566	  0.318787
 -0.005597	  0.048340	  0.093373	  0.022228	  0.076381	  0.080472	  0.179223	  0.030188	  0.453481	  0.291400	  0.273357	  0.512283	  0.262067
 -0.029982	  0.068314	  0.101823	 -0.003842	  0.118157	  0.152777	  0.168696	  0.013938	  0.436338	  0.297178	  0.262764	  0.460712	  0.215198
 -0.024666	  0.017380	  0.070575	  0.008950	  0.110646	  0.151892	  0.171098	  0.019684	  0.424963	  0.251043	  0.251950	  0.429518	  0.173407
 -0.026799	  0.029448	  0.040267	  0.033343	  0.080411	  0.120443	  0.182770	 -0.003780	  0.413549	  0.215229	  0.215384	  0.372853	  0.143559
 -0.041169	  0.047459	  0.035979	  0.056037	  0.085045	  0.078948	  0.194089	  0.004358	  0.403690	  0.192491	  0.153922	  0.329378	  0.095256
 -0.062821	  0.040029	  0.053872	  0.060429	  0.124718	  0.111893	  0.195436	  0.004142	  0.350646	  0.218097	  0.102277	  0.301503	  0.039460
 -0.046816	  0.045132	  0.077432	  0.060342	  0.127667	  0.145189	  0.183431	 -0.024127	  0.312552	  0.234795	  0.064006	  0.274182	 -0.023327
 -0.031537	  0.073748	  0.067169	  0.054270	  0.126245	  0.111553	  0.107684	 -0.036131	  0.290847	  0.206191	  0.070246	  0.241147	 -0.067877
 -0.052949	  0.089291	  0.040988	  0.064743	  0.110699	  0.081868	  0.119959	 -0.016989	  0.243996	  0.133492	  0.055285	  0.191341	 -0.084212
 -0.062945	  0.079201	  0.014624	  0.092484	  0.137045	  0.027676	  0.121610	 -0.013211	  0.199916	  0.109767	  0.024363	  0.117176	 -0.107659
 -0.038767	  0.059228	  0.073984	  0.098619	  0.090320	  0.020042	  0.120892	 -0.070565	  0.167870	  0.109015	 -0.025577	  0.026812	 -0.172950
  0.005716	  0.032830	  0.112849	  0.111690	  0.109510	  0.042658	  0.123554	 -0.112747	  0.165227	  0.085489	 -0.068823	  0.020317	 -0.232041
  0.038628	  0.030566	  0.123903	  0.089704	  0.099491	  0.077395	  0.071019	 -0.159771	  0.134943	  0.030750	 -0.082223	  0.014641	 -0.244560
  0.006253	  0.016920	  0.085638	  0.090364	  0.058449	  0.075792	 -0.003642	 -0.191361	  0.114841	 -0.056241	 -0.049637	 -0.030008	 -0.251561
 -0.015322	  0.020191	  0.064586	  0.094956	  0.062916	  0.043195	 -0.017196	 -0.174494	  0.079602	 -0.103874	 -0.050446	 -0.074996	 -0.240017
 -0.042708	  0.043398	  0.073619	  0.083979	  0.090017	  0.017988	  0.025770	 -0.194415	  0.071556	 -0.084344	 -0.120546	 -0.126329	 -0.266173
 -0.018133	  0.088506	  0.081890	  0.033876	  0.146355	  0.010509	  0.015340	 -0.207208	  0.045807	 -0.067241	 -0.168788	 -0.113073	 -0.298168
  0.041104	  0.081335	  0.081170	  0.008339	  0.149217	 -0.010212	 -0.005326	 -0.212718	  0.018750	 -0.127148	 -0.210144	 -0.123351	 -0.321278
  0.040219	  0.045956	  0.084974	  0.031425	  0.121446	 -0.057057	 -0.041357	 -0.221243	 -0.005942	 -0.132547	 -0.200000	 -0.108031	 -0.300084
  0.043916	  0.035878	  0.084002	  0.066979	  0.078414	 -0.067518	 -0.051437	 -0.244488	 -0.038911	 -0.103205	 -0.156715	 -0.114822	 -0.287723
  0.015677	  0.029013	  0.097518	  0.062820	  0.058122	 -0.114976	 -0.076134	 -0.275317	 -0.059422	 -0.076283	 -0.157262	 -0.113328	 -0.271110
  0.004709	  0.025904	  0.085369	  0.017288	  0.083494	 -0.116565	 -0.087061	 -0.266319	 -0.048717	 -0.041923	 -0.165796	 -0.093895	 -0.236164
  0.026307	  0.029594	  0.077640	  0.011721	  0.072847	 -0.098479	 -0.104961	 -0.272390	 -0.014031	 -0.051587	 -0.166396	 -0.023321	 -0.181424
  0.047382	  0.016869	  0.053754	  0.014285	  0.043412	 -0.114656	 -0.083437	 -0.257633	  0.029550	 -0.087605	 -0.098632	  0.029088	 -0.138899
  0.041066	  0.030839	  0.028606	  0.061781	  0.008983	 -0.156111	 -0.081105	 -0.237476	  0.021827	 -0.086735	 -0.046247	  0.075990	 -0.120924
  0.014121	  0.011430	  0.020205	  0.072148	 -0.024754	 -0.158789	 -0.066184	 -0.185335	  0.020799	 -0.039502	 -0.011864	  0.082686	 -0.109013
  0.023336	  0.016701	  0.048553	  0.019918	  0.019574	 -0.119184	 -0.035958	 -0.156071	  0.062824	 -0.004092	 -0.044935	  0.105715	 -0.095650
  0.024764	  0.015902	  0.091515	 -0.002355	  0.014997	 -0.101757	 -0.024558	 -0.123380	  0.070848	 -0.023671	 -0.088023	  0.146001	 -0.067224
  0.004351	  0.008476	  0.089163	 -0.002757	 -0.003496	 -0.119761	 -0.001181	 -0.113863	  0.108258	 -0.052031	 -0.070140	  0.144507	 -0.018196
  0.008827	  0.043694	  0.060977	 -0.011507	 -0.008706	 -0.137768	  0.034433	 -0.090900	  0.110615	 -0.053158	 -0.071796	  0.161452	 -0.024807
 -0.029529	  0.035879	  0.032261	 -0.038910	  0.037046	 -0.119323	  0.097985	 -0.024678	  0.113077	 -0.025971	 -0.083050	  0.154101	 -0.086123
 -0.040316	  0.061711	  0.042486	 -0.102597	  0.094326	 -0.096975	  0.176932	 -0.026426	  0.108908	 -0.012112	 -0.105931	  0.133259	 -0.106159
 -0.026475	  0.038855	  0.067016	 -0.098403	  0.063070	 -0.052276	  0.158650	 -0.034390	  0.083616	 -0.056033	 -0.137826	  0.102493	 -0.115170
 -0.003913	  0.002436	  0.067202	 -0.034272	 -0.021796	 -0.069760	  0.112321	 -0.052861	  0.056553	 -0.128101	 -0.134814	  0.112438	 -0.131500
 -0.014130	  0.031941	  0.038339	 -0.025308	 -0.067637	 -0.081452	  0.131715	 -0.057412	 -0.028532	 -0.109319	 -0.125854	  0.104905	 -0.124372
 -0.021348	  0.058305	  0.035816	 -0.059092	 -0.022100	 -0.047027	  0.141891	 -0.087715	 -0.097782	 -0.091640	 -0.119592	  0.116460	 -0.153766
 -0.035514	  0.069012	  0.019460	 -0.060228	  0.007781	 -0.004660	  0.134640	 -0.154212	 -0.117613	 -0.055707	 -0.121812	  0.084448	 -0.155245
 -0.060887	  0.049909	  0.002055	 -0.080134	  0.007677	  0.037116	  0.124137	 -0.224507	 -0.089811	 -0.089188	 -0.145676	  0.048887	 -0.150836
 -0.041384	  0.020516	  0.018592	 -0.054857	  0.017674	  0.033545	  0.077756	 -0.213937	 -0.093652	 -0.149369	 -0.200523	  0.060010	 -0.129990
 -0.034417	  0.004954	  0.032468	 -0.027067	  0.053348	 -0.009676	  0.053989	 -0.180083	 -0.082669	 -0.130420	 -0.182028	  0.061865	 -0.103870
 -0.036257	  0.018710	  0.006914	 -0.049490	  0.072793	 -0.079278	  0.063487	 -0.203927	 -0.075703	 -0.080977	 -0.146726	  0.057310	 -0.104905
 -0.045945	  0.038924	 -0.015056	 -0.048705	  0.098290	 -0.074689	  0.062439	 -0.207687	 -0.062339	 -0.045647	 -0.137757	  0.080624	 -0.104541
 -0.046651	  0.047347	  0.004537	 -0.020934	  0.078118	 -0.020524	  0.056581	 -0.164500	 -0.018312	 -0.028715	 -0.161560	  0.063062	 -0.089722
 -0.028765	  0.015253	  0.023475	  0.031523	  0.064747	 -0.015211	  0.035244	 -0.133002	  0.028315	 -0.060569	 -0.124292	  0.046026	 -0.059917
  0.004794	  0.013973	  0.044481	  0.090761	  0.028816	 -0.052571	  0.042457	 -0.123462	  0.061203	 -0.054968	 -0.053495	  0.079917	 -0.032642
  0.008259	  0.043561	  0.002890	  0.089680	  0.024551	 -0.063209	  0.052639	 -0.133456	  0.069762	 -0.014205	 -0.069200	  0.119728	 -0.023386
 -0.002452	  0.057466	  0.008610	  0.044590	  0.041541	 -0.066017	  0.110090	 -0.107720	  0.057118	 -0.036870	 -0.084039	  0.124773	 -0.039140
 -0.002521	  0.058268	  0.044617	  0.048987	  0.049356	 -0.033177	  0.108409	 -0.088561	  0.047324	 -0.039133	 -0.051752	  0.089264	 -0.079112
  0.021588	  0.043650	  0.079724	  0.062533	  0.016175	  0.000100	  0.089677	 -0.103902	  0.035080	 -0.033700	 -0.029380	  0.086808	 -0.040810
  0.043674	  0.055000	  0.071631	  0.041108	 -0.002053	 -0.022099	  0.069301	 -0.110859	  0.043725	 -0.006288	 -0.032957	  0.054856	 -0.017857
  0.069796	  0.037547	  0.035250	 -0.020536	  0.035965	 -0.063818	  0.049785	 -0.083747	  0.004244	  0.051205	 -0.031927	  0.068760	 -0.047226
  0.069087	  0.032838	  0.026406	 -0.073688	  0.058269	 -0.085491	  0.090541	 -0.056758	 -0.029531	  0.053278	 -0.059463	  0.068478	 -0.083815
  0.080604	  0.003128	  0.007549	 -0.023868	  0.006954	 -0.105093	  0.097851	 -0.090192	 -0.048744	  0.012316	 -0.089869	 -0.010239	 -0.116880
  0.090603	 -0.025543	  0.010910	  0.003236	 -0.038539	 -0.077304	  0.075951	 -0.063065	 -0.069521	 -0.019417	 -0.106608	 -0.040888	 -0.117886
  0.089779	 -0.011984	  0.002044	 -0.033526	 -0.000170	 -0.039924	  0.043936	 -0.051659	 -0.051506	 -0.072368	 -0.090802	 -0.004113	 -0.083360
  0.089510	  0.018372	 -0.040342	 -0.054063	  0.042573	 -0.034644	  0.041215	 -0.054822	 -0.068179	 -0.078601	 -0.096226	  0.010061	 -0.085270
  0.076459	  0.058443	 -0.058323	 -0.077807	  0.033818	 -0.069294	  0.070478	 -0.068901	 -0.101478	 -0.036710	 -0.091556	  0.028047	 -0.108634
  0.026635	  0.061232	 -0.052159	 -0.033226	  0.023820	 -0.060019	  0.081061	 -0.056658	 -0.086697	 -0.057771	 -0.091658	  0.041956	 -0.149198
  0.010874	  0.046662	 -0.016044	 -0.008343	 -0.003660	 -0.025479	  0.042864	 -0.051261	 -0.073474	 -0.103826	 -0.107031	  0.034515	 -0.165571
  0.008807	  0.044016	 -0.003446	 -0.060876	  0.035540	 -0.036843	 -0.023110	 -0.086549	 -0.057422	 -0.136691	 -0.138782	  0.034277	 -0.174262
  0.017842	  0.045451	 -0.024907	 -0.083578	  0.068830	 -0.089478	 -0.060885	 -0.131003	 -0.078513	 -0.136535	 -0.167289	  0.032327	 -0.170787
  0.004024	  0.050649	 -0.031366	 -0.089043	  0.066134	 -0.136110	 -0.063780	 -0.112005	 -0.122632	 -0.094534	 -0.145760	  0.019891	 -0.165737
  0.007387	  0.073338	 -0.042386	 -0.054323	  0.015632	 -0.132221	 -0.017456	 -0.091718	 -0.144176	 -0.090283	 -0.171996	  0.039022	 -0.170652
  0.003242	  0.042813	 -0.036121	 -0.039415	 -0.003146	 -0.098398	 -0.009701	 -0.144651	 -0.130097	 -0.108369	 -0.154691	  0.003220	 -0.136671
 -0.008857	  0.038091	 -0.024280	 -0.043618	  0.010564	 -0.089203	 -0.061149	 -0.209462	 -0.105787	 -0.142425	 -0.175975	 -0.029240	 -0.122110
 -0.046984	  0.054519	 -0.037150	 -0.091706	  0.018256	 -0.123273	 -0.055239	 -0.177727	 -0.110758	 -0.167530	 -0.176245	 -0.008948	 -0.112383
 -0.056165	  0.058214	 -0.042597	 -0.121794	  0.016981	 -0.171734	  0.011482	 -0.129323	 -0.088044	 -0.138274	 -0.180811	 -0.006864	 -0.072126
 -0.047879	  0.115679	 -0.057946	 -0.106275	 -0.020653	 -0.142592	  0.041498	 -0.129799	 -0.088660	 -0.102099	 -0.182305	  0.000549	 -0.080095
 -0.045152	  0.103563	 -0.049275	 -0.087642	 -0.051663	 -0.072627	  0.044225	 -0.138075	 -0.136691	 -0.123772	 -0.153676	  0.004121	 -0.074149
 -0.057843	  0.095238	 -0.037307	 -0.108302	 -0.042804	 -0.079461	  0.053781	 -0.079055	 -0.132974	 -0.139523	 -0.154167	 -0.014138	 -0.075192
 -0.035443	  0.073993	 -0.050916	 -0.117328	 -0.012247	 -0.110514	  0.042615	 -0.065901	 -0.092941	 -0.107149	 -0.148768	 -0.022911	 -0.078382
 -0.023373	  0.036134	 -0.032985	 -0.073419	 -0.022582	 -0.124241	  0.042823	 -0.105654	 -0.046512	 -0.082324	 -0.132944	  0.028416	 -0.089565
 -0.027461	  0.031005	 -0.051859	 -0.060188	 -0.027246	 -0.092244	  0.025308	 -0.145128	 -0.043091	 -0.041952	 -0.118744	  0.068615	 -0.091310
 -0.042440	  0.034515	 -0.017235	 -0.057961	  0.002872	 -0.058645	  0.014523	 -0.099926	 -0.044146	 -0.036735	 -0.089764	  0.071276	 -0.090058
 -0.014801	  0.012878	 -0.003062	 -0.104386	 -0.004308	 -0.055424	 -0.016423	 -0.045179	 -0.054443	 -0.062914	 -0.090345	  0.010766	 -0.109451
 -0.014347	  0.009412	 -0.024073	 -0.155955	 -0.008578	 -0.062060	 -0.043568	 -0.037355	 -0.016536	 -0.092512	 -0.087125	 -0.000329	 -0.124501
 -0.041797	  0.013341	 -0.055248	 -0.107152	 -0.009563	 -0.077800	 -0.040927	 -0.041760	 -0.004394	 -0.086405	 -0.072244	 -0.003779	 -0.106998
 -0.016028	  0.037152	 -0.056451	 -0.042247	 -0.043339	 -0.105611	 -0.026191	 -0.064882	  0.005657	 -0.041979	 -0.030873	 -0.010767	 -0.089313
 -0.026742	  0.035716	 -0.045483	 -0.018711	 -0.043914	 -0.075072	 -0.023682	 -0.023829	  0.014475	 -0.031328	 -0.053209	 -0.011858	 -0.066268
 -0.021593	  0.023615	 -0.007232	 -0.040545	  0.008391	 -0.057870	 -0.030495	 -0.015423	 -0.015111	 -0.034439	 -0.073832	 -0.007405	 -0.054495
 -0.021771	 -0.009231	  0.000973	 -0.074522	  0.051628	 -0.068350	 -0.077281	 -0.011662	 -0.020351	 -0.063865	 -0.076849	 -0.040023	 -0.060691
 -0.007899	 -0.014571	 -0.042111	 -0.080280	  0.061298	 -0.082175	 -0.091765	 -0.028502	 -0.005214	 -0.072660	 -0.098680	 -0.004811	 -0.041860
 -0.004920	  0.019696	 -0.068021	 -0.053332	  0.042864	 -0.103433	 -0.038750	 -0.042061	 -0.016405	 -0.033473	 -0.158847	  0.072275	 -0.059896
 -0.034013	  0.058747	 -0.035623	 -0.040690	  0.006799	 -0.083232	 -0.015254	 -0.050297	 -0.029827	  0.018485	 -0.143227	  0.090998	 -0.039695
 -0.032906	  0.084252	  0.011920	 -0.042666	 -0.020361	 -0.045467	 -0.021110	 -0.054055	 -0.029470	  0.012370	 -0.109725	  0.043931	 -0.016851
 -0.034878	  0.068885	  0.005711	 -0.066886	  0.036054	 -0.036035	 -0.048127	 -0.064952	 -0.012531	 -0.007200	 -0.120713	  0.011337	 -0.019217
 -0.023728	  0.043430	 -0.039165	 -0.059964	  0.006459	 -0.100315	 -0.077673	 -0.034086	 -0.029986	 -0.009281	 -0.130251	  0.008277	 -0.038018
 -0.020392	  0.036284	 -0.031248	 -0.036158	 -0.048934	 -0.103822	 -0.048568	 -0.029963	 -0.040601	 -0.006267	 -0.144523	  0.019546	 -0.046398
 -0.014683	  0.032408	 -0.018393	 -0.049475	 -0.057096	 -0.061717	 -0.020721	 -0.073083	 -0.055039	 -0.007055	 -0.098589	  0.049664	 -0.037771
 -0.044360	 -0.049362	 -0.025647	 -0.041483	 -0.064100	 -0.023452	 -0.047958	 -0.037252	  0.021059	 -0.021546	  0.025681	 -0.013477	 -0.045707
 -0.009133	 -0.050164	 -0.024941	 -0.045231	 -0.064318	 -0.008352	 -0.055786	 -0.028955	 -0.007558	 -0.047543	 -0.000073	 -0.012380	 -0.037691
  0.023421	 -0.061341	 -0.007646	 -0.051918	 -0.051599	 -0.024598	 -0.026131	 -0.034421	 -0.014773	 -0.020095	 -0.026665	 -0.004888	 -0.012421
  0.060801	 -0.051406	 -0.008129	 -0.054666	 -0.035772	 -0.016300	 -0.009620	 -0.033046	  0.011343	 -0.007970	 -0.001168	 -0.013369	  0.017428
  0.038560	 -0.018364	 -0.008106	 -0.049099	 -0.019165	  0.012466	 -0.007400	 -0.025244	 -0.010479	 -0.001933	 -0.000190	 -0.017503	  0.045734
  0.035677	  0.002186	 -0.024195	 -0.036418	 -0.030922	 -0.009551	 -0.000590	 -0.011569	 -0.019034	  0.010511	  0.008717	 -0.023938	  0.017222
  0.002707	  0.025562	 -0.022239	 -0.018520	 -0.015727	  0.025316	 -0.015780	  0.002154	 -0.022815	  0.017032	 -0.007780	 -0.009433	  0.033170
 -0.033089	  0.021734	 -0.030804	  0.010009	  0.007950	  0.028958	 -0.025463	 -0.021321	 -0.021236	  0.045875	 -0.004057	 -0.016375	  0.005231
 -0.049437	  0.030092	  0.014449	 -0.003134	 -0.017733	  0.006796	 -0.008655	 -0.061456	  0.013639	  0.054809	 -0.022138	 -0.011717	  0.005731
 -0.022602	  0.034759	  0.008318	  0.013356	 -0.005141	  0.004764	  0.031026	 -0.071713	  0.039434	  0.047624	  0.013981	  0.029374	  0.076319
  0.013896	  0.023062	 -0.001639	  0.031005	  0.029407	 -0.015183	  0.008612	 -0.024082	  0.047902	  0.016071	  0.017178	 -0.027740	 -0.038816
  0.011929	  0.032208	  0.006842	  0.055098	  0.029099	 -0.025058	 -0.034832	 -0.009036	  0.024854	  0.022494	  0.017027	 -0.044761	 -0.037675
 -0.022855	  0.034382	  0.021078	  0.040355	  0.030199	  0.010584	 -0.033841	  0.033395	 -0.006993	  0.037052	  0.065268	  0.031309	  0.068434
 -0.033190	  0.039352	  0.041279	  0.024072	  0.052250	 -0.014757	 -0.010994	  0.033070	 -0.034489	  0.010336	 -0.007160	  0.008305	 -0.049917
  0.006462	  0.024252	  0.021342	  0.023413	  0.067417	 -0.050737	  0.019975	  0.073836	 -0.040918	 -0.013364	 -0.031441	 -0.003886	 -0.084775
  0.017403	  0.007291	  0.009752	  0.035828	  0.039278	  0.000118	  0.045449	  0.100398	 -0.014730	 -0.007029	  0.035471	  0.077921	  0.028165
 -0.010516	 -0.027739	 -0.000097	  0.047406	  0.019335	  0.053205	  0.059684	  0.082694	  0.003827	 -0.015159	  0.014580	  0.048427	 -0.021222
 -0.013149	 -0.022452	  0.012828	  0.017831	  0.023469	  0.040960	  0.043744	  0.045194	 -0.007781	 -0.057270	 -0.044530	 -0.061415	 -0.095519
  0.007831	 -0.000228	  0.023587	  0.006260	  0.011494	  0.016162	  0.038509	  0.016015	  0.013267	 -0.023288	 -0.020893	  0.019901	  0.053966
  0.019644	  0.006176	 -0.006032	 -0.004163	 -0.005420	 -0.011340	  0.030049	 -0.028661	  0.025479	 -0.046606	 -0.031808	  0.045643	  0.072342
  0.008722	  0.011840	  0.003030	 -0.010086	 -0.000758	 -0.009617	 -0.028682	 -0.056383	  0.012375	 -0.094833	 -0.084827	 -0.024168	 -0.033915
 -0.008686	  0.031152	  0.036971	  0.006042	  0.031506	  0.035453	 -0.022860	 -0.057624	  0.018947	 -0.038722	 -0.062147	  0.022449	  0.028314
  0.003154	  0.022329	  0.053696	  0.022728	  0.029036	  0.043822	 -0.033267	 -0.075448	  0.019281	 -0.052253	 -0.025178	  0.054635	  0.085140
 -0.020030	  0.042712	  0.009622	  0.026637	  0.016896	  0.021277	 -0.021676	 -0.058024	 -0.022960	 -0.057341	 -0.058306	  0.000786	 -0.022476
 -0.046170	  0.064604	  0.023037	 -0.010607	  0.044807	  0.025677	  0.010711	 -0.044066	 -0.028190	 -0.005053	 -0.006404	  0.008774	  0.012408
 -0.040499	  0.042235	  0.042715	 -0.024451	  0.040280	  0.022372	 -0.004246	 -0.025173	 -0.029097	  0.007467	  0.016027	  0.047964	  0.071398
 -0.047656	  0.032136	  0.067019	 -0.021646	  0.032626	  0.015790	 -0.018757	 -0.045228	 -0.013457	 -0.042363	 -0.020588	  0.008847	 -0.060148
 -0.065061	  0.008212	  0.036296	 -0.049191	  0.054420	 -0.009337	 -0.004844	 -0.037646	 -0.013814	 -0.051511	 -0.003968	  0.021178	 -0.040862
 -0.024688	  0.057682	  0.014310	 -0.066122	  0.077577	 -0.025197	  0.031460	 -0.019156	 -0.008833	 -0.053181	  0.026002	  0.047702	  0.021908
 -0.001984	  0.099267	  0.036251	 -0.056909	  0.117274	 -0.010548	  0.034173	 -0.013570	 -0.047955	 -0.060573	 -0.006712	 -0.039895	 -0.092392
  0.028881	  0.093129	  0.035758	 -0.076132	  0.119527	 -0.014419	  0.026231	 -0.007948	 -0.053939	 -0.044861	 -0.028225	 -0.037960	 -0.047554
  0.044453	  0.069253	  0.060066	 -0.085992	  0.077221	 -0.019897	  0.043858	 -0.023096	 -0.016596	 -0.022339	 -0.002262	  0.014268	  0.063237
  0.026556	  0.086850	  0.036193	 -0.046844	  0.038394	 -0.048388	  0.036366	 -0.011760	  0.009239	 -0.038942	 -0.007173	 -0.029859	 -0.008341
  0.022110	  0.100584	  0.008633	 -0.046876	  0.062880	 -0.085545	  0.004919	  0.028164	  0.014934	 -0.033201	  0.010082	 -0.022527	 -0.021548
  0.004110	  0.083992	  0.038602	 -0.034458	  0.076687	 -0.084590	  0.010534	  0.036003	  0.026196	 -0.051930	  0.024045	  0.043838	  0.095769
 -0.043660	  0.039211	  0.081524	 -0.027426	  0.074574	 -0.092433	  0.039605	  0.071066	  0.000357	 -0.122859	 -0.003387	  0.009903	  0.018716
 -0.044478	  0.021142	  0.113604	 -0.011857	  0.091965	 -0.074245	  0.069056	  0.093637	 -0.008942	 -0.120672	 -0.012919	 -0.016667	 -0.030002
 -0.023300	  0.067080	  0.105455	 -0.006497	  0.107811	 -0.072740	  0.046090	  0.078720	 -0.021104	 -0.112889	  0.041696	  0.054728	  0.092861
 -0.037743	  0.088950	  0.127703	 -0.007237	  0.111719	 -0.057548	  0.020186	  0.035545	 -0.028794	 -0.096121	  0.049600	 -0.015177	  0.025433
 -0.080345	  0.079400	  0.117029	 -0.035865	  0.113063	 -0.062181	 -0.016180	  0.015268	 -0.031886	 -0.091833	 -0.029150	 -0.057283	 -0.018004
 -0.071894	  0.051866	  0.084487	 -0.051802	  0.140328	 -0.044575	  0.008028	 -0.026438	 -0.002319	 -0.050715	  0.009030	 -0.000484	  0.108272
 -0.086145	  0.057757	  0.060698	 -0.043709	  0.147717	 -0.016277	  0.012902	 -0.042768	  0.008472	 -0.064559	  0.007977	 -0.020320	  0.064421
 -0.092779	  0.065656	  0.059455	 -0.048984	  0.101087	 -0.003288	 -0.000762	 -0.068709	 -0.007679	 -0.040230	 -0.010123	 -0.079344	 -0.015841
 -0.076843	  0.074660	  0.094090	 -0.060548	  0.076417	 -0.030416	  0.023335	 -0.065418	 -0.002685	 -0.018816	  0.033124	 -0.016281	  0.075225
 -0.044312	  0.069745	  0.108886	 -0.043477	  0.103962	 -0.018752	  0.010330	 -0.034220	 -0.003072	 -0.040437	  0.017294	  0.033023	  0.062928
 -0.068460	  0.072452	  0.135040	 -0.039454	  0.119380	 -0.041130	  0.001293	 -0.050423	  0.027829	 -0.049998	 -0.008878	 -0.030936	 -0.060153
 -0.081347	  0.069300	  0.121383	 -0.055982	  0.134359	 -0.058963	 -0.014709	 -0.053110	  0.054700	 -0.037872	  0.046019	  0.029519	  0.033188
 -0.072987	  0.065300	  0.068132	 -0.035155	  0.131007	 -0.045656	 -0.004079	 -0.071429	  0.073745	 -0.020111	  0.047535	  0.038500	  0.061464
 -0.095209	  0.075983	  0.031043	 -0.036715	  0.106949	 -0.062606	 -0.011283	 -0.056936	  0.074776	 -0.041086	  0.010243	 -0.005819	 -0.059482
 -0.088977	  0.088885	  0.021142	 -0.047630	  0.104835	 -0.070262	 -0.011578	 -0.039903	  0.059855	 -0.013503	  0.021190	  0.046724	  0.035664
 -0.091663	  0.063714	  0.040503	 -0.052873	  0.127565	 -0.053795	 -0.026637	 -0.020051	  0.046700	 -0.027996	  0.020278	  0.048399	  0.086670
 -0.072236	  0.087934	  0.027264	 -0.025633	  0.129117	 -0.073743	 -0.025546	 -0.009903	  0.018926	 -0.059316	 -0.003076	 -0.030859	 -0.042103
 -0.031056	  0.090293	  0.031552	 -0.027365	  0.104601	 -0.078045	 -0.027344	 -0.008397	  0.004323	 -0.053499	  0.004432	  0.004630	 -0.018702
 -0.007359	  0.089515	  0.032170	 -0.058535	  0.100996	 -0.071872	 -0.046292	 -0.007996	  0.033502	 -0.072218	  0.023639	  0.046308	  0.050817
 -0.027384	  0.076575	  0.023088	 -0.069965	  0.079415	 -0.064811	 -0.061547	  0.003120	  0.051252	 -0.123540	 -0.014727	 -0.022709	 -0.083816
 -0.028572	  0.078930	  0.047529	 -0.070600	  0.066892	 -0.049067	 -0.048029	 -0.012881	  0.103657	 -0.084906	  0.008955	 -0.006498	 -0.069910
 -0.039345	  0.070198	  0.101079	 -0.067263	  0.082932	 -0.046195	 -0.035521	 -0.007503	  0.117418	 -0.018991	  0.045762	  0.049434	  0.008778
 -0.057883	  0.031301	  0.111855	 -0.069594	  0.085613	 -0.058252	 -0.040474	 -0.036467	  0.093703	 -0.017164	 -0.009124	 -0.047846	 -0.107066
 -0.058041	  0.047901	  0.085138	 -0.078455	  0.066462	 -0.107222	 -0.049882	 -0.037667	  0.093238	 -0.030109	 -0.020961	 -0.050716	 -0.107523
 -0.034837	  0.045530	  0.101806	 -0.070095	  0.077557	 -0.107136	 -0.060933	 -0.018259	  0.091218	 -0.009293	  0.011709	  0.002349	  0.012930
 -0.034561	  0.068202	  0.100336	 -0.086626	  0.090055	 -0.097052	 -0.052656	 -0.032739	  0.081967	 -0.018521	  0.007208	 -0.046317	 -0.074912
 -0.055620	  0.064569	  0.107453	 -0.055189	  0.093066	 -0.084070	 -0.077641	 -0.057489	  0.095508	 -0.082228	 -0.011366	 -0.037537	 -0.099183
 -0.058707	  0.061069	  0.095751	 -0.031488	  0.105846	 -0.075724	 -0.084876	 -0.040541	  0.127690	 -0.071881	  0.013522	  0.027371	 -0.006558
 -0.058683	  0.047912	  0.093893	 -0.028601	  0.118110	 -0.063781	 -0.057601	 -0.069763	  0.122515	 -0.075566	  0.000409	 -0.011784	 -0.118919
 -0.053740	  0.007088	  0.105885	 -0.035716	  0.104215	 -0.096118	 -0.049455	 -0.083038	  0.088829	 -0.101547	 -0.002389	 -0.044109	 -0.192455
 -0.031979	  0.030649	  0.126733	 -0.031297	  0.104169	 -0.085596	 -0.048893	 -0.073067	  0.085959	 -0.090657	  0.040112	  0.019161	 -0.060855
 -0.002202	  0.023988	  0.131859	 -0.023087	  0.106168	 -0.102077	  0.009456	 -0.064678	  0.091466	 -0.099891	  0.000721	 -0.014526	 -0.090910
  0.016596	  0.019479	  0.113314	 -0.052600	  0.108331	 -0.114372	  0.018548	 -0.031299	  0.111865	 -0.093251	 -0.022481	 -0.032030	 -0.199884
  0.030046	  0.015037	  0.089516	 -0.088858	  0.110272	 -0.114209	 -0.005626	 -0.060877	  0.129806	 -0.074581	 -0.017659	  0.046914	 -0.069730
  0.019099	  0.016956	  0.085899	 -0.118235	  0.093304	 -0.066944	 -0.077183	 -0.074844	  0.142704	 -0.083180	 -0.003595	  0.031691	 -0.091735
  0.016977	  0.002982	  0.093751	 -0.143946	  0.073271	 -0.072906	 -0.087759	 -0.083425	  0.167917	 -0.098390	 -0.027330	 -0.039316	 -0.179919
 -0.000144	  0.010988	  0.137151	 -0.158593	  0.014604	 -0.061151	 -0.038909	 -0.104776	  0.145989	 -0.101522	  0.034938	  0.044665	 -0.062396
 -0.010174	  0.013022	  0.164537	 -0.124524	  0.027355	 -0.038793	 -0.041330	 -0.124580	  0.158757	 -0.105478	  0.036737	  0.053774	 -0.030331
 -0.045827	  0.028074	  0.175711	 -0.144027	  0.054782	 -0.047195	 -0.039289	 -0.123857	  0.170529	 -0.108356	 -0.003929	 -0.042545	 -0.149296
 -0.054352	  0.041575	  0.168209	 -0.171480	  0.052086	 -0.056783	 -0.024986	 -0.126684	  0.168172	 -0.045556	  0.028161	 -0.003197	 -0.056889
 -0.067091	  0.044601	  0.147402	 -0.160499	  0.033651	 -0.061645	 -0.015068	 -0.097619	  0.179491	 -0.005039	  0.050339	  0.027563	 -0.015239
 -0.077833	  0.052451	  0.143423	 -0.162535	  0.047082	 -0.060018	 -0.004197	 -0.078592	  0.143094	 -0.005551	 -0.006693	 -0.031382	 -0.150219
 -0.046797	  0.045810	  0.142170	 -0.141946	  0.067435	 -0.065413	 -0.020476	 -0.088691	  0.145214	  0.005540	 -0.007232	 -0.004094	 -0.102312
 -0.025240	  0.061566	  0.159706	 -0.139004	  0.064412	 -0.060374	 -0.028878	 -0.084633	  0.169435	  0.011656	  0.060340	  0.017000	 -0.042272
 -0.005056	  0.084971	  0.153347	 -0.124063	  0.048300	 -0.071770	 -0.010910	 -0.092809	  0.180817	 -0.008457	  0.056163	 -0.028620	 -0.131206
  0.001715	  0.078900	  0.180714	 -0.121699	  0.037913	 -0.089389	 -0.001479	 -0.104031	  0.175926	 -0.042472	  0.043492	 -0.024462	 -0.089757
 -0.027743	  0.063461	  0.145342	 -0.136673	  0.057068	 -0.106499	  0.014036	 -0.086792	  0.217753	 -0.025468	  0.084284	  0.020405	 -0.050134
 -0.033927	  0.083123	  0.116552	 -0.132981	  0.047573	 -0.100475	 -0.025505	 -0.087380	  0.231949	 -0.065721	  0.032478	 -0.000781	 -0.151151
  0.010077	  0.117937	  0.144360	 -0.156916	  0.043279	 -0.092201	 -0.040947	 -0.083350	  0.210380	 -0.076774	  0.035389	  0.011312	 -0.141247
  0.012290	  0.125632	  0.152031	 -0.167143	  0.038601	 -0.094969	 -0.047018	 -0.071085	  0.207293	 -0.045754	  0.068889	  0.085556	 -0.011698
 -0.032014	  0.131885	  0.164337	 -0.165735	  0.025815	 -0.083800	 -0.064301	 -0.058373	  0.196225	 -0.045846	  0.011373	  0.010620	 -0.096557
 -0.058491	  0.118419	  0.166125	 -0.164695	  0.043038	 -0.085644	 -0.071164	 -0.067662	  0.220491	 -0.064328	 -0.036888	 -0.042319	 -0.147106
 -0.060734	  0.112335	  0.160439	 -0.175646	  0.080625	 -0.077425	 -0.063301	 -0.064069	  0.250690	 -0.047967	  0.017742	  0.019849	 -0.021377
 -0.048113	  0.100322	  0.188801	 -0.143364	  0.124260	 -0.080252	 -0.032879	 -0.074844	  0.247078	 -0.091010	  0.039490	 -0.004235	 -0.064916
 -0.044048	  0.064974	  0.202316	 -0.112585	  0.132080	 -0.078933	 -0.030537	 -0.033161	  0.224143	 -0.138904	  0.018845	 -0.030262	 -0.130099
 -0.064823	  0.070336	  0.205742	 -0.084644	  0.115464	 -0.047784	 -0.038905	 -0.029496	  0.207380	 -0.100893	  0.062033	  0.046446	 -0.002827
 -0.062482	  0.078608	  0.219934	 -0.087140	  0.075503	 -0.024485	 -0.056321	 -0.062186	  0.212348	 -0.073377	  0.036909	  0.012377	 -0.018530
 -0.042905	  0.097421	  0.192689	 -0.120670	  0.072422	  0.012268	 -0.078330	 -0.062338	  0.218640	 -0.081364	 -0.013650	 -0.075840	 -0.132562
 -0.049826	  0.098911	  0.170955	 -0.130312	  0.092226	  0.023498	 -0.082920	 -0.078146	  0.239594	 -0.071753	  0.037727	 -0.012447	 -0.049778
 -0.082072	  0.099893	  0.152700	 -0.117080	  0.119606	  0.000274	 -0.090703	 -0.110742	  0.264423	 -0.044246	  0.049857	 -0.015168	 -0.055265
 -0.071632	  0.074737	  0.156438	 -0.119792	  0.132121	 -0.055305	 -0.065965	 -0.101778	  0.239830	 -0.051934	 -0.004851	 -0.068605	 -0.148434
 -0.048249	  0.089180	  0.148644	 -0.146592	  0.081202	 -0.062359	 -0.046843	 -0.063376	  0.240401	 -0.036399	 -0.001055	  0.000050	 -0.052423
 -0.019851	  0.105635	  0.157918	 -0.142692	  0.082528	 -0.070015	 -0.060061	 -0.059665	  0.279119	 -0.016797	  0.011364	  0.017470	 -0.030935
 -0.014739	  0.096345	  0.149541	 -0.173060	  0.081688	 -0.063466	 -0.080919	 -0.069910	  0.236365	 -0.066509	 -0.035295	 -0.059584	 -0.151154
 -0.024460	  0.077365	  0.175564	 -0.182945	  0.080842	 -0.086229	 -0.053202	 -0.066329	  0.213895	 -0.085376	  0.031103	  0.007247	 -0.083444
 -0.021849	  0.080539	  0.180582	 -0.199627	  0.076502	 -0.089224	 -0.024461	 -0.052628	  0.205296	 -0.099838	  0.048003	  0.023846	 -0.017982
 -0.037505	  0.093510	  0.143454	 -0.186820	  0.138390	 -0.086843	 -0.038007	 -0.052469	  0.170974	 -0.135302	  0.025189	 -0.072506	 -0.128914
 -0.044126	  0.103491	  0.152226	 -0.158557	  0.166682	 -0.057290	 -0.047223	 -0.045235	  0.186770	 -0.100147	  0.061163	 -0.041849	 -0.044644
  0.003828	  0.104204	  0.152292	 -0.156433	  0.171479	 -0.067195	 -0.034471	 -0.014047	  0.188512	 -0.083758	  0.094274	 -0.002353	  0.048102
  0.002077	  0.087118	  0.171587	 -0.142814	  0.161077	 -0.059239	 -0.041559	  0.007761	  0.176900	 -0.095555	  0.002692	 -0.080946	 -0.062779
 -0.014598	  0.040388	  0.200434	 -0.126352	  0.165214	 -0.053537	 -0.064357	  0.009870	  0.161513	 -0.076947	  0.004779	 -0.045346	 -0.051904
 -0.005775	  0.043293	  0.190244	 -0.164717	  0.169688	 -0.056688	 -0.057443	 -0.021325	  0.157471	 -0.082993	  0.078668	  0.031645	  0.036267
 -0.021000	  0.015771	  0.176582	 -0.196669	  0.161862	 -0.058728	 -0.074347	 -0.059318	  0.117580	 -0.105201	  0.038577	 -0.049851	 -0.078419
 -0.009313	  0.034781	  0.173947	 -0.222267	  0.159230	 -0.078813	 -0.078821	 -0.040190	  0.098420	 -0.096161	  0.037430	 -0.033024	 -0.073350
 -0.026360	  0.029088	  0.157211	 -0.213921	  0.142672	 -0.092844	 -0.058442	  0.002751	  0.128730	 -0.092985	  0.092746	  0.068096	  0.060811
 -0.058854	  0.045107	  0.142909	 -0.198606	  0.136026	 -0.098032	 -0.055583	  0.002451	  0.132762	 -0.132809	  0.053831	  0.019085	 -0.039563
 -0.047140	  0.050731	  0.117824	 -0.196906	  0.156869	 -0.094371	 -0.058853	 -0.037546	  0.151466	 -0.151745	  0.046164	  0.014067	 -0.066187
 -0.028215	  0.033711	  0.117693	 -0.164020	  0.159654	 -0.078951	 -0.053383	 -0.031824	  0.190363	 -0.141627	  0.092121	  0.071643	  0.036369
  0.014219	  0.052305	  0.142683	 -0.173691	  0.153332	 -0.094655	 -0.075225	 -0.034695	  0.206158	 -0.149232	  0.080481	  0.006782	 -0.003745
  0.020845	  0.068778	  0.120451	 -0.197004	  0.158642	 -0.107758	 -0.065409	 -0.019956	  0.239080	 -0.129686	  0.034607	 -0.027065	 -0.048129
  0.009248	  0.100611	  0.125429	 -0.196216	  0.143102	 -0.122961	 -0.037839	 -0.030749	  0.241836	 -0.077498	  0.089021	  0.020803	  0.048194
 -0.004443	  0.079571	  0.169661	 -0.180344	  0.108605	 -0.141474	 -0.076982	 -0.030104	  0.241214	 -0.105507	  0.109150	  0.002837	  0.020759
  0.008438	  0.074867	  0.210011	 -0.189879	  0.068386	 -0.160253	 -0.103389	 -0.027548	  0.229497	 -0.122955	  0.061868	 -0.030434	 -0.057732
 -0.003656	  0.074484	  0.230015	 -0.170146	  0.074322	 -0.149237	 -0.090459	 -0.032569	  0.217800	 -0.084976	  0.064509	  0.012132	 -0.013657
 -0.006608	  0.069669	  0.238368	 -0.125942	  0.108422	 -0.153992	 -0.085154	 -0.024647	  0.231949	 -0.039571	  0.080929	  0.038004	  0.028044
  0.003350	  0.083514	  0.197246	 -0.093678	  0.110162	 -0.168961	 -0.106899	 -0.041246	  0.261389	 -0.033263	  0.055586	  0.041670	  0.015535
 -0.012656	  0.099956	  0.151682	 -0.099009	  0.100390	 -0.148086	 -0.134190	 -0.063937	  0.256074	 -0.040321	  0.043572	  0.023021	 -0.029992
  0.003661	  0.074861	  0.137383	 -0.109396	  0.119597	 -0.142840	 -0.144501	 -0.076311	  0.257052	 -0.044824	  0.047984	  0.045991	 -0.017811
  0.019121	  0.076612	  0.139090	 -0.119782	  0.131266	 -0.113200	 -0.143648	 -0.051254	  0.232360	 -0.045932	  0.051268	  0.065022	  0.005039
  0.033229	  0.059412	  0.149924	 -0.174043	  0.137124	 -0.079323	 -0.123715	 -0.063336	  0.247271	 -0.100735	  0.052469	  0.045366	 -0.024314
  0.036328	  0.061690	  0.166920	 -0.191080	  0.176051	 -0.070572	 -0.131769	 -0.066298	  0.258774	 -0.111838	  0.056063	  0.033020	 -0.056028
  0.014093	  0.081031	  0.180356	 -0.169710	  0.204958	 -0.068494	 -0.108903	 -0.051931	  0.210541	 -0.074674	  0.063719	  0.021602	 -0.034157
  0.023350	  0.045223	  0.135679	 -0.160834	  0.199617	 -0.073376	 -0.096899	 -0.067157	  0.209173	 -0.081671	  0.048723	 -0.025762	 -0.008760
  0.009438	  0.018747	  0.129436	 -0.164057	  0.169668	 -0.071012	 -0.106543	 -0.081281	  0.213860	 -0.093321	  0.076334	 -0.048198	 -0.035324
  0.014536	 -0.012965	  0.150245	 -0.151607	  0.142171	 -0.073800	 -0.090742	 -0.068145	  0.220224	 -0.091066	  0.076643	 -0.032487	 -0.019693
  0.016236	  0.033090	  0.164794	 -0.152484	  0.161067	 -0.039692	 -0.109909	 -0.035029	  0.228325	 -0.081381	  0.068143	 -0.035497	 -0.011725
 -0.004164	  0.032257	  0.158894	 -0.160485	  0.205996	 -0.072788	 -0.132152	 -0.027203	  0.195758	 -0.056844	  0.104191	 -0.073291	 -0.029060
 -0.011181	  0.008710	  0.139201	 -0.146444	  0.237119	 -0.072433	 -0.131328	 -0.050675	  0.166990	 -0.035004	  0.082339	 -0.037094	 -0.026218
 -0.003749	  0.035122	  0.155494	 -0.125415	  0.225742	 -0.032506	 -0.102680	 -0.027445	  0.193775	 -0.056341	  0.068830	 -0.002750	  0.005312
 -0.012756	  0.036290	  0.181018	 -0.124284	  0.226556	 -0.044181	 -0.107807	 -0.042900	  0.205972	 -0.073036	  0.075983	 -0.013252	  0.017704
 -0.006268	  0.067459	  0.184799	 -0.146453	  0.248932	 -0.072775	 -0.107093	 -0.055853	  0.229472	 -0.089438	  0.074954	 -0.009567	 -0.024381
 -0.007303	  0.054981	  0.159145	 -0.142978	  0.281909	 -0.082634	 -0.086587	 -0.042680	  0.230623	 -0.067528	  0.053437	  0.005299	 -0.017480
  0.001385	  0.031120	  0.170879	 -0.126990	  0.279984	 -0.081146	 -0.055304	 -0.038686	  0.219671	 -0.015200	  0.068474	  0.008490	 -0.029419
 -0.021030	  0.030102	  0.180062	 -0.139371	  0.288696	 -0.021635	 -0.059995	 -0.075865	  0.175153	 -0.052642	  0.080903	 -0.028943	 -0.007316
 -0.043865	  0.020677	  0.177772	 -0.129345	  0.271117	 -0.019643	 -0.074837	 -0.066852	  0.166050	 -0.055875	  0.063422	 -0.027776	 -0.000825
 -0.043607	  0.014477	  0.191150	 -0.110684	  0.247922	 -0.045017	 -0.072573	 -0.029091	  0.191028	 -0.045150	  0.084016	 -0.050482	  0.003366
 -0.046054	  0.042594	  0.162169	 -0.129021	  0.242229	 -0.060917	 -0.092833	 -0.046360	  0.193934	 -0.054443	  0.081339	 -0.069705	 -0.000711
 -0.026611	  0.043121	  0.149006	 -0.140501	  0.248260	 -0.094869	 -0.081083	 -0.066733	  0.165659	 -0.064874	  0.084554	 -0.079991	 -0.009544
 -0.042809	  0.057671	  0.147052	 -0.154733	  0.261011	 -0.080961	 -0.095229	 -0.085995	  0.167730	 -0.047807	  0.099209	 -0.050345	 -0.006238
 -0.040090	  0.042230	  0.141413	 -0.211448	  0.258221	 -0.053795	 -0.091237	 -0.065541	  0.137407	 -0.043308	  0.102313	 -0.041662	  0.017113
 -0.026129	  0.038900	  0.120908	 -0.195823	  0.280404	 -0.054906	 -0.092495	 -0.038775	  0.134037	 -0.059515	  0.107295	 -0.010106	  0.045216
  0.005876	  0.050318	  0.095376	 -0.212997	  0.288986	 -0.069195	 -0.095392	 -0.045337	  0.168334	 -0.041608	  0.084644	  0.003466	  0.008390
  0.017099	  0.046022	  0.118032	 -0.217110	  0.281362	 -0.081971	 -0.121033	 -0.049972	  0.217228	 -0.061527	  0.071394	  0.029436	  0.005398
  0.008632	  0.023374	  0.131963	 -0.189441	  0.281329	 -0.094968	 -0.140224	 -0.057193	  0.212984	 -0.094858	  0.074080	  0.049952	  0.018177
  0.007567	  0.031878	  0.123230	 -0.194765	  0.272205	 -0.096563	 -0.125335	 -0.044155	  0.203248	 -0.086613	  0.046672	  0.043183	  0.046744
 -0.000609	  0.037323	  0.120294	 -0.189189	  0.258431	 -0.120568	 -0.126830	 -0.066862	  0.181772	 -0.069225	  0.031709	  0.021913	  0.052356
  0.004183	  0.037073	  0.079814	 -0.171760	  0.283834	 -0.149940	 -0.115673	 -0.062839	  0.185548	 -0.050139	  0.048137	 -0.012990	  0.033423
  0.000208	  0.032165	  0.074057	 -0.149163	  0.283749	 -0.145807	 -0.127032	 -0.092633	  0.181611	 -0.073820	  0.059405	 -0.000126	  0.049389
  0.000666	  0.037223	  0.069295	 -0.120252	  0.257079	 -0.146414	 -0.140527	 -0.115460	  0.177520	 -0.046459	  0.004385	 -0.011296	  0.009735
  0.008189	  0.037010	  0.061119	 -0.145755	  0.245588	 -0.163238	 -0.147310	 -0.116309	  0.171166	 -0.022380	 -0.012139	 -0.017576	 -0.014967
 -0.006268	  0.016392	  0.063635	 -0.158685	  0.237447	 -0.182750	 -0.120387	 -0.111671	  0.171573	 -0.029338	  0.004554	  0.005985	 -0.028113
  0.003059	  0.045813	  0.059034	 -0.153739	  0.232484	 -0.195588	 -0.112613	 -0.093323	  0.230120	 -0.032295	  0.006083	 -0.024463	 -0.012769
  0.004760	  0.087072	  0.062400	 -0.143255	  0.246322	 -0.179616	 -0.099992	 -0.090427	  0.246100	 -0.059107	 -0.004555	 -0.031974	  0.006353
  0.003732	  0.092722	  0.096012	 -0.130884	  0.253169	 -0.193822	 -0.123625	 -0.074838	  0.228765	 -0.033847	 -0.015513	 -0.030426	  0.004201
  0.002236	  0.091437	  0.098869	 -0.120054	  0.230492	 -0.213311	 -0.143577	 -0.064400	  0.212845	 -0.072226	  0.018972	 -0.030320	  0.009798
 -0.026811	  0.054964	  0.112278	 -0.131390	  0.259094	 -0.203719	 -0.120042	 -0.074321	  0.213067	 -0.070788	  0.044722	 -0.034698	  0.011786
 -0.001599	  0.051685	  0.121361	 -0.158846	  0.261072	 -0.178460	 -0.128868	 -0.086733	  0.187027	 -0.057384	  0.037300	  0.013279	  0.015015
  0.010020	  0.052144	  0.111331	 -0.140907	  0.240025	 -0.165313	 -0.099707	 -0.097582	  0.180949	 -0.059981	  0.016727	  0.057819	  0.004562
  0.000532	  0.059130	  0.085359	 -0.133979	  0.246818	 -0.155438	 -0.114115	 -0.113203	  0.174393	 -0.059235	  0.025450	  0.084113	  0.006414
  0.016020	  0.047592	  0.087798	 -0.142025	  0.234458	 -0.180890	 -0.144179	 -0.133279	  0.163080	 -0.047873	  0.014729	  0.095076	 -0.006261
  0.036576	  0.025206	  0.117895	 -0.152965	  0.209623	 -0.160536	 -0.125188	 -0.164759	  0.178939	 -0.011307	  0.033492	  0.050448	 -0.002932
  0.027589	  0.051997	  0.132344	 -0.127271	  0.231669	 -0.138885	 -0.147940	 -0.148817	  0.159307	 -0.001940	  0.045367	  0.024965	 -0.002415
  0.003871	  0.076438	  0.142658	 -0.121969	  0.249304	 -0.129289	 -0.156304	 -0.165410	  0.159564	 -0.004123	  0.035615	 -0.000405	 -0.004487
 -0.025815	  0.079502	  0.121584	 -0.139892	  0.257655	 -0.138855	 -0.126630	 -0.170340	  0.188932	 -0.004528	  0.027546	 -0.007720	 -0.025673
 -0.049797	  0.059802	  0.147822	 -0.157929	  0.233797	 -0.185282	 -0.119783	 -0.185620	  0.165481	 -0.024744	  0.034839	 -0.006231	 -0.060417
 -0.043535	  0.090143	  0.142453	 -0.168711	  0.239578	 -0.190290	 -0.117752	 -0.204852	  0.197577	 -0.025108	  0.036248	 -0.006770	 -0.028976
 -0.046808	  0.113917	  0.104933	 -0.155797	  0.251954	 -0.207750	 -0.120862	 -0.201931	  0.208912	 -0.041881	 -0.011508	  0.005927	 -0.038473
 -0.033624	  0.093898	  0.081576	 -0.132179	  0.235298	 -0.221200	 -0.134209	 -0.203860	  0.230385	 -0.026974	 -0.037331	 -0.007680	 -0.032287
 -0.021889	  0.095676	  0.079334	 -0.114758	  0.251242	 -0.207758	 -0.115694	 -0.230728	  0.218994	 -0.030097	 -0.033500	  0.002176	 -0.013768
 -0.011461	  0.063326	  0.089413	 -0.112901	  0.238201	 -0.205860	 -0.111545	 -0.243291	  0.203517	 -0.037252	  0.008236	  0.013316	 -0.003768
 -0.002476	  0.050395	  0.103284	 -0.103978	  0.225081	 -0.206357	 -0.106668	 -0.240634	  0.183371	 -0.028190	  0.025732	  0.006968	  0.041532
 -0.003414	  0.052337	  0.117092	 -0.087269	  0.210196	 -0.210878	 -0.096507	 -0.231485	  0.158287	 -0.011625	  0.027562	 -0.024292	  0.056803
 -0.004052	  0.056393	  0.069806	 -0.106767	  0.221592	 -0.223665	 -0.116347	 -0.221264	  0.154656	 -0.027219	  0.028417	 -0.024353	  0.048149
 -0.036020	  0.066842	  0.034834	 -0.137854	  0.228885	 -0.219315	 -0.121006	 -0.236982	  0.161697	 -0.043766	  0.011108	 -0.017639	  0.051447
 -0.022294	  0.059276	  0.050965	 -0.164488	  0.254217	 -0.200067	 -0.121201	 -0.223957	  0.151950	 -0.055218	 -0.001713	  0.023654	  0.058124
 -0.001037	  0.062860	  0.070580	 -0.143348	  0.300106	 -0.179090	 -0.116922	 -0.233373	  0.169905	 -0.051765	  0.026068	  0.038587	  0.061910
 -0.006502	  0.062981	  0.075891	 -0.115906	  0.310330	 -0.184677	 -0.090122	 -0.240385	  0.162055	 -0.044124	  0.014651	  0.018111	  0.090077
 -0.009728	  0.055277	  0.086833	 -0.104724	  0.301113	 -0.188025	 -0.089277	 -0.236786	  0.150795	 -0.062309	  0.019401	  0.031526	  0.076406
  0.020574	  0.038709	  0.067956	 -0.112043	  0.312454	 -0.168402	 -0.117087	 -0.256304	  0.183033	 -0.070543	  0.012172	  0.033870	  0.068385
  0.024843	  0.067865	  0.052559	 -0.097881	  0.327782	 -0.181269	 -0.103221	 -0.283754	  0.194693	 -0.068137	 -0.003577	  0.019529	  0.086392
  0.030186	  0.073145	  0.040823	 -0.071825	  0.277354	 -0.226789	 -0.109674	 -0.273527	  0.188855	 -0.044392	  0.008011	  0.026949	  0.075056
  0.049509	  0.052355	  0.067358	 -0.079313	  0.293111	 -0.223427	 -0.110199	 -0.273940	  0.172935	 -0.044920	 -0.018486	 -0.006199	  0.054119
  0.076236	  0.043362	  0.071093	 -0.127291	  0.258134	 -0.207371	 -0.131467	 -0.265985	  0.196501	 -0.063369	 -0.003485	  0.008367	  0.064400
  0.070762	  0.033920	  0.094938	 -0.164304	  0.207604	 -0.212901	 -0.135059	 -0.259825	  0.192369	 -0.046870	 -0.028331	 -0.007725	  0.069421
  0.031076	  0.039015	  0.084585	 -0.173125	  0.218667	 -0.186704	 -0.127446	 -0.276480	  0.219531	 -0.028983	  0.002675	 -0.037801	  0.067700
  0.015956	  0.039566	  0.133267	 -0.108502	  0.247526	 -0.179742	 -0.110823	 -0.266324	  0.244263	 -0.019275	  0.009910	 -0.016916	  0.052000
  0.006756	  0.058915	  0.120692	 -0.105366	  0.234359	 -0.170755	 -0.099095	 -0.251449	  0.239070	 -0.014147	 -0.005047	 -0.016182	  0.044828
  0.018332	  0.079076	  0.112126	 -0.102130	  0.220165	 -0.158565	 -0.074047	 -0.232943	  0.220017	 -0.024754	  0.013582	 -0.003932	  0.014278
  0.001223	  0.092842	  0.109553	 -0.080357	  0.249377	 -0.178766	 -0.054468	 -0.244381	  0.198909	 -0.032678	  0.014736	  0.025407	 -0.008846
 -0.016870	  0.097542	  0.124128	 -0.055818	  0.263392	 -0.171273	 -0.042706	 -0.255341	  0.189411	 -0.046018	 -0.013201	  0.007987	  0.000876
 -0.037420	  0.091025	  0.092452	 -0.040351	  0.278332	 -0.182781	 -0.042887	 -0.247321	  0.162814	 -0.050066	 -0.022484	 -0.009854	 -0.031610
 -0.067828	  0.063449	  0.076701	 -0.052127	  0.295718	 -0.173473	 -0.045632	 -0.254721	  0.133069	 -0.035119	 -0.009613	 -0.021236	 -0.035679
 -0.030033	  0.084880	  0.084503	 -0.056066	  0.275986	 -0.186233	 -0.038523	 -0.263102	  0.127379	 -0.030616	 -0.014312	 -0.041391	 -0.043516
 -0.019175	  0.056634	  0.055447	 -0.057989	  0.246592	 -0.192224	 -0.041089	 -0.259549	  0.158703	 -0.028439	 -0.003746	 -0.048990	 -0.015837
 -0.002376	  0.011686	  0.056423	 -0.063231	  0.248195	 -0.218350	 -0.044297	 -0.266079	  0.175035	 -0.046244	 -0.020864	 -0.063154	 -0.028641
  0.001214	  0.003681	  0.047209	 -0.067874	  0.264318	 -0.220251	 -0.021078	 -0.298735	  0.138594	 -0.007818	 -0.031514	 -0.034615	 -0.014672
 -0.014426	  0.011328	  0.074859	 -0.064007	  0.292235	 -0.208239	 -0.002731	 -0.319539	  0.130064	 -0.012364	 -0.025393	 -0.019542	 -0.010992
 -0.007414	 -0.021483	  0.064007	 -0.077825	  0.283208	 -0.210944	 -0.004206	 -0.301086	  0.152333	 -0.024504	  0.003113	 -0.017602	 -0.024275
 -0.012702	 -0.041566	  0.072546	 -0.061651	  0.272291	 -0.228299	  0.006901	 -0.276578	  0.177333	 -0.008846	 -0.008727	 -0.017005	 -0.012989
 -0.011005	 -0.013432	  0.098313	 -0.051884	  0.243381	 -0.238162	 -0.007653	 -0.284472	  0.215238	 -0.009478	 -0.016799	  0.009550	 -0.023995
  0.007883	  0.024315	  0.100040	 -0.049586	  0.232863	 -0.239607	 -0.032227	 -0.251631	  0.248707	 -0.025278	 -0.005419	  0.009760	 -0.064087
  0.013520	  0.042140	  0.106844	 -0.040305	  0.262952	 -0.211587	 -0.016442	 -0.247195	  0.227698	 -0.040853	 -0.011431	 -0.009340	 -0.081265
 -0.006980	  0.045417	  0.090023	 -0.039611	  0.244493	 -0.233147	  0.015424	 -0.265157	  0.198078	 -0.028482	 -0.007840	 -0.029157	 -0.062751
 -0.045155	  0.051913	  0.066757	 -0.033804	  0.264437	 -0.241173	  0.027344	 -0.277885	  0.199074	 -0.054245	 -0.004060	 -0.037990	 -0.064607
 -0.054820	  0.098302	  0.064430	 -0.024039	  0.252145	 -0.210218	  0.020338	 -0.277649	  0.227389	 -0.041053	 -0.013779	 -0.036459	 -0.084289
 -0.058279	  0.131326	  0.052545	 -0.024363	  0.250682	 -0.186936	  0.038872	 -0.293063	  0.219850	 -0.040494	 -0.019252	 -0.037292	 -0.067324
 -0.078404	  0.132027	  0.076228	 -0.033753	  0.278145	 -0.173578	  0.043728	 -0.302763	  0.183474	 -0.054739	 -0.015310	 -0.057268	 -0.030679
