# Supplementary material for: A fluorescent photoimmunoconjugate for imaging of cholesteatoma
Source: Sci Rep. 2022 Nov 19;12:19905. doi: 10.1038/s41598-022-22072-9 (PMC9675863; doi:10.1038/s41598-022-22072-9)
Supplement: Supplementary file 2 — Supplementary Information 2. [file 41598_2022_22072_MOESM2_ESM.zip › Data/ABR-52-3]

:RUN-3	LEVEL SWEEP	TEMP:NaN	6/6/2018	12:32 PM	NaNHR:
:SW EAR: R	SW FREQ: 11.32	# AVERAGES: 512	REP RATE (/sec): 40	DRIVER: RS Tweeter	SAMPLE (�sec): 40	
:NOTES-
:CHAMBER-CH4B-PXI
:CFTS Version: V2.7.2 (R850)
:LEVELS:20;25;30;35;40;45;50;55;60;65;70;75;80;
:DATA
 -0.003857	 -0.002216	 -0.066421	 -0.000190	  0.042888	  0.057177	  0.066931	  0.032342	 -0.003109	  0.011693	  0.002199	 -0.065872	 -0.010780
  0.035927	  0.049181	 -0.055060	 -0.011100	  0.013975	  0.049672	  0.037870	  0.019868	  0.018383	 -0.018781	  0.031944	 -0.051501	 -0.039345
  0.020530	  0.042524	  0.003685	 -0.048534	 -0.005084	  0.036503	  0.023708	  0.008073	 -0.011628	 -0.016342	  0.026053	 -0.001714	 -0.005863
 -0.011558	 -0.014180	  0.015457	 -0.051003	 -0.010228	  0.034880	  0.006265	 -0.017667	 -0.001120	 -0.005712	 -0.010192	  0.020762	  0.017373
  0.004375	 -0.043131	 -0.018942	 -0.040791	  0.004666	  0.001796	 -0.012108	 -0.006836	  0.002734	 -0.006942	 -0.043320	 -0.008930	  0.017367
  0.006350	 -0.028739	 -0.013686	 -0.018744	  0.015481	  0.014405	 -0.018027	  0.031017	  0.021419	  0.004397	 -0.007982	 -0.060993	 -0.029049
  0.000736	 -0.003886	 -0.019579	  0.013885	  0.021232	  0.050504	 -0.026936	  0.047978	  0.025545	 -0.021835	  0.016027	 -0.031537	 -0.090210
 -0.019642	  0.001211	 -0.029228	  0.040313	  0.039420	  0.059685	 -0.050574	  0.009590	 -0.006250	 -0.040022	  0.038570	 -0.020524	 -0.075201
 -0.012869	  0.001590	 -0.012929	  0.062429	  0.036887	  0.018356	 -0.043717	 -0.005327	  0.001375	 -0.028558	  0.014876	 -0.005273	 -0.035649
 -0.002737	 -0.043991	  0.005118	  0.063650	  0.011615	 -0.018382	 -0.043826	 -0.010446	  0.031040	  0.004285	 -0.029542	  0.026095	 -0.011496
 -0.040922	 -0.011703	 -0.005192	  0.030416	  0.008929	 -0.006632	 -0.045994	 -0.000152	  0.026276	  0.020950	 -0.063795	  0.007509	 -0.010861
 -0.012570	  0.007332	 -0.023221	  0.020833	 -0.012413	  0.017667	 -0.023034	  0.017567	  0.029432	  0.002187	 -0.069019	  0.011101	 -0.027958
  0.011163	  0.028080	  0.025798	 -0.012125	 -0.030597	 -0.003789	 -0.006298	  0.003121	 -0.019149	 -0.023737	 -0.048452	  0.004120	 -0.031362
  0.014336	  0.012524	  0.069769	 -0.028977	 -0.009224	 -0.037110	 -0.023107	 -0.006717	 -0.043718	 -0.010389	 -0.000945	  0.002571	 -0.021906
 -0.008025	  0.011619	  0.076249	 -0.015785	  0.009299	 -0.047534	 -0.031704	 -0.026334	 -0.029720	  0.009436	  0.009227	  0.015777	  0.026837
  0.017197	  0.007627	  0.037301	  0.002658	 -0.002237	 -0.040852	 -0.025719	 -0.018400	 -0.005940	 -0.008751	  0.036438	  0.028817	  0.047045
  0.039732	 -0.001967	 -0.009756	 -0.007820	 -0.016917	 -0.039069	  0.013782	 -0.021184	  0.000136	  0.006726	  0.039802	  0.012161	  0.049328
  0.026290	  0.006111	  0.013034	  0.002061	 -0.032999	 -0.077620	  0.080230	 -0.017607	 -0.019383	  0.019875	  0.021794	  0.025250	  0.044160
 -0.018961	 -0.004039	  0.014822	  0.005111	 -0.045747	 -0.053654	  0.072135	 -0.018823	 -0.005544	  0.037188	  0.023898	  0.036054	  0.081217
 -0.045496	 -0.013947	 -0.007217	 -0.006288	 -0.038946	 -0.016004	  0.050125	 -0.020062	 -0.010777	  0.064332	  0.012420	  0.056128	  0.106354
 -0.040451	  0.001486	 -0.035601	 -0.000616	 -0.016156	 -0.001333	  0.009625	 -0.010462	  0.009212	  0.047022	 -0.008203	  0.099508	  0.124887
 -0.032538	  0.029818	 -0.061328	 -0.006218	 -0.024178	 -0.006218	 -0.000618	 -0.027603	  0.032463	  0.020126	  0.004182	  0.136536	  0.144222
 -0.002579	 -0.024092	 -0.040287	 -0.002346	 -0.016493	 -0.037646	  0.015983	 -0.020067	  0.002665	  0.022915	  0.059093	  0.159369	  0.206770
 -0.023701	 -0.075393	 -0.001505	  0.000621	 -0.012921	 -0.009380	  0.047730	 -0.019470	 -0.000292	  0.084763	  0.067172	  0.150910	  0.283573
 -0.000360	 -0.099516	  0.015931	 -0.017707	  0.014749	  0.020229	  0.060853	 -0.003326	  0.036133	  0.129040	  0.086152	  0.190885	  0.303919
  0.010847	 -0.090854	  0.004040	  0.004882	  0.045636	  0.040010	  0.035209	  0.041068	  0.049138	  0.156640	  0.102918	  0.221766	  0.307945
  0.040568	 -0.052741	 -0.037893	  0.015879	  0.076845	  0.057331	  0.027399	  0.070601	  0.076852	  0.165831	  0.120242	  0.220967	  0.293034
  0.031094	 -0.011789	 -0.058911	 -0.037378	  0.080792	  0.060494	  0.040748	  0.046577	  0.068059	  0.176441	  0.137116	  0.246142	  0.269514
  0.027916	 -0.052634	 -0.050506	 -0.065215	  0.075450	  0.023249	  0.037270	  0.017196	  0.052585	  0.215127	  0.155401	  0.240966	  0.311902
  0.065018	 -0.102053	 -0.050186	 -0.029660	  0.040440	 -0.013677	  0.058378	  0.049322	  0.088862	  0.243244	  0.180521	  0.233965	  0.333009
  0.048508	 -0.104055	 -0.054922	 -0.005398	  0.057202	  0.021449	  0.035589	  0.062037	  0.111479	  0.252267	  0.168782	  0.220499	  0.356797
  0.002035	 -0.094712	 -0.103167	  0.022582	  0.101892	  0.043147	  0.018887	  0.028870	  0.114854	  0.211121	  0.127612	  0.203834	  0.350835
  0.010021	 -0.105951	 -0.078928	  0.008423	  0.079829	  0.053697	  0.046972	  0.025078	  0.118342	  0.166254	  0.140704	  0.214517	  0.333721
  0.044113	 -0.110623	 -0.019876	 -0.039477	  0.080423	  0.046049	  0.056715	  0.092735	  0.116773	  0.172811	  0.221894	  0.281938	  0.418593
  0.052772	 -0.123223	 -0.014885	 -0.053012	  0.099933	  0.058523	  0.042557	  0.096281	  0.129103	  0.188217	  0.260640	  0.377318	  0.492487
  0.070892	 -0.110628	 -0.000321	 -0.073079	  0.129924	  0.091100	  0.055455	  0.089418	  0.145799	  0.243248	  0.300147	  0.438561	  0.571031
  0.059162	 -0.076621	  0.002865	 -0.079710	  0.172480	  0.091201	  0.106545	  0.107991	  0.202196	  0.278815	  0.323137	  0.495697	  0.642155
  0.073914	 -0.016599	 -0.010008	 -0.046095	  0.152355	  0.049602	  0.139154	  0.104276	  0.228430	  0.305433	  0.326191	  0.537690	  0.631686
  0.089236	 -0.000259	  0.013373	 -0.042830	  0.099984	  0.047879	  0.137084	  0.125826	  0.210112	  0.400629	  0.388497	  0.551185	  0.638180
  0.063969	 -0.051882	  0.007995	 -0.032174	  0.064134	  0.073935	  0.110180	  0.110098	  0.271807	  0.425865	  0.437135	  0.565304	  0.634134
  0.011725	  0.001063	  0.025101	 -0.023336	  0.087231	  0.056603	  0.119139	  0.160140	  0.374089	  0.479133	  0.450579	  0.517680	  0.622302
 -0.005678	  0.040712	  0.031423	 -0.029053	  0.103445	  0.070907	  0.173747	  0.255063	  0.445321	  0.473922	  0.375463	  0.462372	  0.525404
  0.032501	  0.004381	 -0.010243	  0.029919	  0.075618	  0.070260	  0.204553	  0.283640	  0.410234	  0.392851	  0.296517	  0.356735	  0.404118
  0.073690	 -0.038508	  0.021467	  0.009947	  0.047953	  0.080215	  0.238382	  0.280513	  0.344432	  0.331898	  0.236642	  0.245651	  0.299820
  0.089930	 -0.051148	 -0.001967	  0.026028	  0.058458	  0.147138	  0.232720	  0.271286	  0.271887	  0.274451	  0.172025	  0.162497	  0.190094
  0.077166	 -0.037696	 -0.009891	  0.013888	  0.106861	  0.193083	  0.234966	  0.248256	  0.235843	  0.165594	  0.075571	  0.069082	  0.092536
  0.064040	 -0.023980	 -0.012924	 -0.003487	  0.168404	  0.223999	  0.245420	  0.175169	  0.158176	  0.058372	 -0.049585	 -0.022208	 -0.040303
  0.097588	 -0.019628	 -0.011930	  0.031414	  0.205105	  0.226703	  0.232488	  0.119915	  0.067768	 -0.008646	 -0.158067	 -0.099605	 -0.167512
  0.124106	 -0.021772	  0.019019	  0.045152	  0.201509	  0.182381	  0.181965	  0.076831	 -0.031856	 -0.059886	 -0.219660	 -0.174385	 -0.275430
  0.076177	 -0.050392	  0.016803	  0.015701	  0.170182	  0.149694	  0.080592	  0.047971	 -0.130963	 -0.141765	 -0.245014	 -0.247009	 -0.317430
  0.042545	 -0.047367	  0.060718	  0.017300	  0.149553	  0.110454	  0.021756	 -0.039379	 -0.167179	 -0.239477	 -0.285675	 -0.312638	 -0.296913
  0.037762	  0.002800	  0.077396	  0.052280	  0.143996	  0.128658	 -0.006569	 -0.141823	 -0.185783	 -0.297453	 -0.315044	 -0.336253	 -0.294070
  0.063197	 -0.003482	  0.087301	  0.068551	  0.112033	  0.072458	 -0.043738	 -0.222037	 -0.237363	 -0.320784	 -0.359769	 -0.358344	 -0.333418
  0.075295	 -0.008793	  0.081338	  0.026692	  0.054736	 -0.013078	 -0.106203	 -0.229518	 -0.280119	 -0.320977	 -0.365322	 -0.310403	 -0.343033
  0.061756	  0.009231	  0.057619	 -0.012331	  0.005937	 -0.055714	 -0.168743	 -0.235239	 -0.288981	 -0.289543	 -0.345010	 -0.264761	 -0.317140
  0.048576	  0.037487	  0.052122	 -0.023922	 -0.057483	 -0.097969	 -0.226330	 -0.246303	 -0.285068	 -0.280062	 -0.324278	 -0.221820	 -0.253222
  0.067174	  0.069848	  0.069093	 -0.034679	 -0.082848	 -0.083076	 -0.237079	 -0.223170	 -0.255256	 -0.246976	 -0.284783	 -0.192040	 -0.208344
  0.088498	  0.069736	  0.066987	 -0.038665	 -0.075873	 -0.095092	 -0.196137	 -0.156149	 -0.217619	 -0.170749	 -0.229615	 -0.100258	 -0.163913
  0.071778	  0.016689	  0.057252	 -0.099899	 -0.120577	 -0.115360	 -0.230666	 -0.123321	 -0.213366	 -0.095188	 -0.178944	  0.003844	 -0.115553
  0.049101	  0.008239	  0.047537	 -0.170793	 -0.158010	 -0.147602	 -0.257952	 -0.108196	 -0.174121	 -0.024510	 -0.095892	  0.075616	  0.011533
  0.045526	  0.030303	  0.013535	 -0.190234	 -0.168384	 -0.148802	 -0.248266	 -0.063542	 -0.090541	  0.021400	 -0.015520	  0.186751	  0.184559
  0.083284	  0.042991	 -0.007780	 -0.176140	 -0.150589	 -0.092640	 -0.199079	 -0.003629	 -0.000029	  0.056165	  0.075385	  0.293440	  0.352220
  0.127365	  0.056496	 -0.008441	 -0.167548	 -0.145916	 -0.011018	 -0.111775	  0.066674	  0.076508	  0.135075	  0.195078	  0.415816	  0.474281
  0.110521	 -0.012560	 -0.044693	 -0.142533	 -0.122957	 -0.002043	 -0.084847	  0.155564	  0.133921	  0.238634	  0.268833	  0.554163	  0.571479
  0.095400	 -0.046397	 -0.052518	 -0.170570	 -0.114649	  0.027037	 -0.064948	  0.190762	  0.192295	  0.330494	  0.372653	  0.571929	  0.616356
  0.114853	 -0.034638	 -0.084726	 -0.205722	 -0.111229	  0.067563	 -0.022649	  0.239989	  0.263317	  0.405590	  0.412690	  0.532240	  0.642943
  0.146341	 -0.005648	 -0.086646	 -0.145267	 -0.061930	  0.100892	  0.051966	  0.274169	  0.324932	  0.399258	  0.394361	  0.497216	  0.573535
  0.131665	  0.038829	 -0.045470	 -0.080037	  0.010025	  0.171612	  0.127037	  0.310079	  0.343429	  0.358398	  0.374459	  0.437150	  0.431304
  0.097735	  0.008101	 -0.037462	 -0.063615	  0.059231	  0.179521	  0.162398	  0.342175	  0.329041	  0.357804	  0.327086	  0.366689	  0.297935
  0.118422	 -0.024813	 -0.034516	 -0.102080	  0.060178	  0.175663	  0.144211	  0.339002	  0.269473	  0.345327	  0.262637	  0.284301	  0.201026
  0.164849	 -0.013827	 -0.042390	 -0.112381	  0.072470	  0.181836	  0.184122	  0.339950	  0.249790	  0.276538	  0.175585	  0.180778	  0.121194
  0.201856	  0.023564	 -0.002698	 -0.099609	  0.080809	  0.215045	  0.222086	  0.293085	  0.197558	  0.168163	  0.077704	  0.083926	  0.018460
  0.214114	  0.054178	  0.032615	 -0.045215	  0.128032	  0.235297	  0.244168	  0.244870	  0.116141	  0.053344	 -0.024605	  0.021451	 -0.097162
  0.173613	  0.041792	  0.036848	  0.027349	  0.123481	  0.192413	  0.164533	  0.211194	  0.046040	 -0.013741	 -0.090679	 -0.057479	 -0.155032
  0.153160	 -0.011935	  0.075501	  0.030810	  0.116030	  0.150370	  0.059542	  0.191569	 -0.020332	 -0.060599	 -0.165392	 -0.105881	 -0.157948
  0.128725	 -0.021516	  0.109147	  0.023835	  0.115357	  0.139603	  0.059173	  0.112758	 -0.082620	 -0.116623	 -0.211751	 -0.125774	 -0.132538
  0.150427	  0.013658	  0.156918	  0.006006	  0.076880	  0.165562	  0.083370	  0.033904	 -0.084441	 -0.171193	 -0.236110	 -0.129739	 -0.098309
  0.149370	  0.017860	  0.165189	  0.016177	  0.065160	  0.162861	  0.061887	 -0.031268	 -0.097965	 -0.185574	 -0.237238	 -0.101147	 -0.073684
  0.141777	 -0.002384	  0.116702	  0.017609	  0.042266	  0.134039	 -0.035260	 -0.048238	 -0.152413	 -0.191161	 -0.211366	 -0.036810	 -0.014006
  0.129638	 -0.049245	  0.080693	 -0.026452	  0.017182	  0.072192	 -0.140631	 -0.054623	 -0.194787	 -0.150019	 -0.131041	  0.040060	  0.060492
  0.148566	 -0.050668	  0.064752	 -0.063462	 -0.000141	  0.028154	 -0.155813	 -0.063850	 -0.193066	 -0.081463	 -0.066501	  0.132747	  0.171014
  0.191984	  0.000727	  0.082424	 -0.058296	 -0.041101	  0.003485	 -0.092959	 -0.054820	 -0.138301	 -0.083532	 -0.025792	  0.194975	  0.260804
  0.184187	  0.049879	  0.108825	 -0.052326	 -0.049351	 -0.022757	 -0.067747	 -0.034743	 -0.117899	 -0.049713	  0.010283	  0.229632	  0.259918
  0.160162	  0.024360	  0.127657	 -0.055869	 -0.043867	 -0.058841	 -0.076060	  0.007358	 -0.065114	  0.011458	  0.057053	  0.287441	  0.278857
  0.186579	 -0.030829	  0.096267	 -0.091603	 -0.051566	 -0.069825	 -0.069448	  0.035139	  0.000019	  0.073684	  0.120619	  0.320032	  0.297777
  0.239535	 -0.024774	  0.068714	 -0.170246	 -0.100164	 -0.057106	 -0.048487	  0.070479	  0.011677	  0.129604	  0.162695	  0.287018	  0.288500
  0.245242	 -0.007652	  0.068199	 -0.169013	 -0.100843	 -0.006328	 -0.000233	  0.111363	  0.025136	  0.157064	  0.206334	  0.266753	  0.272912
  0.197847	  0.003563	  0.096179	 -0.121844	 -0.106346	  0.063032	 -0.023025	  0.127602	  0.072115	  0.152736	  0.200281	  0.224495	  0.229751
  0.176299	  0.027046	  0.105018	 -0.119858	 -0.061695	  0.120110	 -0.043624	  0.132810	  0.113240	  0.143229	  0.194637	  0.160954	  0.149448
  0.177337	  0.001918	  0.104534	 -0.160693	 -0.033850	  0.085681	 -0.025571	  0.198627	  0.163256	  0.165251	  0.143521	  0.114585	  0.093672
  0.188016	 -0.002325	  0.070681	 -0.227216	 -0.051760	  0.062197	  0.029140	  0.256990	  0.166482	  0.184912	  0.072220	  0.078508	  0.071614
  0.219508	  0.035580	  0.031845	 -0.215097	 -0.039825	  0.091250	  0.067172	  0.236977	  0.157477	  0.143433	  0.033523	  0.040015	  0.067591
  0.211573	  0.033036	  0.038739	 -0.147772	 -0.017333	  0.151186	  0.023219	  0.192151	  0.105698	  0.052161	 -0.025898	 -0.020808	  0.024710
  0.157782	 -0.038356	  0.049015	 -0.119648	  0.000128	  0.149041	 -0.036872	  0.177609	  0.039433	 -0.024157	 -0.072032	 -0.080246	 -0.028761
  0.169965	 -0.088783	  0.035939	 -0.106901	  0.031088	  0.148717	 -0.049796	  0.154851	 -0.003359	 -0.048760	 -0.085431	 -0.109792	 -0.047931
  0.222461	 -0.117973	  0.029856	 -0.106853	  0.044656	  0.168911	 -0.048058	  0.101803	 -0.085463	 -0.044993	 -0.132786	 -0.115523	 -0.073718
  0.239100	 -0.071097	  0.061723	 -0.088268	  0.036901	  0.145663	 -0.024460	  0.074715	 -0.136508	 -0.104523	 -0.199332	 -0.123734	 -0.057865
  0.196183	 -0.060491	  0.074646	 -0.050552	 -0.001277	  0.114988	 -0.073772	  0.091926	 -0.166246	 -0.161567	 -0.203475	 -0.143352	 -0.064600
  0.161170	 -0.091720	  0.104162	 -0.025565	  0.018398	  0.086802	 -0.163646	  0.056464	 -0.173107	 -0.197666	 -0.193375	 -0.115442	 -0.106307
  0.176320	 -0.090393	  0.088621	 -0.038389	  0.044703	  0.048876	 -0.172162	 -0.003367	 -0.180616	 -0.169455	 -0.173664	 -0.133357	 -0.109600
  0.201074	 -0.050090	  0.075191	 -0.096640	 -0.023662	  0.004673	 -0.138169	 -0.027517	 -0.205964	 -0.120747	 -0.153094	 -0.125542	 -0.086954
  0.209619	 -0.031157	  0.088982	 -0.095302	 -0.081424	 -0.020926	 -0.166882	 -0.016769	 -0.240572	 -0.126175	 -0.118677	 -0.086663	 -0.054015
  0.200148	 -0.018675	  0.151450	 -0.099813	 -0.142451	 -0.018236	 -0.222738	 -0.051349	 -0.253267	 -0.097316	 -0.098204	 -0.072131	 -0.031218
  0.195501	 -0.013178	  0.151974	 -0.092055	 -0.161142	 -0.038652	 -0.273842	 -0.076752	 -0.208674	 -0.056692	 -0.118402	 -0.060456	 -0.070723
  0.181000	 -0.028985	  0.132805	 -0.109307	 -0.133125	 -0.056626	 -0.226895	 -0.066764	 -0.166692	 -0.009750	 -0.073017	 -0.056438	 -0.079059
  0.150652	 -0.015730	  0.116562	 -0.142786	 -0.072911	 -0.077707	 -0.216289	 -0.048648	 -0.135618	  0.029791	 -0.040023	 -0.029175	  0.002979
  0.159746	  0.002010	  0.099587	 -0.168040	 -0.087771	 -0.082754	 -0.231899	 -0.002176	 -0.095697	  0.005797	 -0.032598	  0.035627	  0.041979
  0.141108	  0.041783	  0.107766	 -0.142390	 -0.162072	 -0.063606	 -0.225014	  0.005988	 -0.087237	  0.022542	 -0.048395	  0.055808	  0.066023
  0.180265	  0.035172	  0.123264	 -0.086538	 -0.209466	 -0.036260	 -0.170295	  0.032423	 -0.071778	  0.035884	 -0.024861	  0.067837	  0.126474
  0.183691	 -0.013718	  0.095585	 -0.086858	 -0.171704	 -0.054434	 -0.096769	  0.059478	 -0.070763	  0.067111	 -0.002514	  0.071227	  0.193880
  0.184987	 -0.027691	  0.052659	 -0.120421	 -0.087603	 -0.031077	 -0.073639	  0.104646	 -0.037690	  0.148649	  0.017066	  0.115039	  0.277513
  0.195754	 -0.000782	  0.048659	 -0.146780	 -0.064396	  0.021089	 -0.052693	  0.115475	 -0.021353	  0.172761	  0.075701	  0.206699	  0.326042
  0.195437	  0.019214	  0.065405	 -0.112585	 -0.101662	  0.060645	 -0.037439	  0.113801	 -0.010720	  0.212170	  0.154216	  0.294432	  0.373675
  0.170835	 -0.019892	  0.058923	 -0.045740	 -0.129091	  0.079811	  0.010143	  0.144067	  0.029215	  0.243144	  0.187312	  0.330134	  0.396742
  0.194576	 -0.038093	  0.015791	 -0.017389	 -0.127555	  0.079937	  0.049939	  0.189142	  0.048904	  0.264819	  0.204681	  0.319191	  0.425822
  0.203633	 -0.053244	  0.024669	 -0.061600	 -0.093271	  0.077249	  0.080680	  0.200650	  0.073454	  0.307578	  0.234395	  0.311232	  0.500059
  0.209682	 -0.053677	  0.049964	 -0.117608	 -0.030958	  0.086762	  0.062585	  0.216722	  0.114755	  0.339543	  0.308094	  0.424282	  0.577492
  0.166656	 -0.029925	  0.102965	 -0.112897	 -0.061082	  0.106466	  0.084652	  0.243401	  0.161721	  0.361097	  0.392367	  0.478502	  0.602626
  0.096639	 -0.069321	  0.094447	 -0.075310	 -0.091604	  0.137092	  0.119048	  0.253666	  0.189070	  0.322542	  0.419175	  0.483919	  0.564668
  0.126775	 -0.110317	  0.039897	 -0.031756	 -0.035876	  0.140935	  0.113136	  0.282937	  0.189478	  0.302707	  0.416186	  0.489979	  0.517057
  0.180584	 -0.147669	  0.013871	  0.009899	  0.050505	  0.157060	  0.115107	  0.300620	  0.195410	  0.329416	  0.397387	  0.467448	  0.521794
  0.188467	 -0.156511	  0.038817	  0.009439	  0.113168	  0.174512	  0.124816	  0.317323	  0.224018	  0.366717	  0.400789	  0.434019	  0.538954
  0.204520	 -0.104864	  0.086366	  0.003071	  0.091143	  0.220303	  0.139110	  0.320791	  0.231044	  0.390815	  0.413040	  0.422070	  0.503888
  0.204412	 -0.058704	  0.128085	  0.046017	  0.087874	  0.244169	  0.140508	  0.309078	  0.203756	  0.367921	  0.412918	  0.423223	  0.458342
  0.159461	 -0.051243	  0.112097	  0.056945	  0.081578	  0.210806	  0.109835	  0.309158	  0.199503	  0.346247	  0.364359	  0.398307	  0.423827
  0.174817	 -0.043436	  0.061659	  0.046721	  0.098988	  0.194285	  0.092887	  0.301565	  0.214853	  0.303785	  0.310267	  0.356937	  0.406815
  0.175727	 -0.035002	  0.047949	  0.001502	  0.117759	  0.162441	  0.093354	  0.278022	  0.198879	  0.328648	  0.287125	  0.302164	  0.333298
  0.205778	 -0.045915	  0.106934	 -0.016909	  0.122948	  0.160372	  0.108649	  0.257561	  0.178025	  0.362607	  0.234333	  0.276730	  0.218939
  0.169557	 -0.035171	  0.165582	  0.024189	  0.087294	  0.145990	  0.107177	  0.215110	  0.112077	  0.296331	  0.189370	  0.179980	  0.132977
  0.141240	 -0.046666	  0.191275	  0.038874	  0.084057	  0.121723	  0.068407	  0.182796	  0.070807	  0.219094	  0.133158	  0.096402	  0.053746
  0.125135	 -0.091885	  0.144227	  0.038388	  0.146029	  0.082142	  0.020380	  0.153619	  0.067537	  0.173819	  0.061417	  0.059852	  0.006389
  0.120311	 -0.112588	  0.125890	  0.023163	  0.190537	  0.052094	  0.033086	  0.122211	 -0.008338	  0.140081	 -0.005189	 -0.034983	 -0.048730
  0.133843	 -0.065229	  0.152420	  0.011763	  0.169152	  0.084107	  0.050698	  0.123134	 -0.072425	  0.088159	 -0.026525	 -0.117393	 -0.156909
  0.114039	 -0.017941	  0.204904	  0.041567	  0.051325	  0.103904	  0.045857	  0.127618	 -0.101329	  0.007021	 -0.049810	 -0.184085	 -0.245227
  0.127480	 -0.019672	  0.188997	  0.075200	  0.010731	  0.082574	 -0.020700	  0.098331	 -0.120262	 -0.064495	 -0.117648	 -0.253767	 -0.270499
  0.122704	 -0.053424	  0.152431	  0.052397	  0.028212	  0.046487	 -0.054680	  0.062088	 -0.147870	 -0.094339	 -0.211108	 -0.288889	 -0.290411
  0.127519	 -0.049266	  0.146572	  0.046009	  0.065039	  0.024772	 -0.059722	  0.027124	 -0.163633	 -0.092152	 -0.271759	 -0.320227	 -0.331507
  0.138755	  0.004171	  0.151974	  0.026210	  0.051384	 -0.008485	 -0.107900	 -0.023036	 -0.194770	 -0.123376	 -0.281440	 -0.325255	 -0.369086
  0.132024	  0.049301	  0.161059	  0.015790	 -0.018371	  0.004816	 -0.160080	 -0.055207	 -0.227299	 -0.147262	 -0.295613	 -0.357448	 -0.426741
  0.127998	  0.035546	  0.126166	 -0.024912	 -0.062458	 -0.008223	 -0.189501	 -0.096959	 -0.247210	 -0.152259	 -0.319784	 -0.362452	 -0.399551
  0.131836	 -0.010706	  0.079738	 -0.064097	 -0.066742	 -0.053776	 -0.169187	 -0.107928	 -0.238310	 -0.191668	 -0.353373	 -0.346231	 -0.362939
  0.133268	 -0.024040	  0.044540	 -0.082544	 -0.029725	 -0.054551	 -0.152728	 -0.104039	 -0.222821	 -0.149399	 -0.366798	 -0.346311	 -0.311800
  0.096069	 -0.023750	  0.081789	 -0.105896	 -0.035469	 -0.056524	 -0.184152	 -0.102526	 -0.208783	 -0.100391	 -0.339450	 -0.320580	 -0.277665
  0.089009	 -0.038071	  0.091531	 -0.080110	 -0.064422	 -0.056844	 -0.218732	 -0.065437	 -0.192325	 -0.091797	 -0.311447	 -0.299205	 -0.227415
  0.108080	 -0.047410	  0.039405	 -0.072565	 -0.130417	 -0.094560	 -0.194890	 -0.057429	 -0.214675	 -0.076140	 -0.258473	 -0.259567	 -0.121186
  0.107661	 -0.090266	  0.010197	 -0.051765	 -0.166305	 -0.160767	 -0.172406	 -0.037339	 -0.187336	 -0.050430	 -0.237796	 -0.216764	 -0.017381
  0.119678	 -0.116655	 -0.002415	 -0.071664	 -0.142596	 -0.174091	 -0.153977	  0.029129	 -0.124394	  0.006582	 -0.212792	 -0.204520	 -0.000487
  0.110190	 -0.094877	  0.013962	 -0.119831	 -0.096554	 -0.151227	 -0.142926	  0.074177	 -0.087696	  0.053849	 -0.127608	 -0.195457	  0.002423
  0.109844	 -0.097780	  0.044019	 -0.136483	 -0.091521	 -0.139314	 -0.124640	  0.130642	 -0.060701	  0.072752	 -0.042473	 -0.168112	  0.013503
  0.156141	 -0.060730	  0.038091	 -0.119675	 -0.119795	 -0.123575	 -0.102150	  0.152592	 -0.045008	  0.036098	 -0.042361	 -0.105569	  0.032745
  0.154718	 -0.073467	  0.009109	 -0.133355	 -0.126984	 -0.137279	 -0.082115	  0.147428	 -0.037353	  0.017179	 -0.062520	 -0.072500	  0.052469
  0.149033	 -0.074809	  0.001678	 -0.162813	 -0.080902	 -0.117137	 -0.081928	  0.161161	 -0.051413	  0.023353	 -0.127466	 -0.085903	 -0.015896
  0.126322	 -0.072155	  0.016807	 -0.173273	 -0.018411	 -0.051129	 -0.071288	  0.184713	 -0.020111	  0.068986	 -0.172880	 -0.112385	 -0.084020
  0.130143	 -0.060180	  0.022293	 -0.171390	  0.013931	 -0.028193	 -0.042923	  0.183268	  0.001012	  0.089473	 -0.143443	 -0.116725	 -0.127840
  0.134781	 -0.050781	  0.021033	 -0.129451	 -0.031410	 -0.033443	 -0.014561	  0.175462	 -0.041190	  0.031532	 -0.116006	 -0.117786	 -0.143704
  0.141156	 -0.053482	 -0.037778	 -0.107939	 -0.068701	  0.001144	  0.039643	  0.191036	 -0.097672	 -0.046783	 -0.116642	 -0.145272	 -0.155423
  0.122541	 -0.083693	 -0.038820	 -0.137042	 -0.033549	  0.031240	  0.063618	  0.150336	 -0.158942	 -0.070749	 -0.155899	 -0.156234	 -0.220565
  0.081876	 -0.117881	 -0.011978	 -0.170872	  0.046371	  0.079609	  0.067390	  0.113486	 -0.134582	 -0.071389	 -0.183156	 -0.172346	 -0.288806
  0.053767	 -0.117184	 -0.028068	 -0.135999	  0.055504	  0.135269	  0.091519	  0.104498	 -0.124456	 -0.061383	 -0.194278	 -0.202894	 -0.319529
  0.037612	 -0.117298	 -0.023420	 -0.081219	  0.027576	  0.129291	  0.084370	  0.092993	 -0.158854	 -0.074110	 -0.196679	 -0.261943	 -0.290076
  0.049547	 -0.103384	 -0.067887	 -0.083662	  0.024947	  0.070653	  0.022417	  0.070315	 -0.195587	 -0.119187	 -0.216349	 -0.281909	 -0.268582
  0.072232	 -0.094577	 -0.110237	 -0.089287	  0.043357	  0.037522	 -0.040285	  0.055505	 -0.210923	 -0.177786	 -0.238130	 -0.264646	 -0.281053
  0.075582	 -0.103116	 -0.081609	 -0.069834	  0.095304	  0.054989	 -0.058296	  0.035862	 -0.195136	 -0.156120	 -0.231995	 -0.269091	 -0.289243
  0.060771	 -0.092472	 -0.001417	 -0.070506	  0.099145	  0.089982	 -0.012594	  0.019775	 -0.195720	 -0.125044	 -0.227293	 -0.300757	 -0.280964
  0.083937	 -0.127602	  0.059619	 -0.030534	  0.057736	  0.068857	 -0.012829	  0.018342	 -0.239451	 -0.139463	 -0.194869	 -0.324670	 -0.230436
  0.070992	 -0.139123	  0.029199	  0.018579	  0.019200	  0.021213	 -0.086362	  0.043313	 -0.243751	 -0.120267	 -0.164507	 -0.330813	 -0.202560
  0.064969	 -0.132044	 -0.004710	  0.018465	  0.024345	 -0.011676	 -0.123712	  0.063523	 -0.203446	 -0.099765	 -0.176831	 -0.250118	 -0.219190
  0.065134	 -0.182582	  0.011074	  0.017995	  0.071717	  0.002217	 -0.130184	  0.039040	 -0.157619	 -0.104464	 -0.219906	 -0.171382	 -0.232157
  0.057657	 -0.178530	  0.045491	  0.023447	  0.061766	  0.017154	 -0.124210	  0.017949	 -0.181392	 -0.076615	 -0.233934	 -0.146145	 -0.190595
  0.024784	 -0.150127	  0.055826	  0.018513	  0.059035	 -0.008477	 -0.126877	  0.009937	 -0.209693	 -0.053627	 -0.198066	 -0.219051	 -0.162711
  0.067973	 -0.152635	  0.047947	  0.032024	  0.030133	 -0.037545	 -0.114642	 -0.023854	 -0.184898	 -0.058738	 -0.175599	 -0.265777	 -0.164683
  0.079709	 -0.154656	  0.028328	  0.047438	  0.005296	 -0.052032	 -0.078453	 -0.022174	 -0.189920	 -0.079414	 -0.207021	 -0.237991	 -0.178940
  0.052705	 -0.155015	  0.030250	 -0.018226	  0.037775	 -0.029965	 -0.054400	 -0.032579	 -0.196110	 -0.107908	 -0.268164	 -0.235268	 -0.212146
  0.083859	 -0.137546	  0.072460	 -0.060913	  0.053758	  0.029480	 -0.082066	 -0.052969	 -0.236198	 -0.083422	 -0.301344	 -0.286711	 -0.222029
  0.100653	 -0.103977	  0.086814	 -0.067801	  0.052132	  0.044722	 -0.095663	 -0.060790	 -0.286746	 -0.062185	 -0.303532	 -0.326329	 -0.221601
  0.079538	 -0.079385	  0.058853	 -0.085483	  0.008709	  0.002618	 -0.086532	 -0.072464	 -0.269347	 -0.107255	 -0.296514	 -0.335052	 -0.239460
  0.067732	 -0.121758	  0.025661	 -0.114764	 -0.011145	 -0.000668	 -0.094159	 -0.081610	 -0.256116	 -0.172571	 -0.322892	 -0.341548	 -0.318111
  0.047122	 -0.171965	  0.023165	 -0.099036	  0.008103	  0.001957	 -0.110810	 -0.066852	 -0.259174	 -0.184075	 -0.344004	 -0.337827	 -0.376946
  0.069916	 -0.142804	  0.049572	 -0.136220	  0.027385	  0.011127	 -0.128685	 -0.090249	 -0.283953	 -0.172253	 -0.376330	 -0.323853	 -0.372009
  0.096901	 -0.094532	  0.021146	 -0.108964	  0.033167	  0.030793	 -0.149446	 -0.123903	 -0.315304	 -0.173487	 -0.348326	 -0.364901	 -0.364620
  0.107553	 -0.083143	 -0.006089	 -0.050180	  0.006147	 -0.031780	 -0.167320	 -0.124303	 -0.305130	 -0.169539	 -0.298559	 -0.376470	 -0.389021
  0.112294	 -0.081895	 -0.010720	 -0.040241	 -0.042416	 -0.064174	 -0.156910	 -0.152172	 -0.267708	 -0.194120	 -0.300479	 -0.386843	 -0.440613
  0.075590	 -0.115586	 -0.017306	 -0.067524	 -0.024855	 -0.047949	 -0.163084	 -0.146785	 -0.231053	 -0.204576	 -0.310430	 -0.343277	 -0.459459
  0.068383	 -0.114812	  0.047219	 -0.098783	 -0.033749	 -0.006756	 -0.154875	 -0.118132	 -0.254368	 -0.173494	 -0.333892	 -0.324770	 -0.448312
  0.045288	 -0.143012	  0.052286	 -0.116109	 -0.059762	 -0.011757	 -0.171734	 -0.150955	 -0.281498	 -0.135479	 -0.337917	 -0.371619	 -0.411800
  0.092565	 -0.166571	  0.002907	 -0.097334	 -0.080336	 -0.037793	 -0.156467	 -0.111154	 -0.245394	 -0.155739	 -0.330209	 -0.399887	 -0.419259
  0.135483	 -0.175236	 -0.048402	 -0.082497	 -0.129826	 -0.053273	 -0.179396	 -0.091597	 -0.225787	 -0.193638	 -0.350422	 -0.417841	 -0.449571
  0.094401	 -0.143957	 -0.060326	 -0.095826	 -0.132481	 -0.054986	 -0.160927	 -0.091845	 -0.196848	 -0.208583	 -0.338881	 -0.376843	 -0.385865
  0.051985	 -0.101941	 -0.044625	 -0.075773	 -0.102577	 -0.041619	 -0.119267	 -0.076772	 -0.231314	 -0.189588	 -0.338020	 -0.336119	 -0.329780
  0.056664	 -0.122529	 -0.040297	 -0.068415	 -0.055277	 -0.021642	 -0.133398	 -0.094041	 -0.283345	 -0.160542	 -0.355413	 -0.309582	 -0.275671
  0.053384	 -0.153208	 -0.047094	 -0.074343	 -0.047466	 -0.012016	 -0.140948	 -0.088636	 -0.258677	 -0.146203	 -0.334757	 -0.314449	 -0.258071
  0.056227	 -0.156625	 -0.077556	 -0.090890	 -0.061256	  0.014042	 -0.162087	 -0.076004	 -0.169270	 -0.175252	 -0.312564	 -0.316689	 -0.252091
  0.079187	 -0.158052	 -0.092578	 -0.112505	 -0.059101	  0.026036	 -0.150662	 -0.074135	 -0.154600	 -0.208404	 -0.311275	 -0.249863	 -0.255683
  0.050579	 -0.149353	 -0.061223	 -0.168233	 -0.026702	  0.053988	 -0.112001	 -0.073990	 -0.179917	 -0.168934	 -0.295907	 -0.208300	 -0.207507
  0.036218	 -0.129293	 -0.031522	 -0.181221	  0.003358	  0.043145	 -0.068552	 -0.056559	 -0.189329	 -0.149821	 -0.249109	 -0.168424	 -0.181527
  0.034044	 -0.135035	 -0.025721	 -0.143553	  0.030202	  0.015273	 -0.053458	 -0.027198	 -0.158509	 -0.150290	 -0.212346	 -0.184243	 -0.181412
  0.025740	 -0.161801	 -0.038608	 -0.095860	 -0.020459	 -0.037279	 -0.051721	 -0.013932	 -0.103426	 -0.148889	 -0.196681	 -0.164254	 -0.186477
  0.033067	 -0.135480	 -0.089866	 -0.060570	 -0.052523	 -0.050608	 -0.052414	 -0.022887	 -0.085224	 -0.157536	 -0.181425	 -0.145552	 -0.179380
  0.006467	 -0.108120	 -0.041142	 -0.101374	 -0.016927	  0.002441	 -0.044832	 -0.013340	 -0.131878	 -0.186086	 -0.181127	 -0.065363	 -0.156444
  0.011534	 -0.108742	  0.008134	 -0.152444	  0.008185	  0.008213	 -0.045688	 -0.018878	 -0.191952	 -0.144664	 -0.198636	 -0.045268	 -0.151908
  0.028730	 -0.126335	 -0.014760	 -0.122326	  0.010014	  0.008140	 -0.047697	  0.010233	 -0.162309	 -0.112392	 -0.176875	 -0.058872	 -0.161514
  0.049593	 -0.139882	 -0.037746	 -0.095704	  0.022703	 -0.012351	 -0.037775	 -0.010491	 -0.142573	 -0.109688	 -0.124532	 -0.082676	 -0.205952
  0.040026	 -0.096740	 -0.063656	 -0.075037	 -0.004739	  0.021041	 -0.015876	 -0.008295	 -0.112038	 -0.136733	 -0.094999	 -0.082990	 -0.203598
  0.037927	 -0.114348	 -0.051197	 -0.087308	  0.020421	  0.042943	 -0.012893	  0.017759	 -0.105528	 -0.121804	 -0.099572	 -0.090384	 -0.166420
  0.055720	 -0.128844	 -0.020396	 -0.092375	  0.029107	  0.034690	 -0.025184	 -0.025492	 -0.123046	 -0.088502	 -0.121320	 -0.075198	 -0.145222
  0.063383	 -0.129834	 -0.048701	 -0.101860	  0.025365	  0.037417	 -0.051575	 -0.017179	 -0.126551	 -0.079518	 -0.118233	 -0.067412	 -0.176481
  0.045812	 -0.120297	 -0.092939	 -0.042615	  0.024298	  0.024659	 -0.021174	 -0.000642	 -0.081285	 -0.081276	 -0.125819	 -0.088806	 -0.206803
  0.034683	 -0.108796	 -0.112173	 -0.027749	 -0.015351	  0.001991	 -0.008797	 -0.018577	 -0.089144	 -0.106759	 -0.149550	 -0.064132	 -0.209301
  0.042366	 -0.045930	 -0.073846	 -0.052273	 -0.030142	  0.000230	 -0.049277	 -0.014751	 -0.105733	 -0.128139	 -0.145470	 -0.053643	 -0.188186
  0.015491	 -0.037765	 -0.030418	 -0.074275	 -0.041517	 -0.022746	 -0.051581	 -0.029058	 -0.165557	 -0.090897	 -0.124432	 -0.051672	 -0.153750
  0.013808	 -0.087237	  0.003225	 -0.066213	 -0.017842	 -0.058857	 -0.059889	 -0.040869	 -0.151085	 -0.047067	 -0.125875	 -0.062230	 -0.173875
  0.041737	 -0.088658	 -0.027168	 -0.032519	  0.004150	 -0.022162	 -0.099085	 -0.062923	 -0.116229	 -0.051772	 -0.123573	 -0.070504	 -0.185023
 -0.001296	 -0.023712	 -0.035552	 -0.022648	  0.004357	  0.028220	 -0.038562	 -0.009366	  0.007062	 -0.007057	 -0.018543	 -0.055842	 -0.003974
  0.005976	  0.000063	  0.001212	 -0.004524	 -0.005151	  0.002626	 -0.038928	 -0.010727	 -0.003122	 -0.013363	  0.014846	 -0.048375	 -0.010516
 -0.006951	  0.005482	  0.010804	  0.008635	 -0.027075	 -0.017110	 -0.031638	  0.017660	 -0.013730	  0.009402	  0.024678	 -0.053823	 -0.012490
  0.000577	  0.020781	  0.011979	 -0.001079	 -0.002256	 -0.024057	 -0.021082	  0.007110	 -0.007167	  0.014011	  0.026632	 -0.041279	 -0.030482
 -0.002211	  0.029020	 -0.010411	 -0.010051	  0.018050	 -0.007711	 -0.037551	 -0.023495	  0.016863	  0.003082	  0.034493	 -0.017639	  0.010660
  0.016058	  0.012968	 -0.012703	 -0.014453	  0.002905	 -0.011605	 -0.016441	 -0.006524	  0.025434	 -0.021153	 -0.006585	 -0.030075	 -0.011041
  0.006580	 -0.008438	 -0.012888	 -0.023135	  0.005551	 -0.004272	  0.004913	 -0.004082	  0.026389	 -0.012742	 -0.002277	 -0.025142	 -0.009013
 -0.048384	 -0.046682	 -0.010622	 -0.027454	 -0.013084	  0.007427	 -0.011171	 -0.013123	 -0.010539	  0.006061	 -0.003854	  0.010964	  0.028264
 -0.039795	 -0.041213	 -0.002259	  0.019902	  0.002189	 -0.007156	  0.004291	  0.009230	 -0.040102	  0.011659	 -0.012526	  0.010070	  0.001438
 -0.021978	 -0.020139	  0.012377	  0.038081	  0.020419	 -0.010664	 -0.007198	  0.033805	 -0.023114	  0.021033	 -0.018810	  0.056438	  0.059570
  0.004562	 -0.024029	  0.007361	  0.027809	  0.004967	 -0.010682	  0.024130	  0.037828	  0.010467	 -0.010858	 -0.004757	  0.030293	 -0.002062
  0.015937	 -0.005340	  0.020399	  0.040227	  0.005165	 -0.003861	  0.058976	  0.053637	  0.028109	  0.010803	  0.024278	  0.083799	  0.094497
  0.010589	  0.011358	  0.010173	  0.017074	  0.005659	 -0.005514	  0.085982	  0.033499	  0.043068	 -0.000306	 -0.002074	 -0.006346	 -0.028782
  0.007033	  0.022462	  0.019268	  0.001133	  0.013746	 -0.040777	  0.074384	  0.027480	  0.047911	  0.029765	  0.067489	  0.028168	  0.079386
 -0.000243	 -0.001692	  0.001723	 -0.010490	 -0.007909	 -0.019639	  0.051797	 -0.004428	 -0.002049	  0.018876	 -0.010549	 -0.011443	 -0.038358
 -0.008267	 -0.013992	  0.003571	  0.003967	  0.004254	 -0.011284	  0.003991	 -0.041458	 -0.013302	  0.013131	 -0.012331	  0.020595	  0.019516
  0.014931	  0.012121	 -0.018377	  0.014743	  0.028042	  0.002542	 -0.056071	 -0.045680	 -0.049885	 -0.028389	 -0.015468	  0.027062	 -0.014200
  0.018283	  0.015408	 -0.002463	 -0.008536	 -0.000872	  0.019049	 -0.020418	 -0.033897	 -0.045058	 -0.034731	 -0.035021	 -0.007526	 -0.067319
  0.011432	  0.027092	  0.004978	 -0.049061	 -0.032333	  0.036796	 -0.008146	 -0.014180	  0.008696	  0.002387	 -0.006643	  0.048330	  0.036856
  0.017167	  0.028480	  0.001430	 -0.000140	 -0.026621	  0.077672	 -0.021259	 -0.013287	 -0.005931	 -0.011612	 -0.042980	 -0.018229	 -0.101950
  0.012282	  0.043036	  0.012689	  0.010096	 -0.035266	  0.073424	 -0.025284	  0.004609	 -0.007163	  0.013280	  0.030332	  0.072242	  0.070745
  0.009252	  0.050309	  0.013125	 -0.001703	 -0.026007	  0.082786	 -0.023309	 -0.025992	  0.005104	 -0.012304	 -0.019158	 -0.011165	 -0.088994
 -0.008819	  0.016286	  0.012188	  0.011535	 -0.021122	  0.086458	  0.034358	 -0.033830	  0.005372	  0.052218	  0.027597	  0.089759	  0.087008
  0.004581	 -0.018789	 -0.001697	  0.014423	 -0.008170	  0.054756	  0.073153	 -0.039661	 -0.013721	  0.029281	 -0.003448	  0.034999	 -0.079733
  0.015028	 -0.038389	 -0.011197	  0.054259	  0.028865	  0.037166	  0.086683	  0.000490	 -0.035851	  0.027146	  0.067997	  0.121045	  0.034586
  0.004346	 -0.022109	 -0.026795	  0.063317	  0.002780	 -0.001873	  0.068969	  0.012368	 -0.078824	 -0.022928	  0.018491	  0.058628	  0.010440
  0.013312	  0.001648	 -0.016265	  0.059601	 -0.008080	 -0.010255	  0.036906	  0.019936	 -0.072503	 -0.011957	  0.012405	  0.060738	  0.049994
 -0.001634	  0.007912	 -0.000997	  0.048137	 -0.012928	 -0.014277	  0.005839	  0.021897	 -0.066105	  0.002433	  0.019953	  0.067282	  0.067529
 -0.024441	  0.018213	 -0.003533	  0.012504	 -0.010378	 -0.011517	  0.012923	  0.028858	 -0.051352	 -0.055041	 -0.050288	 -0.000449	 -0.024145
 -0.034204	  0.036063	 -0.019697	  0.000502	  0.018828	  0.014407	  0.019968	  0.032479	 -0.040293	 -0.070997	 -0.009571	  0.047957	  0.119514
 -0.001038	  0.067308	 -0.031850	 -0.007581	  0.016342	  0.026522	 -0.001997	  0.011718	 -0.024724	 -0.074271	 -0.073968	 -0.054555	 -0.081645
  0.004446	  0.061829	 -0.035124	 -0.004017	  0.006803	  0.020810	  0.043004	  0.042338	  0.025660	 -0.042867	  0.009208	  0.070399	  0.117513
  0.020161	  0.058283	 -0.030405	  0.015720	 -0.009815	  0.009873	  0.057434	  0.060445	  0.031923	 -0.092531	 -0.051139	 -0.039966	 -0.099534
  0.028622	  0.070334	 -0.071194	  0.031812	 -0.027931	  0.012558	  0.039355	  0.071821	  0.045662	 -0.048732	  0.032528	  0.049009	  0.092062
  0.039161	  0.067666	 -0.096312	  0.029234	 -0.002887	  0.011643	  0.015369	  0.045463	  0.019850	 -0.056719	 -0.032497	 -0.019898	 -0.041302
  0.058337	  0.062970	 -0.075220	  0.021173	  0.011781	  0.035524	  0.041802	  0.013310	  0.007446	 -0.028496	 -0.032744	  0.023170	  0.065023
  0.059882	  0.047232	 -0.047790	  0.010266	  0.002648	  0.043380	  0.018269	  0.022892	 -0.008592	 -0.023899	 -0.032353	 -0.052773	  0.047368
  0.054608	  0.071814	 -0.058719	 -0.030843	  0.043618	  0.053270	  0.008435	  0.041141	  0.029913	 -0.021641	 -0.048509	 -0.067964	  0.014358
  0.065511	  0.094477	 -0.066124	 -0.024754	  0.034164	  0.054478	  0.017382	  0.051119	  0.077523	 -0.022305	 -0.017817	 -0.049281	  0.096301
  0.067644	  0.092180	 -0.036279	  0.005344	  0.017535	  0.038559	  0.028122	  0.078394	  0.056568	 -0.016749	 -0.030352	 -0.092465	 -0.003375
  0.091659	  0.105243	  0.001744	 -0.008422	  0.014275	  0.027703	  0.034164	  0.082323	  0.084848	  0.016925	  0.061377	  0.040228	  0.152935
  0.118909	  0.108215	 -0.041114	 -0.020109	 -0.001121	  0.021937	  0.052525	  0.069516	  0.042323	 -0.042758	  0.015347	 -0.059565	 -0.013334
  0.140679	  0.115720	 -0.050293	 -0.022224	 -0.036844	  0.041770	  0.081745	  0.072344	  0.053164	 -0.009905	  0.067080	  0.044216	  0.189217
  0.101943	  0.107065	 -0.034825	 -0.028158	 -0.029328	  0.032150	  0.073804	  0.049458	  0.022223	 -0.081308	 -0.010802	 -0.048705	  0.012495
  0.093611	  0.120337	 -0.033993	 -0.014889	  0.013200	  0.052127	  0.108844	  0.055754	  0.022399	 -0.036841	  0.084191	  0.045566	  0.158004
  0.094991	  0.111308	 -0.035020	  0.029297	  0.015997	  0.076675	  0.121737	  0.025759	  0.030315	 -0.043733	  0.061966	 -0.037968	  0.023380
  0.098102	  0.074668	 -0.037389	  0.025228	 -0.017547	  0.069714	  0.096751	  0.050259	  0.037100	 -0.001995	  0.065090	 -0.005087	  0.099898
  0.093745	  0.083866	 -0.037164	 -0.026626	  0.014096	  0.054415	  0.076579	  0.047611	  0.038767	  0.002861	  0.041628	 -0.015491	  0.060807
  0.052846	  0.068288	 -0.027602	 -0.020424	  0.034748	  0.052564	  0.081025	  0.035500	  0.050872	  0.036618	  0.047024	 -0.067291	  0.031941
  0.069917	  0.041398	 -0.023238	 -0.048522	  0.054744	  0.053392	  0.095803	  0.040701	  0.039499	  0.050996	  0.063749	 -0.017275	  0.148074
  0.097408	  0.046835	 -0.014032	 -0.084779	  0.077929	  0.043050	  0.081397	  0.014069	  0.018460	  0.003858	  0.033801	 -0.083821	  0.027887
  0.103029	  0.095190	 -0.015745	 -0.084782	  0.081311	  0.065000	  0.126003	 -0.011790	  0.059330	 -0.000731	  0.107424	 -0.007124	  0.211596
  0.146304	  0.101733	 -0.037621	 -0.062369	  0.048619	  0.045722	  0.127045	 -0.006105	  0.041284	 -0.039408	  0.052619	 -0.127443	  0.027728
  0.170881	  0.089552	 -0.021327	 -0.066009	  0.043829	  0.045845	  0.110328	  0.002377	  0.072813	  0.000505	  0.114652	 -0.017454	  0.216293
  0.171466	  0.085034	  0.009571	 -0.069179	  0.010184	 -0.001466	  0.101910	 -0.038477	  0.073603	 -0.034988	  0.054452	 -0.109733	  0.002993
  0.181290	  0.097289	  0.012190	 -0.040765	 -0.015563	 -0.038584	  0.129109	 -0.037373	  0.063141	  0.013747	  0.095394	 -0.025135	  0.120117
  0.179937	  0.111857	  0.027636	  0.005083	 -0.002149	 -0.043150	  0.135482	 -0.041448	  0.029471	 -0.018981	  0.025502	 -0.094177	  0.000050
  0.194157	  0.073990	  0.010350	  0.013676	 -0.010187	 -0.020230	  0.130105	 -0.025080	  0.035030	 -0.025216	  0.036809	 -0.067478	  0.083832
  0.205883	  0.089487	 -0.019435	  0.017133	  0.012565	 -0.000951	  0.164806	 -0.050779	  0.049385	 -0.030193	  0.054121	 -0.055704	  0.097746
  0.187423	  0.118823	 -0.033394	  0.008878	  0.012980	  0.001671	  0.149834	 -0.045498	  0.048922	 -0.031195	  0.021163	 -0.096960	  0.011792
  0.148346	  0.109668	 -0.025452	  0.011543	  0.020757	 -0.014771	  0.138119	 -0.027551	  0.081126	 -0.020055	  0.053441	 -0.012291	  0.122116
  0.134242	  0.120109	 -0.017304	  0.006305	 -0.024836	 -0.039922	  0.124770	 -0.020616	  0.055965	 -0.035978	 -0.018347	 -0.083916	 -0.010916
  0.150082	  0.120211	 -0.013065	  0.026297	 -0.031088	 -0.040532	  0.144399	 -0.006471	  0.100184	 -0.026438	  0.022777	  0.053184	  0.182677
  0.159862	  0.111016	 -0.015417	  0.026099	 -0.019198	 -0.033048	  0.130496	 -0.030954	  0.076593	 -0.049206	 -0.057577	 -0.056374	 -0.030118
  0.139170	  0.051965	 -0.023983	  0.003809	 -0.031101	 -0.020825	  0.158892	 -0.040834	  0.092722	  0.019530	  0.039206	  0.060861	  0.154348
  0.161597	  0.005468	 -0.011406	 -0.003551	 -0.007071	  0.007104	  0.169434	 -0.059687	  0.078499	 -0.009668	  0.037891	 -0.040165	 -0.026486
  0.167381	  0.017544	  0.000621	 -0.017706	  0.009200	  0.021482	  0.173462	 -0.046947	  0.067417	  0.038886	  0.102283	 -0.008253	  0.116288
  0.189764	  0.061367	 -0.014133	 -0.022152	  0.004994	  0.019920	  0.173894	 -0.076060	  0.056961	  0.017578	  0.094902	 -0.056852	  0.040268
  0.189320	  0.089444	  0.013258	 -0.011101	  0.027972	  0.004867	  0.174311	 -0.089853	  0.067615	  0.018707	  0.100003	 -0.023193	  0.031601
  0.152151	  0.083072	  0.015097	  0.000271	  0.023631	 -0.027234	  0.136301	 -0.081827	  0.085320	  0.059870	  0.074781	  0.011619	  0.037728
  0.149286	  0.047744	  0.003261	 -0.005581	  0.037032	 -0.045393	  0.121631	 -0.098261	  0.077642	  0.031977	  0.052588	 -0.025568	 -0.052093
  0.161040	  0.034035	 -0.009611	 -0.005429	 -0.010236	 -0.063106	  0.124396	 -0.110507	  0.094506	  0.047710	  0.086293	  0.065499	  0.097818
  0.171976	  0.064872	  0.003102	 -0.041316	 -0.016272	 -0.071862	  0.120108	 -0.159163	  0.083458	 -0.001268	  0.066936	 -0.026505	 -0.084730
  0.156686	  0.092167	 -0.007507	 -0.033738	  0.038241	 -0.083122	  0.116667	 -0.130948	  0.097516	  0.022903	  0.076693	  0.072813	  0.125372
  0.151457	  0.086788	 -0.039321	 -0.014940	  0.043240	 -0.055430	  0.118933	 -0.175445	  0.052960	 -0.028178	  0.008544	 -0.056192	 -0.051748
  0.174950	  0.089482	 -0.047450	 -0.046944	  0.014008	 -0.055217	  0.114431	 -0.183222	  0.037092	 -0.018529	  0.088019	  0.036039	  0.153295
  0.162600	  0.094234	 -0.042399	 -0.040036	  0.066671	 -0.045742	  0.116180	 -0.204904	  0.038040	 -0.070836	  0.049304	 -0.045358	  0.010611
  0.129827	  0.087343	 -0.012216	 -0.057953	  0.083785	 -0.042213	  0.122904	 -0.226121	  0.058560	 -0.022145	  0.096569	 -0.005511	  0.135944
  0.149476	  0.131976	 -0.010001	 -0.049308	  0.069334	 -0.031845	  0.144123	 -0.217864	  0.054268	 -0.020423	  0.076124	 -0.085053	  0.063646
  0.158215	  0.162035	 -0.019797	 -0.056307	  0.050171	 -0.034703	  0.146926	 -0.223937	  0.040299	  0.012500	  0.087293	 -0.084607	  0.086172
  0.167825	  0.130042	 -0.009077	 -0.058863	  0.048084	 -0.025554	  0.137201	 -0.203705	  0.051428	  0.042145	  0.106812	 -0.039726	  0.135547
  0.168794	  0.124440	  0.010074	 -0.064825	  0.043825	 -0.017789	  0.134609	 -0.189798	  0.031680	  0.057662	  0.095194	 -0.105962	 -0.007388
  0.142408	  0.139505	  0.004634	 -0.054659	  0.045930	  0.012321	  0.128740	 -0.214057	  0.091521	  0.061349	  0.120924	 -0.050417	  0.125432
  0.117353	  0.150843	 -0.012728	 -0.059696	  0.033741	 -0.008858	  0.105214	 -0.232301	  0.055141	 -0.006532	  0.082170	 -0.122696	 -0.057225
  0.105965	  0.132199	  0.011967	 -0.067416	  0.036650	 -0.038883	  0.117404	 -0.176571	  0.071452	  0.023952	  0.128644	  0.002004	  0.138191
  0.112835	  0.108274	  0.002180	 -0.063093	  0.054112	 -0.053363	  0.104063	 -0.163854	  0.061725	  0.035450	  0.035145	 -0.098807	 -0.073915
  0.127521	  0.133819	  0.006252	 -0.031218	  0.045739	 -0.092340	  0.081992	 -0.189318	  0.064112	  0.085265	  0.108322	 -0.000512	  0.079045
  0.148385	  0.155130	  0.015607	  0.002798	  0.060839	 -0.120279	  0.083500	 -0.253192	  0.039347	  0.043988	  0.070035	 -0.088286	 -0.027820
  0.152285	  0.163638	  0.005178	  0.001503	  0.074626	 -0.108625	  0.098746	 -0.279216	  0.089187	  0.059327	  0.093317	 -0.074616	  0.044976
  0.155525	  0.176608	 -0.000140	  0.004069	  0.065850	 -0.149208	  0.104450	 -0.274732	  0.082809	  0.048401	  0.088324	 -0.104801	  0.018273
  0.157722	  0.186647	 -0.010988	  0.008373	  0.068846	 -0.121300	  0.091187	 -0.256487	  0.064698	  0.075092	  0.072463	 -0.105538	  0.024886
  0.156291	  0.150085	 -0.031715	  0.004884	  0.111670	 -0.104326	  0.120922	 -0.240458	  0.049043	  0.073632	  0.115359	 -0.049845	  0.095910
  0.176858	  0.176561	 -0.042788	 -0.011215	  0.096310	 -0.121321	  0.141648	 -0.246188	  0.052468	  0.054083	  0.042957	 -0.123349	 -0.015885
  0.190305	  0.182095	 -0.027291	 -0.027177	  0.073529	 -0.105620	  0.144483	 -0.242523	  0.072385	  0.075765	  0.118432	 -0.033990	  0.152458
  0.203433	  0.169932	 -0.037299	 -0.066571	  0.069834	 -0.109943	  0.142795	 -0.260526	  0.035928	  0.022454	  0.099482	 -0.118079	 -0.019517
  0.190269	  0.138259	 -0.019127	 -0.071469	  0.096393	 -0.118937	  0.129987	 -0.249035	  0.068195	  0.039942	  0.164665	 -0.007997	  0.193438
  0.142431	  0.124547	  0.002555	 -0.050694	  0.116530	 -0.135192	  0.123625	 -0.253501	  0.064250	  0.001905	  0.092521	 -0.116025	 -0.017980
  0.169384	  0.146667	 -0.002064	 -0.036121	  0.092883	 -0.107741	  0.140933	 -0.241036	  0.087914	  0.064057	  0.136127	 -0.035623	  0.127328
  0.166722	  0.173252	 -0.013039	 -0.048248	  0.047393	 -0.112965	  0.151105	 -0.264182	  0.080333	  0.040212	  0.100207	 -0.109423	  0.007180
  0.131985	  0.176231	 -0.024815	 -0.012914	  0.032871	 -0.114718	  0.164046	 -0.289369	  0.096621	  0.039699	  0.114451	 -0.060511	  0.091410
  0.147654	  0.187497	 -0.054257	 -0.015814	  0.018933	 -0.108756	  0.183297	 -0.291520	  0.083082	  0.022445	  0.086588	 -0.053572	  0.060861
  0.148232	  0.165194	 -0.051719	 -0.022811	  0.020342	 -0.082388	  0.201900	 -0.254622	  0.099734	  0.013827	  0.087453	 -0.066629	 -0.015434
  0.113391	  0.145317	 -0.060415	 -0.013318	  0.022836	 -0.070637	  0.205682	 -0.267553	  0.100578	  0.040067	  0.139403	 -0.034206	  0.052702
  0.064879	  0.184040	 -0.076852	 -0.012278	  0.030373	 -0.070584	  0.180274	 -0.262413	  0.097694	  0.032821	  0.107453	 -0.163355	 -0.087238
  0.053048	  0.178695	 -0.033268	  0.009934	  0.045707	 -0.065688	  0.182674	 -0.236787	  0.120944	  0.081794	  0.134125	 -0.077261	  0.098078
  0.091727	  0.159105	  0.010912	 -0.001809	  0.058841	 -0.079761	  0.174952	 -0.238141	  0.112343	  0.059459	  0.080210	 -0.158481	 -0.081438
  0.104929	  0.139221	  0.005596	 -0.015226	  0.048849	 -0.087666	  0.206960	 -0.248743	  0.119625	  0.084819	  0.119414	 -0.030615	  0.170017
  0.109380	  0.178154	  0.005588	 -0.017253	  0.056527	 -0.086980	  0.224742	 -0.259464	  0.083245	  0.048496	  0.053541	 -0.160698	  0.037091
  0.121274	  0.202127	  0.015689	  0.004087	  0.044733	 -0.060537	  0.195499	 -0.244781	  0.084503	  0.080566	  0.114432	 -0.076767	  0.196571
  0.105281	  0.204484	  0.019550	  0.005338	  0.031554	 -0.038765	  0.180529	 -0.229183	  0.034205	  0.039676	  0.089762	 -0.110251	  0.060586
  0.107944	  0.218001	 -0.038206	 -0.002772	  0.026384	 -0.064961	  0.190563	 -0.216098	  0.047544	  0.032599	  0.120575	 -0.086431	  0.102036
  0.132207	  0.249419	 -0.038899	 -0.036300	  0.023261	 -0.036360	  0.209494	 -0.240117	  0.079223	  0.045782	  0.097201	 -0.052649	  0.103613
  0.159937	  0.287971	 -0.052194	 -0.046861	  0.037348	 -0.034427	  0.207009	 -0.256533	  0.077574	  0.083620	  0.081086	 -0.056533	  0.049120
  0.142883	  0.301602	 -0.068737	 -0.025919	  0.029049	 -0.032889	  0.195510	 -0.290082	  0.096365	  0.105388	  0.110085	  0.003358	  0.157452
  0.134317	  0.282359	 -0.065945	 -0.019200	  0.018547	 -0.067307	  0.201554	 -0.290090	  0.071225	  0.068987	  0.095754	 -0.062739	 -0.010180
  0.123256	  0.234434	 -0.052972	 -0.035496	  0.031034	 -0.061729	  0.223261	 -0.251582	  0.133504	  0.071534	  0.150329	  0.027764	  0.181467
  0.140890	  0.232207	 -0.065031	 -0.070499	  0.013274	 -0.043575	  0.235130	 -0.237726	  0.117378	  0.033759	  0.080386	 -0.077787	 -0.029391
  0.141113	  0.244822	 -0.067838	 -0.064871	  0.045482	 -0.046786	  0.224290	 -0.221733	  0.129874	  0.069875	  0.097919	 -0.004218	  0.126821
  0.164556	  0.252796	 -0.048400	 -0.077920	  0.067842	 -0.088457	  0.210020	 -0.217701	  0.103489	  0.065461	  0.056113	 -0.068337	  0.048127
  0.195177	  0.241265	 -0.038467	 -0.055837	  0.076222	 -0.073289	  0.171280	 -0.205883	  0.068640	  0.067985	  0.089535	 -0.037976	  0.090951
  0.197818	  0.201149	 -0.093532	 -0.017347	  0.085843	 -0.038546	  0.158861	 -0.209202	  0.051610	  0.052590	  0.067195	 -0.040376	  0.074255
  0.162168	  0.202952	 -0.124891	 -0.033641	  0.105495	 -0.025453	  0.206186	 -0.221317	  0.075496	  0.046987	  0.068750	 -0.036718	  0.047893
  0.169404	  0.189610	 -0.108853	 -0.053288	  0.103279	 -0.021531	  0.226974	 -0.187209	  0.063968	  0.091621	  0.073029	 -0.021363	  0.127815
  0.176855	  0.209919	 -0.123532	 -0.048537	  0.124356	 -0.043143	  0.234812	 -0.202403	  0.065717	  0.097839	  0.048426	 -0.062109	  0.081895
  0.160258	  0.223556	 -0.143323	 -0.034012	  0.140887	 -0.093390	  0.244487	 -0.196328	  0.085287	  0.072909	  0.086529	 -0.011395	  0.137870
  0.136737	  0.221099	 -0.165143	 -0.032436	  0.122579	 -0.122057	  0.222782	 -0.210025	  0.069685	  0.067361	  0.080894	 -0.014628	  0.098051
  0.143324	  0.227321	 -0.133602	 -0.060596	  0.121246	 -0.107394	  0.205556	 -0.222472	  0.054958	  0.035240	  0.058274	  0.009881	  0.157889
  0.143268	  0.208789	 -0.109024	 -0.087101	  0.088064	 -0.090236	  0.208402	 -0.202711	  0.015106	  0.019880	  0.032531	 -0.014204	  0.129636
  0.137129	  0.218224	 -0.121820	 -0.108647	  0.072191	 -0.066373	  0.199205	 -0.212346	  0.017487	  0.034252	  0.024124	 -0.055431	  0.113455
  0.140129	  0.217778	 -0.115181	 -0.099741	  0.061721	 -0.046485	  0.226006	 -0.253546	  0.057918	  0.025910	  0.044358	 -0.035775	  0.124219
  0.154112	  0.225559	 -0.115693	 -0.091803	  0.040275	 -0.052950	  0.260599	 -0.242906	  0.073543	  0.011819	  0.075222	 -0.046406	  0.135028
  0.136164	  0.229868	 -0.101170	 -0.089367	  0.057990	 -0.053047	  0.269133	 -0.223143	  0.051844	  0.005070	  0.084981	 -0.056296	  0.193415
  0.117678	  0.204496	 -0.108964	 -0.064052	  0.050328	 -0.072258	  0.248036	 -0.237545	  0.045847	  0.015283	  0.054081	 -0.048681	  0.170236
  0.139872	  0.205635	 -0.140050	 -0.056383	  0.068768	 -0.056007	  0.235992	 -0.227917	  0.036167	  0.012694	  0.063917	 -0.040537	  0.181202
  0.165793	  0.175505	 -0.143675	 -0.049518	  0.090291	 -0.042573	  0.241831	 -0.224186	  0.049234	  0.006326	  0.090228	 -0.054265	  0.190713
  0.189169	  0.158092	 -0.122027	 -0.049234	  0.085081	 -0.052969	  0.253075	 -0.202572	  0.030612	  0.038718	  0.051915	 -0.032882	  0.187892
  0.194578	  0.163449	 -0.121243	 -0.076409	  0.097560	 -0.062151	  0.261235	 -0.199251	  0.019219	  0.080149	  0.061264	 -0.014913	  0.207307
  0.218432	  0.167088	 -0.106316	 -0.075956	  0.088323	 -0.054926	  0.255104	 -0.215872	  0.027639	  0.062592	  0.085406	 -0.023699	  0.205053
  0.183881	  0.197379	 -0.124428	 -0.075220	  0.090442	 -0.065763	  0.272142	 -0.221004	  0.050170	  0.032500	  0.057087	 -0.057233	  0.189163
  0.175304	  0.238455	 -0.106429	 -0.052101	  0.096094	 -0.063085	  0.279236	 -0.241813	  0.064043	  0.063477	  0.064305	 -0.043966	  0.182551
  0.154912	  0.245329	 -0.097566	 -0.014801	  0.084554	 -0.060270	  0.270488	 -0.260209	  0.038621	  0.098812	  0.068560	 -0.007386	  0.186670
  0.152470	  0.268255	 -0.112714	  0.003015	  0.087894	 -0.062806	  0.272258	 -0.235354	  0.011690	  0.099336	  0.072173	 -0.019343	  0.179401
  0.176239	  0.287978	 -0.148703	  0.039004	  0.068196	 -0.071291	  0.269802	 -0.233708	  0.022816	  0.079221	  0.069872	 -0.026888	  0.189593
  0.186074	  0.262682	 -0.119745	  0.022823	  0.071783	 -0.046744	  0.236876	 -0.239722	  0.046912	  0.049463	  0.056221	 -0.024854	  0.159864
  0.164656	  0.268310	 -0.081733	 -0.007221	  0.078550	 -0.059939	  0.224656	 -0.224140	  0.032369	  0.044220	  0.064549	 -0.060759	  0.164089
  0.163199	  0.274767	 -0.102815	 -0.002120	  0.061775	 -0.068310	  0.234822	 -0.235808	  0.013343	  0.063033	  0.058036	 -0.076119	  0.181230
  0.165126	  0.300218	 -0.115280	  0.002640	  0.063945	 -0.084723	  0.255845	 -0.232457	 -0.005292	  0.028552	  0.068687	 -0.052205	  0.207485
  0.156750	  0.292965	 -0.131688	  0.021536	  0.082954	 -0.109322	  0.278009	 -0.215544	  0.006203	  0.048897	  0.067632	 -0.050381	  0.194555
  0.139774	  0.259430	 -0.132644	  0.033823	  0.106504	 -0.108094	  0.287755	 -0.210345	  0.003094	  0.074146	  0.067464	 -0.059860	  0.191606
  0.119762	  0.242012	 -0.134935	  0.043848	  0.098124	 -0.127760	  0.269361	 -0.217590	  0.002117	  0.064274	  0.024419	 -0.075747	  0.193838
  0.105940	  0.244390	 -0.109066	  0.011323	  0.099983	 -0.131699	  0.276747	 -0.217868	  0.011749	  0.045573	  0.004831	 -0.066157	  0.161740
  0.097914	  0.231228	 -0.068455	  0.015153	  0.106552	 -0.133212	  0.292665	 -0.232482	  0.003595	  0.011719	  0.028640	 -0.068957	  0.154977
  0.117364	  0.210668	 -0.055340	  0.003166	  0.144540	 -0.140008	  0.245470	 -0.278554	 -0.018037	 -0.018944	  0.047972	 -0.032666	  0.153384
  0.139088	  0.175852	 -0.090090	  0.008543	  0.126413	 -0.128530	  0.251763	 -0.289775	  0.020871	 -0.040383	  0.049184	 -0.033416	  0.138237
  0.120892	  0.187655	 -0.110205	  0.012884	  0.105676	 -0.111674	  0.229700	 -0.278103	  0.030183	 -0.043491	 -0.026261	 -0.018350	  0.151083
  0.125089	  0.201884	 -0.159513	  0.031102	  0.085568	 -0.110480	  0.231951	 -0.254546	  0.016752	 -0.004926	 -0.035418	 -0.026595	  0.178924
  0.121036	  0.219585	 -0.145444	  0.055395	  0.070409	 -0.114930	  0.224847	 -0.249964	 -0.000460	  0.012775	 -0.006735	 -0.054248	  0.190672
  0.134676	  0.216799	 -0.105231	  0.043581	  0.055880	 -0.116221	  0.222491	 -0.226917	  0.008408	  0.001072	 -0.000196	 -0.048256	  0.210154
  0.152509	  0.214674	 -0.092628	  0.031053	  0.066716	 -0.087371	  0.240634	 -0.209119	 -0.001681	 -0.002091	  0.028124	 -0.006512	  0.199680
  0.133058	  0.208124	 -0.111728	  0.013105	  0.078571	 -0.084353	  0.265595	 -0.215713	 -0.021706	  0.039650	  0.048591	  0.024031	  0.190380
  0.159083	  0.230642	 -0.116153	 -0.023606	  0.045477	 -0.099725	  0.291340	 -0.241959	 -0.005814	  0.063530	  0.045996	  0.023154	  0.193935
  0.180864	  0.245312	 -0.125958	 -0.012710	  0.034205	 -0.105565	  0.282087	 -0.210649	 -0.026301	  0.051362	  0.034689	  0.056896	  0.225129
  0.186033	  0.245380	 -0.141257	 -0.020426	  0.048417	 -0.095974	  0.295903	 -0.191270	 -0.024460	  0.073773	  0.060057	  0.025671	  0.203179
  0.219991	  0.260058	 -0.125462	 -0.003635	  0.043667	 -0.112598	  0.303308	 -0.187099	 -0.044991	  0.109447	  0.051647	  0.006972	  0.171194
  0.197828	  0.260125	 -0.112414	  0.018448	  0.027838	 -0.132209	  0.319092	 -0.186280	 -0.049292	  0.134873	  0.025203	  0.006592	  0.157389
  0.186419	  0.257450	 -0.090679	  0.056526	  0.027401	 -0.102837	  0.301781	 -0.197943	 -0.057482	  0.139501	  0.021231	  0.001956	  0.179381
  0.153720	  0.261037	 -0.087854	  0.078309	  0.039001	 -0.101913	  0.291546	 -0.184844	 -0.066603	  0.156535	  0.011129	  0.039244	  0.181510
  0.145780	  0.269048	 -0.071321	  0.056683	  0.061531	 -0.113226	  0.309686	 -0.182789	 -0.069631	  0.136202	  0.011443	  0.057185	  0.172561
  0.155311	  0.248385	 -0.083206	  0.054802	  0.074711	 -0.129074	  0.304677	 -0.198648	 -0.112204	  0.130379	  0.032360	  0.001409	  0.163335
  0.131944	  0.218435	 -0.085456	  0.028703	  0.095987	 -0.141520	  0.288315	 -0.184278	 -0.124781	  0.127810	  0.025224	  0.005307	  0.171020
  0.168605	  0.223376	 -0.052270	  0.038235	  0.079150	 -0.153364	  0.311157	 -0.192402	 -0.087565	  0.120923	  0.043602	  0.042297	  0.187420
  0.170329	  0.262436	 -0.037580	  0.047576	  0.076233	 -0.180332	  0.319066	 -0.201651	 -0.098003	  0.118252	  0.036922	  0.025161	  0.184928
  0.184789	  0.280072	 -0.057030	  0.040260	  0.078744	 -0.156618	  0.292429	 -0.201474	 -0.082929	  0.094055	  0.036909	  0.006295	  0.199994
  0.178294	  0.276806	 -0.062953	  0.027357	  0.084069	 -0.109929	  0.287666	 -0.201785	 -0.089703	  0.067306	  0.032671	  0.022769	  0.196045
  0.164157	  0.214258	 -0.054510	  0.040091	  0.064082	 -0.116318	  0.303050	 -0.147194	 -0.092708	  0.075631	  0.056002	  0.023328	  0.204240
  0.161000	  0.212231	 -0.045420	  0.061375	  0.018989	 -0.148439	  0.304729	 -0.171469	 -0.072064	  0.063916	  0.074951	  0.025364	  0.222435
  0.138185	  0.244665	 -0.056985	  0.052163	  0.022848	 -0.154747	  0.287249	 -0.166679	 -0.088742	  0.052246	  0.064200	  0.007717	  0.210979
  0.172425	  0.226501	 -0.057466	  0.049195	  0.059831	 -0.159834	  0.314512	 -0.179264	 -0.081399	  0.051017	  0.074312	 -0.019570	  0.178020
  0.227626	  0.249055	 -0.056866	  0.031997	  0.071988	 -0.195824	  0.335474	 -0.183756	 -0.091285	  0.049194	  0.069528	 -0.044897	  0.178765
  0.210443	  0.259641	 -0.090875	  0.013308	  0.057863	 -0.198917	  0.342944	 -0.183050	 -0.108466	  0.091714	  0.068353	 -0.022034	  0.193272
  0.198437	  0.266199	 -0.109224	  0.005737	  0.054798	 -0.207700	  0.318588	 -0.166725	 -0.109113	  0.127654	  0.079138	 -0.019443	  0.165236
  0.167442	  0.247038	 -0.129657	  0.019169	  0.074516	 -0.224318	  0.320468	 -0.140021	 -0.089562	  0.112001	  0.074133	  0.012915	  0.120485
  0.150242	  0.244355	 -0.107325	  0.077059	  0.105846	 -0.216450	  0.297806	 -0.095963	 -0.120420	  0.116841	  0.063763	  0.030136	  0.131114
  0.165064	  0.200772	 -0.076769	  0.046511	  0.105237	 -0.241099	  0.273937	 -0.069385	 -0.139537	  0.127501	  0.049767	  0.038715	  0.158787
  0.186024	  0.199094	 -0.088403	  0.026578	  0.139066	 -0.238232	  0.295289	 -0.123637	 -0.125316	  0.115255	  0.070459	  0.035067	  0.162348
  0.166221	  0.184091	 -0.092797	  0.039347	  0.137986	 -0.224680	  0.325558	 -0.138103	 -0.116049	  0.095188	  0.059732	  0.008935	  0.173309
  0.170731	  0.186734	 -0.103494	  0.022311	  0.090453	 -0.213566	  0.329271	 -0.170661	 -0.117712	  0.100294	  0.052077	  0.007204	  0.140805
  0.171302	  0.188915	 -0.096066	  0.014873	  0.094938	 -0.235885	  0.329225	 -0.181401	 -0.114808	  0.106042	  0.054374	  0.001620	  0.179387
  0.168458	  0.172591	 -0.086434	 -0.007940	  0.106397	 -0.247826	  0.364720	 -0.143486	 -0.128077	  0.122163	  0.044126	  0.037157	  0.192495
  0.178296	  0.213637	 -0.070212	 -0.007356	  0.110262	 -0.266327	  0.354325	 -0.127891	 -0.141809	  0.126010	  0.053664	  0.033092	  0.203801
  0.190863	  0.238148	 -0.064436	  0.006898	  0.093151	 -0.234872	  0.341928	 -0.128680	 -0.110645	  0.107197	  0.110761	  0.027631	  0.196625
  0.150839	  0.269996	 -0.079709	  0.029100	  0.080092	 -0.208700	  0.345562	 -0.147056	 -0.111275	  0.133826	  0.105950	  0.022003	  0.185151
  0.130145	  0.251284	 -0.057930	  0.064525	  0.070161	 -0.198342	  0.358779	 -0.134989	 -0.070756	  0.138585	  0.087126	  0.052919	  0.184552
  0.133884	  0.207368	 -0.043704	  0.070726	  0.075067	 -0.185515	  0.415173	 -0.101746	 -0.068693	  0.156816	  0.086024	  0.045597	  0.178917
  0.134093	  0.176290	 -0.055451	  0.034816	  0.094210	 -0.194857	  0.457835	 -0.115969	 -0.093359	  0.161068	  0.098749	  0.037492	  0.167342
  0.149490	  0.178774	 -0.070949	  0.035542	  0.091591	 -0.223760	  0.463858	 -0.139940	 -0.077645	  0.125514	  0.080893	  0.024352	  0.169401
  0.126622	  0.190887	 -0.051851	  0.030532	  0.081855	 -0.239685	  0.445470	 -0.138444	 -0.062082	  0.125206	  0.062912	  0.022519	  0.143204
  0.105095	  0.177340	 -0.056865	  0.026891	  0.088498	 -0.223932	  0.422818	 -0.168709	 -0.059919	  0.101590	  0.063790	  0.001534	  0.139149
  0.155277	  0.159507	 -0.064793	  0.060081	  0.080951	 -0.206763	  0.413903	 -0.148078	 -0.070088	  0.106005	  0.023032	 -0.017220	  0.148578
  0.152946	  0.156803	 -0.078100	  0.074697	  0.092591	 -0.190396	  0.366050	 -0.161033	 -0.073035	  0.118201	  0.028993	 -0.016789	  0.115559
  0.149033	  0.157713	 -0.100934	  0.065801	  0.101476	 -0.218852	  0.352592	 -0.181431	 -0.068901	  0.108887	  0.028025	 -0.000474	  0.111165
  0.121877	  0.157727	 -0.100009	  0.041571	  0.080722	 -0.209291	  0.379222	 -0.167291	 -0.047745	  0.116128	  0.036362	 -0.003081	  0.092657
  0.121078	  0.187651	 -0.098643	  0.038355	  0.060892	 -0.196295	  0.407449	 -0.160188	 -0.046574	  0.098818	  0.044677	 -0.018603	  0.089929
  0.153467	  0.185322	 -0.104769	  0.060528	  0.059747	 -0.217428	  0.374943	 -0.151982	 -0.041109	  0.089864	  0.050144	 -0.004648	  0.102441
  0.163971	  0.186433	 -0.093094	  0.075199	  0.109820	 -0.232281	  0.346131	 -0.123808	 -0.034660	  0.059432	  0.066709	  0.004900	  0.112245
  0.168560	  0.200360	 -0.133668	  0.061284	  0.137194	 -0.251385	  0.360412	 -0.139778	 -0.040204	  0.063486	  0.077053	  0.002555	  0.123856
  0.168552	  0.227232	 -0.111726	  0.095928	  0.120454	 -0.238253	  0.356638	 -0.167575	 -0.036873	  0.059752	  0.068405	  0.004651	  0.099825
  0.151433	  0.220205	 -0.110565	  0.108810	  0.092450	 -0.226573	  0.345581	 -0.192017	 -0.047908	  0.049119	  0.033573	  0.011855	  0.115233
  0.131808	  0.193414	 -0.090734	  0.094435	  0.074805	 -0.243362	  0.363714	 -0.231599	 -0.060525	  0.025876	  0.002709	 -0.006023	  0.105498
  0.117914	  0.177214	 -0.106706	  0.086550	  0.074246	 -0.247693	  0.357798	 -0.207584	 -0.060835	  0.027268	  0.029434	  0.011846	  0.091065
  0.129716	  0.174462	 -0.114936	  0.061552	  0.059683	 -0.263030	  0.338262	 -0.212206	 -0.071570	  0.038843	  0.042937	  0.031949	  0.092269
  0.145207	  0.183590	 -0.108731	  0.070458	  0.056956	 -0.240370	  0.346175	 -0.229132	 -0.064394	  0.033697	  0.035228	  0.017378	  0.101360
