# Supplementary material for: A fluorescent photoimmunoconjugate for imaging of cholesteatoma
Source: Sci Rep. 2022 Nov 19;12:19905. doi: 10.1038/s41598-022-22072-9 (PMC9675863; doi:10.1038/s41598-022-22072-9)
Supplement: Supplementary file 2 — Supplementary Information 2. [file 41598_2022_22072_MOESM2_ESM.zip › Data/ABR-52-4]

:RUN-4	LEVEL SWEEP	TEMP:NaN	6/6/2018	12:38 PM	NaNHR:
:SW EAR: R	SW FREQ: 16.00	# AVERAGES: 512	REP RATE (/sec): 40	DRIVER: RS Tweeter	SAMPLE (�sec): 40	
:NOTES-
:CHAMBER-CH4B-PXI
:CFTS Version: V2.7.2 (R850)
:LEVELS:20;25;30;35;40;45;50;55;60;65;70;75;80;
:DATA
 -0.041823	  0.046427	 -0.009217	  0.008278	  0.016299	 -0.027562	  0.018764	 -0.060928	  0.071081	 -0.057392	 -0.007285	 -0.036260	 -0.140378
 -0.047561	  0.048003	 -0.003008	 -0.042794	  0.051228	  0.001139	  0.002374	 -0.043844	  0.051642	 -0.065261	  0.004810	 -0.028962	 -0.097463
 -0.054319	  0.060937	 -0.010532	 -0.044353	  0.019753	 -0.005435	  0.005408	 -0.017949	  0.025147	 -0.072551	  0.007214	 -0.034036	 -0.101803
 -0.020670	  0.016272	  0.013916	 -0.005493	 -0.035457	 -0.036928	  0.019444	 -0.000520	  0.023427	 -0.064305	 -0.029938	 -0.040322	 -0.090829
  0.004277	 -0.058726	  0.023230	  0.019622	 -0.004372	 -0.017968	  0.021414	  0.012837	  0.056457	 -0.064700	 -0.028314	 -0.027469	 -0.113402
  0.009758	 -0.056750	  0.070554	 -0.003681	  0.050217	 -0.019534	  0.000938	  0.016417	  0.055338	 -0.086952	 -0.024665	 -0.046752	 -0.087785
  0.018571	 -0.038416	  0.051597	 -0.037219	  0.048982	 -0.022467	 -0.028283	  0.022378	  0.041468	 -0.063218	 -0.031352	 -0.049085	 -0.075975
  0.006847	  0.001182	 -0.018068	 -0.056723	  0.026575	 -0.009815	 -0.068034	  0.017009	  0.059578	 -0.028800	 -0.019769	 -0.067573	 -0.088591
 -0.040627	  0.020751	 -0.041528	 -0.015105	 -0.007039	  0.005226	 -0.046496	 -0.040582	  0.026748	 -0.008646	 -0.028620	 -0.075102	 -0.082700
 -0.024126	  0.011466	 -0.001236	  0.011224	 -0.020645	  0.002806	 -0.035371	 -0.034470	 -0.023573	  0.002535	 -0.079426	 -0.072449	 -0.054625
  0.026339	  0.015407	  0.020552	  0.011281	 -0.031386	  0.042913	 -0.014119	 -0.014975	 -0.024200	  0.014220	 -0.095375	 -0.093638	 -0.080302
  0.057862	  0.043973	 -0.001345	  0.017786	 -0.002477	  0.052180	 -0.024965	 -0.022171	 -0.020040	  0.001396	 -0.087044	 -0.089341	 -0.096373
  0.034307	  0.011562	  0.008535	  0.002785	 -0.004764	  0.053787	 -0.059110	 -0.026891	 -0.025882	  0.005897	 -0.076450	 -0.085698	 -0.067579
  0.003614	 -0.013676	  0.012119	  0.009796	 -0.045723	  0.012199	 -0.020780	 -0.008498	 -0.010340	  0.025603	 -0.058143	 -0.089696	 -0.038543
 -0.014340	 -0.014416	  0.011230	  0.044282	 -0.055263	  0.004571	  0.032574	  0.024785	 -0.025250	  0.045188	 -0.050810	 -0.039982	 -0.001268
  0.017252	 -0.013037	  0.018254	  0.057286	 -0.033486	 -0.014656	  0.049684	  0.017897	 -0.056867	  0.048227	  0.003829	  0.015925	  0.058548
  0.022810	  0.003867	  0.020737	  0.048905	  0.000244	  0.021456	  0.035857	  0.019858	 -0.058589	  0.035138	  0.040860	  0.088676	  0.186557
  0.004500	 -0.005492	 -0.038231	 -0.002710	  0.008547	  0.029625	  0.022316	  0.036514	 -0.074486	  0.090750	  0.107957	  0.170330	  0.266514
  0.020699	 -0.037992	 -0.068397	 -0.023982	  0.009687	 -0.022260	  0.018412	  0.039716	 -0.059519	  0.113925	  0.195135	  0.263683	  0.321246
  0.016631	 -0.041343	 -0.059162	  0.000814	  0.009079	 -0.049279	  0.069974	  0.063419	 -0.032139	  0.128945	  0.257383	  0.337753	  0.384751
  0.019635	 -0.008200	  0.008745	  0.020117	  0.015345	 -0.045732	  0.058953	  0.088908	 -0.030806	  0.157533	  0.283417	  0.365334	  0.467625
  0.037973	  0.024285	  0.055767	 -0.016041	  0.046174	  0.039946	  0.053900	  0.133181	 -0.009376	  0.221441	  0.303372	  0.368341	  0.459687
  0.020085	  0.000852	  0.024687	 -0.028847	  0.083428	  0.086729	  0.076779	  0.179827	  0.025128	  0.255474	  0.287471	  0.353958	  0.450451
  0.011647	 -0.029977	 -0.014534	  0.017359	  0.039177	  0.078134	  0.100138	  0.172418	  0.048648	  0.254426	  0.287435	  0.361387	  0.435186
  0.059422	 -0.054361	 -0.012589	  0.040814	  0.044332	  0.031758	  0.157712	  0.171000	  0.018934	  0.255285	  0.321490	  0.368755	  0.420013
  0.079142	 -0.006749	  0.029434	  0.047139	  0.044635	  0.057143	  0.172014	  0.180251	  0.003866	  0.264228	  0.296890	  0.352403	  0.440708
  0.050282	 -0.007472	  0.076857	  0.058747	  0.072935	  0.100263	  0.136348	  0.182043	 -0.004091	  0.247668	  0.310274	  0.325970	  0.444986
  0.036835	 -0.025758	  0.075324	  0.044911	  0.093722	  0.125947	  0.117859	  0.160431	 -0.013001	  0.260913	  0.350735	  0.332408	  0.498435
  0.046084	 -0.026238	  0.047622	  0.027968	  0.055369	  0.083659	  0.131420	  0.153345	 -0.022132	  0.285898	  0.347852	  0.358573	  0.542388
  0.082499	 -0.012278	  0.045012	  0.052132	  0.038438	  0.065730	  0.170673	  0.121303	 -0.002719	  0.277059	  0.398223	  0.431618	  0.640131
  0.096414	 -0.004222	  0.045983	  0.100342	  0.033908	  0.105037	  0.173785	  0.117227	  0.019186	  0.342093	  0.484388	  0.566405	  0.725266
  0.090262	 -0.007024	  0.045608	  0.082114	  0.064351	  0.139317	  0.139971	  0.144260	  0.086097	  0.412891	  0.556428	  0.713434	  0.806978
  0.047095	 -0.030255	  0.021177	  0.039945	  0.074892	  0.132285	  0.113194	  0.206837	  0.112114	  0.502500	  0.641239	  0.806522	  0.938666
  0.046343	 -0.039478	 -0.009054	  0.023074	  0.087218	  0.151655	  0.171900	  0.262557	  0.173022	  0.594258	  0.716851	  0.876369	  1.054701
  0.084481	 -0.019818	 -0.018433	  0.046122	  0.118730	  0.183784	  0.232114	  0.331034	  0.260168	  0.654767	  0.795668	  0.944369	  1.075561
  0.074610	 -0.005660	  0.024362	  0.084563	  0.121798	  0.195449	  0.310368	  0.406629	  0.274944	  0.712584	  0.823857	  0.948860	  1.087217
  0.079941	  0.017037	  0.084299	  0.092862	  0.187896	  0.237242	  0.332699	  0.430835	  0.247750	  0.707326	  0.780713	  0.893570	  1.061447
  0.037797	 -0.002933	  0.059694	  0.067986	  0.249615	  0.304030	  0.341861	  0.428371	  0.253746	  0.663160	  0.704640	  0.774544	  0.951577
  0.069863	  0.021933	  0.055999	  0.073983	  0.238428	  0.300435	  0.330417	  0.378385	  0.222023	  0.607305	  0.623791	  0.608799	  0.805247
  0.092623	  0.078087	  0.098982	  0.140780	  0.223135	  0.280159	  0.336734	  0.329182	  0.169251	  0.488679	  0.494805	  0.482206	  0.653730
  0.045546	  0.082525	  0.140399	  0.164924	  0.280739	  0.261932	  0.304719	  0.305443	  0.082975	  0.379639	  0.415415	  0.342720	  0.462408
  0.031669	  0.075541	  0.178112	  0.205345	  0.305210	  0.236095	  0.223802	  0.261444	  0.045416	  0.283938	  0.267762	  0.182733	  0.244059
  0.060958	  0.070554	  0.202274	  0.193969	  0.286172	  0.194015	  0.114935	  0.191526	 -0.055872	  0.178660	  0.136534	 -0.022087	 -0.027840
  0.087039	  0.109029	  0.184601	  0.166105	  0.234951	  0.132528	  0.070343	  0.075779	 -0.154643	  0.071950	 -0.017017	 -0.249448	 -0.267793
  0.088851	  0.112359	  0.142618	  0.180952	  0.151605	  0.045234	  0.053970	 -0.029841	 -0.239433	 -0.035330	 -0.166342	 -0.396570	 -0.492230
  0.049857	  0.140160	  0.128071	  0.189806	  0.114798	 -0.027832	  0.014860	 -0.061716	 -0.345551	 -0.166400	 -0.289809	 -0.579239	 -0.671388
  0.025656	  0.187195	  0.087162	  0.148409	  0.104984	 -0.061397	 -0.091284	 -0.122886	 -0.431587	 -0.262300	 -0.425311	 -0.696846	 -0.804339
  0.017173	  0.155503	  0.062065	  0.040078	  0.088073	 -0.098052	 -0.163300	 -0.200769	 -0.501592	 -0.321617	 -0.529391	 -0.781983	 -0.900083
  0.011081	  0.127504	  0.005452	 -0.043244	 -0.024877	 -0.162080	 -0.188719	 -0.271510	 -0.558935	 -0.428295	 -0.625896	 -0.822086	 -0.942388
 -0.028120	  0.094310	 -0.061233	 -0.075106	 -0.077797	 -0.245278	 -0.233732	 -0.346924	 -0.582304	 -0.499624	 -0.668444	 -0.807665	 -0.894322
 -0.051706	  0.065679	 -0.077607	 -0.098461	 -0.108463	 -0.257163	 -0.270214	 -0.369019	 -0.593267	 -0.523873	 -0.681139	 -0.759379	 -0.794774
 -0.030825	  0.048384	 -0.065798	 -0.097454	 -0.100894	 -0.229317	 -0.287763	 -0.328051	 -0.615949	 -0.493623	 -0.636561	 -0.639270	 -0.661225
 -0.011474	  0.047882	 -0.071467	 -0.108112	 -0.116686	 -0.231462	 -0.280094	 -0.327895	 -0.561811	 -0.426818	 -0.515779	 -0.486781	 -0.487092
 -0.039159	  0.009805	 -0.120889	 -0.150649	 -0.129109	 -0.226375	 -0.259597	 -0.300158	 -0.502658	 -0.334964	 -0.328523	 -0.329271	 -0.263888
 -0.069698	 -0.013101	 -0.168778	 -0.152566	 -0.178566	 -0.187743	 -0.222173	 -0.258123	 -0.407653	 -0.197042	 -0.167904	 -0.163209	 -0.024526
 -0.084389	 -0.029009	 -0.145080	 -0.115734	 -0.176944	 -0.178825	 -0.203564	 -0.194693	 -0.281645	 -0.039925	 -0.016043	  0.047954	  0.169033
 -0.094527	 -0.032112	 -0.125356	 -0.101808	 -0.062827	 -0.127366	 -0.144746	 -0.074923	 -0.138987	  0.127682	  0.135814	  0.263985	  0.396931
 -0.070312	  0.004020	 -0.094742	 -0.093784	 -0.000927	 -0.037772	 -0.065886	  0.036388	 -0.031871	  0.288495	  0.341364	  0.479720	  0.639220
 -0.087224	  0.017710	 -0.077979	 -0.081845	  0.002546	  0.047098	  0.052127	  0.118819	  0.092910	  0.427422	  0.560196	  0.667465	  0.830492
 -0.076091	  0.017817	 -0.103343	 -0.083754	  0.008132	  0.052700	  0.153320	  0.196928	  0.228599	  0.598174	  0.727414	  0.831311	  0.929855
 -0.050005	  0.026297	 -0.074751	 -0.028625	  0.120381	  0.093027	  0.224248	  0.296469	  0.345584	  0.676273	  0.862290	  0.950475	  0.967547
 -0.067122	  0.005590	 -0.021003	  0.016898	  0.182193	  0.160163	  0.269805	  0.387634	  0.439108	  0.758721	  0.918825	  0.952485	  0.895231
 -0.065403	  0.012695	  0.057237	  0.049406	  0.237686	  0.214327	  0.306386	  0.482071	  0.481027	  0.830264	  0.935009	  0.852651	  0.778256
 -0.053973	  0.067512	  0.103257	  0.080592	  0.269634	  0.275513	  0.374897	  0.527155	  0.515590	  0.831352	  0.858433	  0.715417	  0.583214
 -0.050874	  0.047280	  0.111806	  0.130261	  0.236455	  0.309337	  0.426675	  0.503550	  0.537977	  0.772308	  0.678807	  0.550480	  0.385104
 -0.042000	  0.029770	  0.128296	  0.162256	  0.261290	  0.313217	  0.412459	  0.475409	  0.510643	  0.674883	  0.496188	  0.366875	  0.192925
 -0.029179	  0.056275	  0.140378	  0.151627	  0.304616	  0.328849	  0.343050	  0.441111	  0.460223	  0.567225	  0.327484	  0.208093	  0.008786
 -0.016528	  0.096890	  0.120301	  0.143572	  0.322136	  0.355580	  0.322893	  0.441434	  0.362420	  0.446910	  0.158140	  0.060594	 -0.180670
 -0.002568	  0.127952	  0.147862	  0.131820	  0.277219	  0.365033	  0.327616	  0.382561	  0.281250	  0.343411	  0.009327	 -0.071728	 -0.293728
 -0.005919	  0.154880	  0.126560	  0.111101	  0.242882	  0.313841	  0.325707	  0.298793	  0.204260	  0.213972	 -0.137302	 -0.227937	 -0.357631
 -0.008158	  0.180991	  0.074874	  0.109484	  0.213527	  0.255744	  0.253131	  0.189526	  0.116680	  0.100788	 -0.252742	 -0.331424	 -0.424383
  0.002605	  0.180270	  0.086722	  0.112403	  0.239307	  0.203402	  0.096670	  0.079211	  0.016343	 -0.029564	 -0.353660	 -0.404035	 -0.432659
  0.002921	  0.134251	  0.106283	  0.095356	  0.220585	  0.178792	 -0.005698	  0.017760	 -0.105545	 -0.121779	 -0.385817	 -0.457274	 -0.429699
  0.014671	  0.129464	  0.074765	  0.099457	  0.186629	  0.156948	 -0.006307	 -0.052520	 -0.228505	 -0.182440	 -0.422496	 -0.475113	 -0.361135
 -0.012845	  0.139210	  0.076434	  0.103664	  0.160919	  0.074719	 -0.042117	 -0.096857	 -0.287211	 -0.202775	 -0.434871	 -0.420342	 -0.284041
 -0.021732	  0.155105	  0.036952	  0.124838	  0.122609	 -0.000374	 -0.088755	 -0.126039	 -0.304569	 -0.184190	 -0.411986	 -0.321134	 -0.177644
 -0.034945	  0.147061	  0.018300	  0.139263	  0.127147	 -0.026435	 -0.135027	 -0.142862	 -0.319833	 -0.153505	 -0.354521	 -0.198298	 -0.058760
 -0.053110	  0.117404	  0.037190	  0.119466	  0.120518	 -0.006911	 -0.160003	 -0.113817	 -0.301747	 -0.089847	 -0.264559	 -0.057849	  0.007970
 -0.036824	  0.107765	  0.063931	  0.110008	  0.048254	  0.000643	 -0.129479	 -0.130610	 -0.246891	 -0.037819	 -0.194228	  0.029496	  0.050705
 -0.050982	  0.078279	  0.048117	  0.047020	 -0.003934	 -0.006964	 -0.130750	 -0.098742	 -0.178529	  0.034258	 -0.105551	  0.099607	  0.108221
 -0.061095	  0.052369	  0.033093	 -0.014174	  0.051545	 -0.025302	 -0.115129	 -0.052892	 -0.128254	  0.113146	 -0.033731	  0.163187	  0.118831
 -0.073765	  0.057632	  0.056461	  0.003468	  0.120603	  0.000071	 -0.042425	 -0.045142	 -0.115308	  0.166073	  0.022759	  0.232586	  0.149878
 -0.043294	  0.055131	  0.056048	  0.036615	  0.128336	  0.028423	 -0.000760	 -0.002421	 -0.093714	  0.212550	  0.051506	  0.284360	  0.141657
 -0.019691	  0.065237	  0.061446	  0.056715	  0.063706	  0.047809	 -0.003160	  0.035994	 -0.035242	  0.252883	  0.079981	  0.318142	  0.202051
 -0.025308	  0.057652	 -0.000213	  0.038295	  0.037143	  0.091789	 -0.033189	  0.047311	  0.004374	  0.300506	  0.110236	  0.318095	  0.234578
 -0.065207	  0.059984	 -0.028739	  0.035494	  0.066538	  0.084794	 -0.059748	  0.062860	  0.035520	  0.315389	  0.120954	  0.320892	  0.234391
 -0.097455	  0.101165	  0.004586	  0.053040	  0.127528	  0.036688	 -0.028480	  0.105332	  0.036393	  0.348894	  0.145126	  0.322711	  0.232661
 -0.097764	  0.083606	  0.004408	  0.095254	  0.172610	  0.027900	  0.036229	  0.128425	  0.086383	  0.391273	  0.149702	  0.315423	  0.245584
 -0.086333	  0.075266	  0.014953	  0.102486	  0.137466	  0.111939	  0.053226	  0.128224	  0.148049	  0.403678	  0.112653	  0.274013	  0.197538
 -0.071054	  0.107414	  0.027861	  0.072648	  0.084553	  0.101406	  0.031334	  0.107760	  0.164408	  0.399768	  0.082096	  0.186002	  0.163334
 -0.061450	  0.113807	  0.014728	  0.076183	  0.088436	  0.050067	  0.028949	  0.106660	  0.130941	  0.376921	  0.030731	  0.103051	  0.128753
 -0.046959	  0.100353	 -0.017423	  0.055255	  0.128945	  0.050710	  0.011619	  0.092915	  0.076345	  0.329394	 -0.018254	  0.035093	  0.119710
 -0.010158	  0.069553	 -0.008606	  0.028495	  0.125306	  0.083516	  0.061137	  0.088639	  0.053931	  0.279627	 -0.063137	  0.036744	  0.113252
  0.003915	  0.086407	  0.022794	  0.045453	  0.139964	  0.125133	  0.088216	  0.081753	  0.010320	  0.236182	 -0.122117	  0.048706	  0.086561
 -0.023536	  0.121783	  0.021840	  0.046479	  0.133708	  0.109458	  0.051213	  0.064615	 -0.020964	  0.198747	 -0.168449	  0.016143	  0.110104
 -0.037031	  0.122131	  0.023259	  0.035652	  0.114672	  0.063747	  0.018534	  0.034277	 -0.019265	  0.166875	 -0.192880	  0.008446	  0.152092
 -0.065367	  0.054165	  0.037338	  0.005711	  0.139768	  0.033044	  0.013778	  0.019104	 -0.038667	  0.141762	 -0.168396	  0.036272	  0.164164
 -0.078199	  0.043915	  0.036424	 -0.011259	  0.140912	 -0.004128	  0.048279	 -0.021471	 -0.086067	  0.128715	 -0.150707	  0.047240	  0.168762
 -0.051565	  0.084971	  0.048010	  0.020866	  0.073714	  0.002754	  0.026574	 -0.025268	 -0.078591	  0.133717	 -0.132811	  0.058450	  0.174107
 -0.025387	  0.075576	  0.076344	  0.016749	  0.049443	  0.000573	 -0.034261	 -0.003570	 -0.052411	  0.140714	 -0.100769	  0.087488	  0.168045
 -0.033661	  0.058925	  0.022117	  0.023716	  0.088121	 -0.018906	 -0.080973	 -0.004472	  0.004614	  0.165527	 -0.076801	  0.152730	  0.158332
 -0.044118	  0.036592	 -0.024956	  0.037468	  0.101784	 -0.022059	 -0.061239	  0.001216	  0.032533	  0.212163	 -0.036166	  0.201260	  0.193868
 -0.003028	  0.054639	 -0.033726	  0.055019	  0.089148	 -0.001050	 -0.006635	 -0.011958	  0.044331	  0.269677	  0.048526	  0.205879	  0.235354
 -0.007795	  0.063140	 -0.012050	  0.078048	  0.059696	  0.034064	 -0.030135	  0.006941	  0.091836	  0.301113	  0.106717	  0.257157	  0.303475
 -0.080712	  0.068368	  0.039088	  0.055164	  0.009422	  0.040137	 -0.004725	  0.082243	  0.115609	  0.345088	  0.129928	  0.328506	  0.355452
 -0.109003	  0.047649	  0.047059	  0.013554	  0.040035	  0.006095	  0.047155	  0.136521	  0.142011	  0.391677	  0.204241	  0.389925	  0.401592
 -0.121540	  0.041103	 -0.004140	  0.027708	  0.098790	 -0.017728	  0.101189	  0.138019	  0.208735	  0.420740	  0.235147	  0.438820	  0.454634
 -0.095879	  0.058101	 -0.052455	  0.023071	  0.145652	 -0.005976	  0.140557	  0.155296	  0.239265	  0.474716	  0.271875	  0.522265	  0.534175
 -0.027726	  0.075181	 -0.052115	  0.040205	  0.157286	  0.038716	  0.111776	  0.186172	  0.295377	  0.559722	  0.356681	  0.605639	  0.589951
 -0.019942	  0.074880	 -0.033544	  0.067721	  0.122698	  0.100702	  0.115816	  0.227486	  0.361369	  0.623696	  0.447137	  0.701210	  0.689085
 -0.028725	  0.099456	 -0.013614	  0.065262	  0.164116	  0.132931	  0.175030	  0.225643	  0.410868	  0.680509	  0.461928	  0.721422	  0.749373
 -0.033185	  0.099533	 -0.024610	  0.128863	  0.215969	  0.153544	  0.229977	  0.277846	  0.436378	  0.725702	  0.483767	  0.750903	  0.777936
 -0.035764	  0.098897	 -0.022150	  0.116889	  0.261704	  0.165562	  0.262329	  0.299990	  0.479939	  0.780356	  0.493263	  0.797090	  0.828435
 -0.001843	  0.147256	  0.008545	  0.107015	  0.205189	  0.178820	  0.274680	  0.338193	  0.529588	  0.791618	  0.535538	  0.803747	  0.828554
  0.030849	  0.113747	  0.062836	  0.121429	  0.175450	  0.224414	  0.297695	  0.383296	  0.551043	  0.778981	  0.538243	  0.770146	  0.829383
  0.004251	  0.095764	  0.068772	  0.146122	  0.231709	  0.206925	  0.341523	  0.382591	  0.559796	  0.789547	  0.479734	  0.702277	  0.788859
 -0.043289	  0.090425	  0.044064	  0.195267	  0.298989	  0.206065	  0.396041	  0.381379	  0.559229	  0.788084	  0.480447	  0.619487	  0.786968
 -0.060113	  0.114814	  0.001305	  0.177223	  0.323671	  0.243341	  0.418713	  0.368113	  0.532586	  0.759762	  0.447410	  0.582447	  0.769189
 -0.021928	  0.123196	  0.036893	  0.139508	  0.303080	  0.301582	  0.424927	  0.370995	  0.505421	  0.728137	  0.409160	  0.537638	  0.673787
 -0.019794	  0.119304	  0.100445	  0.150175	  0.312867	  0.325263	  0.425257	  0.399104	  0.510034	  0.662883	  0.373061	  0.484917	  0.609843
 -0.037900	  0.096732	  0.126705	  0.176455	  0.294287	  0.334453	  0.426840	  0.405727	  0.486843	  0.603429	  0.302883	  0.449776	  0.527078
 -0.048739	  0.100768	  0.105954	  0.223023	  0.317406	  0.330111	  0.397926	  0.385514	  0.462405	  0.538706	  0.250177	  0.375277	  0.444781
 -0.036713	  0.112620	  0.090522	  0.258457	  0.338773	  0.325289	  0.369529	  0.354773	  0.385391	  0.517749	  0.178798	  0.277711	  0.367689
 -0.018534	  0.136293	  0.093769	  0.241628	  0.298390	  0.353078	  0.341490	  0.288709	  0.323904	  0.457091	  0.088074	  0.221772	  0.264460
 -0.020963	  0.167465	  0.128428	  0.205734	  0.275187	  0.378682	  0.285905	  0.216602	  0.256079	  0.418278	  0.011294	  0.170449	  0.156933
 -0.045804	  0.144919	  0.142575	  0.187932	  0.311850	  0.351603	  0.246159	  0.195759	  0.187333	  0.394651	 -0.099792	  0.087061	  0.031627
 -0.032785	  0.128430	  0.140180	  0.198138	  0.314320	  0.258565	  0.180871	  0.146387	  0.118679	  0.300281	 -0.166579	 -0.022201	 -0.068183
 -0.013606	  0.165283	  0.104400	  0.192873	  0.297266	  0.201430	  0.125204	  0.090842	  0.055776	  0.224577	 -0.186509	 -0.118143	 -0.178903
 -0.005370	  0.204976	  0.086842	  0.153359	  0.265144	  0.201438	  0.094441	  0.045888	  0.048589	  0.142512	 -0.271398	 -0.182646	 -0.278760
  0.017687	  0.202088	  0.090024	  0.086056	  0.196076	  0.170523	  0.052069	 -0.035202	  0.008469	  0.096211	 -0.336175	 -0.268595	 -0.392050
  0.024260	  0.200938	  0.114592	  0.089273	  0.176024	  0.122060	 -0.006061	 -0.071688	 -0.035684	  0.041099	 -0.412967	 -0.328648	 -0.485008
 -0.009705	  0.205493	  0.115931	  0.092739	  0.152767	  0.027781	 -0.074540	 -0.074300	 -0.090178	 -0.002041	 -0.472856	 -0.389480	 -0.553125
 -0.045213	  0.206143	  0.095804	  0.082382	  0.110818	 -0.029436	 -0.137505	 -0.069891	 -0.143113	 -0.031577	 -0.525225	 -0.446277	 -0.631933
 -0.030322	  0.170123	  0.043977	  0.041462	  0.049617	 -0.101171	 -0.161337	 -0.132727	 -0.162876	 -0.089244	 -0.570892	 -0.472764	 -0.672766
  0.024986	  0.177018	  0.029229	 -0.009461	 -0.009718	 -0.139609	 -0.193945	 -0.229351	 -0.165729	 -0.135408	 -0.595691	 -0.480042	 -0.687879
  0.019109	  0.178415	  0.046814	 -0.053979	 -0.049041	 -0.164900	 -0.207556	 -0.263787	 -0.145188	 -0.162202	 -0.600889	 -0.492237	 -0.653556
 -0.023632	  0.160060	  0.019428	 -0.041953	 -0.043624	 -0.190632	 -0.230814	 -0.239433	 -0.194968	 -0.195827	 -0.594156	 -0.479945	 -0.624093
 -0.042514	  0.156843	 -0.026900	 -0.076490	 -0.050272	 -0.190882	 -0.266237	 -0.218747	 -0.254708	 -0.212088	 -0.568920	 -0.472563	 -0.604485
 -0.014299	  0.160586	 -0.078878	 -0.077792	 -0.096008	 -0.221090	 -0.315804	 -0.235349	 -0.275703	 -0.223682	 -0.542283	 -0.402178	 -0.556909
 -0.023270	  0.155633	 -0.071682	 -0.121965	 -0.142717	 -0.172515	 -0.314105	 -0.249981	 -0.258220	 -0.175550	 -0.480095	 -0.364972	 -0.513075
 -0.027101	  0.113407	 -0.085182	 -0.152223	 -0.134693	 -0.153055	 -0.280807	 -0.236697	 -0.222125	 -0.163173	 -0.413406	 -0.334650	 -0.469627
 -0.072527	  0.100619	 -0.077068	 -0.145176	 -0.092001	 -0.185877	 -0.249501	 -0.137621	 -0.158033	 -0.156277	 -0.399058	 -0.294773	 -0.461404
 -0.067189	  0.080984	 -0.094587	 -0.154153	 -0.104964	 -0.197627	 -0.217527	 -0.092939	 -0.125058	 -0.121727	 -0.338407	 -0.240353	 -0.422947
 -0.016949	  0.038011	 -0.135989	 -0.181875	 -0.125889	 -0.170856	 -0.163466	 -0.085339	 -0.123433	 -0.080750	 -0.303253	 -0.223540	 -0.399904
 -0.012881	  0.014807	 -0.121790	 -0.204101	 -0.107704	 -0.090980	 -0.130259	 -0.070262	 -0.090810	 -0.039422	 -0.302025	 -0.230051	 -0.405345
 -0.045325	  0.004705	 -0.100315	 -0.199281	 -0.042828	 -0.027215	 -0.074359	 -0.007123	 -0.022604	 -0.027580	 -0.309930	 -0.270745	 -0.398556
 -0.083786	 -0.027486	 -0.129852	 -0.173802	  0.014953	 -0.079895	 -0.018607	  0.026597	 -0.003800	 -0.005157	 -0.299033	 -0.318797	 -0.457656
 -0.060696	 -0.018302	 -0.129518	 -0.160826	  0.033875	 -0.087947	  0.044534	  0.010643	 -0.011958	 -0.011934	 -0.300435	 -0.358024	 -0.510549
 -0.036204	 -0.000849	 -0.126066	 -0.151546	  0.012030	 -0.032610	  0.074052	  0.002682	 -0.041618	 -0.042417	 -0.336074	 -0.421290	 -0.537944
 -0.025285	 -0.004070	 -0.152857	 -0.110146	  0.005319	  0.027610	  0.055714	 -0.003634	 -0.064117	 -0.057008	 -0.423050	 -0.486603	 -0.565210
 -0.049669	 -0.012344	 -0.136368	 -0.057017	  0.046680	  0.089868	  0.046047	  0.034359	 -0.102344	 -0.113306	 -0.449062	 -0.516652	 -0.556937
 -0.082082	 -0.037339	 -0.109515	 -0.040726	  0.126335	  0.106573	  0.046496	  0.011871	 -0.143972	 -0.167443	 -0.466261	 -0.540646	 -0.536173
 -0.059996	 -0.043863	 -0.097659	 -0.033679	  0.110217	  0.046636	  0.056019	 -0.102693	 -0.162842	 -0.187583	 -0.527757	 -0.588725	 -0.567716
 -0.006455	 -0.038180	 -0.136325	 -0.022501	  0.062397	  0.019411	  0.018139	 -0.220085	 -0.210997	 -0.224942	 -0.564810	 -0.645556	 -0.580939
  0.022711	 -0.016537	 -0.120050	  0.004430	  0.017787	  0.043393	 -0.034595	 -0.249651	 -0.228273	 -0.242787	 -0.567999	 -0.643554	 -0.583869
  0.034101	 -0.008214	 -0.105710	 -0.040165	 -0.006779	  0.033374	 -0.107098	 -0.254946	 -0.235265	 -0.260891	 -0.558166	 -0.629638	 -0.630139
 -0.006740	 -0.002515	 -0.072797	 -0.070646	 -0.010462	 -0.030521	 -0.130264	 -0.271337	 -0.270346	 -0.259571	 -0.584034	 -0.599842	 -0.681461
 -0.035240	 -0.009830	 -0.052878	 -0.087856	 -0.026809	 -0.062328	 -0.140765	 -0.300519	 -0.288052	 -0.230556	 -0.613804	 -0.594717	 -0.701309
 -0.036430	 -0.001147	 -0.078785	 -0.052110	 -0.068121	 -0.051883	 -0.147022	 -0.310393	 -0.268871	 -0.210021	 -0.601822	 -0.583843	 -0.729209
 -0.018488	 -0.004905	 -0.119280	 -0.026406	 -0.064730	 -0.006778	 -0.152278	 -0.300486	 -0.244315	 -0.200895	 -0.618698	 -0.610984	 -0.696958
 -0.081081	 -0.031173	 -0.116604	 -0.042020	 -0.052744	  0.021161	 -0.137225	 -0.275090	 -0.247517	 -0.214921	 -0.573651	 -0.596557	 -0.683380
 -0.109883	 -0.032242	 -0.092129	 -0.032419	 -0.028103	  0.017707	 -0.140319	 -0.300261	 -0.240913	 -0.232685	 -0.549064	 -0.554917	 -0.669717
 -0.075020	 -0.001741	 -0.045044	 -0.032327	 -0.022289	 -0.027763	 -0.120446	 -0.268398	 -0.236859	 -0.225196	 -0.526820	 -0.543299	 -0.666370
 -0.024470	  0.005456	 -0.045808	 -0.066405	 -0.027620	  0.000384	 -0.114886	 -0.197551	 -0.228352	 -0.264006	 -0.536486	 -0.501903	 -0.658730
 -0.002141	  0.041274	 -0.086299	 -0.106679	 -0.002265	  0.053614	 -0.095056	 -0.152457	 -0.182657	 -0.248792	 -0.502989	 -0.494266	 -0.631092
 -0.038054	  0.052865	 -0.092726	 -0.098655	  0.034580	  0.061113	 -0.061871	 -0.163683	 -0.177683	 -0.243622	 -0.476330	 -0.451430	 -0.577460
 -0.077190	  0.030973	 -0.046579	 -0.087256	  0.070515	  0.070613	 -0.060555	 -0.169801	 -0.163165	 -0.230211	 -0.416757	 -0.372437	 -0.523022
 -0.059677	  0.008700	 -0.033696	 -0.045622	  0.053318	  0.026814	 -0.038448	 -0.159540	 -0.157231	 -0.167657	 -0.363967	 -0.303328	 -0.473955
 -0.038787	  0.040710	 -0.068605	 -0.008784	  0.027537	  0.045506	 -0.040223	 -0.131400	 -0.146898	 -0.146659	 -0.354298	 -0.262849	 -0.428455
 -0.010410	  0.055138	 -0.084974	  0.018325	  0.051223	  0.058541	 -0.073174	 -0.101079	 -0.113625	 -0.129867	 -0.338956	 -0.233936	 -0.394078
 -0.010380	  0.037436	 -0.078535	 -0.002254	  0.107752	  0.089276	 -0.082448	 -0.095222	 -0.073481	 -0.084221	 -0.283141	 -0.192440	 -0.403511
 -0.059577	  0.041073	 -0.038473	 -0.023520	  0.138133	  0.079640	 -0.075847	 -0.109452	 -0.084947	 -0.059881	 -0.249680	 -0.167787	 -0.434412
 -0.047931	  0.023441	  0.015951	 -0.021111	  0.102041	  0.026174	 -0.061468	 -0.124973	 -0.085275	 -0.068413	 -0.234833	 -0.136044	 -0.404270
 -0.007760	  0.021517	  0.034794	 -0.019899	  0.087108	 -0.001462	 -0.100453	 -0.115657	 -0.049092	 -0.060556	 -0.228400	 -0.117447	 -0.382951
 -0.006503	  0.001963	 -0.004713	  0.000502	  0.049910	 -0.004871	 -0.073277	 -0.108276	 -0.020009	 -0.039814	 -0.206977	 -0.147417	 -0.397134
 -0.038802	  0.021437	 -0.014292	 -0.009746	  0.020991	 -0.017600	 -0.056003	 -0.139449	 -0.019240	 -0.020541	 -0.193315	 -0.165900	 -0.412801
 -0.081936	  0.022343	  0.049079	 -0.026852	  0.042249	 -0.035416	 -0.068011	 -0.152056	 -0.049888	 -0.073659	 -0.204937	 -0.164516	 -0.411732
 -0.078850	  0.009898	  0.086614	 -0.038556	  0.063564	 -0.020611	 -0.065995	 -0.143431	 -0.070811	 -0.069524	 -0.221482	 -0.169511	 -0.450250
 -0.019498	  0.008050	  0.069511	 -0.023317	  0.025941	  0.002297	 -0.095844	 -0.180180	 -0.077910	 -0.078689	 -0.222383	 -0.176686	 -0.464636
  0.012135	  0.020048	  0.043111	 -0.017870	 -0.046138	  0.013257	 -0.126593	 -0.216196	 -0.092252	 -0.116408	 -0.215014	 -0.216491	 -0.469308
 -0.021866	  0.024819	 -0.023558	 -0.065796	 -0.060515	 -0.001874	 -0.139787	 -0.249468	 -0.107928	 -0.125265	 -0.208980	 -0.231777	 -0.465931
 -0.052452	  0.039282	 -0.001406	 -0.057843	 -0.045604	 -0.045525	 -0.119487	 -0.232183	 -0.129068	 -0.133523	 -0.210665	 -0.226024	 -0.465323
 -0.030711	  0.035815	  0.026324	 -0.074102	 -0.089337	 -0.094397	 -0.099962	 -0.227438	 -0.140884	 -0.137305	 -0.229390	 -0.258269	 -0.464064
 -0.015006	  0.019252	 -0.002466	 -0.120259	 -0.118044	 -0.123525	 -0.126077	 -0.211851	 -0.128224	 -0.125444	 -0.201559	 -0.306445	 -0.434637
 -0.008002	  0.014358	 -0.038523	 -0.136882	 -0.120080	 -0.099369	 -0.176347	 -0.211131	 -0.109805	 -0.098103	 -0.257822	 -0.313119	 -0.463075
 -0.062665	 -0.005640	 -0.056416	 -0.130057	 -0.118840	 -0.083947	 -0.179917	 -0.189370	 -0.129168	 -0.124008	 -0.324525	 -0.306382	 -0.487331
 -0.088226	 -0.029304	 -0.028993	 -0.106329	 -0.072434	 -0.100172	 -0.152960	 -0.144923	 -0.117508	 -0.124086	 -0.341742	 -0.326106	 -0.531272
 -0.014563	 -0.037149	 -0.021272	 -0.141082	 -0.056291	 -0.119440	 -0.107175	 -0.160586	 -0.113331	 -0.158527	 -0.336834	 -0.327654	 -0.522196
  0.026896	 -0.037051	 -0.070096	 -0.154565	 -0.124483	 -0.099011	 -0.108969	 -0.164630	 -0.109694	 -0.189129	 -0.339729	 -0.330969	 -0.510525
  0.014322	 -0.042374	 -0.087429	 -0.125714	 -0.162028	 -0.050672	 -0.118519	 -0.172124	 -0.149463	 -0.188916	 -0.361397	 -0.346422	 -0.534883
 -0.029745	 -0.011498	 -0.032110	 -0.109085	 -0.119285	 -0.000229	 -0.100706	 -0.128286	 -0.138213	 -0.160241	 -0.355971	 -0.329846	 -0.527387
 -0.062811	 -0.009855	 -0.000759	 -0.103380	 -0.047306	 -0.010999	 -0.065941	 -0.117129	 -0.123342	 -0.130307	 -0.328924	 -0.304302	 -0.511690
 -0.056337	  0.013682	  0.034624	 -0.124832	 -0.009180	 -0.050670	 -0.034651	 -0.131031	 -0.137485	 -0.168248	 -0.328738	 -0.281312	 -0.443759
 -0.055006	  0.006791	  0.031440	 -0.141188	  0.014757	 -0.007805	 -0.023694	 -0.168736	 -0.143455	 -0.166321	 -0.314874	 -0.278024	 -0.410718
 -0.063906	  0.013522	  0.005562	 -0.120785	  0.003002	  0.027051	 -0.036230	 -0.164210	 -0.175355	 -0.133341	 -0.278042	 -0.275307	 -0.418258
 -0.100883	  0.048020	 -0.022008	 -0.087919	 -0.021715	  0.018326	 -0.045332	 -0.146679	 -0.147177	 -0.114881	 -0.278718	 -0.236256	 -0.350183
 -0.123231	  0.042839	  0.014332	 -0.066846	 -0.014693	 -0.012359	 -0.049241	 -0.152311	 -0.108956	 -0.099424	 -0.247420	 -0.211293	 -0.313167
 -0.114538	  0.034738	  0.031894	 -0.053755	 -0.012472	 -0.009061	 -0.058717	 -0.177497	 -0.102125	 -0.092724	 -0.251359	 -0.218173	 -0.307224
 -0.104786	  0.004681	  0.014844	 -0.068140	 -0.009883	 -0.004860	 -0.109346	 -0.174158	 -0.109529	 -0.099625	 -0.208551	 -0.195771	 -0.285409
 -0.096781	 -0.010692	 -0.017963	 -0.090642	 -0.050493	 -0.014251	 -0.123790	 -0.135570	 -0.119128	 -0.096197	 -0.169628	 -0.198640	 -0.275995
 -0.109387	 -0.001016	 -0.035202	 -0.073251	 -0.037602	 -0.037232	 -0.121442	 -0.067413	 -0.122122	 -0.077206	 -0.135623	 -0.172333	 -0.247059
 -0.098533	  0.018469	  0.000167	 -0.052344	 -0.004843	 -0.030457	 -0.070461	 -0.072334	 -0.069114	 -0.055712	 -0.118600	 -0.169709	 -0.232982
 -0.083672	  0.064040	 -0.001648	 -0.088834	  0.022111	  0.000964	 -0.046871	 -0.098005	 -0.046388	 -0.083371	 -0.094644	 -0.151321	 -0.224670
 -0.063617	  0.053541	 -0.035631	 -0.113665	 -0.001183	  0.058259	 -0.071708	 -0.089816	 -0.058999	 -0.079163	 -0.113530	 -0.132518	 -0.229848
 -0.073943	  0.053957	 -0.053678	 -0.094816	 -0.030876	  0.052167	 -0.137124	 -0.075615	 -0.095984	 -0.114376	 -0.126365	 -0.108015	 -0.238158
 -0.118712	  0.052946	 -0.022820	 -0.079570	 -0.007388	  0.004145	 -0.139305	 -0.083456	 -0.058324	 -0.147851	 -0.112716	 -0.087926	 -0.244083
 -0.096611	  0.011564	  0.011762	 -0.070857	  0.031807	 -0.036366	 -0.123586	 -0.102067	 -0.028081	 -0.138327	 -0.111178	 -0.109648	 -0.239093
 -0.024213	  0.014970	  0.025475	 -0.077260	  0.051267	 -0.054964	 -0.124378	 -0.128782	 -0.048982	 -0.156457	 -0.102664	 -0.122162	 -0.204202
 -0.002963	  0.040228	  0.006779	 -0.094184	  0.017696	 -0.025219	 -0.120691	 -0.114452	 -0.065731	 -0.137583	 -0.119364	 -0.077984	 -0.183754
 -0.032781	  0.039259	 -0.020673	 -0.108760	 -0.002292	 -0.021375	 -0.129874	 -0.084380	 -0.123384	 -0.142751	 -0.151792	 -0.083883	 -0.183576
 -0.075453	  0.015450	 -0.019935	 -0.072212	 -0.018666	 -0.030935	 -0.088937	 -0.106901	 -0.113472	 -0.176266	 -0.166548	 -0.103193	 -0.215670
 -0.052520	 -0.027110	 -0.007579	 -0.034807	 -0.019648	 -0.027927	 -0.084542	 -0.138132	 -0.105464	 -0.206557	 -0.159917	 -0.127052	 -0.228368
 -0.003155	  0.014098	 -0.031179	 -0.043955	  0.026587	 -0.030474	  0.047350	 -0.017972	  0.253951	 -0.065246	 -0.031212	 -0.022926	  0.029495
  0.025714	  0.017328	  0.002073	  0.001307	  0.021819	 -0.008676	  0.073643	 -0.015989	  0.212937	 -0.077590	 -0.037475	 -0.017547	  0.009435
  0.035413	  0.012057	  0.011775	  0.009307	  0.051749	 -0.001512	  0.042677	 -0.032236	  0.198249	 -0.051843	 -0.065086	 -0.003882	  0.031613
  0.022698	 -0.022400	  0.036438	  0.006686	  0.070007	  0.019684	  0.010510	 -0.043689	  0.161981	 -0.037981	 -0.045265	 -0.020466	  0.049027
  0.048675	  0.024944	  0.051065	  0.027478	  0.048385	 -0.011967	  0.017467	 -0.070479	  0.119200	 -0.035986	 -0.039337	 -0.013412	  0.041840
  0.021464	  0.013323	  0.042704	  0.020667	  0.046389	 -0.004712	  0.001002	 -0.081566	  0.073237	 -0.020192	 -0.041066	 -0.029924	  0.048822
  0.007608	 -0.015024	  0.043820	  0.029884	  0.052077	  0.020159	  0.003494	 -0.038860	  0.059767	 -0.002830	 -0.038264	 -0.039657	  0.041706
  0.019604	  0.003602	  0.049517	  0.010536	  0.039847	  0.024775	  0.006915	 -0.020023	  0.072634	 -0.037445	 -0.011203	 -0.036225	  0.021069
  0.036635	  0.032302	  0.028065	 -0.041920	  0.013279	  0.040198	 -0.013279	 -0.003723	  0.042387	 -0.009323	  0.012936	 -0.019276	  0.025106
  0.035760	  0.057004	  0.014921	 -0.058624	  0.000100	  0.033897	 -0.041417	  0.018871	  0.005537	  0.045846	  0.025968	  0.008328	  0.023521
  0.001567	  0.045935	 -0.005346	 -0.035357	 -0.033492	  0.018989	 -0.035026	 -0.008997	 -0.036008	  0.066599	  0.032937	 -0.006220	  0.011229
 -0.005450	  0.030444	 -0.010607	 -0.034846	 -0.036682	 -0.002090	 -0.030501	  0.002808	 -0.068464	  0.079536	  0.032971	 -0.000737	 -0.015564
 -0.024801	  0.004445	 -0.009907	 -0.046962	 -0.015247	 -0.037707	 -0.007269	  0.022915	 -0.116148	  0.039654	  0.015882	 -0.016994	 -0.042062
 -0.021251	 -0.013327	 -0.018054	 -0.005785	 -0.018911	 -0.042196	  0.005152	  0.005908	 -0.177493	  0.007459	 -0.008369	 -0.000666	 -0.035054
 -0.003428	 -0.019566	 -0.029203	  0.020252	 -0.019934	 -0.040865	 -0.027228	 -0.010299	 -0.156722	  0.005439	  0.039744	  0.005165	 -0.021993
 -0.028045	 -0.021873	 -0.051316	 -0.002254	 -0.018149	 -0.023305	 -0.023188	  0.025777	 -0.135670	  0.029761	  0.072015	  0.016572	 -0.028868
 -0.005204	 -0.045663	 -0.052980	  0.028418	 -0.046315	  0.011070	 -0.025384	  0.067303	 -0.137618	  0.017041	  0.041059	  0.039368	 -0.053105
 -0.045833	 -0.047444	 -0.031446	  0.055108	 -0.074673	  0.033276	 -0.002095	  0.067935	 -0.148811	  0.000181	  0.011145	  0.033796	 -0.046586
 -0.055667	 -0.041242	 -0.022890	  0.032480	 -0.078333	  0.003227	 -0.000266	  0.056394	 -0.125237	  0.031834	  0.021337	  0.057153	 -0.026071
 -0.062305	 -0.028944	 -0.017450	  0.027583	 -0.028505	 -0.001771	 -0.002558	  0.075923	 -0.097707	  0.015085	  0.011282	  0.067551	 -0.063558
 -0.092539	 -0.017248	 -0.033762	  0.015523	 -0.024440	  0.007794	 -0.023620	  0.053379	 -0.118883	  0.043447	  0.030353	  0.060983	 -0.059793
 -0.083868	 -0.046309	 -0.017563	 -0.002605	 -0.037864	  0.019220	 -0.036436	  0.048649	 -0.092811	  0.056275	  0.022164	  0.061700	 -0.052760
 -0.075326	 -0.072958	  0.023400	 -0.037265	  0.009304	  0.020725	 -0.035169	  0.064516	 -0.106407	  0.034927	  0.027449	  0.055163	 -0.069122
 -0.054660	 -0.072147	  0.031635	 -0.038314	  0.009981	  0.008846	 -0.041141	  0.061542	 -0.106167	  0.019316	  0.008564	  0.039166	 -0.043965
 -0.057512	 -0.061841	  0.012093	 -0.050459	  0.035160	  0.005767	 -0.047294	  0.019195	 -0.081342	  0.011389	  0.006170	  0.034645	 -0.053939
 -0.069661	 -0.051191	  0.048631	 -0.044134	  0.009154	 -0.004597	 -0.030972	  0.028314	 -0.048499	 -0.000959	  0.008025	  0.057017	 -0.060082
 -0.119847	 -0.034044	  0.055982	 -0.035281	 -0.015720	  0.012730	 -0.013231	  0.052848	 -0.037076	  0.002052	  0.002221	  0.066153	 -0.032579
 -0.120325	 -0.055144	  0.032818	 -0.019055	 -0.003750	 -0.001617	  0.000078	  0.040115	  0.000368	 -0.019827	 -0.002308	  0.074810	 -0.008995
 -0.097182	 -0.048686	  0.021214	 -0.031080	 -0.024275	  0.032810	  0.017930	  0.023481	 -0.001690	 -0.021369	 -0.038287	  0.042961	  0.035098
 -0.100282	 -0.024128	  0.024749	 -0.065564	  0.000137	  0.070553	 -0.018857	  0.001682	 -0.006428	  0.047019	 -0.050939	  0.015952	  0.030187
 -0.099629	  0.010312	  0.021187	 -0.034822	  0.004395	  0.044533	 -0.019982	  0.014822	  0.011554	  0.069584	 -0.035981	  0.001537	  0.007279
 -0.136140	  0.026068	  0.012154	 -0.002887	 -0.012672	  0.026129	 -0.021200	  0.035293	 -0.031686	  0.102337	 -0.019439	  0.011609	  0.008402
 -0.168338	  0.035391	  0.003747	  0.036067	 -0.025887	  0.040065	  0.003963	  0.040135	 -0.031616	  0.114170	 -0.041756	  0.020966	  0.026142
 -0.161356	  0.043857	  0.017653	  0.009520	 -0.034075	  0.045183	  0.021541	  0.074896	 -0.034276	  0.087379	 -0.053880	 -0.001352	  0.020964
 -0.131236	  0.031735	  0.000626	 -0.020907	 -0.036143	  0.039475	  0.014555	  0.096498	 -0.053027	  0.068909	 -0.060044	  0.007999	  0.034190
 -0.138039	  0.019697	  0.004321	 -0.024809	 -0.034978	  0.043476	  0.002158	  0.067232	 -0.061932	  0.066305	 -0.058941	  0.024812	  0.032384
 -0.151862	  0.021326	  0.044149	 -0.018680	 -0.046552	  0.048607	 -0.005556	  0.026292	 -0.037883	  0.065708	 -0.074984	  0.060342	  0.006005
 -0.116603	 -0.000123	  0.012933	 -0.005101	 -0.059798	  0.027447	 -0.015350	  0.045772	 -0.062495	  0.062051	 -0.095343	  0.038176	  0.010240
 -0.124389	 -0.037642	 -0.014301	 -0.022654	 -0.073697	  0.032172	 -0.001201	  0.084438	 -0.081178	  0.098022	 -0.063092	  0.011118	 -0.001562
 -0.140998	 -0.031784	 -0.016948	 -0.009887	 -0.054958	  0.032091	 -0.011968	  0.082697	 -0.091927	  0.098596	 -0.063424	  0.027603	 -0.006444
 -0.127127	 -0.032931	 -0.003738	 -0.026337	 -0.069276	  0.033906	 -0.012853	  0.066193	 -0.062609	  0.118336	 -0.090332	  0.010098	 -0.001188
 -0.110130	 -0.027218	  0.013144	 -0.008516	 -0.081133	  0.046043	 -0.014557	  0.060652	 -0.051859	  0.077573	 -0.063601	 -0.001817	 -0.024052
 -0.103863	 -0.037071	  0.012154	  0.005392	 -0.087645	  0.046666	 -0.014495	  0.066155	 -0.031447	  0.075283	 -0.057377	  0.016514	 -0.017238
 -0.092762	 -0.058594	  0.031275	  0.009943	 -0.087494	  0.049950	 -0.008679	  0.086382	 -0.030449	  0.064289	 -0.070511	  0.031249	 -0.026044
 -0.092687	 -0.054541	  0.038688	  0.045124	 -0.061931	  0.038851	 -0.010029	  0.038622	 -0.024932	  0.051254	 -0.102508	  0.026530	 -0.043927
 -0.136306	 -0.070637	  0.025381	  0.040111	 -0.050458	  0.089303	  0.025384	  0.038087	 -0.004287	  0.058910	 -0.093615	 -0.003483	  0.003225
 -0.137885	 -0.073963	  0.019081	  0.008442	 -0.023850	  0.092113	  0.021550	  0.060883	  0.011148	  0.050084	 -0.102608	 -0.016449	  0.002293
 -0.104792	 -0.061603	  0.041244	  0.005271	 -0.031131	  0.112685	  0.024921	  0.044614	  0.010326	  0.034506	 -0.115583	  0.022998	 -0.009372
 -0.118354	 -0.064643	  0.023964	  0.015251	 -0.050970	  0.123515	  0.038239	  0.046803	  0.011895	  0.036540	 -0.126345	  0.013518	 -0.018846
 -0.133411	 -0.088560	  0.019985	  0.024609	 -0.066112	  0.123252	  0.022550	  0.042939	  0.059792	  0.076006	 -0.164373	 -0.011239	 -0.007231
 -0.116232	 -0.110112	  0.020774	  0.029427	 -0.066206	  0.133107	 -0.000567	  0.067073	  0.080326	  0.070691	 -0.156716	 -0.045170	 -0.009538
 -0.103933	 -0.098835	 -0.003689	  0.043800	 -0.060114	  0.117252	  0.043512	  0.086841	  0.079041	  0.049045	 -0.151879	 -0.063060	 -0.027929
 -0.092017	 -0.080185	  0.001324	  0.061548	 -0.055449	  0.131906	  0.039358	  0.082957	  0.104991	  0.031849	 -0.130866	 -0.051271	 -0.034102
 -0.084381	 -0.091671	  0.001850	  0.028950	 -0.071350	  0.116325	 -0.008529	  0.088129	  0.134743	  0.036779	 -0.148581	 -0.052972	 -0.037386
 -0.102820	 -0.121552	  0.005229	  0.021814	 -0.075127	  0.139221	 -0.019005	  0.087010	  0.151641	  0.037212	 -0.174141	 -0.049821	 -0.050576
 -0.147597	 -0.111877	  0.029021	  0.034987	 -0.092070	  0.145146	 -0.006950	  0.101595	  0.204672	  0.076295	 -0.176711	 -0.070305	 -0.061335
 -0.157200	 -0.081390	  0.041494	  0.033158	 -0.101306	  0.130878	  0.012271	  0.088671	  0.244943	  0.089890	 -0.194748	 -0.067194	 -0.045180
 -0.154728	 -0.081413	  0.046358	  0.026906	 -0.100887	  0.120507	  0.033059	  0.060443	  0.265724	  0.104851	 -0.189485	 -0.055313	 -0.029789
 -0.132823	 -0.068628	  0.015017	  0.032169	 -0.118964	  0.108115	  0.021821	  0.078369	  0.260224	  0.134267	 -0.194013	 -0.112006	 -0.001386
 -0.091366	 -0.048082	 -0.002242	  0.030255	 -0.100376	  0.148577	  0.021675	  0.070649	  0.193456	  0.112754	 -0.220474	 -0.112374	  0.017826
 -0.108152	 -0.056115	  0.020560	  0.036896	 -0.110150	  0.134328	  0.030167	  0.084054	  0.154219	  0.110566	 -0.211033	 -0.078778	 -0.009275
 -0.114442	 -0.065874	  0.021067	  0.037922	 -0.101340	  0.145159	 -0.006815	  0.105797	  0.140803	  0.115476	 -0.229336	 -0.066911	 -0.029801
 -0.149928	 -0.091472	 -0.028175	  0.036608	 -0.084718	  0.150191	  0.031755	  0.118780	  0.128339	  0.119877	 -0.271278	 -0.057037	 -0.004584
 -0.170173	 -0.133340	 -0.047928	  0.050222	 -0.094109	  0.168798	  0.064012	  0.135147	  0.161121	  0.074759	 -0.286163	 -0.068516	 -0.010094
 -0.148535	 -0.105140	 -0.037523	  0.040982	 -0.091623	  0.177958	  0.043987	  0.156152	  0.113391	  0.072281	 -0.276356	 -0.085268	 -0.011350
 -0.178689	 -0.130909	 -0.047970	  0.038363	 -0.093191	  0.140764	  0.063037	  0.149414	  0.063027	  0.099599	 -0.314047	 -0.083361	 -0.024478
 -0.183394	 -0.139378	 -0.010014	  0.036824	 -0.088051	  0.140565	  0.060974	  0.143436	  0.061689	  0.107578	 -0.337464	 -0.068951	 -0.020763
 -0.172866	 -0.113717	 -0.016851	  0.030369	 -0.069913	  0.122242	  0.060418	  0.134073	  0.073463	  0.089939	 -0.331621	 -0.095052	 -0.008853
 -0.144232	 -0.134814	 -0.050544	  0.052676	 -0.084235	  0.134956	  0.081789	  0.126554	  0.078363	  0.096098	 -0.326285	 -0.122071	 -0.021597
 -0.138997	 -0.134954	 -0.057628	  0.056020	 -0.088653	  0.159544	  0.041752	  0.110006	  0.065567	  0.120166	 -0.294911	 -0.115436	 -0.030482
 -0.113554	 -0.147136	 -0.039590	  0.059355	 -0.058996	  0.173109	  0.058167	  0.120343	  0.076831	  0.113197	 -0.279198	 -0.129738	 -0.049922
 -0.113250	 -0.146999	  0.014087	  0.065153	 -0.054594	  0.145123	  0.059887	  0.125733	  0.061285	  0.134996	 -0.276091	 -0.118317	 -0.038399
 -0.121920	 -0.140080	  0.009203	  0.049987	 -0.059895	  0.136723	  0.059139	  0.134191	  0.055079	  0.135501	 -0.282391	 -0.115857	 -0.023676
 -0.142712	 -0.107755	  0.029531	  0.046797	 -0.073334	  0.159454	  0.061243	  0.119976	  0.075046	  0.111157	 -0.260019	 -0.127792	 -0.002944
 -0.145348	 -0.109918	  0.028677	  0.062862	 -0.048990	  0.198918	  0.034667	  0.125818	  0.109888	  0.150992	 -0.234250	 -0.095713	  0.002852
 -0.154076	 -0.121370	  0.014696	  0.079187	 -0.050276	  0.208762	  0.015055	  0.123863	  0.147618	  0.139972	 -0.224479	 -0.070218	 -0.044211
 -0.155339	 -0.120112	  0.010711	  0.067520	 -0.089418	  0.206559	  0.027192	  0.119848	  0.196449	  0.151568	 -0.205932	 -0.075593	 -0.059800
 -0.156879	 -0.126991	 -0.007243	  0.030134	 -0.089700	  0.184682	  0.021653	  0.132552	  0.229131	  0.165089	 -0.219660	 -0.084716	 -0.049440
 -0.159287	 -0.156589	  0.013879	  0.024515	 -0.092075	  0.160748	 -0.008277	  0.151542	  0.227576	  0.149294	 -0.225658	 -0.099332	 -0.045363
 -0.138808	 -0.219668	 -0.015078	  0.041571	 -0.107625	  0.170720	 -0.030850	  0.139374	  0.216331	  0.141434	 -0.221928	 -0.123100	 -0.055706
 -0.133514	 -0.226520	 -0.022582	  0.051660	 -0.121819	  0.183484	 -0.007191	  0.132669	  0.157502	  0.137373	 -0.205394	 -0.144272	 -0.061105
 -0.138840	 -0.214689	 -0.040619	  0.054103	 -0.123409	  0.188552	 -0.005659	  0.161463	  0.132508	  0.158940	 -0.219673	 -0.175404	 -0.088466
 -0.150744	 -0.205862	 -0.033185	  0.078094	 -0.127006	  0.216222	 -0.042531	  0.144399	  0.162168	  0.186600	 -0.232976	 -0.156497	 -0.042236
 -0.178501	 -0.234543	 -0.007526	  0.073877	 -0.137210	  0.189937	 -0.047985	  0.150586	  0.170968	  0.196219	 -0.221770	 -0.158735	 -0.020202
 -0.152282	 -0.211465	  0.009013	  0.048169	 -0.126236	  0.171313	 -0.063300	  0.152348	  0.180954	  0.205129	 -0.196311	 -0.150379	 -0.051706
 -0.137074	 -0.223047	  0.035768	  0.044112	 -0.115832	  0.191691	 -0.038243	  0.164232	  0.203989	  0.189107	 -0.158171	 -0.144127	 -0.029667
 -0.165767	 -0.286472	  0.062545	  0.046487	 -0.097482	  0.184530	 -0.017911	  0.138979	  0.271045	  0.209128	 -0.165951	 -0.143436	 -0.039896
 -0.137972	 -0.269339	  0.061198	  0.048601	 -0.108942	  0.154267	  0.013836	  0.108988	  0.249147	  0.202329	 -0.154990	 -0.126467	 -0.056805
 -0.155504	 -0.254242	  0.052746	  0.060544	 -0.138163	  0.158566	  0.005385	  0.124305	  0.238582	  0.173798	 -0.164991	 -0.164182	 -0.060410
 -0.145664	 -0.248768	  0.035533	  0.054647	 -0.137945	  0.176194	 -0.003498	  0.157033	  0.207456	  0.191692	 -0.166805	 -0.183442	 -0.086578
 -0.141962	 -0.247762	  0.033741	  0.055328	 -0.132539	  0.168527	  0.000598	  0.180106	  0.179790	  0.186421	 -0.172427	 -0.200272	 -0.118320
 -0.163161	 -0.251526	  0.037522	  0.029048	 -0.113548	  0.154103	 -0.018652	  0.156239	  0.161555	  0.159856	 -0.153482	 -0.218890	 -0.114718
 -0.188200	 -0.259218	  0.038144	  0.022605	 -0.113638	  0.149747	 -0.046804	  0.133301	  0.161071	  0.150796	 -0.153320	 -0.201026	 -0.098337
 -0.197799	 -0.258176	  0.025724	  0.042178	 -0.150582	  0.144491	 -0.063390	  0.136208	  0.238676	  0.146188	 -0.132885	 -0.217283	 -0.092212
 -0.169118	 -0.253567	  0.002822	  0.062239	 -0.158505	  0.154178	 -0.062334	  0.136175	  0.260580	  0.139286	 -0.122302	 -0.188835	 -0.074865
 -0.194707	 -0.260482	  0.016093	  0.075301	 -0.177379	  0.163332	 -0.032361	  0.103617	  0.254146	  0.152049	 -0.127477	 -0.148041	 -0.078262
 -0.193886	 -0.249687	  0.031177	  0.061535	 -0.210684	  0.170472	 -0.025952	  0.065364	  0.238161	  0.134744	 -0.116126	 -0.158946	 -0.088344
 -0.174075	 -0.229727	  0.015592	  0.041308	 -0.191664	  0.163404	 -0.028027	  0.058169	  0.262575	  0.147284	 -0.121939	 -0.161987	 -0.087217
 -0.144733	 -0.221361	 -0.015794	  0.041951	 -0.165579	  0.172102	 -0.044776	  0.082655	  0.274997	  0.175767	 -0.111666	 -0.149662	 -0.076192
 -0.157183	 -0.211301	  0.003141	  0.034932	 -0.176096	  0.209849	 -0.070983	  0.071202	  0.271681	  0.201180	 -0.064590	 -0.160979	 -0.098051
 -0.156522	 -0.249861	  0.003283	  0.007585	 -0.159900	  0.217778	 -0.070083	  0.104276	  0.293030	  0.227899	 -0.038939	 -0.150765	 -0.095143
 -0.124940	 -0.232769	 -0.017918	  0.055756	 -0.140813	  0.177919	 -0.067932	  0.092162	  0.248490	  0.247802	 -0.053189	 -0.112524	 -0.086725
 -0.161048	 -0.249669	 -0.002071	  0.065319	 -0.167241	  0.172199	 -0.041922	  0.112827	  0.228024	  0.241732	 -0.046972	 -0.118540	 -0.081180
 -0.157085	 -0.285320	 -0.000453	  0.046623	 -0.129270	  0.206007	 -0.065113	  0.112281	  0.247600	  0.194880	 -0.057878	 -0.138859	 -0.071159
 -0.143155	 -0.278425	  0.042027	  0.023062	 -0.094361	  0.242794	 -0.059123	  0.094049	  0.278216	  0.209819	 -0.088310	 -0.155717	 -0.085007
 -0.173700	 -0.239901	  0.078987	  0.024080	 -0.124323	  0.252597	 -0.063058	  0.075200	  0.299473	  0.199138	 -0.108703	 -0.179273	 -0.117408
 -0.139695	 -0.204996	  0.074886	  0.022969	 -0.124638	  0.200044	 -0.114503	  0.064352	  0.262798	  0.176318	 -0.105505	 -0.169455	 -0.107183
 -0.112942	 -0.199373	  0.073238	  0.028863	 -0.112204	  0.158888	 -0.096850	  0.079709	  0.249693	  0.185462	 -0.085612	 -0.177787	 -0.081740
 -0.135534	 -0.217189	  0.062605	  0.027103	 -0.105847	  0.162076	 -0.072933	  0.057826	  0.258092	  0.202608	 -0.106875	 -0.184994	 -0.075626
 -0.148235	 -0.227131	  0.069140	  0.019331	 -0.108028	  0.149231	 -0.048069	  0.067007	  0.229779	  0.202029	 -0.148475	 -0.184719	 -0.071524
 -0.143174	 -0.265144	  0.099800	  0.061123	 -0.119893	  0.159415	 -0.060809	  0.042037	  0.247947	  0.190120	 -0.133263	 -0.180942	 -0.052548
 -0.114507	 -0.263398	  0.133320	  0.068243	 -0.149979	  0.175833	 -0.070789	  0.033157	  0.254542	  0.179592	 -0.105449	 -0.148635	 -0.032502
 -0.117951	 -0.256742	  0.109592	  0.064523	 -0.151846	  0.161569	 -0.056109	  0.022755	  0.260225	  0.162280	 -0.084575	 -0.123329	 -0.033070
 -0.135424	 -0.271820	  0.045351	  0.080202	 -0.137219	  0.122804	 -0.046152	  0.019312	  0.224832	  0.168038	 -0.086283	 -0.115810	 -0.022325
 -0.128222	 -0.269175	  0.041167	  0.066779	 -0.154891	  0.130572	 -0.028956	  0.002329	  0.181582	  0.188013	 -0.085353	 -0.147283	 -0.012417
 -0.113209	 -0.286082	  0.062161	  0.058374	 -0.145194	  0.142806	 -0.032602	 -0.002017	  0.201608	  0.177117	 -0.040106	 -0.127445	  0.000988
 -0.112100	 -0.241526	  0.078467	  0.054194	 -0.122009	  0.148846	 -0.014953	  0.021140	  0.188080	  0.177404	 -0.034501	 -0.100322	  0.007776
 -0.136571	 -0.234897	  0.039008	  0.036532	 -0.153328	  0.146395	  0.000936	  0.048871	  0.199371	  0.181537	 -0.051743	 -0.144528	 -0.014777
 -0.146589	 -0.247164	  0.038733	  0.036774	 -0.170965	  0.134837	  0.017611	  0.038571	  0.244697	  0.172337	 -0.041555	 -0.156438	  0.005504
 -0.137478	 -0.224804	  0.015572	  0.039006	 -0.182125	  0.137715	  0.018677	  0.048143	  0.302997	  0.147301	  0.001368	 -0.178253	 -0.005708
 -0.131134	 -0.187973	  0.051031	  0.014175	 -0.159377	  0.137985	  0.008834	  0.045283	  0.285777	  0.152335	 -0.000031	 -0.171216	  0.016471
 -0.098319	 -0.160673	  0.038585	  0.019609	 -0.136281	  0.138204	  0.003930	  0.036033	  0.294010	  0.167642	 -0.059760	 -0.192698	 -0.005521
 -0.071294	 -0.162845	  0.041092	  0.037761	 -0.161073	  0.159600	 -0.041250	  0.039264	  0.321948	  0.180474	 -0.071895	 -0.229388	 -0.033393
 -0.115435	 -0.195666	  0.050581	  0.042312	 -0.198723	  0.145205	 -0.046976	  0.019859	  0.334734	  0.160050	 -0.053125	 -0.239448	 -0.026252
 -0.090075	 -0.231587	  0.079869	  0.031847	 -0.209693	  0.134501	 -0.065104	 -0.015889	  0.393060	  0.141878	 -0.061036	 -0.209752	 -0.034046
 -0.068346	 -0.229711	  0.098712	  0.050143	 -0.202898	  0.139401	 -0.103443	 -0.001231	  0.419247	  0.134519	 -0.066053	 -0.195424	 -0.048646
 -0.082332	 -0.249144	  0.071084	  0.044622	 -0.234591	  0.138046	 -0.089519	  0.043366	  0.452304	  0.128560	 -0.096369	 -0.206263	 -0.036708
 -0.071960	 -0.255059	  0.055714	  0.000433	 -0.236357	  0.143179	 -0.097048	  0.039862	  0.429108	  0.113571	 -0.089131	 -0.198270	 -0.026984
 -0.047844	 -0.269031	  0.067383	 -0.005671	 -0.218096	  0.119031	 -0.086213	  0.016972	  0.371967	  0.141331	 -0.058810	 -0.188482	  0.007038
 -0.047570	 -0.256833	  0.048602	 -0.027756	 -0.222164	  0.131283	 -0.097485	 -0.010483	  0.359284	  0.177046	 -0.075974	 -0.159015	  0.001212
 -0.044394	 -0.189336	  0.073448	  0.000228	 -0.217749	  0.157964	 -0.087078	 -0.004918	  0.361212	  0.160725	 -0.081250	 -0.162222	 -0.026452
 -0.046395	 -0.191436	  0.086936	  0.023027	 -0.180308	  0.147454	 -0.089784	  0.008845	  0.374356	  0.167775	 -0.072800	 -0.183413	 -0.043051
 -0.061872	 -0.206525	  0.071355	  0.019273	 -0.158587	  0.095427	 -0.083816	  0.004451	  0.375955	  0.195817	 -0.088268	 -0.189937	 -0.022983
 -0.073808	 -0.198591	  0.085267	  0.011979	 -0.164522	  0.101296	 -0.088369	 -0.014450	  0.362983	  0.178826	 -0.111204	 -0.174423	 -0.027252
 -0.083972	 -0.202135	  0.091703	  0.002207	 -0.165436	  0.135828	 -0.093109	 -0.001578	  0.406434	  0.187888	 -0.108292	 -0.199692	 -0.017514
 -0.086311	 -0.199045	  0.050123	 -0.019189	 -0.179536	  0.158635	 -0.088020	  0.015119	  0.396375	  0.180037	 -0.112872	 -0.213189	 -0.020328
 -0.068567	 -0.200259	  0.055716	 -0.021567	 -0.223098	  0.184907	 -0.103255	  0.024363	  0.438664	  0.171961	 -0.103117	 -0.231260	 -0.033356
 -0.039022	 -0.223427	  0.060935	  0.008068	 -0.242415	  0.187393	 -0.112472	  0.041437	  0.483346	  0.184040	 -0.116631	 -0.252244	 -0.011639
 -0.030590	 -0.224569	  0.048527	 -0.001053	 -0.224310	  0.144543	 -0.099871	  0.036240	  0.476816	  0.188106	 -0.116563	 -0.253414	 -0.021388
 -0.012461	 -0.231758	  0.051230	  0.010456	 -0.226630	  0.130846	 -0.112873	  0.036966	  0.499186	  0.207909	 -0.083046	 -0.275752	 -0.062856
 -0.009800	 -0.270963	  0.064562	 -0.024944	 -0.207442	  0.175337	 -0.109656	  0.042622	  0.508430	  0.194341	 -0.066570	 -0.270466	 -0.064473
 -0.000999	 -0.270236	  0.070168	 -0.011929	 -0.183321	  0.166909	 -0.075066	  0.068900	  0.500790	  0.195403	 -0.059021	 -0.233598	 -0.058569
  0.031117	 -0.262310	  0.055111	 -0.024776	 -0.181609	  0.171310	 -0.093544	  0.064574	  0.515892	  0.179336	 -0.094060	 -0.237113	 -0.045546
  0.024240	 -0.258401	  0.056772	 -0.016314	 -0.183359	  0.157460	 -0.109636	  0.045017	  0.562690	  0.125532	 -0.140503	 -0.243913	 -0.005355
  0.014527	 -0.253396	  0.066241	  0.023760	 -0.188247	  0.145121	 -0.123892	  0.042418	  0.585584	  0.136730	 -0.165578	 -0.275420	  0.000689
  0.034566	 -0.227805	  0.060636	  0.040253	 -0.204901	  0.127975	 -0.141909	  0.046362	  0.595539	  0.137019	 -0.174093	 -0.289131	 -0.016604
  0.025994	 -0.187968	  0.073798	  0.034152	 -0.234805	  0.128141	 -0.174793	  0.070050	  0.615477	  0.142019	 -0.185466	 -0.319617	 -0.054008
  0.003682	 -0.215759	  0.066127	  0.032940	 -0.228295	  0.115142	 -0.220417	  0.081510	  0.613914	  0.120676	 -0.190580	 -0.313625	 -0.068594
 -0.000815	 -0.225740	  0.066624	  0.040056	 -0.201410	  0.118647	 -0.232611	  0.101634	  0.588093	  0.111139	 -0.184769	 -0.274385	 -0.091430
 -0.014333	 -0.220787	  0.010847	  0.049176	 -0.218500	  0.150779	 -0.165069	  0.099187	  0.584766	  0.106530	 -0.151193	 -0.259126	 -0.094464
 -0.008205	 -0.223228	 -0.006887	  0.016380	 -0.208870	  0.182974	 -0.164568	  0.106255	  0.593190	  0.111565	 -0.107753	 -0.264333	 -0.110367
  0.012977	 -0.209438	  0.028479	  0.006051	 -0.206096	  0.146377	 -0.155288	  0.119697	  0.588158	  0.133840	 -0.098688	 -0.249624	 -0.101953
  0.008700	 -0.196410	  0.092291	  0.004572	 -0.237562	  0.119596	 -0.160622	  0.106753	  0.575210	  0.144701	 -0.127117	 -0.239822	 -0.085395
 -0.001605	 -0.208385	  0.113629	 -0.023577	 -0.216610	  0.112358	 -0.157472	  0.098699	  0.531695	  0.181392	 -0.123949	 -0.265700	 -0.113209
  0.009863	 -0.222278	  0.118545	 -0.003089	 -0.190844	  0.104565	 -0.133596	  0.085323	  0.524537	  0.172468	 -0.123382	 -0.256410	 -0.142827
  0.013332	 -0.232068	  0.118513	 -0.036973	 -0.175790	  0.110586	 -0.135337	  0.107281	  0.540945	  0.163602	 -0.133382	 -0.279528	 -0.136132
  0.002932	 -0.225324	  0.085028	 -0.038346	 -0.174294	  0.131827	 -0.128358	  0.086066	  0.548686	  0.163686	 -0.109314	 -0.289971	 -0.109768
 -0.007692	 -0.237408	  0.074880	 -0.039465	 -0.181385	  0.153511	 -0.123522	  0.086488	  0.559394	  0.164541	 -0.084917	 -0.249637	 -0.109232
  0.005023	 -0.268005	  0.112922	 -0.037427	 -0.187928	  0.161090	 -0.121285	  0.099075	  0.570226	  0.141713	 -0.081428	 -0.259225	 -0.151419
  0.025292	 -0.247612	  0.101287	 -0.041654	 -0.224375	  0.145233	 -0.113447	  0.096427	  0.552426	  0.125069	 -0.107545	 -0.249030	 -0.137379
  0.033488	 -0.219193	  0.059172	 -0.038655	 -0.241093	  0.149434	 -0.100003	  0.106316	  0.511555	  0.105548	 -0.091259	 -0.240212	 -0.112609
  0.030110	 -0.233233	  0.055456	 -0.008286	 -0.255020	  0.129734	 -0.080222	  0.094325	  0.428934	  0.096534	 -0.051369	 -0.258816	 -0.099626
  0.047333	 -0.232336	  0.052813	  0.003412	 -0.256026	  0.100913	 -0.095371	  0.064204	  0.386313	  0.113963	 -0.095877	 -0.263047	 -0.158088
  0.043820	 -0.225189	  0.057708	 -0.008269	 -0.264888	  0.109726	 -0.100677	  0.073278	  0.356041	  0.118393	 -0.137193	 -0.262325	 -0.175015
  0.008221	 -0.226943	  0.057694	 -0.031544	 -0.273987	  0.101439	 -0.120984	  0.116317	  0.333297	  0.119040	 -0.153417	 -0.244481	 -0.170219
 -0.007649	 -0.179887	  0.053186	 -0.051621	 -0.232292	  0.112080	 -0.124024	  0.117278	  0.301799	  0.111253	 -0.174279	 -0.250941	 -0.196681
 -0.020555	 -0.172271	  0.085588	  0.006301	 -0.224904	  0.132215	 -0.110006	  0.116190	  0.253843	  0.118342	 -0.147651	 -0.227608	 -0.200113
  0.015320	 -0.144795	  0.107206	 -0.020148	 -0.234823	  0.118896	 -0.114769	  0.114239	  0.249936	  0.136703	 -0.136040	 -0.216530	 -0.220568
  0.055128	 -0.146525	  0.084165	 -0.011300	 -0.248118	  0.103106	 -0.117908	  0.112663	  0.232707	  0.161860	 -0.119490	 -0.238140	 -0.267666
  0.066776	 -0.181242	  0.094448	  0.020539	 -0.241142	  0.110005	 -0.127504	  0.092373	  0.223752	  0.185582	 -0.126721	 -0.251115	 -0.297916
  0.067602	 -0.191052	  0.109866	  0.032156	 -0.245642	  0.117773	 -0.147141	  0.096345	  0.216532	  0.238932	 -0.139445	 -0.236943	 -0.280761
  0.039690	 -0.167813	  0.083009	  0.018108	 -0.260761	  0.130370	 -0.156677	  0.113662	  0.196111	  0.248753	 -0.117698	 -0.218660	 -0.279127
  0.036388	 -0.178764	  0.065686	 -0.003119	 -0.283660	  0.148904	 -0.149278	  0.133350	  0.194337	  0.209423	 -0.135391	 -0.244328	 -0.278800
  0.012035	 -0.222049	  0.052381	  0.016751	 -0.301095	  0.130000	 -0.135961	  0.122944	  0.171916	  0.156382	 -0.146199	 -0.217092	 -0.262583
  0.004167	 -0.226688	  0.080101	  0.006877	 -0.287799	  0.137583	 -0.148529	  0.102412	  0.180161	  0.113887	 -0.159236	 -0.204075	 -0.251175
  0.008486	 -0.184042	  0.087304	  0.026239	 -0.279794	  0.160952	 -0.141889	  0.056279	  0.235021	  0.114931	 -0.182197	 -0.174424	 -0.244898
  0.032270	 -0.161094	  0.090683	  0.056651	 -0.281988	  0.158794	 -0.155201	  0.039082	  0.234223	  0.122575	 -0.182824	 -0.166426	 -0.248441
  0.048552	 -0.168460	  0.098076	  0.085488	 -0.299881	  0.160856	 -0.177703	  0.053866	  0.204913	  0.110851	 -0.185451	 -0.183998	 -0.241803
  0.036151	 -0.188919	  0.100193	  0.067398	 -0.264383	  0.174262	 -0.207552	  0.052156	  0.164076	  0.133301	 -0.194527	 -0.172165	 -0.235429
  0.023668	 -0.199717	  0.101238	  0.057150	 -0.255136	  0.170446	 -0.215336	  0.014306	  0.112911	  0.136462	 -0.203036	 -0.172351	 -0.253894
 -0.005563	 -0.178264	  0.093395	  0.065829	 -0.243777	  0.181262	 -0.196866	  0.003066	  0.130471	  0.125301	 -0.196673	 -0.162176	 -0.272330
 -0.045797	 -0.167395	  0.103945	  0.041220	 -0.244251	  0.199003	 -0.197142	  0.027306	  0.137022	  0.088888	 -0.216695	 -0.155346	 -0.253141
 -0.073275	 -0.204222	  0.087111	  0.007869	 -0.252444	  0.197380	 -0.180962	  0.052138	  0.117455	  0.082487	 -0.249203	 -0.144683	 -0.241549
 -0.050177	 -0.210793	  0.123445	 -0.000905	 -0.267931	  0.187188	 -0.187731	  0.078838	  0.107601	  0.097070	 -0.242660	 -0.150643	 -0.255542
 -0.039704	 -0.182041	  0.136636	 -0.010364	 -0.244881	  0.175436	 -0.199293	  0.079872	  0.115529	  0.097140	 -0.265736	 -0.164726	 -0.237437
 -0.042584	 -0.194070	  0.137574	 -0.006086	 -0.219051	  0.188874	 -0.207144	  0.098269	  0.133479	  0.092755	 -0.255934	 -0.163827	 -0.224462
 -0.040728	 -0.177071	  0.106751	  0.022010	 -0.234080	  0.211710	 -0.177490	  0.098436	  0.128013	  0.108199	 -0.226719	 -0.158504	 -0.246788
 -0.037719	 -0.181896	  0.093669	  0.004954	 -0.251411	  0.205701	 -0.176734	  0.093765	  0.123885	  0.133669	 -0.230159	 -0.175208	 -0.227672
 -0.036102	 -0.180106	  0.098855	 -0.011921	 -0.255244	  0.207198	 -0.195520	  0.027399	  0.126102	  0.133692	 -0.231138	 -0.206175	 -0.194302
 -0.056547	 -0.177574	  0.089499	 -0.006028	 -0.273012	  0.179986	 -0.156309	  0.001488	  0.132536	  0.160512	 -0.284839	 -0.182970	 -0.206357
 -0.073058	 -0.181274	  0.063764	 -0.006385	 -0.287644	  0.171348	 -0.143647	  0.025040	  0.131117	  0.194325	 -0.296759	 -0.167920	 -0.231365
 -0.040203	 -0.164710	  0.072148	 -0.022157	 -0.245335	  0.190305	 -0.143798	  0.007192	  0.139609	  0.184044	 -0.260195	 -0.140115	 -0.275213
 -0.026236	 -0.160824	  0.055980	 -0.014539	 -0.225378	  0.185731	 -0.176721	  0.027692	  0.137385	  0.173807	 -0.265325	 -0.127861	 -0.267224
 -0.055024	 -0.189558	  0.048269	  0.002171	 -0.239299	  0.187298	 -0.200570	  0.052060	  0.141263	  0.222389	 -0.259616	 -0.127546	 -0.241099
 -0.071419	 -0.259528	  0.074026	  0.001506	 -0.242160	  0.173401	 -0.207104	  0.043884	  0.130257	  0.212979	 -0.245207	 -0.133774	 -0.242776
 -0.071661	 -0.276103	  0.060134	  0.001971	 -0.234545	  0.159890	 -0.232731	  0.074830	  0.143924	  0.188435	 -0.236987	 -0.139531	 -0.267693
 -0.073880	 -0.241651	  0.084067	 -0.014986	 -0.245364	  0.178542	 -0.247263	  0.063323	  0.169580	  0.181776	 -0.251597	 -0.186755	 -0.269780
 -0.071699	 -0.212173	  0.110384	 -0.047703	 -0.269156	  0.208593	 -0.245992	  0.022122	  0.185700	  0.205791	 -0.279796	 -0.206441	 -0.275402
 -0.061047	 -0.215760	  0.105616	 -0.022276	 -0.251832	  0.173722	 -0.217406	  0.034443	  0.224974	  0.198860	 -0.284785	 -0.174820	 -0.288656
 -0.063709	 -0.196148	  0.103978	 -0.002946	 -0.211692	  0.188078	 -0.210166	  0.045500	  0.229722	  0.190784	 -0.316283	 -0.164223	 -0.298885
 -0.044345	 -0.197835	  0.092295	 -0.020788	 -0.191366	  0.191882	 -0.200247	  0.028359	  0.211762	  0.169560	 -0.318875	 -0.173716	 -0.326552
 -0.067971	 -0.242665	  0.092907	 -0.022961	 -0.182167	  0.203878	 -0.215874	  0.033011	  0.222373	  0.187413	 -0.322926	 -0.197567	 -0.287538
 -0.078585	 -0.268168	  0.078793	 -0.023910	 -0.209283	  0.206240	 -0.173732	  0.024272	  0.236659	  0.234499	 -0.344257	 -0.211165	 -0.296526
 -0.048965	 -0.288662	  0.066626	 -0.002975	 -0.196214	  0.192810	 -0.153539	  0.027675	  0.229860	  0.255334	 -0.341345	 -0.209597	 -0.275601
 -0.016374	 -0.283456	  0.061131	 -0.012837	 -0.211498	  0.214913	 -0.140489	  0.018050	  0.239946	  0.267966	 -0.336599	 -0.208365	 -0.249423
  0.001009	 -0.269544	  0.047324	  0.009639	 -0.219407	  0.220987	 -0.141203	  0.012181	  0.227855	  0.267399	 -0.366286	 -0.246245	 -0.276018
 -0.019221	 -0.233966	  0.025156	 -0.003963	 -0.239091	  0.211459	 -0.142032	  0.005029	  0.226024	  0.245422	 -0.374866	 -0.273876	 -0.277279
 -0.043602	 -0.257794	  0.025009	 -0.013322	 -0.277183	  0.217061	 -0.123222	 -0.019173	  0.242672	  0.240798	 -0.368820	 -0.267660	 -0.270598
 -0.046568	 -0.275857	  0.019501	 -0.004641	 -0.241986	  0.198739	 -0.099985	 -0.015017	  0.249741	  0.213876	 -0.359284	 -0.247201	 -0.278655
 -0.028411	 -0.300963	  0.021880	  0.021948	 -0.208713	  0.188263	 -0.091400	 -0.025595	  0.273590	  0.203627	 -0.336432	 -0.223288	 -0.288021
 -0.028599	 -0.309654	  0.044331	  0.032045	 -0.242350	  0.203577	 -0.112207	 -0.015425	  0.308169	  0.215376	 -0.305392	 -0.219675	 -0.252236
 -0.027991	 -0.282845	  0.052056	  0.012762	 -0.202797	  0.208235	 -0.116699	  0.000693	  0.332088	  0.182118	 -0.336569	 -0.259201	 -0.239970
