# Supplementary material for: A fluorescent photoimmunoconjugate for imaging of cholesteatoma
Source: Sci Rep. 2022 Nov 19;12:19905. doi: 10.1038/s41598-022-22072-9 (PMC9675863; doi:10.1038/s41598-022-22072-9)
Supplement: Supplementary file 2 — Supplementary Information 2. [file 41598_2022_22072_MOESM2_ESM.zip › Data/ABR-52-5]

:RUN-5	LEVEL SWEEP	TEMP:NaN	6/6/2018	12:44 PM	NaNHR:
:SW EAR: R	SW FREQ: 22.65	# AVERAGES: 512	REP RATE (/sec): 40	DRIVER: RS Tweeter	SAMPLE (�sec): 40	
:NOTES-
:CHAMBER-CH4B-PXI
:CFTS Version: V2.7.2 (R850)
:LEVELS:20;25;30;35;40;45;50;55;60;65;70;75;80;
:DATA
  0.058981	  0.000841	 -0.033579	 -0.024026	 -0.031366	  0.027603	 -0.017121	  0.012847	 -0.003672	 -0.068353	  0.013389	 -0.049611	  0.012006
  0.031029	  0.011786	 -0.034283	 -0.009034	 -0.032152	  0.022405	  0.027771	 -0.001624	  0.017930	 -0.028603	  0.009305	 -0.051101	 -0.001001
  0.030919	  0.032131	  0.006605	 -0.000843	 -0.019425	  0.037919	  0.020174	 -0.031246	  0.003959	 -0.016191	 -0.022850	 -0.042331	  0.007087
  0.053159	  0.022218	  0.031613	 -0.001366	 -0.017467	  0.031957	 -0.003740	 -0.000608	 -0.028434	 -0.057250	 -0.039382	 -0.055561	  0.003294
  0.028786	  0.016900	  0.033488	 -0.006078	 -0.000386	  0.015240	 -0.009711	  0.015317	 -0.037991	 -0.078606	 -0.045704	 -0.030533	 -0.009331
  0.033231	 -0.013903	  0.016095	 -0.003466	 -0.026329	 -0.027945	  0.016305	 -0.022219	 -0.028846	 -0.059405	 -0.042552	 -0.013002	 -0.053868
  0.057347	 -0.015208	  0.006335	 -0.022026	 -0.048793	 -0.064182	  0.028982	 -0.016206	 -0.009344	 -0.007678	 -0.022045	 -0.013901	 -0.045824
  0.039437	  0.001086	  0.017407	  0.002155	 -0.026371	 -0.051848	 -0.013440	  0.008759	  0.000202	  0.019763	 -0.014147	 -0.000611	 -0.047398
  0.041118	  0.019483	  0.031569	  0.039671	 -0.017458	 -0.008059	 -0.033708	  0.012524	 -0.001925	 -0.015443	 -0.029687	 -0.040537	 -0.080290
  0.040542	 -0.008092	  0.072317	 -0.016595	  0.004943	  0.002982	 -0.017174	  0.003934	 -0.006200	 -0.064000	 -0.045474	 -0.038446	 -0.083770
 -0.008933	 -0.009064	  0.036568	 -0.045517	 -0.022626	  0.009343	  0.002325	 -0.027063	  0.003351	 -0.018014	 -0.061971	 -0.067465	 -0.101765
 -0.044766	  0.027786	 -0.030671	 -0.018586	 -0.001904	  0.014381	 -0.029116	 -0.044769	  0.048916	  0.026080	 -0.022047	 -0.087893	 -0.087520
 -0.032323	  0.018825	 -0.000440	  0.044057	  0.043021	  0.005020	 -0.024759	 -0.014522	  0.054681	  0.021957	 -0.019143	 -0.078635	 -0.053080
 -0.016912	  0.004950	 -0.000557	  0.043011	  0.065214	 -0.006466	 -0.028962	  0.011601	  0.019151	 -0.006945	 -0.039807	 -0.059568	 -0.044177
 -0.030778	 -0.025037	 -0.018201	  0.015731	  0.074214	 -0.012452	 -0.006075	  0.019438	 -0.008849	 -0.003977	 -0.031286	 -0.026774	 -0.002817
 -0.062155	 -0.054451	 -0.041742	  0.004096	  0.018983	 -0.014448	  0.023968	 -0.009373	 -0.016668	 -0.007121	 -0.016899	 -0.011222	  0.047763
 -0.075114	 -0.031593	 -0.037872	 -0.011555	 -0.008524	 -0.011885	  0.014515	 -0.023826	 -0.001430	  0.053225	  0.038482	  0.078605	  0.078659
 -0.041709	  0.043462	 -0.033345	  0.011941	 -0.025817	 -0.004708	 -0.003455	 -0.000154	  0.000850	  0.090435	  0.081164	  0.149565	  0.129613
 -0.034486	 -0.000871	 -0.024130	  0.010880	  0.022561	  0.015790	  0.012769	  0.041863	 -0.000818	  0.088858	  0.146993	  0.201404	  0.135898
 -0.067372	 -0.041249	  0.002822	 -0.012450	  0.049681	  0.019351	  0.040449	  0.065328	 -0.004863	  0.131267	  0.163660	  0.237617	  0.196519
 -0.069972	 -0.008656	 -0.022299	 -0.031913	  0.054093	 -0.006289	  0.061960	  0.071192	  0.043218	  0.209993	  0.184237	  0.259707	  0.206409
 -0.075250	  0.028951	 -0.032397	 -0.076006	  0.023511	  0.009008	  0.024649	  0.073846	  0.125678	  0.235170	  0.197914	  0.282082	  0.219405
 -0.039689	  0.069967	 -0.075398	 -0.044291	 -0.028633	 -0.020487	 -0.004471	  0.100431	  0.186395	  0.169232	  0.203967	  0.306603	  0.254794
 -0.063036	  0.049781	 -0.082739	  0.003458	  0.016981	 -0.025304	  0.017242	  0.146945	  0.206522	  0.104737	  0.230241	  0.252183	  0.230962
 -0.071825	  0.026498	 -0.072328	  0.014386	  0.041013	 -0.000413	  0.052808	  0.156950	  0.175505	  0.088191	  0.250922	  0.247693	  0.243872
 -0.092944	 -0.001358	 -0.106929	 -0.016519	  0.028434	  0.007916	  0.077361	  0.083884	  0.133220	  0.133792	  0.241697	  0.261757	  0.252790
 -0.107083	  0.033324	 -0.114484	 -0.027769	 -0.009380	  0.018648	  0.015174	  0.051351	  0.118921	  0.206008	  0.182377	  0.249823	  0.255574
 -0.110233	  0.058240	 -0.084742	 -0.011754	 -0.019494	 -0.010093	 -0.012770	  0.041295	  0.162176	  0.188189	  0.192725	  0.264048	  0.275721
 -0.103064	  0.057263	 -0.065628	  0.020764	 -0.001857	 -0.019745	  0.025290	  0.078088	  0.168801	  0.121711	  0.239514	  0.325261	  0.322490
 -0.089729	  0.047605	 -0.057119	  0.002651	  0.014484	  0.002206	  0.054064	  0.085915	  0.150060	  0.147375	  0.283803	  0.397235	  0.398539
 -0.111428	  0.069905	 -0.047033	 -0.003882	  0.035621	  0.060425	  0.041276	  0.071259	  0.126962	  0.248063	  0.386448	  0.492576	  0.488250
 -0.117280	  0.109461	 -0.078767	 -0.022794	  0.008240	  0.051032	  0.045529	  0.056686	  0.153275	  0.336387	  0.466181	  0.608563	  0.559050
 -0.089440	  0.113233	 -0.090556	 -0.039304	  0.006884	  0.032636	  0.086368	  0.118015	  0.260524	  0.387425	  0.517509	  0.701012	  0.635993
 -0.065768	  0.069419	 -0.098046	 -0.027077	  0.017742	  0.047213	  0.158435	  0.199538	  0.337526	  0.424205	  0.572352	  0.730442	  0.651582
 -0.048940	  0.038447	 -0.085026	  0.028450	  0.041984	  0.050167	  0.219614	  0.281580	  0.362701	  0.460976	  0.588331	  0.688903	  0.660345
 -0.079296	  0.054696	 -0.079144	  0.015984	  0.040666	  0.090639	  0.257002	  0.311755	  0.394237	  0.532027	  0.560837	  0.649958	  0.645875
 -0.089813	  0.070482	 -0.124818	 -0.008706	  0.047566	  0.106266	  0.290401	  0.320016	  0.424493	  0.534238	  0.496930	  0.560063	  0.611991
 -0.107409	  0.064100	 -0.164900	 -0.028952	  0.040674	  0.121183	  0.290479	  0.327041	  0.412733	  0.442643	  0.414583	  0.460832	  0.514752
 -0.101397	  0.054842	 -0.129468	  0.000766	  0.076211	  0.166887	  0.323201	  0.320227	  0.364508	  0.317335	  0.343221	  0.420231	  0.370453
 -0.117162	  0.021062	 -0.087661	  0.013707	  0.137547	  0.207307	  0.319958	  0.270969	  0.307861	  0.270390	  0.286218	  0.316691	  0.256763
 -0.126097	 -0.034397	 -0.078666	  0.026225	  0.171872	  0.214767	  0.263137	  0.177757	  0.231340	  0.227031	  0.193038	  0.186935	  0.127603
 -0.116482	 -0.003323	 -0.034804	  0.059168	  0.171322	  0.173639	  0.171939	  0.129950	  0.153483	  0.139748	  0.112660	  0.056083	  0.018969
 -0.111594	  0.023016	 -0.044173	  0.061409	  0.132336	  0.116336	  0.124650	  0.098059	  0.056664	  0.016539	  0.019120	 -0.047206	 -0.144352
 -0.095629	 -0.001978	 -0.015194	  0.083999	  0.134245	  0.054372	  0.099497	  0.047356	 -0.011755	 -0.088836	 -0.118130	 -0.142922	 -0.286243
 -0.072564	 -0.032300	  0.016176	  0.079410	  0.126005	  0.019945	  0.023156	 -0.013497	 -0.058890	 -0.127289	 -0.216551	 -0.246121	 -0.417598
 -0.054126	 -0.005568	  0.022274	  0.061591	  0.086032	  0.013618	 -0.059456	 -0.084646	 -0.119244	 -0.156685	 -0.285418	 -0.317587	 -0.521010
 -0.077197	  0.013477	 -0.005614	  0.037062	  0.046677	 -0.033315	 -0.091497	 -0.172707	 -0.185745	 -0.171536	 -0.329645	 -0.392373	 -0.617068
 -0.112269	  0.025568	 -0.059844	  0.006173	 -0.034166	 -0.082156	 -0.135570	 -0.221482	 -0.239468	 -0.224895	 -0.362418	 -0.456035	 -0.654858
 -0.132936	  0.010860	 -0.064268	 -0.015310	 -0.050601	 -0.115450	 -0.160138	 -0.236102	 -0.234356	 -0.309167	 -0.400514	 -0.504914	 -0.644750
 -0.144396	  0.020521	 -0.022764	 -0.006596	 -0.044929	 -0.134696	 -0.185956	 -0.217777	 -0.230645	 -0.333499	 -0.410857	 -0.531156	 -0.644391
 -0.121493	  0.034018	 -0.018422	 -0.019256	 -0.058377	 -0.146329	 -0.201696	 -0.219751	 -0.249922	 -0.298639	 -0.398329	 -0.498565	 -0.593205
 -0.110003	  0.037297	 -0.023853	 -0.058854	 -0.105037	 -0.142199	 -0.201638	 -0.251329	 -0.219663	 -0.280588	 -0.354578	 -0.452468	 -0.524877
 -0.122467	  0.033919	 -0.091402	 -0.095124	 -0.168196	 -0.183176	 -0.175532	 -0.227852	 -0.191134	 -0.247977	 -0.294671	 -0.369274	 -0.405887
 -0.090738	  0.027901	 -0.128527	 -0.100739	 -0.176288	 -0.217324	 -0.147155	 -0.178094	 -0.141787	 -0.190363	 -0.189134	 -0.220070	 -0.216339
 -0.073680	  0.039213	 -0.131489	 -0.123910	 -0.161437	 -0.219643	 -0.144742	 -0.128179	 -0.080404	 -0.082491	 -0.072135	 -0.024903	 -0.046063
 -0.072630	  0.025813	 -0.109364	 -0.130532	 -0.147925	 -0.205403	 -0.094615	 -0.102400	 -0.023018	  0.045528	  0.031669	  0.079480	  0.121766
 -0.079105	  0.034529	 -0.121484	 -0.104335	 -0.146211	 -0.136000	 -0.016177	 -0.057907	  0.024428	  0.169317	  0.099728	  0.199397	  0.315408
 -0.073421	  0.016786	 -0.150677	 -0.107349	 -0.145934	 -0.103565	  0.023687	  0.059103	  0.097448	  0.276335	  0.194332	  0.337934	  0.467741
 -0.074310	  0.007214	 -0.148007	 -0.086199	 -0.107879	 -0.115346	  0.079934	  0.172433	  0.236010	  0.335489	  0.299484	  0.438947	  0.550803
 -0.087721	  0.003399	 -0.128775	 -0.071136	 -0.052295	 -0.050200	  0.148221	  0.265832	  0.307713	  0.354560	  0.367348	  0.510254	  0.590013
 -0.094494	  0.018442	 -0.088907	 -0.048498	 -0.025420	  0.049970	  0.202710	  0.254373	  0.295516	  0.379913	  0.436285	  0.554715	  0.572095
 -0.109989	  0.023024	 -0.054066	 -0.002342	 -0.003767	  0.119354	  0.269006	  0.218048	  0.309863	  0.430830	  0.450575	  0.526586	  0.536081
 -0.115071	  0.014048	 -0.060723	  0.014008	 -0.035573	  0.149272	  0.292253	  0.218358	  0.352449	  0.442488	  0.403028	  0.462467	  0.467165
 -0.088874	 -0.005801	 -0.053716	 -0.012665	 -0.005767	  0.118886	  0.297657	  0.248688	  0.344393	  0.394217	  0.345958	  0.412000	  0.371853
 -0.061601	 -0.033084	 -0.060632	  0.026221	  0.089700	  0.105883	  0.293180	  0.274425	  0.349467	  0.363964	  0.274102	  0.320667	  0.246679
 -0.061434	 -0.024466	 -0.069028	  0.079147	  0.143402	  0.096396	  0.270029	  0.273465	  0.324623	  0.350004	  0.242169	  0.228447	  0.143241
 -0.062288	 -0.007050	  0.000532	  0.096539	  0.134701	  0.103689	  0.221032	  0.223699	  0.260351	  0.309922	  0.178815	  0.137142	  0.094367
 -0.060935	  0.000949	  0.017189	  0.083132	  0.045721	  0.043305	  0.158310	  0.167879	  0.188278	  0.226040	  0.109480	  0.015973	 -0.007708
 -0.094097	 -0.032143	  0.018268	  0.081306	  0.004929	 -0.011436	  0.160290	  0.187542	  0.182993	  0.173336	  0.029309	 -0.062299	 -0.110541
 -0.067585	 -0.048580	  0.032750	  0.101129	  0.018872	 -0.077640	  0.161732	  0.177069	  0.160088	  0.115129	 -0.052715	 -0.156638	 -0.178545
 -0.055113	 -0.069609	  0.028526	  0.096302	  0.049131	 -0.088533	  0.139599	  0.128231	  0.098713	  0.085856	 -0.119485	 -0.245529	 -0.250923
 -0.068679	 -0.048509	  0.005070	  0.118610	  0.033616	 -0.064207	  0.119649	  0.053750	  0.019606	  0.066526	 -0.173744	 -0.314102	 -0.272244
 -0.071629	 -0.030371	 -0.002127	  0.092055	 -0.024599	 -0.032205	  0.118580	  0.023161	 -0.031937	  0.000032	 -0.217727	 -0.308324	 -0.286157
 -0.078085	 -0.020768	 -0.030832	  0.020756	 -0.053373	 -0.044932	  0.119665	  0.017481	 -0.058009	 -0.104135	 -0.238247	 -0.269143	 -0.247997
 -0.086457	 -0.038346	 -0.054072	 -0.040497	 -0.023196	 -0.063627	  0.096654	  0.002265	 -0.072081	 -0.160488	 -0.275570	 -0.261755	 -0.216570
 -0.099162	 -0.033503	 -0.048940	 -0.041547	  0.036522	 -0.072975	  0.066074	 -0.016636	 -0.117756	 -0.169503	 -0.277348	 -0.235741	 -0.205644
 -0.059558	 -0.071157	 -0.038980	 -0.026097	  0.073537	 -0.049937	  0.020586	 -0.082367	 -0.175910	 -0.084592	 -0.257008	 -0.205472	 -0.163015
 -0.067033	 -0.067403	 -0.055055	  0.017077	  0.020919	 -0.053976	  0.008874	 -0.101006	 -0.175629	 -0.059905	 -0.210485	 -0.173321	 -0.170131
 -0.031102	 -0.043689	 -0.059350	  0.005476	 -0.065583	 -0.079922	  0.002939	 -0.091620	 -0.171992	 -0.117362	 -0.167889	 -0.166587	 -0.165293
 -0.037124	 -0.061568	 -0.057778	 -0.039780	 -0.068089	 -0.114823	 -0.003751	 -0.067388	 -0.151420	 -0.103192	 -0.152061	 -0.167172	 -0.147928
 -0.045407	 -0.038059	 -0.041502	 -0.050152	 -0.007282	 -0.175408	 -0.010654	 -0.083401	 -0.103995	 -0.070676	 -0.198598	 -0.140364	 -0.117142
 -0.062473	 -0.038663	 -0.029994	 -0.040083	  0.027245	 -0.154365	  0.001198	 -0.121845	 -0.101811	 -0.018930	 -0.190674	 -0.100184	 -0.037467
 -0.044994	 -0.053628	 -0.036775	 -0.064764	  0.043327	 -0.143922	 -0.001275	 -0.151718	 -0.118550	  0.007923	 -0.135967	 -0.058734	  0.043184
 -0.003447	 -0.061131	 -0.050462	 -0.095460	 -0.015635	 -0.164382	 -0.001374	 -0.147507	 -0.115908	  0.020462	 -0.072839	 -0.021861	  0.099476
 -0.031253	 -0.092423	 -0.072338	 -0.114246	 -0.012177	 -0.184203	 -0.033171	 -0.089435	 -0.053830	  0.045779	 -0.075249	  0.022762	  0.119001
 -0.040353	 -0.089712	 -0.014308	 -0.112095	  0.031961	 -0.211444	 -0.025900	 -0.095831	  0.018632	  0.088827	 -0.073741	  0.059983	  0.113837
 -0.050142	 -0.063848	  0.021793	 -0.097985	  0.011474	 -0.181662	 -0.005308	 -0.063872	  0.042007	  0.141675	 -0.048621	  0.083877	  0.132630
 -0.065755	 -0.084291	 -0.004708	 -0.048338	 -0.031055	 -0.122495	 -0.005467	 -0.040451	  0.030145	  0.161077	 -0.018995	  0.090228	  0.105311
 -0.062851	 -0.073360	 -0.067034	 -0.042940	 -0.042679	 -0.095627	 -0.008238	  0.004682	  0.029371	  0.125200	  0.030249	  0.092667	  0.096841
 -0.061785	 -0.056769	 -0.083687	 -0.055590	 -0.009045	 -0.084074	 -0.013157	  0.069820	  0.044451	  0.073174	  0.083523	  0.082629	  0.101914
 -0.058292	 -0.063318	 -0.025303	 -0.058251	  0.049855	 -0.100463	  0.006555	  0.093669	  0.059702	  0.055658	  0.051782	  0.042303	  0.084172
 -0.065509	 -0.062652	  0.029348	 -0.032275	  0.050811	 -0.087268	  0.066401	  0.066091	  0.077445	  0.095390	  0.017757	  0.036701	  0.083098
 -0.055515	 -0.072544	  0.006662	 -0.008451	 -0.008223	 -0.062787	  0.122469	  0.062682	  0.028396	  0.106772	  0.006998	  0.077009	  0.088304
 -0.083595	 -0.096133	 -0.049515	 -0.019199	 -0.006952	 -0.063427	  0.071508	  0.063247	 -0.002354	  0.124732	 -0.014645	  0.071018	  0.100728
 -0.112777	 -0.115950	 -0.037823	 -0.058642	  0.010301	 -0.094431	  0.053364	  0.078592	  0.010873	  0.085000	 -0.032144	  0.069467	  0.108840
 -0.071562	 -0.102483	 -0.023304	 -0.086472	  0.053783	 -0.106598	  0.082043	  0.101290	 -0.012037	  0.088381	 -0.057467	  0.064090	  0.123878
 -0.049100	 -0.091858	 -0.022699	 -0.080291	  0.064085	 -0.042389	  0.139066	  0.075345	 -0.023894	  0.133475	 -0.029780	  0.029630	  0.165298
 -0.096416	 -0.090052	 -0.050888	 -0.055857	  0.018498	 -0.011905	  0.146183	  0.025535	 -0.068755	  0.115460	  0.027025	  0.071637	  0.215516
 -0.108278	 -0.124638	 -0.072999	 -0.039030	 -0.011111	 -0.032321	  0.074059	  0.019660	 -0.108890	  0.100152	  0.060550	  0.086056	  0.246630
 -0.079891	 -0.121452	 -0.079960	 -0.024940	 -0.012294	 -0.065675	  0.029635	  0.047637	 -0.109837	  0.070475	  0.073412	  0.089608	  0.253841
 -0.089355	 -0.116257	 -0.041267	 -0.033554	  0.004484	 -0.104313	  0.046866	  0.054338	 -0.082354	  0.116554	  0.060031	  0.124239	  0.266206
 -0.098754	 -0.125858	 -0.055400	 -0.037458	  0.010775	 -0.105310	  0.071756	  0.053630	 -0.055730	  0.172819	  0.082460	  0.149440	  0.314820
 -0.077532	 -0.111310	 -0.076446	 -0.022020	  0.015380	 -0.054000	  0.060469	  0.035108	 -0.056613	  0.205750	  0.120041	  0.209006	  0.376257
 -0.081405	 -0.064566	 -0.046164	 -0.006912	 -0.000109	 -0.023758	  0.036339	  0.081758	 -0.083514	  0.222970	  0.145227	  0.235657	  0.444650
 -0.089163	 -0.096461	  0.002920	  0.014142	  0.003565	 -0.042690	  0.021220	  0.099227	 -0.048374	  0.206611	  0.149621	  0.267434	  0.491099
 -0.045758	 -0.143627	 -0.006914	 -0.018981	  0.048618	 -0.050180	  0.038399	  0.081309	  0.049129	  0.221946	  0.172703	  0.334005	  0.533664
 -0.052755	 -0.168573	 -0.037495	 -0.022355	  0.042819	 -0.070715	  0.057305	  0.088994	  0.080301	  0.276490	  0.202415	  0.387155	  0.582598
 -0.092094	 -0.173408	 -0.070883	 -0.010389	  0.034757	 -0.036752	  0.050242	  0.089297	  0.053178	  0.353253	  0.303266	  0.424817	  0.618290
 -0.117205	 -0.122394	 -0.056193	  0.007293	  0.000437	 -0.022648	  0.039097	  0.143437	  0.022317	  0.354900	  0.390367	  0.508043	  0.694320
 -0.092980	 -0.103590	  0.029859	 -0.003055	 -0.003203	 -0.023635	  0.092247	  0.232340	  0.034367	  0.341244	  0.415922	  0.579439	  0.758582
 -0.049463	 -0.074782	  0.081581	 -0.037357	  0.014382	 -0.058913	  0.155657	  0.244376	  0.079340	  0.385485	  0.401179	  0.596355	  0.782762
 -0.018486	 -0.087883	  0.020535	 -0.061021	  0.030730	 -0.076525	  0.161975	  0.229959	  0.137378	  0.451447	  0.436907	  0.637447	  0.803814
 -0.022734	 -0.103292	 -0.035543	 -0.030989	  0.031477	 -0.029138	  0.160939	  0.206194	  0.174619	  0.502062	  0.530233	  0.674896	  0.806018
 -0.018464	 -0.081081	 -0.021674	  0.024185	  0.029946	  0.021590	  0.165101	  0.231459	  0.174303	  0.498128	  0.574722	  0.720170	  0.832685
  0.008534	 -0.035950	  0.021504	  0.036987	  0.025614	  0.040292	  0.200950	  0.283571	  0.205935	  0.535823	  0.549661	  0.698028	  0.858212
 -0.002498	 -0.043709	  0.023395	  0.015331	  0.083714	  0.034734	  0.243185	  0.312887	  0.277901	  0.561228	  0.543735	  0.670719	  0.831448
  0.000028	 -0.064974	  0.000739	  0.029622	  0.148180	  0.059911	  0.249877	  0.320628	  0.346437	  0.642621	  0.500195	  0.634176	  0.749253
  0.037349	 -0.094045	 -0.022303	  0.039781	  0.166854	  0.102916	  0.297938	  0.307343	  0.375464	  0.699257	  0.482358	  0.602727	  0.672457
  0.022640	 -0.076070	 -0.006859	  0.079169	  0.122431	  0.098681	  0.302863	  0.330186	  0.312012	  0.593251	  0.498236	  0.573001	  0.566399
 -0.019891	 -0.066922	  0.035258	  0.102231	  0.118251	  0.057991	  0.321871	  0.354689	  0.276576	  0.496247	  0.422429	  0.501640	  0.501451
 -0.042559	 -0.091881	  0.007929	  0.065830	  0.147731	  0.083897	  0.317566	  0.345660	  0.285671	  0.458598	  0.351940	  0.401955	  0.487325
 -0.023952	 -0.106163	 -0.013616	  0.028309	  0.181536	  0.113498	  0.297623	  0.320055	  0.277038	  0.472918	  0.283360	  0.333848	  0.442570
  0.024760	 -0.100022	 -0.037544	  0.088385	  0.177704	  0.112728	  0.296058	  0.282778	  0.248601	  0.440289	  0.278653	  0.259420	  0.425897
  0.012215	 -0.087134	 -0.008412	  0.111499	  0.141639	  0.094435	  0.282464	  0.280473	  0.209630	  0.371005	  0.256581	  0.216617	  0.330619
 -0.000725	 -0.112150	  0.047893	  0.095260	  0.127809	  0.083802	  0.284517	  0.253873	  0.131456	  0.358161	  0.153779	  0.163475	  0.238066
 -0.023738	 -0.125924	  0.046211	  0.069423	  0.145191	  0.088880	  0.284523	  0.214174	  0.127075	  0.346978	  0.058333	  0.079316	  0.116966
 -0.013789	 -0.121891	  0.019719	  0.059959	  0.196275	  0.110274	  0.262576	  0.173603	  0.129091	  0.315647	  0.023532	 -0.030902	  0.048102
 -0.010363	 -0.085002	  0.017986	  0.036126	  0.216873	  0.110036	  0.197572	  0.134590	  0.103878	  0.283063	  0.001668	 -0.134123	 -0.018810
  0.019784	 -0.069628	  0.021936	  0.050072	  0.193039	  0.055987	  0.139089	  0.116406	  0.017176	  0.211380	 -0.049329	 -0.247969	 -0.101509
  0.034202	 -0.069255	  0.049980	  0.087267	  0.142603	  0.004943	  0.114122	  0.066824	 -0.066750	  0.117897	 -0.135027	 -0.306620	 -0.123954
  0.033708	 -0.086335	  0.050667	  0.086204	  0.111550	 -0.033657	  0.105574	  0.030766	 -0.100019	  0.047065	 -0.220627	 -0.320100	 -0.180462
  0.044625	 -0.073047	  0.011764	  0.075898	  0.121470	 -0.020954	  0.059829	 -0.051847	 -0.123834	  0.008276	 -0.255910	 -0.356753	 -0.259339
  0.048192	 -0.081014	  0.008013	  0.050385	  0.148664	 -0.027133	  0.015510	 -0.095807	 -0.140980	 -0.055762	 -0.269852	 -0.433353	 -0.308888
  0.029198	 -0.082510	  0.080997	  0.040455	  0.114261	 -0.030835	 -0.014960	 -0.104627	 -0.151140	 -0.126586	 -0.314841	 -0.466048	 -0.300284
  0.016514	 -0.083451	  0.084750	  0.074439	  0.066763	 -0.119094	 -0.026513	 -0.099029	 -0.200573	 -0.108739	 -0.381394	 -0.487462	 -0.329153
  0.036036	 -0.118250	  0.043469	  0.098616	  0.014477	 -0.163950	 -0.082309	 -0.100609	 -0.265777	 -0.092870	 -0.416037	 -0.518180	 -0.367398
  0.063329	 -0.134545	  0.000779	  0.052584	 -0.001486	 -0.147560	 -0.138826	 -0.152600	 -0.280771	 -0.113684	 -0.426047	 -0.558478	 -0.412852
  0.081085	 -0.111648	 -0.012747	  0.002834	  0.013958	 -0.150791	 -0.171572	 -0.202650	 -0.291338	 -0.132104	 -0.446234	 -0.561510	 -0.461442
  0.078780	 -0.095466	  0.046730	 -0.030874	 -0.030594	 -0.183892	 -0.184683	 -0.202954	 -0.280699	 -0.179015	 -0.482357	 -0.526206	 -0.478079
  0.070166	 -0.104143	  0.065280	 -0.003926	 -0.080359	 -0.235057	 -0.207463	 -0.186696	 -0.242985	 -0.169061	 -0.524871	 -0.513712	 -0.448056
  0.048121	 -0.104768	  0.058310	  0.009615	 -0.124326	 -0.239336	 -0.219875	 -0.151881	 -0.258341	 -0.149004	 -0.551401	 -0.519478	 -0.427761
  0.082554	 -0.082132	 -0.010398	 -0.019674	 -0.134063	 -0.209683	 -0.227016	 -0.158974	 -0.251996	 -0.149269	 -0.521823	 -0.555104	 -0.438285
  0.069871	 -0.055107	 -0.020212	 -0.073776	 -0.131301	 -0.176903	 -0.171842	 -0.165226	 -0.227414	 -0.166741	 -0.515068	 -0.590261	 -0.455447
  0.045668	 -0.047140	  0.041472	 -0.120125	 -0.107782	 -0.190998	 -0.137535	 -0.137291	 -0.202446	 -0.205624	 -0.541725	 -0.611244	 -0.437086
  0.061924	 -0.062580	  0.045723	 -0.111822	 -0.126523	 -0.230321	 -0.110747	 -0.043975	 -0.194907	 -0.268822	 -0.593068	 -0.605297	 -0.458278
  0.100496	 -0.079647	  0.015529	 -0.083879	 -0.145886	 -0.243110	 -0.056772	 -0.001389	 -0.213241	 -0.261211	 -0.597218	 -0.646472	 -0.498578
  0.119779	 -0.057780	 -0.028901	 -0.063512	 -0.136384	 -0.197963	 -0.052956	 -0.028544	 -0.262545	 -0.339195	 -0.575722	 -0.670364	 -0.531993
  0.105545	 -0.049388	 -0.041912	 -0.107995	 -0.149023	 -0.122354	 -0.043753	 -0.046770	 -0.310066	 -0.384608	 -0.589130	 -0.664289	 -0.563772
  0.106794	 -0.039817	 -0.037514	 -0.144161	 -0.110344	 -0.134781	 -0.014440	 -0.090463	 -0.347037	 -0.367731	 -0.623064	 -0.623186	 -0.558479
  0.092502	 -0.068154	 -0.024317	 -0.165571	 -0.122295	 -0.134607	 -0.018925	 -0.071422	 -0.348898	 -0.353000	 -0.654399	 -0.627027	 -0.537086
  0.079053	 -0.076953	 -0.049388	 -0.152384	 -0.144212	 -0.130549	 -0.047188	 -0.100092	 -0.367233	 -0.378492	 -0.653760	 -0.647015	 -0.503470
  0.095686	 -0.092628	 -0.104157	 -0.160566	 -0.139009	 -0.105904	 -0.076381	 -0.149255	 -0.354896	 -0.401783	 -0.600622	 -0.700390	 -0.486469
  0.096658	 -0.068538	 -0.125416	 -0.170496	 -0.118557	 -0.084787	 -0.082837	 -0.162592	 -0.327603	 -0.379915	 -0.580189	 -0.729501	 -0.493121
  0.073887	 -0.059963	 -0.081063	 -0.162869	 -0.086829	 -0.086413	 -0.071342	 -0.167661	 -0.306745	 -0.334575	 -0.614035	 -0.687372	 -0.473053
  0.077207	 -0.042918	 -0.031252	 -0.171122	 -0.053436	 -0.091040	 -0.069576	 -0.137890	 -0.305669	 -0.290650	 -0.590559	 -0.657705	 -0.445765
  0.098886	 -0.015163	 -0.060145	 -0.167654	 -0.065476	 -0.105685	 -0.070733	 -0.103506	 -0.340359	 -0.289892	 -0.544135	 -0.640340	 -0.400486
  0.139521	 -0.034655	 -0.074641	 -0.100670	 -0.063707	 -0.020686	 -0.063673	 -0.107474	 -0.323604	 -0.294787	 -0.449855	 -0.603299	 -0.403592
  0.147252	 -0.070791	 -0.049980	 -0.066485	 -0.040321	  0.004402	 -0.057392	 -0.129670	 -0.290843	 -0.268955	 -0.392901	 -0.571724	 -0.426390
  0.138449	 -0.079738	 -0.024181	 -0.080429	 -0.018931	 -0.070883	 -0.048976	 -0.139739	 -0.263320	 -0.240600	 -0.397147	 -0.562074	 -0.395945
  0.075553	 -0.072995	 -0.011592	 -0.110324	 -0.022805	 -0.105932	 -0.059705	 -0.095674	 -0.252471	 -0.234973	 -0.393315	 -0.535803	 -0.353041
  0.071242	 -0.057787	 -0.018263	 -0.113604	 -0.049882	 -0.092848	 -0.057120	 -0.090840	 -0.250340	 -0.197579	 -0.372677	 -0.519711	 -0.346718
  0.071688	 -0.056938	 -0.041491	 -0.070681	 -0.060246	 -0.048497	 -0.013775	 -0.104232	 -0.204824	 -0.223227	 -0.387196	 -0.499586	 -0.337748
  0.067715	 -0.064740	 -0.040964	 -0.069158	 -0.059212	 -0.032361	 -0.011650	 -0.138134	 -0.170762	 -0.210622	 -0.394574	 -0.479406	 -0.313513
  0.097825	 -0.053747	  0.014555	 -0.047640	 -0.026881	 -0.044687	 -0.062665	 -0.138178	 -0.157601	 -0.179127	 -0.411478	 -0.478536	 -0.275461
  0.091993	 -0.034939	  0.028154	 -0.051304	  0.014415	 -0.041018	 -0.067002	 -0.068598	 -0.168022	 -0.167265	 -0.388730	 -0.455333	 -0.233476
  0.072956	 -0.068008	  0.022021	 -0.041211	 -0.006312	 -0.033195	 -0.037996	 -0.067136	 -0.178352	 -0.186391	 -0.345736	 -0.430023	 -0.238531
  0.105223	 -0.077428	 -0.043616	  0.001642	 -0.010555	 -0.020547	 -0.021765	 -0.067239	 -0.199216	 -0.214386	 -0.321179	 -0.386849	 -0.231852
  0.095179	 -0.060964	 -0.104142	 -0.015425	 -0.013091	  0.008366	  0.002046	 -0.075256	 -0.209299	 -0.261996	 -0.337287	 -0.358232	 -0.233598
  0.059735	 -0.042672	 -0.100830	 -0.045718	 -0.021532	  0.021127	 -0.020331	 -0.107537	 -0.211470	 -0.247261	 -0.343552	 -0.355039	 -0.250503
  0.060208	 -0.043948	 -0.060146	 -0.063900	 -0.040139	 -0.028656	 -0.025240	 -0.126658	 -0.216816	 -0.162885	 -0.322683	 -0.362419	 -0.263518
  0.070743	 -0.063493	 -0.052420	 -0.035683	 -0.063948	 -0.053767	 -0.037848	 -0.133302	 -0.212774	 -0.169335	 -0.269842	 -0.370348	 -0.254586
  0.088474	 -0.024923	 -0.100484	 -0.032312	 -0.073958	 -0.059064	 -0.036212	 -0.130030	 -0.217521	 -0.224695	 -0.273640	 -0.376759	 -0.258940
  0.093702	  0.015315	 -0.090245	 -0.024997	 -0.072863	 -0.043541	 -0.030515	 -0.160166	 -0.190034	 -0.217184	 -0.273169	 -0.398691	 -0.286253
  0.116748	  0.011609	 -0.060319	 -0.075063	 -0.027005	 -0.009320	 -0.051570	 -0.159535	 -0.169262	 -0.207569	 -0.300548	 -0.378007	 -0.282593
  0.123483	 -0.013802	 -0.022371	 -0.107150	 -0.029826	 -0.010750	 -0.076147	 -0.148040	 -0.164790	 -0.135689	 -0.298223	 -0.379247	 -0.291366
  0.118729	 -0.042648	 -0.046501	 -0.129587	 -0.077978	 -0.065052	 -0.092029	 -0.164380	 -0.160393	 -0.121784	 -0.259501	 -0.407367	 -0.297255
  0.127914	 -0.042582	 -0.041010	 -0.080685	 -0.097357	 -0.118916	 -0.100313	 -0.133873	 -0.157237	 -0.184053	 -0.260408	 -0.442822	 -0.297295
  0.141477	 -0.003320	 -0.037212	 -0.040780	 -0.092873	 -0.105486	 -0.052576	 -0.134025	 -0.132645	 -0.194489	 -0.286003	 -0.449493	 -0.287936
  0.138053	 -0.020876	 -0.053469	 -0.024237	 -0.052103	 -0.080314	 -0.029762	 -0.129715	 -0.152396	 -0.193090	 -0.307815	 -0.445386	 -0.275587
  0.132304	 -0.058288	 -0.039086	 -0.039280	 -0.039763	 -0.078252	 -0.073700	 -0.100055	 -0.145835	 -0.154730	 -0.298207	 -0.441661	 -0.263538
  0.095208	 -0.071176	 -0.072543	 -0.075550	 -0.060897	 -0.080522	 -0.094087	 -0.096732	 -0.171374	 -0.152661	 -0.323498	 -0.444859	 -0.251206
  0.036707	 -0.048898	 -0.092973	 -0.071254	 -0.113946	 -0.084538	 -0.117375	 -0.105574	 -0.174025	 -0.201993	 -0.344577	 -0.430162	 -0.266884
  0.037245	  0.016625	 -0.103738	 -0.032851	 -0.139063	 -0.077596	 -0.078705	 -0.112741	 -0.184860	 -0.182552	 -0.357405	 -0.420414	 -0.269597
  0.010614	  0.009347	 -0.088570	  0.006131	 -0.125402	 -0.087976	 -0.041511	 -0.101274	 -0.184182	 -0.113202	 -0.360822	 -0.378943	 -0.250735
  0.001897	 -0.021373	 -0.066979	 -0.056852	 -0.123716	 -0.086610	 -0.015046	 -0.090740	 -0.182376	 -0.073337	 -0.358252	 -0.337382	 -0.212316
 -0.004144	 -0.025141	 -0.068163	 -0.101974	 -0.149392	 -0.063831	 -0.026994	 -0.075583	 -0.154112	 -0.079917	 -0.333570	 -0.325155	 -0.197652
  0.026306	  0.015730	 -0.119287	 -0.086426	 -0.168865	 -0.019847	 -0.103542	 -0.095799	 -0.099563	 -0.162713	 -0.302435	 -0.329646	 -0.238270
  0.023660	  0.019562	 -0.119896	 -0.046375	 -0.173629	 -0.010463	 -0.096170	 -0.126920	 -0.078648	 -0.156662	 -0.291205	 -0.357943	 -0.254224
  0.022769	 -0.007973	 -0.076671	 -0.075503	 -0.120784	 -0.022431	 -0.082087	 -0.125664	 -0.115510	 -0.138622	 -0.288883	 -0.315056	 -0.228871
  0.004585	 -0.062928	 -0.012559	 -0.096041	 -0.048790	  0.005410	 -0.070902	 -0.080869	 -0.144334	 -0.145043	 -0.289079	 -0.303280	 -0.257227
  0.045509	 -0.036787	 -0.014137	 -0.096802	 -0.019805	 -0.003934	 -0.061843	 -0.042460	 -0.125727	 -0.170415	 -0.312503	 -0.315179	 -0.288112
  0.074098	  0.000832	 -0.083748	 -0.084257	 -0.034539	 -0.016497	 -0.074623	 -0.062751	 -0.092794	 -0.208394	 -0.282923	 -0.305868	 -0.270810
  0.086904	  0.023930	 -0.107412	 -0.069392	 -0.021045	 -0.015722	 -0.062120	 -0.085881	 -0.050292	 -0.237415	 -0.300263	 -0.309380	 -0.269166
  0.087252	 -0.022981	 -0.079452	 -0.061924	  0.012912	  0.008365	 -0.070000	 -0.059274	 -0.058117	 -0.226737	 -0.300251	 -0.294941	 -0.247148
  0.100750	 -0.031142	 -0.008960	 -0.073493	  0.005138	  0.013914	 -0.078389	 -0.031337	 -0.060963	 -0.197414	 -0.285860	 -0.299376	 -0.181293
  0.088756	 -0.000800	  0.014068	 -0.130698	  0.026377	  0.015473	 -0.108903	  0.007486	 -0.093786	 -0.196706	 -0.299558	 -0.298891	 -0.173782
  0.070289	 -0.001132	 -0.037679	 -0.155684	 -0.063163	  0.000083	 -0.083942	  0.017563	 -0.103868	 -0.237639	 -0.259749	 -0.292470	 -0.178607
  0.095442	  0.002752	 -0.114759	 -0.135916	 -0.100016	 -0.011206	 -0.029973	 -0.029735	 -0.100484	 -0.243586	 -0.271660	 -0.273783	 -0.159480
  0.089463	  0.000281	 -0.080641	 -0.080887	 -0.099544	 -0.030722	 -0.015067	 -0.068825	 -0.137343	 -0.215954	 -0.286383	 -0.246187	 -0.164284
  0.097871	 -0.009142	 -0.027369	 -0.057640	 -0.067324	 -0.026197	 -0.035306	 -0.075659	 -0.157950	 -0.200728	 -0.289072	 -0.254039	 -0.184275
  0.059470	  0.012955	 -0.009509	 -0.085174	 -0.041643	 -0.009836	 -0.066677	 -0.063353	 -0.220493	 -0.253190	 -0.277820	 -0.277564	 -0.187161
  0.045611	  0.047265	 -0.020443	 -0.130898	 -0.059555	 -0.027183	 -0.069939	 -0.064638	 -0.267966	 -0.314558	 -0.263737	 -0.254839	 -0.219324
  0.059738	  0.007051	 -0.073641	 -0.097220	 -0.112156	 -0.058810	 -0.060918	 -0.115214	 -0.235280	 -0.309736	 -0.259927	 -0.244007	 -0.242072
  0.084447	  0.010187	 -0.076616	 -0.048624	 -0.117192	 -0.059932	 -0.052244	 -0.134156	 -0.229736	 -0.251024	 -0.230880	 -0.223769	 -0.217297
  0.094802	  0.032800	 -0.054267	 -0.018573	 -0.077003	 -0.057577	 -0.071611	 -0.114233	 -0.259734	 -0.238345	 -0.205609	 -0.212110	 -0.203846
  0.070863	  0.040651	 -0.063756	 -0.083709	 -0.067417	 -0.052531	 -0.104969	 -0.100112	 -0.296299	 -0.260982	 -0.228622	 -0.224462	 -0.234826
  0.087904	  0.044670	 -0.089431	 -0.087383	 -0.086217	 -0.040178	 -0.132288	 -0.093099	 -0.271129	 -0.298318	 -0.229224	 -0.233065	 -0.245408
  0.086249	  0.008553	 -0.126330	 -0.057043	 -0.119887	 -0.091442	 -0.158973	 -0.140915	 -0.246487	 -0.260508	 -0.201972	 -0.205275	 -0.234545
  0.090366	  0.008616	 -0.116851	 -0.065531	 -0.132232	 -0.117714	 -0.116152	 -0.178331	 -0.231728	 -0.207664	 -0.223002	 -0.193558	 -0.273362
  0.116784	  0.033465	 -0.077556	 -0.065304	 -0.129370	 -0.123611	 -0.148722	 -0.158605	 -0.256365	 -0.206278	 -0.231645	 -0.218739	 -0.304067
  0.160187	  0.065460	 -0.047706	 -0.036489	 -0.115606	 -0.123170	 -0.193779	 -0.138615	 -0.271295	 -0.244946	 -0.210619	 -0.236160	 -0.272714
  0.135450	  0.032855	 -0.064151	 -0.070767	 -0.116418	 -0.088435	 -0.203624	 -0.128208	 -0.224753	 -0.259743	 -0.206892	 -0.249572	 -0.281380
 -0.055758	  0.015068	  0.017898	  0.017573	  0.001040	 -0.028142	  0.014731	  0.001099	  0.029449	  0.028035	  0.040740	  0.033489	  0.013241
 -0.046565	  0.034052	  0.001819	  0.014976	  0.050860	 -0.035438	  0.000166	  0.004209	  0.070783	  0.032586	  0.018171	  0.006031	 -0.025506
 -0.053960	  0.026295	 -0.017379	 -0.000322	  0.050578	 -0.018466	  0.040556	 -0.004291	  0.052130	  0.014372	  0.018274	  0.009644	 -0.040219
 -0.039960	  0.013650	 -0.041365	 -0.009655	  0.037406	 -0.000228	  0.041048	 -0.009865	  0.023674	  0.014034	  0.018187	  0.008253	 -0.040780
 -0.024870	 -0.026542	 -0.042577	 -0.004355	  0.031167	 -0.007544	  0.030419	 -0.013610	  0.033376	  0.018280	  0.002952	  0.037625	 -0.027959
 -0.022318	 -0.066000	 -0.021931	 -0.018257	  0.047604	 -0.001382	 -0.004240	 -0.013725	  0.045056	  0.026121	 -0.023552	  0.074320	 -0.013595
 -0.041354	 -0.072766	 -0.000134	  0.003996	  0.022487	  0.032953	 -0.059443	  0.000166	  0.036856	  0.029488	 -0.032191	  0.075213	 -0.019983
 -0.013079	 -0.067330	 -0.021294	  0.003999	  0.010336	  0.042992	 -0.036045	 -0.012166	  0.023074	  0.021995	 -0.029997	  0.020363	 -0.041433
 -0.014613	 -0.042378	 -0.033448	  0.017066	 -0.023194	  0.064991	 -0.011121	 -0.009088	 -0.002082	  0.015329	 -0.020969	  0.007967	 -0.014424
 -0.008916	 -0.027948	 -0.026811	  0.001057	 -0.047438	  0.045306	 -0.006654	  0.002922	 -0.031169	 -0.009762	  0.009055	 -0.012662	 -0.020601
  0.030995	 -0.041259	 -0.012881	 -0.013124	 -0.056908	  0.038613	 -0.003381	  0.038682	 -0.048142	 -0.008408	  0.033223	 -0.005799	 -0.001103
  0.038419	 -0.024537	 -0.007060	 -0.020564	 -0.071193	  0.035401	 -0.014170	  0.016121	 -0.028527	 -0.021050	  0.000646	 -0.003503	  0.007961
  0.048053	 -0.005936	 -0.010869	  0.002314	 -0.046067	  0.008614	  0.011774	 -0.015591	 -0.024577	 -0.054044	 -0.020883	 -0.029441	  0.018625
  0.028490	 -0.002967	 -0.005164	  0.015623	 -0.036974	 -0.001229	  0.018198	  0.012459	 -0.022474	 -0.025960	 -0.016631	 -0.037036	  0.030259
  0.008332	  0.010530	  0.034514	 -0.001595	 -0.005521	  0.003260	 -0.002385	  0.004352	 -0.007819	  0.003187	 -0.009128	 -0.014859	  0.027013
  0.025350	  0.061650	  0.049906	 -0.001905	 -0.007458	 -0.015775	 -0.012206	 -0.004502	 -0.014009	 -0.025595	  0.009278	 -0.003659	  0.035254
  0.023992	  0.056832	  0.029700	  0.005254	  0.003800	 -0.034246	 -0.018036	 -0.022354	 -0.037440	 -0.034319	  0.002379	 -0.011426	  0.036359
  0.009920	  0.054548	  0.047750	 -0.009710	  0.004343	 -0.044847	 -0.003149	 -0.019531	 -0.055005	 -0.021332	 -0.005537	 -0.026664	  0.054223
  0.052198	  0.057450	  0.040921	 -0.006482	  0.017652	 -0.045935	  0.012541	  0.005957	 -0.023484	  0.006821	  0.009818	 -0.052640	  0.021696
  0.055645	  0.047588	  0.018406	  0.004110	  0.017482	 -0.038898	  0.001399	  0.038756	 -0.019670	 -0.009778	 -0.003837	 -0.075217	  0.000973
  0.009618	  0.063085	  0.006198	  0.011775	  0.013927	 -0.031500	 -0.022683	  0.018481	 -0.015288	 -0.021216	 -0.007928	 -0.043942	  0.002459
  0.015320	  0.054952	  0.024328	  0.067011	  0.005430	 -0.048800	  0.006922	 -0.008672	  0.031304	 -0.023222	  0.012489	 -0.039407	  0.004089
  0.042213	  0.064955	  0.044313	  0.049821	 -0.008189	 -0.060437	  0.036283	 -0.015670	  0.019993	 -0.013947	  0.013912	 -0.029888	  0.027660
  0.016742	  0.071986	  0.069358	  0.032641	  0.015325	 -0.047339	  0.040753	  0.014213	 -0.007306	 -0.019297	 -0.001054	 -0.046424	  0.021435
  0.001809	  0.022689	  0.068133	  0.012187	  0.023235	 -0.035490	  0.055190	  0.020771	 -0.002190	 -0.034034	 -0.023997	 -0.027027	  0.033243
  0.041294	  0.027912	  0.060383	  0.018634	  0.033163	 -0.020002	  0.063135	  0.055666	 -0.000503	 -0.033426	 -0.007871	 -0.019192	  0.040974
  0.079737	  0.067299	  0.062323	  0.048035	  0.016550	  0.027613	 -0.000140	  0.058936	  0.005852	 -0.050661	 -0.001572	 -0.037312	  0.063434
  0.076789	  0.074368	  0.067178	  0.055653	 -0.017076	  0.017527	 -0.010557	  0.000280	 -0.002581	 -0.053294	  0.011139	 -0.047890	  0.065390
  0.041960	  0.058479	  0.105559	  0.049355	 -0.045484	 -0.028566	 -0.050593	 -0.002107	 -0.014195	 -0.036008	 -0.012860	 -0.034764	  0.065688
  0.046626	  0.059074	  0.119369	  0.058325	 -0.047899	 -0.044292	 -0.051794	 -0.011043	 -0.022473	 -0.053643	 -0.044968	  0.034951	  0.069921
  0.024494	  0.028671	  0.090309	  0.046636	 -0.043870	 -0.052913	 -0.034386	 -0.033277	 -0.014323	 -0.034115	 -0.048709	  0.028302	  0.053329
  0.010408	 -0.003894	  0.108456	  0.029203	 -0.039021	 -0.037308	 -0.026071	 -0.030223	 -0.009844	 -0.012030	 -0.045025	  0.015037	  0.054690
  0.002848	 -0.008730	  0.111889	 -0.014305	 -0.021742	 -0.055936	 -0.021806	 -0.069752	 -0.023375	 -0.034729	 -0.056775	  0.025384	  0.036223
 -0.001429	 -0.016970	  0.140468	 -0.041213	 -0.015467	 -0.079780	  0.004368	 -0.093170	 -0.031615	 -0.088699	 -0.061837	  0.001448	  0.013919
  0.015026	 -0.008823	  0.128571	 -0.073239	  0.000143	 -0.069981	  0.022847	 -0.057377	 -0.052710	 -0.095230	 -0.053982	 -0.024585	 -0.024385
  0.018264	 -0.021711	  0.082895	 -0.096699	 -0.022320	 -0.080718	  0.014020	 -0.027224	 -0.047934	 -0.073190	 -0.031150	 -0.030964	 -0.021728
  0.029784	 -0.058254	  0.064916	 -0.078417	 -0.041775	 -0.094283	  0.025608	 -0.042092	  0.012586	 -0.056565	 -0.033977	 -0.040650	 -0.012439
  0.052272	 -0.062239	  0.050044	 -0.102369	 -0.032529	 -0.091718	  0.007726	 -0.014136	  0.026088	 -0.017702	 -0.027891	 -0.043411	 -0.011424
  0.068079	 -0.027325	  0.068278	 -0.078297	 -0.015029	 -0.065008	  0.008331	  0.017100	  0.008150	 -0.018511	 -0.028136	 -0.061846	  0.005112
  0.052520	 -0.031921	  0.085581	 -0.062617	 -0.022562	 -0.051878	 -0.017815	 -0.007104	  0.004722	 -0.026091	 -0.016055	 -0.106151	  0.028146
  0.033689	 -0.048262	  0.078111	 -0.081755	 -0.049512	 -0.035254	 -0.026966	  0.010013	  0.032371	 -0.038217	 -0.003871	 -0.150150	  0.071134
  0.061416	 -0.047432	  0.078150	 -0.071158	 -0.038412	 -0.008446	 -0.032320	  0.033585	  0.045463	 -0.036295	 -0.018326	 -0.064700	  0.062800
  0.053071	 -0.032678	  0.112172	 -0.071101	 -0.016151	 -0.011213	 -0.053693	 -0.008654	  0.032034	 -0.027954	 -0.037250	 -0.019102	  0.061820
  0.015362	 -0.004826	  0.116736	 -0.062324	 -0.023342	 -0.017487	 -0.046515	 -0.006133	 -0.000310	 -0.035990	 -0.045575	 -0.043535	  0.036995
  0.026638	 -0.015512	  0.096918	 -0.018809	 -0.051249	 -0.005547	 -0.045776	  0.000383	 -0.027478	 -0.037791	 -0.072566	 -0.040626	  0.020112
 -0.026272	 -0.014106	  0.150719	  0.017381	 -0.070749	 -0.005189	 -0.028606	 -0.011684	 -0.021258	 -0.060370	 -0.077624	 -0.032811	  0.009387
 -0.039205	 -0.030553	  0.184184	 -0.019092	 -0.074255	  0.003302	  0.009071	 -0.043063	 -0.033023	 -0.071393	 -0.037870	 -0.031107	  0.009247
 -0.048891	 -0.040927	  0.178787	 -0.049406	 -0.073214	  0.032893	 -0.019442	 -0.068011	 -0.011135	 -0.067268	 -0.039447	 -0.046829	 -0.013187
 -0.088836	 -0.040315	  0.129105	 -0.071116	 -0.058009	  0.008475	 -0.031626	 -0.048024	 -0.009472	 -0.075491	 -0.045911	 -0.037633	 -0.006467
 -0.084170	 -0.035282	  0.108526	 -0.058042	 -0.029013	 -0.003867	 -0.028531	  0.009474	 -0.025956	 -0.074660	 -0.079550	 -0.006939	  0.006694
 -0.058323	 -0.022526	  0.100223	 -0.030429	 -0.024641	 -0.019142	 -0.034738	 -0.003319	 -0.001436	 -0.069731	 -0.063326	  0.028540	  0.015170
 -0.043301	 -0.051709	  0.097800	 -0.032021	 -0.028406	 -0.006916	 -0.046710	 -0.000061	  0.009948	 -0.059548	 -0.030499	  0.005796	  0.025896
 -0.027944	 -0.061145	  0.125381	 -0.056199	 -0.020006	 -0.001195	 -0.028784	  0.023352	  0.017467	 -0.032154	 -0.012236	 -0.027175	 -0.015219
 -0.018219	 -0.046869	  0.114922	 -0.043707	 -0.005217	 -0.008764	 -0.048365	  0.003393	  0.021463	 -0.047967	 -0.030264	 -0.027822	  0.010092
 -0.013610	 -0.058003	  0.154727	 -0.060683	 -0.014044	 -0.046241	 -0.050751	 -0.008522	  0.009206	 -0.092040	 -0.056581	 -0.011715	  0.000431
 -0.028343	 -0.022629	  0.187559	 -0.055232	 -0.033013	 -0.059032	 -0.057463	  0.003482	 -0.043784	 -0.104387	 -0.059407	 -0.040329	  0.013727
 -0.006053	 -0.045773	  0.191930	 -0.029631	 -0.073694	 -0.021403	 -0.038368	  0.019134	 -0.041578	 -0.089280	 -0.073567	 -0.038733	  0.009647
  0.025583	 -0.086306	  0.204423	 -0.025127	 -0.096150	 -0.027875	 -0.059122	  0.022489	 -0.061520	 -0.072474	 -0.063356	 -0.015623	 -0.016412
  0.021335	 -0.129857	  0.178964	 -0.034487	 -0.071393	 -0.029937	 -0.098152	  0.040895	 -0.072140	 -0.056002	 -0.069184	  0.014424	 -0.026289
  0.004747	 -0.135824	  0.139126	 -0.048676	 -0.101526	 -0.043036	 -0.089102	  0.060082	 -0.058924	 -0.040928	 -0.047758	 -0.011404	 -0.024705
  0.022058	 -0.130231	  0.121185	 -0.057956	 -0.108355	 -0.096667	 -0.137241	  0.084742	 -0.062656	 -0.035411	 -0.068194	 -0.062778	 -0.031429
  0.048472	 -0.095589	  0.132367	 -0.051784	 -0.095167	 -0.080754	 -0.149075	  0.066203	 -0.071316	 -0.033431	 -0.042718	 -0.038295	 -0.028896
  0.026472	 -0.082216	  0.114355	 -0.040434	 -0.100884	 -0.051679	 -0.132441	  0.041425	 -0.068218	 -0.039482	 -0.028607	 -0.016512	 -0.007860
  0.032297	 -0.087526	  0.082445	 -0.047057	 -0.112763	 -0.092456	 -0.118273	  0.047570	 -0.075423	 -0.038019	 -0.019789	  0.004479	 -0.009151
  0.025872	 -0.068969	  0.070983	 -0.031896	 -0.083525	 -0.088163	 -0.118699	  0.033151	 -0.075334	  0.006305	 -0.031324	  0.017620	 -0.031231
  0.003417	 -0.066550	  0.133992	 -0.030988	 -0.096641	 -0.077590	 -0.120085	  0.020162	 -0.073981	  0.019331	 -0.042967	 -0.013447	 -0.018188
 -0.026640	 -0.060828	  0.149064	 -0.044313	 -0.107584	 -0.088735	 -0.095382	  0.024362	 -0.103991	  0.032854	 -0.050581	  0.009715	 -0.026535
 -0.052931	 -0.083457	  0.151352	 -0.049346	 -0.088476	 -0.057482	 -0.088591	  0.033763	 -0.081703	  0.036254	 -0.076970	  0.005955	 -0.047379
 -0.044406	 -0.055781	  0.138114	 -0.071516	 -0.096796	 -0.011195	 -0.107801	  0.038212	 -0.070075	 -0.012964	 -0.041774	 -0.015970	 -0.090667
 -0.025904	 -0.027949	  0.147879	 -0.070328	 -0.077523	 -0.010453	 -0.087402	  0.042329	 -0.082281	 -0.027962	 -0.040948	 -0.000133	 -0.085616
 -0.019538	 -0.019770	  0.144550	 -0.059939	 -0.082779	 -0.028150	 -0.118179	  0.028516	 -0.049150	 -0.048399	 -0.043473	 -0.034543	 -0.113394
 -0.011627	 -0.035351	  0.117256	 -0.059243	 -0.066304	 -0.052893	 -0.129138	  0.035241	 -0.026621	 -0.039842	 -0.023791	 -0.055184	 -0.136499
 -0.052420	 -0.056942	  0.124285	 -0.078143	 -0.053872	 -0.054072	 -0.096822	  0.047061	 -0.041123	 -0.029257	 -0.023299	 -0.056965	 -0.122603
 -0.094701	 -0.097098	  0.150432	 -0.060655	 -0.049916	 -0.059440	 -0.124768	  0.063680	 -0.040912	 -0.028200	 -0.017303	 -0.050722	 -0.134432
 -0.094732	 -0.123639	  0.140767	 -0.056906	 -0.051401	 -0.039217	 -0.111939	  0.083969	 -0.021146	 -0.029157	 -0.027868	 -0.033540	 -0.139105
 -0.093927	 -0.115808	  0.138050	 -0.050138	 -0.068025	 -0.015680	 -0.121663	  0.088797	 -0.021846	 -0.064967	 -0.055130	 -0.035929	 -0.147154
 -0.059329	 -0.136913	  0.138611	 -0.019472	 -0.065762	 -0.025043	 -0.129286	  0.095724	  0.004434	 -0.047866	 -0.054484	  0.004297	 -0.135288
 -0.079963	 -0.122721	  0.124359	 -0.025440	 -0.068273	 -0.032177	 -0.142008	  0.095560	 -0.035437	 -0.001244	 -0.056166	  0.003535	 -0.138317
 -0.080362	 -0.141699	  0.114907	 -0.054659	 -0.056652	 -0.018834	 -0.115063	  0.092578	 -0.038291	  0.003998	 -0.046770	  0.018061	 -0.137033
 -0.038186	 -0.199444	  0.108196	 -0.008664	 -0.087932	 -0.004193	 -0.094287	  0.089481	 -0.042277	  0.019104	  0.023018	  0.039987	 -0.129349
 -0.003257	 -0.187178	  0.101427	  0.004027	 -0.097937	  0.002361	 -0.103558	  0.082429	 -0.068141	  0.037835	  0.057214	  0.099413	 -0.139882
 -0.009211	 -0.182330	  0.094845	 -0.024972	 -0.124609	 -0.009886	 -0.126266	  0.064616	 -0.070931	  0.043761	  0.064476	  0.139310	 -0.143897
 -0.026623	 -0.183140	  0.095220	 -0.035787	 -0.103404	 -0.037560	 -0.127946	  0.038932	 -0.074307	  0.028328	  0.055060	  0.114553	 -0.136468
 -0.022860	 -0.159080	  0.095353	 -0.044801	 -0.115671	 -0.036345	 -0.120606	  0.021215	 -0.062860	 -0.015026	  0.083500	  0.125601	 -0.164629
 -0.015009	 -0.148269	  0.123503	 -0.063522	 -0.109266	 -0.029761	 -0.123696	  0.023216	 -0.065949	 -0.026868	  0.099874	  0.122433	 -0.190596
 -0.043562	 -0.165171	  0.124513	 -0.030556	 -0.077827	 -0.075109	 -0.102916	  0.026624	 -0.073975	 -0.041694	  0.089495	  0.114115	 -0.196971
 -0.079107	 -0.133601	  0.118214	 -0.045148	 -0.066763	 -0.071141	 -0.116968	  0.045168	 -0.083158	 -0.012994	  0.059715	  0.138763	 -0.167111
 -0.078156	 -0.108239	  0.131518	 -0.079839	 -0.077958	 -0.055814	 -0.116356	  0.091689	 -0.080256	 -0.001852	  0.040176	  0.107620	 -0.138053
 -0.049701	 -0.114562	  0.138124	 -0.064086	 -0.095038	 -0.059696	 -0.153942	  0.082187	 -0.057259	  0.010565	  0.016738	  0.113856	 -0.158025
 -0.045444	 -0.089621	  0.128833	 -0.053136	 -0.096595	 -0.013860	 -0.120583	  0.049895	 -0.020043	  0.008285	  0.018374	  0.117518	 -0.194304
 -0.076459	 -0.087324	  0.144850	 -0.035356	 -0.092690	  0.008282	 -0.091813	  0.043707	 -0.007460	 -0.017040	  0.004244	  0.089264	 -0.208783
 -0.076733	 -0.062143	  0.157743	 -0.018560	 -0.093498	 -0.007257	 -0.124465	  0.055174	 -0.012846	 -0.018178	  0.008965	  0.082378	 -0.203134
 -0.103953	 -0.077644	  0.120360	 -0.024104	 -0.066898	 -0.015890	 -0.161678	  0.060743	 -0.034424	 -0.024630	  0.025299	  0.061853	 -0.177800
 -0.108985	 -0.082229	  0.111638	 -0.038510	 -0.093018	 -0.032111	 -0.118409	  0.044994	 -0.044617	  0.004182	  0.016837	  0.083405	 -0.158642
 -0.115762	 -0.104418	  0.118630	 -0.056709	 -0.127311	 -0.002702	 -0.115856	  0.061974	 -0.047473	  0.045580	  0.047448	  0.064359	 -0.190689
 -0.163473	 -0.134890	  0.155924	 -0.035898	 -0.121373	 -0.025396	 -0.125270	  0.070000	 -0.045148	  0.067767	  0.020597	  0.047588	 -0.237605
 -0.158324	 -0.139492	  0.149173	 -0.013198	 -0.080138	  0.007297	 -0.132667	  0.092621	 -0.041881	  0.059956	 -0.003932	  0.076010	 -0.257621
 -0.135092	 -0.121402	  0.152003	 -0.023267	 -0.083657	  0.013993	 -0.126110	  0.082484	 -0.056784	  0.045151	  0.009893	  0.087706	 -0.241273
 -0.163994	 -0.119693	  0.151094	 -0.039544	 -0.101544	 -0.003240	 -0.101990	  0.066307	 -0.031197	  0.048582	  0.051069	  0.072748	 -0.247517
 -0.163644	 -0.116050	  0.129527	 -0.017622	 -0.078156	 -0.022285	 -0.103639	  0.049964	 -0.022099	  0.045436	  0.071903	  0.089231	 -0.267358
 -0.182363	 -0.115566	  0.136781	  0.015865	 -0.059314	 -0.019584	 -0.078990	  0.036653	 -0.005277	  0.037717	  0.069507	  0.081646	 -0.261417
 -0.169306	 -0.115853	  0.147175	  0.027338	 -0.065255	 -0.002563	 -0.077823	  0.043228	 -0.016489	  0.060898	  0.054527	  0.065708	 -0.250733
 -0.123988	 -0.127132	  0.144222	  0.010892	 -0.085762	 -0.021814	 -0.115965	  0.056983	 -0.028514	  0.047466	  0.030414	  0.077447	 -0.245802
 -0.108934	 -0.093204	  0.151544	 -0.012454	 -0.081822	 -0.004807	 -0.117368	  0.071260	 -0.044275	  0.048051	  0.012698	  0.113153	 -0.231900
 -0.090627	 -0.083639	  0.171291	  0.001093	 -0.104372	 -0.006983	 -0.106064	  0.081287	 -0.058864	  0.080038	  0.007977	  0.111359	 -0.220512
 -0.082827	 -0.135322	  0.167449	  0.005451	 -0.133159	  0.002065	 -0.147620	  0.089217	 -0.064057	  0.100681	  0.010818	  0.107662	 -0.237321
 -0.082398	 -0.140238	  0.117884	  0.020592	 -0.107137	 -0.017149	 -0.199986	  0.094692	 -0.045416	  0.112880	 -0.008787	  0.090880	 -0.260346
 -0.102504	 -0.107360	  0.099672	 -0.008243	 -0.092875	 -0.023689	 -0.189232	  0.066581	 -0.041594	  0.106686	 -0.003195	  0.091027	 -0.244382
 -0.126861	 -0.089764	  0.108063	 -0.005998	 -0.105080	 -0.002809	 -0.160521	  0.083889	 -0.024898	  0.112306	  0.011006	  0.089959	 -0.227228
 -0.150013	 -0.071513	  0.124251	  0.013679	 -0.099368	  0.014424	 -0.155097	  0.100742	 -0.019750	  0.104955	 -0.009979	  0.081165	 -0.252702
 -0.157263	 -0.086974	  0.094330	 -0.022141	 -0.070239	  0.032952	 -0.155940	  0.077491	 -0.025215	  0.084251	 -0.012037	  0.099741	 -0.247866
 -0.154050	 -0.081624	  0.087107	 -0.051304	 -0.083229	  0.013050	 -0.152093	  0.102470	 -0.014587	  0.075504	 -0.028919	  0.089064	 -0.254258
 -0.153383	 -0.076575	  0.103010	 -0.092643	 -0.118676	  0.009101	 -0.150586	  0.119017	 -0.042701	  0.083945	 -0.040132	  0.087189	 -0.259457
 -0.165822	 -0.045968	  0.098962	 -0.096484	 -0.109580	  0.006239	 -0.166892	  0.114296	 -0.091793	  0.110424	 -0.040178	  0.089133	 -0.276608
 -0.238597	 -0.002513	  0.100430	 -0.111385	 -0.098816	  0.039957	 -0.156521	  0.111246	 -0.088689	  0.100615	 -0.035526	  0.107881	 -0.242656
 -0.206735	 -0.018010	  0.122993	 -0.120279	 -0.061165	  0.051417	 -0.139642	  0.098403	 -0.087277	  0.102672	 -0.025397	  0.121037	 -0.251747
 -0.158883	 -0.011555	  0.124463	 -0.114722	 -0.076432	  0.059509	 -0.122118	  0.069994	 -0.103550	  0.102068	 -0.013138	  0.121786	 -0.254711
 -0.180075	 -0.018025	  0.130414	 -0.070564	 -0.042458	  0.084119	 -0.141037	  0.082756	 -0.094612	  0.116609	  0.002577	  0.118520	 -0.245404
 -0.205113	 -0.027457	  0.134391	 -0.049268	 -0.038041	  0.110460	 -0.143266	  0.090049	 -0.090565	  0.144995	 -0.010396	  0.092710	 -0.222962
 -0.203259	 -0.028845	  0.126122	 -0.069240	 -0.036672	  0.096679	 -0.141908	  0.086323	 -0.043235	  0.165414	 -0.002161	  0.056856	 -0.237843
 -0.233910	 -0.033802	  0.100498	 -0.049099	 -0.037432	  0.058133	 -0.149565	  0.092311	 -0.028558	  0.163567	  0.028507	  0.057761	 -0.267424
 -0.222961	 -0.038506	  0.099205	 -0.029545	 -0.050341	  0.044603	 -0.157567	  0.083051	 -0.037045	  0.179897	  0.048878	  0.027932	 -0.255535
 -0.201653	 -0.033054	  0.123611	 -0.054763	 -0.042257	  0.033131	 -0.172542	  0.083373	 -0.014779	  0.179296	  0.031412	  0.010884	 -0.248069
 -0.188246	  0.002855	  0.100704	 -0.065028	 -0.024464	  0.033266	 -0.153731	  0.086796	 -0.019299	  0.187900	  0.010904	  0.021512	 -0.234046
 -0.205844	  0.015487	  0.090004	 -0.069038	 -0.047164	  0.057998	 -0.174097	  0.094423	 -0.052890	  0.186808	 -0.008757	  0.022619	 -0.180286
 -0.236679	 -0.003761	  0.095031	 -0.056023	 -0.033642	  0.064368	 -0.182070	  0.129525	 -0.060545	  0.187010	 -0.024771	  0.019709	 -0.197637
 -0.243079	 -0.005343	  0.072504	 -0.056273	 -0.010116	  0.079900	 -0.200112	  0.120335	 -0.055679	  0.200566	 -0.001811	  0.006357	 -0.224817
 -0.241731	 -0.005950	  0.054193	 -0.062148	 -0.019699	  0.090501	 -0.219213	  0.093226	 -0.074308	  0.208835	 -0.009634	 -0.012455	 -0.204139
 -0.239199	 -0.042436	  0.044792	 -0.085230	 -0.014889	  0.077139	 -0.175022	  0.101531	 -0.050472	  0.198394	 -0.034177	 -0.051650	 -0.211413
 -0.216995	 -0.023672	  0.055538	 -0.098459	 -0.005563	  0.034294	 -0.170954	  0.087823	 -0.047482	  0.176692	 -0.019120	 -0.058539	 -0.197328
 -0.191277	 -0.036326	  0.068109	 -0.066717	 -0.029506	  0.006412	 -0.166268	  0.102146	 -0.045863	  0.163024	 -0.038498	 -0.051951	 -0.150756
 -0.163695	 -0.072517	  0.075236	 -0.065260	 -0.043292	  0.007914	 -0.165075	  0.092294	 -0.053894	  0.150049	 -0.064395	 -0.052916	 -0.155392
 -0.159547	 -0.118362	  0.051581	 -0.071642	 -0.026616	 -0.011174	 -0.169252	  0.132777	 -0.101122	  0.134424	 -0.062558	 -0.062231	 -0.163676
 -0.219565	 -0.121110	  0.042244	 -0.056154	 -0.019381	 -0.013151	 -0.174648	  0.171392	 -0.109781	  0.155096	 -0.053124	 -0.035509	 -0.174720
 -0.250431	 -0.090254	  0.045640	 -0.053278	  0.017360	  0.003920	 -0.173676	  0.159131	 -0.107720	  0.147334	 -0.048566	 -0.024564	 -0.187923
 -0.304586	 -0.057075	  0.057213	 -0.053418	  0.018865	  0.016331	 -0.162119	  0.160494	 -0.084844	  0.157573	 -0.036678	 -0.007217	 -0.177192
 -0.345527	 -0.043849	  0.087290	 -0.047275	 -0.009314	  0.031206	 -0.168671	  0.132373	 -0.084944	  0.164044	 -0.044499	 -0.033841	 -0.204693
 -0.335012	 -0.033738	  0.060066	 -0.064785	 -0.011202	  0.051587	 -0.206044	  0.115079	 -0.120005	  0.190345	 -0.004319	 -0.068563	 -0.215976
 -0.351430	 -0.027905	  0.055825	 -0.057676	 -0.019352	  0.041432	 -0.208093	  0.094076	 -0.132158	  0.165570	  0.008324	 -0.044228	 -0.196793
 -0.340656	 -0.053749	  0.083099	 -0.063598	 -0.019061	  0.034143	 -0.176209	  0.092837	 -0.131150	  0.181925	  0.010289	 -0.035499	 -0.216325
 -0.289055	 -0.056502	  0.097387	 -0.042544	 -0.021658	  0.041932	 -0.192034	  0.108763	 -0.096259	  0.179013	 -0.011972	 -0.016082	 -0.210274
 -0.297510	 -0.021894	  0.088909	 -0.013812	 -0.027955	  0.019327	 -0.217748	  0.094080	 -0.084971	  0.151044	 -0.034680	 -0.011370	 -0.201083
 -0.318038	 -0.001994	  0.093233	 -0.026413	 -0.037284	  0.010710	 -0.207890	  0.098572	 -0.040004	  0.167968	 -0.050212	 -0.044938	 -0.219491
 -0.323231	  0.016529	  0.062402	 -0.047025	 -0.034964	  0.008691	 -0.199280	  0.113325	 -0.056489	  0.169771	 -0.033091	 -0.059916	 -0.190239
 -0.342988	  0.023449	  0.078307	 -0.078282	 -0.023824	  0.019389	 -0.196124	  0.094604	 -0.063280	  0.156163	 -0.013385	 -0.050697	 -0.170314
 -0.362211	  0.009530	  0.080041	 -0.075399	 -0.007009	  0.040435	 -0.176118	  0.093538	 -0.077320	  0.183916	 -0.013183	 -0.066012	 -0.166461
 -0.397951	 -0.002588	  0.114510	 -0.050416	  0.005067	  0.064345	 -0.171019	  0.092823	 -0.091785	  0.201740	  0.011634	 -0.047830	 -0.151359
 -0.431983	 -0.015218	  0.081587	 -0.023233	  0.002777	  0.081834	 -0.219137	  0.098076	 -0.120573	  0.195145	  0.008886	 -0.009647	 -0.146567
 -0.451806	 -0.037476	  0.045533	 -0.019994	  0.001622	  0.091214	 -0.242266	  0.078655	 -0.102359	  0.177643	 -0.002979	  0.028547	 -0.145166
 -0.418087	 -0.040446	  0.050116	 -0.005538	  0.009879	  0.109418	 -0.238835	  0.088560	 -0.091066	  0.175401	 -0.001175	  0.011251	 -0.158146
 -0.431723	 -0.044621	  0.001428	 -0.027207	  0.015141	  0.083750	 -0.215747	  0.092494	 -0.082621	  0.160374	  0.031125	  0.005001	 -0.182492
 -0.458624	 -0.030917	 -0.006766	 -0.049020	 -0.022577	  0.077433	 -0.222490	  0.066246	 -0.059791	  0.159234	  0.029320	  0.000501	 -0.193219
 -0.424123	 -0.029308	 -0.043114	 -0.052426	 -0.032465	  0.088964	 -0.230181	  0.065885	 -0.085504	  0.131493	  0.040341	 -0.025051	 -0.182345
 -0.368082	 -0.006797	 -0.031341	 -0.061566	 -0.028833	  0.097022	 -0.265911	  0.093046	 -0.106918	  0.107125	  0.015744	 -0.032977	 -0.172541
 -0.340286	  0.014470	 -0.011083	 -0.046604	 -0.054681	  0.093039	 -0.285708	  0.114370	 -0.111480	  0.126281	 -0.001427	 -0.028445	 -0.169476
 -0.349219	  0.003201	 -0.004266	 -0.072921	 -0.066344	  0.095617	 -0.278624	  0.135393	 -0.114521	  0.108351	  0.009800	 -0.024308	 -0.189352
 -0.358754	 -0.017608	  0.007343	 -0.114009	 -0.054375	  0.071135	 -0.281304	  0.124703	 -0.149049	  0.118000	  0.015093	 -0.006505	 -0.201186
 -0.393908	 -0.001470	  0.021042	 -0.107165	 -0.061766	  0.072992	 -0.239869	  0.129833	 -0.153137	  0.153527	  0.022261	 -0.005564	 -0.204825
 -0.394157	  0.013828	  0.025007	 -0.113539	 -0.038771	  0.069103	 -0.224110	  0.146454	 -0.125402	  0.192414	  0.049376	  0.010598	 -0.214867
 -0.372129	 -0.004266	  0.043563	 -0.084577	  0.013157	  0.058926	 -0.239941	  0.122983	 -0.115389	  0.178414	  0.090837	  0.002527	 -0.185082
 -0.363557	 -0.054841	  0.026413	 -0.105223	 -0.034128	  0.037653	 -0.240970	  0.132965	 -0.124007	  0.175454	  0.112562	 -0.015980	 -0.213129
 -0.322665	 -0.042899	  0.041213	 -0.092733	 -0.062219	  0.006854	 -0.227363	  0.134835	 -0.126385	  0.151810	  0.103671	 -0.018325	 -0.202811
 -0.303514	  0.000747	  0.032681	 -0.057915	 -0.050844	  0.046095	 -0.226434	  0.126606	 -0.093418	  0.126773	  0.081995	  0.017722	 -0.194291
 -0.274085	  0.032725	  0.019349	 -0.060263	 -0.024591	  0.035368	 -0.238205	  0.137409	 -0.097899	  0.098032	  0.066001	  0.020713	 -0.202973
 -0.262196	  0.035977	  0.023207	 -0.066693	 -0.008449	  0.032201	 -0.239074	  0.165289	 -0.143965	  0.093316	  0.079926	  0.005473	 -0.214460
 -0.279325	  0.023873	  0.016178	 -0.091882	 -0.021064	  0.027009	 -0.260271	  0.170620	 -0.180939	  0.129173	  0.095431	  0.035460	 -0.211179
 -0.277745	 -0.005467	  0.020394	 -0.094195	 -0.010409	  0.043792	 -0.257162	  0.158439	 -0.176653	  0.127414	  0.105209	  0.050211	 -0.204436
 -0.276013	 -0.030254	 -0.018444	 -0.093935	 -0.033029	  0.028405	 -0.250874	  0.152525	 -0.161949	  0.156194	  0.105305	  0.056136	 -0.223301
 -0.252397	 -0.039892	  0.007180	 -0.066545	 -0.028060	  0.051477	 -0.244512	  0.162625	 -0.158140	  0.168329	  0.106638	  0.018614	 -0.215403
 -0.245101	 -0.044886	  0.010749	 -0.069024	 -0.075990	  0.064041	 -0.268602	  0.149721	 -0.165832	  0.182290	  0.056202	  0.050989	 -0.194602
 -0.269326	 -0.015435	 -0.022210	 -0.081996	 -0.117698	  0.053489	 -0.258842	  0.135963	 -0.161343	  0.183709	  0.079464	  0.089231	 -0.212969
 -0.281065	 -0.020930	 -0.004963	 -0.054290	 -0.092287	  0.052603	 -0.246696	  0.079354	 -0.143933	  0.187134	  0.072154	  0.093274	 -0.212772
 -0.242849	 -0.005226	  0.000092	 -0.059236	 -0.083689	  0.024232	 -0.227165	  0.042206	 -0.159815	  0.203548	  0.077131	  0.104501	 -0.194837
 -0.214972	 -0.010494	  0.015835	 -0.068604	 -0.069104	  0.033866	 -0.232057	  0.081943	 -0.183319	  0.181206	  0.117773	  0.081840	 -0.178245
 -0.229502	 -0.008932	  0.016993	 -0.095423	 -0.033764	  0.060000	 -0.237036	  0.082911	 -0.195487	  0.147047	  0.110102	  0.048947	 -0.159749
 -0.230587	 -0.006979	  0.028611	 -0.113022	 -0.051046	  0.079530	 -0.224298	  0.095307	 -0.150066	  0.151056	  0.109602	  0.038051	 -0.197124
 -0.209605	  0.013241	 -0.003810	 -0.119937	 -0.082375	  0.076451	 -0.214278	  0.110592	 -0.128567	  0.175571	  0.132881	  0.080168	 -0.216004
 -0.169372	  0.051839	 -0.011382	 -0.114617	 -0.076796	  0.081136	 -0.223377	  0.139384	 -0.139438	  0.167141	  0.134473	  0.090976	 -0.211254
 -0.180203	  0.033496	  0.009118	 -0.120512	 -0.064253	  0.068291	 -0.232515	  0.101702	 -0.152772	  0.182482	  0.105190	  0.096522	 -0.199131
 -0.164825	  0.052099	  0.026145	 -0.090199	 -0.077758	  0.041198	 -0.238194	  0.110548	 -0.162572	  0.160244	  0.100994	  0.128229	 -0.161225
 -0.116271	  0.035595	  0.025018	 -0.065985	 -0.090699	  0.015063	 -0.266059	  0.117703	 -0.130912	  0.119841	  0.109623	  0.122838	 -0.176765
 -0.100026	  0.039155	  0.032439	 -0.075625	 -0.100674	  0.002497	 -0.290847	  0.079205	 -0.104453	  0.088512	  0.084467	  0.112842	 -0.193177
 -0.097907	  0.064123	  0.031588	 -0.088333	 -0.103617	 -0.010505	 -0.278997	  0.061050	 -0.107920	  0.084395	  0.090714	  0.104445	 -0.206704
 -0.079333	  0.035096	  0.055360	 -0.075468	 -0.096410	 -0.008811	 -0.266716	  0.053213	 -0.136563	  0.093995	  0.118773	  0.097176	 -0.211101
 -0.087636	  0.060735	  0.085498	 -0.066097	 -0.104274	 -0.016568	 -0.255869	  0.046689	 -0.123582	  0.092644	  0.132122	  0.134096	 -0.222776
 -0.102983	  0.041923	  0.062976	 -0.104508	 -0.121179	  0.004049	 -0.253430	  0.043763	 -0.111486	  0.096004	  0.130384	  0.173815	 -0.264810
 -0.087783	  0.041170	  0.017910	 -0.118185	 -0.122799	  0.043212	 -0.239398	  0.036502	 -0.119926	  0.100275	  0.131037	  0.157013	 -0.285014
 -0.080699	  0.096147	  0.019443	 -0.128659	 -0.112236	  0.053695	 -0.205884	  0.066102	 -0.110646	  0.083023	  0.137604	  0.120272	 -0.303851
 -0.095309	  0.122955	 -0.009283	 -0.128256	 -0.113677	  0.065377	 -0.196343	  0.010478	 -0.109302	  0.089879	  0.141891	  0.108458	 -0.301138
 -0.111958	  0.124403	 -0.030218	 -0.130117	 -0.115434	  0.055680	 -0.211139	  0.002994	 -0.123064	  0.097995	  0.154665	  0.093677	 -0.261946
 -0.119727	  0.112863	 -0.028719	 -0.103799	 -0.092905	  0.017759	 -0.228476	  0.043495	 -0.159430	  0.081001	  0.166990	  0.071489	 -0.231349
 -0.109639	  0.114285	  0.018231	 -0.095619	 -0.082464	  0.043588	 -0.236015	  0.026716	 -0.159158	  0.097194	  0.157986	  0.090993	 -0.278592
 -0.091354	  0.097333	  0.031786	 -0.140893	 -0.084681	  0.013715	 -0.226609	  0.025931	 -0.146804	  0.100101	  0.154077	  0.123779	 -0.292022
 -0.073732	  0.103605	  0.004097	 -0.130436	 -0.081671	 -0.006038	 -0.171170	  0.058470	 -0.143076	  0.109736	  0.133767	  0.085804	 -0.298724
 -0.071923	  0.135462	  0.031424	 -0.124094	 -0.090728	  0.016498	 -0.148629	  0.048627	 -0.128626	  0.101624	  0.142585	  0.052143	 -0.275251
 -0.098152	  0.124027	  0.038409	 -0.106378	 -0.080420	  0.022237	 -0.149524	  0.040757	 -0.137513	  0.068492	  0.183087	  0.075150	 -0.265114
 -0.112246	  0.098019	  0.043907	 -0.130678	 -0.083480	  0.052064	 -0.148257	  0.031854	 -0.144062	  0.054029	  0.201163	  0.104595	 -0.308905
 -0.102668	  0.106409	  0.053630	 -0.140921	 -0.064102	  0.058155	 -0.164265	  0.023173	 -0.108534	  0.052620	  0.217739	  0.153896	 -0.325761
 -0.077951	  0.124644	  0.073941	 -0.126587	 -0.042641	  0.057316	 -0.117312	  0.010836	 -0.145883	  0.057954	  0.187946	  0.195392	 -0.317431
 -0.088753	  0.139020	  0.084690	 -0.104942	 -0.035794	  0.054864	 -0.124727	 -0.007315	 -0.175482	  0.053449	  0.188776	  0.193939	 -0.335042
 -0.103870	  0.141230	  0.076403	 -0.114553	 -0.041206	  0.052548	 -0.171869	  0.004558	 -0.178880	  0.043411	  0.194714	  0.203841	 -0.327209
 -0.124473	  0.132911	  0.082740	 -0.122916	 -0.026947	  0.038169	 -0.191652	  0.015750	 -0.148959	  0.025325	  0.202202	  0.178907	 -0.291210
 -0.145543	  0.133098	  0.078188	 -0.119860	 -0.038562	  0.045763	 -0.220798	 -0.005526	 -0.138892	 -0.000061	  0.211875	  0.169401	 -0.271662
 -0.142227	  0.120692	  0.077296	 -0.075137	 -0.075674	  0.037276	 -0.213435	 -0.015347	 -0.102536	  0.005258	  0.194155	  0.161408	 -0.242444
 -0.182485	  0.144414	  0.059732	 -0.060424	 -0.095939	  0.057684	 -0.198492	 -0.008889	 -0.073394	 -0.002602	  0.198093	  0.181424	 -0.213545
 -0.226808	  0.168827	  0.085167	 -0.045813	 -0.096698	  0.049348	 -0.203252	 -0.030563	 -0.083772	 -0.009163	  0.191227	  0.196874	 -0.212763
 -0.206941	  0.138910	  0.074484	 -0.045155	 -0.108723	  0.032617	 -0.190188	 -0.011425	 -0.067403	 -0.018353	  0.178535	  0.166980	 -0.222963
 -0.198533	  0.114419	  0.063185	 -0.104708	 -0.086015	  0.076107	 -0.165899	 -0.007610	 -0.085452	  0.002352	  0.206021	  0.127658	 -0.256304
 -0.215877	  0.136539	  0.086498	 -0.143725	 -0.075796	  0.097508	 -0.132373	 -0.014493	 -0.078047	  0.004995	  0.212708	  0.127197	 -0.259637
 -0.227872	  0.140846	  0.083786	 -0.150366	 -0.058273	  0.069822	 -0.130482	 -0.029664	 -0.085143	  0.004318	  0.221215	  0.159912	 -0.253849
 -0.252071	  0.145299	  0.041821	 -0.150382	 -0.052521	  0.030825	 -0.138641	 -0.033974	 -0.086697	  0.008647	  0.214819	  0.162163	 -0.229185
 -0.258056	  0.137511	  0.011176	 -0.162879	 -0.080312	  0.028397	 -0.134335	 -0.028347	 -0.084085	  0.005219	  0.190929	  0.200798	 -0.228413
