# Supplementary material for: A fluorescent photoimmunoconjugate for imaging of cholesteatoma
Source: Sci Rep. 2022 Nov 19;12:19905. doi: 10.1038/s41598-022-22072-9 (PMC9675863; doi:10.1038/s41598-022-22072-9)
Supplement: Supplementary file 2 — Supplementary Information 2. [file 41598_2022_22072_MOESM2_ESM.zip › Data/ABR-52-6]

:RUN-6	LEVEL SWEEP	TEMP:NaN	6/6/2018	12:51 PM	NaNHR:
:SW EAR: R	SW FREQ: 32.00	# AVERAGES: 512	REP RATE (/sec): 40	DRIVER: RS Tweeter	SAMPLE (�sec): 40	
:NOTES-
:CHAMBER-CH4B-PXI
:CFTS Version: V2.7.2 (R850)
:LEVELS:20;25;30;35;40;45;50;55;60;65;70;75;80;
:DATA
  0.029291	  0.022143	  0.017337	 -0.037160	  0.073562	  0.028334	 -0.002378	 -0.040132	  0.010352	 -0.015700	 -0.016192	 -0.061691	 -0.117848
  0.003595	  0.027186	  0.021696	 -0.047076	  0.034230	  0.031028	 -0.024601	 -0.031342	  0.055608	 -0.025774	 -0.003858	 -0.052900	 -0.127489
 -0.007078	  0.042478	  0.017753	 -0.073482	  0.018266	  0.026098	 -0.017353	 -0.044311	  0.023740	 -0.011668	  0.005295	 -0.058486	 -0.152688
 -0.009754	  0.018064	 -0.003902	 -0.047386	  0.012651	  0.030845	 -0.049487	 -0.052468	 -0.036811	 -0.020886	 -0.023376	 -0.068976	 -0.153405
 -0.024543	  0.006299	 -0.015632	 -0.014125	  0.018417	 -0.014219	 -0.040557	 -0.045844	 -0.041921	 -0.045983	 -0.069839	 -0.063120	 -0.098201
 -0.024991	 -0.032731	  0.006046	  0.014722	  0.002408	 -0.046545	 -0.006721	 -0.038520	 -0.020871	 -0.051463	 -0.096060	 -0.064014	 -0.096199
 -0.018634	 -0.054807	 -0.014261	  0.018355	  0.022776	 -0.050124	  0.002498	 -0.029374	 -0.053696	 -0.035575	 -0.052689	 -0.081909	 -0.090414
  0.002402	 -0.040096	 -0.012668	  0.020094	  0.020134	 -0.027951	 -0.018090	 -0.028222	 -0.050872	 -0.033929	 -0.031327	 -0.076139	 -0.107377
  0.005182	 -0.016660	 -0.026512	  0.037510	  0.004612	 -0.011999	  0.015779	 -0.020786	 -0.034104	 -0.056621	 -0.042167	 -0.044882	 -0.090479
 -0.018122	 -0.003580	 -0.016994	  0.043959	 -0.022399	 -0.000451	  0.012153	  0.013185	 -0.040351	 -0.034922	 -0.047038	 -0.032167	 -0.105659
 -0.009597	  0.007507	 -0.031980	  0.035959	 -0.038566	  0.006333	 -0.003894	 -0.022522	 -0.007518	 -0.028472	 -0.041574	 -0.049686	 -0.116045
  0.003115	 -0.008938	 -0.052186	  0.018003	 -0.035907	 -0.028308	 -0.000750	 -0.029853	  0.006615	 -0.018662	 -0.085537	 -0.076877	 -0.070281
  0.014816	  0.001457	 -0.038528	 -0.022044	  0.007586	 -0.043638	 -0.019166	 -0.010886	 -0.012103	 -0.010315	 -0.072008	 -0.044127	 -0.025674
  0.006959	  0.010400	  0.006177	 -0.013325	  0.047683	 -0.019154	  0.011208	  0.007512	 -0.032657	 -0.013870	 -0.033218	 -0.024409	  0.031454
 -0.019859	  0.003757	  0.007785	  0.004034	  0.028834	 -0.009146	  0.019774	 -0.009948	 -0.035744	  0.002544	  0.005360	  0.027895	  0.101353
 -0.007111	  0.016631	 -0.027343	 -0.001182	 -0.016859	 -0.004923	  0.038122	 -0.002924	 -0.012212	  0.019682	  0.067585	  0.059807	  0.169969
 -0.005109	  0.023727	  0.002840	 -0.008510	 -0.047043	  0.037591	  0.009405	  0.021027	  0.037762	  0.065329	  0.108690	  0.125407	  0.222299
  0.015494	  0.020527	  0.045092	 -0.000783	 -0.027576	  0.039040	 -0.005963	  0.089160	  0.066316	  0.081345	  0.129836	  0.161260	  0.260640
  0.038521	 -0.019409	  0.068807	  0.034336	 -0.041050	  0.025303	  0.018227	  0.137302	  0.076890	  0.106204	  0.145194	  0.188579	  0.282212
  0.025421	 -0.023957	  0.046471	  0.038103	 -0.061759	  0.031886	  0.061795	  0.138947	  0.101578	  0.128736	  0.152922	  0.236436	  0.283831
 -0.008930	  0.013519	  0.044738	  0.027343	 -0.061150	  0.050136	  0.102088	  0.108717	  0.149546	  0.113447	  0.150944	  0.233240	  0.283858
 -0.003945	  0.003874	  0.061381	  0.017123	 -0.030246	  0.030579	  0.109837	  0.103561	  0.129644	  0.126238	  0.156208	  0.229350	  0.231103
  0.008475	  0.006379	  0.073296	  0.004404	 -0.011300	  0.040756	  0.120320	  0.099289	  0.110449	  0.134502	  0.171951	  0.207641	  0.229573
 -0.015852	  0.020441	  0.058943	  0.028391	  0.003931	  0.086848	  0.118635	  0.080164	  0.109329	  0.115092	  0.182966	  0.205257	  0.247980
 -0.043453	  0.006013	  0.053031	  0.057649	  0.011420	  0.086720	  0.132350	  0.082001	  0.107593	  0.104605	  0.162354	  0.222997	  0.251040
 -0.025449	  0.017827	  0.065397	  0.045017	  0.011912	  0.066163	  0.139982	  0.098113	  0.119341	  0.133100	  0.145963	  0.232863	  0.295666
 -0.046106	  0.043402	  0.070362	  0.022043	  0.015561	  0.066177	  0.154129	  0.089307	  0.119734	  0.151462	  0.199297	  0.268995	  0.408696
 -0.052914	  0.029466	  0.075006	  0.014910	  0.030616	  0.050797	  0.167282	  0.047655	  0.131090	  0.194352	  0.249928	  0.344069	  0.493562
 -0.048463	 -0.006634	  0.062892	  0.011076	 -0.005767	  0.062165	  0.138888	  0.068589	  0.142562	  0.276481	  0.333919	  0.404629	  0.580883
 -0.042531	 -0.019819	  0.068991	  0.037963	 -0.032683	  0.092174	  0.140208	  0.083707	  0.206325	  0.328657	  0.422913	  0.458977	  0.703252
 -0.003457	 -0.005298	  0.059491	  0.028790	 -0.007677	  0.080765	  0.186223	  0.130736	  0.271068	  0.429017	  0.479706	  0.495027	  0.830055
 -0.003522	 -0.031276	  0.066675	  0.038276	  0.019079	  0.092365	  0.236358	  0.178073	  0.285671	  0.513959	  0.539659	  0.527323	  0.926454
 -0.020373	 -0.020237	  0.089920	  0.071345	  0.075456	  0.130580	  0.295957	  0.260721	  0.312801	  0.522376	  0.588898	  0.559838	  0.947142
 -0.018539	  0.003708	  0.085228	  0.105257	  0.115700	  0.205110	  0.333473	  0.335971	  0.374383	  0.532786	  0.579309	  0.532621	  0.935774
 -0.025656	  0.012084	  0.091690	  0.111957	  0.141780	  0.270561	  0.345993	  0.342833	  0.377122	  0.542065	  0.556059	  0.502216	  0.819357
 -0.015290	  0.047071	  0.089556	  0.099876	  0.183654	  0.316009	  0.325954	  0.362112	  0.346702	  0.499467	  0.527650	  0.442331	  0.669192
  0.024206	  0.000291	  0.114397	  0.091347	  0.228301	  0.283460	  0.328292	  0.339368	  0.329681	  0.404629	  0.453688	  0.337657	  0.527260
 -0.000274	 -0.002954	  0.112870	  0.090563	  0.208951	  0.256104	  0.290220	  0.268490	  0.271846	  0.336996	  0.354055	  0.166029	  0.380506
 -0.055625	  0.035312	  0.118956	  0.093217	  0.180712	  0.257258	  0.288796	  0.216641	  0.216727	  0.248973	  0.223462	 -0.025442	  0.211710
 -0.072145	  0.085011	  0.178525	  0.111060	  0.131989	  0.223783	  0.228715	  0.119751	  0.122526	  0.102967	  0.105233	 -0.174954	  0.100043
 -0.060225	  0.065519	  0.146135	  0.097980	  0.105810	  0.191689	  0.192474	  0.028615	  0.025735	 -0.031757	 -0.007584	 -0.293085	 -0.054088
 -0.058614	  0.035202	  0.147887	  0.082432	  0.110088	  0.134552	  0.171112	 -0.041821	 -0.040447	 -0.081470	 -0.125070	 -0.430198	 -0.162742
 -0.011307	  0.017265	  0.163165	  0.088389	  0.078220	  0.079251	  0.096411	 -0.089929	 -0.103359	 -0.164054	 -0.210955	 -0.549641	 -0.283446
 -0.016659	  0.002575	  0.154519	  0.087903	  0.011678	  0.033374	  0.036861	 -0.151063	 -0.167225	 -0.209256	 -0.273657	 -0.642402	 -0.337736
 -0.039464	  0.016499	  0.109804	  0.080494	 -0.024749	 -0.024281	 -0.033233	 -0.176458	 -0.213345	 -0.256776	 -0.312790	 -0.708088	 -0.333685
 -0.057905	  0.015493	  0.119428	  0.055072	 -0.079167	 -0.065839	 -0.092759	 -0.222166	 -0.264944	 -0.292608	 -0.309476	 -0.741500	 -0.368899
 -0.063504	  0.007534	  0.116877	  0.005826	 -0.132063	 -0.129213	 -0.122107	 -0.241424	 -0.291455	 -0.268843	 -0.346096	 -0.740642	 -0.313117
 -0.042164	 -0.001956	  0.091192	  0.004087	 -0.099280	 -0.173864	 -0.132521	 -0.261969	 -0.285513	 -0.263392	 -0.366751	 -0.716981	 -0.221692
 -0.049406	 -0.017034	  0.062489	 -0.014391	 -0.075623	 -0.189689	 -0.124751	 -0.271391	 -0.252508	 -0.239630	 -0.345078	 -0.664414	 -0.158154
 -0.058596	 -0.020186	  0.053486	 -0.054211	 -0.062684	 -0.147743	 -0.091640	 -0.237395	 -0.193632	 -0.185318	 -0.252471	 -0.571829	 -0.081113
 -0.084903	 -0.002221	  0.047322	 -0.062372	 -0.080578	 -0.126264	 -0.086941	 -0.197506	 -0.142282	 -0.161372	 -0.167924	 -0.470480	  0.092292
 -0.078455	 -0.000625	  0.019697	 -0.074249	 -0.094705	 -0.135423	 -0.062617	 -0.195866	 -0.091861	 -0.136063	 -0.091391	 -0.337495	  0.245960
 -0.036133	 -0.009402	 -0.004165	 -0.051443	 -0.105277	 -0.109728	 -0.011446	 -0.163024	 -0.055074	 -0.060606	  0.042704	 -0.172432	  0.388600
 -0.033306	 -0.022980	  0.015676	 -0.036611	 -0.118307	 -0.083061	  0.082665	 -0.078129	  0.017422	  0.028236	  0.155600	 -0.039402	  0.499281
 -0.070011	 -0.049296	  0.007109	 -0.020069	 -0.087586	 -0.040277	  0.144842	 -0.002803	  0.103305	  0.170868	  0.264672	  0.039260	  0.526929
 -0.068065	 -0.030329	 -0.004746	  0.027334	 -0.030090	 -0.002140	  0.224290	  0.059108	  0.153988	  0.285932	  0.346353	  0.044935	  0.496902
  0.001771	 -0.032507	  0.029621	  0.048980	  0.031232	  0.031831	  0.268591	  0.141119	  0.209186	  0.367913	  0.376713	  0.044117	  0.455610
  0.015788	 -0.045456	  0.064905	  0.048172	  0.047662	  0.093048	  0.326062	  0.165990	  0.251245	  0.372187	  0.324382	  0.020016	  0.423560
 -0.017902	 -0.045418	  0.059165	  0.101322	  0.095117	  0.182531	  0.356977	  0.170978	  0.293768	  0.332527	  0.224749	 -0.046323	  0.356883
 -0.038719	 -0.086899	  0.057373	  0.129135	  0.148758	  0.228917	  0.350423	  0.192174	  0.266657	  0.300367	  0.148925	 -0.091952	  0.300510
 -0.027145	 -0.111612	  0.067527	  0.145220	  0.188565	  0.264840	  0.360672	  0.171858	  0.197356	  0.245208	  0.087793	 -0.139126	  0.243265
  0.062620	 -0.097915	  0.089697	  0.153362	  0.212171	  0.279214	  0.362259	  0.137989	  0.162074	  0.215979	  0.051840	 -0.206716	  0.222743
  0.060041	 -0.085223	  0.112944	  0.156541	  0.227252	  0.231702	  0.328638	  0.104720	  0.115899	  0.179715	  0.001553	 -0.245602	  0.247321
  0.007791	 -0.072851	  0.148077	  0.183042	  0.192372	  0.179380	  0.309054	  0.071038	  0.064579	  0.087068	 -0.030511	 -0.246451	  0.262237
 -0.023132	 -0.066665	  0.124524	  0.178466	  0.158505	  0.101483	  0.287753	 -0.001940	  0.034172	  0.028600	 -0.043829	 -0.250848	  0.266112
 -0.021929	 -0.057086	  0.148102	  0.139397	  0.111054	  0.070485	  0.266514	 -0.021789	  0.024642	  0.043926	 -0.093409	 -0.265318	  0.237675
 -0.017191	 -0.054748	  0.161305	  0.128660	  0.097624	  0.022894	  0.279906	 -0.012560	 -0.014686	  0.062393	 -0.148272	 -0.262524	  0.208120
  0.021368	 -0.096332	  0.123577	  0.105995	  0.123725	 -0.014178	  0.274868	 -0.029169	 -0.027402	  0.077973	 -0.171266	 -0.270139	  0.207469
  0.040548	 -0.112655	  0.129000	  0.079152	  0.098229	 -0.030608	  0.233122	 -0.027807	 -0.043919	  0.092159	 -0.161146	 -0.232105	  0.166851
 -0.020001	 -0.086858	  0.125933	  0.113372	  0.085293	 -0.001322	  0.206478	 -0.024975	 -0.118835	  0.061830	 -0.146901	 -0.244921	  0.105259
 -0.051157	 -0.072186	  0.076437	  0.101597	  0.055359	  0.022445	  0.208433	 -0.023338	 -0.154028	  0.045989	 -0.155293	 -0.291705	  0.019138
 -0.061319	 -0.054571	  0.060572	  0.057851	  0.053698	  0.017925	  0.176107	 -0.039956	 -0.156085	  0.035603	 -0.141323	 -0.373971	 -0.023688
 -0.052846	 -0.043866	  0.060994	  0.039370	  0.038777	  0.035904	  0.151570	 -0.063586	 -0.138930	  0.007488	 -0.140751	 -0.428337	 -0.062231
 -0.064209	 -0.079989	  0.057705	  0.015466	  0.029129	  0.003820	  0.168959	 -0.048539	 -0.128214	  0.004916	 -0.177499	 -0.459471	 -0.102439
 -0.070106	 -0.061176	  0.068131	  0.028387	  0.044734	 -0.023323	  0.197783	 -0.044457	 -0.102637	  0.015472	 -0.245554	 -0.489991	 -0.096221
 -0.019257	 -0.054775	  0.076861	  0.040347	  0.057043	 -0.035971	  0.202622	 -0.037505	 -0.102944	 -0.021853	 -0.290822	 -0.478925	 -0.054821
 -0.003325	 -0.070293	  0.071618	  0.055321	  0.068150	 -0.051850	  0.218311	 -0.027772	 -0.124990	 -0.055555	 -0.331751	 -0.446082	  0.003903
 -0.030059	 -0.067880	  0.075330	  0.051316	  0.090864	 -0.083196	  0.213012	 -0.065679	 -0.163069	 -0.048178	 -0.370985	 -0.416982	  0.035296
 -0.057018	 -0.114629	  0.124340	  0.044777	  0.070986	 -0.066357	  0.198724	 -0.070527	 -0.145828	 -0.012155	 -0.345151	 -0.364582	  0.061755
 -0.055815	 -0.177870	  0.117588	  0.093023	  0.039631	 -0.052432	  0.217116	 -0.083729	 -0.146023	 -0.010461	 -0.295051	 -0.298563	  0.117556
 -0.038594	 -0.194908	  0.065489	  0.099229	  0.055713	 -0.052839	  0.231168	 -0.099557	 -0.116595	  0.011008	 -0.251596	 -0.244810	  0.180814
 -0.024499	 -0.183314	  0.054620	  0.071125	  0.080502	 -0.072877	  0.214555	 -0.092062	 -0.075793	  0.079622	 -0.191500	 -0.221093	  0.221520
 -0.024217	 -0.132699	  0.049051	  0.087320	  0.074248	 -0.080082	  0.204953	 -0.082115	 -0.061324	  0.118831	 -0.183527	 -0.177143	  0.277142
 -0.069535	 -0.117707	  0.052372	  0.101923	  0.064636	 -0.072011	  0.211651	 -0.098363	 -0.049187	  0.133161	 -0.143136	 -0.126891	  0.322881
 -0.073247	 -0.151947	  0.061635	  0.059176	  0.090232	 -0.094926	  0.244159	 -0.073617	 -0.018498	  0.137162	 -0.120286	 -0.101460	  0.346925
 -0.019942	 -0.161324	  0.041781	  0.082926	  0.096760	 -0.116255	  0.257513	 -0.051917	  0.011586	  0.154528	 -0.097222	 -0.023116	  0.393645
  0.003984	 -0.183664	  0.053687	  0.093807	  0.091741	 -0.114922	  0.237003	 -0.032417	  0.037281	  0.209467	 -0.059938	 -0.016891	  0.426087
 -0.020173	 -0.165531	  0.091528	  0.113893	  0.071063	 -0.063246	  0.261155	 -0.020084	  0.047339	  0.241768	 -0.081839	 -0.032191	  0.409705
 -0.014380	 -0.156772	  0.116850	  0.084390	  0.072255	 -0.031775	  0.326227	  0.021850	  0.044738	  0.238902	 -0.095493	 -0.028731	  0.382812
 -0.008165	 -0.126320	  0.108626	  0.048207	  0.092360	 -0.016983	  0.334433	  0.024194	  0.019483	  0.232460	 -0.066198	 -0.053570	  0.388480
 -0.003252	 -0.097195	  0.103041	  0.074337	  0.113587	  0.032157	  0.343392	  0.023031	 -0.002611	  0.211939	 -0.049732	 -0.087908	  0.369399
 -0.013108	 -0.088645	  0.071526	  0.106257	  0.144574	  0.060488	  0.349668	  0.014592	 -0.021394	  0.203750	 -0.056224	 -0.099501	  0.374549
 -0.090596	 -0.114599	  0.075630	  0.116601	  0.162486	  0.086568	  0.361161	  0.001398	  0.024183	  0.214307	 -0.066099	 -0.082045	  0.354870
 -0.101524	 -0.115177	  0.122000	  0.126414	  0.183835	  0.060094	  0.351068	 -0.015412	  0.030374	  0.215404	 -0.077118	 -0.096558	  0.326485
 -0.052759	 -0.127582	  0.125199	  0.123169	  0.189415	  0.042967	  0.300779	 -0.033366	  0.011377	  0.210432	 -0.066490	 -0.125729	  0.335722
 -0.066241	 -0.182946	  0.130989	  0.152221	  0.219894	  0.074155	  0.302659	 -0.000459	 -0.005755	  0.226047	 -0.071618	 -0.097795	  0.352181
 -0.104278	 -0.161757	  0.143635	  0.122387	  0.216048	  0.043570	  0.296670	  0.010983	 -0.010301	  0.255647	 -0.091974	 -0.052829	  0.368320
 -0.084660	 -0.120201	  0.153085	  0.074384	  0.166420	  0.010168	  0.264773	  0.020158	 -0.009072	  0.252588	 -0.097326	 -0.065271	  0.371363
 -0.062299	 -0.102095	  0.143966	  0.089465	  0.119639	 -0.007012	  0.241819	 -0.001876	 -0.023427	  0.226107	 -0.091109	 -0.044144	  0.392455
 -0.047506	 -0.092091	  0.122692	  0.095314	  0.126224	 -0.057924	  0.233006	  0.008259	 -0.005854	  0.224253	 -0.035820	 -0.011769	  0.417532
 -0.037022	 -0.093553	  0.123699	  0.097873	  0.138650	 -0.054901	  0.267574	  0.028142	  0.000663	  0.259161	 -0.022723	  0.036345	  0.446762
 -0.058748	 -0.063458	  0.138142	  0.111356	  0.140894	 -0.065135	  0.270607	  0.038554	 -0.033799	  0.284410	 -0.005629	  0.074381	  0.491913
 -0.078030	 -0.045396	  0.105070	  0.094384	  0.122130	 -0.071276	  0.282745	  0.042066	  0.006740	  0.251461	  0.027234	  0.126254	  0.562814
 -0.029829	 -0.058275	  0.092230	  0.096464	  0.121449	 -0.060507	  0.264436	  0.035914	  0.033141	  0.284439	  0.077233	  0.211543	  0.644965
 -0.020968	 -0.052798	  0.109907	  0.104870	  0.132386	 -0.075154	  0.292350	  0.044825	  0.080847	  0.363682	  0.088324	  0.263604	  0.716493
 -0.032886	 -0.049815	  0.118452	  0.100510	  0.135324	 -0.081573	  0.344868	  0.086049	  0.135401	  0.432479	  0.122896	  0.265358	  0.744455
 -0.044029	 -0.041654	  0.107987	  0.100265	  0.164177	 -0.043115	  0.391593	  0.151775	  0.220028	  0.469029	  0.195314	  0.296376	  0.753723
 -0.049442	 -0.059813	  0.106811	  0.103894	  0.174685	 -0.032409	  0.451400	  0.170184	  0.244182	  0.511921	  0.258609	  0.348238	  0.751237
 -0.024751	 -0.082297	  0.127216	  0.120713	  0.182169	 -0.034868	  0.446836	  0.208128	  0.224643	  0.549703	  0.323101	  0.390715	  0.769548
 -0.008028	 -0.082212	  0.143379	  0.085133	  0.159079	  0.001762	  0.456951	  0.228913	  0.248611	  0.566872	  0.353717	  0.437163	  0.805755
 -0.027255	 -0.063561	  0.143094	  0.076042	  0.145163	  0.016003	  0.457726	  0.218441	  0.254228	  0.582791	  0.391258	  0.419406	  0.822421
 -0.026888	 -0.072008	  0.165573	  0.069554	  0.158280	  0.034863	  0.452192	  0.211474	  0.269630	  0.573086	  0.397702	  0.416755	  0.842565
  0.001044	 -0.086346	  0.160786	  0.094313	  0.182659	  0.077830	  0.491618	  0.222637	  0.251577	  0.598279	  0.407368	  0.407115	  0.870933
  0.013359	 -0.092854	  0.121729	  0.092749	  0.239387	  0.118407	  0.491419	  0.247421	  0.252127	  0.656211	  0.407862	  0.408591	  0.857906
 -0.021234	 -0.084759	  0.101025	  0.096824	  0.261225	  0.114599	  0.461600	  0.268555	  0.252006	  0.637105	  0.384658	  0.405732	  0.786598
 -0.026185	 -0.078853	  0.114847	  0.090135	  0.260001	  0.120604	  0.493770	  0.300793	  0.272474	  0.614465	  0.375745	  0.369912	  0.707741
  0.009358	 -0.042114	  0.126605	  0.130556	  0.267288	  0.149786	  0.490296	  0.289631	  0.252062	  0.588092	  0.374154	  0.306215	  0.585306
  0.002933	 -0.041645	  0.154440	  0.146769	  0.274732	  0.151770	  0.491219	  0.264366	  0.213683	  0.533301	  0.362056	  0.258647	  0.519183
 -0.013563	 -0.002661	  0.179944	  0.135367	  0.301346	  0.137941	  0.446657	  0.230872	  0.197143	  0.501990	  0.318235	  0.209165	  0.512667
 -0.029583	 -0.001327	  0.190943	  0.115937	  0.337760	  0.096262	  0.432742	  0.212289	  0.185484	  0.482030	  0.259582	  0.131933	  0.435482
 -0.029989	 -0.044565	  0.168249	  0.107818	  0.311384	  0.060365	  0.445258	  0.190505	  0.172674	  0.425780	  0.190663	  0.083095	  0.343581
 -0.003976	 -0.040927	  0.152096	  0.082416	  0.290755	  0.046093	  0.451081	  0.170474	  0.130092	  0.366582	  0.133794	 -0.004534	  0.222405
  0.020819	 -0.027599	  0.156351	  0.055169	  0.304014	  0.034993	  0.420311	  0.167440	  0.085451	  0.334756	  0.067130	 -0.090309	  0.141595
  0.016534	 -0.026889	  0.167162	  0.082297	  0.280831	 -0.000855	  0.373101	  0.138358	  0.058431	  0.287204	 -0.031042	 -0.158185	  0.111704
 -0.006591	 -0.044096	  0.223183	  0.104967	  0.274523	 -0.002668	  0.321820	  0.070668	  0.057485	  0.229440	 -0.146401	 -0.238285	  0.056244
 -0.015603	 -0.044252	  0.221312	  0.071517	  0.231456	 -0.021194	  0.301896	  0.017738	  0.026677	  0.167247	 -0.189603	 -0.293393	  0.009042
 -0.014272	 -0.055788	  0.239008	  0.033940	  0.202233	 -0.013402	  0.292416	 -0.038388	 -0.027987	  0.077371	 -0.184123	 -0.341170	 -0.016230
 -0.005214	 -0.068929	  0.249707	  0.003278	  0.167125	 -0.040969	  0.250396	 -0.052527	 -0.084662	 -0.002576	 -0.216036	 -0.359742	 -0.053885
 -0.003848	 -0.059022	  0.262498	  0.005077	  0.144992	 -0.103394	  0.208249	 -0.062477	 -0.138819	 -0.065658	 -0.255589	 -0.337947	 -0.107015
 -0.002001	 -0.039165	  0.248494	 -0.025169	  0.134763	 -0.156343	  0.172807	 -0.102366	 -0.185094	 -0.101460	 -0.265394	 -0.333951	 -0.145083
  0.010664	 -0.038277	  0.245950	 -0.053134	  0.088357	 -0.182474	  0.125823	 -0.175534	 -0.214642	 -0.067697	 -0.304203	 -0.344399	 -0.145232
  0.015896	 -0.062046	  0.242212	 -0.060310	  0.057557	 -0.153732	  0.082232	 -0.192084	 -0.215884	 -0.027302	 -0.326106	 -0.326011	 -0.190931
 -0.023367	 -0.040540	  0.224574	 -0.103853	  0.065225	 -0.166740	  0.047359	 -0.210455	 -0.260119	 -0.042001	 -0.326686	 -0.357167	 -0.193387
 -0.029866	 -0.029097	  0.191399	 -0.132606	  0.034414	 -0.247865	  0.021468	 -0.216110	 -0.265782	 -0.059269	 -0.344173	 -0.402255	 -0.167249
 -0.005759	 -0.067958	  0.187790	 -0.178256	  0.016568	 -0.289582	 -0.013824	 -0.239704	 -0.258530	 -0.056098	 -0.343634	 -0.427760	 -0.168995
  0.010674	 -0.053118	  0.203456	 -0.173482	 -0.011001	 -0.298395	 -0.034990	 -0.281472	 -0.260821	 -0.072124	 -0.353850	 -0.447886	 -0.180795
 -0.000862	  0.013432	  0.170770	 -0.160429	 -0.056544	 -0.315429	 -0.038081	 -0.283587	 -0.249483	 -0.066667	 -0.378791	 -0.457586	 -0.219209
 -0.007560	  0.013623	  0.132797	 -0.146122	 -0.058884	 -0.324440	 -0.031149	 -0.281797	 -0.270650	 -0.077543	 -0.422055	 -0.497967	 -0.216472
  0.021474	 -0.000375	  0.131764	 -0.157441	 -0.039070	 -0.362173	 -0.007922	 -0.246511	 -0.259611	 -0.084477	 -0.483810	 -0.536379	 -0.248270
  0.024433	 -0.029801	  0.113968	 -0.166862	 -0.034976	 -0.336843	 -0.020728	 -0.259377	 -0.232678	 -0.125729	 -0.477492	 -0.500429	 -0.272715
 -0.020141	 -0.047179	  0.090009	 -0.194180	 -0.059504	 -0.309268	  0.002787	 -0.251041	 -0.258019	 -0.133794	 -0.497552	 -0.471380	 -0.275571
  0.011570	 -0.026263	  0.069970	 -0.201848	 -0.053899	 -0.312306	  0.000433	 -0.219772	 -0.281966	 -0.103737	 -0.501382	 -0.442996	 -0.248504
  0.032122	 -0.035798	  0.095071	 -0.207309	 -0.074696	 -0.294450	 -0.007050	 -0.223256	 -0.281451	 -0.060796	 -0.481609	 -0.440103	 -0.259822
  0.014004	 -0.003188	  0.111353	 -0.245009	 -0.064509	 -0.272422	  0.007379	 -0.217885	 -0.229641	 -0.043892	 -0.495199	 -0.426420	 -0.292881
  0.010121	  0.000784	  0.098289	 -0.294320	 -0.040809	 -0.277763	  0.041431	 -0.184845	 -0.217453	 -0.015777	 -0.464019	 -0.403819	 -0.327121
  0.007863	 -0.008354	  0.064341	 -0.321116	 -0.033408	 -0.254137	  0.052134	 -0.185707	 -0.216702	 -0.042439	 -0.420846	 -0.387990	 -0.338113
  0.008117	 -0.040462	  0.011332	 -0.307080	 -0.050724	 -0.224836	  0.055080	 -0.188337	 -0.219474	 -0.067311	 -0.416603	 -0.390186	 -0.383002
  0.004649	 -0.050279	 -0.011437	 -0.282875	 -0.048971	 -0.234006	  0.105152	 -0.186197	 -0.217768	 -0.078986	 -0.434947	 -0.432414	 -0.420748
 -0.010988	 -0.051162	  0.003924	 -0.286962	 -0.022920	 -0.250272	  0.135293	 -0.198230	 -0.217987	 -0.098430	 -0.430497	 -0.470698	 -0.463695
  0.020153	 -0.086817	 -0.011481	 -0.278575	 -0.027656	 -0.195620	  0.133384	 -0.189302	 -0.194329	 -0.074733	 -0.420321	 -0.501171	 -0.504097
  0.043525	 -0.058697	 -0.018338	 -0.266755	 -0.010970	 -0.161573	  0.135384	 -0.152690	 -0.141741	 -0.078056	 -0.442481	 -0.503315	 -0.530573
  0.047409	 -0.063751	  0.008475	 -0.257135	  0.012987	 -0.128560	  0.159200	 -0.128677	 -0.113833	 -0.082119	 -0.494781	 -0.548680	 -0.570493
  0.023113	 -0.034241	  0.010936	 -0.236657	  0.014165	 -0.149063	  0.172586	 -0.132661	 -0.081758	 -0.091449	 -0.537897	 -0.586862	 -0.580582
 -0.005960	 -0.012646	  0.057361	 -0.230372	  0.033506	 -0.151309	  0.192029	 -0.110228	 -0.053249	 -0.104125	 -0.532799	 -0.598030	 -0.590371
  0.032534	  0.000374	  0.047488	 -0.194051	  0.039836	 -0.093375	  0.223763	 -0.057796	 -0.046770	 -0.112352	 -0.524360	 -0.652694	 -0.572524
  0.045926	 -0.009962	  0.052928	 -0.176633	  0.081057	 -0.057312	  0.224075	 -0.057334	 -0.068270	 -0.093903	 -0.507073	 -0.704369	 -0.569706
  0.070732	 -0.032121	  0.104377	 -0.168010	  0.151944	 -0.052650	  0.244279	 -0.029448	 -0.098072	 -0.096420	 -0.526376	 -0.692092	 -0.550499
  0.064656	 -0.021995	  0.067480	 -0.168829	  0.162496	 -0.029277	  0.234773	 -0.014730	 -0.096757	 -0.115310	 -0.510692	 -0.678006	 -0.521422
  0.064211	 -0.012014	  0.035835	 -0.157559	  0.141318	 -0.009043	  0.223248	 -0.016977	 -0.103938	 -0.131483	 -0.498323	 -0.652551	 -0.456305
  0.080496	  0.002897	  0.041295	 -0.114408	  0.118117	 -0.030048	  0.246888	 -0.049292	 -0.136981	 -0.128472	 -0.484913	 -0.613340	 -0.389741
  0.062035	  0.001441	  0.045291	 -0.076662	  0.133539	 -0.006133	  0.240686	 -0.084371	 -0.137945	 -0.162279	 -0.469726	 -0.558419	 -0.329756
  0.062044	  0.007980	  0.090341	 -0.065378	  0.124647	  0.022033	  0.204264	 -0.080083	 -0.174504	 -0.190334	 -0.471530	 -0.556837	 -0.295923
  0.099125	 -0.003603	  0.096070	 -0.071311	  0.139782	  0.006962	  0.196755	 -0.087238	 -0.206788	 -0.193178	 -0.457928	 -0.551628	 -0.252127
  0.074302	 -0.002272	  0.096021	 -0.049074	  0.165222	 -0.041409	  0.176997	 -0.117749	 -0.204570	 -0.185686	 -0.464209	 -0.516717	 -0.235440
  0.088422	  0.009347	  0.121343	 -0.030464	  0.130100	 -0.062216	  0.152044	 -0.149262	 -0.226073	 -0.193319	 -0.460494	 -0.506763	 -0.258071
  0.105858	 -0.001447	  0.167916	 -0.042804	  0.104325	 -0.097688	  0.162944	 -0.158535	 -0.215898	 -0.178124	 -0.442945	 -0.482166	 -0.247372
  0.075399	 -0.019926	  0.155053	 -0.015577	  0.082389	 -0.117797	  0.126007	 -0.171231	 -0.202891	 -0.164730	 -0.440456	 -0.460909	 -0.203499
  0.062710	 -0.047186	  0.127926	 -0.006173	  0.049923	 -0.156972	  0.073071	 -0.211111	 -0.198677	 -0.179128	 -0.454679	 -0.477090	 -0.197846
  0.054442	 -0.047585	  0.130662	 -0.006833	  0.053433	 -0.148976	  0.063925	 -0.261626	 -0.194348	 -0.203592	 -0.426291	 -0.453989	 -0.218239
  0.071668	 -0.038582	  0.121455	 -0.007997	  0.040702	 -0.126378	  0.038188	 -0.275012	 -0.241848	 -0.207535	 -0.429234	 -0.425320	 -0.220211
  0.102276	 -0.045695	  0.109786	 -0.008730	  0.019970	 -0.124449	  0.007900	 -0.253171	 -0.261726	 -0.239338	 -0.483963	 -0.436640	 -0.216854
  0.087839	 -0.024164	  0.088972	 -0.055718	 -0.010437	 -0.168400	  0.000963	 -0.241513	 -0.242730	 -0.240751	 -0.504367	 -0.424565	 -0.238831
  0.048956	 -0.031252	  0.104823	 -0.080438	 -0.040616	 -0.182005	  0.023099	 -0.235918	 -0.217820	 -0.216175	 -0.454894	 -0.411683	 -0.234208
  0.046239	 -0.028397	  0.133739	 -0.105531	 -0.083469	 -0.210817	  0.002947	 -0.224590	 -0.218688	 -0.191355	 -0.402310	 -0.405284	 -0.201839
  0.062348	 -0.021457	  0.092904	 -0.141563	 -0.087548	 -0.227235	 -0.009268	 -0.225067	 -0.252287	 -0.199530	 -0.328268	 -0.377858	 -0.170246
  0.087800	 -0.016671	  0.083722	 -0.158907	 -0.075939	 -0.243902	  0.023961	 -0.217609	 -0.257618	 -0.189549	 -0.314682	 -0.361074	 -0.161539
  0.081610	 -0.012431	  0.047307	 -0.168301	 -0.055890	 -0.208402	  0.014689	 -0.240255	 -0.245234	 -0.199388	 -0.364619	 -0.354348	 -0.164872
  0.114274	  0.000950	  0.030647	 -0.181064	 -0.024531	 -0.148230	  0.015739	 -0.262373	 -0.224777	 -0.210004	 -0.368130	 -0.340717	 -0.164376
  0.135837	 -0.020555	  0.026798	 -0.194524	 -0.060538	 -0.154554	  0.004963	 -0.230626	 -0.183350	 -0.180162	 -0.342149	 -0.353547	 -0.179023
  0.130794	  0.001667	  0.041950	 -0.217132	 -0.044592	 -0.179342	  0.047267	 -0.235570	 -0.159953	 -0.152345	 -0.355741	 -0.352945	 -0.193872
  0.101218	  0.004937	  0.040368	 -0.202755	  0.008687	 -0.134725	  0.072764	 -0.236851	 -0.157966	 -0.185326	 -0.388513	 -0.326157	 -0.200528
  0.090464	 -0.002990	  0.033215	 -0.174717	  0.039841	 -0.098969	  0.052337	 -0.245635	 -0.155671	 -0.161614	 -0.368066	 -0.332082	 -0.212650
  0.083309	  0.025905	  0.055184	 -0.205104	  0.024586	 -0.104082	  0.022740	 -0.223299	 -0.131228	 -0.086841	 -0.346125	 -0.359963	 -0.259584
  0.093249	  0.034344	  0.079268	 -0.230380	 -0.008021	 -0.095997	  0.024980	 -0.210560	 -0.129204	 -0.072762	 -0.331532	 -0.354753	 -0.254253
  0.140509	  0.050081	  0.073290	 -0.185305	  0.011135	 -0.085156	  0.054627	 -0.189152	 -0.132795	 -0.073579	 -0.325756	 -0.351828	 -0.240039
  0.137259	  0.053764	  0.066824	 -0.179161	  0.034673	 -0.063916	  0.055080	 -0.180564	 -0.134412	 -0.082948	 -0.309773	 -0.319582	 -0.223737
  0.117718	 -0.007823	  0.045220	 -0.153958	  0.032636	 -0.079278	  0.064662	 -0.173369	 -0.166020	 -0.089493	 -0.313259	 -0.313844	 -0.225506
  0.081781	 -0.041839	  0.046063	 -0.155877	  0.034008	 -0.105470	  0.062905	 -0.126299	 -0.140519	 -0.099711	 -0.297425	 -0.304853	 -0.215618
  0.121392	 -0.034255	  0.039792	 -0.163281	  0.064017	 -0.094305	  0.029574	 -0.103083	 -0.135012	 -0.104050	 -0.271844	 -0.280270	 -0.211074
  0.130031	 -0.032144	  0.011450	 -0.137108	  0.086817	 -0.084891	 -0.013458	 -0.061311	 -0.120354	 -0.098578	 -0.276361	 -0.207419	 -0.201778
  0.101898	 -0.003365	  0.044776	 -0.191442	  0.081205	 -0.067497	 -0.031961	 -0.075656	 -0.127223	 -0.092902	 -0.234701	 -0.179648	 -0.205696
  0.108429	  0.020248	  0.056605	 -0.174194	  0.052580	 -0.047572	 -0.008184	 -0.066585	 -0.124829	 -0.095264	 -0.263444	 -0.197630	 -0.210766
  0.111124	  0.023360	  0.032384	 -0.176392	  0.066786	 -0.034938	 -0.002203	 -0.096263	 -0.152280	 -0.129919	 -0.206578	 -0.190350	 -0.195684
  0.068420	  0.056387	  0.016551	 -0.161820	  0.054744	 -0.001256	 -0.020367	 -0.125824	 -0.177334	 -0.148203	 -0.158755	 -0.201063	 -0.211200
  0.033743	  0.065479	  0.016469	 -0.137038	  0.041045	 -0.020692	 -0.036386	 -0.141884	 -0.158848	 -0.154108	 -0.151900	 -0.190058	 -0.210636
  0.093752	  0.051976	  0.011322	 -0.124257	  0.017522	 -0.071928	 -0.050933	 -0.138252	 -0.170708	 -0.113316	 -0.132409	 -0.170993	 -0.200179
  0.107263	  0.073848	 -0.012969	 -0.086639	  0.029131	 -0.103544	 -0.077081	 -0.111508	 -0.180396	 -0.106569	 -0.163210	 -0.159199	 -0.187529
  0.102477	  0.094389	 -0.057253	 -0.084845	  0.027417	 -0.066004	 -0.091042	 -0.119422	 -0.168544	 -0.119187	 -0.159999	 -0.169891	 -0.172238
  0.105297	  0.113182	 -0.062687	 -0.102977	  0.044308	 -0.071853	 -0.100909	 -0.134244	 -0.155569	 -0.133100	 -0.177926	 -0.166835	 -0.199768
  0.095789	  0.098376	 -0.047323	 -0.092714	  0.046971	 -0.098971	 -0.120322	 -0.113465	 -0.184876	 -0.125767	 -0.205425	 -0.187797	 -0.181551
  0.082213	  0.073523	 -0.036037	 -0.090673	  0.053393	 -0.077245	 -0.158533	 -0.120855	 -0.193998	 -0.128804	 -0.211594	 -0.192406	 -0.144979
  0.064085	  0.049759	 -0.008715	 -0.076638	  0.035107	 -0.021667	 -0.156299	 -0.134282	 -0.176495	 -0.148636	 -0.201808	 -0.175188	 -0.125115
  0.068422	  0.002867	  0.016139	 -0.069624	  0.015657	 -0.009959	 -0.138920	 -0.148325	 -0.166015	 -0.129845	 -0.209923	 -0.205434	 -0.129289
  0.054212	  0.005705	 -0.012274	 -0.082276	 -0.001706	 -0.049131	 -0.128958	 -0.153704	 -0.165532	 -0.128506	 -0.233954	 -0.225602	 -0.141290
  0.066139	  0.055509	 -0.002267	 -0.102821	  0.005660	 -0.065110	 -0.143506	 -0.145430	 -0.157030	 -0.130128	 -0.223465	 -0.212612	 -0.160093
  0.054353	  0.016960	  0.010802	 -0.095407	 -0.011006	 -0.065266	 -0.130683	 -0.133970	 -0.164546	 -0.126258	 -0.196648	 -0.223900	 -0.146416
  0.043009	  0.037104	  0.027452	 -0.116964	 -0.039613	 -0.090397	 -0.130104	 -0.143166	 -0.190437	 -0.105319	 -0.193275	 -0.230312	 -0.121685
  0.052544	  0.039840	  0.002616	 -0.114074	 -0.069608	 -0.083064	 -0.085835	 -0.136703	 -0.208344	 -0.083477	 -0.185205	 -0.185912	 -0.112695
  0.041703	  0.080295	 -0.021973	 -0.130689	 -0.109017	 -0.049122	 -0.092902	 -0.132294	 -0.240475	 -0.045811	 -0.184511	 -0.174827	 -0.096002
  0.024823	  0.118864	 -0.056499	 -0.144956	 -0.100140	 -0.031835	 -0.117821	 -0.131385	 -0.279622	 -0.048895	 -0.212752	 -0.203218	 -0.105210
  0.040752	  0.100778	 -0.079733	 -0.150219	 -0.097759	 -0.065343	 -0.113465	 -0.092528	 -0.248767	 -0.074261	 -0.213151	 -0.183105	 -0.109868
  0.030921	  0.070244	 -0.045363	 -0.141313	 -0.092889	 -0.072054	 -0.096309	 -0.056414	 -0.227053	 -0.058255	 -0.182671	 -0.181938	 -0.115058
  0.056687	  0.185368	 -0.001303	  0.048234	 -0.010190	 -0.025761	  0.004205	 -0.016715	  0.016335	  0.058711	  0.075519	  0.084008	  0.055405
  0.060833	  0.127682	 -0.020838	  0.058106	  0.007244	 -0.031986	 -0.004229	 -0.007722	  0.011787	  0.032930	  0.045766	  0.065534	  0.030963
  0.037071	  0.074948	 -0.023715	  0.022494	 -0.003274	 -0.011631	 -0.040976	 -0.005452	  0.025603	 -0.020146	  0.052114	  0.071119	  0.040401
  0.018321	  0.061139	 -0.017988	  0.019041	 -0.021961	 -0.002632	 -0.084546	  0.012650	  0.042287	 -0.030928	  0.037367	  0.033232	  0.051620
  0.013387	  0.061442	  0.004001	  0.011692	 -0.049552	  0.032109	 -0.047928	  0.052220	  0.066444	 -0.018906	  0.053359	  0.017512	  0.061728
  0.031502	  0.020907	  0.033726	  0.020605	 -0.035851	  0.033531	 -0.018683	  0.015150	  0.045696	  0.012302	  0.075678	  0.069518	  0.037070
  0.029358	 -0.015336	  0.075806	  0.051179	 -0.025203	  0.002056	 -0.036341	  0.033992	  0.006785	  0.045636	  0.051236	  0.093600	 -0.017791
 -0.000431	 -0.021889	  0.078601	  0.037954	 -0.000878	  0.035861	 -0.034186	  0.048872	  0.003279	  0.065026	  0.037227	  0.063030	 -0.034033
 -0.028686	 -0.059056	  0.063713	  0.034904	  0.004455	  0.038849	 -0.036313	  0.007598	 -0.020530	  0.036454	 -0.001155	  0.051407	 -0.043482
  0.018862	 -0.047603	  0.047647	  0.013381	  0.032376	  0.014184	 -0.014967	  0.008328	 -0.014128	  0.026563	 -0.026302	  0.038468	 -0.043096
  0.016030	 -0.034725	  0.031379	  0.002811	  0.038176	  0.002703	  0.011461	  0.008925	 -0.028877	  0.026042	 -0.006638	  0.014935	 -0.045636
 -0.002328	 -0.028391	  0.030789	 -0.000694	  0.030471	  0.003899	 -0.020335	 -0.004198	 -0.009113	  0.027814	  0.008884	  0.014630	 -0.025407
 -0.019980	 -0.014065	 -0.000055	 -0.005712	  0.007794	  0.029325	 -0.015942	 -0.034093	 -0.020659	 -0.001874	 -0.015573	  0.014603	  0.011023
 -0.041407	 -0.013417	 -0.029174	  0.006295	  0.003537	  0.026929	 -0.025964	 -0.014210	 -0.039868	 -0.036637	 -0.020342	  0.000205	 -0.015706
 -0.042793	 -0.049286	 -0.039360	  0.002384	 -0.007589	  0.020723	 -0.005603	 -0.003498	 -0.041215	 -0.039645	 -0.026316	 -0.024193	 -0.024152
 -0.040908	 -0.042525	 -0.054441	 -0.055831	 -0.002429	  0.013501	  0.039718	 -0.025579	 -0.026837	 -0.035418	 -0.035659	 -0.052823	 -0.014265
 -0.030332	 -0.068184	 -0.056165	 -0.067928	 -0.006047	 -0.015103	  0.083351	 -0.038230	 -0.008355	 -0.010423	 -0.048038	 -0.109614	 -0.025286
 -0.012263	 -0.074173	 -0.059210	 -0.068592	  0.013311	 -0.051831	  0.096236	 -0.028551	 -0.017185	 -0.041751	 -0.059078	 -0.136965	 -0.018994
 -0.019136	 -0.032354	 -0.042163	 -0.059931	  0.005885	 -0.040070	  0.071783	 -0.020764	 -0.007325	 -0.057209	 -0.081166	 -0.155451	  0.005412
 -0.043788	 -0.030483	 -0.021251	 -0.070393	  0.019723	 -0.074655	  0.079261	  0.011279	  0.015874	 -0.038541	 -0.116883	 -0.152756	  0.014224
 -0.071602	 -0.048067	 -0.033171	 -0.055025	  0.041165	 -0.074565	  0.100783	  0.022255	 -0.000252	 -0.018612	 -0.114985	 -0.145529	  0.021184
 -0.079862	 -0.069772	 -0.028354	 -0.032613	  0.023275	 -0.059549	  0.135743	 -0.000203	  0.004753	 -0.043053	 -0.112141	 -0.128470	  0.040596
 -0.071704	 -0.051708	  0.005823	 -0.039943	  0.023222	 -0.064486	  0.208560	  0.037794	  0.043473	 -0.034248	 -0.131827	 -0.178572	  0.031172
 -0.113689	 -0.045091	  0.004738	 -0.065488	 -0.007042	 -0.066270	  0.301536	  0.021231	  0.057992	 -0.038801	 -0.158386	 -0.232152	  0.044129
 -0.119890	 -0.067399	 -0.012638	 -0.096924	 -0.001181	 -0.063286	  0.302465	  0.024979	  0.029299	 -0.052648	 -0.176449	 -0.275451	  0.052749
 -0.087231	 -0.073385	 -0.022722	 -0.102163	  0.011547	 -0.058755	  0.206048	  0.023221	  0.007677	 -0.060275	 -0.203868	 -0.345684	  0.041118
 -0.051930	 -0.045436	 -0.053507	 -0.083798	  0.027884	 -0.061848	  0.132917	  0.036466	  0.016427	 -0.087764	 -0.225790	 -0.335147	  0.090463
 -0.049393	 -0.064345	 -0.072035	 -0.084551	  0.053282	 -0.081370	  0.134004	  0.063052	  0.013019	 -0.086838	 -0.209639	 -0.343352	  0.111571
 -0.053751	 -0.063462	 -0.073206	 -0.095548	  0.062024	 -0.101201	  0.143070	  0.058701	  0.024637	 -0.030048	 -0.158623	 -0.352426	  0.113101
 -0.041687	 -0.068477	 -0.042046	 -0.159894	  0.031178	 -0.132849	  0.158307	  0.081131	  0.035419	 -0.015616	 -0.141385	 -0.307583	  0.100161
 -0.063339	 -0.073475	 -0.009123	 -0.187380	  0.023789	 -0.117238	  0.134765	  0.082279	  0.010712	  0.002597	 -0.179247	 -0.296563	  0.059124
 -0.059257	 -0.081546	 -0.003447	 -0.190776	 -0.037694	 -0.120454	  0.117328	  0.049541	 -0.005756	  0.019553	 -0.170877	 -0.283974	  0.043587
 -0.045700	 -0.097835	 -0.050920	 -0.198355	 -0.039222	 -0.144545	  0.102847	  0.014620	 -0.029338	  0.035509	 -0.145343	 -0.299411	  0.068281
 -0.034718	 -0.106541	 -0.068619	 -0.182800	 -0.004418	 -0.125512	  0.106865	  0.022921	 -0.030229	  0.052325	 -0.169537	 -0.324393	  0.076270
 -0.025847	 -0.107015	 -0.070248	 -0.173535	  0.004298	 -0.138911	  0.115344	  0.010166	 -0.000914	  0.060392	 -0.188862	 -0.399699	  0.055652
 -0.066648	 -0.106690	 -0.064418	 -0.188726	 -0.004519	 -0.130898	  0.129522	  0.000705	 -0.035338	  0.039744	 -0.196681	 -0.403058	  0.047826
 -0.064852	 -0.102706	 -0.064123	 -0.173334	 -0.048222	 -0.137852	  0.190789	  0.040802	 -0.044511	  0.020330	 -0.203204	 -0.372078	  0.045554
 -0.066355	 -0.033755	 -0.098054	 -0.168915	 -0.040344	 -0.101778	  0.175052	  0.064979	 -0.027132	  0.026984	 -0.214789	 -0.343467	  0.069662
 -0.068172	 -0.004774	 -0.105955	 -0.197014	 -0.059639	 -0.072484	  0.134340	  0.060386	  0.008905	  0.013248	 -0.202152	 -0.328029	  0.074715
 -0.087785	 -0.021863	 -0.089335	 -0.202318	 -0.020749	 -0.074127	  0.114890	  0.062981	  0.001378	 -0.003375	 -0.192430	 -0.277753	  0.065215
 -0.081162	 -0.016643	 -0.076532	 -0.240778	 -0.006003	 -0.105025	  0.124201	  0.049132	 -0.022157	  0.027058	 -0.161960	 -0.224657	  0.069548
 -0.077188	 -0.009476	 -0.074759	 -0.253238	 -0.019134	 -0.109238	  0.182027	  0.069326	 -0.020084	  0.027993	 -0.161117	 -0.185610	  0.136098
 -0.053026	 -0.028846	 -0.073030	 -0.231007	 -0.035975	 -0.098763	  0.206550	  0.018828	 -0.003115	  0.025662	 -0.175865	 -0.182930	  0.158407
 -0.040836	  0.001295	 -0.086437	 -0.236057	 -0.061480	 -0.078522	  0.203034	 -0.016235	  0.005688	  0.008519	 -0.207790	 -0.191617	  0.141618
 -0.056594	 -0.021712	 -0.121842	 -0.247244	 -0.050004	 -0.055517	  0.219093	 -0.014862	  0.037366	  0.016837	 -0.206360	 -0.215711	  0.092041
 -0.095445	 -0.046211	 -0.103730	 -0.232116	 -0.036521	 -0.070547	  0.268028	 -0.001735	  0.037268	  0.031582	 -0.179370	 -0.240767	  0.095005
 -0.104643	 -0.062430	 -0.128254	 -0.237016	 -0.012966	 -0.108326	  0.260076	  0.035848	  0.017904	  0.031376	 -0.177942	 -0.252772	  0.117843
 -0.130982	 -0.032085	 -0.168148	 -0.213421	 -0.029622	 -0.111286	  0.233267	  0.050968	  0.020057	  0.026788	 -0.170063	 -0.285410	  0.137768
 -0.124658	 -0.039152	 -0.159466	 -0.203730	 -0.055052	 -0.089406	  0.233369	  0.003828	  0.029102	  0.036898	 -0.181265	 -0.266918	  0.141979
 -0.128207	 -0.039577	 -0.151532	 -0.221859	 -0.096778	 -0.084774	  0.200470	 -0.001767	  0.070709	  0.079124	 -0.178638	 -0.289628	  0.104400
 -0.122792	 -0.060270	 -0.125360	 -0.204733	 -0.101582	 -0.106897	  0.190198	  0.038709	  0.066441	  0.061393	 -0.154759	 -0.291810	  0.120723
 -0.108431	 -0.056532	 -0.097228	 -0.167218	 -0.102084	 -0.103704	  0.208485	  0.072380	  0.051579	  0.019264	 -0.156419	 -0.293147	  0.156114
 -0.108737	 -0.027566	 -0.081320	 -0.199676	 -0.133105	 -0.071451	  0.213764	  0.131338	  0.033320	  0.030410	 -0.147403	 -0.294357	  0.173942
 -0.062868	  0.000855	 -0.090457	 -0.196386	 -0.144150	 -0.033962	  0.243462	  0.123431	  0.051489	  0.076875	 -0.129068	 -0.275465	  0.144738
 -0.025338	  0.030369	 -0.074318	 -0.155962	 -0.153386	 -0.018927	  0.260874	  0.082348	  0.030328	  0.082353	 -0.118217	 -0.258233	  0.121393
 -0.030646	  0.032395	 -0.079333	 -0.148891	 -0.164498	 -0.019829	  0.262753	  0.041981	  0.012758	  0.097637	 -0.088113	 -0.227051	  0.100526
 -0.036641	  0.055010	 -0.059010	 -0.102445	 -0.145462	 -0.030753	  0.259425	  0.059969	  0.003944	  0.071933	 -0.098588	 -0.210276	  0.085715
 -0.021867	  0.041402	 -0.110907	 -0.097708	 -0.149500	 -0.073643	  0.259714	  0.087897	 -0.019171	  0.067629	 -0.080571	 -0.209620	  0.107811
 -0.018258	  0.036841	 -0.095019	 -0.084107	 -0.183030	 -0.114710	  0.210881	  0.117888	 -0.024893	  0.075899	 -0.113109	 -0.238444	  0.124371
 -0.020712	  0.049479	 -0.094433	 -0.062616	 -0.161728	 -0.106660	  0.183784	  0.126601	 -0.013187	  0.099631	 -0.123345	 -0.246405	  0.115087
 -0.022715	  0.071713	 -0.112214	 -0.090092	 -0.174128	 -0.083780	  0.225276	  0.098173	 -0.001891	  0.103131	 -0.117405	 -0.279301	  0.130603
 -0.025709	  0.110979	 -0.142944	 -0.084146	 -0.150032	 -0.062210	  0.253553	  0.123856	 -0.035597	  0.085999	 -0.095239	 -0.313552	  0.118906
 -0.015503	  0.121987	 -0.161489	 -0.058297	 -0.153335	 -0.058179	  0.294916	  0.134455	 -0.053468	  0.092293	 -0.080704	 -0.335941	  0.138368
 -0.037672	  0.105980	 -0.169357	 -0.021506	 -0.178154	 -0.059108	  0.307072	  0.121463	 -0.057584	  0.094988	 -0.060409	 -0.372610	  0.122634
 -0.067914	  0.129813	 -0.178895	 -0.007113	 -0.169925	 -0.059646	  0.264266	  0.129859	 -0.038674	  0.081911	 -0.043782	 -0.370157	  0.111543
 -0.044299	  0.172980	 -0.153255	 -0.002591	 -0.171321	 -0.042029	  0.265261	  0.120519	 -0.022629	  0.093216	 -0.049642	 -0.324579	  0.116085
 -0.031084	  0.154047	 -0.138858	 -0.006179	 -0.174610	 -0.018051	  0.273700	  0.103759	 -0.040424	  0.132235	 -0.021823	 -0.243108	  0.131225
 -0.042274	  0.127544	 -0.136665	  0.019777	 -0.164594	 -0.019276	  0.298703	  0.102932	 -0.049384	  0.142211	  0.022628	 -0.133060	  0.163772
 -0.038281	  0.151784	 -0.111897	  0.057152	 -0.177009	 -0.025411	  0.314415	  0.107428	 -0.052281	  0.146305	  0.025189	  0.026255	  0.186816
 -0.025997	  0.171476	 -0.113339	  0.065112	 -0.173028	 -0.018766	  0.337486	  0.087919	 -0.064841	  0.128636	  0.030184	  0.118376	  0.200778
 -0.038932	  0.147769	 -0.130981	  0.092650	 -0.178166	 -0.008475	  0.328055	  0.098785	 -0.038357	  0.117219	  0.035631	  0.117232	  0.195409
 -0.059775	  0.124667	 -0.119030	  0.086137	 -0.184631	 -0.031108	  0.313645	  0.110057	 -0.022391	  0.102438	  0.062835	  0.059987	  0.199737
 -0.076672	  0.122947	 -0.135294	  0.102729	 -0.197320	 -0.030523	  0.322179	  0.108505	 -0.011195	  0.131999	  0.070483	 -0.017080	  0.210363
 -0.032833	  0.102990	 -0.139077	  0.094270	 -0.228147	 -0.043294	  0.319131	  0.114479	 -0.025578	  0.161483	  0.070562	 -0.044630	  0.215310
  0.005395	  0.081989	 -0.166591	  0.073894	 -0.233165	 -0.064782	  0.288054	  0.125486	 -0.048016	  0.176001	  0.122197	 -0.037298	  0.215670
 -0.005749	  0.098238	 -0.166508	  0.072724	 -0.238639	 -0.065404	  0.268360	  0.086602	 -0.025351	  0.173860	  0.147639	 -0.021123	  0.185664
  0.009373	  0.069585	 -0.129913	  0.073298	 -0.252735	 -0.042885	  0.303414	  0.055175	 -0.031282	  0.158719	  0.123828	 -0.072092	  0.176738
 -0.013421	  0.075658	 -0.126517	  0.073974	 -0.263992	 -0.015134	  0.308545	  0.043627	 -0.036976	  0.152986	  0.118757	 -0.129604	  0.195308
 -0.031306	  0.114834	 -0.142154	  0.091098	 -0.270796	 -0.017192	  0.291966	  0.070635	 -0.027263	  0.146683	  0.119790	 -0.166632	  0.211451
  0.012592	  0.094372	 -0.160114	  0.070451	 -0.273302	 -0.024778	  0.273757	  0.101318	 -0.039798	  0.161786	  0.110134	 -0.184159	  0.215040
  0.040073	  0.076654	 -0.164512	  0.069641	 -0.268699	 -0.050916	  0.256138	  0.096382	 -0.055794	  0.169084	  0.115933	 -0.212671	  0.237398
  0.024958	  0.075600	 -0.182634	  0.092667	 -0.259011	 -0.059640	  0.292638	  0.070520	 -0.055078	  0.152476	  0.136385	 -0.180289	  0.223576
  0.010984	  0.118523	 -0.161785	  0.126986	 -0.247882	 -0.073266	  0.278794	  0.070790	 -0.061595	  0.175738	  0.128300	 -0.195064	  0.220754
 -0.012821	  0.143494	 -0.123004	  0.129867	 -0.249877	 -0.081101	  0.274930	  0.071987	 -0.067245	  0.202556	  0.127930	 -0.230643	  0.205934
 -0.002578	  0.114348	 -0.122498	  0.093979	 -0.255849	 -0.102922	  0.301708	  0.086078	 -0.055548	  0.222271	  0.166098	 -0.278134	  0.225568
  0.018829	  0.118320	 -0.134878	  0.108300	 -0.247164	 -0.091649	  0.348709	  0.071382	 -0.050973	  0.255512	  0.175914	 -0.268995	  0.259689
  0.040917	  0.136167	 -0.155934	  0.120651	 -0.213166	 -0.058121	  0.360047	  0.075514	 -0.072228	  0.257387	  0.165348	 -0.209182	  0.262386
  0.045323	  0.111187	 -0.139198	  0.088104	 -0.237358	 -0.056303	  0.323399	  0.098865	 -0.040137	  0.207278	  0.171783	 -0.135724	  0.247257
  0.052555	  0.090434	 -0.123518	  0.071899	 -0.252643	 -0.074300	  0.312086	  0.112296	 -0.008135	  0.242137	  0.199778	 -0.097700	  0.210674
  0.026847	  0.081231	 -0.132825	  0.095033	 -0.262765	 -0.067974	  0.337274	  0.111702	 -0.024279	  0.260640	  0.171034	 -0.044137	  0.249260
  0.056210	  0.087857	 -0.142821	  0.088082	 -0.266467	 -0.050716	  0.358088	  0.096613	 -0.005966	  0.273036	  0.186841	 -0.012249	  0.297746
  0.029758	  0.081486	 -0.138451	  0.081676	 -0.285093	 -0.031551	  0.372210	  0.067422	  0.026114	  0.270725	  0.176520	 -0.013466	  0.308805
  0.006893	  0.073346	 -0.127204	  0.088784	 -0.266565	 -0.050226	  0.437184	  0.046487	  0.012027	  0.248300	  0.138180	 -0.044901	  0.314381
 -0.010533	  0.060029	 -0.153020	  0.149418	 -0.289874	 -0.086357	  0.523589	  0.101560	  0.005277	  0.214487	  0.101551	 -0.082141	  0.338082
 -0.043238	  0.076455	 -0.161870	  0.153886	 -0.314445	 -0.073963	  0.513289	  0.117178	  0.020081	  0.186182	  0.075580	 -0.086323	  0.384443
 -0.032832	  0.107942	 -0.149033	  0.132394	 -0.332662	 -0.031335	  0.465059	  0.105906	 -0.000644	  0.201026	  0.053704	 -0.054610	  0.378970
 -0.024662	  0.076741	 -0.162150	  0.104135	 -0.342515	 -0.026499	  0.430675	  0.098212	 -0.028797	  0.227819	  0.054034	 -0.031502	  0.366171
 -0.023640	  0.072832	 -0.175049	  0.094781	 -0.320197	 -0.013031	  0.433404	  0.091973	 -0.025921	  0.196146	  0.074903	 -0.013665	  0.390863
 -0.054450	  0.060660	 -0.195746	  0.085679	 -0.299849	  0.001476	  0.430930	  0.084804	 -0.013779	  0.198031	  0.081147	  0.046723	  0.416407
 -0.058396	  0.052162	 -0.210484	  0.069111	 -0.266197	 -0.019024	  0.449333	  0.097623	 -0.056855	  0.206264	  0.073562	  0.053165	  0.416218
 -0.083711	  0.061799	 -0.200910	  0.065426	 -0.293518	 -0.035960	  0.431643	  0.110676	 -0.065235	  0.200745	  0.026034	  0.007829	  0.367482
 -0.088386	  0.032480	 -0.175817	  0.052248	 -0.309686	 -0.019604	  0.443946	  0.133651	 -0.048985	  0.235257	  0.020546	 -0.024242	  0.352675
 -0.074499	  0.023113	 -0.167134	  0.040748	 -0.295555	  0.003153	  0.471163	  0.120546	 -0.043200	  0.227885	  0.021595	 -0.084639	  0.343697
 -0.057800	  0.004754	 -0.168629	 -0.003931	 -0.255631	 -0.011776	  0.463665	  0.133434	 -0.004496	  0.248116	  0.046066	 -0.172570	  0.396624
 -0.067550	 -0.037400	 -0.161660	 -0.051610	 -0.249518	  0.025576	  0.488524	  0.124139	 -0.009266	  0.236431	  0.051818	 -0.175608	  0.358676
 -0.082572	 -0.095170	 -0.157809	 -0.076124	 -0.322551	  0.038673	  0.504145	  0.121367	  0.003600	  0.218795	  0.065448	 -0.188653	  0.342387
 -0.116587	 -0.139161	 -0.170334	 -0.072439	 -0.344838	  0.018615	  0.531297	  0.127232	 -0.031909	  0.250187	  0.097767	 -0.141839	  0.344156
 -0.125560	 -0.099949	 -0.189457	 -0.057975	 -0.345794	  0.010635	  0.509470	  0.110598	 -0.038518	  0.263572	  0.075099	 -0.084568	  0.319496
 -0.109635	 -0.086078	 -0.185106	 -0.047742	 -0.357059	  0.041597	  0.511845	  0.103864	 -0.030194	  0.253668	  0.060832	 -0.054612	  0.273221
 -0.099313	 -0.097235	 -0.197879	 -0.071896	 -0.360959	  0.050522	  0.515256	  0.096668	 -0.028218	  0.284635	  0.054343	 -0.013831	  0.272007
 -0.120486	 -0.102274	 -0.219501	 -0.103520	 -0.372063	  0.058271	  0.524979	  0.097952	 -0.030811	  0.287907	  0.046420	 -0.014036	  0.264642
 -0.108551	 -0.134886	 -0.247610	 -0.097670	 -0.390652	  0.082343	  0.547937	  0.112135	 -0.024807	  0.260033	  0.050513	 -0.028880	  0.253807
 -0.109091	 -0.095373	 -0.238976	 -0.127984	 -0.376684	  0.048902	  0.523486	  0.129603	 -0.069798	  0.262157	  0.051180	 -0.040892	  0.266465
 -0.107150	 -0.082934	 -0.209295	 -0.121272	 -0.374914	 -0.000767	  0.534935	  0.126477	 -0.078599	  0.243580	  0.037799	 -0.058723	  0.218928
 -0.115546	 -0.060698	 -0.241046	 -0.097613	 -0.365019	 -0.000118	  0.552954	  0.140791	 -0.074608	  0.174828	  0.075220	 -0.018706	  0.215180
 -0.127624	 -0.033783	 -0.221854	 -0.100925	 -0.355550	 -0.008267	  0.556581	  0.146054	 -0.115283	  0.190396	  0.084962	  0.031373	  0.205644
 -0.152820	  0.000355	 -0.216770	 -0.132141	 -0.375683	  0.020424	  0.549211	  0.145351	 -0.113380	  0.195082	  0.054879	  0.056720	  0.211939
 -0.181639	  0.019076	 -0.205827	 -0.130026	 -0.351392	  0.060941	  0.512372	  0.128459	 -0.101480	  0.172391	  0.028223	  0.071807	  0.193552
 -0.151443	 -0.000592	 -0.227870	 -0.114616	 -0.350634	  0.036002	  0.488363	  0.108072	 -0.099401	  0.178509	  0.003212	  0.048895	  0.182516
 -0.139676	 -0.047144	 -0.238109	 -0.115627	 -0.380063	  0.035686	  0.501843	  0.119774	 -0.095750	  0.175344	  0.005906	  0.031804	  0.165908
 -0.148359	 -0.075308	 -0.234460	 -0.103403	 -0.379621	  0.021463	  0.509624	  0.114983	 -0.101849	  0.208014	  0.007333	  0.020836	  0.161493
 -0.178180	 -0.076021	 -0.209621	 -0.093040	 -0.395352	  0.046341	  0.502116	  0.102572	 -0.093752	  0.211106	  0.012990	  0.010049	  0.167668
 -0.163035	 -0.076057	 -0.206321	 -0.079862	 -0.457464	  0.048800	  0.501111	  0.105934	 -0.086910	  0.187201	 -0.001206	  0.007065	  0.155886
 -0.170709	 -0.072831	 -0.224290	 -0.054590	 -0.471619	  0.068571	  0.483884	  0.082811	 -0.050722	  0.180778	 -0.056109	 -0.015346	  0.152702
 -0.193666	 -0.078955	 -0.225752	 -0.073203	 -0.515299	  0.075266	  0.460765	  0.064143	 -0.045270	  0.200161	 -0.128446	 -0.048455	  0.120640
 -0.198320	 -0.079172	 -0.212777	 -0.103529	 -0.527473	  0.049066	  0.461482	  0.056177	 -0.076689	  0.222107	 -0.116547	 -0.069925	  0.141808
 -0.202342	 -0.096527	 -0.169031	 -0.144855	 -0.537390	  0.065013	  0.481167	  0.077911	 -0.075206	  0.230186	 -0.073370	 -0.074083	  0.130346
 -0.201691	 -0.106472	 -0.172545	 -0.136117	 -0.525615	  0.059282	  0.403239	  0.092064	 -0.096323	  0.221691	 -0.051538	 -0.075371	  0.111701
 -0.169650	 -0.110160	 -0.157386	 -0.119952	 -0.511425	  0.032550	  0.351371	  0.098122	 -0.115131	  0.238664	 -0.059483	 -0.082396	  0.116679
 -0.115482	 -0.093234	 -0.154125	 -0.160724	 -0.487713	  0.032029	  0.339192	  0.096049	 -0.130691	  0.202561	 -0.075791	 -0.088177	  0.111177
 -0.093455	 -0.084332	 -0.145667	 -0.181121	 -0.465714	  0.037534	  0.321095	  0.106524	 -0.114755	  0.211649	 -0.060228	 -0.070574	  0.104839
 -0.117253	 -0.086514	 -0.185583	 -0.194952	 -0.479317	  0.054227	  0.295087	  0.084530	 -0.069762	  0.208849	 -0.043998	 -0.074346	  0.129771
 -0.157569	 -0.118971	 -0.203213	 -0.233785	 -0.491964	  0.049107	  0.278364	  0.068274	 -0.087271	  0.177265	 -0.040429	 -0.098601	  0.136778
 -0.170344	 -0.156659	 -0.202682	 -0.223366	 -0.485860	  0.058376	  0.265448	  0.098894	 -0.093582	  0.165320	 -0.048466	 -0.132020	  0.114201
 -0.182736	 -0.151466	 -0.193831	 -0.206824	 -0.493566	  0.052568	  0.254326	  0.100457	 -0.074163	  0.169060	 -0.034170	 -0.115111	  0.086443
 -0.204197	 -0.142319	 -0.152882	 -0.181988	 -0.496314	  0.043574	  0.255234	  0.120471	 -0.028260	  0.188351	 -0.032218	 -0.074852	  0.047836
 -0.208355	 -0.116812	 -0.183017	 -0.196913	 -0.465278	  0.025903	  0.208983	  0.101849	 -0.010746	  0.182800	 -0.096042	 -0.031888	  0.063218
 -0.236874	 -0.092374	 -0.220563	 -0.216123	 -0.452550	  0.038770	  0.193317	  0.086252	 -0.004911	  0.195489	 -0.112297	  0.091435	  0.070708
 -0.243251	 -0.098592	 -0.224770	 -0.195217	 -0.433463	  0.010043	  0.178371	  0.076857	 -0.032081	  0.230006	 -0.119058	  0.193699	  0.051615
 -0.223904	 -0.126928	 -0.225636	 -0.216652	 -0.451982	  0.005968	  0.196867	  0.095827	 -0.005766	  0.224097	 -0.157447	  0.173214	  0.042781
 -0.203902	 -0.098759	 -0.223073	 -0.201337	 -0.430458	  0.014780	  0.199507	  0.113367	 -0.022775	  0.220363	 -0.152961	  0.140704	  0.058803
 -0.195843	 -0.099954	 -0.218812	 -0.205595	 -0.428022	  0.025552	  0.191090	  0.100388	 -0.088532	  0.228955	 -0.164129	  0.071936	  0.067128
 -0.188525	 -0.120099	 -0.214526	 -0.195686	 -0.435078	  0.024954	  0.151589	  0.111003	 -0.053523	  0.229267	 -0.191396	  0.028887	  0.092333
 -0.179051	 -0.144264	 -0.215391	 -0.172943	 -0.436686	 -0.001148	  0.176144	  0.080262	 -0.041411	  0.201635	 -0.196934	  0.047520	  0.107023
 -0.179642	 -0.144659	 -0.232225	 -0.195762	 -0.392910	 -0.018967	  0.177147	  0.063829	 -0.019284	  0.185234	 -0.177593	  0.035247	  0.080123
 -0.177122	 -0.120814	 -0.242233	 -0.190626	 -0.354673	 -0.029480	  0.150844	  0.086066	 -0.007734	  0.188310	 -0.161593	  0.088570	  0.021891
 -0.157308	 -0.124454	 -0.233513	 -0.183755	 -0.354820	 -0.003758	  0.150529	  0.081483	 -0.037262	  0.238819	 -0.142223	  0.123030	  0.019026
 -0.170041	 -0.165315	 -0.206808	 -0.146856	 -0.396498	  0.017084	  0.156426	  0.068111	 -0.039155	  0.270996	 -0.166254	  0.128198	  0.037364
 -0.180469	 -0.185331	 -0.193091	 -0.123307	 -0.370438	  0.009033	  0.157393	  0.077721	 -0.037962	  0.274092	 -0.197525	  0.160170	  0.058244
 -0.159450	 -0.177926	 -0.174801	 -0.113054	 -0.338537	 -0.004315	  0.118109	  0.090693	 -0.032552	  0.239658	 -0.220941	  0.147489	  0.058956
 -0.152805	 -0.149432	 -0.122806	 -0.075068	 -0.347092	 -0.018499	  0.111552	  0.101985	 -0.053448	  0.208164	 -0.213950	  0.143957	  0.069736
 -0.150180	 -0.134234	 -0.130853	 -0.064618	 -0.286120	 -0.008346	  0.130127	  0.089432	 -0.077465	  0.189701	 -0.203477	  0.159415	  0.056259
 -0.158154	 -0.160380	 -0.134186	 -0.038909	 -0.247826	  0.028593	  0.141330	  0.072620	 -0.057683	  0.198082	 -0.203183	  0.166984	  0.062608
 -0.169543	 -0.188423	 -0.183682	  0.005589	 -0.247702	  0.033561	  0.135992	  0.066176	 -0.038802	  0.205791	 -0.219033	  0.167958	  0.020662
 -0.167649	 -0.187677	 -0.212716	  0.002641	 -0.250236	  0.025739	  0.163483	  0.069183	 -0.051641	  0.201057	 -0.211510	  0.161215	  0.005997
 -0.116021	 -0.181412	 -0.223667	 -0.022821	 -0.235627	 -0.000486	  0.181276	  0.066137	 -0.044471	  0.215143	 -0.189423	  0.198571	  0.029868
 -0.106146	 -0.211007	 -0.232703	 -0.007191	 -0.230612	 -0.011693	  0.168338	  0.094524	 -0.016911	  0.205551	 -0.216141	  0.208274	  0.056521
 -0.102820	 -0.207211	 -0.211692	  0.003197	 -0.257164	  0.002723	  0.154766	  0.068667	 -0.003827	  0.212278	 -0.206573	  0.218084	  0.106323
 -0.104747	 -0.187162	 -0.213810	  0.010442	 -0.252811	 -0.001106	  0.151242	  0.043003	  0.005803	  0.198755	 -0.189831	  0.259559	  0.092453
 -0.116185	 -0.181366	 -0.166882	  0.005563	 -0.248651	 -0.048061	  0.167806	  0.061783	 -0.005941	  0.236238	 -0.201613	  0.301396	  0.087608
 -0.087699	 -0.183200	 -0.170745	 -0.053750	 -0.233752	 -0.038546	  0.142609	  0.046624	 -0.036665	  0.245381	 -0.226759	  0.335984	  0.086204
 -0.112854	 -0.165909	 -0.204331	 -0.094422	 -0.244862	 -0.054052	  0.144384	  0.057436	 -0.041373	  0.260802	 -0.223584	  0.309255	  0.082660
 -0.154938	 -0.187092	 -0.231412	 -0.095191	 -0.241813	 -0.034440	  0.112419	  0.076401	 -0.029149	  0.219029	 -0.247621	  0.289656	  0.109354
 -0.152018	 -0.185638	 -0.242619	 -0.080124	 -0.232780	 -0.011815	  0.123619	  0.099566	 -0.009794	  0.207778	 -0.249393	  0.272156	  0.130587
 -0.180156	 -0.191447	 -0.217014	 -0.093879	 -0.231554	 -0.016881	  0.188372	  0.106358	  0.009062	  0.217008	 -0.258376	  0.240881	  0.136465
 -0.167589	 -0.216788	 -0.243005	 -0.097538	 -0.211534	 -0.050728	  0.199663	  0.096211	 -0.004165	  0.193131	 -0.296758	  0.182277	  0.170872
 -0.174708	 -0.188591	 -0.267205	 -0.066451	 -0.197776	 -0.072040	  0.186981	  0.087435	 -0.007531	  0.190361	 -0.263209	  0.169306	  0.200736
 -0.170077	 -0.149957	 -0.268542	 -0.071460	 -0.171285	 -0.081716	  0.183152	  0.057140	  0.002317	  0.179852	 -0.236807	  0.192215	  0.239272
 -0.145339	 -0.186492	 -0.219481	 -0.042089	 -0.173171	 -0.066780	  0.181582	  0.054576	 -0.011171	  0.158949	 -0.297180	  0.239050	  0.272050
 -0.153433	 -0.212966	 -0.170216	 -0.007990	 -0.167354	 -0.063310	  0.211501	  0.017228	 -0.004098	  0.157608	 -0.293697	  0.253098	  0.299791
 -0.170229	 -0.199023	 -0.165748	 -0.014893	 -0.207040	 -0.074934	  0.241236	  0.011268	 -0.009462	  0.200184	 -0.295714	  0.309378	  0.235852
 -0.165526	 -0.164719	 -0.186104	  0.007209	 -0.251180	 -0.086443	  0.257976	  0.058285	  0.011617	  0.208313	 -0.299525	  0.339743	  0.226173
 -0.154029	 -0.190008	 -0.204068	  0.003647	 -0.262820	 -0.075299	  0.275856	  0.077343	 -0.011778	  0.196614	 -0.303361	  0.324223	  0.247104
 -0.153424	 -0.192658	 -0.218633	 -0.006678	 -0.258782	 -0.063251	  0.246347	  0.064715	 -0.041832	  0.199432	 -0.267552	  0.254072	  0.264804
 -0.176997	 -0.237527	 -0.204394	  0.030379	 -0.230149	 -0.066748	  0.250391	  0.045298	 -0.031282	  0.212677	 -0.238627	  0.203654	  0.266934
 -0.187265	 -0.297308	 -0.193667	  0.062699	 -0.230449	 -0.051634	  0.252011	  0.065518	 -0.026757	  0.217160	 -0.234332	  0.139765	  0.244084
 -0.175094	 -0.206548	 -0.201992	  0.053779	 -0.196117	 -0.058881	  0.276141	  0.083052	 -0.023722	  0.207093	 -0.225498	  0.137568	  0.227197
 -0.190591	 -0.129857	 -0.209209	  0.028624	 -0.133083	 -0.048430	  0.328129	  0.058944	 -0.044632	  0.180802	 -0.262858	  0.137624	  0.246852
 -0.184034	 -0.124180	 -0.172194	  0.003615	 -0.149116	 -0.033885	  0.368883	  0.067680	 -0.050539	  0.155714	 -0.242598	  0.077297	  0.256856
 -0.195581	 -0.093974	 -0.169736	  0.021718	 -0.184069	 -0.048163	  0.375404	  0.063304	 -0.034268	  0.129765	 -0.246167	  0.038148	  0.253709
 -0.130343	 -0.094765	 -0.169541	  0.053754	 -0.191570	 -0.079270	  0.397760	  0.068556	 -0.011594	  0.125619	 -0.275140	  0.012441	  0.257681
 -0.099370	 -0.108745	 -0.168665	  0.073628	 -0.192114	 -0.095468	  0.418629	  0.063763	 -0.013011	  0.125026	 -0.261057	 -0.007625	  0.271552
 -0.132901	 -0.117840	 -0.184443	  0.064847	 -0.200924	 -0.124105	  0.437501	  0.048869	 -0.030914	  0.120814	 -0.295442	 -0.012798	  0.290142
 -0.163849	 -0.159611	 -0.190670	  0.019493	 -0.202387	 -0.143026	  0.460600	  0.028095	 -0.032377	  0.117222	 -0.288548	 -0.031385	  0.282690
 -0.190958	 -0.202832	 -0.182058	  0.047638	 -0.206695	 -0.130884	  0.450674	  0.025666	 -0.017921	  0.126313	 -0.285927	 -0.040965	  0.261696
 -0.183765	 -0.209343	 -0.195376	  0.033687	 -0.195335	 -0.138155	  0.440369	  0.074825	 -0.014433	  0.130098	 -0.315590	 -0.038912	  0.261450
 -0.160853	 -0.235481	 -0.183835	  0.021605	 -0.212525	 -0.131177	  0.470108	  0.090260	 -0.036836	  0.178189	 -0.329736	 -0.077455	  0.268874
 -0.160829	 -0.262902	 -0.204037	  0.042369	 -0.195345	 -0.126386	  0.482063	  0.052377	 -0.018925	  0.167581	 -0.351901	 -0.116262	  0.260949
 -0.125740	 -0.297313	 -0.217017	  0.045042	 -0.215500	 -0.124430	  0.487367	  0.015609	 -0.016239	  0.182627	 -0.389474	 -0.149314	  0.235064
 -0.110790	 -0.303164	 -0.236507	  0.016753	 -0.237624	 -0.117701	  0.484088	 -0.000989	 -0.000687	  0.206723	 -0.403494	 -0.168377	  0.225897
 -0.137043	 -0.302483	 -0.236591	  0.022266	 -0.267546	 -0.160748	  0.499718	 -0.045062	 -0.000093	  0.191002	 -0.401692	 -0.134212	  0.217176
 -0.148914	 -0.235892	 -0.203985	  0.077249	 -0.255899	 -0.197424	  0.503661	 -0.068475	 -0.006681	  0.173494	 -0.410833	 -0.116185	  0.217911
 -0.201900	 -0.255473	 -0.196767	  0.080728	 -0.235194	 -0.226279	  0.494584	 -0.056534	  0.026484	  0.187718	 -0.391407	 -0.121956	  0.255262
 -0.234858	 -0.260412	 -0.188531	  0.060062	 -0.217277	 -0.234826	  0.496365	 -0.050795	  0.013316	  0.208824	 -0.418635	 -0.154458	  0.276532
 -0.242337	 -0.239961	 -0.181558	  0.079375	 -0.225656	 -0.234457	  0.487945	 -0.059739	 -0.013986	  0.190882	 -0.445139	 -0.153675	  0.294811
 -0.224945	 -0.267140	 -0.189980	  0.108125	 -0.241456	 -0.223083	  0.454478	 -0.066952	  0.010321	  0.174770	 -0.447472	 -0.150047	  0.312514
 -0.213690	 -0.286654	 -0.193461	  0.123669	 -0.250499	 -0.197514	  0.480529	 -0.050301	  0.014798	  0.151660	 -0.417414	 -0.157199	  0.304788
 -0.239155	 -0.279954	 -0.197159	  0.121480	 -0.296195	 -0.194150	  0.477068	 -0.042384	  0.022789	  0.142919	 -0.433338	 -0.120711	  0.311238
 -0.223372	 -0.253248	 -0.225210	  0.098225	 -0.342946	 -0.185224	  0.453726	 -0.025899	  0.041009	  0.148812	 -0.410870	 -0.125005	  0.322073
 -0.237381	 -0.226100	 -0.217309	  0.072583	 -0.333423	 -0.182026	  0.457775	  0.004402	  0.063140	  0.138198	 -0.403867	 -0.144761	  0.290030
 -0.259178	 -0.177437	 -0.208742	  0.075185	 -0.350996	 -0.205531	  0.423429	  0.007481	  0.073904	  0.139992	 -0.422805	 -0.149833	  0.258923
 -0.249144	 -0.182011	 -0.180699	  0.075751	 -0.347544	 -0.244542	  0.384162	 -0.031866	  0.037341	  0.126760	 -0.427212	 -0.156760	  0.249349
 -0.250961	 -0.164517	 -0.179482	  0.086132	 -0.320018	 -0.238696	  0.361941	 -0.007792	  0.058940	  0.069869	 -0.413997	 -0.162939	  0.270134
 -0.238882	 -0.158413	 -0.197448	  0.078688	 -0.300963	 -0.240157	  0.349025	  0.012875	  0.072623	  0.062782	 -0.428102	 -0.133611	  0.260241
 -0.264582	 -0.166725	 -0.214356	  0.095629	 -0.292193	 -0.219558	  0.311008	 -0.030762	  0.104952	  0.065940	 -0.419127	 -0.100435	  0.251962
 -0.278369	 -0.188483	 -0.225964	  0.106838	 -0.315964	 -0.221388	  0.342244	 -0.070110	  0.104967	  0.106302	 -0.392385	 -0.097125	  0.257376
 -0.270285	 -0.229968	 -0.232871	  0.116742	 -0.356834	 -0.210216	  0.374916	 -0.074917	  0.091726	  0.166430	 -0.399014	 -0.120980	  0.241937
 -0.270041	 -0.241864	 -0.184650	  0.109067	 -0.376705	 -0.230981	  0.373516	 -0.044994	  0.082449	  0.165789	 -0.375549	 -0.138243	  0.207527
 -0.242957	 -0.252448	 -0.143673	  0.093781	 -0.372193	 -0.215209	  0.373022	 -0.047338	  0.084928	  0.137249	 -0.374735	 -0.136449	  0.194717
 -0.235418	 -0.228118	 -0.140940	  0.082669	 -0.400753	 -0.217630	  0.374046	 -0.060304	  0.098677	  0.136428	 -0.361386	 -0.117074	  0.219164
 -0.265761	 -0.205626	 -0.143368	  0.070701	 -0.396285	 -0.236043	  0.382631	 -0.092199	  0.067720	  0.136841	 -0.304101	 -0.114891	  0.208327
 -0.266888	 -0.190125	 -0.149219	  0.075419	 -0.411402	 -0.230267	  0.362701	 -0.088135	  0.027110	  0.170564	 -0.283696	 -0.118553	  0.214466
