# Supplementary material for: A fluorescent photoimmunoconjugate for imaging of cholesteatoma
Source: Sci Rep. 2022 Nov 19;12:19905. doi: 10.1038/s41598-022-22072-9 (PMC9675863; doi:10.1038/s41598-022-22072-9)
Supplement: Supplementary file 2 — Supplementary Information 2. [file 41598_2022_22072_MOESM2_ESM.zip › Data/ABR-52-7]

:RUN-7	LEVEL SWEEP	TEMP:NaN	6/6/2018	12:58 PM	NaNHR:
:SW EAR: R	SW FREQ: 45.25	# AVERAGES: 512	REP RATE (/sec): 40	DRIVER: RS Tweeter	SAMPLE (�sec): 40	
:NOTES-
:CHAMBER-CH4B-PXI
:CFTS Version: V2.7.2 (R850)
:LEVELS:20;25;30;35;40;45;50;55;60;65;70;75;80;
:DATA
  0.042518	 -0.041040	  0.065310	 -0.000407	 -0.016235	 -0.009626	  0.041513	 -0.034490	 -0.052456	 -0.027044	  0.009133	 -0.003046	  0.035417
  0.038696	 -0.041823	  0.039421	  0.026623	 -0.042234	 -0.012343	  0.026708	 -0.007795	 -0.022866	 -0.019679	  0.033583	 -0.001795	  0.025203
  0.016437	 -0.014681	  0.016524	  0.037201	 -0.075932	 -0.001734	 -0.009759	 -0.016632	  0.016810	 -0.012011	  0.016029	  0.006806	 -0.013060
  0.005072	 -0.003891	 -0.026054	  0.037707	 -0.037957	 -0.003278	 -0.029904	 -0.019010	  0.035029	 -0.045474	 -0.016566	  0.006881	 -0.018620
  0.005657	 -0.011394	 -0.042985	  0.027949	  0.011529	  0.015283	 -0.001122	 -0.053543	  0.051828	 -0.015485	 -0.006447	 -0.020344	 -0.035183
  0.008645	 -0.050085	 -0.013761	  0.036379	  0.034715	  0.025277	 -0.015206	 -0.033012	  0.021968	 -0.015740	 -0.004546	 -0.048175	 -0.035400
  0.008530	 -0.029172	  0.017607	  0.021990	  0.014062	  0.030137	 -0.003898	  0.016187	 -0.024755	 -0.016060	 -0.000117	 -0.034285	 -0.021484
  0.017297	 -0.011909	  0.024018	  0.012314	  0.036190	  0.018929	  0.034468	 -0.001213	 -0.031628	 -0.004061	 -0.012909	 -0.027751	 -0.017147
  0.033372	  0.009549	  0.021786	  0.025516	  0.021015	  0.005423	  0.047979	 -0.034036	 -0.024065	 -0.002735	 -0.040172	 -0.025354	 -0.029351
  0.035464	  0.003316	  0.018464	 -0.003566	 -0.009184	  0.014549	  0.001181	 -0.029061	 -0.018981	  0.005634	 -0.017191	 -0.013267	 -0.043805
  0.031061	 -0.020168	  0.026140	 -0.013237	  0.024637	  0.010816	 -0.000889	 -0.029317	 -0.002046	 -0.013289	  0.001656	  0.015354	 -0.020438
  0.013778	 -0.004449	  0.014368	 -0.015884	  0.042351	 -0.006990	  0.009377	 -0.010888	  0.027241	 -0.030560	  0.007055	  0.009987	 -0.013973
 -0.010348	 -0.001075	  0.008126	 -0.026088	  0.015655	 -0.024572	  0.016396	  0.039411	  0.044380	 -0.007931	  0.000976	 -0.030133	  0.001900
 -0.011113	 -0.006368	  0.029721	 -0.027052	 -0.007501	 -0.022523	  0.021121	 -0.000021	  0.010324	  0.001235	 -0.018734	 -0.054520	  0.023612
 -0.016281	 -0.019376	 -0.002616	 -0.000743	 -0.029490	 -0.025420	 -0.002517	  0.015219	 -0.037187	  0.014333	 -0.018964	 -0.007391	  0.033371
 -0.035357	  0.008443	 -0.042554	 -0.011119	 -0.007731	 -0.014680	 -0.031737	  0.054023	 -0.023773	  0.031803	 -0.038407	  0.023030	  0.045505
 -0.028982	  0.053846	 -0.026419	 -0.026424	  0.018247	 -0.001554	 -0.048789	  0.033805	 -0.012848	  0.021184	  0.021698	  0.063557	  0.023967
 -0.036460	  0.048158	 -0.014484	 -0.018886	  0.004898	 -0.004556	 -0.024980	  0.007773	 -0.004088	  0.043868	  0.033952	  0.064190	  0.013809
 -0.058903	  0.058534	 -0.050985	 -0.022137	  0.011335	  0.003459	 -0.029026	  0.026111	  0.010973	  0.039185	  0.044299	  0.037404	  0.031258
 -0.059083	  0.073583	 -0.061628	 -0.060137	 -0.008373	  0.003406	 -0.000917	  0.076490	  0.036140	  0.052827	  0.005673	  0.038853	  0.014419
 -0.042318	  0.096987	 -0.036529	 -0.054329	  0.019534	  0.035768	  0.018317	  0.084598	  0.064054	  0.031352	  0.012915	  0.030540	  0.023845
 -0.025950	  0.097679	 -0.036515	 -0.027561	  0.015594	  0.025835	  0.006976	  0.054602	  0.029860	  0.004122	 -0.002829	  0.043650	  0.014525
 -0.019295	  0.061307	 -0.041280	 -0.012353	  0.031362	  0.033855	 -0.026179	  0.040788	  0.022790	  0.062241	  0.009109	  0.008606	 -0.003915
 -0.045640	  0.032912	 -0.015251	 -0.010122	  0.037695	  0.008709	 -0.013780	  0.020246	 -0.020559	  0.084134	 -0.000455	 -0.008683	  0.010945
 -0.040624	  0.025551	  0.037300	  0.004638	  0.030737	 -0.015416	  0.008465	 -0.002843	  0.004059	  0.033462	 -0.001020	  0.028114	  0.002272
 -0.065978	  0.036727	  0.052971	  0.039089	  0.016545	 -0.008950	  0.053907	  0.006643	  0.010321	  0.005652	 -0.016684	  0.054012	  0.003101
 -0.065458	  0.025290	  0.027058	  0.019546	  0.017198	 -0.028260	  0.087157	 -0.005686	  0.007917	 -0.027901	 -0.037950	  0.086781	  0.017930
 -0.035368	  0.041229	  0.004243	  0.025313	  0.022334	 -0.058324	  0.075323	 -0.010672	  0.012051	 -0.014964	  0.013068	  0.077910	  0.031783
 -0.017653	  0.039762	  0.006398	  0.030319	  0.040605	 -0.077597	  0.026386	 -0.028580	  0.001508	  0.006287	  0.014065	  0.068962	  0.092073
 -0.038304	  0.013245	 -0.024098	  0.027390	  0.022284	 -0.085526	 -0.007933	 -0.030840	  0.021287	  0.009817	  0.044539	  0.095227	  0.142298
 -0.043458	  0.009255	 -0.047102	 -0.001879	  0.019847	 -0.070541	  0.014402	 -0.005378	 -0.002336	  0.000565	  0.058695	  0.103371	  0.212177
 -0.040568	  0.007050	 -0.034417	 -0.006543	 -0.017542	 -0.062209	  0.040329	  0.014195	  0.016111	 -0.011864	  0.085664	  0.154320	  0.277537
 -0.062936	  0.048799	 -0.025960	  0.004418	 -0.061748	 -0.061217	  0.039790	  0.026544	  0.043569	  0.043825	  0.113254	  0.235870	  0.310745
 -0.086684	  0.067042	 -0.028755	  0.024742	 -0.048201	 -0.085243	  0.041469	  0.058618	  0.037911	  0.091810	  0.172250	  0.270211	  0.319947
 -0.077755	  0.060050	 -0.025858	  0.015314	 -0.039370	 -0.100833	  0.058128	  0.033079	  0.038070	  0.109577	  0.245907	  0.316505	  0.283531
 -0.073265	  0.058368	 -0.012465	 -0.011614	 -0.016653	 -0.088897	  0.082276	  0.004728	  0.033783	  0.174420	  0.254070	  0.366769	  0.257215
 -0.086823	  0.052266	 -0.026278	 -0.024611	  0.012556	 -0.073542	  0.068462	  0.028454	  0.044579	  0.253324	  0.234634	  0.362076	  0.234866
 -0.144245	  0.066969	 -0.013510	 -0.035022	  0.037944	 -0.093979	  0.058354	  0.055411	  0.091414	  0.265963	  0.231203	  0.325332	  0.235385
 -0.159781	  0.085613	 -0.000230	 -0.031609	  0.038587	 -0.091856	  0.070113	  0.053499	  0.148395	  0.236164	  0.203935	  0.275416	  0.212980
 -0.153213	  0.079153	 -0.012038	 -0.050974	  0.004422	 -0.074229	  0.070228	  0.022540	  0.154039	  0.222667	  0.154309	  0.204938	  0.178277
 -0.164803	  0.041382	 -0.039387	 -0.046223	  0.021664	 -0.076285	  0.056654	  0.029535	  0.184608	  0.191038	  0.097484	  0.141271	  0.120618
 -0.158656	  0.034070	 -0.051385	 -0.070860	  0.017640	 -0.065090	  0.074903	  0.016911	  0.217482	  0.143401	  0.057955	  0.110731	  0.022184
 -0.141880	  0.020617	 -0.031896	 -0.097128	  0.004100	 -0.044332	  0.092256	  0.022223	  0.189015	  0.126538	  0.027228	  0.037625	 -0.030997
 -0.155966	  0.030471	 -0.052711	 -0.083396	  0.006185	 -0.079070	  0.066508	  0.077273	  0.179192	  0.082410	 -0.042660	 -0.042155	 -0.065792
 -0.180770	  0.010369	 -0.076543	 -0.073244	  0.016580	 -0.073702	  0.045502	  0.084015	  0.160903	  0.026412	 -0.111397	 -0.071608	 -0.105808
 -0.210946	  0.014456	 -0.108369	 -0.061139	  0.018497	 -0.075733	  0.068570	  0.073959	  0.159298	 -0.042692	 -0.129883	 -0.092576	 -0.159352
 -0.236920	  0.041767	 -0.102868	 -0.011753	  0.037272	 -0.089953	  0.030377	  0.096635	  0.145234	 -0.112251	 -0.146504	 -0.116925	 -0.151373
 -0.212722	  0.066504	 -0.055577	 -0.033207	  0.022121	 -0.073515	  0.026489	  0.124217	  0.105009	 -0.112506	 -0.150367	 -0.100913	 -0.118390
 -0.220591	  0.065923	 -0.019752	 -0.071995	  0.002577	 -0.066113	  0.057972	  0.116347	  0.099989	 -0.125716	 -0.174329	 -0.104589	 -0.087868
 -0.226207	  0.061948	 -0.039237	 -0.078231	  0.041818	 -0.057963	  0.061600	  0.091103	  0.065992	 -0.120908	 -0.191972	 -0.084966	 -0.049022
 -0.214630	  0.044350	 -0.010952	 -0.086983	  0.039656	 -0.098324	  0.064190	  0.099092	  0.037662	 -0.101501	 -0.186371	 -0.061521	 -0.002776
 -0.216603	  0.061685	 -0.027382	 -0.061351	  0.022419	 -0.085665	  0.038031	  0.099556	  0.007791	 -0.102510	 -0.181558	 -0.050866	  0.072329
 -0.250792	  0.050935	 -0.007721	 -0.046973	  0.008541	 -0.074283	  0.000942	  0.078527	 -0.001860	 -0.106511	 -0.102628	 -0.005463	  0.100109
 -0.274260	  0.008271	  0.009438	 -0.021720	  0.016498	 -0.061638	 -0.023310	  0.042060	  0.018915	 -0.085822	 -0.038761	  0.076994	  0.127982
 -0.269270	 -0.014604	  0.004083	 -0.023479	  0.022604	 -0.045114	 -0.002393	  0.030795	  0.023808	 -0.061991	 -0.002999	  0.143528	  0.173644
 -0.255332	 -0.013073	  0.013404	 -0.056365	  0.021937	 -0.059352	  0.026277	  0.028095	  0.028103	 -0.045075	  0.056957	  0.196630	  0.207035
 -0.206892	  0.036521	 -0.005439	 -0.043555	 -0.000045	 -0.064106	  0.061833	  0.014796	  0.048825	 -0.014215	  0.110840	  0.223206	  0.243917
 -0.191817	  0.036141	  0.017199	 -0.109097	  0.042734	 -0.070104	  0.051258	  0.014750	  0.076011	  0.048225	  0.121834	  0.230183	  0.223482
 -0.204993	  0.039806	  0.015258	 -0.121572	  0.076713	 -0.101048	  0.072545	 -0.006363	  0.081134	  0.094471	  0.141031	  0.212535	  0.177896
 -0.202572	  0.068578	  0.014344	 -0.101350	  0.057300	 -0.091953	  0.091549	 -0.017176	  0.099265	  0.117193	  0.132679	  0.188482	  0.147831
 -0.208272	  0.088337	 -0.009691	 -0.075307	  0.059436	 -0.087349	  0.097669	 -0.003152	  0.117920	  0.110459	  0.112477	  0.168346	  0.117635
 -0.234655	  0.079818	 -0.050573	 -0.072743	  0.030978	 -0.082210	  0.091093	  0.011595	  0.131464	  0.094824	  0.089798	  0.137752	  0.055224
 -0.226097	  0.030126	 -0.006405	 -0.073403	  0.018136	 -0.049257	  0.083758	  0.046951	  0.149956	  0.098117	  0.056854	  0.100444	 -0.038495
 -0.190578	 -0.008346	  0.013212	 -0.047983	  0.020790	 -0.045864	  0.077863	  0.080555	  0.187859	  0.081043	  0.027065	  0.038874	 -0.082988
 -0.226912	 -0.010465	 -0.005465	 -0.044177	  0.043183	 -0.070477	  0.062455	  0.103488	  0.207350	  0.033957	 -0.027787	  0.022031	 -0.103131
 -0.235660	 -0.020234	 -0.006334	 -0.045736	  0.074752	 -0.061925	  0.080224	  0.095851	  0.175712	  0.007334	 -0.079223	 -0.018047	 -0.086330
 -0.196416	 -0.007490	  0.012930	 -0.048977	  0.062711	 -0.047443	  0.079966	  0.090181	  0.154305	 -0.031073	 -0.103626	 -0.050419	 -0.078160
 -0.187409	  0.012292	 -0.003464	 -0.052616	  0.072737	 -0.068367	  0.058065	  0.106020	  0.120599	 -0.036614	 -0.115736	 -0.049645	 -0.036042
 -0.169398	  0.054200	  0.006737	 -0.071253	  0.062392	 -0.044032	  0.057321	  0.093085	  0.091058	 -0.038291	 -0.115366	 -0.046377	  0.039332
 -0.149297	  0.046807	  0.024894	 -0.096278	  0.054111	  0.001490	  0.053065	  0.086334	  0.087482	 -0.067411	 -0.103867	 -0.034057	  0.101072
 -0.158630	  0.043527	  0.005177	 -0.089178	  0.041095	 -0.017470	  0.046215	  0.094987	  0.076711	 -0.070088	 -0.122092	 -0.007403	  0.138110
 -0.144727	  0.050065	  0.008915	 -0.091729	  0.066170	 -0.006963	  0.064322	  0.098173	  0.035844	 -0.066316	 -0.115916	  0.025817	  0.107292
 -0.158783	  0.061760	  0.008684	 -0.107673	  0.096765	 -0.027763	  0.096313	  0.096602	  0.032091	 -0.077839	 -0.080650	  0.059339	  0.078482
 -0.167176	  0.046970	  0.029055	 -0.116733	  0.094008	 -0.047144	  0.093857	  0.097456	 -0.001578	 -0.066006	 -0.052146	  0.068044	  0.084732
 -0.146757	  0.017547	  0.036924	 -0.123102	  0.092660	 -0.017645	  0.099396	  0.059591	 -0.042598	 -0.056217	 -0.053377	  0.046101	  0.104013
 -0.127487	  0.004585	  0.005850	 -0.104617	  0.047950	 -0.010933	  0.090093	  0.050736	 -0.074344	 -0.046969	 -0.067795	  0.039687	  0.012929
 -0.162812	  0.001978	  0.019575	 -0.058952	  0.038857	 -0.005232	  0.097404	  0.035021	 -0.078465	 -0.040349	 -0.068755	  0.049569	 -0.043999
 -0.177234	  0.006629	  0.035299	 -0.070602	  0.044300	 -0.012891	  0.111534	  0.024092	 -0.103798	 -0.063953	 -0.081732	  0.044857	 -0.063853
 -0.153788	  0.023058	  0.032829	 -0.104889	  0.015718	 -0.041618	  0.097227	  0.048456	 -0.095651	 -0.038703	 -0.098928	  0.005837	 -0.057034
 -0.158133	  0.043498	  0.051979	 -0.083833	 -0.005115	 -0.057288	  0.095738	  0.039846	 -0.078782	 -0.013377	 -0.061453	 -0.020222	 -0.016013
 -0.143809	  0.070037	  0.036019	 -0.086613	 -0.005582	 -0.064523	  0.058566	  0.040494	 -0.064378	  0.021801	 -0.049830	 -0.014728	 -0.031030
 -0.115628	  0.077205	 -0.003749	 -0.090904	  0.006407	 -0.049152	  0.068730	  0.046656	 -0.055310	  0.030045	 -0.073310	 -0.019229	  0.000121
 -0.091607	  0.068093	 -0.012904	 -0.069560	  0.017368	 -0.033734	  0.084438	  0.054147	 -0.069268	  0.000143	 -0.077948	 -0.009897	  0.032311
 -0.099321	  0.064821	 -0.010698	 -0.047919	  0.020380	 -0.071584	  0.140586	  0.052636	 -0.061469	  0.029985	 -0.093914	  0.024061	  0.026429
 -0.102038	  0.050520	  0.002502	 -0.055404	  0.012863	 -0.103144	  0.184075	  0.004152	  0.001955	  0.029245	 -0.103459	  0.063115	  0.080551
 -0.092490	  0.014269	 -0.010904	 -0.053234	  0.003737	 -0.081702	  0.187895	  0.014813	  0.018780	  0.014188	 -0.081003	  0.085827	  0.143108
 -0.103665	 -0.027475	  0.014629	 -0.067045	  0.025628	 -0.090448	  0.159338	  0.026506	 -0.007128	  0.007614	 -0.030255	  0.083682	  0.158410
 -0.079065	 -0.019836	  0.057118	 -0.088675	  0.032663	 -0.076849	  0.135309	  0.012523	 -0.008920	  0.013101	 -0.006140	  0.098716	  0.202492
 -0.109364	  0.008648	  0.057370	 -0.090514	  0.013497	 -0.042909	  0.128238	  0.039965	 -0.032155	  0.031523	  0.012823	  0.122996	  0.251902
 -0.117762	 -0.001370	  0.051151	 -0.082771	 -0.011434	 -0.041028	  0.136636	  0.036694	 -0.024772	  0.056853	  0.036935	  0.141683	  0.246997
 -0.117439	  0.014806	  0.074713	 -0.104194	  0.007005	 -0.046030	  0.122345	  0.066738	  0.043729	  0.074856	  0.051213	  0.160941	  0.220237
 -0.137032	  0.063942	  0.072614	 -0.101845	  0.035481	 -0.074194	  0.136933	  0.087572	  0.120576	  0.107580	  0.042106	  0.139434	  0.207167
 -0.102695	  0.040668	  0.040274	 -0.075167	  0.014451	 -0.055556	  0.113738	  0.053846	  0.131781	  0.127428	  0.059772	  0.168026	  0.183578
 -0.102484	  0.037538	  0.025854	 -0.069203	 -0.014308	 -0.016329	  0.073376	  0.038138	  0.107375	  0.140512	  0.064156	  0.116668	  0.185343
 -0.133755	  0.048855	  0.015258	 -0.063743	 -0.039996	 -0.004728	  0.070793	  0.024252	  0.117609	  0.144428	  0.050401	  0.088328	  0.157732
 -0.154124	  0.010538	 -0.006375	 -0.066044	 -0.039229	 -0.033733	  0.097088	  0.025699	  0.093473	  0.120944	  0.044933	  0.085890	  0.116418
 -0.133297	 -0.012110	 -0.025898	 -0.079876	 -0.020028	 -0.083221	  0.125556	  0.033327	  0.110577	  0.111950	  0.039004	  0.039790	  0.130449
 -0.157608	 -0.000874	 -0.011042	 -0.123187	 -0.026760	 -0.055177	  0.130192	  0.025200	  0.102807	  0.092740	  0.005181	  0.007917	  0.145895
 -0.174258	  0.007850	  0.019614	 -0.110205	 -0.053128	 -0.024898	  0.122800	  0.039307	  0.071451	  0.063066	 -0.028749	  0.000809	  0.158327
 -0.187186	  0.035346	  0.018030	 -0.109164	 -0.073012	  0.009613	  0.070741	  0.047062	  0.045982	  0.098967	 -0.025174	 -0.008527	  0.189117
 -0.157034	  0.024117	  0.013641	 -0.085145	 -0.054036	  0.019201	  0.053540	  0.071265	  0.022835	  0.124868	 -0.024419	  0.005015	  0.195424
 -0.130603	  0.032460	  0.016791	 -0.093625	 -0.053979	  0.009907	  0.055203	  0.042035	 -0.009422	  0.090506	 -0.027051	  0.037654	  0.196132
 -0.121784	  0.048067	  0.000243	 -0.098634	 -0.069041	 -0.011328	  0.054501	  0.021652	 -0.010234	  0.075520	 -0.046107	  0.004255	  0.203686
 -0.135757	 -0.015919	 -0.021324	 -0.068590	 -0.056368	 -0.012766	  0.032421	  0.025312	  0.001265	  0.050478	 -0.021959	 -0.011906	  0.227157
 -0.161756	 -0.030665	 -0.010492	 -0.066345	 -0.044170	 -0.044420	  0.032279	  0.009736	 -0.017896	  0.043175	 -0.038289	  0.003777	  0.299514
 -0.124829	 -0.017386	 -0.027791	 -0.057540	 -0.049952	 -0.048072	  0.032698	  0.035340	  0.033828	  0.053982	 -0.025118	  0.022959	  0.305521
 -0.100268	  0.013164	 -0.022307	 -0.063627	 -0.043519	 -0.011454	  0.017218	  0.031585	  0.055156	  0.047034	 -0.000979	  0.035408	  0.326058
 -0.128859	 -0.011669	 -0.018591	 -0.060851	 -0.038689	 -0.000490	  0.046683	  0.044093	  0.035775	  0.080698	  0.013491	  0.053799	  0.364099
 -0.158126	 -0.017913	 -0.007637	 -0.068148	 -0.036156	 -0.002888	  0.080479	  0.058410	  0.020988	  0.098886	  0.070111	  0.104624	  0.379646
 -0.141461	 -0.006290	 -0.018068	 -0.066887	 -0.014629	 -0.020411	  0.085474	  0.057481	  0.020552	  0.093764	  0.129169	  0.127523	  0.392020
 -0.099546	 -0.015409	 -0.062458	 -0.078295	 -0.003003	 -0.021643	  0.095920	  0.063545	  0.007227	  0.080855	  0.130111	  0.136486	  0.434654
 -0.059754	  0.001617	 -0.097567	 -0.086785	  0.008020	 -0.006407	  0.115558	  0.063962	  0.009821	  0.070280	  0.112896	  0.168752	  0.477204
 -0.051413	  0.014761	 -0.089625	 -0.071820	 -0.003708	 -0.034161	  0.107693	  0.061826	  0.055719	  0.106797	  0.122404	  0.216190	  0.488619
 -0.097004	  0.010191	 -0.057617	 -0.062571	 -0.034539	 -0.039611	  0.106545	  0.038253	  0.091060	  0.126689	  0.158221	  0.235383	  0.497371
 -0.105920	  0.016090	 -0.011123	 -0.077797	 -0.021211	 -0.011100	  0.095284	  0.045748	  0.101888	  0.144751	  0.188732	  0.208348	  0.449799
 -0.094560	  0.027544	 -0.019208	 -0.089379	 -0.024697	  0.000147	  0.084188	  0.066227	  0.141079	  0.189230	  0.207252	  0.198619	  0.403331
 -0.085481	  0.011269	 -0.020216	 -0.068335	 -0.016527	  0.014447	  0.084149	  0.067778	  0.168505	  0.227942	  0.226012	  0.172096	  0.378133
 -0.117153	 -0.016707	 -0.039822	 -0.075221	 -0.026493	  0.009100	  0.132216	  0.052906	  0.143050	  0.226803	  0.209868	  0.192374	  0.324371
 -0.137821	  0.012665	 -0.083900	 -0.094484	 -0.029992	 -0.031070	  0.130748	  0.047968	  0.137145	  0.206612	  0.184808	  0.164023	  0.311503
 -0.136521	  0.033954	 -0.073893	 -0.083881	  0.010577	 -0.025813	  0.133967	  0.033944	  0.147820	  0.230729	  0.172018	  0.090412	  0.295306
 -0.117976	  0.031700	 -0.022098	 -0.084829	  0.002205	  0.003261	  0.150545	  0.025586	  0.167519	  0.226459	  0.173390	  0.081431	  0.246512
 -0.076283	  0.047416	  0.036566	 -0.076056	 -0.022900	 -0.001308	  0.114335	  0.025040	  0.167714	  0.191600	  0.099484	  0.019859	  0.234554
 -0.057949	  0.018859	  0.059725	 -0.056052	 -0.022690	 -0.020753	  0.105305	  0.011422	  0.186384	  0.164003	  0.045035	 -0.049371	  0.224133
 -0.034167	  0.009585	  0.012397	 -0.044850	 -0.007776	 -0.045515	  0.126542	  0.045854	  0.194653	  0.142745	  0.016529	 -0.084171	  0.220234
 -0.046186	 -0.013825	 -0.034956	 -0.059353	 -0.021541	 -0.050093	  0.121037	  0.090996	  0.191028	  0.133914	 -0.022810	 -0.071340	  0.218290
 -0.062762	 -0.004768	 -0.041996	 -0.047321	 -0.035704	 -0.091058	  0.086921	  0.097548	  0.177140	  0.120672	 -0.070383	 -0.105093	  0.181285
 -0.043611	 -0.005972	 -0.063459	 -0.024570	 -0.043386	 -0.098050	  0.112658	  0.111140	  0.129845	  0.109933	 -0.112839	 -0.102537	  0.137182
 -0.050308	  0.019986	 -0.092091	 -0.028223	 -0.049832	 -0.074898	  0.121157	  0.127514	  0.089075	  0.098105	 -0.136681	 -0.146653	  0.131315
 -0.046690	  0.045656	 -0.042837	 -0.046222	 -0.051341	 -0.060849	  0.115422	  0.129046	  0.045922	  0.092912	 -0.161485	 -0.173250	  0.120958
 -0.047980	  0.056065	 -0.022150	 -0.053175	 -0.048467	 -0.049809	  0.098588	  0.139468	  0.046482	  0.059801	 -0.199949	 -0.204589	  0.125576
 -0.058788	  0.077949	 -0.023145	 -0.066095	 -0.034489	 -0.088797	  0.076108	  0.134486	  0.036543	 -0.005762	 -0.219955	 -0.227704	  0.103966
 -0.049753	  0.052802	 -0.012994	 -0.048100	 -0.020653	 -0.094906	  0.078743	  0.143603	  0.015969	 -0.026463	 -0.206336	 -0.232148	  0.115356
 -0.041742	  0.030750	 -0.043629	 -0.036444	 -0.038014	 -0.063180	  0.074510	  0.134663	 -0.032636	 -0.031539	 -0.233420	 -0.194347	  0.101606
 -0.019621	  0.028834	 -0.019025	 -0.019264	 -0.050241	 -0.050432	  0.094147	  0.138965	 -0.045481	 -0.062690	 -0.226681	 -0.178615	  0.099652
 -0.003242	  0.020949	 -0.034973	 -0.017819	 -0.031653	 -0.015882	  0.126519	  0.133884	 -0.064682	 -0.036645	 -0.227716	 -0.182285	  0.129317
  0.021270	  0.014279	 -0.065676	 -0.037326	 -0.025750	  0.011708	  0.127741	  0.147958	 -0.118108	 -0.046138	 -0.222124	 -0.151253	  0.142119
 -0.016776	  0.037205	 -0.057804	 -0.034105	 -0.036465	  0.004072	  0.111510	  0.146300	 -0.093030	 -0.078448	 -0.220614	 -0.126476	  0.122148
 -0.023525	  0.037640	 -0.036948	 -0.033419	 -0.007571	 -0.039093	  0.079396	  0.104977	 -0.061332	 -0.104927	 -0.222575	 -0.133198	  0.105246
 -0.012878	  0.040059	 -0.037232	 -0.015786	 -0.029815	 -0.058033	  0.091098	  0.089946	 -0.088996	 -0.121730	 -0.211614	 -0.131617	  0.039116
 -0.034683	  0.001946	 -0.016516	 -0.025943	 -0.050863	 -0.072334	  0.095256	  0.061751	 -0.096234	 -0.115731	 -0.180360	 -0.140232	 -0.000607
 -0.033788	 -0.028348	 -0.028598	 -0.029485	 -0.028228	 -0.040905	  0.119864	  0.079375	 -0.115932	 -0.102985	 -0.160572	 -0.126127	 -0.013203
 -0.007427	 -0.020905	 -0.025894	 -0.045047	 -0.022168	 -0.041260	  0.127756	  0.073476	 -0.151128	 -0.079030	 -0.135591	 -0.152416	 -0.023487
  0.028633	 -0.010633	 -0.007452	 -0.055415	 -0.023814	 -0.110362	  0.116133	  0.051776	 -0.184034	 -0.051544	 -0.085914	 -0.131853	 -0.041395
 -0.021447	 -0.063475	 -0.012665	 -0.056150	  0.015939	 -0.103855	  0.145376	  0.047377	 -0.167044	 -0.028937	 -0.078661	 -0.126084	 -0.062685
 -0.013546	 -0.073007	 -0.023474	 -0.048990	 -0.003977	 -0.106558	  0.156699	  0.050882	 -0.174050	 -0.044944	 -0.099050	 -0.120776	 -0.068296
  0.021933	 -0.072239	 -0.023578	 -0.018462	 -0.036693	 -0.098605	  0.134302	  0.062312	 -0.159533	 -0.035126	 -0.129804	 -0.165367	 -0.086444
  0.027076	 -0.078534	 -0.002931	  0.002615	 -0.044923	 -0.104751	  0.088853	  0.067306	 -0.123079	 -0.023208	 -0.133407	 -0.202338	 -0.111688
  0.036566	 -0.065616	 -0.029987	  0.007416	 -0.074163	 -0.091069	  0.074748	  0.052755	 -0.139711	  0.023321	 -0.152099	 -0.209729	 -0.143944
  0.046075	 -0.023461	 -0.061364	 -0.010894	 -0.091329	 -0.079060	  0.077032	  0.016259	 -0.120666	  0.045815	 -0.160196	 -0.226660	 -0.159566
  0.020416	  0.005437	 -0.077963	 -0.027743	 -0.051550	 -0.112289	  0.065989	  0.030173	 -0.106933	  0.049555	 -0.141056	 -0.194611	 -0.204226
  0.028389	  0.003002	 -0.106390	 -0.008252	 -0.020906	 -0.130605	  0.067585	  0.016599	 -0.095865	  0.062888	 -0.156786	 -0.192262	 -0.217607
  0.040494	 -0.019154	 -0.103725	 -0.001204	 -0.010221	 -0.106690	  0.055884	  0.011367	 -0.070091	  0.107104	 -0.167720	 -0.241594	 -0.234622
  0.049453	 -0.050732	 -0.085339	 -0.000480	 -0.036978	 -0.094244	  0.044081	  0.020051	 -0.048469	  0.125176	 -0.138263	 -0.276739	 -0.259454
  0.049697	 -0.085287	 -0.026400	  0.014338	 -0.067051	 -0.103131	  0.060913	  0.015656	 -0.016562	  0.127015	 -0.129571	 -0.242789	 -0.225293
  0.042839	 -0.085801	 -0.015353	 -0.011926	 -0.082909	 -0.075504	  0.064393	  0.004825	  0.027033	  0.129516	 -0.137502	 -0.242089	 -0.223317
  0.058367	 -0.055583	 -0.012286	 -0.039874	 -0.074648	 -0.030152	  0.061893	 -0.008460	  0.019056	  0.139475	 -0.155410	 -0.257635	 -0.239962
  0.069945	 -0.064005	 -0.010489	 -0.012777	 -0.018634	 -0.031944	  0.057874	 -0.020620	  0.023723	  0.125639	 -0.183724	 -0.296635	 -0.260383
  0.047597	 -0.058166	 -0.070347	 -0.002326	  0.013374	 -0.057074	  0.061969	  0.015645	  0.011569	  0.075612	 -0.199360	 -0.320347	 -0.229466
  0.015552	 -0.075299	 -0.075206	  0.038748	  0.006339	 -0.055031	  0.061913	  0.050085	 -0.010719	  0.019215	 -0.207876	 -0.340389	 -0.226102
  0.003155	 -0.084694	 -0.087160	  0.042890	  0.036142	 -0.030690	  0.044195	  0.076870	 -0.000602	  0.029351	 -0.236377	 -0.318551	 -0.284104
  0.031705	 -0.101436	 -0.081685	  0.034394	  0.034398	 -0.012499	  0.028101	  0.082211	  0.020091	  0.006186	 -0.250895	 -0.318827	 -0.288540
  0.062787	 -0.101561	 -0.089955	  0.064588	 -0.000160	 -0.026592	  0.038219	  0.101875	  0.028457	 -0.033067	 -0.231934	 -0.317608	 -0.285315
  0.054329	 -0.112980	 -0.070196	  0.057852	 -0.019364	 -0.081231	  0.066863	  0.083990	  0.020063	 -0.036147	 -0.263456	 -0.296273	 -0.290824
  0.020671	 -0.120550	 -0.062514	  0.063721	 -0.021193	 -0.118076	  0.062644	  0.115317	  0.019994	 -0.057250	 -0.277621	 -0.307768	 -0.287683
 -0.001164	 -0.092096	 -0.054555	  0.070107	 -0.026646	 -0.100948	  0.049156	  0.165124	 -0.016695	 -0.052797	 -0.281651	 -0.329184	 -0.285908
  0.017080	 -0.087536	 -0.035190	  0.066061	 -0.041610	 -0.081787	  0.046393	  0.139093	 -0.054217	 -0.091202	 -0.283798	 -0.338821	 -0.280246
  0.054855	 -0.101896	 -0.025305	  0.067387	 -0.026419	 -0.043988	  0.071318	  0.133603	 -0.081614	 -0.103231	 -0.248764	 -0.342451	 -0.262102
  0.063991	 -0.086557	 -0.018910	  0.032008	 -0.016357	 -0.008856	  0.033427	  0.084559	 -0.082643	 -0.104520	 -0.244119	 -0.371181	 -0.275743
  0.065847	 -0.063532	 -0.036205	 -0.001069	 -0.030390	 -0.001725	  0.024238	  0.065764	 -0.102032	 -0.147159	 -0.265773	 -0.353258	 -0.290797
  0.055164	 -0.063344	 -0.032378	 -0.010949	 -0.047146	 -0.007842	  0.059176	  0.055607	 -0.114435	 -0.172752	 -0.275231	 -0.336352	 -0.287346
  0.022532	 -0.066592	 -0.002657	  0.029876	 -0.034884	 -0.029063	  0.058561	  0.041932	 -0.104178	 -0.149578	 -0.268137	 -0.362382	 -0.259689
  0.037197	 -0.067458	  0.009361	  0.054722	 -0.031215	 -0.022035	  0.065085	  0.071727	 -0.128422	 -0.129640	 -0.278033	 -0.354703	 -0.261455
  0.021617	 -0.079961	 -0.035449	  0.063512	  0.006078	 -0.005991	  0.062636	  0.083113	 -0.160020	 -0.137266	 -0.256776	 -0.301732	 -0.231417
  0.020486	 -0.102054	 -0.044974	  0.032313	 -0.022102	 -0.027317	  0.062957	  0.104816	 -0.177207	 -0.114210	 -0.275581	 -0.263260	 -0.201373
  0.010142	 -0.103512	 -0.028527	  0.027638	 -0.008190	 -0.024770	  0.071852	  0.083318	 -0.185377	 -0.112820	 -0.265216	 -0.253878	 -0.183016
  0.029948	 -0.065571	 -0.048340	  0.032046	 -0.020780	 -0.017863	  0.088720	  0.055389	 -0.215620	 -0.110613	 -0.267703	 -0.250427	 -0.170665
  0.021169	 -0.052849	 -0.059427	  0.044232	 -0.009776	 -0.040707	  0.071828	  0.012466	 -0.181294	 -0.123002	 -0.267528	 -0.243664	 -0.170156
 -0.006834	 -0.071521	 -0.046898	  0.079535	  0.028951	 -0.044875	  0.068960	 -0.019803	 -0.114605	 -0.112726	 -0.282392	 -0.240515	 -0.184592
 -0.020103	 -0.099757	 -0.017914	  0.043223	  0.006110	 -0.043237	  0.076916	 -0.017326	 -0.121340	 -0.079239	 -0.277662	 -0.239495	 -0.186736
 -0.024039	 -0.095238	  0.024840	  0.037408	 -0.025400	 -0.053567	  0.068726	 -0.018109	 -0.103342	 -0.082300	 -0.233847	 -0.251162	 -0.132101
 -0.011927	 -0.076620	  0.023996	  0.012072	 -0.047164	 -0.055115	  0.031468	 -0.034179	 -0.098648	 -0.104775	 -0.205613	 -0.274885	 -0.132611
 -0.004393	 -0.068587	  0.033676	 -0.000581	 -0.037801	 -0.043898	  0.029663	 -0.059208	 -0.125755	 -0.122366	 -0.199392	 -0.296840	 -0.131619
  0.024548	 -0.086517	  0.014628	 -0.005184	 -0.015099	 -0.044624	  0.078493	 -0.044086	 -0.147730	 -0.100073	 -0.220000	 -0.295663	 -0.140468
  0.014204	 -0.100210	  0.029679	  0.004406	  0.015727	 -0.054379	  0.086617	 -0.054531	 -0.137974	 -0.072040	 -0.205701	 -0.255440	 -0.142909
 -0.011327	 -0.092323	  0.001672	  0.035687	  0.001674	 -0.036444	  0.079415	 -0.072537	 -0.092210	 -0.037505	 -0.188079	 -0.221355	 -0.131659
 -0.030269	 -0.046990	 -0.013446	  0.063896	  0.000963	 -0.049557	  0.084444	 -0.081994	 -0.063110	 -0.010476	 -0.175271	 -0.182906	 -0.118623
 -0.023132	 -0.041013	  0.015612	  0.059394	  0.017989	 -0.023093	  0.086698	 -0.078446	 -0.059348	 -0.020661	 -0.165869	 -0.152044	 -0.149702
 -0.024843	 -0.060701	  0.034322	  0.028489	  0.001206	 -0.039687	  0.061589	 -0.089563	 -0.095859	 -0.034743	 -0.179511	 -0.128533	 -0.139276
 -0.011795	 -0.069000	  0.018510	  0.046860	 -0.022093	 -0.051058	  0.061303	 -0.060092	 -0.108696	 -0.032715	 -0.193995	 -0.082150	 -0.132752
 -0.006836	 -0.062391	 -0.008584	  0.086827	 -0.020332	 -0.057649	  0.066766	 -0.039354	 -0.120856	 -0.000086	 -0.159586	 -0.041178	 -0.113845
 -0.013940	 -0.040743	 -0.029428	  0.075522	 -0.030037	 -0.063125	  0.068997	 -0.020001	 -0.132359	  0.003196	 -0.112555	 -0.005096	 -0.099174
 -0.038629	 -0.055532	 -0.009387	  0.092391	 -0.029219	 -0.068372	  0.080490	  0.005649	 -0.117567	  0.005662	 -0.131555	  0.006173	 -0.080759
 -0.035660	 -0.039278	  0.001830	  0.087330	 -0.024284	 -0.080311	  0.082098	  0.027913	 -0.094900	 -0.020812	 -0.119515	 -0.000895	 -0.079597
 -0.010099	 -0.025669	  0.001798	  0.074672	 -0.025693	 -0.057234	  0.091956	  0.030370	 -0.080578	 -0.046328	 -0.144101	 -0.005579	 -0.067528
 -0.019924	 -0.070161	 -0.004972	  0.057686	 -0.043595	 -0.047318	  0.078137	  0.031265	 -0.055576	 -0.038352	 -0.167279	 -0.039274	 -0.056321
 -0.019324	 -0.080703	 -0.035745	  0.057198	 -0.035323	 -0.074795	  0.044772	  0.017997	 -0.032698	 -0.029710	 -0.152217	 -0.056675	 -0.070375
 -0.001995	 -0.066749	 -0.035817	  0.068347	 -0.019764	 -0.068104	  0.034238	 -0.008287	 -0.053261	 -0.048286	 -0.106575	 -0.059376	 -0.094030
  0.001372	 -0.007809	 -0.028360	  0.067377	  0.000576	 -0.078694	  0.084097	  0.000125	 -0.042765	 -0.033827	 -0.089304	 -0.043303	 -0.102575
  0.011594	 -0.002305	 -0.037012	  0.062518	  0.007039	 -0.075493	  0.091265	 -0.007435	 -0.043900	 -0.028974	 -0.073438	 -0.024164	 -0.121857
 -0.001394	 -0.040660	 -0.059845	  0.063127	 -0.003886	 -0.067029	  0.092474	  0.005380	 -0.033463	 -0.013903	 -0.068008	 -0.046296	 -0.112223
  0.028635	 -0.048443	 -0.052649	  0.031840	 -0.018282	 -0.130333	  0.081868	 -0.011576	  0.001068	 -0.004424	 -0.068430	 -0.052834	 -0.105448
  0.048483	 -0.033458	 -0.071914	  0.032679	  0.007434	 -0.105878	  0.083957	 -0.014719	 -0.012556	 -0.038548	 -0.090836	 -0.044620	 -0.108761
  0.060801	 -0.033244	 -0.031193	  0.053841	  0.026260	 -0.071871	  0.075693	 -0.073298	 -0.027502	 -0.015546	 -0.130910	 -0.023242	 -0.104420
  0.065477	 -0.012298	  0.012053	  0.043901	  0.005118	 -0.042258	  0.065267	 -0.089552	 -0.064138	 -0.000540	 -0.106635	 -0.038313	 -0.111897
  0.028355	 -0.012591	  0.012083	  0.073431	 -0.008991	 -0.014520	  0.079298	 -0.041844	 -0.078365	  0.001266	 -0.095816	 -0.065729	 -0.113856
  0.042644	 -0.038335	  0.013496	  0.082089	 -0.020367	  0.004837	  0.082287	  0.015859	 -0.094766	 -0.001771	 -0.095159	 -0.032069	 -0.167665
  0.037913	 -0.053741	 -0.002213	  0.080598	 -0.013716	 -0.009839	  0.067419	  0.027060	 -0.098990	 -0.038287	 -0.122219	 -0.034625	 -0.164515
  0.010725	 -0.044564	  0.008938	  0.084442	 -0.000743	 -0.005577	  0.050232	  0.031043	 -0.104753	 -0.033035	 -0.122729	 -0.027231	 -0.163060
  0.004461	 -0.029470	  0.034746	  0.089531	  0.023818	 -0.023543	  0.052805	  0.028936	 -0.112786	 -0.045220	 -0.103850	 -0.035844	 -0.113991
 -0.001715	 -0.028952	  0.006577	  0.070106	  0.016172	 -0.014606	  0.079489	  0.006229	 -0.083816	 -0.070481	 -0.120582	 -0.052345	 -0.127339
  0.004997	 -0.056439	  0.005337	  0.053550	  0.004672	 -0.040698	  0.087608	  0.004965	 -0.041731	 -0.057666	 -0.123787	 -0.044016	 -0.128164
  0.013730	 -0.075863	 -0.026147	  0.053748	  0.012541	 -0.049926	  0.082853	  0.012371	 -0.050711	 -0.056426	 -0.147032	 -0.049224	 -0.122924
 -0.013827	  0.008455	 -0.036053	  0.058930	 -0.055274	  0.027177	 -0.002555	 -0.018222	 -0.005793	 -0.058664	  0.033188	 -0.020798	  0.014593
 -0.031867	  0.002247	 -0.067088	  0.057006	 -0.042977	  0.017912	 -0.010215	 -0.007489	 -0.011578	 -0.057344	  0.004635	  0.018588	  0.000914
 -0.041978	  0.024839	 -0.037240	  0.032716	  0.013413	  0.016732	 -0.016915	 -0.007060	 -0.008123	 -0.047223	 -0.026766	  0.011981	 -0.048769
 -0.040976	  0.020654	 -0.022309	  0.039722	  0.022330	  0.031419	 -0.022426	 -0.015084	  0.000633	 -0.051082	 -0.018343	  0.012605	 -0.056925
 -0.031008	  0.021020	 -0.018168	  0.047463	 -0.001058	  0.002154	 -0.028061	  0.035152	 -0.013239	 -0.038824	 -0.019712	 -0.001687	 -0.032426
 -0.051273	 -0.021148	 -0.004623	  0.048312	  0.004328	  0.001089	 -0.003888	  0.042135	 -0.002715	 -0.010066	  0.025884	 -0.009749	 -0.016754
 -0.068115	 -0.030313	 -0.004818	  0.034716	  0.028915	  0.020921	 -0.013525	  0.021766	  0.027341	 -0.009276	  0.032771	 -0.030695	 -0.028348
 -0.054617	 -0.015004	 -0.003662	  0.021103	  0.025775	  0.028540	 -0.031898	 -0.001845	  0.003691	 -0.015023	 -0.002707	 -0.033114	 -0.007579
 -0.016367	 -0.005738	 -0.018418	  0.002904	  0.034041	  0.009106	 -0.039830	 -0.016911	 -0.000044	 -0.035718	 -0.029724	 -0.038316	  0.008196
  0.021629	  0.019703	  0.003140	 -0.036981	  0.031142	  0.010764	 -0.003421	  0.011543	  0.005181	 -0.033072	  0.014369	 -0.038877	 -0.000596
  0.038055	  0.004630	  0.039331	 -0.055148	  0.037660	 -0.014134	  0.030830	  0.011723	  0.004332	  0.002476	  0.032789	 -0.007967	 -0.018591
  0.006068	  0.031746	  0.040067	 -0.046240	  0.016799	 -0.016111	  0.066602	  0.011252	 -0.005675	  0.033384	  0.015859	  0.022428	 -0.000952
  0.015782	  0.023680	  0.049883	 -0.038641	  0.010095	  0.004398	  0.040297	 -0.009336	 -0.024484	  0.038987	  0.011977	  0.018282	  0.018432
  0.000125	  0.015597	  0.055315	 -0.025853	  0.011227	 -0.002066	  0.003076	 -0.003566	 -0.032657	  0.053109	  0.003289	  0.033558	 -0.006064
  0.000020	 -0.010675	  0.005972	 -0.008500	 -0.018004	 -0.013005	  0.020847	 -0.012850	 -0.022888	  0.055592	  0.004024	  0.021398	 -0.022247
  0.015825	 -0.032646	  0.007083	 -0.020046	 -0.009027	  0.013631	  0.021068	 -0.027602	 -0.027514	  0.028330	 -0.004778	  0.017729	  0.006676
  0.024222	 -0.022781	  0.009625	 -0.033246	 -0.026963	 -0.009257	 -0.002989	 -0.022108	  0.021404	  0.018772	 -0.028483	 -0.002171	  0.042127
  0.054762	 -0.018264	 -0.001843	 -0.027993	 -0.044951	 -0.044610	 -0.003107	 -0.007592	  0.039645	  0.027582	 -0.015029	  0.009001	  0.059926
  0.076372	 -0.018320	 -0.005442	 -0.011016	 -0.037833	 -0.048085	  0.007182	  0.010748	  0.027823	  0.054897	 -0.013393	  0.009344	  0.054212
  0.097167	  0.002317	  0.009248	 -0.039207	  0.000362	 -0.036577	 -0.011071	  0.005346	  0.024659	  0.043162	 -0.019852	  0.008460	  0.034173
  0.104577	  0.001751	  0.051317	 -0.037936	  0.004547	 -0.056714	  0.023699	 -0.001445	  0.008277	  0.035321	  0.006384	  0.011241	 -0.006680
  0.072159	 -0.000650	  0.045327	 -0.020946	 -0.002485	 -0.087042	  0.048467	 -0.011119	 -0.008972	  0.057473	  0.028479	 -0.030703	  0.000413
  0.069188	  0.018077	  0.052835	 -0.054473	  0.023281	 -0.081877	  0.021428	 -0.017101	 -0.029370	  0.064463	  0.036537	 -0.032651	  0.010446
  0.078440	  0.011237	  0.010892	 -0.051046	  0.020526	 -0.078769	 -0.001168	 -0.035868	 -0.031891	  0.083141	  0.007798	 -0.015689	  0.028392
  0.089903	  0.021519	 -0.039283	 -0.070390	  0.026333	 -0.056110	  0.020454	 -0.032764	 -0.038257	  0.097223	 -0.001707	 -0.016717	  0.043097
  0.121622	 -0.003037	 -0.005463	 -0.068680	  0.024165	 -0.068701	  0.025903	 -0.024618	 -0.043815	  0.101523	 -0.004393	 -0.062789	  0.069538
  0.132166	  0.000584	  0.042316	 -0.047989	 -0.013025	 -0.066912	  0.016548	 -0.053275	 -0.023016	  0.104924	 -0.011532	 -0.082823	  0.083204
  0.134307	  0.007968	  0.072104	 -0.050722	 -0.032556	 -0.038872	  0.025890	 -0.052819	 -0.015985	  0.106597	 -0.023056	 -0.084095	  0.085412
  0.141285	 -0.007318	  0.046798	 -0.034671	 -0.063907	 -0.029485	  0.033833	 -0.022644	  0.009515	  0.099682	 -0.021121	 -0.046060	  0.070198
  0.187038	 -0.035469	  0.055277	 -0.006985	 -0.069653	 -0.017960	  0.035242	 -0.014912	 -0.002671	  0.103146	 -0.015531	 -0.056343	  0.056616
  0.224121	 -0.023115	  0.069129	  0.013705	 -0.067401	 -0.035974	  0.046087	 -0.016260	 -0.028222	  0.062739	 -0.027548	 -0.040002	  0.078496
  0.246540	  0.009808	  0.077420	  0.045158	 -0.041267	 -0.051383	  0.038969	  0.030920	 -0.047302	  0.045665	 -0.061418	 -0.026070	  0.079943
  0.227818	  0.027262	  0.074241	  0.040362	 -0.030643	 -0.040522	  0.010106	  0.048817	 -0.035439	  0.043692	 -0.033754	 -0.037698	  0.106402
  0.217983	  0.024162	  0.070443	  0.013461	 -0.013437	 -0.058175	  0.005739	  0.056851	  0.030667	  0.067428	 -0.021516	 -0.036619	  0.133438
  0.234318	  0.015998	  0.095602	  0.009349	 -0.008789	 -0.027336	  0.010356	  0.046623	  0.038743	  0.046122	  0.013581	 -0.041762	  0.131206
  0.246811	  0.002436	  0.095212	 -0.023781	 -0.043429	 -0.017027	  0.031640	  0.029344	  0.026823	  0.026078	  0.023979	 -0.030698	  0.171027
  0.274284	 -0.016026	  0.094097	 -0.041563	 -0.021606	 -0.025239	  0.031964	  0.015987	 -0.018834	  0.024823	  0.035631	 -0.025246	  0.161608
  0.307590	 -0.004466	  0.100669	 -0.067700	 -0.023387	 -0.022230	  0.014240	  0.035990	 -0.073984	 -0.004721	  0.006879	 -0.079828	  0.141140
  0.321023	 -0.023228	  0.105191	 -0.065630	 -0.025514	  0.002849	 -0.003030	  0.063897	 -0.046627	  0.002658	 -0.014813	 -0.119862	  0.155244
  0.346142	 -0.049278	  0.101275	 -0.057889	 -0.017820	 -0.000696	  0.000872	  0.062965	 -0.051769	  0.028236	 -0.008101	 -0.123939	  0.159546
  0.345001	 -0.079128	  0.060438	 -0.094054	  0.000737	 -0.014733	  0.010473	  0.064224	 -0.034964	  0.074752	  0.004135	 -0.122969	  0.135642
  0.330790	 -0.092652	  0.066085	 -0.113157	  0.002889	 -0.053841	  0.001679	  0.048600	 -0.034027	  0.047790	 -0.023229	 -0.128670	  0.091777
  0.323717	 -0.057651	  0.095171	 -0.093914	  0.010586	 -0.041396	  0.003553	  0.029236	 -0.042000	  0.022974	 -0.030919	 -0.094760	  0.105156
  0.310218	 -0.028299	  0.062889	 -0.075620	  0.025990	 -0.039153	  0.016114	  0.034959	 -0.039442	  0.015842	 -0.047397	 -0.089325	  0.107506
  0.275733	 -0.032107	  0.112829	 -0.064338	  0.037264	 -0.067436	 -0.007483	  0.027635	 -0.003545	  0.026800	 -0.049137	 -0.070408	  0.132451
  0.246548	 -0.067592	  0.128217	 -0.048695	  0.047047	 -0.078778	 -0.017564	  0.037133	  0.043426	  0.033779	 -0.018976	 -0.047881	  0.168174
  0.254582	 -0.045553	  0.084130	 -0.044451	  0.010132	 -0.088204	  0.006996	  0.075823	  0.055925	  0.037186	  0.001962	 -0.038298	  0.155390
  0.274129	 -0.054331	  0.089895	 -0.062113	  0.008896	 -0.093949	  0.026451	  0.071718	  0.058061	  0.079322	 -0.016948	 -0.058582	  0.151922
  0.279219	 -0.060335	  0.126316	 -0.071553	 -0.005516	 -0.049724	  0.033338	  0.079051	  0.031598	  0.072317	 -0.058846	 -0.093157	  0.170695
  0.269434	 -0.070910	  0.126462	 -0.059708	  0.020500	 -0.012044	  0.029059	  0.108215	 -0.007594	  0.098725	 -0.052955	 -0.118710	  0.141217
  0.272553	 -0.070292	  0.147079	 -0.013618	  0.042023	 -0.008981	  0.056129	  0.165652	 -0.019831	  0.080495	 -0.052185	 -0.117431	  0.081932
  0.279295	 -0.069868	  0.137044	 -0.036116	  0.034386	 -0.037150	  0.055755	  0.159847	 -0.023173	  0.074558	 -0.036437	 -0.113632	  0.094207
  0.286592	 -0.048196	  0.142654	 -0.057800	  0.052574	 -0.088644	  0.076021	  0.124929	 -0.021731	  0.092828	 -0.023114	 -0.107033	  0.135846
  0.279781	 -0.043599	  0.140991	 -0.076919	  0.050416	 -0.087382	  0.062164	  0.100462	 -0.008734	  0.117046	 -0.024692	 -0.068939	  0.123741
  0.270439	 -0.033883	  0.143945	 -0.057417	  0.039626	 -0.049724	  0.050800	  0.109150	 -0.007024	  0.105621	 -0.053512	 -0.047561	  0.124362
  0.262250	 -0.066518	  0.167120	 -0.059203	  0.031744	 -0.076975	  0.037232	  0.124042	 -0.009216	  0.079602	 -0.041484	 -0.047994	  0.128794
  0.253567	 -0.136929	  0.145904	 -0.060315	  0.019866	 -0.111215	  0.060233	  0.128239	 -0.044127	  0.073303	 -0.024793	 -0.065129	  0.115663
  0.217579	 -0.148474	  0.172506	 -0.074987	  0.008434	 -0.126782	  0.036282	  0.143670	 -0.063109	  0.067448	 -0.022627	 -0.093494	  0.112029
  0.243672	 -0.124118	  0.200113	 -0.068616	 -0.004157	 -0.101833	  0.022423	  0.159171	 -0.032910	  0.051297	 -0.031186	 -0.099357	  0.138896
  0.243047	 -0.091275	  0.198869	 -0.061782	 -0.011006	 -0.062442	  0.046097	  0.171283	 -0.033795	  0.097685	 -0.036351	 -0.098607	  0.139816
  0.254277	 -0.107281	  0.180182	 -0.068168	 -0.003658	 -0.059405	  0.036296	  0.128658	 -0.044241	  0.118291	 -0.043735	 -0.097808	  0.164555
  0.267626	 -0.108036	  0.188404	 -0.066928	  0.021215	 -0.057189	  0.039170	  0.120159	 -0.034980	  0.080584	 -0.062815	 -0.085967	  0.200251
  0.269588	 -0.063050	  0.149624	 -0.064890	  0.020572	 -0.050020	  0.054367	  0.130175	 -0.007091	  0.078913	 -0.059769	 -0.091951	  0.205206
  0.290129	 -0.061681	  0.138208	 -0.051737	  0.039194	 -0.067931	  0.030510	  0.119783	  0.022735	  0.107721	 -0.080476	 -0.068286	  0.215566
  0.300283	 -0.083465	  0.161763	 -0.059576	  0.063776	 -0.095636	  0.018490	  0.118685	  0.001802	  0.116814	 -0.099216	 -0.079887	  0.229780
  0.327499	 -0.080228	  0.115733	 -0.017136	  0.066839	 -0.109707	  0.030806	  0.125863	 -0.028960	  0.073821	 -0.076583	 -0.115354	  0.234520
  0.319668	 -0.114346	  0.101414	 -0.024299	  0.016571	 -0.094477	  0.043656	  0.111530	 -0.050578	  0.038040	 -0.051274	 -0.123829	  0.284965
  0.312077	 -0.145532	  0.125771	 -0.038789	  0.015313	 -0.107339	  0.047775	  0.118731	 -0.044253	  0.044334	 -0.045340	 -0.127251	  0.302201
  0.299032	 -0.162499	  0.127133	 -0.026138	  0.044807	 -0.137802	  0.042705	  0.122678	 -0.019248	  0.038767	 -0.066665	 -0.114950	  0.307616
  0.227480	 -0.158375	  0.155615	 -0.050511	  0.053032	 -0.155983	  0.007922	  0.116637	 -0.022190	  0.050208	 -0.053109	 -0.063535	  0.287847
  0.185282	 -0.152320	  0.134972	 -0.061350	  0.039933	 -0.136052	 -0.003795	  0.140689	 -0.008835	  0.056500	 -0.057003	 -0.030990	  0.270024
  0.144003	 -0.129817	  0.156750	 -0.035172	  0.041573	 -0.126737	  0.023700	  0.159949	 -0.026386	  0.050980	 -0.048980	 -0.017575	  0.275316
  0.113410	 -0.113161	  0.152249	 -0.018030	  0.060400	 -0.102187	  0.045375	  0.131078	 -0.060953	  0.042597	 -0.044427	 -0.032211	  0.275543
  0.127497	 -0.114033	  0.155513	 -0.016039	  0.107224	 -0.064978	  0.047976	  0.099986	 -0.082419	  0.068885	 -0.034661	 -0.058256	  0.264650
  0.117377	 -0.146690	  0.189860	 -0.039777	  0.091383	 -0.108953	  0.044428	  0.104996	 -0.080298	  0.107041	 -0.011229	 -0.051637	  0.285547
  0.110131	 -0.136231	  0.190476	 -0.039744	  0.065501	 -0.114851	  0.082173	  0.107352	 -0.087851	  0.126255	 -0.009031	 -0.029558	  0.289965
  0.123139	 -0.148652	  0.187451	 -0.014728	  0.081849	 -0.091722	  0.104296	  0.098051	 -0.111204	  0.134655	 -0.041982	 -0.037684	  0.251703
  0.135749	 -0.174420	  0.141409	 -0.035046	  0.108300	 -0.046021	  0.116141	  0.070011	 -0.118991	  0.117208	 -0.061947	 -0.048110	  0.234457
  0.128769	 -0.183139	  0.128137	 -0.055844	  0.101139	 -0.056190	  0.089415	  0.077512	 -0.077686	  0.084465	 -0.052900	 -0.044595	  0.211675
  0.135801	 -0.200966	  0.145947	 -0.073998	  0.069463	 -0.069092	  0.080912	  0.081119	 -0.052012	  0.071093	 -0.044762	 -0.014417	  0.221410
  0.169184	 -0.206133	  0.173661	 -0.067272	  0.069486	 -0.078634	  0.071729	  0.130689	 -0.069161	  0.060465	 -0.047958	 -0.003467	  0.237755
  0.183846	 -0.196076	  0.147114	 -0.084910	  0.036959	 -0.066208	  0.079753	  0.162849	 -0.100374	  0.044319	 -0.062106	  0.031036	  0.244748
  0.209602	 -0.162183	  0.102526	 -0.085275	  0.018898	 -0.124943	  0.094955	  0.151525	 -0.110137	  0.022222	 -0.060300	  0.038226	  0.263484
  0.189513	 -0.111334	  0.139905	 -0.053951	  0.020392	 -0.156764	  0.052890	  0.138474	 -0.064945	  0.014655	 -0.066643	  0.022751	  0.266873
  0.192303	 -0.103396	  0.148694	 -0.050673	  0.022699	 -0.152599	  0.031306	  0.127126	 -0.051793	  0.009373	 -0.064727	  0.010594	  0.269168
  0.240085	 -0.119619	  0.125889	 -0.097636	  0.041489	 -0.150757	  0.043576	  0.109578	 -0.060336	  0.022339	 -0.075006	  0.022209	  0.253452
  0.262486	 -0.138803	  0.126364	 -0.120895	  0.052028	 -0.164909	  0.013077	  0.083114	 -0.071753	  0.054004	 -0.060425	  0.035990	  0.275377
  0.255224	 -0.142161	  0.136465	 -0.099561	  0.045201	 -0.154547	 -0.004392	  0.043001	 -0.067625	  0.077681	 -0.057690	  0.051689	  0.296472
  0.206892	 -0.165592	  0.150924	 -0.072013	  0.045349	 -0.123498	  0.013582	  0.042668	 -0.072258	  0.071720	 -0.035373	  0.056845	  0.268606
  0.195108	 -0.188379	  0.175056	 -0.067626	  0.038386	 -0.137992	  0.039898	  0.073177	 -0.085250	  0.085065	 -0.009451	  0.032260	  0.231878
  0.178105	 -0.174269	  0.186782	 -0.073780	  0.050502	 -0.115412	  0.021704	  0.074046	 -0.085169	  0.072152	 -0.027587	  0.017441	  0.211067
  0.175665	 -0.177426	  0.162381	 -0.084839	  0.021746	 -0.141683	  0.008004	  0.033358	 -0.067835	  0.053730	 -0.052181	  0.035981	  0.211663
  0.148123	 -0.118636	  0.133869	 -0.087713	  0.019995	 -0.176499	  0.036206	  0.053843	 -0.076715	  0.042133	 -0.059604	  0.026430	  0.218914
  0.112860	 -0.064245	  0.085505	 -0.083564	  0.022916	 -0.201417	  0.075533	  0.074232	 -0.078441	  0.052748	 -0.062326	 -0.009922	  0.240935
  0.131930	 -0.041073	  0.106933	 -0.083443	  0.044796	 -0.200903	  0.073257	  0.044549	 -0.054991	  0.072496	 -0.071091	 -0.017178	  0.280769
  0.124254	 -0.061952	  0.076839	 -0.069379	  0.040754	 -0.199400	  0.052357	  0.022590	 -0.060522	  0.062281	 -0.074548	 -0.027678	  0.285425
  0.171082	 -0.056976	  0.069055	 -0.052846	  0.043260	 -0.200976	  0.029568	  0.030259	 -0.130168	  0.025289	 -0.040578	 -0.004645	  0.275616
  0.203413	 -0.034279	  0.084697	 -0.093842	  0.060207	 -0.162697	  0.043958	  0.019558	 -0.135903	  0.011219	 -0.018958	 -0.014309	  0.285087
  0.180175	 -0.023045	  0.131680	 -0.067996	  0.077679	 -0.164690	  0.071011	  0.030313	 -0.117040	  0.029583	 -0.003565	 -0.068161	  0.286114
  0.175935	 -0.021091	  0.148018	 -0.035264	  0.105125	 -0.157382	  0.062573	  0.049262	 -0.079468	  0.016688	  0.001714	 -0.072424	  0.294744
  0.149315	 -0.011766	  0.193269	 -0.050241	  0.095487	 -0.148603	  0.060888	  0.079418	 -0.065061	 -0.001611	 -0.013897	 -0.056230	  0.291704
  0.106005	 -0.004202	  0.197509	 -0.071738	  0.081527	 -0.134907	  0.052497	  0.080555	 -0.059982	 -0.011900	 -0.008263	 -0.030340	  0.292091
  0.084848	  0.007022	  0.213816	 -0.085143	  0.087922	 -0.144975	  0.025002	  0.077532	 -0.064682	 -0.015681	 -0.009343	 -0.052170	  0.320428
  0.061386	 -0.006780	  0.212540	 -0.057594	  0.083153	 -0.162941	  0.003610	  0.044079	 -0.057203	  0.010251	 -0.005381	 -0.052820	  0.295749
  0.113100	  0.011159	  0.181413	 -0.050591	  0.112585	 -0.163169	  0.016481	  0.027040	 -0.068449	  0.057778	 -0.050515	 -0.058347	  0.271863
  0.180314	  0.022201	  0.167500	 -0.085116	  0.130977	 -0.139231	  0.001676	  0.045507	 -0.077738	  0.057018	 -0.077012	 -0.064122	  0.266571
  0.185482	  0.025093	  0.177698	 -0.099376	  0.100460	 -0.140220	 -0.015534	  0.063142	 -0.039826	  0.064291	 -0.104801	 -0.047177	  0.261757
  0.167262	  0.003629	  0.195517	 -0.081583	  0.054295	 -0.156137	  0.029802	  0.072660	 -0.046301	  0.073297	 -0.082340	 -0.043685	  0.260410
  0.140923	 -0.022624	  0.175579	 -0.086473	  0.057049	 -0.170811	  0.038151	  0.080192	 -0.034374	  0.062805	 -0.067189	 -0.017698	  0.273076
  0.143265	  0.003837	  0.151541	 -0.093050	  0.063074	 -0.175070	  0.032677	  0.090375	 -0.055158	  0.044297	 -0.098081	 -0.038338	  0.245203
  0.172509	  0.001257	  0.149247	 -0.100530	  0.039982	 -0.159597	  0.025892	  0.120807	 -0.091837	  0.077643	 -0.050148	 -0.053113	  0.250845
  0.190659	  0.003701	  0.134945	 -0.090866	  0.059954	 -0.156360	  0.040514	  0.116594	 -0.096235	  0.099458	 -0.007575	 -0.073562	  0.274209
  0.159013	  0.001085	  0.125829	 -0.070138	  0.071613	 -0.161668	  0.062012	  0.117400	 -0.087351	  0.047576	 -0.014010	 -0.082781	  0.251960
  0.147929	 -0.017241	  0.104911	 -0.057843	  0.058749	 -0.158252	  0.034808	  0.112795	 -0.065745	  0.019914	 -0.018463	 -0.086630	  0.245778
  0.172070	  0.017145	  0.091139	 -0.053691	  0.044209	 -0.125487	  0.033086	  0.122024	 -0.053801	  0.022546	 -0.018094	 -0.104491	  0.249572
  0.174700	  0.016980	  0.053731	 -0.076905	  0.011236	 -0.132442	  0.053277	  0.137207	 -0.058980	  0.031607	 -0.008859	 -0.107327	  0.261239
  0.164210	  0.003207	  0.039354	 -0.107241	  0.000552	 -0.142745	  0.059326	  0.133283	 -0.057160	  0.017858	  0.031558	 -0.063168	  0.247515
  0.117075	  0.012539	  0.036265	 -0.092789	  0.010723	 -0.148025	  0.046367	  0.135733	 -0.027354	  0.017915	  0.023734	 -0.060803	  0.237823
  0.053907	 -0.013728	  0.043225	 -0.119231	  0.003603	 -0.158874	  0.006563	  0.118757	 -0.031810	  0.003686	  0.035986	 -0.073792	  0.233172
  0.049160	  0.008426	  0.082538	 -0.128030	  0.011749	 -0.190776	 -0.039365	  0.116955	 -0.062391	  0.012196	  0.054093	 -0.041220	  0.240937
  0.054725	  0.010396	  0.118435	 -0.088542	  0.019742	 -0.190171	 -0.035845	  0.111422	 -0.048133	  0.024551	  0.037187	 -0.023376	  0.281162
  0.050101	  0.014856	  0.140289	 -0.106375	  0.053832	 -0.155254	 -0.017296	  0.117735	 -0.023739	  0.021009	  0.018674	 -0.038766	  0.303535
  0.067489	  0.027684	  0.158448	 -0.074954	  0.081019	 -0.141538	  0.009009	  0.121818	 -0.046709	  0.009230	  0.028960	 -0.017172	  0.301990
  0.065186	  0.034067	  0.153345	 -0.045402	  0.059210	 -0.148034	 -0.006126	  0.119768	 -0.045930	  0.027491	  0.032546	  0.009593	  0.311355
  0.060414	  0.062158	  0.155385	 -0.060476	  0.059442	 -0.131515	 -0.024528	  0.148839	 -0.012105	  0.044038	 -0.008748	 -0.014543	  0.338624
  0.092107	  0.038427	  0.159865	 -0.053863	  0.093744	 -0.134895	  0.007934	  0.175506	 -0.018436	  0.026013	 -0.002167	 -0.021010	  0.352709
  0.085928	  0.027752	  0.164327	 -0.032965	  0.101491	 -0.150630	  0.022209	  0.133441	 -0.046947	  0.032804	  0.022699	 -0.028097	  0.351972
  0.087223	  0.013881	  0.160361	 -0.057273	  0.103509	 -0.135406	 -0.008635	  0.074122	 -0.076914	  0.050038	  0.025109	 -0.071874	  0.346055
  0.124857	  0.047170	  0.153115	 -0.103136	  0.084346	 -0.132813	  0.024849	  0.064854	 -0.061541	  0.054286	  0.040107	 -0.072157	  0.341684
  0.120557	  0.043866	  0.159324	 -0.096427	  0.104260	 -0.127752	  0.048979	  0.090140	 -0.057890	  0.074825	  0.063094	 -0.081560	  0.345696
  0.103952	  0.040105	  0.156986	 -0.059163	  0.123387	 -0.138374	  0.005083	  0.090387	 -0.082548	  0.100216	  0.065457	 -0.049876	  0.324579
  0.094490	  0.043457	  0.178220	 -0.069083	  0.121792	 -0.126728	 -0.019634	  0.100786	 -0.081278	  0.099541	  0.078709	 -0.033474	  0.330049
  0.095204	  0.068285	  0.169926	 -0.096746	  0.135120	 -0.112343	 -0.045330	  0.110221	 -0.101129	  0.089182	  0.070772	 -0.047341	  0.315632
  0.084351	  0.029975	  0.139902	 -0.120501	  0.123734	 -0.116790	 -0.053155	  0.130297	 -0.100149	  0.080704	  0.070042	 -0.074377	  0.335642
  0.103415	  0.005381	  0.161193	 -0.122429	  0.094057	 -0.116874	 -0.037173	  0.131542	 -0.090670	  0.057534	  0.065296	 -0.072805	  0.335472
  0.114667	 -0.006928	  0.161359	 -0.085931	  0.079413	 -0.129926	 -0.040136	  0.136383	 -0.094917	  0.036947	  0.064599	 -0.075666	  0.299507
  0.108928	 -0.019974	  0.143440	 -0.057491	  0.101612	 -0.122854	 -0.050632	  0.170805	 -0.101214	  0.039410	  0.046235	 -0.108358	  0.303203
  0.118819	 -0.000544	  0.147045	 -0.079895	  0.133075	 -0.155181	 -0.033216	  0.155390	 -0.111617	  0.020891	  0.044961	 -0.128977	  0.287143
  0.117923	  0.002149	  0.152330	 -0.113798	  0.154792	 -0.160458	 -0.000136	  0.153005	 -0.148821	  0.036668	  0.034266	 -0.116029	  0.261014
  0.070287	 -0.002836	  0.142154	 -0.074401	  0.152276	 -0.109795	 -0.011917	  0.162946	 -0.145144	  0.027614	  0.011289	 -0.068908	  0.278758
 -0.000108	 -0.003859	  0.135259	 -0.072439	  0.127439	 -0.121101	 -0.013309	  0.167403	 -0.088803	  0.030666	  0.026533	  0.008956	  0.241075
 -0.016817	 -0.024374	  0.146910	 -0.092179	  0.116753	 -0.128612	 -0.021085	  0.143643	 -0.082076	  0.023907	  0.037718	 -0.032023	  0.251996
 -0.018872	 -0.078211	  0.133295	 -0.091467	  0.082326	 -0.146328	 -0.005609	  0.167363	 -0.095455	 -0.002363	  0.060735	 -0.028845	  0.285908
 -0.013148	 -0.078899	  0.139169	 -0.105751	  0.091918	 -0.159289	 -0.003454	  0.172709	 -0.091542	 -0.012351	  0.086943	 -0.025823	  0.301704
  0.016464	 -0.047898	  0.157756	 -0.084700	  0.115227	 -0.151723	 -0.024056	  0.135836	 -0.079078	  0.000480	  0.110191	 -0.031295	  0.304186
  0.013985	 -0.076885	  0.141703	 -0.061858	  0.121574	 -0.136216	 -0.044182	  0.128648	 -0.096880	  0.013629	  0.115436	 -0.068218	  0.316662
 -0.000337	 -0.092804	  0.135581	 -0.052067	  0.108286	 -0.101701	 -0.049213	  0.130474	 -0.115318	  0.023797	  0.128057	 -0.080935	  0.291048
  0.032545	 -0.112732	  0.154185	 -0.077108	  0.081652	 -0.075640	 -0.066225	  0.120950	 -0.100379	  0.079015	  0.096283	 -0.102839	  0.266138
  0.029511	 -0.114800	  0.180706	 -0.107726	  0.087163	 -0.060996	 -0.065722	  0.134057	 -0.105976	  0.063257	  0.058890	 -0.124218	  0.293902
 -0.005223	 -0.122801	  0.187244	 -0.086716	  0.090194	 -0.069546	 -0.026380	  0.202526	 -0.115297	  0.005002	  0.074859	 -0.090864	  0.283928
 -0.039716	 -0.169233	  0.158191	 -0.078182	  0.103185	 -0.074868	 -0.020311	  0.242302	 -0.120206	 -0.000224	  0.087466	 -0.064390	  0.254674
 -0.066307	 -0.192328	  0.159204	 -0.088890	  0.132507	 -0.128299	 -0.054420	  0.236356	 -0.129565	 -0.018312	  0.114591	 -0.053570	  0.244214
 -0.041414	 -0.169646	  0.193450	 -0.076893	  0.102087	 -0.124034	 -0.032464	  0.232517	 -0.144709	 -0.037187	  0.105709	 -0.098011	  0.221998
 -0.047653	 -0.178564	  0.199819	 -0.095828	  0.082857	 -0.101324	 -0.048854	  0.217521	 -0.147830	 -0.002991	  0.121847	 -0.101098	  0.203638
 -0.043620	 -0.176753	  0.186576	 -0.077309	  0.091387	 -0.101835	 -0.056293	  0.227399	 -0.140710	  0.002704	  0.127093	 -0.112176	  0.204133
 -0.050076	 -0.145517	  0.177495	 -0.076497	  0.115459	 -0.109353	 -0.035467	  0.239538	 -0.138116	  0.025266	  0.117674	 -0.123011	  0.175546
 -0.053788	 -0.137159	  0.179800	 -0.102302	  0.099762	 -0.120997	 -0.031378	  0.241271	 -0.133118	  0.054720	  0.101549	 -0.098701	  0.193434
 -0.043709	 -0.126727	  0.183402	 -0.124182	  0.123517	 -0.109978	  0.007982	  0.202047	 -0.150618	  0.040155	  0.122299	 -0.095006	  0.187117
 -0.044716	 -0.099958	  0.165430	 -0.113477	  0.085152	 -0.126998	  0.019494	  0.165876	 -0.156417	  0.025237	  0.114475	 -0.113156	  0.154115
 -0.091166	 -0.099553	  0.200604	 -0.087684	  0.074192	 -0.107754	 -0.009995	  0.161875	 -0.153667	  0.031189	  0.110705	 -0.125539	  0.192160
 -0.143153	 -0.105681	  0.231660	 -0.110229	  0.077106	 -0.097919	 -0.018147	  0.135384	 -0.172124	  0.033294	  0.122882	 -0.127262	  0.195871
 -0.143141	 -0.118959	  0.238522	 -0.115422	  0.082192	 -0.093205	 -0.044178	  0.168393	 -0.154165	  0.052589	  0.147126	 -0.123304	  0.184525
 -0.134449	 -0.140312	  0.229459	 -0.099176	  0.114321	 -0.095106	 -0.047628	  0.185811	 -0.136428	  0.071948	  0.180948	 -0.152556	  0.152428
 -0.132660	 -0.129166	  0.203880	 -0.147817	  0.136102	 -0.098280	 -0.041216	  0.174555	 -0.131993	  0.073753	  0.194957	 -0.167111	  0.144846
 -0.139962	 -0.103085	  0.191231	 -0.163619	  0.150487	 -0.122293	 -0.065940	  0.179119	 -0.101784	  0.052801	  0.203253	 -0.185631	  0.168543
 -0.141583	 -0.091380	  0.163256	 -0.133290	  0.146427	 -0.118984	 -0.062837	  0.187777	 -0.094233	  0.087200	  0.178727	 -0.186491	  0.189791
 -0.164577	 -0.061991	  0.169938	 -0.073744	  0.137897	 -0.136745	 -0.047364	  0.195279	 -0.109898	  0.139160	  0.171646	 -0.189634	  0.187715
 -0.173526	 -0.068497	  0.173306	 -0.041463	  0.137257	 -0.126542	 -0.009122	  0.202432	 -0.111998	  0.134416	  0.150999	 -0.222569	  0.210760
 -0.151508	 -0.080891	  0.160171	 -0.042024	  0.149843	 -0.124641	 -0.033249	  0.222301	 -0.097598	  0.131671	  0.141095	 -0.237407	  0.204821
 -0.131453	 -0.083606	  0.185227	 -0.081950	  0.165492	 -0.146888	 -0.067405	  0.226607	 -0.111412	  0.106171	  0.138108	 -0.203480	  0.193226
 -0.147002	 -0.090534	  0.186745	 -0.120595	  0.147327	 -0.155048	 -0.071298	  0.218382	 -0.111358	  0.079279	  0.113391	 -0.191902	  0.179926
 -0.186641	 -0.081753	  0.176226	 -0.079957	  0.144324	 -0.132374	 -0.083670	  0.208779	 -0.094812	  0.045112	  0.102198	 -0.213871	  0.165353
 -0.210641	 -0.062159	  0.179299	 -0.062247	  0.164287	 -0.085926	 -0.102723	  0.226979	 -0.134535	  0.048513	  0.078200	 -0.193134	  0.143562
 -0.222064	 -0.073178	  0.180069	 -0.046437	  0.157110	 -0.038937	 -0.067581	  0.209983	 -0.107226	  0.058816	  0.105724	 -0.213182	  0.141219
 -0.208862	 -0.079911	  0.213066	 -0.059161	  0.146458	 -0.045157	 -0.048125	  0.201732	 -0.126836	  0.069397	  0.121350	 -0.240731	  0.171166
 -0.205337	 -0.082288	  0.192865	 -0.062082	  0.112386	 -0.082361	 -0.063707	  0.197790	 -0.140731	  0.090079	  0.142737	 -0.251776	  0.157254
 -0.179718	 -0.080635	  0.210533	 -0.059195	  0.122693	 -0.094340	 -0.079792	  0.210065	 -0.143279	  0.085311	  0.139131	 -0.259909	  0.126891
 -0.145678	 -0.079009	  0.242424	 -0.085545	  0.158910	 -0.068026	 -0.047275	  0.223780	 -0.175823	  0.064221	  0.130764	 -0.256420	  0.155488
 -0.127412	 -0.016043	  0.239803	 -0.085358	  0.198231	 -0.061403	 -0.022479	  0.219452	 -0.159334	  0.051348	  0.154971	 -0.290016	  0.138096
 -0.134566	  0.012266	  0.225369	 -0.068136	  0.190984	 -0.053828	 -0.034461	  0.216851	 -0.094906	  0.073339	  0.161730	 -0.299589	  0.132783
 -0.103863	  0.016214	  0.245617	 -0.016062	  0.181237	 -0.049165	 -0.016952	  0.211120	 -0.098931	  0.091469	  0.158916	 -0.292227	  0.135144
 -0.067413	 -0.001410	  0.250748	 -0.023764	  0.185518	 -0.080401	  0.023718	  0.200382	 -0.119696	  0.085706	  0.132156	 -0.271288	  0.168270
 -0.069807	  0.016370	  0.208860	 -0.024402	  0.158402	 -0.094272	  0.059636	  0.181488	 -0.145745	  0.080314	  0.138945	 -0.240747	  0.183841
 -0.065690	 -0.018374	  0.203017	 -0.017244	  0.134486	 -0.098801	  0.052971	  0.198091	 -0.199384	  0.073989	  0.164615	 -0.227363	  0.187032
 -0.027462	 -0.045201	  0.236724	 -0.036285	  0.165338	 -0.094002	  0.021888	  0.208984	 -0.236502	  0.057273	  0.152364	 -0.239806	  0.182884
 -0.015911	 -0.049601	  0.261260	 -0.085541	  0.170432	 -0.110398	  0.006472	  0.215137	 -0.190255	  0.060544	  0.121026	 -0.234878	  0.182367
  0.016523	 -0.042386	  0.246488	 -0.074556	  0.180545	 -0.114043	 -0.018875	  0.201531	 -0.169660	  0.043692	  0.142170	 -0.255014	  0.180629
  0.011262	 -0.044700	  0.238836	 -0.076182	  0.161085	 -0.112907	 -0.038561	  0.179357	 -0.163823	  0.034281	  0.157251	 -0.276545	  0.167123
  0.006165	 -0.026405	  0.209189	 -0.065868	  0.150694	 -0.127071	 -0.029137	  0.164889	 -0.154667	  0.056066	  0.117744	 -0.259137	  0.161669
  0.042065	 -0.012511	  0.190070	 -0.062513	  0.143778	 -0.104918	 -0.015394	  0.174097	 -0.144312	  0.076098	  0.098504	 -0.277243	  0.140063
  0.046975	 -0.014877	  0.183670	 -0.078233	  0.171295	 -0.060649	 -0.006189	  0.186358	 -0.145248	  0.092280	  0.106813	 -0.278644	  0.155638
  0.041132	 -0.021439	  0.225672	 -0.099579	  0.180383	 -0.082849	 -0.019056	  0.191508	 -0.138934	  0.079422	  0.107377	 -0.244808	  0.161803
  0.032887	 -0.053661	  0.249066	 -0.110086	  0.181959	 -0.100197	 -0.073734	  0.203501	 -0.142372	  0.115676	  0.136405	 -0.266684	  0.169579
  0.042306	 -0.015830	  0.241567	 -0.097727	  0.154159	 -0.096409	 -0.032035	  0.187493	 -0.078279	  0.122325	  0.153023	 -0.261799	  0.172195
  0.079566	  0.024317	  0.256548	 -0.098847	  0.152833	 -0.095413	  0.010208	  0.191639	 -0.078919	  0.089287	  0.144187	 -0.256523	  0.202291
  0.099402	  0.057554	  0.231577	 -0.071370	  0.127516	 -0.121432	  0.011511	  0.198498	 -0.075962	  0.077379	  0.150562	 -0.258426	  0.219443
  0.094516	  0.060615	  0.219522	 -0.069273	  0.109918	 -0.092917	  0.024015	  0.199799	 -0.057805	  0.058080	  0.162337	 -0.273684	  0.209628
  0.100971	  0.024955	  0.225007	 -0.068203	  0.129096	 -0.076802	  0.009460	  0.190414	 -0.064585	  0.051880	  0.150924	 -0.286750	  0.225740
  0.058399	  0.019633	  0.255946	 -0.057017	  0.127690	 -0.080938	  0.007621	  0.181734	 -0.065638	  0.049652	  0.151982	 -0.285138	  0.265316
  0.060627	 -0.002491	  0.269980	 -0.040717	  0.102201	 -0.054061	  0.006639	  0.150506	 -0.129569	  0.030492	  0.146196	 -0.267735	  0.295285
  0.068444	  0.031674	  0.252960	 -0.078618	  0.105100	 -0.071577	  0.013598	  0.129040	 -0.128290	  0.058703	  0.156138	 -0.271729	  0.274642
  0.101688	  0.087180	  0.211699	 -0.093114	  0.109297	 -0.063466	 -0.008128	  0.130081	 -0.096739	  0.060115	  0.183692	 -0.297503	  0.268855
  0.112354	  0.100008	  0.217420	 -0.080088	  0.098459	 -0.084695	 -0.025662	  0.119904	 -0.080571	  0.052372	  0.168286	 -0.265075	  0.277366
  0.089838	  0.073728	  0.263833	 -0.063670	  0.123586	 -0.117360	 -0.050885	  0.138248	 -0.110855	  0.042856	  0.172826	 -0.298382	  0.270815
  0.137110	  0.098563	  0.272692	 -0.036279	  0.143720	 -0.127555	 -0.032944	  0.136272	 -0.099535	  0.056601	  0.181501	 -0.337176	  0.259924
  0.143632	  0.088757	  0.278031	 -0.050322	  0.106385	 -0.147370	 -0.005729	  0.148768	 -0.105216	  0.084074	  0.164384	 -0.303501	  0.246906
  0.148217	  0.078842	  0.226216	 -0.056283	  0.122048	 -0.188224	 -0.038479	  0.146691	 -0.103722	  0.064356	  0.167583	 -0.311343	  0.264962
  0.135552	  0.087392	  0.225036	 -0.057690	  0.150985	 -0.180128	 -0.053077	  0.145647	 -0.122982	  0.020945	  0.156684	 -0.330140	  0.273598
  0.177103	  0.073200	  0.212922	 -0.039833	  0.155110	 -0.184036	 -0.039777	  0.149289	 -0.128650	  0.017435	  0.130269	 -0.344895	  0.299081
  0.199873	  0.054308	  0.210299	 -0.043426	  0.173756	 -0.163403	  0.004974	  0.167544	 -0.122938	  0.025534	  0.093906	 -0.355338	  0.290498
  0.210709	  0.040607	  0.212924	 -0.088933	  0.168428	 -0.131506	  0.021824	  0.182830	 -0.088019	  0.050478	  0.108551	 -0.334448	  0.297203
  0.223356	  0.036342	  0.188780	 -0.078293	  0.167622	 -0.126033	  0.023101	  0.195201	 -0.079595	  0.036807	  0.122576	 -0.308329	  0.333851
