# Supplementary material for: A fluorescent photoimmunoconjugate for imaging of cholesteatoma
Source: Sci Rep. 2022 Nov 19;12:19905. doi: 10.1038/s41598-022-22072-9 (PMC9675863; doi:10.1038/s41598-022-22072-9)
Supplement: Supplementary file 2 — Supplementary Information 2. [file 41598_2022_22072_MOESM2_ESM.zip › Data/ABR-57-1]

:RUN-1	LEVEL SWEEP	TEMP:NaN	6/11/2018	11:48 AM	NaNHR:
:SW EAR: R	SW FREQ: 5.66	# AVERAGES: 512	REP RATE (/sec): 40	DRIVER: RS Tweeter	SAMPLE (�sec): 40	
:NOTES-
:CHAMBER-CH4B-PXI
:CFTS Version: V2.7.2 (R850)
:LEVELS:20;25;30;35;40;45;50;55;60;65;70;75;80;
:DATA
  0.026203	 -0.051399	  0.012480	 -0.024885	 -0.044361	  0.004600	 -0.043846	 -0.056501	  0.039706	 -0.025496	 -0.001385	 -0.014390	  0.035025
  0.014770	 -0.011483	  0.017148	 -0.073768	 -0.031283	 -0.012926	 -0.030607	 -0.063017	  0.002413	 -0.007620	  0.001386	 -0.011853	  0.039311
  0.030656	  0.004778	  0.003533	 -0.075400	  0.005018	 -0.061585	 -0.021174	 -0.044570	 -0.020377	 -0.022256	 -0.016056	 -0.028432	  0.047535
  0.030630	 -0.026191	 -0.003433	 -0.065315	 -0.007317	 -0.055531	 -0.002729	 -0.071838	 -0.017454	 -0.027215	 -0.005419	 -0.003435	  0.041393
  0.020336	 -0.012645	 -0.010714	 -0.050359	 -0.024964	 -0.042511	  0.017844	 -0.077458	  0.014173	 -0.009067	  0.008185	 -0.022365	  0.057164
  0.004281	 -0.011230	 -0.034768	 -0.008318	 -0.051797	 -0.023636	  0.013068	 -0.088549	  0.011608	 -0.001324	 -0.034696	 -0.035250	  0.038495
 -0.008496	 -0.006505	 -0.012486	 -0.000991	 -0.064339	 -0.030259	 -0.012412	 -0.058892	  0.029117	 -0.020652	 -0.030907	 -0.032718	  0.016973
  0.000494	  0.033911	  0.007414	  0.002090	 -0.024820	  0.013382	 -0.000125	 -0.029970	  0.050376	 -0.020618	 -0.030053	 -0.024391	  0.042081
 -0.003838	  0.053201	 -0.011528	  0.032466	 -0.005834	  0.028426	 -0.016332	  0.005267	  0.047528	  0.027144	 -0.021152	  0.032096	  0.038836
 -0.039010	  0.006163	 -0.001580	  0.039377	 -0.016444	  0.007818	 -0.013049	  0.036430	  0.055588	  0.026012	 -0.015373	  0.032489	  0.005519
 -0.042116	 -0.005942	 -0.024499	  0.010674	 -0.013619	  0.029561	 -0.013233	  0.028592	  0.020782	  0.015810	 -0.024944	  0.031567	 -0.025621
 -0.003727	 -0.022071	 -0.036052	 -0.013655	 -0.003293	  0.034502	  0.008426	  0.026732	  0.002405	  0.008546	 -0.002705	  0.030219	 -0.027391
 -0.042706	 -0.014026	  0.006149	  0.015609	  0.014619	  0.034096	 -0.010750	  0.010584	  0.022505	  0.026141	  0.002296	  0.031449	 -0.033142
 -0.048448	  0.006084	  0.010515	  0.018052	  0.017060	  0.015644	  0.003034	 -0.000137	  0.007974	  0.007524	 -0.010588	  0.038387	 -0.037427
 -0.021593	  0.000371	  0.008529	  0.045039	  0.025865	 -0.027223	  0.003193	  0.013283	 -0.021346	 -0.020309	  0.020666	  0.014065	 -0.038540
 -0.008274	  0.007927	  0.017775	  0.045019	  0.044775	  0.007562	  0.017403	  0.036038	 -0.050530	 -0.005328	  0.043803	 -0.000808	 -0.057484
  0.011617	 -0.006875	  0.034828	  0.030584	  0.024902	  0.035493	  0.024565	  0.054414	 -0.053236	  0.007981	  0.019047	 -0.004762	 -0.073752
  0.028975	  0.002358	  0.008347	  0.016705	  0.054553	  0.014100	  0.035542	  0.087432	 -0.058863	 -0.011834	  0.037324	 -0.031326	 -0.056878
  0.030903	  0.028798	  0.004804	  0.026372	  0.056473	  0.015786	  0.016046	  0.100356	 -0.045649	  0.007892	  0.028707	 -0.018176	 -0.007428
  0.019343	  0.024777	  0.003537	  0.030705	  0.044802	  0.012700	  0.025138	  0.091806	 -0.036721	  0.044668	  0.031865	  0.017635	 -0.004670
  0.012802	  0.007245	 -0.012896	  0.040919	  0.037546	  0.012100	  0.026398	  0.109320	 -0.020392	  0.057516	  0.027334	  0.023009	  0.014398
  0.023537	 -0.000074	 -0.026778	  0.047251	  0.032878	  0.025838	 -0.020479	  0.094531	 -0.033723	  0.028020	  0.037094	  0.044795	  0.066243
  0.009637	 -0.030612	 -0.031722	  0.065916	  0.055469	 -0.011736	 -0.036347	  0.108829	  0.016874	  0.015349	  0.026599	  0.050985	  0.065143
 -0.031399	 -0.059104	 -0.050477	  0.050299	  0.058800	 -0.047981	 -0.026249	  0.077780	  0.014770	 -0.013856	  0.007949	  0.037232	  0.048492
 -0.025725	 -0.017171	 -0.081971	  0.039443	  0.028234	 -0.056726	 -0.011054	  0.086612	  0.004830	  0.026688	  0.003993	  0.031061	  0.041543
  0.013227	  0.005627	 -0.098007	  0.022409	  0.011543	 -0.015336	 -0.018410	  0.117272	  0.062632	  0.053429	  0.002049	  0.036918	  0.066254
  0.019849	 -0.003491	 -0.072865	 -0.016429	 -0.005894	  0.014365	 -0.052366	  0.145847	  0.044233	  0.051744	  0.020539	  0.078176	  0.068347
 -0.017892	 -0.005758	 -0.038367	  0.002907	 -0.017131	 -0.015726	 -0.088935	  0.121533	  0.032792	  0.071049	  0.044346	  0.113517	  0.048007
 -0.028751	  0.024646	 -0.043046	  0.001151	  0.000909	 -0.035236	 -0.088393	  0.128263	  0.027063	  0.065525	  0.003905	  0.125421	  0.028829
 -0.023769	  0.028174	 -0.046886	 -0.000102	  0.048218	 -0.071299	 -0.079252	  0.167667	 -0.020489	  0.089796	 -0.022315	  0.115925	  0.012707
 -0.030714	  0.027441	 -0.041142	  0.026370	  0.086509	 -0.109127	 -0.090378	  0.140099	 -0.047856	  0.097138	 -0.003103	  0.132101	 -0.008968
 -0.033757	  0.044637	 -0.027755	  0.039744	  0.081273	 -0.101854	 -0.094921	  0.138310	 -0.067986	  0.101592	  0.017279	  0.140261	  0.020902
 -0.040649	  0.055301	 -0.018457	  0.052350	  0.061153	 -0.089101	 -0.094559	  0.174972	 -0.012889	  0.074362	  0.019505	  0.118614	  0.031443
 -0.024659	  0.056546	 -0.029532	  0.044842	  0.103199	 -0.059942	 -0.087104	  0.155619	 -0.010863	  0.035649	  0.004775	  0.099519	  0.019964
 -0.007646	  0.054620	 -0.017121	  0.015277	  0.138767	 -0.090184	 -0.106864	  0.137481	 -0.039412	  0.025347	  0.019411	  0.090967	  0.014195
 -0.000931	  0.052616	  0.011287	 -0.007783	  0.125855	 -0.069244	 -0.088457	  0.140419	 -0.026540	  0.016376	  0.034889	  0.093626	  0.041279
 -0.025545	  0.057878	 -0.025960	  0.019025	  0.106198	 -0.068049	 -0.073703	  0.128208	 -0.012776	  0.044830	  0.036796	  0.124543	  0.100678
 -0.053196	  0.048203	 -0.053279	  0.024314	  0.111082	 -0.072664	 -0.092482	  0.143689	 -0.017562	  0.059028	  0.027233	  0.181172	  0.129412
 -0.063097	  0.029940	 -0.057020	  0.001573	  0.097758	 -0.050122	 -0.102304	  0.143938	 -0.003434	  0.047949	  0.069339	  0.247034	  0.144246
 -0.057619	  0.030996	 -0.066611	  0.002147	  0.074328	 -0.058686	 -0.087046	  0.177873	 -0.001560	  0.047679	  0.101484	  0.239407	  0.167246
 -0.049849	  0.052504	 -0.074322	  0.012012	  0.082752	 -0.052489	 -0.100559	  0.181029	 -0.000041	  0.059596	  0.124961	  0.230407	  0.141625
 -0.061247	  0.032739	 -0.099816	  0.019648	  0.076594	 -0.059555	 -0.084913	  0.187722	 -0.017287	  0.075857	  0.133582	  0.200585	  0.122511
 -0.046557	  0.002149	 -0.115431	  0.011062	  0.076564	 -0.078598	 -0.109840	  0.250190	 -0.032773	  0.062237	  0.120750	  0.171213	  0.104322
 -0.039117	  0.002262	 -0.064021	  0.016023	  0.097106	 -0.038133	 -0.128229	  0.243212	 -0.018524	  0.048556	  0.099038	  0.155963	  0.063110
 -0.021553	 -0.025864	 -0.048110	 -0.012351	  0.121066	 -0.027260	 -0.111131	  0.240179	 -0.021551	  0.030630	  0.076690	  0.105741	  0.040082
 -0.029230	 -0.038335	 -0.033313	 -0.032011	  0.117921	 -0.040164	 -0.120503	  0.246022	 -0.065954	  0.007673	  0.049547	  0.086342	  0.015057
 -0.040498	 -0.029164	 -0.046185	 -0.026174	  0.099940	 -0.009370	 -0.078854	  0.272117	 -0.068495	 -0.021913	  0.028983	  0.063517	 -0.057709
 -0.045508	 -0.033607	 -0.047236	 -0.000271	  0.082339	  0.002759	 -0.044886	  0.283018	 -0.075649	 -0.051460	 -0.019314	  0.036134	 -0.094878
 -0.051359	 -0.034009	 -0.053348	 -0.021260	  0.065661	 -0.001445	 -0.016523	  0.272785	 -0.099647	 -0.045746	 -0.055718	 -0.008202	 -0.149258
 -0.044664	 -0.036565	 -0.038527	 -0.041743	  0.045064	  0.032284	  0.034285	  0.291156	 -0.116628	 -0.065259	 -0.112572	 -0.049349	 -0.192792
 -0.025707	 -0.022690	 -0.044373	 -0.056791	  0.043052	  0.023637	  0.033427	  0.235212	 -0.158813	 -0.098153	 -0.156618	 -0.089917	 -0.210578
 -0.032343	 -0.036747	 -0.018088	 -0.062972	  0.069589	  0.021318	 -0.006946	  0.157983	 -0.185725	 -0.098338	 -0.164666	 -0.098661	 -0.181234
 -0.047657	 -0.063415	 -0.018845	 -0.047866	  0.066956	  0.023123	 -0.016278	  0.141000	 -0.222248	 -0.122756	 -0.168697	 -0.102824	 -0.174781
 -0.036040	 -0.075622	 -0.029899	 -0.046426	  0.072667	  0.006473	 -0.079171	  0.120676	 -0.241942	 -0.168566	 -0.167854	 -0.102318	 -0.166328
 -0.037809	 -0.056454	 -0.033227	 -0.028081	  0.095287	  0.000220	 -0.146081	  0.114750	 -0.265792	 -0.210814	 -0.174881	 -0.108120	 -0.170250
 -0.033797	 -0.039458	 -0.028995	 -0.039919	  0.116898	 -0.012368	 -0.177866	  0.108337	 -0.299572	 -0.240056	 -0.155666	 -0.116650	 -0.152208
 -0.013737	 -0.040444	 -0.045509	 -0.089570	  0.122001	 -0.024563	 -0.163055	  0.104371	 -0.335930	 -0.243067	 -0.118664	 -0.088052	 -0.153412
 -0.010776	 -0.025402	 -0.090816	 -0.124882	  0.114544	 -0.045674	 -0.194957	  0.097172	 -0.378966	 -0.232403	 -0.101541	 -0.038328	 -0.124052
 -0.033347	 -0.046654	 -0.073518	 -0.084080	  0.088588	 -0.081302	 -0.240372	  0.074829	 -0.356251	 -0.193556	 -0.097083	  0.021477	 -0.014409
  0.006876	 -0.043433	 -0.045209	 -0.074232	  0.036695	 -0.101601	 -0.254316	  0.076977	 -0.314679	 -0.172261	 -0.046644	  0.067763	  0.014098
  0.018174	 -0.014398	 -0.035512	 -0.109089	  0.025511	 -0.107581	 -0.258248	  0.059604	 -0.295181	 -0.114686	  0.002925	  0.085182	  0.072826
 -0.026178	  0.010748	 -0.048648	 -0.114385	 -0.016553	 -0.152464	 -0.237149	  0.062122	 -0.246429	 -0.041233	  0.076910	  0.101657	  0.080289
 -0.043876	  0.008007	 -0.053241	 -0.113250	 -0.008946	 -0.186731	 -0.234143	  0.090635	 -0.176046	 -0.012527	  0.121629	  0.098506	  0.102761
 -0.034293	 -0.008047	 -0.050837	 -0.131238	 -0.001264	 -0.178302	 -0.241095	  0.086495	 -0.123310	  0.002468	  0.157188	  0.099391	  0.064254
 -0.046707	 -0.027519	 -0.049064	 -0.155508	  0.008860	 -0.175850	 -0.223509	  0.087880	 -0.110444	  0.022620	  0.193249	  0.127644	  0.071501
 -0.071444	 -0.051560	 -0.068452	 -0.189031	 -0.020842	 -0.161032	 -0.212652	  0.184070	 -0.086042	  0.045747	  0.222081	  0.137154	  0.073493
 -0.081819	 -0.062614	 -0.076875	 -0.201660	 -0.044043	 -0.130114	 -0.158939	  0.238124	 -0.045453	  0.071234	  0.245056	  0.123426	  0.112602
 -0.076097	 -0.070634	 -0.071140	 -0.189727	 -0.022403	 -0.095436	 -0.115349	  0.269878	  0.006524	  0.101577	  0.234524	  0.160139	  0.136973
 -0.052447	 -0.066855	 -0.072235	 -0.186606	  0.009453	 -0.081212	 -0.116143	  0.309888	  0.038059	  0.111075	  0.197944	  0.147804	  0.143852
 -0.021298	 -0.077805	 -0.081028	 -0.212427	  0.020156	 -0.028255	 -0.111766	  0.327854	  0.034255	  0.137133	  0.169054	  0.142349	  0.168707
 -0.016495	 -0.081801	 -0.110704	 -0.192678	  0.040436	 -0.013369	 -0.064936	  0.322771	 -0.015284	  0.132436	  0.143844	  0.154201	  0.207303
 -0.062271	 -0.096569	 -0.097822	 -0.158061	  0.030620	 -0.011108	 -0.025820	  0.334631	 -0.023602	  0.132621	  0.152514	  0.155334	  0.167855
 -0.076923	 -0.096605	 -0.114051	 -0.113610	  0.063934	 -0.031670	 -0.002661	  0.345328	 -0.022900	  0.149023	  0.110332	  0.122371	  0.121046
 -0.081389	 -0.105156	 -0.157324	 -0.077108	  0.112273	 -0.058496	  0.022234	  0.327956	 -0.063063	  0.180662	  0.084492	  0.076148	  0.102586
 -0.096083	 -0.100253	 -0.164283	 -0.076818	  0.100443	 -0.043271	  0.030352	  0.334517	 -0.073852	  0.188637	  0.090788	  0.063476	  0.048048
 -0.084278	 -0.081970	 -0.153767	 -0.128007	  0.109869	 -0.048878	 -0.004796	  0.352902	 -0.084858	  0.138777	  0.081631	  0.058460	  0.024205
 -0.039561	 -0.109097	 -0.136742	 -0.103654	  0.083019	 -0.050695	 -0.013499	  0.324320	 -0.107437	  0.115477	  0.064520	  0.027799	 -0.027976
 -0.005127	 -0.111891	 -0.120431	 -0.081521	  0.100213	 -0.058250	 -0.041736	  0.330756	 -0.131315	  0.102572	  0.040073	 -0.037655	 -0.039409
 -0.017712	 -0.113564	 -0.123317	 -0.081177	  0.104194	 -0.066513	 -0.074151	  0.302749	 -0.163653	  0.058433	  0.033838	 -0.032578	 -0.029628
 -0.051993	 -0.106505	 -0.140700	 -0.071547	  0.059383	 -0.074878	 -0.056858	  0.269076	 -0.214924	  0.051796	  0.042262	  0.007380	 -0.017092
 -0.099978	 -0.069813	 -0.174910	 -0.055598	  0.058683	 -0.093416	 -0.062566	  0.253420	 -0.223112	  0.042473	  0.029327	 -0.000033	 -0.041530
 -0.090968	 -0.083292	 -0.183959	 -0.026582	  0.040884	 -0.137198	 -0.080182	  0.235689	 -0.262399	  0.041124	  0.022983	  0.008270	 -0.058378
 -0.084000	 -0.061275	 -0.190854	 -0.043369	  0.069291	 -0.147322	 -0.106914	  0.178652	 -0.286638	  0.037021	  0.014181	  0.024024	 -0.030655
 -0.087492	 -0.068875	 -0.200524	 -0.024827	  0.098379	 -0.132235	 -0.108301	  0.140141	 -0.247564	  0.053042	  0.032699	  0.035267	 -0.031490
 -0.069220	 -0.062331	 -0.192745	 -0.037216	  0.090073	 -0.140301	 -0.102718	  0.145774	 -0.237591	  0.064127	  0.055391	  0.108071	 -0.037530
 -0.118369	 -0.026018	 -0.184733	 -0.000166	  0.051415	 -0.163905	 -0.090892	  0.185161	 -0.230505	  0.091779	  0.080901	  0.131541	 -0.054830
 -0.102359	 -0.030643	 -0.172454	  0.021203	  0.021264	 -0.163049	 -0.084119	  0.185163	 -0.247295	  0.114558	  0.086331	  0.153987	 -0.071279
 -0.097886	 -0.056386	 -0.183013	  0.043601	  0.017881	 -0.191375	 -0.103480	  0.182742	 -0.232374	  0.166363	  0.095028	  0.159149	 -0.083559
 -0.083395	 -0.075250	 -0.181886	  0.044586	  0.029237	 -0.189185	 -0.132405	  0.208411	 -0.189257	  0.190314	  0.123125	  0.161579	 -0.050730
 -0.075486	 -0.081909	 -0.192731	  0.021049	 -0.035534	 -0.157622	 -0.166053	  0.189344	 -0.173294	  0.155514	  0.108638	  0.157009	 -0.017578
 -0.092070	 -0.084322	 -0.152035	  0.028280	 -0.063131	 -0.145047	 -0.151155	  0.165215	 -0.147647	  0.155568	  0.094193	  0.136118	 -0.046180
 -0.075716	 -0.073969	 -0.107845	  0.028502	 -0.085835	 -0.153992	 -0.109311	  0.188457	 -0.091596	  0.166083	  0.098379	  0.121596	 -0.038616
 -0.067766	 -0.039271	 -0.123627	  0.006031	 -0.094101	 -0.152328	 -0.112620	  0.208914	 -0.090637	  0.167813	  0.119166	  0.137741	  0.011286
 -0.023351	 -0.064462	 -0.134979	 -0.015448	 -0.089282	 -0.173636	 -0.104076	  0.201394	 -0.094284	  0.153019	  0.087915	  0.155565	  0.021419
 -0.035790	 -0.069314	 -0.153058	 -0.006132	 -0.051755	 -0.182070	 -0.085611	  0.213051	 -0.141051	  0.190962	  0.083730	  0.124203	 -0.005074
 -0.045445	 -0.071847	 -0.132390	  0.000380	 -0.073871	 -0.162147	 -0.087735	  0.225814	 -0.163633	  0.185065	  0.079334	  0.091188	 -0.046480
 -0.057042	 -0.097092	 -0.124108	 -0.010596	 -0.077769	 -0.135983	 -0.119133	  0.270501	 -0.143369	  0.202464	  0.070033	  0.093172	 -0.088771
 -0.069300	 -0.110072	 -0.160334	  0.022146	 -0.089150	 -0.166782	 -0.131216	  0.295865	 -0.129437	  0.192929	  0.065918	  0.049113	 -0.123136
 -0.072548	 -0.065253	 -0.170324	  0.033564	 -0.100061	 -0.152483	 -0.168143	  0.285631	 -0.122132	  0.174992	  0.068119	  0.046501	 -0.103496
 -0.061925	 -0.080269	 -0.172010	  0.031182	 -0.103202	 -0.143735	 -0.215872	  0.266990	 -0.156584	  0.159328	  0.058959	  0.027200	 -0.109074
 -0.052389	 -0.095362	 -0.154162	  0.055802	 -0.084388	 -0.123369	 -0.200854	  0.249488	 -0.204853	  0.154550	  0.029388	  0.009506	 -0.122210
 -0.056166	 -0.119632	 -0.170301	  0.067383	 -0.080495	 -0.121002	 -0.228470	  0.243370	 -0.216708	  0.156190	  0.030003	  0.000894	 -0.103694
 -0.046185	 -0.119419	 -0.155426	  0.074553	 -0.097240	 -0.151505	 -0.239323	  0.242987	 -0.179045	  0.178027	  0.023913	 -0.002885	 -0.096858
 -0.033892	 -0.115916	 -0.162042	  0.066054	 -0.064226	 -0.145012	 -0.232262	  0.261228	 -0.224975	  0.177926	  0.041713	 -0.033341	 -0.080250
 -0.073614	 -0.090749	 -0.171918	  0.061103	 -0.071633	 -0.165232	 -0.225911	  0.247016	 -0.245570	  0.153829	  0.042606	 -0.016062	 -0.077424
 -0.088310	 -0.056004	 -0.196359	  0.029249	 -0.075009	 -0.151673	 -0.202378	  0.203871	 -0.266742	  0.153731	  0.048281	  0.037462	 -0.082772
 -0.118420	 -0.039475	 -0.140848	  0.000261	 -0.056848	 -0.123411	 -0.187763	  0.146377	 -0.282430	  0.161301	  0.040383	  0.057078	 -0.044227
 -0.092456	 -0.054206	 -0.111987	  0.014980	 -0.075026	 -0.108362	 -0.162257	  0.083723	 -0.283746	  0.145167	  0.043840	  0.067792	 -0.058598
 -0.048103	 -0.084096	 -0.120519	  0.047148	 -0.060584	 -0.110348	 -0.163625	  0.119588	 -0.300138	  0.143830	  0.042871	  0.067312	 -0.034371
 -0.030870	 -0.098265	 -0.106793	  0.068549	 -0.057454	 -0.115052	 -0.172449	  0.152649	 -0.282133	  0.161069	  0.079012	  0.119519	 -0.004826
 -0.030604	 -0.092447	 -0.123738	  0.047279	 -0.081080	 -0.127262	 -0.206783	  0.193447	 -0.258077	  0.193163	  0.062288	  0.123914	  0.031357
 -0.061957	 -0.082260	 -0.118563	  0.027970	 -0.084709	 -0.129221	 -0.245094	  0.171585	 -0.242508	  0.226455	  0.062683	  0.151079	  0.040541
 -0.063049	 -0.094022	 -0.108636	  0.051572	 -0.093459	 -0.116090	 -0.247415	  0.153899	 -0.214898	  0.217529	  0.093965	  0.167982	  0.040308
 -0.061717	 -0.105809	 -0.095438	  0.102286	 -0.090003	 -0.104401	 -0.245287	  0.157211	 -0.175907	  0.245280	  0.089307	  0.172883	  0.046889
 -0.093107	 -0.083517	 -0.113259	  0.083692	 -0.098527	 -0.113267	 -0.216543	  0.158976	 -0.150610	  0.263032	  0.097858	  0.173207	  0.056417
 -0.125903	 -0.069783	 -0.136606	  0.072162	 -0.108715	 -0.118678	 -0.173871	  0.157263	 -0.144629	  0.286508	  0.112930	  0.175728	  0.076926
 -0.126221	 -0.059911	 -0.101112	  0.051958	 -0.139013	 -0.151309	 -0.171262	  0.173242	 -0.091516	  0.275648	  0.163895	  0.220375	  0.053035
 -0.111597	 -0.070338	 -0.111019	  0.059579	 -0.116309	 -0.131210	 -0.154392	  0.178529	 -0.069206	  0.302785	  0.159166	  0.222354	  0.032874
 -0.097966	 -0.044244	 -0.129313	  0.039517	 -0.102148	 -0.112254	 -0.132996	  0.200887	 -0.092338	  0.307221	  0.144580	  0.212431	  0.055635
 -0.099562	 -0.009657	 -0.114363	  0.034613	 -0.110218	 -0.131390	 -0.133989	  0.196692	 -0.090899	  0.316891	  0.148159	  0.214383	  0.092805
 -0.105668	 -0.014053	 -0.108681	  0.017913	 -0.096973	 -0.102408	 -0.137739	  0.180443	 -0.078934	  0.319789	  0.167899	  0.216275	  0.062880
 -0.125165	 -0.002207	 -0.123071	  0.030470	 -0.080164	 -0.044467	 -0.155822	  0.209754	 -0.049617	  0.339301	  0.179400	  0.215470	  0.002618
 -0.120702	  0.019446	 -0.108683	  0.009505	 -0.090678	 -0.027925	 -0.121273	  0.226437	 -0.020715	  0.333529	  0.182944	  0.182971	 -0.020723
 -0.129537	  0.014212	 -0.101755	  0.008548	 -0.069014	 -0.033872	 -0.097293	  0.215794	 -0.033019	  0.311194	  0.181335	  0.159851	 -0.035445
 -0.152235	  0.023190	 -0.116379	  0.021017	 -0.054237	 -0.028243	 -0.091694	  0.204069	 -0.044709	  0.271321	  0.175465	  0.136528	 -0.041648
 -0.122093	  0.018810	 -0.123515	  0.041781	 -0.040351	 -0.001425	 -0.048650	  0.194551	 -0.064113	  0.265006	  0.146017	  0.138783	 -0.051512
 -0.111050	  0.021070	 -0.134793	  0.031668	 -0.067330	  0.000128	 -0.033517	  0.216878	 -0.108245	  0.211044	  0.121006	  0.120416	 -0.099061
 -0.116680	  0.039919	 -0.120722	  0.047080	 -0.058070	  0.019777	 -0.011011	  0.226715	 -0.126607	  0.192884	  0.107899	  0.072539	 -0.126497
 -0.071704	  0.071916	 -0.149096	  0.096677	 -0.027199	  0.047795	 -0.003218	  0.194226	 -0.151882	  0.219416	  0.114029	  0.032555	 -0.139303
 -0.064391	  0.092032	 -0.158933	  0.096558	 -0.023142	  0.009717	 -0.021112	  0.174465	 -0.192298	  0.223668	  0.077695	  0.003800	 -0.154277
 -0.086475	  0.063742	 -0.157651	  0.089889	 -0.012107	  0.021735	 -0.007250	  0.151015	 -0.180345	  0.204991	  0.071670	  0.002410	 -0.178200
 -0.071450	  0.057415	 -0.151371	  0.064509	 -0.016338	  0.053729	 -0.000523	  0.130160	 -0.186752	  0.180705	  0.066039	  0.016656	 -0.180840
 -0.084274	  0.046407	 -0.129290	  0.053080	 -0.022271	  0.060527	 -0.035163	  0.116423	 -0.171188	  0.137196	  0.055439	  0.034507	 -0.202511
 -0.090982	  0.057308	 -0.093299	  0.070812	 -0.032964	  0.050700	 -0.055442	  0.092146	 -0.179994	  0.103734	  0.067601	  0.012659	 -0.202525
 -0.089429	  0.021372	 -0.078415	  0.075010	 -0.052919	  0.033147	 -0.053597	  0.069025	 -0.189025	  0.083873	  0.061905	 -0.011409	 -0.161332
 -0.090092	  0.000749	 -0.082042	  0.099297	 -0.056797	  0.017611	 -0.057820	  0.068718	 -0.196878	  0.089854	  0.071745	 -0.026282	 -0.196068
 -0.108437	 -0.009567	 -0.083758	  0.085919	 -0.096027	  0.000687	 -0.070638	  0.051986	 -0.177668	  0.102787	  0.051590	 -0.083111	 -0.183457
 -0.145445	  0.019521	 -0.095923	  0.085079	 -0.106412	 -0.015143	 -0.091693	  0.055653	 -0.188431	  0.095880	  0.054910	 -0.089199	 -0.158320
 -0.152347	  0.053710	 -0.073991	  0.125098	 -0.095647	 -0.032028	 -0.090401	  0.049887	 -0.227583	  0.080035	  0.039478	 -0.074993	 -0.164431
 -0.158560	  0.080480	 -0.061572	  0.119511	 -0.111765	 -0.045814	 -0.092252	  0.024909	 -0.206832	  0.032836	  0.006546	 -0.086305	 -0.178668
 -0.135334	  0.075817	 -0.053719	  0.116706	 -0.124915	 -0.064452	 -0.074166	  0.028084	 -0.173641	  0.018151	  0.015862	 -0.072987	 -0.171833
 -0.140440	  0.045735	 -0.014935	  0.130952	 -0.140406	 -0.094193	 -0.041600	  0.010469	 -0.162372	 -0.010366	  0.010150	 -0.052779	 -0.139864
 -0.143762	  0.043086	 -0.012252	  0.124273	 -0.145025	 -0.129511	 -0.026789	  0.025787	 -0.202695	 -0.018947	  0.000743	 -0.072161	 -0.122754
 -0.125241	  0.065047	 -0.007853	  0.095841	 -0.143892	 -0.116646	 -0.039871	  0.048227	 -0.191566	 -0.039251	 -0.016548	 -0.031837	 -0.063445
 -0.132541	  0.026335	 -0.029672	  0.115518	 -0.135860	 -0.100396	 -0.060488	  0.033591	 -0.158528	 -0.018020	 -0.025104	  0.041921	 -0.023182
 -0.122367	 -0.027107	 -0.075094	  0.143750	 -0.168360	 -0.089791	 -0.042871	  0.020144	 -0.155838	  0.021735	  0.001417	  0.081082	 -0.028997
 -0.109270	 -0.030608	 -0.090926	  0.153350	 -0.192284	 -0.092021	 -0.026758	  0.018474	 -0.169670	  0.021249	  0.016001	  0.117132	 -0.019769
 -0.106255	 -0.054035	 -0.088458	  0.164366	 -0.182694	 -0.085590	 -0.025797	  0.024468	 -0.144683	  0.045462	  0.056698	  0.115499	 -0.000209
 -0.107244	 -0.038183	 -0.075949	  0.134824	 -0.172500	 -0.088111	 -0.019572	  0.035392	 -0.096244	  0.090451	  0.090405	  0.089114	 -0.005231
 -0.063981	 -0.025605	 -0.064658	  0.140340	 -0.151994	 -0.094970	 -0.008889	  0.029807	 -0.041788	  0.159766	  0.144581	  0.086043	 -0.016068
 -0.040469	 -0.039633	 -0.065539	  0.162250	 -0.161991	 -0.100996	 -0.030906	  0.028335	 -0.003300	  0.185659	  0.164765	  0.119065	 -0.013897
 -0.029355	 -0.030315	 -0.078127	  0.139058	 -0.194127	 -0.121181	 -0.046148	  0.036474	  0.049334	  0.208465	  0.181200	  0.107790	 -0.053753
 -0.031533	 -0.003228	 -0.085837	  0.081110	 -0.208293	 -0.101508	 -0.042136	  0.050067	  0.050524	  0.216228	  0.141124	  0.068297	 -0.098606
 -0.001944	  0.014929	 -0.101858	  0.050935	 -0.192476	 -0.099419	 -0.027966	  0.093602	  0.029394	  0.212338	  0.107123	  0.023618	 -0.125546
 -0.008521	  0.058954	 -0.144426	  0.080507	 -0.180756	 -0.092367	  0.016804	  0.105232	  0.017193	  0.218296	  0.048287	 -0.009072	 -0.169063
  0.008043	  0.060241	 -0.133546	  0.099491	 -0.229399	 -0.081338	  0.061615	  0.110958	  0.015674	  0.201814	 -0.020150	 -0.026070	 -0.202516
 -0.001994	  0.056286	 -0.122913	  0.086491	 -0.231119	 -0.025602	  0.062184	  0.088868	  0.006043	  0.145172	 -0.039125	 -0.034495	 -0.199806
 -0.054820	  0.075566	 -0.134838	  0.101962	 -0.264751	  0.018372	  0.023127	  0.092712	 -0.017131	  0.117219	 -0.053998	 -0.054957	 -0.199537
 -0.066079	  0.067953	 -0.122791	  0.095237	 -0.256359	  0.022948	 -0.015187	  0.059522	 -0.041926	  0.063561	 -0.087593	 -0.065314	 -0.196486
 -0.029092	  0.086177	 -0.083256	  0.118410	 -0.255394	  0.016115	 -0.010334	  0.022883	 -0.052116	  0.037788	 -0.134049	 -0.084381	 -0.157378
 -0.018783	  0.107152	 -0.053362	  0.125065	 -0.245117	  0.049021	 -0.049773	  0.024112	 -0.091705	  0.029695	 -0.166733	 -0.066316	 -0.130408
 -0.009730	  0.097986	 -0.039379	  0.114563	 -0.214622	  0.061647	 -0.050732	  0.013721	 -0.142577	  0.004986	 -0.133924	 -0.043002	 -0.097379
  0.010300	  0.036414	 -0.040027	  0.119359	 -0.192190	  0.049925	 -0.106946	  0.002310	 -0.145757	  0.012861	 -0.119278	 -0.035702	 -0.070670
 -0.016132	  0.010960	 -0.033882	  0.100914	 -0.193774	  0.052409	 -0.136597	 -0.014277	 -0.161580	  0.037034	 -0.078126	  0.019160	 -0.021898
 -0.024049	 -0.016594	 -0.037113	  0.119339	 -0.223242	  0.032673	 -0.133756	 -0.058705	 -0.152690	  0.016583	 -0.076621	  0.045909	  0.010473
  0.008368	 -0.005445	 -0.042660	  0.150988	 -0.211020	 -0.005818	 -0.113618	 -0.065941	 -0.159573	  0.034506	 -0.035783	  0.106079	  0.039503
  0.027726	  0.012141	 -0.057177	  0.135087	 -0.196486	 -0.017299	 -0.129519	 -0.081303	 -0.142075	  0.031085	 -0.017951	  0.098858	  0.038065
 -0.011886	  0.006894	 -0.082729	  0.141648	 -0.181164	 -0.053378	 -0.137817	 -0.065199	 -0.118039	  0.039843	  0.041178	  0.103928	  0.014751
 -0.024871	 -0.014869	 -0.082869	  0.103176	 -0.216992	 -0.056919	 -0.120915	 -0.036052	 -0.070941	  0.071796	  0.102909	  0.141755	 -0.010263
 -0.037588	 -0.005302	 -0.070393	  0.114516	 -0.237256	 -0.069831	 -0.126068	 -0.029305	 -0.044435	  0.103677	  0.145100	  0.154518	 -0.020452
 -0.055543	  0.016691	 -0.066080	  0.088808	 -0.237976	 -0.033456	 -0.106972	 -0.026901	 -0.049707	  0.160477	  0.186501	  0.133052	 -0.036694
 -0.052406	 -0.001242	 -0.050781	  0.051833	 -0.227046	 -0.029402	 -0.093225	 -0.028767	  0.001529	  0.187057	  0.213879	  0.114347	 -0.071793
 -0.024997	 -0.000890	 -0.037223	  0.060298	 -0.179315	 -0.052464	 -0.083340	  0.015944	  0.047314	  0.178153	  0.185917	  0.099781	 -0.136894
 -0.025678	 -0.009542	 -0.054327	  0.071172	 -0.166705	 -0.044115	 -0.053858	  0.071979	  0.052976	  0.205475	  0.148667	  0.075542	 -0.201267
 -0.045255	  0.014935	 -0.044661	  0.049091	 -0.166571	 -0.019059	 -0.018545	  0.130060	  0.082650	  0.222659	  0.130629	  0.075855	 -0.212226
 -0.054284	  0.015951	 -0.039567	  0.039177	 -0.163984	  0.019255	  0.015341	  0.130089	  0.101198	  0.201063	  0.091635	  0.037384	 -0.221560
 -0.045857	  0.028533	 -0.048947	  0.048558	 -0.143841	  0.015513	  0.068493	  0.163786	  0.086773	  0.198577	  0.053791	 -0.012601	 -0.225427
 -0.025544	  0.027955	 -0.050178	  0.026595	 -0.190279	  0.010237	  0.121140	  0.146214	  0.096601	  0.198369	  0.026831	 -0.039183	 -0.229112
 -0.047863	  0.055719	 -0.030472	  0.027939	 -0.179773	  0.046778	  0.149368	  0.124065	  0.088339	  0.151440	  0.025912	 -0.106850	 -0.216604
 -0.042722	  0.079240	 -0.042358	  0.060259	 -0.155769	  0.073745	  0.124836	  0.112853	  0.028193	  0.121415	 -0.036435	 -0.108324	 -0.190930
 -0.039507	  0.036668	 -0.075391	  0.081341	 -0.146717	  0.065524	  0.064912	  0.089014	 -0.016465	  0.086143	 -0.051168	 -0.112362	 -0.179806
 -0.049318	  0.036150	 -0.080647	  0.082247	 -0.111580	  0.073385	  0.032631	  0.064181	 -0.022333	  0.058340	 -0.059527	 -0.137165	 -0.190559
 -0.074916	  0.041372	 -0.081728	  0.096081	 -0.084283	  0.062018	  0.018573	  0.045236	  0.008355	  0.025818	 -0.070165	 -0.118545	 -0.163322
 -0.050616	  0.013032	 -0.074782	  0.088299	 -0.048427	  0.050513	 -0.022864	  0.042876	 -0.011082	  0.013681	 -0.054935	 -0.097204	 -0.149412
 -0.031211	  0.034370	 -0.099251	  0.079865	 -0.027669	  0.032587	 -0.057458	  0.020255	 -0.035741	  0.010412	 -0.024203	 -0.080504	 -0.137603
 -0.029657	  0.034816	 -0.094125	  0.046839	 -0.034045	  0.044298	 -0.047758	  0.040224	 -0.036538	  0.021978	 -0.045894	 -0.068391	 -0.113925
 -0.040258	  0.014264	 -0.063881	  0.070176	 -0.055828	  0.086363	 -0.043708	  0.030632	 -0.053055	 -0.007510	 -0.054614	 -0.059637	 -0.092255
 -0.067545	  0.011497	 -0.058123	  0.074522	 -0.026664	  0.110634	 -0.083930	  0.029432	 -0.034952	  0.006803	 -0.043962	 -0.038143	 -0.114089
 -0.077361	  0.023793	 -0.043352	  0.078314	  0.021649	  0.087086	 -0.126151	  0.024192	 -0.027576	 -0.009622	 -0.069306	 -0.027981	 -0.113230
 -0.061522	  0.005595	 -0.028321	  0.074497	  0.001509	  0.044856	 -0.148626	  0.025475	 -0.034739	  0.011585	 -0.088262	 -0.009739	 -0.095978
 -0.054210	  0.015087	 -0.014348	  0.056805	 -0.030927	  0.027068	 -0.155871	  0.033478	 -0.029318	  0.018494	 -0.111406	  0.004906	 -0.110610
 -0.048268	 -0.012778	 -0.020378	  0.038203	 -0.085185	  0.003603	 -0.187748	  0.022278	 -0.020354	  0.002091	 -0.123831	 -0.004691	 -0.129331
 -0.041172	 -0.047830	 -0.052539	  0.026657	 -0.077042	  0.009494	 -0.170291	  0.022101	 -0.039756	 -0.021598	 -0.116688	  0.000733	 -0.112350
 -0.016405	 -0.023455	 -0.075329	  0.020197	 -0.065986	 -0.009196	 -0.123912	 -0.028134	 -0.039227	 -0.025296	 -0.101017	 -0.011733	 -0.092295
 -0.014218	 -0.036599	 -0.067365	  0.027212	 -0.079683	 -0.013619	 -0.122179	 -0.037451	 -0.067187	  0.006034	 -0.098882	 -0.017465	 -0.081493
 -0.025323	 -0.054613	 -0.064223	  0.062487	 -0.103269	  0.001615	 -0.115355	 -0.033795	 -0.053903	  0.015870	 -0.090010	 -0.005023	 -0.086787
 -0.030749	 -0.072593	 -0.083342	  0.065945	 -0.091137	  0.001328	 -0.087252	 -0.017529	 -0.052124	  0.019568	 -0.088153	 -0.030482	 -0.076342
 -0.044936	 -0.068217	 -0.115082	  0.047847	 -0.050171	 -0.005421	 -0.068508	 -0.014506	 -0.073947	  0.012127	 -0.098651	 -0.039196	 -0.054279
 -0.051847	 -0.030439	 -0.128123	  0.069977	 -0.016292	 -0.000920	 -0.069720	 -0.021867	 -0.024454	 -0.021210	 -0.099840	 -0.025879	 -0.035246
 -0.042586	 -0.008907	 -0.096415	  0.089177	 -0.021568	  0.032737	 -0.050208	 -0.029728	  0.002750	  0.001973	 -0.092492	 -0.056171	 -0.044410
 -0.051253	  0.001446	 -0.083010	  0.133129	 -0.024181	  0.056315	 -0.036252	  0.004764	 -0.005305	  0.001018	 -0.077214	 -0.054335	 -0.035342
 -0.046653	 -0.011945	 -0.114276	  0.143000	 -0.037228	  0.043513	 -0.053628	  0.016788	  0.018394	 -0.015925	 -0.087815	 -0.039171	 -0.049173
 -0.034514	 -0.002223	 -0.158500	  0.117116	 -0.052673	  0.029337	 -0.058682	  0.024864	  0.004101	  0.015598	 -0.082006	 -0.023984	 -0.065451
 -0.029145	  0.033907	 -0.145249	  0.078046	 -0.042516	  0.047007	 -0.043126	  0.034400	 -0.001423	 -0.006682	 -0.066190	  0.020418	 -0.081342
 -0.038931	 -0.003060	 -0.160404	  0.069470	 -0.037414	  0.034620	 -0.028402	  0.008323	  0.008070	 -0.044796	 -0.058737	  0.033703	 -0.105018
 -0.062570	 -0.007018	 -0.154083	  0.070827	 -0.049101	 -0.008822	 -0.015470	  0.011428	 -0.003872	 -0.024257	 -0.043574	  0.036797	 -0.122549
 -0.046315	  0.008401	 -0.127883	  0.043416	 -0.068997	 -0.004251	 -0.003796	  0.023915	 -0.027665	  0.001029	 -0.026300	  0.024105	 -0.101447
 -0.058847	  0.007038	 -0.083754	  0.014586	 -0.057468	  0.010432	 -0.003131	  0.021289	 -0.057099	  0.020363	 -0.008245	  0.027087	 -0.061497
 -0.044546	 -0.002633	 -0.093777	  0.011749	 -0.063366	  0.003891	  0.009803	 -0.015795	 -0.053701	  0.048271	  0.017145	  0.027571	 -0.031126
 -0.061627	  0.012010	 -0.126909	  0.022021	 -0.072064	 -0.002404	  0.008258	 -0.009947	 -0.033004	  0.070392	 -0.009185	  0.013463	 -0.024328
 -0.040997	  0.011626	 -0.148632	  0.013521	 -0.052674	 -0.005383	  0.015356	  0.007571	  0.004569	  0.052412	 -0.007137	  0.012697	 -0.016615
  0.000855	 -0.009200	 -0.174537	 -0.000937	 -0.065819	 -0.043851	  0.016787	  0.017040	 -0.011451	  0.036215	  0.018876	  0.028998	 -0.033487
 -0.029469	  0.011474	 -0.033833	 -0.029174	  0.010054	  0.023715	 -0.002120	  0.022031	  0.008722	 -0.037513	  0.041130	 -0.075126	  0.048130
 -0.022988	 -0.004714	 -0.018740	 -0.003840	 -0.028523	  0.019033	  0.005622	  0.016536	 -0.003583	 -0.025433	  0.035666	 -0.066208	  0.023990
 -0.031329	 -0.007664	  0.009546	 -0.021977	 -0.036781	 -0.008549	  0.009119	  0.013556	 -0.040954	  0.006707	  0.018275	 -0.009210	  0.050375
 -0.018313	 -0.007518	  0.003554	 -0.018012	 -0.032304	 -0.005186	 -0.041860	  0.022953	 -0.031465	  0.013253	 -0.020501	 -0.009255	  0.057897
 -0.001363	  0.015637	  0.001409	 -0.037495	 -0.044995	  0.011232	 -0.054387	  0.040722	 -0.022486	  0.032311	 -0.004668	 -0.050518	  0.050275
 -0.062739	  0.044754	  0.006951	 -0.053651	 -0.015602	 -0.010520	 -0.044626	  0.071221	 -0.029883	  0.045306	 -0.003322	 -0.028768	  0.061929
 -0.071189	  0.034466	  0.011835	 -0.040748	  0.014357	 -0.025337	 -0.036559	  0.062500	 -0.009601	  0.055668	  0.005357	 -0.011114	  0.071612
 -0.054185	  0.001763	 -0.015355	 -0.021875	 -0.011888	 -0.044258	 -0.022752	  0.044876	 -0.024023	  0.041190	 -0.005700	  0.002604	  0.037415
 -0.017345	 -0.021204	 -0.023532	  0.017297	 -0.037652	 -0.030030	 -0.033342	  0.020139	 -0.030766	  0.052106	 -0.046808	 -0.015219	  0.009220
 -0.021110	 -0.002825	  0.012605	  0.038538	 -0.012148	 -0.002786	  0.009747	  0.009785	 -0.033811	  0.063943	 -0.045529	 -0.007514	 -0.006937
 -0.010062	  0.015581	  0.027275	  0.024300	 -0.002049	  0.012274	  0.022759	 -0.009744	 -0.007530	  0.052443	 -0.047656	 -0.020352	 -0.026068
  0.043410	  0.007997	  0.036728	  0.024395	  0.015850	  0.036712	 -0.004103	 -0.037992	 -0.009681	  0.035621	 -0.033237	  0.021146	 -0.077167
  0.033647	  0.027206	  0.009602	  0.001167	  0.032171	  0.005069	 -0.003988	 -0.051173	  0.015088	  0.022291	  0.029882	  0.063748	 -0.021143
  0.030650	 -0.005051	 -0.011318	  0.019810	  0.046352	 -0.015941	  0.021869	 -0.052761	  0.055142	  0.013193	  0.049007	  0.058411	 -0.002485
  0.032958	 -0.019316	 -0.004530	  0.037673	  0.044982	 -0.028350	  0.026600	 -0.060140	  0.048081	 -0.021203	  0.019471	  0.021862	 -0.077884
  0.044232	 -0.004258	  0.006464	  0.047721	  0.040779	 -0.017786	  0.050367	 -0.048930	  0.042941	 -0.034130	 -0.007758	  0.035599	 -0.084366
  0.058728	 -0.004040	 -0.003019	  0.004649	  0.021364	  0.031243	  0.056381	 -0.000582	  0.027662	 -0.027495	  0.044051	  0.087766	  0.022825
  0.044488	 -0.012456	 -0.019716	  0.012126	 -0.012253	  0.049374	  0.038438	 -0.008726	  0.020917	 -0.050177	  0.041987	  0.095690	  0.096368
  0.035505	 -0.027966	 -0.003226	  0.005306	 -0.007662	  0.013927	  0.020463	 -0.028816	  0.021498	 -0.099007	 -0.031310	 -0.024701	 -0.073003
  0.016474	 -0.041863	  0.007300	 -0.006211	  0.015949	 -0.013835	 -0.017628	 -0.025456	  0.003732	 -0.139073	 -0.038336	 -0.068843	 -0.160982
  0.000680	 -0.025430	 -0.015473	 -0.005624	 -0.003139	 -0.014008	 -0.000805	 -0.036171	  0.015941	 -0.109273	  0.052812	  0.035961	  0.051696
  0.013702	 -0.050724	 -0.030163	 -0.041267	  0.009314	  0.002451	  0.032674	 -0.033242	  0.045198	 -0.096075	  0.092443	  0.086786	  0.156338
  0.043207	 -0.016603	 -0.047538	 -0.057886	  0.028928	  0.015762	  0.027073	 -0.035778	  0.042413	 -0.120226	  0.018264	  0.018544	 -0.007916
  0.045078	  0.003348	 -0.052783	 -0.096518	  0.012692	 -0.010921	 -0.013134	 -0.032805	  0.040932	 -0.130428	 -0.078953	 -0.084658	 -0.158449
  0.036025	  0.001605	 -0.072117	 -0.072291	  0.010347	  0.024342	 -0.010774	 -0.031462	  0.045654	 -0.117227	 -0.054547	 -0.019515	  0.020488
  0.051765	  0.003744	 -0.124677	 -0.071402	  0.060809	  0.002149	  0.010017	 -0.036004	  0.071025	 -0.063967	 -0.000849	  0.050537	  0.204390
  0.054407	 -0.003319	 -0.130233	 -0.058100	  0.054150	 -0.022204	 -0.000706	 -0.051358	  0.047878	 -0.083485	 -0.037266	  0.023224	  0.138440
  0.024960	 -0.020594	 -0.143455	 -0.038086	  0.040880	 -0.036367	 -0.025020	 -0.082025	  0.019070	 -0.098948	 -0.101116	 -0.055146	 -0.048201
  0.041548	 -0.039078	 -0.128105	 -0.040639	  0.031931	 -0.053854	 -0.007878	 -0.094559	  0.005737	 -0.116513	 -0.115317	 -0.036127	 -0.031693
  0.066241	 -0.048602	 -0.104969	  0.007627	  0.058282	 -0.066580	 -0.003808	 -0.047790	  0.049161	 -0.125372	 -0.068374	  0.094462	  0.107598
  0.073677	 -0.028754	 -0.107429	  0.035179	  0.078064	 -0.061496	 -0.007878	 -0.049138	  0.048952	 -0.108384	 -0.086735	  0.094952	  0.130572
  0.047202	 -0.023264	 -0.094610	  0.000935	  0.076843	 -0.067168	  0.008148	 -0.082521	  0.001120	 -0.112828	 -0.127349	  0.008697	  0.022207
  0.029399	 -0.016283	 -0.096458	 -0.035896	  0.077537	 -0.064927	  0.001929	 -0.075079	 -0.022916	 -0.127168	 -0.146649	 -0.051847	 -0.099268
  0.037781	  0.004726	 -0.094017	 -0.023517	  0.066574	 -0.053615	  0.026387	 -0.056721	  0.018131	 -0.113013	 -0.094145	 -0.024867	 -0.030189
  0.044475	  0.008023	 -0.108159	 -0.020049	  0.100529	 -0.052809	  0.063074	 -0.068802	  0.041334	 -0.088462	  0.005964	  0.048807	  0.120467
  0.019705	  0.008387	 -0.111129	 -0.029568	  0.120166	 -0.041391	  0.045004	 -0.065355	 -0.007473	 -0.078007	  0.047365	  0.019876	  0.097772
  0.008646	  0.030980	 -0.105878	 -0.037668	  0.130800	 -0.063463	  0.050044	 -0.053384	 -0.033404	 -0.146259	 -0.049140	 -0.100014	 -0.087071
 -0.000337	  0.041661	 -0.151143	 -0.021684	  0.102494	 -0.042453	  0.027461	 -0.076116	 -0.037571	 -0.206151	 -0.085317	 -0.096081	 -0.128374
  0.000045	  0.038822	 -0.154397	 -0.013273	  0.074581	 -0.069240	  0.024492	 -0.073711	 -0.039449	 -0.188451	 -0.037579	  0.015675	  0.022389
  0.015926	  0.046983	 -0.146819	 -0.007720	  0.122719	 -0.057515	  0.031930	 -0.052300	 -0.020215	 -0.149460	 -0.017006	  0.106527	  0.121820
  0.031133	  0.019210	 -0.139193	 -0.028939	  0.108285	 -0.068525	  0.037993	 -0.030845	 -0.011458	 -0.175807	 -0.067322	  0.031481	 -0.009441
  0.049650	 -0.032352	 -0.147118	 -0.055296	  0.073772	 -0.065911	  0.020388	 -0.051645	 -0.008472	 -0.255836	 -0.082113	 -0.047890	 -0.133630
  0.036801	 -0.003469	 -0.115703	 -0.072187	  0.030162	 -0.068308	  0.000556	 -0.080040	 -0.006090	 -0.224951	 -0.006101	  0.014233	 -0.036119
  0.038837	 -0.045184	 -0.079188	 -0.068386	  0.041551	 -0.088018	 -0.018883	 -0.102647	  0.014688	 -0.197063	  0.049081	  0.049616	  0.122737
  0.049150	 -0.050419	 -0.027537	 -0.095373	  0.038607	 -0.088127	 -0.016706	 -0.076985	  0.008271	 -0.228315	  0.045340	  0.037254	  0.060894
  0.068151	 -0.036939	 -0.037011	 -0.106808	  0.055992	 -0.105988	 -0.005381	 -0.076103	  0.010346	 -0.272057	 -0.028914	 -0.018256	 -0.087006
  0.057499	 -0.015536	 -0.060482	 -0.080904	  0.073879	 -0.094610	 -0.018321	 -0.039459	  0.005916	 -0.309428	 -0.060236	  0.024157	 -0.071245
  0.048086	 -0.013941	 -0.063860	 -0.077312	  0.072279	 -0.103922	 -0.029787	 -0.035921	  0.006171	 -0.321948	 -0.015625	  0.084025	  0.081194
  0.042109	 -0.053396	 -0.069959	 -0.091381	  0.074112	 -0.095970	 -0.003819	 -0.046782	  0.037619	 -0.346925	 -0.006145	  0.099636	  0.091677
  0.043341	 -0.044832	 -0.073193	 -0.101911	  0.058090	 -0.092770	  0.013818	 -0.071209	  0.042299	 -0.369502	 -0.011788	  0.050781	 -0.022807
  0.052317	 -0.016351	 -0.053406	 -0.118682	  0.086092	 -0.123959	  0.010133	 -0.081003	  0.001861	 -0.340285	 -0.029909	  0.004788	 -0.099954
  0.035104	 -0.021435	 -0.073055	 -0.115544	  0.102270	 -0.115422	  0.023120	 -0.083622	 -0.024659	 -0.317511	 -0.011288	  0.017346	 -0.022627
  0.007186	 -0.017139	 -0.057330	 -0.115626	  0.121320	 -0.083401	  0.022960	 -0.055697	 -0.035668	 -0.317168	  0.014283	  0.035649	  0.070801
  0.003018	  0.012867	 -0.023431	 -0.124207	  0.116989	 -0.093481	  0.017643	 -0.076689	 -0.034679	 -0.326718	  0.004219	  0.043873	  0.005975
  0.004170	 -0.009525	 -0.059141	 -0.143874	  0.118989	 -0.085056	  0.006118	 -0.088102	 -0.045231	 -0.359898	 -0.021969	 -0.025230	 -0.078829
  0.030241	 -0.003468	 -0.054835	 -0.175272	  0.135889	 -0.082711	 -0.012045	 -0.050277	 -0.042371	 -0.367242	 -0.027425	 -0.011067	 -0.051072
  0.066238	  0.016653	 -0.055702	 -0.212972	  0.144017	 -0.084226	  0.014588	 -0.080366	 -0.010186	 -0.335582	  0.015984	  0.058362	  0.076418
  0.058222	  0.030554	 -0.050369	 -0.222498	  0.159075	 -0.084858	  0.003575	 -0.088204	  0.006735	 -0.312013	  0.035212	  0.085959	  0.050314
  0.078025	  0.064423	 -0.044853	 -0.219638	  0.154250	 -0.083053	 -0.013593	 -0.064748	  0.028756	 -0.304955	  0.017417	  0.025899	 -0.019983
  0.034674	  0.045186	 -0.060455	 -0.230137	  0.160952	 -0.116386	 -0.003031	 -0.037210	  0.037022	 -0.291633	  0.006483	  0.030327	 -0.031933
 -0.002904	 -0.009378	 -0.067223	 -0.243797	  0.151480	 -0.129829	  0.023580	 -0.032178	  0.029975	 -0.257625	 -0.005994	  0.078042	  0.069442
  0.034363	 -0.037603	 -0.059519	 -0.232961	  0.158561	 -0.126966	  0.020483	 -0.071686	  0.044171	 -0.177947	  0.010886	  0.085163	  0.121407
  0.041499	 -0.046726	 -0.092903	 -0.233466	  0.157478	 -0.131003	  0.027985	 -0.103257	  0.013248	 -0.211699	  0.006076	  0.022639	  0.047269
  0.015624	 -0.014308	 -0.133608	 -0.222864	  0.159159	 -0.128227	  0.040325	 -0.101353	 -0.005285	 -0.254529	 -0.034186	  0.002999	 -0.033057
  0.001405	  0.028054	 -0.114075	 -0.179439	  0.134218	 -0.114482	 -0.002593	 -0.029135	  0.004161	 -0.238981	 -0.005402	  0.010993	  0.008654
 -0.006449	  0.020200	 -0.138108	 -0.180191	  0.135066	 -0.093978	 -0.002764	  0.012515	 -0.012115	 -0.190186	  0.023566	  0.072292	  0.070296
 -0.020877	 -0.035530	 -0.124572	 -0.192639	  0.157345	 -0.126357	 -0.007929	  0.037570	 -0.020955	 -0.179305	 -0.028670	  0.073016	  0.019405
 -0.015337	 -0.067133	 -0.140296	 -0.198557	  0.180901	 -0.152843	 -0.007961	  0.025160	 -0.026865	 -0.198208	 -0.048027	  0.034076	 -0.047378
  0.001740	 -0.051961	 -0.105398	 -0.181048	  0.215876	 -0.169729	 -0.011343	 -0.009225	 -0.009154	 -0.221754	 -0.008376	  0.034295	 -0.006270
  0.030407	 -0.034416	 -0.060711	 -0.156275	  0.208385	 -0.162116	 -0.035794	 -0.014227	 -0.015067	 -0.226360	  0.025885	  0.075078	  0.065211
  0.044664	 -0.039532	 -0.040463	 -0.153238	  0.190016	 -0.138792	 -0.023223	 -0.047955	 -0.042918	 -0.210783	  0.028911	  0.066044	  0.026686
  0.049498	 -0.020339	 -0.024818	 -0.161217	  0.183313	 -0.115908	 -0.031084	 -0.032163	 -0.063344	 -0.184692	 -0.000325	  0.023651	 -0.064403
  0.030681	 -0.030577	 -0.027734	 -0.137658	  0.201051	 -0.102217	 -0.045837	 -0.015973	 -0.051091	 -0.144833	  0.004512	  0.006238	 -0.093387
  0.033433	 -0.055517	 -0.060839	 -0.126492	  0.230882	 -0.108026	 -0.043331	  0.007109	 -0.044412	 -0.101268	  0.008446	  0.048001	  0.004970
  0.040654	 -0.018847	 -0.069895	 -0.106714	  0.214043	 -0.124340	 -0.048685	 -0.003536	 -0.008767	 -0.056318	  0.012336	  0.039803	  0.085593
  0.017320	 -0.012505	 -0.073302	 -0.093947	  0.185653	 -0.157645	 -0.057763	 -0.013195	 -0.014758	 -0.081295	 -0.004784	 -0.022990	 -0.024222
 -0.003970	 -0.023916	 -0.087322	 -0.075193	  0.184877	 -0.172109	 -0.037464	 -0.023883	 -0.008212	 -0.127053	 -0.034573	 -0.077441	 -0.127789
 -0.018361	 -0.028506	 -0.019982	 -0.077209	  0.206059	 -0.132176	 -0.015706	 -0.022817	  0.020980	 -0.111090	 -0.047677	 -0.064594	 -0.056721
 -0.044047	 -0.060904	 -0.008296	 -0.058356	  0.209419	 -0.104657	 -0.055674	 -0.019500	  0.004824	 -0.063821	 -0.029958	  0.005513	  0.082014
 -0.017836	 -0.058458	 -0.017548	 -0.069646	  0.194991	 -0.105532	 -0.069984	 -0.029088	 -0.019881	 -0.023569	 -0.036255	  0.007219	  0.069148
  0.009436	 -0.031845	 -0.049401	 -0.042587	  0.200563	 -0.133510	 -0.050742	 -0.049049	 -0.014184	 -0.014224	 -0.072081	 -0.037131	 -0.078950
  0.019304	 -0.040241	 -0.080306	  0.006227	  0.205043	 -0.146163	 -0.007844	 -0.072360	 -0.012991	  0.014981	 -0.048258	 -0.069935	 -0.078336
  0.007346	 -0.071380	 -0.063807	 -0.040932	  0.172231	 -0.109146	 -0.012225	 -0.039812	 -0.037249	  0.041480	 -0.006075	 -0.013087	  0.059278
  0.009124	 -0.075443	 -0.061137	 -0.037132	  0.161359	 -0.104777	 -0.042699	 -0.017480	 -0.009320	  0.045341	 -0.006406	  0.041233	  0.099576
  0.037981	 -0.097549	 -0.052864	 -0.025553	  0.144057	 -0.100353	 -0.015356	 -0.049059	 -0.012239	  0.033828	 -0.075908	 -0.031706	 -0.034004
  0.051149	 -0.080979	 -0.019281	 -0.030375	  0.148463	 -0.097252	 -0.002282	 -0.033237	 -0.011262	  0.021107	 -0.126598	 -0.065719	 -0.123549
  0.051150	 -0.062397	  0.006889	 -0.040746	  0.203958	 -0.115641	 -0.010474	 -0.041225	  0.004582	  0.059832	 -0.098535	 -0.002355	 -0.046249
  0.068430	 -0.061428	  0.007299	 -0.015096	  0.218027	 -0.132874	 -0.032885	 -0.033082	 -0.004869	  0.077369	 -0.067078	  0.041680	  0.059583
  0.106337	 -0.045497	 -0.006204	 -0.012813	  0.200925	 -0.125048	 -0.039330	 -0.004845	 -0.011144	  0.061734	 -0.068327	 -0.007103	  0.013306
  0.058099	 -0.096279	 -0.019371	 -0.024004	  0.209468	 -0.104658	 -0.017147	 -0.018187	 -0.024595	  0.038012	 -0.087349	 -0.087284	 -0.113474
  0.040237	 -0.125991	 -0.042750	 -0.009419	  0.185268	 -0.098064	 -0.043490	  0.005071	  0.000363	  0.013425	 -0.063706	 -0.062309	 -0.110089
  0.045354	 -0.090264	 -0.040498	 -0.027191	  0.169176	 -0.095546	 -0.034057	  0.020385	  0.043540	  0.068753	 -0.033028	  0.039961	  0.027444
  0.062816	 -0.099682	 -0.050111	 -0.018025	  0.171575	 -0.119369	 -0.040680	  0.052038	  0.049869	  0.109604	 -0.005359	  0.045707	  0.093328
  0.052910	 -0.100592	 -0.029758	 -0.025795	  0.150454	 -0.176357	 -0.064999	  0.086759	  0.034624	  0.098278	 -0.022213	 -0.026818	 -0.033316
  0.043029	 -0.083969	 -0.007327	 -0.017308	  0.150614	 -0.125241	 -0.118611	  0.057401	  0.014611	  0.080021	 -0.046917	 -0.016441	 -0.102455
  0.083000	 -0.069354	 -0.046930	  0.007869	  0.162415	 -0.099323	 -0.124918	  0.070989	  0.003946	  0.079008	 -0.035967	  0.081302	 -0.002666
  0.078862	 -0.075402	 -0.065849	  0.040684	  0.157317	 -0.116539	 -0.156371	  0.061480	  0.005070	  0.114960	  0.003704	  0.130338	  0.110322
  0.050225	 -0.077066	 -0.073310	  0.057584	  0.108913	 -0.126576	 -0.180490	  0.037192	  0.002403	  0.146240	  0.016438	  0.079521	  0.022017
  0.021266	 -0.079544	 -0.058462	  0.063486	  0.103197	 -0.106408	 -0.196755	  0.063238	 -0.061712	  0.075707	 -0.018183	 -0.011153	 -0.131621
  0.054690	 -0.053380	 -0.051848	  0.048655	  0.149343	 -0.080774	 -0.195526	  0.058888	 -0.052551	  0.061321	 -0.037794	  0.025833	 -0.093066
  0.078690	 -0.029808	 -0.043345	  0.053557	  0.164103	 -0.058371	 -0.193872	  0.068194	 -0.050975	  0.128265	 -0.020473	  0.131311	  0.040838
  0.061361	 -0.027768	 -0.030328	  0.044677	  0.139088	 -0.058813	 -0.180923	  0.064336	 -0.052669	  0.157143	 -0.016073	  0.119416	  0.087251
  0.065926	 -0.059932	 -0.040340	  0.013885	  0.146974	 -0.093411	 -0.195106	  0.021917	 -0.100402	  0.129232	 -0.050401	  0.033986	 -0.029892
  0.093300	 -0.098047	 -0.046582	 -0.009134	  0.183523	 -0.115268	 -0.169192	  0.007124	 -0.108846	  0.123959	 -0.041753	 -0.014216	 -0.076439
  0.090048	 -0.087216	 -0.026718	 -0.034063	  0.188992	 -0.086846	 -0.161279	  0.033784	 -0.093187	  0.163198	 -0.005195	  0.050160	  0.017021
  0.035827	 -0.055185	 -0.013581	 -0.017265	  0.201671	 -0.080543	 -0.187358	  0.044928	 -0.098104	  0.184581	 -0.012752	  0.082012	  0.091728
  0.033971	 -0.042047	  0.020075	  0.014872	  0.181132	 -0.065762	 -0.183884	  0.039515	 -0.111167	  0.152536	 -0.027587	  0.035688	  0.014389
  0.060783	 -0.022842	  0.033462	  0.055885	  0.193252	 -0.047959	 -0.221232	  0.050603	 -0.102567	  0.109184	 -0.052645	 -0.047257	 -0.087041
  0.123361	 -0.018929	  0.030909	  0.094723	  0.202049	 -0.045682	 -0.193920	  0.050699	 -0.119617	  0.145365	 -0.060223	 -0.065701	 -0.015029
  0.118688	 -0.027984	  0.034939	  0.082314	  0.192259	 -0.066643	 -0.178941	  0.067915	 -0.115422	  0.167286	 -0.035874	 -0.028031	  0.108260
  0.088877	 -0.031047	  0.036700	  0.096786	  0.183854	 -0.072792	 -0.187502	  0.082407	 -0.119583	  0.120835	 -0.028464	 -0.063046	  0.121218
  0.090648	 -0.022427	  0.055091	  0.099915	  0.181508	 -0.067493	 -0.175496	  0.049750	 -0.117645	  0.103429	 -0.069286	 -0.113910	  0.030712
  0.077639	 -0.044718	  0.077607	  0.077795	  0.173519	 -0.061329	 -0.161842	  0.025626	 -0.121665	  0.110459	 -0.082930	 -0.094419	 -0.011326
  0.050927	 -0.072997	  0.059423	  0.043935	  0.150454	 -0.053849	 -0.136049	  0.055109	 -0.110361	  0.171482	 -0.069008	 -0.026741	  0.096003
  0.089941	 -0.053844	  0.031359	  0.023243	  0.150890	 -0.053454	 -0.127490	  0.068888	 -0.116384	  0.160493	 -0.055198	  0.015551	  0.144785
  0.087975	 -0.035510	  0.011727	  0.015650	  0.153513	 -0.049193	 -0.095569	  0.065092	 -0.126014	  0.126052	 -0.097589	 -0.034214	  0.062778
  0.084390	 -0.010509	  0.012340	  0.021779	  0.171575	 -0.065078	 -0.097487	  0.064939	 -0.098242	  0.103835	 -0.109240	 -0.080410	 -0.001985
  0.096538	  0.024697	  0.006893	  0.000191	  0.172718	 -0.060526	 -0.100207	  0.084447	 -0.044034	  0.091667	 -0.072970	 -0.067522	  0.043123
  0.109215	 -0.014528	  0.011008	  0.009401	  0.170246	 -0.067665	 -0.129154	  0.085370	 -0.048794	  0.098562	 -0.076814	 -0.038035	  0.077759
  0.130176	 -0.009720	  0.011156	  0.029282	  0.162096	 -0.076896	 -0.156657	  0.072114	 -0.092433	  0.096880	 -0.121837	 -0.034627	  0.055646
  0.128032	 -0.009385	  0.051482	  0.027833	  0.132467	 -0.098254	 -0.132193	  0.058614	 -0.100501	  0.105410	 -0.132834	 -0.078546	 -0.016257
  0.073099	 -0.029273	  0.093001	  0.045073	  0.169751	 -0.099623	 -0.090422	  0.067991	 -0.088005	  0.093239	 -0.105212	 -0.063978	 -0.030131
  0.056591	 -0.026230	  0.076327	  0.057498	  0.172320	 -0.092892	 -0.066862	  0.077561	 -0.082663	  0.075929	 -0.079820	 -0.027860	  0.023985
  0.038697	 -0.026175	  0.063985	  0.065675	  0.143979	 -0.081705	 -0.056145	  0.104239	 -0.069467	  0.064105	 -0.080202	 -0.045942	 -0.008704
  0.025136	 -0.027095	  0.017379	  0.065338	  0.146930	 -0.105085	 -0.053193	  0.122040	 -0.061388	  0.068452	 -0.105001	 -0.069040	 -0.034556
  0.045437	 -0.025208	 -0.003205	  0.066197	  0.142566	 -0.098542	 -0.047808	  0.096502	 -0.103896	  0.032153	 -0.088284	 -0.011811	  0.067100
  0.022189	  0.005785	 -0.005629	  0.055052	  0.140964	 -0.100350	 -0.009356	  0.084767	 -0.082496	  0.008811	 -0.094485	 -0.003396	  0.068520
  0.022669	 -0.001252	  0.002610	  0.040654	  0.133803	 -0.073367	 -0.004261	  0.115213	 -0.095231	  0.005835	 -0.098696	 -0.043135	  0.004142
  0.033523	  0.001230	  0.019776	  0.041080	  0.138697	 -0.061508	 -0.019144	  0.110849	 -0.097365	  0.039449	 -0.098788	 -0.027820	  0.035494
  0.023297	 -0.004561	  0.002167	  0.013320	  0.158355	 -0.046122	 -0.007440	  0.076580	 -0.066403	  0.075389	 -0.077472	 -0.004645	  0.126156
  0.024246	 -0.013244	  0.019358	 -0.034996	  0.185086	 -0.029832	  0.020274	  0.084659	 -0.044607	  0.078005	 -0.104384	 -0.025125	  0.070571
  0.044629	 -0.047059	  0.046857	 -0.033474	  0.180839	 -0.041197	  0.016558	  0.077010	 -0.067504	  0.075491	 -0.143424	 -0.083320	 -0.022812
  0.044647	 -0.040982	  0.061720	 -0.008944	  0.143858	 -0.031512	  0.027609	  0.091604	 -0.075500	  0.048099	 -0.132074	 -0.042139	  0.041064
  0.055462	 -0.033527	  0.025557	 -0.020395	  0.147740	 -0.044709	  0.039723	  0.131966	 -0.074513	  0.062657	 -0.107359	  0.005750	  0.161039
  0.065054	 -0.036279	  0.003392	 -0.046419	  0.143514	 -0.051500	  0.073091	  0.126055	 -0.057432	  0.045266	 -0.108040	 -0.008969	  0.123641
  0.062086	 -0.049409	  0.003733	 -0.012946	  0.113571	 -0.027602	  0.106028	  0.094175	 -0.010381	  0.009213	 -0.125719	 -0.071147	  0.000082
  0.041547	 -0.075543	  0.006843	 -0.018690	  0.125821	 -0.029773	  0.127366	  0.103634	 -0.031145	  0.037447	 -0.106792	 -0.050027	  0.002735
  0.036044	 -0.066877	  0.005517	 -0.005862	  0.113429	 -0.021906	  0.154304	  0.084309	 -0.057716	  0.043847	 -0.075317	 -0.018099	  0.050112
  0.049811	 -0.037281	 -0.003044	 -0.019670	  0.090439	 -0.031276	  0.158323	  0.057291	 -0.042502	  0.045785	 -0.058494	  0.003113	  0.044921
  0.042268	 -0.055868	 -0.038602	 -0.047650	  0.098112	 -0.057374	  0.173287	  0.055413	 -0.046000	  0.026849	 -0.059357	 -0.004053	 -0.027147
  0.017553	 -0.041260	 -0.055518	 -0.063499	  0.057488	 -0.067505	  0.173602	  0.030831	 -0.018548	  0.033638	 -0.086120	 -0.005720	 -0.071016
  0.010248	 -0.001782	 -0.020330	 -0.058184	  0.047231	 -0.047727	  0.168199	  0.031752	  0.020678	  0.070696	 -0.085597	 -0.019080	 -0.040704
  0.021459	  0.009884	 -0.010754	 -0.027616	  0.058571	 -0.022372	  0.191163	  0.024272	  0.029580	  0.070294	 -0.080493	 -0.045463	 -0.001476
  0.018503	 -0.000378	 -0.025264	 -0.054720	  0.040775	 -0.033433	  0.206737	  0.015345	  0.033866	  0.036515	 -0.048657	 -0.023437	  0.059782
  0.025476	  0.020757	 -0.020342	 -0.096347	  0.029364	 -0.031789	  0.167578	 -0.007457	  0.037859	  0.015626	 -0.084838	 -0.035391	  0.028067
  0.055059	  0.041837	 -0.012028	 -0.055331	  0.015725	 -0.013927	  0.131664	 -0.026460	  0.025720	  0.024054	 -0.096368	 -0.075751	 -0.077728
  0.074645	  0.046595	 -0.027969	 -0.031445	  0.022132	  0.010360	  0.154671	 -0.018789	  0.040785	  0.040503	 -0.075846	 -0.089908	 -0.052267
  0.094320	  0.029805	 -0.038033	 -0.031187	  0.033172	  0.037230	  0.144719	  0.017677	  0.059320	  0.041715	 -0.050926	 -0.033069	  0.049744
  0.094431	  0.023506	 -0.057666	 -0.037544	  0.047578	  0.051323	  0.136484	  0.007935	  0.049750	  0.010653	 -0.015234	 -0.020753	  0.085505
  0.106861	  0.006243	 -0.069781	 -0.057455	  0.067267	  0.029490	  0.129281	 -0.013735	  0.060720	 -0.005842	 -0.020067	 -0.077659	  0.023089
  0.053521	  0.003895	 -0.092566	 -0.076435	  0.057873	  0.026832	  0.107367	 -0.005927	  0.066927	  0.013432	 -0.059496	 -0.129135	 -0.001842
  0.051541	  0.006540	 -0.061610	 -0.074839	  0.019113	  0.037061	  0.147263	  0.003421	  0.119582	  0.044593	 -0.087519	 -0.104076	  0.074838
  0.050767	  0.022184	 -0.046230	 -0.074789	 -0.023293	  0.060562	  0.162536	  0.011079	  0.146912	  0.054580	 -0.065446	 -0.066346	  0.123941
  0.055112	  0.027654	 -0.016296	 -0.061970	 -0.056582	  0.087340	  0.140706	  0.031022	  0.130464	  0.033617	 -0.095215	 -0.056216	  0.057154
  0.036328	 -0.002034	 -0.001555	 -0.046490	 -0.069560	  0.077462	  0.143814	  0.023234	  0.112262	 -0.015906	 -0.101285	 -0.091684	 -0.012444
  0.029692	  0.001154	 -0.016466	 -0.059543	 -0.061281	  0.071136	  0.137888	  0.005530	  0.119042	 -0.044120	 -0.109440	 -0.048761	 -0.027375
  0.006394	  0.015540	 -0.049262	 -0.083311	 -0.034398	  0.032735	  0.155632	  0.012138	  0.091484	 -0.041709	 -0.095559	 -0.003837	  0.012161
 -0.013750	  0.034579	 -0.065060	 -0.034532	 -0.024477	  0.014907	  0.131172	  0.018995	  0.080071	 -0.051065	 -0.096881	  0.001326	  0.031933
 -0.002196	  0.054538	 -0.036063	 -0.029520	 -0.024453	  0.017897	  0.134449	  0.039112	  0.094785	 -0.082061	 -0.100515	  0.004510	  0.007230
  0.013196	  0.031185	 -0.021904	 -0.092384	 -0.035937	 -0.002481	  0.130065	  0.039243	  0.089131	 -0.097224	 -0.090710	 -0.013059	 -0.001183
  0.031343	  0.004649	  0.010735	 -0.117977	 -0.031982	 -0.013636	  0.143407	  0.018204	  0.096348	 -0.063979	 -0.057575	 -0.025886	  0.048711
  0.023253	 -0.012093	  0.039577	 -0.114823	 -0.023805	  0.005412	  0.139776	  0.015956	  0.104719	 -0.051437	 -0.017209	 -0.019775	  0.076991
  0.014925	 -0.023503	  0.034268	 -0.113514	 -0.047393	  0.056730	  0.138219	 -0.019539	  0.128607	 -0.053282	 -0.016484	 -0.014007	  0.074401
  0.026103	 -0.010616	  0.020706	 -0.118475	 -0.070423	  0.057836	  0.135781	 -0.060670	  0.112716	 -0.047643	 -0.029428	 -0.042629	  0.044011
  0.003244	 -0.032278	 -0.000721	 -0.149039	 -0.091139	  0.041808	  0.115699	 -0.021554	  0.091782	 -0.069574	 -0.066461	 -0.066891	  0.017018
 -0.000128	 -0.027136	  0.014324	 -0.170866	 -0.105726	  0.038073	  0.124059	 -0.025192	  0.073055	 -0.098307	 -0.078032	 -0.013499	  0.047279
  0.018706	 -0.023213	  0.062597	 -0.146244	 -0.127923	 -0.015657	  0.103091	 -0.069041	  0.080252	 -0.108559	 -0.080910	 -0.012438	  0.060190
  0.009905	 -0.036011	  0.045267	 -0.163115	 -0.105564	 -0.021471	  0.097082	 -0.053656	  0.091805	 -0.121366	 -0.098537	 -0.005276	  0.055198
 -0.026884	 -0.004228	  0.026061	 -0.169281	 -0.071085	 -0.010666	  0.115394	 -0.029430	  0.099499	 -0.122712	 -0.079545	 -0.038631	 -0.004390
 -0.020238	 -0.006240	  0.019740	 -0.175112	 -0.046952	 -0.000593	  0.125885	 -0.026484	  0.087751	 -0.119129	 -0.056278	 -0.069916	 -0.020189
 -0.055506	 -0.021018	  0.021640	 -0.149519	 -0.031138	 -0.006482	  0.136412	 -0.021234	  0.098044	 -0.131363	 -0.039848	 -0.045554	  0.012349
 -0.055898	 -0.020216	  0.032325	 -0.150934	 -0.052663	 -0.040225	  0.123809	 -0.029615	  0.159166	 -0.135623	 -0.017536	 -0.041633	  0.048166
 -0.009843	 -0.016200	  0.026600	 -0.191358	 -0.050448	 -0.046308	  0.095942	 -0.049624	  0.167078	 -0.127609	 -0.017713	 -0.052690	  0.046051
  0.000393	 -0.015653	  0.021825	 -0.199799	 -0.049616	 -0.024051	  0.086917	 -0.083830	  0.184999	 -0.130505	 -0.010655	 -0.068727	  0.010085
 -0.030121	 -0.031546	  0.039121	 -0.167982	 -0.053556	 -0.009004	  0.099981	 -0.087544	  0.186727	 -0.132328	 -0.023826	 -0.027427	 -0.014603
 -0.022915	 -0.023691	  0.069559	 -0.193645	 -0.044070	  0.003864	  0.078730	 -0.098477	  0.185750	 -0.126656	 -0.037754	 -0.019074	  0.025197
 -0.027579	 -0.046655	  0.031831	 -0.182992	 -0.007548	 -0.007557	  0.073038	 -0.103129	  0.164575	 -0.139340	 -0.034358	 -0.035734	  0.065759
 -0.040658	 -0.063648	  0.042762	 -0.184669	  0.039017	 -0.048504	  0.067645	 -0.093309	  0.118211	 -0.155683	 -0.059718	 -0.018657	  0.047754
 -0.040994	 -0.012581	  0.033573	 -0.220799	  0.058225	 -0.063692	  0.032992	 -0.104020	  0.114596	 -0.177705	 -0.090216	 -0.005105	 -0.053714
 -0.043016	 -0.024822	  0.013368	 -0.237858	  0.074472	 -0.062157	  0.021263	 -0.075236	  0.135145	 -0.156079	 -0.050959	 -0.000906	 -0.069841
 -0.029394	 -0.041131	 -0.031213	 -0.204951	  0.088906	 -0.054872	  0.022687	 -0.050447	  0.145188	 -0.127126	 -0.011848	  0.025958	 -0.022027
 -0.041371	 -0.048313	 -0.043830	 -0.214208	  0.072867	 -0.057521	  0.040944	 -0.071164	  0.143690	 -0.107620	  0.009786	  0.042620	  0.035188
 -0.046193	 -0.062792	 -0.036836	 -0.242143	  0.089515	 -0.052871	  0.060315	 -0.074608	  0.161947	 -0.135797	 -0.015604	  0.038215	  0.016746
 -0.052443	 -0.062279	 -0.022040	 -0.267152	  0.094778	 -0.063389	  0.051024	 -0.078891	  0.161835	 -0.120734	 -0.049240	  0.053557	 -0.003067
 -0.082000	 -0.052962	 -0.008217	 -0.292882	  0.109411	 -0.036967	  0.035221	 -0.072675	  0.129415	 -0.115289	 -0.046947	  0.053647	  0.024243
 -0.101233	 -0.048365	 -0.011234	 -0.265148	  0.111755	 -0.033130	  0.033017	 -0.065280	  0.131134	 -0.153087	 -0.075830	  0.044278	  0.089427
 -0.085778	 -0.057230	 -0.050945	 -0.234579	  0.102194	 -0.033762	  0.014629	 -0.072830	  0.146831	 -0.154454	 -0.079198	  0.023536	  0.091112
 -0.079163	 -0.035485	 -0.063150	 -0.193399	  0.098930	 -0.046237	  0.004879	 -0.070222	  0.138562	 -0.130334	 -0.061216	 -0.007986	  0.073725
 -0.082350	 -0.022338	 -0.077135	 -0.168446	  0.170235	 -0.017547	 -0.000053	 -0.065020	  0.145480	 -0.112895	 -0.046863	  0.004503	  0.094949
 -0.050071	 -0.027459	 -0.080374	 -0.179509	  0.214885	 -0.043264	  0.038983	 -0.086323	  0.128402	 -0.105869	  0.008953	  0.035117	  0.120539
 -0.032919	 -0.029321	 -0.079546	 -0.210427	  0.205855	 -0.040662	  0.059208	 -0.080034	  0.135376	 -0.110882	  0.038276	  0.046600	  0.143383
 -0.049708	 -0.022320	 -0.064874	 -0.199182	  0.184273	 -0.045684	  0.028745	 -0.085261	  0.102787	 -0.108544	  0.013996	  0.031519	  0.102174
 -0.056987	 -0.014046	 -0.086426	 -0.155055	  0.213868	 -0.063245	  0.008153	 -0.094085	  0.073251	 -0.090093	 -0.014164	  0.024187	  0.080933
 -0.061701	 -0.002564	 -0.121059	 -0.144562	  0.242148	 -0.078161	  0.000586	 -0.086172	  0.072990	 -0.067009	 -0.019374	  0.015817	  0.062047
 -0.053314	  0.040892	 -0.113149	 -0.161058	  0.221435	 -0.039758	  0.005550	 -0.109788	  0.084569	 -0.098721	 -0.010662	  0.061538	  0.073182
 -0.061124	  0.018128	 -0.088309	 -0.162794	  0.233905	 -0.042027	  0.007731	 -0.140147	  0.087534	 -0.110061	  0.009290	  0.048437	  0.078736
 -0.071118	 -0.010841	 -0.068019	 -0.157572	  0.223377	 -0.075023	  0.012194	 -0.151840	  0.061943	 -0.145946	  0.007023	  0.040110	  0.078314
 -0.095638	 -0.007259	 -0.075713	 -0.165293	  0.232823	 -0.056480	  0.018773	 -0.135376	  0.092430	 -0.163756	 -0.037295	 -0.010167	  0.050439
 -0.109462	 -0.008653	 -0.042323	 -0.179730	  0.266234	 -0.037936	  0.017038	 -0.130254	  0.107290	 -0.154056	 -0.037262	 -0.034950	  0.064940
 -0.103491	  0.016458	 -0.040063	 -0.220267	  0.292401	 -0.047741	 -0.017893	 -0.117537	  0.120194	 -0.130581	  0.009316	  0.001613	  0.091265
 -0.098307	  0.010195	 -0.049573	 -0.206416	  0.305469	 -0.042520	 -0.020746	 -0.105664	  0.140511	 -0.141031	  0.023013	  0.008807	  0.106791
 -0.112495	 -0.024041	 -0.068577	 -0.189327	  0.289155	 -0.049357	 -0.001598	 -0.097515	  0.158670	 -0.173533	  0.025455	  0.004450	  0.085962
 -0.101855	 -0.046215	 -0.105669	 -0.182452	  0.312632	 -0.068461	 -0.003933	 -0.093722	  0.159571	 -0.180193	  0.022217	 -0.024743	  0.051021
 -0.110279	 -0.037516	 -0.114840	 -0.151122	  0.298103	 -0.085107	 -0.019407	 -0.077455	  0.191955	 -0.160419	  0.042588	 -0.018657	  0.026425
 -0.119920	 -0.049395	 -0.117477	 -0.153084	  0.279190	 -0.057306	 -0.015498	 -0.079502	  0.195452	 -0.144447	  0.023203	  0.020060	  0.042743
 -0.102812	 -0.064950	 -0.113970	 -0.147230	  0.271593	 -0.090607	 -0.027548	 -0.101801	  0.146879	 -0.134179	 -0.030348	  0.015049	  0.047426
 -0.071315	 -0.059913	 -0.136121	 -0.155203	  0.239059	 -0.109064	 -0.053022	 -0.134436	  0.133596	 -0.103708	 -0.062872	 -0.003830	  0.009331
 -0.072768	 -0.009078	 -0.113901	 -0.165412	  0.249036	 -0.091116	 -0.108906	 -0.127401	  0.131642	 -0.090786	 -0.044123	 -0.030595	 -0.016928
 -0.071063	  0.018307	 -0.074018	 -0.129925	  0.261527	 -0.065238	 -0.091880	 -0.124730	  0.102210	 -0.125154	  0.018471	 -0.049181	  0.029404
 -0.091829	  0.024576	 -0.071944	 -0.145418	  0.258594	 -0.036752	 -0.106284	 -0.127474	  0.099312	 -0.138733	  0.017831	 -0.023536	  0.058988
 -0.088449	  0.009905	 -0.059974	 -0.151397	  0.258675	 -0.037223	 -0.111436	 -0.115494	  0.092906	 -0.150054	 -0.012377	 -0.040329	  0.050857
 -0.090476	 -0.024320	 -0.064788	 -0.154367	  0.230681	 -0.076990	 -0.091994	 -0.098700	  0.062387	 -0.124572	 -0.037381	 -0.065715	  0.061601
