# Supplementary material for: A fluorescent photoimmunoconjugate for imaging of cholesteatoma
Source: Sci Rep. 2022 Nov 19;12:19905. doi: 10.1038/s41598-022-22072-9 (PMC9675863; doi:10.1038/s41598-022-22072-9)
Supplement: Supplementary file 2 — Supplementary Information 2. [file 41598_2022_22072_MOESM2_ESM.zip › Data/ABR-57-2]

:RUN-2	LEVEL SWEEP	TEMP:NaN	6/11/2018	11:55 AM	NaNHR:
:SW EAR: R	SW FREQ: 8.00	# AVERAGES: 512	REP RATE (/sec): 40	DRIVER: RS Tweeter	SAMPLE (�sec): 40	
:NOTES-
:CHAMBER-CH4B-PXI
:CFTS Version: V2.7.2 (R850)
:LEVELS:20;25;30;35;40;45;50;55;60;65;70;75;80;
:DATA
  0.026022	  0.030104	  0.070911	  0.013506	 -0.023394	  0.018875	 -0.036638	 -0.002227	 -0.002016	 -0.052865	 -0.011414	 -0.003727	 -0.021681
  0.016322	  0.003302	  0.058511	  0.013475	 -0.014788	  0.032008	  0.002837	 -0.006992	 -0.003557	 -0.043365	  0.008959	 -0.021905	  0.018174
  0.018714	 -0.020908	  0.035401	  0.045236	 -0.014072	  0.041079	  0.006707	 -0.009095	 -0.001705	 -0.018901	  0.038106	 -0.014379	  0.010652
  0.018886	 -0.011450	  0.018138	  0.036757	 -0.003796	  0.008740	  0.015833	 -0.029729	  0.003920	 -0.009856	  0.013452	 -0.002300	  0.025755
  0.010909	 -0.011908	  0.028367	 -0.016700	 -0.014264	 -0.010712	  0.023814	 -0.024213	 -0.011219	 -0.005100	 -0.021928	 -0.018239	  0.041362
 -0.006073	 -0.005993	  0.042353	 -0.018151	  0.001713	 -0.008661	 -0.000514	  0.010449	 -0.012967	  0.026087	  0.001205	  0.009275	  0.048528
  0.001939	 -0.003647	  0.002365	 -0.016504	  0.006111	 -0.026055	 -0.018134	  0.006744	 -0.002052	  0.039717	 -0.016168	 -0.011261	  0.045801
  0.025716	 -0.003262	 -0.020700	 -0.046049	 -0.003937	 -0.012265	 -0.028928	  0.001648	  0.013569	  0.033697	 -0.022550	 -0.012126	  0.016469
  0.032359	  0.003239	 -0.012771	 -0.022872	 -0.009121	  0.017314	 -0.033353	  0.040692	  0.009736	  0.034936	 -0.010642	 -0.037384	 -0.013753
  0.012568	 -0.008313	  0.002369	 -0.001773	  0.003138	  0.023189	 -0.018390	  0.040541	  0.000330	  0.029705	 -0.034152	 -0.030040	 -0.022358
 -0.001722	 -0.021798	  0.021672	  0.014298	  0.012630	  0.032203	  0.026285	  0.027472	 -0.027787	  0.010563	 -0.027671	 -0.034043	 -0.025635
  0.017599	 -0.003214	  0.009818	  0.028723	  0.029073	  0.003176	  0.022844	 -0.002625	 -0.041371	 -0.004610	 -0.022831	 -0.017392	 -0.018194
  0.022453	 -0.021752	 -0.020853	  0.007766	  0.055584	 -0.001319	  0.033176	  0.009271	 -0.011151	 -0.040306	  0.011883	  0.006665	 -0.047376
 -0.003242	 -0.017527	 -0.038820	 -0.023882	  0.032608	 -0.010685	  0.029644	 -0.006218	  0.020199	 -0.038205	  0.020093	  0.009058	 -0.063865
 -0.032640	  0.009510	 -0.083815	 -0.002431	  0.009416	 -0.023167	  0.006199	 -0.030044	  0.004487	 -0.023866	  0.016726	  0.050052	 -0.039501
 -0.047799	  0.042347	 -0.053215	  0.021164	 -0.015382	 -0.017566	 -0.014489	 -0.043653	  0.015953	 -0.012524	  0.006836	  0.034146	 -0.011561
 -0.050359	  0.042433	 -0.011452	 -0.005247	 -0.022585	 -0.018110	  0.006919	 -0.014579	  0.025324	  0.032006	  0.037285	  0.025696	  0.010530
 -0.032925	  0.010569	 -0.021881	 -0.003595	 -0.012578	 -0.025198	  0.000986	 -0.010441	  0.000694	  0.027268	  0.032178	  0.046244	  0.018181
 -0.021224	 -0.009996	 -0.006830	 -0.007694	 -0.011562	 -0.014477	 -0.004365	  0.013330	  0.018485	  0.026402	  0.001661	  0.024040	  0.017783
 -0.007503	 -0.001735	 -0.019568	 -0.016028	 -0.004795	 -0.008368	 -0.020432	  0.029670	  0.001130	 -0.010780	 -0.021028	 -0.002379	  0.010689
 -0.006007	  0.056397	 -0.036491	 -0.005978	  0.018824	 -0.013412	 -0.040077	 -0.009176	 -0.042610	  0.006440	 -0.025739	 -0.007049	  0.002384
  0.003155	  0.057574	 -0.030942	 -0.020176	  0.033524	  0.000373	 -0.039954	 -0.028657	 -0.056536	  0.009114	  0.025877	  0.016559	  0.047850
 -0.040940	  0.071622	 -0.016019	 -0.013664	  0.043819	  0.000319	 -0.064019	 -0.031268	 -0.062997	  0.028747	  0.032208	  0.059100	  0.071307
 -0.060590	  0.038978	 -0.020261	 -0.021129	  0.030107	 -0.008799	 -0.034349	 -0.028037	 -0.064043	  0.060931	  0.018369	  0.101478	  0.055599
 -0.058136	  0.048358	 -0.017801	  0.001079	 -0.000833	  0.014421	 -0.016686	 -0.009972	 -0.073215	  0.039640	  0.006377	  0.129737	  0.067082
 -0.074371	  0.046307	 -0.004672	  0.031799	 -0.008179	  0.039185	  0.007802	 -0.007099	 -0.101203	  0.035705	 -0.007349	  0.128483	  0.086756
 -0.079283	  0.038260	  0.024875	  0.009774	 -0.012403	  0.001396	  0.010454	 -0.017112	 -0.120274	  0.017883	  0.002950	  0.090668	  0.103860
 -0.065455	  0.009063	  0.044317	 -0.021103	  0.009305	 -0.003427	  0.022349	 -0.032092	 -0.111907	  0.023465	  0.051852	  0.071823	  0.114850
 -0.038536	  0.018568	  0.059082	 -0.019110	  0.020145	  0.008669	  0.028410	 -0.019910	 -0.098435	  0.016682	  0.058826	  0.055001	  0.090177
 -0.026486	  0.038680	  0.027105	 -0.031158	  0.028869	  0.040941	  0.052818	 -0.032680	 -0.095910	  0.019203	  0.050342	  0.043890	  0.089676
 -0.037952	  0.044991	  0.027636	 -0.037103	  0.063447	  0.057118	  0.030622	 -0.023404	 -0.093115	  0.040628	  0.024941	  0.055663	  0.090448
 -0.090771	  0.029362	  0.031822	 -0.002672	  0.071053	  0.057791	  0.005794	 -0.005649	 -0.067190	  0.015937	 -0.018040	  0.051176	  0.052468
 -0.087310	  0.018620	  0.021018	 -0.022471	  0.059260	  0.067400	  0.036193	 -0.005090	 -0.029789	  0.050443	 -0.012569	  0.045853	  0.029990
 -0.073376	  0.008656	  0.025285	 -0.032793	  0.073948	  0.066911	  0.099451	  0.015458	 -0.016623	  0.050590	 -0.000092	  0.048706	  0.059643
 -0.061691	  0.004723	 -0.016863	 -0.027168	  0.110191	  0.076233	  0.091143	 -0.021951	 -0.004800	  0.043940	  0.014601	  0.039058	  0.056079
 -0.025665	  0.016152	 -0.026241	 -0.016324	  0.116022	  0.074348	  0.068658	 -0.054863	  0.016156	  0.065334	  0.048433	  0.062196	  0.062623
 -0.050183	  0.028265	 -0.014383	 -0.018045	  0.075161	  0.071616	  0.066154	 -0.062148	  0.030310	  0.086309	  0.071801	  0.127734	  0.085176
 -0.052688	  0.016297	  0.010263	 -0.006993	  0.052586	  0.049315	  0.068255	 -0.066053	  0.073166	  0.110577	  0.070434	  0.141267	  0.129719
 -0.034503	  0.005896	  0.016928	 -0.004822	  0.035645	  0.056763	  0.081095	 -0.032608	  0.096736	  0.113830	  0.100406	  0.174967	  0.167449
 -0.041093	 -0.010606	  0.012632	 -0.024012	  0.031973	  0.051365	  0.106374	 -0.025533	  0.106592	  0.118091	  0.108973	  0.220109	  0.167640
 -0.020174	 -0.042590	  0.023021	 -0.035696	  0.057715	  0.062088	  0.157134	 -0.028391	  0.141441	  0.153592	  0.144095	  0.236967	  0.185573
 -0.017835	 -0.032932	  0.032474	 -0.055671	  0.058993	  0.045812	  0.191423	 -0.011576	  0.163069	  0.153695	  0.182179	  0.200874	  0.180672
 -0.028591	 -0.053697	  0.015747	 -0.036689	  0.048480	  0.019806	  0.223454	  0.053213	  0.193515	  0.155311	  0.191455	  0.135810	  0.137764
 -0.045343	 -0.056579	  0.008338	 -0.037710	  0.008342	  0.071767	  0.226216	  0.079659	  0.200381	  0.180576	  0.153836	  0.116347	  0.081277
 -0.046157	 -0.021177	 -0.018935	 -0.048708	 -0.006489	  0.091199	  0.218381	  0.084246	  0.200108	  0.153001	  0.117792	  0.048158	  0.018825
 -0.054356	 -0.038462	 -0.029265	  0.009109	 -0.009982	  0.106054	  0.233691	  0.055837	  0.190256	  0.112122	  0.059294	  0.000489	 -0.037246
 -0.036667	 -0.043316	 -0.032980	  0.008716	 -0.011552	  0.071583	  0.239227	  0.083623	  0.187418	  0.067313	 -0.026036	 -0.062508	 -0.051733
 -0.054633	 -0.051949	 -0.027855	  0.008828	  0.017182	  0.043226	  0.259571	  0.050994	  0.162620	  0.062202	 -0.059505	 -0.079094	 -0.123506
 -0.047183	 -0.059394	 -0.022452	  0.001164	  0.043979	  0.048832	  0.218478	  0.028770	  0.105649	  0.012552	 -0.097393	 -0.092391	 -0.179988
 -0.038022	 -0.051560	 -0.010944	  0.008771	  0.051235	  0.052057	  0.178839	  0.014857	  0.050513	 -0.051576	 -0.131118	 -0.130257	 -0.211960
 -0.016028	 -0.077945	 -0.012082	  0.023361	  0.045003	  0.037436	  0.152691	 -0.018919	  0.041973	 -0.083026	 -0.165758	 -0.154121	 -0.244411
  0.000730	 -0.091989	 -0.056197	  0.007224	  0.068230	  0.063228	  0.122534	 -0.046080	 -0.034963	 -0.108091	 -0.190208	 -0.182658	 -0.251113
 -0.006052	 -0.096851	 -0.074040	  0.006874	  0.061885	  0.065124	  0.094457	 -0.104059	 -0.091558	 -0.140820	 -0.243955	 -0.211007	 -0.257878
 -0.008226	 -0.073111	 -0.043110	  0.005725	  0.047809	  0.014646	  0.078428	 -0.112729	 -0.118564	 -0.150400	 -0.264079	 -0.200652	 -0.263854
 -0.022407	 -0.078146	  0.001472	 -0.000104	  0.007914	 -0.016746	  0.031977	 -0.141300	 -0.143843	 -0.166958	 -0.271095	 -0.209488	 -0.242074
 -0.022342	 -0.097506	  0.021248	 -0.027452	  0.023193	 -0.029971	  0.008354	 -0.172714	 -0.176668	 -0.155453	 -0.278837	 -0.178332	 -0.225961
 -0.021430	 -0.084458	  0.037322	 -0.027886	  0.012080	 -0.015765	  0.025520	 -0.198094	 -0.183294	 -0.140266	 -0.278175	 -0.134371	 -0.178427
 -0.009507	 -0.068883	  0.038056	 -0.023860	 -0.005025	 -0.021638	 -0.001032	 -0.219265	 -0.165794	 -0.169717	 -0.258895	 -0.082496	 -0.124003
 -0.012458	 -0.058497	  0.029067	 -0.019555	 -0.000561	 -0.051645	 -0.046031	 -0.193665	 -0.162916	 -0.138346	 -0.229876	 -0.041459	 -0.099481
  0.023593	 -0.035068	  0.003163	 -0.023339	 -0.001454	 -0.054572	 -0.050994	 -0.169431	 -0.163588	 -0.076027	 -0.205721	 -0.013547	 -0.047553
  0.027397	 -0.023170	  0.001460	 -0.019234	 -0.008919	 -0.055141	 -0.048397	 -0.129098	 -0.120178	 -0.075477	 -0.145305	  0.039413	 -0.019173
  0.047439	 -0.019935	  0.015629	 -0.019410	 -0.006724	 -0.060750	 -0.063226	 -0.102879	 -0.099110	 -0.053825	 -0.101940	  0.079322	 -0.040127
  0.065584	 -0.060434	  0.031497	 -0.031723	 -0.025270	 -0.066325	 -0.033567	 -0.078820	 -0.087023	  0.016866	 -0.069399	  0.069542	 -0.043029
  0.026173	 -0.089089	  0.043080	 -0.047427	 -0.034636	 -0.064289	  0.000561	 -0.005889	 -0.044853	  0.041665	 -0.086275	  0.041352	 -0.012407
  0.020357	 -0.082391	  0.065785	 -0.053618	 -0.021894	 -0.031548	  0.046595	  0.036415	  0.000248	  0.050392	 -0.099246	  0.034774	  0.036736
  0.019820	 -0.073142	  0.054067	 -0.054767	 -0.008029	 -0.002586	  0.062806	  0.023821	  0.032805	  0.044726	 -0.078862	  0.068472	  0.079889
  0.025954	 -0.053129	  0.041946	 -0.054717	  0.020220	  0.023631	  0.085164	  0.033160	  0.049723	  0.060252	 -0.062268	  0.094508	  0.070977
  0.057294	 -0.012339	  0.034541	 -0.046011	  0.028951	  0.071513	  0.103146	  0.072734	  0.074505	  0.082508	 -0.023088	  0.129387	  0.068680
  0.035063	 -0.032936	  0.026095	 -0.031716	  0.022683	  0.110422	  0.151106	  0.071281	  0.084303	  0.100808	  0.005466	  0.143908	  0.088223
  0.056437	 -0.052965	  0.038423	 -0.022930	  0.078141	  0.117465	  0.223571	  0.069491	  0.055756	  0.097350	  0.033125	  0.133241	  0.100248
  0.085257	 -0.049384	  0.026068	 -0.028610	  0.042050	  0.090257	  0.217641	  0.086662	  0.054923	  0.117002	  0.029644	  0.124682	  0.109027
  0.077718	 -0.059616	  0.031191	  0.011714	  0.057783	  0.102686	  0.224304	  0.065798	  0.048736	  0.097214	 -0.014296	  0.128126	  0.054742
  0.082741	 -0.063480	  0.041795	  0.013347	  0.058170	  0.121478	  0.214917	  0.047399	  0.039988	  0.109448	 -0.042451	  0.109568	  0.027386
  0.047262	 -0.076774	  0.050985	  0.008217	  0.021648	  0.114997	  0.183709	  0.029942	  0.062953	  0.137277	 -0.084392	  0.068895	 -0.039671
  0.086510	 -0.074006	  0.039350	 -0.018953	  0.045311	  0.114215	  0.156940	 -0.004344	  0.073084	  0.105377	 -0.104045	  0.025865	 -0.052463
  0.103240	 -0.086968	 -0.004064	 -0.070046	  0.049769	  0.117584	  0.129229	 -0.005123	  0.060844	  0.100296	 -0.118998	  0.012517	 -0.060648
  0.091372	 -0.086632	 -0.025752	 -0.048719	  0.089860	  0.102472	  0.113649	 -0.000599	  0.045183	  0.055248	 -0.146265	  0.001379	 -0.048164
  0.099659	 -0.087353	 -0.049486	 -0.045538	  0.123384	  0.117472	  0.105177	  0.003379	 -0.009250	 -0.002717	 -0.139480	 -0.010039	 -0.011820
  0.105790	 -0.059183	 -0.039458	 -0.017288	  0.113407	  0.117947	  0.126513	 -0.011792	 -0.055241	 -0.044031	 -0.158170	  0.012548	  0.037835
  0.125676	 -0.030346	  0.011923	  0.019321	  0.083331	  0.113526	  0.141385	 -0.028043	 -0.049099	 -0.038442	 -0.126739	  0.021479	  0.070381
  0.129465	 -0.033383	  0.043023	  0.016514	  0.075343	  0.083875	  0.133282	 -0.003129	 -0.097404	 -0.060271	 -0.100651	  0.013190	  0.084876
  0.103500	 -0.054939	  0.018001	 -0.020489	  0.085439	  0.084884	  0.118791	 -0.027797	 -0.106947	 -0.073185	 -0.105411	  0.065273	  0.095035
  0.070718	 -0.051686	 -0.027022	 -0.042373	  0.078943	  0.077329	  0.111109	 -0.023241	 -0.071907	 -0.040356	 -0.089184	  0.116629	  0.091088
  0.074241	 -0.030184	 -0.047230	 -0.032755	  0.041554	  0.034687	  0.098177	  0.004211	 -0.098227	  0.028715	 -0.054783	  0.117449	  0.145497
  0.100918	 -0.033188	 -0.046523	 -0.004478	 -0.001252	  0.009551	  0.117697	 -0.000038	 -0.064916	  0.046523	 -0.021446	  0.144474	  0.158164
  0.141857	 -0.038150	  0.004780	 -0.006233	 -0.023422	  0.022752	  0.126163	  0.005521	 -0.018611	  0.023502	 -0.030026	  0.146440	  0.109451
  0.120584	 -0.041226	 -0.007877	 -0.001932	 -0.017479	  0.024777	  0.099153	  0.008344	 -0.065552	  0.048799	 -0.036913	  0.111882	  0.035007
  0.125422	 -0.010460	  0.001061	  0.010482	 -0.022107	  0.007543	  0.121762	  0.020527	 -0.051681	  0.087965	 -0.061534	  0.070918	 -0.009645
  0.150860	 -0.022424	 -0.004687	  0.004621	 -0.025144	  0.022133	  0.164643	  0.020702	 -0.018121	  0.093737	 -0.042239	  0.018122	 -0.051254
  0.147439	 -0.047452	  0.000604	 -0.041174	 -0.012223	  0.017674	  0.190848	  0.016736	 -0.005794	  0.062830	 -0.093581	  0.005921	 -0.061049
  0.153642	 -0.035417	  0.006634	 -0.015524	  0.018504	  0.026103	  0.199823	 -0.006250	  0.025317	  0.010263	 -0.138544	 -0.012560	 -0.068124
  0.129738	 -0.033714	  0.043628	  0.014418	  0.073791	  0.009825	  0.210496	 -0.012400	  0.005090	 -0.033679	 -0.163052	 -0.006824	 -0.096176
  0.119686	 -0.028775	  0.053376	  0.012761	  0.113057	 -0.009147	  0.199488	 -0.000675	 -0.015799	 -0.047926	 -0.216423	 -0.035928	 -0.092622
  0.138521	 -0.022865	  0.050646	 -0.005256	  0.094118	  0.033555	  0.192848	 -0.012634	 -0.010421	 -0.078465	 -0.236790	 -0.036945	 -0.119204
  0.167326	 -0.053959	  0.047205	 -0.037377	  0.067324	  0.087022	  0.207608	 -0.047819	 -0.021552	 -0.084175	 -0.239001	 -0.005635	 -0.134018
  0.188232	 -0.066172	  0.049750	 -0.030110	  0.053969	  0.109622	  0.186546	 -0.057255	 -0.056810	 -0.113692	 -0.263852	 -0.033810	 -0.177523
  0.180115	 -0.057900	  0.054577	 -0.024972	  0.043540	  0.117037	  0.178141	 -0.068296	 -0.067357	 -0.109426	 -0.270221	 -0.055907	 -0.231212
  0.196843	 -0.034505	  0.045786	 -0.034210	  0.004383	  0.109210	  0.160018	 -0.060796	 -0.085806	 -0.105881	 -0.268047	 -0.076293	 -0.258726
  0.202804	 -0.013646	  0.042690	 -0.046243	  0.052044	  0.103076	  0.140069	 -0.039846	 -0.081925	 -0.106221	 -0.316672	 -0.074431	 -0.204832
  0.210104	  0.027477	  0.027083	 -0.041961	  0.079847	  0.108943	  0.115303	 -0.024786	 -0.055571	 -0.118613	 -0.313383	 -0.107821	 -0.185118
  0.214105	  0.006562	  0.002715	 -0.022708	  0.074783	  0.109358	  0.101644	 -0.004609	 -0.053427	 -0.131532	 -0.323704	 -0.136387	 -0.184702
  0.200515	  0.008500	  0.006785	 -0.014149	  0.060483	  0.095468	  0.128660	 -0.010111	 -0.106351	 -0.119606	 -0.326392	 -0.108766	 -0.198113
  0.198675	  0.011268	  0.060505	 -0.005890	  0.057394	  0.101188	  0.087594	 -0.049766	 -0.147889	 -0.117111	 -0.304252	 -0.089020	 -0.185427
  0.177064	 -0.009684	  0.063365	 -0.011413	  0.043519	  0.095941	  0.045358	 -0.055777	 -0.119584	 -0.093135	 -0.255878	 -0.088735	 -0.148044
  0.215625	 -0.002024	  0.075055	 -0.007820	  0.040820	  0.063248	  0.039627	 -0.041714	 -0.080976	 -0.113898	 -0.227322	 -0.056101	 -0.083634
  0.226172	 -0.045629	  0.096610	 -0.028580	  0.047845	  0.050987	  0.081050	  0.006742	 -0.089271	 -0.124825	 -0.243296	 -0.020017	 -0.040168
  0.190181	 -0.023622	  0.063322	 -0.041967	  0.041481	  0.083067	  0.103939	  0.018813	 -0.109759	 -0.110957	 -0.232134	  0.024292	 -0.021286
  0.153316	 -0.035588	  0.052271	 -0.026904	  0.040265	  0.082296	  0.121366	  0.028141	 -0.120382	 -0.098972	 -0.197085	  0.072136	  0.015947
  0.153944	 -0.056610	  0.035541	 -0.055189	  0.062232	  0.081615	  0.130625	  0.001896	 -0.098572	 -0.060656	 -0.147575	  0.105071	  0.064979
  0.130269	 -0.052569	  0.038146	 -0.087760	  0.062886	  0.102010	  0.141537	 -0.026259	 -0.068012	 -0.033878	 -0.107289	  0.140285	  0.088184
  0.142638	 -0.054099	  0.042741	 -0.078983	  0.070409	  0.074819	  0.151476	  0.008361	 -0.056345	  0.007432	 -0.065353	  0.210138	  0.084432
  0.160514	 -0.075344	 -0.002823	 -0.112106	  0.101363	  0.061846	  0.155023	  0.031254	 -0.022611	  0.045482	 -0.024522	  0.212115	  0.127216
  0.163129	 -0.083237	 -0.018228	 -0.091247	  0.121465	  0.037122	  0.153631	  0.038385	  0.008437	  0.072968	 -0.008482	  0.215413	  0.150799
  0.185009	 -0.074036	 -0.026438	 -0.083002	  0.094932	  0.045252	  0.133368	  0.038147	  0.010994	  0.094635	  0.049193	  0.223971	  0.189135
  0.202526	 -0.096356	  0.006377	 -0.064498	  0.083467	  0.057288	  0.148829	  0.052279	 -0.018499	  0.120022	  0.064970	  0.218162	  0.185747
  0.196329	 -0.065027	  0.017398	 -0.043771	  0.068524	  0.088767	  0.193434	  0.082899	  0.043926	  0.128870	  0.016199	  0.214713	  0.181536
  0.182124	 -0.067889	  0.014817	 -0.057422	  0.041334	  0.082897	  0.189479	  0.128706	  0.080103	  0.131426	  0.016267	  0.215389	  0.170118
  0.186540	 -0.050858	  0.040763	 -0.065636	  0.038899	  0.072921	  0.193896	  0.157117	  0.095869	  0.095303	 -0.003237	  0.252947	  0.168078
  0.206562	 -0.062576	  0.031108	 -0.061359	  0.095989	  0.084444	  0.240251	  0.177650	  0.096074	  0.056187	 -0.021149	  0.267365	  0.157325
  0.218516	 -0.080327	  0.013565	 -0.065003	  0.124879	  0.100937	  0.261001	  0.162791	  0.050155	  0.051888	 -0.033763	  0.273118	  0.150098
  0.194992	 -0.067993	  0.029511	 -0.082450	  0.134385	  0.109760	  0.240236	  0.152771	  0.020176	  0.063598	 -0.035541	  0.279464	  0.150044
  0.196638	 -0.065952	  0.029682	 -0.052793	  0.127263	  0.102486	  0.218891	  0.133602	  0.020461	  0.100079	 -0.025634	  0.241021	  0.145678
  0.184720	 -0.070584	  0.035990	 -0.053241	  0.123988	  0.095578	  0.220040	  0.118302	  0.043033	  0.087751	 -0.010751	  0.229139	  0.139263
  0.141953	 -0.070110	  0.038833	 -0.033787	  0.114520	  0.095319	  0.180252	  0.111409	 -0.006359	  0.065114	 -0.034956	  0.188281	  0.055272
  0.153423	 -0.059493	  0.005539	 -0.026942	  0.106967	  0.109175	  0.172627	  0.101513	 -0.035012	  0.045011	 -0.074812	  0.160699	  0.010920
  0.176584	 -0.087679	 -0.026380	 -0.055770	  0.113972	  0.111419	  0.188398	  0.063636	 -0.007692	  0.013234	 -0.052429	  0.149805	 -0.015902
  0.185087	 -0.107622	  0.005243	 -0.028335	  0.099218	  0.121200	  0.195207	  0.012794	  0.002366	  0.007193	 -0.091351	  0.138262	 -0.027421
  0.201388	 -0.124004	  0.015615	  0.009166	  0.078965	  0.106798	  0.173067	  0.004709	 -0.030358	 -0.009810	 -0.110575	  0.116950	 -0.058597
  0.239572	 -0.101547	 -0.015254	  0.017020	  0.086926	  0.088951	  0.150977	  0.006988	 -0.035842	 -0.014140	 -0.130527	  0.066166	 -0.117131
  0.221532	 -0.095010	 -0.015160	  0.011524	  0.122436	  0.076236	  0.134701	 -0.003754	 -0.022337	 -0.037284	 -0.139764	  0.050544	 -0.174384
  0.234414	 -0.084283	  0.016985	 -0.007559	  0.077804	  0.067343	  0.142937	  0.004833	 -0.011541	 -0.056877	 -0.137291	  0.062536	 -0.212693
  0.244347	 -0.066663	  0.007957	 -0.044790	  0.046431	  0.064876	  0.153978	 -0.009153	 -0.029461	 -0.086694	 -0.133682	  0.032145	 -0.240329
  0.214889	 -0.072134	 -0.022633	 -0.013789	  0.048595	  0.024923	  0.141637	 -0.052094	 -0.056025	 -0.129204	 -0.165289	  0.014768	 -0.249750
  0.155179	 -0.079824	 -0.036962	 -0.002015	  0.026689	  0.033923	  0.114236	 -0.060157	 -0.110625	 -0.155110	 -0.178903	  0.003904	 -0.268023
  0.132119	 -0.081692	  0.003089	 -0.008629	  0.019683	  0.043419	  0.106413	 -0.070092	 -0.137438	 -0.171695	 -0.194847	  0.011370	 -0.290355
  0.134676	 -0.065812	  0.028869	 -0.019673	  0.048926	  0.038569	  0.064888	 -0.066988	 -0.180170	 -0.187837	 -0.239283	 -0.001228	 -0.302996
  0.154522	 -0.047216	  0.030832	 -0.028657	  0.069355	  0.029286	  0.046996	 -0.084243	 -0.199384	 -0.225520	 -0.251537	  0.001982	 -0.266758
  0.160956	 -0.023663	  0.030807	 -0.036814	  0.055082	  0.005916	  0.062292	 -0.104575	 -0.184835	 -0.238750	 -0.252216	  0.032966	 -0.286809
  0.159889	  0.001879	  0.036302	 -0.051968	  0.052200	  0.024869	  0.071351	 -0.097643	 -0.182415	 -0.224404	 -0.228042	  0.037759	 -0.301667
  0.148248	  0.002236	  0.041777	 -0.046526	  0.048102	  0.061054	  0.058508	 -0.128988	 -0.170124	 -0.192852	 -0.215302	  0.061539	 -0.259195
  0.142602	 -0.010775	  0.039142	 -0.046991	  0.052307	  0.078941	  0.048797	 -0.132261	 -0.151954	 -0.198009	 -0.180609	  0.085727	 -0.227352
  0.111192	 -0.025750	  0.041783	 -0.040242	  0.041321	  0.039658	  0.031106	 -0.138327	 -0.120638	 -0.209399	 -0.147114	  0.102538	 -0.188881
  0.106774	 -0.023796	  0.058385	 -0.051687	  0.040534	 -0.024409	  0.002155	 -0.136559	 -0.098388	 -0.151818	 -0.123069	  0.110706	 -0.170943
  0.145164	 -0.050849	  0.066479	 -0.041371	  0.051371	 -0.051190	 -0.003208	 -0.088324	 -0.078558	 -0.117234	 -0.098411	  0.113608	 -0.145111
  0.169804	 -0.062955	  0.056970	 -0.017679	  0.041276	 -0.023831	  0.001983	 -0.078487	 -0.048867	 -0.091739	 -0.093534	  0.112388	 -0.127980
  0.148411	 -0.046602	  0.063793	 -0.016456	  0.031193	 -0.002159	  0.047318	 -0.084237	 -0.023401	 -0.065668	 -0.067270	  0.122747	 -0.093657
  0.145418	 -0.065591	  0.050947	  0.001237	  0.015163	  0.011872	  0.021616	 -0.066987	 -0.019635	 -0.054208	 -0.014714	  0.157435	 -0.041007
  0.153440	 -0.074889	  0.068466	  0.016179	 -0.028909	 -0.016965	 -0.000604	 -0.073503	 -0.019396	 -0.027767	 -0.055090	  0.180744	  0.041149
  0.154361	 -0.068958	  0.097171	 -0.003321	 -0.050407	 -0.037537	  0.011469	 -0.037925	  0.020371	 -0.021976	 -0.053142	  0.167905	  0.068364
  0.152797	 -0.088841	  0.140076	 -0.020036	 -0.037604	 -0.054720	 -0.009489	  0.029659	  0.023173	 -0.031468	 -0.062355	  0.143110	  0.073456
  0.140785	 -0.055405	  0.176170	 -0.014248	 -0.038822	 -0.046625	  0.017372	  0.004037	  0.021912	 -0.013868	 -0.095528	  0.149788	  0.135132
  0.128159	 -0.048055	  0.131524	 -0.017035	 -0.016329	 -0.011342	  0.058665	  0.002919	  0.006897	 -0.025616	 -0.100643	  0.166959	  0.128667
  0.124571	 -0.013276	  0.068867	 -0.066423	 -0.025296	  0.004596	  0.036717	  0.025075	 -0.010493	 -0.020891	 -0.093815	  0.168192	  0.082461
  0.120211	  0.016828	  0.057996	 -0.074984	 -0.057177	  0.026192	  0.040964	  0.022812	 -0.052177	 -0.052556	 -0.080422	  0.201121	  0.067268
  0.111601	  0.018509	  0.077618	 -0.059171	 -0.051272	  0.028549	  0.059689	  0.015746	 -0.069563	 -0.063160	 -0.094581	  0.216796	  0.102653
  0.128828	  0.019450	  0.071324	 -0.035307	 -0.056329	  0.032394	  0.085863	  0.007809	 -0.055785	 -0.064237	 -0.106635	  0.180259	  0.116835
  0.084073	  0.005728	  0.094912	 -0.026203	 -0.031216	  0.032036	  0.088925	  0.017124	 -0.035552	 -0.063728	 -0.112560	  0.144751	  0.075511
  0.076088	 -0.003553	  0.100761	 -0.013107	  0.004128	  0.013536	  0.060520	  0.008610	 -0.014790	 -0.071127	 -0.113810	  0.152739	  0.034833
  0.119763	 -0.015174	  0.074010	 -0.027467	 -0.004216	  0.024120	  0.066859	 -0.013056	 -0.031575	 -0.094747	 -0.098766	  0.151847	 -0.035927
  0.104618	 -0.013758	  0.045917	 -0.048367	 -0.010172	 -0.011797	  0.093560	 -0.046169	 -0.037451	 -0.066831	 -0.079103	  0.103072	 -0.068386
  0.083993	 -0.012053	  0.020922	 -0.050820	 -0.011994	 -0.032214	  0.050602	 -0.043237	 -0.030562	 -0.022573	 -0.069898	  0.060706	 -0.097214
  0.088433	 -0.003033	  0.012527	 -0.047891	 -0.012266	 -0.048919	  0.032320	 -0.037660	 -0.029816	 -0.044920	 -0.079144	  0.061991	 -0.156877
  0.074461	 -0.013627	  0.012287	 -0.048743	  0.029386	 -0.083923	  0.037298	 -0.021457	 -0.054083	 -0.064914	 -0.082407	  0.046527	 -0.233171
  0.103071	 -0.039622	 -0.001953	 -0.055252	  0.016927	 -0.094228	  0.017844	 -0.020210	 -0.050812	 -0.074253	 -0.115715	  0.010633	 -0.256624
  0.109757	 -0.039668	  0.022995	 -0.075537	 -0.006681	 -0.082753	  0.012896	 -0.001666	 -0.032511	 -0.077852	 -0.181209	  0.005994	 -0.229824
  0.073805	 -0.018699	  0.026176	 -0.059315	 -0.020379	 -0.062524	  0.015230	  0.039774	 -0.063505	 -0.079428	 -0.223956	 -0.025627	 -0.206340
  0.037464	 -0.003270	  0.008076	 -0.052726	 -0.042822	 -0.015155	  0.035558	  0.025020	 -0.055014	 -0.083619	 -0.223620	 -0.055026	 -0.231811
  0.048645	 -0.032263	 -0.011036	 -0.044364	 -0.045856	 -0.012950	  0.056711	  0.048597	 -0.056693	 -0.066018	 -0.240997	 -0.069825	 -0.220885
  0.057883	 -0.040007	 -0.012289	 -0.028616	 -0.043808	 -0.025741	  0.040627	  0.032260	 -0.076646	 -0.052220	 -0.252822	 -0.031407	 -0.200345
  0.069549	 -0.017912	  0.015383	 -0.017154	 -0.011974	 -0.012551	  0.053913	  0.044094	 -0.075928	 -0.072801	 -0.238698	  0.001789	 -0.196221
  0.060464	  0.005222	  0.004005	  0.006209	 -0.033563	 -0.020736	  0.069043	  0.044892	 -0.089673	 -0.057369	 -0.226168	 -0.031839	 -0.200053
  0.052205	  0.014127	  0.005400	 -0.014108	 -0.038914	 -0.025441	  0.038219	  0.024054	 -0.105440	 -0.061221	 -0.221694	 -0.035488	 -0.161998
  0.029486	  0.042165	  0.000183	 -0.036272	 -0.006140	  0.013802	  0.048412	 -0.014061	 -0.088346	 -0.062906	 -0.190589	  0.017849	 -0.123593
  0.017394	  0.023198	  0.023621	 -0.044811	  0.000822	  0.014581	  0.061159	 -0.029936	 -0.052323	 -0.055783	 -0.165512	  0.040123	 -0.109201
  0.030866	  0.004903	  0.042845	 -0.031130	  0.009327	  0.018876	  0.103956	 -0.047760	 -0.015497	 -0.060038	 -0.160709	  0.010217	 -0.079991
  0.065613	 -0.007417	  0.024508	 -0.028271	  0.026850	  0.018145	  0.102613	 -0.071632	 -0.032012	 -0.063151	 -0.152314	 -0.003586	 -0.061411
  0.051332	  0.010985	  0.020135	 -0.033322	  0.034482	  0.005630	  0.052007	 -0.085872	 -0.072574	 -0.074145	 -0.187620	  0.004029	 -0.075672
  0.037566	  0.013905	  0.024014	 -0.033446	  0.045427	 -0.001054	  0.042558	 -0.055091	 -0.081709	 -0.075536	 -0.180380	 -0.011781	 -0.080198
 -0.004908	  0.014654	  0.012407	 -0.031758	  0.037129	 -0.020399	  0.018586	 -0.032998	 -0.073941	 -0.078151	 -0.162911	 -0.011859	 -0.105969
 -0.021048	  0.008033	  0.015077	 -0.063686	  0.004928	  0.002314	 -0.011273	 -0.039076	 -0.091562	 -0.077913	 -0.165779	  0.014217	 -0.075555
 -0.004362	 -0.002929	  0.079147	 -0.057133	  0.025796	  0.023420	 -0.023931	 -0.064507	 -0.094092	 -0.094628	 -0.135364	  0.037392	 -0.052874
  0.030899	  0.025279	  0.064138	 -0.023407	  0.054748	 -0.016841	 -0.050569	 -0.087540	 -0.087513	 -0.106853	 -0.086975	  0.054040	 -0.049251
  0.029727	  0.028887	  0.028588	 -0.029813	  0.029970	 -0.027305	 -0.060376	 -0.094394	 -0.082681	 -0.095783	 -0.035380	  0.071763	 -0.026341
 -0.027134	  0.041883	  0.035085	 -0.048768	  0.026090	 -0.023838	 -0.051448	 -0.097311	 -0.084820	 -0.121701	 -0.024049	  0.088295	  0.006707
 -0.036756	  0.049800	  0.025404	 -0.015807	  0.032194	 -0.033489	 -0.030065	 -0.112583	 -0.100577	 -0.086917	 -0.036927	  0.088248	  0.021790
 -0.057807	  0.061557	  0.027679	  0.042115	  0.026648	 -0.042916	 -0.023347	 -0.145015	 -0.097429	 -0.072340	 -0.049754	  0.070159	  0.017169
 -0.065339	  0.080268	  0.017720	  0.066277	  0.012389	 -0.055324	 -0.038262	 -0.132164	 -0.082120	 -0.071422	 -0.045620	  0.048628	  0.020022
 -0.058942	  0.078269	  0.043917	  0.082802	  0.012405	 -0.031055	 -0.055651	 -0.130691	 -0.061840	 -0.072711	 -0.025130	  0.038177	  0.027710
 -0.032036	  0.054550	  0.064086	  0.047938	  0.003413	 -0.075079	 -0.064549	 -0.111230	 -0.072881	 -0.050007	 -0.032939	  0.040948	  0.053246
 -0.012843	  0.060347	  0.073912	  0.025737	  0.000668	 -0.090894	 -0.036234	 -0.114781	 -0.071868	 -0.026793	 -0.043066	  0.082378	  0.060064
 -0.011353	  0.032214	  0.097395	  0.067246	 -0.005415	 -0.047710	 -0.060243	 -0.114014	 -0.074239	  0.001229	 -0.053564	  0.077778	  0.062460
 -0.008018	  0.046957	  0.103589	  0.049964	  0.021595	 -0.028405	 -0.068551	 -0.097404	 -0.051507	  0.002854	 -0.065187	  0.080735	  0.051565
 -0.030192	  0.066119	  0.104372	  0.026202	  0.018315	 -0.033073	 -0.031797	 -0.080335	 -0.046917	  0.014382	 -0.036835	  0.121188	  0.045323
 -0.054409	  0.055180	  0.079261	  0.031861	  0.000140	 -0.017871	 -0.043986	 -0.053277	 -0.064898	  0.021435	 -0.010008	  0.085027	  0.059642
 -0.059286	  0.031172	  0.076916	  0.052467	 -0.047283	  0.011118	 -0.044520	 -0.009179	 -0.050209	 -0.017557	 -0.028587	  0.085588	  0.078174
 -0.076432	  0.027871	  0.072554	  0.081889	 -0.074378	  0.016186	 -0.040879	  0.037990	 -0.005901	 -0.027702	 -0.048235	  0.068635	  0.063396
 -0.054612	  0.046199	  0.107598	  0.061821	 -0.080963	  0.001633	 -0.045954	  0.037587	 -0.026652	 -0.047143	 -0.063777	  0.059140	  0.025198
 -0.023245	  0.067106	  0.124936	  0.017912	 -0.077662	  0.001944	 -0.033552	  0.040685	 -0.043032	 -0.044336	 -0.082949	  0.047256	 -0.035676
 -0.006004	  0.059418	  0.104872	 -0.004602	 -0.079371	  0.009061	 -0.047372	  0.030319	 -0.052712	 -0.074825	 -0.105703	  0.016132	 -0.027054
 -0.001157	  0.011266	  0.067131	 -0.037719	 -0.079281	 -0.007031	 -0.068119	  0.016477	 -0.073550	 -0.038926	 -0.090857	  0.014249	  0.003263
 -0.006164	  0.045937	  0.065249	 -0.034580	 -0.066181	 -0.030991	 -0.038529	 -0.003443	 -0.093590	 -0.029327	 -0.107026	 -0.004007	 -0.012986
 -0.039615	  0.047635	  0.037351	 -0.008119	 -0.057184	 -0.036494	 -0.024982	  0.007031	 -0.082930	 -0.032934	 -0.107026	 -0.007968	 -0.006815
 -0.045698	  0.034465	  0.025683	  0.009606	 -0.029662	 -0.051378	 -0.014787	 -0.016487	 -0.040028	 -0.040798	 -0.086766	  0.012342	  0.011040
 -0.032758	  0.028769	  0.059674	 -0.005750	 -0.019502	 -0.038277	  0.007331	 -0.026441	 -0.025685	 -0.054950	 -0.038795	  0.015047	  0.006864
 -0.030454	 -0.005343	  0.031481	 -0.018769	 -0.019580	 -0.039093	 -0.014824	 -0.003654	 -0.027466	 -0.031180	 -0.010225	 -0.012359	 -0.024787
 -0.035590	  0.002681	  0.047650	  0.022153	 -0.028942	 -0.010376	  0.017355	 -0.022965	 -0.006316	  0.047992	 -0.005020	 -0.036814	 -0.071658
 -0.048162	  0.011702	  0.041850	 -0.008529	 -0.044154	 -0.012050	  0.027027	 -0.011239	 -0.010642	  0.055731	  0.001006	 -0.028853	 -0.088530
 -0.055212	  0.031740	  0.071539	  0.005099	  0.006416	 -0.067876	  0.048314	  0.006446	 -0.043853	  0.029548	  0.007971	 -0.028732	 -0.081788
 -0.011160	  0.059004	  0.079542	 -0.022889	 -0.000094	 -0.088134	  0.037076	 -0.021475	 -0.019997	  0.026917	 -0.025682	 -0.024411	 -0.095050
 -0.012459	  0.039869	  0.058266	 -0.028425	 -0.004351	 -0.062877	  0.026965	 -0.034245	 -0.061204	  0.022582	 -0.066805	 -0.034003	 -0.116116
 -0.040416	  0.010290	  0.056588	 -0.068867	  0.003804	 -0.036719	  0.034286	 -0.043274	 -0.053574	  0.014390	 -0.078898	 -0.045097	 -0.092421
 -0.057239	  0.017079	  0.080418	 -0.062203	  0.025152	  0.004101	  0.059727	 -0.030248	 -0.040484	 -0.029243	 -0.076821	 -0.045425	 -0.090704
  0.013402	  0.009562	  0.036662	 -0.078062	  0.022267	  0.004761	  0.009088	  0.022896	  0.065344	  0.015383	  0.028956	  0.040455	 -0.028295
  0.019732	  0.002972	  0.052254	 -0.054979	  0.026203	  0.017786	  0.016487	 -0.013586	  0.046417	  0.017876	  0.009102	  0.023227	  0.032709
  0.034709	 -0.000533	  0.057497	 -0.035130	  0.001272	  0.009728	  0.038160	 -0.037437	  0.039576	  0.016020	 -0.024511	 -0.016082	  0.030620
  0.013151	  0.000541	  0.026158	 -0.015223	 -0.009088	 -0.014102	  0.021357	 -0.033511	  0.017758	 -0.025424	 -0.008729	 -0.015491	  0.044291
 -0.002814	  0.005289	  0.013805	  0.015530	  0.004210	 -0.032098	  0.002962	 -0.021576	  0.026166	 -0.033184	  0.039572	 -0.029555	  0.060261
 -0.019354	  0.017955	  0.024661	  0.005563	  0.002243	  0.009427	 -0.010999	  0.014451	  0.012838	 -0.011682	  0.044627	 -0.029839	  0.042610
  0.001289	  0.034693	  0.018413	  0.016556	  0.010795	 -0.003993	 -0.033567	  0.014072	 -0.007171	 -0.021223	  0.011427	  0.018489	  0.029808
  0.030928	  0.040095	  0.019304	  0.021382	 -0.001767	 -0.040507	 -0.028059	  0.016330	 -0.020612	 -0.030003	 -0.000163	  0.029615	  0.006350
  0.046115	  0.029609	 -0.003302	 -0.007850	  0.000301	 -0.048954	 -0.006560	 -0.006683	 -0.017765	  0.008938	  0.002583	  0.034935	  0.012702
  0.030283	  0.017230	 -0.017750	 -0.024161	  0.029872	 -0.043632	  0.003464	 -0.031240	 -0.043816	  0.009740	 -0.013398	  0.042117	  0.040678
  0.020672	 -0.012509	 -0.048060	 -0.032290	  0.062232	 -0.034419	  0.000723	 -0.026026	 -0.046624	 -0.026414	 -0.006249	  0.049875	  0.013660
  0.015362	 -0.052242	 -0.061020	 -0.015588	  0.049262	 -0.023386	  0.035249	 -0.021922	 -0.012715	 -0.017752	 -0.019032	  0.031115	 -0.000352
 -0.003543	 -0.042465	 -0.064885	 -0.003619	  0.017657	  0.008680	  0.040138	  0.014580	 -0.023524	  0.012097	 -0.037222	  0.019996	  0.015119
  0.013186	 -0.037035	 -0.036772	  0.022295	 -0.009847	  0.008476	  0.001344	  0.012105	 -0.007207	  0.010034	 -0.022752	 -0.004053	  0.012048
 -0.017116	 -0.011944	 -0.018603	  0.007044	 -0.007549	  0.022975	  0.013397	  0.018874	  0.005163	  0.015402	  0.003815	 -0.004533	  0.004754
 -0.042762	 -0.011191	 -0.001222	  0.017459	 -0.012867	  0.014089	  0.005030	  0.019548	 -0.000261	  0.011724	 -0.005580	 -0.016973	 -0.044338
 -0.056319	 -0.042778	 -0.000297	  0.037422	 -0.035669	  0.044197	 -0.018034	  0.014234	 -0.007388	  0.010733	 -0.020231	 -0.050967	 -0.086351
 -0.051415	  0.003164	  0.001863	  0.057680	 -0.035340	  0.045885	 -0.014785	  0.001637	 -0.015937	  0.028530	  0.004294	 -0.034040	 -0.049443
 -0.024932	  0.020416	 -0.002306	  0.037834	 -0.065918	  0.012840	 -0.020211	  0.009421	 -0.012036	  0.011202	  0.014815	 -0.042573	 -0.066120
 -0.020575	  0.029171	  0.003599	  0.028138	 -0.048268	  0.042247	 -0.055184	  0.033834	  0.001794	 -0.001997	 -0.001325	 -0.045718	 -0.070711
 -0.065913	  0.015193	  0.028579	  0.028542	 -0.009738	  0.016545	 -0.073350	  0.052471	 -0.025587	  0.008229	  0.011963	  0.008658	  0.027524
 -0.022535	 -0.011423	 -0.000749	  0.029218	 -0.028228	  0.019038	 -0.069670	  0.041344	 -0.033312	 -0.011749	  0.010757	  0.008665	  0.036854
 -0.010287	 -0.036004	 -0.025151	  0.049843	 -0.026968	  0.007019	 -0.055937	  0.028108	 -0.055935	 -0.023681	  0.003630	 -0.013633	 -0.043505
 -0.024556	 -0.021152	 -0.030077	  0.062862	 -0.030003	 -0.014942	 -0.054760	  0.049514	 -0.028658	  0.018029	  0.047721	  0.037513	  0.004325
 -0.044975	  0.012679	 -0.020977	  0.059189	 -0.004599	 -0.016103	 -0.063371	  0.052393	 -0.008771	  0.018516	  0.061165	  0.007358	  0.019130
 -0.018826	  0.020926	 -0.014137	  0.047658	  0.007703	 -0.029749	 -0.037088	  0.032634	 -0.046450	 -0.027476	  0.012806	 -0.051797	 -0.071530
  0.012528	  0.031537	 -0.002709	  0.065740	 -0.009062	 -0.011348	  0.005473	  0.019149	 -0.024218	 -0.037697	  0.024403	 -0.048115	 -0.055472
  0.005134	  0.039550	 -0.037786	  0.088244	 -0.035396	 -0.011750	  0.024013	  0.016772	 -0.039999	 -0.027357	  0.041565	 -0.038437	  0.018013
 -0.029709	  0.044790	 -0.058800	  0.070122	 -0.022703	 -0.043643	 -0.021767	  0.052284	 -0.021979	 -0.008261	  0.004031	 -0.075321	 -0.120495
 -0.016772	  0.017738	 -0.070512	  0.056951	 -0.036793	 -0.045881	 -0.008683	  0.064939	  0.017082	 -0.008465	 -0.012212	 -0.034226	 -0.121564
  0.008119	 -0.018002	 -0.066845	  0.062850	 -0.030238	 -0.048168	 -0.026130	  0.049018	  0.037014	  0.011288	 -0.012996	 -0.014952	 -0.010344
 -0.003892	 -0.009624	 -0.035211	  0.057999	 -0.032326	 -0.072309	 -0.028080	  0.018832	  0.030659	  0.009027	 -0.026732	 -0.078109	 -0.089226
 -0.011530	 -0.003274	 -0.047709	  0.031701	 -0.031870	 -0.057082	  0.000085	  0.002569	  0.003578	 -0.024819	 -0.020822	 -0.129984	 -0.128834
 -0.027891	 -0.002901	 -0.056079	 -0.031262	 -0.022450	 -0.068884	 -0.000151	  0.032188	  0.000188	  0.004240	  0.002881	 -0.083086	 -0.048169
 -0.014366	 -0.030693	 -0.049115	 -0.018406	 -0.046174	 -0.074169	  0.000618	  0.048251	  0.003299	  0.029505	 -0.027155	 -0.069327	 -0.107854
 -0.023958	 -0.056382	 -0.043896	 -0.007758	 -0.017812	 -0.052731	  0.003293	  0.037555	  0.010696	  0.032956	 -0.048891	 -0.089961	 -0.120910
 -0.029053	 -0.066198	 -0.050934	 -0.032502	 -0.024988	 -0.044087	  0.012958	  0.016089	 -0.018629	  0.034741	  0.017958	 -0.044096	 -0.037172
 -0.026237	 -0.038081	 -0.028174	 -0.060632	 -0.030794	 -0.033583	  0.003287	 -0.002488	 -0.034158	 -0.002904	  0.028479	 -0.082583	 -0.059770
 -0.023895	 -0.041063	 -0.013257	 -0.044122	  0.019792	 -0.016836	 -0.040833	  0.017168	 -0.031862	 -0.010289	 -0.003941	 -0.100849	 -0.075273
 -0.019718	 -0.080711	  0.003586	 -0.048298	  0.016613	 -0.012108	 -0.039989	  0.055338	 -0.033533	 -0.022009	 -0.022214	 -0.073290	 -0.003627
 -0.014267	 -0.051698	 -0.033759	 -0.020087	  0.027462	  0.002924	 -0.038537	  0.054028	 -0.061687	 -0.009675	 -0.006304	 -0.093984	 -0.020458
 -0.014263	 -0.026710	 -0.046784	 -0.000673	  0.021071	 -0.000525	 -0.050681	  0.043823	 -0.056613	 -0.040138	 -0.018936	 -0.094624	 -0.105536
 -0.013893	 -0.025996	  0.005430	 -0.025960	  0.005554	 -0.031189	 -0.042070	  0.021497	 -0.030799	 -0.047403	  0.026378	 -0.043792	 -0.012362
 -0.007678	 -0.044879	  0.033320	 -0.036555	 -0.008708	 -0.058048	 -0.054068	  0.004243	 -0.015464	 -0.034608	  0.020907	 -0.083862	  0.005756
 -0.007989	 -0.038525	  0.013635	 -0.052366	 -0.010625	 -0.063947	 -0.066036	  0.030307	 -0.009276	 -0.036184	  0.004019	 -0.128610	 -0.073200
 -0.030404	 -0.033406	 -0.015481	 -0.045217	  0.006145	 -0.071012	 -0.046345	  0.059913	  0.035738	 -0.010745	  0.049983	 -0.070619	  0.006203
 -0.036292	 -0.027158	 -0.021908	 -0.058604	  0.006815	 -0.068126	 -0.047471	  0.060327	  0.035196	 -0.016366	  0.083596	 -0.063811	  0.020606
 -0.042032	 -0.007681	 -0.017584	 -0.050768	 -0.001897	 -0.043085	 -0.045604	  0.053377	  0.042471	 -0.010490	  0.062839	 -0.116182	 -0.064323
 -0.044477	  0.005169	 -0.000505	 -0.076892	  0.014888	 -0.044709	 -0.038164	  0.031922	  0.058765	  0.000760	  0.070920	 -0.053956	 -0.027885
 -0.013760	  0.028689	 -0.003481	 -0.087187	  0.041391	 -0.036640	 -0.034685	  0.072592	  0.057161	  0.020594	  0.100359	 -0.019588	 -0.005929
 -0.032484	  0.036150	 -0.016502	 -0.065534	  0.001736	 -0.008888	 -0.059337	  0.101303	  0.005474	  0.019402	  0.086042	 -0.085088	 -0.112411
 -0.053100	  0.015597	 -0.006651	 -0.056092	  0.018953	  0.007434	 -0.067233	  0.111188	  0.011821	  0.010096	  0.081255	 -0.068121	 -0.103655
 -0.053476	 -0.011704	 -0.018684	 -0.073361	 -0.005334	  0.039012	 -0.030071	  0.108719	  0.013787	 -0.017774	  0.055991	 -0.026505	 -0.067304
 -0.092161	 -0.026231	 -0.023494	 -0.053678	  0.003819	  0.034177	 -0.023923	  0.089473	 -0.021689	 -0.061106	  0.049425	 -0.071339	 -0.111031
 -0.085904	 -0.027632	 -0.017388	 -0.033423	 -0.000843	  0.028224	  0.006621	  0.068072	 -0.035828	 -0.031614	  0.079845	 -0.078047	 -0.081472
 -0.082660	 -0.011143	  0.005734	 -0.019086	 -0.014108	  0.016508	  0.021284	  0.052641	 -0.046737	 -0.001398	  0.088265	 -0.018803	 -0.020272
 -0.082055	 -0.011173	 -0.000756	 -0.002221	  0.007847	  0.027029	  0.017732	  0.056423	 -0.035189	  0.004522	  0.062917	 -0.057059	 -0.051666
 -0.098553	 -0.016122	  0.005725	 -0.029079	  0.007230	  0.067327	  0.027652	  0.056111	 -0.037707	 -0.013063	  0.058003	 -0.093682	 -0.078243
 -0.090855	 -0.035541	 -0.001974	 -0.028756	  0.039390	  0.067528	  0.017329	  0.051010	 -0.044446	  0.007650	  0.068828	 -0.056186	 -0.038239
 -0.068167	 -0.044458	 -0.047318	 -0.005912	  0.042615	  0.017807	  0.009420	  0.045055	 -0.060940	 -0.010094	  0.045428	 -0.065643	 -0.100203
 -0.064772	 -0.026063	 -0.074781	 -0.007375	  0.049781	  0.014026	  0.005997	  0.055765	 -0.030603	 -0.048368	  0.063605	 -0.054301	 -0.154660
 -0.048641	 -0.051719	 -0.057514	  0.018943	  0.056364	  0.007791	  0.008091	  0.061227	 -0.034014	 -0.021728	  0.081762	  0.001659	 -0.104825
 -0.044408	 -0.081135	 -0.047103	  0.029052	  0.044425	 -0.008875	  0.005747	  0.046837	 -0.005469	 -0.049837	  0.067261	 -0.044701	 -0.139089
 -0.038453	 -0.093091	 -0.041964	  0.017626	  0.041888	 -0.003790	  0.021790	  0.038524	  0.000216	 -0.034676	  0.070893	 -0.090227	 -0.130442
 -0.034062	 -0.084450	 -0.042976	  0.016670	  0.043201	  0.000184	  0.035851	  0.064469	  0.011081	 -0.038409	  0.060122	 -0.026552	 -0.034201
 -0.035273	 -0.068472	 -0.003692	  0.002909	  0.064295	  0.022820	  0.003737	  0.102800	 -0.012587	 -0.052573	  0.049667	 -0.023300	 -0.051257
 -0.046408	 -0.082617	 -0.018403	 -0.002295	  0.056525	  0.012956	  0.027852	  0.098579	 -0.013769	 -0.068676	  0.022397	 -0.062315	 -0.103248
 -0.064105	 -0.069334	 -0.045199	 -0.038659	  0.059678	 -0.002917	  0.075895	  0.103224	  0.000791	 -0.080847	  0.025188	 -0.023660	 -0.023912
 -0.076285	 -0.079173	 -0.034817	 -0.063697	  0.061350	 -0.012927	  0.076533	  0.109190	 -0.004153	 -0.073644	  0.052202	 -0.066791	 -0.043784
 -0.069013	 -0.071578	 -0.042353	 -0.047894	  0.043630	 -0.016009	  0.053564	  0.097407	  0.022019	 -0.083624	  0.019844	 -0.094137	 -0.111060
 -0.068883	 -0.083417	 -0.036470	 -0.040932	  0.040063	 -0.001249	  0.030876	  0.092932	  0.025610	 -0.054242	  0.030439	 -0.031297	 -0.040101
 -0.036378	 -0.080387	 -0.023585	 -0.063751	  0.063185	 -0.002170	  0.047883	  0.088013	  0.030639	 -0.038945	  0.017525	  0.003257	 -0.033336
 -0.069549	 -0.056230	 -0.021657	 -0.043137	  0.083796	  0.028081	  0.053524	  0.087136	  0.039388	 -0.035242	 -0.001495	 -0.077543	 -0.069369
 -0.102999	 -0.062287	 -0.059987	 -0.023105	  0.074269	  0.001803	  0.074776	  0.074205	  0.033265	 -0.041627	  0.019572	 -0.080572	 -0.012816
 -0.106398	 -0.079504	 -0.039456	 -0.027582	  0.057051	 -0.024260	  0.072376	  0.079921	  0.027786	 -0.045107	  0.016654	 -0.051983	  0.000205
 -0.085467	 -0.069688	 -0.051242	 -0.075996	  0.051058	 -0.059302	  0.082079	  0.097295	  0.022299	 -0.062009	 -0.007241	 -0.087866	 -0.067962
 -0.097721	 -0.043817	 -0.056759	 -0.091756	  0.033914	 -0.051139	  0.090036	  0.082418	  0.010777	 -0.081770	  0.016056	 -0.136113	 -0.014370
 -0.086117	 -0.028272	 -0.063339	 -0.075493	  0.040628	 -0.053365	  0.110953	  0.085540	 -0.020659	 -0.069428	  0.028793	 -0.097683	  0.055979
 -0.107494	  0.007622	 -0.045458	 -0.028580	  0.055137	 -0.024471	  0.085302	  0.081253	 -0.048357	 -0.062085	 -0.017817	 -0.116406	 -0.022651
 -0.126936	 -0.034032	 -0.067629	 -0.008491	  0.071146	 -0.016533	  0.070463	  0.084665	 -0.049355	 -0.034081	 -0.023588	 -0.076597	  0.007546
 -0.099829	 -0.026665	 -0.039333	 -0.010907	  0.065502	 -0.021364	  0.083027	  0.059469	 -0.042908	 -0.045710	 -0.005763	 -0.017573	  0.027073
 -0.080217	 -0.002870	 -0.028091	 -0.015699	  0.026679	 -0.018245	  0.083474	  0.014895	 -0.044524	 -0.093239	 -0.041979	 -0.060102	 -0.068289
 -0.090158	 -0.013034	 -0.009667	 -0.002351	  0.007478	 -0.028833	  0.060351	  0.026877	 -0.037477	 -0.087886	 -0.050164	 -0.041896	 -0.086848
 -0.126146	 -0.018986	  0.013185	 -0.003802	  0.023064	 -0.034175	  0.047161	  0.064269	 -0.002082	 -0.090393	 -0.038816	 -0.013083	 -0.023837
 -0.113862	 -0.007584	  0.020746	 -0.028838	  0.046124	 -0.004493	  0.056836	  0.063445	  0.006515	 -0.117465	 -0.022525	 -0.041811	 -0.065660
 -0.115195	 -0.008846	 -0.023986	 -0.031135	  0.070275	  0.044568	  0.050640	  0.063713	 -0.014606	 -0.102215	 -0.049398	 -0.051695	 -0.083223
 -0.102533	 -0.028507	 -0.028584	 -0.044411	  0.038000	  0.053222	  0.065383	  0.063220	  0.009939	 -0.091399	 -0.070296	  0.005197	  0.012368
 -0.056683	 -0.024908	 -0.009190	 -0.058846	  0.028548	 -0.000902	  0.047409	  0.026018	  0.013118	 -0.071192	 -0.092726	 -0.022064	 -0.028366
 -0.070156	 -0.041209	 -0.033668	 -0.078087	  0.003358	  0.025648	  0.044487	  0.033974	  0.015918	 -0.036272	 -0.059113	 -0.036251	 -0.071417
 -0.081921	 -0.081208	 -0.054845	 -0.098083	  0.029552	  0.029337	  0.056616	  0.071548	  0.032921	 -0.007673	 -0.028311	 -0.004137	  0.014294
 -0.072335	 -0.077763	 -0.054945	 -0.116292	  0.025251	  0.032628	  0.052253	  0.062769	  0.019426	 -0.013004	 -0.011379	 -0.055553	  0.007299
 -0.060216	 -0.075239	 -0.030424	 -0.083425	  0.022813	  0.029814	  0.049147	  0.064532	  0.007202	 -0.034397	 -0.020997	 -0.126801	 -0.051874
 -0.042353	 -0.082502	 -0.028717	 -0.051601	  0.055215	  0.013443	  0.050516	  0.082600	  0.025435	 -0.031454	  0.009832	 -0.106397	  0.017405
 -0.044857	 -0.067885	 -0.000464	 -0.062624	  0.047628	  0.011636	  0.044836	  0.080517	  0.012285	 -0.023534	  0.052911	 -0.093460	  0.009199
 -0.043631	 -0.062588	  0.020582	 -0.072744	  0.067375	  0.020679	  0.049663	  0.069707	 -0.034381	 -0.024572	  0.019922	 -0.098760	 -0.041575
 -0.007720	 -0.086231	  0.037115	 -0.067971	  0.094402	  0.051371	  0.056459	  0.098423	 -0.002957	 -0.009207	  0.022440	 -0.061464	  0.037925
  0.001189	 -0.080262	  0.006530	 -0.086895	  0.103850	  0.061307	  0.054089	  0.129839	 -0.005085	  0.017507	 -0.005724	 -0.067625	  0.028497
 -0.013387	 -0.051304	  0.014804	 -0.073057	  0.086664	  0.059179	  0.048995	  0.105283	 -0.030644	 -0.004459	 -0.039160	 -0.129200	 -0.070569
  0.010811	 -0.042510	  0.039861	 -0.068646	  0.087500	  0.057454	  0.031836	  0.062486	 -0.031319	  0.005748	  0.009137	 -0.132247	 -0.030416
 -0.003828	 -0.033809	  0.035192	 -0.101651	  0.085053	  0.034507	  0.028472	  0.079632	 -0.010383	 -0.001138	  0.020044	 -0.129333	 -0.016200
 -0.030562	 -0.026849	  0.033705	 -0.090858	  0.083739	  0.021568	  0.047288	  0.104129	  0.008049	 -0.033206	  0.012893	 -0.150780	 -0.124903
 -0.018752	 -0.041413	  0.014574	 -0.079614	  0.055001	  0.004228	  0.043232	  0.126692	  0.005725	 -0.030190	  0.019257	 -0.115049	 -0.104201
 -0.010283	 -0.045785	  0.014637	 -0.084676	  0.053585	  0.010466	  0.037199	  0.103729	  0.008966	 -0.008082	  0.005721	 -0.048379	 -0.037894
  0.003410	 -0.098958	  0.030098	 -0.093102	  0.052090	  0.002505	  0.028674	  0.098271	 -0.000030	 -0.047749	 -0.005129	 -0.083054	 -0.114668
  0.019691	 -0.103591	  0.056448	 -0.124513	  0.055745	 -0.008372	  0.026211	  0.129622	  0.014931	 -0.057898	 -0.017181	 -0.104028	 -0.064640
  0.023949	 -0.083542	  0.088549	 -0.126315	  0.075435	 -0.019890	 -0.001456	  0.105893	  0.015170	 -0.051542	 -0.005328	 -0.053783	 -0.014491
  0.026027	 -0.111576	  0.083066	 -0.143786	  0.077152	 -0.018468	 -0.028403	  0.080126	  0.004858	 -0.065925	 -0.021762	 -0.071974	 -0.072448
  0.017725	 -0.109280	  0.096879	 -0.154354	  0.117401	 -0.011917	 -0.025915	  0.068341	 -0.005843	 -0.057869	  0.010762	 -0.042355	 -0.081455
  0.029722	 -0.075562	  0.111516	 -0.102054	  0.078629	  0.003949	 -0.016501	  0.071046	  0.019520	 -0.040803	  0.001140	  0.009089	  0.015930
  0.023016	 -0.054038	  0.102359	 -0.107442	  0.109526	  0.026000	  0.035613	  0.082197	  0.004367	 -0.036581	  0.000484	 -0.033110	 -0.021395
 -0.026615	 -0.048566	  0.104868	 -0.098873	  0.106391	  0.030556	  0.051300	  0.085569	  0.011103	 -0.044797	 -0.031142	 -0.072286	 -0.051144
 -0.030854	 -0.047657	  0.086852	 -0.109320	  0.100327	  0.009916	  0.049241	  0.086917	  0.020995	 -0.050219	 -0.012752	 -0.067334	  0.030994
  0.014028	 -0.073212	  0.075156	 -0.103522	  0.108243	  0.027431	  0.066753	  0.066021	  0.011669	 -0.047059	 -0.017740	 -0.098310	 -0.024729
  0.040989	 -0.099815	  0.077300	 -0.103475	  0.098566	  0.054965	  0.057020	  0.056003	 -0.025540	 -0.067636	 -0.020423	 -0.132934	 -0.081863
  0.002823	 -0.088707	  0.045943	 -0.126387	  0.099468	  0.062745	  0.035195	  0.090955	 -0.018860	 -0.049536	  0.015182	 -0.078588	  0.009199
 -0.045870	 -0.066299	  0.060169	 -0.113614	  0.111194	  0.071296	  0.026747	  0.114035	  0.001334	 -0.071463	  0.011891	 -0.069650	 -0.025303
 -0.048151	 -0.058579	  0.098034	 -0.096073	  0.090663	  0.072712	  0.020441	  0.070628	  0.007258	 -0.067189	  0.000946	 -0.097681	 -0.089784
 -0.005699	 -0.072929	  0.076629	 -0.132522	  0.085500	  0.076668	  0.021709	  0.088955	  0.052301	 -0.034728	  0.005421	 -0.008222	 -0.015474
 -0.022121	 -0.098393	  0.080985	 -0.169527	  0.090400	  0.045695	  0.029814	  0.076988	  0.055283	 -0.017611	 -0.001855	 -0.010198	 -0.035513
 -0.026218	 -0.128743	  0.078566	 -0.160248	  0.102472	  0.046507	  0.027090	  0.061956	  0.049996	 -0.033475	 -0.022483	 -0.062965	 -0.104355
  0.014071	 -0.131475	  0.110730	 -0.156069	  0.076057	  0.064027	  0.026687	  0.061334	  0.057510	 -0.026883	  0.023359	 -0.013251	 -0.059590
  0.051393	 -0.088381	  0.093067	 -0.144839	  0.059468	  0.042629	  0.062372	  0.040385	  0.032156	 -0.003582	  0.050775	 -0.024006	 -0.084912
  0.056964	 -0.082695	  0.065736	 -0.117143	  0.081405	  0.024269	  0.058590	  0.040256	  0.012202	  0.002507	  0.000841	 -0.039210	 -0.146574
  0.047659	 -0.115011	  0.046614	 -0.107430	  0.047975	  0.027687	  0.048609	  0.062401	  0.008278	  0.020765	 -0.012279	 -0.021565	 -0.078666
  0.041841	 -0.118883	  0.051362	 -0.099449	  0.065304	 -0.005513	  0.036917	  0.039293	  0.015063	  0.044159	  0.036136	 -0.007753	 -0.042192
  0.011761	 -0.103416	  0.054052	 -0.073709	  0.076530	 -0.028193	  0.033775	  0.035076	  0.008100	  0.039292	  0.028465	 -0.032911	 -0.034932
 -0.020641	 -0.083627	  0.045506	 -0.065155	  0.050236	 -0.023741	  0.039291	  0.074838	  0.025015	  0.003592	  0.018015	 -0.028615	 -0.001402
 -0.023916	 -0.112255	  0.013352	 -0.033603	  0.059928	 -0.016518	  0.053361	  0.115181	  0.047418	  0.002284	  0.023573	 -0.049195	  0.035611
  0.011970	 -0.099221	  0.009000	  0.028257	  0.032972	 -0.007232	  0.097085	  0.122513	  0.025145	  0.025832	  0.030017	 -0.049017	  0.031101
  0.034968	 -0.068123	  0.048419	  0.002008	  0.047117	 -0.012172	  0.075987	  0.115888	  0.049157	  0.040850	  0.045188	 -0.058817	  0.007966
  0.030118	 -0.074428	  0.046855	 -0.023688	  0.049951	 -0.022487	  0.083722	  0.109354	  0.068356	  0.058731	  0.064300	 -0.067892	  0.019558
  0.049041	 -0.071169	  0.026807	 -0.014529	  0.012638	 -0.047975	  0.107009	  0.101042	  0.055401	  0.061326	  0.090620	 -0.037561	 -0.004616
  0.049003	 -0.074964	  0.009731	 -0.039466	 -0.017523	 -0.030547	  0.096567	  0.091843	  0.030487	  0.010156	  0.080296	 -0.068846	 -0.026845
  0.042964	 -0.114014	 -0.004755	 -0.051263	 -0.039437	 -0.022652	  0.109337	  0.048695	  0.066618	 -0.021180	  0.068822	 -0.094622	 -0.007746
  0.033981	 -0.093257	 -0.016200	 -0.061560	 -0.039151	 -0.011099	  0.083860	  0.030321	  0.053418	 -0.054715	  0.069326	 -0.053463	  0.043878
  0.047698	 -0.087022	 -0.019082	 -0.053844	 -0.031762	 -0.006563	  0.035389	  0.040556	  0.041266	 -0.054666	  0.068227	 -0.024495	  0.072354
  0.075047	 -0.093479	 -0.017615	 -0.040585	 -0.032933	  0.001220	  0.021662	  0.044632	 -0.004541	 -0.013608	  0.099179	 -0.053831	  0.041659
  0.071264	 -0.052127	 -0.017880	 -0.032811	 -0.012574	 -0.002015	  0.038442	  0.025247	 -0.019904	 -0.009227	  0.146165	 -0.070708	  0.029598
  0.059649	 -0.051901	 -0.012925	 -0.010818	 -0.024314	  0.018887	  0.023679	  0.011804	  0.009037	 -0.014925	  0.145101	 -0.066908	 -0.003544
  0.047555	 -0.089772	 -0.003798	 -0.002265	 -0.040700	  0.034846	  0.006275	  0.015100	  0.016523	 -0.010343	  0.151493	 -0.079081	 -0.014582
  0.032927	 -0.115521	 -0.009315	 -0.012936	 -0.060241	  0.026261	 -0.014381	  0.061047	  0.036935	 -0.029811	  0.142488	 -0.093338	  0.008820
  0.032405	 -0.130084	  0.001874	 -0.047537	 -0.084263	  0.035135	 -0.002596	  0.088178	  0.027959	 -0.054145	  0.118363	 -0.072355	  0.032799
  0.013991	 -0.111496	  0.026043	 -0.066007	 -0.079051	  0.045078	 -0.015485	  0.107145	  0.053340	 -0.071081	  0.144164	 -0.036286	  0.025433
  0.005652	 -0.078571	  0.035486	 -0.066024	 -0.084499	  0.029137	 -0.001810	  0.117212	  0.034752	 -0.080806	  0.179959	 -0.005459	 -0.005183
  0.010462	 -0.095795	  0.042704	 -0.064093	 -0.004060	  0.011006	  0.027921	  0.094364	  0.029048	 -0.066011	  0.167781	 -0.022661	 -0.003617
  0.019647	 -0.113042	  0.022646	 -0.073413	 -0.001922	 -0.002864	  0.011976	  0.073277	  0.019943	 -0.053612	  0.139772	 -0.022178	  0.018137
  0.013072	 -0.119137	  0.040239	 -0.062801	 -0.026394	 -0.005500	  0.026256	  0.069954	  0.016404	 -0.052238	  0.149019	 -0.034622	  0.011165
  0.035401	 -0.108385	  0.033634	 -0.055774	 -0.005561	  0.015184	  0.043937	  0.076013	  0.052606	 -0.043652	  0.156090	 -0.047451	  0.017077
  0.068782	 -0.111696	  0.030943	 -0.060297	  0.006990	  0.022653	  0.034560	  0.074149	  0.050964	 -0.022633	  0.107120	 -0.033167	  0.016216
  0.083164	 -0.071703	  0.043413	 -0.079999	 -0.007282	  0.005432	 -0.024781	  0.087615	  0.021957	 -0.038280	  0.087044	 -0.047205	 -0.025528
  0.064659	 -0.034684	  0.029021	 -0.069930	 -0.026782	  0.022996	 -0.011588	  0.077641	  0.046164	 -0.064928	  0.085837	 -0.043249	 -0.029520
  0.044862	 -0.041363	  0.003168	 -0.073452	  0.000527	  0.011609	 -0.020376	  0.085164	  0.059473	 -0.062828	  0.087862	 -0.041372	 -0.004068
  0.057250	 -0.057813	  0.022794	 -0.068044	  0.001088	  0.023302	 -0.027198	  0.086917	  0.065894	 -0.024107	  0.102323	 -0.020508	 -0.018431
  0.079186	 -0.070215	  0.019156	 -0.053781	 -0.005295	  0.037292	 -0.010892	  0.080124	  0.076001	 -0.034047	  0.112519	 -0.015291	  0.005838
  0.097739	 -0.076313	  0.016180	 -0.063144	  0.000179	  0.052069	  0.001826	  0.092270	  0.048630	 -0.030087	  0.108376	 -0.050800	  0.003949
  0.093562	 -0.034922	  0.035953	 -0.074520	  0.010360	  0.040964	  0.022988	  0.093746	  0.057549	 -0.026538	  0.114252	 -0.070365	 -0.003289
  0.097360	 -0.008231	  0.054230	 -0.075965	  0.016656	  0.021413	 -0.048252	  0.083479	  0.070885	 -0.040351	  0.112056	 -0.068656	 -0.008856
  0.112173	 -0.025545	  0.044181	 -0.069773	  0.005830	  0.018086	 -0.070551	  0.064304	  0.068738	 -0.011858	  0.121660	 -0.048462	 -0.014266
  0.137365	 -0.037785	  0.034836	 -0.064576	  0.025960	  0.041925	 -0.033257	  0.055724	  0.058193	 -0.019520	  0.084948	 -0.031015	 -0.036692
  0.119653	 -0.007685	  0.023401	 -0.092737	  0.026400	  0.050091	 -0.006139	  0.047217	  0.052695	 -0.031441	  0.083613	 -0.031651	 -0.055520
  0.151529	  0.002172	 -0.017821	 -0.110266	  0.039193	  0.001423	 -0.014815	  0.063834	  0.067666	 -0.036529	  0.074220	 -0.020091	 -0.021855
  0.176935	 -0.011966	 -0.048732	 -0.103119	  0.035543	 -0.010737	 -0.020248	  0.077148	  0.059053	 -0.043428	  0.071589	 -0.044578	 -0.021927
  0.164999	 -0.043756	 -0.062040	 -0.098113	  0.023671	  0.018877	  0.019686	  0.054531	  0.063415	 -0.093013	  0.070727	 -0.059681	 -0.055929
  0.140173	 -0.051136	 -0.025560	 -0.123274	  0.023247	  0.025189	  0.048050	  0.020275	  0.051476	 -0.091838	  0.082333	 -0.078982	 -0.067989
  0.130929	 -0.055244	 -0.007771	 -0.154998	  0.022995	  0.003043	  0.040400	  0.048286	  0.014099	 -0.069189	  0.083384	 -0.070510	 -0.048035
  0.140011	 -0.051743	 -0.013193	 -0.124604	  0.013145	 -0.009088	 -0.003242	  0.052019	  0.006482	 -0.076166	  0.048720	 -0.074424	 -0.027678
  0.132195	 -0.049276	 -0.001638	 -0.116490	 -0.008231	 -0.021983	 -0.020452	  0.034503	  0.028589	 -0.060554	  0.037681	 -0.074928	 -0.033918
  0.144595	 -0.059738	  0.025845	 -0.106668	 -0.008950	 -0.041566	 -0.020072	  0.054250	  0.032328	 -0.046977	  0.079856	 -0.062218	 -0.021283
  0.112642	 -0.026813	  0.042203	 -0.087157	 -0.024099	 -0.065991	  0.006834	  0.045576	  0.027402	 -0.023464	  0.074581	 -0.073121	  0.010337
  0.091441	  0.006670	  0.051116	 -0.073748	 -0.017284	 -0.068785	 -0.001832	  0.061997	  0.058637	 -0.034321	  0.065243	 -0.081201	  0.031709
  0.091762	  0.013186	  0.025064	 -0.069755	  0.018965	 -0.033934	 -0.020415	  0.085507	  0.047301	 -0.028850	  0.073321	 -0.060934	  0.021549
  0.129172	  0.027133	  0.045728	 -0.080283	  0.035660	 -0.026237	 -0.026990	  0.071754	  0.022272	 -0.033614	  0.087727	 -0.050529	 -0.022585
  0.121252	  0.041599	  0.073492	 -0.067466	  0.017737	 -0.007029	 -0.061932	  0.039055	  0.037795	 -0.056291	  0.078117	 -0.048584	 -0.028968
  0.087490	  0.028062	  0.085543	 -0.070549	  0.072294	  0.002238	 -0.071233	  0.039332	  0.049439	 -0.052429	  0.048336	 -0.062625	  0.004494
  0.083282	  0.022652	  0.075788	 -0.064599	  0.076138	 -0.010535	 -0.048970	  0.000868	  0.050894	 -0.059581	  0.064252	 -0.059388	  0.024887
  0.092695	  0.032141	  0.038479	 -0.082002	  0.023359	 -0.026124	 -0.039682	 -0.006217	  0.019404	 -0.062653	  0.076925	 -0.047623	  0.007757
  0.115084	  0.045113	  0.025084	 -0.110667	  0.007084	 -0.026103	 -0.051423	 -0.006270	 -0.016141	 -0.021508	  0.093525	 -0.024907	  0.015647
  0.087206	  0.050368	 -0.021114	 -0.090659	  0.013108	  0.000581	 -0.019488	  0.003725	 -0.016779	 -0.018416	  0.082633	 -0.029375	  0.054787
  0.078143	  0.041893	 -0.044260	 -0.078923	  0.032649	 -0.019418	 -0.024775	 -0.002842	 -0.011463	 -0.040821	  0.067382	 -0.054993	  0.100867
  0.082126	  0.036712	 -0.020159	 -0.075800	  0.016486	 -0.028492	  0.000839	  0.021639	  0.016476	 -0.034380	  0.037119	 -0.035294	  0.098513
  0.051538	  0.033779	 -0.035216	 -0.077223	  0.019906	  0.003234	  0.026924	  0.053604	  0.017575	 -0.010566	  0.019505	 -0.001189	  0.079360
  0.049872	  0.026103	 -0.014617	 -0.073983	  0.010801	  0.014518	  0.004533	  0.075187	 -0.013488	 -0.002366	  0.031534	  0.015795	  0.043964
  0.051420	  0.004892	 -0.007003	 -0.083388	 -0.013788	 -0.020750	 -0.006061	  0.026924	  0.007115	 -0.001471	  0.065827	  0.002347	  0.020819
  0.051298	  0.008830	 -0.038911	 -0.052488	 -0.013112	 -0.020337	  0.003226	 -0.004806	  0.020744	 -0.019317	  0.099928	 -0.007500	  0.014061
  0.063217	 -0.004292	 -0.037022	 -0.040581	  0.031467	 -0.012133	  0.021662	 -0.009667	  0.033259	 -0.022380	  0.083691	 -0.017203	  0.012856
  0.067446	  0.001390	 -0.042802	 -0.049923	  0.054385	 -0.021416	  0.017659	  0.001054	  0.033778	  0.002482	  0.029921	 -0.020441	  0.009125
  0.067143	 -0.002449	 -0.030979	 -0.048006	  0.046523	 -0.060103	  0.006138	  0.018270	 -0.006304	  0.014124	  0.042083	 -0.036861	  0.022516
  0.055468	 -0.030557	 -0.020209	 -0.045614	  0.018448	 -0.072159	 -0.005379	  0.048686	 -0.025720	  0.025050	  0.080501	 -0.072944	  0.036310
  0.044109	 -0.042939	 -0.018868	 -0.034420	  0.001255	 -0.084183	 -0.003263	  0.049391	 -0.037023	  0.016454	  0.072114	 -0.062367	  0.027271
  0.036192	 -0.047155	 -0.008023	 -0.042317	 -0.013093	 -0.067801	  0.011687	  0.036565	 -0.049400	  0.060971	  0.091301	 -0.051540	  0.031778
  0.036394	 -0.042347	 -0.000509	 -0.032868	 -0.023075	 -0.078293	  0.005936	  0.031456	 -0.061951	  0.071023	  0.082025	 -0.030904	 -0.009801
  0.007097	 -0.045703	  0.004284	 -0.036334	 -0.010929	 -0.072175	 -0.015141	  0.006662	 -0.048443	  0.021920	  0.087703	 -0.022487	 -0.021499
 -0.016391	 -0.045047	 -0.012057	 -0.037848	 -0.020165	 -0.062635	 -0.055111	  0.021380	 -0.047205	  0.031457	  0.102619	 -0.015033	  0.001874
 -0.004038	 -0.068266	 -0.028668	 -0.039673	 -0.028488	 -0.040915	 -0.077164	 -0.004685	 -0.075206	  0.027838	  0.087138	 -0.007780	  0.016060
  0.001714	 -0.042854	 -0.062340	 -0.058959	 -0.030336	 -0.022569	 -0.033646	 -0.008007	 -0.090230	  0.044918	  0.092695	 -0.020957	  0.008561
  0.022617	 -0.046064	 -0.055157	 -0.067594	 -0.005244	 -0.025719	 -0.018666	  0.002488	 -0.050542	  0.031242	  0.108341	 -0.025564	 -0.005585
  0.047331	 -0.039466	 -0.051625	 -0.074695	 -0.000969	  0.037640	 -0.003570	  0.022508	 -0.042923	  0.022406	  0.102781	 -0.022752	  0.023220
  0.061592	 -0.025341	 -0.063512	 -0.083825	  0.019091	  0.041809	  0.021320	  0.038687	 -0.056360	  0.031664	  0.093093	 -0.027647	 -0.002409
  0.029838	 -0.030961	 -0.057962	 -0.101049	  0.014035	  0.023290	 -0.021090	  0.051251	 -0.011520	  0.030806	  0.105946	  0.013903	 -0.013831
  0.017319	 -0.047919	 -0.052984	 -0.078135	 -0.030117	 -0.004193	 -0.032337	  0.073506	  0.002909	 -0.002545	  0.102664	  0.035581	  0.000767
  0.004138	 -0.013509	 -0.037638	 -0.054110	 -0.033730	 -0.017188	 -0.009207	  0.043404	 -0.000821	 -0.006070	  0.066890	  0.046405	 -0.018272
  0.018394	  0.012951	 -0.045186	 -0.062916	 -0.019497	  0.001426	  0.007433	  0.020135	  0.001399	  0.016622	  0.060224	  0.043903	 -0.017102
  0.020908	  0.010522	 -0.044128	 -0.069462	 -0.016307	 -0.009882	  0.002366	  0.065838	 -0.012053	  0.020205	  0.054531	  0.028166	 -0.042057
  0.022246	 -0.024070	 -0.061759	 -0.094739	  0.040141	 -0.011756	 -0.001837	  0.054416	 -0.046692	 -0.001479	  0.066303	  0.008217	 -0.028665
  0.021787	 -0.051569	 -0.043722	 -0.081981	  0.066582	  0.004621	  0.001289	  0.042643	 -0.070515	 -0.002738	  0.045431	  0.010375	 -0.040028
  0.020051	 -0.005729	 -0.013493	 -0.041527	  0.045635	 -0.000810	  0.035088	  0.024838	 -0.077825	 -0.036883	  0.058932	  0.008759	 -0.027640
  0.038553	 -0.030824	 -0.037224	 -0.035194	  0.076760	  0.008852	  0.027271	  0.031289	 -0.071308	 -0.066780	  0.067472	 -0.018375	 -0.006695
  0.028257	 -0.015344	 -0.041971	 -0.030449	  0.082735	 -0.003168	  0.024440	  0.011186	 -0.031526	 -0.027381	  0.059230	 -0.025162	 -0.008702
  0.032672	 -0.039630	 -0.056950	 -0.046420	  0.071849	 -0.032999	  0.027639	  0.013045	 -0.042290	 -0.024907	  0.066726	 -0.041650	  0.026894
  0.049037	 -0.037743	 -0.070389	 -0.071682	  0.083501	 -0.043755	  0.034955	  0.025860	 -0.044604	 -0.035860	  0.099820	 -0.059647	  0.011971
  0.046903	 -0.032839	 -0.044022	 -0.051852	  0.071273	 -0.058074	  0.057850	  0.024792	 -0.044684	 -0.018470	  0.136047	 -0.053599	  0.035189
 -0.002627	  0.010794	 -0.032605	 -0.048903	  0.048762	 -0.041478	  0.096993	 -0.001324	 -0.042327	  0.008963	  0.134228	 -0.041534	  0.041288
