# Supplementary material for: A fluorescent photoimmunoconjugate for imaging of cholesteatoma
Source: Sci Rep. 2022 Nov 19;12:19905. doi: 10.1038/s41598-022-22072-9 (PMC9675863; doi:10.1038/s41598-022-22072-9)
Supplement: Supplementary file 2 — Supplementary Information 2. [file 41598_2022_22072_MOESM2_ESM.zip › Data/ABR-57-3]

:RUN-3	LEVEL SWEEP	TEMP:NaN	6/11/2018	12:01 PM	NaNHR:
:SW EAR: R	SW FREQ: 11.32	# AVERAGES: 512	REP RATE (/sec): 40	DRIVER: RS Tweeter	SAMPLE (�sec): 40	
:NOTES-
:CHAMBER-CH4B-PXI
:CFTS Version: V2.7.2 (R850)
:LEVELS:20;25;30;35;40;45;50;55;60;65;70;75;80;
:DATA
 -0.013239	  0.019301	  0.051156	  0.022356	 -0.013501	 -0.017298	  0.034620	 -0.005856	  0.056039	  0.035714	 -0.017207	 -0.095718	 -0.048121
 -0.017553	  0.016549	  0.052144	  0.007338	 -0.025447	  0.002428	  0.001077	  0.022872	  0.014618	  0.031287	 -0.016504	 -0.090395	 -0.036622
 -0.015523	  0.022540	  0.078391	 -0.027261	 -0.042003	 -0.004021	 -0.013993	  0.016571	 -0.020258	 -0.004398	  0.000026	 -0.066978	 -0.047178
 -0.007587	 -0.020628	  0.034842	 -0.065574	 -0.059792	  0.012424	 -0.000447	 -0.005564	  0.000079	 -0.028423	 -0.003208	 -0.056685	 -0.061315
 -0.031501	 -0.021281	 -0.001632	 -0.085070	 -0.075700	 -0.005211	  0.008925	 -0.006664	 -0.023468	 -0.029610	  0.002839	 -0.036009	 -0.064189
 -0.017794	 -0.012803	  0.010425	 -0.073611	 -0.062380	 -0.010961	  0.013763	 -0.001078	 -0.009662	  0.025080	  0.032671	 -0.019127	 -0.040941
 -0.004782	  0.009223	  0.021209	 -0.028275	 -0.058498	 -0.000068	  0.012489	 -0.014132	  0.009827	  0.009266	  0.003519	  0.006412	 -0.058468
  0.020897	 -0.000722	  0.029903	 -0.058225	 -0.020688	  0.007890	  0.013925	 -0.002723	  0.019186	 -0.033767	  0.004073	  0.021471	 -0.092064
  0.006380	  0.015724	  0.045922	 -0.064563	  0.010147	 -0.008514	  0.010235	 -0.018667	  0.018857	 -0.044606	  0.004487	  0.045664	 -0.077637
 -0.025008	  0.026954	  0.018893	 -0.008260	  0.023647	 -0.017315	 -0.002304	 -0.012865	 -0.008923	 -0.028527	 -0.018586	  0.041366	 -0.040658
 -0.015940	  0.035469	 -0.006714	  0.052192	  0.009532	 -0.004835	 -0.018397	 -0.005362	  0.000576	 -0.011117	  0.020992	  0.017180	 -0.012984
 -0.016382	  0.029666	 -0.030315	  0.064727	  0.025017	 -0.056321	 -0.024512	 -0.010078	 -0.012970	  0.003034	  0.019630	  0.014781	  0.007311
 -0.000132	  0.016191	 -0.016537	  0.048076	  0.041002	 -0.032857	 -0.035668	 -0.014693	 -0.056408	 -0.013716	  0.038263	  0.012537	  0.017182
  0.003904	 -0.007277	 -0.028825	  0.052248	  0.038231	 -0.028157	 -0.032143	 -0.009718	 -0.040396	 -0.010464	  0.026466	  0.035273	 -0.004577
  0.020484	 -0.032117	 -0.023450	  0.047057	  0.029764	 -0.015304	 -0.008719	  0.011933	 -0.006694	  0.002584	  0.003878	  0.048067	  0.001583
  0.006402	 -0.043905	 -0.025049	  0.031196	  0.044794	 -0.008350	 -0.009219	  0.009409	 -0.004467	  0.004116	  0.001812	  0.018823	  0.025151
  0.013898	 -0.060783	 -0.039553	  0.040356	  0.024644	  0.031803	  0.037858	  0.024396	  0.025222	  0.010786	 -0.018383	  0.018202	  0.073435
  0.033864	 -0.030888	 -0.044396	  0.024729	  0.027519	  0.080503	  0.048144	  0.043914	  0.019643	  0.007757	 -0.020707	  0.020958	  0.129717
  0.019716	  0.006077	 -0.075938	  0.015465	  0.048979	  0.049764	  0.004518	 -0.001161	  0.009751	  0.033342	 -0.035194	  0.018244	  0.152827
  0.039897	  0.032708	 -0.050476	  0.005099	  0.034732	  0.024402	 -0.040153	 -0.020535	  0.009448	  0.041660	 -0.028866	  0.045935	  0.177549
  0.030908	  0.045759	 -0.059967	 -0.019570	  0.020146	  0.024516	 -0.042647	  0.019617	  0.023672	  0.020176	 -0.005404	  0.051450	  0.212846
  0.026912	  0.042489	 -0.053447	 -0.031092	  0.003530	  0.023703	 -0.036629	  0.031646	  0.049202	  0.032204	 -0.007126	  0.028664	  0.229978
  0.014747	  0.020902	 -0.039936	 -0.032073	  0.012112	  0.045887	 -0.046308	  0.021193	  0.025900	  0.069436	  0.028516	  0.065415	  0.272797
 -0.018056	 -0.016142	 -0.056761	 -0.003835	  0.018430	  0.060967	 -0.050685	  0.021920	  0.045238	  0.069332	  0.052321	  0.087575	  0.271173
  0.026369	 -0.050810	 -0.052490	  0.021990	  0.046220	  0.039925	 -0.018946	 -0.002555	  0.044955	  0.103591	  0.065988	  0.107163	  0.260883
  0.019270	 -0.025822	 -0.068957	  0.022593	  0.074500	  0.006407	 -0.006051	 -0.014509	  0.057529	  0.135992	  0.055825	  0.116636	  0.277532
  0.030013	 -0.025875	 -0.097127	  0.027440	  0.058939	 -0.037565	  0.002475	 -0.001747	  0.075663	  0.130524	  0.085335	  0.102813	  0.260067
  0.033235	 -0.027238	 -0.081118	  0.044595	  0.055349	 -0.042241	  0.022701	  0.018525	  0.068504	  0.130374	  0.126917	  0.087343	  0.280292
  0.012941	 -0.046124	 -0.073437	  0.025725	  0.057079	 -0.023258	  0.045703	  0.022911	  0.096731	  0.129887	  0.150627	  0.119764	  0.284174
  0.011900	 -0.062502	 -0.081692	  0.007986	  0.066386	 -0.006754	  0.032747	  0.011034	  0.119187	  0.152531	  0.138485	  0.126146	  0.261299
 -0.033686	 -0.060380	 -0.074218	  0.027604	  0.113774	  0.011812	  0.032626	  0.028560	  0.114367	  0.174205	  0.151988	  0.147628	  0.302644
 -0.039692	 -0.079595	 -0.063630	  0.017342	  0.133713	  0.014045	  0.045643	  0.025810	  0.086178	  0.161517	  0.149351	  0.194329	  0.370934
 -0.030663	 -0.096385	 -0.089115	  0.008649	  0.106791	 -0.000259	  0.053810	  0.011761	  0.072502	  0.152197	  0.142917	  0.240725	  0.417044
 -0.058822	 -0.082213	 -0.100499	 -0.010910	  0.079607	  0.003319	  0.074314	  0.015874	  0.084794	  0.193830	  0.162618	  0.330105	  0.437468
 -0.065370	 -0.074212	 -0.075500	  0.003947	  0.049775	  0.007558	  0.125523	  0.058368	  0.089267	  0.248804	  0.213563	  0.439245	  0.492423
 -0.068845	 -0.062829	 -0.045380	 -0.020676	  0.060989	  0.012821	  0.144611	  0.113032	  0.115639	  0.307097	  0.275380	  0.497865	  0.518803
 -0.060589	 -0.061865	 -0.038272	 -0.004864	  0.055355	  0.015910	  0.156753	  0.126771	  0.176270	  0.327502	  0.326145	  0.524281	  0.531026
 -0.057844	 -0.032838	 -0.077630	 -0.015549	  0.048172	  0.037331	  0.154832	  0.149280	  0.237706	  0.367322	  0.379877	  0.525146	  0.534146
 -0.046464	 -0.060989	 -0.084949	 -0.036794	  0.055290	  0.017630	  0.159068	  0.159070	  0.306203	  0.429779	  0.410541	  0.502460	  0.517719
 -0.002855	 -0.075239	 -0.127662	  0.003077	  0.067268	  0.039145	  0.211685	  0.205115	  0.356982	  0.476774	  0.418460	  0.482925	  0.485766
 -0.015076	 -0.073951	 -0.120518	  0.031414	  0.060252	  0.091386	  0.276306	  0.262733	  0.383744	  0.482417	  0.406900	  0.424389	  0.444414
 -0.024115	 -0.063196	 -0.109870	  0.067761	  0.068008	  0.096853	  0.314261	  0.293149	  0.411095	  0.449971	  0.351093	  0.353853	  0.362383
 -0.028479	 -0.053964	 -0.088449	  0.124395	  0.096542	  0.114925	  0.304962	  0.320986	  0.366919	  0.405679	  0.276646	  0.232919	  0.240963
 -0.038194	 -0.053172	 -0.079333	  0.132296	  0.126118	  0.137360	  0.301358	  0.351310	  0.312269	  0.363116	  0.191231	  0.078194	  0.154121
 -0.045191	 -0.051394	 -0.083259	  0.128851	  0.174456	  0.153152	  0.348348	  0.323511	  0.243480	  0.277647	  0.063404	 -0.025502	  0.048367
 -0.040584	 -0.077047	 -0.121678	  0.163367	  0.198747	  0.159861	  0.333482	  0.315294	  0.156794	  0.148862	 -0.067039	 -0.096403	 -0.024880
 -0.010992	 -0.059469	 -0.090508	  0.180726	  0.210374	  0.101991	  0.288564	  0.246536	  0.087067	  0.016699	 -0.152705	 -0.176549	 -0.053185
  0.024259	 -0.054082	 -0.070114	  0.193997	  0.193794	  0.084753	  0.257477	  0.145885	 -0.010625	 -0.088348	 -0.233420	 -0.230248	 -0.117576
  0.020521	 -0.060371	 -0.098966	  0.194109	  0.195267	  0.066321	  0.230833	  0.042764	 -0.089819	 -0.151431	 -0.298542	 -0.241688	 -0.187908
  0.027072	 -0.036601	 -0.110318	  0.160267	  0.193110	  0.008213	  0.163066	 -0.061492	 -0.171492	 -0.205064	 -0.315097	 -0.286888	 -0.220737
  0.022210	 -0.054691	 -0.133957	  0.135620	  0.151085	 -0.028516	  0.113764	 -0.121661	 -0.223164	 -0.261699	 -0.288261	 -0.315782	 -0.230987
  0.013673	 -0.080365	 -0.116748	  0.133608	  0.111693	 -0.066303	  0.060241	 -0.147877	 -0.250044	 -0.239649	 -0.272813	 -0.303730	 -0.223361
  0.025283	 -0.083496	 -0.111415	  0.093554	  0.098635	 -0.100871	  0.010102	 -0.179228	 -0.272777	 -0.212669	 -0.260798	 -0.282465	 -0.206487
  0.008350	 -0.100193	 -0.098177	  0.040279	  0.066725	 -0.135150	 -0.004617	 -0.214712	 -0.294146	 -0.205489	 -0.227052	 -0.225812	 -0.146914
 -0.004185	 -0.078824	 -0.090109	  0.039079	  0.019429	 -0.200099	 -0.056181	 -0.190537	 -0.265527	 -0.132200	 -0.172449	 -0.141231	 -0.055312
 -0.014533	 -0.074139	 -0.119752	  0.025168	 -0.013757	 -0.216900	 -0.044533	 -0.169168	 -0.208133	 -0.016714	 -0.080045	 -0.104819	  0.013860
 -0.027037	 -0.052920	 -0.126318	  0.013856	 -0.027908	 -0.250952	 -0.030983	 -0.144315	 -0.127520	  0.047835	  0.013212	 -0.045414	  0.077155
 -0.050174	 -0.054124	 -0.166173	  0.021717	 -0.058179	 -0.237449	 -0.017619	 -0.109088	 -0.020106	  0.086040	  0.103476	  0.041637	  0.107814
 -0.096503	 -0.055147	 -0.224164	 -0.018488	 -0.048452	 -0.223905	  0.022210	 -0.072898	  0.041443	  0.152949	  0.156514	  0.098168	  0.136845
 -0.107035	 -0.033740	 -0.225503	 -0.019352	 -0.032271	 -0.219937	  0.040200	 -0.028608	  0.084978	  0.206802	  0.215716	  0.149059	  0.203014
 -0.084931	 -0.015142	 -0.249790	 -0.027511	  0.024143	 -0.180087	  0.107841	  0.037543	  0.164714	  0.267481	  0.279262	  0.163373	  0.260573
 -0.078000	 -0.010435	 -0.260880	 -0.009682	  0.052982	 -0.152160	  0.200562	  0.096738	  0.217533	  0.273809	  0.312647	  0.208496	  0.319419
 -0.057020	 -0.061833	 -0.223696	  0.000100	  0.041071	 -0.093767	  0.279250	  0.164346	  0.212993	  0.288397	  0.337153	  0.205126	  0.370078
 -0.049388	 -0.082261	 -0.211030	  0.005325	  0.041796	 -0.063854	  0.302265	  0.234108	  0.273863	  0.328468	  0.366613	  0.197245	  0.344462
 -0.067537	 -0.088264	 -0.220484	 -0.017964	  0.087871	 -0.004686	  0.307194	  0.239643	  0.273198	  0.321306	  0.377445	  0.225847	  0.329621
 -0.071567	 -0.100309	 -0.218962	  0.008110	  0.117913	  0.039797	  0.311566	  0.255491	  0.268570	  0.299584	  0.362950	  0.217591	  0.319695
 -0.090002	 -0.098027	 -0.217355	  0.081261	  0.170894	  0.092153	  0.314597	  0.281886	  0.261957	  0.264443	  0.341855	  0.156834	  0.290748
 -0.061324	 -0.111578	 -0.228985	  0.118903	  0.176929	  0.115653	  0.335746	  0.237629	  0.234821	  0.290764	  0.285313	  0.116188	  0.231995
 -0.070615	 -0.130219	 -0.217848	  0.146952	  0.195500	  0.100259	  0.318781	  0.188885	  0.216660	  0.291498	  0.227861	  0.032754	  0.135558
 -0.121122	 -0.103804	 -0.216068	  0.161469	  0.215994	  0.088969	  0.259684	  0.147165	  0.177724	  0.246148	  0.194967	 -0.051017	  0.051317
 -0.122998	 -0.100490	 -0.173673	  0.170926	  0.198362	  0.061920	  0.229901	  0.163330	  0.169303	  0.192679	  0.157034	 -0.138732	  0.025550
 -0.117779	 -0.112371	 -0.189159	  0.185407	  0.198307	  0.083204	  0.218909	  0.144359	  0.160006	  0.104738	  0.088493	 -0.204593	 -0.001930
 -0.101272	 -0.107196	 -0.241093	  0.187158	  0.221255	  0.096755	  0.218756	  0.129372	  0.142504	  0.050344	  0.001066	 -0.229770	 -0.041888
 -0.097752	 -0.093392	 -0.231029	  0.164776	  0.171505	  0.074305	  0.172111	  0.098564	  0.105456	  0.020189	 -0.020442	 -0.228154	 -0.028444
 -0.085733	 -0.099709	 -0.196410	  0.143455	  0.178616	  0.046710	  0.176666	  0.074129	  0.045595	  0.012672	 -0.038311	 -0.189335	 -0.010278
 -0.079371	 -0.089250	 -0.202513	  0.102496	  0.218092	  0.044946	  0.148872	  0.046698	  0.018655	  0.027138	  0.021839	 -0.107714	  0.041337
 -0.102428	 -0.109277	 -0.218123	  0.060341	  0.238360	  0.003841	  0.119159	  0.013219	 -0.008750	  0.017593	  0.102841	 -0.035949	  0.106560
 -0.138055	 -0.102728	 -0.219880	  0.061000	  0.246194	 -0.014485	  0.114012	  0.003222	 -0.002001	  0.069353	  0.155821	  0.027576	  0.142409
 -0.138269	 -0.077807	 -0.214337	  0.070308	  0.221052	 -0.041775	  0.083368	 -0.038344	  0.028672	  0.105228	  0.224841	  0.054876	  0.164260
 -0.115018	 -0.064410	 -0.187598	  0.090281	  0.200981	 -0.048428	  0.055875	 -0.030612	  0.052148	  0.155721	  0.255261	  0.080472	  0.148175
 -0.134370	 -0.092795	 -0.169262	  0.081584	  0.183619	 -0.039001	  0.051191	 -0.007681	  0.103155	  0.200343	  0.223431	  0.079124	  0.126656
 -0.105219	 -0.091701	 -0.174086	  0.058720	  0.191473	 -0.042159	  0.041664	  0.057530	  0.176074	  0.198200	  0.201189	  0.009997	  0.097941
 -0.097845	 -0.084572	 -0.173070	  0.041076	  0.159282	 -0.067289	  0.076793	  0.098575	  0.209451	  0.228448	  0.185084	 -0.004193	  0.109027
 -0.059788	 -0.080836	 -0.184876	  0.036420	  0.165031	 -0.089021	  0.083861	  0.123815	  0.234749	  0.228188	  0.147522	 -0.034842	  0.070244
 -0.045623	 -0.078213	 -0.181445	  0.039802	  0.154199	 -0.090946	  0.087587	  0.132739	  0.210898	  0.181630	  0.106574	 -0.034509	  0.051765
 -0.040061	 -0.079250	 -0.183191	  0.052614	  0.143116	 -0.097717	  0.148481	  0.144397	  0.162452	  0.107419	  0.086660	 -0.032804	  0.054611
 -0.029358	 -0.119903	 -0.199993	  0.049560	  0.138588	 -0.088927	  0.120687	  0.168336	  0.098548	  0.047125	  0.095110	 -0.059419	 -0.000023
 -0.011833	 -0.158952	 -0.220335	  0.000433	  0.153973	 -0.071916	  0.092150	  0.153537	  0.081778	  0.003709	  0.098994	 -0.084783	 -0.023188
  0.013824	 -0.160208	 -0.226405	 -0.025297	  0.168138	 -0.054798	  0.089737	  0.119151	  0.098537	  0.004990	  0.081996	 -0.108172	 -0.085521
  0.033300	 -0.140901	 -0.227930	 -0.013039	  0.207942	 -0.041499	  0.097466	  0.081606	  0.074131	 -0.006908	  0.088588	 -0.110011	 -0.137560
  0.019872	 -0.148905	 -0.226254	 -0.012842	  0.195166	 -0.055524	  0.061582	  0.069666	  0.058176	 -0.033846	  0.091969	 -0.112016	 -0.146285
 -0.007794	 -0.161487	 -0.172349	 -0.015479	  0.184064	 -0.101029	  0.043923	  0.052227	  0.049266	 -0.032082	  0.082829	 -0.153185	 -0.198214
 -0.003349	 -0.216789	 -0.151021	 -0.023878	  0.174132	 -0.115486	  0.046133	  0.046739	  0.050599	 -0.027589	  0.053857	 -0.212663	 -0.232204
 -0.018855	 -0.229456	 -0.169170	 -0.026519	  0.186158	 -0.127557	  0.044644	  0.065846	  0.049053	 -0.046437	  0.049310	 -0.199167	 -0.261617
 -0.042115	 -0.271828	 -0.170195	 -0.028056	  0.190469	 -0.167617	  0.039945	  0.062991	  0.023668	 -0.048419	  0.048799	 -0.196616	 -0.281976
 -0.031528	 -0.263572	 -0.158310	 -0.015871	  0.198363	 -0.150061	  0.017559	  0.038397	  0.009319	 -0.042868	  0.035851	 -0.205712	 -0.270119
 -0.003788	 -0.235108	 -0.166711	 -0.008453	  0.203097	 -0.133409	 -0.028061	  0.003117	  0.046325	 -0.031407	  0.020631	 -0.201342	 -0.259594
 -0.038490	 -0.257572	 -0.162605	 -0.014392	  0.187293	 -0.112573	 -0.030388	  0.008728	  0.040948	 -0.017600	  0.012003	 -0.185183	 -0.200968
 -0.040818	 -0.241596	 -0.121234	  0.006524	  0.181070	 -0.093152	 -0.013702	  0.017433	  0.017104	  0.010166	  0.055133	 -0.150973	 -0.163634
 -0.021022	 -0.269473	 -0.104466	  0.010415	  0.141828	 -0.110133	  0.023148	  0.012820	  0.005071	 -0.001551	  0.070239	 -0.108645	 -0.123309
 -0.010739	 -0.233303	 -0.086840	 -0.011506	  0.145354	 -0.094293	  0.022662	  0.038840	 -0.006096	  0.022828	  0.110206	 -0.058199	 -0.060417
 -0.034121	 -0.199673	 -0.095186	 -0.013798	  0.167403	 -0.098439	  0.041506	  0.068588	  0.042050	  0.034420	  0.173376	 -0.029349	  0.026907
 -0.046400	 -0.194563	 -0.107960	 -0.030624	  0.178434	 -0.116080	  0.041629	  0.088242	  0.058596	  0.046616	  0.220149	 -0.001734	  0.133298
 -0.074222	 -0.193155	 -0.117184	 -0.066976	  0.135876	 -0.133317	  0.034578	  0.139154	  0.079474	  0.072847	  0.274421	  0.054108	  0.199464
 -0.082989	 -0.204666	 -0.124804	 -0.032176	  0.142764	 -0.113695	  0.000312	  0.159225	  0.120316	  0.103194	  0.323592	  0.130026	  0.263726
 -0.071997	 -0.206716	 -0.116072	 -0.072340	  0.150875	 -0.119471	  0.015008	  0.149094	  0.124859	  0.153873	  0.388740	  0.188210	  0.298469
 -0.081193	 -0.177744	 -0.101688	 -0.090273	  0.191650	 -0.125919	  0.036728	  0.155424	  0.152929	  0.206731	  0.434062	  0.245457	  0.339584
 -0.072222	 -0.163797	 -0.094956	 -0.074303	  0.209328	 -0.135652	  0.073582	  0.155834	  0.227183	  0.260975	  0.457376	  0.298252	  0.373815
 -0.079516	 -0.173840	 -0.123797	 -0.053844	  0.195122	 -0.105485	  0.065893	  0.171810	  0.280976	  0.301848	  0.500217	  0.304730	  0.404356
 -0.084473	 -0.183210	 -0.142406	 -0.016794	  0.175858	 -0.089241	  0.114631	  0.206945	  0.310814	  0.323469	  0.507450	  0.288250	  0.414604
 -0.114633	 -0.183023	 -0.143670	 -0.028947	  0.172021	 -0.077420	  0.147873	  0.282135	  0.328143	  0.337096	  0.526927	  0.301561	  0.391426
 -0.099730	 -0.199554	 -0.109025	 -0.054019	  0.179434	 -0.048777	  0.165318	  0.268048	  0.324650	  0.333975	  0.532586	  0.289819	  0.382046
 -0.118839	 -0.192747	 -0.089280	 -0.059661	  0.199627	 -0.020099	  0.195887	  0.245359	  0.351048	  0.332807	  0.554634	  0.266237	  0.363519
 -0.163091	 -0.164854	 -0.100746	 -0.099334	  0.233905	  0.002121	  0.188973	  0.253230	  0.384396	  0.302949	  0.543219	  0.219588	  0.314903
 -0.162494	 -0.141536	 -0.087295	 -0.090334	  0.271784	  0.023890	  0.151085	  0.232636	  0.416341	  0.292087	  0.569616	  0.171645	  0.223110
 -0.149592	 -0.153112	 -0.087052	 -0.059934	  0.261207	 -0.023190	  0.158903	  0.230499	  0.387404	  0.285725	  0.553710	  0.113805	  0.171246
 -0.149900	 -0.155065	 -0.058478	 -0.074551	  0.241709	 -0.047526	  0.159207	  0.258928	  0.357627	  0.255672	  0.498334	  0.036322	  0.109743
 -0.141943	 -0.129842	 -0.024806	 -0.061284	  0.271597	 -0.046596	  0.166716	  0.274322	  0.335432	  0.250835	  0.413488	 -0.028653	  0.042370
 -0.152257	 -0.140819	 -0.025153	 -0.001432	  0.315455	 -0.051497	  0.172537	  0.260301	  0.288440	  0.221910	  0.340023	 -0.101060	 -0.034235
 -0.157934	 -0.158836	 -0.004915	  0.008625	  0.328547	 -0.020641	  0.163937	  0.243231	  0.248984	  0.172541	  0.256126	 -0.132921	 -0.118053
 -0.178549	 -0.149224	 -0.036461	  0.005963	  0.314054	 -0.046530	  0.166267	  0.202952	  0.190887	  0.128745	  0.190632	 -0.200811	 -0.201588
 -0.168115	 -0.127808	 -0.025589	  0.055878	  0.305170	 -0.060811	  0.148972	  0.153412	  0.138181	  0.105575	  0.121516	 -0.278697	 -0.287130
 -0.144588	 -0.148529	 -0.014781	  0.064510	  0.258245	 -0.053584	  0.103563	  0.111682	  0.092351	  0.028327	  0.068612	 -0.301465	 -0.305353
 -0.143080	 -0.159770	 -0.003931	  0.055434	  0.234749	 -0.057388	  0.068247	  0.099128	  0.024052	 -0.027323	  0.048939	 -0.359982	 -0.318468
 -0.167472	 -0.194967	  0.015358	  0.046919	  0.222735	 -0.114707	  0.029206	  0.057598	 -0.003344	 -0.101203	  0.012443	 -0.409722	 -0.367749
 -0.170392	 -0.189780	  0.039186	  0.048993	  0.208907	 -0.169280	 -0.017120	 -0.002672	 -0.024525	 -0.146747	 -0.021022	 -0.478680	 -0.447235
 -0.197948	 -0.130558	  0.046193	  0.046699	  0.221578	 -0.150168	 -0.074529	 -0.065545	 -0.052879	 -0.157269	 -0.049138	 -0.517470	 -0.495406
 -0.234602	 -0.112837	  0.040139	  0.018084	  0.216079	 -0.156429	 -0.095053	 -0.078570	 -0.089336	 -0.188936	 -0.064369	 -0.524550	 -0.514644
 -0.209739	 -0.106886	  0.022225	 -0.014409	  0.190581	 -0.200309	 -0.136474	 -0.084858	 -0.113586	 -0.188405	 -0.104352	 -0.587449	 -0.545860
 -0.188104	 -0.101297	  0.013107	 -0.007554	  0.159430	 -0.234815	 -0.185598	 -0.143901	 -0.135434	 -0.204481	 -0.161398	 -0.625664	 -0.549284
 -0.170849	 -0.091396	  0.008322	 -0.035846	  0.146266	 -0.235906	 -0.199599	 -0.176723	 -0.120096	 -0.216941	 -0.233279	 -0.653573	 -0.522526
 -0.155356	 -0.088129	  0.022918	 -0.058737	  0.111309	 -0.239005	 -0.189000	 -0.210035	 -0.138284	 -0.206927	 -0.252782	 -0.653679	 -0.461894
 -0.155128	 -0.106044	  0.041007	 -0.068091	  0.049036	 -0.281424	 -0.207220	 -0.243793	 -0.149827	 -0.212801	 -0.236965	 -0.618424	 -0.423265
 -0.163477	 -0.090774	  0.075539	 -0.078675	  0.032484	 -0.322204	 -0.213426	 -0.224689	 -0.169118	 -0.186320	 -0.185433	 -0.561555	 -0.351619
 -0.166542	 -0.074952	  0.055237	 -0.088939	  0.023027	 -0.369551	 -0.210426	 -0.200535	 -0.188081	 -0.142584	 -0.141823	 -0.502743	 -0.276378
 -0.147524	 -0.097111	  0.032869	 -0.139454	  0.003596	 -0.406867	 -0.244814	 -0.175386	 -0.146818	 -0.097470	 -0.075729	 -0.427256	 -0.192760
 -0.149335	 -0.055578	  0.042368	 -0.174965	  0.021959	 -0.435618	 -0.256803	 -0.153994	 -0.089862	 -0.070684	 -0.002927	 -0.340194	 -0.103719
 -0.141240	 -0.043407	  0.029542	 -0.174006	  0.027882	 -0.417681	 -0.224540	 -0.121055	 -0.050077	 -0.056554	  0.080751	 -0.240102	 -0.074870
 -0.137237	 -0.053971	  0.011413	 -0.141747	 -0.006281	 -0.383048	 -0.195824	 -0.071823	  0.007678	 -0.048299	  0.136120	 -0.170499	 -0.048661
 -0.152590	 -0.063236	  0.009600	 -0.126484	 -0.044068	 -0.380096	 -0.180010	 -0.034750	  0.058119	  0.002297	  0.164305	 -0.147108	 -0.045743
 -0.147003	 -0.048192	 -0.041789	 -0.121381	 -0.066165	 -0.371320	 -0.161373	  0.004659	  0.107268	  0.029142	  0.169349	 -0.151853	 -0.069107
 -0.164008	 -0.056191	 -0.036076	 -0.121468	 -0.096619	 -0.333700	 -0.161532	  0.056473	  0.137036	  0.030348	  0.140629	 -0.175247	 -0.125785
 -0.133714	 -0.078906	 -0.028303	 -0.139915	 -0.111665	 -0.279045	 -0.115916	  0.057650	  0.142399	  0.053461	  0.091076	 -0.226877	 -0.185116
 -0.106235	 -0.071580	 -0.018437	 -0.149252	 -0.080192	 -0.261817	 -0.073697	  0.104156	  0.137172	  0.039253	  0.091825	 -0.308081	 -0.247342
 -0.096417	 -0.059357	  0.004792	 -0.169461	 -0.058465	 -0.207961	 -0.056360	  0.100570	  0.126269	 -0.006109	  0.100847	 -0.340833	 -0.272595
 -0.086870	 -0.049239	  0.015580	 -0.178803	 -0.057280	 -0.175126	 -0.043682	  0.076591	  0.072285	 -0.047439	  0.055018	 -0.375220	 -0.268305
 -0.087770	 -0.056385	  0.040023	 -0.198719	 -0.077918	 -0.161507	 -0.044120	  0.061084	  0.036307	 -0.104619	  0.021235	 -0.419308	 -0.266200
 -0.118525	 -0.094081	  0.001115	 -0.224074	 -0.018858	 -0.109859	 -0.037853	  0.037222	  0.039831	 -0.131298	  0.004733	 -0.441708	 -0.270513
 -0.088353	 -0.113583	 -0.015458	 -0.239544	  0.041746	 -0.072430	 -0.052955	  0.027509	  0.040647	 -0.130147	 -0.010026	 -0.433483	 -0.277362
 -0.048664	 -0.125242	  0.009353	 -0.212947	  0.029313	 -0.053386	 -0.060830	  0.002861	  0.007610	 -0.151645	 -0.019101	 -0.446438	 -0.274650
 -0.013399	 -0.162912	 -0.000186	 -0.142643	  0.061873	 -0.067871	 -0.072969	 -0.033307	  0.016527	 -0.144444	 -0.033869	 -0.444645	 -0.254805
  0.006024	 -0.189283	  0.006672	 -0.122820	  0.072893	 -0.077692	 -0.072257	 -0.058789	  0.026658	 -0.166002	 -0.009352	 -0.468530	 -0.250076
  0.002580	 -0.173731	  0.007825	 -0.100888	  0.073120	 -0.094965	 -0.068923	 -0.092834	 -0.012334	 -0.189930	 -0.005784	 -0.476143	 -0.294661
 -0.011252	 -0.164474	  0.004716	 -0.094194	  0.072176	 -0.147303	 -0.099480	 -0.083776	 -0.020039	 -0.156555	 -0.027783	 -0.459971	 -0.347558
 -0.011782	 -0.204181	 -0.003577	 -0.069516	  0.100917	 -0.158801	 -0.088175	 -0.049837	 -0.026492	 -0.152664	 -0.068252	 -0.452533	 -0.365605
 -0.037696	 -0.196535	 -0.004188	 -0.080489	  0.119256	 -0.150034	 -0.080507	 -0.058219	 -0.047653	 -0.161617	 -0.064585	 -0.415005	 -0.356376
 -0.069340	 -0.173896	  0.030330	 -0.091581	  0.101135	 -0.167896	 -0.101078	 -0.045394	 -0.045532	 -0.180556	 -0.056839	 -0.412330	 -0.373367
 -0.084136	 -0.172595	  0.028726	 -0.088191	  0.051976	 -0.160545	 -0.108015	 -0.031585	 -0.042555	 -0.213408	 -0.038077	 -0.451746	 -0.407722
 -0.087155	 -0.117152	  0.051433	 -0.113350	  0.039563	 -0.167316	 -0.097699	 -0.037586	 -0.047703	 -0.218884	 -0.050952	 -0.462628	 -0.415146
 -0.070715	 -0.099203	  0.091426	 -0.123602	  0.053616	 -0.137606	 -0.102404	 -0.042258	 -0.061027	 -0.246756	 -0.072264	 -0.473533	 -0.439694
 -0.039892	 -0.128876	  0.088469	 -0.135064	  0.017872	 -0.138313	 -0.119755	 -0.048111	 -0.057494	 -0.242831	 -0.080411	 -0.468576	 -0.475742
 -0.017081	 -0.116842	  0.093760	 -0.158951	  0.019255	 -0.149592	 -0.156254	 -0.040517	 -0.054899	 -0.251543	 -0.120336	 -0.478348	 -0.479853
  0.001040	 -0.131667	  0.095971	 -0.171895	  0.023370	 -0.141936	 -0.168015	 -0.094808	 -0.056019	 -0.253208	 -0.141897	 -0.499679	 -0.499817
 -0.000783	 -0.135416	  0.094811	 -0.158016	 -0.022188	 -0.135585	 -0.199807	 -0.158752	 -0.062424	 -0.247474	 -0.146048	 -0.526205	 -0.553867
  0.002876	 -0.117122	  0.086886	 -0.155842	 -0.038539	 -0.143669	 -0.231315	 -0.182205	 -0.070311	 -0.257511	 -0.136811	 -0.527983	 -0.578007
 -0.014297	 -0.086052	  0.099369	 -0.173745	 -0.034320	 -0.143869	 -0.239424	 -0.146010	 -0.098484	 -0.250286	 -0.157092	 -0.527954	 -0.575462
 -0.030995	 -0.095845	  0.090599	 -0.168109	  0.012247	 -0.169598	 -0.241356	 -0.138847	 -0.121976	 -0.256603	 -0.149488	 -0.497477	 -0.570167
 -0.026927	 -0.105745	  0.071007	 -0.192030	  0.039372	 -0.172617	 -0.236769	 -0.173761	 -0.104158	 -0.284005	 -0.130023	 -0.450922	 -0.574653
 -0.044235	 -0.096780	  0.053657	 -0.175381	  0.022069	 -0.188310	 -0.179532	 -0.214654	 -0.080574	 -0.302468	 -0.109135	 -0.419400	 -0.538188
 -0.015577	 -0.091124	  0.069732	 -0.176773	  0.011172	 -0.196632	 -0.172410	 -0.228058	 -0.099828	 -0.287095	 -0.105555	 -0.407392	 -0.496341
  0.013658	 -0.093444	  0.114924	 -0.176602	  0.015603	 -0.209429	 -0.147100	 -0.221736	 -0.115844	 -0.298411	 -0.105363	 -0.376130	 -0.427239
  0.003777	 -0.098059	  0.167611	 -0.175592	 -0.012398	 -0.170748	 -0.185802	 -0.242877	 -0.106675	 -0.293397	 -0.108127	 -0.357293	 -0.323678
 -0.021504	 -0.075214	  0.147052	 -0.159562	 -0.077460	 -0.182033	 -0.187648	 -0.259625	 -0.092937	 -0.260412	 -0.073867	 -0.297494	 -0.209650
 -0.000859	 -0.061081	  0.134487	 -0.159253	 -0.077455	 -0.179351	 -0.171963	 -0.256699	 -0.086494	 -0.211896	 -0.030679	 -0.224616	 -0.176959
  0.026205	 -0.080818	  0.087914	 -0.162842	 -0.038799	 -0.154592	 -0.144916	 -0.253597	 -0.097547	 -0.151961	  0.004487	 -0.200103	 -0.140596
  0.033834	 -0.106575	  0.073853	 -0.167235	 -0.033595	 -0.131849	 -0.162455	 -0.230330	 -0.089969	 -0.088135	  0.059339	 -0.196912	 -0.094866
  0.059364	 -0.109863	  0.061272	 -0.163277	 -0.065709	 -0.136804	 -0.160998	 -0.252232	 -0.033377	 -0.052877	  0.064436	 -0.143168	 -0.068028
  0.039144	 -0.109456	  0.039330	 -0.154679	 -0.064079	 -0.122147	 -0.177514	 -0.250854	 -0.018731	 -0.025696	  0.093178	 -0.084133	 -0.099792
  0.028538	 -0.125896	  0.023344	 -0.190884	 -0.060764	 -0.100480	 -0.189877	 -0.230952	 -0.037011	 -0.000991	  0.122493	 -0.048280	 -0.104378
  0.022252	 -0.140024	  0.014622	 -0.217831	 -0.033475	 -0.089176	 -0.201248	 -0.186418	 -0.031654	 -0.016485	  0.144939	 -0.050101	 -0.127995
 -0.004011	 -0.132349	  0.007462	 -0.197080	 -0.038725	 -0.080868	 -0.183083	 -0.147387	 -0.008970	 -0.006855	  0.138760	 -0.021652	 -0.135569
 -0.008677	 -0.140848	  0.003135	 -0.172280	 -0.046171	 -0.075896	 -0.165397	 -0.136296	  0.015660	  0.020969	  0.125036	 -0.004738	 -0.130707
 -0.020429	 -0.129978	  0.000263	 -0.147582	 -0.058035	 -0.063267	 -0.115517	 -0.100364	  0.054933	  0.079253	  0.129751	 -0.024738	 -0.115820
 -0.013913	 -0.125024	 -0.019318	 -0.136108	 -0.057979	 -0.047152	 -0.064239	 -0.103528	  0.062570	  0.105110	  0.124656	 -0.039918	 -0.095153
  0.007895	 -0.119169	 -0.002936	 -0.112196	 -0.047551	 -0.034099	 -0.055540	 -0.073575	  0.088113	  0.107864	  0.104300	 -0.064075	 -0.121513
  0.004675	 -0.124297	  0.017307	 -0.072630	 -0.029893	 -0.037546	 -0.033661	 -0.058270	  0.126904	  0.080775	  0.064479	 -0.104585	 -0.120110
  0.011878	 -0.123814	 -0.002996	 -0.038788	  0.005740	 -0.042351	 -0.001489	 -0.086810	  0.112089	  0.059342	  0.052369	 -0.124567	 -0.073990
 -0.019150	 -0.122110	 -0.020931	 -0.042023	  0.031944	 -0.027418	  0.002184	 -0.058140	  0.097398	  0.024883	  0.045704	 -0.128095	 -0.080050
 -0.017306	 -0.127474	 -0.013609	 -0.031555	  0.041808	 -0.001377	  0.032880	 -0.044803	  0.073638	  0.025203	  0.033715	 -0.158670	 -0.101178
 -0.008758	 -0.098528	  0.012721	 -0.023630	  0.064751	  0.032236	  0.053641	 -0.018773	  0.063941	  0.008188	  0.010060	 -0.152567	 -0.080728
 -0.018498	 -0.068155	 -0.001703	 -0.053911	  0.043701	  0.084002	  0.022898	  0.001469	  0.034493	 -0.038983	  0.025990	 -0.130152	 -0.082991
 -0.003651	 -0.092032	 -0.004575	 -0.057537	  0.005348	  0.069107	 -0.031682	  0.001743	  0.000877	 -0.037863	  0.034289	 -0.097802	 -0.120889
  0.005172	 -0.096282	  0.016859	 -0.029387	  0.009049	  0.061422	 -0.062951	 -0.031379	 -0.021052	 -0.041223	  0.025653	 -0.096864	 -0.120377
  0.019315	 -0.108196	  0.006886	 -0.002033	  0.002646	  0.051128	 -0.015412	 -0.051972	 -0.055697	 -0.046567	  0.006642	 -0.109915	 -0.086621
  0.026952	 -0.115807	  0.025352	  0.005146	 -0.037027	  0.034298	 -0.029373	 -0.048532	 -0.083180	 -0.032828	  0.008137	 -0.069160	 -0.084823
  0.045689	 -0.128268	  0.021950	  0.018978	 -0.051454	  0.030610	 -0.037760	 -0.070979	 -0.093865	 -0.029627	  0.020942	 -0.049128	 -0.083741
  0.063999	 -0.117029	  0.023939	  0.023577	 -0.068043	  0.017235	 -0.051856	 -0.088062	 -0.064705	 -0.036789	  0.035143	 -0.050204	 -0.075795
  0.051016	 -0.110258	  0.014407	  0.011715	 -0.078235	 -0.007965	 -0.040403	 -0.099361	 -0.035401	 -0.055585	  0.000556	 -0.063423	 -0.069248
  0.056652	 -0.120247	 -0.014546	 -0.013756	 -0.023566	 -0.009976	 -0.040399	 -0.118563	 -0.062962	 -0.080094	 -0.014544	 -0.049593	 -0.018781
  0.071296	 -0.108385	 -0.018303	 -0.001398	 -0.007447	 -0.000730	 -0.066807	 -0.114463	 -0.059686	 -0.101345	 -0.037102	 -0.053361	  0.007641
  0.038802	 -0.112430	  0.010282	  0.020645	 -0.005160	  0.015489	 -0.073492	 -0.094422	 -0.053639	 -0.089437	 -0.024479	 -0.039525	  0.003917
  0.029084	 -0.097672	  0.029990	  0.040724	  0.022241	  0.001422	 -0.061444	 -0.116858	 -0.072365	 -0.080224	 -0.033788	 -0.058559	  0.005141
  0.009754	 -0.066541	  0.026386	  0.004215	  0.032501	  0.008849	 -0.047568	 -0.124351	 -0.092006	 -0.066949	 -0.053540	 -0.053818	 -0.017388
  0.004656	 -0.062332	  0.014812	 -0.033929	 -0.001032	  0.006402	 -0.059978	 -0.109521	 -0.089000	 -0.042456	 -0.047091	 -0.009703	  0.022665
  0.017219	 -0.055168	  0.015865	 -0.002223	  0.003298	  0.019216	 -0.074841	 -0.081285	 -0.064671	 -0.048538	 -0.039237	 -0.020754	  0.051110
 -0.001262	 -0.039575	 -0.029301	  0.014621	  0.024310	  0.007116	 -0.090869	 -0.091446	 -0.012639	 -0.037726	 -0.015009	  0.009558	  0.080972
 -0.005279	 -0.065506	 -0.041904	  0.001676	  0.032622	 -0.024671	 -0.062752	 -0.108907	 -0.003285	 -0.039050	 -0.001276	  0.025782	  0.098091
  0.010039	 -0.053316	 -0.040570	  0.005780	  0.024968	 -0.019379	 -0.067380	 -0.067637	 -0.014208	 -0.013356	  0.037900	  0.043216	  0.107374
  0.004069	 -0.036750	 -0.037604	  0.006665	  0.019576	 -0.004462	 -0.061651	 -0.016958	 -0.019920	  0.013813	  0.043827	  0.037259	  0.110097
  0.009586	 -0.071125	 -0.056670	  0.010706	  0.024501	  0.003489	 -0.046142	 -0.018245	 -0.034949	  0.006825	  0.051137	  0.016368	  0.117031
  0.016394	 -0.080321	 -0.036231	  0.032138	  0.011980	  0.000441	 -0.022897	 -0.030900	 -0.051087	  0.028413	  0.040171	  0.028531	  0.119858
 -0.016731	 -0.067650	 -0.049300	  0.036292	  0.018642	 -0.006143	 -0.006418	 -0.056873	 -0.035399	  0.049064	  0.056818	  0.018574	  0.179297
 -0.060933	 -0.038309	  0.114123	  0.009242	 -0.024113	  0.012830	  0.025379	 -0.008077	  0.028939	  0.007530	 -0.008472	 -0.058508	 -0.048077
 -0.095026	 -0.016888	  0.115261	  0.009529	 -0.001684	  0.038185	 -0.008262	  0.006332	  0.027747	  0.004781	 -0.003349	 -0.017440	 -0.009612
 -0.085032	  0.000870	  0.100779	  0.011183	 -0.021919	  0.028082	 -0.047405	  0.006198	  0.027772	 -0.013172	  0.016997	 -0.008603	  0.008731
 -0.064458	 -0.014112	  0.097320	 -0.001250	 -0.014671	  0.019148	 -0.043471	  0.002314	  0.024246	 -0.022985	  0.057921	 -0.013578	  0.008601
 -0.019118	 -0.006409	  0.033237	  0.004631	 -0.000139	  0.004439	 -0.004154	  0.007488	  0.011859	  0.000409	  0.013320	  0.024280	  0.017364
  0.004100	 -0.016441	  0.005960	  0.028850	 -0.014126	  0.004063	  0.013705	  0.007903	  0.060699	 -0.003841	 -0.013746	  0.025967	  0.038476
  0.029686	 -0.019946	  0.006279	  0.026353	 -0.013067	  0.012749	  0.042909	  0.045722	  0.059926	  0.016365	 -0.002887	 -0.018609	 -0.006818
  0.044110	 -0.005634	 -0.006707	 -0.002777	 -0.001401	  0.002628	  0.025282	  0.019277	  0.021139	  0.035224	 -0.030381	 -0.002568	 -0.010202
  0.032562	 -0.023759	 -0.009487	 -0.023700	  0.022080	  0.018143	  0.023305	 -0.001327	 -0.027749	  0.002369	 -0.034800	 -0.009522	 -0.021081
 -0.008810	 -0.001894	 -0.036263	  0.004901	  0.009989	  0.002151	  0.000712	  0.013052	 -0.017196	  0.001757	 -0.024223	  0.016741	  0.012514
 -0.037170	 -0.009575	 -0.058537	  0.000078	  0.010727	 -0.005902	  0.005372	  0.006199	 -0.009266	 -0.019705	 -0.051025	  0.000397	 -0.022767
 -0.009483	 -0.008579	 -0.066437	 -0.004924	  0.024250	 -0.017949	  0.013144	 -0.000597	 -0.034726	  0.020336	 -0.036437	  0.021897	  0.020338
 -0.004965	  0.005425	 -0.066491	  0.003592	  0.025857	 -0.017611	 -0.019018	 -0.040919	 -0.026397	  0.032935	 -0.020438	  0.014811	 -0.027173
  0.012546	  0.024349	 -0.035625	 -0.011370	  0.010022	  0.000606	  0.004983	 -0.055436	 -0.020142	  0.019264	  0.001038	  0.018153	 -0.023660
  0.034697	 -0.004876	 -0.028930	 -0.036916	  0.007534	  0.007458	  0.005135	 -0.035427	 -0.006695	  0.010055	  0.035040	  0.027581	  0.030967
  0.047490	  0.014965	 -0.034177	 -0.018688	 -0.005330	 -0.014659	 -0.006323	 -0.005462	  0.008261	 -0.010953	  0.038655	 -0.054393	 -0.032060
  0.069804	  0.004229	 -0.038011	  0.011632	 -0.011444	 -0.021614	  0.010137	  0.006128	 -0.004864	 -0.011181	  0.040277	  0.036856	  0.088711
  0.056846	  0.034906	 -0.034779	  0.017792	 -0.010522	 -0.013185	  0.014216	  0.001688	 -0.054766	 -0.048549	 -0.013328	 -0.011404	 -0.011234
  0.015303	  0.051458	 -0.043999	 -0.006076	 -0.002516	 -0.031931	 -0.008900	 -0.003028	 -0.039914	 -0.016914	  0.015802	 -0.003216	  0.012430
  0.037849	  0.030221	 -0.013516	 -0.022083	  0.010476	 -0.027629	 -0.046747	  0.027972	 -0.028873	 -0.003724	  0.020038	  0.011157	 -0.025447
  0.042398	  0.036182	 -0.001222	 -0.006825	  0.005972	 -0.041828	 -0.026669	  0.034207	 -0.043124	  0.006949	  0.011102	  0.005783	 -0.057562
  0.034911	  0.051442	  0.003550	 -0.000285	  0.004861	 -0.017044	 -0.068360	  0.036307	 -0.022246	  0.007718	  0.032394	  0.031433	  0.006425
  0.089721	  0.033614	 -0.011840	  0.019001	  0.005513	 -0.007355	 -0.085660	  0.028337	 -0.021215	  0.001057	  0.001154	 -0.001919	 -0.055877
  0.120288	  0.018418	 -0.033778	 -0.017047	 -0.001335	 -0.012834	 -0.062809	  0.011124	 -0.021434	 -0.006001	  0.014865	  0.069253	  0.051062
  0.131298	  0.057200	 -0.014680	 -0.053979	  0.010161	 -0.008007	 -0.036618	 -0.004527	 -0.046339	 -0.037023	 -0.041453	  0.038937	 -0.034083
  0.159034	  0.080474	  0.007597	 -0.051756	  0.004675	 -0.001898	 -0.028796	 -0.015849	 -0.029671	 -0.010552	 -0.034028	  0.053460	  0.030680
  0.147130	  0.101539	  0.002947	 -0.036179	  0.005624	 -0.021060	 -0.023584	 -0.025328	 -0.044336	 -0.038572	 -0.065973	  0.000552	 -0.030132
  0.124795	  0.090591	  0.000849	 -0.012797	  0.034017	 -0.050786	  0.013833	  0.018150	  0.027193	 -0.052952	 -0.026723	  0.020731	 -0.000314
  0.107858	  0.074186	  0.013734	 -0.006515	  0.040578	 -0.043280	  0.013641	  0.004342	  0.038453	 -0.052897	 -0.005075	  0.035816	 -0.031556
  0.113337	  0.039353	  0.033218	  0.003117	  0.050703	 -0.030919	  0.011271	 -0.003612	  0.018691	 -0.067885	  0.038878	  0.056695	 -0.003671
  0.111567	  0.012011	  0.032408	  0.008603	  0.015025	 -0.003225	  0.000409	  0.006366	  0.006574	 -0.082701	  0.048760	  0.105226	  0.024247
  0.065753	 -0.035529	  0.041853	  0.033366	  0.028534	 -0.026915	 -0.029557	 -0.024686	 -0.009512	 -0.087687	  0.040446	  0.075565	 -0.044080
  0.042334	 -0.066393	  0.049377	  0.026941	 -0.000418	 -0.046267	 -0.036557	 -0.040235	 -0.003147	 -0.060477	  0.066955	  0.109551	  0.024961
  0.058133	 -0.086372	  0.034504	 -0.018240	 -0.014011	 -0.020029	 -0.046226	 -0.038562	 -0.021126	 -0.098522	  0.003676	  0.051892	 -0.058821
  0.084124	 -0.104791	  0.024911	 -0.019375	 -0.016576	 -0.043259	 -0.025646	 -0.017363	 -0.011809	 -0.046505	  0.061364	  0.131969	  0.042587
  0.090852	 -0.097363	  0.018780	 -0.009273	 -0.005890	 -0.052439	 -0.043782	 -0.004493	 -0.028579	 -0.013053	  0.052041	  0.062228	 -0.023730
  0.097836	 -0.072629	  0.027263	 -0.021894	 -0.002003	 -0.060331	 -0.047913	 -0.007921	 -0.028252	  0.055268	  0.097778	  0.055888	  0.050027
  0.123048	 -0.052694	  0.028619	 -0.013949	 -0.034279	 -0.065956	 -0.058501	  0.010026	 -0.014289	  0.091472	  0.059927	  0.047984	 -0.067029
  0.112731	 -0.065673	 -0.000344	  0.003395	 -0.017462	 -0.054403	 -0.060517	 -0.013390	 -0.019649	  0.062643	  0.043097	  0.088078	 -0.060468
  0.127208	 -0.083889	  0.000368	 -0.008974	  0.010373	 -0.079194	 -0.065864	 -0.048666	 -0.011492	  0.041582	  0.027126	  0.106199	 -0.078672
  0.126001	 -0.089372	  0.000221	 -0.001907	  0.018997	 -0.060324	 -0.119782	 -0.028233	 -0.017810	 -0.005327	  0.012108	  0.082715	 -0.097026
  0.099315	 -0.068448	 -0.012631	  0.000883	  0.018562	 -0.048317	 -0.168039	 -0.039456	 -0.006040	 -0.019071	  0.031271	  0.099054	 -0.016587
  0.092260	 -0.081261	  0.041198	 -0.006656	 -0.016272	 -0.036917	 -0.145916	 -0.057724	 -0.012559	 -0.015981	 -0.003255	  0.074209	 -0.061375
  0.095874	 -0.083467	  0.054897	 -0.017508	 -0.009033	 -0.041806	 -0.109520	 -0.037827	 -0.031040	 -0.016671	  0.056153	  0.141948	  0.028181
  0.086469	 -0.063449	  0.056129	 -0.023612	 -0.008260	 -0.061214	 -0.106715	  0.015293	 -0.036430	 -0.014641	  0.007950	  0.064511	 -0.074245
  0.069236	 -0.034277	  0.050111	 -0.032035	 -0.053072	 -0.049603	 -0.105480	  0.003855	 -0.035590	 -0.025550	  0.022784	  0.154959	  0.021414
  0.106435	 -0.033357	  0.041866	 -0.030181	 -0.062582	 -0.056317	 -0.117274	 -0.025661	 -0.043973	 -0.039155	 -0.026698	  0.138285	 -0.076678
  0.098903	 -0.047153	  0.050557	 -0.029268	 -0.068901	 -0.055613	 -0.073899	  0.003056	 -0.067412	 -0.011943	  0.020901	  0.174492	 -0.001503
  0.052488	 -0.052176	  0.043290	 -0.063450	 -0.035186	 -0.075172	 -0.072085	  0.012357	 -0.077810	 -0.019250	  0.036068	  0.133993	 -0.042627
  0.036716	 -0.071309	  0.018172	 -0.062138	 -0.024105	 -0.086635	 -0.077109	  0.004968	 -0.072850	 -0.040867	  0.041748	  0.150237	 -0.006696
  0.025698	 -0.069648	  0.029475	 -0.044046	 -0.010144	 -0.060980	 -0.085369	  0.004624	 -0.048425	 -0.019071	  0.047773	  0.131917	  0.023116
  0.038358	 -0.060173	  0.029789	 -0.076445	 -0.034072	 -0.031114	 -0.096878	 -0.014539	 -0.082781	 -0.009577	  0.014628	  0.061095	 -0.037638
  0.034914	 -0.058330	 -0.016875	 -0.073079	 -0.062614	 -0.039026	 -0.133676	 -0.001913	 -0.077062	 -0.014982	  0.048139	  0.097496	 -0.013184
  0.008727	 -0.050626	  0.000707	 -0.084184	 -0.086336	 -0.013831	 -0.148939	  0.003248	 -0.096206	 -0.018760	 -0.021970	  0.059895	 -0.072471
  0.002079	 -0.079860	  0.037547	 -0.090293	 -0.071296	 -0.012602	 -0.149737	 -0.004012	 -0.111599	  0.001736	 -0.008754	  0.112314	  0.024569
  0.015118	 -0.069663	  0.052994	 -0.121845	 -0.044562	 -0.005473	 -0.117457	 -0.012253	 -0.125943	 -0.022754	  0.006627	  0.081097	 -0.080591
 -0.018680	 -0.061621	  0.094575	 -0.113686	 -0.027348	  0.002873	 -0.102107	 -0.010754	 -0.097234	 -0.016625	  0.089045	  0.149482	  0.005165
 -0.003384	 -0.034707	  0.111727	 -0.091883	 -0.035449	  0.027270	 -0.127493	 -0.018863	 -0.099350	 -0.014289	  0.059036	  0.082314	 -0.082628
  0.037442	 -0.017672	  0.069649	 -0.074422	 -0.027864	 -0.003480	 -0.172747	 -0.046172	 -0.107073	 -0.019207	  0.063814	  0.096265	 -0.017693
  0.020890	 -0.008969	  0.033896	 -0.088993	 -0.037549	  0.004616	 -0.178566	 -0.061048	 -0.113417	 -0.025580	  0.063174	  0.070005	 -0.072276
  0.028988	 -0.005862	  0.044882	 -0.115264	 -0.034934	  0.013301	 -0.175911	 -0.044378	 -0.129050	 -0.025161	  0.048327	  0.085574	 -0.041492
  0.023072	 -0.018597	  0.056303	 -0.136051	 -0.036587	  0.013500	 -0.153239	 -0.050566	 -0.120924	 -0.009406	  0.065853	  0.114308	 -0.041180
  0.032240	 -0.039470	  0.053972	 -0.148008	 -0.027427	  0.005909	 -0.130454	 -0.049002	 -0.123931	  0.009776	  0.048933	  0.103408	 -0.088388
  0.014001	 -0.032438	  0.096251	 -0.132265	 -0.020612	  0.027434	 -0.152736	 -0.046298	 -0.118334	  0.036637	  0.062493	  0.124350	 -0.027289
  0.011600	 -0.050345	  0.118598	 -0.103295	 -0.023903	  0.028880	 -0.173308	 -0.055436	 -0.107508	 -0.029292	  0.019989	  0.034256	 -0.121648
  0.004704	 -0.053896	  0.155927	 -0.111806	 -0.036316	 -0.017294	 -0.153834	 -0.038413	 -0.074018	 -0.041551	  0.036029	  0.064121	 -0.017880
 -0.005925	 -0.057373	  0.166635	 -0.138085	 -0.073065	 -0.063015	 -0.146655	 -0.056180	 -0.101096	 -0.036353	  0.038060	 -0.003969	 -0.113261
 -0.002198	 -0.070065	  0.142434	 -0.128868	 -0.059446	 -0.100915	 -0.184159	 -0.049108	 -0.071167	 -0.010756	  0.075639	  0.053455	 -0.032897
  0.023941	 -0.104764	  0.158033	 -0.133422	 -0.018886	 -0.087605	 -0.195959	 -0.044898	 -0.065183	 -0.063265	  0.062485	 -0.020086	 -0.095093
  0.012160	 -0.093804	  0.157303	 -0.139042	 -0.003818	 -0.079772	 -0.208980	 -0.015515	 -0.065309	 -0.046006	  0.102180	  0.018573	 -0.035177
 -0.026638	 -0.088344	  0.150735	 -0.161526	 -0.027955	 -0.093934	 -0.224337	 -0.019026	 -0.078546	 -0.054312	  0.064761	 -0.002032	 -0.071612
 -0.006039	 -0.080926	  0.126573	 -0.157264	 -0.053111	 -0.106496	 -0.267194	 -0.005920	 -0.080732	 -0.081667	  0.080462	 -0.015017	 -0.054226
 -0.016534	 -0.059699	  0.134323	 -0.136097	 -0.039633	 -0.082435	 -0.284593	  0.012446	 -0.079639	 -0.060206	  0.100239	  0.003601	 -0.009483
 -0.007949	 -0.079146	  0.133824	 -0.161702	 -0.037767	 -0.065157	 -0.277344	  0.034211	 -0.071942	 -0.057228	  0.063160	 -0.015012	 -0.061143
 -0.022798	 -0.123353	  0.151716	 -0.155969	 -0.057071	 -0.066548	 -0.259928	  0.072739	 -0.082750	 -0.010345	  0.111865	  0.029770	 -0.008610
  0.001130	 -0.116455	  0.155199	 -0.149297	 -0.068499	 -0.071274	 -0.242320	  0.038377	 -0.103298	 -0.028586	  0.105948	 -0.007416	 -0.110173
 -0.023900	 -0.139010	  0.164860	 -0.146338	 -0.056551	 -0.046255	 -0.272828	  0.023261	 -0.032377	  0.007525	  0.138320	  0.055979	 -0.017682
 -0.016522	 -0.140722	  0.161204	 -0.196906	 -0.036807	 -0.017383	 -0.263318	  0.042622	 -0.013662	  0.004871	  0.079225	  0.001834	 -0.113763
  0.040160	 -0.117949	  0.130604	 -0.212700	 -0.008111	 -0.018890	 -0.256731	  0.069780	 -0.016201	  0.006060	  0.088278	  0.086699	 -0.006683
  0.066666	 -0.111706	  0.113545	 -0.192101	 -0.002371	 -0.025452	 -0.265203	  0.093547	 -0.044045	 -0.030952	  0.065617	  0.026720	 -0.086813
  0.038274	 -0.117280	  0.130431	 -0.161176	  0.000220	 -0.030730	 -0.276815	  0.073417	 -0.060131	 -0.035540	  0.080544	  0.042635	 -0.030131
 -0.019220	 -0.099288	  0.149328	 -0.140956	 -0.000261	 -0.032954	 -0.274598	  0.038320	 -0.078568	 -0.005098	  0.042595	  0.027014	 -0.039711
 -0.033869	 -0.067064	  0.152105	 -0.140002	 -0.002910	 -0.027909	 -0.270002	  0.054007	 -0.077455	  0.008413	  0.017634	  0.013159	 -0.070247
 -0.025423	 -0.077136	  0.111534	 -0.142842	 -0.011915	 -0.048031	 -0.245956	  0.073063	 -0.035720	  0.012121	  0.030767	  0.039394	 -0.017856
 -0.007401	 -0.075193	  0.134911	 -0.138700	 -0.007585	 -0.038510	 -0.232069	  0.075722	 -0.088648	 -0.015037	 -0.015775	  0.043139	 -0.051490
  0.004785	 -0.141137	  0.142095	 -0.111067	 -0.006396	 -0.016052	 -0.234857	  0.086356	 -0.102443	 -0.019722	  0.024256	  0.060460	  0.001009
 -0.013666	 -0.170126	  0.117155	 -0.123300	  0.007406	 -0.059440	 -0.269277	  0.046743	 -0.106045	 -0.022832	  0.016727	 -0.028098	 -0.072164
 -0.020560	 -0.196447	  0.128193	 -0.102225	  0.000305	 -0.055246	 -0.267483	  0.023765	 -0.125360	 -0.024832	  0.069882	  0.062635	  0.028232
 -0.025423	 -0.199223	  0.163220	 -0.108090	  0.002881	 -0.055230	 -0.261258	  0.035396	 -0.147300	 -0.046419	  0.028245	 -0.011507	 -0.096526
 -0.043667	 -0.208566	  0.160556	 -0.082578	  0.015112	 -0.030510	 -0.219481	  0.005773	 -0.110062	 -0.018671	  0.039578	  0.041332	 -0.004162
 -0.049756	 -0.227337	  0.143586	 -0.093532	  0.010102	  0.029936	 -0.227195	 -0.045147	 -0.088765	 -0.032789	  0.039891	 -0.007364	 -0.081293
 -0.044221	 -0.248311	  0.126162	 -0.133922	  0.005064	  0.033370	 -0.238955	 -0.039863	 -0.091920	 -0.010056	  0.071879	  0.039798	 -0.038316
 -0.046663	 -0.255812	  0.123926	 -0.139526	 -0.002554	  0.034581	 -0.209369	 -0.034053	 -0.087882	 -0.024893	  0.053999	  0.055674	 -0.046149
 -0.052170	 -0.252817	  0.112353	 -0.146381	 -0.032700	  0.017289	 -0.200248	 -0.052395	 -0.092423	 -0.045174	  0.053311	  0.025634	 -0.038225
 -0.053957	 -0.244600	  0.133297	 -0.148294	 -0.050248	  0.019317	 -0.203584	 -0.040730	 -0.071673	 -0.009349	  0.098643	  0.058728	  0.015751
 -0.032455	 -0.249036	  0.114446	 -0.135445	 -0.055219	  0.034935	 -0.213946	 -0.013684	 -0.056450	 -0.026771	  0.093511	  0.021618	 -0.077327
 -0.033076	 -0.210121	  0.089261	 -0.134691	 -0.041044	  0.032446	 -0.213050	  0.009304	 -0.054099	 -0.021687	  0.084997	  0.066727	 -0.000361
 -0.061444	 -0.188497	  0.061746	 -0.121365	 -0.055051	  0.012566	 -0.222408	  0.013196	 -0.099211	 -0.034490	  0.001510	  0.025788	 -0.093213
 -0.052759	 -0.189160	  0.066082	 -0.125582	 -0.050459	  0.006414	 -0.217555	  0.004582	 -0.129807	  0.005935	  0.017540	  0.051283	  0.030092
 -0.037548	 -0.232229	  0.085477	 -0.106244	 -0.081757	 -0.003384	 -0.244618	 -0.020915	 -0.125203	  0.008517	 -0.011945	 -0.022245	 -0.076284
 -0.008089	 -0.219403	  0.078186	 -0.094430	 -0.049618	  0.016509	 -0.282445	 -0.041574	 -0.138077	  0.037979	  0.019886	  0.028486	 -0.009100
  0.004853	 -0.231306	  0.063546	 -0.100188	 -0.053182	 -0.005370	 -0.285346	 -0.046938	 -0.153923	  0.024314	  0.004492	  0.012688	 -0.038918
 -0.025168	 -0.242547	  0.063510	 -0.102032	 -0.052891	 -0.029518	 -0.275002	 -0.033661	 -0.098240	  0.009217	  0.013179	  0.026878	 -0.026886
 -0.029078	 -0.231648	  0.081422	 -0.106681	 -0.049326	 -0.050536	 -0.264742	 -0.000986	 -0.063419	  0.019244	  0.002651	  0.038152	 -0.022968
 -0.070896	 -0.224718	  0.084264	 -0.092781	 -0.077131	 -0.074372	 -0.272068	  0.042424	 -0.063762	  0.015411	 -0.031514	  0.012454	 -0.063008
 -0.043280	 -0.234504	  0.048437	 -0.089650	 -0.079677	 -0.058246	 -0.283178	  0.037282	 -0.099849	  0.022027	 -0.009454	  0.037961	 -0.005312
 -0.044910	 -0.249378	  0.052353	 -0.100798	 -0.066540	 -0.060813	 -0.294070	 -0.007478	 -0.125253	 -0.000767	 -0.029108	 -0.045095	 -0.074576
 -0.042652	 -0.261194	  0.069770	 -0.119618	 -0.102368	 -0.091937	 -0.285658	 -0.038286	 -0.066941	  0.028517	  0.010010	  0.001411	  0.024797
 -0.074075	 -0.253406	  0.057109	 -0.145892	 -0.091952	 -0.099470	 -0.283231	 -0.024443	 -0.055647	  0.012862	 -0.031290	 -0.071933	 -0.077610
 -0.094993	 -0.251721	  0.009660	 -0.156638	 -0.069067	 -0.046639	 -0.269881	  0.006805	 -0.037278	  0.045360	  0.010899	 -0.006985	  0.006960
 -0.128183	 -0.247048	  0.027579	 -0.118361	 -0.072234	  0.000288	 -0.277874	  0.039448	 -0.035262	  0.025496	 -0.033087	 -0.041942	 -0.056611
 -0.148373	 -0.201318	  0.045045	 -0.121869	 -0.042536	  0.006300	 -0.267429	  0.008853	  0.008300	  0.056168	 -0.033902	 -0.027578	  0.012749
 -0.130455	 -0.143023	  0.058950	 -0.128501	 -0.078658	 -0.009927	 -0.243444	  0.019128	 -0.009657	  0.057339	 -0.051171	 -0.038448	 -0.031320
 -0.126126	 -0.153317	  0.081704	 -0.139520	 -0.104460	  0.009917	 -0.227686	  0.005104	 -0.064780	  0.076008	 -0.018672	 -0.023150	 -0.014119
 -0.161379	 -0.176003	  0.069878	 -0.157600	 -0.088915	  0.037011	 -0.209837	  0.011252	 -0.071252	  0.088031	 -0.006952	  0.017651	  0.000834
 -0.225947	 -0.144873	  0.077847	 -0.147394	 -0.096153	  0.060134	 -0.196483	 -0.010520	 -0.054084	  0.058517	 -0.036621	 -0.033721	 -0.029537
 -0.242762	 -0.109034	  0.072717	 -0.134508	 -0.107512	  0.067986	 -0.189782	 -0.007276	 -0.034445	  0.070020	  0.001689	  0.003490	  0.039235
 -0.229473	 -0.112892	  0.059507	 -0.094261	 -0.092882	  0.052648	 -0.207969	 -0.042862	 -0.051228	  0.076643	 -0.005526	 -0.093968	 -0.078619
 -0.228841	 -0.097115	  0.028666	 -0.101075	 -0.047018	  0.078342	 -0.203351	 -0.016873	 -0.046844	  0.062982	  0.032770	 -0.047752	  0.039695
 -0.221900	 -0.061964	  0.002899	 -0.149530	 -0.019300	  0.083716	 -0.222614	  0.001111	 -0.074979	  0.021095	  0.007334	 -0.101203	 -0.070834
 -0.205669	 -0.036616	  0.002803	 -0.140776	 -0.007117	  0.068256	 -0.229125	 -0.004332	 -0.080208	  0.040877	  0.054269	 -0.038954	  0.041638
 -0.198588	 -0.057558	 -0.013807	 -0.148116	 -0.002994	  0.014215	 -0.252495	 -0.013699	 -0.067122	  0.048571	  0.072385	 -0.071259	 -0.036307
 -0.230837	 -0.074430	  0.017253	 -0.145023	 -0.036313	  0.015353	 -0.257128	  0.029889	 -0.041347	  0.047223	  0.069602	 -0.059880	 -0.035162
 -0.252771	 -0.048009	  0.059739	 -0.110430	 -0.069152	  0.013966	 -0.231952	  0.048332	 -0.040694	  0.059710	  0.038847	 -0.019734	 -0.026921
 -0.259270	 -0.006986	  0.088419	 -0.084081	 -0.113632	  0.012272	 -0.228603	  0.042450	 -0.040473	  0.055831	  0.028291	 -0.036024	 -0.107456
 -0.259513	 -0.001836	  0.109836	 -0.117102	 -0.118859	  0.010773	 -0.220865	  0.070497	 -0.036454	  0.052646	  0.074221	  0.000757	 -0.010400
 -0.236884	 -0.042499	  0.121016	 -0.126726	 -0.124206	  0.016189	 -0.268273	  0.075349	 -0.041778	  0.072999	  0.025497	 -0.102060	 -0.060244
 -0.224712	 -0.044319	  0.073078	 -0.108540	 -0.123886	  0.029567	 -0.274195	  0.074557	 -0.057402	  0.088608	  0.021545	 -0.128145	 -0.000660
 -0.218915	 -0.013886	  0.023166	 -0.108495	 -0.128745	  0.007098	 -0.266555	  0.052580	 -0.059161	  0.060703	 -0.021063	 -0.186241	 -0.043214
 -0.224861	  0.041895	  0.011794	 -0.102700	 -0.113831	  0.012256	 -0.270390	  0.050377	 -0.062605	  0.041012	 -0.006784	 -0.155289	 -0.011679
 -0.224438	  0.105396	 -0.003630	 -0.074153	 -0.087631	  0.030336	 -0.276173	  0.026404	 -0.067694	 -0.005460	 -0.032243	 -0.165777	 -0.042385
 -0.242998	  0.104942	  0.030017	 -0.063076	 -0.082699	  0.053272	 -0.283799	  0.032310	 -0.063826	  0.012154	 -0.017616	 -0.165824	 -0.033866
 -0.265724	  0.044380	  0.038165	 -0.036544	 -0.072038	  0.062943	 -0.275564	  0.026004	 -0.017715	  0.029595	  0.004515	 -0.141367	 -0.057227
 -0.258114	  0.046265	  0.016375	 -0.013757	 -0.083679	  0.049805	 -0.245124	  0.015039	 -0.030052	  0.038015	  0.008001	 -0.182707	 -0.055001
 -0.247799	  0.076618	  0.029982	 -0.002701	 -0.116692	  0.047848	 -0.269943	 -0.002550	 -0.032849	  0.052385	  0.007632	 -0.183260	 -0.059739
 -0.252054	  0.110390	  0.032512	 -0.003353	 -0.107099	  0.039024	 -0.248719	 -0.015303	 -0.019448	  0.012165	  0.004834	 -0.162440	 -0.055584
 -0.273955	  0.096521	  0.027901	 -0.008029	 -0.084231	  0.039002	 -0.210088	 -0.020428	 -0.006142	  0.018760	  0.003978	 -0.177707	 -0.035782
 -0.236381	  0.099294	 -0.009392	  0.017409	 -0.097684	  0.055091	 -0.187262	 -0.011716	  0.002043	  0.028459	  0.005827	 -0.194916	 -0.036663
 -0.173255	  0.082079	 -0.011884	  0.040397	 -0.111041	  0.039883	 -0.168531	 -0.005970	  0.016288	  0.013891	  0.015984	 -0.203821	 -0.039384
 -0.155005	  0.086528	  0.015551	  0.026343	 -0.111357	  0.038776	 -0.130021	 -0.030089	 -0.038900	  0.012182	  0.038571	 -0.176868	 -0.080002
 -0.186746	  0.056234	  0.058001	  0.018259	 -0.086104	  0.058099	 -0.098949	 -0.038766	 -0.057434	 -0.011351	  0.025656	 -0.184392	 -0.095608
 -0.189740	  0.034549	  0.052169	  0.018084	 -0.110250	  0.069563	 -0.086662	 -0.044884	 -0.056540	 -0.060184	  0.045124	 -0.196461	 -0.070137
 -0.149186	  0.028275	  0.065736	 -0.024102	 -0.096681	  0.049272	 -0.083420	 -0.039827	 -0.065118	 -0.035305	  0.054328	 -0.165988	 -0.051362
 -0.130250	  0.040732	  0.079619	 -0.016434	 -0.092258	  0.070198	 -0.091344	 -0.067973	 -0.088716	 -0.002594	  0.057271	 -0.159746	 -0.063015
 -0.128863	  0.061345	  0.049259	  0.012358	 -0.126305	  0.065924	 -0.074267	 -0.095277	 -0.082962	 -0.010755	  0.028735	 -0.161642	 -0.074243
 -0.110349	  0.054903	  0.026728	  0.055809	 -0.115216	  0.034060	 -0.076301	 -0.076824	 -0.081397	 -0.014140	  0.045688	 -0.137354	 -0.111589
 -0.131557	  0.070094	  0.048496	  0.070524	 -0.105664	  0.045438	 -0.072351	 -0.053260	 -0.070230	  0.021056	  0.059993	 -0.119864	 -0.173448
 -0.148888	  0.100723	  0.059360	  0.045166	 -0.125126	  0.052234	 -0.057493	 -0.023686	 -0.052616	  0.014785	  0.033788	 -0.110552	 -0.131183
 -0.119557	  0.112529	  0.058463	  0.044401	 -0.130330	  0.046998	 -0.056595	  0.005351	 -0.043451	 -0.012024	  0.061142	 -0.094086	 -0.123226
 -0.104367	  0.110257	  0.076096	  0.033850	 -0.119631	  0.030958	 -0.050157	  0.026012	 -0.038812	  0.008303	  0.049760	 -0.077922	 -0.114843
 -0.127478	  0.080754	  0.040354	  0.032187	 -0.117369	 -0.012852	 -0.035170	  0.027022	 -0.057007	  0.012731	  0.071877	 -0.027766	 -0.112812
 -0.081959	  0.084666	  0.035050	  0.074733	 -0.106042	  0.013371	 -0.012133	  0.047728	 -0.028482	  0.011804	  0.099527	 -0.003994	 -0.094473
 -0.046202	  0.119411	  0.057131	  0.092210	 -0.113599	  0.006727	 -0.003924	  0.033520	  0.011118	  0.037061	  0.080881	 -0.004340	 -0.082732
 -0.029199	  0.115099	  0.057006	  0.051453	 -0.117822	 -0.014207	 -0.001558	  0.030013	  0.024690	  0.025613	  0.056293	  0.008500	 -0.097074
 -0.015595	  0.082057	  0.066479	  0.019809	 -0.113802	 -0.008636	 -0.030709	  0.002702	  0.001246	 -0.004822	  0.062481	  0.004487	 -0.138257
  0.024330	  0.077837	  0.078171	 -0.006477	 -0.121894	 -0.030193	 -0.045019	 -0.020806	 -0.002325	 -0.010731	  0.052036	  0.005995	 -0.146388
  0.036051	  0.057646	  0.074044	 -0.017594	 -0.136031	 -0.044496	 -0.008264	 -0.013078	  0.008116	 -0.015218	  0.036882	 -0.025068	 -0.128029
  0.044367	  0.048349	  0.077126	 -0.020918	 -0.125297	 -0.062654	  0.014541	 -0.011846	  0.000179	  0.015635	  0.000831	 -0.008981	 -0.149625
  0.039487	  0.070052	  0.091445	 -0.045098	 -0.111262	 -0.087880	 -0.025716	  0.001838	 -0.010681	  0.022929	 -0.014963	 -0.018454	 -0.111368
  0.049419	  0.067504	  0.101345	 -0.033394	 -0.118192	 -0.095685	 -0.025062	  0.021336	  0.000069	  0.034993	  0.035036	 -0.028213	 -0.086227
  0.055596	  0.054376	  0.116885	 -0.004625	 -0.104794	 -0.082207	 -0.020848	 -0.001011	 -0.013666	  0.060362	  0.039749	 -0.009541	 -0.083863
  0.084098	  0.061242	  0.126076	 -0.002247	 -0.110363	 -0.078632	 -0.031070	 -0.033518	 -0.005897	  0.016538	  0.018720	 -0.006602	 -0.126873
  0.120311	  0.062792	  0.139154	  0.028989	 -0.110080	 -0.092392	 -0.034993	 -0.023120	 -0.016379	  0.013021	  0.020052	  0.001293	 -0.151468
  0.127155	  0.027881	  0.152759	  0.053232	 -0.102251	 -0.111124	 -0.000961	 -0.038389	 -0.023313	  0.027875	  0.036693	  0.011435	 -0.155422
  0.136141	  0.030691	  0.167830	  0.071131	 -0.089557	 -0.126854	 -0.003416	 -0.050349	 -0.007181	  0.041242	  0.020989	  0.036267	 -0.152801
  0.098305	 -0.019513	  0.145846	  0.046310	 -0.086025	 -0.176051	 -0.031010	 -0.028629	 -0.046146	  0.031369	  0.013981	  0.082841	 -0.117537
  0.063939	 -0.005418	  0.115309	  0.015835	 -0.114943	 -0.150165	 -0.042417	 -0.028040	 -0.052221	  0.028945	  0.027203	  0.118675	 -0.096947
  0.089741	 -0.001023	  0.098059	  0.020968	 -0.137165	 -0.150172	 -0.048477	  0.014877	 -0.031508	  0.025276	  0.005605	  0.106933	 -0.091606
  0.099605	  0.017020	  0.115813	  0.086045	 -0.135764	 -0.191238	 -0.027945	 -0.000656	 -0.053252	 -0.006534	  0.023551	  0.090644	 -0.127709
  0.088479	  0.003476	  0.111853	  0.127663	 -0.146803	 -0.196142	 -0.014826	  0.009463	 -0.039635	 -0.007520	 -0.014228	  0.089028	 -0.140827
  0.064056	 -0.038096	  0.121165	  0.125094	 -0.115046	 -0.170927	 -0.012895	  0.009594	 -0.018810	 -0.058698	  0.007550	  0.073364	 -0.137210
  0.078193	 -0.038880	  0.111306	  0.077030	 -0.080624	 -0.167416	 -0.001910	 -0.017561	 -0.016425	 -0.068080	  0.033034	  0.080195	 -0.112444
  0.090259	  0.001031	  0.107093	  0.076639	 -0.066415	 -0.195435	  0.029191	  0.005813	 -0.019655	 -0.036306	  0.062183	  0.103060	 -0.107403
  0.080291	  0.028090	  0.071560	  0.069566	 -0.061214	 -0.189332	  0.049448	 -0.020789	 -0.027566	  0.000008	  0.052800	  0.139350	 -0.084401
  0.075191	  0.033196	  0.053064	  0.038776	 -0.055879	 -0.157399	  0.039167	 -0.026408	 -0.053107	  0.021707	  0.056514	  0.131306	 -0.090211
  0.058923	  0.039391	  0.083112	  0.046519	 -0.022194	 -0.163629	  0.049874	 -0.009051	 -0.041132	  0.023811	  0.052425	  0.081764	 -0.122109
  0.037491	  0.014269	  0.083875	  0.039082	 -0.011886	 -0.155496	  0.053676	  0.002788	 -0.011392	 -0.012236	  0.037313	  0.108692	 -0.137124
  0.027382	 -0.006262	  0.067157	  0.032407	 -0.005190	 -0.170321	  0.036046	  0.011687	 -0.004669	 -0.035469	  0.075012	  0.156087	 -0.136659
  0.012673	 -0.017418	  0.091902	  0.016838	 -0.037997	 -0.202140	 -0.010865	  0.030026	 -0.006887	 -0.042256	  0.053651	  0.157526	 -0.161630
  0.029704	 -0.042285	  0.127418	 -0.008217	 -0.032442	 -0.223670	  0.012982	  0.016886	 -0.002387	 -0.061774	  0.043359	  0.145377	 -0.192199
  0.029399	 -0.058543	  0.160171	 -0.051796	 -0.012298	 -0.202414	  0.016511	  0.002942	  0.011908	 -0.072175	  0.040421	  0.147918	 -0.176904
  0.050414	 -0.033319	  0.156474	 -0.055668	 -0.009934	 -0.174951	 -0.024243	  0.000966	 -0.007648	 -0.122955	  0.049940	  0.118818	 -0.174945
  0.086774	 -0.050434	  0.172183	 -0.069885	 -0.025530	 -0.175474	 -0.021514	 -0.001243	 -0.011632	 -0.095660	  0.069321	  0.131177	 -0.137959
  0.060136	 -0.017463	  0.154746	 -0.111941	 -0.036204	 -0.184145	 -0.005125	 -0.009887	  0.010259	 -0.091543	  0.088953	  0.141047	 -0.123565
  0.031045	 -0.015942	  0.151781	 -0.121292	 -0.032036	 -0.177005	 -0.014418	 -0.011020	 -0.033205	 -0.069022	  0.120310	  0.098226	 -0.121143
  0.032336	 -0.032810	  0.127898	 -0.116883	 -0.004231	 -0.185465	 -0.030265	  0.001178	 -0.083707	 -0.055268	  0.116986	  0.100905	 -0.156494
  0.057437	 -0.042390	  0.126616	 -0.105382	 -0.002113	 -0.235540	 -0.059471	  0.005165	 -0.083386	 -0.062135	  0.128520	  0.100527	 -0.163967
  0.063599	 -0.048579	  0.092573	 -0.102824	  0.009798	 -0.233849	 -0.060836	  0.038158	 -0.067174	 -0.043982	  0.146906	  0.138038	 -0.156090
  0.088429	 -0.018326	  0.076768	 -0.110812	 -0.013670	 -0.201096	 -0.075978	  0.056322	 -0.041865	 -0.042820	  0.182671	  0.168618	 -0.184351
  0.067723	 -0.029389	  0.079378	 -0.101906	 -0.014016	 -0.184020	 -0.091478	  0.029722	 -0.059313	 -0.062689	  0.151409	  0.135995	 -0.183885
  0.053197	 -0.034809	  0.088654	 -0.054453	  0.012865	 -0.148867	 -0.077776	 -0.010439	 -0.073345	 -0.081996	  0.120356	  0.105093	 -0.149718
  0.035906	 -0.046662	  0.104078	  0.001516	  0.017984	 -0.155390	 -0.094007	 -0.021626	 -0.068163	 -0.069797	  0.111931	  0.102851	 -0.151975
  0.080491	 -0.044307	  0.120492	 -0.026454	 -0.001061	 -0.144018	 -0.111864	 -0.024384	 -0.049962	 -0.051451	  0.143528	  0.122753	 -0.147340
  0.093588	 -0.051643	  0.149399	 -0.077027	  0.007727	 -0.158888	 -0.142131	 -0.050582	 -0.047222	 -0.098498	  0.135174	  0.142451	 -0.166204
  0.066264	 -0.047825	  0.175470	 -0.068621	  0.050169	 -0.184657	 -0.164422	 -0.031978	 -0.035512	 -0.108165	  0.115804	  0.120264	 -0.181401
  0.073714	 -0.048672	  0.183685	 -0.090291	  0.051628	 -0.199224	 -0.161876	  0.009688	 -0.026547	 -0.058891	  0.112534	  0.105295	 -0.208194
  0.087232	 -0.045501	  0.182656	 -0.117514	  0.019162	 -0.201123	 -0.184194	 -0.010489	 -0.065288	 -0.031968	  0.077536	  0.120940	 -0.230701
  0.071728	 -0.050072	  0.203860	 -0.161097	  0.013219	 -0.201594	 -0.178547	  0.011949	 -0.073529	 -0.015673	  0.075038	  0.108057	 -0.189912
  0.084037	 -0.096760	  0.168475	 -0.199298	  0.003438	 -0.199333	 -0.180622	  0.012835	 -0.069713	 -0.010075	  0.084854	  0.082679	 -0.179192
  0.108489	 -0.123090	  0.173244	 -0.194712	  0.035817	 -0.171959	 -0.180874	  0.006759	 -0.065854	 -0.031821	  0.114332	  0.093374	 -0.184841
  0.093662	 -0.116985	  0.144525	 -0.182052	  0.042440	 -0.160914	 -0.188066	 -0.004501	 -0.055514	 -0.079725	  0.142220	  0.121575	 -0.187077
  0.124832	 -0.098625	  0.147575	 -0.192815	  0.029024	 -0.160926	 -0.169446	 -0.023814	 -0.063180	 -0.087785	  0.143312	  0.128224	 -0.179763
  0.152976	 -0.082942	  0.166452	 -0.197778	  0.002636	 -0.122589	 -0.187792	 -0.000907	 -0.055125	 -0.078301	  0.145077	  0.144618	 -0.166476
  0.126164	 -0.070863	  0.170819	 -0.235353	  0.007931	 -0.111319	 -0.202627	  0.031698	 -0.059150	 -0.074713	  0.156886	  0.165310	 -0.162672
  0.107488	 -0.068222	  0.161045	 -0.271747	  0.015682	 -0.127467	 -0.189034	  0.056619	 -0.051636	 -0.072182	  0.140632	  0.160830	 -0.148996
  0.070672	 -0.092749	  0.124629	 -0.288617	  0.051151	 -0.127338	 -0.168520	 -0.003774	 -0.042804	 -0.060008	  0.118496	  0.136201	 -0.152484
  0.080985	 -0.076966	  0.093643	 -0.287700	  0.065457	 -0.144726	 -0.159147	 -0.024116	 -0.035497	 -0.057695	  0.106762	  0.123965	 -0.162833
  0.090402	 -0.067553	  0.123426	 -0.288510	  0.053221	 -0.127887	 -0.155673	 -0.061972	 -0.048149	 -0.070271	  0.093129	  0.117663	 -0.190808
  0.072659	 -0.068568	  0.126421	 -0.263171	  0.088520	 -0.138006	 -0.170182	 -0.018316	 -0.083882	 -0.101405	  0.037450	  0.098044	 -0.189404
  0.049883	 -0.100809	  0.107581	 -0.225022	  0.075232	 -0.118831	 -0.136928	 -0.010603	 -0.091845	 -0.099300	  0.026481	  0.099516	 -0.167198
  0.052154	 -0.130328	  0.088572	 -0.212023	  0.042651	 -0.117611	 -0.130854	  0.010238	 -0.091276	 -0.100098	  0.018556	  0.090921	 -0.176905
  0.057177	 -0.105385	  0.075449	 -0.206845	  0.030210	 -0.122864	 -0.183507	  0.042336	 -0.114422	 -0.091610	  0.033302	  0.071900	 -0.174217
