# Supplementary material for: A fluorescent photoimmunoconjugate for imaging of cholesteatoma
Source: Sci Rep. 2022 Nov 19;12:19905. doi: 10.1038/s41598-022-22072-9 (PMC9675863; doi:10.1038/s41598-022-22072-9)
Supplement: Supplementary file 2 — Supplementary Information 2. [file 41598_2022_22072_MOESM2_ESM.zip › Data/ABR-57-4]

:RUN-4	LEVEL SWEEP	TEMP:NaN	6/11/2018	12:07 PM	NaNHR:
:SW EAR: R	SW FREQ: 16.00	# AVERAGES: 512	REP RATE (/sec): 40	DRIVER: RS Tweeter	SAMPLE (�sec): 40	
:NOTES-
:CHAMBER-CH4B-PXI
:CFTS Version: V2.7.2 (R850)
:LEVELS:20;25;30;35;40;45;50;55;60;65;70;75;80;
:DATA
 -0.028174	  0.029061	  0.016858	  0.016320	  0.017395	  0.028271	  0.034541	 -0.070333	 -0.144766	 -0.037901	 -0.135279	 -0.103595	 -0.049889
 -0.085797	  0.009129	 -0.000089	  0.019411	  0.035881	 -0.003808	  0.021848	 -0.057389	 -0.111043	 -0.037712	 -0.090920	 -0.102810	 -0.026707
 -0.038308	 -0.005870	 -0.005929	  0.032412	  0.036172	 -0.004675	  0.019781	 -0.043693	 -0.074370	  0.003278	 -0.044049	 -0.092682	 -0.040779
  0.012585	 -0.025000	 -0.001580	  0.022951	  0.017274	 -0.037953	  0.011257	 -0.015423	 -0.065834	  0.008235	 -0.035454	 -0.097199	 -0.059238
  0.023823	 -0.009449	 -0.010411	 -0.018774	  0.024607	 -0.049489	 -0.009674	 -0.000475	 -0.034788	  0.044286	 -0.033841	 -0.068534	 -0.028934
  0.008962	 -0.003962	  0.019257	 -0.041775	  0.004888	 -0.051257	 -0.025487	  0.018166	 -0.033109	  0.030602	 -0.040764	 -0.060385	 -0.030920
  0.011158	 -0.006241	  0.021948	 -0.034111	  0.001096	 -0.010967	 -0.043413	  0.015161	 -0.009728	  0.038421	 -0.057756	 -0.049603	 -0.051974
 -0.003793	 -0.016820	  0.016182	  0.003386	 -0.003492	  0.029209	 -0.063796	  0.025119	 -0.024987	  0.022836	 -0.071648	 -0.024850	 -0.046592
 -0.033751	 -0.026045	  0.033608	  0.038212	 -0.005802	  0.032881	 -0.042776	 -0.008681	 -0.023117	  0.021477	 -0.056351	 -0.021635	 -0.059041
  0.011167	 -0.036630	  0.043199	  0.040712	 -0.003305	  0.040659	 -0.026941	 -0.017297	 -0.005539	 -0.005080	 -0.040993	  0.000174	 -0.027257
  0.025629	 -0.034434	  0.044587	  0.031688	 -0.005704	  0.043488	 -0.021391	  0.023525	 -0.006805	 -0.015869	  0.003477	 -0.019987	 -0.006276
  0.003853	 -0.007662	  0.020730	  0.034299	 -0.004327	  0.013531	 -0.004937	  0.014874	  0.018145	 -0.002407	  0.066875	 -0.011450	 -0.002522
  0.023970	 -0.030424	 -0.005193	  0.006449	 -0.033073	 -0.015253	 -0.003459	  0.035723	  0.054002	  0.006870	  0.055957	  0.014765	 -0.002242
  0.035258	  0.019302	  0.007399	 -0.013850	 -0.021908	 -0.023268	  0.001662	  0.034280	  0.045584	  0.010191	  0.027211	  0.021324	 -0.031452
  0.029251	  0.064666	 -0.021233	 -0.031737	  0.005871	 -0.028180	  0.001856	  0.037787	  0.066670	  0.010133	  0.042949	  0.038921	 -0.032604
 -0.001717	  0.042008	 -0.024311	 -0.039005	 -0.018430	 -0.003941	  0.003126	  0.008563	  0.104776	  0.002757	  0.070147	  0.067075	 -0.008333
 -0.012029	  0.022250	 -0.010848	 -0.025760	 -0.019898	 -0.011868	  0.049882	 -0.018074	  0.092828	 -0.027430	  0.073846	  0.094538	  0.043689
 -0.025158	  0.007324	 -0.041012	 -0.010217	 -0.025924	 -0.022983	  0.032055	  0.012684	  0.059121	 -0.048999	  0.064265	  0.107230	  0.116709
  0.004899	  0.012048	 -0.049013	 -0.005544	 -0.002988	  0.027622	  0.036596	  0.017343	  0.041745	 -0.020137	  0.101649	  0.145777	  0.153343
  0.038171	 -0.003250	 -0.054148	 -0.025066	  0.001667	  0.047983	  0.029269	 -0.011859	  0.051214	 -0.003550	  0.100679	  0.162927	  0.191020
  0.026512	  0.023873	 -0.029759	  0.020355	  0.012061	  0.071917	  0.053804	 -0.006466	  0.051332	 -0.018411	  0.117808	  0.166326	  0.194047
  0.050997	  0.029307	 -0.030252	  0.015662	  0.002382	  0.059597	  0.065184	  0.000965	  0.094022	  0.008418	  0.119539	  0.166703	  0.183075
  0.079342	  0.007197	 -0.027284	 -0.006152	 -0.015644	  0.012359	  0.079234	  0.004181	  0.114180	  0.058960	  0.146963	  0.159605	  0.188271
  0.088873	  0.027442	 -0.002786	 -0.000600	 -0.055805	 -0.004224	  0.127079	  0.024621	  0.128830	  0.064530	  0.160881	  0.160626	  0.188413
  0.084989	  0.002150	  0.018907	  0.063607	 -0.057175	  0.005433	  0.165435	  0.066152	  0.139424	  0.061284	  0.177326	  0.169984	  0.190180
  0.040936	 -0.029345	  0.040370	  0.097064	 -0.078415	  0.018866	  0.178244	  0.066862	  0.145167	  0.052187	  0.197587	  0.158481	  0.204428
  0.034780	 -0.027576	  0.009367	  0.078569	 -0.083031	  0.020187	  0.126118	  0.095107	  0.138558	  0.046335	  0.187540	  0.162167	  0.217781
  0.008284	 -0.034108	  0.008537	  0.064653	 -0.059870	  0.005446	  0.107539	  0.114156	  0.150987	  0.083342	  0.195513	  0.176086	  0.244287
 -0.006530	 -0.020165	  0.040989	  0.028582	 -0.043311	  0.007138	  0.121623	  0.099018	  0.155257	  0.104344	  0.199384	  0.204976	  0.295755
  0.001676	  0.019718	  0.018901	 -0.010227	 -0.059042	  0.016769	  0.110628	  0.069082	  0.150246	  0.057469	  0.210783	  0.255892	  0.374189
 -0.011181	  0.039261	  0.031513	 -0.016397	 -0.056605	  0.029080	  0.140982	  0.073856	  0.130617	  0.068615	  0.275114	  0.339691	  0.437235
  0.001054	  0.039982	  0.052876	  0.011908	 -0.062994	  0.062133	  0.162034	  0.102259	  0.138405	  0.126101	  0.355192	  0.440044	  0.499951
  0.016350	  0.035301	  0.069697	  0.000670	 -0.076919	  0.098139	  0.178952	  0.109668	  0.165408	  0.157978	  0.418137	  0.504670	  0.505287
  0.013927	  0.018102	  0.066081	 -0.020500	 -0.045005	  0.084279	  0.167589	  0.122011	  0.210396	  0.197369	  0.456296	  0.459793	  0.496835
 -0.004513	  0.016929	  0.057828	 -0.031077	 -0.029962	  0.069710	  0.179095	  0.160564	  0.251759	  0.213480	  0.454857	  0.444088	  0.483431
 -0.026804	  0.047921	  0.049042	 -0.003161	 -0.019671	  0.095477	  0.200028	  0.199291	  0.262848	  0.191764	  0.415761	  0.442373	  0.484524
 -0.020404	  0.059948	  0.077872	  0.015913	 -0.028591	  0.085507	  0.217352	  0.246459	  0.283715	  0.156179	  0.379695	  0.389613	  0.396381
 -0.060528	  0.053514	  0.119766	  0.046915	  0.006627	  0.119205	  0.255718	  0.266103	  0.269550	  0.125907	  0.312419	  0.323248	  0.310982
 -0.061664	  0.010613	  0.134989	  0.041128	  0.025286	  0.138295	  0.281430	  0.231450	  0.239329	  0.049243	  0.253945	  0.240402	  0.185871
 -0.060633	 -0.011480	  0.176873	  0.057630	  0.052225	  0.143387	  0.245739	  0.192626	  0.202801	 -0.021419	  0.198985	  0.155890	  0.069856
 -0.050373	 -0.006224	  0.207158	  0.104355	  0.099972	  0.169828	  0.200859	  0.168394	  0.123258	 -0.069538	  0.126876	  0.116580	 -0.001031
 -0.004221	 -0.013084	  0.183357	  0.120471	  0.081196	  0.162127	  0.159394	  0.166157	  0.049053	 -0.120467	  0.051396	 -0.009309	 -0.098973
 -0.011207	  0.019543	  0.191068	  0.130255	  0.045533	  0.134613	  0.141285	  0.113944	 -0.010407	 -0.190276	 -0.059145	 -0.129618	 -0.173822
 -0.047340	  0.054031	  0.194735	  0.139035	  0.027758	  0.097403	  0.119763	  0.021290	 -0.074474	 -0.260117	 -0.144675	 -0.166667	 -0.218619
 -0.061750	  0.044170	  0.176142	  0.103131	 -0.018388	  0.089125	  0.040965	 -0.059495	 -0.123334	 -0.330764	 -0.200254	 -0.209218	 -0.260661
 -0.058119	  0.037061	  0.154863	  0.076110	 -0.057714	  0.031146	  0.006608	 -0.146347	 -0.152565	 -0.358123	 -0.219577	 -0.218111	 -0.286597
 -0.037263	  0.038242	  0.141257	  0.078019	 -0.061605	  0.001696	 -0.028799	 -0.203106	 -0.159945	 -0.333018	 -0.217090	 -0.250393	 -0.288351
 -0.060476	  0.009813	  0.163299	  0.058434	 -0.079707	 -0.025468	 -0.112272	 -0.202843	 -0.145462	 -0.310417	 -0.177683	 -0.269184	 -0.263462
 -0.086292	  0.043065	  0.182058	  0.013716	 -0.092913	 -0.051817	 -0.118484	 -0.202260	 -0.144911	 -0.249505	 -0.127918	 -0.238451	 -0.170504
 -0.096837	  0.025558	  0.214272	 -0.021612	 -0.111126	 -0.070564	 -0.104312	 -0.218452	 -0.115878	 -0.222003	 -0.074854	 -0.154262	 -0.096668
 -0.078616	  0.014366	  0.169226	 -0.051637	 -0.117911	 -0.075398	 -0.112263	 -0.184627	 -0.089802	 -0.208338	  0.001882	 -0.005847	 -0.014697
 -0.082152	 -0.013153	  0.136762	 -0.070152	 -0.123058	 -0.073380	 -0.085383	 -0.143857	 -0.037948	 -0.146858	  0.081255	  0.112083	  0.132695
 -0.111227	 -0.061292	  0.098848	 -0.097754	 -0.124693	 -0.056896	 -0.040091	 -0.101955	  0.026395	 -0.059463	  0.150682	  0.205635	  0.280075
 -0.140033	 -0.034938	  0.110241	 -0.116118	 -0.124156	 -0.055179	  0.020464	 -0.034573	  0.104903	  0.003147	  0.229952	  0.290171	  0.377114
 -0.124432	 -0.026226	  0.126451	 -0.137474	 -0.136778	 -0.040118	  0.072144	  0.026734	  0.212443	  0.067007	  0.321214	  0.337256	  0.440667
 -0.124730	 -0.036897	  0.116962	 -0.097078	 -0.119883	 -0.032567	  0.124529	  0.056425	  0.286061	  0.121590	  0.358766	  0.360423	  0.501388
 -0.104932	 -0.020268	  0.145810	 -0.058743	 -0.088557	 -0.023528	  0.182171	  0.094424	  0.365948	  0.161857	  0.372290	  0.352995	  0.463644
 -0.106330	 -0.026068	  0.155568	 -0.082959	 -0.058841	  0.060809	  0.231322	  0.142971	  0.393671	  0.156067	  0.385030	  0.375861	  0.408614
 -0.094159	 -0.034326	  0.154944	 -0.075466	 -0.035224	  0.098405	  0.227849	  0.148374	  0.345976	  0.129347	  0.378538	  0.351888	  0.349073
 -0.090893	  0.020034	  0.185354	 -0.056143	 -0.010561	  0.087755	  0.238566	  0.161583	  0.307326	  0.102011	  0.352680	  0.311121	  0.279241
 -0.068383	 -0.006477	  0.216053	 -0.033286	 -0.009379	  0.102953	  0.229820	  0.152518	  0.254419	  0.092411	  0.320235	  0.295259	  0.214086
 -0.046100	 -0.036041	  0.209130	 -0.011815	  0.010345	  0.113599	  0.207500	  0.158016	  0.203214	  0.075558	  0.302180	  0.200140	  0.170512
 -0.073490	 -0.031339	  0.189913	  0.008670	  0.047664	  0.105898	  0.178147	  0.129836	  0.161279	  0.065353	  0.267895	  0.112721	  0.102432
 -0.140883	 -0.025884	  0.180569	  0.026215	  0.080920	  0.108366	  0.129365	  0.115766	  0.169101	  0.092636	  0.266305	  0.068505	  0.049627
 -0.129834	 -0.006831	  0.196273	  0.041091	  0.124963	  0.083633	  0.072342	  0.099144	  0.184205	  0.101214	  0.221540	 -0.008549	 -0.041372
 -0.098363	  0.009293	  0.239763	  0.043780	  0.099003	  0.096256	  0.042855	  0.099261	  0.207433	  0.090515	  0.153784	 -0.097832	 -0.110467
 -0.107601	  0.023955	  0.229521	  0.044073	  0.045158	  0.069975	  0.061840	  0.118384	  0.206242	  0.053527	  0.103256	 -0.138790	 -0.102688
 -0.095925	  0.074113	  0.233233	  0.040778	  0.011447	  0.032471	  0.075808	  0.118840	  0.207482	  0.025620	  0.053894	 -0.135709	 -0.085164
 -0.149928	  0.090796	  0.211250	  0.006714	 -0.027574	  0.003816	  0.048483	  0.113604	  0.207702	  0.022505	  0.041166	 -0.122675	 -0.046062
 -0.166755	  0.079289	  0.222025	  0.002225	 -0.036950	 -0.005148	  0.083934	  0.108629	  0.197833	  0.014716	  0.034543	 -0.116935	 -0.038482
 -0.165977	  0.053157	  0.235370	  0.014000	 -0.028213	  0.008077	  0.093288	  0.079005	  0.185005	  0.006688	  0.050706	 -0.120718	 -0.037293
 -0.168480	  0.053579	  0.226364	 -0.015920	 -0.002812	  0.019398	  0.098560	  0.061294	  0.140841	  0.007470	  0.059908	 -0.124962	 -0.007050
 -0.181543	  0.052361	  0.209149	 -0.024444	 -0.010427	  0.012785	  0.048892	  0.095756	  0.098877	 -0.016096	  0.066611	 -0.074641	  0.058470
 -0.172586	  0.039437	  0.180867	 -0.032827	 -0.040656	  0.033985	  0.009156	  0.088171	  0.063131	 -0.040334	  0.090190	 -0.053399	  0.162328
 -0.135289	  0.025291	  0.181851	 -0.038223	 -0.025074	  0.042260	  0.030459	  0.071864	  0.028705	 -0.062737	  0.109096	 -0.005395	  0.228093
 -0.122937	  0.020089	  0.183932	 -0.043186	 -0.002904	  0.055076	  0.010320	  0.054042	  0.007368	 -0.070577	  0.150335	  0.092028	  0.308139
 -0.125136	  0.030568	  0.220462	 -0.058199	  0.019837	  0.009695	 -0.005771	  0.021959	  0.015261	 -0.022328	  0.186781	  0.144412	  0.349896
 -0.123043	  0.044445	  0.234292	 -0.075957	  0.020458	 -0.002472	  0.008809	  0.011501	  0.015410	  0.008701	  0.224955	  0.179145	  0.404781
 -0.116019	  0.039902	  0.234385	 -0.062138	 -0.011734	 -0.009236	  0.028669	 -0.003786	  0.041806	  0.024140	  0.230669	  0.236409	  0.409454
 -0.103011	  0.016543	  0.240976	 -0.053516	 -0.022997	 -0.022633	  0.011920	  0.003711	  0.053706	  0.066572	  0.246965	  0.289532	  0.414744
 -0.123503	  0.000630	  0.233860	 -0.041458	 -0.017741	 -0.025293	 -0.006780	  0.041895	  0.065569	  0.081397	  0.223460	  0.289667	  0.403849
 -0.164503	  0.008673	  0.242981	 -0.036170	 -0.032358	 -0.067461	  0.015837	  0.068086	  0.088205	  0.083397	  0.206054	  0.323715	  0.397881
 -0.162375	  0.042463	  0.261703	 -0.049291	 -0.017888	 -0.102892	  0.027413	  0.073187	  0.103947	  0.094875	  0.197730	  0.329318	  0.361717
 -0.146194	  0.065338	  0.251020	 -0.024438	  0.024001	 -0.141063	  0.005881	  0.066224	  0.101840	  0.101817	  0.170910	  0.294454	  0.282666
 -0.145273	  0.065816	  0.259357	 -0.056199	  0.020603	 -0.130663	 -0.019639	  0.115787	  0.102919	  0.109675	  0.222581	  0.233056	  0.233229
 -0.151963	  0.054814	  0.256393	 -0.093029	 -0.002991	 -0.109413	 -0.017583	  0.123976	  0.133161	  0.135993	  0.219789	  0.211053	  0.173036
 -0.125326	  0.027214	  0.257246	 -0.089624	 -0.017486	 -0.094554	  0.007818	  0.090925	  0.163563	  0.169049	  0.212215	  0.157623	  0.119010
 -0.108721	 -0.015869	  0.251613	 -0.084173	  0.015589	 -0.066275	  0.003122	  0.070569	  0.146085	  0.140628	  0.210872	  0.129195	  0.075845
 -0.122731	 -0.023782	  0.279151	 -0.092246	  0.020144	 -0.020227	 -0.022030	  0.069500	  0.164609	  0.116289	  0.177191	  0.109244	  0.073127
 -0.105509	 -0.035327	  0.282945	 -0.089294	 -0.006152	 -0.019434	 -0.051994	  0.054421	  0.169862	  0.075507	  0.184625	  0.074568	  0.089908
 -0.089142	 -0.046879	  0.272243	 -0.067876	  0.035311	 -0.017116	 -0.038923	  0.038826	  0.153906	  0.035056	  0.160231	  0.061476	  0.112594
 -0.096334	 -0.014557	  0.240913	 -0.076426	  0.082073	 -0.051713	 -0.020655	  0.004247	  0.148898	  0.030636	  0.170823	  0.059105	  0.166979
 -0.100921	  0.032877	  0.224205	 -0.099612	  0.090057	 -0.038539	 -0.015756	 -0.000413	  0.119638	  0.023021	  0.193263	  0.047946	  0.197480
 -0.090056	  0.036800	  0.250073	 -0.109981	  0.053602	  0.007876	 -0.035341	  0.014966	  0.108609	  0.038900	  0.230631	  0.124482	  0.197780
 -0.092672	  0.036233	  0.295399	 -0.095262	  0.019144	  0.003918	 -0.049063	 -0.011359	  0.139416	  0.100940	  0.247315	  0.189336	  0.254093
 -0.096580	  0.046102	  0.305794	 -0.098044	  0.021470	 -0.010996	 -0.037643	  0.015312	  0.153692	  0.142353	  0.265836	  0.202567	  0.292176
 -0.077097	  0.025397	  0.305554	 -0.098690	  0.099208	 -0.005871	  0.000513	  0.072296	  0.165932	  0.146483	  0.270346	  0.249671	  0.304662
 -0.095544	  0.024504	  0.331195	 -0.070740	  0.109437	  0.012022	  0.021285	  0.067962	  0.208821	  0.191979	  0.314227	  0.291912	  0.312149
 -0.089867	  0.016920	  0.302913	 -0.028324	  0.072243	  0.015282	 -0.013511	  0.070016	  0.206609	  0.201597	  0.349240	  0.341310	  0.384494
 -0.081588	 -0.000920	  0.308105	 -0.076473	  0.073013	  0.031021	 -0.001664	  0.115198	  0.235578	  0.225537	  0.372692	  0.342140	  0.416448
 -0.111199	 -0.036316	  0.290638	 -0.066689	  0.104363	  0.028472	  0.011709	  0.163292	  0.264827	  0.238654	  0.388790	  0.361423	  0.452346
 -0.125642	 -0.066130	  0.274966	 -0.027948	  0.124531	  0.042402	  0.029739	  0.183612	  0.245315	  0.239433	  0.437711	  0.381820	  0.492492
 -0.127117	 -0.035864	  0.281799	 -0.050539	  0.095295	  0.044928	  0.015785	  0.192514	  0.258998	  0.234115	  0.442016	  0.394110	  0.505384
 -0.118936	 -0.034155	  0.267987	 -0.064955	  0.102822	  0.033028	  0.031342	  0.230943	  0.287132	  0.262463	  0.451055	  0.397632	  0.534066
 -0.115489	 -0.044592	  0.259047	 -0.071843	  0.117526	  0.042555	  0.091498	  0.261967	  0.296242	  0.285585	  0.469054	  0.435419	  0.566022
 -0.100198	 -0.085488	  0.250407	 -0.071248	  0.116445	  0.061301	  0.144884	  0.238568	  0.294852	  0.289765	  0.467780	  0.442118	  0.557267
 -0.072209	 -0.102692	  0.226824	 -0.052941	  0.128846	  0.062474	  0.168338	  0.231793	  0.283260	  0.317082	  0.484074	  0.444831	  0.541869
 -0.088475	 -0.093738	  0.242580	 -0.025667	  0.154751	  0.104564	  0.175916	  0.218408	  0.281826	  0.334719	  0.466669	  0.443645	  0.534780
 -0.117352	 -0.041763	  0.283853	 -0.002331	  0.139657	  0.139255	  0.191315	  0.202861	  0.278491	  0.363826	  0.468905	  0.453077	  0.499214
 -0.121225	 -0.023005	  0.308949	  0.023050	  0.151142	  0.136546	  0.196300	  0.195238	  0.278856	  0.365344	  0.497069	  0.397906	  0.473116
 -0.119530	 -0.041752	  0.312074	 -0.012097	  0.167002	  0.154910	  0.152779	  0.187567	  0.283578	  0.316081	  0.470883	  0.368571	  0.419695
 -0.110784	 -0.031452	  0.316588	 -0.049265	  0.204328	  0.180510	  0.155898	  0.163280	  0.286084	  0.275572	  0.399729	  0.314883	  0.381097
 -0.137654	 -0.030917	  0.279350	 -0.018832	  0.227184	  0.172360	  0.137322	  0.138176	  0.265751	  0.284562	  0.361660	  0.260236	  0.300800
 -0.136951	 -0.038153	  0.290050	  0.000020	  0.221873	  0.155565	  0.124153	  0.138869	  0.232851	  0.255022	  0.315570	  0.212547	  0.249583
 -0.098492	 -0.048344	  0.314396	  0.000113	  0.205007	  0.147124	  0.112091	  0.137568	  0.202533	  0.202149	  0.263240	  0.172660	  0.178691
 -0.081878	 -0.036292	  0.288526	 -0.012126	  0.194019	  0.146034	  0.079849	  0.115243	  0.167613	  0.167145	  0.177886	  0.126801	  0.106397
 -0.064127	 -0.027205	  0.270385	  0.007414	  0.220303	  0.136243	  0.058067	  0.096247	  0.130501	  0.140258	  0.134269	  0.081662	  0.045581
 -0.062420	 -0.008470	  0.311939	  0.018492	  0.214519	  0.130734	  0.025411	  0.033678	  0.059048	  0.088226	  0.086779	  0.051099	 -0.007110
 -0.058297	 -0.012208	  0.293928	  0.052263	  0.208321	  0.084531	 -0.008115	 -0.041158	  0.010653	  0.048930	  0.048484	  0.014763	 -0.011797
 -0.082185	 -0.035920	  0.283757	  0.024967	  0.199618	  0.070926	  0.016750	 -0.054756	 -0.055411	  0.023751	  0.030585	  0.013444	 -0.038182
 -0.064307	 -0.023613	  0.297553	 -0.008959	  0.209149	  0.057355	 -0.005092	 -0.061978	 -0.083197	  0.012135	  0.004700	 -0.006265	 -0.052940
 -0.097437	 -0.017904	  0.306946	  0.019890	  0.203021	  0.042479	 -0.032939	 -0.077273	 -0.067732	 -0.015305	  0.005462	 -0.019322	 -0.039298
 -0.110681	 -0.018015	  0.313898	  0.037061	  0.181226	  0.027830	 -0.057812	 -0.069239	 -0.084084	 -0.025744	 -0.001114	 -0.017557	 -0.030023
 -0.108567	  0.008028	  0.315328	  0.039432	  0.172474	 -0.017490	 -0.090861	 -0.095656	 -0.120427	 -0.014685	 -0.015320	  0.012208	  0.002632
 -0.104715	 -0.009786	  0.275949	  0.028044	  0.172072	 -0.042098	 -0.157699	 -0.114873	 -0.152704	 -0.045254	 -0.001133	  0.036906	  0.063000
 -0.086895	 -0.034440	  0.228726	  0.009217	  0.141181	 -0.055295	 -0.176194	 -0.152650	 -0.148070	 -0.061710	  0.033231	  0.053631	  0.084694
 -0.089783	 -0.048774	  0.222811	 -0.027005	  0.087025	 -0.079596	 -0.209620	 -0.212244	 -0.099817	 -0.058943	  0.094629	  0.097773	  0.147799
 -0.056524	 -0.066626	  0.233867	 -0.000799	  0.075354	 -0.090523	 -0.212194	 -0.209644	 -0.111637	 -0.036755	  0.127711	  0.122429	  0.176689
 -0.083650	 -0.080855	  0.247541	  0.039203	  0.027779	 -0.142100	 -0.209609	 -0.178072	 -0.100278	 -0.002482	  0.160838	  0.128946	  0.157445
 -0.079706	 -0.102719	  0.245656	  0.067229	 -0.004654	 -0.186763	 -0.221326	 -0.150850	 -0.056130	  0.005586	  0.195074	  0.132621	  0.114312
 -0.089254	 -0.089019	  0.245266	  0.064074	  0.007506	 -0.184172	 -0.227951	 -0.124049	 -0.030406	  0.018019	  0.188699	  0.093534	  0.042699
 -0.067859	 -0.090735	  0.230017	  0.009088	 -0.014434	 -0.197327	 -0.230324	 -0.097287	 -0.016495	  0.057442	  0.180790	  0.067459	 -0.039509
 -0.040959	 -0.080284	  0.226454	  0.007444	 -0.044431	 -0.205474	 -0.196059	 -0.070924	 -0.006949	  0.068522	  0.120973	  0.015026	 -0.129988
 -0.053189	 -0.066805	  0.233415	  0.008431	 -0.070176	 -0.175098	 -0.149223	 -0.062511	 -0.002962	  0.065479	  0.071022	 -0.032138	 -0.203664
 -0.042149	 -0.075486	  0.216309	 -0.000732	 -0.074331	 -0.161012	 -0.154500	 -0.054987	  0.023915	  0.039910	  0.049498	 -0.086421	 -0.282176
 -0.038985	 -0.057977	  0.195967	 -0.002289	 -0.057154	 -0.182009	 -0.116431	 -0.033704	  0.031371	  0.063163	  0.039026	 -0.115502	 -0.330042
 -0.071869	 -0.049399	  0.203248	 -0.021426	 -0.049355	 -0.176463	 -0.088787	 -0.010005	  0.057118	  0.073977	  0.011785	 -0.136700	 -0.326401
 -0.057102	 -0.042191	  0.208401	 -0.066099	 -0.032377	 -0.136140	 -0.107229	 -0.011202	  0.042277	  0.064919	 -0.012420	 -0.174491	 -0.333848
 -0.056205	 -0.075786	  0.190449	 -0.068008	 -0.030931	 -0.098400	 -0.108470	 -0.019423	  0.049614	  0.084655	 -0.072982	 -0.208517	 -0.358663
 -0.088258	 -0.067313	  0.182996	 -0.057348	 -0.023110	 -0.073136	 -0.112859	 -0.040644	  0.071900	  0.097154	 -0.081486	 -0.210317	 -0.355151
 -0.052967	 -0.048540	  0.161873	 -0.057725	  0.017731	 -0.077173	 -0.105017	 -0.032682	  0.086501	  0.082605	 -0.097828	 -0.188693	 -0.347538
 -0.030633	 -0.032352	  0.184559	 -0.049367	  0.033924	 -0.066146	 -0.090914	 -0.026450	  0.074557	  0.041165	 -0.090797	 -0.185569	 -0.362398
 -0.042292	 -0.042658	  0.185822	 -0.037616	  0.001883	 -0.028540	 -0.075236	 -0.041763	  0.050562	  0.020764	 -0.078976	 -0.232715	 -0.371886
 -0.064990	 -0.041973	  0.172766	 -0.022886	 -0.003201	 -0.024288	 -0.081023	 -0.005931	  0.030198	  0.001198	 -0.066813	 -0.210058	 -0.365070
 -0.054757	 -0.049023	  0.195203	  0.008597	  0.017095	 -0.041123	 -0.080789	 -0.009142	  0.007064	  0.000299	 -0.058312	 -0.215651	 -0.332301
 -0.046773	 -0.096986	  0.199674	  0.042857	  0.037635	 -0.051225	 -0.080365	 -0.003150	 -0.000282	 -0.012290	 -0.087679	 -0.237162	 -0.287267
 -0.051627	 -0.086944	  0.217505	  0.053192	  0.027242	 -0.046488	 -0.059107	  0.010674	 -0.014643	 -0.011885	 -0.137029	 -0.230743	 -0.231393
 -0.060061	 -0.101641	  0.191559	  0.067202	  0.015132	 -0.047695	 -0.052131	 -0.002947	 -0.005366	 -0.004991	 -0.156542	 -0.208979	 -0.224883
 -0.092604	 -0.093376	  0.148156	  0.052226	  0.039321	 -0.073143	 -0.076483	 -0.050909	 -0.023578	 -0.032910	 -0.176258	 -0.205312	 -0.214638
 -0.068682	 -0.098886	  0.137275	  0.030409	  0.043812	 -0.087631	 -0.077321	 -0.060120	 -0.013178	 -0.033488	 -0.179902	 -0.155745	 -0.218598
 -0.039769	 -0.075432	  0.104731	  0.003981	  0.037285	 -0.065077	 -0.091140	 -0.074222	 -0.020551	 -0.007994	 -0.158171	 -0.131817	 -0.211853
 -0.066996	 -0.036816	  0.094319	 -0.014068	  0.024285	 -0.043841	 -0.123422	 -0.112621	 -0.065782	 -0.013796	 -0.137234	 -0.162248	 -0.196553
 -0.036689	 -0.037245	  0.106324	 -0.004595	  0.000568	 -0.042359	 -0.150427	 -0.130898	 -0.092777	 -0.077776	 -0.122185	 -0.175901	 -0.175512
 -0.015659	 -0.020986	  0.106327	 -0.006003	 -0.023180	 -0.076745	 -0.141847	 -0.166197	 -0.120549	 -0.088817	 -0.150678	 -0.190888	 -0.187394
 -0.017235	  0.004215	  0.089364	 -0.014940	 -0.015284	 -0.112977	 -0.126747	 -0.190556	 -0.168447	 -0.109286	 -0.172321	 -0.177622	 -0.198788
 -0.034484	  0.020453	  0.089479	 -0.009338	 -0.005668	 -0.154276	 -0.142538	 -0.244048	 -0.167047	 -0.093299	 -0.151986	 -0.186749	 -0.241750
 -0.061494	  0.022312	  0.118048	  0.002024	  0.012538	 -0.159972	 -0.145562	 -0.225566	 -0.133548	 -0.119403	 -0.156555	 -0.180497	 -0.299024
 -0.052499	 -0.002202	  0.118811	  0.012839	 -0.007335	 -0.129172	 -0.154127	 -0.191934	 -0.134799	 -0.133732	 -0.163837	 -0.191980	 -0.349550
 -0.034601	 -0.001145	  0.124495	  0.009895	 -0.023793	 -0.101799	 -0.152743	 -0.201713	 -0.135460	 -0.106524	 -0.184900	 -0.201101	 -0.419951
 -0.018602	 -0.007459	  0.126735	 -0.005386	 -0.024835	 -0.107881	 -0.149234	 -0.221512	 -0.105805	 -0.128595	 -0.195964	 -0.242111	 -0.435803
 -0.022234	 -0.028800	  0.156005	  0.002817	 -0.057636	 -0.127223	 -0.137627	 -0.234896	 -0.116017	 -0.151678	 -0.201193	 -0.299890	 -0.391933
 -0.044410	 -0.015979	  0.145362	 -0.010042	 -0.090535	 -0.120739	 -0.158894	 -0.244381	 -0.121794	 -0.169421	 -0.179437	 -0.316260	 -0.364055
 -0.059050	  0.006007	  0.120292	  0.030311	 -0.056931	 -0.093326	 -0.141325	 -0.259902	 -0.120862	 -0.154200	 -0.171836	 -0.301886	 -0.316496
 -0.045381	 -0.023975	  0.121662	  0.064093	 -0.017293	 -0.046456	 -0.087924	 -0.252135	 -0.146316	 -0.149280	 -0.193435	 -0.257555	 -0.279333
 -0.033111	 -0.065550	  0.167606	  0.072111	  0.010324	 -0.057346	 -0.077582	 -0.258329	 -0.119675	 -0.142241	 -0.172107	 -0.254611	 -0.253799
 -0.051585	 -0.028196	  0.198835	  0.105621	  0.019919	 -0.044804	 -0.091927	 -0.270865	 -0.129004	 -0.092657	 -0.169911	 -0.239387	 -0.234381
 -0.069619	  0.031988	  0.209192	  0.140905	 -0.004223	 -0.009791	 -0.102172	 -0.287377	 -0.104561	 -0.061780	 -0.138701	 -0.237633	 -0.239082
 -0.074516	  0.046035	  0.228286	  0.116673	  0.012842	  0.025783	 -0.064001	 -0.265856	 -0.068770	 -0.095478	 -0.144779	 -0.255149	 -0.238680
 -0.027100	  0.031188	  0.244201	  0.054670	 -0.019327	  0.035192	 -0.034713	 -0.223683	 -0.048918	 -0.110434	 -0.106127	 -0.241028	 -0.236052
 -0.008928	  0.034722	  0.236504	  0.045821	 -0.023299	  0.005797	 -0.022714	 -0.197372	 -0.032811	 -0.080626	 -0.084484	 -0.226317	 -0.210329
 -0.016987	  0.047699	  0.225757	  0.044071	 -0.006863	 -0.014235	 -0.018197	 -0.209645	 -0.017887	 -0.086035	 -0.089953	 -0.237938	 -0.195963
  0.023458	  0.050095	  0.218410	  0.083988	 -0.026537	 -0.022957	 -0.007700	 -0.217518	 -0.050105	 -0.074722	 -0.067710	 -0.225607	 -0.209433
  0.031213	  0.025089	  0.209700	  0.092095	 -0.011841	 -0.024818	 -0.009332	 -0.169619	 -0.075255	 -0.068561	 -0.076444	 -0.208975	 -0.171072
  0.017949	  0.004747	  0.201075	  0.064841	 -0.004716	 -0.012004	 -0.026188	 -0.143745	 -0.067127	 -0.081535	 -0.042247	 -0.190700	 -0.107046
  0.031267	 -0.008681	  0.166263	  0.081820	 -0.017953	 -0.006688	 -0.072938	 -0.136334	 -0.059478	 -0.063783	 -0.020296	 -0.190049	 -0.050509
  0.001645	  0.010597	  0.156811	  0.122324	 -0.018574	 -0.025899	 -0.083547	 -0.130484	 -0.075665	 -0.077990	 -0.003824	 -0.230084	 -0.010586
  0.007762	  0.030046	  0.157716	  0.113389	 -0.044576	 -0.022585	 -0.104659	 -0.165988	 -0.060794	 -0.075406	  0.021269	 -0.204342	 -0.017757
  0.019182	  0.020597	  0.161952	  0.074070	 -0.042939	 -0.018374	 -0.148017	 -0.196659	 -0.033832	 -0.024939	  0.031277	 -0.205217	 -0.066034
  0.039896	  0.007876	  0.164650	  0.074825	 -0.020648	 -0.034585	 -0.130001	 -0.171560	 -0.044857	 -0.018384	  0.011768	 -0.216431	 -0.066473
  0.056211	  0.027215	  0.163148	  0.068081	 -0.048713	 -0.023611	 -0.125881	 -0.162644	 -0.047881	 -0.030459	 -0.019385	 -0.216999	 -0.065446
  0.059021	  0.016750	  0.119372	  0.053256	 -0.067382	 -0.020169	 -0.104767	 -0.181986	 -0.089056	  0.001684	  0.006797	 -0.228740	 -0.074956
  0.048457	  0.015452	  0.118944	  0.022789	 -0.044458	 -0.012488	 -0.081303	 -0.207168	 -0.081491	 -0.003155	  0.028415	 -0.231509	 -0.085143
  0.070381	  0.060719	  0.149092	  0.035738	 -0.028981	 -0.047279	 -0.079895	 -0.209487	 -0.095053	 -0.017913	  0.002214	 -0.213701	 -0.064548
  0.027434	  0.061231	  0.144163	  0.034850	 -0.025450	 -0.048326	 -0.096223	 -0.226667	 -0.122349	 -0.020761	 -0.001609	 -0.150208	 -0.066058
  0.012298	  0.047325	  0.143920	  0.032587	 -0.025587	 -0.014567	 -0.068347	 -0.185686	 -0.101667	 -0.027204	 -0.015775	 -0.167115	 -0.070543
  0.002305	  0.059793	  0.115957	  0.075750	 -0.048407	  0.032183	 -0.034100	 -0.149106	 -0.094839	 -0.019347	 -0.041133	 -0.166054	 -0.090026
  0.022735	  0.038741	  0.130416	  0.081420	 -0.068400	  0.050396	 -0.043628	 -0.179029	 -0.114451	 -0.045875	 -0.062631	 -0.196240	 -0.086862
  0.027012	 -0.009894	  0.157975	  0.076079	 -0.034019	  0.010729	 -0.032614	 -0.181514	 -0.105116	 -0.072426	 -0.048724	 -0.185151	 -0.076396
 -0.006613	 -0.009584	  0.179749	  0.053452	 -0.029193	 -0.036344	 -0.012384	 -0.221460	 -0.073805	 -0.077104	 -0.059486	 -0.194453	 -0.052798
 -0.021328	  0.017309	  0.209587	  0.077220	 -0.047209	  0.012106	 -0.028608	 -0.225005	 -0.089509	 -0.084241	 -0.082275	 -0.264713	  0.012899
 -0.006243	  0.038044	  0.212988	  0.096090	 -0.055679	  0.030173	 -0.000813	 -0.218115	 -0.087160	 -0.079014	 -0.072843	 -0.268781	  0.030574
  0.046708	  0.047384	  0.192980	  0.094493	 -0.113097	  0.025066	  0.004987	 -0.194223	 -0.103507	 -0.082798	 -0.111638	 -0.219357	  0.019193
  0.044446	  0.029130	  0.170138	  0.102077	 -0.096588	  0.025114	 -0.018058	 -0.164590	 -0.121956	 -0.059883	 -0.117764	 -0.175707	  0.034625
  0.035209	 -0.004207	  0.142170	  0.078285	 -0.062271	  0.015984	 -0.032115	 -0.135671	 -0.148992	 -0.082149	 -0.129751	 -0.156510	  0.052747
 -0.006996	 -0.022499	  0.135704	  0.090230	 -0.090270	 -0.015393	 -0.061782	 -0.133306	 -0.156171	 -0.057015	 -0.170040	 -0.134452	  0.032601
 -0.003835	 -0.038491	  0.119909	  0.109993	 -0.091789	 -0.043539	 -0.057760	 -0.143173	 -0.175166	 -0.040176	 -0.156187	 -0.107538	  0.038130
  0.039346	 -0.038579	  0.131253	  0.080354	 -0.091964	 -0.068477	 -0.054755	 -0.115958	 -0.185585	 -0.028067	 -0.156497	 -0.107900	  0.036044
  0.027588	 -0.021808	  0.131328	  0.072745	 -0.102553	 -0.049434	 -0.056199	 -0.104382	 -0.150544	 -0.018639	 -0.157425	 -0.098782	  0.045404
  0.025706	 -0.047248	  0.124733	  0.070002	 -0.081691	 -0.015659	 -0.073079	 -0.096026	 -0.136024	 -0.040790	 -0.131912	 -0.081720	  0.069468
  0.043749	 -0.055677	  0.129498	  0.042324	 -0.074072	  0.005571	 -0.052853	 -0.064094	 -0.102456	 -0.070840	 -0.135734	 -0.073013	  0.068966
  0.081343	 -0.028989	  0.105932	  0.039782	 -0.079985	 -0.002521	 -0.061663	 -0.073428	 -0.085793	 -0.060216	 -0.114938	 -0.074547	  0.092224
  0.101914	 -0.044632	  0.086370	  0.038348	 -0.047364	 -0.020678	 -0.076478	 -0.035562	 -0.071388	 -0.026195	 -0.098581	 -0.061012	  0.099918
  0.053535	 -0.056732	  0.061720	  0.021524	 -0.041554	  0.008845	 -0.045205	 -0.001842	 -0.070768	 -0.016257	 -0.093015	 -0.031481	  0.081601
  0.001267	 -0.058990	  0.090131	  0.036610	 -0.076261	 -0.023460	 -0.014406	 -0.010941	 -0.088092	 -0.008330	 -0.069679	 -0.052322	  0.079638
  0.004225	 -0.051048	  0.078670	  0.043002	 -0.064257	 -0.005327	  0.040472	  0.003348	 -0.085381	 -0.031246	 -0.040070	 -0.051525	  0.074079
  0.023858	 -0.061534	  0.063062	  0.062847	 -0.052023	 -0.004822	  0.001967	  0.020219	 -0.063290	 -0.019028	 -0.046790	 -0.053302	  0.061183
  0.062143	 -0.044081	  0.053411	  0.073432	 -0.044664	 -0.057926	 -0.000435	  0.026779	 -0.047939	 -0.009822	 -0.060173	 -0.053794	  0.088042
  0.038436	 -0.027655	  0.056264	  0.091387	 -0.049349	 -0.052134	 -0.000761	  0.020079	 -0.022542	 -0.011244	 -0.061085	 -0.018945	  0.132909
  0.025801	 -0.024377	  0.074840	  0.094719	 -0.060695	 -0.047268	  0.039418	  0.049477	  0.011733	 -0.039646	 -0.068188	  0.000788	  0.139042
  0.055390	 -0.026800	  0.054018	  0.065935	 -0.090202	 -0.003455	  0.071345	  0.084849	  0.020414	 -0.042235	 -0.053718	  0.035334	  0.109940
  0.071322	 -0.035890	  0.035865	  0.044182	 -0.073655	  0.001169	  0.075996	  0.094636	  0.067783	 -0.046409	 -0.071134	  0.066951	  0.114043
  0.072428	 -0.059674	  0.057839	  0.029313	 -0.102615	  0.008281	  0.094877	  0.056268	  0.094150	 -0.022198	 -0.055659	  0.104838	  0.127622
 -0.041098	 -0.002846	 -0.107297	 -0.026269	  0.022325	  0.013144	  0.042125	  0.125562	  0.112154	 -0.072744	  0.079553	  0.106695	 -0.026867
 -0.024017	  0.004189	 -0.050058	  0.009822	  0.032437	  0.002456	  0.031937	  0.144091	  0.098431	 -0.072804	  0.080684	  0.087077	 -0.022022
 -0.036149	  0.015181	 -0.010680	  0.011492	  0.015770	  0.012931	  0.015196	  0.125958	  0.104096	 -0.054458	  0.092409	  0.064499	 -0.040374
 -0.043530	  0.009318	 -0.024895	  0.002382	  0.003663	  0.002635	  0.010571	  0.089226	  0.052062	 -0.021758	  0.076504	  0.059063	 -0.032414
 -0.027038	  0.001190	 -0.030855	  0.011121	 -0.024397	  0.011131	 -0.006578	  0.032854	  0.026582	 -0.015328	  0.062402	  0.038994	 -0.040029
  0.002612	 -0.017050	 -0.048056	 -0.015191	 -0.033765	  0.001784	 -0.007251	 -0.000317	  0.003732	  0.004919	  0.067424	  0.023537	 -0.055557
  0.017018	 -0.046559	 -0.032806	 -0.019568	 -0.047834	  0.017938	  0.032532	 -0.033832	 -0.023232	  0.020187	  0.055978	  0.050032	 -0.037111
  0.033696	 -0.064857	 -0.016391	  0.021503	 -0.046482	  0.017322	  0.043530	 -0.035545	 -0.016631	  0.034711	  0.057288	  0.078091	 -0.026562
  0.025695	 -0.056425	 -0.003593	  0.046612	 -0.024190	  0.010977	  0.054203	 -0.036238	 -0.000885	  0.004782	  0.030815	  0.044365	 -0.028470
 -0.007494	 -0.020781	  0.010752	  0.015875	  0.001978	  0.001102	  0.037127	 -0.070888	 -0.004253	 -0.005676	 -0.012393	  0.010744	 -0.022667
 -0.017463	  0.019274	  0.051879	 -0.000928	  0.029177	  0.016704	  0.020146	 -0.061732	 -0.029343	 -0.014378	 -0.036597	 -0.001377	 -0.014831
 -0.004661	  0.041244	  0.062705	  0.007604	  0.017376	  0.014758	  0.015137	 -0.034021	  0.002580	 -0.027789	 -0.051198	 -0.028032	  0.014163
  0.003959	  0.025121	  0.048084	 -0.005030	 -0.003885	  0.014669	  0.030422	 -0.043432	  0.017358	  0.001442	 -0.040450	 -0.044680	  0.021797
 -0.001807	  0.010639	  0.064249	  0.007073	  0.008211	  0.004390	  0.014594	 -0.041551	  0.003514	  0.014328	 -0.030019	 -0.074136	  0.027204
  0.031440	  0.023219	  0.038465	  0.015348	  0.018325	 -0.004577	 -0.015566	 -0.038324	 -0.013032	  0.029998	 -0.038161	 -0.068200	  0.016365
  0.004634	  0.043983	  0.013194	  0.006629	 -0.008125	 -0.020106	 -0.023034	 -0.039873	 -0.037607	  0.065839	 -0.056787	 -0.070086	  0.007217
  0.030674	  0.044326	  0.005220	 -0.013332	 -0.006179	 -0.049495	 -0.067396	 -0.015482	 -0.064604	  0.059868	 -0.075037	 -0.062158	  0.035877
  0.038632	  0.015515	  0.000980	 -0.028126	  0.010438	 -0.028964	 -0.074487	 -0.007191	 -0.059123	 -0.002304	 -0.069439	 -0.091506	  0.071854
  0.010647	 -0.012705	  0.017960	 -0.007517	  0.009341	 -0.031442	 -0.072490	 -0.026129	 -0.080406	  0.010515	 -0.085157	 -0.073491	  0.088205
  0.004249	 -0.031975	  0.011144	 -0.039501	  0.025816	 -0.007357	 -0.080719	 -0.033138	 -0.091393	  0.040652	 -0.107819	 -0.049432	  0.064224
  0.003062	 -0.094989	  0.023666	 -0.074599	  0.049671	  0.005657	 -0.113928	  0.006805	 -0.085544	  0.029766	 -0.117127	 -0.097651	  0.047247
  0.001784	 -0.086989	 -0.001450	 -0.056119	  0.042712	 -0.019996	 -0.135446	  0.043536	 -0.112491	  0.038537	 -0.105896	 -0.096492	  0.045860
 -0.009503	 -0.039494	  0.013069	 -0.041617	  0.033230	 -0.011520	 -0.118436	  0.024411	 -0.144414	  0.031014	 -0.105467	 -0.080793	  0.044490
  0.002615	  0.014769	  0.005947	 -0.019974	  0.021557	 -0.006674	 -0.143500	  0.020284	 -0.162796	  0.056214	 -0.118636	 -0.065966	  0.077501
 -0.014018	  0.032263	 -0.021653	 -0.044132	  0.026209	  0.001308	 -0.175320	  0.014376	 -0.135362	  0.056060	 -0.077196	 -0.028499	  0.048725
  0.017370	  0.017845	 -0.038326	 -0.040012	  0.052948	  0.009389	 -0.162454	  0.032717	 -0.106097	  0.083431	 -0.088946	 -0.034742	  0.066112
  0.021746	 -0.002599	 -0.024363	 -0.006092	  0.072354	 -0.002267	 -0.163887	  0.044998	 -0.083833	  0.094461	 -0.071453	 -0.018749	  0.093424
  0.036317	 -0.040484	 -0.014289	  0.005499	  0.066622	 -0.022768	 -0.188200	  0.010771	 -0.060647	  0.093961	 -0.080166	 -0.026388	  0.092407
  0.046369	 -0.035221	 -0.019871	 -0.001437	  0.082294	 -0.036936	 -0.168864	 -0.016007	 -0.022035	  0.091220	 -0.110482	 -0.025957	  0.100808
  0.006512	 -0.042558	 -0.038674	  0.014074	  0.055682	 -0.010900	 -0.164753	  0.000745	  0.004501	  0.084815	 -0.141780	 -0.035715	  0.082847
 -0.017313	 -0.034495	 -0.026021	  0.042804	  0.036841	  0.009207	 -0.160807	 -0.007309	 -0.000608	  0.081222	 -0.164955	 -0.060158	  0.064538
 -0.012714	 -0.017238	 -0.035333	  0.005458	  0.038821	 -0.035600	 -0.141083	 -0.012923	 -0.027006	  0.103548	 -0.179724	 -0.076311	  0.064376
  0.017587	 -0.035507	 -0.094753	  0.000530	  0.049431	 -0.045644	 -0.156864	 -0.006200	 -0.031338	  0.127816	 -0.201332	 -0.067312	  0.094401
 -0.008524	 -0.019449	 -0.123071	  0.022771	  0.072409	 -0.017972	 -0.140608	  0.031002	 -0.069049	  0.154756	 -0.208764	 -0.080528	  0.118334
 -0.012069	  0.008715	 -0.157171	  0.017965	  0.066378	  0.000382	 -0.081572	  0.023148	 -0.079505	  0.182223	 -0.211723	 -0.082607	  0.125021
  0.000329	  0.025131	 -0.154944	  0.018105	  0.063202	  0.033708	 -0.057611	 -0.007573	 -0.064703	  0.147811	 -0.173427	 -0.072109	  0.112356
 -0.015325	  0.016786	 -0.131762	  0.047784	  0.044376	  0.050779	 -0.097891	  0.007419	 -0.066129	  0.136232	 -0.187767	 -0.072354	  0.112336
 -0.003855	 -0.005058	 -0.099751	  0.054689	  0.038415	  0.056863	 -0.101624	 -0.001780	 -0.054380	  0.158323	 -0.217382	 -0.060123	  0.125915
  0.039602	  0.000715	 -0.098206	  0.030406	  0.055995	  0.070638	 -0.082499	 -0.040683	 -0.051684	  0.152333	 -0.221244	 -0.054339	  0.135111
  0.070642	 -0.025767	 -0.124362	 -0.010332	  0.051084	  0.066279	 -0.086089	 -0.011060	 -0.013955	  0.127555	 -0.217823	 -0.045565	  0.135256
  0.042978	 -0.008933	 -0.130123	  0.010754	  0.023380	  0.025882	 -0.095226	  0.011736	 -0.021218	  0.104728	 -0.222112	 -0.054193	  0.119193
  0.031888	  0.001935	 -0.134457	  0.000730	  0.055059	  0.001591	 -0.087068	 -0.002082	 -0.065760	  0.121191	 -0.185442	 -0.067106	  0.114387
  0.036456	  0.019770	 -0.152504	  0.000719	  0.081102	  0.000059	 -0.086007	  0.004503	 -0.107395	  0.110092	 -0.171655	 -0.092779	  0.123903
  0.062044	  0.049836	 -0.154344	  0.005103	  0.088176	  0.038206	 -0.093361	  0.016457	 -0.104432	  0.108607	 -0.168631	 -0.075848	  0.119661
  0.078528	  0.062572	 -0.188886	 -0.002556	  0.063809	  0.026838	 -0.070504	  0.023162	 -0.077603	  0.117876	 -0.163442	 -0.071817	  0.114022
  0.052044	  0.059242	 -0.205112	 -0.019325	  0.045767	  0.024139	 -0.057734	  0.012569	 -0.039068	  0.107638	 -0.154153	 -0.054044	  0.101879
  0.025264	  0.050476	 -0.195112	 -0.007292	  0.061621	  0.041581	 -0.078597	 -0.007749	 -0.007280	  0.084901	 -0.127593	 -0.033394	  0.075618
  0.013831	  0.049450	 -0.176056	 -0.021152	  0.070314	  0.052581	 -0.092152	 -0.009232	  0.004606	  0.079810	 -0.118234	 -0.034991	  0.075998
 -0.006598	  0.058545	 -0.174719	 -0.004372	  0.069961	  0.058273	 -0.065247	 -0.018452	 -0.006577	  0.086356	 -0.159760	 -0.005832	  0.091327
 -0.013225	  0.020401	 -0.202225	  0.016487	  0.047655	  0.058540	 -0.091264	 -0.014533	 -0.018045	  0.059341	 -0.198691	 -0.000505	  0.101009
 -0.005689	  0.005894	 -0.247038	  0.004044	  0.050379	  0.067767	 -0.096865	  0.000192	 -0.015744	  0.031556	 -0.194899	  0.024283	  0.097976
  0.043655	 -0.018475	 -0.222179	  0.020883	  0.075234	  0.048231	 -0.113205	 -0.013334	 -0.021624	 -0.000692	 -0.194831	  0.040254	  0.078132
  0.042767	 -0.005526	 -0.231048	 -0.011581	  0.055517	  0.019569	 -0.094562	  0.012372	 -0.005663	  0.012651	 -0.184318	  0.032614	  0.067870
  0.024343	  0.018488	 -0.240795	 -0.078424	  0.079151	  0.045669	 -0.068664	  0.049912	  0.002335	  0.021768	 -0.170862	  0.018231	  0.084086
  0.038874	  0.068487	 -0.236390	 -0.085276	  0.076750	  0.063228	 -0.083017	  0.056145	 -0.014722	  0.036994	 -0.173981	  0.019070	  0.103581
  0.042324	  0.077092	 -0.197450	 -0.057896	  0.081790	  0.077064	 -0.094817	  0.035537	 -0.008048	  0.035812	 -0.174970	  0.005311	  0.094388
  0.059025	  0.064586	 -0.205934	 -0.054792	  0.079008	  0.054407	 -0.081710	  0.009208	 -0.029511	  0.044276	 -0.162941	  0.000295	  0.099640
  0.067891	  0.083465	 -0.265223	 -0.059000	  0.080652	  0.071486	 -0.081024	  0.022132	 -0.030316	  0.048883	 -0.168210	  0.015162	  0.091979
  0.045572	  0.075114	 -0.253109	 -0.054208	  0.087750	  0.108114	 -0.107246	  0.027839	 -0.023180	  0.008230	 -0.183982	 -0.006636	  0.106067
  0.003952	  0.080939	 -0.231032	 -0.027791	  0.071691	  0.096584	 -0.110611	  0.023024	 -0.040222	  0.005321	 -0.186225	 -0.026987	  0.087654
  0.000313	  0.088856	 -0.199427	 -0.029345	  0.092829	  0.065400	 -0.074968	  0.049463	 -0.046094	 -0.025251	 -0.162369	 -0.023592	  0.048335
  0.014754	  0.064374	 -0.184521	 -0.032366	  0.099095	  0.031636	 -0.049308	  0.062772	 -0.070219	 -0.057221	 -0.146460	  0.000879	  0.051476
  0.037092	  0.050965	 -0.195552	 -0.026213	  0.095128	  0.042459	 -0.056436	  0.047051	 -0.103955	 -0.074089	 -0.155295	  0.001733	  0.048987
  0.053479	  0.046445	 -0.203306	 -0.015287	  0.069177	  0.053209	 -0.036066	  0.034889	 -0.079280	 -0.066175	 -0.146408	 -0.016656	  0.050934
  0.051523	  0.071971	 -0.214871	  0.015959	  0.065872	  0.069105	 -0.040855	  0.055907	 -0.049405	 -0.040776	 -0.137375	 -0.019091	  0.026923
  0.021885	  0.092232	 -0.227429	  0.039968	  0.067857	  0.059526	 -0.062590	  0.057424	  0.004986	 -0.055005	 -0.114093	 -0.008855	  0.030051
  0.036345	  0.070068	 -0.215968	  0.003522	  0.094385	  0.093199	 -0.075865	  0.055660	 -0.016879	 -0.048204	 -0.108399	 -0.000720	  0.020004
  0.058871	  0.070127	 -0.223609	  0.020034	  0.102888	  0.068098	 -0.071346	  0.042195	 -0.019550	 -0.039574	 -0.108332	 -0.002881	  0.029302
  0.054988	  0.089532	 -0.223282	  0.026757	  0.112889	  0.067602	 -0.077608	  0.034699	 -0.028539	 -0.004950	 -0.117798	  0.035374	 -0.015337
  0.048544	  0.095985	 -0.166208	  0.033313	  0.075250	  0.056890	 -0.071828	  0.065285	 -0.043102	 -0.038595	 -0.146868	  0.046118	 -0.008752
  0.075145	  0.086662	 -0.145205	  0.031788	  0.055080	  0.010385	 -0.029705	  0.015329	 -0.041897	 -0.070676	 -0.176540	  0.029398	  0.031042
  0.092501	  0.110537	 -0.172385	  0.004777	  0.068711	  0.032710	 -0.001401	 -0.019016	 -0.014142	 -0.097129	 -0.171798	  0.028802	  0.047149
  0.073442	  0.113712	 -0.166457	  0.038200	  0.057783	  0.053365	  0.011427	  0.011586	 -0.001184	 -0.088327	 -0.177614	  0.040543	  0.053536
  0.056015	  0.124933	 -0.118437	  0.044237	  0.059738	  0.043101	 -0.039621	  0.021502	  0.002866	 -0.081995	 -0.212445	  0.044687	  0.039461
  0.051534	  0.143474	 -0.114459	  0.056185	  0.052580	  0.043216	 -0.050711	  0.001787	  0.014070	 -0.074821	 -0.182103	  0.069868	 -0.000253
  0.081315	  0.135668	 -0.148440	  0.039711	  0.042102	  0.067636	 -0.017773	 -0.020817	 -0.000343	 -0.068411	 -0.176474	  0.068744	  0.019592
  0.092763	  0.118533	 -0.185365	  0.010848	  0.016301	  0.091731	  0.018730	 -0.024281	  0.039008	 -0.082255	 -0.163882	  0.084669	  0.037771
  0.079796	  0.160615	 -0.172677	  0.022142	  0.029920	  0.127755	  0.044403	  0.012211	  0.055393	 -0.082035	 -0.147238	  0.070604	  0.034551
  0.041071	  0.167325	 -0.168158	  0.040395	  0.051930	  0.096224	  0.019935	  0.013314	  0.064927	 -0.075103	 -0.141171	  0.076479	  0.030410
  0.041092	  0.152268	 -0.161215	  0.020853	  0.044639	  0.074442	 -0.003707	  0.000669	  0.063599	 -0.092971	 -0.118978	  0.087858	 -0.001933
  0.031015	  0.154502	 -0.124234	 -0.032687	  0.021677	  0.088454	 -0.008483	  0.017020	  0.031090	 -0.108669	 -0.141216	  0.047854	  0.035109
  0.029984	  0.125086	 -0.105140	 -0.047770	  0.000204	  0.076005	  0.004387	  0.021635	  0.011396	 -0.129069	 -0.125667	  0.024610	  0.033566
  0.029460	  0.100033	 -0.075069	 -0.030378	  0.006296	  0.084690	  0.010193	  0.036507	  0.000735	 -0.119629	 -0.132395	  0.017309	  0.040951
  0.009962	  0.071456	 -0.080880	 -0.023363	  0.045576	  0.075139	  0.017010	  0.038328	  0.008341	 -0.092794	 -0.112972	  0.051117	  0.052791
  0.006181	  0.067903	 -0.089361	 -0.017227	  0.041057	  0.054033	 -0.000563	  0.071138	  0.025157	 -0.073130	 -0.145257	  0.062521	  0.068280
  0.009533	  0.045766	 -0.094920	 -0.011048	  0.022231	  0.065325	  0.001072	  0.105921	 -0.004823	 -0.081406	 -0.179404	  0.056606	  0.082078
  0.015839	  0.024726	 -0.104872	 -0.011679	  0.002824	  0.067187	 -0.017272	  0.117420	 -0.024215	 -0.111651	 -0.173495	  0.059701	  0.073186
  0.037088	  0.029587	 -0.118710	 -0.007222	  0.007903	  0.064765	 -0.047850	  0.150696	 -0.025444	 -0.115406	 -0.196811	  0.079323	  0.042955
  0.046525	  0.053381	 -0.125742	 -0.036042	  0.003379	  0.061709	 -0.043939	  0.143954	 -0.000364	 -0.081668	 -0.195791	  0.079224	  0.034775
  0.053378	  0.067932	 -0.145007	 -0.048898	  0.001127	  0.047234	 -0.012976	  0.144903	 -0.021436	 -0.057535	 -0.203137	  0.100451	  0.002451
  0.044244	  0.089684	 -0.148770	 -0.045085	  0.003841	  0.061236	  0.017180	  0.160267	  0.019496	 -0.064888	 -0.181434	  0.104254	 -0.021939
  0.030472	  0.098679	 -0.168119	 -0.049596	 -0.022971	  0.073170	  0.027435	  0.157191	  0.020901	 -0.043833	 -0.146150	  0.118706	 -0.021416
  0.053687	  0.106963	 -0.205365	 -0.044731	  0.013473	  0.092265	  0.032732	  0.188529	  0.041764	 -0.050825	 -0.122889	  0.146103	 -0.020320
  0.056201	  0.121217	 -0.218686	 -0.056954	  0.036945	  0.112427	  0.036105	  0.197438	  0.072070	 -0.063451	 -0.105256	  0.109712	 -0.033317
  0.027041	  0.091206	 -0.193231	 -0.091391	  0.025347	  0.077476	  0.026421	  0.194478	  0.100272	 -0.024251	 -0.128584	  0.092221	 -0.026857
  0.045387	  0.058380	 -0.190868	 -0.104103	  0.052455	  0.087956	 -0.025627	  0.185561	  0.091547	 -0.004225	 -0.150386	  0.096673	 -0.011654
  0.037532	  0.057515	 -0.177704	 -0.098163	  0.060176	  0.089745	 -0.042023	  0.207852	  0.104998	  0.009352	 -0.106932	  0.111636	 -0.018379
  0.041206	  0.060142	 -0.149323	 -0.079511	  0.048899	  0.112625	 -0.072318	  0.183813	  0.094566	  0.013746	 -0.073595	  0.143197	 -0.006760
  0.055097	  0.022896	 -0.135733	 -0.070953	  0.071524	  0.121836	 -0.058545	  0.153548	  0.080066	 -0.016829	 -0.072991	  0.144050	  0.030416
  0.092294	 -0.031094	 -0.123650	 -0.069156	  0.081421	  0.154637	 -0.012408	  0.153037	  0.069441	 -0.065810	 -0.125669	  0.131459	  0.023150
  0.104664	 -0.013600	 -0.135271	 -0.074447	  0.073016	  0.147033	  0.002753	  0.127334	  0.033608	 -0.066519	 -0.135762	  0.105141	  0.013604
  0.082398	  0.018144	 -0.141543	 -0.076161	  0.049128	  0.118669	  0.027532	  0.083487	  0.033303	 -0.050006	 -0.141903	  0.088179	 -0.010171
  0.056212	  0.041407	 -0.115209	 -0.104029	  0.024820	  0.104395	  0.040387	  0.060897	  0.036310	 -0.051917	 -0.104078	  0.105309	 -0.002632
  0.050612	  0.056350	 -0.081412	 -0.088989	  0.025549	  0.095929	  0.077291	  0.099933	  0.028625	 -0.059566	 -0.118354	  0.124663	 -0.040526
  0.070937	  0.054773	 -0.061071	 -0.076812	  0.019762	  0.100585	  0.067948	  0.108866	  0.064817	 -0.072326	 -0.154354	  0.117833	 -0.061863
  0.071526	  0.052966	 -0.045665	 -0.109650	  0.012277	  0.094365	  0.047945	  0.105062	  0.088730	 -0.071487	 -0.162498	  0.135970	 -0.045117
  0.082540	  0.076501	 -0.050070	 -0.095193	 -0.025351	  0.098322	  0.058000	  0.114766	  0.079313	 -0.059119	 -0.121411	  0.136619	 -0.016822
  0.055781	  0.046963	 -0.049610	 -0.082476	 -0.019574	  0.076169	  0.043693	  0.122860	  0.091188	 -0.024295	 -0.128563	  0.150466	  0.017992
  0.047664	  0.045322	 -0.057359	 -0.079017	 -0.005423	  0.118992	  0.049649	  0.119420	  0.090487	 -0.008820	 -0.113505	  0.163674	  0.008330
  0.069729	  0.080390	 -0.111131	 -0.102459	  0.031209	  0.135524	  0.040040	  0.088872	  0.082037	 -0.008892	 -0.096902	  0.190571	  0.033055
  0.071617	  0.069501	 -0.125454	 -0.115979	  0.010765	  0.125289	  0.011608	  0.098093	  0.087868	 -0.009671	 -0.117969	  0.213385	  0.021925
  0.056157	  0.087464	 -0.097948	 -0.114640	  0.015174	  0.136771	  0.015372	  0.106747	  0.119593	  0.010592	 -0.115935	  0.223205	 -0.019983
  0.048339	  0.061268	 -0.085206	 -0.126367	 -0.013656	  0.132491	  0.028411	  0.105672	  0.118278	  0.014242	 -0.121220	  0.199737	 -0.039227
  0.038576	  0.062977	 -0.094595	 -0.077100	 -0.023775	  0.104409	  0.025691	  0.102850	  0.107663	  0.015898	 -0.141858	  0.191137	 -0.068409
  0.016183	  0.079941	 -0.068410	 -0.063142	 -0.028212	  0.096915	  0.017604	  0.052847	  0.111496	  0.027559	 -0.143041	  0.157696	 -0.066418
  0.007142	  0.069070	 -0.062900	 -0.063548	 -0.017822	  0.118823	  0.035173	  0.044851	  0.085598	  0.035738	 -0.117233	  0.123917	 -0.065524
  0.034818	  0.048977	 -0.078062	 -0.060742	 -0.030710	  0.090560	  0.063368	  0.086481	  0.073968	  0.043706	 -0.092246	  0.128728	 -0.061842
  0.048677	  0.048356	 -0.091880	 -0.070637	 -0.035329	  0.092453	  0.062165	  0.097125	  0.042311	  0.026565	 -0.065848	  0.129640	 -0.054488
  0.060264	  0.026609	 -0.097871	 -0.080409	 -0.016765	  0.059586	  0.059294	  0.098461	  0.033923	  0.027332	 -0.077077	  0.108369	 -0.045380
  0.055952	  0.049499	 -0.072520	 -0.112080	 -0.009140	  0.070870	  0.059223	  0.127099	  0.029220	  0.019483	 -0.061840	  0.087318	 -0.053867
  0.033094	  0.066197	 -0.039655	 -0.134443	 -0.022058	  0.090406	  0.044939	  0.151007	  0.023715	  0.005880	 -0.082192	  0.097250	 -0.062733
  0.022313	  0.055007	 -0.046154	 -0.149181	 -0.015421	  0.072487	  0.029703	  0.160162	  0.031109	  0.012823	 -0.101525	  0.081457	 -0.068169
 -0.000076	  0.062201	 -0.031565	 -0.115137	 -0.000347	  0.069781	  0.007703	  0.124163	  0.033603	  0.006641	 -0.115736	  0.076132	 -0.050495
  0.018534	  0.063110	 -0.017000	 -0.125208	  0.020883	  0.079651	  0.003692	  0.083919	 -0.015700	  0.012506	 -0.084001	  0.090032	 -0.034224
  0.057789	  0.093758	 -0.032238	 -0.137620	  0.032186	  0.072784	  0.019621	  0.094954	 -0.021512	  0.030036	 -0.095153	  0.060267	 -0.023719
  0.041101	  0.069379	 -0.045079	 -0.136295	  0.035123	  0.063075	  0.038230	  0.106232	 -0.016001	  0.041031	 -0.096152	  0.067046	 -0.012867
  0.001475	  0.058580	 -0.078252	 -0.144457	  0.057860	  0.052881	  0.030145	  0.141200	 -0.011102	  0.010158	 -0.059237	  0.066622	 -0.036484
 -0.017035	  0.056181	 -0.090089	 -0.139384	  0.078946	  0.075440	  0.038567	  0.148712	 -0.015963	 -0.016810	 -0.053818	  0.068580	 -0.087251
 -0.027053	  0.031044	 -0.046125	 -0.117773	  0.089014	  0.074436	  0.034047	  0.141236	  0.006575	 -0.006131	 -0.075255	  0.102370	 -0.054004
 -0.006277	  0.024558	 -0.024438	 -0.135849	  0.087891	  0.033300	  0.036661	  0.189390	  0.015299	 -0.017242	 -0.079300	  0.103474	 -0.020988
  0.005121	  0.004073	 -0.005211	 -0.152712	  0.067327	  0.037047	  0.038299	  0.193123	  0.043099	 -0.021571	 -0.087671	  0.110286	 -0.016480
  0.021641	  0.014813	 -0.026891	 -0.158215	  0.046175	  0.009997	  0.019507	  0.219007	  0.076184	 -0.002016	 -0.104445	  0.102962	 -0.010519
  0.032617	 -0.000101	 -0.073314	 -0.135201	  0.052565	 -0.000172	 -0.010586	  0.197801	  0.085893	  0.016420	 -0.123622	  0.102933	 -0.016228
  0.043371	  0.010590	 -0.041476	 -0.142865	  0.053611	  0.049483	 -0.040011	  0.211498	  0.083640	  0.014938	 -0.114745	  0.121219	 -0.003516
 -0.019702	  0.035262	 -0.033126	 -0.139870	  0.043268	  0.068856	 -0.018765	  0.209958	  0.094086	  0.034523	 -0.106573	  0.112708	  0.000840
 -0.045752	  0.059460	 -0.041887	 -0.121622	  0.028541	  0.095142	 -0.011326	  0.193388	  0.094954	  0.000869	 -0.115252	  0.119680	  0.003439
 -0.077175	  0.053311	 -0.006386	 -0.122989	  0.048268	  0.116870	 -0.043253	  0.168523	  0.075558	 -0.010960	 -0.107020	  0.118347	 -0.014041
 -0.086682	  0.036237	 -0.003943	 -0.108731	  0.051898	  0.132488	 -0.020318	  0.165638	  0.084091	  0.021573	 -0.094542	  0.099182	 -0.039531
 -0.018598	  0.014842	  0.009470	 -0.117678	  0.062852	  0.105310	 -0.005742	  0.171139	  0.041980	  0.035425	 -0.116734	  0.101610	 -0.048356
 -0.011662	  0.014707	 -0.003708	 -0.133026	  0.056949	  0.044917	  0.017626	  0.156494	  0.029855	  0.039271	 -0.114618	  0.090912	 -0.059267
  0.009770	  0.032075	  0.000299	 -0.119828	  0.096102	  0.032606	  0.026977	  0.131622	  0.021159	  0.037626	 -0.123010	  0.098605	 -0.058071
  0.028861	  0.027853	 -0.004885	 -0.136881	  0.117650	  0.058060	  0.021885	  0.148006	  0.034370	  0.025982	 -0.113644	  0.149231	 -0.087850
  0.003746	  0.040636	 -0.020783	 -0.136867	  0.101765	  0.106597	 -0.014157	  0.179792	  0.054256	  0.051887	 -0.104286	  0.160671	 -0.068805
 -0.010324	  0.080554	  0.007089	 -0.112917	  0.077809	  0.085860	 -0.013165	  0.179965	  0.066365	  0.032485	 -0.075055	  0.175201	 -0.043112
 -0.013645	  0.073837	  0.028836	 -0.113619	  0.105878	  0.030976	  0.000026	  0.181564	  0.069224	  0.016415	 -0.053952	  0.140282	 -0.006325
 -0.010430	  0.027531	  0.016726	 -0.110633	  0.108766	  0.004824	 -0.038961	  0.153750	  0.083747	  0.040655	 -0.061005	  0.121124	  0.006829
  0.009690	  0.007620	 -0.019998	 -0.143872	  0.101575	  0.009047	 -0.022633	  0.116761	  0.083863	  0.009617	 -0.062591	  0.113513	  0.002229
 -0.013105	  0.008659	 -0.039676	 -0.128606	  0.101122	  0.037206	 -0.010885	  0.096486	  0.084515	  0.010718	 -0.044468	  0.119999	 -0.004917
 -0.063359	  0.024062	 -0.070614	 -0.097213	  0.103809	  0.026222	  0.006190	  0.119590	  0.091453	  0.041674	 -0.020335	  0.125426	 -0.018461
 -0.079336	  0.036689	 -0.096400	 -0.098907	  0.074881	  0.004624	  0.022115	  0.105542	  0.111557	  0.077816	  0.020177	  0.127634	  0.019041
 -0.066208	  0.032275	 -0.094485	 -0.108890	  0.065139	  0.006487	  0.016215	  0.124468	  0.094641	  0.093880	  0.030891	  0.129621	  0.021287
 -0.039604	  0.024028	 -0.101521	 -0.107364	  0.089140	  0.019448	 -0.001743	  0.104529	  0.070943	  0.070514	  0.012438	  0.123691	  0.031813
 -0.021405	 -0.007986	 -0.109538	 -0.084917	  0.102106	  0.035180	 -0.017048	  0.107925	  0.046046	  0.063221	 -0.021954	  0.118204	  0.033588
 -0.026213	 -0.012049	 -0.078469	 -0.076044	  0.125804	  0.049530	  0.011676	  0.123898	  0.072840	  0.085653	 -0.045147	  0.105676	  0.029420
 -0.008807	  0.028498	 -0.026163	 -0.087171	  0.128101	  0.042480	  0.028136	  0.120033	  0.030327	  0.102742	 -0.054255	  0.092808	  0.026608
 -0.011517	 -0.004347	 -0.006712	 -0.105332	  0.147990	  0.045057	  0.019466	  0.149192	  0.034749	  0.116022	 -0.068958	  0.094721	  0.006030
 -0.048503	 -0.039483	 -0.023082	 -0.087230	  0.122535	  0.050826	  0.010690	  0.167341	  0.029896	  0.111629	 -0.053200	  0.129494	 -0.031350
 -0.048450	 -0.024510	 -0.059034	 -0.085794	  0.091871	  0.098627	 -0.015079	  0.157924	  0.007948	  0.091772	 -0.065011	  0.102164	 -0.062973
 -0.018756	 -0.034736	 -0.056929	 -0.067456	  0.076457	  0.125483	 -0.055182	  0.144727	  0.015224	  0.083179	 -0.069148	  0.108811	 -0.061061
  0.003366	 -0.048861	 -0.060874	 -0.074340	  0.063287	  0.128042	 -0.033917	  0.118461	  0.019752	  0.089078	 -0.050850	  0.090461	 -0.063912
 -0.011207	 -0.014856	 -0.054557	 -0.075039	  0.075132	  0.125586	 -0.001620	  0.100236	  0.030065	  0.074983	 -0.073170	  0.079540	 -0.050651
 -0.024288	 -0.051802	 -0.046056	 -0.033931	  0.073312	  0.106386	 -0.020637	  0.094675	  0.054072	  0.063092	 -0.067255	  0.047604	 -0.017012
 -0.042146	 -0.050353	 -0.074410	 -0.011735	  0.094267	  0.087244	 -0.056291	  0.071572	  0.065691	  0.063538	 -0.061108	  0.039277	 -0.000534
 -0.029860	 -0.044327	 -0.060367	 -0.027618	  0.082967	  0.094172	 -0.059434	  0.047502	  0.078958	  0.092436	 -0.053691	  0.017324	  0.017314
 -0.045483	 -0.029502	 -0.036056	 -0.041479	  0.074398	  0.073413	 -0.110912	  0.021029	  0.061446	  0.079278	 -0.074918	  0.005183	  0.031319
 -0.026897	  0.000578	 -0.018841	 -0.057844	  0.073447	  0.044138	 -0.116091	 -0.020196	  0.042882	  0.071191	 -0.100218	  0.013069	  0.028454
 -0.015140	 -0.009410	 -0.053343	 -0.054189	  0.083301	  0.038499	 -0.043534	 -0.003113	  0.061456	  0.086398	 -0.085394	  0.010717	  0.045438
 -0.002950	 -0.016106	 -0.058524	 -0.084496	  0.122069	  0.028346	 -0.030947	  0.024826	  0.077127	  0.098350	 -0.051125	  0.025631	  0.071717
  0.025222	 -0.024124	 -0.055735	 -0.095165	  0.097876	  0.012188	 -0.038516	  0.040210	  0.082965	  0.072166	 -0.022946	  0.034276	  0.081163
  0.007257	 -0.024598	 -0.047842	 -0.093031	  0.095574	  0.006198	 -0.070990	  0.029942	  0.057884	  0.043121	 -0.022400	  0.026111	  0.050856
 -0.002475	 -0.038535	 -0.033722	 -0.096859	  0.078063	  0.032952	 -0.086519	 -0.001624	  0.055909	  0.051539	 -0.033904	  0.047163	  0.058558
  0.013317	 -0.038406	 -0.064338	 -0.085501	  0.074856	  0.008871	 -0.075338	 -0.015263	  0.055812	  0.049180	 -0.056044	  0.054409	  0.054224
  0.036242	 -0.017267	 -0.032718	 -0.061523	  0.068721	 -0.006725	 -0.062201	  0.016754	  0.045151	  0.062564	 -0.093716	  0.055193	  0.042365
  0.009956	 -0.033249	 -0.009821	 -0.052221	  0.094174	  0.028715	 -0.057527	  0.031259	  0.039083	  0.087157	 -0.090486	  0.032905	  0.025645
 -0.010377	 -0.029152	 -0.023785	 -0.078741	  0.086220	  0.043723	 -0.047946	 -0.003650	  0.022473	  0.058035	 -0.041331	  0.011087	  0.012289
  0.017693	  0.005617	 -0.024134	 -0.090190	  0.095560	  0.053034	 -0.045784	 -0.046894	  0.027883	  0.025349	 -0.061274	 -0.024781	  0.003886
  0.018193	  0.018654	 -0.048958	 -0.107964	  0.113535	  0.050961	 -0.030983	 -0.036373	  0.008951	  0.039734	 -0.078077	 -0.020632	  0.028202
 -0.002664	  0.056322	 -0.061544	 -0.085656	  0.153215	  0.029559	 -0.002699	 -0.049800	 -0.000147	  0.017311	 -0.092407	 -0.017551	  0.013384
 -0.047547	  0.055086	 -0.063746	 -0.071412	  0.148213	  0.019983	  0.001812	 -0.047639	 -0.013344	  0.001729	 -0.103940	 -0.026107	 -0.010918
 -0.047505	  0.063553	 -0.087527	 -0.059477	  0.121929	  0.003687	 -0.021116	 -0.043500	 -0.050033	 -0.019975	 -0.091258	 -0.044083	  0.004965
 -0.049750	  0.035753	 -0.119004	 -0.071727	  0.100018	 -0.025325	 -0.057172	 -0.070440	 -0.042114	 -0.014059	 -0.090278	 -0.075927	  0.051858
 -0.073925	  0.051134	 -0.151179	 -0.057528	  0.085277	 -0.042715	 -0.043196	 -0.078175	 -0.078140	  0.000875	 -0.098588	 -0.106063	  0.076698
 -0.086404	  0.074899	 -0.167320	 -0.027222	  0.137438	 -0.069580	 -0.037032	 -0.057595	 -0.112888	 -0.024030	 -0.112844	 -0.119347	  0.069132
 -0.129163	  0.087536	 -0.157934	 -0.028821	  0.142341	 -0.079886	 -0.021018	 -0.025149	 -0.094494	 -0.001354	 -0.157081	 -0.121384	  0.049816
 -0.131489	  0.093441	 -0.127061	 -0.007445	  0.135709	 -0.060694	  0.008893	 -0.008970	 -0.116951	  0.008028	 -0.147737	 -0.117198	  0.050336
 -0.076365	  0.047691	 -0.127828	 -0.002263	  0.156875	 -0.032339	  0.026052	  0.021348	 -0.160646	  0.011980	 -0.164470	 -0.099681	  0.060879
 -0.068986	  0.028481	 -0.117662	 -0.000485	  0.161605	 -0.028161	  0.041077	  0.036472	 -0.169794	  0.030837	 -0.178975	 -0.096163	  0.076750
 -0.078061	  0.048916	 -0.072711	 -0.025258	  0.156474	  0.012632	  0.043725	  0.013219	 -0.170500	  0.057471	 -0.192520	 -0.119038	  0.104744
 -0.071848	  0.052178	 -0.077935	 -0.060430	  0.169105	  0.034041	  0.002829	  0.021660	 -0.172480	  0.055597	 -0.211611	 -0.147019	  0.090823
 -0.057008	  0.093821	 -0.108914	 -0.070606	  0.151175	  0.047628	 -0.004204	  0.027321	 -0.169905	  0.049132	 -0.189000	 -0.166469	  0.053713
 -0.045522	  0.108772	 -0.126621	 -0.128326	  0.136618	  0.022810	 -0.025825	  0.026235	 -0.186757	  0.061113	 -0.246449	 -0.168062	  0.048338
 -0.033032	  0.108186	 -0.125979	 -0.116391	  0.127517	  0.009545	 -0.060248	  0.017477	 -0.176105	  0.087214	 -0.253262	 -0.137010	  0.067956
 -0.053981	  0.084328	 -0.102092	 -0.134641	  0.108583	 -0.025821	 -0.053284	  0.021330	 -0.188883	  0.074124	 -0.227962	 -0.144926	  0.086784
 -0.085886	  0.043691	 -0.077798	 -0.118276	  0.095830	 -0.034231	 -0.020847	  0.056282	 -0.165412	  0.054787	 -0.227162	 -0.164130	  0.115098
 -0.052863	  0.004763	 -0.087877	 -0.122458	  0.125355	 -0.061077	 -0.010184	  0.048041	 -0.164042	  0.058580	 -0.224011	 -0.154960	  0.121291
 -0.015164	 -0.011873	 -0.101448	 -0.132975	  0.095378	 -0.067249	 -0.030602	  0.040030	 -0.155337	  0.038454	 -0.196639	 -0.138162	  0.125128
  0.000723	  0.002474	 -0.077070	 -0.102355	  0.085174	 -0.041443	 -0.026167	  0.086562	 -0.120193	  0.027299	 -0.172418	 -0.115513	  0.136274
  0.003779	 -0.010278	 -0.088022	 -0.094913	  0.087295	 -0.025659	 -0.026674	  0.134476	 -0.108306	  0.026377	 -0.154405	 -0.078238	  0.149726
 -0.000563	  0.013681	 -0.082949	 -0.104318	  0.078924	 -0.027090	 -0.010190	  0.164777	 -0.103312	  0.036424	 -0.174705	 -0.087025	  0.157620
  0.025508	  0.043796	 -0.086991	 -0.095932	  0.071051	 -0.020380	 -0.041514	  0.151202	 -0.087136	  0.049928	 -0.183024	 -0.072003	  0.158589
  0.012777	  0.029240	 -0.096355	 -0.073026	  0.063801	 -0.016179	 -0.014796	  0.137471	 -0.098737	  0.032097	 -0.173422	 -0.052206	  0.129642
 -0.013430	  0.030651	 -0.130739	 -0.055980	  0.056420	  0.004343	  0.002609	  0.119096	 -0.077589	  0.060200	 -0.184829	 -0.030524	  0.113658
 -0.028379	  0.061733	 -0.156772	 -0.055578	  0.053060	  0.032117	 -0.014481	  0.148597	 -0.067143	  0.098195	 -0.189662	 -0.002518	  0.101490
 -0.037827	  0.061947	 -0.157191	 -0.095563	  0.032809	  0.024338	 -0.050567	  0.164231	 -0.057106	  0.093240	 -0.166999	 -0.027599	  0.095491
 -0.044686	  0.063177	 -0.131329	 -0.091666	  0.026388	  0.015658	 -0.055556	  0.195735	 -0.070725	  0.051550	 -0.153085	 -0.028808	  0.102115
 -0.052017	  0.072983	 -0.108490	 -0.107729	  0.000167	  0.036440	 -0.053094	  0.233044	 -0.044994	  0.037703	 -0.135726	 -0.014727	  0.120910
 -0.008974	  0.047640	 -0.149905	 -0.108955	 -0.002642	  0.048262	 -0.079463	  0.232674	 -0.006400	  0.045560	 -0.133478	  0.009862	  0.133883
 -0.016138	  0.039938	 -0.179959	 -0.071338	 -0.004842	  0.045169	 -0.102240	  0.250805	 -0.005411	  0.067829	 -0.134429	  0.014325	  0.105330
 -0.018902	  0.039423	 -0.202922	 -0.076367	  0.022498	  0.038655	 -0.088267	  0.222474	  0.017958	  0.067346	 -0.134240	 -0.006970	  0.075674
 -0.001472	  0.041185	 -0.223944	 -0.096474	  0.040370	  0.026191	 -0.071799	  0.238486	  0.043744	  0.051100	 -0.114476	  0.037345	  0.068635
 -0.018218	  0.060417	 -0.233350	 -0.084388	  0.021193	  0.027374	 -0.061685	  0.237276	  0.027945	  0.058281	 -0.079376	  0.057706	  0.072689
 -0.000120	  0.044144	 -0.255895	 -0.057452	  0.007743	  0.037421	 -0.075392	  0.232454	  0.041758	  0.046041	 -0.073136	  0.063965	  0.091225
