# Supplementary material for: A fluorescent photoimmunoconjugate for imaging of cholesteatoma
Source: Sci Rep. 2022 Nov 19;12:19905. doi: 10.1038/s41598-022-22072-9 (PMC9675863; doi:10.1038/s41598-022-22072-9)
Supplement: Supplementary file 2 — Supplementary Information 2. [file 41598_2022_22072_MOESM2_ESM.zip › Data/ABR-57-5]

:RUN-5	LEVEL SWEEP	TEMP:NaN	6/11/2018	12:13 PM	NaNHR:
:SW EAR: R	SW FREQ: 22.65	# AVERAGES: 512	REP RATE (/sec): 40	DRIVER: RS Tweeter	SAMPLE (�sec): 40	
:NOTES-
:CHAMBER-CH4B-PXI
:CFTS Version: V2.7.2 (R850)
:LEVELS:20;25;30;35;40;45;50;55;60;65;70;75;80;
:DATA
  0.045732	 -0.026038	  0.009686	  0.049749	  0.005593	 -0.055818	 -0.008928	  0.005945	 -0.029309	 -0.023930	 -0.049189	  0.036514	  0.012660
  0.044130	 -0.044557	  0.068024	  0.023651	 -0.015078	 -0.047598	 -0.033338	 -0.025513	 -0.036204	 -0.026106	 -0.034588	  0.054699	  0.006507
  0.019372	 -0.045858	  0.081949	  0.011284	 -0.022753	 -0.054806	 -0.023942	 -0.005636	 -0.035149	 -0.019286	 -0.011427	  0.016322	 -0.002819
  0.028191	 -0.045806	  0.063858	 -0.009219	  0.004938	 -0.048434	  0.010984	 -0.007469	 -0.017571	 -0.001247	  0.023926	  0.012248	  0.016790
  0.053147	 -0.018525	  0.052080	 -0.016776	  0.017550	 -0.025646	  0.040064	 -0.019944	 -0.016102	  0.021702	  0.024898	  0.004606	 -0.001738
  0.039916	 -0.016094	 -0.013944	  0.017919	 -0.005463	 -0.021344	  0.046309	  0.014353	 -0.020969	  0.006731	 -0.004168	 -0.024857	  0.000677
  0.001687	 -0.020410	 -0.032546	  0.030864	  0.004845	 -0.022944	  0.006118	  0.026645	 -0.035831	 -0.001949	 -0.039439	 -0.020703	 -0.006981
 -0.015750	 -0.017141	 -0.032219	  0.033895	  0.019923	 -0.045585	  0.017188	  0.016584	 -0.019379	  0.020455	 -0.044492	 -0.010637	 -0.002742
  0.002640	  0.002099	 -0.015019	  0.041335	  0.024197	 -0.078581	  0.018809	  0.028082	 -0.028169	  0.016538	 -0.017922	 -0.014096	 -0.040152
  0.016311	  0.022809	  0.002533	  0.033125	  0.009773	 -0.055567	  0.013028	  0.009688	 -0.013702	  0.045523	 -0.018924	 -0.012563	 -0.058997
  0.007985	  0.005252	  0.024474	  0.015300	 -0.022150	  0.014334	 -0.005645	 -0.014155	  0.027591	  0.021365	 -0.020667	 -0.024436	 -0.041235
 -0.016731	 -0.002593	  0.006899	 -0.001225	 -0.018486	  0.061999	 -0.011897	  0.031791	  0.019122	  0.013603	 -0.004110	 -0.027905	 -0.026030
 -0.054949	  0.023623	  0.004808	 -0.047643	 -0.001137	  0.066453	 -0.013403	  0.037005	  0.017911	  0.010212	 -0.008897	 -0.004420	 -0.033260
 -0.059664	  0.032402	 -0.002006	 -0.058519	  0.015508	  0.065598	 -0.018493	  0.031017	  0.013039	  0.020423	 -0.006524	 -0.017558	 -0.018552
 -0.030472	  0.047605	 -0.013226	 -0.035510	  0.006666	  0.051176	  0.023796	  0.007265	  0.044625	  0.024855	  0.004420	  0.003595	 -0.013921
  0.001061	  0.052320	 -0.028581	 -0.024935	  0.032918	  0.062712	  0.028558	 -0.024346	  0.033462	 -0.008523	  0.036143	  0.008753	 -0.001924
 -0.009564	  0.053479	 -0.044600	 -0.011416	  0.009576	  0.041035	 -0.009029	 -0.036070	  0.032838	 -0.033757	  0.035019	  0.002992	  0.028803
 -0.019506	  0.033750	 -0.042750	 -0.024295	 -0.018497	  0.023396	 -0.022233	 -0.025802	  0.034322	 -0.025256	  0.053054	  0.004868	  0.045396
 -0.029761	 -0.011686	 -0.034966	 -0.021063	 -0.019562	  0.039968	 -0.027413	 -0.015160	  0.030271	 -0.029701	  0.050239	  0.009471	  0.074194
 -0.023773	 -0.024630	 -0.054454	 -0.006519	 -0.028361	  0.029651	 -0.030531	 -0.034280	 -0.000796	 -0.031652	  0.032647	  0.003110	  0.063324
  0.011111	 -0.019192	 -0.054615	  0.007074	 -0.042385	  0.015104	 -0.031808	 -0.049313	 -0.011233	 -0.035962	  0.056407	  0.008782	  0.042019
 -0.003523	 -0.040862	 -0.054734	  0.020654	 -0.008429	 -0.011338	 -0.045217	 -0.032768	 -0.020946	 -0.016451	  0.052624	  0.052176	  0.066851
 -0.024509	 -0.066199	 -0.048051	 -0.000018	 -0.013562	 -0.006901	 -0.039431	  0.004533	  0.002352	  0.005482	  0.066139	  0.088895	  0.087771
 -0.005594	 -0.043589	 -0.019956	 -0.012261	 -0.003134	 -0.002470	 -0.010892	  0.024225	  0.062536	  0.003156	  0.094241	  0.115994	  0.074929
  0.000434	 -0.018338	 -0.012290	  0.006863	  0.023813	  0.001805	  0.031471	  0.022581	  0.094001	 -0.021203	  0.062234	  0.147844	  0.119750
  0.036236	 -0.022531	 -0.015435	  0.015544	  0.037471	  0.009086	  0.047106	  0.023833	  0.081322	 -0.017284	  0.036860	  0.185912	  0.133529
  0.044100	 -0.030380	 -0.020551	 -0.015113	  0.037775	  0.033621	  0.018062	  0.045317	  0.062225	 -0.000877	  0.077231	  0.208540	  0.142036
 -0.009115	 -0.001321	 -0.037506	 -0.045332	  0.045351	  0.030126	  0.058873	  0.036906	  0.061817	  0.013620	  0.058022	  0.239275	  0.185372
 -0.058512	  0.012420	 -0.057154	 -0.061707	  0.051843	  0.045006	  0.076514	  0.024102	  0.095864	  0.008655	  0.099248	  0.255108	  0.191874
 -0.044808	  0.013053	 -0.078006	 -0.078311	  0.034113	  0.069738	  0.050297	  0.028121	  0.121043	  0.049435	  0.156731	  0.294293	  0.254796
 -0.014132	  0.015413	 -0.076187	 -0.027350	  0.008285	  0.056899	  0.061560	  0.023874	  0.148063	  0.096451	  0.194100	  0.353121	  0.298963
 -0.012176	  0.012618	 -0.068547	 -0.002091	 -0.008996	  0.016049	  0.037487	  0.049002	  0.182339	  0.166730	  0.235498	  0.386613	  0.298708
  0.008043	  0.024111	 -0.055608	  0.001391	 -0.008920	  0.007270	  0.057557	  0.125660	  0.214435	  0.226953	  0.246994	  0.411154	  0.289445
 -0.018322	  0.006944	 -0.072508	 -0.025051	 -0.016978	  0.027683	  0.140084	  0.146268	  0.220033	  0.227847	  0.242969	  0.387865	  0.291021
  0.006074	  0.001433	 -0.046212	 -0.056301	 -0.016894	  0.027244	  0.189364	  0.206444	  0.219871	  0.201794	  0.220871	  0.332762	  0.239620
  0.030713	  0.028995	 -0.058453	 -0.028939	 -0.001111	  0.031034	  0.171404	  0.236374	  0.242453	  0.180447	  0.201192	  0.277283	  0.150886
  0.034341	  0.030372	 -0.057277	 -0.018782	  0.018537	  0.056888	  0.177716	  0.246691	  0.206124	  0.169993	  0.147179	  0.233875	  0.065447
  0.051087	  0.027034	 -0.061745	 -0.000135	  0.043778	  0.054354	  0.187956	  0.216066	  0.125139	  0.125491	  0.093682	  0.126062	 -0.040840
  0.033340	  0.017313	 -0.032209	 -0.001342	  0.051133	  0.072930	  0.190022	  0.134031	  0.091351	  0.088372	  0.024028	  0.013582	 -0.172180
  0.034122	 -0.015155	 -0.058963	 -0.004227	  0.052592	  0.102242	  0.152106	  0.095953	  0.059258	  0.025966	 -0.059368	 -0.063647	 -0.306187
  0.049099	 -0.028007	 -0.060209	  0.011119	  0.043818	  0.106459	  0.127476	  0.068051	 -0.026518	 -0.055240	 -0.106442	 -0.140495	 -0.450012
  0.038037	 -0.019705	 -0.034004	  0.020883	  0.040612	  0.089526	  0.105488	  0.029652	 -0.080759	 -0.155026	 -0.150594	 -0.209471	 -0.549586
  0.021752	 -0.022603	 -0.027823	  0.011675	  0.036022	  0.055352	  0.022691	  0.002942	 -0.093161	 -0.248100	 -0.209242	 -0.250220	 -0.596202
  0.024895	 -0.023215	  0.000235	 -0.001782	  0.049086	  0.023365	 -0.058556	 -0.009512	 -0.100994	 -0.310078	 -0.245110	 -0.276100	 -0.610179
  0.012279	 -0.049149	 -0.027733	 -0.006662	  0.041479	 -0.029240	 -0.068139	 -0.018792	 -0.140195	 -0.375999	 -0.273329	 -0.330784	 -0.578546
  0.022287	 -0.044617	 -0.054161	  0.027855	  0.006321	 -0.064577	 -0.081898	 -0.041726	 -0.188077	 -0.359891	 -0.283636	 -0.338065	 -0.533216
  0.033795	 -0.040283	 -0.039291	  0.033209	 -0.021474	 -0.070652	 -0.112537	 -0.084885	 -0.236554	 -0.356672	 -0.266625	 -0.309785	 -0.469267
  0.017493	 -0.026137	 -0.032845	  0.023604	 -0.034265	 -0.116917	 -0.116423	 -0.120608	 -0.194892	 -0.355965	 -0.238906	 -0.274162	 -0.383360
  0.005783	 -0.016869	 -0.015363	  0.026560	 -0.059940	 -0.118112	 -0.129361	 -0.139463	 -0.166059	 -0.286104	 -0.185815	 -0.215371	 -0.258810
 -0.019293	 -0.025463	  0.009195	  0.030389	 -0.045146	 -0.076079	 -0.155440	 -0.098630	 -0.126107	 -0.200354	 -0.118628	 -0.132031	 -0.124909
 -0.012164	 -0.023681	  0.017032	  0.058649	 -0.046610	 -0.082903	 -0.166875	 -0.062840	 -0.070496	 -0.115923	  0.025269	  0.002291	 -0.021769
  0.020641	 -0.010942	  0.024390	  0.036689	 -0.023914	 -0.077694	 -0.138481	 -0.032626	 -0.024232	 -0.049370	  0.118019	  0.098105	  0.045707
  0.022755	 -0.013126	  0.030657	  0.031372	 -0.029964	 -0.049297	 -0.117317	  0.043756	  0.019256	  0.069318	  0.213018	  0.152429	  0.128096
  0.032186	 -0.003351	  0.026682	  0.035425	 -0.013079	 -0.051262	 -0.073697	  0.063791	  0.083718	  0.123319	  0.279003	  0.174206	  0.132767
  0.051586	  0.032548	  0.020740	  0.051134	  0.015329	 -0.062116	 -0.037126	  0.114101	  0.120583	  0.147358	  0.287850	  0.186057	  0.101401
  0.048992	  0.021408	  0.009858	  0.021185	  0.027109	 -0.042645	 -0.010941	  0.162689	  0.124157	  0.164391	  0.302145	  0.153451	  0.082526
  0.031655	  0.007151	  0.021878	 -0.005255	  0.042854	  0.007555	  0.008162	  0.187258	  0.120726	  0.168871	  0.278596	  0.114604	  0.074563
  0.034091	 -0.003260	  0.024757	  0.016019	  0.022973	  0.048696	  0.053213	  0.214934	  0.137419	  0.171293	  0.272246	  0.114767	  0.016434
  0.033842	  0.007922	  0.016895	  0.008070	  0.007745	  0.051038	  0.085679	  0.210970	  0.109978	  0.165365	  0.234446	  0.116160	 -0.070598
  0.063701	  0.030024	 -0.006071	  0.023338	  0.031726	  0.047437	  0.113674	  0.193725	  0.092839	  0.157668	  0.214717	  0.079192	 -0.153845
  0.038425	  0.037683	  0.003212	  0.044809	  0.060096	  0.061246	  0.082650	  0.206077	  0.102090	  0.156143	  0.245301	  0.018090	 -0.189868
  0.049804	  0.074575	 -0.018039	  0.015306	  0.106940	  0.052592	  0.062382	  0.185138	  0.075383	  0.099191	  0.175767	 -0.045691	 -0.227097
  0.087255	  0.058188	 -0.020388	  0.005955	  0.131508	  0.053526	  0.035180	  0.189117	  0.067864	  0.065840	  0.128914	 -0.102767	 -0.218737
  0.103979	  0.017632	  0.028249	  0.019195	  0.137926	  0.048890	 -0.008884	  0.204984	  0.047897	  0.028131	  0.058976	 -0.167496	 -0.237254
  0.121563	 -0.017967	  0.027833	  0.003356	  0.148914	 -0.003479	  0.023262	  0.199194	  0.011896	 -0.041878	 -0.007590	 -0.207335	 -0.274031
  0.103724	 -0.022904	  0.019048	 -0.017682	  0.084200	 -0.026562	  0.049352	  0.186820	 -0.067438	 -0.062727	 -0.054758	 -0.223498	 -0.314240
  0.076800	 -0.010303	  0.026209	 -0.000348	  0.073717	 -0.043732	  0.030855	  0.157585	 -0.065147	 -0.107457	 -0.100457	 -0.251902	 -0.321660
  0.093788	 -0.016379	  0.031749	  0.032225	  0.080364	 -0.044426	  0.022144	  0.114342	 -0.052145	 -0.156609	 -0.129605	 -0.231641	 -0.303570
  0.093010	 -0.006595	  0.012160	  0.032201	  0.062601	 -0.055155	  0.001857	  0.117058	 -0.045282	 -0.205875	 -0.140540	 -0.258602	 -0.308353
  0.100211	 -0.019385	  0.001268	  0.001334	  0.057995	 -0.047257	 -0.011289	  0.101799	 -0.046321	 -0.218991	 -0.133921	 -0.271041	 -0.310365
  0.075606	 -0.030251	  0.027368	 -0.029303	  0.037839	 -0.036136	 -0.021268	  0.062164	 -0.079762	 -0.203215	 -0.120352	 -0.248203	 -0.288955
  0.068840	 -0.028428	  0.047360	 -0.037371	  0.033063	 -0.031129	 -0.027000	  0.055429	 -0.086745	 -0.207672	 -0.144862	 -0.230690	 -0.242907
  0.090810	 -0.009237	  0.039345	 -0.072294	  0.042218	 -0.024736	 -0.033122	  0.045541	 -0.092844	 -0.194769	 -0.143201	 -0.181429	 -0.163804
  0.084668	 -0.019329	  0.056863	 -0.069812	  0.056599	 -0.062655	 -0.076571	  0.052524	 -0.100680	 -0.191554	 -0.121879	 -0.110281	 -0.058808
  0.110813	 -0.006336	  0.111996	 -0.054115	  0.057967	 -0.093305	 -0.077256	  0.030496	 -0.129169	 -0.189763	 -0.067984	 -0.024436	 -0.002150
  0.095313	 -0.027787	  0.113154	 -0.057010	  0.040995	 -0.086494	 -0.058671	  0.055505	 -0.157845	 -0.150225	 -0.015522	  0.028997	  0.029307
  0.086448	 -0.056895	  0.111971	 -0.083999	  0.038592	 -0.100498	 -0.091851	  0.063821	 -0.129371	 -0.106485	  0.032973	  0.024655	  0.075351
  0.115708	 -0.005221	  0.120571	 -0.086917	  0.037623	 -0.096150	 -0.117022	  0.068626	 -0.095922	 -0.055558	  0.080352	  0.067800	  0.084497
  0.112948	  0.008818	  0.123214	 -0.071808	  0.020347	 -0.139708	 -0.108073	  0.073782	 -0.043216	 -0.019557	  0.111461	  0.085277	  0.080553
  0.088993	 -0.020929	  0.093424	 -0.073931	  0.049282	 -0.152327	 -0.112777	  0.059635	  0.017307	  0.033167	  0.162086	  0.111504	  0.097942
  0.082896	 -0.039678	  0.097089	 -0.084409	  0.012092	 -0.144870	 -0.103391	  0.132801	  0.041892	  0.044842	  0.141503	  0.099278	  0.096154
  0.070976	 -0.025664	  0.125610	 -0.070776	 -0.008064	 -0.139051	 -0.087492	  0.164507	  0.076691	  0.027132	  0.103808	  0.080021	  0.056016
  0.086336	 -0.024971	  0.149005	 -0.068141	  0.012270	 -0.109506	 -0.063343	  0.166993	  0.106510	  0.052119	  0.109331	  0.053013	  0.042148
  0.104498	 -0.075815	  0.129987	 -0.069668	  0.020562	 -0.107371	 -0.032557	  0.163682	  0.090956	  0.069508	  0.104192	  0.012205	  0.015471
  0.108891	 -0.068454	  0.138456	 -0.044515	 -0.009821	 -0.128100	  0.012790	  0.153437	  0.052229	  0.022557	  0.069089	  0.021588	 -0.016137
  0.099328	 -0.079264	  0.155065	 -0.055354	 -0.002899	 -0.091889	  0.010949	  0.166007	  0.041560	  0.018430	  0.082129	 -0.008118	 -0.038189
  0.080209	 -0.083522	  0.174593	 -0.104177	  0.025595	 -0.044589	  0.004690	  0.187723	  0.070013	  0.041777	  0.073187	 -0.032057	 -0.057242
  0.088118	 -0.092305	  0.189661	 -0.099086	  0.015940	 -0.018911	 -0.027026	  0.202288	  0.062667	  0.036316	  0.023176	 -0.041402	 -0.026712
  0.057346	 -0.055352	  0.177983	 -0.054797	  0.005047	 -0.008185	 -0.018089	  0.190975	  0.042078	  0.010219	 -0.039985	 -0.028874	 -0.000867
  0.090866	 -0.037038	  0.183744	 -0.078074	 -0.026011	 -0.032709	  0.016832	  0.153389	  0.037543	 -0.033130	 -0.042721	 -0.016388	  0.017284
  0.069348	 -0.005045	  0.187301	 -0.100933	 -0.044906	 -0.020940	 -0.019826	  0.128809	  0.025075	 -0.055725	 -0.050620	  0.028855	  0.055647
  0.046742	  0.003751	  0.200641	 -0.098594	  0.008663	 -0.013203	 -0.013775	  0.101024	  0.031429	 -0.038018	 -0.003378	  0.087746	  0.107364
  0.054484	 -0.007378	  0.212396	 -0.086600	  0.013907	 -0.035218	 -0.002266	  0.115229	  0.007653	 -0.052573	  0.044972	  0.123729	  0.151623
  0.071022	 -0.014806	  0.216501	 -0.112500	 -0.029488	 -0.046745	  0.023289	  0.141022	  0.009943	 -0.049411	  0.102950	  0.176001	  0.211181
  0.084244	 -0.008079	  0.177456	 -0.071450	 -0.016178	 -0.047563	  0.017743	  0.133377	  0.025517	 -0.028698	  0.171966	  0.253473	  0.219859
  0.078264	 -0.000936	  0.152044	 -0.048922	 -0.002019	 -0.013225	 -0.004928	  0.162983	  0.031540	  0.024168	  0.186148	  0.296729	  0.283383
  0.079361	 -0.009456	  0.137630	 -0.075978	  0.012039	  0.005081	 -0.040752	  0.158464	  0.076014	  0.079081	  0.194861	  0.303285	  0.302594
  0.066764	 -0.054483	  0.136598	 -0.069637	 -0.005486	 -0.009661	 -0.029778	  0.113947	  0.122208	  0.147653	  0.223203	  0.290786	  0.310029
  0.077590	 -0.107622	  0.157740	 -0.046425	 -0.016808	 -0.029628	 -0.018858	  0.095757	  0.163326	  0.179895	  0.241057	  0.317438	  0.358187
  0.075234	 -0.112355	  0.143511	 -0.013940	 -0.004029	 -0.054935	 -0.001802	  0.128531	  0.211571	  0.205356	  0.260001	  0.363161	  0.415640
  0.084810	 -0.104492	  0.122661	  0.011486	  0.050870	 -0.050687	  0.047283	  0.116214	  0.232706	  0.256489	  0.292530	  0.374408	  0.474126
  0.112269	 -0.090367	  0.144251	 -0.010634	  0.083754	 -0.022993	  0.073417	  0.172024	  0.227593	  0.304343	  0.324364	  0.393925	  0.491768
  0.096765	 -0.041171	  0.167566	 -0.035903	  0.065369	  0.006570	  0.060730	  0.230057	  0.242095	  0.301961	  0.340037	  0.424316	  0.492798
  0.076654	 -0.007719	  0.196355	 -0.022536	  0.047735	 -0.005300	  0.089566	  0.256198	  0.241968	  0.276810	  0.318209	  0.450730	  0.462490
  0.083239	 -0.028411	  0.226660	 -0.000590	  0.065900	  0.015517	  0.073668	  0.275019	  0.245486	  0.259508	  0.286361	  0.448850	  0.430232
  0.061507	 -0.075706	  0.229642	 -0.016217	  0.073442	  0.064660	  0.078547	  0.267642	  0.261835	  0.234580	  0.280038	  0.431345	  0.396566
  0.064564	 -0.073442	  0.215649	 -0.042267	  0.062851	  0.085945	  0.127518	  0.260674	  0.236634	  0.210668	  0.272945	  0.374357	  0.369762
  0.039863	 -0.066665	  0.233519	 -0.053834	  0.073016	  0.086841	  0.111224	  0.245466	  0.234502	  0.238335	  0.237467	  0.329689	  0.352021
  0.043856	 -0.069305	  0.225775	 -0.014916	  0.061164	  0.043622	  0.118759	  0.250332	  0.234349	  0.241698	  0.214629	  0.245307	  0.294543
  0.056525	 -0.074134	  0.198972	  0.021437	  0.085689	  0.064927	  0.148513	  0.229957	  0.228381	  0.225708	  0.199523	  0.171977	  0.235827
  0.076651	 -0.093305	  0.219980	  0.017676	  0.099859	  0.077813	  0.154263	  0.239626	  0.226932	  0.223856	  0.104823	  0.116432	  0.157956
  0.079591	 -0.111521	  0.212331	  0.030805	  0.112096	  0.095381	  0.164919	  0.253983	  0.179226	  0.216554	  0.056736	  0.072087	  0.113758
  0.075292	 -0.115590	  0.210323	  0.031417	  0.111368	  0.097743	  0.157856	  0.254913	  0.152472	  0.178440	  0.035691	  0.032529	  0.076831
  0.061654	 -0.089187	  0.191435	  0.026234	  0.081618	  0.114370	  0.160302	  0.237156	  0.125824	  0.156943	 -0.021642	  0.024902	  0.044231
  0.051470	 -0.078427	  0.158737	  0.030219	  0.057528	  0.124296	  0.148896	  0.229057	  0.078318	  0.115530	 -0.047219	 -0.033420	  0.025387
  0.071217	 -0.127418	  0.135513	  0.012577	  0.071348	  0.133685	  0.110859	  0.228062	  0.069545	  0.092018	 -0.077740	 -0.095975	 -0.021783
  0.112985	 -0.137530	  0.177021	  0.002075	  0.086212	  0.127494	  0.084805	  0.219766	  0.065534	  0.058232	 -0.123641	 -0.116520	 -0.081628
  0.132969	 -0.135845	  0.187384	 -0.005796	  0.103031	  0.061923	  0.044099	  0.190835	  0.026801	  0.028788	 -0.157591	 -0.164047	 -0.099610
  0.121398	 -0.130716	  0.170869	 -0.018852	  0.073552	  0.039606	 -0.003056	  0.161382	 -0.025907	 -0.016847	 -0.144613	 -0.176788	 -0.126015
  0.092154	 -0.134368	  0.164491	 -0.018462	  0.066019	  0.000416	 -0.029650	  0.143199	 -0.050501	 -0.056812	 -0.149005	 -0.204273	 -0.119594
  0.051469	 -0.120009	  0.184678	 -0.014097	  0.092079	 -0.054326	 -0.015693	  0.114088	 -0.056327	 -0.082092	 -0.153579	 -0.241523	 -0.106013
  0.063906	 -0.101930	  0.206101	 -0.040441	  0.084362	 -0.049763	 -0.022475	  0.040668	 -0.084732	 -0.054629	 -0.179177	 -0.215914	 -0.065965
  0.067057	 -0.103850	  0.236169	 -0.055351	  0.046563	 -0.062125	 -0.068924	 -0.001004	 -0.123314	 -0.072390	 -0.147168	 -0.151609	 -0.044046
  0.069079	 -0.104366	  0.203192	 -0.050874	  0.036424	 -0.107853	 -0.108392	 -0.011220	 -0.115307	 -0.080979	 -0.105433	 -0.118793	 -0.048528
  0.063379	 -0.109823	  0.176537	 -0.048497	  0.059094	 -0.116880	 -0.108853	 -0.040125	 -0.073544	 -0.049685	 -0.098759	 -0.117528	 -0.043625
  0.064175	 -0.146772	  0.156640	 -0.034995	  0.061112	 -0.118606	 -0.088502	 -0.033992	 -0.082055	 -0.050749	 -0.109843	 -0.145144	 -0.087307
  0.063573	 -0.131420	  0.152962	 -0.058878	  0.021488	 -0.095457	 -0.074245	 -0.017927	 -0.089503	 -0.032226	 -0.145424	 -0.175608	 -0.103750
  0.054300	 -0.117012	  0.166391	 -0.092210	 -0.006314	 -0.087224	 -0.071150	 -0.025335	 -0.047509	 -0.075909	 -0.184988	 -0.184003	 -0.151585
  0.084328	 -0.097757	  0.135424	 -0.075381	 -0.025540	 -0.105379	 -0.055131	 -0.045349	 -0.040676	 -0.084835	 -0.251632	 -0.218249	 -0.211570
  0.084661	 -0.097642	  0.123265	 -0.046715	 -0.028463	 -0.151809	 -0.041723	 -0.041234	 -0.083311	 -0.099686	 -0.284060	 -0.259181	 -0.230209
  0.071933	 -0.107884	  0.153877	 -0.041306	 -0.040167	 -0.149407	 -0.030046	 -0.019966	 -0.108266	 -0.168843	 -0.307700	 -0.270087	 -0.248467
  0.093977	 -0.135075	  0.136448	 -0.061237	 -0.036145	 -0.155379	 -0.011231	 -0.036267	 -0.135523	 -0.195884	 -0.349375	 -0.272360	 -0.232131
  0.083295	 -0.166201	  0.115946	 -0.092845	 -0.008272	 -0.168209	 -0.019985	 -0.031184	 -0.180215	 -0.223600	 -0.347288	 -0.254630	 -0.179351
  0.087941	 -0.185295	  0.152385	 -0.096247	 -0.020064	 -0.156595	 -0.020345	 -0.042984	 -0.226372	 -0.202977	 -0.322339	 -0.210507	 -0.128594
  0.085189	 -0.190941	  0.176697	 -0.101584	 -0.022293	 -0.132697	 -0.025910	 -0.075310	 -0.260497	 -0.228700	 -0.293126	 -0.173989	 -0.143824
  0.083369	 -0.226352	  0.183094	 -0.125575	 -0.041957	 -0.121678	 -0.080167	 -0.121101	 -0.305058	 -0.180079	 -0.242807	 -0.159738	 -0.137074
  0.098019	 -0.271996	  0.160411	 -0.105605	 -0.043430	 -0.105454	 -0.103046	 -0.175730	 -0.302720	 -0.152011	 -0.217017	 -0.128724	 -0.115486
  0.100765	 -0.242126	  0.193633	 -0.088607	 -0.039631	 -0.067742	 -0.114051	 -0.172416	 -0.276120	 -0.167383	 -0.189509	 -0.098502	 -0.102613
  0.121106	 -0.235460	  0.195735	 -0.079227	 -0.047869	 -0.060989	 -0.134315	 -0.194607	 -0.236876	 -0.146055	 -0.163339	 -0.058168	 -0.147989
  0.146897	 -0.225072	  0.179949	 -0.082604	  0.001103	 -0.067600	 -0.135457	 -0.189639	 -0.205095	 -0.149380	 -0.133462	 -0.034145	 -0.174631
  0.120508	 -0.224721	  0.174863	 -0.046004	  0.035305	 -0.090276	 -0.166617	 -0.164655	 -0.143184	 -0.114314	 -0.120503	 -0.060046	 -0.161886
  0.095228	 -0.223920	  0.150563	 -0.058618	  0.044589	 -0.123248	 -0.156959	 -0.141628	 -0.088625	 -0.077395	 -0.139114	 -0.099459	 -0.142384
  0.095461	 -0.223559	  0.148408	 -0.040202	  0.049895	 -0.131734	 -0.136869	 -0.103733	 -0.050370	 -0.041518	 -0.125998	 -0.138695	 -0.138108
  0.095456	 -0.203695	  0.156434	 -0.033101	  0.024046	 -0.104393	 -0.100819	 -0.078174	 -0.027187	 -0.051463	 -0.141293	 -0.126298	 -0.165550
  0.093025	 -0.191784	  0.165185	 -0.006738	  0.009256	 -0.103887	 -0.080872	 -0.049393	 -0.038836	 -0.095028	 -0.151229	 -0.143102	 -0.192709
  0.102297	 -0.199597	  0.169058	 -0.017762	 -0.017667	 -0.125004	 -0.084539	 -0.022164	 -0.048783	 -0.131031	 -0.158206	 -0.169520	 -0.224103
  0.085782	 -0.193182	  0.154959	 -0.025804	 -0.036910	 -0.145584	 -0.094385	 -0.011009	 -0.076857	 -0.130828	 -0.153434	 -0.139820	 -0.237104
  0.055889	 -0.209914	  0.126367	 -0.008391	 -0.021813	 -0.142068	 -0.087896	 -0.007851	 -0.087983	 -0.089146	 -0.166614	 -0.134332	 -0.259334
  0.053867	 -0.196065	  0.156456	 -0.014801	  0.004153	 -0.108172	 -0.085507	 -0.009045	 -0.074983	 -0.086587	 -0.158852	 -0.137568	 -0.278971
  0.060568	 -0.143429	  0.195184	 -0.004768	 -0.012080	 -0.078117	 -0.086092	 -0.013122	 -0.054248	 -0.098742	 -0.157418	 -0.124141	 -0.319092
  0.045659	 -0.144735	  0.163163	 -0.032786	 -0.006136	 -0.071648	 -0.103475	 -0.005152	 -0.067811	 -0.102503	 -0.194131	 -0.157423	 -0.312113
  0.027252	 -0.156922	  0.132080	 -0.072264	  0.004232	 -0.070272	 -0.081655	  0.008670	 -0.098712	 -0.105847	 -0.201704	 -0.179360	 -0.275451
  0.007766	 -0.147859	  0.123130	 -0.082257	  0.005914	 -0.044738	 -0.043714	 -0.002119	 -0.143730	 -0.105921	 -0.209246	 -0.179571	 -0.266780
  0.050319	 -0.160088	  0.117963	 -0.084400	  0.016767	 -0.035571	 -0.096589	  0.017916	 -0.183381	 -0.129360	 -0.218887	 -0.188532	 -0.221808
  0.062676	 -0.175399	  0.138852	 -0.071358	  0.041432	 -0.078598	 -0.108912	  0.026509	 -0.175949	 -0.137907	 -0.239646	 -0.142792	 -0.174935
  0.050575	 -0.186883	  0.170680	 -0.089570	  0.049078	 -0.078341	 -0.102391	 -0.017801	 -0.162467	 -0.147232	 -0.234330	 -0.138400	 -0.151097
  0.038122	 -0.161211	  0.126768	 -0.057456	  0.057995	 -0.063474	 -0.074592	 -0.004370	 -0.198232	 -0.175885	 -0.193252	 -0.116057	 -0.104642
  0.071604	 -0.149252	  0.103177	 -0.004281	  0.076187	 -0.027008	 -0.068183	  0.000508	 -0.194524	 -0.166301	 -0.177519	 -0.103700	 -0.073048
  0.110406	 -0.130203	  0.075232	 -0.017968	  0.067609	 -0.066595	 -0.104799	 -0.024564	 -0.200575	 -0.170129	 -0.164729	 -0.079849	 -0.047460
  0.107551	 -0.126235	  0.066310	  0.004648	  0.050795	 -0.096873	 -0.079042	 -0.064704	 -0.214522	 -0.164051	 -0.164075	 -0.055159	 -0.029993
  0.093992	 -0.123003	  0.076437	  0.002137	  0.055303	 -0.072030	 -0.080612	 -0.086818	 -0.212668	 -0.135485	 -0.158041	 -0.022482	 -0.013156
  0.093067	 -0.094776	  0.101685	  0.005450	  0.076990	 -0.088661	 -0.070233	 -0.103144	 -0.200785	 -0.097623	 -0.108856	  0.017681	  0.001562
  0.121171	 -0.089416	  0.060312	 -0.011556	  0.076152	 -0.103414	 -0.077055	 -0.087563	 -0.189888	 -0.056591	 -0.066761	  0.079310	  0.009374
  0.135784	 -0.104412	  0.020761	 -0.036870	  0.017407	 -0.077544	 -0.070530	 -0.078873	 -0.148206	 -0.056295	 -0.056751	  0.134396	 -0.013129
  0.175821	 -0.098921	  0.011533	 -0.016215	 -0.003780	 -0.061749	 -0.076468	 -0.092791	 -0.074555	 -0.035035	 -0.041659	  0.123802	 -0.022011
  0.183500	 -0.109850	  0.010427	 -0.021384	  0.009290	 -0.065373	 -0.077724	 -0.082263	 -0.058739	 -0.017054	 -0.025406	  0.110662	  0.016640
  0.181058	 -0.128266	  0.049942	 -0.008193	  0.027912	 -0.062012	 -0.083538	 -0.052815	 -0.036351	 -0.014179	 -0.050609	  0.115719	  0.018349
  0.138574	 -0.151759	  0.056192	  0.005621	  0.029384	 -0.049236	 -0.066874	 -0.064106	 -0.023570	 -0.022598	 -0.084814	  0.127391	  0.007051
  0.149545	 -0.143673	  0.055672	  0.010145	 -0.000689	 -0.025758	 -0.035490	 -0.077275	 -0.005888	 -0.029463	 -0.093680	  0.111719	 -0.029158
  0.141820	 -0.129828	  0.050409	 -0.016653	 -0.012230	 -0.023007	 -0.061788	 -0.080669	 -0.009733	 -0.039880	 -0.091801	  0.111158	 -0.054264
  0.135508	 -0.138425	  0.048715	 -0.013134	  0.002290	 -0.043562	 -0.020045	 -0.023247	 -0.030139	 -0.063904	 -0.076079	  0.051816	 -0.084608
  0.120872	 -0.154242	  0.027892	 -0.045506	  0.012095	 -0.061772	  0.000891	  0.023581	 -0.079785	 -0.064822	 -0.094152	  0.017668	 -0.118642
  0.123550	 -0.123370	  0.018453	 -0.084262	 -0.006846	 -0.056672	  0.004221	  0.041421	 -0.088894	 -0.082360	 -0.117130	  0.001180	 -0.129116
  0.105795	 -0.097333	  0.017086	 -0.066093	 -0.038599	 -0.023590	  0.002932	  0.032989	 -0.064062	 -0.107608	 -0.124993	 -0.001923	 -0.158366
  0.113163	 -0.099450	  0.026508	 -0.055373	 -0.040577	 -0.008756	  0.005167	  0.052932	 -0.062306	 -0.122324	 -0.136092	 -0.011719	 -0.156536
  0.134831	 -0.104204	  0.037902	 -0.066543	 -0.025548	 -0.000898	 -0.007284	  0.033339	 -0.069096	 -0.120679	 -0.135908	 -0.030499	 -0.198723
  0.147191	 -0.088421	  0.033889	 -0.058762	 -0.026789	 -0.030905	  0.021105	  0.047700	 -0.072654	 -0.156594	 -0.126623	 -0.033322	 -0.237280
  0.148909	 -0.067805	  0.052848	 -0.048356	 -0.033382	 -0.060528	  0.030150	  0.023026	 -0.076080	 -0.149199	 -0.130737	 -0.057462	 -0.254184
  0.144837	 -0.053068	  0.090796	 -0.011884	 -0.029848	 -0.037647	  0.001908	  0.016653	 -0.096021	 -0.163940	 -0.129857	 -0.038324	 -0.270686
  0.160972	 -0.078730	  0.080922	 -0.029479	 -0.001916	 -0.036599	 -0.011500	  0.040397	 -0.125189	 -0.133760	 -0.150598	  0.010667	 -0.240104
  0.154052	 -0.082997	  0.056463	 -0.061170	  0.021410	 -0.024429	  0.006424	  0.007734	 -0.119841	 -0.095294	 -0.143622	 -0.011367	 -0.248188
  0.120620	 -0.079046	  0.025263	 -0.065660	 -0.011681	 -0.027803	  0.029885	 -0.041343	 -0.155034	 -0.104933	 -0.117112	 -0.037393	 -0.259443
  0.144633	 -0.106645	  0.024533	 -0.039868	 -0.039511	 -0.069830	 -0.019292	 -0.090351	 -0.176173	 -0.090825	 -0.089210	 -0.030273	 -0.240547
  0.155250	 -0.097593	  0.013442	 -0.049994	 -0.012853	 -0.081827	 -0.035969	 -0.061106	 -0.159738	 -0.091340	 -0.052088	 -0.017630	 -0.218096
  0.162570	 -0.097953	  0.002449	 -0.032920	 -0.010384	 -0.112317	 -0.016703	 -0.056607	 -0.117071	 -0.088156	 -0.058144	 -0.012336	 -0.185149
  0.135114	 -0.096996	  0.045909	 -0.015841	 -0.005390	 -0.124438	 -0.018128	 -0.026510	 -0.124215	 -0.082390	 -0.066993	 -0.009765	 -0.171862
  0.144802	 -0.104867	  0.073421	 -0.042438	 -0.035088	 -0.113827	 -0.013218	 -0.022632	 -0.139068	 -0.076816	 -0.057908	  0.017211	 -0.166232
  0.147521	 -0.129367	  0.059835	 -0.017315	 -0.035388	 -0.121878	 -0.043672	 -0.041034	 -0.119910	 -0.074952	 -0.087396	  0.040028	 -0.151500
  0.123689	 -0.101875	  0.042524	  0.016003	 -0.039264	 -0.142027	 -0.088311	 -0.045363	 -0.126448	 -0.089691	 -0.091265	  0.079042	 -0.136114
  0.141898	 -0.078988	  0.061732	 -0.018034	 -0.041639	 -0.168560	 -0.094278	 -0.026155	 -0.134718	 -0.103359	 -0.093831	  0.061155	 -0.115029
  0.125375	 -0.065643	  0.050436	 -0.036506	 -0.089557	 -0.158224	 -0.088140	 -0.012338	 -0.132347	 -0.088511	 -0.086584	  0.037323	 -0.097055
  0.099806	 -0.077981	  0.083569	 -0.030040	 -0.101645	 -0.108032	 -0.083014	 -0.034668	 -0.120856	 -0.052593	 -0.091384	  0.035184	 -0.070529
  0.083413	 -0.078881	  0.110113	 -0.045067	 -0.091702	 -0.119086	 -0.059124	 -0.060241	 -0.115286	 -0.027544	 -0.080994	  0.048756	 -0.054603
  0.066083	 -0.060923	  0.112913	 -0.051080	 -0.051410	 -0.102744	 -0.027897	 -0.050707	 -0.090298	 -0.014901	 -0.030349	  0.059770	 -0.088303
  0.065116	  0.001673	  0.109441	 -0.094350	 -0.027941	 -0.089225	 -0.042837	 -0.063680	 -0.094837	  0.002683	  0.010071	  0.042886	 -0.079912
  0.055561	 -0.009594	  0.095117	 -0.106543	 -0.035361	 -0.084409	 -0.044257	 -0.079035	 -0.124384	  0.011158	  0.040213	  0.019099	 -0.050593
  0.047724	 -0.012261	  0.094504	 -0.080628	 -0.060359	 -0.082855	 -0.040365	 -0.063970	 -0.096567	 -0.029946	  0.063372	  0.021916	 -0.021273
  0.081112	  0.007122	  0.100621	 -0.031597	 -0.091308	 -0.087721	 -0.017595	 -0.037406	 -0.069351	 -0.035693	  0.072938	  0.074214	 -0.035894
  0.072742	 -0.011959	  0.102631	 -0.009797	 -0.112916	 -0.125265	 -0.026787	 -0.001146	 -0.052816	  0.004231	  0.091488	  0.095175	 -0.026939
  0.060556	  0.005255	  0.100258	 -0.031430	 -0.118044	 -0.133829	 -0.013926	  0.033502	 -0.033749	  0.035687	  0.115821	  0.085907	 -0.025249
  0.070132	  0.026187	  0.073369	 -0.035488	 -0.102295	 -0.104486	 -0.012936	  0.063673	 -0.025192	  0.016799	  0.119464	  0.124597	 -0.033438
  0.072360	  0.028699	  0.074521	 -0.030924	 -0.104307	 -0.073487	  0.014077	  0.115961	 -0.048073	  0.025610	  0.088521	  0.141842	 -0.022452
  0.042640	  0.019784	  0.056789	 -0.027838	 -0.113540	 -0.076647	  0.032292	  0.133681	 -0.035738	  0.038526	  0.036620	  0.176148	 -0.011684
  0.047623	 -0.001798	  0.056087	 -0.026585	 -0.113695	 -0.072299	  0.040515	  0.096992	 -0.029778	  0.019047	  0.004980	  0.224732	 -0.002427
  0.073266	 -0.011673	  0.073713	 -0.010187	 -0.108935	 -0.069333	  0.096100	  0.055739	 -0.052346	  0.014411	  0.001941	  0.226487	 -0.005168
  0.051606	 -0.021531	  0.077885	 -0.026911	 -0.122214	 -0.048205	  0.111070	  0.062955	 -0.037244	  0.011875	  0.011238	  0.196545	 -0.059969
  0.028752	 -0.018814	  0.046996	 -0.052716	 -0.115380	 -0.057425	  0.093187	  0.082696	 -0.033365	  0.029881	 -0.002068	  0.169433	 -0.080743
  0.005630	 -0.022701	  0.005031	 -0.038620	 -0.101228	 -0.082536	  0.097732	  0.077053	 -0.055511	  0.048981	  0.008126	  0.139544	 -0.078165
 -0.014444	 -0.030603	 -0.007703	 -0.043708	 -0.087250	 -0.077214	  0.117218	  0.123862	 -0.037329	  0.062583	  0.009941	  0.165059	 -0.092928
 -0.039336	 -0.013239	  0.001143	 -0.056343	 -0.081098	 -0.099120	  0.132099	  0.115316	 -0.001548	  0.045235	  0.012296	  0.168230	 -0.104126
 -0.024593	  0.027317	  0.002775	 -0.079566	 -0.055281	 -0.085740	  0.142011	  0.115463	 -0.011148	  0.063122	  0.000416	  0.165762	 -0.135744
 -0.006339	  0.034428	 -0.006544	 -0.094719	 -0.056848	 -0.066119	  0.125474	  0.103436	  0.004527	  0.078257	  0.019780	  0.161707	 -0.185647
  0.040167	 -0.034465	 -0.054362	 -0.000470	  0.042886	 -0.014930	  0.035338	  0.020778	  0.024248	  0.029971	  0.038225	  0.022467	 -0.062097
  0.057237	 -0.019610	 -0.033771	 -0.003933	  0.055290	 -0.040319	 -0.000341	  0.030242	  0.032071	  0.033282	  0.001901	  0.024527	 -0.034824
  0.051716	 -0.007425	 -0.009800	 -0.007366	  0.047832	 -0.029926	 -0.010410	  0.029162	  0.046091	  0.021121	 -0.001123	  0.040254	 -0.037819
  0.045263	  0.000792	 -0.020643	 -0.009560	  0.030308	 -0.009041	  0.028095	  0.032124	  0.057432	 -0.012435	 -0.029044	  0.034200	 -0.026885
  0.059327	 -0.003549	 -0.018995	  0.006100	 -0.005295	 -0.037136	 -0.007127	 -0.009566	  0.040151	  0.008228	 -0.045962	  0.000234	 -0.000645
  0.038962	 -0.021163	  0.014974	  0.007748	 -0.001368	 -0.027075	 -0.036445	 -0.042064	  0.007977	  0.021883	 -0.017744	 -0.018473	 -0.003519
  0.015509	 -0.021428	  0.028084	 -0.024800	  0.008398	 -0.003460	 -0.017498	 -0.039837	 -0.000560	  0.011564	 -0.005736	  0.001881	  0.001716
 -0.021651	 -0.006341	  0.014635	 -0.022474	  0.009639	  0.019589	 -0.014315	 -0.028409	  0.008312	  0.016142	  0.006883	 -0.026567	  0.007917
 -0.053178	  0.024638	  0.000198	 -0.011320	  0.018618	  0.021211	 -0.012508	 -0.017950	  0.012948	  0.016986	  0.007256	 -0.028080	  0.004771
 -0.054179	  0.037385	  0.021702	  0.006942	  0.023981	  0.011487	 -0.005168	  0.004564	  0.002815	  0.040308	  0.021364	 -0.050482	 -0.015234
 -0.061480	  0.053653	  0.031650	  0.015172	  0.017025	 -0.001762	  0.002274	  0.015781	 -0.008255	  0.033249	 -0.011259	 -0.049212	 -0.000337
 -0.049520	  0.008526	  0.012429	  0.011047	  0.023678	  0.000605	  0.007768	 -0.005126	 -0.018719	  0.034887	 -0.043564	 -0.026834	  0.016681
 -0.022975	  0.002033	  0.002648	 -0.015259	  0.026419	  0.004826	 -0.023147	  0.015104	 -0.032946	  0.010952	 -0.061627	 -0.032784	  0.007529
 -0.010905	  0.000718	  0.017063	 -0.031689	 -0.016669	 -0.001404	 -0.001421	 -0.001395	 -0.036487	  0.000312	 -0.064038	 -0.008109	 -0.020565
 -0.015380	 -0.027935	  0.005670	 -0.026336	 -0.043138	  0.001712	 -0.021882	 -0.011205	 -0.012440	 -0.010388	 -0.032956	 -0.004058	 -0.013794
 -0.017298	 -0.029909	  0.011276	 -0.022814	 -0.047590	  0.009910	 -0.006162	 -0.003499	 -0.005675	 -0.055385	  0.036404	  0.034577	  0.020415
 -0.018908	  0.018360	  0.000466	  0.001655	 -0.045475	  0.030187	 -0.006615	  0.018733	 -0.009069	 -0.064417	  0.038268	  0.030890	  0.042905
  0.011305	  0.026170	  0.006564	  0.040485	 -0.058837	  0.014008	 -0.001196	  0.002192	 -0.009612	 -0.064126	  0.042840	  0.028305	  0.040585
  0.011312	 -0.002392	  0.000289	  0.051454	 -0.058620	  0.014743	  0.045825	 -0.004966	 -0.040400	 -0.043581	  0.063033	  0.024015	  0.032932
 -0.005326	  0.001943	 -0.030078	  0.035419	 -0.027081	  0.036776	  0.044936	 -0.004662	 -0.057882	 -0.028555	  0.056879	  0.003250	  0.040267
 -0.018378	 -0.016588	 -0.024947	  0.074594	 -0.060717	  0.041661	  0.052300	  0.000206	 -0.053102	 -0.056435	  0.037923	  0.003556	  0.035886
 -0.020823	 -0.055363	 -0.040831	  0.075626	 -0.046872	  0.032629	  0.031375	  0.007306	 -0.010424	 -0.079625	  0.017944	  0.005397	 -0.011460
 -0.005981	 -0.071525	 -0.016595	  0.053759	 -0.068008	  0.034221	  0.005145	 -0.016238	 -0.009292	 -0.058812	  0.015654	  0.040190	 -0.008241
 -0.008961	 -0.083336	 -0.001192	  0.058731	 -0.062790	  0.028753	 -0.012097	 -0.025726	 -0.012539	 -0.034717	  0.021371	  0.047415	  0.025632
 -0.017377	 -0.100266	  0.007988	  0.017354	 -0.081220	  0.034112	 -0.007424	 -0.038005	 -0.030742	 -0.019210	  0.025545	  0.065351	  0.030451
  0.036450	 -0.074355	 -0.000776	  0.021215	 -0.083597	  0.004756	  0.008375	 -0.000660	 -0.044859	 -0.028606	  0.024598	  0.052419	  0.040544
  0.046815	 -0.066853	 -0.027271	  0.052960	 -0.088751	  0.000808	  0.006319	  0.002045	 -0.038582	  0.004499	  0.039934	  0.042262	  0.076440
  0.053971	 -0.069230	 -0.052487	  0.045344	 -0.133434	 -0.002807	  0.021795	  0.000654	 -0.037796	  0.013873	  0.073428	  0.073670	  0.082151
  0.032188	 -0.043154	 -0.043785	  0.058668	 -0.108414	 -0.011762	  0.007413	  0.003925	 -0.082742	  0.011752	  0.072887	  0.063824	  0.092651
  0.033461	 -0.028184	 -0.027727	  0.060656	 -0.087147	 -0.006923	  0.003309	 -0.035172	 -0.078964	  0.041515	  0.048167	  0.083449	  0.115610
  0.068755	 -0.017939	 -0.041859	  0.065576	 -0.131012	 -0.004198	  0.025417	 -0.063139	 -0.069533	  0.055450	  0.055001	  0.060907	  0.132190
  0.097348	  0.010629	 -0.016495	  0.067758	 -0.118627	 -0.029705	  0.024106	 -0.078874	 -0.048615	  0.071366	  0.062559	  0.090213	  0.107507
  0.103375	 -0.003690	 -0.023257	  0.070486	 -0.069494	 -0.026004	  0.013824	 -0.115214	 -0.046992	  0.010321	  0.061355	  0.093160	  0.114369
  0.096848	  0.003096	 -0.017112	  0.074969	 -0.088364	 -0.005948	  0.014060	 -0.125073	 -0.053592	 -0.035236	  0.081211	  0.101418	  0.170440
  0.093638	  0.010932	 -0.042644	  0.041042	 -0.134905	 -0.012681	  0.044128	 -0.127686	 -0.044287	 -0.009187	  0.058162	  0.070827	  0.201502
  0.073123	 -0.024266	 -0.053935	  0.037229	 -0.150918	 -0.018281	  0.037152	 -0.141332	 -0.068242	  0.035362	  0.082475	  0.048897	  0.228226
  0.088267	 -0.039123	 -0.040094	  0.052545	 -0.119800	  0.000800	  0.005540	 -0.114094	 -0.102400	  0.029940	  0.063918	  0.066969	  0.223983
  0.070871	 -0.016152	 -0.050599	  0.094609	 -0.083237	  0.006145	  0.008627	 -0.070622	 -0.122141	  0.004711	  0.046216	  0.093634	  0.237384
  0.075985	  0.001943	 -0.078197	  0.091899	 -0.046680	 -0.023021	  0.008300	 -0.018098	 -0.083628	 -0.010925	  0.063038	  0.107980	  0.202581
  0.094858	  0.012308	 -0.061462	  0.051042	 -0.055618	  0.003305	  0.010019	 -0.007557	 -0.075996	 -0.020842	  0.061160	  0.127302	  0.189925
  0.075901	  0.009475	 -0.069751	  0.060254	 -0.060956	 -0.009767	 -0.035126	 -0.025464	 -0.096412	 -0.002820	  0.072520	  0.144366	  0.199056
  0.079340	 -0.008086	 -0.080720	  0.067925	 -0.061990	 -0.027575	 -0.041119	 -0.033003	 -0.074941	  0.010756	  0.054816	  0.116757	  0.199194
  0.048501	 -0.018776	 -0.087817	  0.067742	 -0.059296	 -0.018883	 -0.030793	 -0.021516	 -0.048391	  0.014056	  0.042762	  0.085885	  0.215594
  0.023322	 -0.007149	 -0.092734	  0.091273	 -0.080736	 -0.011290	 -0.024583	 -0.024050	 -0.068954	 -0.005025	  0.053446	  0.077834	  0.235282
  0.029183	 -0.044798	 -0.134009	  0.097744	 -0.058407	 -0.028294	  0.007865	 -0.044890	 -0.063540	 -0.040282	  0.057130	  0.105337	  0.237647
  0.010493	 -0.056380	 -0.120202	  0.112860	 -0.047372	 -0.023187	  0.000297	 -0.091468	 -0.052300	 -0.035496	  0.045917	  0.094565	  0.227733
 -0.010064	 -0.014187	 -0.098783	  0.113161	 -0.043899	 -0.016081	 -0.009291	 -0.079003	 -0.034754	 -0.016807	  0.041885	  0.092065	  0.213801
  0.006891	  0.015768	 -0.067046	  0.108609	 -0.057924	 -0.024959	 -0.036013	 -0.048498	 -0.013214	 -0.012870	  0.038042	  0.123586	  0.185535
 -0.000685	  0.040404	 -0.063714	  0.111384	 -0.070473	 -0.025927	 -0.019644	 -0.035199	  0.028855	 -0.022495	  0.041606	  0.149256	  0.149353
  0.007793	  0.038701	 -0.060461	  0.144420	 -0.078136	 -0.037293	 -0.013909	 -0.042799	  0.042134	 -0.005378	  0.049792	  0.129856	  0.193737
  0.017066	  0.036478	 -0.087750	  0.129715	 -0.086602	 -0.032278	 -0.009766	 -0.053336	  0.040163	  0.005137	  0.032684	  0.160475	  0.232931
  0.034745	  0.020298	 -0.095883	  0.131062	 -0.082365	 -0.003701	 -0.007381	 -0.062990	  0.005716	 -0.017644	  0.024131	  0.161625	  0.245064
  0.036061	  0.026380	 -0.095250	  0.115286	 -0.083325	  0.030219	 -0.007023	 -0.018017	 -0.021496	 -0.034145	  0.060682	  0.207885	  0.227917
  0.008102	  0.032225	 -0.070071	  0.109322	 -0.119856	  0.016574	 -0.011356	 -0.013154	 -0.042973	 -0.005331	  0.076001	  0.242459	  0.204547
 -0.013381	  0.027553	 -0.062782	  0.117899	 -0.162176	  0.001711	 -0.042546	 -0.055053	 -0.036485	  0.006150	  0.058702	  0.273292	  0.197350
 -0.005587	  0.024820	 -0.056717	  0.120468	 -0.132884	 -0.032644	 -0.053404	 -0.074791	 -0.017133	 -0.005025	  0.036734	  0.265432	  0.206447
 -0.009044	 -0.004010	 -0.079488	  0.107049	 -0.141912	 -0.062763	 -0.061671	 -0.088619	 -0.018339	 -0.015763	  0.035953	  0.220701	  0.230016
 -0.016632	  0.004674	 -0.082187	  0.104930	 -0.133331	 -0.065728	 -0.034156	 -0.091461	 -0.030961	 -0.037424	  0.044800	  0.203312	  0.243798
 -0.024913	 -0.004120	 -0.106833	  0.072581	 -0.105766	 -0.027981	  0.000955	 -0.097090	 -0.036827	 -0.038924	  0.027095	  0.185328	  0.256549
 -0.028531	 -0.005975	 -0.152800	  0.064779	 -0.079346	  0.017955	  0.013208	 -0.090266	 -0.024715	 -0.046881	  0.043303	  0.189968	  0.245789
 -0.023619	 -0.022673	 -0.147261	  0.059376	 -0.084740	 -0.007987	 -0.023067	 -0.104892	 -0.051179	 -0.046856	  0.042390	  0.217617	  0.233209
 -0.033589	 -0.042643	 -0.127627	  0.038659	 -0.107018	 -0.008774	 -0.077775	 -0.131992	 -0.048350	 -0.049926	  0.055394	  0.243441	  0.204358
 -0.049462	 -0.028690	 -0.110828	  0.075940	 -0.087523	 -0.000917	 -0.067092	 -0.159308	 -0.054227	 -0.053426	  0.091298	  0.245350	  0.169762
 -0.066567	 -0.028697	 -0.106400	  0.105236	 -0.061245	  0.008367	 -0.046312	 -0.145766	 -0.035897	 -0.055498	  0.077941	  0.239462	  0.183132
 -0.097336	 -0.009070	 -0.117056	  0.118201	 -0.058338	 -0.007355	 -0.012814	 -0.152829	  0.010333	 -0.037731	  0.051961	  0.270786	  0.182652
 -0.080368	 -0.004498	 -0.149401	  0.114719	 -0.049184	  0.003648	  0.002503	 -0.161990	 -0.001042	 -0.015154	  0.066333	  0.283464	  0.203623
 -0.040755	 -0.004512	 -0.119113	  0.097300	 -0.040333	 -0.001774	  0.003910	 -0.175777	  0.021498	  0.006624	  0.108633	  0.286601	  0.222297
 -0.036264	  0.004973	 -0.130157	  0.063998	 -0.073251	 -0.029095	  0.010519	 -0.137665	  0.013059	 -0.019824	  0.111172	  0.247834	  0.190978
 -0.047612	  0.002294	 -0.111284	  0.088237	 -0.069315	 -0.052432	 -0.015024	 -0.116483	  0.018756	 -0.050983	  0.096839	  0.243144	  0.161342
 -0.043774	  0.003472	 -0.090746	  0.110049	 -0.050281	 -0.041986	  0.003835	 -0.148179	  0.000345	 -0.042594	  0.133526	  0.267611	  0.159424
 -0.029121	  0.044264	 -0.080396	  0.125704	 -0.037075	 -0.040489	  0.028027	 -0.142939	 -0.018723	 -0.055710	  0.148547	  0.263915	  0.182875
 -0.008489	  0.032163	 -0.061262	  0.131864	  0.002890	 -0.062053	  0.036598	 -0.117272	 -0.043561	 -0.034592	  0.126809	  0.230224	  0.190322
  0.024179	  0.025925	 -0.080525	  0.121949	  0.002939	 -0.080231	  0.019290	 -0.088209	 -0.060607	 -0.006769	  0.080650	  0.172349	  0.137091
  0.006348	  0.056283	 -0.108004	  0.098359	 -0.078856	 -0.087306	  0.005003	 -0.079349	 -0.043520	  0.020044	  0.096514	  0.165289	  0.120357
 -0.005485	  0.073321	 -0.115725	  0.085852	 -0.134803	 -0.092299	  0.005970	 -0.099441	 -0.046895	  0.032004	  0.076030	  0.152936	  0.122215
 -0.023343	  0.057886	 -0.101349	  0.085504	 -0.079678	 -0.096243	  0.005699	 -0.107754	 -0.024478	  0.008605	  0.048713	  0.170603	  0.087116
 -0.064739	  0.033552	 -0.136457	  0.082602	 -0.035839	 -0.085354	  0.051734	 -0.110055	 -0.018794	 -0.011320	  0.062762	  0.168800	  0.082427
 -0.071203	  0.011967	 -0.159711	  0.067801	 -0.052641	 -0.121327	  0.071333	 -0.140626	 -0.017071	  0.008534	  0.037519	  0.128705	  0.074017
 -0.066233	  0.004250	 -0.162641	  0.069751	 -0.061286	 -0.149934	  0.042614	 -0.137783	 -0.027486	  0.018942	  0.035964	  0.092767	  0.060300
 -0.040745	  0.014599	 -0.182886	  0.078753	 -0.049769	 -0.131171	  0.054190	 -0.117319	 -0.052119	  0.015455	  0.036342	  0.081031	  0.066011
 -0.015626	  0.022121	 -0.217481	  0.086207	 -0.034560	 -0.101052	  0.086618	 -0.127195	 -0.045270	  0.022133	  0.015993	  0.066557	  0.049854
 -0.024202	  0.039647	 -0.214650	  0.088351	 -0.019119	 -0.102551	  0.036508	 -0.141349	 -0.014162	 -0.006615	  0.008589	  0.079798	  0.059713
 -0.059777	  0.077910	 -0.191848	  0.122692	 -0.016381	 -0.118627	  0.072010	 -0.151786	  0.002488	 -0.032546	  0.015584	  0.096390	  0.049503
 -0.057564	  0.107103	 -0.171438	  0.117803	 -0.027994	 -0.120340	  0.070799	 -0.108826	 -0.051369	 -0.019192	  0.006515	  0.077603	  0.024303
 -0.013799	  0.094830	 -0.176981	  0.117934	 -0.003475	 -0.125831	  0.049391	 -0.068954	 -0.084535	 -0.005236	  0.012428	  0.074823	  0.009430
 -0.031432	  0.077480	 -0.200667	  0.147305	 -0.013766	 -0.123201	  0.034169	 -0.089312	 -0.084551	 -0.017542	  0.011692	  0.066645	  0.031303
 -0.034613	  0.039120	 -0.227498	  0.158442	 -0.034504	 -0.143546	  0.040016	 -0.102077	 -0.071043	 -0.027613	  0.007061	  0.068483	  0.048790
 -0.037432	  0.036523	 -0.213600	  0.159359	 -0.030193	 -0.157740	  0.043847	 -0.084559	 -0.061044	 -0.057426	 -0.004728	  0.057484	  0.004987
 -0.032914	  0.051874	 -0.224948	  0.137523	 -0.023747	 -0.164961	  0.009310	 -0.109374	 -0.052918	 -0.050101	 -0.005234	  0.053591	 -0.027840
 -0.035319	  0.067212	 -0.221829	  0.115578	 -0.025780	 -0.170267	  0.017615	 -0.112147	 -0.057293	 -0.031421	  0.023740	  0.017938	 -0.030786
 -0.059156	  0.083953	 -0.226956	  0.107703	 -0.007421	 -0.158259	  0.027391	 -0.087344	 -0.054946	 -0.030748	  0.032620	 -0.014567	 -0.041938
 -0.041867	  0.089131	 -0.210966	  0.092202	  0.023345	 -0.136516	  0.062837	 -0.079744	 -0.051296	 -0.056392	  0.045679	 -0.016326	 -0.000071
 -0.028919	  0.109322	 -0.196908	  0.070033	  0.015500	 -0.138512	  0.055093	 -0.110380	 -0.027317	 -0.059329	  0.048771	 -0.025170	  0.010274
 -0.003791	  0.100772	 -0.210395	  0.091252	  0.016118	 -0.168526	  0.029553	 -0.141643	 -0.023390	 -0.037497	  0.062759	 -0.017830	 -0.032602
 -0.035670	  0.045655	 -0.174488	  0.094155	 -0.010079	 -0.139632	 -0.017929	 -0.157724	 -0.035451	 -0.021554	  0.047737	  0.002594	 -0.032964
 -0.028750	  0.034909	 -0.160526	  0.104643	 -0.031449	 -0.123501	 -0.049079	 -0.161995	 -0.022005	 -0.030853	  0.020482	  0.014130	  0.000812
 -0.023981	  0.076507	 -0.153595	  0.101119	 -0.028897	 -0.125540	 -0.055486	 -0.144542	 -0.006762	 -0.033785	  0.033291	 -0.006836	  0.003145
 -0.042646	  0.101801	 -0.129468	  0.090499	 -0.012351	 -0.150426	 -0.056194	 -0.140349	 -0.009879	 -0.022111	  0.060362	 -0.000151	 -0.027242
 -0.092142	  0.119664	 -0.125883	  0.074536	 -0.007883	 -0.154517	 -0.039762	 -0.100587	 -0.017713	  0.007489	  0.073849	  0.047769	 -0.018895
 -0.073026	  0.098342	 -0.126867	  0.073510	  0.003649	 -0.138657	 -0.016758	 -0.073767	 -0.038665	 -0.004201	  0.091877	  0.058966	 -0.022617
 -0.061013	  0.069755	 -0.128504	  0.097102	  0.012236	 -0.115736	 -0.018326	 -0.087336	 -0.051732	 -0.039923	  0.097785	  0.055844	 -0.031175
 -0.059298	  0.059478	 -0.101787	  0.125741	 -0.003033	 -0.092270	  0.002331	 -0.101116	 -0.039678	 -0.009367	  0.074063	  0.029661	 -0.047443
 -0.079520	  0.060663	 -0.074948	  0.116672	 -0.017173	 -0.099523	  0.013014	 -0.122013	 -0.022762	  0.027360	  0.085742	  0.010935	 -0.013089
 -0.105522	  0.076847	 -0.072071	  0.114152	 -0.036234	 -0.087801	 -0.003963	 -0.093936	 -0.037717	  0.051926	  0.095739	  0.014772	 -0.006202
 -0.084725	  0.076463	 -0.069240	  0.101188	 -0.021467	 -0.091427	 -0.006147	 -0.107775	 -0.017520	  0.030930	  0.111698	  0.046266	  0.005946
 -0.069986	  0.057347	 -0.087334	  0.101017	  0.003086	 -0.105887	 -0.015410	 -0.115470	 -0.017131	  0.017972	  0.107322	  0.054394	  0.008148
 -0.059758	  0.075881	 -0.067994	  0.074044	 -0.016495	 -0.138393	 -0.021887	 -0.085570	 -0.036237	  0.014494	  0.090936	  0.058652	  0.020015
 -0.048263	  0.082185	 -0.092204	  0.046715	 -0.049469	 -0.154718	 -0.030822	 -0.086964	 -0.030515	 -0.013399	  0.077121	  0.057108	  0.037036
 -0.046123	  0.066701	 -0.117851	  0.059130	 -0.023581	 -0.127881	 -0.039541	 -0.080045	 -0.035915	 -0.001439	  0.051749	  0.044222	  0.036712
 -0.023468	  0.051161	 -0.078883	  0.068127	  0.004470	 -0.114141	 -0.049185	 -0.060090	 -0.042771	  0.032960	 -0.009151	  0.076408	  0.041439
 -0.013713	  0.060212	 -0.062248	  0.096936	  0.020425	 -0.128365	 -0.039635	 -0.104049	 -0.047191	  0.014487	 -0.014366	  0.072384	  0.035291
  0.019504	  0.052293	 -0.049355	  0.093367	  0.059747	 -0.150740	 -0.055256	 -0.071660	 -0.085963	 -0.020805	 -0.006065	  0.061167	  0.043086
 -0.019717	  0.016573	 -0.048949	  0.086440	  0.037135	 -0.141750	 -0.038161	 -0.081210	 -0.107395	 -0.001850	 -0.018199	  0.114922	  0.062702
 -0.062939	  0.019927	 -0.083214	  0.091801	  0.028101	 -0.135450	 -0.011852	 -0.083587	 -0.099305	  0.003247	  0.006609	  0.153073	  0.070414
 -0.061065	  0.012824	 -0.076036	  0.081252	  0.049920	 -0.160404	  0.002864	 -0.057499	 -0.066852	 -0.002538	 -0.011790	  0.129953	  0.037564
 -0.063534	  0.028668	 -0.058625	  0.081511	  0.054555	 -0.163290	 -0.000826	 -0.074275	 -0.049236	 -0.010353	  0.001392	  0.121701	  0.027539
 -0.068470	  0.009089	 -0.059970	  0.093143	  0.036443	 -0.143030	 -0.010420	 -0.058447	 -0.033064	 -0.054286	  0.024608	  0.112521	  0.030889
 -0.056755	 -0.017266	 -0.042519	  0.102409	 -0.003231	 -0.150539	 -0.009259	 -0.053358	  0.016836	 -0.053248	  0.020122	  0.084315	  0.014096
 -0.055403	 -0.012560	 -0.068390	  0.084932	 -0.017796	 -0.137078	  0.002627	 -0.066519	  0.019404	 -0.032613	  0.013935	  0.122366	  0.028611
 -0.035474	 -0.014287	 -0.058413	  0.069150	  0.002638	 -0.103200	 -0.027486	 -0.106791	  0.022640	 -0.043822	  0.046004	  0.155886	  0.033067
 -0.035571	 -0.018572	 -0.038635	  0.070752	  0.040148	 -0.135674	 -0.040790	 -0.119376	  0.000286	 -0.044144	  0.073808	  0.151652	  0.027531
 -0.041301	 -0.026575	 -0.029229	  0.078994	  0.051465	 -0.151437	 -0.038183	 -0.122822	 -0.019855	 -0.029974	  0.096351	  0.138859	  0.011536
 -0.058661	 -0.061739	 -0.006199	  0.092187	  0.047146	 -0.145751	 -0.020044	 -0.114687	 -0.036867	 -0.020944	  0.088198	  0.132294	 -0.000618
 -0.087108	 -0.061191	 -0.007979	  0.058582	  0.023082	 -0.137271	 -0.003499	 -0.100726	 -0.039561	 -0.010296	  0.066167	  0.137526	 -0.014626
 -0.089083	 -0.064365	 -0.021308	  0.061707	  0.036154	 -0.143024	  0.005659	 -0.091440	 -0.053851	 -0.005762	  0.043422	  0.127847	  0.022587
 -0.083108	 -0.080753	 -0.036625	  0.082792	  0.057897	 -0.147301	 -0.008804	 -0.058968	 -0.010830	  0.009026	  0.047150	  0.128532	  0.015534
 -0.071235	 -0.052814	 -0.040417	  0.117624	  0.025727	 -0.114679	 -0.050465	 -0.086310	 -0.008935	  0.012041	  0.034576	  0.110331	  0.027731
 -0.065246	 -0.042076	 -0.041729	  0.101076	  0.003536	 -0.119104	 -0.076461	 -0.117890	 -0.027385	  0.034443	  0.033705	  0.123829	  0.028945
 -0.041789	 -0.025122	 -0.058781	  0.076313	  0.019167	 -0.133120	 -0.091785	 -0.151552	 -0.017862	  0.016350	  0.045460	  0.145462	  0.024026
 -0.046021	  0.008506	 -0.091082	  0.034795	  0.015267	 -0.130688	 -0.061259	 -0.170038	 -0.008103	 -0.009411	  0.047310	  0.160485	  0.011521
 -0.040105	 -0.004902	 -0.095032	  0.008627	  0.031681	 -0.138897	  0.001149	 -0.162427	 -0.012878	  0.011384	  0.035150	  0.150030	  0.018455
 -0.030622	 -0.013929	 -0.070891	  0.042172	  0.033408	 -0.128731	  0.001698	 -0.154647	 -0.018301	  0.006113	 -0.012289	  0.105986	  0.051059
 -0.014072	 -0.009344	 -0.046431	  0.064373	  0.013988	 -0.128477	 -0.014057	 -0.146948	 -0.017923	 -0.001196	 -0.009323	  0.077749	  0.048212
  0.006463	 -0.022614	 -0.056131	  0.061876	  0.019831	 -0.151279	 -0.015378	 -0.125933	 -0.015626	 -0.020622	  0.019002	  0.075690	  0.019853
 -0.011768	 -0.043604	 -0.057869	  0.047667	  0.014377	 -0.141175	 -0.039641	 -0.115393	 -0.005437	 -0.006930	  0.013558	  0.066668	 -0.001960
 -0.013784	 -0.064807	 -0.050256	  0.081384	 -0.011304	 -0.134315	 -0.055269	 -0.133853	 -0.019070	 -0.030214	  0.029949	  0.053358	  0.016640
 -0.004207	 -0.079522	 -0.065155	  0.087155	  0.015043	 -0.115402	 -0.052135	 -0.129407	 -0.029296	 -0.056194	  0.062854	  0.064970	 -0.017790
 -0.034252	 -0.094811	 -0.041440	  0.066503	  0.028776	 -0.131189	 -0.063243	 -0.121320	 -0.002661	 -0.025741	  0.061408	  0.046826	  0.005546
 -0.031455	 -0.083816	 -0.025761	  0.046518	  0.009462	 -0.133000	 -0.072954	 -0.086008	  0.018781	 -0.031005	  0.066392	  0.058072	 -0.001411
 -0.057784	 -0.079486	 -0.007342	  0.052783	  0.031081	 -0.132423	 -0.060265	 -0.067936	 -0.002325	 -0.040375	  0.057851	  0.069506	 -0.026671
 -0.065819	 -0.042000	 -0.038069	  0.070132	  0.064478	 -0.145129	 -0.079836	 -0.100479	 -0.014728	 -0.031617	  0.043174	  0.076001	 -0.011463
 -0.035996	 -0.027725	 -0.028870	  0.075786	  0.057335	 -0.148800	 -0.060342	 -0.115300	  0.010006	 -0.053802	  0.005140	  0.103029	 -0.011420
 -0.018978	 -0.035028	  0.002246	  0.056003	  0.041150	 -0.157831	 -0.067097	 -0.157239	  0.013965	 -0.081621	  0.022392	  0.093343	 -0.001080
 -0.029052	 -0.056591	  0.013628	  0.062927	  0.047255	 -0.133999	 -0.052854	 -0.160490	  0.000920	 -0.051720	  0.042940	  0.040419	 -0.001257
 -0.033885	 -0.064725	 -0.003057	  0.094293	  0.049800	 -0.099270	 -0.036227	 -0.144640	 -0.022053	 -0.068680	  0.019570	  0.034264	  0.010449
 -0.007342	 -0.046135	 -0.027484	  0.071486	  0.017544	 -0.100632	 -0.063461	 -0.165877	 -0.047352	 -0.046402	  0.044841	  0.055945	  0.031053
 -0.017887	 -0.045725	 -0.024522	  0.047228	 -0.011643	 -0.107252	 -0.055156	 -0.184790	 -0.029662	 -0.039793	  0.052726	  0.088683	  0.036729
 -0.011381	 -0.008256	 -0.026917	  0.060553	 -0.013405	 -0.112240	 -0.032728	 -0.160747	 -0.004489	 -0.063429	  0.056256	  0.107258	  0.003639
 -0.000872	 -0.007093	  0.012649	  0.082272	  0.011062	 -0.119259	 -0.028555	 -0.143647	 -0.041420	 -0.065266	  0.075507	  0.123639	  0.010504
 -0.013485	 -0.003955	  0.007593	  0.084411	  0.039189	 -0.089933	 -0.048761	 -0.143165	 -0.045622	 -0.058730	  0.070127	  0.126853	  0.031783
  0.007070	  0.022476	 -0.026378	  0.098163	  0.034399	 -0.095487	 -0.044799	 -0.145796	 -0.020628	 -0.078822	  0.098526	  0.111591	  0.000805
  0.014579	  0.052930	 -0.039403	  0.087173	  0.046911	 -0.096739	 -0.032984	 -0.164006	 -0.018231	 -0.075138	  0.097570	  0.089120	 -0.015251
  0.003437	  0.074128	 -0.024105	  0.065392	  0.050081	 -0.097960	  0.006524	 -0.154952	 -0.009747	 -0.063362	  0.080571	  0.102625	 -0.015832
 -0.035506	  0.095695	 -0.018243	  0.083695	  0.027263	 -0.093560	 -0.001624	 -0.161601	  0.012262	 -0.060758	  0.081883	  0.083563	  0.015357
 -0.078598	  0.086439	 -0.037523	  0.088705	  0.002647	 -0.067926	 -0.019645	 -0.183894	 -0.023703	 -0.051030	  0.134149	  0.054408	  0.029563
 -0.089618	  0.029557	 -0.012829	  0.074140	  0.015365	 -0.053573	 -0.023953	 -0.168513	 -0.010374	 -0.059246	  0.143883	  0.093730	  0.021409
 -0.087070	  0.027432	 -0.001965	  0.076711	  0.019717	 -0.060614	 -0.026816	 -0.142765	  0.008736	 -0.064242	  0.146211	  0.138539	 -0.003327
 -0.093866	  0.028196	 -0.003948	  0.040815	  0.012939	 -0.093437	 -0.016062	 -0.120122	  0.017678	 -0.060207	  0.143279	  0.156137	 -0.013398
 -0.074014	  0.047274	 -0.025391	  0.063826	  0.028313	 -0.141214	 -0.023723	 -0.131698	  0.026877	 -0.047227	  0.152118	  0.158615	 -0.025431
 -0.049810	  0.062921	 -0.043842	  0.090274	  0.036425	 -0.127930	 -0.050227	 -0.140266	  0.033510	 -0.031062	  0.161625	  0.122420	 -0.010638
 -0.027213	  0.044713	 -0.033714	  0.113938	  0.043874	 -0.131676	 -0.049800	 -0.135263	  0.052508	  0.008835	  0.152875	  0.091961	  0.021457
 -0.029373	  0.053061	 -0.048391	  0.120546	  0.062444	 -0.156997	 -0.036674	 -0.139110	  0.087360	  0.027959	  0.135617	  0.102319	  0.040593
  0.011901	  0.071423	 -0.077039	  0.099375	  0.062146	 -0.148408	 -0.013837	 -0.141433	  0.068513	  0.012529	  0.131546	  0.112731	  0.033803
  0.011752	  0.104527	 -0.076016	  0.078592	  0.041419	 -0.101079	 -0.023512	 -0.131827	  0.050325	  0.012092	  0.119522	  0.138504	  0.045823
  0.027712	  0.109037	 -0.046699	  0.087582	  0.023571	 -0.064488	 -0.023950	 -0.117760	  0.026836	  0.015226	  0.083799	  0.140492	  0.067199
  0.031496	  0.095713	 -0.037898	  0.114078	 -0.013773	 -0.042496	 -0.014550	 -0.111942	 -0.031082	  0.023152	  0.090375	  0.121530	  0.080080
  0.035583	  0.095516	 -0.045370	  0.111935	 -0.043566	 -0.041805	 -0.063283	 -0.111002	 -0.049872	  0.023337	  0.063712	  0.116028	  0.065500
  0.026003	  0.127592	 -0.039267	  0.115003	 -0.022944	 -0.072049	 -0.083386	 -0.119352	 -0.066139	  0.030747	  0.076576	  0.109520	  0.077275
  0.030608	  0.111926	 -0.076275	  0.123068	  0.011086	 -0.079431	 -0.094755	 -0.105990	 -0.047088	  0.025784	  0.062767	  0.113647	  0.053518
  0.042145	  0.093077	 -0.042657	  0.154097	  0.029732	 -0.079722	 -0.119443	 -0.090445	 -0.066228	  0.026881	  0.056445	  0.111097	  0.043568
  0.031439	  0.080818	 -0.030832	  0.135857	  0.074161	 -0.078590	 -0.108001	 -0.065243	 -0.068117	  0.029510	  0.045844	  0.098576	  0.061154
  0.030989	  0.117235	 -0.043718	  0.142159	  0.066363	 -0.083280	 -0.097853	 -0.069171	 -0.066784	  0.022250	  0.031252	  0.078116	  0.027971
  0.032836	  0.143876	 -0.023026	  0.116787	  0.037145	 -0.060775	 -0.095222	 -0.083641	 -0.071936	  0.026658	  0.048549	  0.080274	  0.045815
  0.025079	  0.112723	  0.008409	  0.103996	  0.014483	 -0.047788	 -0.039723	 -0.070806	 -0.039036	 -0.007772	  0.097565	  0.073731	  0.096226
  0.020586	  0.076427	  0.032425	  0.087420	  0.017852	 -0.021389	 -0.009660	 -0.107909	 -0.054285	 -0.017646	  0.120156	  0.079501	  0.062410
 -0.034710	  0.113385	  0.019258	  0.048799	  0.027989	 -0.060929	 -0.030944	 -0.078818	 -0.044740	 -0.027139	  0.093056	  0.075392	  0.018201
 -0.031429	  0.144363	 -0.008143	  0.049457	  0.009587	 -0.068881	 -0.035233	 -0.058057	 -0.011718	 -0.030378	  0.052846	  0.071457	  0.070641
 -0.002191	  0.125604	 -0.017759	  0.056032	  0.004719	 -0.059135	  0.010866	 -0.076949	  0.002611	 -0.017174	  0.044687	  0.084432	  0.052697
  0.013882	  0.149689	 -0.021160	  0.047647	 -0.005768	 -0.084799	 -0.003789	 -0.071151	 -0.017113	 -0.007567	  0.075912	  0.090663	  0.036159
  0.037777	  0.154356	 -0.042140	  0.041896	 -0.013674	 -0.092077	 -0.028283	 -0.066591	 -0.047978	 -0.014821	  0.094533	  0.109890	  0.075251
  0.027415	  0.145372	 -0.048141	  0.045161	  0.008494	 -0.068774	 -0.037645	 -0.085465	 -0.033986	 -0.028466	  0.108966	  0.127195	  0.131003
 -0.001982	  0.136550	 -0.048235	  0.042379	  0.026010	 -0.045189	 -0.047474	 -0.117929	 -0.038594	 -0.038756	  0.123476	  0.128675	  0.138289
  0.007073	  0.116405	 -0.062348	  0.058384	  0.015097	 -0.072822	 -0.048908	 -0.117198	 -0.053835	 -0.072769	  0.099336	  0.101307	  0.129316
 -0.005699	  0.150017	 -0.058116	  0.068911	  0.003581	 -0.067080	 -0.042198	 -0.095074	 -0.048694	 -0.081635	  0.073361	  0.105841	  0.139104
 -0.033901	  0.186761	 -0.063153	  0.082516	  0.001908	 -0.050795	 -0.042038	 -0.096684	 -0.066075	 -0.055045	  0.024404	  0.084477	  0.123424
 -0.029466	  0.187474	 -0.097022	  0.064680	  0.023255	 -0.044371	 -0.036300	 -0.103193	 -0.046567	 -0.004962	  0.016477	  0.035588	  0.078315
 -0.034191	  0.154424	 -0.099787	  0.036204	  0.046007	 -0.005260	 -0.032127	 -0.098245	 -0.032415	  0.032001	  0.030262	  0.065124	  0.073782
 -0.034728	  0.135027	 -0.060951	  0.029011	  0.051624	 -0.002407	 -0.066134	 -0.100118	 -0.039563	  0.008408	  0.051774	  0.055684	  0.059940
 -0.029030	  0.112428	 -0.049482	 -0.000239	  0.043359	  0.001625	 -0.090552	 -0.067587	 -0.047232	  0.009931	  0.073061	  0.049501	  0.051619
 -0.002871	  0.100806	 -0.034063	  0.003077	  0.042364	  0.000958	 -0.100167	 -0.053059	 -0.036051	  0.029619	  0.059248	  0.089631	  0.039665
  0.002723	  0.139411	 -0.034829	  0.015975	  0.033118	 -0.030348	 -0.108718	 -0.049174	 -0.030155	  0.009394	  0.070952	  0.115323	  0.036105
  0.023296	  0.149791	 -0.064265	  0.011469	  0.015352	 -0.046814	 -0.112401	 -0.082927	 -0.007140	 -0.012493	  0.072069	  0.090020	  0.049027
  0.009661	  0.131941	 -0.080171	  0.015644	  0.012677	 -0.059246	 -0.095467	 -0.095641	  0.010086	  0.018155	  0.074650	  0.058244	  0.042319
  0.004643	  0.113053	 -0.086839	  0.022828	  0.028013	 -0.089985	 -0.105899	 -0.113275	  0.028453	  0.018699	  0.081222	  0.075082	  0.038900
 -0.022023	  0.119893	 -0.074988	  0.028697	  0.007403	 -0.120066	 -0.069685	 -0.139270	  0.020256	  0.022977	  0.071738	  0.095414	  0.078400
 -0.019377	  0.119972	 -0.067772	  0.049594	  0.011075	 -0.095273	 -0.041323	 -0.133700	  0.008653	  0.006724	  0.068370	  0.099325	  0.046717
 -0.023106	  0.135933	 -0.098781	  0.057695	  0.023532	 -0.082258	 -0.062581	 -0.083051	 -0.009935	  0.027390	  0.051937	  0.077401	 -0.001307
 -0.025251	  0.108437	 -0.133774	  0.027232	  0.056501	 -0.067767	 -0.062638	 -0.082623	 -0.047269	  0.006749	  0.050587	  0.075095	 -0.004024
 -0.010386	  0.125792	 -0.110553	 -0.007828	  0.045826	 -0.060245	 -0.048898	 -0.088220	 -0.045004	 -0.034183	  0.042778	  0.052983	  0.005332
  0.003442	  0.123576	 -0.101254	  0.028445	  0.063113	 -0.093692	 -0.058034	 -0.104629	 -0.050432	 -0.034558	  0.036586	  0.041636	  0.017596
  0.006442	  0.118723	 -0.115489	  0.052390	  0.073860	 -0.099725	 -0.052318	 -0.093100	 -0.092049	 -0.047668	  0.032883	  0.057947	  0.046736
  0.021356	  0.131759	 -0.117044	  0.069351	  0.072680	 -0.064957	 -0.057769	 -0.072336	 -0.099894	 -0.055484	  0.032138	  0.064563	  0.073156
  0.002733	  0.120492	 -0.112074	  0.071477	  0.074367	 -0.014568	 -0.039202	 -0.079807	 -0.072880	 -0.015568	  0.034751	  0.039665	  0.108953
 -0.023546	  0.123508	 -0.121436	  0.072739	  0.079036	 -0.007686	 -0.027798	 -0.055968	 -0.069079	  0.010342	  0.031122	  0.042884	  0.152847
 -0.037397	  0.111805	 -0.150974	  0.068695	  0.099105	 -0.026137	 -0.050209	 -0.042728	 -0.077537	 -0.014757	  0.010640	  0.035857	  0.144382
 -0.043104	  0.103571	 -0.129310	  0.066999	  0.062868	 -0.004781	 -0.036094	 -0.048112	 -0.076266	 -0.019186	  0.007673	  0.007802	  0.137466
 -0.031219	  0.092531	 -0.123293	  0.094483	  0.038366	  0.024487	 -0.049269	 -0.046119	 -0.072603	 -0.062004	  0.009474	  0.023674	  0.126449
 -0.011538	  0.072482	 -0.140639	  0.128669	  0.051035	  0.011042	 -0.053967	 -0.066023	 -0.063527	 -0.093220	  0.025746	  0.016124	  0.147046
 -0.014285	  0.059749	 -0.131624	  0.092884	  0.085468	 -0.006470	 -0.055835	 -0.082411	 -0.043319	 -0.081550	  0.017230	  0.043497	  0.141627
 -0.028710	  0.088099	 -0.145082	  0.076009	  0.098242	  0.007980	 -0.064498	 -0.115322	 -0.047562	 -0.052937	 -0.009033	  0.081713	  0.136842
 -0.046993	  0.094278	 -0.169303	  0.060036	  0.092097	  0.027027	 -0.066861	 -0.115232	 -0.070544	 -0.046191	  0.014255	  0.063051	  0.117754
 -0.021915	  0.105660	 -0.171447	  0.075148	  0.087792	  0.030696	 -0.061388	 -0.094784	 -0.070518	 -0.045349	  0.022274	  0.057025	  0.114203
