# Supplementary material for: A fluorescent photoimmunoconjugate for imaging of cholesteatoma
Source: Sci Rep. 2022 Nov 19;12:19905. doi: 10.1038/s41598-022-22072-9 (PMC9675863; doi:10.1038/s41598-022-22072-9)
Supplement: Supplementary file 2 — Supplementary Information 2. [file 41598_2022_22072_MOESM2_ESM.zip › Data/ABR-57-6]

:RUN-6	LEVEL SWEEP	TEMP:NaN	6/11/2018	12:19 PM	NaNHR:
:SW EAR: R	SW FREQ: 32.00	# AVERAGES: 512	REP RATE (/sec): 40	DRIVER: RS Tweeter	SAMPLE (�sec): 40	
:NOTES-
:CHAMBER-CH4B-PXI
:CFTS Version: V2.7.2 (R850)
:LEVELS:20;25;30;35;40;45;50;55;60;65;70;75;80;
:DATA
  0.034386	 -0.000338	  0.020005	 -0.001845	  0.025832	  0.079534	  0.004226	 -0.053323	 -0.008791	  0.041207	 -0.012232	 -0.025570	 -0.104260
  0.026728	  0.009546	  0.039906	  0.007500	  0.022364	  0.070199	 -0.005436	 -0.046923	 -0.026940	  0.007967	 -0.029720	  0.017199	 -0.081135
  0.024238	 -0.000632	  0.042147	  0.016003	  0.020215	  0.043364	  0.007507	 -0.023793	 -0.061593	 -0.018920	 -0.049980	  0.013132	 -0.083828
  0.013146	  0.013402	  0.043784	  0.026551	  0.018057	  0.031194	 -0.016591	  0.001051	 -0.058548	 -0.025712	 -0.043555	 -0.029128	 -0.080335
 -0.006060	  0.008648	  0.042413	  0.010987	  0.035479	  0.045625	 -0.031837	  0.037780	 -0.102072	 -0.038858	 -0.039848	 -0.052648	 -0.061940
  0.012713	  0.011138	  0.047191	  0.004085	  0.021653	  0.051823	  0.006720	  0.007781	 -0.095378	 -0.031406	 -0.062122	 -0.075090	 -0.092172
  0.026564	  0.036141	  0.017805	 -0.010636	 -0.003388	  0.064446	  0.000959	 -0.010696	 -0.073268	  0.003402	 -0.071732	 -0.076651	 -0.092486
  0.061044	  0.050851	  0.006377	  0.007580	 -0.040057	  0.027490	  0.019532	  0.002767	 -0.086878	  0.016679	 -0.047107	 -0.086978	 -0.053269
  0.037201	  0.041128	  0.000157	  0.027452	 -0.045914	 -0.001216	  0.027725	 -0.007805	 -0.069511	  0.012299	 -0.045084	 -0.059824	 -0.038609
  0.024762	  0.029419	 -0.001175	  0.019320	 -0.059028	 -0.027323	  0.029123	 -0.025940	 -0.032161	  0.005191	 -0.057515	 -0.043463	  0.001296
  0.029983	  0.004347	 -0.023082	  0.012021	 -0.030028	 -0.036392	  0.005143	 -0.012062	  0.006646	 -0.014011	 -0.017496	 -0.041677	  0.037989
  0.001435	 -0.013054	 -0.048515	  0.038345	 -0.022707	 -0.062452	 -0.011507	  0.006077	  0.045141	 -0.017278	 -0.006466	 -0.055363	  0.022824
 -0.033438	 -0.034357	 -0.045067	  0.023905	 -0.035261	 -0.053381	 -0.002476	  0.002488	  0.028075	 -0.004790	  0.018705	 -0.046345	  0.027195
 -0.044260	 -0.035599	 -0.043831	 -0.008222	 -0.026486	 -0.047845	  0.018080	 -0.004930	  0.024050	  0.003994	  0.001139	 -0.000524	  0.024165
 -0.029364	 -0.037333	 -0.039698	 -0.026754	 -0.035416	 -0.045756	  0.033924	 -0.006693	  0.068032	  0.021569	  0.013893	  0.024536	  0.047457
 -0.010048	 -0.021472	 -0.012841	 -0.033753	 -0.004398	  0.000084	  0.018784	  0.002668	  0.120808	 -0.000470	  0.043039	  0.067514	  0.102972
 -0.037717	 -0.023384	 -0.002850	 -0.036989	  0.029196	 -0.001365	 -0.004713	  0.008840	  0.102172	 -0.023166	  0.082997	  0.101447	  0.099194
 -0.037218	 -0.035255	  0.002219	 -0.028096	  0.036573	 -0.039947	 -0.037629	  0.028361	  0.054207	  0.009945	  0.078562	  0.114678	  0.108526
 -0.035081	 -0.016256	  0.002210	 -0.023346	  0.057579	 -0.051755	 -0.034715	  0.045176	  0.072282	  0.023027	  0.120806	  0.122611	  0.106816
 -0.059015	  0.013061	 -0.047154	 -0.024108	  0.035735	 -0.046329	 -0.026819	  0.049175	  0.093725	  0.029331	  0.123717	  0.132142	  0.109600
 -0.067205	  0.020432	 -0.035678	 -0.049018	  0.009165	 -0.043869	 -0.031227	  0.053000	  0.086719	  0.084874	  0.079905	  0.106287	  0.136550
 -0.052317	  0.021364	  0.014545	 -0.042234	  0.002456	 -0.043908	 -0.022110	  0.039275	  0.065484	  0.106148	  0.088202	  0.077729	  0.162855
 -0.041530	  0.016363	 -0.003990	 -0.032767	  0.022655	 -0.044281	 -0.018461	  0.037967	  0.056545	  0.111394	  0.086012	  0.102358	  0.145791
 -0.055619	  0.061609	  0.027749	 -0.059181	  0.060049	 -0.064814	  0.004161	 -0.013889	  0.048954	  0.121345	  0.109792	  0.110175	  0.151788
 -0.054407	  0.071862	  0.033550	 -0.078736	  0.049194	 -0.075133	 -0.007160	 -0.024862	  0.070240	  0.117538	  0.120162	  0.159327	  0.170138
 -0.048667	  0.052016	  0.030805	 -0.077652	  0.025225	 -0.018537	 -0.012999	  0.006001	  0.088418	  0.096017	  0.165049	  0.222423	  0.226376
 -0.050359	  0.040870	  0.046266	 -0.057128	  0.014391	  0.003719	 -0.003568	  0.030747	  0.134253	  0.139994	  0.246067	  0.284461	  0.323806
 -0.037913	  0.031186	  0.044107	 -0.029545	  0.033583	  0.017458	 -0.012961	  0.075758	  0.196996	  0.230622	  0.313143	  0.335494	  0.411604
 -0.035129	  0.056611	  0.043700	 -0.047041	 -0.013558	  0.021247	  0.011242	  0.110694	  0.246422	  0.293222	  0.394524	  0.369499	  0.466556
 -0.023687	  0.048333	  0.021413	 -0.084274	 -0.027125	  0.036143	  0.042977	  0.167831	  0.278908	  0.384370	  0.446628	  0.384623	  0.516818
 -0.014357	  0.050919	  0.037826	 -0.098684	 -0.036497	  0.038836	  0.110767	  0.231528	  0.318138	  0.425288	  0.399603	  0.380729	  0.542421
 -0.032252	  0.084507	  0.024566	 -0.100876	 -0.004158	  0.069717	  0.165721	  0.285304	  0.324241	  0.417044	  0.342326	  0.346955	  0.500042
 -0.041445	  0.079081	  0.015366	 -0.106011	  0.033048	  0.131625	  0.221956	  0.316141	  0.315765	  0.384126	  0.279611	  0.277930	  0.427926
 -0.057240	  0.059776	  0.001869	 -0.097602	  0.059159	  0.135686	  0.215882	  0.313241	  0.272743	  0.341517	  0.210842	  0.202514	  0.316091
 -0.081481	  0.063157	  0.013714	 -0.086948	  0.053328	  0.107236	  0.211455	  0.261493	  0.208709	  0.270127	  0.138372	  0.116865	  0.179057
 -0.079076	  0.091198	  0.033165	 -0.056726	  0.037940	  0.066374	  0.192783	  0.203962	  0.157122	  0.149353	  0.076823	  0.012533	  0.032731
 -0.031511	  0.104683	  0.034742	 -0.046813	  0.072600	  0.011688	  0.152791	  0.157422	  0.121675	  0.048224	  0.023401	 -0.031810	 -0.074879
 -0.012466	  0.091345	  0.015529	 -0.059741	  0.074369	 -0.011184	  0.086612	  0.072005	  0.059703	 -0.024279	 -0.027956	 -0.036906	 -0.133112
 -0.028768	  0.091464	 -0.020602	 -0.064409	  0.060687	 -0.019829	 -0.005530	 -0.015064	 -0.011008	 -0.044059	 -0.067328	 -0.075826	 -0.154441
 -0.019428	  0.095151	 -0.028350	 -0.096595	 -0.000178	 -0.061967	 -0.034322	 -0.027782	 -0.036990	 -0.075958	 -0.098151	 -0.154953	 -0.161264
 -0.016743	  0.077134	  0.009496	 -0.145125	 -0.049219	 -0.090947	 -0.074458	 -0.024384	 -0.061120	 -0.093021	 -0.093911	 -0.180984	 -0.217908
 -0.016896	  0.058567	  0.028363	 -0.155266	 -0.080346	 -0.120774	 -0.131482	 -0.012035	 -0.092465	 -0.075466	 -0.092866	 -0.181523	 -0.290325
 -0.002480	  0.067551	  0.015929	 -0.164729	 -0.109315	 -0.124622	 -0.135122	 -0.020174	 -0.106400	 -0.067058	 -0.134714	 -0.169811	 -0.268178
 -0.012695	  0.052868	 -0.011943	 -0.178762	 -0.116521	 -0.116253	 -0.074540	 -0.017480	 -0.109792	 -0.080940	 -0.144918	 -0.165651	 -0.218215
 -0.035211	  0.047123	 -0.040904	 -0.188583	 -0.101880	 -0.097577	 -0.041008	 -0.004417	 -0.092175	 -0.099928	 -0.125787	 -0.146892	 -0.127945
 -0.045185	  0.061909	 -0.044171	 -0.225268	 -0.098147	 -0.098765	 -0.041976	  0.028439	 -0.043569	 -0.031489	 -0.060267	 -0.076704	 -0.058091
 -0.058407	  0.089746	 -0.052659	 -0.264425	 -0.114247	 -0.128232	 -0.022935	  0.050847	  0.000887	  0.042089	  0.049563	  0.003746	  0.011158
 -0.113167	  0.107541	 -0.074069	 -0.280387	 -0.124442	 -0.137334	 -0.071401	  0.062860	  0.034083	  0.086707	  0.134668	  0.084165	  0.118787
 -0.115100	  0.100131	 -0.069065	 -0.262646	 -0.092909	 -0.107302	 -0.058445	  0.095460	  0.073987	  0.122177	  0.197854	  0.154582	  0.170762
 -0.095440	  0.099585	 -0.060387	 -0.243119	 -0.040862	 -0.082281	  0.004961	  0.126002	  0.132585	  0.183851	  0.255670	  0.202086	  0.153235
 -0.114166	  0.100427	 -0.075946	 -0.229835	 -0.029653	 -0.028054	  0.055922	  0.175910	  0.179676	  0.237937	  0.277617	  0.164427	  0.154886
 -0.091129	  0.104565	 -0.076546	 -0.215568	 -0.070296	  0.006143	  0.067302	  0.229631	  0.234956	  0.226088	  0.277986	  0.137617	  0.169786
 -0.081124	  0.073905	 -0.059702	 -0.207176	 -0.060855	  0.031009	  0.047369	  0.258306	  0.230177	  0.182314	  0.233337	  0.130315	  0.150118
 -0.055039	  0.047947	 -0.027219	 -0.192686	 -0.032045	  0.049075	  0.050233	  0.214824	  0.200286	  0.151837	  0.167934	  0.074392	  0.098877
 -0.069237	  0.077251	 -0.024173	 -0.152122	 -0.012383	  0.053774	  0.059654	  0.165752	  0.163190	  0.146589	  0.152560	  0.033450	  0.079508
 -0.069778	  0.116213	 -0.027071	 -0.127510	  0.004402	  0.040411	  0.066864	  0.119321	  0.111453	  0.144323	  0.194576	  0.007084	  0.060138
 -0.058118	  0.112275	 -0.025820	 -0.112376	  0.012853	 -0.019380	  0.022568	  0.077943	  0.124275	  0.124969	  0.201331	 -0.024729	  0.039310
 -0.075971	  0.101662	  0.007026	 -0.121609	 -0.041110	 -0.054633	  0.013171	  0.080379	  0.118246	  0.128115	  0.179260	 -0.036786	  0.004698
 -0.058745	  0.078266	  0.026443	 -0.111659	 -0.093175	 -0.052438	 -0.002026	  0.105516	  0.120079	  0.134206	  0.213292	 -0.033590	  0.003794
 -0.062437	  0.043329	  0.053097	 -0.107020	 -0.084420	 -0.035150	 -0.016910	  0.059098	  0.129241	  0.114122	  0.220274	 -0.072668	 -0.019142
 -0.052237	 -0.004254	  0.056584	 -0.121435	 -0.104150	 -0.057503	 -0.017967	  0.075223	  0.118619	  0.082844	  0.184495	 -0.110160	 -0.035129
 -0.044816	 -0.002881	  0.033266	 -0.163111	 -0.091023	 -0.042425	 -0.007170	  0.090373	  0.076413	  0.098502	  0.154957	 -0.129869	 -0.034969
 -0.008904	  0.009304	  0.021288	 -0.195795	 -0.115945	 -0.007029	 -0.016837	  0.100170	  0.035563	  0.072977	  0.171202	 -0.120913	 -0.045757
 -0.007523	  0.009227	  0.004676	 -0.216492	 -0.105034	 -0.012719	 -0.014330	  0.103931	  0.054537	  0.026882	  0.158202	 -0.098689	 -0.063454
 -0.055225	  0.009765	  0.027667	 -0.201677	 -0.090499	  0.006796	 -0.030466	  0.071373	  0.067406	  0.023525	  0.152777	 -0.102162	 -0.112994
 -0.049363	  0.009663	  0.031765	 -0.211517	 -0.066748	  0.018924	 -0.023703	  0.041173	  0.083671	 -0.016245	  0.158341	 -0.103395	 -0.133590
 -0.033523	  0.015074	  0.000334	 -0.216265	 -0.070031	 -0.018562	 -0.023295	  0.055542	  0.085475	 -0.038015	  0.128111	 -0.106287	 -0.092353
 -0.072796	  0.026853	 -0.003116	 -0.232570	 -0.104513	 -0.067172	 -0.034223	  0.058497	  0.068364	 -0.020228	  0.109587	 -0.126963	 -0.007636
 -0.059492	  0.036070	  0.007516	 -0.250882	 -0.103278	 -0.116391	 -0.064567	  0.043905	  0.026348	 -0.021401	  0.117456	 -0.129296	  0.023036
 -0.050102	  0.030489	  0.003986	 -0.254330	 -0.062876	 -0.129959	 -0.093106	  0.011948	  0.026429	 -0.049254	  0.115069	 -0.115312	  0.029609
 -0.054964	  0.022523	  0.010993	 -0.247947	 -0.028358	 -0.147734	 -0.094613	 -0.012764	  0.043637	 -0.038804	  0.128428	 -0.106655	  0.041260
 -0.040179	  0.028350	  0.040143	 -0.235436	 -0.042152	 -0.132199	 -0.097988	  0.030291	  0.088124	 -0.028952	  0.176338	 -0.064365	  0.073518
 -0.038789	  0.020359	  0.050856	 -0.218451	 -0.036286	 -0.138625	 -0.071227	  0.072555	  0.097906	 -0.023104	  0.220953	 -0.024370	  0.119905
 -0.031183	 -0.002396	  0.037527	 -0.227657	 -0.049524	 -0.111174	 -0.036413	  0.094207	  0.125492	  0.023652	  0.242572	 -0.002555	  0.144207
 -0.051595	  0.003785	  0.035385	 -0.215697	 -0.048492	 -0.080894	 -0.003751	  0.102368	  0.159234	  0.065214	  0.232655	  0.031203	  0.162845
 -0.036223	  0.012976	  0.040992	 -0.207360	 -0.047818	 -0.051195	  0.017351	  0.083890	  0.185618	  0.085632	  0.180285	  0.043252	  0.137356
 -0.042680	  0.011787	  0.036013	 -0.212780	 -0.024224	 -0.053327	  0.027446	  0.110618	  0.226308	  0.133401	  0.214025	  0.054834	  0.117756
 -0.060199	 -0.002641	  0.056796	 -0.196513	 -0.025995	 -0.025932	  0.064088	  0.159659	  0.261745	  0.175995	  0.238624	  0.064003	  0.136986
 -0.075108	  0.024293	  0.087545	 -0.209628	 -0.016799	 -0.028612	  0.071609	  0.196911	  0.281999	  0.164044	  0.209407	  0.038617	  0.128626
 -0.084965	  0.022640	  0.075355	 -0.227186	  0.001186	  0.008621	  0.082707	  0.229828	  0.272543	  0.164694	  0.209377	  0.025568	  0.120803
 -0.078986	  0.036513	  0.065765	 -0.218924	  0.003112	  0.033214	  0.084015	  0.228165	  0.268305	  0.140599	  0.183149	  0.022513	  0.080700
 -0.044686	  0.033088	  0.102257	 -0.202663	 -0.001495	  0.071351	  0.085910	  0.245557	  0.268096	  0.126084	  0.154739	  0.038824	  0.077465
 -0.051633	  0.054494	  0.106953	 -0.205181	  0.004625	  0.112172	  0.117069	  0.260642	  0.248874	  0.102771	  0.155563	  0.017113	  0.124320
 -0.044141	  0.067141	  0.105563	 -0.194699	  0.015074	  0.109002	  0.124570	  0.222790	  0.174946	  0.078476	  0.157553	  0.020157	  0.152603
 -0.027648	  0.055210	  0.138059	 -0.208380	  0.023686	  0.129931	  0.104440	  0.204850	  0.139062	  0.113969	  0.192075	  0.026226	  0.168671
 -0.010072	  0.049974	  0.146951	 -0.212158	  0.047662	  0.128220	  0.065160	  0.174670	  0.137941	  0.158018	  0.200437	  0.019993	  0.218135
 -0.021823	  0.071030	  0.161456	 -0.206024	  0.047655	  0.109284	  0.058460	  0.121054	  0.155958	  0.146852	  0.206021	  0.044724	  0.245135
 -0.035707	  0.070737	  0.138284	 -0.193839	  0.028683	  0.046064	  0.047376	  0.080489	  0.154112	  0.113780	  0.233008	  0.082697	  0.244264
 -0.040050	  0.044604	  0.120856	 -0.203736	  0.031106	  0.017917	  0.078295	  0.070078	  0.159312	  0.104537	  0.239593	  0.130920	  0.288124
 -0.034680	  0.040389	  0.117461	 -0.198826	  0.010995	 -0.007181	  0.083106	  0.091541	  0.170936	  0.124798	  0.256134	  0.139874	  0.281954
 -0.007578	  0.059335	  0.094819	 -0.209213	  0.012548	 -0.035677	  0.038149	  0.126042	  0.190721	  0.151119	  0.257858	  0.157867	  0.323399
 -0.006603	  0.045903	  0.107651	 -0.251608	 -0.014450	 -0.022884	  0.064928	  0.144077	  0.200385	  0.175207	  0.277527	  0.199054	  0.372995
 -0.013966	  0.021886	  0.136000	 -0.238189	 -0.007094	 -0.030811	  0.077755	  0.159528	  0.196477	  0.174104	  0.304803	  0.209485	  0.375928
  0.005412	  0.011271	  0.131028	 -0.232244	  0.002203	 -0.032754	  0.103070	  0.174203	  0.226276	  0.151056	  0.366526	  0.198265	  0.357446
 -0.000254	 -0.006373	  0.139241	 -0.211996	  0.015614	 -0.039895	  0.087045	  0.170624	  0.275699	  0.166184	  0.397596	  0.195155	  0.339311
  0.004542	  0.002932	  0.153608	 -0.182189	  0.020527	 -0.037059	  0.065184	  0.190296	  0.297698	  0.193804	  0.383488	  0.200217	  0.314430
  0.019172	 -0.013639	  0.161558	 -0.160346	  0.038694	 -0.010418	  0.071015	  0.199815	  0.308214	  0.177376	  0.398562	  0.163376	  0.297327
  0.002126	  0.012847	  0.176268	 -0.149104	  0.064052	  0.012080	  0.104434	  0.193940	  0.319034	  0.195610	  0.390429	  0.149120	  0.280231
  0.005927	  0.030015	  0.154484	 -0.162068	  0.067195	  0.042350	  0.142504	  0.153322	  0.275831	  0.189661	  0.381936	  0.157117	  0.260140
  0.002009	  0.043291	  0.144223	 -0.170685	  0.078940	  0.066445	  0.162921	  0.143892	  0.246846	  0.187566	  0.343077	  0.163644	  0.251223
  0.010824	  0.020755	  0.171983	 -0.180476	  0.091108	  0.105565	  0.185644	  0.132857	  0.265020	  0.185187	  0.325240	  0.147073	  0.254917
  0.026245	  0.037294	  0.165509	 -0.202856	  0.100021	  0.092127	  0.212903	  0.131349	  0.288327	  0.150835	  0.315522	  0.121275	  0.224478
  0.017841	  0.056768	  0.165354	 -0.201097	  0.108728	  0.130294	  0.184282	  0.142245	  0.265181	  0.131582	  0.317337	  0.093578	  0.220306
  0.030938	  0.034035	  0.173666	 -0.183745	  0.118153	  0.144193	  0.202629	  0.147427	  0.222517	  0.141087	  0.296638	  0.098003	  0.176011
  0.038877	  0.050951	  0.180488	 -0.165876	  0.124778	  0.150098	  0.186044	  0.124279	  0.210513	  0.115712	  0.289311	  0.098884	  0.127556
  0.041265	  0.054778	  0.199554	 -0.170612	  0.102269	  0.144888	  0.184237	  0.132718	  0.205705	  0.082688	  0.297334	  0.086400	  0.096001
  0.050523	  0.065563	  0.202020	 -0.171367	  0.085927	  0.122827	  0.142962	  0.146334	  0.187313	  0.100798	  0.305152	  0.061647	  0.082394
  0.033697	  0.055343	  0.220483	 -0.177266	  0.090479	  0.147421	  0.117144	  0.140367	  0.163673	  0.083416	  0.293200	 -0.015379	  0.065798
  0.021112	  0.061108	  0.222059	 -0.199551	  0.093097	  0.156231	  0.081586	  0.127801	  0.146475	  0.083480	  0.246934	 -0.056141	  0.016399
  0.017568	  0.059899	  0.220050	 -0.227923	  0.073042	  0.130632	  0.053846	  0.098891	  0.147631	  0.027965	  0.192510	 -0.105149	  0.004539
  0.029018	  0.047069	  0.206105	 -0.188345	  0.072603	  0.089728	  0.062060	  0.073227	  0.141664	 -0.021450	  0.193724	 -0.148505	  0.002911
  0.039790	  0.039213	  0.217009	 -0.152124	  0.057173	  0.106168	  0.026056	  0.065823	  0.133983	 -0.057760	  0.182965	 -0.188095	 -0.007967
  0.005112	  0.028988	  0.226318	 -0.154083	  0.065560	  0.113667	 -0.011156	  0.048509	  0.115249	 -0.074322	  0.151335	 -0.198706	 -0.025480
  0.021976	  0.025137	  0.245947	 -0.175041	  0.056160	  0.093407	 -0.062313	  0.005358	  0.126303	 -0.059226	  0.131672	 -0.207842	 -0.001155
  0.059757	  0.014865	  0.243340	 -0.180756	  0.061689	  0.070570	 -0.081903	 -0.070669	  0.158622	 -0.054480	  0.123400	 -0.214324	 -0.009702
  0.044162	  0.003759	  0.197432	 -0.184727	  0.098555	  0.058858	 -0.089435	 -0.122865	  0.166879	 -0.068551	  0.138410	 -0.231301	 -0.053504
  0.059783	  0.021222	  0.208409	 -0.196764	  0.048079	  0.043416	 -0.064807	 -0.109166	  0.141572	 -0.044763	  0.152888	 -0.242181	 -0.059993
  0.069101	  0.026575	  0.235298	 -0.212953	  0.017483	  0.007177	 -0.066645	 -0.113563	  0.102409	 -0.036888	  0.129725	 -0.251890	 -0.057605
  0.086624	  0.001555	  0.227817	 -0.245071	 -0.026131	 -0.028330	 -0.104288	 -0.132499	  0.097789	 -0.020155	  0.110139	 -0.274696	 -0.070770
  0.051607	  0.014463	  0.192916	 -0.257539	 -0.028529	 -0.046152	 -0.135562	 -0.137111	  0.069390	 -0.015831	  0.109468	 -0.265814	 -0.081591
  0.048692	  0.020508	  0.192633	 -0.247925	 -0.014963	 -0.066331	 -0.122792	 -0.126582	  0.075137	 -0.042385	  0.099428	 -0.291613	 -0.111915
  0.079600	  0.012422	  0.184807	 -0.229903	  0.007810	 -0.077190	 -0.115060	 -0.118387	  0.071420	 -0.039287	  0.078867	 -0.341291	 -0.125163
  0.078876	  0.019573	  0.182215	 -0.208398	 -0.008092	 -0.101883	 -0.121303	 -0.095483	  0.076969	 -0.069007	  0.059870	 -0.304192	 -0.131314
  0.082161	  0.008588	  0.167893	 -0.177427	 -0.013227	 -0.120463	 -0.099248	 -0.086239	  0.077572	 -0.098481	  0.065492	 -0.325770	 -0.136098
  0.074984	  0.001101	  0.156932	 -0.180316	 -0.002847	 -0.121440	 -0.099728	 -0.101762	  0.127148	 -0.125881	  0.050391	 -0.362915	 -0.155977
  0.095962	 -0.017914	  0.141550	 -0.190268	 -0.010507	 -0.117369	 -0.131811	 -0.092632	  0.130113	 -0.117855	  0.051714	 -0.365923	 -0.191491
  0.105006	 -0.029009	  0.117462	 -0.178648	 -0.079339	 -0.139782	 -0.099650	 -0.080875	  0.097894	 -0.102945	  0.059808	 -0.390369	 -0.225268
  0.109744	  0.000027	  0.119881	 -0.186726	 -0.091617	 -0.166772	 -0.077777	 -0.071128	  0.090593	 -0.086358	  0.046346	 -0.408851	 -0.268685
  0.112636	  0.028592	  0.137852	 -0.199155	 -0.099881	 -0.156740	 -0.063797	 -0.036294	  0.086740	 -0.112493	  0.040627	 -0.443913	 -0.326672
  0.108080	  0.043871	  0.154469	 -0.220269	 -0.110607	 -0.130604	 -0.058492	  0.008337	  0.100247	 -0.124639	  0.014426	 -0.458440	 -0.365387
  0.081797	  0.047212	  0.123465	 -0.253353	 -0.115687	 -0.119949	 -0.026509	 -0.021284	  0.065259	 -0.119287	 -0.048191	 -0.480445	 -0.360399
  0.065180	  0.035129	  0.136066	 -0.262805	 -0.117074	 -0.090453	  0.009015	 -0.026960	  0.058387	 -0.162841	 -0.115938	 -0.544989	 -0.354324
  0.068924	  0.011191	  0.135998	 -0.220353	 -0.099219	 -0.102149	  0.055658	 -0.045727	  0.015705	 -0.213639	 -0.156088	 -0.568724	 -0.387071
  0.098489	  0.010361	  0.152190	 -0.165557	 -0.092678	 -0.088892	  0.040877	 -0.056657	  0.032486	 -0.258447	 -0.177123	 -0.603987	 -0.412488
  0.105598	  0.000802	  0.147056	 -0.160630	 -0.087963	 -0.064332	  0.037219	 -0.112847	  0.025921	 -0.271399	 -0.191349	 -0.604979	 -0.405085
  0.098701	 -0.006718	  0.155310	 -0.192468	 -0.059512	 -0.056961	  0.072846	 -0.172249	 -0.012774	 -0.301554	 -0.231522	 -0.623690	 -0.404987
  0.126487	 -0.005112	  0.135545	 -0.157923	 -0.036783	 -0.067354	  0.061973	 -0.192969	 -0.106934	 -0.333736	 -0.243653	 -0.632796	 -0.421216
  0.103214	  0.001594	  0.146854	 -0.125977	 -0.015304	 -0.101467	  0.017634	 -0.218516	 -0.160874	 -0.361781	 -0.231556	 -0.639628	 -0.422565
  0.084052	 -0.006133	  0.154096	 -0.101513	 -0.005519	 -0.119354	 -0.039684	 -0.204360	 -0.165252	 -0.388834	 -0.225521	 -0.609316	 -0.449871
  0.063499	  0.001385	  0.142724	 -0.108714	 -0.013474	 -0.130813	 -0.077162	 -0.183672	 -0.177627	 -0.436229	 -0.244713	 -0.586579	 -0.461200
  0.071245	 -0.016952	  0.134656	 -0.138738	 -0.037415	 -0.122509	 -0.103236	 -0.202910	 -0.172323	 -0.446154	 -0.277907	 -0.600139	 -0.402959
  0.066004	 -0.028891	  0.128341	 -0.159364	 -0.030261	 -0.139703	 -0.106997	 -0.242542	 -0.175183	 -0.440885	 -0.294951	 -0.578234	 -0.370143
  0.073989	 -0.007491	  0.147072	 -0.169795	 -0.025241	 -0.171896	 -0.107751	 -0.301457	 -0.178803	 -0.459544	 -0.282491	 -0.578536	 -0.356460
  0.075155	  0.008627	  0.167781	 -0.180662	 -0.064269	 -0.178634	 -0.130163	 -0.335292	 -0.192516	 -0.458758	 -0.273342	 -0.575321	 -0.346178
  0.092990	 -0.026770	  0.183799	 -0.216890	 -0.089511	 -0.165864	 -0.154642	 -0.350039	 -0.220964	 -0.444000	 -0.260042	 -0.560636	 -0.316333
  0.092374	 -0.064461	  0.152800	 -0.196685	 -0.091946	 -0.206243	 -0.145436	 -0.340510	 -0.218338	 -0.442190	 -0.235633	 -0.553512	 -0.318995
  0.061653	 -0.063459	  0.182167	 -0.222446	 -0.112993	 -0.246762	 -0.160444	 -0.319581	 -0.202929	 -0.418146	 -0.183521	 -0.509056	 -0.336270
  0.071723	 -0.061203	  0.208553	 -0.229054	 -0.158605	 -0.245349	 -0.167055	 -0.313801	 -0.192310	 -0.420622	 -0.144259	 -0.481847	 -0.308507
  0.027977	 -0.078569	  0.218450	 -0.201600	 -0.174476	 -0.250674	 -0.147836	 -0.307842	 -0.186119	 -0.396507	 -0.128629	 -0.439293	 -0.245147
  0.045585	 -0.110194	  0.193633	 -0.192903	 -0.181955	 -0.219587	 -0.155583	 -0.265792	 -0.168113	 -0.367459	 -0.105225	 -0.393277	 -0.166575
  0.060656	 -0.081770	  0.215066	 -0.205543	 -0.192378	 -0.198977	 -0.149941	 -0.255878	 -0.152126	 -0.301589	 -0.071546	 -0.387276	 -0.145232
  0.052925	 -0.072728	  0.256942	 -0.186072	 -0.210584	 -0.167265	 -0.144569	 -0.251258	 -0.107422	 -0.283915	 -0.058307	 -0.370017	 -0.141729
  0.042624	 -0.079015	  0.226708	 -0.141539	 -0.217952	 -0.151662	 -0.146851	 -0.201126	 -0.073079	 -0.260630	 -0.037389	 -0.344486	 -0.146700
  0.054729	 -0.096275	  0.207353	 -0.126058	 -0.201973	 -0.139039	 -0.133686	 -0.160735	 -0.020749	 -0.228801	  0.009697	 -0.311374	 -0.119955
  0.063301	 -0.098005	  0.200131	 -0.113996	 -0.177773	 -0.148744	 -0.069743	 -0.138185	  0.010050	 -0.204551	  0.016223	 -0.276890	 -0.079525
  0.095451	 -0.078441	  0.206240	 -0.124099	 -0.171844	 -0.133655	 -0.042774	 -0.113847	  0.044328	 -0.196323	  0.013702	 -0.243502	 -0.026012
  0.125123	 -0.057226	  0.193008	 -0.140945	 -0.148922	 -0.117145	 -0.023656	 -0.079746	  0.069494	 -0.171729	  0.023906	 -0.218391	  0.004759
  0.123991	 -0.074594	  0.182868	 -0.112971	 -0.078972	 -0.115258	 -0.017089	 -0.071100	  0.053363	 -0.182953	  0.022211	 -0.194735	  0.019371
  0.105047	 -0.063230	  0.174650	 -0.131731	 -0.065736	 -0.133590	 -0.025216	 -0.097107	  0.065997	 -0.178116	  0.049134	 -0.161556	  0.062732
  0.118929	 -0.041168	  0.194013	 -0.127901	 -0.064046	 -0.131408	  0.018347	 -0.102394	  0.060371	 -0.140971	  0.079465	 -0.109400	  0.089404
  0.115241	 -0.056128	  0.196186	 -0.129909	 -0.069514	 -0.148281	  0.042889	 -0.119197	  0.077450	 -0.128455	  0.099306	 -0.093621	  0.059782
  0.103325	 -0.072050	  0.192436	 -0.127464	 -0.061164	 -0.111829	  0.055803	 -0.138343	  0.125086	 -0.137498	  0.093393	 -0.096070	  0.044050
  0.099204	 -0.090273	  0.145681	 -0.133224	 -0.079323	 -0.092145	  0.068116	 -0.122351	  0.135134	 -0.138935	  0.097803	 -0.101939	  0.018347
  0.103909	 -0.105765	  0.146776	 -0.145224	 -0.072355	 -0.091717	  0.051012	 -0.086268	  0.106854	 -0.180997	  0.115382	 -0.119727	 -0.020188
  0.078427	 -0.132270	  0.135655	 -0.160510	 -0.071863	 -0.084607	  0.051518	 -0.085025	  0.100901	 -0.215066	  0.143380	 -0.147608	 -0.055219
  0.043228	 -0.085137	  0.132574	 -0.151766	 -0.064215	 -0.081588	  0.048525	 -0.124149	  0.093990	 -0.229633	  0.170446	 -0.171525	 -0.079120
  0.075702	 -0.099325	  0.120214	 -0.104836	 -0.020309	 -0.083268	  0.034839	 -0.130871	  0.085736	 -0.255862	  0.167882	 -0.160078	 -0.068536
  0.069257	 -0.131567	  0.126338	 -0.086431	 -0.019963	 -0.096011	  0.007460	 -0.112422	  0.121145	 -0.264203	  0.157538	 -0.154716	 -0.065326
  0.051959	 -0.139456	  0.156042	 -0.108782	 -0.019127	 -0.133852	  0.037755	 -0.108152	  0.090218	 -0.272413	  0.135768	 -0.170899	 -0.072842
  0.050121	 -0.105347	  0.139957	 -0.093075	 -0.041702	 -0.158279	  0.045739	 -0.099763	  0.065226	 -0.243615	  0.068408	 -0.176835	 -0.067491
  0.025722	 -0.113238	  0.133423	 -0.073650	 -0.072933	 -0.166524	  0.050102	 -0.086584	  0.063267	 -0.226802	  0.042035	 -0.206778	 -0.079562
  0.028653	 -0.123712	  0.128735	 -0.053633	 -0.050673	 -0.187947	  0.036140	 -0.092110	  0.085424	 -0.212921	  0.028486	 -0.220660	 -0.060099
  0.062188	 -0.101221	  0.149571	 -0.044423	 -0.041242	 -0.182100	  0.025924	 -0.113312	  0.110001	 -0.202459	  0.038373	 -0.211755	 -0.043473
  0.075407	 -0.070052	  0.142421	 -0.044274	 -0.050292	 -0.173524	  0.024883	 -0.116306	  0.112863	 -0.210865	  0.065585	 -0.166250	 -0.052635
  0.096026	 -0.073771	  0.084228	 -0.034473	 -0.065242	 -0.177610	  0.007557	 -0.073524	  0.126182	 -0.210566	  0.065783	 -0.142460	 -0.048040
  0.113489	 -0.099685	  0.069732	 -0.034575	 -0.077840	 -0.163268	 -0.030457	 -0.077426	  0.089003	 -0.215547	  0.049149	 -0.115595	 -0.029414
  0.095545	 -0.114755	  0.055085	 -0.028596	 -0.088331	 -0.176515	 -0.054343	 -0.106744	  0.098147	 -0.196816	  0.081580	 -0.104170	 -0.037141
  0.065485	 -0.109235	  0.064730	 -0.048884	 -0.066283	 -0.140946	  0.001312	 -0.151467	  0.106349	 -0.196965	  0.067592	 -0.086311	 -0.032333
  0.042606	 -0.091270	  0.073121	 -0.065392	 -0.100797	 -0.128016	  0.039983	 -0.150377	  0.069994	 -0.170279	  0.064190	 -0.089230	 -0.044650
  0.048929	 -0.099860	  0.083070	 -0.087451	 -0.062966	 -0.119771	  0.052576	 -0.100051	  0.076419	 -0.116846	  0.076002	 -0.075158	 -0.007912
  0.054274	 -0.092397	  0.077521	 -0.118933	 -0.049523	 -0.115017	  0.076775	 -0.078151	  0.090228	 -0.095354	  0.071363	 -0.053980	  0.010545
  0.069769	 -0.085755	  0.089441	 -0.106212	 -0.057147	 -0.144073	  0.139656	 -0.086760	  0.097429	 -0.087920	  0.067889	 -0.049186	 -0.005601
  0.068098	 -0.113086	  0.094280	 -0.100302	 -0.052207	 -0.103180	  0.132741	 -0.066249	  0.113675	 -0.097976	  0.075053	 -0.007694	 -0.012393
  0.059565	 -0.124390	  0.072590	 -0.105023	 -0.039591	 -0.100700	  0.116691	 -0.068148	  0.102194	 -0.084037	  0.061094	  0.010316	  0.003430
  0.039871	 -0.136676	  0.078800	 -0.116247	 -0.043967	 -0.074536	  0.082962	 -0.080572	  0.091802	 -0.062459	  0.082996	  0.051011	  0.009678
  0.059607	 -0.159935	  0.073656	 -0.118683	 -0.035909	 -0.045819	  0.051411	 -0.058458	  0.104048	 -0.046179	  0.062192	  0.040983	  0.043574
  0.103215	 -0.151305	  0.029884	 -0.141044	 -0.039679	 -0.077579	  0.075443	 -0.040885	  0.079454	 -0.069380	  0.086947	  0.010328	  0.002654
  0.119151	 -0.134097	  0.040477	 -0.144966	 -0.043872	 -0.114335	  0.086459	 -0.050374	  0.098191	 -0.052650	  0.111544	  0.009225	 -0.055256
  0.104089	 -0.127414	  0.050230	 -0.112249	 -0.055816	 -0.143665	  0.079141	 -0.065167	  0.094586	 -0.048394	  0.112217	  0.023915	 -0.034576
  0.073465	 -0.106421	  0.028374	 -0.100899	 -0.044176	 -0.124183	  0.071184	 -0.029062	  0.094084	 -0.014704	  0.105144	  0.067059	  0.011346
  0.053112	 -0.115914	  0.051065	 -0.101300	  0.004196	 -0.109481	  0.083040	  0.010564	  0.100878	 -0.018858	  0.096449	  0.110905	 -0.004921
  0.026558	 -0.128241	  0.050948	 -0.128991	  0.005539	 -0.100151	  0.108009	 -0.008946	  0.106966	 -0.046896	  0.128355	  0.130500	 -0.007157
  0.061762	 -0.099326	  0.059405	 -0.147144	 -0.013709	 -0.062324	  0.108560	 -0.046309	  0.129623	 -0.024705	  0.137044	  0.092987	  0.012294
  0.035742	 -0.091077	  0.067453	 -0.110562	 -0.039629	 -0.040562	  0.130484	 -0.029151	  0.137670	 -0.016782	  0.123200	  0.070213	  0.023610
  0.010193	 -0.090189	  0.065641	 -0.114532	 -0.047070	 -0.048103	  0.141644	  0.005693	  0.087496	 -0.008698	  0.100558	  0.066129	  0.030013
  0.015953	 -0.115209	  0.035017	 -0.129229	 -0.041906	 -0.030044	  0.119246	  0.044307	  0.064119	  0.002507	  0.077756	  0.083952	  0.045598
  0.029172	 -0.128008	  0.030679	 -0.108102	 -0.046431	 -0.017492	  0.097575	  0.079203	  0.114601	  0.014853	  0.091868	  0.087016	  0.048454
  0.040288	 -0.121799	  0.057003	 -0.075568	 -0.051837	 -0.022044	  0.105372	  0.100300	  0.129582	  0.002965	  0.121278	  0.080582	  0.061424
  0.030512	 -0.117378	  0.050046	 -0.061680	 -0.032862	 -0.031632	  0.116407	  0.128329	  0.123195	 -0.012217	  0.119119	  0.093641	  0.078655
  0.042939	 -0.149979	  0.098980	 -0.039378	 -0.037639	 -0.049830	  0.104573	  0.142514	  0.116553	 -0.019234	  0.102724	  0.082896	  0.067420
  0.025402	 -0.198341	  0.098264	 -0.057957	 -0.045043	 -0.054307	  0.085564	  0.157695	  0.137114	  0.011986	  0.104784	  0.072615	  0.043007
  0.029298	 -0.217241	  0.094255	 -0.050419	 -0.039143	 -0.059188	  0.094404	  0.139704	  0.147431	  0.006482	  0.127540	  0.108641	  0.035754
  0.047884	 -0.194505	  0.092674	 -0.041791	 -0.009992	 -0.017367	  0.075591	  0.122829	  0.120190	  0.012217	  0.113064	  0.112730	  0.009789
  0.044257	 -0.180469	  0.089116	 -0.028174	 -0.005571	 -0.016901	  0.055473	  0.138996	  0.120410	  0.010571	  0.084250	  0.107484	  0.040996
  0.044354	 -0.154008	  0.092294	 -0.040502	  0.027066	 -0.030995	  0.029834	  0.125031	  0.107201	  0.006394	  0.074183	  0.092910	  0.053073
  0.040782	 -0.150555	  0.085391	 -0.027702	  0.031308	 -0.015699	  0.024877	  0.132745	  0.119264	  0.004971	  0.053446	  0.091828	  0.034445
  0.031106	 -0.163732	  0.101169	 -0.013109	  0.037949	 -0.033455	  0.041166	  0.111798	  0.101081	  0.016467	  0.097579	  0.080134	  0.055381
  0.028632	 -0.174191	  0.085483	 -0.043944	  0.059202	 -0.014730	  0.024118	  0.081340	  0.088485	  0.040737	  0.135673	  0.084901	  0.055418
  0.020404	 -0.173545	  0.074122	 -0.104556	  0.045181	 -0.026204	  0.051822	  0.083666	  0.108053	  0.037885	  0.119803	  0.097394	  0.054376
  0.029332	 -0.193758	  0.071672	 -0.125967	  0.017472	 -0.004354	  0.059576	  0.055391	  0.106372	  0.050772	  0.119985	  0.108045	  0.023869
  0.048745	 -0.171779	  0.087482	 -0.136233	 -0.001325	 -0.015768	  0.045833	  0.061340	  0.070273	  0.053749	  0.103721	  0.096878	  0.014067
  0.049496	 -0.143126	  0.085628	 -0.133917	 -0.004220	 -0.029897	  0.019557	  0.085485	  0.041054	  0.060575	  0.110561	  0.106161	  0.012374
  0.034252	  0.118288	 -0.011007	  0.043349	 -0.008737	 -0.058172	  0.016633	 -0.025240	  0.052655	  0.043193	  0.029102	 -0.019396	 -0.013356
  0.017996	  0.067605	  0.011118	  0.051266	 -0.028901	 -0.045124	  0.037155	 -0.040297	  0.029944	  0.046438	  0.034236	 -0.017919	 -0.008651
  0.014925	  0.042322	  0.030670	  0.058008	 -0.047336	 -0.030833	  0.034897	 -0.033527	  0.028713	  0.072520	  0.022186	 -0.065744	 -0.001474
  0.023015	 -0.007139	  0.021416	  0.077646	 -0.042610	 -0.011850	  0.003317	 -0.035159	  0.005584	  0.081196	 -0.015350	 -0.057744	 -0.019615
  0.046134	 -0.045640	  0.005582	  0.066959	 -0.060336	 -0.002940	 -0.021913	 -0.040004	  0.001369	  0.033763	 -0.030792	 -0.068170	 -0.029630
  0.031283	 -0.056353	  0.033012	  0.011514	 -0.014847	 -0.005334	 -0.033291	 -0.045512	  0.012676	 -0.003997	 -0.010835	 -0.074518	  0.029779
  0.052016	 -0.043781	  0.015641	  0.000297	 -0.010026	  0.014528	 -0.057076	 -0.054785	  0.024903	  0.001766	 -0.009487	 -0.091179	  0.034669
  0.050869	 -0.045271	  0.005005	 -0.023157	 -0.031232	  0.012123	 -0.052236	 -0.030516	  0.005877	 -0.013150	  0.011178	 -0.082838	  0.034358
  0.048336	 -0.033613	 -0.018704	 -0.025046	 -0.032025	 -0.020662	 -0.057738	  0.002692	  0.004159	 -0.004540	  0.003336	 -0.030622	  0.033722
  0.005200	 -0.004353	  0.012962	 -0.018357	 -0.034804	  0.007433	 -0.029308	  0.008904	  0.012712	  0.011333	  0.004997	  0.011469	  0.006489
 -0.018567	 -0.013387	  0.049490	  0.008479	 -0.002960	  0.050701	 -0.020828	  0.026718	  0.014460	 -0.004949	 -0.000082	  0.010612	  0.020566
 -0.028561	 -0.010838	  0.007427	 -0.014220	  0.033449	  0.035137	 -0.034344	 -0.010684	 -0.012161	 -0.022646	 -0.009069	  0.006214	  0.007625
 -0.068323	  0.001278	  0.024717	 -0.028283	  0.028788	  0.024682	 -0.015268	 -0.026847	 -0.010567	 -0.003743	  0.000027	  0.002254	  0.013155
 -0.044157	 -0.012257	  0.028805	 -0.037751	  0.006327	  0.032081	 -0.004714	  0.014372	 -0.026587	 -0.016600	 -0.018203	  0.006052	 -0.021558
 -0.056835	  0.000699	 -0.013751	 -0.054977	  0.018659	  0.026523	  0.000737	  0.068149	 -0.041446	 -0.022707	 -0.027840	  0.038694	 -0.026533
 -0.071664	 -0.010367	 -0.010442	 -0.059214	  0.034981	 -0.009810	  0.032893	  0.078987	 -0.027691	 -0.051550	 -0.032855	  0.065830	 -0.023389
 -0.027033	  0.014568	 -0.021547	 -0.046354	  0.032345	 -0.011632	  0.048679	  0.058387	 -0.039241	 -0.058129	  0.000299	  0.081972	 -0.026167
  0.018890	  0.011942	 -0.034786	 -0.031387	  0.060105	 -0.002142	  0.046573	  0.050794	 -0.012346	 -0.046325	 -0.021245	  0.095320	  0.000272
 -0.003059	  0.014132	 -0.075966	  0.002587	  0.052438	 -0.002250	  0.053738	  0.036744	 -0.013730	 -0.034569	  0.015491	  0.103165	 -0.007247
 -0.024718	  0.012167	 -0.059643	  0.018641	  0.046722	 -0.002458	  0.052093	 -0.003176	 -0.009282	 -0.007305	  0.054907	  0.086550	 -0.003016
 -0.033625	  0.036189	 -0.010612	 -0.000846	  0.043612	 -0.039602	  0.001661	 -0.000654	 -0.009022	  0.025746	  0.042401	  0.101098	 -0.015007
  0.005560	  0.048863	 -0.017419	  0.012924	  0.029049	 -0.030014	 -0.003865	  0.003217	 -0.011226	 -0.010791	  0.052584	  0.102092	 -0.012810
 -0.011221	  0.061807	 -0.057669	  0.005710	 -0.010530	 -0.045712	 -0.005158	 -0.016805	 -0.030676	 -0.008612	  0.043699	  0.074576	 -0.047644
 -0.021527	  0.027502	 -0.084002	  0.010486	 -0.042087	 -0.061265	 -0.044176	  0.014725	 -0.051807	 -0.013723	  0.033869	  0.075502	 -0.053809
 -0.003649	  0.007196	 -0.091748	 -0.001788	 -0.017625	 -0.079455	 -0.040689	  0.031137	 -0.068557	 -0.006397	 -0.003531	  0.107839	 -0.057365
 -0.010524	  0.024157	 -0.109925	  0.004074	 -0.008365	 -0.079504	 -0.026735	  0.035285	 -0.054557	 -0.024290	 -0.000322	  0.072332	 -0.031568
  0.005855	  0.018507	 -0.092725	  0.001372	  0.010325	 -0.112517	 -0.007194	  0.043311	 -0.042601	 -0.044579	  0.004538	  0.072141	  0.006789
 -0.011480	  0.006363	 -0.084623	  0.038810	 -0.002099	 -0.139419	  0.004475	  0.018610	 -0.052160	 -0.005679	 -0.004744	  0.088752	  0.013095
 -0.027565	 -0.003922	 -0.087703	  0.060567	 -0.031939	 -0.065919	  0.031787	  0.029012	 -0.062561	  0.000309	  0.015490	  0.085675	  0.007220
 -0.061220	  0.021607	 -0.097152	  0.051229	 -0.029291	 -0.044196	  0.032773	  0.027689	 -0.058057	  0.023698	  0.007525	  0.100208	 -0.013601
 -0.105039	  0.001185	 -0.111811	  0.019156	 -0.045138	 -0.017200	  0.037161	  0.016923	 -0.060415	  0.032260	  0.012512	  0.105165	 -0.029504
 -0.144416	 -0.036259	 -0.128839	 -0.014474	 -0.050567	 -0.034718	  0.035250	 -0.001677	 -0.030537	  0.031059	  0.000812	  0.073805	  0.011962
 -0.147686	 -0.033413	 -0.124255	 -0.036904	 -0.068392	 -0.016600	  0.071449	 -0.022634	  0.013125	  0.028145	 -0.014199	  0.115575	  0.053315
 -0.144609	 -0.000971	 -0.090602	 -0.022592	 -0.050986	 -0.015074	  0.051726	 -0.000682	  0.009185	  0.021674	 -0.031244	  0.162871	  0.044097
 -0.096513	  0.002422	 -0.099987	 -0.035851	 -0.049310	 -0.059531	  0.009074	  0.040358	 -0.009194	  0.029753	 -0.029583	  0.133439	  0.055798
 -0.113766	  0.030070	 -0.110882	 -0.015926	 -0.018717	 -0.101755	  0.004345	  0.018516	 -0.019637	  0.031075	 -0.011933	  0.097726	  0.029616
 -0.127120	  0.045789	 -0.078761	 -0.005063	  0.014168	 -0.111150	  0.032781	  0.034073	 -0.050657	  0.039759	 -0.007103	  0.072400	  0.021931
 -0.100455	  0.055696	 -0.072924	 -0.014354	  0.029182	 -0.080259	  0.064238	 -0.003592	 -0.048108	  0.049161	  0.018364	  0.037442	  0.030190
 -0.095769	  0.047530	 -0.062444	 -0.005957	  0.047126	 -0.097518	  0.047838	 -0.019703	 -0.021199	  0.073699	  0.029167	  0.074064	  0.042448
 -0.125240	  0.011377	 -0.089035	 -0.003971	  0.080295	 -0.060696	  0.011219	 -0.018282	 -0.015431	  0.029634	  0.040430	  0.107609	  0.053201
 -0.154498	  0.004077	 -0.122675	 -0.000051	  0.066648	 -0.090384	  0.008742	 -0.010902	 -0.025663	  0.009845	  0.086852	  0.097072	  0.067210
 -0.114157	 -0.030086	 -0.126774	  0.000544	  0.023515	 -0.109957	 -0.005557	 -0.004099	  0.018153	  0.014439	  0.070312	  0.100481	  0.091341
 -0.121133	 -0.036234	 -0.107591	  0.000734	  0.001399	 -0.115468	  0.000075	  0.026353	  0.029894	  0.013155	  0.037525	  0.119063	  0.054401
 -0.131015	 -0.042810	 -0.086808	 -0.009652	  0.015797	 -0.094107	  0.029310	  0.040960	  0.009166	  0.004619	  0.037070	  0.122070	 -0.001378
 -0.110709	 -0.045487	 -0.088120	  0.010688	  0.029805	 -0.103824	  0.043370	  0.034183	  0.008397	  0.017760	  0.019205	  0.118041	 -0.024217
 -0.076937	 -0.019376	 -0.108962	  0.006288	  0.023554	 -0.115808	  0.075238	  0.048919	  0.011251	  0.027945	  0.024274	  0.120288	 -0.007059
 -0.078330	 -0.002419	 -0.107305	 -0.035789	  0.014772	 -0.075769	  0.082206	  0.075643	  0.016231	  0.044136	 -0.015120	  0.125503	 -0.004607
 -0.081864	  0.006247	 -0.137599	 -0.046407	 -0.028728	 -0.067640	  0.074176	  0.077167	  0.018603	  0.066620	 -0.044329	  0.136101	  0.005070
 -0.091604	  0.030876	 -0.190506	 -0.052200	 -0.041563	 -0.099974	  0.080353	  0.084812	 -0.000835	  0.071246	 -0.073780	  0.159085	 -0.016239
 -0.116444	  0.068000	 -0.191311	 -0.062035	 -0.038533	 -0.058992	  0.069126	  0.069907	 -0.028877	  0.078721	 -0.080094	  0.164634	  0.002736
 -0.144695	  0.048741	 -0.168365	 -0.046302	 -0.033902	 -0.083648	  0.076001	  0.031166	 -0.018543	  0.107216	 -0.036673	  0.160994	  0.012343
 -0.162991	  0.058360	 -0.136030	  0.007002	 -0.010901	 -0.096219	  0.078078	  0.037226	 -0.003910	  0.056300	 -0.031731	  0.161723	 -0.022464
 -0.215210	  0.070733	 -0.166359	  0.017675	 -0.029744	 -0.095938	  0.088422	  0.021999	  0.005210	  0.049807	 -0.049954	  0.157368	 -0.005674
 -0.197762	  0.062937	 -0.167817	  0.022117	 -0.065025	 -0.081286	  0.068171	  0.012067	 -0.009968	  0.076540	 -0.041752	  0.154798	  0.011019
 -0.201309	  0.028244	 -0.180320	  0.021253	 -0.085876	 -0.060027	  0.074548	  0.024874	 -0.031706	  0.071003	 -0.024114	  0.122287	 -0.011313
 -0.199693	 -0.013298	 -0.194580	  0.030237	 -0.069947	 -0.081268	  0.067697	  0.048696	 -0.006092	  0.061978	  0.013574	  0.084125	 -0.010581
 -0.194462	 -0.035334	 -0.163451	  0.023992	 -0.040192	 -0.113180	  0.098132	  0.060277	  0.033702	  0.047494	  0.012774	  0.095681	 -0.029819
 -0.192836	 -0.037060	 -0.147354	  0.028273	 -0.002620	 -0.160021	  0.110275	  0.030109	  0.000293	  0.066770	 -0.032687	  0.114142	 -0.016333
 -0.196549	 -0.024482	 -0.158478	  0.033950	 -0.017426	 -0.136014	  0.126016	 -0.019733	 -0.033489	  0.068535	 -0.045563	  0.100973	 -0.004503
 -0.226883	 -0.005487	 -0.144046	 -0.001807	 -0.040955	 -0.129881	  0.129820	 -0.007720	  0.017170	  0.073731	 -0.031745	  0.141700	 -0.019065
 -0.211799	  0.026393	 -0.157864	  0.016699	 -0.041538	 -0.104044	  0.124403	  0.019682	  0.018229	  0.085815	 -0.015020	  0.163432	 -0.022899
 -0.228652	  0.038853	 -0.129500	  0.037532	 -0.019894	 -0.103842	  0.102794	  0.014099	  0.007167	  0.091407	 -0.000445	  0.140274	 -0.029752
 -0.249784	  0.044119	 -0.083937	  0.043540	 -0.000540	 -0.083995	  0.119316	 -0.007947	 -0.034186	  0.062185	  0.020225	  0.133131	 -0.021344
 -0.229670	  0.013195	 -0.058860	  0.061130	 -0.020895	 -0.034289	  0.097266	 -0.032067	 -0.013619	  0.060612	  0.000881	  0.147101	 -0.013307
 -0.211051	 -0.015786	 -0.032246	  0.034422	 -0.049177	 -0.024389	  0.082783	 -0.003032	  0.007758	  0.067392	 -0.032236	  0.165379	  0.016422
 -0.200523	 -0.040875	 -0.061508	  0.018269	 -0.068988	 -0.041419	  0.130464	  0.035432	  0.022117	  0.082152	 -0.058696	  0.158954	  0.024603
 -0.211096	 -0.062457	 -0.080877	  0.034568	 -0.044440	 -0.078244	  0.127273	  0.037711	  0.037200	  0.053104	 -0.051356	  0.149439	  0.036660
 -0.235675	 -0.067821	 -0.060043	  0.054035	 -0.025829	 -0.059894	  0.116571	  0.025293	  0.040970	  0.033857	  0.003013	  0.150157	  0.071847
 -0.255890	 -0.038851	 -0.064087	  0.061444	 -0.003818	 -0.063315	  0.129046	  0.017898	  0.007715	  0.052209	  0.001604	  0.149379	  0.031575
 -0.237218	 -0.022384	 -0.053624	  0.041552	 -0.027935	 -0.034044	  0.144437	  0.019344	 -0.041854	  0.039378	 -0.047748	  0.150772	  0.034767
 -0.220963	 -0.023028	 -0.029659	  0.049308	 -0.030219	 -0.028533	  0.162707	 -0.014908	 -0.025535	  0.055690	 -0.062015	  0.140154	  0.023687
 -0.222611	 -0.076716	 -0.019859	  0.047669	 -0.043345	 -0.059541	  0.192161	 -0.027811	 -0.008782	  0.096385	 -0.048593	  0.139822	  0.032837
 -0.227782	 -0.074813	 -0.036960	  0.052198	 -0.041116	 -0.103379	  0.207915	 -0.032675	 -0.030689	  0.090952	 -0.035447	  0.138831	  0.021460
 -0.234905	 -0.035131	 -0.030037	  0.027889	 -0.045378	 -0.085221	  0.222717	 -0.025154	 -0.065410	  0.086691	 -0.044643	  0.134857	  0.027177
 -0.235937	 -0.041379	 -0.061768	  0.046496	 -0.039431	 -0.070103	  0.214729	  0.004947	 -0.065914	  0.049866	 -0.015941	  0.159188	  0.012549
 -0.227053	 -0.033479	 -0.043563	  0.081050	 -0.034538	 -0.101393	  0.180838	  0.017566	 -0.045373	  0.047165	 -0.008801	  0.152713	 -0.006720
 -0.197972	 -0.028050	 -0.007962	  0.094696	 -0.064754	 -0.106181	  0.161695	  0.024728	 -0.058329	  0.066114	  0.006312	  0.132547	 -0.003447
 -0.168853	 -0.015875	 -0.022327	  0.074946	 -0.046185	 -0.078810	  0.170542	  0.021493	 -0.049533	  0.066974	 -0.015962	  0.126894	  0.004181
 -0.148921	 -0.013674	 -0.028527	  0.054604	 -0.015421	 -0.060556	  0.146920	  0.019733	 -0.055852	  0.077886	 -0.014055	  0.123877	  0.004418
 -0.156823	 -0.008726	 -0.035026	  0.068478	 -0.022716	 -0.074251	  0.156099	  0.007137	 -0.063691	  0.082601	 -0.016300	  0.124098	 -0.023463
 -0.171167	 -0.012720	 -0.034935	  0.068371	 -0.071195	 -0.085679	  0.140288	  0.022725	 -0.052940	  0.100776	 -0.037292	  0.122941	 -0.022765
 -0.161551	  0.011441	 -0.025464	  0.032691	 -0.085535	 -0.077371	  0.119526	  0.030517	 -0.091645	  0.122203	 -0.061989	  0.110795	 -0.033579
 -0.165942	  0.005311	 -0.017406	  0.030771	 -0.090341	 -0.058294	  0.133333	 -0.015267	 -0.092319	  0.141071	 -0.071111	  0.106028	 -0.010479
 -0.183460	  0.027189	 -0.022921	  0.006470	 -0.054562	 -0.055649	  0.149148	  0.005916	 -0.079184	  0.132356	 -0.042555	  0.090065	  0.017137
 -0.171865	  0.030433	 -0.010095	 -0.019870	 -0.027083	 -0.065139	  0.158332	  0.029314	 -0.047465	  0.160946	  0.000638	  0.074465	  0.038693
 -0.188898	  0.022965	 -0.001512	 -0.007351	 -0.033396	 -0.086307	  0.123229	  0.031910	 -0.053003	  0.191971	  0.029748	  0.075111	  0.025536
 -0.189144	  0.034766	  0.011723	 -0.011144	 -0.046737	 -0.120234	  0.083373	  0.032219	 -0.037255	  0.157696	  0.046965	  0.110224	  0.013081
 -0.196686	  0.060803	  0.029337	 -0.012007	 -0.042969	 -0.117511	  0.079344	  0.019422	 -0.019563	  0.146678	  0.031166	  0.128029	 -0.004075
 -0.187850	  0.048189	  0.041237	  0.000466	 -0.045845	 -0.111924	  0.103729	  0.028807	 -0.010229	  0.144630	  0.004010	  0.125849	 -0.020148
 -0.189747	  0.068214	  0.031285	  0.005348	 -0.019545	 -0.069938	  0.125196	  0.038360	  0.001851	  0.139835	 -0.020044	  0.141347	  0.002374
 -0.174089	  0.072751	  0.042820	 -0.002477	 -0.043819	 -0.071252	  0.131792	  0.029324	 -0.002455	  0.130007	 -0.028117	  0.135335	  0.047280
 -0.161696	  0.069100	  0.062851	 -0.045389	 -0.080345	 -0.064302	  0.133263	 -0.009825	 -0.013032	  0.124045	 -0.022169	  0.102613	  0.037741
 -0.153279	  0.085356	  0.075560	 -0.094679	 -0.061199	 -0.047610	  0.129777	 -0.017677	 -0.018356	  0.109880	 -0.017389	  0.080147	  0.062375
 -0.131980	  0.070483	  0.059743	 -0.086136	 -0.042603	 -0.035156	  0.085483	  0.016403	 -0.015905	  0.101495	 -0.011398	  0.084226	  0.069355
 -0.129807	  0.069195	  0.043648	 -0.086236	 -0.042438	 -0.021666	  0.090868	  0.012857	 -0.038257	  0.090765	 -0.037803	  0.114842	  0.038039
 -0.101394	  0.033944	  0.064593	 -0.069560	 -0.036614	 -0.022605	  0.059820	  0.024967	 -0.088169	  0.107797	 -0.068671	  0.111642	  0.047129
 -0.096244	  0.038539	  0.061630	 -0.051374	 -0.029751	 -0.012509	  0.090908	  0.041423	 -0.056583	  0.119688	 -0.066853	  0.124590	  0.036542
 -0.104762	  0.038322	  0.038188	 -0.026738	 -0.025188	 -0.018034	  0.093737	  0.057222	 -0.010161	  0.110397	 -0.026196	  0.085512	  0.023016
 -0.132327	 -0.007034	  0.018257	 -0.027222	 -0.032678	 -0.040797	  0.097154	  0.051777	 -0.036967	  0.110776	 -0.032667	  0.044204	 -0.011929
 -0.112960	 -0.003778	  0.020253	 -0.013108	 -0.036912	 -0.062245	  0.091087	  0.040974	 -0.054629	  0.127992	 -0.033132	  0.053916	 -0.008078
 -0.083431	  0.000494	  0.018195	 -0.030666	 -0.014703	 -0.061076	  0.074816	  0.008613	 -0.041560	  0.116669	 -0.004543	  0.054170	  0.033554
 -0.083201	  0.009358	  0.022211	 -0.053486	 -0.016903	 -0.081787	  0.105855	  0.009688	 -0.083771	  0.095457	 -0.000515	  0.046835	  0.032390
 -0.096022	  0.016577	  0.017156	 -0.050504	  0.009138	 -0.063104	  0.098066	  0.042255	 -0.081414	  0.083400	 -0.031108	  0.029128	  0.042614
 -0.068337	  0.031453	  0.024769	 -0.056755	 -0.008896	 -0.068920	  0.113701	  0.012844	 -0.044213	  0.076362	 -0.062239	  0.044074	  0.073958
 -0.042728	  0.058612	  0.018128	 -0.043128	 -0.021570	 -0.053242	  0.095790	  0.001424	  0.007144	  0.070182	 -0.060732	  0.024896	  0.084487
 -0.052844	  0.025506	 -0.002138	 -0.057942	 -0.000395	 -0.064921	  0.100086	  0.024950	  0.023615	  0.100659	 -0.094723	  0.012539	  0.074282
 -0.057588	  0.011352	 -0.004179	 -0.057831	 -0.011687	 -0.071340	  0.091268	  0.028007	  0.009356	  0.108228	 -0.086217	 -0.012964	  0.059390
 -0.036917	  0.030512	 -0.001696	 -0.036655	 -0.038057	 -0.065552	  0.077465	  0.065615	  0.005068	  0.095583	 -0.074674	 -0.031924	  0.046565
 -0.046216	  0.044037	 -0.035553	 -0.026916	 -0.039885	 -0.084745	  0.067502	  0.087960	 -0.000884	  0.110250	 -0.082196	 -0.026086	  0.060815
 -0.025602	  0.015870	 -0.046433	 -0.031633	 -0.011832	 -0.062959	  0.054907	  0.096806	 -0.019219	  0.109227	 -0.081825	 -0.030167	  0.071815
 -0.055543	 -0.001320	 -0.030140	 -0.004084	 -0.002877	 -0.089882	  0.037611	  0.079574	 -0.011453	  0.075786	 -0.056032	 -0.013175	  0.130518
 -0.064155	  0.020015	 -0.026412	 -0.023587	  0.010061	 -0.092606	  0.082466	  0.073548	 -0.012545	  0.104936	 -0.066305	 -0.027759	  0.145140
 -0.037800	  0.071596	 -0.004187	 -0.017609	 -0.015520	 -0.085255	  0.069942	  0.052530	  0.010045	  0.100420	 -0.103975	  0.011600	  0.122382
 -0.035418	  0.090439	 -0.009212	 -0.034434	 -0.040570	 -0.066005	  0.073849	  0.056829	  0.010549	  0.100769	 -0.108480	  0.025733	  0.086479
 -0.053278	  0.093071	 -0.004311	 -0.016551	 -0.041462	 -0.046151	  0.067302	  0.083198	  0.027937	  0.085553	 -0.139663	  0.010714	  0.068732
 -0.037234	  0.075891	 -0.031461	  0.005731	 -0.032145	 -0.057653	  0.069274	  0.071226	  0.022295	  0.058162	 -0.154356	  0.002262	  0.074017
 -0.016052	  0.079157	 -0.059207	 -0.014471	 -0.034595	 -0.040557	  0.072718	  0.079271	 -0.007516	  0.033496	 -0.142249	 -0.021681	  0.047179
 -0.000337	  0.076609	 -0.061009	  0.008433	 -0.028290	 -0.048455	  0.039689	  0.051182	  0.014643	  0.027868	 -0.127870	 -0.013599	  0.051876
  0.030555	  0.057638	 -0.019996	  0.041352	 -0.011465	 -0.059755	  0.041295	  0.048140	 -0.002969	  0.021040	 -0.116084	 -0.020010	  0.031385
  0.042443	  0.053056	 -0.016836	  0.049278	 -0.030175	 -0.073160	  0.025816	  0.059519	 -0.011637	 -0.007289	 -0.122747	 -0.035128	  0.006300
  0.016100	  0.053342	 -0.040903	  0.042888	 -0.036398	 -0.087547	  0.057857	  0.080525	 -0.020663	 -0.004286	 -0.142911	 -0.040616	  0.049616
  0.038915	  0.033290	 -0.037083	  0.053723	 -0.009662	 -0.089556	  0.057833	  0.082697	 -0.035436	  0.039252	 -0.154774	 -0.078227	  0.027786
  0.051721	  0.014701	 -0.000775	  0.056555	 -0.002693	 -0.090200	  0.076657	  0.091041	 -0.065767	  0.074321	 -0.141370	 -0.081410	  0.050631
  0.044038	  0.015091	 -0.009440	  0.083990	 -0.000671	 -0.048154	  0.075140	  0.076027	 -0.067656	  0.069483	 -0.135305	 -0.099616	  0.116786
  0.072427	  0.034034	 -0.015550	  0.092122	 -0.005816	 -0.020598	  0.081398	  0.089934	 -0.056861	  0.068589	 -0.152999	 -0.140484	  0.142189
  0.095736	  0.020293	 -0.034337	  0.101366	 -0.025409	 -0.016367	  0.098131	  0.095327	 -0.059006	  0.034899	 -0.167065	 -0.137687	  0.168394
  0.075232	  0.019995	 -0.008864	  0.109040	 -0.043720	 -0.019225	  0.112314	  0.090958	 -0.070323	  0.064363	 -0.193012	 -0.119106	  0.159705
  0.063589	  0.039807	 -0.032944	  0.102491	 -0.039597	 -0.028721	  0.105470	  0.076700	 -0.039752	  0.075371	 -0.173027	 -0.092324	  0.161131
  0.080871	  0.074664	 -0.040135	  0.096891	 -0.054201	 -0.041460	  0.079110	  0.062282	 -0.041149	  0.059297	 -0.145316	 -0.144242	  0.175025
  0.100709	  0.087768	 -0.016872	  0.069322	 -0.069831	 -0.021482	  0.067365	  0.079215	 -0.041586	  0.062034	 -0.114700	 -0.159835	  0.172634
  0.107453	  0.084207	  0.013790	  0.075175	 -0.055054	 -0.012526	  0.036683	  0.089185	 -0.048975	  0.065491	 -0.089048	 -0.159893	  0.167897
  0.090761	  0.063764	  0.041974	  0.101543	 -0.072142	  0.038100	  0.077218	  0.069465	 -0.037021	  0.073487	 -0.118574	 -0.159952	  0.176379
  0.095088	  0.046593	  0.010712	  0.108626	 -0.077965	  0.054350	  0.108117	  0.080125	 -0.013072	  0.076280	 -0.108867	 -0.121051	  0.126452
  0.066069	  0.047180	  0.010763	  0.102287	 -0.061865	  0.010471	  0.102610	  0.078948	 -0.014374	  0.070675	 -0.124155	 -0.154763	  0.105326
  0.045730	  0.008190	  0.012013	  0.086453	 -0.044208	 -0.016548	  0.088216	  0.060478	 -0.033457	  0.064830	 -0.121042	 -0.176687	  0.104038
  0.043429	 -0.006121	  0.034238	  0.085036	 -0.057730	 -0.035541	  0.056519	  0.047504	 -0.009420	  0.084314	 -0.115618	 -0.175343	  0.106178
  0.030104	  0.017565	  0.017312	  0.080577	 -0.096892	 -0.008448	  0.021548	  0.036259	  0.034936	  0.067290	 -0.113451	 -0.179959	  0.072850
  0.028999	  0.021047	 -0.067591	  0.056656	 -0.078777	  0.014800	  0.003744	  0.070445	  0.041762	  0.055354	 -0.105506	 -0.145476	  0.055514
  0.019747	  0.024605	 -0.050569	  0.036322	 -0.099964	  0.022828	  0.022900	  0.059352	  0.002668	  0.038263	 -0.110590	 -0.173623	  0.078958
  0.023652	  0.047432	 -0.021255	  0.033274	 -0.102532	 -0.006077	  0.021331	  0.049312	 -0.058959	  0.044229	 -0.122224	 -0.174654	  0.078163
  0.018867	  0.053229	 -0.042332	  0.051743	 -0.086059	 -0.028401	  0.027103	  0.023387	 -0.078760	  0.068073	 -0.148727	 -0.173744	  0.067371
  0.019118	  0.072463	 -0.046647	  0.047772	 -0.071945	 -0.041296	 -0.002472	 -0.001954	 -0.068096	  0.062942	 -0.157043	 -0.194167	  0.065967
  0.047716	  0.088314	 -0.015749	  0.078987	 -0.021579	 -0.053168	 -0.010924	 -0.000026	 -0.050737	  0.048603	 -0.172779	 -0.196636	  0.051569
  0.075530	  0.081211	 -0.021964	  0.093864	  0.001536	 -0.045389	 -0.032503	  0.022892	 -0.052533	  0.046070	 -0.160058	 -0.178394	  0.034002
  0.084755	  0.089967	 -0.015587	  0.070619	  0.020102	 -0.053511	 -0.021799	  0.028019	 -0.038267	  0.022800	 -0.166501	 -0.140201	  0.055072
  0.061932	  0.098082	  0.004545	  0.082696	  0.010247	 -0.046164	 -0.038071	  0.039417	 -0.041930	  0.029762	 -0.196807	 -0.126128	  0.038181
  0.081605	  0.060640	  0.008087	  0.047706	  0.006350	 -0.055529	 -0.070132	  0.039298	 -0.049242	  0.024487	 -0.160411	 -0.142020	  0.036711
  0.060911	  0.053192	  0.009915	  0.005727	  0.015832	 -0.053372	 -0.075852	  0.035086	 -0.066630	  0.014067	 -0.176662	 -0.152254	  0.049886
  0.024495	  0.045263	 -0.016404	  0.033033	  0.010598	 -0.029036	 -0.069747	  0.047191	 -0.067406	 -0.018048	 -0.192470	 -0.122924	  0.067364
  0.027597	  0.017209	 -0.012731	  0.050002	 -0.013309	 -0.027843	 -0.039160	  0.042635	 -0.050109	 -0.032724	 -0.175757	 -0.110521	  0.102001
  0.017225	  0.052750	  0.017153	  0.064062	  0.007951	 -0.026360	 -0.032848	  0.052445	 -0.070471	 -0.037069	 -0.189343	 -0.108140	  0.119402
 -0.002585	  0.077748	  0.011545	  0.112966	  0.026218	  0.002923	 -0.034414	  0.055212	 -0.078838	 -0.040369	 -0.166874	 -0.106579	  0.111868
 -0.005073	  0.089199	  0.004876	  0.120311	  0.053361	  0.031495	 -0.030976	  0.033923	 -0.099416	 -0.016619	 -0.151358	 -0.106633	  0.117532
 -0.014403	  0.105945	 -0.004125	  0.118687	  0.052544	  0.025474	 -0.031114	  0.049101	 -0.088575	  0.005209	 -0.135849	 -0.095602	  0.101964
 -0.040328	  0.094769	 -0.004046	  0.123508	  0.054715	  0.052082	 -0.026963	  0.061761	 -0.069894	  0.018098	 -0.127610	 -0.076533	  0.135804
 -0.030691	  0.076640	 -0.036220	  0.161256	  0.048264	  0.050811	 -0.038355	  0.070903	 -0.065810	 -0.005594	 -0.102622	 -0.051539	  0.148501
 -0.021948	  0.081442	 -0.075120	  0.170036	  0.032635	  0.054495	 -0.035274	  0.065539	 -0.063242	  0.000470	 -0.082330	 -0.022182	  0.152009
 -0.051673	  0.088861	 -0.109674	  0.152972	  0.029927	  0.038714	 -0.034176	  0.060558	 -0.016607	 -0.021275	 -0.071100	 -0.038430	  0.191418
 -0.040189	  0.105394	 -0.107707	  0.155805	  0.068831	  0.032204	 -0.013254	  0.066767	 -0.016318	 -0.023915	 -0.141425	 -0.041742	  0.192001
 -0.032626	  0.100886	 -0.095084	  0.175480	  0.067466	  0.042110	 -0.009555	  0.072322	 -0.002445	 -0.013043	 -0.160508	 -0.020310	  0.211554
 -0.054748	  0.064332	 -0.097048	  0.177102	  0.070405	  0.047546	 -0.009752	  0.078819	  0.013682	 -0.027698	 -0.162547	 -0.011292	  0.192217
 -0.068682	  0.040906	 -0.059250	  0.186235	  0.101290	  0.026423	 -0.029338	  0.068247	  0.018775	 -0.067753	 -0.141443	 -0.011810	  0.169168
 -0.064620	  0.061262	 -0.049583	  0.190537	  0.095357	  0.012193	 -0.020120	  0.081774	  0.035088	 -0.059242	 -0.128343	  0.012394	  0.160592
 -0.020812	  0.088115	 -0.034355	  0.156176	  0.077714	 -0.007015	 -0.003863	  0.086931	  0.009853	 -0.082063	 -0.113187	 -0.024177	  0.152437
 -0.023243	  0.081362	 -0.061058	  0.150095	  0.064369	 -0.004188	  0.004587	  0.062202	  0.000315	 -0.069442	 -0.110508	 -0.053911	  0.154248
 -0.068655	  0.069459	 -0.102028	  0.134899	  0.059660	  0.009575	 -0.006611	  0.042936	  0.013928	 -0.053698	 -0.097952	 -0.046990	  0.161984
 -0.076414	  0.062735	 -0.098046	  0.108658	  0.026806	 -0.000445	 -0.004921	  0.055902	  0.024609	 -0.018754	 -0.084731	 -0.059658	  0.136568
 -0.070670	  0.082375	 -0.070099	  0.094113	  0.017645	 -0.011963	  0.009033	  0.060351	  0.010892	  0.014031	 -0.099576	 -0.089959	  0.149228
 -0.070418	  0.062420	 -0.086234	  0.073286	  0.004036	 -0.020238	  0.015468	  0.073603	 -0.020728	 -0.000312	 -0.103322	 -0.033083	  0.159400
 -0.086908	  0.072158	 -0.085386	  0.065359	 -0.013025	 -0.061583	 -0.017269	  0.103393	 -0.026473	  0.035964	 -0.087952	  0.005045	  0.164390
 -0.063586	  0.071453	 -0.109331	  0.072303	  0.013091	 -0.097569	 -0.015056	  0.103348	 -0.025498	  0.053674	 -0.063529	  0.012056	  0.178777
 -0.091527	  0.052715	 -0.148383	  0.076015	  0.020778	 -0.071271	 -0.033644	  0.080299	 -0.025801	  0.045831	 -0.081175	  0.019485	  0.153647
 -0.120009	  0.044737	 -0.127142	  0.110381	  0.018805	 -0.057656	 -0.039491	  0.089768	 -0.014262	  0.029195	 -0.053916	  0.013387	  0.136750
 -0.074497	  0.038673	 -0.136101	  0.114498	  0.057257	 -0.052716	 -0.053511	  0.104222	  0.012499	  0.019894	 -0.034265	  0.041370	  0.144936
 -0.074904	  0.048651	 -0.138088	  0.072520	  0.039855	 -0.037595	 -0.044727	  0.126801	  0.035104	  0.037850	 -0.037719	  0.032351	  0.143925
 -0.097437	  0.048815	 -0.118876	  0.055253	  0.032440	 -0.026746	 -0.025998	  0.127925	  0.006416	  0.053360	 -0.062890	  0.000173	  0.136781
 -0.080276	  0.024874	 -0.118187	  0.027514	  0.031208	  0.018866	 -0.040305	  0.133146	 -0.033633	  0.057158	 -0.079876	 -0.001226	  0.150642
 -0.066739	  0.005060	 -0.116723	  0.007813	  0.000874	  0.046305	 -0.041498	  0.143035	 -0.056946	  0.048174	 -0.058169	  0.009322	  0.164885
 -0.062671	 -0.002457	 -0.082943	  0.047831	  0.029541	  0.033274	 -0.035688	  0.112746	 -0.046645	  0.068982	 -0.042489	 -0.005575	  0.187095
 -0.049404	  0.011488	 -0.102069	  0.026713	  0.041880	  0.012731	 -0.031027	  0.076949	 -0.045638	  0.060182	 -0.044230	  0.008341	  0.218545
 -0.063478	  0.024775	 -0.118845	  0.030673	  0.053904	 -0.019060	 -0.018035	  0.074994	  0.003481	  0.065323	 -0.045565	  0.021393	  0.209855
 -0.048676	  0.065425	 -0.097732	  0.050608	  0.062866	 -0.039691	  0.023779	  0.088480	  0.025899	  0.056986	 -0.046275	  0.041686	  0.198273
 -0.056222	  0.059090	 -0.117496	  0.061884	  0.035412	 -0.023730	  0.046805	  0.120481	  0.001257	  0.028675	 -0.031488	  0.023026	  0.217129
 -0.093774	  0.057940	 -0.112210	  0.078643	  0.009655	 -0.033998	  0.057475	  0.135115	  0.019017	  0.025219	 -0.032595	  0.050810	  0.189007
 -0.062877	  0.057944	 -0.054583	  0.054011	  0.017442	 -0.041849	  0.057189	  0.116997	  0.019454	  0.068878	 -0.055338	  0.034887	  0.162726
 -0.034743	  0.063032	 -0.051364	  0.028907	  0.043814	 -0.029886	  0.056498	  0.097712	  0.010218	  0.051581	 -0.079323	  0.020818	  0.133946
 -0.036430	  0.080344	 -0.065686	  0.038341	  0.048416	 -0.028393	  0.031283	  0.086142	  0.000823	 -0.010953	 -0.038120	 -0.009207	  0.133484
 -0.016536	  0.081763	 -0.062306	  0.019807	  0.063163	 -0.021536	  0.016677	  0.071850	  0.002329	 -0.015409	 -0.018277	  0.011488	  0.175112
 -0.006733	  0.083922	 -0.085327	  0.004043	  0.055185	 -0.001715	  0.071896	  0.057157	  0.009193	 -0.010286	 -0.043127	  0.008855	  0.150899
 -0.017576	  0.089975	 -0.058543	  0.011870	  0.063299	  0.013579	  0.071828	  0.066078	  0.018236	  0.033099	  0.020392	 -0.003538	  0.139461
 -0.021245	  0.076902	 -0.041823	  0.012965	  0.041104	 -0.001191	  0.093303	  0.078695	  0.048101	  0.033503	  0.025489	  0.031902	  0.146271
 -0.028844	  0.078749	 -0.075356	 -0.026156	  0.021624	  0.024000	  0.106698	  0.101617	  0.052079	  0.049950	 -0.013248	  0.034132	  0.139010
 -0.043057	  0.089623	 -0.077846	 -0.050726	  0.040716	  0.039895	  0.087213	  0.100589	  0.060907	  0.070163	 -0.025337	  0.043320	  0.153394
 -0.072440	  0.067674	 -0.075855	 -0.039476	 -0.001113	  0.044496	  0.085138	  0.086560	  0.068270	  0.090756	 -0.027290	  0.045829	  0.166752
 -0.082853	  0.051047	 -0.052839	 -0.005541	 -0.043151	  0.025779	  0.091903	  0.051229	  0.105483	  0.104510	 -0.059153	  0.038091	  0.193521
 -0.078922	  0.022453	 -0.053532	 -0.013521	 -0.056049	  0.004435	  0.099903	  0.017122	  0.112346	  0.110014	 -0.053118	  0.042849	  0.206179
 -0.083324	  0.025820	 -0.055597	 -0.015361	 -0.038305	 -0.003086	  0.105232	  0.001957	  0.068951	  0.110946	 -0.051822	  0.057812	  0.205811
 -0.108665	  0.016550	 -0.068791	 -0.001382	  0.016409	 -0.024031	  0.096100	 -0.019753	  0.053708	  0.086613	 -0.056095	  0.050995	  0.195580
 -0.110573	  0.017838	 -0.064442	  0.029551	  0.033038	 -0.018485	  0.077649	 -0.011327	  0.092109	  0.121430	 -0.043270	  0.058901	  0.205971
 -0.116803	  0.026343	 -0.036053	  0.026974	  0.027954	 -0.009478	  0.034688	 -0.008794	  0.103433	  0.117007	 -0.056303	  0.048653	  0.209852
 -0.107628	  0.033789	 -0.036930	  0.031307	  0.027291	 -0.029325	  0.050911	 -0.008426	  0.085154	  0.111036	 -0.046136	  0.064613	  0.191864
 -0.132316	  0.047724	 -0.033536	  0.012133	 -0.014087	 -0.035766	  0.040953	 -0.012353	  0.074188	  0.103297	 -0.024247	  0.070808	  0.179646
 -0.127603	  0.031048	 -0.029695	  0.005713	 -0.008256	 -0.045842	  0.037226	 -0.018039	  0.105358	  0.088853	 -0.016817	  0.086940	  0.159215
 -0.110728	  0.026017	 -0.053147	 -0.011774	  0.007366	 -0.047009	  0.039627	 -0.001250	  0.134708	  0.083024	 -0.046895	  0.105935	  0.166041
 -0.143727	  0.028295	 -0.036990	 -0.003455	  0.008267	 -0.077468	  0.041800	 -0.018374	  0.180347	  0.071709	 -0.032160	  0.096162	  0.173441
 -0.139169	  0.036406	 -0.032031	  0.009992	 -0.016827	 -0.079561	  0.040847	  0.001335	  0.158441	  0.062415	  0.006324	  0.041810	  0.192859
 -0.135359	  0.033007	 -0.064635	 -0.000431	 -0.021192	 -0.037266	  0.040713	  0.024779	  0.130180	  0.074403	 -0.001835	  0.028118	  0.190951
 -0.165410	  0.046740	 -0.060077	 -0.000924	  0.006605	 -0.014981	  0.032447	  0.035482	  0.093915	  0.094455	 -0.051007	  0.048930	  0.182224
 -0.190553	  0.069607	 -0.041956	 -0.018759	 -0.015529	 -0.023350	  0.023461	  0.019360	  0.079012	  0.082058	 -0.038318	  0.066271	  0.166475
 -0.159691	  0.087861	 -0.036782	 -0.039671	 -0.067618	 -0.054573	  0.034915	  0.014304	  0.091986	  0.092688	 -0.032913	  0.051612	  0.159807
 -0.129276	  0.079484	 -0.032470	 -0.061441	 -0.055426	 -0.094667	  0.046547	 -0.019216	  0.099426	  0.102360	 -0.023089	  0.035611	  0.161154
 -0.079499	  0.075487	 -0.046554	 -0.044131	 -0.092234	 -0.090124	  0.050620	 -0.024281	  0.103212	  0.096712	 -0.005470	 -0.007126	  0.154615
