# Supplementary material for: A fluorescent photoimmunoconjugate for imaging of cholesteatoma
Source: Sci Rep. 2022 Nov 19;12:19905. doi: 10.1038/s41598-022-22072-9 (PMC9675863; doi:10.1038/s41598-022-22072-9)
Supplement: Supplementary file 2 — Supplementary Information 2. [file 41598_2022_22072_MOESM2_ESM.zip › Data/ABR-57-7]

:RUN-7	LEVEL SWEEP	TEMP:NaN	6/11/2018	12:25 PM	NaNHR:
:SW EAR: R	SW FREQ: 45.25	# AVERAGES: 512	REP RATE (/sec): 40	DRIVER: RS Tweeter	SAMPLE (�sec): 40	
:NOTES-
:CHAMBER-CH4B-PXI
:CFTS Version: V2.7.2 (R850)
:LEVELS:20;25;30;35;40;45;50;55;60;65;70;75;80;
:DATA
 -0.000529	  0.040794	  0.014127	 -0.011480	 -0.049092	 -0.011943	 -0.000705	  0.041703	 -0.007692	 -0.058853	 -0.029635	  0.038430	  0.030160
  0.028830	  0.024894	  0.013065	 -0.009697	 -0.024342	 -0.028769	  0.000373	  0.058202	 -0.017367	 -0.039558	 -0.023908	  0.027475	 -0.002728
  0.031291	  0.019107	 -0.004625	 -0.001765	 -0.014539	 -0.038131	  0.011881	  0.049494	 -0.001461	 -0.042487	 -0.018082	  0.038966	  0.023319
  0.016876	 -0.012678	 -0.034753	 -0.006302	  0.006564	 -0.016475	  0.029129	  0.028483	 -0.001045	 -0.017939	  0.031125	  0.050679	  0.031591
 -0.010715	 -0.008516	 -0.035556	 -0.014900	 -0.011773	  0.021042	  0.043490	  0.038150	 -0.018871	 -0.020192	  0.010544	  0.007531	  0.050816
 -0.021022	 -0.025801	 -0.022593	  0.004386	 -0.031584	  0.037940	  0.016767	  0.041114	 -0.018544	 -0.021402	  0.033044	 -0.031304	  0.040544
  0.009510	 -0.010287	 -0.020807	  0.022524	 -0.039304	  0.023733	 -0.028189	  0.039977	  0.015293	 -0.018341	  0.035211	 -0.039220	  0.029184
  0.036850	  0.011548	 -0.021572	  0.007583	 -0.035960	  0.031910	 -0.009175	  0.021585	  0.004461	  0.014918	  0.061446	 -0.061727	  0.018924
  0.012531	  0.017156	 -0.030476	 -0.014539	 -0.025707	  0.025192	 -0.001098	 -0.002713	 -0.016950	  0.030037	  0.042148	 -0.035956	  0.017608
 -0.001450	  0.014629	 -0.053918	 -0.006662	 -0.016976	  0.037016	 -0.020861	  0.008904	  0.023914	  0.016641	  0.028433	 -0.011902	  0.011929
 -0.002128	  0.022494	 -0.064505	 -0.020468	 -0.003962	  0.030077	 -0.038236	 -0.010416	  0.019429	  0.040699	  0.038176	  0.001577	 -0.004687
  0.013332	  0.025551	 -0.038942	 -0.022869	  0.005739	  0.027448	 -0.043408	 -0.031984	  0.014948	  0.031747	  0.010850	  0.027930	 -0.010220
  0.040980	  0.017212	 -0.029050	 -0.008261	 -0.006781	  0.019241	 -0.031969	 -0.035437	  0.002186	  0.009508	  0.023608	  0.028483	  0.000017
  0.034192	 -0.006646	 -0.002907	 -0.000888	 -0.009899	  0.012431	 -0.048638	 -0.048096	 -0.010256	  0.007870	  0.010349	  0.055714	 -0.019066
  0.005721	 -0.020988	  0.030888	  0.013476	  0.006611	 -0.002042	 -0.029272	 -0.071716	  0.012362	  0.011971	 -0.034827	  0.027246	 -0.052969
 -0.017545	 -0.021686	  0.030913	  0.032699	  0.033715	 -0.030372	  0.011206	 -0.092060	  0.001280	  0.011989	 -0.049409	  0.000148	 -0.054284
 -0.026269	 -0.027282	  0.050377	  0.042446	  0.035340	 -0.016824	  0.028538	 -0.046604	 -0.000020	  0.019793	 -0.062990	 -0.031772	 -0.051794
 -0.016127	 -0.028906	  0.073236	  0.008211	  0.043358	 -0.038496	  0.035351	 -0.033538	  0.020966	  0.002405	 -0.043996	 -0.046683	 -0.040568
 -0.063168	 -0.010277	  0.072114	 -0.013329	  0.058759	 -0.047417	  0.037834	  0.001855	 -0.000608	  0.003871	 -0.035540	 -0.018607	 -0.011073
 -0.071160	 -0.020317	  0.074985	 -0.000163	  0.079833	 -0.035560	  0.036983	  0.043096	 -0.022021	  0.017322	 -0.026546	 -0.027007	 -0.006702
 -0.051459	 -0.065655	  0.085111	 -0.035551	  0.047568	 -0.014943	  0.056390	  0.034045	  0.022609	  0.022735	 -0.001574	 -0.035480	 -0.015811
 -0.047189	 -0.038517	  0.091974	 -0.042037	  0.023000	  0.000776	  0.073264	  0.030703	  0.017184	  0.028681	  0.000623	 -0.033471	 -0.023017
 -0.052258	 -0.042011	  0.105591	 -0.040324	  0.000916	  0.015793	  0.079368	  0.012776	 -0.015319	  0.054522	  0.001394	 -0.025030	 -0.005252
 -0.064857	 -0.056161	  0.063304	 -0.040106	 -0.035075	  0.033706	  0.079484	  0.019179	 -0.000552	  0.070339	 -0.017856	  0.005203	 -0.004247
 -0.041878	 -0.044973	  0.037231	 -0.024681	  0.010322	  0.038633	  0.061607	  0.036952	  0.016527	  0.049850	  0.006826	  0.039538	  0.012239
 -0.024044	 -0.049389	  0.028471	 -0.042887	  0.044805	  0.032184	  0.034202	  0.034911	  0.013747	  0.024203	  0.023033	  0.081056	  0.053120
 -0.011554	 -0.056648	 -0.000696	 -0.030469	  0.055219	  0.038255	  0.015945	  0.037994	 -0.014021	  0.039026	  0.054156	  0.149764	  0.117230
 -0.009562	 -0.044023	  0.018316	 -0.037732	  0.026616	  0.034002	  0.044569	  0.036291	 -0.017102	  0.078092	  0.083545	  0.217824	  0.179963
 -0.026369	 -0.050852	  0.035731	 -0.018868	  0.028520	  0.021846	  0.041435	  0.036331	  0.030871	  0.129815	  0.124525	  0.298091	  0.206921
 -0.009046	 -0.063115	  0.010703	 -0.026186	  0.037191	  0.041916	  0.040742	  0.046574	  0.063038	  0.178484	  0.173284	  0.371135	  0.230327
 -0.009190	 -0.070501	  0.033507	 -0.053675	  0.072301	  0.081163	  0.046897	  0.026607	  0.070540	  0.191985	  0.234455	  0.395445	  0.240692
 -0.029610	 -0.055398	  0.047889	 -0.060002	  0.074575	  0.073655	  0.034146	  0.048790	  0.099557	  0.210438	  0.301537	  0.386625	  0.211290
 -0.048792	 -0.028628	  0.088545	 -0.063057	  0.080522	  0.099230	  0.016657	  0.075999	  0.136124	  0.227625	  0.310599	  0.387813	  0.182276
 -0.044952	 -0.019558	  0.104977	 -0.009636	  0.066350	  0.118368	  0.006445	  0.081676	  0.181053	  0.235189	  0.294145	  0.369739	  0.133905
 -0.032864	 -0.042647	  0.090319	 -0.011455	  0.014653	  0.123632	  0.006396	  0.100582	  0.196088	  0.219514	  0.273657	  0.303526	  0.069869
 -0.011337	 -0.070314	  0.083640	  0.021986	  0.031792	  0.137137	  0.046758	  0.115477	  0.171188	  0.192089	  0.234364	  0.225276	 -0.001575
  0.018912	 -0.100066	  0.062150	  0.026605	  0.012830	  0.079422	  0.062516	  0.125853	  0.159238	  0.153283	  0.137672	  0.175717	 -0.061780
  0.005610	 -0.110313	  0.048747	  0.024808	  0.030187	  0.070881	  0.051425	  0.091189	  0.110535	  0.130622	  0.076512	  0.138949	 -0.115030
 -0.019638	 -0.079306	  0.048825	  0.035895	  0.063386	  0.069958	  0.085860	  0.061750	  0.062372	  0.078576	  0.015394	  0.106962	 -0.163545
 -0.024158	 -0.049031	  0.042469	  0.019591	  0.057098	  0.063611	  0.086049	  0.040149	  0.034695	  0.007736	  0.003373	  0.017103	 -0.190071
 -0.005174	 -0.014910	  0.040647	  0.006348	  0.023087	  0.043132	  0.082236	  0.007461	 -0.008613	 -0.019781	 -0.008955	 -0.029514	 -0.219769
  0.008432	 -0.000888	  0.055439	 -0.002039	  0.040371	  0.054678	  0.105657	 -0.009123	 -0.030600	 -0.049059	 -0.005830	 -0.037730	 -0.216308
  0.010286	 -0.015489	  0.065734	 -0.018167	  0.025982	  0.046179	  0.109840	 -0.035559	 -0.048636	 -0.058092	  0.001703	 -0.019108	 -0.173111
 -0.011517	  0.014795	  0.091800	 -0.027525	 -0.001472	  0.034833	  0.112211	 -0.066504	 -0.063959	 -0.057569	 -0.011529	  0.005582	 -0.136451
 -0.016577	  0.020255	  0.086317	 -0.022753	  0.002896	  0.019820	  0.090721	 -0.080371	 -0.074459	 -0.087599	 -0.008002	  0.056852	 -0.072201
  0.019336	  0.011980	  0.094985	 -0.044813	  0.017544	  0.014050	  0.106705	 -0.090430	 -0.082269	 -0.102530	  0.025974	  0.149162	  0.030868
  0.010055	 -0.016469	  0.109566	 -0.047454	 -0.001669	  0.023286	  0.075018	 -0.095097	 -0.067042	 -0.081599	  0.063698	  0.237421	  0.129572
  0.017894	 -0.039126	  0.058618	 -0.059523	 -0.008457	  0.063637	  0.020320	 -0.073566	 -0.075862	 -0.033294	  0.090391	  0.347476	  0.203149
  0.047066	 -0.049764	  0.017664	 -0.067530	 -0.011296	  0.075837	  0.022951	 -0.026168	 -0.071561	 -0.006866	  0.159475	  0.419687	  0.247612
  0.034058	 -0.070360	  0.046536	 -0.041585	  0.006687	  0.070486	  0.023990	 -0.028761	 -0.049143	  0.031068	  0.184363	  0.482541	  0.251851
  0.000894	 -0.104008	  0.052247	  0.004011	 -0.008425	  0.049251	  0.054108	 -0.011648	 -0.041088	  0.094878	  0.209868	  0.512813	  0.231118
 -0.020929	 -0.100477	  0.046025	 -0.006427	 -0.036700	  0.031283	  0.038644	  0.014686	 -0.023525	  0.137390	  0.215608	  0.519035	  0.156836
 -0.029233	 -0.110439	  0.070483	  0.000470	  0.011075	  0.028033	  0.063429	  0.008877	  0.023105	  0.148488	  0.203029	  0.437728	  0.062521
 -0.039533	 -0.139922	  0.043150	 -0.026256	  0.036930	  0.028173	  0.080141	  0.036959	  0.089589	  0.113713	  0.144621	  0.328741	 -0.017320
 -0.035328	 -0.130554	  0.040264	 -0.037184	  0.037957	  0.035340	  0.096717	  0.052722	  0.143781	  0.106527	  0.055677	  0.226314	 -0.038202
 -0.006071	 -0.107914	  0.064111	 -0.043668	  0.049411	  0.017058	  0.133710	  0.096537	  0.150043	  0.031078	  0.004322	  0.204395	 -0.040011
  0.012947	 -0.103339	  0.073899	 -0.027936	  0.059127	  0.047569	  0.146805	  0.141441	  0.116907	 -0.014005	 -0.026282	  0.213299	 -0.059557
  0.009221	 -0.099402	  0.090146	 -0.019447	  0.049839	  0.025795	  0.156880	  0.104781	  0.101452	 -0.030381	  0.008250	  0.215576	 -0.097450
  0.010410	 -0.096944	  0.071697	 -0.058471	  0.020651	  0.044765	  0.165798	  0.094508	  0.041376	 -0.083854	  0.024203	  0.239708	 -0.094917
 -0.037904	 -0.106500	  0.052719	 -0.058656	 -0.017955	  0.035721	  0.125402	  0.066962	  0.008264	 -0.120114	  0.001489	  0.258674	 -0.100826
 -0.048052	 -0.111440	  0.069883	 -0.046888	 -0.012350	  0.018438	  0.115500	  0.053400	 -0.018420	 -0.090682	 -0.025021	  0.234598	 -0.096988
 -0.030459	 -0.094665	  0.069597	 -0.037498	  0.003410	  0.038677	  0.096917	  0.014523	 -0.003316	 -0.081761	 -0.042210	  0.203487	 -0.087728
 -0.018235	 -0.113945	  0.068524	 -0.049710	 -0.001699	  0.045923	  0.062020	 -0.019864	 -0.029934	 -0.069582	 -0.036142	  0.187957	 -0.120036
 -0.012480	 -0.142741	  0.063367	 -0.065940	  0.029390	  0.055301	  0.034325	 -0.047242	 -0.069205	 -0.118400	 -0.079286	  0.165651	 -0.106601
  0.012346	 -0.158410	  0.072806	 -0.078206	  0.039782	  0.058531	  0.044065	 -0.045179	 -0.021493	 -0.143118	 -0.047991	  0.139484	 -0.078280
  0.034747	 -0.161028	  0.058895	 -0.100676	  0.056535	  0.060864	  0.044655	 -0.030174	 -0.018871	 -0.141530	 -0.022974	  0.142890	 -0.079580
  0.015103	 -0.170581	  0.071878	 -0.099606	  0.063451	  0.058711	  0.062128	  0.011065	 -0.017466	 -0.139514	 -0.028106	  0.164076	 -0.043966
  0.019096	 -0.167391	  0.061893	 -0.062316	  0.072607	  0.081417	  0.048761	  0.023931	 -0.008781	 -0.087477	 -0.039819	  0.185214	 -0.039926
  0.016332	 -0.151472	  0.066225	 -0.039630	  0.083448	  0.074711	 -0.004030	  0.025662	 -0.021330	 -0.098078	  0.008067	  0.219384	 -0.008168
 -0.008090	 -0.195215	  0.064909	 -0.037785	  0.084185	  0.091597	  0.000814	  0.005780	 -0.011402	 -0.141870	  0.031334	  0.256227	  0.046164
 -0.013269	 -0.209163	  0.049238	 -0.051732	  0.070711	  0.081891	 -0.009211	 -0.016867	 -0.026005	 -0.116485	  0.015946	  0.273831	  0.057921
 -0.003871	 -0.217161	  0.046857	 -0.070473	  0.050436	  0.074532	 -0.010335	  0.009793	 -0.015657	 -0.090359	  0.042171	  0.301907	  0.058248
  0.029201	 -0.228533	  0.050594	 -0.065427	  0.042651	  0.041173	 -0.025247	  0.016617	  0.011794	 -0.093605	  0.063040	  0.318640	  0.105138
  0.054948	 -0.253807	  0.063041	 -0.035030	  0.001624	  0.024140	 -0.037844	  0.036684	  0.005383	 -0.045659	  0.095135	  0.362193	  0.129570
  0.065509	 -0.303096	  0.064689	 -0.031591	  0.003598	  0.002270	 -0.004319	  0.048268	  0.043843	 -0.027836	  0.125460	  0.433230	  0.113859
  0.055916	 -0.304822	  0.083354	 -0.063383	 -0.028288	 -0.005781	 -0.013539	  0.036575	  0.050767	 -0.013796	  0.132271	  0.446901	  0.094374
  0.034383	 -0.272983	  0.066658	 -0.075062	 -0.075878	  0.013708	 -0.045145	  0.030446	  0.063178	 -0.007285	  0.148991	  0.430767	  0.043019
  0.023652	 -0.252294	  0.056756	 -0.070980	 -0.064113	  0.006763	 -0.020158	  0.010559	  0.098013	  0.008019	  0.171086	  0.408494	  0.032325
  0.006981	 -0.239853	  0.037477	 -0.080500	 -0.042941	  0.045544	 -0.017311	  0.006664	  0.130652	  0.029684	  0.186943	  0.403066	  0.024365
 -0.026574	 -0.216452	  0.030684	 -0.081890	 -0.033021	  0.027710	 -0.048473	  0.011536	  0.140900	  0.010028	  0.185800	  0.379285	  0.030545
 -0.029272	 -0.228850	  0.044997	 -0.046589	 -0.008159	  0.038245	 -0.059227	  0.025400	  0.125932	 -0.042379	  0.143720	  0.383199	  0.012224
 -0.024960	 -0.208226	  0.028971	 -0.031861	  0.016765	  0.023596	 -0.039246	  0.044104	  0.112835	 -0.075039	  0.076719	  0.338613	  0.016596
 -0.005981	 -0.206729	  0.044300	  0.004803	  0.035367	 -0.032943	 -0.012338	  0.076669	  0.078723	 -0.063373	  0.005808	  0.331701	  0.017691
  0.019087	 -0.210613	  0.024068	 -0.028979	  0.022692	 -0.025756	 -0.041453	  0.080678	  0.069190	 -0.082465	  0.028531	  0.338904	  0.006699
  0.034859	 -0.224498	 -0.011846	 -0.033929	  0.016386	 -0.010577	 -0.047591	  0.068233	  0.085221	 -0.097260	  0.052390	  0.313971	 -0.007410
  0.009223	 -0.240535	 -0.017351	 -0.058344	  0.014013	 -0.014340	 -0.035013	  0.050552	 -0.004179	 -0.102450	  0.027349	  0.311982	 -0.014845
  0.000906	 -0.236512	 -0.029308	 -0.065296	  0.009459	 -0.004829	 -0.011402	  0.034248	 -0.038288	 -0.139398	  0.021070	  0.316425	 -0.031320
 -0.004040	 -0.223419	 -0.021797	 -0.036052	 -0.000474	 -0.001743	 -0.013303	  0.053966	 -0.053730	 -0.157621	  0.036583	  0.334534	  0.005413
 -0.021354	 -0.254120	  0.012794	 -0.031603	  0.012209	 -0.019696	 -0.037194	  0.071764	 -0.060268	 -0.173282	  0.081632	  0.371130	  0.049278
  0.013763	 -0.246655	  0.022556	 -0.028985	  0.033345	 -0.039888	 -0.059519	  0.078676	 -0.020349	 -0.153244	  0.129678	  0.418058	  0.095804
 -0.009059	 -0.255457	  0.020455	 -0.022625	  0.054377	 -0.029786	 -0.030658	  0.048075	 -0.014276	 -0.119893	  0.135822	  0.435952	  0.118590
 -0.069342	 -0.247850	  0.007896	 -0.051205	  0.067280	 -0.047037	 -0.016816	  0.042663	 -0.010107	 -0.087008	  0.116668	  0.456431	  0.150550
 -0.064271	 -0.249339	 -0.030612	 -0.063314	  0.039750	 -0.012109	 -0.012311	  0.038702	  0.022284	 -0.057341	  0.137358	  0.477597	  0.177682
 -0.059862	 -0.260233	 -0.078401	 -0.049179	  0.043829	 -0.000632	 -0.001215	  0.007262	  0.021120	 -0.016508	  0.190981	  0.499427	  0.204858
 -0.057260	 -0.271623	 -0.081761	 -0.067568	  0.052863	  0.024848	 -0.009427	  0.027491	  0.027964	  0.014790	  0.231600	  0.516275	  0.231409
 -0.011259	 -0.257299	 -0.091059	 -0.105818	  0.007424	  0.042448	 -0.052676	  0.067682	  0.041169	  0.025671	  0.264405	  0.508587	  0.225742
 -0.022394	 -0.216916	 -0.042364	 -0.086239	 -0.010908	  0.021076	 -0.090258	  0.102657	  0.057167	  0.020775	  0.236164	  0.517632	  0.203322
 -0.045463	 -0.218815	 -0.045412	 -0.066341	  0.035595	  0.040800	 -0.083916	  0.108385	  0.100186	  0.049602	  0.209993	  0.473873	  0.162158
 -0.029646	 -0.241891	 -0.050672	 -0.054061	  0.059793	  0.046961	 -0.084268	  0.135678	  0.135245	  0.055444	  0.174113	  0.416250	  0.101488
 -0.042452	 -0.270654	 -0.038996	 -0.031505	  0.026482	  0.065242	 -0.076886	  0.127955	  0.165249	  0.038276	  0.132507	  0.417451	  0.025643
 -0.029623	 -0.259600	 -0.040660	 -0.026586	  0.026874	  0.059766	 -0.037273	  0.139150	  0.150631	  0.038448	  0.124700	  0.379681	  0.016641
 -0.020347	 -0.235992	 -0.010611	 -0.043083	  0.036512	  0.039498	 -0.001757	  0.161742	  0.141754	  0.017195	  0.093342	  0.342823	 -0.061569
 -0.017544	 -0.255324	 -0.025391	 -0.067833	  0.002490	  0.035704	 -0.040831	  0.189822	  0.093847	 -0.008706	  0.038631	  0.318700	 -0.096469
  0.002033	 -0.198856	 -0.009365	 -0.076540	 -0.031162	  0.046462	 -0.047215	  0.217779	  0.072977	 -0.027856	  0.025076	  0.263896	 -0.108694
 -0.012039	 -0.180681	 -0.016256	 -0.073287	 -0.020793	  0.066381	 -0.026760	  0.217046	  0.050681	 -0.056866	 -0.028612	  0.239394	 -0.125493
 -0.029673	 -0.176027	 -0.041743	 -0.050089	 -0.019142	  0.060065	 -0.025680	  0.178054	  0.034174	 -0.107412	 -0.105467	  0.198377	 -0.153174
 -0.027624	 -0.182810	 -0.048618	 -0.065233	 -0.039361	  0.031645	 -0.025723	  0.162576	  0.034917	 -0.165120	 -0.169490	  0.180902	 -0.197321
 -0.024109	 -0.224994	 -0.065826	 -0.052026	 -0.030862	 -0.000697	 -0.000505	  0.141892	  0.025786	 -0.183315	 -0.193665	  0.152068	 -0.211777
 -0.018229	 -0.202198	 -0.062391	 -0.031939	 -0.029527	 -0.017105	  0.017709	  0.145966	  0.020845	 -0.202355	 -0.208548	  0.106476	 -0.211423
  0.007159	 -0.218768	 -0.069817	 -0.019620	 -0.046010	 -0.013349	  0.034645	  0.148275	 -0.039636	 -0.231441	 -0.225135	  0.103519	 -0.241258
 -0.004189	 -0.176117	 -0.113036	  0.009841	 -0.037041	 -0.021373	  0.034612	  0.148666	 -0.086719	 -0.253983	 -0.204842	  0.068558	 -0.254593
  0.001554	 -0.126405	 -0.116680	  0.004429	 -0.016682	  0.001888	  0.016020	  0.126690	 -0.132775	 -0.286712	 -0.252761	  0.056347	 -0.221969
 -0.007721	 -0.098581	 -0.081685	 -0.048749	  0.011964	 -0.002032	  0.019179	  0.094973	 -0.157691	 -0.303248	 -0.280535	  0.054593	 -0.190806
 -0.020822	 -0.117895	 -0.067587	 -0.076650	  0.009539	  0.028463	 -0.012091	  0.075144	 -0.191111	 -0.334160	 -0.274302	  0.101207	 -0.208654
 -0.009792	 -0.112735	 -0.061320	 -0.083677	 -0.035238	  0.017109	 -0.018590	  0.066289	 -0.192506	 -0.336697	 -0.251404	  0.088037	 -0.218822
  0.001316	 -0.085235	 -0.082138	 -0.071583	 -0.035390	  0.004817	 -0.027231	  0.041229	 -0.206011	 -0.306475	 -0.236160	  0.069449	 -0.194844
  0.005736	 -0.090673	 -0.098674	 -0.054225	 -0.042273	  0.052992	 -0.026506	  0.043118	 -0.193287	 -0.291136	 -0.221988	  0.089612	 -0.182935
  0.003299	 -0.093006	 -0.099556	 -0.050474	 -0.064869	  0.039129	 -0.043881	  0.029231	 -0.173117	 -0.300104	 -0.156149	  0.111781	 -0.144947
 -0.012129	 -0.073148	 -0.096783	 -0.053163	 -0.063819	  0.022531	 -0.028360	  0.024561	 -0.150968	 -0.290798	 -0.090838	  0.152461	 -0.108568
  0.019010	 -0.079573	 -0.088987	 -0.063199	 -0.072615	  0.035282	 -0.019473	  0.040080	 -0.168148	 -0.284859	 -0.033486	  0.169136	 -0.083939
  0.010293	 -0.103776	 -0.070173	 -0.082990	 -0.063152	  0.053368	 -0.054422	  0.026909	 -0.178159	 -0.267791	 -0.012182	  0.155795	 -0.073585
 -0.008076	 -0.102046	 -0.084780	 -0.061668	 -0.062949	  0.035553	 -0.040317	  0.012525	 -0.153574	 -0.217405	 -0.001808	  0.196486	 -0.065727
  0.012866	 -0.102563	 -0.094603	 -0.039662	 -0.053862	  0.012542	 -0.073043	  0.016743	 -0.137923	 -0.180239	 -0.011896	  0.195281	 -0.036603
  0.030196	 -0.084881	 -0.110993	 -0.022598	 -0.051793	 -0.026260	 -0.098584	  0.029706	 -0.120813	 -0.189361	  0.005216	  0.203192	  0.001321
  0.023347	 -0.069770	 -0.105767	 -0.025680	 -0.023762	 -0.035896	 -0.123703	  0.053077	 -0.079705	 -0.202742	 -0.000406	  0.196542	 -0.018181
  0.012340	 -0.110136	 -0.115836	 -0.036680	 -0.020812	 -0.050157	 -0.158203	  0.059831	  0.006384	 -0.201105	 -0.023374	  0.175919	 -0.045771
  0.054467	 -0.112880	 -0.133033	 -0.038417	 -0.028787	 -0.035820	 -0.171915	  0.040088	  0.004382	 -0.204411	 -0.040339	  0.153141	 -0.049041
  0.069024	 -0.092725	 -0.110131	 -0.041698	 -0.033237	  0.005317	 -0.148897	  0.009117	 -0.010777	 -0.215187	 -0.075713	  0.136769	 -0.013738
  0.071393	 -0.128706	 -0.108603	 -0.040383	 -0.060022	  0.008762	 -0.118107	  0.017853	 -0.026513	 -0.261667	 -0.077629	  0.102687	  0.018813
  0.092964	 -0.118916	 -0.099033	 -0.045590	 -0.037311	  0.017408	 -0.125354	  0.057306	  0.003910	 -0.254243	 -0.118280	  0.093666	  0.003385
  0.090963	 -0.097526	 -0.108858	 -0.039313	  0.000667	  0.022496	 -0.146419	  0.058467	 -0.000586	 -0.260966	 -0.137122	  0.083630	 -0.027806
  0.082965	 -0.052722	 -0.097198	 -0.015965	  0.036140	  0.026048	 -0.125259	  0.018490	 -0.006189	 -0.302635	 -0.154432	  0.094939	 -0.050454
  0.063714	 -0.031780	 -0.127192	 -0.019219	  0.063484	  0.028214	 -0.134351	  0.014610	 -0.019372	 -0.315408	 -0.144801	  0.125747	 -0.089259
  0.065719	 -0.014106	 -0.116579	 -0.022986	  0.075726	  0.006666	 -0.107740	  0.025903	 -0.051579	 -0.309602	 -0.125656	  0.091091	 -0.156109
  0.067615	 -0.027525	 -0.071782	 -0.025079	  0.043041	  0.009948	 -0.053031	  0.064197	 -0.078537	 -0.276823	 -0.105090	  0.116435	 -0.203504
  0.004559	 -0.027277	 -0.054906	 -0.038870	  0.033628	 -0.019879	 -0.037807	  0.057856	 -0.086461	 -0.286601	 -0.121141	  0.116553	 -0.239008
 -0.000717	 -0.021475	 -0.032051	 -0.021975	  0.030637	 -0.022755	 -0.048361	  0.020147	 -0.108131	 -0.315067	 -0.161030	  0.092437	 -0.258851
  0.016137	 -0.051869	 -0.071281	  0.004870	 -0.024209	 -0.020099	 -0.066263	 -0.001369	 -0.140507	 -0.350395	 -0.201887	  0.055413	 -0.278216
  0.018754	 -0.044805	 -0.104055	  0.011888	 -0.018334	 -0.038588	 -0.095582	 -0.037153	 -0.159135	 -0.396699	 -0.243774	  0.018751	 -0.317292
  0.028127	 -0.030897	 -0.097323	  0.005719	 -0.045616	 -0.039791	 -0.076545	 -0.073871	 -0.160978	 -0.420227	 -0.265809	 -0.010114	 -0.350640
  0.001186	 -0.025116	 -0.085962	  0.026757	 -0.058823	 -0.097300	 -0.078643	 -0.109766	 -0.176291	 -0.425932	 -0.270577	 -0.046983	 -0.360071
  0.010880	 -0.045907	 -0.115362	  0.032913	 -0.030955	 -0.107675	 -0.094863	 -0.131613	 -0.194736	 -0.433476	 -0.282630	 -0.050349	 -0.345012
  0.004581	 -0.051449	 -0.110078	  0.055057	 -0.019268	 -0.080339	 -0.100635	 -0.138346	 -0.183536	 -0.444705	 -0.287958	 -0.027113	 -0.329502
 -0.018290	 -0.067910	 -0.080798	  0.061248	 -0.030018	 -0.071968	 -0.075579	 -0.156794	 -0.211091	 -0.455360	 -0.282711	 -0.012490	 -0.297533
 -0.036703	 -0.085953	 -0.063903	  0.050927	 -0.016497	 -0.070453	 -0.091217	 -0.145284	 -0.201485	 -0.462266	 -0.290470	 -0.008560	 -0.254827
 -0.039136	 -0.094730	 -0.040816	  0.052691	 -0.012786	 -0.064550	 -0.095099	 -0.133844	 -0.222182	 -0.478244	 -0.303782	 -0.036587	 -0.256872
 -0.037472	 -0.083446	 -0.075325	  0.058985	 -0.020498	 -0.057622	 -0.068668	 -0.142377	 -0.227954	 -0.450822	 -0.325798	 -0.034708	 -0.252369
 -0.054394	 -0.061303	 -0.058974	  0.042645	 -0.014821	 -0.078869	 -0.087177	 -0.109048	 -0.240352	 -0.453339	 -0.299111	 -0.024516	 -0.204949
 -0.038770	 -0.036565	 -0.066630	  0.045248	 -0.005700	 -0.105807	 -0.109396	 -0.115051	 -0.217019	 -0.421063	 -0.266519	 -0.007439	 -0.178758
  0.006604	 -0.042562	 -0.077942	  0.067682	  0.017686	 -0.111640	 -0.122887	 -0.100583	 -0.197227	 -0.364345	 -0.244413	  0.021966	 -0.135527
  0.017667	 -0.066072	 -0.071192	  0.078124	  0.010649	 -0.085807	 -0.116484	 -0.101153	 -0.168418	 -0.348382	 -0.233928	  0.068103	 -0.077659
  0.004935	 -0.025473	 -0.096885	  0.066216	 -0.024744	 -0.081454	 -0.106555	 -0.096276	 -0.149117	 -0.308622	 -0.221872	  0.107246	 -0.032961
 -0.002912	 -0.032523	 -0.051815	  0.050552	 -0.030934	 -0.074459	 -0.135040	 -0.101825	 -0.154836	 -0.300481	 -0.191016	  0.123319	 -0.028349
 -0.043176	 -0.019801	 -0.040174	  0.054397	 -0.036923	 -0.093620	 -0.097222	 -0.109850	 -0.131695	 -0.272478	 -0.162993	  0.134689	 -0.034006
 -0.078117	 -0.032713	 -0.070475	  0.052205	 -0.031147	 -0.080581	 -0.073196	 -0.065383	 -0.130200	 -0.233452	 -0.147693	  0.180212	 -0.031556
 -0.053683	 -0.042221	 -0.099161	  0.058238	 -0.040468	 -0.059210	 -0.087695	 -0.061547	 -0.097123	 -0.223534	 -0.162408	  0.199986	 -0.028828
 -0.040914	  0.011149	 -0.127866	  0.063486	 -0.037283	 -0.051886	 -0.104282	 -0.074252	 -0.067085	 -0.209304	 -0.171079	  0.169513	 -0.029246
 -0.043343	  0.008639	 -0.116491	  0.065760	 -0.022501	 -0.059106	 -0.115841	 -0.097146	 -0.060847	 -0.199045	 -0.167191	  0.184129	 -0.025670
 -0.047744	  0.027068	 -0.097444	  0.058831	 -0.017757	 -0.117307	 -0.108357	 -0.099507	 -0.053308	 -0.179682	 -0.142442	  0.196543	 -0.034019
 -0.046645	  0.044332	 -0.125126	  0.059274	 -0.033537	 -0.108549	 -0.084765	 -0.088315	 -0.040042	 -0.189985	 -0.117185	  0.199033	 -0.055446
 -0.025886	  0.045902	 -0.112877	  0.038639	 -0.028691	 -0.091384	 -0.050179	 -0.041857	 -0.029237	 -0.192346	 -0.125862	  0.162257	 -0.049695
 -0.034993	  0.044357	 -0.090006	  0.028437	 -0.037048	 -0.058289	 -0.041366	 -0.011298	 -0.046737	 -0.218140	 -0.116858	  0.141713	 -0.044306
 -0.061039	  0.044441	 -0.090527	  0.054203	 -0.052437	 -0.048899	 -0.053198	 -0.044474	 -0.065513	 -0.241016	 -0.089158	  0.098845	 -0.015653
 -0.041516	  0.048993	 -0.096609	  0.051562	 -0.069689	 -0.066170	 -0.035517	 -0.015527	 -0.087141	 -0.231093	 -0.091318	  0.079182	 -0.012576
 -0.038706	  0.060109	 -0.141704	  0.040273	 -0.096962	 -0.057117	 -0.010339	 -0.002762	 -0.082338	 -0.238833	 -0.106094	  0.052823	 -0.032664
 -0.030757	  0.024409	 -0.106047	  0.009708	 -0.082184	 -0.052725	 -0.014077	  0.010261	 -0.079396	 -0.229624	 -0.085009	  0.032929	 -0.050030
 -0.046531	  0.008280	 -0.076887	 -0.000616	 -0.048692	 -0.069202	 -0.020458	 -0.005503	 -0.076347	 -0.171394	 -0.105767	  0.040974	 -0.040420
 -0.064204	  0.065325	 -0.100478	  0.000756	 -0.042019	 -0.059396	 -0.023113	 -0.004217	 -0.068856	 -0.195175	 -0.096227	  0.059108	 -0.040091
 -0.029552	  0.084352	 -0.138845	 -0.012502	 -0.059407	 -0.047732	 -0.025586	  0.044242	 -0.066761	 -0.198320	 -0.075200	  0.048427	 -0.035108
 -0.021905	  0.087027	 -0.142404	  0.016563	 -0.078828	 -0.064455	  0.008492	  0.033325	 -0.094497	 -0.226683	 -0.064162	  0.028009	 -0.061391
  0.006297	  0.095159	 -0.133027	  0.040718	 -0.096560	 -0.030762	 -0.003920	  0.027929	 -0.096280	 -0.259795	 -0.066914	 -0.004145	 -0.071600
 -0.009056	  0.072968	 -0.134525	  0.020954	 -0.088881	 -0.051862	 -0.011390	 -0.017096	 -0.087888	 -0.252727	 -0.069203	  0.007514	 -0.071993
  0.017445	  0.055692	 -0.118972	  0.026672	 -0.083056	 -0.040986	  0.018183	 -0.029904	 -0.085024	 -0.242171	 -0.057940	  0.017668	 -0.093340
  0.012801	  0.063984	 -0.134249	  0.029337	 -0.124119	 -0.011468	  0.026239	 -0.058229	 -0.087216	 -0.221722	 -0.080740	  0.056173	 -0.085883
 -0.023053	  0.064832	 -0.136612	  0.027497	 -0.105505	 -0.031282	  0.001593	 -0.071970	 -0.057845	 -0.254615	 -0.072652	  0.112380	 -0.083641
 -0.015178	  0.043202	 -0.103988	  0.054866	 -0.079213	 -0.044491	 -0.011587	 -0.081252	 -0.046810	 -0.257048	 -0.038278	  0.140178	 -0.046119
 -0.037475	  0.038396	 -0.056490	  0.058526	 -0.063519	 -0.079006	  0.003832	 -0.073068	 -0.025694	 -0.201901	  0.019730	  0.142088	 -0.003862
 -0.045526	  0.061479	 -0.033981	  0.052040	 -0.080311	 -0.093282	  0.060998	 -0.079501	 -0.032045	 -0.171725	  0.018912	  0.132429	  0.031803
 -0.032246	  0.032569	 -0.015131	  0.041438	 -0.053862	 -0.054204	  0.101005	 -0.050816	 -0.036495	 -0.171618	  0.006824	  0.148335	  0.047166
 -0.052594	  0.026625	 -0.009649	  0.003324	 -0.046942	 -0.085963	  0.090362	 -0.060360	 -0.024363	 -0.159793	 -0.026653	  0.154770	  0.094597
 -0.051374	  0.022040	 -0.034583	 -0.018559	 -0.049128	 -0.116462	  0.095436	 -0.080709	 -0.022439	 -0.131019	 -0.052988	  0.175744	  0.092664
 -0.059478	  0.005006	 -0.045180	 -0.008136	 -0.033307	 -0.109724	  0.075126	 -0.073211	 -0.023172	 -0.163258	 -0.057534	  0.222436	  0.100392
 -0.057635	 -0.012320	 -0.027445	  0.004172	 -0.040357	 -0.109176	  0.037806	 -0.118155	 -0.008055	 -0.188498	 -0.054462	  0.210477	  0.091570
 -0.035281	 -0.022896	 -0.009570	  0.023107	 -0.081715	 -0.118154	  0.078113	 -0.116647	  0.020667	 -0.167098	 -0.054345	  0.215021	  0.079296
 -0.011092	 -0.042840	 -0.048693	  0.031188	 -0.068096	 -0.102226	  0.084317	 -0.079278	  0.013633	 -0.153647	 -0.065257	  0.211955	  0.107063
 -0.007716	 -0.022795	 -0.050220	  0.025693	 -0.046403	 -0.098149	  0.081617	 -0.080051	  0.032110	 -0.155135	 -0.051447	  0.234658	  0.077580
 -0.033992	 -0.004296	 -0.047155	  0.030079	 -0.013087	 -0.093035	  0.073586	 -0.110201	  0.024892	 -0.138528	 -0.024443	  0.233491	  0.058498
 -0.046300	 -0.008767	 -0.028575	  0.054360	  0.012641	 -0.074621	  0.063856	 -0.097975	  0.024064	 -0.137239	 -0.006683	  0.198513	  0.046765
 -0.034833	  0.012419	 -0.012566	  0.033146	 -0.003390	 -0.088689	  0.046007	 -0.065345	  0.031767	 -0.124108	  0.005598	  0.212454	  0.056456
 -0.010284	  0.056962	 -0.015864	  0.020446	 -0.015948	 -0.092773	  0.047752	 -0.044169	  0.036277	 -0.099997	  0.023049	  0.215523	  0.052429
  0.005802	  0.057481	 -0.010137	  0.004102	 -0.022588	 -0.121878	  0.074610	 -0.025883	  0.018272	 -0.086149	  0.036946	  0.179126	  0.036220
 -0.045772	  0.033058	  0.002799	 -0.028023	 -0.047838	 -0.132001	  0.122157	 -0.044523	  0.006280	 -0.056971	  0.035004	  0.179365	  0.032047
 -0.059506	  0.045458	  0.048942	  0.017703	 -0.020229	 -0.129047	  0.137776	 -0.024704	 -0.000820	 -0.055833	  0.024592	  0.181629	  0.060589
 -0.026025	  0.070679	  0.073572	  0.024478	 -0.016318	 -0.071021	  0.108569	 -0.015454	 -0.004123	 -0.044173	  0.041488	  0.185212	  0.086108
 -0.043273	  0.075805	  0.065878	  0.032905	 -0.007487	 -0.010707	  0.105864	  0.011264	  0.000144	 -0.008179	  0.055980	  0.176752	  0.066770
 -0.063458	  0.039346	  0.037038	  0.035282	  0.006666	 -0.021292	  0.097927	  0.000547	  0.001511	 -0.023219	  0.058730	  0.185399	  0.057263
 -0.076726	  0.032772	  0.049675	  0.021182	  0.024834	 -0.003689	  0.079287	 -0.002843	  0.013986	 -0.030489	  0.030677	  0.212238	  0.042235
 -0.076346	  0.059407	  0.035692	  0.011682	  0.026470	 -0.014609	  0.077954	  0.002492	  0.037462	 -0.041869	  0.011625	  0.191406	  0.040838
 -0.080711	  0.078048	  0.051698	  0.029663	  0.031148	 -0.012359	  0.060309	  0.028345	  0.048232	 -0.044300	  0.019045	  0.168146	  0.028893
 -0.064849	  0.067865	  0.045339	  0.019500	  0.032164	 -0.019660	  0.049783	  0.030304	  0.053364	 -0.064856	  0.021180	  0.134542	  0.010480
 -0.040980	  0.026477	  0.008100	  0.006644	  0.041937	  0.005367	  0.051602	  0.033673	  0.051381	 -0.060459	 -0.008639	  0.132654	  0.009912
 -0.024931	  0.006366	  0.007560	  0.017454	  0.054454	 -0.006861	  0.089752	  0.009924	  0.045398	 -0.072643	  0.001427	  0.137682	  0.037896
 -0.022566	 -0.015268	  0.025557	  0.021333	  0.045335	 -0.058009	  0.090876	 -0.020404	  0.062147	 -0.053122	 -0.004617	  0.122917	  0.052433
 -0.063754	 -0.005279	 -0.006361	  0.018075	  0.033864	 -0.030572	  0.067803	 -0.000916	  0.047531	 -0.035962	 -0.020226	  0.123351	  0.067150
 -0.054325	 -0.013121	 -0.020450	  0.040461	  0.017520	 -0.033756	  0.046249	  0.003118	  0.031704	 -0.036200	 -0.039540	  0.103186	  0.057518
 -0.090356	 -0.030193	 -0.003919	  0.032089	 -0.012062	 -0.023951	  0.042001	 -0.003135	  0.023661	 -0.047165	 -0.035118	  0.076414	  0.030792
 -0.109424	 -0.050227	  0.005223	  0.016843	 -0.021801	 -0.034649	  0.062898	 -0.000832	  0.021813	 -0.038413	 -0.035313	  0.054305	  0.011592
 -0.116236	 -0.022117	  0.000739	 -0.000592	  0.015555	 -0.010977	  0.089893	 -0.002894	  0.019773	 -0.053365	 -0.010544	  0.032149	  0.025520
 -0.108975	  0.001020	  0.013720	 -0.018482	  0.037412	  0.010324	  0.074314	  0.003569	  0.074797	 -0.089283	 -0.002621	  0.008092	 -0.002368
 -0.113390	  0.023519	  0.016901	 -0.020792	  0.037977	  0.059118	  0.018671	 -0.020433	  0.083898	 -0.103778	  0.009444	  0.024807	 -0.017457
 -0.111887	  0.022227	  0.032437	 -0.012646	  0.004983	  0.036237	  0.002304	 -0.012584	  0.072197	 -0.095716	 -0.008686	  0.024778	 -0.018797
 -0.108820	 -0.010177	  0.073950	  0.005055	 -0.013602	  0.022575	  0.023720	 -0.027513	  0.086149	 -0.108220	 -0.003445	 -0.002610	 -0.014764
 -0.032093	 -0.020468	  0.031047	 -0.008512	  0.027963	  0.036394	 -0.028268	  0.042624	 -0.031226	 -0.008854	  0.028960	  0.006245	 -0.044047
 -0.049041	 -0.012677	  0.023222	  0.011706	  0.005333	  0.064786	  0.004440	  0.006435	 -0.045853	  0.007199	 -0.008071	  0.026534	 -0.051722
 -0.047512	 -0.021837	  0.015585	  0.029580	 -0.018910	  0.057199	 -0.008010	 -0.008712	 -0.034945	  0.012287	  0.005048	  0.014554	 -0.069649
 -0.047966	 -0.014611	  0.021497	 -0.007419	 -0.001969	  0.045581	 -0.000732	  0.015958	 -0.010045	 -0.021445	  0.022309	 -0.029942	 -0.076011
 -0.021513	 -0.007770	 -0.000151	 -0.016353	  0.029508	  0.022186	  0.027438	  0.049631	 -0.005584	 -0.026632	  0.002920	  0.007366	 -0.067091
  0.014547	  0.020336	  0.004886	 -0.023388	  0.030110	  0.018872	  0.022269	  0.043897	 -0.008453	 -0.006314	 -0.037100	 -0.001639	 -0.082347
  0.014518	  0.010176	 -0.006184	 -0.023554	  0.028128	  0.015593	  0.012033	  0.004226	 -0.008368	  0.011089	 -0.046829	 -0.009539	 -0.078282
  0.002655	  0.019087	 -0.034699	 -0.037575	 -0.003369	 -0.019948	 -0.019579	 -0.010603	 -0.002672	  0.025841	 -0.040168	  0.023193	 -0.020246
  0.015329	  0.021701	 -0.045329	 -0.017287	 -0.028112	 -0.012492	 -0.003675	 -0.008387	 -0.021195	  0.028859	 -0.045264	  0.044734	  0.014556
 -0.008696	  0.012281	 -0.041116	  0.001629	 -0.024417	  0.006362	  0.008058	 -0.022165	 -0.006986	  0.035423	 -0.002503	  0.027102	  0.044699
 -0.027019	  0.005477	 -0.056298	  0.001179	 -0.023360	  0.022547	  0.013469	 -0.009662	  0.006567	  0.023178	 -0.014837	  0.021054	  0.057879
 -0.031718	 -0.009628	 -0.070231	 -0.009861	  0.014979	 -0.005709	  0.009972	 -0.012342	  0.010188	  0.005042	 -0.026637	  0.013733	  0.042688
 -0.005590	 -0.008624	 -0.066577	 -0.006448	  0.029329	 -0.023688	 -0.006927	 -0.008707	  0.009894	 -0.025959	  0.039495	  0.005408	  0.051303
  0.002288	  0.022801	 -0.030634	  0.034502	  0.028693	 -0.032300	 -0.023200	  0.029637	  0.005152	 -0.028600	  0.062331	 -0.023654	  0.027337
  0.011398	  0.031591	 -0.014329	  0.026601	  0.000174	 -0.022664	 -0.041278	 -0.012586	  0.000635	 -0.051143	  0.034624	 -0.044757	  0.012537
  0.038770	 -0.008793	  0.015077	  0.046679	 -0.023534	 -0.054905	 -0.017649	 -0.054351	  0.013915	 -0.031793	  0.011317	 -0.026611	  0.008600
  0.076980	 -0.015636	  0.045406	  0.029110	 -0.012645	 -0.049778	  0.001135	 -0.043733	  0.022004	 -0.008548	 -0.009551	 -0.015044	  0.048346
  0.072739	 -0.021196	  0.059193	 -0.008742	 -0.000854	 -0.030204	  0.019945	  0.000524	  0.051890	  0.014643	 -0.004872	  0.007621	  0.089805
  0.030807	 -0.005983	  0.071491	 -0.020143	 -0.028473	 -0.014389	  0.031752	  0.003667	  0.043956	  0.015819	  0.001676	 -0.005969	  0.066763
 -0.008882	  0.003772	  0.078144	 -0.001702	 -0.028574	 -0.023445	 -0.001193	 -0.005351	  0.011123	  0.029910	  0.027151	 -0.040390	  0.024883
 -0.062444	  0.020771	  0.064000	  0.004344	 -0.013887	 -0.026543	  0.018588	 -0.017663	  0.004375	  0.035929	  0.004477	 -0.015045	  0.021693
 -0.093675	  0.035490	  0.038106	 -0.026096	 -0.024163	 -0.031341	  0.017602	  0.015570	 -0.014519	  0.040404	 -0.001173	  0.003069	  0.003358
 -0.067962	  0.032143	  0.032839	 -0.038203	 -0.023477	 -0.049294	  0.064823	  0.013291	 -0.001891	  0.026048	  0.024820	 -0.015850	 -0.034476
 -0.080230	  0.019640	  0.030277	 -0.002396	 -0.004781	 -0.046126	  0.088388	 -0.018846	  0.030283	  0.012690	  0.011924	 -0.061158	 -0.017147
 -0.088762	 -0.013100	  0.028306	  0.032623	 -0.000768	 -0.056825	  0.100039	 -0.023071	  0.044040	 -0.004260	  0.004763	 -0.073022	 -0.005289
 -0.061672	 -0.025524	  0.018189	  0.041727	 -0.014805	 -0.045203	  0.117904	 -0.042057	  0.018766	  0.011126	  0.020803	 -0.047239	 -0.013203
 -0.053501	 -0.007839	  0.012903	  0.036960	 -0.021794	 -0.035224	  0.129704	 -0.027865	  0.007209	  0.022360	  0.036074	 -0.070938	 -0.007091
 -0.036265	  0.025636	 -0.008600	  0.031846	 -0.016984	 -0.007677	  0.127508	 -0.050584	  0.055778	  0.022517	  0.016138	 -0.090909	  0.004474
 -0.037133	  0.034663	 -0.013719	  0.066777	 -0.012721	 -0.018874	  0.132494	 -0.072263	  0.064488	  0.023591	 -0.017857	 -0.092930	 -0.016084
 -0.056475	  0.048783	 -0.010353	  0.052290	 -0.010795	 -0.014378	  0.132464	 -0.086281	  0.047132	  0.041163	  0.008305	 -0.082941	 -0.034515
 -0.028189	  0.087922	 -0.016000	  0.077956	  0.005266	 -0.003139	  0.097727	 -0.072218	  0.062815	  0.065429	  0.023947	 -0.083027	 -0.036651
  0.006919	  0.081076	 -0.022630	  0.070564	  0.024193	 -0.000681	  0.064520	 -0.038869	  0.051558	  0.044383	  0.022774	 -0.100250	 -0.029358
 -0.021749	  0.042454	 -0.029476	  0.039304	 -0.004277	 -0.014542	  0.056001	 -0.036802	  0.045959	  0.044370	 -0.018229	 -0.070678	  0.000724
 -0.064301	  0.038218	 -0.002687	  0.064539	 -0.019785	  0.018185	  0.009849	 -0.007111	  0.054118	  0.031226	 -0.025916	 -0.097657	  0.005235
 -0.043776	  0.026000	  0.029654	  0.069044	 -0.005838	  0.055233	 -0.007048	  0.019667	  0.055816	  0.013875	 -0.023634	 -0.110074	 -0.016373
 -0.050303	  0.018695	  0.036780	  0.033182	 -0.008602	  0.058371	 -0.013993	  0.000622	  0.090608	  0.012289	 -0.049881	 -0.119508	 -0.029144
 -0.085918	 -0.001332	  0.046571	  0.006475	  0.005776	  0.057475	 -0.005288	 -0.016266	  0.128977	 -0.001729	 -0.034752	 -0.116377	 -0.077864
 -0.117325	  0.018177	  0.044417	  0.018410	  0.009565	  0.017757	 -0.004158	 -0.048740	  0.120799	 -0.011569	 -0.043983	 -0.107237	 -0.090829
 -0.116061	  0.029280	  0.065958	  0.032288	 -0.002530	 -0.010070	 -0.025360	 -0.024829	  0.123083	 -0.004904	 -0.061726	 -0.130138	 -0.065599
 -0.102027	  0.045241	  0.051971	  0.045279	 -0.003283	  0.020606	 -0.012505	 -0.005047	  0.097944	 -0.004718	 -0.068362	 -0.114866	 -0.037273
 -0.090616	  0.052694	  0.032698	  0.032042	  0.018158	  0.028769	 -0.024987	 -0.023352	  0.039627	 -0.015264	 -0.052689	 -0.115522	 -0.039011
 -0.097037	  0.079004	  0.030907	  0.030857	  0.013172	  0.047797	 -0.021719	 -0.060152	  0.028328	  0.001537	 -0.048971	 -0.160406	 -0.051176
 -0.105451	  0.061975	  0.037664	  0.045230	  0.044652	  0.048586	  0.006332	 -0.046245	  0.022153	  0.001501	 -0.023025	 -0.155122	 -0.071338
 -0.106149	  0.076085	  0.034899	  0.043138	  0.046596	  0.044512	  0.025488	 -0.013322	  0.035552	 -0.018917	 -0.000997	 -0.183545	 -0.071752
 -0.105643	  0.082052	  0.023943	  0.033261	  0.016630	  0.027384	  0.000752	 -0.040276	  0.063122	 -0.001368	 -0.049689	 -0.211969	 -0.046134
 -0.124305	  0.054914	  0.019728	  0.010395	  0.029093	  0.029452	  0.006216	 -0.055157	  0.084666	 -0.018407	 -0.048100	 -0.215541	 -0.099287
 -0.161325	  0.021159	  0.030135	 -0.025453	  0.061287	  0.036672	  0.007048	 -0.053833	  0.049699	  0.001363	 -0.068739	 -0.228375	 -0.084324
 -0.140223	  0.025126	  0.048092	 -0.016348	  0.064336	  0.013025	 -0.024906	 -0.049444	  0.017719	  0.045462	 -0.078911	 -0.222048	 -0.073213
 -0.081046	  0.020223	  0.058405	 -0.008310	  0.063563	 -0.015735	 -0.038025	 -0.019113	  0.028943	  0.047117	 -0.070023	 -0.206704	 -0.063486
 -0.071357	  0.025791	  0.057770	 -0.003124	  0.041449	 -0.043462	 -0.033072	 -0.038950	  0.048710	  0.046041	 -0.053986	 -0.211920	 -0.028030
 -0.098232	  0.021655	  0.061069	 -0.008860	  0.044824	 -0.032917	 -0.008183	 -0.075648	  0.034158	  0.062436	  0.026828	 -0.189260	 -0.019854
 -0.103950	 -0.010580	  0.088112	 -0.011875	  0.078086	 -0.009400	 -0.005676	 -0.068220	  0.009664	  0.080548	  0.037678	 -0.198370	 -0.026078
 -0.128604	  0.004885	  0.083425	  0.007407	  0.063554	 -0.009555	 -0.041329	 -0.074242	  0.029333	  0.062467	  0.041677	 -0.201374	 -0.020371
 -0.126710	  0.015282	  0.094843	  0.005461	  0.050877	 -0.038204	 -0.045881	 -0.095634	  0.037255	  0.041520	  0.012471	 -0.208812	 -0.053955
 -0.120730	 -0.016404	  0.095551	  0.027059	  0.034198	 -0.029824	 -0.062279	 -0.077281	  0.056021	  0.023318	 -0.006715	 -0.202615	 -0.088070
 -0.119733	 -0.023701	  0.067996	  0.020412	  0.058178	 -0.014751	 -0.047433	 -0.070089	  0.067937	  0.066800	 -0.029722	 -0.220851	 -0.085273
 -0.141144	 -0.033568	  0.070617	 -0.014547	  0.074766	  0.015725	 -0.033046	 -0.090402	  0.066034	  0.084451	 -0.015566	 -0.230950	 -0.084075
 -0.157017	 -0.044859	  0.133991	 -0.027886	  0.046175	 -0.015208	 -0.039579	 -0.056076	  0.096985	  0.027379	  0.009263	 -0.225847	 -0.069974
 -0.180841	 -0.048967	  0.154617	 -0.024347	  0.027851	 -0.002799	 -0.054011	 -0.059055	  0.076041	  0.026245	  0.048326	 -0.250416	 -0.067271
 -0.164147	 -0.032890	  0.134575	 -0.026704	  0.032882	 -0.024655	 -0.048375	 -0.067869	  0.087755	  0.040633	  0.039722	 -0.280259	 -0.093167
 -0.178837	 -0.065211	  0.132690	 -0.028596	  0.035718	 -0.006032	 -0.042365	 -0.073180	  0.114439	  0.022880	  0.041968	 -0.302559	 -0.065589
 -0.170700	 -0.077609	  0.128634	 -0.011681	  0.034314	 -0.025418	 -0.035860	 -0.041007	  0.120159	  0.016422	  0.054512	 -0.305315	 -0.023863
 -0.146618	 -0.066777	  0.120265	 -0.026256	  0.044307	 -0.040785	  0.001322	 -0.053122	  0.114017	  0.001314	  0.026211	 -0.274733	 -0.022310
 -0.135833	 -0.074622	  0.154014	 -0.043130	  0.049271	 -0.015040	 -0.016507	 -0.084908	  0.079268	  0.005673	  0.029571	 -0.286784	 -0.034333
 -0.148397	 -0.100875	  0.181717	 -0.035036	  0.074569	  0.002686	 -0.023937	 -0.067731	  0.076482	  0.018096	  0.022662	 -0.258345	 -0.044341
 -0.171049	 -0.107511	  0.158645	  0.017007	  0.075340	  0.025209	 -0.033981	 -0.029365	  0.075117	  0.011388	  0.025783	 -0.214883	 -0.049063
 -0.174692	 -0.112846	  0.144561	  0.023308	  0.069204	  0.007344	 -0.047670	 -0.040121	  0.051079	  0.001127	  0.048719	 -0.222181	 -0.024568
 -0.179846	 -0.129100	  0.146651	  0.046227	  0.085625	 -0.029197	 -0.053790	 -0.046225	  0.054495	  0.024479	  0.058479	 -0.231235	 -0.022253
 -0.191156	 -0.151251	  0.124408	  0.055640	  0.090843	 -0.048186	 -0.077000	 -0.063440	  0.052179	  0.042024	  0.038658	 -0.216420	 -0.014864
 -0.195300	 -0.148338	  0.098087	  0.050076	  0.111999	 -0.019897	 -0.086415	 -0.071439	  0.040860	  0.068542	  0.043164	 -0.224027	 -0.018176
 -0.160586	 -0.136146	  0.074228	  0.023117	  0.127734	  0.004028	 -0.081303	 -0.074179	  0.050786	  0.080221	  0.024862	 -0.210133	 -0.013401
 -0.145726	 -0.129380	  0.063171	  0.010751	  0.130284	  0.045785	 -0.093074	 -0.066044	  0.038223	  0.077104	  0.009110	 -0.191715	 -0.020849
 -0.128541	 -0.144964	  0.071923	 -0.000387	  0.090155	  0.049876	 -0.107454	 -0.083922	  0.017177	  0.073006	  0.028415	 -0.194652	 -0.023658
 -0.139029	 -0.152287	  0.094809	  0.006778	  0.077230	  0.032004	 -0.082024	 -0.041830	  0.014518	  0.077101	  0.018898	 -0.219664	 -0.014511
 -0.114013	 -0.158383	  0.105030	  0.023726	  0.099173	  0.020615	 -0.104170	 -0.040251	  0.018917	  0.110489	  0.011720	 -0.194766	 -0.027834
 -0.105223	 -0.210076	  0.096441	  0.013011	  0.113372	  0.068730	 -0.140717	 -0.034490	  0.028400	  0.128592	  0.017998	 -0.177333	 -0.030925
 -0.126130	 -0.241925	  0.099665	 -0.001596	  0.118441	  0.087921	 -0.168183	  0.002036	  0.021286	  0.120148	  0.044908	 -0.184521	 -0.030702
 -0.171869	 -0.227946	  0.096450	 -0.021374	  0.080871	  0.062350	 -0.170429	 -0.012279	  0.016834	  0.102855	  0.051284	 -0.221779	 -0.027855
 -0.207155	 -0.218813	  0.114214	 -0.006206	  0.088036	  0.026224	 -0.125189	 -0.001694	 -0.003278	  0.110171	  0.019346	 -0.214952	 -0.052448
 -0.182393	 -0.232221	  0.120540	  0.014059	  0.124859	  0.019212	 -0.116807	 -0.034742	 -0.042741	  0.087079	  0.037600	 -0.202250	 -0.040655
 -0.138274	 -0.250752	  0.121512	  0.045648	  0.136895	 -0.022032	 -0.145855	 -0.028958	 -0.035223	  0.055267	  0.046041	 -0.196217	 -0.038408
 -0.140140	 -0.235254	  0.099870	  0.024401	  0.124584	 -0.036368	 -0.170527	 -0.023091	 -0.002218	  0.057473	  0.023748	 -0.151216	 -0.037954
 -0.152075	 -0.245890	  0.078716	  0.043133	  0.117999	 -0.037962	 -0.196676	 -0.030215	 -0.019936	  0.049216	  0.012831	 -0.134168	 -0.012567
 -0.172485	 -0.240476	  0.076735	  0.059887	  0.127459	 -0.054380	 -0.190231	 -0.052039	  0.007167	  0.080778	  0.009598	 -0.111293	 -0.025602
 -0.190419	 -0.238909	  0.096166	  0.052468	  0.136365	 -0.050408	 -0.208106	 -0.065760	  0.049660	  0.102568	  0.031500	 -0.115495	 -0.065070
 -0.193093	 -0.223257	  0.097089	  0.021003	  0.123554	 -0.057351	 -0.227896	 -0.050676	  0.053871	  0.137260	  0.030792	 -0.109593	 -0.084892
 -0.146502	 -0.206363	  0.086702	 -0.006671	  0.129381	 -0.067917	 -0.226311	 -0.050524	  0.077256	  0.136392	  0.019817	 -0.131073	 -0.107321
 -0.117128	 -0.214139	  0.101160	 -0.012530	  0.117303	 -0.050552	 -0.230582	 -0.038733	  0.087040	  0.131679	  0.002314	 -0.070442	 -0.117797
 -0.105975	 -0.208143	  0.090861	  0.017284	  0.134580	 -0.066284	 -0.227200	 -0.049204	  0.115117	  0.108007	  0.028503	 -0.044897	 -0.101443
 -0.086988	 -0.203705	  0.104035	  0.018700	  0.121114	 -0.087333	 -0.199813	 -0.062236	  0.092648	  0.117042	  0.053709	 -0.085230	 -0.073263
 -0.071236	 -0.204801	  0.090183	  0.022526	  0.117760	 -0.114274	 -0.202146	 -0.069992	  0.073784	  0.121338	  0.052827	 -0.089957	 -0.067296
 -0.090855	 -0.205136	  0.055874	  0.034524	  0.163804	 -0.126984	 -0.197974	 -0.049821	  0.111503	  0.106019	  0.045500	 -0.030584	 -0.069130
 -0.112087	 -0.160057	  0.057800	 -0.008941	  0.175624	 -0.077431	 -0.172641	 -0.029825	  0.107514	  0.092617	  0.070143	 -0.032520	 -0.068278
 -0.104117	 -0.148733	  0.048319	  0.009613	  0.195596	 -0.043119	 -0.153158	 -0.034791	  0.077767	  0.077894	  0.078196	 -0.077714	 -0.076839
 -0.086875	 -0.176988	  0.026855	  0.009513	  0.204972	 -0.048071	 -0.151430	 -0.027882	  0.050607	  0.094810	  0.077929	 -0.079229	 -0.077395
 -0.064423	 -0.136494	  0.032820	 -0.023769	  0.193028	 -0.075547	 -0.139548	 -0.013569	  0.057641	  0.086592	  0.077638	 -0.076220	 -0.065156
 -0.081509	 -0.109571	  0.030320	 -0.002107	  0.200310	 -0.066760	 -0.165147	 -0.017676	  0.073479	  0.045817	  0.106521	 -0.062328	 -0.076904
 -0.075232	 -0.090549	 -0.011270	  0.026328	  0.218915	 -0.070020	 -0.171791	 -0.029411	  0.031119	  0.007355	  0.095744	 -0.054997	 -0.097834
 -0.051319	 -0.089329	  0.010620	 -0.020579	  0.200463	 -0.081049	 -0.189449	 -0.047897	 -0.008028	  0.003309	  0.093778	 -0.058995	 -0.133518
 -0.050732	 -0.085264	  0.025627	 -0.042910	  0.206488	 -0.103988	 -0.210121	 -0.033032	  0.019410	  0.028891	  0.088416	 -0.067294	 -0.120124
 -0.034690	 -0.089113	  0.042552	 -0.016768	  0.224969	 -0.076695	 -0.168934	  0.004243	  0.049501	  0.066181	  0.059760	 -0.067359	 -0.104941
 -0.028132	 -0.113918	  0.055447	 -0.008493	  0.230611	 -0.063712	 -0.147041	  0.002893	  0.052522	  0.107999	  0.093260	 -0.081314	 -0.091348
 -0.068796	 -0.093786	  0.067491	 -0.010733	  0.219896	 -0.038270	 -0.135766	  0.026436	  0.040599	  0.093334	  0.147714	 -0.093213	 -0.062300
 -0.068924	 -0.104342	  0.067677	 -0.037579	  0.231718	 -0.009107	 -0.161082	  0.053816	  0.046101	  0.095429	  0.143288	 -0.059964	 -0.041287
 -0.084078	 -0.091080	  0.066799	 -0.038774	  0.236144	 -0.003028	 -0.179093	  0.047814	  0.023166	  0.091909	  0.120480	 -0.031769	 -0.023449
 -0.074298	 -0.051362	  0.053565	 -0.034960	  0.228662	 -0.041364	 -0.124998	  0.012513	 -0.003654	  0.094818	  0.131111	 -0.020241	 -0.035026
 -0.086900	 -0.046608	  0.026485	 -0.038075	  0.209609	 -0.049391	 -0.124783	  0.036119	 -0.026253	  0.142704	  0.103400	 -0.048476	 -0.035739
 -0.125821	 -0.033488	  0.036090	 -0.027319	  0.196534	 -0.065284	 -0.135000	  0.017418	  0.018344	  0.159711	  0.085941	 -0.057383	 -0.062795
 -0.142853	 -0.031490	  0.035451	 -0.013286	  0.178095	 -0.071918	 -0.099063	 -0.005106	  0.034556	  0.169935	  0.095684	 -0.069444	 -0.117677
 -0.121059	 -0.056206	  0.025386	  0.006574	  0.196034	 -0.049920	 -0.103915	  0.021952	  0.045088	  0.121752	  0.088021	 -0.059563	 -0.115670
 -0.134350	 -0.002809	  0.002126	  0.011443	  0.229338	 -0.038167	 -0.121082	  0.040257	  0.062832	  0.100032	  0.089628	 -0.040578	 -0.064929
 -0.120731	 -0.005713	  0.013150	  0.027504	  0.253412	 -0.061709	 -0.084286	  0.017128	  0.061652	  0.075070	  0.127086	 -0.035517	 -0.077722
 -0.073421	  0.027405	  0.031255	  0.036520	  0.250968	 -0.054033	 -0.082606	  0.013276	  0.075954	  0.069148	  0.130819	 -0.023802	 -0.080447
 -0.056917	  0.065425	  0.040524	  0.021625	  0.229990	 -0.046065	 -0.069416	  0.046196	  0.083318	  0.048846	  0.114777	 -0.024649	 -0.051411
 -0.052700	  0.075876	  0.030259	  0.030050	  0.216932	 -0.054080	 -0.067482	  0.060688	  0.089785	  0.043810	  0.116825	 -0.043458	 -0.046697
 -0.067537	  0.090565	  0.011329	  0.062537	  0.224151	 -0.072015	 -0.085066	  0.046334	  0.051725	  0.041509	  0.132461	 -0.041043	 -0.094879
 -0.061871	  0.042558	  0.013132	  0.086033	  0.217743	 -0.087309	 -0.124394	  0.014087	  0.045060	  0.029246	  0.125322	 -0.012712	 -0.120783
 -0.021696	  0.012708	  0.030864	  0.069681	  0.205857	 -0.084510	 -0.136965	  0.006493	  0.091093	  0.044187	  0.161823	 -0.039601	 -0.115914
 -0.002895	 -0.007052	  0.003026	  0.086399	  0.210362	 -0.091879	 -0.123265	  0.021779	  0.110736	  0.059206	  0.162292	 -0.019847	 -0.140009
 -0.039532	 -0.021015	 -0.009243	  0.070363	  0.231172	 -0.055831	 -0.113427	  0.042284	  0.111420	  0.058486	  0.153077	 -0.031279	 -0.129677
 -0.049894	 -0.042104	  0.022172	  0.077040	  0.232439	 -0.067536	 -0.069034	  0.036823	  0.083681	  0.069460	  0.169752	 -0.029793	 -0.134705
 -0.034317	 -0.025705	  0.050183	  0.093879	  0.240697	 -0.053315	 -0.041444	  0.029226	  0.030686	  0.075640	  0.165913	 -0.013295	 -0.136231
 -0.010147	  0.028880	  0.050889	  0.112206	  0.185363	 -0.068288	 -0.031667	  0.023766	  0.024711	  0.060798	  0.149136	 -0.002270	 -0.134392
 -0.016521	  0.033703	  0.030422	  0.091219	  0.171864	 -0.035127	 -0.065425	  0.001256	  0.034065	  0.068738	  0.132637	  0.029806	 -0.133912
 -0.031353	  0.028066	  0.026440	  0.099063	  0.183072	 -0.035907	 -0.037191	 -0.007113	 -0.007056	  0.016623	  0.110829	  0.045901	 -0.110831
 -0.032585	  0.024545	  0.025897	  0.087601	  0.181989	 -0.063343	 -0.053592	 -0.012908	 -0.002221	  0.020984	  0.087420	  0.034387	 -0.109164
 -0.038912	 -0.003128	  0.037738	  0.113041	  0.181847	 -0.056399	 -0.047850	 -0.022553	  0.037087	  0.012709	  0.051525	  0.028237	 -0.117884
 -0.035347	 -0.011333	  0.042647	  0.123437	  0.172880	 -0.067171	 -0.057326	 -0.010949	  0.069033	  0.005318	  0.030156	  0.033119	 -0.140792
 -0.012055	 -0.006352	  0.036438	  0.114136	  0.190155	 -0.059692	 -0.065491	 -0.008739	  0.037298	 -0.030607	  0.026757	  0.027339	 -0.157472
  0.008915	 -0.011279	  0.028821	  0.130980	  0.183854	 -0.083257	 -0.074202	  0.002565	  0.070255	 -0.038814	  0.014233	  0.025767	 -0.133029
  0.030946	 -0.017939	  0.005614	  0.105197	  0.161258	 -0.062567	 -0.036056	  0.001203	  0.104781	  0.000052	  0.019298	  0.014724	 -0.107770
  0.053182	 -0.013561	  0.019975	  0.093007	  0.159389	 -0.048895	  0.007483	 -0.014990	  0.101239	 -0.008720	 -0.006371	  0.000859	 -0.083904
  0.037982	 -0.019595	  0.002754	  0.074924	  0.146933	 -0.040487	 -0.010685	 -0.015846	  0.096148	 -0.035101	 -0.014103	 -0.013562	 -0.081262
  0.044744	 -0.015641	  0.026221	  0.059168	  0.143614	 -0.027049	 -0.049293	  0.008916	  0.071841	 -0.010132	  0.021199	 -0.003310	 -0.074945
  0.054634	 -0.003292	  0.053150	  0.020279	  0.121823	 -0.028374	 -0.085931	  0.048896	  0.068801	 -0.014745	  0.077492	 -0.026805	 -0.096113
  0.052604	 -0.020812	  0.025788	  0.019698	  0.125575	  0.021481	 -0.095657	  0.032543	  0.065749	  0.006258	  0.048790	 -0.018390	 -0.095437
  0.033279	 -0.024789	  0.034707	  0.041142	  0.127988	  0.041623	 -0.071099	 -0.000901	  0.050405	 -0.005769	  0.039489	  0.007525	 -0.116372
  0.017276	  0.006119	  0.079808	  0.039723	  0.113134	  0.020390	 -0.055358	 -0.016466	  0.043878	 -0.006029	  0.012804	  0.021891	 -0.154082
  0.002416	  0.012285	  0.103732	 -0.018022	  0.076865	 -0.008732	 -0.078264	  0.017191	  0.062081	  0.007493	  0.019341	  0.034071	 -0.140318
 -0.004137	  0.000643	  0.060188	 -0.027539	  0.087411	 -0.031733	 -0.104426	  0.018480	  0.040808	  0.020959	  0.019868	  0.049047	 -0.134773
  0.008424	  0.012159	  0.066505	 -0.005700	  0.105192	 -0.074274	 -0.058472	 -0.016125	  0.027904	 -0.011310	  0.027835	  0.065433	 -0.129017
  0.025822	  0.018950	  0.096407	  0.048189	  0.135410	 -0.087913	 -0.021930	 -0.023378	  0.012427	 -0.042130	  0.019530	  0.066559	 -0.114070
  0.001678	  0.010828	  0.085035	  0.051010	  0.150300	 -0.068229	 -0.034953	 -0.025893	  0.008030	 -0.031562	  0.026380	  0.030181	 -0.085228
 -0.030921	  0.002760	  0.080734	  0.046300	  0.165821	 -0.055218	 -0.075356	 -0.020967	  0.032605	 -0.023322	  0.019359	  0.038302	 -0.074451
 -0.060745	 -0.001103	  0.083914	  0.059333	  0.156915	 -0.072314	 -0.084489	  0.003937	  0.031594	 -0.000028	  0.008692	  0.028820	 -0.118850
 -0.057258	 -0.006139	  0.058827	  0.055946	  0.150857	 -0.060747	 -0.066307	 -0.001773	  0.065006	  0.003105	  0.009679	  0.061561	 -0.096441
 -0.057449	 -0.015568	  0.051372	  0.059610	  0.149460	 -0.063680	 -0.056562	 -0.013659	  0.066863	 -0.019760	 -0.007671	  0.010508	 -0.064135
 -0.070988	 -0.005990	  0.035951	  0.051946	  0.156431	 -0.068479	 -0.064793	 -0.009868	  0.041614	 -0.009279	 -0.055562	 -0.039857	 -0.074929
 -0.061362	 -0.008206	  0.063752	  0.008994	  0.132058	 -0.083780	 -0.056813	  0.013043	  0.019932	 -0.014456	 -0.059017	 -0.057532	 -0.072354
 -0.064667	 -0.001584	  0.061660	 -0.014571	  0.114738	 -0.085871	 -0.064812	 -0.003455	  0.035052	 -0.034897	 -0.047468	 -0.102650	 -0.095119
 -0.064471	 -0.004345	  0.048443	  0.011342	  0.086598	 -0.078562	 -0.076427	 -0.011355	  0.045727	 -0.052407	 -0.051973	 -0.113949	 -0.107255
 -0.034669	 -0.026891	  0.043017	  0.022261	  0.051239	 -0.078295	 -0.076165	 -0.046530	  0.051485	 -0.008510	 -0.050110	 -0.119583	 -0.040081
 -0.029258	 -0.022825	  0.042141	  0.001721	  0.026620	 -0.059030	 -0.068631	 -0.032989	  0.057822	  0.029580	 -0.035267	 -0.148907	 -0.033052
 -0.022158	 -0.021507	  0.028356	  0.000806	  0.043597	 -0.055346	 -0.051062	 -0.009743	  0.054377	  0.019842	 -0.017796	 -0.146511	 -0.060637
 -0.000091	 -0.029797	  0.029256	 -0.014057	  0.067626	 -0.049593	 -0.009413	 -0.028530	  0.008816	  0.010421	  0.012556	 -0.124071	 -0.059768
 -0.014383	 -0.064148	  0.025503	  0.028353	  0.102841	 -0.060933	  0.004689	 -0.030529	 -0.012581	  0.002556	  0.054039	 -0.134910	 -0.062119
 -0.013757	 -0.090869	  0.011598	  0.024180	  0.108293	 -0.059167	 -0.023140	 -0.060421	 -0.002661	  0.008668	  0.041585	 -0.112815	 -0.052531
  0.003556	 -0.085662	  0.017275	  0.000255	  0.088253	 -0.030637	 -0.086348	 -0.070716	  0.002719	 -0.008112	  0.046018	 -0.065172	 -0.066950
  0.011619	 -0.101315	 -0.001061	 -0.000827	  0.063380	 -0.009596	 -0.101093	 -0.068364	 -0.008553	  0.011877	  0.018584	 -0.067262	 -0.082862
  0.015922	 -0.097242	 -0.032164	  0.001023	  0.051900	 -0.002951	 -0.060165	 -0.040005	  0.023288	  0.033502	  0.000206	 -0.041521	 -0.068729
  0.016511	 -0.086387	 -0.054016	  0.027244	  0.097308	 -0.027865	 -0.036329	  0.003894	  0.039894	  0.044069	  0.022022	 -0.026401	 -0.049254
  0.004283	 -0.102067	 -0.073956	  0.017462	  0.092933	 -0.017749	 -0.024567	  0.012853	 -0.000064	  0.021445	  0.016350	 -0.054130	 -0.053854
 -0.000429	 -0.117544	 -0.058989	  0.035358	  0.079674	 -0.012513	 -0.009351	 -0.001054	 -0.022195	 -0.016981	  0.003180	 -0.069317	 -0.061545
 -0.039694	 -0.093384	 -0.083980	  0.037029	  0.078808	 -0.011789	  0.020154	  0.024032	 -0.028497	  0.002705	 -0.023776	 -0.058060	 -0.091797
 -0.038575	 -0.087918	 -0.093577	  0.053110	  0.078023	 -0.016935	  0.014701	  0.034807	 -0.025908	  0.016824	 -0.053100	 -0.047233	 -0.123851
 -0.022107	 -0.092851	 -0.080875	  0.059680	  0.092570	 -0.014777	 -0.002739	  0.012757	 -0.035468	  0.034814	 -0.030870	 -0.069126	 -0.108553
 -0.008500	 -0.092889	 -0.077510	  0.052090	  0.094288	  0.010426	  0.012623	 -0.006278	 -0.009206	  0.014602	  0.027408	 -0.085288	 -0.101002
  0.037842	 -0.091066	 -0.097538	  0.036912	  0.082163	  0.008913	  0.042231	 -0.003525	  0.023839	  0.037176	  0.037845	 -0.102687	 -0.098698
  0.032362	 -0.086714	 -0.058891	  0.036127	  0.072092	  0.007005	  0.050567	 -0.063215	  0.029100	  0.029354	  0.024190	 -0.102816	 -0.102520
  0.043506	 -0.096068	 -0.020472	  0.094346	  0.029558	 -0.007997	  0.008646	 -0.063747	  0.033018	  0.029057	  0.029020	 -0.067503	 -0.097443
  0.031706	 -0.103810	 -0.026980	  0.104094	  0.042410	 -0.008633	 -0.008900	 -0.060732	  0.035305	  0.046553	  0.011588	 -0.046221	 -0.073402
  0.028845	 -0.111745	 -0.012506	  0.067056	  0.010455	  0.017751	 -0.019411	 -0.049032	  0.052905	  0.067491	 -0.001440	 -0.025663	 -0.041698
 -0.004429	 -0.104630	 -0.030137	  0.035850	  0.015568	  0.039295	 -0.027094	 -0.022592	  0.064292	  0.056496	  0.039659	 -0.031638	 -0.019640
  0.004227	 -0.140774	 -0.019927	  0.007830	  0.038905	  0.054774	 -0.027846	 -0.017088	  0.066861	  0.058463	  0.068154	 -0.076027	  0.005190
  0.005733	 -0.149340	 -0.041840	  0.022587	  0.024121	  0.072991	 -0.023481	  0.033673	  0.062704	  0.067305	  0.063776	 -0.075439	 -0.019897
 -0.035999	 -0.128353	  0.020794	  0.004500	  0.038765	  0.044633	 -0.034283	  0.027161	  0.033962	  0.094142	  0.048332	 -0.087569	 -0.020773
 -0.025446	 -0.106349	  0.078823	 -0.000796	  0.034265	  0.038964	 -0.002480	 -0.012794	  0.022303	  0.119006	  0.042403	 -0.099038	 -0.036083
 -0.015865	 -0.119715	  0.073325	 -0.016576	  0.055444	  0.054357	  0.041092	 -0.045002	  0.002738	  0.110115	  0.061588	 -0.073879	 -0.040807
 -0.008950	 -0.137884	  0.042350	 -0.002666	  0.066833	  0.009429	  0.029612	 -0.045456	 -0.035078	  0.133737	  0.021023	 -0.051439	 -0.048720
  0.023443	 -0.137861	  0.029869	 -0.028894	  0.098745	 -0.021994	  0.014325	 -0.045195	 -0.025995	  0.145454	 -0.020069	 -0.063939	 -0.032413
 -0.018524	 -0.122135	  0.045762	 -0.018973	  0.089776	  0.006179	  0.010673	 -0.037511	 -0.032459	  0.139894	 -0.022273	 -0.067307	 -0.048234
 -0.060660	 -0.120546	  0.033958	 -0.053272	  0.062603	  0.007542	  0.033744	 -0.030148	 -0.043671	  0.109468	  0.020641	 -0.082505	 -0.008160
 -0.075830	 -0.108573	  0.014765	 -0.056285	  0.007880	  0.030205	  0.048214	 -0.047957	 -0.034051	  0.064505	  0.063888	 -0.080805	 -0.017848
 -0.057014	 -0.118815	  0.004003	 -0.016161	  0.024114	  0.029822	  0.077333	 -0.071053	  0.006236	  0.085694	  0.068114	 -0.074469	 -0.018726
 -0.062042	 -0.147107	  0.037243	 -0.044529	  0.054667	  0.027725	  0.083593	 -0.047691	  0.038001	  0.070060	  0.047777	 -0.114469	  0.024408
 -0.087098	 -0.132647	  0.096022	 -0.010800	  0.041936	  0.038631	  0.066692	 -0.039861	  0.037215	  0.062373	  0.065112	 -0.108437	  0.038087
 -0.089214	 -0.149205	  0.105627	 -0.013782	  0.043578	  0.021027	  0.037596	 -0.082788	  0.064095	  0.083063	  0.079962	 -0.105328	  0.055848
 -0.088411	 -0.157896	  0.066630	  0.002307	  0.023603	  0.008187	  0.052085	 -0.081063	  0.063568	  0.069321	  0.081871	 -0.077149	  0.039918
 -0.101458	 -0.115913	  0.074285	 -0.004694	  0.030796	 -0.018428	  0.034002	 -0.048991	  0.062121	  0.093191	  0.078219	 -0.077299	  0.068796
 -0.101137	 -0.102389	  0.117749	  0.013598	  0.044016	 -0.027737	  0.005395	 -0.060007	  0.059095	  0.092567	  0.126553	 -0.091135	  0.060540
 -0.085693	 -0.125358	  0.134368	  0.009328	  0.053210	 -0.037360	  0.003423	 -0.055667	  0.030302	  0.083432	  0.144700	 -0.092874	  0.014123
 -0.077124	 -0.147226	  0.155951	 -0.037511	  0.072451	 -0.036957	 -0.014917	 -0.046858	 -0.001833	  0.095977	  0.157999	 -0.090357	 -0.017213
 -0.090277	 -0.112523	  0.164365	 -0.077192	  0.092971	 -0.033133	 -0.013432	 -0.059020	 -0.026069	  0.106360	  0.176205	 -0.085064	 -0.033528
 -0.108606	 -0.088685	  0.138917	 -0.075721	  0.087728	 -0.017048	 -0.010963	 -0.060350	 -0.058450	  0.071342	  0.139113	 -0.080034	 -0.019853
 -0.120455	 -0.087274	  0.135958	 -0.063904	  0.084437	 -0.015301	 -0.021026	 -0.069348	 -0.111599	  0.030973	  0.127832	 -0.056094	  0.005333
 -0.102646	 -0.119676	  0.119785	 -0.067516	  0.080085	 -0.018161	 -0.021132	 -0.095009	 -0.106871	  0.035824	  0.129339	 -0.036263	  0.001913
 -0.044006	 -0.141107	  0.117817	 -0.064209	  0.083611	 -0.024669	 -0.002269	 -0.114452	 -0.068611	  0.059168	  0.116263	 -0.050878	 -0.006986
 -0.036752	 -0.129028	  0.124428	 -0.066267	  0.086990	  0.000467	 -0.012635	 -0.098675	 -0.051887	  0.069290	  0.110478	 -0.069657	  0.010650
 -0.057588	 -0.129835	  0.101823	 -0.059189	  0.092735	  0.007486	 -0.013027	 -0.121755	 -0.017295	  0.074415	  0.099230	 -0.083228	  0.047441
 -0.027294	 -0.121555	  0.101678	 -0.064653	  0.114069	 -0.018137	  0.006317	 -0.125801	 -0.002229	  0.079464	  0.086157	 -0.084231	  0.068204
 -0.014874	 -0.119664	  0.100573	 -0.054198	  0.119378	 -0.038606	 -0.020795	 -0.093111	 -0.003384	  0.095844	  0.077264	 -0.106580	  0.032317
 -0.014704	 -0.129324	  0.077329	 -0.045377	  0.086717	 -0.006654	 -0.034456	 -0.093718	  0.000147	  0.097004	  0.103047	 -0.105428	  0.015443
 -0.048141	 -0.151501	  0.098082	 -0.056770	  0.063848	  0.011598	 -0.051304	 -0.108917	 -0.013627	  0.068071	  0.130008	 -0.083655	 -0.023696
 -0.043359	 -0.162308	  0.085359	 -0.042195	  0.069868	  0.043955	 -0.052037	 -0.119782	 -0.029189	  0.049035	  0.112119	 -0.113908	 -0.086646
 -0.029889	 -0.111209	  0.088955	 -0.012458	  0.059935	  0.056293	 -0.034649	 -0.117324	 -0.050043	  0.047245	  0.128308	 -0.159540	 -0.072292
 -0.046542	 -0.142453	  0.109626	 -0.031026	  0.043071	  0.043875	 -0.034316	 -0.120599	 -0.058337	  0.062968	  0.129869	 -0.170592	 -0.044382
 -0.051498	 -0.154769	  0.116750	 -0.044136	  0.012714	  0.024185	 -0.035540	 -0.089242	 -0.016883	  0.023267	  0.169771	 -0.168628	 -0.051600
 -0.041946	 -0.140238	  0.098040	 -0.017616	  0.004710	 -0.007703	 -0.018418	 -0.068900	 -0.014944	  0.011348	  0.172644	 -0.174478	 -0.075081
 -0.033564	 -0.114494	  0.118448	 -0.041529	  0.029975	  0.007530	 -0.004444	 -0.061830	 -0.010943	  0.024104	  0.115393	 -0.180220	 -0.056436
 -0.058616	 -0.126536	  0.121626	 -0.057109	  0.054085	  0.018422	 -0.026167	 -0.062924	 -0.028005	  0.044185	  0.139802	 -0.182251	 -0.035350
 -0.076492	 -0.134892	  0.121263	 -0.087861	  0.035306	  0.009469	 -0.024872	 -0.058266	 -0.062808	  0.087898	  0.157642	 -0.178501	 -0.028087
 -0.081926	 -0.118884	  0.153466	 -0.065550	  0.016117	  0.002430	 -0.006761	 -0.050604	 -0.035321	  0.112862	  0.140418	 -0.179890	 -0.026185
