# Supplementary material for: A fluorescent photoimmunoconjugate for imaging of cholesteatoma
Source: Sci Rep. 2022 Nov 19;12:19905. doi: 10.1038/s41598-022-22072-9 (PMC9675863; doi:10.1038/s41598-022-22072-9)
Supplement: Supplementary file 2 — Supplementary Information 2. [file 41598_2022_22072_MOESM2_ESM.zip › Data/ABR-58-1]

:RUN-1	LEVEL SWEEP	TEMP:NaN	6/11/2018	12:41 PM	NaNHR:
:SW EAR: R	SW FREQ: 5.66	# AVERAGES: 512	REP RATE (/sec): 40	DRIVER: RS Tweeter	SAMPLE (�sec): 40	
:NOTES-
:CHAMBER-CH4B-PXI
:CFTS Version: V2.7.2 (R850)
:LEVELS:20;25;30;35;40;45;50;55;60;65;70;75;80;
:DATA
 -0.002048	  0.028024	  0.018923	  0.028406	 -0.032467	  0.001629	 -0.068807	 -0.031303	 -0.019600	 -0.040606	 -0.031625	  0.031504	  0.028589
  0.002664	  0.018219	  0.019954	  0.028777	 -0.051516	 -0.023990	 -0.039052	 -0.039545	 -0.022228	  0.000180	 -0.021150	  0.041278	  0.047005
 -0.010507	  0.032497	 -0.003350	  0.006343	 -0.050907	 -0.033331	 -0.013322	 -0.035376	 -0.022759	  0.002785	 -0.007249	  0.041703	  0.032324
  0.000810	  0.029055	 -0.017091	 -0.002498	 -0.035671	 -0.025753	 -0.005615	 -0.043299	  0.010409	  0.017910	  0.011609	  0.031059	 -0.005858
  0.004556	 -0.002030	 -0.015798	  0.008458	 -0.021083	 -0.003644	  0.008692	 -0.018327	  0.012211	  0.000244	  0.010887	 -0.011761	  0.002705
 -0.012897	 -0.009542	 -0.029942	  0.029489	 -0.016022	  0.018361	 -0.005071	 -0.029363	 -0.005968	 -0.015131	 -0.011988	 -0.038585	 -0.039012
 -0.032017	 -0.008697	 -0.022051	  0.017040	 -0.010670	  0.036824	 -0.010286	 -0.024298	  0.010420	 -0.021324	 -0.000840	 -0.011839	 -0.053845
 -0.015262	 -0.014625	 -0.006393	 -0.016835	  0.007996	  0.030456	 -0.015085	 -0.011297	 -0.007318	 -0.047569	  0.027481	  0.010582	 -0.045573
 -0.011634	 -0.037078	  0.020127	 -0.018832	  0.030414	  0.028614	 -0.010909	 -0.013832	 -0.041204	 -0.065447	  0.059468	  0.020913	 -0.051722
 -0.029638	 -0.017510	  0.042392	 -0.028165	  0.002205	  0.016981	 -0.031535	 -0.020919	 -0.014811	 -0.045564	  0.048288	  0.028915	 -0.025285
 -0.018212	 -0.010525	  0.046531	  0.034982	  0.011557	  0.048415	 -0.026494	 -0.031974	 -0.029141	 -0.026669	  0.046066	  0.020745	 -0.011465
 -0.009990	 -0.036693	  0.066255	  0.045677	  0.009280	  0.035115	  0.013212	 -0.028371	 -0.039187	  0.000402	  0.019193	  0.024056	 -0.002983
 -0.005529	 -0.017278	  0.042938	  0.003794	  0.014624	 -0.025047	  0.036032	 -0.005354	 -0.008655	  0.027536	  0.009496	  0.007573	  0.027317
 -0.001318	 -0.008022	  0.009749	  0.010954	  0.026096	 -0.037203	  0.072848	  0.007082	  0.018217	  0.063897	  0.007537	 -0.019439	  0.030013
  0.005742	  0.009552	 -0.019426	 -0.016898	  0.050479	 -0.015980	  0.051337	  0.038552	  0.009903	  0.050435	 -0.011612	 -0.018719	  0.002430
  0.035917	  0.006132	 -0.022030	 -0.028839	  0.050287	 -0.009311	  0.031837	  0.064483	  0.035253	 -0.005212	 -0.034068	  0.001242	  0.006488
  0.052439	  0.016027	 -0.053054	 -0.023756	  0.017562	 -0.030056	  0.013904	  0.075481	  0.048479	  0.024793	 -0.021543	 -0.035124	  0.024864
  0.044635	  0.018150	 -0.033419	  0.005325	  0.017864	 -0.003922	  0.022491	  0.063838	  0.027737	  0.039079	 -0.046907	 -0.072675	  0.032650
  0.009887	  0.000803	 -0.038558	 -0.032089	 -0.002725	 -0.004969	 -0.007131	  0.050845	  0.027173	  0.024320	 -0.045469	 -0.037552	 -0.003706
 -0.007597	  0.003543	 -0.005757	 -0.051333	 -0.017304	 -0.003189	 -0.017047	  0.032977	  0.011071	  0.015943	 -0.007573	 -0.013875	  0.005063
  0.028620	 -0.011461	  0.015735	 -0.045043	 -0.017648	  0.000173	  0.010107	  0.008398	 -0.007998	  0.043140	 -0.001075	  0.002837	  0.012278
  0.037990	 -0.020465	  0.014961	 -0.076612	  0.004321	  0.005913	 -0.003661	  0.024852	 -0.020440	  0.061740	 -0.007125	 -0.017796	 -0.003601
  0.024183	 -0.021939	  0.004304	 -0.071203	  0.014216	  0.028164	 -0.022275	  0.090874	  0.003559	  0.071540	  0.007674	 -0.025285	 -0.010101
  0.011785	 -0.015061	  0.020592	 -0.057937	  0.055765	  0.037893	 -0.024977	  0.088807	  0.052020	  0.088055	  0.038461	 -0.016143	  0.048648
  0.027719	 -0.011727	  0.032708	 -0.036516	  0.052846	  0.006522	 -0.046033	  0.081133	  0.033038	  0.085554	  0.074948	 -0.022756	  0.049904
  0.044923	  0.000806	  0.073606	  0.001792	 -0.009891	  0.000526	 -0.021578	  0.034241	  0.026873	  0.049006	  0.053625	 -0.059215	  0.046500
  0.074687	 -0.010836	  0.066463	  0.017296	 -0.027749	 -0.011895	  0.004969	  0.040841	  0.051663	  0.061058	  0.045004	 -0.005062	  0.056266
  0.070528	 -0.000551	  0.040765	 -0.015377	 -0.038022	 -0.018537	 -0.015118	  0.057017	  0.077323	  0.074401	  0.067535	  0.033776	  0.050955
  0.035087	  0.024258	  0.055371	 -0.054465	 -0.033587	  0.014598	 -0.037614	  0.083321	  0.060856	  0.099900	  0.110875	  0.019362	  0.021163
 -0.000266	  0.035136	  0.047783	 -0.072664	 -0.003286	  0.029579	 -0.033637	  0.072050	  0.046904	  0.120208	  0.136027	  0.027373	  0.010573
 -0.002207	  0.013579	  0.060074	 -0.059488	  0.033936	  0.038343	 -0.004354	  0.065629	  0.036611	  0.121962	  0.136662	  0.028217	 -0.013683
  0.003189	 -0.003709	  0.078788	 -0.047156	  0.013041	  0.002229	  0.020112	  0.089780	  0.067124	  0.130037	  0.124746	  0.051104	 -0.030216
  0.014085	 -0.006484	  0.077092	 -0.047606	  0.010776	  0.033093	  0.048638	  0.103421	  0.092216	  0.103985	  0.092539	  0.035876	 -0.038641
  0.025159	 -0.000567	  0.084396	 -0.054616	  0.042095	  0.050995	  0.053993	  0.089532	  0.089988	  0.110365	  0.097551	  0.015645	 -0.004955
  0.028031	  0.011202	  0.068901	 -0.060805	  0.059750	  0.063285	  0.031001	  0.053164	  0.069082	  0.146333	  0.119050	  0.064578	 -0.008209
  0.021425	  0.013375	  0.081700	 -0.058687	  0.056601	  0.098910	  0.004955	  0.060461	  0.086886	  0.165193	  0.139510	  0.078257	 -0.024095
  0.012231	  0.014258	  0.087086	 -0.060980	  0.067387	  0.131301	 -0.006859	  0.089846	  0.101943	  0.186847	  0.161952	  0.103922	 -0.031114
  0.011346	  0.022231	  0.055750	 -0.063041	  0.075859	  0.112416	 -0.017943	  0.149015	  0.143948	  0.171195	  0.179469	  0.051936	 -0.044020
  0.025843	  0.023611	  0.049363	 -0.054650	  0.080360	  0.067317	 -0.002523	  0.150995	  0.180707	  0.190870	  0.189111	 -0.015704	 -0.044566
  0.048951	  0.042064	  0.030711	 -0.063150	  0.067033	  0.075703	  0.012999	  0.211323	  0.175167	  0.201939	  0.198941	 -0.057768	 -0.058591
  0.029983	  0.006473	  0.039201	 -0.067440	  0.063335	  0.102051	  0.006064	  0.216551	  0.152634	  0.187821	  0.174015	 -0.070080	 -0.080803
  0.033146	 -0.011763	  0.082104	 -0.093133	  0.047591	  0.105433	  0.044079	  0.189479	  0.131219	  0.147894	  0.154096	 -0.055903	 -0.161797
  0.010035	  0.021768	  0.073717	 -0.086403	  0.048634	  0.088733	  0.047158	  0.191840	  0.119917	  0.103671	  0.131075	 -0.078831	 -0.201183
  0.020659	  0.059138	  0.029167	 -0.082546	  0.034362	  0.082553	  0.046651	  0.209479	  0.087309	  0.039306	  0.078474	 -0.119088	 -0.208138
  0.041210	  0.046332	  0.028665	 -0.091210	  0.005230	  0.107915	  0.042474	  0.178002	  0.051696	  0.033372	  0.044402	 -0.157107	 -0.224905
  0.067593	  0.032986	  0.031986	 -0.096629	  0.015560	  0.129202	  0.065514	  0.127723	  0.044764	  0.030511	  0.022970	 -0.193731	 -0.246930
  0.111997	  0.008933	  0.010520	 -0.106123	  0.024548	  0.130090	  0.046328	  0.130584	  0.006071	  0.032046	  0.022918	 -0.196267	 -0.234342
  0.128574	 -0.021151	 -0.008791	 -0.105001	  0.016217	  0.125835	  0.048058	  0.106622	 -0.036213	  0.016774	 -0.016694	 -0.192453	 -0.219279
  0.120353	 -0.011690	  0.006178	 -0.111470	  0.022105	  0.111472	  0.033758	  0.079092	 -0.045898	 -0.001646	 -0.041602	 -0.167521	 -0.220086
  0.106722	  0.004303	 -0.007193	 -0.071436	  0.070866	  0.152830	 -0.000038	  0.061215	 -0.058706	 -0.008833	 -0.017553	 -0.138115	 -0.187385
  0.096245	  0.027949	  0.023302	 -0.077627	  0.096155	  0.129264	 -0.042997	  0.012052	 -0.068385	 -0.038806	  0.005828	 -0.084914	 -0.110199
  0.087148	  0.045281	  0.027611	 -0.085448	  0.109708	  0.086557	 -0.067772	  0.005972	 -0.082915	 -0.030864	  0.036765	 -0.022245	 -0.061650
  0.078635	  0.062093	  0.036969	 -0.106607	  0.113994	  0.019099	 -0.062725	  0.006785	 -0.109348	  0.016368	  0.098316	  0.057441	 -0.040176
  0.057577	  0.067674	  0.047811	 -0.130289	  0.048310	  0.003918	 -0.049712	 -0.012848	 -0.105874	  0.064305	  0.175513	  0.077624	  0.014281
  0.085651	  0.067267	  0.038322	 -0.130333	 -0.022828	  0.008878	 -0.071644	  0.013946	 -0.067199	  0.151006	  0.267633	  0.094569	  0.006602
  0.097426	  0.061309	  0.026143	 -0.126409	 -0.028108	 -0.028390	 -0.074631	  0.068027	  0.000896	  0.214183	  0.281342	  0.074574	 -0.025211
  0.106697	  0.075122	  0.009737	 -0.116198	 -0.006594	 -0.051943	 -0.041936	  0.095493	  0.086451	  0.252845	  0.263161	  0.013065	 -0.026527
  0.123261	  0.057281	  0.000835	 -0.121022	 -0.017302	 -0.048277	 -0.075451	  0.113867	  0.129351	  0.249651	  0.281700	 -0.006344	 -0.030194
  0.154525	  0.036968	 -0.024068	 -0.107404	 -0.023980	 -0.038879	 -0.068574	  0.123461	  0.158766	  0.243070	  0.304556	 -0.044037	 -0.077582
  0.164312	  0.046016	 -0.017997	 -0.112027	 -0.017719	 -0.021323	  0.000523	  0.141366	  0.180369	  0.251034	  0.284588	 -0.082601	 -0.121692
  0.150504	  0.038642	 -0.009958	 -0.116979	 -0.001959	  0.035336	  0.043815	  0.178735	  0.203374	  0.264306	  0.234210	 -0.111291	 -0.168272
  0.146425	  0.023795	 -0.010764	 -0.126849	  0.018275	  0.058100	  0.058708	  0.207064	  0.133866	  0.245072	  0.187914	 -0.112391	 -0.167304
  0.130986	  0.013790	 -0.038256	 -0.154786	  0.011927	  0.079651	  0.030634	  0.209398	  0.110958	  0.224821	  0.143031	 -0.125071	 -0.181570
  0.121934	  0.019516	 -0.018403	 -0.163076	  0.021750	  0.101922	  0.008865	  0.208483	  0.118365	  0.185994	  0.132847	 -0.151675	 -0.213546
  0.118571	  0.020130	 -0.025344	 -0.177685	  0.067209	  0.113561	  0.047932	  0.136264	  0.106754	  0.192002	  0.134545	 -0.211264	 -0.218582
  0.111269	  0.035988	 -0.017341	 -0.158161	  0.074428	  0.111026	  0.098947	  0.099801	  0.077403	  0.130947	  0.087555	 -0.262328	 -0.237701
  0.095037	  0.018072	 -0.057146	 -0.135357	  0.104289	  0.092746	  0.096328	  0.098012	  0.056311	  0.056909	  0.040486	 -0.271975	 -0.233835
  0.094765	  0.033208	 -0.064192	 -0.115757	  0.107486	  0.105574	  0.066483	  0.090967	  0.047581	 -0.000032	  0.031429	 -0.266117	 -0.227150
  0.094234	  0.040306	 -0.041687	 -0.116803	  0.093828	  0.111329	  0.003090	  0.073953	  0.015808	 -0.040535	  0.005959	 -0.255873	 -0.206358
  0.132926	  0.050089	 -0.022813	 -0.108721	  0.083220	  0.112321	 -0.062152	  0.085814	 -0.034276	 -0.055344	  0.022277	 -0.220744	 -0.159586
  0.144469	  0.030350	 -0.040069	 -0.092690	  0.062349	  0.107728	 -0.085051	  0.075960	 -0.040435	 -0.057594	  0.049290	 -0.169480	 -0.104374
  0.146093	  0.019219	 -0.081258	 -0.121659	  0.018372	  0.084053	 -0.080529	  0.054622	 -0.035195	 -0.042896	  0.074987	 -0.099917	 -0.024202
  0.141099	  0.009334	 -0.078836	 -0.145118	 -0.014314	  0.068566	 -0.089109	  0.055371	  0.013916	  0.005693	  0.092486	 -0.068124	 -0.023405
  0.181193	  0.029817	 -0.076675	 -0.163862	  0.008415	  0.018003	 -0.099024	  0.045773	  0.029155	  0.028775	  0.117793	 -0.094483	 -0.042392
  0.210749	  0.032628	 -0.065227	 -0.167551	  0.023674	  0.013889	 -0.099174	  0.025427	 -0.004577	  0.034698	  0.179519	 -0.100859	 -0.072724
  0.178954	  0.003798	 -0.050302	 -0.175469	  0.030684	  0.005320	 -0.127115	  0.040217	 -0.001001	  0.106501	  0.175737	 -0.105013	 -0.134859
  0.179412	  0.009600	 -0.030694	 -0.182884	  0.029628	  0.027586	 -0.115442	  0.041951	  0.034940	  0.123067	  0.163006	 -0.152095	 -0.174410
  0.211550	  0.008075	 -0.023643	 -0.185173	 -0.000698	  0.018386	 -0.060860	  0.043216	  0.019178	  0.085983	  0.149684	 -0.176336	 -0.193557
  0.187036	  0.037485	 -0.004979	 -0.185371	 -0.011289	 -0.004861	 -0.067864	  0.018510	  0.009767	  0.063544	  0.141859	 -0.158283	 -0.206292
  0.167894	  0.046093	 -0.020595	 -0.184461	 -0.000682	 -0.009735	 -0.059968	  0.002556	 -0.025367	  0.053961	  0.151036	 -0.187291	 -0.183377
  0.183909	  0.036460	 -0.046262	 -0.175747	  0.024795	 -0.005731	 -0.076885	  0.011756	 -0.051166	  0.059950	  0.084813	 -0.184240	 -0.204150
  0.192753	  0.045380	 -0.048205	 -0.165352	  0.057252	 -0.003902	 -0.068391	 -0.002060	 -0.072637	  0.060261	  0.119237	 -0.180894	 -0.199218
  0.181898	  0.052935	 -0.050178	 -0.140368	  0.090631	 -0.005512	 -0.089170	 -0.058548	 -0.099294	  0.023071	  0.127045	 -0.176506	 -0.181195
  0.185304	  0.044300	 -0.047756	 -0.123582	  0.113668	 -0.016425	 -0.086374	 -0.078816	 -0.077399	  0.042185	  0.094734	 -0.150907	 -0.193408
  0.180933	  0.021657	 -0.044647	 -0.107525	  0.088109	 -0.042168	 -0.079760	 -0.034626	 -0.049402	  0.059231	  0.096105	 -0.129006	 -0.150045
  0.174839	  0.028221	 -0.068508	 -0.095068	  0.095150	 -0.055873	 -0.100627	 -0.029014	 -0.078607	  0.089640	  0.128051	 -0.151624	 -0.137746
  0.164583	  0.037971	 -0.042368	 -0.122837	  0.072966	 -0.047631	 -0.122457	 -0.017350	 -0.055404	  0.089827	  0.128951	 -0.153000	 -0.165609
  0.143388	  0.044636	 -0.008436	 -0.136623	  0.045629	 -0.064802	 -0.136428	  0.006702	 -0.058139	  0.070399	  0.100966	 -0.149424	 -0.177227
  0.170395	  0.032187	 -0.024926	 -0.152543	  0.018299	 -0.082438	 -0.154388	  0.018595	 -0.032719	  0.048569	  0.117196	 -0.144032	 -0.122418
  0.222754	  0.055958	 -0.036006	 -0.135623	 -0.017799	 -0.084917	 -0.181077	  0.012962	 -0.002278	  0.089556	  0.088934	 -0.169174	 -0.120047
  0.226178	  0.031046	 -0.035156	 -0.123837	 -0.025228	 -0.104718	 -0.179820	 -0.019152	 -0.017465	  0.110032	  0.118691	 -0.178509	 -0.128946
  0.198590	 -0.001801	 -0.017006	 -0.135308	 -0.030029	 -0.083087	 -0.216419	 -0.054706	  0.002623	  0.082494	  0.128179	 -0.189954	 -0.137937
  0.179038	  0.028205	 -0.024906	 -0.129696	 -0.030417	 -0.072907	 -0.209111	 -0.025693	 -0.015697	  0.064561	  0.123683	 -0.217952	 -0.166950
  0.177705	  0.048333	 -0.005503	 -0.115482	  0.001965	 -0.044447	 -0.205392	 -0.003203	 -0.053050	  0.040805	  0.116587	 -0.210656	 -0.135781
  0.174186	  0.063298	 -0.023422	 -0.109341	  0.012186	 -0.030187	 -0.225840	 -0.010013	 -0.068969	  0.037543	  0.120210	 -0.183081	 -0.113780
  0.170939	  0.055610	 -0.007516	 -0.100275	 -0.013573	 -0.050486	 -0.223732	 -0.001192	 -0.070906	  0.053777	  0.110635	 -0.200599	 -0.111506
  0.176348	  0.063101	  0.020189	 -0.104320	 -0.028185	 -0.062441	 -0.183205	 -0.011388	 -0.046099	  0.063220	  0.122756	 -0.208361	 -0.054796
  0.167925	  0.077244	  0.025464	 -0.143548	  0.012758	 -0.072967	 -0.179996	 -0.019658	 -0.039867	  0.035325	  0.123086	 -0.206836	 -0.023820
  0.164930	  0.062473	  0.024537	 -0.132657	  0.074879	 -0.101476	 -0.203483	 -0.041185	 -0.041142	  0.004967	  0.098556	 -0.180006	 -0.028816
  0.180800	  0.048710	  0.018706	 -0.099730	  0.047284	 -0.090909	 -0.197645	 -0.016968	 -0.014891	 -0.009738	  0.121826	 -0.125639	  0.005320
  0.208138	  0.053200	  0.010417	 -0.052133	  0.020524	 -0.101587	 -0.204247	  0.027032	  0.014928	 -0.012711	  0.116579	 -0.090576	  0.005786
  0.204551	  0.030404	 -0.005964	 -0.048475	 -0.018022	 -0.090499	 -0.206022	  0.017334	  0.027210	 -0.004034	  0.132089	 -0.097539	 -0.011685
  0.187571	  0.022164	 -0.025359	 -0.094553	 -0.023542	 -0.063702	 -0.213986	 -0.025604	  0.015087	  0.027070	  0.154942	 -0.101576	  0.053605
  0.186678	 -0.020850	  0.008183	 -0.080275	  0.008899	 -0.035153	 -0.224646	 -0.044608	  0.006786	  0.035313	  0.186218	 -0.056179	  0.079570
  0.166620	 -0.031426	  0.026620	 -0.073719	 -0.004998	 -0.039317	 -0.184724	 -0.025080	  0.007124	  0.071815	  0.169154	 -0.020186	  0.066447
  0.174951	 -0.029426	  0.031260	 -0.072630	  0.016035	 -0.052494	 -0.153457	  0.017672	  0.005480	  0.107402	  0.171552	 -0.001285	  0.034625
  0.158671	  0.005346	  0.037517	 -0.092633	  0.019064	 -0.044569	 -0.138480	  0.048005	 -0.022513	  0.077189	  0.166809	 -0.008002	  0.010190
  0.144708	  0.018091	  0.027766	 -0.096495	  0.017170	  0.000583	 -0.119784	  0.050240	 -0.035135	  0.081327	  0.167815	 -0.011505	 -0.011576
  0.135549	  0.037032	 -0.007403	 -0.053147	  0.013074	  0.005157	 -0.118469	  0.060521	 -0.064686	  0.117930	  0.123809	 -0.024736	 -0.008607
  0.136236	  0.033469	 -0.055426	 -0.054153	  0.032680	 -0.031511	 -0.148334	  0.060693	 -0.070376	  0.081426	  0.128062	 -0.026976	 -0.017447
  0.152461	  0.028974	 -0.073558	 -0.069191	  0.066109	 -0.048249	 -0.129985	  0.010706	 -0.118860	  0.035162	  0.135645	 -0.046829	  0.009269
  0.144686	  0.015258	 -0.068887	 -0.033825	  0.082536	 -0.036185	 -0.130122	 -0.023327	 -0.123464	  0.027787	  0.106145	 -0.076402	  0.022812
  0.107560	  0.018795	 -0.036159	 -0.017037	  0.077018	 -0.056502	 -0.167819	 -0.014390	 -0.114963	  0.049017	  0.097001	 -0.070431	  0.002278
  0.125971	  0.011487	 -0.047548	  0.030497	  0.047360	 -0.076459	 -0.185419	 -0.062050	 -0.110478	  0.047422	  0.077668	 -0.035515	 -0.047964
  0.162015	  0.011499	 -0.009940	  0.054335	  0.008857	 -0.092054	 -0.203216	 -0.078359	 -0.097249	  0.032564	  0.047855	 -0.021813	 -0.038482
  0.172798	  0.023466	  0.019271	  0.001621	  0.006732	 -0.097265	 -0.211895	 -0.062892	 -0.073605	 -0.010567	  0.074969	 -0.033260	 -0.050575
  0.155473	  0.024707	  0.004988	 -0.042956	  0.000171	 -0.064587	 -0.216653	 -0.065453	 -0.081983	 -0.038668	  0.086362	 -0.059678	 -0.090442
  0.165574	 -0.002126	 -0.029936	 -0.096259	 -0.007160	 -0.082761	 -0.216388	 -0.076275	 -0.093362	 -0.059258	  0.066561	 -0.101284	 -0.112113
  0.139828	 -0.016904	 -0.010611	 -0.092395	 -0.011073	 -0.104396	 -0.233017	 -0.096643	 -0.074951	 -0.050157	  0.044618	 -0.054678	 -0.119193
  0.129665	 -0.007545	 -0.005107	 -0.054335	  0.001457	 -0.102261	 -0.229604	 -0.095357	 -0.084660	 -0.007908	  0.062892	  0.009484	 -0.114632
  0.135285	 -0.008697	  0.008938	 -0.046837	  0.023940	 -0.083451	 -0.213085	 -0.113495	 -0.120660	 -0.003034	  0.063936	  0.026112	 -0.087370
  0.153621	 -0.013210	  0.016310	 -0.029388	  0.003946	 -0.103092	 -0.226293	 -0.105638	 -0.141593	  0.016426	  0.026792	 -0.003053	 -0.075345
  0.149255	 -0.003982	  0.014281	 -0.040189	 -0.008660	 -0.087852	 -0.241391	 -0.108639	 -0.148686	  0.055694	  0.027529	 -0.004856	 -0.124015
  0.108826	  0.008920	  0.002123	 -0.038072	 -0.031866	 -0.119093	 -0.253578	 -0.069846	 -0.137646	  0.061888	  0.058206	  0.035950	 -0.098546
  0.098871	  0.006174	 -0.002613	  0.003073	 -0.039197	 -0.095718	 -0.271292	 -0.039653	 -0.135366	  0.060222	  0.103506	  0.052015	 -0.070020
  0.090896	 -0.018511	  0.006321	 -0.021588	 -0.058943	 -0.050493	 -0.253534	 -0.013726	 -0.123737	  0.089999	  0.119821	  0.056045	 -0.043952
  0.115005	 -0.020566	  0.018651	 -0.032142	 -0.065357	 -0.044483	 -0.266281	  0.015708	 -0.099143	  0.105611	  0.105518	  0.059856	 -0.047250
  0.102806	 -0.003102	 -0.015101	 -0.023644	 -0.074265	 -0.025211	 -0.285662	  0.019688	 -0.029703	  0.104727	  0.079425	  0.075035	 -0.052881
  0.090330	  0.017572	 -0.018546	 -0.073836	 -0.029124	 -0.018152	 -0.285051	  0.015606	  0.001792	  0.101733	  0.093115	  0.068357	 -0.036166
  0.095747	  0.038450	 -0.035230	 -0.084461	 -0.011527	 -0.041311	 -0.243540	  0.036866	  0.002630	  0.086201	  0.087331	  0.038283	 -0.026890
  0.139843	  0.078233	 -0.065710	 -0.098419	 -0.012279	 -0.075066	 -0.179050	  0.014992	  0.006011	  0.098899	  0.076832	  0.034408	 -0.013588
  0.128070	  0.081722	 -0.040332	 -0.099501	 -0.025009	 -0.074858	 -0.137964	  0.021991	 -0.004072	  0.108483	  0.060913	 -0.022108	  0.024881
  0.149204	  0.074463	 -0.008424	 -0.096909	 -0.040900	 -0.089476	 -0.154005	  0.052980	 -0.016341	  0.100643	  0.021852	 -0.025140	  0.064217
  0.133611	  0.048255	 -0.020523	 -0.071613	 -0.028581	 -0.084274	 -0.131297	  0.039571	 -0.026362	  0.098980	 -0.016564	 -0.015270	  0.066947
  0.137377	  0.013019	 -0.017912	 -0.066204	 -0.064957	 -0.046732	 -0.114590	  0.046941	 -0.045718	  0.074593	 -0.014582	  0.002536	  0.030299
  0.131733	 -0.000922	 -0.009188	 -0.062614	 -0.057010	 -0.028363	 -0.104334	  0.037829	 -0.077002	  0.027676	 -0.033607	  0.003408	  0.023112
  0.118312	 -0.022780	 -0.011368	 -0.063469	 -0.020789	 -0.027729	 -0.108562	  0.007782	 -0.080484	 -0.009454	 -0.030418	  0.032994	  0.053702
  0.110419	 -0.035931	 -0.024631	 -0.057539	 -0.021110	 -0.052503	 -0.149558	 -0.015975	 -0.114159	 -0.021425	  0.006582	  0.067938	  0.066880
  0.132260	 -0.036867	 -0.046482	 -0.037177	 -0.019738	 -0.052749	 -0.151622	 -0.018037	 -0.132575	 -0.000314	  0.002401	  0.054360	  0.082898
  0.145108	 -0.030454	 -0.061308	 -0.015449	 -0.004372	 -0.058090	 -0.206239	 -0.024447	 -0.140137	 -0.012988	  0.034573	  0.055434	  0.073876
  0.161721	 -0.051725	 -0.056758	 -0.007241	 -0.007083	 -0.061853	 -0.159996	 -0.016308	 -0.150512	 -0.003823	  0.056052	  0.043284	  0.051631
  0.164154	 -0.106099	 -0.055496	 -0.010961	 -0.005198	 -0.076382	 -0.130197	 -0.001998	 -0.154716	  0.006740	  0.071149	  0.066217	  0.036005
  0.162274	 -0.096374	 -0.071725	  0.001873	 -0.021446	 -0.097583	 -0.132033	  0.026316	 -0.152216	  0.032064	  0.121109	  0.084640	  0.036668
  0.116402	 -0.053208	 -0.089381	 -0.019562	  0.003104	 -0.078755	 -0.165676	  0.010305	 -0.149130	  0.033900	  0.121752	  0.067649	  0.029406
  0.082422	 -0.064359	 -0.096603	 -0.027938	  0.021501	 -0.075386	 -0.188906	 -0.004792	 -0.129550	  0.001622	  0.102926	  0.085477	  0.035574
  0.100929	 -0.074713	 -0.087691	 -0.026985	 -0.027254	 -0.087507	 -0.158770	  0.026132	 -0.108787	 -0.036132	  0.112587	  0.109364	  0.004460
  0.125499	 -0.085532	 -0.069102	 -0.017953	 -0.041723	 -0.087689	 -0.148120	  0.035299	 -0.079296	 -0.067024	  0.088094	  0.056550	 -0.036650
  0.140693	 -0.091004	 -0.051712	 -0.025045	 -0.032453	 -0.103547	 -0.124595	  0.034094	 -0.105550	 -0.078071	  0.076569	  0.004091	 -0.074732
  0.162025	 -0.041989	 -0.066984	 -0.017151	 -0.024301	 -0.072780	 -0.109393	  0.032542	 -0.138494	 -0.100169	  0.042532	 -0.043850	 -0.089132
  0.179053	 -0.015993	 -0.080265	 -0.029859	 -0.021901	 -0.066098	 -0.128565	  0.013608	 -0.146863	 -0.086534	  0.019330	 -0.084809	 -0.156228
  0.146057	 -0.024960	 -0.085848	 -0.065376	  0.013893	 -0.070153	 -0.137248	 -0.037602	 -0.156803	 -0.107729	 -0.009549	 -0.126653	 -0.183823
  0.132180	 -0.029942	 -0.086263	 -0.079407	  0.039666	 -0.051792	 -0.137327	 -0.079927	 -0.214520	 -0.153292	 -0.054187	 -0.156195	 -0.185755
  0.109576	 -0.043442	 -0.052387	 -0.073068	  0.035814	 -0.047225	 -0.165894	 -0.107267	 -0.257995	 -0.190419	 -0.091871	 -0.188616	 -0.187043
  0.126487	 -0.056056	 -0.058438	 -0.018119	  0.038728	 -0.049989	 -0.205512	 -0.162344	 -0.273140	 -0.231855	 -0.132596	 -0.176834	 -0.183881
  0.130292	 -0.063379	 -0.085433	 -0.011225	  0.072668	 -0.082349	 -0.226018	 -0.186381	 -0.295373	 -0.190527	 -0.164744	 -0.127579	 -0.167304
  0.158257	 -0.088998	 -0.093601	 -0.034110	  0.047541	 -0.107559	 -0.224064	 -0.171601	 -0.301249	 -0.249640	 -0.149183	 -0.113784	 -0.124639
  0.177950	 -0.078371	 -0.086547	 -0.039686	  0.013385	 -0.133403	 -0.265609	 -0.162801	 -0.278130	 -0.288849	 -0.136679	 -0.083063	 -0.086636
  0.176142	 -0.046313	 -0.071424	 -0.073946	 -0.000145	 -0.155826	 -0.278726	 -0.148266	 -0.279374	 -0.299255	 -0.129823	 -0.041668	 -0.040847
  0.178020	 -0.027710	 -0.081345	 -0.102875	  0.007798	 -0.211293	 -0.285783	 -0.192859	 -0.280120	 -0.295893	 -0.118836	 -0.004654	 -0.007179
  0.159051	 -0.007196	 -0.081952	 -0.062422	  0.067335	 -0.229365	 -0.351611	 -0.202366	 -0.276394	 -0.242033	 -0.099793	  0.048898	  0.018700
  0.172059	 -0.024987	 -0.074775	 -0.054186	  0.031151	 -0.251916	 -0.381754	 -0.189087	 -0.258541	 -0.202389	 -0.056101	  0.112622	  0.037432
  0.153666	 -0.038510	 -0.098463	 -0.083694	 -0.033524	 -0.261072	 -0.374314	 -0.234500	 -0.229950	 -0.209500	 -0.019422	  0.140378	  0.034306
  0.154408	 -0.039462	 -0.101482	 -0.101768	 -0.060186	 -0.261009	 -0.338426	 -0.251532	 -0.196335	 -0.169858	  0.022734	  0.149458	 -0.008893
  0.137142	 -0.042084	 -0.076580	 -0.142106	 -0.082694	 -0.273556	 -0.301149	 -0.181953	 -0.173512	 -0.098669	  0.078927	  0.145243	 -0.020424
  0.126261	 -0.051871	 -0.090700	 -0.152896	 -0.067298	 -0.270937	 -0.270403	 -0.168817	 -0.131447	 -0.068668	  0.081496	  0.117134	 -0.038153
  0.155879	 -0.040722	 -0.093665	 -0.140064	 -0.046396	 -0.255863	 -0.219251	 -0.130728	 -0.082945	 -0.044576	  0.067003	  0.101184	 -0.045643
  0.144036	 -0.036524	 -0.093035	 -0.150849	 -0.054704	 -0.232174	 -0.207289	 -0.057509	 -0.055876	 -0.039967	  0.060385	  0.060077	 -0.028678
  0.139951	 -0.053172	 -0.080731	 -0.100748	 -0.067228	 -0.190106	 -0.176549	 -0.035451	 -0.010730	 -0.022935	  0.032916	  0.026096	 -0.050368
  0.132607	 -0.047444	 -0.080084	 -0.145971	 -0.028178	 -0.167188	 -0.138762	 -0.023237	 -0.003467	 -0.057642	  0.025722	  0.001055	 -0.067279
  0.115400	 -0.092817	 -0.077625	 -0.178360	 -0.010056	 -0.199762	 -0.137719	 -0.017622	 -0.030940	 -0.071140	 -0.004582	 -0.011928	 -0.074043
  0.134557	 -0.120762	 -0.093569	 -0.165110	 -0.014644	 -0.185990	 -0.136536	  0.033270	 -0.032042	 -0.072623	 -0.028284	 -0.050343	 -0.060928
  0.143746	 -0.156596	 -0.129132	 -0.170389	 -0.006287	 -0.153788	 -0.131634	  0.018206	 -0.051928	 -0.103238	 -0.055247	 -0.077832	 -0.070977
  0.116295	 -0.141828	 -0.138093	 -0.181677	  0.041073	 -0.165678	 -0.136001	  0.010926	 -0.056215	 -0.105792	 -0.083459	 -0.060480	 -0.061129
  0.130596	 -0.124208	 -0.114562	 -0.161091	  0.095925	 -0.161326	 -0.174727	  0.005403	 -0.085109	 -0.123364	 -0.081348	 -0.042043	 -0.023521
  0.124378	 -0.135263	 -0.119788	 -0.119114	  0.078691	 -0.153719	 -0.201006	 -0.018618	 -0.107930	 -0.163979	 -0.044916	 -0.040048	  0.004485
  0.086695	 -0.165125	 -0.103034	 -0.097851	  0.069611	 -0.171874	 -0.200840	 -0.072185	 -0.115883	 -0.169871	 -0.050287	 -0.033420	  0.030572
  0.076081	 -0.184143	 -0.109890	 -0.086264	  0.099845	 -0.149606	 -0.168837	 -0.110440	 -0.135313	 -0.206460	 -0.020501	  0.012319	  0.027043
  0.122337	 -0.138019	 -0.138448	 -0.081486	  0.105089	 -0.173118	 -0.161749	 -0.111183	 -0.132655	 -0.183077	 -0.005939	  0.090843	  0.074898
  0.121407	 -0.135106	 -0.128606	 -0.069993	  0.079486	 -0.185600	 -0.205013	 -0.142311	 -0.094247	 -0.155281	  0.003172	  0.143331	  0.121087
  0.098938	 -0.141710	 -0.078697	 -0.086855	  0.100765	 -0.172141	 -0.162953	 -0.098396	 -0.050757	 -0.153414	  0.012718	  0.165168	  0.115293
  0.076070	 -0.098487	 -0.069677	 -0.112219	  0.069679	 -0.186117	 -0.144390	 -0.063979	 -0.075458	 -0.159326	 -0.001129	  0.143369	  0.122264
  0.077792	 -0.115027	 -0.080336	 -0.109701	  0.017742	 -0.176623	 -0.131294	 -0.087574	 -0.056058	 -0.138117	  0.019550	  0.120085	  0.107233
  0.118749	 -0.123393	 -0.077465	 -0.095913	  0.000258	 -0.161135	 -0.115573	 -0.099499	 -0.059834	 -0.116233	  0.013304	  0.138254	  0.072051
  0.138437	 -0.110422	 -0.112648	 -0.079061	  0.013068	 -0.150306	 -0.119334	 -0.067284	 -0.031439	 -0.109049	 -0.014250	  0.105434	  0.060636
  0.177086	 -0.085095	 -0.125817	 -0.065378	  0.029409	 -0.110148	 -0.135092	 -0.076083	 -0.034596	 -0.104192	 -0.044130	  0.084015	  0.044406
  0.143594	 -0.087970	 -0.091968	 -0.095116	  0.055466	 -0.110387	 -0.115956	 -0.074381	 -0.102894	 -0.118833	 -0.041393	  0.060359	  0.047466
  0.124483	 -0.087587	 -0.081136	 -0.084215	  0.075072	 -0.104418	 -0.107999	 -0.082397	 -0.124727	 -0.134088	 -0.053673	  0.018032	  0.043053
  0.071966	 -0.099698	 -0.081783	 -0.096420	  0.084143	 -0.108646	 -0.107037	 -0.133171	 -0.137473	 -0.129770	 -0.072260	 -0.010240	  0.001507
  0.070281	 -0.115702	 -0.055974	 -0.088300	  0.093496	 -0.127235	 -0.086769	 -0.140189	 -0.133759	 -0.114813	 -0.079333	 -0.033101	 -0.024257
  0.087389	 -0.122847	 -0.035763	 -0.103085	  0.082494	 -0.079725	 -0.070356	 -0.135116	 -0.127320	 -0.119842	 -0.064007	 -0.049696	 -0.002265
  0.084424	 -0.125137	 -0.043953	 -0.110441	  0.095283	 -0.043609	 -0.118788	 -0.153840	 -0.095851	 -0.086299	 -0.079072	 -0.044598	  0.010354
  0.087977	 -0.108751	 -0.066026	 -0.095206	  0.042835	 -0.068539	 -0.180434	 -0.141450	 -0.066172	 -0.062910	 -0.093012	 -0.038502	 -0.011441
  0.087031	 -0.110627	 -0.085508	 -0.156061	  0.034823	 -0.070285	 -0.152590	 -0.141533	 -0.076428	 -0.061339	 -0.082378	 -0.036187	 -0.025175
  0.073093	 -0.132373	 -0.097048	 -0.143579	  0.035776	 -0.089163	 -0.141751	 -0.148634	 -0.056152	 -0.047842	 -0.077273	 -0.014990	 -0.025431
  0.066155	 -0.109319	 -0.085079	 -0.120355	  0.026194	 -0.100363	 -0.158464	 -0.148373	 -0.059883	 -0.053392	 -0.056953	  0.007373	  0.006124
  0.074951	 -0.089366	 -0.070263	 -0.123524	  0.031752	 -0.117569	 -0.182227	 -0.110461	 -0.098132	 -0.065920	 -0.031585	  0.024722	 -0.012844
  0.078491	 -0.045900	 -0.059839	 -0.121183	  0.019493	 -0.078557	 -0.196908	 -0.096623	 -0.096359	 -0.059905	 -0.018218	  0.015941	 -0.024506
  0.082593	 -0.028118	 -0.049479	 -0.111427	  0.024546	 -0.077736	 -0.151613	 -0.072720	 -0.079203	 -0.039513	 -0.031654	  0.007759	 -0.027772
  0.054644	 -0.051917	 -0.048768	 -0.119158	 -0.034533	 -0.061185	 -0.129122	 -0.023570	 -0.074046	 -0.017880	 -0.050831	  0.000194	 -0.041591
  0.047190	 -0.040822	 -0.030467	 -0.108146	 -0.048566	 -0.075966	 -0.090686	 -0.029576	 -0.067171	 -0.000376	 -0.056944	 -0.013304	 -0.036927
  0.044102	 -0.023609	 -0.020920	 -0.106868	 -0.017956	 -0.064161	 -0.060508	 -0.013227	 -0.033680	  0.010542	 -0.029958	 -0.025036	 -0.047488
  0.011471	 -0.064129	 -0.036207	 -0.101012	 -0.008580	 -0.053774	 -0.060100	 -0.003721	 -0.019631	 -0.031067	 -0.046166	 -0.065750	 -0.084480
 -0.007393	 -0.103955	 -0.052077	 -0.087406	 -0.014569	 -0.058549	 -0.062313	 -0.006261	 -0.032124	 -0.015681	 -0.048684	 -0.095937	 -0.072804
 -0.014574	 -0.071818	 -0.044830	 -0.099071	 -0.009154	  0.002583	 -0.102575	  0.011528	  0.007960	  0.022489	 -0.058468	 -0.078655	 -0.098513
 -0.010092	 -0.056098	 -0.018368	 -0.086082	 -0.002110	  0.011707	 -0.090985	  0.033630	  0.010172	  0.032275	 -0.037543	 -0.047194	 -0.094592
  0.012773	 -0.074707	 -0.027410	 -0.067746	  0.023725	 -0.005215	 -0.088976	  0.039823	  0.017794	  0.062214	 -0.008275	 -0.071990	 -0.092185
  0.010816	 -0.056619	 -0.050396	 -0.063243	  0.068822	  0.041470	 -0.069755	  0.065321	  0.012572	  0.067455	 -0.003112	 -0.074324	 -0.070006
 -0.023150	 -0.053241	 -0.036133	 -0.060636	  0.072312	  0.017452	 -0.076201	  0.058061	 -0.017619	  0.087424	 -0.001725	 -0.044662	 -0.026092
 -0.032575	 -0.052536	 -0.038900	 -0.049915	  0.044583	 -0.008457	 -0.055940	  0.033112	 -0.036510	  0.083186	 -0.003822	  0.016135	  0.012624
 -0.038029	 -0.056919	 -0.068565	 -0.047191	  0.052263	 -0.006559	 -0.041787	  0.093743	 -0.025654	  0.106010	  0.003265	 -0.002700	  0.011409
 -0.023143	 -0.063825	 -0.072538	 -0.053570	  0.052796	 -0.023003	 -0.046075	  0.123672	 -0.024798	  0.095371	  0.048003	 -0.021814	  0.023299
 -0.009706	 -0.077426	 -0.062007	 -0.049828	  0.021978	  0.011699	 -0.044118	  0.113759	 -0.004016	  0.088315	  0.079146	 -0.023984	  0.047596
  0.011849	 -0.037111	 -0.053444	 -0.041421	  0.014813	  0.014118	 -0.004436	  0.036622	  0.028395	  0.010001	 -0.042774	  0.014393	  0.000598
  0.013731	 -0.042532	 -0.042575	 -0.032442	  0.033102	 -0.040079	 -0.015731	  0.022691	  0.029686	  0.005144	 -0.039726	  0.041758	 -0.000953
  0.020676	 -0.043364	 -0.028808	 -0.029497	  0.011262	 -0.038061	 -0.033285	  0.028878	  0.034152	  0.026472	 -0.008095	  0.034301	 -0.008708
  0.017695	 -0.048988	 -0.026424	 -0.047796	  0.030439	 -0.003585	 -0.040434	  0.004336	  0.060716	  0.018381	  0.009388	  0.027009	 -0.031164
  0.034468	 -0.033889	 -0.041298	 -0.027963	  0.032034	 -0.007445	 -0.031402	  0.017160	  0.067399	  0.034812	  0.021273	  0.019364	 -0.040555
  0.062753	 -0.009890	 -0.036494	  0.004378	  0.038021	  0.017053	 -0.005898	  0.067814	  0.065788	  0.018395	  0.035251	  0.005144	  0.005470
  0.045589	 -0.006852	 -0.006026	  0.008993	  0.030308	  0.015893	  0.007417	  0.073323	  0.044552	  0.050005	  0.043510	  0.007099	  0.012408
  0.018270	  0.011305	 -0.000112	  0.012316	  0.019850	  0.016929	 -0.022895	  0.022090	  0.022217	  0.064924	  0.060165	  0.015760	  0.015631
  0.022892	  0.013764	 -0.030484	  0.039786	  0.021369	  0.014731	 -0.032155	 -0.015359	  0.015323	  0.045231	  0.064313	  0.029628	  0.000402
  0.018155	  0.020935	 -0.004681	  0.039294	 -0.001278	 -0.009546	 -0.033087	 -0.017574	 -0.035778	  0.015380	  0.014351	  0.022139	 -0.013443
  0.006950	  0.013399	  0.018305	  0.026247	 -0.024342	 -0.007442	 -0.005825	  0.002522	 -0.065982	 -0.019029	  0.013969	 -0.022344	 -0.025461
 -0.001952	 -0.005967	  0.027379	  0.025173	 -0.040801	 -0.001431	  0.018751	  0.021812	 -0.061133	 -0.002992	  0.039911	 -0.009122	  0.001471
  0.001048	 -0.005385	  0.001453	  0.037394	 -0.022755	 -0.030482	  0.020702	 -0.016973	 -0.052132	  0.011984	  0.016843	  0.000865	  0.100504
  0.003269	  0.046303	 -0.002055	  0.041176	 -0.006349	 -0.033098	  0.016987	 -0.066027	 -0.037350	 -0.001282	  0.010968	 -0.053299	  0.061303
  0.010288	  0.038331	  0.027178	  0.022469	  0.001407	 -0.024126	  0.004130	 -0.049517	 -0.035365	 -0.022305	 -0.033543	 -0.079384	 -0.076613
 -0.027688	  0.013580	  0.032098	 -0.011864	 -0.017056	  0.002947	  0.019308	 -0.042858	 -0.039023	 -0.015643	 -0.043932	 -0.010079	 -0.032918
 -0.067265	  0.004862	  0.027754	 -0.023136	 -0.045811	  0.031570	  0.036836	 -0.038721	 -0.007265	 -0.018571	 -0.002136	  0.049182	  0.137585
 -0.079833	  0.014755	  0.050111	 -0.009768	 -0.040925	  0.053515	  0.050487	 -0.033477	 -0.008070	 -0.045440	 -0.019463	  0.017476	  0.067823
 -0.056598	  0.019813	  0.052482	 -0.006052	 -0.025305	  0.018063	  0.040616	 -0.027658	 -0.020939	 -0.089591	 -0.095100	 -0.070739	 -0.137430
 -0.054296	  0.036932	  0.035641	 -0.027286	 -0.007985	  0.010475	  0.009915	  0.010917	 -0.005192	 -0.085874	 -0.045175	 -0.039150	 -0.035951
 -0.065415	  0.023402	  0.012870	 -0.000835	  0.017486	  0.011883	 -0.010180	 -0.011108	  0.007187	 -0.039504	  0.037103	  0.107639	  0.206071
 -0.053458	 -0.029087	  0.052105	  0.005667	  0.024116	  0.006959	 -0.011518	 -0.031239	 -0.028376	 -0.055609	  0.005103	  0.069070	  0.077729
 -0.077025	 -0.036580	  0.062453	 -0.008840	 -0.008238	  0.011091	 -0.003841	 -0.055070	 -0.068180	 -0.083273	 -0.074570	 -0.081845	 -0.188011
 -0.071935	 -0.061161	  0.035012	  0.013229	 -0.013270	  0.021285	 -0.040022	 -0.078115	 -0.080781	 -0.059012	 -0.057394	 -0.040202	 -0.106703
 -0.038335	 -0.056320	  0.018027	  0.039910	 -0.038879	 -0.018386	 -0.046658	 -0.069075	 -0.059461	 -0.004468	  0.032552	  0.131677	  0.196179
 -0.057720	 -0.076457	  0.003048	  0.002735	 -0.030192	 -0.048282	 -0.030593	 -0.051712	 -0.035440	  0.003731	  0.045384	  0.160278	  0.192737
 -0.064667	 -0.051840	 -0.008492	  0.011982	  0.006149	 -0.008604	 -0.020105	 -0.053680	 -0.046072	 -0.072298	 -0.018260	  0.016785	 -0.030987
 -0.075225	 -0.045720	 -0.006228	 -0.018531	  0.033035	 -0.003972	 -0.017901	 -0.067380	 -0.065668	 -0.105516	 -0.036300	 -0.052551	 -0.080494
 -0.066049	 -0.074856	  0.009288	 -0.037360	  0.042797	 -0.015533	 -0.018909	 -0.060402	 -0.070053	 -0.044070	  0.033697	  0.063525	  0.163117
 -0.070773	 -0.091104	  0.014515	 -0.002350	  0.053701	 -0.008798	 -0.046985	 -0.052632	 -0.066011	 -0.004169	  0.054014	  0.125186	  0.283380
 -0.068486	 -0.087205	  0.039634	 -0.023009	  0.036967	 -0.013134	 -0.046155	 -0.036860	 -0.055601	 -0.044792	 -0.007582	  0.073105	  0.110240
 -0.059690	 -0.101404	  0.031495	 -0.037462	  0.043588	 -0.021823	 -0.009992	 -0.055995	 -0.046534	 -0.085881	 -0.053036	 -0.025806	 -0.071003
 -0.047668	 -0.103516	  0.022140	 -0.062615	  0.039995	 -0.007581	  0.005048	 -0.109811	 -0.021050	 -0.089928	 -0.020656	 -0.010801	  0.024867
 -0.037805	 -0.107166	  0.019632	 -0.046724	  0.014641	  0.005441	 -0.008631	 -0.092888	  0.004090	 -0.065343	  0.031559	  0.080541	  0.234748
 -0.059589	 -0.081916	  0.010172	 -0.048125	  0.015467	  0.051850	 -0.020196	 -0.084584	 -0.007690	 -0.053359	  0.038367	  0.106974	  0.238314
 -0.031233	 -0.112419	  0.022879	 -0.046652	  0.016512	  0.067294	 -0.051273	 -0.093711	 -0.034846	 -0.093681	 -0.018941	  0.053989	  0.029887
 -0.007571	 -0.144529	  0.040888	 -0.066114	  0.021874	  0.041869	 -0.065596	 -0.107266	 -0.016544	 -0.114238	 -0.038193	  0.023117	 -0.098277
 -0.035535	 -0.157028	  0.025065	 -0.033591	  0.007430	  0.049019	 -0.032325	 -0.075488	 -0.046495	 -0.089084	 -0.008266	  0.093803	  0.049217
 -0.052453	 -0.149457	  0.027535	 -0.027658	  0.028872	  0.062816	 -0.022681	 -0.057938	 -0.065231	 -0.028081	  0.058261	  0.187200	  0.238082
 -0.014157	 -0.158445	  0.021483	 -0.049286	  0.027434	  0.032998	  0.021763	 -0.057616	 -0.056832	 -0.044599	  0.076843	  0.138865	  0.137220
 -0.032059	 -0.156220	  0.047201	 -0.060243	  0.041265	 -0.008198	  0.041367	 -0.076198	 -0.056097	 -0.094865	  0.039280	  0.046842	 -0.065300
 -0.049721	 -0.139859	  0.054725	 -0.038894	  0.052814	  0.008051	  0.019371	 -0.072059	 -0.061067	 -0.118467	  0.031558	  0.023578	 -0.068575
 -0.077338	 -0.179930	  0.043755	 -0.057339	  0.031745	 -0.008530	  0.048449	 -0.056707	 -0.052776	 -0.051733	  0.057506	  0.097585	  0.090989
 -0.087672	 -0.196242	  0.030430	 -0.039237	  0.032648	 -0.034476	  0.098884	 -0.059611	 -0.051972	 -0.030689	  0.062661	  0.137323	  0.165570
 -0.064724	 -0.196752	  0.058923	 -0.011369	  0.040228	 -0.066208	  0.059178	 -0.034415	 -0.040761	 -0.056446	  0.004403	  0.047430	  0.045443
 -0.052978	 -0.174617	  0.071404	 -0.034809	  0.050645	 -0.069152	  0.053504	 -0.021425	 -0.054254	 -0.105982	 -0.019457	  0.002499	 -0.008137
 -0.026032	 -0.196025	  0.077338	 -0.045052	  0.062504	 -0.046887	  0.063167	 -0.040635	 -0.020110	 -0.103563	  0.006650	  0.069857	  0.098328
 -0.032404	 -0.192326	  0.032355	 -0.052507	  0.055683	 -0.032559	  0.084606	 -0.032674	 -0.009219	 -0.089498	  0.036175	  0.112709	  0.207780
 -0.069599	 -0.184845	  0.030417	 -0.044364	  0.047456	 -0.012022	  0.085914	 -0.044204	 -0.008027	 -0.105494	 -0.037675	  0.052300	  0.110973
 -0.062099	 -0.194415	  0.027570	 -0.083456	  0.053210	  0.024291	  0.092723	 -0.059973	 -0.007286	 -0.139287	 -0.085931	 -0.040815	 -0.016412
 -0.031172	 -0.187475	  0.018291	 -0.089945	  0.042879	  0.069682	  0.112704	 -0.045658	 -0.033969	 -0.122509	 -0.063811	 -0.014050	  0.068447
 -0.059751	 -0.136274	  0.039688	 -0.069429	  0.019345	  0.089721	  0.113248	  0.003631	 -0.053688	 -0.105517	 -0.018750	  0.069284	  0.175782
 -0.050644	 -0.098398	  0.054483	 -0.044441	  0.002096	  0.095395	  0.107154	  0.027798	 -0.042322	 -0.128294	 -0.002414	  0.065777	  0.127916
 -0.053822	 -0.088754	  0.061174	 -0.037457	  0.019266	  0.051463	  0.099205	  0.010189	 -0.065621	 -0.122891	 -0.021383	 -0.034806	 -0.023763
 -0.100733	 -0.094837	  0.028048	 -0.067691	  0.007969	  0.085433	  0.112029	  0.007184	 -0.082629	 -0.128421	 -0.010894	 -0.045794	 -0.091941
 -0.078731	 -0.088852	 -0.002118	 -0.054742	  0.049939	  0.126215	  0.171689	  0.016298	 -0.095872	 -0.105807	  0.031505	  0.055502	  0.030474
 -0.079368	 -0.098574	  0.009602	 -0.031694	  0.063396	  0.121358	  0.187732	  0.000756	 -0.146680	 -0.134714	  0.058274	  0.067989	  0.101148
 -0.095758	 -0.124958	  0.029671	 -0.008284	  0.026694	  0.145429	  0.157436	 -0.021635	 -0.166912	 -0.143000	  0.026967	  0.012668	  0.028776
 -0.072597	 -0.128753	  0.035983	 -0.031617	  0.019657	  0.159877	  0.129315	 -0.053262	 -0.154075	 -0.107416	  0.027705	 -0.000014	 -0.046926
 -0.047401	 -0.172612	  0.058040	 -0.085831	  0.012265	  0.142125	  0.108195	 -0.013460	 -0.141895	 -0.088507	  0.055952	  0.026243	  0.019159
 -0.031523	 -0.167708	  0.041885	 -0.099364	  0.009684	  0.096374	  0.109298	  0.026401	 -0.109140	 -0.087552	  0.057442	  0.026654	  0.061943
 -0.007358	 -0.135278	  0.019517	 -0.079456	  0.025631	  0.052960	  0.149572	  0.005281	 -0.109736	 -0.091460	  0.032747	 -0.001736	  0.004156
  0.015387	 -0.115140	  0.026005	 -0.049492	  0.015180	  0.069670	  0.150174	 -0.016392	 -0.082066	 -0.114242	 -0.016485	 -0.037530	 -0.058744
  0.003810	 -0.109183	  0.050802	 -0.059463	  0.010823	  0.089081	  0.121157	 -0.051274	 -0.077477	 -0.112053	  0.007689	 -0.008547	 -0.017574
 -0.026195	 -0.097406	  0.059607	 -0.077284	  0.011843	  0.105879	  0.132028	 -0.008799	 -0.103523	 -0.117422	  0.029280	  0.041350	  0.090301
 -0.021221	 -0.095765	  0.080218	 -0.070833	  0.010158	  0.138484	  0.154558	 -0.003135	 -0.106043	 -0.131043	  0.020741	  0.055914	  0.101067
 -0.013024	 -0.112119	  0.079407	 -0.028593	 -0.003913	  0.147562	  0.147181	  0.003611	 -0.116491	 -0.121576	 -0.014825	  0.010224	 -0.005912
 -0.040576	 -0.090661	  0.044216	 -0.008907	 -0.028000	  0.149920	  0.121915	  0.010665	 -0.104112	 -0.099297	 -0.042042	 -0.016006	 -0.028448
 -0.055131	 -0.086316	  0.048745	  0.003977	 -0.049536	  0.153324	  0.104719	 -0.002140	 -0.072960	 -0.089562	 -0.036051	 -0.018909	  0.042771
 -0.058427	 -0.116967	  0.040680	  0.018607	 -0.053400	  0.153855	  0.090456	  0.007358	 -0.093362	 -0.122029	  0.005750	 -0.018513	  0.064610
 -0.051567	 -0.145454	  0.039058	 -0.007156	 -0.040323	  0.158988	  0.053006	  0.011342	 -0.101923	 -0.119351	 -0.007138	 -0.090034	 -0.058703
 -0.033243	 -0.133987	  0.043431	 -0.031863	 -0.038121	  0.135617	  0.052279	  0.008305	 -0.105959	 -0.093276	 -0.014207	 -0.111899	 -0.093912
  0.016837	 -0.092286	  0.036113	 -0.036749	 -0.036299	  0.140594	  0.056478	  0.004979	 -0.100288	 -0.068949	  0.014327	 -0.052139	 -0.001088
  0.036658	 -0.094790	  0.030828	 -0.018220	 -0.029559	  0.136827	  0.067075	  0.015746	 -0.095836	 -0.012294	  0.022588	 -0.013531	  0.056081
  0.021531	 -0.087314	  0.046477	 -0.019590	 -0.038663	  0.122448	  0.082025	  0.006948	 -0.079433	 -0.027462	  0.008676	 -0.073960	 -0.054220
  0.011046	 -0.080273	  0.099007	 -0.026569	 -0.036892	  0.120927	  0.091093	  0.042739	 -0.058489	 -0.050439	 -0.025538	 -0.150511	 -0.181968
  0.025804	 -0.099266	  0.090550	 -0.042662	 -0.033460	  0.131626	  0.097859	  0.041767	 -0.056420	 -0.027652	 -0.012135	 -0.125350	 -0.135117
  0.038550	 -0.119402	  0.050344	 -0.020162	  0.010434	  0.115654	  0.108655	  0.074607	 -0.050103	  0.002581	  0.056076	 -0.059951	  0.020069
  0.046895	 -0.121553	  0.011589	 -0.024090	  0.024422	  0.085593	  0.128171	  0.071548	 -0.051243	 -0.000829	  0.051863	 -0.058507	  0.028701
  0.065547	 -0.090411	  0.013683	 -0.022799	 -0.043167	  0.086186	  0.087820	  0.081221	 -0.072669	 -0.022346	  0.005535	 -0.118982	 -0.141062
  0.029536	 -0.069592	  0.033523	  0.013625	 -0.030404	  0.068777	  0.086105	  0.064873	 -0.100043	 -0.056107	 -0.011202	 -0.139361	 -0.151577
  0.030470	 -0.070784	  0.017134	  0.040906	 -0.048826	  0.065055	  0.099805	  0.067842	 -0.100646	 -0.054711	  0.020510	 -0.079463	  0.031288
  0.020523	 -0.085687	  0.017585	  0.086904	 -0.007424	  0.034788	  0.119352	  0.048862	 -0.114802	 -0.022478	  0.076237	 -0.047413	  0.123340
 -0.005137	 -0.097491	  0.024848	  0.113484	  0.015029	  0.032479	  0.104300	  0.048389	 -0.115453	 -0.039192	  0.021115	 -0.114304	  0.005286
 -0.025632	 -0.117831	 -0.014427	  0.123772	 -0.020093	  0.014776	  0.100060	  0.036519	 -0.126196	 -0.041849	 -0.041468	 -0.203241	 -0.120901
 -0.038728	 -0.111280	 -0.041145	  0.068538	 -0.023020	 -0.001945	  0.073001	  0.018422	 -0.128814	 -0.005888	 -0.021976	 -0.130261	 -0.062785
  0.009686	 -0.099431	 -0.029147	  0.025269	 -0.062039	  0.003657	  0.062570	  0.005882	 -0.115695	  0.029824	  0.045396	 -0.057326	  0.099726
  0.004944	 -0.103062	 -0.031232	  0.036795	 -0.045750	  0.006311	  0.108536	 -0.027175	 -0.127997	  0.005136	  0.069835	 -0.085665	  0.051104
  0.015519	 -0.096617	 -0.038975	  0.029615	 -0.040950	  0.023850	  0.106585	 -0.056160	 -0.162477	 -0.021355	  0.022021	 -0.186873	 -0.095665
  0.008478	 -0.074621	 -0.022533	 -0.001142	 -0.020316	  0.045921	  0.079553	 -0.054070	 -0.146333	 -0.009075	 -0.001305	 -0.213957	 -0.087776
 -0.016767	 -0.088649	 -0.012837	 -0.003592	 -0.006212	  0.038904	  0.110498	 -0.045360	 -0.150783	  0.028787	  0.054517	 -0.101128	  0.098267
 -0.019963	 -0.110990	 -0.013752	 -0.001271	 -0.016822	  0.007763	  0.104661	 -0.087826	 -0.165515	  0.072640	  0.092249	 -0.029476	  0.148761
 -0.046499	 -0.081087	  0.007198	  0.005184	 -0.047326	  0.023064	  0.104077	 -0.119749	 -0.148972	  0.063070	  0.061502	 -0.103319	  0.020143
 -0.015725	 -0.087131	  0.020444	  0.036902	 -0.078194	  0.026176	  0.103753	 -0.084663	 -0.153775	  0.038026	  0.033028	 -0.192107	 -0.101931
  0.003361	 -0.094929	 -0.011985	  0.027341	 -0.049851	  0.039041	  0.093201	 -0.017185	 -0.098612	  0.058158	  0.046446	 -0.135330	 -0.023755
 -0.004703	 -0.111974	 -0.048380	 -0.004861	 -0.029030	  0.072007	  0.058181	 -0.001411	 -0.052397	  0.065138	  0.085610	 -0.028892	  0.102948
 -0.010209	 -0.076371	 -0.042645	 -0.005818	 -0.043867	  0.076488	  0.014282	 -0.005132	 -0.071856	  0.012808	  0.076665	 -0.036144	  0.067351
 -0.012653	 -0.082252	 -0.046511	  0.002699	 -0.058797	  0.079578	 -0.043140	  0.019968	 -0.115243	 -0.067008	  0.031206	 -0.122268	 -0.086365
  0.000282	 -0.088505	 -0.042369	  0.018154	 -0.059262	  0.098059	 -0.049277	 -0.005218	 -0.112176	 -0.067843	  0.027464	 -0.162750	 -0.120834
 -0.007993	 -0.092895	 -0.080558	  0.039976	 -0.059352	  0.078590	 -0.044614	 -0.012327	 -0.124410	 -0.015132	  0.083102	 -0.035807	  0.034034
  0.019826	 -0.067748	 -0.063776	  0.065690	 -0.065534	  0.039743	 -0.056721	 -0.021185	 -0.139888	  0.029430	  0.116739	  0.011514	  0.122841
  0.012174	 -0.058938	 -0.047820	  0.069392	 -0.108956	  0.023786	 -0.065250	 -0.023840	 -0.129770	  0.026227	  0.088468	 -0.090987	 -0.006930
 -0.024606	 -0.064943	 -0.009418	  0.068488	 -0.104423	 -0.007130	 -0.064284	 -0.021797	 -0.163601	  0.018307	  0.048258	 -0.161606	 -0.110719
 -0.038803	 -0.054778	 -0.011129	  0.079057	 -0.083882	 -0.005341	 -0.037148	 -0.027619	 -0.196150	  0.039225	  0.051118	 -0.122998	  0.007557
 -0.018297	 -0.038729	 -0.023700	  0.065542	 -0.078712	  0.013245	 -0.022062	 -0.013507	 -0.181861	  0.028926	  0.082337	 -0.017947	  0.137935
 -0.030963	  0.008097	 -0.037808	  0.096998	 -0.080940	  0.044997	 -0.006586	 -0.027450	 -0.169927	  0.013155	  0.057429	 -0.072628	  0.061765
 -0.027206	 -0.008447	 -0.015058	  0.103051	 -0.075365	  0.010996	 -0.011275	 -0.026765	 -0.178448	  0.017055	  0.008428	 -0.137940	 -0.094993
 -0.045186	 -0.042410	  0.009765	  0.095899	 -0.055837	 -0.009696	 -0.012089	  0.008216	 -0.208080	  0.039953	 -0.010372	 -0.104127	 -0.056721
 -0.043823	 -0.042856	 -0.012936	  0.063621	 -0.034104	 -0.009661	 -0.003184	  0.013540	 -0.206462	  0.085589	  0.029523	 -0.016507	  0.092762
 -0.063342	 -0.046941	 -0.023840	  0.019239	 -0.009266	 -0.013281	 -0.019919	  0.013886	 -0.186042	  0.092605	  0.082529	 -0.011637	  0.150047
 -0.069048	 -0.038711	 -0.039671	  0.050778	 -0.017811	 -0.036137	 -0.021674	 -0.000870	 -0.177698	  0.055168	  0.093839	 -0.065586	  0.035181
 -0.089949	 -0.041742	 -0.002696	  0.048957	 -0.015907	 -0.073425	 -0.030300	  0.010375	 -0.188863	  0.048299	  0.094848	 -0.073351	 -0.053823
 -0.084861	 -0.035691	 -0.026671	  0.062311	 -0.018673	 -0.090669	 -0.033892	  0.029153	 -0.148214	  0.020638	  0.114434	 -0.038092	  0.023452
 -0.055209	 -0.043049	 -0.033909	  0.115231	 -0.019821	 -0.079275	 -0.034757	  0.012222	 -0.136185	  0.038695	  0.147402	  0.031040	  0.109332
 -0.055049	 -0.012431	 -0.021056	  0.103934	 -0.065595	 -0.076612	 -0.050797	 -0.020266	 -0.162441	  0.041008	  0.124388	 -0.008201	  0.011455
 -0.072570	 -0.024776	 -0.030270	  0.079142	 -0.066613	 -0.104648	 -0.062929	 -0.068067	 -0.164823	 -0.001474	  0.066672	 -0.067031	 -0.117815
 -0.091504	 -0.048552	 -0.013880	  0.078744	 -0.080228	 -0.083894	 -0.052059	 -0.071944	 -0.204420	 -0.006269	  0.061114	 -0.018642	 -0.083774
 -0.084427	 -0.045579	 -0.010215	  0.058816	 -0.057481	 -0.105522	 -0.044714	 -0.069194	 -0.207189	  0.016893	  0.084223	  0.061908	  0.032762
 -0.077880	 -0.069526	 -0.015854	  0.053042	 -0.053044	 -0.104015	 -0.018555	 -0.049779	 -0.200246	  0.014987	  0.087515	  0.051104	  0.026954
 -0.083187	 -0.066867	 -0.034434	  0.063472	 -0.079352	 -0.085191	  0.005567	 -0.045057	 -0.175566	 -0.014670	  0.047136	  0.035394	 -0.089260
 -0.091594	 -0.068243	 -0.047636	  0.100668	 -0.087581	 -0.104047	  0.012187	 -0.080416	 -0.196128	 -0.046648	  0.039590	  0.074015	 -0.040496
 -0.082907	 -0.030199	 -0.045752	  0.110289	 -0.037766	 -0.108937	  0.017764	 -0.083592	 -0.183834	 -0.034937	  0.041358	  0.127675	  0.068009
 -0.092839	 -0.010351	 -0.036975	  0.103742	 -0.043348	 -0.126243	  0.003035	 -0.088044	 -0.194782	 -0.040885	  0.038380	  0.114305	  0.021066
 -0.096204	 -0.071858	 -0.045158	  0.071870	 -0.060669	 -0.108295	 -0.003165	 -0.102958	 -0.244519	 -0.034230	  0.030863	  0.071545	 -0.053841
 -0.116704	 -0.097990	 -0.021938	  0.073054	 -0.032628	 -0.111754	 -0.016422	 -0.089412	 -0.205576	  0.002839	  0.070521	  0.073229	  0.032873
 -0.124862	 -0.093389	 -0.013904	  0.096121	 -0.012794	 -0.146706	 -0.045869	 -0.052206	 -0.216400	 -0.023412	  0.091105	  0.081384	  0.103830
 -0.119971	 -0.080439	 -0.052789	  0.095023	 -0.038018	 -0.140594	 -0.064030	 -0.050653	 -0.235663	 -0.061907	  0.036115	  0.010092	 -0.006168
 -0.080865	 -0.104205	 -0.053746	  0.081133	 -0.039484	 -0.122136	 -0.101715	 -0.060345	 -0.206869	 -0.088699	  0.018152	 -0.022760	 -0.061102
 -0.059903	 -0.097114	 -0.062876	  0.034812	 -0.027925	 -0.128490	 -0.097184	 -0.058583	 -0.194838	 -0.048045	  0.073629	  0.024749	  0.044664
 -0.046159	 -0.095952	 -0.044489	  0.040847	 -0.018936	 -0.123555	 -0.081428	 -0.070382	 -0.210940	 -0.018426	  0.122061	  0.046490	  0.069750
 -0.092182	 -0.103363	 -0.032229	  0.010976	 -0.017872	 -0.145539	 -0.104769	 -0.077479	 -0.248234	 -0.037902	  0.087057	  0.000401	 -0.075784
 -0.109175	 -0.069711	  0.002609	  0.014281	 -0.005170	 -0.149053	 -0.135676	 -0.092771	 -0.237392	 -0.025784	  0.074276	 -0.048786	 -0.129940
 -0.089468	 -0.050038	  0.001832	  0.047434	 -0.032956	 -0.090358	 -0.110697	 -0.104405	 -0.191361	  0.003909	  0.118169	  0.017478	  0.027363
 -0.100924	 -0.053938	 -0.027127	  0.032619	 -0.016399	 -0.117110	 -0.105016	 -0.115234	 -0.182341	 -0.029184	  0.110732	  0.001858	  0.083500
 -0.116539	 -0.066693	 -0.024565	 -0.003943	 -0.025953	 -0.133208	 -0.140607	 -0.110567	 -0.164038	 -0.058900	  0.079125	 -0.048981	 -0.043474
 -0.115251	 -0.065296	 -0.035345	 -0.018421	 -0.017119	 -0.081196	 -0.130117	 -0.110768	 -0.176404	 -0.074549	  0.055462	 -0.077868	 -0.169554
 -0.108419	 -0.066182	 -0.045300	 -0.011900	  0.002820	 -0.106391	 -0.121094	 -0.147464	 -0.154597	 -0.082703	  0.065987	 -0.026461	 -0.095656
 -0.129433	 -0.078836	 -0.036201	 -0.030777	 -0.040601	 -0.148769	 -0.123009	 -0.133401	 -0.162284	 -0.093340	  0.059622	  0.040383	  0.008030
 -0.131474	 -0.066251	 -0.040654	 -0.004017	 -0.051739	 -0.145865	 -0.064603	 -0.130057	 -0.148189	 -0.079816	  0.029622	 -0.015179	 -0.048060
 -0.161681	 -0.084074	 -0.034072	  0.030150	 -0.032956	 -0.166948	 -0.008702	 -0.127313	 -0.096126	 -0.087961	  0.006807	 -0.051806	 -0.117597
 -0.161689	 -0.038728	 -0.025306	  0.025145	 -0.036257	 -0.199171	  0.011810	 -0.125468	 -0.115973	 -0.075101	  0.026607	 -0.053923	 -0.116658
 -0.152979	 -0.040483	 -0.026668	  0.036397	 -0.012991	 -0.190940	  0.056450	 -0.132795	 -0.074503	 -0.079821	  0.050018	 -0.079580	 -0.044950
 -0.128704	 -0.012891	 -0.025524	  0.030278	 -0.030228	 -0.149219	  0.063446	 -0.116737	 -0.055568	 -0.040994	  0.075784	 -0.073389	  0.000462
 -0.115053	 -0.008378	 -0.018315	  0.047225	 -0.034452	 -0.196582	  0.053342	 -0.105936	 -0.091952	 -0.019810	  0.092010	 -0.075163	 -0.046813
 -0.077087	 -0.044641	 -0.041029	  0.023830	  0.002462	 -0.216272	  0.064719	 -0.089390	 -0.131988	 -0.000707	  0.078360	 -0.078730	 -0.133394
 -0.050379	 -0.047526	 -0.048543	  0.038103	  0.008115	 -0.190693	  0.102886	 -0.086585	 -0.144847	 -0.019561	  0.070342	 -0.073776	 -0.172625
 -0.060835	 -0.047591	 -0.015168	  0.048667	 -0.006361	 -0.204523	  0.137130	 -0.066606	 -0.098649	 -0.037425	  0.088294	 -0.014737	 -0.103669
 -0.041598	 -0.040769	  0.004222	  0.038632	 -0.013288	 -0.213365	  0.136138	 -0.014872	 -0.077073	 -0.007460	  0.094940	  0.039282	 -0.003289
 -0.036284	 -0.060026	  0.022506	  0.046672	 -0.031709	 -0.214026	  0.135194	  0.003910	 -0.083123	 -0.029957	  0.071435	  0.005804	 -0.035645
 -0.060487	 -0.061910	  0.043312	  0.049731	 -0.034616	 -0.186717	  0.139189	  0.004606	 -0.102814	 -0.028549	  0.036499	 -0.037479	 -0.110419
 -0.122798	 -0.058286	 -0.001165	  0.059257	 -0.039103	 -0.173056	  0.116497	 -0.040388	 -0.122143	 -0.014779	  0.040916	 -0.001270	 -0.041705
 -0.139383	 -0.034878	 -0.002474	  0.064201	 -0.073916	 -0.155538	  0.113472	 -0.031304	 -0.077293	 -0.009972	  0.057747	  0.033278	  0.079062
 -0.126414	 -0.061008	 -0.004511	  0.033037	 -0.088700	 -0.114435	  0.109043	 -0.012505	 -0.039516	 -0.023745	  0.071360	  0.006198	  0.103457
 -0.089891	 -0.059844	 -0.015093	  0.032647	 -0.072602	 -0.097532	  0.068621	 -0.048925	 -0.061372	 -0.050823	  0.051317	 -0.035201	 -0.001479
 -0.078322	 -0.029445	  0.001507	  0.090500	 -0.099110	 -0.101783	  0.072165	 -0.080616	 -0.088389	 -0.041877	  0.022603	 -0.048601	 -0.028925
 -0.042773	  0.005004	 -0.021776	  0.110243	 -0.080478	 -0.109524	  0.120992	 -0.076563	 -0.058316	 -0.023780	  0.041702	  0.015638	  0.050739
 -0.033603	  0.006806	 -0.002167	  0.088106	 -0.070775	 -0.098096	  0.125342	 -0.055295	 -0.023759	  0.008733	  0.060322	  0.027257	  0.096854
 -0.049107	 -0.009200	  0.025305	  0.054164	 -0.055489	 -0.095604	  0.142086	 -0.030448	 -0.037588	  0.019519	  0.042713	 -0.020817	  0.052282
 -0.033779	 -0.002480	  0.029733	  0.067104	 -0.063080	 -0.067049	  0.158257	 -0.010283	 -0.063362	 -0.002456	 -0.011383	 -0.059088	 -0.008901
 -0.041700	 -0.007412	  0.014425	  0.089482	 -0.086326	 -0.042681	  0.147061	  0.009777	 -0.092686	  0.008728	 -0.024266	 -0.054600	 -0.005043
 -0.060809	  0.002531	  0.026059	  0.069574	 -0.084195	 -0.044917	  0.133915	  0.026918	 -0.132750	  0.042341	  0.016035	 -0.020462	  0.080562
 -0.061734	 -0.014439	  0.018924	  0.055501	 -0.087062	 -0.036723	  0.139733	  0.056283	 -0.140812	  0.057025	  0.021828	 -0.001890	  0.157963
 -0.030910	 -0.039848	  0.035664	  0.051730	 -0.080784	 -0.030456	  0.125789	  0.047150	 -0.117478	  0.080351	  0.030254	  0.018177	  0.139170
 -0.042060	 -0.046889	  0.025646	  0.056050	 -0.075341	  0.023048	  0.123411	  0.029133	 -0.104166	  0.073014	  0.002290	  0.021319	  0.077260
 -0.028176	 -0.055243	  0.040459	  0.084143	 -0.095287	  0.070095	  0.104544	  0.047528	 -0.085679	  0.071504	 -0.005527	  0.023653	  0.071681
 -0.003911	 -0.038471	  0.036384	  0.091692	 -0.097503	  0.091498	  0.111250	  0.027531	 -0.089580	  0.069663	  0.016153	  0.065340	  0.078434
 -0.018754	 -0.043261	  0.027331	  0.093284	 -0.094995	  0.116828	  0.128634	  0.021329	 -0.107732	  0.052979	  0.022573	  0.063374	  0.086828
 -0.021686	 -0.043884	  0.015036	  0.105744	 -0.114801	  0.139493	  0.146953	  0.044201	 -0.147452	  0.053573	  0.020009	  0.008054	  0.077871
 -0.017476	 -0.026718	 -0.004642	  0.114810	 -0.063962	  0.151423	  0.175544	  0.055482	 -0.118479	  0.056745	  0.014703	 -0.031027	  0.017539
 -0.007785	  0.014334	  0.000071	  0.123743	 -0.046155	  0.141020	  0.173828	  0.088969	 -0.136618	  0.062314	  0.027653	 -0.010642	  0.013918
 -0.024051	  0.035671	  0.012693	  0.119078	 -0.003730	  0.142741	  0.154905	  0.094879	 -0.130198	  0.098449	  0.033085	  0.027333	  0.064290
 -0.007552	  0.008593	 -0.000681	  0.108447	  0.025467	  0.108422	  0.130601	  0.094549	 -0.104124	  0.080592	  0.016431	  0.035908	  0.045491
 -0.017661	 -0.017326	 -0.008791	  0.089438	  0.023978	  0.106661	  0.125784	  0.119970	 -0.089194	  0.022879	  0.020129	  0.027303	  0.016773
 -0.018770	 -0.052782	 -0.013636	  0.099415	 -0.008326	  0.104492	  0.096617	  0.141487	 -0.129047	  0.022632	  0.031859	  0.035342	  0.014786
 -0.003016	 -0.068986	  0.022833	  0.089290	 -0.043592	  0.121525	  0.116039	  0.101343	 -0.174666	  0.045061	  0.053444	  0.048181	  0.069532
  0.021560	 -0.077656	 -0.005065	  0.058721	 -0.040539	  0.120421	  0.132009	  0.090874	 -0.191340	  0.051970	  0.046605	  0.034285	  0.129841
 -0.022105	 -0.105489	 -0.042606	  0.064439	 -0.053157	  0.114061	  0.121654	  0.094807	 -0.168858	  0.028242	 -0.006381	 -0.019989	  0.093441
 -0.029546	 -0.105513	 -0.049056	  0.080297	 -0.074511	  0.099990	  0.137179	  0.076785	 -0.137766	 -0.000294	 -0.001382	 -0.062805	  0.046796
 -0.051926	 -0.066214	 -0.035515	  0.093188	 -0.079009	  0.082519	  0.148126	  0.040084	 -0.150094	 -0.009471	 -0.010652	 -0.041005	  0.060340
 -0.055011	 -0.044765	 -0.016513	  0.095148	 -0.080913	  0.084124	  0.125414	  0.035078	 -0.163326	 -0.024499	  0.002565	  0.009446	  0.091650
 -0.039914	 -0.015525	 -0.028984	  0.074586	 -0.095828	  0.068625	  0.101260	  0.064957	 -0.155857	 -0.016296	  0.006993	  0.047141	  0.103732
 -0.090537	 -0.034095	 -0.019256	  0.098118	 -0.097669	  0.046431	  0.108025	  0.004694	 -0.132484	  0.004917	  0.012853	  0.026046	  0.092003
 -0.113961	 -0.081890	  0.023877	  0.105561	 -0.099554	  0.015957	  0.070797	 -0.022239	 -0.134925	 -0.013443	  0.030217	  0.026427	  0.062258
 -0.120445	 -0.103467	  0.067537	  0.126742	 -0.081326	 -0.010998	  0.059236	 -0.030745	 -0.097609	 -0.018929	  0.058701	  0.026187	  0.077006
 -0.118181	 -0.112221	  0.044697	  0.145147	 -0.062036	 -0.026545	  0.051868	  0.001603	 -0.076983	 -0.026098	  0.072509	  0.050899	  0.091688
 -0.114856	 -0.091068	  0.016783	  0.132488	 -0.077185	  0.029418	  0.058303	  0.028166	 -0.072167	 -0.024933	  0.045373	  0.080949	  0.073320
 -0.113670	 -0.061213	 -0.017084	  0.106994	 -0.044776	  0.048732	  0.068869	  0.030919	 -0.087029	 -0.022299	  0.035644	  0.047809	  0.049002
 -0.165529	 -0.048099	 -0.036327	  0.083700	 -0.028433	  0.048754	  0.082474	  0.056124	 -0.134876	 -0.064954	 -0.006783	  0.053244	  0.041433
 -0.146511	 -0.052213	  0.003699	  0.042295	 -0.034595	  0.035828	  0.075939	  0.032435	 -0.110688	 -0.066146	 -0.017605	  0.048005	  0.045924
 -0.150860	 -0.057592	  0.019390	  0.042898	 -0.041951	  0.010481	  0.064379	 -0.012573	 -0.133444	 -0.036025	  0.017080	  0.048704	  0.046902
 -0.143809	 -0.042034	  0.050325	  0.023181	 -0.040756	 -0.024170	  0.085505	 -0.024580	 -0.173879	 -0.028055	  0.020731	  0.037256	  0.087447
 -0.146549	 -0.037307	  0.070195	 -0.012894	 -0.028330	 -0.054827	  0.049451	 -0.048038	 -0.132440	 -0.043248	  0.044232	  0.024231	  0.040167
 -0.155401	 -0.086136	  0.062873	 -0.007295	 -0.035870	 -0.056809	  0.030703	 -0.056390	 -0.104423	 -0.069851	  0.030572	  0.023386	  0.033821
 -0.134207	 -0.088234	  0.074139	 -0.010385	  0.002941	 -0.048503	  0.022717	 -0.049917	 -0.108373	 -0.078874	  0.020030	  0.042559	  0.072569
 -0.123666	 -0.099017	  0.082803	 -0.019406	  0.035874	 -0.052346	  0.009436	 -0.053958	 -0.110517	 -0.075055	  0.018100	  0.048359	  0.104739
 -0.147624	 -0.095895	  0.071213	 -0.013775	  0.032946	 -0.086586	  0.010617	 -0.058481	 -0.115531	 -0.056548	 -0.003959	  0.063468	  0.111349
 -0.152663	 -0.114829	  0.046232	 -0.013981	  0.003451	 -0.118431	  0.008568	 -0.022296	 -0.142256	 -0.052491	 -0.012607	  0.056006	  0.051711
 -0.140742	 -0.135680	  0.025706	 -0.000674	 -0.008466	 -0.135760	  0.004860	  0.011208	 -0.138551	 -0.039899	 -0.028382	  0.035009	  0.044245
 -0.119674	 -0.123272	  0.036964	  0.002721	  0.016762	 -0.114089	  0.045844	 -0.014316	 -0.104683	 -0.031309	 -0.006863	  0.054995	  0.028092
 -0.117576	 -0.098902	  0.068895	 -0.001598	  0.030249	 -0.087898	  0.055840	 -0.031982	 -0.077498	 -0.008226	  0.012468	  0.080435	  0.080953
 -0.113978	 -0.091170	  0.105169	 -0.001695	  0.033820	 -0.106855	  0.062931	 -0.060294	 -0.083819	 -0.000378	  0.009583	  0.061370	  0.057845
 -0.115479	 -0.098187	  0.070223	 -0.016497	  0.032188	 -0.098057	  0.033718	 -0.060723	 -0.113335	 -0.014312	  0.000101	  0.027731	 -0.009626
 -0.098966	 -0.079972	  0.038915	 -0.021294	  0.024354	 -0.097719	  0.045993	 -0.029182	 -0.119143	 -0.033370	 -0.001756	  0.020228	  0.007094
 -0.092457	 -0.059840	  0.051333	 -0.035421	 -0.003833	 -0.093251	  0.013445	 -0.045161	 -0.141351	 -0.035629	  0.030249	  0.050038	  0.068411
 -0.101764	 -0.052442	  0.055344	 -0.038279	 -0.005165	 -0.087715	 -0.010037	 -0.042489	 -0.122303	 -0.052523	  0.026462	  0.040940	  0.047536
 -0.072529	 -0.078103	  0.093617	 -0.011200	  0.013013	 -0.083800	  0.006412	 -0.025911	 -0.100039	 -0.060757	  0.018505	  0.027620	  0.008871
 -0.065028	 -0.074838	  0.118746	  0.021787	  0.029146	 -0.072203	 -0.000906	 -0.030268	 -0.088417	 -0.073063	  0.016669	  0.048121	  0.001361
 -0.068751	 -0.117086	  0.110184	  0.031631	  0.010072	 -0.086189	  0.007949	 -0.047730	 -0.097871	 -0.074988	  0.025093	  0.029692	  0.022767
 -0.100886	 -0.117879	  0.123611	  0.018044	  0.043001	 -0.089149	  0.002652	 -0.047450	 -0.097477	 -0.059288	  0.012126	  0.001668	  0.008827
 -0.101135	 -0.124927	  0.084103	  0.015293	  0.069645	 -0.056942	  0.008484	 -0.059180	 -0.059707	 -0.053591	  0.020198	 -0.028876	 -0.026430
 -0.097038	 -0.108553	  0.059991	 -0.007407	  0.072878	 -0.024206	  0.010005	 -0.086936	 -0.016799	 -0.043938	 -0.006768	 -0.066732	 -0.061187
 -0.124915	 -0.098718	  0.034328	 -0.009250	  0.062579	 -0.026394	  0.011285	 -0.108470	 -0.044752	 -0.042559	 -0.034807	 -0.089288	 -0.052991
