# Supplementary material for: A fluorescent photoimmunoconjugate for imaging of cholesteatoma
Source: Sci Rep. 2022 Nov 19;12:19905. doi: 10.1038/s41598-022-22072-9 (PMC9675863; doi:10.1038/s41598-022-22072-9)
Supplement: Supplementary file 2 — Supplementary Information 2. [file 41598_2022_22072_MOESM2_ESM.zip › Data/ABR-58-2]

:RUN-2	LEVEL SWEEP	TEMP:NaN	6/11/2018	12:48 PM	NaNHR:
:SW EAR: R	SW FREQ: 8.00	# AVERAGES: 512	REP RATE (/sec): 40	DRIVER: RS Tweeter	SAMPLE (�sec): 40	
:NOTES-
:CHAMBER-CH4B-PXI
:CFTS Version: V2.7.2 (R850)
:LEVELS:20;25;30;35;40;45;50;55;60;65;70;75;80;
:DATA
  0.061055	 -0.000776	 -0.018611	 -0.025573	  0.056923	 -0.031695	 -0.005416	 -0.035280	  0.022521	  0.007347	 -0.011423	 -0.001476	 -0.008914
  0.041161	  0.009352	 -0.001485	 -0.017628	  0.078841	 -0.011213	 -0.012205	 -0.024886	  0.007757	  0.011706	 -0.003402	 -0.022761	 -0.020367
  0.032682	  0.009360	  0.001025	 -0.008002	  0.078756	 -0.017776	  0.013525	 -0.020715	 -0.012878	 -0.011740	  0.017719	 -0.004175	 -0.035770
  0.020344	  0.009504	  0.033368	 -0.045088	  0.070152	 -0.015180	  0.038425	 -0.014607	 -0.014463	 -0.022266	  0.001227	 -0.010617	 -0.024301
 -0.000794	  0.014878	  0.025040	 -0.012519	  0.055542	 -0.031618	  0.062827	  0.002453	 -0.025122	 -0.046215	 -0.018084	 -0.035325	  0.002057
  0.003051	  0.009958	 -0.009159	  0.006633	  0.024115	 -0.001612	  0.042561	 -0.000267	 -0.038719	 -0.027220	 -0.013066	 -0.016767	 -0.010933
  0.031148	 -0.010754	 -0.023205	  0.009497	  0.027877	  0.037899	  0.019946	  0.037357	 -0.016087	 -0.007244	 -0.010588	 -0.001550	  0.005203
  0.027402	 -0.023642	 -0.014571	  0.020673	  0.037869	  0.044621	  0.024645	  0.045331	 -0.012634	 -0.006315	 -0.044032	 -0.004167	  0.033212
  0.018285	  0.006064	  0.007994	  0.060805	  0.028548	  0.055371	  0.017694	  0.023310	 -0.021119	  0.008173	 -0.030231	  0.000394	  0.052747
  0.022551	  0.001893	 -0.008257	  0.080058	  0.023190	  0.039403	  0.001019	 -0.011921	  0.010664	 -0.002490	 -0.012769	  0.002786	  0.035560
  0.004000	  0.048798	 -0.034186	  0.079971	  0.008319	  0.026483	 -0.039445	 -0.016134	  0.002226	 -0.025416	 -0.022326	  0.029240	 -0.007049
 -0.002534	  0.063775	 -0.037801	  0.074914	 -0.031821	  0.002004	 -0.035133	 -0.034920	  0.014063	 -0.027884	  0.003714	  0.037131	  0.012919
 -0.016834	  0.055557	 -0.021969	  0.006398	 -0.033147	  0.003623	 -0.029578	 -0.019174	 -0.013122	  0.011752	 -0.008127	  0.019763	  0.023739
 -0.010096	  0.038070	 -0.011004	 -0.024544	 -0.032840	 -0.009687	 -0.029285	 -0.004925	 -0.007652	  0.034106	  0.008622	  0.005677	  0.017199
 -0.015300	  0.005112	  0.028054	 -0.034607	 -0.052247	  0.004176	 -0.010578	  0.006410	  0.011214	  0.025803	  0.001055	 -0.014688	  0.005701
 -0.033588	 -0.001960	  0.033995	 -0.051847	 -0.052777	  0.008241	  0.022951	  0.008493	  0.011697	 -0.000808	 -0.004580	 -0.004679	 -0.025935
 -0.061192	 -0.039328	  0.038081	 -0.043205	 -0.039801	 -0.001875	 -0.002088	  0.011962	  0.022458	 -0.008521	  0.025200	 -0.013251	 -0.051675
 -0.060261	 -0.085981	  0.001603	 -0.025925	 -0.042610	 -0.019617	 -0.018701	 -0.002281	  0.025061	  0.028450	  0.031830	 -0.015424	 -0.025141
 -0.039365	 -0.074869	  0.000010	 -0.040489	 -0.065854	 -0.030626	 -0.016213	  0.016224	  0.015974	  0.038597	  0.040756	  0.007829	 -0.001379
 -0.021716	 -0.035010	  0.011077	 -0.009522	 -0.139034	 -0.050923	 -0.044951	  0.033570	  0.018162	  0.020186	  0.048507	  0.042059	  0.023126
 -0.052298	  0.003336	 -0.016053	 -0.014971	 -0.166278	 -0.048080	 -0.030157	  0.049656	  0.064458	 -0.023502	  0.061484	  0.041293	  0.084912
 -0.072939	 -0.004159	 -0.012954	 -0.038286	 -0.150455	  0.004781	 -0.019306	  0.046975	  0.093172	 -0.009894	  0.081860	  0.060442	  0.082679
 -0.086243	 -0.067924	 -0.025920	 -0.032548	 -0.100282	  0.013380	 -0.033510	  0.032202	  0.112204	 -0.020054	  0.084558	  0.065944	  0.102191
 -0.068694	 -0.091798	 -0.017399	 -0.019941	 -0.085839	  0.018900	 -0.024865	 -0.004643	  0.156369	 -0.010997	  0.086713	  0.088158	  0.115041
 -0.057875	 -0.080424	  0.017205	 -0.029428	 -0.081253	  0.038426	 -0.007301	 -0.023536	  0.155160	  0.007300	  0.105528	  0.114545	  0.121919
 -0.025107	 -0.073998	  0.047560	 -0.050716	 -0.111757	  0.055730	  0.003152	 -0.009820	  0.150947	  0.017612	  0.064709	  0.152831	  0.130518
 -0.018144	 -0.054447	  0.051910	 -0.059594	 -0.144426	  0.053346	 -0.007185	  0.017681	  0.146413	  0.029508	  0.072770	  0.144570	  0.108829
 -0.052154	 -0.041286	  0.037769	 -0.035232	 -0.125698	 -0.018561	 -0.036586	  0.023570	  0.110332	  0.043993	  0.088326	  0.166785	  0.117822
 -0.064678	  0.008019	  0.056994	 -0.022189	 -0.115171	 -0.006102	 -0.057863	  0.026143	  0.107754	  0.040375	  0.093652	  0.190438	  0.144035
 -0.087959	  0.020024	  0.061545	 -0.005003	 -0.156616	  0.001530	 -0.002643	  0.026888	  0.088631	  0.016565	  0.078460	  0.157501	  0.157621
 -0.109911	 -0.005052	  0.075317	 -0.002775	 -0.182111	 -0.035088	  0.014289	  0.042510	  0.092659	  0.021669	  0.089897	  0.146726	  0.169469
 -0.107563	  0.007904	  0.093827	 -0.005190	 -0.131485	 -0.000177	  0.017305	  0.043544	  0.103764	  0.027370	  0.122223	  0.125496	  0.197760
 -0.098599	  0.016306	  0.083716	  0.013358	 -0.137291	  0.015922	  0.015815	  0.030574	  0.103963	  0.023152	  0.119729	  0.144403	  0.199638
 -0.095496	  0.019971	  0.064722	  0.004318	 -0.113350	 -0.009022	  0.008720	  0.025011	  0.104608	  0.046504	  0.158924	  0.164772	  0.177907
 -0.149379	  0.032974	  0.028911	 -0.053084	 -0.105464	  0.031516	  0.042767	  0.061913	  0.070094	  0.091411	  0.175775	  0.170503	  0.167553
 -0.146867	  0.011075	  0.038467	 -0.034110	 -0.079655	  0.071660	  0.049875	  0.042223	  0.098172	  0.127605	  0.159566	  0.212075	  0.150768
 -0.142252	 -0.005977	  0.036129	 -0.011756	 -0.064401	  0.058404	  0.073563	  0.034257	  0.132303	  0.129520	  0.168658	  0.191318	  0.103001
 -0.140199	 -0.016412	  0.062948	 -0.015333	 -0.065012	  0.015226	  0.074843	  0.043523	  0.128210	  0.125512	  0.135944	  0.162887	  0.089651
 -0.152613	  0.006474	  0.031146	 -0.017017	 -0.044687	  0.027790	  0.078703	  0.042966	  0.147779	  0.125232	  0.108858	  0.142072	  0.082197
 -0.151267	  0.020551	  0.000800	 -0.062854	 -0.037108	  0.056276	  0.085695	  0.058507	  0.168623	  0.119447	  0.071059	  0.171344	  0.030930
 -0.137848	  0.017010	  0.002290	 -0.026879	 -0.007407	  0.100823	  0.106534	  0.090483	  0.176107	  0.086841	  0.022219	  0.138679	 -0.040040
 -0.136692	 -0.001751	  0.007279	 -0.039383	 -0.046545	  0.123834	  0.125557	  0.106428	  0.133997	  0.065359	 -0.013063	  0.109341	 -0.080587
 -0.149095	 -0.026658	  0.023250	 -0.042381	 -0.051412	  0.092378	  0.099454	  0.086528	  0.101124	  0.053723	 -0.063325	  0.071786	 -0.105467
 -0.147965	 -0.055341	  0.081376	  0.004743	 -0.021699	  0.108138	  0.083740	  0.039143	  0.025424	  0.011115	 -0.079570	  0.040331	 -0.129168
 -0.137221	 -0.088519	  0.094671	  0.040090	  0.004038	  0.116462	  0.073978	  0.000217	 -0.012252	 -0.014008	 -0.067218	  0.024719	 -0.141684
 -0.093699	 -0.071047	  0.056528	  0.064818	 -0.004266	  0.103359	  0.077381	 -0.056938	 -0.044548	 -0.048669	 -0.082292	  0.030233	 -0.145087
 -0.068008	 -0.050360	  0.029375	  0.050028	  0.021979	  0.071475	  0.051760	 -0.107672	 -0.086761	 -0.061143	 -0.138850	  0.024322	 -0.122047
 -0.097598	 -0.054178	 -0.018350	  0.087220	  0.033432	  0.061423	  0.039094	 -0.106247	 -0.126716	 -0.099189	 -0.132207	  0.022476	 -0.122050
 -0.116734	 -0.047389	 -0.043218	  0.127644	  0.022776	  0.061603	  0.007061	 -0.099114	 -0.163848	 -0.111456	 -0.133393	  0.066208	 -0.091266
 -0.110274	 -0.056111	 -0.035705	  0.096924	  0.018388	  0.071879	 -0.033897	 -0.136668	 -0.174470	 -0.104739	 -0.083569	  0.097462	 -0.054575
 -0.104540	 -0.065887	  0.003401	  0.063523	  0.016325	  0.060730	 -0.062796	 -0.150483	 -0.189809	 -0.085231	 -0.042370	  0.129440	  0.048764
 -0.086137	 -0.073017	  0.023289	  0.088351	  0.025629	  0.039573	 -0.063274	 -0.135343	 -0.191200	 -0.025377	  0.019789	  0.196280	  0.117931
 -0.081010	 -0.077739	  0.046961	  0.110624	  0.007453	  0.048789	 -0.098779	 -0.092733	 -0.158649	  0.037625	  0.086478	  0.311488	  0.177323
 -0.096615	 -0.051473	  0.073262	  0.082843	  0.031354	  0.064967	 -0.104422	 -0.068051	 -0.123225	  0.089140	  0.158953	  0.361714	  0.237390
 -0.090838	 -0.023385	  0.073674	  0.072149	  0.011795	  0.060675	 -0.073206	 -0.034089	 -0.051171	  0.177220	  0.202740	  0.408367	  0.232502
 -0.098412	 -0.034853	  0.060851	  0.066766	 -0.011066	  0.046314	 -0.042231	  0.008671	  0.011963	  0.213302	  0.228714	  0.420978	  0.236078
 -0.099561	 -0.090289	  0.061798	  0.028975	 -0.005421	  0.036488	  0.004528	  0.030512	  0.080256	  0.210695	  0.242176	  0.408049	  0.136465
 -0.084682	 -0.134095	  0.054364	  0.011975	  0.037933	  0.033252	  0.073973	  0.064718	  0.114404	  0.221416	  0.206660	  0.342810	  0.053963
 -0.052752	 -0.170351	  0.033188	  0.018211	  0.065580	  0.051120	  0.103955	  0.115705	  0.082065	  0.210108	  0.157366	  0.256872	 -0.048691
 -0.065089	 -0.177887	  0.053244	  0.021243	  0.058877	  0.097395	  0.152839	  0.158997	  0.103541	  0.212906	  0.114068	  0.211559	 -0.124987
 -0.086017	 -0.163999	  0.042122	  0.031363	  0.082187	  0.163565	  0.178201	  0.141498	  0.100467	  0.159864	  0.075806	  0.173991	 -0.148360
 -0.090930	 -0.173197	  0.042645	  0.032481	  0.075990	  0.211037	  0.144005	  0.122209	  0.066616	  0.080633	  0.042865	  0.125779	 -0.180693
 -0.122263	 -0.141458	  0.067795	  0.081578	  0.131490	  0.220655	  0.137261	  0.115850	  0.008499	  0.032357	 -0.003570	  0.083244	 -0.224355
 -0.164089	 -0.151086	  0.063787	  0.125750	  0.152608	  0.227156	  0.111106	  0.085691	 -0.047605	  0.018569	 -0.048212	  0.047274	 -0.219529
 -0.166364	 -0.108845	  0.039655	  0.114242	  0.153084	  0.223087	  0.059541	  0.030945	 -0.099089	 -0.024580	 -0.082394	  0.033903	 -0.214947
 -0.142872	 -0.132100	  0.008887	  0.129765	  0.149116	  0.168153	  0.072107	 -0.007848	 -0.135392	 -0.073896	 -0.114513	 -0.012944	 -0.209625
 -0.118796	 -0.149878	  0.026015	  0.110508	  0.148555	  0.132273	  0.061429	 -0.035627	 -0.182321	 -0.136649	 -0.145156	  0.004776	 -0.164030
 -0.115900	 -0.146169	  0.015712	  0.112143	  0.156540	  0.100173	  0.000484	 -0.031492	 -0.193682	 -0.163698	 -0.121104	  0.057640	 -0.114192
 -0.115368	 -0.162907	  0.039801	  0.110981	  0.124093	  0.071761	 -0.014820	 -0.033356	 -0.185765	 -0.145918	 -0.079757	  0.097064	 -0.075555
 -0.128604	 -0.168619	  0.047172	  0.116811	  0.130153	  0.062871	  0.014622	 -0.049758	 -0.202053	 -0.137991	 -0.063906	  0.131642	 -0.039943
 -0.114530	 -0.158441	  0.020663	  0.106522	  0.114666	  0.055739	  0.014444	 -0.114317	 -0.205248	 -0.110988	 -0.019169	  0.173148	  0.005657
 -0.074602	 -0.172623	  0.046450	  0.077385	  0.128864	  0.059398	 -0.007446	 -0.117407	 -0.163351	 -0.091232	  0.065394	  0.206989	  0.050937
 -0.054451	 -0.182159	  0.015449	  0.107074	  0.134231	  0.080606	 -0.014554	 -0.061237	 -0.162372	 -0.048705	  0.116519	  0.260805	  0.074912
 -0.052591	 -0.189325	  0.012951	  0.146639	  0.132143	  0.087170	 -0.056481	 -0.053932	 -0.155291	  0.021351	  0.143509	  0.241568	  0.060589
 -0.068918	 -0.183090	  0.041547	  0.145508	  0.121044	  0.070174	 -0.072418	 -0.042658	 -0.121329	  0.046110	  0.150567	  0.210779	  0.022355
 -0.084218	 -0.135062	  0.028642	  0.114591	  0.136155	  0.096877	 -0.033917	 -0.031912	 -0.090404	  0.036451	  0.122924	  0.220956	 -0.019750
 -0.104101	 -0.135769	  0.040786	  0.065047	  0.155516	  0.106900	 -0.019429	 -0.060472	 -0.081770	  0.019671	  0.103166	  0.206546	 -0.067192
 -0.123787	 -0.156805	  0.061132	  0.078081	  0.170526	  0.103883	 -0.007220	 -0.068108	 -0.118282	  0.005711	  0.062939	  0.162996	 -0.079228
 -0.094017	 -0.156267	  0.063088	  0.114718	  0.203697	  0.124711	  0.006985	 -0.084498	 -0.096489	 -0.003612	  0.050580	  0.129610	 -0.084337
 -0.070365	 -0.148232	  0.058871	  0.106600	  0.211085	  0.146796	 -0.017040	 -0.131507	 -0.113818	 -0.043737	  0.042274	  0.134031	 -0.082514
 -0.070635	 -0.139244	  0.070952	  0.112322	  0.195184	  0.185888	 -0.035791	 -0.129499	 -0.099395	 -0.034517	  0.026784	  0.128464	 -0.058519
 -0.083101	 -0.111236	  0.058958	  0.111925	  0.180021	  0.168771	 -0.069469	 -0.121785	 -0.053325	 -0.097696	  0.024165	  0.111982	 -0.057970
 -0.122188	 -0.076072	  0.061790	  0.113091	  0.178649	  0.131766	 -0.074760	 -0.116367	 -0.067153	 -0.149630	 -0.009023	  0.090493	 -0.084643
 -0.156047	 -0.092838	  0.066906	  0.146707	  0.157058	  0.126792	 -0.062683	 -0.132790	 -0.073958	 -0.153014	 -0.012711	  0.074789	 -0.095874
 -0.116380	 -0.087800	  0.033879	  0.139822	  0.165670	  0.131653	 -0.064247	 -0.129606	 -0.070860	 -0.131115	 -0.012986	  0.074298	 -0.123231
 -0.048915	 -0.067932	  0.048758	  0.140573	  0.166522	  0.102639	 -0.060591	 -0.145149	 -0.065981	 -0.176805	 -0.024548	  0.054377	 -0.103056
 -0.047755	 -0.106766	  0.040343	  0.140064	  0.129863	  0.104860	 -0.054730	 -0.150417	 -0.110105	 -0.186473	 -0.029680	 -0.005066	 -0.095926
 -0.070172	 -0.085493	  0.020604	  0.161242	  0.111546	  0.108327	 -0.062750	 -0.156814	 -0.121466	 -0.205749	 -0.049172	 -0.023201	 -0.109985
 -0.065724	 -0.120469	  0.038200	  0.164639	  0.104806	  0.100756	 -0.076643	 -0.186198	 -0.108368	 -0.194748	 -0.023417	  0.012539	 -0.129918
 -0.077304	 -0.122658	  0.034150	  0.161243	  0.095845	  0.095453	 -0.093957	 -0.210100	 -0.118900	 -0.180165	 -0.015163	  0.025378	 -0.143427
 -0.083216	 -0.124074	  0.060225	  0.129252	  0.076918	  0.097404	 -0.102678	 -0.216727	 -0.123932	 -0.133465	 -0.018977	  0.069266	 -0.106446
 -0.062760	 -0.140206	  0.061608	  0.124955	  0.088376	  0.082911	 -0.108832	 -0.226425	 -0.136021	 -0.129489	 -0.030719	  0.080916	 -0.116067
 -0.084377	 -0.160990	  0.029954	  0.105927	  0.121418	  0.100110	 -0.099334	 -0.219643	 -0.081865	 -0.120144	 -0.032591	  0.069627	 -0.103150
 -0.036375	 -0.177623	  0.014624	  0.113144	  0.131648	  0.097200	 -0.113923	 -0.184340	 -0.052361	 -0.093582	 -0.006191	  0.103303	 -0.077881
 -0.037910	 -0.153159	  0.017648	  0.115285	  0.145969	  0.095256	 -0.141492	 -0.184488	 -0.063011	 -0.112691	  0.025143	  0.119125	 -0.032027
 -0.062953	 -0.142337	  0.034313	  0.109658	  0.150963	  0.065942	 -0.118643	 -0.180514	 -0.062888	 -0.103044	  0.046025	  0.138013	 -0.014628
 -0.080901	 -0.145596	  0.049658	  0.083048	  0.162890	  0.044346	 -0.093234	 -0.154384	 -0.061630	 -0.100845	  0.063473	  0.189297	  0.000033
 -0.068670	 -0.127837	  0.046051	  0.068837	  0.171570	  0.046033	 -0.086544	 -0.120973	 -0.002679	 -0.055626	  0.096970	  0.201714	  0.034797
 -0.031105	 -0.137850	  0.026027	  0.063428	  0.163273	  0.058860	 -0.068884	 -0.069019	  0.018055	 -0.017658	  0.092780	  0.222065	  0.059311
 -0.002736	 -0.139244	  0.034109	  0.024244	  0.198374	  0.054380	 -0.008792	 -0.018106	  0.034038	  0.018053	  0.076499	  0.249641	  0.076228
 -0.002523	 -0.104006	  0.040472	  0.033673	  0.161457	  0.073632	  0.007400	 -0.026503	  0.091142	  0.020538	  0.083213	  0.246643	  0.076264
 -0.014558	 -0.114331	  0.058226	  0.036568	  0.143871	  0.124892	  0.000219	 -0.049244	  0.102692	  0.005051	  0.119715	  0.241881	  0.053726
  0.003863	 -0.126484	  0.080850	  0.035752	  0.170945	  0.131228	  0.007364	 -0.047531	  0.102244	 -0.002905	  0.130905	  0.230331	  0.056152
  0.000333	 -0.166337	  0.074625	  0.056817	  0.215737	  0.102308	  0.047896	 -0.042934	  0.095848	 -0.039017	  0.118310	  0.204946	  0.001156
 -0.044053	 -0.163152	  0.060087	  0.056367	  0.235683	  0.132064	  0.100159	 -0.020306	  0.090240	 -0.064761	  0.077840	  0.195401	 -0.056249
 -0.037300	 -0.158801	  0.051997	  0.025511	  0.273659	  0.164108	  0.115711	 -0.035207	  0.094118	 -0.060563	  0.037087	  0.184424	 -0.086601
 -0.018438	 -0.146855	  0.032382	  0.037502	  0.293493	  0.196995	  0.116907	 -0.071076	  0.097342	 -0.096717	  0.025593	  0.154748	 -0.112436
 -0.010457	 -0.109033	 -0.008399	  0.052606	  0.310371	  0.220062	  0.099896	 -0.053114	  0.112887	 -0.090628	  0.011754	  0.118796	 -0.131629
 -0.025085	 -0.112391	  0.004719	  0.100628	  0.325617	  0.191362	  0.077411	 -0.045731	  0.083184	 -0.077934	 -0.022996	  0.099535	 -0.152785
 -0.007985	 -0.108516	  0.023208	  0.116714	  0.308765	  0.196546	  0.061963	 -0.068696	  0.042260	 -0.112095	 -0.073719	  0.082075	 -0.150679
 -0.020291	 -0.097597	  0.037085	  0.075572	  0.270115	  0.168224	  0.053134	 -0.084378	  0.008069	 -0.175308	 -0.104138	  0.056679	 -0.167202
 -0.030529	 -0.083834	  0.095743	  0.039269	  0.274698	  0.138260	  0.019698	 -0.070865	 -0.018399	 -0.202288	 -0.088188	  0.062980	 -0.132395
 -0.031728	 -0.072186	  0.098348	  0.013484	  0.262172	  0.128110	 -0.024490	 -0.049296	 -0.031472	 -0.161907	 -0.049399	  0.062400	 -0.137614
 -0.027470	 -0.104449	  0.055114	  0.047262	  0.253681	  0.102952	 -0.036328	 -0.078449	 -0.042731	 -0.194127	 -0.029974	  0.026679	 -0.192538
  0.008359	 -0.116044	  0.049825	  0.062463	  0.220658	  0.070337	 -0.051635	 -0.106700	 -0.093198	 -0.179193	 -0.034557	  0.035892	 -0.169918
  0.037460	 -0.097909	  0.066509	  0.087378	  0.169631	  0.013516	 -0.084602	 -0.094294	 -0.150070	 -0.166025	 -0.030719	  0.050308	 -0.169363
  0.019384	 -0.103554	  0.066700	  0.081153	  0.162700	  0.013302	 -0.110055	 -0.114862	 -0.123603	 -0.159112	 -0.030523	  0.048484	 -0.179688
  0.040100	 -0.099523	  0.097153	  0.055167	  0.157705	 -0.013653	 -0.117276	 -0.150935	 -0.107841	 -0.192681	 -0.035262	  0.052440	 -0.142175
  0.016195	 -0.085909	  0.101102	  0.041908	  0.155541	 -0.027677	 -0.115992	 -0.146898	 -0.097951	 -0.220185	 -0.027421	  0.064324	 -0.131275
  0.008754	 -0.062758	  0.096627	  0.070048	  0.173510	 -0.002295	 -0.099701	 -0.165753	 -0.078187	 -0.210044	  0.001517	  0.085656	 -0.108034
  0.005987	 -0.072973	  0.107641	  0.074613	  0.159955	  0.009665	 -0.121747	 -0.186867	 -0.042093	 -0.154104	  0.015769	  0.121754	 -0.109905
  0.001628	 -0.099795	  0.102862	  0.024845	  0.161088	  0.006036	 -0.151024	 -0.151678	 -0.014133	 -0.137505	  0.033610	  0.130910	 -0.111930
  0.029179	 -0.130577	  0.054837	  0.015689	  0.157181	  0.021428	 -0.132668	 -0.130322	 -0.029407	 -0.145611	  0.052266	  0.130109	 -0.125248
  0.041789	 -0.089074	  0.060017	  0.015476	  0.140389	  0.014116	 -0.115068	 -0.129283	 -0.011043	 -0.107954	  0.081220	  0.130319	 -0.087650
  0.042759	 -0.063004	  0.061792	  0.006840	  0.145349	  0.020292	 -0.107198	 -0.117570	  0.032642	 -0.051417	  0.073900	  0.124833	 -0.097118
  0.060461	 -0.066891	  0.058883	 -0.013672	  0.119538	  0.039214	 -0.090218	 -0.080213	  0.050094	 -0.055202	  0.059045	  0.119970	 -0.131945
  0.052251	 -0.052116	  0.060489	 -0.007164	  0.141692	  0.037287	 -0.024070	 -0.057431	  0.063462	 -0.071755	  0.052301	  0.082233	 -0.123044
  0.053468	 -0.062637	  0.038192	 -0.025334	  0.158934	  0.045654	 -0.015558	 -0.026411	  0.092798	 -0.068107	  0.040153	  0.045922	 -0.153342
  0.077672	 -0.097772	  0.016233	 -0.040434	  0.159163	  0.058817	 -0.009812	  0.013244	  0.106829	 -0.096014	  0.011785	  0.063383	 -0.159147
  0.080555	 -0.102441	  0.005780	 -0.031658	  0.167455	  0.070938	  0.008612	  0.017789	  0.095150	 -0.105595	 -0.050189	  0.043856	 -0.185321
  0.056047	 -0.080758	  0.000214	 -0.048907	  0.160614	  0.124514	  0.030247	  0.017602	  0.097164	 -0.135914	 -0.080506	  0.012171	 -0.207604
  0.069702	 -0.099719	  0.012650	 -0.095112	  0.173502	  0.154059	  0.034316	  0.015516	  0.073132	 -0.165695	 -0.103979	  0.009328	 -0.242333
  0.080747	 -0.104681	  0.028131	 -0.148133	  0.181393	  0.147274	  0.059903	 -0.006001	  0.013703	 -0.171242	 -0.107579	 -0.008148	 -0.223804
  0.068356	 -0.106113	  0.036507	 -0.151694	  0.173410	  0.156462	  0.041258	 -0.032827	 -0.000897	 -0.170189	 -0.116541	  0.025939	 -0.214072
  0.050065	 -0.075323	  0.024583	 -0.139101	  0.139548	  0.139050	 -0.013487	 -0.049542	 -0.027652	 -0.203238	 -0.127399	  0.053088	 -0.218099
  0.055655	 -0.044753	  0.012925	 -0.125392	  0.136801	  0.115057	 -0.033023	 -0.053973	 -0.032265	 -0.223290	 -0.162078	  0.056684	 -0.209974
  0.030354	 -0.043562	 -0.000715	 -0.090352	  0.120026	  0.096305	 -0.035282	 -0.055426	 -0.010848	 -0.220055	 -0.149703	  0.054106	 -0.169719
  0.028081	 -0.068901	  0.020165	 -0.077784	  0.117107	  0.045267	 -0.024665	 -0.084512	  0.033370	 -0.227673	 -0.131502	  0.102355	 -0.183508
  0.018628	 -0.094075	  0.043363	 -0.078792	  0.147889	  0.032722	 -0.034284	 -0.092071	  0.013153	 -0.260041	 -0.129627	  0.125547	 -0.145023
  0.032692	 -0.114678	  0.061931	 -0.056719	  0.164619	  0.031504	 -0.028503	 -0.053615	  0.020066	 -0.283750	 -0.113749	  0.077011	 -0.110906
  0.061158	 -0.081078	  0.065878	 -0.054713	  0.163816	  0.036172	 -0.044157	 -0.054587	  0.019637	 -0.299151	 -0.110920	  0.042961	 -0.171039
  0.052441	 -0.062060	  0.052375	 -0.044582	  0.138752	  0.034904	 -0.012785	 -0.065015	  0.008735	 -0.322030	 -0.127668	  0.058726	 -0.174599
  0.010865	 -0.056801	  0.063079	 -0.069006	  0.097138	  0.033398	  0.032973	 -0.068511	  0.026292	 -0.309400	 -0.172274	  0.095680	 -0.190792
 -0.001618	 -0.052817	  0.022541	 -0.045466	  0.081231	  0.061439	  0.035049	 -0.126381	 -0.004316	 -0.347846	 -0.108484	  0.103782	 -0.184765
  0.042684	 -0.070084	  0.022570	 -0.035228	  0.050682	  0.060033	  0.023303	 -0.133595	  0.001029	 -0.339111	 -0.102996	  0.100800	 -0.237873
  0.055314	 -0.077800	  0.000768	 -0.065906	  0.024561	  0.083896	 -0.045158	 -0.103440	 -0.018113	 -0.296005	 -0.142216	  0.057736	 -0.229672
  0.035525	 -0.078880	  0.034046	 -0.082962	  0.031801	  0.076761	 -0.084936	 -0.109809	 -0.032421	 -0.267798	 -0.159188	  0.005317	 -0.236354
  0.033907	 -0.105072	  0.042806	 -0.081600	  0.021941	  0.053823	 -0.127188	 -0.119008	 -0.017912	 -0.228360	 -0.139221	 -0.033780	 -0.231363
  0.072341	 -0.136558	  0.009135	 -0.097124	  0.031078	  0.044227	 -0.151175	 -0.126072	 -0.009094	 -0.246037	 -0.151793	 -0.059280	 -0.233065
  0.097763	 -0.140702	 -0.003410	 -0.081332	  0.042899	  0.034651	 -0.118017	 -0.141771	 -0.002138	 -0.256791	 -0.204723	 -0.043445	 -0.234065
  0.076777	 -0.133658	  0.000139	 -0.091735	  0.053837	  0.050480	 -0.086441	 -0.156020	 -0.036160	 -0.241815	 -0.228743	 -0.017161	 -0.258171
  0.047658	 -0.127639	  0.003034	 -0.109041	  0.064059	  0.044385	 -0.098616	 -0.183256	 -0.058438	 -0.237958	 -0.233596	 -0.039142	 -0.245078
  0.049480	 -0.107874	 -0.004800	 -0.109754	  0.058801	  0.027048	 -0.142539	 -0.194208	 -0.054175	 -0.253947	 -0.225153	 -0.082501	 -0.220556
  0.033966	 -0.122310	  0.037235	 -0.124433	  0.028658	 -0.005592	 -0.171733	 -0.187292	 -0.088803	 -0.234207	 -0.223180	 -0.076934	 -0.227692
  0.039543	 -0.136713	  0.024300	 -0.124588	 -0.004018	 -0.032112	 -0.168533	 -0.172551	 -0.068625	 -0.237722	 -0.247118	 -0.062902	 -0.213355
  0.038102	 -0.091318	  0.031423	 -0.120690	  0.000783	 -0.074023	 -0.171598	 -0.171712	 -0.049154	 -0.243499	 -0.248470	 -0.036020	 -0.147445
  0.060178	 -0.041769	  0.049426	 -0.138142	 -0.014777	 -0.071315	 -0.150337	 -0.157732	 -0.028759	 -0.245983	 -0.250782	 -0.044887	 -0.132142
  0.066205	 -0.043218	  0.031226	 -0.121585	  0.027197	 -0.054420	 -0.158244	 -0.127068	 -0.001915	 -0.261877	 -0.237717	 -0.031217	 -0.119028
  0.049055	 -0.079471	  0.021480	 -0.102378	  0.008037	 -0.070259	 -0.124498	 -0.097227	  0.027174	 -0.253561	 -0.207948	  0.012391	 -0.118267
  0.046460	 -0.078307	 -0.009661	 -0.132649	 -0.042882	 -0.064430	 -0.076231	 -0.030834	  0.047876	 -0.246834	 -0.233710	  0.045575	 -0.112736
  0.059397	 -0.077053	 -0.007070	 -0.171393	 -0.056293	 -0.066683	 -0.053473	 -0.015338	  0.069364	 -0.221078	 -0.190889	  0.076429	 -0.077144
  0.075457	 -0.079113	  0.016357	 -0.177230	 -0.041352	 -0.066763	 -0.032862	 -0.034016	  0.060725	 -0.254779	 -0.201874	  0.053573	 -0.047512
  0.043530	 -0.118851	  0.003241	 -0.170608	 -0.012997	 -0.041120	 -0.014348	 -0.050348	  0.001561	 -0.245572	 -0.227743	  0.067075	 -0.045221
  0.034201	 -0.166647	 -0.003765	 -0.196657	  0.021429	 -0.009149	  0.027522	 -0.065187	  0.003198	 -0.212036	 -0.197932	  0.063246	 -0.063224
  0.023079	 -0.151197	  0.003088	 -0.207803	  0.046729	  0.001454	  0.079957	 -0.039500	  0.019866	 -0.170396	 -0.176626	  0.038977	 -0.023556
  0.032548	 -0.146430	  0.023229	 -0.195249	  0.061432	  0.039690	  0.087335	 -0.044068	  0.019702	 -0.140475	 -0.139720	  0.056456	 -0.001191
  0.045630	 -0.133576	  0.035416	 -0.155014	  0.063017	  0.037472	  0.070416	 -0.039676	  0.038529	 -0.139488	 -0.115370	  0.064603	  0.020243
  0.090731	 -0.142266	  0.046312	 -0.148904	  0.037027	  0.034227	  0.064593	 -0.016249	  0.043377	 -0.113252	 -0.096916	  0.086123	  0.021490
  0.123959	 -0.129708	  0.032701	 -0.144720	  0.038635	  0.026896	  0.035656	 -0.032372	  0.069757	 -0.092127	 -0.071035	  0.125595	 -0.001077
  0.122408	 -0.118260	  0.010309	 -0.129404	  0.056808	  0.051985	  0.061675	 -0.034558	  0.095232	 -0.071085	 -0.048608	  0.132367	  0.020283
  0.080133	 -0.146601	 -0.003245	 -0.148238	  0.044264	  0.044598	  0.091014	 -0.049874	  0.091820	 -0.076631	 -0.023724	  0.115074	  0.043440
  0.088831	 -0.176002	 -0.007328	 -0.141038	  0.041396	  0.017870	  0.114593	 -0.016837	  0.079647	 -0.086784	 -0.027733	  0.098808	  0.029609
  0.103435	 -0.174297	 -0.004357	 -0.112112	  0.065059	  0.004336	  0.108030	 -0.015134	  0.089320	 -0.080790	 -0.041779	  0.090793	  0.040726
  0.081024	 -0.141498	 -0.040106	 -0.117042	  0.059847	  0.032758	  0.078552	 -0.033848	  0.089183	 -0.085772	 -0.027721	  0.073252	  0.061229
  0.068823	 -0.103934	 -0.006556	 -0.109035	  0.053423	  0.045305	  0.024542	 -0.021073	  0.077831	 -0.071736	 -0.001655	  0.065805	  0.024964
  0.074277	 -0.084352	  0.028166	 -0.108173	  0.030437	  0.040071	  0.021421	  0.004898	  0.101805	 -0.057099	 -0.031419	  0.101585	 -0.007197
  0.062747	 -0.113244	  0.026747	 -0.086349	  0.037941	  0.036347	  0.038277	  0.016867	  0.105663	 -0.054404	 -0.018340	  0.093204	 -0.036360
  0.068280	 -0.118845	  0.041738	 -0.057284	  0.028811	  0.045907	  0.023348	  0.016989	  0.067534	 -0.048701	  0.014867	  0.066590	 -0.080339
  0.075040	 -0.129163	  0.046272	 -0.071055	 -0.000096	  0.009949	  0.082826	 -0.008616	  0.103287	 -0.029014	 -0.008393	  0.034710	 -0.092865
  0.062678	 -0.136360	  0.043163	 -0.092972	  0.006514	 -0.023124	  0.059854	  0.006995	  0.105529	 -0.000142	 -0.022127	  0.009988	 -0.067880
  0.095084	 -0.141557	  0.026833	 -0.112512	  0.022219	 -0.061545	  0.053695	  0.011085	  0.071048	 -0.020006	 -0.031919	 -0.020948	 -0.055739
  0.079154	 -0.093297	  0.017374	 -0.104749	 -0.013455	 -0.042741	  0.064847	  0.000255	  0.057281	 -0.031006	 -0.069216	 -0.025182	 -0.062254
  0.039328	 -0.072929	  0.038758	 -0.115978	 -0.012641	 -0.016762	  0.064325	 -0.005431	  0.058226	 -0.027369	 -0.093899	 -0.047533	 -0.059161
  0.025610	 -0.087434	  0.016816	 -0.085890	  0.008112	  0.017534	  0.046968	 -0.043893	  0.063182	 -0.011799	 -0.074400	 -0.066751	 -0.072427
  0.030670	 -0.105084	  0.036617	 -0.094450	 -0.010468	  0.009083	  0.038715	 -0.038133	  0.086233	 -0.026534	 -0.064911	 -0.063470	 -0.073388
  0.044180	 -0.112432	  0.032274	 -0.093371	 -0.006508	  0.034931	  0.034465	 -0.065244	  0.079514	 -0.000746	 -0.079618	 -0.009922	 -0.046227
  0.041577	 -0.117779	  0.034269	 -0.080099	 -0.037028	  0.067609	  0.040588	 -0.053987	  0.073080	  0.018922	 -0.089465	 -0.021257	 -0.071740
  0.053068	 -0.136520	  0.034477	 -0.038105	 -0.027878	  0.068651	  0.043850	 -0.040082	  0.103952	  0.010197	 -0.087690	 -0.028130	 -0.082490
  0.041802	 -0.166325	  0.019186	 -0.037428	 -0.036481	  0.102348	  0.016360	 -0.024292	  0.103749	  0.010510	 -0.086312	 -0.059655	 -0.058203
  0.070797	 -0.187851	  0.000571	 -0.065276	 -0.068214	  0.070721	 -0.017142	 -0.030271	  0.130499	  0.023835	 -0.100449	 -0.083472	 -0.026991
  0.079389	 -0.168620	  0.013950	 -0.049924	 -0.032518	  0.034407	 -0.024905	 -0.068642	  0.136432	  0.015021	 -0.109427	 -0.089092	 -0.032536
  0.042493	 -0.157222	  0.024352	 -0.046610	 -0.002971	  0.046246	 -0.019046	 -0.013477	  0.128810	  0.033021	 -0.079849	 -0.083313	 -0.037850
  0.040647	 -0.122125	  0.015564	 -0.072656	 -0.012363	  0.039649	 -0.005978	 -0.044351	  0.134797	  0.054034	 -0.090590	 -0.067700	 -0.051067
  0.053883	 -0.117322	  0.006153	 -0.052362	  0.007407	  0.029821	  0.010220	 -0.110820	  0.123312	  0.028191	 -0.095857	 -0.067353	 -0.040595
  0.059920	 -0.099159	  0.023797	 -0.014766	 -0.002914	  0.016309	 -0.012402	 -0.092638	  0.130527	  0.018591	 -0.109605	 -0.104646	 -0.060036
  0.029658	 -0.120870	  0.086808	 -0.021124	 -0.000486	  0.013287	  0.031381	 -0.062686	  0.136387	 -0.031281	 -0.114165	 -0.118336	 -0.062468
  0.035143	 -0.112485	  0.069165	 -0.031169	  0.050214	 -0.017423	  0.051585	 -0.012720	  0.110514	 -0.053747	 -0.109920	 -0.107905	 -0.045068
  0.048154	 -0.095004	  0.058459	 -0.034568	  0.055757	 -0.031092	  0.045804	  0.007773	  0.082107	 -0.060706	 -0.110180	 -0.098144	 -0.051788
  0.046591	 -0.087264	  0.080444	 -0.058981	  0.073664	  0.002852	  0.066155	  0.005124	  0.025649	 -0.071050	 -0.112109	 -0.086531	 -0.050379
  0.009545	 -0.116421	  0.086726	 -0.077806	  0.080404	  0.020115	  0.048629	 -0.016647	  0.016137	 -0.099109	 -0.102195	 -0.092086	 -0.055946
  0.013516	 -0.137990	  0.067416	 -0.055362	  0.050205	  0.020169	  0.045771	 -0.014320	  0.017444	 -0.100764	 -0.095034	 -0.089797	 -0.030500
  0.046026	 -0.143653	  0.089945	 -0.009382	  0.048375	  0.016753	  0.023807	 -0.031665	  0.045079	 -0.114482	 -0.093351	 -0.069465	 -0.024456
  0.026410	 -0.128989	  0.087935	 -0.008962	  0.032915	  0.029271	 -0.001906	 -0.030320	  0.016155	 -0.116706	 -0.044451	 -0.088082	 -0.020097
  0.014396	 -0.097499	  0.073910	  0.038334	  0.042020	  0.031869	  0.003161	 -0.025065	  0.005821	 -0.094928	 -0.024530	 -0.080264	 -0.005738
 -0.009064	 -0.100293	  0.052995	  0.075945	  0.103999	  0.028013	 -0.006914	 -0.023246	 -0.024058	 -0.079690	 -0.033313	 -0.073146	  0.017608
 -0.018670	 -0.103589	  0.022827	  0.056880	  0.110352	 -0.000868	 -0.001727	 -0.016628	 -0.014363	 -0.052873	 -0.036515	 -0.065169	 -0.006063
  0.000886	 -0.100799	  0.002430	  0.042117	  0.122913	 -0.002389	  0.045897	 -0.023496	 -0.004284	 -0.069555	 -0.021493	 -0.089980	  0.002876
 -0.013390	 -0.108601	 -0.000173	  0.044340	  0.082931	  0.001583	  0.025603	 -0.003747	 -0.027057	 -0.096924	 -0.006026	 -0.080247	  0.011654
 -0.038994	 -0.124835	  0.014110	  0.026300	  0.069562	 -0.012796	  0.002013	 -0.013493	 -0.025157	 -0.085097	 -0.019646	 -0.055667	  0.002709
 -0.042349	 -0.143487	 -0.011162	  0.011146	  0.058411	 -0.004817	  0.006070	  0.008147	  0.012318	 -0.087714	 -0.021458	 -0.047443	 -0.020365
 -0.065558	 -0.130469	  0.002698	  0.021506	  0.026061	  0.010855	  0.019615	  0.007710	  0.022773	 -0.078470	 -0.037358	 -0.031748	  0.006350
 -0.071500	 -0.126004	  0.000171	  0.036160	 -0.005984	 -0.019513	  0.006978	 -0.011846	  0.022999	 -0.062626	 -0.024988	 -0.029700	  0.036355
  0.026905	 -0.061889	 -0.069154	  0.048274	 -0.134421	 -0.034900	  0.008265	  0.011917	  0.033196	 -0.032525	 -0.022769	 -0.066810	  0.012280
  0.034461	 -0.072832	 -0.054978	  0.051852	 -0.136911	 -0.031108	  0.009902	 -0.010701	  0.008563	 -0.015453	 -0.008159	 -0.038781	  0.021057
 -0.002733	 -0.047249	 -0.038972	  0.039502	 -0.118539	 -0.036820	  0.026847	 -0.029057	 -0.000706	  0.008856	  0.011526	 -0.020486	 -0.012472
  0.003324	 -0.030877	 -0.042050	  0.054337	 -0.107441	 -0.025757	  0.056880	 -0.000387	  0.027883	 -0.001411	 -0.009812	 -0.016421	 -0.043984
  0.011159	 -0.017557	 -0.050898	  0.052440	 -0.101159	 -0.001566	  0.062874	  0.017284	  0.029187	 -0.007781	 -0.013772	 -0.027498	 -0.035998
  0.011812	 -0.003010	 -0.038867	  0.048140	 -0.068511	  0.005820	  0.013995	  0.010944	  0.020264	  0.019434	  0.013505	  0.002856	 -0.015870
  0.023908	  0.001747	 -0.000142	  0.022055	 -0.048332	  0.002872	  0.007424	  0.012075	  0.016599	  0.016902	  0.028335	  0.041827	  0.007998
  0.015418	 -0.005865	  0.011098	  0.005970	 -0.010136	 -0.022608	  0.021906	  0.033749	 -0.004419	 -0.021564	 -0.008307	  0.038094	  0.017301
  0.021887	  0.008091	 -0.002567	  0.006648	  0.008194	 -0.017561	 -0.032426	  0.051894	 -0.001419	 -0.034389	 -0.042891	  0.023330	 -0.016124
 -0.010769	  0.021736	  0.014174	 -0.017778	  0.009486	 -0.004023	 -0.051351	  0.061274	 -0.007075	 -0.018364	 -0.019368	  0.020646	 -0.008100
 -0.035668	  0.035167	  0.046038	 -0.021157	  0.029946	 -0.007866	 -0.039835	  0.039350	 -0.008353	 -0.006427	 -0.008484	 -0.002531	  0.014434
 -0.048953	  0.014082	  0.079076	 -0.033335	  0.066659	  0.008783	 -0.050247	  0.015917	 -0.019582	 -0.008599	  0.009755	  0.004274	  0.035759
 -0.076422	  0.015113	  0.051248	 -0.011493	  0.060793	  0.027871	 -0.012591	 -0.014694	 -0.044818	 -0.003535	 -0.007732	  0.015634	  0.051919
 -0.035483	  0.038721	  0.031624	 -0.026235	  0.059223	  0.038025	  0.003493	 -0.005297	 -0.024955	  0.003225	 -0.043083	 -0.031622	  0.020918
  0.009143	  0.018431	 -0.002625	 -0.024487	  0.065385	  0.051236	  0.007040	 -0.018864	  0.004736	  0.015762	 -0.017417	 -0.029617	 -0.011453
  0.012632	  0.009357	 -0.004384	 -0.039122	  0.057423	  0.052082	  0.005321	 -0.046402	 -0.001999	  0.018669	  0.004542	 -0.003798	 -0.065151
  0.028419	  0.007398	 -0.000893	 -0.043296	  0.064594	  0.011502	  0.007108	 -0.042978	  0.006540	  0.020033	  0.016276	  0.017509	 -0.021174
  0.015563	  0.008172	  0.044354	 -0.036987	  0.088094	 -0.000231	 -0.017041	 -0.038676	  0.005690	  0.005911	  0.023689	  0.032646	 -0.002991
 -0.012683	  0.012588	  0.031041	 -0.053189	  0.103365	 -0.015099	 -0.029417	 -0.028054	 -0.008552	  0.016066	  0.031928	  0.007755	 -0.005513
  0.008081	  0.048676	 -0.003124	 -0.022142	  0.112288	 -0.000651	  0.001851	 -0.019295	 -0.030778	  0.025192	  0.062240	  0.032993	  0.057165
 -0.002507	  0.036639	 -0.024954	 -0.013378	  0.155991	 -0.024229	  0.023749	 -0.017891	 -0.046997	  0.058626	  0.034220	  0.064471	  0.065229
  0.011636	 -0.008379	  0.010402	 -0.013240	  0.177076	 -0.014364	  0.014068	 -0.053270	 -0.055955	  0.042564	  0.018829	 -0.002161	 -0.018227
  0.028497	 -0.021772	  0.030070	 -0.039438	  0.152798	  0.009372	  0.000234	 -0.066657	 -0.038156	  0.034257	  0.026402	 -0.001548	 -0.013227
  0.015448	 -0.016720	  0.032313	 -0.027278	  0.117563	  0.014616	  0.028244	 -0.046797	  0.005302	  0.059584	  0.052941	  0.036096	  0.052216
 -0.008187	 -0.020918	  0.041080	  0.025114	  0.102685	 -0.014201	  0.037117	 -0.034156	 -0.013324	  0.040306	  0.028925	  0.002044	 -0.011507
 -0.018786	 -0.026422	  0.062455	  0.038366	  0.075982	 -0.013462	  0.028586	 -0.046381	 -0.007671	  0.026890	  0.021513	 -0.037887	 -0.032193
  0.002125	 -0.023808	  0.072208	  0.028938	  0.051095	 -0.037837	  0.036868	 -0.042308	  0.019856	  0.027950	  0.051774	 -0.013595	  0.070093
 -0.024405	 -0.022966	  0.067420	  0.009875	  0.056723	 -0.073392	  0.026068	 -0.043596	  0.025155	  0.031565	  0.025945	 -0.009846	  0.007553
 -0.029935	 -0.040669	  0.069259	  0.035985	  0.001919	 -0.061678	  0.001118	 -0.061107	  0.015710	  0.050362	  0.023049	 -0.073211	 -0.052166
 -0.047757	 -0.040986	  0.066514	  0.036552	 -0.026482	 -0.052055	  0.007784	 -0.040505	  0.022053	  0.047366	  0.009689	 -0.027606	  0.012115
 -0.019382	 -0.032285	  0.053134	  0.026795	 -0.018956	 -0.043996	  0.024031	 -0.037649	  0.038925	  0.037831	 -0.007411	 -0.004089	 -0.021645
 -0.011771	 -0.028580	  0.032101	  0.000786	 -0.042307	 -0.085669	  0.025924	 -0.034389	  0.023082	  0.025134	 -0.017261	 -0.050910	 -0.063870
 -0.010810	 -0.016844	  0.016592	  0.014806	 -0.037495	 -0.095078	  0.019341	 -0.017653	  0.035915	  0.063389	  0.018649	 -0.028424	  0.024724
 -0.027987	 -0.025585	  0.021038	  0.000920	 -0.031776	 -0.108669	 -0.018244	  0.009318	  0.011196	  0.044579	  0.002226	 -0.002433	  0.032994
 -0.044682	 -0.034619	  0.004468	 -0.037258	 -0.029783	 -0.090530	 -0.025890	 -0.006563	  0.011321	 -0.002853	 -0.029823	 -0.043099	  0.010014
 -0.044113	 -0.042911	 -0.010660	 -0.042699	 -0.043754	 -0.048477	  0.029854	 -0.022090	  0.009908	 -0.042801	 -0.009342	 -0.019188	  0.093248
 -0.018200	 -0.039216	  0.016119	 -0.060451	 -0.025193	 -0.032600	  0.012072	 -0.073896	  0.005215	  0.001973	 -0.004607	  0.001394	  0.098652
  0.001709	 -0.026154	  0.026715	 -0.048358	 -0.017031	 -0.014539	 -0.003168	 -0.102880	 -0.013917	  0.050959	 -0.010172	 -0.020772	  0.040000
 -0.010197	 -0.001017	  0.058379	 -0.012400	 -0.026136	 -0.051071	  0.016783	 -0.118669	 -0.002063	  0.052850	  0.017774	  0.001556	  0.098652
  0.006903	  0.026833	  0.037666	  0.006541	 -0.071027	 -0.067319	  0.036426	 -0.091284	  0.027799	  0.050267	 -0.012505	  0.038714	  0.131856
 -0.003545	  0.008961	  0.021348	  0.018920	 -0.069536	 -0.080447	  0.033492	 -0.091494	  0.035611	  0.009193	 -0.067620	 -0.013014	  0.054243
 -0.038431	  0.004435	  0.051594	  0.011446	 -0.068715	 -0.088403	  0.035460	 -0.054000	  0.025118	  0.000654	 -0.036839	  0.012132	  0.081188
 -0.048187	  0.000944	  0.036110	  0.006745	 -0.076206	 -0.075405	  0.014431	 -0.033339	  0.022022	  0.032636	 -0.005222	  0.086116	  0.120187
 -0.058570	  0.042178	  0.011353	  0.017949	 -0.078897	 -0.068379	  0.001168	 -0.059905	  0.028978	  0.028835	 -0.011589	  0.055277	  0.033804
 -0.072372	  0.008112	  0.015177	  0.009660	 -0.095200	 -0.071033	 -0.004043	 -0.019280	  0.032760	  0.030186	 -0.016961	  0.060850	  0.027165
 -0.049702	 -0.049436	  0.036749	  0.019334	 -0.100887	 -0.051705	 -0.005336	 -0.018433	  0.034621	  0.026257	 -0.009262	  0.122774	  0.064806
 -0.061489	 -0.044972	  0.031241	 -0.032343	 -0.115107	 -0.049370	  0.019606	 -0.049561	  0.041348	  0.028434	 -0.012385	  0.078935	  0.016000
 -0.072601	 -0.028524	  0.035258	 -0.018114	 -0.129826	 -0.073162	  0.019915	 -0.051766	  0.029733	  0.055547	 -0.009196	  0.059264	 -0.019942
 -0.024378	 -0.008506	  0.041078	 -0.035418	 -0.144174	 -0.074902	  0.006781	 -0.016234	  0.059119	  0.057065	 -0.002334	  0.112846	  0.097247
 -0.004962	 -0.055789	  0.055591	 -0.029041	 -0.151160	 -0.083973	 -0.018109	 -0.019392	  0.080934	  0.041397	 -0.050209	  0.094605	  0.064239
 -0.022020	 -0.056742	  0.063169	  0.015678	 -0.137925	 -0.109880	 -0.036982	 -0.030679	  0.077448	  0.052850	 -0.060246	  0.057519	  0.050834
 -0.024919	 -0.031171	  0.023798	  0.028254	 -0.140782	 -0.098254	  0.002155	 -0.037463	  0.084249	  0.085646	 -0.022935	  0.087622	  0.106045
 -0.044409	 -0.018890	  0.007367	  0.011513	 -0.128067	 -0.076642	  0.003301	 -0.061836	  0.058136	  0.087112	 -0.036656	  0.061722	  0.033574
 -0.085015	 -0.004042	 -0.007029	 -0.000691	 -0.144337	 -0.055496	 -0.011955	 -0.031368	  0.057323	  0.048220	 -0.093007	  0.024690	 -0.009213
 -0.088517	  0.001087	 -0.005200	  0.017015	 -0.169864	 -0.052344	  0.000850	  0.025154	  0.119391	  0.032178	 -0.094890	  0.090058	  0.048202
 -0.058093	 -0.031087	 -0.011105	  0.033672	 -0.163061	 -0.054223	 -0.014736	  0.011228	  0.158094	  0.039286	 -0.090463	  0.084417	  0.052931
 -0.004524	 -0.054771	 -0.020843	  0.037563	 -0.168453	 -0.062505	 -0.018920	 -0.014309	  0.154410	  0.026491	 -0.093414	  0.031768	  0.014458
  0.010414	 -0.056498	 -0.007809	  0.065448	 -0.182198	 -0.065111	 -0.015226	 -0.017463	  0.159338	  0.022997	 -0.041546	  0.092465	  0.057599
 -0.019151	 -0.048836	 -0.025394	  0.037758	 -0.175185	 -0.073889	  0.000733	  0.032467	  0.170436	  0.011401	 -0.051440	  0.095887	  0.059341
 -0.029606	 -0.043026	 -0.071605	 -0.028351	 -0.130062	 -0.077711	 -0.008195	  0.043745	  0.197339	  0.004080	 -0.101894	  0.052789	 -0.015914
 -0.037798	 -0.014255	 -0.054960	 -0.027142	 -0.109589	 -0.100011	 -0.004503	  0.040723	  0.226485	 -0.012692	 -0.079565	  0.091249	  0.031616
 -0.045440	 -0.020422	 -0.011489	 -0.034058	 -0.077190	 -0.131943	  0.024562	  0.025093	  0.237047	  0.003484	 -0.063618	  0.073339	  0.041200
 -0.060611	 -0.003686	 -0.011374	 -0.044831	 -0.057634	 -0.143235	  0.015555	  0.023352	  0.208653	 -0.028842	 -0.096811	 -0.016303	 -0.050011
 -0.063920	 -0.022721	 -0.022761	 -0.052708	 -0.063700	 -0.106722	 -0.023191	  0.039587	  0.194915	  0.009419	 -0.064651	  0.019891	  0.004446
 -0.052779	 -0.030566	 -0.039585	 -0.040598	 -0.041400	 -0.115212	 -0.042564	  0.034990	  0.204050	 -0.013925	 -0.043564	  0.054207	  0.029237
 -0.046200	 -0.023725	 -0.055730	 -0.023631	 -0.045074	 -0.110978	 -0.055536	  0.021514	  0.212292	 -0.070826	 -0.089041	 -0.021174	 -0.068795
 -0.058492	 -0.043912	 -0.052024	 -0.003706	 -0.079342	 -0.091962	 -0.037596	  0.009697	  0.196374	 -0.059900	 -0.071255	  0.010629	 -0.029329
 -0.064646	 -0.050420	 -0.010122	 -0.018150	 -0.085295	 -0.084715	 -0.025447	 -0.017439	  0.184005	 -0.027569	 -0.083171	  0.053749	  0.009613
 -0.085541	 -0.054171	 -0.009694	 -0.026455	 -0.015401	 -0.051670	 -0.013281	 -0.011244	  0.167482	 -0.043064	 -0.106920	  0.027215	 -0.067644
 -0.074592	 -0.055836	 -0.040363	 -0.014398	 -0.041318	 -0.085733	  0.020525	  0.027044	  0.165171	 -0.073969	 -0.096184	  0.058244	 -0.055564
 -0.071992	 -0.049273	 -0.006425	 -0.008151	 -0.067482	 -0.079329	 -0.000895	  0.026523	  0.186047	 -0.045428	 -0.058182	  0.075337	 -0.007341
 -0.071884	 -0.072587	 -0.032930	 -0.004105	 -0.051451	 -0.099343	 -0.048875	  0.020706	  0.157909	 -0.036563	 -0.095125	 -0.019053	 -0.062520
 -0.064242	 -0.064409	 -0.078639	  0.001847	 -0.059958	 -0.111240	 -0.068040	  0.000319	  0.103699	 -0.019783	 -0.095072	 -0.042544	 -0.040891
 -0.037208	 -0.028558	 -0.083309	  0.009935	 -0.069540	 -0.119555	 -0.083862	 -0.011062	  0.093407	 -0.048182	 -0.050762	  0.020507	  0.037389
 -0.024313	 -0.020150	 -0.116495	  0.002729	 -0.051976	 -0.115126	 -0.097764	 -0.030061	  0.064977	 -0.084217	 -0.071273	 -0.012691	 -0.026656
 -0.026079	 -0.033573	 -0.084312	  0.001078	 -0.009661	 -0.082331	 -0.106787	 -0.035805	  0.078378	 -0.086825	 -0.097134	 -0.027152	 -0.059350
 -0.018014	 -0.025435	 -0.070817	  0.041988	 -0.000547	 -0.088544	 -0.092625	 -0.011526	  0.103189	 -0.047020	 -0.076260	  0.050568	 -0.021386
 -0.012122	 -0.027677	 -0.068881	  0.033478	  0.001566	 -0.067382	 -0.104761	 -0.030344	  0.073074	  0.001580	 -0.105308	  0.069138	 -0.067320
 -0.017636	 -0.059297	 -0.054987	  0.024000	  0.018695	 -0.051063	 -0.085940	 -0.040162	  0.031768	  0.019540	 -0.124060	  0.070202	 -0.105145
 -0.030938	 -0.047082	 -0.060848	  0.018425	  0.022166	 -0.096057	 -0.099916	 -0.029460	  0.054954	 -0.005159	 -0.084945	  0.086504	 -0.043496
 -0.052394	 -0.020703	 -0.032686	  0.011396	 -0.002318	 -0.106122	 -0.105135	 -0.038989	  0.058416	 -0.057042	 -0.060930	  0.055216	 -0.022805
 -0.068036	 -0.055556	 -0.037075	  0.023548	 -0.005060	 -0.091305	 -0.095743	 -0.026531	  0.042279	 -0.041430	 -0.057291	 -0.007039	 -0.065655
 -0.060507	 -0.053909	 -0.030672	  0.043025	  0.023790	 -0.096716	 -0.101919	 -0.023381	  0.049915	 -0.011044	 -0.034541	  0.059135	 -0.026274
 -0.049296	 -0.075481	 -0.037107	  0.020576	  0.054537	 -0.103068	 -0.102996	 -0.020768	  0.058292	 -0.013375	 -0.032060	  0.079188	 -0.042911
 -0.072858	 -0.058433	 -0.040201	  0.055974	  0.051179	 -0.104195	 -0.095472	 -0.001105	  0.060946	 -0.024270	 -0.041823	  0.038665	 -0.128035
 -0.069048	 -0.057406	 -0.026003	  0.038207	  0.065923	 -0.080444	 -0.062460	 -0.012597	  0.067563	 -0.035229	 -0.017036	  0.071565	 -0.073310
 -0.033674	 -0.076105	  0.020101	  0.041224	  0.031927	 -0.100651	 -0.047188	  0.001960	  0.042998	 -0.073124	 -0.009754	  0.056845	 -0.076045
 -0.041785	 -0.057491	  0.034435	  0.032680	  0.021602	 -0.136254	 -0.041157	  0.020699	 -0.010582	 -0.089868	 -0.029109	  0.020282	 -0.156579
 -0.057022	 -0.035186	  0.024908	  0.001158	  0.041076	 -0.122008	 -0.028266	  0.008854	 -0.050921	 -0.035988	  0.030651	  0.015424	 -0.085453
 -0.077655	 -0.043837	 -0.001897	  0.014077	  0.048439	 -0.110664	 -0.041042	 -0.010477	 -0.100205	 -0.023105	  0.046853	  0.027362	 -0.082936
 -0.103365	 -0.055459	 -0.011100	 -0.001540	  0.050678	 -0.082597	 -0.052773	 -0.021277	 -0.119252	 -0.051270	  0.046837	 -0.001417	 -0.162962
 -0.102151	 -0.091012	 -0.039176	  0.028416	  0.058203	 -0.090027	 -0.086371	 -0.055460	 -0.065317	 -0.058142	  0.025434	 -0.019556	 -0.125761
 -0.090934	 -0.091023	 -0.058626	  0.072892	  0.067529	 -0.076903	 -0.086028	 -0.008987	 -0.025044	 -0.050227	  0.027351	  0.011902	 -0.081507
 -0.061106	 -0.106415	 -0.028712	  0.062167	  0.045772	 -0.039985	 -0.060276	  0.002028	 -0.023938	 -0.067337	 -0.034805	 -0.020222	 -0.152721
 -0.044365	 -0.118806	 -0.020577	  0.052831	  0.007813	 -0.047555	 -0.046304	  0.004434	 -0.015094	 -0.051293	 -0.066780	 -0.036622	 -0.143562
 -0.032089	 -0.065667	  0.025483	  0.057482	 -0.013035	 -0.047959	 -0.068491	  0.013991	  0.029531	 -0.040368	 -0.030890	 -0.000846	 -0.040621
 -0.057291	 -0.009232	  0.047249	  0.063104	 -0.013514	 -0.063108	 -0.063013	  0.026933	  0.017098	 -0.049428	 -0.025748	 -0.007616	 -0.103150
 -0.073842	  0.028474	  0.037692	  0.054892	  0.009513	 -0.076199	 -0.053953	  0.006619	  0.001809	 -0.052110	 -0.070938	 -0.006584	 -0.113171
 -0.055417	  0.013887	  0.027349	  0.061265	  0.030156	 -0.089685	 -0.027197	 -0.006240	 -0.009146	 -0.038982	 -0.046769	  0.038363	 -0.044749
 -0.057271	 -0.036783	  0.007171	  0.051689	  0.003280	 -0.077641	 -0.014675	 -0.016162	 -0.014136	 -0.061997	 -0.051418	  0.012649	 -0.133363
 -0.048874	 -0.064531	  0.016092	  0.048199	 -0.018489	 -0.063758	  0.013702	  0.014278	  0.001865	 -0.059506	 -0.089510	 -0.019600	 -0.170748
 -0.050933	 -0.038668	  0.018148	  0.060289	  0.018015	 -0.085886	  0.031714	  0.056340	 -0.011271	 -0.037995	 -0.044854	 -0.011157	 -0.102004
 -0.035444	 -0.012700	  0.005425	  0.064244	  0.037229	 -0.076954	  0.000722	  0.050784	  0.007155	 -0.064405	 -0.045084	 -0.028512	 -0.122543
 -0.019236	 -0.008700	 -0.008090	  0.076567	 -0.001446	 -0.058241	  0.010017	  0.063347	  0.002079	 -0.091623	 -0.064057	 -0.027952	 -0.162448
  0.010986	 -0.010343	 -0.004496	  0.057980	  0.010608	 -0.070767	  0.040366	  0.053357	  0.026068	 -0.064205	 -0.032292	  0.020535	 -0.098546
  0.039691	 -0.007928	  0.022517	  0.034001	  0.002392	 -0.104395	  0.069011	  0.059367	  0.068355	 -0.039702	 -0.019314	  0.028095	 -0.107073
  0.019648	 -0.026734	  0.007288	  0.025036	 -0.045859	 -0.124946	  0.079512	  0.079985	  0.067429	 -0.013694	 -0.009346	 -0.000889	 -0.167245
  0.017839	 -0.048104	  0.026718	  0.028284	 -0.092366	 -0.104230	  0.080007	  0.068233	  0.086120	  0.025571	  0.006865	  0.015999	 -0.113156
  0.026266	 -0.020123	  0.038496	  0.040439	 -0.120642	 -0.044921	  0.049529	  0.044493	  0.054006	  0.023733	 -0.023278	 -0.006516	 -0.096381
 -0.011768	 -0.007944	  0.056277	  0.026315	 -0.109066	 -0.041575	  0.063348	  0.030239	  0.045621	 -0.010462	 -0.017354	 -0.024913	 -0.149487
 -0.044388	 -0.011107	  0.055570	 -0.003236	 -0.084507	 -0.058143	  0.091173	  0.058036	  0.023608	 -0.005800	 -0.000395	  0.019160	 -0.067319
 -0.060693	  0.016589	  0.064412	 -0.015969	 -0.086181	 -0.038033	  0.104886	  0.061284	  0.031802	 -0.019846	  0.005159	  0.040962	 -0.032626
 -0.066515	  0.040076	  0.083649	 -0.040188	 -0.099204	 -0.041229	  0.105673	  0.080508	  0.061498	 -0.046019	 -0.038028	 -0.016771	 -0.111689
 -0.062794	  0.069998	  0.085274	 -0.030266	 -0.121471	 -0.062284	  0.105994	  0.079616	  0.072995	 -0.027982	 -0.011209	  0.005389	 -0.084257
 -0.048892	  0.046073	  0.068056	  0.017150	 -0.135056	 -0.083502	  0.100140	  0.097069	  0.086123	 -0.012528	 -0.002183	  0.018384	 -0.057006
 -0.020834	  0.037221	  0.061599	  0.055658	 -0.142218	 -0.090466	  0.051616	  0.109769	  0.063238	 -0.042819	 -0.018974	 -0.040279	 -0.127813
 -0.046657	  0.031276	  0.080239	  0.026464	 -0.142895	 -0.085295	  0.031807	  0.089800	  0.085480	 -0.079385	  0.002780	 -0.020975	 -0.082335
 -0.039455	  0.006322	  0.090349	  0.034448	 -0.150819	 -0.080134	  0.042579	  0.119298	  0.116050	 -0.055385	  0.022496	  0.032670	 -0.002524
 -0.009357	  0.005550	  0.085634	  0.077113	 -0.169892	 -0.106434	  0.029455	  0.110828	  0.108398	 -0.063551	 -0.026332	 -0.018254	 -0.098806
 -0.008205	  0.005500	  0.080549	  0.055835	 -0.165594	 -0.087341	  0.020148	  0.107028	  0.084213	 -0.056268	 -0.032987	 -0.002020	 -0.078561
  0.003448	  0.029452	  0.101107	  0.039673	 -0.109894	 -0.057524	  0.023181	  0.092740	  0.079526	 -0.052012	  0.004750	  0.055531	  0.019545
  0.007228	  0.013891	  0.090126	  0.033201	 -0.095061	 -0.026614	 -0.009006	  0.071579	  0.053879	 -0.073743	 -0.013430	 -0.011315	 -0.080088
  0.038248	  0.016271	  0.110560	  0.041532	 -0.075771	 -0.049001	 -0.008846	  0.066093	  0.095902	 -0.076528	 -0.011105	 -0.016294	 -0.086942
  0.054387	  0.055404	  0.126398	  0.027881	 -0.078771	 -0.030537	 -0.016902	  0.073962	  0.141529	 -0.029187	 -0.022522	  0.043356	 -0.015237
  0.038725	  0.068399	  0.130708	 -0.011264	 -0.080981	 -0.030865	 -0.018776	  0.075775	  0.171126	 -0.029930	 -0.032613	  0.015961	 -0.100168
  0.027025	  0.102492	  0.115581	  0.012862	 -0.075879	 -0.049011	 -0.004486	  0.030481	  0.187055	 -0.017348	 -0.027585	 -0.004196	 -0.162912
  0.034296	  0.097074	  0.077256	  0.037437	 -0.062503	 -0.057832	 -0.026577	  0.044284	  0.166021	 -0.027637	 -0.040095	  0.024464	 -0.091154
  0.048452	  0.078493	  0.039555	  0.030727	 -0.083810	 -0.053637	 -0.012999	  0.072788	  0.187451	 -0.027583	 -0.043311	  0.023921	 -0.055262
  0.041831	  0.100052	  0.025516	  0.033695	 -0.093685	 -0.037099	  0.018438	  0.074926	  0.133209	 -0.046053	 -0.035912	 -0.011309	 -0.136694
  0.034276	  0.090369	  0.018198	  0.081127	 -0.082691	 -0.050795	  0.019649	  0.047460	  0.100578	 -0.008932	 -0.045969	 -0.029334	 -0.147108
  0.043779	  0.101131	  0.032068	  0.065073	 -0.098014	 -0.044075	  0.013071	  0.033757	  0.072066	  0.011868	 -0.009615	  0.042009	 -0.087166
  0.012399	  0.134410	  0.012288	  0.078833	 -0.101000	 -0.051158	 -0.025171	  0.046373	  0.063206	  0.003990	 -0.019559	  0.021713	 -0.063253
  0.006542	  0.077817	  0.024737	  0.095577	 -0.081935	 -0.039205	 -0.034490	  0.034282	  0.078513	 -0.023546	 -0.034222	  0.000859	 -0.075054
  0.035658	  0.082873	  0.070702	  0.069275	 -0.088970	 -0.013083	 -0.045950	  0.027954	  0.094371	 -0.036325	 -0.027878	  0.007548	 -0.025140
  0.036438	  0.095519	  0.070681	  0.057540	 -0.106466	  0.011243	 -0.062101	  0.030612	  0.109985	 -0.009290	 -0.036516	  0.018605	  0.004849
  0.044026	  0.103600	  0.055559	  0.007580	 -0.078454	 -0.008488	 -0.011397	  0.022956	  0.087508	  0.017354	 -0.058537	  0.011407	 -0.030711
  0.040103	  0.105849	  0.024202	  0.017940	 -0.096149	 -0.031995	  0.016222	  0.037489	  0.099311	  0.017259	 -0.039853	  0.017919	 -0.057523
  0.035515	  0.085788	  0.035237	  0.031401	 -0.087085	 -0.020778	 -0.001579	  0.054435	  0.109866	  0.025316	 -0.058131	  0.038601	 -0.061511
  0.023875	  0.049606	  0.065917	  0.027128	 -0.076497	 -0.014426	  0.019999	  0.047754	  0.111867	  0.056413	 -0.053970	  0.066435	 -0.046279
  0.047697	  0.018392	  0.061677	  0.042903	 -0.078235	 -0.033763	  0.017757	  0.058661	  0.130754	  0.064679	 -0.038455	  0.074845	 -0.030750
  0.035031	  0.017731	  0.055471	  0.063036	 -0.064019	 -0.044827	  0.021853	  0.056550	  0.133298	  0.086955	 -0.041972	  0.075850	 -0.018379
  0.052410	  0.051103	  0.041903	  0.032329	 -0.087795	 -0.031306	  0.012911	  0.062141	  0.109292	  0.101168	 -0.030759	  0.080262	 -0.031439
  0.068438	  0.058074	  0.035277	  0.020974	 -0.064253	 -0.022630	  0.000773	  0.087006	  0.082720	  0.114352	 -0.024258	  0.085154	 -0.022465
  0.057239	  0.056964	  0.042760	  0.018482	 -0.022543	 -0.048442	 -0.002739	  0.082510	  0.050447	  0.137215	 -0.018156	  0.047180	 -0.059848
  0.035937	  0.074687	  0.036605	  0.029889	  0.009745	 -0.005912	  0.017220	  0.080550	  0.060153	  0.121258	 -0.044221	  0.006066	 -0.085371
  0.057776	  0.064825	 -0.013499	  0.043402	 -0.026776	  0.005819	  0.013838	  0.082542	  0.104560	  0.136026	 -0.052338	  0.001725	 -0.046262
  0.045824	  0.105770	 -0.021236	  0.040268	 -0.034143	 -0.016638	  0.034166	  0.045299	  0.132461	  0.178126	 -0.040316	  0.021424	 -0.017819
  0.026076	  0.106389	 -0.013571	  0.046013	 -0.031666	 -0.012315	  0.019795	  0.056271	  0.125583	  0.146713	 -0.046974	  0.069020	 -0.035530
  0.052835	  0.093527	 -0.029211	  0.072749	 -0.034988	 -0.035503	  0.020962	  0.063391	  0.134072	  0.101853	 -0.078350	  0.079437	 -0.038346
  0.035725	  0.068327	 -0.004671	  0.088769	 -0.059143	 -0.031950	  0.034293	  0.084953	  0.120458	  0.080334	 -0.082031	  0.087066	 -0.006470
  0.023844	  0.077878	 -0.006991	  0.069760	 -0.103137	 -0.025892	  0.017529	  0.059283	  0.109017	  0.121427	 -0.066273	  0.043859	 -0.038031
  0.022444	  0.087853	  0.010498	  0.038072	 -0.117008	 -0.050890	  0.014546	  0.041295	  0.091523	  0.138056	 -0.085634	  0.028462	 -0.062688
  0.028592	  0.079004	  0.030400	  0.025431	 -0.098104	 -0.069260	  0.020178	  0.057596	  0.106980	  0.137983	 -0.039881	  0.032170	 -0.085463
  0.034432	  0.100412	  0.056583	  0.066855	 -0.060237	 -0.029929	 -0.002898	  0.075020	  0.135270	  0.115591	 -0.032150	 -0.001114	 -0.106715
  0.004462	  0.117339	 -0.008452	  0.085598	 -0.081519	 -0.031965	 -0.020342	  0.058304	  0.136286	  0.082870	 -0.032855	  0.007490	 -0.097076
 -0.032695	  0.123639	 -0.041692	  0.115150	 -0.069331	 -0.015669	 -0.018737	  0.062323	  0.152293	  0.079473	 -0.031686	  0.048813	 -0.096612
 -0.041985	  0.100642	 -0.044896	  0.157512	 -0.048915	 -0.028691	 -0.034889	  0.090384	  0.111396	  0.103788	 -0.018277	  0.090213	 -0.068422
 -0.014872	  0.103026	  0.002296	  0.139024	 -0.047815	 -0.062874	 -0.011179	  0.086449	  0.091553	  0.115231	  0.009539	  0.082877	 -0.030607
  0.010102	  0.119828	  0.045147	  0.115913	 -0.033809	 -0.059208	 -0.008390	  0.069739	  0.083723	  0.117718	  0.018770	  0.059831	 -0.012292
  0.033879	  0.084963	  0.000862	  0.109198	 -0.021501	 -0.029861	 -0.025958	  0.055867	  0.074819	  0.137455	 -0.006056	  0.065410	  0.001019
  0.036949	  0.060252	 -0.042947	  0.074332	 -0.005974	 -0.015739	 -0.008668	  0.049256	  0.075620	  0.079135	 -0.030232	  0.085881	  0.031342
  0.041905	  0.089744	 -0.054384	  0.069504	  0.009057	 -0.038323	 -0.026398	  0.037920	  0.081591	  0.073850	 -0.041166	  0.064388	  0.033626
  0.047041	  0.080715	 -0.041104	  0.090308	 -0.028848	 -0.042390	 -0.034883	  0.037424	  0.080232	  0.112896	 -0.033531	  0.027213	  0.012319
  0.046135	  0.037665	 -0.029400	  0.071142	 -0.017026	 -0.032541	 -0.014880	  0.031908	  0.105231	  0.079368	 -0.043783	  0.046831	  0.023406
  0.057853	  0.035311	 -0.047474	  0.032838	 -0.039272	 -0.041467	 -0.002246	  0.051956	  0.074589	  0.069960	 -0.039350	  0.056492	  0.023668
  0.045666	  0.033277	 -0.038996	  0.031156	 -0.054561	 -0.082488	  0.008921	  0.029224	  0.089738	  0.065461	 -0.034028	  0.012002	  0.014996
  0.013474	  0.054833	 -0.033046	  0.044987	 -0.027465	 -0.055072	  0.013069	 -0.004642	  0.085539	  0.031827	 -0.032698	  0.014339	  0.004558
 -0.012497	  0.056556	 -0.037244	  0.030836	 -0.004428	 -0.032152	  0.005135	  0.014670	  0.053980	  0.039537	 -0.047902	  0.023111	 -0.017845
 -0.022663	  0.057552	 -0.024094	  0.048417	  0.010461	 -0.027015	 -0.005379	  0.034427	  0.058376	  0.045265	 -0.056028	  0.057547	 -0.031207
 -0.034641	  0.061982	 -0.009186	  0.070564	  0.020211	 -0.004767	  0.007447	  0.023347	  0.008788	  0.023411	 -0.049555	  0.026068	 -0.035695
 -0.045793	  0.075696	 -0.036295	  0.076321	 -0.003012	  0.009870	 -0.017737	  0.004087	 -0.000176	  0.032432	 -0.050178	  0.039654	 -0.060273
  0.000271	  0.081215	 -0.028173	  0.080985	 -0.008577	  0.004162	  0.011024	 -0.014101	 -0.022747	  0.027671	 -0.005728	  0.021542	 -0.061433
  0.018847	  0.106536	 -0.038735	  0.080638	 -0.003213	 -0.012837	  0.004627	 -0.011666	 -0.010235	  0.021711	  0.030730	  0.023059	 -0.023649
 -0.013324	  0.112242	 -0.035866	  0.053530	 -0.004744	 -0.013819	  0.008754	  0.000308	 -0.020568	  0.012331	  0.042874	  0.025514	 -0.022961
 -0.039638	  0.087158	 -0.032302	  0.028238	  0.013195	  0.001209	  0.054584	  0.009259	 -0.004326	 -0.005715	 -0.004178	  0.029250	 -0.002382
 -0.061620	  0.079167	 -0.016072	  0.018473	  0.086588	  0.034980	  0.055430	  0.000326	 -0.020385	 -0.037980	 -0.056555	  0.053825	  0.014079
 -0.058404	  0.052862	  0.003045	  0.047003	  0.096463	  0.003660	  0.038966	 -0.020283	 -0.043356	 -0.042621	 -0.034762	  0.027611	 -0.002276
 -0.030882	  0.065724	 -0.003893	  0.052566	  0.083654	 -0.011148	 -0.003137	 -0.033962	 -0.019389	 -0.055963	 -0.039397	  0.048169	  0.023209
 -0.040351	  0.113768	  0.002512	  0.079411	  0.096185	  0.031484	  0.004369	 -0.028322	 -0.017041	 -0.088921	 -0.060475	  0.006420	  0.001552
 -0.069715	  0.124141	 -0.016655	  0.086319	  0.062046	  0.012521	  0.017183	 -0.015010	 -0.010393	 -0.094367	 -0.009546	 -0.016723	 -0.017781
 -0.068813	  0.099985	 -0.034218	  0.068496	  0.078646	 -0.008277	 -0.044490	  0.019113	  0.026170	 -0.098426	  0.055521	 -0.016342	 -0.011368
 -0.051647	  0.089741	 -0.049662	  0.045968	  0.057721	  0.011596	 -0.065880	  0.010930	  0.060341	 -0.088695	  0.083980	 -0.021958	 -0.005274
 -0.070879	  0.093481	 -0.082477	  0.018870	  0.039239	 -0.020742	 -0.025128	 -0.018642	  0.064734	 -0.075707	  0.071044	 -0.019760	 -0.016450
 -0.119605	  0.117753	 -0.087150	  0.016132	  0.065268	 -0.022579	  0.035408	 -0.029798	  0.064174	 -0.068254	  0.037582	  0.001644	 -0.051757
 -0.091173	  0.130516	 -0.059453	 -0.000811	  0.080204	 -0.025555	  0.014905	 -0.040200	  0.080480	 -0.070968	  0.029644	  0.005257	 -0.073939
 -0.079884	  0.123241	 -0.054239	 -0.015673	  0.071005	 -0.031767	  0.005120	 -0.030784	  0.075444	 -0.072372	  0.030558	  0.010053	 -0.066658
 -0.056776	  0.119289	 -0.054206	 -0.011476	  0.028377	 -0.026815	  0.018443	 -0.020498	  0.057200	 -0.054853	  0.021316	  0.005154	 -0.049079
 -0.041647	  0.090512	 -0.035804	 -0.052093	  0.038401	 -0.032218	  0.003335	 -0.033857	  0.045819	 -0.035461	  0.007156	 -0.019254	 -0.054042
 -0.019405	  0.052708	 -0.012013	 -0.044321	  0.040084	 -0.042573	 -0.007705	 -0.050890	  0.092179	 -0.054085	  0.028973	 -0.009187	 -0.032011
  0.005050	  0.070589	 -0.018963	 -0.023617	  0.031973	 -0.033500	 -0.003192	 -0.026504	  0.108811	 -0.078081	  0.032561	 -0.001620	 -0.034184
  0.000098	  0.100492	 -0.023353	 -0.037217	  0.046315	 -0.037089	  0.030182	 -0.044065	  0.103459	 -0.062789	  0.042091	 -0.017415	 -0.017518
 -0.000960	  0.056324	 -0.035860	 -0.007316	  0.050965	 -0.063371	  0.041062	 -0.070826	  0.065319	 -0.046150	  0.052911	 -0.040660	  0.008204
 -0.012496	  0.048364	 -0.060223	  0.005991	  0.084928	 -0.074279	  0.035054	 -0.075454	  0.048529	 -0.018502	  0.018492	 -0.053457	  0.004864
 -0.006689	  0.079115	 -0.060777	 -0.016408	  0.090570	 -0.098759	  0.020973	 -0.060075	  0.033935	 -0.053186	  0.011175	 -0.045477	  0.017333
  0.000406	  0.084328	 -0.038615	 -0.020492	  0.100579	 -0.091854	  0.045068	 -0.030057	  0.005186	 -0.072420	  0.011740	 -0.020418	  0.061842
 -0.011995	  0.072074	 -0.022339	 -0.007644	  0.100585	 -0.098524	  0.045623	 -0.048076	  0.033670	 -0.050620	 -0.019371	 -0.022989	  0.058156
 -0.003341	  0.073995	 -0.022536	  0.015027	  0.073221	 -0.086697	  0.046368	 -0.035014	  0.069455	 -0.029950	 -0.016000	 -0.029069	  0.055865
  0.022591	  0.078226	 -0.021180	  0.035168	  0.035550	 -0.057156	 -0.001852	  0.000027	  0.068793	 -0.027205	 -0.012249	 -0.035134	  0.063995
  0.045655	  0.059877	 -0.018185	  0.048431	  0.014952	 -0.064819	 -0.031168	 -0.006406	  0.086974	 -0.040029	 -0.049806	 -0.074280	  0.050564
  0.023834	  0.033238	 -0.025204	  0.064586	  0.016050	 -0.044350	 -0.023075	 -0.033601	  0.067598	 -0.031795	  0.002831	 -0.110338	  0.020080
 -0.027597	  0.055925	 -0.040838	  0.053637	  0.008352	 -0.064311	  0.005517	 -0.034660	  0.041996	 -0.034608	  0.060908	 -0.087228	  0.023935
 -0.024206	  0.072206	 -0.019582	  0.058361	  0.005313	 -0.065386	  0.023146	 -0.037531	  0.029120	 -0.045244	  0.076114	 -0.045378	  0.028279
 -0.045315	  0.080527	 -0.016480	  0.068985	  0.017990	 -0.054255	  0.002848	 -0.050097	  0.064157	 -0.024239	  0.068342	 -0.047479	  0.034561
 -0.027415	  0.045823	 -0.039275	  0.052052	  0.020075	 -0.064386	 -0.025574	 -0.020432	  0.088172	 -0.024092	  0.016967	 -0.056957	  0.021521
  0.010847	  0.035984	 -0.031445	  0.025419	  0.018310	 -0.035705	 -0.010239	 -0.057292	  0.093649	 -0.034214	  0.027089	 -0.078145	  0.016681
  0.004907	  0.053556	 -0.023188	  0.017051	  0.028322	 -0.021269	  0.024641	 -0.068187	  0.130639	 -0.014730	  0.032092	 -0.079068	  0.015554
 -0.007453	  0.064752	 -0.013964	  0.003534	  0.062735	 -0.033641	  0.037070	 -0.032148	  0.104235	  0.003773	  0.059347	 -0.107072	  0.040833
 -0.041795	  0.053086	 -0.005527	  0.012444	  0.051027	 -0.040090	  0.069767	 -0.004225	  0.084538	 -0.013090	  0.082939	 -0.087933	  0.034325
 -0.069790	  0.034369	 -0.021819	  0.034595	  0.032416	 -0.042967	  0.065786	 -0.040921	  0.129971	 -0.055379	  0.038428	 -0.051506	  0.025233
 -0.063565	  0.024884	  0.012771	  0.023196	  0.000145	 -0.060646	  0.040634	 -0.073569	  0.170833	 -0.030639	  0.014688	 -0.069806	  0.033395
 -0.038623	  0.045828	  0.036517	  0.011673	 -0.005880	 -0.074854	  0.007081	 -0.053971	  0.180507	 -0.002594	  0.016555	 -0.050180	  0.026620
 -0.041069	  0.049038	  0.032423	  0.026479	 -0.012130	 -0.121464	  0.010643	 -0.087183	  0.149710	 -0.018526	  0.039995	 -0.070446	  0.064324
