# Supplementary material for: A fluorescent photoimmunoconjugate for imaging of cholesteatoma
Source: Sci Rep. 2022 Nov 19;12:19905. doi: 10.1038/s41598-022-22072-9 (PMC9675863; doi:10.1038/s41598-022-22072-9)
Supplement: Supplementary file 2 — Supplementary Information 2. [file 41598_2022_22072_MOESM2_ESM.zip › Data/ABR-58-3]

:RUN-3	LEVEL SWEEP	TEMP:NaN	6/11/2018	12:55 PM	NaNHR:
:SW EAR: R	SW FREQ: 11.32	# AVERAGES: 512	REP RATE (/sec): 40	DRIVER: RS Tweeter	SAMPLE (�sec): 40	
:NOTES-
:CHAMBER-CH4B-PXI
:CFTS Version: V2.7.2 (R850)
:LEVELS:20;25;30;35;40;45;50;55;60;65;70;75;80;
:DATA
 -0.024099	  0.026197	  0.034467	 -0.012831	 -0.033003	  0.004568	  0.035724	 -0.030668	  0.016416	 -0.007399	  0.035981	  0.011665	 -0.014080
  0.002893	  0.033044	  0.038994	  0.017366	 -0.043294	  0.007220	  0.045717	 -0.044153	  0.013250	 -0.010947	  0.028258	 -0.008052	 -0.005071
 -0.014100	  0.030882	  0.026252	  0.047315	 -0.075720	  0.039482	  0.029662	 -0.032119	 -0.019970	  0.000796	  0.031352	 -0.029419	  0.015194
  0.001596	  0.026937	 -0.007442	  0.051104	 -0.087292	  0.036049	  0.000708	 -0.014107	 -0.047261	 -0.033797	  0.012869	 -0.031348	 -0.010967
 -0.027896	  0.022250	 -0.015843	  0.025548	 -0.048941	  0.008919	 -0.017131	 -0.002595	 -0.054540	  0.002664	  0.006320	  0.000191	 -0.026812
 -0.024929	  0.012929	 -0.019671	  0.002798	 -0.049406	 -0.006165	  0.008661	  0.018800	 -0.037531	 -0.001495	 -0.000432	  0.032586	 -0.079697
 -0.006551	 -0.018149	 -0.019221	 -0.036272	 -0.054358	  0.019089	  0.023822	  0.018783	 -0.013330	 -0.018430	  0.011318	  0.041225	 -0.107529
 -0.022688	 -0.014884	 -0.048624	 -0.012020	 -0.032676	  0.042541	  0.018099	  0.001629	  0.002822	 -0.027480	  0.022614	  0.045727	 -0.072296
 -0.000694	  0.016357	 -0.055308	  0.004482	  0.010939	  0.018408	  0.010969	  0.014063	  0.004332	 -0.007329	  0.033944	  0.016255	 -0.067536
 -0.015000	  0.001756	 -0.055498	  0.013222	  0.022810	  0.024548	  0.012487	  0.031811	  0.003416	  0.019421	  0.020169	  0.024939	 -0.066926
 -0.013987	 -0.001785	 -0.036850	  0.003012	  0.015751	  0.003326	 -0.002191	  0.033689	  0.005497	  0.031869	  0.015330	  0.025216	 -0.015106
 -0.001585	 -0.022357	 -0.029951	 -0.025439	  0.026710	 -0.037169	 -0.033302	  0.012212	  0.005014	  0.041261	 -0.000729	  0.002049	  0.036325
  0.004788	 -0.035337	 -0.014236	 -0.006450	  0.039256	 -0.027662	 -0.037430	  0.006276	  0.015075	  0.029599	 -0.009898	  0.005695	  0.044613
  0.041654	 -0.001304	  0.016857	 -0.032788	  0.052254	 -0.043373	 -0.042066	 -0.009598	  0.030935	  0.024183	  0.003203	 -0.009556	  0.027902
  0.043670	  0.018147	  0.044544	 -0.024884	  0.055440	 -0.051234	 -0.038423	 -0.022839	  0.024088	 -0.015441	  0.012275	 -0.045285	  0.033313
 -0.007514	  0.007280	  0.057798	 -0.032394	  0.043648	 -0.027833	 -0.010107	 -0.008325	  0.016750	 -0.033168	 -0.022582	 -0.045175	  0.043887
  0.001183	 -0.035998	  0.027055	 -0.018700	  0.033581	 -0.000366	  0.014152	  0.002684	  0.020415	 -0.008781	 -0.077120	 -0.034557	  0.044341
  0.010853	 -0.008110	  0.025999	  0.024591	  0.036790	 -0.010909	  0.000217	 -0.002493	  0.003025	  0.018996	 -0.075692	 -0.014161	  0.043848
  0.012435	 -0.029559	  0.021661	  0.002107	  0.046110	 -0.006842	 -0.009104	  0.022223	  0.000487	  0.008434	 -0.038137	  0.008065	  0.060425
  0.039973	 -0.028295	  0.009017	  0.010232	  0.041402	  0.007401	 -0.010462	  0.004725	  0.011111	 -0.012954	 -0.009044	  0.003940	  0.116171
  0.039688	 -0.016306	  0.002081	 -0.005010	  0.035222	 -0.007149	 -0.001293	  0.018002	  0.031565	 -0.035426	  0.011008	  0.000286	  0.191133
  0.027896	 -0.012634	 -0.020646	 -0.011194	  0.018435	  0.027072	  0.023082	  0.061219	 -0.042310	 -0.033508	 -0.011166	  0.047515	  0.224360
  0.030285	 -0.034881	 -0.037609	  0.002848	  0.033928	  0.036069	  0.031957	  0.069500	 -0.061341	  0.042021	 -0.011392	  0.087321	  0.245758
  0.038083	 -0.033677	 -0.008711	  0.015286	  0.032112	  0.004303	  0.033947	  0.099979	 -0.013457	  0.070705	 -0.006432	  0.127191	  0.265705
  0.042631	 -0.018189	 -0.010132	  0.031797	 -0.013725	 -0.027727	  0.047319	  0.119953	 -0.004035	  0.072069	  0.006722	  0.147777	  0.255104
  0.001204	 -0.018820	  0.012767	  0.018397	 -0.025933	 -0.047803	  0.052807	  0.110896	  0.024965	  0.089160	  0.021169	  0.160684	  0.255032
 -0.029052	 -0.012331	  0.012658	  0.001360	 -0.002905	 -0.024271	  0.063069	  0.090617	  0.040488	  0.095081	  0.041761	  0.195916	  0.280207
 -0.058607	 -0.050393	 -0.004638	  0.007418	 -0.017716	  0.006860	  0.016668	  0.107790	  0.044300	  0.074737	  0.039164	  0.210918	  0.290107
 -0.065977	 -0.033861	  0.002640	  0.008490	  0.010313	  0.004963	  0.009195	  0.088540	  0.059055	  0.120135	  0.047774	  0.212400	  0.312767
 -0.044149	 -0.015831	  0.044382	 -0.004466	  0.024866	 -0.011256	  0.037146	  0.096121	  0.070915	  0.127287	  0.060264	  0.222680	  0.330160
 -0.032565	  0.002944	  0.081311	  0.012800	  0.034198	 -0.001701	  0.048779	  0.093273	  0.068042	  0.120722	  0.080810	  0.215000	  0.383644
 -0.031696	  0.003159	  0.069172	  0.042423	  0.034496	  0.002540	  0.051365	  0.065928	  0.116448	  0.152787	  0.095586	  0.232619	  0.436904
 -0.025160	 -0.003566	  0.040604	  0.040423	  0.012256	  0.016060	  0.079270	  0.096989	  0.127423	  0.193397	  0.164808	  0.262634	  0.443945
 -0.011787	 -0.012527	  0.022935	  0.026333	 -0.019085	  0.015397	  0.071517	  0.120666	  0.154013	  0.194087	  0.179886	  0.289729	  0.466693
 -0.007903	 -0.034670	 -0.008321	  0.036319	 -0.031565	 -0.007250	  0.035017	  0.141339	  0.159684	  0.207790	  0.217032	  0.277054	  0.419905
  0.005296	 -0.022488	 -0.042765	  0.019691	 -0.022337	 -0.016399	  0.042932	  0.148079	  0.177623	  0.268217	  0.239796	  0.255254	  0.348582
  0.003286	 -0.011649	 -0.014061	  0.031778	 -0.023196	 -0.014028	  0.038520	  0.159336	  0.224351	  0.271532	  0.223213	  0.264492	  0.293290
 -0.016523	 -0.011013	  0.026924	  0.049917	 -0.033199	  0.030194	  0.060835	  0.185425	  0.208813	  0.282558	  0.208951	  0.221664	  0.200381
 -0.009210	  0.010868	  0.041806	  0.047730	 -0.028837	  0.061417	  0.077015	  0.210147	  0.227881	  0.269959	  0.158543	  0.146907	  0.118926
 -0.014755	  0.012368	  0.048810	  0.010428	 -0.016959	  0.073688	  0.076552	  0.210434	  0.240047	  0.220562	  0.083654	  0.053526	  0.057330
 -0.015948	 -0.035218	  0.045563	  0.016839	  0.024340	  0.101823	  0.112543	  0.179346	  0.220695	  0.122605	 -0.022532	 -0.039599	 -0.046633
 -0.012647	 -0.008659	  0.055309	  0.037077	  0.029680	  0.092971	  0.133897	  0.185306	  0.154864	  0.050456	 -0.096948	 -0.108622	 -0.119263
 -0.001269	  0.022732	  0.042475	  0.046931	  0.050981	  0.086547	  0.119424	  0.182500	  0.085639	 -0.008591	 -0.180658	 -0.210016	 -0.156354
  0.014181	 -0.006261	  0.039873	  0.043437	  0.076990	  0.104681	  0.088014	  0.141509	  0.057884	 -0.030118	 -0.191485	 -0.247408	 -0.179714
 -0.007602	  0.017799	  0.086905	  0.056039	  0.105006	  0.103380	  0.056185	  0.095953	  0.013910	 -0.073275	 -0.192771	 -0.256697	 -0.172536
 -0.024201	 -0.014463	  0.109873	  0.020896	  0.086939	  0.104794	 -0.013055	  0.054072	 -0.055501	 -0.075455	 -0.218007	 -0.230725	 -0.121232
 -0.047701	 -0.023738	  0.101410	 -0.018155	  0.077905	  0.039565	 -0.058940	  0.010989	 -0.097458	 -0.090729	 -0.203648	 -0.162877	 -0.053404
 -0.043317	 -0.004996	  0.098039	  0.016561	  0.081478	 -0.002743	 -0.060982	 -0.059234	 -0.095858	 -0.109988	 -0.185678	 -0.102009	  0.017656
 -0.036809	  0.000437	  0.081751	  0.045792	  0.063478	 -0.051521	 -0.129834	 -0.091192	 -0.079072	 -0.098569	 -0.144283	 -0.048993	  0.121902
 -0.058657	  0.042032	  0.050816	  0.053209	  0.037581	 -0.082203	 -0.189149	 -0.130730	 -0.095190	 -0.057698	 -0.073758	  0.018888	  0.239170
 -0.064588	  0.022096	  0.066431	  0.025568	  0.025898	 -0.111191	 -0.217638	 -0.123465	 -0.072290	  0.022773	  0.028283	  0.088201	  0.327959
 -0.099081	  0.001433	  0.070861	 -0.000407	  0.007486	 -0.126627	 -0.237259	 -0.111400	 -0.046976	  0.096029	  0.107730	  0.166760	  0.393771
 -0.132084	  0.023482	  0.047539	 -0.029101	  0.012139	 -0.119726	 -0.193121	 -0.068949	  0.040919	  0.171407	  0.159969	  0.233683	  0.445194
 -0.118025	  0.046563	  0.017813	 -0.059230	 -0.029529	 -0.114888	 -0.146679	 -0.045260	  0.106589	  0.212345	  0.190961	  0.312242	  0.493777
 -0.102626	  0.031676	  0.000368	 -0.074903	 -0.073098	 -0.130920	 -0.156296	  0.008801	  0.158312	  0.251915	  0.215159	  0.385344	  0.515260
 -0.120604	  0.020129	  0.028355	 -0.062482	 -0.096346	 -0.122778	 -0.058981	  0.074551	  0.193756	  0.303620	  0.246411	  0.335297	  0.435498
 -0.152457	  0.008124	  0.024443	 -0.042969	 -0.120194	 -0.086134	  0.022592	  0.152152	  0.217064	  0.355661	  0.254661	  0.300350	  0.338633
 -0.158081	  0.020519	  0.029609	 -0.041362	 -0.107176	 -0.057748	  0.061876	  0.160704	  0.250557	  0.352688	  0.225201	  0.260865	  0.228788
 -0.158071	  0.031329	  0.036052	 -0.079024	 -0.104777	  0.012511	  0.062475	  0.186229	  0.237201	  0.314153	  0.174887	  0.164853	  0.134695
 -0.145137	  0.018139	  0.056739	 -0.073050	 -0.052212	  0.046189	  0.085419	  0.221239	  0.254277	  0.270464	  0.138326	  0.082166	  0.068544
 -0.148495	 -0.012102	  0.042598	 -0.036849	 -0.024588	  0.048048	  0.115841	  0.201995	  0.237004	  0.201153	  0.061301	  0.023173	 -0.031080
 -0.136319	 -0.026910	  0.041944	  0.000521	 -0.011606	  0.043736	  0.124204	  0.151296	  0.155061	  0.150182	 -0.016776	 -0.049852	 -0.078951
 -0.163740	 -0.035157	  0.027737	  0.052229	  0.046284	  0.063602	  0.123031	  0.127667	  0.083202	  0.083261	 -0.091400	 -0.109187	 -0.128584
 -0.166965	 -0.059558	  0.030208	  0.121427	  0.078392	  0.066544	  0.123031	  0.074024	  0.029125	  0.054400	 -0.174577	 -0.158491	 -0.155661
 -0.151194	 -0.038804	  0.025736	  0.134793	  0.073672	  0.077953	  0.127551	  0.037497	 -0.034869	  0.017341	 -0.201777	 -0.189607	 -0.143216
 -0.161868	 -0.011811	  0.010015	  0.147851	  0.072010	  0.061973	  0.065058	  0.009967	 -0.067423	 -0.046360	 -0.172117	 -0.179421	 -0.078085
 -0.156585	 -0.006694	  0.007994	  0.176291	  0.063287	  0.045772	  0.042035	 -0.042175	 -0.051323	 -0.057829	 -0.149925	 -0.148941	  0.019777
 -0.186003	  0.046672	  0.051714	  0.197395	  0.066524	  0.046795	  0.024440	 -0.044794	 -0.058223	 -0.049206	 -0.129947	 -0.095856	  0.085227
 -0.202698	  0.034149	  0.081758	  0.143750	  0.069775	  0.034826	 -0.034475	 -0.036059	 -0.047139	 -0.046014	 -0.104603	 -0.048828	  0.156898
 -0.207658	  0.046807	  0.091753	  0.069441	  0.069210	  0.030703	 -0.055754	 -0.014950	 -0.008181	 -0.030815	 -0.093029	  0.040480	  0.241950
 -0.222030	  0.035101	  0.097063	  0.067694	  0.075552	  0.021917	 -0.054964	 -0.014177	 -0.012518	 -0.004100	 -0.048242	  0.106037	  0.285451
 -0.206660	  0.046772	  0.083364	  0.045861	  0.057142	  0.006252	 -0.077104	 -0.006009	 -0.032320	  0.063889	  0.039345	  0.143798	  0.305589
 -0.183430	  0.041821	  0.028321	  0.025041	  0.015331	  0.014676	 -0.047578	  0.022544	 -0.011002	  0.107420	  0.054568	  0.161250	  0.273028
 -0.187031	  0.028658	  0.041929	  0.009786	 -0.031873	  0.017945	 -0.050254	  0.019301	 -0.001635	  0.099544	  0.040539	  0.155285	  0.218607
 -0.194356	  0.033304	  0.063841	 -0.022407	 -0.043682	  0.019876	 -0.056456	  0.008229	 -0.017406	  0.139270	  0.072564	  0.152321	  0.180753
 -0.190874	  0.023405	  0.074861	 -0.031737	 -0.019175	  0.017008	 -0.038488	  0.023842	 -0.027534	  0.142323	  0.059215	  0.124195	  0.109550
 -0.156368	  0.007749	  0.090550	 -0.004860	 -0.013221	  0.017896	 -0.040668	  0.032883	 -0.012902	  0.128399	  0.044535	  0.095230	  0.078924
 -0.153698	  0.005532	  0.078269	  0.014256	 -0.007380	 -0.007232	 -0.035097	  0.020521	 -0.016021	  0.131526	  0.040145	  0.064433	  0.083440
 -0.155964	 -0.010257	  0.052451	  0.009551	  0.021716	 -0.020417	 -0.026345	 -0.011239	 -0.014216	  0.117730	 -0.005530	  0.012908	  0.079027
 -0.154608	 -0.012619	  0.006849	  0.011248	  0.003059	 -0.000411	 -0.018002	 -0.053154	 -0.006920	  0.134464	 -0.017307	 -0.032013	  0.064827
 -0.154630	  0.015804	  0.014733	  0.025453	  0.015054	  0.026690	 -0.011725	 -0.038211	 -0.012013	  0.150679	 -0.032498	 -0.061271	  0.041434
 -0.129641	  0.043927	  0.008856	  0.026544	  0.020909	  0.014679	 -0.017032	 -0.032035	 -0.020472	  0.134936	 -0.085974	 -0.084445	 -0.000491
 -0.103691	  0.042355	  0.064453	  0.009446	 -0.002715	 -0.012276	 -0.007201	  0.011698	 -0.004668	  0.134790	 -0.120300	 -0.096781	 -0.036081
 -0.087771	  0.059680	  0.096118	 -0.028089	 -0.016592	 -0.047357	 -0.008279	  0.004221	 -0.003936	  0.095200	 -0.122828	 -0.073990	 -0.048685
 -0.050956	  0.074691	  0.089101	 -0.052131	 -0.025239	 -0.072543	  0.007419	 -0.011638	  0.001650	  0.062742	 -0.125602	 -0.050093	 -0.082386
 -0.050862	  0.068948	  0.076425	 -0.022491	 -0.001961	 -0.053121	  0.052544	 -0.002624	 -0.033676	  0.016265	 -0.183334	 -0.019083	 -0.078084
 -0.071216	  0.079233	  0.078494	 -0.031035	  0.012756	 -0.028993	  0.026191	 -0.001845	 -0.071229	 -0.014908	 -0.201857	 -0.027148	 -0.075810
 -0.080573	  0.062087	  0.094199	 -0.019459	 -0.014504	 -0.008852	  0.014478	 -0.016527	 -0.064508	  0.017270	 -0.183018	 -0.022737	 -0.080591
 -0.078192	  0.048357	  0.078895	 -0.022082	 -0.061353	  0.006971	  0.010537	 -0.024882	 -0.076285	  0.030118	 -0.171743	 -0.014674	 -0.044859
 -0.071347	  0.022534	  0.076545	  0.000154	 -0.062037	  0.005110	 -0.019801	 -0.066290	 -0.084953	  0.056719	 -0.160422	  0.019562	 -0.004034
 -0.074957	  0.029061	  0.082025	  0.020203	 -0.058248	 -0.026118	 -0.014853	 -0.074368	 -0.046698	  0.089418	 -0.167130	  0.087022	  0.042449
 -0.074864	  0.039931	  0.070377	  0.030462	 -0.040222	 -0.025363	 -0.049326	 -0.089858	 -0.019953	  0.144303	 -0.113393	  0.124815	  0.119162
 -0.063948	  0.020197	  0.039852	  0.024878	 -0.027293	 -0.019288	 -0.051414	 -0.097255	 -0.033613	  0.178032	 -0.048123	  0.137768	  0.187580
 -0.068423	  0.028225	  0.057281	 -0.002518	 -0.014925	 -0.005314	 -0.015793	 -0.047384	 -0.033240	  0.204353	 -0.005615	  0.168826	  0.242053
 -0.049974	  0.069370	  0.064103	 -0.002960	 -0.037329	 -0.006646	  0.007194	  0.009839	 -0.004536	  0.232106	  0.073248	  0.239075	  0.307011
 -0.022902	  0.091698	  0.058198	  0.008811	 -0.023061	  0.024523	 -0.004158	  0.009320	  0.062156	  0.242040	  0.116943	  0.271954	  0.366699
 -0.019565	  0.134842	  0.060688	  0.012455	  0.004717	  0.031243	 -0.023318	  0.014176	  0.101298	  0.273337	  0.178399	  0.290372	  0.397181
 -0.059400	  0.148134	  0.065200	  0.009477	 -0.005129	  0.023986	  0.007024	  0.051550	  0.129430	  0.299782	  0.212205	  0.329217	  0.428984
 -0.077699	  0.093348	  0.046465	 -0.002333	 -0.021684	  0.065038	  0.025372	  0.045025	  0.137882	  0.299166	  0.214968	  0.345039	  0.396623
 -0.084360	  0.080013	  0.017812	 -0.028663	 -0.002322	  0.087652	  0.070405	  0.111817	  0.155378	  0.286487	  0.187095	  0.249008	  0.333174
 -0.067961	  0.056658	  0.026563	 -0.038511	  0.031555	  0.093157	  0.064350	  0.149016	  0.176778	  0.279230	  0.175711	  0.204051	  0.299929
 -0.046831	  0.045989	  0.018814	 -0.060529	  0.002189	  0.109775	  0.036912	  0.147095	  0.152471	  0.264337	  0.151183	  0.205281	  0.258409
 -0.036633	  0.030097	 -0.002949	 -0.060471	 -0.004687	  0.143965	  0.047162	  0.163021	  0.145948	  0.245407	  0.122534	  0.158216	  0.226009
 -0.035572	  0.000097	 -0.010313	  0.002312	 -0.003798	  0.162485	  0.076491	  0.120263	  0.125093	  0.252865	  0.081072	  0.102434	  0.189836
 -0.039846	 -0.009180	  0.004353	  0.044343	  0.009147	  0.169292	  0.099878	  0.124189	  0.092176	  0.251879	  0.031807	  0.058197	  0.146203
 -0.010218	  0.011159	  0.019505	  0.060346	  0.039196	  0.176875	  0.149836	  0.114227	  0.051681	  0.202844	  0.000763	  0.016473	  0.090406
  0.008886	  0.005839	  0.036093	  0.070551	  0.066039	  0.168386	  0.145760	  0.086325	  0.053918	  0.123436	 -0.027773	 -0.042692	  0.060822
  0.006247	  0.040165	  0.067357	  0.081464	  0.081838	  0.150304	  0.119861	  0.055545	 -0.008478	  0.092109	 -0.056388	 -0.088174	  0.033599
  0.019596	  0.059247	  0.081671	  0.069695	  0.050230	  0.121107	  0.076917	  0.013716	 -0.032336	  0.068770	 -0.110950	 -0.081130	 -0.021223
  0.035494	  0.056220	  0.085647	  0.040588	  0.038198	  0.084998	  0.037801	 -0.014895	 -0.048668	  0.048259	 -0.134349	 -0.069455	 -0.013097
  0.054004	  0.070488	  0.116925	  0.028389	  0.042038	  0.052926	  0.020047	 -0.019616	 -0.072287	  0.043595	 -0.167695	 -0.064180	  0.007898
  0.055816	  0.055330	  0.145475	  0.024415	  0.012160	  0.024718	  0.005204	 -0.000463	 -0.088717	  0.012738	 -0.188583	 -0.097063	  0.006936
  0.041469	  0.066927	  0.157718	  0.015261	  0.013240	  0.061300	  0.022596	 -0.052895	 -0.083924	  0.005817	 -0.195504	 -0.115590	 -0.019547
  0.040037	  0.050916	  0.131685	  0.025579	  0.014355	  0.028329	 -0.009819	 -0.088600	 -0.099970	 -0.014231	 -0.208991	 -0.115798	  0.041315
  0.028795	  0.101876	  0.117446	  0.027794	  0.002855	  0.006819	 -0.060541	 -0.118172	 -0.115247	  0.001701	 -0.180807	 -0.094020	  0.111168
  0.035806	  0.130602	  0.085128	  0.035546	 -0.038951	  0.018060	 -0.102579	 -0.089049	 -0.116827	  0.005350	 -0.120863	 -0.038437	  0.177104
  0.055140	  0.119834	  0.062945	  0.060259	 -0.055929	  0.018854	 -0.096316	 -0.072916	 -0.119592	  0.011805	 -0.059761	  0.036893	  0.232897
  0.044628	  0.139066	  0.059980	  0.039723	 -0.063522	  0.005908	 -0.095814	 -0.061764	 -0.088947	  0.078613	  0.003083	  0.062985	  0.249881
  0.046744	  0.171956	  0.069229	 -0.002344	 -0.046591	 -0.028893	 -0.123299	 -0.041933	 -0.048098	  0.134621	  0.015544	  0.121495	  0.262607
  0.046738	  0.233008	  0.079710	 -0.038581	 -0.088597	 -0.030523	 -0.080172	 -0.041399	  0.008858	  0.189035	  0.043490	  0.167775	  0.248684
  0.038489	  0.207229	  0.095042	 -0.035954	 -0.112489	 -0.040140	 -0.072967	 -0.002135	  0.050607	  0.215335	  0.102016	  0.139415	  0.236079
  0.043780	  0.190413	  0.074701	 -0.019196	 -0.084159	 -0.043834	 -0.059774	  0.032716	  0.076746	  0.242938	  0.124814	  0.110918	  0.161307
  0.045525	  0.183841	  0.093620	 -0.039045	 -0.058775	 -0.033251	 -0.020428	  0.050979	  0.105746	  0.280376	  0.094476	  0.090584	  0.088618
  0.025556	  0.174695	  0.084232	 -0.036269	 -0.068929	 -0.015128	  0.032300	  0.115679	  0.104667	  0.274680	  0.050366	  0.067272	  0.019766
  0.013709	  0.170884	  0.083859	 -0.046767	 -0.058993	 -0.022675	  0.062573	  0.098855	  0.088855	  0.282523	  0.030654	  0.002152	 -0.082202
  0.048641	  0.173869	  0.089640	 -0.058739	 -0.076768	  0.002997	  0.077073	  0.076405	  0.070740	  0.245583	  0.016408	 -0.048926	 -0.161286
  0.058719	  0.176365	  0.090458	 -0.064612	 -0.074101	  0.038567	  0.096979	  0.095305	  0.042548	  0.209473	 -0.030120	 -0.093554	 -0.212044
  0.037899	  0.164254	  0.072523	 -0.087301	 -0.076667	  0.029659	  0.104557	  0.123692	  0.025362	  0.166326	 -0.095957	 -0.128081	 -0.215456
  0.020715	  0.170400	  0.071817	 -0.114170	 -0.043742	  0.036177	  0.128643	  0.124328	  0.046322	  0.113318	 -0.155924	 -0.181960	 -0.206983
  0.036665	  0.174877	  0.056618	 -0.115734	  0.032393	  0.046183	  0.077751	  0.098507	  0.058023	  0.118906	 -0.219691	 -0.249614	 -0.208279
  0.048287	  0.159827	  0.108711	 -0.099595	  0.056735	  0.053879	  0.054560	  0.092683	  0.088716	  0.099889	 -0.239308	 -0.254376	 -0.248317
  0.040563	  0.169341	  0.146960	 -0.114093	  0.048492	  0.071593	  0.077375	  0.107186	  0.088306	  0.120708	 -0.258783	 -0.293070	 -0.249835
  0.036552	  0.150345	  0.119451	 -0.100590	  0.057815	  0.073075	  0.072734	  0.067733	  0.052367	  0.093488	 -0.265781	 -0.300074	 -0.241864
  0.026443	  0.138480	  0.097933	 -0.084076	  0.058400	  0.053987	  0.007142	  0.038639	 -0.004569	  0.083480	 -0.254227	 -0.283466	 -0.231146
 -0.008968	  0.118537	  0.083481	 -0.049443	  0.050651	  0.035064	 -0.020831	  0.023043	 -0.034991	  0.088476	 -0.238822	 -0.282291	 -0.197828
 -0.006174	  0.108222	  0.126446	 -0.003086	  0.055042	  0.053284	  0.024906	  0.019067	 -0.016299	  0.075092	 -0.251182	 -0.282021	 -0.150747
  0.023502	  0.107641	  0.123264	 -0.010440	  0.012302	  0.071215	  0.073903	 -0.013452	 -0.039717	  0.053860	 -0.261253	 -0.274681	 -0.151708
  0.001165	  0.094982	  0.132480	 -0.012740	  0.039458	  0.054407	  0.094140	 -0.037252	 -0.040797	  0.051071	 -0.242088	 -0.265320	 -0.200756
  0.058201	  0.123823	  0.121355	 -0.016629	  0.036173	  0.034941	  0.053365	 -0.033398	 -0.046007	  0.069381	 -0.211016	 -0.231409	 -0.244968
  0.054577	  0.108880	  0.114831	 -0.043039	  0.027164	  0.022359	  0.033646	 -0.023825	 -0.034233	  0.061104	 -0.222424	 -0.217287	 -0.310852
  0.059550	  0.131616	  0.137463	 -0.071781	  0.006704	 -0.002940	  0.021688	 -0.052586	 -0.070442	  0.041757	 -0.237144	 -0.252913	 -0.315276
  0.056116	  0.141096	  0.143054	 -0.073095	 -0.014916	 -0.025539	  0.040472	 -0.070490	 -0.088800	  0.030347	 -0.237260	 -0.307534	 -0.273565
  0.055134	  0.144879	  0.145017	 -0.059587	  0.004492	  0.000788	 -0.000332	 -0.058796	 -0.083097	  0.021599	 -0.275335	 -0.313787	 -0.281870
  0.087714	  0.161967	  0.100307	 -0.068532	  0.006707	  0.031449	 -0.068548	 -0.052319	 -0.094652	  0.015671	 -0.290358	 -0.301582	 -0.328559
  0.093536	  0.139250	  0.110361	 -0.075844	 -0.013005	  0.033911	 -0.074857	  0.009856	 -0.076746	 -0.016940	 -0.291585	 -0.307500	 -0.294537
  0.099949	  0.116232	  0.110344	 -0.080143	 -0.020400	  0.030504	 -0.064144	  0.024292	 -0.076899	 -0.054745	 -0.307383	 -0.307375	 -0.249422
  0.095925	  0.113290	  0.077016	 -0.096239	 -0.059036	 -0.009283	 -0.058397	  0.006938	 -0.082191	 -0.042358	 -0.308319	 -0.299146	 -0.231507
  0.121924	  0.111622	  0.029539	 -0.094570	 -0.073387	 -0.013730	 -0.063049	  0.007663	 -0.107517	 -0.035971	 -0.298824	 -0.269043	 -0.192213
  0.146890	  0.133089	 -0.000164	 -0.081535	 -0.097049	 -0.037802	 -0.023034	  0.011644	 -0.100489	 -0.032882	 -0.283399	 -0.241249	 -0.175430
  0.149582	  0.150232	 -0.004067	 -0.069381	 -0.087282	 -0.030821	 -0.005258	  0.016115	 -0.097320	 -0.035528	 -0.255026	 -0.196849	 -0.174115
  0.149058	  0.129568	  0.021087	 -0.108853	 -0.068597	 -0.023013	  0.008436	  0.023347	 -0.074587	 -0.042776	 -0.252450	 -0.170398	 -0.161735
  0.133655	  0.088882	  0.042457	 -0.147415	 -0.093270	 -0.004012	 -0.010627	  0.028634	 -0.056346	 -0.021536	 -0.242147	 -0.161837	 -0.121775
  0.139285	  0.098560	  0.055071	 -0.129745	 -0.077901	 -0.020670	 -0.005569	  0.015599	 -0.039755	  0.036789	 -0.222307	 -0.148214	 -0.128506
  0.098162	  0.145442	  0.043441	 -0.133513	 -0.051685	 -0.078770	 -0.029720	  0.010339	 -0.005403	  0.055808	 -0.218414	 -0.128689	 -0.155313
  0.088569	  0.146990	  0.048588	 -0.107777	 -0.041450	 -0.067599	 -0.017715	  0.042505	  0.013610	  0.056234	 -0.202151	 -0.074420	 -0.145843
  0.114448	  0.146800	  0.034959	 -0.103002	 -0.038698	 -0.047843	 -0.011083	  0.065012	  0.032260	  0.085346	 -0.196354	 -0.111038	 -0.143151
  0.138648	  0.146909	  0.038160	 -0.115096	 -0.045339	 -0.053202	 -0.044877	  0.088158	  0.054672	  0.042141	 -0.194374	 -0.125896	 -0.168792
  0.129564	  0.122566	  0.034506	 -0.122738	 -0.059061	 -0.009318	 -0.041445	  0.059351	  0.042954	  0.006704	 -0.194922	 -0.073385	 -0.171060
  0.101912	  0.096051	  0.017935	 -0.103310	 -0.079551	 -0.003594	 -0.049060	  0.059976	  0.027423	  0.017138	 -0.196030	 -0.049896	 -0.132328
  0.080993	  0.090042	  0.010190	 -0.102766	 -0.093887	 -0.013364	 -0.041132	  0.061710	  0.018383	  0.015426	 -0.179025	 -0.024952	 -0.107533
  0.072279	  0.097913	  0.009534	 -0.108623	 -0.077054	  0.031577	 -0.065019	  0.062466	  0.000763	  0.015272	 -0.180023	 -0.000553	 -0.113664
  0.083101	  0.062867	  0.015181	 -0.132907	 -0.072258	  0.034725	 -0.027287	  0.055178	 -0.010080	  0.026838	 -0.157132	  0.005435	 -0.103464
  0.079296	  0.055499	  0.062341	 -0.150485	 -0.079829	  0.024093	  0.015428	  0.066691	  0.013968	  0.020809	 -0.121926	  0.038390	 -0.039674
  0.055146	  0.066979	  0.067350	 -0.152539	 -0.043891	 -0.001763	  0.000476	  0.088698	  0.046264	  0.008833	 -0.139487	  0.033264	  0.007955
  0.032887	  0.033140	  0.033733	 -0.141164	 -0.023193	 -0.026793	 -0.019464	  0.105905	  0.045839	  0.014692	 -0.098400	  0.020286	  0.001322
  0.050582	  0.048977	  0.013326	 -0.153464	 -0.009057	 -0.025100	  0.000013	  0.105774	  0.047800	  0.030500	 -0.067601	  0.023727	  0.000783
  0.059071	  0.051787	 -0.016577	 -0.133582	  0.011470	 -0.018570	  0.000759	  0.076939	  0.061966	  0.054590	 -0.025610	  0.030559	  0.002703
  0.058419	  0.047512	  0.016069	 -0.121194	 -0.005600	 -0.020128	  0.010093	  0.036155	  0.078692	  0.056374	 -0.004028	  0.027135	  0.011482
  0.047916	  0.052069	  0.088142	 -0.068521	 -0.005462	  0.003487	 -0.003519	  0.009851	  0.064593	  0.031733	 -0.002564	  0.062465	  0.034774
  0.061607	  0.031036	  0.062369	 -0.052937	 -0.004664	 -0.002626	 -0.022982	 -0.009663	  0.050936	  0.059173	 -0.012420	  0.055565	  0.003604
  0.079784	  0.022763	  0.031177	 -0.067315	  0.012532	 -0.023205	 -0.019372	  0.026187	  0.007626	  0.065412	  0.018132	  0.053125	 -0.007709
  0.046055	 -0.027638	  0.058462	 -0.028098	  0.007537	  0.009226	 -0.013086	  0.043859	 -0.004351	  0.032074	  0.054514	  0.062109	 -0.011301
 -0.000826	 -0.023107	  0.063358	 -0.012467	 -0.036292	  0.027506	 -0.040056	  0.065040	  0.002422	  0.050630	  0.056281	  0.075287	 -0.020446
 -0.018346	 -0.021846	  0.062581	  0.000783	 -0.021737	  0.034151	 -0.054806	  0.057052	  0.015164	  0.040538	  0.053275	  0.083161	 -0.001979
 -0.003902	 -0.033216	  0.039882	 -0.008876	 -0.007247	  0.035038	 -0.044091	  0.057876	  0.012976	  0.085247	  0.035091	  0.075303	  0.012573
  0.027640	 -0.020211	  0.008476	 -0.020457	 -0.007973	  0.028044	 -0.033925	  0.068500	  0.011299	  0.082552	  0.026186	  0.116001	  0.042902
  0.037792	 -0.026883	  0.008778	 -0.010413	 -0.002971	  0.025681	 -0.026219	  0.064651	  0.025263	  0.101552	  0.028255	  0.124105	  0.068742
  0.029387	 -0.009503	  0.018180	 -0.032051	 -0.023644	  0.008582	 -0.028764	  0.062794	  0.047971	  0.108271	  0.012173	  0.116050	  0.083189
  0.006065	 -0.001323	  0.033616	 -0.019507	 -0.032275	 -0.031024	 -0.035535	  0.022601	  0.069144	  0.105721	  0.042345	  0.086620	  0.091275
  0.003344	 -0.029872	  0.043166	 -0.020227	 -0.015283	 -0.036312	 -0.060809	  0.008891	  0.021389	  0.093852	  0.040550	  0.092199	  0.104623
  0.021629	 -0.022000	  0.004312	 -0.015595	 -0.060936	 -0.004229	 -0.057888	  0.034532	 -0.009283	  0.093481	  0.038386	  0.117079	  0.124235
 -0.025726	 -0.012265	  0.016462	  0.042822	 -0.075514	 -0.001506	 -0.068763	  0.067639	  0.003584	  0.111091	  0.032914	  0.139176	  0.131016
 -0.052625	 -0.042085	 -0.008199	  0.021094	 -0.081331	  0.002133	 -0.050604	  0.087118	  0.013651	  0.115408	  0.033375	  0.107846	  0.135362
 -0.030751	 -0.016002	 -0.024538	  0.013916	 -0.076881	 -0.024522	 -0.046034	  0.099874	  0.008875	  0.150237	 -0.002301	  0.087609	  0.142107
 -0.021488	 -0.013207	  0.011192	  0.000186	 -0.015162	  0.005610	 -0.016677	  0.091155	  0.030187	  0.130183	 -0.022632	  0.064554	  0.152608
 -0.019399	 -0.018873	  0.021368	 -0.002576	 -0.011950	  0.003126	  0.031940	  0.061719	  0.050386	  0.099861	 -0.047420	  0.037081	  0.127338
 -0.023095	 -0.044280	  0.025423	  0.003872	 -0.008929	 -0.019544	  0.040989	  0.047436	  0.046593	  0.109706	 -0.034936	  0.021957	  0.115682
  0.008330	 -0.046902	  0.006867	  0.011930	 -0.018591	 -0.013185	  0.014023	  0.084119	  0.062221	  0.092967	 -0.017233	  0.027221	  0.106623
  0.028331	 -0.029529	 -0.008381	  0.011727	 -0.025273	 -0.001903	  0.005112	  0.111966	  0.056409	  0.084007	 -0.006895	  0.024826	  0.072668
 -0.021281	 -0.022726	 -0.022641	 -0.013524	  0.010873	  0.003095	  0.013712	  0.089763	  0.016617	  0.055043	  0.027471	 -0.016869	  0.061588
 -0.056689	 -0.004515	 -0.004184	 -0.037501	 -0.022370	 -0.006721	  0.009404	  0.061772	  0.024933	  0.045436	  0.023387	 -0.030315	  0.069725
 -0.075686	  0.027051	  0.009630	 -0.034967	 -0.048235	  0.003053	 -0.036333	  0.079613	 -0.002532	  0.059962	  0.049292	 -0.015849	  0.038827
 -0.108088	  0.024358	 -0.005290	 -0.023900	 -0.031273	  0.017093	 -0.042434	  0.059820	 -0.016283	  0.078982	  0.028152	 -0.002065	  0.008211
 -0.123925	 -0.021595	 -0.022300	 -0.003158	 -0.029523	  0.006412	 -0.033032	  0.044203	 -0.021105	  0.122309	  0.015372	 -0.012561	  0.002582
 -0.097032	 -0.001168	 -0.016932	  0.039261	 -0.073847	 -0.021921	 -0.011556	  0.033988	 -0.037677	  0.126191	  0.024837	 -0.022236	  0.026942
 -0.118461	  0.009752	 -0.010332	  0.031227	 -0.071367	 -0.038170	  0.010752	  0.020192	 -0.044671	  0.136245	  0.022712	 -0.009761	  0.036513
 -0.139336	 -0.011449	 -0.002814	 -0.010078	 -0.080044	 -0.024116	  0.017617	  0.033168	 -0.033107	  0.145241	  0.002088	 -0.028342	  0.016456
 -0.100200	 -0.014345	 -0.027948	 -0.044494	 -0.108352	 -0.000801	  0.016469	  0.011194	 -0.035533	  0.132325	 -0.029099	 -0.025948	  0.023899
 -0.086580	 -0.003125	 -0.076977	 -0.008275	 -0.116397	 -0.017115	  0.029551	 -0.005137	 -0.012977	  0.112689	 -0.028882	 -0.002996	  0.059306
 -0.125604	 -0.016275	 -0.107686	 -0.034699	 -0.116241	 -0.060140	  0.045997	 -0.030649	 -0.043485	  0.085662	 -0.008334	 -0.017971	  0.087333
 -0.148376	 -0.019973	 -0.091906	 -0.015326	 -0.101718	 -0.051204	  0.021002	 -0.032977	 -0.053892	  0.093603	 -0.023213	 -0.028825	  0.083389
 -0.139847	  0.021835	 -0.038628	  0.006282	 -0.060400	 -0.022957	  0.038846	 -0.026378	 -0.029643	  0.089074	 -0.019456	 -0.029421	  0.058116
 -0.108960	  0.067112	 -0.046190	  0.033457	 -0.073928	  0.004277	  0.060311	 -0.036754	 -0.021895	  0.097889	 -0.040348	 -0.021443	  0.067788
 -0.101880	  0.053786	 -0.046865	  0.044556	 -0.091609	  0.024634	  0.058629	 -0.029094	 -0.019561	  0.109471	 -0.048443	  0.018122	  0.075947
 -0.082693	  0.060696	 -0.019746	  0.062647	 -0.090577	  0.029623	  0.016946	 -0.043076	 -0.001013	  0.094460	 -0.032452	  0.052067	  0.089237
 -0.057342	  0.056204	 -0.026603	  0.052499	 -0.074658	  0.014208	 -0.032421	 -0.030857	 -0.032671	  0.061629	 -0.021939	  0.043950	  0.124431
 -0.087347	  0.056001	 -0.029485	  0.051851	 -0.033187	  0.034194	 -0.017633	 -0.060275	 -0.033293	  0.052171	 -0.020210	  0.002126	  0.122245
 -0.097179	  0.047669	  0.010848	  0.040716	 -0.028678	  0.040391	  0.008703	 -0.057584	 -0.016302	  0.055000	 -0.006055	  0.012929	  0.100399
 -0.078703	  0.044370	  0.023668	  0.050383	 -0.046125	 -0.012665	 -0.004123	 -0.059740	 -0.013042	  0.061633	  0.006570	 -0.018455	  0.107357
 -0.071777	  0.055864	  0.030090	  0.063411	 -0.072674	 -0.015361	  0.002798	 -0.050349	 -0.046653	  0.062809	 -0.016005	 -0.019174	  0.113156
 -0.066674	  0.048899	  0.023844	  0.093450	 -0.101162	 -0.035369	  0.010522	 -0.066384	 -0.089190	  0.069859	 -0.032644	 -0.027740	  0.121073
 -0.080108	  0.011092	  0.012973	  0.100672	 -0.109197	 -0.051722	  0.023748	 -0.058423	 -0.094722	  0.042316	 -0.055451	 -0.044135	  0.110585
  0.059020	  0.047062	 -0.018202	  0.047135	  0.043873	 -0.010770	  0.016913	  0.015290	 -0.010105	 -0.002875	 -0.002753	 -0.046898	 -0.023072
  0.074734	  0.051011	 -0.015156	  0.043136	  0.023742	 -0.011507	  0.007265	  0.025371	 -0.022269	 -0.012361	  0.002216	 -0.066278	 -0.020728
  0.063730	  0.011124	 -0.018377	  0.015350	  0.042461	  0.008410	  0.011613	 -0.017481	  0.011491	 -0.022582	 -0.007765	 -0.051195	 -0.041989
  0.060949	  0.009729	 -0.002716	 -0.011354	  0.025320	  0.023057	  0.038397	 -0.006809	 -0.000674	 -0.029428	 -0.002127	 -0.049951	 -0.056399
  0.066739	  0.018017	  0.000021	 -0.004793	 -0.021162	  0.021239	  0.016326	 -0.021672	  0.005470	 -0.025606	  0.000240	 -0.065869	 -0.040058
  0.050557	  0.018944	  0.014008	 -0.004167	 -0.030907	  0.012237	  0.003643	 -0.026237	  0.003142	 -0.020257	  0.014338	 -0.056723	 -0.018916
  0.026940	  0.025344	 -0.005704	  0.020035	 -0.005570	 -0.021572	  0.008539	 -0.014715	 -0.004029	 -0.010758	 -0.004844	 -0.026165	 -0.035096
  0.014520	  0.014429	  0.006867	 -0.002516	  0.001789	 -0.003933	 -0.004521	  0.008038	 -0.015555	 -0.011274	 -0.047966	 -0.016741	 -0.037811
  0.004788	  0.006086	  0.019078	  0.014597	 -0.006989	  0.016710	 -0.011560	  0.019260	 -0.015400	 -0.003562	 -0.033144	 -0.014501	 -0.055060
 -0.004197	  0.012490	  0.025600	  0.027036	 -0.021997	 -0.001670	 -0.020682	  0.002164	 -0.003178	  0.017299	  0.008290	  0.010301	 -0.040562
 -0.029726	 -0.001853	  0.015530	  0.021919	 -0.039052	  0.016617	 -0.022371	  0.010672	 -0.004755	  0.002295	  0.011349	 -0.022772	 -0.031554
 -0.079635	 -0.041951	  0.020418	 -0.001088	 -0.032372	  0.021051	 -0.021823	  0.000105	  0.004211	  0.000370	  0.045359	  0.041702	  0.041134
 -0.063942	 -0.029740	  0.036868	 -0.024110	  0.000994	  0.008376	 -0.006945	 -0.013560	  0.004365	 -0.002703	  0.052143	  0.043045	  0.034548
 -0.029998	 -0.033193	  0.032563	 -0.022467	  0.035923	 -0.010614	  0.000000	 -0.029729	 -0.000163	  0.019105	  0.028921	  0.068388	  0.093355
 -0.062389	 -0.022994	 -0.002861	 -0.010577	  0.004937	 -0.020872	 -0.016726	 -0.020637	 -0.015341	 -0.000285	  0.005192	  0.054055	  0.067157
 -0.037667	 -0.002419	 -0.029594	  0.006316	  0.002250	 -0.011169	  0.012395	 -0.007295	  0.003438	  0.017653	  0.008277	  0.096083	  0.056168
 -0.029718	 -0.022505	 -0.016326	 -0.014926	  0.010487	 -0.004199	  0.007769	  0.022280	  0.033783	  0.016416	  0.007851	  0.062415	  0.056877
 -0.050644	 -0.012554	 -0.011258	 -0.019064	 -0.002064	  0.000566	 -0.009353	  0.016509	  0.018364	  0.003189	 -0.018205	  0.007203	  0.012354
 -0.028233	 -0.024701	 -0.021391	 -0.024128	 -0.005508	 -0.000991	 -0.017666	  0.023925	  0.016119	  0.022118	 -0.019466	  0.044492	  0.069916
 -0.005829	 -0.022325	 -0.029369	 -0.056333	 -0.026155	 -0.030965	  0.008785	  0.014521	 -0.008914	  0.043246	 -0.047904	 -0.010589	 -0.030264
 -0.011083	 -0.063412	 -0.028029	 -0.042867	 -0.032222	 -0.044184	  0.020764	  0.024083	  0.014521	  0.066401	 -0.035929	  0.041670	  0.040991
 -0.062102	 -0.036551	 -0.014921	 -0.057575	 -0.035092	  0.006886	  0.031881	  0.017806	  0.024606	  0.020712	 -0.049518	 -0.012482	 -0.035896
 -0.046989	 -0.003779	 -0.013075	 -0.035870	 -0.029047	 -0.000943	 -0.002391	  0.020458	  0.042428	  0.035020	 -0.015044	 -0.004321	  0.049178
  0.005931	 -0.040259	  0.014499	 -0.013384	 -0.047538	 -0.035044	  0.001233	 -0.003890	  0.049068	  0.040289	 -0.024264	 -0.035764	 -0.023517
 -0.004997	 -0.034718	  0.045030	 -0.017455	 -0.093258	 -0.012671	  0.013878	 -0.036235	  0.029203	  0.055221	 -0.037425	  0.002033	 -0.008877
 -0.006917	 -0.038485	  0.032190	 -0.037774	 -0.090891	 -0.000783	 -0.000383	 -0.000544	  0.029583	  0.055966	 -0.047542	  0.001751	  0.024037
  0.001740	 -0.035500	 -0.003273	 -0.037208	 -0.059413	 -0.014317	  0.006251	 -0.001909	  0.037432	  0.055439	 -0.046395	 -0.001651	 -0.021073
  0.025170	 -0.033245	 -0.026519	 -0.025784	 -0.063165	 -0.030152	  0.032811	  0.020512	  0.045949	  0.038927	  0.014514	  0.029986	  0.018057
  0.049680	 -0.070914	 -0.043079	 -0.070318	 -0.057501	 -0.040256	  0.057472	  0.015975	  0.031790	  0.022706	 -0.010690	 -0.031411	 -0.086101
  0.024833	 -0.100686	 -0.053586	 -0.051719	 -0.057742	 -0.015990	  0.048185	  0.016945	  0.004374	  0.029932	  0.022611	  0.004432	 -0.017484
 -0.024178	 -0.078369	 -0.062139	 -0.015313	 -0.015933	  0.006836	  0.043418	  0.032540	 -0.018923	  0.002376	  0.003375	 -0.060680	 -0.095451
 -0.034459	 -0.083657	 -0.063487	 -0.022549	  0.020681	 -0.019500	  0.055591	  0.062278	  0.027534	  0.063858	  0.053486	  0.037354	  0.007630
 -0.056657	 -0.084173	 -0.056550	 -0.044563	  0.010229	 -0.047902	  0.057813	  0.021858	  0.023932	  0.088706	  0.035319	 -0.008632	 -0.078312
 -0.052969	 -0.082203	 -0.054283	 -0.057373	  0.023271	 -0.027706	  0.030761	  0.014002	  0.010351	  0.078706	  0.015374	  0.024271	 -0.003548
 -0.027035	 -0.073245	 -0.050809	 -0.019715	 -0.003270	 -0.023863	  0.037248	  0.000757	 -0.027801	  0.045664	  0.006831	  0.016900	 -0.051196
 -0.012637	 -0.062201	 -0.067335	  0.009464	  0.016776	 -0.003858	  0.005241	 -0.016157	 -0.017332	  0.056524	 -0.006052	  0.037824	 -0.050031
  0.040413	 -0.037380	 -0.038999	 -0.003600	  0.037056	 -0.018796	 -0.009485	 -0.018823	 -0.007386	  0.031994	  0.029080	  0.067396	 -0.018925
  0.055050	 -0.066628	  0.000062	 -0.014587	  0.051419	 -0.020897	  0.020840	 -0.039071	 -0.014977	 -0.004892	  0.048014	  0.017382	 -0.072484
  0.030527	 -0.020142	 -0.003382	 -0.001773	  0.039284	  0.033006	  0.029263	 -0.051991	 -0.001597	 -0.005589	  0.077016	  0.051178	 -0.014425
  0.005232	 -0.022638	 -0.000250	  0.009843	  0.067313	  0.005907	 -0.020101	 -0.069615	  0.025181	  0.025303	  0.031891	  0.040434	 -0.117424
 -0.024439	 -0.052382	 -0.013199	 -0.006847	  0.037977	 -0.009911	 -0.020257	 -0.033737	  0.063272	  0.072477	  0.055947	  0.088147	 -0.020123
 -0.042055	 -0.077969	 -0.030478	 -0.027231	  0.015458	 -0.047436	 -0.033899	 -0.009632	  0.060895	  0.034316	  0.001380	  0.024689	 -0.120452
 -0.013058	 -0.082504	 -0.021907	 -0.057082	  0.024568	 -0.069592	 -0.032195	  0.033691	  0.037564	  0.052199	  0.037625	  0.103571	 -0.038893
 -0.008818	 -0.046059	 -0.018462	 -0.046905	  0.015199	 -0.051111	  0.014058	  0.014586	  0.004392	  0.052805	  0.021744	  0.029076	 -0.148609
  0.001022	 -0.024356	 -0.006877	 -0.015267	  0.014472	 -0.021803	  0.034620	  0.009989	  0.009898	  0.054513	 -0.003013	  0.028724	 -0.088951
 -0.009664	  0.003822	  0.009897	 -0.025375	  0.025450	 -0.000818	  0.039559	  0.017026	  0.040093	  0.036868	 -0.040039	  0.016698	 -0.103055
 -0.014467	 -0.000514	 -0.006726	 -0.077839	  0.016135	  0.039886	  0.021310	  0.006904	  0.067941	  0.017518	 -0.054787	  0.011264	 -0.092816
  0.028394	 -0.023305	 -0.016153	 -0.089664	 -0.015724	  0.026211	  0.015110	 -0.015462	  0.041181	  0.021175	 -0.023413	  0.028564	 -0.046267
  0.026026	 -0.052251	 -0.036796	 -0.070630	 -0.026775	  0.009802	  0.005917	 -0.029792	  0.045693	  0.009843	 -0.028224	 -0.024008	 -0.081570
  0.063863	 -0.029835	 -0.049544	 -0.066925	  0.040880	  0.020937	 -0.007770	 -0.049884	  0.033683	  0.012093	 -0.036620	 -0.011125	 -0.002508
  0.104709	 -0.016547	 -0.037631	 -0.055422	  0.049700	  0.028747	 -0.012243	 -0.077023	  0.009119	  0.032813	 -0.100142	 -0.066197	 -0.120354
  0.140431	 -0.030681	 -0.034738	 -0.088927	  0.059114	  0.036714	 -0.011084	 -0.049593	  0.003697	  0.061136	 -0.078070	  0.023297	 -0.044520
  0.161327	 -0.061086	 -0.034499	 -0.079139	  0.092573	  0.011050	  0.000261	 -0.051265	 -0.013875	  0.036421	 -0.109048	 -0.036272	 -0.160424
  0.178501	 -0.060354	 -0.032577	 -0.084467	  0.054205	  0.000884	  0.009486	 -0.008437	  0.008008	  0.057881	 -0.050014	  0.037285	 -0.085947
  0.222447	 -0.075791	 -0.048307	 -0.057241	  0.030376	 -0.007489	  0.013815	 -0.049197	  0.024628	  0.017196	 -0.056811	  0.003018	 -0.155305
  0.278245	 -0.078698	 -0.040340	 -0.049312	  0.025112	 -0.020778	  0.033151	 -0.056344	  0.049718	  0.007858	 -0.045342	  0.020692	 -0.092337
  0.284629	 -0.068242	 -0.033221	 -0.019808	 -0.008068	 -0.008412	  0.022186	 -0.058497	  0.010269	  0.010710	 -0.040504	  0.034110	 -0.097826
  0.239870	 -0.051441	 -0.020202	 -0.016745	 -0.003987	  0.000203	 -0.005929	 -0.067979	 -0.035834	  0.009247	 -0.033386	  0.058122	 -0.093566
  0.260097	 -0.082117	  0.001380	 -0.039205	  0.033678	  0.001896	  0.000718	 -0.060662	 -0.016323	  0.027252	  0.001308	  0.075648	 -0.068758
  0.296725	 -0.092641	 -0.002202	 -0.033001	  0.025202	  0.010593	  0.025667	 -0.039741	 -0.042110	  0.016202	 -0.011857	  0.038236	 -0.179100
  0.301247	 -0.097756	  0.002394	 -0.033858	  0.018181	  0.025099	  0.039290	 -0.012035	 -0.010620	  0.040457	  0.028590	  0.089519	 -0.087861
  0.302647	 -0.077220	  0.005063	 -0.061626	  0.019932	  0.023171	  0.024183	 -0.021700	  0.014175	  0.051914	 -0.018872	  0.030358	 -0.164890
  0.283039	 -0.067573	  0.025851	 -0.062836	  0.026814	  0.021219	  0.031596	 -0.014123	  0.036165	  0.060734	 -0.006160	  0.099024	 -0.049738
  0.276905	 -0.068592	  0.015881	 -0.053251	  0.023942	  0.042369	  0.039694	 -0.039197	  0.021476	  0.014968	 -0.017663	  0.085104	 -0.140437
  0.280536	 -0.078852	  0.003354	 -0.034473	  0.036310	  0.031287	  0.039740	 -0.036636	  0.002889	 -0.002839	  0.030745	  0.106504	 -0.070715
  0.279196	 -0.094740	 -0.023930	 -0.040262	  0.055762	  0.045768	  0.049227	 -0.015427	 -0.002348	 -0.020163	  0.046508	  0.036784	 -0.113734
  0.263124	 -0.074585	 -0.014713	 -0.035824	  0.033450	  0.031048	  0.032120	 -0.003072	  0.040560	 -0.014671	  0.040675	  0.024334	 -0.056291
  0.246033	 -0.099237	  0.009119	 -0.048718	  0.045644	  0.022774	 -0.010555	  0.007015	  0.080978	 -0.030609	  0.017158	  0.009144	 -0.069142
  0.250522	 -0.077286	 -0.021100	 -0.087654	  0.021559	  0.018561	 -0.009087	 -0.005885	  0.081903	 -0.019899	 -0.012799	 -0.007726	 -0.081592
  0.264239	 -0.067216	 -0.041415	 -0.084564	 -0.023184	  0.022910	  0.019518	 -0.023799	  0.058449	  0.039265	  0.008935	  0.018414	 -0.035533
  0.242467	 -0.107036	 -0.070345	 -0.077999	  0.004200	  0.026974	  0.017063	 -0.041661	  0.038215	  0.045705	 -0.011212	 -0.039515	 -0.110321
  0.205443	 -0.093572	 -0.083844	 -0.075144	  0.061651	  0.006404	  0.021722	 -0.047615	  0.031504	  0.045833	  0.024858	  0.023180	 -0.048123
  0.219128	 -0.071828	 -0.099684	 -0.082330	  0.067562	  0.025009	 -0.006244	 -0.054076	  0.025406	 -0.001140	  0.012019	  0.000428	 -0.174741
  0.212611	 -0.057406	 -0.069757	 -0.040061	  0.080577	  0.069640	 -0.007683	 -0.035464	  0.054427	  0.001084	  0.033671	  0.026053	 -0.054296
  0.187425	 -0.060098	 -0.054355	 -0.035412	  0.064028	  0.055143	 -0.028206	 -0.083188	  0.041092	 -0.035429	  0.025582	 -0.026490	 -0.128062
  0.195776	 -0.041820	 -0.019083	 -0.066726	  0.020690	  0.054721	 -0.024190	 -0.081711	  0.040835	 -0.029082	  0.020325	  0.006341	 -0.057710
  0.173511	 -0.028876	 -0.009934	 -0.074124	  0.018259	  0.051573	 -0.033861	 -0.066353	  0.024840	 -0.046713	 -0.001443	 -0.038378	 -0.141652
  0.157887	  0.011653	 -0.028725	 -0.086602	  0.037570	  0.051951	 -0.045745	 -0.028018	  0.008015	 -0.070992	 -0.028012	 -0.038241	 -0.107935
  0.143016	 -0.031676	 -0.024638	 -0.060565	  0.028930	  0.075271	 -0.032666	 -0.033969	  0.027292	 -0.067740	 -0.041258	 -0.016457	 -0.059343
  0.132470	 -0.056091	 -0.020270	 -0.038572	  0.017717	  0.092441	 -0.034546	 -0.040966	  0.046820	 -0.048490	 -0.057609	 -0.013269	 -0.098510
  0.122657	 -0.043530	 -0.035394	 -0.046205	  0.045796	  0.110700	 -0.032753	 -0.021625	  0.072103	 -0.015470	 -0.019228	  0.016711	 -0.012571
  0.105715	 -0.060322	 -0.026943	 -0.082764	  0.054732	  0.105116	 -0.037065	 -0.084812	  0.090750	 -0.040299	 -0.056926	 -0.054943	 -0.082723
  0.071711	 -0.083238	 -0.024252	 -0.084635	  0.047599	  0.078716	 -0.025875	 -0.085161	  0.097904	  0.015159	  0.001398	  0.021462	  0.030484
  0.059611	 -0.092896	 -0.039318	 -0.045902	  0.023736	  0.099718	 -0.017474	 -0.067171	  0.045259	  0.006570	  0.001508	 -0.017511	 -0.096314
  0.065097	 -0.089291	 -0.022167	 -0.023162	  0.003294	  0.127564	  0.005244	 -0.064410	  0.035317	  0.035257	  0.047862	  0.047180	 -0.014046
  0.080259	 -0.052298	 -0.013920	 -0.022782	  0.011409	  0.100809	  0.016073	 -0.074110	  0.031905	  0.003536	 -0.023505	 -0.005077	 -0.050051
  0.078663	 -0.013931	 -0.003946	 -0.049784	  0.039831	  0.095393	  0.011542	 -0.066472	  0.025263	  0.008810	 -0.032277	  0.045253	  0.033862
  0.055378	 -0.010266	  0.003109	 -0.067792	  0.013555	  0.085951	 -0.021264	 -0.091111	  0.033271	  0.048212	 -0.014917	  0.013774	 -0.038063
  0.037865	  0.000576	  0.015585	 -0.060054	  0.010154	  0.100401	 -0.006009	 -0.071210	  0.042678	  0.019107	  0.008653	 -0.005875	 -0.045977
  0.013711	  0.009963	 -0.003996	 -0.067741	  0.000943	  0.085009	  0.018432	 -0.058714	  0.066705	  0.006448	  0.028863	  0.001932	 -0.018021
  0.015032	 -0.008467	 -0.058621	 -0.089204	  0.017410	  0.033056	 -0.024253	 -0.069369	  0.067506	 -0.033989	 -0.012624	 -0.013977	 -0.042845
  0.006274	 -0.007087	 -0.036701	 -0.079203	  0.042025	  0.048922	 -0.023266	 -0.069305	  0.066737	 -0.025055	  0.051331	  0.034156	  0.036184
 -0.051744	 -0.039332	  0.005011	 -0.044618	  0.056064	  0.071300	 -0.029086	 -0.043640	  0.050153	 -0.032205	  0.029892	 -0.018925	 -0.041852
 -0.092814	 -0.047612	 -0.025323	 -0.051999	  0.055854	  0.041684	 -0.023019	 -0.032119	  0.056276	 -0.032491	  0.022212	  0.041483	  0.016328
 -0.099309	 -0.034321	 -0.061860	 -0.043391	  0.042646	  0.034081	 -0.001486	 -0.004026	  0.041899	 -0.065310	  0.007318	 -0.030441	 -0.089453
 -0.088278	 -0.016013	 -0.055080	 -0.061368	  0.042053	  0.045578	  0.002741	 -0.013795	  0.019352	 -0.059987	  0.028226	  0.034990	 -0.008287
 -0.053333	  0.000217	 -0.043618	 -0.089238	  0.049662	  0.030009	 -0.021896	 -0.027711	 -0.039466	 -0.065122	 -0.013352	  0.011814	 -0.122692
 -0.020908	  0.009323	 -0.025705	 -0.120669	  0.021698	  0.018440	 -0.015247	 -0.025546	 -0.038600	 -0.052094	  0.011448	  0.054385	 -0.055532
  0.003294	  0.005538	 -0.011903	 -0.149812	  0.040926	  0.017367	 -0.002427	 -0.063292	 -0.031037	 -0.042926	  0.014428	  0.035156	 -0.064250
 -0.062811	 -0.007625	  0.008760	 -0.150172	  0.017911	 -0.000547	 -0.022846	 -0.046750	 -0.033705	 -0.022755	  0.031116	  0.030328	 -0.042999
 -0.109352	  0.017923	  0.018085	 -0.143231	  0.005486	  0.001129	 -0.019866	 -0.037501	  0.001392	  0.009123	  0.015297	  0.001668	  0.031888
 -0.097527	  0.025311	 -0.003669	 -0.143074	  0.023508	  0.017126	 -0.024954	 -0.049738	  0.026277	 -0.009667	 -0.029053	 -0.090425	 -0.000036
 -0.099848	  0.066191	 -0.028949	 -0.132377	  0.026082	  0.016927	 -0.036362	 -0.037369	  0.026550	  0.010983	  0.007670	 -0.031228	  0.089838
 -0.080344	  0.076820	 -0.022311	 -0.155059	  0.054459	  0.025026	 -0.013332	 -0.026882	  0.018102	 -0.046254	  0.007438	 -0.073890	 -0.020662
 -0.066974	  0.054556	 -0.017405	 -0.153331	  0.060256	  0.031672	 -0.013138	 -0.032223	  0.003881	 -0.060891	  0.057011	  0.010119	  0.070935
 -0.020853	  0.047274	 -0.006652	 -0.153053	  0.054869	  0.036480	 -0.020261	 -0.042697	  0.000367	 -0.065399	  0.067334	 -0.030425	 -0.059042
 -0.042529	  0.022642	  0.002128	 -0.152308	  0.070544	  0.046662	 -0.016951	 -0.017800	 -0.008039	 -0.025798	  0.082902	  0.019282	  0.012833
 -0.026394	  0.030655	  0.003959	 -0.142125	  0.052371	  0.041692	 -0.017172	 -0.012754	 -0.002294	 -0.024439	  0.071413	 -0.028835	 -0.049289
 -0.018390	  0.069729	 -0.011543	 -0.120740	  0.046791	  0.030279	 -0.014052	 -0.030267	 -0.005634	 -0.016791	  0.066343	 -0.018206	  0.005773
 -0.008659	  0.083347	 -0.038757	 -0.111325	  0.035207	  0.047534	 -0.045100	  0.000061	 -0.018283	 -0.021095	  0.052506	 -0.010366	 -0.010861
 -0.002281	  0.057959	  0.018188	 -0.129271	  0.003097	  0.028665	 -0.083468	 -0.007768	 -0.024315	 -0.026723	  0.068813	 -0.032338	  0.021267
 -0.016571	  0.058562	  0.010794	 -0.112030	  0.020151	  0.005465	 -0.065403	  0.007422	 -0.037700	 -0.011076	  0.076297	 -0.000630	  0.123363
  0.015481	  0.082829	  0.004922	 -0.125772	  0.036073	  0.017003	 -0.048274	 -0.004784	 -0.045404	 -0.036160	  0.033358	 -0.050826	  0.065425
  0.000639	  0.059051	 -0.017698	 -0.160975	  0.052574	  0.043389	 -0.053821	 -0.023668	 -0.008497	 -0.033962	  0.053207	 -0.005175	  0.165636
 -0.018749	  0.052366	 -0.055428	 -0.151751	  0.052106	  0.042256	 -0.042802	 -0.023674	 -0.025741	 -0.032900	  0.024245	 -0.053026	  0.035658
 -0.020693	  0.039266	 -0.070304	 -0.150860	  0.060966	  0.058899	 -0.044626	 -0.009764	 -0.040187	  0.032881	  0.077281	 -0.008487	  0.129780
 -0.011446	  0.032977	 -0.054601	 -0.119790	  0.023507	  0.059143	 -0.048114	  0.012300	 -0.039094	  0.000809	  0.050844	 -0.059729	  0.058229
 -0.006362	  0.044853	 -0.006666	 -0.074484	  0.023730	  0.046168	 -0.040156	  0.036312	  0.015748	  0.037246	  0.042069	 -0.010245	  0.083148
  0.016078	  0.046992	  0.030524	 -0.070776	  0.028922	  0.037628	 -0.050501	  0.030906	  0.046645	  0.053307	  0.021963	 -0.006590	  0.046479
  0.023887	  0.057833	  0.033427	 -0.099440	  0.044858	  0.055708	 -0.069358	  0.056369	  0.047081	  0.059235	  0.017260	 -0.028729	  0.003648
  0.000846	  0.073667	  0.023790	 -0.113029	  0.037540	  0.063995	 -0.107192	  0.030381	  0.036085	  0.084966	  0.054614	 -0.010714	  0.040237
  0.026765	  0.040984	  0.077423	 -0.138136	  0.021151	  0.040464	 -0.077535	 -0.011054	  0.003317	  0.010249	  0.031476	 -0.043090	 -0.018587
  0.037765	  0.022912	  0.060081	 -0.128677	 -0.005514	  0.081139	 -0.048642	 -0.001309	  0.012965	  0.008915	  0.045118	 -0.033891	  0.017087
  0.001885	  0.026432	  0.049811	 -0.097522	 -0.022843	  0.080058	 -0.046937	  0.014665	 -0.024840	 -0.004215	  0.006284	 -0.050103	 -0.030248
  0.007391	  0.030453	  0.043720	 -0.094362	 -0.032099	  0.061408	 -0.043749	  0.032095	 -0.035455	 -0.004593	 -0.007572	  0.013802	  0.002050
 -0.002214	  0.054686	  0.036109	 -0.090065	 -0.024704	  0.092562	 -0.031227	  0.008232	 -0.027683	 -0.007603	  0.011541	 -0.000178	 -0.042736
 -0.031039	  0.015671	  0.040696	 -0.097570	 -0.003658	  0.100739	 -0.057048	 -0.013289	 -0.049425	  0.019453	  0.024389	  0.017801	 -0.013944
 -0.022257	  0.003389	  0.028779	 -0.065263	 -0.012578	  0.091168	 -0.043090	 -0.018391	 -0.040670	  0.037492	  0.011064	  0.002872	 -0.014574
  0.026658	  0.007754	  0.030948	 -0.069829	  0.011915	  0.108546	 -0.023138	 -0.014215	 -0.034639	  0.064575	  0.045394	 -0.051116	 -0.025317
  0.046894	  0.001569	  0.033379	 -0.063064	  0.053476	  0.073764	 -0.030597	 -0.009709	  0.002779	  0.053592	  0.058074	 -0.074716	  0.058606
  0.048873	 -0.004646	  0.008045	 -0.053784	  0.060318	  0.056653	 -0.003589	 -0.002781	  0.011295	  0.051619	  0.057607	 -0.105235	  0.034622
  0.028089	 -0.008458	  0.002977	 -0.063744	  0.045476	  0.064514	  0.028963	 -0.054463	 -0.021822	  0.075950	  0.049378	 -0.122725	  0.059911
  0.037354	 -0.007522	  0.002708	 -0.092971	  0.011748	  0.047805	  0.026527	 -0.051543	 -0.031504	  0.066465	  0.035527	 -0.116420	  0.010557
  0.051511	  0.011798	  0.004917	 -0.065000	  0.030446	  0.012445	 -0.015693	 -0.038332	 -0.019308	  0.039173	  0.061560	 -0.109895	 -0.008105
  0.046797	  0.009919	  0.025162	 -0.077337	  0.020090	 -0.004501	  0.008053	 -0.048265	 -0.038400	  0.023453	  0.045057	 -0.077403	 -0.019329
  0.029602	  0.006181	  0.033249	 -0.103624	 -0.002724	 -0.020223	 -0.005004	 -0.035496	 -0.034404	  0.033633	  0.042362	 -0.082933	 -0.001285
 -0.006965	 -0.015317	  0.038824	 -0.081685	  0.000093	 -0.022759	  0.011716	 -0.034461	 -0.056633	  0.040480	  0.021968	 -0.065703	  0.021188
  0.008757	 -0.010549	  0.036007	 -0.080194	  0.002206	  0.012955	  0.021930	 -0.046241	 -0.032702	  0.028226	  0.028547	 -0.034590	  0.045702
  0.057865	  0.026382	  0.075233	 -0.018567	  0.006952	  0.019619	 -0.007340	 -0.067733	 -0.014254	  0.020580	  0.040049	 -0.039849	  0.053331
  0.074696	  0.063337	  0.096431	 -0.000289	  0.011977	  0.022521	 -0.052560	 -0.046120	 -0.004037	  0.019169	  0.035767	 -0.028326	  0.045771
  0.063213	  0.037364	  0.098416	 -0.007683	 -0.034909	  0.025244	 -0.067895	  0.011540	 -0.005168	  0.015116	  0.039157	 -0.065743	  0.036467
  0.077399	 -0.000568	  0.093897	 -0.010120	 -0.051713	  0.024471	 -0.005380	 -0.000338	  0.027150	  0.034632	  0.025284	 -0.073240	  0.028350
  0.109201	 -0.029305	  0.045065	 -0.012321	 -0.034585	 -0.001461	  0.013249	 -0.009799	  0.003219	  0.028632	  0.017264	 -0.052618	  0.002203
  0.083947	 -0.019058	  0.037292	 -0.012254	 -0.001188	  0.019019	 -0.032865	 -0.008003	 -0.009373	  0.022656	  0.022068	 -0.054216	 -0.041896
  0.063640	 -0.014905	  0.052313	 -0.039377	  0.024056	  0.006646	 -0.026737	 -0.002456	 -0.009233	  0.022474	  0.025616	 -0.053420	 -0.037114
  0.084467	  0.002793	  0.065100	 -0.032613	  0.034067	 -0.001225	  0.002146	 -0.024300	 -0.006195	  0.050673	  0.068090	 -0.068925	 -0.024840
  0.072586	 -0.001786	  0.048833	 -0.078862	  0.041593	 -0.028710	  0.026849	 -0.039485	 -0.013328	  0.031727	  0.080979	 -0.036305	 -0.037011
  0.034528	 -0.033262	  0.007674	 -0.113706	  0.038581	 -0.041052	  0.035450	 -0.032367	 -0.024879	  0.036021	  0.052556	 -0.037180	 -0.031174
  0.083358	 -0.043271	 -0.029185	 -0.088798	  0.023685	 -0.046373	  0.041727	 -0.036280	 -0.008969	  0.042673	  0.001357	 -0.046170	  0.003005
  0.070550	 -0.010191	 -0.004325	 -0.086875	  0.002735	 -0.082136	  0.025082	 -0.044045	 -0.010330	  0.048362	  0.002986	 -0.053295	 -0.002087
  0.064576	 -0.000033	  0.001724	 -0.081871	  0.006016	 -0.095256	 -0.021062	 -0.049353	 -0.031155	  0.023131	  0.018928	 -0.073388	 -0.002398
  0.061355	  0.005723	 -0.017650	 -0.066238	 -0.006348	 -0.096018	  0.001983	 -0.044066	 -0.093359	  0.012883	  0.024237	 -0.033049	 -0.007221
  0.070273	 -0.014056	 -0.001215	 -0.092687	 -0.039234	 -0.073912	  0.014446	 -0.062552	 -0.095931	  0.033462	  0.032155	 -0.022100	  0.013778
  0.094672	 -0.035126	  0.039538	 -0.114179	 -0.078049	 -0.045901	  0.026572	 -0.066763	 -0.074814	  0.061977	  0.007959	 -0.045347	  0.019263
  0.096558	 -0.051720	  0.066026	 -0.108281	 -0.061590	 -0.022585	  0.049067	 -0.063437	 -0.061581	  0.073451	  0.004150	 -0.059242	 -0.010110
  0.111736	 -0.081751	  0.063856	 -0.106951	 -0.030671	 -0.022958	  0.052887	 -0.062759	 -0.054570	  0.066660	  0.024034	 -0.046721	  0.004811
  0.092029	 -0.065718	  0.052533	 -0.108880	 -0.032199	 -0.044770	  0.037447	 -0.056323	 -0.029043	  0.047833	 -0.007449	 -0.057242	 -0.009087
  0.088600	 -0.035191	  0.035951	 -0.087745	 -0.019256	 -0.012573	  0.033748	 -0.031820	 -0.034408	  0.035975	 -0.059458	 -0.087175	 -0.023293
  0.087888	 -0.008448	  0.025966	 -0.082431	 -0.028639	 -0.013299	  0.065046	 -0.027501	 -0.034846	  0.023882	 -0.082440	 -0.081288	 -0.017487
  0.085516	 -0.040724	  0.007321	 -0.084328	 -0.041595	 -0.034171	  0.039159	 -0.015740	 -0.026958	  0.005945	 -0.065822	 -0.038335	 -0.055583
  0.103187	 -0.011292	  0.029539	 -0.072629	 -0.061715	 -0.044622	  0.027332	 -0.021790	 -0.031223	 -0.004308	 -0.044742	 -0.054950	 -0.026298
  0.120920	 -0.025571	  0.053859	 -0.062502	 -0.059103	 -0.028673	  0.049272	 -0.049137	 -0.022065	 -0.033406	 -0.046768	 -0.036434	  0.028248
  0.081312	 -0.033848	  0.071560	 -0.069351	 -0.058628	 -0.028981	  0.046855	 -0.025552	  0.009791	 -0.042799	 -0.029803	 -0.061371	  0.037538
  0.064547	 -0.043202	  0.067798	 -0.081697	 -0.067303	 -0.022699	  0.045993	 -0.007912	  0.024801	 -0.019155	 -0.004679	 -0.093378	  0.046614
  0.053610	 -0.013624	  0.070377	 -0.052804	 -0.062010	 -0.015706	  0.059097	 -0.047307	  0.014406	 -0.023864	 -0.009178	 -0.063905	  0.003416
  0.060585	 -0.005054	  0.091676	 -0.043447	 -0.096174	 -0.004046	  0.071456	 -0.029442	  0.029790	 -0.037314	 -0.012249	 -0.051225	 -0.026874
  0.056346	 -0.011031	  0.077797	 -0.046941	 -0.088484	 -0.020927	  0.091293	 -0.016546	  0.049547	 -0.050695	 -0.020095	 -0.034746	 -0.061293
  0.020502	 -0.014642	  0.061938	 -0.068012	 -0.072825	 -0.032736	  0.096473	 -0.027724	  0.045374	 -0.012172	 -0.012906	 -0.041404	 -0.070001
 -0.010040	 -0.041897	  0.044862	 -0.085136	 -0.043701	 -0.044074	  0.072618	 -0.031110	  0.034163	 -0.004324	  0.017504	 -0.057815	 -0.085921
 -0.034356	 -0.082761	  0.024624	 -0.063228	 -0.044568	 -0.058419	  0.065002	 -0.031587	  0.020118	  0.030007	  0.013243	 -0.069280	 -0.092575
 -0.041388	 -0.087847	 -0.014056	 -0.058726	 -0.058752	 -0.038556	  0.075011	 -0.023082	 -0.002168	  0.085543	  0.021709	 -0.106109	 -0.085950
 -0.043974	 -0.031877	  0.000035	 -0.074553	 -0.025205	 -0.004586	  0.102267	 -0.030178	  0.003900	  0.055778	  0.026652	 -0.113691	 -0.101076
 -0.043908	 -0.043171	 -0.020351	 -0.054905	 -0.006251	  0.012484	  0.106492	 -0.017215	  0.003650	  0.057076	  0.047382	 -0.090550	 -0.070943
 -0.012671	 -0.044396	 -0.039442	 -0.035243	 -0.021368	 -0.017202	  0.084567	 -0.001319	  0.045454	  0.043404	  0.014872	 -0.090490	 -0.032861
 -0.014369	 -0.054217	 -0.021521	 -0.028628	 -0.040914	 -0.025037	  0.065051	 -0.009647	  0.064552	  0.031123	  0.001871	 -0.089969	 -0.044341
  0.019453	 -0.058996	 -0.006671	 -0.032081	 -0.026626	 -0.047730	  0.078197	 -0.027481	  0.054164	  0.043991	 -0.014474	 -0.074043	 -0.057805
  0.060765	 -0.066421	 -0.012897	 -0.031322	 -0.034860	 -0.064395	  0.056307	 -0.022765	  0.052170	  0.031200	  0.005199	 -0.055967	 -0.038603
  0.088721	 -0.056185	 -0.008958	 -0.044327	 -0.050424	 -0.058208	  0.046853	 -0.021826	  0.038037	  0.035628	  0.001140	 -0.078217	 -0.042730
  0.073793	 -0.051288	  0.013406	 -0.049047	 -0.054769	 -0.074280	  0.033440	 -0.027054	  0.033258	  0.041084	  0.014580	 -0.086883	 -0.038996
  0.048078	 -0.046831	  0.064417	 -0.058838	 -0.032412	 -0.070403	  0.075029	 -0.054506	  0.032643	  0.019136	  0.048458	 -0.073769	 -0.027091
  0.053901	 -0.064697	  0.089520	 -0.120727	 -0.009631	 -0.050980	  0.099593	 -0.058111	  0.031718	  0.018664	  0.050885	 -0.075870	 -0.041966
  0.086059	 -0.055116	  0.089316	 -0.110592	 -0.031166	 -0.007049	  0.103462	 -0.069354	  0.026751	  0.038949	  0.055899	 -0.060298	 -0.075385
  0.092605	 -0.080777	  0.041204	 -0.135752	 -0.016831	  0.004793	  0.107628	 -0.022157	  0.039414	  0.069492	  0.041875	 -0.084597	 -0.082284
  0.067527	 -0.102301	  0.012751	 -0.142299	 -0.010034	 -0.029193	  0.118223	  0.001569	  0.056914	  0.072781	  0.020334	 -0.074728	 -0.054145
  0.071290	 -0.100280	  0.005773	 -0.101474	 -0.041717	 -0.053511	  0.100778	 -0.022151	  0.083742	  0.052701	  0.001696	 -0.030170	 -0.026565
  0.092593	 -0.074497	  0.004492	 -0.093113	 -0.074279	 -0.040589	  0.084116	 -0.053153	  0.045629	 -0.002568	 -0.006960	 -0.057213	 -0.004229
  0.094510	 -0.066768	  0.005018	 -0.103520	 -0.057075	 -0.051980	  0.042652	 -0.036417	  0.038904	  0.003861	 -0.000672	 -0.064338	 -0.011075
  0.078360	 -0.074292	 -0.015226	 -0.096966	 -0.047004	 -0.031523	  0.020895	 -0.032253	  0.026536	  0.034537	 -0.009026	 -0.066174	 -0.051767
  0.093268	 -0.043327	 -0.037217	 -0.106243	 -0.019205	 -0.054632	  0.024192	 -0.017999	  0.032773	  0.045711	  0.001384	 -0.067862	 -0.053206
  0.113666	 -0.035008	 -0.042805	 -0.110808	 -0.003894	 -0.063072	  0.051102	  0.014368	  0.039091	  0.049829	  0.009621	 -0.076165	 -0.037470
  0.132262	 -0.095227	 -0.037931	 -0.114894	 -0.000471	 -0.064573	  0.048739	 -0.007177	  0.018583	  0.064811	  0.032556	 -0.073876	 -0.064384
  0.155699	 -0.075551	 -0.058176	 -0.104183	  0.007309	 -0.084510	  0.043706	 -0.005529	  0.047677	  0.024374	  0.064552	 -0.076336	 -0.053058
  0.138556	 -0.051646	 -0.069298	 -0.136798	  0.002915	 -0.062574	  0.043109	  0.002408	  0.046069	  0.006920	  0.062637	 -0.112004	 -0.029816
  0.120700	 -0.033838	 -0.061641	 -0.113489	  0.028821	 -0.050679	  0.022131	 -0.018295	  0.058732	  0.001271	  0.062214	 -0.117472	  0.000705
  0.057168	 -0.022996	 -0.040470	 -0.124936	  0.043656	 -0.053278	  0.018129	 -0.019828	  0.070647	  0.014475	  0.068728	 -0.122508	  0.010276
  0.029808	 -0.033633	 -0.049190	 -0.121340	  0.049679	 -0.055527	  0.007393	  0.006697	  0.060720	  0.016879	  0.051015	 -0.135585	 -0.000705
  0.030925	 -0.023124	 -0.029535	 -0.108749	  0.062240	 -0.029432	  0.015764	  0.038617	  0.100840	  0.081418	  0.004002	 -0.131635	 -0.001818
  0.053107	 -0.009268	 -0.020693	 -0.146499	  0.046834	 -0.009283	  0.030076	  0.015595	  0.099444	  0.101964	 -0.034713	 -0.106199	  0.015960
  0.062997	 -0.023973	 -0.010130	 -0.111474	  0.025754	 -0.017714	 -0.000573	  0.022759	  0.063879	  0.077201	 -0.040129	 -0.118947	  0.019239
  0.073481	 -0.022333	  0.002382	 -0.090209	  0.025615	 -0.002097	 -0.038168	  0.056387	  0.051587	  0.073820	 -0.030217	 -0.116345	  0.016785
  0.060740	 -0.037439	  0.010844	 -0.121801	  0.046220	  0.046712	 -0.019332	  0.072984	  0.051670	  0.052812	 -0.000163	 -0.115874	  0.031398
  0.065555	 -0.027526	  0.020676	 -0.119409	  0.061260	  0.029896	  0.001621	  0.101616	  0.099835	  0.040868	  0.006398	 -0.087960	  0.024362
  0.088779	 -0.027954	  0.032873	 -0.114039	  0.053504	  0.040375	  0.010561	  0.074863	  0.142182	  0.047718	  0.013318	 -0.081606	  0.004093
  0.113377	 -0.011902	 -0.018752	 -0.122747	  0.028756	  0.048456	  0.008080	  0.053015	  0.157744	  0.062254	 -0.026057	 -0.071023	 -0.001438
  0.113876	 -0.031508	 -0.064747	 -0.124151	  0.046964	  0.015533	  0.000636	  0.049281	  0.136583	  0.071413	 -0.032897	 -0.063895	  0.007357
  0.114742	 -0.049271	 -0.040900	 -0.128773	  0.059237	 -0.034587	 -0.014401	  0.058316	  0.122526	  0.059983	  0.024901	 -0.053258	  0.027313
  0.113716	 -0.033020	 -0.028200	 -0.119858	  0.053079	 -0.022778	 -0.019438	  0.006258	  0.112516	  0.038842	  0.041475	 -0.054659	  0.030007
  0.103181	 -0.026781	 -0.049733	 -0.097144	  0.055747	  0.015980	 -0.011415	 -0.023676	  0.088393	  0.033405	  0.052650	 -0.053635	  0.023958
  0.085203	 -0.040392	 -0.055451	 -0.064258	  0.102758	  0.032796	 -0.008469	 -0.009709	  0.092447	  0.035249	  0.032551	 -0.039185	  0.006702
  0.125927	 -0.069050	 -0.051644	 -0.067720	  0.100925	  0.044097	  0.010134	 -0.008637	  0.135268	  0.043803	  0.027908	 -0.062577	 -0.000008
  0.166032	 -0.033303	 -0.047853	 -0.068728	  0.069372	  0.033971	  0.015276	 -0.011349	  0.161112	  0.043803	  0.045022	 -0.056427	 -0.002740
  0.141666	 -0.001053	 -0.034514	 -0.085864	  0.080606	  0.051322	  0.022258	  0.007622	  0.131751	  0.004162	  0.014445	 -0.091300	 -0.005334
