# Supplementary material for: A fluorescent photoimmunoconjugate for imaging of cholesteatoma
Source: Sci Rep. 2022 Nov 19;12:19905. doi: 10.1038/s41598-022-22072-9 (PMC9675863; doi:10.1038/s41598-022-22072-9)
Supplement: Supplementary file 2 — Supplementary Information 2. [file 41598_2022_22072_MOESM2_ESM.zip › Data/ABR-58-4]

:RUN-4	LEVEL SWEEP	TEMP:NaN	6/11/2018	1:02 PM	NaNHR:
:SW EAR: R	SW FREQ: 16.00	# AVERAGES: 512	REP RATE (/sec): 40	DRIVER: RS Tweeter	SAMPLE (�sec): 40	
:NOTES-
:CHAMBER-CH4B-PXI
:CFTS Version: V2.7.2 (R850)
:LEVELS:20;25;30;35;40;45;50;55;60;65;70;75;80;
:DATA
 -0.005994	 -0.019945	 -0.002835	 -0.066763	 -0.017284	 -0.013568	  0.030751	  0.064991	 -0.029726	 -0.092450	 -0.086085	 -0.054672	 -0.142895
 -0.044708	 -0.012768	 -0.007045	 -0.052287	 -0.019702	 -0.038198	 -0.006923	  0.033469	 -0.007818	 -0.073587	 -0.066182	 -0.064206	 -0.133292
 -0.040769	  0.009238	 -0.010068	 -0.031934	 -0.032097	 -0.046580	  0.006335	  0.044675	 -0.021768	 -0.070730	 -0.080150	 -0.076273	 -0.139718
  0.014303	  0.009630	  0.010929	 -0.028687	 -0.031864	 -0.029018	  0.023841	  0.049113	 -0.010861	 -0.029406	 -0.087213	 -0.072956	 -0.124985
  0.028102	 -0.010681	 -0.015207	 -0.022090	 -0.009240	  0.006757	  0.006244	  0.047008	 -0.026396	 -0.003287	 -0.070882	 -0.076980	 -0.112440
  0.046492	  0.006310	 -0.008218	 -0.008770	  0.013263	  0.026583	 -0.013185	  0.008380	 -0.024224	 -0.038928	 -0.064549	 -0.058502	 -0.137844
  0.049832	  0.015737	 -0.003749	 -0.038589	  0.001720	  0.005904	 -0.006816	  0.000042	 -0.040494	 -0.082546	 -0.049079	 -0.041039	 -0.098081
  0.029512	  0.012206	  0.005961	 -0.046472	 -0.019296	 -0.002129	 -0.008737	 -0.005245	 -0.021408	 -0.070336	 -0.050776	 -0.050113	 -0.078771
  0.015159	 -0.004731	  0.022071	 -0.038564	 -0.034140	  0.015240	 -0.009600	 -0.011306	 -0.026852	 -0.036301	 -0.026009	 -0.044229	 -0.099293
  0.028692	 -0.043883	  0.020283	  0.018108	 -0.028209	  0.014611	 -0.007962	  0.017775	 -0.038136	 -0.050106	 -0.011604	 -0.070783	 -0.081015
  0.029591	 -0.007903	  0.004329	  0.064021	 -0.017698	  0.000954	 -0.025422	 -0.013950	 -0.034159	 -0.018780	 -0.026847	 -0.095872	 -0.060827
  0.039887	 -0.022140	  0.015632	  0.050159	  0.024241	  0.017854	  0.001855	 -0.040963	  0.003617	 -0.004436	  0.011931	 -0.083015	 -0.047650
  0.040323	 -0.015044	  0.034487	  0.043086	  0.042447	  0.024567	  0.002349	 -0.048272	 -0.020445	 -0.009007	  0.012891	 -0.081886	 -0.079841
  0.009186	  0.025199	  0.042752	  0.070691	  0.021508	  0.020853	  0.015429	 -0.047195	 -0.028734	  0.009276	  0.028280	 -0.061400	 -0.056488
 -0.013489	  0.014101	  0.030600	  0.065939	  0.001987	  0.006306	  0.021190	 -0.030606	  0.016090	  0.038219	  0.040383	 -0.049055	 -0.007689
 -0.025613	  0.000662	 -0.003633	  0.017628	  0.046987	 -0.000248	  0.008828	 -0.024058	  0.024945	  0.065499	  0.031393	  0.031318	  0.092933
 -0.044365	  0.000765	 -0.015965	 -0.019056	  0.036530	  0.007514	 -0.007139	 -0.021509	  0.038126	  0.066992	  0.035542	  0.106109	  0.226155
 -0.043945	  0.017701	 -0.031797	 -0.000409	  0.028502	 -0.009363	 -0.007826	 -0.003542	  0.060624	  0.096251	  0.104325	  0.206496	  0.310794
 -0.063976	  0.022846	 -0.032625	  0.011570	  0.023621	 -0.007255	  0.004358	 -0.007715	  0.088389	  0.121961	  0.162607	  0.288326	  0.357221
 -0.048219	  0.002700	 -0.055902	  0.012422	 -0.031275	 -0.000783	 -0.027571	 -0.011090	  0.099230	  0.181701	  0.192025	  0.348730	  0.413726
 -0.042745	  0.007411	 -0.053555	  0.037112	 -0.048302	  0.011411	 -0.005463	  0.017444	  0.119704	  0.239749	  0.251697	  0.366962	  0.427986
 -0.045398	  0.036730	 -0.046929	  0.050974	 -0.065384	  0.028257	  0.015683	  0.066443	  0.131771	  0.246059	  0.292504	  0.353060	  0.444831
 -0.014944	  0.042407	 -0.034783	 -0.003289	 -0.063116	  0.063546	  0.044155	  0.091941	  0.151999	  0.253655	  0.303419	  0.356774	  0.446609
 -0.001651	  0.029330	 -0.050865	 -0.028342	 -0.038207	  0.072368	  0.063845	  0.115685	  0.154735	  0.272252	  0.320341	  0.355458	  0.477383
 -0.004516	  0.029070	 -0.071385	 -0.027038	 -0.014322	  0.075664	  0.051623	  0.166851	  0.152334	  0.272979	  0.356080	  0.317133	  0.460829
  0.010857	  0.021118	 -0.066399	 -0.014447	 -0.009272	  0.066629	  0.043652	  0.184982	  0.143915	  0.260801	  0.380963	  0.300996	  0.459053
  0.020600	  0.032946	 -0.087249	 -0.029918	  0.000413	  0.047766	  0.037028	  0.174107	  0.149318	  0.279950	  0.400513	  0.340154	  0.460463
  0.020750	  0.033351	 -0.102057	 -0.024141	 -0.004644	  0.056551	  0.043564	  0.188231	  0.168305	  0.318748	  0.464593	  0.380664	  0.459075
  0.008245	  0.039670	 -0.080664	 -0.027476	  0.001700	  0.052373	  0.036413	  0.204053	  0.169716	  0.339266	  0.474659	  0.397709	  0.464943
  0.036254	  0.071335	 -0.091423	 -0.026972	  0.009985	  0.040900	  0.056551	  0.202021	  0.177582	  0.360895	  0.493914	  0.407833	  0.426346
  0.035729	  0.060136	 -0.089587	 -0.000103	  0.005604	  0.058449	  0.071110	  0.206910	  0.198604	  0.363791	  0.517090	  0.408020	  0.423183
  0.004771	  0.062795	 -0.084090	 -0.015967	  0.005924	  0.057188	  0.110800	  0.185036	  0.203160	  0.369236	  0.473987	  0.383795	  0.397969
  0.000070	  0.015987	 -0.068533	 -0.021109	  0.053578	  0.090372	  0.101362	  0.186148	  0.189708	  0.361291	  0.452352	  0.316163	  0.314529
 -0.007940	 -0.035769	 -0.060436	 -0.013280	  0.086797	  0.123153	  0.084577	  0.187681	  0.171269	  0.345082	  0.374396	  0.214140	  0.232299
 -0.008738	 -0.015426	 -0.053595	 -0.029201	  0.096441	  0.100659	  0.074902	  0.154731	  0.154184	  0.273327	  0.289766	  0.141366	  0.192058
 -0.051606	 -0.033039	 -0.051579	 -0.035176	  0.086557	  0.109118	  0.048942	  0.122893	  0.110910	  0.240543	  0.212462	  0.088354	  0.118042
 -0.071169	 -0.047684	 -0.034941	 -0.036771	  0.066836	  0.058363	 -0.012105	  0.072499	  0.060177	  0.203183	  0.104530	  0.024474	  0.069024
 -0.060401	 -0.039048	 -0.034919	 -0.034466	  0.036109	  0.007622	 -0.048799	 -0.002788	 -0.020043	  0.129794	  0.089701	 -0.025704	 -0.006062
 -0.053929	 -0.054843	 -0.034528	 -0.006164	  0.022435	 -0.017752	 -0.066774	 -0.039252	 -0.070578	  0.082632	  0.090725	 -0.068404	 -0.071217
 -0.018002	 -0.066207	 -0.033231	 -0.020782	  0.003519	 -0.044452	 -0.113572	 -0.066422	 -0.080907	  0.036644	  0.089511	 -0.093523	 -0.111754
 -0.000183	 -0.051847	 -0.045436	 -0.014393	 -0.022264	 -0.081223	 -0.161934	 -0.105842	 -0.076895	  0.034368	  0.065234	 -0.136304	 -0.114297
  0.012562	 -0.036821	 -0.054294	 -0.021152	 -0.059448	 -0.114167	 -0.179681	 -0.136163	 -0.094038	  0.042325	 -0.007416	 -0.161519	 -0.115477
  0.026469	 -0.018669	 -0.068896	 -0.063696	 -0.071140	 -0.161262	 -0.198088	 -0.139893	 -0.109777	  0.073923	  0.012086	 -0.156870	 -0.134194
  0.022842	 -0.017387	 -0.052250	 -0.116638	 -0.113644	 -0.180900	 -0.184764	 -0.159700	 -0.089682	  0.101021	  0.044748	 -0.072937	 -0.074899
  0.032315	  0.000769	 -0.098835	 -0.144606	 -0.145992	 -0.150614	 -0.176520	 -0.119598	 -0.060202	  0.136477	  0.065763	 -0.002769	  0.029547
  0.077768	 -0.000199	 -0.088695	 -0.141547	 -0.158606	 -0.151859	 -0.131937	 -0.081838	 -0.019791	  0.157153	  0.117022	  0.053718	  0.135057
  0.090922	 -0.066363	 -0.098585	 -0.166412	 -0.145035	 -0.136166	 -0.129018	 -0.056246	  0.034430	  0.206681	  0.181444	  0.126574	  0.190084
  0.087136	 -0.095144	 -0.098877	 -0.162575	 -0.170548	 -0.115134	 -0.089167	 -0.025051	  0.083429	  0.268523	  0.275395	  0.164522	  0.276003
  0.060333	 -0.128368	 -0.095277	 -0.170296	 -0.138653	 -0.066292	 -0.061397	  0.009992	  0.108711	  0.329631	  0.315435	  0.247572	  0.317663
  0.066169	 -0.158763	 -0.131614	 -0.169326	 -0.081574	 -0.035276	 -0.062068	  0.088495	  0.113598	  0.397323	  0.371242	  0.269473	  0.274639
  0.046011	 -0.165550	 -0.131027	 -0.142932	 -0.025286	 -0.010867	 -0.014164	  0.099178	  0.143543	  0.396881	  0.414316	  0.229736	  0.213180
  0.050265	 -0.153278	 -0.133532	 -0.151116	 -0.007280	  0.039846	 -0.020901	  0.116085	  0.169256	  0.396665	  0.361417	  0.187150	  0.157500
  0.047249	 -0.155879	 -0.119405	 -0.104412	  0.027370	  0.099217	 -0.000847	  0.101964	  0.162450	  0.376315	  0.292930	  0.129362	  0.121741
  0.029017	 -0.145637	 -0.104616	 -0.021308	  0.033842	  0.095144	  0.029407	  0.115850	  0.163055	  0.333085	  0.265962	  0.072516	  0.104223
  0.013039	 -0.136642	 -0.094395	  0.007818	  0.047090	  0.086443	  0.064069	  0.099094	  0.161194	  0.301457	  0.213358	 -0.045451	  0.017928
  0.003182	 -0.124031	 -0.073211	  0.015472	  0.060597	  0.071882	  0.112177	  0.121103	  0.162737	  0.251572	  0.181559	 -0.137972	 -0.068819
 -0.009948	 -0.121510	 -0.038923	  0.035060	  0.052822	  0.057895	  0.125251	  0.106792	  0.120739	  0.187848	  0.121876	 -0.184393	 -0.086413
  0.041006	 -0.117166	 -0.008326	  0.035380	  0.050168	  0.070134	  0.126971	  0.079442	  0.066230	  0.149772	  0.048221	 -0.194024	 -0.102458
  0.062931	 -0.128395	  0.000680	  0.034676	  0.016578	  0.083988	  0.088645	  0.083767	  0.059491	  0.070613	 -0.015729	 -0.239170	 -0.150734
  0.041082	 -0.140756	  0.014525	  0.022830	 -0.027065	  0.077686	  0.039916	  0.022075	  0.046879	  0.025753	 -0.026060	 -0.254959	 -0.154758
  0.012744	 -0.092346	  0.000315	  0.000007	 -0.033113	  0.068954	  0.006775	 -0.023646	  0.010769	  0.013490	 -0.061604	 -0.274202	 -0.180449
 -0.015871	 -0.068438	 -0.030249	 -0.026368	 -0.002760	  0.028130	 -0.042228	 -0.066643	 -0.025957	 -0.019385	 -0.075383	 -0.228792	 -0.183974
 -0.006880	 -0.070762	 -0.041220	 -0.046651	 -0.018847	  0.014981	 -0.052791	 -0.114453	 -0.076292	 -0.029794	 -0.036071	 -0.181755	 -0.128490
 -0.006043	 -0.081203	 -0.051079	 -0.063874	 -0.064521	 -0.021538	 -0.062663	 -0.119977	 -0.099625	 -0.067827	  0.028110	 -0.137640	 -0.078623
  0.011403	 -0.072100	 -0.035759	 -0.094594	 -0.090140	 -0.005343	 -0.085404	 -0.141785	 -0.103400	 -0.046192	  0.087665	 -0.098309	 -0.040936
  0.048397	 -0.091851	 -0.019825	 -0.095453	 -0.109840	 -0.006579	 -0.090810	 -0.134012	 -0.096058	  0.024151	  0.141915	 -0.077479	  0.030503
  0.045115	 -0.115415	 -0.055912	 -0.077810	 -0.102711	 -0.046670	 -0.115823	 -0.109345	 -0.025426	  0.100144	  0.157829	 -0.036179	  0.080171
  0.036592	 -0.117418	 -0.059295	 -0.125816	 -0.082687	 -0.081218	 -0.134706	 -0.064525	  0.014859	  0.132146	  0.183622	  0.016667	  0.084204
  0.028765	 -0.095846	 -0.047024	 -0.164859	 -0.072507	 -0.058956	 -0.135890	 -0.034437	  0.029898	  0.159055	  0.234692	  0.040540	  0.086907
  0.018385	 -0.087780	 -0.025199	 -0.161693	 -0.096638	 -0.024522	 -0.105075	  0.002722	  0.050907	  0.169914	  0.260773	  0.031914	  0.083369
  0.005842	 -0.077375	  0.004089	 -0.161808	 -0.138382	 -0.003103	 -0.051035	  0.059159	  0.083098	  0.167014	  0.254466	 -0.008794	  0.045608
 -0.003711	 -0.049222	 -0.000544	 -0.178132	 -0.108292	  0.013498	 -0.004258	  0.062354	  0.073165	  0.206820	  0.221709	 -0.077561	 -0.017960
 -0.008292	 -0.039590	 -0.005273	 -0.159092	 -0.097903	  0.003530	  0.023173	  0.052099	  0.053239	  0.201423	  0.217681	 -0.100320	 -0.038003
 -0.022974	 -0.030432	 -0.045641	 -0.183227	 -0.110929	  0.024621	  0.028333	  0.083968	  0.075583	  0.164592	  0.175213	 -0.122095	 -0.059333
 -0.044977	 -0.042284	 -0.047822	 -0.164460	 -0.060714	  0.051919	  0.069713	  0.125446	  0.065516	  0.128776	  0.147547	 -0.182648	 -0.071094
 -0.045907	 -0.051269	 -0.063430	 -0.161092	 -0.029959	  0.041709	  0.086256	  0.120279	  0.033303	  0.085614	  0.130895	 -0.179552	 -0.054385
 -0.042495	 -0.029759	 -0.099201	 -0.195802	 -0.043788	  0.047551	  0.102218	  0.104012	 -0.001605	  0.078317	  0.122417	 -0.206961	 -0.062166
 -0.047109	 -0.026579	 -0.107441	 -0.201620	 -0.027708	  0.042416	  0.096250	  0.100205	 -0.026735	  0.064298	  0.100039	 -0.235248	 -0.085237
 -0.026783	 -0.045370	 -0.104771	 -0.165117	 -0.034310	  0.059945	  0.060996	  0.063726	 -0.032571	  0.025898	  0.063103	 -0.251694	 -0.121029
 -0.020869	 -0.052989	 -0.078426	 -0.154332	 -0.041014	  0.037630	  0.055671	  0.026444	 -0.003282	  0.031747	  0.036394	 -0.232450	 -0.093533
  0.029596	 -0.040981	 -0.059347	 -0.133748	 -0.022180	  0.013775	  0.033786	  0.022529	  0.007112	  0.036210	  0.057361	 -0.183898	 -0.031708
  0.042325	 -0.023342	 -0.051132	 -0.128634	 -0.039314	  0.017846	  0.045606	  0.030250	  0.006832	  0.032380	  0.062436	 -0.190631	 -0.013618
  0.033696	 -0.010471	 -0.054751	 -0.134412	 -0.033682	 -0.016077	  0.052323	  0.038113	 -0.013314	  0.058557	  0.102634	 -0.153933	 -0.017743
  0.028035	 -0.021859	 -0.080105	 -0.139839	 -0.055269	 -0.043160	  0.046419	  0.043417	 -0.016507	  0.070846	  0.160979	 -0.111728	  0.034332
 -0.020840	 -0.023510	 -0.066884	 -0.135099	 -0.088639	 -0.066564	  0.012025	  0.071589	 -0.015453	  0.106541	  0.221898	 -0.107940	  0.060701
 -0.028279	 -0.047887	 -0.022747	 -0.103990	 -0.100147	 -0.051655	  0.014330	  0.070103	  0.018965	  0.143946	  0.233586	 -0.044779	  0.061197
 -0.008305	 -0.062790	 -0.045457	 -0.087567	 -0.101339	 -0.031764	  0.028415	  0.070386	  0.076158	  0.193520	  0.290060	 -0.001219	  0.121836
 -0.016125	 -0.066083	 -0.078670	 -0.124914	 -0.097621	 -0.030805	  0.064529	  0.099263	  0.087399	  0.226746	  0.352306	  0.073115	  0.202230
 -0.035720	 -0.057156	 -0.052175	 -0.144520	 -0.103082	  0.010446	  0.085827	  0.172863	  0.117483	  0.245721	  0.404996	  0.182027	  0.296677
 -0.052563	 -0.053827	 -0.051648	 -0.098743	 -0.074037	  0.042049	  0.121968	  0.268648	  0.138577	  0.305863	  0.432972	  0.205836	  0.377545
 -0.041876	 -0.044696	 -0.042328	 -0.106122	 -0.040685	  0.044207	  0.138037	  0.326448	  0.178367	  0.386609	  0.466247	  0.231668	  0.381758
 -0.008530	 -0.055628	 -0.034070	 -0.086027	  0.029104	  0.076339	  0.139255	  0.358147	  0.212880	  0.434313	  0.514758	  0.242052	  0.359265
  0.000992	 -0.044809	 -0.016981	 -0.072732	  0.083340	  0.109534	  0.189408	  0.385316	  0.218414	  0.460099	  0.518540	  0.232324	  0.381170
 -0.021142	 -0.039162	  0.013803	 -0.033386	  0.115705	  0.130937	  0.235249	  0.410106	  0.285378	  0.437476	  0.537489	  0.214982	  0.341780
 -0.034417	 -0.057871	 -0.007543	 -0.014850	  0.077404	  0.176621	  0.244781	  0.414997	  0.309656	  0.425118	  0.538024	  0.236805	  0.333846
 -0.063311	 -0.054853	 -0.011814	 -0.045892	  0.048812	  0.175543	  0.279048	  0.418348	  0.296784	  0.409813	  0.486623	  0.213318	  0.352514
 -0.081654	 -0.011042	 -0.009873	 -0.038449	  0.048753	  0.187606	  0.302537	  0.425462	  0.289968	  0.378120	  0.437971	  0.154339	  0.282047
 -0.067004	  0.008633	 -0.000728	 -0.006556	  0.089185	  0.219320	  0.309669	  0.443909	  0.289143	  0.313638	  0.414889	  0.079683	  0.219946
 -0.040306	  0.036940	  0.012249	  0.010752	  0.129708	  0.181584	  0.327896	  0.426217	  0.254631	  0.232167	  0.347383	  0.016086	  0.152490
 -0.042890	  0.059893	  0.034649	  0.005470	  0.149134	  0.163008	  0.288298	  0.404311	  0.221871	  0.183904	  0.274163	 -0.011793	  0.127015
 -0.040781	  0.046264	  0.035984	 -0.007483	  0.168039	  0.156595	  0.234606	  0.373504	  0.164621	  0.157380	  0.228298	 -0.059346	  0.106801
 -0.017242	  0.050875	  0.052637	 -0.010991	  0.130915	  0.166567	  0.164395	  0.339215	  0.111547	  0.122886	  0.219907	 -0.143859	  0.047968
 -0.021534	  0.071323	  0.057194	 -0.011247	  0.113799	  0.148067	  0.140589	  0.334508	  0.075438	  0.059298	  0.191232	 -0.224273	 -0.029631
 -0.026055	  0.107656	  0.061429	 -0.022764	  0.097596	  0.144153	  0.149470	  0.273244	  0.036859	  0.021819	  0.141215	 -0.271819	 -0.090432
 -0.060533	  0.123856	  0.064018	 -0.021965	  0.072250	  0.157340	  0.124504	  0.220031	 -0.020407	 -0.001751	  0.062592	 -0.315372	 -0.127452
 -0.057529	  0.117898	  0.072212	 -0.028900	  0.045022	  0.119536	  0.096202	  0.166091	 -0.047041	 -0.061184	  0.011831	 -0.325792	 -0.164106
 -0.049799	  0.142697	  0.089632	 -0.016794	  0.018368	  0.088644	  0.067504	  0.124350	 -0.095345	 -0.088489	 -0.029738	 -0.360206	 -0.120934
 -0.069449	  0.153278	  0.091546	 -0.041100	 -0.011122	  0.012096	  0.042075	  0.113918	 -0.161199	 -0.117814	 -0.042160	 -0.336955	 -0.071835
 -0.049723	  0.158109	  0.049348	 -0.068871	 -0.027421	 -0.041209	  0.018232	  0.112670	 -0.189535	 -0.140191	 -0.047382	 -0.282746	 -0.059701
 -0.049455	  0.151477	  0.025834	 -0.093278	 -0.068255	 -0.070849	 -0.037607	  0.080403	 -0.182588	 -0.175948	 -0.054880	 -0.275266	 -0.070001
 -0.062008	  0.146814	 -0.016061	 -0.110168	 -0.106122	 -0.096002	 -0.058055	  0.085136	 -0.136467	 -0.157394	 -0.044781	 -0.282955	 -0.090282
 -0.082699	  0.131376	 -0.062036	 -0.128924	 -0.094827	 -0.111920	 -0.065623	  0.090299	 -0.126937	 -0.154653	 -0.045961	 -0.283957	 -0.093053
 -0.093042	  0.099865	 -0.065322	 -0.152968	 -0.105175	 -0.130793	 -0.035481	  0.117379	 -0.123273	 -0.155590	 -0.034717	 -0.281276	 -0.086258
 -0.083745	  0.101324	 -0.037941	 -0.192637	 -0.104719	 -0.108971	 -0.017677	  0.163292	 -0.077676	 -0.138203	 -0.031526	 -0.281390	 -0.108083
 -0.087401	  0.089812	 -0.044803	 -0.173586	 -0.090091	 -0.072932	  0.019953	  0.160324	 -0.065848	 -0.143716	 -0.063700	 -0.293261	 -0.142976
 -0.111206	  0.098133	 -0.079210	 -0.175939	 -0.110087	 -0.065565	  0.056180	  0.155394	 -0.092227	 -0.130411	 -0.103403	 -0.323350	 -0.137612
 -0.135094	  0.088907	 -0.096261	 -0.217407	 -0.076922	 -0.064657	  0.084581	  0.149570	 -0.108154	 -0.185026	 -0.107944	 -0.346653	 -0.155681
 -0.121139	  0.051826	 -0.112794	 -0.249683	 -0.058354	 -0.047217	  0.094824	  0.164354	 -0.120209	 -0.244644	 -0.125783	 -0.365720	 -0.171809
 -0.104934	  0.054962	 -0.111877	 -0.210720	 -0.080883	 -0.042243	  0.071830	  0.126422	 -0.150134	 -0.261334	 -0.150276	 -0.366200	 -0.175749
 -0.090653	  0.076518	 -0.088613	 -0.192928	 -0.070525	 -0.079828	  0.071226	  0.080005	 -0.209255	 -0.250090	 -0.173063	 -0.383020	 -0.172348
 -0.112156	  0.057659	 -0.083908	 -0.148918	 -0.091882	 -0.112518	  0.052216	  0.045128	 -0.264935	 -0.240531	 -0.168605	 -0.390856	 -0.153737
 -0.113265	  0.053757	 -0.063889	 -0.163243	 -0.122733	 -0.069276	  0.017184	  0.034051	 -0.290670	 -0.251361	 -0.179205	 -0.401456	 -0.171335
 -0.125212	  0.048098	 -0.024625	 -0.163238	 -0.125693	 -0.093637	  0.004213	  0.031103	 -0.348823	 -0.256934	 -0.191544	 -0.395293	 -0.208172
 -0.153029	  0.017430	 -0.017251	 -0.172567	 -0.134422	 -0.103944	  0.029573	  0.012182	 -0.340765	 -0.233445	 -0.164114	 -0.410997	 -0.236520
 -0.164298	  0.015288	 -0.006141	 -0.175290	 -0.145994	 -0.089862	  0.022932	  0.033835	 -0.290632	 -0.231062	 -0.192166	 -0.404330	 -0.232450
 -0.186627	  0.002072	 -0.043693	 -0.157453	 -0.110625	 -0.097895	  0.001245	  0.055359	 -0.266857	 -0.257398	 -0.219623	 -0.422431	 -0.257644
 -0.187278	  0.016987	 -0.025475	 -0.155886	 -0.115056	 -0.085640	  0.006138	  0.059318	 -0.224490	 -0.243996	 -0.216688	 -0.441327	 -0.292623
 -0.206242	  0.036431	  0.004503	 -0.155275	 -0.118027	 -0.089367	 -0.009061	  0.040535	 -0.188116	 -0.224153	 -0.258503	 -0.446074	 -0.322287
 -0.225966	  0.097751	  0.014246	 -0.171711	 -0.102349	 -0.082901	 -0.039731	  0.023422	 -0.186268	 -0.232630	 -0.316491	 -0.444106	 -0.344108
 -0.218767	  0.103028	 -0.010825	 -0.140470	 -0.045584	 -0.053375	 -0.057146	  0.029974	 -0.214156	 -0.224985	 -0.313929	 -0.435883	 -0.354516
 -0.232798	  0.095130	  0.002322	 -0.134779	 -0.005336	 -0.022251	 -0.060584	  0.053792	 -0.232401	 -0.234894	 -0.304799	 -0.439693	 -0.373296
 -0.274362	  0.087834	 -0.004076	 -0.159307	 -0.004232	 -0.045181	 -0.074174	  0.073618	 -0.248657	 -0.268889	 -0.289096	 -0.451545	 -0.449530
 -0.296534	  0.059538	 -0.021658	 -0.144429	 -0.041021	 -0.056896	 -0.084182	  0.061985	 -0.272771	 -0.256013	 -0.281114	 -0.447397	 -0.503962
 -0.289858	  0.060733	 -0.002122	 -0.147155	 -0.066223	 -0.061290	 -0.097077	  0.068846	 -0.280734	 -0.251693	 -0.286606	 -0.489531	 -0.542244
 -0.271638	  0.068317	  0.008841	 -0.145335	 -0.031338	 -0.076376	 -0.095470	  0.058093	 -0.276537	 -0.258747	 -0.248608	 -0.472939	 -0.558390
 -0.289282	  0.052415	  0.006342	 -0.149600	 -0.030721	 -0.091717	 -0.089130	  0.030455	 -0.294625	 -0.263965	 -0.246750	 -0.453873	 -0.568423
 -0.241089	  0.063199	 -0.008187	 -0.171369	 -0.037239	 -0.097388	 -0.059788	  0.029771	 -0.299245	 -0.285363	 -0.222994	 -0.446482	 -0.533009
 -0.233452	  0.050752	 -0.022298	 -0.157465	 -0.049082	 -0.097697	 -0.064817	  0.003412	 -0.310248	 -0.302386	 -0.197184	 -0.433539	 -0.544804
 -0.267991	  0.058817	 -0.019006	 -0.137637	 -0.069059	 -0.112989	 -0.084639	 -0.016713	 -0.284068	 -0.326035	 -0.181745	 -0.413457	 -0.515031
 -0.285929	  0.091962	  0.007347	 -0.152273	 -0.072238	 -0.126856	 -0.077267	 -0.004885	 -0.273979	 -0.314103	 -0.200786	 -0.377667	 -0.450749
 -0.313163	  0.112412	  0.012990	 -0.171095	 -0.109513	 -0.127898	 -0.066070	  0.012363	 -0.263028	 -0.262702	 -0.175731	 -0.405885	 -0.412234
 -0.313969	  0.129173	  0.003297	 -0.171507	 -0.138192	 -0.138901	 -0.062527	  0.036325	 -0.266610	 -0.256566	 -0.158502	 -0.360487	 -0.327874
 -0.333480	  0.114299	  0.007363	 -0.171058	 -0.162562	 -0.142280	 -0.067864	  0.049354	 -0.255532	 -0.261978	 -0.179489	 -0.363543	 -0.279810
 -0.314742	  0.148675	  0.016587	 -0.182098	 -0.175811	 -0.139433	 -0.102095	  0.038401	 -0.263370	 -0.225485	 -0.192545	 -0.344438	 -0.192763
 -0.293475	  0.173441	  0.020921	 -0.235851	 -0.147954	 -0.129099	 -0.100535	  0.056623	 -0.223436	 -0.210400	 -0.194403	 -0.358735	 -0.148131
 -0.287099	  0.145174	  0.015218	 -0.223911	 -0.123181	 -0.114726	 -0.083563	  0.072338	 -0.203740	 -0.189193	 -0.142311	 -0.300701	 -0.123348
 -0.284312	  0.080997	 -0.009859	 -0.189715	 -0.082805	 -0.122195	 -0.045472	  0.095697	 -0.164641	 -0.143694	 -0.123601	 -0.249347	 -0.079693
 -0.287245	  0.082157	 -0.026963	 -0.149026	 -0.080557	 -0.126905	 -0.033143	  0.091397	 -0.140481	 -0.115746	 -0.088513	 -0.230733	 -0.055172
 -0.279991	  0.076963	 -0.088957	 -0.164526	 -0.045744	 -0.126814	 -0.043542	  0.085503	 -0.122964	 -0.080447	 -0.050802	 -0.194679	 -0.038124
 -0.304577	  0.074488	 -0.091987	 -0.157836	 -0.048887	 -0.089179	 -0.048209	  0.081152	 -0.100393	 -0.054855	 -0.046805	 -0.183203	 -0.017034
 -0.335307	  0.063385	 -0.074197	 -0.118377	 -0.031121	 -0.059051	 -0.022085	  0.086504	 -0.088540	 -0.071022	 -0.066652	 -0.147383	 -0.041930
 -0.301079	  0.067725	 -0.072797	 -0.090039	 -0.006013	 -0.050603	  0.035964	  0.092363	 -0.088211	 -0.091960	 -0.083559	 -0.134326	 -0.071947
 -0.278228	  0.080377	 -0.068645	 -0.071732	 -0.017240	 -0.020237	  0.044083	  0.108576	 -0.090140	 -0.086043	 -0.084261	 -0.123466	 -0.040875
 -0.261813	  0.054671	 -0.061384	 -0.091224	  0.013727	  0.001122	  0.068274	  0.122647	 -0.130399	 -0.089283	 -0.075541	 -0.103186	 -0.041180
 -0.263053	  0.031589	 -0.016730	 -0.096852	 -0.000413	  0.021862	  0.086562	  0.119376	 -0.127890	 -0.073932	 -0.082753	 -0.071758	 -0.050112
 -0.267619	  0.025384	 -0.003487	 -0.101860	  0.002607	  0.064913	  0.071934	  0.108984	 -0.156780	 -0.067813	 -0.085410	 -0.046810	 -0.026702
 -0.250650	  0.046436	 -0.042039	 -0.070595	  0.017039	  0.053494	  0.068697	  0.092517	 -0.190335	 -0.095055	 -0.074149	 -0.046560	 -0.039163
 -0.232064	  0.059525	 -0.029102	 -0.072495	  0.032428	  0.060069	  0.042606	  0.059867	 -0.169311	 -0.115194	 -0.067074	 -0.054743	 -0.066174
 -0.251114	  0.035565	 -0.024972	 -0.080136	  0.051126	  0.052696	  0.026303	  0.036460	 -0.176822	 -0.129171	 -0.076078	 -0.035168	 -0.082089
 -0.233720	  0.035645	 -0.005336	 -0.075286	  0.052115	  0.036580	  0.035012	  0.027295	 -0.177925	 -0.137435	 -0.053203	 -0.006009	 -0.126227
 -0.218430	  0.062065	 -0.015584	 -0.056444	  0.073311	  0.007397	  0.045573	  0.017367	 -0.183523	 -0.131239	 -0.036662	 -0.005679	 -0.180244
 -0.206209	  0.038891	 -0.042950	 -0.068746	  0.097665	 -0.002618	  0.031266	  0.014746	 -0.187183	 -0.109935	 -0.028263	  0.001613	 -0.215840
 -0.198573	  0.021918	 -0.025591	 -0.054772	  0.049510	 -0.024545	  0.027595	  0.029572	 -0.196931	 -0.096833	 -0.020688	 -0.000465	 -0.208153
 -0.172159	  0.005999	  0.016408	 -0.031423	  0.012530	 -0.012585	  0.026177	 -0.027591	 -0.175202	 -0.056942	  0.002541	 -0.014089	 -0.181211
 -0.181630	  0.018540	  0.006735	 -0.057129	  0.007217	  0.002556	  0.001328	 -0.046771	 -0.194029	 -0.065576	  0.012443	 -0.058277	 -0.154933
 -0.171988	  0.010032	 -0.021755	 -0.068650	  0.035916	 -0.025210	  0.000885	 -0.076750	 -0.164113	 -0.066586	  0.001907	 -0.043822	 -0.130863
 -0.176570	 -0.003705	 -0.040573	 -0.071552	  0.039674	 -0.035294	 -0.014383	 -0.093800	 -0.115861	 -0.065373	 -0.007316	 -0.016934	 -0.118043
 -0.221316	 -0.000449	 -0.052387	 -0.030597	  0.004263	  0.001322	 -0.033469	 -0.090910	 -0.095795	 -0.065585	  0.020519	 -0.009487	 -0.121284
 -0.194655	  0.003014	 -0.067135	 -0.038294	 -0.049501	  0.017361	 -0.009053	 -0.060020	 -0.084976	 -0.050786	  0.039343	  0.011402	 -0.114812
 -0.137147	  0.020546	 -0.101290	 -0.070237	 -0.047073	 -0.005331	  0.013775	 -0.035176	 -0.061693	 -0.042968	  0.072303	  0.032348	 -0.075494
 -0.101956	  0.003116	 -0.118895	 -0.074948	 -0.012819	 -0.004346	  0.032207	 -0.010354	 -0.039864	 -0.029884	  0.066625	  0.094800	 -0.021666
 -0.109366	  0.025360	 -0.092138	 -0.102052	 -0.043374	 -0.003695	  0.040195	  0.037238	 -0.033034	 -0.056994	  0.055909	  0.099517	 -0.036448
 -0.101259	  0.027650	 -0.064041	 -0.093395	 -0.044213	 -0.021925	  0.044804	  0.074435	 -0.015761	 -0.072545	  0.042554	  0.100767	 -0.021035
 -0.121758	  0.019047	 -0.048924	 -0.079294	 -0.058842	 -0.037972	  0.062764	  0.068396	  0.000512	 -0.073871	  0.048103	  0.121253	  0.006876
 -0.114374	  0.006492	 -0.037844	 -0.033376	 -0.048310	 -0.028291	  0.064019	  0.041114	  0.004215	 -0.085060	  0.051716	  0.122463	  0.012405
 -0.085420	  0.006568	 -0.062951	 -0.009449	 -0.006994	 -0.031154	  0.054902	  0.070425	  0.021376	 -0.112734	  0.054155	  0.127670	  0.032920
 -0.056639	  0.001843	 -0.043100	 -0.014096	  0.011464	 -0.032272	  0.039989	  0.031914	  0.054359	 -0.080186	  0.041749	  0.121753	  0.063204
 -0.048595	  0.013972	 -0.003744	 -0.008627	  0.015456	 -0.015077	  0.054630	  0.037266	  0.072456	 -0.049803	  0.026137	  0.102142	  0.095908
 -0.073676	  0.010642	  0.025086	 -0.007636	  0.005681	  0.001902	  0.090224	  0.048633	  0.077743	 -0.038982	  0.016621	  0.100631	  0.068654
 -0.088559	  0.011196	  0.037730	  0.009192	  0.003903	  0.017444	  0.077994	  0.045539	  0.093740	 -0.034048	  0.030561	  0.093468	  0.062468
 -0.099664	  0.057702	  0.008387	 -0.002852	 -0.022491	  0.018246	  0.047368	  0.034236	  0.067982	 -0.005489	  0.048237	  0.093142	  0.052581
 -0.087417	  0.073774	 -0.014387	 -0.015244	 -0.031031	  0.004514	  0.003999	  0.034228	  0.036803	 -0.020924	  0.045734	  0.117901	  0.027333
 -0.106137	  0.094056	  0.019219	 -0.028371	 -0.052859	  0.002889	 -0.003188	  0.035677	  0.032154	 -0.053172	  0.046096	  0.131067	  0.016270
 -0.139088	  0.075079	  0.024778	 -0.021201	 -0.013905	  0.019455	  0.016115	  0.025837	  0.032458	 -0.050208	  0.047300	  0.124246	  0.021384
 -0.152714	  0.051524	  0.008017	 -0.014905	  0.012217	  0.017647	  0.026451	  0.071105	  0.018912	 -0.061221	 -0.001255	  0.088825	 -0.013250
 -0.131004	  0.016048	 -0.035637	  0.039758	  0.010029	  0.021417	  0.004458	  0.075688	 -0.004006	 -0.067914	 -0.024675	  0.099088	 -0.010383
 -0.090936	  0.017551	 -0.060981	  0.033803	 -0.012639	 -0.000476	  0.021490	  0.021634	  0.005430	 -0.090349	 -0.022430	  0.080613	  0.006525
 -0.107164	  0.018255	 -0.023643	 -0.024502	 -0.005710	 -0.002439	 -0.010412	 -0.000582	  0.011749	 -0.101901	 -0.057873	  0.094027	 -0.000184
 -0.091081	  0.024462	  0.034580	 -0.038209	 -0.025494	  0.021593	 -0.041594	 -0.010578	  0.022008	 -0.123046	 -0.059200	  0.112294	 -0.033771
 -0.090026	  0.011167	  0.022565	 -0.047786	 -0.032948	 -0.018207	 -0.032016	 -0.027071	  0.036999	 -0.108668	 -0.047203	  0.080036	 -0.038839
 -0.075992	  0.010283	  0.015083	 -0.040479	 -0.065943	 -0.016258	 -0.038468	  0.009376	  0.022339	 -0.109294	 -0.096286	  0.048871	 -0.069381
 -0.020492	 -0.003891	 -0.008542	 -0.043532	 -0.089579	 -0.005492	 -0.034525	  0.000271	  0.011832	 -0.119864	 -0.120431	  0.023466	 -0.111836
 -0.007253	 -0.023260	 -0.009394	 -0.052899	 -0.061544	  0.014554	 -0.048654	 -0.006034	  0.010612	 -0.129016	 -0.083385	  0.003581	 -0.124316
  0.016608	 -0.028257	 -0.001956	 -0.025715	 -0.093676	  0.007550	 -0.054998	 -0.009812	  0.018594	 -0.149580	 -0.076742	 -0.010528	 -0.110570
  0.036248	 -0.033488	 -0.001417	 -0.026140	 -0.095329	 -0.006143	 -0.049891	 -0.003864	  0.010801	 -0.077140	 -0.080417	  0.014850	 -0.125522
  0.027461	 -0.038633	  0.010333	 -0.046539	 -0.071932	 -0.026276	 -0.019729	 -0.040725	 -0.016060	 -0.077492	 -0.083931	  0.008803	 -0.153945
  0.022765	 -0.045037	  0.021256	 -0.004507	 -0.038672	 -0.037645	 -0.020982	 -0.076332	 -0.026855	 -0.111972	 -0.113164	  0.020206	 -0.135894
  0.009584	 -0.047896	  0.048746	  0.017652	 -0.015904	 -0.057952	 -0.046134	 -0.052382	 -0.048071	 -0.132263	 -0.140353	  0.052507	 -0.135447
  0.005338	 -0.041789	  0.028232	  0.028684	 -0.015108	 -0.043919	 -0.017957	 -0.051449	 -0.068529	 -0.122045	 -0.114110	  0.051139	 -0.148388
 -0.007741	 -0.027879	 -0.023568	  0.021951	  0.011307	 -0.032256	  0.020605	 -0.055706	 -0.076723	 -0.099169	 -0.146325	  0.039796	 -0.165845
 -0.019565	 -0.012858	 -0.047939	  0.009666	  0.004640	 -0.046373	 -0.012033	 -0.068144	 -0.061550	 -0.086939	 -0.180309	  0.046843	 -0.176854
 -0.013584	 -0.024696	 -0.058047	 -0.003006	 -0.018433	 -0.037661	 -0.030546	 -0.074563	 -0.056121	 -0.085454	 -0.140979	  0.035037	 -0.139853
 -0.009064	  0.002897	 -0.026444	 -0.000301	  0.000347	 -0.052550	 -0.005453	 -0.053868	 -0.046278	 -0.091154	 -0.131779	  0.012040	 -0.127534
 -0.037986	 -0.025517	 -0.023135	 -0.004547	 -0.029566	 -0.062971	  0.005703	 -0.068620	 -0.037634	 -0.094763	 -0.158999	  0.008125	 -0.127772
 -0.044820	 -0.017180	 -0.016973	 -0.021095	 -0.048244	 -0.071415	 -0.008538	 -0.076703	 -0.017604	 -0.105065	 -0.138592	  0.008134	 -0.162289
 -0.052018	 -0.015793	 -0.008679	 -0.052710	 -0.021583	 -0.079385	  0.006684	 -0.036515	  0.022333	 -0.112172	 -0.144048	  0.011129	 -0.129344
 -0.037574	 -0.035699	 -0.001846	 -0.042480	 -0.024123	 -0.105420	  0.014666	 -0.036139	  0.030777	 -0.104339	 -0.118536	 -0.026748	 -0.111828
 -0.017136	 -0.046286	  0.017764	 -0.029666	 -0.045244	 -0.123792	  0.019813	 -0.067905	  0.036728	 -0.085938	 -0.090677	 -0.022457	 -0.120678
 -0.015531	 -0.011217	  0.025071	 -0.042589	 -0.060927	 -0.091374	  0.013517	 -0.094779	  0.023495	 -0.066119	 -0.109344	 -0.007954	 -0.096000
 -0.014243	  0.024321	  0.040358	 -0.030919	 -0.083524	 -0.106653	  0.006426	 -0.076893	  0.004989	 -0.056969	 -0.137903	  0.016146	 -0.091883
 -0.012688	  0.009901	  0.000032	 -0.045460	 -0.049325	 -0.084550	  0.021575	 -0.051199	 -0.001630	 -0.056791	 -0.137357	  0.032204	 -0.078585
 -0.015245	  0.003176	  0.002506	 -0.029586	 -0.045838	 -0.074962	  0.036021	 -0.005168	 -0.004558	 -0.034408	 -0.143296	  0.019546	 -0.068764
 -0.002983	  0.008252	  0.029718	 -0.016303	  0.030322	 -0.044050	  0.000898	 -0.020550	  0.004913	  0.137359	  0.074706	  0.013880	 -0.010673
 -0.026594	  0.007733	  0.019704	 -0.002400	  0.040869	 -0.025281	 -0.019372	 -0.005847	 -0.008989	  0.106896	  0.057643	  0.021310	 -0.017171
  0.002084	 -0.007554	  0.016603	  0.033788	  0.017875	 -0.004669	 -0.010558	 -0.003202	  0.010717	  0.080855	  0.051032	  0.022858	 -0.001293
  0.040496	 -0.016928	 -0.007086	  0.047696	 -0.012047	  0.011037	 -0.032672	 -0.029447	  0.002364	  0.077874	  0.054962	  0.002221	  0.013211
  0.050378	 -0.028507	 -0.008444	  0.043931	 -0.020351	  0.006124	 -0.010523	 -0.051789	 -0.000226	  0.061668	  0.062762	  0.007632	  0.003033
  0.022491	 -0.026206	  0.009786	  0.032494	 -0.022169	  0.006796	  0.004806	 -0.045650	  0.015653	  0.060332	  0.036485	  0.009697	  0.011795
 -0.024733	 -0.036015	  0.005554	  0.037050	 -0.001745	  0.001592	  0.005921	 -0.039727	  0.019370	  0.004016	  0.038944	 -0.002952	  0.035615
 -0.030582	 -0.050771	 -0.031704	  0.042888	  0.006895	 -0.030440	  0.000010	 -0.041868	 -0.011986	 -0.036009	  0.026956	 -0.019263	 -0.001875
 -0.023785	 -0.014125	 -0.020776	  0.041700	  0.006469	 -0.041186	  0.016489	 -0.030117	 -0.046258	 -0.017363	 -0.013263	 -0.044822	 -0.024402
 -0.029182	 -0.005944	 -0.036730	  0.045364	  0.020147	 -0.031232	  0.011265	 -0.006959	 -0.039173	 -0.041346	 -0.014332	 -0.053968	 -0.021644
 -0.029457	 -0.000461	 -0.035026	  0.042280	  0.026845	 -0.002798	  0.019721	  0.000399	 -0.028500	 -0.071728	  0.010936	 -0.030512	 -0.023765
  0.001063	  0.026966	 -0.024539	 -0.021015	  0.006900	 -0.016728	  0.018006	  0.025546	 -0.015388	 -0.088136	 -0.004423	  0.019318	 -0.002410
  0.017566	  0.058641	 -0.037448	 -0.067274	  0.006633	 -0.011375	  0.020321	  0.049972	 -0.006168	 -0.093335	 -0.019038	  0.012733	 -0.001385
  0.004833	  0.054983	 -0.002749	 -0.049766	  0.008256	 -0.003131	  0.016970	  0.054741	 -0.028690	 -0.078444	 -0.022505	  0.005851	  0.008977
  0.002600	  0.029011	  0.001382	 -0.070581	 -0.030744	  0.005744	 -0.011602	  0.035900	 -0.018792	 -0.055505	 -0.028597	  0.012929	 -0.014019
 -0.002498	  0.000683	  0.009074	 -0.048610	 -0.015275	  0.035040	 -0.019176	  0.027308	 -0.005834	 -0.015995	 -0.041563	  0.010596	 -0.004227
  0.013558	  0.005722	  0.019359	 -0.022419	 -0.011200	  0.049895	 -0.006786	  0.021071	  0.003316	 -0.029702	 -0.053092	  0.004925	  0.005558
  0.016401	  0.003712	  0.030989	 -0.022590	 -0.023384	  0.061451	 -0.012354	  0.021025	  0.039293	 -0.011149	 -0.062237	  0.003339	  0.019527
  0.017513	 -0.011827	  0.033347	 -0.025079	 -0.019220	  0.025654	 -0.013127	  0.026892	  0.056418	 -0.000295	 -0.065166	 -0.006690	  0.024547
 -0.019170	  0.002635	  0.028984	 -0.021156	 -0.015076	  0.007557	  0.021761	  0.012301	  0.057961	  0.010006	 -0.090211	  0.010917	  0.000600
 -0.052406	 -0.010418	  0.009499	 -0.022701	 -0.035827	  0.023311	  0.049861	  0.004444	  0.044399	  0.005054	 -0.090656	  0.041289	 -0.031802
 -0.034560	 -0.030063	  0.027171	  0.002629	 -0.019659	  0.025818	  0.051895	 -0.008769	  0.039955	  0.004902	 -0.063905	  0.072882	 -0.029308
 -0.028542	 -0.022355	  0.037880	 -0.005960	 -0.031030	  0.018596	  0.002229	  0.021703	  0.012346	  0.014666	 -0.081238	  0.059437	  0.003128
 -0.011178	 -0.001844	  0.034029	  0.000393	 -0.029652	  0.018412	 -0.016514	  0.024470	 -0.004455	  0.052045	 -0.086128	  0.025718	 -0.029765
  0.007700	  0.010411	  0.048221	  0.003058	 -0.040985	  0.014299	 -0.008254	 -0.019357	  0.006834	  0.027320	 -0.073394	  0.009022	 -0.056483
  0.026391	 -0.016099	  0.054032	 -0.014742	 -0.031870	  0.014354	 -0.017822	 -0.018635	  0.023085	  0.005536	 -0.083400	  0.030436	 -0.057886
  0.034159	 -0.064034	  0.024459	 -0.007087	 -0.034723	  0.002917	 -0.017575	 -0.033862	  0.025609	  0.002528	 -0.095242	  0.028942	 -0.059009
  0.016249	 -0.065883	 -0.000348	  0.025665	 -0.057343	 -0.017737	 -0.002983	 -0.034606	  0.028323	  0.006533	 -0.109689	  0.038552	 -0.054032
 -0.010093	 -0.032253	 -0.006757	  0.047260	 -0.023945	 -0.014448	  0.014405	 -0.027208	  0.047313	 -0.000353	 -0.093544	  0.075080	 -0.048548
 -0.003068	 -0.021941	  0.032812	  0.022523	 -0.003006	  0.003612	 -0.012887	 -0.022291	  0.081405	  0.030259	 -0.112092	  0.081525	 -0.049169
  0.058828	 -0.053377	  0.092279	  0.008779	 -0.011648	  0.007089	 -0.026602	  0.022568	  0.038220	  0.050632	 -0.126911	  0.061126	 -0.025567
  0.092171	 -0.093535	  0.104611	  0.026357	 -0.031550	 -0.006462	 -0.049624	  0.008226	  0.022412	  0.073721	 -0.092226	  0.037910	 -0.044942
  0.096304	 -0.101345	  0.110785	  0.015895	 -0.041934	 -0.046815	 -0.021396	  0.011019	  0.038795	  0.109267	 -0.056518	  0.027899	 -0.067000
  0.067167	 -0.152213	  0.114428	  0.022660	 -0.064469	 -0.035488	 -0.028907	 -0.013532	  0.015274	  0.071049	 -0.055282	  0.042332	 -0.035542
  0.059774	 -0.199884	  0.103528	  0.015672	 -0.063928	  0.006356	 -0.041710	 -0.011692	  0.007261	  0.031537	 -0.051619	  0.050316	 -0.055093
  0.044105	 -0.204042	  0.115971	  0.006382	 -0.014319	  0.038742	 -0.021209	 -0.015776	 -0.022182	  0.049202	 -0.067970	  0.047316	 -0.061185
  0.036244	 -0.205434	  0.114758	 -0.006501	 -0.032075	  0.039156	 -0.026213	 -0.006396	  0.000789	  0.084967	 -0.040536	  0.044525	 -0.068061
  0.031512	 -0.228966	  0.114741	 -0.044219	 -0.065944	  0.019775	 -0.063560	 -0.027149	  0.013677	  0.084792	  0.001550	  0.042113	 -0.071758
  0.055797	 -0.249353	  0.160095	 -0.058715	 -0.060672	  0.015039	 -0.077782	 -0.006306	  0.026760	  0.074236	  0.013868	  0.040541	 -0.077203
  0.078796	 -0.269402	  0.157701	 -0.048537	 -0.054424	 -0.000954	 -0.077711	  0.002220	  0.068448	  0.053240	  0.032224	 -0.002134	 -0.079737
  0.099612	 -0.268775	  0.157175	 -0.054802	 -0.042958	  0.011673	 -0.092627	 -0.038716	  0.052182	  0.047437	  0.035130	 -0.009003	 -0.066813
  0.100709	 -0.256767	  0.089336	 -0.057491	 -0.053659	  0.017114	 -0.064591	 -0.038219	  0.049067	  0.028788	  0.033958	  0.005585	 -0.082916
  0.071062	 -0.253942	  0.090310	 -0.042391	 -0.055798	 -0.013720	 -0.089536	 -0.081112	  0.009790	  0.038979	  0.034381	 -0.001030	 -0.125685
  0.063447	 -0.223960	  0.090941	 -0.051966	 -0.055635	 -0.025426	 -0.100635	 -0.072160	 -0.019495	  0.061571	  0.031678	 -0.047124	 -0.127590
  0.082708	 -0.213942	  0.103481	 -0.107335	 -0.051678	 -0.019522	 -0.094227	 -0.056845	 -0.000760	  0.075728	  0.044336	 -0.011432	 -0.109184
  0.092296	 -0.242447	  0.112396	 -0.099982	 -0.066635	 -0.025365	 -0.145630	 -0.046556	  0.024829	  0.095135	  0.067741	  0.039593	 -0.069882
  0.103846	 -0.230986	  0.131003	 -0.131287	 -0.050420	 -0.033296	 -0.213618	 -0.065926	  0.044210	  0.084725	  0.075676	  0.022474	 -0.090265
  0.098627	 -0.215652	  0.145290	 -0.143598	 -0.027922	 -0.030505	 -0.252287	 -0.104669	  0.049917	  0.061112	  0.050909	  0.001500	 -0.096981
  0.096567	 -0.225423	  0.152790	 -0.129425	 -0.030694	 -0.028595	 -0.243004	 -0.124242	  0.064807	  0.055729	  0.012575	  0.022352	 -0.082149
  0.090557	 -0.220425	  0.155627	 -0.111968	 -0.032368	 -0.054117	 -0.233772	 -0.147310	  0.070585	  0.052178	  0.015230	  0.043766	 -0.110222
  0.042560	 -0.214086	  0.119213	 -0.089151	 -0.037526	 -0.046070	 -0.202172	 -0.153333	  0.031620	  0.050940	  0.014902	  0.025070	 -0.124932
 -0.005449	 -0.250409	  0.116173	 -0.099730	 -0.049676	 -0.044247	 -0.141856	 -0.138731	  0.001106	  0.083131	 -0.006875	 -0.006673	 -0.133862
 -0.000300	 -0.233522	  0.130275	 -0.063989	 -0.078020	 -0.053562	 -0.138931	 -0.132319	  0.036110	  0.077642	 -0.009786	  0.006855	 -0.109406
  0.002604	 -0.228063	  0.132452	 -0.064678	 -0.071121	 -0.036497	 -0.156791	 -0.143051	  0.003499	  0.094637	  0.005931	 -0.004968	 -0.093814
 -0.021569	 -0.228900	  0.099518	 -0.037756	 -0.053668	 -0.012824	 -0.179746	 -0.134540	 -0.027927	  0.088247	  0.022852	 -0.025267	 -0.090465
 -0.033238	 -0.221432	  0.071410	 -0.026698	 -0.025634	 -0.019866	 -0.206537	 -0.146851	 -0.032276	  0.097422	 -0.011448	 -0.029382	 -0.073988
 -0.055997	 -0.219794	  0.084073	 -0.025702	  0.014200	 -0.030719	 -0.187587	 -0.187408	 -0.027754	  0.093993	  0.015779	 -0.034002	 -0.078754
 -0.031961	 -0.214580	  0.088338	 -0.079435	  0.051486	 -0.038099	 -0.205199	 -0.161554	 -0.014796	  0.066254	  0.026867	 -0.027929	 -0.064155
 -0.000794	 -0.238223	  0.086967	 -0.081931	  0.048586	 -0.042635	 -0.197163	 -0.131941	 -0.031354	  0.065153	 -0.004782	 -0.034607	 -0.027706
 -0.001839	 -0.240864	  0.090440	 -0.082724	  0.036783	 -0.041297	 -0.212762	 -0.150065	 -0.010260	  0.044182	 -0.025915	 -0.048719	  0.002562
 -0.007272	 -0.247448	  0.081247	 -0.083560	  0.022308	 -0.032673	 -0.223646	 -0.145693	 -0.005482	  0.015972	 -0.027906	 -0.028926	  0.012182
  0.001012	 -0.241867	  0.049299	 -0.065457	  0.020482	 -0.035319	 -0.191219	 -0.172855	 -0.025270	 -0.007727	 -0.013139	 -0.025874	  0.010149
  0.040584	 -0.254407	  0.052722	 -0.086279	 -0.004858	 -0.039480	 -0.171638	 -0.186369	 -0.027902	 -0.020154	 -0.007770	 -0.054024	  0.008481
  0.022469	 -0.236212	  0.054468	 -0.109628	 -0.002573	 -0.017585	 -0.177976	 -0.163844	 -0.008099	 -0.009443	  0.011854	 -0.046758	 -0.033392
  0.017665	 -0.177900	  0.041075	 -0.132075	  0.017430	 -0.020493	 -0.174003	 -0.116639	 -0.009060	  0.009580	  0.005775	 -0.015616	 -0.033101
  0.053909	 -0.186454	  0.064930	 -0.148045	  0.018199	 -0.047139	 -0.168627	 -0.121253	 -0.002060	  0.015482	  0.051149	 -0.028925	  0.011856
  0.071770	 -0.197421	  0.083900	 -0.156421	  0.008648	 -0.056525	 -0.148704	 -0.121959	 -0.009988	  0.032304	  0.070644	 -0.053570	  0.008632
  0.070154	 -0.160917	  0.088531	 -0.104612	  0.017111	 -0.034343	 -0.140779	 -0.091432	 -0.025400	  0.037154	  0.054722	 -0.076637	 -0.026771
  0.059531	 -0.110618	  0.057620	 -0.111961	  0.011006	 -0.020754	 -0.145387	 -0.090821	 -0.023853	  0.045652	  0.041137	 -0.069311	 -0.045825
  0.068536	 -0.090314	  0.021786	 -0.098056	  0.013595	  0.001431	 -0.146145	 -0.078436	 -0.030510	  0.015037	  0.011854	 -0.055037	 -0.028737
  0.058627	 -0.074578	  0.054494	 -0.091802	  0.028953	  0.016065	 -0.119947	 -0.092242	 -0.008787	  0.005049	 -0.014262	 -0.037858	  0.013992
  0.050797	 -0.056396	  0.055134	 -0.094191	  0.000934	 -0.005215	 -0.146743	 -0.093708	 -0.026416	  0.020250	 -0.011374	 -0.038056	  0.050116
  0.043721	 -0.045720	  0.042159	 -0.087020	  0.014555	  0.010105	 -0.166822	 -0.099006	 -0.028063	  0.014144	 -0.006453	 -0.032014	  0.037218
  0.033866	 -0.063967	  0.082497	 -0.110488	  0.031739	  0.039739	 -0.181866	 -0.092409	 -0.035374	  0.011355	  0.001098	 -0.037322	  0.036207
  0.023068	 -0.045155	  0.110136	 -0.097197	  0.041811	  0.048530	 -0.192943	 -0.063894	 -0.033754	  0.015807	 -0.017736	 -0.053818	  0.044220
  0.037869	 -0.037918	  0.086452	 -0.080693	  0.025666	  0.072781	 -0.198769	 -0.066484	 -0.035857	  0.009074	 -0.050736	 -0.042416	  0.058315
  0.036486	 -0.045670	  0.095806	 -0.075327	 -0.001686	  0.059905	 -0.194158	 -0.093717	 -0.038194	  0.021488	 -0.045203	 -0.045685	  0.044969
  0.014971	 -0.030615	  0.092972	 -0.079608	  0.010647	  0.048164	 -0.160044	 -0.104227	 -0.033443	  0.024305	 -0.015235	 -0.040698	  0.012835
  0.023295	 -0.063037	  0.097614	 -0.090646	  0.004246	  0.039308	 -0.148645	 -0.068696	 -0.044174	  0.041225	 -0.011329	 -0.055521	 -0.012514
  0.005581	 -0.044482	  0.097600	 -0.073273	  0.002856	  0.021114	 -0.113931	 -0.052948	 -0.023778	  0.023544	 -0.031139	 -0.085794	 -0.008490
 -0.040721	 -0.049037	  0.100539	 -0.070013	  0.005362	  0.046941	 -0.109113	 -0.022141	 -0.014676	 -0.008461	 -0.012438	 -0.085891	 -0.025096
 -0.065833	 -0.060046	  0.104079	 -0.114280	  0.014362	  0.070281	 -0.081542	 -0.018833	 -0.006141	 -0.025648	 -0.012978	 -0.092407	 -0.022319
 -0.076895	 -0.034290	  0.092396	 -0.099748	  0.054346	  0.085843	 -0.083904	 -0.009434	 -0.039988	 -0.008312	 -0.014480	 -0.133134	 -0.029850
 -0.043798	 -0.049797	  0.085217	 -0.111579	  0.052970	  0.089446	 -0.076911	 -0.004367	 -0.043248	 -0.021457	 -0.018729	 -0.141133	 -0.031647
 -0.035867	 -0.071774	  0.086955	 -0.127901	  0.069000	  0.079921	 -0.077190	 -0.029861	 -0.067991	 -0.037692	 -0.048747	 -0.121244	 -0.030036
 -0.042151	 -0.073808	  0.094055	 -0.115701	  0.087046	  0.065512	 -0.102595	 -0.022963	 -0.070108	 -0.052215	 -0.038996	 -0.106239	 -0.008084
 -0.043140	 -0.061844	  0.106315	 -0.119416	  0.064572	  0.072068	 -0.110444	 -0.000063	 -0.068050	 -0.031509	 -0.023872	 -0.092473	 -0.013416
 -0.015691	 -0.090289	  0.114378	 -0.094854	  0.018012	  0.072933	 -0.135848	  0.006821	 -0.039940	 -0.010490	  0.001669	 -0.057889	 -0.022826
 -0.029034	 -0.104622	  0.095475	 -0.071534	 -0.002096	  0.069351	 -0.126437	  0.048683	 -0.026197	 -0.016105	  0.014097	 -0.038710	  0.007665
 -0.044486	 -0.102849	  0.054258	 -0.063825	  0.022131	  0.087109	 -0.115901	  0.050286	 -0.056591	 -0.037578	 -0.009890	 -0.067657	 -0.027165
 -0.031610	 -0.096085	  0.068156	 -0.068414	  0.040291	  0.073152	 -0.137310	  0.030066	 -0.043902	 -0.054577	 -0.007847	 -0.077126	 -0.020237
 -0.035170	 -0.116450	  0.068641	 -0.083180	  0.068780	  0.056088	 -0.172119	  0.030112	 -0.068360	 -0.034401	 -0.008358	 -0.056954	 -0.016061
 -0.060139	 -0.113350	  0.033696	 -0.101615	  0.064117	  0.052957	 -0.166588	  0.025496	 -0.050589	 -0.045305	  0.000978	 -0.049090	 -0.005402
 -0.072382	 -0.051386	  0.013783	 -0.069879	  0.041511	  0.043187	 -0.172186	  0.003586	 -0.003228	 -0.038928	 -0.006590	 -0.045945	 -0.004868
 -0.048921	 -0.042466	  0.035902	 -0.078002	  0.032676	  0.033204	 -0.184033	 -0.020209	  0.035865	 -0.028271	  0.009684	 -0.067355	 -0.027626
 -0.068527	 -0.037496	  0.049596	 -0.055642	  0.067007	  0.010457	 -0.156496	 -0.026495	  0.066706	 -0.018578	  0.042431	 -0.073145	 -0.058716
 -0.116919	 -0.057821	  0.061885	 -0.045550	  0.034893	 -0.000798	 -0.159807	  0.015775	  0.058241	 -0.018274	  0.064209	 -0.046182	 -0.056401
 -0.127614	 -0.058415	  0.085508	 -0.050073	  0.029539	  0.023064	 -0.129249	  0.031402	  0.039840	  0.003142	  0.033810	 -0.028928	 -0.030611
 -0.115206	 -0.073316	  0.045128	 -0.029295	  0.045695	  0.017809	 -0.126908	  0.005667	  0.014701	  0.009164	 -0.001587	 -0.029572	 -0.031350
 -0.097840	 -0.068013	  0.030308	 -0.056627	  0.072496	  0.003795	 -0.157857	  0.048882	  0.006198	 -0.012603	 -0.011126	 -0.026688	 -0.044823
 -0.099134	 -0.081450	  0.039222	 -0.070618	  0.064743	 -0.019048	 -0.159047	  0.021642	 -0.004548	 -0.009217	 -0.009230	 -0.067250	 -0.049206
 -0.071772	 -0.101210	  0.026066	 -0.053217	  0.028996	 -0.043571	 -0.164763	 -0.000337	  0.035333	 -0.037525	  0.002786	 -0.034612	 -0.025055
 -0.066392	 -0.113999	  0.049061	 -0.047264	  0.039641	 -0.025545	 -0.164022	  0.008211	  0.035135	 -0.047585	 -0.017595	  0.001850	 -0.014569
 -0.066473	 -0.121492	  0.066406	 -0.050759	  0.043031	 -0.005150	 -0.168858	 -0.015506	  0.049665	 -0.013575	 -0.023296	 -0.010708	 -0.041227
 -0.071617	 -0.152382	  0.079943	 -0.070520	  0.017394	  0.031413	 -0.174868	 -0.010511	  0.065513	  0.022335	 -0.032268	 -0.026171	 -0.013614
 -0.099349	 -0.149785	  0.066999	 -0.112821	  0.026832	  0.047244	 -0.169088	 -0.017169	  0.078638	  0.044608	 -0.035918	 -0.014544	 -0.024121
 -0.095436	 -0.171569	  0.057866	 -0.121380	  0.034287	  0.039056	 -0.133834	  0.010610	  0.060897	  0.077240	 -0.010328	 -0.015511	 -0.051963
 -0.143460	 -0.188904	  0.079949	 -0.099132	  0.035102	  0.043129	 -0.123636	  0.007469	  0.037385	  0.065434	 -0.022148	 -0.038959	 -0.057514
 -0.168316	 -0.116299	  0.080590	 -0.089315	  0.026621	  0.059518	 -0.132348	 -0.001892	  0.067063	  0.019024	 -0.036829	 -0.046093	 -0.067689
 -0.150561	 -0.093551	  0.041285	 -0.111217	  0.021831	  0.035707	 -0.103932	 -0.039309	  0.073221	  0.021022	 -0.030587	 -0.028314	 -0.076135
 -0.137994	 -0.129055	 -0.012436	 -0.121988	  0.045468	  0.010625	 -0.146880	 -0.088193	  0.088939	  0.003138	 -0.038752	 -0.036512	 -0.098161
 -0.109725	 -0.121980	  0.013686	 -0.095853	  0.061650	  0.038020	 -0.175280	 -0.082845	  0.077728	  0.011086	 -0.049632	 -0.041046	 -0.081472
 -0.100202	 -0.141280	  0.048283	 -0.065002	  0.061900	  0.056955	 -0.165614	 -0.061850	  0.051057	  0.022133	 -0.029340	 -0.045903	 -0.064157
 -0.105480	 -0.141811	  0.037718	 -0.060836	  0.087068	  0.059529	 -0.172074	 -0.022015	  0.028933	  0.026387	 -0.043203	 -0.056285	 -0.059565
 -0.081873	 -0.162334	  0.067800	 -0.087795	  0.069025	  0.049969	 -0.145360	 -0.007535	  0.068141	  0.015712	 -0.034634	 -0.067395	 -0.063591
 -0.103553	 -0.202654	  0.072057	 -0.086609	  0.044469	  0.036968	 -0.124386	  0.001671	  0.097695	 -0.013726	 -0.043250	 -0.061282	 -0.024842
 -0.138417	 -0.179458	  0.073731	 -0.070625	  0.043923	  0.014285	 -0.126463	  0.028894	  0.091518	 -0.010543	 -0.063356	 -0.054713	 -0.038111
 -0.112551	 -0.151358	  0.067758	 -0.106079	  0.042591	  0.008611	 -0.135554	  0.048142	  0.114707	  0.041059	 -0.082654	 -0.054270	 -0.029119
 -0.091074	 -0.167576	  0.015026	 -0.118666	  0.015864	  0.019914	 -0.085895	  0.060745	  0.110241	  0.045408	 -0.073136	 -0.043866	 -0.009476
 -0.089000	 -0.196300	  0.027508	 -0.118961	 -0.006235	  0.034832	 -0.082609	  0.018306	  0.108255	  0.040592	 -0.044823	 -0.021623	 -0.001479
 -0.073514	 -0.193098	  0.031365	 -0.103800	  0.007620	  0.019080	 -0.072376	 -0.019437	  0.120371	  0.056592	 -0.035522	 -0.060611	 -0.029612
 -0.056360	 -0.190069	  0.030933	 -0.072967	  0.029269	  0.016682	 -0.051166	 -0.020197	  0.087328	  0.058513	 -0.069986	 -0.079969	 -0.019284
 -0.093432	 -0.142724	  0.057709	 -0.063955	  0.040644	  0.011969	 -0.090591	 -0.032157	  0.078288	  0.063107	 -0.082150	 -0.048609	 -0.003713
 -0.098150	 -0.122854	  0.055792	 -0.086002	  0.014299	 -0.003740	 -0.114058	 -0.045463	  0.086079	  0.089954	 -0.042660	 -0.063748	 -0.028509
 -0.092429	 -0.098915	  0.029318	 -0.098378	  0.014389	  0.000082	 -0.105354	 -0.034618	  0.086562	  0.100714	 -0.037721	 -0.056917	 -0.050082
 -0.074163	 -0.096049	  0.036199	 -0.074208	  0.013099	 -0.007968	 -0.094046	 -0.051603	  0.058174	  0.104608	 -0.040777	 -0.053623	 -0.084861
 -0.038876	 -0.096991	  0.054545	 -0.077977	  0.004581	  0.002905	 -0.075543	 -0.028436	  0.060130	  0.088547	 -0.060173	 -0.061088	 -0.087485
 -0.013381	 -0.093359	  0.045595	 -0.047035	  0.002644	  0.021759	 -0.064952	 -0.033819	  0.067446	  0.088263	 -0.058671	 -0.095743	 -0.091292
  0.008782	 -0.123174	 -0.006984	 -0.051595	 -0.000402	  0.001691	 -0.077605	 -0.049165	  0.049911	  0.103672	 -0.065635	 -0.100514	 -0.082428
  0.016999	 -0.118444	 -0.028544	 -0.039085	 -0.006318	 -0.023113	 -0.081626	 -0.025100	  0.063164	  0.084899	 -0.066582	 -0.094047	 -0.047991
  0.016771	 -0.126854	 -0.005805	 -0.027114	 -0.005570	  0.000914	 -0.085279	 -0.029099	  0.059675	  0.071419	 -0.054358	 -0.097098	 -0.020351
  0.069037	 -0.151736	  0.024991	 -0.017836	 -0.002035	  0.026269	 -0.087270	 -0.035441	  0.019212	  0.056267	 -0.088084	 -0.093580	 -0.012672
  0.135110	 -0.135813	  0.029959	 -0.020962	 -0.039527	 -0.002189	 -0.088384	 -0.045470	  0.022698	  0.090029	 -0.137402	 -0.095031	 -0.024584
  0.139692	 -0.155687	  0.020974	 -0.009514	 -0.019854	  0.014939	 -0.076715	 -0.037524	  0.056415	  0.095480	 -0.131316	 -0.083900	 -0.048041
  0.161258	 -0.128383	  0.000328	 -0.010752	 -0.015995	  0.027041	 -0.104144	 -0.038700	  0.073977	  0.108226	 -0.120686	 -0.063257	 -0.061858
  0.216335	 -0.140167	 -0.022879	  0.015903	  0.001115	 -0.006031	 -0.109653	 -0.046361	  0.062481	  0.115671	 -0.077840	 -0.085643	 -0.036061
  0.243977	 -0.144285	  0.006120	  0.007463	 -0.022069	 -0.038220	 -0.084948	 -0.054180	  0.053260	  0.147593	 -0.039446	 -0.083003	 -0.027806
  0.215427	 -0.144879	  0.048205	  0.002494	 -0.036778	 -0.044986	 -0.048016	 -0.045472	  0.064805	  0.166617	 -0.040675	 -0.066735	 -0.016198
  0.204738	 -0.176573	  0.025098	 -0.018356	 -0.040529	 -0.015559	 -0.060431	 -0.060903	  0.071037	  0.187971	 -0.046371	 -0.035704	 -0.032582
  0.212523	 -0.164040	 -0.007621	  0.000388	 -0.064988	 -0.000047	 -0.075974	 -0.057566	  0.100166	  0.188955	 -0.035776	 -0.025557	 -0.051624
  0.219466	 -0.136798	  0.004657	 -0.022848	 -0.050165	  0.009611	 -0.054963	 -0.054601	  0.106981	  0.194860	 -0.014346	 -0.013665	 -0.036134
  0.219574	 -0.104455	  0.006213	 -0.003371	 -0.056258	 -0.002708	 -0.039265	 -0.048931	  0.134607	  0.200715	 -0.007735	 -0.013991	 -0.065186
  0.220879	 -0.069981	  0.026708	  0.003389	 -0.022931	 -0.028648	 -0.024890	 -0.026394	  0.163500	  0.193347	  0.015970	 -0.034047	 -0.075128
  0.221267	 -0.059185	  0.048791	 -0.019685	 -0.031841	 -0.018480	 -0.038332	 -0.041795	  0.165313	  0.189825	  0.024275	 -0.040073	 -0.089315
  0.202264	 -0.058057	  0.073022	 -0.014578	 -0.039469	 -0.021182	 -0.069722	 -0.053284	  0.153894	  0.173120	  0.034757	 -0.028462	 -0.088964
  0.207793	 -0.086632	  0.015333	 -0.042329	 -0.052491	  0.010620	 -0.075182	 -0.047822	  0.105874	  0.150780	  0.015503	 -0.024324	 -0.084815
  0.178826	 -0.085065	  0.039135	 -0.027745	 -0.060529	  0.010436	 -0.089712	 -0.023385	  0.064779	  0.159345	  0.017483	 -0.021157	 -0.103725
  0.168483	 -0.063276	  0.059001	 -0.032942	 -0.058912	 -0.012402	 -0.073632	 -0.002020	  0.081460	  0.159474	  0.022568	 -0.024104	 -0.085452
  0.181082	 -0.045317	  0.048712	 -0.020292	 -0.043598	  0.010822	 -0.074136	  0.017945	  0.067673	  0.127782	  0.034035	  0.022345	 -0.018529
  0.168936	 -0.055545	  0.036114	  0.005155	 -0.051522	  0.008446	 -0.062740	  0.020608	  0.043320	  0.118305	  0.085810	 -0.001086	  0.020066
  0.160947	 -0.072034	  0.020253	  0.003379	 -0.068822	  0.026930	 -0.055508	 -0.013637	  0.037195	  0.143205	  0.079892	 -0.030715	  0.010515
  0.131248	 -0.091317	  0.026419	 -0.000929	 -0.080381	  0.028135	 -0.040299	 -0.044379	  0.079547	  0.169629	  0.050114	 -0.006748	  0.024030
  0.112515	 -0.090954	  0.022797	  0.005556	 -0.073532	  0.039618	 -0.034806	 -0.061724	  0.087590	  0.142966	  0.079900	 -0.024314	  0.017161
  0.094133	 -0.072275	  0.036593	  0.016589	 -0.045413	  0.050666	 -0.023442	 -0.083830	  0.047474	  0.127681	  0.088957	 -0.014497	  0.028511
  0.092793	 -0.072231	  0.036754	  0.048636	 -0.037870	  0.067499	 -0.033577	 -0.081800	  0.033946	  0.127963	  0.103695	 -0.040086	  0.043176
  0.094955	 -0.086473	  0.054559	  0.046954	 -0.042807	  0.068428	 -0.053162	 -0.082199	  0.043725	  0.136893	  0.096218	 -0.063089	  0.019419
  0.066264	 -0.055977	  0.047950	  0.035262	 -0.031210	  0.043190	 -0.039113	 -0.090253	  0.031271	  0.112879	  0.053221	 -0.088207	  0.024702
  0.057217	 -0.035368	  0.041606	  0.021745	 -0.015059	  0.033756	 -0.058665	 -0.102108	  0.013769	  0.108959	  0.038366	 -0.088363	  0.026487
  0.059075	 -0.031835	  0.072945	 -0.016164	 -0.034633	  0.009024	 -0.017495	 -0.125364	  0.002498	  0.089963	  0.054278	 -0.099081	 -0.006348
  0.042809	 -0.022545	  0.065185	 -0.002398	 -0.022592	 -0.028567	  0.033818	 -0.113609	 -0.007199	  0.106839	  0.078517	 -0.086238	 -0.014263
  0.057000	 -0.031707	  0.074587	  0.016233	 -0.011065	 -0.004760	  0.009235	 -0.048869	 -0.035735	  0.124723	  0.093890	 -0.062199	  0.033814
  0.077229	 -0.010715	  0.083364	 -0.002858	 -0.035348	  0.000774	 -0.012581	 -0.027924	 -0.006367	  0.063243	  0.100208	 -0.052465	  0.018200
  0.056514	 -0.009120	  0.087641	 -0.002773	 -0.043422	  0.008673	  0.009539	 -0.062461	  0.038915	  0.039476	  0.107753	 -0.061164	 -0.011062
  0.044699	 -0.045308	  0.066409	  0.002407	 -0.053583	  0.018015	  0.019305	 -0.095687	  0.032001	  0.096508	  0.095185	 -0.050109	  0.011251
  0.032450	 -0.052963	  0.049883	  0.003692	 -0.089991	  0.006150	  0.000174	 -0.101324	  0.001613	  0.114144	  0.090902	 -0.062203	  0.015588
  0.032726	 -0.083297	  0.055592	  0.020110	 -0.095351	  0.009732	 -0.044526	 -0.076193	  0.000374	  0.137645	  0.084369	 -0.068959	  0.013450
  0.051533	 -0.099662	  0.075783	  0.011835	 -0.080840	  0.005746	 -0.045041	 -0.091898	  0.022140	  0.133749	  0.062276	 -0.073162	 -0.001968
  0.029236	 -0.074447	  0.045172	 -0.000598	 -0.040387	  0.025218	  0.001488	 -0.091507	 -0.001157	  0.099076	  0.051829	 -0.069809	  0.020257
  0.008201	 -0.060379	  0.025860	  0.002911	 -0.020242	  0.059469	  0.026411	 -0.078313	 -0.004562	  0.087362	  0.036167	 -0.056973	  0.060454
 -0.021976	 -0.071737	  0.041714	 -0.047343	 -0.014229	  0.067262	  0.004542	 -0.066890	  0.000937	  0.083672	  0.078016	 -0.062714	  0.045422
 -0.036617	 -0.076081	  0.042021	 -0.072795	  0.000284	  0.036438	 -0.007079	 -0.088297	  0.024515	  0.103285	  0.099769	 -0.050546	  0.044988
 -0.028188	 -0.052997	  0.037629	 -0.053115	 -0.011941	 -0.009728	  0.015175	 -0.097843	  0.012401	  0.082971	  0.068997	 -0.039184	  0.063611
  0.005717	 -0.026371	  0.039827	 -0.066389	 -0.037556	 -0.026964	  0.000637	 -0.076408	  0.063892	  0.045254	  0.037397	 -0.037043	  0.046017
 -0.038026	 -0.024613	  0.046719	 -0.081925	 -0.045512	 -0.044168	  0.018604	 -0.080167	  0.037791	  0.038725	  0.025812	 -0.050307	  0.026846
 -0.041050	 -0.007059	  0.024761	 -0.045803	  0.001649	 -0.051961	 -0.000084	 -0.054471	  0.025305	  0.012008	  0.004018	 -0.032006	  0.010808
 -0.050942	  0.002889	  0.027950	 -0.006402	 -0.002478	 -0.064055	 -0.016670	 -0.038106	  0.017242	 -0.008802	  0.000118	 -0.035927	  0.015178
 -0.078046	 -0.027224	  0.068529	 -0.013751	 -0.026825	 -0.074370	 -0.039924	 -0.047220	 -0.033683	  0.017682	 -0.020301	 -0.051141	 -0.014511
 -0.095094	 -0.026710	  0.106130	 -0.037315	 -0.040584	 -0.038320	 -0.053363	 -0.034590	 -0.053635	 -0.010402	 -0.014529	 -0.050455	 -0.055661
 -0.090711	 -0.012973	  0.085765	 -0.021520	 -0.083355	  0.016884	 -0.085740	 -0.039447	 -0.032292	 -0.015552	 -0.010225	 -0.008129	 -0.025887
 -0.083138	 -0.006641	  0.056178	 -0.039039	 -0.075231	  0.028183	 -0.099741	 -0.080249	 -0.028243	 -0.047291	 -0.044644	  0.014614	 -0.000312
 -0.042163	 -0.013215	  0.041671	 -0.052353	 -0.057475	  0.002256	 -0.084583	 -0.081394	 -0.022689	 -0.057107	 -0.046612	 -0.062703	  0.002484
 -0.026408	 -0.030299	  0.040746	 -0.041082	 -0.041200	 -0.020783	 -0.092584	 -0.061462	 -0.012901	 -0.074512	 -0.064758	 -0.054326	  0.014745
 -0.014253	 -0.010438	  0.060007	 -0.041809	  0.015945	 -0.040655	 -0.111028	 -0.055604	 -0.022769	 -0.114725	 -0.061470	 -0.027509	  0.050345
  0.000088	 -0.021891	  0.058017	 -0.021067	  0.016244	 -0.051335	 -0.079336	 -0.055125	 -0.043139	 -0.156638	 -0.071208	 -0.013879	  0.054074
 -0.004160	 -0.059075	  0.093389	 -0.028129	 -0.000327	 -0.065582	 -0.064770	 -0.063928	 -0.046527	 -0.136641	 -0.086152	 -0.008581	  0.016448
  0.044699	 -0.045300	  0.091778	 -0.044385	 -0.024218	 -0.065495	 -0.108888	 -0.088964	 -0.024581	 -0.112802	 -0.077625	  0.003609	  0.000070
  0.051089	 -0.039100	  0.079694	 -0.061369	 -0.025929	 -0.058529	 -0.133602	 -0.089048	 -0.002869	 -0.119683	 -0.060446	 -0.030055	 -0.005958
  0.023049	 -0.041352	  0.108181	 -0.089086	 -0.037319	 -0.039778	 -0.119707	 -0.092392	 -0.032995	 -0.118043	 -0.063163	 -0.045381	 -0.036700
  0.027696	 -0.052039	  0.089374	 -0.101999	  0.001633	 -0.031809	 -0.120100	 -0.137568	 -0.030564	 -0.076227	 -0.063599	 -0.025157	 -0.032265
  0.005777	 -0.057657	  0.092811	 -0.073719	  0.020793	 -0.038600	 -0.149594	 -0.142029	 -0.012495	 -0.020753	 -0.079640	 -0.034230	 -0.022535
 -0.000039	 -0.087329	  0.096845	 -0.055041	  0.021749	 -0.008362	 -0.141610	 -0.122181	 -0.035453	 -0.022825	 -0.080906	 -0.031810	 -0.004976
  0.025907	 -0.099975	  0.082405	 -0.028660	 -0.008110	  0.009756	 -0.127729	 -0.102949	 -0.060232	 -0.036727	 -0.074364	 -0.009149	  0.002845
  0.071692	 -0.098679	  0.085443	 -0.031682	 -0.026508	 -0.024596	 -0.124060	 -0.078167	 -0.063325	 -0.052920	 -0.100319	  0.002904	  0.006823
  0.045948	 -0.103898	  0.058572	 -0.024665	 -0.004385	 -0.059441	 -0.121161	 -0.053671	 -0.064756	 -0.041975	 -0.112251	 -0.005252	 -0.016434
  0.024334	 -0.118116	  0.055862	 -0.009830	  0.000677	 -0.056175	 -0.110736	 -0.059461	 -0.054538	 -0.032513	 -0.125371	 -0.002847	 -0.046228
  0.010766	 -0.113400	  0.063621	 -0.019330	  0.006767	 -0.041975	 -0.103016	 -0.087886	 -0.010505	 -0.029524	 -0.141084	  0.005891	 -0.060637
  0.015362	 -0.128369	  0.058366	 -0.031847	  0.025460	 -0.017032	 -0.105666	 -0.088736	 -0.006010	 -0.005712	 -0.124564	 -0.021072	 -0.066511
  0.014313	 -0.124428	  0.081765	 -0.057309	  0.055587	 -0.019855	 -0.103166	 -0.079804	  0.010347	 -0.010470	 -0.103931	  0.001994	 -0.112598
  0.042213	 -0.132811	  0.100726	 -0.074819	  0.054765	 -0.045505	 -0.116015	 -0.055649	  0.014590	 -0.017049	 -0.071958	  0.015394	 -0.118251
  0.072561	 -0.120567	  0.100841	 -0.062012	  0.055878	 -0.069760	 -0.127406	 -0.044226	  0.018511	  0.027700	 -0.077723	  0.024984	 -0.085193
  0.094641	 -0.116054	  0.065191	 -0.070765	  0.037859	 -0.064763	 -0.148212	 -0.055186	  0.021169	  0.038185	 -0.123777	  0.080522	 -0.081178
  0.095387	 -0.118020	  0.049538	 -0.065070	  0.019325	 -0.078188	 -0.182366	 -0.084421	 -0.031182	  0.014065	 -0.127774	  0.093304	 -0.104172
  0.060993	 -0.131700	  0.034765	 -0.071386	  0.015899	 -0.072081	 -0.192616	 -0.095616	 -0.058452	  0.031146	 -0.167982	  0.092646	 -0.109000
  0.080194	 -0.134571	  0.040385	 -0.071666	  0.025961	 -0.038471	 -0.182374	 -0.063815	 -0.055988	  0.030025	 -0.157139	  0.036166	 -0.074665
  0.084774	 -0.149771	  0.026598	 -0.061812	  0.029628	 -0.001164	 -0.178110	 -0.069480	 -0.092013	 -0.001630	 -0.143343	  0.013242	 -0.078294
  0.061952	 -0.140206	  0.015107	 -0.070106	  0.041164	  0.005395	 -0.186842	 -0.055094	 -0.099038	  0.027530	 -0.148177	  0.027411	 -0.092733
  0.048789	 -0.145863	  0.026738	 -0.078069	  0.048274	 -0.004625	 -0.192528	 -0.027053	 -0.104588	  0.072971	 -0.153820	  0.019713	 -0.118241
  0.031983	 -0.141403	  0.024209	 -0.093058	  0.021532	 -0.029082	 -0.197836	 -0.047423	 -0.088006	  0.090703	 -0.156891	  0.032688	 -0.111253
  0.026679	 -0.123361	  0.012718	 -0.099999	  0.046242	 -0.041197	 -0.199466	 -0.092094	 -0.092457	  0.063976	 -0.107616	  0.020425	 -0.073728
 -0.002278	 -0.138972	  0.019431	 -0.093307	  0.051207	 -0.039512	 -0.187287	 -0.096502	 -0.131833	  0.033290	 -0.085860	  0.006324	 -0.039238
 -0.022518	 -0.142105	  0.046008	 -0.096778	  0.051534	 -0.057101	 -0.207623	 -0.127332	 -0.133946	  0.032036	 -0.087026	  0.009905	 -0.031137
  0.018146	 -0.160676	  0.068463	 -0.093656	  0.057358	 -0.053569	 -0.254370	 -0.119583	 -0.119556	  0.039439	 -0.063373	 -0.010383	 -0.000452
