# Supplementary material for: A fluorescent photoimmunoconjugate for imaging of cholesteatoma
Source: Sci Rep. 2022 Nov 19;12:19905. doi: 10.1038/s41598-022-22072-9 (PMC9675863; doi:10.1038/s41598-022-22072-9)
Supplement: Supplementary file 2 — Supplementary Information 2. [file 41598_2022_22072_MOESM2_ESM.zip › Data/ABR-58-5]

:RUN-5	LEVEL SWEEP	TEMP:NaN	6/11/2018	1:09 PM	NaNHR:
:SW EAR: R	SW FREQ: 22.65	# AVERAGES: 512	REP RATE (/sec): 40	DRIVER: RS Tweeter	SAMPLE (�sec): 40	
:NOTES-
:CHAMBER-CH4B-PXI
:CFTS Version: V2.7.2 (R850)
:LEVELS:20;25;30;35;40;45;50;55;60;65;70;75;80;
:DATA
  0.032042	 -0.012790	 -0.009124	  0.043578	  0.040077	 -0.008064	  0.040041	  0.026197	  0.000697	  0.007727	 -0.023041	  0.010856	 -0.046117
  0.021156	 -0.005259	  0.037996	  0.034891	  0.001172	 -0.019336	  0.035524	  0.019940	 -0.016237	  0.027479	 -0.021664	 -0.000229	 -0.036266
  0.002309	 -0.015615	  0.022200	  0.045066	 -0.048859	 -0.036151	  0.028042	  0.003991	 -0.017068	  0.019820	 -0.029044	 -0.008205	 -0.020344
  0.016937	 -0.003485	  0.002703	  0.040157	 -0.045726	 -0.005452	  0.011107	 -0.001062	  0.001067	 -0.004815	 -0.024136	 -0.020252	 -0.039161
  0.024395	 -0.002897	 -0.007627	  0.043510	 -0.043644	 -0.006915	  0.010617	 -0.024572	  0.004249	 -0.027946	 -0.040205	 -0.024363	 -0.045053
  0.012029	 -0.015965	  0.008169	  0.029976	  0.001228	 -0.015704	 -0.021135	 -0.050210	  0.047038	 -0.043616	 -0.035691	 -0.044951	 -0.050168
  0.015355	 -0.009641	  0.013055	 -0.025188	  0.023268	 -0.003050	 -0.011001	 -0.041652	  0.044267	 -0.063850	 -0.063286	 -0.051368	 -0.042317
 -0.000834	 -0.004716	 -0.032399	 -0.013705	  0.006980	  0.006624	  0.020926	 -0.045516	  0.020585	 -0.037631	 -0.043920	 -0.052141	 -0.033642
  0.015055	  0.003168	  0.000012	  0.015071	 -0.003121	  0.006065	  0.002085	 -0.042307	 -0.000307	 -0.053889	 -0.027912	 -0.055986	 -0.063394
  0.022443	  0.013994	 -0.038252	  0.004080	 -0.005420	 -0.017744	  0.002296	 -0.029863	  0.009018	 -0.046101	 -0.033652	 -0.062395	 -0.077677
  0.001947	  0.017139	 -0.077136	  0.003234	  0.003295	 -0.050881	 -0.035390	  0.011606	 -0.013036	 -0.031960	 -0.009519	 -0.076465	 -0.056214
 -0.000077	  0.008030	 -0.055692	 -0.014943	  0.012649	 -0.046291	 -0.047359	  0.018900	 -0.052667	 -0.015842	 -0.030517	 -0.076281	 -0.043482
  0.016200	 -0.002549	 -0.004727	 -0.021172	  0.022208	 -0.019729	 -0.005599	  0.001721	 -0.049332	 -0.000383	 -0.048608	 -0.048503	 -0.037149
 -0.020075	  0.004621	  0.029331	 -0.020261	  0.040254	 -0.000081	 -0.006762	 -0.013016	 -0.022069	 -0.017024	 -0.021697	 -0.033032	 -0.030579
 -0.019391	  0.034026	  0.043205	 -0.040995	  0.009003	  0.033812	 -0.033608	 -0.020522	  0.001317	 -0.000546	 -0.010072	 -0.011679	 -0.012673
 -0.021101	  0.040440	  0.037463	 -0.039569	 -0.010011	  0.075682	 -0.011649	  0.018527	  0.005404	  0.030746	  0.004418	  0.015773	  0.022529
 -0.022502	 -0.001718	  0.026795	 -0.031729	 -0.008616	  0.059280	 -0.001127	  0.028416	 -0.001636	  0.047771	  0.036620	  0.070428	  0.100368
 -0.022345	 -0.027797	  0.007098	 -0.031219	 -0.002545	  0.005570	  0.007880	  0.044796	 -0.002675	  0.043696	  0.087080	  0.118013	  0.144469
 -0.036366	 -0.020666	 -0.000844	 -0.006563	  0.010167	  0.027668	  0.021208	  0.054145	  0.009264	  0.069014	  0.153362	  0.155720	  0.161399
 -0.037180	  0.001680	 -0.002226	 -0.014218	 -0.002359	  0.014696	 -0.006096	  0.040483	  0.032122	  0.097347	  0.181486	  0.195061	  0.205472
 -0.052025	 -0.003528	  0.017448	 -0.013751	 -0.001436	  0.026547	  0.016216	  0.058865	  0.057496	  0.109492	  0.223947	  0.203300	  0.242019
 -0.053377	 -0.008875	  0.024864	  0.004083	  0.000676	  0.017129	  0.007881	  0.085128	  0.100006	  0.110804	  0.206575	  0.195808	  0.252216
 -0.056003	  0.008594	  0.023284	  0.000198	  0.016491	  0.011852	 -0.004622	  0.121785	  0.132836	  0.115932	  0.181669	  0.205385	  0.254553
 -0.045081	  0.018951	  0.020155	  0.006855	  0.011832	  0.015436	  0.022488	  0.148924	  0.131360	  0.125949	  0.172458	  0.239618	  0.256025
 -0.039818	  0.010702	  0.021159	  0.016909	 -0.027761	  0.035387	  0.028023	  0.152863	  0.114803	  0.141809	  0.196266	  0.255431	  0.259576
 -0.035235	  0.035393	  0.010804	  0.055806	 -0.042285	  0.088361	  0.073831	  0.180052	  0.091129	  0.141334	  0.223129	  0.300408	  0.302499
 -0.003814	  0.056953	  0.003583	  0.074117	 -0.039774	  0.109791	  0.104557	  0.218614	  0.093739	  0.183753	  0.230539	  0.290742	  0.307577
 -0.010505	  0.057681	  0.013804	  0.068750	 -0.041298	  0.106355	  0.086597	  0.173001	  0.135790	  0.213894	  0.263063	  0.304884	  0.331441
 -0.014643	  0.048891	  0.015151	  0.085933	 -0.045963	  0.062434	  0.065603	  0.156224	  0.160673	  0.183262	  0.292376	  0.339547	  0.334691
 -0.079518	  0.028860	  0.013792	  0.097639	 -0.058501	  0.039008	  0.049693	  0.183935	  0.162067	  0.216842	  0.325413	  0.335179	  0.324249
 -0.102425	  0.028980	  0.036429	  0.116185	 -0.027210	  0.040130	  0.077705	  0.206990	  0.139413	  0.228327	  0.334791	  0.302420	  0.296696
 -0.047514	  0.027566	  0.070949	  0.124730	 -0.020744	  0.054479	  0.107565	  0.247248	  0.133945	  0.198082	  0.255552	  0.267525	  0.206632
 -0.051723	  0.030368	  0.078802	  0.133629	 -0.016901	  0.078313	  0.153691	  0.249825	  0.114096	  0.142196	  0.209708	  0.190595	  0.117735
 -0.052757	  0.045685	  0.062358	  0.136134	  0.008963	  0.081273	  0.188822	  0.232946	  0.111447	  0.086802	  0.173206	  0.119437	  0.097967
 -0.035655	  0.043513	  0.065920	  0.156114	  0.042279	  0.053629	  0.194062	  0.208581	  0.077281	  0.021772	  0.136354	  0.043849	  0.036347
 -0.036766	  0.068993	  0.034923	  0.177546	  0.067810	  0.068270	  0.152660	  0.189296	  0.066723	 -0.046101	  0.098673	 -0.016967	  0.000890
 -0.045741	  0.077404	  0.024341	  0.139132	  0.071540	  0.089791	  0.090063	  0.142197	  0.033272	 -0.082118	  0.040173	 -0.072011	 -0.041957
 -0.027735	  0.089252	  0.065183	  0.107083	  0.069832	  0.093604	  0.033526	  0.082273	 -0.034631	 -0.079849	 -0.017407	 -0.063146	 -0.081386
 -0.033394	  0.117123	  0.068101	  0.085132	  0.057508	  0.071976	  0.001158	  0.097604	 -0.084053	 -0.100118	 -0.035031	 -0.067303	 -0.097071
 -0.041612	  0.101794	  0.038765	  0.098811	  0.013245	  0.042298	 -0.041191	  0.083707	 -0.151332	 -0.146305	 -0.015547	 -0.074806	 -0.095813
 -0.007980	  0.107244	  0.035745	  0.128060	 -0.004004	  0.028028	 -0.053280	  0.076672	 -0.161441	 -0.165218	 -0.029247	 -0.075924	 -0.140597
 -0.014417	  0.113630	  0.037302	  0.121418	 -0.045212	  0.022625	 -0.056822	  0.081698	 -0.187487	 -0.163591	 -0.033309	 -0.083941	 -0.127768
 -0.048009	  0.138531	  0.039314	  0.112383	 -0.058279	 -0.019610	 -0.078125	  0.059357	 -0.197114	 -0.169081	 -0.056546	 -0.073132	 -0.066793
 -0.060060	  0.153693	  0.042027	  0.101095	 -0.083336	 -0.035729	 -0.085548	  0.038412	 -0.215515	 -0.172361	 -0.016511	 -0.058126	  0.016439
 -0.051797	  0.195052	  0.056668	  0.116186	 -0.097540	 -0.043972	 -0.117779	  0.027975	 -0.191860	 -0.132951	  0.052452	  0.012866	  0.089937
 -0.044993	  0.187440	  0.041015	  0.103755	 -0.056998	 -0.003669	 -0.144367	  0.003796	 -0.163759	 -0.056611	  0.115621	  0.146391	  0.100687
 -0.042805	  0.188873	  0.013809	  0.101005	 -0.058754	  0.029463	 -0.120131	  0.043189	 -0.066123	  0.001978	  0.174730	  0.244831	  0.138509
 -0.015929	  0.154198	  0.022705	  0.078869	 -0.074921	  0.047952	 -0.068063	  0.113430	  0.013423	  0.052585	  0.210518	  0.288945	  0.116357
 -0.008315	  0.116753	  0.023483	  0.070584	 -0.067783	  0.062617	 -0.018092	  0.168906	  0.067906	  0.092016	  0.228975	  0.291858	  0.082957
  0.004875	  0.128628	  0.051015	  0.099925	 -0.019073	  0.091099	  0.067941	  0.210581	  0.111110	  0.099209	  0.246927	  0.244882	  0.027842
 -0.010207	  0.123164	  0.034681	  0.122073	  0.060130	  0.117210	  0.082208	  0.252518	  0.099541	  0.081397	  0.212726	  0.170795	 -0.047309
 -0.016798	  0.127667	  0.049069	  0.152991	  0.149086	  0.149038	  0.122046	  0.272605	  0.100913	  0.068773	  0.193418	  0.085719	 -0.102603
  0.007139	  0.171419	  0.042907	  0.174410	  0.189101	  0.189532	  0.188292	  0.258884	  0.071528	  0.026207	  0.130865	  0.047076	 -0.136004
 -0.001557	  0.173395	  0.015556	  0.200865	  0.198165	  0.212630	  0.172522	  0.226075	  0.029770	 -0.047254	  0.051722	  0.011282	 -0.161513
  0.002410	  0.141795	  0.011549	  0.221947	  0.209304	  0.182795	  0.143158	  0.206264	 -0.038611	 -0.084110	  0.027181	 -0.016534	 -0.200847
  0.030643	  0.144335	  0.052549	  0.239743	  0.168436	  0.209664	  0.110563	  0.166308	 -0.060275	 -0.104608	  0.006596	 -0.036568	 -0.160250
  0.032826	  0.138024	  0.079619	  0.237641	  0.162046	  0.197122	  0.036181	  0.131056	 -0.098549	 -0.148957	  0.004889	 -0.048593	 -0.172624
  0.049488	  0.169924	  0.059534	  0.232684	  0.123716	  0.170464	 -0.021086	  0.100415	 -0.179326	 -0.166114	 -0.012017	 -0.040564	 -0.191701
  0.049431	  0.199202	  0.057188	  0.220286	  0.125076	  0.170408	 -0.038455	  0.061132	 -0.205680	 -0.197582	 -0.050827	 -0.042889	 -0.223604
  0.050046	  0.192079	  0.048445	  0.187892	  0.126139	  0.185582	 -0.043675	  0.031494	 -0.211258	 -0.195907	 -0.047658	 -0.034966	 -0.282991
  0.055819	  0.193536	  0.021508	  0.205516	  0.116564	  0.184858	 -0.066632	 -0.003363	 -0.167168	 -0.153624	 -0.098729	 -0.087111	 -0.271543
  0.038280	  0.195791	  0.021557	  0.205590	  0.115278	  0.165330	 -0.093049	  0.004483	 -0.141798	 -0.164275	 -0.146286	 -0.125976	 -0.281607
  0.088190	  0.169433	  0.008678	  0.177483	  0.130396	  0.108815	 -0.061359	  0.010961	 -0.210287	 -0.198573	 -0.152575	 -0.136650	 -0.280306
  0.121275	  0.172876	 -0.023647	  0.173905	  0.112191	  0.098378	 -0.030108	  0.008211	 -0.248673	 -0.272408	 -0.164976	 -0.148890	 -0.266444
  0.124380	  0.172861	 -0.041078	  0.155895	  0.076271	  0.137010	 -0.034085	 -0.001109	 -0.264756	 -0.285903	 -0.142556	 -0.157355	 -0.222178
  0.107336	  0.162650	 -0.066522	  0.124022	  0.064441	  0.148622	 -0.038372	 -0.034705	 -0.286960	 -0.239434	 -0.095743	 -0.099637	 -0.162924
  0.086703	  0.139637	 -0.063488	  0.100568	  0.062399	  0.161124	 -0.075028	 -0.056942	 -0.264063	 -0.182255	 -0.072316	 -0.064409	 -0.129395
  0.095005	  0.143449	 -0.018141	  0.108276	  0.072684	  0.136416	 -0.123274	 -0.064403	 -0.242754	 -0.144661	 -0.055226	 -0.020020	 -0.130149
  0.112247	  0.157304	 -0.029315	  0.123813	  0.094647	  0.135957	 -0.165699	 -0.058997	 -0.215781	 -0.110196	 -0.012783	  0.029375	 -0.130872
  0.109711	  0.167280	 -0.027164	  0.147896	  0.104600	  0.055039	 -0.144192	 -0.041787	 -0.190581	 -0.080526	  0.010305	  0.074736	 -0.137371
  0.128260	  0.141119	 -0.016278	  0.183199	  0.099395	  0.012895	 -0.077677	  0.010373	 -0.154416	 -0.083612	  0.037112	  0.014777	 -0.162864
  0.097408	  0.122333	 -0.005177	  0.211591	  0.086489	  0.049246	 -0.041017	  0.027508	 -0.143534	 -0.100050	  0.031894	 -0.046011	 -0.154859
  0.103843	  0.153201	 -0.010856	  0.208461	  0.062395	  0.058124	 -0.019958	  0.033397	 -0.158405	 -0.121887	  0.026915	 -0.069110	 -0.149207
  0.087352	  0.190098	 -0.025801	  0.218229	  0.076975	  0.064573	 -0.029963	 -0.007873	 -0.213529	 -0.157468	  0.009209	 -0.073242	 -0.126672
  0.087489	  0.203462	 -0.017303	  0.219907	  0.048627	  0.118308	 -0.041898	 -0.019346	 -0.204051	 -0.143166	  0.009718	 -0.042302	 -0.105943
  0.087192	  0.224027	 -0.015140	  0.204396	  0.010227	  0.145689	 -0.024768	  0.023646	 -0.217690	 -0.131365	  0.014914	 -0.014951	 -0.125904
  0.089628	  0.207156	 -0.029366	  0.171610	  0.009974	  0.121377	 -0.025179	  0.006891	 -0.206596	 -0.144686	  0.018663	  0.007087	 -0.164612
  0.098536	  0.185369	 -0.051298	  0.169826	  0.018663	  0.142851	 -0.046254	 -0.008855	 -0.182190	 -0.111649	  0.029915	 -0.033921	 -0.159484
  0.083759	  0.175019	 -0.026858	  0.185812	  0.047450	  0.152214	 -0.056824	 -0.023750	 -0.163123	 -0.104695	  0.016879	 -0.045338	 -0.134515
  0.056159	  0.180382	 -0.045142	  0.154723	  0.064232	  0.155437	 -0.064002	 -0.036823	 -0.173048	 -0.077016	  0.026796	 -0.060521	 -0.110130
  0.076699	  0.198618	 -0.048901	  0.190185	  0.064205	  0.154403	 -0.058065	 -0.085629	 -0.191867	 -0.040300	  0.048507	 -0.022748	 -0.077548
  0.074320	  0.210844	 -0.037751	  0.184356	  0.064086	  0.154456	 -0.032628	 -0.069384	 -0.152941	 -0.036703	  0.090003	 -0.011566	 -0.063669
  0.064733	  0.186657	 -0.051921	  0.165204	  0.059680	  0.153492	 -0.050709	 -0.071363	 -0.097035	 -0.073461	  0.095325	  0.016533	 -0.028840
  0.060909	  0.168045	 -0.084469	  0.189454	  0.022287	  0.141720	 -0.052315	 -0.073781	 -0.090753	 -0.083694	  0.084853	  0.031875	 -0.029413
  0.081683	  0.154331	 -0.097506	  0.181705	  0.031897	  0.158678	 -0.021370	 -0.063740	 -0.092217	 -0.050406	  0.108221	  0.064581	  0.005441
  0.067548	  0.168886	 -0.088833	  0.192322	  0.053287	  0.173778	 -0.022923	 -0.017631	 -0.099079	 -0.061199	  0.116833	  0.093898	  0.059947
  0.064704	  0.184368	 -0.091913	  0.188412	  0.077964	  0.219128	  0.007645	  0.021614	 -0.083387	 -0.033778	  0.147948	  0.126715	  0.052490
  0.055806	  0.174816	 -0.085467	  0.189116	  0.082889	  0.222833	  0.013288	  0.038040	 -0.051259	 -0.004182	  0.147800	  0.149726	  0.073867
  0.069249	  0.185554	 -0.086720	  0.190917	  0.090911	  0.218526	  0.035085	  0.056563	 -0.031988	  0.073222	  0.185710	  0.135415	  0.085561
  0.080777	  0.183655	 -0.085444	  0.199214	  0.089161	  0.229090	  0.074559	  0.112606	  0.015937	  0.176780	  0.213973	  0.193472	  0.102263
  0.074629	  0.164517	 -0.087657	  0.217282	  0.079192	  0.239698	  0.082044	  0.155110	  0.068514	  0.223894	  0.248719	  0.212306	  0.089436
  0.068537	  0.172584	 -0.108248	  0.234260	  0.102285	  0.265387	  0.096064	  0.169809	  0.108265	  0.232845	  0.237860	  0.189425	  0.083042
  0.048935	  0.159302	 -0.126005	  0.220053	  0.122787	  0.273314	  0.099376	  0.187527	  0.113761	  0.235454	  0.230736	  0.156108	  0.095633
  0.052827	  0.170507	 -0.104677	  0.227069	  0.136285	  0.286827	  0.106638	  0.179725	  0.126688	  0.199336	  0.236883	  0.115299	  0.044986
  0.094060	  0.165582	 -0.093028	  0.262651	  0.161225	  0.285858	  0.091059	  0.179032	  0.140824	  0.178037	  0.229349	  0.095906	  0.000623
  0.111847	  0.179662	 -0.109089	  0.288069	  0.210785	  0.306183	  0.058778	  0.154352	  0.125542	  0.160339	  0.189680	  0.076869	  0.023135
  0.107347	  0.132660	 -0.109001	  0.302156	  0.237153	  0.364279	  0.078570	  0.115147	  0.100383	  0.113281	  0.126298	  0.051647	 -0.014433
  0.091544	  0.106927	 -0.106055	  0.309562	  0.269568	  0.393700	  0.078859	  0.100752	  0.075781	  0.071742	  0.138126	  0.053307	 -0.038345
  0.104157	  0.092184	 -0.060860	  0.306277	  0.265080	  0.400822	  0.094695	  0.081562	  0.038378	 -0.003925	  0.142413	  0.008858	 -0.070204
  0.102395	  0.090039	 -0.043029	  0.324509	  0.255277	  0.410449	  0.111202	  0.052394	 -0.012242	  0.001821	  0.104964	 -0.028667	 -0.108869
  0.114373	  0.129619	 -0.032318	  0.345760	  0.238954	  0.417288	  0.083008	  0.014825	 -0.040667	 -0.028766	  0.053191	 -0.061799	 -0.157238
  0.113052	  0.150185	 -0.002683	  0.309312	  0.224136	  0.396488	  0.007718	  0.004353	 -0.072551	 -0.045171	  0.035761	 -0.084280	 -0.193431
  0.123678	  0.136239	 -0.007325	  0.304460	  0.222512	  0.349535	 -0.032672	 -0.046127	 -0.092831	 -0.080518	  0.020597	 -0.128958	 -0.210837
  0.125117	  0.139536	 -0.021383	  0.298359	  0.212524	  0.326723	 -0.073910	 -0.079045	 -0.092680	 -0.154768	  0.017608	 -0.148619	 -0.236833
  0.113818	  0.125460	 -0.002162	  0.272715	  0.167137	  0.289910	 -0.133629	 -0.104458	 -0.109064	 -0.209333	 -0.006320	 -0.159968	 -0.232338
  0.115540	  0.130977	  0.023292	  0.293563	  0.138885	  0.235951	 -0.151258	 -0.120218	 -0.128382	 -0.230017	 -0.018344	 -0.150582	 -0.219084
  0.161715	  0.133021	  0.022178	  0.309234	  0.165539	  0.219146	 -0.154648	 -0.101650	 -0.156406	 -0.213134	  0.007433	 -0.103944	 -0.221677
  0.143839	  0.129941	 -0.002398	  0.310458	  0.143565	  0.233197	 -0.189906	 -0.098115	 -0.179239	 -0.210864	  0.011759	 -0.060077	 -0.242792
  0.124510	  0.139115	 -0.022871	  0.304510	  0.082369	  0.211737	 -0.183001	 -0.144070	 -0.159299	 -0.175603	  0.007541	 -0.027471	 -0.269814
  0.118874	  0.139785	 -0.054638	  0.276770	  0.052743	  0.140157	 -0.197278	 -0.181489	 -0.087931	 -0.150025	  0.000113	 -0.037758	 -0.282861
  0.116961	  0.122637	 -0.041802	  0.257462	  0.037085	  0.123345	 -0.218333	 -0.201019	 -0.100406	 -0.122228	  0.024951	 -0.051466	 -0.310128
  0.136969	  0.103152	 -0.028326	  0.242477	  0.041868	  0.097876	 -0.202255	 -0.230286	 -0.092977	 -0.133010	  0.009602	 -0.056861	 -0.341461
  0.154407	  0.075694	 -0.053737	  0.237087	  0.034730	  0.080759	 -0.199012	 -0.196461	 -0.103089	 -0.136319	 -0.007456	 -0.074187	 -0.358700
  0.155245	  0.057955	 -0.023278	  0.226234	  0.019633	  0.104456	 -0.148770	 -0.162978	 -0.109675	 -0.133603	 -0.038629	 -0.138625	 -0.416545
  0.141739	  0.066371	 -0.023643	  0.201746	  0.037621	  0.084739	 -0.107588	 -0.164188	 -0.027093	 -0.129425	 -0.037440	 -0.166956	 -0.458311
  0.146855	  0.033342	 -0.038692	  0.171040	  0.011504	  0.082260	 -0.112346	 -0.111573	 -0.019264	 -0.168999	 -0.048155	 -0.188957	 -0.484986
  0.143765	  0.038356	 -0.034915	  0.144305	  0.014193	  0.115140	 -0.111527	 -0.087890	 -0.038911	 -0.199389	 -0.064866	 -0.230342	 -0.484711
  0.130455	  0.044173	 -0.038187	  0.124500	  0.032173	  0.126686	 -0.096521	 -0.076745	 -0.046414	 -0.232347	 -0.084060	 -0.236080	 -0.497427
  0.108361	  0.054894	 -0.045036	  0.121291	  0.039714	  0.144738	 -0.080322	 -0.051243	 -0.063490	 -0.234086	 -0.086122	 -0.223341	 -0.486409
  0.117199	  0.015967	 -0.034705	  0.098130	  0.055198	  0.199077	 -0.084744	 -0.020731	 -0.079984	 -0.227707	 -0.092260	 -0.234727	 -0.501768
  0.099274	 -0.018250	 -0.033973	  0.133030	  0.084991	  0.185452	 -0.052527	 -0.027337	 -0.063188	 -0.218899	 -0.078011	 -0.217289	 -0.518924
  0.144104	  0.007030	 -0.057721	  0.143797	  0.078302	  0.173534	 -0.042487	 -0.038257	 -0.070110	 -0.204096	 -0.091017	 -0.238968	 -0.542395
  0.141263	 -0.003431	 -0.044881	  0.157632	  0.075212	  0.158632	 -0.003439	 -0.013941	 -0.086377	 -0.196388	 -0.165164	 -0.247778	 -0.520134
  0.100484	  0.021718	 -0.052595	  0.158033	  0.069956	  0.201291	  0.024917	 -0.000218	 -0.097759	 -0.181893	 -0.196641	 -0.251449	 -0.477073
  0.087083	  0.026580	 -0.069956	  0.147829	  0.096877	  0.217835	  0.019134	 -0.013810	 -0.106189	 -0.210788	 -0.180723	 -0.262609	 -0.428187
  0.083199	  0.030475	 -0.071402	  0.150629	  0.113630	  0.234084	  0.033584	 -0.043759	 -0.139484	 -0.214480	 -0.193581	 -0.287500	 -0.433742
  0.106062	  0.035255	 -0.073172	  0.173804	  0.106088	  0.232204	  0.007133	 -0.072976	 -0.155554	 -0.226074	 -0.195160	 -0.328994	 -0.473062
  0.108126	  0.032733	 -0.069258	  0.167717	  0.125417	  0.215221	 -0.000191	 -0.100004	 -0.156586	 -0.250900	 -0.221789	 -0.355260	 -0.503681
  0.095864	  0.027833	 -0.104261	  0.171587	  0.117680	  0.184540	 -0.020319	 -0.119329	 -0.196542	 -0.319669	 -0.233011	 -0.365022	 -0.516304
  0.111991	  0.036960	 -0.083289	  0.143462	  0.144452	  0.164777	 -0.087619	 -0.115031	 -0.262054	 -0.365330	 -0.260613	 -0.401101	 -0.530722
  0.138450	  0.049147	 -0.070484	  0.137434	  0.149189	  0.112396	 -0.137641	 -0.119722	 -0.262105	 -0.412891	 -0.298254	 -0.380124	 -0.550547
  0.135827	  0.012273	 -0.083894	  0.135843	  0.167031	  0.094586	 -0.160206	 -0.155191	 -0.269313	 -0.439052	 -0.333232	 -0.364979	 -0.584076
  0.104442	  0.024369	 -0.066374	  0.189806	  0.173866	  0.076141	 -0.172603	 -0.216018	 -0.301469	 -0.467200	 -0.349434	 -0.352838	 -0.629526
  0.092597	  0.023187	 -0.084760	  0.212456	  0.157677	  0.009799	 -0.188332	 -0.285484	 -0.287857	 -0.447570	 -0.340228	 -0.348232	 -0.642533
  0.117017	  0.033353	 -0.106952	  0.180141	  0.136063	 -0.008226	 -0.230828	 -0.299282	 -0.302411	 -0.410999	 -0.345679	 -0.333940	 -0.618543
  0.142802	  0.070098	 -0.117124	  0.174067	  0.118142	 -0.026743	 -0.291887	 -0.309403	 -0.304617	 -0.392637	 -0.379090	 -0.298240	 -0.604815
  0.153089	  0.055325	 -0.122411	  0.155170	  0.097175	 -0.070279	 -0.309170	 -0.267210	 -0.321318	 -0.432910	 -0.366955	 -0.272163	 -0.591453
  0.139000	  0.036647	 -0.100913	  0.181596	  0.071336	 -0.094764	 -0.300800	 -0.254772	 -0.346178	 -0.442187	 -0.321100	 -0.281815	 -0.622927
  0.155231	  0.039139	 -0.104952	  0.176981	  0.015454	 -0.089153	 -0.297380	 -0.243619	 -0.326311	 -0.409026	 -0.293639	 -0.296689	 -0.592719
  0.129719	  0.016571	 -0.103702	  0.123751	 -0.030715	 -0.091545	 -0.306589	 -0.218177	 -0.318810	 -0.413781	 -0.303757	 -0.282056	 -0.571620
  0.142055	  0.024460	 -0.120313	  0.068384	 -0.046557	 -0.105493	 -0.301011	 -0.194757	 -0.285900	 -0.384842	 -0.294612	 -0.308849	 -0.578470
  0.143083	  0.079487	 -0.113364	  0.063277	 -0.073501	 -0.127843	 -0.289894	 -0.186737	 -0.259706	 -0.378200	 -0.257340	 -0.314549	 -0.554141
  0.135301	  0.118095	 -0.110354	  0.041197	 -0.040896	 -0.110455	 -0.289211	 -0.144186	 -0.226920	 -0.350315	 -0.249623	 -0.272741	 -0.528516
  0.152922	  0.094765	 -0.130562	  0.025304	 -0.045386	 -0.089416	 -0.270066	 -0.124182	 -0.198302	 -0.345706	 -0.230577	 -0.225103	 -0.500879
  0.137334	  0.099369	 -0.162310	 -0.003734	 -0.022406	 -0.089915	 -0.265681	 -0.081588	 -0.203989	 -0.348371	 -0.191978	 -0.189226	 -0.443089
  0.152948	  0.109676	 -0.181259	 -0.016560	  0.003879	 -0.080761	 -0.250813	 -0.059273	 -0.184989	 -0.335435	 -0.135866	 -0.165725	 -0.423753
  0.158175	  0.104791	 -0.165586	 -0.022329	  0.020624	 -0.062545	 -0.288081	 -0.070303	 -0.186410	 -0.311868	 -0.122780	 -0.184558	 -0.426925
  0.143672	  0.092864	 -0.169684	  0.003634	  0.032263	 -0.033637	 -0.274360	 -0.073098	 -0.179874	 -0.305001	 -0.128276	 -0.219900	 -0.414077
  0.137764	  0.082139	 -0.196880	  0.033985	  0.018533	 -0.024556	 -0.261010	 -0.086782	 -0.184145	 -0.300811	 -0.130733	 -0.227013	 -0.418694
  0.140313	  0.072282	 -0.217793	  0.003597	  0.001284	  0.010532	 -0.246026	 -0.091708	 -0.201333	 -0.305519	 -0.120014	 -0.233331	 -0.393285
  0.146457	  0.060883	 -0.205582	 -0.044783	  0.022853	  0.046721	 -0.236817	 -0.118055	 -0.248778	 -0.309992	 -0.130500	 -0.249205	 -0.382416
  0.153942	  0.049860	 -0.202789	 -0.033340	  0.078297	  0.022773	 -0.259047	 -0.109455	 -0.241957	 -0.297446	 -0.162179	 -0.235590	 -0.370156
  0.142360	  0.025334	 -0.177313	  0.007326	  0.093121	 -0.011010	 -0.269575	 -0.090740	 -0.236873	 -0.288438	 -0.189448	 -0.189926	 -0.358495
  0.144369	  0.034661	 -0.184728	  0.056423	  0.117204	  0.003022	 -0.263386	 -0.091678	 -0.248208	 -0.274078	 -0.177979	 -0.200084	 -0.361378
  0.155016	  0.032675	 -0.198181	  0.053252	  0.115971	  0.014095	 -0.246110	 -0.087344	 -0.238956	 -0.262466	 -0.186551	 -0.180394	 -0.358381
  0.144188	  0.032927	 -0.172263	  0.072151	  0.126605	  0.024219	 -0.256958	 -0.113281	 -0.218273	 -0.244306	 -0.197098	 -0.164434	 -0.321171
  0.102889	  0.048947	 -0.144902	  0.074077	  0.121815	 -0.003048	 -0.266316	 -0.153467	 -0.202712	 -0.239847	 -0.184746	 -0.154401	 -0.300548
  0.109846	  0.058428	 -0.137407	  0.080502	  0.143279	 -0.021773	 -0.279018	 -0.189834	 -0.217500	 -0.247103	 -0.202923	 -0.167934	 -0.279207
  0.116045	  0.078969	 -0.139951	  0.094194	  0.106297	 -0.026686	 -0.306321	 -0.197102	 -0.226344	 -0.231918	 -0.209525	 -0.134981	 -0.266798
  0.123246	  0.058507	 -0.142665	  0.085095	  0.074381	 -0.045748	 -0.295089	 -0.212886	 -0.202172	 -0.259234	 -0.211250	 -0.140276	 -0.296444
  0.146314	  0.059859	 -0.150002	  0.063175	  0.026923	 -0.041551	 -0.291577	 -0.171847	 -0.156132	 -0.294545	 -0.186782	 -0.160769	 -0.288429
  0.153959	  0.069898	 -0.152254	  0.075081	 -0.014149	 -0.041364	 -0.287642	 -0.162681	 -0.129991	 -0.245836	 -0.166944	 -0.137298	 -0.281044
  0.163961	  0.066685	 -0.139028	  0.095482	 -0.057679	 -0.053758	 -0.284394	 -0.166674	 -0.128087	 -0.231115	 -0.143213	 -0.120950	 -0.306832
  0.165504	  0.088053	 -0.170991	  0.058948	 -0.106792	 -0.047122	 -0.285936	 -0.146828	 -0.170438	 -0.171982	 -0.155130	 -0.089593	 -0.315150
  0.124785	  0.083150	 -0.187136	  0.051274	 -0.072351	 -0.092123	 -0.270695	 -0.129521	 -0.190236	 -0.144837	 -0.150680	 -0.085464	 -0.323776
  0.091641	  0.044156	 -0.151083	  0.016263	 -0.042080	 -0.089615	 -0.275744	 -0.102034	 -0.168681	 -0.153290	 -0.134000	 -0.061093	 -0.282732
  0.100609	  0.034682	 -0.168501	  0.013694	 -0.048146	 -0.088924	 -0.284156	 -0.058949	 -0.171731	 -0.123941	 -0.168961	 -0.054418	 -0.257028
  0.096619	  0.050182	 -0.156735	  0.010254	 -0.030449	 -0.082137	 -0.308277	 -0.070215	 -0.160182	 -0.099427	 -0.142052	 -0.046790	 -0.241157
  0.101684	  0.037367	 -0.136423	  0.018248	 -0.009686	 -0.093011	 -0.289289	 -0.079625	 -0.144850	 -0.087173	 -0.115797	 -0.048470	 -0.200699
  0.102716	 -0.004962	 -0.148228	  0.040590	 -0.005315	 -0.077783	 -0.260757	 -0.035478	 -0.140743	 -0.131813	 -0.093410	 -0.036988	 -0.184964
  0.089433	  0.003241	 -0.147677	  0.008991	  0.008423	 -0.032385	 -0.245552	 -0.031627	 -0.111746	 -0.152112	 -0.037114	 -0.018670	 -0.174509
  0.088968	  0.013923	 -0.109052	  0.007987	  0.040228	 -0.024845	 -0.232914	  0.000456	 -0.095064	 -0.132540	  0.011319	 -0.025949	 -0.198902
  0.112254	  0.015070	 -0.115298	  0.018299	  0.025955	  0.002697	 -0.193936	  0.008479	 -0.119222	 -0.100081	  0.011470	  0.006007	 -0.181038
  0.139859	  0.031375	 -0.093062	 -0.000005	  0.063743	  0.019453	 -0.166786	  0.033828	 -0.109883	 -0.087150	  0.042654	  0.014747	 -0.156889
  0.075367	  0.041633	 -0.080982	  0.029446	  0.041144	  0.028459	 -0.126588	  0.064203	 -0.098722	 -0.095645	  0.055642	  0.028835	 -0.131843
  0.047191	  0.032451	 -0.108483	  0.032690	  0.011793	  0.012417	 -0.120969	  0.075849	 -0.096846	 -0.116723	  0.022722	  0.039332	 -0.116773
  0.051709	 -0.001905	 -0.132971	  0.020169	  0.020974	  0.002772	 -0.127848	  0.040474	 -0.073495	 -0.109512	  0.005743	 -0.002478	 -0.122433
  0.055158	  0.000112	 -0.147494	  0.009055	  0.030902	 -0.030643	 -0.079513	  0.054754	 -0.072811	 -0.107481	  0.001764	  0.003090	 -0.142442
  0.082308	 -0.011364	 -0.129063	 -0.005264	  0.037372	 -0.019874	 -0.085608	  0.095575	 -0.092878	 -0.099669	 -0.011477	  0.010981	 -0.133082
  0.061981	 -0.031340	 -0.087158	 -0.026387	  0.060465	 -0.002618	 -0.080561	  0.092787	 -0.098150	 -0.065244	 -0.006536	  0.025977	 -0.135061
  0.051666	 -0.024901	 -0.113278	 -0.042121	  0.066178	 -0.016887	 -0.046146	  0.058616	 -0.108566	 -0.064585	  0.018197	  0.007075	 -0.187045
  0.063759	 -0.027813	 -0.130855	 -0.036650	  0.121106	 -0.008864	 -0.048098	  0.036407	 -0.126439	 -0.064900	  0.031472	  0.013416	 -0.173908
  0.079793	 -0.045463	 -0.127521	 -0.039317	  0.133548	 -0.019464	 -0.065206	  0.044360	 -0.133142	 -0.075822	  0.017822	  0.001712	 -0.160429
  0.082261	 -0.038312	 -0.109494	 -0.016702	  0.147221	 -0.012958	 -0.074663	  0.057970	 -0.118317	 -0.102886	 -0.011195	  0.025429	 -0.183479
  0.109240	 -0.018108	 -0.110171	 -0.011324	  0.153796	 -0.040816	 -0.077475	  0.038889	 -0.106597	 -0.093467	 -0.011213	  0.063671	 -0.204681
  0.111441	 -0.017327	 -0.116909	  0.034633	  0.137405	 -0.030465	 -0.065425	  0.032555	 -0.107898	 -0.080701	 -0.031382	  0.075981	 -0.173381
  0.097275	 -0.061238	 -0.106986	  0.082205	  0.169468	 -0.039669	 -0.037854	  0.039314	 -0.096650	 -0.058968	 -0.027307	  0.084129	 -0.178361
  0.100989	 -0.045744	 -0.103919	  0.041615	  0.182232	 -0.047591	 -0.030652	  0.039897	 -0.111018	 -0.060845	 -0.027327	  0.050709	 -0.220980
  0.104521	 -0.070449	 -0.092056	 -0.007017	  0.128684	 -0.019913	 -0.034995	  0.033094	 -0.121568	 -0.069792	 -0.048337	  0.022715	 -0.214979
  0.081679	 -0.057456	 -0.065159	 -0.010267	  0.101591	  0.005391	 -0.041417	  0.028945	 -0.125543	 -0.047377	 -0.050602	  0.024773	 -0.203617
  0.114894	 -0.069460	 -0.041650	  0.015375	  0.078631	  0.024280	 -0.035771	  0.049003	 -0.111843	 -0.029242	 -0.050420	  0.042408	 -0.178642
  0.137725	 -0.072603	 -0.029850	  0.022444	  0.091618	  0.007958	 -0.040123	  0.047784	 -0.088814	 -0.033290	 -0.065345	  0.012956	 -0.149487
  0.137555	 -0.074998	 -0.031511	  0.022747	  0.104514	 -0.003165	 -0.070756	  0.034221	 -0.099045	 -0.043354	 -0.093974	  0.015631	 -0.139105
  0.133756	 -0.064380	 -0.046849	  0.007609	  0.074273	 -0.024188	 -0.064578	  0.012181	 -0.071437	 -0.051867	 -0.090163	  0.020152	 -0.148566
  0.128372	 -0.063528	 -0.048158	  0.008801	  0.053570	 -0.032857	 -0.044460	  0.001464	 -0.085457	 -0.042806	 -0.032534	  0.025976	 -0.146283
  0.101497	 -0.049247	 -0.039897	  0.020392	  0.081404	 -0.029567	 -0.022951	 -0.024393	 -0.050186	 -0.042334	 -0.042333	  0.007179	 -0.136503
  0.077905	 -0.041544	 -0.057108	  0.027168	  0.048370	 -0.042951	 -0.004421	 -0.052315	 -0.027702	 -0.038478	 -0.031754	 -0.031706	 -0.133194
  0.108166	 -0.053084	 -0.079181	  0.039760	  0.018651	 -0.062206	  0.011053	 -0.084066	 -0.026150	 -0.030976	 -0.019736	 -0.010259	 -0.139002
  0.101813	 -0.058846	 -0.035988	  0.030941	  0.034665	 -0.064310	  0.045434	 -0.068328	 -0.067711	 -0.031478	 -0.048196	  0.018571	 -0.106845
  0.115800	 -0.061422	 -0.014433	  0.005302	  0.062745	 -0.044342	  0.051138	 -0.054102	 -0.102663	 -0.005092	 -0.064230	  0.045780	 -0.075407
  0.093621	 -0.034835	 -0.037868	 -0.004365	  0.063671	 -0.018925	  0.043393	 -0.033314	 -0.057081	 -0.051198	 -0.084517	  0.021779	 -0.072724
  0.109051	 -0.005072	 -0.069680	 -0.017568	  0.051207	 -0.005658	  0.027118	 -0.054790	 -0.043868	 -0.071810	 -0.050488	 -0.004337	 -0.101607
  0.107350	  0.003427	 -0.040370	 -0.047890	  0.071821	  0.002622	 -0.006583	 -0.015171	 -0.064473	 -0.094422	 -0.045568	  0.016207	 -0.135177
  0.104356	 -0.012993	 -0.035915	 -0.046585	  0.047313	 -0.002590	 -0.023521	  0.008658	 -0.080642	 -0.109235	 -0.024455	  0.052611	 -0.111601
  0.088352	 -0.005077	 -0.047450	 -0.076724	  0.064293	 -0.048692	 -0.057895	 -0.007509	 -0.066596	 -0.119419	  0.020805	  0.032135	 -0.096252
  0.062389	 -0.020712	 -0.045808	 -0.058845	  0.068710	 -0.034339	 -0.045799	 -0.016323	 -0.050447	 -0.139761	  0.030292	  0.016530	 -0.091742
  0.061939	 -0.035094	 -0.002675	 -0.030251	  0.030991	 -0.006219	 -0.023296	 -0.032394	 -0.038248	 -0.120081	  0.024789	  0.022077	 -0.110121
  0.090968	 -0.018567	 -0.009249	  0.004019	  0.005166	 -0.026214	  0.001548	 -0.050928	 -0.048555	 -0.107289	 -0.011659	  0.014911	 -0.147115
  0.106027	 -0.014657	 -0.019198	  0.010408	  0.007943	 -0.046630	  0.021255	 -0.053109	 -0.050342	 -0.104628	 -0.027047	  0.019120	 -0.125980
  0.091233	  0.027157	  0.000745	  0.004434	  0.003270	 -0.056915	  0.017172	 -0.064273	 -0.073867	 -0.070246	 -0.034296	  0.008431	 -0.101120
  0.106650	  0.043719	  0.009176	  0.010866	  0.036107	 -0.064355	  0.007561	 -0.059231	 -0.100654	 -0.045812	 -0.071831	 -0.006606	 -0.065783
  0.135276	  0.057438	 -0.010216	  0.033337	  0.079434	 -0.070175	  0.008135	 -0.025700	 -0.084696	 -0.059645	 -0.072461	 -0.023638	 -0.069861
  0.039835	  0.006130	  0.003133	  0.086225	  0.019532	  0.062778	 -0.028753	 -0.015069	 -0.051856	 -0.034820	  0.015896	  0.056890	  0.024941
  0.038494	  0.007543	 -0.031207	  0.081957	  0.003999	  0.037968	 -0.055392	  0.019799	 -0.035435	 -0.049812	 -0.005457	  0.057313	  0.020048
 -0.002366	  0.003647	 -0.020222	  0.027446	 -0.011142	  0.010685	 -0.043187	  0.037789	  0.009023	 -0.011259	 -0.026924	  0.038293	  0.010839
 -0.019190	 -0.003933	 -0.017322	  0.009212	 -0.037947	 -0.005910	 -0.007862	  0.041760	  0.022235	  0.022553	 -0.009029	  0.019760	 -0.004979
 -0.050926	 -0.025082	 -0.028307	 -0.026863	 -0.009958	 -0.002571	  0.013308	  0.031764	  0.017147	  0.050298	  0.004532	  0.019665	  0.001308
 -0.103694	 -0.026705	 -0.040330	 -0.029201	  0.000567	  0.016579	  0.020598	  0.001359	  0.016519	  0.035400	 -0.028283	  0.015674	 -0.001482
 -0.060853	 -0.019543	 -0.044533	 -0.019511	 -0.014952	 -0.002792	  0.009924	 -0.032992	  0.017409	  0.040235	 -0.059647	  0.020109	  0.011415
 -0.010161	 -0.006338	 -0.044407	 -0.012230	 -0.007854	 -0.008080	  0.022076	 -0.049329	  0.013082	  0.001350	 -0.058255	  0.005257	 -0.002581
 -0.001017	 -0.006124	 -0.015112	 -0.037120	  0.003381	 -0.002105	  0.050457	 -0.034163	  0.041768	 -0.018622	 -0.070903	 -0.009654	 -0.011228
  0.005638	 -0.021516	 -0.019038	 -0.055497	  0.013487	 -0.000141	  0.048906	 -0.003381	  0.007782	 -0.020036	 -0.036133	  0.010596	 -0.019770
 -0.001262	 -0.033698	 -0.012531	 -0.030972	  0.052977	  0.004095	  0.032492	 -0.023330	 -0.025050	 -0.015601	  0.010595	  0.009475	 -0.031984
  0.006072	 -0.018103	  0.007434	 -0.022118	  0.019072	  0.021234	  0.038812	  0.004192	 -0.017519	  0.006690	  0.024443	 -0.009755	 -0.053545
  0.006176	  0.005535	  0.009673	 -0.005818	  0.014286	  0.003960	  0.021766	  0.033411	 -0.005428	 -0.027260	  0.048330	 -0.021052	 -0.026368
  0.010335	  0.009431	  0.013484	 -0.012328	 -0.000596	 -0.007385	 -0.029411	  0.033652	 -0.005919	 -0.039964	  0.072538	 -0.034706	  0.016312
  0.009874	  0.002932	  0.019744	  0.015364	 -0.019064	  0.011837	 -0.046506	  0.016302	  0.019115	 -0.023403	  0.044674	 -0.024110	  0.015781
 -0.013792	 -0.025527	  0.024883	  0.028963	 -0.008297	  0.027144	 -0.039138	  0.015258	  0.014419	  0.005805	  0.041150	 -0.022817	 -0.004760
  0.001257	  0.017437	  0.067383	  0.011038	 -0.024555	 -0.008055	 -0.026559	 -0.003640	  0.000377	  0.032164	  0.020704	 -0.030898	  0.006075
  0.022349	  0.026951	  0.059344	  0.037893	 -0.008906	 -0.030470	 -0.013930	  0.009599	 -0.026498	  0.013938	  0.004173	 -0.038136	  0.029385
  0.059826	  0.054827	  0.042797	 -0.004421	 -0.002057	 -0.063059	  0.011412	 -0.016012	 -0.025930	  0.004683	  0.013260	 -0.049494	  0.013540
  0.063404	  0.052136	  0.025133	 -0.042020	  0.018028	 -0.065711	  0.020986	 -0.066969	  0.014759	  0.027661	 -0.005662	 -0.012410	  0.007054
  0.056779	  0.043852	  0.030991	 -0.058162	  0.048314	 -0.036651	  0.020912	 -0.057787	  0.014514	  0.011027	 -0.031771	 -0.025525	  0.022848
  0.052187	  0.081589	  0.039396	 -0.001310	  0.065415	 -0.025431	 -0.026770	 -0.038780	 -0.019986	  0.005286	 -0.037176	 -0.036087	  0.043288
  0.056424	  0.080452	  0.026176	  0.038486	  0.053181	 -0.035090	 -0.049787	 -0.029457	 -0.008527	 -0.007329	 -0.014649	 -0.063396	  0.016413
  0.048229	  0.077793	  0.008765	  0.051825	  0.069934	 -0.065845	 -0.037911	 -0.042908	  0.004263	  0.008811	 -0.008044	 -0.104850	  0.013331
  0.048614	  0.111280	  0.036786	  0.070302	  0.037406	 -0.072024	 -0.028786	 -0.043465	  0.013719	  0.002619	 -0.005664	 -0.115769	  0.026552
  0.037673	  0.154257	  0.056611	  0.059658	  0.021777	 -0.105242	 -0.015390	 -0.027626	 -0.000807	  0.000549	 -0.007972	 -0.101225	  0.022578
  0.040354	  0.114885	  0.049905	  0.035335	  0.039942	 -0.098759	  0.030475	 -0.034881	 -0.025241	 -0.011256	 -0.030572	 -0.103322	  0.019714
 -0.005692	  0.107745	  0.052221	  0.060304	  0.011810	 -0.064735	  0.042229	 -0.042805	 -0.060474	  0.022110	 -0.039678	 -0.111246	  0.026603
 -0.021986	  0.052357	  0.067454	  0.083170	 -0.010210	 -0.096800	  0.029648	 -0.044126	 -0.045656	  0.016405	 -0.016364	 -0.132438	  0.016066
  0.004032	  0.076059	  0.049673	  0.066212	 -0.017788	 -0.096388	  0.014692	 -0.019652	 -0.021939	  0.029584	 -0.010338	 -0.128069	 -0.006969
  0.024529	  0.082243	  0.026823	  0.090922	 -0.017558	 -0.108498	  0.012229	 -0.010386	 -0.036902	  0.035812	 -0.013185	 -0.116803	  0.007573
  0.017124	  0.091362	  0.020035	  0.083694	 -0.021588	 -0.094917	 -0.032813	 -0.035161	 -0.050476	  0.013027	 -0.014143	 -0.089215	  0.039967
  0.009705	  0.104699	  0.059878	  0.098068	  0.003539	 -0.046966	 -0.069899	 -0.040667	 -0.062958	  0.008089	 -0.018125	 -0.115534	  0.061431
 -0.001820	  0.091119	  0.122698	  0.094366	  0.031193	 -0.045998	 -0.039128	 -0.044854	 -0.035392	  0.006756	 -0.045464	 -0.129700	  0.098040
  0.011261	  0.098975	  0.100213	  0.102882	  0.017877	 -0.039197	 -0.013183	 -0.057193	 -0.022902	  0.026953	 -0.048302	 -0.130641	  0.088158
  0.007915	  0.119610	  0.089159	  0.120357	  0.005290	 -0.039230	 -0.023458	 -0.052641	 -0.022954	  0.033731	 -0.005242	 -0.135442	  0.030196
 -0.004501	  0.139602	  0.091750	  0.069220	 -0.024530	 -0.043918	 -0.030973	 -0.067256	 -0.032570	  0.017658	  0.002135	 -0.147931	 -0.001704
 -0.012851	  0.134674	  0.087072	  0.064747	 -0.032664	 -0.062058	 -0.040233	 -0.084864	 -0.032228	 -0.029468	  0.022299	 -0.170985	 -0.013824
 -0.019362	  0.111981	  0.098468	  0.103484	 -0.015711	 -0.089715	 -0.029339	 -0.086101	 -0.045525	 -0.012911	  0.019127	 -0.153839	 -0.005272
 -0.009998	  0.123768	  0.081569	  0.104664	 -0.002444	 -0.047398	 -0.013446	 -0.114680	 -0.072769	  0.000836	  0.004223	 -0.153615	  0.012539
 -0.019555	  0.115724	  0.043779	  0.113996	  0.001723	 -0.034808	 -0.023271	 -0.085135	 -0.073889	 -0.018856	 -0.025294	 -0.198561	  0.008209
 -0.028446	  0.082848	  0.043623	  0.120312	 -0.019289	 -0.044711	 -0.025813	 -0.087162	 -0.078925	 -0.022110	 -0.040607	 -0.183096	  0.024052
 -0.030614	  0.084904	  0.059392	  0.098357	 -0.028088	 -0.000622	 -0.074587	 -0.131142	 -0.067604	 -0.007612	 -0.042649	 -0.192048	  0.048360
 -0.046404	  0.105043	  0.065964	  0.066162	 -0.055930	  0.013698	 -0.094719	 -0.125712	 -0.063403	  0.005940	 -0.034315	 -0.176705	  0.044315
 -0.068871	  0.086514	  0.059209	  0.072779	 -0.078826	 -0.000100	 -0.079208	 -0.121953	 -0.044157	  0.014220	 -0.005799	 -0.149661	  0.030719
 -0.046775	  0.079650	  0.056802	  0.067774	 -0.118069	 -0.016474	 -0.081377	 -0.086752	 -0.031390	 -0.015924	 -0.048643	 -0.138868	  0.028561
 -0.036685	  0.079859	  0.055273	  0.059384	 -0.081046	 -0.070692	 -0.111783	 -0.054398	 -0.059152	 -0.024859	 -0.025667	 -0.133583	  0.016439
 -0.055918	  0.076673	  0.047757	  0.062523	 -0.062300	 -0.097150	 -0.113473	 -0.042965	 -0.035748	  0.005298	 -0.022457	 -0.136812	  0.011802
 -0.060512	  0.048285	  0.033985	  0.070388	 -0.037181	 -0.075745	 -0.072867	 -0.034765	 -0.035115	 -0.024716	 -0.039103	 -0.160570	 -0.033610
 -0.056485	  0.050465	  0.057316	  0.116119	 -0.016811	 -0.070267	 -0.039796	 -0.028077	 -0.062449	 -0.058743	 -0.014793	 -0.142505	 -0.047184
 -0.099524	  0.056088	  0.078781	  0.125294	 -0.032204	 -0.057770	 -0.056723	 -0.046725	 -0.064737	 -0.047445	  0.031019	 -0.172296	 -0.000643
 -0.107965	  0.057736	  0.066200	  0.107859	 -0.051282	 -0.063561	 -0.048392	 -0.068906	 -0.067106	 -0.023080	  0.031141	 -0.166180	  0.003491
 -0.103614	  0.053321	  0.018147	  0.121943	 -0.028290	 -0.067421	 -0.065710	 -0.059937	 -0.059396	 -0.003034	  0.009947	 -0.174166	 -0.008623
 -0.094116	  0.085509	  0.002688	  0.103921	 -0.031048	 -0.036579	 -0.063916	 -0.046449	 -0.044458	 -0.005563	  0.025060	 -0.195270	  0.032417
 -0.074079	  0.099488	  0.004642	  0.075971	 -0.037557	 -0.017665	 -0.079882	 -0.045597	 -0.026721	 -0.006330	  0.027652	 -0.178980	  0.037626
 -0.085207	  0.071643	 -0.016886	  0.098185	 -0.027010	 -0.033774	 -0.051136	 -0.034682	  0.004801	  0.006551	  0.033653	 -0.176751	  0.025697
 -0.085865	  0.072734	 -0.004713	  0.112448	 -0.016943	 -0.055869	 -0.003773	 -0.067354	  0.017269	 -0.013011	  0.016523	 -0.183910	  0.011261
 -0.072393	  0.080529	  0.018915	  0.090660	 -0.025625	 -0.098319	  0.007171	 -0.057807	 -0.036537	 -0.025914	 -0.012944	 -0.196486	 -0.009574
 -0.099775	  0.068997	 -0.001488	  0.104918	 -0.052514	 -0.082690	  0.010276	 -0.003468	 -0.025788	 -0.019531	 -0.030273	 -0.173381	 -0.017051
 -0.083295	  0.059921	  0.004119	  0.110463	 -0.060284	 -0.034002	 -0.049543	  0.036133	 -0.005373	 -0.043266	 -0.028928	 -0.202106	 -0.002481
 -0.072138	  0.064834	 -0.001763	  0.119591	 -0.053363	 -0.047077	 -0.073120	  0.005658	 -0.016642	 -0.026190	 -0.022118	 -0.202508	  0.006555
 -0.097466	  0.066816	 -0.008573	  0.095386	 -0.076559	 -0.033437	 -0.079632	 -0.060940	 -0.014304	 -0.017939	 -0.038782	 -0.178391	  0.020553
 -0.096140	  0.071900	 -0.010507	  0.091761	 -0.049253	  0.004202	 -0.073577	 -0.064817	 -0.038116	  0.017451	 -0.056351	 -0.165859	  0.010765
 -0.074192	  0.066860	 -0.004731	  0.081645	 -0.053585	 -0.001119	 -0.103113	 -0.084840	 -0.027563	 -0.003570	 -0.048812	 -0.176015	 -0.007119
 -0.050473	  0.077489	  0.002055	  0.059917	 -0.063712	 -0.030873	 -0.097927	 -0.086916	 -0.027985	 -0.009745	 -0.023261	 -0.184873	 -0.007225
 -0.092033	  0.083136	 -0.009229	  0.059146	 -0.051475	 -0.039943	 -0.066108	 -0.047922	 -0.029531	 -0.001911	 -0.068476	 -0.212675	  0.010380
 -0.120489	  0.071537	 -0.056001	  0.037012	 -0.048741	 -0.024701	 -0.086979	 -0.055047	 -0.021981	 -0.006411	 -0.068848	 -0.190790	  0.044110
 -0.105169	  0.059774	 -0.097664	  0.034920	 -0.055042	 -0.026456	 -0.086984	 -0.071631	 -0.015045	  0.024895	 -0.057791	 -0.159699	  0.034791
 -0.059696	  0.048743	 -0.097184	  0.013189	 -0.053211	 -0.025969	 -0.067845	 -0.030905	  0.018511	 -0.005534	 -0.021232	 -0.139990	  0.026843
 -0.048115	  0.010701	 -0.084888	  0.027064	 -0.061220	 -0.054446	 -0.046155	 -0.025606	  0.019523	 -0.016148	 -0.031213	 -0.142391	  0.006636
 -0.061808	 -0.006164	 -0.033507	  0.027814	 -0.086094	 -0.071488	 -0.032841	 -0.036861	  0.007736	 -0.000820	 -0.024793	 -0.159097	 -0.005335
 -0.074806	 -0.022558	 -0.045703	  0.041124	 -0.092306	 -0.038683	 -0.042064	 -0.035835	 -0.027219	 -0.025609	  0.000265	 -0.186548	  0.014536
 -0.101479	 -0.062161	 -0.040876	  0.065866	 -0.056444	 -0.047783	 -0.061296	 -0.042979	 -0.031931	 -0.050507	 -0.050900	 -0.193238	  0.018980
 -0.130570	 -0.064535	 -0.036231	  0.045760	 -0.034525	 -0.083853	 -0.034854	 -0.042524	 -0.009108	 -0.044202	 -0.024019	 -0.186054	  0.055759
 -0.157014	 -0.064451	 -0.033809	  0.048723	 -0.034949	 -0.085789	 -0.043620	 -0.061303	  0.004510	 -0.029674	 -0.017661	 -0.184813	  0.033466
 -0.121053	 -0.052074	 -0.015043	  0.065864	 -0.010091	 -0.092357	 -0.024132	 -0.077485	  0.045358	 -0.040353	 -0.046256	 -0.174426	  0.029386
 -0.083434	 -0.039576	 -0.018731	  0.066081	 -0.005969	 -0.065790	 -0.016122	 -0.047841	  0.060443	 -0.027614	 -0.029027	 -0.150164	  0.021682
 -0.067436	 -0.039354	 -0.019368	  0.072684	 -0.004917	 -0.056905	 -0.030199	 -0.036665	  0.036856	 -0.048065	 -0.032408	 -0.154854	  0.038742
 -0.069651	 -0.049363	 -0.011314	  0.074178	 -0.038716	 -0.046669	 -0.037012	 -0.046863	  0.041505	 -0.067770	 -0.041178	 -0.169228	  0.085856
 -0.057354	 -0.067154	  0.019653	  0.063153	 -0.053292	 -0.063444	 -0.061742	 -0.066899	  0.066625	 -0.064480	 -0.028248	 -0.136396	  0.062172
 -0.047283	 -0.052062	  0.016975	  0.060440	 -0.023394	 -0.088067	 -0.071722	 -0.074030	  0.055044	 -0.034115	 -0.060252	 -0.114575	  0.024662
 -0.026552	 -0.065686	  0.021125	  0.078905	 -0.006499	 -0.057701	 -0.089238	 -0.073573	  0.054886	 -0.025811	 -0.081574	 -0.128139	  0.057481
 -0.021359	 -0.074376	  0.030016	  0.070175	  0.035652	 -0.072976	 -0.104745	 -0.080555	  0.105607	 -0.020099	 -0.065941	 -0.109567	  0.059261
 -0.025828	 -0.028020	  0.019879	  0.033233	  0.033811	 -0.085621	 -0.126841	 -0.108015	  0.118936	 -0.016405	 -0.017527	 -0.078200	  0.048644
 -0.057279	 -0.060067	  0.009774	  0.009921	  0.037123	 -0.083607	 -0.092997	 -0.097197	  0.094222	 -0.034158	 -0.040689	 -0.080864	  0.054933
 -0.106711	 -0.068199	  0.000380	 -0.028892	  0.041722	 -0.067441	 -0.077603	 -0.086979	  0.054278	 -0.030939	 -0.060437	 -0.091442	  0.068731
 -0.087456	 -0.065398	  0.004390	 -0.039085	  0.032897	 -0.065850	 -0.065927	 -0.064722	  0.061373	  0.026260	 -0.068992	 -0.077353	  0.080171
 -0.049396	 -0.098633	  0.017889	 -0.023327	  0.030979	 -0.105393	 -0.046897	 -0.047785	  0.057867	  0.055337	 -0.079921	 -0.077391	  0.076401
 -0.061169	 -0.135102	  0.035997	  0.001117	  0.026252	 -0.106382	 -0.072359	 -0.024542	  0.038120	  0.087211	 -0.080015	 -0.067657	  0.075775
 -0.085709	 -0.133501	  0.041247	  0.016793	  0.001569	 -0.107426	 -0.090947	 -0.063141	  0.049654	  0.071401	 -0.083976	 -0.071498	  0.045778
 -0.056129	 -0.085256	  0.047849	  0.036772	  0.006261	 -0.141655	 -0.119211	 -0.049378	  0.068009	  0.040545	 -0.087891	 -0.084152	  0.041237
 -0.043104	 -0.070813	  0.063750	  0.046220	  0.020912	 -0.151125	 -0.136956	 -0.020268	  0.034136	  0.024655	 -0.098424	 -0.089813	  0.029905
 -0.047567	 -0.078831	  0.046775	  0.041814	  0.014390	 -0.145235	 -0.117218	 -0.020204	 -0.003610	  0.023724	 -0.096621	 -0.101163	  0.038067
 -0.044370	 -0.086753	  0.036012	  0.047403	 -0.010395	 -0.141019	 -0.099670	 -0.019848	 -0.008688	  0.022232	 -0.093707	 -0.098966	  0.053490
 -0.040604	 -0.056460	  0.025009	  0.058220	 -0.041908	 -0.139027	 -0.092072	 -0.004872	  0.022553	  0.052656	 -0.069326	 -0.115391	  0.096168
 -0.051036	 -0.042877	  0.055777	  0.049001	 -0.018994	 -0.152376	 -0.082231	  0.022766	  0.028637	  0.010351	 -0.052727	 -0.113957	  0.088374
 -0.036972	 -0.036114	  0.098517	  0.025967	 -0.005445	 -0.145645	 -0.101751	  0.007836	  0.049627	 -0.041856	 -0.045694	 -0.087862	  0.098504
 -0.024178	 -0.050758	  0.110770	  0.045554	 -0.018375	 -0.126709	 -0.065055	 -0.008159	  0.042738	 -0.041354	 -0.050957	 -0.073901	  0.123084
 -0.022371	 -0.039577	  0.057347	  0.055851	 -0.004730	 -0.137868	 -0.029925	  0.022610	  0.037259	 -0.042989	 -0.028430	 -0.055095	  0.125383
 -0.047605	  0.004546	  0.032228	  0.053549	 -0.009954	 -0.161879	 -0.010281	  0.015193	  0.045652	 -0.037837	 -0.044487	 -0.039090	  0.141876
 -0.044425	 -0.003596	  0.013931	  0.060277	 -0.006111	 -0.134066	 -0.010293	  0.029179	  0.038368	 -0.061149	 -0.036720	 -0.057338	  0.125277
 -0.046024	 -0.010293	 -0.012365	  0.032269	 -0.011932	 -0.128866	 -0.016638	  0.039894	  0.032676	 -0.060523	 -0.022483	 -0.079149	  0.133685
 -0.026053	 -0.028894	 -0.016112	  0.060114	 -0.022195	 -0.125014	 -0.026188	  0.014406	  0.016912	 -0.053913	 -0.004830	 -0.088805	  0.124837
 -0.013070	  0.004064	 -0.012913	  0.096029	 -0.033463	 -0.110664	 -0.056749	 -0.004177	  0.034020	 -0.044936	 -0.014430	 -0.098277	  0.133271
 -0.028801	  0.021905	 -0.010686	  0.069294	 -0.056670	 -0.120170	 -0.057016	 -0.040440	  0.049168	 -0.019132	 -0.015483	 -0.097619	  0.141699
 -0.017389	  0.006515	  0.012299	  0.043929	 -0.041703	 -0.130180	 -0.061501	 -0.000759	  0.056628	 -0.013115	 -0.019788	 -0.079526	  0.148584
  0.002337	  0.023324	  0.032940	  0.058157	 -0.064003	 -0.144973	 -0.078107	  0.019414	  0.061706	 -0.043030	 -0.046445	 -0.044421	  0.120749
 -0.000562	  0.023577	  0.012236	  0.096006	 -0.080818	 -0.107973	 -0.090547	  0.003089	  0.048668	 -0.050936	 -0.074849	 -0.009062	  0.117666
  0.036396	  0.055161	  0.027601	  0.122098	 -0.072525	 -0.118975	 -0.070179	  0.005976	  0.047195	 -0.052769	 -0.082293	 -0.023824	  0.135593
  0.036503	  0.073292	  0.006091	  0.128284	 -0.078780	 -0.117164	 -0.021536	  0.010941	  0.072837	 -0.043503	 -0.049656	 -0.052438	  0.097003
 -0.044559	  0.072157	  0.010792	  0.101316	 -0.041627	 -0.103698	 -0.030243	 -0.004774	  0.067405	  0.000009	 -0.038515	 -0.062066	  0.094996
 -0.053314	  0.084260	  0.005962	  0.088636	 -0.024009	 -0.100004	 -0.058359	 -0.017405	  0.038052	  0.041439	 -0.063946	 -0.032908	  0.072372
 -0.057382	  0.090116	 -0.018081	  0.095389	 -0.032248	 -0.088642	 -0.048997	  0.008595	  0.047844	  0.073820	 -0.031249	 -0.033491	  0.027087
 -0.052003	  0.097607	 -0.014283	  0.077993	 -0.035011	 -0.101919	 -0.035413	  0.009822	  0.029792	  0.051910	 -0.007191	 -0.057547	 -0.003695
 -0.052649	  0.093770	 -0.017309	  0.081541	 -0.036515	 -0.121940	 -0.072402	  0.001340	  0.021719	  0.047468	 -0.018252	 -0.041790	  0.006328
 -0.069807	  0.087396	 -0.010728	  0.102973	  0.007232	 -0.141378	 -0.041039	  0.003648	  0.007817	  0.074908	 -0.058315	 -0.039853	  0.030952
 -0.073869	  0.071107	 -0.004529	  0.101860	  0.010401	 -0.118613	 -0.028667	 -0.009908	 -0.013436	  0.103867	 -0.054696	 -0.053094	  0.046937
 -0.059207	  0.078190	 -0.000775	  0.079704	 -0.037955	 -0.130626	 -0.027682	  0.002630	  0.021963	  0.136051	 -0.033251	 -0.053590	  0.031334
 -0.070482	  0.069075	  0.000433	  0.082569	 -0.075257	 -0.115272	 -0.046439	  0.025592	  0.035662	  0.145139	 -0.016409	 -0.034579	  0.031112
 -0.031312	  0.056926	 -0.001212	  0.099071	 -0.073497	 -0.105529	 -0.056392	  0.025912	  0.040332	  0.127854	 -0.026953	 -0.015356	  0.053913
 -0.027048	  0.072114	  0.024014	  0.130345	 -0.078008	 -0.100938	 -0.046238	  0.046598	  0.062371	  0.111071	 -0.066287	 -0.027427	  0.071999
 -0.044223	  0.091371	  0.030638	  0.137578	 -0.099240	 -0.100742	 -0.016039	  0.027687	  0.046945	  0.101977	 -0.038225	 -0.039011	  0.074009
 -0.018162	  0.123188	  0.048454	  0.122119	 -0.121603	 -0.125435	 -0.018256	  0.021530	  0.037097	  0.091310	  0.000173	 -0.034396	  0.042226
 -0.011629	  0.128975	  0.071157	  0.123656	 -0.100052	 -0.104054	 -0.001049	  0.057778	  0.039061	  0.129945	  0.009688	 -0.008321	  0.023832
  0.018120	  0.167219	  0.073417	  0.160141	 -0.088035	 -0.106589	  0.012389	  0.063611	  0.037707	  0.119474	 -0.017896	 -0.009041	 -0.000332
  0.010385	  0.166479	  0.044005	  0.154652	 -0.096810	 -0.115090	 -0.000073	  0.072089	  0.035877	  0.138131	 -0.012072	 -0.043232	 -0.054651
  0.006716	  0.176253	  0.019083	  0.123445	 -0.126450	 -0.122102	 -0.007111	  0.082930	  0.072611	  0.150009	  0.003485	 -0.049120	 -0.055023
  0.015668	  0.183040	  0.008973	  0.104694	 -0.120543	 -0.126132	  0.020388	  0.110572	  0.091082	  0.141007	 -0.003665	 -0.041532	 -0.077087
 -0.015615	  0.179289	  0.042589	  0.089095	 -0.126484	 -0.085953	  0.051404	  0.090273	  0.107654	  0.117294	 -0.008577	 -0.084067	 -0.055008
 -0.034851	  0.176881	  0.052765	  0.088549	 -0.126325	 -0.076903	  0.050006	  0.084381	  0.062056	  0.096694	 -0.038572	 -0.096801	 -0.032418
 -0.055813	  0.184706	  0.046239	  0.097341	 -0.135360	 -0.080767	  0.028466	  0.065236	  0.062975	  0.111252	 -0.046467	 -0.104560	 -0.039530
 -0.038862	  0.183316	  0.024304	  0.088629	 -0.141024	 -0.072758	  0.037755	  0.053597	  0.059868	  0.105537	 -0.031809	 -0.142514	 -0.042378
 -0.034792	  0.173707	  0.034306	  0.069760	 -0.120183	 -0.038526	  0.023819	  0.052373	  0.020401	  0.080453	 -0.039244	 -0.136657	 -0.023152
 -0.045577	  0.182290	  0.057834	  0.025876	 -0.091745	 -0.023336	 -0.009179	  0.037352	 -0.020268	  0.061123	 -0.041617	 -0.121506	  0.006655
 -0.031398	  0.165889	  0.031434	  0.040746	 -0.099054	 -0.054545	 -0.008125	  0.025471	 -0.018573	  0.048010	 -0.035773	 -0.103133	  0.004834
 -0.040396	  0.148171	  0.018528	  0.035032	 -0.100580	 -0.059498	 -0.045179	  0.004416	 -0.038189	  0.043921	 -0.027248	 -0.080570	 -0.015589
 -0.035197	  0.186804	  0.037688	  0.037510	 -0.091493	 -0.024282	 -0.100373	  0.018904	 -0.078296	  0.070867	 -0.029279	 -0.078224	 -0.022541
 -0.026089	  0.173714	  0.052437	  0.082207	 -0.084177	  0.011945	 -0.121313	  0.020781	 -0.055516	  0.066926	 -0.029670	 -0.084002	 -0.033726
 -0.023421	  0.159083	  0.055667	  0.092576	 -0.103563	 -0.003293	 -0.096570	  0.026074	 -0.001167	  0.047168	 -0.018556	 -0.116846	 -0.054130
 -0.036842	  0.140983	  0.056800	  0.091022	 -0.133684	 -0.023287	 -0.081598	  0.019532	  0.009214	  0.025870	 -0.024413	 -0.133733	 -0.034746
 -0.034138	  0.137503	  0.044296	  0.071756	 -0.161346	 -0.058628	 -0.067261	  0.039589	  0.008483	 -0.009318	 -0.053558	 -0.149249	 -0.033727
 -0.003222	  0.159169	  0.040921	  0.082880	 -0.154948	 -0.042493	 -0.072215	  0.045507	 -0.011834	 -0.019229	 -0.013572	 -0.124657	 -0.035612
 -0.000391	  0.157342	  0.061086	  0.101433	 -0.135843	 -0.033268	 -0.068952	  0.047070	  0.000948	 -0.010246	  0.003185	 -0.089313	 -0.078014
 -0.028418	  0.141964	  0.072329	  0.087313	 -0.148868	 -0.039976	 -0.077657	  0.061152	  0.011535	 -0.004356	 -0.011725	 -0.059192	 -0.089841
 -0.040071	  0.142508	  0.050923	  0.033319	 -0.161593	 -0.018910	 -0.100241	  0.059787	  0.047765	 -0.018785	 -0.034204	 -0.042847	 -0.058433
 -0.051146	  0.135182	  0.052410	  0.047272	 -0.151207	 -0.032847	 -0.081737	  0.030171	  0.066600	 -0.008770	 -0.070181	 -0.033611	 -0.044040
 -0.063625	  0.165074	  0.077156	  0.045295	 -0.170306	 -0.058122	 -0.115688	  0.024075	  0.048928	 -0.001864	 -0.088490	 -0.031884	 -0.013422
 -0.076939	  0.176874	  0.115575	  0.053768	 -0.153430	 -0.089517	 -0.152210	  0.023147	  0.078677	 -0.004701	 -0.087298	 -0.024953	 -0.012130
 -0.059295	  0.154824	  0.130064	  0.049799	 -0.109806	 -0.081676	 -0.174472	  0.033073	  0.086495	  0.039000	 -0.074497	 -0.008408	 -0.015137
 -0.043978	  0.142999	  0.116788	  0.047730	 -0.123521	 -0.055192	 -0.167890	  0.039690	  0.054451	  0.020601	 -0.076392	  0.007019	 -0.009696
 -0.036387	  0.134069	  0.132533	  0.052510	 -0.141030	 -0.054375	 -0.165003	  0.031708	  0.006406	  0.002325	 -0.092807	 -0.018683	 -0.012757
 -0.053133	  0.160411	  0.121009	  0.073918	 -0.138020	 -0.056056	 -0.177715	  0.040350	  0.003855	 -0.014565	 -0.084712	 -0.014936	  0.001244
 -0.068181	  0.181033	  0.100118	  0.098277	 -0.125004	 -0.072151	 -0.169127	  0.039400	  0.002816	 -0.028515	 -0.061737	 -0.024313	  0.000664
 -0.035337	  0.175046	  0.111823	  0.097115	 -0.136183	 -0.056846	 -0.159195	  0.025701	  0.010448	 -0.029651	 -0.082801	 -0.049906	 -0.010378
 -0.041829	  0.195274	  0.123483	  0.101509	 -0.124512	 -0.049539	 -0.161490	  0.005190	  0.002734	 -0.017611	 -0.082500	 -0.069202	 -0.027739
 -0.052654	  0.196716	  0.126228	  0.104331	 -0.101225	 -0.044636	 -0.138705	 -0.018290	  0.004425	 -0.034558	 -0.092357	 -0.108641	 -0.030873
 -0.041842	  0.197152	  0.125579	  0.084869	 -0.072386	 -0.035139	 -0.102703	 -0.019818	 -0.005873	 -0.046650	 -0.080089	 -0.064492	 -0.034489
 -0.053524	  0.167523	  0.109571	  0.070097	 -0.061443	  0.012132	 -0.111224	 -0.007095	 -0.018642	 -0.041306	 -0.049959	 -0.038052	 -0.031667
 -0.040488	  0.175752	  0.100883	  0.059141	 -0.040865	  0.005885	 -0.148975	  0.012365	 -0.035781	 -0.027665	 -0.017876	 -0.056184	 -0.033378
 -0.070642	  0.129147	  0.079862	  0.047764	 -0.056428	 -0.034520	 -0.123364	  0.016037	 -0.010866	 -0.040266	 -0.039034	 -0.042124	 -0.059093
 -0.053495	  0.078930	  0.068043	  0.031662	 -0.051113	 -0.011902	 -0.119127	  0.005936	 -0.016489	 -0.030757	 -0.029355	 -0.042070	 -0.027726
 -0.020716	  0.079959	  0.054943	  0.014467	 -0.057395	 -0.000508	 -0.126844	 -0.017239	 -0.032053	 -0.052287	 -0.037221	 -0.074939	 -0.028963
 -0.056246	  0.096557	  0.043135	  0.033359	 -0.047097	  0.017052	 -0.117185	 -0.008908	 -0.034672	 -0.099938	 -0.055550	 -0.079882	 -0.067744
 -0.043304	  0.122118	  0.031437	  0.035938	 -0.032268	  0.024911	 -0.138359	 -0.006631	 -0.016371	 -0.126506	 -0.084033	 -0.091398	 -0.090421
 -0.020287	  0.124850	  0.025504	  0.023982	 -0.016499	  0.007155	 -0.135923	 -0.010322	 -0.030350	 -0.130617	 -0.082582	 -0.101488	 -0.076756
 -0.017384	  0.117192	  0.009248	  0.006133	  0.004149	 -0.009402	 -0.099400	  0.007696	 -0.019135	 -0.107814	 -0.079042	 -0.110289	 -0.079227
 -0.054741	  0.114728	  0.010717	 -0.007196	 -0.003874	 -0.001003	 -0.067620	  0.010943	 -0.055767	 -0.106127	 -0.065673	 -0.092274	 -0.078325
 -0.037670	  0.076739	  0.011943	  0.011677	 -0.005163	 -0.009093	 -0.034795	 -0.001269	 -0.074779	 -0.088593	 -0.067463	 -0.086590	 -0.092170
 -0.021761	  0.027841	  0.029858	  0.025368	 -0.030321	 -0.008535	 -0.050006	 -0.008113	 -0.036581	 -0.031664	 -0.089781	 -0.093444	 -0.062968
 -0.009888	  0.016014	  0.081582	  0.043222	 -0.040869	 -0.009670	 -0.028981	 -0.030131	 -0.023692	 -0.007485	 -0.119789	 -0.089380	 -0.045229
 -0.019707	  0.018619	  0.070108	  0.027282	  0.010536	  0.027471	 -0.002095	  0.023917	  0.006651	  0.013867	 -0.147333	 -0.142559	 -0.068306
 -0.044103	  0.000606	  0.050731	  0.047949	  0.003376	  0.023436	  0.008299	  0.004545	  0.008002	 -0.006408	 -0.134555	 -0.166840	 -0.070417
 -0.070950	 -0.038523	  0.045262	  0.049599	 -0.028587	  0.046486	 -0.008689	  0.026468	 -0.016418	 -0.020057	 -0.128710	 -0.174624	 -0.050318
 -0.068113	 -0.079461	  0.058824	  0.063129	 -0.019821	  0.020047	  0.021261	  0.040897	 -0.059867	 -0.020315	 -0.099830	 -0.175591	 -0.046027
 -0.054067	 -0.091337	  0.060883	  0.064562	 -0.009646	  0.042138	  0.072549	  0.061540	 -0.029756	 -0.028322	 -0.072118	 -0.165064	 -0.059791
 -0.039568	 -0.077140	  0.031146	  0.055924	  0.005611	  0.018693	  0.090258	  0.058607	 -0.017991	 -0.070786	 -0.092937	 -0.142896	 -0.086579
 -0.036520	 -0.103130	  0.016237	  0.014464	  0.050308	 -0.013942	  0.125389	  0.058194	  0.001667	 -0.086047	 -0.129092	 -0.145275	 -0.086306
 -0.041274	 -0.081599	  0.038154	 -0.017567	  0.065650	 -0.013868	  0.123546	  0.026171	  0.006415	 -0.074882	 -0.141728	 -0.115042	 -0.054750
 -0.023046	 -0.047839	  0.039710	 -0.006211	  0.022250	 -0.000713	  0.116929	  0.025632	  0.028953	 -0.066637	 -0.096010	 -0.086096	 -0.085559
 -0.044862	 -0.047873	  0.068550	  0.010969	  0.034530	  0.002892	  0.110927	  0.028819	  0.014787	 -0.049122	 -0.073468	 -0.080024	 -0.047297
 -0.068894	 -0.062261	  0.044152	  0.025197	  0.055857	 -0.004151	  0.078813	  0.054402	 -0.010930	 -0.024834	 -0.087040	 -0.104125	 -0.038198
 -0.054029	 -0.088685	  0.009256	  0.036895	  0.039291	  0.018944	  0.125108	  0.041638	 -0.008203	  0.023581	 -0.079774	 -0.124459	  0.004246
 -0.042998	 -0.082368	  0.020228	  0.054105	  0.023248	  0.029972	  0.139132	  0.018766	 -0.014485	  0.043589	 -0.085629	 -0.138006	  0.009105
 -0.058173	 -0.089537	  0.073720	  0.053102	  0.031694	  0.040564	  0.114102	  0.014888	 -0.002214	  0.023056	 -0.090313	 -0.139356	  0.007020
 -0.066237	 -0.124598	  0.064213	  0.003985	  0.016973	  0.040821	  0.108035	  0.037998	 -0.018475	  0.050896	 -0.087593	 -0.175777	 -0.032659
 -0.090533	 -0.166640	  0.028577	  0.015887	  0.005904	  0.056610	  0.092065	  0.022741	 -0.040664	  0.055197	 -0.078306	 -0.206425	 -0.061314
 -0.055615	 -0.193192	  0.000386	  0.017002	  0.012272	  0.017010	  0.086682	  0.019075	 -0.011909	  0.033499	 -0.082624	 -0.225931	 -0.050824
 -0.065045	 -0.154961	 -0.006434	  0.008177	  0.016794	  0.030112	  0.077005	 -0.000453	 -0.007165	  0.030345	 -0.095327	 -0.224782	 -0.073344
 -0.085934	 -0.137577	 -0.031621	  0.020939	  0.018563	  0.047745	  0.030528	 -0.015615	 -0.011067	  0.029905	 -0.099695	 -0.192945	 -0.068661
 -0.061145	 -0.164266	 -0.046606	  0.034876	  0.006114	  0.009996	  0.018487	  0.008398	 -0.043514	 -0.003539	 -0.120623	 -0.188642	 -0.046993
 -0.035919	 -0.163570	 -0.025236	  0.060169	  0.028028	  0.030831	  0.028582	  0.021805	 -0.063221	 -0.005789	 -0.107830	 -0.165328	 -0.006526
 -0.005028	 -0.161224	 -0.018178	  0.043040	  0.021102	 -0.018638	  0.018367	  0.032670	 -0.075741	  0.017257	 -0.092079	 -0.186414	 -0.034974
 -0.024224	 -0.174139	  0.003487	  0.000641	 -0.004197	 -0.043181	  0.042847	  0.021406	 -0.075696	  0.024067	 -0.103144	 -0.200726	 -0.067468
 -0.061566	 -0.142344	  0.014574	 -0.015708	 -0.023308	 -0.048794	  0.089838	  0.001334	 -0.057200	  0.021967	 -0.073385	 -0.175483	 -0.058034
 -0.057341	 -0.109216	  0.050207	 -0.010822	 -0.013269	 -0.071450	  0.097931	 -0.011502	 -0.028784	 -0.017149	 -0.059378	 -0.176074	 -0.071795
 -0.071352	 -0.100974	  0.025987	  0.000188	  0.014407	 -0.067439	  0.038698	  0.019521	  0.005422	 -0.027255	 -0.050910	 -0.152472	 -0.038324
 -0.075262	 -0.109983	  0.011393	  0.012697	  0.030233	 -0.049327	  0.040756	  0.028592	  0.012713	 -0.037823	 -0.071454	 -0.156358	 -0.004236
 -0.056540	 -0.098875	  0.008583	  0.033046	  0.022218	 -0.039089	  0.067464	  0.050199	 -0.010829	 -0.003774	 -0.085578	 -0.165821	  0.013694
 -0.041692	 -0.083768	  0.008241	  0.042787	  0.022942	 -0.051208	  0.069369	  0.015088	 -0.008290	 -0.007800	 -0.084927	 -0.190575	 -0.009613
 -0.046597	 -0.046630	  0.028479	  0.041427	  0.027983	 -0.079238	  0.069649	 -0.026875	 -0.010112	  0.012723	 -0.048051	 -0.170710	 -0.024230
 -0.031501	 -0.042173	  0.028399	  0.066835	  0.047649	 -0.094982	  0.035207	 -0.064783	  0.004265	 -0.013326	 -0.043887	 -0.160004	  0.011154
 -0.013547	 -0.060500	  0.042024	  0.103103	  0.040792	 -0.092502	  0.022009	 -0.058248	  0.004823	 -0.048446	 -0.038538	 -0.157452	 -0.008235
 -0.032124	 -0.070810	  0.055861	  0.126312	  0.010365	 -0.079751	  0.014457	 -0.060646	 -0.015106	 -0.024322	 -0.045251	 -0.127725	 -0.011329
 -0.032841	 -0.061001	  0.069664	  0.116095	 -0.019486	 -0.103614	  0.002735	 -0.048404	  0.002619	 -0.007953	 -0.055172	 -0.131677	  0.043126
 -0.011106	 -0.044075	  0.059562	  0.086328	 -0.014204	 -0.125732	 -0.006583	 -0.035641	  0.009183	  0.016509	 -0.090390	 -0.142204	  0.091805
  0.018970	 -0.032649	  0.023726	  0.080836	  0.008685	 -0.164513	 -0.015323	 -0.025099	  0.032896	  0.007370	 -0.124947	 -0.139314	  0.050956
  0.062216	 -0.025866	 -0.012158	  0.098304	  0.000655	 -0.170121	 -0.017915	 -0.018550	  0.053838	 -0.000204	 -0.135487	 -0.134620	  0.002192
  0.053002	 -0.050418	  0.004012	  0.114189	  0.021879	 -0.159378	 -0.020830	 -0.004298	  0.075452	 -0.021237	 -0.114643	 -0.169274	 -0.034605
 -0.001696	 -0.031307	  0.023274	  0.150109	  0.045159	 -0.174760	 -0.004056	 -0.035505	  0.043475	 -0.035636	 -0.106553	 -0.177030	 -0.020954
 -0.023362	 -0.013189	  0.047977	  0.131004	  0.053958	 -0.196422	 -0.013278	 -0.025290	  0.027921	 -0.047993	 -0.100737	 -0.211960	  0.011947
 -0.034439	  0.014979	  0.055802	  0.116161	  0.049629	 -0.214088	 -0.019979	 -0.014349	  0.035740	 -0.055293	 -0.074932	 -0.212120	  0.002752
 -0.024680	  0.062513	  0.069006	  0.113076	  0.051827	 -0.186579	 -0.061232	 -0.006311	  0.027252	 -0.041828	 -0.083467	 -0.166853	  0.010120
