# Supplementary material for: A fluorescent photoimmunoconjugate for imaging of cholesteatoma
Source: Sci Rep. 2022 Nov 19;12:19905. doi: 10.1038/s41598-022-22072-9 (PMC9675863; doi:10.1038/s41598-022-22072-9)
Supplement: Supplementary file 2 — Supplementary Information 2. [file 41598_2022_22072_MOESM2_ESM.zip › Data/ABR-58-6]

:RUN-6	LEVEL SWEEP	TEMP:NaN	6/11/2018	1:15 PM	NaNHR:
:SW EAR: R	SW FREQ: 32.00	# AVERAGES: 512	REP RATE (/sec): 40	DRIVER: RS Tweeter	SAMPLE (�sec): 40	
:NOTES-
:CHAMBER-CH4B-PXI
:CFTS Version: V2.7.2 (R850)
:LEVELS:20;25;30;35;40;45;50;55;60;65;70;75;80;
:DATA
 -0.016747	  0.013408	  0.043911	  0.028104	  0.038523	  0.011858	 -0.026689	 -0.063852	  0.061517	 -0.009948	 -0.069454	 -0.076174	 -0.019730
 -0.021315	  0.005536	  0.044025	  0.015825	  0.024174	  0.040457	 -0.022200	 -0.043865	  0.022043	 -0.034921	 -0.063795	 -0.087474	 -0.009063
  0.008347	 -0.003708	  0.044517	 -0.007203	  0.000550	  0.029724	 -0.002554	 -0.045609	  0.036956	 -0.032527	 -0.090370	 -0.108268	 -0.010859
  0.000365	 -0.025096	  0.013661	 -0.032802	 -0.013764	  0.006645	  0.038752	 -0.025227	  0.087217	 -0.058479	 -0.098003	 -0.105877	  0.004491
 -0.026655	 -0.018241	  0.008666	 -0.017587	 -0.001519	  0.003179	  0.035744	  0.006688	  0.109545	 -0.031909	 -0.081364	 -0.088278	 -0.038389
 -0.033272	 -0.019869	  0.015145	  0.013338	  0.010171	  0.044266	  0.029122	  0.015214	  0.090386	  0.008056	 -0.100423	 -0.072684	 -0.094714
 -0.023183	 -0.031863	  0.014872	  0.025173	  0.007342	  0.026243	  0.009347	  0.016320	  0.043271	  0.006759	 -0.068951	 -0.055759	 -0.104184
 -0.002366	 -0.013044	  0.013544	  0.015900	 -0.032654	 -0.018255	  0.005110	  0.005245	  0.005098	  0.001292	 -0.066005	 -0.056125	 -0.110573
  0.003952	  0.017232	  0.007411	  0.002866	 -0.039425	 -0.019265	 -0.021751	 -0.000344	  0.007093	 -0.005672	 -0.085994	 -0.021712	 -0.101234
  0.016888	  0.024639	  0.030160	 -0.008525	 -0.036898	 -0.019594	 -0.042887	 -0.031883	 -0.054371	 -0.026120	 -0.059296	 -0.044936	 -0.125569
  0.017547	 -0.013979	  0.019128	  0.021921	 -0.054734	 -0.018844	 -0.023972	 -0.029335	 -0.078772	 -0.060556	 -0.034690	 -0.044086	 -0.089087
  0.007409	 -0.023663	  0.001971	 -0.021169	 -0.004374	  0.000046	 -0.039772	 -0.037806	 -0.089308	 -0.049877	 -0.011146	 -0.041479	 -0.078339
 -0.006824	 -0.006085	  0.019739	 -0.061647	  0.032884	 -0.002448	 -0.033598	 -0.031570	 -0.073933	 -0.045231	  0.023477	 -0.044188	 -0.060838
 -0.001122	 -0.006059	 -0.008109	 -0.026429	  0.022630	  0.001460	 -0.035399	 -0.060085	 -0.071778	 -0.005632	  0.046909	 -0.005780	 -0.026750
  0.001939	  0.014749	 -0.047184	 -0.027964	  0.011393	 -0.002465	 -0.018151	 -0.039937	 -0.071018	  0.036372	  0.023397	  0.038968	  0.031530
  0.010517	  0.013181	 -0.050551	  0.003177	 -0.000458	 -0.047312	  0.012799	 -0.013679	 -0.027794	  0.060613	  0.038755	  0.092644	  0.085806
  0.025850	  0.015405	 -0.033503	  0.013685	  0.019596	 -0.047817	  0.022194	  0.027512	 -0.024934	  0.074155	  0.095885	  0.136476	  0.140768
  0.015503	  0.018797	 -0.041658	  0.033571	  0.006675	 -0.013286	  0.032275	  0.088392	 -0.021804	  0.057838	  0.147716	  0.169363	  0.217216
  0.015024	  0.026239	 -0.050277	  0.019378	  0.000237	  0.008289	  0.028876	  0.113727	  0.000505	  0.063147	  0.224794	  0.193222	  0.206385
  0.008141	  0.012420	 -0.045468	  0.010388	  0.009651	  0.017120	  0.052753	  0.150093	  0.050082	  0.052640	  0.228557	  0.222148	  0.183133
 -0.007980	 -0.007157	 -0.059731	  0.051408	  0.031401	  0.046143	  0.059183	  0.155189	  0.084462	  0.081487	  0.238506	  0.203597	  0.184582
 -0.009101	 -0.027536	 -0.077863	  0.048355	  0.027098	  0.044491	  0.068293	  0.143093	  0.093274	  0.135553	  0.224672	  0.224221	  0.208464
  0.035255	 -0.025965	 -0.080952	  0.070488	  0.028750	  0.045357	  0.062761	  0.128406	  0.088035	  0.147363	  0.246087	  0.256483	  0.211422
  0.055003	  0.004972	 -0.103086	  0.074267	  0.038412	  0.066895	  0.036947	  0.084815	  0.115386	  0.142548	  0.283072	  0.293774	  0.227547
  0.066158	  0.023083	 -0.103646	  0.060426	  0.026693	  0.052267	  0.009604	  0.066051	  0.097156	  0.158552	  0.315313	  0.326549	  0.275555
  0.053919	  0.031906	 -0.092259	  0.037505	 -0.004532	  0.025047	  0.030618	  0.092609	  0.126412	  0.209849	  0.338704	  0.386056	  0.295111
  0.037121	  0.008009	 -0.067780	  0.041190	  0.002163	  0.031639	  0.021649	  0.100602	  0.144673	  0.271305	  0.383543	  0.416941	  0.329202
  0.057073	  0.010287	 -0.080868	  0.024951	  0.006359	  0.086017	  0.035035	  0.150576	  0.157785	  0.303881	  0.406766	  0.399935	  0.352855
  0.060149	  0.009260	 -0.098194	  0.014478	 -0.010132	  0.129287	  0.074808	  0.221667	  0.206354	  0.285475	  0.377955	  0.374269	  0.309240
  0.078063	  0.000623	 -0.076180	  0.058521	  0.035988	  0.140960	  0.091067	  0.259045	  0.228214	  0.229071	  0.338165	  0.323210	  0.254307
  0.053116	  0.036298	 -0.074045	  0.063672	  0.030818	  0.176165	  0.114076	  0.218125	  0.178491	  0.179915	  0.285988	  0.287696	  0.217838
  0.020298	  0.024149	 -0.074512	  0.046311	  0.037501	  0.209865	  0.083650	  0.202853	  0.152297	  0.127520	  0.216741	  0.246930	  0.151956
  0.019596	 -0.002652	 -0.099762	  0.054907	  0.026729	  0.187663	  0.040648	  0.168933	  0.106910	  0.107289	  0.175582	  0.169754	  0.066616
  0.010028	  0.004057	 -0.058697	  0.078327	  0.005219	  0.179381	  0.006510	  0.113850	  0.047977	  0.054617	  0.142169	  0.091909	 -0.012215
 -0.025314	 -0.034080	 -0.052564	  0.049781	  0.018983	  0.143948	  0.004352	  0.071695	  0.030662	  0.000287	  0.077342	  0.023708	 -0.050946
 -0.036401	 -0.057466	 -0.087599	  0.042856	  0.041658	  0.140269	 -0.019696	  0.004915	 -0.011358	 -0.050572	  0.053424	  0.015941	 -0.058101
 -0.031049	 -0.066435	 -0.103248	  0.048625	  0.025200	  0.150303	 -0.060167	 -0.033597	 -0.011919	 -0.072299	  0.006220	  0.040173	 -0.054909
 -0.033008	 -0.050553	 -0.105974	  0.045299	  0.003125	  0.098190	 -0.102108	 -0.048817	 -0.002884	 -0.084682	 -0.001451	  0.049177	 -0.053510
 -0.045751	 -0.028088	 -0.114747	  0.035033	  0.003810	  0.068645	 -0.102097	 -0.065578	 -0.006941	 -0.067100	 -0.013645	  0.052706	 -0.056403
 -0.044184	 -0.006942	 -0.139487	  0.015892	 -0.036672	  0.073243	 -0.112189	 -0.098390	  0.011007	 -0.048166	  0.013520	  0.089801	 -0.053810
 -0.043447	 -0.016278	 -0.163190	 -0.000091	 -0.033624	  0.069529	 -0.107309	 -0.085896	  0.052611	 -0.034887	  0.075603	  0.149447	 -0.035814
 -0.044568	 -0.051531	 -0.181014	 -0.028861	 -0.041062	  0.094527	 -0.137715	 -0.039043	  0.063671	 -0.021508	  0.139530	  0.168550	  0.024404
 -0.006525	 -0.040729	 -0.199080	 -0.034831	 -0.078697	  0.064115	 -0.137976	  0.007576	  0.110195	 -0.027488	  0.198467	  0.184473	  0.067238
 -0.031015	 -0.058153	 -0.166374	 -0.064392	 -0.077476	  0.125226	 -0.073641	  0.046007	  0.186264	  0.024680	  0.254623	  0.203086	  0.072897
 -0.082502	 -0.084486	 -0.156261	 -0.057613	 -0.047046	  0.197295	 -0.042049	  0.103879	  0.212768	  0.118953	  0.274052	  0.213371	  0.056373
 -0.077724	 -0.102934	 -0.149128	  0.003539	 -0.023031	  0.240227	 -0.025067	  0.157145	  0.220647	  0.164515	  0.273474	  0.214295	  0.042326
 -0.071639	 -0.091447	 -0.170142	  0.028292	  0.021554	  0.264472	  0.039868	  0.196095	  0.234509	  0.195900	  0.238544	  0.192433	 -0.010151
 -0.031226	 -0.112127	 -0.165558	  0.046110	  0.068929	  0.290061	  0.080127	  0.225294	  0.291729	  0.178650	  0.172015	  0.161309	 -0.051129
 -0.001678	 -0.114170	 -0.190165	  0.055603	  0.096344	  0.341545	  0.088852	  0.208215	  0.280506	  0.124045	  0.139285	  0.139439	 -0.088590
 -0.011827	 -0.130170	 -0.194287	  0.107000	  0.098228	  0.336204	  0.050267	  0.167574	  0.238838	  0.021535	  0.098346	  0.136140	 -0.084791
  0.008732	 -0.104651	 -0.188407	  0.125911	  0.101395	  0.298276	  0.050443	  0.144207	  0.208663	 -0.049555	  0.057372	  0.096472	 -0.098995
 -0.005987	 -0.097292	 -0.179435	  0.136277	  0.071177	  0.277597	  0.038676	  0.098077	  0.215095	 -0.078789	  0.021970	  0.060009	 -0.113681
  0.017202	 -0.091383	 -0.144390	  0.130141	  0.060280	  0.269781	 -0.005938	  0.077694	  0.260603	 -0.074332	 -0.010555	  0.031052	 -0.114725
  0.005357	 -0.077607	 -0.140964	  0.095747	  0.026037	  0.207737	 -0.017505	  0.097243	  0.230397	 -0.087245	 -0.015058	  0.008861	 -0.118580
 -0.039658	 -0.095946	 -0.128615	  0.066063	 -0.001862	  0.186981	 -0.044673	  0.101109	  0.219711	 -0.102908	 -0.045997	  0.019088	 -0.114704
 -0.043373	 -0.096143	 -0.094267	  0.030022	  0.028476	  0.168740	 -0.039190	  0.111345	  0.187810	 -0.086863	 -0.070339	  0.035018	 -0.133783
 -0.008050	 -0.082265	 -0.111544	  0.006220	  0.022624	  0.144760	 -0.035189	  0.088574	  0.150395	 -0.072678	 -0.055999	 -0.006231	 -0.198354
  0.014022	 -0.046004	 -0.140101	  0.014834	 -0.008763	  0.169118	 -0.039041	  0.104693	  0.125725	 -0.081150	 -0.077322	 -0.056653	 -0.245000
 -0.001197	 -0.034858	 -0.125821	  0.024502	 -0.040714	  0.150726	 -0.035990	  0.112976	  0.128695	 -0.108619	 -0.110083	 -0.098033	 -0.247393
 -0.001784	 -0.039729	 -0.134860	  0.003204	 -0.039024	  0.165209	 -0.033449	  0.082764	  0.124286	 -0.171060	 -0.138962	 -0.086539	 -0.234607
  0.012150	 -0.050678	 -0.188675	 -0.012073	 -0.017897	  0.168170	 -0.050283	  0.048305	  0.114470	 -0.212508	 -0.165953	 -0.091188	 -0.238433
 -0.019463	 -0.050885	 -0.199624	  0.001439	 -0.040925	  0.128881	 -0.092929	  0.044292	  0.113623	 -0.229931	 -0.171049	 -0.094837	 -0.296772
 -0.027636	 -0.071545	 -0.191660	  0.004430	 -0.020138	  0.130813	 -0.113545	  0.067737	  0.085700	 -0.227101	 -0.140721	 -0.080619	 -0.320406
 -0.044564	 -0.052366	 -0.199498	  0.030518	  0.001157	  0.120090	 -0.101950	  0.082708	  0.093893	 -0.225478	 -0.156522	 -0.077773	 -0.273691
 -0.076897	 -0.083401	 -0.202008	  0.037329	 -0.037815	  0.096930	 -0.026761	  0.074490	  0.063330	 -0.219528	 -0.140857	 -0.016970	 -0.199637
 -0.086077	 -0.097566	 -0.221963	  0.018556	 -0.055209	  0.076050	 -0.002901	  0.064499	  0.046860	 -0.236563	 -0.098446	  0.039933	 -0.150769
 -0.078518	 -0.052481	 -0.206141	  0.029289	 -0.067855	  0.068502	 -0.005380	  0.052437	  0.054837	 -0.208702	 -0.066119	  0.067591	 -0.114576
 -0.090323	 -0.078791	 -0.178007	  0.022982	 -0.087133	  0.098352	  0.001651	  0.082854	  0.086832	 -0.121289	 -0.021509	  0.101314	 -0.038581
 -0.074449	 -0.146298	 -0.158818	  0.085871	 -0.084558	  0.151301	  0.002110	  0.082102	  0.098878	 -0.089892	  0.005498	  0.108122	 -0.009321
 -0.086956	 -0.159949	 -0.132107	  0.102623	 -0.081331	  0.165613	  0.011507	  0.066948	  0.158622	 -0.048245	  0.071060	  0.151341	  0.015507
 -0.073667	 -0.130752	 -0.128004	  0.105145	 -0.053690	  0.147592	  0.044177	  0.075210	  0.188341	 -0.009730	  0.082441	  0.144775	 -0.023663
 -0.072003	 -0.106637	 -0.119614	  0.068075	 -0.027399	  0.129806	  0.052237	  0.090048	  0.167849	 -0.010311	  0.050726	  0.110666	 -0.067538
 -0.071137	 -0.094898	 -0.120442	  0.050732	  0.007913	  0.113112	  0.042080	  0.095618	  0.176598	 -0.014668	  0.043066	  0.063534	 -0.051366
 -0.055238	 -0.068672	 -0.119061	  0.060476	  0.003749	  0.122871	  0.060020	  0.109409	  0.163236	 -0.048964	  0.057549	  0.052269	 -0.044944
 -0.027523	 -0.057216	 -0.131270	  0.041279	 -0.019793	  0.133302	  0.036646	  0.082092	  0.130676	 -0.066074	  0.076735	  0.058717	 -0.057992
 -0.062023	 -0.054761	 -0.115412	  0.040926	 -0.027895	  0.141303	  0.027778	  0.095538	  0.141185	 -0.083383	  0.066304	  0.065873	 -0.056088
 -0.089447	 -0.054939	 -0.094345	  0.051498	 -0.066790	  0.132411	  0.034367	  0.053242	  0.186823	 -0.101898	  0.065894	  0.046462	 -0.068196
 -0.110989	 -0.057809	 -0.086363	  0.083015	 -0.060600	  0.125322	  0.020842	  0.033955	  0.195427	 -0.101090	  0.083571	  0.059001	 -0.062938
 -0.102537	 -0.034072	 -0.067619	  0.110662	 -0.011621	  0.124063	 -0.009447	  0.053419	  0.191842	 -0.057987	  0.081524	  0.098733	 -0.020840
 -0.086058	 -0.019998	 -0.095718	  0.108316	 -0.009625	  0.128144	  0.015063	  0.061463	  0.179853	 -0.062997	  0.062173	  0.142954	 -0.008725
 -0.070457	 -0.011431	 -0.106258	  0.095343	 -0.059945	  0.109297	  0.017922	  0.041708	  0.167279	 -0.064250	  0.069677	  0.154995	 -0.004988
 -0.063362	  0.021091	 -0.152190	  0.079906	 -0.081490	  0.113983	  0.066402	  0.042325	  0.189432	 -0.033997	  0.088488	  0.131237	  0.045189
 -0.061722	 -0.010562	 -0.167314	  0.077906	 -0.074206	  0.106833	  0.089334	  0.083415	  0.232728	 -0.016748	  0.183369	  0.136791	  0.060291
 -0.038680	 -0.031087	 -0.170447	  0.124951	 -0.094754	  0.089630	  0.125866	  0.129560	  0.279377	  0.014451	  0.259213	  0.149224	  0.092504
 -0.066523	 -0.040788	 -0.170592	  0.126580	 -0.087770	  0.095888	  0.144485	  0.136635	  0.327412	  0.049062	  0.282002	  0.165877	  0.138729
 -0.045486	 -0.030879	 -0.142437	  0.087412	 -0.069261	  0.128354	  0.155692	  0.143446	  0.355237	  0.062396	  0.294133	  0.172561	  0.150122
 -0.051046	 -0.000454	 -0.148589	  0.101195	 -0.067450	  0.121436	  0.197978	  0.200438	  0.366361	  0.058715	  0.282316	  0.159061	  0.180679
 -0.070145	 -0.015308	 -0.153128	  0.067129	 -0.042924	  0.143519	  0.246862	  0.205438	  0.357437	  0.057224	  0.253183	  0.123448	  0.196209
 -0.068574	  0.021336	 -0.142332	  0.086216	  0.004001	  0.184630	  0.280728	  0.207925	  0.356953	  0.063220	  0.216195	  0.152790	  0.177245
 -0.076929	 -0.000142	 -0.154176	  0.098324	  0.073059	  0.249403	  0.291813	  0.224473	  0.372883	  0.061506	  0.183431	  0.135486	  0.137511
 -0.057962	  0.004315	 -0.164706	  0.124569	  0.073067	  0.283863	  0.295976	  0.209624	  0.396971	  0.067490	  0.167066	  0.138660	  0.101867
 -0.077337	 -0.010299	 -0.155986	  0.169438	  0.106077	  0.239744	  0.312369	  0.204012	  0.401599	  0.057744	  0.158916	  0.123181	  0.071052
 -0.088500	 -0.014888	 -0.126197	  0.161319	  0.132255	  0.230396	  0.316547	  0.182580	  0.387397	  0.036398	  0.105300	  0.026579	  0.078220
 -0.107771	  0.008840	 -0.131120	  0.187868	  0.164992	  0.222253	  0.309529	  0.164975	  0.370941	  0.041824	  0.076213	 -0.003206	  0.064348
 -0.132498	 -0.010922	 -0.152149	  0.188198	  0.176122	  0.212492	  0.278441	  0.118827	  0.375503	  0.026970	  0.082547	  0.001002	  0.033177
 -0.166904	  0.007902	 -0.152932	  0.163420	  0.165548	  0.180401	  0.242608	  0.098527	  0.354685	 -0.004541	  0.105219	 -0.014588	  0.019249
 -0.175123	 -0.011364	 -0.149946	  0.139539	  0.162096	  0.143998	  0.232927	  0.106846	  0.316679	 -0.066628	  0.077211	 -0.019330	  0.007915
 -0.151540	  0.003874	 -0.139448	  0.185512	  0.126752	  0.110124	  0.205929	  0.078444	  0.299300	 -0.105379	  0.033495	 -0.038842	 -0.049487
 -0.148652	  0.037271	 -0.114636	  0.210422	  0.071272	  0.112225	  0.191714	  0.056980	  0.279130	 -0.124406	 -0.011058	 -0.034521	 -0.085148
 -0.123768	  0.049674	 -0.122906	  0.207632	  0.020169	  0.100166	  0.165115	  0.040235	  0.276528	 -0.139009	  0.004603	 -0.076755	 -0.072132
 -0.125852	  0.070492	 -0.100781	  0.181894	  0.017984	  0.063954	  0.171351	 -0.000447	  0.269609	 -0.147639	  0.015788	 -0.084171	 -0.063470
 -0.138380	  0.081312	 -0.109019	  0.163406	  0.008270	  0.072916	  0.156965	 -0.049385	  0.247235	 -0.155602	  0.017949	 -0.086099	 -0.071868
 -0.155825	  0.065458	 -0.137566	  0.149771	  0.015013	  0.031731	  0.126228	 -0.075610	  0.230891	 -0.167233	  0.011720	 -0.110018	 -0.070046
 -0.142624	  0.046228	 -0.162193	  0.091660	  0.002031	  0.025297	  0.100067	 -0.085792	  0.196418	 -0.166516	  0.013632	 -0.115917	 -0.035673
 -0.151955	  0.057742	 -0.159720	  0.028492	 -0.017451	  0.011557	  0.021752	 -0.093001	  0.170965	 -0.160034	  0.008908	 -0.129617	 -0.046624
 -0.140649	  0.074446	 -0.136188	  0.038757	 -0.053731	 -0.029907	  0.010901	 -0.101122	  0.180441	 -0.120765	  0.024582	 -0.120869	 -0.039459
 -0.138489	  0.095066	 -0.168156	  0.058231	 -0.055476	 -0.040719	  0.019717	 -0.120206	  0.214136	 -0.069452	  0.049628	 -0.122343	 -0.041124
 -0.138362	  0.098253	 -0.188946	  0.045060	 -0.093757	 -0.057331	  0.017302	 -0.094227	  0.215570	 -0.083853	  0.032732	 -0.098229	 -0.050665
 -0.129537	  0.104257	 -0.173567	  0.013419	 -0.111203	 -0.071869	  0.037610	 -0.030015	  0.235253	 -0.100366	  0.041181	 -0.103410	 -0.081731
 -0.143069	  0.082131	 -0.188004	 -0.028452	 -0.116014	 -0.082990	  0.031025	  0.020994	  0.266997	 -0.090836	  0.055463	 -0.100462	 -0.113565
 -0.129537	  0.057297	 -0.192104	 -0.038088	 -0.087150	 -0.072561	  0.034759	  0.000597	  0.275481	 -0.089189	  0.057087	 -0.115590	 -0.144269
 -0.112048	  0.041974	 -0.194338	 -0.063071	 -0.030551	 -0.043305	  0.070028	  0.031466	  0.300952	 -0.062038	  0.035280	 -0.143941	 -0.150730
 -0.120376	  0.055313	 -0.200221	 -0.081589	 -0.030065	 -0.005999	  0.110287	  0.026359	  0.315070	 -0.095047	  0.029074	 -0.165648	 -0.171063
 -0.104791	  0.051687	 -0.219064	 -0.035041	 -0.002456	 -0.017811	  0.154253	  0.004242	  0.292560	 -0.144253	 -0.011090	 -0.180985	 -0.227522
 -0.132630	  0.075810	 -0.231980	  0.003515	  0.011718	 -0.021859	  0.219633	  0.022054	  0.282735	 -0.146626	 -0.062763	 -0.201196	 -0.243049
 -0.154821	  0.069062	 -0.218674	  0.026635	  0.004710	 -0.034909	  0.210521	  0.008483	  0.254345	 -0.143306	 -0.092793	 -0.231758	 -0.239747
 -0.151291	  0.123263	 -0.204719	  0.024029	  0.028821	 -0.034690	  0.188089	 -0.020247	  0.203744	 -0.172281	 -0.117892	 -0.257577	 -0.240213
 -0.122996	  0.119093	 -0.193528	  0.036477	  0.033986	 -0.015383	  0.176616	 -0.041855	  0.161818	 -0.186525	 -0.168210	 -0.299969	 -0.272753
 -0.122806	  0.120663	 -0.205980	  0.052031	  0.048454	 -0.006018	  0.176956	 -0.069042	  0.147375	 -0.174335	 -0.208153	 -0.330355	 -0.321821
 -0.115078	  0.140546	 -0.194632	  0.077305	  0.047942	 -0.016425	  0.135242	 -0.087934	  0.143566	 -0.200323	 -0.239665	 -0.323767	 -0.345404
 -0.093213	  0.131471	 -0.178912	  0.070714	  0.057727	 -0.015564	  0.099102	 -0.102014	  0.146270	 -0.247965	 -0.276264	 -0.306992	 -0.360492
 -0.124383	  0.119509	 -0.171045	  0.093343	  0.002421	 -0.009652	  0.140328	 -0.135135	  0.158321	 -0.274152	 -0.290411	 -0.324143	 -0.333759
 -0.145912	  0.116119	 -0.189009	  0.140172	 -0.007596	  0.015519	  0.127889	 -0.150299	  0.128807	 -0.294979	 -0.312532	 -0.369009	 -0.305340
 -0.135311	  0.136325	 -0.171482	  0.126903	  0.031464	  0.001943	  0.069546	 -0.158999	  0.114847	 -0.357177	 -0.312211	 -0.423272	 -0.329733
 -0.126932	  0.090875	 -0.141821	  0.141250	  0.057827	 -0.032326	  0.037905	 -0.195264	  0.095544	 -0.414504	 -0.347637	 -0.457399	 -0.346502
 -0.140526	  0.055509	 -0.115083	  0.178579	  0.075882	 -0.072180	  0.019236	 -0.215843	  0.066349	 -0.459771	 -0.400252	 -0.454016	 -0.350208
 -0.129130	  0.034382	 -0.123064	  0.138054	  0.057318	 -0.094674	 -0.004527	 -0.209840	  0.018346	 -0.517417	 -0.416345	 -0.475501	 -0.353069
 -0.148871	  0.051134	 -0.121121	  0.181604	  0.014216	 -0.097672	 -0.030490	 -0.226416	  0.002347	 -0.539106	 -0.414478	 -0.485720	 -0.361725
 -0.164682	  0.065038	 -0.088982	  0.200758	 -0.003749	 -0.113409	 -0.039559	 -0.253802	 -0.004335	 -0.510094	 -0.398771	 -0.471358	 -0.383130
 -0.183128	  0.047536	 -0.111081	  0.181165	 -0.040633	 -0.162845	 -0.063477	 -0.305484	  0.003632	 -0.525594	 -0.415171	 -0.462940	 -0.383948
 -0.169181	  0.061801	 -0.112498	  0.151897	 -0.113857	 -0.181885	 -0.067587	 -0.343026	 -0.052333	 -0.476585	 -0.408225	 -0.453548	 -0.427584
 -0.164569	  0.059629	 -0.101975	  0.122880	 -0.125490	 -0.174422	 -0.081460	 -0.348140	 -0.062160	 -0.427210	 -0.357841	 -0.479409	 -0.397351
 -0.162715	  0.048945	 -0.090480	  0.100903	 -0.136010	 -0.171423	 -0.098482	 -0.319631	 -0.016911	 -0.409306	 -0.324824	 -0.491838	 -0.360587
 -0.132852	  0.035723	 -0.075204	  0.025076	 -0.160070	 -0.195872	 -0.098441	 -0.261634	  0.006284	 -0.404286	 -0.342768	 -0.448979	 -0.350133
 -0.133991	  0.026796	 -0.056481	  0.000064	 -0.166812	 -0.179575	 -0.099060	 -0.251534	  0.030759	 -0.391294	 -0.363832	 -0.429529	 -0.296343
 -0.145719	  0.043462	 -0.049937	 -0.021237	 -0.127400	 -0.161976	 -0.067570	 -0.233436	  0.046175	 -0.371332	 -0.342942	 -0.402769	 -0.280369
 -0.174434	  0.009894	 -0.066374	 -0.011847	 -0.130402	 -0.201374	 -0.028621	 -0.217410	  0.009440	 -0.341006	 -0.305736	 -0.315430	 -0.272361
 -0.159863	  0.023801	 -0.079954	 -0.033142	 -0.137089	 -0.214335	 -0.034086	 -0.208397	 -0.015459	 -0.327632	 -0.264481	 -0.286650	 -0.250495
 -0.129705	  0.014102	 -0.049504	 -0.048512	 -0.137812	 -0.203012	 -0.048302	 -0.175204	 -0.005407	 -0.333568	 -0.237874	 -0.287835	 -0.241878
 -0.149598	  0.012974	 -0.046708	 -0.012011	 -0.138059	 -0.167182	 -0.046158	 -0.160791	  0.004872	 -0.324545	 -0.209937	 -0.290613	 -0.215825
 -0.165129	  0.027396	 -0.055796	 -0.007248	 -0.163109	 -0.130885	 -0.022681	 -0.186809	  0.016446	 -0.275490	 -0.197154	 -0.310242	 -0.237996
 -0.180582	 -0.020911	 -0.078719	 -0.021139	 -0.161850	 -0.110271	  0.014727	 -0.191431	  0.003480	 -0.267164	 -0.166720	 -0.282186	 -0.232155
 -0.145619	 -0.040830	 -0.059237	 -0.014134	 -0.147189	 -0.102582	 -0.006958	 -0.209293	 -0.004293	 -0.306376	 -0.174336	 -0.268175	 -0.261825
 -0.141697	 -0.024150	 -0.035882	  0.004435	 -0.140829	 -0.079160	  0.003400	 -0.233161	  0.038442	 -0.333752	 -0.215397	 -0.275661	 -0.238898
 -0.135562	 -0.009793	 -0.022054	 -0.008700	 -0.122031	 -0.064718	  0.024971	 -0.211188	  0.022832	 -0.309962	 -0.192522	 -0.261275	 -0.224203
 -0.119450	  0.035403	 -0.034571	 -0.007506	 -0.114980	 -0.067152	  0.014728	 -0.189152	 -0.021066	 -0.264454	 -0.194127	 -0.221998	 -0.274557
 -0.121503	  0.043962	 -0.035910	  0.006754	 -0.134156	 -0.083485	  0.014049	 -0.153721	 -0.006544	 -0.270772	 -0.190119	 -0.186647	 -0.295278
 -0.118536	  0.033878	 -0.037524	  0.039837	 -0.085214	 -0.076016	 -0.006963	 -0.129318	  0.010076	 -0.240539	 -0.182429	 -0.179686	 -0.302607
 -0.115076	  0.008104	 -0.008642	  0.067874	 -0.061001	 -0.056059	  0.001751	 -0.132172	  0.026917	 -0.217037	 -0.162786	 -0.204174	 -0.261064
 -0.146783	  0.015437	  0.006966	  0.070571	 -0.062767	 -0.036061	  0.012780	 -0.154640	  0.045571	 -0.238404	 -0.165754	 -0.220421	 -0.250421
 -0.142232	  0.025532	 -0.018274	  0.088644	 -0.093538	 -0.017629	  0.018561	 -0.161867	  0.053083	 -0.223786	 -0.153425	 -0.225631	 -0.250376
 -0.136972	  0.057270	 -0.023884	  0.089248	 -0.087064	 -0.007362	 -0.014685	 -0.155243	  0.029973	 -0.192825	 -0.170837	 -0.195071	 -0.227541
 -0.121848	  0.078799	 -0.023869	  0.059065	 -0.096363	  0.018766	 -0.015254	 -0.135115	  0.017538	 -0.160630	 -0.170532	 -0.156795	 -0.227867
 -0.112799	  0.054637	 -0.012481	  0.042342	 -0.121878	  0.031975	 -0.023839	 -0.120086	  0.021030	 -0.161599	 -0.144782	 -0.132927	 -0.191929
 -0.108155	  0.012566	 -0.012591	  0.040983	 -0.121575	  0.024084	  0.000496	 -0.112111	  0.081309	 -0.171596	 -0.122857	 -0.094647	 -0.148576
 -0.059532	  0.003481	 -0.019810	  0.038878	 -0.108362	 -0.018669	 -0.006583	 -0.104333	  0.112405	 -0.153653	 -0.111559	 -0.058160	 -0.111057
 -0.072314	  0.010952	 -0.012692	  0.032349	 -0.106095	 -0.028974	 -0.027816	 -0.097886	  0.104962	 -0.136291	 -0.094756	 -0.047090	 -0.124666
 -0.070728	  0.004441	  0.031281	  0.005964	 -0.089219	 -0.037999	 -0.007559	 -0.103868	  0.095885	 -0.134207	 -0.090293	 -0.039627	 -0.135520
 -0.062791	  0.004227	  0.040850	 -0.023802	 -0.112075	 -0.047240	  0.036178	 -0.132158	  0.059374	 -0.113380	 -0.087389	 -0.027585	 -0.122125
 -0.043031	  0.022642	  0.029392	 -0.037277	 -0.127336	 -0.041294	  0.064844	 -0.144572	  0.047123	 -0.113775	 -0.089863	  0.018738	 -0.112914
 -0.039699	  0.037656	  0.040773	 -0.042963	 -0.117686	 -0.067989	  0.083571	 -0.197226	  0.048773	 -0.089865	 -0.082823	  0.022773	 -0.126243
 -0.028385	  0.054604	  0.036774	 -0.020741	 -0.096705	 -0.102405	  0.067879	 -0.201875	  0.068846	 -0.036746	 -0.064387	 -0.018625	 -0.138666
 -0.043133	  0.016968	  0.017143	 -0.029337	 -0.101283	 -0.086156	  0.022341	 -0.190617	  0.087345	 -0.044742	 -0.071833	 -0.027233	 -0.083122
 -0.074274	 -0.026749	  0.001727	 -0.037141	 -0.087796	 -0.055332	 -0.017394	 -0.201055	  0.083474	 -0.059636	 -0.063670	 -0.011950	 -0.036293
 -0.067514	  0.001169	  0.005995	 -0.024546	 -0.096744	 -0.024749	 -0.017991	 -0.213351	  0.038020	 -0.066010	 -0.068592	  0.031744	 -0.026545
 -0.056648	  0.005925	 -0.035187	 -0.007702	 -0.085605	 -0.019170	  0.012636	 -0.224692	  0.035229	 -0.071363	 -0.045547	  0.057822	 -0.031285
 -0.032985	  0.015710	 -0.070175	 -0.009372	 -0.065958	  0.003718	  0.009187	 -0.195673	  0.054831	 -0.065845	 -0.066846	  0.036212	 -0.034850
 -0.023081	 -0.004718	 -0.091924	 -0.024615	 -0.057184	 -0.005317	  0.017235	 -0.179160	  0.077546	 -0.040244	 -0.102070	  0.010578	 -0.065238
 -0.021970	 -0.020979	 -0.062168	 -0.019965	 -0.078226	 -0.008734	  0.020682	 -0.182381	  0.089751	 -0.046648	 -0.101265	  0.015933	 -0.100431
 -0.003761	 -0.005816	 -0.058533	 -0.005785	 -0.098407	  0.013683	  0.025866	 -0.188620	  0.107454	 -0.082420	 -0.106736	 -0.008126	 -0.141778
  0.003164	  0.006886	 -0.093064	  0.002307	 -0.095095	  0.026192	  0.021263	 -0.196567	  0.135422	 -0.092900	 -0.124276	 -0.013702	 -0.147756
 -0.013096	 -0.018168	 -0.102871	 -0.003950	 -0.084856	  0.035343	  0.017084	 -0.215578	  0.190729	 -0.099279	 -0.101028	 -0.007316	 -0.147615
 -0.045550	 -0.043887	 -0.116858	  0.013100	 -0.068270	  0.022852	  0.004700	 -0.214676	  0.195494	 -0.107589	 -0.098153	 -0.003666	 -0.137806
 -0.061735	 -0.055916	 -0.146591	  0.011626	 -0.067519	  0.055378	  0.015220	 -0.250637	  0.168658	 -0.115337	 -0.104984	 -0.009650	 -0.106935
 -0.048322	 -0.033381	 -0.103599	  0.019011	 -0.070921	  0.071293	  0.056314	 -0.250323	  0.124849	 -0.117907	 -0.091896	  0.016806	 -0.131569
 -0.043789	 -0.031086	 -0.050354	 -0.002380	 -0.092602	  0.089362	  0.096520	 -0.221174	  0.089775	 -0.107603	 -0.088618	  0.001292	 -0.166345
 -0.036152	 -0.026506	 -0.057255	 -0.020012	 -0.060277	  0.061930	  0.068121	 -0.227595	  0.077707	 -0.099135	 -0.121851	 -0.003421	 -0.184976
 -0.017839	  0.000108	 -0.075243	 -0.001842	 -0.030781	  0.040499	  0.065380	 -0.255829	  0.075696	 -0.087417	 -0.148723	  0.012275	 -0.180943
 -0.014435	 -0.003162	 -0.094100	  0.000773	 -0.031596	  0.032260	  0.063843	 -0.266942	  0.097290	 -0.055261	 -0.165318	  0.015653	 -0.196096
 -0.027443	  0.020446	 -0.099138	  0.001622	 -0.046145	  0.058994	  0.045436	 -0.268691	  0.125753	 -0.057637	 -0.179573	  0.010399	 -0.191882
 -0.042547	  0.031601	 -0.101641	  0.008526	 -0.021634	  0.046010	  0.046724	 -0.264656	  0.164853	 -0.076797	 -0.169846	 -0.022811	 -0.163938
 -0.031323	  0.009857	 -0.078581	  0.019699	  0.017468	  0.026723	  0.028862	 -0.234454	  0.134527	 -0.072840	 -0.161814	 -0.028329	 -0.193854
 -0.040753	  0.012519	 -0.050550	  0.030134	  0.005843	  0.030591	  0.057769	 -0.211382	  0.099038	 -0.076126	 -0.163541	 -0.011083	 -0.185850
 -0.065319	  0.040029	 -0.055673	  0.027272	 -0.025525	  0.012078	  0.046728	 -0.174156	  0.113562	 -0.076187	 -0.144128	 -0.014847	 -0.199064
 -0.047518	  0.068744	 -0.058274	  0.013033	 -0.048406	  0.025786	  0.008994	 -0.146879	  0.111738	 -0.074871	 -0.114040	 -0.012631	 -0.221327
 -0.054100	  0.040509	 -0.091822	  0.007165	 -0.058814	  0.059297	  0.024781	 -0.130142	  0.106848	 -0.024216	 -0.111153	 -0.007694	 -0.218197
 -0.032275	  0.036415	 -0.123512	 -0.004222	 -0.071744	  0.057002	  0.054245	 -0.166815	  0.073910	  0.017997	 -0.132288	  0.031123	 -0.202798
 -0.069750	  0.018938	 -0.128282	 -0.025849	 -0.098965	  0.062168	  0.053734	 -0.182534	  0.069329	  0.029919	 -0.177572	  0.050738	 -0.190026
 -0.071572	  0.000329	 -0.099267	  0.005391	 -0.112163	  0.023947	  0.042966	 -0.182804	  0.051674	  0.018922	 -0.190190	  0.056033	 -0.178233
 -0.046711	 -0.017510	 -0.059947	  0.022698	 -0.088210	  0.009818	  0.036986	 -0.196706	  0.048473	  0.012236	 -0.189523	  0.040238	 -0.166263
 -0.035348	 -0.029290	 -0.057485	  0.017872	 -0.075385	  0.020783	  0.058507	 -0.182759	  0.063977	 -0.025184	 -0.149288	  0.036607	 -0.157026
 -0.031668	 -0.019892	 -0.055613	  0.014034	 -0.106728	  0.004364	  0.064361	 -0.163620	  0.046469	 -0.014996	 -0.144229	  0.026945	 -0.164176
 -0.003004	 -0.006655	 -0.074771	  0.006172	 -0.118239	  0.015333	  0.056598	 -0.188097	  0.047687	  0.019547	 -0.167505	  0.024064	 -0.159652
 -0.011179	  0.013448	 -0.087533	 -0.024283	 -0.112598	 -0.008394	  0.072972	 -0.189561	  0.051648	 -0.010588	 -0.188339	  0.020548	 -0.151616
 -0.055104	 -0.002133	 -0.091832	  0.007059	 -0.091998	 -0.027541	  0.068950	 -0.157855	  0.065482	 -0.011316	 -0.189352	  0.000138	 -0.139775
 -0.056075	 -0.000054	 -0.092098	  0.005492	 -0.083124	 -0.030163	  0.051296	 -0.143396	  0.082581	 -0.035473	 -0.183714	  0.004211	 -0.163068
 -0.073906	  0.023200	 -0.086152	  0.015925	 -0.051805	 -0.059404	  0.036161	 -0.110336	  0.084741	 -0.090665	 -0.210712	  0.028537	 -0.178861
 -0.071738	  0.079106	 -0.094505	 -0.010618	 -0.073655	 -0.056370	  0.043969	 -0.092243	  0.066379	 -0.118181	 -0.184222	  0.031963	 -0.187034
 -0.084828	  0.045929	 -0.116740	 -0.044025	 -0.043977	 -0.064763	  0.058687	 -0.102998	  0.090300	 -0.123663	 -0.149873	  0.018803	 -0.210038
 -0.066771	 -0.001886	 -0.114475	 -0.046725	  0.005255	 -0.023593	  0.054518	 -0.125325	  0.119291	 -0.111172	 -0.157480	 -0.021817	 -0.201270
 -0.038346	 -0.006679	 -0.095767	 -0.018871	 -0.015937	 -0.036453	  0.056186	 -0.127352	  0.112629	 -0.065167	 -0.151579	 -0.032927	 -0.208097
 -0.023835	 -0.000771	 -0.058817	 -0.028113	 -0.050111	 -0.037640	  0.063697	 -0.083093	  0.095248	 -0.045321	 -0.128796	 -0.015200	 -0.197259
 -0.018647	  0.013659	 -0.029303	 -0.011983	 -0.048840	 -0.012194	  0.016068	 -0.082602	  0.060661	 -0.041164	 -0.132504	  0.014236	 -0.190008
 -0.049719	  0.017527	 -0.050846	 -0.020518	 -0.041735	 -0.006257	 -0.033438	 -0.051431	  0.048910	 -0.037796	 -0.146944	  0.018125	 -0.169448
 -0.045164	  0.006335	 -0.075021	 -0.058243	 -0.048734	 -0.010402	 -0.060632	 -0.054753	  0.071531	 -0.048600	 -0.141511	 -0.008694	 -0.155860
 -0.061258	 -0.002854	 -0.089602	 -0.073365	 -0.062347	 -0.041034	 -0.062123	 -0.063185	  0.060789	 -0.051711	 -0.151163	 -0.031151	 -0.155670
 -0.078669	  0.001201	 -0.103966	 -0.046582	 -0.051639	 -0.063333	 -0.002990	 -0.067868	  0.046473	 -0.048755	 -0.159336	 -0.047185	 -0.131590
 -0.107650	  0.008062	 -0.104084	 -0.054529	 -0.024924	 -0.053585	 -0.003315	 -0.055702	  0.049579	 -0.031428	 -0.152238	 -0.050109	 -0.102715
 -0.116198	  0.045639	 -0.115764	 -0.096674	 -0.009890	 -0.038261	 -0.014277	 -0.042706	  0.037544	 -0.009524	 -0.148631	 -0.040659	 -0.117949
 -0.095182	  0.039447	 -0.122623	 -0.117080	 -0.017064	 -0.031774	 -0.025019	 -0.075462	  0.033663	 -0.030532	 -0.153372	 -0.024848	 -0.113282
 -0.058875	  0.037715	 -0.114507	 -0.149668	 -0.024766	 -0.066620	 -0.031427	 -0.081513	  0.005978	 -0.045480	 -0.157212	 -0.009822	 -0.134114
  0.003527	  0.031834	 -0.104361	 -0.135359	 -0.021670	 -0.021087	 -0.021460	 -0.079676	  0.004212	 -0.025074	 -0.177020	 -0.010442	 -0.139018
 -0.002651	  0.006467	 -0.010645	  0.051404	 -0.016296	 -0.086876	  0.043372	  0.084708	  0.193315	  0.081886	  0.012572	 -0.041945	  0.019742
  0.016487	  0.001360	  0.019641	  0.068926	 -0.037076	 -0.061347	  0.021556	  0.071518	  0.162356	  0.078418	 -0.008705	 -0.028815	  0.005597
  0.000315	 -0.000889	  0.030322	  0.045762	 -0.016052	 -0.026309	  0.039175	  0.036083	  0.114229	  0.087243	 -0.018542	 -0.010864	  0.028031
 -0.024790	 -0.000957	  0.008702	  0.022006	 -0.013800	 -0.014473	  0.046845	  0.003717	  0.121464	  0.065242	 -0.018990	  0.017553	  0.030414
 -0.050142	  0.007887	  0.030984	  0.020017	 -0.023567	 -0.009242	  0.064668	 -0.000286	  0.118065	  0.025710	 -0.035964	 -0.005285	  0.006847
 -0.081547	  0.055542	  0.050881	  0.018575	 -0.039318	  0.000036	  0.053019	 -0.034864	  0.089905	  0.034457	 -0.046819	 -0.026577	  0.015667
 -0.066417	  0.045928	  0.021546	  0.034460	 -0.050085	 -0.007111	  0.019417	 -0.065773	  0.080157	  0.005788	  0.002216	 -0.035143	  0.010080
 -0.049634	  0.003805	  0.003752	  0.007581	 -0.029106	 -0.016566	  0.030618	 -0.033710	  0.048889	 -0.010747	  0.001288	 -0.033973	 -0.009391
 -0.060828	  0.009402	  0.006998	 -0.011639	 -0.010013	  0.006777	  0.033174	 -0.003867	  0.002036	 -0.005288	 -0.002563	  0.009780	 -0.003577
 -0.052765	  0.004988	 -0.013430	 -0.024819	  0.014870	  0.012147	 -0.002064	  0.031694	  0.009009	 -0.009567	 -0.031025	  0.017729	 -0.012408
 -0.004804	 -0.013937	  0.014969	 -0.022127	  0.010885	  0.014919	  0.034589	  0.034053	 -0.008215	 -0.000287	 -0.034781	  0.053213	 -0.004713
 -0.000803	 -0.034797	  0.041960	 -0.000863	  0.013867	  0.006478	  0.042939	  0.024245	 -0.057334	  0.005620	 -0.044264	  0.070294	 -0.004968
  0.023603	 -0.062764	  0.026591	  0.005061	  0.012026	  0.000368	  0.020983	  0.033117	 -0.095559	 -0.001467	 -0.054515	  0.064335	 -0.010125
  0.011832	 -0.063654	 -0.019387	 -0.010148	 -0.016274	  0.007230	 -0.022955	 -0.009321	 -0.081348	 -0.029096	 -0.028262	  0.040741	 -0.024175
  0.010279	 -0.031079	 -0.012341	 -0.031714	 -0.023253	  0.002828	 -0.019840	 -0.009666	 -0.095801	 -0.042930	 -0.008497	  0.009402	 -0.032326
  0.001205	  0.017848	 -0.042020	 -0.065138	  0.013211	 -0.007893	 -0.056291	 -0.039095	 -0.102885	 -0.085741	  0.040479	 -0.003234	 -0.031103
  0.044513	  0.056670	 -0.059615	 -0.074399	  0.029875	  0.013456	 -0.070296	 -0.050925	 -0.102501	 -0.072210	  0.055314	 -0.017290	 -0.024351
  0.097085	  0.032391	 -0.040588	 -0.048245	  0.060563	  0.037123	 -0.074324	 -0.038472	 -0.118179	 -0.045681	  0.090449	 -0.020358	  0.009499
  0.116220	 -0.008156	 -0.028460	 -0.005681	  0.069447	  0.058477	 -0.105087	 -0.023943	 -0.128474	 -0.033414	  0.069352	 -0.028234	  0.005997
  0.072840	 -0.026053	 -0.029862	  0.020981	  0.050096	  0.069977	 -0.099499	 -0.009211	 -0.149129	 -0.047937	  0.061257	 -0.031330	  0.025264
  0.016058	 -0.052813	 -0.018002	  0.018487	  0.040984	  0.075067	 -0.098799	 -0.058455	 -0.153876	 -0.053031	  0.075728	 -0.032488	  0.006159
  0.015551	 -0.071951	 -0.003950	  0.023275	  0.032125	  0.087504	 -0.063122	 -0.058998	 -0.119628	 -0.066293	  0.063426	 -0.011699	 -0.003773
  0.038375	 -0.047371	  0.011875	  0.016910	  0.045139	  0.076410	 -0.062670	 -0.082432	 -0.128209	 -0.070748	  0.035546	  0.017592	 -0.013599
  0.031961	 -0.035467	  0.008108	 -0.013387	  0.027692	  0.038624	 -0.053598	 -0.091174	 -0.138593	 -0.063375	  0.021740	  0.045204	 -0.024873
  0.020107	 -0.029429	  0.012431	 -0.007682	 -0.004682	  0.034993	 -0.044724	 -0.087542	 -0.126809	 -0.085298	  0.042038	  0.072044	 -0.037433
 -0.000358	 -0.011051	  0.006640	 -0.007895	 -0.018721	  0.037006	 -0.027615	 -0.101791	 -0.121986	 -0.105291	  0.048856	  0.058549	 -0.048057
  0.001945	 -0.016317	  0.017136	  0.016005	 -0.063150	  0.014027	 -0.024762	 -0.103390	 -0.119063	 -0.093667	  0.053233	  0.060193	 -0.030430
  0.010003	 -0.023967	  0.008866	  0.028001	 -0.056632	  0.044479	 -0.028075	 -0.107603	 -0.122922	 -0.072536	  0.055500	  0.058255	  0.018259
  0.056044	  0.000900	 -0.015904	  0.009032	 -0.024088	  0.053077	 -0.006740	 -0.150429	 -0.075616	 -0.080808	  0.051793	  0.062321	  0.024155
  0.075940	  0.017294	 -0.009481	 -0.017170	 -0.013654	  0.038451	  0.009739	 -0.169001	 -0.047730	 -0.089377	  0.059105	  0.065257	  0.013568
  0.077284	  0.020363	 -0.024495	 -0.016612	  0.003766	  0.038860	  0.013035	 -0.176850	 -0.007328	 -0.128070	  0.041899	  0.073741	 -0.007023
  0.084336	  0.030248	 -0.038839	 -0.025587	 -0.010248	  0.052099	  0.006772	 -0.109373	  0.018967	 -0.135369	  0.037359	  0.042610	  0.000642
  0.099317	  0.046890	 -0.043503	 -0.023127	 -0.017088	  0.087797	 -0.032804	 -0.085118	  0.015946	 -0.131967	  0.028204	  0.040983	  0.041251
  0.095102	  0.069427	 -0.015268	 -0.005119	 -0.008068	  0.096232	 -0.057302	 -0.124657	 -0.009701	 -0.142299	  0.045594	  0.061692	  0.029638
  0.077992	  0.048600	 -0.004844	 -0.007510	 -0.026061	  0.126959	 -0.051760	 -0.130324	 -0.018811	 -0.125694	  0.060892	  0.076104	  0.024668
  0.093055	  0.036714	 -0.009010	 -0.021906	 -0.025813	  0.131821	 -0.014933	 -0.140162	 -0.022701	 -0.112199	  0.049968	  0.083700	  0.012602
  0.073529	  0.038965	 -0.007496	 -0.037844	 -0.052671	  0.116034	 -0.020607	 -0.141928	 -0.022467	 -0.109933	  0.046779	  0.087001	  0.040762
  0.070106	  0.051544	 -0.003687	 -0.017105	 -0.049912	  0.101343	 -0.053586	 -0.150723	 -0.024848	 -0.095766	  0.042918	  0.089737	  0.060095
  0.073881	  0.096824	 -0.014242	 -0.020380	 -0.037404	  0.039398	 -0.040033	 -0.132790	  0.003500	 -0.114924	  0.034237	  0.101003	  0.088094
  0.071876	  0.089365	 -0.036136	 -0.033711	 -0.030131	  0.046455	 -0.045447	 -0.101399	  0.017220	 -0.095778	  0.011641	  0.105723	  0.082745
  0.083394	  0.093431	 -0.013668	 -0.040864	 -0.020121	  0.072940	 -0.012837	 -0.092114	  0.000944	 -0.089066	  0.007779	  0.128431	  0.042747
  0.082411	  0.109191	  0.010120	 -0.046840	 -0.016905	  0.045363	  0.026767	 -0.073561	  0.004062	 -0.066794	 -0.009570	  0.132985	  0.029565
  0.055332	  0.122247	  0.045731	  0.004503	 -0.007493	  0.053942	  0.028985	 -0.076429	  0.002452	 -0.055915	  0.005000	  0.119580	  0.052121
  0.017152	  0.097683	  0.030184	  0.035647	  0.045991	  0.065219	  0.021135	 -0.082693	  0.010927	 -0.051158	  0.014704	  0.107546	  0.030317
  0.021994	  0.098861	  0.004403	  0.019812	  0.070135	  0.073770	  0.022793	 -0.063344	  0.018694	 -0.051801	  0.023393	  0.108096	  0.003173
  0.012075	  0.092838	  0.010605	 -0.021474	  0.023160	  0.081911	  0.050348	 -0.078727	  0.020185	 -0.072651	  0.019389	  0.076270	  0.001689
 -0.007865	  0.088350	  0.007162	  0.006739	  0.013339	  0.074183	  0.065384	 -0.065626	 -0.020610	 -0.088367	  0.001778	  0.059045	  0.017022
 -0.010007	  0.088038	  0.002000	 -0.001018	  0.028873	  0.077498	  0.066032	 -0.076130	 -0.026799	 -0.062667	  0.011939	  0.103663	  0.024322
 -0.035435	  0.072581	 -0.018270	  0.012675	  0.024819	  0.095079	  0.051650	 -0.062022	  0.024762	 -0.053280	  0.037929	  0.091622	 -0.006266
 -0.054616	  0.106298	 -0.038861	  0.022871	 -0.015688	  0.071329	  0.025618	 -0.059566	  0.041150	 -0.080438	  0.034904	  0.061782	 -0.003195
 -0.041825	  0.124062	 -0.026858	  0.039953	 -0.042279	  0.059263	 -0.010236	 -0.081784	  0.119360	 -0.076333	  0.021225	  0.064010	  0.021563
 -0.008335	  0.122016	 -0.009172	  0.071478	 -0.056178	  0.081942	 -0.000841	 -0.128591	  0.177050	 -0.046161	 -0.001415	  0.088371	  0.040683
 -0.015073	  0.096559	 -0.017115	  0.095901	 -0.032316	  0.095298	 -0.005472	 -0.145292	  0.186719	 -0.052888	 -0.019759	  0.113673	  0.026237
  0.009811	  0.128698	 -0.030469	  0.066760	 -0.035382	  0.103466	 -0.013893	 -0.109102	  0.191427	 -0.054278	 -0.022766	  0.124127	  0.044125
  0.010626	  0.123119	 -0.019411	  0.072469	 -0.034720	  0.114894	  0.013317	 -0.078356	  0.126997	 -0.079268	 -0.001316	  0.124658	  0.070744
  0.027210	  0.100091	  0.015707	  0.075510	 -0.051149	  0.074317	  0.000145	 -0.042867	  0.106427	 -0.068213	  0.009403	  0.113567	  0.070244
  0.023584	  0.119126	 -0.013279	  0.075868	 -0.044747	  0.090572	 -0.021781	 -0.041133	  0.112646	 -0.064516	 -0.008488	  0.095643	  0.066071
  0.012781	  0.112201	 -0.041953	  0.114405	 -0.049974	  0.098707	  0.006625	 -0.047604	  0.138043	 -0.105225	  0.035847	  0.098708	  0.052818
 -0.003834	  0.074871	 -0.039184	  0.139163	 -0.016833	  0.117079	  0.025122	 -0.065587	  0.157381	 -0.115310	  0.036141	  0.115143	  0.047665
 -0.032388	  0.072169	 -0.016119	  0.123989	 -0.021701	  0.133875	  0.047568	 -0.083114	  0.128719	 -0.120389	  0.058209	  0.110563	  0.019975
 -0.034002	  0.073624	 -0.009606	  0.104116	 -0.032179	  0.104866	  0.045655	 -0.088049	  0.118049	 -0.107472	  0.018884	  0.107168	  0.007594
 -0.020359	  0.073364	 -0.036748	  0.074422	  0.004773	  0.083947	  0.022229	 -0.088389	  0.106069	 -0.111605	  0.005114	  0.104184	 -0.012845
 -0.070893	  0.050110	 -0.045049	  0.045260	 -0.013081	  0.095631	  0.028069	 -0.081660	  0.079715	 -0.113782	  0.009232	  0.117352	  0.014445
 -0.075240	  0.001303	 -0.044557	  0.063792	 -0.018151	  0.095275	  0.007050	 -0.057962	  0.075650	 -0.104257	 -0.006696	  0.097279	  0.007264
 -0.020782	  0.015270	 -0.061063	  0.099145	 -0.027438	  0.105051	  0.025482	 -0.044177	  0.099906	 -0.098256	  0.001918	  0.096487	  0.027120
 -0.019814	  0.023367	 -0.052403	  0.080635	 -0.045579	  0.093917	  0.024984	 -0.031166	  0.080447	 -0.093890	  0.006057	  0.121150	  0.053126
 -0.031244	  0.000656	 -0.050791	  0.042751	 -0.061348	  0.090992	  0.032985	 -0.019229	  0.091935	 -0.103836	  0.020650	  0.133043	  0.050172
 -0.022193	  0.001795	 -0.042730	  0.035014	 -0.062050	  0.127232	  0.041450	  0.002235	  0.103232	 -0.141295	  0.013121	  0.131436	  0.063593
 -0.052158	  0.005480	 -0.036017	  0.042527	 -0.047514	  0.108797	  0.018265	 -0.020134	  0.103859	 -0.126624	  0.025521	  0.115884	  0.069655
 -0.069029	  0.043464	 -0.051298	  0.044083	 -0.045222	  0.068011	  0.047746	 -0.040277	  0.119779	 -0.138744	  0.067754	  0.087978	  0.040340
 -0.041947	  0.003178	 -0.064264	  0.023466	 -0.011822	  0.049539	  0.021116	 -0.058022	  0.130879	 -0.165430	  0.051075	  0.089802	  0.034668
 -0.032404	 -0.029243	 -0.084512	  0.027355	 -0.027930	  0.045476	  0.001514	 -0.046784	  0.123210	 -0.179497	  0.009956	  0.102533	  0.033700
 -0.046160	 -0.047415	 -0.099588	  0.042841	 -0.058538	  0.025701	  0.016720	 -0.023312	  0.086570	 -0.189328	  0.017204	  0.120201	  0.024478
 -0.020805	 -0.062109	 -0.107864	  0.066661	 -0.076587	  0.043268	  0.019233	 -0.018886	  0.092340	 -0.183921	  0.014805	  0.105389	  0.023391
 -0.016053	 -0.070185	 -0.082962	  0.030669	 -0.099697	  0.060339	  0.031815	 -0.020691	  0.102859	 -0.177240	  0.025238	  0.085393	  0.001108
 -0.047607	 -0.065301	 -0.061841	  0.012627	 -0.050925	  0.126872	  0.087356	 -0.043664	  0.090091	 -0.197828	  0.013947	  0.097322	  0.001324
 -0.075467	 -0.027170	 -0.086018	  0.009676	 -0.059657	  0.115870	  0.108918	 -0.073116	  0.109122	 -0.193526	  0.011690	  0.069750	  0.003063
 -0.092668	 -0.030162	 -0.063623	 -0.009363	 -0.081136	  0.062036	  0.118808	 -0.074437	  0.117583	 -0.184712	  0.002988	  0.084766	  0.013383
 -0.086551	 -0.036907	 -0.065177	 -0.017016	 -0.082622	  0.044575	  0.127835	 -0.068292	  0.123488	 -0.165140	  0.037998	  0.098026	  0.006584
 -0.106214	 -0.046991	 -0.088227	  0.009774	 -0.090081	  0.024911	  0.111940	 -0.041883	  0.106077	 -0.111691	  0.038129	  0.081349	  0.026422
 -0.095068	 -0.074043	 -0.062735	  0.032685	 -0.032269	  0.066762	  0.132626	 -0.055544	  0.102369	 -0.116804	  0.010745	  0.068936	  0.033645
 -0.118925	 -0.080419	 -0.062301	  0.042942	 -0.030200	  0.073412	  0.123411	 -0.042907	  0.056951	 -0.113251	  0.005168	  0.055332	  0.055226
 -0.122107	 -0.090034	 -0.038013	  0.058584	 -0.055048	  0.080146	  0.115696	 -0.046919	  0.062153	 -0.089320	 -0.010864	  0.013327	  0.022664
 -0.117443	 -0.051490	 -0.053610	  0.065973	 -0.046975	  0.057483	  0.103908	 -0.032509	  0.077053	 -0.119956	 -0.011112	 -0.015127	 -0.001045
 -0.118606	 -0.012274	 -0.053451	  0.057809	 -0.043290	  0.038068	  0.095787	 -0.065470	  0.088301	 -0.091659	 -0.002234	 -0.004133	 -0.020513
 -0.122701	  0.004979	 -0.043683	  0.019881	 -0.049952	  0.001384	  0.096535	 -0.084923	  0.082423	 -0.091847	  0.000173	  0.025585	 -0.000502
 -0.105628	 -0.014920	 -0.023519	 -0.000985	 -0.061103	  0.029948	  0.094827	 -0.093602	  0.063051	 -0.099787	  0.018205	  0.055954	  0.008060
 -0.106342	 -0.049280	 -0.003970	 -0.015379	 -0.055070	  0.029444	  0.092753	 -0.126827	  0.063767	 -0.111021	  0.021826	  0.029494	  0.012805
 -0.095567	 -0.042711	  0.045993	 -0.026575	 -0.028045	  0.020564	  0.089864	 -0.136406	  0.050389	 -0.111305	 -0.036921	  0.022168	 -0.000967
 -0.096828	 -0.024530	  0.039436	 -0.035132	 -0.039190	 -0.017314	  0.099768	 -0.108088	  0.097165	 -0.115457	 -0.049268	  0.005670	 -0.023750
 -0.099362	 -0.016904	  0.030359	 -0.028160	 -0.034586	 -0.023731	  0.119447	 -0.062303	  0.094953	 -0.099879	  0.002974	  0.011433	 -0.041807
 -0.074827	 -0.037698	  0.057023	 -0.035103	 -0.033170	 -0.005536	  0.097876	 -0.054095	  0.071228	 -0.080152	  0.041923	  0.050729	 -0.030568
 -0.073104	 -0.015231	  0.050527	 -0.063680	 -0.058113	  0.011753	  0.058103	 -0.069419	  0.063884	 -0.069885	  0.022610	  0.056286	 -0.031464
 -0.085096	  0.018275	  0.071075	 -0.030011	 -0.102954	  0.001465	  0.047703	 -0.066085	  0.082395	 -0.069419	  0.003497	  0.031054	 -0.000271
 -0.083621	  0.034652	  0.081501	  0.003648	 -0.124821	  0.010267	  0.033130	 -0.062019	  0.068051	 -0.047468	  0.007736	  0.014860	  0.029388
 -0.049694	  0.025433	  0.081444	  0.041367	 -0.103546	  0.008495	 -0.005263	 -0.062862	  0.057078	 -0.054665	 -0.001718	  0.052294	  0.015399
 -0.045766	  0.048402	  0.045627	  0.045104	 -0.098249	  0.046615	 -0.012220	 -0.046691	  0.009695	 -0.092215	 -0.002582	  0.052134	  0.051113
 -0.028090	  0.058093	  0.092991	  0.031647	 -0.094626	  0.022834	 -0.013191	 -0.009252	  0.006022	 -0.116607	 -0.004586	  0.049103	  0.051250
 -0.049064	  0.014070	  0.120688	  0.011251	 -0.079765	  0.009436	 -0.000843	 -0.016932	 -0.001763	 -0.114150	  0.016600	  0.072857	  0.042414
 -0.062037	 -0.022379	  0.108720	  0.010100	 -0.097149	  0.037822	  0.015427	 -0.009232	  0.062821	 -0.106413	  0.049828	  0.077592	  0.036120
 -0.062118	 -0.017341	  0.138009	  0.032372	 -0.101984	  0.028874	  0.023028	  0.039152	  0.071832	 -0.102161	  0.050677	  0.061399	  0.024308
 -0.043102	 -0.018404	  0.143926	  0.033294	 -0.084787	 -0.017003	  0.034210	  0.039032	  0.047901	 -0.085579	  0.064082	  0.060642	 -0.010959
  0.001908	 -0.013704	  0.143907	 -0.005636	 -0.089873	 -0.047317	  0.067730	  0.049624	  0.022618	 -0.043129	  0.046542	  0.043764	 -0.021025
  0.000151	 -0.007183	  0.175299	  0.008427	 -0.087561	 -0.052445	  0.098157	  0.032065	  0.048492	 -0.032562	  0.025101	  0.016139	 -0.002717
  0.022301	 -0.028335	  0.144264	  0.019033	 -0.098524	 -0.084804	  0.096031	  0.004542	  0.084166	 -0.052948	  0.034964	  0.011478	  0.022068
  0.042929	 -0.032176	  0.145283	  0.012382	 -0.081143	 -0.083005	  0.097862	 -0.032159	  0.050860	 -0.071110	  0.025629	  0.006345	  0.002489
  0.007361	  0.011634	  0.165408	 -0.011875	 -0.079491	 -0.087485	  0.113664	 -0.036000	  0.016357	 -0.089450	  0.032912	 -0.019578	  0.002696
 -0.001426	  0.048791	  0.148846	 -0.034782	 -0.088291	 -0.048233	  0.105736	 -0.050867	  0.015171	 -0.094010	  0.004406	 -0.004521	 -0.021865
  0.004653	  0.071739	  0.149017	 -0.004862	 -0.102052	 -0.021742	  0.073972	 -0.059451	  0.036383	 -0.082724	 -0.026354	  0.026664	  0.000775
  0.020326	  0.036818	  0.100428	  0.012672	 -0.100983	 -0.035239	  0.073125	 -0.054980	  0.018803	 -0.062495	 -0.007728	  0.024942	  0.007978
  0.017089	  0.016595	  0.088030	 -0.010412	 -0.106550	 -0.051823	  0.098569	 -0.060360	  0.007287	 -0.045234	  0.038873	 -0.001932	  0.004438
  0.013701	  0.001962	  0.102331	 -0.021609	 -0.153325	 -0.055144	  0.101303	 -0.087105	  0.006778	 -0.044606	  0.041156	  0.018803	 -0.005220
  0.018359	 -0.008401	  0.109411	 -0.040556	 -0.135286	 -0.067844	  0.102595	 -0.112409	  0.014281	 -0.056686	 -0.024108	 -0.004541	 -0.041173
  0.019422	  0.009028	  0.076674	 -0.033919	 -0.110508	 -0.055241	  0.093082	 -0.104694	  0.032517	 -0.051420	 -0.028215	 -0.010382	 -0.069169
  0.028344	  0.003328	  0.068465	 -0.011029	 -0.126296	 -0.034492	  0.078464	 -0.136760	  0.046531	 -0.056855	 -0.028176	 -0.023500	 -0.084545
  0.023778	  0.011875	  0.032718	 -0.005884	 -0.140759	 -0.038749	  0.066900	 -0.174644	  0.040030	 -0.051846	 -0.012721	 -0.008425	 -0.069623
  0.043215	  0.049860	  0.047860	 -0.013792	 -0.149989	 -0.043691	  0.076922	 -0.171893	  0.037604	 -0.043023	 -0.010680	 -0.023541	 -0.050943
  0.047159	  0.076269	  0.018904	 -0.006986	 -0.138293	 -0.037513	  0.052294	 -0.155159	  0.020729	 -0.031942	 -0.022839	 -0.039244	 -0.043704
  0.075907	  0.093186	  0.014123	 -0.009048	 -0.139727	 -0.041004	  0.022201	 -0.162864	 -0.002694	 -0.072178	 -0.010964	 -0.052661	 -0.064159
  0.071858	  0.075011	  0.011533	 -0.012024	 -0.118012	 -0.055699	 -0.001941	 -0.157435	  0.037853	 -0.050586	 -0.002508	 -0.031467	 -0.057477
  0.081821	  0.054068	 -0.044146	 -0.025897	 -0.130344	 -0.084415	  0.019480	 -0.144044	  0.048251	 -0.045814	  0.004835	 -0.017000	 -0.073481
  0.090927	  0.052572	 -0.027869	 -0.052462	 -0.137497	 -0.068463	  0.038077	 -0.143341	  0.089051	 -0.054472	  0.014080	 -0.023442	 -0.072314
  0.076911	  0.090286	  0.000875	 -0.028855	 -0.093437	 -0.056434	  0.070057	 -0.148881	  0.111576	 -0.059439	  0.000922	 -0.014261	 -0.059076
  0.094398	  0.104845	 -0.001859	 -0.013541	 -0.056211	 -0.031351	  0.035081	 -0.148897	  0.047616	 -0.089734	  0.010106	 -0.017251	 -0.039442
  0.087139	  0.078266	 -0.065322	  0.009498	 -0.079121	 -0.013988	  0.051356	 -0.151209	  0.028846	 -0.110733	  0.031544	  0.014521	 -0.035020
  0.139730	  0.062301	 -0.089493	  0.024534	 -0.088354	  0.004518	  0.076100	 -0.160398	  0.021013	 -0.123697	  0.004427	 -0.000059	 -0.027123
  0.144577	  0.087079	 -0.086769	  0.023086	 -0.077014	 -0.005035	  0.077012	 -0.139739	  0.065848	 -0.096772	 -0.003589	 -0.005294	  0.000461
  0.091394	  0.101176	 -0.096665	  0.036099	 -0.058753	 -0.043384	  0.101696	 -0.136356	  0.073998	 -0.085304	  0.027360	  0.001856	  0.019350
  0.059783	  0.053785	 -0.102353	  0.058626	 -0.040351	 -0.058047	  0.090135	 -0.156234	  0.078219	 -0.072839	  0.060197	  0.003291	  0.034152
  0.081648	 -0.003879	 -0.099489	  0.062693	 -0.044432	 -0.053136	  0.081813	 -0.188700	  0.108710	 -0.055816	  0.058779	  0.004972	  0.028841
  0.080999	 -0.051322	 -0.080096	  0.041416	 -0.038240	 -0.034266	  0.080917	 -0.205242	  0.100206	 -0.028753	  0.061572	  0.023163	  0.037667
  0.068799	 -0.041902	 -0.065682	  0.053820	 -0.024011	 -0.062372	  0.060488	 -0.194832	  0.056355	  0.008616	  0.037758	  0.025384	  0.027795
  0.071605	 -0.015880	 -0.068931	  0.071705	 -0.028475	 -0.074963	  0.055023	 -0.196344	 -0.006891	 -0.003902	  0.036079	  0.029405	  0.020940
  0.049157	 -0.002813	 -0.074464	  0.057974	 -0.031709	 -0.075260	  0.028649	 -0.170870	 -0.018859	 -0.040981	  0.037200	  0.046221	 -0.005453
  0.046683	  0.024456	 -0.053887	  0.056117	 -0.030670	 -0.033386	  0.030116	 -0.202894	  0.009771	 -0.049081	  0.027565	  0.037860	 -0.005539
  0.053199	  0.021701	 -0.059907	  0.065109	 -0.045500	 -0.021661	  0.024157	 -0.230776	  0.012337	 -0.088696	  0.046272	  0.034003	  0.015855
  0.072655	  0.018772	 -0.046923	  0.090928	 -0.060313	 -0.040254	  0.005657	 -0.198243	  0.009003	 -0.076017	  0.038482	  0.034642	 -0.005087
  0.120877	  0.004626	 -0.066498	  0.062645	 -0.075128	 -0.061624	 -0.011981	 -0.184128	  0.020758	 -0.072782	  0.026276	  0.020060	  0.028814
  0.095771	  0.012551	 -0.067964	  0.042633	 -0.112809	 -0.068080	 -0.004503	 -0.190914	  0.014840	 -0.090148	  0.044429	  0.009996	  0.040432
  0.075503	  0.013916	 -0.096063	  0.022828	 -0.124751	 -0.067832	 -0.014543	 -0.164555	 -0.007286	 -0.080303	  0.044918	  0.010005	  0.034464
  0.079128	 -0.020176	 -0.079490	 -0.004751	 -0.111876	 -0.057004	  0.000757	 -0.164866	 -0.002439	 -0.077701	 -0.000214	  0.030367	  0.060241
  0.077704	 -0.059497	 -0.055888	 -0.014587	 -0.100023	 -0.016220	  0.003127	 -0.180357	 -0.002774	 -0.078774	  0.025972	  0.039175	  0.028774
  0.057097	 -0.068004	 -0.021183	 -0.026047	 -0.060111	  0.006062	 -0.007468	 -0.178708	  0.007343	 -0.084526	  0.047814	  0.015134	 -0.007955
  0.062534	 -0.105264	 -0.011917	  0.000190	 -0.061224	 -0.006547	  0.010779	 -0.163500	  0.020575	 -0.085467	  0.044163	  0.008393	 -0.003073
  0.063565	 -0.071764	  0.003511	  0.017118	 -0.058025	  0.000352	 -0.022125	 -0.180083	  0.030076	 -0.075479	  0.044936	  0.024020	 -0.010202
  0.050519	 -0.041936	 -0.020956	  0.050427	 -0.063931	 -0.001146	 -0.016404	 -0.203120	  0.014719	 -0.072122	  0.081513	  0.051299	 -0.034417
  0.055822	 -0.044365	 -0.022242	  0.034370	 -0.081001	 -0.030053	 -0.013528	 -0.217528	  0.058875	 -0.054579	  0.098504	  0.022991	 -0.029092
  0.072754	 -0.030468	 -0.013613	  0.006792	 -0.074831	 -0.028371	 -0.011206	 -0.225667	  0.061227	 -0.067149	  0.087698	  0.033777	  0.000211
  0.062641	 -0.033018	 -0.028331	 -0.035079	 -0.056974	 -0.012004	  0.002361	 -0.211069	  0.021487	 -0.081195	  0.129770	  0.034216	 -0.027691
  0.052596	 -0.073879	 -0.051842	 -0.058511	 -0.056426	 -0.028276	  0.005485	 -0.247665	  0.046345	 -0.081899	  0.148610	  0.052941	  0.008404
  0.061579	 -0.068464	 -0.029451	 -0.039589	 -0.058315	 -0.010886	 -0.008381	 -0.248149	  0.032315	 -0.075706	  0.125304	  0.057362	  0.030158
  0.072372	 -0.067346	 -0.000272	 -0.020760	 -0.030040	 -0.015476	 -0.031684	 -0.248157	  0.067993	 -0.050048	  0.091903	  0.008920	  0.036561
  0.046691	 -0.081703	  0.030600	 -0.000759	 -0.021304	 -0.019564	 -0.034661	 -0.213122	  0.078241	 -0.048006	  0.063544	  0.006860	  0.029192
  0.034164	 -0.084393	  0.049303	  0.038815	 -0.018522	 -0.032158	 -0.037429	 -0.192461	  0.037814	 -0.065485	  0.048280	  0.041794	  0.024282
  0.004670	 -0.107212	  0.028547	  0.048291	  0.000185	 -0.041063	 -0.063593	 -0.183095	  0.033429	 -0.104093	  0.078116	  0.045095	 -0.005600
  0.027823	 -0.073752	  0.004099	 -0.001808	  0.013073	 -0.027936	 -0.071502	 -0.177339	  0.057708	 -0.095074	  0.093392	  0.049743	 -0.008467
  0.046862	 -0.059117	  0.002982	 -0.032761	 -0.001385	 -0.010147	 -0.068662	 -0.184579	  0.062639	 -0.090085	  0.095373	  0.065075	 -0.032883
  0.030179	 -0.066132	  0.016955	 -0.032554	  0.000656	  0.016760	 -0.051957	 -0.161955	  0.032845	 -0.102123	  0.075557	  0.077934	 -0.046060
  0.036792	 -0.072068	  0.001337	 -0.057170	 -0.021627	  0.028600	 -0.030957	 -0.121427	  0.024373	 -0.098924	  0.067620	  0.049133	 -0.005240
  0.016103	 -0.087631	  0.017040	 -0.045825	 -0.067030	  0.031525	 -0.024706	 -0.083016	  0.034278	 -0.111261	  0.071507	  0.065292	 -0.009022
  0.031945	 -0.073602	  0.037362	 -0.071343	 -0.094286	  0.022916	 -0.019230	 -0.093469	  0.057039	 -0.119672	  0.062091	  0.077242	 -0.030544
  0.002839	 -0.062259	  0.015446	 -0.112773	 -0.076271	  0.002848	 -0.026909	 -0.066931	  0.060531	 -0.118643	  0.047080	  0.072785	 -0.055146
 -0.008768	 -0.049393	  0.010902	 -0.088458	 -0.044846	 -0.005964	 -0.025889	 -0.041911	  0.075331	 -0.137343	  0.040123	  0.100892	 -0.089186
 -0.007979	 -0.044770	  0.007242	 -0.078866	 -0.031107	  0.002893	 -0.050283	 -0.027700	  0.071862	 -0.114929	  0.055601	  0.091544	 -0.096515
 -0.003412	 -0.059891	  0.017813	 -0.087936	 -0.038447	 -0.002284	 -0.038583	 -0.007284	  0.063161	 -0.068341	  0.048784	  0.065002	 -0.086852
 -0.004348	 -0.070773	  0.018180	 -0.105471	 -0.027662	 -0.028887	 -0.020960	  0.019334	  0.034011	 -0.042224	  0.020165	  0.059177	 -0.112335
  0.006731	 -0.094787	 -0.003928	 -0.099882	  0.009937	 -0.031904	 -0.012397	  0.003668	  0.036656	 -0.056333	  0.044602	  0.040182	 -0.106878
  0.049451	 -0.061608	  0.004330	 -0.110197	  0.004640	  0.020302	 -0.013412	  0.038560	  0.023141	 -0.064655	  0.054764	  0.074417	 -0.071976
  0.041966	 -0.024746	 -0.003820	 -0.102287	  0.006937	  0.004021	 -0.004818	  0.039709	  0.008658	 -0.068482	  0.030406	  0.102259	 -0.076331
  0.014036	 -0.026974	 -0.029141	 -0.068752	  0.012533	  0.024703	  0.022910	  0.038074	  0.009491	 -0.091646	  0.025811	  0.079133	 -0.069084
 -0.018219	 -0.017365	 -0.016212	 -0.067452	  0.011826	  0.045724	  0.006497	  0.042981	  0.019171	 -0.090720	  0.010326	  0.048049	 -0.063524
 -0.028396	 -0.029628	 -0.005236	 -0.079024	  0.008125	  0.074235	  0.000155	  0.060194	  0.016679	 -0.106486	 -0.001985	  0.055251	 -0.038843
 -0.000123	 -0.036595	 -0.001556	 -0.095795	  0.008123	  0.089724	 -0.010579	  0.106571	  0.022404	 -0.113236	 -0.004279	  0.104658	 -0.027308
  0.010471	 -0.010246	 -0.007561	 -0.079032	 -0.001052	  0.107727	 -0.049930	  0.133866	  0.018776	 -0.092313	 -0.016718	  0.127857	 -0.028516
  0.008887	  0.015606	 -0.038780	 -0.067902	 -0.028831	  0.116117	 -0.063504	  0.119744	  0.051872	 -0.093307	 -0.002476	  0.124991	 -0.019033
  0.023575	  0.015431	 -0.033911	 -0.084907	 -0.021411	  0.107171	 -0.067024	  0.105633	  0.050770	 -0.094386	  0.003478	  0.131661	  0.011217
  0.003155	 -0.011553	  0.012171	 -0.086749	  0.001236	  0.103923	 -0.030683	  0.070575	  0.024527	 -0.056351	 -0.021538	  0.111276	  0.013202
 -0.037135	 -0.004706	 -0.016155	 -0.066746	 -0.027294	  0.109157	 -0.026551	  0.010442	  0.052695	 -0.031147	 -0.036038	  0.104958	 -0.030169
 -0.000455	  0.002507	 -0.063312	 -0.054117	 -0.021076	  0.112284	 -0.042251	  0.032157	  0.046878	 -0.048393	 -0.013397	  0.086598	 -0.062876
  0.018836	 -0.006230	 -0.076890	 -0.048379	 -0.030339	  0.094036	 -0.028964	  0.004538	  0.047452	 -0.082724	 -0.050835	  0.077050	 -0.094103
 -0.008559	 -0.005045	 -0.059467	 -0.040104	 -0.019350	  0.091185	 -0.044162	 -0.023068	  0.032001	 -0.070594	 -0.079573	  0.077200	 -0.081162
  0.000386	 -0.025734	 -0.072692	 -0.049237	 -0.030770	  0.058409	 -0.060138	 -0.053946	  0.007835	 -0.071581	 -0.060979	  0.069512	 -0.057804
 -0.023096	 -0.054312	 -0.115814	 -0.070174	 -0.064978	  0.066561	 -0.039433	 -0.030522	 -0.007740	 -0.078792	 -0.094200	  0.082299	 -0.053673
 -0.000148	 -0.038649	 -0.129580	 -0.051367	 -0.043035	  0.090269	 -0.016828	 -0.024969	  0.003816	 -0.072167	 -0.071290	  0.098235	 -0.052616
  0.006271	 -0.018038	 -0.109448	 -0.042676	 -0.046482	  0.065375	 -0.002246	 -0.047876	 -0.023638	 -0.072053	 -0.054374	  0.093917	 -0.042599
 -0.010515	 -0.015020	 -0.093931	 -0.038777	 -0.021534	  0.030776	 -0.006866	 -0.072235	 -0.042060	 -0.088535	 -0.056741	  0.079455	 -0.039408
 -0.016667	 -0.014099	 -0.092074	 -0.062589	 -0.001018	  0.058373	 -0.009073	 -0.048890	 -0.066931	 -0.115506	 -0.016033	  0.066160	 -0.041845
 -0.052134	  0.033623	 -0.066712	 -0.056166	 -0.045788	  0.081227	  0.001456	 -0.081887	 -0.082163	 -0.091212	  0.000695	  0.088474	 -0.026183
 -0.023384	  0.051232	 -0.041506	 -0.024912	 -0.090950	  0.075469	 -0.004072	 -0.092989	 -0.090293	 -0.077314	 -0.006968	  0.076112	 -0.028560
 -0.032631	  0.049234	 -0.060888	 -0.025608	 -0.103138	  0.062361	  0.010271	 -0.092897	 -0.086005	 -0.076433	 -0.002660	  0.078585	 -0.055264
 -0.037281	  0.087552	 -0.060857	 -0.039378	 -0.104745	  0.070857	 -0.008240	 -0.078411	 -0.094537	 -0.107777	 -0.034149	  0.068439	 -0.049469
 -0.023378	  0.070774	 -0.064250	 -0.061320	 -0.039629	  0.022505	 -0.048233	 -0.104294	 -0.062960	 -0.133856	 -0.062861	  0.032170	 -0.002443
 -0.066250	  0.044262	 -0.046072	 -0.071513	 -0.063044	 -0.002074	 -0.057165	 -0.112439	 -0.071351	 -0.124102	 -0.053796	  0.008214	 -0.009839
 -0.094110	  0.062130	 -0.043047	 -0.054842	 -0.053495	 -0.018055	 -0.069572	 -0.113088	 -0.083199	 -0.142786	 -0.046172	  0.009840	 -0.019897
 -0.092542	  0.079913	 -0.037921	 -0.027716	 -0.078726	 -0.013337	 -0.060205	 -0.106627	 -0.113091	 -0.127626	 -0.039153	  0.019636	 -0.031222
 -0.095568	  0.033333	 -0.038639	 -0.028562	 -0.091169	  0.025168	 -0.043273	 -0.121671	 -0.119134	 -0.088363	 -0.062677	  0.026830	 -0.013365
 -0.085134	  0.041457	 -0.080377	 -0.032404	 -0.078255	  0.019751	 -0.031824	 -0.125636	 -0.102471	 -0.067317	 -0.092568	  0.009733	 -0.017657
 -0.043840	  0.042050	 -0.101952	 -0.017308	 -0.066568	  0.034244	 -0.025834	 -0.141179	 -0.119028	 -0.071144	 -0.037271	 -0.015036	 -0.008053
 -0.036056	  0.043382	 -0.113402	 -0.024218	 -0.067480	  0.032057	 -0.066435	 -0.157148	 -0.115630	 -0.073572	 -0.035033	 -0.002720	 -0.011838
 -0.008439	  0.047772	 -0.094977	  0.009290	 -0.045989	  0.027313	 -0.096608	 -0.180489	 -0.120437	 -0.100788	 -0.064956	  0.037057	 -0.034291
  0.003326	  0.056654	 -0.092962	  0.008873	 -0.007419	  0.004332	 -0.102211	 -0.203059	 -0.112049	 -0.113565	 -0.068695	  0.094684	 -0.048238
 -0.012003	  0.049104	 -0.091506	  0.014161	 -0.044853	 -0.009652	 -0.072258	 -0.193551	 -0.070377	 -0.103054	 -0.055697	  0.101253	 -0.003580
 -0.013026	  0.038235	 -0.140436	 -0.015526	 -0.056665	  0.010369	 -0.022634	 -0.191397	 -0.081486	 -0.133383	 -0.031441	  0.078619	 -0.036179
 -0.029892	  0.045792	 -0.125066	 -0.019964	 -0.040554	 -0.006672	 -0.006744	 -0.158924	 -0.118897	 -0.118161	 -0.020592	  0.067586	 -0.067284
 -0.068874	  0.055278	 -0.098554	 -0.011401	 -0.055501	 -0.012580	  0.000022	 -0.160544	 -0.138655	 -0.108097	 -0.030579	  0.039481	 -0.075713
 -0.102664	  0.039062	 -0.107311	 -0.043360	 -0.075318	  0.021663	 -0.008613	 -0.196783	 -0.138960	 -0.079426	 -0.037221	  0.011814	 -0.068947
 -0.145392	  0.047015	 -0.114101	 -0.026744	 -0.046071	  0.041018	 -0.023351	 -0.196360	 -0.124479	 -0.052833	 -0.037987	 -0.002768	 -0.053297
 -0.180225	  0.075784	 -0.121549	 -0.025553	 -0.063626	  0.033547	 -0.028348	 -0.195690	 -0.077878	 -0.065006	  0.013639	 -0.034285	 -0.039048
 -0.170907	  0.135424	 -0.105729	 -0.034820	 -0.079517	  0.017043	 -0.021609	 -0.181916	 -0.071685	 -0.082986	 -0.013823	 -0.019355	 -0.000438
 -0.160476	  0.146703	 -0.098566	 -0.026168	 -0.097405	  0.018964	  0.008482	 -0.128999	 -0.109058	 -0.068615	 -0.036945	 -0.030120	 -0.031849
 -0.163552	  0.111083	 -0.081760	 -0.035384	 -0.062344	  0.048151	  0.006934	 -0.129608	 -0.119577	 -0.061732	 -0.046187	 -0.012701	 -0.045301
 -0.180257	  0.103149	 -0.102318	 -0.027495	 -0.023662	  0.035665	  0.059484	 -0.158895	 -0.083140	 -0.070811	 -0.058941	 -0.024751	 -0.038675
