# Supplementary material for: A fluorescent photoimmunoconjugate for imaging of cholesteatoma
Source: Sci Rep. 2022 Nov 19;12:19905. doi: 10.1038/s41598-022-22072-9 (PMC9675863; doi:10.1038/s41598-022-22072-9)
Supplement: Supplementary file 2 — Supplementary Information 2. [file 41598_2022_22072_MOESM2_ESM.zip › Data/ABR-58-7]

:RUN-7	LEVEL SWEEP	TEMP:NaN	6/11/2018	1:21 PM	NaNHR:
:SW EAR: R	SW FREQ: 45.25	# AVERAGES: 512	REP RATE (/sec): 40	DRIVER: RS Tweeter	SAMPLE (�sec): 40	
:NOTES-
:CHAMBER-CH4B-PXI
:CFTS Version: V2.7.2 (R850)
:LEVELS:20;25;30;35;40;45;50;55;60;65;70;75;80;
:DATA
 -0.011156	  0.046621	  0.040283	  0.016485	 -0.041117	  0.027553	  0.027358	 -0.070211	  0.004588	  0.030245	  0.058932	  0.026751	 -0.060062
  0.006669	  0.026135	  0.039678	  0.048770	 -0.039082	  0.035523	 -0.020850	 -0.065036	 -0.006954	  0.024770	  0.044536	  0.044582	 -0.063729
  0.009406	  0.010757	  0.020153	  0.039442	 -0.030579	  0.019087	 -0.036737	 -0.062446	 -0.014259	  0.026562	  0.046722	  0.042222	 -0.009487
  0.016503	 -0.038513	  0.021710	  0.010581	 -0.052744	 -0.010454	 -0.033958	 -0.049038	 -0.020501	 -0.009503	  0.036654	  0.023220	  0.013009
 -0.002644	 -0.075697	  0.022004	  0.014456	 -0.040141	 -0.019694	 -0.008333	 -0.011774	 -0.001620	 -0.011466	  0.015294	  0.018527	  0.005175
 -0.009395	 -0.054001	  0.036972	  0.019930	  0.008958	 -0.014002	  0.026105	  0.029900	 -0.007474	 -0.004175	  0.000892	 -0.004558	 -0.018319
  0.008555	 -0.031495	  0.028732	 -0.015022	  0.003773	 -0.022328	  0.043591	  0.049808	  0.023016	 -0.011304	 -0.008161	 -0.029258	 -0.013798
 -0.006274	 -0.020153	 -0.016425	 -0.010232	 -0.011160	  0.035242	  0.054551	  0.001578	 -0.016805	  0.006591	 -0.030939	 -0.009357	 -0.005997
  0.012748	 -0.002302	 -0.049341	 -0.014678	  0.014956	  0.040873	  0.021947	  0.011354	 -0.058874	  0.011808	 -0.024121	  0.024809	 -0.001047
  0.025236	  0.033556	 -0.025839	 -0.017964	  0.002466	  0.008943	  0.010347	 -0.001713	 -0.056369	 -0.001987	 -0.010897	  0.008970	 -0.014232
  0.043477	  0.024444	 -0.001759	 -0.016231	 -0.007401	  0.018459	  0.018775	  0.009683	 -0.029278	 -0.000300	 -0.014893	 -0.026034	 -0.035056
  0.026011	 -0.001687	 -0.021581	 -0.004361	 -0.015626	  0.031762	  0.017322	  0.013475	  0.020062	  0.007127	  0.006942	 -0.026339	 -0.018496
 -0.009386	  0.012326	 -0.005263	 -0.034416	 -0.017032	  0.040667	  0.026384	  0.020383	  0.050890	 -0.008775	  0.001373	 -0.070603	  0.009266
 -0.001781	 -0.012295	  0.013936	 -0.043673	  0.014974	  0.041913	  0.005844	  0.040897	  0.045809	 -0.022439	 -0.006030	 -0.068851	  0.003321
 -0.006606	 -0.033186	 -0.001269	 -0.009882	  0.043949	  0.018271	  0.007396	  0.030038	  0.034568	 -0.014289	 -0.025666	 -0.049045	  0.022334
  0.016263	 -0.033359	 -0.018486	  0.003907	  0.049231	 -0.011537	  0.003303	  0.021268	  0.023013	  0.004112	 -0.027357	 -0.011570	  0.027723
  0.004002	 -0.010836	 -0.025607	 -0.017740	  0.039461	 -0.072668	 -0.038975	  0.003389	  0.005195	 -0.031285	 -0.012295	 -0.006522	  0.038764
 -0.035160	  0.022273	 -0.028889	  0.002504	  0.033121	 -0.078309	 -0.063209	  0.010419	 -0.010040	 -0.026747	 -0.016766	  0.002627	  0.054626
 -0.065682	  0.052463	 -0.022224	  0.025135	  0.027856	 -0.039976	 -0.041062	  0.002972	  0.007248	  0.006196	 -0.025689	  0.040762	  0.032454
 -0.020786	  0.084950	 -0.006784	  0.002988	  0.016136	 -0.049326	 -0.019797	  0.015052	  0.007782	  0.024860	 -0.008528	  0.069665	  0.033549
 -0.022876	  0.071050	 -0.024171	 -0.001472	  0.019982	 -0.046636	  0.007354	  0.028872	 -0.000566	  0.022343	 -0.009734	  0.078290	  0.049962
  0.005142	  0.112630	 -0.039306	  0.002269	  0.025185	 -0.051820	 -0.012420	  0.041533	 -0.001204	  0.016691	 -0.021413	  0.040628	  0.080887
  0.008597	  0.110405	 -0.038247	  0.021041	 -0.021708	 -0.014588	 -0.015411	  0.055882	 -0.008740	  0.021461	 -0.036977	  0.021133	  0.113911
 -0.002038	  0.088010	  0.006220	  0.031252	 -0.009241	 -0.006633	  0.020546	  0.058039	  0.009300	  0.035177	 -0.052629	  0.028528	  0.116229
  0.030081	  0.058440	  0.031839	  0.032738	 -0.013018	 -0.027736	  0.034303	  0.020878	  0.024883	  0.017356	 -0.047585	  0.034719	  0.139851
  0.075146	  0.055391	  0.020461	  0.034207	 -0.008620	 -0.047444	  0.026073	  0.055842	  0.068593	 -0.025116	 -0.006450	  0.072469	  0.192875
  0.042590	  0.078049	  0.012619	  0.011919	 -0.018407	 -0.031860	  0.028578	  0.092268	  0.079384	 -0.013629	  0.050945	  0.108848	  0.220741
  0.010484	  0.112162	  0.006310	 -0.012165	 -0.016505	  0.002406	  0.026223	  0.074578	  0.063644	 -0.011348	  0.076144	  0.147207	  0.244647
  0.041281	  0.159679	  0.029554	 -0.028506	 -0.013288	  0.013749	  0.032891	  0.070174	  0.082944	  0.011124	  0.096841	  0.170327	  0.274190
  0.035642	  0.200369	  0.033215	  0.011788	  0.011590	  0.016883	  0.078789	  0.093483	  0.087954	  0.014261	  0.128079	  0.189156	  0.281679
  0.051956	  0.170898	  0.013908	  0.021245	  0.014740	  0.011495	  0.105671	  0.104571	  0.088284	  0.030304	  0.140643	  0.171062	  0.284877
  0.069335	  0.162100	 -0.004141	  0.032317	 -0.032455	  0.004175	  0.117198	  0.095502	  0.093964	  0.050745	  0.108384	  0.128829	  0.236857
  0.082949	  0.181578	 -0.043185	  0.040649	 -0.038703	 -0.003438	  0.142141	  0.124138	  0.140481	  0.032141	  0.071863	  0.094864	  0.217554
  0.077495	  0.178867	 -0.045072	  0.067245	 -0.018341	  0.006635	  0.140626	  0.123744	  0.128303	  0.017477	  0.041665	  0.055629	  0.170999
  0.122103	  0.189308	 -0.044050	  0.060697	  0.034342	  0.045711	  0.114991	  0.116854	  0.135795	  0.005900	  0.003555	  0.033839	  0.112322
  0.140722	  0.189300	 -0.022366	  0.064447	  0.039786	  0.038159	  0.098409	  0.103922	  0.150431	 -0.035528	 -0.006059	  0.015746	  0.071593
  0.098507	  0.163842	 -0.005963	  0.061036	  0.019409	  0.013717	  0.090060	  0.115616	  0.091258	 -0.058000	 -0.041129	 -0.023783	  0.048409
  0.043837	  0.160567	 -0.032505	  0.046896	  0.010058	  0.014311	  0.072379	  0.086475	  0.060724	 -0.081655	 -0.072000	 -0.078228	  0.013859
  0.032044	  0.186208	 -0.031602	  0.063147	 -0.006672	  0.017737	  0.091202	  0.083182	  0.061528	 -0.126538	 -0.084901	 -0.049947	  0.012685
  0.032998	  0.205475	 -0.028180	  0.094552	 -0.039338	  0.029901	  0.147279	  0.107864	  0.044249	 -0.167187	 -0.092169	 -0.056788	  0.040795
  0.046238	  0.208572	 -0.032648	  0.088534	 -0.031504	  0.012688	  0.175921	  0.090881	  0.042431	 -0.176664	 -0.109972	 -0.028717	  0.081001
  0.057325	  0.200021	 -0.039591	  0.077340	 -0.031062	  0.005138	  0.144786	  0.089253	  0.035775	 -0.184748	 -0.077349	  0.023565	  0.171842
  0.061931	  0.201571	 -0.076630	  0.060749	 -0.029110	  0.002229	  0.123486	  0.083721	  0.054393	 -0.167267	 -0.014710	  0.047415	  0.264754
  0.052685	  0.211236	 -0.036872	  0.050732	  0.000280	  0.034720	  0.139411	  0.068980	  0.058758	 -0.120649	  0.023160	  0.070547	  0.319743
  0.047737	  0.231764	 -0.026269	  0.055256	 -0.007028	  0.026805	  0.121137	  0.092817	  0.063891	 -0.107835	  0.079462	  0.115447	  0.342473
  0.043922	  0.228967	 -0.025409	  0.050616	 -0.018485	  0.023353	  0.116106	  0.089218	  0.105415	 -0.055673	  0.142548	  0.159761	  0.329181
  0.050094	  0.209934	 -0.044662	  0.058681	  0.001066	  0.006784	  0.116351	  0.115240	  0.161529	  0.015313	  0.166518	  0.132401	  0.277487
  0.073376	  0.221632	 -0.096331	  0.040766	 -0.018803	  0.006211	  0.119657	  0.149245	  0.160228	  0.030594	  0.162800	  0.131315	  0.249142
  0.082306	  0.230007	 -0.087660	  0.032115	 -0.030363	  0.011960	  0.132716	  0.128916	  0.123574	  0.047780	  0.136948	  0.112297	  0.233995
  0.050239	  0.221605	 -0.068182	  0.029556	 -0.038976	  0.008736	  0.117511	  0.166380	  0.144396	 -0.001875	  0.169184	  0.082209	  0.213588
  0.058335	  0.235700	 -0.077866	  0.030482	 -0.038731	 -0.024701	  0.123755	  0.170620	  0.136937	 -0.022896	  0.135375	  0.078288	  0.172023
  0.065906	  0.241549	 -0.118733	  0.028656	 -0.044191	 -0.023035	  0.158017	  0.178383	  0.144695	 -0.054043	  0.076866	  0.055845	  0.186853
  0.081449	  0.227642	 -0.109374	  0.003076	 -0.026992	 -0.024528	  0.139070	  0.158827	  0.109526	 -0.075581	  0.048199	  0.035720	  0.166418
  0.104694	  0.227876	 -0.082056	 -0.019082	 -0.045157	 -0.038911	  0.203422	  0.164809	  0.100226	 -0.049246	  0.039540	 -0.014914	  0.140947
  0.123508	  0.217045	 -0.077348	  0.002314	 -0.062223	 -0.070730	  0.244386	  0.127586	  0.074073	 -0.056506	  0.009795	 -0.042573	  0.150892
  0.134791	  0.205193	 -0.080530	  0.025537	 -0.077820	 -0.034382	  0.224561	  0.096596	  0.101975	 -0.098558	 -0.001225	 -0.033951	  0.168933
  0.128054	  0.211571	 -0.090363	  0.016197	 -0.098472	  0.001394	  0.186990	  0.098472	  0.073189	 -0.073618	  0.041113	 -0.012224	  0.202139
  0.168194	  0.204514	 -0.082377	  0.022503	 -0.078728	  0.031436	  0.192058	  0.121248	  0.040271	 -0.058442	  0.069259	 -0.024096	  0.228076
  0.180801	  0.180653	 -0.086535	  0.014959	 -0.099998	  0.050140	  0.186717	  0.139493	  0.068555	 -0.061836	  0.068990	 -0.074589	  0.227692
  0.137755	  0.215191	 -0.079121	  0.002199	 -0.083895	  0.031959	  0.154325	  0.175789	  0.056101	 -0.049401	  0.066689	 -0.115212	  0.243318
  0.112112	  0.242239	 -0.110274	  0.044074	 -0.083444	  0.019266	  0.161730	  0.158425	  0.056295	 -0.049406	  0.065771	 -0.114104	  0.200366
  0.122783	  0.224115	 -0.096225	  0.052142	 -0.083571	  0.017918	  0.161247	  0.183725	  0.097010	 -0.082767	  0.086560	 -0.137430	  0.184703
  0.164392	  0.229138	 -0.090745	  0.072314	 -0.064802	  0.008888	  0.156891	  0.173315	  0.109958	 -0.106962	  0.063865	 -0.138180	  0.170919
  0.190166	  0.242208	 -0.115173	  0.071259	 -0.046387	 -0.000822	  0.170687	  0.160511	  0.106774	 -0.119274	  0.046602	 -0.102985	  0.159617
  0.175186	  0.247084	 -0.121285	  0.066119	 -0.046765	  0.002031	  0.160375	  0.132604	  0.092892	 -0.143333	  0.065817	 -0.077422	  0.178984
  0.158510	  0.223733	 -0.151300	  0.094801	 -0.089116	 -0.002740	  0.146015	  0.101614	  0.064179	 -0.163190	  0.102234	 -0.073579	  0.185586
  0.186132	  0.246838	 -0.184213	  0.116502	 -0.095187	  0.029447	  0.148306	  0.097240	  0.058675	 -0.174079	  0.126350	 -0.070952	  0.242625
  0.197139	  0.235363	 -0.196933	  0.124622	 -0.096624	  0.051873	  0.130467	  0.096176	  0.067764	 -0.195621	  0.100927	 -0.048620	  0.272780
  0.174100	  0.211531	 -0.163780	  0.101705	 -0.082476	  0.060549	  0.150327	  0.091064	  0.080625	 -0.177556	  0.118547	 -0.001984	  0.287912
  0.126801	  0.189326	 -0.162311	  0.074416	 -0.074474	  0.065039	  0.126104	  0.119940	  0.062120	 -0.123621	  0.143197	  0.021288	  0.333414
  0.107550	  0.175877	 -0.202702	  0.070812	 -0.070281	  0.033726	  0.128153	  0.131426	  0.056306	 -0.065820	  0.182261	  0.062443	  0.314934
  0.108259	  0.143768	 -0.219501	  0.053921	 -0.075089	  0.024523	  0.146139	  0.161194	  0.072527	 -0.052805	  0.190224	  0.100845	  0.290914
  0.106273	  0.185033	 -0.207835	  0.044086	 -0.072561	  0.031347	  0.148445	  0.169444	  0.096286	 -0.057026	  0.205059	  0.104358	  0.304090
  0.114936	  0.234578	 -0.205179	  0.024181	 -0.080659	  0.017346	  0.127461	  0.175201	  0.106850	 -0.037656	  0.225956	  0.082551	  0.279066
  0.132573	  0.278728	 -0.200939	  0.028230	 -0.100600	  0.000410	  0.089916	  0.119139	  0.194844	 -0.032081	  0.207867	  0.078423	  0.207611
  0.115687	  0.277072	 -0.229442	  0.031763	 -0.100652	  0.022268	  0.078744	  0.131293	  0.204720	  0.009122	  0.149083	  0.029931	  0.169453
  0.104419	  0.237188	 -0.222630	  0.032554	 -0.107576	  0.043301	  0.081907	  0.141269	  0.150953	 -0.021034	  0.106682	 -0.024679	  0.161272
  0.125172	  0.237400	 -0.203191	  0.022675	 -0.091884	  0.057345	  0.082643	  0.100792	  0.173796	 -0.043877	  0.078766	 -0.048123	  0.166818
  0.131350	  0.227677	 -0.237134	  0.022107	 -0.105782	  0.038908	  0.095285	  0.111569	  0.145704	 -0.073483	  0.048723	 -0.096694	  0.188526
  0.137485	  0.214004	 -0.210556	  0.048103	 -0.133602	  0.041902	  0.111758	  0.120315	  0.093522	 -0.090892	  0.007044	 -0.104650	  0.180193
  0.140626	  0.233580	 -0.211222	  0.053181	 -0.144413	  0.034753	  0.108468	  0.142909	  0.080952	 -0.093191	  0.010973	 -0.122012	  0.185252
  0.137769	  0.229971	 -0.189453	  0.078213	 -0.105770	  0.041367	  0.131908	  0.107026	  0.059728	 -0.103917	  0.039224	 -0.104974	  0.223569
  0.131371	  0.192351	 -0.169373	  0.072611	 -0.110203	  0.037441	  0.124169	  0.104489	  0.060410	 -0.121014	  0.060013	 -0.051299	  0.251175
  0.139826	  0.203627	 -0.195739	  0.059279	 -0.080001	  0.052734	  0.088985	  0.080147	  0.031731	 -0.093292	  0.098760	  0.003087	  0.276650
  0.134571	  0.228344	 -0.219527	  0.058868	 -0.080816	  0.068238	  0.096501	  0.065883	  0.039763	 -0.071144	  0.124514	  0.040384	  0.292169
  0.140938	  0.241832	 -0.202360	  0.024790	 -0.094441	  0.046008	  0.094253	  0.105861	  0.049815	 -0.051152	  0.169090	  0.079153	  0.295765
  0.139108	  0.234294	 -0.197032	 -0.009063	 -0.123926	  0.045993	  0.082926	  0.134628	  0.049747	 -0.033634	  0.205138	  0.099748	  0.271769
  0.145624	  0.197643	 -0.230016	 -0.020700	 -0.086425	  0.054725	  0.089472	  0.140164	  0.058660	 -0.066419	  0.214067	  0.126760	  0.260255
  0.158835	  0.187659	 -0.258040	  0.015895	 -0.085692	  0.058346	  0.076699	  0.151632	  0.088346	 -0.054482	  0.188768	  0.144470	  0.256082
  0.151736	  0.193279	 -0.232817	  0.010455	 -0.093166	  0.044687	  0.086288	  0.156388	  0.126449	 -0.031149	  0.186690	  0.127786	  0.233124
  0.131435	  0.183284	 -0.209496	 -0.021889	 -0.084951	  0.036292	  0.095709	  0.133330	  0.142929	 -0.019085	  0.184413	  0.136222	  0.162418
  0.148234	  0.199257	 -0.185284	 -0.059347	 -0.064442	  0.028766	  0.116070	  0.131395	  0.110695	 -0.029406	  0.163970	  0.084872	  0.131359
  0.172270	  0.168696	 -0.176041	 -0.053155	 -0.058319	  0.018922	  0.136853	  0.128572	  0.121604	 -0.054128	  0.127011	  0.053792	  0.101231
  0.184262	  0.157701	 -0.168054	  0.007289	 -0.067903	  0.001677	  0.122506	  0.130089	  0.112258	 -0.103623	  0.112436	  0.079671	  0.102596
  0.194910	  0.158770	 -0.195030	  0.034291	 -0.048197	  0.031616	  0.122726	  0.136865	  0.097844	 -0.135503	  0.092601	  0.073274	  0.085067
  0.197188	  0.163529	 -0.191959	  0.025019	 -0.067202	  0.054482	  0.115118	  0.165093	  0.106513	 -0.142537	  0.080699	  0.031441	  0.067012
  0.196168	  0.153534	 -0.162665	  0.007420	 -0.086491	  0.018600	  0.097374	  0.156298	  0.094572	 -0.165053	  0.049067	  0.011355	  0.111631
  0.165237	  0.159058	 -0.201747	 -0.011203	 -0.070474	  0.005343	  0.105841	  0.151099	  0.059954	 -0.203189	  0.003671	  0.023656	  0.096660
  0.166767	  0.201367	 -0.198586	 -0.033542	 -0.057283	  0.012335	  0.106094	  0.155697	  0.052124	 -0.212518	 -0.043458	  0.032302	  0.081747
  0.162644	  0.209167	 -0.161584	 -0.057080	 -0.072970	  0.003293	  0.105649	  0.146345	  0.055203	 -0.231414	 -0.092353	  0.041794	  0.076815
  0.173262	  0.232354	 -0.163441	 -0.039454	 -0.043278	  0.016897	  0.148973	  0.136785	  0.018566	 -0.244378	 -0.055100	  0.014449	  0.058625
  0.148330	  0.231623	 -0.187331	 -0.009712	 -0.025604	  0.027889	  0.117635	  0.146711	 -0.018427	 -0.238019	 -0.013551	  0.027831	  0.021559
  0.142201	  0.207108	 -0.152308	  0.016013	 -0.054591	  0.045981	  0.128586	  0.150781	 -0.031426	 -0.260740	  0.007134	  0.067750	  0.041181
  0.152981	  0.166673	 -0.149593	  0.010392	 -0.044221	  0.033032	  0.134348	  0.139432	 -0.034338	 -0.266180	  0.016714	  0.059884	  0.094503
  0.147886	  0.169176	 -0.156852	 -0.010057	 -0.037850	  0.048045	  0.101000	  0.125926	 -0.054565	 -0.309691	 -0.007922	  0.050821	  0.111399
  0.134449	  0.158463	 -0.170388	 -0.006160	 -0.035791	  0.033598	  0.078157	  0.100410	 -0.032170	 -0.320831	  0.000383	  0.063394	  0.146429
  0.151198	  0.168336	 -0.192973	  0.026782	 -0.078473	  0.015593	  0.045278	  0.088950	 -0.029195	 -0.301901	 -0.005222	  0.105949	  0.168915
  0.145270	  0.180167	 -0.179630	  0.039112	 -0.085497	  0.024997	  0.054128	  0.082954	 -0.047665	 -0.306676	  0.017438	  0.128501	  0.177379
  0.138774	  0.186902	 -0.165339	 -0.001336	 -0.070252	  0.046603	  0.060083	  0.069195	 -0.037633	 -0.288762	  0.080799	  0.137210	  0.197854
  0.129269	  0.173641	 -0.167304	 -0.013116	 -0.065256	  0.056273	  0.053324	  0.048714	 -0.068525	 -0.319081	  0.080202	  0.156884	  0.193434
  0.106841	  0.198014	 -0.174927	 -0.027331	 -0.064534	  0.060991	  0.031710	  0.044009	 -0.077850	 -0.303093	  0.078757	  0.165257	  0.154974
  0.096860	  0.206476	 -0.147387	 -0.003540	 -0.061076	  0.072582	  0.008817	  0.046127	 -0.055196	 -0.269955	  0.116200	  0.181271	  0.156357
  0.101740	  0.183142	 -0.144613	  0.008503	 -0.076307	  0.039465	  0.015623	  0.009214	 -0.052937	 -0.251652	  0.174403	  0.189094	  0.126725
  0.129436	  0.206357	 -0.125400	 -0.020700	 -0.059507	  0.036149	  0.048689	  0.001971	 -0.011912	 -0.253510	  0.210136	  0.195936	  0.090978
  0.134156	  0.197272	 -0.130417	  0.001538	 -0.024263	  0.043508	  0.056358	  0.010732	  0.038216	 -0.239046	  0.195924	  0.192071	  0.085916
  0.110732	  0.221872	 -0.144964	  0.012221	  0.008672	  0.041633	  0.082654	  0.060350	  0.036158	 -0.243627	  0.182682	  0.206800	  0.055728
  0.094152	  0.233676	 -0.153689	  0.001260	  0.001389	  0.039532	  0.080131	  0.093036	  0.042496	 -0.265507	  0.177076	  0.156486	 -0.000092
  0.099242	  0.217390	 -0.181406	  0.018694	 -0.026610	  0.044002	  0.059185	  0.066369	  0.070951	 -0.293883	  0.150344	  0.097465	 -0.037667
  0.097481	  0.213499	 -0.190700	  0.047017	 -0.031464	  0.037976	  0.053520	  0.073623	  0.091630	 -0.293594	  0.113620	  0.072515	 -0.088731
  0.097853	  0.219167	 -0.184064	  0.062253	 -0.044546	  0.032126	  0.023328	  0.067201	  0.047147	 -0.312407	  0.079644	  0.051101	 -0.102119
  0.085265	  0.226736	 -0.174753	  0.075775	 -0.039997	  0.005078	  0.034231	  0.123989	  0.012491	 -0.314957	  0.040462	  0.034825	 -0.110084
  0.109560	  0.186940	 -0.162363	  0.074817	 -0.071243	 -0.009777	  0.037296	  0.116457	 -0.031151	 -0.291427	  0.006139	  0.006157	 -0.134641
  0.104062	  0.183737	 -0.163820	  0.074915	 -0.045394	  0.011514	  0.072692	  0.076289	 -0.046979	 -0.283278	 -0.024589	 -0.012073	 -0.159237
  0.074196	  0.163876	 -0.120148	  0.061427	 -0.002366	 -0.010886	  0.103472	  0.042696	 -0.055508	 -0.276070	 -0.037053	 -0.064788	 -0.185810
  0.047355	  0.146281	 -0.092455	  0.061086	 -0.026911	 -0.014336	  0.070169	  0.057345	 -0.068085	 -0.325850	 -0.044664	 -0.118471	 -0.227803
  0.022871	  0.145125	 -0.076229	  0.068494	 -0.019667	  0.016992	  0.070830	  0.068839	 -0.098458	 -0.354078	 -0.048951	 -0.121161	 -0.242043
  0.040072	  0.141654	 -0.085951	  0.087635	 -0.036946	  0.031830	  0.088887	  0.059588	 -0.122359	 -0.357092	 -0.041021	 -0.114522	 -0.250430
  0.033541	  0.163248	 -0.075663	  0.060693	 -0.017939	  0.046648	  0.101564	  0.061604	 -0.114804	 -0.379692	 -0.029726	 -0.098970	 -0.243108
  0.021281	  0.192122	 -0.073124	  0.039635	 -0.011550	  0.038301	  0.093196	  0.059045	 -0.151903	 -0.349835	 -0.033294	 -0.098666	 -0.246689
  0.039273	  0.193020	 -0.076093	  0.038789	 -0.013049	  0.013904	  0.090803	  0.052525	 -0.182507	 -0.359083	 -0.050446	 -0.089649	 -0.237932
  0.045164	  0.179701	 -0.087951	  0.052509	 -0.017351	  0.022202	  0.100962	  0.018535	 -0.232738	 -0.370021	 -0.053405	 -0.089359	 -0.210137
  0.021549	  0.155685	 -0.113717	  0.062409	 -0.044145	  0.021855	  0.074229	 -0.015445	 -0.208973	 -0.357220	 -0.037631	 -0.107180	 -0.203850
  0.012259	  0.160033	 -0.109083	  0.045073	 -0.056238	  0.031452	  0.067174	 -0.009919	 -0.164018	 -0.319048	 -0.037868	 -0.107973	 -0.195502
  0.021721	  0.182853	 -0.106745	  0.055104	 -0.026440	  0.004108	  0.079442	 -0.019184	 -0.181010	 -0.287243	  0.003008	 -0.088055	 -0.186115
  0.030418	  0.196323	 -0.107788	  0.052682	 -0.009886	 -0.029316	  0.092495	 -0.028246	 -0.186161	 -0.274594	  0.014359	 -0.073492	 -0.184068
  0.067775	  0.189653	 -0.117822	  0.045307	  0.009291	 -0.027854	  0.102302	 -0.036545	 -0.161362	 -0.256780	 -0.008324	 -0.074546	 -0.151025
  0.075621	  0.194467	 -0.095600	 -0.002436	  0.064386	 -0.017099	  0.085943	 -0.045402	 -0.171589	 -0.244118	 -0.003008	 -0.095717	 -0.151233
  0.057162	  0.205805	 -0.050845	 -0.002419	  0.072228	 -0.007306	  0.052530	 -0.062893	 -0.175220	 -0.224298	  0.007201	 -0.067415	 -0.148236
  0.055762	  0.217555	 -0.066276	  0.023462	  0.036588	 -0.020344	  0.027116	 -0.066102	 -0.177530	 -0.206132	  0.023039	 -0.053271	 -0.109565
  0.038191	  0.182580	 -0.108936	  0.015020	  0.033300	 -0.048699	  0.048441	 -0.052008	 -0.172229	 -0.185434	  0.029376	 -0.034120	 -0.109524
  0.031061	  0.195216	 -0.136730	 -0.030023	  0.040706	 -0.064842	  0.030552	 -0.039038	 -0.127725	 -0.178488	  0.013594	 -0.033872	 -0.086997
  0.048889	  0.197654	 -0.189336	 -0.011773	  0.010986	 -0.084362	 -0.005752	 -0.052424	 -0.113007	 -0.196660	  0.018240	 -0.045901	 -0.070483
  0.064999	  0.194355	 -0.199992	 -0.009801	 -0.011051	 -0.080904	 -0.017312	 -0.031393	 -0.116564	 -0.215801	  0.012583	 -0.036349	 -0.052001
  0.072565	  0.208908	 -0.205565	 -0.004477	  0.000865	 -0.088098	 -0.030581	 -0.002965	 -0.146496	 -0.189067	  0.036141	 -0.020757	 -0.071829
  0.065311	  0.169516	 -0.185558	  0.004913	  0.028668	 -0.089892	 -0.008235	 -0.011648	 -0.154781	 -0.178461	  0.048576	 -0.025916	 -0.079628
  0.056521	  0.160650	 -0.185346	  0.030113	  0.030520	 -0.089948	 -0.014697	 -0.024382	 -0.149519	 -0.160200	  0.063411	 -0.023367	 -0.089248
  0.058229	  0.154176	 -0.186144	  0.022392	  0.025236	 -0.085055	 -0.026592	 -0.005333	 -0.120607	 -0.144901	  0.060530	 -0.030530	 -0.113693
  0.042895	  0.170555	 -0.181590	  0.062755	  0.025496	 -0.058413	 -0.047873	  0.024659	 -0.106011	 -0.164689	  0.055291	 -0.046094	 -0.134706
  0.063811	  0.169508	 -0.165265	  0.100746	  0.033877	 -0.035539	 -0.065972	  0.024623	 -0.112874	 -0.141740	  0.098974	 -0.036305	 -0.117311
  0.072762	  0.163976	 -0.149904	  0.078659	  0.043642	 -0.024222	 -0.069604	  0.031832	 -0.108014	 -0.132143	  0.099435	 -0.039272	 -0.062341
  0.071081	  0.161184	 -0.180721	  0.089999	  0.006906	 -0.022639	 -0.051502	  0.030246	 -0.114605	 -0.143514	  0.087801	 -0.012400	 -0.039960
  0.093514	  0.165768	 -0.225943	  0.054935	 -0.008507	 -0.007135	 -0.057378	  0.001285	 -0.149874	 -0.137052	  0.102970	 -0.002903	 -0.061274
  0.092965	  0.179735	 -0.245067	  0.044270	  0.037183	  0.003867	 -0.063611	 -0.028107	 -0.158915	 -0.134063	  0.076982	 -0.044625	 -0.081381
  0.081895	  0.187531	 -0.260599	  0.055444	  0.048128	 -0.015782	 -0.074653	 -0.034105	 -0.159052	 -0.142896	  0.074878	 -0.058905	 -0.104291
  0.077275	  0.191309	 -0.276738	  0.056807	  0.026274	 -0.066684	 -0.040014	 -0.042430	 -0.179697	 -0.145703	  0.059444	 -0.065717	 -0.099109
  0.072489	  0.210070	 -0.281522	  0.022980	  0.030353	 -0.045327	 -0.055212	 -0.050738	 -0.185121	 -0.130440	  0.078838	 -0.072769	 -0.048934
  0.042740	  0.240353	 -0.272356	  0.047629	  0.030190	 -0.019966	 -0.039288	 -0.015854	 -0.168959	 -0.118475	  0.075339	 -0.120436	 -0.045035
  0.047908	  0.226862	 -0.252445	  0.060505	  0.041359	 -0.011443	 -0.020060	 -0.029784	 -0.184098	 -0.145828	  0.059282	 -0.154460	 -0.028472
  0.082519	  0.231028	 -0.244239	  0.081779	  0.053281	 -0.030214	 -0.046429	 -0.040589	 -0.205274	 -0.134685	  0.035699	 -0.142814	 -0.005985
  0.062621	  0.232397	 -0.250210	  0.081825	  0.033503	 -0.054970	 -0.077027	 -0.076099	 -0.195418	 -0.135221	  0.042217	 -0.111824	 -0.025832
  0.008409	  0.234786	 -0.250873	  0.076945	  0.017672	 -0.030226	 -0.071090	 -0.069105	 -0.198106	 -0.140044	  0.079074	 -0.117349	 -0.076106
 -0.002927	  0.235170	 -0.263484	  0.051180	  0.016725	 -0.043796	 -0.042673	 -0.057794	 -0.170713	 -0.120361	  0.056750	 -0.134454	 -0.086869
 -0.015551	  0.216829	 -0.283500	  0.070467	  0.022035	 -0.043765	 -0.036803	 -0.089328	 -0.140135	 -0.116711	  0.033623	 -0.138635	 -0.074652
 -0.008449	  0.198679	 -0.273558	  0.085150	  0.009452	 -0.027371	 -0.054088	 -0.070202	 -0.128537	 -0.113450	  0.047943	 -0.120881	 -0.048953
 -0.009256	  0.188126	 -0.239613	  0.047376	  0.002429	 -0.021668	 -0.084853	 -0.058568	 -0.141835	 -0.140361	  0.066651	 -0.089613	 -0.039897
 -0.015807	  0.223299	 -0.224100	  0.048604	  0.020743	 -0.023288	 -0.090077	 -0.081397	 -0.143612	 -0.156107	  0.079850	 -0.103009	 -0.004116
 -0.004228	  0.236257	 -0.220361	  0.067794	  0.066245	 -0.040296	 -0.090870	 -0.116183	 -0.156275	 -0.139141	  0.077504	 -0.086751	  0.024878
 -0.007597	  0.225296	 -0.202189	  0.060374	  0.062736	 -0.054518	 -0.122867	 -0.088375	 -0.152889	 -0.090028	  0.071394	 -0.044706	  0.062102
 -0.007312	  0.252116	 -0.188780	  0.044177	  0.068642	 -0.042990	 -0.123646	 -0.076434	 -0.148078	 -0.091836	  0.080968	 -0.027426	  0.074907
 -0.009356	  0.255384	 -0.152017	  0.042081	  0.069169	 -0.062744	 -0.118288	 -0.074114	 -0.155163	 -0.120100	  0.110430	 -0.004063	  0.080327
  0.010941	  0.244743	 -0.157085	  0.048721	  0.052611	 -0.080991	 -0.120448	 -0.076039	 -0.176238	 -0.131829	  0.118258	  0.029324	  0.070696
  0.021234	  0.231772	 -0.149774	  0.050576	  0.024104	 -0.034385	 -0.110796	 -0.088630	 -0.166781	 -0.100862	  0.081003	  0.061888	  0.098090
  0.009926	  0.213467	 -0.140288	  0.048264	  0.030398	 -0.015401	 -0.127265	 -0.075349	 -0.163415	 -0.052732	  0.084462	  0.071362	  0.107438
  0.006763	  0.212880	 -0.137129	  0.048351	  0.063857	 -0.008495	 -0.090316	 -0.060902	 -0.167458	 -0.057087	  0.115273	  0.085778	  0.082895
 -0.019412	  0.214775	 -0.201820	  0.060475	  0.074957	  0.025278	 -0.091444	 -0.064002	 -0.157916	 -0.085337	  0.132565	  0.078863	  0.078863
 -0.027043	  0.211505	 -0.186519	  0.068368	  0.084683	  0.004292	 -0.104384	 -0.060938	 -0.139869	 -0.069331	  0.123031	  0.045733	  0.062535
 -0.019559	  0.164364	 -0.170655	  0.083446	  0.071836	 -0.009213	 -0.071313	 -0.035665	 -0.155955	 -0.058819	  0.115801	  0.028780	  0.037568
  0.001734	  0.192154	 -0.190654	  0.042886	  0.056968	  0.000287	 -0.043191	  0.009245	 -0.169667	 -0.051642	  0.116864	  0.022957	  0.021164
  0.019287	  0.226063	 -0.170097	  0.038455	  0.049522	 -0.016708	 -0.026118	  0.016061	 -0.154262	 -0.078058	  0.109969	  0.021675	 -0.012127
 -0.004097	  0.239452	 -0.157375	  0.041514	  0.047619	 -0.037041	 -0.018368	  0.039274	 -0.154094	 -0.064970	  0.127041	  0.034155	 -0.016941
  0.007030	  0.225807	 -0.154609	  0.039865	  0.052923	 -0.036610	 -0.026844	  0.041282	 -0.131392	 -0.068536	  0.138766	  0.080701	 -0.000964
  0.045525	  0.215317	 -0.133761	  0.053914	  0.032983	 -0.063009	 -0.040996	  0.041425	 -0.114881	 -0.071572	  0.132409	  0.070260	  0.001026
  0.037278	  0.172576	 -0.146471	  0.053027	  0.011271	 -0.071419	 -0.023961	  0.011420	 -0.094914	 -0.061741	  0.120248	  0.050667	 -0.007493
 -0.005169	  0.166253	 -0.160411	  0.065411	 -0.010736	 -0.086162	 -0.003286	 -0.002969	 -0.073412	 -0.058013	  0.100948	  0.045457	  0.006724
 -0.032748	  0.172629	 -0.153107	  0.038194	 -0.029109	 -0.068130	 -0.024077	  0.005064	 -0.082858	 -0.050877	  0.124375	  0.064852	  0.039122
 -0.052620	  0.152636	 -0.128817	  0.020008	 -0.025262	 -0.066791	 -0.019045	  0.025096	 -0.093214	 -0.030504	  0.140905	  0.081856	  0.050096
 -0.084155	  0.118495	 -0.129351	  0.030573	 -0.034217	 -0.068738	 -0.006695	  0.028286	 -0.114122	 -0.054329	  0.112946	  0.078276	  0.063725
 -0.073562	  0.101329	 -0.156629	  0.014975	 -0.030387	 -0.015318	  0.007616	  0.021959	 -0.109678	 -0.087043	  0.069401	  0.066290	  0.081815
 -0.062760	  0.090448	 -0.164611	  0.042879	 -0.040150	 -0.008870	  0.027988	  0.022269	 -0.040302	 -0.071535	  0.043583	  0.058392	  0.070903
 -0.058064	  0.115135	 -0.166122	  0.051160	 -0.031463	 -0.035864	  0.039062	  0.005682	 -0.036426	 -0.060280	  0.036700	  0.049150	  0.062249
 -0.059080	  0.128704	 -0.113812	  0.052062	 -0.031382	 -0.024972	  0.030664	  0.026707	 -0.047344	 -0.056185	  0.050373	  0.036675	  0.059518
 -0.084718	  0.101973	 -0.056578	  0.066284	 -0.024772	  0.003099	  0.030910	  0.029737	 -0.039709	 -0.027300	  0.028316	  0.046629	  0.001435
 -0.072760	  0.108091	 -0.090490	  0.061848	  0.008653	  0.029868	  0.035607	  0.026961	 -0.028351	 -0.032022	  0.045882	  0.025763	 -0.039653
 -0.059146	  0.119788	 -0.136948	  0.034547	  0.029330	  0.063782	  0.019003	  0.026499	  0.001360	 -0.043276	  0.078571	  0.065703	 -0.038446
 -0.044190	  0.128029	 -0.143118	  0.024333	 -0.001295	  0.062068	  0.020032	 -0.000741	  0.001968	 -0.036302	  0.116794	  0.055831	 -0.051795
 -0.043188	  0.095808	 -0.126862	 -0.002370	 -0.033419	  0.043886	  0.009280	 -0.044641	 -0.009944	 -0.045468	  0.126351	  0.040305	 -0.057630
 -0.040331	  0.078866	 -0.108951	  0.003067	 -0.042465	  0.051468	  0.038436	 -0.047590	 -0.013754	 -0.054543	  0.103247	  0.076254	 -0.048973
 -0.040073	  0.074243	 -0.111385	  0.006723	 -0.043843	  0.032737	  0.080279	 -0.014978	 -0.031994	 -0.047168	  0.077134	  0.115987	 -0.006518
 -0.051062	  0.073792	 -0.145257	  0.022817	 -0.053208	  0.058398	  0.063552	 -0.030065	 -0.033167	 -0.053887	  0.098548	  0.126270	  0.009709
 -0.081298	  0.093742	 -0.161273	  0.039171	 -0.038711	  0.045343	  0.033605	 -0.022219	 -0.018521	 -0.068021	  0.129433	  0.105091	  0.039029
 -0.112504	  0.056984	 -0.156152	  0.039635	 -0.036632	  0.071360	  0.040921	 -0.015651	  0.003328	 -0.051019	  0.100773	  0.097000	  0.048886
 -0.139273	  0.038719	 -0.149664	  0.038205	 -0.050954	  0.099337	  0.031763	  0.026106	  0.012910	 -0.020765	  0.076262	  0.065040	  0.051138
 -0.115617	  0.052846	 -0.160535	  0.019715	 -0.043100	  0.096503	  0.049344	  0.060577	  0.005999	 -0.049722	  0.053921	  0.015946	  0.070722
 -0.101210	  0.018478	 -0.146976	  0.024330	 -0.016813	  0.090612	  0.049984	  0.079280	  0.001385	 -0.039586	  0.031591	  0.037666	  0.064155
 -0.112339	  0.002407	 -0.143501	  0.020556	 -0.033399	  0.073720	  0.060075	  0.109509	  0.001466	 -0.014211	  0.032568	  0.076449	  0.024831
 -0.076381	  0.013411	 -0.143702	  0.042859	 -0.062051	  0.068466	  0.088323	  0.103729	  0.007657	 -0.001081	  0.034014	  0.071649	  0.008491
 -0.073508	 -0.024829	 -0.157513	  0.075035	 -0.065564	  0.069648	  0.078649	  0.083621	  0.003258	  0.014952	  0.047338	  0.066946	  0.020322
 -0.061868	 -0.003353	 -0.147852	  0.092694	 -0.066197	  0.097297	  0.074109	  0.098194	  0.018077	  0.018451	  0.052578	  0.055062	  0.007045
 -0.049176	  0.020283	 -0.169571	  0.062158	 -0.074685	  0.072858	  0.063314	  0.100608	  0.056358	  0.040426	  0.029566	  0.041244	  0.005412
 -0.032832	 -0.000550	 -0.154930	  0.022016	 -0.038441	  0.077912	  0.019255	  0.047410	  0.073171	  0.057942	 -0.009582	  0.043649	  0.001588
 -0.025150	 -0.019431	 -0.151122	 -0.010988	 -0.033007	  0.075315	  0.006587	  0.035916	  0.078974	  0.033430	 -0.005913	  0.066467	  0.005817
  0.006688	 -0.020143	 -0.150179	  0.002236	 -0.020214	  0.062023	  0.005753	  0.041683	  0.071491	 -0.002346	  0.000901	  0.075409	  0.027513
 -0.006665	  0.026643	 -0.056302	  0.032423	  0.015665	  0.016198	  0.038191	 -0.029403	  0.016048	 -0.006002	  0.098999	  0.099802	  0.061932
  0.020817	  0.004251	 -0.056535	  0.029405	  0.009734	  0.052195	  0.011040	 -0.033894	  0.011494	 -0.011525	  0.096595	  0.070371	  0.051448
  0.020191	 -0.018409	  0.001935	  0.024767	  0.014866	  0.046125	  0.014087	 -0.049059	 -0.020395	  0.000598	  0.103102	  0.010451	  0.048874
  0.014013	 -0.008008	  0.025826	  0.023351	  0.007069	  0.038929	  0.024455	 -0.028711	 -0.012877	  0.014621	  0.089964	 -0.010163	  0.020017
  0.018740	  0.008652	  0.043156	  0.006640	  0.030028	  0.034468	  0.064999	 -0.005943	 -0.021135	  0.053926	  0.077823	 -0.008741	  0.008042
 -0.003786	  0.026184	  0.041925	  0.009857	  0.041832	  0.027710	  0.063799	 -0.016193	 -0.023203	  0.060099	  0.073240	  0.006678	  0.000722
  0.030607	  0.018567	  0.066239	  0.026571	  0.005056	  0.014557	  0.045131	 -0.016373	  0.015258	  0.034333	  0.065462	  0.019504	  0.013544
  0.042507	 -0.003467	  0.058125	 -0.002457	  0.020484	  0.004159	  0.048956	 -0.006295	  0.021587	  0.014318	  0.061979	  0.009568	  0.048810
 -0.009726	 -0.018465	  0.020844	 -0.027612	  0.023936	 -0.013657	  0.020583	  0.031475	  0.008639	 -0.015001	  0.018243	 -0.005547	  0.019486
 -0.034953	 -0.027937	 -0.012407	 -0.029513	  0.044793	 -0.018975	  0.011369	  0.001662	  0.015108	 -0.026456	 -0.008502	 -0.002652	 -0.057069
 -0.010466	  0.001906	 -0.047720	 -0.057999	  0.035557	 -0.000651	 -0.007364	  0.005572	  0.020089	 -0.030307	  0.009796	 -0.027096	 -0.060180
 -0.017481	 -0.003354	 -0.031488	 -0.055879	 -0.001130	 -0.034169	 -0.013226	 -0.010153	  0.030723	 -0.036202	 -0.006142	 -0.011513	 -0.012482
 -0.012683	 -0.022277	 -0.052266	 -0.033785	 -0.030825	 -0.004486	 -0.037515	 -0.022952	  0.006208	 -0.002280	 -0.044363	  0.004655	 -0.006475
  0.013725	 -0.013950	 -0.037995	 -0.016484	 -0.034735	  0.001212	 -0.019667	 -0.004145	 -0.026181	  0.004172	 -0.041846	 -0.001189	 -0.014586
 -0.008390	 -0.033742	  0.005453	 -0.006354	 -0.024548	 -0.024114	 -0.025551	  0.011912	 -0.027471	  0.023822	 -0.080981	  0.012173	 -0.029670
 -0.015746	 -0.020642	  0.036435	  0.028632	 -0.018394	 -0.017394	 -0.008846	  0.029943	 -0.014902	  0.023848	 -0.094962	 -0.003554	 -0.012372
  0.005849	  0.004276	  0.037861	  0.017041	 -0.033154	 -0.014861	 -0.007215	  0.025030	 -0.003479	 -0.005221	 -0.090559	 -0.034208	 -0.008054
  0.002358	  0.000231	  0.002389	  0.005245	 -0.039423	 -0.023014	 -0.042793	  0.037098	 -0.002436	 -0.045734	 -0.091584	 -0.029595	 -0.024474
 -0.008953	  0.022087	 -0.022195	  0.009830	 -0.034446	 -0.034482	 -0.068635	  0.054747	 -0.011675	 -0.037538	 -0.097557	 -0.047651	 -0.014201
 -0.039961	  0.057452	 -0.023281	  0.016322	 -0.032364	 -0.049751	 -0.111798	  0.025683	  0.018601	 -0.013470	 -0.138710	 -0.051294	 -0.033312
 -0.051244	  0.077690	 -0.002588	  0.015533	 -0.067044	 -0.064619	 -0.108714	  0.013745	 -0.004594	 -0.019799	 -0.114576	 -0.063264	 -0.048104
 -0.048581	  0.079700	  0.009683	 -0.006010	 -0.032745	 -0.062211	 -0.075311	  0.019181	 -0.002789	  0.003351	 -0.109816	 -0.092296	 -0.047796
 -0.046212	  0.110691	  0.021187	 -0.014149	  0.008332	 -0.042890	 -0.069051	  0.011251	 -0.012061	  0.008695	 -0.113375	 -0.073809	 -0.039972
 -0.032805	  0.112755	  0.040466	 -0.010752	  0.007528	 -0.031115	 -0.090643	  0.016124	 -0.029198	  0.030337	 -0.145436	 -0.057682	 -0.005437
 -0.027175	  0.071538	  0.024159	 -0.024146	 -0.018342	 -0.031734	 -0.087300	 -0.005640	 -0.034140	  0.032518	 -0.160652	 -0.051585	 -0.003306
 -0.004311	  0.089212	  0.012867	 -0.030069	 -0.019112	 -0.015118	 -0.055915	 -0.004551	 -0.020913	  0.044576	 -0.148059	 -0.073454	 -0.056007
 -0.012467	  0.111742	 -0.038330	  0.020033	 -0.017855	 -0.003306	 -0.056960	 -0.014857	 -0.022094	  0.003232	 -0.129827	 -0.096897	 -0.076924
 -0.057586	  0.117004	 -0.065200	 -0.012624	 -0.014466	 -0.009331	 -0.104544	 -0.057749	 -0.022490	  0.002402	 -0.118135	 -0.104308	 -0.055316
 -0.063471	  0.121485	 -0.044061	 -0.010850	  0.001702	 -0.041728	 -0.131620	 -0.088743	 -0.033720	  0.017368	 -0.094713	 -0.095502	 -0.049065
 -0.079778	  0.135184	 -0.033049	 -0.028273	  0.007781	 -0.059321	 -0.149734	 -0.087047	 -0.024795	  0.019275	 -0.087730	 -0.077165	 -0.044675
 -0.088336	  0.133869	 -0.032794	 -0.042122	  0.026688	 -0.053877	 -0.156583	 -0.105562	  0.007095	  0.064466	 -0.059580	 -0.085534	 -0.084428
 -0.106107	  0.134983	 -0.028924	 -0.040357	  0.048817	 -0.064605	 -0.169188	 -0.116394	 -0.004557	  0.077392	 -0.037695	 -0.065366	 -0.084939
 -0.124729	  0.124008	 -0.031905	 -0.051154	  0.036519	 -0.049309	 -0.172970	 -0.086486	  0.039222	  0.093033	 -0.037868	 -0.083147	 -0.065089
 -0.106497	  0.113546	 -0.029164	 -0.069016	  0.013158	 -0.054790	 -0.125772	 -0.047641	  0.031957	  0.048001	 -0.037451	 -0.101894	 -0.024892
 -0.057413	  0.122393	 -0.018498	 -0.043566	  0.014193	 -0.070404	 -0.123759	 -0.059488	  0.034442	  0.023747	 -0.060862	 -0.130778	 -0.010938
 -0.031169	  0.143432	 -0.007918	 -0.040499	  0.004496	 -0.049250	 -0.094759	 -0.046585	  0.049495	  0.027598	 -0.063171	 -0.126113	 -0.027530
 -0.036649	  0.120997	 -0.001031	 -0.037891	 -0.023681	 -0.055224	 -0.088132	 -0.033993	  0.063108	  0.032387	 -0.052621	 -0.146011	 -0.022762
 -0.037669	  0.053730	 -0.000995	 -0.027196	 -0.013523	 -0.083908	 -0.097980	 -0.063395	  0.070417	  0.028155	 -0.048511	 -0.166908	 -0.061318
 -0.038449	  0.054974	 -0.017009	 -0.016721	  0.007196	 -0.122233	 -0.080383	 -0.071713	  0.074431	  0.060754	 -0.057184	 -0.166952	 -0.082908
 -0.035468	  0.098080	 -0.036044	 -0.015329	  0.050521	 -0.089473	 -0.074608	 -0.076892	  0.064068	  0.036524	 -0.063111	 -0.188337	 -0.066415
 -0.020330	  0.144500	 -0.035641	  0.021276	  0.031261	 -0.074796	 -0.088191	 -0.088158	  0.079418	  0.014823	 -0.075451	 -0.177095	 -0.035526
 -0.019811	  0.168484	 -0.033140	  0.006571	  0.016044	 -0.087182	 -0.126447	 -0.089467	  0.066519	  0.019384	 -0.020127	 -0.164493	 -0.022408
 -0.012636	  0.170991	 -0.037178	 -0.037752	  0.023554	 -0.080349	 -0.141210	 -0.082119	  0.079392	  0.013618	 -0.017571	 -0.155900	  0.006422
  0.000544	  0.162719	 -0.064599	 -0.051678	  0.032221	 -0.120794	 -0.129466	 -0.109914	  0.108134	  0.003985	  0.007553	 -0.145188	 -0.001147
 -0.017196	  0.150874	 -0.031568	 -0.076393	  0.024249	 -0.142593	 -0.107594	 -0.126212	  0.114900	  0.002668	  0.058818	 -0.126470	 -0.000916
 -0.020161	  0.138314	 -0.025848	 -0.087246	 -0.005908	 -0.165285	 -0.105476	 -0.102667	  0.103862	  0.003586	  0.084146	 -0.092448	 -0.007992
  0.029852	  0.151160	 -0.059450	 -0.129982	 -0.019238	 -0.166258	 -0.092295	 -0.096653	  0.064818	  0.007436	  0.065852	 -0.066916	 -0.003507
  0.028330	  0.144315	 -0.069553	 -0.124241	 -0.029469	 -0.116048	 -0.088070	 -0.089310	  0.047160	  0.039902	  0.063269	 -0.089093	  0.004835
  0.000134	  0.143816	 -0.059214	 -0.099715	 -0.018733	 -0.059253	 -0.068951	 -0.083801	  0.046912	 -0.002281	  0.073219	 -0.121872	 -0.022709
  0.039542	  0.146418	 -0.060543	 -0.088019	  0.029105	 -0.037817	 -0.058766	 -0.069407	  0.025849	 -0.044201	  0.063334	 -0.120278	 -0.056745
  0.018625	  0.173777	 -0.101451	 -0.072346	  0.068800	 -0.040746	 -0.090153	 -0.063372	  0.033160	 -0.046157	  0.088492	 -0.069998	 -0.066176
  0.015193	  0.227637	 -0.131246	 -0.074025	  0.065979	 -0.054700	 -0.121836	 -0.041446	  0.064045	 -0.049186	  0.106144	 -0.045454	 -0.034460
  0.004665	  0.247414	 -0.167331	 -0.031156	  0.102076	 -0.037161	 -0.103892	 -0.046049	  0.066827	 -0.045307	  0.095068	 -0.035326	 -0.026336
 -0.015022	  0.253837	 -0.143149	 -0.032164	  0.098985	 -0.022731	 -0.116836	 -0.070731	  0.064187	 -0.036842	  0.076164	 -0.045083	 -0.014022
 -0.034343	  0.243167	 -0.120120	 -0.037095	  0.094886	 -0.008306	 -0.135128	 -0.072034	  0.046937	 -0.026478	  0.075013	 -0.041731	  0.013648
 -0.075171	  0.214234	 -0.102546	  0.014107	  0.085857	 -0.073114	 -0.163393	 -0.073614	  0.021875	 -0.034220	  0.081436	 -0.037914	  0.022246
 -0.054616	  0.181253	 -0.112147	 -0.008682	  0.056584	 -0.077319	 -0.169673	 -0.086690	  0.047703	 -0.035702	  0.101525	 -0.049185	  0.013717
 -0.029521	  0.185022	 -0.090282	 -0.019230	  0.057480	 -0.076309	 -0.165207	 -0.082205	  0.048352	 -0.035164	  0.107557	 -0.019848	  0.017682
 -0.002441	  0.164452	 -0.061081	  0.012602	  0.074849	 -0.076635	 -0.146170	 -0.016156	  0.043763	 -0.050173	  0.099196	 -0.035791	  0.029415
  0.038758	  0.134076	 -0.051874	 -0.004412	  0.080841	 -0.101469	 -0.089073	  0.013830	  0.049153	 -0.067335	  0.088120	 -0.048094	  0.050740
  0.015561	  0.105225	 -0.032306	 -0.012022	  0.084906	 -0.094323	 -0.111087	  0.013617	  0.021260	 -0.081747	  0.082207	 -0.067128	  0.021337
 -0.019896	  0.118505	 -0.018753	 -0.041302	  0.109091	 -0.080353	 -0.114159	  0.025609	  0.044479	 -0.109574	  0.097061	 -0.058649	 -0.016529
 -0.026544	  0.120605	 -0.022384	 -0.072808	  0.092387	 -0.083906	 -0.109611	 -0.025703	  0.075862	 -0.099293	  0.079277	 -0.025344	 -0.042055
 -0.034677	  0.149271	 -0.020218	 -0.038054	  0.105075	 -0.041746	 -0.089073	 -0.064621	  0.077950	 -0.084938	  0.088336	 -0.014453	 -0.050372
 -0.037373	  0.131511	 -0.026447	 -0.001599	  0.093927	 -0.034867	 -0.071545	 -0.060713	  0.074333	 -0.103749	  0.087127	 -0.019238	 -0.045315
 -0.040176	  0.096979	 -0.033041	  0.033292	  0.102737	 -0.048015	 -0.117097	 -0.065057	  0.065642	 -0.078592	  0.086479	 -0.026120	 -0.039523
 -0.032991	  0.082003	 -0.033065	  0.037348	  0.102472	 -0.058058	 -0.136886	 -0.056984	  0.061467	 -0.059952	  0.088473	 -0.008934	 -0.024713
 -0.042186	  0.093235	 -0.008914	  0.028059	  0.093442	 -0.032370	 -0.145039	 -0.040812	  0.062251	 -0.079213	  0.083052	  0.007044	 -0.018738
 -0.043381	  0.127607	  0.007204	  0.028548	  0.074633	 -0.008309	 -0.136132	 -0.038129	  0.101064	 -0.089423	  0.082437	  0.033492	 -0.002927
 -0.018640	  0.116289	  0.006246	  0.030280	  0.063004	  0.006204	 -0.136028	 -0.049062	  0.104126	 -0.087911	  0.078873	  0.038871	 -0.001352
 -0.005591	  0.100369	  0.003205	  0.013814	  0.066723	  0.037022	 -0.111975	 -0.043702	  0.061569	 -0.072509	  0.084170	  0.025578	 -0.014424
 -0.020391	  0.097747	  0.013152	  0.023818	  0.090013	  0.041801	 -0.091078	 -0.052932	  0.044990	 -0.049582	  0.090469	 -0.004718	 -0.042983
  0.016220	  0.109171	 -0.001832	  0.056998	  0.093588	  0.032520	 -0.047937	 -0.058936	  0.030641	 -0.067644	  0.085626	 -0.015256	 -0.044442
  0.004621	  0.105400	 -0.003714	  0.093369	  0.092201	 -0.008030	 -0.025812	 -0.043546	  0.040626	 -0.079211	  0.073518	 -0.033637	 -0.035353
  0.015693	  0.088140	  0.017322	  0.081800	  0.069268	 -0.007202	 -0.021545	 -0.072929	  0.051645	 -0.080027	  0.056620	 -0.027155	 -0.034082
  0.036312	  0.051520	  0.020412	  0.073078	  0.068804	  0.017253	 -0.005698	 -0.080202	  0.063118	 -0.088543	  0.055204	 -0.051697	 -0.060943
  0.033799	  0.079043	  0.003266	  0.034866	  0.078388	  0.037666	 -0.027813	 -0.091308	  0.070065	 -0.056340	  0.074749	 -0.066104	 -0.055149
  0.017157	  0.088459	 -0.012655	  0.025461	  0.097535	  0.054124	 -0.035627	 -0.103560	  0.069924	 -0.082668	  0.051545	 -0.062013	 -0.052768
  0.008412	  0.117816	 -0.035101	  0.018539	  0.102468	  0.077637	 -0.069551	 -0.124479	  0.074164	 -0.112738	  0.037655	 -0.045482	 -0.062873
  0.003841	  0.108970	 -0.021035	  0.026360	  0.099952	  0.059656	 -0.085071	 -0.115988	  0.092524	 -0.101794	  0.052368	 -0.015945	 -0.058078
 -0.010762	  0.075930	 -0.011942	  0.031070	  0.079468	  0.061131	 -0.089154	 -0.120884	  0.073500	 -0.073541	  0.028937	  0.016378	 -0.050632
  0.004821	  0.095972	  0.001189	  0.040852	  0.103213	  0.068624	 -0.080440	 -0.113834	  0.007728	 -0.058356	  0.028995	 -0.003783	 -0.029006
  0.000519	  0.121367	  0.003548	  0.060649	  0.115115	  0.019363	 -0.080942	 -0.113995	 -0.021662	 -0.080389	  0.030955	 -0.081693	 -0.026290
  0.030384	  0.129638	  0.021299	  0.069564	  0.130304	  0.017627	 -0.113747	 -0.094709	 -0.016962	 -0.098840	  0.009247	 -0.115765	 -0.016127
  0.021669	  0.147737	  0.034250	  0.084222	  0.139823	  0.013825	 -0.130476	 -0.063901	 -0.016797	 -0.099848	  0.027465	 -0.117861	 -0.037768
  0.011575	  0.149116	  0.040638	  0.080429	  0.118817	  0.019797	 -0.127753	 -0.044606	  0.037908	 -0.120856	  0.020946	 -0.098463	 -0.051920
  0.036098	  0.124450	  0.015270	  0.102075	  0.139973	  0.032738	 -0.091557	 -0.015368	  0.058928	 -0.103255	  0.034864	 -0.103928	 -0.082930
  0.015479	  0.098533	  0.029804	  0.082781	  0.112867	  0.049419	 -0.052919	 -0.003688	  0.030356	 -0.062579	  0.045598	 -0.105283	 -0.078217
 -0.013178	  0.097435	  0.070665	  0.075240	  0.097130	  0.052524	 -0.037542	  0.015859	 -0.000528	 -0.057486	  0.085026	 -0.123515	 -0.076764
 -0.018269	  0.090884	  0.083624	  0.092378	  0.047843	  0.049055	 -0.044135	  0.029344	 -0.008290	 -0.035845	  0.093858	 -0.116501	 -0.057606
  0.020601	  0.093834	  0.107373	  0.087814	  0.040161	  0.043377	 -0.070095	  0.037661	  0.018600	 -0.010900	  0.088224	 -0.140916	 -0.050881
  0.034626	  0.113885	  0.124344	  0.078049	  0.062489	  0.055731	 -0.036469	 -0.008419	  0.041312	  0.004501	  0.064896	 -0.146013	 -0.069047
  0.002946	  0.146519	  0.121760	  0.063747	  0.082197	  0.046473	 -0.026721	 -0.045849	  0.021715	 -0.005989	  0.015690	 -0.148912	 -0.080158
  0.021666	  0.187436	  0.116025	  0.083895	  0.104148	  0.039209	 -0.037139	 -0.077404	  0.010912	  0.012792	  0.017461	 -0.147712	 -0.098504
  0.043256	  0.193174	  0.077653	  0.117422	  0.092243	  0.036829	 -0.069918	 -0.089878	  0.020977	  0.025167	  0.005716	 -0.144544	 -0.097325
  0.063723	  0.201301	  0.068951	  0.135964	  0.077219	 -0.001079	 -0.093873	 -0.081816	  0.001586	  0.038355	  0.021164	 -0.151545	 -0.094902
  0.086401	  0.188619	  0.064914	  0.134228	  0.062217	  0.002317	 -0.079233	 -0.053301	 -0.013450	  0.055574	  0.031525	 -0.134539	 -0.121985
  0.069061	  0.167152	  0.107467	  0.133696	  0.039901	 -0.025309	 -0.035770	 -0.048754	 -0.020440	  0.056996	  0.017472	 -0.137495	 -0.101284
  0.077924	  0.166675	  0.108902	  0.117462	  0.033709	  0.009423	 -0.021197	 -0.041778	  0.029370	  0.027299	  0.029769	 -0.111366	 -0.079160
  0.063031	  0.152739	  0.124681	  0.149395	  0.031741	  0.003381	 -0.022272	 -0.058320	  0.041021	  0.031872	  0.051925	 -0.122929	 -0.095160
  0.019247	  0.123604	  0.110459	  0.164243	  0.020248	 -0.021072	 -0.015618	 -0.064414	  0.046002	  0.038961	  0.076795	 -0.122657	 -0.050139
  0.024102	  0.149603	  0.123383	  0.156418	  0.012093	  0.002914	 -0.022300	 -0.013092	  0.029356	  0.047823	  0.085790	 -0.135868	 -0.036948
  0.030271	  0.164287	  0.130448	  0.170372	  0.002880	 -0.018008	 -0.024312	  0.031383	 -0.014692	  0.049051	  0.083570	 -0.158264	 -0.042556
  0.062007	  0.179306	  0.121628	  0.137900	  0.013403	 -0.018991	 -0.020485	  0.065517	 -0.006301	  0.054315	  0.090188	 -0.172610	 -0.036454
  0.064524	  0.197134	  0.125750	  0.115356	  0.035290	 -0.047454	 -0.027306	  0.060491	  0.007446	  0.070219	  0.112610	 -0.185559	 -0.080836
  0.072069	  0.154140	  0.112895	  0.095519	  0.035758	 -0.077311	 -0.043199	  0.052074	  0.010169	  0.114133	  0.114477	 -0.195485	 -0.090516
  0.057276	  0.161655	  0.137938	  0.111217	  0.036510	 -0.076497	 -0.030549	  0.071549	  0.021919	  0.145653	  0.082476	 -0.215334	 -0.080022
  0.053618	  0.145245	  0.135948	  0.106460	  0.015534	 -0.056432	 -0.008262	  0.060844	  0.030675	  0.099458	  0.089956	 -0.200044	 -0.061565
  0.078989	  0.141441	  0.167022	  0.069601	 -0.010136	 -0.034935	  0.014877	  0.043874	  0.040700	  0.113483	  0.066019	 -0.187575	 -0.040093
  0.096090	  0.139256	  0.137115	  0.066992	 -0.018221	 -0.049830	 -0.000548	  0.013213	  0.046312	  0.148664	  0.055658	 -0.163184	 -0.025881
  0.095148	  0.155796	  0.104203	  0.055850	  0.005369	 -0.051499	 -0.014536	  0.011850	  0.017902	  0.169167	  0.044382	 -0.152179	 -0.047674
  0.104485	  0.191307	  0.117195	  0.057724	  0.012556	 -0.042225	 -0.033254	 -0.003568	  0.001377	  0.168030	  0.045178	 -0.125398	 -0.070712
  0.097453	  0.224477	  0.130511	  0.073618	  0.023539	  0.000501	 -0.025216	 -0.043171	  0.004627	  0.136317	  0.088995	 -0.152062	 -0.071017
  0.100697	  0.222907	  0.118815	  0.071508	  0.032037	 -0.010863	  0.012683	 -0.037397	 -0.021486	  0.131319	  0.088569	 -0.159228	 -0.036635
  0.094505	  0.210537	  0.131799	  0.055671	  0.019347	 -0.034991	 -0.024721	 -0.013832	 -0.010530	  0.141816	  0.090843	 -0.114426	 -0.038939
  0.084252	  0.219140	  0.151839	  0.033202	  0.031403	 -0.039627	 -0.013321	 -0.020710	 -0.026025	  0.150715	  0.087299	 -0.148644	 -0.059427
  0.096571	  0.230381	  0.127518	  0.022612	  0.038567	 -0.020301	 -0.021526	 -0.039825	 -0.036576	  0.183412	  0.066789	 -0.132557	 -0.034872
  0.133243	  0.223379	  0.131706	  0.035219	  0.072231	  0.007954	 -0.049702	 -0.042121	 -0.056346	  0.182926	  0.080483	 -0.114808	 -0.037376
  0.110666	  0.234636	  0.095431	  0.039121	  0.080609	 -0.021185	 -0.041038	 -0.033261	 -0.058878	  0.195423	  0.098009	 -0.112945	 -0.021623
  0.083387	  0.244190	  0.088579	  0.048371	  0.083025	 -0.014656	  0.007860	 -0.051999	 -0.024647	  0.186287	  0.130155	 -0.105981	 -0.007318
  0.082896	  0.234060	  0.099181	  0.041184	  0.057150	  0.020573	  0.023867	 -0.092494	 -0.006252	  0.180649	  0.140655	 -0.095602	 -0.003689
  0.088992	  0.234953	  0.070185	  0.025827	  0.070762	  0.044023	  0.028156	 -0.052386	 -0.024633	  0.142432	  0.163279	 -0.093186	 -0.011349
  0.104894	  0.216135	  0.066229	  0.014907	  0.091923	  0.030231	  0.033398	 -0.069317	 -0.091029	  0.131608	  0.130346	 -0.067128	 -0.059769
  0.112076	  0.211632	  0.033601	  0.006141	  0.078177	  0.043427	  0.021327	 -0.065843	 -0.104055	  0.113779	  0.097581	 -0.067502	 -0.059020
  0.113653	  0.179907	  0.061599	  0.028158	  0.069035	  0.059804	  0.028365	 -0.056069	 -0.086498	  0.091862	  0.085246	 -0.056797	 -0.054495
  0.116259	  0.160734	  0.102975	  0.017505	  0.070775	  0.048142	  0.055012	 -0.056294	 -0.104870	  0.076949	  0.091093	 -0.031632	 -0.026643
  0.124886	  0.180988	  0.137044	  0.033709	  0.061936	  0.022910	  0.060316	 -0.035379	 -0.141565	  0.077937	  0.105051	 -0.021422	 -0.023975
  0.138332	  0.189569	  0.154845	  0.036308	  0.041270	 -0.004832	  0.048297	  0.002870	 -0.132700	  0.080873	  0.118355	 -0.031043	 -0.018116
  0.120134	  0.153726	  0.124094	  0.026092	  0.004499	  0.002164	  0.031137	 -0.004357	 -0.117748	  0.049348	  0.093973	 -0.037061	 -0.008136
  0.118040	  0.158486	  0.094275	  0.013685	  0.001351	  0.005763	  0.036665	 -0.027450	 -0.111645	  0.018607	  0.083743	 -0.064837	 -0.035785
  0.116621	  0.179196	  0.077098	 -0.014986	  0.012210	  0.052366	  0.064300	 -0.015372	 -0.120035	  0.002144	  0.081377	 -0.057036	 -0.019793
  0.083585	  0.183283	  0.063624	  0.002873	  0.017584	  0.047442	  0.087530	 -0.005682	 -0.151091	 -0.008093	  0.081871	 -0.020522	 -0.017914
  0.080897	  0.185642	  0.090628	  0.025467	  0.037576	  0.052569	  0.119628	  0.005116	 -0.142474	 -0.024671	  0.093958	 -0.018826	 -0.030428
  0.085664	  0.217998	  0.045901	  0.021718	  0.005594	  0.044020	  0.114478	 -0.012815	 -0.136244	 -0.033894	  0.094886	 -0.028453	 -0.069821
  0.091055	  0.232727	  0.045392	  0.012446	  0.001521	  0.036938	  0.086534	 -0.002663	 -0.131168	 -0.050928	  0.124413	 -0.052064	 -0.064301
  0.054804	  0.230542	  0.027011	  0.010471	  0.003538	  0.038180	  0.133729	  0.001523	 -0.127140	 -0.028739	  0.140442	 -0.051567	 -0.050004
  0.061219	  0.238918	  0.013955	  0.007033	  0.019428	  0.025515	  0.165210	  0.025788	 -0.106403	  0.024477	  0.125902	 -0.047997	 -0.049125
  0.059929	  0.231631	  0.006908	 -0.008088	  0.027944	  0.020747	  0.142143	  0.004876	 -0.086548	  0.064255	  0.094415	 -0.049600	 -0.024629
  0.052813	  0.246716	 -0.062477	 -0.027415	  0.024855	  0.027726	  0.132171	 -0.044009	 -0.090048	  0.033411	  0.073403	 -0.057128	  0.002184
  0.016681	  0.275049	 -0.113997	 -0.040343	  0.044122	  0.032900	  0.114498	 -0.045059	 -0.113111	  0.036675	  0.067144	 -0.036132	  0.000461
 -0.010358	  0.257000	 -0.124440	 -0.021990	  0.068601	  0.025287	  0.094836	 -0.015848	 -0.115222	  0.017048	  0.080343	 -0.026852	  0.023598
 -0.013098	  0.209221	 -0.104914	 -0.022389	  0.081492	  0.033891	  0.062548	  0.005286	 -0.095794	 -0.012287	  0.109208	 -0.032330	  0.035617
 -0.003784	  0.183829	 -0.122957	  0.001588	  0.061854	  0.042601	  0.053553	  0.023098	 -0.100299	 -0.021544	  0.105300	  0.001555	  0.043656
  0.018924	  0.189515	 -0.136637	  0.001612	  0.011046	  0.037329	  0.049038	  0.023924	 -0.103065	 -0.020632	  0.091871	  0.032303	  0.046008
  0.032730	  0.171068	 -0.105809	 -0.037524	  0.032208	  0.022801	  0.062962	  0.026496	 -0.056261	 -0.034201	  0.092424	  0.005512	  0.029524
  0.023046	  0.139856	 -0.096655	 -0.036240	  0.051587	  0.048362	  0.068688	 -0.017576	 -0.069188	 -0.031999	  0.101885	 -0.019821	 -0.009772
 -0.001327	  0.122474	 -0.115593	 -0.065696	  0.064655	  0.049873	  0.058607	  0.004541	 -0.067819	 -0.022881	  0.127856	 -0.050748	 -0.009090
  0.015574	  0.126690	 -0.117849	 -0.065729	  0.052329	  0.037948	  0.031430	  0.020168	 -0.056553	 -0.061067	  0.132338	 -0.085706	  0.015628
  0.008261	  0.154076	 -0.134745	 -0.038753	  0.051067	  0.039691	 -0.012153	  0.016245	 -0.062243	 -0.049048	  0.121438	 -0.072692	  0.003117
  0.010741	  0.163488	 -0.147331	 -0.022050	  0.061111	  0.062257	 -0.000874	  0.029404	 -0.071577	 -0.048846	  0.084446	 -0.030150	  0.028480
  0.023767	  0.158010	 -0.149323	 -0.025338	  0.057855	  0.058936	  0.030360	  0.007263	 -0.098501	 -0.057729	  0.075044	 -0.036839	  0.023666
  0.027081	  0.162300	 -0.157072	 -0.039438	  0.026409	  0.028859	  0.014132	 -0.022751	 -0.081043	 -0.082788	  0.061568	 -0.080982	  0.025444
  0.038993	  0.191104	 -0.142510	 -0.027290	 -0.005602	  0.006704	  0.009333	 -0.022114	 -0.079754	 -0.076740	  0.070043	 -0.109468	  0.022965
  0.015637	  0.174330	 -0.143379	 -0.020441	  0.006259	 -0.005847	 -0.003628	 -0.036935	 -0.070810	 -0.051394	  0.075922	 -0.112958	  0.010149
 -0.011180	  0.175379	 -0.153645	 -0.028403	 -0.002569	 -0.038417	 -0.042550	 -0.018868	 -0.093317	 -0.033040	  0.070916	 -0.072658	  0.040343
 -0.024003	  0.187182	 -0.163442	 -0.013485	  0.006779	 -0.010871	 -0.074359	  0.027340	 -0.082796	 -0.040859	  0.076783	 -0.070395	  0.057000
 -0.015828	  0.178740	 -0.159173	 -0.029496	  0.044932	 -0.001084	 -0.081079	  0.024740	 -0.027743	 -0.010767	  0.078110	 -0.090192	  0.037918
 -0.019213	  0.174525	 -0.140108	 -0.045626	  0.083297	 -0.018820	 -0.081282	 -0.014492	 -0.004163	 -0.013210	  0.083402	 -0.084561	  0.054850
 -0.007384	  0.155044	 -0.117847	 -0.048323	  0.105723	 -0.039881	 -0.068656	 -0.014670	 -0.025308	 -0.044499	  0.083475	 -0.096691	  0.076456
  0.009494	  0.136421	 -0.070108	 -0.042797	  0.138624	 -0.021940	 -0.047729	 -0.005082	 -0.050963	 -0.026099	  0.096644	 -0.105691	  0.087049
  0.011311	  0.126155	 -0.073549	  0.002811	  0.109568	 -0.028254	 -0.077755	 -0.000150	 -0.057817	 -0.018528	  0.101235	 -0.094597	  0.097286
  0.057236	  0.087848	 -0.104918	  0.001895	  0.051776	 -0.012217	 -0.108146	 -0.004480	 -0.039180	 -0.020676	  0.090630	 -0.110960	  0.092629
  0.045966	  0.073986	 -0.099880	 -0.039374	  0.013982	  0.014973	 -0.084250	 -0.004657	 -0.009601	 -0.024385	  0.050703	 -0.139887	  0.124740
  0.003907	  0.054381	 -0.102666	 -0.033806	 -0.003301	  0.026989	 -0.067398	  0.050343	 -0.013697	  0.003290	  0.075347	 -0.121591	  0.105221
 -0.015657	  0.061471	 -0.056694	 -0.044108	  0.040810	  0.019661	 -0.103030	  0.023219	 -0.009892	 -0.010856	  0.064090	 -0.091532	  0.061125
 -0.023228	  0.110864	 -0.036924	 -0.068883	  0.065784	 -0.041252	 -0.133020	  0.032172	  0.007279	  0.013579	  0.072096	 -0.099912	  0.059203
 -0.068591	  0.110768	 -0.060331	 -0.105292	  0.086880	 -0.050350	 -0.108450	  0.055640	  0.011304	  0.024702	  0.074737	 -0.093644	  0.048171
 -0.002202	  0.103130	 -0.055884	 -0.060156	  0.086563	 -0.045268	 -0.082569	  0.015286	  0.011658	  0.016782	  0.035341	 -0.107965	  0.044468
  0.049400	  0.103618	 -0.027175	 -0.036908	  0.078909	 -0.048298	 -0.110773	 -0.017591	  0.069973	  0.013059	  0.042712	 -0.093310	  0.044209
  0.039046	  0.077745	 -0.030545	 -0.040620	  0.100615	 -0.031801	 -0.116335	 -0.009573	  0.074853	 -0.010081	  0.055889	 -0.037462	  0.063874
  0.048296	  0.076247	 -0.031840	 -0.038289	  0.093719	 -0.012341	 -0.099278	 -0.009887	  0.086532	 -0.051140	  0.064740	 -0.001740	  0.059362
  0.051766	  0.088628	 -0.014649	 -0.029859	  0.070884	 -0.006711	 -0.054700	 -0.010494	  0.079782	 -0.043163	  0.101033	 -0.033650	  0.050224
  0.020948	  0.086272	 -0.035249	 -0.014195	  0.072916	 -0.035899	 -0.066551	 -0.023984	  0.073143	 -0.061916	  0.102409	 -0.067451	  0.019016
  0.000149	  0.082845	 -0.033828	  0.004651	  0.091929	 -0.020287	 -0.091897	 -0.062305	  0.086560	 -0.062990	  0.065131	 -0.087777	 -0.008315
  0.005825	  0.061236	 -0.030122	  0.008982	  0.103505	  0.011240	 -0.064264	 -0.074247	  0.095324	 -0.053672	  0.071937	 -0.103679	 -0.006885
  0.017756	  0.056962	 -0.010922	 -0.000951	  0.100009	 -0.019175	 -0.066232	 -0.078124	  0.104867	 -0.046453	  0.068181	 -0.100020	 -0.003098
  0.014429	  0.070879	  0.018421	  0.039751	  0.076502	 -0.017291	 -0.053912	 -0.043743	  0.088315	 -0.058007	  0.067466	 -0.125041	 -0.025827
  0.013807	  0.044779	  0.048968	  0.019300	  0.058247	  0.014769	 -0.037094	 -0.031865	  0.104919	 -0.061480	  0.068250	 -0.139534	 -0.016936
 -0.005642	  0.037022	  0.062559	  0.002400	  0.076291	 -0.013573	 -0.012425	 -0.030279	  0.132457	 -0.018467	  0.043930	 -0.127073	 -0.023667
  0.018186	  0.027911	  0.086778	 -0.006695	  0.075166	 -0.032056	  0.001445	 -0.033171	  0.124917	 -0.005129	  0.025595	 -0.136463	 -0.068995
 -0.018090	 -0.004077	  0.080822	  0.027586	  0.067950	 -0.046726	 -0.002753	 -0.018901	  0.099707	 -0.018323	  0.005600	 -0.145049	 -0.072298
  0.000735	 -0.014529	  0.059269	  0.033704	  0.048980	 -0.017985	  0.006385	 -0.012237	  0.087764	 -0.025968	 -0.016635	 -0.119641	 -0.066578
  0.023444	  0.002793	  0.064022	  0.032496	  0.047952	 -0.041367	 -0.021099	  0.002078	  0.072885	 -0.019549	 -0.041097	 -0.103766	 -0.041866
  0.037571	  0.035452	  0.088182	  0.027978	 -0.010136	 -0.027252	 -0.012150	 -0.013486	  0.105273	 -0.045450	 -0.053490	 -0.082846	 -0.051595
  0.060381	  0.043865	  0.105910	  0.012658	 -0.003912	 -0.042035	 -0.013752	 -0.046422	  0.056510	 -0.043849	 -0.046338	 -0.097143	 -0.071610
  0.037883	  0.041307	  0.115752	  0.012292	 -0.000906	 -0.043340	 -0.056006	 -0.032932	  0.045165	 -0.040237	 -0.047485	 -0.102425	 -0.084573
  0.045734	  0.037315	  0.135589	  0.007537	  0.006079	 -0.031456	 -0.072684	 -0.053685	  0.080250	 -0.029107	  0.000802	 -0.125987	 -0.120907
  0.058651	  0.029528	  0.150809	  0.005289	  0.010013	 -0.021154	 -0.060861	 -0.053622	  0.101315	 -0.024970	  0.021652	 -0.123663	 -0.105901
  0.035298	  0.013176	  0.146918	  0.021002	 -0.016501	 -0.025499	 -0.016496	 -0.035678	  0.081948	 -0.053412	  0.052481	 -0.136192	 -0.112848
  0.007409	  0.027340	  0.124645	  0.023678	 -0.004304	 -0.004806	  0.022850	 -0.025186	  0.069024	 -0.054981	  0.050249	 -0.123161	 -0.089930
 -0.003606	  0.048800	  0.109179	  0.038194	  0.010152	 -0.021162	  0.027166	 -0.046694	  0.063510	 -0.040954	  0.043080	 -0.107747	 -0.073117
 -0.021954	  0.077557	  0.089459	  0.036402	  0.009462	 -0.040157	  0.000165	 -0.039037	  0.053777	  0.009084	  0.005477	 -0.132565	 -0.054002
 -0.023596	  0.118653	  0.094686	  0.032582	  0.017053	 -0.022684	 -0.020963	 -0.028924	  0.071774	  0.024908	 -0.046257	 -0.143882	 -0.050858
 -0.004565	  0.112173	  0.090801	  0.035404	  0.039133	 -0.050837	 -0.038825	 -0.035031	  0.102805	  0.028423	 -0.068473	 -0.134429	 -0.064605
  0.023214	  0.100639	  0.093438	  0.043402	  0.057079	 -0.008769	 -0.018854	 -0.049187	  0.079372	  0.015966	 -0.057714	 -0.114648	 -0.063842
  0.025241	  0.119108	  0.098051	  0.061384	  0.082346	  0.015628	 -0.007017	 -0.038333	  0.083211	  0.015571	 -0.053277	 -0.111429	 -0.042287
  0.027760	  0.133462	  0.100307	  0.075736	  0.081950	  0.021384	 -0.006841	  0.005778	  0.073802	  0.004325	 -0.072707	 -0.083190	 -0.045277
  0.036417	  0.134255	  0.059694	  0.072670	  0.087681	 -0.015483	 -0.035161	  0.021162	  0.052956	  0.004571	 -0.088764	 -0.076293	 -0.080932
  0.014988	  0.131733	  0.025713	  0.062482	  0.077359	 -0.018789	 -0.069411	 -0.008966	  0.034341	 -0.030756	 -0.107674	 -0.085181	 -0.075561
 -0.007925	  0.151666	  0.038146	  0.071943	  0.078785	 -0.018432	 -0.040324	 -0.031839	  0.031492	 -0.051292	 -0.090109	 -0.051665	 -0.088029
 -0.009477	  0.168492	  0.039602	  0.100889	  0.021063	 -0.049785	 -0.056877	 -0.034330	  0.040581	 -0.043733	 -0.086647	 -0.029248	 -0.081903
  0.032938	  0.209826	  0.046112	  0.085666	  0.027075	 -0.065703	 -0.066006	 -0.026589	  0.030336	 -0.028565	 -0.096653	 -0.050695	 -0.077107
  0.048935	  0.217737	  0.032524	  0.066795	  0.040721	 -0.050591	 -0.075109	  0.010798	  0.031044	 -0.019102	 -0.078297	 -0.049774	 -0.101126
  0.014173	  0.230395	  0.045306	  0.058697	  0.056397	 -0.004338	 -0.048230	  0.002407	  0.026414	 -0.013491	 -0.049240	 -0.061818	 -0.078973
  0.007459	  0.220676	  0.025246	  0.082291	  0.034246	 -0.011074	 -0.046742	 -0.012667	  0.009642	 -0.018290	 -0.069232	 -0.088851	 -0.073780
  0.016337	  0.205248	  0.046579	  0.137102	  0.040603	 -0.022466	 -0.047315	 -0.050610	 -0.004419	 -0.044211	 -0.061128	 -0.069891	 -0.096871
 -0.001692	  0.179838	  0.066810	  0.132876	  0.062592	 -0.028967	 -0.028608	 -0.086578	 -0.022784	 -0.056563	 -0.091101	 -0.057376	 -0.091909
 -0.029285	  0.180416	  0.069571	  0.097162	  0.062049	 -0.078987	 -0.027139	 -0.084162	 -0.049798	 -0.073962	 -0.111304	 -0.053559	 -0.076962
 -0.023418	  0.199488	  0.055643	  0.108940	  0.044332	 -0.091610	 -0.045932	 -0.077638	 -0.061806	 -0.050176	 -0.111282	 -0.062402	 -0.066309
 -0.021800	  0.225739	  0.063383	  0.114497	  0.049054	 -0.073402	 -0.091310	 -0.084510	 -0.095068	 -0.066454	 -0.091128	 -0.042613	 -0.048751
  0.017564	  0.274596	  0.086046	  0.084836	  0.085530	 -0.088364	 -0.063470	 -0.097038	 -0.079224	 -0.070255	 -0.062282	 -0.051405	 -0.021351
  0.051724	  0.272321	  0.064164	  0.083077	  0.086803	 -0.086911	 -0.032862	 -0.116273	 -0.007394	 -0.046422	 -0.053029	 -0.072179	 -0.004664
