# Supplementary material for: A fluorescent photoimmunoconjugate for imaging of cholesteatoma
Source: Sci Rep. 2022 Nov 19;12:19905. doi: 10.1038/s41598-022-22072-9 (PMC9675863; doi:10.1038/s41598-022-22072-9)
Supplement: Supplementary file 2 — Supplementary Information 2. [file 41598_2022_22072_MOESM2_ESM.zip › Data/ABR-63-1]

:RUN-1	LEVEL SWEEP	TEMP:NaN	6/11/2018	4:34 PM	NaNHR:
:SW EAR: R	SW FREQ: 5.66	# AVERAGES: 512	REP RATE (/sec): 40	DRIVER: RS Tweeter	SAMPLE (�sec): 40	
:NOTES-
:CHAMBER-CH4B-PXI
:CFTS Version: V2.7.2 (R850)
:LEVELS:20;25;30;35;40;45;50;55;60;65;70;75;80;
:DATA
  0.011565	 -0.017454	  0.000935	 -0.066757	 -0.002987	  0.050023	 -0.025183	  0.005385	 -0.000533	 -0.034491	 -0.004380	  0.014524	 -0.038532
  0.006554	 -0.003486	  0.025465	 -0.060211	  0.043772	  0.011567	 -0.011681	 -0.013616	  0.006853	 -0.052034	 -0.010904	 -0.023319	 -0.028404
  0.005679	 -0.030884	 -0.004853	 -0.060747	  0.035857	 -0.014747	 -0.004629	 -0.020879	  0.012761	 -0.005526	 -0.006582	  0.001609	 -0.001621
 -0.001323	 -0.009467	 -0.013118	 -0.051100	  0.037738	  0.010887	  0.005712	 -0.009726	  0.008490	  0.013350	  0.002113	  0.038298	  0.014924
  0.002550	  0.003213	 -0.008555	 -0.042350	  0.030312	  0.022532	 -0.019898	  0.012089	  0.005220	  0.043198	  0.003549	  0.043183	 -0.003839
 -0.013668	 -0.009059	 -0.013377	  0.003284	  0.023441	  0.011394	 -0.005035	  0.017361	 -0.007853	  0.019267	  0.020389	  0.004304	  0.028568
 -0.011310	 -0.021817	  0.008201	  0.001761	  0.012861	  0.027622	  0.035717	  0.001071	 -0.024940	  0.020066	  0.058472	 -0.010041	  0.060747
 -0.031033	 -0.031149	 -0.009420	 -0.018265	  0.039463	 -0.002262	  0.008856	  0.027073	  0.016918	  0.037934	  0.028830	 -0.009816	  0.042855
 -0.018420	 -0.020031	 -0.007295	 -0.022727	  0.036657	  0.013291	  0.025187	  0.040440	  0.018303	  0.031869	 -0.006947	  0.009413	  0.012249
 -0.009303	 -0.008858	  0.016623	  0.021204	 -0.002788	  0.017328	  0.035906	  0.029179	  0.021613	  0.044792	  0.002898	  0.032237	  0.004293
  0.003433	  0.001787	  0.033970	  0.045709	 -0.009763	 -0.011289	 -0.010747	  0.053225	  0.019091	  0.016881	  0.031428	  0.012539	  0.006709
  0.019750	  0.023203	  0.002815	  0.039004	  0.005249	 -0.023193	 -0.035339	  0.015022	  0.020292	 -0.015847	  0.020984	  0.001912	  0.002475
  0.016747	  0.005367	 -0.011286	  0.008324	 -0.013715	 -0.000096	 -0.038343	 -0.016963	 -0.004148	 -0.014643	 -0.010562	  0.001532	 -0.026844
  0.024927	  0.027012	 -0.016773	  0.024068	 -0.037082	  0.038209	 -0.016814	 -0.026671	  0.005079	 -0.010521	 -0.002102	 -0.003720	 -0.040062
  0.036495	  0.026213	 -0.037952	  0.027683	 -0.037316	  0.006662	 -0.028048	 -0.013639	 -0.000616	 -0.014450	 -0.000215	 -0.001824	 -0.028598
  0.063954	  0.007700	 -0.012779	  0.010069	 -0.004892	 -0.021968	 -0.022117	 -0.018993	 -0.015074	  0.006384	 -0.008074	 -0.020450	 -0.010210
 -0.001639	 -0.003801	  0.007275	  0.021069	 -0.035465	 -0.059543	  0.016971	 -0.042994	 -0.011163	 -0.020016	 -0.021632	 -0.043493	  0.027031
 -0.032957	  0.017145	  0.015524	  0.046915	 -0.051505	 -0.042228	  0.026789	 -0.025832	 -0.025939	 -0.039441	 -0.039779	 -0.030163	  0.009142
 -0.051310	  0.022133	  0.019828	  0.047600	 -0.024274	 -0.027048	  0.035466	 -0.014985	 -0.028435	 -0.027031	 -0.040327	 -0.019632	 -0.024616
 -0.020692	  0.022233	  0.004773	  0.025467	 -0.045562	 -0.007142	  0.027229	  0.003452	 -0.015918	  0.000260	 -0.017159	  0.002906	 -0.006267
 -0.020285	  0.024862	 -0.030670	  0.051738	 -0.045337	  0.002502	  0.036349	  0.006279	 -0.022330	  0.016359	 -0.005019	  0.006150	  0.026552
  0.006604	  0.029024	 -0.025886	  0.051510	 -0.053380	 -0.014984	  0.034045	  0.000022	 -0.042977	  0.005806	 -0.007511	 -0.003128	  0.053490
  0.022402	  0.014373	 -0.027905	  0.066067	 -0.075760	 -0.066671	  0.012898	 -0.017050	 -0.040618	  0.012300	  0.010880	 -0.004986	  0.043432
  0.016775	  0.003738	 -0.034000	  0.044882	 -0.082147	 -0.083355	  0.014375	 -0.020146	 -0.046012	  0.018536	  0.018840	  0.005084	  0.034398
  0.004379	  0.012738	 -0.016871	  0.048622	 -0.066271	 -0.063947	  0.042800	 -0.005725	 -0.054952	  0.045687	  0.026029	  0.021361	  0.040836
  0.007231	  0.024055	 -0.005751	  0.048308	 -0.067876	 -0.058453	  0.032811	 -0.016061	 -0.035811	  0.042591	  0.017239	  0.052093	  0.059691
  0.007669	  0.054285	 -0.025725	 -0.013922	 -0.065901	 -0.050346	  0.022273	 -0.033031	 -0.030207	  0.060652	  0.015791	  0.046366	  0.072173
  0.003785	  0.048375	 -0.019025	 -0.036622	 -0.054013	 -0.050194	  0.025336	 -0.016857	 -0.010323	  0.042112	 -0.007616	  0.005876	  0.074680
 -0.003298	  0.039820	 -0.014075	 -0.036056	 -0.058365	 -0.031619	  0.030682	 -0.010761	  0.020133	 -0.001233	 -0.017911	 -0.000118	  0.057561
 -0.013131	  0.012273	 -0.063026	  0.009126	 -0.019288	 -0.002223	  0.031759	 -0.018662	  0.032844	  0.021428	 -0.064941	  0.024995	  0.036228
 -0.022732	  0.023311	 -0.052195	  0.037227	  0.002707	 -0.030621	  0.034515	 -0.009631	  0.022568	  0.032436	 -0.090012	  0.044937	  0.016974
 -0.008855	  0.025108	 -0.062683	  0.027299	 -0.022694	 -0.045207	  0.051564	 -0.003710	 -0.005164	  0.028116	 -0.069988	  0.037665	 -0.036369
  0.024830	 -0.004790	 -0.061194	  0.033331	 -0.035177	 -0.068385	  0.068705	  0.000893	  0.019729	  0.029193	 -0.079064	  0.023703	 -0.069227
  0.029878	 -0.006923	 -0.084610	  0.051895	 -0.040010	 -0.035732	  0.070818	 -0.022998	  0.052570	  0.030777	 -0.046845	  0.001469	 -0.053122
  0.016951	  0.036376	 -0.081650	  0.023136	 -0.058656	 -0.024208	  0.058548	 -0.001431	  0.079878	  0.034797	 -0.010407	  0.011503	  0.018205
  0.012124	  0.038869	 -0.067347	  0.013738	 -0.028745	 -0.020175	  0.038527	 -0.016797	  0.071931	  0.022751	  0.011205	  0.043888	  0.031642
  0.032428	  0.036655	 -0.069206	  0.001835	  0.014964	 -0.001433	  0.054216	 -0.046390	  0.073550	  0.005610	  0.047150	  0.046745	  0.041388
  0.049682	  0.021185	 -0.077024	 -0.007719	  0.009011	 -0.025877	  0.062920	 -0.035781	  0.078774	  0.003210	  0.044048	  0.044615	  0.018358
  0.022038	  0.030489	 -0.072953	 -0.007706	 -0.006270	 -0.015663	  0.076720	 -0.006245	  0.062576	  0.009548	  0.057680	  0.062030	  0.023096
 -0.018038	  0.042642	 -0.089429	 -0.028430	 -0.008746	 -0.016715	  0.101146	  0.014623	  0.078513	 -0.000269	  0.077461	  0.071097	  0.014551
  0.000485	  0.078143	 -0.094545	 -0.071058	  0.006431	 -0.040367	  0.063137	  0.021841	  0.053048	 -0.010575	  0.058129	  0.068432	  0.026317
 -0.014341	  0.086670	 -0.059695	 -0.066614	  0.010700	 -0.025814	  0.060882	  0.029728	  0.028238	  0.034839	  0.004866	  0.074528	  0.011777
 -0.016422	  0.083048	 -0.040375	 -0.057006	 -0.007028	  0.006183	  0.063562	  0.053406	  0.040282	  0.028689	 -0.020621	  0.074222	 -0.022491
 -0.009616	  0.072953	 -0.003513	 -0.044572	 -0.001563	 -0.013099	  0.066645	  0.057241	  0.080394	  0.035579	 -0.015125	  0.035838	 -0.052195
 -0.017047	  0.082632	 -0.006242	 -0.025424	 -0.021043	 -0.000421	  0.096234	  0.058531	  0.102300	  0.034541	 -0.009058	 -0.014204	 -0.104909
 -0.002568	  0.102536	 -0.024691	 -0.001287	 -0.020305	  0.016970	  0.096874	  0.083633	  0.066221	  0.022256	 -0.040797	 -0.028471	 -0.085090
  0.003918	  0.089286	 -0.059470	 -0.014218	 -0.027752	 -0.003119	  0.113847	  0.074102	  0.048553	 -0.004207	 -0.081314	 -0.045582	 -0.107593
  0.023765	  0.086463	 -0.036767	 -0.022002	 -0.051900	 -0.024657	  0.095111	  0.069489	  0.021853	 -0.055570	 -0.088193	 -0.052496	 -0.131513
  0.047780	  0.077969	 -0.027555	 -0.044888	 -0.054480	 -0.015380	  0.081035	  0.047922	  0.020066	 -0.092354	 -0.092901	 -0.035013	 -0.130131
  0.031463	  0.082069	 -0.025456	 -0.037958	 -0.023543	 -0.018438	  0.073191	  0.002942	  0.030470	 -0.094074	 -0.143835	 -0.044892	 -0.146956
  0.030629	  0.093402	 -0.003863	 -0.016405	  0.032073	  0.002027	  0.043320	 -0.037605	 -0.002153	 -0.142418	 -0.159422	 -0.061066	 -0.188332
  0.041663	  0.104885	 -0.034256	 -0.011358	  0.010357	 -0.016816	  0.025782	 -0.053799	 -0.033000	 -0.155186	 -0.168840	 -0.096357	 -0.205653
  0.032223	  0.115703	 -0.044436	  0.003444	  0.005041	 -0.060913	  0.017182	 -0.051468	 -0.064205	 -0.171627	 -0.171746	 -0.089019	 -0.177886
 -0.006352	  0.103393	 -0.043598	  0.006326	  0.002302	 -0.064408	  0.001929	 -0.043223	 -0.053486	 -0.165912	 -0.143346	 -0.071668	 -0.186171
 -0.022454	  0.090115	 -0.041157	  0.003514	 -0.000950	 -0.036925	 -0.025105	 -0.025884	 -0.037482	 -0.165194	 -0.111522	 -0.053628	 -0.158533
 -0.029310	  0.059835	 -0.052565	  0.008408	 -0.022085	 -0.043118	 -0.047684	 -0.023017	 -0.013500	 -0.153507	 -0.093199	 -0.036017	 -0.100843
  0.001232	  0.037319	 -0.057008	  0.009663	 -0.021765	 -0.078963	 -0.040306	 -0.077912	 -0.011718	 -0.121342	 -0.045190	 -0.011735	 -0.017210
  0.020481	  0.035566	 -0.056386	 -0.001285	  0.011276	 -0.048293	 -0.045378	 -0.112382	 -0.011670	 -0.097965	 -0.002695	  0.027442	  0.008828
  0.029908	  0.025601	 -0.035585	 -0.007058	  0.001558	 -0.059499	 -0.050033	 -0.071250	 -0.012654	 -0.083552	  0.062738	  0.066792	  0.058693
  0.013923	  0.048884	 -0.025987	 -0.020394	 -0.022417	 -0.074653	 -0.060688	 -0.027991	 -0.022390	 -0.045818	  0.107743	  0.107135	  0.092241
  0.006584	  0.021945	 -0.044715	 -0.005606	 -0.049528	 -0.068072	 -0.040073	 -0.035304	  0.001471	  0.026892	  0.107106	  0.167560	  0.132614
 -0.013261	  0.031780	 -0.029372	  0.008128	 -0.062575	 -0.073399	 -0.052544	 -0.012939	  0.023724	  0.105777	  0.122308	  0.178563	  0.115466
 -0.016921	  0.039870	 -0.024865	  0.002120	 -0.062417	 -0.099388	 -0.077372	  0.014347	  0.044534	  0.112130	  0.131700	  0.170675	  0.114216
 -0.004994	  0.017327	 -0.071067	 -0.009283	 -0.069200	 -0.087573	 -0.061211	  0.041170	  0.052702	  0.125530	  0.124233	  0.174482	  0.112326
 -0.029629	  0.048476	 -0.067028	 -0.020930	 -0.079330	 -0.080715	 -0.044987	  0.057520	  0.059126	  0.139222	  0.120750	  0.150054	  0.069013
 -0.012588	  0.067999	 -0.060302	 -0.010145	 -0.099406	 -0.045201	 -0.004389	  0.066199	  0.103001	  0.121422	  0.116644	  0.123336	  0.049897
 -0.012439	  0.098711	 -0.026032	 -0.046791	 -0.076343	 -0.030749	  0.047693	  0.058992	  0.115668	  0.095491	  0.108879	  0.078182	  0.042900
 -0.009305	  0.075929	 -0.028910	 -0.024519	 -0.020836	 -0.023893	  0.063927	  0.068055	  0.104750	  0.051406	  0.072719	  0.063635	  0.063676
 -0.007501	  0.050889	 -0.031180	  0.006712	 -0.016243	  0.004041	  0.065197	  0.065798	  0.110131	  0.038742	  0.067767	  0.030700	  0.057980
 -0.017334	  0.043544	 -0.007955	 -0.014050	  0.009250	  0.013356	  0.101159	  0.079666	  0.100984	  0.030520	  0.063290	  0.015815	  0.041520
 -0.017294	  0.030009	 -0.025838	 -0.020425	  0.048585	  0.047189	  0.084524	  0.088507	  0.060911	  0.015568	  0.044611	 -0.005546	  0.019888
 -0.013599	  0.016314	 -0.018436	 -0.071398	  0.043780	  0.059541	  0.063057	  0.073156	  0.031634	 -0.012392	  0.005552	 -0.039686	 -0.026140
 -0.028364	  0.014244	 -0.025013	 -0.030965	  0.054019	  0.065209	  0.067945	  0.044749	  0.002853	 -0.077704	 -0.018216	 -0.047811	 -0.084420
 -0.035480	  0.013152	 -0.010001	  0.011199	  0.046780	  0.078897	  0.070942	  0.022470	 -0.016347	 -0.103454	 -0.024963	 -0.065340	 -0.123028
 -0.030126	  0.035187	 -0.004697	  0.029728	  0.014764	  0.049835	  0.084177	  0.012409	 -0.020930	 -0.103452	 -0.018712	 -0.089423	 -0.093218
 -0.048774	  0.052626	  0.000913	  0.027293	  0.018516	  0.037568	  0.071591	 -0.003497	 -0.028925	 -0.142939	 -0.029761	 -0.081578	 -0.098254
 -0.040502	  0.054608	  0.020878	  0.028115	  0.046564	  0.057573	  0.035358	 -0.032688	 -0.046891	 -0.177778	 -0.049199	 -0.059260	 -0.106905
 -0.066321	  0.051184	  0.020013	  0.033511	  0.023262	  0.063226	  0.031362	 -0.069698	 -0.056024	 -0.137537	 -0.035469	 -0.036510	 -0.097717
 -0.072887	  0.023429	  0.001041	  0.024901	  0.040758	  0.033699	  0.018336	 -0.081408	 -0.085600	 -0.123773	 -0.017710	 -0.031125	 -0.089419
 -0.089894	  0.028832	 -0.001399	  0.007290	  0.047873	 -0.002282	 -0.019208	 -0.078193	 -0.084968	 -0.119642	 -0.002672	 -0.003415	 -0.109484
 -0.093392	  0.032590	  0.000965	 -0.021031	  0.021412	  0.009719	 -0.025639	 -0.112127	 -0.110731	 -0.134335	  0.035315	  0.003533	 -0.095893
 -0.078503	  0.058459	  0.010544	 -0.014896	  0.006982	  0.008453	 -0.011767	 -0.161874	 -0.123762	 -0.089655	  0.002833	  0.006988	 -0.075377
 -0.073999	  0.076787	  0.021122	 -0.039029	 -0.010259	 -0.026032	  0.005689	 -0.186986	 -0.140955	 -0.053087	  0.020613	 -0.006308	 -0.075589
 -0.048180	  0.069501	  0.024757	 -0.038575	 -0.014291	 -0.036123	 -0.014026	 -0.176591	 -0.136798	 -0.017763	  0.013753	  0.002864	 -0.091982
 -0.034241	  0.049685	  0.007197	 -0.037119	  0.013767	 -0.040317	 -0.031985	 -0.148593	 -0.128317	 -0.018266	  0.004951	  0.008502	 -0.062381
 -0.030812	  0.058237	 -0.023909	 -0.056816	  0.012679	 -0.035415	 -0.056809	 -0.104185	 -0.094664	 -0.039662	  0.018093	  0.008859	 -0.056945
 -0.012499	  0.055075	 -0.026423	 -0.056958	 -0.019294	 -0.028751	 -0.046017	 -0.069662	 -0.112215	  0.007726	  0.018334	  0.005547	 -0.050677
  0.014149	  0.060406	 -0.043885	 -0.063421	 -0.015623	 -0.021828	 -0.036957	 -0.059954	 -0.092035	  0.016109	  0.053090	  0.025708	 -0.045239
  0.007337	  0.047878	 -0.025885	 -0.113817	 -0.002059	 -0.004020	 -0.040888	 -0.056408	 -0.029354	 -0.028578	  0.061079	  0.044014	 -0.035888
 -0.011089	  0.022890	 -0.051936	 -0.086968	  0.025816	  0.003951	 -0.036993	 -0.029763	 -0.008039	 -0.029694	  0.041936	  0.023460	  0.000064
 -0.017320	  0.032489	 -0.017454	 -0.046426	  0.032512	  0.019683	 -0.022668	  0.014392	  0.012503	 -0.037660	  0.038875	 -0.021600	  0.015039
 -0.035223	  0.028919	 -0.025705	 -0.030276	  0.033638	  0.016474	  0.008050	  0.047858	  0.031171	 -0.032681	 -0.007189	 -0.024008	  0.016636
 -0.046693	  0.045836	 -0.037738	 -0.060631	  0.048521	  0.036404	 -0.001642	  0.036695	  0.048740	 -0.000864	 -0.027126	 -0.034719	 -0.010524
 -0.051065	  0.046337	 -0.019233	 -0.046907	  0.023001	  0.046816	  0.011117	  0.055823	  0.052356	 -0.022331	 -0.031294	 -0.013574	 -0.008836
 -0.035934	  0.026220	 -0.005135	 -0.065430	 -0.005129	  0.036777	  0.029785	  0.032325	  0.018852	 -0.029276	 -0.021622	  0.013972	  0.009624
 -0.062918	  0.046542	 -0.027741	 -0.089208	  0.036769	  0.007706	  0.019419	  0.018848	 -0.018543	 -0.038152	 -0.056878	 -0.003484	  0.016842
 -0.079482	  0.036845	 -0.018884	 -0.106392	  0.028180	 -0.016735	 -0.015849	  0.009678	 -0.022958	 -0.093743	 -0.084574	 -0.015472	  0.043630
 -0.072316	  0.042662	 -0.031441	 -0.104538	  0.026285	 -0.055570	 -0.019475	  0.012900	 -0.053111	 -0.097498	 -0.082828	 -0.034642	  0.055740
 -0.041301	  0.064415	 -0.020970	 -0.098894	  0.009245	 -0.073384	 -0.027827	  0.002558	 -0.042384	 -0.074660	 -0.089488	 -0.041444	  0.023703
 -0.014133	  0.091773	 -0.008454	 -0.114292	 -0.017214	 -0.080296	 -0.033860	 -0.028490	 -0.021640	 -0.065796	 -0.095365	 -0.076682	 -0.029603
 -0.017981	  0.073692	 -0.004264	 -0.134237	  0.011850	 -0.066506	 -0.024537	 -0.031475	 -0.036355	 -0.095233	 -0.093018	 -0.063488	 -0.032586
 -0.014925	  0.072053	  0.005125	 -0.122576	 -0.027099	 -0.055824	 -0.051474	 -0.030790	 -0.050083	 -0.134289	 -0.114666	 -0.053779	 -0.038687
  0.001057	  0.087436	  0.008852	 -0.101912	 -0.046338	 -0.094843	 -0.063609	 -0.050781	 -0.053873	 -0.125590	 -0.118424	 -0.017693	 -0.048864
 -0.001660	  0.049182	 -0.000175	 -0.101937	 -0.034120	 -0.091598	 -0.072567	 -0.064032	 -0.059937	 -0.101502	 -0.092631	 -0.037908	 -0.068483
 -0.004681	  0.030485	 -0.032818	 -0.103424	 -0.019672	 -0.086596	 -0.061102	 -0.065452	 -0.066939	 -0.076916	 -0.098495	 -0.025439	 -0.073913
 -0.017960	  0.023320	 -0.027781	 -0.115085	 -0.014125	 -0.081183	 -0.041154	 -0.072742	 -0.090607	 -0.098422	 -0.082285	  0.035274	 -0.056202
 -0.025178	  0.002099	 -0.043639	 -0.139367	 -0.000397	 -0.077655	 -0.033717	 -0.071211	 -0.077948	 -0.098851	 -0.089363	  0.082757	 -0.062979
 -0.032842	 -0.016541	 -0.009286	 -0.127240	 -0.006951	 -0.071927	 -0.036712	 -0.060610	 -0.068683	 -0.070548	 -0.083493	  0.070304	 -0.035151
 -0.051751	  0.021235	  0.008554	 -0.136762	 -0.047502	 -0.074368	 -0.045707	 -0.045256	 -0.067525	 -0.045167	 -0.020362	  0.057447	 -0.018977
 -0.059771	  0.066835	 -0.017220	 -0.142969	 -0.047353	 -0.074846	 -0.010680	 -0.036499	 -0.043221	 -0.013815	  0.008784	  0.065567	  0.007294
 -0.065442	  0.055765	 -0.045549	 -0.145077	 -0.014897	 -0.076361	  0.012345	 -0.002396	  0.013941	 -0.009559	  0.003409	  0.055949	  0.038885
 -0.077029	  0.042438	 -0.051962	 -0.118849	  0.006367	 -0.082501	 -0.004901	  0.046525	  0.054993	  0.002926	  0.035549	  0.084419	  0.008544
 -0.055832	  0.059076	 -0.057986	 -0.105542	 -0.029335	 -0.065760	 -0.019931	  0.055774	  0.052994	  0.011368	  0.053127	  0.089629	 -0.008512
 -0.029863	  0.038556	 -0.059548	 -0.117976	 -0.031633	 -0.046455	  0.018502	  0.078546	  0.063601	  0.019027	  0.047472	  0.085586	 -0.010364
 -0.048673	  0.037670	 -0.071559	 -0.138852	 -0.014361	 -0.037266	  0.019023	  0.071014	  0.018614	  0.024391	  0.039973	  0.108754	 -0.001721
 -0.061827	  0.039653	 -0.082372	 -0.103101	  0.007770	 -0.100550	  0.018200	  0.043000	  0.020277	  0.028915	  0.035594	  0.118354	 -0.021388
 -0.067313	  0.035570	 -0.066089	 -0.094095	  0.031138	 -0.117183	  0.035272	  0.060520	  0.049765	  0.017193	  0.074918	  0.079965	 -0.059034
 -0.069312	  0.009697	 -0.053308	 -0.105588	  0.049950	 -0.097429	  0.046565	  0.068426	  0.038525	  0.004043	  0.070835	  0.063015	 -0.072400
 -0.069316	  0.004850	 -0.049625	 -0.087546	  0.039631	 -0.076871	  0.037852	  0.080388	  0.042911	 -0.004906	  0.065849	  0.054228	 -0.044676
 -0.065971	 -0.017742	 -0.027411	 -0.095470	  0.050584	 -0.036923	  0.052170	  0.101305	  0.035046	 -0.023599	  0.041892	  0.004200	 -0.051076
 -0.063409	 -0.014844	  0.001941	 -0.064471	  0.065979	 -0.056275	  0.094862	  0.123473	 -0.023827	 -0.039720	  0.020049	 -0.049342	 -0.056102
 -0.070453	 -0.016854	 -0.001668	 -0.066018	  0.049115	 -0.043806	  0.082249	  0.111503	 -0.043633	 -0.030925	  0.020078	 -0.033900	 -0.052126
 -0.075636	 -0.038938	 -0.015619	 -0.083349	  0.058534	 -0.028012	  0.055010	  0.098508	 -0.005556	 -0.018400	  0.024652	 -0.013636	 -0.066121
 -0.043726	 -0.031112	 -0.004221	 -0.083505	  0.092953	 -0.036942	  0.054096	  0.081025	  0.006954	 -0.010135	  0.021617	 -0.048629	 -0.060742
 -0.037519	 -0.015726	 -0.013419	 -0.081743	  0.076344	 -0.019130	  0.054517	  0.046181	  0.000675	 -0.000824	  0.038818	 -0.073394	 -0.077758
 -0.052758	  0.003457	 -0.023340	 -0.084811	  0.099899	 -0.008796	  0.037394	  0.008795	 -0.007597	 -0.042127	  0.040056	 -0.098650	 -0.086780
 -0.051347	  0.033242	 -0.030743	 -0.067880	  0.104644	 -0.014707	  0.049524	 -0.036700	 -0.045215	 -0.065817	  0.058504	 -0.121138	 -0.100477
 -0.054653	  0.045996	 -0.026285	 -0.048383	  0.076602	 -0.010865	  0.042755	 -0.028703	 -0.077250	 -0.071675	  0.042941	 -0.097616	 -0.110061
 -0.062562	  0.045084	 -0.011781	 -0.043229	  0.060001	 -0.006536	  0.014859	  0.005470	 -0.055888	 -0.054686	  0.020824	 -0.059821	 -0.112084
 -0.060840	  0.043511	  0.004027	 -0.049584	  0.037832	  0.025869	  0.021434	 -0.006314	 -0.030842	 -0.025481	  0.017301	 -0.058654	 -0.119639
 -0.049694	  0.026176	  0.001389	 -0.076939	  0.049032	  0.035363	  0.001763	 -0.045463	 -0.035980	 -0.006525	 -0.003310	 -0.047675	 -0.109684
 -0.063205	  0.050323	  0.030913	 -0.104477	  0.041291	  0.020080	 -0.001749	 -0.045585	 -0.074204	 -0.018244	 -0.021319	 -0.050376	 -0.113675
 -0.093725	  0.054157	  0.024651	 -0.115442	  0.031775	  0.005535	  0.014237	 -0.047235	 -0.094564	 -0.032880	 -0.033865	 -0.029058	 -0.127530
 -0.099077	  0.035429	 -0.013426	 -0.103550	  0.017266	 -0.008445	  0.025073	 -0.073087	 -0.090852	 -0.016940	 -0.006796	 -0.009363	 -0.133206
 -0.084896	  0.022764	 -0.023889	 -0.094206	  0.009661	  0.007541	  0.022503	 -0.079469	 -0.111363	 -0.041501	 -0.010414	 -0.035115	 -0.126282
 -0.096834	  0.012633	 -0.007372	 -0.088256	 -0.016302	 -0.008155	 -0.026904	 -0.066658	 -0.133427	 -0.057610	 -0.034568	 -0.047476	 -0.142881
 -0.088960	  0.028504	  0.015918	 -0.110042	 -0.003521	 -0.022085	 -0.085399	 -0.061630	 -0.149133	 -0.079747	 -0.042141	 -0.072792	 -0.138108
 -0.069622	  0.036822	  0.029022	 -0.089167	 -0.020890	 -0.032321	 -0.077229	 -0.061412	 -0.162604	 -0.051621	 -0.049201	 -0.042548	 -0.131698
 -0.046217	  0.025049	  0.045594	 -0.053539	 -0.020113	 -0.035386	 -0.031656	 -0.086209	 -0.138621	 -0.057935	 -0.043709	 -0.023758	 -0.084295
 -0.057751	  0.005109	  0.056333	 -0.051303	 -0.013099	 -0.043438	 -0.007751	 -0.072594	 -0.117695	 -0.068570	 -0.015227	 -0.027417	 -0.081336
 -0.102903	  0.029915	  0.058914	 -0.073166	 -0.023699	 -0.030491	 -0.021812	 -0.092098	 -0.098448	 -0.054579	 -0.000366	 -0.020303	 -0.061650
 -0.110531	  0.025613	  0.025873	 -0.069222	 -0.028620	 -0.053567	 -0.040231	 -0.073746	 -0.068554	 -0.083657	  0.001415	 -0.004749	 -0.077467
 -0.112329	  0.009322	  0.012645	 -0.042052	 -0.024210	 -0.061294	 -0.027473	 -0.064338	 -0.058283	 -0.089873	  0.000851	  0.003184	 -0.045652
 -0.084124	 -0.014611	 -0.011565	 -0.027463	 -0.032797	 -0.024439	  0.003028	 -0.056171	 -0.060713	 -0.104664	 -0.004605	  0.021739	 -0.047629
 -0.060368	 -0.016563	  0.022693	 -0.040480	 -0.031471	 -0.019159	  0.005365	 -0.042707	 -0.013695	 -0.064975	  0.005505	  0.054563	 -0.080170
 -0.061325	  0.014085	  0.005096	 -0.077520	 -0.046103	 -0.040992	  0.031172	 -0.021718	  0.048147	 -0.026960	 -0.000721	  0.055415	 -0.120745
 -0.039565	  0.041913	 -0.051206	 -0.103261	 -0.061312	 -0.028532	 -0.007027	 -0.014348	  0.095399	 -0.018715	  0.057001	  0.031464	 -0.100747
 -0.019635	  0.029730	 -0.021280	 -0.091097	 -0.053454	 -0.044416	 -0.017790	 -0.002320	  0.089399	 -0.004907	  0.015111	  0.027530	 -0.099341
 -0.038254	 -0.006152	 -0.035518	 -0.075546	 -0.052537	 -0.025926	  0.011088	  0.050596	  0.081683	  0.033521	 -0.003775	  0.056744	 -0.118762
  0.005992	  0.006665	 -0.057664	 -0.083301	 -0.028451	 -0.021892	  0.020077	  0.082758	  0.080728	  0.044565	  0.050367	  0.051953	 -0.094860
  0.015855	  0.017205	 -0.025669	 -0.052103	 -0.020985	 -0.051396	  0.034541	  0.074485	  0.072449	  0.032048	  0.043132	  0.063929	 -0.102768
 -0.020254	  0.014902	  0.005561	 -0.074848	 -0.028028	 -0.066735	  0.070780	  0.096006	  0.102197	 -0.001762	  0.026279	  0.049263	 -0.088907
 -0.028681	  0.004904	  0.047131	 -0.070729	 -0.030589	 -0.056370	  0.092530	  0.107221	  0.112595	 -0.018003	  0.006364	  0.041994	 -0.080661
 -0.014275	  0.001985	  0.038512	 -0.076238	 -0.037393	 -0.067532	  0.066339	  0.115939	  0.118961	 -0.029089	 -0.029626	  0.008212	 -0.115560
 -0.026475	  0.018008	  0.031263	 -0.090402	 -0.045838	 -0.044842	  0.031893	  0.102689	  0.087969	 -0.022701	 -0.071932	 -0.005868	 -0.136221
 -0.061630	  0.016523	 -0.011094	 -0.064490	 -0.043944	 -0.005253	  0.052742	  0.040193	  0.039783	 -0.027012	 -0.099103	 -0.025592	 -0.141108
 -0.084978	  0.028129	 -0.003041	 -0.043439	 -0.009196	 -0.008385	  0.080452	  0.004616	  0.030982	 -0.048625	 -0.088767	 -0.061761	 -0.145622
 -0.097049	  0.027161	  0.050678	 -0.052374	 -0.004282	 -0.028977	  0.088638	 -0.029019	 -0.025886	 -0.078482	 -0.090782	 -0.077544	 -0.166766
 -0.093896	  0.028399	  0.039615	 -0.024220	 -0.028046	 -0.036093	  0.048276	 -0.060114	 -0.054875	 -0.135665	 -0.117466	 -0.113195	 -0.183437
 -0.109130	  0.063062	  0.037908	 -0.003632	 -0.034280	 -0.052445	  0.013224	 -0.080711	 -0.087482	 -0.155263	 -0.091139	 -0.107210	 -0.174478
 -0.103634	  0.045324	  0.063269	  0.019481	  0.000300	 -0.057408	 -0.000881	 -0.120394	 -0.119377	 -0.202085	 -0.103829	 -0.090625	 -0.171239
 -0.091029	  0.022665	  0.030236	 -0.007991	  0.020198	 -0.071450	 -0.060319	 -0.148151	 -0.132745	 -0.206552	 -0.101172	 -0.083550	 -0.127930
 -0.095155	  0.004774	 -0.003927	  0.005110	  0.028157	 -0.117797	 -0.093247	 -0.174341	 -0.137931	 -0.163412	 -0.088257	 -0.084718	 -0.069268
 -0.065860	  0.010338	 -0.024236	  0.005783	  0.017307	 -0.122655	 -0.057194	 -0.202694	 -0.126607	 -0.124236	 -0.089593	 -0.107807	 -0.054875
 -0.061646	  0.007176	 -0.039183	 -0.007558	  0.028381	 -0.155995	 -0.084215	 -0.191880	 -0.120548	 -0.098735	 -0.075658	 -0.080222	 -0.030032
 -0.072774	  0.016799	 -0.041123	 -0.030569	  0.011345	 -0.197245	 -0.110639	 -0.128753	 -0.114904	 -0.082807	 -0.062822	 -0.048512	 -0.004005
 -0.079678	  0.013944	 -0.024539	 -0.042482	 -0.005315	 -0.181629	 -0.095376	 -0.099957	 -0.100962	 -0.066923	 -0.024206	 -0.045394	  0.003104
 -0.093799	  0.010155	 -0.005506	 -0.060757	 -0.015127	 -0.166218	 -0.040225	 -0.087060	 -0.085856	 -0.037277	 -0.000762	 -0.021213	 -0.011994
 -0.070255	  0.008478	 -0.022036	 -0.094871	 -0.030745	 -0.132071	 -0.023069	 -0.070475	 -0.051022	 -0.015778	 -0.047074	 -0.032934	  0.001451
 -0.046065	  0.000693	 -0.031825	 -0.101519	 -0.028650	 -0.110060	 -0.018445	 -0.018188	 -0.016547	  0.031179	 -0.046015	 -0.010149	 -0.019144
 -0.035740	  0.004243	 -0.020020	 -0.099479	 -0.048688	 -0.122031	 -0.045663	 -0.011177	  0.009193	  0.069994	 -0.036156	 -0.005066	 -0.060035
 -0.059419	  0.006298	 -0.024994	 -0.109623	 -0.073148	 -0.102684	 -0.032406	  0.017581	  0.055310	  0.076908	 -0.022633	 -0.031793	 -0.088639
 -0.068523	  0.009615	 -0.038618	 -0.091997	 -0.082468	 -0.099418	  0.067880	  0.023784	  0.054128	  0.086532	 -0.048873	 -0.021201	 -0.089521
 -0.031535	 -0.018090	 -0.021468	 -0.101801	 -0.056643	 -0.078918	  0.090527	  0.023012	  0.046261	  0.058192	 -0.065634	 -0.056419	 -0.038060
 -0.015063	  0.021405	 -0.027647	 -0.118040	 -0.042925	 -0.023360	  0.098582	  0.044613	  0.060283	  0.008388	 -0.063642	 -0.072306	 -0.021740
 -0.052981	  0.030860	 -0.049407	 -0.131702	 -0.003347	 -0.022376	  0.120002	  0.042796	  0.027491	  0.016749	 -0.102848	 -0.062160	 -0.048862
 -0.038680	  0.020639	 -0.065844	 -0.148794	  0.000368	  0.009254	  0.080867	  0.052191	  0.011870	  0.001681	 -0.116351	 -0.039400	 -0.065691
 -0.039559	  0.072203	 -0.043053	 -0.114192	 -0.010969	  0.023070	  0.067025	  0.022666	 -0.019085	 -0.032459	 -0.108017	 -0.023739	 -0.064078
 -0.023331	  0.096923	 -0.040421	 -0.074049	 -0.030786	  0.049624	  0.058537	  0.003457	 -0.036865	 -0.058398	 -0.111307	 -0.013688	 -0.069378
  0.002646	  0.085974	 -0.020797	 -0.007379	  0.024029	  0.056791	  0.072719	 -0.031819	 -0.032203	 -0.075985	 -0.170872	 -0.020594	 -0.064497
  0.014755	  0.093737	 -0.014450	  0.023840	  0.074315	  0.092150	  0.048106	 -0.039199	 -0.032695	 -0.071539	 -0.184835	 -0.032271	 -0.075565
  0.022185	  0.118821	  0.004940	  0.030862	  0.060053	  0.090068	  0.048908	 -0.034693	 -0.044547	 -0.059847	 -0.169908	 -0.021949	 -0.087697
  0.001962	  0.126191	  0.001193	  0.015229	  0.047134	  0.073962	  0.023260	 -0.025169	 -0.063569	 -0.063798	 -0.161257	 -0.032435	 -0.077190
 -0.008003	  0.115416	 -0.005572	  0.018509	  0.034328	  0.064395	 -0.015383	 -0.022950	 -0.093545	 -0.077509	 -0.157777	 -0.003148	 -0.049144
 -0.023277	  0.055478	  0.005683	  0.016866	 -0.001815	 -0.009175	 -0.013478	 -0.027448	 -0.044112	 -0.063406	 -0.149369	 -0.002833	 -0.023989
 -0.018704	  0.009632	 -0.007640	 -0.002396	 -0.042802	 -0.013887	 -0.025618	 -0.031557	 -0.034332	 -0.033513	 -0.114670	 -0.000685	 -0.006240
 -0.035146	  0.017956	 -0.010624	 -0.032977	 -0.045608	  0.004503	 -0.014449	 -0.017295	 -0.061804	 -0.066019	 -0.072893	  0.023490	  0.002146
 -0.052584	  0.066126	  0.005958	 -0.069247	 -0.046683	  0.006529	  0.003710	 -0.021204	 -0.044038	 -0.061242	 -0.041136	  0.037746	  0.006822
 -0.061981	  0.056241	  0.009731	 -0.068363	 -0.046134	  0.030712	 -0.003947	 -0.014994	 -0.028732	 -0.056215	 -0.022444	  0.023513	 -0.003408
 -0.055100	  0.068517	 -0.015379	 -0.082036	 -0.067343	  0.023810	 -0.009216	 -0.038998	 -0.017918	 -0.045304	 -0.016991	 -0.010220	 -0.004868
 -0.028312	  0.059314	 -0.032600	 -0.068493	 -0.048453	 -0.009841	 -0.015275	 -0.031883	  0.005540	 -0.029016	 -0.004566	 -0.013537	 -0.016723
 -0.020161	  0.024603	 -0.034140	 -0.059476	 -0.041501	 -0.011730	 -0.013748	 -0.012241	  0.023898	 -0.028299	  0.006611	  0.028095	  0.015213
 -0.062899	  0.011522	 -0.042772	 -0.048266	 -0.075929	  0.015142	 -0.011268	 -0.005321	  0.040781	 -0.006645	  0.013293	  0.039303	  0.028371
 -0.065634	 -0.008296	 -0.043772	 -0.048152	 -0.061729	  0.027313	  0.004421	 -0.015919	  0.025117	  0.006533	  0.025185	  0.060389	  0.010573
 -0.047915	  0.001515	 -0.038144	 -0.061251	 -0.056996	  0.026016	  0.023381	 -0.015726	  0.016037	 -0.001541	 -0.026072	  0.059929	 -0.027133
 -0.028161	  0.008363	 -0.049642	 -0.052976	 -0.067791	 -0.017015	  0.027880	 -0.005909	 -0.002580	 -0.025893	 -0.056807	  0.013693	 -0.031068
 -0.027019	  0.048351	 -0.062854	 -0.038677	 -0.069565	 -0.039659	  0.055572	  0.029021	 -0.044325	 -0.023625	 -0.049671	  0.006653	 -0.033298
 -0.046916	  0.053259	 -0.055058	 -0.011981	 -0.083482	 -0.013160	  0.057199	  0.072258	 -0.057496	 -0.027314	 -0.074133	  0.032904	 -0.030537
 -0.027976	  0.062999	 -0.024507	  0.005445	 -0.100565	 -0.040176	  0.058626	  0.074084	 -0.049973	 -0.024128	 -0.074981	  0.011360	 -0.046001
 -0.007127	  0.061378	 -0.034495	 -0.004062	 -0.071880	 -0.025419	  0.044328	  0.060237	 -0.034452	 -0.030791	 -0.065480	 -0.020057	 -0.058090
  0.012074	  0.067729	 -0.035263	  0.000895	 -0.094921	 -0.023486	  0.030424	  0.051541	 -0.051726	 -0.066813	 -0.085074	 -0.042821	 -0.057301
 -0.011098	  0.056438	 -0.003656	  0.029937	 -0.087454	 -0.026917	  0.034190	  0.030486	 -0.005364	 -0.063737	 -0.072437	 -0.067756	 -0.058465
 -0.019298	  0.039656	  0.005860	  0.015575	 -0.109007	 -0.059248	  0.033339	 -0.000454	  0.024624	 -0.039541	 -0.080520	 -0.071362	 -0.045434
 -0.008134	  0.025415	 -0.009416	 -0.010587	 -0.117327	 -0.083107	  0.037564	  0.006625	 -0.042755	 -0.038683	 -0.106549	 -0.037835	 -0.045521
  0.000184	  0.023700	 -0.009468	 -0.024462	 -0.097172	 -0.049081	  0.042355	 -0.003765	 -0.041593	 -0.045457	 -0.079263	 -0.046237	 -0.025524
 -0.013582	  0.021618	  0.016233	 -0.043468	 -0.077766	 -0.037125	  0.065363	 -0.013576	 -0.053709	 -0.024491	 -0.062680	 -0.039819	 -0.013498
 -0.015837	  0.000618	  0.016681	 -0.044526	 -0.069351	 -0.065141	  0.044194	 -0.007275	 -0.059041	 -0.042225	 -0.083667	 -0.035257	 -0.019722
 -0.031410	 -0.031709	  0.017668	 -0.014037	 -0.066813	 -0.101935	  0.003324	  0.030513	 -0.065385	 -0.037490	 -0.062121	 -0.016993	 -0.040389
 -0.013791	 -0.024255	  0.026527	  0.000267	 -0.041830	 -0.104566	  0.006521	  0.026816	 -0.093274	 -0.015326	 -0.047154	  0.000413	 -0.012695
 -0.037001	  0.014636	  0.037287	  0.011351	 -0.055540	 -0.103489	  0.046087	  0.022322	 -0.089481	 -0.029155	 -0.068163	  0.014132	  0.028062
 -0.025705	  0.021567	  0.015976	  0.000449	 -0.075459	 -0.098800	  0.071116	  0.001983	 -0.092313	 -0.006428	 -0.071766	  0.015261	  0.038385
 -0.025872	  0.060234	 -0.011613	  0.036084	 -0.053330	 -0.102167	  0.023283	  0.003227	 -0.036528	  0.010873	 -0.069048	  0.041475	  0.010774
  0.035814	  0.021495	  0.013762	 -0.077920	  0.012040	  0.015652	  0.004403	  0.049870	  0.012723	  0.012531	 -0.006029	 -0.042222	 -0.005558
  0.032996	  0.006648	 -0.022859	 -0.076186	  0.050178	  0.037233	  0.010603	  0.053855	  0.013165	  0.015248	 -0.007243	 -0.023604	 -0.009590
  0.035404	  0.010397	 -0.002639	 -0.080683	  0.052115	  0.043452	  0.006154	  0.003580	  0.013634	  0.009393	  0.012517	  0.009716	  0.009444
  0.018525	  0.003624	 -0.010108	 -0.042642	  0.060702	  0.018746	  0.016495	 -0.017149	 -0.014992	 -0.012039	  0.016815	  0.003518	 -0.012189
  0.020643	 -0.003826	 -0.001474	 -0.003935	  0.037232	  0.008916	  0.041349	 -0.047945	 -0.015976	 -0.008692	  0.003477	 -0.004580	 -0.019919
  0.038899	 -0.017599	 -0.008356	  0.004589	 -0.013351	  0.044555	  0.042359	 -0.026195	 -0.030689	 -0.022291	  0.022854	 -0.037552	 -0.009957
  0.048578	 -0.019788	 -0.023966	 -0.006961	 -0.023811	  0.058994	  0.056034	 -0.007742	 -0.037869	 -0.021967	  0.045833	 -0.039030	  0.036834
  0.026744	 -0.033583	  0.009868	 -0.006643	 -0.041369	  0.011017	  0.035819	 -0.013463	 -0.035883	 -0.011235	  0.049383	 -0.015091	  0.036979
 -0.006658	 -0.054103	 -0.000643	  0.009787	 -0.039613	 -0.011677	  0.035546	  0.005142	 -0.025834	 -0.005016	  0.048508	 -0.008784	  0.027869
  0.007164	 -0.020419	 -0.020858	  0.036085	 -0.021733	 -0.005111	  0.013201	  0.006996	 -0.014017	 -0.010024	 -0.000016	  0.017793	  0.028440
 -0.010625	  0.002253	 -0.034799	  0.051238	 -0.005868	 -0.018873	  0.009981	 -0.016943	  0.021222	 -0.009096	 -0.038360	 -0.009419	 -0.009545
 -0.045635	  0.001861	 -0.028723	  0.036758	  0.004097	 -0.035628	  0.025834	  0.007529	 -0.010688	  0.045289	 -0.021138	 -0.004006	 -0.002889
 -0.048058	  0.024421	 -0.010725	  0.005158	 -0.026461	 -0.034879	  0.020997	  0.017451	  0.013583	  0.056563	  0.005509	  0.037473	  0.067089
 -0.051429	  0.019711	 -0.014384	 -0.024741	 -0.031663	 -0.040450	 -0.006554	  0.026663	  0.023241	  0.020849	 -0.026567	 -0.003026	  0.038962
 -0.040196	  0.019237	  0.006770	 -0.016868	  0.011711	 -0.034213	 -0.025688	 -0.034559	  0.022839	 -0.001421	 -0.063261	 -0.007221	 -0.069121
  0.002501	  0.041901	  0.011362	  0.003201	  0.022041	 -0.026982	 -0.045529	 -0.037934	  0.035672	  0.006869	 -0.028939	  0.029474	 -0.055274
 -0.016463	  0.041698	  0.031812	  0.035629	  0.010378	 -0.032286	 -0.057481	 -0.010885	  0.006907	  0.049348	  0.015676	  0.127214	  0.081834
 -0.008573	  0.006007	  0.025612	  0.037817	 -0.005437	 -0.004259	 -0.053605	  0.009442	  0.025138	  0.027295	  0.013763	  0.091718	  0.066009
 -0.023900	 -0.014459	  0.041859	  0.064693	 -0.009113	  0.009451	 -0.080884	  0.030156	  0.003556	 -0.056070	 -0.014324	 -0.059527	 -0.106889
 -0.015732	 -0.035477	  0.038491	  0.051624	 -0.042075	 -0.003659	 -0.049035	  0.002133	 -0.005730	 -0.085534	 -0.028458	 -0.062844	 -0.092531
  0.006236	 -0.033087	  0.014019	  0.032268	 -0.041010	  0.004523	 -0.019003	 -0.003387	 -0.007363	 -0.010563	  0.028034	  0.068948	  0.131042
 -0.003228	 -0.021709	  0.005995	  0.001267	 -0.018821	  0.017256	 -0.016290	 -0.009074	  0.001490	  0.023076	 -0.004995	  0.094678	  0.096485
  0.020780	 -0.019358	 -0.002944	  0.011937	 -0.009772	  0.027137	 -0.028410	 -0.019691	  0.001432	 -0.025448	 -0.099046	 -0.011441	 -0.131305
  0.016587	  0.009424	 -0.029312	  0.018602	 -0.026210	  0.038749	 -0.021993	 -0.011488	  0.027371	 -0.005820	 -0.065307	 -0.023498	 -0.122781
  0.013301	  0.019181	 -0.022075	  0.012657	 -0.017956	  0.061620	 -0.032388	 -0.044720	  0.071534	  0.021710	  0.023617	  0.118420	  0.101021
  0.027136	 -0.003422	 -0.024345	  0.042816	  0.034163	  0.055144	 -0.051697	 -0.046465	  0.063147	  0.015890	  0.065176	  0.153231	  0.199301
  0.023762	  0.003098	  0.010066	  0.078554	  0.024932	  0.037385	 -0.055224	 -0.035396	  0.056840	 -0.022691	 -0.028348	  0.008225	 -0.015435
  0.031196	  0.006692	  0.034889	  0.098170	  0.014118	 -0.007761	 -0.056892	 -0.058069	  0.033778	 -0.021867	 -0.091750	 -0.066540	 -0.122945
  0.028421	  0.011894	  0.026625	  0.132477	  0.054476	 -0.034532	 -0.031219	 -0.026804	  0.042647	 -0.001958	 -0.058475	 -0.012497	  0.063657
  0.006303	  0.016108	  0.017409	  0.141737	  0.080398	 -0.030626	  0.000466	 -0.007839	  0.036741	 -0.013611	 -0.012076	  0.092133	  0.239956
 -0.013934	  0.054064	  0.005152	  0.122651	  0.077924	  0.010723	 -0.000350	  0.021707	  0.014797	 -0.010971	 -0.011815	  0.068971	  0.139225
 -0.014681	  0.063135	  0.023922	  0.129406	  0.074923	  0.019228	 -0.021865	  0.003018	 -0.008404	 -0.018744	 -0.054584	 -0.064537	 -0.045473
  0.015666	  0.084091	  0.058921	  0.102974	  0.081490	 -0.027164	 -0.021870	 -0.030292	 -0.048963	 -0.006935	 -0.042213	 -0.071571	 -0.087392
  0.034010	  0.103367	  0.075279	  0.104419	  0.080787	 -0.032761	 -0.001319	 -0.010949	 -0.050807	 -0.007228	  0.000110	  0.032975	  0.028536
  0.031089	  0.087688	  0.060095	  0.100064	  0.068512	  0.006635	  0.003290	  0.016454	 -0.055058	  0.018113	  0.029020	  0.087685	  0.112348
  0.055732	  0.062247	  0.063051	  0.095822	  0.082340	  0.022332	 -0.027710	  0.004577	 -0.091895	  0.003167	 -0.009069	  0.019966	  0.024626
  0.122417	  0.047276	  0.058338	  0.102494	  0.081989	  0.027130	 -0.047984	 -0.008590	 -0.096595	  0.000423	 -0.099222	 -0.072811	 -0.075011
  0.118627	  0.048360	  0.071884	  0.100169	  0.088877	  0.013232	 -0.038889	  0.022494	 -0.099048	  0.014905	 -0.105943	 -0.038234	  0.003074
  0.069981	  0.056694	  0.072098	  0.104622	  0.097500	  0.038397	 -0.016039	  0.008741	 -0.096106	  0.019272	 -0.064828	  0.076744	  0.144443
  0.062697	  0.057865	  0.053224	  0.095769	  0.085039	  0.067941	  0.007452	 -0.004547	 -0.078923	  0.032254	 -0.042166	  0.082270	  0.123058
  0.061879	  0.051416	  0.048083	  0.088018	  0.094407	  0.066136	  0.030952	 -0.029659	 -0.098396	  0.014038	 -0.109733	 -0.031639	 -0.063148
  0.052725	  0.034932	  0.036769	  0.107157	  0.081934	  0.073214	  0.037072	 -0.023230	 -0.097456	  0.026825	 -0.123655	 -0.062107	 -0.131745
  0.086482	  0.009074	  0.034218	  0.125059	  0.115404	  0.032136	  0.008131	 -0.021583	 -0.064786	  0.072138	 -0.065580	  0.031226	  0.054438
  0.070769	  0.042635	  0.021960	  0.130537	  0.125765	 -0.015193	  0.014912	 -0.008718	 -0.067234	  0.075959	 -0.056054	  0.110294	  0.142046
  0.021436	  0.061305	  0.024006	  0.120910	  0.146968	 -0.027250	  0.007622	 -0.027931	 -0.057764	  0.067525	 -0.101277	  0.052316	 -0.020066
 -0.003764	  0.066842	  0.071576	  0.062424	  0.146859	 -0.027396	  0.002817	 -0.027422	 -0.048103	  0.033812	 -0.139187	 -0.007795	 -0.151719
 -0.026089	  0.076351	  0.087504	  0.027158	  0.138579	 -0.010700	  0.022817	 -0.069300	 -0.054890	  0.062087	 -0.107551	  0.026276	 -0.076977
  0.008362	  0.059949	  0.061668	  0.048547	  0.102786	  0.012448	  0.035789	 -0.077165	 -0.049817	  0.070050	 -0.065059	  0.110886	  0.070549
 -0.012477	  0.045961	  0.059833	  0.033126	  0.066038	  0.001497	  0.011610	 -0.072028	 -0.076797	  0.062624	 -0.089290	  0.087670	  0.033697
 -0.030022	  0.038198	  0.058458	  0.034776	  0.071276	  0.012738	  0.015338	 -0.082045	 -0.045704	  0.022866	 -0.160515	  0.030672	 -0.099321
 -0.021350	  0.012795	  0.076648	  0.037821	  0.094368	  0.040050	  0.048426	 -0.084936	 -0.015808	  0.018740	 -0.165551	  0.035078	 -0.092198
 -0.022154	  0.007613	  0.082225	  0.053683	  0.084157	  0.042318	  0.048932	 -0.061951	  0.000038	  0.028261	 -0.130923	  0.071078	  0.014591
 -0.016760	 -0.005188	  0.054474	  0.072202	  0.075162	  0.025635	  0.046305	 -0.029555	  0.001030	 -0.000864	 -0.122351	  0.065897	  0.040812
  0.000391	 -0.006125	  0.030952	  0.043864	  0.065012	 -0.036392	  0.038012	 -0.027289	 -0.031792	 -0.030474	 -0.159153	  0.010498	 -0.059476
  0.001414	  0.027646	  0.021297	  0.058584	  0.062842	 -0.025435	  0.024242	 -0.043635	 -0.041743	 -0.014060	 -0.189813	 -0.034263	 -0.128737
 -0.003239	  0.027035	 -0.012835	  0.064957	  0.077733	 -0.001538	  0.027803	 -0.023206	 -0.027148	  0.015091	 -0.187834	  0.005579	 -0.073102
 -0.025694	  0.010878	 -0.022298	  0.084471	  0.089061	  0.020275	  0.028362	  0.015807	 -0.026257	  0.030249	 -0.127454	  0.089030	 -0.015434
 -0.028445	  0.002619	  0.015712	  0.082405	  0.083011	  0.027751	  0.020183	  0.014373	 -0.014593	  0.019240	 -0.151388	  0.066217	 -0.062459
 -0.011096	 -0.012006	 -0.010713	  0.073361	  0.052391	  0.034662	  0.022623	 -0.002341	 -0.016268	  0.016056	 -0.175227	  0.006624	 -0.113291
 -0.035456	 -0.024671	 -0.032412	  0.120801	  0.067123	  0.015834	  0.033195	  0.010165	 -0.027299	  0.012414	 -0.158535	  0.015581	 -0.110216
 -0.026979	 -0.014213	 -0.023938	  0.128002	  0.067715	 -0.022993	  0.050326	  0.037033	 -0.016316	  0.022778	 -0.118852	  0.068667	 -0.016627
 -0.026574	  0.035467	 -0.005015	  0.099909	  0.075397	 -0.058632	  0.075797	  0.040378	 -0.031704	  0.047345	 -0.092425	  0.091213	  0.008238
 -0.046572	  0.073396	  0.011690	  0.086988	  0.067366	 -0.047413	  0.099203	 -0.001953	 -0.047449	  0.038946	 -0.109932	  0.052808	 -0.051276
 -0.051690	  0.057825	  0.040050	  0.106662	  0.059705	  0.006949	  0.049361	 -0.021728	 -0.057710	  0.002509	 -0.117339	  0.019786	 -0.064284
 -0.063598	  0.042976	  0.071763	  0.113899	  0.036419	  0.030966	  0.027478	 -0.002961	 -0.061278	  0.004794	 -0.104492	  0.048239	  0.015207
 -0.022337	  0.032541	  0.057889	  0.107104	  0.057556	  0.016887	  0.031151	  0.003794	 -0.044545	  0.017931	 -0.064220	  0.052210	  0.038549
  0.001654	  0.011563	  0.048385	  0.119863	  0.055154	  0.011090	 -0.008304	  0.008479	 -0.016040	  0.011659	 -0.080292	 -0.022251	 -0.013717
  0.024607	  0.026034	  0.037427	  0.126530	  0.049703	  0.005394	  0.000021	 -0.006748	 -0.008859	  0.008672	 -0.079949	 -0.030564	 -0.051404
  0.020580	  0.027476	  0.010449	  0.109568	  0.043230	  0.008327	 -0.008791	 -0.015456	 -0.003135	  0.042810	 -0.072493	  0.021201	 -0.021442
  0.027493	  0.065007	 -0.030084	  0.102719	  0.026135	  0.006933	  0.019786	  0.009163	  0.012654	  0.040294	 -0.061290	  0.027237	  0.030752
  0.040667	  0.057754	 -0.029308	  0.097593	  0.045949	  0.038931	  0.002926	  0.016562	  0.005613	  0.000516	 -0.068708	 -0.034494	 -0.056972
  0.059174	  0.042398	 -0.022683	  0.083235	  0.058284	  0.102932	 -0.029615	 -0.011932	 -0.008693	  0.007113	 -0.084150	 -0.086237	 -0.183917
  0.053652	  0.036979	 -0.029216	  0.103041	  0.057952	  0.104525	 -0.042189	 -0.006206	 -0.051029	  0.039947	 -0.072640	 -0.042498	 -0.126600
  0.060695	 -0.003996	  0.014672	  0.125101	  0.033497	  0.075971	 -0.052033	  0.000026	 -0.055907	  0.063613	 -0.022923	  0.000652	  0.012896
  0.059639	 -0.011729	  0.016518	  0.078391	  0.012339	  0.059619	 -0.031293	  0.003202	 -0.097421	  0.062912	 -0.035850	 -0.047274	 -0.010444
  0.061586	 -0.028300	  0.010506	  0.102230	  0.021243	  0.047826	 -0.012908	  0.006347	 -0.090435	  0.029529	 -0.098692	 -0.133533	 -0.141545
  0.040385	 -0.026174	  0.004778	  0.116811	  0.012886	  0.065656	 -0.025037	  0.006167	 -0.055032	  0.016471	 -0.101071	 -0.130908	 -0.171781
  0.012512	  0.001734	 -0.009548	  0.124750	 -0.005570	  0.083509	 -0.027775	  0.028323	 -0.060783	  0.036971	 -0.052301	 -0.031544	 -0.043173
  0.021491	 -0.000461	 -0.029063	  0.134277	 -0.016348	  0.078759	 -0.024155	  0.032951	 -0.057551	  0.034624	 -0.008712	  0.014206	 -0.013136
  0.028825	  0.026264	 -0.032901	  0.125862	 -0.010889	  0.096057	 -0.025867	  0.019188	 -0.077325	  0.009918	 -0.054763	 -0.030691	 -0.136624
  0.047307	  0.073680	  0.018727	  0.123376	  0.006796	  0.092199	 -0.000733	  0.034134	 -0.076710	  0.000202	 -0.108354	 -0.052503	 -0.182230
  0.022174	  0.057464	  0.013335	  0.107342	  0.024382	  0.070560	 -0.010473	  0.065237	 -0.050641	  0.016287	 -0.087264	  0.009468	 -0.072552
  0.037197	  0.012949	  0.018000	  0.075455	  0.036103	  0.083128	 -0.004360	  0.065317	 -0.081311	  0.036437	 -0.053819	  0.075571	  0.054994
  0.053547	  0.036948	  0.033071	  0.038296	  0.032772	  0.082248	  0.001737	  0.036525	 -0.117842	  0.001682	 -0.066412	  0.044223	 -0.020513
  0.044657	  0.035979	  0.016021	  0.041547	  0.042496	  0.083443	 -0.004116	  0.038105	 -0.137708	 -0.054073	 -0.085793	 -0.024216	 -0.149683
  0.027680	  0.015368	  0.026306	  0.045874	  0.051407	  0.075306	 -0.013205	  0.023791	 -0.134790	 -0.031050	 -0.079946	 -0.016441	 -0.125341
  0.032568	 -0.002324	  0.036562	  0.036408	  0.054631	  0.061369	  0.005396	  0.032922	 -0.093413	  0.015712	 -0.046920	  0.061689	  0.003012
  0.025806	 -0.002817	  0.015632	  0.053480	  0.076285	  0.058748	  0.009275	  0.069111	 -0.098624	  0.042098	 -0.024978	  0.073481	  0.026514
  0.035336	 -0.024165	 -0.001030	  0.057284	  0.065034	  0.061727	  0.008059	  0.071112	 -0.109598	  0.022524	 -0.072166	 -0.001697	 -0.102391
  0.049359	 -0.028473	  0.031381	  0.035302	  0.072154	  0.042301	  0.027895	  0.079470	 -0.138983	 -0.015903	 -0.108404	 -0.025298	 -0.187892
  0.029063	  0.007569	  0.036778	  0.033427	  0.067792	  0.035184	  0.018166	  0.059779	 -0.132390	 -0.024557	 -0.089050	  0.039158	 -0.077128
  0.048363	  0.007523	  0.063166	  0.049532	  0.068130	  0.019049	 -0.008737	  0.029760	 -0.108346	 -0.027184	 -0.054009	  0.088913	  0.068988
  0.059788	 -0.007649	  0.064384	  0.045421	  0.066236	  0.020212	  0.003553	  0.072312	 -0.127338	 -0.001593	 -0.058342	  0.034221	 -0.037099
  0.041435	 -0.019743	  0.047550	  0.041897	  0.054276	  0.053725	  0.004527	  0.063383	 -0.138684	 -0.032827	 -0.105856	 -0.042652	 -0.176053
  0.047162	  0.015454	  0.044980	  0.060339	  0.056850	  0.064363	  0.008951	  0.064859	 -0.111208	 -0.049472	 -0.113845	 -0.015185	 -0.107757
  0.084479	  0.047701	  0.049569	  0.056224	  0.060907	  0.075434	  0.002973	  0.056606	 -0.085880	 -0.034044	 -0.073502	  0.085163	  0.050736
  0.100505	  0.012038	  0.019175	  0.037007	  0.039304	  0.039822	  0.013023	  0.023723	 -0.055713	 -0.020107	 -0.047518	  0.073389	  0.077129
  0.062041	 -0.010001	  0.022862	  0.024676	  0.014270	  0.025948	  0.016504	  0.017229	 -0.040656	 -0.050964	 -0.088402	  0.009898	 -0.053354
  0.071936	 -0.033818	  0.014606	  0.018504	  0.035492	  0.032842	 -0.022946	  0.037560	 -0.072560	 -0.075377	 -0.102345	 -0.030024	 -0.074227
  0.038545	 -0.044149	 -0.008983	  0.029468	  0.032715	  0.040973	 -0.028818	  0.046340	 -0.073857	 -0.071842	 -0.036862	  0.019321	  0.073355
  0.003354	 -0.047501	 -0.003347	  0.014565	  0.020351	  0.043389	 -0.020915	  0.019626	 -0.058881	 -0.046406	 -0.000941	  0.088114	  0.192011
  0.003709	 -0.053478	  0.047301	  0.020573	  0.025125	  0.051353	 -0.019690	  0.028606	 -0.042822	 -0.048404	 -0.047559	  0.022952	  0.085180
 -0.003935	 -0.034263	  0.078762	  0.006127	  0.028188	  0.055509	 -0.034192	  0.035911	 -0.071220	 -0.032175	 -0.092149	 -0.051911	 -0.070977
  0.006313	 -0.026543	  0.111959	 -0.025924	  0.030915	  0.047815	 -0.034292	  0.051423	 -0.065756	 -0.031985	 -0.078211	 -0.024742	 -0.012036
 -0.006392	 -0.023699	  0.104252	 -0.010393	  0.020490	  0.062916	 -0.027922	  0.054389	 -0.030562	  0.021597	 -0.019768	  0.047195	  0.116654
 -0.001888	 -0.018747	  0.068060	 -0.000456	  0.056345	  0.068222	 -0.012735	  0.049117	 -0.040331	  0.047028	  0.003277	  0.060826	  0.127331
  0.010534	  0.005010	  0.042931	  0.022741	  0.075737	  0.060459	 -0.005098	  0.050105	 -0.019061	  0.028495	 -0.038538	 -0.031377	 -0.047114
  0.018760	  0.001580	  0.025369	  0.036475	  0.081983	  0.036119	 -0.004466	  0.062307	 -0.027363	  0.026511	 -0.070826	 -0.037220	 -0.094413
  0.015458	  0.006392	  0.005505	  0.070441	  0.102034	  0.023667	 -0.005345	  0.078319	 -0.051402	  0.027341	 -0.045533	  0.025286	  0.021736
  0.011790	  0.025287	  0.024191	  0.082050	  0.089899	  0.029114	 -0.002318	  0.057023	 -0.045081	  0.023855	 -0.024920	  0.056178	  0.082548
 -0.003282	  0.044027	 -0.012858	  0.069293	  0.082011	  0.016903	 -0.029389	  0.060896	 -0.035583	 -0.015127	 -0.051111	  0.021195	  0.008342
  0.010176	  0.019503	 -0.028493	  0.093259	  0.086148	  0.039569	 -0.016437	  0.041606	 -0.025728	 -0.014339	 -0.099451	 -0.013941	 -0.094859
  0.037360	  0.038208	 -0.040006	  0.085663	  0.094910	  0.038585	 -0.021767	  0.024377	 -0.022108	  0.046365	 -0.097145	  0.011155	 -0.035647
  0.046787	  0.056298	 -0.033989	  0.115634	  0.097608	  0.024104	 -0.022123	  0.043876	 -0.022208	  0.071607	 -0.037464	  0.073492	  0.057369
  0.017212	  0.054727	  0.009781	  0.104960	  0.095147	 -0.010401	  0.020332	  0.040675	 -0.008091	  0.033445	 -0.036047	  0.044677	  0.053615
  0.008502	  0.045239	  0.043844	  0.099861	  0.067073	 -0.023471	  0.018571	  0.035059	 -0.017070	  0.028004	 -0.071784	 -0.034373	 -0.076628
 -0.002684	  0.031466	  0.044380	  0.076268	  0.043405	 -0.014296	 -0.016723	  0.061287	  0.000083	  0.073188	 -0.100768	 -0.045992	 -0.109976
 -0.025270	  0.039760	  0.044449	  0.086203	  0.084317	  0.019344	 -0.013317	  0.062546	  0.014271	  0.068678	 -0.093861	  0.026063	  0.003254
 -0.008452	  0.032450	  0.033756	  0.067737	  0.107653	 -0.019899	 -0.014905	  0.073586	  0.010359	  0.050554	 -0.090225	  0.039928	  0.035111
  0.017773	  0.039167	  0.026938	  0.051417	  0.110160	 -0.020369	 -0.032191	  0.066658	  0.014030	  0.008115	 -0.112952	  0.004362	 -0.063393
 -0.026854	  0.052304	  0.020108	  0.075370	  0.108290	  0.004983	 -0.033494	  0.060762	  0.019760	  0.017594	 -0.113360	  0.002531	 -0.098743
 -0.035416	  0.030466	 -0.003795	  0.072960	  0.094695	 -0.014302	 -0.019980	  0.078843	  0.021393	  0.009438	 -0.098856	  0.042291	  0.002661
 -0.042722	  0.049963	  0.026952	  0.085659	  0.071793	  0.001845	 -0.025080	  0.079186	  0.040744	  0.016167	 -0.100009	  0.046822	  0.027611
 -0.048939	  0.023765	  0.025517	  0.102084	  0.064196	  0.008866	 -0.043681	  0.065968	  0.040650	 -0.009622	 -0.108752	 -0.003943	 -0.060465
 -0.017992	  0.014622	  0.024089	  0.085304	  0.078137	 -0.011672	 -0.050793	  0.033730	  0.047966	 -0.033608	 -0.077671	 -0.001571	 -0.067888
 -0.037505	  0.000538	  0.034092	  0.049812	  0.081040	 -0.024049	 -0.023459	  0.042350	  0.055929	 -0.030184	 -0.048128	  0.051099	  0.005484
 -0.030259	 -0.000712	  0.024958	  0.035280	  0.121593	 -0.032760	 -0.025525	  0.066744	  0.062946	 -0.027883	 -0.084197	  0.066204	 -0.043666
 -0.008722	  0.035744	  0.039522	  0.027830	  0.114801	 -0.029989	 -0.055978	  0.060355	  0.016844	 -0.042711	 -0.117394	  0.019181	 -0.102257
  0.025710	  0.004780	  0.073301	  0.009805	  0.092254	 -0.011768	 -0.041545	  0.018109	  0.017027	 -0.055400	 -0.103101	  0.053127	 -0.024576
  0.028322	 -0.023822	  0.083310	  0.037470	  0.098196	 -0.010266	 -0.037627	 -0.014648	  0.033703	 -0.049688	 -0.064624	  0.099085	  0.036754
 -0.016682	 -0.009774	  0.068011	  0.067941	  0.108781	 -0.017729	 -0.026458	  0.023965	  0.003234	 -0.064310	 -0.111935	  0.035132	 -0.030538
 -0.017026	 -0.002406	  0.076587	  0.050537	  0.107169	 -0.031315	 -0.000444	  0.010077	 -0.010812	 -0.051084	 -0.129535	 -0.023406	 -0.087166
 -0.002475	  0.004021	  0.070285	  0.041823	  0.083823	 -0.014455	  0.002955	  0.002952	 -0.031505	  0.003548	 -0.072565	  0.046254	  0.054188
 -0.012015	 -0.010723	  0.057958	  0.036604	  0.082982	 -0.003292	 -0.020679	  0.020180	 -0.013324	  0.029020	 -0.032132	  0.076742	  0.138334
 -0.027962	 -0.017261	  0.064282	  0.003548	  0.069265	  0.001410	 -0.063859	 -0.024510	 -0.017610	  0.024012	 -0.068726	 -0.016018	  0.013079
 -0.004444	 -0.009457	  0.048667	 -0.012663	  0.073652	 -0.010111	 -0.073145	 -0.015684	 -0.009976	  0.038363	 -0.108459	 -0.097146	 -0.096912
  0.029846	  0.011734	  0.026687	 -0.009015	  0.088782	 -0.011738	 -0.063031	  0.000631	 -0.001556	  0.038712	 -0.067892	 -0.051271	 -0.033122
  0.036671	  0.041384	  0.034222	 -0.026621	  0.062229	 -0.012220	 -0.071920	  0.003850	  0.006615	  0.035500	 -0.037998	  0.006824	  0.084264
  0.003942	  0.058753	  0.036318	 -0.015839	  0.027037	 -0.037236	 -0.068501	  0.044054	  0.008459	  0.020072	 -0.034870	 -0.006239	  0.081682
  0.028949	  0.067671	  0.003620	 -0.031521	  0.039705	 -0.027985	 -0.072152	  0.046210	  0.005073	 -0.014070	 -0.068856	 -0.045393	  0.020571
  0.051761	  0.061098	 -0.008203	 -0.015922	  0.052242	 -0.038208	 -0.096802	  0.025670	  0.039799	 -0.022252	 -0.091912	 -0.073634	 -0.024201
  0.047839	  0.054611	 -0.034796	 -0.029738	  0.074413	 -0.071769	 -0.099018	  0.021152	  0.061988	 -0.015920	 -0.094392	 -0.026385	  0.003070
  0.041781	  0.034584	 -0.019538	 -0.036458	  0.049320	 -0.028673	 -0.068586	 -0.001782	  0.089323	 -0.003492	 -0.065814	  0.021563	  0.069731
  0.016301	  0.033181	  0.015034	 -0.038250	  0.072611	  0.010836	 -0.047562	 -0.012899	  0.072878	 -0.013036	 -0.055579	  0.040165	  0.071524
  0.027136	  0.018276	  0.018608	 -0.053390	  0.069847	  0.011683	 -0.047876	 -0.023275	  0.057670	 -0.022130	 -0.082197	 -0.008150	 -0.027067
  0.037503	  0.040637	  0.032495	 -0.060140	  0.067871	  0.016247	 -0.032757	 -0.007679	  0.042367	 -0.019654	 -0.098362	 -0.026849	 -0.109027
  0.051799	  0.035808	  0.041396	 -0.072307	  0.057512	  0.036102	 -0.052568	  0.020890	  0.040797	 -0.022134	 -0.048361	  0.027319	 -0.040320
  0.043948	  0.035034	  0.042594	 -0.108463	  0.068461	  0.073350	 -0.063041	  0.015234	  0.072190	 -0.011823	 -0.001005	  0.035103	  0.023963
  0.010993	  0.017834	  0.029125	 -0.100390	  0.089164	  0.063002	 -0.052791	  0.006995	  0.056837	 -0.033223	 -0.000944	  0.031843	 -0.014721
 -0.004760	  0.039283	  0.028109	 -0.080198	  0.077330	  0.046620	 -0.025317	 -0.031511	  0.036565	 -0.037299	 -0.028940	 -0.030239	 -0.090727
 -0.001521	  0.054296	  0.009691	 -0.042535	  0.040798	  0.026797	 -0.022197	 -0.038172	  0.034896	 -0.005076	 -0.035146	 -0.064876	 -0.078878
 -0.015398	  0.049483	  0.001184	 -0.023162	  0.036226	  0.001240	 -0.000380	 -0.031496	  0.040879	  0.022178	 -0.003413	 -0.016183	  0.022845
 -0.026230	  0.048058	  0.005447	 -0.038360	  0.012652	  0.004300	  0.012044	 -0.021528	  0.059768	  0.025931	 -0.001635	  0.001439	  0.025824
 -0.045496	  0.062239	  0.012615	 -0.028810	  0.023187	  0.018730	 -0.002027	 -0.004603	  0.031052	 -0.004539	 -0.044414	 -0.031904	 -0.069744
 -0.042449	  0.087889	 -0.021642	 -0.053199	  0.035775	  0.007789	 -0.009787	  0.004997	  0.022890	 -0.025236	 -0.056489	 -0.059474	 -0.132075
 -0.028751	  0.071788	 -0.005609	 -0.033656	  0.040989	  0.019884	  0.011761	  0.012785	  0.036124	  0.004056	 -0.019045	 -0.007058	 -0.085043
 -0.011888	  0.065646	  0.027381	 -0.026239	  0.035503	  0.032955	  0.021323	  0.011781	  0.014497	  0.002559	  0.020187	  0.051557	  0.037216
 -0.004031	  0.089368	  0.017694	  0.001536	  0.036770	  0.023685	 -0.007248	  0.032848	  0.012309	  0.016446	  0.009988	  0.039668	  0.029021
  0.011496	  0.082430	  0.024889	  0.019559	  0.030302	 -0.027018	 -0.012797	  0.005745	  0.006222	 -0.007070	 -0.028237	 -0.023378	 -0.061988
 -0.006293	  0.053341	  0.036036	  0.019965	  0.047043	 -0.045316	 -0.015319	 -0.001862	 -0.030839	 -0.039851	 -0.057099	  0.007294	 -0.097190
 -0.008528	  0.046390	  0.043996	  0.044016	  0.041304	 -0.021830	  0.002394	  0.021808	 -0.031380	 -0.025006	 -0.048990	  0.051543	 -0.037191
 -0.029570	  0.022140	  0.051414	  0.032255	  0.027253	  0.017181	  0.017027	  0.021989	 -0.015366	 -0.001813	 -0.039039	  0.048562	 -0.008500
 -0.026105	  0.001265	  0.047684	  0.039981	  0.016894	  0.030355	  0.025466	  0.029887	  0.023359	  0.005828	 -0.091677	  0.012538	 -0.030430
 -0.040855	 -0.004576	  0.046960	  0.048539	  0.006128	  0.045205	 -0.000811	  0.030692	  0.026476	  0.006855	 -0.131311	 -0.026447	 -0.090632
 -0.023453	  0.019723	  0.026829	  0.044633	  0.010656	  0.040050	 -0.009661	  0.022968	  0.043507	  0.032759	 -0.125617	 -0.055624	 -0.079910
  0.006503	 -0.005854	  0.019375	  0.010232	  0.037153	  0.049355	 -0.024060	  0.021455	  0.011393	  0.038334	 -0.130038	 -0.019199	 -0.046011
  0.010651	 -0.014329	  0.021705	  0.036936	  0.040423	  0.065127	 -0.033659	  0.048436	 -0.011973	  0.029766	 -0.132034	  0.016699	 -0.001885
  0.005263	 -0.002596	  0.025368	  0.047962	  0.032418	  0.082233	 -0.020038	  0.036305	 -0.002460	 -0.007482	 -0.106116	 -0.002118	 -0.033603
  0.005014	  0.007715	 -0.006609	  0.035018	  0.065583	  0.077714	  0.002719	  0.043456	  0.010753	 -0.020862	 -0.113323	 -0.030974	 -0.091988
  0.026530	  0.022615	 -0.040101	  0.006530	  0.043578	  0.103718	  0.036351	  0.056516	 -0.017919	 -0.000493	 -0.114631	  0.016828	 -0.086702
  0.034786	  0.056261	 -0.030564	  0.037699	  0.014736	  0.077374	  0.007692	  0.048944	 -0.008197	  0.021016	 -0.090747	  0.033771	 -0.026800
  0.016341	  0.054976	 -0.016096	  0.080322	  0.027730	  0.084755	  0.020882	  0.015320	  0.008443	  0.004841	 -0.072070	  0.024784	 -0.014052
 -0.018123	  0.043013	 -0.002581	  0.059980	  0.011361	  0.107092	  0.023101	  0.010775	  0.017936	 -0.012755	 -0.075346	 -0.021863	 -0.054476
 -0.010228	  0.038862	  0.029751	  0.042173	  0.009512	  0.111520	  0.017485	  0.014519	  0.034447	 -0.059311	 -0.055244	 -0.035343	 -0.085352
 -0.023496	  0.025234	  0.004087	  0.063779	 -0.005864	  0.142210	 -0.008021	  0.014074	  0.026095	 -0.063969	 -0.037875	  0.000566	 -0.039086
 -0.031767	  0.017865	  0.006819	  0.096529	  0.005068	  0.124505	 -0.014495	 -0.004177	  0.030738	 -0.058678	 -0.045744	  0.019941	 -0.006489
  0.011927	  0.026302	  0.025810	  0.074239	 -0.003156	  0.098010	 -0.001109	 -0.038159	  0.010629	 -0.049503	 -0.032774	 -0.001336	 -0.031644
  0.038416	  0.006752	  0.054596	  0.039017	  0.004632	  0.085118	 -0.025014	 -0.011882	  0.001132	 -0.012385	 -0.038176	 -0.014107	 -0.079022
  0.023790	  0.004450	  0.069666	  0.027405	  0.003264	  0.078983	 -0.041355	 -0.019649	  0.014627	 -0.004928	 -0.047105	  0.003238	 -0.074627
  0.025741	 -0.003096	  0.056571	  0.069870	 -0.010845	  0.112248	 -0.029093	 -0.032898	 -0.004105	 -0.004488	 -0.037028	  0.037115	 -0.013826
  0.040240	 -0.001242	  0.062635	  0.101390	 -0.027234	  0.108026	 -0.018829	 -0.046039	 -0.020550	  0.041662	 -0.028401	  0.040723	  0.005127
  0.019537	  0.006011	  0.049839	  0.086646	 -0.011475	  0.081596	 -0.022152	 -0.045874	 -0.003411	  0.045735	 -0.063001	  0.033185	  0.001279
  0.013741	  0.022655	  0.059881	  0.068174	  0.011626	  0.063725	 -0.001949	 -0.043096	 -0.007523	  0.031331	 -0.094108	  0.013386	 -0.072302
  0.008782	  0.029692	  0.092706	  0.062318	 -0.010120	  0.071087	 -0.008939	 -0.059731	 -0.025812	  0.015400	 -0.111046	  0.024881	 -0.097427
  0.014424	  0.041959	  0.097035	  0.057263	 -0.011966	  0.082349	 -0.021478	 -0.031878	 -0.064409	  0.001456	 -0.101251	  0.085805	 -0.103058
  0.003964	  0.056957	  0.056380	  0.060124	 -0.014858	  0.098614	 -0.001726	  0.003345	 -0.061527	  0.025497	 -0.093870	  0.097750	 -0.069965
  0.006853	  0.071923	  0.039171	  0.051169	 -0.001171	  0.075796	 -0.006349	  0.017388	 -0.070603	 -0.003060	 -0.112570	  0.049083	 -0.073041
  0.049705	  0.052748	  0.049116	  0.050906	  0.000623	  0.081755	 -0.058340	  0.026757	 -0.080031	 -0.041639	 -0.149295	  0.046532	 -0.068183
  0.031108	  0.053514	  0.027321	  0.056863	 -0.001226	  0.066305	 -0.073616	  0.021307	 -0.082998	 -0.031155	 -0.127877	  0.058127	 -0.009398
  0.029204	  0.042700	  0.004732	  0.074866	 -0.016787	  0.045845	 -0.078104	  0.029598	 -0.070030	 -0.017478	 -0.070580	  0.061175	  0.039400
  0.021633	  0.010310	  0.042406	  0.098625	 -0.029141	  0.047990	 -0.051035	  0.039920	 -0.086643	 -0.000448	 -0.082941	  0.065738	  0.046158
  0.060199	 -0.001344	  0.095997	  0.077977	 -0.023943	  0.042982	 -0.061980	  0.036595	 -0.062215	 -0.026457	 -0.072040	  0.083753	  0.004769
  0.080248	  0.020233	  0.127154	  0.052193	 -0.001693	  0.061881	 -0.079046	  0.014738	 -0.040226	 -0.057420	 -0.088232	  0.064985	  0.013879
  0.073812	  0.052508	  0.108839	  0.031575	 -0.002260	  0.045391	 -0.104858	  0.001131	 -0.057079	 -0.056823	 -0.062727	  0.049848	  0.054364
  0.074053	  0.067198	  0.090477	  0.016618	  0.006321	  0.025174	 -0.063109	  0.020083	 -0.065255	 -0.022210	 -0.046889	  0.056570	  0.069761
  0.072227	  0.050155	  0.065986	  0.059403	  0.014315	  0.000603	  0.000358	  0.030013	 -0.058896	 -0.007138	 -0.060649	  0.052866	  0.059662
  0.072800	  0.054355	  0.072014	  0.033947	  0.003801	  0.002374	  0.040428	 -0.020459	 -0.074728	 -0.033017	 -0.062554	  0.057884	 -0.002215
  0.070353	  0.048849	  0.042725	 -0.013253	  0.014438	  0.027941	  0.054563	 -0.015700	 -0.066485	 -0.038683	 -0.071667	  0.052634	 -0.034668
  0.075649	  0.053572	  0.010435	  0.037347	  0.028488	  0.035784	  0.028867	  0.031333	 -0.027506	 -0.030445	 -0.052539	  0.030886	  0.009591
  0.070458	  0.036409	  0.008014	  0.062023	  0.052143	  0.045218	  0.030547	  0.018576	 -0.046568	 -0.014859	 -0.043380	  0.051864	  0.062458
  0.046134	 -0.011574	  0.020409	  0.080512	  0.061744	  0.047729	  0.017685	 -0.039704	 -0.083403	  0.011420	 -0.043128	  0.066325	  0.039205
  0.035072	  0.011563	  0.027491	  0.093345	  0.037139	  0.030370	  0.013504	 -0.038220	 -0.119300	 -0.023105	 -0.098150	  0.037146	  0.035397
  0.060251	  0.019812	  0.027527	  0.075772	 -0.010923	  0.021965	  0.032895	 -0.022909	 -0.137197	  0.016984	 -0.167075	  0.023098	  0.028087
  0.042105	  0.015796	  0.050010	  0.067634	  0.003233	  0.022124	  0.036359	 -0.042483	 -0.139269	  0.054762	 -0.117736	  0.030135	  0.038550
  0.044043	 -0.023636	  0.035394	  0.102934	  0.012117	  0.023465	  0.015317	 -0.052480	 -0.137498	  0.036464	 -0.084199	  0.021280	  0.049678
  0.042811	 -0.009925	  0.019119	  0.122776	  0.011993	  0.030700	 -0.033709	 -0.083022	 -0.138184	  0.007181	 -0.064612	  0.010643	  0.001830
  0.038013	  0.010325	  0.030374	  0.115991	  0.004370	  0.044677	 -0.029978	 -0.081844	 -0.151976	 -0.001649	 -0.078304	  0.008757	 -0.023434
  0.035159	  0.007108	  0.044897	  0.109352	 -0.014075	  0.047741	 -0.031778	 -0.026978	 -0.122909	 -0.003495	 -0.073690	  0.029087	 -0.013532
  0.045023	  0.014300	  0.033221	  0.080692	 -0.030270	  0.047370	 -0.020176	 -0.027188	 -0.120713	 -0.003742	 -0.064333	  0.054207	  0.004529
  0.034663	  0.013659	  0.058625	  0.056885	 -0.012210	  0.025358	 -0.018117	 -0.011363	 -0.139011	  0.030399	 -0.071150	  0.070735	  0.037192
  0.015250	  0.033396	  0.048886	  0.052465	 -0.012960	  0.010123	 -0.015315	  0.000220	 -0.123795	  0.022228	 -0.061328	  0.021316	  0.020722
  0.018548	  0.040665	  0.027682	  0.071221	 -0.002328	 -0.008313	 -0.013968	  0.035673	 -0.074633	  0.027030	 -0.051291	  0.008362	 -0.019068
