# Supplementary material for: A fluorescent photoimmunoconjugate for imaging of cholesteatoma
Source: Sci Rep. 2022 Nov 19;12:19905. doi: 10.1038/s41598-022-22072-9 (PMC9675863; doi:10.1038/s41598-022-22072-9)
Supplement: Supplementary file 2 — Supplementary Information 2. [file 41598_2022_22072_MOESM2_ESM.zip › Data/ABR-63-2]

:RUN-2	LEVEL SWEEP	TEMP:NaN	6/11/2018	4:41 PM	NaNHR:
:SW EAR: R	SW FREQ: 8.00	# AVERAGES: 512	REP RATE (/sec): 40	DRIVER: RS Tweeter	SAMPLE (�sec): 40	
:NOTES-
:CHAMBER-CH4B-PXI
:CFTS Version: V2.7.2 (R850)
:LEVELS:20;25;30;35;40;45;50;55;60;65;70;75;80;
:DATA
  0.039763	  0.066236	  0.005476	 -0.053306	  0.028796	 -0.011094	  0.018076	 -0.003642	 -0.009717	 -0.031246	 -0.007373	  0.052482	  0.013790
  0.030267	  0.068768	  0.002593	 -0.055815	  0.020082	 -0.002691	  0.026787	 -0.002770	  0.000948	 -0.012403	  0.001338	  0.031605	  0.017566
  0.003847	  0.086078	  0.010366	 -0.033029	  0.004893	 -0.015478	  0.025436	  0.027425	 -0.000721	  0.018135	 -0.023908	  0.023189	 -0.010791
 -0.018646	  0.095664	 -0.009435	 -0.033977	  0.002580	 -0.001118	  0.022086	  0.017810	  0.005347	  0.037056	 -0.006736	  0.029016	 -0.002072
  0.002685	  0.095150	 -0.004817	 -0.056914	 -0.025776	 -0.016076	  0.011447	  0.034322	  0.000533	  0.015205	 -0.016094	  0.029042	  0.014044
 -0.018532	  0.052831	  0.004432	 -0.056560	 -0.006086	  0.021741	  0.005114	  0.022147	 -0.012282	  0.012912	 -0.034082	  0.029807	  0.015130
 -0.013399	  0.012670	 -0.001640	 -0.019101	 -0.020134	  0.029473	  0.014259	  0.018398	  0.002215	  0.055081	 -0.033909	  0.033559	  0.018999
 -0.017678	 -0.004254	 -0.019961	  0.000945	 -0.025252	  0.040969	 -0.001575	  0.018397	  0.026569	  0.013905	 -0.024404	  0.035712	  0.016385
  0.013665	 -0.021890	 -0.052461	 -0.022753	 -0.032175	  0.041161	  0.018088	 -0.018830	  0.025669	 -0.018928	 -0.017566	  0.002168	  0.006274
 -0.004177	 -0.026203	 -0.057210	 -0.027160	 -0.028483	  0.037820	  0.039760	 -0.008273	  0.010825	 -0.011626	 -0.042377	 -0.025503	 -0.006596
 -0.003212	 -0.046907	 -0.047834	 -0.011903	 -0.042442	  0.013558	  0.040943	 -0.016526	  0.012852	  0.026084	 -0.030420	  0.010895	  0.006984
  0.002760	 -0.019961	  0.006686	  0.043679	 -0.033826	  0.006097	  0.010558	 -0.016542	  0.039296	  0.003415	 -0.011999	  0.027434	  0.004649
  0.038513	 -0.026426	  0.015636	  0.039571	 -0.010819	 -0.011587	 -0.015542	 -0.005578	  0.046343	 -0.003467	  0.017454	  0.011886	  0.011811
  0.027034	 -0.046372	 -0.010028	  0.039486	  0.007555	 -0.039206	 -0.001407	  0.009913	  0.042070	  0.005325	  0.021570	 -0.029344	 -0.004716
 -0.026825	 -0.033051	 -0.004024	  0.050035	  0.033425	 -0.007633	 -0.030820	  0.007896	  0.005920	  0.010759	  0.026438	 -0.055245	 -0.060819
 -0.027035	 -0.049649	  0.024165	  0.044578	  0.034848	 -0.004091	 -0.038074	  0.019717	 -0.008231	 -0.025807	  0.056147	 -0.045491	 -0.067263
 -0.024173	 -0.037828	  0.051376	  0.044129	  0.030044	 -0.030857	 -0.040086	 -0.016608	 -0.054646	 -0.036690	  0.031324	 -0.040893	 -0.030980
  0.015546	 -0.044707	  0.061651	  0.035636	  0.011794	 -0.011200	 -0.049935	 -0.022231	 -0.053680	 -0.032031	  0.041835	 -0.055454	 -0.028066
  0.000724	 -0.060973	  0.039923	  0.032821	  0.003988	 -0.006489	 -0.034522	 -0.020970	 -0.063749	 -0.014037	  0.035909	 -0.032116	  0.029222
 -0.021126	 -0.059175	 -0.014893	  0.039639	  0.046987	 -0.033300	 -0.020593	 -0.044055	 -0.015563	 -0.011640	  0.016854	 -0.032749	  0.056448
  0.000537	 -0.035445	 -0.031490	  0.023410	  0.046382	 -0.027698	 -0.032591	 -0.037836	  0.014869	 -0.035769	  0.011958	 -0.007112	  0.063859
 -0.001711	 -0.013413	 -0.004058	  0.014785	  0.055784	 -0.031830	 -0.028949	  0.010130	 -0.022292	 -0.013231	  0.002098	 -0.026691	  0.080857
 -0.010657	 -0.039075	 -0.016967	  0.036604	  0.032499	 -0.054595	 -0.048949	  0.011342	 -0.038033	 -0.025580	  0.014371	 -0.006992	  0.082596
  0.008656	 -0.054858	 -0.010758	  0.052001	  0.024906	 -0.055896	 -0.037229	  0.002311	 -0.049197	 -0.002265	  0.015515	  0.022048	  0.102274
  0.009246	 -0.071088	  0.018354	  0.039142	  0.018180	 -0.015835	 -0.053839	  0.008478	 -0.045585	  0.006586	  0.016793	  0.050122	  0.099770
  0.005290	 -0.071944	  0.012019	  0.016163	 -0.009469	 -0.010858	 -0.050336	  0.024189	 -0.022541	  0.026857	  0.033334	  0.073986	  0.108472
 -0.019223	 -0.076066	  0.017735	 -0.000027	 -0.016487	 -0.000997	 -0.074304	  0.016559	 -0.005477	  0.018211	  0.032099	  0.079845	  0.090863
 -0.024216	 -0.059487	  0.025816	 -0.010160	 -0.000888	 -0.007897	 -0.046937	  0.033570	 -0.010979	  0.007631	  0.049298	  0.102739	  0.076217
  0.011406	 -0.081640	 -0.015637	 -0.010283	 -0.016252	 -0.027215	 -0.045198	  0.032168	 -0.033085	 -0.020861	  0.061056	  0.098897	  0.082456
  0.018929	 -0.106995	 -0.029910	 -0.010115	 -0.017741	 -0.028954	 -0.053574	  0.015114	 -0.037961	 -0.034204	  0.061251	  0.091373	  0.084606
  0.024552	 -0.117545	 -0.032433	 -0.002374	 -0.011369	 -0.026398	 -0.069856	 -0.009153	 -0.024492	 -0.041299	  0.074429	  0.070980	  0.107358
  0.022004	 -0.065950	 -0.054038	  0.009019	 -0.012676	 -0.033142	 -0.069599	 -0.011020	 -0.036273	 -0.061267	  0.086133	  0.049685	  0.129325
  0.025306	 -0.021341	 -0.085315	  0.055439	 -0.027264	 -0.044985	 -0.030978	  0.018025	 -0.054234	 -0.024883	  0.091825	  0.053333	  0.156967
  0.046097	 -0.029838	 -0.114169	  0.053976	 -0.029579	 -0.056109	 -0.041516	  0.020993	 -0.050373	  0.035628	  0.109295	  0.083034	  0.157943
  0.081203	 -0.006418	 -0.068516	  0.047232	 -0.029319	 -0.053364	 -0.045996	  0.013172	 -0.042910	  0.066786	  0.085654	  0.150313	  0.139739
  0.043488	  0.014195	 -0.046573	  0.035762	 -0.012149	 -0.047203	 -0.079780	 -0.021739	 -0.025650	  0.073792	  0.062012	  0.194378	  0.167052
  0.023359	 -0.006406	 -0.063779	  0.063135	  0.027801	 -0.021423	 -0.084171	  0.005343	 -0.011050	  0.068554	  0.112114	  0.214441	  0.148976
  0.029237	 -0.036781	 -0.089739	  0.108690	  0.049815	 -0.065835	 -0.118060	  0.007303	  0.004407	  0.074118	  0.152161	  0.195635	  0.157120
  0.028689	 -0.039878	 -0.111133	  0.123164	  0.032768	 -0.050549	 -0.098840	 -0.004880	  0.031241	  0.098698	  0.152067	  0.175604	  0.166179
  0.049483	 -0.075966	 -0.102547	  0.141975	  0.019691	 -0.069022	 -0.065271	  0.017969	  0.057928	  0.108675	  0.172448	  0.145416	  0.120923
  0.056126	 -0.043529	 -0.101302	  0.131217	  0.031451	 -0.097629	 -0.047471	  0.039750	  0.083648	  0.098242	  0.135095	  0.145939	  0.070637
  0.046682	  0.001853	 -0.118753	  0.101476	  0.047477	 -0.064648	 -0.024954	  0.060488	  0.059864	  0.089325	  0.133569	  0.123364	  0.057513
  0.053345	 -0.021476	 -0.127202	  0.101498	  0.052579	 -0.018079	 -0.017645	  0.082807	  0.045995	  0.055249	  0.123781	  0.066837	  0.034547
  0.047245	  0.003062	 -0.109759	  0.099029	  0.035028	 -0.002933	 -0.037458	  0.082432	  0.052861	  0.027614	  0.095182	  0.004187	 -0.003475
  0.050661	  0.002490	 -0.101108	  0.103114	  0.049906	 -0.005899	 -0.023134	  0.038990	  0.067643	 -0.009126	  0.048668	 -0.046583	 -0.040622
  0.065497	 -0.033107	 -0.126611	  0.099883	  0.061601	 -0.023027	 -0.015205	  0.008582	  0.019718	 -0.010045	  0.008591	 -0.079901	 -0.104455
  0.096788	 -0.056462	 -0.134491	  0.076941	  0.053437	 -0.029019	 -0.018391	  0.035676	 -0.050602	 -0.033562	 -0.038373	 -0.145104	 -0.147515
  0.133018	 -0.031620	 -0.157231	  0.069218	  0.051406	 -0.029267	 -0.028733	  0.012974	 -0.075226	 -0.109669	 -0.058258	 -0.189444	 -0.184322
  0.123401	 -0.017884	 -0.143686	  0.080029	  0.056474	 -0.004691	 -0.065752	 -0.029936	 -0.117172	 -0.113711	 -0.073829	 -0.205207	 -0.215598
  0.109349	 -0.006732	 -0.143643	  0.094694	  0.074944	  0.036722	 -0.084519	 -0.080744	 -0.140681	 -0.140361	 -0.109596	 -0.173460	 -0.250299
  0.111925	  0.006277	 -0.144386	  0.083812	  0.078543	  0.038020	 -0.098590	 -0.114551	 -0.145896	 -0.177424	 -0.135852	 -0.114129	 -0.230062
  0.087829	  0.013327	 -0.130710	  0.068819	  0.036928	  0.008635	 -0.124022	 -0.133398	 -0.198969	 -0.186271	 -0.121635	 -0.100897	 -0.203687
  0.097550	 -0.008163	 -0.098086	  0.082633	  0.010234	 -0.019377	 -0.147288	 -0.141461	 -0.264998	 -0.165005	 -0.122019	 -0.102263	 -0.174173
  0.110928	 -0.030049	 -0.064771	  0.106666	 -0.005647	 -0.035900	 -0.156534	 -0.139357	 -0.240292	 -0.142375	 -0.123787	 -0.069578	 -0.102134
  0.100533	 -0.002232	 -0.079350	  0.085934	 -0.000923	 -0.041651	 -0.199369	 -0.157069	 -0.212290	 -0.092435	 -0.093690	 -0.017091	 -0.068720
  0.061927	  0.007187	 -0.092153	  0.050511	 -0.020417	 -0.069124	 -0.249389	 -0.162663	 -0.195362	 -0.107247	 -0.061266	  0.043256	 -0.007044
  0.096683	  0.012811	 -0.066127	  0.054810	 -0.032864	 -0.091290	 -0.254777	 -0.153081	 -0.192024	 -0.058009	 -0.015646	  0.106010	  0.037186
  0.071740	 -0.014983	 -0.063113	  0.054654	 -0.030646	 -0.063218	 -0.214487	 -0.106691	 -0.136175	 -0.041417	  0.020505	  0.156064	  0.089257
  0.038621	 -0.036848	 -0.092431	  0.023259	 -0.031699	 -0.100823	 -0.174746	 -0.050969	 -0.102157	 -0.001889	  0.040669	  0.172336	  0.114267
  0.032002	 -0.056499	 -0.101347	  0.044300	 -0.037465	 -0.110344	 -0.140024	 -0.012643	 -0.095929	  0.043138	  0.072902	  0.202032	  0.146203
  0.030013	 -0.050987	 -0.097588	  0.030504	 -0.038767	 -0.110161	 -0.112822	  0.022503	 -0.056361	  0.093159	  0.078930	  0.246246	  0.160447
  0.007295	 -0.029632	 -0.082683	  0.025440	 -0.039898	 -0.075793	 -0.078987	  0.064029	  0.007446	  0.130259	  0.094936	  0.253067	  0.160785
  0.038324	 -0.027943	 -0.082752	  0.042966	 -0.058688	 -0.002631	 -0.059856	  0.132488	  0.037988	  0.139044	  0.109094	  0.209843	  0.156649
  0.075181	 -0.023937	 -0.075598	  0.034945	  0.000673	  0.043072	 -0.006625	  0.159632	  0.051828	  0.146911	  0.095440	  0.197001	  0.161428
  0.077344	 -0.018307	 -0.095623	  0.024814	  0.014959	  0.075108	  0.025717	  0.141152	  0.034407	  0.128455	  0.053433	  0.206079	  0.153471
  0.075756	 -0.007457	 -0.097731	  0.013504	  0.049407	  0.109294	  0.040389	  0.165568	  0.088614	  0.084734	  0.022621	  0.193309	  0.147505
  0.069216	 -0.011975	 -0.117337	  0.031003	  0.097024	  0.118253	  0.075283	  0.188492	  0.067671	  0.082720	  0.027512	  0.156437	  0.105981
  0.097393	 -0.026249	 -0.099612	  0.060418	  0.068670	  0.094152	  0.076705	  0.190117	 -0.005635	  0.076212	  0.026430	  0.133238	  0.075141
  0.092203	 -0.028036	 -0.067674	  0.075960	  0.066846	  0.090128	  0.072370	  0.152217	 -0.003054	  0.030329	  0.024771	  0.098385	  0.032015
  0.055314	 -0.003884	 -0.055181	  0.116005	  0.095882	  0.100668	  0.071432	  0.098229	  0.011529	  0.026389	 -0.003038	  0.068740	  0.014381
  0.048012	  0.031445	 -0.058499	  0.120889	  0.064202	  0.145078	  0.007653	  0.084762	  0.010089	  0.016295	 -0.001439	  0.060975	 -0.024098
  0.041105	  0.043394	 -0.055887	  0.093891	  0.069602	  0.127197	 -0.014395	  0.091643	  0.000629	 -0.015177	 -0.042729	  0.014351	 -0.005474
  0.020905	  0.030227	 -0.037736	  0.092055	  0.062867	  0.099962	 -0.037846	  0.064466	 -0.004563	 -0.022981	 -0.061697	  0.003998	 -0.035595
  0.024216	  0.041584	 -0.052109	  0.094419	  0.052935	  0.012305	 -0.078740	  0.038733	 -0.063447	 -0.028016	 -0.019961	  0.017105	 -0.070835
  0.020364	  0.016085	 -0.045929	  0.092231	  0.048058	  0.021031	 -0.092805	  0.031148	 -0.076030	 -0.034493	 -0.043257	  0.031972	 -0.078534
  0.021041	  0.034707	 -0.052559	  0.105246	  0.019738	  0.036988	 -0.117489	  0.030431	 -0.089398	 -0.054806	 -0.057447	  0.035927	 -0.064659
  0.045109	  0.020699	 -0.037655	  0.096308	  0.007990	  0.030927	 -0.127950	  0.029426	 -0.088678	 -0.073310	 -0.047277	  0.065081	 -0.002480
  0.086931	  0.054656	  0.004452	  0.107285	 -0.022351	  0.059976	 -0.113274	  0.035845	 -0.061640	 -0.061338	 -0.022785	  0.094700	  0.015759
  0.079424	  0.071640	 -0.006049	  0.101130	 -0.037332	  0.099932	 -0.099174	  0.061882	 -0.035486	 -0.064282	 -0.032844	  0.081025	  0.032004
  0.077034	  0.074263	 -0.031761	  0.087138	 -0.057592	  0.112085	 -0.098898	  0.102330	 -0.016281	 -0.080796	  0.004415	  0.090550	  0.034593
  0.059699	  0.060505	 -0.027139	  0.064380	 -0.064315	  0.106908	 -0.102565	  0.118435	  0.011451	 -0.066087	  0.035456	  0.106196	  0.044603
  0.059480	  0.044172	 -0.024722	  0.025971	 -0.046830	  0.094470	 -0.084920	  0.103497	  0.009672	 -0.060299	  0.057374	  0.106763	  0.059700
  0.058581	  0.056220	 -0.038692	 -0.009734	 -0.018243	  0.082011	 -0.080088	  0.143102	  0.010950	 -0.009400	  0.071462	  0.106231	  0.112672
  0.079086	  0.057278	 -0.042048	  0.016303	 -0.018890	  0.123203	 -0.045718	  0.162966	  0.024436	  0.037479	  0.065387	  0.120113	  0.130560
  0.093969	  0.042258	 -0.057893	  0.023996	 -0.033733	  0.143292	 -0.021921	  0.156437	  0.035958	  0.022487	  0.059680	  0.139171	  0.097781
  0.069613	  0.035012	 -0.037219	  0.051814	 -0.003717	  0.150865	 -0.009442	  0.186079	  0.055345	 -0.007482	  0.037796	  0.107280	  0.072164
  0.060616	  0.017706	 -0.024459	  0.048867	  0.028576	  0.152465	  0.007124	  0.146841	  0.036818	 -0.016965	  0.036597	  0.104887	  0.043552
  0.054995	  0.040851	 -0.042534	  0.036262	  0.017475	  0.144891	  0.009064	  0.104482	  0.024845	  0.023209	  0.045618	  0.047060	  0.050852
  0.048752	  0.074666	 -0.030444	  0.031402	  0.031492	  0.090257	 -0.010435	  0.079163	  0.018250	  0.032420	  0.009748	  0.047877	  0.058138
  0.088688	  0.087899	 -0.042785	  0.020006	  0.022120	  0.061020	 -0.037343	  0.057002	  0.004642	  0.027054	 -0.056252	  0.044673	  0.039401
  0.138534	  0.077370	 -0.048381	  0.031897	  0.014798	  0.065953	 -0.008623	  0.030689	  0.029164	  0.028423	 -0.088785	 -0.018987	  0.017822
  0.105395	  0.068768	 -0.032602	  0.047411	  0.034060	  0.078264	 -0.005377	 -0.007142	  0.017056	 -0.013827	 -0.094439	 -0.060883	 -0.015016
  0.097390	  0.075422	 -0.023733	  0.071572	  0.030751	  0.098073	 -0.031115	 -0.025690	  0.016984	 -0.032142	 -0.104154	 -0.091225	 -0.087178
  0.073000	  0.061229	 -0.039798	  0.038469	  0.042355	  0.084269	 -0.027680	 -0.041302	 -0.012093	 -0.069452	 -0.103757	 -0.106131	 -0.119653
  0.060358	  0.074242	 -0.021468	  0.025526	  0.037355	  0.055966	  0.021938	 -0.066625	 -0.010059	 -0.105870	 -0.143297	 -0.110201	 -0.119395
  0.076965	  0.084985	 -0.029638	  0.001807	  0.038508	  0.049747	  0.037986	 -0.052338	 -0.060419	 -0.132252	 -0.151998	 -0.104213	 -0.133772
  0.081683	  0.063289	 -0.022098	 -0.007743	  0.017764	  0.013973	  0.009360	 -0.049084	 -0.066854	 -0.124886	 -0.138735	 -0.087584	 -0.123415
  0.106180	  0.078437	  0.003843	 -0.005590	 -0.004394	  0.013567	 -0.027665	 -0.064682	 -0.066303	 -0.091217	 -0.104793	 -0.074502	 -0.078708
  0.114876	  0.041041	 -0.026560	 -0.045007	 -0.002723	  0.000830	 -0.040928	 -0.056662	 -0.061481	 -0.104400	 -0.066730	 -0.099785	 -0.037031
  0.120846	  0.030639	 -0.038070	 -0.038868	  0.006470	 -0.006878	 -0.039542	 -0.067538	 -0.044673	 -0.109209	 -0.063335	 -0.092619	 -0.016454
  0.112065	  0.010227	 -0.041000	 -0.013171	 -0.014467	  0.008492	 -0.016514	 -0.071064	 -0.038923	 -0.079087	 -0.060181	 -0.048355	 -0.029615
  0.126526	  0.015760	 -0.065556	 -0.033874	 -0.051351	  0.018120	  0.027692	 -0.083892	 -0.022621	 -0.048716	 -0.056033	 -0.014666	 -0.008124
  0.138967	  0.028351	 -0.077728	 -0.061615	 -0.047900	  0.023059	  0.029216	 -0.070160	 -0.011564	 -0.047000	 -0.033706	  0.014120	 -0.007660
  0.118520	  0.037656	 -0.046392	 -0.086612	 -0.065857	  0.027145	  0.007951	 -0.072715	  0.016813	 -0.034797	  0.006600	  0.075918	  0.020786
  0.095082	  0.038066	 -0.049018	 -0.126941	 -0.041534	  0.026679	  0.024140	 -0.055128	  0.031231	 -0.014084	  0.020075	  0.087475	  0.065015
  0.094115	  0.050067	 -0.013411	 -0.124465	 -0.015034	  0.039783	  0.035561	 -0.038551	  0.066835	  0.006438	  0.022425	  0.096318	  0.079174
  0.097887	  0.091357	  0.000509	 -0.100976	 -0.017439	  0.033636	  0.011556	 -0.022330	  0.110394	  0.052249	  0.028338	  0.166583	  0.117369
  0.068219	  0.100488	 -0.025962	 -0.118635	 -0.008271	  0.035053	  0.031685	 -0.001204	  0.137083	  0.068835	  0.041927	  0.182978	  0.110556
  0.042645	  0.099633	 -0.011502	 -0.130218	 -0.033432	  0.054644	  0.017917	  0.025500	  0.179991	  0.068382	  0.072491	  0.171113	  0.128603
  0.055740	  0.058320	  0.017398	 -0.124935	 -0.047496	  0.088730	  0.012517	  0.027279	  0.198994	  0.074183	  0.103830	  0.148951	  0.119952
  0.069571	  0.065733	  0.000899	 -0.116102	 -0.003953	  0.076028	  0.015530	  0.041029	  0.239507	  0.079892	  0.104450	  0.102701	  0.090182
  0.082010	  0.096046	 -0.004443	 -0.103423	  0.010448	  0.103315	  0.020209	  0.076382	  0.239288	  0.103397	  0.099967	  0.077083	  0.100092
  0.074331	  0.109854	  0.020442	 -0.066461	  0.019152	  0.121112	  0.048300	  0.125045	  0.215944	  0.115697	  0.107425	  0.093992	  0.094244
  0.068328	  0.073945	  0.049957	 -0.029962	  0.006978	  0.139800	  0.052817	  0.157078	  0.233767	  0.102515	  0.073572	  0.094023	  0.090988
  0.072874	  0.040597	  0.012920	 -0.013523	  0.019520	  0.113314	  0.082480	  0.167997	  0.224936	  0.101291	  0.057304	  0.061196	  0.033289
  0.047246	  0.003710	  0.016206	 -0.010938	  0.040442	  0.108945	  0.100431	  0.130942	  0.225981	  0.067965	  0.024238	  0.031612	  0.005368
  0.039045	  0.023438	  0.041955	 -0.036801	  0.011688	  0.101171	  0.107141	  0.103824	  0.183001	  0.047581	  0.030024	  0.004904	 -0.017075
  0.022292	  0.026751	  0.025203	 -0.046427	 -0.014703	  0.078942	  0.090173	  0.061338	  0.138484	  0.032254	  0.044476	 -0.052664	 -0.033522
  0.008718	  0.033083	  0.028543	 -0.005132	  0.010659	  0.087822	  0.075866	  0.023677	  0.107359	  0.030594	  0.025089	 -0.065899	 -0.034171
  0.014665	  0.039859	  0.028301	 -0.003071	  0.038584	  0.091069	  0.064094	  0.005216	  0.102547	 -0.004333	  0.013166	 -0.058987	 -0.051877
  0.031135	  0.041450	  0.019443	  0.002902	  0.029771	  0.068831	  0.047331	  0.013575	  0.081905	 -0.009875	 -0.008316	 -0.054792	 -0.103882
  0.025122	  0.045915	  0.012270	 -0.011340	  0.002701	  0.071446	  0.023858	  0.048838	  0.074075	 -0.034713	 -0.009360	 -0.044930	 -0.173665
  0.026657	  0.054801	  0.044041	 -0.031205	  0.008386	  0.049598	  0.010627	  0.027780	  0.061820	 -0.033981	 -0.038114	 -0.060680	 -0.200572
  0.006015	  0.095186	  0.032189	 -0.045917	  0.002906	  0.024201	 -0.020898	 -0.006061	  0.056188	 -0.005147	 -0.098990	 -0.108019	 -0.218664
  0.005772	  0.071924	  0.024144	 -0.044777	 -0.007068	  0.033915	 -0.022255	 -0.006382	  0.036072	  0.016583	 -0.128617	 -0.119487	 -0.213580
  0.030435	  0.053682	  0.002971	 -0.018426	  0.009157	  0.006355	 -0.008662	 -0.019359	 -0.009100	  0.016835	 -0.138539	 -0.139712	 -0.207613
  0.028185	  0.051178	 -0.010592	 -0.021970	  0.015666	  0.010312	 -0.010572	 -0.055357	  0.009197	 -0.009422	 -0.147493	 -0.140337	 -0.195135
  0.034054	  0.036780	  0.003223	 -0.007857	  0.021347	  0.015860	 -0.031332	 -0.056050	  0.002229	 -0.014136	 -0.118809	 -0.123244	 -0.222608
  0.017595	  0.010950	 -0.007147	  0.005480	 -0.014881	 -0.035837	 -0.013905	 -0.025936	 -0.032972	 -0.009147	 -0.123376	 -0.116675	 -0.180487
  0.019141	 -0.003100	  0.015804	  0.004579	 -0.035968	 -0.057957	 -0.016015	 -0.011137	 -0.037845	 -0.062922	 -0.148902	 -0.126459	 -0.143689
  0.009234	  0.015816	  0.021370	 -0.019789	 -0.019724	 -0.052751	 -0.031621	 -0.020767	 -0.042574	 -0.037975	 -0.147063	 -0.109411	 -0.128113
  0.007412	  0.014978	  0.002788	 -0.001348	  0.021360	 -0.059358	 -0.053550	 -0.041631	 -0.038186	 -0.031813	 -0.147468	 -0.078926	 -0.096406
  0.005465	  0.034470	 -0.009393	 -0.003173	  0.003424	 -0.039790	 -0.070265	 -0.079582	 -0.016824	 -0.053532	 -0.146016	 -0.057520	 -0.060241
  0.022270	  0.033281	  0.011280	 -0.026704	  0.010265	 -0.010022	 -0.054356	 -0.086612	 -0.002345	 -0.068260	 -0.154660	 -0.016121	 -0.022713
  0.028544	  0.036837	  0.036111	 -0.045468	  0.027872	 -0.017088	 -0.073158	 -0.066869	  0.002904	 -0.046974	 -0.110645	  0.010245	  0.062946
  0.030433	  0.061195	  0.019682	 -0.009018	  0.029190	 -0.016444	 -0.102804	 -0.046670	 -0.018514	 -0.019810	 -0.080703	  0.039663	  0.068284
  0.021219	  0.062432	  0.002622	 -0.005317	  0.016541	 -0.008031	 -0.120866	 -0.054991	 -0.001798	  0.031982	 -0.045336	  0.066774	  0.090643
  0.043903	  0.068475	 -0.001467	 -0.037387	 -0.019635	 -0.030134	 -0.111493	 -0.080012	  0.017299	  0.059615	 -0.003709	  0.098947	  0.101478
  0.050274	  0.073169	 -0.033040	 -0.030132	 -0.013739	 -0.056456	 -0.099539	 -0.060847	  0.034430	  0.051533	 -0.002318	  0.125932	  0.078413
  0.009523	  0.033732	 -0.051652	 -0.040992	 -0.013745	 -0.028677	 -0.089106	 -0.042766	  0.059214	  0.050885	 -0.006588	  0.106376	  0.030804
  0.034310	  0.016933	 -0.023369	 -0.045193	 -0.011415	 -0.013987	 -0.080901	 -0.018679	  0.106203	  0.067807	 -0.008971	  0.097157	  0.008253
  0.041745	  0.020536	  0.006638	 -0.024243	 -0.019065	 -0.019408	 -0.067434	  0.002691	  0.113925	  0.057769	 -0.033901	  0.067260	  0.054272
  0.030989	  0.008420	  0.035363	 -0.007281	 -0.044247	 -0.011248	 -0.059515	 -0.004112	  0.107088	  0.111613	 -0.077399	  0.020086	  0.075503
  0.050956	  0.029548	  0.046603	 -0.005177	 -0.009247	 -0.003458	 -0.049515	  0.020314	  0.093251	  0.131599	 -0.063485	 -0.032866	  0.064993
  0.074739	  0.008444	 -0.016951	 -0.040639	  0.015574	 -0.008147	 -0.008824	  0.031721	  0.051478	  0.080945	 -0.062626	 -0.054645	  0.030928
  0.065097	 -0.007722	  0.004273	 -0.038757	  0.007840	  0.039916	 -0.003965	 -0.009436	  0.032093	  0.071369	 -0.090071	 -0.052725	  0.036745
  0.082676	 -0.011182	  0.000228	 -0.008811	  0.025241	  0.038936	 -0.003893	 -0.040111	 -0.005056	  0.018183	 -0.098483	 -0.037955	  0.016495
  0.086224	  0.004543	 -0.003534	  0.006532	  0.045313	  0.034667	 -0.000999	 -0.048194	 -0.039296	 -0.007835	 -0.060760	 -0.043823	 -0.004070
  0.085701	  0.012859	 -0.008572	 -0.009854	  0.063790	  0.038690	 -0.022386	 -0.027726	 -0.035986	 -0.045667	 -0.063730	 -0.050171	 -0.045286
  0.102033	 -0.000378	 -0.031531	 -0.014697	  0.052995	  0.029944	 -0.057020	 -0.036504	 -0.009633	 -0.051209	 -0.060151	 -0.052101	 -0.052259
  0.104582	 -0.022611	 -0.009349	 -0.025888	  0.073007	  0.027424	 -0.079649	 -0.055605	 -0.026254	 -0.056364	 -0.049682	 -0.084607	 -0.103302
  0.116571	 -0.000649	  0.018112	 -0.015786	  0.083612	  0.022298	 -0.080491	 -0.044043	 -0.012562	 -0.086959	 -0.054903	 -0.090699	 -0.157934
  0.094703	  0.010917	  0.058384	  0.033255	  0.076804	  0.005557	 -0.110168	 -0.044894	 -0.036766	 -0.090745	 -0.062968	 -0.134427	 -0.211429
  0.068054	 -0.026516	  0.047814	  0.043205	  0.099289	  0.006932	 -0.104951	 -0.055214	 -0.048400	 -0.101291	 -0.081653	 -0.149441	 -0.240587
  0.054260	 -0.038096	  0.031437	  0.047054	  0.081324	  0.001589	 -0.062377	 -0.077750	 -0.074559	 -0.112159	 -0.109511	 -0.164301	 -0.181099
  0.033885	 -0.025508	 -0.020512	  0.029774	  0.020875	  0.002009	 -0.058977	 -0.107062	 -0.118683	 -0.111434	 -0.134101	 -0.190582	 -0.197010
  0.011789	  0.001978	  0.011773	  0.010348	  0.003448	 -0.008919	 -0.063834	 -0.088165	 -0.140236	 -0.145321	 -0.142444	 -0.214188	 -0.212918
  0.005649	  0.029366	  0.022807	  0.017653	  0.010023	 -0.038042	 -0.044346	 -0.062860	 -0.141497	 -0.167784	 -0.147928	 -0.235649	 -0.217361
  0.007214	  0.050994	 -0.017769	 -0.006690	 -0.018950	 -0.058747	 -0.057983	 -0.044914	 -0.153203	 -0.164702	 -0.157938	 -0.237823	 -0.257901
  0.026827	  0.068383	 -0.051616	 -0.005106	 -0.035805	 -0.077693	 -0.067762	 -0.050784	 -0.189987	 -0.152780	 -0.210716	 -0.260918	 -0.264688
  0.014404	  0.047259	 -0.042075	 -0.023385	 -0.058878	 -0.046720	 -0.084097	 -0.081017	 -0.212395	 -0.118638	 -0.252705	 -0.254543	 -0.281822
  0.009591	  0.022679	 -0.048311	 -0.056405	 -0.067056	 -0.045164	 -0.068467	 -0.060778	 -0.203918	 -0.094678	 -0.275149	 -0.235947	 -0.278785
  0.037235	  0.012367	 -0.022158	 -0.075517	 -0.083475	 -0.031119	 -0.056321	 -0.049741	 -0.234626	 -0.087111	 -0.258438	 -0.225563	 -0.236581
  0.064227	 -0.018529	 -0.035876	 -0.103570	 -0.040031	 -0.019589	 -0.077390	 -0.057692	 -0.233383	 -0.118680	 -0.234266	 -0.180645	 -0.199923
  0.077817	 -0.002406	 -0.032688	 -0.084486	 -0.010155	 -0.038724	 -0.115525	 -0.091311	 -0.200642	 -0.131208	 -0.222105	 -0.155039	 -0.174412
  0.079736	  0.013776	 -0.042476	 -0.039433	  0.002182	 -0.038347	 -0.138217	 -0.087086	 -0.168747	 -0.133039	 -0.208613	 -0.137789	 -0.145323
  0.051953	  0.027238	 -0.015623	 -0.038316	  0.004654	 -0.028046	 -0.115439	 -0.097303	 -0.153139	 -0.093565	 -0.146542	 -0.125385	 -0.132522
  0.053284	  0.046127	 -0.036496	 -0.056775	 -0.004753	 -0.025326	 -0.107755	 -0.096450	 -0.142958	 -0.050148	 -0.092586	 -0.099847	 -0.128366
  0.035825	  0.021276	 -0.074494	 -0.012427	 -0.027154	 -0.068737	 -0.138095	 -0.073892	 -0.131929	 -0.010781	 -0.057910	 -0.060926	 -0.092798
  0.006361	  0.017107	 -0.017226	  0.016866	 -0.029650	 -0.045070	 -0.126719	 -0.049141	 -0.108828	  0.031315	 -0.007783	 -0.027223	 -0.075879
  0.042478	  0.024283	 -0.020740	  0.041295	 -0.005430	 -0.019802	 -0.123273	 -0.050878	 -0.075173	  0.049716	  0.004219	  0.021232	 -0.033574
  0.075763	  0.009635	 -0.017681	  0.035066	  0.013980	 -0.061924	 -0.101824	 -0.079590	 -0.032240	  0.061500	  0.000828	  0.039244	  0.007150
  0.082030	 -0.024644	 -0.000257	  0.045847	  0.046187	 -0.079474	 -0.105568	 -0.099659	  0.018332	  0.030026	  0.021262	  0.091918	  0.043879
  0.090048	 -0.032076	  0.028408	  0.067523	  0.019987	 -0.081100	 -0.131174	 -0.070261	  0.027183	  0.026064	  0.070924	  0.121982	  0.055078
  0.071822	 -0.041863	  0.022987	  0.074003	 -0.001103	 -0.069771	 -0.111739	 -0.012255	  0.020316	  0.012020	  0.078557	  0.134694	  0.040324
  0.052057	 -0.019403	  0.008174	  0.032408	 -0.014400	 -0.045729	 -0.081188	  0.027892	  0.027925	  0.016037	  0.087612	  0.140749	  0.058280
  0.058454	 -0.009846	  0.003197	  0.029190	 -0.005640	 -0.027592	 -0.043512	  0.047718	  0.007733	  0.064587	  0.098265	  0.124799	  0.072541
  0.065270	 -0.017758	 -0.001228	  0.039948	 -0.032488	 -0.007120	 -0.052300	  0.024721	 -0.013291	  0.056796	  0.085549	  0.107560	  0.054861
  0.063478	 -0.059963	 -0.030240	  0.027785	 -0.020505	 -0.005349	 -0.033405	  0.047440	  0.008308	  0.068542	  0.090616	  0.073104	  0.031681
  0.034538	 -0.047510	 -0.059294	  0.008510	 -0.045408	 -0.008302	  0.005215	  0.067253	 -0.006798	  0.030070	  0.048653	  0.041442	 -0.009118
  0.044038	 -0.007396	 -0.062019	 -0.026597	 -0.046973	 -0.008034	  0.009543	  0.063648	  0.000433	  0.011037	 -0.001282	  0.020424	 -0.027476
  0.094995	 -0.016527	 -0.051774	 -0.007058	 -0.019257	 -0.023966	  0.002044	  0.036030	  0.008975	  0.005689	 -0.014002	  0.015363	 -0.034895
  0.111993	 -0.008631	 -0.050494	  0.015979	 -0.038938	 -0.014198	  0.007652	  0.035010	 -0.003359	  0.002289	 -0.029656	  0.013411	 -0.058601
  0.101181	  0.000375	 -0.024013	 -0.008161	 -0.057158	  0.016148	  0.020572	  0.049663	 -0.040437	 -0.000869	 -0.049359	 -0.006616	 -0.088167
  0.080084	  0.003501	  0.000528	  0.001207	 -0.066007	  0.026294	  0.015935	  0.066121	 -0.008225	 -0.018182	 -0.070283	 -0.018863	 -0.097327
  0.102488	 -0.029086	  0.002874	  0.005767	 -0.038880	  0.025795	 -0.020206	  0.059365	 -0.024206	 -0.020454	 -0.065746	 -0.027038	 -0.097601
  0.117009	 -0.042281	 -0.002627	 -0.001803	 -0.062186	 -0.003445	 -0.030184	  0.074322	 -0.047677	 -0.031127	 -0.047107	 -0.028987	 -0.088915
  0.111521	 -0.008321	  0.001479	 -0.016399	 -0.048101	 -0.022676	 -0.008032	  0.079925	 -0.050524	 -0.057615	 -0.030648	 -0.059590	 -0.076702
  0.098970	 -0.001277	  0.015132	  0.001503	 -0.069708	 -0.008051	 -0.004421	  0.077772	 -0.043057	 -0.042632	  0.009727	 -0.061497	 -0.095673
  0.108955	  0.004575	  0.007460	  0.013359	 -0.088628	 -0.017232	  0.012167	  0.072123	 -0.008404	 -0.013459	 -0.003453	 -0.091963	 -0.118707
  0.108052	 -0.025861	 -0.009075	  0.019653	 -0.063870	 -0.011404	  0.004553	  0.051415	 -0.012970	 -0.024215	 -0.022770	 -0.099186	 -0.090414
  0.077367	 -0.041356	 -0.020361	  0.000409	 -0.066566	  0.000586	 -0.006672	  0.030625	 -0.033849	 -0.045194	 -0.055790	 -0.121657	 -0.075798
  0.052505	 -0.054385	 -0.020802	  0.006303	 -0.084574	  0.021823	 -0.008437	 -0.000135	 -0.060145	 -0.087916	 -0.045857	 -0.114567	 -0.047130
  0.041056	 -0.039986	 -0.000841	  0.020864	 -0.072956	  0.027739	 -0.037935	  0.010414	 -0.099478	 -0.092099	 -0.034063	 -0.099008	 -0.007270
  0.073843	 -0.024248	 -0.017774	  0.015935	 -0.070390	  0.041192	 -0.040598	  0.038073	 -0.079437	 -0.113057	 -0.052498	 -0.086058	  0.040400
  0.087087	 -0.031086	 -0.017790	  0.029738	 -0.036272	  0.059457	 -0.011707	  0.068763	 -0.094850	 -0.169416	 -0.065979	 -0.055263	  0.036321
  0.059790	 -0.020902	 -0.005499	 -0.000827	 -0.063076	  0.063760	 -0.006152	  0.041197	 -0.100913	 -0.160922	 -0.075455	 -0.067954	  0.016039
  0.050464	 -0.003739	 -0.013355	 -0.014761	 -0.066258	  0.037289	 -0.024054	  0.025211	 -0.097162	 -0.144795	 -0.075505	 -0.063760	  0.004159
  0.044058	  0.003537	  0.001565	 -0.033912	 -0.046718	  0.016997	 -0.023706	  0.058514	 -0.089812	 -0.153100	 -0.058507	 -0.069935	  0.009762
  0.048673	 -0.019853	 -0.000122	 -0.032237	 -0.025560	  0.015279	 -0.002807	  0.085930	 -0.072584	 -0.165940	 -0.033406	 -0.062079	  0.045373
  0.059477	 -0.020557	 -0.006945	  0.003073	 -0.013104	 -0.010831	  0.011050	  0.065595	 -0.114806	 -0.170309	 -0.028267	 -0.063120	  0.063735
  0.084535	 -0.015607	 -0.010581	  0.007412	 -0.041201	 -0.031011	 -0.033645	  0.015297	 -0.139000	 -0.160173	 -0.019561	 -0.054607	  0.027654
  0.086202	 -0.000056	 -0.014437	  0.005979	 -0.063791	  0.008017	 -0.054623	  0.003644	 -0.095285	 -0.161095	 -0.025330	 -0.033011	  0.001083
  0.085927	  0.013763	 -0.032484	  0.001955	 -0.074594	  0.016703	 -0.051188	  0.024464	 -0.071219	 -0.156887	 -0.027078	 -0.034734	 -0.024314
  0.091590	  0.026099	 -0.040988	 -0.020606	 -0.066538	 -0.002049	 -0.049746	  0.013756	 -0.078252	 -0.111890	 -0.024035	 -0.026315	 -0.024394
  0.070671	 -0.003413	 -0.034604	 -0.057177	 -0.078865	 -0.016211	 -0.053958	  0.003297	 -0.072265	 -0.088159	 -0.015274	  0.009144	  0.003560
  0.048451	 -0.048145	 -0.032448	 -0.041695	 -0.112259	 -0.036709	 -0.014533	  0.016055	 -0.104583	 -0.057750	 -0.013078	  0.023750	  0.044436
  0.050266	 -0.052703	 -0.021107	  0.001709	 -0.095282	 -0.034711	  0.009481	  0.049391	 -0.101482	 -0.023888	  0.019779	  0.050716	  0.077263
  0.037230	 -0.021385	 -0.027328	  0.026559	 -0.110930	 -0.023338	  0.005886	  0.057072	 -0.074414	 -0.034382	  0.025764	  0.069271	  0.082840
 -0.003054	 -0.046766	 -0.027523	  0.035665	 -0.071847	 -0.015524	 -0.004304	  0.035966	 -0.049750	 -0.031356	  0.055518	  0.059114	  0.086268
  0.004736	 -0.077053	 -0.073825	  0.035137	 -0.046678	 -0.018072	 -0.020170	  0.027040	 -0.010856	 -0.027590	  0.080852	  0.031916	  0.090446
  0.000905	 -0.079639	 -0.073433	  0.052682	 -0.041991	 -0.021566	 -0.030920	  0.052092	 -0.000543	 -0.049867	  0.057815	  0.058281	  0.070339
  0.006860	 -0.009584	  0.029542	 -0.052831	  0.008963	  0.016131	 -0.023778	  0.019441	  0.003503	  0.001454	 -0.062555	  0.005047	  0.021921
 -0.015310	  0.010465	  0.029049	 -0.082743	  0.012420	  0.012489	  0.002799	  0.005667	 -0.003504	  0.017953	 -0.053624	 -0.008746	  0.035682
  0.013423	  0.024840	  0.055356	 -0.075413	 -0.002247	  0.029639	  0.023720	 -0.014608	 -0.026915	  0.024020	 -0.049882	 -0.015087	  0.024347
 -0.002603	  0.000911	  0.079761	 -0.044087	  0.003711	  0.036179	  0.021155	  0.022157	  0.010457	  0.009033	 -0.065846	 -0.009203	  0.050325
  0.036993	 -0.000682	  0.055837	 -0.015661	 -0.018231	  0.032115	  0.000053	  0.017960	  0.007503	  0.008788	 -0.055923	  0.003806	  0.059192
  0.047105	 -0.010819	  0.038579	  0.020267	 -0.011694	  0.019198	 -0.018438	  0.006948	 -0.033271	 -0.016185	 -0.071367	  0.003054	  0.034813
  0.013378	  0.000425	  0.040772	  0.022597	 -0.018344	 -0.009187	 -0.030007	  0.023978	 -0.035309	 -0.009973	 -0.026001	  0.000452	 -0.007153
 -0.004237	 -0.005203	  0.032787	  0.010120	 -0.015526	 -0.007402	 -0.022159	 -0.002633	 -0.000729	  0.013204	  0.002754	 -0.016185	 -0.006489
 -0.031572	 -0.006412	  0.031195	  0.013384	 -0.001552	 -0.008381	 -0.004202	  0.020928	  0.004282	  0.018338	  0.003441	 -0.005870	 -0.000580
 -0.044072	 -0.002905	  0.022386	  0.019119	 -0.006585	 -0.023435	 -0.013235	 -0.000635	 -0.014932	 -0.006585	  0.027716	  0.004699	 -0.006595
 -0.015339	 -0.012704	 -0.010347	  0.019216	 -0.022442	 -0.043346	 -0.036400	  0.011543	  0.002159	 -0.005735	  0.036848	  0.007751	  0.002935
 -0.010277	  0.019885	 -0.050268	  0.013040	 -0.001358	 -0.055257	 -0.032074	  0.034631	  0.037199	 -0.001965	  0.035398	 -0.005226	  0.005222
  0.013357	  0.007343	 -0.061910	  0.004834	  0.031743	 -0.004291	 -0.033514	  0.029813	  0.044823	 -0.005150	 -0.000944	  0.001494	 -0.001147
  0.025910	  0.017437	 -0.056462	 -0.000195	  0.028027	 -0.004790	 -0.056693	  0.040991	  0.033369	  0.002790	  0.028450	 -0.006788	 -0.012936
  0.006244	  0.016687	 -0.066418	  0.003882	  0.020994	 -0.006400	 -0.018677	  0.016622	  0.046358	  0.007938	  0.048005	  0.001875	  0.009234
 -0.011189	 -0.000005	 -0.049554	  0.031637	  0.017106	  0.026945	  0.010935	 -0.013205	  0.038911	 -0.010721	  0.030009	 -0.012811	 -0.032356
 -0.034340	 -0.019957	 -0.027981	  0.052014	  0.024984	  0.013023	  0.001744	 -0.043413	 -0.011343	 -0.016561	  0.050294	 -0.003694	 -0.018948
 -0.011671	 -0.014516	 -0.012095	  0.036898	  0.000204	 -0.006777	  0.057799	 -0.068769	 -0.036494	 -0.017656	  0.074639	  0.027705	  0.008297
  0.011561	 -0.003470	 -0.024017	  0.004161	 -0.024528	  0.003367	  0.096101	 -0.058324	 -0.030321	 -0.022731	  0.030354	 -0.002500	 -0.090252
  0.005779	 -0.011735	 -0.056213	  0.019759	 -0.025643	 -0.019822	  0.074870	 -0.049093	 -0.035748	  0.009745	  0.018234	  0.030225	 -0.075511
  0.006047	 -0.015180	 -0.052518	  0.023401	 -0.042555	 -0.012806	  0.070561	 -0.026620	 -0.017201	  0.026717	  0.040063	  0.064108	  0.003611
 -0.000020	  0.048115	 -0.024178	  0.028882	 -0.063050	  0.023930	  0.065102	 -0.045957	 -0.022334	  0.025621	 -0.004522	 -0.033613	 -0.061760
  0.004464	  0.090072	 -0.018022	  0.020640	 -0.037435	  0.054304	  0.073388	 -0.065243	 -0.017445	  0.007051	 -0.014671	 -0.041605	 -0.086639
 -0.008806	  0.079297	 -0.020437	  0.032504	 -0.059277	  0.074153	  0.092602	 -0.057233	 -0.002012	  0.000158	  0.065047	  0.016574	  0.021919
 -0.004925	  0.060965	 -0.009630	  0.046042	 -0.033904	  0.082637	  0.060585	 -0.076171	 -0.007111	 -0.015789	  0.059559	 -0.015264	 -0.012439
 -0.013676	  0.020374	 -0.018499	  0.027060	 -0.011681	  0.074240	  0.033061	 -0.109047	  0.013573	 -0.044217	 -0.003379	 -0.056122	 -0.086424
 -0.010390	  0.004938	 -0.019640	  0.032523	 -0.042188	  0.047023	  0.035451	 -0.080961	  0.032034	 -0.018911	  0.005841	  0.007498	 -0.003174
 -0.030293	  0.015422	 -0.029193	  0.040041	 -0.047391	  0.001123	  0.054709	 -0.060473	  0.026419	 -0.000284	  0.018604	  0.036745	 -0.009410
 -0.022096	  0.056679	 -0.053309	  0.009067	 -0.024590	 -0.010399	  0.056986	 -0.018969	  0.000403	 -0.031861	  0.002659	 -0.013971	 -0.067315
  0.022367	  0.100941	 -0.031714	  0.010216	 -0.027191	 -0.021626	  0.012851	  0.008085	 -0.005731	 -0.014884	  0.039028	  0.030611	  0.031134
  0.020454	  0.096733	 -0.048566	  0.000576	 -0.038883	 -0.076783	 -0.005405	  0.011032	  0.000945	  0.019694	  0.033473	  0.038035	  0.040081
 -0.001343	  0.090000	 -0.047541	 -0.012511	 -0.029446	 -0.086163	  0.009222	  0.004873	 -0.019308	 -0.022622	 -0.019734	  0.007917	 -0.055120
 -0.036803	  0.069333	 -0.062995	 -0.002071	 -0.025644	 -0.081998	  0.002513	 -0.004569	 -0.018757	  0.003802	  0.012472	  0.057634	 -0.002706
 -0.029506	  0.067303	 -0.101777	  0.008269	 -0.036521	 -0.096224	  0.034000	  0.012448	 -0.016418	  0.017250	  0.050118	  0.073359	  0.026773
 -0.014979	  0.061356	 -0.087711	  0.025958	 -0.056877	 -0.071205	  0.071675	  0.026734	 -0.018850	 -0.039008	  0.025937	  0.031252	 -0.080397
 -0.015511	  0.036392	 -0.046460	  0.055764	 -0.066036	 -0.068277	  0.093730	  0.053573	 -0.025922	 -0.065143	  0.023176	  0.038792	 -0.042266
 -0.035895	  0.048323	 -0.025303	  0.050920	 -0.051398	 -0.076372	  0.098227	  0.042309	 -0.001181	 -0.048448	  0.028420	  0.085992	  0.001983
 -0.022869	  0.022021	 -0.001398	  0.024426	 -0.049187	 -0.054846	  0.082167	  0.065527	  0.012298	 -0.068682	 -0.024469	  0.031316	 -0.097065
 -0.003130	  0.034123	 -0.034407	  0.002848	 -0.035092	 -0.065870	  0.088729	  0.059344	  0.018389	 -0.050468	 -0.026391	  0.012923	 -0.038160
 -0.020741	  0.010323	 -0.064510	  0.024717	 -0.045870	 -0.045977	  0.091322	  0.055538	  0.039127	 -0.021421	  0.026609	  0.062991	  0.046244
 -0.030777	  0.049653	 -0.072223	  0.041803	 -0.053423	 -0.050215	  0.058386	  0.036788	  0.020902	 -0.032393	 -0.001866	  0.019368	 -0.025175
 -0.014119	  0.065969	 -0.062380	  0.033470	 -0.043220	 -0.061802	  0.061889	  0.006062	  0.027666	 -0.031887	 -0.034061	  0.013806	 -0.050839
 -0.029750	  0.060333	 -0.060851	  0.066904	 -0.018924	 -0.064473	  0.070964	  0.040417	  0.041199	  0.015806	  0.001683	  0.095930	  0.024820
 -0.025866	  0.044899	 -0.037574	  0.020650	 -0.041252	 -0.087880	  0.088999	  0.046554	  0.053210	  0.006533	 -0.002031	  0.054884	 -0.063182
 -0.017863	  0.040347	 -0.027199	 -0.021223	 -0.102025	 -0.065552	  0.089477	  0.033255	  0.017313	 -0.036070	  0.006684	  0.014201	 -0.107020
 -0.029580	  0.036984	 -0.004123	 -0.010180	 -0.108060	 -0.037416	  0.111026	  0.040921	  0.004458	 -0.037215	  0.051397	  0.047944	  0.009702
 -0.030590	  0.054849	 -0.032653	 -0.022530	 -0.125451	 -0.062879	  0.130191	  0.006568	 -0.000881	 -0.019913	  0.019323	  0.048955	 -0.033247
 -0.014212	  0.059959	 -0.064621	 -0.010492	 -0.094536	 -0.084652	  0.112271	  0.010022	  0.029086	 -0.017288	 -0.032930	  0.039867	 -0.084128
 -0.004375	  0.042344	 -0.062136	  0.016818	 -0.063608	 -0.072823	  0.115853	  0.034842	  0.065489	 -0.036764	  0.005941	  0.084762	  0.028514
 -0.010876	  0.025216	 -0.052650	  0.048737	 -0.069169	 -0.096316	  0.118527	  0.024861	  0.025190	 -0.043746	 -0.018028	  0.074429	  0.024199
 -0.001125	  0.030487	 -0.033117	  0.040313	 -0.067637	 -0.087773	  0.111861	  0.039502	 -0.003421	 -0.058133	 -0.038667	  0.015073	 -0.074631
  0.023389	  0.046600	 -0.039103	  0.036701	 -0.032866	 -0.052076	  0.092188	  0.048735	 -0.029991	 -0.049837	 -0.009135	  0.059569	  0.014276
 -0.009923	  0.045562	 -0.023699	  0.044286	 -0.037954	 -0.057723	  0.106999	  0.073479	 -0.003427	 -0.046674	 -0.007365	  0.039585	  0.001311
 -0.054253	  0.042832	 -0.011390	  0.050257	 -0.042997	 -0.080497	  0.129100	  0.071669	 -0.015198	 -0.064049	 -0.051012	 -0.000176	 -0.078073
 -0.053110	  0.040250	 -0.024663	  0.034725	 -0.062895	 -0.087088	  0.119153	  0.076129	 -0.011463	 -0.061366	 -0.007743	  0.071373	 -0.001922
 -0.064204	  0.042796	 -0.037219	 -0.017645	 -0.033367	 -0.109798	  0.080593	  0.112073	  0.012233	 -0.081986	 -0.001959	  0.067471	 -0.009694
 -0.035988	  0.047403	 -0.038772	 -0.011112	 -0.010704	 -0.062212	  0.075292	  0.076671	  0.020896	 -0.052310	 -0.008456	  0.007095	 -0.098213
 -0.020535	  0.036272	 -0.042387	  0.010144	 -0.005129	 -0.059598	  0.076807	  0.024602	  0.007482	  0.002057	  0.012959	  0.023614	 -0.019200
 -0.036564	  0.033569	 -0.044595	 -0.028048	  0.000679	 -0.094893	  0.083781	  0.013001	 -0.006790	  0.002373	  0.028885	  0.055221	  0.053710
 -0.044947	 -0.000581	 -0.060113	 -0.066110	  0.035321	 -0.100751	  0.089851	  0.012700	 -0.040837	 -0.033015	 -0.007101	  0.022854	 -0.027863
 -0.042291	 -0.044057	 -0.090448	 -0.058277	  0.050321	 -0.104813	  0.063866	  0.004172	 -0.057102	 -0.050216	  0.015126	  0.078241	  0.003326
 -0.063268	 -0.078576	 -0.125267	 -0.028604	  0.039120	 -0.134462	  0.024818	  0.008050	 -0.031424	 -0.048840	  0.037462	  0.069650	  0.040842
 -0.034779	 -0.054259	 -0.107218	 -0.016041	  0.061889	 -0.149156	  0.037784	 -0.035012	 -0.037132	 -0.062684	 -0.004899	 -0.008278	 -0.071929
  0.006248	 -0.038431	 -0.089972	 -0.038160	  0.010152	 -0.111326	  0.003821	 -0.021519	 -0.014069	 -0.059433	  0.005141	 -0.027064	 -0.041158
  0.019492	  0.007872	 -0.069215	 -0.055454	  0.005461	 -0.094172	  0.017987	 -0.006351	  0.018989	 -0.030517	  0.041120	  0.049044	  0.062103
  0.022300	  0.074866	 -0.047290	 -0.044749	  0.020098	 -0.093163	  0.019463	 -0.030640	  0.048241	 -0.037550	 -0.005193	  0.047744	 -0.020861
  0.023137	  0.091541	 -0.027083	 -0.000096	  0.034319	 -0.063726	 -0.004112	 -0.031706	  0.029897	 -0.051056	 -0.007260	  0.048594	 -0.014765
  0.042181	  0.070556	 -0.023695	 -0.003520	  0.032528	 -0.047481	 -0.017200	 -0.038145	  0.015038	 -0.016603	  0.046643	  0.106019	  0.070791
  0.048844	  0.019198	 -0.032917	  0.004640	  0.037800	 -0.073591	 -0.037720	 -0.031542	 -0.010263	 -0.012070	  0.017662	  0.055910	  0.001503
  0.062111	  0.009146	 -0.039527	  0.022123	  0.010246	 -0.091407	 -0.014184	 -0.017222	 -0.041186	 -0.015652	  0.024004	  0.048778	 -0.076957
  0.079762	  0.027751	 -0.029599	  0.000501	  0.024227	 -0.075418	 -0.004527	  0.032479	 -0.026567	 -0.004161	  0.058528	  0.098131	  0.033918
  0.080077	  0.047193	  0.002001	  0.012110	  0.071497	 -0.097489	 -0.018908	  0.034555	 -0.055750	 -0.025869	  0.037569	  0.078866	 -0.038832
  0.081787	  0.017671	 -0.005043	  0.025774	  0.066684	 -0.094970	 -0.006722	  0.061420	 -0.052145	 -0.003200	  0.045285	  0.054489	 -0.136582
  0.085507	 -0.001992	  0.020290	 -0.008997	  0.057983	 -0.069173	  0.024676	  0.071782	 -0.042333	  0.018934	  0.095873	  0.104791	 -0.048613
  0.084997	  0.003532	  0.051297	 -0.005646	  0.065404	 -0.070030	  0.047917	  0.037025	 -0.039359	 -0.016752	  0.065474	  0.066941	 -0.072056
  0.058544	  0.031535	  0.059221	  0.001010	  0.087589	 -0.086757	  0.062542	  0.031239	 -0.050721	 -0.072841	  0.019529	  0.003584	 -0.124270
  0.025506	  0.024729	  0.030217	 -0.002808	  0.083893	 -0.094401	  0.099183	  0.031406	 -0.053458	 -0.027360	  0.057556	  0.050379	 -0.032517
  0.023653	 -0.014921	 -0.028653	 -0.006066	  0.094792	 -0.094349	  0.097653	  0.022404	 -0.047917	 -0.014169	  0.037398	  0.043623	 -0.042107
  0.022482	  0.004266	 -0.071256	 -0.018615	  0.066741	 -0.106139	  0.097705	  0.044331	 -0.008693	 -0.047606	 -0.024562	 -0.006885	 -0.122606
  0.053388	  0.028491	 -0.071258	 -0.018910	  0.045578	 -0.125937	  0.116979	  0.064019	  0.008687	 -0.005334	 -0.015369	  0.026009	 -0.014568
  0.065152	  0.015267	 -0.035307	 -0.024186	  0.004910	 -0.135205	  0.105125	  0.061663	 -0.030876	  0.005931	  0.012908	  0.057557	  0.024277
  0.046308	  0.015708	 -0.062901	 -0.052391	  0.010639	 -0.143468	  0.101607	  0.036297	 -0.040332	  0.010484	 -0.009890	  0.018019	 -0.044452
  0.057586	  0.010267	 -0.063701	 -0.090613	  0.019519	 -0.097808	  0.103960	  0.018695	  0.005473	  0.016974	 -0.015485	  0.036411	  0.025967
  0.045036	  0.014756	 -0.018520	 -0.058295	  0.029071	 -0.054591	  0.097643	  0.013698	  0.040041	  0.028856	  0.000434	  0.094166	  0.062830
  0.042510	  0.033397	 -0.009207	 -0.003190	  0.021191	 -0.060879	  0.097622	  0.013569	  0.028924	 -0.007615	 -0.018854	  0.052939	 -0.053429
  0.022530	  0.041465	 -0.027989	  0.015144	  0.021664	 -0.063016	  0.071283	  0.014988	  0.025053	 -0.019512	  0.026554	  0.050186	 -0.006665
  0.021312	  0.029337	 -0.046241	 -0.019313	  0.028084	 -0.065428	  0.072121	 -0.020350	  0.051134	 -0.024083	  0.050427	  0.043187	  0.037665
  0.019352	 -0.001852	 -0.038928	 -0.028802	  0.018396	 -0.071071	  0.063102	 -0.010696	  0.054971	 -0.009126	  0.033717	 -0.026231	 -0.075493
  0.011792	 -0.027267	 -0.034600	 -0.027099	  0.030252	 -0.065566	  0.063746	 -0.009813	  0.075446	 -0.004549	  0.005729	 -0.036686	 -0.040009
  0.032459	 -0.060929	 -0.016231	 -0.034894	  0.047772	 -0.050592	  0.050960	 -0.005718	  0.123474	 -0.001056	  0.020429	 -0.008202	  0.027493
  0.042224	 -0.076487	 -0.008086	 -0.050152	  0.030946	 -0.068443	  0.001876	 -0.012213	  0.079664	 -0.016124	 -0.010205	 -0.031061	 -0.065162
  0.059688	 -0.067932	 -0.005637	 -0.050999	  0.030045	 -0.088738	  0.011416	 -0.009415	  0.023824	 -0.017694	  0.007250	 -0.045876	 -0.086649
  0.061330	 -0.082752	 -0.006095	 -0.039378	  0.032635	 -0.058039	  0.010538	 -0.035747	  0.020428	 -0.000028	  0.066502	  0.028722	 -0.008396
  0.051259	 -0.076133	  0.022954	 -0.033194	  0.007602	 -0.044588	  0.016681	 -0.035725	  0.023919	 -0.012134	  0.038024	 -0.012267	 -0.068826
  0.068669	 -0.080802	  0.004637	 -0.055626	  0.000970	 -0.018333	  0.016897	 -0.046439	 -0.007913	 -0.033217	  0.004885	 -0.006931	 -0.076715
  0.048376	 -0.050240	 -0.002273	 -0.063942	 -0.016687	  0.010846	  0.028101	 -0.004071	 -0.026034	 -0.008638	  0.023543	  0.041098	  0.016207
  0.036124	 -0.014111	 -0.008926	 -0.055902	 -0.012912	  0.002662	  0.028714	  0.033579	 -0.009381	  0.006393	  0.010026	  0.008311	 -0.044761
  0.007390	 -0.033158	  0.001061	 -0.036249	  0.003172	 -0.017290	  0.030710	  0.045028	  0.012098	 -0.035095	  0.007938	 -0.010001	 -0.102464
 -0.005482	 -0.024794	  0.022950	 -0.022189	  0.023324	 -0.009970	  0.036359	  0.066998	  0.031927	 -0.041670	  0.027001	  0.079929	  0.009584
  0.002269	 -0.051845	  0.024243	 -0.035995	 -0.009415	 -0.015006	  0.048769	  0.042267	  0.043250	 -0.045154	  0.026676	  0.106406	 -0.035421
 -0.017213	 -0.034813	  0.053124	 -0.051101	  0.005107	 -0.002854	  0.058899	  0.047750	  0.063701	 -0.027868	  0.031508	  0.064807	 -0.113221
 -0.042543	 -0.055609	  0.048557	 -0.025531	  0.033243	  0.007793	  0.066056	  0.059722	  0.044360	 -0.012505	  0.055865	  0.112056	 -0.017888
 -0.049687	 -0.071041	  0.023416	 -0.024716	  0.011969	  0.012650	  0.074777	  0.041424	  0.048400	 -0.004234	  0.032945	  0.065801	 -0.015752
 -0.042057	 -0.038386	  0.021502	 -0.004535	  0.006720	  0.017050	  0.079854	  0.025411	  0.054353	 -0.016044	 -0.032628	 -0.038422	 -0.107801
 -0.044703	 -0.040542	  0.037277	 -0.021399	  0.015242	  0.029981	  0.083852	  0.024547	  0.041788	  0.010735	 -0.033883	  0.017674	  0.013758
 -0.058359	 -0.041089	 -0.015221	 -0.039389	 -0.000038	  0.047113	  0.059893	  0.016177	  0.002150	 -0.006901	 -0.028475	  0.038159	  0.043332
 -0.067339	 -0.041970	 -0.038060	 -0.017742	 -0.023347	  0.052001	  0.087019	  0.022610	 -0.025056	 -0.040153	 -0.024583	 -0.028290	 -0.058724
 -0.048398	 -0.066937	 -0.048523	 -0.031747	 -0.012985	  0.016640	  0.098586	  0.017029	  0.001734	 -0.013300	  0.009867	  0.016815	  0.015613
 -0.035831	 -0.064189	 -0.040218	 -0.024669	 -0.024030	  0.008919	  0.051987	  0.010054	  0.012761	 -0.033249	  0.025825	  0.034601	  0.077088
 -0.039393	 -0.049891	 -0.019064	 -0.057876	 -0.012898	 -0.010466	  0.018532	 -0.032984	  0.034244	 -0.048886	 -0.003629	 -0.074154	 -0.029073
 -0.034583	 -0.057116	 -0.026442	 -0.038884	  0.003913	 -0.044980	  0.026686	 -0.037421	  0.045058	 -0.032147	  0.021577	 -0.067801	 -0.012103
  0.011634	 -0.035733	  0.007889	 -0.022542	  0.033504	 -0.031810	  0.072303	 -0.057443	  0.056302	 -0.056622	  0.025623	 -0.055009	  0.024670
  0.035756	 -0.072671	 -0.003080	 -0.034731	  0.050193	  0.002362	  0.057196	 -0.056429	  0.053267	 -0.072718	 -0.043614	 -0.091545	 -0.076688
  0.032298	 -0.088167	  0.011292	 -0.030108	  0.045460	  0.034267	  0.044840	 -0.031507	  0.012762	 -0.076554	 -0.066771	 -0.055323	 -0.032245
  0.014584	 -0.088686	 -0.022676	 -0.030940	  0.039379	  0.035053	  0.051621	  0.005635	 -0.008178	 -0.043585	 -0.037746	 -0.002207	  0.031101
  0.041785	 -0.086140	 -0.037119	 -0.005460	  0.052922	 -0.008560	  0.052720	  0.011866	 -0.016858	 -0.070497	 -0.049752	 -0.048450	 -0.038250
  0.040133	 -0.105073	 -0.055676	  0.021009	  0.062603	  0.009443	  0.050691	  0.008055	  0.004510	 -0.095610	 -0.053123	 -0.027077	 -0.055832
  0.044953	 -0.079545	 -0.087568	 -0.007832	  0.061239	  0.009791	  0.056977	  0.037041	  0.036093	 -0.082723	  0.004226	  0.006033	  0.007160
  0.043761	 -0.033484	 -0.066534	 -0.001901	  0.053691	  0.019075	  0.050704	  0.038169	  0.047347	 -0.051173	  0.006569	 -0.054167	 -0.076896
  0.028854	 -0.060895	 -0.039012	  0.003571	  0.050213	  0.021194	  0.055942	  0.046811	  0.052064	 -0.044018	  0.009310	 -0.077190	 -0.120493
  0.014244	 -0.041479	 -0.023021	  0.002508	  0.054060	 -0.015393	  0.061913	  0.053812	  0.047542	 -0.006843	  0.012432	  0.000210	 -0.030593
  0.012582	 -0.007660	 -0.025158	  0.027178	  0.073558	  0.004435	  0.039337	  0.038684	  0.055887	  0.003501	 -0.074006	 -0.047837	 -0.101581
  0.004683	 -0.005787	  0.008918	  0.006702	  0.064401	  0.036795	  0.041129	  0.058342	  0.074907	 -0.018591	 -0.105068	 -0.079229	 -0.129580
  0.029653	 -0.000498	  0.025104	 -0.010769	  0.046952	  0.043493	  0.053520	  0.082526	  0.085962	 -0.007813	 -0.047243	 -0.007693	 -0.037313
  0.024181	 -0.006174	  0.030956	  0.008750	  0.020694	  0.021614	  0.102639	  0.105609	  0.078099	 -0.026748	 -0.006170	 -0.024732	 -0.047351
 -0.006846	 -0.027921	  0.022193	 -0.009276	 -0.000363	  0.058188	  0.102422	  0.092573	  0.058404	 -0.051211	 -0.008594	 -0.087661	 -0.099271
  0.002893	 -0.009068	  0.016102	  0.005649	  0.028695	  0.026578	  0.098803	  0.056020	  0.063190	 -0.049898	  0.023807	 -0.086045	 -0.051723
  0.000679	  0.000553	  0.018960	  0.001551	  0.031819	  0.027944	  0.104377	  0.057768	  0.060739	 -0.045641	  0.002816	  0.000570	 -0.046622
 -0.010091	 -0.020911	  0.036837	  0.002657	  0.039799	  0.040474	  0.113557	  0.035498	 -0.000916	 -0.067887	 -0.044688	 -0.002239	 -0.126274
 -0.014383	 -0.007848	  0.010656	 -0.015001	  0.003672	  0.032648	  0.122168	  0.006809	 -0.030095	 -0.063773	 -0.041522	  0.026345	 -0.166297
 -0.007605	  0.000544	 -0.036363	 -0.058196	 -0.016237	 -0.001065	  0.159707	 -0.019446	 -0.009700	 -0.066858	  0.014732	  0.070388	 -0.130032
  0.006727	 -0.011188	 -0.008169	 -0.059337	 -0.059163	 -0.016302	  0.157137	 -0.028399	  0.019465	 -0.058389	  0.017292	  0.073727	 -0.121910
  0.016982	  0.007689	  0.011382	 -0.077142	 -0.042037	  0.005318	  0.135426	 -0.016329	  0.023761	 -0.065023	 -0.004679	  0.021615	 -0.189766
 -0.010766	  0.001777	 -0.001698	 -0.063944	 -0.029878	 -0.025136	  0.132402	  0.003846	  0.037397	 -0.082006	  0.033614	  0.032561	 -0.188833
 -0.013346	 -0.009089	 -0.026484	 -0.057768	 -0.031438	 -0.007583	  0.121716	  0.018918	  0.070626	 -0.050565	  0.063805	  0.053470	 -0.153031
  0.005722	  0.036016	 -0.037365	 -0.078638	 -0.014266	 -0.020246	  0.130653	  0.038413	  0.055924	 -0.017022	  0.070380	  0.047352	 -0.173803
  0.019630	  0.044578	 -0.015985	 -0.097635	  0.010683	 -0.029721	  0.132363	  0.074653	  0.035915	 -0.029794	  0.036963	  0.054686	 -0.146780
  0.027430	  0.040553	 -0.023604	 -0.105895	  0.011792	 -0.009782	  0.117414	  0.067578	  0.028594	 -0.025959	  0.007355	  0.080489	 -0.098083
  0.034728	  0.039678	 -0.016192	 -0.130101	 -0.000050	  0.019970	  0.102127	  0.029187	  0.009168	 -0.044945	  0.000452	  0.058242	 -0.088212
  0.035933	  0.001322	 -0.025857	 -0.115896	  0.000464	  0.043418	  0.081513	  0.059929	 -0.004834	 -0.072043	 -0.027371	  0.036074	 -0.104814
  0.038160	 -0.004707	 -0.013260	 -0.078335	  0.019605	  0.027524	  0.042876	  0.036266	  0.006594	 -0.041755	 -0.047165	  0.045782	 -0.123466
 -0.012930	  0.020753	  0.005978	 -0.074231	  0.012367	  0.011827	  0.053523	  0.024465	 -0.009296	 -0.041443	 -0.018006	  0.035810	 -0.102657
 -0.093097	  0.001962	  0.001784	 -0.046978	  0.016005	  0.027275	  0.064921	  0.044783	 -0.020979	 -0.042349	 -0.020740	  0.032498	 -0.072762
 -0.096527	  0.005407	  0.028478	 -0.054192	  0.009011	  0.044995	  0.071235	  0.045397	 -0.023633	 -0.003559	 -0.029062	  0.017684	 -0.065628
 -0.069433	  0.011730	  0.038645	 -0.083831	 -0.021876	  0.065017	  0.068105	  0.026324	  0.027012	  0.028744	 -0.052099	  0.018129	 -0.082272
 -0.039130	  0.014021	  0.073036	 -0.098086	 -0.010013	  0.047103	  0.116532	  0.033302	  0.031970	  0.032619	 -0.039525	  0.032649	 -0.075043
 -0.000169	  0.021594	  0.084115	 -0.107226	 -0.021035	  0.015128	  0.115954	  0.046321	 -0.007366	  0.017351	 -0.033649	  0.018607	 -0.071673
  0.021626	  0.007144	  0.072851	 -0.119226	 -0.024887	 -0.033711	  0.099339	  0.063437	 -0.019636	 -0.020323	 -0.044340	 -0.001695	 -0.107190
  0.008294	 -0.000592	  0.095663	 -0.096352	 -0.033997	 -0.054761	  0.074278	  0.030964	 -0.023264	 -0.030571	 -0.018340	 -0.022525	 -0.152478
 -0.025958	 -0.013051	  0.090378	 -0.055526	 -0.044288	 -0.027536	  0.019825	  0.041134	  0.001066	 -0.028128	  0.007170	 -0.019464	 -0.152075
 -0.069387	 -0.002833	  0.061293	 -0.024668	 -0.054009	 -0.048768	  0.017212	  0.040818	 -0.003747	  0.011251	  0.011410	 -0.005132	 -0.135589
 -0.072578	  0.019169	  0.073745	 -0.007622	 -0.079688	 -0.050238	  0.018651	  0.041553	 -0.038123	  0.009346	 -0.008808	 -0.014027	 -0.124105
 -0.078569	  0.022650	  0.105341	 -0.015424	 -0.088935	  0.000357	 -0.000282	  0.065514	 -0.040963	 -0.024802	 -0.055014	 -0.026985	 -0.122758
 -0.099864	  0.029420	  0.117845	 -0.042209	 -0.048062	  0.035009	  0.011887	  0.030435	 -0.064319	 -0.005309	 -0.051882	 -0.009725	 -0.084019
 -0.101760	  0.041265	  0.105230	 -0.024790	 -0.038624	  0.034146	  0.026112	  0.028968	 -0.021701	 -0.018815	 -0.066348	  0.020683	 -0.078876
 -0.093815	  0.009168	  0.099482	 -0.021057	 -0.043347	 -0.002693	  0.032839	  0.047008	  0.016237	 -0.008127	 -0.100055	  0.000341	 -0.083597
 -0.100976	 -0.015001	  0.094970	 -0.043961	 -0.005763	  0.004109	  0.067354	  0.031539	 -0.007906	  0.028320	 -0.093262	 -0.010606	 -0.085849
 -0.085062	 -0.034234	  0.096852	 -0.042259	 -0.010944	  0.029221	  0.052183	  0.008468	 -0.034295	  0.011779	 -0.100217	 -0.013201	 -0.096723
 -0.087252	 -0.039409	  0.081841	 -0.056464	 -0.020992	  0.007995	  0.072565	  0.032601	 -0.047141	  0.017941	 -0.095988	  0.038603	 -0.133398
 -0.085175	  0.014410	  0.076302	 -0.047205	 -0.013369	 -0.003643	  0.085893	  0.028622	 -0.036273	  0.057555	 -0.132366	  0.059268	 -0.144439
 -0.067546	  0.015954	  0.059549	 -0.017819	 -0.005266	 -0.036133	  0.041883	  0.009901	 -0.039176	  0.074921	 -0.148815	  0.016001	 -0.140146
 -0.047063	  0.006892	  0.032099	 -0.037336	 -0.034082	 -0.034161	 -0.018724	  0.008135	 -0.053773	  0.084801	 -0.121418	 -0.003289	 -0.122876
 -0.056276	  0.011051	  0.024170	 -0.050606	 -0.055265	  0.005012	 -0.022581	 -0.004232	 -0.038623	  0.027324	 -0.101518	 -0.021436	 -0.097239
 -0.054166	  0.035953	  0.017163	 -0.052810	 -0.079604	  0.019475	 -0.035643	 -0.016073	 -0.004566	  0.023253	 -0.090446	 -0.025801	 -0.083385
 -0.051925	  0.028233	  0.018209	 -0.006810	 -0.091796	  0.020341	 -0.031656	 -0.016349	  0.016737	  0.008674	 -0.062514	 -0.025517	 -0.049768
 -0.018301	  0.008519	  0.033000	  0.031537	 -0.114210	  0.041290	  0.000454	 -0.019381	  0.038284	 -0.000588	 -0.035370	 -0.032384	 -0.069072
 -0.016597	  0.021806	  0.029984	  0.023449	 -0.081195	  0.022471	  0.005457	 -0.050558	  0.048927	  0.007716	 -0.027448	 -0.037231	 -0.052800
 -0.015657	  0.009925	  0.017875	  0.032519	 -0.051135	  0.024349	  0.022136	 -0.027391	  0.039497	  0.012379	 -0.010807	 -0.064719	 -0.045686
 -0.012100	 -0.003702	  0.014488	  0.003743	 -0.025559	 -0.002143	 -0.002456	 -0.003116	  0.014669	  0.021680	 -0.024160	 -0.089255	 -0.019641
 -0.011935	  0.016613	 -0.034045	 -0.006376	 -0.004307	  0.004465	 -0.004369	 -0.004235	  0.004655	  0.020662	 -0.025368	 -0.093290	 -0.020979
 -0.023535	  0.024926	 -0.053329	 -0.007084	 -0.032647	  0.035123	 -0.014053	 -0.038161	  0.007922	  0.011600	 -0.030274	 -0.052566	 -0.057755
 -0.054862	  0.031412	 -0.039045	 -0.008401	 -0.036598	  0.061656	 -0.019464	 -0.023719	 -0.009118	 -0.021831	 -0.026082	 -0.031222	 -0.078059
 -0.075390	  0.010789	 -0.008541	 -0.012875	 -0.065325	  0.103676	 -0.034497	 -0.039972	  0.004925	 -0.012309	 -0.023849	 -0.015703	 -0.083385
 -0.084824	  0.017936	 -0.012509	  0.013646	 -0.041217	  0.097535	 -0.029009	 -0.056491	  0.018448	 -0.011004	 -0.054187	 -0.025985	 -0.076928
 -0.106169	  0.006058	 -0.042566	  0.011851	 -0.040732	  0.080417	 -0.035033	 -0.086361	  0.010784	  0.015069	 -0.047514	 -0.043334	 -0.089742
 -0.107372	 -0.019646	 -0.043887	  0.005027	 -0.029985	  0.066388	 -0.044035	 -0.055755	  0.017997	  0.018938	 -0.007952	 -0.020138	 -0.117637
 -0.090945	 -0.002949	 -0.040060	 -0.015083	 -0.046301	  0.035705	 -0.039771	 -0.026779	  0.009039	 -0.005975	 -0.013246	 -0.010350	 -0.098044
 -0.069084	 -0.023119	 -0.014880	  0.001571	 -0.032985	  0.026646	 -0.022168	 -0.045574	  0.011129	 -0.028013	 -0.037445	 -0.036939	 -0.074866
 -0.047518	 -0.007485	 -0.022237	  0.014277	 -0.035024	  0.034804	 -0.027361	 -0.071468	  0.057573	 -0.013381	 -0.054931	 -0.047894	 -0.073956
 -0.066074	 -0.011922	 -0.016422	  0.019312	 -0.017595	  0.054143	 -0.073741	 -0.099429	  0.047122	 -0.013471	 -0.076394	 -0.044288	 -0.095782
 -0.058096	 -0.010152	 -0.023550	  0.002448	 -0.017214	  0.010175	 -0.053651	 -0.085775	  0.049438	 -0.026707	 -0.073749	 -0.054368	 -0.057462
 -0.056671	 -0.022316	 -0.022718	 -0.027831	 -0.015457	 -0.005885	 -0.032633	 -0.080197	  0.056391	 -0.037878	 -0.059870	 -0.038670	 -0.029074
 -0.071384	 -0.002284	 -0.012355	 -0.027807	 -0.011911	  0.010955	 -0.024065	 -0.077180	  0.039337	 -0.039910	 -0.052069	 -0.007694	 -0.005601
 -0.073072	 -0.012026	 -0.034669	 -0.050021	 -0.000480	  0.000862	 -0.029756	 -0.095895	  0.026078	 -0.009302	 -0.054520	  0.035144	 -0.008395
 -0.058065	 -0.001085	 -0.036862	 -0.058193	  0.007078	 -0.009310	 -0.038503	 -0.099673	  0.012559	 -0.005512	 -0.044419	  0.055885	 -0.010851
 -0.038234	 -0.003753	 -0.029153	 -0.074270	 -0.001390	 -0.040722	 -0.030424	 -0.090247	  0.025787	 -0.019406	 -0.020903	  0.069878	 -0.027575
 -0.084866	 -0.007208	 -0.015513	 -0.049579	 -0.009275	 -0.053632	 -0.028369	 -0.062732	  0.033064	 -0.035088	  0.002272	  0.033092	 -0.049538
 -0.093680	 -0.028448	 -0.001451	 -0.002529	 -0.013601	 -0.039812	 -0.025075	 -0.039047	  0.034639	 -0.026159	  0.016441	  0.015738	 -0.045941
 -0.105832	 -0.041883	 -0.028875	  0.007171	  0.002494	 -0.040505	 -0.026972	 -0.041312	  0.009815	 -0.042455	  0.021299	 -0.018654	 -0.022814
 -0.084171	 -0.068351	 -0.055270	 -0.022157	 -0.007383	 -0.020143	 -0.034366	 -0.037990	 -0.026191	 -0.033065	  0.021839	 -0.020513	  0.002650
 -0.059784	 -0.034515	 -0.058283	 -0.035648	 -0.013390	 -0.044484	 -0.027645	 -0.052906	 -0.046793	 -0.045218	  0.005014	  0.005331	 -0.010923
 -0.049953	 -0.010173	 -0.043078	 -0.023043	 -0.025931	 -0.032782	  0.018892	 -0.081821	 -0.042339	 -0.030546	  0.012028	 -0.014994	 -0.054685
 -0.053132	 -0.037627	 -0.057107	 -0.014350	 -0.010139	 -0.009760	  0.035349	 -0.075824	 -0.023412	  0.005798	  0.041390	 -0.022849	 -0.045861
 -0.064179	 -0.049547	 -0.012106	 -0.007625	 -0.016187	 -0.043982	  0.020566	 -0.060884	 -0.011652	  0.008848	  0.018537	  0.008303	 -0.070201
 -0.043908	 -0.050682	 -0.046031	 -0.037758	 -0.025908	 -0.033483	  0.042238	 -0.031420	  0.008341	  0.004827	 -0.002637	  0.025027	 -0.056903
 -0.036542	 -0.036176	 -0.034963	 -0.007657	  0.004367	 -0.029910	  0.033871	 -0.021029	  0.018265	  0.041329	 -0.014746	  0.013031	 -0.045851
 -0.023603	 -0.008788	 -0.014249	  0.025663	 -0.013757	 -0.064357	  0.031366	 -0.013589	  0.034065	  0.048388	 -0.009187	  0.015816	 -0.036837
 -0.014518	  0.025369	  0.000473	  0.020790	 -0.045435	 -0.073021	  0.020129	  0.004722	  0.052385	  0.024743	  0.002189	  0.039600	 -0.044038
 -0.009828	  0.001778	 -0.002048	  0.019256	 -0.063367	 -0.080362	 -0.000881	  0.018618	  0.053214	  0.021064	 -0.011389	  0.041962	 -0.068138
 -0.021407	 -0.005628	 -0.024090	 -0.010057	 -0.060363	 -0.068100	 -0.007970	 -0.007300	  0.064448	  0.000143	  0.013436	  0.038564	 -0.093436
 -0.025112	  0.015149	 -0.026190	 -0.018707	 -0.076079	 -0.075654	 -0.007817	 -0.011532	  0.067863	 -0.033658	  0.013626	  0.011717	 -0.103069
 -0.025400	  0.037714	 -0.049318	 -0.002123	 -0.078148	 -0.080052	  0.041112	 -0.005157	  0.039614	 -0.015024	  0.025217	  0.020053	 -0.096201
 -0.050875	  0.020032	 -0.063086	 -0.007836	 -0.038839	 -0.058128	  0.071789	 -0.003597	  0.058388	 -0.004101	  0.017479	  0.042192	 -0.109512
 -0.044375	  0.039314	 -0.047560	 -0.033534	 -0.034251	 -0.046162	  0.069206	  0.008383	  0.060715	 -0.005946	  0.027242	  0.033681	 -0.061049
 -0.040176	  0.017982	 -0.015878	 -0.053521	 -0.030786	 -0.000726	  0.086149	 -0.004475	  0.065289	  0.001314	  0.050001	  0.025691	 -0.045206
 -0.031338	 -0.029902	 -0.011702	 -0.088371	  0.002195	 -0.003314	  0.081846	 -0.034623	  0.038564	 -0.019135	  0.060839	  0.029758	 -0.033289
 -0.041308	 -0.041710	 -0.030677	 -0.089408	  0.001394	 -0.011309	  0.083086	 -0.040783	  0.051805	 -0.014676	  0.045460	  0.023179	 -0.020731
 -0.045948	 -0.069070	 -0.011847	 -0.091523	 -0.002449	 -0.002283	  0.104393	 -0.014179	  0.044446	 -0.012333	  0.006922	  0.024777	 -0.021665
 -0.016664	 -0.069789	 -0.010102	 -0.106135	 -0.000612	  0.007950	  0.122913	  0.003472	  0.040404	  0.004436	  0.011010	  0.061985	 -0.023401
 -0.012581	 -0.099140	  0.016566	 -0.107152	 -0.004032	  0.009715	  0.105863	 -0.002233	  0.029507	 -0.011588	  0.025760	  0.051292	 -0.005660
 -0.017455	 -0.072549	  0.038470	 -0.062871	 -0.016923	  0.031242	  0.098744	 -0.003633	  0.011204	 -0.025402	 -0.009366	  0.038681	 -0.002788
 -0.020221	 -0.050414	  0.039382	 -0.048506	  0.015062	  0.020683	  0.114065	  0.011174	 -0.005038	 -0.033019	  0.013127	  0.055239	  0.006819
