# Supplementary material for: A fluorescent photoimmunoconjugate for imaging of cholesteatoma
Source: Sci Rep. 2022 Nov 19;12:19905. doi: 10.1038/s41598-022-22072-9 (PMC9675863; doi:10.1038/s41598-022-22072-9)
Supplement: Supplementary file 2 — Supplementary Information 2. [file 41598_2022_22072_MOESM2_ESM.zip › Data/ABR-63-3]

:RUN-3	LEVEL SWEEP	TEMP:NaN	6/11/2018	4:48 PM	NaNHR:
:SW EAR: R	SW FREQ: 5.66	# AVERAGES: 512	REP RATE (/sec): 40	DRIVER: RS Tweeter	SAMPLE (�sec): 40	
:NOTES-
:CHAMBER-CH4B-PXI
:CFTS Version: V2.7.2 (R850)
:LEVELS:20;25;30;35;40;45;50;55;60;65;70;75;80;
:DATA
  0.026827	  0.024170	 -0.017308	  0.031054	 -0.046001	 -0.056205	 -0.025537	 -0.016883	 -0.022579	 -0.026904	 -0.010332	  0.029961	  0.016784
  0.018433	  0.020297	  0.001017	  0.017271	 -0.024641	 -0.016199	 -0.011065	 -0.007670	 -0.031407	 -0.064226	 -0.018576	  0.023849	  0.031354
  0.042108	  0.005645	 -0.006837	 -0.023761	  0.029228	  0.003229	  0.015328	 -0.012231	 -0.018037	 -0.086258	  0.029568	  0.035260	  0.011717
  0.033374	 -0.007819	  0.009797	 -0.020365	  0.060516	  0.020607	  0.010856	 -0.040240	 -0.002905	 -0.076735	  0.041993	  0.042325	 -0.005124
  0.044428	 -0.017707	  0.008533	  0.016831	  0.033686	  0.035864	  0.011244	 -0.047015	  0.000264	 -0.089358	  0.027755	  0.009813	  0.010817
  0.026819	 -0.002702	  0.016975	  0.023699	 -0.000269	  0.043582	  0.019168	 -0.071484	  0.011411	 -0.049366	  0.018226	  0.003727	  0.000348
 -0.002678	 -0.017352	  0.001487	 -0.009805	 -0.008553	  0.036325	 -0.008691	 -0.069952	  0.006099	  0.001955	 -0.010886	  0.005720	 -0.015054
 -0.036230	 -0.011466	 -0.052364	 -0.023284	  0.001164	  0.008250	 -0.039814	 -0.026455	 -0.005169	  0.016262	 -0.003429	  0.036175	  0.010389
 -0.027652	  0.025919	 -0.063781	  0.012199	 -0.003017	  0.002713	 -0.024546	  0.001676	 -0.032241	  0.021348	  0.014465	  0.054081	  0.032834
 -0.020525	  0.038593	 -0.027251	  0.000395	 -0.019503	  0.009892	 -0.034980	  0.003209	  0.007040	  0.019163	  0.014117	  0.032175	  0.032728
  0.005425	  0.026224	  0.000165	 -0.000943	 -0.013924	 -0.004906	 -0.029964	  0.012804	  0.025894	  0.012226	  0.011182	  0.005662	 -0.002888
  0.001715	  0.005431	  0.032854	 -0.011941	 -0.018329	 -0.020611	 -0.014611	  0.020727	 -0.007044	  0.028793	 -0.009698	 -0.012094	  0.025118
 -0.004801	  0.002488	  0.021405	 -0.021941	 -0.026191	 -0.035274	 -0.029560	  0.005531	 -0.008249	  0.026377	 -0.017560	 -0.048263	  0.027479
 -0.009659	  0.015125	  0.029677	 -0.017873	 -0.018302	 -0.047235	 -0.031027	  0.019603	  0.026662	  0.041229	 -0.032661	 -0.061108	  0.000389
 -0.013748	  0.020127	  0.042673	 -0.027359	  0.007635	 -0.030770	 -0.015992	  0.016472	  0.021791	  0.032517	 -0.031279	 -0.055033	  0.019149
 -0.032322	  0.013074	  0.013211	 -0.005809	  0.008619	 -0.004955	  0.011361	  0.027882	  0.007076	  0.036822	  0.019477	 -0.035164	 -0.025228
 -0.016199	  0.011224	 -0.011179	  0.005098	  0.014226	  0.025285	  0.033609	  0.051324	  0.020220	  0.037794	  0.016965	 -0.021127	 -0.062350
 -0.016490	 -0.035122	 -0.002999	 -0.004980	  0.009826	  0.027816	  0.045500	  0.053592	  0.002932	  0.039956	 -0.014583	 -0.022284	 -0.039815
 -0.009313	 -0.043241	  0.002021	  0.022577	  0.011589	  0.013736	  0.062593	  0.041465	 -0.000342	  0.028565	 -0.023065	 -0.014180	 -0.040420
 -0.009510	 -0.072907	  0.001903	  0.038936	  0.002242	 -0.011142	  0.056130	  0.037645	 -0.001415	  0.049841	 -0.021680	 -0.009497	 -0.028225
 -0.039969	 -0.097878	 -0.010634	  0.055772	 -0.018406	 -0.027997	  0.015729	  0.046731	  0.030997	  0.047533	 -0.017279	 -0.002681	  0.001726
 -0.018963	 -0.094995	 -0.032594	  0.061205	 -0.028000	 -0.019472	  0.031041	  0.067214	  0.024298	  0.023658	 -0.022340	  0.018574	  0.021164
 -0.017088	 -0.069865	 -0.062757	  0.020807	 -0.000421	  0.010027	  0.028156	  0.087883	 -0.002212	  0.015572	 -0.026118	  0.046205	  0.054474
 -0.030400	 -0.051945	 -0.064792	  0.022796	  0.000324	  0.004892	  0.023783	  0.052606	  0.003807	 -0.008981	  0.021063	  0.055661	  0.061012
 -0.043108	 -0.023169	 -0.046201	  0.030027	 -0.024289	 -0.018179	 -0.010485	  0.065103	  0.014493	  0.018297	  0.021386	  0.054141	  0.063797
 -0.040050	 -0.015336	 -0.044219	  0.010924	 -0.023643	 -0.028236	 -0.009554	  0.063738	 -0.006338	  0.041114	  0.035287	  0.066303	  0.035028
 -0.015585	 -0.027978	 -0.039416	 -0.021123	 -0.008546	 -0.022950	 -0.015108	  0.045462	  0.019237	  0.052638	  0.042101	  0.098260	  0.044203
  0.028396	 -0.003698	 -0.048474	 -0.015176	 -0.009326	  0.010370	 -0.020956	  0.030094	  0.029504	  0.069828	  0.036969	  0.107363	  0.057166
  0.027395	  0.013308	 -0.051242	  0.003414	 -0.001263	  0.020704	  0.015262	  0.020951	  0.010247	  0.094331	  0.006867	  0.113910	  0.058417
  0.033022	  0.032142	 -0.050035	 -0.000909	  0.017019	  0.047932	  0.058076	  0.031834	  0.033537	  0.102545	 -0.006032	  0.125574	  0.066922
  0.040603	  0.017611	 -0.044961	  0.030488	  0.000641	  0.039371	  0.026474	  0.036940	  0.051635	  0.087160	 -0.008815	  0.141154	  0.020209
  0.061925	  0.016440	 -0.017981	  0.053472	 -0.032334	  0.030572	  0.032077	  0.053368	  0.038416	  0.073809	 -0.032148	  0.148898	 -0.029452
  0.080929	  0.067431	  0.002128	  0.064001	 -0.039312	 -0.009113	  0.043955	  0.060127	  0.013144	  0.083593	 -0.023341	  0.124558	 -0.021975
  0.088127	  0.080639	 -0.008222	  0.050210	 -0.047588	 -0.025557	  0.048273	  0.076823	  0.017490	  0.061072	 -0.001134	  0.152711	  0.024279
  0.101885	  0.072004	 -0.018505	  0.041458	 -0.046995	 -0.016728	  0.067306	  0.079484	  0.035802	  0.045650	  0.012819	  0.152369	  0.051643
  0.096172	  0.099045	 -0.029234	  0.040971	 -0.016443	  0.025833	  0.050976	  0.075138	  0.058030	  0.074199	  0.043205	  0.139520	  0.072466
  0.062816	  0.116994	 -0.011679	  0.022716	 -0.011581	  0.020756	  0.056377	  0.048399	  0.058638	  0.077655	  0.048207	  0.173611	  0.070429
  0.069767	  0.082083	 -0.004220	  0.050131	 -0.016151	  0.023255	  0.041136	  0.026922	  0.072819	  0.076414	  0.087003	  0.171459	  0.060262
  0.056301	  0.057100	 -0.001016	  0.075621	 -0.050514	  0.063665	  0.047793	  0.014116	  0.086119	  0.097597	  0.076832	  0.182111	  0.054599
  0.029528	  0.102578	  0.003106	  0.072527	 -0.070945	  0.083856	  0.047807	  0.049709	  0.097397	  0.088319	  0.051655	  0.190589	  0.023646
  0.016775	  0.094567	  0.006638	  0.061736	 -0.056043	  0.069388	  0.065438	  0.055319	  0.142018	  0.075984	  0.063115	  0.164864	 -0.015670
  0.012787	  0.068709	 -0.015612	  0.062163	 -0.030127	  0.030242	  0.056474	  0.057704	  0.128977	  0.088396	  0.046431	  0.180576	 -0.062879
  0.029944	  0.062746	 -0.034771	  0.050113	 -0.026415	  0.034539	  0.008296	  0.054239	  0.095975	  0.089958	  0.014295	  0.156650	 -0.086095
  0.059803	  0.078426	 -0.030853	  0.044933	  0.004799	  0.049118	  0.037665	  0.113121	  0.074179	  0.094723	 -0.035662	  0.089396	 -0.106761
  0.048362	  0.052913	 -0.030263	  0.042287	  0.039077	  0.088368	  0.060838	  0.128988	  0.040257	  0.065293	 -0.065583	  0.007214	 -0.153535
  0.049877	  0.054878	 -0.055673	  0.069061	  0.012372	  0.090917	  0.032782	  0.111288	 -0.010996	  0.017960	 -0.028989	 -0.038471	 -0.153396
  0.089448	  0.077281	 -0.049249	  0.046663	  0.018261	  0.067446	  0.079509	  0.099422	 -0.008501	  0.004626	 -0.049019	 -0.074295	 -0.137145
  0.095847	  0.094992	 -0.011649	  0.054374	  0.054575	  0.094141	  0.090683	  0.086339	 -0.032467	 -0.004465	 -0.093580	 -0.095224	 -0.147022
  0.077365	  0.082438	 -0.030580	  0.105734	  0.058423	  0.080502	  0.054359	  0.056160	 -0.071250	 -0.043031	 -0.128548	 -0.085703	 -0.142244
  0.064612	  0.082899	 -0.019604	  0.128690	  0.027401	  0.050853	  0.057919	  0.014084	 -0.064562	 -0.070304	 -0.147932	 -0.072116	 -0.167334
  0.069385	  0.098646	 -0.040293	  0.107008	  0.040975	  0.009401	  0.035735	  0.003410	 -0.087059	 -0.080383	 -0.157331	 -0.052720	 -0.161167
  0.024432	  0.029783	 -0.050811	  0.112647	  0.048443	  0.007827	  0.029275	  0.012939	 -0.076937	 -0.068621	 -0.166452	 -0.046035	 -0.155662
  0.018534	  0.042589	 -0.059621	  0.100755	  0.006394	 -0.006339	  0.045538	 -0.003493	 -0.030616	 -0.032131	 -0.133396	 -0.051437	 -0.102234
  0.024194	  0.079689	 -0.084874	  0.107403	 -0.011071	  0.009019	  0.047567	 -0.017331	 -0.033670	 -0.021311	 -0.095234	 -0.044326	 -0.039339
  0.022055	  0.108914	 -0.102609	  0.109560	  0.000475	 -0.010919	  0.015173	 -0.043519	 -0.018783	 -0.020828	 -0.067368	 -0.017636	  0.002635
  0.015370	  0.132691	 -0.091247	  0.115666	 -0.015606	 -0.040117	 -0.023791	 -0.061426	  0.002003	  0.019988	 -0.043379	  0.014989	  0.057899
 -0.006509	  0.131971	 -0.111427	  0.121556	  0.012573	 -0.072805	 -0.021370	 -0.033249	  0.015915	  0.041860	 -0.005128	  0.071320	  0.079935
 -0.020521	  0.098215	 -0.095995	  0.082594	  0.014176	 -0.095905	 -0.001569	  0.004484	  0.046810	  0.058881	  0.058083	  0.112136	  0.062368
 -0.013779	  0.065128	 -0.067607	  0.029315	 -0.008419	 -0.089697	 -0.017212	  0.030723	  0.077992	  0.101943	  0.102764	  0.130542	  0.070775
 -0.002292	  0.068417	 -0.055424	  0.001403	 -0.007885	 -0.100555	 -0.008804	  0.044630	  0.119394	  0.120991	  0.141061	  0.157338	  0.108345
  0.023095	  0.066226	 -0.046387	 -0.011599	 -0.004682	 -0.116323	  0.068401	  0.064065	  0.119095	  0.101483	  0.169986	  0.158567	  0.098251
  0.033946	  0.059097	 -0.065721	 -0.012987	  0.006250	 -0.092553	  0.102605	  0.101795	  0.125615	  0.140155	  0.134978	  0.115717	  0.075460
  0.006470	  0.044897	 -0.047677	 -0.008822	  0.004752	 -0.049697	  0.163822	  0.131099	  0.150724	  0.179614	  0.131209	  0.099097	  0.057630
 -0.002296	  0.071127	 -0.042601	  0.010049	 -0.003906	 -0.019180	  0.199261	  0.157613	  0.167959	  0.163708	  0.130631	  0.082875	  0.054427
  0.006263	  0.078924	 -0.041396	  0.032682	 -0.012983	  0.048832	  0.239893	  0.134646	  0.187770	  0.135218	  0.140394	  0.039928	  0.079281
  0.010681	  0.064602	 -0.039006	  0.029920	 -0.001833	  0.065086	  0.270670	  0.120782	  0.151301	  0.133454	  0.109101	  0.056683	  0.085576
 -0.004736	  0.039278	 -0.050242	  0.062685	  0.015771	  0.090671	  0.265805	  0.130402	  0.134614	  0.098617	  0.076414	  0.041529	  0.059966
 -0.005678	  0.021688	 -0.067385	  0.105416	  0.017410	  0.111168	  0.254205	  0.093555	  0.133624	  0.059680	  0.075673	  0.012856	  0.067514
  0.000953	  0.069251	 -0.090609	  0.100224	  0.042810	  0.096045	  0.230363	  0.065156	  0.102768	  0.031265	  0.031914	 -0.002725	  0.062554
  0.029082	  0.076361	 -0.073051	  0.095871	  0.082191	  0.106983	  0.213712	  0.032154	  0.072082	  0.004975	  0.038233	 -0.003137	  0.056003
  0.005777	  0.040987	 -0.053045	  0.113456	  0.086080	  0.110583	  0.187462	  0.039179	  0.022890	 -0.012146	 -0.000408	  0.004998	  0.080068
 -0.023075	  0.031595	 -0.059323	  0.121298	  0.062281	  0.080249	  0.179702	  0.054057	  0.022137	 -0.029410	 -0.043305	 -0.026143	  0.110040
 -0.001453	  0.043142	 -0.030818	  0.131165	  0.049864	  0.068976	  0.181228	  0.022552	  0.011664	  0.001558	 -0.019213	 -0.036066	  0.119081
  0.015586	  0.021186	 -0.014178	  0.127222	  0.048079	  0.035450	  0.148941	  0.010851	 -0.020717	  0.005071	  0.008471	 -0.039932	  0.108936
  0.028411	  0.023972	  0.002883	  0.148454	  0.089269	  0.044026	  0.106689	 -0.003913	 -0.033302	 -0.005219	  0.022450	 -0.035242	  0.097316
  0.043116	  0.026504	  0.024851	  0.131526	  0.120111	  0.041656	  0.103853	 -0.009792	 -0.038157	  0.007141	  0.015629	 -0.023572	  0.074542
  0.011051	  0.046969	  0.018428	  0.120758	  0.108907	  0.009582	  0.110642	  0.000031	  0.003305	 -0.015747	  0.035196	 -0.018884	  0.073117
  0.032267	  0.062813	  0.039542	  0.081732	  0.070565	  0.000836	  0.111461	 -0.002983	 -0.007758	 -0.000939	  0.073247	  0.028888	  0.098039
  0.035868	  0.037428	  0.054772	  0.047241	  0.046081	 -0.009401	  0.134414	 -0.029243	 -0.018699	 -0.009187	  0.095348	  0.050867	  0.093185
  0.036246	  0.021894	  0.008150	  0.065486	  0.011776	 -0.024090	  0.160512	 -0.022399	  0.000549	 -0.013144	  0.089535	  0.031816	  0.073464
  0.034926	  0.004859	 -0.018913	  0.084878	 -0.007210	 -0.034587	  0.161340	 -0.001285	  0.016491	 -0.006358	  0.088150	  0.031898	  0.073127
  0.008307	  0.027395	 -0.003218	  0.076899	  0.013459	 -0.041876	  0.171043	 -0.028293	  0.069142	  0.005129	  0.098295	  0.019179	  0.070586
  0.026727	  0.043371	 -0.004956	  0.070991	 -0.000630	 -0.021483	  0.173342	 -0.047430	  0.065770	  0.008650	  0.108769	  0.028695	  0.055273
  0.035680	  0.048275	  0.017989	  0.040763	 -0.003269	 -0.040416	  0.196752	 -0.044645	  0.055148	  0.024284	  0.099644	 -0.005691	  0.039128
  0.040936	  0.047597	  0.012516	  0.044897	 -0.009512	 -0.046056	  0.196589	 -0.041350	  0.044123	  0.025835	  0.068459	 -0.033059	  0.014631
  0.010733	  0.042028	 -0.012713	  0.033084	 -0.003251	 -0.049465	  0.164845	 -0.021935	  0.036555	 -0.013914	  0.079072	 -0.007914	  0.033987
  0.009564	  0.037860	 -0.030632	  0.007715	  0.003596	 -0.049840	  0.121749	 -0.002407	  0.026192	 -0.032033	  0.055882	 -0.008954	  0.031837
  0.027153	  0.012702	 -0.028054	 -0.004375	  0.003028	 -0.077836	  0.133473	  0.007548	  0.018166	 -0.013857	  0.050613	 -0.013821	  0.050972
  0.047067	  0.014143	  0.012007	  0.002327	 -0.023866	 -0.060375	  0.134135	  0.031754	  0.019353	 -0.013130	  0.081313	 -0.006724	  0.044831
  0.071366	 -0.001222	 -0.006791	 -0.017752	 -0.031294	 -0.018942	  0.140558	  0.024514	  0.006443	 -0.040588	  0.106473	  0.033490	  0.083981
  0.075621	 -0.017740	 -0.019861	 -0.005261	 -0.001433	 -0.029250	  0.141801	 -0.030996	  0.025297	 -0.030861	  0.119085	  0.040835	  0.128225
  0.080157	 -0.040341	 -0.029825	 -0.005475	  0.015701	 -0.002664	  0.100803	 -0.059221	  0.049754	 -0.010810	  0.079030	  0.014971	  0.160033
  0.057299	 -0.035606	 -0.039268	  0.025798	  0.008454	 -0.016212	  0.096567	 -0.075362	  0.034986	 -0.009604	  0.047557	  0.007808	  0.174684
  0.063558	 -0.001385	 -0.028545	  0.016810	  0.007797	 -0.003346	  0.108099	 -0.031647	 -0.004890	 -0.019616	  0.056230	 -0.000723	  0.146355
  0.067590	  0.030630	 -0.034439	 -0.008622	  0.018248	  0.020267	  0.132127	 -0.035760	  0.002176	 -0.010995	  0.084637	  0.031778	  0.149821
  0.070586	  0.032582	 -0.025407	  0.011353	  0.022756	  0.009101	  0.133667	 -0.093503	  0.039071	  0.021468	  0.091448	  0.051053	  0.143289
  0.065631	  0.026121	 -0.045321	  0.000672	  0.025989	 -0.004649	  0.120953	 -0.110677	 -0.000732	 -0.010113	  0.113433	  0.033994	  0.141934
  0.044763	  0.008771	 -0.050869	 -0.010401	  0.031171	 -0.026653	  0.120587	 -0.085251	 -0.037632	 -0.010567	  0.074830	  0.039737	  0.119817
  0.043283	  0.020904	 -0.014826	  0.032852	  0.015015	 -0.020769	  0.121547	 -0.059477	 -0.000480	  0.045837	  0.076195	  0.044941	  0.105052
  0.052139	  0.026721	 -0.027410	  0.054063	  0.007164	 -0.018834	  0.127105	 -0.034393	  0.013151	  0.030277	  0.089162	  0.076679	  0.111361
  0.047198	  0.003691	 -0.048784	  0.062244	  0.009056	 -0.012624	  0.145028	 -0.024184	  0.000659	  0.013806	  0.069648	  0.080233	  0.060704
  0.055049	 -0.008662	 -0.052592	  0.053847	  0.046750	  0.017286	  0.145673	 -0.039436	  0.002977	 -0.017101	  0.066831	  0.041867	  0.048941
  0.042246	  0.015640	 -0.045502	  0.037729	  0.069643	  0.001381	  0.110620	 -0.054131	  0.010849	 -0.036651	  0.090086	  0.069824	  0.054693
  0.056404	 -0.004679	 -0.033299	  0.041538	  0.068063	  0.007269	  0.116983	 -0.066503	  0.014629	 -0.013160	  0.113952	  0.081152	  0.049761
  0.085157	 -0.035517	 -0.005212	  0.045207	  0.059962	  0.005388	  0.062586	 -0.049188	  0.014412	  0.012244	  0.102088	  0.065034	  0.047784
  0.061135	 -0.015219	  0.009958	  0.025067	  0.049690	  0.009315	  0.059538	 -0.032230	  0.057495	  0.017441	  0.086738	  0.085434	  0.058020
  0.059553	 -0.036942	  0.001477	  0.033608	  0.052899	  0.022693	  0.056401	 -0.020263	  0.092131	  0.046152	  0.113758	  0.081155	  0.080102
  0.046842	 -0.038663	  0.040743	  0.072306	  0.049022	  0.028268	  0.069487	 -0.009113	  0.040836	  0.051669	  0.115918	  0.058264	  0.065850
  0.051198	 -0.000278	  0.054801	  0.051097	 -0.014934	  0.009513	  0.048805	 -0.004751	  0.035022	  0.054043	  0.091839	  0.047160	  0.061261
  0.057612	 -0.035061	  0.078556	  0.019192	 -0.041283	  0.028814	  0.065343	 -0.012855	  0.037439	  0.067757	  0.072509	  0.072013	  0.054896
  0.053267	 -0.055127	  0.054240	  0.034182	 -0.036770	  0.070387	  0.058364	 -0.001656	  0.043593	  0.080013	  0.077275	  0.096434	  0.087317
  0.070010	 -0.038935	  0.055478	  0.039955	 -0.034089	  0.072249	  0.064550	  0.051607	  0.040591	  0.077594	  0.034476	  0.092987	  0.069171
  0.046659	 -0.010698	  0.078893	  0.076397	 -0.018151	  0.064172	  0.089050	  0.065524	  0.035187	  0.049208	  0.018854	  0.058535	  0.042389
  0.060443	  0.027782	  0.061430	  0.097478	  0.000724	  0.065035	  0.081855	  0.071189	  0.029105	  0.060628	  0.021091	  0.041419	  0.048013
  0.079310	  0.037992	  0.060213	  0.091505	  0.015286	  0.061314	  0.100690	  0.061049	  0.038498	  0.046386	  0.005512	  0.050607	  0.060823
  0.067972	  0.046761	  0.085301	  0.048346	  0.025339	  0.068316	  0.084099	  0.055900	  0.032084	  0.033803	  0.000563	  0.071629	  0.056522
  0.079234	  0.062703	  0.064336	  0.049280	  0.005539	  0.109270	  0.092600	  0.043644	  0.020375	  0.015087	  0.005559	  0.093035	  0.043789
  0.101470	  0.078682	  0.083287	  0.066784	  0.002963	  0.138687	  0.074948	  0.038912	  0.022728	  0.009540	  0.002230	  0.062728	  0.016453
  0.128168	  0.057017	  0.078489	  0.061905	 -0.007611	  0.137135	  0.001118	  0.000623	  0.024927	 -0.032132	 -0.008191	  0.048121	 -0.002643
  0.146393	  0.054324	  0.072059	  0.070738	 -0.014090	  0.169200	 -0.000342	 -0.045786	  0.017297	 -0.047117	 -0.039147	  0.032903	 -0.012740
  0.127002	  0.038169	  0.057888	  0.072207	 -0.021162	  0.141330	  0.004688	 -0.024696	 -0.038027	 -0.040840	 -0.064751	  0.027507	 -0.027949
  0.112888	  0.055462	  0.074037	  0.100244	 -0.010737	  0.110565	 -0.003193	 -0.024283	 -0.029327	 -0.032621	 -0.054402	  0.033323	 -0.025031
  0.082089	  0.095206	  0.067987	  0.102152	  0.035223	  0.117779	 -0.002712	 -0.055116	 -0.026005	 -0.009331	 -0.066943	  0.046248	 -0.036219
  0.066708	  0.073479	  0.081094	  0.093283	  0.021742	  0.140632	 -0.015366	 -0.053363	  0.018069	 -0.002232	 -0.066736	  0.014463	 -0.032611
  0.081281	  0.050979	  0.105439	  0.084321	 -0.003354	  0.103744	 -0.023289	 -0.058603	  0.023636	  0.000142	 -0.083987	 -0.008307	 -0.012369
  0.088814	  0.044132	  0.117471	  0.090597	 -0.013759	  0.091033	  0.000145	 -0.068826	 -0.000135	 -0.045426	 -0.096533	 -0.019988	  0.013068
  0.066896	  0.045731	  0.117509	  0.106752	 -0.019693	  0.096003	 -0.027655	 -0.076214	  0.012759	 -0.038936	 -0.108313	 -0.009392	  0.006330
  0.027257	  0.048692	  0.098313	  0.108737	 -0.035400	  0.078527	 -0.038610	 -0.085319	  0.011301	 -0.035540	 -0.085019	 -0.000958	  0.007524
  0.041637	  0.044048	  0.110816	  0.096071	 -0.063068	  0.068163	 -0.069062	 -0.093352	  0.047042	 -0.025915	 -0.093500	 -0.012994	  0.032092
  0.049499	  0.048134	  0.101448	  0.068942	 -0.074299	 -0.016547	 -0.063408	 -0.079718	  0.008411	 -0.011061	 -0.083509	 -0.006513	  0.042739
  0.068369	  0.038873	  0.071556	  0.062605	 -0.074658	 -0.004056	 -0.055331	 -0.076442	 -0.004014	 -0.016541	 -0.089790	  0.055527	  0.033620
  0.067745	  0.061862	  0.072129	  0.074661	 -0.059688	 -0.005936	 -0.054299	 -0.040511	 -0.028395	 -0.024834	 -0.059508	  0.095813	  0.074025
  0.085457	  0.075009	  0.076931	  0.062594	 -0.048321	 -0.027668	 -0.045081	 -0.057267	 -0.025213	 -0.010636	 -0.005571	  0.119596	  0.075694
  0.113551	  0.058402	  0.064423	  0.029911	 -0.066012	 -0.023205	 -0.041145	 -0.047765	  0.009320	  0.022286	 -0.000282	  0.102634	  0.076430
  0.067241	  0.020546	  0.056276	  0.003586	 -0.089247	 -0.016715	 -0.052730	 -0.047643	  0.023921	  0.027580	  0.011987	  0.092514	  0.069683
  0.072872	  0.040715	  0.043219	  0.016517	 -0.096874	 -0.028066	 -0.049424	 -0.051649	  0.057547	  0.005500	  0.018300	  0.080191	  0.092717
  0.079549	  0.071107	  0.004644	  0.020102	 -0.083502	 -0.022144	 -0.035399	  0.003928	  0.121387	  0.023771	  0.032883	  0.078397	  0.097451
  0.054069	  0.073088	 -0.024898	  0.005656	 -0.071739	  0.009762	 -0.026494	  0.026118	  0.137018	  0.049079	  0.044752	  0.094211	  0.104511
  0.067948	  0.058731	 -0.054439	 -0.004976	 -0.083347	  0.034505	 -0.023905	  0.056566	  0.132986	  0.058090	  0.055452	  0.089429	  0.160505
  0.082892	  0.047155	 -0.039456	  0.015250	 -0.077582	  0.022067	 -0.036110	  0.043710	  0.147901	  0.062732	  0.066345	  0.089410	  0.173207
  0.101121	  0.081106	 -0.027557	 -0.021083	 -0.059647	 -0.002239	 -0.006438	  0.051409	  0.147314	  0.048510	  0.049591	  0.112892	  0.152764
  0.069566	  0.082724	 -0.038849	 -0.038506	 -0.056572	  0.037844	  0.038581	  0.075877	  0.156107	  0.043236	  0.053609	  0.143861	  0.133840
  0.041664	  0.077799	 -0.037985	 -0.053335	 -0.060160	  0.027854	  0.002077	  0.039930	  0.125320	  0.047690	  0.063373	  0.122808	  0.091486
  0.033671	  0.062598	 -0.007752	 -0.049197	 -0.072068	  0.017175	 -0.010013	  0.010711	  0.121937	  0.061491	  0.095328	  0.082586	  0.019609
  0.027376	  0.044643	 -0.004872	 -0.030700	 -0.041148	  0.028005	 -0.018587	  0.052246	  0.154168	  0.051378	  0.083556	  0.075753	 -0.040640
  0.014573	  0.034081	 -0.018275	 -0.026143	 -0.021858	  0.025542	 -0.022309	  0.067850	  0.147266	  0.057892	  0.073807	  0.066898	 -0.076751
  0.036048	  0.024228	 -0.002683	 -0.024402	  0.014057	  0.051617	 -0.011210	  0.080420	  0.123142	  0.044421	  0.068154	  0.042273	 -0.062765
  0.042497	  0.013352	  0.011599	  0.001730	  0.033160	  0.031308	  0.017442	  0.081528	  0.111274	  0.018573	  0.070823	  0.035131	 -0.075624
  0.044836	  0.009795	  0.022759	  0.006438	 -0.008577	 -0.023952	  0.024475	  0.063602	  0.095550	 -0.010048	  0.054391	  0.034653	 -0.072781
  0.046029	  0.058324	  0.033644	  0.005654	 -0.014062	 -0.001897	  0.004341	  0.072884	  0.078930	  0.009876	  0.038767	  0.028806	 -0.071984
  0.014635	  0.034158	  0.040025	  0.020204	 -0.002294	  0.025074	  0.003226	  0.064395	  0.089797	 -0.029820	 -0.010621	 -0.025872	 -0.098357
 -0.027986	  0.028370	  0.056361	  0.008793	 -0.031564	  0.045101	 -0.011976	  0.065961	  0.064596	 -0.052754	 -0.017528	 -0.044262	 -0.122982
 -0.012038	  0.045457	  0.054690	 -0.012720	 -0.063774	  0.058174	 -0.030779	  0.043577	  0.061153	 -0.058713	 -0.009348	 -0.043037	 -0.157387
  0.000299	  0.063501	  0.076841	 -0.017944	 -0.077669	  0.004342	 -0.059212	  0.027510	  0.058023	 -0.077892	 -0.047660	 -0.046815	 -0.169514
 -0.004679	  0.093021	  0.043455	 -0.018974	 -0.090500	 -0.000920	 -0.050464	  0.039376	  0.042525	 -0.086291	 -0.080561	 -0.045449	 -0.188511
 -0.006799	  0.090675	  0.002516	 -0.043826	 -0.097648	 -0.013182	 -0.047775	  0.022912	  0.018792	 -0.098182	 -0.085902	 -0.068346	 -0.225857
  0.017098	  0.087882	 -0.023655	 -0.054880	 -0.091675	 -0.007882	 -0.024081	  0.001340	  0.031969	 -0.119004	 -0.116102	 -0.081738	 -0.202986
  0.015398	  0.083951	 -0.025098	 -0.048488	 -0.078584	 -0.027778	 -0.004711	 -0.008460	  0.019376	 -0.137092	 -0.147673	 -0.053895	 -0.168173
  0.017534	  0.076057	 -0.037002	 -0.044054	 -0.064297	 -0.067527	 -0.006140	 -0.027071	 -0.020657	 -0.132277	 -0.148574	 -0.063986	 -0.164420
  0.020772	  0.072744	  0.002170	 -0.060304	 -0.078205	 -0.092247	 -0.062707	 -0.010989	 -0.028907	 -0.133592	 -0.159421	 -0.057423	 -0.141495
  0.011000	  0.053025	  0.012986	 -0.051636	 -0.048740	 -0.103845	 -0.091264	 -0.001263	 -0.010881	 -0.142628	 -0.101265	 -0.046946	 -0.087307
  0.013458	  0.068221	 -0.016062	 -0.031586	 -0.032628	 -0.101055	 -0.092560	 -0.014836	 -0.006033	 -0.141683	 -0.065850	 -0.018402	 -0.057444
  0.021473	  0.080553	 -0.025753	 -0.009813	 -0.033793	 -0.118872	 -0.109112	 -0.039640	 -0.034786	 -0.131787	 -0.047819	  0.013908	 -0.016945
  0.019989	  0.088143	 -0.035638	  0.009632	 -0.036398	 -0.114768	 -0.113414	 -0.036319	 -0.035309	 -0.109992	 -0.047510	  0.020413	 -0.014498
 -0.000338	  0.096081	 -0.040594	  0.050233	 -0.046188	 -0.091836	 -0.108510	 -0.063696	 -0.007471	 -0.048588	 -0.024937	  0.052260	 -0.012728
 -0.013822	  0.069834	 -0.034692	  0.059626	 -0.046410	 -0.077762	 -0.138481	 -0.072827	  0.009020	  0.004508	  0.007663	  0.060167	  0.015335
 -0.001496	  0.070473	 -0.075277	  0.041265	 -0.054748	 -0.079365	 -0.134853	 -0.054870	  0.037144	  0.025385	  0.053823	  0.087833	  0.020574
  0.019490	  0.081023	 -0.075563	  0.025196	 -0.075053	 -0.114701	 -0.115402	 -0.041769	  0.076920	  0.056847	  0.057348	  0.123692	  0.002272
  0.013610	  0.091825	 -0.074400	 -0.000595	 -0.086480	 -0.099047	 -0.105238	  0.002921	  0.088124	  0.068987	  0.074075	  0.126494	 -0.010377
  0.021510	  0.079150	 -0.080249	 -0.013515	 -0.076358	 -0.093188	 -0.066022	  0.041418	  0.092671	  0.076725	  0.074757	  0.128277	 -0.025654
  0.016108	  0.085884	 -0.071508	 -0.014021	 -0.038794	 -0.109982	 -0.042051	  0.058697	  0.122905	  0.072932	  0.109936	  0.094376	  0.013533
  0.000224	  0.075214	 -0.091919	 -0.046050	 -0.013427	 -0.104294	 -0.032721	  0.096666	  0.131116	  0.085371	  0.103508	  0.104903	  0.000252
  0.007639	  0.064931	 -0.092936	 -0.020291	 -0.017693	 -0.075409	 -0.010041	  0.101909	  0.129311	  0.108994	  0.121419	  0.102649	 -0.011148
  0.012530	  0.085344	 -0.092704	  0.001268	 -0.014093	 -0.053773	  0.032938	  0.094524	  0.132187	  0.076696	  0.118403	  0.101001	 -0.005618
  0.019205	  0.121639	 -0.086578	  0.000790	 -0.013691	 -0.045626	  0.056740	  0.119430	  0.092135	  0.078331	  0.073099	  0.126381	 -0.020876
  0.018627	  0.090747	 -0.095044	 -0.003792	  0.004858	 -0.058797	  0.078151	  0.102349	  0.066092	  0.079779	  0.050307	  0.157754	 -0.004974
  0.008480	  0.084301	 -0.083808	 -0.032468	  0.019618	 -0.021294	  0.081045	  0.060673	  0.057137	  0.076777	  0.069010	  0.134255	  0.044200
  0.016330	  0.111786	 -0.090473	 -0.032614	  0.018532	 -0.026350	  0.079308	  0.023857	  0.072884	  0.049891	  0.095595	  0.116711	  0.046948
  0.011852	  0.089186	 -0.095348	  0.005317	  0.005692	 -0.048375	  0.047386	  0.033287	  0.076114	  0.031374	  0.080006	  0.137986	  0.055901
  0.007819	  0.068625	 -0.072918	  0.029823	 -0.005949	 -0.034320	  0.059894	  0.012644	  0.077133	 -0.001900	  0.053123	  0.164356	  0.059335
 -0.005996	  0.063237	 -0.102857	  0.050625	 -0.021800	 -0.000027	  0.067520	  0.011221	  0.045590	 -0.020082	  0.088995	  0.118472	  0.072910
  0.028247	  0.043412	 -0.119546	  0.045738	 -0.014877	 -0.012166	  0.042621	  0.042717	  0.051813	 -0.033671	  0.097455	  0.140854	  0.078745
  0.058794	  0.052232	 -0.109842	  0.030259	 -0.002148	 -0.049046	  0.055289	  0.056153	  0.056879	 -0.052676	  0.085284	  0.121588	  0.088602
  0.063048	  0.085589	 -0.090887	  0.039707	  0.008831	 -0.044676	  0.038961	  0.027143	  0.047668	 -0.019942	  0.079943	  0.089562	  0.086259
  0.056327	  0.097336	 -0.053472	  0.045054	  0.005831	 -0.067884	  0.022147	  0.001941	  0.038555	  0.006015	  0.078162	  0.106053	  0.047598
  0.065817	  0.082966	 -0.049985	  0.032796	  0.011691	 -0.044512	  0.079721	  0.008214	  0.038648	  0.026232	  0.077302	  0.114540	  0.026577
  0.055424	  0.053220	 -0.041767	  0.060470	 -0.009731	 -0.047589	  0.083794	  0.020924	  0.033471	  0.034090	  0.056917	  0.092527	  0.010957
  0.021572	  0.061515	 -0.029304	  0.076764	 -0.041183	 -0.045530	  0.082323	  0.010791	  0.011411	 -0.012948	  0.061517	  0.101073	  0.029934
 -0.000214	  0.088982	 -0.054558	  0.059799	 -0.056627	 -0.034753	  0.056877	 -0.000477	  0.028604	 -0.014464	  0.039017	  0.078051	  0.022831
  0.024963	  0.088002	 -0.063346	  0.033340	 -0.038010	 -0.032704	  0.049253	 -0.003360	  0.029902	  0.012429	  0.016614	  0.047811	  0.022594
  0.033218	  0.044111	 -0.064128	 -0.003329	 -0.035640	  0.003477	  0.053009	 -0.021352	  0.044407	 -0.007326	 -0.001553	  0.058173	  0.027864
  0.020688	  0.024183	 -0.058387	  0.014391	 -0.013076	  0.014425	  0.042771	 -0.019222	  0.035731	 -0.063962	 -0.014995	  0.084294	  0.041608
  0.030121	  0.050352	 -0.041417	  0.044788	 -0.001616	 -0.003867	  0.009395	 -0.013723	  0.023093	 -0.083818	 -0.010260	  0.045787	  0.036452
  0.039843	  0.050137	 -0.042798	  0.064312	  0.004884	 -0.006339	  0.008520	 -0.026031	 -0.003663	 -0.119882	 -0.035225	  0.016644	  0.047925
  0.037828	  0.066723	 -0.050120	  0.062784	  0.030264	  0.001887	  0.034798	 -0.024623	 -0.031095	 -0.118461	 -0.018450	  0.030936	  0.054721
  0.082842	  0.078841	 -0.053130	  0.058679	 -0.003767	 -0.026004	  0.024985	 -0.018352	 -0.018593	 -0.115320	  0.005126	  0.053124	  0.067500
  0.112344	  0.102812	 -0.029913	  0.069815	 -0.030103	 -0.055789	  0.007690	 -0.025560	 -0.024332	 -0.098604	 -0.002243	  0.082546	  0.066400
  0.094230	  0.108779	 -0.047737	  0.073148	 -0.032388	 -0.081905	 -0.017860	 -0.033500	 -0.051690	 -0.063020	  0.012220	  0.065077	  0.084926
  0.079920	  0.126705	 -0.069117	  0.064655	 -0.039585	 -0.076500	 -0.007853	 -0.034224	 -0.067206	 -0.087438	  0.021427	  0.076873	  0.080117
  0.120479	  0.084427	 -0.063333	  0.076560	 -0.028266	 -0.078023	  0.014701	 -0.042278	 -0.047466	 -0.082513	  0.021597	  0.076529	  0.082422
  0.133145	  0.040806	 -0.063473	  0.111198	 -0.054992	 -0.068051	  0.028126	 -0.052132	 -0.035624	 -0.103496	  0.030335	  0.076239	  0.066512
  0.125163	  0.040512	 -0.038605	  0.103711	 -0.074874	 -0.047227	  0.027576	 -0.026816	 -0.041583	 -0.100790	  0.026685	  0.088578	  0.062664
  0.134053	  0.050762	 -0.054335	  0.110633	 -0.056607	 -0.053281	  0.032122	 -0.021653	  0.000914	 -0.045260	  0.021488	  0.101336	  0.090406
  0.132624	  0.054782	 -0.041234	  0.108026	 -0.052677	 -0.057089	  0.041540	 -0.022317	  0.016685	 -0.015439	  0.031796	  0.113774	  0.089727
  0.118106	  0.072577	 -0.004131	  0.110351	 -0.036869	 -0.048800	  0.060002	  0.003572	 -0.012739	 -0.007654	  0.026973	  0.111885	  0.088958
  0.110655	  0.059847	 -0.021979	  0.107384	 -0.023241	 -0.061110	  0.066084	 -0.012551	 -0.016026	 -0.006889	  0.019371	  0.116005	  0.120974
  0.117227	  0.040021	 -0.014406	  0.091266	 -0.016043	 -0.072901	  0.074345	 -0.000673	 -0.000110	 -0.007721	  0.054680	  0.095719	  0.125317
  0.095732	  0.080867	 -0.032316	  0.065916	 -0.022465	 -0.046079	  0.125899	  0.031700	  0.008215	  0.036147	  0.049781	  0.085830	  0.089533
  0.060685	  0.078375	 -0.051000	  0.047134	 -0.027817	 -0.012224	  0.120003	  0.052743	  0.037210	  0.072080	  0.052380	  0.070212	  0.097297
  0.071691	  0.073742	 -0.054951	  0.058232	 -0.030919	  0.010248	  0.080717	  0.058965	  0.045978	  0.040205	  0.048284	  0.057752	  0.098696
  0.067788	  0.062087	 -0.075209	  0.090817	 -0.020978	  0.034783	  0.071693	  0.042837	  0.035564	  0.033945	  0.059436	  0.082944	  0.109203
  0.050566	  0.050221	 -0.046418	  0.093202	 -0.000580	  0.035638	  0.069408	  0.036425	  0.017572	  0.048428	  0.058781	  0.099925	  0.101635
 -0.053302	  0.006556	 -0.002900	 -0.012870	  0.040751	 -0.099400	 -0.047454	 -0.001374	  0.053223	  0.043838	 -0.001624	  0.051219	  0.025180
 -0.006868	 -0.009873	 -0.016172	 -0.025275	  0.017062	 -0.137695	 -0.037999	  0.024311	  0.009255	  0.047858	  0.008651	  0.041427	  0.062004
  0.028877	  0.005252	 -0.010119	 -0.014644	 -0.007195	 -0.108014	 -0.059421	  0.019047	 -0.039465	  0.062797	 -0.009532	  0.044918	  0.032244
  0.010665	 -0.017468	 -0.041353	  0.011606	 -0.026660	 -0.067030	 -0.062510	  0.004050	 -0.009258	  0.079191	 -0.000300	  0.019046	  0.027471
  0.011815	 -0.013400	 -0.025309	  0.019620	  0.006092	 -0.064885	 -0.066964	 -0.010449	  0.015888	  0.036824	 -0.002785	  0.028639	  0.026380
  0.003604	  0.016095	  0.013121	  0.039673	  0.016934	 -0.024114	 -0.047141	  0.018945	  0.012153	 -0.008465	 -0.001350	 -0.007009	 -0.009754
 -0.037477	  0.022429	  0.007394	  0.030513	 -0.007348	  0.002024	 -0.006213	  0.004392	  0.013871	 -0.043493	  0.000677	 -0.042389	 -0.021613
 -0.047187	  0.019902	 -0.001463	  0.027115	 -0.012534	  0.023194	  0.029155	 -0.028664	  0.025125	 -0.029136	 -0.013114	 -0.030843	 -0.026219
 -0.011704	  0.016305	  0.002869	  0.028007	  0.017371	 -0.006117	  0.016769	 -0.029657	  0.020294	 -0.038819	 -0.012918	 -0.030261	 -0.043368
 -0.006774	  0.004928	 -0.017560	  0.024423	  0.029568	 -0.002696	  0.020642	 -0.000560	  0.027716	  0.000572	 -0.027538	 -0.029096	 -0.047896
 -0.023551	 -0.000777	 -0.017148	  0.009033	  0.022506	  0.027450	  0.039873	  0.015577	  0.021124	 -0.006410	 -0.014559	 -0.020027	 -0.038590
 -0.052158	 -0.005503	 -0.002563	  0.008903	  0.033463	  0.055118	  0.042490	  0.017180	 -0.004835	 -0.022060	 -0.001688	 -0.000981	 -0.005851
 -0.060995	 -0.013731	  0.000432	  0.008164	  0.017296	  0.049360	  0.045179	  0.030896	 -0.002354	 -0.005276	  0.004204	 -0.009442	  0.040226
 -0.000663	 -0.002013	  0.015268	  0.012834	 -0.007553	  0.033675	  0.019103	  0.037579	 -0.010665	 -0.030884	  0.009656	 -0.018681	  0.016187
  0.020959	  0.024051	  0.002560	  0.004917	 -0.014449	  0.033819	 -0.005999	  0.039697	 -0.019145	 -0.028142	  0.009325	 -0.034488	 -0.028236
  0.011447	 -0.010592	  0.014972	 -0.033191	 -0.043094	  0.055405	 -0.028630	  0.039611	 -0.027509	 -0.035743	  0.043026	 -0.016401	 -0.001239
  0.029063	 -0.014466	  0.032427	 -0.018873	 -0.047802	  0.065762	 -0.002482	 -0.008736	 -0.019797	  0.005450	  0.049871	  0.062451	  0.106367
  0.050452	 -0.006707	  0.014560	 -0.007279	 -0.032165	  0.052006	  0.032457	 -0.045780	 -0.014145	  0.004311	  0.012749	  0.059312	  0.069486
  0.056592	 -0.009146	  0.001086	 -0.041938	 -0.021731	  0.053622	  0.053895	 -0.066871	 -0.014396	 -0.019398	 -0.028701	 -0.047419	 -0.112311
  0.077206	 -0.011843	  0.029896	 -0.070739	  0.019488	  0.058517	  0.065249	 -0.059193	 -0.037079	 -0.013013	 -0.024049	 -0.019975	 -0.070469
  0.039054	 -0.025299	  0.037986	 -0.077785	  0.020831	  0.069033	  0.069709	 -0.011837	 -0.010858	  0.026840	  0.069806	  0.108957	  0.113504
  0.030383	 -0.034338	  0.038993	 -0.078838	  0.001327	  0.082787	  0.078246	  0.006863	 -0.009339	  0.048888	  0.058739	  0.112236	  0.052298
  0.013712	 -0.041513	  0.037602	 -0.114733	 -0.007642	  0.073348	  0.080692	 -0.029724	 -0.005549	 -0.017738	 -0.057831	 -0.060704	 -0.149297
  0.004269	 -0.022888	  0.044074	 -0.109109	  0.001799	  0.071260	  0.061926	 -0.046288	 -0.002477	 -0.033208	 -0.053863	 -0.068315	 -0.106645
 -0.000834	 -0.058581	  0.050447	 -0.097254	  0.021666	  0.078420	  0.073548	 -0.011380	  0.002475	  0.013425	  0.050382	  0.081573	  0.176253
 -0.013063	 -0.094577	  0.074565	 -0.089521	 -0.011966	  0.085500	  0.084023	  0.003859	  0.006521	  0.001946	  0.083202	  0.122024	  0.200117
 -0.024553	 -0.079787	  0.080999	 -0.035300	 -0.021481	  0.086521	  0.071448	  0.001344	 -0.044503	 -0.033788	  0.026194	 -0.007106	 -0.060439
 -0.002730	 -0.017248	  0.068574	 -0.031498	 -0.032285	  0.098250	  0.025963	 -0.006034	 -0.058314	 -0.027522	 -0.028447	 -0.103770	 -0.156485
  0.043199	 -0.026715	  0.070742	 -0.037136	 -0.022451	  0.070976	  0.006097	  0.027982	 -0.011296	  0.006459	  0.031647	  0.030708	  0.075719
  0.056718	 -0.058997	  0.097381	 -0.048982	  0.009091	  0.068751	  0.038529	  0.033041	 -0.011592	  0.033171	  0.120064	  0.141836	  0.218614
  0.064518	 -0.024951	  0.106885	 -0.058465	  0.006922	  0.072495	  0.061992	  0.020585	 -0.010602	  0.087522	  0.066244	  0.071614	  0.057917
  0.042847	 -0.001936	  0.078346	 -0.044712	 -0.017311	  0.069572	  0.045318	  0.016606	  0.003357	  0.066823	 -0.026286	 -0.041272	 -0.145988
  0.055426	  0.001073	  0.061659	 -0.059955	 -0.012917	  0.047192	  0.052330	  0.009932	  0.005436	  0.053357	 -0.048583	 -0.055226	 -0.083591
  0.092408	  0.003237	  0.058494	 -0.064200	 -0.039971	  0.035486	  0.035867	 -0.015134	  0.038089	  0.115276	  0.006191	  0.039409	  0.111531
  0.065020	 -0.003280	  0.089235	 -0.066128	 -0.016697	  0.066546	  0.046819	 -0.036179	  0.016369	  0.126666	  0.061042	  0.075915	  0.130598
  0.074416	 -0.023517	  0.073482	 -0.050261	 -0.015848	  0.077106	  0.075027	 -0.059470	 -0.003040	  0.083143	  0.064567	 -0.000820	 -0.064416
  0.082757	  0.008167	  0.065400	 -0.047369	 -0.046971	  0.076341	  0.080838	 -0.051159	 -0.001874	  0.028250	  0.018254	 -0.094970	 -0.205235
  0.030021	  0.005454	  0.080017	 -0.072723	 -0.045940	  0.116940	  0.057273	 -0.020444	  0.033268	  0.016995	  0.040274	 -0.058831	 -0.093946
 -0.003550	 -0.016660	  0.097427	 -0.099283	 -0.015330	  0.132885	  0.070941	  0.029482	  0.038256	  0.058510	  0.057481	  0.011934	  0.052126
  0.035073	  0.009659	  0.094087	 -0.086518	  0.014394	  0.142630	  0.065635	  0.021433	  0.036714	  0.072461	  0.044700	  0.021393	  0.038800
  0.040252	  0.013164	  0.047497	 -0.060928	 -0.007685	  0.103960	  0.079854	 -0.020391	 -0.027915	 -0.009967	  0.005471	 -0.010762	 -0.123130
  0.038158	  0.039677	  0.046972	 -0.024364	 -0.049378	  0.070099	  0.090642	 -0.051184	 -0.051882	 -0.028460	 -0.005526	 -0.019902	 -0.168739
  0.048975	  0.023958	  0.037535	 -0.026946	 -0.029821	  0.077562	  0.142196	 -0.038705	 -0.030773	  0.018164	  0.028227	  0.065863	 -0.019331
  0.059154	 -0.025301	  0.026629	 -0.023340	 -0.010950	  0.060368	  0.142634	 -0.051376	 -0.048236	  0.042375	  0.030296	  0.091843	  0.071820
  0.041150	 -0.031707	  0.056544	  0.024598	 -0.001373	  0.061576	  0.093402	 -0.024517	 -0.066276	  0.042275	 -0.011862	  0.039262	 -0.066456
  0.042356	 -0.003056	  0.051615	 -0.005018	  0.019634	  0.044921	  0.091614	  0.002434	 -0.098783	  0.024445	 -0.035976	 -0.033504	 -0.175095
  0.067556	 -0.007551	  0.051997	 -0.029179	  0.032729	  0.066527	  0.115713	  0.010776	 -0.047570	  0.064713	 -0.027462	 -0.013337	 -0.067991
  0.068354	 -0.023401	  0.085015	 -0.029811	  0.027696	  0.052153	  0.122766	  0.028091	 -0.014587	  0.091489	  0.004102	  0.069601	  0.019780
  0.112291	 -0.000474	  0.089849	 -0.067091	  0.023806	  0.028838	  0.111959	  0.046241	 -0.012118	  0.057185	 -0.050142	  0.032498	 -0.040045
  0.092449	  0.012041	  0.074097	 -0.084192	 -0.021060	  0.019344	  0.127618	  0.033969	 -0.025326	  0.015986	 -0.089155	 -0.046929	 -0.196717
  0.091315	  0.005555	  0.062215	 -0.066088	 -0.029974	  0.026679	  0.149333	  0.016093	 -0.027532	  0.049629	 -0.072944	 -0.046439	 -0.175197
  0.072468	  0.017515	  0.059187	 -0.062857	  0.009563	  0.029108	  0.142478	  0.029418	 -0.003226	  0.060200	 -0.031277	  0.054854	 -0.023568
  0.071486	  0.027807	  0.055812	 -0.037326	  0.008098	  0.023141	  0.125063	  0.011991	 -0.004007	  0.067842	 -0.000939	  0.089006	 -0.014628
  0.041406	  0.027681	  0.056110	 -0.007901	  0.008845	  0.048869	  0.117007	  0.014941	  0.001728	  0.045372	 -0.062303	  0.041134	 -0.099926
  0.024608	  0.030522	  0.060929	  0.003610	  0.014678	  0.058322	  0.136824	  0.035862	  0.030985	  0.022198	 -0.068089	  0.016365	 -0.148275
  0.000145	  0.031934	  0.063727	  0.017271	  0.048476	  0.067070	  0.131135	  0.060847	  0.021616	  0.030796	 -0.056187	  0.006456	 -0.086945
 -0.010111	 -0.003549	  0.029698	  0.038892	  0.064408	  0.068177	  0.114523	  0.042846	 -0.001004	  0.042982	 -0.071484	  0.026089	 -0.036261
 -0.007759	  0.006775	  0.025658	  0.045094	  0.048078	  0.076135	  0.161896	  0.024308	 -0.010414	  0.034388	 -0.092419	  0.021834	 -0.083587
 -0.001223	  0.024356	  0.010379	  0.032188	  0.036158	  0.057476	  0.151741	  0.028253	 -0.013293	  0.028909	 -0.071530	  0.001531	 -0.131701
 -0.011468	  0.021383	 -0.000205	 -0.002258	  0.021723	  0.033480	  0.140037	  0.026016	 -0.027484	  0.011146	 -0.039922	  0.028670	 -0.078096
  0.004858	  0.023929	  0.015588	 -0.038831	  0.023230	  0.021027	  0.125229	  0.054398	 -0.027921	 -0.003227	 -0.026553	  0.060457	  0.006620
  0.039346	  0.007361	  0.030756	 -0.037500	  0.019181	  0.039402	  0.124641	  0.059130	 -0.028491	 -0.005841	 -0.019695	  0.044839	 -0.062693
  0.022862	 -0.001702	  0.028822	 -0.043301	  0.023106	  0.021617	  0.132096	  0.052674	 -0.028744	 -0.035049	 -0.055593	  0.010771	 -0.144648
 -0.002743	 -0.012845	  0.041146	 -0.033721	  0.027139	  0.011331	  0.171250	  0.041784	 -0.004232	 -0.015972	 -0.079480	 -0.016369	 -0.117348
 -0.021649	  0.008878	  0.070400	 -0.023341	  0.022088	  0.031590	  0.190929	  0.041523	  0.000397	 -0.009981	 -0.075057	  0.017005	 -0.020399
 -0.012537	  0.014125	  0.079416	 -0.044065	  0.010709	  0.020440	  0.156301	  0.038903	 -0.015503	 -0.016711	 -0.058759	  0.015644	 -0.027266
 -0.010857	  0.016115	  0.075096	 -0.039369	  0.026884	  0.044633	  0.107280	  0.032972	 -0.035247	 -0.007384	 -0.045532	 -0.008045	 -0.103661
  0.031629	  0.035520	  0.106287	 -0.032341	  0.046993	  0.065932	  0.089832	  0.017707	 -0.024304	 -0.015590	 -0.060920	 -0.005561	 -0.110244
  0.032418	  0.025447	  0.118907	 -0.042184	  0.033649	  0.079482	  0.088062	  0.017661	 -0.025835	  0.022549	 -0.016830	  0.053622	 -0.022893
  0.048008	 -0.011417	  0.129354	 -0.028031	  0.032017	  0.068933	  0.077818	  0.014272	 -0.022359	  0.033204	 -0.013283	  0.018197	 -0.005133
  0.058491	 -0.017910	  0.165279	 -0.045296	  0.038461	  0.099864	  0.091737	  0.001458	  0.008710	  0.003528	 -0.048906	 -0.025494	 -0.104281
  0.078590	 -0.002216	  0.151146	 -0.066402	  0.004105	  0.089362	  0.115892	 -0.010687	 -0.018366	 -0.013886	 -0.075840	 -0.058638	 -0.132272
  0.100331	  0.024208	  0.100667	 -0.065724	 -0.031114	  0.072965	  0.103320	  0.005046	 -0.033970	  0.037053	 -0.036195	 -0.035907	 -0.046420
  0.067018	  0.016498	  0.074700	 -0.088357	  0.002937	  0.091934	  0.094943	  0.020465	 -0.029257	  0.078088	 -0.007281	  0.074807	  0.029330
  0.050209	 -0.005291	  0.110490	 -0.099398	  0.024379	  0.078086	  0.076407	  0.031947	 -0.037400	  0.051256	 -0.065467	  0.052688	 -0.008397
  0.034261	  0.024723	  0.092887	 -0.078857	  0.035641	  0.059863	  0.073510	  0.033372	 -0.044724	  0.033683	 -0.096549	 -0.037437	 -0.142797
  0.033963	  0.012615	  0.083737	 -0.041730	  0.069974	  0.017398	  0.058463	  0.041314	 -0.042477	  0.022612	 -0.057866	 -0.004477	 -0.135933
  0.014994	 -0.008090	  0.090321	 -0.032986	  0.090781	 -0.010141	  0.057313	  0.055828	 -0.023620	  0.025238	 -0.038096	  0.037152	 -0.009086
  0.001385	 -0.014927	  0.102925	 -0.039203	  0.075446	 -0.012749	  0.047008	  0.053458	 -0.008760	  0.009290	 -0.047677	  0.032930	  0.007412
  0.003304	 -0.043093	  0.090738	 -0.023003	  0.063079	  0.001407	  0.036539	  0.053711	 -0.011765	 -0.017043	 -0.132058	 -0.038627	 -0.150459
  0.006359	 -0.067755	  0.086072	 -0.020055	  0.065370	  0.011514	  0.036165	  0.063639	 -0.027367	 -0.032693	 -0.165392	 -0.074845	 -0.211029
 -0.007548	 -0.059563	  0.102733	 -0.027725	  0.050284	 -0.018691	  0.036689	  0.070753	  0.002857	  0.010120	 -0.124101	 -0.015316	 -0.054174
 -0.025119	 -0.037536	  0.106092	 -0.064521	  0.066947	 -0.024322	  0.050452	  0.067078	 -0.011331	  0.013274	 -0.076235	  0.043596	  0.059070
 -0.021743	 -0.003727	  0.084526	 -0.049889	  0.067885	 -0.029817	  0.060651	  0.068479	 -0.038708	 -0.044162	 -0.082969	  0.040772	 -0.042192
 -0.026865	  0.015738	  0.078122	 -0.046814	  0.041190	 -0.035259	  0.058090	  0.074754	 -0.064878	 -0.074548	 -0.097368	 -0.055166	 -0.194368
 -0.048692	  0.023344	  0.103253	 -0.060983	  0.046894	 -0.012248	  0.025417	  0.073097	 -0.065045	 -0.066323	 -0.077116	 -0.042840	 -0.145196
 -0.065415	  0.035350	  0.096389	 -0.049712	  0.066517	 -0.028641	  0.046303	  0.073002	 -0.019475	 -0.016969	 -0.016289	  0.041969	  0.023409
 -0.060644	  0.049021	  0.068351	 -0.029619	  0.065867	 -0.026918	  0.000537	  0.039073	  0.011675	 -0.010303	  0.013271	  0.081727	  0.043601
 -0.032704	  0.053598	  0.052262	 -0.054117	  0.040061	 -0.017003	 -0.013906	 -0.000948	  0.028789	 -0.006937	 -0.034367	  0.017338	 -0.097461
 -0.014169	  0.058144	  0.067198	 -0.103525	  0.001001	 -0.022211	 -0.008413	  0.020204	 -0.002909	  0.004547	 -0.055602	 -0.054558	 -0.152488
 -0.020870	  0.061886	  0.057283	 -0.107285	 -0.006376	 -0.018183	  0.010285	  0.043021	 -0.026404	  0.001530	 -0.051451	  0.018126	 -0.007374
 -0.034114	  0.054944	  0.074932	 -0.077295	  0.011540	 -0.011263	  0.015422	  0.076784	 -0.031410	  0.010851	 -0.021131	  0.080317	  0.116313
 -0.006256	  0.033052	  0.061000	 -0.080764	  0.014536	 -0.033939	  0.019808	  0.070354	 -0.034904	  0.001501	 -0.038480	 -0.007388	  0.007833
 -0.008904	  0.019130	  0.073965	 -0.026649	 -0.009575	 -0.038267	  0.024302	  0.012560	 -0.018798	 -0.007517	 -0.040167	 -0.075394	 -0.162771
 -0.007417	  0.032007	  0.068174	 -0.016849	 -0.011912	 -0.017004	  0.028606	  0.022492	  0.020037	  0.016554	 -0.005697	 -0.010493	 -0.108692
 -0.028260	  0.016952	  0.030568	 -0.029268	 -0.017095	 -0.013102	  0.034963	  0.068758	  0.010302	  0.039113	  0.041229	  0.056796	  0.059606
 -0.065243	  0.000075	  0.044984	 -0.018081	 -0.039122	 -0.018022	  0.032398	  0.063046	 -0.021426	  0.034197	  0.037322	  0.063190	  0.069791
 -0.089574	 -0.008955	  0.049007	 -0.004148	 -0.035943	 -0.039873	  0.007492	  0.059624	 -0.008736	  0.016477	 -0.012507	  0.000455	 -0.104191
 -0.081568	  0.007662	  0.031174	  0.020269	 -0.033127	 -0.084593	 -0.007720	  0.017514	 -0.046279	 -0.022342	 -0.024757	 -0.045943	 -0.163287
 -0.057575	  0.040801	  0.036272	  0.047878	 -0.029119	 -0.078481	 -0.019116	  0.026518	 -0.068252	 -0.021137	 -0.003544	  0.009725	  0.002091
 -0.036205	  0.041500	  0.025659	  0.056748	  0.006529	 -0.031399	 -0.008558	  0.059177	 -0.043448	 -0.012704	 -0.000849	  0.076340	  0.092382
 -0.028686	  0.041860	  0.033053	  0.023860	  0.004193	 -0.020968	  0.025671	  0.055865	 -0.037361	 -0.012586	  0.002877	  0.015564	 -0.023412
 -0.054599	  0.024289	  0.041479	  0.008724	 -0.001271	 -0.042531	  0.019997	  0.061496	 -0.048069	 -0.024470	 -0.018307	 -0.056669	 -0.123334
 -0.100908	  0.022397	  0.027805	 -0.001660	 -0.010561	 -0.057647	 -0.002928	  0.026492	 -0.018202	 -0.015523	 -0.019484	  0.000375	 -0.045558
 -0.097285	  0.036085	  0.045450	 -0.037738	  0.010060	 -0.080436	  0.013273	  0.029356	  0.024424	 -0.020352	  0.049363	  0.036444	  0.067621
 -0.045885	  0.002573	  0.032298	 -0.024497	  0.013499	 -0.083756	  0.030814	  0.021380	  0.050072	 -0.034852	  0.075206	  0.036797	  0.015229
 -0.027891	  0.002796	  0.018239	 -0.023656	 -0.006337	 -0.066520	  0.014540	  0.044197	  0.031506	 -0.055962	  0.022048	 -0.033375	 -0.122497
 -0.043743	  0.053169	  0.023945	 -0.020959	 -0.008631	 -0.051626	  0.014913	  0.082817	  0.018732	 -0.066970	  0.038171	 -0.046560	 -0.163336
 -0.033572	  0.054657	  0.002160	 -0.035351	  0.005503	 -0.023373	 -0.007074	  0.089058	 -0.017766	 -0.007393	  0.089873	  0.030484	 -0.044958
 -0.028030	  0.025295	  0.003755	 -0.038760	  0.007815	  0.031470	  0.036227	  0.100743	  0.002713	  0.023220	  0.087067	  0.063897	 -0.010820
 -0.033077	  0.022211	 -0.001365	 -0.000650	  0.026588	  0.009321	  0.025399	  0.087191	 -0.011961	  0.014904	  0.050338	  0.018114	 -0.101342
 -0.042675	 -0.001866	  0.011630	  0.003404	  0.031920	  0.013375	  0.022635	  0.058431	 -0.053495	 -0.006693	  0.042662	 -0.011342	 -0.170596
 -0.078163	 -0.020492	  0.026673	  0.013181	  0.041529	  0.012496	  0.032735	  0.071526	 -0.016828	  0.034984	  0.027340	  0.008811	 -0.101700
 -0.071875	 -0.025010	  0.022997	 -0.005285	  0.045046	  0.019343	  0.030904	  0.061174	  0.010512	  0.058634	  0.003862	  0.062442	  0.002555
 -0.062925	 -0.039973	  0.003075	 -0.020475	  0.035145	  0.016526	  0.022517	  0.031746	 -0.009730	  0.017989	 -0.003398	  0.030377	 -0.035562
 -0.027156	 -0.062731	  0.014958	 -0.015277	  0.015273	  0.007330	  0.047964	  0.009006	 -0.031626	 -0.032251	 -0.012882	 -0.025215	 -0.157616
 -0.000969	 -0.047339	  0.039222	 -0.016461	 -0.010556	 -0.007334	  0.025350	 -0.031890	 -0.032236	 -0.040303	 -0.016839	  0.002755	 -0.112075
 -0.034237	 -0.020274	  0.045980	 -0.017736	  0.010362	 -0.007793	 -0.018073	 -0.023082	 -0.024160	 -0.019413	  0.044043	  0.076214	 -0.000902
 -0.037226	 -0.002160	  0.070035	 -0.012338	  0.004200	 -0.020170	 -0.026820	  0.012783	 -0.025720	 -0.025842	  0.046934	  0.088635	 -0.025799
 -0.034714	 -0.011178	  0.037818	 -0.009023	 -0.030571	 -0.033206	 -0.037015	  0.043488	  0.007761	 -0.036871	 -0.027749	  0.018749	 -0.144055
 -0.021917	 -0.025903	  0.021268	  0.015729	 -0.043570	 -0.022724	 -0.034265	  0.067068	  0.028226	 -0.014827	 -0.037384	  0.024169	 -0.173521
  0.014980	 -0.008955	  0.020079	  0.004654	 -0.044993	 -0.005069	 -0.011159	  0.055488	  0.035214	  0.008649	  0.004401	  0.072584	 -0.057662
  0.043941	 -0.001306	  0.001256	 -0.027439	 -0.041263	  0.019534	  0.013425	  0.029190	  0.017951	  0.016646	  0.005001	  0.048896	 -0.054976
  0.036621	 -0.017806	 -0.011400	 -0.045720	 -0.030280	  0.044359	  0.024822	  0.030025	  0.039381	  0.002929	  0.008871	 -0.036148	 -0.154646
  0.000525	 -0.006161	 -0.009918	 -0.041607	 -0.032119	  0.041033	  0.063473	  0.028327	  0.043719	  0.036401	  0.045273	 -0.003889	 -0.123909
  0.008676	 -0.011886	 -0.069122	 -0.036821	 -0.001579	 -0.000762	  0.103934	  0.002885	  0.028566	  0.064756	  0.071315	  0.114388	 -0.004857
  0.048780	 -0.016407	 -0.050671	 -0.025368	  0.008457	 -0.005138	  0.094774	 -0.011283	 -0.013682	  0.051280	  0.039495	  0.073200	 -0.068268
  0.028659	 -0.018386	 -0.014420	  0.012081	  0.012035	 -0.016760	  0.098753	 -0.030345	 -0.027223	  0.047628	  0.008122	 -0.010222	 -0.148952
  0.014708	 -0.038702	  0.027202	  0.002383	  0.001298	 -0.024066	  0.084916	 -0.024294	 -0.020963	  0.080646	  0.062742	  0.037537	 -0.039436
 -0.004926	 -0.040754	  0.025415	  0.025654	  0.015570	  0.002867	  0.079605	  0.004311	 -0.009536	  0.081405	  0.078993	  0.061584	  0.045599
 -0.019003	  0.018257	  0.009751	  0.009822	  0.006758	 -0.003251	  0.063489	  0.035901	 -0.005419	  0.042425	  0.038628	 -0.029385	 -0.086621
 -0.016176	  0.033818	 -0.030261	 -0.028736	 -0.009770	 -0.033317	  0.025592	  0.025991	 -0.020637	  0.006300	 -0.022319	 -0.082012	 -0.161863
 -0.046425	 -0.005675	 -0.056209	 -0.018296	 -0.001934	 -0.028529	  0.020234	  0.029465	 -0.001206	  0.012525	 -0.007612	 -0.021677	 -0.018699
 -0.091053	  0.004336	 -0.069115	 -0.015703	  0.003360	 -0.026319	  0.034616	  0.044508	 -0.008652	  0.031053	  0.018323	  0.033750	  0.091611
 -0.091172	 -0.013814	 -0.048492	 -0.000134	 -0.013550	 -0.030506	  0.058087	  0.006242	 -0.042706	  0.003503	 -0.014885	  0.002968	 -0.013603
 -0.075477	 -0.033215	 -0.034209	  0.008561	 -0.052628	 -0.020714	  0.039206	 -0.006149	 -0.035136	 -0.026652	 -0.056926	 -0.029127	 -0.124395
 -0.056582	 -0.038655	 -0.030300	  0.031509	 -0.089991	 -0.005480	  0.008315	  0.004508	  0.002693	 -0.031636	 -0.023667	  0.012528	 -0.056698
 -0.080184	 -0.046347	  0.009127	  0.040768	 -0.087614	  0.024391	  0.004825	  0.010074	  0.044726	  0.003815	  0.070737	  0.060029	  0.045594
 -0.117845	 -0.048702	  0.038471	  0.031347	 -0.024114	  0.027866	  0.028012	  0.011611	  0.033238	  0.009825	  0.072757	  0.057284	  0.023665
 -0.111082	 -0.038141	  0.052384	  0.032423	  0.039850	  0.039335	  0.054820	 -0.016606	  0.021934	 -0.027539	  0.034995	  0.001979	 -0.109795
 -0.084561	 -0.017004	  0.033582	  0.018061	  0.031582	  0.031297	  0.069447	  0.004169	  0.019435	 -0.035419	 -0.000903	  0.004867	 -0.132468
 -0.066490	 -0.038261	  0.054717	  0.015075	  0.015097	  0.043763	  0.098299	  0.004792	  0.054892	 -0.011127	 -0.020901	  0.033698	 -0.045312
 -0.026744	 -0.051578	  0.049327	 -0.010289	  0.036183	  0.052860	  0.099931	  0.001751	  0.097674	  0.006296	  0.010728	  0.049906	  0.033547
 -0.020936	 -0.032237	  0.040568	 -0.011893	 -0.002988	  0.039633	  0.064415	  0.012533	  0.087423	 -0.005096	  0.035602	  0.031759	  0.035794
 -0.009802	 -0.032849	  0.021870	  0.015103	 -0.010655	  0.033491	  0.060170	  0.000014	  0.059578	 -0.028689	  0.022242	  0.000982	 -0.059531
 -0.038387	 -0.020128	  0.042339	  0.041963	  0.010663	  0.041205	  0.087845	 -0.008579	  0.062089	 -0.010154	  0.021490	 -0.021005	 -0.076647
 -0.051661	 -0.045628	  0.015639	  0.035500	  0.003337	  0.025222	  0.078607	  0.018466	  0.069092	 -0.005807	  0.027935	  0.023393	 -0.044042
 -0.035599	 -0.067577	 -0.003935	  0.015161	 -0.003868	  0.053848	  0.073277	  0.055298	  0.085054	 -0.005300	  0.058528	  0.080098	  0.052955
 -0.039985	 -0.083698	  0.007487	  0.012673	  0.020729	  0.110275	  0.044501	  0.034166	  0.069228	  0.011954	  0.036900	  0.058200	  0.032558
 -0.026499	 -0.107783	 -0.014560	  0.006118	  0.049087	  0.081359	  0.018338	  0.021028	  0.012834	  0.009862	  0.007012	 -0.004147	 -0.075978
 -0.042528	 -0.096853	 -0.004100	  0.011204	  0.041968	  0.052437	  0.040510	 -0.021633	  0.017323	 -0.008361	  0.012169	  0.006642	 -0.105989
 -0.021409	 -0.101468	  0.008290	  0.039260	  0.032104	  0.037868	  0.036496	 -0.036206	  0.053680	  0.032095	  0.031633	  0.054298	  0.001576
 -0.041233	 -0.085290	  0.001538	  0.008918	  0.020809	  0.019472	  0.041866	 -0.041155	  0.069923	  0.054735	  0.048522	  0.048203	  0.037582
 -0.088059	 -0.070745	 -0.020448	  0.004194	 -0.018680	 -0.015821	  0.053206	 -0.054090	  0.048474	  0.019661	  0.009395	  0.007143	 -0.045510
 -0.078798	 -0.063677	 -0.055931	 -0.012284	 -0.004195	 -0.031056	  0.059120	 -0.019019	  0.039156	  0.037617	 -0.020759	 -0.043104	 -0.108048
 -0.076441	 -0.067326	 -0.044363	 -0.027363	 -0.009111	 -0.032627	  0.047519	 -0.011758	  0.071089	  0.047973	  0.021051	 -0.012057	 -0.026837
 -0.111699	 -0.090957	 -0.015388	 -0.004632	 -0.014745	  0.006646	  0.046336	 -0.009645	  0.064732	  0.062328	  0.038294	  0.044544	  0.084440
 -0.127847	 -0.061344	  0.018652	 -0.037067	  0.007812	  0.049178	  0.068642	 -0.014436	  0.057104	  0.052172	  0.042028	  0.067088	  0.078551
 -0.103334	 -0.061095	  0.038835	 -0.027189	 -0.019762	  0.039193	  0.082077	 -0.033838	  0.033650	 -0.004106	  0.022979	  0.006415	 -0.026431
 -0.083412	 -0.065383	  0.074434	 -0.032672	 -0.038937	  0.022341	  0.055551	  0.007543	  0.014983	 -0.015133	 -0.004190	 -0.009659	 -0.080478
 -0.072889	 -0.077664	  0.069504	 -0.039189	 -0.040325	  0.025857	  0.059529	  0.022253	 -0.001397	 -0.006494	  0.010053	  0.011931	 -0.023490
 -0.060146	 -0.071693	  0.077711	 -0.086283	 -0.034127	 -0.001725	  0.096121	  0.016771	  0.000393	 -0.008346	  0.015631	  0.031945	  0.026094
 -0.060798	 -0.063108	  0.057368	 -0.114729	 -0.037733	  0.002774	  0.088694	  0.043290	  0.004515	  0.047968	  0.000678	  0.054310	  0.013015
 -0.064620	 -0.061963	  0.047552	 -0.066840	 -0.017374	  0.022422	  0.082829	  0.054274	  0.020536	  0.056363	  0.013398	  0.065621	 -0.060472
 -0.079132	 -0.073515	  0.051658	 -0.041687	 -0.011180	  0.022961	  0.068557	  0.052529	  0.015633	  0.036706	  0.018996	  0.032068	 -0.063575
 -0.091136	 -0.044777	  0.062295	 -0.034481	 -0.027338	  0.009298	  0.100729	  0.060575	  0.027679	  0.059515	  0.002232	  0.056704	 -0.002263
 -0.099396	  0.009122	  0.063544	 -0.040959	 -0.015996	  0.045154	  0.116766	  0.023084	  0.017457	  0.056279	 -0.001517	  0.060357	  0.060885
 -0.071129	 -0.012537	  0.031198	 -0.071104	 -0.010117	  0.045512	  0.103189	  0.054119	 -0.005835	  0.073651	 -0.032570	  0.026631	 -0.002316
 -0.018934	 -0.019709	  0.049775	 -0.071840	  0.000659	  0.053420	  0.088502	  0.088134	 -0.004836	  0.078096	 -0.051207	 -0.003523	 -0.066254
 -0.035286	  0.008660	  0.052662	 -0.069906	  0.007173	  0.064857	  0.057606	  0.062836	  0.001864	  0.076295	 -0.062054	  0.024184	 -0.081707
 -0.028149	  0.047435	  0.009775	 -0.071418	 -0.011607	  0.054529	  0.064247	  0.058941	  0.000479	  0.058854	 -0.042833	  0.053288	 -0.041784
 -0.010857	  0.043118	 -0.003319	 -0.051344	 -0.014433	  0.063355	  0.053540	  0.030978	  0.018814	  0.058108	 -0.011186	  0.045161	 -0.037005
  0.000922	  0.039961	 -0.004309	 -0.014096	 -0.011487	  0.035972	  0.004976	  0.027992	  0.015550	  0.022539	 -0.012965	  0.020257	 -0.104754
 -0.014201	  0.051340	 -0.040000	 -0.021094	 -0.029097	  0.012515	 -0.012542	  0.048999	  0.026935	  0.046896	 -0.013458	  0.009469	 -0.113834
 -0.038397	  0.068387	 -0.014067	 -0.069668	 -0.005899	  0.003332	  0.003660	  0.045793	  0.008748	  0.062579	 -0.006673	  0.018577	 -0.057494
 -0.051027	  0.046087	 -0.016897	 -0.076832	 -0.004063	  0.007148	  0.030563	  0.032377	  0.001012	  0.054991	 -0.012039	  0.018438	 -0.026767
 -0.011051	  0.038831	 -0.021940	 -0.053463	 -0.007520	 -0.015470	  0.057067	  0.048375	 -0.007719	  0.021575	 -0.031234	  0.026300	 -0.016256
 -0.009774	  0.028566	 -0.011427	 -0.042286	 -0.014419	 -0.023411	  0.093228	  0.097061	 -0.023845	  0.016005	 -0.036809	  0.006273	 -0.075345
 -0.009165	  0.032920	  0.013310	 -0.060261	  0.014234	 -0.022953	  0.108634	  0.103104	 -0.024954	  0.062714	 -0.035471	 -0.020079	 -0.099972
 -0.000862	  0.033854	  0.035605	 -0.067895	  0.012385	 -0.032760	  0.092157	  0.090027	 -0.007610	  0.061165	 -0.024075	 -0.013391	 -0.057521
  0.010414	  0.018191	  0.017469	 -0.036278	  0.047283	 -0.036768	  0.081823	  0.093394	  0.028534	  0.055446	  0.025598	  0.013409	 -0.025805
  0.004504	  0.038752	 -0.002847	 -0.025073	  0.043970	 -0.018512	  0.071309	  0.083282	  0.003495	  0.037970	  0.059040	 -0.000764	 -0.000723
 -0.012171	  0.041321	 -0.003340	 -0.055717	  0.057024	  0.006807	  0.049600	  0.052395	 -0.009294	  0.026402	  0.033510	 -0.028789	 -0.045777
  0.010029	  0.034442	  0.023705	 -0.081663	  0.066420	 -0.021340	  0.055849	  0.048977	 -0.043527	  0.021905	  0.027376	 -0.025745	 -0.074622
 -0.003389	  0.017291	  0.006122	 -0.082629	  0.065526	 -0.041851	  0.056593	  0.055932	 -0.028350	  0.018372	  0.028585	 -0.028509	 -0.041285
 -0.004666	  0.000257	 -0.036381	 -0.049155	  0.085690	 -0.031478	  0.061973	  0.063769	 -0.022198	  0.043680	  0.030224	 -0.029532	  0.021343
  0.040251	 -0.008103	 -0.026117	 -0.022248	  0.106253	 -0.031835	  0.074300	  0.104314	 -0.040207	  0.025973	  0.010357	 -0.037220	  0.006690
  0.036189	 -0.011652	 -0.033231	 -0.004855	  0.100573	 -0.016549	  0.080719	  0.081464	 -0.006688	 -0.000300	  0.034444	 -0.057852	 -0.005772
  0.009882	 -0.025061	 -0.018589	 -0.010575	  0.070932	  0.000037	  0.067183	  0.066266	  0.010811	 -0.004471	  0.028106	 -0.017702	  0.006433
  0.029852	 -0.011756	  0.012337	 -0.023851	  0.082462	 -0.019694	  0.101285	  0.055057	  0.017446	 -0.000757	  0.043857	 -0.005663	  0.029317
  0.059764	 -0.006969	  0.037920	 -0.006411	  0.104190	 -0.077218	  0.135015	  0.064207	 -0.000037	 -0.003392	  0.055315	 -0.016907	  0.013249
  0.016544	 -0.010032	  0.033069	 -0.008349	  0.111973	 -0.068079	  0.143987	  0.056573	 -0.010892	  0.009318	  0.020579	 -0.053112	 -0.064713
 -0.010388	 -0.008927	  0.029953	  0.013018	  0.096709	 -0.026972	  0.094971	  0.021956	 -0.053857	  0.029274	 -0.023032	 -0.031452	 -0.108637
 -0.011981	  0.016313	  0.003014	  0.019968	  0.110649	 -0.012837	  0.061007	  0.018442	 -0.051152	  0.030193	 -0.014663	 -0.020374	 -0.089162
  0.024643	  0.026891	 -0.012269	  0.025604	  0.106929	 -0.004976	  0.070849	  0.018127	 -0.021238	  0.012226	  0.040621	 -0.008049	 -0.060774
  0.031705	  0.017097	  0.021789	  0.031668	  0.076553	  0.011384	  0.055452	  0.038888	 -0.003673	 -0.002314	  0.060081	  0.018268	 -0.074692
  0.060792	  0.035781	  0.036907	  0.052134	  0.052609	  0.004247	  0.046614	  0.068218	  0.036076	  0.015014	  0.028763	  0.022986	 -0.118965
  0.057564	  0.026995	  0.036454	  0.056491	  0.060809	  0.020988	  0.079667	  0.087584	  0.019654	  0.047020	 -0.006928	 -0.000709	 -0.117753
  0.017238	 -0.001254	  0.036964	  0.048425	  0.059793	  0.018690	  0.102864	  0.071259	 -0.021947	  0.033144	  0.030189	 -0.026696	 -0.104186
  0.034283	  0.017353	  0.027227	  0.044253	  0.089843	  0.033629	  0.085392	  0.051590	 -0.037896	  0.019163	  0.034239	  0.012671	 -0.051151
  0.020099	  0.012035	  0.014860	  0.049304	  0.100484	  0.033062	  0.081634	  0.049230	 -0.050439	  0.055610	  0.012268	  0.036593	 -0.076409
  0.024240	  0.034310	  0.015555	  0.063892	  0.103385	  0.021505	  0.097399	  0.043146	 -0.050819	  0.051638	 -0.019229	 -0.000798	 -0.119374
  0.045862	  0.049300	  0.023507	  0.040805	  0.107204	 -0.023548	  0.063315	  0.056351	 -0.063342	  0.038161	 -0.012648	 -0.024757	 -0.133009
  0.041488	  0.050373	 -0.014341	  0.048344	  0.090671	 -0.023065	  0.042102	  0.046705	 -0.066137	  0.044866	 -0.000821	  0.013691	 -0.091852
  0.053519	  0.019591	 -0.032355	  0.037139	  0.085744	 -0.035657	  0.065178	  0.035768	 -0.073801	  0.027916	  0.005829	  0.032404	 -0.050297
  0.073144	 -0.004682	 -0.021555	  0.049083	  0.108304	 -0.043462	  0.083332	  0.050775	 -0.089057	  0.001675	 -0.022440	  0.055494	 -0.064424
  0.084988	 -0.009758	  0.003722	  0.028244	  0.089545	 -0.044576	  0.109775	  0.072226	 -0.074857	 -0.022481	 -0.013033	  0.025335	 -0.081491
  0.072554	 -0.022777	  0.040021	 -0.001512	  0.072792	 -0.036796	  0.106387	  0.096760	 -0.052547	 -0.051353	  0.010474	 -0.002855	 -0.078115
  0.070749	 -0.047636	  0.063570	 -0.021669	  0.059027	  0.012592	  0.114604	  0.061085	 -0.064989	 -0.025656	  0.018170	  0.025657	 -0.013644
  0.068375	 -0.043874	  0.071690	  0.016737	  0.017282	  0.035041	  0.123161	  0.020094	 -0.037796	 -0.020147	  0.030509	  0.026825	 -0.001580
  0.082954	 -0.066828	  0.041746	  0.035351	  0.018814	  0.049626	  0.114746	 -0.003420	 -0.040813	 -0.033001	  0.041459	  0.005876	 -0.036204
  0.094938	 -0.034252	  0.013370	  0.028217	  0.013679	  0.051074	  0.100700	  0.006286	 -0.037936	 -0.038600	  0.057941	 -0.023581	 -0.106059
