# Supplementary material for: A fluorescent photoimmunoconjugate for imaging of cholesteatoma
Source: Sci Rep. 2022 Nov 19;12:19905. doi: 10.1038/s41598-022-22072-9 (PMC9675863; doi:10.1038/s41598-022-22072-9)
Supplement: Supplementary file 2 — Supplementary Information 2. [file 41598_2022_22072_MOESM2_ESM.zip › Data/ABR-63-4]

:RUN-4	LEVEL SWEEP	TEMP:NaN	6/11/2018	4:54 PM	NaNHR:
:SW EAR: R	SW FREQ: 11.32	# AVERAGES: 512	REP RATE (/sec): 40	DRIVER: RS Tweeter	SAMPLE (�sec): 40	
:NOTES-
:CHAMBER-CH4B-PXI
:CFTS Version: V2.7.2 (R850)
:LEVELS:20;25;30;35;40;45;50;55;60;65;70;75;80;
:DATA
  0.003193	 -0.040703	 -0.018787	 -0.012817	  0.013400	  0.068393	 -0.016135	  0.003226	  0.007366	 -0.017357	  0.013460	  0.023376	 -0.035636
  0.021391	 -0.029129	 -0.045537	 -0.049746	 -0.002835	  0.039828	 -0.058748	 -0.016432	 -0.029440	 -0.025583	  0.002507	  0.014125	 -0.037897
  0.037583	 -0.017279	 -0.043675	 -0.073813	  0.012454	  0.018821	 -0.046011	 -0.047257	  0.024932	 -0.036750	 -0.020616	  0.029701	 -0.013810
  0.034775	 -0.022537	 -0.050939	 -0.060867	  0.029771	  0.053451	 -0.046958	 -0.011710	  0.013527	 -0.008883	 -0.022730	  0.045526	 -0.013124
 -0.021677	 -0.009119	 -0.029031	 -0.015766	  0.001723	  0.052585	 -0.017711	  0.026632	  0.013323	  0.029099	 -0.017535	  0.050190	 -0.022608
 -0.007299	  0.000516	 -0.000610	 -0.024807	  0.005716	  0.059369	  0.009726	  0.025603	  0.025732	  0.036027	  0.009449	  0.028564	  0.022318
 -0.011692	 -0.001143	 -0.014261	  0.008416	 -0.002891	  0.087070	  0.008395	  0.006069	  0.030885	  0.032030	  0.017730	 -0.010586	  0.028165
 -0.026590	 -0.003716	 -0.024397	  0.024175	  0.000747	  0.063259	  0.005562	 -0.008073	  0.074660	  0.006925	 -0.015681	 -0.009901	  0.018668
 -0.021744	  0.002736	  0.021239	  0.031557	  0.024427	  0.020435	 -0.003664	  0.028957	  0.077357	 -0.003053	  0.002496	 -0.001887	  0.042139
  0.016347	 -0.002602	  0.056281	  0.023125	  0.014306	  0.008665	  0.004571	  0.025008	 -0.003477	  0.003321	 -0.009491	 -0.014172	  0.068745
  0.019508	 -0.009022	  0.037066	  0.013799	  0.030502	 -0.006113	  0.014985	  0.001495	 -0.056662	  0.004155	 -0.019966	  0.009654	  0.041707
  0.011662	  0.016638	  0.015972	  0.005773	  0.032180	 -0.017262	  0.022808	  0.033095	 -0.031995	  0.011224	 -0.018527	  0.008874	 -0.008846
  0.010387	  0.022789	  0.000552	  0.026848	 -0.007355	 -0.026081	  0.019528	  0.074036	 -0.032105	 -0.009411	 -0.013431	 -0.011239	 -0.009272
 -0.010139	  0.006265	  0.003854	  0.040471	 -0.021611	 -0.036830	  0.023252	  0.041809	 -0.034593	 -0.007358	  0.005538	 -0.012377	 -0.032058
 -0.018617	  0.021757	 -0.011280	  0.026125	  0.001420	 -0.083011	  0.020153	  0.001519	 -0.048328	 -0.001851	  0.024958	 -0.004315	 -0.035808
 -0.011970	 -0.006546	 -0.018954	  0.003432	 -0.017858	 -0.078842	  0.021923	 -0.020819	 -0.039921	  0.011295	  0.011331	 -0.021280	 -0.009888
  0.009542	 -0.006447	  0.009607	  0.000641	 -0.017046	 -0.083546	  0.012224	 -0.056988	  0.014838	  0.000730	  0.011750	 -0.049799	 -0.020045
 -0.006376	  0.019768	  0.045072	  0.004510	 -0.012789	 -0.069193	  0.001081	 -0.061058	 -0.011446	 -0.018542	  0.016743	 -0.054633	  0.003466
 -0.021439	  0.021697	  0.037600	  0.012671	 -0.041609	 -0.042665	  0.012460	 -0.037657	  0.002763	 -0.005056	  0.001650	 -0.023793	  0.010828
 -0.006846	  0.036077	  0.030228	  0.016273	 -0.042653	 -0.028333	  0.012558	 -0.007454	  0.002586	 -0.000963	  0.020367	  0.003970	  0.002957
 -0.004111	  0.019301	  0.030901	  0.035535	 -0.025265	 -0.006968	  0.019851	 -0.012614	  0.004993	  0.018800	  0.047952	  0.017598	  0.012378
  0.005005	 -0.032812	  0.038704	  0.077451	 -0.034809	  0.000444	  0.035922	 -0.012753	 -0.001374	  0.044427	  0.061267	 -0.002609	  0.051256
  0.011456	 -0.040675	  0.011977	  0.084836	 -0.046339	  0.019970	  0.064997	 -0.006199	 -0.004237	  0.001771	  0.081290	  0.003115	  0.072747
  0.036200	 -0.033532	  0.001556	  0.056313	 -0.032907	  0.031129	  0.056986	  0.020552	  0.006877	  0.027031	  0.080605	  0.033281	  0.102291
  0.031659	 -0.004253	  0.013750	  0.027262	 -0.039536	  0.039226	  0.074340	  0.021386	  0.001895	  0.052105	  0.136315	  0.023545	  0.097784
  0.014523	  0.006503	  0.042553	  0.021423	 -0.033143	  0.031854	  0.072720	  0.013389	 -0.014463	  0.071141	  0.173396	  0.029498	  0.122657
  0.003384	 -0.010603	  0.041183	  0.020360	  0.001586	  0.037521	  0.022859	  0.019294	 -0.014824	  0.076187	  0.144386	  0.044310	  0.126358
  0.009406	 -0.013615	  0.026114	 -0.001614	 -0.027726	  0.050705	  0.013690	  0.031399	 -0.007635	  0.061828	  0.136536	  0.054513	  0.159655
  0.018730	  0.004310	  0.032088	 -0.013852	 -0.073217	  0.061691	  0.025717	  0.053977	  0.020850	  0.068241	  0.147407	  0.041088	  0.162906
  0.028346	 -0.003924	  0.048334	 -0.035948	 -0.065734	  0.033666	  0.030461	  0.086643	  0.004753	  0.071337	  0.169063	  0.078324	  0.171962
  0.044719	  0.002979	  0.040774	 -0.027586	 -0.036832	  0.027788	  0.027931	  0.102523	 -0.060636	  0.081765	  0.213622	  0.075732	  0.189916
  0.028086	  0.005545	  0.054770	 -0.042256	 -0.022819	  0.039581	  0.026436	  0.100213	 -0.074946	  0.096556	  0.202749	  0.078793	  0.181175
  0.018506	  0.008146	  0.047152	 -0.028701	 -0.015068	  0.021557	  0.044287	  0.075495	 -0.066153	  0.092633	  0.237074	  0.118809	  0.202002
  0.012743	  0.010626	  0.040401	 -0.039349	 -0.000034	  0.005027	  0.051090	  0.074482	 -0.047198	  0.127527	  0.273839	  0.149161	  0.266968
  0.013987	 -0.017973	  0.023219	 -0.063871	 -0.000577	 -0.018893	  0.035678	  0.094646	  0.001193	  0.128777	  0.276578	  0.179092	  0.307156
  0.020464	 -0.060468	  0.014695	 -0.061212	 -0.034637	 -0.026380	  0.033531	  0.125766	  0.054240	  0.160518	  0.286793	  0.138872	  0.314876
  0.058412	 -0.068182	  0.015566	 -0.051607	 -0.052206	  0.025160	  0.019335	  0.190838	  0.069411	  0.192642	  0.294444	  0.125166	  0.231251
  0.079874	 -0.035969	  0.018035	 -0.040731	 -0.027178	  0.042022	  0.056728	  0.220674	  0.107527	  0.204288	  0.283077	  0.089571	  0.186439
  0.064960	 -0.035744	  0.039927	 -0.032594	 -0.015615	  0.028820	  0.098055	  0.216552	  0.102871	  0.191534	  0.245290	  0.076339	  0.143822
  0.052629	 -0.021024	  0.032614	 -0.049173	 -0.016185	  0.047208	  0.100010	  0.217133	  0.127647	  0.149182	  0.217987	  0.046862	  0.080295
  0.049609	 -0.006649	  0.028697	 -0.067936	 -0.015831	  0.051541	  0.151132	  0.250523	  0.135785	  0.078964	  0.164821	 -0.025882	  0.054160
  0.076058	  0.009585	  0.038994	 -0.078561	 -0.028692	  0.066818	  0.170769	  0.263310	  0.121636	  0.056767	  0.127655	 -0.089045	 -0.022933
  0.058132	  0.004898	  0.059346	 -0.060436	 -0.003820	  0.076296	  0.143673	  0.258757	  0.075666	  0.034078	  0.064376	 -0.172750	 -0.091217
  0.053320	  0.011245	  0.021509	 -0.056764	  0.021429	  0.060695	  0.148690	  0.237602	  0.015459	 -0.011370	 -0.008983	 -0.230591	 -0.168293
  0.071673	 -0.011390	  0.037463	 -0.012525	  0.015347	  0.082755	  0.121349	  0.160063	 -0.028389	 -0.080422	 -0.061272	 -0.284357	 -0.238646
  0.058792	 -0.030657	  0.061367	  0.002581	  0.016954	  0.073328	  0.122478	  0.106374	 -0.072410	 -0.157387	 -0.073313	 -0.332861	 -0.264313
  0.049699	 -0.048298	  0.072548	  0.008809	  0.009160	  0.079483	  0.100323	  0.035236	 -0.147356	 -0.204051	 -0.129671	 -0.308027	 -0.278140
  0.083755	 -0.041284	  0.091064	  0.038047	 -0.028053	  0.034369	  0.060661	 -0.029340	 -0.249526	 -0.241573	 -0.147591	 -0.322137	 -0.277039
  0.101545	 -0.036159	  0.098943	  0.043037	 -0.058336	  0.016902	 -0.010870	 -0.025880	 -0.276163	 -0.280876	 -0.154282	 -0.290418	 -0.261516
  0.098182	 -0.040162	  0.092055	  0.023677	 -0.075517	  0.010548	 -0.060594	 -0.047706	 -0.275816	 -0.284318	 -0.108759	 -0.228070	 -0.227366
  0.074470	 -0.035897	  0.129743	 -0.008165	 -0.071708	 -0.056105	 -0.116747	 -0.089242	 -0.250047	 -0.244968	 -0.077647	 -0.183854	 -0.138715
  0.022452	 -0.047556	  0.135787	 -0.025827	 -0.079300	 -0.106628	 -0.124265	 -0.125936	 -0.220031	 -0.228506	 -0.052020	 -0.127733	 -0.015631
  0.046930	 -0.059308	  0.117002	 -0.027226	 -0.115960	 -0.145189	 -0.118438	 -0.088957	 -0.191994	 -0.152455	 -0.001797	 -0.039164	  0.097641
  0.089391	 -0.051328	  0.115143	 -0.043412	 -0.125442	 -0.184779	 -0.091325	 -0.024600	 -0.127022	 -0.065087	  0.079395	  0.020869	  0.202664
  0.085154	 -0.039686	  0.144448	 -0.085437	 -0.116305	 -0.168295	 -0.088509	 -0.009189	 -0.076412	  0.008275	  0.188768	  0.081432	  0.292598
  0.047869	 -0.044006	  0.143278	 -0.101175	 -0.143472	 -0.138519	 -0.089719	 -0.016252	 -0.038569	  0.075549	  0.260570	  0.157567	  0.324202
  0.063942	 -0.064139	  0.147177	 -0.109310	 -0.166387	 -0.119752	 -0.049600	  0.066312	 -0.017006	  0.162657	  0.336435	  0.199025	  0.363205
  0.068779	 -0.087201	  0.165792	 -0.136661	 -0.169667	 -0.119453	  0.004325	  0.148644	  0.039231	  0.186353	  0.353863	  0.219265	  0.370142
  0.060837	 -0.107502	  0.132422	 -0.109866	 -0.160241	 -0.119154	  0.074505	  0.197143	  0.115260	  0.175213	  0.344001	  0.247683	  0.361150
  0.065417	 -0.069262	  0.083347	 -0.094589	 -0.151978	 -0.089113	  0.126043	  0.238424	  0.170482	  0.203009	  0.318098	  0.235233	  0.353664
  0.083139	 -0.036462	  0.051118	 -0.092235	 -0.136454	 -0.055181	  0.175517	  0.257276	  0.211388	  0.202520	  0.332280	  0.199422	  0.301240
  0.072826	 -0.024942	  0.027131	 -0.094010	 -0.094474	 -0.032018	  0.257385	  0.259207	  0.188872	  0.209552	  0.297678	  0.159794	  0.186313
  0.051275	 -0.017679	  0.040013	 -0.087356	 -0.040254	  0.004104	  0.257870	  0.264996	  0.149393	  0.165315	  0.228141	  0.091732	  0.089834
  0.022821	 -0.037754	  0.066823	 -0.064149	 -0.013783	  0.029459	  0.240115	  0.214176	  0.137554	  0.105710	  0.175445	  0.018495	  0.007801
  0.003730	 -0.054796	  0.104359	 -0.061180	  0.005538	  0.009756	  0.178643	  0.186631	  0.139007	  0.044406	  0.138905	 -0.037982	 -0.046040
 -0.005967	 -0.047784	  0.074292	 -0.042245	  0.012301	  0.004357	  0.125998	  0.146538	  0.072238	 -0.015494	  0.083973	 -0.090078	 -0.128212
 -0.020495	 -0.046161	  0.068224	 -0.035822	  0.019730	 -0.015110	  0.111608	  0.095152	  0.016944	 -0.068497	  0.026765	 -0.104238	 -0.158450
 -0.006854	 -0.070420	  0.106538	 -0.015849	  0.029829	 -0.026700	  0.082505	  0.067107	 -0.033340	 -0.089556	 -0.001162	 -0.139999	 -0.172426
  0.005187	 -0.051562	  0.127496	  0.030204	  0.025772	 -0.064727	  0.068578	  0.064777	 -0.076943	 -0.054412	  0.019102	 -0.152449	 -0.139211
  0.005470	 -0.030874	  0.138515	  0.031765	  0.034161	 -0.097100	  0.073852	  0.061622	 -0.087249	 -0.048464	  0.011604	 -0.143202	 -0.100248
  0.019181	 -0.033927	  0.123816	 -0.011409	  0.032507	 -0.094864	  0.066421	  0.013549	 -0.077874	 -0.055065	 -0.007367	 -0.147449	 -0.075628
  0.029485	 -0.036650	  0.115531	 -0.035988	  0.028308	 -0.129360	  0.025191	  0.017284	 -0.072041	 -0.035828	 -0.035753	 -0.124516	 -0.045341
  0.028104	 -0.009368	  0.150007	 -0.040695	  0.014768	 -0.171800	  0.023594	  0.034479	 -0.071129	 -0.000939	 -0.034956	 -0.097873	  0.015270
  0.027493	 -0.010414	  0.155546	 -0.033331	  0.000208	 -0.163617	  0.022504	  0.053373	 -0.074614	  0.026570	 -0.043830	 -0.069044	  0.045903
  0.042278	  0.013846	  0.135216	 -0.043862	  0.003332	 -0.155816	  0.044740	  0.052909	 -0.061268	  0.018582	 -0.007776	 -0.033526	  0.054419
  0.037238	 -0.003244	  0.119798	 -0.036136	 -0.029321	 -0.143302	  0.069547	  0.056443	 -0.028729	  0.087554	  0.025148	  0.011391	  0.040111
  0.016448	 -0.056245	  0.109388	 -0.022122	 -0.067039	 -0.101612	  0.055193	  0.067662	 -0.035810	  0.111277	  0.024306	  0.043735	  0.070719
  0.019378	 -0.045014	  0.096134	 -0.033800	 -0.067034	 -0.064369	  0.063253	  0.077688	 -0.008310	  0.107147	  0.009642	  0.057553	  0.094317
  0.012779	 -0.033413	  0.104065	 -0.034421	 -0.047010	 -0.069108	  0.068117	  0.101280	  0.006545	  0.138090	  0.025828	  0.054615	  0.062676
  0.024960	 -0.019704	  0.109213	 -0.003264	 -0.021122	 -0.054742	  0.100287	  0.120608	  0.033198	  0.101096	 -0.006177	  0.037534	  0.025858
  0.029891	 -0.009175	  0.120819	 -0.022021	 -0.013287	 -0.041135	  0.099670	  0.110255	  0.074797	  0.093570	 -0.031726	  0.062810	  0.007184
  0.024603	 -0.027344	  0.123586	 -0.019351	 -0.003083	 -0.049362	  0.116884	  0.088631	  0.082118	  0.085729	 -0.034566	  0.012390	 -0.037302
  0.008242	 -0.037081	  0.115109	 -0.031105	  0.000898	 -0.030696	  0.103601	  0.077835	  0.082626	  0.067653	 -0.027462	 -0.024497	 -0.055244
 -0.021166	 -0.032173	  0.105952	 -0.017257	  0.025975	  0.005275	  0.099741	  0.084711	  0.015547	  0.070676	 -0.044674	 -0.074513	 -0.073393
  0.001668	 -0.030713	  0.111314	 -0.010488	  0.030642	  0.007982	  0.084624	  0.069225	 -0.046706	  0.045996	 -0.084391	 -0.103243	 -0.087834
  0.036562	 -0.046620	  0.074315	 -0.021958	  0.004824	  0.000998	  0.073241	  0.066508	 -0.050199	  0.044627	 -0.088758	 -0.072281	 -0.083600
  0.028645	 -0.039431	  0.055075	  0.028214	 -0.033011	 -0.024179	  0.066762	  0.078763	 -0.066825	  0.061456	 -0.084052	 -0.101716	 -0.103465
  0.026411	 -0.048026	  0.034910	  0.069380	 -0.024833	 -0.063253	  0.037696	  0.071165	 -0.113359	  0.025874	 -0.093957	 -0.130621	 -0.104230
  0.013272	 -0.057402	  0.025823	  0.064317	 -0.022470	 -0.034345	  0.016913	  0.065790	 -0.136722	 -0.000412	 -0.048820	 -0.131602	 -0.111672
 -0.002590	 -0.043372	  0.058554	  0.026380	 -0.031149	 -0.045768	  0.027840	  0.044615	 -0.132299	 -0.023286	 -0.033361	 -0.117744	 -0.086139
 -0.012201	 -0.058835	  0.059922	  0.049064	 -0.038035	 -0.050308	  0.001164	  0.003968	 -0.112330	 -0.023306	 -0.044782	 -0.112523	 -0.066568
  0.000265	 -0.028968	  0.081130	  0.042614	 -0.075448	 -0.057866	 -0.025187	 -0.000605	 -0.085255	 -0.008903	 -0.011686	 -0.077517	 -0.044409
 -0.000937	 -0.006742	  0.088839	  0.035031	 -0.067473	 -0.081118	  0.002403	  0.023677	 -0.114431	  0.002782	  0.029105	 -0.026732	 -0.013612
 -0.010408	  0.033331	  0.102384	  0.040478	 -0.056842	 -0.095303	 -0.026098	  0.027528	 -0.125584	 -0.013646	  0.053707	 -0.003890	  0.018797
 -0.003513	  0.026830	  0.070420	  0.011995	 -0.057661	 -0.089351	 -0.030773	  0.038685	 -0.105047	  0.008215	  0.074432	  0.012880	  0.074976
  0.008995	  0.007680	  0.069814	  0.026824	 -0.069795	 -0.116481	 -0.030329	  0.063666	 -0.096408	  0.058195	  0.106202	  0.059628	  0.104414
  0.015440	  0.022598	  0.072049	  0.026928	 -0.092885	 -0.126267	 -0.019759	  0.078389	 -0.081219	  0.118738	  0.142212	  0.114978	  0.130223
 -0.003756	  0.014025	  0.062907	 -0.015898	 -0.121658	 -0.104230	 -0.042098	  0.093544	 -0.046055	  0.161934	  0.180289	  0.117327	  0.184052
 -0.009703	 -0.001475	  0.075966	 -0.013983	 -0.137468	 -0.071421	 -0.025997	  0.093280	  0.023869	  0.214392	  0.218397	  0.153229	  0.247921
 -0.000255	  0.025681	  0.096368	  0.001234	 -0.120837	 -0.069136	  0.021770	  0.098432	  0.079277	  0.247513	  0.251289	  0.211508	  0.262696
  0.006936	  0.052692	  0.097439	  0.022839	 -0.127126	 -0.082380	  0.017440	  0.107357	  0.098362	  0.254776	  0.294962	  0.242957	  0.264498
  0.012260	  0.035651	  0.096586	  0.007604	 -0.093630	 -0.075832	 -0.008052	  0.151005	  0.127052	  0.287577	  0.310554	  0.244753	  0.245398
 -0.011709	  0.016618	  0.083231	  0.019907	 -0.059050	 -0.072647	 -0.014460	  0.158497	  0.174239	  0.271828	  0.308290	  0.277302	  0.241747
 -0.005930	 -0.018907	  0.072886	  0.041166	 -0.087938	 -0.054327	 -0.008738	  0.172614	  0.188440	  0.306100	  0.311197	  0.256679	  0.185836
 -0.004679	 -0.057735	  0.074251	  0.073047	 -0.041518	  0.003762	  0.019533	  0.208218	  0.175067	  0.306283	  0.317157	  0.238123	  0.122527
 -0.006729	 -0.044201	  0.071268	  0.071259	 -0.013290	 -0.001401	  0.048656	  0.243485	  0.136970	  0.258369	  0.328193	  0.179658	  0.094207
 -0.008739	 -0.057181	  0.077746	  0.058723	  0.007253	 -0.029151	  0.069130	  0.265872	  0.137644	  0.240384	  0.281154	  0.140229	  0.091539
 -0.016012	 -0.081940	  0.079511	  0.045772	 -0.027058	 -0.017798	  0.078089	  0.245843	  0.138173	  0.212082	  0.239486	  0.115250	  0.092256
  0.001012	 -0.064756	  0.070269	  0.034178	 -0.039803	  0.067981	  0.099137	  0.244002	  0.092557	  0.181047	  0.178169	  0.068780	  0.087470
 -0.025159	 -0.037865	  0.057679	  0.039163	 -0.021364	  0.073342	  0.114682	  0.214121	  0.064020	  0.180436	  0.137397	  0.049208	  0.046253
 -0.051148	 -0.046457	  0.032892	  0.019585	  0.038893	  0.056490	  0.103327	  0.182646	  0.012181	  0.155639	  0.156158	  0.028337	 -0.001855
 -0.037536	 -0.045776	  0.045110	  0.031608	  0.040642	  0.056397	  0.122401	  0.124688	 -0.002736	  0.091069	  0.148410	 -0.001999	 -0.024677
 -0.033270	 -0.021933	  0.055633	  0.021690	  0.042803	  0.081417	  0.114046	  0.094292	 -0.046492	  0.046967	  0.112697	 -0.037963	 -0.022537
 -0.042838	  0.012461	  0.057781	  0.036412	  0.017180	  0.057438	  0.086353	  0.098180	 -0.051484	  0.015175	  0.077544	 -0.036106	 -0.046189
 -0.005532	  0.010245	  0.074036	  0.057759	 -0.015953	  0.043070	  0.036751	  0.022528	 -0.067642	 -0.006998	  0.031059	 -0.051767	 -0.057370
 -0.004807	 -0.011432	  0.076940	  0.032210	 -0.016484	  0.032748	 -0.020669	 -0.015089	 -0.081666	 -0.020697	  0.031487	 -0.057799	 -0.084426
 -0.043421	 -0.031274	  0.057426	  0.042935	 -0.000332	  0.017126	 -0.017044	 -0.001456	 -0.092956	 -0.061448	  0.038044	 -0.112959	 -0.111744
 -0.033730	 -0.045221	  0.032301	  0.046163	  0.015949	  0.011109	 -0.034674	  0.014535	 -0.110370	 -0.086616	  0.039077	 -0.148983	 -0.097668
  0.001776	 -0.036467	  0.032745	  0.048338	  0.031536	 -0.017194	 -0.081907	  0.006999	 -0.123209	 -0.094842	  0.041929	 -0.161134	 -0.066977
 -0.011167	 -0.022551	  0.021868	  0.048146	  0.016450	 -0.004615	 -0.098369	 -0.011826	 -0.136446	 -0.093032	  0.017475	 -0.122257	 -0.047617
 -0.004566	  0.008381	  0.052754	  0.051906	  0.008396	 -0.013309	 -0.091745	 -0.045348	 -0.161303	 -0.076276	 -0.005879	 -0.059055	  0.003815
 -0.007348	  0.003734	  0.049026	  0.039000	 -0.011718	 -0.069852	 -0.064982	 -0.039815	 -0.197966	 -0.085559	 -0.007193	  0.004048	  0.095237
 -0.008597	 -0.000292	  0.052341	 -0.000342	 -0.013776	 -0.100193	 -0.036603	 -0.029914	 -0.183895	 -0.044647	  0.029084	  0.024779	  0.127917
  0.014893	  0.022661	  0.034386	 -0.029900	 -0.018788	 -0.131793	 -0.047226	 -0.010601	 -0.166244	 -0.045472	  0.052039	  0.047553	  0.132571
  0.033268	  0.048551	  0.049375	 -0.041526	 -0.046870	 -0.138113	 -0.082909	  0.005922	 -0.106029	 -0.024725	  0.127110	  0.046644	  0.157308
  0.023101	  0.049617	  0.079101	 -0.041449	 -0.065257	 -0.109284	 -0.067126	  0.027486	 -0.069820	  0.056156	  0.142287	  0.011378	  0.135264
  0.002287	  0.014557	  0.071474	 -0.073162	 -0.080005	 -0.103047	 -0.068008	  0.034561	 -0.074180	  0.093089	  0.129932	 -0.004128	  0.075117
 -0.025774	 -0.000134	  0.057982	 -0.077476	 -0.074889	 -0.078338	 -0.041140	  0.059208	 -0.049991	  0.096897	  0.106504	 -0.037843	  0.023975
  0.009774	 -0.015997	  0.037228	 -0.069046	 -0.097201	 -0.103689	 -0.025367	  0.056927	 -0.022789	  0.062659	  0.095046	 -0.058293	 -0.008089
  0.048217	  0.023893	 -0.014627	 -0.051301	 -0.063215	 -0.122946	 -0.031941	  0.088612	 -0.005258	  0.055467	  0.092568	 -0.067539	 -0.054715
  0.033242	  0.027622	 -0.029741	 -0.034899	 -0.051677	 -0.134679	 -0.008013	  0.102939	 -0.004612	  0.018502	  0.060242	 -0.057325	 -0.071321
  0.002890	 -0.022445	 -0.016030	 -0.046660	 -0.043953	 -0.113581	  0.060619	  0.111580	 -0.025389	 -0.054541	  0.002445	 -0.050627	 -0.116774
  0.020597	 -0.031496	  0.000628	 -0.056422	 -0.038777	 -0.088570	  0.104962	  0.109395	 -0.077923	 -0.116651	 -0.019693	 -0.085990	 -0.135362
  0.030280	 -0.025799	 -0.008107	 -0.084090	 -0.048734	 -0.044860	  0.108130	  0.105686	 -0.122399	 -0.125950	 -0.017161	 -0.130229	 -0.140077
  0.014331	 -0.054119	  0.003513	 -0.098714	 -0.020228	 -0.004170	  0.079680	  0.073299	 -0.148629	 -0.123920	 -0.025266	 -0.160442	 -0.155684
  0.017524	 -0.031891	 -0.017704	 -0.067257	  0.012782	  0.013840	  0.056084	  0.021842	 -0.157824	 -0.118722	 -0.021678	 -0.164591	 -0.155499
  0.002812	  0.011015	 -0.044688	 -0.091649	  0.036836	  0.017453	  0.012927	 -0.020234	 -0.175226	 -0.104248	 -0.042169	 -0.111641	 -0.184472
  0.019066	  0.013389	 -0.068137	 -0.098035	  0.046298	  0.046805	 -0.017547	 -0.031818	 -0.194387	 -0.134294	 -0.051410	 -0.082685	 -0.204784
  0.023594	 -0.004270	 -0.080462	 -0.067400	  0.045773	  0.058034	 -0.065374	 -0.005060	 -0.177072	 -0.158208	 -0.071364	 -0.084053	 -0.195072
  0.038043	 -0.022921	 -0.054497	 -0.090138	  0.039387	  0.028127	 -0.057677	 -0.025799	 -0.137479	 -0.134091	 -0.088043	 -0.108378	 -0.178746
  0.048726	 -0.008839	 -0.016986	 -0.083942	  0.003262	  0.003077	 -0.078739	 -0.040847	 -0.148361	 -0.117578	 -0.076426	 -0.143093	 -0.171439
  0.045483	 -0.022813	  0.013767	 -0.066350	 -0.039554	 -0.035147	 -0.102946	 -0.015115	 -0.151363	 -0.138232	 -0.049532	 -0.169197	 -0.153369
  0.022481	 -0.021543	  0.051662	 -0.097832	 -0.073990	 -0.066717	 -0.079259	 -0.023292	 -0.140873	 -0.144539	 -0.075390	 -0.178970	 -0.162426
  0.036988	  0.013861	  0.084575	 -0.130868	 -0.105479	 -0.056088	 -0.053531	 -0.027470	 -0.144716	 -0.148298	 -0.113397	 -0.190394	 -0.224261
  0.038035	  0.028033	  0.080155	 -0.140064	 -0.101561	 -0.042103	 -0.057642	 -0.059363	 -0.186605	 -0.144881	 -0.104249	 -0.168695	 -0.274184
  0.027678	  0.014160	  0.088910	 -0.150275	 -0.074521	 -0.075616	 -0.081210	 -0.067222	 -0.195206	 -0.116860	 -0.108975	 -0.179924	 -0.340412
  0.023700	  0.017254	  0.063328	 -0.166107	 -0.083914	 -0.100807	 -0.107394	 -0.079560	 -0.164707	 -0.115254	 -0.151960	 -0.207562	 -0.353340
  0.005674	  0.030302	  0.041572	 -0.188081	 -0.087864	 -0.125188	 -0.086117	 -0.071497	 -0.147287	 -0.103754	 -0.159162	 -0.240988	 -0.324713
  0.033874	  0.060066	  0.039285	 -0.212252	 -0.093372	 -0.110192	 -0.086810	 -0.061325	 -0.141315	 -0.085644	 -0.185489	 -0.269755	 -0.312210
  0.030035	  0.056002	  0.015113	 -0.202535	 -0.096053	 -0.086718	 -0.087869	 -0.052106	 -0.133993	 -0.077354	 -0.213604	 -0.299676	 -0.314483
  0.041381	  0.052659	  0.008071	 -0.162338	 -0.085323	 -0.062696	 -0.085066	 -0.057178	 -0.136599	 -0.069667	 -0.232316	 -0.302333	 -0.288381
  0.059599	  0.064600	 -0.008422	 -0.147607	 -0.095391	 -0.029612	 -0.084183	 -0.047918	 -0.169268	 -0.093932	 -0.256645	 -0.310365	 -0.292158
  0.065153	  0.064337	 -0.006456	 -0.139641	 -0.063891	  0.008151	 -0.073952	 -0.036758	 -0.172786	 -0.121364	 -0.250908	 -0.309665	 -0.248002
  0.059604	  0.031144	  0.004254	 -0.134849	 -0.061278	 -0.003561	 -0.110323	 -0.025142	 -0.158956	 -0.129737	 -0.237108	 -0.258561	 -0.222052
  0.005402	  0.025260	 -0.013816	 -0.139998	 -0.091280	 -0.054078	 -0.111585	 -0.018510	 -0.164594	 -0.160106	 -0.192981	 -0.231752	 -0.201622
 -0.015631	  0.041627	  0.000787	 -0.145996	 -0.088614	 -0.070827	 -0.131747	 -0.052140	 -0.161666	 -0.157253	 -0.191339	 -0.207526	 -0.180412
  0.008266	  0.046303	  0.027076	 -0.154897	 -0.061774	 -0.039008	 -0.133003	 -0.068642	 -0.170282	 -0.175163	 -0.164644	 -0.196250	 -0.158216
  0.027127	  0.030645	  0.033923	 -0.160165	 -0.067228	 -0.035393	 -0.108544	 -0.067061	 -0.162642	 -0.175708	 -0.171935	 -0.174693	 -0.185315
  0.027247	  0.038744	 -0.008130	 -0.177723	 -0.028886	 -0.050243	 -0.079905	 -0.056068	 -0.163476	 -0.189169	 -0.178013	 -0.157040	 -0.183774
 -0.014294	  0.029574	 -0.030964	 -0.155442	  0.015399	 -0.103564	 -0.081413	 -0.071046	 -0.132040	 -0.167495	 -0.166154	 -0.136127	 -0.143530
  0.012198	  0.018717	 -0.037645	 -0.139439	  0.022618	 -0.123975	 -0.098800	 -0.084067	 -0.089870	 -0.114946	 -0.154572	 -0.101736	 -0.132812
  0.043548	  0.027538	 -0.030031	 -0.114990	  0.031036	 -0.119351	 -0.076218	 -0.094324	 -0.129629	 -0.131747	 -0.148125	 -0.114964	 -0.106879
  0.013084	  0.037407	 -0.031785	 -0.082871	 -0.009872	 -0.124913	 -0.042907	 -0.051510	 -0.138803	 -0.106474	 -0.167353	 -0.108475	 -0.101851
 -0.002440	  0.009826	  0.003965	 -0.082886	 -0.056901	 -0.141311	 -0.085897	 -0.035924	 -0.112921	 -0.098473	 -0.170414	 -0.066631	 -0.118003
 -0.021236	  0.007355	  0.019396	 -0.094850	 -0.047810	 -0.148531	 -0.088728	 -0.012027	 -0.111074	 -0.111639	 -0.162910	 -0.093284	 -0.127096
 -0.019904	  0.001056	  0.002503	 -0.078655	 -0.020463	 -0.118665	 -0.087228	 -0.000566	 -0.126499	 -0.113169	 -0.137707	 -0.124762	 -0.152700
 -0.013544	 -0.028943	  0.051973	 -0.079758	 -0.042776	 -0.113721	 -0.108989	 -0.007719	 -0.123354	 -0.097508	 -0.142487	 -0.124947	 -0.186729
  0.018871	 -0.015072	  0.069514	 -0.084524	 -0.068003	 -0.091662	 -0.083098	 -0.001549	 -0.128200	 -0.035277	 -0.144192	 -0.108652	 -0.197917
  0.007188	 -0.007911	  0.078494	 -0.095244	 -0.041799	 -0.081340	 -0.049138	  0.001556	 -0.136435	 -0.008295	 -0.150370	 -0.122830	 -0.156586
  0.012742	  0.028006	  0.067820	 -0.116310	 -0.040011	 -0.051836	 -0.036530	 -0.029651	 -0.146957	 -0.018732	 -0.174959	 -0.115141	 -0.162833
  0.025238	  0.038491	  0.049000	 -0.110243	 -0.026873	 -0.053541	 -0.001653	 -0.026335	 -0.153774	 -0.057508	 -0.186592	 -0.114629	 -0.162065
  0.020857	  0.023298	  0.051353	 -0.115864	 -0.029771	 -0.073476	  0.004848	 -0.001562	 -0.111521	 -0.101200	 -0.177693	 -0.132696	 -0.151690
  0.033495	  0.022443	  0.088204	 -0.117828	 -0.025037	 -0.066527	  0.000141	 -0.000071	 -0.097654	 -0.102107	 -0.177154	 -0.131584	 -0.180056
  0.037712	 -0.009543	  0.119996	 -0.111147	 -0.019184	 -0.056085	  0.012217	  0.009317	 -0.085105	 -0.083760	 -0.173661	 -0.128784	 -0.167820
  0.037962	 -0.021865	  0.117240	 -0.104189	 -0.014694	 -0.031959	  0.002169	 -0.023977	 -0.093835	 -0.072070	 -0.148621	 -0.121877	 -0.136757
  0.004755	 -0.031415	  0.101604	 -0.069652	 -0.044793	 -0.035039	  0.006598	 -0.036918	 -0.126108	 -0.077129	 -0.150703	 -0.040409	 -0.112258
  0.019544	 -0.038663	  0.078520	 -0.069117	 -0.043892	 -0.035001	  0.022113	 -0.023974	 -0.133760	 -0.111876	 -0.174744	  0.005037	 -0.070101
  0.043123	 -0.067021	  0.092671	 -0.076723	 -0.016834	 -0.023255	  0.022848	 -0.040036	 -0.109636	 -0.117100	 -0.183402	 -0.001580	 -0.032610
  0.050320	 -0.064256	  0.092151	 -0.075627	 -0.058618	 -0.051303	  0.036324	 -0.051900	 -0.140609	 -0.115841	 -0.138125	  0.022244	 -0.036574
  0.059484	 -0.051404	  0.054038	 -0.053521	 -0.082846	 -0.072613	  0.039748	 -0.053742	 -0.165428	 -0.129763	 -0.086885	  0.038279	 -0.021976
  0.032791	 -0.044988	  0.057149	 -0.041380	 -0.078696	 -0.055933	  0.037779	 -0.048320	 -0.145210	 -0.111692	 -0.075604	  0.034505	 -0.010332
 -0.001002	 -0.041762	  0.071168	 -0.075254	 -0.030615	 -0.070021	  0.035000	 -0.047759	 -0.132759	 -0.090370	 -0.043804	  0.032837	  0.010716
  0.027341	 -0.052860	  0.072227	 -0.078409	 -0.009350	 -0.081416	  0.031764	 -0.049464	 -0.122203	 -0.055696	 -0.002201	  0.042825	  0.019619
  0.006038	 -0.052462	  0.094433	 -0.035968	 -0.018604	 -0.082239	  0.020085	 -0.033877	 -0.110452	 -0.037174	  0.012026	  0.074134	  0.047988
  0.042560	 -0.051708	  0.090438	 -0.021396	 -0.028184	 -0.067577	  0.040289	 -0.045293	 -0.093666	 -0.007747	  0.043237	  0.066674	  0.088307
  0.076426	 -0.036042	  0.090757	 -0.019753	 -0.063037	 -0.055712	  0.028625	 -0.038903	 -0.068252	  0.028787	  0.021458	  0.101556	  0.088069
  0.044504	 -0.033886	  0.073865	 -0.020134	 -0.089692	 -0.063620	  0.021728	 -0.044139	 -0.083475	  0.031255	  0.038718	  0.115967	  0.110505
  0.026550	 -0.023853	  0.084728	 -0.071435	 -0.076384	 -0.079220	  0.052045	 -0.016961	 -0.068230	  0.056825	  0.035761	  0.126669	  0.112559
  0.047218	 -0.001529	  0.082226	 -0.050863	 -0.051270	 -0.116545	  0.097211	  0.010858	 -0.049354	  0.049136	  0.068657	  0.137950	  0.081010
  0.063149	  0.030631	  0.082490	 -0.036003	 -0.055237	 -0.146613	  0.100763	  0.022350	 -0.061414	  0.096566	  0.090370	  0.128695	  0.095327
  0.065907	  0.027193	  0.100613	 -0.043931	 -0.039194	 -0.161440	  0.081587	  0.044272	 -0.034090	  0.092505	  0.080884	  0.131521	  0.134571
  0.063575	 -0.000810	  0.150323	 -0.061059	 -0.013084	 -0.153421	  0.068952	 -0.009673	  0.004412	  0.084874	  0.076305	  0.132230	  0.146229
  0.062137	  0.018102	  0.128947	 -0.101340	 -0.024458	 -0.145225	  0.069569	  0.003181	  0.031760	  0.098656	  0.061786	  0.140017	  0.180243
  0.075500	  0.040080	  0.098814	 -0.092489	 -0.021003	 -0.109247	  0.047277	 -0.002008	  0.046949	  0.113315	  0.060927	  0.090925	  0.170327
  0.094086	 -0.023191	  0.070319	 -0.099025	 -0.035910	 -0.095631	  0.001911	 -0.032701	  0.053723	  0.107820	  0.066197	  0.091873	  0.117070
  0.097498	 -0.065088	  0.034317	 -0.099284	 -0.039123	 -0.116664	 -0.001340	 -0.020889	  0.037388	  0.139482	  0.100005	  0.100520	  0.116480
  0.087636	 -0.049009	  0.028356	 -0.069364	 -0.025324	 -0.100549	  0.042763	 -0.014427	  0.047687	  0.158425	  0.081710	  0.107819	  0.131622
  0.064002	 -0.030092	  0.010499	 -0.070310	  0.006259	 -0.101244	  0.077185	  0.029094	  0.075239	  0.119646	  0.094874	  0.112026	  0.119696
  0.051132	 -0.010237	 -0.005891	 -0.069128	  0.040480	 -0.126171	  0.089120	  0.051304	  0.049605	  0.099508	  0.079975	  0.115726	  0.121825
  0.058358	 -0.022941	  0.002154	 -0.064341	  0.049012	 -0.116351	  0.106463	  0.067284	  0.061301	  0.112012	  0.059006	  0.078159	  0.127030
  0.069462	 -0.027780	  0.028870	 -0.070665	  0.052941	 -0.120985	  0.080914	  0.076115	  0.062890	  0.113304	  0.033605	  0.046478	  0.106618
  0.073170	 -0.001291	  0.053683	 -0.027576	  0.031734	 -0.113336	  0.061928	  0.056386	  0.080705	  0.105392	  0.051087	  0.063257	  0.090814
  0.057957	 -0.009182	  0.086333	  0.008861	  0.033955	 -0.087234	  0.088761	  0.067312	  0.103727	  0.088918	  0.066508	  0.078474	  0.074558
  0.027301	 -0.027510	  0.087602	  0.029255	  0.047960	 -0.041016	  0.134518	  0.090830	  0.068786	  0.087254	  0.036789	  0.030502	  0.050455
  0.032740	 -0.025328	  0.086543	  0.011565	  0.069497	 -0.034206	  0.136474	  0.070624	  0.112167	  0.089929	  0.053343	  0.002961	  0.026083
  0.033796	 -0.045602	  0.049459	 -0.011606	  0.031421	 -0.048636	  0.129861	  0.052923	  0.099281	  0.067176	  0.079532	  0.002758	  0.011930
  0.033319	 -0.069976	  0.076766	  0.005049	  0.023267	 -0.071879	  0.127497	  0.054752	  0.052831	  0.034609	  0.106008	  0.014990	  0.002044
  0.075352	 -0.085860	  0.110972	  0.008621	  0.042889	 -0.043684	  0.119145	  0.046359	  0.034728	  0.039167	  0.091311	  0.012534	  0.023759
  0.086845	 -0.090182	  0.120266	  0.008320	  0.064379	 -0.034126	  0.125971	  0.047546	  0.029737	  0.031511	  0.111745	  0.017893	  0.000626
  0.105436	 -0.079745	  0.115792	  0.008243	  0.066489	 -0.028579	  0.128559	  0.067863	  0.004823	  0.016785	  0.095020	  0.030741	  0.018633
  0.084325	 -0.059015	  0.123577	 -0.001725	  0.067199	 -0.050774	  0.103388	  0.097540	  0.000737	  0.025819	  0.089711	  0.019264	  0.059417
  0.057495	 -0.034048	  0.108354	 -0.030096	  0.054106	 -0.075781	  0.078879	  0.096939	  0.005490	 -0.009511	  0.066918	 -0.000003	  0.057874
 -0.006841	  0.021749	  0.031557	 -0.029651	 -0.020211	 -0.019788	  0.010174	 -0.014378	  0.016879	  0.004796	  0.022672	  0.054064	  0.054216
  0.000467	  0.029949	  0.035134	 -0.036766	 -0.047492	 -0.056062	  0.028131	  0.002355	  0.031366	  0.008713	  0.017145	  0.035262	  0.023760
  0.005562	  0.035030	  0.009386	 -0.021315	 -0.038414	 -0.047551	  0.006790	  0.014112	  0.021805	 -0.005722	  0.028459	 -0.015551	  0.017180
  0.017662	  0.010226	 -0.001345	 -0.005329	 -0.021772	 -0.061703	  0.012023	  0.006351	  0.029519	 -0.028098	  0.046513	 -0.021249	  0.040678
  0.011443	 -0.016558	 -0.042264	 -0.020531	 -0.011897	 -0.017151	  0.006178	  0.012951	  0.013296	  0.005184	  0.047127	 -0.015866	  0.028975
  0.008953	 -0.006640	 -0.058211	 -0.013582	  0.030694	 -0.004220	  0.016319	  0.026123	 -0.003906	  0.003841	  0.020650	 -0.036927	  0.013913
  0.018972	  0.009774	 -0.031176	 -0.004726	  0.020710	 -0.033805	  0.050248	  0.024725	 -0.010159	 -0.032416	  0.023041	 -0.034118	  0.019621
  0.025140	  0.008726	  0.002946	  0.021340	  0.001373	 -0.022507	  0.043137	  0.007765	 -0.022276	 -0.017844	  0.046188	 -0.028196	 -0.001968
  0.019067	  0.013388	  0.016859	  0.022405	  0.007484	 -0.008785	  0.043811	 -0.000175	  0.002488	 -0.051687	  0.019218	  0.009948	 -0.022186
  0.027731	  0.017241	  0.028118	  0.000166	  0.009141	  0.014638	  0.031482	  0.005517	  0.015128	 -0.077637	  0.014257	  0.023320	 -0.021002
  0.025668	  0.019527	  0.018018	  0.025089	  0.008174	  0.005707	  0.010944	 -0.036720	  0.016751	 -0.038039	 -0.004291	 -0.007316	 -0.051301
 -0.014772	  0.011577	 -0.034583	  0.032188	 -0.014256	  0.033396	  0.000194	 -0.032855	 -0.004857	  0.000983	 -0.031021	 -0.010181	 -0.045292
 -0.021464	  0.019699	 -0.050401	  0.025224	  0.000923	  0.039228	 -0.009338	 -0.000741	 -0.010218	  0.026482	 -0.055322	 -0.037265	 -0.054397
 -0.011298	  0.003340	 -0.026337	  0.018507	  0.000627	  0.034771	 -0.043785	 -0.000588	 -0.013265	 -0.014485	 -0.039429	 -0.017730	 -0.012276
 -0.024906	 -0.028145	 -0.018076	  0.000786	  0.005444	  0.006601	 -0.043839	  0.004279	 -0.005244	  0.008090	 -0.029784	 -0.005311	 -0.005371
 -0.017398	 -0.051193	 -0.009548	 -0.001083	  0.001018	  0.020920	 -0.021266	  0.012484	 -0.014017	  0.035852	 -0.035871	  0.003679	 -0.031774
  0.011180	 -0.055419	  0.023217	  0.007139	  0.006694	  0.037255	 -0.044699	  0.001528	 -0.027455	  0.042855	 -0.017700	  0.053333	  0.016556
 -0.008172	 -0.038479	  0.005310	 -0.010334	  0.016887	  0.023245	 -0.048867	 -0.013492	 -0.034310	  0.030083	 -0.052912	  0.040009	 -0.022572
 -0.035800	 -0.008772	  0.020653	 -0.009239	  0.029053	  0.038962	 -0.013975	 -0.009575	 -0.006214	  0.061403	 -0.009764	  0.027476	  0.059035
 -0.031196	  0.004980	  0.080742	 -0.000289	  0.015819	  0.016848	 -0.033661	 -0.009666	  0.004689	  0.037645	 -0.009176	 -0.017380	 -0.005797
 -0.010528	 -0.005186	  0.040074	 -0.002604	  0.042965	 -0.008464	 -0.022777	 -0.014738	 -0.007217	  0.017386	  0.028096	  0.003412	  0.043411
  0.020209	 -0.029404	  0.033971	  0.011669	  0.034701	 -0.042202	  0.000800	 -0.013200	 -0.013094	  0.043035	  0.023075	 -0.021553	  0.004662
  0.023810	  0.002004	  0.041411	  0.002273	  0.027504	 -0.042168	 -0.007142	 -0.002125	 -0.005471	  0.072248	  0.011100	 -0.072750	 -0.012250
  0.023488	  0.032016	  0.025098	 -0.023533	  0.026673	 -0.025437	 -0.021737	 -0.011164	 -0.020690	  0.046496	 -0.011895	 -0.067049	 -0.004025
 -0.010920	  0.026465	  0.011143	 -0.043278	  0.000849	 -0.037339	 -0.008074	 -0.003172	 -0.065638	  0.014505	 -0.029702	 -0.098201	 -0.044388
 -0.028961	  0.016941	 -0.002470	 -0.078180	  0.015664	 -0.045850	  0.013793	 -0.005447	 -0.037594	  0.039561	  0.011093	 -0.014653	  0.033890
  0.006009	  0.003577	 -0.010465	 -0.071385	  0.009807	 -0.035889	  0.011334	  0.001165	 -0.026159	  0.009930	  0.001715	 -0.084477	 -0.092338
  0.017796	 -0.024383	  0.012184	 -0.069820	  0.014781	 -0.023329	  0.014911	 -0.010186	 -0.013328	  0.042814	  0.018739	 -0.031573	  0.000881
  0.027418	 -0.012104	 -0.006496	 -0.025237	  0.043391	 -0.001046	 -0.007355	 -0.019077	 -0.020266	  0.031681	 -0.004163	 -0.069322	 -0.051169
  0.027719	 -0.021966	  0.024494	 -0.031756	  0.049679	 -0.008554	  0.029151	 -0.015350	 -0.013803	  0.053509	  0.001898	 -0.008836	  0.056960
  0.016593	 -0.028877	  0.050300	 -0.035584	  0.057878	 -0.019011	  0.041715	  0.017151	 -0.039519	  0.025950	 -0.037603	 -0.025533	 -0.014870
  0.034766	 -0.008095	  0.084816	 -0.052836	  0.052203	 -0.007399	  0.030344	  0.019973	 -0.059337	  0.022889	 -0.023745	 -0.010714	  0.008621
  0.030625	 -0.001719	  0.105794	 -0.052542	  0.073784	 -0.002268	  0.025022	 -0.013368	 -0.012810	  0.033332	  0.006380	  0.007768	  0.049128
  0.019143	  0.008816	  0.119479	 -0.053003	  0.067277	 -0.015835	  0.039952	 -0.027202	 -0.056820	  0.016206	  0.004561	 -0.011923	  0.003882
 -0.002535	  0.021178	  0.100634	 -0.075955	  0.094594	 -0.033051	  0.047323	 -0.013768	 -0.026182	  0.034956	  0.029259	  0.043666	  0.059929
  0.013845	  0.030831	  0.109463	 -0.109295	  0.154741	 -0.047500	  0.022337	 -0.052097	 -0.035643	  0.005654	 -0.007909	 -0.028084	 -0.047044
 -0.043862	  0.043702	  0.099854	 -0.088743	  0.126386	 -0.067214	 -0.007042	 -0.058342	 -0.014283	  0.049601	 -0.019710	  0.009939	  0.041103
 -0.057970	  0.041762	  0.091559	 -0.068029	  0.060127	 -0.057741	 -0.007105	 -0.082437	 -0.014470	  0.036843	 -0.044936	 -0.035370	 -0.085874
 -0.033168	  0.046351	  0.027865	 -0.059057	  0.053901	 -0.037110	  0.015893	 -0.062580	  0.004913	  0.053827	  0.030540	  0.059879	  0.016430
 -0.001028	  0.058636	 -0.000464	 -0.047196	  0.061996	 -0.056978	  0.014844	 -0.022751	 -0.015985	  0.056034	 -0.001282	  0.019858	 -0.087545
 -0.013673	  0.021189	 -0.003971	 -0.064775	  0.069497	 -0.065959	  0.004353	  0.002341	 -0.041303	  0.068340	 -0.000442	  0.055726	 -0.044647
 -0.055806	  0.026912	  0.006165	 -0.041925	  0.060147	 -0.056073	 -0.001440	  0.021974	 -0.056600	  0.051671	 -0.043647	  0.027137	 -0.110502
 -0.036767	  0.028822	  0.011989	 -0.055145	  0.044859	 -0.043260	 -0.020280	  0.002444	 -0.075562	  0.027514	 -0.041275	  0.036254	 -0.065720
 -0.071639	  0.038555	  0.030548	 -0.072631	  0.064529	 -0.053369	 -0.015299	  0.025930	 -0.061860	  0.056158	 -0.022681	  0.069465	 -0.053382
 -0.078271	  0.044139	  0.045129	 -0.092108	  0.082841	 -0.079989	 -0.003826	  0.013339	 -0.042845	  0.049717	 -0.019390	  0.034181	 -0.101258
 -0.071441	  0.066855	  0.040946	 -0.099384	  0.098056	 -0.100908	  0.051895	 -0.026204	 -0.025687	  0.053679	  0.034595	  0.057085	 -0.001468
 -0.057022	  0.076070	  0.036933	 -0.059479	  0.051214	 -0.080791	  0.086607	 -0.027810	 -0.010880	  0.024205	  0.015875	 -0.005448	 -0.097423
 -0.061502	  0.065656	  0.017912	 -0.018951	  0.045789	 -0.074382	  0.061279	 -0.007189	 -0.030384	  0.019424	  0.022631	  0.079766	  0.011694
 -0.038811	  0.032578	  0.034335	 -0.023647	  0.059595	 -0.090824	  0.056983	  0.014054	 -0.072619	  0.001681	 -0.033400	  0.009483	 -0.095774
 -0.009577	  0.030189	  0.051859	 -0.029348	  0.075454	 -0.075494	  0.059458	  0.036302	 -0.065591	 -0.007041	  0.003651	  0.067638	  0.027538
 -0.031766	  0.049373	  0.049388	 -0.054673	  0.073938	 -0.071374	  0.074733	 -0.000546	 -0.112796	 -0.003117	 -0.020606	  0.041561	 -0.044878
 -0.036001	  0.080358	  0.030579	 -0.015313	  0.110612	 -0.059122	  0.100762	 -0.018023	 -0.128642	  0.027745	 -0.013423	  0.086779	  0.030270
 -0.034499	  0.064631	  0.009469	  0.000095	  0.105586	 -0.059788	  0.118725	 -0.041624	 -0.140386	  0.034952	 -0.025676	  0.070535	  0.011183
 -0.041324	  0.064604	 -0.021815	 -0.031072	  0.105333	 -0.061782	  0.116839	 -0.078199	 -0.121409	  0.039468	 -0.028928	  0.055379	  0.009439
 -0.040529	  0.051355	  0.019691	 -0.012729	  0.083076	 -0.062906	  0.125654	 -0.067206	 -0.113108	  0.025667	 -0.025053	  0.069183	  0.055206
 -0.063369	  0.058840	  0.007007	 -0.057769	  0.041514	 -0.099243	  0.126014	 -0.059117	 -0.114960	 -0.025057	 -0.040840	  0.028439	 -0.023879
 -0.022580	  0.049092	  0.043291	 -0.085042	  0.022631	 -0.129387	  0.078837	 -0.044733	 -0.104415	 -0.024371	  0.015529	  0.078754	  0.063406
  0.006727	  0.062308	  0.035214	 -0.069186	  0.033604	 -0.077103	  0.116255	 -0.023903	 -0.071379	 -0.035052	 -0.049636	  0.016509	 -0.047423
 -0.008529	  0.030516	  0.059413	 -0.054345	  0.026363	 -0.046837	  0.119551	 -0.002339	 -0.039772	 -0.045372	 -0.027532	  0.099632	  0.051050
 -0.034691	  0.017386	  0.074066	 -0.051863	  0.016758	 -0.036127	  0.083512	 -0.005814	 -0.048243	 -0.052196	 -0.054531	  0.041912	 -0.033349
 -0.007951	  0.004492	  0.061842	 -0.028481	  0.042451	 -0.044181	  0.109674	 -0.019799	 -0.051439	 -0.036117	 -0.004649	  0.089476	  0.065184
 -0.016240	  0.008848	  0.031799	 -0.007850	  0.025791	 -0.018749	  0.100583	  0.005000	 -0.089046	 -0.070444	 -0.001593	  0.057745	 -0.017188
 -0.007123	  0.022045	  0.046017	 -0.019490	  0.012461	 -0.025599	  0.081397	  0.000504	 -0.094030	 -0.049231	  0.011275	  0.082905	 -0.009005
  0.001922	 -0.003116	  0.026290	 -0.026713	  0.032458	 -0.046412	  0.111360	 -0.027376	 -0.089248	 -0.066703	 -0.014507	  0.075787	 -0.017554
 -0.028365	 -0.036760	  0.002905	 -0.018320	  0.014970	 -0.040315	  0.134769	 -0.030522	 -0.085887	 -0.065928	 -0.004734	  0.064197	 -0.025937
 -0.039435	 -0.015407	  0.002587	 -0.015595	  0.004324	  0.001105	  0.097963	 -0.009570	 -0.087297	 -0.039564	  0.001647	  0.085934	 -0.012029
 -0.014822	  0.020957	  0.002410	 -0.007447	  0.004932	 -0.020715	  0.094727	  0.006416	 -0.061783	 -0.022958	 -0.047275	  0.042899	 -0.068559
  0.016456	  0.047034	  0.002033	  0.002754	 -0.015541	 -0.023298	  0.076862	  0.034598	 -0.044524	  0.008284	 -0.021212	  0.101404	  0.034623
  0.020750	  0.039448	  0.009276	  0.017059	 -0.005869	 -0.027261	  0.029834	  0.025697	 -0.049430	 -0.044555	 -0.061753	  0.055183	 -0.050262
  0.030846	  0.035389	  0.027019	  0.014493	  0.019046	 -0.064597	  0.031124	  0.012080	 -0.037372	 -0.024803	  0.027019	  0.134063	  0.095180
  0.041637	  0.003131	  0.051793	 -0.030248	  0.015318	 -0.093078	  0.033016	  0.003183	 -0.039376	 -0.054469	 -0.008556	  0.073248	 -0.013460
  0.080720	 -0.018523	  0.052073	 -0.036786	  0.039426	 -0.108617	  0.021219	  0.002149	 -0.015621	  0.000385	  0.019290	  0.127677	  0.087910
  0.046656	 -0.001685	  0.038666	 -0.022767	  0.033037	 -0.102065	  0.022639	 -0.017246	 -0.033619	 -0.014422	  0.022143	  0.079651	  0.047841
  0.035710	  0.008082	  0.023756	 -0.009673	  0.036727	 -0.077899	  0.053080	 -0.033002	 -0.033425	 -0.044707	  0.007779	  0.080806	  0.070451
  0.025742	 -0.018857	 -0.004871	  0.014280	  0.019831	 -0.096384	  0.051744	 -0.046738	 -0.012312	 -0.026830	  0.021923	  0.084249	  0.053610
  0.013704	 -0.013293	  0.004826	  0.049592	  0.012213	 -0.090052	  0.022799	 -0.025697	 -0.026825	 -0.052669	  0.027731	  0.085704	  0.044532
  0.013792	 -0.013468	  0.009801	  0.038359	 -0.008886	 -0.055393	  0.013944	 -0.000866	 -0.030886	 -0.010323	  0.047033	  0.119974	  0.119930
  0.012379	 -0.014557	  0.010911	  0.032102	 -0.034724	 -0.054995	 -0.027850	 -0.010581	 -0.033228	 -0.022249	 -0.002551	  0.092576	  0.059293
  0.000942	 -0.015373	  0.003736	  0.012352	 -0.003563	 -0.032627	  0.006645	 -0.017721	 -0.030145	  0.009536	  0.025359	  0.138791	  0.198818
 -0.015354	 -0.033998	 -0.010076	  0.026513	  0.012379	 -0.018658	 -0.002680	 -0.054434	 -0.049826	 -0.011496	 -0.026532	  0.062717	  0.099558
  0.004730	 -0.031357	 -0.014079	  0.037646	  0.014770	 -0.028104	  0.003314	 -0.086069	 -0.027195	  0.001862	  0.005918	  0.097750	  0.185761
  0.008981	 -0.012075	  0.049282	  0.027741	  0.026849	 -0.067133	  0.036334	 -0.049357	 -0.036399	 -0.003604	 -0.002695	  0.057826	  0.070756
  0.011935	  0.025638	  0.045872	  0.030216	  0.046762	 -0.055420	  0.056834	 -0.032855	 -0.015734	  0.008235	  0.003662	  0.103628	  0.177694
 -0.002151	  0.048916	 -0.001621	  0.003397	  0.049355	 -0.076194	  0.080737	  0.007531	 -0.021028	 -0.036319	 -0.002648	  0.065382	  0.157349
 -0.003549	  0.015831	 -0.022700	 -0.003836	  0.048811	 -0.070071	  0.071236	  0.008276	 -0.025795	 -0.009464	 -0.015712	  0.093578	  0.163885
 -0.006958	  0.010184	 -0.012333	 -0.012139	  0.057864	 -0.086610	  0.064474	 -0.002874	 -0.020151	  0.017457	 -0.017633	  0.088715	  0.143911
 -0.013886	 -0.015688	 -0.016362	  0.006060	  0.031231	 -0.110342	  0.063605	 -0.024882	 -0.024011	  0.016781	 -0.022750	  0.023586	  0.103666
 -0.022777	 -0.019946	 -0.054227	  0.008696	  0.010970	 -0.093346	  0.040586	 -0.048480	 -0.027312	 -0.005560	 -0.039917	  0.038815	  0.179270
 -0.025424	 -0.015178	 -0.029959	  0.000881	  0.012488	 -0.100694	  0.001804	 -0.079837	 -0.037113	 -0.023904	 -0.055148	 -0.003075	  0.076664
 -0.006015	 -0.004172	 -0.016624	 -0.020971	  0.011901	 -0.098317	  0.007010	 -0.073793	 -0.017919	  0.030843	  0.008105	  0.067982	  0.178006
 -0.017186	 -0.032857	 -0.019253	 -0.038447	  0.018711	 -0.089145	  0.031848	 -0.084788	 -0.021044	  0.005451	 -0.008712	 -0.013014	  0.065374
 -0.070784	 -0.087446	 -0.009541	  0.008527	  0.017946	 -0.049373	  0.064568	 -0.083106	 -0.002269	  0.037968	  0.066681	  0.032593	  0.153626
 -0.058159	 -0.027454	 -0.045719	  0.003362	  0.015992	 -0.045338	  0.068329	 -0.086258	 -0.009089	  0.002190	  0.029051	 -0.004392	  0.069519
 -0.055608	 -0.005299	 -0.062847	 -0.023011	 -0.005585	 -0.081989	  0.055759	 -0.067424	  0.015049	 -0.004021	  0.054441	  0.029972	  0.141203
 -0.033611	 -0.000230	 -0.079313	 -0.038617	 -0.003029	 -0.087867	  0.046048	 -0.035471	  0.022276	  0.003504	  0.032364	  0.004843	  0.073927
  0.008026	 -0.001157	 -0.106616	 -0.042063	  0.009753	 -0.086415	  0.033780	 -0.033903	  0.037698	  0.026504	  0.033008	 -0.025070	  0.100934
 -0.021745	 -0.017804	 -0.108474	 -0.028471	  0.001801	 -0.063089	  0.010800	 -0.048772	  0.025506	  0.056095	  0.059437	 -0.031359	  0.159275
 -0.016404	 -0.016470	 -0.120047	  0.004993	 -0.005623	 -0.041564	  0.013478	 -0.039891	  0.019383	  0.042123	  0.003375	 -0.060586	  0.127732
 -0.047198	 -0.019568	 -0.075301	 -0.002092	  0.017516	 -0.053360	  0.010262	 -0.053922	  0.021617	  0.014642	  0.018095	  0.040889	  0.215413
 -0.046195	 -0.035091	 -0.040404	 -0.036531	  0.010131	 -0.068769	  0.018176	 -0.072698	 -0.014789	 -0.029934	 -0.013149	  0.026147	  0.137202
 -0.073485	 -0.026843	 -0.049025	 -0.034587	 -0.020840	 -0.075237	  0.015770	 -0.041455	  0.005761	  0.006624	  0.017136	  0.105332	  0.196743
 -0.084963	 -0.017631	 -0.032669	 -0.039283	 -0.028685	 -0.095258	  0.003544	 -0.065197	 -0.003453	  0.011612	 -0.006778	  0.045677	  0.085138
 -0.014184	  0.003999	 -0.019411	 -0.052647	 -0.009824	 -0.106849	  0.002389	 -0.082010	 -0.009144	 -0.006251	  0.023283	  0.103888	  0.176051
  0.004846	 -0.001171	 -0.048944	 -0.081975	  0.020747	 -0.091227	 -0.006599	 -0.068503	 -0.009742	 -0.055253	 -0.017719	  0.045232	  0.089678
 -0.003916	 -0.054897	 -0.049627	 -0.030689	  0.067283	 -0.055334	  0.008177	 -0.028198	 -0.022039	 -0.033513	 -0.014866	  0.079607	  0.121406
 -0.011708	 -0.052663	 -0.052215	  0.010054	  0.079919	 -0.022384	  0.009155	 -0.040684	 -0.036832	 -0.026059	 -0.002178	  0.087496	  0.106559
 -0.015554	 -0.040639	 -0.069835	  0.049752	  0.080169	 -0.047971	 -0.012300	 -0.033423	 -0.043593	 -0.020837	 -0.026443	  0.058827	  0.086197
 -0.024991	 -0.055031	 -0.084654	  0.028319	  0.094817	 -0.041034	  0.006184	 -0.050687	 -0.013222	  0.015680	 -0.024458	  0.071347	  0.111443
 -0.045857	 -0.071559	 -0.097386	  0.013611	  0.057642	 -0.021600	  0.021710	 -0.023453	 -0.011568	  0.005647	 -0.053662	  0.055470	  0.037195
 -0.070298	 -0.057798	 -0.072699	  0.013752	  0.061729	 -0.028867	  0.023135	 -0.037449	  0.001667	 -0.000983	 -0.006466	  0.088643	  0.118969
 -0.080027	 -0.078984	 -0.100333	 -0.033882	  0.071888	 -0.048079	  0.053652	 -0.035130	 -0.011057	 -0.020811	 -0.030256	 -0.003017	  0.001832
 -0.073711	 -0.098983	 -0.099815	 -0.051583	  0.052953	 -0.086666	  0.065502	 -0.058534	  0.005738	 -0.012203	  0.019006	  0.041652	  0.128621
 -0.032694	 -0.068491	 -0.080445	 -0.027990	  0.031071	 -0.092014	  0.073096	 -0.063422	 -0.008463	 -0.048764	  0.005102	 -0.015959	  0.054770
 -0.015742	 -0.028268	 -0.064539	 -0.043242	  0.087861	 -0.102821	  0.124436	 -0.052771	 -0.043213	 -0.021231	  0.047533	  0.049609	  0.162446
 -0.031089	 -0.037411	 -0.081125	 -0.074350	  0.053038	 -0.107608	  0.092094	 -0.055078	 -0.049720	 -0.057823	  0.019362	  0.010946	  0.112273
 -0.016379	 -0.031651	 -0.100167	 -0.081789	  0.019143	 -0.074704	  0.061807	 -0.024543	 -0.017402	 -0.035311	  0.002030	  0.053787	  0.125844
 -0.010029	 -0.027783	 -0.119475	 -0.068884	  0.024946	 -0.075018	  0.082323	 -0.017363	  0.013553	 -0.021182	 -0.035463	  0.052134	  0.088079
  0.000089	 -0.024893	 -0.116732	 -0.059305	  0.052229	 -0.066485	  0.100481	 -0.017151	  0.000003	 -0.055272	 -0.048386	  0.031429	  0.065279
 -0.010336	 -0.012697	 -0.107075	 -0.064980	  0.042407	 -0.073605	  0.102856	  0.001642	 -0.007795	 -0.039382	 -0.036367	  0.072314	  0.132740
 -0.013065	 -0.002672	 -0.111574	 -0.086383	  0.003592	 -0.083952	  0.098428	 -0.029875	 -0.042284	 -0.054104	 -0.095129	  0.026469	  0.066507
 -0.005500	  0.043797	 -0.095419	 -0.088655	 -0.007406	 -0.065591	  0.078204	 -0.025554	 -0.055493	 -0.042574	 -0.031493	  0.074879	  0.180364
 -0.027257	  0.045813	 -0.073742	 -0.089231	  0.002959	 -0.078920	  0.080426	 -0.015700	 -0.045329	 -0.073926	 -0.057702	  0.003075	  0.056206
 -0.007029	  0.037993	 -0.070724	 -0.089272	 -0.003149	 -0.086489	  0.120724	 -0.013032	 -0.017987	 -0.060463	 -0.004813	  0.070010	  0.151490
 -0.037050	  0.017466	 -0.036500	 -0.072461	  0.055870	 -0.080858	  0.126817	 -0.012310	 -0.062240	 -0.044995	 -0.041182	  0.025426	  0.050109
 -0.053805	  0.004649	 -0.014143	 -0.038323	  0.050298	 -0.101255	  0.124396	 -0.000449	 -0.053061	  0.003494	 -0.047357	  0.059134	  0.099551
 -0.043040	  0.020937	 -0.008341	 -0.031429	  0.065302	 -0.103072	  0.121555	 -0.025804	 -0.039026	  0.026289	 -0.061184	  0.039339	  0.088261
 -0.050302	  0.050162	 -0.037405	 -0.038754	  0.087352	 -0.079005	  0.127097	 -0.022991	 -0.054122	  0.017190	 -0.047400	  0.036843	  0.055675
 -0.068631	  0.047359	 -0.045982	 -0.073562	  0.120861	 -0.070627	  0.112090	  0.021151	 -0.035326	  0.027774	 -0.007330	  0.066397	  0.096110
 -0.080747	  0.033256	 -0.006613	 -0.050888	  0.149054	 -0.043431	  0.098332	  0.080728	 -0.050265	  0.022985	  0.001835	  0.032302	  0.045663
 -0.045140	  0.034824	  0.023814	 -0.035794	  0.130889	 -0.061738	  0.085955	  0.095355	 -0.082193	  0.028202	  0.023251	  0.039539	  0.078391
 -0.037195	  0.052422	  0.023398	 -0.032112	  0.107963	 -0.106259	  0.077647	  0.049300	 -0.104520	  0.016363	 -0.004193	  0.032120	  0.042217
 -0.033790	  0.034833	  0.036757	 -0.038765	  0.108144	 -0.130554	  0.069546	  0.027506	 -0.073260	  0.026815	 -0.001830	  0.091717	  0.091418
 -0.029344	  0.037502	  0.036405	 -0.049850	  0.112948	 -0.116652	  0.108021	  0.039872	 -0.078975	  0.013949	 -0.030867	  0.073210	  0.089470
 -0.051614	  0.045488	  0.022277	 -0.027727	  0.038329	 -0.101897	  0.117045	  0.039559	 -0.085687	 -0.012837	 -0.043614	  0.086013	  0.099186
 -0.031255	  0.050176	  0.059629	 -0.048058	  0.054756	 -0.092245	  0.109881	 -0.011384	 -0.062710	 -0.024745	 -0.022728	  0.084939	  0.093623
 -0.015854	  0.049775	  0.024608	 -0.045904	  0.048280	 -0.094620	  0.118763	 -0.013535	 -0.076751	 -0.013645	 -0.031403	  0.071880	  0.077753
 -0.022591	  0.054102	  0.048892	 -0.034703	  0.036972	 -0.087967	  0.140153	  0.003859	 -0.060871	 -0.004761	 -0.030140	  0.045574	  0.073768
 -0.025304	  0.053575	  0.066060	 -0.049915	  0.003769	 -0.049962	  0.138080	 -0.005739	 -0.050543	 -0.027351	 -0.024180	  0.028070	  0.057213
 -0.034019	  0.056766	  0.073359	 -0.044108	 -0.006077	 -0.043931	  0.149343	 -0.002931	 -0.067204	 -0.022386	 -0.028842	  0.042698	  0.049236
 -0.062078	  0.056531	  0.079253	 -0.064011	 -0.015960	 -0.045875	  0.148796	  0.037360	 -0.066541	 -0.001187	 -0.032561	  0.052662	  0.044714
 -0.079355	  0.057949	  0.093893	 -0.042251	  0.013419	 -0.056273	  0.128271	  0.057465	 -0.072444	 -0.022656	 -0.025042	  0.064488	  0.053782
 -0.080867	  0.073242	  0.082572	 -0.031142	  0.043105	 -0.058126	  0.141704	  0.016688	 -0.048648	  0.009297	 -0.007396	  0.076217	  0.062576
 -0.073683	  0.088114	  0.110951	 -0.034904	  0.058238	 -0.085151	  0.102369	  0.024549	 -0.071353	  0.043567	  0.003211	  0.055626	  0.046865
 -0.033225	  0.071765	  0.075785	 -0.053708	  0.039597	 -0.097971	  0.092270	  0.020647	 -0.074306	  0.026269	 -0.007868	  0.027568	  0.005711
 -0.022351	  0.036665	  0.073614	 -0.073993	  0.034984	 -0.083545	  0.089895	  0.018986	 -0.059951	  0.005843	 -0.012167	  0.005932	  0.005650
 -0.035074	  0.015845	  0.085644	 -0.076212	  0.062191	 -0.093335	  0.086359	  0.015016	 -0.078994	  0.011877	 -0.037803	  0.008222	  0.019806
  0.021203	  0.029465	  0.048812	 -0.068816	  0.023762	 -0.109022	  0.065015	  0.007959	 -0.061977	  0.014637	 -0.050734	  0.019209	  0.028320
  0.029832	 -0.002759	  0.070058	 -0.088624	  0.026397	 -0.118853	  0.087182	 -0.015684	 -0.059951	 -0.013274	 -0.009211	  0.021296	  0.053918
 -0.001533	 -0.015278	  0.091049	 -0.109086	  0.009579	 -0.122042	  0.108926	 -0.023003	 -0.069452	 -0.016144	 -0.005788	  0.038584	  0.034039
 -0.030449	 -0.007022	  0.074247	 -0.118276	  0.015808	 -0.111466	  0.108881	  0.005693	 -0.053452	 -0.021271	 -0.011943	  0.042344	  0.046512
 -0.008932	 -0.003342	  0.076100	 -0.098324	  0.005764	 -0.097061	  0.096156	  0.026401	 -0.065511	 -0.028060	 -0.021476	  0.038270	  0.015922
 -0.011160	  0.001775	  0.062286	 -0.078313	  0.002480	 -0.069082	  0.103251	  0.009892	 -0.079933	 -0.016536	  0.010291	  0.083647	  0.011545
  0.008386	  0.006141	  0.064694	 -0.075723	 -0.008023	 -0.065541	  0.109533	  0.013944	 -0.079310	  0.011698	  0.021295	  0.088206	 -0.005417
  0.012080	  0.036134	  0.052615	 -0.042061	  0.010089	 -0.102375	  0.132170	  0.040626	 -0.076887	  0.027472	  0.042624	  0.107989	  0.004495
 -0.000271	  0.071575	  0.049379	 -0.025877	  0.055342	 -0.106978	  0.151931	  0.018066	 -0.061573	  0.046411	  0.041446	  0.098816	 -0.001601
 -0.034444	  0.074864	  0.039738	 -0.061469	  0.036118	 -0.087654	  0.167236	  0.016209	 -0.025566	  0.034234	  0.025523	  0.072008	  0.015986
 -0.039907	  0.067649	  0.063116	 -0.078156	  0.009371	 -0.075043	  0.168674	  0.011526	 -0.018529	  0.033664	  0.006207	  0.062817	  0.018764
 -0.015092	  0.077466	  0.082853	 -0.050091	  0.042034	 -0.091743	  0.154045	  0.028557	  0.012379	  0.041357	  0.008165	  0.051063	  0.001551
 -0.017884	  0.088851	  0.081569	 -0.037273	  0.075780	 -0.100016	  0.138878	  0.066351	  0.002511	  0.040470	  0.034353	  0.036377	  0.001158
 -0.028183	  0.099331	  0.055732	 -0.009375	  0.044698	 -0.069009	  0.095711	  0.065088	 -0.024327	  0.042184	  0.057689	  0.026730	  0.011715
 -0.036929	  0.102412	  0.027505	  0.005313	  0.038489	 -0.063884	  0.045076	  0.017412	 -0.034251	  0.080888	  0.054401	  0.027433	 -0.015970
 -0.019148	  0.093828	  0.006947	  0.020643	  0.021727	 -0.071639	  0.028703	  0.019617	 -0.059585	  0.084114	  0.017132	  0.016307	 -0.028771
 -0.009948	  0.083492	  0.001828	  0.005462	  0.045764	 -0.078605	  0.030780	  0.037887	 -0.047942	  0.019285	  0.007417	  0.039412	  0.001101
 -0.002646	  0.064946	  0.035591	 -0.015996	  0.089067	 -0.064224	  0.023275	  0.030985	 -0.038207	  0.019518	 -0.003600	  0.017190	 -0.005550
 -0.021902	  0.086657	  0.058871	 -0.014097	  0.064757	 -0.085135	  0.011957	 -0.003324	 -0.016078	  0.004547	 -0.015502	 -0.003926	 -0.000053
 -0.010273	  0.087886	  0.046422	  0.006433	  0.072342	 -0.119916	  0.038347	  0.011606	 -0.012029	 -0.024436	 -0.003706	  0.008384	 -0.016834
 -0.021103	  0.081326	 -0.004194	  0.008760	  0.055320	 -0.110724	  0.065321	  0.065113	 -0.030298	 -0.015778	  0.000038	  0.003452	 -0.020948
 -0.042847	  0.065480	 -0.013300	  0.034089	  0.064186	 -0.112157	  0.030122	  0.051092	 -0.009717	  0.010003	  0.020337	  0.035523	 -0.026993
 -0.032086	  0.064032	  0.006753	  0.043113	  0.065148	 -0.120039	 -0.002044	  0.057163	 -0.030466	  0.029060	  0.018255	  0.051758	 -0.011470
 -0.048023	  0.043261	  0.012606	  0.031565	  0.077711	 -0.104956	 -0.020951	  0.024601	 -0.030147	  0.049698	  0.006552	  0.065863	  0.010736
 -0.115140	  0.005365	 -0.015091	  0.036937	  0.074331	 -0.077499	  0.006209	  0.024067	 -0.019741	  0.042868	 -0.009007	  0.060014	  0.035836
 -0.109640	 -0.031199	 -0.064394	  0.032000	  0.069387	 -0.084820	 -0.000760	  0.039462	 -0.024963	  0.032675	 -0.016706	  0.045554	  0.002943
 -0.110493	 -0.043366	 -0.067146	  0.050934	  0.076189	 -0.104734	 -0.008582	  0.031056	 -0.019460	  0.044198	 -0.048951	  0.095787	  0.004504
 -0.119507	 -0.070253	 -0.037469	  0.037776	  0.085434	 -0.103168	  0.042552	  0.006039	  0.004538	  0.009904	 -0.066732	  0.078624	  0.000600
 -0.086146	 -0.038477	 -0.029752	  0.028705	  0.117859	 -0.087437	  0.024939	 -0.023665	  0.034040	  0.005947	 -0.061368	  0.090825	 -0.007758
 -0.071136	 -0.017467	 -0.050801	  0.022564	  0.139411	 -0.098212	 -0.017601	 -0.043391	  0.034864	  0.044803	 -0.061201	  0.090596	 -0.003056
 -0.045625	 -0.028396	 -0.034208	  0.030410	  0.131317	 -0.084063	 -0.008006	 -0.048308	  0.045578	  0.073834	 -0.040883	  0.115731	  0.003234
 -0.024183	 -0.014706	 -0.018860	  0.040726	  0.125311	 -0.101064	  0.003094	 -0.017642	  0.023606	  0.051811	 -0.056737	  0.088207	  0.017887
 -0.016563	 -0.013913	 -0.040287	  0.022239	  0.110017	 -0.094821	 -0.006345	 -0.035032	  0.040159	  0.041226	 -0.043742	  0.056982	  0.012397
 -0.030896	 -0.000034	 -0.053861	  0.023729	  0.062435	 -0.080210	 -0.019175	 -0.018315	  0.013434	  0.050177	 -0.063310	  0.082499	  0.012898
 -0.036782	 -0.006696	 -0.056824	  0.010605	  0.043338	 -0.083820	 -0.020636	  0.001317	 -0.009766	  0.070171	 -0.051112	  0.063321	  0.025603
 -0.034005	  0.008912	 -0.044309	  0.001795	  0.045805	 -0.088704	 -0.021210	 -0.029710	  0.017125	  0.061036	 -0.063894	  0.076554	  0.024048
 -0.024754	  0.018013	 -0.044315	  0.000727	  0.034479	 -0.088696	  0.007405	 -0.014241	  0.018065	  0.066527	 -0.065168	  0.055460	  0.017735
 -0.023150	  0.010267	 -0.003350	 -0.013274	  0.020624	 -0.127302	 -0.011549	 -0.014175	  0.004666	  0.054402	 -0.040960	  0.041094	  0.018252
  0.013961	  0.014533	  0.023279	 -0.056157	  0.002012	 -0.102924	 -0.023645	 -0.038312	  0.014138	  0.045006	 -0.014813	  0.054251	  0.014033
  0.017891	  0.055284	  0.014113	 -0.053216	  0.021958	 -0.068022	 -0.023696	 -0.056895	 -0.005235	  0.020080	 -0.019441	  0.012503	  0.002039
 -0.002851	  0.069815	 -0.016365	 -0.053799	  0.039071	 -0.077267	 -0.019388	 -0.067007	 -0.021664	 -0.010106	 -0.003838	 -0.004348	 -0.050245
 -0.023997	  0.049378	 -0.023963	 -0.061927	  0.048764	 -0.082696	 -0.021979	 -0.069388	 -0.008816	  0.011199	  0.002986	  0.001714	 -0.048640
 -0.021118	  0.045999	 -0.047100	 -0.071449	  0.075885	 -0.071092	 -0.029405	 -0.048474	 -0.022146	  0.001481	 -0.017749	  0.022004	 -0.054275
 -0.009238	  0.051944	 -0.067865	 -0.086408	  0.062397	 -0.082953	 -0.038750	 -0.016897	 -0.017447	 -0.007958	 -0.009875	  0.033128	 -0.120544
  0.000464	  0.037087	 -0.064398	 -0.099569	  0.052174	 -0.075025	 -0.039710	 -0.037360	 -0.006727	 -0.018100	 -0.039186	  0.010947	 -0.135636
  0.018410	  0.010805	 -0.056733	 -0.079132	  0.038820	 -0.097251	 -0.037201	 -0.052131	 -0.013205	 -0.021312	 -0.066639	  0.038819	 -0.105664
  0.011755	  0.017657	 -0.047715	 -0.073718	  0.009563	 -0.139698	 -0.060769	 -0.080861	 -0.018907	 -0.014022	 -0.067932	  0.035151	 -0.094812
  0.014868	  0.045552	 -0.076077	 -0.064620	  0.034890	 -0.109450	 -0.052309	 -0.096736	 -0.024514	 -0.029620	 -0.070595	  0.020899	 -0.078955
  0.039260	  0.043613	 -0.066435	 -0.058832	  0.039585	 -0.087464	 -0.035911	 -0.101200	 -0.027441	 -0.005401	 -0.053477	  0.011028	 -0.070481
  0.070793	  0.020109	 -0.017539	 -0.045398	  0.038331	 -0.090374	  0.002760	 -0.129463	 -0.020421	  0.017462	 -0.015964	  0.038414	 -0.058633
  0.105215	 -0.001243	 -0.027128	 -0.066817	  0.037159	 -0.106014	  0.002501	 -0.123697	 -0.000905	  0.057559	 -0.006685	  0.059132	 -0.052028
  0.103666	 -0.034082	 -0.059309	 -0.055753	  0.016408	 -0.085263	 -0.006529	 -0.107145	 -0.025557	  0.037918	 -0.009185	  0.045658	 -0.058964
  0.099809	 -0.024508	 -0.058879	 -0.039246	  0.008840	 -0.096009	 -0.049349	 -0.070876	 -0.037658	  0.039510	 -0.004848	  0.036139	 -0.029010
  0.059838	 -0.048176	 -0.067583	 -0.025407	  0.019910	 -0.087277	 -0.072339	 -0.078583	 -0.062585	  0.039092	  0.007468	  0.039797	  0.002905
  0.047266	 -0.028280	 -0.074400	 -0.031225	  0.018740	 -0.080611	 -0.069186	 -0.082353	 -0.063323	  0.061224	 -0.017086	  0.058152	 -0.021031
  0.042139	 -0.029647	 -0.079876	 -0.044397	 -0.007885	 -0.086982	 -0.036713	 -0.071960	 -0.046801	  0.090298	 -0.030990	  0.065723	 -0.053445
  0.028214	 -0.020650	 -0.070832	 -0.051820	  0.010434	 -0.077538	 -0.018656	 -0.061372	 -0.049933	  0.066408	 -0.047355	  0.068369	 -0.043653
  0.024073	  0.008753	 -0.084197	 -0.070868	 -0.000902	 -0.043716	 -0.029951	 -0.067790	 -0.079134	  0.068054	 -0.044170	  0.069815	 -0.045045
  0.004699	 -0.009696	 -0.090527	 -0.075301	 -0.022767	 -0.038774	 -0.005821	 -0.058025	 -0.076215	  0.063360	 -0.042754	  0.072793	 -0.071493
 -0.005144	 -0.014091	 -0.087344	 -0.064564	 -0.018782	 -0.030979	  0.003501	 -0.033587	 -0.059075	  0.062185	 -0.027658	  0.077142	 -0.102623
  0.011742	 -0.006070	 -0.048428	 -0.045233	 -0.031225	 -0.010150	 -0.009878	 -0.057541	 -0.053405	  0.032147	 -0.013392	  0.031527	 -0.106880
  0.024978	  0.000531	 -0.052266	 -0.061683	 -0.035538	 -0.016338	 -0.022995	 -0.074038	 -0.072235	  0.028803	 -0.007893	  0.049162	 -0.102032
  0.051973	  0.001492	 -0.054685	 -0.070617	 -0.046356	 -0.021716	 -0.035163	 -0.062102	 -0.087906	  0.041308	 -0.005874	  0.059971	 -0.067642
  0.041116	  0.028262	 -0.051085	 -0.088997	 -0.063081	 -0.001204	 -0.020148	 -0.077020	 -0.065128	  0.017501	 -0.027712	  0.040757	 -0.059646
  0.026817	  0.051680	 -0.041843	 -0.100795	 -0.057883	 -0.030372	  0.004657	 -0.055233	 -0.045100	  0.007061	 -0.033257	  0.064723	 -0.058008
  0.017763	  0.063766	 -0.032863	 -0.055548	 -0.030264	 -0.041930	 -0.017791	 -0.067707	 -0.033026	  0.005514	 -0.022217	  0.088411	 -0.016886
