# Supplementary material for: A fluorescent photoimmunoconjugate for imaging of cholesteatoma
Source: Sci Rep. 2022 Nov 19;12:19905. doi: 10.1038/s41598-022-22072-9 (PMC9675863; doi:10.1038/s41598-022-22072-9)
Supplement: Supplementary file 2 — Supplementary Information 2. [file 41598_2022_22072_MOESM2_ESM.zip › Data/ABR-63-5]

:RUN-5	LEVEL SWEEP	TEMP:NaN	6/11/2018	5:00 PM	NaNHR:
:SW EAR: R	SW FREQ: 16.00	# AVERAGES: 512	REP RATE (/sec): 40	DRIVER: RS Tweeter	SAMPLE (�sec): 40	
:NOTES-
:CHAMBER-CH4B-PXI
:CFTS Version: V2.7.2 (R850)
:LEVELS:20;25;30;35;40;45;50;55;60;65;70;75;80;
:DATA
 -0.022934	 -0.003188	  0.006461	  0.042929	 -0.004946	 -0.018298	  0.000601	 -0.042211	 -0.037516	  0.009504	 -0.072996	 -0.020200	 -0.115200
 -0.026239	 -0.006575	  0.040573	  0.030932	 -0.009880	  0.015977	  0.006011	 -0.032242	 -0.034589	 -0.000358	 -0.094077	 -0.031189	 -0.088239
  0.009393	  0.008555	 -0.001156	  0.018701	 -0.000275	  0.005635	  0.022948	 -0.037895	 -0.004863	  0.005375	 -0.061200	 -0.027442	 -0.078393
  0.023293	 -0.010600	 -0.047382	  0.014311	  0.002873	 -0.023322	 -0.000523	 -0.034810	  0.037911	  0.004083	 -0.034272	 -0.006965	 -0.054461
  0.003766	 -0.023678	 -0.044097	  0.000421	  0.006149	 -0.022017	 -0.036308	 -0.028974	  0.021461	 -0.004939	 -0.027942	 -0.028014	 -0.038113
  0.006423	 -0.009935	 -0.025684	 -0.017895	  0.008833	 -0.001466	 -0.058220	  0.001432	  0.007616	 -0.003241	 -0.019462	 -0.032351	 -0.086291
 -0.003613	  0.001103	 -0.013681	  0.011732	 -0.020793	  0.036829	 -0.022849	  0.009163	  0.006649	 -0.018247	 -0.053252	 -0.020757	 -0.112475
  0.016198	 -0.011370	 -0.004908	  0.019161	 -0.016761	  0.019601	 -0.001687	  0.010301	  0.015574	  0.015914	 -0.039517	 -0.012719	 -0.088093
  0.039104	  0.002068	  0.000752	  0.027253	 -0.002348	  0.012953	  0.004535	  0.013131	 -0.002176	 -0.005025	 -0.024469	 -0.047760	 -0.094240
  0.030192	  0.033616	 -0.003178	  0.033534	  0.018792	 -0.022916	  0.018521	  0.018753	 -0.004330	 -0.045837	 -0.037718	 -0.059597	 -0.097307
  0.024246	  0.054230	  0.003846	 -0.012503	  0.031372	 -0.054524	  0.038900	  0.057300	  0.022547	  0.004605	 -0.029144	 -0.048143	 -0.069468
  0.016913	  0.049722	  0.033446	 -0.000410	  0.031291	 -0.035984	  0.040674	  0.053216	  0.019152	  0.002664	 -0.010959	 -0.079099	 -0.061393
 -0.030478	  0.027194	  0.034713	  0.026870	  0.020793	 -0.032436	  0.019195	  0.035766	 -0.002294	 -0.011005	 -0.029272	 -0.077983	 -0.047037
 -0.050052	  0.030076	  0.028801	  0.017503	  0.030551	 -0.033964	  0.010601	 -0.011239	 -0.013298	 -0.050759	 -0.025317	 -0.055842	 -0.001288
 -0.052596	  0.003641	  0.015201	 -0.025618	  0.015727	 -0.041198	  0.011319	 -0.017738	 -0.044863	 -0.029921	 -0.012165	 -0.037000	  0.059630
 -0.047660	  0.012214	 -0.000883	 -0.035186	 -0.012108	  0.001001	  0.012679	 -0.025443	 -0.036189	  0.008571	  0.019546	  0.006715	  0.129386
  0.000520	 -0.014036	  0.007878	 -0.006563	 -0.013197	  0.024849	 -0.011888	 -0.007488	 -0.028729	 -0.001747	  0.067271	  0.060099	  0.154179
  0.009695	 -0.042058	 -0.001721	 -0.010090	 -0.015074	  0.018140	 -0.038666	 -0.009582	 -0.005367	  0.027319	  0.096912	  0.125511	  0.198479
  0.028568	 -0.049119	 -0.013986	 -0.053758	 -0.026721	  0.059673	 -0.013162	  0.018076	  0.043389	  0.040254	  0.174580	  0.179770	  0.234111
  0.025263	 -0.051862	 -0.014997	 -0.081325	 -0.044279	  0.091470	 -0.002681	  0.030483	  0.039915	  0.052790	  0.213454	  0.212967	  0.256216
  0.049993	 -0.018029	  0.004649	 -0.064803	 -0.014902	  0.072961	  0.004440	  0.045663	  0.070201	  0.053635	  0.237599	  0.202022	  0.278630
  0.057909	 -0.017381	  0.001036	 -0.052899	  0.013937	  0.035852	  0.026174	  0.028750	  0.106828	  0.070017	  0.264833	  0.225474	  0.314272
  0.055450	 -0.036961	  0.041490	 -0.009733	  0.011638	  0.038140	  0.050804	  0.070542	  0.089508	  0.080634	  0.234151	  0.236812	  0.326074
  0.057414	 -0.007100	  0.047428	  0.026895	  0.039502	  0.046477	  0.080639	  0.094802	  0.089778	  0.051125	  0.225778	  0.219125	  0.298844
  0.034219	 -0.005723	  0.056123	  0.022431	  0.067412	  0.086739	  0.091059	  0.049759	  0.082606	  0.027845	  0.239165	  0.200480	  0.325275
  0.032418	  0.012714	  0.049722	 -0.010606	  0.059910	  0.102905	  0.075151	  0.042969	  0.100575	  0.049143	  0.240452	  0.194521	  0.353744
  0.023108	  0.005904	  0.037822	 -0.016431	  0.048471	  0.140174	  0.055483	  0.058590	  0.097619	  0.031954	  0.229037	  0.226426	  0.388344
  0.014378	  0.022191	  0.058919	 -0.009041	  0.049607	  0.151143	  0.055211	  0.095215	  0.105905	  0.067131	  0.220851	  0.270329	  0.396761
  0.021018	  0.007349	  0.055702	  0.014645	  0.065450	  0.156604	  0.054072	  0.123901	  0.134109	  0.118441	  0.261478	  0.284826	  0.407180
  0.009944	  0.008878	  0.038864	  0.028196	  0.064173	  0.156838	  0.081381	  0.163244	  0.150154	  0.158430	  0.326136	  0.284610	  0.392096
 -0.022172	  0.039525	  0.061188	 -0.031031	  0.089740	  0.138102	  0.085365	  0.222045	  0.185842	  0.166690	  0.331296	  0.303829	  0.369602
  0.022798	  0.040158	  0.073905	 -0.029303	  0.101472	  0.134660	  0.104765	  0.275081	  0.190144	  0.130613	  0.315309	  0.327053	  0.351221
  0.053141	  0.036088	  0.061324	 -0.001106	  0.121185	  0.138222	  0.135691	  0.254915	  0.202635	  0.067087	  0.301283	  0.305102	  0.305368
  0.050882	  0.001857	  0.100882	  0.042710	  0.176065	  0.162497	  0.119749	  0.212223	  0.182348	  0.033929	  0.282021	  0.244867	  0.211507
  0.066020	 -0.026466	  0.096453	  0.062729	  0.198442	  0.194698	  0.116980	  0.214472	  0.159939	 -0.005342	  0.214586	  0.163984	  0.153803
  0.069362	 -0.033672	  0.092726	  0.035185	  0.198939	  0.247818	  0.105114	  0.237648	  0.124024	 -0.027884	  0.147416	  0.053294	  0.099734
  0.057090	 -0.016879	  0.111820	  0.052803	  0.202297	  0.238025	  0.085465	  0.162349	  0.054244	 -0.058135	  0.073851	  0.023402	  0.039126
  0.036433	 -0.008604	  0.094791	  0.088971	  0.195098	  0.185055	  0.028635	  0.088218	 -0.016018	 -0.130698	  0.008210	 -0.016252	 -0.065563
  0.037794	  0.005546	  0.071195	  0.070066	  0.202684	  0.147757	 -0.002496	  0.022749	 -0.093163	 -0.191312	 -0.024152	 -0.036181	 -0.114379
  0.038721	  0.017494	  0.062363	  0.035405	  0.183495	  0.114659	 -0.072123	 -0.028170	 -0.142375	 -0.195953	 -0.030996	 -0.030941	 -0.162469
  0.040339	  0.039734	  0.106638	  0.024348	  0.120310	  0.096760	 -0.124812	 -0.084404	 -0.158147	 -0.215595	 -0.036854	 -0.035406	 -0.190322
  0.073662	  0.014514	  0.106697	  0.013339	  0.054450	  0.056669	 -0.127931	 -0.109356	 -0.166301	 -0.247854	 -0.032922	 -0.037859	 -0.213479
  0.088398	 -0.005428	  0.079753	 -0.015759	 -0.007405	  0.018426	 -0.135282	 -0.104571	 -0.162253	 -0.238435	 -0.055688	 -0.042084	 -0.240637
  0.075120	  0.013394	  0.030260	 -0.021219	  0.001934	 -0.031362	 -0.118469	 -0.065741	 -0.149507	 -0.219607	 -0.062897	 -0.055306	 -0.217936
  0.046292	  0.026044	  0.002408	 -0.028170	 -0.017756	 -0.042274	 -0.125586	 -0.028285	 -0.145375	 -0.200067	 -0.070851	 -0.033886	 -0.147163
  0.028865	 -0.011336	 -0.012820	 -0.058682	 -0.022084	 -0.021221	 -0.119430	  0.002104	 -0.132699	 -0.162644	 -0.023277	  0.005575	 -0.094927
  0.050095	 -0.027669	 -0.006234	 -0.079942	 -0.019953	 -0.001862	 -0.112071	  0.014679	 -0.046632	 -0.088623	  0.045563	  0.050618	 -0.051398
  0.074433	 -0.010817	 -0.016417	 -0.095891	  0.003560	  0.042384	 -0.040850	  0.035434	  0.044447	 -0.023343	  0.112513	  0.116642	  0.062169
  0.063521	 -0.032509	 -0.065959	 -0.081958	  0.001157	  0.101672	 -0.010320	  0.075506	  0.109341	 -0.006918	  0.146296	  0.183604	  0.132255
  0.065346	 -0.050680	 -0.062855	 -0.069099	  0.027007	  0.146429	  0.015494	  0.153359	  0.141616	  0.027089	  0.173508	  0.250384	  0.200047
  0.075653	 -0.061532	 -0.064582	 -0.054399	  0.039808	  0.159473	  0.028619	  0.194683	  0.168775	  0.093229	  0.220874	  0.311909	  0.215975
  0.085825	 -0.065181	 -0.062007	 -0.057076	  0.082974	  0.188455	  0.115018	  0.230034	  0.183546	  0.120868	  0.241611	  0.356989	  0.244631
  0.082056	 -0.057237	 -0.096847	 -0.031774	  0.178053	  0.230269	  0.183601	  0.264495	  0.172557	  0.124491	  0.264933	  0.340987	  0.248177
  0.051223	 -0.043151	 -0.067570	 -0.019627	  0.217220	  0.277877	  0.211002	  0.270605	  0.141663	  0.125552	  0.245097	  0.317728	  0.271955
  0.025265	 -0.034990	 -0.015989	 -0.005938	  0.235071	  0.295079	  0.205458	  0.240925	  0.129577	  0.121472	  0.217459	  0.291008	  0.243775
 -0.006201	 -0.041835	  0.011270	  0.060411	  0.233373	  0.277131	  0.195717	  0.247155	  0.133945	  0.119740	  0.190833	  0.257879	  0.169606
 -0.014155	 -0.040644	  0.022094	  0.114679	  0.267901	  0.257502	  0.205519	  0.253641	  0.145078	  0.091561	  0.135257	  0.236325	  0.112800
  0.020116	 -0.015562	  0.075360	  0.102537	  0.269996	  0.210906	  0.161195	  0.257506	  0.141699	  0.043641	  0.108794	  0.210474	  0.085028
  0.026947	 -0.021896	  0.085294	  0.097257	  0.251257	  0.164612	  0.087048	  0.266692	  0.138033	  0.017817	  0.111007	  0.139846	 -0.003584
  0.030311	 -0.029732	  0.065596	  0.085588	  0.217417	  0.157568	  0.046275	  0.210666	  0.089390	  0.007754	  0.100550	  0.095601	 -0.092901
  0.044945	 -0.036264	  0.072767	  0.046352	  0.189026	  0.186516	  0.055192	  0.154997	  0.047171	  0.028155	  0.006444	  0.023145	 -0.193711
  0.048920	 -0.018666	  0.079176	  0.010921	  0.171672	  0.172577	  0.043814	  0.141112	  0.003283	 -0.025613	 -0.079399	 -0.041708	 -0.246582
  0.085194	 -0.006919	  0.061520	 -0.029219	  0.169216	  0.139859	  0.035563	  0.129106	  0.008009	 -0.090130	 -0.135121	 -0.104434	 -0.260423
  0.096905	 -0.005859	  0.018991	  0.016174	  0.130135	  0.108113	  0.040432	  0.078245	 -0.029410	 -0.166174	 -0.176605	 -0.170301	 -0.280758
  0.079214	  0.002612	 -0.004962	  0.025516	  0.105134	  0.090934	  0.000816	  0.030112	 -0.059868	 -0.193997	 -0.193359	 -0.171324	 -0.281032
  0.089858	  0.017795	 -0.014629	  0.001875	  0.093841	  0.077457	 -0.045153	  0.001658	 -0.046997	 -0.223815	 -0.183849	 -0.144353	 -0.265197
  0.077971	  0.024978	  0.002351	  0.020328	  0.084903	  0.062395	 -0.090094	 -0.021017	 -0.063206	 -0.229836	 -0.169890	 -0.082665	 -0.167044
  0.050444	 -0.012931	  0.009260	  0.049472	  0.079932	  0.052787	 -0.102842	 -0.042642	 -0.091918	 -0.244100	 -0.128002	 -0.010764	 -0.060057
  0.063074	 -0.023267	  0.017704	  0.033651	  0.064117	  0.082410	 -0.084208	 -0.047749	 -0.099489	 -0.239634	 -0.050851	  0.042817	  0.010174
  0.068144	 -0.013995	 -0.006243	 -0.026783	  0.036145	  0.071465	 -0.073723	 -0.034087	 -0.100173	 -0.193426	  0.023269	  0.105330	  0.053631
  0.082359	 -0.045883	 -0.041336	 -0.019696	  0.003623	  0.070437	 -0.055744	 -0.029124	 -0.087072	 -0.142645	  0.065429	  0.184859	  0.063605
  0.075765	 -0.063091	 -0.041546	 -0.068689	 -0.017263	  0.084745	 -0.049160	 -0.008524	 -0.054362	 -0.102951	  0.119768	  0.246597	  0.087412
  0.086862	 -0.031667	 -0.038308	 -0.086321	 -0.017965	  0.096473	 -0.030818	  0.020134	 -0.030428	 -0.048325	  0.110476	  0.306343	  0.097825
  0.087967	  0.008794	 -0.045262	 -0.074121	  0.002452	  0.111967	 -0.002614	  0.084945	  0.008717	  0.002662	  0.119227	  0.275422	  0.083794
  0.107315	 -0.011188	 -0.041596	 -0.102312	  0.020478	  0.107938	  0.011478	  0.145404	  0.051596	 -0.018477	  0.134399	  0.192667	  0.081946
  0.095211	 -0.008755	  0.000528	 -0.074304	  0.066581	  0.075616	  0.037944	  0.151463	  0.076664	 -0.009790	  0.108109	  0.123503	  0.053155
  0.080364	 -0.023290	  0.019425	 -0.048625	  0.076899	  0.066731	  0.068118	  0.188950	  0.072038	 -0.071525	  0.070966	  0.080444	  0.037043
  0.088876	 -0.047159	  0.003599	 -0.034183	  0.074041	  0.085832	  0.090075	  0.208324	  0.023599	 -0.106998	  0.061887	  0.042446	 -0.031640
  0.111415	 -0.033696	 -0.003825	 -0.017312	  0.063439	  0.107536	  0.092619	  0.186419	  0.012900	 -0.138776	  0.008030	  0.023544	 -0.072862
  0.114959	 -0.032677	 -0.003113	  0.016586	  0.111762	  0.128421	  0.069814	  0.150555	  0.022208	 -0.179127	 -0.033712	 -0.017011	 -0.124406
  0.077014	 -0.058924	  0.007199	  0.063034	  0.129276	  0.126201	  0.074951	  0.128418	 -0.009334	 -0.178657	 -0.035630	 -0.047920	 -0.134073
  0.079346	 -0.074015	  0.006088	  0.088248	  0.114127	  0.094370	  0.042273	  0.106704	 -0.007197	 -0.174947	 -0.036140	 -0.033550	 -0.108609
  0.057717	 -0.065607	  0.018374	  0.089117	  0.095654	  0.090385	  0.006137	  0.101428	 -0.005506	 -0.150074	  0.023309	 -0.025105	 -0.098680
  0.081593	 -0.077237	  0.003922	  0.089909	  0.071346	  0.094421	 -0.034163	  0.107543	 -0.003557	 -0.123821	  0.005898	 -0.009304	 -0.085247
  0.110950	 -0.085803	 -0.041550	  0.087159	  0.061803	  0.076633	 -0.076055	  0.048032	  0.018937	 -0.110505	 -0.021971	 -0.009768	 -0.040637
  0.105548	 -0.081275	 -0.048291	  0.060341	  0.040929	  0.041054	 -0.077580	  0.010153	  0.043614	 -0.115114	 -0.013690	  0.027978	 -0.021462
  0.115076	 -0.074771	 -0.054881	  0.040956	 -0.010727	  0.012428	 -0.043986	  0.032746	  0.032180	 -0.082898	 -0.006505	  0.064121	 -0.028688
  0.090050	 -0.061497	 -0.054540	 -0.006448	 -0.021081	  0.040239	 -0.015153	  0.031731	  0.028989	 -0.047609	  0.050717	  0.101969	  0.000130
  0.090808	 -0.037653	 -0.061463	 -0.055872	 -0.004808	  0.047446	 -0.015949	  0.034825	  0.040043	 -0.013933	  0.090001	  0.155337	  0.039496
  0.095185	 -0.056849	 -0.050866	 -0.045674	 -0.008234	  0.058427	  0.011016	  0.057597	  0.083153	  0.030251	  0.097781	  0.193711	  0.110513
  0.091815	 -0.064850	 -0.043291	 -0.044485	  0.018354	  0.082839	  0.027206	  0.075532	  0.140512	  0.054048	  0.108669	  0.217325	  0.184274
  0.061050	 -0.036096	 -0.058212	 -0.039785	  0.041761	  0.128285	  0.024688	  0.098467	  0.180178	  0.056162	  0.156862	  0.261135	  0.232672
  0.051179	 -0.038588	 -0.038379	 -0.023505	  0.039490	  0.141188	  0.053936	  0.136652	  0.189581	  0.081696	  0.189244	  0.311218	  0.278621
  0.044390	 -0.037395	 -0.021795	 -0.042331	  0.038265	  0.142991	  0.076225	  0.174368	  0.195878	  0.125705	  0.214843	  0.326683	  0.298937
  0.055763	 -0.064561	 -0.023755	 -0.007888	  0.049979	  0.167448	  0.081844	  0.200418	  0.212771	  0.155760	  0.264084	  0.359702	  0.309175
  0.073283	 -0.079247	 -0.054186	 -0.000931	  0.086888	  0.219102	  0.103181	  0.227916	  0.224208	  0.172183	  0.270494	  0.351102	  0.295952
  0.072567	 -0.049329	 -0.033657	  0.023330	  0.126977	  0.249204	  0.126758	  0.228474	  0.223836	  0.165335	  0.272325	  0.344472	  0.251019
  0.058414	 -0.017450	 -0.029134	  0.054165	  0.155539	  0.246804	  0.162670	  0.223633	  0.226507	  0.205127	  0.256121	  0.311726	  0.189841
  0.068633	 -0.006517	 -0.054868	  0.029521	  0.179860	  0.246815	  0.172811	  0.214164	  0.265111	  0.214811	  0.261823	  0.268906	  0.167796
  0.081954	 -0.004211	 -0.008259	  0.011508	  0.202314	  0.250566	  0.199153	  0.240878	  0.290638	  0.193707	  0.233280	  0.203580	  0.145652
  0.063758	  0.006625	  0.042433	  0.036741	  0.212413	  0.228377	  0.158888	  0.238666	  0.275726	  0.186028	  0.175919	  0.166419	  0.090906
  0.094045	  0.023455	  0.045807	  0.057756	  0.194796	  0.249267	  0.178475	  0.212892	  0.262519	  0.133472	  0.126872	  0.123837	  0.015457
  0.101234	  0.031656	  0.064369	  0.122322	  0.196596	  0.249219	  0.204548	  0.232820	  0.240986	  0.082526	  0.105013	  0.081203	  0.002116
  0.104334	  0.024201	  0.051945	  0.119780	  0.217653	  0.251148	  0.191420	  0.232286	  0.227550	  0.052732	  0.091060	  0.057051	 -0.017052
  0.091489	  0.011009	  0.041831	  0.116898	  0.193212	  0.281778	  0.185122	  0.238617	  0.205914	  0.039598	  0.042307	  0.024848	 -0.059767
  0.104001	  0.035347	  0.055951	  0.122992	  0.192064	  0.245524	  0.147440	  0.233172	  0.157386	 -0.004167	 -0.015656	  0.001867	 -0.069098
  0.115575	  0.023382	  0.085722	  0.095799	  0.181075	  0.215503	  0.093596	  0.206607	  0.135928	 -0.051297	 -0.052380	 -0.021309	 -0.073300
  0.130418	  0.020602	  0.076309	  0.105091	  0.150282	  0.170036	  0.032712	  0.167607	  0.123439	 -0.087994	 -0.065990	 -0.060163	 -0.064072
  0.127009	  0.027359	  0.085040	  0.084000	  0.129872	  0.145829	 -0.002105	  0.112713	  0.064348	 -0.089900	 -0.063282	 -0.102437	 -0.060482
  0.106698	  0.019711	  0.110121	  0.062067	  0.138988	  0.111346	 -0.006842	  0.076145	  0.027265	 -0.108666	 -0.108919	 -0.093690	 -0.040261
  0.078712	  0.026116	  0.134001	  0.029575	  0.108607	  0.104444	 -0.025055	  0.041727	  0.025473	 -0.118194	 -0.126924	 -0.054688	 -0.004888
  0.053632	  0.044671	  0.093572	  0.020236	  0.074840	  0.079940	 -0.067641	  0.008698	 -0.012689	 -0.078329	 -0.136716	 -0.030965	  0.019229
  0.058214	  0.055793	  0.122277	  0.023166	  0.029759	  0.064569	 -0.081611	  0.010909	 -0.035763	 -0.073001	 -0.119522	  0.031078	  0.084859
  0.079223	  0.062708	  0.138829	  0.049549	  0.011572	  0.035318	 -0.108526	  0.039549	 -0.024910	 -0.087555	 -0.088042	  0.110854	  0.114415
  0.084605	  0.052336	  0.138685	  0.057081	 -0.008249	  0.020690	 -0.115609	  0.051380	  0.025703	 -0.083832	 -0.034371	  0.147281	  0.134153
  0.065241	  0.029686	  0.108622	  0.008398	 -0.062518	 -0.003221	 -0.136505	  0.083846	  0.052675	 -0.052158	 -0.008074	  0.129700	  0.097869
  0.057676	  0.025242	  0.086141	 -0.010889	 -0.080464	 -0.007601	 -0.129442	  0.075489	  0.080283	 -0.002584	 -0.000168	  0.111748	  0.038917
  0.068982	  0.022326	  0.092125	 -0.004973	 -0.078350	  0.014459	 -0.097842	  0.090731	  0.087146	  0.027828	  0.002021	  0.059175	  0.013939
  0.062100	  0.022007	  0.048923	  0.001371	 -0.073548	  0.029999	 -0.059280	  0.091372	  0.091932	 -0.024049	 -0.018874	  0.032326	 -0.053923
  0.060067	  0.007324	 -0.002026	  0.018219	 -0.080563	  0.047905	 -0.004358	  0.083473	  0.096279	 -0.070205	 -0.047216	 -0.009636	 -0.096574
  0.039649	  0.001594	 -0.070955	 -0.000046	 -0.054495	  0.093480	  0.005656	  0.083996	  0.065555	 -0.097882	 -0.072886	 -0.086689	 -0.129873
  0.057646	 -0.042088	 -0.056583	  0.011207	 -0.031324	  0.087218	 -0.006781	  0.051884	  0.049621	 -0.137421	 -0.132678	 -0.126760	 -0.177826
  0.082436	 -0.018119	 -0.043442	 -0.011589	 -0.022964	  0.075157	 -0.017677	  0.035086	  0.028248	 -0.186669	 -0.197772	 -0.188562	 -0.243237
  0.086030	  0.017897	 -0.026427	 -0.056460	  0.001945	  0.062322	 -0.035737	  0.018287	 -0.024400	 -0.244255	 -0.260451	 -0.235663	 -0.356834
  0.094872	  0.006762	 -0.024408	 -0.066033	 -0.029673	  0.049702	 -0.027071	  0.032853	 -0.077197	 -0.281662	 -0.303899	 -0.297588	 -0.423760
  0.088896	 -0.011410	  0.002281	 -0.108925	 -0.069901	  0.077685	 -0.043292	  0.028218	 -0.114677	 -0.275384	 -0.325219	 -0.329911	 -0.441287
  0.077622	 -0.049871	 -0.000164	 -0.100299	 -0.068844	  0.102973	 -0.067303	  0.027333	 -0.113625	 -0.280661	 -0.361736	 -0.351229	 -0.481995
  0.059712	 -0.063024	 -0.017664	 -0.086277	 -0.058275	  0.098148	 -0.046798	 -0.011041	 -0.127349	 -0.283109	 -0.358517	 -0.385278	 -0.513968
  0.049908	 -0.034316	 -0.012765	 -0.091420	 -0.038937	  0.096068	 -0.032049	 -0.019743	 -0.147687	 -0.284403	 -0.356815	 -0.392741	 -0.510337
  0.046850	 -0.012397	 -0.004759	 -0.100797	 -0.047680	  0.063080	 -0.051170	 -0.032264	 -0.155335	 -0.324064	 -0.337939	 -0.383465	 -0.496925
  0.052872	 -0.017967	  0.000054	 -0.100929	 -0.058951	  0.068399	 -0.031954	 -0.051475	 -0.142222	 -0.333963	 -0.326547	 -0.369678	 -0.488633
  0.040138	  0.004959	 -0.008435	 -0.110537	 -0.041124	  0.084403	 -0.010882	 -0.061344	 -0.118751	 -0.332111	 -0.362823	 -0.335275	 -0.460754
  0.030003	 -0.017716	 -0.040599	 -0.079927	 -0.028476	  0.081708	 -0.029493	 -0.106571	 -0.157690	 -0.332184	 -0.407083	 -0.314944	 -0.478625
  0.038698	 -0.053851	 -0.026054	 -0.042558	 -0.015668	  0.037299	 -0.036840	 -0.123942	 -0.187298	 -0.348423	 -0.377351	 -0.324590	 -0.476923
  0.035782	 -0.065499	  0.014379	 -0.055165	 -0.008791	  0.010331	 -0.039069	 -0.155642	 -0.178216	 -0.349425	 -0.335881	 -0.277972	 -0.475935
  0.031566	 -0.102701	  0.007238	 -0.055937	 -0.032416	  0.027225	 -0.051923	 -0.157889	 -0.178342	 -0.343903	 -0.303099	 -0.263190	 -0.489838
  0.022272	 -0.121857	 -0.002904	 -0.047339	 -0.018826	  0.020180	 -0.030054	 -0.153463	 -0.185768	 -0.344520	 -0.340364	 -0.277326	 -0.471442
  0.033673	 -0.118167	 -0.009272	 -0.054484	 -0.011267	 -0.001540	 -0.078445	 -0.160554	 -0.191436	 -0.346679	 -0.363922	 -0.291759	 -0.471776
  0.038055	 -0.086637	  0.006312	 -0.039185	  0.002058	 -0.026676	 -0.120279	 -0.145844	 -0.230088	 -0.332689	 -0.389859	 -0.291025	 -0.466882
  0.035486	 -0.071397	 -0.032125	 -0.034341	  0.020076	  0.001334	 -0.127541	 -0.152604	 -0.257169	 -0.364818	 -0.383578	 -0.303187	 -0.490745
  0.003377	 -0.041634	 -0.045462	 -0.031220	  0.005452	 -0.002068	 -0.168776	 -0.217057	 -0.288037	 -0.387982	 -0.377170	 -0.356320	 -0.497503
 -0.000855	 -0.024442	 -0.073515	 -0.039724	 -0.017254	 -0.062845	 -0.161837	 -0.219730	 -0.309102	 -0.392050	 -0.361070	 -0.363229	 -0.497023
  0.029520	 -0.028014	 -0.066349	 -0.061372	 -0.022513	 -0.109004	 -0.174559	 -0.223883	 -0.334081	 -0.386073	 -0.329073	 -0.331187	 -0.505336
  0.034263	 -0.035360	 -0.034338	 -0.075785	 -0.010019	 -0.121718	 -0.198165	 -0.233921	 -0.343486	 -0.325254	 -0.317449	 -0.311152	 -0.496921
  0.034753	 -0.017457	 -0.034444	 -0.078545	 -0.029045	 -0.118689	 -0.241679	 -0.215106	 -0.313010	 -0.289681	 -0.310828	 -0.296887	 -0.479328
  0.012356	 -0.002369	 -0.014012	 -0.100597	 -0.032431	 -0.147647	 -0.258823	 -0.200516	 -0.299806	 -0.303333	 -0.280722	 -0.283790	 -0.452117
 -0.005694	  0.014905	 -0.032887	 -0.129275	 -0.059764	 -0.143878	 -0.224125	 -0.208332	 -0.260449	 -0.301710	 -0.246775	 -0.284910	 -0.411002
  0.015904	  0.028314	 -0.036086	 -0.160481	 -0.073478	 -0.144124	 -0.200317	 -0.187739	 -0.233402	 -0.295842	 -0.196580	 -0.232865	 -0.385181
  0.033257	 -0.011935	 -0.064585	 -0.169494	 -0.124382	 -0.157688	 -0.203026	 -0.159037	 -0.219974	 -0.294489	 -0.156841	 -0.200957	 -0.366656
  0.035561	 -0.019156	 -0.049711	 -0.171575	 -0.157554	 -0.149915	 -0.210224	 -0.146925	 -0.181782	 -0.269206	 -0.127078	 -0.168486	 -0.349753
  0.033474	 -0.016275	 -0.059790	 -0.175989	 -0.165193	 -0.125441	 -0.179813	 -0.094711	 -0.184953	 -0.268493	 -0.085893	 -0.150864	 -0.296654
 -0.003087	 -0.015966	 -0.068992	 -0.182842	 -0.155220	 -0.080937	 -0.126534	 -0.086089	 -0.191719	 -0.272929	 -0.063521	 -0.118376	 -0.234686
 -0.037167	 -0.002791	 -0.065277	 -0.162942	 -0.156403	 -0.069443	 -0.084584	 -0.085322	 -0.171055	 -0.218447	 -0.055836	 -0.112565	 -0.208100
 -0.045710	  0.008970	 -0.097296	 -0.126369	 -0.133366	 -0.035212	 -0.072963	 -0.046227	 -0.150614	 -0.226516	 -0.068157	 -0.113374	 -0.176662
 -0.021365	  0.033649	 -0.093778	 -0.133762	 -0.073693	  0.031485	 -0.061730	 -0.037655	 -0.156026	 -0.237929	 -0.063212	 -0.101355	 -0.151128
 -0.001812	  0.019422	 -0.076724	 -0.126123	 -0.051093	  0.052440	 -0.057575	 -0.051479	 -0.160073	 -0.208370	 -0.080621	 -0.088006	 -0.140449
  0.025254	 -0.005124	 -0.101204	 -0.130412	 -0.060433	  0.044517	 -0.037782	 -0.076965	 -0.178121	 -0.198211	 -0.060911	 -0.061504	 -0.116748
  0.024486	 -0.023520	 -0.084490	 -0.130177	 -0.022048	  0.051909	 -0.001535	 -0.053001	 -0.155893	 -0.194667	 -0.045237	 -0.055422	 -0.118494
  0.012526	 -0.018511	 -0.063429	 -0.082988	  0.027623	  0.055900	  0.004325	 -0.024657	 -0.115904	 -0.167180	 -0.053850	 -0.038183	 -0.171302
 -0.017676	 -0.012876	 -0.105388	 -0.055364	  0.042631	  0.077314	  0.024062	 -0.033469	 -0.106656	 -0.131794	 -0.051707	 -0.045208	 -0.183762
 -0.019824	  0.000157	 -0.075156	 -0.053403	  0.075322	  0.099279	  0.010022	 -0.007074	 -0.104405	 -0.116487	 -0.059897	 -0.082834	 -0.184137
 -0.009797	  0.044698	 -0.041514	 -0.022960	  0.120342	  0.089398	  0.003789	 -0.009895	 -0.104232	 -0.124659	 -0.056309	 -0.093314	 -0.198320
 -0.004619	  0.055226	 -0.031302	 -0.003046	  0.137606	  0.060170	 -0.003618	 -0.034264	 -0.116022	 -0.141236	 -0.080210	 -0.101114	 -0.209300
 -0.000089	  0.038338	 -0.037487	  0.021918	  0.140753	  0.061597	 -0.014445	 -0.076383	 -0.138178	 -0.130734	 -0.097675	 -0.090906	 -0.223669
 -0.011735	  0.043531	 -0.031859	  0.043736	  0.130578	  0.057626	 -0.000688	 -0.060728	 -0.121193	 -0.122386	 -0.071920	 -0.049042	 -0.237603
 -0.025326	  0.035290	 -0.011822	  0.011482	  0.106413	  0.058941	 -0.013330	 -0.078039	 -0.140771	 -0.141108	 -0.066975	 -0.006403	 -0.255156
 -0.011994	  0.022214	 -0.007857	 -0.019541	  0.075306	  0.065795	 -0.042377	 -0.089545	 -0.128802	 -0.140126	 -0.040297	  0.012167	 -0.224844
 -0.010730	  0.009699	  0.001684	 -0.035046	  0.026268	  0.070409	 -0.090185	 -0.123439	 -0.065432	 -0.132921	 -0.006429	  0.002135	 -0.157608
  0.009232	  0.027691	 -0.001694	 -0.041763	 -0.011658	  0.055919	 -0.114805	 -0.168880	 -0.064509	 -0.100027	 -0.017953	  0.032110	 -0.111115
  0.018030	  0.007179	 -0.009384	 -0.073248	 -0.020762	  0.015422	 -0.128670	 -0.153424	 -0.057093	 -0.062362	  0.010764	  0.037462	 -0.073189
  0.004722	  0.017384	 -0.014630	 -0.062289	 -0.009036	  0.023757	 -0.135855	 -0.129497	 -0.047885	 -0.055672	  0.003845	  0.048302	 -0.073133
 -0.005740	  0.000591	 -0.019881	 -0.069348	 -0.005790	  0.008863	 -0.113166	 -0.114054	 -0.014790	 -0.026837	  0.023753	  0.063535	 -0.042611
 -0.000140	 -0.030713	 -0.034098	 -0.077115	  0.030154	  0.016156	 -0.103837	 -0.109550	 -0.029374	 -0.007350	  0.053170	  0.090400	 -0.045974
 -0.012136	 -0.056070	 -0.044224	 -0.080393	  0.034296	  0.000237	 -0.088671	 -0.058882	  0.002759	  0.011451	  0.030527	  0.087453	 -0.034105
 -0.017777	 -0.061806	 -0.055497	 -0.066369	  0.033658	 -0.012311	 -0.084561	 -0.030819	  0.057554	 -0.000473	  0.067638	  0.089825	 -0.008397
 -0.000495	 -0.048666	 -0.090745	 -0.088951	  0.037996	 -0.022269	 -0.108209	 -0.033102	  0.067471	  0.029186	  0.097137	  0.103450	  0.001085
  0.001007	 -0.046745	 -0.049435	 -0.114189	  0.005655	  0.002632	 -0.115109	 -0.000128	  0.094417	  0.024662	  0.135226	  0.061581	 -0.026481
 -0.018727	 -0.049897	 -0.021039	 -0.105790	  0.029699	  0.014288	 -0.098149	  0.035586	  0.071946	  0.011821	  0.148072	  0.086997	 -0.028748
  0.033594	 -0.078186	 -0.018760	 -0.078956	  0.064221	  0.004315	 -0.082078	  0.043422	  0.040359	  0.002257	  0.142324	  0.108714	 -0.018938
  0.049684	 -0.064411	 -0.028360	 -0.065811	  0.027086	 -0.011338	 -0.038785	  0.083922	  0.058696	 -0.020137	  0.160721	  0.090986	 -0.029769
  0.040615	 -0.049514	 -0.054241	 -0.061044	  0.053439	  0.014107	  0.017704	  0.090534	  0.063429	 -0.035766	  0.171548	  0.120989	 -0.023436
  0.026617	 -0.007243	 -0.080879	 -0.043730	  0.067289	  0.038257	  0.052716	  0.078984	  0.043605	 -0.039988	  0.195365	  0.128949	  0.010194
  0.027437	  0.004565	 -0.091330	 -0.060057	  0.082982	  0.014988	  0.089717	  0.080664	  0.031243	 -0.030666	  0.203121	  0.140548	  0.037268
  0.044433	 -0.042780	 -0.074210	 -0.087040	  0.092045	  0.036679	  0.063336	  0.091952	  0.040682	 -0.025164	  0.202761	  0.179588	  0.057906
  0.069121	 -0.064875	 -0.056777	 -0.085089	  0.074397	  0.092066	  0.057909	  0.077122	  0.077494	  0.019576	  0.221524	  0.156379	  0.098135
  0.055929	 -0.049464	 -0.037907	 -0.081112	  0.054602	  0.099936	  0.094812	  0.100338	  0.082201	  0.053475	  0.192169	  0.142019	  0.088903
  0.050818	 -0.044486	 -0.019673	 -0.086286	  0.054755	  0.115990	  0.110456	  0.092318	  0.075022	  0.058174	  0.215212	  0.171075	  0.066744
  0.039055	 -0.006290	 -0.014958	 -0.054674	  0.042550	  0.111310	  0.084359	  0.060252	  0.078054	  0.081178	  0.224169	  0.175260	  0.050840
  0.026065	 -0.006618	 -0.012502	 -0.057645	  0.078237	  0.103246	  0.100696	  0.082699	  0.103569	  0.077549	  0.188783	  0.152026	  0.054825
  0.000252	  0.001343	 -0.016508	 -0.060347	  0.101862	  0.125561	  0.124391	  0.096173	  0.127319	  0.076551	  0.171493	  0.168291	  0.061710
  0.031098	 -0.024520	 -0.004125	 -0.069076	  0.100642	  0.098098	  0.119532	  0.120038	  0.122605	  0.071825	  0.143479	  0.150188	  0.042999
  0.051640	 -0.019277	  0.003511	 -0.054847	  0.099675	  0.098667	  0.116555	  0.143364	  0.145443	  0.061764	  0.122942	  0.137249	  0.021717
  0.043884	 -0.006724	  0.046489	 -0.043097	  0.129764	  0.087166	  0.129653	  0.132847	  0.156633	  0.080169	  0.156735	  0.092415	 -0.001622
  0.063909	 -0.010373	  0.055083	 -0.015517	  0.146838	  0.091777	  0.117463	  0.140113	  0.158865	  0.068576	  0.150780	  0.064163	 -0.021808
  0.055703	  0.017738	  0.027769	 -0.006048	  0.127246	  0.103052	  0.111955	  0.161375	  0.173489	  0.046451	  0.107186	  0.067613	 -0.045332
  0.082824	  0.002027	  0.010336	  0.009954	  0.086376	  0.114260	  0.116558	  0.179048	  0.170578	  0.063078	  0.075389	  0.067691	 -0.049195
  0.105245	  0.018328	  0.004229	  0.015903	  0.074729	  0.107854	  0.099033	  0.208115	  0.158299	  0.076499	  0.130171	  0.081101	 -0.054535
  0.114083	  0.018688	  0.012082	  0.027184	  0.098270	  0.115351	  0.058259	  0.183049	  0.146569	  0.100297	  0.153842	  0.077602	 -0.041479
  0.066262	 -0.026089	  0.023061	  0.025766	  0.117109	  0.135992	  0.096615	  0.142749	  0.112244	  0.083281	  0.108389	  0.057162	 -0.026520
  0.038779	 -0.028260	  0.029916	  0.008447	  0.130367	  0.138865	  0.106169	  0.136749	  0.093478	  0.068597	  0.079545	  0.082288	 -0.039495
  0.002705	 -0.039774	  0.005976	 -0.001877	  0.137406	  0.169894	  0.084010	  0.141620	  0.088041	  0.064510	  0.079865	  0.065045	 -0.038329
 -0.024278	 -0.026600	 -0.011132	  0.019527	  0.142104	  0.184750	  0.097791	  0.127139	  0.063637	  0.066594	  0.079008	  0.040875	 -0.035150
 -0.015033	 -0.002058	 -0.002086	  0.027541	  0.132183	  0.174902	  0.102001	  0.093244	  0.076537	  0.063425	  0.105083	  0.016176	 -0.057629
 -0.021139	 -0.026040	 -0.000538	  0.000207	  0.148142	  0.175639	  0.092762	  0.075095	  0.071891	  0.103193	  0.156572	  0.020012	 -0.045415
 -0.028814	 -0.028974	  0.020550	  0.006251	  0.138124	  0.175121	  0.085859	  0.048728	  0.045070	  0.132156	  0.149322	  0.044452	  0.002731
  0.019532	 -0.023777	  0.038351	  0.023691	  0.122171	  0.163984	  0.054820	  0.023919	  0.025511	  0.113961	  0.143687	  0.058407	 -0.008338
  0.036214	 -0.052027	  0.050161	  0.021821	  0.101542	  0.161276	  0.048932	  0.038849	  0.039238	  0.130129	  0.112093	  0.091262	  0.003663
  0.040285	 -0.053255	  0.032002	  0.026355	  0.081041	  0.156997	  0.043927	  0.055453	  0.038431	  0.094027	  0.075286	  0.099872	  0.013808
  0.058946	 -0.062657	  0.028317	  0.074336	  0.078885	  0.189410	  0.040485	  0.029589	  0.065255	  0.061716	  0.066426	  0.101348	  0.010170
  0.055682	 -0.076663	  0.027208	  0.093820	  0.046357	  0.194407	  0.054396	  0.050963	  0.037171	  0.037957	  0.090304	  0.089068	 -0.023348
  0.028510	 -0.108761	  0.025524	  0.097713	  0.045410	  0.159481	  0.059466	  0.052400	  0.006533	  0.047028	  0.084233	  0.059173	 -0.045365
  0.001252	 -0.143594	  0.027539	  0.080373	  0.077537	  0.163256	  0.040267	  0.042465	 -0.015912	  0.028073	  0.065760	  0.004641	 -0.069239
  0.047622	 -0.028355	 -0.042392	 -0.074335	  0.022233	  0.035297	 -0.020118	 -0.040571	 -0.030657	 -0.027918	 -0.004006	  0.003443	 -0.004577
  0.049726	 -0.000326	 -0.049813	 -0.052772	  0.040824	  0.042098	 -0.029380	 -0.061422	 -0.033254	 -0.034229	 -0.009509	  0.001942	  0.011200
  0.066983	  0.020094	 -0.052740	 -0.036472	  0.018760	  0.048124	 -0.007620	 -0.067043	 -0.015575	 -0.037056	 -0.006926	 -0.003259	  0.012437
  0.058419	  0.042873	 -0.008433	 -0.021145	 -0.018137	  0.056448	 -0.006782	 -0.043067	 -0.012489	 -0.057141	 -0.021621	  0.008177	  0.021600
  0.064560	  0.028143	 -0.000508	 -0.026271	  0.001921	  0.043928	 -0.016059	 -0.011768	 -0.035442	 -0.050336	  0.000527	  0.020293	 -0.000533
  0.059202	  0.025572	  0.022105	 -0.002550	 -0.016769	  0.041003	 -0.004742	  0.004632	 -0.054130	 -0.024429	  0.009909	  0.024635	  0.011967
  0.012758	  0.034878	  0.058024	  0.017587	 -0.018342	  0.013654	 -0.023432	  0.012050	 -0.046956	 -0.003159	  0.030369	 -0.002077	  0.028046
 -0.008258	  0.021493	  0.078352	  0.008874	  0.012565	 -0.001752	 -0.013301	 -0.014414	 -0.040984	  0.001537	  0.045288	 -0.020596	  0.039318
  0.017203	 -0.000119	  0.076917	  0.004889	 -0.017118	 -0.003248	  0.012200	 -0.017700	 -0.042258	  0.020495	  0.049619	 -0.021369	  0.024525
  0.022827	 -0.020692	  0.052045	  0.027378	 -0.024418	 -0.015357	  0.023236	 -0.007968	  0.004226	  0.031422	  0.039421	 -0.000065	 -0.004198
 -0.007791	 -0.025212	  0.011209	  0.055542	 -0.007533	 -0.034496	  0.010806	  0.010016	  0.025482	  0.057094	  0.032931	 -0.003121	 -0.010063
 -0.009359	  0.013059	  0.025572	  0.018011	 -0.024476	 -0.022465	  0.040544	  0.019701	  0.021938	  0.055688	  0.010031	 -0.024478	 -0.024389
 -0.009970	  0.003900	  0.023857	  0.006682	 -0.026339	 -0.002008	  0.041858	  0.022845	  0.031531	  0.021872	 -0.018108	 -0.013573	 -0.028949
 -0.033573	 -0.000246	  0.003157	  0.001335	  0.011714	 -0.027610	  0.034758	  0.029252	  0.009915	  0.007212	 -0.047375	  0.012385	 -0.013991
 -0.038291	 -0.006432	 -0.021718	  0.004270	  0.036302	 -0.037955	  0.028381	  0.049695	  0.031788	 -0.001557	 -0.029820	  0.014064	 -0.003540
 -0.047247	  0.011160	 -0.015915	  0.026089	  0.020542	 -0.044048	  0.034719	  0.032196	  0.046435	  0.007680	 -0.006284	 -0.003970	 -0.022337
 -0.060457	 -0.010569	 -0.026378	 -0.009974	 -0.019973	 -0.023362	  0.020512	  0.020142	  0.000143	  0.024868	 -0.020153	 -0.008690	 -0.035412
 -0.058304	 -0.051345	 -0.016509	  0.003656	 -0.004930	 -0.013462	 -0.010224	  0.019589	  0.022560	  0.032576	 -0.024086	 -0.005053	 -0.013555
 -0.064634	 -0.037104	 -0.047112	  0.031299	  0.002453	 -0.026060	 -0.041396	  0.004706	  0.060359	 -0.005041	 -0.011573	  0.016982	 -0.005246
 -0.061416	 -0.020771	 -0.069721	  0.017906	  0.010722	 -0.028727	 -0.073959	  0.039128	  0.057368	 -0.019580	 -0.018634	  0.004330	  0.017698
 -0.059992	 -0.029963	 -0.065630	  0.021297	 -0.019036	  0.006284	 -0.070759	  0.055696	  0.044058	  0.005162	 -0.026215	 -0.037768	  0.024797
 -0.094844	 -0.040647	 -0.052772	  0.031949	 -0.007464	  0.007902	 -0.031434	  0.036808	  0.043952	  0.019201	  0.018470	 -0.064506	 -0.015884
 -0.073428	 -0.036972	 -0.055179	  0.021470	 -0.000851	 -0.020610	 -0.014948	  0.036690	  0.045628	  0.022604	  0.008962	 -0.037474	 -0.024764
 -0.061895	  0.024788	 -0.039654	  0.042650	 -0.021122	 -0.016264	 -0.008959	  0.029178	  0.032115	  0.014481	 -0.027187	  0.002900	 -0.006594
 -0.057922	  0.000387	 -0.014665	  0.054076	  0.023617	 -0.017822	 -0.014861	  0.013855	  0.028726	  0.019784	 -0.024476	 -0.001009	 -0.000759
 -0.011727	 -0.002892	 -0.041868	  0.031205	  0.034742	 -0.016036	 -0.008694	 -0.004280	  0.036301	  0.046996	 -0.021737	 -0.020612	  0.025144
  0.018254	 -0.010509	 -0.033725	  0.021935	  0.009546	 -0.016383	  0.009909	  0.015800	 -0.002421	  0.039459	 -0.023853	 -0.035331	  0.031543
  0.014786	 -0.012641	 -0.049389	  0.024998	  0.026008	 -0.012595	  0.026643	  0.022025	 -0.019159	  0.029942	 -0.045894	 -0.041634	  0.047751
 -0.001694	 -0.030501	 -0.050715	  0.038837	  0.028350	 -0.005771	  0.035092	  0.041846	 -0.009033	  0.031431	 -0.054901	 -0.043191	  0.033179
 -0.026419	 -0.032306	 -0.066135	  0.027874	  0.006211	 -0.020363	  0.029554	  0.031582	 -0.050377	  0.032512	 -0.055350	 -0.037970	  0.051500
 -0.040002	 -0.019445	 -0.093618	  0.008355	  0.032307	 -0.014246	  0.049676	  0.029502	 -0.079555	  0.017905	 -0.066308	 -0.035462	  0.072440
 -0.075920	 -0.021992	 -0.135172	  0.021990	  0.054130	 -0.017321	  0.054587	  0.029190	 -0.081169	  0.030954	 -0.058905	 -0.033805	  0.041298
 -0.056501	 -0.022362	 -0.161321	 -0.004300	  0.056392	 -0.021778	  0.047787	 -0.021986	 -0.083903	  0.018452	 -0.032443	 -0.019187	 -0.004204
 -0.041529	 -0.050242	 -0.140692	 -0.014376	  0.074403	 -0.085651	  0.045000	 -0.041749	 -0.063379	  0.026227	 -0.007022	 -0.014608	 -0.011612
 -0.031327	 -0.077462	 -0.108565	 -0.011424	  0.096828	 -0.101603	  0.030920	 -0.048286	 -0.050721	  0.054099	  0.007252	 -0.005767	  0.020789
  0.004045	 -0.095846	 -0.112473	  0.000709	  0.080763	 -0.087054	 -0.014774	 -0.058953	 -0.067310	  0.046913	  0.000371	 -0.013291	  0.013013
  0.008589	 -0.098020	 -0.101090	  0.011172	  0.057702	 -0.074090	 -0.008027	 -0.056154	 -0.034121	  0.059385	  0.008743	  0.001364	  0.007016
  0.018973	 -0.093473	 -0.105683	 -0.019031	  0.046740	 -0.070920	 -0.001075	 -0.085316	 -0.033549	  0.081604	  0.029734	 -0.013553	  0.012204
  0.051161	 -0.075698	 -0.098178	 -0.020881	  0.005605	 -0.071578	 -0.011310	 -0.083659	 -0.055271	  0.058930	  0.024992	 -0.013415	  0.017482
  0.034334	 -0.067108	 -0.097810	 -0.001651	  0.007661	 -0.074446	 -0.017606	 -0.070089	 -0.082476	  0.061232	  0.007594	 -0.029209	  0.017063
  0.044979	 -0.041644	 -0.123791	  0.003678	  0.035809	 -0.092245	  0.010437	 -0.096865	 -0.090899	  0.058131	 -0.008728	 -0.047058	  0.029380
  0.047656	 -0.007188	 -0.120181	  0.040099	  0.046602	 -0.111485	  0.044784	 -0.087098	 -0.111613	  0.045777	 -0.001965	 -0.048931	  0.047228
  0.030153	  0.011242	 -0.111005	  0.011992	  0.033535	 -0.088098	  0.034391	 -0.084593	 -0.113227	  0.038737	  0.012377	 -0.039026	  0.035389
  0.014369	  0.019316	 -0.102983	 -0.015571	  0.032567	 -0.065946	  0.045996	 -0.069168	 -0.072207	  0.006776	 -0.000992	 -0.029733	  0.051234
  0.044423	  0.017151	 -0.107794	 -0.023526	  0.040233	 -0.078416	  0.044332	 -0.081115	 -0.068542	  0.012117	 -0.011869	 -0.033359	  0.066803
  0.053787	 -0.038263	 -0.125513	 -0.040435	  0.048042	 -0.078614	  0.023031	 -0.102510	 -0.098200	  0.041443	 -0.023757	 -0.025184	  0.071326
  0.017323	 -0.045275	 -0.119732	 -0.042297	  0.043142	 -0.107622	  0.039063	 -0.095317	 -0.116743	  0.039014	 -0.009058	  0.002853	  0.068605
  0.018363	 -0.038012	 -0.101811	 -0.039610	  0.041840	 -0.165606	  0.075847	 -0.053152	 -0.106505	  0.031364	 -0.036907	  0.041407	  0.071963
  0.008850	 -0.010709	 -0.098076	 -0.022609	  0.038299	 -0.156105	  0.083537	 -0.038958	 -0.089546	  0.007493	 -0.057572	  0.056480	  0.036810
  0.006253	 -0.007509	 -0.099289	 -0.010689	  0.038021	 -0.138290	  0.105111	 -0.058760	 -0.091765	 -0.012557	 -0.069386	  0.071780	  0.018219
  0.008899	 -0.024964	 -0.108771	 -0.042982	  0.058571	 -0.190884	  0.113077	 -0.067641	 -0.080904	 -0.020091	 -0.024931	  0.059126	  0.003263
  0.030339	 -0.042768	 -0.117640	 -0.035902	  0.048101	 -0.170513	  0.112079	 -0.055064	 -0.060966	 -0.015030	 -0.006578	  0.003603	  0.013245
  0.046139	 -0.054008	 -0.081318	 -0.000809	  0.044621	 -0.128654	  0.098499	 -0.041919	 -0.041947	  0.016824	 -0.014017	 -0.000731	  0.048045
  0.039736	 -0.039776	 -0.074674	  0.042837	  0.048657	 -0.120247	  0.074075	 -0.028481	 -0.052380	  0.051155	 -0.012827	  0.044677	  0.059544
  0.034137	 -0.059178	 -0.100691	  0.045180	  0.047147	 -0.134404	  0.046085	 -0.050343	 -0.033775	  0.049179	 -0.001505	  0.052832	  0.053127
  0.035355	 -0.077875	 -0.110496	  0.041301	  0.054807	 -0.168751	  0.036230	 -0.041766	 -0.029263	  0.054059	  0.039069	  0.045777	  0.062257
  0.064684	 -0.078573	 -0.086902	  0.047736	  0.035906	 -0.174328	  0.035844	 -0.056828	 -0.035335	  0.018793	  0.028228	  0.066160	  0.085952
  0.094673	 -0.065631	 -0.065973	  0.025691	  0.061780	 -0.146543	  0.043211	 -0.078309	 -0.032082	 -0.020587	  0.011277	  0.074713	  0.075675
  0.093201	 -0.050892	 -0.090075	  0.028152	  0.059268	 -0.168590	  0.049968	 -0.065654	 -0.039122	 -0.015569	 -0.007829	  0.078562	  0.077860
  0.110246	 -0.047934	 -0.093367	  0.039149	  0.082604	 -0.148478	  0.095109	 -0.053474	 -0.013705	 -0.032534	 -0.010014	  0.077861	  0.090019
  0.108249	 -0.067601	 -0.039677	  0.041712	  0.085914	 -0.165373	  0.118248	 -0.042210	  0.025202	 -0.047516	 -0.017329	  0.028390	  0.102205
  0.080997	 -0.079763	 -0.033167	  0.028452	  0.065437	 -0.149346	  0.102468	 -0.034781	  0.001456	 -0.036021	 -0.048918	  0.002173	  0.079407
  0.087728	 -0.075689	 -0.032490	  0.052790	  0.066405	 -0.128041	  0.086877	 -0.020431	 -0.005778	 -0.078412	 -0.056574	  0.021606	  0.103928
  0.067995	 -0.048043	 -0.044566	  0.029600	  0.063711	 -0.129939	  0.088616	 -0.011448	 -0.020973	 -0.080357	 -0.062187	  0.049531	  0.081053
  0.076522	 -0.074067	 -0.049465	  0.000392	  0.054178	 -0.123603	  0.083614	 -0.008848	 -0.052813	 -0.040469	 -0.091513	  0.045778	  0.054294
  0.081209	 -0.070724	 -0.081707	  0.020593	  0.065116	 -0.133692	  0.059639	 -0.018786	 -0.065493	 -0.011428	 -0.106404	  0.017791	  0.058900
  0.094414	 -0.038218	 -0.067594	  0.007323	  0.083143	 -0.153755	  0.094352	 -0.033765	 -0.052258	 -0.010558	 -0.063529	  0.025426	  0.077713
  0.086691	 -0.049712	 -0.061105	  0.054532	  0.027076	 -0.159897	  0.085812	 -0.048572	 -0.035452	 -0.025455	 -0.057009	  0.052139	  0.104843
  0.080281	 -0.063097	 -0.086644	  0.094108	  0.037286	 -0.132479	  0.079300	 -0.062038	 -0.013547	 -0.023996	 -0.069276	  0.048584	  0.100201
  0.054777	 -0.067491	 -0.110136	  0.121046	  0.059019	 -0.103846	  0.069610	 -0.080198	 -0.015945	 -0.025923	 -0.079279	  0.023739	  0.103209
  0.078832	 -0.095976	 -0.136656	  0.123343	  0.050988	 -0.141891	  0.066487	 -0.089098	 -0.041025	 -0.008927	 -0.020975	  0.019851	  0.109368
  0.088817	 -0.103906	 -0.099026	  0.108658	  0.062140	 -0.205066	  0.101815	 -0.100368	 -0.028256	 -0.023380	  0.005135	  0.023350	  0.106465
  0.084902	 -0.059524	 -0.073261	  0.097677	  0.073061	 -0.174005	  0.085812	 -0.082996	 -0.017537	 -0.041829	  0.008914	  0.061138	  0.089730
  0.071687	 -0.064460	 -0.087631	  0.083680	  0.059089	 -0.155481	  0.089312	 -0.049821	 -0.011963	 -0.060431	 -0.026900	  0.053939	  0.074833
  0.085308	 -0.070147	 -0.110157	  0.104627	  0.050186	 -0.140957	  0.079091	 -0.023328	 -0.016776	 -0.067220	 -0.069267	  0.059056	  0.111574
  0.111000	 -0.049771	 -0.107091	  0.118298	  0.052422	 -0.135995	  0.077979	 -0.034530	 -0.066367	 -0.090671	 -0.081808	  0.108834	  0.115241
  0.130156	 -0.034749	 -0.077576	  0.099654	  0.059602	 -0.138515	  0.077457	 -0.020607	 -0.089899	 -0.104377	 -0.078168	  0.106301	  0.084722
  0.148313	 -0.017270	 -0.026786	  0.109189	  0.042954	 -0.102411	  0.081591	 -0.015970	 -0.105876	 -0.068646	 -0.043081	  0.129789	  0.066668
  0.142883	 -0.010941	 -0.018000	  0.072301	  0.031619	 -0.101579	  0.090141	  0.002307	 -0.125664	 -0.038423	 -0.054137	  0.146524	  0.071325
  0.126300	  0.015700	 -0.052394	  0.032318	  0.016829	 -0.093221	  0.090875	 -0.027386	 -0.113415	 -0.030625	 -0.047973	  0.143394	  0.094175
  0.131159	  0.048429	 -0.015111	  0.042437	  0.025568	 -0.149740	  0.056091	 -0.046547	 -0.124473	 -0.049622	 -0.021634	  0.137703	  0.070991
  0.116509	  0.044662	 -0.012923	  0.060856	  0.032131	 -0.149256	  0.063806	 -0.020899	 -0.130316	 -0.053368	  0.008574	  0.104622	  0.045040
  0.109714	  0.017607	 -0.032385	  0.068366	  0.061061	 -0.130165	  0.078043	 -0.004822	 -0.106065	 -0.061890	  0.049102	  0.077082	  0.060203
  0.110987	 -0.010518	 -0.041093	  0.039840	  0.029217	 -0.133193	  0.056168	 -0.037853	 -0.107285	 -0.058534	  0.068460	  0.046250	  0.101174
  0.098394	 -0.017602	 -0.027974	  0.050847	  0.042776	 -0.127438	  0.060109	 -0.070070	 -0.131347	 -0.073190	  0.041870	  0.026767	  0.112140
  0.076368	 -0.026074	 -0.039125	  0.045806	  0.029879	 -0.153055	  0.059398	 -0.098989	 -0.108030	 -0.084235	  0.011116	  0.048634	  0.122837
  0.069576	 -0.048502	 -0.063251	  0.069365	  0.010960	 -0.160117	  0.027196	 -0.103914	 -0.093104	 -0.064742	 -0.014543	  0.059266	  0.104305
  0.095910	 -0.056434	 -0.040468	  0.074450	  0.049796	 -0.136892	  0.026734	 -0.081853	 -0.089365	 -0.063710	 -0.008130	  0.036857	  0.091480
  0.135451	 -0.042859	 -0.055343	  0.070007	  0.018745	 -0.116815	  0.056555	 -0.063557	 -0.063746	 -0.054139	  0.019569	  0.040835	  0.042770
  0.100763	 -0.050476	 -0.073338	  0.078142	  0.015745	 -0.116822	  0.092925	 -0.043021	 -0.048788	 -0.040723	  0.034838	  0.077221	  0.041985
  0.079897	 -0.050681	 -0.074139	  0.083256	  0.057770	 -0.095925	  0.082717	 -0.001324	 -0.057616	 -0.027557	  0.047383	  0.079176	  0.057396
  0.124966	 -0.058988	 -0.066882	  0.073320	  0.062385	 -0.048124	  0.044169	  0.002787	 -0.096419	  0.001108	  0.062948	  0.070417	  0.048406
  0.102679	 -0.052697	 -0.045620	  0.059252	  0.029831	 -0.016800	  0.047563	 -0.047891	 -0.080462	  0.023009	  0.080543	  0.040552	  0.047198
  0.109596	 -0.023483	 -0.019721	  0.058286	 -0.001168	  0.004204	  0.025107	 -0.072258	 -0.086721	 -0.001981	  0.089567	  0.068616	  0.005349
  0.117008	  0.007697	 -0.004519	  0.067928	  0.021874	 -0.017960	  0.006316	 -0.076400	 -0.113731	 -0.043599	  0.056767	  0.077704	  0.000320
  0.133646	  0.048279	 -0.014978	  0.072569	  0.054241	 -0.017570	  0.047754	 -0.085951	 -0.152599	 -0.056618	  0.037638	  0.079894	  0.028707
  0.148801	  0.005959	  0.006106	  0.084156	  0.064242	 -0.015379	  0.086301	 -0.075017	 -0.157028	 -0.042139	  0.045787	  0.098696	  0.038998
  0.128993	 -0.028436	 -0.007194	  0.120813	  0.054114	 -0.011874	  0.063852	 -0.099225	 -0.118411	 -0.040593	  0.016961	  0.132350	  0.044751
  0.090255	 -0.001162	 -0.030479	  0.121887	  0.055048	 -0.016842	  0.051942	 -0.093910	 -0.150172	 -0.028561	  0.040019	  0.116663	  0.019317
  0.065211	 -0.016822	 -0.024950	  0.129724	  0.031881	 -0.029496	  0.047930	 -0.079871	 -0.162383	 -0.020921	  0.035600	  0.098856	  0.014831
  0.075248	  0.000010	 -0.055049	  0.119233	  0.021366	 -0.021882	  0.037812	 -0.075922	 -0.153003	 -0.020766	  0.040880	  0.131138	  0.019027
  0.099768	 -0.000715	 -0.032873	  0.063339	  0.001299	  0.015193	  0.024567	 -0.066298	 -0.148857	 -0.023993	  0.068941	  0.123193	  0.047060
  0.057814	  0.007405	 -0.019849	  0.045565	 -0.021170	  0.013897	 -0.001103	 -0.059026	 -0.162642	  0.016030	  0.063321	  0.121703	  0.104828
  0.053707	 -0.020231	 -0.000107	  0.039946	  0.000225	 -0.010008	 -0.010546	 -0.061609	 -0.174188	  0.002620	  0.033092	  0.074209	  0.107772
  0.055222	 -0.004300	  0.010541	  0.030175	 -0.014553	 -0.045254	 -0.010462	 -0.067790	 -0.176827	 -0.011006	  0.022632	  0.052208	  0.102410
  0.062985	  0.021293	  0.036075	  0.037217	  0.002023	 -0.043480	 -0.002403	 -0.034114	 -0.164618	 -0.044118	  0.045248	  0.038314	  0.097325
  0.056949	  0.037242	  0.047429	  0.026225	  0.024700	 -0.022421	 -0.005003	 -0.020274	 -0.154821	 -0.031163	  0.053986	  0.041300	  0.106098
  0.041079	  0.045357	  0.025686	  0.004866	  0.032632	 -0.033973	  0.023036	 -0.040371	 -0.197467	 -0.023470	  0.053252	  0.033744	  0.112364
  0.007917	  0.013833	  0.003604	  0.032588	  0.047947	 -0.036037	  0.026146	 -0.049923	 -0.222401	 -0.029444	  0.053789	  0.057793	  0.105312
 -0.009119	  0.011375	 -0.003011	  0.075252	  0.039737	 -0.030293	  0.013634	 -0.063431	 -0.199038	 -0.014579	  0.079143	  0.069597	  0.111209
  0.040551	  0.022141	  0.015198	  0.066195	  0.031434	 -0.061528	  0.014219	 -0.037216	 -0.183673	  0.015129	  0.074839	  0.066575	  0.120422
  0.033604	  0.025838	  0.011703	  0.057300	  0.023477	 -0.037273	  0.052223	 -0.021770	 -0.204085	  0.032153	  0.048419	  0.057333	  0.138011
  0.022705	 -0.001019	  0.028468	  0.033765	  0.018768	 -0.025905	  0.055427	 -0.035671	 -0.185619	  0.053869	  0.059298	  0.043916	  0.105450
  0.011127	 -0.023394	  0.020399	  0.032086	 -0.015828	 -0.014735	  0.046001	  0.003360	 -0.183021	  0.076118	  0.081958	  0.039038	  0.070696
  0.007267	 -0.015349	  0.014176	  0.042990	 -0.040140	 -0.036915	  0.060484	  0.008402	 -0.205985	  0.064862	  0.083574	  0.053446	  0.099871
  0.001633	  0.018682	  0.011169	  0.028847	 -0.024730	 -0.028785	  0.087722	  0.001580	 -0.211074	  0.045354	  0.088590	  0.073318	  0.109817
  0.014052	 -0.017543	 -0.000044	  0.036636	  0.006314	 -0.022643	  0.074356	 -0.013521	 -0.222975	  0.008822	  0.087548	  0.103215	  0.096814
  0.024744	 -0.034524	  0.006068	  0.048862	 -0.000503	 -0.033544	  0.092671	 -0.040257	 -0.215589	  0.015784	  0.081589	  0.114846	  0.096044
 -0.006746	 -0.043825	  0.009744	  0.045048	 -0.033349	 -0.072588	  0.114225	 -0.028551	 -0.209519	  0.035001	  0.079478	  0.105691	  0.093009
  0.004846	 -0.021672	  0.012183	 -0.014766	 -0.024856	 -0.053523	  0.095313	 -0.028965	 -0.163956	  0.015592	  0.106132	  0.095274	  0.116827
 -0.010622	 -0.028857	  0.050983	 -0.038024	 -0.002651	 -0.006192	  0.082235	 -0.029028	 -0.155644	  0.018385	  0.098254	  0.062391	  0.088351
  0.027538	 -0.026992	  0.034716	 -0.034381	  0.042735	 -0.017776	  0.075766	 -0.035477	 -0.152149	 -0.021030	  0.103375	  0.077334	  0.109037
  0.013445	 -0.014137	  0.016830	 -0.016460	  0.063647	  0.004792	  0.072778	 -0.049279	 -0.161980	 -0.027098	  0.125522	  0.051840	  0.117241
  0.017079	  0.004789	  0.019883	  0.042985	  0.063908	 -0.004431	  0.038044	 -0.068351	 -0.160864	  0.004973	  0.126784	  0.052907	  0.132957
  0.063684	  0.014170	 -0.022686	  0.027572	  0.072427	 -0.000598	  0.025012	 -0.062251	 -0.170843	  0.001614	  0.143215	  0.059842	  0.130431
  0.051815	  0.051785	 -0.022729	  0.006658	  0.084658	  0.003911	  0.033442	 -0.069320	 -0.166994	  0.023182	  0.122753	  0.084989	  0.131182
  0.016328	  0.084882	 -0.068968	  0.040462	  0.100698	 -0.029990	  0.049977	 -0.079428	 -0.160251	  0.012028	  0.095554	  0.049162	  0.149885
 -0.001160	  0.062374	 -0.057248	  0.036046	  0.064098	 -0.057771	  0.034599	 -0.111067	 -0.161659	 -0.009163	  0.102732	  0.020521	  0.135400
  0.000278	  0.048685	 -0.060537	  0.007157	  0.083170	 -0.056303	  0.028082	 -0.105742	 -0.133222	 -0.001895	  0.133841	  0.015386	  0.133277
 -0.001009	  0.038016	 -0.056116	  0.006690	  0.088109	 -0.074125	  0.032722	 -0.107429	 -0.118566	  0.021608	  0.132077	  0.022471	  0.128274
 -0.007797	  0.015794	 -0.058379	 -0.009618	  0.078806	 -0.087323	  0.059377	 -0.090127	 -0.143153	  0.041745	  0.114548	  0.050722	  0.134983
  0.004402	  0.005150	 -0.073367	 -0.001671	  0.075365	 -0.056936	  0.036647	 -0.078676	 -0.146076	  0.029657	  0.120075	  0.053210	  0.104436
  0.008843	  0.007329	 -0.077427	 -0.025261	  0.059428	 -0.044280	  0.044055	 -0.084284	 -0.151804	  0.046226	  0.100454	  0.061368	  0.104967
  0.017000	 -0.027909	 -0.070642	 -0.036512	  0.047889	 -0.055053	  0.026694	 -0.108523	 -0.127339	  0.059408	  0.087554	  0.082736	  0.096345
  0.022348	 -0.007417	 -0.077783	 -0.014261	  0.070774	 -0.062066	  0.053120	 -0.131447	 -0.116544	  0.042935	  0.056737	  0.061468	  0.069877
  0.037774	  0.011811	 -0.088759	 -0.007920	  0.106602	 -0.036723	  0.050905	 -0.135713	 -0.153322	 -0.005355	  0.080228	  0.068659	  0.079763
  0.035503	  0.034027	 -0.050340	  0.020182	  0.087635	 -0.049721	  0.014212	 -0.099864	 -0.162523	 -0.033955	  0.044765	  0.037838	  0.071134
  0.047271	  0.039978	 -0.059404	  0.022149	  0.130065	 -0.023354	  0.036205	 -0.101169	 -0.197459	 -0.042559	  0.052418	 -0.016127	  0.083146
  0.029641	  0.079144	 -0.073164	  0.009843	  0.145579	 -0.018488	  0.061879	 -0.066279	 -0.187335	 -0.059460	  0.060038	  0.001527	  0.071015
  0.011438	  0.084001	 -0.067733	 -0.002760	  0.115970	 -0.047233	  0.052397	 -0.035074	 -0.185437	 -0.035474	  0.082733	  0.027447	  0.084358
  0.009861	  0.083766	 -0.043383	 -0.030282	  0.095268	 -0.076599	  0.018323	 -0.030973	 -0.196442	  0.010281	  0.095511	  0.057015	  0.099257
  0.012444	  0.078314	 -0.053569	 -0.025089	  0.068405	 -0.083218	  0.017892	 -0.038895	 -0.178910	  0.037092	  0.079822	  0.061717	  0.116303
  0.030622	  0.063585	 -0.047101	 -0.057853	  0.051064	 -0.045426	  0.005276	 -0.056276	 -0.125458	  0.032769	  0.080219	  0.065344	  0.130334
  0.040075	  0.063266	 -0.055525	 -0.060309	  0.045960	 -0.030463	  0.005901	 -0.061579	 -0.124074	  0.053478	  0.068150	  0.061660	  0.129201
  0.010747	  0.096548	 -0.029763	 -0.059156	  0.064639	 -0.021808	 -0.018237	 -0.066302	 -0.126299	  0.052196	  0.083686	  0.076694	  0.122700
 -0.041793	  0.091204	 -0.007347	 -0.083006	  0.029253	 -0.054274	 -0.033538	 -0.072697	 -0.126293	  0.022959	  0.084009	  0.080827	  0.116133
 -0.027770	  0.079484	 -0.014144	 -0.082221	  0.035095	 -0.046676	  0.015596	 -0.062933	 -0.127334	  0.006072	  0.064391	  0.002843	  0.106789
  0.002130	  0.064316	 -0.001349	 -0.065431	  0.059582	 -0.021847	  0.024975	 -0.048589	 -0.133855	 -0.030440	  0.039593	 -0.005028	  0.113215
  0.003276	  0.047747	 -0.007928	 -0.052328	  0.038119	 -0.029234	  0.013643	 -0.057266	 -0.108418	 -0.063238	  0.019396	  0.020760	  0.091400
  0.030232	  0.072062	 -0.028290	 -0.061099	  0.041164	 -0.055260	  0.018626	 -0.048516	 -0.098240	 -0.075607	  0.037038	  0.018180	  0.062802
  0.018484	  0.093530	 -0.043667	 -0.101080	  0.058153	 -0.067187	  0.061149	 -0.054241	 -0.094238	 -0.082607	  0.037598	  0.045994	  0.060344
  0.027428	  0.093906	 -0.061916	 -0.136454	  0.059893	 -0.041373	  0.065615	 -0.041920	 -0.081749	 -0.039982	  0.049849	  0.044047	  0.080774
  0.035407	  0.082698	 -0.085716	 -0.104441	  0.035465	 -0.041493	  0.047642	 -0.055992	 -0.063175	 -0.008353	  0.089928	  0.040845	  0.068633
  0.020224	  0.073699	 -0.087206	 -0.110955	  0.024972	 -0.016472	  0.048905	 -0.046095	 -0.045164	 -0.021715	  0.095986	  0.032400	  0.045146
 -0.005769	  0.046965	 -0.081958	 -0.104313	  0.019633	 -0.010150	  0.055773	 -0.056904	 -0.034964	 -0.021311	  0.076740	  0.004670	  0.034719
 -0.048491	  0.056480	 -0.067173	 -0.106155	  0.022129	 -0.008780	  0.034234	 -0.074974	 -0.046278	  0.005649	  0.040139	  0.000852	  0.022689
 -0.033254	  0.084326	 -0.032556	 -0.101560	  0.051553	  0.007803	  0.030434	 -0.065605	 -0.059607	  0.015947	  0.030191	  0.012762	  0.038455
 -0.016620	  0.032570	 -0.013284	 -0.103426	  0.066812	  0.009663	  0.035512	 -0.066284	 -0.058957	  0.031852	  0.079212	  0.016048	  0.044969
 -0.030587	  0.022739	 -0.028974	 -0.069553	  0.019507	 -0.013800	  0.019463	 -0.055490	 -0.060675	  0.013880	  0.070352	 -0.010312	  0.044136
 -0.046125	  0.022276	 -0.035587	 -0.017808	 -0.001864	 -0.040635	  0.012792	 -0.038223	 -0.082221	  0.037654	  0.038984	  0.011558	  0.035524
 -0.022074	  0.005562	 -0.028011	 -0.020518	  0.021719	 -0.019306	  0.006715	 -0.019295	 -0.094142	  0.061139	  0.042976	 -0.020382	  0.028652
 -0.009888	 -0.018101	 -0.019346	 -0.031143	  0.025225	 -0.029182	 -0.008854	 -0.024940	 -0.105125	  0.063474	  0.087578	 -0.026510	  0.014798
  0.050422	 -0.020879	 -0.043040	 -0.022050	  0.046943	 -0.030867	 -0.045652	 -0.017621	 -0.114645	  0.040331	  0.076034	 -0.011126	  0.034077
  0.052347	 -0.000813	 -0.082435	 -0.015984	  0.073924	 -0.032771	 -0.021349	 -0.028824	 -0.085773	  0.016443	  0.058129	 -0.017139	  0.027794
  0.022399	  0.004042	 -0.096270	 -0.038763	  0.071240	 -0.069235	 -0.013973	 -0.032598	 -0.068547	 -0.008211	  0.025576	 -0.024993	  0.032311
  0.036507	 -0.023643	 -0.070646	 -0.042161	  0.041673	 -0.052423	 -0.035530	 -0.027443	 -0.018716	 -0.014270	 -0.002505	 -0.027855	  0.032949
  0.021418	 -0.016300	 -0.046663	 -0.066567	  0.040806	 -0.040916	 -0.016838	 -0.044558	 -0.027250	 -0.029579	 -0.009792	 -0.003757	  0.064573
  0.007040	 -0.056373	 -0.047061	 -0.070496	  0.032730	 -0.041401	 -0.018128	 -0.051179	 -0.058019	 -0.027299	  0.009425	 -0.025149	  0.058748
  0.023699	 -0.088250	 -0.026739	 -0.059416	  0.032821	 -0.066705	  0.013450	 -0.052827	 -0.049366	 -0.025827	  0.013328	 -0.053321	  0.039379
  0.026643	 -0.072189	 -0.074901	 -0.052633	  0.000587	 -0.076622	  0.036899	 -0.046155	 -0.054598	  0.012205	  0.027179	 -0.077385	  0.024299
  0.008510	 -0.048170	 -0.098788	 -0.043317	 -0.008935	 -0.071847	  0.036049	 -0.044579	 -0.047590	  0.040263	  0.052482	 -0.063298	  0.030533
  0.022828	 -0.036667	 -0.064608	 -0.056802	  0.027433	 -0.062677	  0.051173	 -0.010620	 -0.047441	  0.040468	  0.039207	 -0.023007	  0.022187
  0.025740	 -0.027867	 -0.068251	 -0.030718	  0.039057	 -0.032646	  0.031380	 -0.019716	 -0.064405	  0.051127	  0.028256	 -0.032655	  0.002790
  0.022777	  0.000703	 -0.071980	 -0.013837	  0.045165	 -0.038329	  0.015807	 -0.046027	 -0.083190	  0.062790	  0.021376	 -0.006774	  0.034354
  0.015712	 -0.045567	 -0.064656	  0.014579	  0.059812	 -0.060170	  0.001353	 -0.048290	 -0.073526	  0.055454	  0.044237	 -0.013664	  0.003995
 -0.019092	 -0.079230	 -0.070037	  0.040794	  0.041112	 -0.051071	 -0.024451	 -0.042192	 -0.080021	  0.039986	  0.040190	 -0.013177	 -0.030148
 -0.015449	 -0.088626	 -0.097730	  0.028255	 -0.010428	 -0.033637	 -0.040678	 -0.032645	 -0.065573	  0.043728	  0.063300	  0.003633	 -0.024855
  0.022450	 -0.063304	 -0.140646	  0.053217	 -0.034642	 -0.012399	 -0.019360	 -0.010377	 -0.045895	  0.040319	  0.092270	 -0.000804	 -0.025634
  0.049504	 -0.058110	 -0.155622	  0.058530	 -0.067133	  0.008276	 -0.029494	  0.031153	 -0.035730	  0.040902	  0.118699	 -0.023969	 -0.041160
  0.049590	 -0.042513	 -0.152300	  0.043005	 -0.065860	 -0.008670	 -0.044469	  0.000685	 -0.008244	  0.060512	  0.109936	 -0.007302	 -0.011073
  0.075858	 -0.008950	 -0.129469	  0.045121	 -0.046166	 -0.036308	 -0.034902	 -0.036462	 -0.022210	  0.080293	  0.101097	  0.041402	 -0.014334
  0.093045	  0.009725	 -0.126085	  0.052951	 -0.027833	 -0.049892	 -0.000724	 -0.014211	 -0.031463	  0.095320	  0.068416	  0.061279	 -0.014447
  0.084782	  0.018932	 -0.077312	  0.032967	 -0.016921	 -0.016004	  0.025564	  0.011190	 -0.052281	  0.092161	  0.069264	  0.070574	 -0.017476
  0.082201	  0.020177	 -0.070647	  0.028815	 -0.024810	 -0.007917	  0.043399	  0.009313	 -0.037438	  0.113433	  0.057260	  0.036272	 -0.027308
  0.064367	 -0.003680	 -0.087584	  0.029241	 -0.012827	 -0.022502	  0.058014	  0.025247	 -0.039927	  0.127378	  0.054592	  0.039834	 -0.003021
  0.074424	 -0.051070	 -0.115275	  0.022227	  0.003195	 -0.042068	  0.072804	  0.013953	 -0.081785	  0.118958	  0.069416	  0.002254	 -0.004429
  0.074223	 -0.060272	 -0.128221	  0.002425	  0.025209	 -0.067047	  0.072043	  0.001460	 -0.092610	  0.057701	  0.074233	 -0.012912	 -0.016104
  0.066497	 -0.046903	 -0.138006	 -0.008427	  0.027456	 -0.111956	  0.080846	  0.016954	 -0.097995	  0.053187	  0.052613	 -0.016617	 -0.018025
  0.079190	 -0.037193	 -0.140951	 -0.004350	  0.027266	 -0.115977	  0.094068	  0.013496	 -0.108574	  0.035356	  0.048174	 -0.027227	 -0.039474
  0.115798	 -0.031111	 -0.134829	  0.029913	  0.038651	 -0.124086	  0.098468	 -0.034462	 -0.087558	  0.030290	  0.046302	 -0.026714	 -0.009036
  0.074411	 -0.016915	 -0.106211	  0.053939	  0.022344	 -0.126014	  0.105466	 -0.029775	 -0.094493	  0.024651	  0.062590	 -0.027892	  0.003605
  0.078419	  0.010289	 -0.088679	  0.054959	 -0.005425	 -0.117331	  0.108207	 -0.015111	 -0.095594	  0.030052	  0.050754	  0.001217	  0.003179
  0.082005	  0.061743	 -0.079476	  0.051474	  0.009683	 -0.099682	  0.098674	  0.005453	 -0.076403	  0.023742	  0.044576	  0.008838	 -0.001184
  0.083406	  0.103360	 -0.060522	  0.054802	  0.022823	 -0.108307	  0.063318	  0.033579	 -0.043741	  0.028103	  0.056735	  0.018715	 -0.016657
  0.094817	  0.065503	 -0.070392	  0.035755	 -0.010661	 -0.107184	  0.025553	  0.027889	 -0.044293	  0.014168	  0.024031	  0.005577	 -0.013250
  0.078178	  0.035685	 -0.093345	  0.028583	 -0.020574	 -0.105722	  0.016589	  0.008625	 -0.040418	  0.056549	  0.013465	  0.011031	 -0.008713
  0.061521	  0.032194	 -0.064834	  0.030330	  0.009258	 -0.095990	 -0.017354	  0.030684	 -0.044249	  0.075834	  0.022335	  0.021686	 -0.011866
  0.031403	  0.035271	 -0.036789	  0.018612	  0.044730	 -0.110554	  0.017681	  0.051754	 -0.020435	  0.027757	  0.036378	  0.005916	  0.009216
  0.042943	  0.002726	 -0.044498	  0.016532	  0.044492	 -0.103045	  0.035433	  0.042198	 -0.037384	  0.047095	  0.029598	 -0.043607	  0.035376
  0.063662	  0.007897	 -0.050668	  0.027848	  0.029870	 -0.096020	  0.013972	  0.002569	 -0.027803	  0.071182	  0.046452	 -0.048801	  0.065485
  0.031868	  0.029260	 -0.058102	  0.011337	  0.004495	 -0.060785	  0.040372	 -0.031230	 -0.045245	  0.089655	  0.053562	 -0.035315	  0.088695
  0.024455	  0.064297	 -0.059237	  0.006271	 -0.018074	 -0.077414	  0.065461	 -0.021202	 -0.088472	  0.074898	  0.059885	 -0.032348	  0.061535
  0.048380	  0.066338	 -0.056200	  0.032660	 -0.002054	 -0.035556	  0.060466	 -0.034681	 -0.079134	  0.053577	  0.068621	 -0.035144	  0.032785
  0.032027	  0.039088	 -0.054107	  0.029147	 -0.008283	 -0.013803	  0.074754	 -0.042926	 -0.112788	  0.048725	  0.031791	 -0.029184	  0.026003
  0.049560	  0.014723	 -0.033872	  0.000833	 -0.007660	 -0.028201	  0.075919	 -0.017593	 -0.097250	  0.025379	  0.012779	 -0.034240	  0.031094
  0.018028	  0.006460	 -0.043342	 -0.016957	 -0.020153	 -0.038222	  0.077848	 -0.025919	 -0.093873	  0.018997	 -0.009158	 -0.064733	  0.043806
 -0.012294	  0.012933	 -0.028720	 -0.006190	 -0.035443	 -0.040626	  0.056952	 -0.058858	 -0.077741	 -0.008557	 -0.004818	 -0.055110	  0.047524
 -0.013300	  0.006543	 -0.025647	  0.011979	 -0.018940	 -0.052078	  0.048198	 -0.078359	 -0.060735	 -0.013665	 -0.002165	 -0.015651	  0.043453
 -0.003209	  0.001136	 -0.010541	 -0.031881	 -0.000565	 -0.053383	  0.070118	 -0.057912	 -0.036035	  0.013545	  0.026481	  0.011953	  0.069017
  0.052211	 -0.019678	  0.023535	 -0.031148	  0.019419	 -0.061860	  0.055795	 -0.040716	 -0.026655	  0.011205	 -0.000310	 -0.003456	  0.095814
  0.113175	  0.016019	  0.041639	 -0.037069	  0.042986	 -0.063686	  0.052091	 -0.034460	 -0.027303	  0.039751	  0.009820	 -0.015876	  0.109140
  0.101659	  0.042153	  0.010684	 -0.035452	  0.040283	 -0.039835	  0.054781	 -0.031144	 -0.064025	  0.048651	 -0.022489	  0.007720	  0.132639
