# Supplementary material for: A fluorescent photoimmunoconjugate for imaging of cholesteatoma
Source: Sci Rep. 2022 Nov 19;12:19905. doi: 10.1038/s41598-022-22072-9 (PMC9675863; doi:10.1038/s41598-022-22072-9)
Supplement: Supplementary file 2 — Supplementary Information 2. [file 41598_2022_22072_MOESM2_ESM.zip › Data/ABR-63-6]

:RUN-6	LEVEL SWEEP	TEMP:NaN	6/11/2018	5:06 PM	NaNHR:
:SW EAR: R	SW FREQ: 22.65	# AVERAGES: 512	REP RATE (/sec): 40	DRIVER: RS Tweeter	SAMPLE (�sec): 40	
:NOTES-
:CHAMBER-CH4B-PXI
:CFTS Version: V2.7.2 (R850)
:LEVELS:20;25;30;35;40;45;50;55;60;65;70;75;80;
:DATA
 -0.041207	 -0.031103	 -0.043048	  0.067623	 -0.060254	 -0.015501	  0.040154	 -0.044600	  0.003066	  0.004971	 -0.056579	 -0.025657	  0.013918
  0.007692	 -0.024919	 -0.031519	  0.044545	 -0.054943	 -0.041999	  0.008172	 -0.050246	 -0.003891	 -0.001567	 -0.054929	 -0.015113	 -0.008743
 -0.001910	  0.015657	 -0.011121	  0.039578	 -0.029401	 -0.045434	  0.002502	 -0.029288	 -0.006587	 -0.014652	 -0.044062	 -0.023281	 -0.034705
  0.003272	  0.041359	  0.002734	  0.039019	 -0.024661	 -0.050232	 -0.015202	 -0.015810	 -0.001478	  0.008226	 -0.020033	 -0.016626	 -0.034501
  0.008107	  0.026966	  0.001210	  0.023068	 -0.017176	 -0.065393	 -0.016032	 -0.041010	 -0.001873	  0.022341	 -0.008331	 -0.042868	 -0.001103
  0.001438	  0.011097	 -0.003258	  0.002414	  0.029822	 -0.058120	 -0.022598	 -0.042082	 -0.015124	  0.014540	 -0.001200	 -0.030295	 -0.000704
  0.003162	  0.007415	  0.022210	 -0.039578	  0.013959	 -0.044744	 -0.019240	 -0.044642	 -0.031656	  0.021590	  0.031451	 -0.065332	 -0.031178
 -0.010326	  0.012265	  0.049844	 -0.033280	  0.022832	 -0.051834	 -0.008392	 -0.040867	 -0.029475	  0.013472	  0.026063	 -0.057291	 -0.049449
 -0.025252	  0.009302	  0.019456	 -0.006555	  0.030497	 -0.042798	 -0.019078	 -0.029516	 -0.039489	 -0.017889	  0.016101	 -0.045607	 -0.059952
 -0.039365	 -0.021002	  0.024887	  0.002159	  0.023351	 -0.004636	 -0.034574	 -0.032426	 -0.034278	 -0.030794	 -0.023352	 -0.006430	 -0.077557
  0.002624	  0.004470	 -0.007132	  0.008321	  0.009772	  0.029123	 -0.016096	 -0.010822	 -0.033767	 -0.011642	 -0.040361	  0.011525	 -0.083845
 -0.001301	  0.018263	  0.014587	  0.016709	 -0.018108	  0.054575	  0.019021	  0.008551	 -0.030527	 -0.043983	 -0.005759	 -0.008478	 -0.075227
  0.008516	  0.017317	  0.013089	  0.008336	 -0.056308	  0.063237	  0.054089	  0.016565	 -0.013152	 -0.030796	 -0.010646	  0.002317	 -0.085589
  0.018111	  0.004589	 -0.012615	  0.005121	 -0.045222	  0.030002	  0.037356	  0.028300	  0.006714	 -0.042556	  0.004622	 -0.015724	 -0.067307
  0.026812	 -0.004854	 -0.016087	 -0.010620	  0.021401	 -0.002061	  0.010613	  0.026731	  0.036170	 -0.041072	  0.010555	 -0.032771	 -0.020840
  0.041673	 -0.014997	  0.020485	 -0.045899	  0.059049	  0.010848	 -0.019246	  0.046978	  0.036383	 -0.012607	  0.008498	  0.003156	  0.033257
  0.016352	 -0.030792	  0.008596	 -0.041809	  0.048077	  0.042594	 -0.006897	  0.078903	  0.020969	  0.008415	  0.037852	  0.046143	  0.103173
  0.005965	 -0.018987	 -0.009573	 -0.044148	  0.026543	  0.074106	 -0.008133	  0.068004	  0.033562	  0.037220	  0.043053	  0.070377	  0.137521
  0.004913	 -0.015144	 -0.030293	 -0.027190	  0.019124	  0.070002	 -0.004592	  0.050895	  0.048713	  0.061623	  0.037100	  0.102992	  0.158177
 -0.029276	 -0.006901	 -0.012451	 -0.007816	  0.001645	  0.048265	  0.018173	  0.056382	  0.055721	  0.055160	  0.049956	  0.148964	  0.184654
 -0.000321	  0.021606	 -0.006086	  0.006516	  0.002084	  0.039066	  0.012317	  0.065818	  0.086035	  0.087245	  0.062530	  0.164469	  0.152976
  0.011047	  0.019973	 -0.011507	  0.006066	  0.026934	  0.028570	  0.035996	  0.070377	  0.076862	  0.079259	  0.066237	  0.162002	  0.126634
  0.020189	 -0.001244	 -0.002026	  0.010926	  0.044349	  0.040442	  0.056874	  0.092072	  0.103368	  0.071627	  0.120838	  0.179506	  0.151645
  0.020036	  0.001234	 -0.009585	  0.031526	  0.062752	  0.069244	  0.083044	  0.110962	  0.128127	  0.078503	  0.132879	  0.191549	  0.178230
  0.023587	  0.027170	 -0.030316	  0.000107	  0.057815	  0.074736	  0.046766	  0.110006	  0.110010	  0.083670	  0.152938	  0.214516	  0.175887
  0.038239	  0.042246	 -0.028929	  0.003410	  0.027167	  0.055326	  0.001979	  0.109393	  0.061364	  0.126920	  0.186669	  0.223682	  0.199532
 -0.005987	  0.030122	 -0.005282	 -0.021128	  0.019669	  0.052487	  0.007781	  0.112775	  0.060235	  0.158241	  0.199733	  0.259224	  0.206304
 -0.017195	  0.017544	 -0.003165	 -0.002141	  0.023434	  0.072947	  0.021844	  0.112656	  0.050914	  0.179445	  0.197651	  0.271683	  0.221920
 -0.001218	 -0.001456	 -0.005581	  0.005361	  0.031789	  0.056617	  0.038914	  0.106477	  0.085130	  0.176214	  0.219314	  0.245922	  0.230898
  0.010835	 -0.005802	 -0.001616	  0.024662	  0.064491	  0.070555	  0.049849	  0.121411	  0.148709	  0.182000	  0.192009	  0.221867	  0.219480
  0.028909	 -0.020976	  0.032422	  0.041803	  0.045617	  0.070457	  0.016473	  0.161575	  0.181025	  0.178176	  0.158662	  0.219159	  0.199294
  0.000451	 -0.010196	  0.076060	  0.040095	  0.043174	  0.044233	  0.030170	  0.197452	  0.200939	  0.204916	  0.124310	  0.183281	  0.169370
  0.033864	 -0.021534	  0.109111	  0.035891	  0.061927	  0.054335	  0.049692	  0.200775	  0.157614	  0.159905	  0.095983	  0.137076	  0.116610
  0.064585	 -0.049314	  0.088359	  0.010035	  0.091647	  0.046017	  0.048835	  0.166609	  0.134595	  0.103109	  0.070566	  0.071585	  0.052917
  0.064233	 -0.040005	  0.049316	  0.025318	  0.108327	  0.064228	  0.008016	  0.124154	  0.161880	  0.043915	  0.032435	 -0.024705	 -0.018837
  0.058715	 -0.030161	  0.033380	  0.059717	  0.112613	  0.051800	  0.027649	  0.100262	  0.111631	  0.011541	 -0.005557	 -0.109590	 -0.126515
  0.060907	 -0.019706	  0.014586	  0.078175	  0.109344	  0.040320	  0.035236	  0.057125	  0.022289	 -0.029005	 -0.051287	 -0.171413	 -0.225343
  0.009753	  0.005303	  0.013523	  0.057119	  0.071234	  0.053091	 -0.008561	  0.041308	 -0.004176	 -0.048662	 -0.118596	 -0.203078	 -0.253223
 -0.041606	  0.002056	  0.023593	  0.053699	  0.081083	  0.008205	 -0.044732	  0.033534	 -0.033855	 -0.088671	 -0.136597	 -0.244567	 -0.259691
 -0.009206	  0.006592	  0.041592	  0.054732	  0.078417	 -0.042991	 -0.057019	  0.003938	 -0.049481	 -0.117835	 -0.160488	 -0.263177	 -0.285185
  0.024382	 -0.026293	  0.044967	  0.027894	  0.046726	 -0.072986	 -0.069768	  0.000637	 -0.066794	 -0.118720	 -0.171701	 -0.267370	 -0.255392
  0.018527	 -0.007841	  0.017288	  0.018589	  0.048923	 -0.093810	 -0.076695	  0.036152	 -0.045088	 -0.125632	 -0.134499	 -0.227074	 -0.226336
  0.020231	 -0.000303	  0.021162	  0.023721	  0.045215	 -0.108908	 -0.076854	  0.029800	 -0.066624	 -0.138474	 -0.104678	 -0.174327	 -0.156470
 -0.035225	  0.037899	  0.050473	  0.006300	  0.028492	 -0.094445	 -0.071444	 -0.018172	 -0.035014	 -0.140882	 -0.067963	 -0.116275	 -0.068689
 -0.020154	  0.046659	  0.030118	  0.009926	  0.017562	 -0.066273	 -0.085826	 -0.050562	  0.004580	 -0.060861	  0.009804	 -0.052217	  0.017252
  0.016711	  0.049194	  0.023098	 -0.045099	 -0.000078	 -0.053253	 -0.079504	 -0.006745	  0.041537	  0.027193	  0.079403	  0.020492	  0.119022
  0.016738	  0.038428	 -0.015708	 -0.079252	 -0.012266	 -0.070041	 -0.052433	  0.049612	  0.092822	  0.087852	  0.138196	  0.090153	  0.187504
  0.038387	  0.029716	 -0.020127	 -0.061955	 -0.007586	 -0.083642	 -0.008434	  0.063615	  0.167514	  0.116288	  0.171878	  0.093528	  0.236239
  0.017138	  0.027771	 -0.016067	 -0.080559	  0.006144	 -0.039518	  0.043448	  0.110220	  0.188622	  0.152393	  0.225349	  0.121856	  0.223757
  0.017087	  0.010924	 -0.018333	 -0.072889	  0.014010	  0.002269	  0.092654	  0.148632	  0.186802	  0.176618	  0.266423	  0.145517	  0.184386
  0.018606	  0.030141	 -0.005693	 -0.037886	  0.048094	  0.010804	  0.110344	  0.175096	  0.210598	  0.179456	  0.244226	  0.151212	  0.132521
  0.016409	  0.031696	  0.028675	 -0.028096	  0.089442	  0.054544	  0.124245	  0.174073	  0.244941	  0.185238	  0.218613	  0.095431	  0.063397
  0.011170	  0.015972	  0.035570	 -0.045263	  0.115745	  0.085502	  0.147488	  0.171079	  0.224736	  0.205679	  0.185018	  0.042844	  0.009587
  0.046214	  0.031297	  0.016152	 -0.062549	  0.135478	  0.062325	  0.111719	  0.181663	  0.220363	  0.160890	  0.145126	  0.006268	 -0.035806
  0.042938	  0.071824	  0.020794	 -0.058981	  0.137580	  0.054703	  0.089880	  0.184719	  0.216996	  0.124022	  0.084763	 -0.047634	 -0.074222
  0.045750	  0.102820	  0.034576	 -0.028638	  0.131848	  0.022678	  0.097140	  0.139237	  0.157293	  0.103156	  0.059504	 -0.076814	 -0.109915
  0.059824	  0.101339	  0.080434	 -0.002850	  0.136893	 -0.016877	  0.076494	  0.086163	  0.150398	  0.077961	  0.015969	 -0.146989	 -0.150630
  0.075857	  0.084709	  0.084988	  0.012845	  0.128249	 -0.037884	  0.071857	  0.046299	  0.172313	  0.030800	 -0.015462	 -0.205285	 -0.181011
  0.029463	  0.073500	  0.081731	  0.023360	  0.088108	 -0.042023	  0.089407	  0.052968	  0.137593	 -0.005206	 -0.038740	 -0.245587	 -0.193832
 -0.023859	  0.082126	  0.088459	  0.007652	  0.098838	 -0.039456	  0.129503	  0.041813	  0.106932	 -0.028959	 -0.066133	 -0.265114	 -0.218118
 -0.021753	  0.058802	  0.086919	 -0.007396	  0.081953	 -0.026438	  0.127036	  0.039354	  0.071809	 -0.037827	 -0.108527	 -0.286976	 -0.247693
 -0.016792	  0.036349	  0.085721	 -0.027343	  0.097774	 -0.009133	  0.112127	  0.019381	  0.053463	 -0.092833	 -0.134580	 -0.324813	 -0.347670
 -0.036519	  0.037898	  0.109272	 -0.052754	  0.077208	 -0.015497	  0.041407	  0.014163	  0.029514	 -0.121977	 -0.164982	 -0.331907	 -0.370090
 -0.031171	  0.075956	  0.095960	 -0.042826	  0.029432	 -0.017112	  0.014914	  0.045413	  0.001790	 -0.121806	 -0.176449	 -0.322184	 -0.330345
 -0.004413	  0.088740	  0.092000	 -0.068406	 -0.006782	 -0.033393	  0.008580	  0.036845	 -0.014481	 -0.139154	 -0.146413	 -0.281054	 -0.249802
  0.009906	  0.107191	  0.095055	 -0.027961	 -0.011038	 -0.044222	  0.016813	 -0.030933	 -0.024718	 -0.144432	 -0.114780	 -0.190059	 -0.165554
  0.020191	  0.122427	  0.101020	 -0.003391	 -0.004998	 -0.053635	  0.007533	 -0.035579	 -0.033921	 -0.090380	 -0.077935	 -0.111119	 -0.151433
  0.018765	  0.117515	  0.082933	 -0.013070	 -0.014593	 -0.062185	  0.013123	 -0.028485	 -0.034406	 -0.064297	 -0.030175	 -0.071384	 -0.103992
 -0.011504	  0.111392	  0.083100	 -0.011102	 -0.011802	 -0.078698	 -0.002444	 -0.031935	 -0.006954	 -0.042750	  0.059013	 -0.010272	 -0.004161
 -0.023700	  0.117472	  0.070360	 -0.008066	 -0.011607	 -0.120927	 -0.040202	 -0.046369	  0.044131	  0.035116	  0.121847	  0.033833	  0.042258
 -0.036638	  0.113416	  0.087670	 -0.029435	  0.015545	 -0.171446	 -0.030335	 -0.032430	  0.106410	  0.134097	  0.151999	  0.070116	  0.041882
 -0.026187	  0.089852	  0.059455	 -0.057546	  0.029424	 -0.168017	 -0.035570	  0.000140	  0.153291	  0.186011	  0.154337	  0.062608	 -0.003619
 -0.051231	  0.069857	  0.063100	 -0.108617	  0.035814	 -0.165654	 -0.004034	  0.025863	  0.174430	  0.174325	  0.160863	  0.010377	 -0.059437
 -0.050575	  0.057342	  0.055962	 -0.090901	  0.019353	 -0.155972	  0.009963	  0.051280	  0.159186	  0.160516	  0.133159	 -0.037353	 -0.129040
 -0.058069	  0.065414	  0.038070	 -0.061727	  0.021456	 -0.112409	  0.020993	  0.064778	  0.182750	  0.141561	  0.090477	 -0.067617	 -0.150349
 -0.094651	  0.041020	  0.018902	 -0.053422	 -0.012561	 -0.077886	  0.050025	  0.052742	  0.181179	  0.064471	  0.043107	 -0.089589	 -0.183106
 -0.114893	  0.020166	  0.002459	 -0.053102	 -0.042177	 -0.026497	  0.084914	  0.048967	  0.133164	  0.011400	  0.017913	 -0.097931	 -0.194846
 -0.072167	  0.021846	  0.028394	 -0.066365	 -0.015387	  0.014847	  0.081330	  0.057153	  0.109161	 -0.007430	  0.017101	 -0.125587	 -0.196417
 -0.051595	  0.050474	  0.044828	 -0.029308	 -0.009673	 -0.025497	  0.095575	  0.071266	  0.097158	 -0.010775	 -0.012241	 -0.150379	 -0.210180
 -0.049754	  0.038189	  0.054718	 -0.021200	 -0.013583	 -0.069590	  0.076193	  0.060465	  0.094636	 -0.014511	 -0.024697	 -0.149491	 -0.192667
 -0.062987	  0.012103	  0.079298	 -0.027093	 -0.010395	 -0.109227	  0.047384	  0.027650	  0.099836	 -0.019400	 -0.021708	 -0.106879	 -0.164379
 -0.070723	  0.005163	  0.069435	 -0.050631	 -0.006467	 -0.106658	  0.054330	  0.005174	  0.132635	  0.000216	  0.000490	 -0.102300	 -0.130524
 -0.067707	  0.013782	  0.051948	 -0.070708	  0.013699	 -0.123370	  0.059216	  0.022418	  0.145743	  0.002080	  0.025451	 -0.069466	 -0.134177
 -0.093355	  0.040407	  0.044171	 -0.065771	  0.036779	 -0.127253	  0.038967	  0.012519	  0.157112	  0.037815	  0.061894	 -0.035122	 -0.109360
 -0.090538	  0.017496	  0.028584	 -0.043727	  0.044962	 -0.124930	  0.042191	  0.000808	  0.146685	  0.051636	  0.088110	 -0.022836	 -0.091120
 -0.092548	  0.005256	  0.049835	 -0.041230	  0.023657	 -0.114045	  0.042040	  0.002308	  0.123631	  0.052467	  0.122105	  0.031338	 -0.076877
 -0.123564	 -0.009686	  0.065327	 -0.050096	 -0.010198	 -0.105334	  0.029070	 -0.004908	  0.120726	  0.071393	  0.160197	  0.061105	  0.005326
 -0.147131	  0.010417	  0.053539	 -0.069092	  0.003257	 -0.119489	  0.046601	 -0.029691	  0.126253	  0.097642	  0.197923	  0.088417	  0.042802
 -0.134082	  0.048337	  0.049993	 -0.078625	  0.028608	 -0.121017	  0.072284	 -0.010511	  0.134661	  0.122600	  0.219485	  0.146000	  0.086014
 -0.106953	  0.050720	  0.046385	 -0.082049	  0.047181	 -0.123911	  0.089083	  0.058874	  0.148387	  0.150947	  0.220655	  0.212777	  0.133779
 -0.111551	  0.040438	  0.021346	 -0.116349	  0.055420	 -0.108335	  0.087437	  0.098987	  0.164656	  0.189986	  0.257761	  0.219413	  0.142202
 -0.098627	  0.050676	  0.034442	 -0.107577	  0.050937	 -0.088018	  0.062180	  0.120655	  0.203429	  0.198127	  0.304032	  0.221107	  0.187414
 -0.086833	  0.074549	  0.067304	 -0.093647	  0.052591	 -0.066024	  0.035150	  0.115090	  0.227747	  0.205310	  0.307239	  0.245826	  0.232406
 -0.068050	  0.082189	  0.052367	 -0.084357	  0.055102	 -0.047779	  0.011156	  0.131103	  0.251057	  0.222642	  0.325531	  0.238220	  0.207967
 -0.068470	  0.027271	  0.035662	 -0.070573	  0.038860	 -0.033726	  0.005449	  0.110398	  0.263496	  0.243219	  0.336787	  0.239934	  0.165540
 -0.084266	 -0.002476	  0.063672	 -0.057430	  0.061628	 -0.022250	  0.045309	  0.144941	  0.238896	  0.221488	  0.329108	  0.200723	  0.095280
 -0.099569	  0.032118	  0.057426	 -0.043891	  0.060927	 -0.020465	  0.064752	  0.130650	  0.247195	  0.188198	  0.300238	  0.170191	  0.056945
 -0.106852	  0.036099	  0.053667	 -0.069640	  0.070154	 -0.030710	  0.087838	  0.126373	  0.214138	  0.175556	  0.242001	  0.138895	  0.021880
 -0.075502	  0.026660	  0.052184	 -0.066675	  0.094795	 -0.020698	  0.083420	  0.129682	  0.197934	  0.152301	  0.176119	  0.083661	 -0.028695
 -0.043402	 -0.004231	  0.033220	 -0.056825	  0.094289	  0.023897	  0.112553	  0.085133	  0.177844	  0.121456	  0.113358	  0.015521	 -0.060866
 -0.037170	  0.028459	  0.040121	 -0.071609	  0.087254	  0.071986	  0.104099	  0.062622	  0.126204	  0.090271	  0.078799	 -0.029320	 -0.103040
 -0.041232	  0.043790	  0.039954	 -0.037431	  0.086637	  0.054234	  0.054561	  0.081055	  0.115247	  0.086471	  0.046853	 -0.063919	 -0.136384
 -0.053810	  0.062437	  0.036028	 -0.029511	  0.103082	  0.038094	  0.042013	  0.089848	  0.080812	  0.045113	  0.015463	 -0.098027	 -0.144146
 -0.054445	  0.043466	  0.035454	 -0.043112	  0.154270	  0.022759	  0.058384	  0.087487	  0.034772	  0.007072	  0.016900	 -0.109053	 -0.162373
 -0.059492	  0.044246	  0.039072	 -0.051408	  0.158094	  0.037418	  0.057483	  0.059832	 -0.001428	  0.010460	  0.011642	 -0.135613	 -0.168310
 -0.060413	  0.037979	  0.041004	 -0.048888	  0.123709	  0.036635	  0.048048	  0.054413	 -0.033179	 -0.009135	 -0.031548	 -0.136771	 -0.126193
 -0.053859	  0.010020	  0.026932	 -0.052024	  0.136241	 -0.011187	 -0.009203	  0.029583	 -0.031434	 -0.032796	 -0.010002	 -0.094244	 -0.079283
 -0.092350	 -0.012418	  0.031337	 -0.036475	  0.133396	 -0.005045	 -0.047807	 -0.026270	 -0.008918	 -0.033984	  0.007333	 -0.086427	 -0.029772
 -0.082299	  0.002324	  0.049069	 -0.026088	  0.162989	 -0.010746	 -0.101454	 -0.060426	 -0.014015	 -0.021345	  0.020152	 -0.060684	 -0.011085
 -0.072506	  0.008589	  0.037068	 -0.038155	  0.199444	 -0.030048	 -0.128954	 -0.086420	 -0.033061	 -0.005654	  0.054607	 -0.031176	  0.037638
 -0.056700	  0.030226	  0.059363	 -0.014604	  0.161710	 -0.060509	 -0.140434	 -0.103268	  0.003015	  0.006942	  0.093062	 -0.011370	  0.051523
 -0.059108	  0.024125	  0.068596	 -0.002414	  0.101657	 -0.085314	 -0.158819	 -0.109271	 -0.015519	  0.022298	  0.132679	  0.039465	  0.026776
 -0.083347	  0.034602	  0.086844	 -0.015645	  0.044054	 -0.071075	 -0.159967	 -0.092732	 -0.009904	  0.061975	  0.145455	  0.017623	 -0.022872
 -0.065070	  0.062450	  0.119404	 -0.046199	  0.030974	 -0.085746	 -0.134462	 -0.058673	  0.013294	  0.081134	  0.123187	 -0.057462	 -0.048327
 -0.018019	  0.037714	  0.130831	 -0.098197	  0.048536	 -0.081298	 -0.087769	 -0.043570	  0.036689	  0.106051	  0.079740	 -0.129912	 -0.087836
 -0.016759	  0.012680	  0.121004	 -0.115473	  0.075670	 -0.065528	 -0.086821	 -0.011342	  0.039168	  0.122652	  0.062351	 -0.167249	 -0.138168
 -0.036409	 -0.000618	  0.091868	 -0.136942	  0.085714	 -0.025706	 -0.058635	  0.026754	  0.035937	  0.117546	  0.015398	 -0.174298	 -0.168351
  0.003516	 -0.017807	  0.110585	 -0.088019	  0.087435	 -0.028343	 -0.017486	  0.058699	  0.018004	  0.084978	 -0.035289	 -0.184204	 -0.216759
  0.015454	 -0.041127	  0.114352	 -0.057599	  0.090255	 -0.000635	 -0.019561	  0.055344	  0.003702	  0.032440	 -0.068077	 -0.183234	 -0.254866
  0.010088	 -0.049422	  0.107978	 -0.078496	  0.100347	  0.015439	 -0.061589	  0.024294	 -0.016335	  0.043294	 -0.067102	 -0.198663	 -0.295286
  0.002943	 -0.058649	  0.087050	 -0.093563	  0.107643	 -0.006861	 -0.046294	 -0.005638	 -0.040190	  0.072673	 -0.076701	 -0.227683	 -0.299572
 -0.004395	 -0.063438	  0.046532	 -0.101488	  0.113874	  0.003351	 -0.058790	 -0.033400	 -0.061026	  0.049675	 -0.079963	 -0.218347	 -0.314663
  0.024894	 -0.055544	  0.021083	 -0.116348	  0.149117	 -0.038136	 -0.016475	 -0.035177	 -0.073716	  0.052677	 -0.062253	 -0.200375	 -0.345615
  0.014420	 -0.051324	  0.016317	 -0.109161	  0.142221	 -0.042188	 -0.013397	 -0.050039	 -0.075982	  0.046700	 -0.064799	 -0.192048	 -0.332607
  0.030847	 -0.049896	  0.019083	 -0.078626	  0.127557	 -0.013078	 -0.039711	 -0.071840	 -0.074816	  0.038608	 -0.072988	 -0.210539	 -0.358269
  0.027735	 -0.069035	  0.032420	 -0.079191	  0.124958	 -0.028505	 -0.040833	 -0.083000	 -0.052632	  0.052773	 -0.087333	 -0.228122	 -0.404959
  0.023596	 -0.064858	  0.066631	 -0.089139	  0.111183	 -0.060137	 -0.048877	 -0.046073	 -0.080224	  0.041575	 -0.118441	 -0.229757	 -0.450636
  0.028503	 -0.068751	  0.063782	 -0.082092	  0.095441	 -0.068495	 -0.078627	 -0.026476	 -0.085089	  0.036380	 -0.147160	 -0.289690	 -0.469419
  0.010162	 -0.049161	  0.065987	 -0.082536	  0.071239	 -0.063093	 -0.061927	  0.009619	 -0.077617	  0.015401	 -0.197848	 -0.332773	 -0.508870
 -0.017317	 -0.035033	  0.061579	 -0.072559	  0.070669	 -0.076236	 -0.034762	 -0.007259	 -0.084834	 -0.059083	 -0.231015	 -0.377907	 -0.557941
 -0.030660	 -0.043721	  0.036221	 -0.067721	  0.060894	 -0.097475	 -0.028301	 -0.019391	 -0.065034	 -0.099500	 -0.241907	 -0.410071	 -0.609133
  0.008015	 -0.021171	  0.036641	 -0.029101	  0.061163	 -0.097593	 -0.028820	 -0.049899	 -0.065121	 -0.119096	 -0.298859	 -0.445729	 -0.646775
 -0.012201	 -0.007428	  0.041604	 -0.003100	  0.066037	 -0.070356	 -0.041090	 -0.076697	 -0.083740	 -0.130604	 -0.336313	 -0.515397	 -0.697569
  0.004244	 -0.004504	  0.023988	 -0.009126	  0.081149	 -0.052043	 -0.022720	 -0.073236	 -0.110541	 -0.168768	 -0.387612	 -0.531521	 -0.693736
  0.032503	 -0.046614	  0.049190	 -0.027208	  0.072124	 -0.073662	 -0.045112	 -0.069384	 -0.170606	 -0.205038	 -0.446549	 -0.521593	 -0.668084
  0.033263	 -0.052690	  0.067268	 -0.047902	  0.042528	 -0.075613	 -0.061607	 -0.117253	 -0.204154	 -0.188065	 -0.436121	 -0.510129	 -0.667483
  0.021133	 -0.030534	  0.090340	 -0.029806	  0.045847	 -0.064538	 -0.080326	 -0.142138	 -0.238029	 -0.179010	 -0.416523	 -0.502924	 -0.645106
  0.012459	 -0.071380	  0.121154	 -0.060570	  0.010563	 -0.076364	 -0.094925	 -0.153493	 -0.238375	 -0.154489	 -0.432060	 -0.476763	 -0.623620
  0.026267	 -0.062786	  0.093496	 -0.082673	  0.024116	 -0.081617	 -0.106314	 -0.147591	 -0.208677	 -0.148225	 -0.427766	 -0.489161	 -0.597879
  0.014377	 -0.055747	  0.077244	 -0.095515	  0.026457	 -0.062340	 -0.130273	 -0.174853	 -0.202280	 -0.139789	 -0.387047	 -0.474169	 -0.579684
  0.012961	 -0.062998	  0.106991	 -0.104592	  0.020538	 -0.073370	 -0.109707	 -0.202791	 -0.153507	 -0.127092	 -0.388315	 -0.450097	 -0.555624
  0.025450	 -0.091047	  0.107271	 -0.100130	  0.016948	 -0.067603	 -0.129471	 -0.176339	 -0.089737	 -0.085073	 -0.415132	 -0.438708	 -0.545510
  0.024767	 -0.088324	  0.074546	 -0.095003	 -0.022221	 -0.101473	 -0.102817	 -0.198437	 -0.095329	 -0.054063	 -0.388003	 -0.430165	 -0.514829
  0.045458	 -0.093935	  0.083539	 -0.080887	 -0.066793	 -0.138152	 -0.076635	 -0.196027	 -0.117543	 -0.077350	 -0.324664	 -0.361221	 -0.486372
  0.037253	 -0.089570	  0.065659	 -0.085042	 -0.042354	 -0.140147	 -0.064737	 -0.137437	 -0.127221	 -0.068462	 -0.287795	 -0.338947	 -0.463287
  0.056550	 -0.050226	  0.052292	 -0.056051	 -0.006776	 -0.134981	 -0.068379	 -0.095458	 -0.137929	 -0.056241	 -0.267015	 -0.340946	 -0.440504
  0.089201	 -0.060572	  0.051815	 -0.084872	 -0.061635	 -0.094735	 -0.062948	 -0.088822	 -0.117320	 -0.045055	 -0.252166	 -0.303128	 -0.424959
  0.087019	 -0.026517	  0.062458	 -0.113409	 -0.051528	 -0.065019	 -0.047460	 -0.108488	 -0.105123	 -0.074568	 -0.240091	 -0.263677	 -0.399317
  0.084487	 -0.029784	  0.087382	 -0.147751	 -0.030912	 -0.024425	 -0.022841	 -0.090207	 -0.113611	 -0.041236	 -0.257220	 -0.206982	 -0.348877
  0.071082	 -0.035178	  0.093750	 -0.163380	 -0.047146	 -0.028365	  0.008286	 -0.105413	 -0.071979	 -0.027039	 -0.232516	 -0.185725	 -0.322195
  0.055527	 -0.071802	  0.078629	 -0.113727	 -0.021158	 -0.046571	 -0.006554	 -0.082006	 -0.074530	 -0.049199	 -0.215008	 -0.185999	 -0.291983
  0.040711	 -0.042033	  0.076688	 -0.119042	 -0.004251	 -0.041787	  0.003517	 -0.092072	 -0.081502	 -0.069606	 -0.229412	 -0.178087	 -0.243151
  0.046797	 -0.022342	  0.078799	 -0.113657	  0.010243	 -0.025858	  0.018850	 -0.107885	 -0.079176	 -0.083995	 -0.231419	 -0.154627	 -0.249792
  0.063073	 -0.007666	  0.065568	 -0.113665	  0.013656	 -0.045342	 -0.008399	 -0.074128	 -0.081466	 -0.055374	 -0.236671	 -0.162077	 -0.245660
  0.077438	  0.029224	  0.065280	 -0.130272	  0.005802	 -0.098624	 -0.044616	 -0.069333	 -0.078185	 -0.042057	 -0.213259	 -0.149643	 -0.228425
  0.069548	  0.023494	  0.070520	 -0.094966	  0.019938	 -0.109373	 -0.061146	 -0.066637	 -0.093821	 -0.038104	 -0.191564	 -0.145228	 -0.229841
  0.061325	 -0.005377	  0.052475	 -0.073894	  0.002696	 -0.085081	 -0.049080	 -0.077113	 -0.091622	 -0.044354	 -0.195179	 -0.116203	 -0.206039
  0.064026	 -0.008231	  0.032366	 -0.072120	  0.002057	 -0.061063	 -0.036711	 -0.098993	 -0.105835	 -0.023971	 -0.177678	 -0.118959	 -0.206855
  0.088570	 -0.001514	  0.006772	 -0.090354	  0.021900	 -0.115055	 -0.023945	 -0.108944	 -0.081833	 -0.003025	 -0.177942	 -0.105491	 -0.191841
  0.072600	  0.030407	  0.005107	 -0.082158	  0.018091	 -0.151191	 -0.034325	 -0.088248	 -0.078633	  0.011261	 -0.196958	 -0.087340	 -0.160406
  0.084413	  0.041653	  0.001726	 -0.087723	  0.020129	 -0.152816	 -0.041347	 -0.089900	 -0.061722	  0.025896	 -0.213650	 -0.077959	 -0.156293
  0.072567	 -0.002887	 -0.007407	 -0.105505	  0.029678	 -0.145119	 -0.033095	 -0.083721	 -0.077760	  0.043426	 -0.202485	 -0.098338	 -0.167939
  0.059398	  0.004330	  0.011308	 -0.113569	  0.030699	 -0.142406	 -0.041142	 -0.085462	 -0.089794	  0.017157	 -0.146683	 -0.098603	 -0.172942
  0.050599	 -0.026564	  0.005281	 -0.121516	  0.034275	 -0.164494	 -0.087076	 -0.099130	 -0.072898	 -0.021552	 -0.113154	 -0.086672	 -0.151548
  0.049077	 -0.052778	 -0.047258	 -0.121224	  0.017579	 -0.175219	 -0.106585	 -0.094129	 -0.068359	 -0.038377	 -0.097197	 -0.083846	 -0.124196
  0.026725	 -0.051210	 -0.052469	 -0.108245	 -0.022393	 -0.180648	 -0.102334	 -0.102281	 -0.074480	 -0.015369	 -0.109131	 -0.102767	 -0.128812
  0.025367	 -0.078858	 -0.022723	 -0.111440	 -0.034960	 -0.182760	 -0.096168	 -0.101482	 -0.076122	  0.014118	 -0.126576	 -0.084656	 -0.137956
  0.038647	 -0.073812	 -0.007671	 -0.120031	 -0.039576	 -0.174902	 -0.082818	 -0.071948	 -0.062460	  0.069258	 -0.102999	 -0.099543	 -0.080223
  0.051240	 -0.050487	 -0.011948	 -0.104862	 -0.041346	 -0.171736	 -0.043351	 -0.078324	 -0.051287	  0.083279	 -0.061088	 -0.109076	 -0.059456
  0.052344	 -0.037104	  0.017896	 -0.111099	 -0.031210	 -0.153897	 -0.053247	 -0.090065	 -0.038428	  0.063657	 -0.055825	 -0.120083	 -0.071646
  0.044413	 -0.041898	  0.080364	 -0.087503	 -0.054186	 -0.154914	 -0.073271	 -0.076438	 -0.031482	  0.041543	 -0.028350	 -0.079779	 -0.056843
  0.026990	 -0.026210	  0.063450	 -0.087077	 -0.070473	 -0.147401	 -0.062890	 -0.037380	 -0.015295	  0.034215	 -0.005062	 -0.044271	 -0.056142
 -0.015315	 -0.036078	  0.031238	 -0.093909	 -0.065291	 -0.161502	 -0.007121	 -0.007615	  0.005202	  0.065087	  0.018995	 -0.026083	 -0.049428
  0.011827	 -0.009313	  0.030151	 -0.061336	 -0.072070	 -0.170564	  0.020354	  0.016296	  0.011362	  0.089190	  0.032325	  0.007221	 -0.017123
  0.019634	  0.004584	  0.025385	 -0.046128	 -0.056439	 -0.175779	  0.014993	  0.033216	  0.049289	  0.115234	  0.048801	  0.056349	 -0.002444
  0.017068	 -0.013292	  0.008580	 -0.054128	 -0.080307	 -0.153649	  0.050799	  0.043440	  0.082546	  0.137390	  0.066334	  0.074196	  0.020978
  0.051855	  0.010277	  0.021469	 -0.060981	 -0.060822	 -0.126506	  0.043989	  0.060872	  0.075897	  0.137955	  0.051888	  0.055936	  0.043428
  0.049048	 -0.032670	 -0.000235	 -0.045594	 -0.062400	 -0.118580	  0.041850	  0.063490	  0.067778	  0.117247	  0.046421	  0.057464	  0.047320
  0.050361	 -0.022532	 -0.016278	 -0.035137	 -0.050652	 -0.124546	  0.040917	  0.047445	  0.060920	  0.123625	  0.000554	  0.050646	  0.035594
  0.033315	 -0.044012	 -0.009082	 -0.033365	 -0.045672	 -0.072952	  0.043807	  0.050969	  0.084094	  0.127495	  0.008081	  0.068868	  0.035684
  0.015184	 -0.052901	 -0.013620	 -0.009810	 -0.086770	 -0.042885	  0.064871	  0.100355	  0.099085	  0.122035	  0.007016	  0.072574	  0.050082
  0.021165	 -0.021243	  0.003826	  0.001070	 -0.061488	 -0.054233	  0.101290	  0.125591	  0.095094	  0.091102	  0.018164	  0.077404	  0.062380
  0.008948	 -0.049250	  0.003862	 -0.009902	 -0.036695	 -0.079710	  0.090022	  0.134752	  0.100194	  0.063117	  0.024529	  0.072366	  0.084609
  0.021742	 -0.067780	  0.006261	  0.004056	 -0.025595	 -0.074822	  0.082181	  0.122380	  0.122217	  0.046640	  0.044985	  0.060303	  0.094511
  0.023977	 -0.045367	  0.011321	 -0.002772	 -0.023216	 -0.042042	  0.080957	  0.085017	  0.105704	  0.041796	  0.026944	  0.049710	  0.096021
  0.036957	 -0.026701	 -0.012243	 -0.000906	 -0.023109	 -0.030918	  0.061691	  0.076116	  0.108238	  0.053940	 -0.024228	  0.044313	  0.087820
  0.046455	  0.005488	  0.001746	 -0.003284	  0.012502	 -0.036752	  0.034569	  0.077194	  0.110859	  0.069930	 -0.027116	  0.015118	  0.076396
  0.047176	  0.021124	  0.035889	 -0.012029	  0.026847	 -0.051480	  0.042136	  0.101351	  0.115664	  0.090955	 -0.018088	 -0.002516	  0.057315
  0.022199	  0.036008	  0.036643	 -0.047515	  0.013083	 -0.057164	  0.037871	  0.083999	  0.133848	  0.080206	 -0.009733	 -0.001346	  0.040300
 -0.003132	  0.039763	  0.033898	 -0.058657	  0.008875	 -0.050745	  0.013753	  0.053681	  0.120614	  0.083129	  0.000077	 -0.019779	  0.011197
  0.008377	  0.065929	  0.010619	 -0.042360	  0.036079	 -0.039990	  0.020776	  0.048188	  0.079715	  0.076954	  0.009655	  0.008283	 -0.022818
  0.010824	  0.056401	 -0.006201	  0.010307	  0.058240	 -0.053076	  0.052065	  0.043552	  0.097947	  0.108987	 -0.023309	  0.022241	 -0.008951
 -0.014423	  0.038589	 -0.001593	 -0.018748	  0.075204	 -0.051744	  0.070225	  0.062532	  0.095059	  0.096835	 -0.033448	  0.013462	  0.008922
 -0.005281	  0.038323	  0.008155	 -0.051305	  0.068345	 -0.042805	  0.046449	  0.078269	  0.058790	  0.052492	 -0.004959	 -0.014424	  0.017573
 -0.035366	  0.011718	  0.008806	 -0.027592	  0.043948	 -0.031178	  0.052506	  0.078397	  0.067396	  0.028888	  0.004985	 -0.025512	  0.023471
 -0.031076	  0.007826	  0.034123	 -0.065358	 -0.009891	 -0.040099	  0.037094	  0.093859	  0.081410	  0.011774	 -0.000549	 -0.047836	  0.030768
 -0.012622	  0.039271	  0.053352	 -0.072371	 -0.025903	 -0.044887	  0.054462	  0.090292	  0.078928	 -0.000613	 -0.010178	 -0.060619	  0.003285
 -0.007807	  0.023574	  0.013430	 -0.072072	 -0.025626	 -0.072641	  0.026463	  0.048637	  0.086059	 -0.004800	 -0.006089	 -0.079772	  0.016980
  0.026484	  0.032296	  0.025872	 -0.069970	 -0.016643	 -0.077601	 -0.013455	  0.036325	  0.075468	 -0.016187	  0.025937	 -0.099714	  0.040528
  0.010993	  0.032782	  0.008081	 -0.078037	  0.003862	 -0.052040	 -0.006222	  0.020701	  0.066506	  0.019138	  0.037083	 -0.069271	 -0.000893
 -0.000437	  0.020843	  0.027787	 -0.081034	  0.020608	 -0.030278	  0.008373	  0.029184	  0.047651	  0.067753	  0.021178	 -0.075716	 -0.000790
 -0.015414	  0.047635	  0.043298	 -0.062896	  0.046476	 -0.005266	 -0.020274	  0.027738	  0.028696	  0.062471	 -0.001043	 -0.089888	 -0.025358
 -0.001288	  0.060602	  0.003171	 -0.056856	  0.036879	 -0.010669	 -0.044225	  0.037180	  0.025969	  0.062513	 -0.026395	 -0.043008	 -0.041480
 -0.008135	  0.034183	 -0.010917	 -0.061642	  0.031449	 -0.019252	 -0.048265	  0.004188	  0.060885	  0.037261	 -0.033060	 -0.021083	 -0.042143
 -0.028570	  0.009177	 -0.008929	 -0.047674	  0.034355	 -0.023171	 -0.025220	 -0.009367	  0.078594	  0.015572	 -0.023202	 -0.037483	 -0.010982
 -0.019798	 -0.009683	 -0.029763	 -0.019000	  0.015675	  0.024989	 -0.016009	  0.023763	  0.099973	  0.030862	 -0.036627	 -0.053865	 -0.024113
 -0.002267	  0.010518	 -0.036880	  0.014420	  0.026969	  0.014230	 -0.029344	  0.038162	  0.105775	  0.007933	 -0.015426	 -0.073800	 -0.037669
 -0.032460	  0.038360	 -0.023123	  0.068557	  0.043422	 -0.009276	 -0.037861	  0.036213	  0.101301	  0.001207	 -0.021401	 -0.100217	 -0.028134
 -0.035040	  0.028220	  0.010454	  0.057902	  0.054524	 -0.004074	 -0.031651	  0.020980	  0.103334	  0.019195	 -0.051393	 -0.102157	 -0.052809
 -0.025901	  0.018022	  0.022386	  0.037991	  0.049809	 -0.004422	 -0.025018	  0.035033	  0.092717	  0.043793	 -0.036552	 -0.079814	 -0.068758
 -0.016928	  0.000348	  0.037118	  0.016387	  0.025868	 -0.015014	 -0.025450	  0.031606	  0.068671	  0.043639	 -0.031859	 -0.101130	 -0.077538
 -0.017624	  0.021372	  0.049400	 -0.052828	  0.049569	 -0.027425	  0.008045	  0.045475	  0.026661	  0.063490	 -0.017542	 -0.151957	 -0.093612
 -0.006273	 -0.013512	 -0.015870	 -0.020819	  0.011887	 -0.010391	 -0.027798	  0.008369	  0.009779	  0.028904	 -0.015060	  0.051537	  0.047916
 -0.000027	 -0.002260	  0.023335	 -0.048269	  0.014875	  0.031285	 -0.026176	  0.029389	 -0.018171	  0.029861	 -0.037156	  0.005796	  0.058954
  0.028910	 -0.005808	  0.035762	 -0.049942	  0.027559	  0.027658	 -0.041145	  0.028694	 -0.031127	  0.044312	 -0.033499	 -0.039997	  0.046594
  0.049370	 -0.027792	  0.028671	 -0.023039	  0.045744	  0.032783	 -0.012500	  0.030530	 -0.026567	  0.038776	 -0.005644	 -0.026662	  0.035125
  0.047693	 -0.030542	  0.043582	 -0.022024	  0.020490	  0.032720	 -0.019428	  0.019287	 -0.008574	  0.033385	 -0.027607	 -0.043918	  0.023696
  0.049305	 -0.025283	  0.056641	 -0.023607	  0.018583	  0.048306	 -0.018869	 -0.003880	  0.001988	 -0.012157	 -0.007759	 -0.042724	  0.024791
  0.055499	  0.021048	  0.050099	  0.013919	  0.027979	  0.069512	 -0.014738	 -0.013248	  0.018742	 -0.023102	  0.008965	 -0.030730	  0.038762
  0.037552	  0.067459	  0.058025	  0.003526	  0.016189	  0.062434	 -0.005429	 -0.020488	 -0.000396	 -0.053849	  0.030543	 -0.018341	  0.007111
  0.021999	  0.058432	  0.026716	 -0.030346	  0.013828	  0.045808	 -0.045931	 -0.013459	 -0.013881	 -0.037312	  0.022558	 -0.013164	  0.008503
 -0.023135	  0.033226	  0.008261	  0.001973	  0.001496	 -0.001298	 -0.033452	  0.020369	 -0.016040	 -0.003166	  0.021354	  0.006131	 -0.001785
 -0.045807	 -0.013574	  0.013948	  0.020008	 -0.017360	 -0.002057	 -0.020914	  0.041541	  0.002970	 -0.004064	  0.022915	  0.002492	 -0.019013
 -0.022886	 -0.029926	 -0.001814	  0.029925	 -0.019076	 -0.021357	  0.005680	  0.058265	 -0.008421	  0.025072	  0.026189	  0.009250	 -0.035025
 -0.018700	 -0.019952	 -0.016168	  0.031578	 -0.022458	 -0.031960	  0.035485	  0.003596	 -0.010439	  0.026944	  0.031617	  0.014591	 -0.030292
 -0.026987	 -0.011395	 -0.014933	  0.017108	 -0.049224	 -0.004587	  0.040045	  0.000610	 -0.013404	 -0.009581	  0.011657	  0.021359	 -0.045029
 -0.014669	 -0.001900	 -0.040759	  0.012877	 -0.025682	 -0.014121	  0.070681	  0.018687	  0.002785	 -0.038833	  0.019928	  0.018386	 -0.055389
 -0.013369	  0.015184	 -0.026359	  0.014391	 -0.025566	 -0.032077	  0.037657	 -0.031010	  0.012026	 -0.046066	  0.006834	  0.036834	 -0.044471
 -0.013843	  0.027944	 -0.056184	  0.015511	 -0.040349	 -0.033415	 -0.000960	 -0.058345	 -0.007818	 -0.029154	 -0.009376	  0.035121	 -0.005488
 -0.019688	 -0.005310	 -0.067798	  0.030261	 -0.022377	 -0.055705	  0.008709	 -0.038115	  0.024222	 -0.003967	 -0.007968	  0.030053	  0.010384
 -0.026802	 -0.018552	 -0.057615	  0.025923	  0.009882	 -0.071461	  0.034735	 -0.044073	  0.032740	  0.008448	 -0.037806	  0.012630	 -0.018054
 -0.058140	 -0.017488	 -0.047540	  0.001045	  0.013581	 -0.072077	  0.034349	 -0.036720	  0.049587	  0.025549	 -0.020684	 -0.028645	 -0.047288
 -0.068430	  0.012169	 -0.008597	  0.033387	  0.016487	 -0.050901	  0.010052	 -0.048781	  0.023838	 -0.001686	 -0.049841	 -0.030844	 -0.078381
 -0.045074	  0.012387	 -0.016566	  0.044172	  0.009560	 -0.030531	  0.037870	 -0.072958	 -0.003856	 -0.039743	 -0.041074	 -0.007096	 -0.076482
 -0.003751	  0.006193	 -0.028130	  0.042638	  0.016138	  0.004865	  0.042046	 -0.061152	  0.046718	 -0.044405	  0.008747	 -0.006129	 -0.066124
 -0.018920	 -0.013976	 -0.000683	  0.025262	  0.026849	  0.017059	  0.011819	 -0.056034	  0.047657	 -0.062603	  0.005258	  0.027470	 -0.109324
 -0.037407	 -0.029826	 -0.008526	  0.021942	  0.016686	  0.015072	 -0.025574	 -0.064178	  0.051558	 -0.037805	 -0.000226	  0.036980	 -0.139231
 -0.045943	 -0.021999	 -0.020809	  0.021286	 -0.013310	  0.025767	 -0.010621	 -0.073457	  0.073901	 -0.037899	  0.017740	  0.022730	 -0.127415
  0.009478	  0.029819	 -0.025736	  0.027091	 -0.026604	  0.036131	 -0.021805	 -0.050411	  0.060666	 -0.017225	  0.007654	  0.044802	 -0.121124
  0.029526	  0.059637	 -0.009255	  0.021733	 -0.003052	  0.046438	 -0.042279	 -0.034590	  0.058629	 -0.026803	  0.013267	  0.031486	 -0.118298
 -0.005784	  0.038942	  0.000815	  0.017851	 -0.004444	  0.009690	 -0.043028	 -0.037066	  0.035107	 -0.061897	 -0.021170	  0.021769	 -0.126801
  0.007871	  0.040138	  0.020759	  0.017513	  0.017903	 -0.036269	 -0.066197	 -0.040753	  0.020701	 -0.066591	 -0.041524	  0.007040	 -0.091476
 -0.010496	  0.013330	  0.058270	  0.028037	  0.014929	 -0.015470	 -0.058362	 -0.055944	  0.033301	 -0.057326	 -0.040680	 -0.012724	 -0.095484
 -0.002337	  0.005337	  0.037696	  0.021270	 -0.013632	 -0.031274	 -0.028091	 -0.033865	  0.012342	 -0.039927	 -0.018712	 -0.038052	 -0.133776
  0.001834	 -0.033676	  0.012737	  0.014350	 -0.050303	 -0.064150	 -0.042170	 -0.061948	  0.024785	 -0.006197	 -0.025128	 -0.023604	 -0.160771
  0.014007	 -0.072608	  0.013404	  0.007877	 -0.040481	 -0.053952	 -0.041023	 -0.084808	  0.012023	  0.032184	 -0.050907	 -0.021703	 -0.169988
  0.009458	 -0.052216	  0.011355	 -0.009967	 -0.032170	 -0.046127	 -0.014118	 -0.053051	  0.023837	  0.053152	 -0.080811	 -0.004446	 -0.149134
  0.019851	 -0.041572	  0.008026	  0.004717	 -0.014316	 -0.017416	  0.001117	 -0.055776	  0.012746	  0.053198	 -0.078376	  0.010376	 -0.140305
  0.038996	 -0.047578	  0.011664	  0.006097	 -0.022585	  0.008360	  0.001541	 -0.046307	  0.030475	  0.033270	 -0.060588	  0.036121	 -0.142031
  0.039794	 -0.062061	  0.003002	  0.026473	 -0.079725	  0.020636	 -0.016424	 -0.017434	  0.031041	  0.028804	 -0.066413	  0.042390	 -0.131221
  0.015044	 -0.044850	  0.028469	  0.011028	 -0.069132	  0.023090	 -0.020388	 -0.003788	  0.019091	  0.015429	 -0.072880	  0.055077	 -0.143620
 -0.023152	 -0.059065	  0.037909	  0.012581	 -0.045741	 -0.024328	 -0.011877	 -0.005670	  0.003445	 -0.003653	 -0.059331	  0.037672	 -0.156062
 -0.043578	 -0.046226	  0.027618	 -0.006494	 -0.053594	 -0.038410	  0.009848	 -0.029065	  0.017575	 -0.010028	 -0.039550	  0.036638	 -0.126800
 -0.010875	 -0.062065	  0.013259	  0.009867	 -0.021332	 -0.032825	  0.023964	 -0.030090	  0.017854	 -0.022789	 -0.024809	  0.023256	 -0.120221
 -0.017180	 -0.076882	 -0.001862	  0.026696	 -0.003810	 -0.029277	  0.047878	 -0.040652	  0.036626	 -0.078434	 -0.011764	  0.055525	 -0.080784
 -0.023144	 -0.056534	  0.064999	  0.040192	 -0.022404	 -0.003670	  0.040145	 -0.038335	  0.047486	 -0.071745	 -0.035581	  0.085406	 -0.076294
  0.028714	 -0.057528	  0.043038	  0.038440	 -0.011801	  0.000325	  0.065425	 -0.026785	  0.039617	 -0.053675	 -0.036432	  0.062438	 -0.090729
  0.063131	 -0.030759	  0.001678	  0.022214	 -0.011391	 -0.015451	  0.046403	 -0.038744	  0.029467	 -0.058556	 -0.004156	  0.057864	 -0.113245
  0.065926	 -0.064574	 -0.003640	  0.031137	 -0.015339	 -0.042751	  0.031378	 -0.046237	  0.034439	 -0.057440	 -0.002633	  0.032050	 -0.095570
  0.042045	 -0.039486	  0.030483	  0.045352	 -0.041269	 -0.059596	  0.038579	 -0.043383	  0.062066	 -0.103261	 -0.012153	  0.038017	 -0.094965
  0.026336	 -0.013714	  0.057513	  0.014815	 -0.031734	 -0.046200	  0.072940	  0.008481	  0.057760	 -0.112824	  0.005831	  0.026165	 -0.087317
  0.004375	 -0.015954	  0.074090	  0.007429	 -0.029122	 -0.018724	  0.075680	  0.045312	  0.024984	 -0.105459	  0.008396	  0.050119	 -0.086710
  0.020461	 -0.014349	  0.094837	  0.003317	 -0.029487	 -0.016517	  0.073298	  0.054517	  0.017685	 -0.090373	 -0.000849	  0.066225	 -0.082575
 -0.007770	 -0.033100	  0.077769	 -0.004996	 -0.034040	 -0.008537	  0.069104	  0.038439	 -0.002548	 -0.076769	 -0.033028	  0.048592	 -0.085189
 -0.029377	 -0.042639	  0.069320	 -0.012049	 -0.040500	 -0.006351	  0.078475	  0.016069	 -0.026088	 -0.071797	 -0.000800	  0.015224	 -0.129366
 -0.028394	 -0.053942	  0.081212	  0.000572	 -0.003504	 -0.009484	  0.053999	  0.016419	  0.018929	 -0.079305	  0.026073	  0.020460	 -0.142412
 -0.036332	 -0.055911	  0.114694	  0.033839	  0.036293	  0.000337	  0.012240	 -0.018190	  0.027745	 -0.070711	  0.030102	  0.061929	 -0.130011
 -0.042537	 -0.025194	  0.095528	  0.053191	  0.070882	 -0.022310	  0.021611	 -0.037184	  0.041238	 -0.070959	  0.042488	  0.095263	 -0.095556
 -0.053523	 -0.010469	  0.058012	  0.051580	  0.060141	 -0.015541	  0.015727	 -0.088160	  0.030376	 -0.061388	  0.045248	  0.084283	 -0.116754
 -0.105083	  0.018473	  0.081133	  0.024984	  0.065274	 -0.025474	  0.020817	 -0.068479	  0.044340	 -0.044356	  0.061361	  0.080771	 -0.151058
 -0.103788	 -0.022255	  0.125226	  0.027779	  0.059369	 -0.048043	 -0.018132	 -0.039675	  0.044932	 -0.053578	  0.032716	  0.065637	 -0.139184
 -0.096392	 -0.020836	  0.103364	  0.007370	  0.023816	 -0.087699	 -0.021396	 -0.058304	  0.054815	 -0.063057	  0.031044	  0.093287	 -0.153583
 -0.071247	  0.002847	  0.075307	 -0.012826	 -0.013943	 -0.059061	 -0.026912	 -0.053000	  0.058740	 -0.053241	  0.023715	  0.116090	 -0.146676
 -0.067010	  0.004950	  0.067604	  0.002751	 -0.025618	 -0.021194	 -0.017538	 -0.057854	  0.070002	 -0.018338	 -0.000124	  0.109863	 -0.148249
 -0.074112	 -0.002395	  0.041173	  0.035074	 -0.034216	 -0.009487	  0.011605	 -0.016876	  0.064838	 -0.031235	  0.024572	  0.139473	 -0.166033
 -0.082712	 -0.026637	  0.011080	  0.062669	 -0.048385	  0.013419	  0.002549	 -0.015415	  0.059552	 -0.046238	  0.041528	  0.112883	 -0.145114
 -0.072820	 -0.014629	 -0.011938	  0.036199	 -0.037225	  0.010162	  0.005212	 -0.041803	  0.032848	 -0.061041	  0.042890	  0.071336	 -0.147255
 -0.077449	  0.014892	 -0.016477	  0.056768	 -0.018438	 -0.027343	  0.009448	 -0.051287	 -0.012151	 -0.069842	  0.071195	  0.051992	 -0.134185
 -0.067482	  0.014158	  0.007328	  0.090078	 -0.023464	 -0.051324	  0.011230	 -0.034610	  0.004785	 -0.073067	  0.063073	  0.075314	 -0.143067
 -0.053828	 -0.017450	  0.012729	  0.049486	 -0.005186	 -0.059208	 -0.010321	 -0.030721	  0.028222	 -0.093778	  0.046708	  0.121557	 -0.134246
 -0.076836	 -0.015029	  0.008155	  0.027634	  0.024691	 -0.045978	 -0.024275	 -0.035602	  0.047551	 -0.081326	  0.040830	  0.083923	 -0.140947
 -0.088626	 -0.004620	  0.009239	  0.006288	  0.012238	 -0.019610	 -0.011324	 -0.014913	  0.028628	 -0.056841	  0.055934	  0.080027	 -0.134383
 -0.091897	 -0.006046	  0.028990	  0.015595	  0.003291	 -0.012848	  0.005181	 -0.045274	  0.024673	 -0.032310	  0.047154	  0.097011	 -0.133001
 -0.103656	  0.008049	  0.050001	  0.030718	  0.011128	  0.018610	 -0.006682	 -0.040897	  0.018946	 -0.024043	  0.044231	  0.097659	 -0.130900
 -0.136919	  0.008208	  0.046680	  0.003760	 -0.003445	  0.003326	 -0.019940	 -0.013064	  0.025850	 -0.012255	  0.042410	  0.084160	 -0.138081
 -0.114424	 -0.009368	  0.063385	  0.013131	 -0.015298	  0.009365	 -0.044170	 -0.028321	  0.033190	 -0.039945	  0.051256	  0.062882	 -0.154998
 -0.079799	  0.008785	  0.047854	 -0.006981	 -0.052036	  0.022683	 -0.023881	 -0.020634	  0.016758	 -0.053722	  0.083793	  0.049177	 -0.138268
 -0.056584	  0.040831	  0.052020	  0.007218	 -0.023153	  0.054232	 -0.050368	  0.009567	  0.004967	 -0.041001	  0.118991	  0.040724	 -0.155775
 -0.022663	  0.057801	  0.094353	  0.021034	 -0.008246	  0.034134	 -0.070107	  0.005652	  0.009778	 -0.036800	  0.094332	  0.053814	 -0.154232
 -0.005347	  0.065685	  0.072688	  0.008475	 -0.001930	 -0.009121	 -0.061869	  0.015113	  0.009015	 -0.048099	  0.075306	  0.041122	 -0.148822
 -0.010367	  0.039528	  0.089248	  0.051437	 -0.006424	 -0.014828	 -0.072435	  0.012709	 -0.007169	 -0.048215	  0.078500	  0.071057	 -0.157442
 -0.028240	  0.039363	  0.113859	  0.096657	 -0.028061	 -0.033151	 -0.072848	 -0.013625	  0.016792	 -0.017972	  0.067649	  0.076083	 -0.181726
 -0.024751	  0.024740	  0.052991	  0.090655	 -0.031279	 -0.003808	 -0.050821	  0.015021	  0.050338	  0.011105	  0.082594	  0.080117	 -0.186841
 -0.038102	  0.041594	  0.030242	  0.071095	 -0.056330	 -0.015711	 -0.051614	  0.038207	  0.015165	  0.032069	  0.095438	  0.079874	 -0.154007
 -0.027621	  0.044353	  0.054388	  0.063471	 -0.061325	 -0.024065	 -0.080322	  0.055720	 -0.001512	  0.004449	  0.088619	  0.087014	 -0.120301
 -0.019949	  0.041148	  0.070214	  0.034846	 -0.047219	  0.010165	 -0.067187	  0.031714	 -0.012048	 -0.014750	  0.075972	  0.071927	 -0.134783
 -0.062959	  0.037552	  0.063424	  0.057623	 -0.067427	 -0.025164	 -0.048111	  0.031268	 -0.013640	 -0.047252	  0.051523	  0.074763	 -0.143431
 -0.060395	  0.013883	  0.037120	  0.057698	 -0.072184	 -0.062470	 -0.062916	  0.024752	 -0.010435	 -0.032542	  0.051496	  0.044380	 -0.134781
 -0.033709	 -0.028258	  0.035734	  0.039834	 -0.062987	 -0.057333	 -0.077897	  0.037881	 -0.000084	 -0.012786	  0.058655	  0.046854	 -0.146372
 -0.047579	 -0.028535	  0.015780	  0.009224	 -0.077629	 -0.031444	 -0.080196	  0.001336	  0.000904	 -0.022985	  0.050463	  0.051244	 -0.123971
 -0.043392	 -0.005309	 -0.016024	  0.006074	 -0.077447	 -0.024892	 -0.068374	 -0.004220	 -0.006079	 -0.025526	  0.038753	  0.072334	 -0.094267
 -0.020543	  0.005227	 -0.015214	  0.029645	 -0.082149	 -0.030824	 -0.070251	  0.014953	 -0.019321	 -0.014048	  0.007944	  0.080300	 -0.085351
 -0.009304	 -0.037938	  0.010560	  0.016493	 -0.056545	 -0.037081	 -0.079391	  0.022655	 -0.027152	 -0.012267	 -0.022639	  0.049603	 -0.081237
 -0.017794	 -0.087812	 -0.025513	  0.036842	 -0.061340	 -0.035927	 -0.060034	  0.036686	 -0.027392	 -0.002847	 -0.004243	  0.027810	 -0.082988
 -0.058929	 -0.101619	 -0.041560	  0.058518	 -0.050516	 -0.039310	 -0.054481	  0.034822	 -0.043636	  0.008259	  0.010433	  0.000488	 -0.072132
 -0.053830	 -0.096695	 -0.019627	  0.059193	 -0.025971	 -0.030868	 -0.064044	  0.020579	 -0.050070	  0.042629	 -0.007171	 -0.006777	 -0.034854
 -0.058822	 -0.065723	 -0.045320	  0.041328	 -0.049060	 -0.002959	 -0.055959	 -0.006330	 -0.073984	  0.041914	 -0.029919	 -0.013394	 -0.013010
 -0.024434	 -0.024022	 -0.051817	  0.038673	 -0.079180	  0.026014	 -0.064260	 -0.046048	 -0.085793	  0.004491	 -0.033942	  0.004360	 -0.031176
 -0.027693	  0.009690	 -0.027460	  0.026962	 -0.083621	  0.033966	 -0.045403	 -0.058398	 -0.101147	 -0.005375	 -0.025405	  0.083061	 -0.065127
 -0.048216	  0.001604	 -0.009540	  0.039677	 -0.077225	  0.096813	 -0.044778	 -0.055398	 -0.098386	 -0.009714	 -0.034783	  0.105916	 -0.079401
 -0.080612	 -0.012139	 -0.001696	  0.069382	 -0.070526	  0.101117	 -0.046949	 -0.050756	 -0.081176	  0.007633	 -0.007109	  0.104676	 -0.125701
 -0.070286	 -0.043150	  0.036306	  0.039139	 -0.065041	  0.067645	 -0.025994	 -0.038126	 -0.083389	  0.006510	 -0.013382	  0.098262	 -0.117625
 -0.081357	 -0.031096	  0.050470	  0.035110	 -0.084680	  0.079121	 -0.028770	  0.003255	 -0.056424	 -0.023750	 -0.008096	  0.102044	 -0.093226
 -0.071318	 -0.017676	  0.047279	  0.037767	 -0.108726	  0.048567	 -0.018727	  0.027412	 -0.038069	 -0.055343	  0.002079	  0.088395	 -0.078197
 -0.038879	 -0.028650	  0.062484	  0.070040	 -0.101229	  0.050381	 -0.057839	  0.024326	 -0.011216	 -0.039538	 -0.006069	  0.073689	 -0.075839
 -0.033113	 -0.028823	  0.066668	  0.074366	 -0.058932	  0.067344	 -0.088839	  0.012744	 -0.005142	 -0.043087	  0.022051	  0.057389	 -0.051678
 -0.019043	 -0.024064	  0.077020	  0.039226	 -0.004800	  0.031815	 -0.075575	  0.003958	  0.001102	 -0.041203	  0.046324	  0.045115	 -0.057630
 -0.056881	 -0.038906	  0.107597	  0.058443	 -0.000730	  0.028975	 -0.088548	 -0.007231	 -0.002726	 -0.041502	  0.087189	  0.041403	 -0.082289
 -0.038999	 -0.037695	  0.089117	  0.046930	 -0.023959	  0.040719	 -0.089579	 -0.017348	 -0.003811	 -0.023552	  0.046850	  0.026687	 -0.089372
 -0.046710	 -0.031237	  0.085932	  0.017420	 -0.022649	  0.060668	 -0.099206	 -0.016630	 -0.022809	 -0.012383	  0.025040	  0.020054	 -0.096614
 -0.046236	 -0.058195	  0.114407	  0.016581	  0.011753	  0.049502	 -0.125212	  0.007055	 -0.026363	 -0.034135	  0.023539	  0.019667	 -0.083374
 -0.045038	 -0.062739	  0.076263	 -0.001647	  0.022412	  0.028768	 -0.110089	  0.037937	 -0.011586	 -0.003228	 -0.002213	 -0.011519	 -0.051828
 -0.045802	 -0.049060	  0.063167	 -0.024104	  0.005208	  0.028881	 -0.087586	  0.016643	  0.000203	  0.023500	  0.000485	 -0.011579	 -0.012398
 -0.051324	 -0.074188	  0.069145	 -0.015397	 -0.034865	  0.059411	 -0.100925	  0.006363	  0.010526	  0.026819	  0.003008	  0.005258	 -0.007004
 -0.045200	 -0.043289	  0.059638	 -0.013886	 -0.018369	  0.065139	 -0.081896	  0.000914	  0.016024	  0.015281	 -0.000647	 -0.006885	 -0.015045
 -0.038754	 -0.022066	  0.074411	 -0.009074	  0.005698	  0.090286	 -0.052854	 -0.005745	  0.008297	  0.020004	 -0.018800	 -0.004020	 -0.026842
 -0.043811	 -0.040804	  0.072113	  0.003457	 -0.001511	  0.047661	 -0.071392	 -0.007933	  0.002898	  0.028631	 -0.028413	  0.017835	 -0.028162
 -0.032180	 -0.034743	  0.063972	  0.017493	 -0.003785	  0.012348	 -0.080291	 -0.010758	  0.036961	  0.034597	 -0.029726	  0.043340	 -0.022826
  0.000031	 -0.013614	  0.068229	  0.004139	  0.006753	  0.026693	 -0.049475	 -0.012626	  0.043292	  0.035276	 -0.032465	  0.046831	 -0.061307
  0.005594	 -0.051397	  0.050194	 -0.016507	 -0.005673	  0.029044	 -0.045191	  0.006423	  0.000208	  0.040002	 -0.029516	  0.041930	 -0.071771
 -0.007236	 -0.032877	  0.046051	  0.001252	  0.004419	  0.038877	 -0.028250	 -0.008246	  0.034605	  0.052492	 -0.035496	  0.023215	 -0.081503
 -0.029592	 -0.021569	  0.058759	 -0.008424	 -0.016657	  0.064110	 -0.036968	 -0.018165	  0.059860	  0.024210	 -0.054339	  0.055574	 -0.080898
 -0.042176	 -0.030486	  0.076816	 -0.037046	 -0.003215	  0.086892	 -0.073260	  0.023596	  0.042689	  0.030180	 -0.089519	  0.069411	 -0.048151
 -0.052137	 -0.052481	  0.059424	 -0.016396	 -0.000830	  0.120981	 -0.081477	  0.019787	  0.037698	  0.031463	 -0.063389	  0.053405	 -0.053454
 -0.067647	 -0.023129	  0.046561	  0.012030	  0.018294	  0.122340	 -0.054848	  0.021948	  0.049974	 -0.004356	 -0.017616	  0.034669	 -0.080339
 -0.076947	 -0.023694	  0.071722	  0.022293	  0.019975	  0.080804	 -0.036907	  0.024422	  0.054396	 -0.002733	 -0.024858	  0.045785	 -0.083584
 -0.089674	 -0.033075	  0.097146	 -0.001543	  0.020425	  0.082783	 -0.045931	  0.032815	  0.077635	  0.016276	 -0.023884	  0.069839	 -0.070694
 -0.066833	 -0.038722	  0.116113	  0.004910	  0.017825	  0.100469	 -0.038441	  0.007800	  0.104879	  0.029847	 -0.029292	  0.054241	 -0.086656
 -0.066889	 -0.065786	  0.106334	  0.016435	  0.022957	  0.094026	 -0.048000	  0.008081	  0.095484	  0.037666	 -0.006735	  0.051171	 -0.112181
 -0.051196	 -0.069229	  0.063322	 -0.001870	  0.061602	  0.091501	 -0.082157	  0.024979	  0.106047	  0.049705	 -0.015998	  0.059051	 -0.093417
 -0.061268	 -0.046113	  0.035652	  0.029136	  0.070700	  0.087152	 -0.066184	  0.032665	  0.111349	  0.048354	 -0.031713	  0.041865	 -0.074088
 -0.058471	 -0.024378	  0.033365	  0.031369	  0.062044	  0.047181	 -0.046109	  0.024493	  0.118712	  0.029023	 -0.037578	  0.066513	 -0.044889
 -0.077831	 -0.031712	  0.035706	  0.041448	  0.078723	  0.074682	 -0.042289	  0.002959	  0.103033	  0.026550	 -0.027491	  0.090594	 -0.034922
 -0.111319	 -0.033878	  0.035659	  0.023081	  0.106787	  0.087447	 -0.041867	  0.011662	  0.100442	  0.046142	 -0.025618	  0.077162	 -0.046277
 -0.109323	 -0.026263	  0.035694	  0.023804	  0.082769	  0.120997	 -0.074655	 -0.001990	  0.085299	  0.036765	 -0.004201	  0.097768	 -0.060548
 -0.084239	 -0.014831	  0.060775	  0.020807	  0.098983	  0.133408	 -0.097568	  0.018394	  0.113385	  0.000118	  0.021575	  0.102007	 -0.075999
 -0.071810	  0.011656	  0.053680	  0.026875	  0.078030	  0.161872	 -0.112070	  0.020780	  0.134882	 -0.014716	  0.015678	  0.084759	 -0.079930
 -0.051660	  0.037637	  0.044036	  0.008649	  0.081730	  0.142885	 -0.138910	 -0.005562	  0.132836	  0.031743	  0.014061	  0.080401	 -0.061184
 -0.067947	  0.031972	  0.071334	 -0.016115	  0.067775	  0.115777	 -0.137868	 -0.004686	  0.108444	  0.036651	  0.030689	  0.084797	 -0.061561
 -0.046740	  0.017758	  0.078399	  0.004710	  0.089083	  0.080635	 -0.107395	  0.022582	  0.078079	  0.016822	  0.003158	  0.093091	 -0.048122
 -0.011938	  0.005257	  0.050655	 -0.002243	  0.091968	  0.034958	 -0.082567	  0.031124	  0.076791	  0.027281	 -0.008416	  0.093309	 -0.043925
 -0.023412	 -0.011142	  0.030827	 -0.013542	  0.075765	  0.014657	 -0.078912	  0.048652	  0.075490	  0.027125	 -0.010025	  0.093254	 -0.026517
 -0.025929	 -0.011358	  0.044528	 -0.020428	  0.059814	  0.010568	 -0.064264	  0.050138	  0.091462	  0.032198	 -0.001742	  0.094852	 -0.048074
 -0.023572	 -0.028967	  0.045457	 -0.017301	  0.093406	  0.021817	 -0.061154	  0.052113	  0.107030	  0.014958	  0.015885	  0.090124	 -0.057523
 -0.012578	 -0.044615	  0.056249	 -0.030342	  0.088525	  0.034889	 -0.067168	  0.031518	  0.065738	  0.021636	  0.044280	  0.114532	 -0.082466
 -0.013103	 -0.049458	  0.078538	 -0.007375	  0.090473	  0.022300	 -0.081120	  0.064753	  0.015610	  0.014603	  0.043227	  0.116008	 -0.075776
  0.000320	 -0.028425	  0.088173	 -0.014807	  0.108960	  0.017671	 -0.082988	  0.054399	  0.003076	  0.014263	  0.035449	  0.095295	 -0.085644
  0.001660	 -0.015371	  0.054121	 -0.026563	  0.085629	  0.019482	 -0.086046	  0.009278	 -0.010025	  0.018707	  0.058274	  0.104114	 -0.116958
  0.009431	 -0.029533	  0.018892	  0.006385	  0.073964	  0.048120	 -0.095409	 -0.001570	  0.001463	  0.005282	  0.025829	  0.102716	 -0.113910
  0.007701	 -0.064342	  0.013183	  0.043018	  0.072883	  0.064873	 -0.108044	  0.003544	  0.006300	  0.002547	  0.010378	  0.115138	 -0.113623
  0.029861	 -0.054433	  0.033263	  0.020338	  0.055664	  0.064511	 -0.101083	  0.037405	  0.036117	  0.013161	  0.025121	  0.099039	 -0.093434
  0.015091	 -0.034189	  0.046670	  0.027336	  0.061757	  0.065868	 -0.125993	  0.073831	  0.037459	  0.011411	  0.074051	  0.105697	 -0.093692
  0.034841	 -0.052964	  0.054620	  0.070358	  0.055865	  0.030625	 -0.119041	  0.069242	  0.039673	 -0.019064	  0.093389	  0.100090	 -0.125813
  0.018974	 -0.058494	  0.063794	  0.073990	  0.036779	  0.016592	 -0.100100	  0.063972	  0.040020	 -0.033268	  0.087268	  0.077001	 -0.144851
  0.010483	 -0.033597	  0.029866	  0.041728	  0.032078	 -0.003065	 -0.102583	  0.041396	  0.034195	 -0.054079	  0.098539	  0.066552	 -0.100891
 -0.019842	 -0.017554	  0.044885	  0.022940	  0.074902	  0.018474	 -0.095617	  0.020128	  0.035943	 -0.052125	  0.103073	  0.047114	 -0.096752
 -0.054894	 -0.029021	  0.055242	  0.027178	  0.076208	  0.020245	 -0.092552	  0.046636	  0.029803	 -0.016017	  0.065187	  0.052160	 -0.094028
 -0.055509	 -0.035320	  0.031345	  0.008894	  0.055904	  0.019319	 -0.072808	  0.025095	  0.056435	 -0.009811	  0.035664	  0.073465	 -0.074673
 -0.056300	 -0.059106	  0.023760	  0.019246	  0.032066	  0.024675	 -0.082723	  0.008064	  0.045640	 -0.026034	  0.033915	  0.074241	 -0.073760
 -0.034692	 -0.067818	  0.001671	  0.002421	 -0.008992	  0.033761	 -0.088994	  0.004398	  0.027760	 -0.023354	  0.022177	  0.085535	 -0.115281
 -0.023776	 -0.075289	  0.029447	  0.005681	  0.020697	  0.051867	 -0.097550	 -0.013168	  0.025006	 -0.026967	  0.060883	  0.084894	 -0.145827
 -0.026247	 -0.054164	  0.032986	  0.025835	  0.033261	  0.036866	 -0.118846	 -0.001706	  0.040192	 -0.033722	  0.060473	  0.026810	 -0.144416
 -0.035095	 -0.031990	  0.054701	  0.053175	  0.027936	  0.053872	 -0.107333	  0.013525	  0.020917	 -0.061507	  0.065182	  0.044382	 -0.112774
 -0.032014	 -0.025170	  0.071502	  0.053741	  0.014587	  0.043374	 -0.072403	  0.017281	  0.032364	 -0.060234	  0.048072	  0.062867	 -0.122610
 -0.027468	 -0.033355	  0.054988	  0.071263	  0.011473	  0.031795	 -0.045067	  0.023062	  0.031809	 -0.054785	  0.058350	  0.040302	 -0.090713
 -0.067613	 -0.012713	  0.047517	  0.066735	  0.032043	  0.005339	 -0.059896	  0.008899	  0.016277	 -0.036609	  0.063427	  0.026313	 -0.052708
 -0.033177	 -0.007913	  0.042339	  0.050394	  0.070205	  0.008236	 -0.063524	 -0.018421	  0.003133	 -0.039579	  0.061084	  0.047764	 -0.033609
 -0.035175	 -0.022177	  0.058583	  0.076402	  0.072021	 -0.000879	 -0.038670	 -0.030262	  0.004329	 -0.092454	  0.048254	  0.052572	 -0.048936
 -0.011990	 -0.036417	  0.045151	  0.036643	  0.024297	 -0.020894	 -0.012234	 -0.026999	  0.004672	 -0.129044	  0.036179	  0.045548	 -0.089838
 -0.003058	 -0.059722	  0.026679	  0.041370	  0.025467	  0.011467	 -0.019986	 -0.039012	 -0.007810	 -0.100802	  0.016481	  0.019927	 -0.091189
 -0.053192	 -0.076173	  0.012951	  0.032187	  0.032248	  0.020651	 -0.050554	 -0.074324	 -0.009354	 -0.041015	 -0.003308	  0.007025	 -0.091676
 -0.060105	 -0.088544	  0.027885	  0.020233	  0.022446	  0.045721	 -0.036781	 -0.070620	  0.011788	 -0.011856	  0.017253	 -0.010517	 -0.110135
 -0.050882	 -0.066262	  0.042376	 -0.008283	  0.023021	  0.066820	 -0.020716	 -0.046601	 -0.001188	 -0.011173	  0.058004	 -0.029471	 -0.124282
 -0.048277	 -0.075475	  0.035482	 -0.035516	  0.034489	  0.068469	 -0.037694	 -0.051350	  0.003816	 -0.039906	  0.052985	 -0.004390	 -0.131484
 -0.043599	 -0.081472	  0.056921	 -0.029659	  0.067759	  0.062079	 -0.045303	 -0.055704	 -0.022382	 -0.066475	  0.037627	 -0.010437	 -0.108340
 -0.033237	 -0.062647	  0.092248	 -0.016790	  0.010837	  0.067565	 -0.061144	 -0.045750	 -0.094293	 -0.076621	  0.032421	 -0.005534	 -0.106637
 -0.048019	 -0.026902	  0.079768	 -0.006110	 -0.017476	  0.048898	 -0.097597	 -0.050747	 -0.094081	 -0.073727	  0.041526	 -0.018444	 -0.065349
 -0.020804	 -0.065676	  0.059717	 -0.011802	 -0.027242	  0.008540	 -0.104351	 -0.042892	 -0.063373	 -0.058699	  0.053413	 -0.039714	 -0.033107
 -0.067701	 -0.088645	  0.028691	 -0.007703	 -0.026081	 -0.013850	 -0.090103	 -0.041255	 -0.083140	 -0.043673	  0.047016	 -0.030760	 -0.063834
 -0.059048	 -0.071488	  0.034202	  0.031331	 -0.032943	  0.004730	 -0.089310	 -0.062894	 -0.073031	 -0.059556	  0.055887	 -0.032148	 -0.099040
 -0.028872	 -0.066385	  0.041383	  0.052386	 -0.022967	  0.003727	 -0.064009	 -0.050002	 -0.033623	 -0.066963	  0.037739	 -0.055274	 -0.114173
 -0.018635	 -0.065607	  0.018958	  0.041157	 -0.019433	  0.030105	 -0.058402	 -0.078058	  0.007730	 -0.059449	  0.033678	 -0.082847	 -0.091498
 -0.030016	 -0.073814	  0.008611	  0.033131	 -0.030506	  0.030430	 -0.092547	 -0.100182	  0.007627	 -0.049115	  0.050217	 -0.085165	 -0.084661
 -0.025244	 -0.092091	  0.012282	  0.033771	 -0.033485	  0.028553	 -0.106780	 -0.082159	 -0.026079	 -0.041813	  0.063722	 -0.061807	 -0.111434
 -0.024198	 -0.109989	  0.026466	  0.033204	 -0.055151	  0.021606	 -0.098189	 -0.084683	 -0.020977	 -0.074469	  0.065465	 -0.033652	 -0.142644
 -0.035762	 -0.113507	  0.022181	  0.045622	 -0.056201	  0.030548	 -0.093086	 -0.089590	 -0.026260	 -0.060826	  0.062585	 -0.026354	 -0.113970
 -0.005776	 -0.096830	  0.057353	  0.010179	 -0.045305	  0.015918	 -0.084653	 -0.076917	 -0.042978	 -0.051666	  0.043670	 -0.027470	 -0.110031
  0.011685	 -0.058339	  0.060947	 -0.009816	 -0.038848	  0.005083	 -0.091025	 -0.070058	 -0.039515	 -0.038315	  0.023761	 -0.034285	 -0.114043
  0.021224	 -0.060242	  0.064367	  0.031498	 -0.004736	 -0.005121	 -0.068037	 -0.094723	 -0.048446	 -0.032799	  0.039462	 -0.018334	 -0.079776
  0.023163	 -0.066335	  0.087909	  0.022914	 -0.009634	  0.006520	 -0.056271	 -0.102645	 -0.013653	 -0.056161	  0.043097	  0.013975	 -0.082451
 -0.007962	 -0.063977	  0.064728	  0.044225	 -0.034545	  0.013085	 -0.047837	 -0.062145	 -0.007983	 -0.074506	  0.007797	 -0.019769	 -0.111772
 -0.032395	 -0.072373	  0.049316	  0.090200	 -0.025360	 -0.000848	 -0.037306	 -0.075459	 -0.019478	 -0.086092	 -0.005733	 -0.021860	 -0.147810
 -0.013357	 -0.059363	  0.022649	  0.075625	 -0.011629	 -0.019447	 -0.048763	 -0.083372	 -0.032374	 -0.090495	 -0.000093	 -0.023962	 -0.132704
  0.003648	 -0.026612	 -0.003664	  0.069734	 -0.012776	 -0.037938	 -0.039906	 -0.091507	  0.001258	 -0.096148	  0.007682	  0.000407	 -0.151728
  0.031451	 -0.014728	 -0.025348	  0.058643	 -0.000152	 -0.033850	 -0.062280	 -0.097800	 -0.007006	 -0.081525	  0.000051	  0.016880	 -0.131767
 -0.003963	 -0.028661	 -0.013316	  0.051830	  0.003901	 -0.017937	 -0.053648	 -0.096975	 -0.014799	 -0.057491	  0.034914	 -0.000832	 -0.109330
 -0.010821	 -0.008616	 -0.007029	  0.046494	  0.005728	 -0.037185	 -0.059493	 -0.088108	  0.012523	 -0.075258	  0.037664	 -0.034102	 -0.115920
 -0.010776	 -0.023520	 -0.027251	  0.016282	  0.001391	 -0.036092	 -0.061012	 -0.055939	  0.001094	 -0.066768	 -0.002315	 -0.044641	 -0.114629
 -0.019220	 -0.049331	 -0.022685	  0.069302	 -0.020661	  0.023191	 -0.012729	 -0.040852	  0.026482	 -0.072416	  0.001256	 -0.039147	 -0.124914
  0.001057	 -0.042283	  0.002372	  0.087630	 -0.014615	  0.018059	  0.007405	 -0.056133	  0.053101	 -0.076567	  0.034467	 -0.000109	 -0.125658
 -0.028433	 -0.036259	 -0.001169	  0.066221	 -0.045315	  0.014652	  0.012219	 -0.087926	  0.076513	 -0.087091	  0.038026	 -0.003026	 -0.126930
 -0.016518	 -0.015553	  0.038594	  0.037005	 -0.054673	  0.001451	  0.009585	 -0.124865	  0.071398	 -0.059237	  0.021893	 -0.013023	 -0.105519
 -0.007714	 -0.010180	  0.067526	  0.025483	 -0.053350	  0.007280	 -0.010769	 -0.123063	  0.066971	 -0.041296	  0.046452	 -0.015625	 -0.082047
 -0.056082	  0.010580	  0.035120	  0.010743	 -0.046335	  0.008871	 -0.011441	 -0.134663	  0.058486	 -0.059371	  0.042021	 -0.032411	 -0.094663
 -0.061468	  0.027164	 -0.012404	  0.035700	 -0.021464	  0.038189	 -0.036639	 -0.131940	  0.044234	 -0.082257	  0.042125	 -0.006792	 -0.095904
 -0.037678	  0.025767	  0.015797	  0.066846	 -0.039133	  0.026003	 -0.063032	 -0.120287	  0.024167	 -0.085641	  0.039110	 -0.022289	 -0.078018
 -0.077019	  0.011077	  0.030603	  0.082225	 -0.030222	  0.022335	 -0.049669	 -0.083384	  0.022365	 -0.059828	  0.039039	  0.010540	 -0.071991
 -0.070289	 -0.008621	  0.023552	  0.080016	 -0.010678	 -0.011342	 -0.033402	 -0.086426	  0.023862	 -0.054492	  0.042395	  0.016972	 -0.103813
 -0.076848	 -0.019312	  0.029944	  0.053905	 -0.007090	 -0.022594	 -0.031720	 -0.092653	  0.044205	 -0.029159	  0.030482	  0.001537	 -0.097867
 -0.082191	 -0.022331	  0.024072	  0.071823	 -0.034775	  0.007445	 -0.015145	 -0.086179	  0.048129	 -0.024258	  0.035368	  0.024236	 -0.102337
 -0.045443	 -0.046833	  0.027628	  0.074844	 -0.027968	  0.009827	 -0.007813	 -0.066483	  0.054343	 -0.040324	  0.039975	  0.037391	 -0.106479
 -0.030386	 -0.053789	  0.044720	  0.031774	 -0.011630	 -0.004335	 -0.029641	 -0.058835	  0.048855	 -0.047823	  0.033912	  0.005446	 -0.088516
 -0.051703	 -0.060626	  0.051510	  0.015431	 -0.002194	  0.015610	 -0.018841	 -0.030208	  0.060895	 -0.031247	  0.026369	 -0.038128	 -0.071453
 -0.032606	 -0.069536	  0.067429	  0.008548	 -0.007197	  0.035940	 -0.023478	 -0.025299	  0.035367	 -0.023975	  0.042001	 -0.057264	 -0.075857
