# Supplementary material for: A fluorescent photoimmunoconjugate for imaging of cholesteatoma
Source: Sci Rep. 2022 Nov 19;12:19905. doi: 10.1038/s41598-022-22072-9 (PMC9675863; doi:10.1038/s41598-022-22072-9)
Supplement: Supplementary file 2 — Supplementary Information 2. [file 41598_2022_22072_MOESM2_ESM.zip › Data/ABR-63-7]

:RUN-7	LEVEL SWEEP	TEMP:NaN	6/11/2018	5:14 PM	NaNHR:
:SW EAR: R	SW FREQ: 22.65	# AVERAGES: 512	REP RATE (/sec): 40	DRIVER: RS Tweeter	SAMPLE (�sec): 40	
:NOTES-
:CHAMBER-CH4B-PXI
:CFTS Version: V2.7.2 (R850)
:LEVELS:20;25;30;35;40;45;50;55;60;65;70;75;80;
:DATA
  0.018959	  0.029878	  0.052987	  0.049094	  0.003001	 -0.027177	  0.013388	  0.034905	 -0.036190	  0.009805	 -0.002224	  0.031782	 -0.072614
 -0.021959	 -0.020830	  0.055178	  0.022702	  0.027318	 -0.030189	 -0.039069	  0.030002	 -0.054905	  0.015746	 -0.000163	  0.033447	 -0.093792
 -0.027654	 -0.057217	  0.049531	 -0.003872	  0.008344	 -0.025495	 -0.032294	  0.029210	 -0.014932	  0.012356	  0.008186	 -0.000975	 -0.083523
 -0.013384	 -0.008888	  0.045300	 -0.013315	 -0.009994	 -0.042441	 -0.025356	  0.023956	 -0.027619	  0.028503	 -0.001833	 -0.000059	 -0.090362
  0.003855	  0.010883	 -0.000683	 -0.011221	 -0.002218	 -0.016210	  0.000533	  0.011196	 -0.049758	  0.022412	 -0.009912	 -0.022762	 -0.080592
 -0.004645	  0.030361	 -0.023230	  0.004235	  0.019429	  0.003200	 -0.009864	  0.017912	 -0.061960	 -0.013214	  0.003737	 -0.019062	 -0.075535
 -0.029908	 -0.001793	 -0.022059	  0.017319	  0.040255	  0.019396	 -0.031064	 -0.001709	 -0.080629	 -0.009337	  0.007949	 -0.025342	 -0.045346
 -0.009022	 -0.025015	 -0.023116	  0.002223	  0.022951	  0.009770	  0.004246	 -0.005948	 -0.023167	  0.006697	 -0.028244	 -0.015578	 -0.014794
 -0.007393	 -0.007297	 -0.037535	 -0.013146	  0.020964	  0.010340	  0.003857	 -0.009040	 -0.010087	  0.007102	 -0.054765	 -0.022122	  0.030773
 -0.037883	  0.015229	 -0.013882	 -0.026823	  0.002714	  0.016358	  0.002671	 -0.020235	 -0.018145	 -0.003235	 -0.049867	 -0.031534	  0.024922
 -0.030277	  0.022734	 -0.015625	 -0.035589	 -0.006433	 -0.001045	  0.001956	 -0.036637	 -0.021983	 -0.016914	 -0.064771	 -0.062873	 -0.013396
 -0.031156	 -0.012463	 -0.018363	 -0.028300	 -0.027771	  0.001054	 -0.002884	 -0.043266	 -0.022416	 -0.032979	 -0.054433	 -0.086043	 -0.036050
 -0.015810	  0.012681	  0.007863	 -0.047065	 -0.015921	  0.005808	 -0.015201	 -0.039848	 -0.011184	 -0.048199	 -0.024549	 -0.087082	 -0.007732
  0.032839	  0.000140	  0.015036	 -0.006131	 -0.007726	  0.011134	 -0.012478	 -0.012513	 -0.003373	 -0.040409	  0.037156	 -0.085769	 -0.017008
  0.044606	 -0.005306	 -0.005752	  0.018791	 -0.004365	  0.009867	  0.015518	  0.006530	  0.012809	 -0.037351	  0.018203	 -0.048533	  0.012261
  0.040592	  0.016362	  0.000990	  0.042455	 -0.019583	  0.005168	  0.035573	 -0.007275	  0.016018	  0.010622	  0.012771	 -0.017805	  0.031632
  0.023500	  0.001522	 -0.000038	  0.061206	 -0.001933	  0.013748	  0.025034	 -0.001708	  0.072246	  0.021111	  0.026054	  0.035617	  0.048498
  0.039585	 -0.003967	 -0.017129	  0.021660	 -0.002572	  0.031682	  0.022414	  0.008537	  0.107646	  0.008566	  0.033571	  0.121357	  0.116173
  0.026796	  0.022147	 -0.026004	 -0.015154	 -0.015799	  0.006488	  0.017047	 -0.002516	  0.117494	  0.009843	  0.062673	  0.162233	  0.164496
 -0.001641	 -0.019159	 -0.023470	 -0.039068	 -0.030663	 -0.001456	  0.025972	  0.018446	  0.110136	  0.048875	  0.080463	  0.141104	  0.201989
  0.011478	 -0.033228	 -0.000995	 -0.022500	 -0.060125	 -0.008096	  0.040226	  0.017072	  0.130145	  0.099745	  0.099227	  0.152874	  0.215219
  0.000362	 -0.030292	  0.000958	  0.015222	 -0.082809	 -0.016873	  0.060988	  0.017562	  0.115284	  0.113197	  0.123139	  0.166868	  0.226358
  0.014736	 -0.057116	 -0.006335	  0.077603	 -0.057894	 -0.014261	  0.071501	  0.020873	  0.114219	  0.115864	  0.132996	  0.172907	  0.240770
  0.007480	 -0.060573	 -0.022309	  0.106140	 -0.048381	  0.011795	  0.073223	  0.021496	  0.112971	  0.107588	  0.110831	  0.180720	  0.240809
 -0.015747	 -0.040922	 -0.030538	  0.115290	 -0.031821	  0.021165	  0.094136	  0.034718	  0.070124	  0.107018	  0.125020	  0.196483	  0.251011
  0.012495	 -0.015153	 -0.021847	  0.089214	 -0.068714	  0.000237	  0.059863	  0.055613	  0.049462	  0.110332	  0.156645	  0.220867	  0.289338
  0.032490	  0.013995	 -0.011044	  0.067911	 -0.099000	 -0.017402	  0.046833	  0.070692	  0.056611	  0.134921	  0.193499	  0.230354	  0.301037
  0.003007	  0.012384	 -0.024927	  0.082506	 -0.093914	 -0.007137	  0.073630	  0.071846	  0.072230	  0.160768	  0.215160	  0.214163	  0.333036
 -0.028601	  0.029442	 -0.014186	  0.085956	 -0.098872	 -0.033509	  0.070051	  0.052737	  0.106080	  0.193555	  0.217279	  0.213368	  0.313320
 -0.026784	  0.030384	  0.002226	  0.080897	 -0.104033	 -0.019537	  0.050461	  0.083007	  0.159301	  0.204296	  0.213583	  0.206983	  0.288441
 -0.013548	  0.041158	  0.024689	  0.042865	 -0.102404	 -0.020943	  0.046151	  0.091993	  0.193701	  0.172490	  0.219126	  0.183456	  0.257288
 -0.013325	  0.056539	  0.027028	  0.025832	 -0.102862	 -0.004099	  0.039750	  0.110695	  0.171421	  0.163546	  0.177236	  0.160489	  0.212665
 -0.037408	  0.072883	  0.007138	  0.062246	 -0.092332	  0.030469	  0.057250	  0.121698	  0.174215	  0.155351	  0.149467	  0.094502	  0.122485
 -0.044810	  0.067900	  0.016576	  0.055711	 -0.106672	  0.032058	  0.061608	  0.091044	  0.160871	  0.137666	  0.117137	  0.057947	  0.033586
 -0.012277	  0.074106	  0.043551	  0.027874	 -0.065669	  0.031144	  0.050593	  0.103813	  0.116122	  0.104435	  0.073893	  0.019429	 -0.031507
  0.019583	  0.070331	  0.039364	  0.016753	 -0.034683	  0.027512	  0.038189	  0.067631	  0.071101	  0.028749	  0.009416	 -0.081075	 -0.078863
  0.029588	  0.064282	  0.026273	  0.003282	 -0.056669	  0.030171	  0.030317	  0.039916	  0.023415	 -0.057856	 -0.064518	 -0.133726	 -0.137241
  0.024899	  0.060108	 -0.005423	  0.019572	 -0.065199	  0.034356	 -0.017502	  0.050750	 -0.004176	 -0.096233	 -0.115586	 -0.173213	 -0.213213
  0.053380	  0.019491	  0.001081	  0.007570	 -0.062739	  0.026738	 -0.038169	 -0.000941	 -0.028074	 -0.130799	 -0.116721	 -0.201225	 -0.225882
  0.060183	  0.026614	  0.023042	  0.017760	 -0.059097	  0.018901	 -0.088114	 -0.049839	 -0.034282	 -0.156170	 -0.141147	 -0.211587	 -0.207825
  0.027286	  0.006505	  0.050518	  0.039577	 -0.073719	  0.015810	 -0.121375	 -0.043858	 -0.013737	 -0.181621	 -0.142867	 -0.208411	 -0.172049
  0.006382	  0.059637	  0.084856	  0.019628	 -0.137495	 -0.004893	 -0.168272	 -0.056647	 -0.031138	 -0.166881	 -0.135760	 -0.152044	 -0.145879
  0.037239	  0.073956	  0.074296	  0.003849	 -0.152680	 -0.012750	 -0.180336	 -0.052640	 -0.062014	 -0.127034	 -0.105631	 -0.091903	 -0.052751
  0.085363	  0.058065	  0.064358	 -0.009358	 -0.141829	 -0.024852	 -0.173721	 -0.038500	 -0.019477	 -0.106532	 -0.015169	 -0.031452	  0.061113
  0.086349	  0.034615	  0.047529	  0.006464	 -0.146394	 -0.063983	 -0.168205	 -0.013424	  0.011658	 -0.044545	  0.048059	  0.015124	  0.164106
  0.067685	  0.033370	  0.065393	 -0.013233	 -0.151074	 -0.056159	 -0.162112	  0.007507	  0.059926	  0.040715	  0.136819	  0.059195	  0.198254
  0.034817	  0.028446	  0.075545	 -0.038252	 -0.175157	 -0.050216	 -0.139056	  0.051884	  0.099979	  0.104982	  0.187448	  0.113457	  0.204987
  0.026860	 -0.003612	  0.105138	 -0.013437	 -0.166118	 -0.024659	 -0.084278	  0.060138	  0.133412	  0.148445	  0.235993	  0.166155	  0.227421
  0.034365	  0.027119	  0.105620	 -0.016951	 -0.144338	  0.023823	 -0.022202	  0.067298	  0.153027	  0.204012	  0.271924	  0.192247	  0.245892
  0.027575	  0.035038	  0.109044	  0.018115	 -0.142043	  0.080071	  0.049386	  0.102535	  0.154128	  0.196558	  0.273400	  0.204954	  0.217848
  0.022658	  0.044030	  0.122581	  0.023082	 -0.123244	  0.121076	  0.064078	  0.118507	  0.165843	  0.167163	  0.263708	  0.154815	  0.142106
  0.036479	  0.048334	  0.115276	  0.007824	 -0.088349	  0.113886	  0.048961	  0.076392	  0.137160	  0.163825	  0.230159	  0.057956	  0.086358
  0.049985	  0.053297	  0.109517	  0.038889	 -0.059809	  0.105583	  0.031458	  0.054681	  0.133516	  0.125198	  0.200354	  0.019288	  0.028747
  0.062494	  0.035660	  0.098461	  0.038797	 -0.022355	  0.100225	 -0.002356	  0.064533	  0.132878	  0.088474	  0.187824	 -0.018017	  0.005918
  0.047432	  0.033545	  0.082102	  0.045253	 -0.001648	  0.083323	 -0.056546	  0.031856	  0.083785	  0.065049	  0.179243	 -0.069647	 -0.045210
  0.027300	  0.009991	  0.092657	  0.039471	 -0.005109	  0.066241	 -0.075697	  0.023647	  0.061348	  0.050954	  0.138030	 -0.124118	 -0.120916
  0.049592	  0.022802	  0.118229	  0.036834	 -0.020213	  0.039606	 -0.031199	  0.027820	  0.043831	  0.001748	  0.055354	 -0.153941	 -0.170483
  0.040931	  0.042554	  0.140122	  0.044753	 -0.026167	  0.024297	 -0.013346	  0.038377	  0.019977	 -0.044694	 -0.022526	 -0.203017	 -0.182464
  0.013270	  0.076612	  0.156211	  0.030930	 -0.035885	 -0.004024	 -0.034716	  0.017765	  0.016383	 -0.090947	 -0.054765	 -0.266767	 -0.213845
  0.021030	  0.070100	  0.141754	  0.008192	 -0.061916	 -0.025026	 -0.037500	 -0.008932	  0.011562	 -0.126304	 -0.084089	 -0.308393	 -0.263096
  0.005135	  0.058385	  0.123286	  0.001347	 -0.065124	 -0.026702	 -0.047328	 -0.043346	 -0.031988	 -0.175951	 -0.140988	 -0.321065	 -0.278387
  0.015678	  0.052260	  0.116685	  0.013949	 -0.061887	  0.017977	 -0.038824	 -0.054727	 -0.067434	 -0.222076	 -0.202061	 -0.298582	 -0.272415
  0.012720	  0.039271	  0.111163	 -0.004812	 -0.073630	  0.032751	 -0.059443	 -0.090939	 -0.102573	 -0.245449	 -0.196386	 -0.248117	 -0.265351
  0.016739	  0.037515	  0.078037	 -0.004842	 -0.073117	  0.001599	 -0.079635	 -0.132859	 -0.112702	 -0.256722	 -0.187758	 -0.228717	 -0.235847
  0.014267	  0.026244	  0.062649	 -0.032119	 -0.080272	  0.009603	 -0.092475	 -0.127556	 -0.104434	 -0.209862	 -0.145410	 -0.176012	 -0.158914
  0.019672	  0.008606	  0.065467	 -0.028784	 -0.081603	  0.014862	 -0.109691	 -0.126099	 -0.089785	 -0.163116	 -0.087532	 -0.139645	 -0.131830
 -0.000863	 -0.016893	  0.039102	 -0.011634	 -0.089949	  0.028514	 -0.114615	 -0.103176	 -0.076986	 -0.091923	 -0.005613	 -0.093966	 -0.075328
 -0.028167	 -0.016266	  0.022490	 -0.016714	 -0.083924	  0.035033	 -0.108242	 -0.124903	 -0.044418	 -0.051176	  0.040946	 -0.078238	 -0.025203
 -0.064057	  0.003695	  0.028528	 -0.018548	 -0.074266	  0.041875	 -0.102285	 -0.124920	 -0.007900	 -0.035063	  0.064994	 -0.027220	 -0.024293
 -0.075406	  0.001892	  0.072516	  0.006937	 -0.044594	  0.013116	 -0.111715	 -0.069360	  0.021865	  0.003737	  0.080018	  0.001262	 -0.012621
 -0.058493	 -0.020059	  0.097903	  0.041789	 -0.025695	  0.002781	 -0.121346	  0.022517	  0.048185	  0.051409	  0.103233	 -0.010160	 -0.026215
 -0.055957	 -0.013830	  0.081273	  0.040521	 -0.021009	  0.014019	 -0.075687	  0.064121	  0.090659	  0.078766	  0.097486	 -0.036905	 -0.079657
 -0.043754	 -0.030519	  0.081678	  0.064568	 -0.028115	  0.012656	  0.005361	  0.092937	  0.118397	  0.042176	  0.073878	 -0.073575	 -0.113463
 -0.047977	 -0.025961	  0.066872	  0.074262	 -0.015132	  0.044203	  0.022162	  0.134605	  0.105032	  0.024184	  0.055168	 -0.116597	 -0.112261
 -0.037318	 -0.075120	  0.073180	  0.063227	 -0.050257	  0.061989	  0.022927	  0.090786	  0.104292	  0.022303	  0.024311	 -0.164697	 -0.141559
 -0.039608	 -0.068762	  0.102392	  0.036337	 -0.059212	  0.041001	  0.025867	  0.089237	  0.092288	  0.013980	 -0.023765	 -0.179704	 -0.184893
 -0.037508	 -0.075766	  0.115541	  0.027156	 -0.030573	  0.036461	  0.055000	  0.061196	  0.086047	 -0.012513	 -0.036175	 -0.188912	 -0.205626
 -0.009862	 -0.075799	  0.099192	  0.042847	 -0.010305	  0.016265	  0.045968	  0.010200	  0.094129	 -0.038776	 -0.051834	 -0.172823	 -0.211796
 -0.017169	 -0.056959	  0.110390	  0.050743	 -0.029558	 -0.000280	  0.000875	  0.006199	  0.066278	 -0.071534	 -0.041872	 -0.196507	 -0.194773
 -0.021859	 -0.020827	  0.097088	  0.039704	 -0.061656	  0.005417	 -0.035397	 -0.017592	  0.036292	 -0.090020	 -0.014144	 -0.187237	 -0.126502
 -0.010120	 -0.033071	  0.089897	  0.048706	 -0.048104	  0.003824	 -0.080154	 -0.043532	  0.045215	 -0.083085	 -0.035213	 -0.136639	 -0.085097
 -0.015989	 -0.043129	  0.082365	  0.052310	 -0.033460	 -0.010530	 -0.063682	 -0.065805	  0.071511	 -0.079191	 -0.057210	 -0.133345	 -0.071592
 -0.018919	 -0.037925	  0.089636	  0.044628	 -0.014317	 -0.035972	 -0.061021	 -0.060897	  0.092297	 -0.060404	 -0.067335	 -0.131577	 -0.052895
 -0.016087	 -0.041668	  0.091195	  0.031660	 -0.007959	 -0.019025	 -0.096450	 -0.082379	  0.086943	 -0.012993	 -0.050473	 -0.084061	 -0.023139
 -0.038265	 -0.058124	  0.101763	  0.045451	 -0.030222	 -0.041000	 -0.092529	 -0.040733	  0.086134	 -0.003652	 -0.019148	 -0.036388	  0.015261
 -0.034382	 -0.090934	  0.112449	  0.036249	 -0.022229	 -0.051712	 -0.079204	 -0.004445	  0.103043	 -0.013415	  0.049781	  0.021565	  0.066226
 -0.007920	 -0.093799	  0.111200	  0.034564	 -0.023727	 -0.060228	 -0.036196	  0.005981	  0.123448	  0.043537	  0.066030	  0.044910	  0.139069
 -0.016431	 -0.067433	  0.116131	  0.029330	 -0.036493	 -0.045950	 -0.012296	  0.042118	  0.150340	  0.050089	  0.079691	  0.058679	  0.207859
 -0.001213	 -0.075532	  0.109560	  0.036197	 -0.018574	  0.002143	  0.012667	  0.065658	  0.157133	  0.080041	  0.104342	  0.094080	  0.247712
 -0.032454	 -0.081388	  0.115380	  0.012925	  0.023474	  0.042498	  0.019973	  0.101235	  0.148326	  0.133053	  0.120478	  0.103138	  0.260532
 -0.036904	 -0.052837	  0.093809	 -0.027781	  0.034944	  0.050207	  0.012878	  0.131595	  0.182439	  0.160279	  0.146193	  0.138167	  0.263551
 -0.031671	 -0.039855	  0.086179	 -0.032307	  0.006715	  0.038674	  0.059383	  0.154340	  0.176502	  0.154766	  0.153999	  0.178983	  0.271756
 -0.051215	 -0.040683	  0.113294	 -0.018695	  0.025491	  0.063432	  0.086548	  0.157632	  0.164624	  0.131696	  0.154629	  0.157836	  0.248798
 -0.060026	 -0.095849	  0.102829	 -0.047405	  0.031254	  0.078980	  0.086357	  0.133776	  0.111982	  0.110775	  0.150098	  0.134341	  0.199772
 -0.060340	 -0.135112	  0.133261	 -0.047268	  0.058895	  0.101496	  0.077388	  0.109089	  0.095056	  0.118956	  0.137029	  0.128706	  0.162846
 -0.046480	 -0.127746	  0.143999	 -0.014453	  0.063474	  0.120987	  0.051404	  0.086326	  0.120385	  0.139306	  0.101859	  0.097830	  0.117539
 -0.037610	 -0.132409	  0.128185	  0.012441	  0.098106	  0.107244	  0.044238	  0.078580	  0.106562	  0.113893	  0.056325	  0.086205	  0.055606
 -0.041218	 -0.120158	  0.131261	  0.079012	  0.136482	  0.112964	  0.051813	  0.044868	  0.095766	  0.085711	 -0.002516	  0.050248	  0.021119
 -0.025437	 -0.095919	  0.112759	  0.078021	  0.119677	  0.119633	  0.049773	  0.011693	  0.092969	  0.104752	 -0.027466	 -0.020458	 -0.037257
  0.017604	 -0.109594	  0.104093	  0.080055	  0.120032	  0.102911	  0.048351	 -0.017080	  0.081497	  0.062521	 -0.032384	 -0.058195	 -0.105416
  0.025673	 -0.122260	  0.095381	  0.088797	  0.110964	  0.073736	  0.015691	 -0.035801	  0.081868	  0.004137	 -0.069434	 -0.102695	 -0.132244
  0.060302	 -0.113441	  0.054440	  0.074764	  0.117665	  0.112672	  0.014161	 -0.056009	  0.031667	 -0.015908	 -0.139666	 -0.127284	 -0.141087
  0.054301	 -0.083884	  0.074637	  0.076112	  0.136085	  0.109491	  0.024330	 -0.061091	 -0.017703	 -0.068372	 -0.159269	 -0.125267	 -0.141213
  0.019472	 -0.068519	  0.106897	  0.093476	  0.120525	  0.103861	 -0.013414	 -0.072287	 -0.055364	 -0.106326	 -0.186189	 -0.120892	 -0.080109
  0.001837	 -0.075800	  0.110194	  0.109197	  0.057409	  0.057832	 -0.054536	 -0.075287	 -0.085438	 -0.122841	 -0.215992	 -0.109246	 -0.067134
  0.010710	 -0.040953	  0.108417	  0.072338	 -0.002498	  0.012038	 -0.099383	 -0.076777	 -0.056878	 -0.142171	 -0.210761	 -0.090663	 -0.039600
  0.045080	 -0.019249	  0.083263	  0.059674	 -0.047530	 -0.007603	 -0.066465	 -0.130500	 -0.064905	 -0.137011	 -0.192542	 -0.029600	  0.022292
  0.034754	 -0.051118	  0.096975	  0.065481	 -0.030251	 -0.060707	 -0.031867	 -0.153021	 -0.090010	 -0.132388	 -0.150796	  0.025131	  0.075499
  0.011972	 -0.066446	  0.096014	  0.058583	 -0.042827	 -0.032411	 -0.031280	 -0.153243	 -0.112303	 -0.078849	 -0.068460	  0.070463	  0.097170
  0.059037	 -0.051774	  0.062111	  0.059306	 -0.060119	 -0.036794	 -0.048502	 -0.162241	 -0.067519	 -0.051779	 -0.046547	  0.085936	  0.094889
  0.091619	 -0.044710	  0.061898	  0.063001	 -0.058855	 -0.061425	 -0.068987	 -0.136077	 -0.060566	 -0.048154	 -0.073847	  0.088890	  0.065724
  0.065393	 -0.022620	  0.068659	  0.043637	 -0.052703	 -0.111380	 -0.096025	 -0.109028	 -0.014717	  0.006325	 -0.091474	  0.065932	  0.022553
  0.030158	 -0.012327	  0.079801	  0.043949	 -0.046526	 -0.134019	 -0.103260	 -0.067059	  0.018762	  0.018018	 -0.109649	  0.031933	 -0.006055
  0.017166	 -0.014818	  0.078702	  0.019014	 -0.081353	 -0.145570	 -0.059594	 -0.030369	  0.005185	 -0.019260	 -0.138109	 -0.023680	 -0.058048
  0.010975	 -0.042389	  0.064393	  0.024027	 -0.083849	 -0.117576	 -0.033774	 -0.018023	 -0.014061	 -0.053342	 -0.146175	 -0.062262	 -0.094926
  0.005356	 -0.050288	  0.032198	 -0.010214	 -0.101498	 -0.060788	 -0.001929	 -0.008108	 -0.033549	 -0.042435	 -0.157083	 -0.075965	 -0.120438
  0.037912	 -0.040669	  0.026707	 -0.036232	 -0.114926	 -0.014780	 -0.026189	 -0.013848	 -0.045691	 -0.035802	 -0.158667	 -0.113036	 -0.162219
  0.030043	 -0.010888	  0.006063	 -0.043083	 -0.098474	 -0.016903	 -0.013303	 -0.042747	 -0.062413	 -0.029379	 -0.166252	 -0.129832	 -0.183265
  0.009400	  0.004998	  0.000110	 -0.054185	 -0.074190	  0.006783	 -0.010779	 -0.078392	 -0.053149	 -0.029573	 -0.148911	 -0.111398	 -0.190950
  0.004679	 -0.001116	  0.009279	 -0.035726	 -0.083191	  0.021757	 -0.027479	 -0.085269	 -0.030575	 -0.042311	 -0.143116	 -0.103012	 -0.205249
 -0.006520	  0.002248	  0.032040	 -0.006176	 -0.108291	 -0.007326	 -0.063859	 -0.097580	 -0.019200	 -0.016455	 -0.141985	 -0.123133	 -0.199888
  0.006607	  0.012673	  0.032993	 -0.036763	 -0.095076	 -0.039157	 -0.105722	 -0.118356	 -0.032642	  0.018705	 -0.135562	 -0.109818	 -0.208903
  0.009469	  0.014143	  0.032022	 -0.059934	 -0.099154	 -0.067216	 -0.095399	 -0.100257	 -0.045629	  0.001642	 -0.142695	 -0.113735	 -0.230860
  0.039575	 -0.015024	  0.061209	 -0.046031	 -0.106813	 -0.093691	 -0.064785	 -0.123314	 -0.064682	 -0.005312	 -0.177535	 -0.144037	 -0.260507
  0.057124	 -0.009887	  0.058480	 -0.030469	 -0.089729	 -0.071804	 -0.054501	 -0.120774	 -0.058658	  0.015998	 -0.216296	 -0.184578	 -0.294511
  0.054580	  0.027955	  0.051516	  0.019710	 -0.057109	 -0.046229	 -0.082253	 -0.074462	 -0.060247	 -0.021580	 -0.269052	 -0.238613	 -0.343481
  0.025321	  0.040021	  0.076445	  0.040408	 -0.035639	 -0.062535	 -0.082899	 -0.069613	 -0.114281	 -0.095821	 -0.322348	 -0.246375	 -0.420800
  0.017502	  0.056404	  0.076447	  0.029892	 -0.037522	 -0.092489	 -0.054973	 -0.105595	 -0.128907	 -0.113925	 -0.389912	 -0.256344	 -0.510605
  0.018197	  0.049811	  0.062868	  0.044148	 -0.041983	 -0.093617	 -0.043509	 -0.136757	 -0.141303	 -0.137897	 -0.423029	 -0.254169	 -0.545987
  0.002038	  0.044206	  0.045530	  0.043584	 -0.026535	 -0.078590	 -0.057848	 -0.139973	 -0.156058	 -0.160049	 -0.483309	 -0.289760	 -0.583166
  0.000368	  0.052779	  0.054444	  0.025511	 -0.029201	 -0.037242	 -0.059299	 -0.182287	 -0.223298	 -0.204086	 -0.508240	 -0.345651	 -0.586094
 -0.010528	  0.038099	  0.052192	  0.022426	 -0.071922	 -0.046018	 -0.070426	 -0.224410	 -0.267650	 -0.226860	 -0.515406	 -0.398840	 -0.629578
 -0.004447	  0.041056	  0.052340	  0.015868	 -0.076871	 -0.044147	 -0.089800	 -0.226422	 -0.330875	 -0.241262	 -0.543170	 -0.429303	 -0.620421
 -0.003428	  0.058990	  0.056982	  0.031761	 -0.088375	 -0.017936	 -0.102553	 -0.253506	 -0.394433	 -0.264779	 -0.513805	 -0.459754	 -0.605575
 -0.020719	  0.056053	  0.051092	  0.023824	 -0.130231	 -0.038972	 -0.143728	 -0.282133	 -0.379078	 -0.249071	 -0.474288	 -0.470202	 -0.635355
 -0.028691	  0.074904	  0.081757	  0.042411	 -0.152334	 -0.084951	 -0.167820	 -0.256537	 -0.335031	 -0.224978	 -0.499407	 -0.475004	 -0.584577
 -0.040551	  0.081950	  0.077492	  0.013847	 -0.148344	 -0.086941	 -0.160779	 -0.233536	 -0.319813	 -0.189972	 -0.508188	 -0.498595	 -0.555914
 -0.034114	  0.078481	  0.060162	 -0.008878	 -0.154851	 -0.082247	 -0.151351	 -0.231847	 -0.305250	 -0.178833	 -0.484830	 -0.466784	 -0.521763
 -0.027846	  0.050293	  0.019772	 -0.000120	 -0.163269	 -0.083623	 -0.148355	 -0.237556	 -0.269784	 -0.191714	 -0.472524	 -0.426245	 -0.474635
 -0.013731	  0.025932	  0.034191	  0.035155	 -0.131542	 -0.081165	 -0.137712	 -0.225741	 -0.220921	 -0.172930	 -0.471460	 -0.412816	 -0.454953
 -0.005656	  0.046768	  0.040384	  0.051185	 -0.129636	 -0.096711	 -0.126473	 -0.229075	 -0.173211	 -0.161521	 -0.469819	 -0.403371	 -0.443734
  0.015214	  0.025335	  0.008591	  0.023408	 -0.169201	 -0.113548	 -0.117954	 -0.246196	 -0.171302	 -0.149535	 -0.445600	 -0.351746	 -0.424717
  0.021017	  0.020225	 -0.005852	  0.008207	 -0.174792	 -0.107516	 -0.114357	 -0.215344	 -0.151744	 -0.143312	 -0.458343	 -0.351617	 -0.407467
 -0.013700	  0.012298	  0.010899	  0.007463	 -0.139611	 -0.078760	 -0.112168	 -0.190890	 -0.178571	 -0.100156	 -0.439609	 -0.318943	 -0.374275
 -0.027282	  0.002443	  0.012247	  0.031657	 -0.156708	 -0.104395	 -0.078899	 -0.151346	 -0.197104	 -0.059189	 -0.409599	 -0.256010	 -0.361675
 -0.030349	  0.013122	  0.045129	 -0.008724	 -0.163603	 -0.066001	 -0.090116	 -0.153364	 -0.239273	 -0.079420	 -0.373107	 -0.209307	 -0.373375
 -0.027883	 -0.002105	  0.042668	 -0.013035	 -0.147623	 -0.064165	 -0.130140	 -0.148850	 -0.255200	 -0.051761	 -0.373585	 -0.162262	 -0.377357
 -0.027757	 -0.025297	  0.045050	 -0.028862	 -0.112191	 -0.038329	 -0.126242	 -0.143523	 -0.214203	 -0.041150	 -0.373427	 -0.153327	 -0.363517
 -0.056571	 -0.006469	  0.063730	 -0.017940	 -0.080557	 -0.067212	 -0.086367	 -0.103269	 -0.205068	 -0.051125	 -0.355715	 -0.157245	 -0.354132
 -0.056580	 -0.018551	  0.018338	 -0.003384	 -0.109468	 -0.079661	 -0.093999	 -0.112737	 -0.198296	 -0.053275	 -0.316646	 -0.152346	 -0.349609
 -0.038208	 -0.012910	 -0.019630	 -0.003695	 -0.111271	 -0.054632	 -0.103538	 -0.150598	 -0.209249	 -0.030728	 -0.292437	 -0.119797	 -0.295622
 -0.054520	 -0.029351	 -0.023253	  0.012346	 -0.093086	 -0.041794	 -0.097085	 -0.168084	 -0.200283	 -0.032237	 -0.257927	 -0.131200	 -0.266608
 -0.064677	 -0.025425	 -0.027166	 -0.025629	 -0.090425	 -0.053076	 -0.123591	 -0.165065	 -0.183821	 -0.013645	 -0.251544	 -0.152472	 -0.279235
 -0.054864	 -0.018697	 -0.020426	  0.018629	 -0.103200	 -0.050011	 -0.114831	 -0.141387	 -0.167578	 -0.035772	 -0.220036	 -0.121477	 -0.261181
 -0.041683	 -0.024866	 -0.014255	  0.029145	 -0.108839	 -0.058744	 -0.110282	 -0.124723	 -0.185666	 -0.024073	 -0.207813	 -0.080488	 -0.252121
 -0.036996	 -0.027408	 -0.040335	  0.053845	 -0.090200	 -0.069892	 -0.103290	 -0.133282	 -0.183272	 -0.045708	 -0.190801	 -0.071688	 -0.243169
 -0.010322	 -0.039579	 -0.047286	  0.075475	 -0.122009	 -0.101831	 -0.124297	 -0.108480	 -0.163447	 -0.069837	 -0.166187	 -0.072994	 -0.200370
 -0.016036	 -0.032689	 -0.047133	  0.089051	 -0.142298	 -0.117844	 -0.110976	 -0.097521	 -0.137484	 -0.043885	 -0.176621	 -0.064192	 -0.145444
 -0.039983	 -0.024258	 -0.038827	  0.083113	 -0.146247	 -0.119586	 -0.108766	 -0.097964	 -0.176546	  0.007586	 -0.189628	 -0.058373	 -0.114959
 -0.061676	 -0.000787	 -0.038466	  0.066644	 -0.143744	 -0.098602	 -0.080170	 -0.122235	 -0.146667	  0.053293	 -0.187924	 -0.025075	 -0.100255
 -0.060048	 -0.025331	 -0.041088	  0.056703	 -0.131608	 -0.069103	 -0.027738	 -0.106445	 -0.076550	  0.052566	 -0.176655	  0.007403	 -0.097821
 -0.076231	 -0.031528	 -0.046021	  0.063284	 -0.158214	 -0.045746	  0.006787	 -0.052929	 -0.050542	  0.043172	 -0.142792	  0.022067	 -0.102295
 -0.062477	 -0.006758	 -0.028086	  0.098355	 -0.186162	 -0.069400	  0.006015	 -0.062718	 -0.043011	  0.006809	 -0.093062	  0.039482	 -0.038523
 -0.037425	  0.006243	  0.008507	  0.069547	 -0.198575	 -0.077390	 -0.012998	 -0.054897	 -0.041565	  0.006070	 -0.074003	  0.073127	  0.009931
 -0.020690	  0.009603	 -0.011952	  0.044455	 -0.195171	 -0.039460	 -0.012014	 -0.075934	 -0.022867	  0.002916	 -0.049956	  0.073141	  0.016977
 -0.005064	  0.017285	  0.002526	  0.072543	 -0.196872	 -0.024321	 -0.005218	 -0.074860	  0.001284	  0.007989	 -0.030399	  0.100001	  0.026344
 -0.002745	  0.045070	 -0.015603	  0.068945	 -0.182217	 -0.026907	 -0.030638	 -0.056121	  0.011310	  0.020439	 -0.041220	  0.103340	  0.045004
 -0.014322	  0.074252	 -0.016202	  0.042364	 -0.171968	 -0.083201	 -0.033515	 -0.025145	  0.000624	  0.041872	 -0.037279	  0.102888	  0.063218
 -0.020671	  0.024131	  0.021845	  0.049362	 -0.154467	 -0.119767	  0.026546	  0.008540	 -0.005187	  0.068054	 -0.031322	  0.074362	  0.037195
 -0.029850	 -0.021132	  0.038371	  0.031144	 -0.160544	 -0.075243	  0.015823	 -0.021350	  0.013891	  0.076393	  0.000804	  0.074416	  0.061421
 -0.027875	  0.005934	  0.017234	  0.040389	 -0.118237	 -0.050191	  0.037109	 -0.021495	  0.013759	  0.071021	  0.004454	  0.084523	  0.081791
 -0.056568	  0.007341	  0.030961	  0.062367	 -0.111929	 -0.022824	  0.033434	 -0.017044	  0.011083	  0.105754	  0.029264	  0.100595	  0.105198
 -0.060821	 -0.002976	  0.024475	  0.069438	 -0.120425	  0.002126	  0.029927	  0.009626	  0.014120	  0.098244	  0.014667	  0.129131	  0.073803
 -0.034193	 -0.017227	  0.031567	  0.064117	 -0.122008	  0.015980	  0.043253	  0.019157	  0.038286	  0.096765	  0.008723	  0.118400	  0.103397
 -0.013172	 -0.051529	  0.014030	  0.050004	 -0.110652	  0.016297	  0.030547	  0.025923	  0.047019	  0.097577	 -0.031351	  0.127706	  0.143564
  0.027696	 -0.009857	  0.036642	  0.056930	 -0.092098	 -0.000574	  0.032994	  0.049895	  0.079874	  0.090373	 -0.015832	  0.135228	  0.168231
  0.042103	  0.029423	  0.068632	  0.025464	 -0.084846	  0.024241	  0.050581	  0.045128	  0.061604	  0.091635	 -0.003023	  0.141293	  0.167101
  0.008705	  0.032490	  0.059993	  0.005634	 -0.079679	  0.049418	  0.081471	  0.029751	  0.045858	  0.097872	  0.007531	  0.164992	  0.178995
 -0.015491	  0.005809	  0.054924	  0.000685	 -0.083941	  0.031888	  0.086108	  0.037508	  0.043006	  0.099372	 -0.015381	  0.164128	  0.180038
 -0.010768	 -0.018373	  0.059151	  0.019286	 -0.071183	  0.010895	  0.088989	  0.065897	  0.042310	  0.103754	  0.008101	  0.168141	  0.161669
 -0.019303	 -0.018410	  0.066521	  0.039719	 -0.049700	  0.021579	  0.052401	  0.070017	  0.079386	  0.100664	  0.018822	  0.206012	  0.152996
 -0.039368	 -0.003861	  0.026457	  0.067651	 -0.026089	  0.012717	  0.051786	  0.045050	  0.047846	  0.066381	 -0.021168	  0.207871	  0.156620
 -0.021643	  0.011029	  0.018160	  0.077555	 -0.044669	  0.002328	  0.053109	  0.032843	  0.032649	  0.070152	 -0.012299	  0.198134	  0.163576
  0.026488	  0.016022	  0.033384	  0.054301	 -0.082209	 -0.005638	  0.015576	 -0.000805	 -0.002599	  0.054842	  0.009352	  0.188241	  0.179870
  0.030069	 -0.033506	  0.041548	  0.046941	 -0.056145	 -0.014464	  0.021032	 -0.014473	  0.015228	  0.008657	  0.018554	  0.177348	  0.181834
  0.028524	 -0.036276	  0.045559	  0.033707	 -0.069476	 -0.057000	  0.031834	  0.027163	  0.035597	 -0.011118	  0.000235	  0.169694	  0.151166
  0.040531	  0.003992	  0.024012	  0.056009	 -0.058698	 -0.037769	  0.070891	  0.017185	  0.017835	 -0.008416	  0.000504	  0.158226	  0.132539
  0.036893	  0.004390	  0.039864	  0.072413	 -0.074709	  0.011279	  0.084034	  0.028359	  0.017499	  0.022021	 -0.021403	  0.158383	  0.094238
  0.035663	  0.016003	  0.055661	  0.055943	 -0.063089	  0.010127	  0.089749	  0.003967	 -0.004792	  0.019768	 -0.014168	  0.211619	  0.070441
  0.013251	  0.034037	  0.029250	  0.058099	 -0.050280	  0.007855	  0.083611	 -0.003966	  0.005085	 -0.018809	 -0.010425	  0.227351	  0.072358
  0.016306	  0.029575	  0.006768	  0.040439	 -0.061108	  0.032541	  0.029149	  0.017748	  0.005074	 -0.017155	  0.002241	  0.169646	  0.077580
  0.039239	  0.001809	 -0.019892	  0.043495	 -0.040078	  0.042409	  0.034522	 -0.008275	 -0.011757	 -0.035078	 -0.002923	  0.134312	  0.083713
  0.020742	 -0.016019	 -0.034179	  0.021234	 -0.040446	  0.045095	  0.017043	 -0.013785	  0.011246	 -0.037030	  0.007563	  0.141075	  0.089282
 -0.021707	 -0.019591	 -0.015878	  0.005504	 -0.043345	  0.034080	  0.029110	 -0.027217	  0.023182	 -0.058371	 -0.012539	  0.136530	  0.110934
 -0.063578	 -0.007080	  0.005975	  0.033821	 -0.048780	  0.036728	  0.040196	 -0.022821	  0.003414	 -0.061122	 -0.011102	  0.076496	  0.145467
 -0.082373	 -0.022270	 -0.021772	  0.054352	 -0.036031	  0.042743	  0.055525	  0.023850	  0.017082	 -0.048881	 -0.031733	  0.072068	  0.138096
 -0.083918	 -0.005301	 -0.001218	  0.033607	 -0.031581	  0.017475	  0.045426	  0.030366	 -0.016063	 -0.020572	 -0.042554	  0.069785	  0.090704
 -0.075324	 -0.005677	 -0.007170	  0.031923	 -0.039289	  0.016280	  0.026490	  0.022740	 -0.016908	  0.006976	 -0.043255	  0.070743	  0.042918
 -0.041393	 -0.018641	 -0.018399	  0.065185	 -0.011393	  0.000413	  0.008258	  0.036627	  0.003289	  0.018693	 -0.017632	  0.067215	  0.065997
 -0.033451	 -0.017318	 -0.016964	  0.086204	 -0.021489	 -0.028451	  0.001754	  0.064622	 -0.005376	 -0.000861	 -0.021402	  0.017515	  0.076099
 -0.015899	 -0.032049	 -0.037651	  0.092625	 -0.040176	 -0.069332	  0.019331	  0.078923	 -0.034987	 -0.021322	 -0.007568	  0.001196	  0.054452
 -0.014572	 -0.053296	 -0.024897	  0.082383	 -0.071652	 -0.040613	  0.020174	  0.060061	 -0.049631	 -0.020445	  0.006713	  0.030063	  0.051472
 -0.017123	 -0.086186	 -0.038627	  0.057301	 -0.058196	 -0.003653	  0.019029	  0.046586	 -0.029949	  0.003277	 -0.011598	  0.041889	  0.020932
 -0.010906	 -0.081008	 -0.043382	  0.031372	 -0.052932	  0.010530	  0.023407	  0.039122	 -0.004338	  0.003038	 -0.009073	  0.047022	  0.003776
  0.026830	 -0.034695	 -0.011776	  0.026953	 -0.026596	  0.039628	  0.023195	  0.045496	 -0.007870	 -0.024134	  0.006248	  0.039098	 -0.009032
  0.038051	 -0.041596	 -0.036679	  0.058139	 -0.036405	  0.053226	  0.020710	  0.053782	 -0.040373	 -0.035299	  0.018895	  0.041645	 -0.015746
  0.016298	 -0.048066	 -0.027700	  0.036825	 -0.067342	  0.048869	  0.005395	  0.064701	 -0.044817	 -0.070284	  0.009006	  0.037905	 -0.010984
  0.032368	 -0.038660	 -0.004779	  0.020404	 -0.052067	  0.035115	  0.009736	  0.067355	 -0.041273	 -0.054789	  0.013321	  0.044047	 -0.011403
  0.038130	 -0.041725	 -0.023085	  0.001827	 -0.056665	  0.003928	  0.033042	  0.068995	 -0.040756	 -0.079354	  0.027741	  0.008962	 -0.031841
 -0.000175	 -0.026122	 -0.017432	 -0.029853	 -0.058388	 -0.014702	  0.040783	  0.067228	 -0.026118	 -0.090561	  0.034871	 -0.016401	 -0.046441
 -0.003021	 -0.041278	 -0.040079	 -0.046412	 -0.056439	 -0.025656	  0.039630	  0.067599	 -0.017224	 -0.047021	  0.063013	 -0.015408	 -0.090026
  0.020423	 -0.020776	 -0.034834	 -0.031608	 -0.042232	 -0.016458	  0.025886	  0.071849	 -0.023676	 -0.042460	  0.045913	 -0.017527	 -0.098723
  0.031584	  0.003431	  0.019425	  0.024687	  0.030749	 -0.018484	 -0.013932	 -0.010249	  0.037200	 -0.009045	  0.011947	 -0.047171	  0.009010
  0.004455	 -0.013808	  0.001049	  0.048786	  0.027805	 -0.047072	  0.023120	  0.024145	  0.048274	  0.012953	 -0.000517	 -0.045039	  0.012405
  0.000954	 -0.004406	  0.015217	  0.047671	  0.007012	 -0.034610	  0.043979	  0.012088	  0.065704	 -0.003203	  0.001126	 -0.028616	 -0.003047
  0.007887	  0.002673	 -0.007212	  0.014196	 -0.019088	  0.016976	  0.070101	 -0.004386	  0.042917	 -0.004780	 -0.032469	 -0.008926	 -0.010747
  0.004207	  0.002017	  0.006756	  0.023198	 -0.028555	  0.045739	  0.083632	  0.010367	  0.006079	 -0.006124	 -0.041700	 -0.008176	  0.007566
  0.020569	  0.030501	  0.005109	  0.043185	 -0.047703	  0.017069	  0.055366	  0.016354	 -0.000836	 -0.012862	 -0.040738	  0.004497	 -0.000987
  0.033415	  0.042366	  0.009901	  0.025564	 -0.028237	 -0.002084	  0.018133	  0.030222	  0.022514	 -0.029293	 -0.058400	  0.043344	  0.023749
  0.015746	  0.060161	  0.006082	  0.014075	  0.010856	 -0.013366	 -0.026073	  0.030145	  0.022976	 -0.012625	 -0.036518	  0.019096	  0.000678
 -0.006117	  0.053774	 -0.011500	  0.003869	  0.017810	 -0.035302	 -0.033466	  0.020639	  0.030677	  0.008722	  0.007548	  0.014228	 -0.026522
 -0.001383	  0.048967	 -0.034604	 -0.013590	  0.012615	 -0.002732	 -0.018178	  0.014936	  0.014469	 -0.001390	 -0.011390	  0.008774	 -0.001411
  0.003939	  0.047184	 -0.013127	 -0.024309	 -0.023086	  0.000546	 -0.014618	  0.020018	 -0.001125	  0.002476	  0.006755	 -0.020035	  0.003532
  0.009063	  0.013723	 -0.000646	  0.003126	 -0.028424	 -0.023709	 -0.002449	  0.007240	  0.001276	  0.025367	  0.050570	 -0.014864	  0.019123
  0.001234	 -0.033922	  0.005217	  0.013435	 -0.021722	 -0.019145	 -0.002462	 -0.002798	  0.007247	  0.018815	  0.029312	 -0.017070	 -0.008601
 -0.002543	 -0.036422	  0.002350	 -0.018224	 -0.010823	 -0.004504	 -0.003048	 -0.031290	 -0.012020	  0.012295	  0.022118	 -0.044703	 -0.017471
  0.012831	 -0.041949	 -0.021703	 -0.048502	  0.012329	  0.024068	  0.000604	 -0.024239	 -0.054013	 -0.015990	  0.012079	 -0.027616	  0.002615
 -0.003580	 -0.053954	 -0.013486	 -0.025892	  0.016335	  0.038353	 -0.044230	 -0.011037	 -0.066761	 -0.002569	  0.016480	 -0.003497	 -0.015870
 -0.015178	 -0.028432	 -0.013466	 -0.020142	  0.008742	  0.022840	 -0.029928	 -0.011407	 -0.080925	  0.030302	  0.000945	  0.011269	  0.015082
 -0.025214	 -0.032203	  0.001764	 -0.047325	  0.018801	  0.027690	 -0.012518	 -0.025263	 -0.074956	  0.004404	  0.018322	  0.053597	  0.018805
 -0.043085	 -0.020393	  0.027353	 -0.039434	  0.016702	  0.000812	 -0.032217	 -0.033739	 -0.004858	 -0.000771	  0.033305	  0.051490	 -0.022876
 -0.048784	 -0.039309	  0.015520	 -0.024375	  0.027879	  0.006917	 -0.061814	 -0.031744	 -0.003840	 -0.016681	  0.011225	  0.059419	 -0.005033
 -0.093451	 -0.047677	 -0.017040	 -0.038819	  0.024751	  0.004367	 -0.080105	 -0.039179	 -0.001988	 -0.023795	  0.003800	  0.050368	  0.038347
 -0.104378	 -0.066286	 -0.019217	 -0.040946	  0.000638	 -0.000882	 -0.082312	 -0.045895	 -0.021060	 -0.051748	 -0.020512	  0.049430	  0.028858
 -0.062609	 -0.060134	 -0.036781	 -0.035740	 -0.011947	  0.015048	 -0.067180	 -0.019584	 -0.011102	 -0.058781	 -0.021196	  0.035858	  0.017968
 -0.053048	 -0.077405	 -0.063134	 -0.048487	  0.007953	  0.042323	 -0.071953	  0.023148	  0.010458	 -0.061928	 -0.012767	  0.017270	  0.001559
 -0.059492	 -0.073689	 -0.028973	 -0.107802	  0.013764	  0.054440	 -0.027122	  0.026900	 -0.026404	 -0.056468	  0.036754	 -0.006826	  0.024083
 -0.046278	 -0.061159	 -0.021378	 -0.119391	 -0.005726	  0.061137	 -0.021766	  0.029376	 -0.054841	 -0.064077	  0.012624	 -0.018232	  0.036857
 -0.059042	 -0.084672	 -0.032255	 -0.125618	 -0.033858	  0.041375	 -0.031442	  0.027490	 -0.030942	 -0.029263	  0.030214	  0.018028	  0.038708
 -0.061267	 -0.120979	 -0.033072	 -0.121354	 -0.053390	  0.002726	 -0.022799	  0.029033	  0.020033	  0.002282	  0.055952	  0.044268	  0.004106
 -0.074417	 -0.133237	 -0.046538	 -0.115744	 -0.082163	  0.016690	  0.002889	 -0.002646	  0.037859	 -0.015968	  0.040595	  0.007177	  0.012097
 -0.077853	 -0.085041	 -0.046214	 -0.111818	 -0.073924	  0.005784	  0.028668	 -0.026872	  0.035577	 -0.035185	  0.017432	  0.011071	  0.006459
 -0.069888	 -0.040192	 -0.034137	 -0.103818	 -0.022707	  0.017311	  0.021529	 -0.045807	  0.032014	 -0.027676	 -0.004045	  0.038286	 -0.006895
 -0.061225	 -0.053479	 -0.036219	 -0.079411	 -0.006265	  0.037456	  0.019868	 -0.041851	  0.016322	 -0.042560	 -0.023761	  0.045454	  0.016202
 -0.046970	 -0.064219	 -0.019687	 -0.050937	 -0.014538	  0.027046	  0.018618	 -0.029268	  0.010587	 -0.041180	 -0.003194	  0.026618	 -0.014680
 -0.045661	 -0.048979	 -0.024248	 -0.064207	 -0.055095	  0.020915	  0.004502	 -0.015165	 -0.002312	 -0.038234	  0.017918	  0.029606	 -0.008590
 -0.022105	 -0.068895	 -0.038293	 -0.073141	 -0.106976	  0.026576	 -0.019537	  0.048703	 -0.008788	 -0.077960	  0.004156	  0.036180	 -0.000877
  0.002359	 -0.044636	 -0.023880	 -0.077319	 -0.085941	  0.011729	 -0.013328	  0.073348	 -0.004424	 -0.114477	 -0.033280	  0.054896	  0.042515
 -0.015026	 -0.052662	 -0.049143	 -0.068910	 -0.078998	 -0.000898	 -0.035098	  0.049597	 -0.039896	 -0.138686	 -0.038023	  0.034892	  0.046176
 -0.051288	 -0.060321	 -0.077359	 -0.052050	 -0.063861	  0.041569	 -0.033946	  0.053483	 -0.059524	 -0.152497	 -0.028503	  0.026911	  0.040580
 -0.050463	 -0.041432	 -0.094285	 -0.086680	 -0.042892	  0.083121	 -0.018288	  0.077535	 -0.054808	 -0.132519	  0.003969	  0.016057	  0.013124
 -0.058173	 -0.029416	 -0.111963	 -0.099612	 -0.034061	  0.054784	  0.012818	  0.045667	 -0.036957	 -0.102053	  0.022568	  0.039996	 -0.001635
 -0.082684	 -0.011738	 -0.093795	 -0.090096	 -0.027881	  0.060075	  0.018205	  0.029878	 -0.028850	 -0.103749	  0.035664	  0.030065	  0.026417
 -0.071994	  0.008864	 -0.077539	 -0.088503	 -0.024944	  0.086872	 -0.000553	  0.016216	  0.014083	 -0.094961	  0.033705	  0.026334	  0.007961
 -0.048550	 -0.041491	 -0.052329	 -0.091518	 -0.033584	  0.079064	  0.002567	  0.007550	  0.028336	 -0.122094	  0.029863	  0.028084	  0.032982
 -0.022016	 -0.061233	 -0.027746	 -0.081337	 -0.030127	  0.061017	 -0.024316	  0.026894	  0.029026	 -0.130160	  0.030836	  0.051598	  0.048185
 -0.015046	 -0.032238	 -0.037925	 -0.063876	 -0.046627	  0.047502	 -0.018766	  0.041979	  0.042257	 -0.102632	  0.028229	  0.025848	  0.047760
 -0.001062	 -0.056302	 -0.054313	 -0.046303	 -0.064988	  0.032145	  0.000127	  0.028771	  0.069408	 -0.074956	  0.023532	  0.009739	  0.017239
 -0.006251	 -0.066563	 -0.060777	 -0.051543	 -0.061654	  0.038984	 -0.022061	  0.057544	  0.049822	 -0.061240	  0.039477	  0.041595	  0.022490
 -0.028990	 -0.071930	 -0.086782	 -0.097835	 -0.061613	  0.018790	 -0.044035	  0.050452	  0.029266	 -0.022207	  0.040037	  0.076097	  0.021865
 -0.035340	 -0.048389	 -0.072835	 -0.099974	 -0.057632	  0.022564	 -0.042651	  0.050008	  0.030155	 -0.005393	  0.052158	  0.060311	  0.028269
 -0.079358	 -0.045747	 -0.062079	 -0.120143	 -0.041971	  0.058332	 -0.031179	  0.089107	  0.017497	 -0.029771	  0.063503	  0.061033	  0.066911
 -0.065085	 -0.060290	 -0.094635	 -0.128742	 -0.034100	  0.040371	 -0.011075	  0.073974	  0.031318	 -0.051475	  0.081959	  0.097299	  0.068372
 -0.063090	 -0.024471	 -0.100744	 -0.119608	 -0.049395	  0.038401	 -0.010559	  0.073198	  0.068035	 -0.039039	  0.091873	  0.084958	  0.070544
 -0.078280	 -0.017543	 -0.079772	 -0.118970	 -0.058494	  0.035962	 -0.011143	  0.085968	  0.112629	 -0.062866	  0.065341	  0.079103	  0.066696
 -0.068317	 -0.045430	 -0.062957	 -0.104908	 -0.092088	  0.048046	  0.009629	  0.082844	  0.083130	 -0.111469	  0.057988	  0.064523	  0.096834
 -0.050324	 -0.065179	 -0.054500	 -0.103532	 -0.076676	  0.062206	 -0.006038	  0.059357	  0.062691	 -0.148906	  0.064019	  0.076691	  0.060949
 -0.071901	 -0.047891	 -0.048308	 -0.108096	 -0.081821	  0.074469	 -0.041560	  0.083953	  0.047577	 -0.139785	  0.056124	  0.074276	  0.013982
 -0.071078	 -0.006312	 -0.037645	 -0.090670	 -0.084580	  0.077313	 -0.061635	  0.062267	  0.008557	 -0.126936	  0.052007	  0.040920	  0.005957
 -0.031400	 -0.010349	 -0.039313	 -0.080381	 -0.051907	  0.071040	 -0.042252	  0.019682	  0.027524	 -0.096803	  0.008377	  0.033016	 -0.022469
 -0.004736	 -0.012540	 -0.045802	 -0.097700	 -0.013428	  0.088333	 -0.031833	  0.013752	  0.030681	 -0.059159	  0.004228	  0.021106	 -0.068530
 -0.003577	 -0.027091	 -0.033604	 -0.068449	 -0.002638	  0.091857	 -0.020611	  0.027493	  0.025146	 -0.053941	  0.037004	 -0.007094	 -0.072905
  0.008265	 -0.018926	 -0.025771	 -0.042995	 -0.013250	  0.081227	 -0.022896	  0.027972	  0.008396	 -0.058575	  0.037549	 -0.029944	 -0.042003
  0.020607	 -0.025448	 -0.031511	 -0.045860	 -0.051338	  0.080330	 -0.035177	  0.053407	 -0.005318	 -0.106092	  0.041919	 -0.005151	 -0.038979
  0.013110	 -0.044895	 -0.042294	 -0.039061	 -0.040200	  0.055558	 -0.032739	  0.062744	  0.011918	 -0.118123	  0.048394	  0.013660	 -0.006954
  0.029392	 -0.011608	 -0.044090	 -0.060371	 -0.032773	  0.053959	  0.040445	  0.099277	 -0.011301	 -0.085565	  0.059298	 -0.002339	 -0.005738
  0.043548	  0.001587	 -0.005020	 -0.066775	 -0.047647	  0.067758	  0.037328	  0.115255	  0.001617	 -0.080865	  0.101978	 -0.016308	 -0.027067
  0.007503	 -0.020644	  0.021179	 -0.063345	 -0.060988	  0.062690	  0.002644	  0.132716	  0.011546	 -0.086760	  0.133769	 -0.006912	  0.002807
 -0.020230	  0.003845	  0.022246	 -0.058710	 -0.055529	  0.039132	 -0.028994	  0.119477	  0.049494	 -0.076253	  0.109645	  0.003230	  0.001249
 -0.004034	  0.054761	  0.051590	 -0.065882	 -0.017569	  0.029116	 -0.040863	  0.081134	  0.065172	 -0.053490	  0.081700	 -0.004350	  0.002293
  0.007478	  0.061708	  0.037239	 -0.083047	 -0.033140	  0.045063	 -0.022635	  0.053019	  0.021451	 -0.049372	  0.063288	 -0.001714	  0.024295
  0.009154	  0.037874	  0.022637	 -0.118426	 -0.076072	  0.064297	 -0.026286	  0.035046	  0.000296	 -0.034590	  0.040232	  0.018392	  0.041834
 -0.001622	  0.051460	  0.015552	 -0.125485	 -0.113770	  0.046164	 -0.039619	  0.022093	 -0.003858	 -0.057873	  0.037277	  0.041855	  0.035437
  0.007719	  0.040418	  0.016122	 -0.148352	 -0.123866	  0.032160	 -0.051278	  0.047274	  0.010368	 -0.076041	  0.069838	  0.052446	  0.042090
 -0.019946	  0.040451	  0.027851	 -0.157477	 -0.131680	  0.020579	 -0.094840	  0.093399	  0.034416	 -0.086232	  0.070652	  0.052847	  0.053936
 -0.026849	  0.041066	  0.031982	 -0.165258	 -0.110549	  0.067307	 -0.107875	  0.087826	  0.038788	 -0.079096	  0.071512	  0.038129	  0.066406
 -0.020252	  0.017881	  0.028385	 -0.176802	 -0.099845	  0.071063	 -0.090727	  0.063411	  0.058774	 -0.032120	  0.087231	  0.035615	  0.046572
 -0.020415	  0.037298	  0.028499	 -0.148300	 -0.113200	  0.042362	 -0.093668	  0.039556	  0.055743	 -0.026567	  0.077864	  0.002097	  0.002618
 -0.015372	  0.071648	  0.031890	 -0.131555	 -0.126347	  0.032182	 -0.066192	  0.034159	  0.018186	 -0.024619	  0.071355	  0.014099	 -0.026360
 -0.013405	  0.053239	  0.029806	 -0.120956	 -0.086625	  0.028064	 -0.032983	  0.039238	 -0.021772	 -0.039829	  0.064823	  0.010978	 -0.036847
 -0.005850	  0.020788	  0.046317	 -0.114537	 -0.099062	  0.027856	 -0.031708	  0.015665	 -0.042758	 -0.066828	  0.050024	 -0.021229	 -0.034760
 -0.009004	 -0.023126	  0.069736	 -0.087148	 -0.068344	  0.020990	 -0.024805	  0.017277	 -0.023565	 -0.040660	  0.039669	 -0.014420	 -0.024990
 -0.001379	 -0.038179	  0.020183	 -0.087621	 -0.071869	 -0.008318	 -0.000763	  0.021225	 -0.038284	 -0.057726	  0.043234	 -0.018372	 -0.020567
 -0.026064	  0.000315	  0.035879	 -0.102326	 -0.100809	 -0.044074	  0.015679	  0.001808	 -0.023492	 -0.042066	  0.082242	 -0.027126	 -0.041400
 -0.030679	 -0.006907	  0.039927	 -0.118083	 -0.056314	 -0.012448	  0.018605	  0.010679	 -0.008484	 -0.036555	  0.086688	 -0.017957	 -0.031380
 -0.060126	 -0.013903	  0.026622	 -0.115061	 -0.061276	 -0.018603	 -0.001372	  0.039827	 -0.006414	 -0.039731	  0.094378	 -0.023741	 -0.029013
 -0.081970	  0.006406	  0.057501	 -0.109335	 -0.055275	 -0.014138	 -0.016394	  0.065529	  0.034548	 -0.019254	  0.066396	 -0.003974	 -0.022462
 -0.053685	 -0.010465	  0.042761	 -0.131467	 -0.076267	 -0.013092	 -0.014213	  0.053552	  0.035341	 -0.008406	  0.064799	  0.014061	 -0.014913
 -0.022648	 -0.016175	  0.040640	 -0.120279	 -0.069574	 -0.028477	  0.024763	  0.054989	  0.020116	 -0.018939	  0.060590	  0.017987	  0.000228
 -0.016598	 -0.009017	  0.023626	 -0.088168	 -0.092686	 -0.019597	  0.019367	  0.084073	  0.065148	 -0.011312	  0.045947	  0.017321	  0.003279
 -0.015728	  0.002427	  0.006793	 -0.037549	 -0.085473	 -0.002289	  0.004556	  0.095338	  0.062643	 -0.010679	  0.079020	  0.013645	  0.012894
 -0.008617	  0.026400	  0.016682	 -0.028903	 -0.061075	 -0.001043	  0.003280	  0.091714	  0.050902	 -0.027210	  0.075893	  0.009510	  0.028111
 -0.004729	  0.078502	  0.026346	 -0.039726	 -0.033526	 -0.036688	 -0.040804	  0.100442	  0.053282	 -0.019329	  0.063037	  0.015134	  0.073611
 -0.037059	  0.089296	  0.043535	 -0.053750	 -0.020771	 -0.018228	 -0.058983	  0.080235	  0.061766	 -0.024050	  0.056123	  0.000322	  0.069572
 -0.031252	  0.093722	  0.044583	 -0.022891	 -0.010964	  0.001146	 -0.048709	  0.088229	  0.075481	 -0.032434	  0.062306	 -0.008347	  0.062598
 -0.016397	  0.090825	  0.017583	 -0.020494	 -0.011138	  0.007823	 -0.050271	  0.123869	  0.079910	 -0.052779	  0.060965	  0.014965	  0.059472
 -0.011120	  0.056996	  0.034850	 -0.007933	 -0.024444	  0.017600	 -0.037651	  0.157772	  0.057269	 -0.032921	  0.057555	 -0.008616	  0.061874
  0.032315	  0.022468	  0.048628	 -0.005031	 -0.029454	  0.008835	 -0.058815	  0.124483	  0.039907	 -0.015359	  0.060397	 -0.042785	  0.063351
  0.041523	  0.047936	  0.056608	 -0.002739	 -0.042656	  0.033846	 -0.045981	  0.112603	  0.029670	 -0.020163	  0.070755	 -0.018859	  0.071536
  0.013184	  0.074889	  0.048913	 -0.018352	 -0.038126	  0.019638	 -0.032329	  0.093770	  0.027688	 -0.024710	  0.071585	 -0.016743	  0.063216
 -0.025350	  0.069643	  0.028292	 -0.035235	 -0.007212	  0.018461	 -0.020875	  0.081164	  0.020989	 -0.020677	  0.075212	  0.006263	  0.072048
 -0.036779	  0.055245	  0.038009	 -0.051001	  0.016954	  0.023930	 -0.033052	  0.098733	  0.045762	 -0.039609	  0.047534	 -0.006010	  0.067568
 -0.020471	  0.043917	  0.041080	 -0.067283	  0.012028	 -0.004802	 -0.083567	  0.070092	  0.037809	 -0.052117	  0.016519	 -0.028569	  0.041915
 -0.008027	  0.020172	  0.038488	 -0.053057	  0.012075	  0.009054	 -0.084579	  0.053973	  0.072315	 -0.060805	  0.024841	 -0.008964	  0.026533
  0.000551	  0.030059	  0.053562	 -0.074391	  0.011291	 -0.001236	 -0.070625	  0.034999	  0.061338	 -0.033903	  0.018745	  0.005565	  0.039414
  0.040145	  0.051603	  0.059417	 -0.049619	  0.049201	 -0.008123	 -0.075757	  0.025831	  0.038942	 -0.026355	  0.021830	 -0.000462	  0.055323
  0.026789	  0.049325	  0.049311	 -0.027867	  0.070094	  0.020235	 -0.083990	  0.022255	  0.023218	 -0.029061	  0.032124	  0.011904	  0.022655
  0.025032	  0.088173	  0.027853	 -0.028749	  0.038983	  0.015225	 -0.062164	  0.077988	  0.037447	 -0.041521	  0.028455	  0.022540	 -0.013403
  0.019730	  0.095751	 -0.002464	 -0.039171	  0.018376	  0.002073	 -0.039381	  0.071420	  0.077622	 -0.013418	  0.031288	  0.009642	 -0.002380
 -0.011692	  0.081677	 -0.006081	 -0.034187	 -0.005623	 -0.048259	 -0.043408	  0.034919	  0.072974	 -0.025413	  0.042959	  0.039446	 -0.000616
 -0.026052	  0.084996	  0.018678	 -0.019063	 -0.023701	 -0.083453	 -0.038162	  0.038909	  0.071330	 -0.053211	  0.070935	  0.064368	 -0.018620
 -0.033362	  0.086032	  0.017638	 -0.014597	 -0.032949	 -0.096825	 -0.042645	  0.036125	  0.037961	 -0.040286	  0.083081	  0.089692	 -0.014727
 -0.057220	  0.069717	  0.071234	 -0.032463	 -0.025205	 -0.083875	 -0.061636	  0.068026	  0.032764	 -0.049069	  0.071989	  0.113105	  0.009141
 -0.023062	  0.077633	  0.059660	 -0.050009	 -0.018525	 -0.043974	 -0.053509	  0.068964	  0.019737	 -0.044103	  0.092352	  0.113619	  0.012559
 -0.014112	  0.111409	  0.074905	 -0.051630	 -0.044166	 -0.010333	 -0.037870	  0.073501	  0.025507	 -0.002324	  0.117280	  0.077505	 -0.000653
 -0.010097	  0.116814	  0.055414	 -0.025540	 -0.045454	 -0.007241	 -0.040373	  0.058970	  0.070775	  0.028302	  0.125264	  0.065385	 -0.007779
  0.014923	  0.100226	  0.037893	 -0.009747	 -0.025763	  0.001797	 -0.034929	  0.036817	  0.071820	  0.041155	  0.100631	  0.043900	 -0.001079
 -0.008053	  0.070968	  0.013024	 -0.019096	 -0.028608	  0.025522	 -0.032085	  0.015718	  0.041327	  0.035356	  0.060798	  0.034426	 -0.003609
 -0.005409	  0.083519	 -0.032569	 -0.003193	 -0.050519	  0.046225	 -0.019116	  0.006984	  0.061472	  0.013563	  0.046327	  0.065587	  0.004488
 -0.002053	  0.081715	 -0.004332	  0.019360	 -0.046655	  0.069906	  0.000616	  0.012785	  0.072520	 -0.013102	  0.048267	  0.048830	  0.032078
  0.024999	  0.055196	 -0.016076	  0.006515	 -0.032040	  0.060840	 -0.002616	  0.043978	  0.050391	 -0.023961	  0.062975	  0.044421	  0.022685
  0.043428	  0.067808	 -0.055184	  0.000850	 -0.003550	  0.044695	 -0.002503	  0.054548	  0.050425	 -0.054016	  0.074235	  0.035153	  0.026068
  0.051551	  0.110217	 -0.051614	 -0.047480	 -0.023127	  0.018542	 -0.003688	  0.050394	  0.019353	 -0.029049	  0.090854	  0.015762	  0.027178
  0.048927	  0.079132	 -0.030921	 -0.045306	 -0.025055	 -0.007873	  0.023920	  0.036070	  0.014318	 -0.012391	  0.084398	  0.032379	  0.043460
  0.022096	  0.037761	 -0.033910	 -0.017293	 -0.009089	 -0.028106	  0.019323	  0.007319	  0.030492	 -0.050656	  0.050286	  0.018154	  0.071291
 -0.000727	  0.043843	 -0.070138	 -0.021920	 -0.038581	 -0.034762	 -0.011531	  0.007808	  0.025664	 -0.060796	  0.037767	  0.005613	  0.087466
 -0.005883	  0.039063	 -0.072703	  0.023752	 -0.050373	 -0.002050	 -0.031921	  0.010955	  0.015190	 -0.010142	  0.036521	 -0.006298	  0.083378
 -0.017915	  0.002687	 -0.025222	  0.027658	 -0.026803	  0.025318	 -0.053291	  0.016132	  0.058623	 -0.003552	  0.019279	 -0.003559	  0.076411
  0.007399	 -0.009083	  0.001476	 -0.011546	  0.001305	  0.012720	 -0.053041	  0.023928	  0.077322	  0.013042	  0.012326	  0.028717	  0.040751
  0.040860	 -0.007135	  0.028701	 -0.023420	 -0.013862	  0.039062	 -0.026244	  0.037293	  0.081458	  0.015164	  0.044752	  0.046895	  0.013815
  0.043264	 -0.012180	  0.041609	 -0.068296	 -0.087585	 -0.009101	  0.010907	  0.051116	  0.097749	  0.020811	  0.056858	  0.055412	  0.027743
  0.033921	 -0.009392	  0.032448	 -0.073124	 -0.094638	 -0.008101	 -0.011938	  0.075252	  0.084584	  0.005946	  0.095791	  0.061588	  0.064496
  0.018287	 -0.017498	  0.027213	 -0.065587	 -0.050306	  0.016029	  0.029739	  0.038570	  0.078881	 -0.007519	  0.105667	  0.060030	  0.064580
  0.029737	  0.012674	  0.015317	 -0.097899	 -0.027064	  0.038356	  0.037573	  0.013104	  0.059768	 -0.020731	  0.086561	  0.068357	  0.077290
  0.036770	  0.019371	 -0.017882	 -0.100636	 -0.037318	  0.034004	  0.019182	 -0.005263	  0.086703	 -0.070673	  0.051164	  0.054305	  0.067956
  0.052491	  0.014207	 -0.019315	 -0.099474	 -0.048072	  0.021111	  0.037359	 -0.024500	  0.098611	 -0.082390	  0.069835	  0.035462	  0.028845
  0.076491	 -0.010702	 -0.040000	 -0.095430	 -0.018190	  0.023965	  0.034941	 -0.051018	  0.093039	 -0.083706	  0.081972	  0.034371	  0.031289
  0.060706	 -0.030952	 -0.027479	 -0.079057	 -0.021884	  0.042657	  0.042365	 -0.035835	  0.078450	 -0.056437	  0.078940	  0.043936	  0.063451
  0.047155	 -0.036111	  0.001182	 -0.064024	 -0.011965	  0.048511	  0.035402	 -0.029558	  0.089307	 -0.033797	  0.096837	  0.016193	  0.090527
  0.030994	 -0.041175	  0.004121	 -0.065555	 -0.012685	  0.048855	  0.042490	 -0.038764	  0.094683	 -0.044308	  0.065555	  0.000109	  0.021607
  0.027398	 -0.052643	  0.030804	 -0.053782	 -0.019244	  0.066933	  0.062677	 -0.013250	  0.064340	 -0.054623	  0.023565	  0.003047	  0.019246
  0.025895	 -0.008311	  0.054555	 -0.052737	 -0.048256	  0.087317	  0.053623	  0.001915	  0.062836	 -0.056124	  0.058525	 -0.015729	  0.022242
  0.045283	 -0.016669	  0.051765	 -0.052552	 -0.063817	  0.074891	  0.026794	 -0.007934	  0.079927	 -0.041675	  0.097900	 -0.010537	  0.019290
  0.054153	 -0.079477	 -0.000287	 -0.067997	 -0.081768	  0.019158	 -0.016563	 -0.015659	  0.074052	 -0.059562	  0.081897	 -0.018714	  0.007010
  0.085804	 -0.045938	 -0.028983	 -0.091163	 -0.087997	  0.026678	 -0.047621	 -0.002095	  0.066539	 -0.097750	  0.068857	 -0.052745	  0.007878
  0.094096	 -0.001082	 -0.040230	 -0.075143	 -0.111519	  0.041406	  0.000681	 -0.007748	  0.084049	 -0.109855	  0.056621	 -0.057998	  0.009818
  0.083954	 -0.007999	 -0.046277	 -0.081382	 -0.078072	  0.042999	  0.050962	  0.007622	  0.120292	 -0.128409	  0.029991	 -0.063015	  0.016958
  0.084783	 -0.012984	 -0.044007	 -0.105210	 -0.064925	  0.024104	  0.055647	  0.005301	  0.121144	 -0.131466	  0.042564	 -0.027033	  0.022580
  0.092556	 -0.004703	 -0.006468	 -0.088858	 -0.062323	  0.025117	  0.040646	 -0.029559	  0.090315	 -0.137565	  0.052081	  0.011607	  0.023925
  0.104865	 -0.030702	  0.012065	 -0.055408	 -0.058375	  0.027891	  0.052072	 -0.058092	  0.070537	 -0.116218	  0.054828	  0.011997	  0.033312
  0.108316	 -0.025155	 -0.009152	 -0.053916	 -0.052196	 -0.009226	  0.081110	 -0.078146	  0.072717	 -0.104173	  0.080987	  0.037880	  0.041835
  0.112431	 -0.038854	 -0.022879	 -0.075813	 -0.071847	 -0.012555	  0.069979	 -0.068437	  0.087762	 -0.094184	  0.074748	  0.081742	  0.047579
  0.105914	 -0.004990	 -0.000173	 -0.068475	 -0.094063	 -0.054344	  0.035329	 -0.093987	  0.095669	 -0.121751	  0.053603	  0.091317	  0.019578
  0.116882	  0.004824	  0.014620	 -0.083753	 -0.068839	 -0.053491	  0.020368	 -0.107555	  0.098103	 -0.114544	  0.089614	  0.048963	  0.004057
  0.088370	  0.019044	 -0.007557	 -0.081018	 -0.041032	 -0.031889	  0.034191	 -0.104971	  0.087280	 -0.094144	  0.134879	  0.048599	  0.027232
  0.060054	  0.029372	 -0.008813	 -0.065398	 -0.024600	 -0.041109	  0.011263	 -0.064058	  0.090079	 -0.092139	  0.120339	  0.053274	  0.008325
  0.059734	  0.004519	 -0.021708	 -0.073044	 -0.025577	 -0.025325	  0.028898	 -0.022284	  0.103001	 -0.093015	  0.081531	  0.031328	 -0.002782
  0.022938	 -0.003694	 -0.024827	 -0.063327	 -0.034902	 -0.034228	  0.044564	 -0.018928	  0.120227	 -0.111565	  0.082339	  0.033785	  0.021196
  0.040308	 -0.012926	 -0.017899	 -0.056110	 -0.021741	 -0.044736	  0.049958	 -0.011253	  0.085643	 -0.113564	  0.073003	  0.051607	  0.004737
  0.079612	 -0.049252	 -0.003325	 -0.042936	 -0.049491	 -0.059018	  0.045577	 -0.049247	  0.057405	 -0.128468	  0.056851	  0.015650	 -0.024365
  0.068947	 -0.046123	  0.037963	 -0.021956	 -0.039529	 -0.060683	  0.028426	 -0.083196	  0.065345	 -0.132608	  0.036215	 -0.010252	 -0.057751
  0.063675	 -0.014928	  0.042805	 -0.029280	 -0.022138	 -0.045369	  0.049078	 -0.088139	  0.054158	 -0.140417	  0.014832	 -0.037012	 -0.035780
  0.075731	 -0.041912	  0.058529	 -0.018435	 -0.017871	 -0.043797	  0.034417	 -0.064405	  0.055663	 -0.151590	  0.029248	 -0.037683	 -0.030129
  0.058125	 -0.026075	  0.040782	  0.009837	 -0.005640	 -0.031760	  0.033248	 -0.022840	  0.009947	 -0.144753	  0.059865	 -0.060621	 -0.017131
  0.026511	  0.001254	  0.064457	  0.008086	 -0.010148	 -0.038815	  0.035793	  0.010543	  0.019475	 -0.159707	  0.084127	 -0.058289	 -0.024060
  0.021241	  0.013936	  0.029150	  0.017551	 -0.045342	 -0.056094	  0.019562	  0.020457	  0.047316	 -0.165039	  0.082640	 -0.069115	 -0.006394
  0.006995	 -0.016712	 -0.023234	  0.034472	 -0.026478	 -0.076866	  0.018645	  0.019660	  0.076681	 -0.129786	  0.058307	 -0.069746	  0.012143
  0.020796	 -0.048955	 -0.062537	  0.036263	 -0.007912	 -0.102149	  0.018925	  0.020433	  0.071398	 -0.099214	  0.008977	 -0.071855	  0.019991
  0.008613	 -0.043515	 -0.050012	  0.022805	 -0.012065	 -0.093051	  0.016055	  0.001051	  0.057317	 -0.075641	 -0.007148	 -0.103241	  0.050198
  0.019673	 -0.062967	 -0.037175	  0.030745	 -0.014357	 -0.080249	  0.005135	 -0.003651	  0.025714	 -0.081652	 -0.001195	 -0.086045	  0.047182
  0.031447	 -0.060894	 -0.046290	  0.063844	 -0.024061	 -0.070009	  0.001273	  0.002658	  0.027844	 -0.072803	 -0.003791	 -0.062200	  0.028915
  0.020985	 -0.043992	 -0.021015	  0.072646	 -0.031624	 -0.060172	 -0.014879	  0.027276	  0.045098	 -0.013792	 -0.001197	 -0.079245	  0.016951
  0.009498	 -0.027051	 -0.009555	  0.056963	 -0.067986	 -0.019793	 -0.022235	  0.041889	  0.062739	 -0.018903	  0.016770	 -0.107363	 -0.008087
 -0.028419	 -0.009353	 -0.024750	  0.073192	 -0.058758	 -0.018907	 -0.026900	  0.051476	  0.076143	 -0.043768	  0.016985	 -0.091578	  0.004144
 -0.048570	 -0.009907	 -0.047274	  0.068836	 -0.054248	 -0.037424	 -0.041376	  0.024559	  0.040677	 -0.045655	  0.041887	 -0.055561	  0.022329
 -0.075932	 -0.039832	 -0.041110	  0.037710	 -0.041685	 -0.056994	 -0.021492	  0.011183	  0.008994	 -0.022631	  0.012588	 -0.068717	  0.052387
 -0.060023	 -0.060935	 -0.027744	  0.035181	 -0.045489	 -0.050779	 -0.007518	  0.005972	  0.004651	 -0.027072	  0.043347	 -0.071126	  0.060774
 -0.017304	 -0.055815	 -0.046833	  0.021161	 -0.058528	 -0.036286	 -0.008068	  0.010208	  0.007559	 -0.036385	  0.056451	 -0.027222	  0.027571
 -0.037963	 -0.037880	 -0.050148	  0.024731	 -0.078677	 -0.048890	  0.000528	  0.003206	 -0.000090	 -0.043033	  0.032068	 -0.043033	  0.024007
 -0.036156	 -0.022761	 -0.053387	  0.004879	 -0.076518	 -0.030842	  0.035158	 -0.003562	 -0.006104	 -0.076558	  0.022510	 -0.062764	  0.015252
 -0.066110	 -0.015538	 -0.052467	 -0.027394	 -0.091308	 -0.001652	  0.043495	 -0.006601	 -0.025772	 -0.059736	 -0.020457	 -0.052974	  0.015162
 -0.116438	 -0.033526	 -0.072558	 -0.057750	 -0.117339	  0.006508	  0.021894	  0.007623	 -0.019069	 -0.073273	 -0.024403	 -0.043976	  0.049126
 -0.072863	 -0.047248	 -0.057945	 -0.041471	 -0.109868	 -0.000103	 -0.012945	 -0.005655	  0.023310	 -0.055053	 -0.000633	 -0.046053	  0.073546
 -0.058908	 -0.068636	 -0.034485	 -0.017354	 -0.084176	  0.023283	 -0.029644	 -0.004593	  0.041167	 -0.026888	  0.001342	 -0.011855	  0.063098
 -0.064959	 -0.065823	 -0.031700	 -0.039007	 -0.057636	  0.014839	 -0.050346	  0.028767	  0.019077	 -0.007891	 -0.026237	 -0.003154	  0.042968
 -0.040884	 -0.015883	 -0.008529	 -0.047079	 -0.045624	 -0.020605	 -0.077728	  0.028368	  0.040647	 -0.002792	 -0.030335	 -0.017709	  0.031859
 -0.047177	 -0.054311	 -0.000507	 -0.031252	 -0.009785	 -0.056917	 -0.025295	  0.011416	  0.051675	  0.016208	 -0.014386	 -0.006934	  0.028178
 -0.089025	 -0.048363	 -0.002899	 -0.022257	 -0.014169	 -0.066576	 -0.026390	  0.027078	  0.014431	  0.006364	 -0.036707	 -0.034153	  0.016621
 -0.104033	 -0.077155	 -0.021999	 -0.010055	 -0.008805	 -0.063588	 -0.038857	  0.019923	  0.003928	 -0.032413	 -0.049844	 -0.034301	  0.058246
 -0.113142	 -0.058102	 -0.022096	  0.021494	  0.002826	 -0.042222	 -0.005410	  0.021737	 -0.002390	 -0.007301	 -0.025240	 -0.022559	  0.057307
 -0.100335	 -0.043563	 -0.006297	  0.030614	  0.001176	 -0.017867	 -0.018117	  0.052262	  0.005180	  0.033871	 -0.027245	 -0.011102	  0.042608
 -0.091373	 -0.027879	 -0.026901	  0.004503	  0.000476	  0.004016	 -0.050535	  0.041437	  0.014092	  0.012225	 -0.049002	 -0.018935	  0.056476
 -0.078419	 -0.021376	 -0.032000	  0.018471	 -0.025057	  0.024355	 -0.057651	  0.013964	  0.016490	 -0.019133	 -0.052737	 -0.014696	  0.056407
 -0.113382	 -0.012299	 -0.007957	  0.039266	  0.002127	  0.036797	 -0.073845	  0.015178	  0.017299	  0.007994	 -0.035496	 -0.032687	  0.061646
 -0.119549	 -0.005898	 -0.036034	  0.002819	  0.007152	  0.040934	 -0.101138	  0.006531	  0.022220	  0.035991	 -0.011639	 -0.032796	  0.069887
 -0.133083	  0.007796	 -0.033367	  0.011099	 -0.011332	  0.041943	 -0.084440	 -0.006725	  0.018858	  0.012209	 -0.019705	 -0.066250	  0.080936
 -0.134043	  0.031225	 -0.042248	 -0.000485	 -0.022959	  0.057591	 -0.065317	  0.032371	 -0.002110	  0.012956	 -0.051389	 -0.063319	  0.049993
 -0.146954	  0.018716	 -0.059467	 -0.033322	 -0.058899	  0.048703	 -0.063311	  0.051478	  0.012540	  0.033273	 -0.058884	 -0.030136	  0.005952
 -0.145514	 -0.010223	 -0.052579	 -0.032810	 -0.084121	  0.040263	 -0.079078	  0.062160	  0.009352	  0.022026	 -0.057716	  0.003344	  0.028196
 -0.113976	 -0.023592	 -0.057204	 -0.036306	 -0.077421	  0.051328	 -0.054612	  0.056020	  0.018936	  0.042187	 -0.039150	 -0.000966	  0.046421
 -0.096248	 -0.020056	 -0.055273	 -0.042345	 -0.070055	  0.070632	 -0.048074	  0.068828	  0.027923	  0.034035	 -0.049449	 -0.025191	  0.031027
 -0.077416	 -0.012299	 -0.057454	 -0.034254	 -0.062890	  0.044360	 -0.035029	  0.100223	  0.027548	  0.006853	 -0.050009	 -0.037910	  0.015443
 -0.072050	  0.004364	 -0.086504	 -0.039353	 -0.063242	  0.005570	 -0.054703	  0.088641	  0.008295	 -0.000066	 -0.030477	 -0.013867	  0.017651
 -0.075970	  0.016660	 -0.108843	 -0.005681	 -0.082000	  0.000982	 -0.086670	  0.080006	  0.016041	 -0.023139	 -0.022225	  0.004882	  0.034035
 -0.062521	  0.023443	 -0.103915	 -0.020144	 -0.085562	  0.004012	 -0.086242	  0.106071	  0.033974	 -0.031613	  0.008133	  0.007666	  0.024063
 -0.043709	  0.009105	 -0.083669	 -0.015000	 -0.099838	  0.031334	 -0.075425	  0.070452	 -0.014542	 -0.047641	  0.021646	  0.011581	 -0.028255
 -0.057261	  0.002553	 -0.077390	  0.002648	 -0.088503	 -0.016934	 -0.062587	  0.052209	 -0.017013	 -0.031579	  0.017414	 -0.006521	 -0.032264
 -0.099862	 -0.010683	 -0.056438	  0.007955	 -0.068753	 -0.037971	 -0.043345	  0.069098	 -0.001451	 -0.014617	  0.018963	  0.023040	 -0.025779
 -0.133173	 -0.037152	 -0.046721	 -0.031354	 -0.067909	 -0.037497	 -0.042296	  0.078719	  0.013346	 -0.005614	  0.008979	  0.044485	 -0.043955
 -0.122862	 -0.041223	 -0.023570	 -0.007559	 -0.052848	 -0.051525	 -0.032115	  0.069307	  0.033429	 -0.009146	 -0.006177	 -0.002356	 -0.032627
 -0.121514	 -0.050247	 -0.040847	  0.014915	 -0.044349	 -0.045518	 -0.006142	  0.084168	  0.019606	 -0.014680	  0.005033	 -0.008055	 -0.029070
 -0.104027	 -0.053877	 -0.063204	 -0.011196	 -0.028613	 -0.029940	  0.006254	  0.083606	 -0.010171	 -0.000295	 -0.001731	  0.010311	 -0.059420
 -0.103644	 -0.041935	 -0.059993	 -0.002008	 -0.045342	 -0.028075	 -0.012798	  0.051907	  0.008672	  0.009512	  0.015670	 -0.003147	 -0.064613
 -0.107364	 -0.050026	 -0.051284	 -0.030576	 -0.026270	 -0.039532	 -0.036545	  0.054181	 -0.010773	  0.018926	  0.012155	 -0.031896	 -0.061279
