# Supplementary material for: A fluorescent photoimmunoconjugate for imaging of cholesteatoma
Source: Sci Rep. 2022 Nov 19;12:19905. doi: 10.1038/s41598-022-22072-9 (PMC9675863; doi:10.1038/s41598-022-22072-9)
Supplement: Supplementary file 2 — Supplementary Information 2. [file 41598_2022_22072_MOESM2_ESM.zip › Data/ABR-63-8]

:RUN-8	LEVEL SWEEP	TEMP:NaN	6/11/2018	5:20 PM	NaNHR:
:SW EAR: R	SW FREQ: 32.00	# AVERAGES: 512	REP RATE (/sec): 40	DRIVER: RS Tweeter	SAMPLE (�sec): 40	
:NOTES-
:CHAMBER-CH4B-PXI
:CFTS Version: V2.7.2 (R850)
:LEVELS:20;25;30;35;40;45;50;55;60;65;70;75;80;
:DATA
  0.044421	  0.007818	  0.042889	 -0.021844	 -0.004580	 -0.012971	 -0.008887	 -0.004716	 -0.028818	 -0.010082	 -0.058161	  0.016963	 -0.008642
  0.014386	  0.008240	  0.045818	 -0.011640	 -0.012574	 -0.020434	  0.004632	 -0.015492	 -0.040470	 -0.008519	 -0.043857	 -0.000639	 -0.026923
  0.000772	  0.017285	  0.022905	 -0.017076	  0.003222	  0.014001	 -0.032822	 -0.050592	 -0.043938	  0.004503	 -0.074167	 -0.029556	 -0.059608
 -0.009376	  0.046211	 -0.000668	 -0.035772	  0.025814	  0.026199	 -0.017358	 -0.073852	 -0.043519	 -0.000444	 -0.059188	 -0.091894	 -0.069921
 -0.001891	  0.015060	 -0.019270	 -0.028673	 -0.008965	  0.017701	  0.033914	 -0.073626	 -0.065165	 -0.009724	 -0.030651	 -0.146463	 -0.059329
 -0.004214	  0.026178	 -0.027497	 -0.020330	 -0.035533	  0.005562	  0.007862	 -0.079178	 -0.056139	 -0.042283	 -0.027517	 -0.129291	 -0.060100
  0.031395	  0.014326	 -0.013646	  0.007334	 -0.016029	 -0.012395	 -0.018017	 -0.051247	 -0.049105	 -0.035891	 -0.008510	 -0.077399	 -0.048861
  0.011449	  0.022662	  0.004033	  0.042119	  0.012097	 -0.032593	 -0.012090	 -0.042628	 -0.070729	 -0.073380	 -0.018696	 -0.049036	 -0.076016
  0.006759	  0.040707	  0.024849	  0.014233	  0.015982	 -0.033295	 -0.026043	 -0.028150	 -0.037933	 -0.095071	 -0.018266	 -0.037631	 -0.088771
  0.020641	  0.025093	  0.039929	 -0.013487	  0.070612	 -0.035193	  0.002778	 -0.011974	 -0.003705	 -0.091463	 -0.008092	 -0.035140	 -0.103057
  0.036326	 -0.005731	  0.028135	  0.005463	  0.067468	 -0.021336	  0.026979	 -0.011306	  0.018578	 -0.109568	 -0.023431	 -0.028903	 -0.117923
  0.024481	 -0.034514	  0.007088	  0.009056	  0.052214	 -0.002780	  0.007107	 -0.011123	  0.031843	 -0.084281	 -0.038854	 -0.041414	 -0.112254
  0.008538	 -0.020128	  0.015452	  0.011681	  0.039580	  0.018114	 -0.021324	  0.010875	  0.031246	 -0.070964	 -0.027604	 -0.062770	 -0.038314
 -0.007415	 -0.020893	 -0.009455	  0.031448	  0.017502	  0.025296	 -0.027908	  0.052254	  0.046777	  0.000456	 -0.016235	 -0.003786	  0.022276
 -0.052300	 -0.036352	 -0.047142	  0.011017	 -0.008336	  0.025897	 -0.019388	  0.070012	  0.025660	  0.038060	  0.009119	  0.043524	  0.066137
 -0.069020	 -0.035138	 -0.041224	 -0.005775	  0.005158	  0.016912	 -0.016000	  0.055310	  0.011242	  0.062129	  0.030752	  0.082621	  0.113828
 -0.040478	 -0.030363	 -0.024541	  0.021027	 -0.028826	  0.010072	 -0.000064	  0.060977	  0.040304	  0.107823	  0.066505	  0.123581	  0.149521
 -0.018259	 -0.032386	  0.002591	  0.010191	 -0.068939	 -0.015638	  0.018388	  0.057803	  0.068531	  0.131335	  0.106084	  0.133315	  0.175951
 -0.003134	 -0.010938	 -0.023581	 -0.004566	 -0.071815	  0.002410	  0.056387	  0.053536	  0.076071	  0.151416	  0.131437	  0.145738	  0.181612
  0.006919	  0.002863	 -0.026666	 -0.004407	 -0.054052	  0.024471	  0.041854	  0.093117	  0.089269	  0.135947	  0.109333	  0.188180	  0.160391
  0.006859	 -0.007258	  0.016656	 -0.003111	 -0.036067	  0.043178	  0.036642	  0.099923	  0.061304	  0.108126	  0.102619	  0.189115	  0.147564
  0.002787	 -0.008446	  0.033562	 -0.006146	 -0.043758	  0.036954	  0.033204	  0.068135	  0.047528	  0.141113	  0.113263	  0.185970	  0.171795
 -0.001150	 -0.004400	  0.038576	 -0.000597	 -0.031205	  0.026926	  0.013733	  0.068399	  0.038825	  0.176240	  0.115520	  0.218352	  0.197240
 -0.009046	 -0.012652	  0.041066	  0.006164	 -0.013500	  0.032613	  0.002790	  0.091526	  0.046551	  0.229694	  0.150829	  0.254605	  0.241305
  0.021915	  0.005513	  0.049921	  0.015225	  0.008152	 -0.013305	  0.036393	  0.100570	  0.075710	  0.278581	  0.192453	  0.276218	  0.251730
  0.049860	  0.041611	  0.019367	  0.025488	  0.020756	  0.015035	  0.082086	  0.100163	  0.130922	  0.261884	  0.245783	  0.291202	  0.255265
  0.034935	  0.035592	  0.004090	  0.028772	 -0.004250	  0.040713	  0.124408	  0.153576	  0.159238	  0.255369	  0.279779	  0.276993	  0.269438
  0.028811	  0.023249	  0.027408	  0.062219	  0.010808	  0.069247	  0.126910	  0.179532	  0.171830	  0.263402	  0.300428	  0.272137	  0.251521
  0.040536	  0.007582	  0.011321	  0.067950	  0.019041	  0.127081	  0.121899	  0.180606	  0.187816	  0.247177	  0.272855	  0.214898	  0.203553
  0.055282	  0.005399	  0.025581	  0.086918	  0.054733	  0.137490	  0.118222	  0.172781	  0.152484	  0.233678	  0.227194	  0.183280	  0.163150
  0.020706	 -0.005693	  0.025097	  0.113588	  0.086689	  0.126352	  0.107113	  0.179145	  0.112220	  0.199890	  0.188324	  0.143389	  0.101776
  0.025716	 -0.022925	  0.051137	  0.141895	  0.092755	  0.127501	  0.069996	  0.173756	  0.070848	  0.171432	  0.157516	  0.027483	  0.023949
  0.058435	 -0.027092	  0.083794	  0.135935	  0.071501	  0.106770	  0.013821	  0.150111	  0.061936	  0.110083	  0.089672	 -0.070164	 -0.062890
  0.045860	 -0.029553	  0.105378	  0.129679	  0.050951	  0.101979	 -0.005424	  0.101749	  0.025794	  0.046152	  0.022017	 -0.178614	 -0.139276
  0.020101	  0.026789	  0.094940	  0.104994	  0.034495	  0.100421	 -0.020533	  0.039623	 -0.029312	 -0.007640	 -0.065474	 -0.264365	 -0.186608
 -0.007597	  0.019990	  0.058839	  0.084458	  0.053082	  0.051309	 -0.039683	 -0.016887	 -0.067286	 -0.085633	 -0.117468	 -0.258976	 -0.221268
  0.027181	 -0.008581	  0.041261	  0.069038	  0.033697	 -0.004210	 -0.044884	 -0.040765	 -0.104604	 -0.114963	 -0.093776	 -0.250716	 -0.221176
  0.042460	 -0.011254	  0.025763	  0.094039	 -0.010050	 -0.022748	 -0.046194	 -0.067789	 -0.109296	 -0.073106	 -0.087957	 -0.259209	 -0.173048
  0.048027	  0.009903	  0.020142	  0.089945	 -0.021516	 -0.115013	 -0.091250	 -0.070544	 -0.121316	 -0.052080	 -0.066962	 -0.222048	 -0.084969
  0.063678	  0.013075	  0.020716	  0.088440	 -0.029383	 -0.097074	 -0.117193	 -0.061654	 -0.114438	 -0.039798	 -0.036738	 -0.167600	  0.004051
  0.069190	  0.005663	  0.018488	  0.086290	 -0.035244	 -0.096901	 -0.114202	 -0.019109	 -0.088766	 -0.006186	  0.035725	 -0.097536	  0.060942
  0.059800	 -0.005632	  0.029369	  0.039958	 -0.031755	 -0.103018	 -0.092373	  0.006156	 -0.023076	  0.077784	  0.102508	 -0.034780	  0.117772
  0.043136	 -0.019333	  0.018276	  0.014886	 -0.018726	 -0.044545	 -0.085024	  0.015548	  0.032446	  0.115647	  0.150551	  0.007574	  0.164852
  0.009724	 -0.021608	  0.031499	  0.058080	 -0.016262	 -0.016259	 -0.028069	  0.068553	  0.071282	  0.161583	  0.180077	  0.037518	  0.206798
 -0.013283	 -0.008936	  0.043973	  0.079591	  0.004191	  0.008197	  0.042682	  0.075922	  0.144755	  0.192419	  0.215999	  0.030564	  0.199946
 -0.048529	 -0.009228	  0.041086	  0.087319	  0.011011	  0.048740	  0.084317	  0.108804	  0.178427	  0.194162	  0.211595	  0.054586	  0.129697
 -0.029325	 -0.000383	  0.069784	  0.118326	  0.062734	  0.100079	  0.103865	  0.129211	  0.152006	  0.195542	  0.194571	 -0.004608	  0.056183
 -0.008887	  0.025038	  0.071043	  0.144209	  0.100494	  0.109306	  0.087511	  0.107490	  0.105354	  0.143354	  0.142596	 -0.065940	 -0.006350
 -0.014211	  0.012895	  0.076184	  0.164344	  0.094823	  0.108874	  0.070341	  0.087715	  0.067676	  0.076096	  0.070809	 -0.141547	 -0.088526
 -0.011077	  0.008353	  0.057603	  0.199043	  0.073636	  0.101340	  0.020878	  0.079176	  0.001033	  0.024221	 -0.009628	 -0.204570	 -0.183657
  0.010676	 -0.017860	  0.044439	  0.227735	  0.075320	  0.091194	 -0.028759	  0.048556	 -0.049575	  0.001042	 -0.055482	 -0.222295	 -0.211571
  0.021752	 -0.029309	  0.028662	  0.229073	  0.032625	  0.082088	 -0.051021	  0.007609	 -0.034445	  0.013574	 -0.069250	 -0.251256	 -0.206077
  0.023375	 -0.017690	  0.004486	  0.203945	  0.000259	  0.039551	 -0.052582	 -0.021124	 -0.019497	 -0.042073	 -0.125533	 -0.281014	 -0.216360
  0.014382	  0.001533	 -0.012170	  0.197485	  0.024363	  0.004898	 -0.030902	 -0.038781	 -0.034137	 -0.070007	 -0.115035	 -0.249484	 -0.210195
  0.001384	  0.048736	 -0.016700	  0.158707	  0.018250	 -0.004688	  0.013882	 -0.040780	 -0.054231	 -0.068665	 -0.113238	 -0.254806	 -0.195887
  0.005484	  0.049177	  0.021957	  0.107834	 -0.007810	  0.009623	  0.001157	 -0.051681	 -0.076400	 -0.053580	 -0.095801	 -0.269258	 -0.189827
 -0.019233	  0.038149	  0.079010	  0.095611	 -0.003838	  0.014856	  0.005733	 -0.079062	 -0.054684	 -0.053816	 -0.135137	 -0.303219	 -0.195893
 -0.023189	  0.022550	  0.064927	  0.077697	  0.002213	  0.019466	  0.011145	 -0.077845	 -0.037145	 -0.079556	 -0.181109	 -0.321485	 -0.201308
 -0.009498	  0.015790	  0.038992	  0.080852	  0.007087	  0.025789	 -0.015854	 -0.043769	 -0.064345	 -0.069652	 -0.194307	 -0.337245	 -0.202142
  0.011907	  0.004408	  0.046700	  0.110135	  0.042851	  0.008436	 -0.041611	 -0.019690	 -0.063447	 -0.077265	 -0.220802	 -0.322793	 -0.205708
  0.024910	  0.024001	  0.043442	  0.097152	  0.023457	 -0.017598	 -0.059047	 -0.033089	 -0.093631	 -0.084113	 -0.216669	 -0.260134	 -0.157052
  0.060858	  0.014509	  0.066241	  0.082816	 -0.009444	 -0.008362	 -0.063666	 -0.028244	 -0.099799	 -0.063306	 -0.186484	 -0.223271	 -0.122877
  0.042441	 -0.018969	  0.052927	  0.109066	 -0.003126	 -0.017962	 -0.049930	 -0.034122	 -0.091288	 -0.041990	 -0.150255	 -0.184882	 -0.060387
  0.053742	 -0.028357	  0.031827	  0.107773	  0.010139	 -0.021704	 -0.068256	 -0.031107	 -0.071045	 -0.020874	 -0.118200	 -0.116145	 -0.002537
  0.032170	 -0.030778	  0.051457	  0.103577	  0.004997	 -0.049447	 -0.080564	 -0.043414	 -0.046517	  0.019406	 -0.060916	 -0.070173	  0.015127
  0.014518	 -0.008517	  0.055799	  0.113008	 -0.015356	 -0.053768	 -0.036294	 -0.047207	 -0.020171	  0.073384	  0.011341	 -0.052788	  0.020635
  0.002296	 -0.002828	  0.075650	  0.103457	 -0.021759	 -0.034963	 -0.000127	  0.023949	  0.029658	  0.083219	  0.056946	 -0.052524	  0.025791
  0.010717	 -0.019994	  0.072627	  0.122924	  0.008370	 -0.016404	  0.018654	  0.057417	  0.041861	  0.086066	  0.072379	 -0.044846	 -0.006352
  0.004931	 -0.008901	  0.058297	  0.133545	  0.018593	 -0.002655	  0.044970	  0.076168	  0.054475	  0.063778	  0.064731	 -0.045797	 -0.031147
 -0.021987	  0.007916	  0.066195	  0.118768	  0.031411	  0.001746	  0.042732	  0.072051	  0.047735	  0.053370	  0.052355	 -0.099715	 -0.069740
 -0.003303	 -0.009995	  0.072316	  0.118139	  0.039701	  0.054130	  0.039768	  0.085410	  0.017940	  0.015814	  0.046615	 -0.124345	 -0.089099
 -0.033414	 -0.019751	  0.088846	  0.136597	  0.042679	  0.051774	  0.018052	  0.090806	 -0.055553	  0.001943	  0.016050	 -0.161207	 -0.087173
 -0.040438	  0.008777	  0.122401	  0.121841	  0.060358	  0.049881	 -0.013635	  0.052864	 -0.070226	 -0.009819	  0.003415	 -0.178636	 -0.103231
 -0.045530	 -0.020332	  0.105256	  0.112550	  0.074880	  0.044217	 -0.049853	  0.052743	 -0.098429	 -0.045888	 -0.026895	 -0.227887	 -0.118007
 -0.044138	 -0.015530	  0.083334	  0.113372	  0.069730	  0.045069	 -0.061369	  0.040557	 -0.113358	 -0.040259	 -0.071962	 -0.211341	 -0.110440
 -0.042105	  0.003580	  0.089044	  0.086641	  0.033826	  0.035676	 -0.107254	  0.056928	 -0.124043	 -0.011398	 -0.031388	 -0.212907	 -0.065950
 -0.039326	 -0.010771	  0.060497	  0.081936	  0.014270	  0.020388	 -0.135968	  0.042147	 -0.105236	 -0.012108	 -0.051195	 -0.209052	 -0.048203
 -0.052398	 -0.017564	  0.070137	  0.080709	  0.014114	 -0.003627	 -0.117458	  0.037158	 -0.095727	 -0.021174	 -0.042241	 -0.152695	 -0.040559
 -0.089358	  0.021073	  0.092977	  0.081581	  0.022262	 -0.041826	 -0.120236	  0.052987	 -0.068153	  0.013524	 -0.007491	 -0.113651	 -0.001076
 -0.110595	 -0.001199	  0.114452	  0.041800	  0.017132	 -0.047735	 -0.107609	  0.074066	 -0.075744	  0.028895	 -0.012356	 -0.046683	  0.054498
 -0.094547	  0.019593	  0.081912	  0.031049	 -0.003333	 -0.026807	 -0.102236	  0.088384	 -0.048923	  0.040281	 -0.021726	 -0.046259	  0.083406
 -0.111515	  0.006493	  0.067236	  0.041198	  0.008810	 -0.007578	 -0.072879	  0.086962	  0.000130	  0.075701	  0.013195	 -0.023588	  0.114709
 -0.092247	  0.018783	  0.038847	  0.050263	  0.009757	  0.006876	 -0.016203	  0.106678	  0.036763	  0.101555	  0.051123	  0.016073	  0.115687
 -0.077111	 -0.015473	  0.042952	  0.045071	  0.032912	  0.003061	 -0.002319	  0.168574	  0.067874	  0.117933	  0.081849	  0.083721	  0.113950
 -0.085518	 -0.024048	  0.052825	  0.075369	  0.060842	  0.006272	  0.039061	  0.173050	  0.125364	  0.151396	  0.122921	  0.104328	  0.108546
 -0.066394	 -0.001056	  0.063442	  0.090794	  0.044027	  0.034745	  0.084245	  0.171443	  0.163355	  0.174208	  0.142840	  0.042008	  0.091940
 -0.026849	 -0.020252	  0.073077	  0.117517	  0.057014	  0.077761	  0.083642	  0.183313	  0.160291	  0.135962	  0.131739	  0.043850	  0.082043
 -0.037701	  0.013895	  0.118844	  0.149358	  0.034216	  0.066602	  0.084505	  0.172353	  0.171308	  0.106773	  0.086743	  0.022319	  0.054360
 -0.038286	  0.020084	  0.149934	  0.150592	  0.041612	  0.068680	  0.086530	  0.168399	  0.138467	  0.105040	  0.034838	  0.006527	  0.024235
 -0.042699	 -0.000564	  0.165578	  0.146023	  0.032885	  0.079987	  0.076689	  0.146116	  0.111938	  0.074332	  0.054313	  0.017585	  0.046931
 -0.061588	  0.008243	  0.148656	  0.159770	  0.055126	  0.082948	  0.064323	  0.090573	  0.104539	  0.082322	  0.059966	 -0.010715	  0.063913
 -0.072701	  0.042850	  0.145240	  0.154259	  0.074148	  0.069093	  0.070843	  0.076186	  0.090985	  0.078410	  0.036715	 -0.064059	  0.043753
 -0.068119	  0.018085	  0.151685	  0.155585	  0.022786	  0.054510	  0.060674	  0.067400	  0.093352	  0.058972	  0.044134	 -0.067968	  0.012719
 -0.036727	  0.014117	  0.137530	  0.164747	 -0.002555	  0.091449	  0.025813	  0.082229	  0.069895	  0.050310	 -0.016834	 -0.083111	 -0.018850
 -0.018283	  0.039278	  0.151477	  0.168650	  0.020864	  0.114111	  0.013209	  0.081279	  0.016002	  0.012322	 -0.034234	 -0.122222	 -0.027980
 -0.039396	  0.050220	  0.154964	  0.172257	  0.037254	  0.072697	 -0.007049	  0.037215	  0.015798	 -0.027136	 -0.046325	 -0.126404	 -0.042212
 -0.059678	  0.073988	  0.127624	  0.141097	  0.016722	  0.076745	 -0.070781	  0.026978	 -0.025669	 -0.090135	 -0.069418	 -0.126941	 -0.061852
 -0.063518	  0.121140	  0.116795	  0.124888	 -0.018232	  0.077515	 -0.057547	  0.009669	 -0.095923	 -0.108412	 -0.074134	 -0.110874	 -0.087109
 -0.068870	  0.125986	  0.114988	  0.124510	 -0.003909	  0.047427	 -0.062640	 -0.037149	 -0.101900	 -0.114967	 -0.104916	 -0.105023	 -0.140911
 -0.041215	  0.106473	  0.137041	  0.073365	  0.009688	  0.007135	 -0.101592	 -0.034035	 -0.078022	 -0.091587	 -0.109383	 -0.133020	 -0.167109
 -0.033441	  0.065012	  0.135429	  0.071458	 -0.021589	 -0.030314	 -0.101530	 -0.034717	 -0.066418	 -0.089614	 -0.108460	 -0.156570	 -0.168723
 -0.025550	  0.062154	  0.145370	  0.074562	 -0.041539	 -0.045178	 -0.078524	 -0.056096	 -0.069530	 -0.100218	 -0.107357	 -0.124296	 -0.133510
 -0.017620	  0.012544	  0.118765	  0.053448	 -0.049396	 -0.048224	 -0.106989	 -0.074909	 -0.081055	 -0.117298	 -0.097772	 -0.093696	 -0.124872
 -0.018164	 -0.027376	  0.063180	  0.048794	 -0.075503	 -0.041653	 -0.120945	 -0.085952	 -0.080932	 -0.106945	 -0.114884	 -0.086061	 -0.147595
 -0.004672	 -0.016397	  0.057593	  0.049660	 -0.103966	 -0.038233	 -0.091292	 -0.070952	 -0.091562	 -0.105935	 -0.088377	 -0.046238	 -0.122969
  0.016995	 -0.009366	  0.047549	  0.052801	 -0.111910	 -0.017723	 -0.066870	 -0.050325	 -0.069099	 -0.082110	 -0.060428	 -0.040060	 -0.107601
  0.025959	 -0.001094	  0.072163	  0.033064	 -0.097693	 -0.004754	 -0.058127	 -0.038745	 -0.048604	 -0.045600	 -0.041643	 -0.049441	 -0.106171
  0.028251	 -0.020754	  0.081379	  0.011063	 -0.101484	 -0.019714	 -0.079402	 -0.047408	 -0.052946	 -0.035165	 -0.022679	 -0.035160	 -0.136827
  0.018340	 -0.013500	  0.070823	 -0.012924	 -0.081843	 -0.009356	 -0.091242	 -0.046794	 -0.049065	 -0.050063	  0.018087	 -0.045504	 -0.132896
 -0.017257	 -0.027165	  0.059105	 -0.026036	 -0.066912	  0.030871	 -0.058302	 -0.061071	 -0.045322	 -0.025527	  0.034975	 -0.051619	 -0.136546
 -0.042544	 -0.015988	  0.043447	 -0.045112	 -0.087618	  0.069592	 -0.036917	 -0.040558	 -0.062213	  0.007002	  0.022971	 -0.053105	 -0.148708
 -0.044222	 -0.006436	  0.012627	 -0.054537	 -0.077890	  0.065704	 -0.030191	 -0.041030	 -0.065835	  0.018391	  0.016003	 -0.046632	 -0.176604
 -0.037302	 -0.000938	 -0.014884	 -0.072515	 -0.029550	  0.052384	 -0.009850	 -0.054614	 -0.027049	  0.021643	 -0.005402	 -0.082705	 -0.208792
 -0.017679	  0.012332	 -0.036445	 -0.044245	 -0.022910	  0.059875	 -0.030804	 -0.036228	 -0.004460	 -0.000063	 -0.014517	 -0.136424	 -0.253672
  0.015145	  0.008261	 -0.050811	 -0.027448	 -0.016565	  0.079573	 -0.044432	 -0.024583	  0.019857	  0.007058	 -0.053579	 -0.168308	 -0.274599
  0.015511	 -0.015608	 -0.022031	 -0.042553	 -0.012962	  0.092154	 -0.054191	 -0.012792	  0.014911	  0.010309	 -0.083780	 -0.211222	 -0.318475
 -0.005753	 -0.006073	 -0.021709	 -0.009080	 -0.015075	  0.066239	 -0.084802	 -0.016898	 -0.011056	  0.010755	 -0.101826	 -0.243469	 -0.355604
 -0.041213	 -0.011886	 -0.004171	  0.003680	 -0.028442	  0.025108	 -0.094118	 -0.007776	 -0.030985	 -0.001964	 -0.119679	 -0.259965	 -0.392215
 -0.019243	  0.013309	  0.030476	  0.008732	 -0.014943	  0.014183	 -0.099217	  0.010675	 -0.050465	 -0.031053	 -0.146294	 -0.304240	 -0.412182
  0.007295	  0.030422	  0.008916	  0.010349	 -0.004813	 -0.000450	 -0.110193	 -0.037101	 -0.073234	 -0.098491	 -0.212410	 -0.361185	 -0.451168
  0.027777	 -0.003553	  0.012915	 -0.007722	 -0.015331	 -0.008327	 -0.148653	 -0.069988	 -0.080630	 -0.158720	 -0.255193	 -0.403601	 -0.495489
  0.012642	 -0.026553	  0.019895	 -0.034530	 -0.018999	 -0.049184	 -0.151428	 -0.106059	 -0.104336	 -0.199273	 -0.262442	 -0.405344	 -0.518830
  0.025924	 -0.024894	  0.030683	  0.000171	 -0.008902	 -0.059268	 -0.136323	 -0.144125	 -0.141011	 -0.201725	 -0.267550	 -0.393820	 -0.518246
  0.047086	 -0.019248	  0.042419	  0.010838	 -0.014502	 -0.083416	 -0.133621	 -0.177441	 -0.206953	 -0.152792	 -0.260677	 -0.397071	 -0.516884
  0.052134	 -0.012086	  0.031206	  0.010883	 -0.015479	 -0.120248	 -0.133863	 -0.206181	 -0.223457	 -0.148660	 -0.268945	 -0.415499	 -0.527642
  0.076225	  0.006972	  0.024610	  0.009358	 -0.013103	 -0.119943	 -0.123961	 -0.169957	 -0.227294	 -0.204461	 -0.236749	 -0.471366	 -0.542278
  0.095295	  0.045165	  0.020021	 -0.003238	 -0.036514	 -0.156949	 -0.151482	 -0.190511	 -0.251088	 -0.226386	 -0.269209	 -0.452780	 -0.573345
  0.084917	  0.029803	  0.012557	  0.005353	 -0.049108	 -0.188838	 -0.176080	 -0.230374	 -0.294932	 -0.230888	 -0.288755	 -0.432160	 -0.594003
  0.078869	 -0.014696	 -0.015332	  0.019977	 -0.050019	 -0.200278	 -0.219201	 -0.259731	 -0.284092	 -0.257598	 -0.269385	 -0.421766	 -0.564448
  0.058800	 -0.032158	 -0.023411	  0.023956	 -0.093286	 -0.176258	 -0.235159	 -0.262309	 -0.256879	 -0.258417	 -0.267888	 -0.439469	 -0.559894
  0.083573	 -0.050064	 -0.011221	 -0.005810	 -0.069432	 -0.194873	 -0.213182	 -0.249839	 -0.259466	 -0.225538	 -0.250916	 -0.453680	 -0.567655
  0.080904	  0.003678	 -0.002888	 -0.017877	 -0.103677	 -0.187171	 -0.199950	 -0.240561	 -0.237279	 -0.156371	 -0.273758	 -0.444912	 -0.558339
  0.062779	  0.039435	  0.012566	 -0.036282	 -0.124458	 -0.143358	 -0.177785	 -0.212384	 -0.231873	 -0.103029	 -0.284070	 -0.430380	 -0.534480
  0.053520	  0.033164	  0.005769	 -0.044297	 -0.094861	 -0.132734	 -0.171262	 -0.205780	 -0.210774	 -0.102787	 -0.268371	 -0.431851	 -0.521838
  0.047688	  0.063740	 -0.017670	 -0.030030	 -0.084634	 -0.095769	 -0.180493	 -0.241610	 -0.202293	 -0.104651	 -0.284322	 -0.439028	 -0.537755
  0.061229	  0.046226	 -0.038250	 -0.007034	 -0.088392	 -0.066919	 -0.167954	 -0.246553	 -0.203681	 -0.089109	 -0.254109	 -0.439655	 -0.514498
  0.048297	  0.030639	 -0.059828	  0.006697	 -0.093436	 -0.054121	 -0.134678	 -0.215360	 -0.237954	 -0.116130	 -0.235798	 -0.440245	 -0.482885
  0.035211	  0.040532	 -0.051172	 -0.044052	 -0.080977	 -0.061716	 -0.121417	 -0.233356	 -0.245274	 -0.161308	 -0.247840	 -0.395248	 -0.421530
  0.011686	  0.043463	 -0.031943	 -0.061053	 -0.083336	 -0.032949	 -0.144532	 -0.246265	 -0.241899	 -0.190170	 -0.250951	 -0.385428	 -0.397360
  0.016087	  0.036598	 -0.062374	 -0.032109	 -0.100335	 -0.060825	 -0.172171	 -0.271358	 -0.270270	 -0.197834	 -0.254983	 -0.397202	 -0.397232
  0.048238	  0.009594	 -0.091363	 -0.040861	 -0.084792	 -0.069877	 -0.162384	 -0.278564	 -0.292964	 -0.205462	 -0.233612	 -0.394534	 -0.372450
  0.080726	 -0.006458	 -0.066380	 -0.045369	 -0.067455	 -0.077174	 -0.150439	 -0.282437	 -0.282043	 -0.204602	 -0.215640	 -0.351746	 -0.365620
  0.066550	 -0.002288	 -0.028023	 -0.047615	 -0.021604	 -0.096155	 -0.165291	 -0.282562	 -0.259903	 -0.158862	 -0.198821	 -0.326792	 -0.335581
  0.099829	  0.000856	 -0.011238	 -0.045656	  0.006156	 -0.071894	 -0.165752	 -0.272949	 -0.248133	 -0.126190	 -0.172033	 -0.317132	 -0.336518
  0.117320	  0.001652	 -0.014901	  0.000447	 -0.008308	 -0.097407	 -0.183561	 -0.237336	 -0.243133	 -0.144103	 -0.173054	 -0.309386	 -0.326035
  0.069012	  0.017475	 -0.026497	 -0.008212	 -0.047487	 -0.134820	 -0.232702	 -0.228672	 -0.236997	 -0.110144	 -0.186472	 -0.270039	 -0.281234
  0.062214	 -0.017211	 -0.030653	 -0.037983	 -0.054731	 -0.161753	 -0.202566	 -0.221215	 -0.236643	 -0.069962	 -0.147110	 -0.247140	 -0.239325
  0.066060	  0.003008	 -0.008955	 -0.025382	 -0.036167	 -0.133009	 -0.186243	 -0.184330	 -0.214478	 -0.082254	 -0.158952	 -0.223330	 -0.179528
  0.077883	  0.013144	  0.006753	 -0.030816	 -0.002743	 -0.109869	 -0.148850	 -0.146608	 -0.197288	 -0.058144	 -0.118954	 -0.187759	 -0.149790
  0.065620	  0.039229	  0.034844	 -0.032728	  0.038999	 -0.088578	 -0.119264	 -0.186241	 -0.160287	 -0.037835	 -0.071399	 -0.142065	 -0.130906
  0.076370	  0.023649	  0.050417	 -0.043149	  0.029906	 -0.081002	 -0.117536	 -0.176113	 -0.145943	  0.001033	 -0.061431	 -0.141195	 -0.115641
  0.089654	  0.014881	  0.026230	 -0.064268	  0.043448	 -0.070558	 -0.136540	 -0.170608	 -0.121020	 -0.003825	 -0.046938	 -0.138637	 -0.147960
  0.118764	  0.025167	 -0.002747	 -0.041091	  0.009254	 -0.077780	 -0.120785	 -0.159077	 -0.076562	  0.005028	 -0.051084	 -0.091848	 -0.162723
  0.141217	  0.002244	  0.010381	 -0.062258	 -0.013680	 -0.054696	 -0.104289	 -0.134395	 -0.063225	  0.017484	 -0.050803	 -0.059162	 -0.132825
  0.131164	 -0.046690	 -0.002659	 -0.083670	 -0.020598	 -0.072025	 -0.108530	 -0.130136	 -0.065358	  0.032506	 -0.038388	 -0.040900	 -0.136155
  0.129950	 -0.074973	 -0.002918	 -0.075307	  0.014443	 -0.095371	 -0.092686	 -0.162206	 -0.045351	  0.006478	 -0.027844	 -0.076053	 -0.147944
  0.137719	 -0.063210	 -0.029936	 -0.035864	  0.016442	 -0.089202	 -0.048629	 -0.138293	 -0.059530	 -0.024403	 -0.032442	 -0.101136	 -0.131749
  0.137967	 -0.057886	 -0.063696	 -0.031978	 -0.016744	 -0.067764	 -0.067942	 -0.129448	 -0.089129	 -0.020966	 -0.042059	 -0.091595	 -0.117557
  0.148275	 -0.008999	 -0.104174	 -0.032011	 -0.034034	 -0.055477	 -0.060842	 -0.132522	 -0.099709	  0.008902	 -0.033468	 -0.049584	 -0.085143
  0.112034	  0.027048	 -0.105879	 -0.002616	 -0.034631	 -0.077459	 -0.064083	 -0.106837	 -0.107192	 -0.005155	  0.018307	 -0.046498	 -0.053240
  0.077169	  0.009880	 -0.095573	 -0.022512	 -0.041753	 -0.069849	 -0.045532	 -0.103894	 -0.104724	 -0.007131	  0.016586	 -0.068238	 -0.043805
  0.070666	  0.015886	 -0.101053	 -0.038330	 -0.031167	 -0.040958	  0.004189	 -0.103466	 -0.049870	 -0.004458	  0.028016	 -0.074326	 -0.041703
  0.089759	 -0.006324	 -0.070246	 -0.023913	 -0.002083	 -0.030544	  0.037063	 -0.075855	  0.014088	 -0.030421	  0.019940	 -0.112644	 -0.020512
  0.102720	 -0.022449	 -0.054567	 -0.020617	  0.032627	 -0.037127	  0.029963	 -0.069082	  0.034994	 -0.008322	  0.041753	 -0.132464	 -0.041118
  0.122501	  0.024938	 -0.048017	 -0.012860	  0.041715	 -0.028346	  0.035946	 -0.071685	  0.023866	  0.007559	  0.029607	 -0.124794	 -0.047404
  0.141963	  0.023990	 -0.049169	 -0.001718	  0.032160	 -0.066714	  0.018286	 -0.089802	  0.026123	 -0.016436	 -0.004305	 -0.081043	 -0.023429
  0.098754	  0.013913	 -0.073011	 -0.022255	  0.010404	 -0.064014	  0.001568	 -0.115496	  0.026411	 -0.031466	 -0.016946	 -0.076031	 -0.015682
  0.112034	  0.006555	 -0.077055	 -0.024179	  0.010730	 -0.027094	  0.001987	 -0.120402	  0.036727	  0.025353	  0.005226	 -0.040975	  0.013156
  0.102658	 -0.012492	 -0.064157	  0.026279	  0.022603	 -0.027552	 -0.001910	 -0.139437	  0.003496	  0.031089	  0.032658	 -0.035422	 -0.002362
  0.068682	 -0.064249	 -0.071650	  0.057847	  0.038731	 -0.016272	  0.001517	 -0.134314	 -0.037525	  0.050880	  0.054150	 -0.041628	 -0.048787
  0.062553	 -0.037703	 -0.066438	  0.054770	  0.072337	 -0.033000	 -0.018449	 -0.100528	 -0.034938	  0.071099	  0.059273	 -0.031037	 -0.030915
  0.088660	 -0.015891	 -0.058188	  0.037515	  0.089768	 -0.026668	 -0.048700	 -0.099644	 -0.005643	  0.053063	  0.054790	 -0.002016	 -0.004264
  0.114581	 -0.010003	 -0.054692	  0.033832	  0.087533	  0.002692	 -0.054523	 -0.104186	  0.007277	  0.042838	  0.064120	 -0.036612	  0.017676
  0.078448	 -0.005751	 -0.042722	  0.010626	  0.060079	 -0.008742	 -0.040384	 -0.088931	 -0.013642	  0.035998	  0.063369	 -0.055289	 -0.010697
  0.078624	  0.012410	 -0.008113	  0.013665	  0.023122	 -0.014795	 -0.055222	 -0.086932	 -0.008505	  0.011549	  0.043975	 -0.030303	 -0.048203
  0.082864	  0.039945	  0.015987	  0.037907	 -0.009691	 -0.006738	 -0.047144	 -0.120475	 -0.022559	  0.009268	  0.032511	 -0.046677	 -0.071222
  0.055169	  0.016894	  0.015887	  0.050792	 -0.044040	 -0.020751	 -0.018729	 -0.111053	 -0.046179	  0.037183	  0.032999	 -0.044573	 -0.067135
  0.030845	  0.023349	  0.030630	  0.052697	 -0.041039	 -0.006636	  0.023220	 -0.103077	 -0.055894	  0.011796	  0.044446	 -0.036766	 -0.049685
  0.022437	  0.039807	 -0.004562	  0.048342	 -0.031714	 -0.000303	 -0.004053	 -0.104692	 -0.047962	 -0.018023	  0.057612	 -0.028751	 -0.045928
  0.054374	  0.072730	 -0.006885	  0.066874	 -0.026127	  0.001932	 -0.027727	 -0.083345	 -0.034791	 -0.027840	  0.043997	 -0.036269	 -0.053138
  0.078465	  0.062812	 -0.031282	  0.045246	 -0.014736	  0.021273	 -0.048136	 -0.077612	 -0.054482	 -0.012174	  0.030353	 -0.040482	 -0.043119
  0.080793	  0.043567	  0.002671	 -0.011889	  0.021463	  0.018557	 -0.061462	 -0.051674	 -0.064265	  0.021314	 -0.011522	 -0.026934	 -0.018372
  0.046942	  0.033988	  0.012193	  0.016279	  0.008615	  0.030920	 -0.085707	 -0.041663	 -0.047201	  0.045836	 -0.018022	 -0.007775	 -0.019752
  0.056133	  0.026943	 -0.007663	  0.054465	  0.011626	  0.016837	 -0.094182	 -0.060007	 -0.006288	  0.031794	  0.000150	 -0.009674	 -0.057669
  0.067519	  0.018658	 -0.019529	  0.034836	 -0.003969	  0.021997	 -0.069339	 -0.048724	 -0.004604	  0.028706	 -0.055878	 -0.029310	 -0.026573
  0.070091	  0.047200	 -0.024580	  0.044892	 -0.024056	  0.004059	 -0.045267	 -0.049669	 -0.006686	  0.013173	 -0.049602	 -0.027919	 -0.009892
  0.080938	  0.042622	 -0.003843	  0.074870	  0.001311	 -0.006608	 -0.037411	 -0.066189	 -0.014699	  0.004510	 -0.030775	 -0.004289	 -0.019830
  0.116897	  0.047268	  0.010365	  0.093212	 -0.010893	  0.011480	 -0.034747	 -0.061831	  0.011897	  0.014499	 -0.022413	  0.011521	  0.006882
  0.101500	  0.033705	  0.022645	  0.086876	 -0.022136	  0.016944	 -0.054257	 -0.068330	  0.015712	  0.029902	 -0.035967	  0.033175	  0.017683
  0.094277	  0.035667	  0.028491	  0.060837	 -0.015980	 -0.002490	 -0.091027	 -0.094109	  0.029208	 -0.022126	 -0.000441	  0.050016	 -0.003429
  0.086970	  0.053663	  0.047569	  0.074603	  0.003957	 -0.007037	 -0.093822	 -0.090868	  0.039447	 -0.017575	  0.003716	  0.043684	  0.001312
  0.077345	  0.095504	  0.053032	  0.072237	 -0.008345	  0.001786	 -0.075437	 -0.080509	  0.012967	  0.033416	 -0.008294	  0.020713	  0.023823
  0.096639	  0.061388	  0.094793	  0.062947	 -0.018860	 -0.002253	 -0.105025	 -0.071184	  0.034249	  0.035248	 -0.008769	 -0.000293	  0.026920
  0.090897	  0.010020	  0.094151	  0.051987	 -0.010914	 -0.042730	 -0.113737	 -0.073208	  0.019706	  0.005266	 -0.004216	  0.006459	  0.020992
  0.077353	 -0.005841	  0.093881	  0.039650	  0.005997	 -0.063866	 -0.126848	 -0.055093	  0.028653	  0.028279	  0.008838	  0.034259	  0.036318
  0.083815	 -0.028269	  0.077234	  0.058870	 -0.001490	 -0.053833	 -0.106957	 -0.051366	  0.018379	  0.003202	  0.012343	  0.034568	  0.032248
  0.118368	 -0.051710	  0.091660	  0.026027	 -0.013056	 -0.039832	 -0.062861	 -0.059681	  0.045002	 -0.003976	  0.033522	  0.060078	  0.023179
  0.127983	 -0.028667	  0.094277	  0.001590	 -0.009659	 -0.038297	 -0.032333	 -0.053679	  0.053087	  0.028642	  0.034704	  0.077171	  0.022635
  0.142423	 -0.017588	  0.067372	 -0.019042	 -0.026053	 -0.018863	 -0.036044	 -0.052145	  0.041444	  0.027055	  0.029064	  0.082182	 -0.001545
  0.119553	  0.017286	  0.031973	  0.028935	 -0.036331	 -0.003757	 -0.046185	 -0.035454	  0.016180	  0.021207	  0.031009	  0.042399	  0.015270
  0.091145	  0.012542	  0.024052	  0.012248	 -0.039957	 -0.003591	 -0.030177	 -0.005867	  0.026908	 -0.021218	  0.024417	  0.011984	  0.001068
  0.042949	  0.003023	  0.043807	  0.002183	 -0.056692	 -0.002571	 -0.042948	 -0.024713	  0.023534	 -0.054088	  0.033052	 -0.011800	 -0.017453
  0.019218	 -0.026512	  0.031302	  0.042645	 -0.083653	 -0.009779	 -0.042320	 -0.042068	  0.035174	 -0.075334	  0.027878	 -0.022728	 -0.037742
  0.034688	 -0.020476	  0.047044	  0.062883	 -0.077042	 -0.034437	 -0.051889	 -0.039338	  0.050073	 -0.045372	 -0.003733	 -0.025899	 -0.068175
  0.048476	 -0.009024	  0.040987	  0.025627	 -0.049093	 -0.035591	 -0.049701	 -0.049601	  0.036838	 -0.002446	 -0.007239	 -0.043885	 -0.084564
  0.079543	 -0.001449	  0.050705	  0.017390	 -0.058024	 -0.035817	 -0.058531	 -0.025298	  0.032326	  0.019037	 -0.016827	 -0.029317	 -0.083545
  0.092619	 -0.005504	  0.049290	  0.036487	 -0.050908	 -0.040456	 -0.084105	 -0.027945	  0.040000	  0.027522	 -0.018537	 -0.024715	 -0.085547
  0.094773	  0.000106	  0.039740	  0.009584	 -0.049494	 -0.017326	 -0.079085	 -0.061089	  0.024482	  0.016333	 -0.041052	 -0.012208	 -0.099053
  0.095236	  0.007347	  0.063113	  0.014216	 -0.034404	  0.009731	 -0.043517	 -0.055435	  0.061796	 -0.010708	 -0.033433	  0.003440	 -0.082988
  0.059583	 -0.021889	  0.049210	  0.029120	 -0.018507	 -0.010276	 -0.005379	 -0.046135	  0.097550	 -0.010549	  0.024762	  0.043319	 -0.101908
  0.071118	 -0.026239	  0.040706	  0.035574	  0.009575	 -0.057320	 -0.041468	 -0.037087	  0.060973	 -0.015306	  0.018785	  0.057506	 -0.105242
  0.089551	 -0.030776	  0.034537	  0.013416	  0.032057	 -0.044347	 -0.042846	 -0.015782	  0.059236	 -0.054715	 -0.001992	  0.051506	 -0.076442
 -0.030057	  0.000736	 -0.014442	  0.013215	 -0.044800	  0.019670	  0.023503	  0.001683	 -0.008658	 -0.009017	 -0.057041	  0.032109	  0.103429
 -0.043882	 -0.003792	  0.015149	  0.029034	 -0.027755	  0.015527	  0.029923	 -0.005982	 -0.004932	 -0.033520	 -0.038239	 -0.010837	  0.078563
 -0.055435	  0.028212	  0.002585	  0.039935	 -0.009789	  0.024495	 -0.006824	  0.008240	  0.000432	 -0.028250	  0.003186	  0.000519	  0.053971
 -0.055374	  0.013913	  0.005523	  0.016302	  0.007312	  0.022562	 -0.013133	  0.034368	 -0.001021	 -0.020071	  0.015384	 -0.023100	  0.017092
 -0.028944	  0.022074	 -0.020137	 -0.003093	  0.041833	  0.044389	 -0.028966	  0.039814	 -0.019197	 -0.031763	  0.012274	 -0.033071	  0.002815
 -0.007162	  0.002502	 -0.013567	 -0.003119	  0.043261	  0.043913	 -0.038680	  0.057014	 -0.010938	 -0.017374	  0.011744	 -0.075315	  0.019052
 -0.016342	  0.001032	 -0.043035	  0.027893	  0.054770	  0.029896	 -0.044401	  0.034127	 -0.014841	  0.022657	  0.029582	 -0.058964	  0.018254
 -0.019001	 -0.024311	 -0.037233	  0.043118	  0.050972	  0.030923	 -0.032924	  0.012035	  0.004021	  0.020675	  0.009998	 -0.012839	  0.006356
  0.014101	 -0.018056	 -0.009328	  0.027093	  0.034471	  0.007558	  0.010669	 -0.004968	 -0.007542	  0.030782	 -0.005518	  0.033356	 -0.028582
 -0.002309	  0.001510	 -0.014105	  0.023723	  0.005783	  0.000804	  0.034524	 -0.007227	 -0.047618	  0.033823	  0.008598	  0.028700	 -0.033593
  0.004381	 -0.006765	 -0.019768	 -0.017092	  0.023216	 -0.006242	  0.003100	  0.009838	 -0.040632	  0.025423	  0.053224	  0.032715	 -0.054417
  0.014030	  0.013037	 -0.016973	 -0.028994	  0.023942	  0.007853	  0.001211	 -0.006282	 -0.027878	  0.035950	  0.030921	  0.038771	 -0.030786
  0.035065	 -0.007680	 -0.005243	 -0.027014	 -0.018466	  0.002189	 -0.005980	 -0.027479	 -0.025681	  0.036882	  0.006546	  0.017974	 -0.023040
  0.003834	 -0.012964	  0.009410	 -0.031284	 -0.030625	 -0.010240	 -0.020870	 -0.028892	  0.005979	  0.033230	 -0.004908	  0.015041	 -0.028057
  0.017008	 -0.017277	  0.012232	 -0.021565	 -0.040626	 -0.029431	 -0.010533	 -0.029841	  0.006771	  0.031359	 -0.014735	  0.003362	 -0.032706
  0.039711	 -0.004627	 -0.005213	 -0.030494	 -0.003639	 -0.039718	 -0.008384	 -0.046778	  0.023938	  0.020302	 -0.013099	  0.008214	 -0.016212
  0.042558	 -0.004701	  0.009030	 -0.005337	 -0.012313	 -0.041801	  0.024932	 -0.039889	  0.025185	 -0.019009	 -0.007894	 -0.004175	 -0.022588
  0.046193	 -0.000764	  0.051377	  0.011147	 -0.030710	 -0.026960	  0.039861	 -0.008714	  0.046428	 -0.022833	 -0.006020	 -0.012850	 -0.020843
  0.028404	  0.000391	  0.054643	 -0.029869	 -0.044261	 -0.030728	  0.029280	  0.010214	  0.041525	 -0.029751	 -0.016303	 -0.001950	  0.000329
  0.013220	  0.017531	  0.039096	 -0.033598	 -0.022579	 -0.064662	  0.013692	 -0.001280	  0.054660	 -0.079495	 -0.017702	  0.022343	 -0.009039
 -0.007807	  0.033256	  0.041243	 -0.017277	  0.000085	 -0.075671	  0.016993	  0.005270	  0.054713	 -0.065885	 -0.023053	 -0.031305	 -0.014536
  0.033859	  0.000898	  0.020716	 -0.025644	  0.013772	 -0.072599	  0.047845	  0.007639	  0.031645	 -0.037252	 -0.028046	 -0.012820	  0.002971
  0.061060	 -0.038041	  0.045635	 -0.023431	  0.010267	 -0.059031	  0.066669	  0.000171	  0.025518	  0.009842	 -0.023992	  0.009357	 -0.008342
  0.024976	 -0.060457	  0.044174	 -0.036782	 -0.012693	 -0.062122	  0.072402	 -0.008681	  0.015635	  0.010257	 -0.026721	  0.052152	  0.000274
  0.039739	 -0.065471	  0.041386	 -0.023763	 -0.038708	 -0.102827	  0.048456	 -0.033510	  0.032348	  0.009767	 -0.003117	  0.061780	 -0.003527
  0.039259	 -0.044105	  0.052201	 -0.002532	 -0.061973	 -0.091611	  0.045552	 -0.033048	  0.036533	  0.005638	  0.019376	  0.049770	 -0.025458
  0.021347	 -0.035618	  0.048001	 -0.006136	 -0.070771	 -0.074457	  0.088632	 -0.041399	  0.008406	 -0.013909	  0.025051	  0.004560	 -0.023898
  0.009881	 -0.015291	  0.069555	 -0.029925	 -0.048393	 -0.054848	  0.092504	 -0.029468	 -0.026694	 -0.000009	  0.001008	 -0.003503	 -0.018201
 -0.008718	 -0.011936	  0.077100	 -0.015810	 -0.031717	 -0.023935	  0.102456	 -0.007511	 -0.056760	  0.014395	 -0.027154	 -0.011515	 -0.029645
  0.005546	  0.006738	  0.060596	 -0.009009	 -0.020446	 -0.031430	  0.096097	 -0.020292	 -0.037909	  0.020399	 -0.046263	 -0.020293	 -0.034099
  0.015243	  0.009924	  0.059223	 -0.005914	 -0.015919	 -0.063465	  0.057640	 -0.025393	 -0.010986	  0.037053	 -0.056558	 -0.005144	 -0.076430
  0.024722	 -0.006938	  0.033436	 -0.009549	  0.004957	 -0.096509	  0.047841	 -0.010303	  0.028188	  0.120274	 -0.048217	  0.023841	 -0.108746
  0.042255	 -0.006769	  0.005891	  0.001119	  0.013630	 -0.099862	  0.041121	  0.026345	  0.022365	  0.120974	 -0.051769	  0.024632	 -0.101523
  0.017236	 -0.006272	 -0.000032	 -0.006452	  0.014893	 -0.099029	  0.017253	  0.028044	  0.013911	  0.109010	 -0.026784	  0.017756	 -0.082490
 -0.014578	 -0.005478	  0.011540	 -0.010061	  0.028265	 -0.069750	  0.001281	  0.021277	  0.046129	  0.085733	 -0.040978	  0.037829	 -0.042422
 -0.028107	  0.005081	  0.031027	 -0.004827	  0.044642	 -0.075483	 -0.003318	  0.043899	  0.064257	  0.046315	 -0.039072	  0.064856	 -0.048486
  0.007635	  0.030966	  0.009569	 -0.018798	  0.029561	 -0.096275	  0.041738	  0.049883	  0.045947	  0.057520	 -0.009496	  0.091736	 -0.042237
 -0.005587	  0.036478	  0.005751	 -0.008256	  0.045003	 -0.114083	  0.071647	  0.015354	  0.037264	  0.067748	 -0.051999	  0.054668	 -0.039351
 -0.019262	  0.053583	  0.028669	  0.010700	  0.027181	 -0.111886	  0.061094	 -0.025695	  0.046344	  0.090327	 -0.024153	  0.056431	 -0.040974
 -0.012066	  0.043778	  0.042346	 -0.008120	  0.001826	 -0.107290	  0.032535	 -0.011612	  0.038956	  0.066885	 -0.011902	  0.061311	 -0.045011
  0.013775	  0.016707	  0.045921	 -0.000246	  0.000266	 -0.102471	 -0.000424	  0.003079	  0.045679	  0.089113	 -0.017079	  0.048010	 -0.015342
  0.006230	  0.013695	  0.038751	 -0.007379	 -0.007787	 -0.091630	  0.004185	  0.011349	  0.032009	  0.064428	 -0.040954	  0.030441	 -0.004523
 -0.004874	 -0.003145	  0.029803	 -0.044013	  0.001828	 -0.083496	 -0.004998	 -0.011182	  0.051897	  0.061728	 -0.064182	  0.042838	  0.004926
  0.037878	 -0.009472	  0.039265	 -0.008546	 -0.019321	 -0.076429	 -0.032890	 -0.025058	  0.035561	  0.069874	 -0.057847	  0.023455	 -0.014508
  0.028735	 -0.002451	  0.042937	  0.006483	 -0.052964	 -0.094429	 -0.014971	 -0.018339	  0.036572	  0.085011	 -0.068878	  0.028666	 -0.047922
  0.008040	 -0.008232	  0.046060	  0.054917	 -0.071014	 -0.105037	  0.001194	 -0.020847	  0.038036	  0.106053	 -0.050902	  0.044330	 -0.046855
  0.049561	 -0.004123	  0.048672	  0.031029	 -0.094240	 -0.068294	 -0.012318	 -0.005003	  0.012919	  0.079529	 -0.041893	  0.091143	 -0.053334
  0.051594	  0.006416	  0.071961	  0.039044	 -0.065413	 -0.065948	 -0.005066	  0.013528	  0.005721	  0.085134	 -0.051982	  0.096181	 -0.066242
  0.048292	  0.014258	  0.064334	  0.031860	 -0.014411	 -0.069889	 -0.007393	  0.002475	 -0.001141	  0.065702	 -0.044798	  0.101273	 -0.042151
  0.060138	  0.022702	  0.045107	  0.019623	 -0.004493	 -0.044285	 -0.014405	 -0.027479	  0.014762	  0.052720	 -0.034658	  0.100558	 -0.036977
  0.057717	  0.032307	  0.051080	  0.024168	 -0.008823	 -0.048883	  0.000563	 -0.028384	  0.027529	  0.076528	 -0.049245	  0.060517	 -0.004584
  0.039068	  0.035515	  0.041247	  0.025742	 -0.013601	 -0.072839	  0.011617	 -0.005002	  0.053765	  0.092445	 -0.065838	  0.051236	 -0.000754
  0.041765	  0.013753	  0.036946	  0.027555	  0.020312	 -0.094538	 -0.010106	  0.011663	  0.061636	  0.051615	 -0.052460	  0.034680	 -0.029350
  0.016169	 -0.017486	  0.047283	  0.004508	  0.042793	 -0.064436	 -0.010917	  0.007546	  0.048406	  0.049805	 -0.042482	  0.033299	 -0.045193
 -0.028460	 -0.024231	  0.040314	  0.010753	  0.046309	 -0.067997	 -0.003086	  0.011485	  0.038005	  0.066861	 -0.052983	  0.054910	 -0.062617
 -0.027211	  0.015071	  0.010604	  0.000892	  0.014549	 -0.046314	  0.023242	 -0.006628	 -0.002243	  0.062334	 -0.055941	  0.033563	 -0.071451
 -0.012022	  0.003376	  0.016587	 -0.018848	  0.026080	 -0.049683	  0.031940	 -0.009448	  0.011294	  0.024621	 -0.036891	  0.021140	 -0.073562
 -0.006536	 -0.027708	  0.005533	 -0.031008	  0.013491	 -0.074643	  0.006484	  0.008693	  0.003264	  0.008818	 -0.006337	  0.018356	 -0.092966
  0.003235	 -0.004494	  0.018420	 -0.031382	  0.010834	 -0.102896	  0.008890	  0.012832	  0.015509	  0.025353	 -0.016472	 -0.008038	 -0.121522
  0.004847	  0.023979	  0.012473	  0.008355	  0.041568	 -0.099184	  0.025218	  0.012202	  0.042852	  0.027131	 -0.037049	 -0.018214	 -0.123150
  0.041856	 -0.010793	 -0.012371	  0.013695	  0.033229	 -0.070691	  0.040958	  0.022279	  0.022919	  0.040755	 -0.042910	 -0.025131	 -0.103334
  0.074957	  0.015624	 -0.001102	 -0.009585	  0.055709	 -0.065516	  0.024465	  0.028848	 -0.005178	  0.023357	 -0.052453	 -0.031953	 -0.081204
  0.071620	  0.065609	 -0.006879	 -0.032453	  0.085215	 -0.049822	  0.018829	  0.035518	 -0.035878	  0.013024	 -0.026500	 -0.012786	 -0.093231
  0.072280	  0.077591	  0.005703	  0.008532	  0.073296	 -0.062307	  0.033091	  0.031641	 -0.007032	  0.019171	 -0.031181	  0.018627	 -0.076628
  0.069119	  0.084348	  0.038989	  0.024198	  0.031428	 -0.085222	  0.029319	  0.016883	  0.030221	  0.025306	 -0.017986	  0.051420	 -0.050903
  0.062243	  0.087676	  0.042019	  0.019932	  0.013324	 -0.101084	  0.013766	  0.002673	 -0.008187	  0.052100	 -0.012015	  0.044567	 -0.077759
  0.049964	  0.086192	  0.039339	  0.030032	  0.023109	 -0.083878	  0.032500	  0.041588	 -0.019857	  0.058585	 -0.005529	  0.027347	 -0.068791
  0.053687	  0.071286	  0.033009	  0.031879	  0.021360	 -0.059284	  0.041922	  0.043971	 -0.008034	  0.045762	 -0.010240	  0.051671	 -0.071442
  0.063634	  0.095621	  0.048727	 -0.009381	  0.019448	 -0.050897	  0.037822	  0.008163	 -0.054933	  0.012272	 -0.014179	  0.058969	 -0.067277
  0.089828	  0.100366	  0.069187	 -0.007530	  0.037689	 -0.070189	  0.060692	  0.013641	 -0.044594	  0.008122	 -0.016018	  0.045326	 -0.053171
  0.113765	  0.108484	  0.024785	  0.019701	  0.042782	 -0.090587	  0.058802	  0.026918	 -0.004605	  0.024326	 -0.010410	  0.051204	 -0.063621
  0.097781	  0.103223	 -0.006779	  0.062883	  0.009390	 -0.082540	  0.037928	  0.000334	  0.000584	  0.023285	 -0.001362	  0.031087	 -0.063748
  0.089494	  0.113972	  0.010772	  0.051046	  0.013851	 -0.095061	  0.058508	 -0.005508	 -0.033467	  0.024675	  0.015143	  0.002902	 -0.045529
  0.039637	  0.135223	 -0.003502	  0.036918	  0.004504	 -0.114103	  0.089300	  0.006561	 -0.014325	  0.044692	  0.008395	 -0.000918	 -0.048865
 -0.006667	  0.127668	  0.013532	  0.048746	  0.004099	 -0.136854	  0.066137	  0.013612	 -0.001678	  0.024029	  0.017365	 -0.007756	 -0.011304
 -0.021034	  0.116396	  0.044470	  0.031312	  0.028033	 -0.134275	  0.019298	  0.034640	 -0.000251	  0.057359	  0.026961	  0.004196	  0.013151
  0.034583	  0.073807	  0.003399	  0.029119	  0.037352	 -0.100576	 -0.026716	  0.040869	 -0.000232	  0.044349	  0.033961	  0.020339	  0.002017
  0.050458	  0.078111	 -0.012180	  0.065126	  0.076321	 -0.104198	 -0.014100	  0.042503	 -0.024903	  0.028468	  0.054566	  0.032127	  0.005806
  0.063872	  0.027875	 -0.011324	  0.064158	  0.063724	 -0.081712	 -0.003327	  0.051610	  0.005286	  0.024230	  0.045892	  0.049560	  0.005155
  0.064035	  0.054854	  0.006802	  0.046926	  0.073562	 -0.080515	  0.044833	  0.069490	  0.029561	  0.044835	  0.043720	  0.050429	 -0.015745
  0.076626	  0.078439	 -0.016572	  0.029968	  0.076850	 -0.052443	  0.028423	  0.062825	 -0.002755	  0.053276	  0.030573	  0.028092	 -0.004659
  0.076763	  0.098271	  0.018886	  0.013531	  0.054833	 -0.047860	  0.024976	  0.046134	 -0.040566	  0.030255	  0.049736	  0.026774	  0.013432
  0.057206	  0.099822	  0.050110	  0.005451	  0.061172	 -0.072675	  0.029968	  0.087009	 -0.030298	  0.040520	  0.066898	  0.034626	 -0.004499
  0.048080	  0.094358	  0.034687	  0.029731	  0.085172	 -0.107047	  0.007135	  0.100562	  0.000444	  0.047627	  0.055414	  0.032638	 -0.049299
  0.048110	  0.099733	  0.024237	  0.025018	  0.090719	 -0.121982	  0.002795	  0.089172	  0.027260	  0.043197	  0.052289	  0.049465	 -0.039841
  0.063967	  0.065277	  0.001534	 -0.010670	  0.068849	 -0.127931	 -0.018630	  0.103526	  0.022998	  0.061758	  0.047227	  0.057676	 -0.000444
  0.045086	  0.018649	 -0.045259	 -0.069947	  0.041487	 -0.114825	 -0.020234	  0.095209	  0.028229	  0.069041	  0.033223	  0.046446	 -0.009712
  0.020440	  0.049097	 -0.041276	 -0.088010	 -0.018843	 -0.089599	  0.003126	  0.128415	  0.042492	  0.060045	  0.010414	  0.029308	 -0.007986
  0.019405	  0.074477	 -0.035512	 -0.035664	 -0.017119	 -0.091304	  0.020810	  0.154656	  0.007499	  0.050603	  0.030625	  0.026153	 -0.030717
 -0.013354	  0.087009	 -0.044248	  0.007714	 -0.023420	 -0.089340	  0.018044	  0.115868	  0.003499	  0.040669	  0.060123	  0.047525	 -0.043117
  0.023576	  0.069495	 -0.025626	  0.018588	 -0.036111	 -0.079723	  0.034615	  0.102555	 -0.015647	  0.070519	  0.063360	  0.045848	 -0.022894
  0.041649	  0.082278	 -0.032628	  0.007291	 -0.037211	 -0.130657	  0.037182	  0.099689	  0.006907	  0.047861	  0.060622	  0.092552	 -0.011605
  0.022256	  0.083371	 -0.028165	 -0.010035	 -0.023888	 -0.153113	  0.054081	  0.085616	  0.014978	  0.043436	  0.017534	  0.090571	 -0.040396
  0.034677	  0.087743	 -0.011793	 -0.011483	 -0.003726	 -0.136411	  0.046668	  0.093156	  0.006641	  0.033774	 -0.014735	  0.067650	 -0.079077
  0.034201	  0.101653	 -0.017983	 -0.024047	 -0.025554	 -0.128078	  0.021134	  0.111638	  0.010879	  0.046040	 -0.001412	  0.047197	 -0.067272
  0.051351	  0.106393	 -0.029566	 -0.016481	 -0.022902	 -0.120834	  0.004760	  0.083618	  0.003025	  0.047896	  0.002254	  0.042989	 -0.031607
  0.061761	  0.111142	 -0.020985	 -0.021394	 -0.024677	 -0.086667	  0.013978	  0.063685	 -0.004684	  0.019069	  0.006710	  0.019288	  0.024375
  0.073242	  0.095286	 -0.007300	 -0.012672	 -0.036489	 -0.073499	  0.014320	  0.045208	 -0.018973	  0.048588	  0.006620	  0.048457	  0.034683
  0.049112	  0.095586	 -0.016004	 -0.034086	 -0.029209	 -0.091827	 -0.009663	  0.068102	 -0.011804	  0.092360	  0.011798	  0.051349	  0.050664
  0.027410	  0.100347	 -0.013548	 -0.030108	  0.005604	 -0.084863	 -0.025367	  0.053469	  0.034171	  0.061461	  0.007529	  0.014293	  0.006433
  0.055510	  0.059777	  0.023796	 -0.068044	 -0.012284	 -0.068793	 -0.036621	  0.044355	  0.071267	  0.035089	  0.026706	 -0.002591	 -0.002879
  0.070448	  0.046020	 -0.007752	 -0.091794	 -0.029250	 -0.050492	 -0.029244	  0.047286	  0.104739	  0.010624	  0.030909	 -0.026887	 -0.006828
  0.062896	  0.055383	 -0.025296	 -0.064518	 -0.028302	 -0.074641	 -0.011954	  0.022291	  0.113404	  0.044919	 -0.012382	 -0.024925	  0.014101
  0.055304	  0.034011	 -0.035221	 -0.020972	 -0.004866	 -0.092640	 -0.007298	  0.061963	  0.084900	  0.080134	  0.008659	 -0.045151	  0.033412
  0.033666	  0.055573	 -0.058431	  0.015182	 -0.005982	 -0.118208	 -0.027033	  0.049586	  0.033002	  0.085900	 -0.001442	 -0.043782	  0.016457
  0.039506	  0.084723	 -0.059630	  0.002009	 -0.025399	 -0.115411	 -0.016593	  0.033365	  0.025311	  0.051002	 -0.003346	 -0.029603	  0.003055
  0.059241	  0.083004	 -0.078348	 -0.041042	 -0.001528	 -0.118429	  0.021418	  0.031166	  0.004284	  0.045245	  0.009343	 -0.037153	 -0.033130
  0.022307	  0.058980	 -0.057820	 -0.036185	  0.047478	 -0.104663	  0.045147	  0.026782	 -0.016232	  0.042602	  0.034218	 -0.025313	 -0.035237
  0.001531	  0.023954	 -0.049424	 -0.015446	  0.041449	 -0.117991	  0.057401	  0.057817	  0.013668	  0.019525	  0.036476	 -0.001128	 -0.015629
  0.039237	  0.023654	 -0.077049	 -0.059902	  0.055672	 -0.116917	  0.027651	  0.083040	  0.021426	  0.011520	  0.030772	 -0.011930	  0.003521
  0.027819	  0.028273	 -0.031556	 -0.059953	  0.070218	 -0.140874	  0.015525	  0.092628	  0.033318	 -0.009071	  0.024324	 -0.006979	  0.021203
  0.017387	  0.022707	  0.001863	 -0.056324	  0.036534	 -0.135466	  0.025705	  0.094594	  0.049927	 -0.016768	  0.003163	 -0.015420	  0.009862
  0.024597	  0.014926	  0.023547	 -0.027478	 -0.013787	 -0.115802	  0.028631	  0.047698	  0.057587	  0.011547	 -0.005794	  0.018199	 -0.017646
  0.055879	  0.021587	  0.004698	 -0.005892	 -0.038687	 -0.116297	  0.010816	  0.055009	  0.025811	  0.032104	  0.007676	  0.040109	 -0.043268
  0.065943	  0.015811	 -0.007269	  0.021094	 -0.025092	 -0.128634	 -0.016362	  0.057206	  0.014971	  0.034851	  0.040879	  0.041576	 -0.068621
  0.051063	  0.043916	  0.000515	  0.063323	 -0.015526	 -0.122763	 -0.020664	  0.046679	  0.017506	  0.052931	  0.024314	  0.065488	 -0.063392
  0.066527	  0.060359	 -0.005522	  0.066543	 -0.015512	 -0.108315	 -0.032860	  0.042206	  0.035129	  0.038732	  0.030285	  0.057013	 -0.020280
  0.067068	  0.070487	  0.018955	  0.046178	 -0.009804	 -0.117078	 -0.005592	  0.034417	  0.019652	  0.045118	  0.026997	  0.040391	  0.026522
  0.082148	  0.080728	  0.006905	  0.017297	  0.023701	 -0.125069	 -0.007101	  0.025334	  0.049713	  0.056216	  0.031769	  0.000885	  0.003563
  0.057004	  0.071902	  0.012129	  0.021594	  0.001666	 -0.103777	 -0.035625	  0.042316	  0.071034	  0.071654	  0.070123	  0.003388	  0.012522
  0.065810	  0.074392	  0.014204	  0.030112	 -0.016333	 -0.080258	 -0.021573	  0.048792	  0.052149	  0.057891	  0.055805	  0.015654	  0.030781
  0.084875	  0.066357	 -0.000982	  0.021631	  0.001350	 -0.110872	  0.011896	  0.042683	  0.062497	  0.061278	  0.061254	 -0.008665	  0.054994
  0.098933	  0.040049	 -0.019417	 -0.014226	  0.021914	 -0.109933	  0.014480	  0.080074	  0.034283	  0.025644	  0.072891	  0.007321	  0.053052
  0.075759	  0.049430	 -0.036614	 -0.024883	  0.039560	 -0.078784	 -0.004052	  0.061678	  0.032638	 -0.001417	  0.064534	  0.006700	  0.024830
  0.077410	  0.029884	 -0.039923	 -0.009937	  0.007766	 -0.084771	  0.016563	  0.066602	  0.033717	  0.026636	  0.051995	 -0.001031	  0.031544
  0.077748	  0.048021	 -0.015620	  0.009224	 -0.017998	 -0.080457	  0.019015	  0.082120	  0.013143	  0.028077	  0.012194	  0.011820	  0.026064
  0.050025	  0.074465	 -0.003570	  0.003786	 -0.001959	 -0.085552	  0.022763	  0.086640	  0.033146	  0.037406	  0.003182	  0.007951	  0.044560
  0.052507	  0.092007	  0.000831	 -0.036418	 -0.004100	 -0.099933	  0.040321	  0.051101	  0.019895	  0.037701	  0.003556	 -0.020218	  0.049754
  0.047998	  0.070873	  0.004883	 -0.000587	 -0.022896	 -0.104087	  0.061181	  0.033485	  0.008453	  0.031950	  0.003686	 -0.048612	  0.083388
  0.060632	  0.061728	 -0.008301	  0.016149	 -0.007789	 -0.092869	  0.055738	 -0.003486	  0.019292	  0.038147	 -0.003384	 -0.062268	  0.080368
  0.056136	  0.077256	  0.008197	 -0.000931	  0.020496	 -0.058672	  0.058067	 -0.040575	  0.029214	  0.049755	  0.004392	 -0.056798	  0.066442
  0.070238	  0.072949	  0.020894	 -0.034277	  0.028382	 -0.065087	  0.058343	 -0.081799	  0.007850	  0.056698	  0.018967	 -0.040511	  0.043325
  0.035278	  0.101181	  0.028190	 -0.004652	  0.052189	 -0.061242	  0.060754	 -0.058061	 -0.004493	  0.060921	  0.022992	 -0.051975	  0.017081
  0.030997	  0.109935	  0.049337	 -0.001702	  0.075245	 -0.045995	  0.047931	 -0.052131	 -0.017777	  0.068702	  0.029878	 -0.069460	  0.017610
  0.051990	  0.080373	  0.040430	  0.009124	  0.062731	 -0.045135	  0.035466	 -0.066134	  0.005085	  0.045787	  0.026452	 -0.045021	  0.027502
  0.043743	  0.064637	  0.034717	 -0.005857	  0.054912	 -0.035994	  0.034378	 -0.047300	  0.013923	  0.025082	  0.011692	 -0.028247	 -0.002520
  0.065062	  0.071746	  0.036787	 -0.004195	  0.022883	 -0.035381	  0.022608	 -0.033352	 -0.008427	  0.019161	 -0.006471	 -0.026222	 -0.057618
  0.045216	  0.111001	  0.039006	 -0.004172	 -0.005207	 -0.047876	  0.046641	 -0.007949	 -0.023307	  0.030707	  0.013877	 -0.002759	 -0.031788
  0.029300	  0.123858	  0.002761	 -0.042407	 -0.019064	 -0.033740	  0.044566	 -0.017279	  0.006865	  0.038312	 -0.013743	 -0.004712	  0.012879
  0.063031	  0.117376	 -0.021327	 -0.042883	 -0.021049	 -0.029437	  0.042079	 -0.010606	  0.029329	  0.014130	 -0.044157	 -0.035787	 -0.008421
  0.054057	  0.080428	 -0.047451	 -0.014592	 -0.026089	 -0.033554	  0.060943	  0.005583	  0.045408	 -0.030458	 -0.051209	 -0.035304	 -0.041909
  0.063684	  0.060353	 -0.054996	  0.006691	 -0.014091	 -0.045025	  0.064751	 -0.019429	  0.049962	 -0.041228	 -0.051660	 -0.017629	 -0.039313
  0.081331	  0.059859	 -0.046279	  0.013515	 -0.008102	 -0.020309	  0.072510	 -0.023940	 -0.005831	 -0.012100	 -0.031308	  0.000409	 -0.016903
  0.030110	  0.042477	 -0.062725	 -0.000989	 -0.024154	 -0.009781	  0.059986	 -0.002750	 -0.037433	 -0.032818	 -0.008073	  0.000165	  0.020302
  0.001339	  0.041333	 -0.061370	  0.003053	 -0.008754	  0.014551	  0.035314	 -0.018731	 -0.036899	 -0.041797	  0.017185	  0.017616	  0.039842
  0.010529	  0.057425	 -0.035793	  0.002531	 -0.003363	  0.027595	 -0.001697	 -0.034046	  0.003578	 -0.044144	  0.018949	 -0.007907	  0.033784
  0.032955	  0.052192	 -0.015308	 -0.014672	 -0.000326	  0.015639	 -0.052708	 -0.014021	  0.008307	 -0.022701	  0.023299	 -0.030135	  0.060764
  0.006234	  0.054907	 -0.011082	  0.002161	  0.023411	 -0.008936	 -0.045050	  0.007164	  0.013181	 -0.022687	  0.019646	 -0.042949	  0.051003
 -0.016649	  0.064535	 -0.032323	  0.021837	  0.039632	 -0.042974	  0.025132	  0.009579	  0.015812	 -0.012321	  0.004192	 -0.069198	  0.031044
 -0.009978	  0.028619	 -0.043210	  0.014214	  0.049853	 -0.049947	  0.027801	 -0.012673	  0.020172	 -0.022875	 -0.016280	 -0.063643	  0.014866
 -0.003513	  0.016591	 -0.032491	  0.039949	  0.067985	 -0.070671	  0.010472	 -0.025887	 -0.010129	  0.006951	 -0.002731	 -0.063987	 -0.004120
 -0.000910	  0.010281	 -0.034730	  0.044467	  0.037300	 -0.096329	  0.014947	 -0.031266	  0.014062	 -0.002872	 -0.028422	 -0.085854	 -0.027558
  0.015957	  0.017227	 -0.043707	  0.040824	  0.007169	 -0.089797	 -0.008680	 -0.016702	  0.069370	  0.000120	 -0.025878	 -0.089197	  0.003726
 -0.001441	  0.016196	 -0.038397	  0.045861	  0.019852	 -0.057513	 -0.001378	  0.014791	  0.052662	 -0.007540	 -0.044883	 -0.085335	  0.019482
  0.003971	  0.066070	 -0.054028	  0.048539	  0.010271	 -0.058015	 -0.009285	 -0.000773	  0.029161	 -0.013770	 -0.057885	 -0.073488	  0.039492
 -0.007600	  0.064053	 -0.043539	  0.032060	  0.024861	 -0.059581	 -0.046388	 -0.018949	  0.016087	 -0.001884	 -0.064886	 -0.084732	  0.056503
 -0.043706	  0.063653	 -0.042942	  0.007452	  0.038577	 -0.037012	 -0.038181	 -0.021599	 -0.010570	 -0.020482	 -0.063878	 -0.117799	  0.056574
 -0.036528	  0.071236	 -0.069377	  0.013270	  0.002546	 -0.037607	 -0.008864	 -0.010490	 -0.013938	 -0.002213	 -0.073886	 -0.106010	  0.037499
 -0.013500	  0.028170	 -0.080207	  0.009033	  0.018568	 -0.024902	 -0.018179	 -0.007607	  0.013896	 -0.006751	 -0.069695	 -0.111370	  0.022845
  0.009901	  0.011074	 -0.063865	  0.008040	  0.052030	 -0.021122	 -0.010646	 -0.002721	  0.008469	  0.008552	 -0.049550	 -0.092394	  0.005787
  0.014562	  0.005833	 -0.042511	 -0.011405	  0.076638	 -0.011377	 -0.015828	  0.010638	 -0.003118	  0.030742	 -0.032785	 -0.075245	  0.010404
  0.014117	  0.008889	 -0.019846	 -0.016739	  0.078526	 -0.010281	 -0.018932	  0.000751	  0.023852	  0.018443	  0.004676	 -0.066808	 -0.019328
  0.003835	  0.001002	  0.026036	 -0.031168	  0.074948	 -0.011065	 -0.016124	 -0.015828	  0.067992	  0.019828	  0.004412	 -0.038178	  0.005293
 -0.000181	 -0.004806	 -0.003567	 -0.039346	  0.046898	  0.002079	 -0.001514	  0.003544	  0.087205	  0.026219	 -0.002929	 -0.051687	  0.025244
  0.006548	  0.010324	 -0.020205	 -0.007804	  0.014139	 -0.006338	  0.030380	  0.000832	  0.048813	  0.041686	 -0.035915	 -0.042141	  0.001550
  0.002401	  0.034983	 -0.005391	  0.010421	 -0.001745	 -0.005697	  0.082261	  0.029482	  0.025317	  0.022732	 -0.019207	 -0.035592	  0.019148
 -0.027819	  0.022652	  0.005811	  0.002155	 -0.008394	 -0.002194	  0.048829	  0.032828	  0.033079	  0.033998	  0.013054	 -0.002979	  0.004551
 -0.040678	  0.049602	  0.055147	  0.012478	 -0.008710	  0.006654	  0.002734	  0.005139	  0.034371	  0.028001	  0.020255	  0.007046	 -0.029194
 -0.047637	  0.045191	  0.022137	  0.032786	 -0.007543	 -0.002430	  0.020064	 -0.013583	  0.065265	  0.045914	  0.017330	  0.005108	 -0.051859
 -0.036304	  0.041220	 -0.028933	  0.045864	 -0.013149	 -0.001174	  0.054848	 -0.042933	  0.101630	  0.068692	 -0.019344	  0.002398	 -0.051433
 -0.033705	  0.019500	 -0.030555	  0.040582	 -0.022220	 -0.029798	  0.070496	 -0.079241	  0.109279	  0.078887	 -0.003836	  0.007858	 -0.033807
 -0.041404	 -0.003987	  0.005717	  0.055544	 -0.003668	 -0.022355	  0.031895	 -0.082380	  0.083356	  0.082325	 -0.003921	 -0.004333	 -0.015867
 -0.056861	  0.004409	 -0.012341	  0.041212	 -0.011479	 -0.002658	 -0.023337	 -0.081273	  0.069258	  0.082669	  0.007236	 -0.017029	  0.015319
 -0.051482	  0.008143	 -0.019131	  0.047041	 -0.025709	 -0.001523	 -0.018378	 -0.082649	  0.035071	  0.079756	  0.011201	 -0.018426	  0.031211
 -0.050144	 -0.043968	 -0.005290	  0.022472	  0.024992	  0.004345	 -0.007540	 -0.078934	  0.022853	  0.063702	  0.008379	  0.008653	  0.022227
 -0.065799	 -0.047751	  0.006336	  0.002680	  0.020544	 -0.019814	  0.005281	 -0.075409	  0.016771	  0.066981	  0.019184	  0.024664	  0.025958
 -0.031134	 -0.054529	  0.027060	  0.036966	  0.017927	 -0.054241	 -0.025707	 -0.072085	  0.020357	  0.072011	  0.015070	  0.049458	  0.048558
 -0.031607	 -0.068932	  0.016639	  0.063347	  0.045659	 -0.050089	 -0.044919	 -0.080703	  0.082997	  0.059999	  0.007977	  0.046299	  0.042696
 -0.022156	 -0.063007	  0.007725	  0.050780	  0.024980	 -0.056098	 -0.000026	 -0.062974	  0.099540	  0.060115	 -0.023777	  0.028679	  0.027309
  0.001415	 -0.066585	  0.019125	  0.049703	  0.028438	 -0.045953	  0.031429	 -0.058983	  0.100132	  0.063593	 -0.022398	  0.056144	  0.027513
  0.005990	 -0.066606	  0.021943	  0.046824	 -0.014060	 -0.045983	  0.002835	 -0.051234	  0.093832	  0.013486	 -0.009116	  0.041862	  0.036538
 -0.027691	 -0.036951	  0.009200	  0.055553	 -0.009541	 -0.057741	  0.010284	 -0.026857	  0.058346	  0.020676	  0.052144	  0.038610	  0.053874
 -0.026060	 -0.018910	 -0.008043	  0.038118	 -0.012179	 -0.059142	  0.006944	 -0.039331	  0.043620	  0.066488	  0.065678	  0.034030	  0.030704
 -0.023572	 -0.013438	  0.014300	  0.018454	 -0.030580	 -0.057950	  0.031039	 -0.043623	  0.055133	  0.082630	  0.030659	  0.019818	  0.012848
 -0.024568	 -0.027401	  0.027526	  0.005340	 -0.018216	 -0.027696	  0.024627	 -0.039896	  0.021349	  0.082116	  0.027989	  0.053545	 -0.019651
 -0.008923	 -0.035017	  0.019714	 -0.004706	  0.015743	 -0.003233	 -0.015223	 -0.056913	  0.030091	  0.079705	  0.015395	  0.022818	 -0.012071
  0.008036	 -0.044185	 -0.006292	 -0.010079	  0.032706	  0.021090	 -0.000840	 -0.059126	  0.025455	  0.057079	  0.014773	 -0.006512	 -0.025822
  0.022970	 -0.052723	  0.004955	 -0.037507	  0.021817	  0.032020	  0.004890	  0.018295	  0.048466	  0.051341	  0.016032	  0.000464	 -0.014801
 -0.013382	 -0.038552	  0.000560	 -0.075041	 -0.003701	 -0.031033	 -0.023101	  0.067977	  0.052479	  0.038285	  0.028080	  0.031810	 -0.006888
 -0.023052	 -0.056592	 -0.012179	 -0.043664	  0.013989	 -0.057975	 -0.011919	  0.066431	  0.017122	  0.029889	  0.069984	  0.032910	  0.002612
 -0.011035	 -0.054215	 -0.017258	 -0.009596	  0.021522	 -0.056466	  0.002230	  0.062544	  0.021436	  0.022997	  0.046280	  0.022242	 -0.037937
 -0.003254	 -0.029354	  0.009119	 -0.022131	  0.006354	 -0.038644	  0.027868	  0.036383	  0.043926	  0.038870	  0.007491	  0.026745	 -0.034758
 -0.008101	 -0.020931	  0.004882	  0.004144	 -0.021290	 -0.053156	  0.049856	 -0.003998	  0.042917	  0.027829	  0.026401	  0.057340	 -0.035611
  0.002746	 -0.011687	  0.008199	  0.046062	 -0.034085	 -0.052185	  0.034597	 -0.019437	  0.028628	  0.045806	  0.017194	  0.096678	 -0.034434
  0.003836	 -0.021710	  0.028164	  0.080538	 -0.025597	 -0.057215	  0.040958	 -0.011655	  0.036485	  0.055762	  0.020639	  0.098175	 -0.019572
 -0.004984	 -0.049952	  0.033823	  0.043857	 -0.029820	 -0.057031	  0.018771	 -0.010734	  0.026869	  0.055240	  0.015677	  0.080207	 -0.034023
  0.018404	 -0.023933	  0.038192	  0.044939	 -0.071992	 -0.040624	  0.005413	 -0.024177	  0.003790	  0.064805	  0.016081	  0.056859	 -0.034425
  0.011333	 -0.039305	 -0.013186	 -0.007488	 -0.067449	 -0.025290	 -0.000455	 -0.031942	  0.019070	  0.089267	  0.016177	  0.028770	 -0.042065
 -0.010278	 -0.025975	 -0.022871	 -0.017160	 -0.028677	 -0.043485	 -0.026546	 -0.025718	  0.004221	  0.117016	  0.045616	  0.025584	 -0.052684
  0.014808	 -0.019664	  0.005796	 -0.026740	 -0.038610	 -0.036895	 -0.023463	 -0.018447	  0.004407	  0.098838	  0.061719	  0.059254	 -0.028843
  0.020492	 -0.021161	  0.019786	 -0.010095	 -0.029455	 -0.031441	  0.019462	 -0.015208	  0.023069	  0.096466	  0.040630	  0.035904	 -0.000645
  0.004266	 -0.033943	 -0.020508	  0.016313	 -0.015767	 -0.063105	  0.031151	 -0.017322	  0.001593	  0.083385	  0.034153	  0.025288	 -0.001078
  0.012674	 -0.023345	 -0.020361	  0.025198	  0.006025	 -0.098807	  0.016026	 -0.013208	  0.036000	  0.048475	  0.090017	  0.063455	 -0.006601
  0.034089	 -0.037634	 -0.031741	  0.005087	 -0.014592	 -0.114934	 -0.010616	 -0.008269	  0.036207	  0.032464	  0.093764	  0.077330	 -0.007259
  0.069412	 -0.050289	 -0.013903	 -0.001573	 -0.022193	 -0.099351	  0.028008	 -0.013681	  0.017359	  0.046629	  0.068328	  0.089317	 -0.001384
  0.082850	 -0.020925	  0.004057	  0.011148	  0.006838	 -0.126817	  0.020204	 -0.020893	  0.006775	  0.063768	  0.098937	  0.070712	  0.001426
  0.062605	 -0.000396	  0.006410	  0.009127	 -0.012387	 -0.114201	  0.023995	 -0.017572	  0.022624	  0.066142	  0.106273	  0.066403	 -0.056106
  0.067603	  0.020439	  0.026841	  0.002710	 -0.034901	 -0.095713	  0.063584	 -0.029333	  0.033932	  0.037251	  0.098823	  0.063215	 -0.069178
  0.060136	  0.066182	  0.023472	 -0.007720	 -0.019382	 -0.091657	  0.077738	 -0.021278	  0.051231	  0.044620	  0.073479	  0.051722	 -0.057725
  0.086601	  0.062205	  0.025906	 -0.013852	 -0.014514	 -0.097551	  0.074327	  0.024876	  0.043511	  0.061412	  0.062205	  0.060121	 -0.073266
  0.094988	  0.072970	  0.011323	  0.004587	 -0.003757	 -0.119929	  0.095264	 -0.011593	  0.029764	  0.057973	  0.046869	  0.053677	 -0.116127
  0.088477	  0.105290	  0.036752	  0.026486	  0.008549	 -0.095610	  0.099262	 -0.050021	  0.065364	  0.039155	  0.020081	  0.043694	 -0.117176
