# Supplementary material for: A fluorescent photoimmunoconjugate for imaging of cholesteatoma
Source: Sci Rep. 2022 Nov 19;12:19905. doi: 10.1038/s41598-022-22072-9 (PMC9675863; doi:10.1038/s41598-022-22072-9)
Supplement: Supplementary file 2 — Supplementary Information 2. [file 41598_2022_22072_MOESM2_ESM.zip › Data/ABR-63-9]

:RUN-9	LEVEL SWEEP	TEMP:NaN	6/11/2018	5:27 PM	NaNHR:
:SW EAR: R	SW FREQ: 45.25	# AVERAGES: 512	REP RATE (/sec): 40	DRIVER: RS Tweeter	SAMPLE (�sec): 40	
:NOTES-
:CHAMBER-CH4B-PXI
:CFTS Version: V2.7.2 (R850)
:LEVELS:20;25;30;35;40;45;50;55;60;65;70;75;80;
:DATA
 -0.018070	  0.002412	 -0.021075	  0.020857	 -0.080070	  0.030906	  0.020670	 -0.032005	  0.014525	  0.008478	  0.005660	  0.027546	  0.048911
 -0.001418	  0.002037	 -0.009356	  0.011769	 -0.069939	  0.018193	  0.024072	 -0.046252	  0.000955	  0.046416	  0.025486	  0.025685	  0.034945
 -0.007845	  0.032357	 -0.013637	 -0.016248	 -0.020334	  0.011687	  0.060497	 -0.038682	  0.000218	  0.034683	  0.013840	  0.011918	  0.032867
  0.015932	  0.067619	  0.016369	  0.017136	  0.006391	  0.004908	  0.048809	 -0.024557	 -0.038612	  0.011691	  0.000128	 -0.028322	  0.027518
  0.029220	  0.069337	  0.012155	  0.034755	  0.012339	 -0.004269	  0.034274	 -0.007204	 -0.079223	 -0.021540	  0.008744	 -0.026685	  0.004021
  0.023887	  0.042460	  0.007988	  0.001121	  0.024964	 -0.010321	  0.020216	  0.011226	 -0.076927	 -0.038023	  0.011791	 -0.039983	 -0.018887
  0.015240	  0.024746	  0.011280	 -0.023124	  0.056478	 -0.000999	  0.010048	 -0.000800	 -0.061706	 -0.021961	  0.011640	 -0.062103	 -0.032277
  0.021742	  0.029960	  0.031533	 -0.019066	  0.057965	 -0.001121	  0.013905	 -0.003117	 -0.020784	  0.005933	  0.010208	 -0.045516	 -0.024256
  0.032258	 -0.010391	  0.026507	 -0.034497	  0.041805	  0.000475	  0.014095	  0.033951	  0.017821	  0.031814	  0.017593	 -0.035702	 -0.023985
 -0.009985	 -0.041941	  0.053154	  0.003068	 -0.007637	 -0.002949	 -0.027750	  0.036424	  0.048325	  0.029432	  0.023400	 -0.032417	 -0.021802
 -0.005371	 -0.017057	  0.020496	 -0.001048	 -0.007330	 -0.024708	 -0.051418	  0.044266	  0.064706	  0.014690	 -0.006521	  0.001178	 -0.018398
 -0.009944	 -0.015922	  0.007135	 -0.020286	 -0.003831	  0.018666	 -0.050933	  0.018506	  0.051840	 -0.000407	 -0.003273	  0.004603	  0.003854
  0.004127	 -0.029504	  0.014772	 -0.000127	  0.006401	  0.022514	 -0.048542	  0.010278	  0.062937	 -0.017869	 -0.005868	 -0.014327	 -0.003662
  0.020168	 -0.011735	  0.000726	  0.010792	  0.009685	  0.001533	 -0.040423	 -0.003607	  0.030820	 -0.027499	 -0.037843	  0.032718	  0.003693
 -0.002093	 -0.023298	 -0.002954	  0.007429	  0.011142	  0.005010	 -0.028814	  0.011505	  0.013277	 -0.021489	 -0.055519	  0.032376	 -0.009070
 -0.025273	 -0.022550	 -0.016911	  0.000455	  0.008334	  0.019540	 -0.015244	  0.013304	 -0.007556	 -0.014472	 -0.020743	  0.028222	 -0.013848
 -0.031170	 -0.015886	 -0.024391	  0.007360	 -0.003417	  0.001589	  0.007621	 -0.017364	 -0.020543	 -0.035329	 -0.016548	  0.036827	 -0.015474
 -0.007994	  0.000782	 -0.028490	 -0.004718	  0.000473	 -0.009596	 -0.010299	 -0.033127	 -0.013646	 -0.027015	  0.003703	  0.039461	  0.007728
 -0.012740	 -0.032427	 -0.042845	  0.015486	 -0.021970	 -0.020998	 -0.004093	 -0.015824	 -0.001397	  0.018625	  0.005490	  0.020624	  0.013968
 -0.030671	 -0.050998	 -0.042458	 -0.011115	 -0.021449	 -0.060060	  0.023310	  0.043078	  0.014969	  0.023844	  0.008633	  0.023897	  0.004155
  0.005078	 -0.047864	 -0.019988	 -0.005461	 -0.002232	 -0.030898	  0.009922	  0.050169	  0.001335	  0.031262	  0.004950	  0.041441	  0.023723
  0.025898	 -0.050413	  0.011373	 -0.026255	  0.011166	  0.014789	  0.026912	  0.034543	 -0.045037	  0.002607	  0.001144	  0.029839	  0.011820
  0.011620	 -0.071988	  0.060158	 -0.028927	  0.005639	  0.017926	  0.037740	  0.012499	 -0.043457	  0.024320	 -0.006124	  0.021054	  0.010758
  0.023573	 -0.099379	  0.041982	 -0.011561	 -0.023818	 -0.005509	  0.028769	  0.001868	 -0.018971	  0.062478	  0.008643	  0.073787	  0.044325
  0.050985	 -0.072592	  0.010737	  0.030874	 -0.054162	 -0.033317	  0.055623	  0.038157	 -0.000224	  0.057813	  0.044494	  0.092330	  0.090927
  0.034386	 -0.045560	 -0.012136	  0.042275	 -0.048875	 -0.045909	  0.031737	  0.042542	  0.018225	  0.052263	  0.079426	  0.134209	  0.097803
 -0.004211	 -0.087552	 -0.026226	  0.045463	 -0.042995	 -0.049310	 -0.000621	  0.033148	  0.019693	  0.058275	  0.093862	  0.154553	  0.085744
 -0.033751	 -0.084192	 -0.025817	  0.037851	 -0.074767	 -0.048963	 -0.005435	  0.037168	  0.040816	  0.076652	  0.109160	  0.161910	  0.085299
 -0.035735	 -0.093269	 -0.030254	  0.016634	 -0.087377	 -0.071135	 -0.013786	  0.068712	  0.098094	  0.085608	  0.083612	  0.181318	  0.095806
 -0.028799	 -0.090689	 -0.031510	  0.027534	 -0.069012	 -0.072791	  0.031113	  0.123895	  0.131787	  0.145583	  0.097619	  0.206354	  0.119221
 -0.044717	 -0.072640	 -0.027040	  0.047637	 -0.051871	 -0.062399	  0.029100	  0.151434	  0.103869	  0.127626	  0.062216	  0.222683	  0.094296
 -0.042877	 -0.052777	 -0.037629	  0.042486	 -0.043260	 -0.060971	  0.026975	  0.176152	  0.113812	  0.094100	  0.041545	  0.181160	  0.054403
 -0.029751	 -0.050721	 -0.028251	  0.078413	 -0.047544	 -0.089473	  0.026372	  0.173032	  0.121147	  0.097786	  0.039750	  0.152845	 -0.003424
 -0.017277	 -0.044609	 -0.049571	  0.073267	 -0.043288	 -0.092099	  0.039512	  0.152870	  0.102949	  0.056216	 -0.011687	  0.118203	 -0.071997
  0.011039	 -0.003122	 -0.061407	  0.059529	 -0.014760	 -0.068803	  0.009345	  0.119894	  0.075690	  0.043699	 -0.041224	  0.066296	 -0.112999
 -0.000282	 -0.019991	 -0.074508	  0.027876	 -0.027033	 -0.047042	 -0.009298	  0.096377	  0.053367	  0.009723	 -0.081669	  0.037099	 -0.151257
 -0.018409	 -0.062686	 -0.029511	  0.019940	 -0.059499	 -0.041275	 -0.013978	  0.063942	  0.014386	 -0.049239	 -0.120723	  0.008644	 -0.172460
 -0.016688	 -0.038910	  0.006539	  0.031761	 -0.048921	 -0.054648	 -0.013174	  0.071081	  0.000759	 -0.078167	 -0.146529	  0.013306	 -0.168886
  0.002473	 -0.021335	  0.000084	  0.040509	 -0.039214	 -0.023233	  0.018586	  0.026845	  0.014496	 -0.100156	 -0.155892	  0.020134	 -0.103532
 -0.019512	 -0.013319	 -0.012675	  0.024245	 -0.023008	 -0.023260	  0.025706	 -0.036907	 -0.002608	 -0.109478	 -0.105250	  0.037867	 -0.043302
 -0.025342	 -0.011346	 -0.015761	  0.024405	 -0.019808	 -0.038484	  0.012591	 -0.059547	 -0.013928	 -0.126891	 -0.052424	  0.095527	  0.029773
  0.005283	 -0.014195	 -0.027420	  0.039660	 -0.031254	 -0.041220	  0.026576	 -0.066431	  0.023662	 -0.099921	 -0.017666	  0.162893	  0.092247
  0.038705	 -0.034689	 -0.029393	  0.051793	 -0.055112	 -0.021234	  0.057860	 -0.042013	  0.071720	 -0.041572	  0.025986	  0.198919	  0.153097
  0.009418	 -0.030401	 -0.047762	  0.064343	 -0.063316	 -0.023864	  0.055926	 -0.052785	  0.097092	  0.017988	  0.050527	  0.208817	  0.208781
 -0.007473	 -0.043419	 -0.044499	  0.064551	 -0.043015	 -0.050591	  0.041747	 -0.026932	  0.119573	  0.085079	  0.040403	  0.242000	  0.208636
  0.000200	 -0.067638	 -0.082867	  0.074967	 -0.050069	 -0.049592	  0.034980	  0.024046	  0.163338	  0.100513	  0.059951	  0.242399	  0.161611
  0.018934	 -0.047240	 -0.070925	  0.082515	 -0.032904	 -0.027414	  0.001646	  0.071061	  0.184791	  0.090210	  0.067566	  0.211310	  0.099346
 -0.006130	 -0.048038	 -0.085083	  0.094572	 -0.003952	 -0.051018	  0.016830	  0.090273	  0.166260	  0.079414	  0.050861	  0.177949	  0.027475
 -0.032534	 -0.036664	 -0.105711	  0.069203	  0.034266	 -0.066666	  0.037574	  0.093146	  0.171508	  0.030781	 -0.016642	  0.146865	 -0.022608
 -0.050769	 -0.032986	 -0.102446	  0.041002	  0.031633	 -0.045228	  0.078374	  0.086593	  0.142306	 -0.007855	 -0.071766	  0.078697	 -0.069645
 -0.048060	 -0.037858	 -0.097512	  0.087374	  0.002164	 -0.031294	  0.064343	  0.046752	  0.109083	 -0.052277	 -0.085900	  0.047256	 -0.069550
 -0.038188	 -0.030431	 -0.103110	  0.098776	 -0.018438	 -0.041684	  0.044871	  0.029160	  0.054494	 -0.089377	 -0.110431	  0.021217	 -0.070681
 -0.041114	 -0.023616	 -0.112665	  0.092751	 -0.016964	 -0.069377	  0.036779	  0.033013	 -0.000206	 -0.117783	 -0.136435	 -0.005089	 -0.096241
 -0.008065	 -0.060262	 -0.081287	  0.068215	 -0.025590	 -0.053165	  0.056929	  0.014970	 -0.002298	 -0.156968	 -0.166826	  0.005867	 -0.089137
  0.035890	 -0.049879	 -0.077998	  0.096794	 -0.013971	 -0.042203	  0.019257	 -0.034623	 -0.034287	 -0.150012	 -0.150390	  0.010146	 -0.072003
  0.036035	 -0.030799	 -0.078117	  0.122951	  0.001589	 -0.062253	 -0.031118	 -0.076888	 -0.027304	 -0.152531	 -0.164106	  0.006725	 -0.091431
  0.021001	 -0.024545	 -0.102611	  0.129283	 -0.003294	 -0.060207	 -0.035567	 -0.102390	 -0.037112	 -0.156084	 -0.171576	 -0.019741	 -0.089469
  0.025686	 -0.026563	 -0.084215	  0.131515	 -0.013779	 -0.066653	 -0.047027	 -0.109640	 -0.040925	 -0.177548	 -0.138321	 -0.015963	 -0.102207
  0.012101	 -0.006795	 -0.092726	  0.112784	 -0.006437	 -0.070155	 -0.050253	 -0.092723	 -0.016303	 -0.147542	 -0.105618	 -0.009272	 -0.101160
  0.035241	 -0.026688	 -0.082243	  0.102362	  0.018067	 -0.088141	 -0.051411	 -0.114115	 -0.009819	 -0.126428	 -0.097642	  0.019962	 -0.079311
  0.051717	 -0.023691	 -0.069103	  0.096914	  0.059469	 -0.060400	 -0.046563	 -0.121675	 -0.010866	 -0.147539	 -0.116038	  0.025507	 -0.059861
  0.058868	  0.010185	 -0.077786	  0.105437	  0.056784	 -0.034689	 -0.064477	 -0.068875	  0.017648	 -0.133039	 -0.113201	  0.017189	 -0.024822
  0.066611	  0.029279	 -0.045395	  0.106427	  0.065072	 -0.037735	 -0.038189	 -0.048909	  0.030015	 -0.076772	 -0.089675	  0.039950	 -0.010230
  0.068909	  0.034895	 -0.051692	  0.071878	  0.075054	 -0.040500	 -0.000084	 -0.070002	  0.058611	 -0.050879	 -0.033308	  0.040866	  0.027605
  0.085379	  0.006912	 -0.067662	  0.102696	  0.061315	 -0.066297	 -0.004487	 -0.071529	  0.094474	 -0.066322	 -0.001955	  0.069265	  0.059300
  0.061598	 -0.027737	 -0.057133	  0.134254	  0.019017	 -0.077655	 -0.017246	 -0.039928	  0.099096	 -0.077879	  0.029450	  0.128854	  0.053835
  0.036345	 -0.008412	 -0.043172	  0.127916	  0.028254	 -0.101021	 -0.019671	  0.011596	  0.105026	 -0.072482	  0.064958	  0.165620	  0.113040
 -0.002322	  0.025081	 -0.063074	  0.134715	  0.070748	 -0.093924	  0.001634	  0.039454	  0.116945	 -0.058945	  0.058379	  0.153864	  0.107946
 -0.002400	  0.027286	 -0.058046	  0.127859	  0.044410	 -0.082245	  0.033469	  0.063821	  0.146392	 -0.014872	  0.047263	  0.163377	  0.097938
  0.035538	  0.007887	 -0.035991	  0.111235	  0.019471	 -0.103548	  0.022433	  0.082256	  0.160420	  0.024021	  0.027665	  0.178869	  0.084440
  0.026999	 -0.007549	 -0.035627	  0.106005	  0.034229	 -0.112210	  0.052325	  0.091549	  0.155901	  0.032338	  0.021661	  0.151803	  0.048989
  0.030265	 -0.013807	 -0.025566	  0.090679	  0.055885	 -0.074731	  0.032308	  0.112005	  0.148178	  0.016274	  0.025169	  0.087126	 -0.004442
  0.028526	 -0.034118	 -0.023525	  0.069778	  0.039992	 -0.094403	 -0.001103	  0.087037	  0.113260	 -0.028654	 -0.004846	  0.029577	 -0.023920
  0.041817	  0.003331	 -0.016438	  0.079653	  0.044002	 -0.105229	 -0.041488	  0.067649	  0.072679	 -0.100296	 -0.055997	 -0.009813	 -0.035279
  0.075540	  0.043713	  0.015380	  0.085660	  0.069958	 -0.077908	 -0.053522	  0.065340	  0.029519	 -0.151035	 -0.092897	 -0.013693	 -0.036341
  0.055898	  0.043110	  0.003360	  0.132985	  0.073063	 -0.065029	 -0.050405	  0.098574	  0.021928	 -0.139509	 -0.097585	  0.004378	 -0.007842
  0.002209	  0.017940	  0.017473	  0.131588	  0.032533	 -0.060414	 -0.063546	  0.108175	  0.024724	 -0.117578	 -0.072826	 -0.016946	 -0.020659
 -0.005301	  0.013930	  0.042331	  0.110837	  0.000509	 -0.095987	 -0.063809	  0.094759	 -0.013687	 -0.132781	 -0.098227	 -0.054019	 -0.025664
 -0.005760	 -0.021320	  0.021672	  0.103502	 -0.006478	 -0.096083	 -0.069279	  0.078081	 -0.009234	 -0.118779	 -0.059560	 -0.098449	 -0.031372
  0.031540	 -0.030609	  0.011129	  0.127623	 -0.017487	 -0.071928	 -0.023158	  0.058519	 -0.004969	 -0.126658	 -0.042550	 -0.098891	 -0.026872
  0.032572	 -0.024268	  0.017748	  0.146770	  0.010685	 -0.121341	  0.003672	  0.068592	 -0.026882	 -0.150510	 -0.052582	 -0.066987	  0.008550
  0.009440	 -0.023331	  0.034474	  0.126833	  0.001868	 -0.111244	  0.023995	  0.063907	 -0.018007	 -0.115352	 -0.039884	 -0.005768	  0.033460
 -0.003962	 -0.064168	  0.047805	  0.079804	 -0.002641	 -0.117193	  0.005528	  0.048924	  0.024156	 -0.096472	 -0.049138	  0.072682	  0.071711
  0.017775	 -0.061683	  0.063181	  0.084949	  0.000781	 -0.133050	  0.018336	  0.039643	  0.053815	 -0.073225	 -0.008266	  0.080671	  0.130386
  0.013842	 -0.030231	  0.068461	  0.104491	  0.027727	 -0.107976	  0.033181	  0.038923	  0.049732	 -0.044351	  0.033136	  0.097641	  0.147712
 -0.002357	 -0.026367	  0.019675	  0.102083	  0.048633	 -0.111664	  0.024164	  0.065293	  0.048514	 -0.027358	  0.015898	  0.104228	  0.171934
 -0.038106	 -0.024929	  0.009351	  0.080791	  0.054052	 -0.091445	  0.005729	  0.048477	  0.040743	 -0.015946	  0.017253	  0.113177	  0.154713
 -0.057357	  0.009141	 -0.024013	  0.032549	  0.051218	 -0.033711	  0.027913	  0.046333	  0.037012	 -0.018591	  0.031119	  0.096088	  0.142400
 -0.049286	  0.021208	 -0.026700	  0.004979	  0.032768	 -0.036543	  0.036243	  0.096240	  0.080515	  0.026621	 -0.002298	  0.071218	  0.122914
 -0.021813	  0.024629	  0.016459	  0.011540	  0.016227	 -0.068019	 -0.003409	  0.123231	  0.086367	  0.065663	 -0.012837	  0.065983	  0.088761
 -0.001645	  0.011569	  0.018762	  0.044708	  0.028897	 -0.089177	  0.014311	  0.158781	  0.084059	  0.023030	 -0.019329	  0.030969	  0.071824
 -0.000473	  0.041976	 -0.016573	  0.042470	  0.014534	 -0.087184	  0.044343	  0.154781	  0.082696	  0.018933	 -0.015202	  0.014139	  0.037933
 -0.003772	  0.039321	 -0.035120	  0.028527	 -0.012640	 -0.039605	  0.052165	  0.142950	  0.053423	 -0.027089	 -0.039324	 -0.000757	  0.000266
 -0.025645	 -0.002003	 -0.044549	  0.036991	  0.007392	 -0.020154	  0.058978	  0.161154	  0.035524	 -0.060617	 -0.049921	 -0.010777	 -0.027788
 -0.036697	 -0.031248	 -0.022422	  0.024734	 -0.009116	 -0.041399	  0.059409	  0.130985	  0.007191	 -0.080690	 -0.098500	 -0.012465	 -0.070611
 -0.027498	 -0.069508	 -0.005905	  0.011776	  0.002602	 -0.048089	  0.072933	  0.085475	 -0.023286	 -0.110752	 -0.116655	 -0.013688	 -0.084269
 -0.013202	 -0.110460	  0.028953	  0.016611	  0.041411	 -0.051506	  0.094694	  0.042045	 -0.029741	 -0.121512	 -0.120845	 -0.031123	 -0.146225
  0.008608	 -0.098779	  0.036355	  0.003481	  0.030101	 -0.074060	  0.101880	  0.047162	 -0.005675	 -0.127368	 -0.150429	 -0.095005	 -0.193107
 -0.030754	 -0.063475	  0.039929	 -0.033724	  0.041662	 -0.092714	  0.088305	  0.058302	 -0.044173	 -0.155772	 -0.185468	 -0.136149	 -0.200975
 -0.071336	 -0.013906	  0.081066	 -0.046967	  0.013870	 -0.091415	  0.110497	  0.032831	 -0.064613	 -0.171209	 -0.227218	 -0.157991	 -0.221012
 -0.092259	 -0.009928	  0.059806	 -0.018043	 -0.016237	 -0.091801	  0.107739	 -0.015164	 -0.081409	 -0.161885	 -0.236851	 -0.172969	 -0.195271
 -0.079775	 -0.025130	  0.045667	  0.006776	 -0.009302	 -0.089586	  0.096463	  0.001226	 -0.134857	 -0.157603	 -0.210246	 -0.188448	 -0.165729
 -0.076569	 -0.012635	  0.040965	 -0.010657	  0.001908	 -0.078111	  0.087910	  0.008458	 -0.139619	 -0.144353	 -0.201583	 -0.194157	 -0.118655
 -0.066029	  0.025244	  0.034315	  0.000089	 -0.004677	 -0.037006	  0.055804	 -0.011818	 -0.124894	 -0.165660	 -0.166540	 -0.143351	 -0.107189
 -0.044827	  0.011593	  0.007466	 -0.000742	  0.001574	 -0.048671	  0.025277	  0.012218	 -0.103615	 -0.152209	 -0.167686	 -0.122946	 -0.104059
  0.006755	 -0.023502	  0.013325	  0.016015	  0.001361	 -0.026180	  0.001615	  0.030746	 -0.088719	 -0.116780	 -0.211815	 -0.106433	 -0.157135
  0.000421	 -0.000609	  0.030735	 -0.015877	 -0.005224	 -0.036400	  0.002217	  0.030206	 -0.068562	 -0.097115	 -0.205868	 -0.111244	 -0.156324
 -0.020772	 -0.008228	  0.009987	 -0.032671	  0.003452	 -0.036762	  0.031658	  0.052368	 -0.070668	 -0.069590	 -0.192574	 -0.122650	 -0.130593
 -0.002128	 -0.016734	  0.006405	 -0.063140	  0.022709	 -0.020876	  0.016128	  0.088178	 -0.066281	 -0.067689	 -0.173839	 -0.113022	 -0.111918
  0.000122	 -0.002634	 -0.009560	 -0.066231	  0.015266	  0.013106	 -0.002377	  0.119792	 -0.042685	 -0.084800	 -0.159316	 -0.113807	 -0.081074
 -0.017424	  0.015182	 -0.008914	 -0.014582	  0.009400	  0.019686	 -0.008877	  0.124855	 -0.040569	 -0.088586	 -0.095280	 -0.130261	 -0.070219
 -0.053871	  0.015318	  0.004591	 -0.001726	 -0.016930	  0.022942	 -0.019778	  0.088339	 -0.061545	 -0.082031	 -0.075287	 -0.109137	 -0.092732
 -0.060971	 -0.014974	  0.004558	 -0.016089	 -0.003570	  0.002264	  0.018655	  0.111462	 -0.023950	 -0.060649	 -0.095235	 -0.140958	 -0.060793
 -0.045160	  0.001867	 -0.012394	 -0.014893	  0.006068	 -0.042516	  0.055117	  0.085487	  0.021902	 -0.044403	 -0.082799	 -0.152237	 -0.033363
 -0.033967	 -0.016214	 -0.020562	 -0.007658	  0.013790	 -0.048325	  0.066871	  0.062695	  0.029705	 -0.076856	 -0.072645	 -0.170395	 -0.078406
 -0.053417	 -0.027605	 -0.061247	 -0.008040	  0.025109	 -0.041088	  0.082299	  0.062494	  0.016371	 -0.103498	 -0.114935	 -0.153465	 -0.122089
 -0.068519	  0.004797	 -0.057516	 -0.018973	  0.005832	 -0.063140	  0.110870	  0.070871	  0.001312	 -0.112113	 -0.165897	 -0.131014	 -0.187130
 -0.050995	  0.030251	 -0.035969	 -0.015323	  0.017867	 -0.096348	  0.112354	  0.083924	 -0.016261	 -0.126402	 -0.184177	 -0.134623	 -0.210086
 -0.035165	  0.014481	 -0.029038	 -0.010191	  0.011681	 -0.076929	  0.116114	  0.102839	 -0.046326	 -0.135870	 -0.218507	 -0.175316	 -0.219626
 -0.044781	 -0.011920	 -0.042087	 -0.000286	  0.005812	 -0.073930	  0.087573	  0.086212	 -0.086929	 -0.114348	 -0.233106	 -0.219623	 -0.217724
 -0.019483	 -0.047090	 -0.057336	 -0.022911	  0.005520	 -0.087893	  0.061808	  0.055228	 -0.088154	 -0.169845	 -0.245189	 -0.249662	 -0.261896
 -0.012666	 -0.032736	 -0.070257	 -0.037685	  0.025124	 -0.073956	  0.047812	  0.007145	 -0.085966	 -0.191428	 -0.271541	 -0.290715	 -0.269650
 -0.022359	  0.024582	 -0.090165	 -0.014152	  0.024708	 -0.046098	  0.026505	 -0.009461	 -0.121451	 -0.213759	 -0.238962	 -0.305423	 -0.237771
 -0.026765	  0.045214	 -0.097658	 -0.007393	  0.003478	 -0.045388	  0.041095	 -0.018804	 -0.143625	 -0.232636	 -0.226716	 -0.280381	 -0.244990
 -0.024480	  0.018867	 -0.098972	  0.020315	  0.004939	 -0.052936	  0.035975	 -0.023633	 -0.201149	 -0.274546	 -0.238998	 -0.240850	 -0.241932
 -0.026844	 -0.005916	 -0.104625	  0.005826	 -0.001076	 -0.063029	  0.006497	 -0.020166	 -0.213445	 -0.270674	 -0.274062	 -0.222999	 -0.248941
 -0.029384	 -0.024675	 -0.087076	 -0.016667	  0.036642	 -0.044969	  0.009351	 -0.037691	 -0.214918	 -0.242970	 -0.280461	 -0.245759	 -0.239183
 -0.046355	 -0.033600	 -0.049923	 -0.010345	  0.031834	 -0.058359	  0.000010	 -0.059723	 -0.196894	 -0.221632	 -0.275475	 -0.260702	 -0.251541
 -0.046372	 -0.031907	 -0.050615	  0.005168	  0.053171	 -0.091131	 -0.007572	 -0.065661	 -0.192252	 -0.233039	 -0.260443	 -0.276651	 -0.242851
 -0.043571	 -0.024954	 -0.059170	  0.024234	  0.042859	 -0.086673	 -0.029900	 -0.062153	 -0.208982	 -0.217451	 -0.256838	 -0.256803	 -0.231063
 -0.066883	 -0.031343	 -0.040309	  0.006144	  0.003734	 -0.074892	 -0.042555	 -0.097725	 -0.180893	 -0.216940	 -0.278578	 -0.243332	 -0.205232
 -0.037975	 -0.012448	 -0.019558	  0.010083	 -0.010125	 -0.047931	 -0.062214	 -0.104252	 -0.171971	 -0.210749	 -0.275208	 -0.230921	 -0.180764
 -0.020176	 -0.029101	 -0.027371	  0.045228	 -0.025267	 -0.054531	 -0.112857	 -0.082152	 -0.147511	 -0.175193	 -0.258039	 -0.195134	 -0.184901
 -0.003876	 -0.025082	 -0.055242	  0.045678	 -0.010269	 -0.065965	 -0.102938	 -0.060479	 -0.116731	 -0.165887	 -0.213046	 -0.192070	 -0.215741
  0.013384	 -0.002080	 -0.086215	  0.034594	 -0.007521	 -0.076524	 -0.052618	 -0.072009	 -0.097070	 -0.149168	 -0.170055	 -0.198600	 -0.223711
  0.025097	  0.004811	 -0.056723	  0.049571	 -0.043827	 -0.087689	 -0.058722	 -0.089150	 -0.117819	 -0.147411	 -0.151224	 -0.204052	 -0.213179
  0.008395	  0.032644	 -0.047466	  0.017787	 -0.042388	 -0.093545	 -0.051225	 -0.088312	 -0.122900	 -0.129321	 -0.142387	 -0.184993	 -0.225894
  0.042008	  0.036484	 -0.078470	  0.024393	 -0.041970	 -0.109033	 -0.051807	 -0.136054	 -0.095318	 -0.136310	 -0.102127	 -0.196245	 -0.215250
  0.070671	  0.050262	 -0.062677	  0.042588	 -0.031536	 -0.112994	 -0.027941	 -0.143908	 -0.064347	 -0.140411	 -0.115770	 -0.201893	 -0.170543
  0.097628	  0.057792	 -0.069406	  0.042369	 -0.020692	 -0.128653	 -0.019067	 -0.070604	 -0.087943	 -0.136099	 -0.144792	 -0.193470	 -0.170186
  0.077151	  0.038315	 -0.077863	  0.023607	 -0.042360	 -0.122906	 -0.003383	 -0.019470	 -0.107646	 -0.132208	 -0.160586	 -0.196889	 -0.230463
  0.049185	  0.029060	 -0.051194	  0.029702	 -0.045322	 -0.132366	 -0.003654	 -0.021783	 -0.132386	 -0.134608	 -0.156841	 -0.222544	 -0.247152
  0.034148	  0.056502	 -0.048860	  0.047137	 -0.054113	 -0.096173	 -0.010638	 -0.003523	 -0.106332	 -0.136020	 -0.122146	 -0.214894	 -0.219337
  0.053786	 -0.000720	 -0.073314	  0.070845	 -0.018686	 -0.076893	  0.014861	  0.001796	 -0.093332	 -0.107242	 -0.106141	 -0.202215	 -0.203319
  0.056708	 -0.024758	 -0.052669	  0.105921	 -0.019942	 -0.093808	  0.028574	  0.001707	 -0.107547	 -0.125585	 -0.106171	 -0.184926	 -0.178252
  0.040568	 -0.016355	 -0.034091	  0.133347	 -0.025000	 -0.088751	  0.028949	 -0.013741	 -0.126367	 -0.142804	 -0.082969	 -0.166899	 -0.167321
  0.013785	 -0.036382	 -0.044821	  0.111663	 -0.040810	 -0.066494	  0.035226	 -0.022216	 -0.137666	 -0.145024	 -0.078791	 -0.158593	 -0.136171
  0.022706	 -0.041526	 -0.052843	  0.072979	 -0.060735	 -0.045323	  0.066958	 -0.026535	 -0.140217	 -0.120491	 -0.059706	 -0.136517	 -0.104686
  0.025142	 -0.041277	 -0.048120	  0.084287	 -0.025472	 -0.037726	  0.057820	 -0.043391	 -0.128223	 -0.107544	 -0.050144	 -0.104532	 -0.097596
  0.002745	 -0.031949	 -0.045648	  0.099333	 -0.011411	 -0.043320	  0.013189	 -0.003867	 -0.105801	 -0.126921	 -0.060220	 -0.094510	 -0.076338
 -0.029149	 -0.036659	 -0.070293	  0.084537	 -0.003085	 -0.069929	 -0.007141	 -0.008477	 -0.131454	 -0.133643	 -0.063166	 -0.090644	 -0.072242
 -0.034610	 -0.044889	 -0.047088	  0.101972	 -0.036817	 -0.070155	 -0.025911	 -0.048254	 -0.124427	 -0.117722	 -0.035714	 -0.054095	 -0.040405
  0.004010	 -0.027542	 -0.010000	  0.127140	 -0.061141	 -0.034712	 -0.005379	 -0.021706	 -0.079650	 -0.105302	 -0.029442	 -0.031206	 -0.010956
  0.049194	 -0.025785	 -0.009515	  0.149929	 -0.078103	  0.001300	  0.012792	 -0.014791	 -0.065510	 -0.081455	 -0.031171	 -0.029123	 -0.008338
  0.048049	 -0.016937	  0.014250	  0.132659	 -0.076020	  0.001542	 -0.008436	  0.009664	 -0.050203	 -0.069022	  0.002549	 -0.009715	  0.027322
  0.057083	 -0.049076	  0.026021	  0.128889	 -0.074855	 -0.011060	 -0.014807	  0.032977	 -0.045724	 -0.073753	  0.041654	  0.007107	  0.066618
  0.065238	 -0.063580	 -0.022645	  0.113673	 -0.050154	 -0.051783	 -0.026780	  0.033628	 -0.026719	 -0.035985	  0.040806	  0.015683	  0.116310
  0.067237	 -0.071630	 -0.010418	  0.044550	 -0.053257	 -0.034339	 -0.036965	  0.039812	 -0.053906	 -0.017220	  0.057072	  0.021584	  0.110957
  0.054358	 -0.083843	 -0.003179	  0.037884	 -0.087816	 -0.032634	 -0.037543	  0.046713	 -0.061034	 -0.013486	  0.059108	  0.023973	  0.091778
  0.000305	 -0.049836	 -0.028003	  0.076991	 -0.089575	 -0.046546	 -0.031701	  0.059933	 -0.030864	 -0.013260	  0.048837	 -0.018742	  0.082013
 -0.005165	 -0.024254	 -0.051403	  0.060341	 -0.106730	 -0.018207	 -0.017355	  0.038358	 -0.038401	 -0.011839	  0.069429	 -0.048719	  0.067911
  0.009867	 -0.023671	 -0.065381	  0.038033	 -0.123059	  0.001127	  0.006100	  0.035836	 -0.027674	  0.008177	  0.073911	 -0.025949	  0.074005
 -0.021422	 -0.031216	 -0.029168	  0.009934	 -0.109873	 -0.011826	  0.031705	  0.068510	 -0.003907	  0.011407	  0.056412	 -0.031276	  0.066431
 -0.014085	 -0.056226	 -0.014828	  0.011223	 -0.074901	 -0.027381	  0.038246	  0.084676	 -0.018162	  0.042669	  0.049044	 -0.039474	  0.081285
  0.022260	 -0.065223	 -0.052778	  0.031508	 -0.082000	 -0.008677	  0.038632	  0.092354	 -0.024809	  0.068192	  0.056046	 -0.008978	  0.088415
  0.040624	 -0.046083	 -0.058652	  0.037157	 -0.105629	 -0.024331	  0.030892	  0.091011	  0.036835	  0.051721	  0.063965	  0.011562	  0.077920
  0.026305	 -0.023371	 -0.069984	  0.066819	 -0.101688	 -0.046560	  0.008435	  0.068040	  0.039761	  0.067258	  0.079650	  0.007040	  0.081471
  0.025649	 -0.006479	 -0.057226	  0.101968	 -0.106334	 -0.027278	  0.020129	  0.121780	  0.049480	  0.098500	  0.112816	  0.009644	  0.041498
  0.003944	  0.009704	 -0.088226	  0.105519	 -0.130039	 -0.026666	  0.071769	  0.098194	  0.041604	  0.133132	  0.118472	  0.003289	  0.000889
 -0.027162	 -0.017505	 -0.066208	  0.078707	 -0.144075	 -0.052569	  0.077443	  0.079341	  0.028525	  0.123865	  0.104957	  0.041624	 -0.016939
 -0.018153	 -0.024536	 -0.103080	  0.054603	 -0.136042	 -0.087339	  0.084387	  0.101148	  0.033858	  0.097987	  0.084550	  0.039880	  0.003494
 -0.017084	 -0.027515	 -0.100425	  0.060711	 -0.146399	 -0.061799	  0.085289	  0.095291	  0.023970	  0.071733	  0.030742	  0.028062	 -0.012463
  0.012617	 -0.037581	 -0.114375	  0.065763	 -0.155827	 -0.040107	  0.062566	  0.113937	  0.019569	  0.086255	  0.026695	  0.035970	  0.021802
  0.012647	 -0.038171	 -0.119957	  0.051247	 -0.145181	 -0.034181	  0.062131	  0.092258	  0.012818	  0.093487	  0.017510	  0.029332	  0.005525
 -0.010342	 -0.036481	 -0.132575	  0.046034	 -0.130675	 -0.010976	  0.068525	  0.102753	  0.022805	  0.092710	 -0.007483	  0.010884	 -0.013170
  0.007213	 -0.021972	 -0.146897	  0.090344	 -0.112177	 -0.013394	  0.066206	  0.082793	  0.023051	  0.090659	 -0.000906	  0.007205	 -0.005565
  0.015368	  0.009535	 -0.159510	  0.125145	 -0.102180	 -0.002487	  0.062159	  0.075149	  0.034284	  0.077350	 -0.007213	 -0.001159	 -0.009017
  0.032793	  0.025550	 -0.139946	  0.128387	 -0.095287	  0.011100	  0.078714	  0.061352	  0.044357	  0.067770	  0.013505	  0.006833	 -0.026499
  0.028187	  0.016224	 -0.130665	  0.119452	 -0.092507	 -0.007298	  0.097344	  0.067084	  0.029878	  0.047868	 -0.001931	  0.038953	  0.007198
  0.027668	 -0.013787	 -0.138380	  0.073922	 -0.086769	 -0.005736	  0.105954	  0.046627	  0.035679	  0.049432	 -0.013487	  0.053325	  0.016993
  0.012990	 -0.022958	 -0.123813	  0.059573	 -0.113243	  0.009466	  0.097250	  0.021843	  0.060252	  0.040463	 -0.007329	  0.051766	 -0.001125
 -0.015862	 -0.014836	 -0.112647	  0.109937	 -0.117946	  0.031414	  0.101951	  0.023636	  0.082389	  0.079676	 -0.005064	  0.058059	  0.012963
 -0.005284	 -0.001707	 -0.106801	  0.089042	 -0.100790	  0.030303	  0.107265	  0.025042	  0.079229	  0.080968	 -0.037251	  0.060960	 -0.005817
  0.009687	  0.025001	 -0.092260	  0.051990	 -0.037862	  0.042782	  0.093704	  0.012168	  0.067314	  0.056683	 -0.056731	  0.053189	 -0.002929
  0.019295	  0.037635	 -0.096027	  0.036730	 -0.020014	  0.051260	  0.087071	  0.017824	  0.070418	  0.028555	 -0.038354	  0.097210	  0.014007
  0.021023	  0.048028	 -0.077269	  0.020775	 -0.047966	  0.034374	  0.097830	  0.024880	  0.105755	  0.048796	 -0.024951	  0.087663	  0.025478
  0.047183	  0.042222	 -0.085602	  0.000113	 -0.037451	  0.043874	  0.110471	 -0.026016	  0.097748	  0.061938	 -0.010835	  0.095939	  0.044581
  0.044540	  0.077346	 -0.071890	  0.021502	 -0.035973	  0.017853	  0.123260	  0.005367	  0.083890	  0.090288	 -0.013148	  0.070355	  0.050171
  0.031304	  0.090870	 -0.045412	  0.018798	 -0.050083	  0.032869	  0.084231	  0.026443	  0.087762	  0.125070	 -0.044502	  0.040373	  0.057913
  0.035211	  0.092069	 -0.042888	  0.004130	 -0.016977	  0.008714	  0.057573	  0.012203	  0.113285	  0.126382	 -0.061880	  0.059215	  0.059355
  0.020945	  0.096441	 -0.028401	  0.025775	 -0.018277	 -0.002511	  0.041337	  0.001841	  0.091174	  0.132067	 -0.046507	  0.052831	  0.064567
 -0.020653	  0.068380	 -0.035374	  0.011085	 -0.035844	 -0.025933	  0.023133	  0.011547	  0.051078	  0.120209	 -0.036188	  0.058264	  0.060253
  0.014369	  0.070460	 -0.047782	  0.015800	 -0.046365	 -0.017404	 -0.004220	  0.040565	  0.097529	  0.136594	 -0.026205	  0.067933	  0.043464
  0.012214	  0.113785	 -0.044655	  0.024693	 -0.022989	  0.009009	  0.007520	  0.035885	  0.133977	  0.105939	 -0.031187	  0.079757	  0.036058
  0.036717	  0.107510	 -0.024995	  0.021677	 -0.047271	  0.018575	  0.030345	  0.016102	  0.151977	  0.063943	 -0.028282	  0.073237	  0.044971
  0.038223	  0.098847	 -0.011437	  0.009969	 -0.067325	  0.037531	  0.057855	 -0.003511	  0.122164	  0.062485	 -0.037270	  0.081842	  0.067389
  0.047701	  0.077440	  0.001217	  0.025878	 -0.040630	  0.063476	  0.091228	 -0.025016	  0.078316	  0.057110	 -0.058288	  0.028273	  0.104376
  0.033393	  0.059527	 -0.022002	  0.015664	 -0.026209	  0.068904	  0.102435	 -0.040316	  0.049630	  0.056575	 -0.039527	  0.039584	  0.064973
  0.024182	  0.076404	 -0.000810	  0.044638	 -0.053224	  0.052186	  0.071855	 -0.033321	  0.067809	  0.050724	 -0.043938	  0.037609	  0.098540
  0.013902	  0.091256	 -0.013534	  0.064572	 -0.069753	  0.039895	  0.057566	 -0.026522	  0.109769	  0.061108	 -0.060414	  0.024959	  0.111103
  0.014076	  0.093782	 -0.031878	  0.078156	 -0.029505	  0.024564	  0.057560	 -0.015985	  0.091340	  0.057003	 -0.054637	  0.038143	  0.088728
  0.011782	  0.099761	 -0.011146	  0.066614	  0.001844	  0.002730	  0.020386	 -0.017440	  0.089518	  0.051053	 -0.029135	  0.032523	  0.074432
 -0.020989	  0.106384	  0.022080	  0.050488	  0.004048	  0.005619	  0.015725	 -0.001765	  0.063801	  0.025680	 -0.047744	  0.017111	  0.025915
 -0.023066	  0.076439	  0.027139	  0.079337	  0.000936	  0.022502	  0.043544	 -0.001249	  0.079112	  0.013223	 -0.062101	 -0.002016	  0.006631
 -0.007518	  0.095111	  0.009727	  0.063871	  0.007937	  0.017178	  0.047330	 -0.020934	  0.102144	  0.024790	 -0.049394	  0.002552	  0.007690
 -0.018906	  0.107548	  0.007193	  0.036724	  0.012450	  0.002082	  0.059342	 -0.032404	  0.102130	  0.027910	 -0.047029	  0.033112	  0.027794
 -0.015567	  0.081257	  0.015839	  0.026050	  0.000936	 -0.007850	  0.047297	 -0.041632	  0.096472	  0.007460	 -0.047270	  0.030939	  0.023490
 -0.017469	  0.051243	  0.011927	  0.027742	 -0.042317	 -0.002497	  0.057103	 -0.025944	  0.099641	 -0.009101	 -0.015872	  0.025748	  0.009999
  0.013787	  0.058141	  0.026657	  0.040450	 -0.057988	  0.003514	  0.059132	 -0.039235	  0.113920	 -0.012823	 -0.003151	  0.087456	  0.042008
 -0.009945	  0.068956	 -0.004398	  0.057519	 -0.054995	 -0.008556	  0.066172	 -0.065171	  0.087823	 -0.038032	 -0.017023	  0.069085	  0.034338
 -0.015404	  0.080881	 -0.014046	  0.053341	 -0.034265	  0.039491	  0.062973	 -0.084905	  0.044026	 -0.023899	 -0.019806	  0.113387	  0.016859
 -0.007144	  0.075528	 -0.022036	  0.058621	 -0.033754	  0.065169	  0.060204	 -0.047964	  0.040575	  0.000632	 -0.019463	  0.103227	  0.029829
  0.003987	  0.083918	  0.049526	 -0.024272	 -0.032928	 -0.008805	 -0.002131	  0.037375	  0.016582	  0.022947	  0.006415	 -0.006913	  0.000443
  0.010715	  0.053884	 -0.005933	 -0.055211	 -0.019004	 -0.041108	  0.033461	  0.032823	  0.003823	  0.039020	 -0.009513	 -0.011560	 -0.002966
 -0.014800	  0.019354	 -0.019475	 -0.064895	 -0.018463	 -0.011465	  0.010927	  0.007990	  0.010530	  0.011324	 -0.024476	 -0.013240	 -0.026611
 -0.028117	 -0.003539	 -0.007032	 -0.034730	 -0.042944	 -0.000965	  0.012415	 -0.014272	  0.017649	 -0.002998	 -0.004212	  0.005492	 -0.020781
 -0.030904	 -0.001285	 -0.022197	 -0.035932	 -0.023518	  0.009255	 -0.006556	  0.000559	  0.041104	  0.015258	  0.001970	 -0.001872	 -0.017715
 -0.014690	  0.013830	 -0.028619	 -0.010434	 -0.058408	  0.035242	 -0.013936	  0.040562	  0.033068	  0.026138	  0.004214	  0.019155	  0.017063
 -0.007208	  0.020667	 -0.034013	 -0.005553	 -0.044190	  0.010982	 -0.004148	  0.048001	  0.041584	  0.028601	  0.009212	  0.016720	  0.017444
  0.022873	  0.003162	 -0.016892	  0.000753	 -0.008673	  0.038509	 -0.010520	  0.026853	  0.028738	  0.024234	  0.028067	  0.013344	  0.015610
  0.006299	  0.005874	 -0.024079	  0.012763	 -0.004623	  0.033792	  0.007382	  0.013151	  0.001638	  0.023293	  0.025418	  0.000903	  0.021432
 -0.029221	  0.001868	 -0.006983	  0.030767	  0.005897	  0.034926	  0.033284	 -0.007457	 -0.005421	 -0.002374	  0.000595	 -0.040026	  0.044728
 -0.019737	 -0.006768	  0.023911	  0.029179	  0.027241	 -0.008852	  0.008841	  0.004047	  0.017101	 -0.021924	  0.012587	 -0.032379	  0.010843
 -0.019525	 -0.019833	  0.018776	  0.015763	  0.018167	 -0.017412	  0.030801	  0.016757	  0.015845	  0.000688	  0.052233	 -0.015160	 -0.015080
 -0.026423	 -0.038780	  0.011746	  0.025310	 -0.005585	  0.000015	  0.038727	 -0.000320	  0.011007	  0.014033	  0.004316	 -0.018494	 -0.037967
 -0.010495	 -0.040453	  0.012576	 -0.032694	 -0.018540	 -0.005333	  0.001566	  0.004854	  0.017837	  0.006249	 -0.024860	 -0.006419	 -0.045726
  0.008451	 -0.053302	  0.025567	 -0.022613	  0.011729	 -0.033894	 -0.042738	  0.014409	  0.009655	  0.015134	 -0.019593	 -0.006773	 -0.028696
  0.022176	 -0.046184	  0.014399	 -0.008702	  0.057519	 -0.041571	 -0.046370	 -0.021761	 -0.016714	 -0.028900	 -0.013271	  0.017099	 -0.026665
  0.038300	 -0.005159	  0.010820	  0.037048	  0.046846	 -0.025372	 -0.017759	 -0.068034	 -0.029981	 -0.047406	 -0.001787	  0.038503	  0.003153
  0.014842	 -0.006973	 -0.007868	  0.058560	  0.041476	 -0.028135	 -0.001673	 -0.059328	 -0.046821	 -0.043761	 -0.014029	  0.013575	  0.017849
  0.028230	  0.002146	 -0.003643	  0.046623	  0.038630	  0.017338	 -0.003719	 -0.041362	 -0.080465	 -0.038893	 -0.015160	  0.011784	  0.046191
  0.045247	  0.017572	  0.009415	  0.038270	  0.029369	  0.042853	 -0.027852	 -0.034846	 -0.086760	 -0.040663	 -0.018125	  0.016260	  0.027450
  0.024466	 -0.032982	 -0.014149	  0.035364	  0.014192	  0.063258	 -0.040502	 -0.026799	 -0.043248	 -0.047944	 -0.022311	  0.008846	  0.002012
  0.033713	 -0.036333	 -0.031375	  0.052794	 -0.022940	  0.047532	 -0.012499	 -0.020717	 -0.031711	 -0.068838	 -0.006850	  0.014245	 -0.026442
  0.049284	 -0.031062	 -0.028194	  0.090573	 -0.011865	  0.040990	 -0.003342	  0.009437	 -0.023951	 -0.053413	  0.016497	  0.033636	 -0.042906
  0.011128	 -0.029931	 -0.034024	  0.050164	  0.042728	  0.048172	  0.017659	  0.010076	 -0.024335	 -0.013224	 -0.006360	  0.016432	 -0.043730
  0.058905	 -0.009059	 -0.008044	  0.021079	  0.051614	  0.043068	  0.020379	  0.017376	 -0.022795	 -0.026453	 -0.024555	 -0.019606	 -0.023034
  0.071714	 -0.023537	  0.038282	  0.054398	  0.043364	  0.015477	  0.027121	  0.008422	 -0.014592	 -0.047200	 -0.004168	  0.004416	  0.001177
  0.040049	 -0.020160	  0.035710	  0.024044	  0.051521	 -0.007472	  0.049931	 -0.010101	 -0.028338	 -0.061642	 -0.021674	  0.008712	 -0.013448
  0.058575	 -0.046506	  0.033835	 -0.000982	  0.059139	  0.010242	  0.040940	 -0.009406	 -0.035909	 -0.073593	 -0.007358	  0.007642	 -0.037131
  0.028767	 -0.050400	  0.010777	 -0.015992	  0.050601	  0.003563	  0.031716	 -0.014910	 -0.058678	 -0.078817	  0.003098	  0.027720	 -0.056434
 -0.013026	 -0.053746	 -0.025438	 -0.001351	  0.068496	 -0.017564	  0.040311	  0.022999	 -0.061340	 -0.061626	  0.018160	  0.019789	 -0.026112
 -0.009592	 -0.055495	 -0.055677	  0.026052	  0.056710	 -0.004082	  0.022001	  0.049291	 -0.061125	 -0.037539	  0.044407	  0.004864	 -0.010534
  0.008146	 -0.044630	 -0.028072	  0.055561	  0.065758	  0.014813	  0.050404	  0.023456	 -0.050612	 -0.036405	  0.085898	  0.011393	  0.021929
  0.045525	 -0.055171	 -0.023387	 -0.002306	  0.118614	  0.022227	  0.049794	  0.018274	 -0.039272	 -0.064404	  0.083409	  0.021569	  0.040043
  0.042222	 -0.066294	 -0.012666	 -0.023905	  0.155096	  0.003840	  0.063156	  0.013029	 -0.006795	 -0.071670	  0.074158	  0.012374	  0.049348
  0.038936	 -0.067804	 -0.009241	 -0.007999	  0.160060	 -0.002927	  0.093649	 -0.011775	 -0.008017	 -0.068906	  0.090846	 -0.002457	  0.026270
  0.056541	 -0.084688	 -0.025439	  0.001097	  0.147528	 -0.017005	  0.121535	 -0.023228	 -0.018994	 -0.052700	  0.073784	  0.013855	  0.036769
  0.044036	 -0.065562	 -0.005304	 -0.019508	  0.151742	 -0.007781	  0.110358	 -0.003372	  0.013486	 -0.050029	  0.078335	  0.036116	  0.048402
  0.042697	 -0.059439	  0.002508	 -0.027921	  0.142798	  0.044088	  0.092749	  0.002976	  0.016080	 -0.038751	  0.111410	  0.019837	  0.055210
  0.058009	 -0.043604	  0.015595	  0.018357	  0.145612	  0.030108	  0.111576	 -0.004600	  0.009724	 -0.007827	  0.083288	  0.008986	  0.079877
  0.055638	 -0.041989	  0.000714	  0.070614	  0.121837	  0.022191	  0.074877	 -0.001472	 -0.005823	  0.002734	  0.054318	  0.020178	  0.110544
  0.003225	 -0.032792	  0.030661	  0.069142	  0.103407	  0.018655	  0.086625	 -0.003085	 -0.015352	 -0.039147	  0.065207	 -0.000777	  0.101287
  0.019489	 -0.057120	  0.005726	  0.049073	  0.134775	 -0.000472	  0.094849	  0.003201	 -0.035162	 -0.062068	  0.056726	 -0.005718	  0.088932
  0.037612	 -0.054846	 -0.003634	  0.055778	  0.140515	 -0.023684	  0.085868	 -0.004997	 -0.027775	 -0.061373	  0.077410	  0.025994	  0.070321
  0.023888	 -0.057689	 -0.000492	  0.026786	  0.141029	 -0.026649	  0.062954	 -0.019539	 -0.002220	 -0.082096	  0.065338	  0.037268	  0.058851
  0.023428	 -0.049231	  0.020052	  0.030549	  0.110874	 -0.019135	  0.035694	 -0.044205	 -0.002879	 -0.114271	  0.037462	  0.021595	  0.067937
  0.018132	 -0.048618	  0.052052	  0.059520	  0.103579	  0.002873	  0.031801	 -0.065338	  0.034908	 -0.122429	  0.060033	 -0.020078	  0.057632
 -0.003460	 -0.071332	  0.050063	  0.040474	  0.099053	  0.019406	  0.013737	 -0.072562	  0.048082	 -0.122903	  0.059115	 -0.037195	  0.027171
 -0.010714	 -0.040040	  0.071084	  0.022697	  0.116508	  0.022429	  0.026002	 -0.040728	  0.063256	 -0.097574	  0.033149	 -0.025695	  0.036129
 -0.010868	 -0.004151	  0.037776	  0.023875	  0.142464	 -0.006125	  0.044818	 -0.032531	  0.036322	 -0.069665	  0.058517	 -0.008050	  0.025978
 -0.008785	  0.002561	  0.018676	  0.043547	  0.180404	 -0.005196	  0.043076	 -0.021999	 -0.005476	 -0.072183	  0.070137	  0.005060	  0.007298
 -0.008916	  0.016853	 -0.010145	  0.046341	  0.147592	 -0.006951	  0.075726	 -0.027718	  0.009330	 -0.086893	  0.079903	  0.015719	 -0.008980
 -0.002299	  0.026677	 -0.039408	  0.016151	  0.112406	 -0.021120	  0.100169	 -0.022898	  0.007958	 -0.069315	  0.087850	  0.010742	 -0.022543
  0.038968	  0.025646	 -0.063521	  0.037534	  0.133908	 -0.020801	  0.069817	  0.018832	  0.004829	 -0.050502	  0.057197	  0.012367	  0.002603
  0.067539	  0.026747	 -0.079346	  0.059545	  0.127125	 -0.079835	  0.034265	  0.028754	 -0.003352	 -0.023555	  0.041116	  0.005248	 -0.016007
  0.042221	  0.012327	 -0.083403	  0.035398	  0.128480	 -0.059935	  0.036070	  0.023841	 -0.010275	 -0.001757	  0.052126	  0.001106	  0.018028
  0.068047	  0.029976	 -0.059618	  0.057130	  0.107850	 -0.012599	  0.027907	  0.051256	  0.012699	 -0.036028	  0.052210	  0.014780	  0.033779
  0.025870	 -0.007067	 -0.038171	  0.092221	  0.112665	 -0.005337	  0.014493	  0.044356	  0.003361	 -0.075736	  0.074487	  0.010908	  0.021392
  0.011562	  0.001389	 -0.006031	  0.100823	  0.109170	 -0.016828	 -0.016836	  0.040157	 -0.002278	 -0.056980	  0.096869	 -0.037180	  0.051244
  0.045435	 -0.014806	  0.001235	  0.094261	  0.091215	 -0.031007	 -0.009795	  0.034853	 -0.000568	 -0.046587	  0.069019	 -0.047365	  0.048044
  0.029265	 -0.054144	  0.007756	  0.066898	  0.074658	 -0.008297	  0.016888	  0.009532	  0.011072	 -0.036300	  0.061153	  0.003578	  0.022860
  0.031780	 -0.020206	  0.008212	  0.044685	  0.054703	  0.019528	 -0.015946	  0.006458	  0.008393	 -0.007672	  0.083753	  0.002248	  0.003808
  0.040071	 -0.013601	  0.037262	  0.039985	  0.064604	  0.013370	 -0.007890	  0.005006	 -0.001789	 -0.028533	  0.068681	  0.028742	 -0.005413
  0.032002	 -0.015510	  0.038920	  0.031246	  0.052713	 -0.012937	  0.017592	  0.012238	  0.011454	 -0.038860	  0.051089	  0.032759	 -0.013850
  0.008475	  0.004538	  0.016677	  0.057735	  0.078958	  0.034693	  0.003520	 -0.017619	  0.026996	 -0.035605	  0.056138	  0.015790	  0.015779
  0.007329	 -0.008737	 -0.013958	  0.071752	  0.103844	 -0.017904	 -0.011091	 -0.023637	  0.001954	 -0.033489	  0.061919	  0.027583	  0.020553
  0.016151	 -0.025994	 -0.005899	  0.086885	  0.081931	 -0.023267	 -0.008498	  0.027851	  0.013012	 -0.012253	  0.076054	  0.042068	  0.034404
  0.039959	 -0.019880	  0.035586	  0.081404	  0.064372	 -0.021684	 -0.033335	  0.057168	  0.004248	  0.038420	  0.066868	  0.048805	  0.001890
  0.046763	 -0.000941	  0.027966	  0.083888	  0.093251	 -0.039168	 -0.028462	  0.042050	 -0.070178	  0.019012	  0.065498	  0.054678	 -0.012279
  0.036969	  0.011633	  0.021963	  0.080028	  0.103706	 -0.009766	 -0.036642	  0.032138	 -0.062781	  0.001279	  0.068955	  0.050120	 -0.024725
  0.038880	  0.051820	 -0.022508	  0.097057	  0.078777	 -0.013762	 -0.045010	  0.041681	 -0.076340	  0.008951	  0.076741	  0.066915	 -0.035637
  0.055008	  0.036484	 -0.038822	  0.114196	  0.097708	 -0.001784	 -0.052421	  0.036728	 -0.083002	 -0.023972	  0.047251	  0.074550	 -0.032164
  0.025463	  0.051331	 -0.010949	  0.110337	  0.090356	  0.002443	 -0.051093	  0.045131	 -0.064198	 -0.009125	  0.038431	  0.051835	 -0.038134
  0.020180	  0.067677	  0.003803	  0.092237	  0.078545	 -0.005678	 -0.052936	  0.031741	 -0.042469	  0.027075	  0.063512	  0.017639	 -0.036353
  0.017332	  0.050109	 -0.000330	  0.063505	  0.099879	  0.019808	 -0.060529	  0.033460	 -0.052571	  0.055225	  0.060954	  0.014223	 -0.030626
 -0.004786	  0.058076	 -0.001140	  0.043190	  0.101880	  0.018609	 -0.065424	  0.033995	 -0.059091	  0.006508	  0.072251	  0.032534	 -0.035736
  0.021375	  0.051565	  0.010061	  0.028967	  0.093538	 -0.002169	 -0.078004	  0.021070	 -0.004837	 -0.004920	  0.061150	  0.059661	 -0.032860
  0.006802	  0.051753	 -0.005829	  0.048906	  0.087127	  0.013976	 -0.072171	 -0.000816	  0.018324	  0.012935	  0.050557	  0.084704	 -0.043223
 -0.013349	  0.070354	 -0.012186	  0.035170	  0.059202	  0.023520	 -0.051796	  0.008463	  0.020243	  0.003938	  0.061072	  0.067176	 -0.029953
  0.018537	  0.058244	 -0.035167	  0.054794	  0.071655	  0.009847	 -0.008279	  0.003492	  0.020886	 -0.023897	  0.046312	  0.009525	 -0.048447
  0.029911	  0.058054	 -0.071613	  0.022971	  0.057605	 -0.022283	  0.015548	  0.007149	  0.029511	 -0.010197	  0.034636	 -0.015332	 -0.041290
  0.036864	  0.041416	 -0.065651	  0.033299	  0.051059	  0.019572	  0.029638	 -0.011462	  0.012601	  0.029916	  0.013805	 -0.005621	 -0.035790
  0.054908	  0.055089	 -0.048591	  0.043141	  0.037224	  0.043416	  0.011858	 -0.016512	 -0.027942	  0.010272	  0.011564	  0.009231	 -0.045164
  0.056072	  0.076393	 -0.005035	  0.058000	  0.072338	  0.014074	 -0.029525	  0.016427	 -0.030248	 -0.009290	  0.033925	  0.025933	 -0.037431
  0.067551	  0.122628	  0.009443	  0.042812	  0.070963	  0.025521	 -0.033877	  0.018492	 -0.058926	 -0.013593	  0.058096	  0.041781	 -0.052420
  0.063257	  0.153273	 -0.023173	  0.022709	  0.047159	  0.020031	 -0.032141	  0.016185	 -0.048051	 -0.015646	  0.057830	  0.034190	 -0.055009
  0.044287	  0.140860	 -0.015202	 -0.005990	  0.029689	 -0.005120	 -0.020023	  0.006792	 -0.042625	 -0.009259	  0.039562	  0.019070	 -0.054430
  0.012092	  0.125715	  0.006525	 -0.005659	  0.002734	 -0.009735	 -0.034725	  0.002384	 -0.032048	 -0.014619	  0.046872	  0.038254	 -0.030247
 -0.015171	  0.112614	  0.027019	  0.013567	  0.002193	  0.037588	 -0.016228	  0.009311	 -0.026159	 -0.041467	  0.083912	  0.046701	 -0.035002
 -0.003256	  0.106321	  0.073341	  0.008125	  0.002284	  0.056115	 -0.043329	  0.011983	 -0.009418	 -0.051768	  0.107770	  0.050464	 -0.058233
  0.010761	  0.113264	  0.065029	  0.031119	 -0.004020	  0.024925	 -0.077975	  0.029247	  0.012936	 -0.070565	  0.124213	  0.061883	 -0.066517
  0.009038	  0.141542	  0.044984	  0.070332	  0.013420	  0.034936	 -0.086619	  0.052375	 -0.019796	 -0.070868	  0.096400	  0.078129	 -0.061481
  0.005078	  0.143076	  0.076992	  0.085231	  0.033209	  0.038534	 -0.053691	  0.001914	 -0.012599	 -0.061529	  0.093132	  0.055973	 -0.047138
  0.002344	  0.126114	  0.053301	  0.078292	  0.055253	  0.031700	 -0.019457	 -0.009458	 -0.004473	 -0.054520	  0.104673	  0.070214	 -0.029543
 -0.017921	  0.126451	  0.047062	  0.059851	  0.073366	 -0.005569	 -0.012793	  0.019931	 -0.002018	 -0.050797	  0.072477	  0.047524	  0.000856
  0.021636	  0.131188	  0.046064	  0.044968	  0.038259	 -0.002133	 -0.002996	  0.017568	 -0.022851	 -0.060336	  0.058238	  0.039237	  0.017584
  0.034987	  0.114543	 -0.004496	  0.077725	  0.042879	  0.010113	 -0.006072	  0.002625	 -0.041542	 -0.086204	  0.047458	  0.033631	  0.041117
  0.031244	  0.084292	 -0.005714	  0.089506	  0.081908	 -0.008809	  0.032246	 -0.006512	 -0.069345	 -0.090272	  0.048860	  0.035395	  0.035578
  0.024188	  0.097177	  0.031866	  0.073549	  0.081056	 -0.030695	  0.056238	 -0.022402	 -0.047210	 -0.091303	  0.030328	  0.040710	 -0.005979
  0.032297	  0.096384	  0.031447	  0.078168	  0.072230	 -0.024770	  0.055291	 -0.031492	 -0.020848	 -0.105281	  0.018408	  0.027878	  0.012854
  0.038287	  0.088947	  0.009067	  0.086143	  0.038569	 -0.035505	  0.004690	 -0.021965	 -0.021408	 -0.105090	  0.037180	  0.031204	  0.004651
  0.026983	  0.093493	  0.053776	  0.055150	  0.014987	 -0.046584	 -0.012943	 -0.000461	 -0.041938	 -0.067410	  0.072952	  0.049424	  0.005901
  0.031783	  0.098858	  0.064384	  0.075145	  0.007761	 -0.000447	 -0.011683	 -0.001096	 -0.080392	 -0.036038	  0.105195	  0.083611	 -0.008911
  0.028670	  0.101354	  0.017678	  0.076554	 -0.000237	  0.012135	 -0.007890	 -0.004590	 -0.096572	 -0.054797	  0.083576	  0.097265	 -0.020591
  0.001043	  0.085411	 -0.000699	  0.063587	  0.001377	 -0.024894	  0.007778	 -0.008508	 -0.076901	 -0.062417	  0.048496	  0.097832	 -0.020394
  0.000728	  0.101669	  0.027366	  0.069240	  0.026845	 -0.032097	  0.020183	 -0.000472	 -0.030743	 -0.051687	  0.036572	  0.094594	 -0.021088
 -0.026480	  0.100359	  0.030704	  0.051575	  0.025376	 -0.024042	  0.021360	  0.002797	 -0.012978	 -0.083949	  0.037256	  0.055213	  0.004165
  0.008827	  0.092239	  0.023144	  0.042794	  0.036332	 -0.036914	  0.019834	 -0.020164	 -0.012028	 -0.080524	  0.018820	  0.030582	  0.018839
  0.019483	  0.099591	  0.040149	  0.074855	  0.036105	 -0.020490	  0.024377	 -0.007086	  0.013808	 -0.052799	 -0.000440	  0.048459	  0.027914
  0.039007	  0.095484	  0.037147	  0.095191	  0.081435	 -0.003596	  0.023900	 -0.001395	 -0.011296	 -0.064698	  0.006359	  0.054571	  0.034097
  0.049121	  0.054239	  0.063730	  0.076876	  0.090827	 -0.011780	  0.015006	 -0.006493	  0.002722	 -0.056512	  0.015095	  0.072324	  0.087435
  0.022407	  0.041834	  0.063105	  0.065838	  0.085781	  0.016038	  0.038415	 -0.027098	 -0.005923	 -0.080861	  0.025420	  0.080843	  0.076737
 -0.004594	  0.032834	  0.034709	  0.049663	  0.077308	  0.015261	  0.017259	 -0.023839	 -0.010072	 -0.082507	  0.040249	  0.105453	  0.030315
 -0.004201	  0.044149	 -0.006577	  0.034880	  0.076515	  0.011017	  0.022136	 -0.031296	  0.000495	 -0.093618	  0.056310	  0.080686	 -0.004935
 -0.006267	  0.065463	  0.003579	  0.047415	  0.082960	  0.014811	  0.017252	 -0.052903	 -0.005418	 -0.099749	  0.029177	  0.078487	  0.019559
 -0.002008	  0.048682	  0.019178	  0.051467	  0.072205	  0.023292	  0.016450	 -0.057306	 -0.028620	 -0.115698	  0.027948	  0.082489	  0.023968
  0.006673	  0.035659	  0.007396	  0.012922	  0.042252	  0.011193	  0.019348	 -0.045687	 -0.058282	 -0.092433	  0.020094	  0.049033	 -0.000921
  0.007085	  0.048795	 -0.007430	 -0.008848	  0.023000	  0.027380	  0.023470	 -0.026904	 -0.048391	 -0.079979	  0.018245	  0.071590	  0.005354
  0.022097	  0.077182	 -0.001233	  0.020261	  0.036031	 -0.006709	  0.008871	 -0.020691	 -0.053910	 -0.093288	  0.033499	  0.071115	  0.016753
  0.038168	  0.063669	 -0.015004	  0.005819	  0.056501	 -0.038475	  0.005757	 -0.024814	 -0.050206	 -0.091268	  0.043636	  0.092576	  0.023151
  0.033733	  0.084000	 -0.010335	 -0.013128	  0.063151	 -0.021167	 -0.007461	 -0.028465	 -0.019683	 -0.119874	  0.033455	  0.103026	 -0.010639
 -0.003343	  0.050323	  0.005032	 -0.006876	  0.077184	 -0.045666	 -0.010580	 -0.048827	 -0.030646	 -0.128780	  0.028637	  0.119030	 -0.020387
 -0.030364	  0.037795	 -0.012390	 -0.001368	  0.071140	 -0.068314	 -0.015778	 -0.072254	 -0.032580	 -0.115947	  0.005692	  0.115638	  0.032014
 -0.023846	  0.036275	 -0.038299	  0.018544	  0.043333	 -0.060006	 -0.013627	 -0.076422	  0.014768	 -0.113531	  0.016377	  0.100846	  0.056558
  0.022817	  0.016444	 -0.016965	 -0.008176	  0.059630	 -0.031150	  0.006246	 -0.087051	  0.019639	 -0.110239	  0.005851	  0.099110	  0.036344
  0.029366	  0.018120	 -0.031744	 -0.030156	  0.042965	 -0.016265	  0.018904	 -0.087751	 -0.003365	 -0.105227	 -0.008717	  0.079364	  0.019455
  0.049398	  0.019748	 -0.036925	 -0.021121	  0.038769	 -0.003929	  0.005421	 -0.079494	  0.001250	 -0.090768	 -0.004378	  0.064699	  0.023287
  0.063614	  0.039315	 -0.038143	 -0.046284	  0.066419	 -0.012916	  0.029583	 -0.082438	  0.018545	 -0.083456	 -0.007956	  0.048893	  0.002960
  0.048309	  0.076559	 -0.018960	 -0.073618	  0.071501	 -0.042431	  0.028809	 -0.057172	 -0.018648	 -0.068269	 -0.049720	  0.083018	  0.005977
  0.038067	  0.046618	 -0.018739	 -0.061195	  0.037184	 -0.049196	 -0.008965	 -0.036780	 -0.037772	 -0.094764	 -0.054251	  0.121814	  0.012962
  0.061128	  0.026412	 -0.029786	 -0.050566	  0.025772	 -0.033233	 -0.024037	 -0.015553	 -0.019270	 -0.083322	 -0.034245	  0.123871	 -0.014177
  0.053648	  0.028464	 -0.016829	 -0.027749	 -0.007615	  0.002285	 -0.006656	  0.009946	 -0.033105	 -0.070012	 -0.019913	  0.142478	  0.027069
  0.052160	  0.051407	 -0.020896	 -0.013944	 -0.003529	  0.009792	  0.001748	  0.013446	 -0.026858	 -0.095572	 -0.013968	  0.137393	  0.055080
  0.062125	  0.052667	 -0.055004	 -0.031392	 -0.000583	 -0.023093	 -0.007646	 -0.015174	 -0.041180	 -0.066418	  0.016392	  0.102127	  0.028971
  0.085608	  0.038213	 -0.082503	 -0.043632	  0.032410	 -0.028905	  0.011657	 -0.025563	 -0.031178	 -0.065718	  0.037791	  0.103074	  0.000947
  0.123487	  0.037243	 -0.078484	 -0.064660	  0.038262	 -0.047334	 -0.017312	 -0.026615	 -0.008775	 -0.069720	  0.026898	  0.115838	  0.000665
  0.114831	  0.031845	 -0.106923	 -0.057816	  0.026515	 -0.015195	 -0.010964	 -0.045089	  0.025709	 -0.108232	  0.005480	  0.098722	  0.020449
  0.065005	  0.035166	 -0.096430	 -0.051725	  0.043799	 -0.013392	 -0.021673	 -0.051367	 -0.007600	 -0.129488	 -0.005724	  0.072047	  0.024587
  0.047896	  0.053809	 -0.087093	 -0.070633	  0.057606	 -0.036195	 -0.001786	 -0.034809	 -0.055734	 -0.110783	 -0.011739	  0.037698	  0.001930
  0.027806	  0.065298	 -0.099752	 -0.062687	  0.080375	 -0.005348	  0.027152	 -0.028328	 -0.051752	 -0.090718	 -0.031936	 -0.006573	 -0.033134
  0.008860	  0.029740	 -0.121555	 -0.041060	  0.076934	 -0.012950	  0.029849	 -0.031009	 -0.059336	 -0.080727	 -0.008642	  0.004728	 -0.021388
  0.036542	  0.048387	 -0.123795	 -0.025694	  0.109204	 -0.028101	  0.043196	  0.016063	 -0.035973	 -0.068784	 -0.029921	  0.011012	  0.004325
  0.063161	  0.027469	 -0.099854	 -0.035879	  0.123655	 -0.000936	  0.027876	  0.014805	 -0.020979	 -0.044115	 -0.050706	  0.036323	  0.013856
  0.097233	  0.024350	 -0.098278	 -0.055838	  0.105967	  0.001339	 -0.002818	  0.008091	 -0.037302	 -0.038025	 -0.000694	  0.054513	 -0.012138
  0.075282	 -0.011392	 -0.082632	 -0.059532	  0.072781	  0.024948	 -0.005535	  0.021332	 -0.020445	 -0.056894	 -0.002669	  0.021992	 -0.022668
  0.090865	 -0.020793	 -0.068999	 -0.028397	  0.066201	  0.009325	  0.032166	 -0.001276	  0.004449	 -0.047554	 -0.025236	  0.002898	 -0.017136
  0.130757	 -0.035252	 -0.068985	  0.006350	  0.083565	  0.025603	  0.033913	  0.015307	 -0.023739	 -0.051887	 -0.018856	  0.008639	 -0.005186
  0.147420	 -0.019517	 -0.088740	  0.019577	  0.080439	  0.072499	  0.019390	  0.063865	 -0.054285	 -0.073885	  0.008133	  0.059972	  0.018698
  0.134099	 -0.002129	 -0.087620	  0.040603	  0.101953	  0.064508	  0.014563	  0.086361	 -0.033597	 -0.068798	  0.007044	  0.065046	  0.048591
  0.117911	  0.013188	 -0.061953	  0.059602	  0.102005	  0.108075	  0.023352	  0.072413	 -0.009808	 -0.050665	 -0.009180	  0.047437	  0.063216
  0.097925	  0.018744	 -0.069662	  0.043954	  0.068926	  0.075728	  0.054432	  0.045287	 -0.001145	 -0.029088	  0.011932	  0.050503	  0.038359
  0.096057	  0.053740	 -0.063704	  0.048757	  0.071430	  0.064371	  0.024865	  0.033926	 -0.038404	 -0.037473	  0.055841	  0.004809	  0.020125
  0.103584	  0.057231	 -0.082339	  0.068900	  0.079609	  0.057947	  0.018281	  0.017725	 -0.046295	 -0.039586	  0.050744	 -0.012410	  0.022690
  0.101420	  0.033840	 -0.078738	  0.077798	  0.095230	  0.057609	  0.018557	  0.014329	 -0.018427	 -0.030488	  0.042393	  0.014409	  0.025025
  0.095281	  0.014648	 -0.069839	  0.086371	  0.127556	  0.056353	  0.008094	 -0.031712	  0.003763	 -0.079512	  0.008268	  0.008797	  0.045768
  0.095484	 -0.015260	 -0.081606	  0.068941	  0.129520	  0.026778	  0.032666	 -0.042089	  0.000928	 -0.122895	  0.011085	  0.030908	  0.011051
  0.108660	 -0.010422	 -0.078192	  0.094953	  0.116845	 -0.017423	  0.045452	 -0.019144	 -0.019547	 -0.094614	  0.029419	  0.053397	 -0.010609
  0.090666	  0.022157	 -0.060963	  0.094396	  0.132398	 -0.010513	  0.032349	  0.006323	 -0.040799	 -0.078177	  0.044694	  0.067714	 -0.032046
  0.081303	  0.026208	 -0.053234	  0.075502	  0.145626	  0.010247	  0.044922	  0.019012	 -0.045291	 -0.039738	  0.016847	  0.072472	 -0.029548
  0.056085	  0.046836	 -0.077067	  0.040918	  0.152518	  0.008986	  0.079485	  0.008766	 -0.034139	 -0.023502	 -0.004103	  0.028297	  0.011686
  0.061681	  0.050099	 -0.090014	  0.056969	  0.163800	 -0.013782	  0.086082	  0.004341	 -0.042851	 -0.023918	  0.012997	  0.000656	 -0.012010
  0.064536	  0.035834	 -0.096424	  0.076779	  0.173226	 -0.003257	  0.075456	  0.003889	 -0.068263	 -0.034273	  0.012554	 -0.040925	  0.011702
  0.072673	  0.041146	 -0.107180	  0.051087	  0.182400	 -0.051588	  0.092896	  0.001697	 -0.072687	 -0.053058	  0.043090	 -0.066530	 -0.000571
  0.059185	  0.037567	 -0.093666	  0.036918	  0.172013	 -0.072937	  0.098502	 -0.011593	 -0.027830	 -0.090889	  0.075059	 -0.086321	 -0.002951
  0.061456	  0.040510	 -0.064775	  0.049643	  0.183492	 -0.046246	  0.094634	  0.002605	 -0.010218	 -0.111225	  0.080332	 -0.064375	 -0.005697
  0.062781	  0.026729	 -0.066333	  0.070856	  0.211343	 -0.013636	  0.098000	  0.016974	  0.007378	 -0.117392	  0.059779	 -0.071117	 -0.007664
  0.041973	  0.058840	 -0.034405	  0.071224	  0.190461	 -0.023150	  0.121841	  0.033420	 -0.011136	 -0.091857	  0.026653	 -0.067831	  0.024478
  0.049490	  0.050624	 -0.003744	  0.078690	  0.131332	 -0.026252	  0.117228	  0.043234	  0.013103	 -0.099326	 -0.009802	 -0.065732	  0.026093
  0.096012	  0.072609	 -0.012503	  0.056737	  0.136687	 -0.010640	  0.081573	  0.044429	  0.013254	 -0.102122	 -0.015925	 -0.062446	  0.041246
  0.122902	  0.042199	 -0.017990	  0.043721	  0.115448	 -0.039926	  0.045221	  0.038080	 -0.014970	 -0.088998	 -0.042249	 -0.058864	  0.034939
  0.095627	  0.065353	 -0.008551	  0.054683	  0.119381	 -0.030047	  0.043077	  0.073662	 -0.039486	 -0.074943	  0.006868	 -0.048303	  0.023182
  0.064368	  0.053254	 -0.001910	  0.064213	  0.104836	 -0.051636	  0.072094	  0.052683	 -0.051584	 -0.079693	  0.019208	 -0.057808	  0.033646
  0.066180	  0.000341	  0.025181	  0.059137	  0.107146	 -0.060701	  0.084888	  0.039965	 -0.088431	 -0.046592	  0.016917	 -0.063899	  0.049053
  0.057475	 -0.019900	  0.017038	  0.057686	  0.129015	 -0.086945	  0.092324	  0.038744	 -0.053953	 -0.004962	  0.000484	 -0.053888	  0.026469
  0.053492	 -0.011098	  0.011547	  0.091698	  0.154879	 -0.079616	  0.116856	  0.031383	 -0.033552	  0.001248	 -0.035140	 -0.029468	  0.020435
  0.043615	  0.008874	  0.012211	  0.114928	  0.159547	 -0.044887	  0.135545	  0.056013	 -0.017381	 -0.028591	 -0.033410	 -0.016974	  0.020914
  0.027876	  0.016588	  0.011325	  0.105166	  0.137359	 -0.069025	  0.116733	  0.045676	 -0.008247	 -0.049280	 -0.007464	 -0.018093	  0.018187
  0.051675	 -0.000443	  0.015388	  0.080712	  0.106868	 -0.074809	  0.124855	  0.034602	 -0.024904	 -0.055781	 -0.000176	 -0.045189	  0.018193
  0.066385	 -0.002844	  0.004171	  0.064821	  0.094331	 -0.021689	  0.107166	  0.044437	 -0.077195	 -0.054039	  0.006696	 -0.045544	  0.025246
  0.047124	  0.009999	  0.015953	  0.047473	  0.087471	 -0.003707	  0.092020	  0.042600	 -0.062504	 -0.074744	  0.021297	 -0.043064	  0.006292
  0.058353	 -0.008749	  0.038223	  0.076549	  0.072612	 -0.014694	  0.069382	  0.022515	 -0.082134	 -0.092700	  0.007854	 -0.007824	 -0.020006
  0.056290	 -0.060791	  0.013301	  0.084053	  0.067683	 -0.031066	  0.058756	  0.041189	 -0.113632	 -0.079759	 -0.010734	 -0.008695	 -0.001310
  0.011153	 -0.051555	  0.023117	  0.106252	  0.071733	 -0.006043	  0.068607	  0.039518	 -0.096272	 -0.069102	 -0.047122	  0.005132	  0.018819
 -0.001593	 -0.043143	  0.046866	  0.099052	  0.052501	  0.005083	  0.070778	  0.021272	 -0.106633	 -0.064703	 -0.043048	  0.034940	  0.024915
 -0.011098	 -0.048954	  0.066367	  0.057920	  0.051462	  0.020429	  0.067832	 -0.016016	 -0.070465	 -0.054652	 -0.030377	  0.013546	  0.003466
 -0.015204	 -0.052128	  0.050899	  0.078016	  0.087283	 -0.009440	  0.105313	 -0.008948	 -0.041712	 -0.019364	 -0.023288	  0.004576	 -0.026257
  0.008468	 -0.022225	  0.040600	  0.065992	  0.054468	 -0.042325	  0.095081	  0.014247	  0.002765	 -0.021727	 -0.046153	  0.034146	 -0.033695
  0.043099	 -0.024279	  0.025912	  0.061251	  0.035778	 -0.034866	  0.049897	 -0.012616	  0.034050	 -0.050851	 -0.058268	  0.030920	 -0.033469
  0.012575	 -0.017513	 -0.014486	  0.090815	  0.052446	 -0.035772	  0.045451	 -0.012359	  0.030807	 -0.055836	 -0.045575	  0.007752	 -0.043838
  0.008739	 -0.046188	 -0.059886	  0.097102	  0.047255	 -0.025822	  0.074686	 -0.013479	  0.023198	 -0.066743	 -0.054549	 -0.003189	 -0.036876
  0.025877	 -0.070779	 -0.077559	  0.104329	  0.030031	 -0.009111	  0.076479	 -0.006755	  0.034697	 -0.080895	 -0.028057	  0.021914	 -0.048925
  0.015158	 -0.021141	 -0.054563	  0.098425	  0.029681	 -0.009229	  0.085459	  0.031767	  0.016451	 -0.067060	  0.023486	  0.003498	 -0.050098
  0.025656	  0.002273	 -0.032074	  0.065681	  0.042577	 -0.031575	  0.074290	  0.040124	  0.011808	 -0.028404	  0.046989	 -0.014772	 -0.049045
  0.009358	 -0.012272	  0.024000	  0.045548	  0.074768	 -0.014271	  0.065843	  0.048553	 -0.030949	 -0.049159	  0.017836	  0.023613	 -0.042010
 -0.023014	  0.006306	  0.016956	  0.041884	  0.084602	  0.000041	  0.072175	  0.040441	 -0.046967	 -0.054490	  0.003589	 -0.014185	  0.004105
 -0.012662	  0.016012	 -0.001814	  0.028763	  0.069537	  0.010934	  0.074770	  0.033922	 -0.043636	 -0.036035	  0.030048	 -0.000699	 -0.005720
 -0.018636	  0.003483	  0.035672	 -0.014739	  0.058867	 -0.016312	  0.070062	  0.026920	 -0.005607	 -0.042994	  0.012600	  0.003447	 -0.013076
 -0.080975	 -0.021804	  0.047239	 -0.012412	  0.054426	 -0.025470	  0.076429	 -0.008697	  0.010259	 -0.053216	 -0.008652	  0.019927	  0.012727
 -0.074242	 -0.047496	  0.061025	 -0.041445	  0.045649	 -0.014720	  0.061315	 -0.033308	 -0.018930	 -0.054482	 -0.010036	  0.024853	  0.010083
 -0.074843	 -0.046873	  0.102609	 -0.027652	  0.051726	  0.002019	  0.052723	 -0.041349	 -0.026736	 -0.078194	 -0.005348	 -0.001413	  0.017981
 -0.074332	 -0.028632	  0.075342	 -0.007600	  0.072692	  0.014379	  0.045558	 -0.037181	 -0.051254	 -0.064109	  0.013954	 -0.010836	  0.009334
 -0.025050	 -0.017914	  0.043171	 -0.011656	  0.077025	 -0.010699	  0.065947	 -0.080301	 -0.059006	 -0.074484	  0.013388	  0.006012	 -0.033018
 -0.042848	 -0.023766	  0.026809	 -0.035699	  0.086142	 -0.008110	  0.077477	 -0.059063	  0.000150	 -0.101005	 -0.000147	  0.021530	 -0.062903
 -0.054149	 -0.016203	  0.026896	 -0.016288	  0.088442	 -0.004971	  0.057782	  0.002495	  0.010447	 -0.076747	  0.018294	  0.050723	 -0.053134
 -0.018554	  0.012597	  0.039393	 -0.026080	  0.073422	 -0.028273	  0.065279	  0.008095	 -0.021300	 -0.080932	  0.049547	  0.051192	 -0.036208
 -0.003269	  0.041460	  0.053870	 -0.015566	  0.059409	 -0.018955	  0.047209	 -0.005143	 -0.042586	 -0.116482	  0.080532	  0.054785	 -0.048455
 -0.001773	  0.070605	  0.028905	 -0.021036	  0.094498	 -0.014501	  0.058161	 -0.020732	 -0.048489	 -0.113550	  0.040373	  0.022886	 -0.017571
 -0.015492	  0.058111	  0.005124	 -0.051596	  0.060256	 -0.011671	  0.077153	 -0.025484	 -0.020865	 -0.105696	  0.050194	  0.038330	 -0.019313
 -0.032578	  0.031437	 -0.016644	 -0.053698	  0.093652	 -0.034302	  0.084641	 -0.017423	 -0.014074	 -0.081043	  0.050114	  0.086524	 -0.028927
 -0.032336	  0.024746	 -0.020313	 -0.070691	  0.092561	 -0.045883	  0.085532	 -0.032465	 -0.010918	 -0.080890	  0.045655	  0.084852	 -0.054469
 -0.025073	  0.022766	  0.008400	 -0.063980	  0.078219	 -0.067956	  0.045469	 -0.026165	 -0.017784	 -0.102088	  0.071029	  0.093615	 -0.056278
 -0.003586	  0.074437	 -0.018860	 -0.075343	  0.062803	 -0.063148	  0.036150	 -0.003451	 -0.012521	 -0.082831	  0.061509	  0.095813	 -0.042210
  0.015934	  0.058095	 -0.007558	 -0.055608	  0.041626	 -0.077896	  0.054581	  0.029422	  0.008446	 -0.073071	  0.062682	  0.073522	 -0.062493
