# Supplementary material for: A fluorescent photoimmunoconjugate for imaging of cholesteatoma
Source: Sci Rep. 2022 Nov 19;12:19905. doi: 10.1038/s41598-022-22072-9 (PMC9675863; doi:10.1038/s41598-022-22072-9)
Supplement: Supplementary file 2 — Supplementary Information 2. [file 41598_2022_22072_MOESM2_ESM.zip › Data/ABR-64-1]

:RUN-1	LEVEL SWEEP	TEMP:NaN	6/11/2018	5:42 PM	NaNHR:
:SW EAR: R	SW FREQ: 5.66	# AVERAGES: 512	REP RATE (/sec): 40	DRIVER: RS Tweeter	SAMPLE (�sec): 40	
:NOTES-
:CHAMBER-CH4B-PXI
:CFTS Version: V2.7.2 (R850)
:LEVELS:20;25;30;35;40;45;50;55;60;65;70;75;80;
:DATA
 -0.044713	  0.023033	 -0.065680	 -0.051050	  0.038242	 -0.031188	  0.004280	 -0.011195	 -0.001073	  0.000093	 -0.020788	  0.032996	  0.002129
 -0.061143	  0.013376	 -0.026320	 -0.000822	  0.029223	 -0.041804	  0.012031	 -0.001140	  0.005497	  0.042373	 -0.010382	  0.020531	 -0.015637
 -0.007850	  0.043908	 -0.017547	  0.014796	  0.014263	 -0.062406	 -0.004268	  0.025924	 -0.011272	  0.066057	 -0.014516	  0.025758	 -0.030879
  0.051002	  0.057740	 -0.026320	  0.025457	  0.019069	 -0.029822	 -0.024206	  0.024456	 -0.033890	  0.021795	 -0.015096	  0.031503	 -0.065717
  0.065965	  0.053489	 -0.056265	  0.000406	  0.019312	 -0.004595	 -0.014109	  0.032293	 -0.028282	 -0.002917	 -0.003020	  0.026079	 -0.032352
  0.061143	  0.014936	 -0.055842	  0.012203	 -0.002881	 -0.029808	 -0.021344	  0.035220	  0.013806	  0.006859	  0.003459	  0.051240	  0.007772
  0.033274	 -0.012114	 -0.027351	  0.024628	 -0.010455	 -0.020019	 -0.008461	  0.026123	  0.003562	 -0.005601	 -0.019326	  0.031587	 -0.028788
 -0.004253	 -0.010461	  0.021286	  0.035877	  0.003601	 -0.027584	 -0.009078	  0.008336	  0.016441	 -0.022500	 -0.047100	 -0.021543	 -0.039083
  0.006170	 -0.021971	  0.048638	  0.012228	  0.019460	  0.013310	 -0.003141	 -0.005127	  0.027236	  0.003104	 -0.062210	 -0.031131	 -0.037877
 -0.024001	 -0.014548	  0.018631	 -0.001930	  0.034115	  0.027003	  0.027624	 -0.009439	  0.025412	 -0.020429	 -0.041346	 -0.031217	 -0.005533
 -0.000235	  0.011213	  0.002606	 -0.002982	  0.015162	  0.027360	  0.014641	 -0.022774	  0.004240	 -0.037361	 -0.025991	 -0.039775	 -0.021162
  0.015740	  0.001194	  0.018911	 -0.026442	 -0.006045	  0.038785	  0.011081	 -0.055665	 -0.005467	 -0.005261	  0.004180	 -0.023569	 -0.022178
  0.016893	  0.005872	  0.035192	 -0.021576	 -0.006846	  0.029949	  0.019948	 -0.050069	  0.014413	  0.000794	  0.045059	 -0.008579	  0.021508
  0.013749	  0.013053	  0.023084	 -0.007373	  0.005139	  0.012950	  0.006565	 -0.045896	  0.002298	 -0.011179	  0.062192	  0.000713	  0.031270
 -0.008447	 -0.023253	  0.015080	 -0.008973	  0.022312	 -0.032345	 -0.001282	 -0.042626	 -0.015279	  0.008911	  0.042890	 -0.005889	  0.031125
 -0.033732	 -0.040565	  0.017913	 -0.020304	 -0.031229	  0.011915	  0.030722	 -0.017577	 -0.032214	  0.000745	  0.048024	 -0.016638	  0.016492
 -0.040685	 -0.030224	  0.024535	 -0.019362	 -0.058099	  0.037652	  0.010220	  0.018281	 -0.046653	 -0.019588	  0.040681	 -0.023703	  0.025052
 -0.025496	 -0.033775	  0.024243	  0.001202	 -0.059223	  0.036728	 -0.010342	  0.020294	  0.004473	  0.000526	  0.021611	 -0.010413	  0.040947
 -0.008674	 -0.022677	  0.013821	  0.022106	 -0.029686	  0.038238	 -0.004067	  0.022792	  0.022020	 -0.000751	  0.008787	 -0.003771	  0.049116
 -0.004707	 -0.028226	  0.011384	  0.011911	 -0.015434	  0.005680	 -0.036814	  0.047787	  0.034731	 -0.025669	 -0.017108	 -0.004177	  0.073796
  0.005773	 -0.019138	 -0.006560	 -0.001803	 -0.024945	 -0.002532	 -0.016115	  0.020587	  0.039598	 -0.026588	 -0.065286	  0.022760	  0.086802
 -0.008593	 -0.028273	  0.013229	 -0.000252	 -0.009782	  0.021818	 -0.003701	 -0.010324	  0.045409	 -0.033129	 -0.083438	  0.052197	  0.092561
 -0.019855	 -0.059322	  0.009617	 -0.019077	  0.007527	  0.050345	  0.000264	 -0.005818	  0.038235	 -0.023077	 -0.019599	  0.084710	  0.099536
 -0.004252	 -0.017910	  0.012325	  0.007543	  0.016926	  0.015976	  0.012003	  0.010636	 -0.004615	 -0.002984	  0.013168	  0.084250	  0.111044
  0.027977	  0.014579	  0.028669	  0.014497	  0.029495	 -0.019210	  0.017821	  0.037016	  0.008240	  0.021609	  0.000340	  0.097001	  0.108069
  0.038146	 -0.007677	  0.012374	 -0.010357	  0.028605	 -0.038620	  0.035923	  0.059841	  0.000482	  0.049690	 -0.041885	  0.096825	  0.103416
  0.034896	 -0.037937	 -0.000832	 -0.029258	  0.023590	 -0.020112	  0.006146	  0.035668	 -0.001154	  0.028508	 -0.051149	  0.064274	  0.076035
  0.025756	 -0.024535	 -0.007013	  0.016751	 -0.015306	 -0.021171	  0.010105	  0.018674	 -0.015886	  0.018869	 -0.047378	  0.074592	  0.048147
 -0.000513	 -0.022973	 -0.040460	  0.017425	 -0.015100	 -0.034823	 -0.003749	 -0.008231	 -0.021617	 -0.008253	 -0.042735	  0.048500	  0.067001
 -0.034173	 -0.022955	 -0.021332	  0.022854	 -0.027320	 -0.010130	 -0.002004	 -0.010642	  0.001403	 -0.015090	 -0.016918	  0.017411	  0.086917
 -0.030347	 -0.020699	  0.014062	  0.015748	 -0.037152	 -0.003702	  0.005736	  0.025119	 -0.030460	  0.040205	  0.014842	 -0.000841	  0.091594
 -0.020395	 -0.038949	  0.020282	 -0.021038	 -0.028153	  0.003835	 -0.001259	  0.045351	 -0.058103	  0.024851	  0.046626	 -0.024147	  0.092546
 -0.060248	 -0.029998	  0.021329	  0.019755	 -0.052221	  0.033693	 -0.011425	  0.030292	 -0.095939	  0.009248	  0.006878	 -0.014097	  0.094310
 -0.054234	 -0.033132	  0.010128	  0.075116	 -0.069283	  0.009696	 -0.020839	  0.038031	 -0.114225	 -0.016453	  0.005331	 -0.018815	  0.122225
 -0.012722	 -0.038063	  0.041434	  0.069139	 -0.068721	 -0.019794	 -0.019067	  0.059791	 -0.092573	 -0.002938	  0.032185	 -0.021133	  0.109877
  0.017718	 -0.024945	  0.034160	  0.059693	 -0.051790	 -0.031727	 -0.014813	  0.051926	 -0.068495	 -0.016157	  0.041283	  0.008989	  0.106156
  0.077549	 -0.029670	 -0.000998	  0.061500	 -0.048206	 -0.044227	 -0.030140	  0.075510	 -0.041781	 -0.023878	  0.052295	  0.010339	  0.086244
  0.083351	 -0.040281	  0.003498	  0.089486	 -0.032336	 -0.027183	 -0.011442	  0.066668	 -0.017667	 -0.014690	  0.063302	 -0.009310	  0.048371
  0.037152	 -0.058268	  0.060250	  0.080106	 -0.017379	 -0.034923	  0.000650	  0.069282	 -0.015795	  0.016844	  0.050890	 -0.034399	  0.023593
 -0.027277	 -0.076773	  0.063053	  0.049432	 -0.017384	 -0.039314	  0.010195	  0.069193	 -0.027930	  0.040123	  0.039769	 -0.022718	 -0.004102
 -0.045132	 -0.092939	  0.018113	  0.059640	 -0.022842	 -0.042024	 -0.001460	  0.078418	 -0.046090	  0.047775	 -0.000001	  0.019639	 -0.002333
 -0.048565	 -0.070774	  0.018470	  0.073086	 -0.010423	 -0.037797	 -0.016177	  0.079791	 -0.031947	  0.052239	 -0.023695	  0.034269	 -0.009215
 -0.028460	 -0.034361	  0.037733	  0.041953	 -0.031921	 -0.022647	 -0.017859	  0.082197	 -0.039745	  0.059385	 -0.055196	 -0.010571	 -0.031425
 -0.028753	 -0.041878	  0.028301	  0.040357	 -0.029857	 -0.002844	 -0.014979	  0.082716	 -0.055830	  0.068553	 -0.020613	 -0.037612	 -0.036832
 -0.042706	 -0.031697	 -0.000512	  0.040071	 -0.040340	  0.030535	 -0.009566	  0.070989	 -0.050877	  0.016248	 -0.015885	 -0.013357	 -0.039839
 -0.035811	 -0.017456	  0.011345	  0.047018	 -0.004449	  0.004615	 -0.045717	  0.057126	 -0.037537	 -0.014862	 -0.034112	 -0.042684	 -0.018684
 -0.041496	  0.014355	 -0.018742	  0.037540	  0.025602	  0.001802	 -0.033059	  0.068016	 -0.041104	 -0.008090	 -0.025513	 -0.061062	  0.011828
 -0.017057	  0.025221	 -0.019323	  0.033576	  0.026521	  0.015215	 -0.010551	  0.093744	 -0.016408	  0.006963	 -0.007157	 -0.049423	  0.018250
 -0.019593	  0.025570	 -0.002568	  0.035760	  0.033368	  0.022155	 -0.001782	  0.084413	 -0.035286	  0.006466	 -0.007003	 -0.011407	  0.070501
 -0.027026	 -0.014951	 -0.008368	  0.006692	  0.033023	  0.024592	  0.006246	  0.087612	 -0.044634	  0.000457	 -0.000821	 -0.005917	  0.102849
 -0.011447	 -0.046420	 -0.021257	  0.008331	  0.030667	 -0.007079	 -0.009602	  0.088966	 -0.010115	 -0.012890	  0.004460	  0.014436	  0.123816
  0.032691	 -0.058775	 -0.016416	  0.008976	  0.027181	 -0.034791	 -0.019402	  0.107799	 -0.003023	  0.002108	  0.033074	  0.043132	  0.122580
  0.034463	 -0.053409	 -0.015714	  0.009677	  0.010101	 -0.053540	 -0.003621	  0.112812	 -0.008514	 -0.005746	  0.056519	  0.070603	  0.110250
  0.017605	 -0.042818	  0.000434	  0.036962	  0.016115	 -0.062887	 -0.001239	  0.100509	 -0.004372	  0.046192	  0.068989	  0.085146	  0.114176
  0.006464	 -0.051871	  0.023146	  0.060629	  0.018946	 -0.047583	  0.005044	  0.099801	 -0.020397	  0.060859	  0.083914	  0.088535	  0.193536
 -0.007457	 -0.069065	  0.018363	  0.047828	  0.020709	 -0.044597	 -0.005889	  0.080901	 -0.034315	  0.037109	  0.094663	  0.101628	  0.208149
 -0.031073	 -0.089027	 -0.015056	  0.027973	  0.046312	 -0.056776	 -0.021430	  0.082672	 -0.031787	  0.039162	  0.087582	  0.120339	  0.181089
 -0.014074	 -0.083497	 -0.019454	 -0.011428	  0.038994	 -0.012899	 -0.029688	  0.102065	 -0.010493	  0.047552	  0.078269	  0.139211	  0.151006
 -0.019570	 -0.033000	 -0.023581	 -0.019618	  0.024224	 -0.008276	 -0.042170	  0.106971	 -0.031726	 -0.013934	  0.063783	  0.121452	  0.132725
 -0.047524	  0.002390	 -0.021846	 -0.020200	  0.025405	 -0.046928	 -0.035035	  0.091476	 -0.053853	 -0.028128	  0.029726	  0.086462	  0.090848
 -0.031088	 -0.006932	 -0.036094	 -0.012001	 -0.006262	 -0.035068	 -0.025293	  0.102358	 -0.044960	 -0.038290	  0.032603	  0.056274	  0.070484
 -0.040717	 -0.020579	 -0.021983	  0.029742	 -0.020557	 -0.034147	 -0.016916	  0.132259	 -0.053790	 -0.038138	 -0.000667	 -0.002311	  0.082404
 -0.053067	 -0.009536	 -0.005491	  0.017590	 -0.032902	 -0.054236	 -0.013546	  0.123263	 -0.027746	 -0.034465	  0.008306	 -0.025427	  0.079500
 -0.033821	 -0.016443	 -0.007704	  0.050255	 -0.044675	 -0.013904	 -0.030239	  0.126395	 -0.006831	 -0.027066	  0.032157	  0.000730	  0.074137
 -0.035371	 -0.034549	 -0.008514	  0.081267	 -0.027638	 -0.031240	 -0.025789	  0.106072	 -0.016967	 -0.042591	 -0.020912	  0.015055	  0.048378
 -0.037922	 -0.041259	 -0.001102	  0.033192	 -0.017933	 -0.035239	  0.008761	  0.082334	 -0.054378	 -0.047080	 -0.058210	 -0.003408	  0.073788
 -0.051427	 -0.041614	  0.024490	  0.006557	 -0.014489	 -0.042542	  0.019374	  0.102548	 -0.091342	 -0.019461	 -0.071392	  0.007985	  0.101352
 -0.030753	 -0.025399	  0.000735	 -0.007062	 -0.037055	 -0.043373	  0.028698	  0.099834	 -0.082542	 -0.004139	 -0.053196	  0.004657	  0.121000
 -0.040856	 -0.010128	  0.046091	 -0.001682	 -0.015479	 -0.050759	 -0.000373	  0.096211	 -0.091176	  0.017542	  0.010631	  0.034484	  0.123294
 -0.032205	 -0.004928	  0.060858	  0.021753	 -0.023730	 -0.048537	 -0.010414	  0.089974	 -0.087188	  0.026617	  0.032371	  0.053054	  0.133033
 -0.025312	  0.017589	  0.060721	  0.055736	 -0.018229	 -0.039204	 -0.031300	  0.100135	 -0.088264	  0.011795	  0.025231	  0.043911	  0.097944
 -0.044178	  0.003943	  0.029990	  0.065380	 -0.026163	 -0.030282	 -0.072370	  0.125703	 -0.105616	 -0.014978	  0.054301	  0.069625	  0.102192
 -0.060337	 -0.010962	  0.019962	  0.059568	 -0.031808	 -0.005218	 -0.055807	  0.124045	 -0.111631	  0.012976	  0.063801	  0.081814	  0.081804
 -0.065901	 -0.025218	  0.032510	  0.049124	 -0.007607	  0.005467	 -0.047501	  0.086975	 -0.129977	  0.040239	  0.072472	  0.093919	  0.075909
 -0.045098	 -0.035029	 -0.004484	  0.060386	  0.001493	 -0.025306	 -0.050494	  0.061181	 -0.140172	  0.045313	  0.095039	  0.077057	  0.099326
 -0.018496	 -0.005340	 -0.023575	  0.044775	 -0.002412	 -0.039853	 -0.038087	  0.081847	 -0.079498	  0.031076	  0.103471	  0.047064	  0.105753
 -0.013759	 -0.009086	  0.007087	  0.012896	  0.004496	 -0.020397	 -0.012899	  0.091520	 -0.070540	 -0.007129	  0.085108	  0.041174	  0.096108
  0.009713	 -0.010764	 -0.011040	  0.028789	  0.003064	 -0.019563	  0.008197	  0.108191	 -0.092987	  0.011989	  0.075328	  0.032748	  0.077576
  0.024454	  0.006106	 -0.027555	  0.058269	  0.000438	 -0.030390	  0.014069	  0.102747	 -0.064572	  0.018205	  0.060721	  0.030009	  0.083361
  0.023563	  0.001354	 -0.002196	  0.066483	  0.004631	 -0.024047	  0.017218	  0.087829	 -0.033689	  0.035969	  0.057635	  0.062492	  0.112602
  0.016048	  0.014913	  0.008637	  0.075007	  0.001267	 -0.003175	  0.013808	  0.069660	 -0.036891	  0.039964	  0.076200	  0.087562	  0.106777
  0.035699	  0.040592	  0.001247	  0.078383	  0.007257	  0.002517	  0.035498	  0.068767	 -0.027721	  0.021058	  0.096110	  0.053206	  0.126100
  0.011903	  0.016896	  0.005654	  0.106749	  0.006191	  0.025841	  0.028999	  0.063785	 -0.003718	  0.013313	  0.096744	  0.061856	  0.127902
 -0.028042	 -0.005034	  0.012054	  0.096348	  0.005848	  0.033492	  0.009640	  0.091971	 -0.030274	  0.017669	  0.082976	  0.056357	  0.070440
 -0.003936	 -0.030436	  0.018904	  0.086973	 -0.016442	  0.007347	 -0.031249	  0.094408	 -0.068556	  0.047979	  0.071123	  0.050172	  0.056563
  0.036156	 -0.024493	  0.023203	  0.085535	 -0.020294	 -0.017030	 -0.008280	  0.083300	 -0.064691	  0.034041	  0.042861	  0.051452	  0.040609
  0.044708	 -0.026413	  0.051885	  0.091960	 -0.017395	 -0.010465	 -0.003639	  0.093883	 -0.062422	  0.019193	  0.041370	  0.046280	  0.033821
  0.047594	 -0.020208	  0.052893	  0.091896	 -0.012248	  0.009946	 -0.000188	  0.075770	 -0.024921	  0.027498	  0.053547	  0.027892	  0.019761
  0.056594	  0.003308	  0.034294	  0.114526	  0.038439	 -0.014622	  0.008521	  0.066048	  0.012782	  0.030738	  0.045285	  0.021967	  0.036763
  0.057094	  0.018348	  0.043862	  0.107584	  0.047687	 -0.024119	 -0.005356	  0.059574	 -0.003085	  0.009345	  0.026376	 -0.004175	  0.022158
  0.031213	  0.021179	  0.025645	  0.108195	  0.036020	 -0.038258	 -0.000206	  0.086423	 -0.039285	  0.007604	  0.020701	 -0.029624	  0.005261
  0.018479	 -0.003294	 -0.013423	  0.103466	  0.032166	  0.022342	 -0.002806	  0.108772	 -0.082879	 -0.004259	  0.042879	  0.004160	  0.009318
  0.048913	 -0.010480	  0.011595	  0.077897	  0.025251	  0.049518	 -0.008061	  0.099725	 -0.073769	 -0.031916	  0.014803	  0.012898	  0.010370
  0.037567	 -0.008505	 -0.007554	  0.019304	  0.011944	  0.037871	  0.011318	  0.072239	 -0.089127	 -0.012980	  0.020153	  0.041712	  0.025647
  0.012748	 -0.003461	  0.019248	 -0.009193	  0.011605	  0.037529	  0.030831	  0.031027	 -0.062379	 -0.016914	  0.045063	  0.040033	  0.084826
  0.002923	  0.052473	  0.058498	 -0.016566	  0.012858	  0.009813	  0.037614	  0.034208	 -0.066638	 -0.026863	  0.019440	  0.018432	  0.108636
 -0.024216	  0.076837	  0.075746	 -0.036261	  0.019114	 -0.011519	  0.025139	  0.032729	 -0.048798	 -0.055027	  0.019595	  0.014614	  0.100632
 -0.029847	  0.055531	  0.069710	 -0.017643	 -0.006217	  0.001936	 -0.011241	  0.028001	 -0.087781	 -0.059363	 -0.001423	  0.006515	  0.082251
 -0.033374	  0.044760	  0.041329	 -0.005694	  0.026047	  0.004610	 -0.015220	  0.043900	 -0.125356	 -0.038241	  0.030630	  0.002116	  0.078236
 -0.026627	  0.000475	  0.036595	 -0.006441	  0.059177	 -0.007883	  0.004931	  0.029641	 -0.117103	 -0.024997	  0.038478	  0.025244	  0.088747
  0.007024	  0.041648	  0.028619	  0.013350	  0.055762	 -0.014821	 -0.008931	  0.014228	 -0.093725	  0.012968	  0.071755	  0.039476	  0.099332
 -0.012153	  0.043195	  0.017385	  0.035409	  0.049073	 -0.008983	 -0.018987	  0.039514	 -0.072432	  0.030161	  0.068484	  0.064617	  0.102735
 -0.071986	  0.068396	  0.039756	  0.050570	  0.036664	 -0.015681	 -0.024148	  0.032598	 -0.077777	  0.024447	  0.094797	  0.017139	  0.101706
 -0.105413	  0.075557	  0.024117	  0.038411	  0.053097	 -0.013178	 -0.005939	  0.054446	 -0.087908	  0.014663	  0.080999	  0.023798	  0.109855
 -0.107301	  0.089354	  0.003297	  0.052654	  0.038740	  0.035058	  0.006998	  0.074091	 -0.110228	  0.021474	  0.067392	  0.033989	  0.128471
 -0.089389	  0.108124	  0.026647	  0.055618	 -0.000755	 -0.004283	 -0.016039	  0.063364	 -0.096864	  0.033350	  0.048595	  0.020562	  0.124312
 -0.069875	  0.073085	  0.035429	  0.060299	  0.002511	 -0.005665	 -0.030324	  0.056464	 -0.083707	  0.032353	  0.008456	  0.022995	  0.119841
 -0.032621	  0.073300	  0.054640	  0.058843	  0.006362	 -0.023178	 -0.031900	  0.031944	 -0.055025	  0.004191	  0.040545	 -0.003531	  0.100832
 -0.037521	  0.061570	  0.038161	  0.035212	  0.031872	 -0.052201	 -0.037697	  0.032032	 -0.056171	  0.018656	  0.006591	 -0.015010	  0.109254
 -0.087728	  0.037926	  0.022849	 -0.002340	  0.036474	 -0.037750	 -0.040674	  0.035233	 -0.038330	 -0.001007	  0.012466	  0.001567	  0.086090
 -0.023481	  0.039224	  0.015703	  0.012522	  0.024640	 -0.024884	 -0.006054	  0.024465	 -0.031519	  0.008833	 -0.008604	  0.013752	  0.078385
 -0.000767	  0.037114	  0.022165	  0.051183	  0.018763	 -0.037451	  0.001890	  0.033013	 -0.014910	  0.018719	  0.000181	 -0.018066	  0.110782
  0.006848	  0.039885	  0.009013	  0.061920	 -0.016956	 -0.057770	  0.014544	  0.050897	 -0.012061	  0.026867	  0.026857	 -0.030509	  0.117565
  0.006128	  0.044173	 -0.026599	  0.055960	 -0.057583	 -0.108734	  0.038743	  0.074156	 -0.030191	  0.037826	  0.025973	 -0.028966	  0.112881
  0.017534	  0.031382	 -0.031509	  0.055428	 -0.056233	 -0.093345	  0.040129	  0.091241	 -0.049907	  0.075596	  0.019692	  0.001127	  0.098585
  0.015187	  0.013543	 -0.013003	  0.071070	 -0.059098	 -0.103370	  0.026397	  0.091786	 -0.043007	  0.037271	  0.015566	  0.018704	  0.102758
 -0.004698	  0.010557	  0.003640	  0.072407	 -0.035054	 -0.103002	  0.035956	  0.050992	 -0.035491	  0.010000	  0.027703	  0.011502	  0.092151
 -0.021067	  0.025410	 -0.013935	  0.040017	 -0.001338	 -0.084622	  0.036828	  0.052740	 -0.032143	  0.022035	  0.032601	  0.006298	  0.096479
 -0.037816	  0.009435	  0.008519	  0.034939	  0.003240	 -0.082091	  0.028276	  0.067016	 -0.042811	 -0.014910	  0.029216	 -0.015896	  0.063364
 -0.051469	 -0.016985	 -0.011521	  0.025897	  0.028319	 -0.069431	  0.040263	  0.077399	 -0.078579	 -0.025379	  0.024154	 -0.037181	  0.030123
 -0.067405	 -0.011954	 -0.008725	  0.017835	  0.036202	 -0.081391	  0.036335	  0.105849	 -0.099795	 -0.025497	  0.020809	 -0.055636	 -0.018465
 -0.038965	  0.016478	 -0.022328	  0.056207	 -0.007655	 -0.069797	  0.006234	  0.100350	 -0.120821	 -0.011558	  0.009940	 -0.072687	 -0.054921
 -0.024921	 -0.015662	 -0.038481	  0.039582	 -0.036399	 -0.067176	 -0.014243	  0.104785	 -0.119261	 -0.051215	 -0.029279	 -0.086968	 -0.077356
 -0.000388	 -0.021313	 -0.015713	  0.031875	 -0.040357	 -0.064077	 -0.007135	  0.082317	 -0.103261	 -0.060167	 -0.045885	 -0.115194	 -0.083727
  0.018670	 -0.013740	 -0.001303	  0.030231	  0.005485	 -0.041797	  0.027609	  0.097324	 -0.066922	 -0.084323	 -0.078474	 -0.129207	 -0.064413
  0.026734	  0.005894	  0.037282	  0.052144	  0.022220	 -0.033131	  0.046819	  0.071551	 -0.070146	 -0.089698	 -0.076001	 -0.117826	 -0.055453
  0.009305	  0.032784	  0.055556	  0.053408	  0.022785	 -0.036993	  0.025814	  0.049874	 -0.079610	 -0.084441	 -0.046626	 -0.105873	 -0.049511
 -0.028459	  0.046183	  0.026248	  0.082609	  0.011732	 -0.028647	  0.001891	  0.011918	 -0.083262	 -0.069955	 -0.028873	 -0.080228	  0.009228
 -0.009688	  0.036004	 -0.001515	  0.069398	  0.015925	 -0.019786	  0.004605	  0.014782	 -0.067310	 -0.074877	 -0.024468	 -0.086463	  0.016509
  0.017285	  0.025972	 -0.003358	  0.036378	 -0.005999	 -0.051661	  0.003093	  0.018915	 -0.095764	 -0.059514	 -0.001455	 -0.086411	  0.003725
  0.011418	  0.022958	 -0.015150	 -0.001910	 -0.035110	 -0.048626	  0.001979	  0.003775	 -0.086646	 -0.053185	  0.014774	 -0.104104	 -0.016790
  0.005578	  0.030681	 -0.021792	  0.015454	  0.007670	 -0.028163	  0.028589	  0.022542	 -0.067781	 -0.050458	 -0.035431	 -0.098649	 -0.048132
 -0.008590	  0.028011	 -0.031132	  0.034193	 -0.002137	 -0.020133	  0.029515	  0.005691	 -0.110026	 -0.080658	 -0.033657	 -0.107047	 -0.057352
  0.031421	  0.004154	 -0.022902	  0.025311	  0.015688	 -0.024538	  0.037378	  0.044752	 -0.113695	 -0.075394	 -0.032571	 -0.145555	 -0.080129
  0.019177	 -0.001839	 -0.001293	  0.009819	  0.027395	 -0.081191	  0.039354	  0.023730	 -0.118399	 -0.091437	 -0.016040	 -0.177566	 -0.095925
  0.001295	  0.013370	 -0.020463	  0.030695	  0.026310	 -0.107045	 -0.003875	  0.028440	 -0.132718	 -0.108179	 -0.037256	 -0.202356	 -0.110897
 -0.002259	  0.029930	 -0.066848	  0.012424	  0.013074	 -0.124625	  0.013164	  0.023100	 -0.111366	 -0.124601	 -0.040882	 -0.201560	 -0.111842
 -0.040184	  0.041540	 -0.070421	  0.035008	 -0.012780	 -0.150931	  0.023750	  0.013603	 -0.100273	 -0.117912	 -0.048275	 -0.210102	 -0.102773
 -0.016326	  0.019222	 -0.029718	  0.054397	 -0.000857	 -0.185024	  0.048094	  0.010610	 -0.101536	 -0.118135	 -0.051036	 -0.190914	 -0.081057
 -0.024131	 -0.020108	 -0.044065	  0.041728	 -0.024715	 -0.159941	  0.068445	  0.022150	 -0.084921	 -0.083040	 -0.034934	 -0.185362	 -0.053404
 -0.027770	 -0.002814	 -0.065087	  0.050651	 -0.016741	 -0.129734	  0.050593	  0.054190	 -0.093907	 -0.080284	 -0.041109	 -0.195230	 -0.047763
 -0.052373	  0.032247	 -0.047059	  0.054316	  0.016272	 -0.100476	  0.056541	  0.050146	 -0.120814	 -0.087384	 -0.027513	 -0.194724	 -0.040631
 -0.041101	  0.042407	 -0.056834	  0.051653	  0.034179	 -0.109794	  0.053852	  0.048147	 -0.139390	 -0.105142	 -0.025311	 -0.150682	 -0.036600
 -0.025693	  0.044022	 -0.093381	  0.062064	  0.043605	 -0.109776	  0.046471	  0.019235	 -0.144905	 -0.086577	 -0.001622	 -0.124033	 -0.033855
 -0.011607	  0.082777	 -0.096688	  0.067427	  0.015122	 -0.131734	  0.047885	  0.017891	 -0.141273	 -0.035122	 -0.015080	 -0.114527	 -0.022960
 -0.000002	  0.102491	 -0.106301	  0.054231	 -0.006319	 -0.094967	  0.064551	  0.048548	 -0.160440	 -0.047999	 -0.019566	 -0.134770	 -0.030697
 -0.025908	  0.058480	 -0.081453	  0.020994	  0.017589	 -0.061421	  0.045522	  0.032594	 -0.181620	 -0.056082	 -0.004085	 -0.143014	 -0.096614
 -0.029835	  0.039690	 -0.040380	 -0.001341	  0.026555	 -0.041593	  0.044185	  0.031821	 -0.143663	 -0.034743	 -0.024974	 -0.162409	 -0.126611
  0.000820	  0.064267	 -0.021421	 -0.027138	  0.027210	 -0.033965	  0.049538	  0.030965	 -0.119844	 -0.019403	 -0.015923	 -0.166959	 -0.156890
 -0.004668	  0.078548	 -0.043937	 -0.019579	  0.039813	 -0.037838	  0.015488	  0.008506	 -0.080141	 -0.028518	 -0.001541	 -0.151719	 -0.156254
 -0.026173	  0.076036	 -0.042642	 -0.010613	  0.019229	  0.000744	 -0.016498	 -0.000514	 -0.061975	 -0.061326	  0.006999	 -0.156539	 -0.119504
 -0.003207	  0.037144	 -0.023401	  0.010285	 -0.013785	  0.025021	 -0.012415	 -0.002111	 -0.042137	 -0.050930	  0.028268	 -0.181378	 -0.127437
  0.019360	  0.043239	 -0.031742	  0.030779	  0.007316	  0.010069	  0.027247	 -0.014431	 -0.043647	 -0.086702	 -0.017543	 -0.177426	 -0.101460
  0.043640	  0.040402	 -0.036442	  0.029944	  0.031782	 -0.003310	  0.017307	 -0.004729	 -0.033347	 -0.098995	 -0.043092	 -0.137540	 -0.064081
  0.044122	  0.024198	 -0.015004	  0.029267	  0.039564	 -0.033721	 -0.005428	 -0.006311	 -0.027885	 -0.077532	 -0.020429	 -0.100251	 -0.017430
  0.046471	  0.028363	  0.006409	  0.049399	  0.030040	 -0.060023	 -0.021708	 -0.020424	 -0.048907	 -0.071189	  0.003522	 -0.108515	  0.023395
  0.020528	  0.040869	 -0.013937	  0.072400	  0.032101	 -0.032803	 -0.010245	 -0.019978	 -0.074047	 -0.060307	  0.000364	 -0.076500	  0.036526
  0.008149	  0.039181	 -0.027912	  0.050499	  0.051210	 -0.013120	 -0.032845	  0.001453	 -0.105501	 -0.067656	  0.040617	 -0.017331	  0.044436
  0.043164	  0.038606	 -0.015939	  0.033906	  0.094707	 -0.019296	 -0.027709	  0.014781	 -0.100790	 -0.031519	  0.036695	  0.009628	  0.086848
  0.049125	  0.045309	 -0.034512	  0.015813	  0.083300	 -0.035523	  0.023508	  0.043236	 -0.080923	 -0.028998	  0.004180	  0.041627	  0.116264
  0.051189	  0.030424	 -0.038674	  0.047718	  0.029430	 -0.019927	  0.028163	  0.070145	 -0.094519	 -0.049315	  0.004346	  0.044064	  0.119672
  0.028361	  0.007439	 -0.029633	  0.038966	  0.009134	  0.003599	  0.014806	  0.058824	 -0.102088	 -0.046562	  0.002834	  0.029616	  0.129071
 -0.000732	  0.014812	 -0.009751	  0.014240	 -0.007533	  0.028349	  0.013057	  0.058863	 -0.092633	 -0.037979	 -0.011954	  0.049043	  0.151102
 -0.005252	  0.025644	  0.002923	  0.043665	 -0.001557	  0.015198	 -0.006437	  0.108758	 -0.042603	 -0.010940	 -0.004902	  0.060839	  0.147225
 -0.021777	  0.039368	 -0.012033	  0.057754	 -0.003006	 -0.032059	 -0.000268	  0.064271	 -0.037797	 -0.007292	  0.008418	  0.062883	  0.094875
  0.004611	  0.054711	 -0.013597	  0.055588	 -0.019849	 -0.025805	 -0.007391	  0.022775	 -0.045320	 -0.047436	  0.024912	  0.070229	  0.055672
  0.015313	  0.054075	  0.002122	  0.068606	  0.011229	 -0.009539	 -0.016803	  0.016107	 -0.032795	 -0.043056	  0.037334	  0.040419	  0.077049
 -0.033576	  0.097004	 -0.008514	  0.037247	  0.038489	 -0.010690	 -0.051111	  0.002172	 -0.001524	 -0.041526	  0.039233	  0.011576	  0.104094
 -0.045004	  0.090970	  0.019985	  0.039087	  0.049371	 -0.010906	 -0.058476	  0.027131	  0.030006	 -0.064583	  0.061057	 -0.019538	  0.086507
  0.000748	  0.110162	  0.040249	  0.040409	  0.030060	  0.017202	 -0.001067	  0.022730	  0.019705	 -0.080285	  0.042510	 -0.016646	  0.076506
 -0.007853	  0.109416	  0.050388	  0.031998	  0.036422	  0.009473	  0.013122	  0.031353	  0.010432	 -0.088745	  0.049736	 -0.033291	  0.092475
 -0.035984	  0.092535	  0.069871	  0.035044	  0.039725	  0.002058	  0.003266	  0.041816	 -0.010206	 -0.073728	  0.061871	 -0.002693	  0.102583
 -0.035178	  0.077810	  0.047207	  0.024963	  0.030534	  0.006878	 -0.004589	  0.059728	 -0.033319	 -0.071412	  0.049570	  0.047514	  0.119997
 -0.021810	  0.064500	  0.016490	  0.031757	  0.026563	 -0.020217	 -0.033678	  0.039886	 -0.043490	 -0.062160	  0.018900	  0.019865	  0.122204
 -0.022632	  0.030857	  0.010045	  0.068093	  0.016752	 -0.054627	 -0.048698	  0.027667	 -0.019650	 -0.075221	  0.026534	  0.029543	  0.107941
 -0.012648	 -0.000607	  0.007363	  0.043861	  0.041113	 -0.066411	 -0.005661	  0.003729	 -0.014896	 -0.059053	  0.037132	  0.079271	  0.088513
 -0.019992	  0.003173	 -0.013796	  0.044341	  0.047981	 -0.065711	  0.001332	 -0.032357	 -0.045107	 -0.025836	  0.048671	  0.070481	  0.064454
 -0.014597	  0.037999	 -0.028869	  0.057180	  0.013494	 -0.048001	 -0.028054	 -0.043098	 -0.037881	  0.017592	  0.048036	  0.056904	  0.087537
 -0.027533	  0.065382	 -0.035990	  0.079626	 -0.016312	 -0.038203	 -0.015702	 -0.004111	 -0.019116	  0.017619	  0.083439	  0.026434	  0.113923
  0.003249	  0.075830	 -0.034238	  0.076188	  0.005448	 -0.054793	 -0.012326	  0.023888	 -0.010107	 -0.013723	  0.143322	  0.003337	  0.144357
  0.021442	  0.067907	 -0.034241	  0.070017	  0.006151	 -0.041013	 -0.043089	  0.017083	 -0.018219	 -0.010022	  0.150588	  0.013897	  0.134841
  0.016825	  0.081936	 -0.028833	  0.063026	  0.025160	 -0.032362	 -0.067263	  0.007318	 -0.006835	 -0.000233	  0.133675	  0.042188	  0.108332
  0.021620	  0.080077	 -0.023706	  0.042792	  0.021899	 -0.060241	 -0.094655	 -0.002963	 -0.015484	  0.001759	  0.138675	  0.058720	  0.071179
 -0.010929	  0.083065	 -0.016497	  0.038394	 -0.007613	 -0.035444	 -0.042935	  0.021736	  0.002034	 -0.023591	  0.152274	  0.021689	  0.091653
 -0.020896	  0.089860	 -0.017456	  0.027342	 -0.018157	 -0.045207	  0.021910	  0.026873	  0.011619	 -0.027100	  0.152152	  0.028481	  0.117503
 -0.038422	  0.124418	 -0.005751	  0.045940	  0.006073	 -0.063963	  0.028543	  0.047886	  0.024576	 -0.023123	  0.137355	  0.049681	  0.123894
 -0.043735	  0.104319	 -0.011858	  0.062522	 -0.003711	 -0.052011	  0.027233	  0.054304	  0.032281	  0.014625	  0.123750	  0.036149	  0.119918
 -0.050575	  0.063002	  0.005769	  0.049783	 -0.016338	 -0.022103	  0.003263	  0.005637	  0.023158	 -0.003709	  0.106241	  0.036877	  0.107847
 -0.036388	  0.020770	  0.007998	  0.057305	  0.018173	 -0.011163	  0.001252	  0.000097	  0.035222	  0.023597	  0.073981	  0.036120	  0.105115
 -0.042751	  0.029488	  0.004227	  0.066261	  0.018817	 -0.034358	 -0.014717	  0.017672	  0.040938	  0.041750	  0.055634	  0.032368	  0.145643
 -0.030302	  0.070323	  0.000262	  0.067425	 -0.005314	 -0.033878	 -0.005872	  0.034362	  0.042431	  0.021482	  0.069550	  0.053184	  0.120558
 -0.024463	  0.041821	 -0.009395	  0.051573	 -0.005043	 -0.030653	  0.012899	  0.061690	  0.040076	  0.013110	  0.086519	  0.065711	  0.108463
 -0.004267	  0.040555	 -0.001467	  0.018819	  0.008166	 -0.050075	 -0.015644	  0.072165	  0.075764	  0.026048	  0.097421	  0.048177	  0.127978
  0.012298	  0.061669	  0.003063	  0.022989	  0.004769	 -0.064120	 -0.021442	  0.054824	  0.114080	  0.002439	  0.108571	  0.038607	  0.106391
 -0.008188	  0.041008	  0.016792	  0.061012	  0.021305	 -0.072672	 -0.021140	  0.043846	  0.075864	 -0.003026	  0.092657	  0.040530	  0.065424
 -0.008807	  0.048480	  0.042992	  0.043943	  0.016711	 -0.036934	 -0.005608	  0.056604	  0.058553	  0.002255	  0.077709	  0.025937	  0.052873
 -0.006638	  0.046232	  0.044662	  0.029379	 -0.024744	 -0.019115	  0.017833	  0.059559	  0.031003	 -0.028028	  0.067658	 -0.012096	  0.041806
 -0.013726	  0.029824	  0.014979	  0.022386	 -0.050879	 -0.026706	  0.011345	  0.051354	  0.010617	 -0.029973	  0.056679	 -0.003810	  0.059666
 -0.009649	  0.021488	 -0.010540	  0.040810	 -0.038555	 -0.024549	 -0.008882	  0.047631	 -0.017971	 -0.052080	  0.060373	  0.016713	  0.058551
 -0.031035	  0.018434	 -0.017553	  0.056042	 -0.018390	 -0.052100	 -0.027840	  0.017168	 -0.019680	 -0.047065	  0.063346	 -0.038708	  0.076551
 -0.043454	  0.010320	 -0.029872	  0.058247	 -0.045354	 -0.021094	 -0.023228	  0.016355	  0.008008	 -0.046864	  0.064456	 -0.019146	  0.079428
 -0.023457	  0.009074	 -0.029574	  0.071453	 -0.082057	 -0.019331	 -0.030314	  0.019646	 -0.001596	  0.009457	  0.049814	 -0.000521	  0.067105
 -0.032280	  0.015388	 -0.009060	  0.049616	 -0.068089	 -0.027210	 -0.035773	  0.028173	  0.020462	  0.027646	  0.040375	  0.020658	  0.099097
 -0.003467	  0.021417	 -0.012825	  0.067324	 -0.075531	 -0.008418	 -0.030655	  0.043511	 -0.020502	  0.017726	  0.047734	  0.045815	  0.111056
  0.029314	  0.002978	 -0.023042	  0.048219	 -0.092599	  0.005711	 -0.057086	  0.034118	 -0.039803	 -0.003617	  0.042230	  0.071348	  0.097107
  0.052962	 -0.015944	 -0.027842	  0.047676	 -0.093109	  0.027147	 -0.056529	  0.021889	 -0.037083	 -0.046326	  0.053563	  0.077226	  0.068275
  0.066294	 -0.024554	 -0.066256	  0.055516	 -0.088121	 -0.005537	 -0.047279	  0.045426	 -0.029877	 -0.023282	  0.059480	  0.049062	  0.047775
  0.054777	 -0.021618	 -0.068683	  0.053729	 -0.096815	 -0.038630	 -0.036991	  0.041588	 -0.023112	  0.015453	  0.036050	  0.021630	  0.063645
  0.057517	 -0.005882	 -0.028594	  0.010631	 -0.080010	 -0.053019	 -0.061577	  0.007694	 -0.005396	  0.018254	  0.026606	  0.046858	  0.098124
  0.054723	 -0.009256	 -0.022081	 -0.007030	 -0.052420	 -0.047127	 -0.063686	  0.020913	  0.003208	 -0.009212	  0.029421	  0.057331	  0.113739
  0.026926	  0.014981	 -0.034354	  0.001611	 -0.029527	 -0.020121	 -0.036899	  0.026578	  0.009584	 -0.038937	  0.042842	  0.022105	  0.098694
  0.011931	  0.031103	 -0.021910	  0.037404	  0.003703	 -0.041775	 -0.000791	  0.035049	  0.013262	 -0.024004	  0.031982	  0.027544	  0.064753
  0.011172	 -0.006323	  0.017438	  0.001651	  0.011942	  0.054300	 -0.006768	  0.021671	 -0.035497	 -0.015472	 -0.010681	  0.078491	 -0.036007
 -0.040488	 -0.016979	 -0.006927	  0.013706	 -0.011244	  0.006212	 -0.028284	  0.029320	 -0.024527	 -0.027731	 -0.015597	  0.047689	 -0.002248
 -0.045256	  0.009708	 -0.013723	  0.019899	 -0.013703	 -0.009479	 -0.043659	  0.048354	 -0.010932	  0.003722	 -0.022383	  0.015725	 -0.009634
 -0.032975	  0.025593	 -0.008014	  0.001708	  0.026659	 -0.036540	 -0.015391	  0.035688	 -0.018330	  0.024639	 -0.040910	  0.032503	  0.004887
  0.019979	  0.010303	 -0.013169	  0.021916	  0.040490	 -0.072798	 -0.000046	  0.010895	 -0.012096	  0.030149	 -0.044017	  0.013297	  0.010712
  0.021543	  0.007268	 -0.024713	  0.006536	  0.019426	 -0.055935	 -0.004370	 -0.007057	 -0.014289	  0.032588	 -0.023910	  0.018278	  0.022240
  0.006599	  0.020218	  0.001009	  0.008028	  0.002214	 -0.016113	 -0.000649	 -0.001861	 -0.009688	  0.057442	  0.003128	  0.027299	  0.073811
  0.037669	  0.010095	 -0.007691	 -0.015889	  0.007086	 -0.021310	  0.025098	  0.007844	 -0.014348	  0.032366	  0.011936	  0.038139	  0.078722
  0.034023	  0.003203	  0.000806	 -0.004772	 -0.013029	 -0.024152	  0.012449	 -0.013681	 -0.034917	 -0.013165	  0.010198	  0.011048	  0.015098
  0.048144	  0.004947	  0.001715	  0.016909	 -0.028701	 -0.018982	  0.003619	 -0.042595	 -0.044120	 -0.035527	 -0.013969	 -0.000924	 -0.007570
  0.028595	  0.004569	  0.020952	  0.012423	 -0.037157	 -0.015627	  0.003925	 -0.049225	 -0.021822	 -0.037204	 -0.022400	 -0.034628	 -0.008800
  0.005878	 -0.029002	  0.050086	 -0.015763	  0.002968	  0.001459	  0.010594	 -0.007946	 -0.016543	 -0.032464	  0.006105	 -0.055201	 -0.022902
  0.003319	 -0.048764	  0.025426	 -0.015520	  0.002900	 -0.017609	  0.015368	 -0.005750	 -0.022237	 -0.008452	 -0.019486	 -0.055399	 -0.032607
  0.026083	 -0.020686	  0.022512	 -0.013415	 -0.000364	  0.006367	  0.009015	 -0.011945	 -0.019658	 -0.014727	  0.008897	 -0.040073	 -0.033733
  0.000261	  0.002302	  0.023861	 -0.039177	  0.001317	  0.028171	  0.003369	 -0.004068	 -0.000305	 -0.024933	  0.008709	 -0.017880	 -0.020366
 -0.037246	  0.005675	  0.000908	 -0.019686	 -0.004490	  0.026487	  0.014469	  0.007935	  0.004111	  0.012085	  0.044021	  0.034023	  0.042607
 -0.026887	  0.015449	 -0.021398	  0.001066	 -0.011756	  0.068783	  0.009816	 -0.008388	  0.047317	  0.022847	  0.072329	  0.049277	  0.102030
 -0.024809	  0.006156	 -0.023733	  0.009524	  0.018377	  0.051669	 -0.015655	  0.023120	  0.079615	  0.015331	  0.012795	 -0.026103	 -0.001772
 -0.030252	 -0.001848	 -0.018969	  0.013080	  0.016388	  0.037594	 -0.004104	  0.010041	  0.080591	 -0.008159	 -0.000616	 -0.097750	 -0.137870
 -0.005353	 -0.001885	 -0.026377	 -0.002225	 -0.029324	  0.007505	  0.011203	 -0.042352	  0.087675	 -0.013333	  0.035848	 -0.037813	 -0.036599
 -0.009138	 -0.004070	  0.004110	 -0.013726	 -0.016142	 -0.012119	  0.008359	 -0.038149	  0.094580	  0.020320	  0.066605	  0.064000	  0.099394
 -0.011401	 -0.010666	  0.040204	 -0.010858	  0.030572	 -0.030055	  0.002137	 -0.048544	  0.074500	  0.003400	  0.035606	 -0.013441	 -0.025924
  0.010124	  0.006120	  0.044836	  0.010125	  0.041332	 -0.050630	 -0.021438	 -0.061774	  0.054660	 -0.017042	 -0.048427	 -0.131161	 -0.198246
  0.005802	 -0.019807	  0.012841	  0.023126	  0.018870	 -0.080377	  0.001733	 -0.079686	  0.045205	  0.006070	 -0.038610	 -0.038893	 -0.086443
  0.004677	 -0.013646	  0.035516	  0.000222	  0.019881	 -0.039397	  0.006419	 -0.064682	  0.062581	  0.060901	 -0.023720	  0.088303	  0.147234
 -0.007258	 -0.023439	  0.045192	  0.011253	  0.000244	  0.009092	 -0.017838	 -0.065687	  0.041824	  0.034432	 -0.070295	  0.047834	  0.084342
 -0.026115	 -0.041293	  0.029303	 -0.001405	  0.022377	 -0.041708	 -0.038960	 -0.100842	  0.041116	  0.008357	 -0.158329	 -0.072356	 -0.134900
 -0.010891	 -0.052704	  0.068581	 -0.033758	  0.039648	 -0.034918	 -0.048215	 -0.146667	  0.051508	  0.013328	 -0.168116	 -0.076479	 -0.105800
 -0.016901	 -0.050504	  0.050157	 -0.006735	  0.020181	 -0.020179	 -0.034009	 -0.140487	  0.064795	  0.033669	 -0.087463	  0.046426	  0.108810
 -0.009341	 -0.052955	  0.036965	  0.029518	 -0.027934	 -0.014821	 -0.036875	 -0.119965	  0.068361	  0.055438	 -0.077447	  0.084066	  0.119893
 -0.022104	 -0.029602	  0.009745	  0.049689	 -0.058698	 -0.017542	 -0.047373	 -0.118724	  0.061099	  0.038566	 -0.136788	 -0.046367	 -0.099340
 -0.020665	 -0.011998	 -0.000688	  0.013493	 -0.021432	 -0.016069	 -0.030645	 -0.122643	  0.073815	  0.019868	 -0.162452	 -0.115009	 -0.179070
 -0.024456	 -0.034857	 -0.001300	 -0.016493	 -0.044726	 -0.028939	 -0.002451	 -0.105459	  0.055012	  0.012509	 -0.080709	 -0.048035	 -0.016362
 -0.032562	 -0.048814	 -0.007304	  0.001568	 -0.067513	 -0.018366	  0.042058	 -0.118514	  0.052367	  0.012268	 -0.009905	  0.059124	  0.101249
 -0.008868	 -0.047041	 -0.014224	 -0.029834	 -0.056815	  0.010691	  0.047039	 -0.134168	  0.028993	  0.013080	 -0.027548	  0.016559	  0.042745
 -0.013799	 -0.036901	 -0.039907	 -0.020257	 -0.030012	  0.027398	  0.009034	 -0.117333	 -0.002584	  0.003550	 -0.077215	 -0.097099	 -0.076086
 -0.020079	 -0.037371	 -0.048548	  0.010499	  0.021746	  0.034086	 -0.027808	 -0.096343	 -0.019104	  0.019715	 -0.074150	 -0.108791	 -0.094681
 -0.009263	 -0.036068	 -0.057903	 -0.013640	  0.027763	  0.026839	 -0.026769	 -0.057168	 -0.007948	  0.040598	 -0.023366	 -0.043030	  0.058074
  0.018799	 -0.027201	 -0.073164	 -0.041342	  0.026509	  0.009072	  0.000845	 -0.034026	 -0.002931	  0.015774	 -0.003621	 -0.012283	  0.126552
  0.015578	 -0.023786	 -0.099572	 -0.037965	  0.009512	 -0.010044	  0.010722	  0.013693	 -0.004511	 -0.007789	 -0.022812	 -0.074774	  0.007167
  0.003484	 -0.032643	 -0.074376	 -0.053259	 -0.003694	 -0.019755	  0.005228	  0.001185	 -0.013287	 -0.007875	 -0.047919	 -0.126655	 -0.080442
 -0.007137	 -0.039872	 -0.032402	 -0.040717	 -0.001034	 -0.027929	  0.007874	 -0.012765	 -0.012689	 -0.008069	 -0.056469	 -0.064780	 -0.053495
 -0.022559	 -0.015206	 -0.042206	  0.004822	 -0.026858	 -0.041381	  0.002296	 -0.031512	 -0.050298	 -0.004221	 -0.017290	  0.006168	  0.015812
 -0.004549	 -0.010238	 -0.059532	  0.018277	 -0.008897	 -0.044800	  0.001705	 -0.042856	 -0.072402	 -0.003796	  0.028352	  0.010537	 -0.002417
 -0.015028	 -0.023529	 -0.063171	  0.028352	 -0.023521	 -0.008969	 -0.006155	 -0.024743	 -0.050348	 -0.017895	  0.021253	 -0.037136	 -0.067749
  0.000420	 -0.023855	 -0.098086	  0.034392	 -0.026413	 -0.004670	 -0.018697	 -0.009496	 -0.042112	 -0.006162	 -0.011994	 -0.039661	 -0.055017
  0.003734	 -0.026624	 -0.103051	  0.019447	 -0.016404	 -0.003752	  0.017096	  0.003808	 -0.025819	 -0.007320	 -0.025150	 -0.011827	  0.050377
  0.000205	 -0.014115	 -0.098356	  0.052489	 -0.008091	 -0.011071	  0.034556	 -0.011668	 -0.040259	  0.006062	 -0.012641	 -0.008706	  0.113477
  0.005717	 -0.035395	 -0.116604	  0.026397	 -0.011418	 -0.000910	  0.008528	 -0.035297	 -0.043923	  0.003720	 -0.015681	 -0.070528	  0.034298
  0.038024	 -0.066081	 -0.106809	  0.000228	 -0.023132	 -0.021636	 -0.007753	 -0.028884	 -0.036078	  0.002596	 -0.028512	 -0.093900	 -0.003799
  0.060117	 -0.048748	 -0.103719	 -0.034737	 -0.028335	 -0.013659	 -0.013046	  0.000705	 -0.057160	 -0.003367	 -0.023364	 -0.044361	  0.034572
  0.032576	 -0.025498	 -0.103857	 -0.019102	 -0.052390	 -0.009716	 -0.001449	  0.017073	 -0.045372	 -0.000555	 -0.049071	 -0.034924	  0.044924
  0.042305	 -0.028133	 -0.095416	 -0.000999	 -0.044642	 -0.009949	 -0.033885	  0.024279	 -0.051618	  0.017854	 -0.060533	 -0.053646	 -0.030946
  0.016183	  0.003596	 -0.093293	 -0.003013	 -0.007450	  0.006973	 -0.026876	  0.019452	 -0.043120	  0.029757	 -0.030464	 -0.118777	 -0.070037
 -0.012369	  0.044617	 -0.120389	 -0.021928	  0.020203	  0.004808	 -0.026024	  0.002096	 -0.064125	  0.040031	 -0.035822	 -0.110274	 -0.015595
 -0.026985	  0.028055	 -0.122913	 -0.023945	  0.008474	 -0.018401	 -0.038345	 -0.000187	 -0.069159	  0.054844	 -0.030609	 -0.024900	  0.037755
 -0.031629	  0.024870	 -0.114415	 -0.035159	 -0.017949	 -0.013315	  0.006036	 -0.028110	 -0.067262	  0.017900	 -0.019007	 -0.059908	 -0.006372
 -0.060300	  0.036101	 -0.138090	 -0.029268	 -0.024218	 -0.039459	  0.035462	 -0.038888	 -0.118343	  0.006389	 -0.020730	 -0.135872	 -0.070661
 -0.028903	  0.045821	 -0.146842	  0.012688	 -0.030840	 -0.023921	  0.012926	 -0.035565	 -0.101093	  0.003077	  0.000768	 -0.089670	 -0.016766
 -0.009519	  0.034893	 -0.103916	  0.038127	 -0.021705	  0.003160	 -0.007661	 -0.033478	 -0.082296	  0.019898	  0.036930	  0.007456	  0.055320
 -0.015034	  0.014773	 -0.088358	  0.044815	 -0.040246	 -0.006673	 -0.009973	 -0.043886	 -0.082191	  0.024426	  0.021773	 -0.019809	 -0.002494
 -0.006870	  0.035546	 -0.092832	  0.035187	 -0.046615	 -0.014976	 -0.007976	 -0.063031	 -0.096545	  0.015083	  0.018744	 -0.053865	 -0.129045
  0.025390	  0.034554	 -0.108173	  0.012301	 -0.027453	  0.018268	  0.006461	 -0.059322	 -0.101289	  0.001119	  0.015583	 -0.026722	 -0.116786
  0.028419	  0.007788	 -0.120420	 -0.007303	 -0.006773	  0.033592	  0.014916	 -0.031392	 -0.042496	 -0.004919	  0.075086	  0.015082	  0.025482
  0.048765	 -0.005869	 -0.100023	  0.005154	 -0.001542	  0.047103	  0.022903	 -0.028475	 -0.054430	 -0.013750	  0.064841	  0.032384	  0.035172
  0.082001	 -0.029748	 -0.128100	  0.010723	  0.016860	  0.037628	  0.021982	 -0.014076	 -0.087773	 -0.023641	  0.031186	 -0.047093	 -0.069379
  0.068219	 -0.032027	 -0.124306	  0.034594	  0.013445	 -0.002361	  0.004507	 -0.010114	 -0.069291	 -0.007989	 -0.016023	 -0.086510	 -0.120228
  0.045087	 -0.012963	 -0.135660	  0.013273	 -0.003370	 -0.033379	 -0.025901	 -0.018590	 -0.065530	  0.014700	 -0.012822	 -0.015738	 -0.006906
  0.020216	 -0.034449	 -0.121257	  0.018815	 -0.017585	 -0.042460	 -0.067178	  0.020886	 -0.072526	  0.034240	 -0.003215	  0.021874	  0.090261
  0.030897	 -0.033540	 -0.130285	  0.014222	 -0.015928	 -0.037316	 -0.057050	 -0.012785	 -0.085920	 -0.003155	 -0.034091	 -0.038789	  0.013585
  0.013851	 -0.048659	 -0.145060	 -0.001910	 -0.008517	 -0.040480	 -0.027336	 -0.026868	 -0.120822	 -0.012488	 -0.082667	 -0.106945	 -0.101978
 -0.009294	 -0.048106	 -0.147136	 -0.007681	 -0.018514	 -0.047680	 -0.038768	 -0.025593	 -0.098573	  0.002266	 -0.058339	 -0.082551	 -0.104197
  0.014734	 -0.061868	 -0.142784	  0.010600	 -0.004115	 -0.035540	 -0.054197	 -0.038078	 -0.089075	  0.015890	 -0.014889	 -0.004511	  0.031271
  0.026239	 -0.067159	 -0.094241	  0.046733	 -0.003943	 -0.048403	 -0.061283	 -0.027652	 -0.096384	  0.012239	 -0.006856	 -0.013178	  0.063637
  0.008727	 -0.028152	 -0.110627	  0.044064	 -0.021229	 -0.035851	 -0.089475	 -0.010006	 -0.094230	 -0.042281	 -0.031638	 -0.095699	 -0.075139
 -0.012737	 -0.028211	 -0.103674	 -0.017713	 -0.015271	 -0.032675	 -0.077854	  0.002291	 -0.118402	 -0.053933	 -0.066615	 -0.091823	 -0.106103
  0.000553	 -0.010247	 -0.094811	 -0.017734	 -0.023215	 -0.068365	 -0.051737	 -0.002361	 -0.095242	 -0.004826	 -0.053806	 -0.011571	  0.027370
 -0.010784	 -0.012662	 -0.095459	  0.002856	 -0.030370	 -0.061197	 -0.027289	  0.028921	 -0.048957	  0.042225	 -0.006962	  0.045694	  0.124849
  0.010115	 -0.007808	 -0.118023	  0.037978	 -0.029032	 -0.074361	 -0.010161	  0.046975	 -0.074306	  0.043934	 -0.022870	 -0.012090	  0.031653
  0.022654	  0.022231	 -0.103600	  0.063875	 -0.036527	 -0.084344	 -0.038799	  0.036121	 -0.099149	  0.004358	 -0.065945	 -0.053277	 -0.078265
 -0.011068	  0.063223	 -0.102011	  0.041314	 -0.049855	 -0.054257	 -0.037126	  0.012020	 -0.112304	 -0.020279	 -0.055236	 -0.042232	 -0.039323
  0.009199	 -0.003590	 -0.112310	  0.014755	 -0.025959	 -0.048691	 -0.045904	  0.013841	 -0.092139	  0.027707	  0.010609	  0.020663	  0.146625
  0.020904	 -0.043836	 -0.127622	 -0.002765	 -0.011653	 -0.021825	 -0.018915	  0.023841	 -0.078471	  0.061009	  0.013064	  0.075121	  0.145350
  0.002919	 -0.030542	 -0.164148	  0.026200	  0.008587	  0.010660	 -0.025971	  0.003428	 -0.091121	  0.037057	 -0.030892	  0.005426	 -0.027140
  0.034788	 -0.039099	 -0.134912	  0.022923	  0.022568	  0.018766	 -0.028473	 -0.008677	 -0.109414	  0.014499	 -0.056437	 -0.031590	 -0.071147
  0.037429	 -0.037232	 -0.116761	  0.048147	  0.022904	  0.005061	  0.003225	 -0.022927	 -0.120622	  0.016507	 -0.031616	  0.032493	  0.064161
  0.010199	 -0.024153	 -0.104970	  0.067456	  0.015081	 -0.032885	 -0.010022	 -0.008132	 -0.105435	  0.069242	 -0.017953	  0.071097	  0.201777
  0.017050	  0.009844	 -0.104391	  0.040780	 -0.011981	 -0.076811	 -0.038662	 -0.026672	 -0.116176	  0.047734	 -0.063731	 -0.001227	  0.109881
  0.000033	  0.014887	 -0.135177	  0.035437	 -0.008445	 -0.077778	 -0.052799	  0.011045	 -0.132046	  0.013974	 -0.085481	 -0.115056	 -0.051598
 -0.012505	 -0.003122	 -0.136604	  0.001090	  0.000843	 -0.049026	 -0.080273	  0.012156	 -0.116095	  0.034432	 -0.041743	 -0.112172	 -0.004086
  0.006618	 -0.023513	 -0.142333	 -0.042580	  0.027804	 -0.052871	 -0.109448	  0.007718	 -0.092763	  0.045595	  0.018153	 -0.005927	  0.148601
 -0.003174	 -0.009064	 -0.156199	 -0.044406	  0.041735	 -0.039804	 -0.062422	  0.014824	 -0.129912	  0.030978	  0.022816	 -0.004342	  0.124194
  0.001370	  0.002926	 -0.133161	 -0.024207	  0.013738	 -0.031061	 -0.018813	 -0.002359	 -0.162458	  0.056977	 -0.044894	 -0.083232	 -0.040206
 -0.038600	  0.018666	 -0.109799	 -0.013460	  0.021493	 -0.037700	 -0.025428	 -0.017107	 -0.149068	  0.071664	 -0.035917	 -0.110834	 -0.093943
 -0.054265	  0.016227	 -0.144756	  0.009020	  0.032788	 -0.053236	 -0.051985	 -0.005591	 -0.136048	  0.051303	  0.005527	 -0.035066	  0.012057
 -0.025093	  0.010596	 -0.149500	  0.011400	  0.042243	 -0.059259	 -0.073169	  0.002696	 -0.152716	  0.096055	  0.018461	  0.063101	  0.083836
 -0.019208	 -0.014940	 -0.133592	  0.024060	  0.035637	 -0.089510	 -0.077584	  0.005237	 -0.160309	  0.048119	  0.011868	  0.033678	  0.007817
 -0.030635	 -0.023221	 -0.116706	  0.054386	  0.003317	 -0.072728	 -0.035423	  0.010393	 -0.139835	  0.009275	 -0.027110	 -0.026662	 -0.084244
 -0.018594	 -0.031022	 -0.068318	  0.029702	 -0.024391	 -0.080235	 -0.042603	  0.016192	 -0.133542	  0.042981	 -0.034460	 -0.001217	 -0.004803
  0.002921	 -0.017501	 -0.044693	 -0.001929	 -0.014806	 -0.056201	 -0.032088	  0.029831	 -0.156379	  0.056662	  0.009559	  0.047418	  0.141329
 -0.009305	 -0.014533	 -0.046597	  0.008686	  0.017769	 -0.052984	 -0.013218	  0.009548	 -0.137249	  0.070752	  0.004012	  0.013888	  0.118519
 -0.005451	 -0.016572	 -0.088032	  0.022921	  0.018329	 -0.076844	 -0.036648	  0.005807	 -0.124100	 -0.014604	 -0.027334	 -0.062778	  0.022839
  0.028098	 -0.006582	 -0.075280	 -0.000279	  0.057415	 -0.076834	 -0.046052	  0.009127	 -0.132378	 -0.030863	 -0.001479	 -0.061939	 -0.019856
  0.035151	  0.021019	 -0.056425	  0.008883	  0.074895	 -0.060899	 -0.054946	  0.011031	 -0.130417	  0.021857	  0.063865	  0.019761	  0.044171
  0.030656	  0.029594	 -0.081358	 -0.036555	  0.041547	 -0.052623	 -0.041272	  0.019612	 -0.152801	  0.046632	  0.043274	  0.077733	  0.110683
  0.025451	  0.007387	 -0.092168	 -0.047358	  0.027739	 -0.054988	 -0.024361	  0.004613	 -0.215290	  0.006766	  0.014174	  0.019969	  0.002346
  0.016474	 -0.021031	 -0.097098	 -0.017674	  0.061307	 -0.025546	 -0.025794	  0.009387	 -0.241805	  0.002000	 -0.039052	 -0.012889	 -0.069197
  0.019180	 -0.036482	 -0.089994	 -0.020382	  0.073611	  0.001983	  0.001521	  0.048118	 -0.197638	  0.041693	 -0.036447	  0.028289	 -0.001054
  0.026033	 -0.028593	 -0.125998	 -0.040557	  0.081894	 -0.018818	  0.001791	  0.063772	 -0.176054	  0.061885	  0.010482	  0.052407	  0.109208
  0.010127	 -0.053372	 -0.122077	 -0.061330	  0.093571	 -0.080290	 -0.021310	  0.027222	 -0.158135	  0.051520	  0.010226	  0.057561	  0.038508
 -0.022878	 -0.057422	 -0.105457	 -0.030098	  0.039058	 -0.098085	 -0.068210	  0.006970	 -0.153767	  0.041552	 -0.016187	 -0.030417	 -0.061190
 -0.012415	 -0.020625	 -0.070681	 -0.022617	  0.026874	 -0.071128	 -0.056403	 -0.004991	 -0.131904	  0.063638	 -0.008088	 -0.039242	 -0.054364
  0.023295	 -0.007321	 -0.003027	 -0.033095	  0.010628	 -0.081447	 -0.032034	  0.020432	 -0.085525	  0.104475	 -0.000924	  0.017703	  0.047317
  0.018229	 -0.012816	 -0.019310	  0.024781	  0.006229	 -0.100027	 -0.037080	  0.049481	 -0.041002	  0.083933	 -0.001178	  0.026100	  0.062074
  0.022531	  0.007306	 -0.020756	  0.007480	  0.023864	 -0.082834	 -0.043119	  0.038930	 -0.019250	  0.087434	 -0.019366	 -0.011520	 -0.036449
  0.052528	  0.020213	 -0.005168	 -0.001581	  0.026841	 -0.109081	 -0.040204	  0.045950	 -0.028121	  0.085984	 -0.042516	 -0.030072	 -0.049663
  0.059439	 -0.015687	  0.010252	  0.001627	 -0.003799	 -0.115570	 -0.036544	  0.061803	 -0.029782	  0.109175	 -0.023294	  0.022931	  0.062293
  0.069256	 -0.020692	  0.018407	  0.006778	  0.003745	 -0.082333	 -0.061859	  0.047264	 -0.077036	  0.097931	 -0.016956	  0.049125	  0.111056
  0.053382	  0.004418	  0.011303	  0.016769	 -0.018694	 -0.074248	 -0.079268	  0.044399	 -0.085381	  0.113369	 -0.038179	 -0.006327	 -0.002813
  0.046293	  0.007063	  0.018399	  0.018762	 -0.031989	 -0.094525	 -0.076361	  0.033707	 -0.074778	  0.070149	 -0.041400	 -0.051220	 -0.073680
  0.054331	  0.011031	  0.010682	  0.010873	 -0.009219	 -0.066280	 -0.049495	  0.039975	 -0.074029	  0.068095	 -0.010465	 -0.031972	 -0.009344
  0.060039	  0.014956	  0.007836	  0.006893	  0.024213	 -0.078064	 -0.045358	  0.037955	 -0.058275	  0.083191	  0.029135	 -0.001887	  0.091844
  0.080774	 -0.003308	 -0.016179	  0.023669	  0.025515	 -0.068908	 -0.056552	  0.027277	 -0.080155	  0.086124	  0.009172	  0.005783	  0.028102
  0.109000	 -0.028246	 -0.036749	  0.055754	 -0.013298	 -0.061564	 -0.074166	 -0.012942	 -0.082092	  0.058947	 -0.073457	 -0.024081	 -0.081609
  0.135275	 -0.022827	 -0.034803	  0.084871	  0.009372	 -0.122994	 -0.086597	 -0.007844	 -0.088584	  0.050870	 -0.056813	 -0.008855	 -0.031223
  0.113418	 -0.009942	 -0.032873	  0.072951	  0.010365	 -0.100935	 -0.084275	  0.002951	 -0.092126	  0.049291	  0.010825	  0.022904	  0.057293
  0.108706	 -0.016270	 -0.060691	  0.081618	  0.005491	 -0.087363	 -0.061353	 -0.010001	 -0.091225	  0.019322	 -0.017133	 -0.013206	 -0.000842
  0.090258	 -0.017873	 -0.052631	  0.083958	  0.002724	 -0.108363	 -0.078686	  0.000016	 -0.084594	  0.009496	 -0.054255	 -0.048401	 -0.096452
  0.069852	 -0.000396	 -0.060652	  0.081420	  0.000344	 -0.084200	 -0.099526	  0.011969	 -0.111072	  0.014997	 -0.017997	  0.012304	 -0.023606
  0.099319	  0.006687	 -0.069295	  0.075730	 -0.003602	 -0.056607	 -0.070143	  0.011796	 -0.072832	  0.026363	 -0.002229	  0.027392	  0.020238
  0.110874	 -0.009097	 -0.077856	  0.080806	 -0.006909	 -0.068117	 -0.103395	  0.035849	 -0.056522	  0.018151	 -0.038487	 -0.039458	 -0.069476
  0.108071	 -0.037971	 -0.096106	  0.041961	 -0.000423	 -0.091309	 -0.109790	  0.008136	 -0.061389	  0.022025	 -0.048527	 -0.049174	 -0.096140
  0.081367	 -0.037535	 -0.062594	  0.032532	  0.009621	 -0.095656	 -0.098909	  0.013400	 -0.047983	  0.012434	  0.004075	  0.036548	  0.029673
  0.076769	 -0.061803	 -0.053108	  0.031426	 -0.007744	 -0.126908	 -0.091797	 -0.007583	 -0.075987	  0.039154	  0.023151	  0.080025	  0.104638
  0.094007	 -0.101883	 -0.066673	  0.002207	 -0.026652	 -0.137956	 -0.072358	  0.017290	 -0.068611	  0.021046	 -0.030029	  0.027619	 -0.010916
  0.074123	 -0.087070	 -0.039977	 -0.020381	 -0.033530	 -0.094784	 -0.066444	  0.035942	 -0.061867	  0.019252	 -0.031321	  0.018754	 -0.078746
  0.091411	 -0.053499	 -0.042498	 -0.027173	 -0.007494	 -0.083062	 -0.061301	  0.014489	 -0.043498	  0.030363	  0.037182	  0.064647	  0.058650
  0.070107	 -0.044207	 -0.048874	 -0.027121	 -0.005986	 -0.065815	 -0.056863	  0.014282	 -0.056223	  0.023299	  0.047315	  0.110587	  0.117509
  0.053958	 -0.051477	 -0.080544	 -0.001910	 -0.030450	 -0.060806	 -0.041524	 -0.015921	 -0.092287	 -0.027915	  0.040557	  0.088487	  0.014470
  0.003090	 -0.008224	 -0.120892	  0.017404	 -0.053962	 -0.058263	 -0.020066	  0.017312	 -0.100994	 -0.084699	  0.019058	  0.057945	 -0.064019
  0.034195	 -0.010215	 -0.122513	  0.053032	 -0.050262	 -0.057675	  0.000056	 -0.026841	 -0.079518	 -0.077308	 -0.013737	  0.046441	 -0.052777
  0.024161	 -0.020936	 -0.105474	  0.056263	 -0.020181	 -0.057609	 -0.005945	 -0.050529	 -0.097494	 -0.028146	  0.020147	  0.077646	  0.007623
  0.003319	 -0.014667	 -0.073721	  0.009460	 -0.022402	 -0.065139	 -0.022248	 -0.058720	 -0.117461	  0.010538	  0.042350	  0.105824	  0.064754
  0.002422	 -0.013597	 -0.111063	  0.030180	 -0.024319	 -0.034773	 -0.028258	 -0.066876	 -0.085602	  0.029973	  0.021348	  0.086760	  0.033950
 -0.011270	 -0.029885	 -0.115478	  0.024365	 -0.006385	 -0.011282	 -0.061334	 -0.058576	 -0.033417	  0.023951	 -0.018866	  0.027618	 -0.055519
  0.023276	 -0.041187	 -0.114043	  0.001668	  0.014630	 -0.015224	 -0.088311	 -0.042336	 -0.030600	  0.012958	 -0.051433	 -0.001166	 -0.100420
  0.022140	 -0.042196	 -0.123058	  0.004781	  0.018681	 -0.003276	 -0.038523	 -0.046570	 -0.049940	  0.021840	 -0.017012	  0.022148	 -0.058987
  0.017640	 -0.057293	 -0.087629	  0.023991	  0.018341	 -0.019402	  0.001876	 -0.034056	 -0.036802	  0.033632	  0.009130	  0.046681	  0.013900
  0.037826	 -0.031337	 -0.074941	  0.006608	 -0.001454	 -0.060671	  0.000981	 -0.022487	 -0.039895	 -0.000210	 -0.021147	  0.031344	  0.027064
  0.056113	 -0.008345	 -0.059962	  0.025551	 -0.006448	 -0.083495	 -0.022330	 -0.043838	 -0.067614	 -0.016264	 -0.049891	 -0.041898	 -0.045575
  0.052398	  0.007662	 -0.071736	  0.019024	 -0.007806	 -0.075356	 -0.061613	 -0.045452	 -0.074364	 -0.014671	 -0.069801	 -0.014435	 -0.033962
  0.076436	  0.006236	 -0.076488	  0.026307	  0.015983	 -0.050175	 -0.047715	 -0.041776	 -0.069131	 -0.024318	 -0.027797	  0.067954	  0.044805
  0.040500	  0.014764	 -0.097654	  0.025321	  0.033222	 -0.038817	 -0.048526	 -0.054402	 -0.068315	 -0.035173	  0.011550	  0.101685	  0.079057
  0.038248	  0.040127	 -0.161366	  0.009148	  0.026472	 -0.063521	 -0.081854	 -0.050475	 -0.060738	 -0.036013	 -0.032898	  0.017173	 -0.000009
  0.057276	  0.058134	 -0.165707	 -0.025811	  0.037674	 -0.077421	 -0.095822	 -0.050335	 -0.049200	 -0.038441	 -0.053777	 -0.033882	 -0.072072
  0.047202	  0.074694	 -0.141184	 -0.029166	  0.001056	 -0.080476	 -0.112241	 -0.024202	 -0.056499	  0.002448	 -0.051110	  0.016259	  0.028442
  0.078026	  0.063577	 -0.158624	 -0.024618	 -0.005606	 -0.041482	 -0.053243	 -0.005580	 -0.042356	  0.013606	 -0.024230	  0.075129	  0.100462
  0.097102	  0.078503	 -0.130160	  0.008511	  0.007010	 -0.025647	 -0.040628	 -0.019781	 -0.030945	  0.028285	 -0.009965	  0.056708	  0.057501
  0.065647	  0.081955	 -0.106595	  0.027592	  0.010466	 -0.005343	 -0.021717	 -0.074454	 -0.053459	  0.008895	 -0.047066	  0.015015	 -0.034001
  0.054284	  0.055719	 -0.100098	  0.023356	  0.005410	 -0.011817	 -0.012704	 -0.067213	 -0.053951	 -0.005214	 -0.049213	  0.014427	 -0.036790
  0.028926	  0.059499	 -0.072724	  0.010810	  0.018899	 -0.070064	 -0.023172	 -0.037468	 -0.067632	  0.035984	  0.019036	  0.060313	  0.016359
  0.002425	  0.050935	 -0.038637	 -0.001496	  0.046015	 -0.069115	 -0.002397	 -0.040205	 -0.047207	  0.040570	  0.032088	  0.071246	  0.081958
 -0.010299	  0.052018	 -0.030485	 -0.007384	  0.042958	 -0.032104	 -0.015002	 -0.037739	 -0.045370	  0.023175	  0.004005	  0.051931	  0.054049
  0.011172	  0.045490	 -0.065052	  0.015916	  0.060765	 -0.021210	 -0.006627	 -0.046755	 -0.073295	  0.001903	 -0.017739	  0.031819	 -0.006853
  0.013530	  0.063979	 -0.059551	 -0.010840	  0.051989	 -0.010209	  0.014001	 -0.055546	 -0.081135	  0.009465	 -0.022630	  0.028464	  0.025426
 -0.041690	  0.049420	 -0.037919	 -0.014675	  0.014499	  0.011274	  0.011139	 -0.034882	 -0.071800	  0.014317	  0.018583	  0.054453	  0.076798
 -0.019608	  0.015289	 -0.029601	  0.007581	 -0.009396	 -0.009606	  0.010059	 -0.029846	 -0.053039	 -0.006215	 -0.000141	  0.072852	  0.088906
 -0.019081	  0.022698	 -0.022475	  0.007786	 -0.012674	 -0.013641	  0.022528	 -0.081902	 -0.018690	  0.000672	  0.010503	  0.041925	  0.025741
 -0.018426	 -0.013387	 -0.027396	 -0.006441	 -0.038733	 -0.022465	  0.007781	 -0.086581	 -0.024786	  0.029600	 -0.005969	  0.006805	 -0.044744
 -0.015829	  0.011596	 -0.037301	 -0.002583	 -0.013727	 -0.016907	  0.004052	 -0.095669	 -0.036832	  0.043429	 -0.018050	  0.011825	 -0.034919
 -0.006695	  0.031226	 -0.042758	  0.002333	  0.008735	 -0.003506	  0.027000	 -0.107245	 -0.016845	  0.000816	 -0.014659	  0.041646	  0.025289
  0.024103	  0.057440	 -0.061361	  0.010356	  0.030714	  0.020421	  0.051023	 -0.124794	 -0.022753	 -0.075347	 -0.046267	  0.074227	  0.068180
 -0.035930	  0.048597	 -0.041961	  0.022040	  0.036449	  0.018536	  0.021961	 -0.120429	 -0.034892	 -0.077694	 -0.086793	  0.056105	  0.008047
 -0.027801	  0.025801	 -0.035768	 -0.004923	  0.014549	  0.009990	  0.008332	 -0.137867	 -0.049354	 -0.035176	 -0.109240	  0.059525	 -0.039835
  0.018508	 -0.003993	 -0.061337	 -0.020556	  0.016139	  0.006590	  0.007908	 -0.130622	 -0.021597	 -0.018315	 -0.052658	  0.082047	  0.016435
  0.012528	  0.000330	 -0.078562	  0.002799	  0.008077	 -0.004834	  0.026985	 -0.078414	 -0.047981	  0.014267	 -0.013287	  0.092438	  0.047853
  0.029529	  0.000933	 -0.100109	 -0.007861	  0.021716	 -0.023555	  0.037733	 -0.042109	 -0.099064	  0.020904	 -0.039873	  0.092459	  0.015815
  0.012525	 -0.015474	 -0.078921	 -0.018807	  0.019883	 -0.025382	  0.030756	 -0.031588	 -0.078830	  0.038484	 -0.050301	  0.053801	 -0.008507
 -0.021133	  0.000498	 -0.076304	 -0.029064	  0.021371	 -0.045314	  0.045474	 -0.006504	 -0.068503	  0.018563	 -0.025503	  0.032075	  0.001989
 -0.031559	  0.014171	 -0.078621	 -0.014203	  0.018787	 -0.046724	  0.037579	 -0.007727	 -0.017298	 -0.010915	 -0.008738	  0.049063	  0.054297
 -0.036616	  0.039765	 -0.049400	 -0.023623	  0.019998	 -0.058764	  0.029958	 -0.016472	  0.016220	 -0.032122	 -0.027131	  0.050996	  0.086797
 -0.050413	  0.049183	 -0.058837	 -0.033194	  0.021276	 -0.070411	  0.040815	 -0.017670	 -0.009399	 -0.024312	 -0.049302	 -0.000573	  0.070395
 -0.047785	  0.027265	 -0.053787	 -0.055809	  0.002778	 -0.070360	  0.043724	 -0.061195	 -0.027848	 -0.029753	 -0.061426	 -0.027694	  0.014580
 -0.040099	 -0.004301	 -0.026237	 -0.068807	 -0.029338	 -0.042459	  0.043419	 -0.062568	 -0.060026	 -0.043362	 -0.054517	 -0.000707	  0.004250
 -0.063944	 -0.014025	  0.008069	 -0.059498	 -0.031445	 -0.021626	  0.056755	 -0.058360	 -0.087153	 -0.021321	 -0.043056	  0.013528	  0.040594
 -0.050738	 -0.036285	 -0.028536	 -0.052546	 -0.000134	 -0.010489	  0.089757	 -0.070152	 -0.079621	  0.008386	 -0.037823	  0.006734	  0.055172
 -0.031065	 -0.054450	 -0.055782	 -0.042000	 -0.001648	 -0.020457	  0.108414	 -0.081138	 -0.079407	 -0.006658	 -0.068116	  0.003428	 -0.003342
 -0.035486	 -0.056429	 -0.052315	 -0.031496	 -0.029859	 -0.035183	  0.102903	 -0.104046	 -0.069837	 -0.026397	 -0.053264	  0.012852	 -0.036306
 -0.045435	 -0.044744	 -0.023522	 -0.038855	 -0.018824	 -0.015774	  0.112793	 -0.104104	 -0.072962	 -0.028004	 -0.040786	  0.021648	 -0.019535
 -0.043410	 -0.035248	 -0.017228	 -0.032038	 -0.007810	 -0.042258	  0.098349	 -0.093184	 -0.066979	 -0.018327	 -0.030375	  0.029343	  0.003973
 -0.039622	 -0.047810	 -0.016962	 -0.026141	 -0.049733	 -0.038436	  0.057281	 -0.058088	 -0.050944	  0.019696	 -0.030265	  0.049490	 -0.022929
 -0.029900	 -0.034859	 -0.029015	 -0.033748	 -0.049379	 -0.045293	  0.026884	 -0.060047	 -0.061793	  0.023432	 -0.025132	 -0.013377	 -0.056008
 -0.028998	 -0.036321	 -0.065319	 -0.060071	 -0.076382	 -0.055495	  0.027067	 -0.052305	 -0.063468	  0.020203	  0.010324	 -0.015723	 -0.067914
 -0.073442	 -0.036851	 -0.073135	 -0.037827	 -0.105042	 -0.035669	  0.045677	 -0.029045	 -0.070923	  0.046680	 -0.002595	 -0.008735	 -0.023584
 -0.081941	 -0.038663	 -0.074154	 -0.030083	 -0.079112	 -0.031087	  0.038786	 -0.004373	 -0.075721	  0.027778	 -0.011243	 -0.027852	  0.018498
 -0.084848	 -0.058007	 -0.070961	 -0.073976	 -0.064667	 -0.033182	  0.012678	 -0.024467	 -0.064352	  0.003184	 -0.053487	 -0.038813	  0.007893
 -0.095451	 -0.056653	 -0.041706	 -0.086895	 -0.030745	 -0.008685	 -0.005698	 -0.030220	 -0.043434	 -0.002343	 -0.038736	 -0.052730	 -0.013073
 -0.069269	 -0.047332	 -0.013345	 -0.052977	 -0.031230	 -0.016179	 -0.013022	 -0.001202	 -0.016960	  0.008882	 -0.040854	 -0.094753	 -0.039955
 -0.054057	 -0.047186	  0.021035	 -0.053692	 -0.074309	 -0.000810	 -0.004933	  0.010315	 -0.011257	  0.016523	 -0.063268	 -0.091482	  0.004349
 -0.048249	 -0.057113	  0.042460	 -0.046556	 -0.065453	  0.014519	  0.011379	 -0.018606	 -0.006129	  0.013339	 -0.088135	 -0.053462	 -0.001550
 -0.010665	 -0.063215	  0.011389	 -0.014652	 -0.054944	  0.016247	  0.000769	 -0.013757	 -0.025733	  0.011354	 -0.085005	 -0.053706	 -0.023344
 -0.030339	 -0.081924	 -0.013274	 -0.016303	 -0.060033	  0.000963	  0.017203	 -0.001517	 -0.019073	  0.025947	 -0.091050	 -0.035098	 -0.056429
 -0.014931	 -0.080582	 -0.044040	  0.024788	 -0.039069	 -0.054981	  0.056337	 -0.000101	 -0.043910	  0.040155	 -0.069762	 -0.017452	 -0.061752
  0.002023	 -0.070072	 -0.053636	  0.013257	 -0.016994	 -0.030389	  0.059043	  0.036989	 -0.058342	  0.022366	 -0.053238	 -0.010678	 -0.028360
  0.011234	 -0.083114	 -0.080708	 -0.021872	 -0.009562	 -0.008179	  0.038226	  0.029072	 -0.030153	 -0.010317	 -0.053407	  0.012513	 -0.011421
 -0.004412	 -0.124553	 -0.071332	 -0.049244	  0.003025	 -0.035375	  0.006422	  0.007969	 -0.051572	 -0.031568	 -0.057368	  0.047935	 -0.022993
  0.000990	 -0.130838	 -0.075663	 -0.031207	  0.004895	 -0.030178	 -0.037193	 -0.025502	 -0.030498	 -0.055271	 -0.059239	  0.026831	 -0.040278
 -0.012125	 -0.116152	 -0.064635	 -0.012889	 -0.018651	 -0.062627	 -0.013570	 -0.028593	 -0.024485	 -0.035697	 -0.061303	 -0.001053	 -0.040812
 -0.034691	 -0.150852	 -0.039335	  0.026263	 -0.042366	 -0.020531	 -0.006420	 -0.005623	 -0.047847	 -0.014172	 -0.033497	 -0.001589	  0.007907
 -0.049989	 -0.131484	 -0.077066	  0.001266	 -0.047450	  0.001171	  0.001274	 -0.004717	 -0.035865	  0.004332	 -0.021791	  0.003465	  0.056939
  0.001211	 -0.121245	 -0.087609	 -0.019663	 -0.040157	 -0.009267	 -0.006402	 -0.033163	 -0.038250	  0.025165	 -0.046193	 -0.041803	  0.023173
  0.010431	 -0.145111	 -0.091542	 -0.043679	 -0.027629	 -0.023463	 -0.026224	 -0.028846	 -0.042726	  0.025011	 -0.066034	 -0.046587	 -0.033293
