# Supplementary material for: A fluorescent photoimmunoconjugate for imaging of cholesteatoma
Source: Sci Rep. 2022 Nov 19;12:19905. doi: 10.1038/s41598-022-22072-9 (PMC9675863; doi:10.1038/s41598-022-22072-9)
Supplement: Supplementary file 2 — Supplementary Information 2. [file 41598_2022_22072_MOESM2_ESM.zip › Data/ABR-64-2]

:RUN-2	LEVEL SWEEP	TEMP:NaN	6/11/2018	5:49 PM	NaNHR:
:SW EAR: R	SW FREQ: 8.00	# AVERAGES: 512	REP RATE (/sec): 40	DRIVER: RS Tweeter	SAMPLE (�sec): 40	
:NOTES-
:CHAMBER-CH4B-PXI
:CFTS Version: V2.7.2 (R850)
:LEVELS:20;25;30;35;40;45;50;55;60;65;70;75;80;
:DATA
 -0.005908	 -0.000155	  0.003063	  0.012182	 -0.040408	  0.046772	  0.005776	 -0.057983	  0.022535	 -0.020345	 -0.001785	  0.021543	  0.006551
 -0.013045	 -0.013767	  0.019846	  0.008451	 -0.021302	  0.029138	  0.002727	 -0.028807	  0.022691	  0.011553	 -0.002740	  0.013079	 -0.019295
  0.012192	 -0.021773	  0.033548	 -0.010598	  0.024754	  0.020083	 -0.012556	 -0.012235	  0.016068	  0.015455	  0.008942	 -0.004647	 -0.014319
  0.011063	 -0.029247	  0.009878	 -0.030717	  0.003888	 -0.008382	 -0.020036	 -0.002221	  0.008010	  0.003504	  0.008576	 -0.010955	 -0.029018
  0.000284	 -0.025398	 -0.004852	 -0.047038	 -0.015528	 -0.009215	 -0.036644	 -0.018562	 -0.001524	 -0.010319	  0.008997	 -0.029698	 -0.036226
  0.022194	 -0.010227	 -0.021397	 -0.007198	  0.006380	  0.023354	 -0.040905	  0.005346	 -0.001150	 -0.007433	  0.015360	 -0.002021	 -0.027161
  0.015850	 -0.042318	 -0.025876	  0.024726	 -0.002252	  0.001388	 -0.029365	  0.006044	  0.032336	 -0.012929	  0.062863	 -0.008175	 -0.020409
  0.030186	 -0.028792	 -0.036549	 -0.007338	  0.032194	 -0.025655	 -0.003372	  0.009175	  0.024492	  0.005907	  0.034720	  0.004485	 -0.008590
  0.014929	  0.015220	  0.000437	  0.005977	  0.024688	 -0.018981	  0.018385	  0.012376	  0.027814	  0.012417	 -0.002085	  0.002009	  0.006117
 -0.002926	  0.028752	  0.030748	 -0.015091	  0.021707	  0.002978	  0.003917	  0.007194	  0.026353	  0.011615	 -0.015819	  0.002827	 -0.004927
  0.017568	  0.019134	  0.042606	 -0.036732	  0.046061	  0.003356	 -0.018600	  0.015013	  0.009015	  0.005589	 -0.004285	  0.021222	 -0.008901
  0.037900	  0.033634	  0.035744	 -0.023316	  0.045059	  0.008363	  0.017088	 -0.003549	 -0.039961	 -0.004141	 -0.009060	  0.022830	  0.002327
  0.036137	  0.029860	 -0.001201	 -0.016484	  0.007113	  0.008811	  0.017978	 -0.023328	 -0.048924	 -0.010201	 -0.010172	  0.036051	 -0.029112
 -0.012914	  0.030152	 -0.024015	 -0.006625	 -0.014064	  0.016613	  0.025533	  0.005836	 -0.010391	  0.010759	  0.003560	  0.026196	 -0.013128
 -0.017860	  0.017163	 -0.027844	 -0.004926	 -0.009525	 -0.005148	  0.032573	  0.016113	 -0.014901	  0.029397	  0.001010	 -0.021424	  0.006163
 -0.027633	 -0.000288	 -0.028394	  0.002528	 -0.009809	 -0.013524	  0.050106	  0.023455	 -0.020679	  0.006095	 -0.021834	 -0.023752	  0.028413
 -0.041173	 -0.000219	 -0.007310	  0.044708	  0.010589	 -0.012730	  0.035889	  0.042647	 -0.025794	 -0.005686	 -0.015202	 -0.009324	  0.010215
 -0.058589	  0.030222	 -0.002594	  0.047504	 -0.023822	 -0.014327	 -0.033565	  0.018475	  0.005810	 -0.010099	 -0.013130	 -0.014325	  0.026617
 -0.023809	 -0.004672	  0.016908	  0.034915	 -0.048266	 -0.024948	 -0.025546	 -0.012565	 -0.004908	 -0.018999	 -0.020227	 -0.015477	  0.046906
  0.005555	 -0.027283	 -0.012745	  0.025070	 -0.037457	 -0.027947	  0.010617	 -0.002423	 -0.026891	 -0.012138	 -0.027689	 -0.010443	  0.077777
  0.018531	 -0.038327	 -0.012602	  0.019707	 -0.022470	 -0.013056	  0.008927	 -0.013420	 -0.037354	 -0.003518	 -0.026925	 -0.014570	  0.095067
  0.042330	 -0.059129	 -0.017804	  0.000757	 -0.035798	 -0.014089	 -0.002771	  0.010020	 -0.030974	 -0.003024	  0.003419	 -0.026365	  0.086742
  0.059026	 -0.056485	 -0.022522	  0.002882	 -0.039263	 -0.013145	  0.021797	  0.016729	 -0.011045	  0.008119	  0.005024	  0.027689	  0.066075
  0.081392	 -0.045331	 -0.006081	  0.005888	 -0.010251	 -0.024703	  0.059022	  0.012770	 -0.009706	  0.043062	 -0.018343	  0.069274	  0.049568
  0.063693	 -0.035351	  0.007043	  0.003932	 -0.037409	 -0.035840	  0.046707	  0.029025	 -0.011637	  0.081992	 -0.027682	  0.045391	  0.035147
  0.037731	 -0.039407	  0.021365	  0.021153	 -0.044777	 -0.056365	  0.011022	 -0.000671	 -0.004289	  0.073582	 -0.024535	  0.025288	  0.067553
  0.037926	 -0.030878	  0.025617	 -0.003573	 -0.037350	 -0.067932	 -0.019256	 -0.010687	  0.010807	  0.061620	 -0.024243	  0.054968	  0.078801
  0.019592	 -0.020367	  0.052469	 -0.035787	 -0.057357	 -0.091243	 -0.025209	 -0.010791	  0.037678	  0.046830	 -0.027606	  0.068114	  0.082372
  0.034032	  0.021191	  0.029723	 -0.003467	 -0.064015	 -0.099861	 -0.056183	 -0.042382	  0.047894	  0.017066	 -0.014544	  0.028348	  0.124155
  0.036219	  0.028273	 -0.011376	  0.009747	 -0.104695	 -0.095218	 -0.039856	 -0.027995	  0.009540	  0.003191	 -0.018850	 -0.002748	  0.125352
  0.036678	  0.003652	  0.000107	  0.008664	 -0.080799	 -0.073980	 -0.004059	 -0.030263	 -0.010708	  0.021440	 -0.014432	  0.034675	  0.118730
  0.023926	 -0.008067	  0.006514	  0.009619	 -0.086624	 -0.057922	 -0.021242	 -0.039332	 -0.018314	  0.045260	 -0.012450	  0.040496	  0.158962
 -0.002287	  0.042544	 -0.009129	  0.013729	 -0.055586	 -0.060341	 -0.016200	 -0.006171	 -0.028326	  0.035830	  0.017241	  0.089976	  0.164078
  0.028383	  0.082771	 -0.024230	 -0.007788	 -0.040557	 -0.062906	 -0.016983	 -0.005918	 -0.061076	  0.033797	  0.012253	  0.123264	  0.136354
  0.026326	  0.068613	  0.003041	 -0.022239	 -0.049574	 -0.026905	 -0.018561	 -0.014729	 -0.076717	  0.048902	  0.031102	  0.111480	  0.123382
  0.000844	  0.076283	  0.032190	 -0.025941	 -0.071676	 -0.020056	 -0.039343	 -0.014803	 -0.032840	  0.073329	  0.040868	  0.060438	  0.099617
 -0.049492	  0.101134	  0.046845	 -0.053988	 -0.093011	 -0.014203	 -0.038635	 -0.000147	 -0.012857	  0.086276	  0.047957	  0.034817	  0.074605
 -0.057003	  0.063216	  0.006130	 -0.060414	 -0.091315	 -0.034143	 -0.030992	  0.015003	 -0.013280	  0.080949	  0.068061	 -0.015826	  0.048666
 -0.029665	  0.017794	  0.007483	 -0.079952	 -0.072722	 -0.063983	 -0.025229	 -0.009495	 -0.001669	  0.076576	  0.043380	 -0.047746	  0.022415
 -0.032842	  0.022700	  0.015338	 -0.070804	 -0.071979	 -0.068475	 -0.030778	 -0.029177	 -0.014100	  0.087192	  0.028615	 -0.044372	  0.010944
 -0.025155	  0.020108	  0.042104	 -0.092413	 -0.058987	 -0.042672	 -0.064567	 -0.050120	 -0.007694	  0.069767	 -0.009041	 -0.048959	  0.010466
 -0.023256	  0.007197	  0.048039	 -0.093301	 -0.054518	 -0.057995	 -0.069952	 -0.016621	 -0.012560	  0.079624	 -0.013207	 -0.056588	 -0.004206
 -0.008345	  0.033277	  0.035094	 -0.049503	 -0.035145	 -0.057049	 -0.044417	 -0.008774	  0.007364	  0.069792	 -0.046421	 -0.057281	 -0.026914
 -0.004648	  0.056263	  0.022099	  0.002400	 -0.036937	 -0.035931	 -0.043523	 -0.013445	  0.017967	  0.045815	 -0.049121	 -0.075403	 -0.015561
 -0.002129	  0.061809	  0.023142	  0.030675	 -0.076504	 -0.021606	 -0.061858	 -0.014712	 -0.015220	  0.019692	 -0.037474	 -0.103579	  0.045138
 -0.015160	  0.032588	 -0.002034	  0.022572	 -0.068555	  0.022545	 -0.035899	 -0.002703	 -0.057249	  0.001836	 -0.008472	 -0.099584	  0.077797
 -0.016879	  0.008126	 -0.008484	  0.004893	 -0.079401	  0.028954	 -0.027423	 -0.002565	 -0.027766	  0.027271	 -0.003736	 -0.066357	  0.108825
 -0.010153	 -0.010437	  0.017788	  0.021160	 -0.045021	 -0.023506	 -0.017763	 -0.009541	 -0.010154	  0.039352	  0.001580	 -0.014025	  0.151836
  0.010254	 -0.043095	  0.027338	 -0.030544	 -0.016885	 -0.064387	 -0.023037	 -0.010610	 -0.001885	  0.079773	  0.012024	  0.040244	  0.160683
 -0.023671	 -0.034259	  0.030147	 -0.061096	 -0.009602	 -0.051829	 -0.023801	 -0.001546	  0.019158	  0.076411	  0.011615	  0.083930	  0.176657
 -0.039467	 -0.038947	  0.017494	 -0.058771	 -0.024476	 -0.028953	 -0.012163	  0.019695	 -0.017501	  0.072009	  0.013092	  0.091605	  0.213398
 -0.001525	 -0.006112	  0.022419	 -0.050544	 -0.045843	 -0.007193	 -0.055388	 -0.013936	 -0.034258	  0.063062	  0.040422	  0.083841	  0.234407
  0.038817	  0.005624	  0.024988	 -0.081411	 -0.037323	 -0.027360	 -0.060284	 -0.017358	 -0.028076	  0.063430	  0.083773	  0.090726	  0.212439
  0.033412	 -0.013922	  0.022969	 -0.091250	 -0.044848	 -0.047282	 -0.047886	 -0.026423	 -0.012980	  0.083689	  0.109013	  0.109986	  0.157250
  0.006441	 -0.003870	  0.015759	 -0.089478	 -0.051625	 -0.038680	 -0.033543	  0.002659	 -0.025538	  0.096833	  0.092628	  0.111966	  0.155540
 -0.018944	 -0.008242	  0.024047	 -0.064890	 -0.031967	 -0.051853	 -0.005045	 -0.002471	  0.011121	  0.095571	  0.097652	  0.081762	  0.137875
 -0.028026	 -0.021101	  0.002272	 -0.048658	 -0.026352	 -0.030430	  0.023902	  0.002192	 -0.020320	  0.140184	  0.122064	  0.056180	  0.095290
  0.012436	 -0.008327	  0.000491	 -0.037851	 -0.055977	 -0.045688	  0.033166	 -0.004925	  0.006903	  0.147658	  0.099024	  0.060206	  0.056179
  0.039264	 -0.022724	 -0.026996	 -0.058007	 -0.035045	 -0.062343	  0.019707	 -0.008741	  0.021859	  0.146761	  0.073168	  0.019947	  0.027130
  0.040078	 -0.001436	  0.010931	 -0.036642	 -0.004777	 -0.036676	 -0.021370	 -0.010863	  0.017947	  0.119470	  0.027185	 -0.004694	  0.022939
  0.007077	  0.033543	  0.007079	 -0.032045	  0.003631	  0.000512	 -0.027588	 -0.014476	  0.028374	  0.117471	 -0.020805	 -0.046837	  0.016379
  0.004762	  0.009979	  0.002552	 -0.032817	  0.001014	 -0.025733	 -0.030656	 -0.008591	  0.042086	  0.111928	 -0.004487	 -0.063880	  0.038514
 -0.001926	  0.020721	 -0.002010	 -0.066156	 -0.017928	 -0.050048	 -0.039917	 -0.016027	  0.062134	  0.114073	 -0.013880	 -0.038092	  0.034979
 -0.006190	  0.048511	 -0.008579	 -0.073731	 -0.016807	 -0.056981	 -0.039318	 -0.039303	  0.082334	  0.081829	 -0.032162	 -0.034435	  0.031469
 -0.004224	  0.061049	  0.008274	 -0.066527	 -0.009539	 -0.074080	 -0.030983	 -0.010714	  0.104768	  0.069087	 -0.014520	 -0.030036	  0.065248
  0.011065	  0.046975	  0.022757	 -0.051654	  0.008546	 -0.058841	 -0.004370	  0.007110	  0.109269	  0.077114	 -0.022220	 -0.030622	  0.105342
  0.032561	  0.001929	  0.048642	 -0.030660	  0.001320	 -0.050524	 -0.031109	  0.015243	  0.115189	  0.091948	 -0.006663	 -0.022894	  0.116423
  0.022552	 -0.000136	  0.033762	 -0.078912	 -0.007794	 -0.043762	 -0.041643	  0.033503	  0.060290	  0.096915	  0.004871	  0.000721	  0.132320
  0.004687	  0.022666	  0.050435	 -0.048934	 -0.058222	 -0.036278	 -0.002025	  0.045129	  0.029668	  0.063540	  0.047345	  0.047037	  0.136511
  0.025801	  0.041777	  0.044716	 -0.030080	 -0.041891	 -0.018844	 -0.000702	  0.039455	  0.040401	  0.083330	  0.105123	  0.109770	  0.126011
  0.011646	  0.030276	  0.042426	 -0.023252	 -0.014848	  0.013864	  0.002722	  0.008977	  0.025660	  0.132861	  0.124028	  0.102595	  0.123375
 -0.000615	  0.031680	  0.054687	 -0.029843	  0.003378	  0.010347	 -0.002875	  0.007061	  0.047986	  0.168949	  0.126589	  0.070438	  0.078234
 -0.013408	  0.024633	  0.058641	 -0.033645	 -0.012752	 -0.010800	 -0.012059	 -0.021253	  0.088167	  0.151893	  0.097258	  0.069905	  0.073666
 -0.015157	  0.018996	  0.014922	 -0.077781	 -0.042253	 -0.019732	 -0.006092	 -0.008046	  0.088874	  0.121392	  0.052262	  0.058292	  0.089656
 -0.009451	  0.019507	  0.007573	 -0.096955	 -0.043764	 -0.021447	  0.012300	  0.027001	  0.105993	  0.120012	  0.069389	  0.027473	  0.055806
 -0.008156	 -0.013609	 -0.025134	 -0.089566	 -0.042395	 -0.041216	  0.016668	  0.041290	  0.110483	  0.094307	  0.068169	 -0.009880	  0.019678
  0.017340	 -0.003174	 -0.004103	 -0.082222	 -0.060067	 -0.052115	  0.002779	  0.034231	  0.116430	  0.107797	  0.056183	  0.010372	  0.023461
  0.024717	  0.048991	  0.001246	 -0.071862	 -0.048338	 -0.060332	  0.007673	  0.017412	  0.105759	  0.083576	  0.073361	  0.013006	  0.016848
  0.049257	  0.041547	  0.034376	 -0.110015	 -0.016714	 -0.068908	  0.021121	  0.026809	  0.113201	  0.069107	  0.055355	 -0.003941	  0.016542
  0.070388	  0.028940	  0.065075	 -0.108612	 -0.031682	 -0.057294	  0.034057	  0.003399	  0.099175	  0.114977	  0.047777	  0.010140	  0.007862
  0.052401	  0.008143	  0.023130	 -0.100851	 -0.034494	 -0.029984	  0.010825	  0.023506	  0.079682	  0.127833	  0.079288	  0.003649	  0.038443
  0.037024	 -0.007933	  0.008535	 -0.078032	 -0.054731	 -0.042969	 -0.015408	  0.028023	  0.081397	  0.113236	  0.087135	 -0.000331	  0.042143
  0.020050	 -0.017651	  0.042802	 -0.054049	 -0.030837	 -0.059944	 -0.016896	  0.019745	  0.089323	  0.099760	  0.093250	 -0.011300	  0.031098
 -0.010517	  0.007563	  0.047110	 -0.037062	 -0.041519	 -0.064741	 -0.013221	  0.021301	  0.058814	  0.072378	  0.057512	  0.000155	 -0.007327
  0.004235	  0.021492	  0.016260	 -0.051634	 -0.028840	 -0.056171	 -0.001427	  0.026104	  0.053673	  0.073019	  0.043138	  0.010351	 -0.007215
 -0.005527	  0.016228	  0.040499	 -0.038839	 -0.040123	 -0.047208	  0.026115	  0.013686	  0.088088	  0.096506	  0.037563	  0.003188	 -0.040498
  0.003876	  0.015397	  0.036804	 -0.054787	 -0.034185	 -0.058925	  0.010432	  0.016406	  0.086589	  0.087125	  0.044243	  0.010489	 -0.040196
  0.007983	  0.000746	  0.008941	 -0.067548	 -0.021765	 -0.070740	  0.000469	  0.011213	  0.072836	  0.091688	  0.064317	  0.037677	 -0.017429
 -0.002171	 -0.003195	  0.022791	 -0.066451	 -0.021872	 -0.073354	 -0.031039	  0.030021	  0.075822	  0.121792	  0.060836	  0.056131	  0.008972
  0.004860	  0.001211	  0.036538	 -0.071712	 -0.004258	 -0.080035	 -0.040218	  0.016827	  0.089561	  0.152313	  0.037692	  0.043242	  0.010448
 -0.020437	  0.026444	  0.022989	 -0.068954	  0.007871	 -0.059654	 -0.042116	  0.010077	  0.101406	  0.118222	  0.030338	  0.027383	  0.000970
  0.007414	  0.037868	 -0.002165	 -0.089326	  0.023525	 -0.056193	 -0.027987	  0.009102	  0.092838	  0.100618	  0.031429	  0.040329	  0.056153
  0.059970	  0.046219	 -0.008674	 -0.085803	  0.028463	 -0.060255	 -0.037311	 -0.019670	  0.084170	  0.098633	  0.026764	  0.048529	  0.080871
  0.045108	  0.039256	  0.013740	 -0.051078	  0.009929	 -0.077439	 -0.056703	 -0.032067	  0.080358	  0.106948	 -0.002414	  0.053517	  0.088924
  0.040244	  0.038742	  0.046263	 -0.054804	 -0.028218	 -0.097333	 -0.041884	 -0.015927	  0.073205	  0.078409	  0.023467	  0.037953	  0.091687
  0.043007	  0.035238	  0.068169	 -0.060172	 -0.013214	 -0.077797	 -0.021121	 -0.005278	  0.064254	  0.074716	  0.060000	  0.025969	  0.141012
  0.053611	  0.040570	  0.062054	 -0.045565	 -0.004629	 -0.082629	  0.007526	  0.009535	  0.094620	  0.094433	  0.054903	  0.068701	  0.151908
  0.052979	  0.009967	  0.066598	 -0.075296	  0.012212	 -0.086447	  0.002522	  0.006892	  0.066870	  0.093673	  0.032371	  0.083588	  0.121896
  0.075619	  0.014638	  0.072083	 -0.072792	  0.001376	 -0.054189	 -0.033475	  0.007603	  0.032776	  0.101185	  0.076753	  0.065832	  0.102969
  0.101657	  0.033514	  0.066891	 -0.043665	 -0.017333	 -0.040733	 -0.025892	  0.047945	  0.072110	  0.062556	  0.088959	  0.075734	  0.113287
  0.044119	  0.058177	  0.038327	 -0.023224	 -0.050366	 -0.025312	 -0.006949	  0.064029	  0.095120	  0.069558	  0.107892	  0.063566	  0.105961
  0.041637	  0.023732	  0.025153	 -0.024782	 -0.023681	 -0.049336	  0.003013	  0.050433	  0.083629	  0.129561	  0.076104	  0.050279	  0.107196
  0.038590	  0.008802	  0.007243	 -0.026853	  0.007078	 -0.062679	 -0.017555	  0.063872	  0.042717	  0.126756	  0.046718	  0.044450	  0.080064
 -0.010606	  0.010003	  0.005439	 -0.024614	  0.002459	 -0.055222	 -0.006887	  0.051704	  0.043007	  0.103248	  0.062975	  0.044308	  0.064499
 -0.009594	  0.003766	  0.024367	 -0.023363	  0.007052	 -0.042571	  0.001668	  0.060762	  0.044435	  0.130402	  0.068164	  0.016175	  0.086485
  0.014347	 -0.016068	  0.026464	 -0.054939	 -0.005417	 -0.056141	 -0.012488	  0.026729	  0.049583	  0.147504	  0.097940	  0.014908	  0.089468
  0.025549	  0.010592	  0.022462	 -0.041037	 -0.011878	 -0.069609	  0.012578	  0.010394	  0.084775	  0.124646	  0.091199	  0.028888	  0.084626
  0.039734	  0.034626	  0.018136	 -0.031668	  0.014504	 -0.070136	  0.006133	  0.022782	  0.116466	  0.100672	  0.098056	  0.016330	  0.103495
  0.050910	  0.055572	  0.034742	 -0.013424	  0.030209	 -0.067459	 -0.015142	  0.034558	  0.121543	  0.071569	  0.104462	  0.035631	  0.143301
  0.078614	  0.058355	  0.049184	 -0.035869	  0.016829	 -0.052325	 -0.022504	  0.059512	  0.119059	  0.107929	  0.095396	  0.043043	  0.114028
  0.060162	  0.032527	  0.057848	 -0.047609	  0.025869	 -0.037116	 -0.020473	  0.030402	  0.154795	  0.149452	  0.081350	  0.061303	  0.100209
  0.019831	  0.017290	  0.045186	 -0.023943	  0.027025	 -0.043622	 -0.000671	  0.047980	  0.144398	  0.160440	  0.061233	  0.074763	  0.096466
  0.007424	  0.006694	  0.071268	 -0.057923	  0.010309	 -0.034019	  0.007656	  0.052604	  0.128194	  0.141147	  0.039824	  0.093266	  0.103916
 -0.009923	 -0.005143	  0.103560	 -0.054734	 -0.053469	 -0.000991	  0.000138	  0.042629	  0.133685	  0.158408	  0.039448	  0.091997	  0.101983
 -0.000109	 -0.036678	  0.098247	 -0.047005	 -0.055859	 -0.039679	 -0.011704	  0.088847	  0.139267	  0.139363	  0.041237	  0.050475	  0.090776
  0.026364	 -0.071905	  0.037975	 -0.029135	 -0.027122	 -0.041346	 -0.010918	  0.082658	  0.159252	  0.118010	  0.024005	  0.021232	  0.029017
  0.018568	 -0.038812	  0.012820	 -0.019129	 -0.013948	 -0.018102	 -0.000861	  0.068416	  0.134410	  0.134857	  0.017598	  0.015550	 -0.009043
  0.019614	 -0.012033	  0.006105	 -0.009660	 -0.015374	 -0.044917	  0.010216	  0.035778	  0.124466	  0.117408	  0.028356	 -0.016986	 -0.049563
  0.034321	 -0.017145	  0.021187	 -0.018704	 -0.006874	 -0.057820	  0.002179	  0.035389	  0.132198	  0.094947	  0.000281	 -0.037580	 -0.046014
  0.059574	 -0.030462	 -0.010258	 -0.014396	 -0.022045	 -0.030105	 -0.019843	  0.027176	  0.153849	  0.077434	 -0.000588	 -0.048220	 -0.068195
  0.052062	 -0.067834	 -0.037815	 -0.018039	  0.004332	 -0.045430	 -0.025191	  0.026427	  0.132497	  0.063294	 -0.033969	 -0.041577	 -0.089703
  0.053919	 -0.043779	 -0.030573	 -0.059403	 -0.003966	 -0.050200	  0.007496	  0.043992	  0.118243	  0.054793	 -0.067709	 -0.063114	 -0.071202
  0.056561	 -0.049689	  0.013117	 -0.049845	 -0.047329	 -0.057938	  0.014826	  0.037442	  0.086574	  0.048646	 -0.064611	 -0.065419	 -0.073633
  0.036907	 -0.047803	  0.036977	 -0.058461	 -0.036250	 -0.048468	  0.029634	  0.031553	  0.087155	  0.039574	 -0.049588	 -0.064216	 -0.095255
  0.014440	 -0.041614	  0.026006	 -0.038480	 -0.014396	 -0.057370	  0.004272	  0.019501	  0.101496	  0.049574	 -0.064306	 -0.089083	 -0.105904
  0.007429	 -0.014906	  0.024178	 -0.020835	 -0.005335	 -0.074059	 -0.008482	  0.031036	  0.070498	  0.059072	 -0.087180	 -0.079654	 -0.103208
  0.053361	  0.020149	  0.056397	 -0.012732	  0.015917	 -0.117664	 -0.007232	  0.010419	  0.059884	  0.048130	 -0.101989	 -0.077980	 -0.137849
  0.067410	  0.027781	  0.040512	 -0.012405	 -0.013138	 -0.094226	 -0.024379	  0.022368	  0.065090	  0.048192	 -0.107269	 -0.105827	 -0.145034
  0.062539	  0.014369	  0.049298	 -0.023171	 -0.036396	 -0.092818	 -0.028757	  0.030811	  0.057886	  0.039172	 -0.125956	 -0.133378	 -0.186773
  0.065698	  0.013842	  0.062823	 -0.020513	 -0.035317	 -0.108312	 -0.022983	  0.014587	  0.058232	  0.006514	 -0.143226	 -0.156325	 -0.229886
  0.013117	  0.002851	  0.044437	  0.001729	 -0.028923	 -0.098538	 -0.044899	 -0.017576	  0.011142	 -0.027672	 -0.165341	 -0.159167	 -0.260243
  0.001768	 -0.008016	  0.040912	  0.018027	 -0.045416	 -0.093170	 -0.078196	 -0.018806	 -0.012351	 -0.027487	 -0.174249	 -0.190654	 -0.307270
  0.028960	  0.009821	  0.040422	  0.004902	 -0.055611	 -0.075174	 -0.050212	 -0.021629	  0.012908	 -0.045457	 -0.176787	 -0.217493	 -0.334945
  0.032877	  0.019490	  0.028963	 -0.033953	 -0.041657	 -0.022682	 -0.035081	 -0.022254	  0.020787	 -0.069100	 -0.186927	 -0.266838	 -0.336707
  0.021270	  0.021320	  0.058042	 -0.070172	 -0.037496	 -0.021585	 -0.086884	  0.006837	  0.031751	 -0.097620	 -0.249846	 -0.307552	 -0.380423
  0.023034	 -0.000876	  0.052081	 -0.074016	 -0.048368	 -0.007399	 -0.069177	 -0.005056	 -0.001528	 -0.124422	 -0.294504	 -0.318716	 -0.374196
  0.041180	 -0.027987	  0.003878	 -0.072873	 -0.054113	 -0.016391	 -0.033999	 -0.003510	 -0.015919	 -0.132506	 -0.281479	 -0.320570	 -0.388462
  0.065193	 -0.025203	 -0.004803	 -0.039827	 -0.023280	 -0.011746	 -0.016514	  0.006063	 -0.053715	 -0.124579	 -0.288601	 -0.316543	 -0.368262
  0.061304	  0.014080	  0.011001	 -0.003176	 -0.004398	 -0.014675	 -0.013229	 -0.015462	 -0.074330	 -0.139194	 -0.297702	 -0.329978	 -0.325660
  0.046967	  0.028448	  0.008832	 -0.021522	  0.025311	 -0.085623	 -0.058789	 -0.012168	 -0.114237	 -0.134389	 -0.305082	 -0.340475	 -0.274931
  0.048994	  0.005227	 -0.006208	 -0.042792	  0.028649	 -0.094879	 -0.057657	 -0.021601	 -0.107982	 -0.136506	 -0.287100	 -0.332269	 -0.237628
  0.081569	 -0.009480	 -0.025661	 -0.025129	  0.019618	 -0.081914	 -0.066370	 -0.005661	 -0.088580	 -0.143105	 -0.273720	 -0.290906	 -0.239052
  0.076826	  0.003189	 -0.047564	 -0.022600	  0.021067	 -0.070404	 -0.070780	  0.002499	 -0.102595	 -0.130159	 -0.233807	 -0.239379	 -0.238944
  0.046046	  0.023983	 -0.011959	 -0.021551	  0.024349	 -0.055193	 -0.072876	 -0.007304	 -0.104961	 -0.121522	 -0.181128	 -0.229385	 -0.195815
  0.050040	  0.007194	 -0.024078	 -0.034841	  0.021922	 -0.026706	 -0.062262	  0.019051	 -0.096678	 -0.111731	 -0.176064	 -0.207756	 -0.143931
  0.036979	  0.006914	 -0.052805	 -0.060746	  0.016594	 -0.012141	 -0.080910	  0.001940	 -0.080508	 -0.086715	 -0.189585	 -0.187938	 -0.131725
  0.033043	  0.000927	 -0.053321	 -0.053890	  0.041779	 -0.003539	 -0.050212	 -0.012745	 -0.084183	 -0.083044	 -0.164779	 -0.146551	 -0.118525
  0.023169	  0.020300	 -0.010989	 -0.038662	  0.048383	 -0.027849	 -0.034218	 -0.016977	 -0.071400	 -0.078543	 -0.175812	 -0.128591	 -0.104745
  0.033707	  0.031998	  0.010011	 -0.053620	  0.054511	 -0.053115	 -0.022824	  0.003241	 -0.042473	 -0.059697	 -0.173091	 -0.120808	 -0.124154
  0.037481	  0.022952	  0.005024	 -0.049295	  0.041794	 -0.058252	 -0.029074	  0.031432	 -0.057345	 -0.033540	 -0.142782	 -0.091108	 -0.086554
  0.020928	  0.025306	  0.011635	 -0.057573	  0.018514	 -0.035532	 -0.039222	  0.037690	 -0.069751	  0.010032	 -0.106382	 -0.052964	 -0.064561
  0.023194	  0.012206	  0.007222	 -0.051144	  0.038935	 -0.049480	 -0.009806	  0.007723	 -0.022897	 -0.014757	 -0.116104	 -0.024879	 -0.042304
  0.034172	 -0.003449	  0.016278	 -0.028548	  0.019436	 -0.034145	 -0.010809	 -0.006044	  0.004830	 -0.034286	 -0.085130	 -0.043075	 -0.018396
  0.050077	 -0.005758	  0.033688	 -0.028561	  0.038084	 -0.026704	 -0.002360	  0.031352	  0.014833	 -0.059428	 -0.060596	 -0.065674	 -0.015765
  0.052655	 -0.004769	 -0.000430	 -0.058112	  0.024425	 -0.048869	  0.030352	  0.018068	 -0.019441	 -0.047596	 -0.065735	 -0.075310	 -0.019535
  0.058927	  0.024154	 -0.004767	 -0.076284	  0.014737	 -0.067502	  0.020191	  0.023963	 -0.017235	 -0.032127	 -0.060279	 -0.061673	 -0.034467
  0.051523	  0.024105	 -0.000315	 -0.077756	  0.045629	 -0.075405	 -0.009820	  0.008311	 -0.030375	 -0.020509	 -0.042222	 -0.035048	 -0.003374
  0.064818	  0.032911	 -0.009849	 -0.065010	  0.027660	 -0.076648	 -0.041781	 -0.024622	 -0.038904	  0.007289	 -0.021341	 -0.039360	  0.030248
  0.065814	  0.007147	 -0.012506	 -0.054867	 -0.000355	 -0.084872	 -0.050286	  0.002654	 -0.039256	  0.013021	 -0.031064	 -0.005837	  0.034120
  0.040289	  0.002144	 -0.010272	 -0.060097	  0.011002	 -0.094995	 -0.032654	  0.040082	 -0.058291	 -0.000165	 -0.035655	 -0.000457	  0.016896
  0.033114	 -0.003372	  0.035073	 -0.058546	  0.001955	 -0.088896	 -0.019445	  0.064672	 -0.068858	 -0.032407	 -0.016125	  0.004172	  0.049132
  0.050002	  0.014583	  0.036367	 -0.025167	  0.013917	 -0.049001	 -0.032935	  0.039382	 -0.039290	 -0.012521	 -0.011622	  0.018092	  0.054661
  0.073677	  0.013182	  0.037052	 -0.018987	  0.006787	 -0.009480	 -0.075492	  0.019106	 -0.041800	 -0.007875	 -0.032911	  0.032587	  0.043578
  0.092631	 -0.007643	  0.011437	 -0.020270	 -0.024971	 -0.031882	 -0.066871	  0.040724	 -0.055479	 -0.046871	 -0.052085	  0.028046	  0.048818
  0.057722	 -0.039823	 -0.035202	 -0.041075	 -0.012600	 -0.069962	 -0.068118	  0.018257	 -0.073330	 -0.061036	 -0.034810	  0.007092	  0.039107
  0.026869	 -0.031005	 -0.028245	 -0.055562	 -0.002021	 -0.052549	 -0.074283	 -0.007692	 -0.075740	 -0.036921	 -0.029276	 -0.016400	  0.016296
  0.040220	 -0.014037	 -0.019368	 -0.041279	  0.013045	 -0.021056	 -0.047958	 -0.023243	 -0.067922	 -0.007711	 -0.066876	 -0.026333	  0.014637
  0.018632	 -0.007839	 -0.009867	 -0.023383	  0.003676	 -0.001074	 -0.052155	 -0.014190	 -0.056952	 -0.008844	 -0.105508	 -0.001768	 -0.001679
  0.007020	 -0.020667	  0.013546	 -0.032912	 -0.004153	 -0.033484	 -0.054339	  0.012295	 -0.064334	 -0.007110	 -0.061308	  0.008458	 -0.013975
  0.010478	 -0.008241	  0.021084	 -0.040736	  0.013582	 -0.030900	 -0.066157	  0.025221	 -0.084177	  0.014208	 -0.034436	 -0.012297	  0.025078
  0.003730	 -0.022134	  0.001509	 -0.039509	  0.006506	 -0.010906	 -0.087296	 -0.009219	 -0.050342	  0.039202	 -0.030952	 -0.016084	  0.043662
  0.038553	 -0.024045	 -0.004905	 -0.043062	  0.005706	 -0.023654	 -0.085729	 -0.017567	 -0.028372	  0.063878	  0.004093	  0.019428	  0.062118
  0.084379	 -0.022237	  0.021472	 -0.035539	  0.009615	 -0.054395	 -0.079518	 -0.020781	 -0.009233	  0.061229	  0.051299	  0.064001	  0.031481
  0.088875	 -0.038908	  0.059309	 -0.001942	  0.003804	 -0.048845	 -0.082014	 -0.028425	 -0.028789	  0.038816	  0.057526	  0.071600	  0.022440
  0.074424	 -0.027799	  0.068283	  0.015156	  0.011126	 -0.061032	 -0.065389	 -0.044553	 -0.054059	  0.040546	  0.056356	  0.039132	  0.035829
  0.062516	 -0.039189	  0.084705	  0.003360	 -0.000853	 -0.055332	 -0.057575	 -0.050848	 -0.061959	  0.051655	  0.039194	  0.013187	  0.038217
  0.074392	 -0.030121	  0.065452	  0.003994	 -0.016603	 -0.035378	 -0.010822	 -0.069594	 -0.049487	  0.048437	  0.029060	  0.012929	  0.043046
  0.064805	 -0.047961	  0.042238	 -0.014536	 -0.008179	 -0.058444	  0.038917	 -0.080744	 -0.031162	  0.036155	  0.057994	  0.019151	  0.064362
  0.069843	 -0.033352	  0.050457	 -0.019003	 -0.009138	 -0.074438	  0.049282	 -0.073929	 -0.029551	  0.062073	  0.058168	  0.028383	  0.081735
  0.043493	 -0.021883	  0.065915	 -0.053411	 -0.059061	 -0.105341	  0.013621	 -0.060899	 -0.030562	  0.036973	  0.096772	  0.013179	  0.074524
  0.012848	 -0.019936	  0.057209	 -0.027267	 -0.086264	 -0.128179	  0.014603	 -0.054322	 -0.007036	  0.073500	  0.091440	  0.010727	  0.041395
 -0.000097	 -0.047045	  0.053639	 -0.017532	 -0.093054	 -0.090398	  0.008513	 -0.055054	 -0.014493	  0.067793	  0.077362	  0.028099	  0.058650
  0.042000	 -0.030183	  0.052938	 -0.033654	 -0.086943	 -0.067237	 -0.019156	 -0.059127	 -0.028795	  0.070397	  0.041304	  0.017327	  0.095255
  0.066489	 -0.018734	  0.035730	 -0.042260	 -0.041361	 -0.034988	 -0.031621	 -0.068519	 -0.042783	  0.108403	  0.032395	  0.009777	  0.065593
  0.031745	 -0.026595	  0.003585	 -0.034960	 -0.053755	 -0.050400	 -0.032044	 -0.014512	 -0.033768	  0.126056	  0.054519	  0.030380	  0.056246
  0.061516	 -0.035594	 -0.003592	 -0.033624	 -0.060464	 -0.050397	 -0.010477	  0.003579	 -0.016503	  0.132787	  0.029130	  0.031927	  0.044192
  0.049635	 -0.022535	  0.020716	 -0.020838	 -0.041675	 -0.036448	 -0.021497	 -0.014327	  0.010416	  0.124041	  0.031362	  0.007152	  0.026278
  0.062524	 -0.004624	  0.040910	 -0.014788	 -0.045875	 -0.017880	 -0.010020	  0.038264	  0.031191	  0.142033	  0.042549	 -0.004160	  0.010870
  0.046522	  0.015957	  0.050638	 -0.042072	 -0.037382	 -0.003482	 -0.037050	  0.035998	  0.040020	  0.133762	  0.043247	  0.003049	  0.005778
  0.024069	  0.012598	  0.070075	 -0.056633	 -0.046726	  0.000267	 -0.014342	  0.052269	  0.019495	  0.092643	  0.062820	  0.019001	  0.031148
  0.020588	  0.000303	  0.027725	 -0.039777	 -0.069344	 -0.005638	 -0.032199	  0.052051	 -0.010564	  0.075450	  0.056242	  0.028488	  0.054431
  0.026297	  0.023340	  0.008027	 -0.016186	 -0.016704	  0.002189	 -0.031710	  0.050099	 -0.004404	  0.059753	  0.047463	  0.009714	  0.029531
  0.043358	  0.069205	  0.001367	 -0.007461	 -0.013343	  0.019854	  0.001202	  0.030453	 -0.006913	  0.047912	  0.064045	 -0.030295	  0.026027
  0.029836	  0.085702	  0.021695	  0.039569	 -0.033081	  0.020069	 -0.000598	  0.031754	 -0.008401	  0.061681	  0.084492	 -0.033235	  0.047167
  0.033830	  0.065366	  0.050126	  0.034926	 -0.023128	  0.003511	 -0.006093	  0.020854	 -0.002603	  0.063375	  0.089627	 -0.042710	  0.048204
  0.049538	  0.061457	  0.057433	  0.037541	 -0.041751	  0.015050	 -0.016539	  0.018607	  0.023079	  0.052599	  0.067018	 -0.050743	  0.041833
  0.028508	  0.056879	  0.005711	  0.039520	 -0.048328	 -0.002946	  0.008303	  0.034146	  0.004566	  0.023277	  0.051629	 -0.073017	  0.025965
  0.016796	  0.022730	 -0.025478	  0.004722	 -0.026325	 -0.025221	  0.028501	  0.023656	 -0.027441	  0.057550	  0.035146	 -0.072464	  0.022640
 -0.003450	  0.019794	 -0.023880	  0.039228	 -0.025647	 -0.015646	  0.035770	  0.010302	 -0.003899	  0.071752	  0.013430	 -0.031192	  0.017073
  0.006894	  0.030866	 -0.025989	  0.021580	 -0.030219	 -0.026902	  0.004423	 -0.005436	 -0.003780	  0.041224	  0.002832	 -0.030702	  0.007113
  0.025937	  0.023559	 -0.055212	 -0.017684	 -0.016389	 -0.047125	  0.015024	 -0.017919	 -0.008319	  0.008547	  0.006419	 -0.048218	 -0.007236
  0.054337	  0.012479	 -0.065419	  0.000296	 -0.007100	 -0.039525	  0.020742	 -0.018810	 -0.004122	  0.027146	  0.012208	 -0.038307	  0.010394
  0.057542	  0.015124	 -0.015939	  0.009351	  0.011407	 -0.032307	  0.003054	 -0.017940	  0.009903	  0.031889	 -0.017131	 -0.030050	  0.017682
  0.027296	  0.001201	  0.000543	  0.018805	 -0.004445	 -0.009969	 -0.005686	  0.005295	 -0.012039	  0.040265	 -0.031528	 -0.042022	  0.000027
  0.000934	 -0.020535	  0.011475	  0.001161	  0.023483	 -0.002676	 -0.011662	  0.022595	 -0.023494	  0.052344	 -0.057030	 -0.054711	 -0.005297
 -0.027551	 -0.017031	  0.018756	  0.015711	 -0.000080	  0.012114	 -0.050909	  0.004839	 -0.015641	  0.053904	 -0.027338	 -0.070928	 -0.018327
 -0.018173	 -0.035246	  0.031532	 -0.009745	 -0.012618	 -0.020652	 -0.046963	 -0.004940	 -0.000048	  0.053960	 -0.032496	 -0.072043	  0.017452
 -0.034002	 -0.020163	  0.009171	 -0.062683	 -0.015063	 -0.046015	 -0.033015	  0.008405	 -0.007464	  0.023556	 -0.046072	 -0.071323	 -0.008069
  0.013916	  0.001513	  0.000684	 -0.065811	 -0.000336	 -0.032765	  0.000177	  0.009982	 -0.039047	  0.005412	 -0.055976	 -0.079976	 -0.014643
  0.015648	  0.019897	  0.031643	 -0.062675	  0.001623	 -0.025153	  0.007531	 -0.012129	 -0.053665	 -0.002753	 -0.046220	 -0.068083	 -0.017385
 -0.002549	  0.027041	  0.057837	 -0.088195	 -0.016316	 -0.071215	  0.002651	 -0.002097	 -0.043025	  0.028945	 -0.023223	 -0.032317	  0.009171
 -0.021385	  0.051499	  0.036503	 -0.065530	 -0.030170	 -0.075422	  0.046056	 -0.020366	 -0.039690	  0.018220	  0.005478	 -0.025809	  0.058982
  0.053895	 -0.027084	  0.021730	 -0.037982	 -0.019147	 -0.003710	 -0.042180	  0.012998	 -0.012873	  0.006847	  0.014497	  0.050070	  0.015644
  0.061333	 -0.018538	 -0.006274	 -0.040883	 -0.000263	 -0.009732	 -0.044303	  0.002394	 -0.020459	  0.023185	  0.033935	  0.044293	  0.024915
  0.059220	  0.017347	 -0.042367	 -0.026034	 -0.013789	 -0.039081	 -0.020108	  0.000691	 -0.022952	  0.042677	  0.017123	  0.031039	  0.050413
  0.047220	  0.005775	 -0.039943	 -0.028475	 -0.012439	 -0.028806	 -0.006697	 -0.025058	 -0.025215	  0.027258	  0.019560	  0.007298	  0.041014
  0.017865	  0.008755	 -0.021413	  0.010638	  0.010846	 -0.027929	 -0.007417	 -0.012035	  0.009108	  0.018473	  0.032058	 -0.020765	  0.037059
  0.001159	 -0.017143	 -0.020502	  0.029083	  0.022700	 -0.007090	 -0.030371	 -0.014186	  0.009973	  0.046858	  0.047646	 -0.011835	  0.011895
 -0.013929	 -0.002602	 -0.032982	  0.026890	  0.010354	  0.000165	 -0.023853	  0.008814	 -0.000434	  0.056387	  0.073425	  0.013422	  0.012726
 -0.034904	  0.020960	 -0.042090	  0.013694	  0.006331	  0.003202	  0.033004	  0.017568	  0.017471	  0.042085	  0.074440	 -0.002642	  0.001585
 -0.036179	  0.000889	 -0.003381	  0.024696	 -0.004151	  0.015383	  0.015833	  0.015144	  0.019297	  0.011396	  0.026114	  0.009549	 -0.014857
 -0.013458	  0.020202	  0.000008	  0.013142	  0.016208	  0.011996	  0.007534	  0.013386	  0.031231	  0.012844	  0.006561	  0.031825	 -0.027794
 -0.006848	  0.010070	 -0.000026	 -0.012737	  0.031409	  0.017617	  0.033144	  0.018219	  0.013260	 -0.010286	 -0.012265	  0.072042	 -0.031936
 -0.013352	 -0.010318	  0.003061	 -0.012369	  0.008464	  0.002285	  0.047364	  0.010913	  0.022784	 -0.004025	 -0.014418	  0.070228	 -0.038814
 -0.003452	 -0.007261	  0.012116	 -0.004141	 -0.015593	  0.017139	  0.042659	  0.004812	  0.010213	 -0.021330	 -0.024789	  0.026754	 -0.060160
  0.010464	 -0.008893	  0.023017	  0.004961	 -0.004429	  0.017148	  0.026903	  0.003998	 -0.004119	 -0.028997	 -0.033652	  0.034323	 -0.024204
  0.019146	  0.006176	  0.021414	 -0.005682	  0.016806	  0.032629	  0.016231	  0.018664	  0.005894	 -0.021388	 -0.036429	  0.029474	  0.023509
 -0.010356	  0.021553	  0.032705	  0.005217	 -0.012626	 -0.022446	  0.000288	  0.005372	  0.004171	 -0.049571	 -0.056852	 -0.031289	 -0.026139
 -0.010000	  0.018202	  0.040275	  0.020415	 -0.023414	 -0.009746	 -0.035194	  0.007860	 -0.004232	 -0.034438	 -0.039075	 -0.072250	  0.033652
 -0.010815	 -0.012627	  0.030309	  0.003379	 -0.015462	  0.002627	 -0.025530	 -0.010902	 -0.024167	 -0.027262	 -0.012460	 -0.065983	  0.067169
 -0.047922	 -0.017290	  0.011410	  0.008151	 -0.014663	  0.010214	  0.007627	 -0.035210	 -0.013964	 -0.060632	 -0.055444	 -0.123971	 -0.075313
 -0.069087	 -0.008171	  0.012932	  0.008036	  0.012857	  0.018134	  0.005065	 -0.043442	 -0.014986	 -0.030082	 -0.059974	 -0.091581	 -0.020365
 -0.090203	 -0.009734	  0.024078	 -0.004601	 -0.013969	  0.024949	 -0.016945	 -0.042712	  0.000430	 -0.028438	 -0.021028	 -0.016506	  0.071769
 -0.054993	 -0.008560	 -0.002128	  0.009325	 -0.017866	  0.046904	 -0.008430	 -0.028206	  0.001146	 -0.062045	 -0.045260	 -0.053613	 -0.081313
 -0.058656	 -0.011982	 -0.024547	 -0.001342	  0.034709	  0.038006	  0.013908	 -0.051783	  0.037304	  0.009732	 -0.065858	 -0.031777	 -0.073298
 -0.061367	 -0.033266	 -0.020522	 -0.016117	  0.043124	  0.030321	  0.009438	 -0.051419	  0.054585	  0.052871	 -0.008151	  0.060889	  0.097868
 -0.035825	 -0.031931	 -0.007241	 -0.022846	  0.036000	  0.012623	  0.007798	 -0.016147	  0.027257	  0.007580	 -0.031357	  0.012431	 -0.034834
 -0.027362	 -0.042136	  0.006984	 -0.020025	  0.007447	  0.028127	  0.043281	  0.026560	  0.062974	 -0.048614	 -0.061022	 -0.042130	 -0.097957
 -0.015694	 -0.000154	  0.014823	 -0.020684	 -0.017871	  0.015851	  0.052768	  0.045221	  0.086380	 -0.036559	 -0.017497	  0.053492	  0.031391
 -0.013573	  0.016474	  0.047081	  0.009076	 -0.034612	  0.019738	  0.048028	  0.012003	  0.089693	 -0.010623	 -0.009623	  0.043948	 -0.039262
 -0.014102	  0.002161	  0.066312	  0.046351	 -0.033035	  0.053257	  0.026011	 -0.026442	  0.105767	  0.006628	 -0.037663	 -0.020412	 -0.094092
 -0.039435	  0.010278	  0.049007	  0.028355	 -0.002431	  0.019587	  0.019086	  0.002035	  0.137948	  0.038424	 -0.005847	  0.029875	  0.037011
 -0.054102	  0.011536	  0.050354	  0.020764	 -0.027029	  0.008047	  0.025108	  0.002259	  0.119495	  0.054302	 -0.019482	  0.012584	  0.036700
 -0.046614	 -0.021633	  0.017281	 -0.010070	 -0.027201	 -0.005016	  0.033990	 -0.027776	  0.056660	  0.036920	 -0.060038	 -0.077829	 -0.100063
 -0.012759	 -0.034935	 -0.018195	 -0.023334	  0.002491	 -0.010412	  0.023253	 -0.038082	  0.071471	  0.027518	 -0.011491	 -0.002922	  0.002815
 -0.006394	 -0.048399	  0.032333	 -0.043763	 -0.005294	  0.000117	  0.011177	 -0.038311	  0.073080	  0.001221	  0.002330	  0.040698	  0.021527
 -0.010098	 -0.034825	  0.041649	 -0.063370	  0.000027	  0.011284	  0.050042	 -0.043521	  0.055534	 -0.034912	 -0.011841	 -0.017966	 -0.045831
 -0.022215	 -0.050738	  0.016709	 -0.056859	 -0.015705	 -0.007132	  0.079262	  0.001542	  0.037315	 -0.004856	  0.020053	  0.059435	  0.086436
 -0.053772	 -0.062487	  0.001188	 -0.070045	 -0.015735	 -0.045386	  0.107304	 -0.015517	  0.047731	  0.015518	  0.054596	  0.068490	  0.092734
 -0.049263	 -0.038564	 -0.016375	 -0.052897	  0.000105	 -0.059107	  0.119852	 -0.020106	  0.038036	 -0.038405	  0.031208	 -0.048126	 -0.036095
 -0.034828	 -0.034965	 -0.002744	 -0.047338	  0.020322	 -0.062310	  0.083272	  0.000983	  0.055978	 -0.020624	  0.044226	 -0.022851	  0.056186
 -0.013808	  0.000160	  0.027036	 -0.049279	  0.046467	 -0.021534	  0.064711	  0.007518	  0.085015	  0.021912	  0.057635	  0.036480	  0.105793
  0.003155	 -0.007994	  0.020743	 -0.052972	  0.049001	  0.009045	  0.110651	  0.005816	  0.076006	  0.013714	  0.002557	 -0.042765	 -0.077096
 -0.011725	 -0.014046	 -0.002183	 -0.050308	  0.038681	  0.011034	  0.128570	  0.022495	  0.093748	 -0.005015	 -0.000082	 -0.014079	 -0.009797
 -0.009496	 -0.014329	 -0.000400	 -0.042251	  0.004493	  0.005320	  0.113726	  0.022743	  0.104098	 -0.007005	  0.045224	  0.065679	  0.090346
  0.011959	 -0.008231	 -0.008838	 -0.039176	 -0.001261	 -0.004691	  0.083100	 -0.000476	  0.064894	 -0.051901	  0.026511	 -0.032536	 -0.012628
  0.011917	 -0.025695	 -0.017005	 -0.043640	 -0.008679	 -0.023036	  0.066302	 -0.023807	  0.052021	 -0.058406	  0.051657	 -0.040057	  0.012698
  0.008428	 -0.017188	  0.005100	 -0.082464	  0.036028	  0.008009	  0.072649	 -0.025922	  0.080472	 -0.033841	  0.109832	  0.014938	  0.128969
 -0.015471	 -0.006793	  0.002765	 -0.079694	  0.049230	  0.027410	  0.089536	  0.005030	  0.088531	 -0.097688	  0.063255	 -0.047766	  0.000854
 -0.029767	 -0.045744	  0.007403	 -0.062860	  0.027264	  0.017019	  0.113070	  0.014133	  0.091007	 -0.099003	  0.050471	 -0.066262	 -0.009436
 -0.025889	 -0.074242	  0.014684	 -0.084160	  0.026468	  0.015500	  0.126972	  0.006172	  0.099198	 -0.010977	  0.081483	 -0.030644	  0.145229
 -0.018392	 -0.090560	  0.033712	 -0.082266	  0.023735	 -0.000424	  0.128756	 -0.009902	  0.080169	 -0.042938	  0.024218	 -0.043697	  0.048137
 -0.020986	 -0.068451	  0.055234	 -0.066025	  0.019184	  0.039012	  0.131481	 -0.018726	  0.076757	 -0.092062	 -0.004207	 -0.072938	 -0.005565
  0.003190	 -0.032341	  0.030702	 -0.094527	 -0.012825	  0.003832	  0.155421	 -0.044643	  0.090248	 -0.062752	  0.063577	  0.029667	  0.110067
 -0.018213	 -0.023451	  0.027442	 -0.107972	 -0.014980	 -0.025786	  0.141606	 -0.052674	  0.083407	 -0.054134	  0.032948	  0.005828	  0.052802
 -0.039700	 -0.012990	  0.029282	 -0.140897	 -0.059119	 -0.007810	  0.120610	 -0.060161	  0.067642	 -0.031044	  0.000241	 -0.047987	 -0.068422
 -0.041207	 -0.009133	  0.054968	 -0.147225	 -0.052962	  0.005718	  0.140603	 -0.021404	  0.083844	  0.003886	  0.049344	  0.041896	  0.016717
 -0.018399	 -0.030329	  0.054880	 -0.143814	 -0.005389	 -0.008625	  0.152280	 -0.034325	  0.091992	  0.014237	  0.058918	  0.026969	 -0.013684
  0.004674	 -0.037091	  0.017549	 -0.153758	  0.025690	 -0.013709	  0.136260	 -0.075676	  0.087746	 -0.023572	  0.034980	 -0.034694	 -0.098716
 -0.023705	 -0.052805	  0.017377	 -0.118182	  0.041158	 -0.008530	  0.147189	 -0.050619	  0.074719	  0.002648	  0.077582	  0.042791	  0.024358
 -0.057717	 -0.061490	  0.009771	 -0.120218	  0.033498	  0.021071	  0.105438	 -0.027141	  0.046282	  0.002788	  0.086346	  0.047180	  0.072582
 -0.045420	 -0.041035	  0.014485	 -0.111787	  0.005878	  0.007392	  0.078423	 -0.007151	  0.032008	 -0.031100	  0.026275	  0.001933	 -0.032427
 -0.030815	 -0.035804	  0.019711	 -0.102195	 -0.002709	 -0.010863	  0.082886	  0.016815	  0.083207	  0.003361	 -0.000355	  0.032431	  0.054274
 -0.031975	 -0.034757	 -0.009694	 -0.072672	 -0.005271	  0.003529	  0.088504	  0.011693	  0.078087	  0.004948	  0.022856	  0.033963	  0.074531
 -0.048065	 -0.037214	 -0.031985	 -0.053451	 -0.000655	  0.008697	  0.091912	  0.000373	  0.047473	  0.002351	  0.037784	 -0.063104	 -0.047040
 -0.035952	 -0.044061	 -0.047415	 -0.069070	  0.048799	  0.011809	  0.110808	 -0.014642	  0.040631	 -0.006150	  0.026629	 -0.015843	  0.031917
 -0.040216	 -0.056106	 -0.033492	 -0.061780	  0.059935	  0.021856	  0.171928	 -0.008542	  0.078907	  0.008685	  0.054885	  0.046241	  0.096041
 -0.033413	 -0.076397	 -0.039269	 -0.055769	  0.040539	  0.036310	  0.160352	 -0.007409	  0.060142	  0.012664	  0.008597	 -0.037094	 -0.026772
 -0.016430	 -0.091726	 -0.042225	 -0.078980	  0.042697	  0.046114	  0.164716	  0.019876	  0.050711	 -0.011112	  0.034748	 -0.010278	  0.032602
  0.009288	 -0.096430	 -0.055533	 -0.080347	  0.015532	  0.031823	  0.162853	  0.053032	  0.055673	  0.038311	  0.056201	  0.059467	  0.125250
 -0.017423	 -0.096053	 -0.050045	 -0.086309	  0.029359	  0.029655	  0.119340	  0.033354	  0.009821	  0.037298	  0.005130	  0.018888	 -0.029884
 -0.035770	 -0.073297	 -0.048073	 -0.089025	  0.028825	  0.040442	  0.134277	 -0.021699	 -0.002683	  0.036396	  0.004958	  0.028781	 -0.017098
 -0.047592	 -0.033104	 -0.035827	 -0.094644	  0.013668	  0.038477	  0.157728	 -0.005767	  0.028680	  0.010608	  0.048855	  0.072110	  0.103546
 -0.034106	 -0.058379	 -0.031082	 -0.098817	  0.013665	 -0.002808	  0.159726	 -0.021947	  0.035482	 -0.019922	  0.023976	  0.007812	 -0.010139
 -0.009971	 -0.105512	 -0.019004	 -0.097362	  0.016189	 -0.016817	  0.175909	 -0.011947	  0.015071	 -0.001948	  0.009213	  0.018406	 -0.005876
 -0.015078	 -0.126839	 -0.004757	 -0.116003	 -0.004543	 -0.016220	  0.145972	  0.026780	  0.046758	  0.040140	  0.025323	  0.076265	  0.127582
 -0.023427	 -0.115104	  0.005096	 -0.116381	 -0.004247	 -0.071018	  0.130743	  0.014775	  0.033233	  0.004448	 -0.022037	  0.044716	  0.050660
 -0.026864	 -0.103274	 -0.015692	 -0.115395	  0.018228	 -0.077624	  0.147433	 -0.007771	  0.042943	 -0.046916	 -0.058392	 -0.002054	  0.003341
 -0.031597	 -0.102649	 -0.004767	 -0.107708	  0.010830	 -0.094555	  0.133752	 -0.025048	  0.083746	 -0.020580	  0.023201	  0.081680	  0.109806
 -0.033998	 -0.072503	  0.011641	 -0.110530	  0.016047	 -0.102547	  0.140537	 -0.036044	  0.087964	 -0.008128	  0.006085	  0.071211	  0.020642
 -0.000901	 -0.110392	  0.008084	 -0.105448	  0.019887	 -0.052465	  0.142154	 -0.054085	  0.099849	 -0.026599	 -0.044187	  0.043457	 -0.057924
 -0.002783	 -0.126065	  0.003519	 -0.128810	  0.024232	 -0.034153	  0.100349	 -0.058310	  0.151698	 -0.015580	  0.038230	  0.099318	  0.086526
 -0.012084	 -0.131846	  0.015422	 -0.149887	  0.058405	 -0.054118	  0.061474	 -0.066003	  0.137523	 -0.007143	  0.062653	  0.044243	  0.062188
  0.007491	 -0.100526	  0.009527	 -0.128311	  0.056922	 -0.063123	  0.051451	 -0.072980	  0.092814	 -0.035447	  0.019712	 -0.031827	 -0.061770
 -0.015060	 -0.084445	  0.009036	 -0.139698	  0.028289	 -0.031337	  0.072591	 -0.054344	  0.064378	 -0.019082	  0.052133	  0.028347	  0.032792
  0.016529	 -0.080849	  0.021162	 -0.104607	  0.014485	 -0.037918	  0.059637	 -0.049695	  0.077061	 -0.002513	  0.026943	  0.014913	  0.047696
  0.025154	 -0.052172	  0.029513	 -0.082608	  0.019983	 -0.046471	  0.074403	 -0.032879	  0.062470	 -0.007864	  0.005318	 -0.092183	 -0.038722
  0.022328	 -0.040052	  0.010172	 -0.102231	  0.030406	 -0.031953	  0.086236	  0.011971	  0.047257	 -0.004413	  0.020943	 -0.045550	  0.037997
  0.038689	 -0.022140	  0.011551	 -0.116136	  0.020046	 -0.031859	  0.087222	  0.025914	  0.016017	 -0.012525	  0.019175	 -0.028902	  0.054483
  0.061503	 -0.021456	  0.013234	 -0.130644	  0.040015	 -0.033777	  0.077998	 -0.032307	  0.021238	 -0.043866	 -0.006577	 -0.111537	 -0.084558
  0.079384	 -0.055118	  0.023765	 -0.140672	  0.040638	 -0.042984	  0.087875	 -0.009498	  0.072783	 -0.021032	  0.009371	 -0.041843	  0.028824
  0.034133	 -0.091211	  0.002271	 -0.132667	  0.019884	 -0.051030	  0.082186	  0.001054	  0.108694	  0.012029	  0.030825	  0.017512	  0.123099
 -0.002439	 -0.089007	 -0.019447	 -0.094186	  0.002127	 -0.034614	  0.058507	 -0.014931	  0.117830	 -0.027726	 -0.048260	 -0.023325	 -0.013241
 -0.014840	 -0.074548	 -0.024604	 -0.095963	  0.012718	 -0.014180	  0.081560	 -0.020452	  0.089336	 -0.063785	 -0.011951	  0.024166	  0.042273
 -0.001676	 -0.088534	 -0.040671	 -0.093670	  0.010364	  0.017193	  0.069602	  0.013091	  0.090710	 -0.055623	  0.083295	  0.071170	  0.146663
  0.024463	 -0.071508	 -0.027636	 -0.064736	  0.015816	  0.027280	  0.061255	  0.016009	  0.070225	 -0.066627	  0.054898	 -0.010868	  0.031609
  0.004041	 -0.037941	 -0.019236	 -0.023365	  0.019190	  0.023882	  0.072825	 -0.041164	  0.061500	 -0.066165	  0.009533	 -0.003957	  0.009486
 -0.005728	 -0.002493	 -0.028404	 -0.035412	  0.021932	  0.049229	  0.076345	 -0.036876	  0.107570	 -0.027942	  0.033274	  0.073316	  0.105236
  0.027820	 -0.002806	  0.003019	 -0.061932	 -0.009582	  0.051558	  0.053279	 -0.027770	  0.081955	 -0.016143	  0.003593	  0.005404	 -0.009529
  0.009858	 -0.016131	 -0.001442	 -0.093773	  0.000351	  0.046600	  0.044365	 -0.009583	  0.037787	 -0.004017	  0.027950	 -0.000145	 -0.039992
  0.025095	 -0.066185	 -0.037620	 -0.113447	  0.015527	  0.063594	  0.020195	  0.008693	  0.087310	 -0.008564	  0.076685	  0.096756	  0.078734
  0.037023	 -0.094055	 -0.011016	 -0.062941	 -0.007462	  0.027079	  0.000885	 -0.012886	  0.100957	 -0.033461	  0.046576	  0.039354	 -0.045140
  0.040990	 -0.063668	  0.000190	 -0.026401	 -0.014531	 -0.009052	  0.021417	  0.001451	  0.065895	 -0.047827	  0.009351	  0.004601	 -0.107232
  0.040437	 -0.072932	 -0.008840	 -0.039844	  0.012970	 -0.024161	  0.047239	  0.012485	  0.057106	 -0.014468	  0.051015	  0.056962	  0.053301
  0.025146	 -0.083892	 -0.048664	 -0.033129	  0.043461	 -0.012107	  0.028165	  0.035365	  0.054485	 -0.056011	  0.044094	  0.012840	 -0.019103
  0.032279	 -0.070255	 -0.086802	 -0.037219	  0.052738	 -0.041980	  0.012970	  0.036462	  0.062540	 -0.073012	  0.007984	 -0.042444	 -0.102499
  0.065382	 -0.077243	 -0.095523	 -0.048941	  0.036725	 -0.056156	  0.057458	  0.057239	  0.087232	 -0.004966	  0.064458	  0.041227	  0.039174
  0.045798	 -0.083939	 -0.097402	 -0.024080	  0.007732	 -0.057005	  0.084652	  0.071946	  0.091579	 -0.018442	  0.053362	  0.043678	  0.044993
  0.042782	 -0.109359	 -0.077146	 -0.011601	  0.005471	 -0.066068	  0.078303	  0.052717	  0.066593	 -0.077044	  0.024043	 -0.026983	 -0.062408
  0.061949	 -0.081739	 -0.069467	 -0.039313	 -0.007914	 -0.015555	  0.085363	  0.066853	  0.105775	 -0.072309	  0.092373	  0.029730	  0.050984
  0.029329	 -0.062001	 -0.054283	 -0.057793	  0.004020	 -0.023436	  0.077721	  0.065054	  0.112500	 -0.048288	  0.048026	  0.007885	  0.081901
  0.045013	 -0.082348	 -0.060202	 -0.083265	  0.007638	 -0.039905	  0.064490	  0.054645	  0.088579	 -0.086777	  0.000648	 -0.037163	 -0.071616
  0.064289	 -0.071140	 -0.028123	 -0.091285	  0.012855	 -0.041273	  0.040540	  0.020525	  0.081018	 -0.053751	  0.019855	  0.072134	  0.041585
  0.049643	 -0.063212	 -0.037188	 -0.078795	 -0.003426	 -0.051105	  0.035629	  0.004340	  0.075471	 -0.038723	  0.047673	  0.095610	  0.103338
  0.062921	 -0.082911	 -0.049161	 -0.090606	 -0.007075	 -0.071876	  0.033948	  0.003005	  0.057684	 -0.067638	  0.004003	 -0.006728	 -0.041879
  0.067608	 -0.078191	 -0.051781	 -0.099192	  0.004374	 -0.055856	  0.032745	  0.006935	  0.027366	 -0.087536	  0.056163	  0.015674	  0.024708
  0.049160	 -0.083874	 -0.063854	 -0.052483	  0.014275	 -0.017844	 -0.001643	 -0.008255	  0.038894	 -0.105923	  0.087528	  0.045899	  0.085250
  0.067861	 -0.061270	 -0.057248	 -0.036102	  0.026573	 -0.021775	  0.006575	 -0.045332	  0.032816	 -0.152627	  0.008830	 -0.026511	 -0.050941
  0.062093	 -0.021498	 -0.037573	 -0.053100	  0.003588	 -0.002849	  0.018973	 -0.059956	  0.042255	 -0.172284	  0.022162	 -0.001332	 -0.041060
  0.032170	 -0.018300	  0.010883	 -0.051693	 -0.004426	 -0.010721	  0.024143	 -0.042903	  0.068665	 -0.139594	  0.038659	  0.058744	  0.034144
  0.037378	 -0.022968	  0.022372	 -0.041807	 -0.016156	 -0.004340	  0.010817	 -0.071839	  0.083277	 -0.158361	  0.023639	 -0.015054	 -0.064937
  0.051145	 -0.026014	  0.026571	 -0.068679	  0.005885	  0.022596	  0.024432	 -0.060409	  0.059248	 -0.131715	  0.014716	 -0.012132	 -0.044334
  0.057412	 -0.029526	  0.025947	 -0.074534	  0.043451	  0.030692	  0.037855	 -0.004044	  0.048784	 -0.114906	  0.073514	  0.083574	  0.049707
  0.073292	 -0.017907	  0.011232	 -0.108191	  0.041267	 -0.019623	  0.037841	  0.006972	  0.077503	 -0.141034	  0.032218	  0.053976	 -0.020560
  0.089935	 -0.035430	  0.005664	 -0.096257	  0.037027	 -0.044219	  0.053547	 -0.005412	  0.086225	 -0.141873	  0.032708	  0.015298	 -0.053117
  0.054996	 -0.053926	 -0.023622	 -0.095406	  0.039109	 -0.060743	  0.048338	 -0.020346	  0.069052	 -0.122972	  0.059294	  0.074140	  0.010021
  0.047488	 -0.046850	 -0.041981	 -0.073314	  0.051115	 -0.101026	  0.037616	 -0.046123	  0.051125	 -0.109109	  0.048236	  0.068622	 -0.011294
  0.062227	 -0.058539	 -0.060470	 -0.061829	  0.035618	 -0.062268	  0.035023	 -0.036768	  0.069962	 -0.122704	  0.033567	  0.054618	 -0.059230
  0.051536	 -0.043212	 -0.044103	 -0.099267	  0.001527	 -0.052462	  0.049316	 -0.043108	  0.071494	 -0.109717	  0.062426	  0.103769	 -0.009638
  0.068332	 -0.013127	 -0.019760	 -0.070033	 -0.020488	 -0.044699	  0.019412	 -0.021714	  0.090828	 -0.106321	  0.055730	  0.078718	  0.043472
  0.103252	 -0.021412	  0.001706	 -0.050829	 -0.013482	 -0.073897	 -0.004309	 -0.005850	  0.084358	 -0.115562	  0.012403	  0.018227	 -0.047935
  0.076364	 -0.019691	  0.027899	 -0.057460	 -0.015679	 -0.128900	 -0.001427	 -0.041547	  0.071741	 -0.085173	  0.000335	  0.032171	 -0.065269
  0.044385	 -0.012260	  0.026228	 -0.061481	 -0.021921	 -0.119619	  0.019356	 -0.024848	  0.043502	 -0.071465	  0.036981	  0.061657	  0.001169
  0.032259	 -0.014610	  0.022063	 -0.058813	 -0.022033	 -0.102191	  0.006323	 -0.035992	  0.038647	 -0.097744	  0.077318	  0.066935	  0.032156
  0.015311	 -0.016070	  0.005648	 -0.100560	 -0.017109	 -0.076085	  0.007159	 -0.082377	  0.037050	 -0.130875	  0.067488	  0.037791	 -0.001326
  0.022074	 -0.035441	  0.016204	 -0.086900	 -0.015441	 -0.109836	 -0.007337	 -0.046537	  0.004162	 -0.121406	  0.044723	  0.012745	 -0.018609
  0.011686	 -0.048565	  0.067922	 -0.090919	  0.002991	 -0.097586	 -0.031239	 -0.037385	 -0.004569	 -0.100781	  0.044810	  0.028132	  0.001301
  0.012925	 -0.045014	  0.064913	 -0.056872	 -0.008665	 -0.083245	 -0.022067	 -0.022757	  0.005929	 -0.126360	  0.042169	 -0.002784	  0.036620
  0.032664	 -0.033612	  0.075555	 -0.015551	 -0.023546	 -0.095296	  0.007046	 -0.015162	  0.047352	 -0.144004	  0.025797	  0.016524	  0.045532
  0.033835	 -0.022100	  0.089265	  0.006031	  0.001855	 -0.095289	  0.027670	 -0.014258	  0.036905	 -0.125472	  0.036254	  0.029131	  0.052198
  0.029691	 -0.030586	  0.066840	  0.021653	  0.036279	 -0.080517	 -0.005543	  0.003251	  0.036043	 -0.093253	  0.063422	  0.066598	  0.057434
  0.054380	 -0.057759	  0.017362	  0.029938	  0.041272	 -0.081169	 -0.030643	 -0.040439	  0.049881	 -0.071714	  0.034941	  0.070227	  0.072235
  0.039610	 -0.061639	  0.018069	  0.002066	  0.042834	 -0.066008	 -0.020341	 -0.082388	  0.031629	 -0.061294	  0.025380	  0.056524	  0.039944
  0.024341	 -0.029929	  0.069494	 -0.002226	  0.055732	 -0.036413	 -0.018682	 -0.062758	 -0.006785	 -0.043248	  0.055238	  0.039446	  0.017508
  0.011742	 -0.030754	  0.083926	  0.009391	  0.088235	 -0.030513	 -0.022428	 -0.041398	  0.024144	 -0.049661	  0.054333	 -0.019849	  0.032482
  0.030496	 -0.044079	  0.053921	 -0.019307	  0.090750	 -0.016734	 -0.043829	 -0.072245	  0.038561	 -0.035775	  0.002747	 -0.010112	  0.012909
  0.043913	 -0.040363	  0.031718	 -0.037870	  0.071039	 -0.022962	 -0.057102	 -0.061636	 -0.004992	 -0.036366	 -0.039985	 -0.005164	  0.000541
  0.050049	 -0.026118	  0.017197	 -0.028290	  0.046300	 -0.086177	 -0.042104	 -0.079651	 -0.019341	 -0.021436	 -0.022223	  0.042516	  0.006632
  0.048816	 -0.027904	  0.004281	 -0.016565	  0.035556	 -0.081789	 -0.020445	 -0.094225	 -0.015383	 -0.015806	 -0.028319	  0.059277	  0.040274
  0.012485	 -0.060173	  0.020937	 -0.022063	  0.023515	 -0.076418	 -0.010920	 -0.079924	 -0.004449	 -0.008955	 -0.043868	  0.048549	  0.056759
  0.047488	 -0.062274	  0.052260	 -0.022401	  0.031394	 -0.099059	 -0.014572	 -0.082809	  0.007981	  0.002284	 -0.000617	  0.040426	  0.045558
  0.089781	 -0.029060	  0.057810	 -0.030789	  0.047553	 -0.087152	 -0.007533	 -0.095244	  0.018323	 -0.001410	  0.020389	  0.068096	  0.001784
  0.110202	 -0.028437	  0.059968	 -0.035191	  0.050966	 -0.062869	  0.000564	 -0.092731	  0.048041	 -0.030570	  0.059839	  0.048760	 -0.017399
  0.058776	 -0.021123	  0.057022	  0.009648	  0.037010	 -0.053482	  0.003840	 -0.070987	  0.063680	 -0.018415	  0.037073	 -0.012463	 -0.036236
  0.013092	 -0.006627	  0.030620	  0.001282	  0.036257	 -0.098480	  0.006224	 -0.042431	  0.054706	 -0.016408	 -0.013866	 -0.013794	 -0.017498
 -0.001040	 -0.002869	  0.018309	 -0.026526	  0.066102	 -0.102653	  0.014549	 -0.062799	  0.061024	 -0.033734	  0.003743	 -0.006972	 -0.016286
 -0.004159	 -0.022208	  0.020213	 -0.024866	  0.073754	 -0.071197	 -0.007458	 -0.090118	  0.058559	 -0.050172	  0.033427	 -0.007070	 -0.050831
 -0.014281	 -0.028031	  0.026536	 -0.020386	  0.076668	 -0.094517	 -0.031590	 -0.105485	  0.042561	 -0.022000	  0.021041	 -0.011805	 -0.042452
 -0.035430	 -0.026813	  0.000384	 -0.008462	  0.080468	 -0.102928	 -0.015471	 -0.074523	  0.048646	 -0.027620	  0.003164	 -0.011323	 -0.008517
 -0.045473	 -0.026427	 -0.016332	 -0.010011	  0.094066	 -0.102645	 -0.014125	 -0.025226	  0.063568	 -0.031274	 -0.020903	 -0.004742	  0.001226
 -0.032612	 -0.046490	 -0.035149	 -0.016781	  0.112171	 -0.103433	 -0.003592	 -0.036987	  0.045006	 -0.030074	 -0.010153	 -0.014040	  0.016211
 -0.016979	 -0.048305	 -0.049624	 -0.025345	  0.112298	 -0.085739	 -0.011804	 -0.049526	  0.030255	 -0.034145	 -0.003417	  0.015114	  0.028498
 -0.006366	 -0.064088	 -0.031162	 -0.028277	  0.083310	 -0.068507	 -0.030235	 -0.032266	  0.040074	 -0.009643	 -0.019134	  0.028485	  0.035597
 -0.000347	 -0.078247	  0.019966	 -0.031900	  0.087283	 -0.091081	 -0.039815	 -0.044385	  0.060259	  0.004828	 -0.044290	 -0.003576	  0.052078
 -0.001833	 -0.094628	  0.019940	 -0.022350	  0.089215	 -0.057328	 -0.024742	 -0.037015	  0.066667	  0.015029	 -0.049140	 -0.010863	  0.030553
 -0.015866	 -0.079177	  0.008572	 -0.024767	  0.056516	 -0.034627	 -0.025493	 -0.069489	  0.075658	  0.005980	 -0.062566	  0.003274	  0.028121
 -0.031606	 -0.046936	 -0.006651	 -0.010972	  0.065192	 -0.041228	 -0.015825	 -0.062076	  0.087722	  0.024578	 -0.077695	  0.003848	  0.034993
 -0.034351	 -0.061300	 -0.002285	 -0.007110	  0.077846	 -0.045915	 -0.008591	 -0.061984	  0.099033	  0.009346	 -0.052386	  0.040534	  0.036033
 -0.001687	 -0.029148	  0.001579	 -0.001878	  0.065434	 -0.057330	  0.025689	 -0.049563	  0.082896	 -0.001857	 -0.067260	  0.017779	  0.018913
  0.026041	 -0.011712	  0.019391	  0.028313	  0.053066	 -0.043596	  0.016499	 -0.032013	  0.033475	  0.028972	 -0.065643	  0.000555	 -0.001544
  0.017730	 -0.039812	  0.031849	  0.010239	  0.059464	 -0.022162	  0.012996	 -0.050314	  0.020356	  0.026482	 -0.055073	 -0.010298	  0.029323
  0.039436	 -0.064302	  0.012950	  0.009766	  0.079156	 -0.000465	  0.045217	 -0.064844	  0.002238	  0.008209	 -0.039789	 -0.001913	  0.015927
  0.039090	 -0.053947	  0.049499	  0.035184	  0.036181	 -0.005306	  0.043708	 -0.047576	 -0.018843	  0.003234	 -0.038930	  0.009768	  0.015112
 -0.019635	 -0.060101	  0.041566	  0.056843	  0.000016	 -0.044622	  0.021853	 -0.037002	  0.016322	  0.019364	 -0.026839	  0.008917	 -0.008143
 -0.018087	 -0.037522	  0.030508	  0.056002	  0.011426	 -0.073782	 -0.001152	 -0.029282	  0.039627	  0.029230	 -0.044196	  0.025256	  0.020888
 -0.044645	 -0.047056	  0.018980	  0.046885	  0.025098	 -0.074094	  0.013988	 -0.032970	  0.057285	  0.057162	 -0.044783	  0.029369	  0.033082
 -0.060750	 -0.033744	  0.044651	  0.031256	  0.052879	 -0.067170	  0.036740	 -0.027991	  0.091000	  0.048273	 -0.006602	  0.011528	  0.003374
 -0.060348	 -0.047696	  0.045129	  0.047861	  0.060736	 -0.078670	  0.016611	  0.016989	  0.066014	  0.069047	  0.023654	  0.007506	  0.025670
 -0.038019	 -0.042936	  0.017359	  0.001332	  0.071679	 -0.088277	 -0.002739	  0.008494	  0.041403	  0.024396	  0.019436	 -0.002674	  0.038112
 -0.025634	 -0.068538	  0.029419	  0.010899	  0.089139	 -0.095578	  0.030055	 -0.025515	  0.001298	  0.029129	  0.006674	  0.041970	  0.019244
 -0.045342	 -0.075286	  0.048346	  0.021397	  0.081739	 -0.067133	  0.056508	 -0.046974	  0.000946	  0.009082	 -0.000457	  0.038985	 -0.030910
 -0.063157	 -0.103024	  0.053895	 -0.010218	  0.040952	 -0.058251	  0.058974	 -0.065475	  0.029091	 -0.008833	 -0.034643	  0.037907	 -0.039053
 -0.057658	 -0.098522	  0.041840	 -0.012267	  0.025548	 -0.077452	  0.054355	 -0.072513	  0.042278	  0.005324	 -0.045167	  0.023478	 -0.031778
 -0.076428	 -0.093188	  0.074401	  0.023537	  0.045825	 -0.057676	  0.050425	 -0.039690	  0.053018	  0.037822	 -0.031431	  0.030208	 -0.045001
 -0.076570	 -0.075890	  0.042024	  0.018775	  0.037970	 -0.051175	  0.026132	  0.007743	  0.092472	  0.049892	 -0.037653	  0.064518	 -0.028282
 -0.082864	 -0.057291	  0.039559	  0.015695	  0.015377	 -0.045023	  0.034004	  0.026491	  0.078961	  0.029866	 -0.038679	  0.082510	 -0.011006
 -0.098894	 -0.051493	  0.031669	 -0.000252	  0.009655	 -0.053916	  0.033709	  0.005847	  0.082212	  0.043970	 -0.037267	  0.063802	 -0.005793
 -0.086548	 -0.035662	  0.021789	  0.005015	  0.021691	 -0.055886	  0.017408	 -0.004863	  0.102988	  0.043002	 -0.014814	  0.042913	  0.010211
 -0.054158	 -0.027873	  0.025780	  0.013689	  0.034213	 -0.041655	  0.019391	 -0.002922	  0.085977	  0.060684	  0.005169	  0.028983	  0.010648
 -0.027435	 -0.028942	  0.041525	 -0.036177	  0.062684	 -0.051919	  0.065917	 -0.009622	  0.122744	  0.053809	 -0.033801	  0.035997	  0.007606
 -0.033075	 -0.026276	  0.038785	 -0.055223	  0.041322	 -0.068645	  0.077166	 -0.010093	  0.106640	  0.051015	 -0.080039	  0.065235	  0.028038
 -0.033302	 -0.054281	  0.045973	 -0.030119	  0.044490	 -0.048820	  0.097034	  0.000141	  0.099360	  0.044256	 -0.078417	  0.062080	  0.031466
 -0.014776	 -0.061106	  0.028046	 -0.006048	  0.048940	 -0.019035	  0.074921	 -0.016077	  0.084140	  0.053408	 -0.060007	  0.054331	  0.006987
 -0.018584	 -0.041681	  0.000575	 -0.018521	  0.030813	 -0.013267	  0.061668	 -0.000899	  0.080720	  0.042780	 -0.058235	  0.052539	  0.019002
 -0.012061	 -0.027717	  0.008910	 -0.006506	  0.034028	 -0.028619	  0.056114	 -0.028422	  0.104704	  0.039846	 -0.028595	  0.069889	  0.050895
 -0.035417	 -0.014080	  0.029450	 -0.027578	  0.031040	 -0.056202	  0.058305	 -0.024796	  0.113373	  0.023936	 -0.007185	  0.048785	  0.058065
 -0.030650	 -0.035379	 -0.008286	 -0.054596	  0.059807	 -0.077943	  0.041398	 -0.051676	  0.096723	  0.012221	  0.003073	  0.031388	  0.070106
 -0.047010	 -0.041042	 -0.006344	 -0.044663	  0.060923	 -0.080551	  0.037101	 -0.062022	  0.092522	  0.026013	 -0.005599	  0.035622	  0.083218
 -0.034482	 -0.042237	 -0.001822	 -0.046968	  0.025350	 -0.085394	  0.049462	 -0.040617	  0.119909	  0.044628	 -0.014421	  0.042900	  0.097801
 -0.027559	 -0.049755	  0.014154	 -0.049315	  0.032663	 -0.053201	  0.051244	 -0.019338	  0.110010	  0.035123	 -0.016622	  0.022238	  0.087001
  0.010167	 -0.084740	 -0.021432	 -0.037998	  0.050799	 -0.056034	  0.048753	  0.013435	  0.087871	  0.021185	 -0.008868	  0.033312	  0.067656
 -0.011093	 -0.044943	 -0.004983	 -0.037333	  0.050083	 -0.058934	  0.027399	 -0.007076	  0.120033	  0.000962	  0.032774	  0.033034	  0.036962
 -0.027742	 -0.026827	  0.016109	 -0.022475	  0.059348	 -0.054703	  0.061962	 -0.046319	  0.130733	  0.020217	  0.065806	  0.006685	  0.037694
  0.006478	 -0.046892	  0.016636	 -0.032994	  0.040986	 -0.047730	  0.069665	 -0.015867	  0.088479	  0.008360	  0.042690	 -0.021592	  0.028568
 -0.048009	 -0.067898	  0.017100	 -0.037531	  0.015433	 -0.045096	  0.063289	 -0.018717	  0.073179	  0.032198	  0.005928	 -0.012877	  0.049304
 -0.053137	 -0.076030	  0.031547	 -0.025479	  0.017803	 -0.024304	  0.064790	 -0.045740	  0.104075	  0.055053	 -0.001333	  0.010147	  0.057245
 -0.051581	 -0.056104	  0.013656	 -0.019298	  0.010969	 -0.038150	  0.075574	 -0.003602	  0.132342	  0.041958	 -0.034247	 -0.005387	  0.033401
 -0.059281	 -0.043295	  0.018062	 -0.058750	 -0.002662	 -0.046199	  0.077930	 -0.003611	  0.126539	  0.025982	 -0.037283	 -0.017674	  0.012653
 -0.067463	 -0.066689	  0.027686	 -0.091024	 -0.009770	 -0.054024	  0.038130	  0.036463	  0.129312	 -0.016624	 -0.001005	 -0.017668	  0.019570
 -0.035675	 -0.063461	 -0.010813	 -0.076741	 -0.033588	 -0.086555	  0.022227	  0.023602	  0.137102	 -0.038330	  0.017838	  0.017627	 -0.005272
 -0.080653	 -0.075842	 -0.020304	 -0.098885	 -0.058035	 -0.070048	  0.020766	 -0.008818	  0.128825	 -0.036511	  0.013188	  0.034403	 -0.005443
 -0.060436	 -0.054038	 -0.019788	 -0.084237	 -0.064183	 -0.051023	  0.021053	  0.009479	  0.111388	 -0.039196	  0.008177	  0.048062	  0.000758
 -0.036444	 -0.018610	 -0.021780	 -0.074192	 -0.054736	 -0.020825	  0.020059	  0.023313	  0.132040	 -0.023465	  0.000077	  0.040025	 -0.005246
 -0.023976	  0.023110	 -0.006669	 -0.079603	 -0.054458	 -0.031341	  0.036540	  0.027236	  0.126667	 -0.028496	 -0.004541	  0.054465	  0.019994
