# Supplementary material for: A fluorescent photoimmunoconjugate for imaging of cholesteatoma
Source: Sci Rep. 2022 Nov 19;12:19905. doi: 10.1038/s41598-022-22072-9 (PMC9675863; doi:10.1038/s41598-022-22072-9)
Supplement: Supplementary file 2 — Supplementary Information 2. [file 41598_2022_22072_MOESM2_ESM.zip › Data/ABR-64-3]

:RUN-3	LEVEL SWEEP	TEMP:NaN	6/11/2018	6:01 PM	NaNHR:
:SW EAR: R	SW FREQ: 5.66	# AVERAGES: 512	REP RATE (/sec): 40	DRIVER: RS Tweeter	SAMPLE (�sec): 40	
:NOTES-
:CHAMBER-CH4B-PXI
:CFTS Version: V2.7.2 (R850)
:LEVELS:20;25;30;35;40;45;50;55;60;65;70;75;80;
:DATA
  0.010910	  0.003374	  0.011699	 -0.025510	  0.025778	  0.014205	  0.006007	  0.027767	 -0.001101	  0.037969	 -0.027915	 -0.006200	  0.019005
  0.012580	 -0.007936	  0.030038	 -0.032246	  0.000385	  0.027064	  0.025798	 -0.022244	  0.001139	  0.032203	 -0.046799	 -0.000779	  0.054528
 -0.001219	 -0.021496	  0.017951	 -0.042661	  0.012457	  0.054157	  0.057214	 -0.006911	  0.013811	 -0.015732	 -0.055137	 -0.007870	  0.060540
  0.021793	 -0.039710	  0.025248	 -0.034614	  0.024413	  0.041362	  0.050912	 -0.013093	  0.019074	 -0.025306	 -0.041918	 -0.022348	  0.055943
 -0.000414	 -0.045149	  0.034924	 -0.016669	  0.027112	  0.013442	  0.012281	 -0.018474	  0.024198	 -0.008822	 -0.049766	 -0.007645	  0.072888
 -0.030251	 -0.051652	 -0.010361	 -0.020453	  0.016797	  0.044322	 -0.012352	 -0.004294	  0.034762	 -0.025889	 -0.035203	 -0.019423	  0.067089
 -0.072724	 -0.044235	 -0.036051	 -0.006107	  0.005584	  0.093862	  0.015968	  0.010413	  0.036677	 -0.030072	 -0.039576	 -0.020152	  0.032953
 -0.075200	 -0.017169	 -0.038408	  0.021352	 -0.021730	  0.059838	 -0.004681	  0.026994	  0.025692	 -0.006278	 -0.049632	 -0.030754	  0.023047
 -0.061049	 -0.004736	 -0.018941	  0.020042	 -0.030594	  0.025439	 -0.022226	  0.043278	  0.042378	 -0.017749	 -0.055466	 -0.018010	  0.025603
 -0.055571	  0.002683	  0.001799	  0.009948	 -0.030328	 -0.005992	 -0.019212	 -0.000316	  0.036933	 -0.022897	 -0.027238	  0.002582	  0.030617
 -0.040458	  0.030716	  0.012552	 -0.024270	 -0.012437	 -0.051019	 -0.023801	  0.001391	  0.025830	 -0.015787	  0.018093	  0.029758	  0.024094
 -0.013657	  0.049950	  0.027406	 -0.032106	 -0.001124	 -0.064016	 -0.029679	 -0.001988	  0.012104	  0.012544	  0.023875	  0.015468	 -0.010316
  0.023785	  0.039367	  0.003515	 -0.015261	 -0.003628	 -0.034686	 -0.040012	 -0.007284	 -0.003820	  0.002403	  0.007688	 -0.010563	 -0.008513
  0.071843	  0.025951	 -0.008076	 -0.014888	 -0.000795	 -0.027203	 -0.028142	 -0.008000	 -0.007480	  0.010027	  0.000349	  0.001857	 -0.045336
  0.056120	  0.018007	  0.011790	 -0.004514	 -0.025094	 -0.015486	 -0.016389	 -0.010941	 -0.033841	  0.030731	  0.037332	  0.018257	 -0.095992
  0.033625	  0.025025	 -0.004136	  0.030334	 -0.015968	 -0.022974	 -0.003861	 -0.017376	 -0.039172	  0.020915	  0.066362	  0.025204	 -0.098836
  0.025349	  0.017615	  0.000556	  0.055041	 -0.012392	 -0.028428	 -0.001747	 -0.020963	 -0.053268	  0.008982	  0.088828	  0.029587	 -0.076245
  0.029257	  0.007209	 -0.030330	  0.037368	  0.007502	 -0.030794	  0.006413	 -0.011393	 -0.075943	  0.025912	  0.064517	  0.009633	 -0.069089
  0.032983	  0.012663	 -0.019183	  0.039850	  0.028317	 -0.060217	  0.012755	  0.005610	 -0.046824	 -0.002798	  0.067001	  0.015222	 -0.040729
  0.032298	 -0.000476	 -0.011992	  0.055362	  0.005746	 -0.032874	  0.014754	  0.027825	 -0.011149	 -0.010355	  0.054605	 -0.003825	 -0.021253
  0.029734	 -0.010438	 -0.011811	  0.049195	 -0.017103	 -0.040135	  0.070720	  0.007502	 -0.007365	  0.000555	  0.024570	  0.016036	 -0.005294
  0.051845	 -0.014634	 -0.008365	  0.044666	 -0.027842	 -0.052358	  0.074432	 -0.029041	 -0.019196	 -0.016421	 -0.001911	  0.044142	  0.032197
 -0.003072	  0.010338	  0.006895	  0.046980	 -0.046550	 -0.033383	  0.051516	 -0.016964	 -0.017220	  0.023021	 -0.018037	  0.030050	  0.059378
 -0.021861	  0.016709	  0.040483	  0.044119	 -0.049904	 -0.017569	  0.020869	 -0.006384	 -0.026376	  0.015278	  0.001882	  0.021170	  0.067783
 -0.037868	  0.016526	  0.032105	  0.035570	 -0.045181	 -0.055254	 -0.009792	 -0.004560	 -0.028220	 -0.009338	  0.012027	  0.019972	  0.043403
 -0.040059	  0.020680	  0.046996	  0.024962	 -0.070518	 -0.060809	 -0.054814	  0.011674	 -0.039565	  0.000198	  0.011303	  0.039835	  0.042983
 -0.014428	  0.042756	  0.033060	  0.038735	 -0.057374	 -0.032014	 -0.049818	  0.012547	 -0.014981	  0.026067	  0.004348	  0.049876	  0.019390
  0.004565	  0.023788	  0.010736	  0.083618	 -0.045757	 -0.025580	 -0.035827	  0.004084	 -0.007678	  0.043924	  0.002597	  0.061777	  0.009240
  0.025762	  0.024398	  0.010396	  0.067400	 -0.015184	 -0.064809	 -0.028384	  0.014924	  0.011182	  0.061689	 -0.021172	  0.060074	 -0.024750
  0.030964	 -0.015164	 -0.008549	  0.030081	 -0.011237	 -0.051340	 -0.024050	  0.042977	  0.009602	  0.092993	 -0.007541	  0.052722	 -0.013746
  0.038739	 -0.028087	 -0.029102	  0.045680	 -0.009731	 -0.007416	 -0.004332	  0.040404	 -0.001390	  0.080395	 -0.002111	  0.046742	  0.006239
  0.031853	  0.018671	 -0.032184	  0.049702	 -0.020108	  0.023574	  0.040221	  0.046028	 -0.008385	  0.076838	 -0.016618	  0.032953	 -0.005590
  0.015134	  0.015657	  0.019300	  0.042904	 -0.020199	  0.003359	  0.055424	  0.046009	 -0.023082	  0.098519	  0.007579	  0.027362	 -0.012086
  0.015016	 -0.042794	  0.051884	  0.053603	 -0.014072	  0.019130	  0.083795	  0.011890	 -0.018419	  0.082191	  0.014028	  0.038519	 -0.016698
  0.018001	 -0.050883	  0.030298	  0.010405	 -0.037099	  0.055648	  0.064414	  0.018805	 -0.044792	  0.093745	 -0.005873	  0.036868	  0.007596
  0.011738	 -0.026241	  0.012507	  0.012163	 -0.047600	  0.062532	  0.052730	  0.067147	 -0.012264	  0.063862	  0.020987	  0.042876	  0.019853
 -0.019751	 -0.034147	  0.004564	  0.010292	 -0.051229	  0.057298	  0.033058	  0.046553	  0.026501	  0.017905	  0.053401	  0.029035	 -0.033784
 -0.065611	 -0.050318	 -0.010579	  0.039371	 -0.042063	  0.052428	  0.039035	  0.053240	  0.032335	  0.020968	  0.030198	  0.025272	 -0.045610
 -0.088531	 -0.057066	 -0.005741	  0.047010	 -0.022959	  0.057339	  0.022059	  0.036755	  0.015597	  0.004188	  0.042357	 -0.011147	 -0.048287
 -0.062423	 -0.029603	  0.007875	  0.057382	 -0.016888	  0.003601	  0.023833	  0.019218	 -0.005543	  0.033903	  0.016442	 -0.032086	 -0.072277
 -0.011819	  0.008164	  0.022534	  0.075166	 -0.053775	 -0.019578	  0.045930	  0.042771	 -0.019666	  0.049017	  0.002901	 -0.049251	 -0.129141
  0.007986	 -0.008228	  0.027513	  0.031040	 -0.058030	 -0.011369	  0.031461	  0.075291	 -0.028977	  0.058354	 -0.014272	 -0.038797	 -0.163383
 -0.002297	 -0.037216	  0.013862	  0.046452	 -0.081407	  0.024179	  0.015990	  0.075366	 -0.002297	  0.042185	 -0.028376	 -0.052046	 -0.145357
 -0.026107	 -0.052842	  0.009230	  0.070825	 -0.087219	  0.034697	  0.028725	  0.061305	  0.019451	  0.033184	  0.010483	 -0.071470	 -0.143614
 -0.019945	 -0.051487	  0.044216	  0.048118	 -0.102444	  0.043237	  0.037252	  0.038800	  0.021788	  0.054525	 -0.005377	 -0.079705	 -0.125380
 -0.038635	 -0.022820	  0.033792	  0.017984	 -0.111889	  0.018877	  0.064206	  0.015988	  0.016159	  0.059649	 -0.037716	 -0.084552	 -0.103802
 -0.017675	 -0.026004	  0.021771	  0.038911	 -0.091059	 -0.002434	  0.061150	  0.013464	  0.000847	  0.069863	 -0.042830	 -0.069887	 -0.096886
 -0.001878	 -0.035113	  0.024901	  0.044389	 -0.065162	 -0.021073	  0.062062	 -0.009444	 -0.017655	  0.096798	 -0.046023	 -0.049783	 -0.101788
  0.004376	  0.001528	  0.021209	  0.063666	 -0.063810	 -0.002986	  0.049665	  0.010747	 -0.008255	  0.101818	 -0.032024	 -0.023801	 -0.077940
 -0.015945	  0.018023	  0.019470	  0.072622	 -0.062590	  0.010166	  0.034197	  0.018047	  0.013490	  0.108059	  0.011293	 -0.002247	 -0.026668
 -0.015482	 -0.027958	  0.035245	  0.076775	 -0.032105	  0.013548	  0.046085	  0.053447	  0.020647	  0.116620	  0.037928	  0.029084	  0.033731
 -0.062296	 -0.009504	  0.045079	  0.069657	 -0.034587	  0.031647	  0.056728	  0.089153	  0.007444	  0.100108	  0.052452	  0.041019	  0.047444
 -0.062494	 -0.008196	  0.029899	  0.045117	 -0.030516	  0.026478	  0.061819	  0.103023	 -0.012213	  0.088745	  0.022869	  0.077559	  0.067612
 -0.074490	  0.005590	  0.020676	  0.066351	 -0.035895	  0.001754	  0.050293	  0.075291	 -0.017440	  0.108792	  0.024101	  0.089875	  0.084522
 -0.057267	  0.030344	  0.034215	  0.062669	 -0.062016	 -0.001171	  0.054837	  0.063504	  0.003888	  0.113695	  0.052367	  0.043001	  0.045165
 -0.048501	  0.032766	  0.030368	  0.049015	 -0.057226	 -0.003525	  0.007494	  0.058943	  0.033030	  0.116447	  0.066153	  0.027458	  0.059897
 -0.066722	  0.013045	  0.047510	  0.015075	 -0.066453	  0.023416	 -0.039665	  0.039824	  0.023606	  0.121467	  0.055761	  0.051751	  0.064008
 -0.098466	  0.028340	  0.058032	  0.028501	 -0.046549	  0.011728	 -0.023942	  0.045301	  0.012873	  0.108127	  0.049071	  0.040316	  0.040518
 -0.110174	  0.049195	  0.034558	  0.036077	 -0.016392	  0.002796	  0.001211	  0.048657	  0.045502	  0.090235	  0.037750	  0.014597	  0.017573
 -0.107441	  0.055156	  0.057912	  0.034714	  0.004913	 -0.017222	  0.017610	  0.050757	  0.078344	  0.088330	  0.034371	 -0.037802	  0.000021
 -0.086904	  0.056762	  0.047098	 -0.006599	 -0.025211	 -0.025358	  0.022579	  0.069942	  0.071906	  0.057662	  0.047927	 -0.054525	 -0.026683
 -0.086695	  0.060094	  0.039384	  0.001620	 -0.040505	 -0.014600	  0.038824	  0.054972	  0.055609	  0.004722	  0.042341	 -0.078971	 -0.052865
 -0.057091	  0.087322	  0.014610	  0.024735	 -0.028075	 -0.007059	  0.056484	  0.032763	  0.060003	  0.005617	  0.040457	 -0.035656	 -0.060826
 -0.049479	  0.071334	  0.026798	 -0.003365	 -0.018412	 -0.022484	  0.031552	  0.008423	  0.061567	  0.011553	  0.008305	 -0.016950	 -0.065727
 -0.048116	  0.054251	  0.039742	  0.004383	  0.021544	 -0.045309	  0.035880	  0.015378	  0.073180	  0.058284	 -0.011850	 -0.043099	 -0.088936
 -0.049803	  0.054698	  0.071649	  0.024703	  0.039699	 -0.057896	  0.053147	  0.023116	  0.018059	  0.092784	 -0.010807	 -0.057759	 -0.091952
 -0.054960	  0.030415	  0.003724	  0.025806	  0.034345	 -0.049200	  0.025328	  0.004300	  0.001022	  0.108072	 -0.016916	 -0.047891	 -0.087154
 -0.035020	  0.022619	 -0.020750	  0.037693	  0.024007	 -0.059201	  0.039375	 -0.007113	  0.012599	  0.111750	 -0.019586	 -0.045727	 -0.070627
 -0.007157	 -0.026507	  0.005831	  0.026080	  0.012792	 -0.077853	  0.022115	 -0.018357	  0.020012	  0.093540	  0.000595	 -0.052532	 -0.051463
 -0.005674	 -0.030506	  0.026625	  0.012332	 -0.019768	 -0.067361	  0.001532	 -0.026810	  0.036030	  0.055580	  0.014011	 -0.018939	 -0.026067
 -0.047822	 -0.006431	  0.021829	  0.025116	 -0.034991	 -0.088339	 -0.024356	 -0.013828	  0.017807	  0.042756	  0.005256	 -0.007314	 -0.004327
 -0.034650	  0.029915	  0.009053	  0.030745	 -0.039427	 -0.074527	  0.013360	 -0.041041	 -0.004756	  0.033175	  0.044380	  0.029202	  0.014904
 -0.033640	  0.037855	  0.028155	  0.050899	 -0.046871	 -0.079001	  0.002320	 -0.067664	 -0.013186	  0.057997	  0.054912	  0.074489	  0.011821
 -0.038429	  0.064922	  0.054734	  0.047195	 -0.057611	 -0.063261	  0.014501	 -0.041248	 -0.010011	  0.071189	  0.067707	  0.062375	 -0.005984
 -0.039967	  0.055807	  0.107015	  0.026182	 -0.047262	 -0.084518	  0.051938	 -0.042055	 -0.012488	  0.057730	  0.101350	  0.036542	 -0.020931
 -0.019464	  0.057331	  0.102569	  0.009917	 -0.057901	 -0.072968	  0.038980	 -0.039281	 -0.015620	  0.096981	  0.078044	  0.028981	 -0.057222
  0.008603	  0.072254	  0.090956	  0.012217	 -0.040689	 -0.049839	  0.031492	 -0.028467	 -0.008272	  0.076096	  0.055729	  0.012213	 -0.070091
  0.003693	  0.034053	  0.088887	  0.010825	 -0.035897	 -0.045890	  0.033634	  0.010465	  0.010416	  0.096127	  0.039963	 -0.011893	 -0.069259
 -0.030091	  0.003388	  0.040031	  0.011122	 -0.067565	 -0.056150	  0.057107	 -0.012279	 -0.046221	  0.105942	  0.052900	 -0.041489	 -0.055679
 -0.038019	  0.013578	  0.035010	  0.038714	 -0.089039	 -0.060057	  0.055820	 -0.017651	 -0.043727	  0.084835	  0.016546	 -0.028068	 -0.087814
 -0.047710	  0.044310	  0.039437	  0.045920	 -0.060345	 -0.051918	  0.034287	  0.024215	 -0.002896	  0.098207	  0.014827	 -0.016101	 -0.067523
 -0.050132	  0.041518	  0.025995	  0.028674	 -0.052274	 -0.042382	  0.028430	 -0.015210	  0.021163	  0.088705	  0.032098	 -0.007452	 -0.048883
 -0.023225	  0.014603	  0.038409	  0.008001	 -0.078067	 -0.049235	  0.030175	 -0.018545	  0.019739	  0.048769	  0.024958	 -0.020792	 -0.028831
 -0.012252	  0.021642	  0.048478	  0.019326	 -0.109811	 -0.061003	  0.024701	 -0.032741	  0.021836	  0.040740	 -0.005894	 -0.022300	 -0.004896
 -0.034690	  0.042765	  0.085121	  0.043582	 -0.119595	 -0.031413	  0.007648	 -0.005437	  0.011203	  0.051287	 -0.000772	 -0.011592	  0.006797
 -0.046130	  0.036439	  0.098159	  0.020561	 -0.098892	 -0.028477	  0.040432	  0.018686	  0.005930	  0.006618	 -0.000459	 -0.003977	  0.012977
 -0.057328	  0.043224	  0.109553	  0.026423	 -0.099416	 -0.021351	  0.058606	  0.021297	  0.000640	  0.018158	 -0.014592	 -0.013599	  0.005828
 -0.036655	  0.017057	  0.099439	  0.013606	 -0.102680	 -0.033446	  0.059794	  0.020180	  0.000556	  0.031610	  0.039480	 -0.045802	  0.015282
 -0.016341	 -0.000372	  0.089417	  0.008965	 -0.097847	 -0.018289	  0.049902	  0.021424	  0.015846	  0.024455	  0.052502	 -0.041344	  0.016530
 -0.029683	  0.001881	  0.041369	  0.003165	 -0.088881	 -0.012982	  0.052925	  0.017188	 -0.023305	  0.035888	  0.052373	 -0.026073	  0.005000
 -0.031840	  0.003735	  0.054104	  0.001007	 -0.108241	 -0.019329	  0.040521	  0.015634	  0.000804	  0.062397	  0.036932	 -0.015823	 -0.025839
 -0.003774	  0.007795	  0.057246	  0.040134	 -0.096882	 -0.044407	  0.076019	 -0.002484	  0.020889	  0.078352	  0.050834	 -0.014722	 -0.064658
 -0.010694	  0.024593	  0.095894	  0.047615	 -0.098699	 -0.054104	  0.079630	 -0.015324	  0.039690	  0.072445	  0.046186	  0.007977	 -0.045385
 -0.031600	  0.044920	  0.097136	  0.034517	 -0.086563	 -0.042589	  0.048661	  0.007956	  0.024560	  0.036593	  0.059907	  0.001986	 -0.052230
 -0.026781	  0.039855	  0.062614	  0.029144	 -0.099764	 -0.038913	  0.061792	  0.044189	 -0.003814	  0.002075	  0.049718	  0.031203	 -0.049614
 -0.030903	  0.043637	  0.079237	  0.020328	 -0.093557	 -0.037495	  0.072048	  0.063525	  0.020197	 -0.006052	  0.038323	  0.046226	 -0.029694
 -0.023011	  0.033894	  0.060436	  0.033076	 -0.107662	 -0.082251	  0.067725	  0.083273	  0.053789	  0.002921	  0.053322	  0.024820	 -0.022267
 -0.024673	  0.029858	  0.074063	  0.045343	 -0.124529	 -0.097241	  0.069869	  0.061559	  0.061396	  0.016509	  0.038201	  0.017192	  0.006019
 -0.050730	  0.063725	  0.066946	  0.048843	 -0.112406	 -0.077505	  0.061633	  0.011099	  0.057259	  0.021241	  0.017177	  0.021563	  0.014382
 -0.050400	  0.083546	  0.091341	  0.040869	 -0.100866	 -0.089042	  0.038302	  0.006801	  0.054124	  0.021117	  0.011365	  0.018992	  0.005663
 -0.055865	  0.084478	  0.103984	  0.056759	 -0.058020	 -0.082129	  0.015505	 -0.034264	  0.026296	 -0.000743	  0.028783	  0.033071	  0.034682
 -0.060751	  0.079848	  0.105073	  0.047326	 -0.044180	 -0.056795	  0.000217	 -0.053283	  0.032258	  0.002837	  0.061577	  0.008353	  0.060925
 -0.072451	  0.081192	  0.084652	  0.023497	 -0.062701	 -0.015396	 -0.008055	 -0.018136	  0.065076	  0.013151	  0.081899	 -0.010470	  0.084680
 -0.046918	  0.083520	  0.069936	  0.012253	 -0.065064	 -0.029458	  0.011558	 -0.011298	  0.068952	  0.033946	  0.059385	 -0.000521	  0.059469
 -0.031609	  0.084272	  0.086536	 -0.007424	 -0.056194	 -0.042477	  0.014780	  0.013405	  0.062820	  0.060409	  0.065756	 -0.022574	  0.012700
 -0.033175	  0.057040	  0.094445	  0.008584	 -0.057345	 -0.034576	  0.050809	  0.034111	  0.043398	  0.057559	  0.062828	 -0.020375	  0.005977
 -0.017081	  0.043890	  0.112964	  0.031734	 -0.055586	 -0.016018	  0.051554	  0.028660	  0.026777	  0.051401	  0.073551	 -0.030849	 -0.014378
  0.009482	  0.023563	  0.101414	  0.047425	 -0.055234	 -0.012922	  0.070619	  0.026454	  0.027502	  0.047057	  0.096694	 -0.008657	 -0.015906
  0.007593	  0.030365	  0.097786	  0.043189	 -0.048764	 -0.045010	  0.101228	  0.042635	  0.067642	  0.026385	  0.082973	 -0.005589	  0.011404
  0.023156	  0.038594	  0.094219	  0.037483	 -0.074749	 -0.074175	  0.100704	 -0.010551	  0.065282	  0.020394	  0.045969	  0.008890	  0.025473
  0.019352	  0.042730	  0.076142	  0.023228	 -0.052746	 -0.050262	  0.125829	 -0.030810	  0.059499	  0.012275	  0.064086	  0.048463	  0.040085
 -0.021106	  0.076861	  0.064066	  0.057881	 -0.047713	 -0.049480	  0.088647	  0.000722	  0.079801	  0.022628	  0.089064	  0.032769	  0.044690
 -0.049770	  0.059192	  0.104192	  0.074929	 -0.055893	 -0.059488	  0.070122	  0.016159	  0.095098	  0.052522	  0.076459	  0.008725	  0.020828
 -0.006259	  0.043078	  0.128073	  0.079623	 -0.032915	 -0.078472	  0.035701	  0.027690	  0.064860	  0.056014	  0.057855	  0.010536	  0.022799
  0.055070	  0.042269	  0.110451	  0.089438	 -0.056346	 -0.050267	  0.019809	  0.033597	  0.024866	  0.042081	  0.075601	  0.036411	  0.014070
  0.055136	  0.037607	  0.071842	  0.054273	 -0.059668	 -0.036168	  0.030349	  0.038146	  0.057772	  0.050582	  0.084612	  0.051014	  0.004365
  0.019215	  0.010672	  0.091208	  0.051793	 -0.059416	 -0.053517	  0.049546	  0.044509	  0.077740	  0.056762	  0.111305	  0.044587	 -0.015918
  0.009455	  0.026001	  0.115000	  0.049049	 -0.078124	 -0.076551	  0.060241	  0.007025	  0.078031	  0.070591	  0.110747	  0.050056	 -0.037820
 -0.007761	  0.006714	  0.122888	  0.007808	 -0.062000	 -0.080225	  0.027710	  0.026371	  0.066405	  0.068470	  0.109821	  0.029548	 -0.084715
 -0.063604	  0.001421	  0.132206	  0.014529	 -0.056709	 -0.058030	  0.050508	  0.020931	  0.050344	  0.097090	  0.083455	 -0.011752	 -0.086710
 -0.028229	  0.034363	  0.141853	  0.010741	 -0.073834	 -0.052671	  0.039310	  0.010239	  0.020821	  0.059992	  0.055946	 -0.049169	 -0.073810
  0.000258	  0.011780	  0.130722	  0.054013	 -0.053381	 -0.057208	  0.018643	  0.033567	  0.005115	  0.043323	  0.026317	 -0.039992	 -0.073621
 -0.005218	  0.037741	  0.118898	  0.064771	 -0.044160	 -0.085557	  0.012853	  0.056574	 -0.007641	  0.052670	 -0.000392	 -0.032609	 -0.086629
 -0.017011	  0.066187	  0.112116	  0.082601	 -0.026678	 -0.082077	  0.006568	  0.042654	  0.019426	  0.045855	  0.021437	 -0.045676	 -0.075520
 -0.041934	  0.082459	  0.103288	  0.114987	 -0.040634	 -0.066076	  0.025872	  0.033173	  0.037215	  0.055071	  0.019217	 -0.055894	 -0.103616
 -0.047952	  0.070023	  0.100147	  0.133042	 -0.042473	 -0.090807	  0.024058	  0.048958	  0.030358	  0.037256	  0.052665	 -0.052083	 -0.109113
 -0.018303	  0.073377	  0.082250	  0.083478	 -0.014256	 -0.105449	  0.037991	  0.039846	  0.024646	  0.006521	  0.004983	 -0.057538	 -0.098933
 -0.017082	  0.115500	  0.080928	  0.062634	 -0.019777	 -0.088773	  0.045551	  0.030731	  0.013052	  0.010463	  0.003024	 -0.051516	 -0.095606
 -0.010483	  0.094941	  0.081784	  0.048737	 -0.027878	 -0.108682	  0.064645	  0.010108	 -0.012730	  0.011645	  0.008839	 -0.062235	 -0.107091
 -0.004879	  0.090385	  0.076453	  0.054620	 -0.049590	 -0.122560	  0.060498	  0.009925	 -0.027523	  0.036980	 -0.033149	 -0.084394	 -0.116229
 -0.007416	  0.115546	  0.059820	  0.054320	 -0.055038	 -0.123514	  0.039536	  0.041252	 -0.021601	  0.020540	 -0.047607	 -0.094196	 -0.080138
 -0.008360	  0.109271	  0.035660	  0.078426	 -0.047526	 -0.092271	  0.036003	 -0.001591	 -0.048626	 -0.012359	 -0.031038	 -0.107460	 -0.101323
 -0.025192	  0.078253	  0.035235	  0.087437	 -0.026519	 -0.077713	  0.033317	  0.004229	 -0.051412	 -0.012258	 -0.023785	 -0.120265	 -0.111279
 -0.033325	  0.078260	  0.031177	  0.078510	 -0.013044	 -0.081020	  0.053722	  0.013805	 -0.040757	  0.012226	 -0.026527	 -0.121550	 -0.125689
 -0.020013	  0.075735	  0.050286	  0.073842	  0.004720	 -0.046047	  0.050878	  0.021742	 -0.040142	  0.018788	 -0.019614	 -0.108048	 -0.157383
 -0.009609	  0.018942	  0.033723	  0.091824	  0.031040	 -0.032089	  0.022483	 -0.012456	 -0.012867	  0.009918	 -0.026706	 -0.139714	 -0.167412
  0.001257	  0.016064	  0.033305	  0.102636	  0.024318	 -0.041338	  0.000239	 -0.001732	  0.004551	  0.008776	 -0.035294	 -0.152948	 -0.195142
  0.004882	  0.053921	  0.049519	  0.121859	  0.018898	 -0.061005	  0.001292	 -0.017338	 -0.016557	 -0.018010	 -0.018055	 -0.212661	 -0.172803
  0.009710	  0.054849	  0.049105	  0.119036	  0.010627	 -0.091938	 -0.011589	 -0.019969	  0.010746	 -0.008526	 -0.022422	 -0.254048	 -0.170706
  0.028878	  0.038053	  0.067399	  0.109238	 -0.031089	 -0.100993	  0.010313	 -0.022024	  0.012382	 -0.003173	 -0.047643	 -0.219207	 -0.172235
  0.087933	  0.025886	  0.052278	  0.058811	 -0.042581	 -0.093744	  0.034591	 -0.010740	 -0.005673	  0.002334	 -0.069519	 -0.193332	 -0.187569
  0.061462	  0.004739	  0.049882	  0.010593	 -0.023169	 -0.050593	  0.005698	 -0.039368	 -0.007511	 -0.010312	 -0.084359	 -0.191052	 -0.177750
  0.037470	 -0.017681	  0.014289	  0.001225	 -0.011491	 -0.054792	  0.001672	 -0.059138	  0.015919	 -0.027490	 -0.080583	 -0.168794	 -0.131759
  0.064116	  0.029445	 -0.004885	  0.030897	 -0.041105	 -0.043913	  0.000788	 -0.060934	  0.023366	  0.000242	 -0.070085	 -0.159799	 -0.131708
  0.053093	  0.064655	 -0.006212	  0.061262	 -0.056281	 -0.011784	  0.008778	 -0.021585	  0.022343	 -0.020923	 -0.041384	 -0.163860	 -0.143966
  0.052877	  0.064941	  0.013481	  0.055995	 -0.036116	  0.000465	  0.032380	  0.012224	  0.022377	 -0.049004	 -0.057809	 -0.157617	 -0.144822
  0.039705	  0.093991	  0.035384	  0.033057	 -0.005921	  0.006318	  0.012600	 -0.021866	 -0.029310	 -0.036266	 -0.073704	 -0.173262	 -0.190063
  0.010811	  0.081960	  0.035661	  0.008125	  0.007916	 -0.000122	  0.014889	 -0.059536	 -0.019672	 -0.010000	 -0.064017	 -0.139685	 -0.173598
 -0.014133	  0.079781	  0.060272	  0.010322	  0.001064	  0.006282	  0.033103	 -0.047703	 -0.033184	  0.011633	 -0.068673	 -0.103018	 -0.156827
  0.041545	  0.051121	  0.056425	  0.017214	 -0.046837	  0.022187	  0.037010	 -0.015016	 -0.036539	  0.061613	 -0.089413	 -0.119837	 -0.148324
  0.055722	  0.049908	  0.044492	  0.053106	 -0.073616	  0.032801	  0.021757	 -0.025638	 -0.045396	  0.041344	 -0.047497	 -0.171167	 -0.157529
  0.031400	  0.042982	  0.023513	  0.015911	 -0.061068	  0.029435	  0.016221	 -0.009748	 -0.028873	  0.028113	 -0.029387	 -0.179925	 -0.131097
  0.023996	  0.043553	  0.023372	  0.008681	 -0.089444	  0.026281	  0.017352	 -0.010987	 -0.013236	  0.040728	 -0.087046	 -0.176506	 -0.122063
  0.006949	  0.060702	  0.043197	  0.014327	 -0.090689	  0.010883	  0.008424	 -0.038144	 -0.027082	  0.024859	 -0.108487	 -0.155695	 -0.152587
  0.022710	  0.031864	  0.044690	 -0.016035	 -0.117838	  0.000035	  0.019844	 -0.039355	 -0.041953	  0.005568	 -0.079132	 -0.147843	 -0.145138
 -0.002388	  0.010036	  0.030912	 -0.018099	 -0.113508	  0.017729	 -0.004252	 -0.040219	 -0.041071	 -0.004934	 -0.078895	 -0.115107	 -0.092241
  0.005057	  0.037774	  0.036043	 -0.012839	 -0.071409	  0.029787	  0.016161	 -0.065956	 -0.004083	 -0.036195	 -0.072006	 -0.082887	 -0.045712
  0.037950	  0.020286	  0.029660	  0.010510	 -0.069586	  0.021240	  0.035121	 -0.072350	 -0.010372	 -0.059350	 -0.044520	 -0.050318	 -0.008276
  0.028103	 -0.028798	  0.033571	  0.041854	 -0.063195	  0.000075	  0.047058	 -0.064509	 -0.010798	 -0.057302	 -0.016718	 -0.019560	  0.024075
  0.019328	  0.002193	  0.071029	  0.045436	 -0.051195	  0.015262	  0.050677	 -0.078501	 -0.030171	 -0.004021	  0.000548	 -0.025503	  0.057482
  0.015070	  0.042637	  0.050854	  0.069466	 -0.059030	  0.023474	  0.067900	 -0.036497	 -0.014938	  0.018897	  0.014996	 -0.004019	  0.064946
  0.052694	  0.045232	 -0.020618	  0.076454	 -0.048417	  0.004480	  0.064060	 -0.007407	 -0.030742	  0.029250	  0.023733	  0.026338	  0.066449
  0.089367	  0.034375	 -0.018753	  0.079036	 -0.018868	 -0.040780	  0.052796	 -0.013813	 -0.044748	  0.052597	  0.044769	  0.010132	  0.075806
  0.108882	  0.018461	 -0.009273	  0.083070	 -0.013527	 -0.036916	  0.031453	  0.030931	 -0.051838	  0.046334	  0.052921	 -0.002875	  0.100650
  0.071651	  0.007610	 -0.007375	  0.092756	  0.005977	 -0.053801	  0.053743	  0.002781	 -0.067143	  0.051327	  0.022628	  0.017473	  0.129892
  0.057172	  0.009860	  0.000441	  0.069890	  0.035194	 -0.052593	  0.023336	 -0.033472	 -0.049849	  0.069044	  0.042115	  0.030429	  0.092444
  0.037377	  0.033039	  0.002372	  0.076497	  0.040159	 -0.019336	  0.004944	 -0.009677	  0.000113	  0.085513	  0.032660	  0.027646	  0.078631
  0.019281	  0.028640	  0.020829	  0.063276	  0.035826	  0.004849	  0.007831	  0.015807	 -0.000559	  0.099014	  0.030613	  0.019556	  0.048488
  0.043891	  0.033947	  0.058942	  0.070898	  0.003195	 -0.024083	 -0.002592	  0.019432	 -0.054003	  0.097576	  0.013210	  0.001251	  0.026465
  0.057923	  0.041671	  0.063813	  0.063105	 -0.003512	 -0.038100	 -0.014392	 -0.008873	 -0.079847	  0.055042	  0.002048	 -0.009236	  0.020968
  0.041856	  0.055273	  0.035039	  0.070150	  0.015554	 -0.040427	 -0.009451	 -0.025432	 -0.113204	  0.030524	 -0.024073	 -0.016487	  0.012200
  0.063150	  0.070569	  0.026752	  0.109532	  0.037626	 -0.046476	  0.006999	 -0.023699	 -0.111186	 -0.013474	 -0.000766	 -0.012866	 -0.000304
  0.082735	  0.061931	  0.002932	  0.151373	  0.035346	 -0.048180	  0.000140	 -0.011199	 -0.106234	 -0.033098	  0.028224	  0.004705	 -0.003079
  0.020269	  0.064441	 -0.022949	  0.153910	  0.018001	 -0.057594	  0.007834	 -0.013440	 -0.081306	 -0.021262	 -0.012799	  0.023452	  0.007955
 -0.028827	  0.081420	  0.002581	  0.138590	  0.013535	 -0.049553	 -0.006585	 -0.032793	 -0.061630	 -0.024304	  0.000068	  0.042875	  0.032095
 -0.004806	  0.053544	 -0.011004	  0.158588	 -0.019181	 -0.030212	  0.010091	 -0.023136	 -0.079961	 -0.036795	  0.010047	  0.021060	  0.046198
  0.005457	  0.043474	 -0.013406	  0.111632	 -0.014260	 -0.039946	  0.012045	 -0.009438	 -0.077886	 -0.028485	  0.035519	  0.014355	  0.063125
 -0.015740	  0.063393	 -0.005454	  0.075322	 -0.000922	 -0.046220	  0.010083	 -0.009676	 -0.071419	 -0.000477	  0.043453	  0.063054	  0.066360
 -0.046434	  0.017086	 -0.010211	  0.070443	  0.014801	 -0.027779	  0.040834	  0.020693	 -0.066667	  0.007604	  0.019452	  0.064946	  0.075280
 -0.026643	  0.015227	 -0.048683	  0.076511	  0.017246	 -0.007137	  0.044936	  0.021307	 -0.040900	 -0.017322	  0.028361	  0.083240	  0.093140
 -0.003350	  0.003891	 -0.025094	  0.050928	 -0.011404	 -0.041854	  0.042626	  0.006872	 -0.018689	  0.009655	  0.046134	  0.063870	  0.090574
  0.008257	  0.011106	 -0.016915	  0.049556	 -0.027554	 -0.033364	  0.020657	  0.009706	 -0.012271	 -0.007151	  0.078850	  0.036188	  0.104488
 -0.001233	  0.042439	 -0.009035	  0.097458	 -0.033403	  0.014669	 -0.009577	  0.016564	 -0.005755	  0.010787	  0.111762	  0.053180	  0.083733
 -0.010842	  0.032713	 -0.012227	  0.089003	 -0.025354	  0.042750	 -0.022557	  0.007969	  0.010691	  0.010980	  0.098309	  0.047962	  0.048862
 -0.005096	  0.025186	 -0.004783	  0.079867	 -0.015526	  0.057894	  0.021593	 -0.003337	  0.004077	  0.005284	  0.091795	  0.058778	  0.051050
  0.011577	  0.040366	  0.001941	  0.059174	  0.015331	  0.015858	  0.030387	 -0.018362	  0.005686	  0.010452	  0.042643	  0.066241	  0.064051
  0.017356	  0.045384	 -0.006839	  0.045602	  0.027238	 -0.007060	  0.013137	 -0.045014	 -0.015563	  0.019185	 -0.002573	  0.066777	  0.081525
  0.012894	  0.014699	  0.006304	  0.065588	  0.011264	 -0.003932	  0.009900	 -0.030339	 -0.025425	  0.029395	  0.039612	  0.073767	  0.094699
  0.039701	  0.021921	  0.002568	  0.079713	  0.000675	 -0.019094	  0.001952	 -0.017331	 -0.047952	  0.011202	  0.036468	  0.047821	  0.071370
  0.066543	  0.036878	  0.021219	  0.066651	 -0.016342	 -0.040546	 -0.003629	 -0.043367	 -0.062625	  0.007971	  0.023307	  0.037657	  0.065343
  0.055043	  0.058978	  0.013719	  0.071199	 -0.022051	 -0.017124	  0.010615	 -0.064804	 -0.041603	 -0.007902	  0.030723	  0.031970	  0.072404
  0.045103	  0.084166	  0.003117	  0.072382	 -0.027147	 -0.015310	  0.018369	 -0.064673	 -0.035071	 -0.027180	 -0.002974	  0.066904	  0.088190
  0.040960	  0.062384	  0.011118	  0.067114	 -0.023909	 -0.020882	  0.003897	 -0.070150	 -0.033632	  0.005375	 -0.010765	  0.045507	  0.100388
  0.021062	  0.031307	  0.003664	  0.064112	 -0.017247	 -0.007409	  0.019398	 -0.086786	 -0.047530	  0.017353	  0.033380	  0.032726	  0.063051
 -0.017274	  0.004596	  0.012333	  0.075905	 -0.023264	  0.041868	  0.000651	 -0.088628	 -0.073989	 -0.009655	  0.024803	  0.034388	  0.059670
 -0.012506	  0.037753	  0.004941	  0.097865	 -0.002053	  0.074734	  0.015705	 -0.060950	 -0.044636	 -0.005258	  0.008542	  0.031985	  0.015043
  0.045463	  0.066970	 -0.025447	  0.086382	 -0.038142	  0.082546	  0.030103	 -0.051216	 -0.010896	  0.023374	 -0.005909	  0.059249	  0.045907
  0.043424	  0.079960	 -0.043035	  0.083107	 -0.038972	  0.076984	  0.040484	 -0.042065	  0.001402	  0.019658	 -0.024355	  0.070601	  0.028207
  0.018671	  0.082342	 -0.068379	  0.067345	 -0.030364	  0.062882	  0.026945	 -0.034641	  0.025125	  0.005696	 -0.037613	  0.059466	 -0.034445
  0.037861	  0.069627	 -0.048633	  0.068566	 -0.032330	  0.008937	  0.005108	 -0.023754	  0.008810	 -0.007657	 -0.021654	  0.054394	 -0.048032
  0.009635	  0.055465	 -0.035963	  0.061012	 -0.026188	 -0.006429	  0.002943	  0.003389	 -0.027016	  0.018728	 -0.026772	  0.045026	 -0.003942
  0.022745	  0.021950	 -0.031335	  0.040753	 -0.006585	  0.001603	 -0.008081	 -0.000982	 -0.051111	  0.042294	 -0.027256	  0.009256	  0.017150
  0.027416	  0.011935	 -0.021026	  0.018894	 -0.010493	 -0.007639	  0.006983	 -0.019164	 -0.063308	  0.056009	 -0.059630	 -0.008612	  0.023122
  0.018730	 -0.003378	 -0.013219	  0.025769	 -0.037409	 -0.007618	  0.002626	 -0.010784	 -0.039513	  0.054945	 -0.018325	 -0.040695	  0.022223
  0.042001	  0.021267	 -0.032524	  0.048050	 -0.047044	 -0.008402	  0.026915	  0.013945	 -0.034020	  0.043390	  0.022907	 -0.032691	  0.017873
  0.057207	  0.033291	 -0.022921	  0.055540	 -0.041398	 -0.026654	  0.064447	  0.027056	 -0.018785	  0.026832	  0.045836	 -0.017515	  0.030517
  0.069477	  0.019563	 -0.038839	  0.044465	 -0.042022	 -0.049855	  0.065653	  0.030805	  0.000276	  0.010074	  0.041935	 -0.033612	  0.023263
  0.069031	  0.016037	 -0.058664	  0.056407	 -0.024137	 -0.031961	  0.045838	  0.020301	 -0.003781	  0.018356	  0.051473	 -0.022797	  0.013007
  0.052587	  0.021349	 -0.032204	  0.037249	 -0.005000	 -0.020509	  0.033711	  0.002719	  0.009749	  0.036517	  0.063356	 -0.005887	  0.016476
  0.038247	  0.030413	 -0.036715	  0.005554	  0.033539	 -0.023197	  0.024292	  0.008591	  0.024354	  0.054624	  0.054056	  0.020923	  0.031891
  0.025592	  0.053845	 -0.054690	  0.035461	 -0.013292	  0.013689	  0.038585	  0.027977	  0.030444	  0.042918	  0.053059	  0.020314	  0.047525
  0.008479	  0.038885	 -0.024979	  0.076996	 -0.045704	  0.038949	  0.049095	  0.025377	  0.006869	  0.032582	  0.050838	  0.025150	  0.044559
  0.056805	  0.006581	  0.015078	  0.002943	 -0.001481	  0.004219	 -0.009830	  0.052238	  0.045010	 -0.011056	  0.012786	  0.051956	  0.025436
  0.006369	 -0.007099	  0.026200	  0.001289	 -0.029664	 -0.007617	 -0.011481	  0.039167	  0.019276	 -0.009122	 -0.006860	  0.050448	  0.025521
  0.014103	 -0.027903	  0.042059	 -0.009588	 -0.033511	  0.016717	 -0.018956	  0.002326	  0.004559	 -0.026230	 -0.000849	  0.046769	  0.000779
  0.030397	 -0.049399	  0.021192	  0.015590	  0.009975	  0.014122	 -0.002389	 -0.018707	 -0.008357	 -0.077549	  0.002941	  0.029626	  0.033617
  0.006442	 -0.030650	  0.011993	  0.025526	  0.024726	  0.035373	  0.036776	 -0.037231	  0.010707	 -0.091240	  0.014078	  0.012142	  0.052647
  0.012387	 -0.027801	  0.004196	  0.032915	  0.008159	  0.022920	  0.031442	 -0.007739	 -0.012156	 -0.063411	  0.018415	  0.003332	  0.023870
  0.015996	 -0.043921	  0.009496	 -0.000846	 -0.019661	  0.059369	  0.026077	 -0.008991	 -0.036374	 -0.017940	  0.037088	 -0.014984	  0.014739
  0.002127	 -0.022629	  0.020545	 -0.019837	 -0.008948	  0.075789	  0.027770	 -0.002084	 -0.025832	 -0.014294	  0.021843	 -0.030280	  0.026305
  0.004404	  0.020388	 -0.015450	 -0.014283	 -0.012880	  0.058056	  0.042777	 -0.012091	  0.009334	  0.012108	  0.030971	 -0.031715	 -0.002385
  0.012303	  0.035624	 -0.028042	 -0.010415	 -0.016694	  0.036860	  0.052345	  0.004588	  0.039408	  0.003615	  0.016474	 -0.013077	 -0.045266
  0.003628	  0.042774	 -0.020733	 -0.004684	 -0.003124	  0.007811	  0.051722	  0.007415	  0.028572	  0.004532	 -0.011863	  0.016349	 -0.033741
 -0.022152	  0.045056	 -0.034250	 -0.015508	  0.011600	 -0.031144	  0.038392	 -0.006142	  0.020792	 -0.007813	 -0.020832	 -0.003079	 -0.047179
 -0.026399	  0.048197	 -0.062933	 -0.022139	  0.027264	 -0.060305	  0.014956	  0.018052	 -0.005921	 -0.025740	 -0.002547	 -0.038977	 -0.060989
 -0.041254	  0.029082	 -0.051128	  0.006962	  0.029866	 -0.039167	 -0.029119	  0.015821	  0.006475	 -0.012782	 -0.007465	 -0.047025	 -0.067117
 -0.018330	  0.006044	 -0.033885	 -0.001902	  0.012967	 -0.019131	 -0.050388	  0.018607	 -0.034118	  0.040649	 -0.036305	 -0.025607	 -0.029041
 -0.017699	  0.012100	 -0.011956	 -0.005838	 -0.002654	 -0.006047	 -0.069363	  0.022439	 -0.040987	  0.055398	 -0.013288	  0.006399	  0.026351
  0.002903	  0.013170	  0.024432	 -0.007845	  0.017183	 -0.037236	 -0.053535	  0.010004	 -0.030399	  0.070261	  0.000682	  0.040611	  0.080309
  0.002146	 -0.021770	  0.048026	  0.021847	  0.018234	 -0.045244	 -0.029204	 -0.039368	 -0.005431	  0.083869	 -0.019363	  0.007462	  0.020007
 -0.019945	 -0.020360	  0.039299	  0.010604	 -0.009986	 -0.026140	 -0.030800	 -0.038324	 -0.005107	  0.041219	 -0.042936	 -0.062776	 -0.071409
 -0.024230	 -0.007483	 -0.004141	 -0.004790	 -0.021371	 -0.059204	 -0.017192	 -0.019978	  0.020550	  0.045527	  0.007029	  0.002426	  0.027546
 -0.012530	  0.014290	 -0.001467	 -0.012322	  0.009097	 -0.032909	  0.004259	 -0.015716	  0.066142	  0.059006	  0.052395	  0.124559	  0.186044
  0.008381	  0.019862	  0.016660	 -0.007478	  0.030065	  0.026394	 -0.009924	 -0.015660	  0.054981	  0.023534	  0.002138	  0.052125	  0.082164
  0.020613	  0.015746	 -0.046058	 -0.026981	  0.021532	  0.033211	 -0.015244	 -0.028751	  0.050764	 -0.010174	 -0.057589	 -0.101268	 -0.133876
  0.041806	 -0.011382	 -0.052481	 -0.004231	  0.033324	  0.031133	  0.000611	 -0.030956	  0.057215	  0.038690	 -0.026727	 -0.032870	 -0.068014
  0.045360	 -0.015553	 -0.055047	 -0.019125	  0.036992	  0.020633	 -0.009482	  0.013480	  0.082122	  0.085153	  0.067375	  0.104696	  0.129718
  0.052199	 -0.013858	 -0.074029	 -0.017878	  0.057112	  0.002373	 -0.026499	  0.040853	  0.064656	  0.021649	  0.063708	  0.090928	  0.061596
  0.019765	 -0.002115	 -0.078343	 -0.015066	  0.046197	 -0.016833	 -0.040208	  0.038232	  0.021892	 -0.025641	 -0.018783	 -0.038398	 -0.135494
 -0.022214	 -0.004161	 -0.071594	 -0.038576	  0.031374	 -0.024763	 -0.032277	  0.030421	  0.015765	 -0.005051	 -0.024333	 -0.054976	 -0.131139
 -0.012977	  0.015086	 -0.068607	 -0.043379	  0.008928	 -0.006209	 -0.035410	  0.039544	  0.045677	  0.030030	  0.046544	  0.053657	  0.111896
 -0.004055	  0.030409	 -0.079938	 -0.041624	  0.005990	  0.002337	 -0.084529	  0.036608	  0.057907	  0.043657	  0.069503	  0.081214	  0.153194
 -0.007626	  0.024074	 -0.065650	 -0.071531	  0.021376	 -0.010525	 -0.095153	  0.005335	  0.023425	  0.006576	  0.020838	 -0.037633	 -0.029719
 -0.024865	  0.031875	 -0.044063	 -0.063151	  0.014771	  0.001669	 -0.058630	 -0.028818	  0.011502	 -0.026418	 -0.010060	 -0.077123	 -0.085749
 -0.020919	  0.036443	 -0.023818	 -0.052417	  0.009245	 -0.001355	 -0.038180	 -0.037559	  0.044705	 -0.003556	  0.020590	 -0.002548	  0.048579
 -0.024140	  0.042639	  0.026701	 -0.045426	  0.036705	  0.032893	 -0.050034	 -0.034893	  0.061428	  0.018366	  0.049864	  0.058195	  0.151763
 -0.019860	  0.030567	  0.017635	 -0.052585	  0.070808	  0.040648	 -0.086641	 -0.026661	  0.059344	  0.017817	 -0.013204	  0.050138	  0.110271
  0.016002	  0.041751	  0.006290	 -0.044369	  0.068189	  0.027340	 -0.080989	 -0.041355	  0.030684	 -0.019366	 -0.056695	 -0.015460	 -0.007735
  0.021099	  0.033913	  0.008375	 -0.014067	  0.066168	  0.063523	 -0.043314	 -0.028764	 -0.011607	 -0.035530	 -0.018921	 -0.002010	 -0.045134
 -0.009259	  0.086885	 -0.028133	 -0.024217	  0.092173	  0.096664	 -0.020667	 -0.028046	  0.007139	  0.006186	  0.056167	  0.068322	  0.012593
  0.009076	  0.111204	 -0.018161	 -0.004323	  0.095346	  0.080401	 -0.041357	 -0.044304	  0.011960	  0.010499	  0.069153	  0.064058	  0.084352
  0.014975	  0.105435	 -0.010207	 -0.008727	  0.105179	  0.052143	 -0.074557	 -0.029746	  0.001735	 -0.009781	  0.020968	 -0.020808	 -0.017640
  0.004382	  0.115934	  0.035634	  0.003750	  0.107117	  0.022952	 -0.066169	 -0.043429	 -0.016771	 -0.030439	 -0.023363	 -0.079316	 -0.125377
 -0.007046	  0.090659	  0.054747	 -0.019842	  0.151747	  0.015081	 -0.057754	 -0.021543	 -0.014339	 -0.023660	 -0.021443	 -0.088677	 -0.109526
 -0.051884	  0.055526	  0.037016	 -0.018567	  0.174501	  0.029257	 -0.029439	 -0.002402	  0.000903	  0.038005	 -0.005683	 -0.019530	  0.003906
 -0.018857	  0.033378	  0.008909	 -0.020657	  0.126953	  0.028777	 -0.029636	 -0.019298	 -0.016919	  0.052973	  0.025085	  0.007793	  0.039529
  0.015215	  0.055829	 -0.009080	 -0.022351	  0.101103	  0.016527	 -0.008804	 -0.039738	 -0.035450	  0.010266	 -0.002196	 -0.054879	 -0.058244
 -0.001501	  0.039303	  0.001740	 -0.037284	  0.095493	  0.023471	 -0.006430	 -0.023429	 -0.033868	  0.027782	 -0.004791	 -0.085260	 -0.092116
 -0.031373	  0.041429	 -0.006269	 -0.064334	  0.110544	  0.033595	 -0.037345	 -0.001045	 -0.040153	  0.058010	  0.033083	 -0.025767	 -0.009551
 -0.040304	  0.018256	 -0.033150	 -0.044009	  0.093796	  0.057673	 -0.074611	 -0.009145	 -0.046563	  0.083047	  0.040184	 -0.006045	  0.027481
 -0.033661	  0.027231	 -0.012101	 -0.059785	  0.105100	  0.050972	 -0.065899	 -0.010581	 -0.051819	  0.050611	  0.016320	 -0.006330	 -0.015148
 -0.010104	  0.052625	 -0.004255	 -0.083518	  0.135578	  0.039323	 -0.065198	  0.003842	 -0.036570	  0.023256	 -0.008428	 -0.021600	 -0.027149
 -0.004614	  0.094534	  0.015287	 -0.079608	  0.147195	  0.032605	 -0.051379	 -0.004179	 -0.039823	 -0.002904	  0.013181	 -0.001863	  0.028740
 -0.026742	  0.080011	  0.035803	 -0.078584	  0.151314	  0.025791	 -0.052621	 -0.034784	 -0.052453	  0.016949	 -0.010118	  0.006876	  0.089799
 -0.021236	  0.069168	  0.007361	 -0.078982	  0.150918	  0.064669	 -0.044357	 -0.045595	 -0.050982	  0.017051	 -0.040519	  0.008419	  0.031316
  0.009085	  0.075515	 -0.024677	 -0.050348	  0.120963	  0.059478	 -0.054162	 -0.053929	 -0.056628	  0.020867	 -0.037453	  0.033320	 -0.000823
  0.013140	  0.066520	 -0.012653	 -0.010447	  0.120204	  0.051944	 -0.053086	 -0.045134	 -0.037282	  0.050026	 -0.004606	  0.047736	  0.025322
  0.023094	  0.063661	  0.009846	 -0.020179	  0.126689	  0.041795	 -0.062814	 -0.054026	 -0.029838	  0.032736	  0.048023	  0.048743	  0.056342
  0.021570	  0.050463	  0.015743	 -0.019873	  0.092543	  0.047269	 -0.073290	 -0.057190	 -0.038398	  0.037862	  0.030100	 -0.013183	 -0.042909
  0.017064	  0.054105	  0.034609	 -0.023487	  0.063549	  0.052233	 -0.024873	 -0.116255	 -0.032846	  0.013452	 -0.000338	 -0.085768	 -0.100657
  0.017712	  0.049755	  0.046647	 -0.052119	  0.100630	  0.075458	 -0.011485	 -0.117198	 -0.045048	  0.008036	  0.006252	 -0.062083	 -0.012848
  0.029929	  0.048761	  0.086082	 -0.035379	  0.107056	  0.088075	  0.018089	 -0.106099	 -0.053348	  0.014640	  0.039814	 -0.027681	  0.060396
  0.047674	  0.056468	  0.086935	 -0.009841	  0.095545	  0.061716	 -0.006533	 -0.093867	 -0.070472	  0.021292	  0.026497	 -0.034329	  0.035944
  0.047291	  0.051376	  0.058892	 -0.008839	  0.104900	  0.026569	 -0.039668	 -0.090298	 -0.052404	  0.016108	 -0.034317	 -0.037237	 -0.061204
  0.036462	  0.021964	  0.069175	 -0.025333	  0.138531	  0.030412	 -0.059769	 -0.083294	 -0.035994	  0.049364	 -0.013104	 -0.010186	 -0.054538
  0.015912	  0.056320	  0.059882	 -0.023174	  0.155844	  0.070528	 -0.086999	 -0.097195	 -0.038685	  0.102144	  0.046782	  0.056843	  0.058190
  0.004211	  0.046717	  0.111134	 -0.023980	  0.133634	  0.050621	 -0.071399	 -0.092610	 -0.034495	  0.089922	  0.037640	  0.081050	  0.051331
  0.011399	  0.052873	  0.109540	 -0.054075	  0.101579	  0.038962	 -0.036694	 -0.094386	 -0.037988	 -0.008519	 -0.005546	  0.038821	 -0.070795
  0.006949	  0.056409	  0.110887	 -0.085250	  0.090819	  0.006318	 -0.034614	 -0.104108	 -0.056754	 -0.024508	 -0.004416	 -0.012748	 -0.079227
  0.002461	  0.058901	  0.097049	 -0.081067	  0.102401	  0.009090	 -0.018199	 -0.097550	 -0.046282	 -0.018747	  0.020545	  0.006750	  0.007104
  0.025741	  0.050759	  0.065240	 -0.080040	  0.079379	 -0.020055	 -0.027747	 -0.111330	 -0.040755	  0.007071	  0.029470	  0.063622	  0.093671
  0.009387	  0.014045	  0.042723	 -0.074073	  0.070265	  0.011768	 -0.053056	 -0.104490	 -0.047614	  0.013639	  0.011578	  0.030952	  0.032259
 -0.015794	  0.036203	 -0.005415	 -0.073884	  0.072386	  0.038367	 -0.058093	 -0.086699	 -0.051707	  0.012749	 -0.033972	 -0.076609	 -0.099121
 -0.016861	  0.049970	 -0.002611	 -0.082128	  0.115319	  0.035447	 -0.042101	 -0.080483	 -0.041523	  0.039899	 -0.033161	 -0.066886	 -0.051044
 -0.018551	  0.005793	  0.020552	 -0.061329	  0.134493	  0.054842	 -0.047682	 -0.046333	 -0.055762	  0.078360	  0.034080	  0.027868	  0.076360
 -0.003841	 -0.013897	  0.043068	 -0.043435	  0.127011	  0.056412	 -0.045454	 -0.024412	 -0.066122	  0.067737	  0.007162	  0.055860	  0.095080
 -0.012258	 -0.031203	  0.013294	 -0.055031	  0.151347	  0.051697	 -0.026916	 -0.052597	 -0.086354	  0.026774	 -0.045229	 -0.025779	 -0.058639
 -0.010040	 -0.041529	  0.007589	 -0.074857	  0.181377	  0.055419	 -0.038786	 -0.091962	 -0.079023	 -0.007289	 -0.077365	 -0.048305	 -0.116960
 -0.047857	 -0.064124	 -0.003862	 -0.050553	  0.199907	  0.058549	 -0.050639	 -0.119107	 -0.039933	  0.002852	 -0.035376	  0.035769	  0.016695
 -0.046384	 -0.051510	 -0.005238	 -0.049095	  0.180598	  0.064443	 -0.045616	 -0.098588	 -0.006394	  0.044856	  0.013251	  0.081578	  0.121686
 -0.062957	  0.015327	  0.048546	 -0.081176	  0.173746	  0.082235	 -0.041853	 -0.114169	 -0.002578	  0.041160	 -0.015419	  0.005446	  0.020268
 -0.037093	  0.032680	  0.043232	 -0.125978	  0.136203	  0.096487	 -0.041087	 -0.115778	 -0.019963	  0.030130	 -0.057177	 -0.090227	 -0.125484
 -0.044899	  0.020893	 -0.003505	 -0.118008	  0.121458	  0.109365	 -0.032810	 -0.135295	 -0.021503	  0.006488	 -0.038985	 -0.054044	 -0.093061
 -0.075253	  0.028748	  0.015053	 -0.109217	  0.156654	  0.088052	 -0.036125	 -0.127540	 -0.014402	  0.017050	  0.055824	  0.071157	  0.099849
 -0.059783	  0.042227	  0.000294	 -0.121738	  0.138931	  0.069475	 -0.059572	 -0.085940	  0.010727	  0.032517	  0.050904	  0.096085	  0.158921
 -0.079827	  0.025973	  0.005815	 -0.114399	  0.115961	  0.075910	 -0.064703	 -0.096576	  0.025691	  0.004343	 -0.006209	 -0.007127	  0.010152
 -0.072511	  0.016294	 -0.000057	 -0.105741	  0.092777	  0.071036	 -0.039911	 -0.093398	  0.007956	  0.010992	 -0.016034	 -0.086645	 -0.072661
 -0.083364	  0.003048	  0.023009	 -0.098117	  0.065716	  0.048790	 -0.010861	 -0.053657	 -0.007255	  0.056380	  0.024607	 -0.033636	  0.040113
 -0.056242	  0.013432	  0.061074	 -0.060599	  0.052797	  0.038470	 -0.020254	 -0.071740	  0.009768	  0.085149	  0.083530	  0.021861	  0.132943
 -0.042936	  0.012914	  0.062942	 -0.059888	  0.058239	  0.063319	 -0.035745	 -0.104094	 -0.024692	  0.083503	  0.027419	 -0.014236	  0.038201
 -0.070143	  0.019176	  0.045907	 -0.058396	  0.077292	  0.055008	 -0.061448	 -0.146577	 -0.059969	  0.048622	 -0.009414	 -0.066976	 -0.074411
 -0.071478	  0.003522	  0.009656	 -0.085289	  0.089843	  0.055782	 -0.071762	 -0.139299	 -0.041682	  0.031745	 -0.010366	 -0.028096	 -0.022712
 -0.082306	  0.000644	  0.002126	 -0.120297	  0.082886	  0.048299	 -0.045352	 -0.122834	 -0.026453	  0.012425	  0.032195	  0.041054	  0.100241
 -0.095223	 -0.002379	  0.004114	 -0.098121	  0.056847	  0.043708	 -0.043562	 -0.116764	 -0.010129	  0.019620	  0.008247	  0.040185	  0.101142
 -0.119687	 -0.019463	 -0.011406	 -0.079954	  0.050649	  0.033725	 -0.054266	 -0.086848	 -0.039545	  0.015856	 -0.041999	 -0.037586	 -0.031912
 -0.109395	 -0.041216	 -0.017468	 -0.057414	  0.039099	  0.058743	 -0.054102	 -0.053447	 -0.028917	  0.018779	 -0.010375	 -0.082617	 -0.057446
 -0.121417	 -0.042093	 -0.038831	 -0.035584	  0.059682	  0.085213	 -0.065158	 -0.049466	 -0.018065	  0.021264	  0.031107	 -0.035090	  0.062757
 -0.108949	 -0.001918	 -0.051272	 -0.015233	  0.085135	  0.067880	 -0.049292	 -0.035285	  0.004827	  0.034016	  0.086790	  0.012991	  0.133450
 -0.090778	 -0.007102	 -0.058863	 -0.014573	  0.082051	  0.063254	 -0.043115	 -0.049256	  0.007385	 -0.015780	  0.062699	 -0.033949	  0.026814
 -0.087035	 -0.001218	 -0.074621	 -0.011429	  0.108968	  0.059368	 -0.054375	 -0.069761	 -0.001131	 -0.050958	  0.018340	 -0.076089	 -0.077626
 -0.049529	 -0.010496	 -0.074148	 -0.031028	  0.119006	  0.046684	 -0.045340	 -0.063322	  0.000167	 -0.034881	  0.010615	 -0.048149	 -0.041131
 -0.046134	 -0.023480	 -0.086219	 -0.039094	  0.122132	  0.073955	 -0.066679	 -0.047938	 -0.003228	 -0.003797	  0.020696	  0.005082	  0.077195
 -0.041135	 -0.006031	 -0.089910	 -0.060483	  0.096949	  0.070861	 -0.084304	 -0.042152	  0.000092	 -0.008332	  0.033885	  0.025488	  0.071192
 -0.037854	 -0.001624	 -0.050399	 -0.059579	  0.064451	  0.041347	 -0.075639	 -0.041690	 -0.002669	 -0.028429	  0.013873	 -0.066363	 -0.057243
 -0.049401	 -0.015498	 -0.061106	 -0.048341	  0.075347	  0.030055	 -0.072259	 -0.082104	  0.002054	 -0.040955	  0.016383	 -0.088664	 -0.027922
 -0.057999	 -0.008917	 -0.074144	 -0.049627	  0.092445	  0.038547	 -0.090572	 -0.101003	  0.021094	 -0.018215	  0.030289	 -0.017073	  0.102692
 -0.071772	 -0.019932	 -0.060612	 -0.046420	  0.076929	  0.034286	 -0.066581	 -0.089571	  0.037758	  0.018826	  0.050544	 -0.001024	  0.141368
 -0.037145	 -0.019845	 -0.044864	 -0.052673	  0.052239	  0.010674	 -0.073346	 -0.116455	  0.021640	 -0.010466	  0.019213	 -0.028915	  0.010929
 -0.036874	 -0.015131	 -0.065943	 -0.053709	  0.063074	 -0.015245	 -0.068313	 -0.117339	 -0.015927	 -0.016259	 -0.027449	 -0.063390	 -0.024517
 -0.030761	  0.014716	 -0.132066	 -0.063003	  0.096330	  0.027581	 -0.062105	 -0.118483	  0.011074	  0.018447	  0.022404	  0.029333	  0.041172
 -0.034549	  0.037280	 -0.129277	 -0.076789	  0.105988	  0.015037	 -0.043220	 -0.095407	  0.026127	  0.031079	  0.070949	  0.069084	  0.121340
 -0.071750	  0.039385	 -0.111298	 -0.061166	  0.132953	 -0.000619	 -0.019590	 -0.101524	  0.013322	 -0.004660	  0.051612	  0.041729	  0.075694
 -0.078005	  0.025268	 -0.100920	 -0.045106	  0.145534	 -0.021774	 -0.038149	 -0.112121	  0.023354	 -0.032430	  0.021427	  0.006190	  0.004196
 -0.074339	  0.018720	 -0.088739	 -0.072478	  0.152996	 -0.017297	 -0.045719	 -0.097912	  0.042964	 -0.039336	  0.052542	  0.009983	  0.006033
 -0.067986	  0.000365	 -0.125089	 -0.058525	  0.180536	  0.024455	 -0.040214	 -0.096568	  0.041352	  0.003375	  0.080639	  0.053732	  0.089660
 -0.021438	 -0.039920	 -0.112731	 -0.047530	  0.185475	  0.025120	 -0.042270	 -0.115768	  0.003871	  0.013306	  0.053434	  0.044838	  0.091213
 -0.014497	 -0.065312	 -0.147717	 -0.058320	  0.162374	  0.002946	 -0.047171	 -0.111426	  0.016411	 -0.015343	 -0.014677	  0.013576	 -0.023865
 -0.016060	 -0.053967	 -0.170449	 -0.086619	  0.158941	  0.002794	 -0.042815	 -0.120392	  0.064676	 -0.026314	 -0.038844	 -0.034148	 -0.045121
 -0.028170	 -0.019483	 -0.142822	 -0.115058	  0.157273	  0.039083	 -0.049350	 -0.113585	  0.089647	  0.000933	  0.019243	 -0.012239	  0.019623
 -0.029831	 -0.022944	 -0.137727	 -0.106076	  0.156094	 -0.004780	 -0.015065	 -0.094137	  0.109680	  0.019608	  0.047798	  0.002311	  0.083847
 -0.022885	  0.009359	 -0.107223	 -0.089656	  0.113540	  0.005623	 -0.042949	 -0.122029	  0.074285	  0.004716	  0.026490	 -0.021079	  0.014415
 -0.051583	  0.024128	 -0.107700	 -0.084207	  0.088787	 -0.001741	 -0.027277	 -0.108495	  0.078552	 -0.031224	  0.010248	 -0.045760	 -0.047660
 -0.051577	  0.034935	 -0.108005	 -0.076116	  0.097232	 -0.020806	 -0.035001	 -0.086614	  0.103166	 -0.039421	  0.053115	 -0.061047	 -0.025681
 -0.000027	  0.000439	 -0.086884	 -0.077753	  0.118560	 -0.037995	 -0.044684	 -0.078367	  0.111660	  0.021987	  0.095545	 -0.004207	  0.028512
 -0.001221	 -0.021506	 -0.085213	 -0.030350	  0.118025	 -0.047906	 -0.054572	 -0.066343	  0.090078	  0.030613	  0.066019	  0.006823	 -0.009817
  0.004612	 -0.012068	 -0.068852	 -0.033144	  0.099870	 -0.001572	 -0.078888	 -0.086806	  0.047397	 -0.009961	  0.014412	 -0.005095	 -0.125509
  0.015274	 -0.005669	 -0.063167	 -0.052958	  0.093515	  0.047385	 -0.087375	 -0.095545	  0.083304	 -0.000666	  0.005640	  0.001016	 -0.073513
  0.034097	 -0.018602	 -0.076018	 -0.039231	  0.116656	  0.042375	 -0.075990	 -0.054226	  0.104724	  0.006605	  0.053284	  0.015062	  0.007542
  0.025007	 -0.039714	 -0.111795	 -0.038588	  0.141687	  0.046530	 -0.060886	 -0.055064	  0.063049	 -0.016686	  0.013484	 -0.039588	 -0.025418
  0.033261	 -0.046716	 -0.119484	 -0.036671	  0.168295	  0.009565	 -0.082546	 -0.063546	  0.064666	 -0.044636	 -0.066987	 -0.071312	 -0.077885
 -0.003658	 -0.075000	 -0.116633	 -0.034140	  0.136870	  0.010157	 -0.063375	 -0.047339	  0.102384	 -0.023599	 -0.025923	  0.003199	  0.033539
 -0.034662	 -0.032946	 -0.080396	 -0.045540	  0.076198	  0.025934	 -0.039602	 -0.078952	  0.078879	 -0.037347	  0.016127	  0.036381	  0.091444
 -0.026799	  0.027931	 -0.086878	 -0.039140	  0.086523	  0.001787	 -0.052555	 -0.075068	  0.016949	 -0.042009	  0.025531	 -0.040102	 -0.006770
 -0.041909	  0.008798	 -0.077752	  0.002635	  0.101588	  0.032638	 -0.059635	 -0.067461	  0.012906	 -0.025672	  0.029754	 -0.087897	 -0.068266
 -0.064230	  0.013511	 -0.025839	  0.000140	  0.104094	  0.047870	 -0.032727	 -0.040045	  0.053044	 -0.012154	  0.062219	  0.020872	  0.062239
 -0.097715	  0.014119	 -0.039065	 -0.027997	  0.097395	  0.027201	 -0.012742	 -0.016170	  0.089990	 -0.024781	  0.080813	  0.059523	  0.155240
 -0.104708	  0.016021	 -0.045886	 -0.015846	  0.107653	 -0.003739	 -0.070976	 -0.021084	  0.088608	 -0.023798	  0.028406	 -0.030748	  0.005440
 -0.090792	 -0.000859	 -0.082751	  0.005656	  0.095044	 -0.003676	 -0.060717	 -0.042624	  0.100819	 -0.060373	 -0.008333	 -0.089579	 -0.087522
 -0.064167	 -0.008923	 -0.072570	 -0.029249	  0.044071	 -0.012752	 -0.049780	 -0.032171	  0.075349	 -0.068770	  0.004335	 -0.065182	  0.010084
 -0.045744	 -0.009167	 -0.033065	 -0.038409	  0.047913	 -0.014836	 -0.025789	 -0.015286	  0.084848	 -0.036799	  0.012723	 -0.031421	  0.138622
 -0.022021	  0.001741	 -0.046893	 -0.003906	  0.049537	  0.010568	 -0.062418	 -0.022229	  0.051921	 -0.036056	 -0.004359	 -0.043525	  0.098002
 -0.012170	 -0.013774	 -0.064152	  0.000827	  0.025412	  0.001000	 -0.073443	 -0.016858	  0.017366	 -0.072949	 -0.007446	 -0.067375	 -0.011146
 -0.008819	 -0.029348	 -0.056417	 -0.030935	  0.026401	 -0.011777	 -0.063803	 -0.026178	  0.025936	 -0.079894	 -0.006424	 -0.073173	 -0.015384
  0.016791	 -0.031048	 -0.020430	 -0.044142	  0.040009	 -0.012447	 -0.078966	 -0.034181	  0.038925	 -0.022122	  0.023449	 -0.028333	 -0.005584
  0.021685	  0.004083	 -0.012691	  0.002924	  0.047638	 -0.012026	 -0.102056	 -0.032069	  0.068264	  0.008534	  0.041458	 -0.022597	  0.011330
  0.018285	  0.028298	 -0.017369	  0.034788	  0.069618	 -0.039558	 -0.082057	  0.005068	  0.007720	  0.000224	  0.010935	 -0.042722	  0.004911
  0.006772	  0.026142	 -0.004352	  0.026073	  0.062228	 -0.024436	 -0.062252	  0.007868	 -0.009432	 -0.017068	  0.001553	 -0.057259	 -0.031081
 -0.001773	  0.026738	 -0.007232	  0.026416	  0.074630	  0.009804	 -0.048247	 -0.009364	 -0.004195	 -0.014068	 -0.026258	 -0.100113	 -0.052210
 -0.010908	  0.010924	  0.002623	  0.016552	  0.079647	  0.032819	 -0.016405	 -0.019704	  0.002596	 -0.016372	 -0.030632	 -0.049487	 -0.006206
 -0.017817	  0.002747	 -0.020634	  0.010654	  0.060794	  0.024579	 -0.016361	  0.009455	  0.033750	  0.005504	  0.005978	 -0.002694	  0.054582
 -0.022268	  0.005840	 -0.039947	 -0.014711	  0.049788	 -0.003155	 -0.035253	  0.033663	  0.043094	  0.001227	  0.007155	 -0.034307	  0.035366
  0.004011	  0.026924	 -0.011700	 -0.001435	  0.080758	 -0.023837	 -0.062123	 -0.018120	  0.041736	 -0.033106	  0.001920	 -0.088063	 -0.077810
  0.024486	  0.017692	 -0.010322	  0.013435	  0.062899	 -0.008983	 -0.075217	 -0.040692	  0.017183	 -0.043502	 -0.002078	 -0.081052	 -0.073111
  0.019950	  0.008092	  0.003247	  0.020129	  0.052248	  0.006333	 -0.044308	 -0.027700	  0.016207	 -0.004972	  0.001085	  0.000327	  0.031003
 -0.006565	  0.023967	 -0.012925	  0.010319	  0.017409	 -0.015296	 -0.015916	 -0.017261	  0.024094	 -0.026635	  0.012965	 -0.002193	  0.069101
 -0.044335	  0.030851	 -0.024995	 -0.009482	  0.021462	 -0.005519	 -0.001981	 -0.050371	  0.036782	 -0.048565	 -0.025823	 -0.077349	 -0.046439
 -0.027047	  0.006681	 -0.022987	 -0.000234	  0.031359	 -0.029528	 -0.025924	 -0.048398	  0.056597	 -0.066330	 -0.075081	 -0.107256	 -0.131968
 -0.000509	  0.009475	 -0.017733	  0.015300	  0.027532	 -0.052505	 -0.061018	 -0.014147	  0.056182	 -0.044219	 -0.039926	 -0.056781	 -0.050125
  0.007122	 -0.010506	  0.008433	  0.033919	  0.062931	 -0.059829	 -0.069691	 -0.025758	  0.063715	 -0.045182	  0.005403	 -0.029533	  0.024799
  0.006584	 -0.018774	  0.027547	  0.043793	  0.074521	 -0.035548	 -0.070459	 -0.055125	  0.064614	 -0.045072	 -0.003040	 -0.061640	  0.009451
  0.002251	 -0.037270	 -0.007383	  0.033752	  0.065339	 -0.034518	 -0.063868	 -0.049508	  0.038917	 -0.063479	 -0.053320	 -0.116317	 -0.047285
  0.006377	 -0.054164	 -0.011774	  0.005964	  0.017492	 -0.034508	 -0.071077	 -0.050458	 -0.016274	 -0.074787	 -0.074337	 -0.145127	 -0.054934
  0.000739	 -0.019823	  0.021909	  0.004951	  0.002442	  0.005600	 -0.025728	 -0.021909	  0.000622	 -0.036566	 -0.033556	 -0.117487	  0.008525
  0.005658	 -0.030694	  0.015266	 -0.038100	  0.031626	  0.019511	  0.000857	 -0.019073	  0.013716	 -0.017158	  0.003548	 -0.110111	  0.073398
  0.019588	 -0.026693	  0.015440	 -0.051864	  0.039710	  0.031508	  0.004396	 -0.047772	  0.026181	  0.021217	 -0.004677	 -0.108753	  0.078568
  0.026259	 -0.020029	  0.016378	 -0.051739	  0.053148	  0.033632	 -0.037723	 -0.006725	  0.023122	  0.023226	 -0.014796	 -0.118036	  0.021611
  0.007610	 -0.003276	  0.037756	 -0.038488	  0.047259	  0.032409	 -0.044710	  0.004096	  0.001915	  0.022532	 -0.017228	 -0.096484	  0.016952
 -0.034362	  0.037388	  0.019920	 -0.011820	  0.031311	  0.003646	 -0.031822	  0.021568	 -0.017364	  0.055171	  0.041429	 -0.070436	  0.057609
 -0.025892	  0.013767	 -0.004963	  0.026324	  0.036969	 -0.011182	 -0.015756	  0.025239	  0.004075	  0.060196	  0.035081	 -0.060168	  0.068051
 -0.063739	  0.003687	  0.019085	  0.019926	  0.048478	 -0.042366	 -0.036547	 -0.001620	  0.015433	  0.023585	 -0.012142	 -0.070597	  0.030641
 -0.083369	  0.017192	  0.053447	 -0.008821	  0.065988	 -0.084460	 -0.054927	 -0.038088	  0.019170	  0.012080	 -0.068905	 -0.101984	 -0.048328
 -0.086939	  0.019668	  0.025945	 -0.000738	  0.057201	 -0.084479	 -0.028283	 -0.014707	  0.014684	  0.034103	 -0.086924	 -0.078136	 -0.035943
 -0.058568	  0.015833	  0.010689	 -0.006781	  0.031208	 -0.048232	 -0.025888	  0.002786	  0.021569	  0.047013	 -0.049011	 -0.031762	  0.029352
 -0.046390	 -0.018527	 -0.013615	  0.003692	  0.035144	 -0.045244	 -0.022933	  0.042209	  0.051904	  0.067212	 -0.021359	 -0.021381	  0.043267
 -0.049128	 -0.015215	  0.059748	 -0.003026	  0.077719	 -0.038195	 -0.046201	  0.034260	  0.035185	  0.057353	 -0.033601	 -0.038144	  0.009668
 -0.016174	 -0.032197	  0.080171	 -0.002970	  0.075306	 -0.055978	 -0.040566	  0.011118	  0.053843	  0.081339	 -0.022153	 -0.075203	 -0.008784
 -0.014654	 -0.018300	  0.085663	 -0.013263	  0.055036	 -0.060706	 -0.031244	  0.001543	  0.088436	  0.090037	  0.017666	 -0.054207	  0.024047
 -0.022595	 -0.011279	  0.064678	  0.015650	  0.062152	 -0.061458	 -0.038491	 -0.016094	  0.087464	  0.086896	  0.043644	 -0.032768	  0.124865
 -0.016310	  0.020415	  0.044795	  0.034963	  0.054130	 -0.079670	 -0.049690	 -0.009405	  0.047144	  0.103476	  0.022717	 -0.040726	  0.099571
  0.001937	  0.021424	  0.042513	  0.003706	  0.068120	 -0.095282	 -0.067868	  0.017676	  0.038564	  0.088052	 -0.003410	 -0.070862	  0.041322
 -0.001481	  0.015563	  0.043415	 -0.030288	  0.126870	 -0.046757	 -0.055315	  0.040945	  0.020710	  0.069177	  0.001400	 -0.062494	  0.007270
 -0.035143	  0.009377	  0.048662	 -0.030810	  0.134246	 -0.044372	 -0.074466	  0.048813	  0.068173	  0.068683	 -0.009322	 -0.020633	  0.029649
 -0.013148	 -0.010357	  0.086392	 -0.033276	  0.133381	 -0.072127	 -0.075042	  0.010206	  0.075745	  0.072304	  0.001780	 -0.033962	  0.053693
  0.000231	  0.008773	  0.094225	 -0.017664	  0.102313	 -0.070294	 -0.072493	 -0.018398	  0.064037	  0.113283	 -0.016936	 -0.044893	  0.010148
 -0.007303	  0.036352	  0.103023	 -0.041254	  0.037609	 -0.071673	 -0.069972	  0.004800	  0.081725	  0.082450	 -0.018768	 -0.054719	 -0.015368
 -0.034646	  0.029998	  0.079383	 -0.046961	  0.045763	 -0.055829	 -0.022854	  0.014718	  0.064871	  0.060260	  0.001012	 -0.066621	 -0.025103
 -0.061252	  0.015319	  0.054246	 -0.032251	  0.066868	 -0.067849	 -0.014442	  0.014493	  0.045816	  0.067781	  0.009226	 -0.046830	 -0.015177
 -0.057595	  0.064625	  0.055857	 -0.016187	  0.095890	 -0.093194	 -0.002636	  0.014223	  0.031113	  0.080009	  0.026132	 -0.034104	  0.018949
 -0.056747	  0.106530	  0.068736	 -0.025408	  0.118432	 -0.098062	  0.002777	 -0.015080	  0.054429	  0.084314	  0.045048	 -0.045524	  0.018519
 -0.019653	  0.091815	  0.083047	 -0.022343	  0.126101	 -0.075476	  0.021489	 -0.019255	  0.059400	  0.085168	  0.027795	 -0.054248	 -0.025247
 -0.006248	  0.057762	  0.094187	 -0.014832	  0.135907	 -0.082955	  0.008981	  0.003303	  0.081476	  0.132556	  0.023875	 -0.057709	 -0.034329
 -0.001296	  0.056448	  0.061927	 -0.008148	  0.111126	 -0.060824	 -0.035174	 -0.023990	  0.108476	  0.148817	  0.030787	  0.002662	 -0.005233
  0.010455	  0.051407	  0.057296	 -0.032656	  0.112682	 -0.079738	 -0.035183	 -0.029490	  0.108254	  0.165188	  0.006556	 -0.004402	  0.011690
  0.009109	  0.071230	  0.034037	 -0.048526	  0.090326	 -0.049980	 -0.022620	 -0.032476	  0.100232	  0.164338	 -0.001930	 -0.054455	 -0.016934
  0.000433	  0.036454	  0.031102	 -0.045053	  0.089623	 -0.027598	  0.008586	 -0.026286	  0.092985	  0.158445	  0.008258	 -0.074288	 -0.035716
 -0.026764	 -0.020565	  0.022902	 -0.055701	  0.107778	 -0.028730	 -0.026691	 -0.046332	  0.060081	  0.142649	  0.006386	 -0.040226	 -0.031766
 -0.009450	 -0.028455	  0.025650	 -0.049563	  0.097099	 -0.053032	 -0.041792	 -0.029827	  0.058459	  0.110192	  0.015135	  0.003515	  0.037300
  0.009664	 -0.035617	 -0.013679	 -0.064641	  0.135248	 -0.068465	 -0.047761	 -0.041672	  0.023716	  0.090364	 -0.009555	  0.015466	  0.060172
  0.019045	 -0.040043	 -0.032781	 -0.054971	  0.175267	 -0.049904	 -0.041281	 -0.048901	  0.041418	  0.071025	 -0.028296	 -0.052391	  0.017867
  0.005353	 -0.047565	 -0.027913	 -0.067881	  0.158640	 -0.019205	 -0.028993	 -0.004098	  0.026987	  0.071106	 -0.042211	 -0.094933	 -0.017497
 -0.019078	 -0.036286	 -0.040016	 -0.090785	  0.142646	 -0.021737	 -0.053355	  0.013060	 -0.016243	  0.068426	 -0.034205	 -0.067588	 -0.007319
  0.007816	 -0.042046	 -0.047575	 -0.094806	  0.115895	 -0.031267	 -0.083777	 -0.002868	 -0.013318	  0.067183	 -0.024267	 -0.067109	  0.023991
  0.016265	  0.009884	 -0.067715	 -0.071842	  0.104571	 -0.031375	 -0.090065	 -0.002837	 -0.028319	  0.058520	 -0.053506	 -0.043984	  0.037898
 -0.012874	  0.011089	 -0.094164	 -0.069842	  0.140753	 -0.027966	 -0.067588	  0.003619	 -0.046493	  0.030280	 -0.056819	 -0.013694	  0.037860
 -0.046120	  0.011886	 -0.101211	 -0.048454	  0.133780	 -0.006059	 -0.049067	 -0.003594	 -0.040226	  0.061757	 -0.069712	 -0.033628	  0.051384
 -0.032829	 -0.005268	 -0.044875	 -0.047105	  0.151444	  0.011040	 -0.050703	 -0.013371	 -0.032385	  0.104620	 -0.044042	  0.003472	  0.082095
 -0.022263	  0.004219	 -0.028346	 -0.050917	  0.166491	  0.002839	 -0.033607	 -0.007532	 -0.004034	  0.091897	 -0.023708	  0.016272	  0.110905
 -0.033517	  0.007901	 -0.016890	 -0.031621	  0.156543	  0.002496	 -0.011026	 -0.002402	  0.017144	  0.071268	 -0.001669	 -0.027315	  0.062995
 -0.026604	  0.038505	 -0.011793	 -0.030629	  0.119745	  0.022718	 -0.034443	 -0.006679	  0.034060	  0.041098	 -0.014616	 -0.011752	  0.018287
 -0.008759	  0.036081	 -0.003763	 -0.061109	  0.090512	  0.002686	 -0.036292	  0.022292	  0.053232	  0.047104	 -0.012528	  0.003292	  0.030081
 -0.003587	  0.008651	 -0.010400	 -0.109004	  0.103587	 -0.006164	 -0.004390	  0.028363	  0.046930	  0.079122	  0.009573	  0.023148	  0.069504
 -0.013510	  0.030683	 -0.023008	 -0.113937	  0.118817	  0.007502	 -0.030214	  0.013510	 -0.005230	  0.086080	  0.024001	  0.060868	  0.070977
 -0.010148	  0.062847	 -0.031850	 -0.088238	  0.141240	 -0.016344	 -0.068917	  0.033535	 -0.029734	  0.093019	  0.033738	  0.070745	  0.082384
  0.001187	  0.077178	 -0.030988	 -0.081088	  0.140484	 -0.041570	 -0.071225	  0.020231	  0.015866	  0.096937	  0.033532	  0.053769	  0.096286
