# Supplementary material for: A fluorescent photoimmunoconjugate for imaging of cholesteatoma
Source: Sci Rep. 2022 Nov 19;12:19905. doi: 10.1038/s41598-022-22072-9 (PMC9675863; doi:10.1038/s41598-022-22072-9)
Supplement: Supplementary file 2 — Supplementary Information 2. [file 41598_2022_22072_MOESM2_ESM.zip › Data/ABR-64-4]

:RUN-4	LEVEL SWEEP	TEMP:NaN	6/11/2018	6:09 PM	NaNHR:
:SW EAR: R	SW FREQ: 5.66	# AVERAGES: 512	REP RATE (/sec): 40	DRIVER: RS Tweeter	SAMPLE (�sec): 40	
:NOTES-
:CHAMBER-CH4B-PXI
:CFTS Version: V2.7.2 (R850)
:LEVELS:20;25;30;35;40;45;50;55;60;65;70;75;80;
:DATA
  0.040308	 -0.018175	 -0.023709	 -0.032090	 -0.031399	  0.036395	 -0.058000	 -0.031337	  0.023806	 -0.014552	  0.017675	  0.053647	 -0.024836
  0.002512	 -0.025683	 -0.044428	 -0.001392	 -0.033509	  0.036032	 -0.049278	 -0.055380	  0.003914	 -0.009003	  0.043942	  0.036247	 -0.040062
 -0.025275	 -0.020739	 -0.043882	  0.001896	 -0.023464	  0.029147	 -0.016086	 -0.043175	 -0.015064	 -0.012072	  0.048591	  0.015115	 -0.023126
 -0.018477	 -0.003718	 -0.011497	  0.010006	 -0.011466	  0.001316	 -0.015339	 -0.034669	 -0.002047	 -0.015895	  0.061845	 -0.001836	 -0.008580
 -0.003363	 -0.000131	  0.019577	  0.010186	  0.003019	 -0.000618	 -0.031279	 -0.032296	 -0.028749	 -0.008960	  0.052468	 -0.006390	 -0.024121
 -0.003165	 -0.015783	  0.035615	  0.013346	 -0.005820	 -0.010893	 -0.029046	 -0.032779	 -0.025438	 -0.047763	  0.056705	 -0.008043	 -0.019675
  0.011097	 -0.028061	  0.016565	  0.044805	 -0.008949	 -0.028830	 -0.043809	 -0.015824	 -0.021179	 -0.037701	  0.057346	 -0.000600	 -0.022914
  0.010146	 -0.018925	  0.013572	  0.033212	 -0.006310	 -0.037694	 -0.034525	 -0.034278	 -0.015877	 -0.027506	  0.032853	 -0.021593	 -0.014448
 -0.006735	 -0.000529	  0.009702	  0.011804	  0.006605	 -0.026582	 -0.009641	 -0.026604	 -0.016480	  0.003207	  0.022872	 -0.038278	  0.005370
 -0.003567	  0.008200	  0.009712	 -0.004095	 -0.001696	 -0.042379	  0.004442	 -0.027939	  0.009748	 -0.045115	 -0.018985	  0.016627	  0.034728
 -0.022009	 -0.023986	  0.015742	 -0.019741	  0.009503	 -0.027168	 -0.009541	  0.012317	  0.008216	 -0.065810	 -0.041171	  0.004263	  0.046998
  0.007088	 -0.005307	  0.001702	 -0.009957	  0.022022	 -0.013548	 -0.013385	  0.044125	  0.029124	 -0.031500	 -0.053683	 -0.015996	  0.023090
 -0.008692	  0.032939	 -0.019589	 -0.003491	  0.002929	  0.000786	  0.018776	  0.035245	  0.055013	 -0.020017	 -0.058151	 -0.048887	 -0.016036
  0.013345	  0.047506	 -0.011940	 -0.011279	 -0.004169	  0.010408	  0.061232	  0.034100	  0.032562	  0.008451	  0.002107	 -0.011610	 -0.028624
  0.044623	  0.049818	 -0.020134	 -0.007927	  0.003302	  0.045011	  0.055422	  0.040400	 -0.020855	  0.022832	  0.038698	  0.006921	 -0.007910
  0.019308	  0.009541	 -0.015471	  0.006813	 -0.000551	  0.038107	  0.049741	  0.013421	 -0.045019	  0.023770	  0.002129	 -0.008145	  0.002973
 -0.018869	  0.010594	 -0.028509	 -0.007604	  0.018616	  0.024798	  0.035448	  0.020941	 -0.004271	  0.062303	 -0.037815	 -0.003917	  0.015781
 -0.014663	  0.014608	 -0.005564	 -0.022668	  0.021680	  0.015930	  0.047775	  0.046619	  0.010485	  0.061162	 -0.058333	 -0.006211	  0.022625
 -0.018217	  0.006340	  0.041507	 -0.008206	  0.025446	 -0.006496	  0.030449	  0.072701	  0.015609	  0.075081	 -0.084995	 -0.009199	  0.040664
 -0.005398	 -0.018508	  0.061030	 -0.003616	  0.014212	 -0.043722	  0.006644	  0.014412	  0.006501	  0.079087	 -0.084097	  0.047886	  0.038106
  0.019993	  0.008590	  0.060263	 -0.007951	 -0.011046	 -0.097941	  0.036499	  0.013401	  0.012468	  0.053510	 -0.042574	  0.077089	  0.082741
  0.007881	  0.022242	  0.049626	 -0.046684	 -0.012219	 -0.118116	  0.023943	 -0.017593	 -0.000123	  0.086134	  0.016743	  0.039228	  0.063799
  0.014169	  0.008058	  0.053337	 -0.034512	 -0.010791	 -0.115443	  0.051608	 -0.036343	 -0.016226	  0.100977	  0.028484	  0.024631	  0.097681
  0.011723	  0.033574	  0.055614	 -0.014379	 -0.008105	 -0.087086	  0.071093	 -0.000398	  0.007935	  0.068673	  0.009206	  0.034908	  0.125977
  0.016625	 -0.010140	  0.017876	 -0.008520	 -0.007174	 -0.078670	  0.043673	  0.017210	  0.010583	  0.071652	 -0.000749	  0.053598	  0.140560
  0.030011	 -0.010207	  0.005030	 -0.020020	  0.001604	 -0.066822	  0.040024	  0.011547	 -0.018980	  0.081049	 -0.015040	  0.070274	  0.154885
  0.042455	 -0.027569	  0.006391	 -0.017948	  0.002431	 -0.102248	  0.005434	  0.011628	 -0.004630	  0.070453	  0.005516	  0.102282	  0.165265
  0.029622	 -0.047831	 -0.003011	  0.000720	 -0.005851	 -0.092604	  0.000747	  0.012963	  0.002752	  0.063959	  0.032934	  0.060423	  0.185740
  0.056633	 -0.038265	 -0.003417	  0.005376	  0.033580	 -0.092752	  0.009904	  0.004864	  0.012838	  0.046339	  0.022277	  0.052804	  0.161195
  0.086819	  0.001938	  0.020250	 -0.019715	  0.051678	 -0.115407	  0.046535	  0.020124	 -0.004509	  0.065548	  0.013037	  0.060668	  0.144127
  0.074532	  0.006619	  0.068960	 -0.074377	  0.058665	 -0.101843	  0.038076	  0.059528	 -0.014565	  0.087856	  0.032438	  0.046038	  0.128973
  0.062297	  0.010311	  0.063117	 -0.073642	  0.020593	 -0.095387	  0.041689	  0.084765	 -0.011690	  0.075768	  0.053477	  0.051034	  0.102015
  0.044957	 -0.015843	  0.045157	 -0.058268	 -0.035289	 -0.090743	  0.030838	  0.058623	 -0.022897	  0.099204	  0.052764	  0.038203	  0.112994
  0.046964	 -0.056354	  0.078197	 -0.037855	 -0.069435	 -0.106088	  0.019132	  0.037987	 -0.032503	  0.064743	  0.032401	  0.037934	  0.137470
  0.040990	 -0.043052	  0.118085	 -0.025915	 -0.050490	 -0.084089	  0.022875	  0.013106	 -0.048880	  0.040033	  0.017432	  0.053848	  0.139869
  0.042284	 -0.025287	  0.112357	 -0.052636	 -0.030985	 -0.080536	  0.028590	 -0.007815	 -0.034732	  0.086433	  0.009162	  0.026337	  0.151507
  0.055016	 -0.018678	  0.103476	 -0.018249	 -0.051098	 -0.098396	  0.041858	  0.015403	 -0.049908	  0.085515	  0.022566	  0.002773	  0.149386
  0.074291	 -0.057515	  0.101958	  0.013349	 -0.067327	 -0.123860	  0.053753	  0.015574	 -0.061522	  0.046184	  0.041196	  0.011024	  0.111679
  0.064915	 -0.037375	  0.111983	 -0.008240	 -0.040898	 -0.130960	  0.066269	  0.000552	 -0.038377	  0.034086	  0.048623	 -0.001752	  0.092377
  0.077272	 -0.002024	  0.122287	 -0.011462	 -0.019057	 -0.126156	  0.039441	 -0.002214	 -0.074183	  0.025324	  0.055862	 -0.008610	  0.060849
  0.053697	 -0.000450	  0.129704	  0.013506	 -0.020367	 -0.094830	  0.046168	  0.004405	 -0.101335	  0.009046	  0.061116	 -0.009291	  0.074742
  0.046502	 -0.018793	  0.106035	  0.009381	 -0.014396	 -0.094939	  0.053107	  0.033953	 -0.064159	 -0.014241	  0.045426	 -0.025579	  0.064963
  0.035292	 -0.020631	  0.081728	 -0.014885	  0.022817	 -0.124661	  0.036596	  0.061147	 -0.043781	 -0.011898	  0.041370	 -0.038533	  0.028684
  0.011074	 -0.060991	  0.079347	 -0.015414	  0.044952	 -0.116145	  0.006584	  0.078302	 -0.023985	 -0.021086	  0.047832	 -0.048311	  0.013931
 -0.012730	 -0.078884	  0.093681	 -0.017832	  0.030482	 -0.122192	  0.008317	  0.068645	 -0.043332	  0.008439	  0.041892	 -0.038335	  0.029620
 -0.026454	 -0.095781	  0.130394	 -0.005400	  0.053538	 -0.123404	  0.009112	  0.044848	 -0.039456	  0.051909	  0.039632	 -0.020787	  0.071339
  0.006614	 -0.113116	  0.143334	  0.013228	  0.037326	 -0.079353	  0.001862	  0.052235	 -0.050776	  0.054254	  0.052157	 -0.010951	  0.112473
  0.038576	 -0.113412	  0.166629	  0.015471	  0.026985	 -0.094655	  0.015720	  0.060124	 -0.064552	  0.038909	  0.039460	 -0.000758	  0.131628
  0.037535	 -0.058989	  0.174351	 -0.015863	  0.012073	 -0.111640	  0.026001	  0.060130	 -0.027190	  0.013009	  0.038390	  0.008747	  0.128688
  0.011255	 -0.046616	  0.149309	 -0.025816	  0.014680	 -0.091972	  0.034400	  0.051483	 -0.043976	  0.033214	  0.042751	  0.035946	  0.159567
  0.019640	 -0.056966	  0.170832	 -0.049905	  0.012977	 -0.069706	  0.013414	  0.060825	 -0.069348	  0.045251	  0.072465	  0.060096	  0.167828
  0.026322	 -0.010560	  0.146664	 -0.052624	 -0.022765	 -0.063732	  0.007254	  0.037947	 -0.084830	  0.023244	  0.105467	  0.087773	  0.158690
  0.012610	 -0.004820	  0.153889	 -0.038703	 -0.055394	 -0.096397	 -0.002900	  0.001299	 -0.064899	  0.027097	  0.097248	  0.104203	  0.154605
 -0.001807	 -0.029887	  0.183047	 -0.055518	 -0.044875	 -0.118612	  0.002771	 -0.018027	 -0.069737	  0.012006	  0.106638	  0.129712	  0.128321
  0.022396	 -0.032330	  0.189775	 -0.052197	 -0.002996	 -0.125922	  0.048011	 -0.029208	 -0.096689	  0.035572	  0.092209	  0.121054	  0.100727
  0.006674	 -0.050252	  0.198402	 -0.048637	  0.003994	 -0.164991	  0.049644	 -0.012046	 -0.100729	  0.108562	  0.036429	  0.126186	  0.156550
 -0.001226	 -0.076910	  0.215511	 -0.054180	 -0.004363	 -0.146975	  0.059285	 -0.029153	 -0.061000	  0.112874	  0.041654	  0.122681	  0.171725
 -0.023844	 -0.100983	  0.206599	 -0.050095	 -0.022274	 -0.127948	  0.042494	  0.002659	 -0.059150	  0.101107	  0.103970	  0.120779	  0.187605
 -0.034157	 -0.095322	  0.190420	 -0.061345	 -0.023407	 -0.129723	  0.037826	  0.015488	 -0.075670	  0.104309	  0.109594	  0.124716	  0.168464
 -0.021101	 -0.064713	  0.172574	 -0.059089	 -0.006263	 -0.126837	  0.045284	  0.033627	 -0.062846	  0.109432	  0.093884	  0.089315	  0.128785
 -0.057299	 -0.031384	  0.164528	 -0.093702	 -0.026065	 -0.116716	  0.046144	  0.016723	 -0.091973	  0.107667	  0.086592	  0.064783	  0.107772
 -0.023883	  0.021712	  0.182370	 -0.123868	 -0.033421	 -0.127535	  0.072036	  0.007496	 -0.102394	  0.134151	  0.084598	  0.023699	  0.116666
  0.006151	 -0.000003	  0.170568	 -0.111837	 -0.026094	 -0.151058	  0.054200	  0.038874	 -0.094435	  0.125388	  0.080888	 -0.025616	  0.099184
  0.027433	 -0.029194	  0.184118	 -0.096395	 -0.030499	 -0.123278	  0.026964	  0.037406	 -0.092839	  0.105068	  0.073572	 -0.012651	  0.081165
  0.038891	 -0.044758	  0.206007	 -0.095798	 -0.033627	 -0.131012	  0.008329	  0.024675	 -0.105303	  0.084624	  0.062640	  0.020215	  0.046735
  0.054070	 -0.014016	  0.203974	 -0.101437	 -0.033158	 -0.152366	  0.022661	  0.021545	 -0.090092	  0.056081	  0.068628	  0.027749	  0.022791
  0.066290	 -0.021371	  0.185047	 -0.077083	 -0.000980	 -0.129160	  0.034723	 -0.011256	 -0.103451	  0.050594	  0.042274	  0.021209	  0.032922
  0.057124	 -0.066926	  0.205090	 -0.075570	  0.018974	 -0.129851	  0.046312	 -0.035639	 -0.091808	  0.075055	  0.054705	  0.025775	  0.068788
  0.026157	 -0.056390	  0.235522	 -0.115153	 -0.023595	 -0.160843	  0.055952	 -0.050852	 -0.100089	  0.112396	  0.069328	  0.041454	  0.109811
  0.050296	 -0.041868	  0.230990	 -0.139850	 -0.065529	 -0.132936	  0.035260	 -0.082114	 -0.114014	  0.091912	  0.038675	  0.066897	  0.151289
  0.078155	 -0.056818	  0.217479	 -0.114099	 -0.085249	 -0.133168	  0.028093	 -0.042519	 -0.083921	  0.076073	  0.044310	  0.096961	  0.160198
  0.080261	 -0.048370	  0.206031	 -0.104159	 -0.118907	 -0.138707	 -0.002483	 -0.031221	 -0.068632	  0.067489	  0.088460	  0.102094	  0.136903
  0.061900	 -0.025712	  0.196295	 -0.108569	 -0.082691	 -0.118851	 -0.025661	 -0.040183	 -0.051999	  0.095578	  0.109255	  0.099031	  0.129989
  0.037954	 -0.037076	  0.169760	 -0.107881	 -0.062152	 -0.127223	  0.011318	 -0.045545	 -0.039880	  0.111788	  0.111505	  0.103157	  0.161078
  0.022655	 -0.036221	  0.126780	 -0.089019	 -0.053235	 -0.108859	  0.030277	 -0.042375	 -0.046549	  0.130419	  0.117424	  0.068381	  0.161187
  0.043942	 -0.037668	  0.135906	 -0.085806	 -0.055871	 -0.064892	  0.006752	 -0.000956	 -0.044640	  0.163546	  0.121828	  0.042184	  0.135084
  0.058102	 -0.032066	  0.161111	 -0.099468	 -0.097128	 -0.082824	  0.009544	 -0.004524	 -0.082590	  0.200703	  0.127436	  0.053246	  0.113071
  0.063611	 -0.036074	  0.199444	 -0.094766	 -0.077887	 -0.121571	  0.024867	 -0.050338	 -0.097128	  0.219217	  0.128851	  0.072801	  0.129392
  0.087237	 -0.042296	  0.185213	 -0.124474	 -0.039565	 -0.151385	  0.020284	 -0.062247	 -0.064956	  0.244435	  0.136557	  0.073686	  0.117668
  0.072437	 -0.049172	  0.177204	 -0.133714	 -0.030492	 -0.171004	  0.030559	 -0.070456	 -0.056747	  0.216104	  0.125913	  0.065794	  0.121938
  0.065882	 -0.040381	  0.205718	 -0.132771	 -0.029678	 -0.130508	  0.038448	 -0.071704	 -0.070506	  0.200518	  0.124721	  0.074937	  0.151255
  0.052639	 -0.047173	  0.215329	 -0.135265	 -0.056112	 -0.080196	  0.041526	 -0.057275	 -0.063891	  0.216241	  0.103964	  0.075604	  0.137410
  0.044735	 -0.012623	  0.195353	 -0.101976	 -0.102724	 -0.069729	  0.022314	 -0.066583	 -0.056904	  0.203565	  0.081283	  0.088206	  0.132198
  0.054640	  0.001910	  0.187176	 -0.068654	 -0.105132	 -0.027784	  0.034414	 -0.028761	 -0.047300	  0.191412	  0.066551	  0.082203	  0.124687
  0.070329	 -0.020116	  0.198369	 -0.089903	 -0.104759	 -0.029974	  0.069885	 -0.033533	 -0.041493	  0.224391	  0.069146	  0.085332	  0.100652
  0.059352	 -0.007945	  0.238729	 -0.098380	 -0.103447	 -0.042771	  0.045911	 -0.073915	 -0.052830	  0.223301	  0.080986	  0.076448	  0.129774
  0.036346	 -0.017601	  0.257029	 -0.071055	 -0.085564	 -0.050891	  0.040836	 -0.096168	 -0.046412	  0.205577	  0.109126	  0.099127	  0.129440
  0.018851	 -0.010714	  0.175626	 -0.071575	 -0.090394	 -0.065706	  0.001972	 -0.110913	 -0.058650	  0.175442	  0.089761	  0.066297	  0.127538
  0.011968	  0.014762	  0.148677	 -0.053904	 -0.089404	 -0.091119	 -0.026079	 -0.110614	 -0.096657	  0.144188	  0.062195	  0.044338	  0.144692
  0.024671	  0.003513	  0.171858	 -0.040778	 -0.102043	 -0.114917	  0.001981	 -0.110687	 -0.117926	  0.165536	  0.075565	  0.049368	  0.148196
  0.047591	 -0.010144	  0.165035	 -0.075122	 -0.117524	 -0.104923	  0.007183	 -0.097864	 -0.127434	  0.176154	  0.076718	  0.060813	  0.159643
  0.067927	 -0.043146	  0.176954	 -0.099492	 -0.109520	 -0.083494	 -0.032901	 -0.093508	 -0.132821	  0.169598	  0.067691	  0.030411	  0.165702
  0.056375	 -0.079926	  0.185068	 -0.085547	 -0.081638	 -0.084133	 -0.016461	 -0.096583	 -0.129921	  0.155809	  0.030608	  0.009908	  0.135921
  0.056716	 -0.051925	  0.175590	 -0.099005	 -0.066712	 -0.081878	 -0.024091	 -0.089746	 -0.134582	  0.172617	  0.005557	  0.005931	  0.103890
  0.057516	 -0.048697	  0.170125	 -0.114498	 -0.079818	 -0.093154	 -0.034389	 -0.077915	 -0.110890	  0.161247	  0.032824	  0.031815	  0.113177
  0.056423	 -0.043358	  0.185066	 -0.125640	 -0.069264	 -0.109278	  0.004867	 -0.082254	 -0.120553	  0.146469	  0.035988	  0.070682	  0.103867
  0.076765	 -0.048194	  0.165393	 -0.139266	 -0.084338	 -0.097459	 -0.006437	 -0.092274	 -0.141970	  0.152440	  0.040732	  0.055295	  0.135257
  0.105407	 -0.047055	  0.165772	 -0.139827	 -0.127487	 -0.105492	 -0.038921	 -0.099091	 -0.129012	  0.166991	  0.029421	  0.038898	  0.161898
  0.120766	 -0.048694	  0.134163	 -0.120342	 -0.116770	 -0.094145	 -0.029147	 -0.091435	 -0.141590	  0.156010	  0.047679	  0.010781	  0.151438
  0.104555	 -0.046213	  0.115751	 -0.154296	 -0.108987	 -0.079464	 -0.011359	 -0.087947	 -0.162734	  0.135509	  0.061128	  0.028234	  0.159255
  0.121849	 -0.025412	  0.154979	 -0.153911	 -0.107834	 -0.063402	 -0.039109	 -0.100958	 -0.150059	  0.149167	  0.047545	  0.026967	  0.180091
  0.118169	 -0.014932	  0.140489	 -0.157536	 -0.100037	 -0.085085	 -0.043294	 -0.094059	 -0.169476	  0.154386	  0.041299	  0.021012	  0.188767
  0.103538	 -0.021415	  0.103684	 -0.172333	 -0.094133	 -0.099827	 -0.057228	 -0.095403	 -0.162232	  0.163935	  0.046487	  0.060506	  0.209280
  0.090275	 -0.040147	  0.104592	 -0.159011	 -0.074383	 -0.107331	 -0.071257	 -0.116830	 -0.152826	  0.160371	  0.100094	  0.063034	  0.204322
  0.099435	 -0.055061	  0.085440	 -0.120226	 -0.086734	 -0.087340	 -0.066672	 -0.112790	 -0.132810	  0.136348	  0.062700	  0.057944	  0.168521
  0.113253	 -0.036533	  0.078850	 -0.113578	 -0.076048	 -0.058591	 -0.069033	 -0.098576	 -0.164646	  0.134716	  0.063964	  0.049992	  0.148200
  0.114278	 -0.018703	  0.083450	 -0.146895	 -0.069293	 -0.066850	 -0.035826	 -0.091607	 -0.178757	  0.139103	  0.057584	  0.065084	  0.153192
  0.092728	 -0.024727	  0.070279	 -0.145213	 -0.087099	 -0.045931	 -0.025764	 -0.098584	 -0.162162	  0.142032	  0.046163	  0.071119	  0.116006
  0.109490	  0.001623	  0.071490	 -0.124157	 -0.117435	 -0.026659	 -0.017924	 -0.084040	 -0.171058	  0.151575	  0.080642	  0.050902	  0.123344
  0.109980	  0.022563	  0.090005	 -0.140056	 -0.115811	 -0.037570	 -0.039541	 -0.079866	 -0.149342	  0.169086	  0.095775	  0.049814	  0.120828
  0.103683	 -0.009369	  0.089651	 -0.152461	 -0.127578	 -0.042619	 -0.040120	 -0.066356	 -0.155057	  0.152820	  0.101693	  0.020498	  0.104444
  0.082877	 -0.020031	  0.110522	 -0.149445	 -0.124911	 -0.038214	 -0.055144	 -0.066112	 -0.204335	  0.156968	  0.119977	  0.011859	  0.132133
  0.072650	 -0.025004	  0.121908	 -0.149614	 -0.100083	 -0.022992	 -0.073269	 -0.074896	 -0.192593	  0.140134	  0.080940	  0.028487	  0.141782
  0.064532	 -0.045060	  0.112217	 -0.120920	 -0.092732	 -0.003741	 -0.045421	 -0.060775	 -0.142373	  0.185340	  0.062490	  0.002301	  0.138355
  0.060167	 -0.070707	  0.110457	 -0.143364	 -0.106733	  0.008116	 -0.017105	 -0.049059	 -0.109054	  0.209973	  0.077501	 -0.000210	  0.154143
  0.063528	 -0.062284	  0.097650	 -0.141311	 -0.113859	 -0.003235	  0.011628	 -0.069952	 -0.111997	  0.196667	  0.120421	  0.014279	  0.165190
  0.032520	 -0.037184	  0.083745	 -0.122532	 -0.121910	 -0.012693	  0.013844	 -0.107887	 -0.109130	  0.172060	  0.146231	  0.035137	  0.129935
  0.014924	 -0.042019	  0.070968	 -0.100261	 -0.117217	 -0.001482	  0.005220	 -0.115584	 -0.089876	  0.137610	  0.138420	  0.038091	  0.128124
  0.000673	 -0.031051	  0.063886	 -0.130943	 -0.126301	  0.011694	 -0.000495	 -0.129678	 -0.123876	  0.146124	  0.136598	  0.037761	  0.106428
  0.031935	 -0.029128	  0.066256	 -0.152596	 -0.103188	  0.045120	 -0.010158	 -0.133998	 -0.121259	  0.119063	  0.106125	  0.005047	  0.061536
  0.018340	 -0.056118	  0.096879	 -0.147874	 -0.072043	  0.083840	 -0.021672	 -0.128675	 -0.058162	  0.146793	  0.083774	  0.052204	  0.046879
  0.005706	 -0.057072	  0.087829	 -0.135189	 -0.087891	  0.093569	 -0.056996	 -0.103205	 -0.043151	  0.160331	  0.062057	  0.049266	  0.021444
  0.003710	 -0.078826	  0.080236	 -0.112191	 -0.115610	  0.081235	 -0.070789	 -0.090767	 -0.044272	  0.162267	  0.072533	  0.017438	  0.039499
  0.016431	 -0.080532	  0.084337	 -0.096352	 -0.138893	  0.043645	 -0.066290	 -0.115638	 -0.058350	  0.160855	  0.058458	 -0.012332	  0.015490
  0.014467	 -0.032039	  0.100288	 -0.087145	 -0.183478	  0.037051	 -0.045114	 -0.081031	 -0.091148	  0.167186	  0.052753	 -0.021091	 -0.022791
  0.000836	 -0.027945	  0.102312	 -0.097850	 -0.174911	  0.031119	 -0.048365	 -0.089816	 -0.122333	  0.160963	  0.074674	 -0.004805	 -0.024282
  0.005190	 -0.055637	  0.112483	 -0.101274	 -0.163376	  0.025644	 -0.029164	 -0.122082	 -0.150484	  0.175918	  0.048004	  0.015702	 -0.010091
  0.028897	 -0.102543	  0.111067	 -0.065709	 -0.170294	  0.041762	 -0.000361	 -0.089682	 -0.140130	  0.193619	  0.003019	 -0.015515	 -0.029459
  0.037177	 -0.092899	  0.117023	 -0.022774	 -0.146731	  0.039694	 -0.018218	 -0.076471	 -0.150157	  0.185268	 -0.032387	 -0.050748	 -0.050515
  0.020179	 -0.092008	  0.137161	 -0.022456	 -0.120980	  0.055258	 -0.031133	 -0.091508	 -0.152076	  0.170836	 -0.034524	 -0.054220	 -0.032644
  0.012356	 -0.076983	  0.130208	 -0.015654	 -0.134866	  0.009905	 -0.050896	 -0.083242	 -0.134209	  0.163670	 -0.030000	 -0.015414	 -0.047533
  0.014862	 -0.086334	  0.138303	 -0.023194	 -0.146138	  0.001807	 -0.068246	 -0.088674	 -0.123333	  0.155858	  0.011715	 -0.006377	 -0.079282
  0.015702	 -0.075928	  0.133190	 -0.012905	 -0.135700	  0.031673	 -0.034838	 -0.097964	 -0.128792	  0.138160	  0.002123	  0.011494	 -0.069302
  0.045050	 -0.071140	  0.140231	 -0.007189	 -0.122006	  0.021589	  0.012877	 -0.090736	 -0.142311	  0.101440	 -0.012532	  0.017994	 -0.070950
  0.051148	 -0.075036	  0.150375	 -0.034361	 -0.146126	  0.034271	  0.011576	 -0.074585	 -0.157245	  0.121369	 -0.021908	 -0.014842	 -0.099673
  0.019377	 -0.058140	  0.164046	 -0.061019	 -0.157457	  0.048206	 -0.026242	 -0.069109	 -0.180817	  0.152487	 -0.015752	 -0.049256	 -0.130134
  0.023149	 -0.053608	  0.138150	 -0.052235	 -0.153766	  0.055193	 -0.044945	 -0.095230	 -0.181154	  0.144848	  0.011583	 -0.078468	 -0.123703
  0.047003	 -0.026269	  0.128274	 -0.050061	 -0.144428	  0.058420	 -0.047476	 -0.082571	 -0.164540	  0.110478	  0.012336	 -0.094725	 -0.141130
  0.056914	 -0.028351	  0.127568	 -0.060743	 -0.151527	  0.053086	 -0.012769	 -0.045238	 -0.129338	  0.104132	 -0.012168	 -0.098541	 -0.189220
  0.101373	 -0.046237	  0.153504	 -0.066478	 -0.158923	  0.070564	  0.006386	 -0.039485	 -0.086170	  0.117810	 -0.008497	 -0.067933	 -0.185031
  0.095176	 -0.065891	  0.130393	 -0.048688	 -0.122661	  0.074975	  0.015984	 -0.068299	 -0.111936	  0.076584	 -0.044980	 -0.057803	 -0.193039
  0.077737	 -0.080552	  0.100223	 -0.034873	 -0.131521	  0.080006	  0.013242	 -0.087431	 -0.133854	  0.083606	 -0.044492	 -0.085918	 -0.211328
  0.056879	 -0.088253	  0.094645	 -0.040340	 -0.127556	  0.080200	  0.008973	 -0.041313	 -0.128974	  0.115760	 -0.050599	 -0.112667	 -0.228525
  0.045716	 -0.091964	  0.128607	 -0.007648	 -0.104023	  0.097630	 -0.004993	 -0.028241	 -0.134799	  0.098094	 -0.052854	 -0.099261	 -0.225921
  0.044719	 -0.089864	  0.131089	  0.021569	 -0.119069	  0.089828	  0.011091	 -0.061673	 -0.127088	  0.106842	 -0.071130	 -0.098253	 -0.188500
  0.018627	 -0.106190	  0.104248	  0.037780	 -0.120156	  0.073485	  0.006129	 -0.038969	 -0.125870	  0.066097	 -0.100925	 -0.088645	 -0.169075
  0.043883	 -0.091117	  0.109483	  0.028035	 -0.116180	  0.074390	 -0.009096	 -0.043644	 -0.135679	  0.048532	 -0.089379	 -0.056808	 -0.194193
  0.026691	 -0.083994	  0.128679	  0.053338	 -0.167771	  0.080582	  0.001408	 -0.048723	 -0.146994	  0.095583	 -0.041512	 -0.053418	 -0.175628
  0.032244	 -0.123035	  0.142256	  0.076894	 -0.180599	  0.067999	 -0.020656	 -0.086967	 -0.152866	  0.085246	 -0.017657	 -0.043536	 -0.180174
  0.021222	 -0.119276	  0.117454	  0.031882	 -0.147418	  0.068668	  0.025395	 -0.103816	 -0.142796	  0.090787	 -0.038631	 -0.050624	 -0.196514
  0.017675	 -0.110308	  0.114888	  0.022777	 -0.156427	  0.093119	  0.027766	 -0.130311	 -0.113846	  0.073101	 -0.056388	 -0.050983	 -0.187064
  0.014741	 -0.115493	  0.101636	  0.028332	 -0.166470	  0.104233	 -0.002629	 -0.175309	 -0.103994	  0.071457	 -0.051818	 -0.050139	 -0.160898
  0.017350	 -0.110045	  0.082717	  0.049702	 -0.181105	  0.071788	 -0.029009	 -0.180086	 -0.058562	  0.065953	 -0.031536	 -0.042670	 -0.117096
  0.020752	 -0.126787	  0.084411	  0.063172	 -0.199634	  0.058805	 -0.081520	 -0.167798	 -0.037653	  0.075813	 -0.054598	 -0.021237	 -0.101400
 -0.011867	 -0.119375	  0.069521	  0.045306	 -0.198274	  0.065257	 -0.141403	 -0.156587	 -0.063962	  0.104904	 -0.028935	 -0.041850	 -0.087978
 -0.020555	 -0.095818	  0.079836	  0.062055	 -0.151991	  0.056697	 -0.159046	 -0.175070	 -0.078251	  0.096219	  0.009914	 -0.028194	 -0.047333
  0.012977	 -0.082045	  0.075637	  0.079869	 -0.154238	  0.049721	 -0.138719	 -0.185508	 -0.065003	  0.080477	  0.022354	  0.002452	 -0.018802
  0.014498	 -0.107900	  0.070071	  0.036949	 -0.141032	  0.017941	 -0.141671	 -0.203234	 -0.060331	  0.062760	  0.025055	  0.056179	 -0.014777
  0.033875	 -0.110049	  0.091209	  0.010442	 -0.121875	  0.031025	 -0.123422	 -0.233940	 -0.032006	  0.066757	  0.029250	  0.129065	 -0.009091
  0.038422	 -0.124272	  0.097750	 -0.019313	 -0.140624	  0.074160	 -0.101838	 -0.232455	 -0.032512	  0.080082	  0.047320	  0.153503	  0.002175
  0.028040	 -0.119261	  0.118740	 -0.036045	 -0.137327	  0.057913	 -0.088880	 -0.203208	 -0.050977	  0.083869	  0.031817	  0.154935	  0.025658
  0.028486	 -0.135794	  0.121293	 -0.040468	 -0.156730	  0.053243	 -0.100893	 -0.205386	 -0.076008	  0.085144	  0.052409	  0.145847	  0.058441
 -0.001404	 -0.147549	  0.126555	 -0.040089	 -0.172205	  0.045864	 -0.086996	 -0.204880	 -0.070194	  0.059607	  0.056620	  0.152167	  0.079794
  0.020614	 -0.121341	  0.116027	 -0.034971	 -0.158270	  0.019211	 -0.086048	 -0.216886	 -0.054788	  0.054031	  0.069522	  0.144868	  0.073591
  0.046939	 -0.104133	  0.081447	 -0.080650	 -0.173072	  0.033338	 -0.095595	 -0.227432	 -0.034994	  0.035427	  0.079891	  0.148719	  0.048773
  0.011764	 -0.086811	  0.091401	 -0.072240	 -0.178125	  0.055876	 -0.103143	 -0.239530	 -0.013656	  0.047301	  0.101373	  0.145342	  0.020832
  0.020030	 -0.085637	  0.123892	 -0.053457	 -0.179418	  0.079145	 -0.097739	 -0.267163	 -0.007719	  0.038896	  0.079943	  0.133869	  0.016612
  0.001446	 -0.086171	  0.123956	 -0.023516	 -0.152714	  0.089322	 -0.098101	 -0.252891	 -0.023345	  0.059066	  0.031675	  0.136280	  0.024395
  0.010592	 -0.131777	  0.140546	 -0.022355	 -0.126678	  0.085320	 -0.130356	 -0.233229	 -0.062434	  0.067191	  0.003033	  0.143985	  0.000107
  0.010287	 -0.137513	  0.154617	 -0.017558	 -0.112797	  0.060814	 -0.135172	 -0.232478	 -0.051075	  0.059673	  0.011055	  0.107076	 -0.001478
 -0.022110	 -0.129044	  0.145902	  0.017888	 -0.119342	  0.063775	 -0.151833	 -0.204089	 -0.062659	  0.072278	  0.037955	  0.080610	  0.006054
 -0.027603	 -0.110246	  0.109929	  0.023803	 -0.111893	  0.064290	 -0.130992	 -0.202889	  0.000117	  0.065767	  0.045831	  0.065687	 -0.005790
 -0.017433	 -0.123668	  0.085397	 -0.012590	 -0.120816	  0.072936	 -0.105639	 -0.221381	  0.037307	  0.034970	  0.014704	  0.064476	 -0.044878
 -0.012327	 -0.095822	  0.078475	  0.017969	 -0.075423	  0.071665	 -0.125675	 -0.211380	  0.041452	  0.010083	  0.025259	  0.045919	 -0.057562
  0.034166	 -0.069640	  0.074716	  0.042849	 -0.045265	  0.064257	 -0.141996	 -0.195364	  0.023895	  0.018702	  0.062687	  0.052667	 -0.041145
  0.049006	 -0.096747	  0.054560	  0.073704	 -0.030970	  0.080871	 -0.118592	 -0.184371	  0.003302	  0.013383	  0.044181	  0.094862	 -0.046520
  0.009690	 -0.061901	  0.056556	  0.063598	 -0.030444	  0.083417	 -0.113352	 -0.169660	  0.000239	  0.037230	  0.058523	  0.110793	 -0.031276
  0.032862	 -0.047968	  0.043574	  0.044933	 -0.060655	  0.077392	 -0.163517	 -0.167226	  0.036021	  0.039653	  0.083379	  0.116228	 -0.034382
  0.057965	 -0.039462	  0.002380	  0.026765	 -0.076281	  0.055819	 -0.119593	 -0.159056	  0.018165	  0.074076	  0.087516	  0.132678	 -0.057036
  0.036957	 -0.021300	 -0.032196	  0.017654	 -0.071265	  0.045475	 -0.109739	 -0.146878	  0.007495	  0.099396	  0.084510	  0.125185	 -0.066788
  0.042789	 -0.045418	 -0.017255	  0.010826	 -0.061524	  0.034090	 -0.077488	 -0.124309	  0.035248	  0.111670	  0.114217	  0.116625	 -0.029654
  0.077104	 -0.077614	 -0.003827	 -0.002300	 -0.066635	  0.034762	 -0.042197	 -0.099438	  0.006952	  0.107574	  0.121472	  0.118259	 -0.005541
  0.040888	 -0.101686	  0.011363	  0.017687	 -0.059042	  0.031682	 -0.037278	 -0.098960	  0.013346	  0.063655	  0.120299	  0.120166	 -0.023429
  0.038176	 -0.115264	  0.021975	 -0.010669	 -0.053406	  0.000494	 -0.034718	 -0.083696	  0.022144	  0.031391	  0.101165	  0.137665	 -0.022270
  0.052355	 -0.108079	  0.014448	 -0.013644	 -0.054305	  0.020648	 -0.041932	 -0.093488	  0.039765	  0.068138	  0.066846	  0.102714	 -0.044595
  0.073546	 -0.108071	  0.004334	  0.008031	 -0.081341	  0.022203	 -0.042939	 -0.137807	  0.032162	  0.077272	  0.089124	  0.112357	 -0.051863
  0.079661	 -0.112086	  0.015741	  0.013617	 -0.088799	  0.041850	 -0.075725	 -0.129536	  0.030871	  0.048545	  0.081599	  0.134592	 -0.036250
  0.047863	 -0.123110	  0.015722	  0.036007	 -0.063353	  0.019866	 -0.100001	 -0.140343	  0.063465	  0.043330	  0.087243	  0.118199	 -0.003230
  0.013122	 -0.117148	  0.017770	  0.035287	 -0.038835	  0.009841	 -0.105955	 -0.122421	  0.097441	  0.063281	  0.115766	  0.132637	 -0.018271
  0.026962	 -0.107599	  0.029926	  0.005509	 -0.026876	  0.024741	 -0.087892	 -0.102129	  0.098713	  0.049943	  0.135518	  0.161654	 -0.062870
 -0.009101	 -0.109542	  0.017404	 -0.029714	 -0.048791	  0.046370	 -0.077838	 -0.111854	  0.103215	  0.028350	  0.137672	  0.168378	 -0.048765
 -0.007692	 -0.098590	  0.019958	 -0.034991	 -0.052072	  0.066313	 -0.081339	 -0.080495	  0.043105	  0.020754	  0.124390	  0.135565	 -0.022021
  0.054776	 -0.056891	  0.048137	 -0.008422	 -0.063675	  0.034427	 -0.082647	  0.000128	  0.025478	  0.055499	  0.099267	  0.100165	 -0.027223
  0.067882	 -0.058893	  0.057394	 -0.003481	 -0.061303	  0.026651	 -0.068508	  0.038307	 -0.001083	  0.067852	  0.041304	  0.102760	 -0.022746
  0.062935	 -0.090379	 -0.002176	  0.002482	 -0.050134	  0.013194	 -0.043575	  0.018045	 -0.015501	  0.065557	  0.010124	  0.124429	 -0.003183
  0.072555	 -0.040161	 -0.039935	  0.017839	 -0.046876	  0.016935	  0.007221	  0.005394	  0.009144	  0.058044	  0.009965	  0.128018	 -0.030655
  0.097428	 -0.027941	 -0.023212	 -0.002928	 -0.050845	  0.011555	  0.015093	  0.006565	  0.009118	  0.059658	  0.025099	  0.093355	 -0.094237
  0.089442	 -0.023906	 -0.016477	 -0.024538	 -0.028305	  0.003042	 -0.004933	 -0.003813	  0.033468	  0.044011	  0.033088	  0.077373	 -0.119868
  0.104918	 -0.023918	 -0.035031	 -0.026389	 -0.025843	 -0.042137	 -0.015355	 -0.015741	  0.064776	  0.041093	  0.050306	  0.076308	 -0.111890
  0.078767	 -0.066887	 -0.033882	 -0.001992	 -0.052483	 -0.018114	 -0.029740	 -0.036557	  0.065250	  0.036697	  0.059335	  0.055644	 -0.098016
  0.034039	 -0.087206	 -0.031567	  0.030179	 -0.035620	  0.005782	 -0.064500	 -0.048848	  0.056394	  0.055562	  0.045949	  0.046484	 -0.097139
  0.014998	 -0.055983	 -0.029011	  0.061081	 -0.023912	 -0.019540	 -0.039907	 -0.049631	  0.008952	  0.040254	  0.033445	  0.039060	 -0.063799
 -0.013106	 -0.053218	 -0.022670	  0.085567	 -0.028117	 -0.031565	 -0.036478	 -0.030967	  0.014689	  0.051048	  0.049434	  0.040394	 -0.079557
  0.007595	 -0.084227	  0.002324	  0.090700	 -0.003455	 -0.057113	 -0.022131	 -0.048454	  0.027688	  0.080534	  0.049032	  0.052527	 -0.113275
  0.036153	 -0.058735	  0.007635	  0.076060	  0.008554	 -0.069511	 -0.016080	 -0.046206	  0.001825	  0.059966	  0.049048	  0.064748	 -0.092420
  0.006284	 -0.015379	  0.001952	  0.064598	  0.033006	 -0.044075	 -0.043755	 -0.034947	  0.020289	  0.045723	  0.030715	  0.092998	 -0.103880
  0.044061	 -0.043726	  0.036954	  0.032602	  0.059517	 -0.051555	 -0.031919	 -0.032891	  0.032267	  0.080006	  0.027165	  0.092609	 -0.095753
  0.036321	 -0.074485	  0.027111	  0.012954	  0.027963	 -0.033524	  0.011075	 -0.044106	  0.035536	  0.063145	  0.037584	  0.105486	 -0.053549
  0.030024	 -0.080435	  0.045964	  0.010734	  0.003095	 -0.043807	  0.014648	 -0.048644	  0.018187	  0.025142	  0.039072	  0.084811	 -0.037798
  0.039460	 -0.099398	  0.052959	 -0.016788	 -0.034097	 -0.078680	 -0.018407	 -0.051377	  0.048483	  0.026656	  0.032907	  0.055435	 -0.020589
  0.045823	 -0.069576	  0.039670	 -0.028896	 -0.035179	 -0.089252	  0.004105	 -0.057202	  0.043966	  0.054515	  0.020395	  0.066887	 -0.015766
  0.072123	 -0.083207	  0.019332	 -0.058443	 -0.036277	 -0.085702	  0.055120	 -0.057646	  0.055697	  0.063987	 -0.025398	  0.053965	 -0.001984
 -0.009026	 -0.003286	 -0.007238	 -0.047132	 -0.014619	  0.085667	 -0.063838	  0.070604	  0.008375	 -0.035309	  0.064265	 -0.034121	 -0.096092
 -0.016079	  0.019420	  0.033717	 -0.048175	 -0.010335	  0.041463	 -0.042481	  0.089193	  0.011437	  0.009183	  0.003863	 -0.023695	 -0.098541
  0.000666	  0.023107	  0.044188	 -0.032098	 -0.015673	  0.040704	  0.000983	  0.094044	  0.012228	  0.020210	 -0.008533	 -0.040790	 -0.055489
  0.008572	 -0.010708	  0.052240	 -0.036505	  0.016969	  0.004159	 -0.000569	  0.033814	  0.030282	 -0.022091	 -0.009362	 -0.051032	 -0.007084
 -0.012782	 -0.017617	  0.052629	 -0.015950	 -0.014248	 -0.015807	  0.023160	 -0.006529	  0.037500	 -0.016340	 -0.059454	 -0.024192	  0.042386
 -0.032718	  0.018128	  0.029113	  0.002641	 -0.012538	 -0.021387	  0.061410	 -0.001750	  0.011045	 -0.011078	 -0.048223	 -0.012844	  0.087308
 -0.031026	  0.001662	  0.002414	 -0.027671	 -0.029716	 -0.024344	  0.043473	  0.015322	  0.030870	  0.005541	 -0.001963	 -0.017494	  0.038289
 -0.031266	 -0.046110	 -0.078256	 -0.015336	  0.015500	 -0.014530	  0.017364	 -0.011193	  0.043234	  0.020763	  0.021508	 -0.009244	 -0.011053
 -0.011311	 -0.036197	 -0.082462	  0.001528	  0.041665	 -0.022865	 -0.006569	 -0.018181	  0.047259	  0.001559	  0.036996	 -0.008235	 -0.015934
  0.014298	 -0.014933	 -0.061677	 -0.019458	  0.032058	 -0.024941	 -0.010460	 -0.042721	  0.006564	  0.022537	 -0.004467	 -0.008530	  0.011971
  0.045476	  0.007552	 -0.061798	  0.022269	  0.026258	 -0.049429	 -0.008448	 -0.066087	 -0.006818	  0.002243	 -0.046031	  0.033513	  0.015874
  0.030642	  0.024805	 -0.010330	  0.031922	  0.010697	 -0.039639	 -0.036967	 -0.041140	 -0.026907	  0.015407	 -0.049191	  0.051817	  0.017113
  0.003772	  0.004852	  0.034995	  0.012381	 -0.001757	 -0.045774	 -0.021916	 -0.024410	 -0.035744	 -0.005294	 -0.031888	  0.043133	  0.019115
 -0.014656	  0.005838	  0.020770	  0.038378	 -0.001533	 -0.025576	  0.003924	 -0.024253	 -0.036650	  0.001403	 -0.019207	  0.060622	  0.040777
 -0.016511	  0.022283	 -0.000464	  0.058452	 -0.023169	 -0.002586	  0.025598	 -0.053441	 -0.039997	  0.000143	 -0.013942	  0.032574	  0.045582
 -0.004471	  0.035060	 -0.004738	  0.050365	 -0.014599	  0.023379	  0.006480	 -0.068756	 -0.029144	  0.014326	  0.036890	  0.031446	  0.033515
  0.017105	 -0.016635	 -0.001900	  0.031929	  0.007729	  0.033976	  0.002974	 -0.043988	 -0.024505	  0.020860	  0.070308	  0.049203	  0.060488
  0.016631	 -0.022446	  0.007175	  0.015907	 -0.002654	  0.034353	 -0.012625	  0.000283	 -0.022267	 -0.009772	  0.042540	 -0.002832	 -0.022085
  0.018520	  0.001482	  0.016535	 -0.012793	 -0.005804	  0.009512	  0.005595	  0.033048	 -0.017257	 -0.017183	 -0.009289	 -0.061967	 -0.103772
  0.024164	  0.003743	  0.015086	 -0.010652	 -0.004229	  0.013666	  0.012911	  0.066141	  0.000495	 -0.017110	  0.025179	 -0.007334	 -0.002368
  0.000803	 -0.000193	  0.019348	 -0.019710	 -0.024896	  0.025546	  0.012288	  0.124435	  0.017509	  0.011611	  0.079525	  0.120554	  0.060694
 -0.009570	  0.010968	  0.017291	 -0.017924	  0.002414	  0.020329	  0.028654	  0.114557	 -0.004312	 -0.002944	  0.031916	  0.056935	 -0.093045
 -0.022020	  0.007422	  0.032417	 -0.025929	  0.017694	  0.004356	  0.026100	  0.082658	 -0.025375	 -0.031517	 -0.004039	 -0.040863	 -0.227846
  0.012446	 -0.025046	  0.032921	 -0.021166	  0.008222	  0.000764	  0.038807	  0.060485	  0.002670	 -0.007003	  0.043118	 -0.006321	 -0.089753
  0.046020	  0.001165	  0.042669	 -0.014697	  0.000230	  0.015218	  0.056924	  0.020954	  0.031462	  0.041069	  0.104634	  0.124090	  0.138317
  0.071486	 -0.015251	  0.056018	 -0.008312	 -0.012567	  0.034976	  0.007359	 -0.003704	  0.038756	  0.026314	  0.061622	  0.079149	  0.066185
  0.073771	 -0.013752	  0.022882	 -0.000638	 -0.013921	 -0.000376	 -0.073293	 -0.047072	 -0.020944	  0.011785	 -0.045456	 -0.071233	 -0.153781
  0.044159	 -0.004061	  0.002898	  0.005447	 -0.009090	 -0.023940	 -0.021684	  0.005307	 -0.033246	  0.026337	  0.008658	 -0.060636	 -0.113389
  0.003145	 -0.008487	  0.022931	  0.027683	  0.003429	 -0.025743	  0.003446	  0.047008	  0.016735	  0.076987	  0.073862	  0.093238	  0.037370
  0.015413	  0.000599	  0.018832	  0.027415	  0.012317	 -0.008931	  0.005892	  0.043721	  0.056496	  0.073079	  0.077533	  0.135351	  0.005828
  0.050604	 -0.016466	  0.001237	  0.022718	  0.002190	 -0.002134	  0.005737	  0.009314	  0.070570	  0.000489	  0.008182	  0.031101	 -0.185918
  0.046281	  0.007608	  0.022483	  0.017383	  0.010309	  0.005660	  0.023271	  0.002964	  0.075254	 -0.015983	 -0.023163	 -0.041286	 -0.232853
  0.048153	  0.007989	  0.020581	  0.009818	  0.019093	  0.021857	  0.021937	  0.007520	  0.077725	  0.023977	  0.009778	  0.030440	 -0.036389
  0.043021	 -0.008050	 -0.012020	 -0.009491	 -0.003416	  0.016228	 -0.003654	  0.002875	  0.050195	  0.025806	  0.079071	  0.135308	  0.086157
  0.057028	 -0.033007	 -0.026553	 -0.012780	  0.004826	  0.015694	 -0.009006	  0.013608	  0.052521	  0.016582	  0.084425	  0.085328	  0.048461
  0.050270	 -0.059749	 -0.039090	 -0.017722	  0.010023	  0.000966	 -0.019787	  0.008802	  0.060015	  0.017597	  0.084896	  0.018217	 -0.076539
  0.036879	 -0.050875	 -0.042210	 -0.044729	 -0.004324	  0.009715	 -0.022567	  0.024595	  0.071058	  0.012809	  0.087289	  0.025375	 -0.064971
  0.023008	 -0.019809	 -0.017619	 -0.050257	 -0.000174	  0.035576	 -0.009412	  0.025431	  0.063849	  0.039498	  0.116139	  0.099527	  0.055583
  0.005800	 -0.004263	  0.006141	 -0.031687	  0.014488	 -0.008835	 -0.026581	  0.032622	  0.050575	  0.016181	  0.114159	  0.129551	  0.068711
  0.049241	 -0.022575	  0.000600	 -0.040635	  0.040995	 -0.026034	 -0.038121	  0.028695	  0.035021	 -0.027971	  0.111361	  0.095744	 -0.047936
  0.068362	 -0.026109	  0.016643	 -0.001866	  0.010294	  0.013649	 -0.016164	  0.045805	  0.051341	 -0.051640	  0.103515	  0.042605	 -0.155173
  0.047352	 -0.026556	  0.012582	  0.002280	  0.008341	  0.019963	 -0.033604	  0.015879	  0.057065	 -0.058487	  0.132716	  0.077328	 -0.156501
  0.028360	 -0.009347	  0.011978	 -0.006890	 -0.010221	  0.034783	 -0.010355	  0.010244	  0.074022	 -0.052368	  0.181201	  0.130791	 -0.044384
  0.019875	  0.036321	  0.027336	 -0.010248	 -0.016036	  0.047842	 -0.006969	 -0.006769	  0.068558	 -0.073500	  0.166604	  0.094261	 -0.046237
  0.012921	  0.059523	  0.018180	 -0.018490	 -0.003049	  0.069131	  0.007926	 -0.042409	  0.077212	 -0.063779	  0.155613	  0.029468	 -0.122563
  0.009877	  0.069027	  0.017108	 -0.030545	  0.013389	  0.089718	  0.047448	 -0.058438	  0.106081	 -0.057131	  0.136973	  0.018279	 -0.143476
 -0.011665	  0.055022	 -0.012681	 -0.055793	  0.048141	  0.120505	  0.024305	 -0.072062	  0.113828	 -0.037473	  0.159934	  0.035996	 -0.064418
 -0.006328	  0.042107	 -0.001862	 -0.073517	  0.043135	  0.127698	 -0.011242	 -0.074527	  0.100083	 -0.045446	  0.173493	  0.043637	 -0.058310
 -0.019383	  0.045321	 -0.026905	 -0.073710	  0.053440	  0.110114	 -0.010187	 -0.069064	  0.082173	 -0.074001	  0.157585	 -0.006582	 -0.140725
 -0.015904	  0.034863	 -0.026273	 -0.072115	  0.044973	  0.090048	  0.011410	 -0.007063	  0.065157	 -0.047463	  0.167149	 -0.018099	 -0.130415
  0.007665	  0.006015	 -0.008922	 -0.071905	  0.026930	  0.104912	  0.025672	  0.019818	  0.066509	 -0.015045	  0.184776	  0.006838	 -0.092811
  0.012507	  0.011342	 -0.005612	 -0.077242	  0.058227	  0.093022	  0.048524	  0.031431	  0.087933	 -0.032755	  0.158427	  0.033827	 -0.083520
  0.018456	  0.008717	 -0.030037	 -0.105249	  0.076138	  0.090333	  0.084922	 -0.003092	  0.097075	 -0.051306	  0.141143	  0.025068	 -0.143341
  0.004496	  0.026159	 -0.062081	 -0.119764	  0.086384	  0.070661	  0.079137	 -0.099789	  0.082539	 -0.076897	  0.123368	 -0.000293	 -0.177329
  0.016766	  0.027170	 -0.056061	 -0.117751	  0.110511	  0.079918	  0.078217	 -0.135795	  0.045991	 -0.074068	  0.126130	  0.026156	 -0.110244
 -0.004252	  0.042066	 -0.030140	 -0.112256	  0.104978	  0.063628	  0.047687	 -0.154089	  0.054526	 -0.022081	  0.113169	  0.029329	 -0.105937
 -0.005011	  0.002432	 -0.029979	 -0.134720	  0.097622	  0.071712	 -0.030166	 -0.159834	  0.058229	  0.011647	  0.104541	  0.016128	 -0.163558
  0.021533	 -0.006853	 -0.031839	 -0.167539	  0.087880	  0.093774	 -0.053826	 -0.110530	  0.069446	 -0.013564	  0.081890	 -0.006378	 -0.168801
  0.026872	  0.007201	 -0.055977	 -0.140711	  0.070439	  0.074148	 -0.027997	 -0.067620	  0.087740	 -0.039635	  0.086757	  0.008833	 -0.109306
  0.018865	  0.032094	 -0.004330	 -0.114508	  0.081990	  0.066268	  0.002024	 -0.056341	  0.091169	 -0.044538	  0.118700	 -0.000919	 -0.035539
  0.027999	  0.068991	 -0.014408	 -0.118338	  0.065197	  0.066353	  0.011733	 -0.070739	  0.104762	 -0.046110	  0.073221	 -0.036354	 -0.096134
  0.032320	  0.077875	 -0.011194	 -0.117850	  0.061107	  0.077472	  0.033308	 -0.124265	  0.111451	 -0.049670	  0.059630	 -0.040833	 -0.201427
 -0.008743	  0.078300	  0.033184	 -0.164949	  0.069793	  0.090967	  0.006082	 -0.152729	  0.116282	 -0.055691	  0.109258	 -0.018546	 -0.173790
 -0.002414	  0.059193	  0.011705	 -0.170693	  0.050454	  0.064199	 -0.047838	 -0.147480	  0.119394	 -0.023361	  0.157750	  0.016124	 -0.085672
  0.001942	  0.042433	  0.042405	 -0.168774	  0.046708	  0.044692	 -0.062690	 -0.168653	  0.125023	  0.012189	  0.168094	  0.009794	 -0.093580
 -0.012813	  0.069513	  0.070973	 -0.176980	  0.025745	  0.032259	 -0.039254	 -0.205397	  0.106687	 -0.003039	  0.107318	 -0.034268	 -0.184616
  0.010542	  0.035460	  0.052867	 -0.185422	  0.043085	  0.025522	 -0.028161	 -0.186775	  0.102555	  0.000958	  0.063734	 -0.030265	 -0.219804
  0.025339	  0.039901	 -0.002951	 -0.169992	  0.025403	  0.034890	 -0.039562	 -0.158556	  0.097232	  0.022480	  0.088700	  0.048801	 -0.116333
  0.026017	  0.014469	 -0.045728	 -0.128004	  0.023325	  0.046891	 -0.045051	 -0.127743	  0.081268	  0.062427	  0.102174	  0.093105	 -0.020418
  0.010643	  0.018438	 -0.083056	 -0.128482	  0.030909	  0.046306	 -0.067907	 -0.122429	  0.055226	  0.043895	  0.076513	  0.033158	 -0.104833
  0.043095	  0.045202	 -0.074660	 -0.125350	  0.000435	  0.036514	 -0.097405	 -0.108570	  0.046962	 -0.021818	  0.082475	 -0.074918	 -0.242195
  0.039105	  0.048091	 -0.062535	 -0.149153	  0.001245	  0.054888	 -0.099363	 -0.097595	  0.046741	 -0.053805	  0.099107	 -0.055822	 -0.201944
  0.002909	  0.070536	 -0.006573	 -0.153805	  0.028825	  0.098692	 -0.089173	 -0.075406	  0.057904	 -0.048514	  0.127133	  0.089184	 -0.049529
 -0.007982	  0.060740	  0.036695	 -0.155782	  0.030638	  0.096987	 -0.081638	 -0.060002	  0.048960	 -0.035203	  0.093450	  0.093100	  0.002463
  0.008247	  0.055378	  0.058069	 -0.150297	  0.034714	  0.064632	 -0.063344	 -0.074097	  0.047132	 -0.035776	  0.032182	  0.007003	 -0.094656
  0.030337	  0.059321	  0.063463	 -0.134931	  0.040124	  0.087577	 -0.077412	 -0.067738	  0.031461	 -0.062672	  0.052023	 -0.005720	 -0.154977
 -0.017029	  0.053561	  0.025126	 -0.147933	  0.045850	  0.058698	 -0.063492	 -0.071663	  0.037399	 -0.036122	  0.096488	  0.058373	 -0.047061
 -0.007439	  0.041988	 -0.001856	 -0.144372	  0.036810	  0.054791	 -0.083827	 -0.067867	  0.041047	  0.013056	  0.108860	  0.109632	  0.019313
  0.001520	  0.038982	 -0.003500	 -0.148613	  0.032302	  0.053729	 -0.120467	 -0.058528	  0.037363	 -0.003903	  0.101076	  0.049996	 -0.074145
 -0.006171	  0.011050	  0.000024	 -0.103989	  0.019885	  0.040588	 -0.127600	 -0.081448	  0.058184	 -0.000654	  0.061848	 -0.020706	 -0.200052
 -0.020619	  0.029318	  0.008412	 -0.081104	  0.005600	  0.027120	 -0.120027	 -0.103200	  0.059336	  0.034139	  0.065976	  0.020672	 -0.121680
 -0.011134	  0.068799	  0.002440	 -0.067369	  0.014947	  0.032831	 -0.114126	 -0.086161	  0.061804	  0.091058	  0.130691	  0.096992	  0.054640
  0.015105	  0.071684	  0.006740	 -0.067763	  0.018750	  0.044214	 -0.100722	 -0.083664	  0.042709	  0.071999	  0.129828	  0.076139	  0.054456
  0.019185	  0.060765	 -0.008213	 -0.054651	  0.024546	  0.038914	 -0.100957	 -0.098276	  0.042071	  0.030051	  0.070704	 -0.011898	 -0.121430
  0.006884	  0.063980	 -0.011548	 -0.055719	  0.063455	  0.070979	 -0.090105	 -0.089700	  0.056338	  0.015626	  0.047542	 -0.053172	 -0.182253
  0.015701	  0.048803	 -0.016611	 -0.063626	  0.041546	  0.091953	 -0.095100	 -0.053478	  0.039572	  0.044667	  0.090806	  0.037167	 -0.013982
  0.026363	  0.046051	 -0.039254	 -0.039522	 -0.009612	  0.087437	 -0.088409	 -0.053963	  0.023845	  0.047451	  0.130256	  0.087733	  0.064312
  0.040652	  0.077143	 -0.062877	 -0.048541	 -0.025389	  0.099514	 -0.124612	 -0.092603	 -0.011605	  0.016892	  0.085868	  0.008914	 -0.056162
  0.045358	  0.059611	 -0.058166	 -0.046873	 -0.023528	  0.090349	 -0.145073	 -0.113127	 -0.018935	 -0.000345	  0.035843	 -0.076454	 -0.182765
  0.028022	  0.023556	 -0.044292	 -0.052719	 -0.030760	  0.070842	 -0.111954	 -0.115740	 -0.000355	  0.013552	  0.034886	 -0.042121	 -0.088151
  0.041928	  0.014724	 -0.053529	 -0.068660	 -0.006560	  0.050871	 -0.109548	 -0.075405	  0.015615	  0.028323	  0.067991	  0.041245	  0.078448
  0.062317	 -0.018851	 -0.075480	 -0.085425	 -0.001168	  0.024411	 -0.096671	 -0.070340	  0.050828	  0.018145	  0.040040	  0.033904	  0.031627
  0.051245	 -0.014439	 -0.073726	 -0.071466	  0.008656	  0.049248	 -0.060615	 -0.078078	  0.027679	  0.001786	  0.001043	 -0.020418	 -0.142271
  0.031405	  0.032316	 -0.044841	 -0.057270	 -0.000455	  0.065073	 -0.060744	 -0.089864	  0.038852	  0.000398	  0.032957	 -0.050083	 -0.208343
  0.023890	  0.034112	 -0.060884	 -0.074347	  0.020475	  0.077910	 -0.060657	 -0.089507	  0.033664	  0.068335	  0.070131	  0.035842	 -0.063919
  0.005499	  0.050373	 -0.043474	 -0.076198	  0.024571	  0.115468	 -0.054796	 -0.051860	  0.033856	  0.084670	  0.084716	  0.077689	  0.045552
  0.008979	  0.045725	 -0.035287	 -0.057811	  0.006163	  0.105430	 -0.052566	 -0.042149	  0.023255	  0.037798	  0.063478	  0.002645	 -0.048865
  0.002402	  0.023539	 -0.034801	 -0.073372	 -0.021940	  0.090029	 -0.038579	 -0.023870	  0.004850	 -0.013848	  0.027196	 -0.081257	 -0.129690
 -0.018062	  0.008033	 -0.016686	 -0.096887	 -0.030161	  0.072847	 -0.052463	 -0.016543	 -0.012431	  0.004245	  0.053347	 -0.059155	 -0.042398
 -0.046517	  0.014350	 -0.013103	 -0.075057	 -0.019610	  0.095778	 -0.074331	  0.004657	  0.003410	  0.031576	  0.092621	  0.049095	  0.079646
 -0.047703	  0.015501	 -0.056755	 -0.052254	 -0.023853	  0.079029	 -0.072181	  0.030803	  0.008657	  0.018677	  0.083834	  0.037576	  0.012708
 -0.060889	  0.026506	 -0.051670	 -0.038153	  0.004587	  0.068304	 -0.054778	  0.013608	 -0.016987	 -0.007462	  0.020908	 -0.029399	 -0.085199
 -0.028978	  0.009802	 -0.026133	 -0.066179	  0.001119	  0.060827	 -0.047053	  0.022964	 -0.026279	  0.015228	  0.022843	 -0.043407	 -0.072197
  0.011647	  0.005830	 -0.034441	 -0.032774	  0.004617	  0.065578	 -0.037209	  0.051540	 -0.012926	  0.005333	  0.070054	  0.016181	  0.023435
  0.036374	  0.034579	 -0.088253	 -0.048611	  0.003573	  0.069814	 -0.002779	  0.061647	  0.013731	 -0.004144	  0.086754	  0.057620	  0.066770
  0.072831	  0.036628	 -0.083312	 -0.050731	 -0.023548	  0.060779	  0.036651	  0.082212	  0.024733	 -0.029852	  0.057830	  0.022216	 -0.015288
  0.039969	  0.040834	 -0.051934	 -0.028925	 -0.052552	  0.073686	  0.049380	  0.075362	  0.041606	 -0.053902	  0.069488	 -0.009704	 -0.083355
  0.022740	  0.005218	 -0.067722	 -0.008414	 -0.038010	  0.058174	  0.044284	  0.050826	  0.052240	 -0.015420	  0.105712	  0.008307	  0.001057
  0.014484	 -0.025875	 -0.058487	  0.004065	 -0.017444	  0.109380	  0.070546	  0.069386	  0.058254	 -0.001691	  0.132685	  0.045385	  0.062748
  0.032173	 -0.031048	 -0.106874	  0.037017	 -0.026948	  0.103424	  0.072182	  0.055419	  0.043605	 -0.007336	  0.109405	  0.033047	 -0.004684
  0.053521	 -0.011006	 -0.108422	  0.035370	 -0.041091	  0.072865	  0.041486	  0.054692	  0.030040	 -0.015830	  0.084480	 -0.016542	 -0.109973
  0.056904	 -0.016653	 -0.103437	  0.004695	 -0.020171	  0.083078	  0.029750	  0.052809	  0.001762	 -0.017647	  0.081483	 -0.000335	 -0.083343
  0.059725	 -0.048137	 -0.125439	 -0.004260	 -0.005682	  0.054051	  0.059804	  0.029255	  0.027586	  0.007003	  0.080064	  0.081806	  0.031476
  0.017387	 -0.039919	 -0.100145	 -0.002808	 -0.021323	  0.048049	  0.104008	  0.036670	  0.045902	 -0.004206	  0.063031	  0.061714	  0.033341
  0.002921	 -0.017550	 -0.058099	  0.003686	 -0.012136	  0.055559	  0.091490	  0.040290	  0.063177	 -0.042981	  0.048770	 -0.027033	 -0.070974
 -0.011067	 -0.013154	 -0.051681	 -0.005608	 -0.013037	  0.085093	  0.067977	  0.029140	  0.060861	 -0.070135	  0.050351	 -0.014011	 -0.071141
 -0.013706	 -0.002373	 -0.061256	  0.015817	 -0.030038	  0.111318	  0.071674	  0.037417	  0.018034	 -0.039567	  0.064207	  0.043188	  0.013572
 -0.007133	  0.033400	 -0.100674	 -0.003071	 -0.022699	  0.091336	  0.061620	  0.081201	  0.039807	 -0.028538	  0.086475	  0.054034	  0.077183
  0.017722	  0.049591	 -0.117899	 -0.010359	 -0.032053	  0.085908	  0.069305	  0.098342	  0.073145	 -0.068784	  0.086942	  0.002278	  0.011053
 -0.000691	  0.059293	 -0.113690	  0.000672	 -0.026144	  0.080742	  0.053461	  0.071388	  0.078886	 -0.081753	  0.056055	 -0.051364	 -0.073546
  0.016922	  0.030388	 -0.079260	 -0.002548	 -0.006909	  0.096256	  0.050921	  0.103212	  0.102139	 -0.034147	  0.085730	  0.001235	 -0.022084
  0.013466	  0.014461	 -0.079974	  0.025932	 -0.025340	  0.089385	  0.041995	  0.134795	  0.138563	 -0.002586	  0.152799	  0.063888	  0.033796
 -0.000278	 -0.032590	 -0.059033	  0.012365	 -0.047001	  0.087478	  0.027819	  0.142834	  0.131060	 -0.026136	  0.153524	  0.028760	 -0.023384
  0.014237	 -0.046870	 -0.032156	  0.005571	 -0.014187	  0.096683	  0.046421	  0.141826	  0.098176	 -0.066942	  0.115135	  0.003427	 -0.139050
  0.001458	 -0.039799	 -0.040673	 -0.015980	  0.004222	  0.085483	  0.041682	  0.149561	  0.115098	 -0.038996	  0.134686	  0.018462	 -0.112531
  0.018712	 -0.029821	 -0.032803	 -0.061913	 -0.023036	  0.073531	  0.059597	  0.174874	  0.126145	  0.017512	  0.133546	  0.036477	 -0.002802
  0.041942	 -0.026563	 -0.057504	 -0.067134	 -0.018816	  0.075842	  0.090415	  0.145565	  0.125127	  0.016805	  0.086998	  0.014522	 -0.094216
  0.026991	 -0.009421	 -0.075110	 -0.051605	 -0.042916	  0.053692	  0.095631	  0.110007	  0.109371	  0.024962	  0.048697	 -0.005899	 -0.142946
  0.010356	 -0.011413	 -0.062414	 -0.038590	 -0.049192	  0.077144	  0.086013	  0.093392	  0.082227	  0.047799	  0.085759	  0.106614	 -0.036945
  0.008143	 -0.020108	 -0.041839	 -0.045214	 -0.030966	  0.055188	  0.105015	  0.098928	  0.041491	  0.048515	  0.135206	  0.171456	  0.010354
  0.008310	 -0.000819	 -0.047780	 -0.040597	 -0.043320	  0.034903	  0.094401	  0.084682	  0.020692	 -0.025289	  0.108045	  0.087433	 -0.140028
  0.024908	  0.010753	 -0.021711	 -0.017285	 -0.046483	  0.025396	  0.108989	  0.051553	  0.028736	 -0.024658	  0.075084	  0.027427	 -0.182158
  0.031214	  0.054451	 -0.007783	 -0.002928	 -0.049449	  0.023277	  0.093708	  0.058269	  0.030353	 -0.000555	  0.118406	  0.078761	 -0.040496
  0.012337	  0.045101	 -0.007721	 -0.024346	 -0.039810	  0.053945	  0.087242	  0.051565	  0.052386	 -0.009883	  0.110350	  0.120505	 -0.006962
  0.000131	  0.054008	  0.008938	 -0.041386	 -0.044468	  0.074976	  0.127606	  0.047519	  0.021871	 -0.012573	  0.079970	  0.047370	 -0.162023
  0.013199	  0.076960	  0.006878	 -0.054013	 -0.051377	  0.106268	  0.132284	  0.033284	 -0.011153	 -0.012482	  0.084446	  0.008084	 -0.261163
  0.009319	  0.062531	  0.040282	 -0.057295	 -0.039231	  0.111570	  0.123599	  0.063963	  0.005388	  0.036491	  0.121065	  0.041114	 -0.148514
  0.023951	  0.029765	  0.030803	 -0.068761	  0.015934	  0.100878	  0.122743	  0.085699	  0.042138	  0.095117	  0.167696	  0.072818	 -0.075093
  0.028245	 -0.006184	  0.010863	 -0.098264	  0.021953	  0.082373	  0.131379	  0.068421	  0.038210	  0.088670	  0.136435	  0.051716	 -0.131752
  0.021813	  0.014323	  0.021955	 -0.091292	 -0.019679	  0.052962	  0.141052	  0.078884	  0.049376	  0.086942	  0.070332	  0.004307	 -0.233564
  0.009407	  0.038706	  0.023969	 -0.104559	  0.006836	  0.012343	  0.149524	  0.077241	  0.034410	  0.038161	  0.087493	  0.036687	 -0.248324
  0.016426	  0.019770	  0.008379	 -0.096816	  0.000920	  0.036964	  0.134230	  0.063729	  0.058441	  0.018205	  0.121176	  0.063348	 -0.160147
  0.003474	  0.024436	  0.017366	 -0.072795	  0.030100	  0.078221	  0.146470	  0.079734	  0.076515	  0.008868	  0.095392	  0.066163	 -0.106467
  0.011447	  0.018133	  0.017560	 -0.031868	  0.056148	  0.106558	  0.150846	  0.071900	  0.063491	  0.008028	  0.072625	  0.036242	 -0.120237
  0.030363	 -0.010280	  0.062859	 -0.014859	  0.043353	  0.055273	  0.176730	  0.052806	  0.010337	 -0.004292	  0.105676	  0.015823	 -0.183468
  0.023531	 -0.009022	  0.074932	 -0.019058	  0.043537	  0.038813	  0.168853	  0.050819	 -0.015222	 -0.007963	  0.079399	  0.002521	 -0.203028
 -0.004284	  0.002843	  0.075827	  0.007268	  0.070933	  0.036491	  0.105430	  0.041758	  0.018055	  0.019694	  0.085138	  0.031639	 -0.123504
 -0.014628	  0.012952	  0.054814	 -0.024474	  0.088418	  0.027524	  0.110725	  0.066863	 -0.002229	  0.059032	  0.096429	  0.060166	 -0.063700
 -0.020276	  0.031183	  0.036454	 -0.059821	  0.048483	  0.009259	  0.111962	  0.072868	 -0.004360	  0.064999	  0.114654	  0.024875	 -0.143868
 -0.010281	  0.036889	  0.054101	 -0.084512	  0.026711	 -0.008662	  0.078790	  0.013451	  0.008532	  0.035584	  0.098055	 -0.036899	 -0.258427
 -0.011658	  0.068775	  0.052480	 -0.109525	  0.047521	 -0.033921	  0.114607	 -0.007288	  0.026781	  0.066287	  0.101393	 -0.035733	 -0.250865
 -0.024285	  0.099273	  0.082178	 -0.101577	  0.043882	 -0.005170	  0.122339	 -0.002901	  0.026616	  0.066140	  0.161571	  0.030103	 -0.130706
 -0.012227	  0.063800	  0.103907	 -0.046816	  0.075339	  0.019326	  0.128175	  0.003946	  0.024157	  0.034359	  0.150787	  0.047340	 -0.076293
 -0.022806	  0.053215	  0.097740	 -0.037853	  0.091405	  0.043690	  0.088366	 -0.063811	  0.025178	  0.014661	  0.109210	  0.015378	 -0.193063
 -0.023356	  0.072172	  0.086960	 -0.051392	  0.092443	  0.036510	  0.101861	 -0.088575	 -0.013189	  0.002328	  0.105940	  0.001655	 -0.236057
 -0.014554	  0.040851	  0.074880	 -0.051549	  0.076548	  0.038790	  0.108996	 -0.084408	 -0.042998	 -0.008538	  0.116350	  0.027818	 -0.154486
 -0.005286	  0.042564	  0.054380	 -0.051769	  0.077466	  0.051414	  0.077097	 -0.102258	 -0.043655	 -0.002001	  0.148717	  0.082299	 -0.082875
  0.006980	  0.043969	  0.021840	 -0.049891	  0.072500	  0.044651	  0.043352	 -0.137746	 -0.043594	  0.017888	  0.127266	  0.063835	 -0.153186
  0.009128	  0.045553	  0.032938	 -0.044679	  0.044814	  0.058276	  0.021686	 -0.183868	 -0.023933	  0.004251	  0.064109	 -0.014599	 -0.231591
  0.012946	  0.067957	  0.096077	 -0.072042	  0.034864	  0.043590	  0.020367	 -0.227324	  0.016037	 -0.011107	  0.025600	 -0.015800	 -0.239431
 -0.025484	  0.054545	  0.124298	 -0.062641	  0.074697	  0.049241	 -0.023576	 -0.272310	  0.034123	  0.007756	  0.031002	  0.021124	 -0.200174
 -0.008530	  0.051790	  0.129071	 -0.041880	  0.083525	  0.034908	 -0.039304	 -0.227763	  0.051417	  0.004757	  0.071277	  0.028340	 -0.173996
  0.007771	  0.048425	  0.123472	 -0.040854	  0.063883	  0.019395	 -0.066274	 -0.172001	  0.040976	 -0.010185	  0.059644	  0.011246	 -0.220424
 -0.014697	  0.090545	  0.086378	 -0.048201	  0.072865	  0.031618	 -0.062644	 -0.159787	  0.023215	  0.010778	 -0.014792	 -0.054082	 -0.279714
 -0.020791	  0.093347	  0.069293	 -0.042913	  0.069193	  0.031028	 -0.040181	 -0.141942	  0.010633	 -0.003076	 -0.008943	 -0.041265	 -0.236693
 -0.010626	  0.078037	  0.106802	 -0.024789	  0.106303	  0.020956	 -0.029688	 -0.085590	 -0.016590	 -0.007203	  0.014414	  0.004403	 -0.145060
 -0.008736	  0.069754	  0.133366	 -0.046339	  0.122282	  0.015860	 -0.025569	 -0.089033	  0.018030	  0.011169	  0.024748	 -0.011805	 -0.133971
 -0.028101	  0.085980	  0.085879	 -0.041315	  0.098027	  0.005687	 -0.028630	 -0.082607	  0.042030	 -0.023689	  0.018464	 -0.027491	 -0.196824
 -0.009658	  0.078176	  0.060605	 -0.062002	  0.106834	  0.031953	 -0.027014	 -0.103962	  0.012955	 -0.028655	  0.006797	 -0.064772	 -0.238766
 -0.026964	  0.067343	  0.073828	 -0.080927	  0.085206	  0.010373	  0.002349	 -0.137560	  0.026753	 -0.029298	  0.014532	 -0.040484	 -0.174439
 -0.010894	  0.065006	  0.081897	 -0.064258	  0.091029	 -0.006246	  0.015101	 -0.150174	  0.067779	 -0.004303	  0.037637	 -0.048408	 -0.072191
 -0.012025	  0.048138	  0.102100	 -0.081645	  0.081481	  0.021429	  0.012203	 -0.115168	  0.049030	 -0.025028	  0.066890	 -0.045353	 -0.038577
 -0.028853	  0.018880	  0.096353	 -0.076235	  0.053006	  0.017058	  0.002518	 -0.085026	  0.048256	 -0.067646	  0.050639	 -0.078150	 -0.080173
 -0.047420	  0.017695	  0.103330	 -0.084832	  0.062734	  0.011036	  0.004914	 -0.117824	  0.022095	 -0.107787	  0.038530	 -0.064396	 -0.097054
 -0.062991	  0.031517	  0.070693	 -0.067421	  0.072650	  0.024097	 -0.016187	 -0.131833	  0.009929	 -0.118892	  0.018786	  0.012309	 -0.039229
 -0.048449	  0.042798	  0.066801	 -0.064948	  0.065769	  0.032348	 -0.065908	 -0.129419	  0.017760	 -0.074666	  0.020996	  0.044834	 -0.004335
 -0.005448	  0.031393	  0.089089	 -0.078813	  0.071424	  0.050365	 -0.047389	 -0.116247	  0.031230	 -0.055133	  0.037020	  0.024065	 -0.002032
  0.004122	 -0.022116	  0.100086	 -0.073956	  0.040981	  0.078651	 -0.041099	 -0.125112	  0.036852	 -0.060154	  0.025884	  0.003001	 -0.068422
 -0.027456	 -0.010781	  0.065538	 -0.065185	  0.036052	  0.056014	 -0.031759	 -0.121730	  0.036807	 -0.057029	  0.009761	 -0.018148	 -0.038557
 -0.004006	 -0.013225	  0.030471	 -0.080463	  0.062975	  0.034687	 -0.031492	 -0.083831	  0.043913	 -0.056259	  0.032971	 -0.008296	  0.069709
 -0.014505	  0.004351	  0.004602	 -0.096834	  0.065128	  0.020701	 -0.027435	 -0.046334	  0.068433	 -0.061956	  0.074244	 -0.024160	  0.108602
 -0.000753	 -0.004938	 -0.044927	 -0.090473	  0.050194	  0.025691	 -0.032800	 -0.044326	  0.071143	 -0.078119	  0.066695	 -0.053206	  0.083836
 -0.003456	 -0.017576	 -0.029028	 -0.106678	  0.017209	 -0.002199	 -0.024997	 -0.047394	  0.075986	 -0.077788	  0.066807	 -0.091235	 -0.000274
 -0.013786	  0.007747	 -0.044025	 -0.079780	  0.038943	  0.001900	 -0.003146	 -0.069868	  0.049303	 -0.052530	  0.094447	 -0.069279	 -0.009680
  0.011625	  0.013961	 -0.048677	 -0.062664	  0.056715	  0.015499	  0.018170	 -0.062959	  0.059555	 -0.050864	  0.082518	 -0.030815	  0.033942
  0.020308	  0.016482	 -0.061317	 -0.054259	  0.090938	 -0.001648	  0.044128	 -0.057544	  0.007651	 -0.051290	  0.075161	 -0.026968	  0.038684
  0.023625	  0.021134	 -0.094661	 -0.049668	  0.066104	 -0.028293	  0.056539	 -0.053729	 -0.023684	 -0.066469	  0.070204	 -0.031181	 -0.000660
 -0.015279	 -0.001024	 -0.086243	 -0.067290	  0.004303	 -0.010394	  0.028368	 -0.077306	 -0.043124	 -0.068207	  0.051760	 -0.063544	 -0.028951
 -0.023319	 -0.012895	 -0.086890	 -0.090120	 -0.031247	  0.016838	 -0.027133	 -0.093904	 -0.010827	 -0.088526	  0.083310	 -0.055870	 -0.005087
 -0.035003	 -0.012638	 -0.089281	 -0.078925	 -0.039131	  0.043619	 -0.013720	 -0.067559	 -0.001779	 -0.025254	  0.129065	 -0.018318	  0.054587
 -0.016145	  0.007689	 -0.056273	 -0.062563	 -0.060487	  0.026198	 -0.006211	 -0.035358	 -0.012201	 -0.009944	  0.145971	 -0.007757	  0.089357
  0.031630	 -0.007989	 -0.058815	 -0.085077	 -0.059228	  0.023238	 -0.033943	  0.022753	 -0.003213	 -0.042865	  0.139171	 -0.005597	  0.024125
 -0.012790	 -0.022172	 -0.037144	 -0.075837	 -0.033724	  0.001707	 -0.029596	  0.089758	 -0.023515	 -0.061893	  0.128336	  0.014184	 -0.024114
 -0.044856	 -0.026203	 -0.064524	 -0.065574	  0.001164	 -0.002410	 -0.010868	  0.167794	 -0.022472	 -0.056549	  0.093137	  0.040287	 -0.033036
 -0.036913	 -0.001473	 -0.077682	 -0.041275	 -0.002501	  0.014429	  0.005558	  0.229047	 -0.003656	 -0.098322	  0.068455	  0.069280	  0.005371
 -0.036127	  0.026239	 -0.069474	 -0.056277	  0.010885	  0.028316	  0.059824	  0.227624	 -0.005961	 -0.096013	  0.045276	  0.064113	 -0.022987
 -0.036661	  0.052845	 -0.036246	 -0.081506	 -0.009156	  0.028532	  0.047888	  0.160871	  0.016041	 -0.084392	  0.032229	  0.035066	 -0.059916
 -0.044356	  0.048111	 -0.046222	 -0.089786	 -0.001655	  0.032197	  0.052432	  0.117181	  0.026852	 -0.064296	  0.031218	 -0.010175	 -0.068289
 -0.083946	  0.040198	 -0.030003	 -0.108286	  0.028207	  0.034467	  0.061293	  0.103824	  0.042591	 -0.035837	  0.067753	  0.014124	 -0.067468
 -0.080698	  0.014283	 -0.017975	 -0.104807	  0.025998	  0.044095	  0.023911	  0.125468	  0.074225	 -0.020733	  0.094621	  0.052496	 -0.012952
 -0.028997	  0.024958	 -0.028419	 -0.110286	  0.067980	  0.061606	 -0.003469	  0.133157	  0.092133	  0.016434	  0.081358	  0.056429	 -0.017859
 -0.026133	  0.031301	 -0.003742	 -0.081878	  0.090812	  0.035913	  0.012581	  0.093363	  0.079928	  0.027374	  0.075708	  0.016435	 -0.061466
 -0.037128	  0.001531	 -0.010118	 -0.075632	  0.086401	 -0.003758	  0.066563	  0.062010	  0.089627	  0.013699	  0.059078	 -0.006164	 -0.078882
 -0.020013	 -0.004171	  0.012521	 -0.080089	  0.051857	  0.021309	  0.073389	  0.029385	  0.098146	 -0.025571	  0.060368	  0.022866	 -0.036091
 -0.029991	  0.016497	 -0.005542	 -0.039854	  0.026561	  0.065129	  0.065699	  0.016028	  0.075135	 -0.026745	  0.050803	  0.012832	 -0.003477
 -0.043361	  0.026153	 -0.011905	 -0.015993	  0.033230	  0.072072	  0.029503	 -0.031988	  0.074615	 -0.042899	  0.051752	  0.008448	 -0.039116
 -0.037552	  0.050326	 -0.021714	 -0.041427	  0.033097	  0.095760	  0.033660	 -0.058432	  0.057878	 -0.068521	  0.073511	 -0.000645	 -0.090628
 -0.033106	  0.038076	 -0.015733	 -0.063679	  0.035924	  0.113324	  0.004348	 -0.037150	  0.072257	 -0.092481	  0.073883	 -0.017845	 -0.086528
 -0.012249	  0.038890	 -0.016971	 -0.091684	  0.020510	  0.116580	 -0.028211	 -0.012115	  0.055555	 -0.092648	  0.094617	 -0.026182	 -0.029224
  0.004580	  0.041934	  0.015979	 -0.099435	 -0.014489	  0.101138	 -0.056099	 -0.035057	  0.054921	 -0.118060	  0.112487	 -0.010347	  0.009858
  0.021384	  0.047931	  0.020320	 -0.099129	 -0.025388	  0.129981	 -0.095272	 -0.056043	  0.042043	 -0.080537	  0.098003	 -0.009481	 -0.053672
  0.011652	  0.035620	 -0.011037	 -0.098571	 -0.015978	  0.096636	 -0.098015	 -0.025422	  0.042440	 -0.028773	  0.097444	  0.013831	 -0.099333
