# Supplementary material for: A fluorescent photoimmunoconjugate for imaging of cholesteatoma
Source: Sci Rep. 2022 Nov 19;12:19905. doi: 10.1038/s41598-022-22072-9 (PMC9675863; doi:10.1038/s41598-022-22072-9)
Supplement: Supplementary file 2 — Supplementary Information 2. [file 41598_2022_22072_MOESM2_ESM.zip › Data/ABR-64-5]

:RUN-5	LEVEL SWEEP	TEMP:NaN	6/11/2018	6:16 PM	NaNHR:
:SW EAR: R	SW FREQ: 11.32	# AVERAGES: 512	REP RATE (/sec): 40	DRIVER: RS Tweeter	SAMPLE (�sec): 40	
:NOTES-
:CHAMBER-CH4B-PXI
:CFTS Version: V2.7.2 (R850)
:LEVELS:20;25;30;35;40;45;50;55;60;65;70;75;80;
:DATA
  0.020880	 -0.024214	  0.005458	  0.020957	  0.035595	  0.011563	 -0.010507	 -0.022883	 -0.018225	  0.032224	  0.014131	 -0.004795	 -0.029823
 -0.001627	  0.003546	  0.052667	  0.013304	  0.024450	  0.003674	  0.012335	  0.012656	 -0.020728	 -0.012145	  0.006047	  0.001205	 -0.019302
 -0.000492	  0.006864	  0.081845	 -0.012747	 -0.016084	  0.009046	  0.004047	  0.070695	 -0.025794	 -0.021731	 -0.012501	  0.004031	 -0.022412
 -0.004297	  0.030284	  0.064224	 -0.020838	 -0.020741	 -0.007049	  0.004252	  0.074015	 -0.045307	 -0.028367	  0.007902	  0.012771	 -0.035338
  0.010750	  0.001073	  0.027933	 -0.002969	 -0.070290	 -0.025660	 -0.021601	  0.062881	 -0.061069	 -0.026748	  0.021668	  0.025608	 -0.009941
 -0.001800	 -0.010385	 -0.009715	  0.012147	 -0.082888	 -0.036989	 -0.047077	  0.042394	 -0.030970	  0.010460	  0.009457	  0.034414	 -0.004484
 -0.031190	 -0.020920	 -0.022052	 -0.000373	 -0.042549	 -0.039134	 -0.023844	  0.027727	  0.002380	 -0.013473	  0.003511	  0.032441	  0.010551
  0.004114	 -0.037632	 -0.017653	  0.022272	 -0.002667	 -0.053749	  0.010883	  0.023094	  0.012700	 -0.038870	  0.015840	  0.015548	  0.019315
  0.019346	 -0.025281	  0.010793	  0.054255	 -0.009968	 -0.036410	  0.006377	  0.010306	  0.016156	 -0.034255	 -0.004927	 -0.012975	  0.014967
  0.027859	 -0.013501	  0.036547	  0.025902	  0.002659	 -0.032605	 -0.000607	 -0.004120	 -0.027741	 -0.017527	 -0.015846	 -0.024585	  0.010036
  0.010027	 -0.003457	  0.016078	  0.028627	 -0.000028	 -0.012617	 -0.000542	 -0.020232	 -0.043162	 -0.015850	 -0.007551	 -0.033793	  0.032095
 -0.006598	  0.000084	 -0.011102	  0.008736	 -0.027223	 -0.013504	  0.001778	 -0.019579	 -0.009449	  0.006994	  0.006145	 -0.020425	  0.015285
  0.004764	 -0.021870	 -0.024680	 -0.002537	 -0.000743	 -0.008486	 -0.007196	 -0.035919	  0.040254	 -0.004377	  0.006382	 -0.038654	 -0.025886
  0.010443	 -0.020576	 -0.036110	 -0.011142	 -0.001871	  0.017450	 -0.011500	 -0.054558	  0.065229	 -0.009713	 -0.017847	 -0.044007	 -0.058571
 -0.021799	 -0.010772	 -0.028445	 -0.060260	  0.006030	  0.023481	 -0.000385	 -0.064721	  0.044878	  0.013109	 -0.011825	 -0.016052	 -0.053313
 -0.006202	  0.015048	 -0.027806	 -0.036620	  0.042189	  0.025066	  0.020830	 -0.046407	  0.029598	  0.007171	  0.002479	  0.001049	 -0.030781
  0.007037	  0.043578	 -0.030584	 -0.013786	  0.053346	  0.038603	  0.008341	 -0.043742	  0.031473	  0.008162	  0.004918	 -0.006138	  0.020555
 -0.002456	  0.052134	 -0.033591	 -0.000980	  0.065422	  0.033932	 -0.000076	 -0.028493	  0.023600	  0.027941	 -0.022911	  0.022376	  0.059763
 -0.022092	  0.038880	 -0.016245	 -0.021578	  0.045212	  0.042722	  0.026002	  0.006635	  0.000663	  0.057350	 -0.009752	  0.027811	  0.058511
 -0.016667	 -0.002884	 -0.037562	 -0.002371	  0.000149	  0.060667	  0.028492	  0.010253	  0.015514	  0.059647	  0.004680	  0.024170	  0.048773
 -0.020894	 -0.045203	 -0.062345	 -0.012526	 -0.013527	  0.090766	 -0.016797	  0.035084	  0.043995	  0.033885	  0.031494	  0.040075	  0.033825
 -0.021683	 -0.026163	 -0.067530	 -0.062742	 -0.010113	  0.083347	 -0.031516	  0.044694	  0.048895	  0.022845	  0.037078	  0.027727	  0.067593
 -0.023208	 -0.026880	 -0.066665	 -0.083306	 -0.003618	  0.084831	 -0.021601	  0.011254	 -0.006763	  0.050063	  0.004791	  0.047775	  0.115790
 -0.019183	 -0.049905	 -0.053224	 -0.063859	  0.030976	  0.068816	  0.003960	 -0.009795	 -0.002726	  0.064042	  0.002776	  0.087521	  0.143437
 -0.017469	 -0.029339	 -0.050265	 -0.051200	  0.025025	  0.057976	  0.010674	 -0.037944	  0.021567	  0.076708	  0.008608	  0.071610	  0.130356
 -0.008438	 -0.026554	 -0.023069	 -0.073511	  0.020123	  0.059421	  0.020652	 -0.064978	  0.035646	  0.042160	  0.010875	  0.040586	  0.135192
 -0.033830	 -0.016973	 -0.012055	 -0.059104	  0.034754	  0.056839	  0.072079	 -0.034023	  0.025883	  0.031802	 -0.001712	  0.061632	  0.123402
 -0.075749	 -0.021754	 -0.027435	 -0.054158	  0.038575	  0.071391	  0.068660	  0.001861	  0.007747	  0.020778	 -0.000447	  0.063791	  0.070966
 -0.091050	 -0.053249	 -0.040591	 -0.036808	  0.038965	  0.066017	  0.038992	 -0.000207	  0.007700	  0.021863	  0.039038	  0.061101	  0.057977
 -0.092754	 -0.045146	 -0.043564	 -0.042165	  0.042841	  0.060945	  0.030070	 -0.041929	  0.040885	  0.021943	  0.075873	  0.062040	  0.070225
 -0.079882	 -0.010349	 -0.039127	 -0.055589	  0.049982	  0.077619	  0.039402	 -0.080350	  0.042792	  0.050570	  0.063355	  0.044688	  0.103870
 -0.059121	 -0.009394	 -0.000555	 -0.050498	  0.022080	  0.080705	  0.046002	 -0.029943	  0.018074	  0.051468	  0.061677	  0.054374	  0.113187
 -0.073366	 -0.013889	  0.021298	 -0.020619	 -0.026545	  0.059076	  0.044111	 -0.031609	  0.034454	  0.059484	  0.084053	  0.072513	  0.152545
 -0.102935	 -0.022588	 -0.011400	 -0.016894	 -0.021385	  0.039887	  0.043845	 -0.034634	  0.012351	  0.085251	  0.105705	  0.069110	  0.180614
 -0.104347	 -0.030419	 -0.023116	 -0.032701	 -0.016199	  0.063821	  0.033299	 -0.028946	 -0.000666	  0.077425	  0.082509	  0.067298	  0.141473
 -0.106531	 -0.010992	  0.003991	 -0.052004	 -0.017778	  0.072327	  0.049608	 -0.015508	  0.045889	  0.082133	  0.082026	  0.057818	  0.114495
 -0.081962	 -0.002230	  0.003108	 -0.061316	 -0.029625	  0.064911	  0.069512	 -0.016429	  0.072435	  0.065517	  0.108316	  0.021367	  0.100396
 -0.063862	 -0.006634	 -0.007358	 -0.011751	 -0.005718	  0.079539	  0.055156	  0.003359	  0.060737	  0.034259	  0.122504	  0.018937	  0.105579
 -0.048220	  0.012166	  0.002182	 -0.001825	 -0.012244	  0.074496	  0.069494	  0.012714	  0.059453	  0.020933	  0.087821	  0.048260	  0.073367
 -0.040884	  0.009812	  0.018740	 -0.026828	  0.013886	  0.059227	  0.072269	  0.014763	  0.092894	 -0.012281	  0.067029	  0.039389	  0.020378
 -0.043292	  0.011799	 -0.011064	 -0.050446	  0.021317	  0.050520	  0.079291	  0.056033	  0.082558	 -0.015821	  0.027976	  0.055042	 -0.029210
 -0.046737	 -0.000747	 -0.025467	 -0.058888	  0.047465	  0.075946	  0.084313	  0.043572	  0.066827	 -0.022275	 -0.029286	  0.007716	 -0.062330
 -0.057939	 -0.034602	 -0.021365	 -0.031740	  0.099471	  0.046204	  0.112393	  0.069807	  0.043752	 -0.049458	 -0.066052	 -0.048181	 -0.032514
 -0.082693	 -0.023430	 -0.006842	 -0.047503	  0.118266	  0.019996	  0.115057	  0.033275	  0.033938	 -0.088596	 -0.089909	 -0.083205	 -0.037981
 -0.057484	 -0.004939	  0.003823	 -0.037933	  0.116081	  0.041899	  0.103427	  0.006802	  0.035032	 -0.129394	 -0.094064	 -0.111387	 -0.044556
 -0.071619	 -0.005442	  0.008874	  0.002906	  0.087049	  0.071197	  0.069456	 -0.003358	  0.007541	 -0.140305	 -0.096556	 -0.107037	 -0.040299
 -0.083003	 -0.019279	  0.035248	 -0.013004	  0.090304	  0.079504	  0.031739	 -0.019011	 -0.023462	 -0.111355	 -0.099198	 -0.096128	 -0.036701
 -0.088406	 -0.023135	  0.032791	 -0.022325	  0.123683	  0.085929	  0.050721	 -0.005617	 -0.020206	 -0.116324	 -0.077935	 -0.075131	  0.006091
 -0.071888	 -0.025335	  0.023676	 -0.024758	  0.152021	  0.072064	  0.061989	  0.017362	 -0.007554	 -0.130361	 -0.036310	 -0.056788	  0.051159
 -0.049454	 -0.037831	  0.011591	  0.003586	  0.127317	  0.066719	  0.056942	  0.039938	 -0.008154	 -0.096621	 -0.004102	 -0.034870	  0.099555
 -0.023260	 -0.034838	  0.013276	 -0.015190	  0.130701	  0.081621	  0.070421	  0.007289	 -0.008484	 -0.044392	  0.035130	 -0.002436	  0.132378
 -0.040306	 -0.037313	  0.014883	 -0.036394	  0.130090	  0.095572	  0.046940	  0.003794	  0.020333	 -0.011288	  0.076430	  0.030644	  0.136145
 -0.056611	 -0.052214	 -0.004510	 -0.057170	  0.136294	  0.098679	  0.045338	 -0.010636	  0.021264	  0.026123	  0.075209	  0.074399	  0.124108
 -0.019202	 -0.018483	 -0.008009	 -0.024914	  0.124374	  0.069727	  0.078302	  0.003908	  0.024289	  0.049263	  0.074824	  0.123392	  0.138405
 -0.029843	  0.013757	  0.035515	  0.007103	  0.134842	  0.055743	  0.096268	  0.037047	  0.051213	  0.061775	  0.085156	  0.155260	  0.182077
 -0.061041	  0.014755	  0.026704	 -0.025808	  0.097216	  0.034346	  0.108062	  0.037927	  0.098541	  0.073902	  0.089075	  0.159164	  0.204071
 -0.100994	  0.020624	  0.036194	 -0.059773	  0.081565	  0.019914	  0.124822	  0.058254	  0.112901	  0.062726	  0.110331	  0.154520	  0.198370
 -0.128232	 -0.039021	  0.032858	 -0.087954	  0.059936	  0.024462	  0.133529	  0.074817	  0.114770	  0.070139	  0.132378	  0.146444	  0.190531
 -0.132351	 -0.065929	  0.032945	 -0.077256	  0.044292	  0.048763	  0.134942	  0.078984	  0.131991	  0.082975	  0.132719	  0.109790	  0.177479
 -0.144506	 -0.063485	  0.065672	 -0.005608	  0.065622	  0.047219	  0.140880	  0.056797	  0.051834	  0.116506	  0.134008	  0.074965	  0.120561
 -0.158201	 -0.046246	  0.069667	  0.007324	  0.104014	  0.046316	  0.152804	  0.062017	  0.035604	  0.124223	  0.124325	  0.050019	  0.048151
 -0.129798	 -0.009998	  0.059507	  0.007772	  0.124220	  0.052533	  0.147733	  0.078504	  0.068632	  0.112235	  0.092551	  0.029606	 -0.009229
 -0.113300	  0.018065	  0.059230	  0.023089	  0.135164	  0.089965	  0.149833	  0.105747	  0.042448	  0.079506	  0.071019	  0.023957	 -0.043376
 -0.099560	  0.024106	  0.039904	  0.017698	  0.131867	  0.103711	  0.152543	  0.122280	  0.021394	  0.081480	  0.064431	  0.008887	 -0.089863
 -0.064940	 -0.000864	  0.002203	 -0.022578	  0.122528	  0.091756	  0.147515	  0.101891	  0.012987	  0.087206	  0.045665	 -0.039927	 -0.115229
 -0.058713	 -0.011871	  0.002064	 -0.005577	  0.145340	  0.103960	  0.163620	  0.098923	  0.011897	  0.044881	  0.030124	 -0.098534	 -0.126703
 -0.092549	 -0.012186	  0.017436	  0.000804	  0.176095	  0.100515	  0.121758	  0.105136	  0.037668	  0.018803	  0.019117	 -0.098011	 -0.106774
 -0.102869	 -0.021690	  0.029284	  0.006187	  0.185266	  0.115479	  0.116693	  0.087153	  0.025928	  0.015479	 -0.015224	 -0.099485	 -0.070181
 -0.108622	  0.011998	  0.025615	  0.006949	  0.177208	  0.118168	  0.111681	  0.065985	  0.019258	 -0.034170	 -0.012752	 -0.072690	 -0.037818
 -0.081817	 -0.001432	  0.053451	  0.007111	  0.172802	  0.099310	  0.098029	  0.072627	 -0.013348	 -0.034432	  0.017521	 -0.059300	  0.007394
 -0.041348	  0.009530	  0.059130	  0.012870	  0.175534	  0.087136	  0.111231	  0.075768	 -0.025534	  0.007734	  0.020829	 -0.055315	  0.036152
 -0.043082	  0.004658	  0.036934	  0.007435	  0.177889	  0.099148	  0.097817	  0.048826	  0.001790	  0.002083	  0.033832	 -0.044476	  0.001920
 -0.052554	 -0.012387	  0.041330	  0.033487	  0.205946	  0.085382	  0.105101	  0.050365	  0.000045	 -0.009878	  0.031738	 -0.070842	  0.026027
 -0.075650	 -0.014614	  0.066590	  0.043936	  0.208164	  0.049262	  0.128812	  0.078503	  0.009516	 -0.028190	  0.046525	 -0.100672	  0.008879
 -0.096436	 -0.054600	  0.067134	  0.019574	  0.169047	  0.030349	  0.130651	  0.112248	  0.036005	 -0.024407	  0.051112	 -0.114866	  0.018947
 -0.093393	 -0.061217	  0.090830	 -0.007271	  0.156283	  0.022114	  0.121631	  0.114062	  0.027156	 -0.018355	  0.029692	 -0.065372	  0.032032
 -0.113931	 -0.046219	  0.091441	 -0.026565	  0.159626	  0.078636	  0.109982	  0.118730	  0.023968	 -0.018816	 -0.002172	 -0.036314	  0.006513
 -0.089970	 -0.030328	  0.089477	 -0.006681	  0.136932	  0.112951	  0.086985	  0.112486	  0.006529	  0.007494	 -0.013317	 -0.043569	  0.033738
 -0.068491	 -0.011043	  0.070681	  0.006869	  0.138572	  0.139274	  0.063499	  0.137679	  0.011483	  0.000824	 -0.004017	 -0.042032	  0.022801
 -0.052630	 -0.040251	  0.069953	 -0.019029	  0.165873	  0.147806	  0.094280	  0.133385	  0.026867	  0.001228	  0.028157	 -0.036121	  0.024577
 -0.081172	 -0.053661	  0.067698	 -0.032416	  0.194126	  0.112218	  0.099627	  0.093591	  0.009784	 -0.017155	  0.009906	 -0.042939	 -0.006176
 -0.104141	 -0.061199	  0.052289	 -0.036828	  0.206197	  0.122008	  0.119286	  0.092236	  0.003378	 -0.033796	 -0.006403	 -0.090884	 -0.048470
 -0.088827	 -0.059580	  0.050817	 -0.044073	  0.213319	  0.123524	  0.109146	  0.078443	 -0.009399	 -0.047271	 -0.012507	 -0.075510	 -0.039844
 -0.093790	 -0.041643	  0.040838	 -0.023604	  0.206759	  0.114475	  0.071959	  0.060337	  0.003530	 -0.052732	 -0.015070	 -0.050084	 -0.006267
 -0.089374	 -0.040948	  0.041255	 -0.010196	  0.196260	  0.110136	  0.084545	  0.018696	  0.012323	 -0.075147	 -0.003225	 -0.045120	  0.034181
 -0.094568	 -0.068817	  0.047003	 -0.000314	  0.211621	  0.100706	  0.074386	  0.052167	  0.029013	 -0.066571	 -0.021730	 -0.012216	  0.050014
 -0.109209	 -0.062078	  0.066866	  0.036383	  0.198166	  0.090609	  0.073332	  0.078103	  0.056461	 -0.030947	 -0.003171	  0.006174	  0.033405
 -0.102462	 -0.027401	  0.040449	  0.064370	  0.223163	  0.105801	  0.096125	  0.062210	  0.043941	 -0.021095	  0.017931	  0.030852	  0.068868
 -0.064490	 -0.003011	  0.015398	  0.032431	  0.212218	  0.084574	  0.088149	  0.076255	  0.008660	  0.013529	  0.037824	  0.024150	  0.110718
 -0.048224	 -0.015844	  0.013921	  0.033348	  0.211129	  0.059267	  0.064690	  0.083761	  0.024114	  0.008172	  0.078379	  0.017221	  0.096520
 -0.065313	 -0.013285	  0.014100	  0.027811	  0.218102	  0.093323	  0.071491	  0.079331	  0.030314	 -0.018572	  0.079949	  0.025961	  0.066998
 -0.100448	 -0.004616	  0.043300	 -0.013614	  0.205567	  0.095779	  0.097789	  0.086966	 -0.010589	  0.006184	  0.074687	  0.027002	  0.053964
 -0.072775	  0.005022	  0.048028	 -0.012140	  0.200710	  0.080988	  0.085784	  0.123186	 -0.020700	  0.028983	  0.050003	  0.074511	  0.031112
 -0.075284	  0.031866	  0.013927	 -0.036606	  0.203357	  0.066532	  0.065941	  0.136529	 -0.003610	  0.030098	  0.065946	  0.088649	  0.044193
 -0.088517	  0.023814	 -0.002551	 -0.053551	  0.189408	  0.026386	  0.047677	  0.096732	  0.009298	  0.049358	  0.067232	  0.132182	  0.089765
 -0.097053	  0.027498	 -0.013438	 -0.063107	  0.206376	  0.010320	  0.054857	  0.092448	  0.023694	  0.049889	  0.071748	  0.168984	  0.117710
 -0.110491	  0.039853	 -0.003658	 -0.080841	  0.236158	  0.027674	  0.052393	  0.111377	  0.037645	  0.023540	  0.089194	  0.136701	  0.111473
 -0.095172	  0.036114	  0.006202	 -0.052973	  0.222884	  0.023417	  0.035260	  0.104203	  0.057376	  0.037854	  0.098830	  0.071749	  0.113953
 -0.089221	 -0.009403	 -0.017798	 -0.021197	  0.215407	  0.048833	  0.011673	  0.139854	  0.074575	  0.041203	  0.103263	  0.025679	  0.093003
 -0.097156	 -0.017750	 -0.011029	 -0.019372	  0.181532	  0.079344	  0.024930	  0.159712	  0.062692	  0.065480	  0.093959	 -0.000558	  0.099714
 -0.124173	  0.005436	 -0.000520	 -0.041421	  0.171419	  0.053427	  0.057748	  0.176428	  0.081932	  0.042291	  0.086130	  0.002689	  0.083573
 -0.089210	  0.027793	  0.033028	 -0.067450	  0.181434	  0.010786	  0.083853	  0.193048	  0.093282	  0.050040	  0.056790	  0.033057	  0.102582
 -0.082085	  0.023009	  0.008208	 -0.036946	  0.174926	 -0.017178	  0.061000	  0.199233	  0.093092	  0.067046	  0.055131	  0.037785	  0.117346
 -0.080798	  0.021456	  0.014635	 -0.010157	  0.177644	 -0.007924	  0.042239	  0.176575	  0.075678	  0.063820	  0.043603	  0.052591	  0.089586
 -0.091227	 -0.010375	  0.032619	  0.000850	  0.205866	  0.007876	  0.047691	  0.175989	  0.071279	  0.013219	  0.058705	  0.026763	  0.095862
 -0.114815	 -0.021980	  0.039921	 -0.016159	  0.194197	  0.044190	  0.084493	  0.179183	  0.053231	  0.006059	  0.059825	  0.002543	  0.102432
 -0.119006	 -0.011950	  0.009592	 -0.030803	  0.173504	  0.041730	  0.080870	  0.187306	  0.017970	  0.042198	  0.060388	  0.041672	  0.085157
 -0.120371	  0.005999	  0.025485	 -0.040583	  0.148913	  0.029120	  0.093810	  0.193487	  0.013326	  0.074673	  0.053191	  0.062492	  0.109827
 -0.121373	  0.042739	  0.028420	 -0.029810	  0.151629	  0.043374	  0.091438	  0.207480	  0.032083	  0.081659	  0.031346	  0.065498	  0.105169
 -0.149056	  0.055667	  0.021274	 -0.014561	  0.180978	  0.059504	  0.090190	  0.213675	  0.032667	  0.065627	  0.050183	  0.030079	  0.114258
 -0.169202	  0.072040	  0.028994	 -0.033476	  0.195884	  0.040927	  0.072966	  0.220688	  0.027894	  0.042357	  0.087845	  0.021526	  0.123091
 -0.195341	  0.065774	  0.024120	 -0.046363	  0.222513	  0.024328	  0.042142	  0.205290	  0.011083	  0.034252	  0.073559	  0.036926	  0.102878
 -0.196970	  0.057312	  0.018734	 -0.081253	  0.228262	  0.021966	  0.070039	  0.164882	 -0.004781	  0.032154	  0.072989	  0.044593	  0.084563
 -0.188149	  0.057518	 -0.019233	 -0.070008	  0.239454	  0.056700	  0.075215	  0.116413	 -0.013762	  0.015164	  0.120985	  0.035727	  0.066589
 -0.173401	  0.050291	 -0.023177	 -0.065491	  0.248877	  0.045816	  0.054532	  0.087621	 -0.036340	  0.007096	  0.131682	  0.049855	  0.060743
 -0.190107	  0.051019	 -0.026511	 -0.062786	  0.236399	  0.062064	  0.027885	  0.084312	 -0.029686	 -0.000585	  0.116731	  0.054719	  0.061035
 -0.195817	  0.053491	 -0.030543	 -0.059294	  0.223397	  0.060587	  0.040299	  0.131946	 -0.019586	 -0.002337	  0.057269	  0.059590	  0.054378
 -0.142252	  0.049367	 -0.058822	 -0.049534	  0.189670	  0.083507	  0.044562	  0.156836	 -0.031618	  0.001279	  0.030913	  0.065210	  0.037235
 -0.116932	  0.076810	 -0.021468	 -0.027128	  0.156529	  0.048987	  0.050708	  0.140414	 -0.061108	  0.007196	  0.029777	  0.069189	  0.006244
 -0.109756	  0.085809	 -0.013579	 -0.019106	  0.133209	  0.059775	  0.059639	  0.144973	 -0.064021	  0.027837	  0.016454	  0.043017	  0.020850
 -0.092573	  0.073787	 -0.013760	 -0.014014	  0.147552	  0.052617	  0.059280	  0.146232	 -0.109029	 -0.016577	  0.044244	  0.034436	  0.000359
 -0.100042	  0.047108	 -0.008482	 -0.013084	  0.156530	  0.010031	  0.086721	  0.117963	 -0.106773	 -0.036094	  0.034381	  0.049459	 -0.046377
 -0.125309	  0.041804	 -0.044431	 -0.043043	  0.147840	 -0.000030	  0.088806	  0.077730	 -0.132644	 -0.003514	  0.052292	  0.063783	 -0.020622
 -0.144123	  0.024294	 -0.037464	 -0.026529	  0.145441	  0.001263	  0.075650	  0.057273	 -0.134756	 -0.005647	  0.072210	  0.071934	 -0.017222
 -0.158512	  0.003400	 -0.004477	 -0.059721	  0.132065	  0.000253	  0.067887	  0.045245	 -0.136825	  0.002429	  0.079056	  0.051047	 -0.018402
 -0.177265	  0.019848	 -0.005348	 -0.072433	  0.169752	 -0.001062	  0.043306	  0.044736	 -0.166489	  0.041357	  0.121879	  0.031198	 -0.006871
 -0.158226	  0.045082	  0.016408	 -0.078975	  0.166902	 -0.007604	  0.064773	  0.034984	 -0.129548	  0.076185	  0.113011	 -0.000160	 -0.063073
 -0.129745	  0.034163	  0.032187	 -0.086299	  0.165363	 -0.028430	  0.076814	  0.003183	 -0.101891	  0.093307	  0.071685	 -0.031864	 -0.128717
 -0.133545	  0.002613	  0.032468	 -0.042260	  0.184132	 -0.044196	  0.085226	  0.024226	 -0.070118	  0.105618	  0.059235	 -0.071903	 -0.200686
 -0.176089	  0.012859	  0.005247	 -0.042787	  0.167578	 -0.062956	  0.058560	  0.054159	 -0.036619	  0.113831	  0.044210	 -0.102323	 -0.291154
 -0.161038	  0.040588	 -0.030016	 -0.060729	  0.175266	 -0.063658	  0.034153	  0.061868	 -0.036630	  0.089464	  0.005712	 -0.119115	 -0.328270
 -0.141585	  0.043727	 -0.052153	 -0.041471	  0.189279	 -0.039134	 -0.011988	  0.086839	 -0.012035	  0.056063	 -0.008889	 -0.166510	 -0.357748
 -0.132063	  0.047053	 -0.050057	 -0.036160	  0.161920	 -0.023825	 -0.031446	  0.137420	  0.004887	  0.028467	 -0.061192	 -0.232752	 -0.417817
 -0.143646	  0.034639	 -0.013529	 -0.054564	  0.166504	 -0.006522	 -0.042046	  0.139914	 -0.008121	 -0.024634	 -0.088970	 -0.277696	 -0.458238
 -0.158774	  0.019862	  0.018382	 -0.045473	  0.146257	  0.002177	 -0.030307	  0.119494	 -0.019320	 -0.086295	 -0.133488	 -0.307554	 -0.476093
 -0.125888	  0.046123	  0.023781	 -0.052118	  0.135030	 -0.029527	  0.015071	  0.137770	 -0.040027	 -0.126629	 -0.129981	 -0.328800	 -0.488517
 -0.105390	  0.038467	  0.007625	 -0.071403	  0.162816	 -0.042137	  0.064638	  0.161382	 -0.108269	 -0.145401	 -0.151684	 -0.333582	 -0.475496
 -0.070732	  0.025703	 -0.040489	 -0.089581	  0.144351	 -0.073125	  0.080939	  0.152710	 -0.167949	 -0.176404	 -0.200357	 -0.341762	 -0.498919
 -0.083011	  0.071248	 -0.061659	 -0.087426	  0.136248	 -0.097529	  0.069787	  0.133926	 -0.187199	 -0.201289	 -0.213500	 -0.343636	 -0.525174
 -0.098964	  0.101502	 -0.052622	 -0.025326	  0.114424	 -0.075879	  0.042854	  0.149387	 -0.240240	 -0.214109	 -0.228100	 -0.364097	 -0.508224
 -0.072748	  0.091192	 -0.020666	 -0.012209	  0.099138	 -0.057990	  0.018650	  0.121586	 -0.249759	 -0.215733	 -0.226278	 -0.377469	 -0.490193
 -0.072926	  0.091617	 -0.012982	 -0.015200	  0.095023	 -0.081819	  0.029060	  0.090814	 -0.245560	 -0.214780	 -0.218731	 -0.368241	 -0.443548
 -0.054314	  0.083712	 -0.014605	  0.007096	  0.096777	 -0.091455	  0.057165	  0.047197	 -0.276087	 -0.236458	 -0.208595	 -0.323176	 -0.423053
 -0.042676	  0.084430	 -0.021238	 -0.036735	  0.109483	 -0.072930	  0.032886	  0.017724	 -0.288071	 -0.234627	 -0.190876	 -0.278704	 -0.397479
 -0.055710	  0.058016	 -0.018150	 -0.029889	  0.105704	 -0.088167	  0.018830	 -0.013522	 -0.276190	 -0.215652	 -0.158396	 -0.251705	 -0.376850
 -0.043017	  0.019781	 -0.003899	 -0.040700	  0.124941	 -0.083012	  0.010381	 -0.027561	 -0.257300	 -0.215490	 -0.162407	 -0.223682	 -0.361367
 -0.047570	  0.016169	  0.003740	 -0.045672	  0.114205	 -0.057167	 -0.021632	 -0.037474	 -0.258016	 -0.164175	 -0.138711	 -0.177217	 -0.334500
 -0.042682	  0.023776	  0.000341	 -0.047126	  0.110076	 -0.068607	 -0.059836	 -0.050341	 -0.242936	 -0.140650	 -0.125606	 -0.126892	 -0.310651
 -0.055607	  0.008201	  0.014700	 -0.043362	  0.104072	 -0.041449	 -0.053011	 -0.020616	 -0.232678	 -0.148474	 -0.125717	 -0.113287	 -0.258026
 -0.057279	 -0.002945	  0.024968	 -0.040238	  0.081657	 -0.039846	 -0.035817	 -0.014244	 -0.219626	 -0.164059	 -0.110554	 -0.150310	 -0.212066
 -0.004144	 -0.005044	  0.027291	 -0.042043	  0.095978	 -0.058637	 -0.047596	 -0.013547	 -0.214216	 -0.143657	 -0.076745	 -0.182145	 -0.183082
 -0.008625	 -0.025322	  0.014993	  0.002984	  0.100270	 -0.065660	 -0.036135	 -0.021440	 -0.186050	 -0.126404	 -0.051526	 -0.122190	 -0.208234
  0.012031	 -0.037378	  0.006908	 -0.007997	  0.122535	 -0.032271	 -0.038891	  0.008572	 -0.183992	 -0.083226	 -0.032697	 -0.082540	 -0.232887
 -0.003220	 -0.036444	  0.022466	 -0.048799	  0.110756	  0.001114	 -0.021737	  0.021716	 -0.199658	 -0.079218	 -0.014989	 -0.104310	 -0.176811
 -0.001143	 -0.018833	  0.016996	 -0.069059	  0.082688	  0.002367	 -0.019896	  0.034035	 -0.215198	 -0.064438	 -0.047112	 -0.113858	 -0.151381
  0.023898	  0.013453	 -0.006226	 -0.060297	  0.063217	  0.005862	 -0.030932	  0.010923	 -0.203639	 -0.065070	 -0.071213	 -0.112341	 -0.199791
 -0.030989	  0.016130	 -0.027251	 -0.055358	  0.074884	  0.010273	 -0.037815	  0.009611	 -0.194273	 -0.056769	 -0.084479	 -0.140927	 -0.191904
 -0.018046	 -0.007040	 -0.009431	 -0.028878	  0.108887	  0.007470	 -0.027293	 -0.001941	 -0.195235	 -0.050258	 -0.062297	 -0.145778	 -0.153113
  0.005438	 -0.021731	  0.004284	 -0.001067	  0.120945	 -0.001913	 -0.015567	  0.014333	 -0.196097	 -0.062082	 -0.067752	 -0.108176	 -0.165126
  0.014615	 -0.005299	 -0.026988	 -0.019085	  0.152348	 -0.040038	  0.015004	  0.050874	 -0.193452	 -0.069151	 -0.049072	 -0.105678	 -0.160441
  0.012843	  0.023780	 -0.040178	 -0.043113	  0.127573	 -0.018370	  0.017675	  0.015193	 -0.192742	 -0.039537	 -0.075248	 -0.083497	 -0.153391
 -0.002794	  0.010618	 -0.018098	 -0.026616	  0.123841	 -0.009895	  0.019180	  0.012714	 -0.183464	 -0.021773	 -0.065642	 -0.061255	 -0.119026
 -0.018946	  0.004630	  0.000788	 -0.044322	  0.155640	 -0.009915	 -0.022444	  0.018081	 -0.203967	 -0.050282	 -0.053657	 -0.042122	 -0.097313
 -0.010045	  0.014540	  0.010947	 -0.047534	  0.170815	 -0.047720	 -0.023673	 -0.006925	 -0.178070	 -0.055124	 -0.070933	 -0.041653	 -0.070690
 -0.035923	 -0.000612	  0.029425	 -0.020239	  0.180534	 -0.048344	 -0.012889	 -0.018961	 -0.166990	 -0.054941	 -0.074055	 -0.058069	 -0.063096
 -0.026626	 -0.015194	  0.040068	 -0.013269	  0.166911	 -0.025571	 -0.027737	 -0.013333	 -0.200834	 -0.036494	 -0.043284	 -0.056042	 -0.074546
 -0.030127	 -0.013755	  0.030390	 -0.022276	  0.159068	 -0.027388	 -0.010273	  0.031380	 -0.204296	  0.002916	 -0.067937	 -0.043749	 -0.058770
 -0.026454	  0.000355	 -0.001475	 -0.048525	  0.133144	 -0.040722	 -0.009458	  0.012604	 -0.180356	  0.018711	 -0.100104	  0.009730	 -0.089398
 -0.044981	  0.011376	 -0.016320	 -0.041096	  0.144574	 -0.062084	  0.000534	  0.035852	 -0.177926	 -0.001398	 -0.111382	  0.009378	 -0.063296
 -0.045432	  0.017046	  0.001689	 -0.037713	  0.152539	 -0.090605	 -0.014204	  0.041081	 -0.182389	 -0.021356	 -0.063954	  0.024218	 -0.047298
  0.013178	  0.029429	  0.032882	 -0.034172	  0.137268	 -0.105189	 -0.039746	  0.048836	 -0.184988	 -0.039715	 -0.019272	  0.027766	 -0.040681
 -0.009162	  0.012004	  0.039588	 -0.055542	  0.111040	 -0.078365	 -0.025164	  0.059761	 -0.172460	 -0.032770	 -0.015028	  0.007023	 -0.041321
  0.007862	  0.007075	  0.040575	 -0.086039	  0.122433	 -0.048046	 -0.011847	  0.090634	 -0.162241	 -0.003672	 -0.028996	  0.003643	 -0.054824
  0.027203	 -0.035705	  0.026384	 -0.089091	  0.147246	 -0.017731	 -0.003222	  0.120684	 -0.154984	  0.019367	 -0.031487	 -0.007153	 -0.053737
  0.006452	 -0.038171	  0.038997	 -0.067079	  0.151570	 -0.033724	  0.010770	  0.133714	 -0.151759	  0.022838	 -0.009068	 -0.017002	 -0.064994
 -0.010021	 -0.043843	  0.042346	 -0.065873	  0.140900	 -0.067104	 -0.006573	  0.105129	 -0.167676	  0.030072	 -0.001025	 -0.026035	 -0.060475
 -0.005656	 -0.064918	 -0.004724	 -0.047459	  0.130996	 -0.054156	 -0.005967	  0.089947	 -0.177188	  0.042876	 -0.009522	 -0.010174	 -0.048121
 -0.014646	 -0.058526	 -0.019249	 -0.053205	  0.111254	 -0.069956	  0.016330	  0.094597	 -0.181866	  0.045795	  0.007076	  0.003975	 -0.004766
 -0.001894	 -0.007572	 -0.008945	 -0.038772	  0.102762	 -0.071230	  0.007085	  0.083359	 -0.218675	  0.053699	  0.003509	  0.034433	  0.027318
  0.003903	  0.027903	  0.003835	 -0.034829	  0.118811	 -0.047255	  0.019125	  0.051305	 -0.232161	  0.061424	  0.015840	  0.059857	  0.017962
  0.012717	 -0.002269	  0.002591	 -0.024555	  0.104483	 -0.049015	  0.014953	  0.026585	 -0.214854	  0.064632	  0.017599	  0.073600	  0.018555
  0.021949	 -0.039955	  0.007910	 -0.023461	  0.104877	 -0.033438	  0.029721	  0.066209	 -0.182788	  0.041618	  0.025824	  0.060667	  0.026910
  0.015948	 -0.028956	  0.003144	 -0.046267	  0.095202	 -0.031841	  0.021344	  0.064477	 -0.159843	  0.022595	  0.058090	  0.059538	  0.035120
  0.006778	 -0.012244	  0.071499	 -0.038135	  0.078284	 -0.054556	  0.012811	  0.058191	 -0.143039	  0.029284	  0.051080	  0.042453	  0.053836
 -0.007100	  0.002638	  0.077811	 -0.030703	  0.097227	 -0.077241	 -0.009744	  0.029139	 -0.126285	  0.076182	  0.040442	  0.060912	  0.056512
 -0.009858	 -0.010800	  0.088746	 -0.013105	  0.151258	 -0.095990	 -0.014370	  0.024053	 -0.146370	  0.069069	  0.023243	  0.105650	  0.040528
 -0.032325	 -0.028446	  0.074176	 -0.015551	  0.144699	 -0.087327	 -0.030655	  0.020246	 -0.135546	  0.089046	  0.035711	  0.103030	  0.012074
 -0.031490	 -0.014261	  0.068547	 -0.010862	  0.159434	 -0.082079	 -0.042636	  0.032230	 -0.145335	  0.106061	  0.042218	  0.062526	  0.022744
 -0.030773	 -0.005422	  0.093158	 -0.014515	  0.173817	 -0.085798	 -0.011607	  0.039360	 -0.133732	  0.093206	  0.044269	  0.027505	  0.030325
 -0.030297	  0.005697	  0.082984	 -0.012879	  0.176699	 -0.081151	 -0.020491	  0.045142	 -0.128631	  0.097919	  0.063420	  0.043877	  0.066328
 -0.049986	 -0.002834	  0.069913	 -0.002575	  0.149328	 -0.105392	 -0.000935	  0.020377	 -0.105291	  0.083330	  0.088726	  0.026630	  0.062777
 -0.054980	 -0.006286	  0.061647	  0.013061	  0.129699	 -0.134106	  0.012578	 -0.004531	 -0.090310	  0.078878	  0.114004	  0.007911	  0.039775
 -0.039106	  0.000870	  0.066887	 -0.011473	  0.124768	 -0.131972	  0.066035	  0.032093	 -0.055476	  0.109925	  0.111020	  0.032198	  0.047226
 -0.059860	 -0.006705	  0.065656	 -0.023176	  0.114807	 -0.101453	  0.091332	  0.061193	 -0.043133	  0.102152	  0.094189	  0.029473	  0.039692
 -0.003126	 -0.009149	  0.057441	 -0.051666	  0.123025	 -0.105347	  0.067406	  0.065281	 -0.052926	  0.095253	  0.089051	  0.026067	  0.028280
 -0.016066	 -0.015586	  0.055580	 -0.031651	  0.142674	 -0.125078	  0.036233	  0.042705	 -0.061978	  0.077421	  0.067852	  0.031597	  0.029605
 -0.024792	 -0.006166	  0.037424	 -0.006168	  0.123660	 -0.107075	  0.062205	  0.035020	 -0.084183	  0.113792	  0.056448	  0.041149	  0.041607
 -0.014891	  0.014530	  0.041998	 -0.020758	  0.101158	 -0.094135	  0.049531	  0.031013	 -0.072332	  0.144511	  0.073408	  0.052906	  0.061433
  0.004027	  0.012766	  0.075883	 -0.000964	  0.082176	 -0.065746	  0.053747	  0.041969	 -0.055833	  0.102699	  0.126043	  0.058354	  0.094531
  0.009149	  0.026235	  0.066308	 -0.009344	  0.069271	 -0.045672	  0.048714	  0.039602	 -0.021752	  0.100607	  0.119849	  0.084884	  0.054466
  0.002821	  0.012628	  0.075636	 -0.011067	  0.056939	 -0.037841	  0.050548	  0.045100	 -0.023785	  0.052315	  0.121552	  0.095257	  0.042433
 -0.008793	  0.046989	  0.090092	 -0.003878	  0.038682	 -0.050438	  0.035685	  0.062991	 -0.026516	  0.039528	  0.131314	  0.080637	  0.019670
  0.029230	  0.095429	  0.073798	 -0.009089	  0.033438	 -0.076885	  0.012110	  0.024386	 -0.019151	  0.052209	  0.133396	  0.064401	  0.001353
  0.059267	  0.063956	  0.069202	  0.007235	  0.030797	 -0.072926	 -0.003203	  0.034990	  0.006467	  0.053962	  0.120195	  0.077830	  0.020008
  0.042314	  0.048474	  0.060176	 -0.001264	  0.041217	 -0.037844	 -0.000107	  0.046840	  0.002698	  0.059813	  0.099430	  0.068918	  0.036599
  0.052484	  0.012103	  0.042138	 -0.015605	  0.036266	 -0.029475	  0.020899	  0.040955	 -0.015476	  0.111743	  0.036954	  0.031586	  0.074309
  0.047424	  0.004867	  0.047663	 -0.029543	  0.039619	  0.012437	 -0.002180	  0.030152	 -0.008477	  0.105770	  0.000101	  0.046754	  0.086242
  0.045889	 -0.016911	  0.057887	 -0.022045	  0.039833	  0.010444	  0.016036	 -0.010789	  0.039394	  0.076382	 -0.005961	  0.026527	  0.071993
  0.036246	 -0.023182	  0.086049	 -0.017429	  0.036471	 -0.006402	  0.018172	 -0.045224	  0.023387	  0.079143	 -0.033593	  0.040922	  0.039970
  0.024429	 -0.014466	  0.039337	 -0.003910	  0.032094	 -0.052499	 -0.004123	 -0.025186	  0.001518	  0.081044	 -0.040514	  0.025534	  0.016720
  0.050685	 -0.032143	  0.048041	 -0.010099	  0.035820	 -0.069959	 -0.017882	  0.010107	 -0.028348	  0.068835	 -0.015782	  0.013027	 -0.014701
  0.064583	 -0.028407	  0.046361	 -0.020002	  0.046498	 -0.039321	 -0.015447	  0.018849	 -0.051616	  0.033687	 -0.000645	 -0.013065	 -0.010397
  0.043424	 -0.023610	  0.052572	  0.019118	 -0.055384	  0.059530	  0.009517	 -0.000836	  0.018311	  0.045516	  0.048628	  0.005093	 -0.069228
  0.014348	  0.005676	  0.022542	 -0.005857	 -0.054125	  0.082943	  0.014827	  0.005216	  0.007097	  0.050592	 -0.006043	 -0.003534	 -0.068413
  0.029542	  0.000045	 -0.011604	  0.005202	 -0.021435	  0.068699	  0.006482	  0.010552	  0.025604	  0.020693	 -0.000385	 -0.000799	 -0.032010
  0.026613	 -0.004819	 -0.003415	  0.005970	 -0.001663	  0.044668	 -0.017305	 -0.002557	  0.040001	  0.020561	  0.017493	 -0.005709	 -0.039983
  0.045327	  0.017364	 -0.022288	  0.001089	  0.021846	  0.023310	 -0.016875	 -0.027571	  0.042883	  0.029947	  0.017127	 -0.062141	 -0.044807
  0.029216	 -0.004928	 -0.037423	  0.013909	  0.039060	 -0.004442	  0.012160	 -0.040616	  0.017127	  0.049421	  0.014866	 -0.051287	  0.003802
 -0.023408	 -0.033482	 -0.024514	  0.027090	  0.029628	  0.003183	  0.021096	 -0.028217	 -0.016034	  0.059663	  0.019304	 -0.018686	  0.017885
 -0.013757	 -0.012292	  0.000743	  0.006729	  0.003807	 -0.013048	  0.014264	 -0.020802	 -0.005496	  0.004779	  0.010602	  0.001317	 -0.006833
  0.018633	 -0.011312	  0.000625	 -0.035159	 -0.027013	 -0.033600	  0.019303	 -0.024463	  0.027018	 -0.025420	  0.008801	  0.004823	  0.024553
  0.041429	 -0.015384	 -0.009428	 -0.044918	 -0.015459	 -0.014894	 -0.001430	 -0.008630	  0.017623	 -0.039364	  0.033880	 -0.015572	  0.023302
  0.011468	  0.020787	 -0.004951	 -0.025021	  0.013873	 -0.017327	 -0.007773	  0.008346	  0.000765	 -0.006872	  0.014003	 -0.017356	  0.044199
 -0.030086	  0.024896	 -0.028686	 -0.016052	  0.021192	 -0.017811	 -0.010385	  0.034774	 -0.004129	 -0.004369	 -0.002645	 -0.032935	  0.015179
 -0.036376	  0.017756	 -0.032812	 -0.018124	 -0.023424	  0.000675	 -0.012195	  0.027920	 -0.022842	 -0.024568	  0.015808	 -0.008560	  0.052900
 -0.022673	  0.016834	 -0.017951	 -0.013744	 -0.035391	 -0.012287	 -0.016466	  0.028019	 -0.042452	 -0.033947	 -0.019937	 -0.007041	 -0.008558
 -0.006190	  0.021001	  0.001275	 -0.014033	 -0.009626	  0.020730	 -0.014041	  0.006963	 -0.028285	 -0.005344	 -0.023906	  0.037741	  0.032823
 -0.028005	  0.023300	  0.028838	  0.010725	  0.036556	  0.011071	  0.009429	 -0.009368	 -0.018653	  0.001019	 -0.040690	  0.032978	  0.026106
 -0.023057	  0.019736	  0.030617	  0.008550	  0.040971	 -0.030997	  0.006431	  0.008186	 -0.048576	 -0.025148	 -0.018407	  0.023985	  0.037037
 -0.016968	 -0.031122	  0.020733	  0.023130	  0.005552	 -0.026720	 -0.003872	  0.012350	 -0.046566	 -0.049604	 -0.001669	  0.015965	  0.010928
 -0.044728	 -0.024041	  0.016911	  0.017874	 -0.001585	 -0.072912	 -0.002935	 -0.004159	  0.004080	 -0.032989	 -0.047407	  0.049819	 -0.002629
 -0.014751	 -0.006405	  0.018216	  0.033521	  0.032620	 -0.070771	 -0.010234	  0.024893	  0.032523	 -0.034564	 -0.039424	  0.051899	 -0.016252
  0.014887	  0.014384	  0.030085	  0.024009	  0.014306	 -0.068787	  0.016237	  0.047495	  0.016593	 -0.015618	 -0.018396	  0.000052	 -0.066418
 -0.000025	  0.034676	  0.042622	  0.028540	 -0.010257	 -0.088811	  0.041967	  0.029792	  0.021729	 -0.006650	  0.001196	 -0.006299	 -0.013005
 -0.014227	  0.020824	  0.027881	  0.016782	 -0.016715	 -0.118660	  0.020878	  0.004078	 -0.009110	 -0.061689	 -0.037616	 -0.040711	 -0.046702
 -0.042225	  0.049683	  0.014944	 -0.033777	 -0.017334	 -0.131201	  0.016700	  0.021389	 -0.028458	 -0.051366	 -0.005668	  0.016010	  0.013968
  0.010465	  0.055909	  0.029383	 -0.028099	 -0.043077	 -0.115042	  0.034906	  0.011410	 -0.030686	 -0.073279	 -0.024520	 -0.013419	 -0.052417
  0.034368	  0.034683	  0.022386	  0.011518	 -0.044171	 -0.125807	  0.043151	  0.031607	 -0.025950	 -0.053588	  0.004767	  0.022007	  0.011221
  0.017538	  0.039849	 -0.034238	  0.030767	 -0.052164	 -0.091828	  0.069842	  0.055980	 -0.020343	 -0.047987	  0.001563	 -0.018513	 -0.025348
  0.031976	  0.032715	 -0.059564	  0.036022	 -0.062137	 -0.073072	  0.081408	  0.080167	 -0.012915	 -0.022429	  0.043029	  0.037791	  0.030183
  0.010381	  0.018091	 -0.020741	  0.078290	 -0.039485	 -0.100900	  0.094358	  0.092913	 -0.008158	  0.007045	  0.039355	  0.041737	  0.037339
  0.020236	  0.016849	  0.009156	  0.074744	 -0.025566	 -0.157724	  0.110922	  0.083313	 -0.030279	 -0.017360	  0.034916	  0.044923	  0.032274
  0.028544	  0.042960	 -0.055898	  0.045783	 -0.026041	 -0.160412	  0.102171	  0.069240	 -0.054200	 -0.043100	  0.027696	  0.082571	  0.032751
  0.050309	  0.048322	 -0.081257	  0.038814	 -0.044263	 -0.123409	  0.068972	  0.082692	 -0.055160	 -0.056416	  0.007398	  0.067034	 -0.018028
  0.107368	  0.042005	 -0.088908	  0.055514	 -0.073225	 -0.084756	  0.067347	  0.121656	 -0.050077	 -0.042372	  0.017227	  0.120605	  0.009535
  0.072596	  0.069431	 -0.080293	  0.052954	 -0.037960	 -0.080781	  0.067132	  0.105671	 -0.054672	 -0.042827	  0.005458	  0.047231	 -0.058998
  0.055472	  0.074143	 -0.059378	  0.027865	 -0.059719	 -0.053651	  0.074963	  0.081154	 -0.046838	 -0.019441	  0.034852	  0.070150	  0.034172
  0.086486	  0.034315	 -0.053259	  0.007363	 -0.110811	 -0.018528	  0.082915	  0.054348	 -0.048978	 -0.032911	 -0.019263	  0.047015	 -0.028660
  0.084357	  0.023937	 -0.066659	  0.013199	 -0.087289	 -0.034149	  0.105523	  0.059379	 -0.048196	 -0.008369	 -0.027960	  0.062785	  0.043989
  0.025482	  0.012369	 -0.053600	  0.038947	 -0.037573	 -0.065171	  0.088822	  0.069672	 -0.048739	 -0.004996	 -0.034965	  0.034780	 -0.011550
  0.041096	  0.005547	 -0.033274	  0.046297	 -0.048265	 -0.096237	  0.072286	  0.053636	 -0.044761	 -0.001615	 -0.004191	  0.042659	  0.007005
  0.059310	  0.010233	 -0.054918	  0.034673	 -0.054538	 -0.096763	  0.074453	  0.050888	 -0.045295	  0.008048	  0.002288	  0.010537	 -0.008107
  0.044494	 -0.010552	 -0.071047	  0.032832	 -0.081197	 -0.061776	  0.102629	  0.046910	 -0.032439	  0.013424	  0.015575	 -0.004111	 -0.019503
  0.039953	 -0.037804	 -0.044911	  0.060893	 -0.099800	 -0.072236	  0.112500	  0.027272	 -0.006868	 -0.012631	  0.028705	 -0.016613	  0.010949
  0.034922	 -0.043272	 -0.008969	  0.018318	 -0.075875	 -0.082972	  0.093972	  0.009016	 -0.024011	 -0.039750	  0.037820	 -0.029985	 -0.014278
  0.057144	 -0.046233	  0.012259	  0.027363	 -0.057192	 -0.110615	  0.082185	  0.013203	 -0.015199	 -0.009567	  0.057004	  0.022150	  0.009305
  0.080925	 -0.035767	  0.004910	  0.081805	 -0.050634	 -0.115193	  0.084356	  0.030484	 -0.044841	 -0.028078	  0.045045	 -0.015492	 -0.053166
  0.086954	 -0.008446	 -0.026783	  0.075651	 -0.061422	 -0.087904	  0.063797	  0.026165	 -0.028929	 -0.068078	  0.080892	  0.030294	 -0.001107
  0.058209	 -0.003495	 -0.012369	  0.078260	 -0.023299	 -0.083670	  0.064359	  0.021853	 -0.009578	 -0.086493	  0.049672	 -0.028715	 -0.057107
  0.120676	  0.010880	 -0.009767	  0.101081	 -0.024740	 -0.090545	  0.057063	  0.025616	 -0.029979	 -0.047202	  0.053611	  0.022784	 -0.010789
  0.120168	 -0.011248	 -0.003471	  0.073016	 -0.034636	 -0.122352	  0.082254	  0.004639	 -0.023080	 -0.032944	  0.043384	  0.021964	 -0.044608
  0.116537	 -0.029223	  0.028475	  0.088680	 -0.032673	 -0.116773	  0.076352	  0.013206	 -0.038618	 -0.044983	  0.038826	  0.001628	 -0.019425
  0.119702	 -0.022666	  0.028587	  0.061506	 -0.027103	 -0.101465	  0.060027	  0.023530	 -0.033270	 -0.046028	  0.024184	  0.004114	 -0.010854
  0.097712	 -0.032691	  0.047009	  0.051193	 -0.047966	 -0.072719	  0.061996	  0.026883	 -0.057464	 -0.051900	 -0.000784	  0.031488	 -0.054413
  0.084775	 -0.027966	  0.074703	  0.052701	 -0.048866	 -0.047526	  0.070242	  0.021069	 -0.048514	 -0.036151	  0.031948	  0.062317	 -0.020470
  0.083408	 -0.027507	  0.047354	  0.020626	 -0.078748	 -0.038520	  0.088542	  0.007124	 -0.048243	 -0.083692	  0.039499	  0.038875	 -0.060496
  0.105835	 -0.000073	  0.052309	  0.057638	 -0.070796	 -0.053646	  0.077352	 -0.010236	 -0.047650	 -0.063772	  0.046494	  0.053412	 -0.002105
  0.107627	 -0.011400	  0.044986	  0.070007	 -0.063706	 -0.032791	  0.044479	 -0.011102	 -0.043417	 -0.077448	  0.009212	  0.033731	 -0.049871
  0.125424	  0.014511	 -0.005545	  0.049739	 -0.052024	 -0.035949	  0.055166	  0.015115	 -0.019710	 -0.046876	  0.038397	  0.075808	  0.041651
  0.139736	  0.039690	 -0.008573	  0.042621	 -0.052978	 -0.052504	  0.064721	  0.038770	 -0.027158	 -0.020764	  0.029795	  0.016039	 -0.020022
  0.145348	  0.032384	  0.032371	  0.040335	 -0.072523	 -0.051890	  0.077132	  0.019055	 -0.045255	  0.003335	  0.042066	  0.024217	  0.042521
  0.172048	  0.016787	  0.041792	  0.073427	 -0.074873	 -0.050988	  0.078396	  0.002613	 -0.052029	 -0.015489	  0.007790	  0.025155	  0.021699
  0.200549	  0.033080	  0.041257	  0.052047	 -0.117144	 -0.074276	  0.045329	 -0.003827	 -0.033510	 -0.029015	  0.033595	  0.010534	 -0.020023
  0.225802	  0.017218	  0.032836	  0.018649	 -0.111949	 -0.099080	 -0.008784	 -0.011871	 -0.039964	 -0.020765	  0.006165	 -0.016795	  0.002669
  0.189147	  0.048987	  0.023393	  0.021934	 -0.092697	 -0.095473	 -0.016011	 -0.028735	 -0.034668	  0.012808	  0.017049	 -0.020632	 -0.023980
  0.171341	  0.061363	  0.014043	  0.024709	 -0.050789	 -0.076427	  0.027648	 -0.035324	 -0.037667	  0.009211	  0.063343	 -0.015181	  0.009278
  0.168746	  0.054461	 -0.004061	  0.026511	 -0.065720	 -0.074422	  0.040136	 -0.051562	 -0.042322	 -0.017346	  0.050010	 -0.047055	 -0.045521
  0.157659	  0.029324	  0.030068	  0.035617	 -0.083832	 -0.069778	  0.059200	 -0.076618	  0.006517	  0.006970	  0.072266	 -0.006951	  0.004100
  0.167450	 -0.011628	  0.053630	  0.049537	 -0.043787	 -0.071997	  0.041186	 -0.076004	  0.003889	 -0.005987	  0.016646	 -0.054533	 -0.051850
  0.180882	 -0.000301	  0.049485	  0.086479	 -0.058046	 -0.127198	  0.019982	 -0.064506	 -0.027118	  0.012869	  0.046595	 -0.018470	  0.039996
  0.194476	 -0.037896	  0.047397	  0.144795	 -0.067488	 -0.113316	 -0.013564	 -0.097819	 -0.039077	  0.010045	  0.016031	 -0.020173	 -0.016583
  0.182721	 -0.040445	  0.071972	  0.148397	 -0.096312	 -0.089675	 -0.027210	 -0.087786	 -0.012849	  0.025645	  0.020548	  0.036140	  0.053172
  0.204536	  0.003600	  0.071124	  0.142605	 -0.125619	 -0.029636	 -0.004314	 -0.088319	  0.013163	  0.001116	  0.049785	 -0.010768	  0.001039
  0.228819	  0.007927	  0.025861	  0.091462	 -0.133058	 -0.074385	  0.009813	 -0.092989	 -0.001083	 -0.039382	  0.045266	 -0.001794	  0.018495
  0.203944	  0.031526	  0.044506	  0.065699	 -0.091285	 -0.117252	  0.010492	 -0.067657	 -0.007240	 -0.068083	  0.051334	  0.004860	  0.020829
  0.176780	  0.013695	  0.056226	  0.081601	 -0.080001	 -0.083092	  0.031865	 -0.057880	 -0.019518	 -0.051425	  0.043804	 -0.011948	 -0.030145
  0.158192	  0.006098	  0.037369	  0.066863	 -0.095988	 -0.066100	  0.013747	 -0.045683	 -0.038372	 -0.028549	  0.073678	  0.034444	  0.041115
  0.158403	  0.035628	  0.025928	  0.049663	 -0.097525	 -0.082109	  0.006511	 -0.054065	 -0.078436	 -0.045047	  0.038059	 -0.012103	  0.019637
  0.173315	  0.017847	  0.005858	  0.059912	 -0.102935	 -0.065230	  0.021284	 -0.053755	 -0.077424	 -0.039107	  0.056606	  0.028556	  0.066862
  0.169434	 -0.000662	 -0.006239	  0.082303	 -0.069583	 -0.045312	  0.011935	 -0.080450	 -0.025280	 -0.044555	  0.037927	  0.014850	 -0.017710
  0.142354	  0.020638	  0.004074	  0.059674	 -0.072004	 -0.071631	  0.035735	 -0.085599	  0.009053	 -0.024880	  0.073620	  0.049966	 -0.016227
  0.150858	  0.022719	  0.036017	  0.054479	 -0.091429	 -0.055790	  0.032095	 -0.062889	  0.061197	 -0.053047	  0.049642	 -0.000136	 -0.078223
  0.158403	 -0.014125	  0.030897	  0.056211	 -0.104999	 -0.051291	  0.016554	 -0.053014	  0.082861	 -0.035901	  0.027790	  0.015764	 -0.038688
  0.166255	 -0.029416	  0.005826	  0.039341	 -0.132410	 -0.053909	  0.028192	 -0.038669	  0.065764	 -0.031776	 -0.014698	  0.013869	 -0.062464
  0.161266	 -0.027377	  0.025082	  0.041473	 -0.152996	 -0.041077	  0.029156	 -0.019543	  0.074904	 -0.054667	 -0.028966	  0.005768	 -0.043713
  0.127020	 -0.010394	  0.017093	  0.028124	 -0.116168	 -0.033289	  0.048391	 -0.014951	  0.079568	 -0.041250	 -0.013198	  0.030696	  0.003880
  0.098942	  0.014072	  0.007349	  0.040378	 -0.088568	 -0.060758	  0.014138	  0.009391	  0.069685	 -0.045450	 -0.015272	  0.014292	 -0.033791
  0.078708	  0.023355	  0.023791	  0.071119	 -0.077326	 -0.054365	 -0.019325	  0.005681	  0.029758	 -0.012853	  0.013413	  0.054137	 -0.009802
  0.048290	  0.049032	  0.036666	  0.088109	 -0.093030	 -0.028647	 -0.029400	 -0.038384	 -0.019497	 -0.011106	 -0.023349	  0.019321	 -0.080629
  0.101472	  0.020045	  0.034058	  0.072292	 -0.080860	 -0.023047	 -0.023549	 -0.045935	  0.008703	  0.008766	  0.003736	  0.050656	 -0.000060
  0.114438	 -0.031483	  0.008141	  0.056846	 -0.089304	 -0.037603	  0.016424	 -0.021830	 -0.011928	 -0.025107	 -0.007467	  0.038318	 -0.068696
  0.124442	 -0.014156	 -0.016788	  0.054036	 -0.100992	 -0.030894	  0.015244	 -0.017969	 -0.032440	 -0.016788	  0.041243	  0.067026	 -0.023168
  0.164373	  0.005260	  0.005805	  0.043003	 -0.090435	 -0.053170	 -0.000328	 -0.023786	 -0.028389	 -0.038917	  0.034558	  0.017693	 -0.064722
  0.134118	  0.018608	  0.032255	  0.039319	 -0.116238	 -0.088383	  0.018392	 -0.055194	 -0.023113	 -0.033286	  0.072038	  0.018957	 -0.014295
  0.096501	  0.050175	  0.039138	  0.012599	 -0.144960	 -0.081954	  0.018943	 -0.062933	 -0.019739	 -0.065411	  0.089153	  0.040135	 -0.017764
  0.093237	  0.037034	  0.037983	  0.042918	 -0.155457	 -0.114879	  0.017670	 -0.057794	 -0.018725	 -0.079717	  0.092406	  0.019881	 -0.019518
  0.101633	  0.023744	  0.040504	  0.061131	 -0.157586	 -0.127493	  0.024040	 -0.071459	 -0.042226	 -0.022005	  0.109566	  0.046171	  0.006675
  0.099456	 -0.008506	  0.036556	  0.072114	 -0.138840	 -0.084255	 -0.012025	 -0.056138	 -0.052395	 -0.030958	  0.090149	  0.042367	 -0.045988
  0.120564	 -0.023366	  0.021141	  0.099864	 -0.120898	 -0.043291	 -0.025237	 -0.035388	 -0.037216	 -0.033699	  0.100455	  0.058411	  0.002590
  0.084350	 -0.015491	 -0.002535	  0.137238	 -0.116800	 -0.046116	 -0.019588	 -0.044514	 -0.041171	 -0.047178	  0.058865	 -0.001806	 -0.050889
  0.044742	 -0.003440	  0.009424	  0.130327	 -0.093502	 -0.034479	 -0.006917	 -0.033160	 -0.028282	 -0.028315	  0.061529	  0.033277	  0.032246
  0.038938	  0.022407	  0.028342	  0.096468	 -0.087909	 -0.010529	  0.013210	 -0.050224	 -0.059389	 -0.008809	  0.026730	 -0.012505	 -0.009663
  0.029190	  0.018414	  0.029943	  0.112020	 -0.082551	 -0.047676	  0.033962	 -0.065395	 -0.076266	 -0.014885	  0.033242	  0.001918	  0.068423
  0.018426	  0.029153	  0.037696	  0.128548	 -0.111262	 -0.070712	  0.044502	 -0.051607	 -0.079741	 -0.075155	  0.016619	  0.010173	  0.001925
  0.008113	  0.030399	  0.051131	  0.094164	 -0.110022	 -0.056804	  0.068394	 -0.035154	 -0.064282	 -0.057058	  0.041759	  0.008568	 -0.020817
  0.021555	  0.011128	  0.025779	  0.084112	 -0.126891	 -0.021785	  0.038985	 -0.039944	 -0.054720	 -0.035529	  0.067337	 -0.011236	 -0.038549
  0.015535	 -0.010981	 -0.005665	  0.044991	 -0.130736	 -0.013557	  0.021827	 -0.009248	 -0.045091	 -0.023405	  0.038219	 -0.045654	 -0.038880
  0.004476	 -0.013479	 -0.028626	  0.029700	 -0.087794	 -0.029276	  0.033657	 -0.016143	 -0.058654	 -0.022596	  0.022437	  0.007821	  0.004825
  0.004107	 -0.014997	 -0.012505	  0.031505	 -0.093159	 -0.036607	  0.048134	 -0.024883	 -0.086883	 -0.021321	  0.011856	 -0.017609	 -0.033318
 -0.011945	 -0.007094	 -0.012179	  0.034497	 -0.098120	 -0.047779	  0.060044	 -0.014027	 -0.060985	 -0.036391	  0.056382	 -0.000807	 -0.013991
 -0.012955	  0.018094	 -0.021998	  0.064942	 -0.099497	 -0.050069	  0.046272	 -0.040431	 -0.068146	 -0.075891	  0.055713	 -0.038663	 -0.089551
  0.015531	  0.029526	 -0.012389	  0.041857	 -0.096404	 -0.056261	  0.070428	 -0.029740	 -0.082595	 -0.068293	  0.089857	 -0.004662	 -0.022795
 -0.013771	  0.028953	 -0.009801	  0.041513	 -0.093735	 -0.076477	  0.060802	 -0.080460	 -0.133437	 -0.060428	  0.059666	 -0.017046	 -0.081195
 -0.041501	  0.011130	 -0.019277	  0.070722	 -0.099582	 -0.058580	  0.051136	 -0.081087	 -0.101628	 -0.026053	  0.067046	  0.062047	 -0.004671
 -0.050823	 -0.023948	  0.005532	  0.096299	 -0.123021	 -0.044599	  0.025606	 -0.077149	 -0.112501	 -0.025849	  0.036825	  0.059299	 -0.051313
 -0.058107	  0.036950	 -0.006758	  0.127921	 -0.133808	 -0.069437	  0.008596	 -0.038509	 -0.116747	 -0.020055	  0.031330	  0.048246	 -0.041684
 -0.052056	  0.061314	  0.013051	  0.124185	 -0.113907	 -0.058343	  0.019402	  0.008589	 -0.110236	 -0.005203	  0.045159	  0.047054	  0.015818
 -0.056744	 -0.000386	  0.017200	  0.107128	 -0.120497	 -0.059403	  0.015054	 -0.020265	 -0.095789	 -0.020210	  0.052086	  0.009612	 -0.026338
 -0.054099	 -0.002314	  0.026796	  0.097344	 -0.134356	 -0.047044	  0.028472	 -0.019910	 -0.107155	 -0.012995	  0.072760	  0.030051	 -0.026962
 -0.057367	 -0.020011	  0.045706	  0.100877	 -0.125912	 -0.050154	  0.017514	  0.005765	 -0.123273	 -0.020399	  0.051577	  0.013113	 -0.086958
 -0.039076	 -0.056688	  0.018051	  0.106476	 -0.124901	 -0.053761	  0.021606	  0.022736	 -0.109443	 -0.037005	  0.075419	  0.021409	 -0.041291
 -0.026068	 -0.033869	  0.010042	  0.099614	 -0.126426	 -0.029857	  0.017638	  0.032517	 -0.113569	 -0.046633	  0.060928	 -0.014462	 -0.121100
  0.002342	  0.009955	  0.011715	  0.072665	 -0.142820	 -0.022754	  0.031301	  0.008057	 -0.085801	 -0.025602	  0.082187	  0.014170	 -0.100516
  0.019425	  0.046122	 -0.015328	  0.042100	 -0.123691	 -0.033901	  0.025865	  0.010504	 -0.064477	 -0.070942	  0.080555	 -0.036244	 -0.131588
  0.017194	  0.046285	 -0.043498	  0.053362	 -0.104606	 -0.019201	  0.067737	  0.005428	 -0.052632	 -0.061855	  0.108171	 -0.009167	 -0.063166
  0.025650	  0.029005	 -0.023594	  0.066646	 -0.130623	  0.009750	  0.082279	  0.021548	 -0.041650	 -0.048854	  0.089236	 -0.009385	 -0.077135
  0.022747	  0.058103	 -0.001196	  0.029398	 -0.122989	  0.013661	  0.086161	  0.011593	 -0.064439	 -0.040019	  0.083318	 -0.020598	 -0.029143
  0.013428	  0.052566	  0.030875	  0.048110	 -0.100810	 -0.006267	  0.071259	  0.013346	 -0.089579	 -0.033673	  0.085523	 -0.014563	 -0.028750
 -0.003245	  0.029380	  0.028256	  0.089141	 -0.107892	  0.012878	  0.073103	 -0.017602	 -0.060740	 -0.033655	  0.046976	 -0.018842	 -0.018315
 -0.011590	  0.016448	  0.003757	  0.062676	 -0.103724	 -0.015507	  0.058683	 -0.032625	 -0.074366	 -0.036507	  0.037967	 -0.008698	 -0.028337
 -0.006603	 -0.009955	 -0.015524	  0.044019	 -0.104032	 -0.027173	  0.058699	 -0.020913	 -0.102130	 -0.079835	  0.028506	 -0.031322	 -0.028962
  0.017781	 -0.007577	  0.006096	  0.041915	 -0.100042	 -0.038430	  0.105619	 -0.032438	 -0.080004	 -0.071373	  0.057491	 -0.009549	  0.022820
  0.015105	 -0.006366	 -0.006635	  0.054774	 -0.081441	 -0.003259	  0.116686	 -0.017599	 -0.050820	 -0.028789	  0.026372	 -0.021178	  0.001976
  0.007679	 -0.007140	 -0.008617	  0.059470	 -0.063915	  0.023266	  0.124345	 -0.026276	 -0.042304	  0.004455	  0.011115	 -0.027657	 -0.005198
  0.042870	  0.018765	 -0.012137	  0.037576	 -0.071848	  0.012565	  0.132355	 -0.020878	 -0.073449	 -0.006487	  0.031373	 -0.031604	 -0.042419
  0.046393	  0.058014	 -0.012845	  0.019621	 -0.075961	  0.018185	  0.129112	  0.000122	 -0.082624	  0.009485	  0.042344	 -0.063045	 -0.025754
  0.058612	  0.073631	 -0.027854	 -0.000256	 -0.081442	  0.036416	  0.099819	  0.010579	 -0.091690	  0.004865	  0.013241	 -0.056431	 -0.040413
  0.078850	  0.033303	 -0.037522	  0.014438	 -0.100450	  0.030840	  0.083691	  0.011111	 -0.067289	 -0.017244	  0.024035	 -0.026980	 -0.057361
  0.080666	  0.003689	 -0.044993	  0.036032	 -0.131849	 -0.018140	  0.095363	 -0.012045	 -0.081553	 -0.051608	  0.045382	 -0.018090	 -0.068595
  0.075805	 -0.010516	 -0.046422	  0.048788	 -0.108214	 -0.001790	  0.129030	 -0.007886	 -0.086326	 -0.046993	  0.034047	 -0.044689	 -0.049495
  0.099263	 -0.034645	 -0.006423	  0.078521	 -0.109200	  0.033489	  0.137743	  0.007391	 -0.128357	 -0.038115	  0.031263	 -0.043653	 -0.055004
  0.124471	 -0.026885	 -0.002178	  0.085108	 -0.108416	  0.036569	  0.147675	  0.016279	 -0.157961	 -0.032133	  0.012360	 -0.026761	  0.004095
  0.118982	 -0.042738	 -0.001409	  0.078082	 -0.119556	  0.041278	  0.127926	  0.007576	 -0.118363	 -0.025118	  0.019031	 -0.025817	  0.037186
  0.112223	 -0.055685	  0.013461	  0.097743	 -0.113724	  0.060577	  0.112502	 -0.009638	 -0.102219	 -0.025606	  0.015810	 -0.013153	  0.039035
  0.105327	 -0.025215	  0.031226	  0.095623	 -0.139962	  0.045293	  0.112661	 -0.043807	 -0.094901	 -0.010465	  0.016224	  0.002374	  0.028874
  0.098175	  0.000277	 -0.002325	  0.049132	 -0.146776	  0.031595	  0.128631	 -0.043777	 -0.124995	 -0.035238	  0.002373	 -0.006056	 -0.009637
  0.125512	  0.029194	 -0.046659	  0.028299	 -0.124617	  0.024539	  0.120718	 -0.016954	 -0.134320	 -0.036436	  0.004464	 -0.004907	 -0.029839
  0.105249	  0.028997	 -0.027081	  0.021841	 -0.107579	  0.038235	  0.138529	 -0.006531	 -0.124731	 -0.009735	 -0.005264	  0.011066	 -0.033080
  0.109536	  0.006566	 -0.020437	  0.009707	 -0.073280	  0.033315	  0.129845	  0.017575	 -0.138893	 -0.017065	  0.001362	  0.019473	  0.005053
  0.136073	  0.004355	 -0.004694	  0.052836	 -0.079974	  0.035024	  0.090489	  0.038445	 -0.135840	 -0.011405	  0.027137	  0.004110	 -0.000859
  0.147687	 -0.031493	 -0.007938	  0.068090	 -0.060710	  0.050640	  0.109631	  0.032858	 -0.130512	  0.015720	  0.023340	  0.004137	 -0.022559
  0.167985	 -0.037735	 -0.036174	  0.046625	 -0.067162	  0.063602	  0.109221	  0.028726	 -0.102636	  0.014784	  0.035671	 -0.001073	 -0.020548
  0.177603	 -0.039877	 -0.022218	  0.032111	 -0.082842	  0.045642	  0.100185	  0.000856	 -0.094064	  0.015438	  0.028724	  0.012974	 -0.016973
  0.156733	 -0.040693	 -0.007549	  0.017419	 -0.058583	  0.015941	  0.102680	  0.001627	 -0.066412	  0.021347	 -0.002849	  0.033528	 -0.006835
  0.143389	 -0.028069	 -0.022128	  0.016115	 -0.044163	 -0.001295	  0.089432	  0.008239	 -0.068394	  0.025438	 -0.014860	  0.021732	 -0.001273
  0.164864	 -0.017597	 -0.011378	  0.004057	 -0.032388	 -0.001264	  0.101305	  0.007988	 -0.107458	 -0.001247	 -0.005879	 -0.009831	  0.027927
  0.160631	 -0.026306	 -0.009353	  0.035103	 -0.045502	  0.006396	  0.088071	  0.015433	 -0.092085	 -0.015075	  0.003367	  0.010705	  0.024531
  0.134232	 -0.039551	 -0.005299	  0.054175	 -0.073065	  0.043172	  0.070010	 -0.002549	 -0.081107	 -0.022923	  0.036328	  0.023445	  0.027565
  0.117442	 -0.036365	  0.004479	  0.047269	 -0.078558	  0.066692	  0.074597	 -0.007012	 -0.059479	 -0.012793	  0.051641	  0.044505	 -0.001670
  0.082258	 -0.030549	 -0.010191	  0.054991	 -0.066233	  0.053380	  0.071752	  0.007891	 -0.055521	 -0.004205	  0.032604	  0.044425	 -0.001761
  0.093917	 -0.056430	 -0.039957	  0.061647	 -0.057760	  0.056847	  0.077877	  0.023536	 -0.040518	 -0.022098	  0.011691	  0.057909	  0.022698
  0.124077	 -0.075224	 -0.022059	  0.098611	 -0.045402	  0.023255	  0.079829	  0.019617	 -0.035896	 -0.025543	  0.018282	  0.065760	  0.036281
  0.126768	 -0.076684	  0.035054	  0.104122	 -0.044466	 -0.011560	  0.073341	  0.015728	 -0.034080	 -0.001581	  0.026274	  0.063417	  0.030825
  0.069143	 -0.071377	  0.026109	  0.108762	 -0.073459	 -0.000417	  0.073933	  0.008552	 -0.024842	 -0.029308	  0.007430	  0.047738	  0.023754
  0.028646	 -0.056089	  0.025580	  0.112525	 -0.069601	  0.012290	  0.089114	  0.053700	 -0.026074	 -0.037523	  0.009414	  0.032213	  0.021562
  0.015624	 -0.045226	  0.051928	  0.106712	 -0.064010	  0.032597	  0.065536	  0.071572	 -0.010118	 -0.022245	  0.015249	  0.041965	  0.022638
  0.062149	 -0.043861	  0.038933	  0.099452	 -0.057698	  0.024630	  0.044494	  0.052395	  0.006969	 -0.044113	  0.009740	  0.062497	  0.036345
  0.058601	 -0.041533	  0.001309	  0.074972	 -0.033406	  0.006134	  0.043052	  0.043439	 -0.011338	 -0.053709	 -0.001664	  0.082634	  0.017908
  0.006064	 -0.048413	  0.007753	  0.052432	 -0.027235	 -0.025367	  0.029202	  0.028307	 -0.023959	 -0.009631	 -0.014430	  0.076361	 -0.013599
  0.021822	 -0.025693	  0.026917	  0.098493	 -0.031071	  0.004811	  0.025948	  0.010575	 -0.014642	  0.031924	 -0.013652	  0.098955	 -0.024104
  0.047032	  0.001864	  0.018669	  0.115690	 -0.050933	  0.021660	  0.054171	  0.034844	  0.002483	  0.022050	  0.003185	  0.080791	 -0.013799
  0.031284	  0.021556	 -0.006372	  0.098054	 -0.049765	  0.025407	  0.074727	  0.035196	 -0.006151	 -0.009962	 -0.028878	  0.060651	  0.028030
  0.041513	  0.050279	 -0.048788	  0.085496	 -0.051973	  0.019705	  0.066319	  0.026922	  0.003998	 -0.033157	 -0.008971	  0.031468	  0.021509
  0.038801	  0.024789	 -0.072265	  0.084589	 -0.017537	  0.005702	  0.070064	  0.016698	  0.015497	 -0.032260	  0.016973	  0.028528	  0.021650
  0.041137	 -0.010268	 -0.060575	  0.109654	 -0.016348	 -0.000902	  0.068106	 -0.011951	  0.009410	 -0.012860	  0.030308	  0.018415	  0.004693
  0.065795	 -0.002947	 -0.066055	  0.080226	 -0.009305	 -0.017145	  0.069544	 -0.006248	  0.021695	 -0.011277	  0.005989	  0.035434	  0.013082
  0.061783	 -0.012689	 -0.007039	  0.077703	 -0.021285	  0.004327	  0.060921	  0.010966	  0.010967	 -0.035051	 -0.025572	  0.051739	  0.025393
  0.068011	 -0.015849	  0.042027	  0.049318	 -0.021993	  0.009941	  0.055086	  0.052797	  0.009803	 -0.033640	  0.002714	  0.074994	  0.042177
  0.108028	 -0.007710	  0.031206	  0.023961	 -0.000493	  0.009728	  0.059553	  0.045414	 -0.029220	 -0.013997	  0.037412	  0.077075	  0.029818
  0.095733	 -0.011469	  0.027880	  0.049272	  0.022931	  0.005142	  0.025381	  0.046444	 -0.012596	 -0.026342	  0.060826	  0.056206	  0.029588
  0.097503	 -0.017903	  0.020801	  0.059435	  0.011757	 -0.006846	  0.007831	  0.042072	  0.009372	 -0.035742	  0.045622	  0.080834	  0.062395
  0.114741	 -0.014375	  0.004594	  0.058967	  0.034947	 -0.008539	  0.014191	  0.023507	  0.023071	 -0.006391	  0.038119	  0.112423	  0.025681
  0.101361	 -0.029476	  0.014237	  0.058557	  0.029521	 -0.014098	  0.010537	  0.018820	  0.016319	  0.003211	  0.048229	  0.131827	  0.018178
  0.055672	 -0.018371	  0.050882	  0.077528	  0.011725	 -0.041113	  0.036774	  0.037743	  0.015667	 -0.025065	  0.052032	  0.139715	  0.049347
  0.081332	 -0.030991	  0.035814	  0.095513	  0.006693	 -0.062548	  0.004874	  0.039169	  0.005582	 -0.031421	  0.070137	  0.108182	  0.020700
  0.084005	  0.005264	  0.013034	  0.098151	  0.013830	 -0.055161	  0.014251	  0.010870	  0.045376	 -0.014065	  0.051260	  0.076941	  0.016170
  0.095720	  0.013743	 -0.006435	  0.097709	  0.034525	 -0.052709	  0.041735	  0.026468	  0.067942	 -0.020735	  0.048744	  0.072749	 -0.012065
  0.087811	  0.027019	 -0.019878	  0.075547	  0.010294	 -0.074713	  0.047058	  0.046346	  0.022723	 -0.038988	  0.086714	  0.097502	 -0.014636
  0.047165	  0.016450	 -0.001920	  0.065888	  0.011485	 -0.065832	  0.015812	  0.027525	  0.019718	 -0.020256	  0.070983	  0.123412	  0.012040
  0.061828	  0.038867	 -0.019163	  0.062463	  0.017103	 -0.047649	  0.000339	  0.006570	  0.024426	 -0.053424	  0.057807	  0.098101	 -0.003211
  0.028915	  0.064146	 -0.002498	  0.047714	  0.041915	 -0.052100	  0.029624	  0.019597	  0.026546	 -0.036936	  0.069798	  0.045355	 -0.003574
  0.056115	  0.066008	  0.003929	  0.022612	  0.054112	 -0.068426	  0.024585	  0.017373	  0.060815	 -0.019156	  0.091872	  0.015734	 -0.007760
  0.082390	  0.085540	  0.018432	  0.032406	  0.024628	 -0.092204	 -0.007003	  0.026648	  0.070687	 -0.001097	  0.054710	  0.006924	  0.023001
  0.104266	  0.060104	  0.005913	  0.047555	  0.011019	 -0.070921	 -0.034882	 -0.003888	  0.070029	  0.004504	  0.040490	  0.006183	  0.013626
  0.105693	  0.045517	 -0.016425	  0.049998	  0.038932	 -0.059919	 -0.031020	 -0.000874	  0.023775	 -0.008490	  0.009566	  0.036697	  0.013921
  0.088059	  0.043689	 -0.027696	  0.047727	  0.050162	 -0.053858	  0.008140	 -0.032838	 -0.014459	 -0.027445	  0.022397	  0.036404	 -0.015911
  0.084894	  0.045744	 -0.021989	  0.048873	  0.051182	 -0.059636	  0.020452	 -0.010267	 -0.025743	 -0.026889	  0.034287	  0.033985	 -0.020548
  0.091415	  0.040200	  0.031972	  0.039163	  0.020491	 -0.092674	  0.036016	  0.006600	 -0.047479	 -0.011886	  0.052849	  0.048705	 -0.009033
  0.103503	  0.062556	  0.010022	  0.036806	  0.017857	 -0.134665	  0.013251	 -0.033019	 -0.041841	  0.015491	  0.037547	  0.031695	 -0.057239
  0.123254	  0.060991	  0.003152	  0.046693	  0.042891	 -0.162238	 -0.006758	 -0.017732	 -0.013412	  0.014928	  0.026766	  0.037366	 -0.077199
  0.078410	  0.042594	  0.003087	  0.048143	  0.057933	 -0.138234	  0.012700	  0.000626	 -0.024191	 -0.007944	  0.022065	  0.018166	 -0.060652
  0.052389	  0.048407	  0.001767	  0.074001	  0.057602	 -0.122647	  0.002166	 -0.025869	 -0.033921	 -0.014458	  0.006432	  0.015438	 -0.040284
  0.065430	  0.046269	  0.008695	  0.055263	  0.063354	 -0.141846	 -0.015546	 -0.039794	 -0.033578	 -0.025397	 -0.020232	  0.036228	 -0.036935
  0.108479	  0.042996	  0.012907	  0.043981	  0.021063	 -0.140643	 -0.054390	 -0.024478	 -0.049821	 -0.016485	 -0.001289	  0.032233	 -0.045454
  0.130394	  0.039434	 -0.017114	  0.044391	 -0.001097	 -0.128829	 -0.034961	  0.000440	 -0.059204	 -0.058405	  0.030031	 -0.005254	 -0.049398
  0.109036	  0.044828	 -0.016945	  0.075342	 -0.003612	 -0.116668	 -0.017762	  0.015751	 -0.050799	 -0.032111	  0.043816	 -0.021679	 -0.077391
  0.107755	  0.067217	 -0.025152	  0.064988	 -0.045490	 -0.075329	  0.024507	 -0.002896	 -0.040271	 -0.032006	  0.023523	 -0.027916	 -0.041644
  0.104431	  0.059775	 -0.055250	  0.048611	 -0.072128	 -0.070520	  0.003710	 -0.009174	 -0.070269	 -0.011196	  0.061811	 -0.034291	 -0.015346
  0.094695	  0.064621	 -0.040516	  0.036695	 -0.083778	 -0.064054	 -0.030376	  0.008713	 -0.049071	  0.018274	  0.061823	 -0.026276	 -0.015023
  0.124838	  0.050522	 -0.044087	  0.029150	 -0.064217	 -0.061755	 -0.026636	 -0.003856	 -0.031358	  0.010878	  0.054212	 -0.032055	  0.001032
  0.168518	  0.054838	 -0.020318	  0.028566	 -0.053435	 -0.098966	  0.021052	 -0.055392	 -0.027748	 -0.026282	  0.002644	 -0.028418	 -0.007881
  0.170141	  0.073648	 -0.044377	  0.013416	 -0.062321	 -0.098759	  0.065110	 -0.022822	 -0.034329	 -0.012630	 -0.022740	 -0.026168	  0.001010
  0.148221	  0.042512	 -0.050805	  0.019949	 -0.077980	 -0.077929	  0.073960	 -0.014080	 -0.016781	 -0.001062	 -0.012856	 -0.010491	  0.023655
  0.111642	  0.053439	 -0.012727	  0.010691	 -0.085125	 -0.077594	  0.075998	 -0.004145	 -0.031090	  0.025569	  0.006557	 -0.006595	  0.023399
