# Supplementary material for: A fluorescent photoimmunoconjugate for imaging of cholesteatoma
Source: Sci Rep. 2022 Nov 19;12:19905. doi: 10.1038/s41598-022-22072-9 (PMC9675863; doi:10.1038/s41598-022-22072-9)
Supplement: Supplementary file 2 — Supplementary Information 2. [file 41598_2022_22072_MOESM2_ESM.zip › Data/ABR-64-6]

:RUN-6	LEVEL SWEEP	TEMP:NaN	6/11/2018	6:23 PM	NaNHR:
:SW EAR: R	SW FREQ: 16.00	# AVERAGES: 512	REP RATE (/sec): 40	DRIVER: RS Tweeter	SAMPLE (�sec): 40	
:NOTES-
:CHAMBER-CH4B-PXI
:CFTS Version: V2.7.2 (R850)
:LEVELS:20;25;30;35;40;45;50;55;60;65;70;75;80;
:DATA
  0.003967	  0.030265	  0.045075	  0.065328	  0.009763	  0.039909	 -0.041419	  0.020579	  0.034171	 -0.010826	 -0.025671	  0.000372	 -0.002359
 -0.031530	  0.000808	  0.066835	  0.041246	  0.012699	  0.007660	 -0.030862	  0.044890	  0.051300	  0.002329	 -0.043058	 -0.000619	 -0.022772
 -0.029542	  0.003358	  0.083319	  0.034154	  0.056857	 -0.013075	 -0.016750	  0.073354	  0.029291	  0.018384	 -0.016230	  0.018663	 -0.030609
 -0.026118	 -0.021511	  0.063344	  0.049732	  0.057013	 -0.012297	 -0.006665	  0.069025	  0.016775	  0.000416	 -0.012381	  0.004972	 -0.026168
 -0.015772	 -0.041697	  0.058370	  0.048953	  0.039995	 -0.040092	 -0.019827	  0.081419	  0.005461	 -0.015005	 -0.005786	 -0.001326	 -0.043296
  0.003807	 -0.037170	  0.048914	  0.025519	  0.037241	 -0.046373	 -0.055211	  0.094698	 -0.024913	 -0.008674	 -0.003298	 -0.006095	 -0.056624
 -0.023680	 -0.019001	  0.033979	  0.012988	  0.018388	 -0.007552	 -0.041200	  0.065732	 -0.014996	 -0.001147	  0.015043	 -0.022368	 -0.030626
 -0.026685	 -0.021371	  0.022532	  0.017192	  0.001972	  0.033384	 -0.003975	  0.017629	  0.001277	 -0.030660	 -0.006935	 -0.046725	 -0.004081
 -0.009229	 -0.015137	 -0.034846	  0.024418	 -0.004678	  0.019742	  0.009985	  0.007530	 -0.015024	 -0.009751	 -0.002486	  0.002532	  0.001479
 -0.005171	 -0.006336	 -0.055724	 -0.003203	 -0.026641	  0.018429	  0.019973	  0.014103	 -0.017705	 -0.024881	  0.007247	  0.040105	 -0.014357
  0.003420	 -0.005283	 -0.056042	 -0.018239	 -0.046302	  0.036606	  0.018366	 -0.010971	  0.021511	 -0.006504	  0.020337	  0.018010	  0.010080
  0.041845	  0.003273	 -0.073454	 -0.006993	 -0.034807	  0.054766	  0.030587	 -0.015955	  0.046464	  0.023033	  0.041952	  0.010634	  0.020022
  0.010996	  0.004133	 -0.068727	 -0.017235	  0.000450	  0.043451	  0.029112	 -0.039627	  0.048256	  0.012919	  0.047617	  0.002550	  0.035035
 -0.003988	 -0.004245	 -0.057803	 -0.020898	 -0.009841	 -0.001363	  0.006308	 -0.047540	 -0.015480	  0.001301	  0.019058	 -0.055135	  0.016609
  0.003335	 -0.017663	 -0.020125	 -0.021842	 -0.012899	 -0.016117	 -0.024208	 -0.054035	 -0.032268	 -0.027666	 -0.007366	 -0.051023	 -0.001913
  0.031405	  0.002253	  0.001662	 -0.031252	 -0.030851	 -0.010739	 -0.027504	 -0.053554	 -0.033776	  0.017816	 -0.001834	 -0.041929	  0.039569
  0.011396	  0.029740	  0.014634	 -0.060441	 -0.016362	 -0.030216	 -0.006029	 -0.064952	 -0.024403	  0.015743	 -0.007080	 -0.001802	  0.047677
  0.002871	  0.054569	  0.003711	 -0.060112	 -0.031948	 -0.025741	  0.008978	 -0.059340	 -0.006324	 -0.002324	  0.010264	  0.019879	  0.042822
  0.027280	  0.022323	 -0.030362	 -0.039415	 -0.017659	 -0.022274	  0.060844	 -0.072533	 -0.026889	  0.013754	  0.010993	  0.034165	  0.009649
  0.031394	  0.038692	 -0.045294	 -0.039899	 -0.002392	 -0.028107	  0.089497	 -0.070451	 -0.042730	  0.031744	 -0.040385	  0.075142	  0.009862
  0.061558	  0.041319	 -0.043011	 -0.012607	 -0.010950	 -0.041113	  0.091156	 -0.078299	 -0.026450	  0.024220	 -0.067234	  0.078939	  0.007345
  0.050256	  0.025644	 -0.026387	 -0.026895	 -0.008543	 -0.019171	  0.033264	 -0.095043	 -0.011396	  0.003619	 -0.009875	  0.075565	  0.012921
  0.003307	  0.026504	 -0.039315	 -0.040721	  0.011561	 -0.002640	 -0.026603	 -0.085957	 -0.016707	 -0.001167	  0.000657	  0.081814	  0.015898
 -0.006708	  0.036970	 -0.065114	 -0.002437	  0.014257	  0.038083	 -0.023338	 -0.082220	 -0.009037	  0.009967	 -0.010059	  0.084291	 -0.003582
  0.006294	  0.058322	 -0.066129	 -0.013986	  0.020528	  0.021015	 -0.018338	 -0.065515	  0.001134	  0.057272	 -0.009000	  0.060170	 -0.011925
 -0.017826	  0.070116	 -0.054356	 -0.041125	  0.018836	 -0.008803	 -0.005909	 -0.047410	  0.004665	  0.051257	 -0.000107	  0.029756	 -0.014209
 -0.034042	  0.071769	 -0.030162	 -0.070562	  0.006983	 -0.001797	  0.041119	 -0.067101	 -0.028456	  0.028210	  0.019007	  0.018189	 -0.020724
 -0.006256	  0.081418	 -0.050028	 -0.062075	  0.033312	  0.021423	  0.055800	 -0.083415	 -0.036551	 -0.003710	  0.020757	  0.033692	 -0.024233
 -0.015262	  0.097145	 -0.058577	 -0.091704	  0.010328	  0.016842	  0.065177	 -0.074791	 -0.059709	 -0.002757	  0.040311	  0.051422	 -0.049264
  0.020292	  0.097445	 -0.039613	 -0.051367	 -0.003897	 -0.020919	  0.065540	 -0.065287	 -0.067126	  0.017107	  0.051654	  0.060956	 -0.051246
  0.050124	  0.066764	 -0.056918	 -0.029834	 -0.005026	 -0.019977	  0.040895	 -0.075131	 -0.086472	  0.005294	  0.046722	  0.046640	 -0.032110
 -0.001239	  0.079132	 -0.045097	 -0.032785	  0.015742	 -0.023939	  0.045731	 -0.054321	 -0.077033	 -0.023739	  0.003315	  0.057488	  0.012305
 -0.011748	  0.082945	 -0.010553	 -0.054780	 -0.019506	  0.001484	  0.044327	 -0.047891	 -0.058111	 -0.071999	 -0.025224	  0.063104	  0.006147
  0.004187	  0.027503	  0.013146	 -0.063682	 -0.054869	  0.012121	  0.059175	 -0.043023	 -0.039365	 -0.032847	 -0.002235	  0.084320	  0.006299
 -0.014384	 -0.008766	 -0.011820	 -0.023565	 -0.022667	  0.009692	  0.057061	 -0.025193	 -0.033140	  0.014204	  0.008958	  0.087710	  0.029036
 -0.038525	  0.004063	 -0.029149	 -0.072222	 -0.019553	  0.018624	  0.049727	 -0.056257	 -0.026607	  0.020801	 -0.005634	  0.094604	  0.003526
 -0.049324	  0.025432	 -0.009848	 -0.101603	 -0.030183	  0.008051	  0.044944	 -0.081577	 -0.024740	  0.016429	 -0.006546	  0.125498	 -0.011447
 -0.011616	  0.041516	  0.011243	 -0.055929	 -0.050204	 -0.005357	  0.021419	 -0.048898	 -0.040170	 -0.010776	 -0.009880	  0.147441	 -0.009625
  0.014211	  0.063332	  0.018690	 -0.018686	 -0.050036	  0.003979	  0.020043	 -0.032427	 -0.045959	 -0.026228	 -0.002543	  0.151564	 -0.041280
  0.006656	  0.058720	 -0.004722	 -0.010508	 -0.028660	  0.027524	  0.027729	 -0.050509	 -0.033092	  0.005021	  0.013580	  0.132680	 -0.033938
  0.022413	  0.037694	 -0.044362	 -0.014824	 -0.033764	  0.039297	 -0.002560	 -0.032420	 -0.007348	  0.022533	  0.011923	  0.120618	  0.012326
  0.046155	  0.038299	 -0.103116	 -0.067213	 -0.033995	  0.028142	  0.002745	 -0.034278	 -0.030022	  0.020159	  0.024178	  0.134485	  0.014659
  0.042727	  0.030502	 -0.096449	 -0.080495	 -0.014100	  0.039107	 -0.005197	 -0.003289	 -0.059888	  0.011071	  0.031288	  0.155030	  0.030700
  0.014095	  0.048273	 -0.072207	 -0.040583	  0.002765	  0.016163	  0.003606	  0.022402	 -0.083466	  0.017162	  0.013626	  0.123291	  0.028769
 -0.021746	  0.039255	 -0.043846	 -0.019853	  0.011252	 -0.013945	  0.031479	  0.034455	 -0.071598	 -0.013095	 -0.027518	  0.133775	 -0.007838
  0.011427	  0.040607	 -0.026436	 -0.038405	 -0.049573	  0.011721	  0.032868	  0.024019	 -0.061724	  0.010093	 -0.029686	  0.158514	 -0.021051
  0.073264	  0.039316	 -0.010257	 -0.043846	 -0.052524	  0.048229	  0.071863	  0.008897	 -0.054162	  0.003150	 -0.014909	  0.145455	 -0.022656
  0.104486	  0.017845	 -0.027907	 -0.037480	 -0.045038	  0.040377	  0.070667	  0.006905	 -0.068800	  0.023882	 -0.063643	  0.162524	 -0.010882
  0.083636	  0.011448	 -0.039343	 -0.014522	 -0.052890	  0.031399	  0.052954	  0.014931	 -0.093112	  0.037364	 -0.079597	  0.179884	 -0.043617
  0.043382	  0.029034	 -0.048231	  0.003104	 -0.045654	  0.049837	  0.026911	  0.020926	 -0.095716	  0.031231	 -0.049977	  0.163771	 -0.019395
  0.001022	  0.026605	 -0.051611	 -0.001091	 -0.062154	  0.073446	  0.063371	  0.045858	 -0.087526	 -0.001478	 -0.051851	  0.148698	 -0.022050
 -0.011808	 -0.009350	  0.001600	  0.003678	 -0.089963	  0.044047	  0.075333	  0.026462	 -0.050176	 -0.036316	 -0.038823	  0.152138	 -0.047627
 -0.011238	 -0.041926	  0.013417	  0.008249	 -0.061957	  0.039695	  0.069432	 -0.000704	 -0.081896	 -0.049052	 -0.028318	  0.162445	 -0.035645
 -0.004784	 -0.038445	  0.029561	 -0.027017	 -0.052468	  0.040468	  0.054890	  0.007999	 -0.078903	 -0.054955	 -0.030241	  0.178136	 -0.043113
  0.020807	 -0.032590	  0.038136	 -0.033957	 -0.099070	  0.037416	  0.003176	  0.022452	 -0.065042	 -0.073356	  0.011192	  0.188484	 -0.056546
  0.014120	 -0.065862	  0.009568	 -0.042263	 -0.097838	  0.043837	 -0.032799	  0.007171	 -0.098942	 -0.060608	 -0.004496	  0.184966	 -0.034304
  0.028716	 -0.054420	  0.005555	 -0.036627	 -0.055409	  0.060317	  0.008288	 -0.018127	 -0.089880	 -0.034084	 -0.047156	  0.169538	 -0.034783
  0.044530	 -0.061854	  0.017341	 -0.025434	 -0.054402	  0.066762	  0.031795	 -0.049541	 -0.061464	 -0.036416	 -0.022511	  0.180897	 -0.023872
  0.045187	 -0.062949	  0.026021	 -0.023882	 -0.106660	  0.067781	  0.052109	 -0.064797	 -0.071604	 -0.037013	 -0.034653	  0.180151	  0.005435
  0.061550	 -0.035789	  0.017466	 -0.006694	 -0.109732	  0.092756	  0.082559	 -0.057764	 -0.079706	 -0.022358	 -0.047912	  0.176657	  0.004438
  0.046093	 -0.036798	  0.030148	 -0.055620	 -0.090163	  0.046435	  0.034160	 -0.087441	 -0.066513	 -0.017098	 -0.033989	  0.164391	 -0.013882
  0.016594	 -0.072130	  0.019334	 -0.067266	 -0.084802	  0.025888	  0.011961	 -0.099425	 -0.025090	 -0.039452	 -0.026847	  0.165813	 -0.012504
  0.026120	 -0.087010	  0.032680	 -0.083793	 -0.111585	  0.029209	  0.005146	 -0.092140	 -0.016289	 -0.029848	 -0.045939	  0.182169	 -0.033426
  0.060226	 -0.073859	  0.046525	 -0.051050	 -0.090160	  0.013935	  0.013848	 -0.093739	 -0.006349	 -0.047343	 -0.024338	  0.186100	 -0.023423
  0.010308	 -0.080037	  0.069507	 -0.053296	 -0.072196	  0.000873	  0.002991	 -0.080871	 -0.010577	 -0.075476	 -0.010355	  0.212487	 -0.002036
  0.017743	 -0.100820	  0.050537	 -0.073666	 -0.042482	  0.017153	  0.011940	 -0.095282	 -0.026423	 -0.056857	 -0.030674	  0.224378	  0.019650
  0.036990	 -0.106829	  0.046404	 -0.086076	 -0.050415	  0.044314	  0.006307	 -0.072319	 -0.006860	 -0.000014	 -0.002073	  0.198582	 -0.008260
  0.034955	 -0.079706	  0.058876	 -0.126569	 -0.072901	  0.033957	  0.006139	 -0.086298	 -0.041312	  0.004778	  0.033025	  0.182215	 -0.021589
  0.023920	 -0.042221	  0.027851	 -0.117818	 -0.070255	  0.036061	  0.047130	 -0.091381	 -0.058064	 -0.012507	  0.029237	  0.190547	 -0.027793
  0.059715	 -0.047791	  0.041044	 -0.105412	 -0.049258	  0.029750	  0.031949	 -0.081150	 -0.085440	 -0.031572	  0.003793	  0.197715	 -0.068238
  0.097825	 -0.076780	  0.084081	 -0.108911	 -0.022809	 -0.009170	 -0.001592	 -0.090899	 -0.085899	 -0.062445	  0.003982	  0.187926	 -0.072323
  0.065804	 -0.073668	  0.076225	 -0.102392	 -0.033883	 -0.037142	 -0.032836	 -0.098353	 -0.072847	 -0.087832	 -0.019983	  0.172682	 -0.063014
  0.023095	 -0.076899	  0.059861	 -0.121627	 -0.049123	 -0.009105	 -0.030150	 -0.125424	 -0.055419	 -0.069507	 -0.035845	  0.194361	 -0.045562
  0.012231	 -0.057712	  0.047417	 -0.111837	 -0.045354	  0.001005	 -0.001869	 -0.077100	 -0.087244	 -0.046963	 -0.028939	  0.185811	 -0.022018
  0.040179	 -0.046935	  0.032981	 -0.079341	 -0.034183	  0.025542	  0.022459	 -0.046496	 -0.072011	 -0.061537	 -0.004058	  0.166582	 -0.039951
  0.071669	  0.019886	  0.023586	 -0.045415	 -0.034071	  0.010514	  0.019901	 -0.045800	 -0.041739	 -0.044673	  0.010907	  0.202565	 -0.029815
  0.065770	  0.039316	  0.054673	 -0.045460	 -0.024602	  0.012232	  0.036612	 -0.034888	 -0.040138	 -0.049704	 -0.033641	  0.232156	  0.005797
  0.078498	  0.039105	  0.047030	 -0.080197	 -0.025912	  0.027185	  0.060078	 -0.008092	 -0.017855	 -0.056353	 -0.057430	  0.230249	 -0.007538
  0.089509	  0.022561	  0.024175	 -0.069144	 -0.048616	  0.006631	  0.052800	 -0.007634	 -0.022322	 -0.054495	 -0.076525	  0.202865	 -0.023492
  0.079917	 -0.008773	  0.018508	 -0.044453	 -0.054589	  0.019752	  0.063131	  0.005020	 -0.051817	 -0.040499	 -0.060812	  0.200898	 -0.016185
  0.079918	 -0.004128	  0.021290	 -0.063965	 -0.080193	 -0.002442	  0.083760	  0.013569	 -0.051336	 -0.038298	 -0.073048	  0.212337	 -0.042639
  0.057620	 -0.010830	  0.038461	 -0.065002	 -0.099111	 -0.013797	  0.074656	 -0.027937	 -0.071828	 -0.049710	 -0.042534	  0.208930	 -0.041707
  0.036007	  0.012944	  0.043143	 -0.054317	 -0.104212	 -0.012045	  0.067340	 -0.053778	 -0.061291	 -0.046163	 -0.056299	  0.192253	 -0.037005
  0.065579	  0.006061	  0.051201	 -0.077173	 -0.092713	 -0.013477	  0.064274	 -0.027003	 -0.048766	 -0.042235	 -0.103423	  0.208618	 -0.037314
  0.072481	 -0.040329	  0.050139	 -0.092595	 -0.111157	 -0.007976	  0.051848	 -0.033893	 -0.088180	 -0.074985	 -0.060319	  0.214296	 -0.019729
  0.060217	 -0.047385	  0.049599	 -0.083024	 -0.116276	  0.015988	  0.052036	 -0.051286	 -0.125986	 -0.091122	 -0.048836	  0.198184	  0.022309
  0.068857	 -0.030006	  0.041879	 -0.102332	 -0.124029	  0.012169	  0.063192	 -0.051413	 -0.159067	 -0.078663	 -0.044412	  0.176330	 -0.002321
  0.048295	 -0.014765	  0.045502	 -0.105800	 -0.123455	  0.032238	  0.036783	 -0.055554	 -0.199829	 -0.037647	 -0.020885	  0.175202	 -0.021662
  0.042786	 -0.023026	  0.027946	 -0.086704	 -0.141588	  0.036957	  0.028802	 -0.024045	 -0.190958	 -0.029723	 -0.029870	  0.187260	  0.002585
  0.055494	 -0.027467	  0.037744	 -0.111787	 -0.121106	  0.035461	  0.042342	  0.016113	 -0.195578	 -0.054335	 -0.059208	  0.194082	  0.037917
  0.055778	  0.010172	  0.064080	 -0.114433	 -0.124571	  0.027364	  0.073580	 -0.007832	 -0.173577	 -0.051344	 -0.072605	  0.177146	  0.031429
  0.047848	 -0.010443	  0.085840	 -0.125646	 -0.130813	  0.031157	  0.071039	 -0.022341	 -0.138745	 -0.041585	 -0.109808	  0.198830	  0.021048
  0.059311	 -0.032115	  0.094641	 -0.093616	 -0.140222	  0.047804	  0.056939	 -0.047726	 -0.160120	 -0.053321	 -0.110283	  0.220428	  0.001857
  0.056239	 -0.037418	  0.089088	 -0.050971	 -0.150395	  0.043668	  0.058469	 -0.065347	 -0.173247	 -0.108870	 -0.136403	  0.220026	 -0.034654
  0.042323	 -0.041703	  0.109673	 -0.069159	 -0.103213	  0.024552	  0.045817	 -0.071926	 -0.148708	 -0.076935	 -0.143478	  0.214929	 -0.049595
  0.033942	 -0.034647	  0.112491	 -0.056118	 -0.095641	  0.028318	  0.027894	 -0.060086	 -0.106530	 -0.079399	 -0.144542	  0.218926	 -0.061255
  0.061115	 -0.055988	  0.113007	 -0.015403	 -0.112740	 -0.000293	  0.003828	 -0.046920	 -0.123327	 -0.080369	 -0.107453	  0.208543	 -0.033818
  0.065947	 -0.032465	  0.097549	  0.004826	 -0.121638	 -0.016628	 -0.001411	 -0.050545	 -0.151624	 -0.083565	 -0.086896	  0.226900	 -0.032266
  0.090596	 -0.053295	  0.078208	 -0.008832	 -0.111768	 -0.022343	  0.039504	 -0.047256	 -0.160829	 -0.053229	 -0.108442	  0.193120	 -0.060282
  0.090075	 -0.066507	  0.066202	 -0.041151	 -0.103669	 -0.026628	  0.048496	 -0.048504	 -0.157152	 -0.039282	 -0.083223	  0.173557	 -0.042606
  0.076620	 -0.074889	  0.027019	 -0.023358	 -0.111645	  0.023101	  0.031720	 -0.046998	 -0.156995	 -0.026018	 -0.099218	  0.168696	 -0.015020
  0.082726	 -0.050013	  0.028811	 -0.041530	 -0.136238	  0.081061	  0.044133	 -0.081486	 -0.172214	 -0.010214	 -0.105910	  0.167386	 -0.047879
  0.113141	 -0.028240	  0.057884	 -0.037941	 -0.142209	  0.117147	  0.036388	 -0.071175	 -0.167765	 -0.046346	 -0.109007	  0.151778	 -0.020053
  0.122502	 -0.036306	  0.056970	 -0.021263	 -0.121668	  0.092210	  0.029841	 -0.073223	 -0.173481	 -0.060082	 -0.105880	  0.169139	 -0.053854
  0.134371	 -0.052869	  0.077537	 -0.007212	 -0.103390	  0.096162	  0.060585	 -0.059489	 -0.194896	 -0.066733	 -0.108462	  0.180158	 -0.069800
  0.144022	 -0.058084	  0.121215	 -0.004084	 -0.123606	  0.095685	  0.081129	 -0.044596	 -0.178740	 -0.053117	 -0.113621	  0.169404	 -0.081252
  0.108338	 -0.006692	  0.114361	 -0.010048	 -0.120702	  0.112356	  0.077117	 -0.027927	 -0.148886	 -0.023311	 -0.091398	  0.167936	 -0.070696
  0.100143	 -0.003059	  0.071140	  0.022303	 -0.112398	  0.076910	  0.071945	 -0.040620	 -0.148468	 -0.039682	 -0.075909	  0.174495	 -0.055676
  0.082073	 -0.026322	  0.077812	  0.063492	 -0.151614	  0.026251	  0.047842	 -0.004323	 -0.114972	 -0.058155	 -0.104881	  0.203415	 -0.032281
  0.083260	 -0.013894	  0.062750	  0.091134	 -0.193864	  0.029575	  0.003058	  0.014849	 -0.132562	 -0.050747	 -0.106156	  0.196370	 -0.044828
  0.104634	 -0.001786	  0.064044	  0.075124	 -0.174336	  0.045654	  0.004883	 -0.018046	 -0.139917	 -0.041887	 -0.111051	  0.199088	 -0.037367
  0.120673	 -0.013291	  0.064262	  0.066844	 -0.155593	  0.064150	  0.000559	 -0.045165	 -0.116521	 -0.064904	 -0.107791	  0.198323	 -0.000100
  0.122541	 -0.030347	  0.079163	  0.097333	 -0.188432	  0.049107	 -0.027708	 -0.045661	 -0.140128	 -0.074197	 -0.095946	  0.170322	 -0.002354
  0.077788	 -0.044595	  0.082568	  0.090667	 -0.200075	  0.021489	 -0.026435	 -0.048051	 -0.146609	 -0.057908	 -0.073442	  0.156956	 -0.007438
  0.059879	 -0.062315	  0.065454	  0.056320	 -0.209883	  0.017153	  0.000890	 -0.023502	 -0.168487	 -0.045338	 -0.091647	  0.169091	 -0.017859
  0.031693	 -0.045722	  0.071923	  0.064466	 -0.229882	  0.019764	  0.023795	 -0.011333	 -0.177073	 -0.032824	 -0.094474	  0.187385	 -0.024244
 -0.007715	 -0.018816	  0.096942	  0.080693	 -0.188748	  0.028407	  0.009712	  0.012759	 -0.141434	 -0.064326	 -0.094353	  0.174450	 -0.034003
  0.005023	  0.000358	  0.073163	  0.102312	 -0.186658	  0.037334	 -0.012268	 -0.006149	 -0.148986	 -0.073100	 -0.110922	  0.177568	 -0.021414
  0.025685	  0.021680	  0.061906	  0.106726	 -0.202156	  0.060388	 -0.019063	  0.008050	 -0.174886	 -0.045966	 -0.092689	  0.155609	 -0.031948
  0.042588	  0.037292	  0.056966	  0.081291	 -0.190743	  0.092821	 -0.019669	  0.020936	 -0.154370	 -0.017789	 -0.081761	  0.147664	 -0.035125
  0.087310	  0.022671	  0.060897	  0.087979	 -0.164741	  0.087064	 -0.038520	 -0.017877	 -0.119639	 -0.044770	 -0.099516	  0.151375	 -0.053759
  0.089756	  0.003741	  0.102399	  0.096696	 -0.144900	  0.089646	 -0.027569	 -0.012069	 -0.123781	 -0.069796	 -0.121928	  0.142035	 -0.076605
  0.091083	 -0.024037	  0.136512	  0.108166	 -0.114586	  0.097073	 -0.023816	 -0.004691	 -0.119777	 -0.078172	 -0.110343	  0.168092	 -0.049795
  0.078101	 -0.028389	  0.118388	  0.123439	 -0.127009	  0.113615	 -0.008526	 -0.020325	 -0.082609	 -0.093008	 -0.112845	  0.156940	 -0.005588
  0.074068	 -0.029784	  0.093145	  0.116339	 -0.122482	  0.149735	 -0.015380	 -0.025650	 -0.067736	 -0.066572	 -0.126525	  0.148039	 -0.016030
  0.076948	 -0.064416	  0.095396	  0.113011	 -0.119949	  0.189784	 -0.004935	 -0.029214	 -0.076410	 -0.041277	 -0.148372	  0.157527	 -0.006406
  0.076271	 -0.069924	  0.075341	  0.090305	 -0.130356	  0.161905	  0.026417	 -0.011722	 -0.096164	 -0.042097	 -0.143839	  0.147962	 -0.019026
  0.056551	 -0.042314	  0.088751	  0.049149	 -0.101527	  0.152043	  0.020609	 -0.019790	 -0.099730	 -0.054688	 -0.133005	  0.144480	 -0.014649
  0.055682	 -0.022607	  0.117869	  0.061442	 -0.087727	  0.127205	  0.005961	 -0.037721	 -0.109018	 -0.107478	 -0.136602	  0.147597	 -0.032013
  0.046589	 -0.021825	  0.120316	  0.110612	 -0.076401	  0.118855	 -0.003970	 -0.059364	 -0.094768	 -0.119587	 -0.136392	  0.178509	 -0.049352
  0.044345	 -0.051956	  0.112058	  0.099192	 -0.073239	  0.092686	 -0.015861	 -0.040884	 -0.099223	 -0.114775	 -0.140210	  0.188992	 -0.051934
  0.023846	 -0.050745	  0.122883	  0.090918	 -0.084809	  0.083846	  0.001753	 -0.018332	 -0.101953	 -0.093789	 -0.109705	  0.191905	 -0.038519
  0.020326	 -0.052146	  0.135478	  0.095428	 -0.072191	  0.128149	 -0.010575	 -0.000970	 -0.125781	 -0.060017	 -0.116318	  0.188421	 -0.036481
  0.065087	 -0.035306	  0.142044	  0.074273	 -0.041733	  0.097989	 -0.006541	  0.005237	 -0.149713	 -0.094889	 -0.108448	  0.147670	 -0.021005
  0.081112	 -0.004602	  0.143846	  0.096919	 -0.012471	  0.088658	 -0.019582	 -0.017193	 -0.126311	 -0.104411	 -0.109496	  0.151751	 -0.029453
  0.103814	 -0.033740	  0.122805	  0.076822	 -0.048296	  0.096863	 -0.024143	  0.001426	 -0.104788	 -0.092744	 -0.106315	  0.147160	 -0.044241
  0.130599	 -0.057950	  0.135350	  0.084024	 -0.040455	  0.075949	  0.012993	 -0.013308	 -0.095183	 -0.112205	 -0.100789	  0.168537	 -0.060212
  0.131996	 -0.082334	  0.142226	  0.094386	 -0.046133	  0.049031	 -0.030509	 -0.011525	 -0.109873	 -0.083766	 -0.105871	  0.153365	 -0.053555
  0.121907	 -0.087437	  0.141218	  0.085072	 -0.058559	  0.055540	 -0.038465	  0.013809	 -0.148733	 -0.042071	 -0.104337	  0.142551	 -0.017253
  0.136362	 -0.050957	  0.151621	  0.097644	 -0.070791	  0.072694	 -0.050759	 -0.015876	 -0.123769	 -0.063068	 -0.103292	  0.126492	 -0.012266
  0.168403	 -0.062467	  0.150532	  0.105048	 -0.062804	  0.069652	 -0.049801	 -0.030120	 -0.137020	 -0.076693	 -0.119435	  0.090916	 -0.043046
  0.159844	 -0.054405	  0.138965	  0.088314	 -0.025980	  0.040541	 -0.046785	 -0.004276	 -0.107261	 -0.051677	 -0.129491	  0.112612	 -0.032869
  0.163480	 -0.038537	  0.137158	  0.085729	 -0.053044	  0.059058	 -0.040996	  0.012579	 -0.122477	 -0.028060	 -0.134387	  0.132953	 -0.053203
  0.194187	 -0.057626	  0.127706	  0.105864	 -0.084786	  0.077363	 -0.059601	 -0.007835	 -0.122036	 -0.027491	 -0.115603	  0.155741	 -0.016071
  0.142029	 -0.067179	  0.121135	  0.113361	 -0.052382	  0.058984	 -0.034486	 -0.007247	 -0.106015	 -0.044029	 -0.127423	  0.160158	  0.000442
  0.133644	 -0.060629	  0.131612	  0.091484	 -0.038612	  0.062293	 -0.023213	  0.000287	 -0.108697	 -0.013869	 -0.155534	  0.125478	 -0.013401
  0.132735	 -0.054759	  0.145354	  0.077499	 -0.000990	  0.058820	 -0.024703	 -0.018806	 -0.085224	 -0.017903	 -0.147381	  0.084180	 -0.006074
  0.114124	 -0.027129	  0.158043	  0.061069	  0.024504	  0.051155	 -0.026086	  0.008874	 -0.064291	 -0.071018	 -0.144192	  0.087649	 -0.034467
  0.121036	 -0.027743	  0.135880	  0.044795	  0.022499	  0.071348	 -0.007414	  0.021012	 -0.068508	 -0.060204	 -0.148301	  0.110766	 -0.033954
  0.114409	 -0.042205	  0.137650	  0.065247	  0.017888	  0.027132	 -0.006592	  0.025282	 -0.068422	 -0.057587	 -0.120167	  0.127384	 -0.066829
  0.097519	 -0.041264	  0.126130	  0.070927	  0.016095	  0.014151	 -0.009479	  0.047593	 -0.075484	 -0.050908	 -0.083768	  0.137842	 -0.077432
  0.053936	 -0.008440	  0.067003	  0.053175	  0.019907	  0.055691	 -0.021611	  0.051171	 -0.069614	 -0.065579	 -0.093989	  0.128428	 -0.055542
  0.054903	 -0.016699	  0.082178	  0.016621	  0.014668	  0.030862	 -0.010896	  0.057990	 -0.050225	 -0.067425	 -0.119143	  0.120722	 -0.035978
  0.033113	 -0.044707	  0.077358	  0.055852	  0.020499	  0.001661	 -0.005805	  0.034959	 -0.025201	 -0.040751	 -0.137993	  0.106940	  0.001023
  0.022732	 -0.047430	  0.081239	  0.080128	  0.054283	  0.018999	 -0.005526	  0.052238	  0.022498	 -0.013717	 -0.156607	  0.081703	  0.013707
  0.010965	 -0.047956	  0.077585	  0.105808	  0.067633	  0.015704	  0.002161	  0.035281	  0.034878	 -0.025700	 -0.145156	  0.066016	  0.027355
 -0.007875	 -0.046229	  0.090738	  0.094762	  0.044984	  0.058295	 -0.011992	  0.033111	  0.030392	 -0.055337	 -0.123111	  0.100820	  0.042044
  0.011148	 -0.088486	  0.080697	  0.086809	  0.040971	  0.087745	 -0.027558	  0.025113	  0.028282	 -0.070946	 -0.144645	  0.101237	  0.020860
  0.049977	 -0.095348	  0.088056	  0.082008	  0.054032	  0.078656	 -0.058673	  0.070100	  0.039796	 -0.054839	 -0.151009	  0.127281	  0.006645
  0.086709	 -0.087145	  0.093952	  0.086173	  0.033115	  0.072028	 -0.086297	  0.068629	  0.022665	 -0.035458	 -0.140175	  0.123536	 -0.009239
  0.113353	 -0.099004	  0.062800	  0.070519	  0.022445	  0.069185	 -0.049597	  0.086422	  0.010354	 -0.012616	 -0.112325	  0.114597	 -0.011517
  0.137270	 -0.051236	  0.045448	  0.072492	  0.015036	  0.083016	 -0.011399	  0.085439	  0.043432	 -0.011354	 -0.087029	  0.128054	 -0.017431
  0.095725	 -0.020791	  0.076335	  0.068239	  0.008418	  0.075042	 -0.009130	  0.082442	  0.028616	 -0.017637	 -0.121578	  0.094151	  0.011775
  0.049395	 -0.039781	  0.073502	  0.097771	  0.003168	  0.009793	 -0.004788	  0.066166	 -0.005819	 -0.016032	 -0.158515	  0.085127	  0.032702
  0.028871	 -0.069190	  0.059077	  0.086692	  0.023969	  0.006739	 -0.020163	  0.037095	 -0.028668	  0.007396	 -0.148962	  0.067633	 -0.006200
  0.013194	 -0.092398	  0.053592	  0.070008	  0.065300	 -0.019042	 -0.032420	  0.041684	 -0.026246	 -0.000053	 -0.102096	  0.055150	 -0.009014
  0.028857	 -0.075338	  0.066175	  0.057516	  0.073945	 -0.011928	 -0.015917	  0.034307	  0.013734	 -0.006557	 -0.114438	  0.077710	  0.000466
  0.048688	 -0.067981	  0.040982	  0.062269	  0.032046	  0.040528	  0.006357	  0.029800	  0.014362	 -0.023876	 -0.153828	  0.106042	 -0.017803
  0.044909	 -0.070074	  0.059672	  0.051353	  0.035470	  0.032549	  0.011180	 -0.003099	  0.007116	 -0.022076	 -0.137661	  0.114197	  0.009095
  0.039624	 -0.033467	  0.111211	  0.063095	  0.041381	 -0.006908	 -0.017928	 -0.005418	  0.026391	 -0.000565	 -0.138970	  0.123744	 -0.001876
  0.027129	 -0.002014	  0.127036	  0.086172	  0.009101	 -0.003966	 -0.041259	  0.010069	  0.028914	 -0.038570	 -0.135563	  0.105464	 -0.020691
  0.032809	 -0.011403	  0.091899	  0.075744	 -0.000551	  0.009044	 -0.030412	  0.022244	 -0.012381	 -0.011136	 -0.131749	  0.094030	 -0.028807
  0.030977	 -0.020768	  0.100654	  0.080331	  0.021997	  0.007473	 -0.021278	 -0.016262	 -0.033521	 -0.007818	 -0.121727	  0.066819	 -0.022695
  0.047838	 -0.003967	  0.103545	  0.046364	  0.015786	 -0.030648	 -0.037059	 -0.050157	 -0.053941	 -0.005280	 -0.138875	  0.072477	 -0.013107
  0.055608	 -0.033083	  0.100582	  0.053379	  0.011013	 -0.032261	 -0.040606	 -0.062473	 -0.017733	 -0.006438	 -0.131337	  0.088274	 -0.045065
  0.056086	 -0.018978	  0.118200	  0.072620	 -0.008770	 -0.025909	 -0.041980	 -0.043497	  0.002877	 -0.033208	 -0.132609	  0.089368	 -0.057014
  0.046747	  0.010585	  0.113892	  0.064578	  0.013865	 -0.013961	 -0.049480	 -0.005877	  0.002496	 -0.050821	 -0.142304	  0.080430	 -0.024319
  0.028164	  0.008553	  0.087355	  0.078272	  0.028776	  0.021513	 -0.028210	  0.009524	 -0.007872	 -0.042800	 -0.105661	  0.083698	 -0.018079
  0.047562	  0.009999	  0.051909	  0.054699	  0.005810	 -0.012832	  0.024650	 -0.005815	 -0.019924	 -0.066949	 -0.053930	  0.093835	  0.012237
  0.075678	 -0.004455	  0.019610	  0.048277	  0.018865	 -0.010945	 -0.008135	  0.002663	  0.000886	 -0.077619	 -0.045523	  0.134084	  0.015225
  0.068834	 -0.028169	 -0.000903	  0.054456	  0.025275	 -0.002502	 -0.041824	  0.021881	  0.002025	 -0.024979	 -0.047941	  0.139472	 -0.001163
  0.067800	 -0.043605	  0.021624	  0.064086	  0.045514	 -0.003250	 -0.039037	  0.043901	  0.023283	 -0.009519	 -0.054118	  0.112795	  0.028895
  0.053709	 -0.026067	  0.038883	  0.076677	  0.099590	 -0.015302	 -0.052873	  0.042731	  0.030175	  0.017514	 -0.091104	  0.099692	 -0.009621
  0.050670	 -0.050215	  0.041459	  0.116034	  0.086116	  0.012057	 -0.048051	  0.024546	  0.052110	  0.001107	 -0.080003	  0.072801	  0.000854
  0.059320	 -0.055239	  0.042125	  0.121616	  0.058211	  0.036992	 -0.059876	  0.024360	  0.079596	 -0.000842	 -0.107087	  0.055547	  0.003289
  0.079995	 -0.025251	  0.030192	  0.120585	  0.052239	  0.021704	 -0.050979	  0.003238	  0.079529	  0.016292	 -0.100124	  0.057588	  0.018483
  0.100451	 -0.031498	  0.039446	  0.119210	  0.027712	  0.016074	 -0.029133	 -0.000112	  0.064486	  0.032213	 -0.085913	  0.064356	  0.002488
  0.094172	 -0.024889	  0.060023	  0.120025	  0.049300	  0.046069	 -0.059000	  0.028138	  0.044240	  0.029965	 -0.033822	  0.072137	 -0.020012
  0.049711	  0.004791	  0.108679	  0.119978	  0.073093	  0.082305	 -0.065683	  0.050386	  0.070598	  0.019637	  0.001712	  0.077921	 -0.008609
  0.029579	  0.006488	  0.099409	  0.117007	  0.060601	  0.106688	 -0.054976	  0.034238	  0.031562	  0.033872	 -0.027062	  0.067120	 -0.020785
  0.034545	  0.013028	  0.083012	  0.122709	  0.034838	  0.112157	 -0.057671	  0.044191	 -0.009073	  0.062828	 -0.051791	  0.080088	 -0.032272
  0.006039	  0.044030	  0.077992	  0.132486	  0.009151	  0.110562	 -0.062083	  0.027839	 -0.019175	  0.019590	 -0.080532	  0.050506	 -0.030925
  0.029317	  0.042066	  0.057972	  0.151444	  0.006908	  0.097437	 -0.050421	  0.026656	 -0.027071	 -0.003853	 -0.026335	  0.044517	 -0.041752
  0.017975	 -0.012920	  0.052566	  0.151019	  0.001023	  0.081879	 -0.015407	  0.012246	 -0.017309	  0.017660	 -0.012172	  0.079825	 -0.068332
  0.012779	 -0.019857	  0.044926	  0.158349	  0.016099	  0.034457	  0.007410	 -0.003521	 -0.011745	  0.005290	 -0.037427	  0.073035	 -0.057379
 -0.010019	 -0.016236	  0.048186	  0.128819	  0.034728	  0.038294	  0.007162	 -0.032380	 -0.017931	  0.015673	 -0.039180	  0.063901	 -0.053788
 -0.036744	 -0.050320	  0.061738	  0.131162	  0.033193	  0.073017	 -0.008756	 -0.035215	 -0.027089	 -0.011430	 -0.028444	  0.045684	 -0.035039
  0.015477	 -0.039648	  0.090797	  0.093474	  0.052762	  0.063401	 -0.019677	 -0.017596	 -0.038040	  0.007305	 -0.020979	  0.045593	 -0.022488
  0.011713	 -0.037751	  0.087527	  0.062646	  0.023428	  0.010791	 -0.019010	 -0.018270	 -0.016968	  0.043972	 -0.044372	  0.019681	 -0.012524
  0.002552	 -0.032233	  0.091594	  0.049068	  0.012957	 -0.005688	  0.051776	 -0.062017	  0.004979	  0.062092	 -0.051422	 -0.003888	  0.011754
  0.006948	 -0.042108	  0.053884	  0.086687	  0.021782	 -0.009968	  0.065329	 -0.058360	 -0.013653	  0.031620	 -0.032687	  0.063653	  0.041831
 -0.021191	 -0.031913	  0.035328	  0.080846	  0.020953	  0.006772	  0.059561	 -0.062327	 -0.020693	  0.050059	 -0.013761	  0.078575	 -0.022384
 -0.039493	 -0.067022	  0.057829	  0.061774	  0.000369	  0.025268	  0.071734	 -0.052212	 -0.030039	  0.044373	 -0.037255	  0.080512	 -0.009736
 -0.042833	 -0.076139	  0.067449	  0.033548	 -0.016147	  0.028131	  0.063588	 -0.001569	 -0.023615	  0.049113	 -0.044158	  0.081136	 -0.018452
 -0.034952	 -0.034162	  0.073488	  0.035533	 -0.035671	  0.003182	  0.037931	 -0.002519	 -0.003096	  0.021665	  0.001457	  0.078277	 -0.033461
  0.002900	 -0.029411	  0.096966	  0.035224	 -0.017072	 -0.000713	  0.008620	 -0.012818	  0.008183	 -0.006503	  0.007393	  0.100878	 -0.056941
  0.020135	  0.001173	  0.086395	  0.034580	  0.018782	  0.002373	 -0.013020	 -0.013784	  0.016455	 -0.006684	  0.052981	  0.093628	 -0.042040
  0.024096	  0.014880	  0.088325	  0.039833	  0.006914	 -0.001711	  0.008684	 -0.022475	 -0.001584	 -0.006173	  0.050127	  0.064309	 -0.022473
  0.026461	  0.028221	  0.093847	  0.015270	  0.003917	  0.039678	  0.016523	 -0.012037	 -0.028166	  0.000532	  0.034263	  0.043578	 -0.010168
  0.042046	  0.035496	  0.076415	 -0.017319	  0.001683	  0.035679	  0.019496	  0.013352	 -0.061100	  0.025978	  0.018353	  0.001953	 -0.010922
  0.034913	  0.029947	  0.084904	 -0.029717	  0.004850	  0.042947	  0.017166	 -0.002225	 -0.053605	  0.020849	 -0.026670	  0.016758	 -0.006372
  0.017889	  0.057777	  0.052428	 -0.015932	  0.009567	  0.008396	  0.013000	 -0.041165	 -0.041595	 -0.002106	 -0.038978	  0.063937	  0.012011
 -0.031142	 -0.007438	  0.102316	  0.000521	  0.078905	 -0.068637	  0.011046	  0.026176	 -0.017695	 -0.019295	  0.016406	  0.054410	 -0.024116
 -0.016263	 -0.047730	  0.084259	  0.005950	  0.058530	 -0.056288	  0.016377	  0.023586	 -0.039358	 -0.028402	  0.007801	  0.053662	 -0.013128
 -0.017901	 -0.052821	  0.047676	  0.014927	  0.028436	 -0.053164	  0.033338	  0.021823	 -0.015965	 -0.025071	 -0.001916	  0.037681	  0.004669
 -0.036698	 -0.034471	  0.007322	  0.000930	 -0.004878	 -0.046220	  0.026964	 -0.001893	 -0.013680	  0.019769	  0.016176	  0.011540	  0.014609
 -0.038274	 -0.012257	  0.017780	 -0.001292	  0.002560	  0.011859	  0.035416	 -0.012491	 -0.005908	  0.010048	  0.042721	  0.016298	  0.020802
 -0.034924	 -0.039655	  0.020176	  0.024908	 -0.024161	  0.028337	  0.026252	 -0.034575	  0.012311	  0.033166	  0.009371	  0.026339	  0.033626
 -0.034580	 -0.024583	 -0.002393	  0.012892	 -0.029698	  0.017920	  0.012961	 -0.021718	  0.035375	  0.036306	 -0.020463	  0.063574	  0.020491
 -0.015269	  0.008812	  0.007833	 -0.042615	  0.029907	  0.028758	  0.000172	 -0.016528	  0.039318	 -0.009317	 -0.016302	  0.018129	  0.032277
  0.020365	  0.010258	 -0.003441	 -0.040642	  0.022289	  0.004798	  0.019747	 -0.024473	  0.046301	  0.010855	 -0.001015	  0.009097	  0.041340
  0.020329	 -0.025682	 -0.004444	 -0.001798	 -0.005883	 -0.011093	  0.018141	 -0.015213	  0.049915	  0.034926	 -0.017335	 -0.002816	  0.041490
  0.008507	 -0.028209	 -0.042343	  0.020065	 -0.014567	  0.037344	  0.018907	  0.037485	  0.017067	  0.035743	 -0.001813	 -0.036880	  0.034459
  0.009121	 -0.010291	 -0.010646	  0.009983	 -0.001535	  0.057686	  0.024629	  0.036008	  0.002394	  0.049870	 -0.004009	 -0.045343	 -0.007787
  0.007087	  0.007725	  0.011103	 -0.034529	  0.013633	  0.059203	  0.049447	  0.003086	 -0.011414	  0.036300	 -0.022163	 -0.052780	 -0.011230
  0.002909	  0.025908	  0.021542	 -0.037066	 -0.028213	  0.037524	  0.030705	 -0.023556	 -0.011138	 -0.002159	 -0.023241	 -0.045209	 -0.010538
  0.022900	  0.016521	 -0.001653	 -0.002778	 -0.028419	  0.014334	 -0.009819	 -0.046473	 -0.016384	 -0.021647	  0.001269	 -0.014264	 -0.034350
  0.029610	  0.010434	 -0.019292	 -0.003737	  0.022793	  0.003869	 -0.020439	 -0.020154	 -0.045758	 -0.064200	  0.013238	  0.004977	 -0.042233
  0.001756	  0.033957	 -0.020550	  0.028405	  0.001658	 -0.022104	 -0.079520	  0.016283	 -0.036816	 -0.029778	 -0.003042	 -0.003382	 -0.032800
  0.030525	  0.048177	 -0.038138	  0.019756	 -0.026366	 -0.015854	 -0.059107	  0.035678	 -0.000657	 -0.010654	  0.001357	 -0.021196	 -0.043200
  0.030252	  0.060086	 -0.074698	  0.003258	 -0.044884	 -0.018265	 -0.071995	  0.018033	  0.005551	 -0.023041	 -0.000345	 -0.051596	 -0.019688
  0.041690	  0.061260	 -0.102407	  0.022861	 -0.050110	 -0.010008	 -0.083221	 -0.001083	  0.006542	 -0.033418	  0.003304	 -0.022241	 -0.004694
  0.036685	  0.049399	 -0.139190	  0.010654	 -0.048260	  0.018588	 -0.037293	  0.019505	  0.005980	 -0.022990	 -0.002090	 -0.003672	 -0.022045
  0.012842	  0.020080	 -0.134128	 -0.010826	 -0.025628	 -0.011219	 -0.032389	 -0.001507	  0.021894	  0.013394	  0.018590	  0.021334	 -0.001061
  0.028582	 -0.008778	 -0.110622	 -0.002004	 -0.014792	 -0.050936	 -0.041529	 -0.020012	 -0.001239	  0.005782	  0.014268	  0.038832	  0.041586
  0.017683	 -0.002845	 -0.123117	 -0.010503	 -0.023909	 -0.021867	 -0.060024	 -0.009785	 -0.006097	  0.019912	  0.016093	 -0.007180	  0.034994
 -0.002781	 -0.014776	 -0.140491	 -0.032978	 -0.025518	  0.031857	 -0.048890	  0.010567	 -0.026341	 -0.003761	  0.018587	  0.020326	  0.023343
  0.008582	 -0.021892	 -0.153835	 -0.058850	  0.008051	  0.048531	 -0.030562	  0.013404	 -0.044118	 -0.025160	  0.036584	  0.042288	  0.037958
  0.017623	 -0.018623	 -0.131606	 -0.060008	  0.016658	  0.031444	 -0.035364	 -0.005971	 -0.036681	 -0.015350	  0.017192	  0.036454	  0.002432
 -0.024956	 -0.007320	 -0.112712	 -0.036239	  0.024044	  0.047716	 -0.072468	 -0.030479	 -0.026051	 -0.019567	  0.013734	  0.077511	 -0.010282
 -0.035269	 -0.007600	 -0.118122	 -0.026587	  0.032321	  0.022591	 -0.041273	 -0.040827	 -0.046037	 -0.025044	  0.015548	  0.077610	 -0.000556
 -0.015054	  0.007220	 -0.118316	 -0.021174	  0.033717	  0.001351	  0.020281	 -0.070761	 -0.059492	 -0.039873	  0.005177	  0.056089	 -0.008454
  0.025941	  0.017986	 -0.099191	 -0.039249	  0.040566	 -0.014521	  0.035553	 -0.076593	 -0.070205	 -0.054529	 -0.016412	  0.029840	 -0.001670
  0.024509	  0.043510	 -0.095766	 -0.043115	  0.055946	 -0.019394	 -0.014489	 -0.021858	 -0.110208	 -0.033455	 -0.041539	  0.058559	 -0.021862
  0.034903	  0.051975	 -0.112992	 -0.034017	  0.053291	 -0.037428	 -0.031594	 -0.008090	 -0.117126	  0.006794	 -0.034019	  0.064933	 -0.021465
  0.031071	  0.064420	 -0.112213	 -0.041415	  0.048305	 -0.014874	 -0.019277	  0.024287	 -0.130985	 -0.018076	 -0.015931	  0.075354	  0.006625
  0.009893	  0.065108	 -0.105985	 -0.048373	  0.056327	  0.003620	  0.016010	  0.061367	 -0.145386	 -0.019001	  0.022186	  0.067975	  0.032226
  0.006851	  0.050112	 -0.105019	 -0.039864	  0.039200	 -0.010513	  0.042706	  0.046961	 -0.129293	 -0.035876	  0.030040	  0.080351	  0.032443
  0.027868	  0.014380	 -0.092695	 -0.014870	  0.038110	  0.006593	 -0.006029	  0.037949	 -0.142727	 -0.023093	  0.017913	  0.088596	  0.004390
  0.020309	  0.026079	 -0.089653	 -0.003192	  0.048667	  0.038776	 -0.023753	  0.009563	 -0.147872	 -0.047477	 -0.000149	  0.053360	 -0.011443
  0.003389	  0.057415	 -0.080312	 -0.024626	  0.055243	  0.021510	 -0.022931	  0.013914	 -0.103592	 -0.049496	 -0.024658	  0.015444	  0.005173
  0.027261	  0.037329	 -0.101545	 -0.047728	  0.068420	  0.028134	 -0.005459	  0.012347	 -0.096432	 -0.020644	 -0.010191	  0.016423	 -0.029305
  0.039417	  0.018228	 -0.108798	 -0.050661	  0.070070	  0.034676	  0.020748	  0.043083	 -0.108129	  0.009625	 -0.004935	  0.043795	 -0.051105
  0.030645	  0.020856	 -0.093092	 -0.051540	  0.058684	  0.047204	 -0.005169	  0.045661	 -0.126491	 -0.006680	  0.029498	  0.056031	 -0.050273
  0.037004	  0.040098	 -0.068173	 -0.066420	  0.046853	  0.017697	  0.017564	  0.040731	 -0.113614	 -0.012789	  0.048305	  0.071947	 -0.003916
  0.024201	  0.036582	 -0.061152	 -0.080725	  0.060606	 -0.032653	  0.028461	  0.052880	 -0.096666	 -0.044913	  0.042601	  0.122604	  0.000955
  0.003395	  0.046886	 -0.081830	 -0.107602	  0.074326	 -0.029517	  0.022037	  0.055111	 -0.123622	 -0.067027	  0.004861	  0.116508	 -0.002074
 -0.023608	  0.013907	 -0.120089	 -0.072342	  0.036345	 -0.028389	  0.038261	  0.031583	 -0.135775	 -0.036754	 -0.001755	  0.115492	  0.000286
 -0.042679	  0.007840	 -0.137524	 -0.041132	  0.033319	 -0.026171	  0.036656	  0.041425	 -0.106860	 -0.046617	  0.044311	  0.152283	 -0.004391
 -0.044697	  0.025458	 -0.103132	 -0.026736	  0.064597	  0.001173	  0.002515	  0.021696	 -0.076986	 -0.032754	  0.039974	  0.158031	 -0.009103
 -0.039622	  0.036835	 -0.051346	 -0.032521	  0.096342	 -0.004151	  0.005860	  0.030092	 -0.048996	 -0.050054	  0.018939	  0.159595	 -0.031316
 -0.063569	  0.023649	 -0.021446	 -0.040075	  0.097923	 -0.019900	 -0.001045	  0.069098	 -0.079054	 -0.054017	  0.013903	  0.155221	 -0.045464
 -0.074233	  0.001334	  0.007328	 -0.047402	  0.089004	 -0.010882	  0.005656	  0.106969	 -0.088992	 -0.074399	  0.005930	  0.183456	 -0.041258
 -0.061354	  0.010799	  0.048570	 -0.021780	  0.090327	 -0.019104	  0.024883	  0.091008	 -0.096718	 -0.074285	  0.016548	  0.163472	 -0.011646
 -0.058224	  0.007684	  0.005485	  0.008933	  0.118053	 -0.025568	  0.019776	  0.053273	 -0.095393	 -0.044500	  0.002772	  0.149642	 -0.011092
 -0.055397	  0.032823	 -0.009088	 -0.004285	  0.120526	 -0.023326	  0.010584	  0.042965	 -0.094310	 -0.025102	  0.019282	  0.145434	 -0.018920
 -0.026228	 -0.004800	 -0.004322	 -0.012717	  0.134672	 -0.000506	 -0.021544	  0.032533	 -0.111140	 -0.019901	 -0.007916	  0.115237	 -0.005131
 -0.010904	 -0.006113	 -0.032848	  0.012599	  0.157544	  0.002561	 -0.014542	  0.033109	 -0.131831	 -0.039410	 -0.043366	  0.109770	  0.008637
 -0.005675	 -0.004054	 -0.025518	  0.021237	  0.159446	 -0.052538	  0.013315	  0.041286	 -0.152350	 -0.024677	 -0.017083	  0.117972	  0.004971
 -0.001750	 -0.001084	 -0.026112	  0.001289	  0.133181	 -0.060754	 -0.006952	  0.055221	 -0.147475	 -0.023170	 -0.018698	  0.068267	  0.018341
 -0.011875	 -0.041556	 -0.005947	 -0.013166	  0.142408	 -0.025928	  0.009379	  0.044190	 -0.165240	 -0.048871	  0.013641	  0.033797	  0.009372
 -0.028872	 -0.075237	  0.037642	 -0.007525	  0.141516	  0.014486	  0.010471	  0.052081	 -0.170014	 -0.074350	  0.009725	  0.074633	  0.027714
 -0.020617	 -0.024126	 -0.017739	 -0.026830	  0.166629	  0.001222	 -0.005211	  0.067992	 -0.189489	 -0.087444	 -0.003394	  0.077270	  0.016311
 -0.011957	 -0.016041	 -0.053914	 -0.024357	  0.183548	 -0.033326	 -0.041225	  0.038982	 -0.188525	 -0.057450	 -0.019344	  0.042291	 -0.027900
  0.000291	 -0.005421	 -0.048423	 -0.017737	  0.182677	 -0.047893	 -0.035553	  0.018629	 -0.176918	 -0.069000	 -0.014953	  0.059873	 -0.046503
 -0.002309	  0.012063	 -0.027099	 -0.025988	  0.206474	 -0.045077	 -0.019376	  0.064911	 -0.208045	 -0.040059	 -0.015737	  0.113445	 -0.042982
 -0.024420	  0.035620	 -0.026075	 -0.035675	  0.207368	 -0.050882	 -0.018182	  0.057974	 -0.229876	 -0.024569	 -0.021951	  0.146503	 -0.044525
 -0.027695	  0.032027	 -0.053536	 -0.046546	  0.204367	 -0.046842	  0.001400	  0.030175	 -0.221534	 -0.026367	 -0.018664	  0.163153	 -0.037646
 -0.018130	  0.024366	 -0.058198	 -0.052976	  0.209981	 -0.049428	 -0.002636	  0.017479	 -0.188440	 -0.005906	 -0.021312	  0.133646	 -0.021257
 -0.005537	  0.034676	 -0.074576	 -0.078011	  0.208841	 -0.053808	 -0.029856	  0.031183	 -0.164157	  0.000377	  0.028969	  0.086420	  0.000193
 -0.033745	  0.016603	 -0.056522	 -0.095406	  0.210940	 -0.034249	 -0.000288	  0.012963	 -0.144927	 -0.002225	  0.017996	  0.065466	  0.012582
 -0.053476	  0.015808	 -0.031662	 -0.084624	  0.231365	 -0.037757	  0.014040	  0.031828	 -0.185878	  0.006946	  0.010555	  0.060018	  0.004368
 -0.045259	  0.027637	 -0.017509	 -0.083675	  0.228613	 -0.009543	  0.009597	  0.060477	 -0.209251	  0.004222	  0.029240	  0.069430	  0.009046
 -0.039330	  0.007951	  0.021452	 -0.091814	  0.210494	 -0.014862	  0.001405	  0.039517	 -0.212056	  0.010400	  0.002155	  0.048211	  0.001948
 -0.067652	 -0.012496	  0.024322	 -0.104957	  0.197594	 -0.026269	  0.019272	  0.015171	 -0.231491	  0.013987	 -0.036096	  0.030823	 -0.023844
 -0.061149	 -0.001426	 -0.007926	 -0.109186	  0.204119	 -0.039459	  0.001433	  0.026641	 -0.176154	  0.004133	 -0.009476	  0.006132	 -0.059757
 -0.025506	 -0.013901	 -0.032561	 -0.102956	  0.236837	 -0.036617	 -0.006000	  0.012471	 -0.176135	 -0.012026	  0.032570	  0.017980	 -0.051338
 -0.014137	 -0.030976	 -0.011735	 -0.124957	  0.236520	 -0.024853	 -0.000102	 -0.016290	 -0.191592	 -0.019721	  0.038987	  0.053150	 -0.056254
  0.006213	  0.006538	  0.005285	 -0.158274	  0.214469	 -0.019225	  0.008974	 -0.014788	 -0.196931	 -0.017981	  0.001931	  0.069633	 -0.063322
  0.029014	 -0.027097	 -0.003638	 -0.167329	  0.184283	 -0.050289	  0.006592	  0.014183	 -0.185697	 -0.016455	 -0.022553	  0.073606	 -0.035905
  0.004010	 -0.030753	 -0.023656	 -0.158948	  0.173808	 -0.050936	 -0.002942	 -0.017034	 -0.174988	 -0.019690	 -0.001292	  0.089319	 -0.035714
  0.000576	 -0.017786	 -0.057933	 -0.169473	  0.140603	 -0.029281	  0.008666	 -0.044211	 -0.190969	  0.006368	 -0.017928	  0.086041	 -0.018278
 -0.001220	 -0.017967	 -0.074283	 -0.145620	  0.129929	 -0.008523	  0.028533	 -0.051796	 -0.184660	  0.015519	 -0.056241	  0.098697	 -0.027094
 -0.026189	 -0.029299	 -0.073199	 -0.097293	  0.171266	 -0.007179	  0.037117	 -0.043885	 -0.172865	 -0.006087	 -0.062590	  0.088389	 -0.051162
 -0.036033	 -0.067581	 -0.049104	 -0.122888	  0.223497	 -0.019789	  0.037634	 -0.044969	 -0.190272	 -0.008623	 -0.053009	  0.078937	 -0.022949
 -0.026083	 -0.064068	 -0.022943	 -0.116921	  0.227275	  0.008778	  0.016314	 -0.016794	 -0.208265	  0.004573	 -0.032149	  0.079669	 -0.007753
 -0.029709	 -0.036714	 -0.017013	 -0.105562	  0.204618	  0.039414	 -0.008638	 -0.013672	 -0.170248	  0.026693	 -0.019563	  0.059282	 -0.013603
 -0.032909	 -0.034200	 -0.052551	 -0.124877	  0.176493	  0.015642	 -0.009776	 -0.035358	 -0.156027	 -0.005658	 -0.037369	  0.046409	 -0.010846
 -0.014219	 -0.035662	 -0.098149	 -0.114490	  0.176935	  0.016126	 -0.006707	 -0.012427	 -0.131541	 -0.039564	 -0.054166	  0.071150	 -0.057586
 -0.007006	 -0.045022	 -0.067311	 -0.117985	  0.162958	 -0.011393	 -0.011397	 -0.013350	 -0.136777	 -0.029413	 -0.032606	  0.082738	 -0.100924
  0.030377	 -0.063221	 -0.034078	 -0.075975	  0.137470	 -0.030506	 -0.030496	 -0.000453	 -0.128162	 -0.001599	  0.008117	  0.074813	 -0.078553
  0.047203	 -0.072652	 -0.003619	 -0.074338	  0.140016	 -0.016694	 -0.005736	  0.015397	 -0.101831	  0.004227	  0.002169	  0.068209	 -0.032528
  0.037162	 -0.067384	 -0.003815	 -0.068834	  0.161014	 -0.022795	 -0.008950	  0.012950	 -0.091244	 -0.005363	  0.028229	  0.080515	 -0.038812
  0.063114	 -0.037744	 -0.031847	 -0.043799	  0.133600	 -0.017537	  0.035047	  0.017063	 -0.060936	 -0.020362	  0.010085	  0.110804	 -0.059792
  0.047362	  0.003693	 -0.017505	 -0.041177	  0.089067	 -0.004977	  0.047356	  0.020527	 -0.040957	 -0.038048	 -0.027256	  0.147837	 -0.042725
  0.051234	  0.008823	 -0.024691	 -0.053106	  0.073660	  0.008384	  0.032168	  0.016070	 -0.011840	 -0.046185	 -0.037417	  0.143307	  0.001636
  0.043484	  0.026630	 -0.045250	 -0.041502	  0.066056	  0.004516	  0.012617	  0.011015	 -0.016734	 -0.018150	 -0.047736	  0.128143	 -0.010493
  0.036481	  0.026695	 -0.062067	 -0.028899	  0.054273	  0.018693	  0.007492	  0.013807	 -0.039560	 -0.001323	 -0.034228	  0.098362	  0.013028
  0.069398	  0.033844	 -0.043751	 -0.037443	  0.052312	  0.009854	 -0.011444	  0.052495	 -0.036574	  0.007093	 -0.006170	  0.096173	 -0.017050
  0.068853	  0.017985	 -0.020077	 -0.047572	  0.104933	 -0.024628	  0.003540	  0.053812	 -0.033578	  0.012908	 -0.012521	  0.119209	 -0.022603
  0.029661	  0.033720	 -0.016422	 -0.034669	  0.085473	 -0.017062	  0.044124	  0.060541	 -0.028139	  0.026374	 -0.041861	  0.130336	 -0.001059
  0.017307	  0.006737	 -0.020408	 -0.024284	  0.063826	  0.023201	  0.036408	  0.045490	 -0.008825	  0.031659	 -0.041527	  0.122544	 -0.002897
  0.014957	  0.008831	 -0.018466	 -0.027147	  0.032157	  0.051703	  0.040283	  0.034709	  0.018668	  0.004709	 -0.059828	  0.104173	 -0.028624
  0.032478	 -0.001174	 -0.028383	 -0.030447	  0.017909	  0.039292	  0.026821	  0.012137	  0.029946	 -0.014138	 -0.040263	  0.106953	 -0.046620
  0.042477	  0.003039	 -0.063609	 -0.056885	 -0.009544	  0.027793	  0.007214	  0.006162	  0.008291	 -0.043136	 -0.039800	  0.088140	 -0.045566
 -0.014556	  0.008409	 -0.071024	 -0.043080	 -0.035088	  0.005071	 -0.012464	  0.029499	 -0.020944	 -0.038914	 -0.054505	  0.102012	 -0.063282
 -0.027694	 -0.017599	 -0.047828	 -0.022154	 -0.027152	  0.004283	 -0.043315	  0.020037	 -0.031232	 -0.024931	 -0.047113	  0.138955	 -0.046086
  0.004141	 -0.033992	 -0.032344	 -0.068843	  0.014618	  0.009774	 -0.027196	  0.018095	 -0.034424	 -0.027374	 -0.049181	  0.139792	 -0.017009
 -0.008482	 -0.031902	 -0.048947	 -0.113038	 -0.026247	 -0.016687	 -0.016995	  0.047042	 -0.020487	 -0.026204	 -0.057047	  0.114387	 -0.019509
 -0.020787	 -0.000984	 -0.057467	 -0.102494	 -0.048561	 -0.001167	 -0.019171	  0.052219	 -0.025931	 -0.024355	 -0.066723	  0.130900	 -0.047090
 -0.015179	  0.010590	 -0.067505	 -0.074589	 -0.008996	  0.017165	 -0.051522	  0.050906	 -0.031659	 -0.026667	 -0.058777	  0.132720	 -0.063930
 -0.035678	  0.020866	 -0.056697	 -0.061133	 -0.016129	  0.014600	 -0.039626	  0.057439	 -0.041123	 -0.025032	 -0.062096	  0.115393	 -0.049212
 -0.064758	  0.031999	 -0.044601	 -0.027825	 -0.034502	 -0.016770	 -0.010168	  0.074923	 -0.025781	 -0.001453	 -0.036652	  0.123900	 -0.033389
 -0.033553	  0.037771	 -0.064682	  0.006393	 -0.051014	 -0.018446	  0.005116	  0.079473	 -0.015989	 -0.002908	 -0.003455	  0.131839	 -0.037136
 -0.004264	  0.021766	 -0.073080	  0.022288	 -0.043823	  0.033615	 -0.013257	  0.054514	 -0.035478	 -0.008918	 -0.022423	  0.120033	 -0.035410
 -0.015535	  0.004904	 -0.054937	  0.051456	 -0.058254	  0.035849	 -0.041893	  0.032695	  0.008266	  0.006215	 -0.023228	  0.110367	 -0.034562
 -0.016887	  0.015405	 -0.040248	  0.034620	 -0.046991	  0.013899	 -0.012751	  0.045734	  0.020811	 -0.010670	 -0.059576	  0.088346	 -0.022633
  0.009658	  0.003302	 -0.082675	  0.007854	 -0.031577	 -0.018165	  0.013530	  0.023489	 -0.024541	 -0.025398	 -0.069084	  0.095092	 -0.030150
 -0.009971	 -0.005785	 -0.068484	 -0.005417	 -0.016202	 -0.035707	  0.008672	 -0.003807	 -0.031590	 -0.004390	 -0.065674	  0.117159	 -0.026857
 -0.015006	  0.011544	 -0.052599	 -0.030995	 -0.021829	 -0.040888	  0.014792	 -0.006838	 -0.029341	 -0.011752	 -0.071589	  0.129489	  0.004895
 -0.012706	  0.007817	 -0.032367	 -0.029898	 -0.026685	 -0.041544	 -0.007885	 -0.037919	 -0.037041	 -0.018447	 -0.054992	  0.130498	 -0.030974
 -0.041447	  0.001806	 -0.008101	 -0.003676	 -0.054708	 -0.047759	 -0.023169	 -0.012601	 -0.044791	 -0.039945	 -0.045758	  0.159204	 -0.026571
 -0.056850	 -0.012487	 -0.001452	 -0.000490	 -0.032639	 -0.052287	 -0.015362	  0.020333	 -0.079499	 -0.060415	 -0.031953	  0.183237	  0.022688
 -0.050076	  0.026477	 -0.011565	  0.009463	  0.021924	 -0.055365	 -0.026460	  0.035075	 -0.057824	 -0.040843	 -0.045593	  0.147918	  0.016810
 -0.060003	  0.028387	 -0.036967	 -0.018466	  0.009580	 -0.073555	 -0.044284	  0.026708	 -0.028669	 -0.075045	 -0.041137	  0.141683	 -0.015615
 -0.036680	  0.018497	 -0.024467	 -0.063830	 -0.003913	 -0.059157	 -0.028154	  0.031672	 -0.020760	 -0.103050	 -0.037470	  0.166103	 -0.032778
 -0.002305	  0.004639	 -0.021709	 -0.071416	  0.020374	 -0.035221	 -0.044341	  0.058335	 -0.053759	 -0.090324	 -0.068426	  0.157227	 -0.020266
  0.019021	 -0.029290	 -0.016167	 -0.029441	  0.021608	 -0.023454	 -0.045532	  0.049734	 -0.121520	 -0.082876	 -0.082243	  0.155161	 -0.037913
  0.016417	 -0.025480	  0.005167	 -0.002305	  0.038219	 -0.018318	 -0.040069	  0.028094	 -0.160622	 -0.080915	 -0.083344	  0.192234	 -0.049277
  0.028377	 -0.044067	 -0.006828	 -0.042831	  0.038764	  0.004719	 -0.066597	 -0.006800	 -0.154495	 -0.064369	 -0.086186	  0.172668	 -0.041345
  0.051241	 -0.056290	 -0.019128	 -0.042150	  0.032454	 -0.033118	 -0.035374	  0.014150	 -0.141708	 -0.017910	 -0.088111	  0.157128	 -0.044686
  0.017629	 -0.041820	 -0.015820	 -0.001648	  0.022225	 -0.059231	 -0.028407	  0.024130	 -0.153293	 -0.021911	 -0.093149	  0.142678	 -0.035482
 -0.011949	 -0.076300	 -0.005936	  0.009347	  0.049767	 -0.061466	 -0.050385	  0.037973	 -0.140352	 -0.026389	 -0.098741	  0.122372	 -0.017974
  0.004560	 -0.042563	  0.015786	  0.015825	  0.060862	 -0.054318	 -0.023895	  0.034978	 -0.181708	 -0.026655	 -0.099604	  0.144364	 -0.037244
  0.032842	 -0.029227	  0.011062	  0.015799	  0.038812	 -0.006044	 -0.031889	  0.002257	 -0.225730	 -0.010241	 -0.113273	  0.148242	 -0.035537
  0.048767	 -0.062798	 -0.028288	  0.021760	  0.021292	 -0.011606	 -0.035056	  0.013445	 -0.222715	 -0.035113	 -0.096011	  0.152360	 -0.020019
  0.025285	 -0.035710	 -0.004753	  0.029543	  0.016160	 -0.031010	 -0.005658	  0.039812	 -0.189399	 -0.036173	 -0.067244	  0.130024	  0.019019
  0.013477	  0.008276	  0.022925	  0.009303	  0.042141	 -0.034589	 -0.004313	  0.042862	 -0.164373	 -0.040937	 -0.044058	  0.094043	  0.058531
  0.015178	  0.016137	  0.035629	  0.001435	  0.060677	 -0.053188	 -0.028782	  0.064913	 -0.141660	 -0.040118	 -0.028333	  0.100394	  0.045524
 -0.001160	  0.037479	  0.005937	  0.007919	  0.086630	 -0.052673	 -0.046239	  0.059935	 -0.151391	 -0.010904	 -0.034539	  0.126492	  0.021996
 -0.005630	  0.076427	 -0.011415	 -0.001600	  0.075890	 -0.035303	 -0.032275	  0.061222	 -0.145720	  0.000565	 -0.045568	  0.161083	  0.043551
 -0.006548	  0.066487	 -0.013205	 -0.036164	  0.090459	 -0.024012	 -0.001858	  0.078737	 -0.114884	 -0.018376	 -0.049167	  0.145690	  0.043661
 -0.018276	  0.047450	 -0.021829	  0.010619	  0.059822	 -0.028943	  0.046362	  0.081065	 -0.071195	 -0.045903	 -0.042422	  0.148133	  0.029933
 -0.022382	  0.097374	 -0.047349	  0.048475	  0.022575	 -0.016336	  0.066444	  0.076826	 -0.066001	 -0.061090	 -0.028912	  0.160628	  0.016238
 -0.017769	  0.141176	 -0.038758	  0.052300	  0.046481	 -0.034102	  0.030655	  0.091293	 -0.027719	 -0.077191	 -0.045802	  0.127147	 -0.003841
 -0.013350	  0.098201	 -0.017376	  0.008919	  0.081567	 -0.044196	  0.009262	  0.101475	 -0.027870	 -0.060630	 -0.079424	  0.111334	 -0.022996
 -0.005790	  0.040980	 -0.003114	 -0.030000	  0.103210	 -0.057772	 -0.004636	  0.100302	 -0.043571	 -0.060596	 -0.081114	  0.100277	 -0.038443
 -0.018607	  0.066712	  0.007363	 -0.018429	  0.114677	 -0.046142	 -0.008329	  0.086976	 -0.040702	 -0.019033	 -0.057486	  0.083824	 -0.002133
 -0.000957	  0.078471	  0.006892	 -0.011864	  0.122329	 -0.034482	 -0.015648	  0.093086	 -0.043258	  0.008628	 -0.053930	  0.082449	  0.008917
  0.015298	  0.076018	  0.023937	 -0.007106	  0.126430	 -0.030583	 -0.012579	  0.093465	 -0.059740	  0.006351	 -0.023077	  0.108902	  0.009691
  0.010226	  0.055210	  0.043789	 -0.012495	  0.092745	 -0.030745	 -0.020502	  0.073348	 -0.064198	  0.001361	 -0.014173	  0.084513	  0.038307
  0.016575	  0.041194	  0.044203	 -0.019312	  0.106993	 -0.003132	 -0.014286	  0.055609	 -0.052254	 -0.005312	  0.005214	  0.065964	  0.016851
  0.021347	  0.056172	  0.022301	 -0.038591	  0.120191	  0.000957	  0.013527	  0.078815	 -0.041716	 -0.024388	  0.023337	  0.060563	  0.014665
 -0.006238	  0.050397	  0.009901	 -0.060667	  0.147311	 -0.012551	  0.005202	  0.070798	 -0.030217	 -0.042012	  0.041037	  0.028064	  0.010191
 -0.026954	  0.052576	  0.009311	 -0.049430	  0.143721	 -0.018524	 -0.005423	  0.055817	 -0.012037	 -0.060085	  0.073957	  0.020715	  0.000847
 -0.036223	  0.033342	 -0.011468	 -0.018762	  0.106578	 -0.067465	  0.014717	  0.058131	 -0.056770	 -0.066895	  0.057766	  0.031258	  0.030285
 -0.027691	  0.021280	 -0.002757	 -0.038267	  0.063060	 -0.073367	  0.016380	  0.082452	 -0.060839	 -0.056941	  0.021654	  0.021951	  0.032799
 -0.012733	  0.009064	  0.012172	 -0.003001	  0.069347	 -0.013697	  0.000982	  0.131489	 -0.081423	 -0.061214	 -0.009398	  0.050338	  0.034867
 -0.031232	 -0.000787	  0.030527	  0.014201	  0.095455	  0.017323	 -0.011043	  0.167309	 -0.112780	 -0.083313	  0.006234	  0.038210	  0.030809
 -0.053738	  0.013557	  0.029753	  0.015851	  0.107763	 -0.003731	 -0.020581	  0.159324	 -0.083858	 -0.051931	  0.027687	  0.058463	  0.039488
 -0.037632	 -0.004483	  0.007796	  0.060611	  0.112555	 -0.022390	 -0.028131	  0.112517	 -0.077442	 -0.019552	  0.004504	  0.041141	  0.051404
 -0.068919	  0.008579	  0.005457	  0.066429	  0.077165	  0.015855	 -0.040529	  0.108996	 -0.077645	 -0.021769	  0.009852	  0.039056	  0.026314
 -0.057657	  0.021632	 -0.003642	  0.064005	  0.046106	  0.047699	 -0.037724	  0.106688	 -0.057259	 -0.031596	  0.031808	  0.069489	  0.014984
 -0.049355	  0.034579	 -0.020583	  0.039509	  0.105157	  0.052212	 -0.005461	  0.113861	 -0.035636	 -0.025076	  0.043503	  0.052688	 -0.018158
 -0.055566	 -0.018189	 -0.033380	  0.039135	  0.107721	  0.046560	 -0.011848	  0.083159	 -0.010907	  0.002547	  0.039299	  0.049935	 -0.024073
 -0.045160	 -0.035462	  0.005483	  0.024225	  0.077361	  0.047226	 -0.024168	  0.073651	 -0.004165	  0.026610	  0.032577	  0.036572	 -0.017346
 -0.053770	 -0.011712	  0.030729	 -0.001606	  0.038679	  0.029168	 -0.029699	  0.071673	 -0.005522	  0.045354	  0.038219	  0.024657	 -0.023116
 -0.058627	  0.005591	  0.025049	 -0.007265	  0.021101	  0.036278	 -0.003412	  0.046422	 -0.033302	  0.071236	  0.025658	  0.039649	 -0.009591
 -0.054921	  0.018966	  0.021634	 -0.016539	  0.031658	  0.018487	  0.024149	  0.027896	 -0.063096	  0.069137	  0.036188	  0.012162	  0.023883
 -0.081613	 -0.001736	  0.053563	 -0.026770	  0.020405	 -0.005047	  0.019760	  0.044586	 -0.089169	  0.028931	  0.028519	  0.001657	  0.014071
 -0.057391	  0.019405	 -0.003760	 -0.008923	  0.023647	  0.002789	  0.051867	  0.058257	 -0.105107	  0.010418	  0.020892	  0.016291	 -0.033305
 -0.056123	  0.014438	 -0.059790	  0.009403	  0.023522	 -0.007543	  0.049458	  0.038386	 -0.102670	 -0.020214	  0.027310	  0.000987	 -0.045255
 -0.043478	  0.023095	 -0.027556	  0.006699	  0.057567	  0.001605	  0.054257	  0.056289	 -0.086326	 -0.013350	  0.032004	  0.037326	 -0.016528
 -0.041318	  0.029848	 -0.020328	  0.006170	  0.041189	  0.000641	  0.030407	  0.090626	 -0.088249	 -0.020827	  0.036329	  0.055040	 -0.014463
 -0.025234	  0.002224	 -0.073949	 -0.009138	  0.033668	  0.023437	  0.019956	  0.120038	 -0.103941	 -0.003856	  0.030368	  0.042569	 -0.013975
 -0.019276	 -0.000874	 -0.083740	 -0.009946	  0.047098	  0.019633	 -0.013480	  0.116630	 -0.120194	 -0.002286	  0.068089	  0.028002	 -0.001022
  0.003303	 -0.013023	 -0.043354	 -0.047793	  0.046308	  0.012281	 -0.022761	  0.090749	 -0.080884	  0.003564	  0.052978	  0.011848	  0.006308
  0.000746	 -0.007225	 -0.041370	 -0.029440	  0.020104	  0.043150	 -0.004886	  0.115398	 -0.050638	  0.020498	  0.043248	 -0.010720	  0.016752
  0.009968	  0.011339	 -0.037370	 -0.022882	  0.008930	  0.067135	 -0.005182	  0.097647	 -0.078025	 -0.027031	  0.038981	 -0.017721	  0.018491
  0.008529	  0.042063	 -0.041683	 -0.056464	  0.015229	  0.057293	 -0.032730	  0.089217	 -0.084993	 -0.033977	  0.044152	 -0.002129	  0.002159
 -0.007465	  0.061197	 -0.059864	 -0.058533	  0.035186	  0.043061	 -0.019850	  0.082443	 -0.089114	  0.000060	  0.017767	 -0.009013	  0.001288
 -0.024547	  0.040087	 -0.088962	 -0.018884	  0.053650	  0.012243	 -0.021209	  0.090220	 -0.081294	  0.003217	  0.028715	 -0.039230	  0.039889
 -0.028539	  0.023253	 -0.099050	  0.035924	  0.061431	  0.019700	 -0.037824	  0.062815	 -0.099745	 -0.027447	  0.049355	 -0.015701	  0.003654
 -0.017105	  0.012801	 -0.093464	  0.039604	  0.059055	  0.053204	 -0.074536	  0.025490	 -0.120838	 -0.048152	 -0.000026	 -0.009340	 -0.005850
  0.012605	  0.003349	 -0.102686	  0.051906	  0.037618	  0.055822	 -0.069830	  0.012728	 -0.078773	 -0.029631	 -0.010659	  0.007104	  0.016392
  0.007001	  0.017441	 -0.106982	  0.031826	  0.022486	  0.022631	 -0.054003	  0.030768	 -0.041850	 -0.043735	 -0.041320	 -0.011397	  0.010863
 -0.026656	 -0.008736	 -0.067369	  0.025728	  0.038093	  0.004210	 -0.050745	  0.002842	 -0.049398	 -0.066379	 -0.002631	 -0.004834	 -0.001774
  0.002787	 -0.008087	 -0.062693	  0.019036	  0.044289	  0.018743	 -0.010799	  0.013962	 -0.081228	 -0.072260	  0.009248	 -0.015906	 -0.002066
 -0.002708	  0.006377	 -0.066940	 -0.011431	  0.054322	 -0.013397	 -0.004686	  0.044318	 -0.090812	 -0.080533	 -0.012571	 -0.013958	  0.021673
 -0.005571	 -0.002672	 -0.080275	 -0.043997	  0.055984	  0.004959	 -0.006374	  0.023173	 -0.086562	 -0.036728	 -0.014319	 -0.027529	  0.017107
  0.028544	  0.020135	 -0.084601	 -0.029657	  0.072012	 -0.007531	 -0.033952	  0.033715	 -0.102624	 -0.035517	  0.013812	 -0.015534	 -0.009326
  0.037754	  0.012087	 -0.092526	 -0.007018	  0.071325	 -0.033574	 -0.026332	  0.028416	 -0.131371	 -0.013716	  0.006560	  0.011692	 -0.028917
  0.026189	 -0.015377	 -0.079300	 -0.019756	  0.086439	 -0.030508	 -0.015646	 -0.018854	 -0.118336	 -0.004027	 -0.036787	  0.036486	 -0.041354
  0.022699	 -0.004231	 -0.046778	 -0.046883	  0.140306	 -0.015708	 -0.022751	 -0.004578	 -0.110562	 -0.009846	 -0.021275	  0.059089	 -0.038828
 -0.009401	  0.021650	 -0.036195	 -0.073361	  0.146919	  0.006440	 -0.007698	  0.001207	 -0.107803	  0.000249	 -0.024183	  0.041754	 -0.016298
 -0.017943	  0.025710	 -0.052132	 -0.072023	  0.143219	  0.019784	 -0.011977	 -0.019431	 -0.105964	 -0.011951	 -0.033626	  0.028424	 -0.007862
  0.020772	  0.004787	 -0.070600	 -0.053497	  0.143602	  0.032586	 -0.013505	 -0.056460	 -0.155378	 -0.012885	 -0.042918	  0.029523	 -0.022150
  0.017413	  0.017323	 -0.068309	 -0.046705	  0.127554	  0.039509	 -0.017232	 -0.043544	 -0.185372	 -0.029910	 -0.029405	  0.012089	 -0.022081
 -0.003670	  0.009769	 -0.105434	 -0.056168	  0.117935	 -0.016980	  0.007458	 -0.017422	 -0.163477	 -0.045937	 -0.022673	 -0.008809	  0.001550
 -0.018500	 -0.000060	 -0.088508	 -0.035954	  0.154298	 -0.038716	  0.007022	 -0.002644	 -0.139598	 -0.048141	 -0.021067	  0.012309	  0.008736
 -0.015645	  0.017290	 -0.061026	 -0.002701	  0.161580	 -0.009097	 -0.024386	 -0.014868	 -0.130267	 -0.034172	 -0.004562	  0.040958	  0.004354
 -0.019165	  0.034034	 -0.074068	 -0.007400	  0.157413	 -0.014190	 -0.053945	 -0.023340	 -0.107223	 -0.027588	  0.006453	  0.083252	 -0.003301
 -0.029848	  0.035768	 -0.070527	 -0.014881	  0.127596	 -0.015109	 -0.052046	  0.016711	 -0.143261	 -0.030114	 -0.001700	  0.099923	 -0.028224
 -0.003425	  0.010478	 -0.078500	 -0.044786	  0.143670	 -0.034297	 -0.024756	  0.088065	 -0.126275	 -0.019963	  0.002205	  0.110736	 -0.034873
 -0.015193	  0.017848	 -0.099985	 -0.058959	  0.144753	 -0.049462	 -0.043465	  0.098588	 -0.147064	  0.021571	  0.004653	  0.083122	 -0.030386
 -0.024640	  0.015256	 -0.115509	 -0.040616	  0.135268	 -0.029666	 -0.079585	  0.077923	 -0.161960	 -0.020122	  0.006453	  0.081775	 -0.041965
 -0.011172	  0.016151	 -0.132499	 -0.051253	  0.109582	 -0.019098	 -0.070195	  0.055184	 -0.171269	 -0.083721	 -0.001351	  0.083149	 -0.004645
 -0.001489	  0.010306	 -0.137973	 -0.074356	  0.105393	 -0.019217	 -0.068774	  0.044859	 -0.143475	 -0.115253	 -0.021916	  0.075061	  0.054601
  0.007959	 -0.026035	 -0.100025	 -0.109376	  0.118405	  0.017297	 -0.062393	  0.016535	 -0.142718	 -0.135644	 -0.061460	  0.080547	  0.015618
  0.013727	 -0.052728	 -0.071261	 -0.123609	  0.136950	  0.017444	 -0.034409	  0.019056	 -0.139584	 -0.094711	 -0.055703	  0.080178	 -0.026718
  0.017607	 -0.047750	 -0.074472	 -0.092921	  0.127492	 -0.022028	  0.018145	  0.015533	 -0.095315	 -0.052728	 -0.043566	  0.087853	 -0.041778
 -0.008759	 -0.036507	 -0.100915	 -0.072146	  0.124743	 -0.004517	  0.045258	  0.029499	 -0.104778	 -0.063724	 -0.032743	  0.124573	 -0.016913
 -0.036394	 -0.017826	 -0.094364	 -0.040829	  0.100188	  0.017202	  0.033090	  0.054166	 -0.105091	 -0.100138	 -0.032382	  0.112748	 -0.040845
 -0.083147	  0.007795	 -0.072000	 -0.040218	  0.114373	  0.030234	  0.023790	  0.018193	 -0.055159	 -0.098739	 -0.047784	  0.097986	 -0.047138
