# Supplementary material for: A fluorescent photoimmunoconjugate for imaging of cholesteatoma
Source: Sci Rep. 2022 Nov 19;12:19905. doi: 10.1038/s41598-022-22072-9 (PMC9675863; doi:10.1038/s41598-022-22072-9)
Supplement: Supplementary file 2 — Supplementary Information 2. [file 41598_2022_22072_MOESM2_ESM.zip › Data/ABR-65-1]

:RUN-1	LEVEL SWEEP	TEMP:NaN	6/13/2018	9:48 AM	NaNHR:
:SW EAR: R	SW FREQ: 5.66	# AVERAGES: 512	REP RATE (/sec): 40	DRIVER: RS Tweeter	SAMPLE (�sec): 40	
:NOTES-
:CHAMBER-CH4B-PXI
:CFTS Version: V2.7.2 (R850)
:LEVELS:20;25;30;35;40;45;50;55;60;65;70;75;80;
:DATA
  0.050483	 -0.052638	 -0.004332	  0.097252	 -0.008964	  0.010215	 -0.021646	 -0.050463	  0.012596	  0.003766	 -0.006341	 -0.065108	  0.003368
  0.061569	 -0.041053	  0.015016	  0.062978	 -0.023461	  0.057684	 -0.016413	 -0.056353	  0.026978	 -0.025645	  0.010850	 -0.071557	 -0.018143
  0.082063	 -0.032591	  0.024384	  0.023313	 -0.021749	  0.054062	 -0.014851	 -0.017520	  0.040402	 -0.011021	  0.032531	 -0.020387	 -0.037542
  0.083059	 -0.007127	  0.020357	  0.001153	 -0.032825	  0.030802	  0.000428	  0.007118	  0.010979	 -0.007260	  0.000407	  0.014827	 -0.046607
  0.049169	  0.017562	  0.043160	 -0.004608	 -0.045295	  0.011305	  0.001638	  0.038084	 -0.033321	 -0.016138	 -0.019477	  0.013236	 -0.032311
  0.028578	 -0.010805	  0.024067	  0.030311	 -0.025067	  0.030368	 -0.011750	  0.032437	 -0.081109	 -0.028675	 -0.002498	  0.002472	  0.005648
  0.017571	 -0.010160	  0.010907	  0.042775	  0.005912	  0.040242	  0.015963	  0.026455	 -0.058623	 -0.061653	 -0.021743	 -0.002563	 -0.008905
 -0.001978	  0.002148	  0.032559	  0.016174	 -0.017135	  0.014022	  0.036351	 -0.019985	 -0.021149	 -0.050103	 -0.031828	  0.006572	 -0.067588
 -0.025295	  0.018419	  0.014266	 -0.009376	 -0.025163	  0.007772	  0.012449	 -0.002378	 -0.019803	 -0.033753	 -0.013981	  0.021977	 -0.060372
 -0.046396	  0.015630	  0.023614	 -0.007875	 -0.033303	 -0.021755	 -0.044234	  0.034397	 -0.019228	 -0.039141	  0.031179	  0.019903	 -0.000953
 -0.056727	  0.006125	  0.038373	 -0.011153	  0.006717	 -0.010793	 -0.037611	 -0.024435	  0.005879	 -0.031638	  0.017068	  0.006348	  0.044985
 -0.042884	  0.014481	  0.011216	 -0.014813	  0.033417	 -0.036938	 -0.013737	 -0.037768	  0.011781	  0.021647	 -0.024251	  0.029714	  0.031885
 -0.044255	  0.016554	 -0.023529	 -0.036515	  0.059116	 -0.050768	 -0.007473	 -0.037652	  0.044021	  0.087401	  0.007637	  0.042819	  0.026633
 -0.030787	  0.024895	 -0.024638	 -0.035106	  0.071248	 -0.077321	  0.022569	  0.001072	  0.069668	  0.068938	  0.019187	  0.041193	  0.015918
 -0.019254	  0.019809	 -0.012155	 -0.018236	  0.045955	 -0.057814	  0.031959	  0.019228	  0.044881	  0.046651	 -0.011117	  0.012546	  0.021950
 -0.020438	  0.003334	 -0.025735	 -0.035752	  0.042555	 -0.012830	  0.035222	  0.043515	  0.008244	  0.030214	 -0.007891	 -0.002063	 -0.002297
 -0.035599	  0.004927	 -0.055555	 -0.032523	  0.027641	 -0.002460	  0.020927	  0.026745	  0.017243	  0.003650	 -0.022736	 -0.007136	  0.002554
 -0.031569	 -0.006316	 -0.031264	 -0.024895	 -0.020343	 -0.004066	 -0.002709	  0.002240	  0.037220	 -0.002732	 -0.023938	 -0.005380	  0.020270
 -0.016376	  0.004524	 -0.036096	 -0.013757	 -0.024857	  0.022460	 -0.000504	  0.006331	 -0.035414	  0.021787	  0.030275	 -0.027946	  0.045974
 -0.000933	  0.012282	 -0.044615	 -0.029348	 -0.014399	 -0.004187	 -0.006578	  0.008931	 -0.061246	  0.023705	  0.036668	 -0.009466	  0.055534
 -0.006976	  0.001872	 -0.065738	 -0.065614	 -0.041780	 -0.031897	 -0.019746	 -0.001075	 -0.085686	  0.032928	  0.016238	 -0.002180	  0.069253
 -0.003842	 -0.014309	 -0.112137	 -0.087499	 -0.037529	 -0.005278	 -0.050690	 -0.026816	 -0.038068	  0.077729	 -0.033345	 -0.017946	  0.071522
  0.020330	 -0.010659	 -0.112600	 -0.069051	 -0.025215	  0.033930	 -0.054972	 -0.047264	 -0.004810	  0.080018	 -0.039977	 -0.018731	  0.060722
  0.002091	 -0.017919	 -0.070231	 -0.077072	 -0.029216	  0.024903	 -0.028993	 -0.053427	 -0.046430	  0.043422	 -0.035857	 -0.033572	  0.038915
  0.002061	 -0.040010	 -0.031530	 -0.058735	 -0.065201	 -0.015644	 -0.012369	 -0.037958	 -0.105241	  0.031336	 -0.010016	 -0.012888	  0.067324
  0.009858	 -0.029095	 -0.016843	 -0.069631	 -0.059566	 -0.015889	  0.002026	 -0.029063	 -0.073040	 -0.027791	 -0.006282	 -0.036667	  0.070084
  0.003698	 -0.031825	 -0.027351	 -0.084981	 -0.059520	 -0.005179	 -0.018305	 -0.038966	 -0.048829	 -0.026979	 -0.022144	 -0.004844	  0.096074
 -0.023024	 -0.036423	 -0.056465	 -0.117433	 -0.043234	 -0.009144	 -0.019069	 -0.039215	 -0.044962	  0.029548	 -0.071687	  0.035064	  0.114262
 -0.035915	 -0.047485	 -0.064355	 -0.099282	 -0.035984	 -0.033317	 -0.022252	  0.000852	 -0.041447	  0.034134	 -0.078605	  0.064691	  0.087535
 -0.052034	 -0.041572	 -0.038803	 -0.075171	 -0.002326	 -0.045018	 -0.019704	  0.041460	 -0.040887	  0.084596	 -0.038697	  0.077960	  0.090267
 -0.070194	 -0.043379	 -0.015712	 -0.082292	 -0.008918	 -0.004639	  0.003641	  0.053200	 -0.023208	  0.121204	 -0.021965	  0.109295	  0.096658
 -0.045550	 -0.063303	 -0.032685	 -0.068493	 -0.018250	 -0.002458	  0.047416	  0.060800	 -0.008060	  0.107850	 -0.016209	  0.118801	  0.113710
 -0.056881	 -0.036619	 -0.065383	 -0.088094	 -0.015985	 -0.006049	  0.080861	  0.041960	 -0.017544	  0.112670	 -0.015427	  0.117062	  0.127042
 -0.040138	 -0.021117	 -0.067429	 -0.064554	 -0.013155	 -0.035017	  0.072944	  0.101515	 -0.026728	  0.089749	 -0.016767	  0.099343	  0.130168
 -0.051940	 -0.034785	 -0.061923	 -0.067526	 -0.010607	 -0.054707	  0.063869	  0.101737	  0.004843	  0.107486	  0.002487	  0.112793	  0.122493
 -0.054717	 -0.051618	 -0.051459	 -0.080127	 -0.014696	 -0.056317	  0.041269	  0.076223	 -0.004878	  0.109085	  0.032741	  0.143123	  0.149418
 -0.044347	 -0.050500	 -0.028101	 -0.078075	  0.002361	 -0.039262	  0.043928	  0.046522	 -0.041889	  0.078839	  0.058491	  0.222133	  0.229543
 -0.034598	 -0.040060	 -0.020003	 -0.091122	  0.026234	 -0.003234	  0.067032	  0.063407	 -0.047509	  0.090620	  0.117201	  0.301522	  0.286787
 -0.034017	 -0.064334	 -0.002481	 -0.096309	  0.038154	  0.012307	  0.053579	  0.077461	 -0.033037	  0.081102	  0.141370	  0.309754	  0.310415
 -0.032447	 -0.081055	 -0.022531	 -0.079844	  0.019774	 -0.011767	  0.065593	  0.075514	  0.029380	  0.116691	  0.186987	  0.298476	  0.277649
 -0.037622	 -0.099960	 -0.044225	 -0.090386	  0.060817	 -0.016145	  0.055583	  0.123886	  0.095822	  0.197389	  0.209262	  0.308593	  0.219493
 -0.044645	 -0.111628	 -0.014445	 -0.110275	  0.060697	 -0.006409	  0.031871	  0.136139	  0.135978	  0.238306	  0.210729	  0.290743	  0.136279
 -0.054221	 -0.070405	  0.021823	 -0.120552	  0.025091	  0.007684	  0.043719	  0.164192	  0.123161	  0.229357	  0.190888	  0.229505	  0.043551
 -0.045502	 -0.030261	  0.036163	 -0.145674	 -0.006857	  0.003637	  0.040823	  0.190847	  0.122202	  0.222642	  0.166782	  0.159072	 -0.010494
 -0.045363	 -0.014550	  0.050642	 -0.124697	 -0.016607	 -0.004715	  0.080197	  0.247746	  0.117388	  0.224333	  0.103536	  0.078494	 -0.066409
 -0.054274	 -0.053523	  0.058438	 -0.117942	 -0.032102	  0.017806	  0.112334	  0.251434	  0.110616	  0.175006	  0.018513	 -0.002114	 -0.139565
 -0.106818	 -0.096799	  0.059719	 -0.098325	  0.025897	  0.023596	  0.166621	  0.199135	  0.088238	  0.111764	 -0.051102	 -0.052968	 -0.227666
 -0.106934	 -0.140583	  0.033258	 -0.073917	  0.059001	  0.023003	  0.197081	  0.175568	  0.020768	  0.030650	 -0.078508	 -0.108216	 -0.261235
 -0.102547	 -0.138941	  0.038017	 -0.062614	  0.047115	  0.031558	  0.225198	  0.181900	  0.002984	 -0.091836	 -0.135663	 -0.151904	 -0.279485
 -0.107367	 -0.094386	  0.019585	 -0.087760	  0.054306	  0.082091	  0.218855	  0.127548	 -0.063115	 -0.164004	 -0.174170	 -0.159684	 -0.274443
 -0.054567	 -0.038289	  0.040336	 -0.071988	  0.080780	  0.092353	  0.201082	  0.046514	 -0.126251	 -0.186975	 -0.177262	 -0.148708	 -0.239005
 -0.051500	 -0.011870	  0.040466	 -0.039738	  0.100505	  0.085103	  0.182481	  0.009777	 -0.159579	 -0.197834	 -0.167476	 -0.150740	 -0.209363
 -0.042654	 -0.020376	  0.021254	 -0.016940	  0.127654	  0.056142	  0.148865	 -0.019716	 -0.212888	 -0.220347	 -0.166581	 -0.117080	 -0.163572
 -0.035709	 -0.040191	  0.009191	 -0.015007	  0.161948	  0.025083	  0.087044	 -0.059240	 -0.240321	 -0.220524	 -0.157003	 -0.098669	 -0.077205
 -0.023988	 -0.027474	 -0.024696	 -0.032926	  0.149718	 -0.005167	  0.017345	 -0.072683	 -0.234634	 -0.167174	 -0.119576	 -0.049815	 -0.027833
 -0.017599	  0.003361	 -0.033241	 -0.025615	  0.141267	 -0.017339	 -0.026993	 -0.072579	 -0.262029	 -0.131637	 -0.088617	  0.001496	  0.051824
 -0.006801	  0.007068	 -0.010346	 -0.001815	  0.110995	 -0.037628	 -0.042556	 -0.094696	 -0.267544	 -0.063134	 -0.011906	  0.082682	  0.125281
  0.002679	 -0.002123	  0.001255	  0.000994	  0.079018	 -0.062020	 -0.065322	 -0.076212	 -0.226253	 -0.019004	  0.115948	  0.168219	  0.189546
 -0.018504	 -0.010109	 -0.027088	 -0.010475	  0.035064	 -0.092930	 -0.076515	 -0.061011	 -0.184401	  0.032872	  0.208778	  0.210833	  0.234925
 -0.004725	 -0.018004	 -0.004461	 -0.032255	  0.016185	 -0.109062	 -0.081685	 -0.055854	 -0.128438	  0.117747	  0.199363	  0.253533	  0.245056
 -0.026321	 -0.071796	  0.037982	 -0.037114	  0.006539	 -0.143845	 -0.076687	 -0.042067	 -0.060402	  0.158462	  0.230549	  0.274809	  0.288654
 -0.038434	 -0.107245	  0.059964	 -0.025881	 -0.023213	 -0.167421	 -0.024943	 -0.013273	  0.004052	  0.220352	  0.230923	  0.284880	  0.286396
 -0.061745	 -0.096019	  0.028507	 -0.016546	 -0.042260	 -0.180288	  0.014295	  0.042321	  0.043694	  0.230719	  0.216869	  0.316993	  0.273623
 -0.112724	 -0.093175	  0.030529	 -0.032826	 -0.063079	 -0.150834	  0.043351	  0.104229	  0.091670	  0.223496	  0.223948	  0.267237	  0.230278
 -0.098587	 -0.085438	  0.005711	 -0.074500	 -0.054122	 -0.111436	  0.121701	  0.142986	  0.115868	  0.246435	  0.219939	  0.204270	  0.182501
 -0.113167	 -0.086084	 -0.037102	 -0.105370	 -0.079042	 -0.097931	  0.181430	  0.165207	  0.172410	  0.221022	  0.179889	  0.149976	  0.145048
 -0.077701	 -0.065465	 -0.046344	 -0.126231	 -0.057182	 -0.086375	  0.190667	  0.163695	  0.170865	  0.222497	  0.137718	  0.130502	  0.074314
 -0.064015	 -0.056746	 -0.017782	 -0.102899	 -0.034042	 -0.053590	  0.222515	  0.180166	  0.137436	  0.236026	  0.096707	  0.115461	  0.056273
 -0.075236	 -0.099402	  0.000898	 -0.106898	 -0.004092	  0.006467	  0.233775	  0.202378	  0.096406	  0.216743	  0.057760	  0.078437	  0.026560
 -0.071522	 -0.108638	 -0.001247	 -0.127510	  0.067255	  0.055424	  0.243140	  0.203713	  0.078278	  0.183806	  0.009642	  0.007760	 -0.018323
 -0.091071	 -0.117592	  0.033993	 -0.082434	  0.058954	  0.062422	  0.243343	  0.188229	  0.055707	  0.108244	 -0.012965	 -0.058245	 -0.052665
 -0.122567	 -0.103189	  0.027908	 -0.075085	  0.064705	  0.085506	  0.194238	  0.162346	  0.046907	  0.051026	 -0.079215	 -0.112218	 -0.090467
 -0.141150	 -0.088869	 -0.011673	 -0.049400	  0.116865	  0.089544	  0.180899	  0.130251	  0.004340	  0.017890	 -0.128958	 -0.169618	 -0.112851
 -0.126138	 -0.072429	 -0.031927	 -0.060594	  0.124182	  0.072003	  0.197766	  0.098005	 -0.018056	 -0.035106	 -0.185874	 -0.188308	 -0.087629
 -0.103500	 -0.066025	 -0.041775	 -0.098765	  0.110173	  0.079716	  0.202713	  0.106400	 -0.058435	 -0.083486	 -0.226936	 -0.197032	 -0.038898
 -0.109824	 -0.075237	 -0.039933	 -0.089242	  0.107092	  0.066382	  0.202389	  0.092876	 -0.106102	 -0.133808	 -0.218263	 -0.119498	  0.049684
 -0.111334	 -0.099347	 -0.035863	 -0.066092	  0.107196	  0.038706	  0.194901	  0.046585	 -0.145974	 -0.137623	 -0.169315	 -0.021909	  0.161185
 -0.109764	 -0.113403	 -0.040385	 -0.043748	  0.099821	  0.033859	  0.185768	  0.052369	 -0.184285	 -0.101397	 -0.106664	  0.066610	  0.238215
 -0.136333	 -0.085311	 -0.007521	 -0.012001	  0.078869	  0.018636	  0.186344	  0.038352	 -0.195822	 -0.070881	 -0.073731	  0.116689	  0.308002
 -0.105865	 -0.049002	 -0.024335	  0.012821	  0.105030	  0.006274	  0.135974	  0.016762	 -0.140892	 -0.012249	 -0.045296	  0.223474	  0.366918
 -0.088172	 -0.010054	 -0.072528	  0.030851	  0.095531	 -0.016489	  0.102146	  0.032951	 -0.137653	  0.027973	  0.035065	  0.310336	  0.408494
 -0.082047	 -0.017809	 -0.058294	  0.033376	  0.066512	 -0.038407	  0.068171	  0.027430	 -0.152322	  0.052398	  0.138105	  0.353464	  0.391445
 -0.072467	 -0.049953	 -0.059813	  0.014270	  0.068893	 -0.037135	  0.056610	  0.020823	 -0.131572	  0.068228	  0.197223	  0.324861	  0.356362
 -0.053103	 -0.034894	 -0.072441	  0.004148	  0.034047	 -0.083750	  0.077753	  0.047208	 -0.108805	  0.115717	  0.227078	  0.294179	  0.325951
 -0.097963	 -0.048086	 -0.050116	  0.011821	  0.057695	 -0.133923	  0.077124	  0.066059	 -0.064091	  0.116674	  0.224122	  0.282745	  0.283224
 -0.103791	 -0.049875	 -0.028019	 -0.002050	  0.061630	 -0.148166	  0.140162	  0.074631	 -0.059595	  0.092442	  0.204538	  0.211630	  0.214428
 -0.082366	 -0.058097	 -0.040019	 -0.043456	  0.056209	 -0.148419	  0.149117	  0.127533	 -0.062240	  0.085625	  0.154660	  0.127632	  0.134137
 -0.115080	 -0.038837	 -0.030344	 -0.027453	  0.026378	 -0.144017	  0.122293	  0.141494	 -0.065035	  0.060777	  0.112495	  0.055479	  0.090440
 -0.154166	 -0.028295	 -0.037267	 -0.012605	  0.040189	 -0.135340	  0.113013	  0.104891	 -0.049789	  0.055439	  0.042327	 -0.048857	  0.068490
 -0.166020	 -0.042396	 -0.049878	 -0.009296	  0.039917	 -0.090342	  0.089416	  0.096006	 -0.054027	  0.046664	  0.018480	 -0.073491	  0.070498
 -0.151524	 -0.034614	 -0.041102	 -0.028871	  0.046684	 -0.048590	  0.075196	  0.092216	 -0.087557	  0.021658	 -0.008063	 -0.056016	  0.043264
 -0.148461	 -0.033899	 -0.046675	 -0.027253	  0.071548	 -0.033460	  0.060362	  0.072682	 -0.101009	 -0.002140	 -0.052442	 -0.085142	 -0.008335
 -0.151167	 -0.035921	 -0.033505	  0.001860	  0.087131	 -0.027512	  0.041533	  0.023959	 -0.152417	  0.047487	 -0.094837	 -0.085986	 -0.007473
 -0.169981	  0.006690	 -0.039517	  0.012470	  0.118500	 -0.016650	  0.036509	  0.000017	 -0.149613	  0.058395	 -0.104379	 -0.104611	 -0.032262
 -0.204048	  0.019939	 -0.041124	 -0.023882	  0.116945	 -0.050178	  0.026557	 -0.007772	 -0.127867	  0.015070	 -0.125540	 -0.128490	 -0.055850
 -0.227012	 -0.031687	 -0.029755	 -0.042354	  0.092823	 -0.058644	  0.010442	 -0.007730	 -0.132536	 -0.042649	 -0.112917	 -0.148744	 -0.088637
 -0.185995	 -0.072966	  0.009039	 -0.040151	  0.083237	 -0.046901	 -0.012542	 -0.010773	 -0.163263	 -0.027594	 -0.106100	 -0.190600	 -0.104464
 -0.172672	 -0.039153	  0.028232	 -0.032713	  0.116197	 -0.038147	 -0.042630	 -0.044133	 -0.151035	 -0.003555	 -0.132821	 -0.191840	 -0.097610
 -0.206218	 -0.005496	  0.008354	 -0.037454	  0.099300	 -0.049241	 -0.041764	 -0.060617	 -0.172196	 -0.028041	 -0.135721	 -0.167574	 -0.082205
 -0.211484	 -0.038153	  0.025957	 -0.046814	  0.067582	 -0.052875	 -0.034338	 -0.090878	 -0.207582	 -0.068690	 -0.102103	 -0.180918	 -0.088073
 -0.198405	 -0.049784	 -0.006013	 -0.047745	  0.073009	 -0.074784	 -0.052734	 -0.126911	 -0.190657	 -0.068408	 -0.100524	 -0.186633	 -0.102695
 -0.149505	 -0.050133	 -0.053011	 -0.033357	  0.037580	 -0.078221	 -0.071584	 -0.137278	 -0.172870	 -0.052993	 -0.131431	 -0.172031	 -0.097090
 -0.144714	 -0.029403	 -0.039896	 -0.033732	  0.012263	 -0.080137	 -0.062207	 -0.136997	 -0.216501	 -0.078445	 -0.122923	 -0.162313	 -0.118601
 -0.139866	 -0.030741	 -0.049871	 -0.030380	 -0.020909	 -0.096904	 -0.039978	 -0.099609	 -0.203334	 -0.070874	 -0.115184	 -0.153607	 -0.111189
 -0.110557	 -0.003134	 -0.025084	 -0.036211	 -0.007086	 -0.137873	 -0.040001	 -0.090990	 -0.202808	 -0.068278	 -0.087045	 -0.147291	 -0.103744
 -0.124629	  0.023766	 -0.023135	 -0.059643	  0.021769	 -0.157039	 -0.033567	 -0.093549	 -0.208915	 -0.091093	 -0.067245	 -0.109778	 -0.047123
 -0.164680	  0.028282	 -0.038298	 -0.109065	  0.014903	 -0.128190	 -0.060716	 -0.089122	 -0.170385	 -0.138321	 -0.050250	 -0.071503	  0.008061
 -0.166941	 -0.011843	 -0.032602	 -0.144307	 -0.007827	 -0.122580	 -0.081461	 -0.048815	 -0.130749	 -0.121520	 -0.032057	 -0.056093	  0.079652
 -0.168077	 -0.041998	 -0.007645	 -0.135290	  0.009522	 -0.104547	 -0.050625	 -0.027037	 -0.111496	 -0.060785	  0.019079	 -0.033054	  0.143146
 -0.170711	 -0.032805	 -0.024355	 -0.083141	  0.040707	 -0.096491	 -0.037697	 -0.020424	 -0.092728	 -0.009225	  0.046604	  0.002921	  0.166795
 -0.124148	 -0.020053	 -0.035517	 -0.058627	  0.044839	 -0.091644	 -0.018605	 -0.000756	 -0.118897	  0.026729	  0.072523	  0.037978	  0.187061
 -0.103047	 -0.001517	 -0.055834	 -0.071995	  0.051092	 -0.110783	 -0.019754	  0.005525	 -0.059407	  0.042642	  0.110029	  0.094266	  0.217243
 -0.131896	  0.007322	 -0.057808	 -0.068681	  0.045346	 -0.094669	 -0.021965	  0.039801	  0.010184	  0.057098	  0.112518	  0.106302	  0.244086
 -0.153570	  0.028258	 -0.037022	 -0.041562	  0.030156	 -0.059615	  0.024443	  0.049400	  0.049464	  0.061639	  0.148445	  0.130935	  0.264366
 -0.168803	  0.049208	 -0.018268	 -0.049270	  0.050173	 -0.027034	  0.052036	  0.083012	  0.077000	  0.064905	  0.159717	  0.155236	  0.299757
 -0.177170	  0.040954	 -0.035100	 -0.067410	  0.079542	 -0.014122	  0.063001	  0.090357	  0.101617	  0.086527	  0.165830	  0.138944	  0.304448
 -0.197829	  0.020469	 -0.047836	 -0.087683	  0.087104	 -0.015247	  0.077803	  0.089874	  0.094017	  0.112836	  0.169663	  0.127801	  0.313780
 -0.204172	 -0.005981	 -0.033697	 -0.109813	  0.043023	 -0.013468	  0.068929	  0.107777	  0.088566	  0.165347	  0.187238	  0.119278	  0.272310
 -0.201690	  0.015131	 -0.032878	 -0.095802	  0.051947	 -0.037738	  0.105509	  0.120390	  0.077508	  0.203528	  0.162939	  0.149024	  0.240153
 -0.203315	  0.039305	  0.004727	 -0.117952	  0.039007	 -0.032499	  0.117634	  0.115130	  0.065661	  0.194074	  0.151076	  0.135599	  0.189806
 -0.215403	  0.021685	  0.011118	 -0.128603	  0.070660	 -0.005199	  0.121589	  0.101259	  0.074084	  0.138613	  0.157289	  0.088793	  0.148024
 -0.235166	  0.048176	  0.020384	 -0.113904	  0.073663	 -0.039702	  0.116378	  0.072905	  0.070687	  0.148298	  0.173043	  0.070004	  0.131590
 -0.230153	  0.030147	  0.023463	 -0.143388	  0.072145	 -0.040194	  0.143431	  0.068576	  0.054190	  0.166229	  0.151077	  0.003637	  0.116524
 -0.239280	  0.037788	  0.048326	 -0.141188	  0.100361	 -0.014559	  0.161127	  0.049028	  0.035548	  0.130982	  0.133031	 -0.063472	  0.051160
 -0.225323	  0.051404	  0.077472	 -0.136277	  0.100193	  0.015609	  0.144270	  0.017037	  0.032901	  0.099289	  0.090757	 -0.071908	 -0.009207
 -0.234375	  0.044016	  0.091173	 -0.104924	  0.131090	  0.066320	  0.162021	 -0.014591	 -0.042167	  0.060794	  0.052644	 -0.087348	 -0.061808
 -0.273135	  0.014253	  0.070357	 -0.106112	  0.121572	  0.052490	  0.130724	 -0.034767	 -0.093976	  0.025824	  0.023774	 -0.081636	 -0.085701
 -0.271443	  0.012555	  0.074816	 -0.136464	  0.121213	  0.044568	  0.059093	 -0.033274	 -0.103680	  0.003819	 -0.008775	 -0.106529	 -0.067558
 -0.243794	  0.023436	  0.098976	 -0.161104	  0.125079	  0.038344	  0.032496	 -0.070087	 -0.088126	  0.001920	 -0.012023	 -0.116780	 -0.091661
 -0.236179	 -0.001460	  0.124770	 -0.159386	  0.081032	 -0.011703	 -0.002223	 -0.087310	 -0.117595	 -0.033717	  0.017942	 -0.114931	 -0.085447
 -0.254765	 -0.002606	  0.125972	 -0.140763	  0.066489	 -0.044009	 -0.015534	 -0.102692	 -0.151239	 -0.054172	  0.004338	 -0.106139	 -0.094015
 -0.272274	  0.015334	  0.103085	 -0.139654	  0.052339	 -0.013604	 -0.025044	 -0.093796	 -0.168721	 -0.081084	 -0.003057	 -0.090212	 -0.111587
 -0.256488	  0.024470	  0.098635	 -0.164549	  0.047649	 -0.042219	 -0.034158	 -0.118218	 -0.173583	 -0.081822	 -0.014003	 -0.099044	 -0.093633
 -0.232907	  0.021711	  0.058803	 -0.172526	  0.042260	 -0.028406	 -0.086250	 -0.145192	 -0.150419	 -0.056237	 -0.044864	 -0.118009	 -0.055415
 -0.232027	  0.027667	  0.027593	 -0.164498	  0.022400	 -0.039202	 -0.089431	 -0.141454	 -0.162092	 -0.017942	 -0.028478	 -0.108316	 -0.054461
 -0.215154	 -0.000474	  0.005448	 -0.175972	 -0.023843	 -0.071667	 -0.118506	 -0.124680	 -0.178409	  0.037266	 -0.028242	 -0.089428	 -0.040140
 -0.245210	 -0.008713	  0.024241	 -0.188846	 -0.030681	 -0.080368	 -0.107992	 -0.109202	 -0.159713	  0.079606	 -0.011911	 -0.073336	 -0.033438
 -0.273349	 -0.015883	  0.016128	 -0.203974	 -0.041541	 -0.069586	 -0.093910	 -0.104180	 -0.133183	  0.063052	  0.000017	 -0.072295	 -0.027188
 -0.265691	 -0.019779	 -0.010436	 -0.209825	 -0.022176	 -0.045262	 -0.088831	 -0.077701	 -0.123634	  0.043704	  0.042655	 -0.031941	  0.016290
 -0.225976	  0.011136	 -0.003021	 -0.182561	 -0.034228	 -0.075570	 -0.076273	 -0.059967	 -0.117590	  0.036076	  0.061920	 -0.002324	  0.040426
 -0.224201	  0.046087	  0.017474	 -0.181866	 -0.045667	 -0.139198	 -0.085752	 -0.091866	 -0.076263	  0.068802	  0.037366	  0.053437	  0.106420
 -0.209183	  0.019541	  0.026654	 -0.182741	 -0.038438	 -0.161938	 -0.092444	 -0.074670	 -0.050931	  0.098174	  0.088068	  0.089842	  0.158861
 -0.235845	 -0.012061	  0.040607	 -0.186877	 -0.036493	 -0.184734	 -0.095734	 -0.073360	 -0.019464	  0.160077	  0.158318	  0.128011	  0.174476
 -0.274105	 -0.006905	  0.025561	 -0.210960	 -0.038665	 -0.178948	 -0.109266	 -0.076481	 -0.019857	  0.204136	  0.187068	  0.120411	  0.176263
 -0.281242	  0.006795	  0.013134	 -0.196098	 -0.040018	 -0.145533	 -0.085395	 -0.099650	 -0.018819	  0.215507	  0.206230	  0.113368	  0.195860
 -0.269010	  0.024261	  0.009590	 -0.193719	 -0.058415	 -0.109431	 -0.085567	 -0.110961	  0.036896	  0.211324	  0.215897	  0.109180	  0.206190
 -0.269493	  0.024853	  0.037366	 -0.169346	 -0.101467	 -0.096458	 -0.029538	 -0.063550	  0.105067	  0.190320	  0.219635	  0.093108	  0.219816
 -0.281612	  0.017131	  0.056830	 -0.169393	 -0.137084	 -0.109923	  0.001109	  0.013609	  0.153589	  0.226929	  0.194129	  0.075016	  0.179506
 -0.280089	  0.028851	  0.065380	 -0.189767	 -0.125701	 -0.110575	  0.014715	  0.053772	  0.135974	  0.240180	  0.175221	  0.074899	  0.098013
 -0.254447	  0.021255	  0.083144	 -0.166575	 -0.112649	 -0.105787	  0.042120	  0.055144	  0.118157	  0.234761	  0.121969	  0.038007	  0.071015
 -0.258571	  0.026307	  0.058816	 -0.146806	 -0.094368	 -0.083634	  0.090332	  0.080839	  0.115020	  0.152240	  0.032368	 -0.030324	  0.013663
 -0.254129	  0.026758	  0.069930	 -0.130831	 -0.068759	 -0.051461	  0.104591	  0.056058	  0.106741	  0.083724	 -0.022903	 -0.116166	 -0.030129
 -0.235791	  0.009267	  0.098939	 -0.106677	 -0.044224	 -0.005340	  0.095097	  0.060365	  0.090835	  0.018826	 -0.099650	 -0.155960	 -0.080831
 -0.238070	 -0.005142	  0.104675	 -0.115436	 -0.069567	  0.009850	  0.123819	  0.028116	  0.029056	 -0.032019	 -0.119601	 -0.219814	 -0.152877
 -0.266080	 -0.029459	  0.103979	 -0.110149	 -0.079050	 -0.016963	  0.119010	  0.006037	 -0.080549	 -0.068974	 -0.143034	 -0.242085	 -0.186593
 -0.249408	 -0.016697	  0.092340	 -0.082301	 -0.068351	  0.015095	  0.104448	 -0.007823	 -0.153850	 -0.072828	 -0.179417	 -0.250099	 -0.186938
 -0.235960	 -0.031161	  0.060360	 -0.100743	 -0.053471	  0.036438	  0.076256	 -0.007859	 -0.160209	 -0.071907	 -0.211171	 -0.260115	 -0.157248
 -0.231230	 -0.030260	  0.061414	 -0.095664	 -0.068119	  0.008800	  0.079776	 -0.018977	 -0.183897	 -0.091667	 -0.226921	 -0.262437	 -0.141586
 -0.233108	 -0.007621	  0.052293	 -0.082179	 -0.056942	 -0.002093	  0.074300	 -0.075479	 -0.251289	 -0.120079	 -0.254617	 -0.286701	 -0.145857
 -0.226558	 -0.004353	  0.052657	 -0.091728	 -0.027284	 -0.003673	  0.057184	 -0.130077	 -0.276792	 -0.123790	 -0.238518	 -0.256850	 -0.145132
 -0.250074	 -0.010161	  0.057074	 -0.098705	 -0.026183	 -0.026059	  0.031524	 -0.157209	 -0.268663	 -0.115870	 -0.175055	 -0.254891	 -0.114440
 -0.244066	 -0.051438	  0.053650	 -0.082636	 -0.002499	 -0.061385	  0.040132	 -0.225800	 -0.245397	 -0.114978	 -0.134893	 -0.252672	 -0.072185
 -0.253475	 -0.078997	  0.063535	 -0.060003	  0.047307	 -0.054706	  0.025444	 -0.253735	 -0.229913	 -0.130345	 -0.111268	 -0.243050	 -0.034043
 -0.274850	 -0.063459	  0.038083	 -0.040005	  0.035440	 -0.077678	  0.035165	 -0.242101	 -0.215317	 -0.162259	 -0.097409	 -0.212096	 -0.027615
 -0.250272	 -0.018759	  0.059211	  0.005529	  0.039990	 -0.103938	  0.046775	 -0.224862	 -0.223309	 -0.092755	 -0.063416	 -0.169118	 -0.044051
 -0.223563	  0.029618	  0.080145	 -0.000615	  0.052011	 -0.125020	  0.016408	 -0.222075	 -0.176894	 -0.085252	 -0.025268	 -0.099868	 -0.012004
 -0.226777	  0.021638	  0.060977	 -0.066039	  0.026043	 -0.141979	 -0.017864	 -0.191558	 -0.138406	 -0.060246	  0.012284	 -0.063178	 -0.003185
 -0.270503	  0.001737	  0.061801	 -0.102903	  0.004928	 -0.144811	 -0.014370	 -0.194338	 -0.141499	  0.039829	  0.014787	 -0.046939	  0.026712
 -0.303644	 -0.043175	  0.074200	 -0.080157	 -0.037048	 -0.134440	  0.020644	 -0.164651	 -0.131706	  0.077411	  0.018033	 -0.013551	  0.040619
 -0.350505	 -0.057998	  0.062828	 -0.061266	 -0.084353	 -0.124772	  0.010454	 -0.135399	 -0.094214	  0.097190	  0.016150	  0.006235	  0.007084
 -0.350610	 -0.053874	  0.071489	 -0.034943	 -0.136889	 -0.140429	  0.015864	 -0.130216	 -0.048375	  0.117991	  0.025893	 -0.045245	  0.032238
 -0.302766	 -0.041000	  0.081769	 -0.032354	 -0.134986	 -0.119575	  0.010043	 -0.131289	  0.016505	  0.145244	  0.015673	 -0.067021	  0.040079
 -0.271446	 -0.048977	  0.063609	 -0.008617	 -0.133767	 -0.140271	  0.000177	 -0.130089	  0.044028	  0.125058	 -0.014772	 -0.071246	  0.044577
 -0.272542	 -0.055339	  0.032703	 -0.031048	 -0.115962	 -0.140979	  0.011456	 -0.114453	 -0.016259	  0.074374	 -0.046292	 -0.072910	  0.062200
 -0.277503	 -0.057491	  0.027724	 -0.108109	 -0.075345	 -0.159803	  0.018713	 -0.117223	 -0.027658	  0.052362	 -0.061948	 -0.072066	  0.070690
 -0.280591	 -0.074316	  0.047175	 -0.088803	 -0.091672	 -0.155256	  0.042667	 -0.125530	 -0.011304	  0.048359	 -0.037178	 -0.089576	  0.071725
 -0.300569	 -0.075425	  0.059407	 -0.064352	 -0.096554	 -0.108843	 -0.002067	 -0.132668	  0.006836	  0.055910	 -0.034367	 -0.109430	 -0.004935
 -0.285035	 -0.038754	  0.044367	 -0.019232	 -0.062066	 -0.067726	 -0.029686	 -0.159375	 -0.031403	  0.042145	 -0.016055	 -0.099996	 -0.020143
 -0.283042	 -0.040629	  0.032836	 -0.040495	 -0.034313	 -0.064445	 -0.011310	 -0.181607	 -0.088236	  0.062927	  0.002896	 -0.106171	  0.009147
 -0.272232	 -0.042479	  0.050005	 -0.093518	 -0.026716	 -0.073477	 -0.026339	 -0.190306	 -0.113818	  0.071471	  0.012762	 -0.110172	  0.015139
 -0.255777	 -0.039944	  0.087346	 -0.120732	 -0.007058	 -0.051594	 -0.020226	 -0.189028	 -0.098730	  0.076045	  0.031156	 -0.110286	  0.014099
 -0.255152	 -0.037072	  0.079704	 -0.102763	 -0.016524	 -0.058827	 -0.015889	 -0.165318	 -0.065484	  0.120491	  0.021868	 -0.092887	 -0.036152
 -0.284674	 -0.024815	  0.092693	 -0.073254	 -0.034917	 -0.091615	  0.014884	 -0.158546	 -0.039158	  0.138562	  0.050763	 -0.056784	 -0.020318
 -0.308535	  0.008081	  0.099973	 -0.026107	 -0.057153	 -0.111761	  0.011889	 -0.147228	 -0.056858	  0.104436	  0.074806	 -0.028222	  0.068074
 -0.302705	  0.016038	  0.096383	 -0.014179	 -0.071001	 -0.111146	 -0.023348	 -0.176318	 -0.100600	  0.102999	  0.093228	 -0.011423	  0.097665
 -0.323782	  0.024712	  0.058718	 -0.047250	 -0.038613	 -0.104391	 -0.018232	 -0.168148	 -0.083315	  0.119154	  0.112837	 -0.004575	  0.095673
 -0.310968	  0.010908	  0.032066	 -0.058101	 -0.013530	 -0.094722	  0.005236	 -0.140752	 -0.057551	  0.134223	  0.121532	  0.047302	  0.097969
 -0.287835	  0.006448	  0.039414	 -0.065229	 -0.049506	 -0.078061	  0.001663	 -0.127769	 -0.067300	  0.167520	  0.154524	  0.080691	  0.097641
 -0.252781	 -0.004442	  0.040950	 -0.055541	 -0.072520	 -0.058088	 -0.055326	 -0.129582	 -0.079952	  0.198208	  0.160138	  0.104183	  0.102466
 -0.220130	  0.038704	  0.041834	 -0.010931	 -0.084389	 -0.050705	 -0.049083	 -0.100635	 -0.037871	  0.226559	  0.183322	  0.066432	  0.117042
 -0.223233	  0.038074	  0.020786	  0.038488	 -0.076367	 -0.060154	 -0.020719	 -0.120501	  0.004631	  0.241636	  0.175423	  0.053154	  0.089675
 -0.232694	  0.048392	 -0.004130	  0.040884	 -0.054452	 -0.061427	  0.003181	 -0.158119	  0.024469	  0.223607	  0.142035	  0.021483	  0.063435
 -0.250078	  0.021545	  0.002924	  0.025401	 -0.032318	 -0.058040	  0.028904	 -0.127052	 -0.023335	  0.217762	  0.106606	 -0.060049	  0.041713
 -0.239433	 -0.037991	 -0.014592	  0.017920	 -0.005983	 -0.033137	  0.052577	 -0.086396	 -0.061231	  0.200459	  0.090789	 -0.121019	  0.023794
 -0.246559	 -0.064221	 -0.008790	  0.033837	 -0.000054	 -0.016866	  0.038599	 -0.079248	 -0.044071	  0.165923	  0.082817	 -0.146838	  0.001291
 -0.261796	 -0.054575	 -0.001696	  0.026946	  0.012751	 -0.004196	  0.072966	 -0.052556	 -0.029058	  0.095174	  0.039167	 -0.190133	  0.004876
 -0.244438	 -0.023039	  0.021464	  0.021924	  0.012589	  0.003563	  0.079861	 -0.073880	 -0.065709	  0.078167	 -0.025425	 -0.214898	  0.009689
 -0.237133	 -0.033303	  0.035893	  0.002503	  0.028385	  0.015732	  0.073420	 -0.085832	 -0.120965	  0.070598	 -0.069144	 -0.219173	 -0.019661
 -0.274970	 -0.037772	  0.010764	 -0.000577	  0.048766	  0.039633	  0.076539	 -0.086910	 -0.147584	  0.061101	 -0.110692	 -0.222880	 -0.044420
 -0.289913	 -0.039937	  0.033865	  0.034160	  0.038084	  0.028889	  0.029312	 -0.126588	 -0.141012	  0.030618	 -0.179507	 -0.192798	 -0.057096
 -0.313935	 -0.031770	  0.039432	  0.007817	  0.026111	  0.016788	 -0.012960	 -0.169619	 -0.109776	  0.030704	 -0.189668	 -0.207083	 -0.076490
 -0.358920	 -0.027170	  0.009350	 -0.010341	  0.014243	 -0.005408	 -0.006140	 -0.169025	 -0.154346	  0.023571	 -0.180064	 -0.216027	 -0.113022
 -0.371046	 -0.037697	  0.006307	 -0.003142	  0.014550	 -0.028741	 -0.010735	 -0.172888	 -0.201726	 -0.008737	 -0.170489	 -0.200360	 -0.095077
 -0.334118	 -0.068333	  0.010733	 -0.007241	  0.047197	 -0.035985	 -0.015844	 -0.158451	 -0.176675	 -0.054420	 -0.168102	 -0.200463	 -0.093286
 -0.349169	 -0.094523	  0.010043	 -0.009276	  0.066273	 -0.020538	 -0.053367	 -0.150213	 -0.153300	 -0.051839	 -0.137463	 -0.198373	 -0.115749
 -0.375536	 -0.093198	  0.028403	 -0.006837	  0.067222	 -0.023443	 -0.049008	 -0.135680	 -0.154301	 -0.051759	 -0.111226	 -0.179505	 -0.126696
 -0.408463	 -0.097066	  0.048019	 -0.011557	  0.052642	 -0.020417	 -0.050558	 -0.107362	 -0.167949	 -0.061406	 -0.113571	 -0.132036	 -0.094600
 -0.400079	 -0.098748	  0.064201	  0.012344	  0.041589	 -0.026009	 -0.068829	 -0.108637	 -0.193063	 -0.073926	 -0.113007	 -0.104444	 -0.057492
 -0.354348	 -0.081107	  0.052054	  0.039679	  0.011491	 -0.034844	 -0.067386	 -0.115651	 -0.203807	 -0.096116	 -0.104731	 -0.101425	 -0.027835
 -0.334314	 -0.055869	  0.048759	  0.011362	 -0.008017	 -0.082200	 -0.071107	 -0.135508	 -0.174639	 -0.083668	 -0.097622	 -0.070006	  0.007615
 -0.317106	 -0.027191	  0.042165	  0.024664	 -0.000466	 -0.068624	 -0.072799	 -0.137645	 -0.201219	 -0.076340	 -0.051507	 -0.044238	  0.012754
 -0.355521	 -0.026434	  0.027185	 -0.014704	 -0.010287	 -0.070214	 -0.055062	 -0.120428	 -0.201260	 -0.079757	  0.000202	 -0.009608	  0.015035
 -0.016706	 -0.027329	  0.022975	 -0.120289	  0.008499	  0.054104	 -0.005491	 -0.008088	 -0.039505	 -0.037945	 -0.081554	  0.031957	  0.043973
 -0.030707	 -0.012487	  0.031391	 -0.093552	  0.016384	  0.059073	 -0.008211	  0.017736	 -0.023300	 -0.037334	 -0.059198	  0.044101	  0.019912
 -0.043887	 -0.000568	  0.003638	 -0.068814	  0.023539	  0.033588	 -0.005449	  0.024321	 -0.010507	 -0.006387	 -0.051476	  0.030117	  0.018312
 -0.014809	  0.032752	 -0.002051	 -0.048058	  0.024556	 -0.001435	 -0.018643	  0.009247	  0.024649	  0.039212	 -0.027572	  0.010542	  0.037577
  0.002924	  0.016834	  0.015828	 -0.025306	  0.000164	 -0.015255	 -0.011672	  0.017765	  0.023620	  0.007095	  0.000844	  0.009423	  0.045423
  0.027334	  0.030224	  0.037897	 -0.027453	 -0.025108	 -0.011649	 -0.012338	 -0.007845	  0.019882	  0.009596	 -0.014958	 -0.000573	  0.033044
  0.001557	  0.024910	  0.071300	 -0.022588	 -0.023418	 -0.004131	 -0.019004	 -0.051976	  0.035059	  0.014053	 -0.007798	 -0.009643	 -0.005755
 -0.000111	  0.023897	  0.077145	 -0.046487	 -0.025461	  0.001870	  0.006401	 -0.036246	  0.034146	  0.017963	  0.021796	 -0.025793	  0.019923
  0.004459	  0.012214	  0.045990	 -0.014791	 -0.006315	  0.007786	  0.037521	 -0.022041	  0.032649	  0.005331	  0.040364	 -0.042712	  0.037756
 -0.007507	  0.037397	  0.017769	 -0.018681	  0.018110	 -0.028357	  0.048543	  0.027172	  0.024642	 -0.040188	  0.011193	 -0.047872	 -0.008239
  0.020338	  0.023091	 -0.012133	 -0.015655	  0.016777	 -0.020699	  0.036470	  0.048009	 -0.020025	 -0.057494	 -0.002868	 -0.087509	 -0.099465
  0.014062	 -0.013296	 -0.008240	 -0.003218	  0.020544	 -0.013239	  0.038891	  0.025251	 -0.024993	 -0.004547	  0.020877	 -0.049354	 -0.068644
  0.020456	 -0.020993	  0.008370	 -0.003768	  0.014845	 -0.012539	  0.033994	  0.003990	  0.014427	  0.061181	  0.081584	  0.030390	  0.079473
  0.016104	 -0.032138	 -0.018347	  0.032670	  0.013781	 -0.013423	  0.028813	 -0.003714	  0.021104	  0.057197	  0.082849	  0.036423	  0.050937
 -0.014494	 -0.027064	 -0.025051	  0.070723	 -0.012738	 -0.028619	 -0.009793	 -0.014220	 -0.033879	  0.030997	 -0.020811	 -0.052972	 -0.129550
 -0.019958	 -0.045534	 -0.034334	  0.085226	 -0.013474	 -0.012749	 -0.013436	 -0.044204	 -0.026774	 -0.007217	 -0.023334	 -0.038622	 -0.105287
 -0.008674	 -0.018588	 -0.050871	  0.095002	 -0.016485	 -0.018475	 -0.018234	 -0.016617	  0.008037	  0.044999	  0.047500	  0.101831	  0.127849
  0.028149	 -0.025427	 -0.062494	  0.108119	 -0.015154	 -0.001638	 -0.047478	  0.001388	 -0.003744	  0.032679	  0.034035	  0.112103	  0.178555
  0.021523	 -0.012674	 -0.046911	  0.073035	 -0.007647	  0.021284	 -0.035789	 -0.003469	 -0.043724	 -0.047261	 -0.042891	 -0.016999	 -0.109488
 -0.000053	  0.034781	 -0.071872	  0.043887	 -0.011400	  0.004504	 -0.025095	  0.033539	 -0.011764	 -0.081930	 -0.008583	 -0.034839	 -0.166306
 -0.010880	  0.042538	 -0.110113	  0.042426	 -0.017259	 -0.006230	  0.000521	  0.049236	  0.003993	 -0.023295	  0.073617	  0.116288	  0.095284
 -0.030281	 -0.006770	 -0.124823	  0.050624	  0.018248	 -0.034198	  0.013842	  0.047054	  0.012851	 -0.001804	  0.085225	  0.194807	  0.207825
 -0.049406	 -0.033389	 -0.114821	  0.025170	  0.004256	 -0.031872	  0.063956	  0.011762	  0.000196	 -0.013397	  0.002355	  0.000535	 -0.035670
 -0.018268	 -0.048486	 -0.080777	  0.024369	 -0.035926	 -0.054671	  0.083332	 -0.016935	 -0.041918	 -0.028538	 -0.031693	 -0.109063	 -0.188164
 -0.010779	 -0.056693	 -0.081514	  0.048000	  0.002122	 -0.059702	  0.116017	 -0.013039	 -0.031953	  0.034389	  0.020246	  0.028322	 -0.024161
 -0.028812	 -0.035053	 -0.067772	  0.099670	 -0.001305	 -0.048831	  0.088018	 -0.014680	  0.013178	  0.102884	  0.088588	  0.147500	  0.143619
 -0.025291	 -0.028594	 -0.093159	  0.067980	  0.021947	 -0.048759	  0.024330	 -0.020860	  0.005693	  0.076387	  0.050717	  0.024958	  0.011332
  0.016315	 -0.030828	 -0.083991	  0.037949	  0.023902	 -0.079966	  0.001861	 -0.009042	 -0.025660	  0.015746	 -0.038714	 -0.140145	 -0.208540
  0.035103	 -0.026463	 -0.088396	  0.076958	  0.000013	 -0.078246	  0.012912	  0.016713	 -0.036925	 -0.003882	  0.009014	 -0.103509	 -0.164064
  0.014762	 -0.009329	 -0.088855	  0.097374	 -0.008735	 -0.087220	  0.028319	 -0.006511	 -0.006205	  0.035798	  0.129589	  0.011503	  0.092367
  0.015753	  0.000442	 -0.086866	  0.083235	  0.003581	 -0.105803	 -0.004410	  0.002014	 -0.004002	  0.055958	  0.125407	  0.041883	  0.129640
 -0.005729	  0.019767	 -0.105038	  0.113357	 -0.003383	 -0.093899	 -0.031696	 -0.006531	 -0.015063	  0.054508	 -0.000332	 -0.080924	 -0.124439
  0.006146	  0.038076	 -0.086919	  0.116135	  0.018190	 -0.105040	  0.020936	  0.002141	 -0.024627	  0.001839	 -0.027408	 -0.133762	 -0.265251
  0.007397	  0.043616	 -0.082593	  0.179877	  0.017165	 -0.080425	  0.058039	  0.005544	 -0.001038	  0.024826	  0.048225	 -0.011223	 -0.087059
  0.019107	  0.082135	 -0.083809	  0.205377	  0.035196	 -0.040513	  0.077805	 -0.005710	  0.019457	  0.099487	  0.111174	  0.095161	  0.141982
  0.006068	  0.094316	 -0.093038	  0.207882	  0.028100	 -0.030306	  0.064978	  0.008960	 -0.013864	  0.073204	  0.098377	  0.025852	 -0.008731
  0.017945	  0.074348	 -0.088875	  0.235335	  0.037886	 -0.029141	  0.051221	  0.023816	 -0.063343	  0.010666	  0.027641	 -0.102994	 -0.266818
  0.034647	  0.037829	 -0.096992	  0.216561	  0.031409	 -0.038293	  0.079369	 -0.006985	 -0.077382	  0.014124	  0.030235	 -0.075153	 -0.246359
  0.009104	  0.024433	 -0.091614	  0.160948	  0.033195	 -0.025324	  0.103879	 -0.001237	 -0.053940	  0.066282	  0.126049	  0.071455	  0.015408
  0.001534	  0.036550	 -0.103564	  0.149701	  0.025035	 -0.035252	  0.076370	  0.006582	 -0.040007	  0.102263	  0.158244	  0.085363	  0.080223
  0.044540	  0.029094	 -0.132223	  0.109576	  0.008664	 -0.032139	  0.080819	  0.016902	 -0.040908	  0.083353	  0.067451	 -0.084651	 -0.132329
  0.056559	 -0.001696	 -0.135837	  0.082916	 -0.028346	 -0.058934	  0.098099	  0.030861	 -0.053273	  0.040714	  0.028727	 -0.149193	 -0.234225
  0.052800	 -0.024394	 -0.129014	  0.047109	 -0.053319	 -0.077397	  0.125019	  0.064478	 -0.002430	  0.087845	  0.080077	 -0.033911	 -0.021271
  0.024978	  0.033358	 -0.115811	  0.028305	 -0.059506	 -0.097848	  0.111551	  0.056006	  0.023264	  0.147179	  0.149531	  0.090154	  0.143820
 -0.000373	  0.019064	 -0.111910	  0.056570	 -0.048282	 -0.101044	  0.090096	 -0.012960	  0.013463	  0.103934	  0.102900	 -0.008682	 -0.001126
 -0.032468	 -0.004693	 -0.114998	  0.041426	 -0.080629	 -0.083450	  0.082741	 -0.064039	  0.023323	  0.048265	  0.053783	 -0.124689	 -0.223522
 -0.015262	 -0.037719	 -0.101823	  0.065955	 -0.134920	 -0.088851	  0.068394	 -0.088056	  0.051717	  0.064303	  0.088247	 -0.066954	 -0.153758
 -0.001617	 -0.059898	 -0.082521	  0.071621	 -0.092751	 -0.124566	  0.062464	 -0.047551	  0.027604	  0.090190	  0.134850	  0.073312	  0.051562
 -0.006303	 -0.053635	 -0.048751	  0.056221	 -0.045826	 -0.119633	  0.061555	 -0.065479	 -0.005319	  0.127357	  0.083969	  0.054972	  0.048508
  0.011964	 -0.073053	 -0.017035	  0.024319	 -0.008765	 -0.129963	  0.068251	 -0.101430	  0.002452	  0.110215	 -0.015586	 -0.106747	 -0.167670
  0.029685	 -0.046561	  0.020592	 -0.000095	 -0.039267	 -0.122438	  0.088089	 -0.090991	 -0.011121	  0.084735	 -0.036591	 -0.170615	 -0.229142
 -0.015552	 -0.029227	  0.022015	 -0.024112	 -0.037148	 -0.118897	  0.098236	 -0.054684	  0.003206	  0.136737	  0.024578	 -0.091107	 -0.056213
 -0.022724	 -0.024109	  0.002304	 -0.033100	 -0.036437	 -0.143347	  0.063924	 -0.042754	  0.025760	  0.146558	  0.081607	 -0.038205	  0.066355
  0.007561	 -0.014154	  0.000700	 -0.037835	 -0.039140	 -0.150303	  0.044118	 -0.072006	  0.060649	  0.128046	  0.048847	 -0.097507	 -0.055973
  0.039337	 -0.014219	 -0.008189	 -0.052082	 -0.028353	 -0.124662	  0.077568	 -0.085928	  0.081573	  0.076812	  0.007006	 -0.177317	 -0.211952
  0.021888	  0.008866	 -0.028934	 -0.044060	 -0.030256	 -0.114985	  0.101976	 -0.057499	  0.108647	  0.074191	  0.048608	 -0.110717	 -0.118506
 -0.011638	 -0.012613	 -0.057808	 -0.084409	 -0.053942	 -0.091751	  0.073598	 -0.064668	  0.100953	  0.093867	  0.056254	  0.025219	  0.062946
 -0.003301	 -0.014084	 -0.075993	 -0.095348	 -0.075510	 -0.102657	  0.042906	 -0.097767	  0.068435	  0.110683	  0.029463	 -0.011323	  0.003454
  0.002282	 -0.038077	 -0.101554	 -0.129540	 -0.084333	 -0.125507	 -0.004727	 -0.126506	  0.053484	  0.124962	 -0.028902	 -0.117538	 -0.169109
  0.007767	 -0.043388	 -0.097207	 -0.163352	 -0.096078	 -0.153096	  0.000478	 -0.096341	  0.029427	  0.135041	 -0.039581	 -0.102880	 -0.170259
 -0.012661	 -0.028915	 -0.092834	 -0.151201	 -0.096820	 -0.132167	  0.017583	 -0.072636	  0.074777	  0.194712	  0.015281	  0.014245	  0.016361
 -0.027149	 -0.031972	 -0.100698	 -0.142675	 -0.095949	 -0.140632	  0.021642	 -0.130503	  0.062448	  0.216005	  0.035501	  0.045418	  0.056431
 -0.032463	 -0.023346	 -0.086621	 -0.091647	 -0.105058	 -0.138070	  0.030032	 -0.144514	  0.053756	  0.174329	  0.005832	 -0.021105	 -0.100138
 -0.064191	 -0.026670	 -0.071729	 -0.074340	 -0.090065	 -0.105608	  0.058856	 -0.138626	  0.069619	  0.128044	 -0.001073	 -0.036765	 -0.182602
 -0.074279	 -0.027351	 -0.074917	 -0.065134	 -0.093119	 -0.107027	  0.089941	 -0.159952	  0.081217	  0.144799	  0.049513	  0.030142	 -0.051435
 -0.056940	 -0.019599	 -0.058331	 -0.053141	 -0.122873	 -0.143334	  0.072099	 -0.175219	  0.069617	  0.146369	  0.069311	  0.101083	  0.065823
 -0.015344	 -0.005896	 -0.049435	 -0.091730	 -0.138341	 -0.133403	  0.065033	 -0.192070	  0.031060	  0.083803	  0.019594	  0.035079	 -0.057937
  0.020835	 -0.027812	 -0.023255	 -0.131270	 -0.119495	 -0.130742	  0.048347	 -0.215295	  0.020606	  0.072787	 -0.029070	 -0.025035	 -0.190763
  0.012051	 -0.040567	 -0.033742	 -0.158310	 -0.113902	 -0.161002	  0.065071	 -0.241076	  0.039000	  0.100065	  0.010178	  0.004673	 -0.096889
  0.010753	 -0.020082	 -0.012514	 -0.136619	 -0.126715	 -0.120730	  0.085696	 -0.250330	  0.071415	  0.118288	  0.070875	  0.054724	  0.077180
  0.002512	  0.012770	 -0.017384	 -0.152888	 -0.083368	 -0.121904	  0.068537	 -0.256976	  0.033288	  0.104082	  0.068535	  0.032921	  0.047834
  0.005758	  0.036583	 -0.011318	 -0.176399	 -0.057817	 -0.118176	  0.058220	 -0.253518	  0.017250	  0.082138	  0.010504	 -0.057201	 -0.121683
  0.018314	  0.048337	 -0.009509	 -0.188133	 -0.080246	 -0.134165	  0.082508	 -0.242541	  0.013150	  0.086590	  0.000079	 -0.046479	 -0.138886
  0.038041	  0.051302	  0.033739	 -0.204433	 -0.089107	 -0.132335	  0.085929	 -0.227025	  0.025281	  0.105098	  0.005143	  0.085711	  0.000248
  0.014810	  0.042321	  0.047583	 -0.174278	 -0.086410	 -0.142378	  0.097939	 -0.196890	  0.021632	  0.109226	 -0.003654	  0.116376	  0.072931
 -0.008018	  0.035511	  0.026245	 -0.165392	 -0.095749	 -0.154245	  0.084053	 -0.206151	 -0.008063	  0.055417	 -0.069430	  0.022382	 -0.067297
 -0.029743	  0.047738	  0.042358	 -0.143410	 -0.117226	 -0.140470	  0.062757	 -0.212376	 -0.026265	  0.036385	 -0.134420	 -0.080327	 -0.176535
 -0.008353	  0.010758	  0.029159	 -0.144191	 -0.107885	 -0.122170	  0.050619	 -0.230729	  0.000893	  0.076815	 -0.099431	 -0.012139	 -0.031046
 -0.018401	 -0.008500	  0.012831	 -0.174679	 -0.124804	 -0.115446	  0.047916	 -0.226467	  0.034450	  0.099114	 -0.051191	  0.067374	  0.116821
 -0.034596	 -0.021400	  0.008075	 -0.201658	 -0.135148	 -0.126448	  0.035263	 -0.238457	  0.024637	  0.123304	 -0.074793	  0.003993	  0.019508
 -0.009197	 -0.032993	 -0.015331	 -0.232108	 -0.094598	 -0.122972	  0.026516	 -0.251638	  0.014732	  0.118790	 -0.123986	 -0.134067	 -0.160437
  0.043138	 -0.005513	 -0.043559	 -0.228779	 -0.102929	 -0.115585	  0.021887	 -0.228193	  0.005542	  0.116241	 -0.102145	 -0.119636	 -0.095553
  0.031735	  0.030723	 -0.064426	 -0.213412	 -0.065347	 -0.101912	  0.005642	 -0.187804	  0.045521	  0.159450	 -0.048912	  0.008701	  0.087548
 -0.003969	  0.024404	 -0.109254	 -0.208053	 -0.037781	 -0.070163	 -0.004410	 -0.158059	  0.043495	  0.160158	 -0.045827	  0.023299	  0.112661
 -0.028798	 -0.002962	 -0.155208	 -0.219895	 -0.035410	 -0.072639	 -0.025458	 -0.140915	  0.000687	  0.115391	 -0.099792	 -0.051926	 -0.072553
 -0.043344	 -0.028385	 -0.207724	 -0.243113	 -0.043768	 -0.074695	 -0.023919	 -0.146864	  0.015761	  0.088769	 -0.115665	 -0.119458	 -0.125300
 -0.004665	  0.006103	 -0.196809	 -0.225450	 -0.039019	 -0.075558	 -0.007420	 -0.136388	  0.011854	  0.080732	 -0.033885	 -0.026963	  0.048869
  0.019200	  0.004729	 -0.151796	 -0.187772	 -0.050223	 -0.088749	  0.030724	 -0.114663	  0.024602	  0.078731	 -0.003584	  0.084374	  0.156287
  0.000248	 -0.025773	 -0.173422	 -0.166538	 -0.077905	 -0.095351	  0.054663	 -0.120597	  0.015517	  0.049155	 -0.056109	  0.042941	  0.005037
 -0.019606	 -0.039063	 -0.144484	 -0.190937	 -0.110351	 -0.095820	  0.025040	 -0.116873	 -0.030415	  0.050415	 -0.121791	 -0.036340	 -0.189202
 -0.035357	 -0.035385	 -0.116882	 -0.205611	 -0.103374	 -0.105450	  0.010441	 -0.090662	 -0.059622	  0.049773	 -0.110819	  0.024299	 -0.101096
 -0.027850	 -0.039665	 -0.102807	 -0.212001	 -0.118537	 -0.063587	  0.017265	 -0.076982	 -0.041819	  0.060315	 -0.044974	  0.129422	  0.122963
 -0.031842	 -0.050642	 -0.095228	 -0.201522	 -0.162042	 -0.042096	  0.000869	 -0.127347	 -0.030253	  0.081665	 -0.030137	  0.083468	  0.105346
 -0.083550	 -0.061570	 -0.111507	 -0.198112	 -0.153317	 -0.065938	  0.014033	 -0.158236	 -0.053047	  0.011333	 -0.103406	 -0.047873	 -0.107378
 -0.086495	 -0.068368	 -0.102297	 -0.177000	 -0.088994	 -0.068669	 -0.027548	 -0.137810	 -0.024673	  0.011297	 -0.111254	 -0.087229	 -0.175147
 -0.052811	 -0.037091	 -0.101388	 -0.158864	 -0.067849	 -0.077719	 -0.000248	 -0.107952	  0.003488	  0.032400	 -0.025286	  0.039915	  0.057388
 -0.061809	 -0.017857	 -0.038817	 -0.117702	 -0.084835	 -0.055815	 -0.001082	 -0.092734	  0.002456	 -0.002988	 -0.025827	  0.111891	  0.160354
 -0.078283	  0.000397	 -0.032666	 -0.079341	 -0.087319	 -0.045424	  0.008005	 -0.093005	 -0.009912	 -0.016822	 -0.095304	  0.030241	  0.003138
 -0.085083	  0.012188	 -0.043123	 -0.106346	 -0.103725	 -0.050743	  0.007404	 -0.094051	 -0.054142	 -0.040702	 -0.146537	 -0.074486	 -0.168008
 -0.080349	  0.038755	 -0.040101	 -0.132874	 -0.128435	 -0.061717	  0.011164	 -0.049807	 -0.015467	 -0.009107	 -0.119706	 -0.034145	 -0.039871
 -0.095590	  0.058586	 -0.026785	 -0.138584	 -0.131252	 -0.092677	  0.030474	  0.003547	  0.055240	  0.036233	 -0.047273	  0.136256	  0.165032
 -0.095375	  0.032679	 -0.041080	 -0.162009	 -0.132546	 -0.083214	  0.037446	  0.010676	  0.047566	  0.048302	 -0.033926	  0.129204	  0.103503
 -0.058148	  0.025485	 -0.067909	 -0.128449	 -0.117176	 -0.070161	  0.023660	  0.021669	  0.033514	 -0.006890	 -0.083339	 -0.039399	 -0.127659
 -0.018691	  0.036312	 -0.067144	 -0.128353	 -0.068307	 -0.052188	  0.022368	  0.000629	  0.059562	 -0.005984	 -0.087944	 -0.067540	 -0.165101
 -0.022139	  0.023391	 -0.059124	 -0.090383	 -0.031806	 -0.052197	  0.066882	  0.026928	  0.077945	  0.028967	 -0.055839	  0.066772	  0.074034
 -0.031161	  0.049094	 -0.048530	 -0.063292	 -0.008638	 -0.102465	  0.065447	  0.025425	  0.076207	  0.007125	 -0.034144	  0.109348	  0.141501
 -0.053252	  0.065392	 -0.074032	 -0.057069	  0.009677	 -0.079851	  0.063422	 -0.002975	 -0.003154	 -0.037644	 -0.108799	 -0.034990	 -0.042604
 -0.068664	  0.040581	 -0.036444	 -0.020847	 -0.022017	 -0.061404	  0.074455	 -0.022074	 -0.017046	 -0.061051	 -0.165238	 -0.095563	 -0.203739
 -0.075687	  0.040589	 -0.015576	 -0.016505	 -0.041639	 -0.048329	  0.077430	  0.002742	  0.000266	 -0.024491	 -0.111826	 -0.018210	 -0.042882
 -0.067004	  0.006097	 -0.042518	 -0.010700	 -0.032756	 -0.028286	  0.040355	 -0.000405	  0.025711	 -0.003730	 -0.085823	  0.097877	  0.116985
 -0.049817	  0.028779	 -0.075814	 -0.020387	 -0.015082	 -0.043487	  0.043754	  0.036416	  0.039781	 -0.006876	 -0.094178	  0.032874	  0.046723
 -0.035224	  0.013519	 -0.097787	 -0.049648	 -0.006986	 -0.045241	  0.034133	  0.016022	  0.000031	 -0.026359	 -0.147137	 -0.093834	 -0.151873
 -0.033163	  0.035101	 -0.080537	 -0.069426	 -0.002577	 -0.051146	  0.027758	 -0.006005	  0.001305	 -0.033695	 -0.117327	 -0.063275	 -0.129922
  0.011104	  0.050792	 -0.066184	 -0.078243	 -0.009106	 -0.054493	  0.053275	  0.060229	  0.037770	 -0.009258	 -0.040841	  0.053814	  0.065095
  0.015988	  0.043579	 -0.085085	 -0.083040	 -0.014108	 -0.057048	  0.093620	  0.052712	  0.055749	 -0.026688	 -0.001641	  0.093720	  0.102701
  0.010024	  0.048500	 -0.120202	 -0.039352	 -0.014606	 -0.031118	  0.091818	  0.081536	  0.052472	 -0.048564	 -0.095199	 -0.023077	 -0.079236
 -0.009208	  0.057043	 -0.101927	 -0.050465	 -0.034886	 -0.034816	  0.077314	  0.096112	  0.006129	 -0.070519	 -0.158938	 -0.101366	 -0.185004
 -0.018811	  0.061142	 -0.067760	 -0.041315	 -0.041110	 -0.052352	  0.067030	  0.093897	  0.008736	 -0.052591	 -0.111668	  0.004181	 -0.033685
 -0.016844	  0.053820	 -0.035388	 -0.013718	 -0.057713	 -0.056676	  0.051035	  0.081781	  0.032374	 -0.033443	 -0.060639	  0.069741	  0.030530
 -0.024399	  0.045687	  0.000382	  0.007789	 -0.040550	 -0.068145	  0.014501	  0.061190	  0.017930	 -0.064428	 -0.108797	  0.012251	 -0.083079
 -0.007453	  0.005928	 -0.021193	  0.040316	 -0.061756	 -0.056032	  0.014154	  0.069264	 -0.000879	 -0.102470	 -0.121392	 -0.053553	 -0.181736
 -0.036399	  0.006886	 -0.032701	  0.082938	 -0.081988	 -0.025991	  0.012816	  0.094373	 -0.008908	 -0.041373	 -0.081663	 -0.024895	 -0.096622
 -0.039248	  0.013994	 -0.010674	  0.071080	 -0.076095	 -0.029053	  0.012367	  0.108486	  0.005340	 -0.034923	 -0.057974	  0.011833	 -0.019835
 -0.029321	  0.021353	 -0.009626	  0.027944	 -0.069278	 -0.034357	  0.037946	  0.111821	 -0.001856	 -0.035505	 -0.045703	 -0.018307	 -0.046142
 -0.017883	  0.065490	  0.001773	 -0.022684	 -0.102384	 -0.038550	  0.044960	  0.116880	 -0.022582	 -0.007499	 -0.046609	 -0.015074	 -0.024285
 -0.014690	  0.059827	  0.000578	 -0.031629	 -0.134736	 -0.063054	  0.044059	  0.136239	 -0.000111	  0.000409	 -0.016237	 -0.008064	 -0.001963
 -0.014236	  0.076049	 -0.017271	 -0.011782	 -0.128042	 -0.064926	  0.062095	  0.106226	  0.003491	  0.016581	 -0.026898	 -0.041536	 -0.039877
 -0.022040	  0.079652	 -0.017909	  0.005340	 -0.103873	 -0.047011	  0.066879	  0.124911	 -0.000691	 -0.005893	 -0.034859	 -0.056275	 -0.091100
 -0.033905	  0.092561	 -0.036732	 -0.011771	 -0.096740	 -0.021786	  0.053788	  0.158005	  0.017439	 -0.016032	 -0.031189	 -0.014073	  0.012106
 -0.048993	  0.079315	 -0.069566	 -0.027580	 -0.084422	 -0.017492	  0.040174	  0.167739	  0.016098	 -0.026609	 -0.008773	  0.015479	  0.103671
 -0.065031	  0.052797	 -0.054909	 -0.010389	 -0.074971	 -0.019566	  0.046184	  0.170251	 -0.000949	 -0.044758	 -0.034570	 -0.012644	 -0.004659
 -0.080575	  0.068700	 -0.034594	 -0.017699	 -0.082066	 -0.022487	  0.070398	  0.190952	  0.004683	 -0.077380	 -0.035477	 -0.021943	 -0.112877
 -0.052405	  0.098343	  0.014295	 -0.026208	 -0.057766	  0.007598	  0.087331	  0.168817	  0.026606	 -0.062634	 -0.000082	  0.039314	 -0.045585
 -0.015934	  0.082753	  0.018349	 -0.000389	 -0.068475	  0.015007	  0.092923	  0.151241	  0.066239	 -0.036178	  0.036622	  0.079801	 -0.018127
  0.036946	  0.074594	  0.004671	  0.006707	 -0.083784	  0.004442	  0.117459	  0.139426	  0.065105	 -0.045295	  0.025625	  0.053813	 -0.112968
  0.051638	  0.064876	 -0.029630	  0.009971	 -0.070397	  0.007182	  0.106076	  0.125673	  0.088261	 -0.032571	 -0.020815	  0.010654	 -0.181232
  0.044476	  0.024695	 -0.042599	  0.029124	 -0.039792	  0.000708	  0.077101	  0.089617	  0.083960	 -0.043406	 -0.014171	  0.031041	 -0.105057
  0.040187	  0.031746	 -0.030310	  0.061270	 -0.022967	 -0.002103	  0.059118	  0.099856	  0.067774	 -0.025526	  0.020139	  0.058406	  0.014282
  0.041552	 -0.006835	 -0.009392	  0.040516	 -0.015849	 -0.042684	  0.066413	  0.096707	  0.065740	  0.055054	  0.037232	  0.039717	  0.009299
  0.025211	 -0.046183	 -0.015909	  0.034826	 -0.002493	 -0.087207	  0.076043	  0.087204	  0.034909	  0.096332	  0.003303	 -0.002774	 -0.060839
  0.021920	 -0.035533	 -0.052930	  0.012951	 -0.022683	 -0.099966	  0.063715	  0.129552	  0.011219	  0.110645	 -0.023572	  0.004082	 -0.118363
  0.027455	 -0.012955	 -0.068159	  0.005812	 -0.011078	 -0.073946	  0.068900	  0.145253	 -0.024788	  0.123749	  0.004457	  0.047493	 -0.063286
  0.013095	 -0.000663	 -0.067249	  0.019634	 -0.024531	 -0.077277	  0.064782	  0.182909	 -0.052820	  0.079105	  0.077149	  0.070403	  0.005125
 -0.015681	  0.011705	 -0.047187	 -0.015451	 -0.026805	 -0.071666	  0.082738	  0.170604	 -0.051284	  0.065676	  0.070757	  0.064077	 -0.024766
 -0.029542	  0.035436	 -0.062333	 -0.028268	 -0.018043	 -0.059383	  0.088095	  0.111281	 -0.060641	  0.078411	  0.001836	  0.020826	 -0.078751
 -0.019353	  0.026956	 -0.048214	 -0.015552	 -0.028616	 -0.036325	  0.106084	  0.114602	 -0.060206	  0.081651	  0.011058	 -0.003534	 -0.115423
  0.005021	  0.022069	 -0.042699	 -0.034293	 -0.051360	 -0.017372	  0.092885	  0.119517	 -0.024007	  0.102581	  0.059164	  0.021607	 -0.073735
  0.024252	  0.015867	 -0.030890	 -0.037068	 -0.033173	 -0.037555	  0.069021	  0.099722	 -0.018633	  0.129451	  0.079549	  0.051708	  0.001199
  0.021455	  0.000915	  0.001037	 -0.011245	 -0.050645	 -0.046123	  0.063472	  0.075680	 -0.017195	  0.128817	  0.052861	  0.022418	 -0.064449
  0.017372	 -0.000347	  0.027690	 -0.015155	 -0.082007	 -0.080993	  0.070010	  0.017237	  0.021279	  0.061127	  0.020719	 -0.033397	 -0.128185
  0.002788	  0.005293	  0.030089	 -0.049450	 -0.067903	 -0.092271	  0.072296	  0.014403	  0.045367	  0.017366	  0.020903	 -0.050745	 -0.089532
  0.008617	  0.031949	 -0.023784	 -0.056757	 -0.061695	 -0.080338	  0.058808	  0.004093	  0.074901	  0.005820	  0.045653	 -0.001382	  0.028321
  0.029663	  0.043942	 -0.065421	 -0.076794	 -0.033977	 -0.072473	  0.072041	  0.025242	  0.092106	 -0.013371	  0.073254	  0.027856	  0.042804
  0.026276	  0.020635	 -0.079922	 -0.099326	 -0.045911	 -0.045297	  0.099905	  0.036495	  0.107044	  0.005234	  0.080474	 -0.028796	 -0.053324
  0.035186	 -0.005423	 -0.088240	 -0.114754	 -0.040632	 -0.040738	  0.117352	  0.030900	  0.121137	 -0.011334	  0.064625	 -0.065742	 -0.094679
  0.007680	 -0.002575	 -0.079923	 -0.113696	 -0.060268	 -0.034776	  0.130288	  0.074949	  0.141808	  0.004108	  0.101565	 -0.039120	 -0.028128
 -0.021809	 -0.017448	 -0.092536	 -0.090518	 -0.051801	 -0.053690	  0.129947	  0.053202	  0.097549	  0.053130	  0.097324	 -0.031378	  0.040576
 -0.008849	 -0.011290	 -0.075672	 -0.051306	 -0.040545	 -0.070167	  0.109944	  0.056276	  0.064521	  0.054518	  0.102333	 -0.026039	  0.020559
  0.026901	 -0.009080	 -0.078989	 -0.035487	  0.005301	 -0.029192	  0.078805	  0.045181	  0.034493	  0.062500	  0.096197	 -0.081415	 -0.037221
  0.033188	 -0.033025	 -0.094421	 -0.073388	  0.015318	 -0.013307	  0.082118	  0.058003	  0.040506	  0.042357	  0.115870	 -0.085937	 -0.098438
  0.040799	 -0.038842	 -0.084110	 -0.091776	  0.025489	 -0.040301	  0.099968	  0.086333	  0.056681	  0.040987	  0.117100	 -0.060358	 -0.050110
  0.035706	  0.006175	 -0.099503	 -0.084510	  0.057952	 -0.064434	  0.065723	  0.073329	  0.011946	  0.089887	  0.115484	 -0.056553	  0.003742
  0.024559	  0.033625	 -0.104191	 -0.038829	  0.078173	 -0.047742	  0.054066	  0.032549	  0.028268	  0.064639	  0.092985	 -0.025751	 -0.012935
  0.016330	  0.031298	 -0.118938	  0.002889	  0.075654	 -0.033163	  0.063392	 -0.001723	  0.042848	  0.026712	  0.064121	 -0.021156	 -0.068603
 -0.019251	  0.015834	 -0.113156	 -0.011861	  0.041892	 -0.042658	  0.064432	 -0.016128	  0.010126	  0.025313	  0.067752	 -0.035408	 -0.107283
 -0.039798	 -0.008219	 -0.145948	  0.002832	  0.002163	 -0.052263	  0.036657	 -0.056177	  0.021062	  0.025854	  0.089658	 -0.023299	 -0.041109
 -0.036879	 -0.018779	 -0.149449	  0.057539	 -0.028087	 -0.060452	  0.029035	 -0.044861	  0.021286	  0.058315	  0.090078	  0.004222	  0.006543
 -0.041577	 -0.010479	 -0.124582	  0.075688	 -0.035022	 -0.050144	  0.038231	 -0.050394	  0.008739	  0.087412	  0.038645	 -0.005203	 -0.037381
 -0.040065	  0.006056	 -0.089634	  0.084643	 -0.052917	 -0.039479	  0.023896	 -0.064355	 -0.015452	  0.092354	  0.012329	  0.003648	 -0.098710
 -0.036625	 -0.005371	 -0.075132	  0.055007	 -0.040370	 -0.037264	  0.030352	 -0.054319	 -0.004949	  0.096921	  0.039568	  0.010062	 -0.093152
 -0.034546	 -0.031812	 -0.097678	  0.071800	 -0.014126	 -0.063288	  0.023029	 -0.053445	 -0.002314	  0.079860	  0.079143	  0.028975	 -0.061272
 -0.052959	  0.001406	 -0.136452	  0.095525	 -0.017031	 -0.061994	  0.080293	 -0.030365	  0.021064	  0.043306	  0.093693	  0.053068	 -0.091183
 -0.044373	 -0.007192	 -0.139707	  0.107732	 -0.008164	 -0.048889	  0.081935	 -0.033297	  0.007232	  0.038082	  0.087313	  0.042976	 -0.177557
 -0.018205	 -0.042203	 -0.120100	  0.076788	 -0.007263	 -0.048682	  0.088650	 -0.021179	 -0.002474	 -0.010341	  0.055977	  0.032885	 -0.185555
 -0.021915	 -0.014894	 -0.120421	  0.069809	 -0.038886	 -0.048430	  0.098734	 -0.018772	 -0.004171	 -0.043466	  0.057195	  0.062434	 -0.164653
 -0.032082	  0.007680	 -0.124316	  0.055829	 -0.052676	 -0.020469	  0.067502	 -0.041531	  0.004338	 -0.022848	  0.079821	  0.069746	 -0.134713
 -0.051672	 -0.003621	 -0.110863	  0.009642	 -0.036867	 -0.018575	  0.065555	 -0.075204	  0.009131	 -0.026567	  0.074937	  0.067546	 -0.130848
 -0.050645	 -0.030564	 -0.128480	  0.041367	 -0.030764	 -0.032329	  0.083721	 -0.083284	 -0.005369	 -0.007125	  0.045929	  0.041128	 -0.168541
 -0.040588	 -0.044284	 -0.160482	  0.051807	 -0.036319	 -0.023894	  0.082775	 -0.077752	 -0.026903	 -0.004451	  0.040079	 -0.023519	 -0.168452
 -0.025284	 -0.051887	 -0.220377	  0.055709	 -0.034976	 -0.036881	  0.030607	 -0.111384	 -0.035973	 -0.008724	  0.012602	 -0.000246	 -0.140179
 -0.031522	 -0.036723	 -0.256177	  0.053399	 -0.042622	 -0.038347	  0.020238	 -0.147205	 -0.040226	  0.056476	  0.023356	  0.010141	 -0.103312
 -0.040529	  0.007307	 -0.260151	  0.047130	 -0.043085	 -0.045723	  0.007063	 -0.099516	 -0.068125	  0.087479	  0.044306	 -0.001406	 -0.108171
 -0.054027	 -0.009307	 -0.274806	  0.025381	 -0.014360	 -0.047032	  0.031785	 -0.047603	 -0.061329	  0.087550	  0.003687	 -0.002715	 -0.098220
 -0.055632	  0.005829	 -0.279477	  0.027858	  0.014016	 -0.036772	  0.033056	 -0.010746	 -0.063072	  0.068646	  0.002661	 -0.006361	 -0.088059
 -0.049017	  0.005001	 -0.272442	  0.044175	  0.010875	 -0.012776	  0.011026	  0.035816	 -0.055996	  0.073051	  0.017929	 -0.009254	 -0.073415
 -0.068129	 -0.005818	 -0.248530	  0.076574	  0.049435	 -0.030282	 -0.009516	  0.047279	 -0.060861	  0.061229	  0.029195	 -0.002232	 -0.065661
 -0.105648	 -0.015288	 -0.200973	  0.088182	  0.048557	 -0.047568	  0.002076	 -0.004174	 -0.065847	  0.087576	  0.046706	  0.002774	 -0.106396
 -0.118514	 -0.010225	 -0.178562	  0.082867	  0.025665	 -0.078759	  0.026925	 -0.022957	 -0.073252	  0.081057	  0.045456	 -0.017154	 -0.115748
 -0.082736	 -0.011390	 -0.175154	  0.106351	 -0.005649	 -0.066848	  0.035126	  0.001300	 -0.030235	  0.096150	  0.037138	 -0.032545	 -0.089663
 -0.054447	 -0.078134	 -0.186905	  0.168414	 -0.032788	 -0.053996	  0.003873	  0.000561	 -0.023312	  0.123835	  0.046522	 -0.006052	 -0.037568
 -0.056370	 -0.093039	 -0.177136	  0.167627	 -0.050019	 -0.063673	  0.004899	 -0.004263	 -0.044589	  0.117503	  0.039009	  0.038484	 -0.021232
 -0.074898	 -0.070709	 -0.146063	  0.092097	 -0.031418	 -0.063668	 -0.003277	 -0.006705	 -0.037737	  0.069968	  0.047208	  0.020685	 -0.058942
 -0.090021	 -0.062697	 -0.150373	  0.006257	 -0.045551	 -0.068803	 -0.014945	  0.007157	 -0.059378	  0.040112	  0.029768	 -0.023419	 -0.111407
 -0.092912	 -0.053192	 -0.178077	 -0.024169	 -0.045278	 -0.122738	  0.002530	  0.002142	 -0.036146	  0.006876	  0.002831	  0.009459	 -0.120134
 -0.069833	 -0.040673	 -0.179584	 -0.023679	 -0.029949	 -0.175046	 -0.033321	  0.003932	 -0.025619	 -0.002143	  0.004758	  0.061296	 -0.100895
 -0.065824	 -0.035745	 -0.188396	 -0.006804	 -0.051604	 -0.168532	 -0.011934	 -0.018110	 -0.029201	  0.022835	  0.022459	  0.047439	 -0.081088
 -0.071184	 -0.013991	 -0.189019	 -0.011923	 -0.081928	 -0.145648	  0.021439	 -0.024048	 -0.003983	  0.024213	  0.025570	  0.010011	 -0.120631
 -0.081500	  0.002243	 -0.172621	  0.015087	 -0.088315	 -0.129180	  0.012233	 -0.024301	  0.010345	  0.024403	  0.026237	  0.001653	 -0.159758
 -0.069040	 -0.009079	 -0.174718	  0.011003	 -0.062854	 -0.115296	  0.025207	 -0.042602	  0.016827	  0.033913	  0.029999	  0.000183	 -0.168956
 -0.055101	 -0.025299	 -0.163869	  0.003960	 -0.055348	 -0.136391	  0.031452	 -0.059587	  0.038885	  0.022634	  0.034293	  0.002745	 -0.146330
 -0.065350	 -0.035720	 -0.130333	  0.017646	 -0.027190	 -0.125462	  0.042393	 -0.083632	  0.028562	 -0.006652	  0.022024	 -0.015021	 -0.154435
 -0.076813	 -0.029064	 -0.113726	  0.009053	 -0.005211	 -0.110055	  0.052401	 -0.074607	  0.024601	 -0.033239	 -0.018026	 -0.018189	 -0.125322
 -0.083026	  0.010188	 -0.121661	 -0.023414	  0.015575	 -0.100702	  0.048649	 -0.013831	  0.004031	 -0.035501	 -0.019379	  0.017995	 -0.097632
 -0.076544	  0.000667	 -0.122139	 -0.004138	  0.011006	 -0.111867	  0.044441	 -0.024686	  0.000114	  0.001822	 -0.030239	  0.031427	 -0.068434
 -0.107025	 -0.012736	 -0.110012	  0.005175	  0.005961	 -0.110825	  0.020949	 -0.037495	  0.002117	  0.014395	 -0.040460	  0.002446	 -0.033984
 -0.094512	 -0.020139	 -0.090111	 -0.017492	  0.000528	 -0.092714	  0.014354	 -0.037118	 -0.010770	  0.009817	 -0.057652	 -0.004576	 -0.050800
 -0.055336	 -0.001792	 -0.099956	 -0.038906	 -0.006161	 -0.093608	  0.021839	 -0.045277	 -0.050339	  0.005366	 -0.065159	 -0.034762	 -0.112189
 -0.049906	  0.032321	 -0.163214	 -0.036012	 -0.030257	 -0.056575	  0.068521	 -0.065800	 -0.065867	 -0.005254	 -0.089472	 -0.018662	 -0.104864
 -0.061197	  0.057570	 -0.109679	 -0.021880	 -0.059054	 -0.060906	  0.047542	 -0.091858	 -0.091326	  0.002666	 -0.063150	 -0.006587	 -0.034359
 -0.067905	  0.043601	 -0.075104	 -0.033959	 -0.016205	 -0.097179	  0.027298	 -0.103807	 -0.070469	  0.008423	 -0.064630	  0.019677	 -0.025667
 -0.042596	  0.034008	 -0.073596	 -0.022425	  0.000280	 -0.123502	  0.035363	 -0.077776	 -0.063520	  0.012628	 -0.059619	 -0.011240	 -0.081413
 -0.059111	  0.046761	 -0.066888	 -0.045026	 -0.015214	 -0.145551	  0.008482	 -0.071778	 -0.055125	 -0.000270	 -0.053650	 -0.043070	 -0.100927
