# Supplementary material for: A fluorescent photoimmunoconjugate for imaging of cholesteatoma
Source: Sci Rep. 2022 Nov 19;12:19905. doi: 10.1038/s41598-022-22072-9 (PMC9675863; doi:10.1038/s41598-022-22072-9)
Supplement: Supplementary file 2 — Supplementary Information 2. [file 41598_2022_22072_MOESM2_ESM.zip › Data/ABR-65-2]

:RUN-2	LEVEL SWEEP	TEMP:NaN	6/13/2018	9:55 AM	NaNHR:
:SW EAR: R	SW FREQ: 8.00	# AVERAGES: 512	REP RATE (/sec): 40	DRIVER: RS Tweeter	SAMPLE (�sec): 40	
:NOTES-
:CHAMBER-CH4B-PXI
:CFTS Version: V2.7.2 (R850)
:LEVELS:20;25;30;35;40;45;50;55;60;65;70;75;80;
:DATA
  0.045068	  0.001194	  0.025035	  0.029840	  0.017615	 -0.030566	  0.012032	  0.046457	 -0.042564	  0.013908	 -0.001980	  0.026070	 -0.019627
  0.039875	  0.014992	  0.021706	  0.023692	  0.013415	 -0.025856	 -0.001275	  0.045559	 -0.052450	 -0.011276	 -0.024731	  0.021540	 -0.031437
  0.055716	  0.034739	  0.018958	  0.025373	  0.027181	 -0.058997	 -0.020657	  0.031564	  0.007567	 -0.007925	 -0.060704	 -0.014768	 -0.034322
  0.042183	 -0.008893	  0.015774	  0.015528	  0.047187	 -0.041958	 -0.014132	  0.028825	  0.014072	 -0.008747	 -0.039701	 -0.026853	 -0.040212
  0.001427	 -0.064624	  0.059046	  0.007461	  0.003373	 -0.018219	 -0.017986	  0.021623	 -0.005067	  0.020284	 -0.018326	 -0.038591	 -0.053410
 -0.030795	 -0.052948	  0.033469	  0.019199	 -0.014847	 -0.010995	 -0.001926	  0.011043	 -0.014821	  0.010057	 -0.029111	 -0.017066	 -0.061851
 -0.023207	 -0.041363	  0.012390	  0.027913	 -0.012424	 -0.003023	 -0.003439	 -0.003914	  0.021677	  0.009220	 -0.015563	  0.007798	 -0.028372
 -0.020378	 -0.011499	 -0.009316	  0.020447	 -0.014324	 -0.022156	 -0.026508	 -0.019056	  0.035083	  0.016386	 -0.011369	  0.019256	  0.014008
 -0.000334	  0.006396	 -0.008382	  0.020692	 -0.007922	 -0.057530	 -0.030468	 -0.031180	  0.056274	 -0.005059	  0.008881	  0.021960	  0.038580
 -0.012367	  0.047281	 -0.028548	 -0.004958	 -0.020292	 -0.029822	 -0.019835	 -0.042697	  0.047339	  0.013707	  0.011476	  0.033380	  0.029659
 -0.000552	  0.035689	 -0.048858	 -0.034368	 -0.008047	  0.023978	 -0.027689	 -0.057967	  0.018189	  0.032679	 -0.008821	  0.031249	  0.002430
 -0.037348	  0.012722	 -0.034564	 -0.023481	  0.014990	  0.015710	 -0.000647	 -0.064883	  0.024482	  0.009947	  0.031035	  0.018618	  0.006421
 -0.050083	  0.026090	 -0.033860	 -0.039640	  0.025012	  0.032360	  0.033236	 -0.033898	  0.012666	  0.001815	  0.048347	 -0.013460	  0.009958
 -0.018827	  0.001413	 -0.046515	 -0.030132	  0.027529	  0.034821	  0.047171	 -0.006566	  0.007387	  0.006284	  0.043859	 -0.018534	  0.000535
 -0.011397	 -0.009279	 -0.040642	 -0.034199	  0.004843	  0.038656	  0.047339	  0.011641	 -0.004687	  0.015341	  0.033451	 -0.036039	  0.008793
 -0.006805	  0.018103	 -0.023751	 -0.036464	 -0.023064	  0.020726	  0.038886	  0.026727	 -0.001993	 -0.015855	  0.001195	 -0.018830	 -0.013356
  0.018872	  0.017331	  0.023098	 -0.035047	 -0.029019	  0.014560	  0.003800	  0.012176	 -0.024504	 -0.010678	  0.037728	 -0.000011	 -0.011339
  0.003114	  0.002793	  0.022156	 -0.022607	 -0.024894	  0.048392	 -0.012376	  0.015290	 -0.009869	 -0.018989	  0.039543	  0.005500	  0.009107
  0.010659	 -0.007759	  0.021932	  0.033354	 -0.010579	  0.033332	 -0.015122	  0.009054	 -0.036441	 -0.029494	 -0.001470	 -0.006164	  0.061213
 -0.004823	 -0.022377	  0.020872	  0.037397	 -0.015732	  0.036585	  0.009595	  0.000201	 -0.052341	 -0.041604	 -0.043739	  0.004944	  0.113224
  0.001036	 -0.010138	  0.011656	  0.017720	 -0.033458	  0.056481	  0.031834	 -0.020606	  0.008355	 -0.043571	 -0.029056	  0.013118	  0.130265
  0.036741	  0.012025	 -0.007716	  0.028564	 -0.047784	  0.035547	  0.037987	 -0.023225	  0.044929	 -0.057047	  0.002723	  0.041758	  0.137004
  0.039809	  0.021510	 -0.028247	  0.024781	 -0.038524	  0.021995	  0.028584	 -0.006497	  0.054684	 -0.071869	  0.013516	  0.066105	  0.132553
  0.007696	 -0.010378	 -0.044118	  0.044838	 -0.002030	  0.042417	  0.054688	 -0.014735	  0.003075	 -0.026111	  0.008322	  0.093545	  0.147591
 -0.010664	 -0.028514	 -0.043795	  0.061819	  0.003450	  0.069505	  0.100322	 -0.007951	 -0.006309	 -0.006358	 -0.035728	  0.128767	  0.165417
 -0.029874	 -0.024152	 -0.032911	  0.059596	 -0.004843	  0.090402	  0.129526	 -0.009089	  0.018836	 -0.014690	 -0.007072	  0.137978	  0.134232
 -0.039411	 -0.037389	 -0.023621	  0.064491	 -0.036813	  0.061858	  0.156801	 -0.016088	  0.046874	 -0.025770	  0.025679	  0.159901	  0.120202
 -0.026803	 -0.029733	 -0.013483	  0.048341	 -0.032717	  0.016927	  0.165082	 -0.026855	  0.041764	 -0.017202	  0.021671	  0.146882	  0.150682
 -0.023725	 -0.003028	 -0.018980	  0.035432	 -0.035597	 -0.002044	  0.178378	 -0.040521	  0.066445	  0.042767	 -0.031052	  0.128431	  0.134596
 -0.032965	 -0.014343	 -0.037182	  0.010626	 -0.054060	  0.022966	  0.164909	 -0.020172	  0.088673	  0.053124	 -0.035746	  0.120408	  0.163379
 -0.035572	 -0.040529	 -0.062802	  0.022320	 -0.057787	  0.028458	  0.133284	 -0.010599	  0.092654	  0.035828	 -0.001372	  0.118698	  0.182368
 -0.055908	 -0.065777	 -0.089173	  0.041011	 -0.036740	  0.033295	  0.142829	 -0.028344	  0.098411	  0.037558	  0.039700	  0.104987	  0.250170
 -0.081824	 -0.036903	 -0.084207	  0.040954	 -0.050380	  0.052809	  0.138639	 -0.001495	  0.136551	  0.043194	  0.039220	  0.116166	  0.262867
 -0.040522	 -0.027986	 -0.070484	  0.039961	 -0.029784	  0.084764	  0.168008	  0.015751	  0.194039	  0.066032	  0.048455	  0.167526	  0.271640
 -0.015871	 -0.065027	 -0.056002	  0.044783	 -0.022401	  0.100347	  0.144174	  0.016758	  0.215653	  0.093176	  0.123597	  0.209146	  0.301619
 -0.007724	 -0.029010	 -0.038767	  0.055183	 -0.037759	  0.110019	  0.179753	  0.013767	  0.230112	  0.115321	  0.135526	  0.225493	  0.380651
 -0.031988	 -0.002760	 -0.060676	  0.034423	 -0.081421	  0.125159	  0.181979	 -0.016809	  0.234864	  0.153221	  0.157759	  0.275020	  0.450235
 -0.013682	 -0.021203	 -0.056409	  0.009243	 -0.110246	  0.136106	  0.147630	 -0.020011	  0.236500	  0.236962	  0.202771	  0.331184	  0.481225
 -0.015257	 -0.029796	 -0.045580	  0.021883	 -0.070291	  0.141281	  0.133946	 -0.004733	  0.245821	  0.297146	  0.228151	  0.379077	  0.485910
 -0.010897	 -0.025462	 -0.074663	  0.049614	 -0.036615	  0.130364	  0.157075	  0.010924	  0.275448	  0.266727	  0.277015	  0.403557	  0.400766
  0.000885	 -0.014122	 -0.047842	  0.053807	 -0.055120	  0.130430	  0.174644	  0.019584	  0.312283	  0.261320	  0.273497	  0.375571	  0.357923
  0.001775	 -0.040699	 -0.042625	  0.045395	 -0.062714	  0.113068	  0.188704	  0.029657	  0.352906	  0.303219	  0.229829	  0.319337	  0.323753
 -0.008245	 -0.013493	 -0.037885	  0.036612	 -0.030471	  0.097991	  0.215857	  0.091329	  0.321282	  0.305282	  0.192143	  0.237778	  0.262820
 -0.024991	 -0.028917	 -0.038209	  0.042794	 -0.050601	  0.102907	  0.244918	  0.130185	  0.311545	  0.263841	  0.175599	  0.171144	  0.215524
 -0.048037	 -0.038038	 -0.052794	  0.023004	 -0.012127	  0.130704	  0.260420	  0.129339	  0.312418	  0.202153	  0.127599	  0.093177	  0.146500
 -0.026820	 -0.041014	 -0.031851	  0.026470	 -0.008734	  0.166132	  0.301691	  0.151490	  0.288103	  0.144519	  0.040644	  0.034514	  0.043828
 -0.024229	 -0.043736	 -0.043308	  0.047080	  0.006134	  0.186077	  0.335001	  0.151460	  0.244962	  0.099386	 -0.057821	 -0.004888	 -0.011352
 -0.030854	 -0.046219	 -0.035204	  0.036673	  0.008627	  0.204415	  0.372785	  0.116013	  0.179792	  0.045786	 -0.112671	 -0.041053	 -0.059321
 -0.020501	 -0.072801	 -0.036116	  0.013801	 -0.020227	  0.196295	  0.378218	  0.060036	  0.144454	  0.048629	 -0.136549	 -0.114642	 -0.073823
 -0.002542	 -0.058606	 -0.018217	  0.023565	 -0.047198	  0.177175	  0.341485	 -0.010996	  0.090379	  0.016171	 -0.166773	 -0.148643	 -0.084881
 -0.031947	 -0.064331	 -0.024592	  0.047150	 -0.008499	  0.179324	  0.290063	 -0.073145	  0.033844	 -0.064762	 -0.176003	 -0.146975	 -0.090804
 -0.060233	 -0.084751	 -0.024394	  0.055893	  0.035275	  0.155055	  0.231797	 -0.117628	 -0.013325	 -0.095595	 -0.190017	 -0.129490	 -0.067764
 -0.108073	 -0.074127	 -0.009783	  0.063125	  0.035722	  0.143261	  0.195562	 -0.140604	 -0.060298	 -0.093639	 -0.182018	 -0.102678	 -0.052033
 -0.085735	 -0.034565	 -0.011158	  0.059514	 -0.014885	  0.119114	  0.187558	 -0.145159	 -0.088407	 -0.125671	 -0.146893	 -0.092910	 -0.045947
 -0.084931	 -0.036034	 -0.001971	  0.054369	 -0.022771	  0.095973	  0.182033	 -0.107558	 -0.090373	 -0.120096	 -0.127182	 -0.081510	  0.019654
 -0.133739	 -0.023119	 -0.065586	  0.013029	 -0.035368	  0.086014	  0.159447	 -0.059913	 -0.041522	 -0.098476	 -0.083501	 -0.047371	  0.092326
 -0.115614	 -0.007084	 -0.069194	  0.016669	 -0.047483	  0.104843	  0.153862	 -0.040059	 -0.042691	 -0.013998	  0.032059	  0.034396	  0.173323
 -0.067399	 -0.019604	 -0.045214	  0.029379	 -0.044843	  0.078125	  0.150208	 -0.024357	 -0.070893	  0.024606	  0.074533	  0.125560	  0.224057
 -0.040496	 -0.004926	 -0.021857	  0.007808	 -0.070822	  0.047643	  0.159080	 -0.028479	 -0.033612	  0.004178	  0.103936	  0.188053	  0.268191
 -0.045395	 -0.012264	 -0.003288	 -0.020115	 -0.089441	  0.061114	  0.168250	 -0.002577	  0.052200	  0.072978	  0.175719	  0.245756	  0.296089
 -0.035802	 -0.027349	 -0.001877	 -0.053155	 -0.062082	  0.090324	  0.135133	  0.045841	  0.134878	  0.155155	  0.200516	  0.239928	  0.325465
 -0.013447	 -0.033395	 -0.006965	 -0.088586	 -0.069057	  0.113514	  0.157168	  0.117555	  0.185836	  0.204525	  0.223771	  0.221083	  0.342854
  0.016138	 -0.039192	 -0.038651	 -0.116340	 -0.087379	  0.103003	  0.203431	  0.178025	  0.203595	  0.208653	  0.215481	  0.237048	  0.349355
  0.029607	 -0.046766	 -0.016016	 -0.122791	 -0.096784	  0.113745	  0.269918	  0.220253	  0.226917	  0.240794	  0.239137	  0.202482	  0.348011
  0.010080	 -0.044223	 -0.023068	 -0.153005	 -0.083574	  0.125408	  0.283372	  0.264852	  0.237357	  0.301622	  0.226152	  0.147799	  0.313401
  0.025624	 -0.024270	 -0.037112	 -0.161376	 -0.085949	  0.175799	  0.284461	  0.268576	  0.240466	  0.314376	  0.199001	  0.102323	  0.236390
  0.032603	 -0.005820	 -0.041548	 -0.169908	 -0.066102	  0.220951	  0.287081	  0.250373	  0.287814	  0.295739	  0.154894	  0.092385	  0.172472
  0.053624	 -0.027073	 -0.039268	 -0.184438	 -0.026405	  0.233469	  0.290687	  0.228891	  0.285990	  0.263141	  0.131253	  0.045150	  0.110448
  0.045055	 -0.052810	 -0.009109	 -0.186275	  0.008862	  0.235018	  0.312847	  0.224275	  0.239058	  0.273144	  0.092652	 -0.014214	  0.016991
  0.021680	 -0.065349	  0.007824	 -0.176586	  0.021228	  0.245343	  0.307503	  0.240175	  0.197819	  0.243944	  0.048738	 -0.047374	 -0.017805
  0.002417	 -0.059149	 -0.005850	 -0.173129	  0.011256	  0.232219	  0.298566	  0.290716	  0.167166	  0.222659	  0.013589	 -0.120027	 -0.067708
 -0.017493	 -0.067162	  0.002112	 -0.178614	  0.021575	  0.199294	  0.323223	  0.261010	  0.149975	  0.194454	 -0.028472	 -0.202448	 -0.089947
 -0.046271	 -0.103048	  0.003440	 -0.195077	  0.007074	  0.176393	  0.339212	  0.284540	  0.116853	  0.144022	 -0.095997	 -0.232109	 -0.088247
 -0.072458	 -0.100849	  0.027286	 -0.173302	 -0.007123	  0.171204	  0.313218	  0.272953	  0.074834	  0.082603	 -0.139335	 -0.217158	 -0.023847
 -0.060857	 -0.078122	  0.022152	 -0.134004	  0.010170	  0.187354	  0.315002	  0.233876	  0.002842	 -0.002578	 -0.128219	 -0.203851	  0.082883
 -0.072599	 -0.104667	  0.010975	 -0.143508	  0.008191	  0.163628	  0.312084	  0.184682	 -0.054772	  0.029146	 -0.099312	 -0.151728	  0.201624
 -0.082812	 -0.084591	 -0.014204	 -0.109954	 -0.002554	  0.123550	  0.293945	  0.158463	 -0.052188	  0.031101	 -0.050884	 -0.054742	  0.295766
 -0.080969	 -0.051335	  0.014626	 -0.102605	  0.014286	  0.108607	  0.282853	  0.137431	 -0.059904	  0.046325	  0.014401	  0.017304	  0.339998
 -0.040956	 -0.024464	  0.039358	 -0.114928	  0.016118	  0.106035	  0.276822	  0.144270	 -0.039571	  0.115849	  0.064350	  0.113323	  0.433424
 -0.020013	 -0.023380	  0.014595	 -0.132823	  0.019343	  0.123150	  0.251630	  0.150532	  0.002284	  0.234328	  0.114421	  0.205479	  0.458264
 -0.055447	 -0.040040	  0.020575	 -0.133050	 -0.000860	  0.167148	  0.242811	  0.189835	  0.016382	  0.291115	  0.154092	  0.297590	  0.433180
 -0.063126	 -0.057805	  0.014351	 -0.136568	  0.008928	  0.208694	  0.270093	  0.245105	  0.081329	  0.287961	  0.210213	  0.311828	  0.417604
 -0.031154	 -0.049769	  0.036526	 -0.118729	  0.039655	  0.181965	  0.274717	  0.271281	  0.102142	  0.286809	  0.237335	  0.309763	  0.359380
 -0.047568	 -0.053930	  0.040959	 -0.079841	  0.013292	  0.168527	  0.322044	  0.315776	  0.142522	  0.298472	  0.264752	  0.244257	  0.254229
 -0.035762	 -0.069036	  0.013200	 -0.060861	  0.014752	  0.187579	  0.371449	  0.318960	  0.183614	  0.332550	  0.291372	  0.171501	  0.149903
 -0.034594	 -0.057062	 -0.007740	 -0.055178	  0.004730	  0.195424	  0.404436	  0.343543	  0.185136	  0.297405	  0.223778	  0.128969	  0.066981
 -0.057096	 -0.059474	 -0.025549	 -0.040278	 -0.035228	  0.213278	  0.384688	  0.331483	  0.170460	  0.260659	  0.145119	  0.046585	  0.009637
 -0.056696	 -0.059945	  0.005001	 -0.025305	 -0.018665	  0.229355	  0.373831	  0.321085	  0.138380	  0.226602	  0.077889	 -0.041824	  0.009025
 -0.037284	 -0.057050	  0.004715	 -0.041955	 -0.016304	  0.219680	  0.396930	  0.269941	  0.090519	  0.206534	 -0.002422	 -0.077917	 -0.012904
 -0.026578	 -0.041263	 -0.004479	 -0.031755	 -0.013842	  0.209997	  0.383483	  0.255505	  0.056975	  0.188154	 -0.110910	 -0.129384	 -0.071062
 -0.051098	 -0.037528	  0.001217	 -0.014378	 -0.021351	  0.208722	  0.351687	  0.251065	 -0.005060	  0.117799	 -0.187231	 -0.176022	 -0.142279
 -0.069265	 -0.049933	 -0.011907	 -0.022678	 -0.038126	  0.245915	  0.305774	  0.224025	 -0.055122	  0.100766	 -0.245624	 -0.174493	 -0.193466
 -0.070931	 -0.068152	 -0.001415	 -0.029164	 -0.040501	  0.234999	  0.259572	  0.200312	 -0.101182	  0.030678	 -0.279150	 -0.156962	 -0.228867
 -0.070539	 -0.080084	  0.013018	 -0.030253	 -0.061299	  0.192812	  0.256669	  0.164121	 -0.106329	  0.004612	 -0.272950	 -0.173746	 -0.256756
 -0.065622	 -0.077428	  0.024924	 -0.001399	 -0.091954	  0.143650	  0.238311	  0.122547	 -0.135230	 -0.024116	 -0.331512	 -0.187419	 -0.273834
 -0.052755	 -0.039308	  0.038818	  0.036779	 -0.071343	  0.121012	  0.200770	  0.112675	 -0.161585	 -0.075106	 -0.333984	 -0.147838	 -0.301925
 -0.038599	  0.028403	  0.042544	  0.082532	 -0.048505	  0.151619	  0.157045	  0.085561	 -0.142425	 -0.062481	 -0.297600	 -0.102131	 -0.306329
 -0.017053	  0.031652	  0.018580	  0.097903	 -0.049947	  0.178903	  0.117708	  0.061096	 -0.129882	 -0.028732	 -0.306704	 -0.109025	 -0.252615
 -0.052921	  0.006717	 -0.001909	  0.094517	 -0.070868	  0.162140	  0.113694	  0.031241	 -0.111840	 -0.026989	 -0.305690	 -0.112835	 -0.235854
 -0.061180	 -0.008422	 -0.027914	  0.091176	 -0.076757	  0.126007	  0.117215	  0.021935	 -0.137609	 -0.037593	 -0.302103	 -0.103196	 -0.219070
 -0.091090	  0.004394	 -0.009577	  0.041306	 -0.080671	  0.086232	  0.123856	  0.026113	 -0.174199	 -0.004409	 -0.322832	 -0.102705	 -0.204496
 -0.109655	 -0.000920	  0.015310	  0.014969	 -0.091744	  0.057265	  0.108738	  0.014355	 -0.147543	  0.024730	 -0.320494	 -0.081102	 -0.175994
 -0.111823	 -0.019836	 -0.044403	 -0.009378	 -0.080598	  0.036513	  0.131335	  0.035239	 -0.153667	  0.103195	 -0.289068	 -0.049246	 -0.141967
 -0.104705	 -0.014098	 -0.063269	 -0.022132	 -0.090970	  0.032863	  0.144781	  0.022364	 -0.133024	  0.103673	 -0.247958	  0.002640	 -0.090342
 -0.086952	  0.037355	 -0.082043	  0.015527	 -0.104073	  0.047442	  0.156246	  0.047594	 -0.093401	  0.128362	 -0.192376	  0.041337	 -0.006483
 -0.084710	  0.014046	 -0.094711	  0.011985	 -0.061694	  0.053896	  0.198392	  0.044713	 -0.070398	  0.166914	 -0.139529	  0.063871	  0.012822
 -0.097370	  0.000447	 -0.077662	  0.006667	 -0.037208	  0.045108	  0.225312	  0.079159	 -0.084354	  0.226535	 -0.079401	  0.089904	  0.059395
 -0.110770	  0.026479	 -0.062752	 -0.005340	 -0.046128	  0.051610	  0.252515	  0.105749	 -0.057351	  0.234107	 -0.044661	  0.131210	  0.106932
 -0.109728	 -0.019541	 -0.044825	 -0.036326	 -0.056996	  0.090911	  0.266853	  0.126217	 -0.007958	  0.255304	 -0.001430	  0.212389	  0.155975
 -0.089524	 -0.042561	 -0.030932	 -0.026873	 -0.102985	  0.097225	  0.271088	  0.148057	 -0.009724	  0.332275	  0.048551	  0.283398	  0.202516
 -0.095502	 -0.043234	 -0.040572	 -0.012612	 -0.125961	  0.083189	  0.288883	  0.193423	  0.011134	  0.382235	  0.049650	  0.341764	  0.247569
 -0.087829	 -0.030946	 -0.048853	 -0.013724	 -0.105532	  0.085294	  0.299240	  0.237847	  0.063267	  0.405114	  0.050577	  0.347901	  0.285796
 -0.103201	 -0.018647	 -0.064298	 -0.026555	 -0.094550	  0.100222	  0.345546	  0.251427	  0.102199	  0.402322	  0.069320	  0.328840	  0.288468
 -0.094092	 -0.016496	 -0.069098	  0.000398	 -0.093962	  0.156067	  0.365538	  0.292314	  0.138608	  0.381018	  0.095328	  0.311492	  0.299151
 -0.125821	  0.010324	 -0.060479	 -0.011090	 -0.088102	  0.166709	  0.365419	  0.347114	  0.160656	  0.332101	  0.083274	  0.354597	  0.320053
 -0.126024	  0.032468	 -0.079823	 -0.004773	 -0.061829	  0.171768	  0.363213	  0.362636	  0.151570	  0.350500	  0.097406	  0.407714	  0.286477
 -0.123476	  0.051966	 -0.089101	  0.001713	 -0.042890	  0.216103	  0.357959	  0.340997	  0.153514	  0.365217	  0.087297	  0.374909	  0.266049
 -0.150138	  0.046366	 -0.100252	 -0.020812	 -0.010081	  0.213373	  0.348053	  0.362525	  0.177315	  0.363927	  0.103206	  0.338289	  0.274384
 -0.130764	  0.052476	 -0.074022	  0.011401	  0.024392	  0.205522	  0.353610	  0.339293	  0.154741	  0.363826	  0.107784	  0.326205	  0.236110
 -0.111857	  0.100478	 -0.039057	  0.056545	  0.028777	  0.204949	  0.359876	  0.296725	  0.139881	  0.314251	  0.120160	  0.306640	  0.200945
 -0.108514	  0.089731	 -0.009029	  0.058308	  0.060578	  0.176336	  0.349500	  0.288125	  0.126436	  0.297185	  0.122142	  0.290462	  0.184282
 -0.137804	  0.057498	 -0.004040	  0.086615	  0.094355	  0.180232	  0.347020	  0.291386	  0.092050	  0.267738	  0.108785	  0.277716	  0.162808
 -0.154443	  0.077123	  0.006292	  0.089459	  0.112643	  0.195262	  0.344457	  0.306342	  0.056853	  0.267866	  0.101637	  0.254346	  0.134578
 -0.161249	  0.077106	  0.028181	  0.098191	  0.120436	  0.198850	  0.334473	  0.281750	  0.022888	  0.266828	  0.054143	  0.222463	  0.110256
 -0.149867	  0.093306	  0.043113	  0.140915	  0.101253	  0.189022	  0.326748	  0.245534	 -0.010515	  0.225887	  0.036247	  0.174053	  0.015964
 -0.116650	  0.049336	  0.051515	  0.147234	  0.105532	  0.187352	  0.321022	  0.211509	 -0.059510	  0.160081	 -0.006747	  0.163190	 -0.074868
 -0.111265	  0.033734	  0.039438	  0.101650	  0.116947	  0.190353	  0.280167	  0.192424	 -0.087717	  0.160949	 -0.046270	  0.150499	 -0.123020
 -0.127884	  0.007913	  0.009718	  0.101890	  0.087590	  0.171260	  0.232195	  0.180891	 -0.086145	  0.186750	 -0.101405	  0.161270	 -0.117003
 -0.132626	  0.007645	  0.001898	  0.131753	  0.063611	  0.111371	  0.208096	  0.170888	 -0.081641	  0.135338	 -0.108364	  0.132805	 -0.136823
 -0.116475	  0.005897	  0.009297	  0.147398	  0.021085	  0.102824	  0.172171	  0.147484	 -0.088278	  0.130517	 -0.102409	  0.112876	 -0.154473
 -0.146540	  0.020826	  0.001068	  0.143994	 -0.002675	  0.101060	  0.116476	  0.146124	 -0.128903	  0.150899	 -0.131602	  0.090626	 -0.148232
 -0.177058	  0.039274	 -0.027719	  0.121470	 -0.005545	  0.087104	  0.100006	  0.128492	 -0.174309	  0.145782	 -0.139584	  0.094030	 -0.171056
 -0.188633	  0.027352	 -0.018323	  0.112616	  0.010852	  0.078624	  0.065060	  0.083864	 -0.175183	  0.128909	 -0.092028	  0.104359	 -0.144579
 -0.152973	 -0.013713	  0.005597	  0.131451	  0.003858	  0.061861	  0.082674	  0.045363	 -0.157043	  0.095770	 -0.058356	  0.078682	 -0.156697
 -0.147381	 -0.027586	  0.033674	  0.146544	 -0.014203	  0.052025	  0.086323	  0.041222	 -0.178268	  0.102232	 -0.111529	  0.089024	 -0.178262
 -0.151000	 -0.002171	  0.000556	  0.175184	 -0.010256	  0.038783	  0.079560	  0.052091	 -0.136856	  0.157737	 -0.123838	  0.102953	 -0.180469
 -0.139333	  0.065516	 -0.037281	  0.166960	 -0.021843	  0.043328	  0.060899	  0.045101	 -0.165035	  0.173119	 -0.108156	  0.087566	 -0.184696
 -0.102286	  0.065060	 -0.056443	  0.142160	 -0.024016	  0.023098	  0.072005	  0.043489	 -0.175776	  0.165188	 -0.066529	  0.112127	 -0.144985
 -0.068795	  0.061329	 -0.048973	  0.121807	 -0.043468	  0.010093	  0.088036	  0.058881	 -0.117669	  0.145113	 -0.022397	  0.129879	 -0.122278
 -0.059410	  0.058720	 -0.035871	  0.089224	 -0.023348	  0.010783	  0.101578	  0.075016	 -0.105245	  0.160377	 -0.013076	  0.150019	 -0.084866
 -0.078860	  0.036355	 -0.026451	  0.063790	 -0.023794	  0.015375	  0.109985	  0.089928	 -0.071745	  0.181809	  0.012289	  0.171768	  0.005348
 -0.107560	  0.018929	 -0.006372	  0.051535	 -0.048994	  0.015619	  0.111718	  0.094687	 -0.045643	  0.210915	  0.038676	  0.177243	  0.058531
 -0.102366	 -0.012474	  0.017071	  0.072829	 -0.078592	  0.031963	  0.112933	  0.061423	 -0.035574	  0.242409	  0.045171	  0.171875	  0.070576
 -0.079611	 -0.028886	  0.016836	  0.078174	 -0.090293	  0.025323	  0.140908	  0.095584	 -0.027636	  0.241109	  0.075772	  0.186701	  0.032285
 -0.073926	 -0.014715	  0.024751	  0.102625	 -0.085168	  0.011661	  0.222682	  0.140805	 -0.012519	  0.228425	  0.076575	  0.177336	  0.048666
 -0.111897	  0.024191	  0.041831	  0.084498	 -0.095385	  0.020103	  0.250853	  0.128654	  0.006142	  0.239358	  0.075362	  0.168352	  0.007423
 -0.140579	  0.036118	  0.014531	  0.066178	 -0.084305	  0.032353	  0.257470	  0.126256	 -0.000290	  0.270436	  0.081871	  0.167377	 -0.018468
 -0.121164	  0.035385	  0.007649	  0.094052	 -0.055655	  0.062098	  0.239181	  0.139718	  0.015696	  0.227313	  0.053390	  0.155594	 -0.044639
 -0.096139	  0.029569	 -0.015463	  0.121037	 -0.043607	  0.027803	  0.242052	  0.149685	 -0.009004	  0.170888	  0.013397	  0.144582	 -0.066195
 -0.075426	  0.016208	  0.004652	  0.111633	 -0.069810	  0.033512	  0.271977	  0.176262	 -0.012159	  0.133658	 -0.011636	  0.116463	 -0.079060
 -0.034467	  0.046811	 -0.001007	  0.147104	 -0.025060	  0.062686	  0.244696	  0.181594	 -0.057589	  0.114010	 -0.041066	  0.075119	 -0.116783
 -0.049187	  0.067140	 -0.035658	  0.138224	  0.014782	  0.100441	  0.234082	  0.129731	 -0.118576	  0.072447	 -0.064131	  0.025751	 -0.134588
 -0.054489	  0.062979	 -0.019897	  0.113936	  0.018214	  0.150747	  0.209760	  0.068954	 -0.138741	  0.012803	 -0.078769	  0.008863	 -0.179919
 -0.064692	  0.074909	 -0.012537	  0.078622	  0.022192	  0.141720	  0.155894	  0.048584	 -0.170523	  0.019888	 -0.123030	 -0.024673	 -0.194660
 -0.079286	  0.089427	 -0.015676	  0.105476	  0.022565	  0.139181	  0.147484	  0.034879	 -0.185975	 -0.014909	 -0.143573	 -0.027639	 -0.199781
 -0.101035	  0.041268	 -0.000092	  0.116961	 -0.007391	  0.137131	  0.137147	  0.009985	 -0.203573	 -0.002815	 -0.182959	 -0.048120	 -0.236662
 -0.099738	 -0.006742	  0.023502	  0.098255	 -0.013665	  0.123663	  0.081257	 -0.007685	 -0.222866	  0.010895	 -0.204419	 -0.053174	 -0.256341
 -0.107530	 -0.016865	  0.049696	  0.102082	 -0.024008	  0.100928	  0.058170	 -0.049451	 -0.249812	  0.045551	 -0.238569	 -0.055008	 -0.265328
 -0.102454	 -0.009182	  0.057238	  0.075158	 -0.041332	  0.067140	  0.084083	 -0.056412	 -0.260126	  0.050012	 -0.300337	 -0.100561	 -0.244594
 -0.080707	 -0.000601	  0.045102	  0.086581	 -0.071729	  0.027563	  0.109785	 -0.040683	 -0.261994	  0.004769	 -0.299381	 -0.097034	 -0.233487
 -0.085712	 -0.018609	  0.068172	  0.091098	 -0.078084	 -0.013745	  0.103152	 -0.058338	 -0.278944	  0.005760	 -0.274656	 -0.071928	 -0.246720
 -0.099074	 -0.039831	  0.080091	  0.109039	 -0.067830	 -0.015751	  0.086191	 -0.081498	 -0.282132	 -0.004072	 -0.245883	 -0.087091	 -0.253047
 -0.080394	 -0.039378	  0.095944	  0.140701	 -0.062382	 -0.041170	  0.080197	 -0.063139	 -0.283408	  0.000181	 -0.223733	 -0.114439	 -0.270147
 -0.053918	 -0.029560	  0.115598	  0.154945	 -0.018339	 -0.081919	  0.088615	 -0.062137	 -0.288347	 -0.036813	 -0.236030	 -0.142126	 -0.313500
 -0.048064	 -0.062886	  0.133109	  0.143110	 -0.009102	 -0.088868	  0.103761	 -0.014336	 -0.295286	 -0.028163	 -0.269346	 -0.126395	 -0.310362
 -0.075486	 -0.065117	  0.099343	  0.102189	 -0.032143	 -0.094317	  0.093707	  0.014267	 -0.268631	 -0.007156	 -0.256458	 -0.138939	 -0.301983
 -0.098248	 -0.042580	  0.070786	  0.061245	 -0.048746	 -0.087114	  0.098187	  0.026859	 -0.251016	 -0.009063	 -0.249370	 -0.120502	 -0.305819
 -0.094438	 -0.050609	  0.078838	  0.076737	 -0.060635	 -0.056674	  0.116051	  0.053409	 -0.264857	  0.020553	 -0.273817	 -0.088749	 -0.315626
 -0.081898	 -0.067102	  0.081126	  0.105696	 -0.046866	 -0.055372	  0.140091	  0.082708	 -0.259465	  0.019201	 -0.282826	 -0.069410	 -0.275248
 -0.032960	 -0.055556	  0.069422	  0.107371	 -0.047152	 -0.038901	  0.121673	  0.099510	 -0.228476	  0.045763	 -0.277990	 -0.069909	 -0.264686
  0.006794	 -0.032713	  0.054090	  0.078912	 -0.042957	 -0.015706	  0.119495	  0.127844	 -0.198932	  0.046810	 -0.242189	 -0.033717	 -0.280495
  0.020450	  0.008010	  0.069459	  0.072490	 -0.032367	 -0.001080	  0.145252	  0.129413	 -0.177363	  0.070807	 -0.228314	 -0.018203	 -0.230740
  0.003154	 -0.000112	  0.062664	  0.061783	 -0.053305	  0.025981	  0.155006	  0.106359	 -0.166525	  0.093163	 -0.186423	  0.008267	 -0.198825
 -0.006084	 -0.007753	  0.061363	  0.035743	 -0.038381	  0.018991	  0.151274	  0.066902	 -0.129998	  0.073618	 -0.156412	  0.038579	 -0.169547
 -0.024568	 -0.013788	  0.050651	  0.027769	 -0.015238	 -0.007670	  0.145326	  0.030283	 -0.138053	  0.041649	 -0.129247	  0.084637	 -0.132331
 -0.045386	 -0.043672	  0.028547	  0.028713	  0.002908	 -0.017933	  0.155976	  0.037984	 -0.103639	  0.037980	 -0.059251	  0.094853	 -0.139180
 -0.042979	 -0.047621	  0.005830	  0.001590	 -0.002443	 -0.006288	  0.171493	  0.058456	 -0.124424	  0.046193	 -0.033149	  0.101908	 -0.182149
 -0.013873	 -0.032998	  0.014662	  0.011825	  0.011029	 -0.036867	  0.143744	  0.047344	 -0.104701	  0.065030	 -0.036999	  0.093317	 -0.173950
  0.027155	 -0.003512	  0.024118	  0.027684	  0.012571	 -0.061514	  0.121929	  0.052457	 -0.099148	  0.104896	 -0.037574	  0.093243	 -0.149387
  0.007019	  0.000079	  0.019114	  0.019993	 -0.005653	 -0.066492	  0.148832	  0.031956	 -0.120818	  0.101425	 -0.038582	  0.107456	 -0.139111
 -0.008497	 -0.001194	  0.020896	 -0.019173	  0.006125	 -0.053348	  0.170641	  0.017459	 -0.094376	  0.092952	 -0.038589	  0.079564	 -0.158808
  0.016228	 -0.003130	  0.012495	 -0.024947	 -0.007366	 -0.049396	  0.170343	  0.027805	 -0.079245	  0.069975	 -0.055078	  0.067412	 -0.162644
  0.006236	 -0.009281	  0.013861	 -0.004894	 -0.022413	 -0.062968	  0.177533	  0.030215	 -0.034711	  0.060270	 -0.082827	  0.062919	 -0.132247
  0.010587	 -0.043394	  0.021502	 -0.003869	  0.008192	 -0.070546	  0.185637	  0.029000	 -0.037814	  0.074076	 -0.046443	  0.076433	 -0.146753
  0.011450	  0.011861	  0.018479	 -0.006382	  0.042769	 -0.066862	  0.196302	  0.027240	 -0.044937	  0.062323	 -0.058722	  0.072375	 -0.166170
  0.031804	 -0.003119	  0.016336	 -0.014625	  0.031041	 -0.089045	  0.215897	  0.022474	 -0.049194	  0.037658	 -0.043295	  0.056854	 -0.170676
  0.036040	 -0.055326	  0.008046	 -0.055945	 -0.007933	 -0.097544	  0.200432	  0.030489	 -0.043005	 -0.007518	 -0.037014	  0.053548	 -0.193267
  0.057503	 -0.045383	  0.013370	 -0.058205	  0.010624	 -0.103753	  0.184916	  0.039969	 -0.015611	 -0.002885	 -0.045848	  0.043911	 -0.159665
  0.069266	 -0.084532	  0.047212	 -0.059022	  0.040390	 -0.086976	  0.175626	  0.031215	 -0.006286	  0.016659	 -0.020140	  0.032952	 -0.141698
  0.051044	 -0.105648	  0.034747	 -0.062014	  0.002130	 -0.091012	  0.155975	  0.066423	 -0.016736	  0.061754	  0.009675	  0.024748	 -0.153344
  0.049173	 -0.091747	  0.070381	 -0.042403	 -0.015144	 -0.065026	  0.131104	  0.110320	 -0.005354	  0.082152	 -0.023499	  0.002850	 -0.200375
  0.038786	 -0.067776	  0.046026	 -0.069458	 -0.018775	 -0.011893	  0.190002	  0.077296	  0.001683	  0.053565	 -0.032851	  0.005814	 -0.194264
  0.036661	 -0.046727	  0.024556	 -0.061757	 -0.008739	 -0.027375	  0.220993	  0.081585	 -0.003059	  0.049187	 -0.033680	  0.037466	 -0.186403
  0.015953	 -0.037820	  0.047943	 -0.068677	  0.004139	 -0.047360	  0.208756	  0.073026	  0.001137	  0.037084	 -0.013955	  0.027543	 -0.242015
 -0.032316	 -0.036031	  0.017293	 -0.079021	  0.027839	 -0.037932	  0.199483	  0.068234	 -0.021040	  0.001753	 -0.050352	 -0.001539	 -0.280436
 -0.071062	 -0.017530	 -0.002998	 -0.066484	  0.045635	 -0.025954	  0.180572	  0.088744	 -0.058089	  0.006416	 -0.075964	  0.014604	 -0.310515
 -0.054215	 -0.008478	  0.027120	 -0.066905	  0.053812	 -0.030049	  0.121987	  0.066520	 -0.085617	 -0.005198	 -0.096105	 -0.002354	 -0.324436
 -0.002220	 -0.018133	  0.048666	 -0.057301	  0.061322	 -0.054816	  0.104296	  0.047690	 -0.073120	 -0.075825	 -0.122389	 -0.010590	 -0.289448
  0.007076	 -0.031694	  0.046030	 -0.057540	  0.052595	 -0.073099	  0.113123	 -0.009148	 -0.078760	 -0.082155	 -0.163450	 -0.018583	 -0.304036
  0.035456	 -0.078796	  0.041107	 -0.029934	  0.053468	 -0.066732	  0.088093	 -0.037106	 -0.086008	 -0.061352	 -0.196210	 -0.054918	 -0.292044
  0.047847	 -0.042174	  0.037063	 -0.020924	  0.049329	 -0.064011	  0.069035	 -0.087242	 -0.047499	 -0.070654	 -0.217242	 -0.092211	 -0.231110
  0.025465	 -0.011303	  0.035307	 -0.023770	  0.008517	 -0.057320	  0.046552	 -0.113553	 -0.055313	 -0.070922	 -0.200402	 -0.105478	 -0.224660
  0.006887	 -0.019561	  0.056754	  0.014016	  0.011765	 -0.054319	  0.022599	 -0.116170	 -0.085548	 -0.094194	 -0.139818	 -0.096603	 -0.229822
  0.028178	 -0.018592	  0.057178	  0.050600	 -0.026881	 -0.036236	  0.005494	 -0.112394	 -0.128618	 -0.102605	 -0.141648	 -0.110092	 -0.241516
  0.049726	 -0.013276	  0.017858	  0.046677	 -0.052451	 -0.038674	  0.003380	 -0.122009	 -0.154613	 -0.136449	 -0.144120	 -0.117029	 -0.228087
  0.043150	 -0.015761	  0.003884	  0.034763	 -0.006261	 -0.056868	 -0.001535	 -0.128466	 -0.149815	 -0.162838	 -0.120351	 -0.120794	 -0.190189
  0.011211	 -0.028122	  0.008702	  0.029734	  0.015714	 -0.089080	  0.000888	 -0.093878	 -0.122400	 -0.134521	 -0.073749	 -0.116014	 -0.191398
  0.035262	 -0.017397	  0.001117	  0.045019	  0.032430	 -0.105186	  0.003011	 -0.094139	 -0.103704	 -0.107224	 -0.058826	 -0.101522	 -0.166703
  0.033941	  0.012227	  0.015336	  0.047020	  0.005269	 -0.070190	 -0.007346	 -0.072791	 -0.069158	 -0.064393	 -0.099535	 -0.094357	 -0.150296
  0.014155	  0.017837	  0.020584	  0.047738	 -0.010141	 -0.053499	  0.005971	 -0.079635	 -0.017417	 -0.027455	 -0.084113	 -0.071429	 -0.115853
  0.001720	 -0.006119	  0.031294	  0.086232	  0.036731	 -0.064273	 -0.005791	 -0.084797	 -0.024445	  0.018751	 -0.052225	 -0.054740	 -0.097595
  0.000144	 -0.010868	  0.017221	  0.081147	  0.011029	 -0.072290	 -0.002486	 -0.113891	 -0.015671	  0.043950	 -0.043894	 -0.044524	 -0.083976
 -0.059671	  0.102329	 -0.009460	  0.060447	  0.038415	 -0.042065	  0.036603	 -0.092705	  0.102871	  0.035651	  0.060480	  0.025539	 -0.088022
 -0.080418	  0.090116	 -0.014784	  0.059352	  0.023841	 -0.028046	  0.012124	 -0.090396	  0.050193	  0.021967	  0.062521	 -0.019529	 -0.083970
 -0.096391	  0.086553	 -0.019315	  0.042964	  0.008072	  0.034670	 -0.027082	 -0.074392	  0.030564	 -0.001027	  0.038022	 -0.031373	 -0.083134
 -0.048700	  0.072921	 -0.041801	  0.029667	 -0.005876	  0.052910	 -0.017908	 -0.077230	  0.022284	  0.033963	 -0.003620	 -0.027812	 -0.073448
 -0.018873	  0.068383	 -0.058948	  0.024658	 -0.016928	  0.024758	 -0.019274	 -0.049180	 -0.011043	  0.019223	 -0.012972	 -0.033659	 -0.064660
 -0.007749	  0.058002	 -0.071555	  0.014769	 -0.007923	 -0.015123	 -0.017662	 -0.043572	 -0.008364	 -0.012249	  0.016162	  0.000255	 -0.073827
 -0.020480	  0.048781	 -0.061303	 -0.009129	  0.011540	  0.018269	  0.000427	 -0.048135	 -0.049272	  0.000146	  0.020783	  0.027151	 -0.061713
 -0.004069	  0.026229	 -0.042136	 -0.028972	  0.039469	  0.032904	  0.033188	 -0.039799	 -0.068339	  0.027037	  0.032792	  0.011697	  0.007180
  0.019502	 -0.028128	 -0.026225	 -0.014203	  0.039974	  0.024766	  0.041658	 -0.028686	 -0.015981	  0.046668	  0.048757	  0.000398	  0.030912
  0.015015	 -0.046616	 -0.025959	 -0.011505	  0.024928	  0.027761	  0.016404	  0.005789	  0.001410	  0.038173	  0.028218	  0.018328	  0.043432
  0.016695	 -0.015055	 -0.014104	  0.012078	  0.023229	  0.003743	  0.001515	  0.030246	 -0.029456	 -0.015988	 -0.001507	  0.027853	  0.028315
 -0.004546	 -0.025465	 -0.012043	  0.008684	 -0.037443	 -0.027315	  0.002218	  0.044616	 -0.051837	 -0.019201	 -0.023194	  0.015272	  0.052106
  0.018410	 -0.037719	  0.024790	  0.007719	 -0.050691	 -0.044522	  0.043049	  0.021661	 -0.037250	  0.015552	 -0.019197	  0.046522	  0.103916
  0.015397	 -0.050715	  0.027083	  0.035604	 -0.037610	 -0.011219	  0.036622	  0.005824	 -0.043671	  0.001525	 -0.019308	  0.023343	  0.043528
  0.016993	 -0.038042	  0.056988	 -0.004294	 -0.039701	  0.001480	  0.004216	  0.028567	 -0.028383	 -0.007628	 -0.021667	 -0.009638	 -0.010500
  0.019636	 -0.046333	  0.090825	 -0.047934	 -0.011632	  0.001919	 -0.003960	  0.065354	 -0.006491	 -0.023355	 -0.004656	  0.007888	  0.003832
  0.062951	 -0.049918	  0.079923	 -0.020508	  0.010107	  0.036970	  0.006353	  0.066365	  0.009979	 -0.034849	 -0.015492	 -0.002768	  0.042179
  0.053358	 -0.033379	  0.059347	 -0.018564	  0.013538	 -0.002626	 -0.035380	  0.083431	  0.031010	 -0.027455	 -0.031973	 -0.014373	  0.048067
  0.049196	 -0.067193	  0.051803	 -0.064920	 -0.006308	 -0.030888	 -0.052631	  0.103026	  0.042038	 -0.043956	 -0.063798	 -0.039689	  0.061584
  0.053744	 -0.114753	  0.006876	 -0.075913	 -0.019003	 -0.058347	 -0.060480	  0.089216	  0.059740	 -0.054199	 -0.090349	 -0.025405	  0.074223
  0.025029	 -0.107931	  0.014736	 -0.070753	 -0.023262	 -0.062333	 -0.075018	  0.096192	  0.024081	  0.015363	 -0.080643	 -0.009269	  0.058956
 -0.009148	 -0.089409	  0.042715	 -0.075750	 -0.022677	 -0.038245	 -0.041188	  0.068391	  0.017005	  0.065495	 -0.035808	 -0.042585	 -0.008358
 -0.022313	 -0.070671	  0.057074	 -0.083056	  0.007326	 -0.036451	 -0.042199	  0.107361	  0.003634	  0.056659	 -0.030273	 -0.075121	 -0.051453
 -0.028987	 -0.054861	  0.063611	 -0.065148	 -0.009712	 -0.053514	 -0.062004	  0.133884	  0.034964	  0.050430	 -0.005563	 -0.054096	 -0.002823
 -0.018462	 -0.033767	  0.061852	 -0.053138	 -0.021513	 -0.007209	 -0.071097	  0.139698	  0.066836	  0.024388	  0.015702	 -0.067489	  0.026169
  0.014331	 -0.047801	  0.051795	 -0.041515	  0.017659	  0.021478	 -0.091228	  0.150007	  0.046129	 -0.005663	 -0.032330	 -0.115070	 -0.028585
  0.035483	 -0.063951	  0.058968	 -0.026820	 -0.011248	  0.022425	 -0.123857	  0.153772	  0.009270	  0.003410	 -0.058714	 -0.113171	  0.012803
  0.034456	 -0.057449	  0.055921	 -0.011974	 -0.002598	  0.013403	 -0.112606	  0.136032	 -0.001211	  0.048166	 -0.028452	 -0.090197	  0.054711
  0.002112	 -0.073000	  0.060642	 -0.019005	  0.023915	  0.007735	 -0.135304	  0.119344	 -0.023005	  0.064108	  0.009434	 -0.072022	  0.029879
 -0.005138	 -0.068982	  0.033677	 -0.048439	  0.009426	  0.045596	 -0.155867	  0.095321	 -0.007491	  0.033368	 -0.003198	 -0.063022	  0.007826
 -0.011461	 -0.066493	 -0.006018	 -0.058591	  0.016460	  0.079039	 -0.140863	  0.081600	  0.034656	  0.026332	 -0.007346	 -0.050002	  0.058887
 -0.022094	 -0.051334	  0.028796	 -0.071472	  0.018422	  0.071053	 -0.149625	  0.067359	  0.022647	  0.015098	 -0.016207	 -0.067556	  0.076364
  0.002328	 -0.067760	  0.046247	 -0.099997	  0.002416	  0.033206	 -0.144670	  0.034560	 -0.003003	  0.001247	  0.005078	 -0.104041	  0.023745
  0.005911	 -0.069584	  0.033054	 -0.090839	 -0.017328	  0.028984	 -0.143729	  0.044420	 -0.043000	 -0.026677	 -0.014848	 -0.111990	  0.005118
 -0.016507	 -0.048089	  0.004575	 -0.091096	 -0.015984	  0.051865	 -0.156758	  0.040802	 -0.094270	 -0.010109	 -0.025593	 -0.120049	 -0.018154
 -0.013533	 -0.034614	 -0.004137	 -0.120653	 -0.037013	  0.035895	 -0.130810	  0.018036	 -0.014011	 -0.004048	 -0.003678	 -0.103311	 -0.015243
 -0.024462	 -0.026309	  0.050501	 -0.131131	 -0.058919	  0.020877	 -0.099323	 -0.009880	  0.004662	 -0.056194	 -0.020909	 -0.108667	  0.015340
 -0.024030	 -0.000260	  0.065013	 -0.154848	 -0.070575	  0.004458	 -0.098489	  0.040396	 -0.029617	 -0.054061	 -0.008461	 -0.115132	  0.001601
 -0.019350	  0.013465	  0.055502	 -0.123405	 -0.086637	 -0.011680	 -0.098117	  0.102127	 -0.012211	 -0.048404	 -0.027770	 -0.113853	 -0.042523
 -0.008099	  0.000221	  0.035796	 -0.085571	 -0.093967	  0.005454	 -0.078847	  0.087622	  0.001048	 -0.015495	 -0.009470	 -0.075878	  0.009441
 -0.028790	  0.026603	  0.021273	 -0.034750	 -0.087156	 -0.011103	 -0.041586	  0.117642	 -0.015247	 -0.009746	 -0.047151	 -0.051553	  0.010823
 -0.029404	  0.042857	  0.043318	  0.006661	 -0.052086	 -0.008688	 -0.033331	  0.095636	 -0.049738	 -0.012247	 -0.043882	 -0.058809	 -0.022087
 -0.064382	  0.062289	  0.060774	  0.042707	 -0.086208	 -0.002045	 -0.033827	  0.111087	 -0.094783	 -0.027099	 -0.013438	 -0.011659	 -0.003341
 -0.101610	  0.079891	  0.044956	  0.050648	 -0.109711	  0.023291	 -0.024584	  0.112889	 -0.104451	 -0.031490	  0.008694	  0.024204	  0.020464
 -0.113923	  0.080566	  0.016838	  0.079092	 -0.103898	  0.026089	 -0.034741	  0.072610	 -0.087803	 -0.044306	  0.034640	  0.027119	  0.009392
 -0.102529	  0.086276	 -0.006617	  0.121543	 -0.082041	 -0.008822	 -0.047015	  0.062821	 -0.103464	 -0.003077	  0.040272	  0.056987	  0.009522
 -0.125909	  0.085380	 -0.015400	  0.172063	 -0.082994	  0.013472	 -0.028017	  0.051347	 -0.102856	  0.016363	  0.054345	  0.078092	  0.048155
 -0.181086	  0.100666	 -0.022283	  0.205173	 -0.092066	  0.037781	 -0.013581	  0.076241	 -0.086937	  0.000642	  0.049842	  0.102141	  0.026630
 -0.211026	  0.120890	 -0.009905	  0.220693	 -0.081510	  0.035627	 -0.043588	  0.074047	 -0.054569	 -0.001217	  0.030703	  0.123732	  0.022863
 -0.233037	  0.143370	 -0.028232	  0.248031	 -0.073763	  0.022173	 -0.084242	  0.061593	 -0.060998	 -0.021279	  0.020543	  0.145174	  0.001274
 -0.227765	  0.148676	 -0.057875	  0.279394	 -0.062847	  0.005345	 -0.092445	  0.028193	 -0.067374	  0.041235	 -0.013317	  0.119007	 -0.044417
 -0.201672	  0.119492	 -0.038767	  0.306461	 -0.070006	  0.025162	 -0.080444	  0.033372	 -0.107290	  0.073039	 -0.033636	  0.097228	 -0.055105
 -0.200528	  0.093282	 -0.031265	  0.291656	 -0.060368	  0.025034	 -0.068988	  0.043494	 -0.177931	  0.056747	 -0.029721	  0.127099	 -0.037762
 -0.203899	  0.073499	 -0.032510	  0.268692	 -0.023599	  0.044521	 -0.054084	  0.028586	 -0.199961	  0.061553	 -0.031158	  0.156008	 -0.020205
 -0.203660	  0.098666	 -0.004200	  0.263208	 -0.020210	  0.091218	 -0.045776	  0.033806	 -0.181543	  0.058751	 -0.051803	  0.191669	 -0.032287
 -0.229525	  0.113140	  0.005386	  0.250966	 -0.069104	  0.084941	 -0.034966	  0.013914	 -0.197408	  0.046312	 -0.062309	  0.210589	 -0.046836
 -0.243031	  0.127984	 -0.012313	  0.250208	 -0.066969	  0.077350	 -0.067393	 -0.023371	 -0.189235	  0.029463	 -0.055587	  0.225053	 -0.058561
 -0.256469	  0.080448	 -0.003231	  0.308082	 -0.038376	  0.068319	 -0.063614	 -0.082657	 -0.186488	  0.021729	 -0.045925	  0.239765	 -0.055876
 -0.254627	  0.043209	  0.025057	  0.319335	 -0.014021	  0.020906	 -0.052736	 -0.133104	 -0.168727	  0.054470	 -0.050248	  0.260193	 -0.071441
 -0.259884	  0.056245	  0.050936	  0.261965	 -0.036960	 -0.043784	 -0.072128	 -0.110642	 -0.213066	  0.092337	 -0.027061	  0.279410	 -0.101662
 -0.270509	  0.087297	  0.064394	  0.229288	 -0.082257	 -0.098939	 -0.023845	 -0.042513	 -0.207121	  0.055216	 -0.019702	  0.296977	 -0.125599
 -0.267597	  0.135914	  0.052584	  0.215991	 -0.078314	 -0.083592	  0.004704	 -0.047726	 -0.187932	  0.034445	 -0.023999	  0.278258	 -0.118524
 -0.296500	  0.140580	  0.019284	  0.194860	 -0.032402	 -0.045060	  0.016668	 -0.070529	 -0.191073	  0.038128	 -0.012628	  0.211048	 -0.106677
 -0.320312	  0.130064	  0.027055	  0.179542	 -0.005821	 -0.051071	 -0.011252	 -0.062048	 -0.223311	  0.031202	 -0.023860	  0.148103	 -0.107306
 -0.296877	  0.115000	  0.044587	  0.141645	 -0.028253	 -0.033984	 -0.006753	 -0.066225	 -0.249352	  0.042286	 -0.051252	  0.149370	 -0.125090
 -0.265032	  0.132363	  0.039852	  0.159162	 -0.056162	 -0.040046	 -0.023136	 -0.044912	 -0.242345	  0.042632	 -0.039071	  0.196707	 -0.164405
 -0.248808	  0.142936	  0.028834	  0.224307	 -0.067792	 -0.084637	 -0.021747	 -0.017255	 -0.228700	  0.031033	 -0.030102	  0.255604	 -0.175828
 -0.202461	  0.138917	  0.008957	  0.265522	 -0.095071	 -0.108412	 -0.006798	  0.007653	 -0.204658	  0.043275	 -0.032182	  0.314586	 -0.162082
 -0.192017	  0.133395	 -0.007324	  0.294629	 -0.091449	 -0.117523	 -0.010872	  0.026538	 -0.204578	  0.023552	 -0.018881	  0.352859	 -0.202124
 -0.186472	  0.143633	 -0.014850	  0.299333	 -0.085780	 -0.088610	 -0.046968	  0.037247	 -0.203918	  0.029311	 -0.033620	  0.328668	 -0.258923
 -0.180047	  0.168762	 -0.009594	  0.292277	 -0.066309	 -0.077875	 -0.051423	  0.037202	 -0.226738	  0.000956	 -0.041062	  0.293752	 -0.256922
 -0.227436	  0.180990	  0.003352	  0.276059	 -0.048198	 -0.072129	 -0.040948	  0.006350	 -0.261317	 -0.016645	 -0.040174	  0.290666	 -0.254891
 -0.237652	  0.214317	 -0.015607	  0.267613	 -0.023498	 -0.103517	 -0.046568	  0.010129	 -0.264071	 -0.001310	 -0.057271	  0.290170	 -0.300235
 -0.208815	  0.218349	 -0.010807	  0.292198	 -0.027389	 -0.123193	 -0.065472	  0.064646	 -0.229130	 -0.000793	 -0.045042	  0.294844	 -0.320221
 -0.207280	  0.216621	 -0.004139	  0.337306	 -0.014895	 -0.107567	 -0.058842	  0.057528	 -0.217726	  0.009075	 -0.017634	  0.294615	 -0.325340
 -0.179855	  0.202557	  0.029957	  0.363732	 -0.005626	 -0.121083	 -0.035579	  0.027622	 -0.205866	  0.039331	 -0.008628	  0.277508	 -0.321967
 -0.181544	  0.214804	  0.045814	  0.359021	 -0.001204	 -0.153333	 -0.041046	 -0.008703	 -0.184259	  0.007615	 -0.023936	  0.285265	 -0.306037
 -0.198785	  0.212475	  0.021808	  0.349768	 -0.034630	 -0.207943	 -0.059417	 -0.023855	 -0.167459	 -0.003804	 -0.019333	  0.286891	 -0.311565
 -0.191679	  0.220247	 -0.009284	  0.299922	 -0.071373	 -0.249466	 -0.070003	 -0.029266	 -0.162986	  0.023291	 -0.042900	  0.241467	 -0.343459
 -0.202923	  0.234298	 -0.018485	  0.261852	 -0.040150	 -0.277211	 -0.070516	 -0.025790	 -0.155707	  0.041499	 -0.037465	  0.250336	 -0.374334
 -0.193659	  0.228235	  0.001059	  0.280217	 -0.040459	 -0.245522	 -0.019717	  0.002755	 -0.132184	  0.032596	 -0.008640	  0.305432	 -0.361046
 -0.212683	  0.191276	  0.011524	  0.326106	 -0.039110	 -0.222471	  0.010626	  0.023324	 -0.167832	  0.009530	 -0.012110	  0.315779	 -0.376708
 -0.231835	  0.197959	  0.006763	  0.305155	 -0.011604	 -0.219377	  0.011737	  0.030244	 -0.182501	 -0.019240	  0.006741	  0.298138	 -0.356466
 -0.237334	  0.214331	  0.035083	  0.281384	 -0.022062	 -0.202598	  0.014698	  0.032888	 -0.194222	 -0.070843	  0.042502	  0.283418	 -0.311127
 -0.206997	  0.215589	  0.067168	  0.241791	 -0.025446	 -0.181102	  0.020498	  0.007301	 -0.156438	 -0.071200	  0.038939	  0.292913	 -0.338205
 -0.155912	  0.209934	  0.066928	  0.159171	 -0.011116	 -0.169261	  0.019761	 -0.011060	 -0.085569	 -0.080501	  0.049716	  0.261523	 -0.344733
 -0.141851	  0.185920	  0.066870	  0.100606	  0.002446	 -0.138991	  0.000116	 -0.014365	 -0.104001	 -0.061714	  0.051137	  0.222921	 -0.281659
 -0.139178	  0.192067	  0.068335	  0.128658	  0.004591	 -0.180101	 -0.015954	 -0.024596	 -0.139305	 -0.059311	  0.054600	  0.190879	 -0.273664
 -0.154550	  0.205242	  0.082030	  0.156423	  0.014974	 -0.216313	 -0.007567	 -0.021066	 -0.142855	 -0.032938	  0.032532	  0.146459	 -0.249579
 -0.154538	  0.217440	  0.095192	  0.158229	 -0.012644	 -0.188644	 -0.009769	  0.012881	 -0.163443	 -0.006529	  0.006272	  0.118605	 -0.237111
 -0.136802	  0.222896	  0.114164	  0.119860	  0.007389	 -0.253276	 -0.005958	  0.014338	 -0.181327	 -0.046918	  0.026251	  0.106942	 -0.247402
 -0.123275	  0.184957	  0.122605	  0.016064	  0.007775	 -0.256020	 -0.039713	  0.003317	 -0.141096	 -0.082949	  0.050475	  0.096440	 -0.275288
 -0.155410	  0.216285	  0.112234	 -0.047409	 -0.009313	 -0.253917	 -0.055034	 -0.018097	 -0.116601	 -0.070783	  0.043864	  0.082136	 -0.266490
 -0.164675	  0.219643	  0.121609	 -0.054579	 -0.008864	 -0.285575	 -0.064321	 -0.007816	 -0.075370	 -0.048403	  0.044906	  0.040487	 -0.247374
 -0.145234	  0.225133	  0.161501	 -0.045291	  0.000311	 -0.317003	 -0.091142	 -0.048161	 -0.066394	 -0.066628	  0.062746	  0.014848	 -0.261309
 -0.124206	  0.232236	  0.146258	  0.021202	 -0.000852	 -0.341917	 -0.133870	 -0.071947	 -0.074141	 -0.058329	  0.054403	  0.000612	 -0.216060
 -0.117608	  0.222101	  0.112809	  0.078087	  0.028682	 -0.316484	 -0.138400	 -0.079448	 -0.070218	 -0.036053	  0.030520	 -0.015573	 -0.214577
 -0.113029	  0.245636	  0.097595	  0.121003	  0.022911	 -0.288689	 -0.187730	 -0.068598	 -0.068752	 -0.031883	  0.003834	  0.051192	 -0.240792
 -0.090203	  0.266869	  0.077786	  0.136105	 -0.019477	 -0.301158	 -0.228404	 -0.062683	 -0.060700	 -0.058483	 -0.005478	  0.083382	 -0.223413
 -0.093788	  0.251501	  0.083330	  0.125845	 -0.035388	 -0.311474	 -0.224476	 -0.058272	 -0.048953	 -0.100961	 -0.001627	  0.106366	 -0.172913
 -0.076610	  0.247953	  0.085074	  0.118940	 -0.046432	 -0.280640	 -0.220729	 -0.058025	 -0.035912	 -0.140518	  0.000075	  0.108842	 -0.148017
 -0.088836	  0.207972	  0.080939	  0.136730	 -0.025434	 -0.295596	 -0.191819	 -0.054709	 -0.001498	 -0.127661	  0.001149	  0.129024	 -0.124165
 -0.088037	  0.215222	  0.094326	  0.129571	  0.002590	 -0.273153	 -0.187635	 -0.058592	 -0.026614	 -0.095593	 -0.017081	  0.148452	 -0.132873
 -0.088809	  0.252884	  0.116649	  0.133246	  0.013107	 -0.236251	 -0.214682	 -0.109446	 -0.031458	 -0.102834	 -0.041046	  0.167754	 -0.152050
 -0.075922	  0.234416	  0.139669	  0.167276	  0.015340	 -0.240501	 -0.210592	 -0.131062	 -0.012174	 -0.120955	 -0.069747	  0.189787	 -0.120075
 -0.088204	  0.201782	  0.103325	  0.204223	  0.003856	 -0.243461	 -0.230649	 -0.129493	 -0.003417	 -0.132324	 -0.062110	  0.203329	 -0.067259
 -0.090911	  0.176741	  0.063822	  0.148805	 -0.001969	 -0.244239	 -0.277914	 -0.152189	  0.004704	 -0.145773	 -0.043144	  0.192082	 -0.087863
 -0.081848	  0.153616	  0.087232	  0.136606	 -0.046646	 -0.242089	 -0.285839	 -0.132814	  0.005539	 -0.136245	 -0.024642	  0.205916	 -0.114075
 -0.116989	  0.193508	  0.110598	  0.188688	 -0.034360	 -0.230832	 -0.309290	 -0.079368	  0.005098	 -0.103196	 -0.016973	  0.234823	 -0.084977
 -0.103547	  0.232339	  0.108032	  0.225987	 -0.029461	 -0.246106	 -0.302295	 -0.057859	  0.042308	 -0.095834	  0.021004	  0.228854	 -0.067810
 -0.093085	  0.234458	  0.114800	  0.181323	 -0.010418	 -0.248792	 -0.277871	 -0.090253	  0.059463	 -0.111137	  0.038003	  0.239936	 -0.062649
 -0.062329	  0.210476	  0.120388	  0.121489	  0.000509	 -0.229534	 -0.281927	 -0.125963	  0.065390	 -0.135403	  0.041495	  0.274127	 -0.028032
 -0.074062	  0.153494	  0.120199	  0.146439	 -0.033755	 -0.201387	 -0.292400	 -0.149952	  0.065339	 -0.173519	 -0.005705	  0.241526	 -0.015157
 -0.077280	  0.123104	  0.103569	  0.165339	 -0.055966	 -0.174151	 -0.258330	 -0.099685	  0.067562	 -0.196946	 -0.052353	  0.211548	 -0.039213
 -0.068586	  0.129679	  0.090149	  0.146681	 -0.058950	 -0.180331	 -0.264456	 -0.079485	  0.106003	 -0.158563	 -0.038466	  0.182554	 -0.026363
 -0.079301	  0.148646	  0.077090	  0.129002	 -0.043900	 -0.168032	 -0.303727	 -0.089481	  0.106407	 -0.157082	 -0.057486	  0.171667	 -0.009688
 -0.076505	  0.176699	  0.088218	  0.183100	 -0.039024	 -0.179246	 -0.369087	 -0.108388	  0.107633	 -0.116358	 -0.098211	  0.153922	  0.029049
 -0.102417	  0.214049	  0.106810	  0.191976	 -0.045267	 -0.165953	 -0.380887	 -0.092948	  0.077442	 -0.130636	 -0.109788	  0.149709	  0.094863
 -0.083791	  0.220023	  0.091148	  0.206498	 -0.063482	 -0.146234	 -0.410487	 -0.100676	  0.074205	 -0.122515	 -0.136182	  0.113212	  0.083733
 -0.097977	  0.228045	  0.077891	  0.228082	 -0.083518	 -0.147067	 -0.437838	 -0.108545	  0.079340	 -0.102861	 -0.125639	  0.078339	  0.051550
 -0.115936	  0.208512	  0.037651	  0.245857	 -0.073599	 -0.122961	 -0.404132	 -0.085551	  0.016613	 -0.086117	 -0.127448	  0.097685	  0.066231
 -0.078496	  0.183639	  0.036103	  0.204369	 -0.044847	 -0.118141	 -0.393898	 -0.090417	 -0.031119	 -0.063348	 -0.132327	  0.090884	  0.069844
 -0.048064	  0.148585	  0.030314	  0.168509	 -0.035215	 -0.127674	 -0.368894	 -0.078140	 -0.014851	 -0.036677	 -0.115020	  0.109520	  0.068774
 -0.060063	  0.177728	  0.024446	  0.170717	 -0.057074	 -0.125765	 -0.335689	 -0.058762	  0.019647	 -0.043760	 -0.095239	  0.168195	  0.111618
 -0.028595	  0.193017	 -0.014984	  0.208204	 -0.075186	 -0.090263	 -0.326314	 -0.083267	  0.030744	 -0.071206	 -0.076867	  0.176485	  0.119725
 -0.035020	  0.186803	 -0.012971	  0.216076	 -0.059319	 -0.040553	 -0.333224	 -0.100368	  0.000447	 -0.091794	 -0.057098	  0.183474	  0.074066
 -0.046107	  0.163046	  0.001917	  0.278733	 -0.060431	 -0.070610	 -0.323424	 -0.135287	 -0.004847	 -0.057211	 -0.022488	  0.221707	  0.057817
 -0.096134	  0.189324	  0.016464	  0.329710	 -0.054900	 -0.089311	 -0.300578	 -0.144317	 -0.036825	 -0.059028	 -0.029273	  0.199703	  0.094685
 -0.095425	  0.227746	  0.011445	  0.320112	 -0.077251	 -0.112343	 -0.263818	 -0.108162	 -0.070093	 -0.080588	 -0.055466	  0.182267	  0.117250
 -0.050825	  0.222501	  0.015365	  0.291769	 -0.073775	 -0.118803	 -0.246426	 -0.044117	 -0.084768	 -0.088522	 -0.065053	  0.232702	  0.094390
 -0.059014	  0.217148	  0.040239	  0.225742	 -0.082922	 -0.084146	 -0.279753	 -0.039226	 -0.066401	 -0.078946	 -0.061690	  0.269276	  0.106753
 -0.066145	  0.219145	  0.061875	  0.193462	 -0.100817	 -0.023218	 -0.259673	 -0.053864	 -0.072502	 -0.064990	 -0.063546	  0.283175	  0.097837
 -0.083551	  0.225971	  0.032863	  0.188321	 -0.106020	 -0.037691	 -0.246868	 -0.094454	 -0.067073	 -0.095196	 -0.073481	  0.251343	  0.105581
 -0.080716	  0.219826	  0.024921	  0.193715	 -0.075285	 -0.037458	 -0.220900	 -0.113976	 -0.048280	 -0.108110	 -0.124736	  0.266261	  0.097048
 -0.081910	  0.225697	  0.052319	  0.212829	 -0.099719	  0.014671	 -0.193806	 -0.095569	 -0.048980	 -0.121446	 -0.142279	  0.246169	  0.105386
 -0.084351	  0.211451	  0.007598	  0.235401	 -0.072325	  0.006707	 -0.141238	 -0.129147	 -0.044137	 -0.121737	 -0.123041	  0.229205	  0.087964
 -0.112410	  0.218890	 -0.017016	  0.242304	 -0.086252	  0.013116	 -0.117562	 -0.126535	 -0.066782	 -0.110709	 -0.124713	  0.222112	  0.079633
 -0.117352	  0.221396	 -0.042157	  0.257100	 -0.114796	  0.004229	 -0.152596	 -0.132609	 -0.105176	 -0.081294	 -0.083279	  0.187070	  0.095112
 -0.094307	  0.205256	 -0.053733	  0.211024	 -0.112431	  0.004834	 -0.155009	 -0.123187	 -0.104605	 -0.112935	 -0.037375	  0.203382	  0.097018
 -0.072150	  0.167414	 -0.091425	  0.146885	 -0.092882	  0.033170	 -0.150532	 -0.118707	 -0.095768	 -0.085969	 -0.056378	  0.196594	  0.047944
 -0.112840	  0.144379	 -0.102127	  0.168254	 -0.084549	  0.012089	 -0.149438	 -0.125760	 -0.115308	 -0.073357	 -0.084026	  0.172138	  0.034415
 -0.104115	  0.147763	 -0.095524	  0.193998	 -0.072569	  0.012771	 -0.145363	 -0.103681	 -0.110080	 -0.055337	 -0.103591	  0.163786	  0.057396
 -0.119267	  0.165757	 -0.095180	  0.224350	 -0.072629	  0.016049	 -0.096126	 -0.057998	 -0.113325	 -0.052326	 -0.101949	  0.152648	  0.061984
 -0.132999	  0.176290	 -0.112453	  0.238255	 -0.107540	  0.028917	 -0.074874	 -0.061015	 -0.096840	 -0.065162	 -0.081283	  0.160620	  0.044843
 -0.114834	  0.155161	 -0.089775	  0.242206	 -0.114001	  0.080636	 -0.070002	 -0.053971	 -0.040100	 -0.057128	 -0.090119	  0.182581	  0.041466
 -0.121330	  0.133109	 -0.070920	  0.216893	 -0.092420	  0.091980	 -0.067413	 -0.039699	 -0.072621	 -0.066224	 -0.104451	  0.189617	  0.050306
 -0.127882	  0.130025	 -0.095627	  0.254696	 -0.109200	  0.071697	 -0.054318	 -0.055812	 -0.092600	 -0.035623	 -0.105747	  0.198609	  0.059052
 -0.119169	  0.116549	 -0.124521	  0.269051	 -0.133621	  0.054489	 -0.060721	 -0.034930	 -0.113872	 -0.005087	 -0.066035	  0.194032	  0.072478
 -0.097289	  0.139491	 -0.103579	  0.239725	 -0.111146	  0.047287	 -0.036135	 -0.008178	 -0.134335	 -0.023902	 -0.045070	  0.195283	  0.052436
 -0.092068	  0.139385	 -0.057301	  0.244620	 -0.125466	  0.043818	 -0.033548	 -0.005020	 -0.180773	 -0.023055	 -0.030588	  0.201838	  0.082628
 -0.062562	  0.151364	 -0.065921	  0.248365	 -0.126985	  0.079491	 -0.025251	 -0.021373	 -0.192636	 -0.023151	  0.011963	  0.211432	  0.094714
 -0.055031	  0.173026	 -0.068267	  0.237179	 -0.133559	  0.086574	 -0.020445	 -0.021457	 -0.186569	 -0.039590	  0.002707	  0.178256	  0.062262
 -0.056863	  0.152526	 -0.034102	  0.227295	 -0.113488	  0.042361	 -0.009598	 -0.053145	 -0.182870	 -0.007834	 -0.022639	  0.185604	  0.036509
 -0.058200	  0.118610	 -0.033746	  0.253160	 -0.106360	  0.002255	  0.014708	 -0.052872	 -0.157809	 -0.026752	 -0.041273	  0.222460	  0.026805
 -0.063127	  0.126513	 -0.042029	  0.191453	 -0.106511	 -0.028988	  0.024504	  0.008259	 -0.182762	 -0.012114	 -0.045530	  0.222397	  0.002166
 -0.061950	  0.135828	 -0.056063	  0.134677	 -0.091068	 -0.044111	  0.041542	  0.021793	 -0.178916	 -0.027525	 -0.055280	  0.230800	 -0.016444
 -0.046014	  0.130251	 -0.070527	  0.179857	 -0.111339	 -0.039776	  0.063442	  0.020359	 -0.177947	 -0.070630	 -0.030655	  0.215942	 -0.039322
 -0.050525	  0.166334	 -0.036535	  0.222676	 -0.119344	 -0.034845	  0.012714	  0.038377	 -0.179699	 -0.086184	 -0.006054	  0.177323	 -0.047021
 -0.022838	  0.130990	 -0.032859	  0.252900	 -0.135417	 -0.047930	  0.027586	  0.025899	 -0.176589	 -0.035140	 -0.028854	  0.155887	 -0.072442
 -0.015932	  0.086776	 -0.034864	  0.224494	 -0.116810	 -0.068134	  0.073941	 -0.008755	 -0.154611	 -0.023909	 -0.043684	  0.147854	 -0.120143
 -0.041929	  0.030248	  0.003550	  0.144707	 -0.125536	 -0.070236	  0.074022	  0.005606	 -0.170897	 -0.015411	 -0.026129	  0.160538	 -0.117489
 -0.075865	  0.022874	 -0.007576	  0.132990	 -0.143798	 -0.095235	  0.063457	  0.047421	 -0.153362	 -0.005146	 -0.031847	  0.163834	 -0.101239
 -0.060891	  0.041403	 -0.036646	  0.051038	 -0.116282	 -0.101225	  0.031898	  0.048519	 -0.160441	 -0.032909	 -0.042572	  0.116795	 -0.148387
 -0.054683	  0.058204	 -0.055699	  0.000151	 -0.086051	 -0.117827	  0.052274	  0.082246	 -0.157973	 -0.040741	 -0.017849	  0.113863	 -0.161891
 -0.084000	  0.019915	 -0.044951	  0.052265	 -0.077179	 -0.079333	  0.076440	  0.091578	 -0.212539	 -0.039165	 -0.004567	  0.075659	 -0.167887
 -0.064027	 -0.003362	 -0.035861	  0.051212	 -0.079407	 -0.032720	  0.070089	  0.117639	 -0.230134	 -0.048539	 -0.010635	  0.008939	 -0.144539
 -0.033490	  0.014062	 -0.032197	  0.033613	 -0.064545	 -0.017995	  0.070827	  0.127738	 -0.209377	 -0.068006	 -0.003870	  0.037851	 -0.148562
 -0.029009	  0.022362	 -0.031976	  0.087247	 -0.064661	 -0.032457	  0.102802	  0.110290	 -0.225759	 -0.045848	 -0.000183	  0.053417	 -0.189641
 -0.030320	  0.055125	 -0.056023	  0.078595	 -0.069812	 -0.044346	  0.125849	  0.084509	 -0.216953	 -0.046283	 -0.021919	  0.050129	 -0.199779
 -0.034849	  0.064067	 -0.033755	  0.034880	 -0.098980	 -0.018631	  0.144519	  0.054472	 -0.237083	 -0.035407	  0.003147	  0.042665	 -0.204691
 -0.046200	  0.066755	 -0.012451	 -0.018223	 -0.141579	 -0.018338	  0.145238	  0.050900	 -0.218963	 -0.020980	  0.020608	  0.037915	 -0.198317
 -0.063164	  0.059575	 -0.021045	 -0.047674	 -0.125694	 -0.047438	  0.101396	  0.067368	 -0.143062	  0.004417	  0.018916	  0.033556	 -0.197117
 -0.082661	  0.051767	  0.018368	 -0.012571	 -0.106823	 -0.021377	  0.069215	  0.080805	 -0.100000	 -0.004715	  0.028866	  0.052110	 -0.212508
 -0.078179	  0.058127	  0.057912	 -0.031370	 -0.083326	 -0.003206	  0.074454	  0.108836	 -0.045368	 -0.030397	  0.052259	  0.033130	 -0.210174
 -0.082273	  0.042865	  0.010303	 -0.036765	 -0.046977	 -0.031313	  0.092179	  0.091154	 -0.047910	 -0.045499	  0.020842	  0.034670	 -0.223202
 -0.062599	  0.019248	 -0.016972	 -0.041571	 -0.023329	 -0.058290	  0.096197	  0.101103	 -0.091952	 -0.055846	  0.017220	  0.014146	 -0.243411
 -0.056766	  0.017843	 -0.030621	 -0.047196	 -0.042051	 -0.046452	  0.133791	  0.134203	 -0.111020	 -0.060893	  0.026296	 -0.039964	 -0.218116
 -0.046069	  0.025815	 -0.023050	 -0.055619	 -0.045610	 -0.056595	  0.157529	  0.133670	 -0.082724	 -0.034222	  0.003198	 -0.057966	 -0.205916
 -0.032262	  0.032260	 -0.024875	 -0.083192	 -0.049715	 -0.076449	  0.088874	  0.158922	 -0.075632	 -0.016035	 -0.026276	 -0.095880	 -0.188720
 -0.054380	  0.045119	 -0.050716	 -0.098233	 -0.028682	 -0.108703	  0.072528	  0.140430	 -0.060544	 -0.007487	 -0.006104	 -0.079223	 -0.180221
 -0.062048	  0.053330	 -0.031936	 -0.116423	 -0.037134	 -0.115092	  0.065999	  0.120211	 -0.081382	  0.004105	  0.011292	 -0.101711	 -0.174102
 -0.068394	  0.047485	 -0.020120	 -0.118345	 -0.044119	 -0.117592	  0.023229	  0.123058	 -0.081560	 -0.009376	 -0.035175	 -0.136977	 -0.211295
 -0.049973	  0.071329	 -0.019427	 -0.122626	 -0.025668	 -0.108149	  0.010457	  0.128483	 -0.037381	 -0.033069	 -0.041100	 -0.149556	 -0.190014
 -0.008128	  0.071860	  0.028785	 -0.130075	 -0.046361	 -0.104207	  0.041112	  0.122408	 -0.062464	 -0.048142	  0.001495	 -0.141069	 -0.175668
 -0.028472	  0.054091	  0.031588	 -0.128633	 -0.037646	 -0.121478	  0.056566	  0.102722	 -0.084528	 -0.059520	 -0.003312	 -0.093231	 -0.199233
 -0.038122	  0.045769	  0.000362	 -0.139911	 -0.020552	 -0.118314	  0.018403	  0.122702	 -0.064503	 -0.067682	 -0.024712	 -0.073746	 -0.209070
 -0.037947	  0.032731	  0.002283	 -0.133318	 -0.024329	 -0.132555	 -0.009128	  0.147198	 -0.032482	 -0.031440	 -0.017712	 -0.079469	 -0.211169
 -0.043658	  0.022471	  0.014204	 -0.120489	 -0.016807	 -0.157832	 -0.006020	  0.125566	 -0.050897	 -0.046074	 -0.025933	 -0.074024	 -0.220871
 -0.049391	  0.013454	  0.046048	 -0.106445	 -0.009352	 -0.147781	 -0.024988	  0.132635	 -0.120466	 -0.008470	 -0.022365	 -0.082257	 -0.208982
 -0.050090	  0.029266	  0.010892	 -0.080895	 -0.010657	 -0.147320	 -0.071786	  0.138653	 -0.136417	 -0.014903	 -0.048370	 -0.093008	 -0.171584
 -0.068526	 -0.006794	 -0.007605	 -0.017227	  0.000149	 -0.134999	 -0.102523	  0.164134	 -0.123161	 -0.000039	 -0.076055	 -0.085929	 -0.159887
 -0.112981	 -0.011685	  0.015304	 -0.016727	 -0.000825	 -0.127761	 -0.143972	  0.185058	 -0.099828	  0.019669	 -0.111067	 -0.094746	 -0.124078
 -0.121175	  0.018015	  0.026980	 -0.006601	  0.002903	 -0.125306	 -0.164605	  0.170100	 -0.069897	 -0.001240	 -0.125367	 -0.091217	 -0.121810
 -0.089322	  0.003278	  0.038032	 -0.002821	 -0.009561	 -0.121812	 -0.200665	  0.156430	 -0.028921	 -0.018169	 -0.117625	 -0.096063	 -0.106263
 -0.096771	  0.011847	  0.041904	 -0.051168	 -0.022109	 -0.143750	 -0.180273	  0.110583	 -0.001542	 -0.047357	 -0.089790	 -0.070147	 -0.080616
 -0.120236	  0.019178	  0.047191	 -0.020615	 -0.020053	 -0.134766	 -0.190887	  0.085156	 -0.028180	 -0.031474	 -0.050743	 -0.039871	 -0.060745
 -0.123514	 -0.013000	  0.057014	  0.017736	 -0.044351	 -0.133631	 -0.216282	  0.100957	 -0.090643	 -0.023885	 -0.041042	 -0.041641	 -0.047252
 -0.094131	 -0.027825	  0.058891	  0.034997	 -0.072568	 -0.102836	 -0.216662	  0.107176	 -0.100910	 -0.047879	 -0.023930	 -0.024345	 -0.030016
 -0.103426	  0.006450	  0.074180	  0.073125	 -0.095606	 -0.067895	 -0.180791	  0.081490	 -0.077940	 -0.051856	 -0.056616	 -0.009177	 -0.046131
 -0.121547	  0.012323	  0.078709	  0.076591	 -0.119685	 -0.092266	 -0.191859	  0.063869	 -0.088073	 -0.058891	 -0.058644	  0.021364	 -0.069702
 -0.136465	  0.004127	  0.089754	  0.062955	 -0.113819	 -0.094566	 -0.206758	  0.040100	 -0.063948	 -0.099644	 -0.070974	  0.020741	 -0.046150
 -0.183400	  0.071530	  0.099611	  0.103473	 -0.079953	 -0.143336	 -0.215677	  0.021294	 -0.020744	 -0.117953	 -0.069778	  0.043988	 -0.025157
 -0.198644	  0.119763	  0.101801	  0.123864	 -0.028308	 -0.178909	 -0.211776	  0.035388	 -0.002613	 -0.081038	 -0.075612	  0.044515	 -0.021982
 -0.221188	  0.141465	  0.098975	  0.126801	  0.017200	 -0.163168	 -0.226976	  0.012222	 -0.022863	 -0.080761	 -0.108062	  0.041361	 -0.022654
 -0.223875	  0.139771	  0.115616	  0.145432	  0.029553	 -0.102332	 -0.243077	 -0.004589	 -0.045229	 -0.068113	 -0.108469	  0.055374	 -0.042272
 -0.167300	  0.165882	  0.109126	  0.171305	  0.040920	 -0.075628	 -0.206961	  0.001071	 -0.071748	 -0.041839	 -0.112293	  0.091572	 -0.010664
 -0.129610	  0.171360	  0.111508	  0.181316	  0.019749	 -0.057163	 -0.181973	  0.010244	 -0.171056	 -0.044487	 -0.086979	  0.142207	  0.014756
 -0.129439	  0.162288	  0.129830	  0.206411	  0.022235	 -0.045623	 -0.173226	  0.026404	 -0.231823	 -0.041572	 -0.085902	  0.198617	 -0.024150
 -0.153117	  0.131387	  0.108083	  0.222359	  0.020573	 -0.040866	 -0.164956	  0.037480	 -0.203045	 -0.040175	 -0.094524	  0.217365	 -0.028873
 -0.167065	  0.127871	  0.081547	  0.224140	  0.003872	 -0.086839	 -0.183882	  0.070209	 -0.168431	  0.001663	 -0.048476	  0.239371	 -0.016691
 -0.170390	  0.153848	  0.075640	  0.234714	  0.006629	 -0.129714	 -0.187650	  0.078670	 -0.135218	  0.011174	 -0.037380	  0.290573	 -0.011527
 -0.128245	  0.184687	  0.062443	  0.208652	  0.008877	 -0.160587	 -0.181422	  0.083940	 -0.084177	  0.016094	 -0.010378	  0.304775	 -0.014202
