# Supplementary material for: A fluorescent photoimmunoconjugate for imaging of cholesteatoma
Source: Sci Rep. 2022 Nov 19;12:19905. doi: 10.1038/s41598-022-22072-9 (PMC9675863; doi:10.1038/s41598-022-22072-9)
Supplement: Supplementary file 2 — Supplementary Information 2. [file 41598_2022_22072_MOESM2_ESM.zip › Data/ABR-65-3]

:RUN-3	LEVEL SWEEP	TEMP:NaN	6/13/2018	10:02 AM	NaNHR:
:SW EAR: R	SW FREQ: 11.32	# AVERAGES: 512	REP RATE (/sec): 40	DRIVER: RS Tweeter	SAMPLE (�sec): 40	
:NOTES-
:CHAMBER-CH4B-PXI
:CFTS Version: V2.7.2 (R850)
:LEVELS:20;25;30;35;40;45;50;55;60;65;70;75;80;
:DATA
 -0.016767	  0.010132	  0.049295	 -0.007633	 -0.008487	 -0.026414	  0.061493	  0.007622	 -0.011356	  0.000627	  0.026022	 -0.010784	 -0.007910
 -0.016209	  0.003420	  0.047320	  0.021005	 -0.009434	 -0.004747	  0.058282	  0.003552	 -0.014122	  0.031755	  0.017600	 -0.015429	 -0.009356
 -0.038970	  0.027468	  0.064426	  0.039202	  0.022260	  0.009936	  0.059821	  0.041484	  0.023392	  0.039991	  0.003509	 -0.033857	  0.012177
  0.010993	  0.003112	  0.084763	  0.052482	 -0.015058	 -0.011618	  0.065360	  0.055703	  0.043188	 -0.003314	 -0.039838	 -0.037197	  0.052977
  0.019391	 -0.035999	  0.108334	  0.046199	 -0.004635	 -0.000729	  0.041486	  0.020919	  0.032045	 -0.033653	 -0.030017	 -0.045112	  0.039941
  0.032615	 -0.062083	  0.099273	  0.036281	  0.002009	 -0.008632	  0.000579	  0.040357	  0.010066	 -0.029944	 -0.021223	 -0.019731	  0.014256
  0.022633	 -0.054500	  0.075913	  0.031674	 -0.001798	 -0.014343	 -0.007402	  0.053747	 -0.006516	 -0.034085	 -0.005659	 -0.014030	 -0.018691
  0.011906	 -0.009450	  0.048873	  0.018440	 -0.006060	 -0.007638	 -0.001036	  0.030406	 -0.031358	  0.001386	 -0.012170	 -0.049305	 -0.038651
  0.009672	  0.002359	  0.020820	 -0.002616	  0.006749	 -0.015891	 -0.003461	  0.019040	 -0.008627	  0.047114	 -0.005536	 -0.051490	 -0.072176
 -0.019723	 -0.004095	  0.010034	  0.002848	  0.003729	 -0.006804	 -0.043621	  0.013945	 -0.000137	  0.037735	 -0.041048	 -0.037435	 -0.045896
 -0.005601	  0.001704	 -0.018867	 -0.000945	  0.042477	 -0.003327	 -0.061289	 -0.008781	 -0.010359	 -0.009089	 -0.040424	 -0.060858	  0.009408
 -0.016312	  0.035244	 -0.029271	 -0.012288	  0.045318	 -0.004827	 -0.053085	  0.006514	 -0.021889	 -0.000716	 -0.018977	 -0.023449	 -0.005958
 -0.016666	  0.009928	 -0.038021	 -0.049595	  0.009423	  0.006652	 -0.060887	 -0.014003	 -0.049563	 -0.002423	  0.002304	  0.017916	 -0.032983
 -0.001766	  0.007876	 -0.062421	 -0.051473	 -0.015692	  0.039495	 -0.067248	 -0.046179	 -0.056823	 -0.015111	  0.013539	  0.051366	 -0.041240
  0.002745	  0.006024	 -0.084864	 -0.023616	 -0.013699	  0.020486	 -0.042631	 -0.047416	 -0.025956	 -0.001684	  0.000939	  0.040045	 -0.036084
 -0.020200	 -0.009612	 -0.090756	  0.004752	 -0.012313	  0.023807	 -0.016208	 -0.039544	  0.017653	 -0.015176	  0.002523	  0.038476	 -0.016862
 -0.019846	  0.000913	 -0.068920	 -0.006914	 -0.007186	  0.034840	 -0.006936	 -0.042687	  0.023461	 -0.015588	  0.012391	  0.058634	  0.002053
  0.002302	  0.020173	 -0.048252	 -0.017295	  0.000817	  0.026747	  0.003794	 -0.057815	  0.043493	 -0.016773	  0.011670	  0.038601	  0.009169
  0.020902	  0.026267	 -0.104032	 -0.045871	 -0.014430	 -0.010897	  0.032802	 -0.023623	  0.027844	  0.012696	  0.045068	  0.072459	  0.062006
  0.038902	  0.021118	 -0.063648	 -0.034638	 -0.023992	 -0.046092	  0.040187	 -0.013240	  0.015567	  0.006251	  0.079326	  0.081181	  0.123819
  0.036689	  0.028104	 -0.018330	 -0.009900	 -0.011142	 -0.036343	  0.046100	 -0.004432	 -0.010088	 -0.000221	  0.082904	  0.085791	  0.183348
  0.017212	  0.061875	 -0.003962	  0.013938	 -0.002138	 -0.023520	  0.044169	  0.031006	 -0.053827	 -0.000766	  0.049703	  0.129668	  0.243008
  0.037528	  0.058883	  0.007928	  0.000224	 -0.031540	  0.004505	  0.009766	  0.067458	 -0.069727	  0.026417	  0.033086	  0.152562	  0.258965
  0.019512	  0.047021	  0.023746	 -0.013499	 -0.021370	 -0.007910	  0.015665	  0.063688	 -0.072077	  0.056825	  0.081365	  0.187209	  0.260716
  0.026456	  0.058612	 -0.008248	 -0.013559	 -0.004407	 -0.019038	 -0.000965	  0.042702	 -0.048498	  0.072312	  0.100787	  0.209952	  0.225030
  0.042186	  0.041026	 -0.053559	 -0.055365	  0.012175	 -0.013830	  0.001654	  0.025573	 -0.024158	  0.078643	  0.144216	  0.188340	  0.216967
  0.047813	  0.011809	 -0.057739	 -0.083928	  0.012668	 -0.011042	  0.007491	  0.048972	 -0.023136	  0.120287	  0.159294	  0.187836	  0.228163
  0.074280	  0.008688	 -0.085047	 -0.091347	  0.017905	 -0.016327	 -0.029746	  0.038429	  0.016394	  0.166905	  0.149705	  0.203132	  0.275011
  0.070792	  0.068333	 -0.045484	 -0.062686	  0.055255	 -0.026306	 -0.037229	  0.021778	  0.041016	  0.175499	  0.137209	  0.233378	  0.312370
  0.075061	  0.073156	  0.024546	 -0.051149	  0.020899	  0.015347	 -0.010245	  0.058990	  0.018237	  0.160804	  0.140242	  0.235393	  0.336913
  0.077030	  0.050124	  0.049748	 -0.033036	  0.019081	  0.033977	  0.023987	  0.046730	  0.002080	  0.162648	  0.118445	  0.232537	  0.379890
  0.032819	  0.026865	  0.072095	 -0.001593	  0.073170	  0.038809	  0.033753	  0.031244	 -0.006190	  0.174534	  0.104102	  0.294715	  0.406914
  0.021355	  0.023715	  0.058582	 -0.003476	  0.056370	  0.013941	 -0.038199	  0.041083	  0.012740	  0.164124	  0.157873	  0.374340	  0.493181
  0.057679	  0.045316	  0.047719	  0.034321	  0.028451	 -0.009692	 -0.040046	  0.080042	  0.043362	  0.174357	  0.218946	  0.457052	  0.580370
  0.043042	  0.049245	  0.081029	  0.058418	  0.039481	 -0.032721	  0.007878	  0.108918	  0.045951	  0.205320	  0.280536	  0.509415	  0.640200
  0.046464	  0.064844	  0.111390	  0.048684	  0.040504	 -0.024268	  0.023323	  0.085956	  0.046269	  0.273513	  0.357944	  0.559479	  0.668440
  0.059904	  0.077960	  0.132202	  0.019514	  0.028697	 -0.008387	  0.040662	  0.087377	  0.115008	  0.307809	  0.432715	  0.611992	  0.683938
  0.063735	  0.072012	  0.160573	  0.016160	  0.006459	 -0.021229	  0.046153	  0.080173	  0.134006	  0.369295	  0.501915	  0.618285	  0.667864
  0.040443	  0.058847	  0.169064	 -0.006293	 -0.010140	 -0.011087	  0.050954	  0.122078	  0.157707	  0.429826	  0.541397	  0.623155	  0.620599
  0.006883	  0.040192	  0.136725	 -0.004224	 -0.023085	  0.042979	  0.070876	  0.157933	  0.220025	  0.488608	  0.541971	  0.582685	  0.554405
  0.035657	  0.057121	  0.149750	 -0.025194	 -0.018457	  0.084383	  0.124286	  0.187059	  0.291486	  0.503994	  0.473247	  0.524153	  0.424683
  0.040189	  0.071560	  0.188771	 -0.035208	  0.016049	  0.122598	  0.144377	  0.189802	  0.299512	  0.432782	  0.406620	  0.457299	  0.285106
  0.023793	  0.062660	  0.196646	 -0.020335	  0.093441	  0.133247	  0.187716	  0.188987	  0.267854	  0.361324	  0.323546	  0.342552	  0.172693
  0.050017	  0.048224	  0.199454	 -0.003377	  0.111396	  0.154035	  0.237107	  0.172830	  0.235970	  0.280792	  0.242751	  0.211394	  0.044842
  0.041244	  0.031955	  0.169412	  0.003420	  0.153230	  0.168510	  0.251825	  0.177567	  0.204907	  0.207622	  0.141545	  0.071946	 -0.053923
  0.013125	  0.036925	  0.200264	  0.014227	  0.168912	  0.173287	  0.210970	  0.169160	  0.112230	  0.109223	  0.018845	 -0.044658	 -0.138582
  0.012905	  0.059424	  0.232518	  0.031325	  0.182240	  0.192771	  0.160826	  0.064973	  0.014676	  0.009984	 -0.095732	 -0.114865	 -0.197300
  0.054259	  0.058157	  0.195348	  0.029055	  0.194117	  0.161636	  0.082153	 -0.024715	 -0.070318	 -0.086030	 -0.183805	 -0.180239	 -0.254349
  0.013541	  0.075874	  0.210493	  0.033867	  0.212866	  0.132085	  0.005745	 -0.077389	 -0.144723	 -0.162799	 -0.212639	 -0.243550	 -0.316390
 -0.012694	  0.086670	  0.203098	  0.070981	  0.208176	  0.100557	 -0.042529	 -0.138184	 -0.220810	 -0.250150	 -0.263265	 -0.261427	 -0.366771
 -0.009848	  0.071048	  0.219659	  0.060889	  0.188820	  0.060233	 -0.103643	 -0.224628	 -0.306176	 -0.294830	 -0.306836	 -0.281045	 -0.396356
  0.005428	  0.052491	  0.251609	  0.066680	  0.167987	 -0.018299	 -0.143566	 -0.290774	 -0.363586	 -0.299206	 -0.295710	 -0.267791	 -0.394355
  0.019921	  0.023296	  0.249546	  0.082893	  0.099415	 -0.079127	 -0.214412	 -0.327788	 -0.389317	 -0.318842	 -0.283447	 -0.243897	 -0.372320
  0.037805	  0.033688	  0.257519	  0.053803	  0.034046	 -0.139367	 -0.278329	 -0.353190	 -0.411941	 -0.309977	 -0.260667	 -0.170361	 -0.282084
  0.040971	  0.042568	  0.230981	  0.014262	 -0.016114	 -0.219245	 -0.296430	 -0.336119	 -0.421058	 -0.261829	 -0.215116	 -0.062659	 -0.144249
  0.050206	  0.017762	  0.228877	 -0.025989	 -0.028583	 -0.259052	 -0.297681	 -0.344522	 -0.402235	 -0.201606	 -0.111121	  0.051357	 -0.017410
  0.063499	 -0.010379	  0.247984	 -0.033638	 -0.059636	 -0.264867	 -0.330552	 -0.347557	 -0.329310	 -0.100375	 -0.001156	  0.154892	  0.122023
  0.068388	 -0.009148	  0.262416	 -0.049766	 -0.102842	 -0.260563	 -0.312050	 -0.277882	 -0.226196	  0.001643	  0.109273	  0.236955	  0.268846
  0.087759	  0.005344	  0.226732	 -0.088323	 -0.133741	 -0.263717	 -0.238750	 -0.167184	 -0.110172	  0.069662	  0.218231	  0.335349	  0.374616
  0.087848	  0.025673	  0.217398	 -0.079761	 -0.109861	 -0.246044	 -0.200294	 -0.048816	 -0.001627	  0.171953	  0.297934	  0.442510	  0.431388
  0.092001	  0.065252	  0.196410	 -0.073715	 -0.072732	 -0.205047	 -0.091503	  0.035026	  0.087302	  0.290568	  0.395445	  0.501744	  0.531482
  0.109780	  0.071430	  0.157972	 -0.070965	 -0.066046	 -0.181048	 -0.006716	  0.101399	  0.128747	  0.373004	  0.452554	  0.569702	  0.515203
  0.111738	  0.035572	  0.161089	 -0.084262	 -0.046662	 -0.088105	  0.079148	  0.167665	  0.173983	  0.442439	  0.494568	  0.559237	  0.436690
  0.092146	  0.029144	  0.152324	 -0.109563	 -0.055465	 -0.010271	  0.167995	  0.201320	  0.226925	  0.509685	  0.476496	  0.493517	  0.361960
  0.069425	  0.071869	  0.146770	 -0.105309	  0.014245	  0.045045	  0.192956	  0.227447	  0.250952	  0.521697	  0.417844	  0.418561	  0.269906
  0.047148	  0.094203	  0.148595	 -0.104102	  0.059268	  0.085021	  0.191135	  0.228940	  0.254203	  0.482094	  0.378988	  0.378292	  0.186845
  0.068124	  0.097647	  0.165837	 -0.051209	  0.073326	  0.090222	  0.188818	  0.206696	  0.233528	  0.430430	  0.333238	  0.308721	  0.063028
  0.054996	  0.077866	  0.165688	  0.006616	  0.102990	  0.067240	  0.205483	  0.183530	  0.205365	  0.359308	  0.242784	  0.203028	 -0.057472
  0.059287	  0.052583	  0.214723	  0.016084	  0.162065	  0.058531	  0.176502	  0.167799	  0.193190	  0.270420	  0.143053	  0.118007	 -0.175590
  0.062335	  0.015225	  0.273157	  0.033581	  0.218858	  0.057276	  0.111327	  0.157127	  0.141846	  0.209672	  0.051557	  0.038209	 -0.229017
  0.074362	  0.023634	  0.309940	  0.041478	  0.227741	  0.068774	  0.062017	  0.114687	  0.091366	  0.120162	 -0.068415	 -0.024758	 -0.209987
  0.071330	  0.028403	  0.337332	  0.058003	  0.190691	  0.026150	  0.024244	  0.015791	  0.028810	  0.012378	 -0.134312	 -0.027777	 -0.113281
  0.054856	  0.004974	  0.328250	  0.039392	  0.142382	 -0.003663	 -0.004743	 -0.043567	 -0.034025	 -0.056157	 -0.150530	  0.026001	 -0.008927
  0.069586	  0.013794	  0.323901	  0.078667	  0.140336	 -0.030996	 -0.014590	 -0.059255	 -0.088140	 -0.137634	 -0.141953	  0.112541	  0.096338
  0.087318	  0.048331	  0.348810	  0.083945	  0.146860	 -0.016043	 -0.047763	 -0.066920	 -0.122734	 -0.149462	 -0.103045	  0.212125	  0.185234
  0.070054	  0.075694	  0.364480	  0.070615	  0.141859	  0.007594	 -0.104009	 -0.124384	 -0.147421	 -0.106714	 -0.002997	  0.307546	  0.240185
  0.039576	  0.061550	  0.408444	  0.043734	  0.112537	 -0.034593	 -0.150636	 -0.148488	 -0.124912	 -0.010171	  0.115727	  0.410173	  0.310617
  0.067838	  0.035137	  0.390989	  0.005052	  0.104000	 -0.055736	 -0.164774	 -0.165767	 -0.057408	  0.116409	  0.213864	  0.501156	  0.341198
  0.096635	  0.063795	  0.355627	  0.000235	  0.112734	 -0.057495	 -0.152416	 -0.113017	  0.011714	  0.184784	  0.311999	  0.549723	  0.346788
  0.093889	  0.088423	  0.341925	 -0.020252	  0.092884	 -0.099072	 -0.083627	 -0.031056	  0.066529	  0.247558	  0.390695	  0.555687	  0.322467
  0.085701	  0.059599	  0.341437	 -0.035807	  0.061575	 -0.132782	 -0.055998	 -0.004647	  0.123666	  0.292828	  0.435857	  0.532199	  0.294944
  0.075769	  0.082205	  0.340129	 -0.071175	  0.040080	 -0.120815	 -0.030922	  0.087852	  0.167172	  0.309181	  0.449303	  0.472185	  0.218757
  0.060868	  0.087537	  0.379482	 -0.062032	  0.067815	 -0.073499	  0.015751	  0.163831	  0.182622	  0.327193	  0.391999	  0.350481	  0.106659
  0.048098	  0.089261	  0.375338	 -0.050758	  0.101322	 -0.030195	  0.051596	  0.202420	  0.173256	  0.302174	  0.282670	  0.249310	  0.017737
  0.055135	  0.077606	  0.318297	 -0.022964	  0.113634	  0.003883	  0.105878	  0.221118	  0.130658	  0.239042	  0.181387	  0.156402	 -0.069625
  0.053659	  0.081598	  0.287259	  0.025212	  0.102933	  0.089479	  0.145668	  0.191128	  0.121254	  0.171206	  0.066652	  0.035090	 -0.109892
  0.054917	  0.052664	  0.266758	  0.040976	  0.134723	  0.128725	  0.138404	  0.156779	  0.064300	  0.110613	 -0.008920	 -0.024587	 -0.153858
  0.034027	  0.015064	  0.276878	  0.020493	  0.165796	  0.121003	  0.090610	  0.153699	  0.032770	  0.045312	 -0.072679	 -0.088548	 -0.206918
  0.030148	  0.006876	  0.281995	  0.010246	  0.214964	  0.076111	  0.052587	  0.097926	 -0.030738	 -0.005045	 -0.136357	 -0.161163	 -0.239664
  0.045608	  0.001794	  0.271860	 -0.025150	  0.225557	  0.054058	  0.032217	  0.019650	 -0.084522	 -0.086662	 -0.174428	 -0.188775	 -0.273713
  0.075498	  0.004194	  0.291826	 -0.025610	  0.207300	  0.035598	  0.003512	 -0.043723	 -0.186414	 -0.142161	 -0.216940	 -0.178634	 -0.298316
  0.076450	  0.039390	  0.259349	 -0.002904	  0.190214	  0.006896	 -0.000460	 -0.122901	 -0.254400	 -0.184679	 -0.221796	 -0.170963	 -0.369000
  0.071063	  0.052703	  0.264987	 -0.000767	  0.181485	 -0.028284	 -0.052675	 -0.146482	 -0.284109	 -0.228884	 -0.227108	 -0.180117	 -0.407357
  0.055683	  0.075715	  0.311594	 -0.003330	  0.196394	 -0.061567	 -0.112578	 -0.195081	 -0.270124	 -0.223605	 -0.224334	 -0.210580	 -0.419648
  0.046921	  0.091707	  0.312333	 -0.023620	  0.148735	 -0.117860	 -0.149251	 -0.216699	 -0.260362	 -0.204991	 -0.225057	 -0.221093	 -0.436154
  0.018092	  0.065679	  0.356698	 -0.062286	  0.077682	 -0.139478	 -0.179848	 -0.249999	 -0.249814	 -0.210688	 -0.231880	 -0.244594	 -0.428042
  0.027893	  0.061729	  0.359671	 -0.097700	  0.062230	 -0.138260	 -0.209235	 -0.262755	 -0.225488	 -0.205665	 -0.227619	 -0.268134	 -0.412442
  0.038450	  0.097873	  0.365625	 -0.113657	  0.066062	 -0.178592	 -0.238123	 -0.218760	 -0.202116	 -0.158533	 -0.228199	 -0.262265	 -0.398457
  0.049040	  0.086187	  0.351868	 -0.131122	  0.036212	 -0.196749	 -0.252461	 -0.206150	 -0.239329	 -0.160044	 -0.218274	 -0.217617	 -0.374580
 -0.004600	  0.076122	  0.338291	 -0.102361	 -0.014866	 -0.214477	 -0.250157	 -0.216124	 -0.260798	 -0.144633	 -0.179711	 -0.171646	 -0.316854
 -0.003749	  0.070212	  0.323905	 -0.091017	 -0.060655	 -0.203120	 -0.243864	 -0.212605	 -0.212938	 -0.095750	 -0.140374	 -0.085286	 -0.211340
  0.048512	  0.057901	  0.316389	 -0.118106	 -0.040554	 -0.193401	 -0.212663	 -0.151707	 -0.183187	 -0.057405	 -0.109736	  0.008593	 -0.116775
  0.054445	  0.064479	  0.290953	 -0.148743	 -0.034729	 -0.171654	 -0.174742	 -0.091697	 -0.135128	 -0.008211	 -0.049818	  0.095021	 -0.018991
  0.060071	  0.079452	  0.296974	 -0.173336	 -0.054553	 -0.169153	 -0.159985	 -0.109308	 -0.092074	  0.018125	  0.029724	  0.217922	  0.095061
  0.064735	  0.090653	  0.268755	 -0.172068	 -0.043951	 -0.153677	 -0.156529	 -0.114866	 -0.085302	  0.055556	  0.119980	  0.286411	  0.223193
  0.043934	  0.087634	  0.253101	 -0.153628	 -0.016830	 -0.104161	 -0.119105	 -0.075578	 -0.068868	  0.109061	  0.187253	  0.376424	  0.351673
  0.032166	  0.062556	  0.247760	 -0.162970	  0.032096	 -0.087290	 -0.087258	 -0.019260	 -0.014956	  0.160181	  0.249959	  0.455555	  0.458450
  0.028250	  0.048236	  0.253896	 -0.140709	  0.020281	 -0.085204	 -0.041892	  0.047322	  0.066382	  0.217082	  0.329844	  0.542316	  0.522272
  0.001554	  0.051188	  0.229985	 -0.083419	 -0.014529	 -0.040276	 -0.005355	  0.085034	  0.119083	  0.268867	  0.365654	  0.598398	  0.598912
 -0.016166	  0.050274	  0.212727	 -0.099978	 -0.015427	 -0.023190	  0.040276	  0.103557	  0.161564	  0.281500	  0.415980	  0.644373	  0.621677
 -0.037973	  0.044670	  0.220729	 -0.081253	  0.024725	 -0.032273	  0.087348	  0.151547	  0.198989	  0.303989	  0.471776	  0.676252	  0.639407
 -0.043124	  0.020696	  0.224447	 -0.069731	  0.063760	 -0.027846	  0.115662	  0.192795	  0.236816	  0.310972	  0.518972	  0.698587	  0.661175
 -0.020572	 -0.011681	  0.230862	 -0.068066	  0.098024	 -0.001493	  0.123016	  0.191418	  0.283932	  0.317310	  0.530180	  0.718736	  0.626805
 -0.002676	 -0.008886	  0.245763	 -0.059897	  0.116214	  0.039837	  0.116832	  0.175893	  0.299112	  0.338885	  0.555226	  0.702366	  0.621757
  0.001670	 -0.002255	  0.260200	 -0.072476	  0.108602	  0.057370	  0.136145	  0.113411	  0.305234	  0.352405	  0.534791	  0.695461	  0.626154
 -0.017105	  0.019410	  0.272559	 -0.063832	  0.152130	  0.074782	  0.117714	  0.122736	  0.253775	  0.372410	  0.523848	  0.629671	  0.578987
 -0.049297	  0.006304	  0.304611	 -0.052511	  0.219567	  0.129005	  0.119312	  0.182293	  0.231956	  0.377153	  0.525294	  0.568029	  0.517852
 -0.037357	 -0.020035	  0.287868	 -0.039713	  0.219225	  0.130627	  0.111369	  0.184237	  0.228523	  0.390900	  0.473098	  0.511240	  0.422875
 -0.013108	 -0.027577	  0.301425	 -0.006867	  0.166368	  0.113449	  0.123886	  0.155606	  0.243088	  0.369040	  0.445722	  0.458377	  0.327215
 -0.005238	 -0.038863	  0.288514	  0.013037	  0.174920	  0.099223	  0.103657	  0.109633	  0.247680	  0.336056	  0.397859	  0.373352	  0.224033
 -0.037101	 -0.020594	  0.281624	  0.053448	  0.178885	  0.104686	  0.064375	  0.105464	  0.192697	  0.292434	  0.286599	  0.301636	  0.110775
 -0.045423	  0.008007	  0.300397	  0.104847	  0.163152	  0.133566	  0.026626	  0.101322	  0.177655	  0.202518	  0.209721	  0.242043	  0.005519
 -0.040240	  0.047110	  0.282391	  0.113509	  0.157722	  0.106888	  0.024809	  0.098144	  0.161800	  0.158603	  0.133284	  0.167703	 -0.091937
 -0.035378	  0.092682	  0.307665	  0.081889	  0.143173	  0.067063	 -0.030408	  0.035290	  0.106480	  0.091714	  0.039334	  0.118134	 -0.157780
 -0.023847	  0.100069	  0.304074	  0.093647	  0.145200	  0.052712	 -0.093704	 -0.002839	  0.004506	  0.022867	 -0.012843	  0.048860	 -0.227008
 -0.013315	  0.076783	  0.319282	  0.137268	  0.164375	  0.034985	 -0.102917	 -0.014969	 -0.061054	 -0.028681	 -0.095252	  0.022292	 -0.296757
  0.000930	  0.065985	  0.329631	  0.142995	  0.117756	  0.002639	 -0.080137	 -0.038144	 -0.103566	 -0.098543	 -0.163388	 -0.021526	 -0.335966
  0.001948	  0.086419	  0.312455	  0.152861	  0.106774	 -0.010583	 -0.115164	 -0.055433	 -0.107901	 -0.125061	 -0.202170	 -0.092335	 -0.398096
 -0.002054	  0.066798	  0.324976	  0.145370	  0.125259	 -0.020828	 -0.158244	 -0.102068	 -0.144245	 -0.154016	 -0.204130	 -0.142120	 -0.402760
 -0.023294	  0.082101	  0.325446	  0.108360	  0.132429	 -0.073077	 -0.182734	 -0.136966	 -0.148641	 -0.163166	 -0.204333	 -0.209172	 -0.423077
 -0.014677	  0.055262	  0.343070	  0.068529	  0.118841	 -0.103905	 -0.204221	 -0.163197	 -0.156436	 -0.165947	 -0.229077	 -0.252106	 -0.440820
 -0.039944	  0.035965	  0.316312	  0.046759	  0.061696	 -0.138972	 -0.231179	 -0.180928	 -0.206401	 -0.180943	 -0.240870	 -0.242586	 -0.432851
 -0.066099	  0.081776	  0.267910	  0.038535	  0.047808	 -0.161445	 -0.230945	 -0.182926	 -0.246596	 -0.151224	 -0.272161	 -0.211878	 -0.419247
 -0.079259	  0.087994	  0.254840	  0.036493	  0.072188	 -0.179474	 -0.217195	 -0.216470	 -0.286949	 -0.146882	 -0.275324	 -0.225392	 -0.357196
 -0.065907	  0.084385	  0.309437	  0.027737	  0.051190	 -0.191933	 -0.254871	 -0.238004	 -0.320917	 -0.170655	 -0.246220	 -0.221994	 -0.275577
 -0.030792	  0.057878	  0.309836	 -0.023151	  0.021516	 -0.238226	 -0.274933	 -0.196047	 -0.316193	 -0.162178	 -0.215004	 -0.171484	 -0.170740
 -0.026861	  0.056825	  0.307186	 -0.029891	  0.000608	 -0.249920	 -0.300843	 -0.135848	 -0.278403	 -0.168455	 -0.183324	 -0.090713	 -0.100548
 -0.025776	  0.019034	  0.285060	 -0.018982	 -0.008765	 -0.279162	 -0.284535	 -0.126650	 -0.221832	 -0.158771	 -0.167864	 -0.025080	 -0.024118
  0.017543	  0.004161	  0.225890	 -0.000897	 -0.000946	 -0.271704	 -0.277149	 -0.101507	 -0.172682	 -0.135927	 -0.136475	  0.046167	  0.004055
  0.021802	  0.001664	  0.190554	  0.021424	  0.025872	 -0.297492	 -0.255671	 -0.114632	 -0.113459	 -0.078354	 -0.065507	  0.104850	  0.018266
 -0.008878	 -0.004439	  0.171022	  0.046379	  0.031066	 -0.352042	 -0.229702	 -0.077123	 -0.052388	 -0.022008	  0.003547	  0.134008	  0.024662
 -0.020004	  0.012501	  0.183611	  0.021518	  0.046186	 -0.330760	 -0.221634	 -0.012943	 -0.007412	 -0.035705	  0.054234	  0.156619	  0.006284
 -0.029316	  0.005909	  0.187698	  0.009064	  0.057663	 -0.320645	 -0.208566	 -0.008897	  0.008339	  0.012285	  0.072517	  0.176505	 -0.013027
 -0.061266	  0.018606	  0.166935	  0.021888	  0.071413	 -0.308234	 -0.216445	  0.000906	  0.011832	  0.051143	  0.073505	  0.134152	 -0.088614
 -0.045103	  0.024391	  0.159428	  0.017426	  0.030264	 -0.285327	 -0.184019	  0.037149	  0.010177	  0.050846	  0.031595	  0.049661	 -0.148673
 -0.062330	  0.006544	  0.166367	 -0.024691	  0.000608	 -0.228859	 -0.119165	  0.050305	  0.024346	  0.023413	 -0.028008	 -0.007799	 -0.199533
 -0.086121	  0.004318	  0.145664	 -0.026724	 -0.029021	 -0.195846	 -0.077903	  0.055765	  0.036877	  0.019002	 -0.105866	 -0.065803	 -0.186749
 -0.075443	 -0.009304	  0.130432	 -0.031375	 -0.029867	 -0.210751	 -0.085960	  0.050950	  0.040884	  0.024592	 -0.159672	 -0.133056	 -0.198016
 -0.064857	 -0.041317	  0.088189	 -0.042102	 -0.050656	 -0.218525	 -0.063558	  0.036809	 -0.024523	 -0.041445	 -0.210393	 -0.162021	 -0.210481
 -0.053748	 -0.033394	  0.069943	 -0.041882	 -0.051138	 -0.218941	  0.005727	  0.045205	 -0.070666	 -0.097554	 -0.261585	 -0.192242	 -0.239655
 -0.057131	 -0.011513	  0.086083	 -0.008545	  0.003462	 -0.200640	  0.012425	  0.013573	 -0.101751	 -0.161540	 -0.291685	 -0.216536	 -0.305571
 -0.069857	 -0.016135	  0.114490	  0.010810	  0.044383	 -0.173772	 -0.023462	 -0.024134	 -0.140946	 -0.228803	 -0.305300	 -0.263867	 -0.351533
 -0.082058	 -0.030515	  0.097319	 -0.006548	  0.087478	 -0.145464	 -0.082122	 -0.055460	 -0.170971	 -0.245244	 -0.306417	 -0.310670	 -0.425858
 -0.082608	 -0.072094	  0.096503	  0.001962	  0.096449	 -0.130350	 -0.093422	 -0.100735	 -0.188275	 -0.247393	 -0.334531	 -0.299807	 -0.470383
 -0.069251	 -0.105069	  0.106403	  0.006605	  0.091117	 -0.123659	 -0.081183	 -0.101617	 -0.174837	 -0.270320	 -0.355754	 -0.288777	 -0.493677
 -0.066324	 -0.110241	  0.104596	  0.022407	  0.068597	 -0.111503	 -0.094667	 -0.104325	 -0.205505	 -0.306251	 -0.404290	 -0.316108	 -0.516290
 -0.057698	 -0.092816	  0.129362	  0.043202	  0.069708	 -0.121269	 -0.130187	 -0.120000	 -0.251489	 -0.336674	 -0.431185	 -0.333135	 -0.515067
 -0.047559	 -0.089477	  0.139930	  0.066055	  0.029086	 -0.127517	 -0.156423	 -0.133469	 -0.287074	 -0.400853	 -0.390774	 -0.319115	 -0.487051
 -0.049169	 -0.092586	  0.153606	  0.053262	  0.005166	 -0.151289	 -0.212383	 -0.120586	 -0.330236	 -0.418062	 -0.369051	 -0.289144	 -0.448345
 -0.025291	 -0.099314	  0.138567	  0.019382	 -0.002779	 -0.178639	 -0.196140	 -0.106638	 -0.347051	 -0.399666	 -0.330904	 -0.261827	 -0.402825
 -0.048979	 -0.133308	  0.133348	  0.004918	  0.039140	 -0.189088	 -0.204886	 -0.128510	 -0.334063	 -0.403576	 -0.326828	 -0.267101	 -0.343613
 -0.054780	 -0.124719	  0.162356	  0.036526	  0.076098	 -0.203467	 -0.201037	 -0.127873	 -0.321504	 -0.369308	 -0.336761	 -0.276655	 -0.354101
 -0.084390	 -0.111301	  0.174071	  0.049944	  0.058736	 -0.220737	 -0.195596	 -0.152738	 -0.273828	 -0.367035	 -0.307379	 -0.257251	 -0.377616
 -0.126100	 -0.084448	  0.159909	  0.049181	  0.021796	 -0.230437	 -0.231611	 -0.128349	 -0.256672	 -0.363448	 -0.246305	 -0.225413	 -0.379774
 -0.127087	 -0.060821	  0.150876	  0.021835	  0.070997	 -0.274154	 -0.201200	 -0.105276	 -0.255782	 -0.319528	 -0.231885	 -0.200271	 -0.348085
 -0.111838	 -0.102165	  0.171034	 -0.005877	  0.102530	 -0.299900	 -0.153906	 -0.129700	 -0.228188	 -0.272246	 -0.226604	 -0.176813	 -0.304960
 -0.094254	 -0.115187	  0.176124	  0.000326	  0.065334	 -0.328776	 -0.141888	 -0.138395	 -0.219813	 -0.264258	 -0.201712	 -0.137111	 -0.254526
 -0.088770	 -0.119024	  0.175122	  0.013507	  0.038394	 -0.304880	 -0.137441	 -0.113519	 -0.179915	 -0.242231	 -0.176763	 -0.132050	 -0.209217
 -0.097193	 -0.142930	  0.187291	  0.024314	  0.044878	 -0.303035	 -0.126913	 -0.110579	 -0.158161	 -0.226572	 -0.178284	 -0.133616	 -0.197223
 -0.093849	 -0.190262	  0.178640	  0.052017	  0.074058	 -0.270412	 -0.111262	 -0.048612	 -0.137799	 -0.218368	 -0.172402	 -0.135003	 -0.162455
 -0.102259	 -0.208049	  0.145796	  0.043219	  0.080533	 -0.233790	 -0.106865	 -0.020919	 -0.112843	 -0.222197	 -0.161002	 -0.175800	 -0.151478
 -0.118056	 -0.187526	  0.142348	  0.031700	  0.053883	 -0.204610	 -0.091129	 -0.043325	 -0.115438	 -0.193809	 -0.133872	 -0.161862	 -0.160555
 -0.096223	 -0.183410	  0.128292	  0.048871	  0.046498	 -0.178585	 -0.100280	 -0.061107	 -0.110436	 -0.156821	 -0.089935	 -0.168674	 -0.175428
 -0.055266	 -0.161347	  0.144605	  0.086044	  0.048018	 -0.141318	 -0.074307	 -0.025141	 -0.099252	 -0.137095	 -0.068823	 -0.192470	 -0.185217
 -0.022440	 -0.175321	  0.163956	  0.027758	  0.055448	 -0.120873	 -0.065401	 -0.009256	 -0.093073	 -0.122979	 -0.079763	 -0.203423	 -0.150770
 -0.028008	 -0.218125	  0.166090	 -0.007574	  0.029873	 -0.134871	 -0.105929	 -0.025806	 -0.092229	 -0.105906	 -0.110051	 -0.204294	 -0.147528
 -0.035440	 -0.224189	  0.143431	  0.018460	 -0.008720	 -0.075424	 -0.102593	 -0.050142	 -0.092673	 -0.103074	 -0.142887	 -0.169424	 -0.129204
 -0.031689	 -0.194817	  0.182515	  0.061347	  0.006490	 -0.041716	 -0.049381	 -0.061639	 -0.081428	 -0.062046	 -0.150175	 -0.157043	 -0.093039
 -0.028021	 -0.187092	  0.183883	  0.037091	  0.042215	 -0.026567	 -0.021319	 -0.051769	 -0.038779	 -0.060920	 -0.164041	 -0.113153	 -0.123713
 -0.033636	 -0.241912	  0.161439	 -0.003323	  0.020649	  0.010685	 -0.013911	 -0.051521	 -0.028454	 -0.069059	 -0.171192	 -0.058280	 -0.153017
 -0.054932	 -0.239226	  0.186641	 -0.007882	  0.027637	  0.031009	 -0.024778	 -0.066053	 -0.019132	 -0.071495	 -0.150791	 -0.085839	 -0.169919
 -0.076482	 -0.247594	  0.186550	  0.023592	  0.039922	  0.014748	 -0.002849	 -0.028815	 -0.045927	 -0.087618	 -0.146877	 -0.140801	 -0.168513
 -0.107780	 -0.298421	  0.184056	  0.020847	  0.045492	  0.028935	 -0.009029	  0.011801	 -0.066999	 -0.121322	 -0.133601	 -0.163572	 -0.157724
 -0.111311	 -0.280618	  0.210292	  0.026866	  0.102388	  0.029048	 -0.007665	  0.043529	 -0.069713	 -0.139272	 -0.097014	 -0.178098	 -0.122049
 -0.093521	 -0.293076	  0.218125	  0.050679	  0.089157	  0.026131	 -0.032890	  0.006690	 -0.068045	 -0.163199	 -0.105534	 -0.177033	 -0.108297
 -0.068208	 -0.321649	  0.186197	  0.059897	  0.075034	  0.011495	 -0.031879	  0.020620	 -0.067417	 -0.175818	 -0.123211	 -0.187236	 -0.105044
 -0.104395	 -0.307214	  0.184460	  0.070561	  0.056611	  0.022108	 -0.039225	  0.023885	 -0.053697	 -0.161987	 -0.129362	 -0.233947	 -0.109613
 -0.115495	 -0.280492	  0.195722	  0.092138	  0.040625	  0.024925	 -0.052312	  0.010785	 -0.072846	 -0.189908	 -0.140662	 -0.250584	 -0.104302
 -0.084423	 -0.297995	  0.200295	  0.094946	  0.059082	  0.011194	 -0.062955	  0.007029	 -0.079219	 -0.211041	 -0.147349	 -0.250940	 -0.059117
 -0.086185	 -0.268259	  0.209295	  0.100937	  0.046861	  0.018812	 -0.025859	  0.011292	 -0.053448	 -0.212261	 -0.159038	 -0.222325	 -0.013978
 -0.068039	 -0.231481	  0.200751	  0.100687	  0.058211	  0.024825	 -0.049252	 -0.006890	 -0.076938	 -0.185822	 -0.180634	 -0.187656	 -0.008852
 -0.062652	 -0.216111	  0.185964	  0.083007	  0.046432	  0.021191	 -0.075463	 -0.021179	 -0.117549	 -0.169884	 -0.163529	 -0.160798	  0.031939
 -0.087628	 -0.233908	  0.171722	  0.061402	  0.038902	  0.009586	 -0.054369	 -0.039880	 -0.139380	 -0.184561	 -0.137399	 -0.124489	  0.052475
 -0.118581	 -0.207298	  0.182880	  0.037974	  0.025221	  0.009966	 -0.034352	 -0.010276	 -0.114936	 -0.204030	 -0.102140	 -0.091605	  0.086473
 -0.119447	 -0.195296	  0.205687	 -0.021420	  0.026004	  0.004654	 -0.038162	  0.022638	 -0.102868	 -0.227570	 -0.089799	 -0.069670	  0.086381
 -0.098729	 -0.173439	  0.235014	 -0.008955	  0.044399	 -0.013448	 -0.067929	 -0.012577	 -0.107592	 -0.220316	 -0.084950	 -0.052372	  0.059759
 -0.084731	 -0.158161	  0.234590	  0.021848	  0.039254	 -0.048469	 -0.085702	  0.000410	 -0.069835	 -0.198960	 -0.068437	 -0.024444	  0.022737
 -0.060121	 -0.145349	  0.224900	  0.047339	  0.011824	 -0.062385	 -0.038010	  0.004017	 -0.053843	 -0.173223	 -0.038618	 -0.008047	 -0.055768
  0.013744	 -0.117409	  0.228348	  0.044558	  0.023468	 -0.054260	 -0.016502	 -0.005296	 -0.027943	 -0.155849	 -0.057214	  0.002148	 -0.080348
  0.009612	 -0.087166	  0.221781	  0.006955	  0.014249	 -0.042157	 -0.037306	 -0.043375	 -0.027576	 -0.119752	 -0.069355	  0.009491	 -0.071104
  0.004373	 -0.117085	  0.205341	 -0.011115	  0.031959	 -0.046018	 -0.088556	 -0.070864	 -0.038268	 -0.113565	 -0.044292	  0.023241	 -0.054434
  0.018176	 -0.147267	  0.222176	 -0.014405	  0.017743	 -0.085618	 -0.087321	 -0.069457	 -0.026829	 -0.109307	 -0.003167	  0.007778	 -0.047152
  0.040044	 -0.120090	  0.235989	 -0.016956	 -0.009212	 -0.087329	 -0.092158	 -0.091005	 -0.020097	 -0.056252	  0.002049	 -0.017262	 -0.067162
  0.017682	 -0.104972	  0.199128	 -0.011114	 -0.046375	 -0.086381	 -0.087482	 -0.067591	 -0.018272	 -0.006950	 -0.004791	 -0.021166	 -0.058979
  0.026172	 -0.074179	  0.203463	 -0.015678	 -0.017389	 -0.030887	 -0.105229	 -0.066632	 -0.019138	 -0.020135	  0.029306	  0.011714	 -0.029647
  0.013534	 -0.071442	  0.199662	 -0.028359	 -0.042464	 -0.032320	 -0.093475	 -0.071578	 -0.004547	 -0.037166	  0.070450	  0.000832	  0.024037
 -0.008574	 -0.031857	  0.182042	 -0.029833	 -0.071539	 -0.061457	 -0.080149	 -0.021005	  0.027304	 -0.023775	  0.108385	 -0.001491	  0.061431
  0.029706	 -0.017184	  0.191320	 -0.031650	 -0.080362	 -0.036521	 -0.096869	  0.007267	  0.053042	 -0.016087	  0.117392	 -0.009642	  0.079417
  0.016395	 -0.034769	  0.214801	 -0.049569	 -0.056105	 -0.048439	 -0.093843	  0.047161	  0.065351	 -0.016330	  0.108385	  0.006895	  0.113965
  0.000047	 -0.055118	  0.217240	 -0.053625	 -0.037266	 -0.043457	 -0.043105	  0.075462	  0.080405	 -0.029432	  0.088421	  0.003092	  0.124889
 -0.003755	 -0.042879	  0.214178	 -0.020107	 -0.059567	 -0.043557	 -0.009720	  0.060206	  0.097360	 -0.015327	  0.113864	  0.015123	  0.120885
 -0.002287	 -0.010775	  0.232689	  0.022483	 -0.087459	 -0.015571	 -0.016661	  0.059877	  0.072219	 -0.004128	  0.133229	  0.097044	  0.143244
  0.030082	  0.014424	 -0.071728	  0.040934	 -0.007214	  0.030271	  0.064323	 -0.028591	  0.001787	  0.060337	  0.003154	 -0.017848	 -0.035183
  0.049798	  0.027883	 -0.019176	  0.070161	 -0.054027	  0.043234	  0.014850	 -0.012813	 -0.010397	  0.032345	 -0.002905	 -0.041577	 -0.017030
  0.050098	  0.054657	  0.010224	  0.072306	 -0.054500	  0.043682	  0.011277	  0.011855	  0.029662	  0.027871	 -0.001468	 -0.011269	 -0.017361
  0.034119	  0.060291	  0.049083	  0.089611	 -0.062392	  0.012055	  0.047548	  0.017945	 -0.003329	  0.010076	  0.013264	 -0.029484	 -0.021233
 -0.022293	  0.047567	  0.044100	  0.083332	 -0.033613	 -0.016691	  0.070677	  0.019909	 -0.026474	 -0.010881	  0.001469	 -0.044166	 -0.000244
 -0.051059	  0.023635	  0.038590	  0.045703	  0.004881	  0.001028	  0.073980	  0.007885	 -0.019513	  0.004990	  0.007639	 -0.008813	  0.021341
 -0.046121	 -0.020666	  0.053248	  0.044260	  0.032004	  0.011800	  0.067621	  0.004861	 -0.006552	  0.012674	  0.013015	  0.024705	  0.000444
 -0.016240	 -0.023398	 -0.009932	  0.037526	  0.015207	  0.006206	  0.043326	  0.022965	 -0.033824	  0.010275	 -0.001152	  0.062425	  0.039624
  0.014019	 -0.018666	 -0.027576	 -0.013558	  0.012981	 -0.012086	  0.012382	  0.040340	 -0.042239	  0.026487	 -0.017433	  0.041507	  0.039222
  0.030117	 -0.014647	 -0.021256	 -0.013094	  0.028001	  0.019892	 -0.015917	  0.051578	 -0.037314	  0.044843	  0.009219	  0.041339	  0.017860
  0.019168	 -0.004031	 -0.026246	 -0.024251	  0.036533	  0.038245	 -0.019006	  0.032917	 -0.047464	  0.033405	 -0.009424	  0.007716	 -0.046281
  0.009208	 -0.007264	 -0.027619	 -0.009536	  0.054529	  0.016353	 -0.036175	  0.020127	  0.022203	  0.067628	  0.021389	  0.029755	  0.048096
  0.006187	 -0.001343	 -0.049358	 -0.016176	  0.034881	  0.000279	 -0.070153	  0.014296	  0.030377	  0.029107	 -0.026968	 -0.008371	 -0.012088
 -0.005562	  0.000148	 -0.044311	 -0.027495	  0.045622	 -0.003182	 -0.057031	  0.022004	  0.024264	 -0.022658	 -0.005488	  0.006214	 -0.007905
 -0.005509	  0.001570	 -0.028014	 -0.063182	  0.009326	  0.000282	 -0.024136	 -0.022609	  0.018828	 -0.047897	  0.000870	  0.002567	 -0.023291
 -0.014183	 -0.011483	  0.011500	 -0.057183	 -0.013841	 -0.015542	 -0.004849	 -0.096089	  0.013049	 -0.052418	 -0.017092	 -0.014161	 -0.050053
 -0.009614	 -0.002469	  0.023564	 -0.043829	  0.007242	 -0.020513	 -0.011009	 -0.070431	  0.027117	 -0.015186	  0.024440	  0.029567	  0.068698
 -0.009216	 -0.002806	  0.020025	 -0.066617	 -0.016017	 -0.046002	 -0.041436	 -0.044322	 -0.001161	 -0.057794	 -0.026238	 -0.048929	 -0.042276
 -0.025597	 -0.050995	  0.046751	 -0.084952	 -0.011554	 -0.057237	 -0.060602	  0.000309	  0.026981	 -0.069035	  0.023558	  0.028691	  0.113604
 -0.037403	 -0.072408	  0.028130	 -0.063960	 -0.028049	 -0.052075	 -0.065670	  0.007865	  0.033998	 -0.084168	 -0.009849	 -0.049869	 -0.075943
 -0.012316	 -0.044278	  0.043140	 -0.054346	 -0.003875	 -0.028799	 -0.071903	  0.005973	  0.044194	 -0.053595	  0.019259	  0.012957	  0.006412
  0.018778	  0.015622	 -0.023396	 -0.080579	  0.004703	 -0.017755	 -0.064536	  0.000182	  0.040309	 -0.045323	 -0.030683	 -0.022455	 -0.087592
  0.011660	  0.046851	 -0.019946	 -0.097111	 -0.018794	 -0.003886	 -0.025643	 -0.012615	  0.047671	 -0.064554	 -0.037507	 -0.034900	 -0.066069
 -0.002002	  0.048584	  0.004802	 -0.123537	 -0.042948	 -0.002012	 -0.016077	  0.001348	  0.046006	 -0.076162	 -0.019805	 -0.056562	 -0.018654
 -0.022461	  0.025920	  0.011275	 -0.145121	 -0.043555	  0.000872	 -0.007008	  0.024180	  0.023946	 -0.062817	 -0.039959	 -0.134509	 -0.127718
 -0.052847	  0.046619	  0.045746	 -0.168634	 -0.040704	  0.019077	 -0.014583	  0.020501	  0.062937	  0.017294	  0.005809	 -0.056626	  0.017053
 -0.053196	  0.041883	  0.033264	 -0.166124	 -0.070728	  0.021757	 -0.059744	  0.022347	  0.043138	  0.004178	 -0.057025	 -0.136500	 -0.142302
 -0.024699	  0.010280	  0.035260	 -0.164994	 -0.093798	  0.006192	 -0.029206	  0.021651	  0.026602	  0.022961	  0.035424	 -0.026669	  0.052944
 -0.008263	 -0.028445	  0.046088	 -0.166404	 -0.075777	 -0.030433	  0.017489	 -0.006184	  0.016296	 -0.010518	 -0.003349	 -0.071753	 -0.108166
 -0.010040	 -0.019152	  0.056390	 -0.142141	 -0.055635	 -0.032225	  0.015523	  0.003905	  0.026333	  0.021336	  0.013623	  0.039576	  0.054868
 -0.029586	  0.008332	  0.087831	 -0.150642	 -0.074881	 -0.014967	  0.001384	  0.002501	 -0.029870	  0.023154	 -0.042599	 -0.027013	 -0.052933
 -0.062856	  0.013312	  0.085410	 -0.141705	 -0.048639	  0.022669	 -0.029676	 -0.012766	 -0.008580	  0.044801	 -0.027613	 -0.004120	  0.026090
 -0.072805	 -0.035769	  0.044482	 -0.118244	 -0.031174	 -0.008170	 -0.047562	 -0.023662	  0.023687	  0.034447	 -0.021982	 -0.024546	  0.030261
 -0.049126	 -0.039239	  0.009178	 -0.115233	 -0.030060	 -0.065372	 -0.039094	 -0.031541	  0.038899	  0.062571	 -0.038885	 -0.089383	 -0.007024
 -0.021648	 -0.019227	 -0.040704	 -0.172279	  0.005212	 -0.129544	  0.008765	 -0.025975	  0.043263	  0.044751	 -0.032383	 -0.032853	  0.108087
 -0.013425	 -0.028847	 -0.122962	 -0.218624	  0.044570	 -0.205843	 -0.009600	 -0.033333	  0.021718	 -0.018253	 -0.088126	 -0.096761	  0.010837
 -0.008735	 -0.028289	 -0.207933	 -0.261189	  0.056280	 -0.170351	 -0.010747	 -0.030939	  0.017447	  0.041385	 -0.034601	 -0.027749	  0.191363
 -0.013428	 -0.049458	 -0.300653	 -0.286302	  0.041987	 -0.113094	 -0.012761	 -0.050822	 -0.026337	  0.011566	 -0.098130	 -0.179237	 -0.008050
 -0.006932	 -0.077460	 -0.360418	 -0.272806	  0.022443	 -0.091465	  0.003439	 -0.060531	 -0.013091	  0.008712	 -0.055878	 -0.063531	  0.147168
 -0.015573	 -0.100911	 -0.317833	 -0.277064	 -0.008973	 -0.105405	 -0.019163	 -0.058580	 -0.006175	 -0.025529	 -0.106524	 -0.131664	 -0.030239
 -0.031711	 -0.091796	 -0.241386	 -0.316143	  0.021156	 -0.107975	  0.001071	 -0.048727	  0.026975	  0.006691	 -0.043077	 -0.036979	  0.073253
 -0.063947	 -0.043761	 -0.197845	 -0.331804	  0.022413	 -0.130971	  0.008328	 -0.050126	  0.020395	  0.032847	 -0.073773	 -0.110717	 -0.037780
 -0.079810	 -0.020824	 -0.227876	 -0.289719	  0.030082	 -0.153792	  0.016072	 -0.066975	  0.047992	  0.060136	 -0.078423	 -0.073563	  0.021086
 -0.048435	 -0.026398	 -0.245069	 -0.297243	  0.035485	 -0.204071	  0.045896	 -0.060955	  0.069517	  0.067249	 -0.053578	 -0.039414	  0.054388
 -0.064923	 -0.006662	 -0.246776	 -0.292110	 -0.001822	 -0.218417	  0.038624	 -0.069711	  0.053186	  0.009309	 -0.078992	 -0.070650	  0.019198
 -0.033951	 -0.016113	 -0.246456	 -0.273791	  0.007059	 -0.195434	  0.059737	 -0.024320	  0.029035	 -0.041605	 -0.058754	 -0.027897	  0.148850
 -0.007096	  0.005465	 -0.220090	 -0.279659	  0.009975	 -0.193034	  0.025826	 -0.008651	  0.000958	 -0.090019	 -0.137887	 -0.156084	  0.011778
 -0.028256	  0.028743	 -0.205457	 -0.258025	 -0.002121	 -0.209477	  0.032616	  0.013520	 -0.007426	 -0.086168	 -0.081744	 -0.052608	  0.210293
 -0.021515	  0.026316	 -0.186829	 -0.245030	 -0.018856	 -0.227023	  0.011724	  0.026292	 -0.047495	 -0.116744	 -0.101346	 -0.187490	 -0.009734
  0.004377	  0.049785	 -0.145282	 -0.230737	 -0.002964	 -0.232268	  0.027985	  0.011927	 -0.020157	 -0.067385	 -0.061235	 -0.059728	  0.162684
  0.019491	  0.078567	 -0.093770	 -0.219745	  0.014140	 -0.220484	  0.018009	  0.001810	 -0.037933	 -0.084623	 -0.141889	 -0.119041	 -0.006997
  0.038091	  0.099015	 -0.100900	 -0.204378	  0.020658	 -0.227882	  0.028204	  0.039508	 -0.032879	 -0.046938	 -0.097472	 -0.046843	  0.137752
  0.007139	  0.106259	 -0.151160	 -0.221275	  0.017432	 -0.257941	  0.041207	 -0.005747	 -0.021917	 -0.002501	 -0.132249	 -0.117926	  0.069328
  0.000066	  0.091927	 -0.143972	 -0.211106	  0.032021	 -0.266834	  0.028667	 -0.025791	  0.001863	  0.004554	 -0.125174	 -0.107716	  0.066867
 -0.001012	  0.070987	 -0.125096	 -0.216602	  0.042207	 -0.317054	  0.032219	 -0.015216	  0.023239	  0.002565	 -0.114016	 -0.064768	  0.087153
 -0.035707	  0.010245	 -0.127924	 -0.225111	  0.072873	 -0.318238	  0.061043	 -0.064011	  0.021084	 -0.008604	 -0.142052	 -0.099672	  0.012891
 -0.034376	  0.014733	 -0.149591	 -0.183352	  0.082343	 -0.330391	  0.072990	 -0.086897	  0.038437	 -0.011405	 -0.089212	 -0.018973	  0.148385
 -0.031553	 -0.001956	 -0.146911	 -0.146208	  0.051729	 -0.303667	  0.066053	 -0.092106	  0.038379	 -0.017801	 -0.127427	 -0.108416	 -0.050320
 -0.043013	 -0.048763	 -0.124066	 -0.159578	  0.030721	 -0.281190	  0.056499	 -0.092680	  0.047075	  0.034047	 -0.039081	  0.000207	  0.133149
 -0.045736	 -0.060964	 -0.106024	 -0.180595	  0.022388	 -0.257119	  0.058188	 -0.081947	 -0.009753	 -0.002742	 -0.099489	 -0.097229	 -0.071337
 -0.070320	 -0.084155	 -0.119242	 -0.149637	  0.017364	 -0.228177	  0.059538	 -0.087878	 -0.000991	  0.054797	 -0.088186	 -0.000543	  0.108719
 -0.072713	 -0.072859	 -0.118022	 -0.143350	 -0.002087	 -0.203191	  0.044950	 -0.068482	 -0.035164	  0.042585	 -0.137249	 -0.097764	 -0.024471
 -0.085193	 -0.062556	 -0.117230	 -0.144988	 -0.037192	 -0.218993	  0.055760	 -0.045677	 -0.044657	  0.030303	 -0.086928	 -0.035841	  0.058165
 -0.091573	 -0.068067	 -0.147167	 -0.159509	 -0.050711	 -0.211302	  0.073172	 -0.062125	 -0.032847	  0.028147	 -0.133364	 -0.046385	  0.012167
 -0.052355	 -0.075919	 -0.189217	 -0.172971	 -0.061203	 -0.186994	  0.055263	 -0.026067	 -0.037000	  0.010323	 -0.145260	 -0.026306	  0.040239
 -0.015780	 -0.092296	 -0.190112	 -0.155305	 -0.059693	 -0.221817	  0.050620	 -0.001519	 -0.050864	  0.033521	 -0.116726	 -0.008489	  0.089542
 -0.016014	 -0.132068	 -0.229099	 -0.142975	 -0.056673	 -0.262279	  0.038415	 -0.007194	 -0.038756	  0.032921	 -0.128150	 -0.065113	 -0.017572
 -0.012982	 -0.130137	 -0.265669	 -0.138282	 -0.071774	 -0.252906	  0.042112	  0.029880	 -0.057262	  0.085313	 -0.064423	  0.061555	  0.108030
 -0.045991	 -0.155117	 -0.255424	 -0.125196	 -0.036721	 -0.207145	  0.056963	 -0.024340	 -0.099365	  0.065817	 -0.106987	 -0.028190	 -0.077448
 -0.072645	 -0.181806	 -0.186916	 -0.125172	 -0.048331	 -0.176820	  0.073923	 -0.051467	 -0.089577	  0.107058	 -0.041474	  0.075359	  0.092271
 -0.033501	 -0.151538	 -0.167928	 -0.141968	 -0.048477	 -0.150466	  0.055863	 -0.105191	 -0.086781	  0.059288	 -0.099247	 -0.018009	 -0.081548
  0.013638	 -0.172766	 -0.126607	 -0.127514	 -0.053249	 -0.151679	  0.030466	 -0.097304	 -0.045728	  0.043122	 -0.035580	  0.067099	  0.088679
  0.014816	 -0.186520	 -0.074448	 -0.090401	 -0.069719	 -0.131650	  0.030841	 -0.058500	 -0.098670	  0.020701	 -0.088538	  0.003376	 -0.035211
  0.015111	 -0.193565	 -0.114595	 -0.055246	 -0.023743	 -0.145341	  0.076077	 -0.104933	 -0.123324	  0.032473	 -0.020469	  0.060499	  0.066510
  0.035188	 -0.234195	 -0.158118	 -0.079187	  0.030499	 -0.131730	  0.064231	 -0.146515	 -0.131619	  0.014952	  0.010257	  0.049385	  0.046821
  0.039427	 -0.257366	 -0.183271	 -0.066241	  0.043278	 -0.116602	  0.051298	 -0.118201	 -0.121377	 -0.015671	  0.013697	  0.044831	  0.038683
  0.015362	 -0.249092	 -0.209362	 -0.065393	  0.045652	 -0.093401	  0.058908	 -0.075697	 -0.122254	  0.000258	  0.065413	  0.080988	  0.107008
  0.013415	 -0.253488	 -0.190681	 -0.086605	 -0.002803	 -0.095142	  0.041336	 -0.067561	 -0.116315	  0.001227	  0.016909	 -0.006119	  0.005118
  0.023018	 -0.237367	 -0.157500	 -0.089767	 -0.016588	 -0.095725	  0.006334	 -0.054226	 -0.116668	  0.019310	  0.034191	  0.084681	  0.145657
  0.027306	 -0.257058	 -0.114218	 -0.068318	 -0.021124	 -0.075450	  0.009762	 -0.082880	 -0.110948	 -0.005813	 -0.042276	 -0.036927	 -0.073286
  0.025551	 -0.256404	 -0.136658	 -0.044174	 -0.059209	 -0.045154	  0.030642	 -0.063115	 -0.101229	  0.038478	  0.029862	  0.094895	  0.120895
  0.019296	 -0.280137	 -0.139439	 -0.064727	 -0.022899	 -0.019974	  0.039102	 -0.051284	 -0.126483	  0.039005	 -0.034190	  0.014294	 -0.055752
  0.026482	 -0.292957	 -0.126111	 -0.076190	 -0.030550	  0.000069	  0.079970	 -0.064490	 -0.086393	  0.053866	 -0.027170	  0.082596	  0.073073
  0.037989	 -0.256592	 -0.162673	 -0.068444	 -0.033325	  0.049484	  0.050924	 -0.114676	 -0.116268	  0.044823	 -0.055322	  0.006401	 -0.021541
  0.001519	 -0.272026	 -0.173395	 -0.075798	 -0.045233	  0.037289	  0.048736	 -0.138851	 -0.118425	  0.069288	 -0.040713	  0.038430	  0.067588
 -0.016148	 -0.245949	 -0.180585	 -0.066694	 -0.042684	  0.067927	  0.049077	 -0.118255	 -0.115839	  0.116932	 -0.065408	  0.070746	  0.036581
 -0.023434	 -0.250584	 -0.178437	 -0.054682	 -0.030842	  0.078917	  0.080929	 -0.136068	 -0.113610	  0.118624	 -0.081469	  0.029360	 -0.001951
 -0.025025	 -0.284379	 -0.127122	 -0.040198	 -0.039293	  0.062961	  0.083057	 -0.102981	 -0.083664	  0.112939	 -0.046591	  0.123346	  0.060288
 -0.003848	 -0.293667	 -0.113272	 -0.042037	 -0.048048	  0.082813	  0.058888	 -0.096912	 -0.099652	  0.063925	 -0.059114	  0.014414	 -0.089369
 -0.037385	 -0.275609	 -0.133363	 -0.047269	 -0.069091	  0.119972	  0.045433	 -0.089715	 -0.072913	  0.060945	  0.001142	  0.120237	  0.109344
 -0.042391	 -0.290587	 -0.131265	 -0.048323	 -0.041640	  0.148217	  0.047275	 -0.122813	 -0.076577	  0.020910	 -0.070906	  0.044470	 -0.056858
 -0.021719	 -0.275300	 -0.163820	 -0.048762	 -0.062840	  0.154436	  0.045683	 -0.104095	 -0.083990	  0.092636	 -0.029552	  0.098025	  0.119306
 -0.046880	 -0.234246	 -0.177027	 -0.053490	 -0.053524	  0.177538	  0.085090	 -0.083934	 -0.117225	  0.074647	 -0.084447	 -0.005479	 -0.059829
 -0.048865	 -0.249445	 -0.149758	 -0.067182	 -0.020181	  0.171689	  0.120738	 -0.096742	 -0.129548	  0.085199	 -0.017600	  0.064570	  0.081138
 -0.046369	 -0.261289	 -0.114304	 -0.051574	 -0.017511	  0.173729	  0.098860	 -0.101620	 -0.154458	  0.057200	 -0.028738	  0.022218	 -0.003573
 -0.007971	 -0.244575	 -0.102570	 -0.075978	 -0.022689	  0.189484	  0.087479	 -0.084412	 -0.099221	  0.082824	 -0.029355	  0.050648	  0.059497
 -0.009469	 -0.230126	 -0.125562	 -0.089125	 -0.035950	  0.208850	  0.054278	 -0.100880	 -0.085991	  0.074773	 -0.022670	  0.064506	  0.035552
 -0.042865	 -0.194788	 -0.129249	 -0.090564	 -0.068078	  0.183125	  0.026657	 -0.130344	 -0.070084	  0.001237	 -0.032946	  0.013370	 -0.081126
 -0.054907	 -0.154222	 -0.173996	 -0.050824	 -0.099633	  0.188387	  0.022635	 -0.142052	 -0.018726	  0.052069	  0.005307	  0.106018	  0.036735
 -0.029432	 -0.124260	 -0.160325	 -0.017717	 -0.086788	  0.199771	  0.014858	 -0.119487	 -0.038646	  0.079992	 -0.042627	  0.001829	 -0.091858
 -0.005331	 -0.107120	 -0.157841	 -0.000480	 -0.082523	  0.199960	  0.019596	 -0.068015	 -0.068156	  0.121023	  0.029310	  0.077354	  0.137596
  0.008155	 -0.087930	 -0.140919	 -0.006301	 -0.086805	  0.156968	 -0.003439	 -0.074208	 -0.129937	  0.096667	 -0.058082	 -0.016347	 -0.047641
  0.044238	 -0.035684	 -0.154974	 -0.044100	 -0.089193	  0.147677	  0.003843	 -0.064944	 -0.137904	  0.129493	 -0.018247	  0.078848	  0.147980
  0.034091	 -0.005504	 -0.213077	 -0.049177	 -0.059670	  0.130884	 -0.016994	 -0.106081	 -0.173752	  0.098655	 -0.081165	 -0.003169	 -0.024590
  0.028197	 -0.014146	 -0.268521	 -0.029266	 -0.045711	  0.126017	 -0.014547	 -0.103333	 -0.130870	  0.124739	 -0.036125	  0.074681	  0.094613
  0.006654	 -0.022833	 -0.308215	 -0.012666	 -0.042559	  0.132992	  0.007426	 -0.087025	 -0.125468	  0.078307	 -0.061583	  0.039571	 -0.007918
  0.027359	  0.029489	 -0.331935	 -0.022819	 -0.055433	  0.153807	  0.020824	 -0.071775	 -0.119856	  0.089886	 -0.071972	  0.043892	 -0.013273
  0.036962	  0.046875	 -0.397016	 -0.027175	 -0.070771	  0.165950	  0.051441	 -0.064461	 -0.112621	  0.149220	 -0.065934	  0.065251	  0.033647
 -0.011534	  0.042364	 -0.445045	 -0.061122	 -0.055502	  0.108772	  0.064674	 -0.079656	 -0.146662	  0.124112	 -0.076156	  0.029967	 -0.068828
 -0.025985	  0.068501	 -0.353106	 -0.065114	 -0.049645	  0.101273	  0.071493	 -0.062278	 -0.136609	  0.130374	 -0.006148	  0.107315	  0.082222
 -0.027038	  0.054306	 -0.292246	 -0.032709	 -0.062757	  0.133732	  0.063218	 -0.079198	 -0.136453	  0.082260	 -0.050847	  0.008291	 -0.063959
 -0.025898	  0.083150	 -0.299498	  0.005804	 -0.072669	  0.173787	  0.077914	 -0.077276	 -0.097823	  0.107263	  0.042597	  0.102389	  0.128311
 -0.030341	  0.111738	 -0.283511	 -0.013015	 -0.089665	  0.178837	  0.085052	 -0.089366	 -0.085995	  0.089073	 -0.013348	 -0.004770	 -0.035942
 -0.009459	  0.141643	 -0.312794	 -0.021449	 -0.069477	  0.154211	  0.086143	 -0.065277	 -0.063640	  0.102372	  0.031256	  0.100188	  0.112991
 -0.018775	  0.129357	 -0.367898	 -0.043370	 -0.033300	  0.134978	  0.107485	 -0.068242	 -0.064650	  0.060071	 -0.000713	  0.002161	  0.007313
 -0.004613	  0.129977	 -0.391402	 -0.011630	 -0.009289	  0.127550	  0.119206	 -0.056209	 -0.061089	  0.064233	  0.009758	  0.052438	  0.097594
  0.020893	  0.138887	 -0.404250	 -0.022321	  0.032522	  0.114227	  0.092300	 -0.080349	 -0.060707	  0.070825	  0.008753	  0.041022	  0.081312
 -0.003745	  0.133990	 -0.383978	 -0.039093	  0.049087	  0.092553	  0.084178	 -0.067484	 -0.053838	  0.035310	 -0.043525	  0.038702	  0.069869
  0.001826	  0.135633	 -0.354994	 -0.038226	  0.023103	  0.096678	  0.105822	 -0.097866	 -0.038953	  0.035052	 -0.005269	  0.061023	  0.161780
  0.010900	  0.159184	 -0.341332	 -0.019951	 -0.007239	  0.089610	  0.120947	 -0.100326	 -0.055136	 -0.000408	 -0.030223	 -0.040957	  0.047805
 -0.007899	  0.193339	 -0.346583	 -0.006441	 -0.009997	  0.105434	  0.110989	 -0.106289	 -0.024068	  0.037492	  0.004553	  0.075453	  0.208332
 -0.058214	  0.193625	 -0.357551	 -0.000618	 -0.010531	  0.113579	  0.091347	 -0.115229	 -0.024295	 -0.009753	 -0.074374	 -0.023025	  0.015182
 -0.075005	  0.166787	 -0.377608	  0.001873	 -0.042755	  0.080063	  0.101726	 -0.115391	 -0.004991	  0.024597	 -0.046492	  0.069012	  0.147115
 -0.066123	  0.178546	 -0.411776	 -0.019481	 -0.048214	  0.081495	  0.077603	 -0.115536	 -0.036446	  0.019799	 -0.082562	  0.026822	  0.016239
 -0.068026	  0.222397	 -0.434906	 -0.041612	 -0.064282	  0.088117	  0.046413	 -0.091568	 -0.032766	  0.001644	 -0.045564	  0.050979	  0.061050
 -0.076397	  0.202729	 -0.470430	 -0.027664	 -0.057207	  0.089659	  0.045737	 -0.107495	 -0.025181	 -0.002164	 -0.047496	  0.028755	  0.032348
 -0.111353	  0.161306	 -0.512781	 -0.021804	 -0.063493	  0.078380	  0.028753	 -0.107474	 -0.000881	 -0.032401	 -0.070551	  0.004815	  0.014832
 -0.089193	  0.188126	 -0.505619	 -0.016335	 -0.034775	  0.099288	  0.027360	 -0.124545	 -0.008986	 -0.003489	 -0.059230	  0.068817	  0.112789
 -0.067076	  0.227592	 -0.510686	 -0.002271	 -0.047971	  0.088592	  0.028486	 -0.118574	 -0.032049	  0.043166	 -0.106820	  0.008814	 -0.001949
 -0.091595	  0.251969	 -0.515841	 -0.013967	 -0.058551	  0.067527	  0.067987	 -0.088334	  0.017126	  0.048560	 -0.077621	  0.031057	  0.065745
 -0.076637	  0.285896	 -0.519447	 -0.028829	 -0.048302	  0.036100	  0.069209	 -0.063968	 -0.016448	  0.010033	 -0.114595	 -0.012210	  0.008333
 -0.076881	  0.289945	 -0.500391	 -0.065172	 -0.024030	  0.018381	  0.053454	 -0.051898	 -0.041381	  0.036156	 -0.086109	 -0.019086	  0.043099
 -0.058388	  0.271810	 -0.474918	 -0.074086	 -0.023384	 -0.016277	  0.040927	 -0.075034	 -0.041522	  0.011512	 -0.093421	 -0.046695	  0.021788
 -0.042897	  0.259754	 -0.489090	 -0.042620	 -0.019142	 -0.027943	  0.053840	 -0.059737	 -0.015429	 -0.011401	 -0.048661	 -0.037408	  0.011483
 -0.046694	  0.233487	 -0.503365	 -0.034524	  0.003718	 -0.042255	  0.057194	 -0.061606	 -0.014367	 -0.006040	 -0.079642	 -0.034466	  0.056217
 -0.063379	  0.206966	 -0.539478	 -0.039328	  0.006555	 -0.046343	  0.051140	 -0.051506	 -0.009630	  0.025097	 -0.093423	 -0.037027	  0.053699
 -0.069825	  0.228529	 -0.584955	 -0.065680	 -0.021490	 -0.080341	  0.035961	 -0.054706	 -0.034495	  0.047116	 -0.083581	  0.020703	  0.044534
 -0.091876	  0.252354	 -0.617947	 -0.049871	 -0.044479	 -0.106854	  0.074931	 -0.061490	 -0.062225	  0.046756	 -0.064676	  0.046478	  0.022723
 -0.071959	  0.260423	 -0.603103	 -0.025926	 -0.063079	 -0.143240	  0.060176	 -0.036938	 -0.046120	  0.068441	 -0.061586	  0.053042	  0.057170
 -0.057224	  0.281052	 -0.562037	 -0.043332	 -0.043807	 -0.173094	  0.071147	 -0.047556	 -0.038041	  0.073040	 -0.076079	  0.039483	  0.068890
 -0.065164	  0.284942	 -0.533485	 -0.081401	 -0.020233	 -0.145346	  0.098046	 -0.071915	 -0.021159	  0.077988	 -0.040121	  0.030853	  0.044454
 -0.074244	  0.288959	 -0.504315	 -0.111758	 -0.034870	 -0.097830	  0.087299	 -0.104306	 -0.017630	  0.061660	 -0.047528	  0.004234	 -0.001333
 -0.052976	  0.268544	 -0.464134	 -0.136384	 -0.034481	 -0.080980	  0.084903	 -0.145308	 -0.016174	  0.050768	 -0.066706	  0.030569	 -0.003786
 -0.034020	  0.251734	 -0.459080	 -0.148049	 -0.031411	 -0.127984	  0.086030	 -0.148131	  0.000116	  0.041255	 -0.070617	  0.045229	 -0.005993
 -0.046360	  0.249028	 -0.427702	 -0.089729	 -0.044692	 -0.132344	  0.089907	 -0.128874	  0.001522	  0.032977	 -0.064269	  0.050682	 -0.004037
 -0.036696	  0.262444	 -0.385454	 -0.065669	 -0.049590	 -0.078454	  0.150053	 -0.082546	 -0.008843	  0.050554	 -0.042638	  0.060188	  0.002372
 -0.015535	  0.219769	 -0.323672	 -0.054323	 -0.041210	 -0.045502	  0.154568	 -0.069140	 -0.052102	  0.037266	 -0.063793	  0.058014	  0.019863
  0.006977	  0.179356	 -0.282193	 -0.051291	 -0.036589	 -0.023920	  0.139297	 -0.096888	 -0.022310	  0.007515	 -0.050469	  0.057411	  0.033417
 -0.017075	  0.145911	 -0.262131	 -0.064779	 -0.082318	 -0.017036	  0.110652	 -0.124636	 -0.027002	  0.021285	  0.008667	  0.062406	  0.036757
 -0.026259	  0.154525	 -0.259002	 -0.053983	 -0.107782	 -0.031603	  0.078749	 -0.106308	 -0.046961	  0.021420	  0.054329	  0.051328	  0.006152
 -0.001733	  0.144027	 -0.241764	 -0.056149	 -0.123786	 -0.076306	  0.061863	 -0.070582	 -0.034035	  0.000532	  0.065381	  0.009946	  0.001680
  0.019261	  0.104279	 -0.208580	 -0.028357	 -0.134212	 -0.100514	  0.048449	 -0.059905	 -0.028616	  0.013720	  0.035058	 -0.011259	  0.016653
  0.050271	  0.100290	 -0.217610	 -0.039402	 -0.141491	 -0.086963	  0.074122	 -0.066916	 -0.043510	  0.022519	  0.013290	 -0.007296	  0.011068
  0.050141	  0.083790	 -0.195076	 -0.034346	 -0.147747	 -0.090204	  0.032686	 -0.093047	 -0.019037	  0.033492	 -0.037359	 -0.016467	  0.005306
  0.064949	  0.062975	 -0.160400	 -0.019808	 -0.106068	 -0.082931	  0.002845	 -0.114374	 -0.007237	  0.028099	 -0.050330	  0.009794	  0.015784
  0.075472	  0.023400	 -0.174062	 -0.014382	 -0.103325	 -0.073049	  0.017096	 -0.116926	 -0.011113	  0.012044	 -0.027158	  0.040739	  0.027041
  0.078925	  0.018816	 -0.179768	 -0.000467	 -0.104485	 -0.087588	  0.026611	 -0.105664	 -0.028982	 -0.030717	 -0.036179	  0.036497	  0.029307
  0.075878	 -0.028626	 -0.147745	  0.007549	 -0.085585	 -0.116820	  0.036024	 -0.091170	 -0.022585	 -0.047356	 -0.066022	  0.045629	  0.045002
  0.037546	 -0.059221	 -0.123345	 -0.001070	 -0.052128	 -0.110764	  0.068700	 -0.095889	 -0.006648	 -0.034330	 -0.061947	  0.053960	  0.049548
  0.042268	 -0.119834	 -0.127967	 -0.072158	 -0.035276	 -0.109564	  0.053451	 -0.103767	  0.007450	  0.001213	 -0.080897	  0.041288	  0.053857
  0.048410	 -0.161515	 -0.120753	 -0.057201	 -0.027374	 -0.135866	  0.026214	 -0.118659	  0.006822	 -0.003307	 -0.086896	  0.017950	  0.027057
  0.037934	 -0.161555	 -0.135135	 -0.064627	 -0.075729	 -0.118078	  0.007764	 -0.139841	 -0.017285	  0.010333	 -0.070831	  0.032663	  0.014458
  0.032576	 -0.155183	 -0.120283	 -0.068439	 -0.085756	 -0.080169	  0.013887	 -0.152557	 -0.054573	  0.033393	 -0.045967	  0.041199	  0.042856
  0.044534	 -0.166846	 -0.091818	 -0.052585	 -0.061599	 -0.063264	 -0.003922	 -0.144336	 -0.083405	  0.060390	 -0.040754	  0.053103	  0.062542
  0.049094	 -0.180548	 -0.061022	 -0.079394	 -0.090710	 -0.053373	 -0.009746	 -0.127016	 -0.067685	  0.030437	 -0.042735	  0.069342	  0.045985
  0.028831	 -0.188863	 -0.082450	 -0.104856	 -0.084137	 -0.047779	  0.013925	 -0.104712	 -0.084607	  0.022670	 -0.033084	  0.101144	  0.041329
  0.031731	 -0.188012	 -0.097292	 -0.111706	 -0.096592	 -0.073078	  0.000499	 -0.059181	 -0.051971	  0.020146	 -0.030232	  0.098913	  0.046616
  0.042133	 -0.196378	 -0.091060	 -0.085497	 -0.107655	 -0.067497	 -0.012254	 -0.056748	 -0.046468	  0.023792	 -0.030975	  0.081738	  0.008112
  0.024844	 -0.168526	 -0.048944	 -0.107213	 -0.113585	 -0.075702	 -0.016767	 -0.070259	 -0.043231	  0.062277	 -0.029450	  0.086864	 -0.005038
  0.051109	 -0.167939	 -0.039888	 -0.138616	 -0.109849	 -0.103318	  0.006332	 -0.055394	 -0.049089	  0.083965	 -0.008633	  0.107116	  0.008244
  0.053479	 -0.161187	 -0.011790	 -0.139082	 -0.091180	 -0.150195	  0.007942	 -0.038766	 -0.027351	  0.103999	 -0.064607	  0.122150	  0.026043
  0.046791	 -0.163283	  0.028886	 -0.137178	 -0.064627	 -0.125425	  0.019208	 -0.055530	 -0.064991	  0.096951	 -0.111287	  0.115482	  0.048899
  0.060077	 -0.119314	  0.037179	 -0.134005	 -0.081775	 -0.072182	  0.023460	 -0.094311	 -0.044814	  0.093289	 -0.091444	  0.104600	  0.010229
  0.056948	 -0.133807	  0.024302	 -0.109451	 -0.075073	 -0.005463	 -0.017681	 -0.097028	 -0.002176	  0.115260	 -0.066832	  0.096933	 -0.022376
  0.067300	 -0.183585	  0.026795	 -0.104335	 -0.016654	  0.021851	 -0.049389	 -0.116712	 -0.003628	  0.100909	 -0.058363	  0.065296	  0.001068
  0.072103	 -0.173354	  0.029174	 -0.089494	 -0.040143	  0.009248	 -0.045659	 -0.119270	 -0.000140	  0.084691	 -0.072495	  0.098265	  0.023076
  0.062367	 -0.145298	  0.031396	 -0.097954	 -0.064941	 -0.049661	 -0.030565	 -0.112360	  0.028642	  0.089460	 -0.038033	  0.081353	  0.036766
  0.041366	 -0.148161	 -0.001572	 -0.134323	 -0.062748	 -0.076161	 -0.016091	 -0.085380	  0.051213	  0.049391	 -0.033286	  0.045446	  0.050834
  0.083871	 -0.134560	  0.019589	 -0.142553	 -0.097645	 -0.031233	 -0.036861	 -0.094150	  0.004244	  0.025431	 -0.020779	  0.040702	  0.057151
  0.079730	 -0.146634	  0.042208	 -0.139672	 -0.069050	 -0.021321	 -0.035825	 -0.089555	  0.020259	  0.020315	 -0.028632	  0.035913	  0.075895
  0.106803	 -0.162911	  0.010201	 -0.166821	 -0.025535	 -0.026947	 -0.031610	 -0.104684	  0.022501	  0.011234	 -0.028932	  0.060582	  0.087178
  0.119299	 -0.191050	 -0.006485	 -0.188735	 -0.018684	 -0.046806	 -0.004389	 -0.096532	 -0.006035	  0.026617	 -0.014959	  0.086381	  0.108567
  0.073082	 -0.177738	  0.061541	 -0.236419	 -0.009012	 -0.031161	  0.004621	 -0.073120	 -0.036654	  0.005478	 -0.058700	  0.063566	  0.127811
  0.057267	 -0.141956	  0.102889	 -0.236366	 -0.043046	 -0.028489	  0.044288	 -0.073164	 -0.027228	 -0.009568	 -0.068723	  0.063711	  0.154789
  0.042577	 -0.144163	  0.115910	 -0.212711	 -0.079420	 -0.061999	  0.025781	 -0.138669	 -0.046305	 -0.007635	 -0.043635	  0.066120	  0.139572
  0.017998	 -0.175689	  0.107457	 -0.200542	 -0.081113	 -0.145032	  0.011944	 -0.127611	 -0.095184	  0.000009	 -0.020017	  0.054331	  0.104482
  0.002778	 -0.174720	  0.110788	 -0.191887	 -0.039351	 -0.177577	  0.022504	 -0.108619	 -0.105634	  0.016636	 -0.044308	  0.055628	  0.104654
 -0.023925	 -0.172021	  0.097333	 -0.188572	 -0.025204	 -0.098238	 -0.008314	 -0.084231	 -0.054603	  0.034891	 -0.065235	  0.046048	  0.102557
 -0.009201	 -0.171088	  0.099157	 -0.191051	 -0.035691	 -0.053877	  0.001104	 -0.070099	 -0.030692	  0.026157	 -0.052364	  0.056826	  0.090624
  0.017458	 -0.155779	  0.105825	 -0.200820	 -0.043234	 -0.037573	  0.055030	 -0.056810	 -0.024221	  0.015209	 -0.022015	  0.045933	  0.102036
  0.006355	 -0.160086	  0.124623	 -0.221030	 -0.044069	 -0.054391	  0.054798	 -0.060309	  0.023723	  0.043822	 -0.036207	  0.053484	  0.114298
 -0.003395	 -0.139600	  0.104533	 -0.208965	 -0.027018	 -0.020961	  0.054309	 -0.062570	  0.012421	  0.062335	 -0.042880	  0.038584	  0.115656
 -0.027622	 -0.106820	  0.048017	 -0.220166	 -0.013821	 -0.014264	  0.060287	 -0.060356	  0.009891	  0.027459	 -0.019392	  0.007012	  0.132144
 -0.029318	 -0.076086	  0.009871	 -0.253918	 -0.019987	 -0.042462	  0.073819	 -0.066554	  0.027306	 -0.000031	 -0.005449	 -0.004885	  0.128447
 -0.017058	 -0.043300	 -0.002820	 -0.252191	 -0.045596	 -0.009153	  0.050974	 -0.083814	  0.030291	 -0.018031	 -0.045414	 -0.004563	  0.129861
  0.004503	  0.002604	  0.009009	 -0.249795	 -0.058123	  0.000723	  0.017525	 -0.107309	  0.014248	 -0.015142	 -0.077286	  0.001581	  0.139813
  0.014877	  0.027067	  0.006403	 -0.256844	 -0.028134	 -0.018813	  0.041324	 -0.106407	  0.026383	  0.011559	 -0.050615	  0.017931	  0.205857
  0.033956	  0.047070	 -0.007442	 -0.260838	 -0.027185	 -0.045348	  0.040391	 -0.135537	  0.053933	  0.033929	 -0.036135	  0.009403	  0.192472
  0.052372	  0.074532	 -0.019719	 -0.258876	 -0.024378	 -0.076253	  0.072113	 -0.147684	  0.058837	  0.040104	 -0.014785	  0.024985	  0.167388
  0.040694	  0.077797	 -0.074877	 -0.279428	 -0.019979	 -0.109641	  0.093167	 -0.169465	  0.040220	  0.028647	  0.005007	  0.032243	  0.166773
  0.032867	  0.077066	 -0.093526	 -0.251434	 -0.019938	 -0.087501	  0.075004	 -0.162485	 -0.003077	  0.023986	  0.006673	  0.000292	  0.200647
  0.021504	  0.060521	 -0.128557	 -0.238473	 -0.013031	 -0.074537	  0.092226	 -0.177659	 -0.037275	 -0.009090	  0.009609	 -0.032748	  0.180228
  0.033807	  0.042382	 -0.190263	 -0.272646	 -0.038883	 -0.070687	  0.092789	 -0.145533	 -0.039831	  0.003091	 -0.002536	 -0.031660	  0.158042
  0.033913	  0.008364	 -0.200268	 -0.219660	 -0.042428	 -0.109295	  0.089660	 -0.153245	 -0.048550	  0.003341	 -0.010949	 -0.020713	  0.164775
  0.033083	  0.023752	 -0.178192	 -0.204401	 -0.026452	 -0.116908	  0.094546	 -0.201602	 -0.079449	  0.015040	  0.018929	  0.005246	  0.153445
  0.040838	  0.026351	 -0.156725	 -0.225904	 -0.010213	 -0.105086	  0.095937	 -0.194918	 -0.065985	  0.006754	  0.032161	 -0.004497	  0.127267
  0.022930	  0.005068	 -0.166720	 -0.219678	 -0.005299	 -0.096070	  0.095458	 -0.193360	 -0.042518	 -0.011407	  0.002427	  0.010153	  0.115179
  0.014038	 -0.031647	 -0.199572	 -0.225965	 -0.008661	 -0.112261	  0.115596	 -0.160322	 -0.024040	 -0.005947	 -0.038721	  0.029936	  0.102238
 -0.020398	 -0.061163	 -0.202031	 -0.240623	  0.011893	 -0.144418	  0.140928	 -0.143488	  0.007069	 -0.001378	 -0.084688	  0.011399	  0.077185
 -0.010075	 -0.074804	 -0.224292	 -0.268505	  0.029763	 -0.146040	  0.190262	 -0.127140	  0.001489	 -0.004796	 -0.092609	 -0.012565	  0.095851
 -0.021758	 -0.071664	 -0.245301	 -0.281186	  0.014678	 -0.113031	  0.193029	 -0.124293	 -0.011816	 -0.006231	 -0.094634	  0.001204	  0.074101
 -0.040321	 -0.059218	 -0.289705	 -0.229802	  0.011760	 -0.093794	  0.137343	 -0.101538	 -0.008313	  0.008918	 -0.091315	  0.010923	  0.077576
