# Supplementary material for: A fluorescent photoimmunoconjugate for imaging of cholesteatoma
Source: Sci Rep. 2022 Nov 19;12:19905. doi: 10.1038/s41598-022-22072-9 (PMC9675863; doi:10.1038/s41598-022-22072-9)
Supplement: Supplementary file 2 — Supplementary Information 2. [file 41598_2022_22072_MOESM2_ESM.zip › Data/ABR-65-4]

:RUN-4	LEVEL SWEEP	TEMP:NaN	6/13/2018	10:09 AM	NaNHR:
:SW EAR: R	SW FREQ: 16.00	# AVERAGES: 512	REP RATE (/sec): 40	DRIVER: RS Tweeter	SAMPLE (�sec): 40	
:NOTES-
:CHAMBER-CH4B-PXI
:CFTS Version: V2.7.2 (R850)
:LEVELS:20;25;30;35;40;45;50;55;60;65;70;75;80;
:DATA
 -0.100044	  0.060132	  0.032051	 -0.047047	 -0.030925	  0.040078	 -0.039629	  0.001752	 -0.009611	 -0.001279	 -0.051855	  0.019583	 -0.013479
 -0.094785	  0.037925	  0.021076	 -0.039982	 -0.039943	  0.026761	 -0.029540	  0.004137	 -0.057271	  0.010330	 -0.061136	  0.028506	  0.002129
 -0.107647	 -0.000388	 -0.016262	  0.018666	 -0.026829	  0.016546	 -0.011197	  0.019399	 -0.051890	  0.010606	 -0.034071	  0.017500	  0.008249
 -0.107257	 -0.027444	 -0.022632	  0.016768	 -0.011966	  0.021630	 -0.009066	  0.003661	  0.003268	 -0.006191	 -0.046791	 -0.008505	  0.003301
 -0.070334	 -0.020372	 -0.002307	  0.032902	 -0.058417	  0.009243	 -0.019658	 -0.010670	  0.008872	  0.002040	 -0.084620	 -0.033685	 -0.002210
 -0.060459	 -0.017924	 -0.006992	  0.012293	 -0.073817	 -0.008382	 -0.026062	 -0.010563	 -0.019266	 -0.019024	 -0.050550	 -0.061744	 -0.016875
 -0.048103	 -0.016752	  0.000326	  0.015049	 -0.046080	 -0.026017	 -0.031043	 -0.022201	 -0.024116	 -0.001648	 -0.008182	 -0.069690	 -0.019730
 -0.035288	 -0.027322	  0.009959	 -0.014728	 -0.036084	 -0.007018	 -0.021751	 -0.029709	 -0.014063	  0.000544	  0.015308	 -0.066090	 -0.012256
  0.005470	 -0.040180	  0.022304	 -0.017664	 -0.043557	 -0.019972	 -0.020278	 -0.015453	 -0.007657	 -0.041692	  0.036234	 -0.067098	 -0.013963
  0.009091	 -0.011965	  0.023535	 -0.032813	 -0.020831	 -0.023513	 -0.013010	 -0.025964	 -0.009708	 -0.054389	  0.024219	 -0.055659	 -0.003285
  0.040571	  0.003717	 -0.020981	 -0.053259	  0.020296	 -0.023974	  0.016521	 -0.006843	  0.022232	 -0.051981	  0.000598	 -0.064432	 -0.003390
  0.064610	  0.009600	 -0.019348	 -0.064438	  0.029019	 -0.025011	  0.031135	  0.004403	  0.006546	 -0.018846	 -0.006853	 -0.091978	 -0.005655
  0.054848	 -0.001870	  0.020153	 -0.030527	  0.025428	 -0.053535	  0.005953	  0.017694	 -0.008989	 -0.013747	 -0.026088	 -0.077483	 -0.004112
  0.075404	  0.015785	  0.065819	 -0.004617	  0.036821	 -0.048066	  0.009685	  0.064862	 -0.007559	 -0.035255	 -0.018611	 -0.079172	 -0.002725
  0.054173	  0.028499	  0.029304	 -0.010969	  0.039676	 -0.020134	  0.024839	  0.058260	 -0.003731	 -0.034538	 -0.008370	 -0.059619	 -0.003956
  0.043038	  0.002577	 -0.003083	  0.009646	  0.014743	  0.005533	  0.024520	  0.021334	  0.009283	  0.019374	  0.023749	 -0.007297	  0.000721
  0.043936	  0.017896	 -0.037626	  0.051571	  0.057150	  0.011912	  0.020742	  0.001364	  0.006295	  0.018953	  0.024346	  0.072566	  0.012011
  0.059028	  0.004457	 -0.040971	  0.062529	  0.054444	  0.033424	  0.010468	 -0.015580	  0.014409	  0.021647	  0.046806	  0.149376	  0.015775
  0.081354	 -0.013282	 -0.017541	  0.050078	  0.058930	  0.047650	  0.032422	 -0.039498	  0.061973	  0.068814	  0.092661	  0.199029	  0.024343
  0.092394	 -0.003089	 -0.036781	  0.046543	  0.051942	  0.042846	  0.044948	 -0.020388	  0.080981	  0.126283	  0.133208	  0.255894	  0.035104
  0.090975	  0.005538	 -0.048288	  0.064791	  0.048970	  0.036719	  0.016997	  0.016340	  0.114505	  0.198755	  0.188175	  0.294348	  0.032458
  0.099534	  0.009813	  0.006174	  0.071809	  0.044670	  0.026060	  0.044974	  0.048913	  0.093146	  0.257199	  0.204007	  0.333607	  0.041150
  0.144408	  0.016775	  0.037234	  0.007834	  0.000499	  0.081796	  0.085708	  0.066483	  0.090545	  0.284452	  0.228472	  0.372608	  0.042639
  0.181248	  0.052635	 -0.003800	  0.003309	 -0.036316	  0.076618	  0.087378	  0.079809	  0.125702	  0.278846	  0.265136	  0.367382	  0.040118
  0.188041	  0.075752	 -0.038105	  0.024253	 -0.040238	  0.070188	  0.085280	  0.087729	  0.142651	  0.282303	  0.272817	  0.338116	  0.042364
  0.218427	  0.088213	 -0.040651	  0.019890	 -0.012661	  0.084305	  0.117175	  0.078580	  0.175393	  0.260433	  0.296296	  0.300894	  0.044499
  0.229251	  0.114063	 -0.001384	  0.044985	  0.037450	  0.058770	  0.139587	  0.090726	  0.124130	  0.237277	  0.306049	  0.318836	  0.041032
  0.220055	  0.106863	  0.005397	  0.063084	  0.055929	  0.066861	  0.157022	  0.132161	  0.120164	  0.227487	  0.308798	  0.382006	  0.039702
  0.200442	  0.081158	 -0.013637	  0.080071	  0.056271	  0.074302	  0.143301	  0.131895	  0.149521	  0.245712	  0.361054	  0.411168	  0.055631
  0.193676	  0.079642	 -0.044866	  0.129606	  0.082210	  0.051480	  0.153348	  0.073394	  0.191944	  0.314128	  0.424153	  0.512983	  0.072353
  0.172277	  0.077260	 -0.064317	  0.146801	  0.134795	  0.026504	  0.149364	  0.096283	  0.236369	  0.379606	  0.458309	  0.621078	  0.077848
  0.171039	  0.102776	 -0.011113	  0.112357	  0.127515	  0.071334	  0.158378	  0.155968	  0.275798	  0.444659	  0.532868	  0.717959	  0.093465
  0.151912	  0.130411	  0.005278	  0.144730	  0.052218	  0.124041	  0.161150	  0.183949	  0.353723	  0.522649	  0.591957	  0.783556	  0.101108
  0.130976	  0.138089	 -0.006721	  0.142489	  0.002188	  0.111589	  0.206891	  0.238617	  0.438008	  0.575290	  0.634307	  0.798810	  0.094883
  0.116562	  0.122476	 -0.022970	  0.174554	  0.049443	  0.128779	  0.272872	  0.315566	  0.504866	  0.584459	  0.655042	  0.762631	  0.093430
  0.130392	  0.126708	 -0.018528	  0.157922	  0.102299	  0.203190	  0.293195	  0.369905	  0.540750	  0.560881	  0.607963	  0.703996	  0.093896
  0.164170	  0.107469	  0.029778	  0.178705	  0.139612	  0.264874	  0.318150	  0.408820	  0.546231	  0.531673	  0.556904	  0.634484	  0.078780
  0.164601	  0.124851	  0.022023	  0.193231	  0.139533	  0.310200	  0.385648	  0.385591	  0.507402	  0.487044	  0.475097	  0.544310	  0.061828
  0.163296	  0.172963	  0.032114	  0.166413	  0.171315	  0.300661	  0.398538	  0.335304	  0.425062	  0.393260	  0.360312	  0.410816	  0.044287
  0.127852	  0.187561	  0.054948	  0.196020	  0.199793	  0.293851	  0.373205	  0.252718	  0.326732	  0.311350	  0.223088	  0.269019	  0.009122
  0.110316	  0.195117	  0.104271	  0.239498	  0.201128	  0.315424	  0.343496	  0.181210	  0.204641	  0.186824	  0.127019	  0.118238	 -0.025191
  0.143856	  0.196975	  0.111033	  0.280389	  0.225885	  0.264779	  0.264939	  0.117452	  0.113142	  0.078143	  0.021828	 -0.044053	 -0.050222
  0.167709	  0.192568	  0.067205	  0.286484	  0.201382	  0.181703	  0.181751	  0.048756	  0.061453	 -0.014813	 -0.086560	 -0.201378	 -0.068451
  0.206502	  0.200840	  0.053794	  0.257659	  0.157242	  0.091702	  0.063057	 -0.044101	 -0.043655	 -0.100725	 -0.186832	 -0.381793	 -0.086762
  0.180453	  0.205284	  0.058988	  0.238488	  0.155961	  0.011417	  0.000080	 -0.137057	 -0.110211	 -0.159713	 -0.272290	 -0.532016	 -0.116270
  0.189514	  0.205153	  0.050956	  0.206641	  0.133297	 -0.043624	 -0.053323	 -0.180512	 -0.201186	 -0.239136	 -0.382531	 -0.642269	 -0.119903
  0.196404	  0.186897	  0.010987	  0.145265	  0.066293	 -0.095643	 -0.102476	 -0.217600	 -0.247010	 -0.286292	 -0.482530	 -0.710213	 -0.116898
  0.214984	  0.181607	 -0.038958	  0.089384	 -0.016107	 -0.099611	 -0.160317	 -0.267554	 -0.229433	 -0.328219	 -0.535416	 -0.763486	 -0.115326
  0.200831	  0.207224	 -0.047223	  0.068251	 -0.078674	 -0.115577	 -0.189942	 -0.315339	 -0.223114	 -0.323981	 -0.576466	 -0.763759	 -0.103364
  0.216932	  0.178434	 -0.036784	  0.037227	 -0.096113	 -0.138173	 -0.174437	 -0.284558	 -0.195030	 -0.339968	 -0.570793	 -0.699294	 -0.089096
  0.209434	  0.174172	 -0.037292	 -0.011278	 -0.105730	 -0.135627	 -0.148128	 -0.261049	 -0.237953	 -0.304759	 -0.536814	 -0.559870	 -0.074531
  0.197836	  0.195857	 -0.121169	 -0.039052	 -0.124257	 -0.163098	 -0.141698	 -0.239836	 -0.220701	 -0.296125	 -0.423987	 -0.410239	 -0.065096
  0.194717	  0.186050	 -0.152196	 -0.023270	 -0.134969	 -0.199187	 -0.149015	 -0.162322	 -0.152701	 -0.227863	 -0.296571	 -0.257316	 -0.037862
  0.197764	  0.170000	 -0.105619	 -0.000011	 -0.164311	 -0.182161	 -0.087399	 -0.083916	 -0.046476	 -0.099797	 -0.134162	 -0.108527	  0.006856
  0.213354	  0.159849	 -0.090277	  0.006429	 -0.135360	 -0.095307	 -0.004381	 -0.069134	  0.047487	 -0.001809	  0.040111	  0.064296	  0.034239
  0.227954	  0.140121	 -0.118471	  0.028955	 -0.074269	 -0.048420	  0.068581	  0.038039	  0.105527	  0.125647	  0.153977	  0.229045	  0.056450
  0.242557	  0.188293	 -0.146776	  0.063396	 -0.012652	  0.014393	  0.112131	  0.190201	  0.162866	  0.228286	  0.276932	  0.362948	  0.069557
  0.216244	  0.216242	 -0.115076	  0.112429	  0.002534	  0.115399	  0.152985	  0.218548	  0.233749	  0.312641	  0.380139	  0.487575	  0.071018
  0.233322	  0.238862	 -0.056133	  0.086815	  0.052177	  0.189448	  0.190748	  0.213945	  0.312023	  0.345884	  0.457695	  0.513989	  0.066347
  0.219399	  0.237885	 -0.034060	  0.125851	  0.105478	  0.262052	  0.207839	  0.204426	  0.352536	  0.399145	  0.499624	  0.452301	  0.058422
  0.216995	  0.249404	 -0.040077	  0.188650	  0.184339	  0.260689	  0.227930	  0.208745	  0.357919	  0.431873	  0.480002	  0.371604	  0.048176
  0.195842	  0.252847	  0.026363	  0.258683	  0.243598	  0.226846	  0.256461	  0.237159	  0.350823	  0.456462	  0.425843	  0.283623	  0.040998
  0.205296	  0.220819	  0.108968	  0.299344	  0.234355	  0.198606	  0.223040	  0.240291	  0.322361	  0.425081	  0.328981	  0.188062	  0.025853
  0.206606	  0.218655	  0.146958	  0.289179	  0.213456	  0.203965	  0.171563	  0.215336	  0.297511	  0.387325	  0.237272	  0.042545	  0.008565
  0.224189	  0.223407	  0.146494	  0.298360	  0.169400	  0.204333	  0.157730	  0.208324	  0.268000	  0.325187	  0.158246	 -0.098023	 -0.012168
  0.244437	  0.261292	  0.151836	  0.304325	  0.180622	  0.159504	  0.180039	  0.209893	  0.222511	  0.194705	  0.043381	 -0.212197	 -0.016723
  0.221046	  0.255420	  0.121223	  0.315123	  0.159476	  0.133447	  0.144307	  0.152752	  0.143910	  0.097275	 -0.046990	 -0.285584	 -0.015357
  0.238034	  0.241955	  0.123048	  0.307714	  0.127022	  0.136773	  0.092003	  0.068248	  0.114890	  0.035504	 -0.108950	 -0.294104	 -0.020147
  0.228211	  0.233299	  0.106848	  0.235738	  0.103652	  0.115902	  0.060687	  0.028935	  0.090936	 -0.021534	 -0.144886	 -0.269908	 -0.025200
  0.232576	  0.236720	  0.088323	  0.209045	  0.067293	  0.104665	  0.061261	 -0.031453	  0.044790	 -0.042577	 -0.144540	 -0.287869	 -0.026349
  0.248016	  0.220403	  0.090535	  0.186657	  0.069836	  0.074101	  0.045165	 -0.059048	  0.003375	 -0.046712	 -0.136015	 -0.296661	 -0.018098
  0.229757	  0.216152	  0.079022	  0.167589	  0.080219	  0.044251	 -0.009243	 -0.078889	 -0.063002	 -0.029951	 -0.075461	 -0.217954	 -0.000055
  0.239685	  0.243424	  0.086796	  0.123103	  0.084771	  0.030613	 -0.010752	 -0.066751	 -0.045355	  0.031338	 -0.031159	 -0.127484	  0.000344
  0.213258	  0.283207	  0.057632	  0.084274	  0.051152	  0.014045	  0.038101	 -0.033965	  0.044980	  0.093535	  0.027661	 -0.017915	  0.024492
  0.191095	  0.255782	  0.057915	  0.088135	  0.048927	  0.010577	  0.068380	  0.009743	  0.102881	  0.122612	  0.078971	  0.022318	  0.048768
  0.192221	  0.259732	  0.073057	  0.072832	  0.081843	  0.009795	  0.062775	  0.067209	  0.103165	  0.159781	  0.112447	  0.057419	  0.045432
  0.233869	  0.300604	  0.091465	  0.044786	  0.098235	  0.024290	  0.065320	  0.085851	  0.162684	  0.180286	  0.134930	  0.128350	  0.046522
  0.227965	  0.314094	  0.046757	  0.068553	  0.091109	  0.028221	  0.063410	  0.080100	  0.212836	  0.212741	  0.151391	  0.123011	  0.046438
  0.237456	  0.309424	  0.031452	  0.094032	  0.066066	  0.049394	  0.121587	  0.114494	  0.254730	  0.258689	  0.166562	  0.109504	  0.045534
  0.243292	  0.256279	  0.066595	  0.132853	  0.094531	  0.040286	  0.158049	  0.163927	  0.283367	  0.277859	  0.164202	  0.084641	  0.040237
  0.251790	  0.241692	  0.078289	  0.130380	  0.118337	  0.022962	  0.183781	  0.173044	  0.275258	  0.265902	  0.165587	  0.073767	  0.029207
  0.259360	  0.253958	  0.065525	  0.135304	  0.156657	  0.034138	  0.185369	  0.158992	  0.289563	  0.192654	  0.151978	  0.042299	  0.021805
  0.233214	  0.288886	  0.024101	  0.089857	  0.141390	  0.085652	  0.168033	  0.114342	  0.231607	  0.180595	  0.089410	  0.009705	  0.010677
  0.233326	  0.338636	  0.061551	  0.079464	  0.079719	  0.117031	  0.173181	  0.137638	  0.149827	  0.150408	  0.059339	 -0.049146	  0.011587
  0.288503	  0.341036	  0.085984	  0.084826	  0.093554	  0.102021	  0.153364	  0.114809	  0.113068	  0.087644	  0.026321	 -0.113780	  0.002089
  0.338448	  0.337267	  0.089554	  0.111832	  0.138240	  0.104104	  0.111738	  0.094296	  0.044295	  0.025178	 -0.006589	 -0.168869	 -0.004660
  0.305267	  0.363742	  0.058317	  0.110422	  0.163806	  0.126935	  0.083671	  0.077803	  0.009890	 -0.044027	 -0.073912	 -0.256515	 -0.005903
  0.294230	  0.364859	  0.049489	  0.076881	  0.150451	  0.143318	  0.050678	  0.041815	 -0.053924	 -0.045470	 -0.157882	 -0.327542	 -0.020888
  0.289295	  0.369387	  0.034232	  0.072290	  0.101014	  0.148751	  0.028419	  0.017683	 -0.103548	 -0.049184	 -0.210771	 -0.394521	 -0.022629
  0.312468	  0.362024	  0.052491	  0.073268	  0.068057	  0.120136	  0.012889	 -0.029539	 -0.113161	 -0.097323	 -0.253883	 -0.433938	 -0.021053
  0.287504	  0.364258	  0.064856	  0.089662	  0.064100	  0.084929	  0.001758	 -0.042779	 -0.109286	 -0.163454	 -0.312990	 -0.469939	 -0.022309
  0.281094	  0.325497	  0.037468	  0.093097	  0.055747	  0.072994	 -0.003813	 -0.059123	 -0.124141	 -0.179443	 -0.284059	 -0.463443	 -0.028104
  0.243491	  0.301029	  0.034962	  0.111431	  0.057827	  0.022836	 -0.000750	 -0.066177	 -0.133781	 -0.156050	 -0.306051	 -0.440323	 -0.032578
  0.250259	  0.254765	  0.048785	  0.105659	  0.048258	 -0.031781	 -0.022756	 -0.070995	 -0.126214	 -0.118391	 -0.337336	 -0.372499	 -0.031101
  0.247959	  0.252337	  0.047598	  0.068023	  0.031116	 -0.031332	 -0.040630	 -0.068477	 -0.092555	 -0.090791	 -0.289336	 -0.293324	 -0.025044
  0.267644	  0.276936	 -0.004126	  0.051430	 -0.000922	 -0.000401	 -0.001302	 -0.060957	 -0.057575	 -0.074397	 -0.215811	 -0.174031	 -0.019449
  0.268839	  0.304534	 -0.038722	  0.059479	  0.013870	  0.031184	 -0.015029	 -0.050320	 -0.029659	 -0.041994	 -0.154515	 -0.067153	 -0.003824
  0.247414	  0.335968	 -0.004697	  0.038874	  0.008949	  0.019704	 -0.003332	 -0.019522	 -0.022097	  0.034244	 -0.093647	  0.039698	  0.017666
  0.252034	  0.312282	  0.006890	  0.025260	 -0.009956	  0.016617	  0.041179	  0.012401	 -0.009433	  0.152226	 -0.001507	  0.162318	  0.041729
  0.263079	  0.265472	 -0.028722	  0.024984	 -0.037677	  0.050716	  0.052000	  0.058667	  0.065232	  0.241336	  0.091301	  0.281287	  0.063283
  0.250626	  0.271006	 -0.046749	  0.030635	  0.016837	  0.104584	  0.083065	  0.111503	  0.140366	  0.312207	  0.200173	  0.389389	  0.060713
  0.265681	  0.263640	 -0.004653	  0.039223	  0.070050	  0.141969	  0.114747	  0.185195	  0.214870	  0.374259	  0.307299	  0.464833	  0.058941
  0.261567	  0.287978	  0.022659	  0.068324	  0.048080	  0.155505	  0.156535	  0.246267	  0.269817	  0.447179	  0.392709	  0.566158	  0.080731
  0.269918	  0.302128	  0.035250	  0.097533	  0.044687	  0.141893	  0.185452	  0.312028	  0.337558	  0.499197	  0.474325	  0.674416	  0.090676
  0.253083	  0.299916	  0.001110	  0.087981	  0.074886	  0.157404	  0.221667	  0.357928	  0.418923	  0.575816	  0.515070	  0.794207	  0.096787
  0.246057	  0.296080	 -0.023070	  0.069779	  0.113868	  0.186998	  0.233469	  0.395180	  0.466749	  0.615492	  0.537753	  0.882195	  0.112950
  0.250567	  0.282999	 -0.035379	  0.103521	  0.167805	  0.213106	  0.246615	  0.385514	  0.506841	  0.623305	  0.564074	  0.890801	  0.124480
  0.243125	  0.268861	 -0.020438	  0.136843	  0.157890	  0.207678	  0.245711	  0.396584	  0.543125	  0.673212	  0.628554	  0.897411	  0.111028
  0.228877	  0.251018	  0.008386	  0.170333	  0.171347	  0.202483	  0.277683	  0.442578	  0.584494	  0.766360	  0.699967	  0.909676	  0.095181
  0.227331	  0.257026	  0.012534	  0.162610	  0.172744	  0.252766	  0.307457	  0.496735	  0.608285	  0.791740	  0.708793	  0.895041	  0.090090
  0.250913	  0.263092	  0.035843	  0.170957	  0.228445	  0.301572	  0.342377	  0.497109	  0.616852	  0.731833	  0.688433	  0.829724	  0.087047
  0.230947	  0.268782	  0.012433	  0.150488	  0.283666	  0.261028	  0.370215	  0.484077	  0.602971	  0.664379	  0.627775	  0.760956	  0.079060
  0.248971	  0.281199	  0.013716	  0.148395	  0.294521	  0.232296	  0.380274	  0.490498	  0.562602	  0.626320	  0.531151	  0.689105	  0.073690
  0.254351	  0.320319	  0.052240	  0.172238	  0.293379	  0.257572	  0.383636	  0.530516	  0.518142	  0.589790	  0.444293	  0.606256	  0.071606
  0.232330	  0.313471	  0.071484	  0.214602	  0.278982	  0.325864	  0.379914	  0.557478	  0.442230	  0.548673	  0.360157	  0.473954	  0.050668
  0.201622	  0.302955	  0.062791	  0.230900	  0.259511	  0.361114	  0.381842	  0.504283	  0.396233	  0.444940	  0.303569	  0.340052	  0.023107
  0.218013	  0.323231	  0.047822	  0.216748	  0.271929	  0.317125	  0.354640	  0.422302	  0.328421	  0.379374	  0.240009	  0.195067	 -0.004465
  0.230408	  0.330425	  0.056204	  0.195818	  0.270992	  0.289358	  0.309740	  0.359321	  0.253939	  0.322426	  0.132055	  0.074006	 -0.013000
  0.229012	  0.337972	  0.066704	  0.184172	  0.246476	  0.251710	  0.281069	  0.326550	  0.209084	  0.226284	 -0.033090	  0.008762	 -0.022651
  0.249628	  0.357563	  0.083241	  0.165234	  0.210362	  0.265063	  0.230731	  0.292785	  0.162363	  0.139406	 -0.156549	 -0.060953	 -0.031964
  0.231414	  0.364101	  0.123732	  0.138364	  0.237827	  0.220606	  0.165550	  0.239114	  0.115149	  0.015171	 -0.265785	 -0.143745	 -0.038005
  0.211537	  0.343269	  0.104658	  0.129070	  0.231858	  0.121837	  0.124968	  0.178056	  0.062129	 -0.065198	 -0.362377	 -0.167002	 -0.036730
  0.238679	  0.354522	  0.121375	  0.104605	  0.162694	  0.097355	  0.072111	  0.142229	  0.016556	 -0.121924	 -0.404951	 -0.179625	 -0.037995
  0.260094	  0.348268	  0.134983	  0.097354	  0.108457	  0.082217	  0.016178	  0.132322	 -0.029208	 -0.112025	 -0.441085	 -0.226267	 -0.042184
  0.243016	  0.317970	  0.119543	  0.065384	  0.052174	  0.061037	  0.005023	  0.131939	 -0.086263	 -0.137011	 -0.477353	 -0.271806	 -0.047273
  0.248063	  0.318320	  0.089042	  0.034098	  0.071833	  0.039677	 -0.016088	  0.085088	 -0.103600	 -0.190630	 -0.500164	 -0.281232	 -0.047671
  0.252121	  0.321373	  0.104709	  0.036879	  0.070108	  0.020491	 -0.048991	  0.071374	 -0.090436	 -0.211806	 -0.526460	 -0.238644	 -0.036263
  0.246648	  0.320883	  0.099177	  0.021816	  0.012899	 -0.004312	 -0.055887	  0.040747	 -0.077179	 -0.165157	 -0.543698	 -0.236375	 -0.033240
  0.226520	  0.346516	  0.055213	 -0.005338	 -0.062124	 -0.006888	 -0.068903	  0.045264	 -0.078691	 -0.141731	 -0.562254	 -0.216597	 -0.019173
  0.245235	  0.365184	  0.044042	 -0.017905	 -0.054273	  0.006582	 -0.074675	  0.030230	 -0.127026	 -0.150209	 -0.549364	 -0.124727	 -0.008999
  0.268968	  0.335422	  0.041405	 -0.044842	 -0.016206	  0.004330	 -0.091200	 -0.003878	 -0.154688	 -0.173496	 -0.484721	 -0.075186	  0.000657
  0.267734	  0.312565	  0.021459	 -0.080625	 -0.008889	  0.035825	 -0.096116	  0.030981	 -0.137841	 -0.166307	 -0.423909	 -0.031946	  0.008220
  0.237698	  0.285470	  0.024822	 -0.107255	 -0.047763	  0.055067	 -0.050757	  0.066525	 -0.097780	 -0.071250	 -0.384862	 -0.005617	  0.013580
  0.252667	  0.294177	  0.034651	 -0.145210	 -0.074958	  0.064333	 -0.003785	  0.115242	 -0.074973	 -0.008386	 -0.386708	  0.039789	  0.019214
  0.247467	  0.290637	  0.034392	 -0.157947	 -0.071313	  0.041369	 -0.005166	  0.112244	 -0.108092	  0.006445	 -0.418088	  0.063587	  0.009780
  0.228377	  0.287101	 -0.014607	 -0.130354	 -0.027685	  0.013886	  0.022467	  0.072689	 -0.107027	  0.005761	 -0.422906	  0.025754	 -0.003914
  0.190586	  0.281891	 -0.057295	 -0.112457	 -0.014957	  0.061197	  0.043438	  0.100694	 -0.097579	 -0.030308	 -0.417937	  0.003619	 -0.011726
  0.168438	  0.288382	 -0.068243	 -0.106337	 -0.039541	  0.106902	  0.048919	  0.140595	 -0.109032	 -0.004687	 -0.467837	 -0.039808	 -0.018516
  0.164721	  0.277421	 -0.076356	 -0.121746	 -0.008855	  0.123167	  0.052143	  0.139822	 -0.112731	 -0.024371	 -0.495051	 -0.120406	 -0.029469
  0.170208	  0.221112	 -0.063098	 -0.110906	  0.005303	  0.110810	  0.059318	  0.054819	 -0.126260	 -0.123543	 -0.562634	 -0.213732	 -0.040662
  0.144152	  0.188360	 -0.082470	 -0.080089	  0.039187	  0.108861	  0.025315	 -0.046046	 -0.152568	 -0.178458	 -0.621792	 -0.290432	 -0.049836
  0.143749	  0.162911	 -0.115872	 -0.063489	  0.029590	  0.103386	 -0.013035	 -0.117312	 -0.210449	 -0.214601	 -0.711691	 -0.354564	 -0.045334
  0.141024	  0.172867	 -0.101952	 -0.030160	  0.064173	  0.121591	 -0.032987	 -0.134019	 -0.249315	 -0.238275	 -0.782894	 -0.419309	 -0.047812
  0.141570	  0.176672	 -0.076086	 -0.015335	  0.081882	  0.098567	 -0.057685	 -0.133790	 -0.242602	 -0.278938	 -0.828115	 -0.478389	 -0.051181
  0.124380	  0.195819	 -0.074568	 -0.003012	  0.074969	  0.057903	 -0.087870	 -0.180224	 -0.270008	 -0.334703	 -0.850104	 -0.522201	 -0.055733
  0.109016	  0.197622	 -0.066747	  0.021047	  0.016759	  0.027855	 -0.129564	 -0.249399	 -0.305013	 -0.397427	 -0.877154	 -0.569067	 -0.060432
  0.094533	  0.186547	 -0.047381	 -0.003436	 -0.011498	 -0.003276	 -0.118399	 -0.280352	 -0.325584	 -0.419229	 -0.878830	 -0.587111	 -0.075088
  0.089601	  0.160159	 -0.071117	 -0.064896	 -0.035375	 -0.012172	 -0.147379	 -0.267726	 -0.320186	 -0.404169	 -0.892949	 -0.589522	 -0.084787
  0.105280	  0.126588	 -0.067690	 -0.104032	 -0.024608	 -0.061251	 -0.133342	 -0.226918	 -0.331221	 -0.410374	 -0.878901	 -0.602272	 -0.086149
  0.121752	  0.121765	 -0.051497	 -0.126233	 -0.023968	 -0.092829	 -0.174922	 -0.231360	 -0.349637	 -0.480631	 -0.862801	 -0.620494	 -0.081441
  0.149993	  0.144955	 -0.048567	 -0.120345	 -0.072336	 -0.112131	 -0.213926	 -0.237248	 -0.354812	 -0.484433	 -0.822421	 -0.628898	 -0.086423
  0.155831	  0.193822	 -0.036407	 -0.142494	 -0.118641	 -0.107696	 -0.211473	 -0.220919	 -0.384595	 -0.445082	 -0.781593	 -0.608085	 -0.077952
  0.136890	  0.201774	 -0.073204	 -0.166717	 -0.119892	 -0.100226	 -0.242263	 -0.206304	 -0.352619	 -0.370226	 -0.772562	 -0.563875	 -0.062925
  0.123668	  0.196657	 -0.082632	 -0.160650	 -0.078538	 -0.095849	 -0.211463	 -0.196304	 -0.306761	 -0.372675	 -0.744436	 -0.492247	 -0.060847
  0.131093	  0.175214	 -0.079775	 -0.189768	 -0.077595	 -0.100948	 -0.176406	 -0.191561	 -0.331904	 -0.360297	 -0.718100	 -0.462806	 -0.068617
  0.118475	  0.170706	 -0.080041	 -0.138083	 -0.110730	 -0.131577	 -0.170435	 -0.226107	 -0.363620	 -0.396883	 -0.679428	 -0.442458	 -0.051191
  0.118518	  0.174520	 -0.106643	 -0.112445	 -0.142200	 -0.162734	 -0.175350	 -0.253076	 -0.369671	 -0.406518	 -0.642036	 -0.429637	 -0.051545
  0.103090	  0.182947	 -0.139217	 -0.149349	 -0.114761	 -0.147970	 -0.167062	 -0.232934	 -0.343660	 -0.352665	 -0.582737	 -0.379896	 -0.055951
  0.079633	  0.172980	 -0.184437	 -0.154057	 -0.114310	 -0.130327	 -0.176827	 -0.230849	 -0.343743	 -0.322611	 -0.541638	 -0.304262	 -0.051548
  0.068569	  0.165695	 -0.152945	 -0.122754	 -0.129857	 -0.121898	 -0.165721	 -0.224922	 -0.317470	 -0.291822	 -0.499580	 -0.215761	 -0.040970
  0.073369	  0.139754	 -0.085758	 -0.066145	 -0.183256	 -0.118644	 -0.148438	 -0.189852	 -0.280168	 -0.253066	 -0.459541	 -0.171316	 -0.027450
  0.098711	  0.155241	 -0.068443	 -0.017949	 -0.159282	 -0.022346	 -0.117434	 -0.163479	 -0.272967	 -0.198722	 -0.395580	 -0.107882	 -0.020201
  0.108510	  0.151780	 -0.066265	 -0.014017	 -0.082516	  0.014692	 -0.092623	 -0.120892	 -0.226355	 -0.168336	 -0.323090	 -0.049310	 -0.016118
  0.114747	  0.160110	 -0.055132	 -0.034720	 -0.021421	  0.020002	 -0.085203	 -0.058584	 -0.188951	 -0.145098	 -0.255906	 -0.029249	 -0.008126
  0.104417	  0.203930	 -0.017229	  0.015476	  0.001078	  0.050044	 -0.083273	 -0.040300	 -0.125160	 -0.122334	 -0.187105	  0.046802	 -0.008037
  0.097033	  0.210933	  0.003328	  0.053794	  0.003800	  0.068196	 -0.051512	 -0.052013	 -0.090800	 -0.036027	 -0.100624	  0.099834	 -0.005856
  0.092070	  0.195759	  0.000632	  0.061558	  0.009284	  0.039441	 -0.052693	 -0.010989	 -0.086196	  0.061424	 -0.048790	  0.132739	  0.000083
  0.108280	  0.183164	 -0.018202	  0.071363	  0.039122	  0.009234	 -0.009621	  0.026674	 -0.046443	  0.117826	 -0.000938	  0.123282	  0.001389
  0.090382	  0.163723	 -0.041664	  0.050239	  0.049045	  0.006471	  0.023090	  0.038339	  0.009129	  0.129286	  0.028908	  0.100702	 -0.007331
  0.076629	  0.164657	 -0.046461	  0.047457	  0.043268	  0.005121	  0.025427	  0.071174	  0.058743	  0.143076	  0.035587	  0.072766	 -0.017844
  0.082390	  0.172033	 -0.050797	  0.053741	  0.026349	  0.049686	  0.007111	  0.064784	  0.107069	  0.214107	  0.045714	  0.045847	 -0.026731
  0.057920	  0.148565	 -0.059049	  0.018843	  0.020435	  0.034098	  0.004480	  0.071342	  0.065219	  0.243372	  0.028642	  0.027398	 -0.037489
  0.066811	  0.146480	 -0.091471	 -0.007113	 -0.007150	  0.003622	  0.006348	  0.100791	  0.087375	  0.242369	 -0.014176	  0.014684	 -0.035701
  0.089397	  0.140146	 -0.054692	  0.004860	 -0.036739	  0.030179	  0.013483	  0.149830	  0.125404	  0.173901	 -0.036887	  0.013743	 -0.020140
  0.093556	  0.142848	 -0.005731	  0.009011	 -0.052958	  0.053823	  0.008678	  0.179345	  0.133557	  0.108801	 -0.082806	 -0.012996	 -0.015169
  0.077120	  0.157890	 -0.040294	 -0.005287	 -0.059957	  0.078952	  0.024671	  0.183573	  0.112923	  0.132494	 -0.130408	 -0.034509	 -0.016104
  0.078877	  0.160357	 -0.042670	 -0.041737	 -0.013774	  0.077362	  0.029443	  0.178427	  0.091231	  0.105849	 -0.137208	 -0.051416	 -0.020137
  0.093472	  0.157417	 -0.040272	 -0.090155	 -0.008182	  0.054599	  0.031048	  0.190139	  0.047878	  0.044710	 -0.181515	 -0.067142	 -0.021938
  0.121761	  0.136509	 -0.057493	 -0.086486	 -0.020994	  0.028788	  0.035120	  0.166657	  0.015363	  0.020468	 -0.170703	 -0.071682	 -0.017836
  0.102049	  0.150001	 -0.085259	 -0.024019	 -0.025988	  0.039584	  0.042230	  0.129046	 -0.003645	  0.004007	 -0.161977	 -0.101470	 -0.015328
  0.059586	  0.164194	 -0.131119	 -0.012063	 -0.056008	  0.030265	  0.051600	  0.114609	 -0.010838	  0.012796	 -0.207022	 -0.141073	 -0.020726
  0.021736	  0.168277	 -0.136006	 -0.009651	 -0.038719	  0.017734	  0.038500	  0.070632	 -0.055801	  0.001736	 -0.200743	 -0.168489	 -0.015140
 -0.004144	  0.178350	 -0.086228	  0.001763	 -0.008489	 -0.010304	 -0.003646	  0.028086	 -0.095878	 -0.049153	 -0.184465	 -0.150631	 -0.010066
  0.020232	  0.143888	 -0.070289	  0.024852	  0.056442	 -0.007328	 -0.009834	 -0.015447	 -0.109777	 -0.061931	 -0.167466	 -0.089913	 -0.003457
  0.006243	  0.146560	 -0.080177	  0.037141	  0.066788	 -0.026797	  0.009995	 -0.026036	 -0.086460	 -0.041493	 -0.136412	 -0.038994	  0.001930
 -0.022978	  0.141328	 -0.116003	  0.039140	  0.061177	 -0.048322	 -0.016705	 -0.004317	 -0.110782	 -0.007139	 -0.144324	 -0.015045	 -0.003250
 -0.019426	  0.177421	 -0.078825	  0.027575	  0.048821	 -0.042210	 -0.065934	 -0.042653	 -0.170768	 -0.001403	 -0.167380	 -0.029511	  0.005918
 -0.008402	  0.183511	 -0.038533	  0.004402	  0.006108	 -0.059242	 -0.083529	 -0.063729	 -0.147880	 -0.021820	 -0.132649	 -0.023018	  0.005051
 -0.022595	  0.170352	 -0.022878	 -0.020546	 -0.014763	 -0.081017	 -0.087865	 -0.075320	 -0.137757	 -0.027321	 -0.075828	 -0.013081	  0.005612
 -0.002798	  0.198970	 -0.059007	 -0.037212	 -0.015962	 -0.123746	 -0.101435	 -0.072371	 -0.108459	  0.024062	 -0.058150	 -0.007697	  0.009063
 -0.000237	  0.243425	 -0.088453	  0.015305	 -0.000816	 -0.128338	 -0.112375	 -0.042162	 -0.103306	  0.056369	 -0.060694	 -0.005183	  0.008336
  0.004309	  0.240227	 -0.080188	  0.040596	 -0.038740	 -0.146800	 -0.079084	 -0.066556	 -0.110382	  0.090345	 -0.023793	  0.004253	  0.013008
 -0.020093	  0.220445	 -0.049532	  0.040017	 -0.079480	 -0.162749	 -0.050287	 -0.066100	 -0.108293	  0.099449	  0.002238	  0.054872	  0.008995
 -0.035381	  0.210884	 -0.048837	  0.063639	 -0.095119	 -0.145953	 -0.071926	 -0.063946	 -0.065131	  0.106799	  0.021918	  0.051243	 -0.002430
 -0.065425	  0.192165	 -0.073849	  0.071891	 -0.071612	 -0.140958	 -0.111539	 -0.094364	 -0.015779	  0.117300	 -0.014845	  0.061510	 -0.007373
 -0.084878	  0.139234	 -0.066048	  0.073541	 -0.071658	 -0.117175	 -0.126621	 -0.063954	 -0.000020	  0.111228	  0.012545	  0.061839	 -0.011660
 -0.067142	  0.133032	 -0.061061	  0.066566	 -0.077780	 -0.108784	 -0.108031	 -0.057543	 -0.011200	  0.098250	  0.060516	  0.059633	 -0.017577
 -0.058247	  0.116313	 -0.092366	 -0.003840	 -0.111490	 -0.118696	 -0.073850	 -0.084369	 -0.028455	  0.069496	  0.083682	  0.064039	 -0.017842
 -0.074807	  0.084171	 -0.076830	 -0.024671	 -0.131580	 -0.134153	 -0.039493	 -0.102960	 -0.009967	  0.080958	  0.074738	  0.009633	 -0.018881
 -0.077112	  0.039907	 -0.075041	 -0.056636	 -0.111045	 -0.123400	 -0.067130	 -0.113596	  0.034396	  0.096458	  0.058002	  0.006238	 -0.007779
 -0.083320	  0.003859	 -0.094134	 -0.052232	 -0.138951	 -0.145058	 -0.083287	 -0.104496	  0.055329	  0.122153	  0.070195	  0.004340	  0.000506
 -0.092800	  0.032037	 -0.080854	 -0.070821	 -0.136814	 -0.153573	 -0.016758	 -0.079406	  0.067772	  0.104332	  0.120644	  0.022208	  0.012750
 -0.078496	  0.032809	 -0.096880	 -0.093522	 -0.123038	 -0.147428	  0.012497	 -0.083977	  0.049853	  0.085936	  0.188402	  0.047808	  0.018626
 -0.079548	  0.022531	 -0.084936	 -0.057816	 -0.112379	 -0.152064	 -0.002538	 -0.045183	  0.068652	  0.132931	  0.175150	  0.073767	  0.016049
 -0.087834	  0.030525	 -0.087515	  0.001844	 -0.069412	 -0.133426	  0.013259	  0.010474	  0.105346	  0.154520	  0.163389	  0.133980	  0.016881
 -0.090010	  0.014551	 -0.071456	  0.044046	 -0.047739	 -0.125707	  0.048967	  0.034220	  0.156656	  0.179323	  0.158829	  0.162834	  0.019849
 -0.075592	  0.005727	 -0.064015	  0.042553	 -0.065676	 -0.111898	  0.085884	  0.033290	  0.145516	  0.218049	  0.215237	  0.190265	  0.022335
 -0.051222	  0.034448	 -0.069566	  0.050006	 -0.048422	 -0.073431	  0.082631	  0.014041	  0.124330	  0.275018	  0.267952	  0.219353	  0.021095
 -0.036175	  0.045538	 -0.055439	  0.066238	 -0.017115	 -0.060650	  0.086989	  0.026573	  0.155957	  0.292947	  0.293761	  0.227874	  0.014084
 -0.030427	  0.009634	 -0.055481	  0.034935	 -0.005564	 -0.047156	  0.121390	  0.075879	  0.198170	  0.269160	  0.283263	  0.232071	  0.025882
 -0.024437	 -0.022394	 -0.046316	  0.066669	 -0.022485	 -0.012419	  0.157622	  0.087330	  0.235942	  0.238311	  0.281743	  0.204629	  0.032094
 -0.002409	  0.026478	 -0.060328	  0.059397	 -0.014384	  0.032193	  0.192344	  0.105407	  0.240856	  0.217144	  0.269596	  0.178813	  0.032410
  0.045266	 -0.058556	  0.026944	  0.031469	 -0.009116	 -0.014837	 -0.037847	 -0.014392	  0.000041	  0.022263	 -0.037606	 -0.023397	 -0.012552
  0.069621	 -0.039084	  0.022532	  0.019062	 -0.005614	 -0.028395	 -0.000245	  0.024974	  0.006666	  0.011884	 -0.003075	 -0.013934	 -0.022928
  0.063903	 -0.001068	  0.028619	  0.030476	 -0.011816	 -0.016470	 -0.024213	  0.006416	  0.015478	 -0.015681	 -0.010447	 -0.010724	 -0.018208
  0.040453	  0.033820	  0.018775	  0.011861	 -0.011318	 -0.026783	  0.002507	 -0.017127	  0.013844	 -0.000823	 -0.020949	 -0.000725	 -0.004677
  0.037257	  0.040469	  0.008412	  0.027844	  0.001892	 -0.011204	  0.004771	 -0.002021	  0.021864	  0.005192	  0.003151	 -0.001790	 -0.007196
  0.026996	  0.023315	  0.010898	  0.015332	 -0.002392	  0.015045	  0.043788	  0.009132	  0.003354	 -0.007157	  0.036737	 -0.016736	 -0.008233
  0.013679	  0.020501	  0.016867	  0.017090	 -0.005738	 -0.002406	  0.071237	  0.015208	  0.003216	 -0.022685	  0.035901	 -0.012651	 -0.007415
  0.007413	  0.021842	  0.005709	  0.011174	  0.016075	 -0.008835	  0.064346	 -0.007422	  0.015694	 -0.035620	  0.019870	  0.001466	 -0.001882
  0.023655	  0.007692	  0.004244	  0.015896	  0.028138	  0.025754	  0.018621	 -0.004988	  0.029176	 -0.017400	  0.002970	 -0.015424	  0.006955
  0.022341	  0.006457	 -0.029689	  0.033935	  0.057872	  0.037730	 -0.001149	 -0.024853	  0.016579	  0.003859	 -0.005417	 -0.012131	  0.003263
  0.003705	  0.025802	 -0.037168	  0.022643	  0.032977	  0.033005	 -0.005721	 -0.036019	  0.003190	  0.002302	  0.020200	 -0.011445	  0.003550
  0.005452	  0.050827	 -0.022429	  0.016309	  0.033760	  0.022773	 -0.002569	 -0.022589	 -0.013176	  0.024447	  0.047602	  0.000999	 -0.001039
  0.018481	  0.024046	 -0.025999	 -0.027843	  0.030298	 -0.001176	  0.022460	  0.012353	 -0.021222	  0.024665	  0.048614	 -0.000563	 -0.002193
  0.010277	 -0.022436	 -0.012434	 -0.053971	  0.013400	 -0.012502	  0.031030	  0.022305	 -0.014902	  0.017351	  0.033420	 -0.011490	 -0.000229
 -0.015981	 -0.024444	 -0.021097	 -0.022119	 -0.002872	 -0.027730	  0.015838	  0.026093	 -0.006120	  0.021789	  0.026067	  0.012184	 -0.002563
 -0.034666	 -0.027530	 -0.009061	 -0.026061	 -0.030247	 -0.052978	 -0.028958	 -0.003971	  0.001186	 -0.006594	 -0.028471	  0.010090	  0.005117
 -0.037293	 -0.014985	 -0.015336	 -0.004055	 -0.024506	 -0.032757	 -0.041890	 -0.008858	 -0.000863	 -0.016558	 -0.052746	  0.034110	  0.014390
 -0.059740	 -0.029267	  0.006175	 -0.012149	 -0.024362	  0.000724	 -0.047436	  0.013942	 -0.029316	 -0.011845	 -0.038170	  0.032084	  0.018778
 -0.104689	 -0.038184	  0.007650	 -0.048364	 -0.038251	  0.047163	 -0.048346	  0.007968	 -0.037675	 -0.007374	 -0.056045	  0.002769	  0.023006
 -0.136131	  0.000783	  0.016388	 -0.058531	 -0.048181	  0.053880	 -0.036223	  0.003849	 -0.007014	  0.007985	 -0.021606	  0.037307	  0.014056
 -0.178351	  0.026586	  0.033304	 -0.046012	 -0.011906	  0.039357	 -0.041493	 -0.014384	  0.028578	  0.043865	 -0.008860	  0.044469	  0.015560
 -0.193501	 -0.014571	  0.022698	 -0.020968	  0.020105	  0.007619	 -0.029556	 -0.020041	  0.015819	  0.048082	  0.021816	  0.059002	  0.019833
 -0.159066	 -0.061100	  0.025753	 -0.024147	  0.010635	 -0.013995	 -0.057026	 -0.018011	  0.016511	  0.047643	  0.021723	  0.064766	  0.025832
 -0.093305	 -0.100168	  0.043055	 -0.017273	  0.007809	  0.012250	 -0.050983	 -0.021192	  0.045176	  0.020016	 -0.007795	  0.058362	  0.033242
 -0.115345	 -0.136076	  0.060202	 -0.024087	  0.004576	  0.007156	 -0.036599	 -0.017124	  0.057983	  0.001454	 -0.034788	  0.037487	  0.033436
 -0.159070	 -0.145557	  0.063401	 -0.046531	  0.021200	 -0.053429	 -0.022899	 -0.021334	  0.046358	  0.034249	 -0.080065	  0.005126	  0.043120
 -0.126667	 -0.111649	  0.072263	 -0.063274	  0.038158	 -0.073614	 -0.032893	 -0.024562	  0.026382	  0.026819	 -0.097167	  0.000511	  0.048463
 -0.116217	 -0.131286	  0.044439	 -0.035821	  0.033060	 -0.092169	 -0.021701	 -0.032266	  0.012467	  0.008009	 -0.144352	  0.003599	  0.047540
 -0.098230	 -0.163666	  0.027426	 -0.034173	  0.020253	 -0.085755	  0.023121	 -0.016509	  0.022462	  0.014009	 -0.171217	  0.054821	  0.048220
 -0.066065	 -0.195875	  0.020680	 -0.067889	  0.039641	 -0.072357	  0.068118	  0.034586	  0.015701	  0.033724	 -0.191877	  0.021975	  0.046121
 -0.078858	 -0.180693	  0.021376	 -0.065892	  0.042264	 -0.053292	  0.051587	  0.015982	  0.038899	  0.065733	 -0.214078	 -0.017256	  0.035560
 -0.041262	 -0.171012	  0.068793	 -0.044463	  0.036016	 -0.063702	  0.022618	 -0.003270	  0.046484	  0.087472	 -0.200747	 -0.006728	  0.036672
  0.010899	 -0.153649	  0.079809	 -0.054656	  0.036043	 -0.072532	  0.027279	 -0.003957	  0.022594	  0.059978	 -0.147771	  0.008436	  0.032125
  0.012115	 -0.161797	  0.099831	 -0.089550	  0.038470	 -0.041671	  0.051000	  0.019500	  0.037207	  0.057426	 -0.100666	  0.015888	  0.031363
 -0.021842	 -0.153323	  0.114747	 -0.087836	  0.053657	 -0.029030	  0.063121	  0.010201	  0.036483	  0.057043	 -0.088073	 -0.015458	  0.034785
 -0.045902	 -0.142657	  0.114085	 -0.085149	  0.073245	  0.011756	  0.038754	 -0.007103	  0.031411	  0.012957	 -0.103865	 -0.013286	  0.026426
 -0.044531	 -0.124189	  0.114224	 -0.100969	  0.080301	  0.033706	  0.013313	 -0.030238	  0.050297	  0.019034	 -0.139296	  0.002365	  0.025533
 -0.043426	 -0.119275	  0.095644	 -0.092424	  0.042499	  0.030540	  0.021765	 -0.044873	  0.064976	  0.009696	 -0.178477	  0.021786	  0.017868
 -0.068094	 -0.108376	  0.078191	 -0.070124	  0.039786	  0.012261	 -0.025445	 -0.019549	  0.067990	  0.021606	 -0.177097	 -0.001214	  0.015998
 -0.078860	 -0.052673	  0.100762	 -0.086881	  0.056885	 -0.007424	 -0.045912	  0.015202	  0.059863	  0.017619	 -0.185069	 -0.035296	  0.008595
 -0.057693	 -0.032918	  0.079668	 -0.100700	  0.071654	 -0.032165	 -0.011564	  0.016407	  0.042436	  0.037422	 -0.190987	 -0.054747	  0.006481
 -0.085533	 -0.060119	  0.069983	 -0.120292	  0.068387	 -0.053992	 -0.028957	 -0.020170	  0.024607	  0.061357	 -0.197054	 -0.095580	  0.011763
 -0.080500	 -0.104248	  0.125833	 -0.123180	  0.097996	 -0.032248	 -0.002235	 -0.026231	  0.027659	  0.051372	 -0.179320	 -0.087052	  0.034598
 -0.104274	 -0.160954	  0.138109	 -0.139749	  0.087114	 -0.028156	  0.034660	 -0.035426	  0.021045	  0.043012	 -0.167187	 -0.083957	  0.061259
 -0.099536	 -0.202634	  0.117586	 -0.150389	  0.079966	 -0.021387	  0.038841	 -0.013806	  0.041537	  0.041613	 -0.180409	 -0.089419	  0.053186
 -0.096076	 -0.193548	  0.089819	 -0.142140	  0.086449	  0.022209	  0.013183	 -0.022725	  0.066123	  0.047112	 -0.213649	 -0.083547	  0.043511
 -0.089106	 -0.174279	  0.120507	 -0.133467	  0.114197	  0.032993	  0.045745	 -0.017729	  0.058557	  0.034415	 -0.212078	 -0.061165	  0.042899
 -0.079664	 -0.135627	  0.137639	 -0.093562	  0.144471	 -0.005607	  0.045464	 -0.021063	  0.048243	  0.027416	 -0.217538	 -0.067910	  0.049138
 -0.104329	 -0.107234	  0.102594	 -0.102714	  0.110008	  0.002167	  0.044978	 -0.054842	  0.031079	  0.025900	 -0.241402	 -0.065192	  0.053439
 -0.096914	 -0.113603	  0.101942	 -0.065085	  0.104964	  0.043510	  0.054476	 -0.037544	  0.048384	  0.004703	 -0.252943	 -0.088418	  0.058020
 -0.114270	 -0.104149	  0.105827	 -0.048999	  0.103334	  0.035882	  0.058593	 -0.013195	  0.023777	  0.017695	 -0.265005	 -0.148651	  0.061010
 -0.120212	 -0.101570	  0.114971	 -0.018938	  0.098189	  0.049632	  0.054907	  0.014828	  0.051274	  0.025091	 -0.266009	 -0.156665	  0.065107
 -0.093688	 -0.114860	  0.126449	 -0.023974	  0.111224	  0.034526	  0.064885	  0.023389	  0.043393	  0.015109	 -0.281323	 -0.179945	  0.055273
 -0.101321	 -0.112401	  0.138479	 -0.028338	  0.080477	 -0.000100	  0.085065	  0.006317	  0.033567	  0.002405	 -0.299289	 -0.215803	  0.033657
 -0.064408	 -0.132921	  0.142252	 -0.023496	  0.047766	  0.025671	  0.068399	 -0.023037	  0.013217	  0.020041	 -0.302118	 -0.241192	  0.031559
 -0.030774	 -0.120687	  0.137031	 -0.018826	  0.025573	  0.018829	  0.025087	 -0.020594	  0.001583	  0.040239	 -0.266733	 -0.248203	  0.046211
 -0.046278	 -0.138292	  0.100719	 -0.022105	  0.043376	  0.017195	  0.034503	 -0.030737	  0.030348	  0.013144	 -0.223093	 -0.266341	  0.040149
 -0.085944	 -0.108206	  0.083266	 -0.049468	  0.066313	  0.033761	  0.067358	 -0.009148	  0.037147	 -0.000329	 -0.202827	 -0.235890	  0.042182
 -0.124257	 -0.103580	  0.063574	 -0.060324	  0.091083	  0.018912	  0.097501	 -0.012558	  0.062277	 -0.006045	 -0.167361	 -0.209431	  0.039555
 -0.107141	 -0.093591	  0.048380	 -0.051560	  0.085359	  0.019010	  0.087032	 -0.032211	  0.086679	 -0.017370	 -0.131263	 -0.204481	  0.036858
 -0.076072	 -0.129303	  0.090462	 -0.055574	  0.076567	  0.023599	  0.042592	 -0.007266	  0.060722	 -0.023128	 -0.121783	 -0.222800	  0.040136
 -0.075874	 -0.180794	  0.090021	 -0.056729	  0.114975	  0.030370	  0.041602	 -0.009306	  0.043463	 -0.014592	 -0.107870	 -0.228635	  0.033754
 -0.105989	 -0.147134	  0.103530	 -0.105299	  0.113793	  0.027660	  0.031135	  0.017287	  0.036383	  0.002621	 -0.106004	 -0.244052	  0.037437
 -0.120906	 -0.146218	  0.120638	 -0.157661	  0.088789	  0.022624	  0.044642	  0.042849	  0.060367	  0.026673	 -0.115336	 -0.248435	  0.031877
 -0.141104	 -0.148181	  0.169493	 -0.104505	  0.081838	  0.018296	  0.039973	  0.042323	  0.090562	  0.033583	 -0.109812	 -0.262208	  0.025887
 -0.121335	 -0.191807	  0.172398	 -0.053632	  0.074333	  0.016514	  0.018738	  0.066460	  0.085901	  0.025452	 -0.037308	 -0.218106	  0.014616
 -0.136383	 -0.239462	  0.112090	 -0.054725	  0.048700	  0.021923	  0.042359	  0.060347	  0.087666	  0.045544	  0.015406	 -0.194438	  0.017242
 -0.127035	 -0.200777	  0.091579	 -0.066235	  0.043774	  0.031856	  0.035434	  0.026118	  0.087060	  0.035241	  0.074422	 -0.196949	  0.007170
 -0.111813	 -0.103159	  0.113650	 -0.059817	  0.023816	  0.034647	  0.046566	  0.033087	  0.075131	  0.046546	  0.089496	 -0.198150	  0.005248
 -0.095052	 -0.090419	  0.125270	 -0.055344	  0.030762	  0.039631	  0.041829	  0.042185	  0.057117	  0.042273	  0.099698	 -0.160310	  0.011908
 -0.075604	 -0.143610	  0.121535	 -0.070662	  0.042294	  0.080132	  0.052072	  0.022671	  0.045897	  0.046762	  0.126698	 -0.130466	  0.030475
 -0.067449	 -0.167647	  0.097134	 -0.067499	  0.059404	  0.103275	  0.067628	  0.026658	  0.041546	  0.068842	  0.165341	 -0.147411	  0.030377
 -0.081188	 -0.144319	  0.106906	 -0.057448	  0.087048	  0.099048	  0.066823	  0.021611	  0.024200	  0.073631	  0.171865	 -0.198448	  0.040837
 -0.145612	 -0.093969	  0.131841	 -0.047224	  0.077392	  0.080181	  0.043949	  0.041626	 -0.014323	  0.079621	  0.153996	 -0.226060	  0.043075
 -0.120861	 -0.097037	  0.116285	 -0.059445	  0.060126	  0.079696	  0.037884	  0.064329	  0.004814	  0.070782	  0.145795	 -0.211608	  0.034660
 -0.124243	 -0.118169	  0.079309	 -0.083444	  0.056979	  0.058048	  0.011005	  0.063802	  0.026880	  0.057554	  0.098229	 -0.213778	  0.029757
 -0.124903	 -0.099853	  0.043707	 -0.082410	  0.074010	  0.032430	  0.027139	  0.055629	  0.008408	  0.029513	  0.115030	 -0.196917	  0.025020
 -0.095637	 -0.092185	  0.021994	 -0.047261	  0.051123	  0.023229	  0.024167	  0.043575	  0.044345	  0.013206	  0.120040	 -0.208152	  0.035603
 -0.092140	 -0.093881	  0.035422	 -0.070954	  0.017377	  0.000169	  0.039995	  0.011180	  0.053037	  0.025858	  0.151321	 -0.163410	  0.048203
 -0.066018	 -0.075631	  0.030382	 -0.052982	 -0.005696	  0.003835	 -0.004786	 -0.001170	 -0.004334	  0.040633	  0.177689	 -0.152523	  0.052063
 -0.067671	 -0.066869	  0.024492	 -0.048565	  0.039286	 -0.010338	 -0.005014	 -0.002873	 -0.030951	  0.014686	  0.196110	 -0.173304	  0.044621
 -0.054147	 -0.083843	  0.035651	 -0.057124	  0.079825	 -0.011513	  0.030446	 -0.043567	 -0.036581	  0.039074	  0.224891	 -0.179483	  0.039578
 -0.082955	 -0.101071	  0.057345	 -0.043976	  0.081800	 -0.001038	  0.040877	 -0.055902	 -0.005889	  0.049399	  0.222597	 -0.187476	  0.040942
 -0.104313	 -0.077545	  0.096526	 -0.019473	  0.091515	 -0.002593	  0.042489	 -0.038607	  0.006600	  0.046498	  0.202951	 -0.192355	  0.036000
 -0.109503	 -0.089637	  0.075196	 -0.038319	  0.111552	  0.022167	  0.027623	 -0.017009	 -0.029592	  0.047993	  0.233499	 -0.160773	  0.025922
 -0.102043	 -0.130981	  0.060882	 -0.028700	  0.076254	  0.033835	  0.050143	 -0.005787	 -0.038134	  0.044526	  0.225175	 -0.125568	  0.026798
 -0.125321	 -0.133393	  0.024321	 -0.008757	  0.047270	  0.041797	  0.095361	  0.006684	 -0.079592	  0.053264	  0.200568	 -0.104357	  0.023134
 -0.192490	 -0.135994	  0.030282	 -0.009549	  0.031062	  0.058024	  0.100744	  0.019731	 -0.063726	  0.066788	  0.176250	 -0.115825	  0.027856
 -0.265962	 -0.123062	  0.056609	 -0.015008	  0.012483	  0.025370	  0.085852	 -0.002118	 -0.049088	  0.071100	  0.197583	 -0.126777	  0.037569
 -0.288145	 -0.079817	  0.054827	 -0.042591	  0.022104	  0.012384	  0.091613	 -0.009446	  0.001760	  0.043332	  0.212507	 -0.124292	  0.033454
 -0.325944	 -0.064237	  0.056077	 -0.054492	  0.038715	  0.043425	  0.069621	 -0.004485	  0.006989	  0.042815	  0.247788	 -0.130231	  0.028462
 -0.294650	 -0.073412	  0.060269	 -0.056641	  0.056692	  0.044477	  0.053047	  0.020578	 -0.004443	  0.045899	  0.259697	 -0.141861	  0.023202
 -0.221714	 -0.075813	  0.090278	 -0.050511	  0.078421	  0.024615	  0.053581	  0.015183	  0.017196	  0.037626	  0.225769	 -0.127652	  0.023748
 -0.202892	 -0.105246	  0.112271	 -0.057129	  0.059445	  0.051459	  0.084100	  0.010794	  0.021006	  0.009317	  0.200800	 -0.112320	  0.023913
 -0.214627	 -0.114062	  0.074686	 -0.080160	  0.033829	  0.041049	  0.077273	  0.010575	  0.022573	  0.031737	  0.188184	 -0.075488	  0.025404
 -0.195688	 -0.070333	  0.109741	 -0.068947	  0.043210	  0.013789	  0.036217	  0.003305	  0.010247	  0.053515	  0.186759	 -0.059160	  0.024939
 -0.215037	 -0.096983	  0.114162	 -0.077384	  0.045457	 -0.019433	 -0.006618	 -0.008264	  0.041190	  0.030533	  0.193840	 -0.053933	  0.012793
 -0.236763	 -0.121060	  0.094487	 -0.055308	  0.038767	 -0.032316	 -0.021227	 -0.038481	  0.059971	  0.027208	  0.220872	 -0.076491	  0.010979
 -0.293714	 -0.125806	  0.091854	 -0.064040	  0.017849	 -0.009482	 -0.035308	 -0.023645	  0.063960	  0.039908	  0.261687	 -0.107637	  0.012176
 -0.284561	 -0.119364	  0.101365	 -0.091802	  0.008310	  0.035974	 -0.067690	 -0.054172	  0.037308	  0.023582	  0.247541	 -0.184370	  0.004916
 -0.232276	 -0.087757	  0.089099	 -0.054598	  0.025533	  0.059204	 -0.054632	 -0.057025	  0.025961	  0.035358	  0.248427	 -0.215971	  0.004687
 -0.237575	 -0.126420	  0.082454	 -0.042913	  0.025816	  0.050867	 -0.055526	 -0.015693	 -0.007315	  0.044523	  0.241372	 -0.211426	  0.011406
 -0.227935	 -0.177995	  0.122991	 -0.025723	  0.015038	  0.047130	 -0.053623	  0.000647	 -0.005519	  0.036948	  0.206120	 -0.194468	  0.022887
 -0.200598	 -0.164554	  0.129016	 -0.034820	  0.011383	  0.045120	 -0.044537	  0.000692	  0.015734	  0.004640	  0.155762	 -0.159552	  0.029653
 -0.202780	 -0.155937	  0.145474	 -0.054515	  0.020251	  0.040729	 -0.016231	 -0.002261	 -0.002842	 -0.003965	  0.150498	 -0.172144	  0.031962
 -0.195845	 -0.165411	  0.120714	 -0.053326	  0.029968	  0.033634	  0.002724	  0.015756	 -0.009837	  0.019697	  0.199240	 -0.196632	  0.025957
 -0.270100	 -0.152079	  0.138961	 -0.063034	  0.019740	  0.057130	  0.028745	 -0.002456	 -0.017630	 -0.020496	  0.214802	 -0.198830	  0.025262
 -0.315438	 -0.147996	  0.120503	 -0.088542	  0.017546	  0.060168	  0.011011	 -0.022304	 -0.042545	  0.010302	  0.207641	 -0.181113	  0.026783
 -0.329478	 -0.156382	  0.100053	 -0.063690	  0.024554	  0.065054	 -0.020493	 -0.021543	 -0.076343	  0.019263	  0.209905	 -0.141295	  0.023172
 -0.350893	 -0.199012	  0.117195	 -0.031230	  0.018085	  0.044199	 -0.009669	 -0.042233	 -0.089329	  0.000891	  0.174602	 -0.120052	  0.027895
 -0.345357	 -0.258504	  0.127630	 -0.003138	  0.023530	  0.057188	 -0.009365	 -0.035451	 -0.085083	  0.011811	  0.146265	 -0.143748	  0.027900
 -0.305453	 -0.304063	  0.120439	  0.015064	 -0.012339	  0.064037	 -0.011450	 -0.016369	 -0.054801	 -0.005304	  0.122681	 -0.152017	  0.019975
 -0.264263	 -0.330083	  0.111466	  0.040890	 -0.048623	  0.042712	 -0.001794	 -0.008681	 -0.031855	 -0.031430	  0.098635	 -0.132202	  0.010680
 -0.240789	 -0.336890	  0.115958	  0.031733	 -0.056459	  0.073639	 -0.001556	 -0.016809	 -0.029742	  0.007866	  0.073624	 -0.104437	  0.008295
 -0.235665	 -0.355693	  0.155288	  0.013097	 -0.041274	  0.064233	 -0.013181	 -0.032311	 -0.009170	  0.025097	  0.073495	 -0.106949	  0.011345
 -0.217343	 -0.385370	  0.184447	  0.005542	 -0.042900	  0.051179	  0.007913	 -0.036120	  0.010075	  0.017415	  0.038486	 -0.075172	  0.015791
 -0.219865	 -0.379185	  0.134732	  0.004270	 -0.021795	  0.079761	  0.023583	 -0.032818	  0.016253	 -0.002782	  0.030794	 -0.055666	  0.023330
 -0.229846	 -0.351780	  0.128671	 -0.021730	 -0.005838	  0.076578	 -0.009722	 -0.008930	  0.015419	  0.012461	 -0.014419	 -0.064775	  0.017773
 -0.226189	 -0.354341	  0.116189	 -0.055489	 -0.015365	  0.077494	 -0.010385	 -0.008014	 -0.006165	  0.032960	 -0.036222	 -0.068413	  0.013893
 -0.190972	 -0.360971	  0.113114	 -0.056700	 -0.037718	  0.072994	 -0.052386	 -0.002620	 -0.009615	  0.061599	 -0.041759	 -0.072769	  0.017075
 -0.153825	 -0.394775	  0.115899	 -0.063889	 -0.038202	  0.083370	 -0.048089	  0.008164	 -0.010375	  0.058041	 -0.066506	 -0.063697	  0.020735
 -0.132701	 -0.414559	  0.047261	 -0.071143	 -0.013750	  0.084639	 -0.058010	  0.028348	 -0.006818	  0.030442	 -0.063515	 -0.073347	  0.032778
 -0.137470	 -0.423664	  0.028720	 -0.054533	  0.006480	  0.064656	 -0.044227	  0.047051	  0.001169	  0.027531	 -0.079297	 -0.089807	  0.036864
 -0.128449	 -0.443865	  0.057040	 -0.055441	  0.006372	  0.056142	 -0.033775	  0.054734	  0.003887	  0.016148	 -0.083480	 -0.081601	  0.039234
 -0.097632	 -0.438711	  0.067892	 -0.020330	 -0.003463	  0.037057	 -0.032247	  0.031907	 -0.005335	  0.020349	 -0.085702	 -0.086748	  0.038895
 -0.081903	 -0.465296	  0.074443	 -0.018867	  0.023611	  0.023904	 -0.038337	  0.045994	  0.013743	  0.007074	 -0.092544	 -0.106912	  0.042967
 -0.061985	 -0.452710	  0.064289	 -0.047839	  0.023849	  0.026100	 -0.065910	  0.058484	  0.009152	 -0.014672	 -0.154645	 -0.117659	  0.044381
 -0.073326	 -0.465039	  0.061586	 -0.048853	  0.010140	  0.073384	 -0.064825	  0.029666	  0.030036	 -0.025039	 -0.167561	 -0.140861	  0.030487
 -0.068671	 -0.464934	  0.051999	 -0.056582	  0.009428	  0.085386	 -0.048911	  0.006758	  0.024346	 -0.035709	 -0.138381	 -0.170672	  0.015718
 -0.046195	 -0.457630	  0.058047	 -0.065317	  0.016769	  0.072810	 -0.046257	  0.029641	  0.017268	 -0.025519	 -0.138829	 -0.135378	  0.012449
 -0.010857	 -0.448472	  0.079877	 -0.067873	  0.006765	  0.076776	 -0.080536	  0.035184	  0.022240	 -0.028564	 -0.116840	 -0.191984	  0.021200
 -0.012949	 -0.420009	  0.120645	 -0.042071	  0.035988	  0.094466	 -0.065179	  0.049968	  0.016771	 -0.047721	 -0.126908	 -0.204292	  0.028488
 -0.023683	 -0.406437	  0.147087	 -0.039428	  0.062300	  0.086331	 -0.065463	  0.061552	  0.041197	 -0.011302	 -0.125764	 -0.164113	  0.030573
 -0.005920	 -0.370115	  0.128458	 -0.049870	  0.049696	  0.048165	 -0.065986	  0.051629	  0.054343	  0.013499	 -0.114818	 -0.173576	  0.024015
  0.011531	 -0.368564	  0.094043	 -0.064046	  0.044941	  0.062548	 -0.079694	  0.053457	  0.030680	 -0.002560	 -0.138073	 -0.173709	  0.018236
  0.032715	 -0.334314	  0.072584	 -0.066450	  0.057729	  0.059898	 -0.064784	  0.039569	  0.000104	  0.010521	 -0.149770	 -0.153705	  0.020921
  0.058017	 -0.290900	  0.059178	 -0.047882	  0.051724	  0.069424	 -0.062125	  0.035759	 -0.003082	  0.013994	 -0.133991	 -0.165834	  0.022993
  0.084007	 -0.276207	  0.054731	  0.003847	  0.033825	  0.072039	 -0.079034	  0.073015	 -0.011117	 -0.003031	 -0.131288	 -0.144261	  0.014316
  0.088130	 -0.277460	  0.037571	  0.004353	  0.050278	  0.077481	 -0.118226	  0.090128	 -0.026182	  0.000715	 -0.147628	 -0.114784	  0.013641
  0.125736	 -0.256882	  0.056093	 -0.031505	  0.032426	  0.096887	 -0.137848	  0.087846	  0.000739	  0.006089	 -0.121377	 -0.100469	  0.017700
  0.151262	 -0.229840	  0.034672	 -0.056648	  0.039653	  0.086996	 -0.130991	  0.085341	  0.044980	  0.043375	 -0.129362	 -0.096629	  0.008870
  0.143263	 -0.230123	  0.016863	 -0.056360	  0.060974	  0.128537	 -0.108174	  0.089448	  0.033187	  0.041917	 -0.121022	 -0.137918	  0.006266
  0.152311	 -0.193985	  0.007698	 -0.053486	  0.062631	  0.137991	 -0.090968	  0.085691	  0.009269	  0.038993	 -0.099535	 -0.110370	  0.011145
  0.139893	 -0.148160	  0.014860	 -0.026544	  0.041829	  0.112607	 -0.086813	  0.107218	 -0.015980	  0.059325	 -0.129896	 -0.084200	  0.006226
  0.143450	 -0.154493	 -0.007332	 -0.021773	  0.073075	  0.091052	 -0.071399	  0.091990	 -0.011322	  0.049103	 -0.178579	 -0.070171	  0.010284
  0.139328	 -0.136651	 -0.002436	 -0.014958	  0.070730	  0.110549	 -0.067285	  0.100490	 -0.001479	  0.034763	 -0.169517	 -0.044007	  0.009386
  0.128083	 -0.131549	 -0.006393	  0.005890	  0.024365	  0.107058	 -0.081928	  0.103138	 -0.015164	  0.054071	 -0.122184	 -0.057330	  0.015029
  0.144581	 -0.109599	 -0.032743	  0.015627	  0.029213	  0.117940	 -0.114114	  0.084345	 -0.004118	  0.066236	 -0.126386	 -0.050622	  0.022429
  0.148297	 -0.091535	 -0.021500	  0.003060	  0.031554	  0.091964	 -0.151768	  0.080011	  0.000095	  0.067071	 -0.126367	 -0.031591	  0.025558
  0.119986	 -0.085003	 -0.035686	  0.008576	  0.049835	  0.063280	 -0.138541	  0.047475	 -0.004851	  0.091573	 -0.143118	 -0.026486	  0.041667
  0.123037	 -0.080175	 -0.000213	  0.031896	  0.076864	  0.052601	 -0.110982	  0.021671	  0.004583	  0.077182	 -0.118668	 -0.033072	  0.037898
  0.151675	 -0.069611	  0.039742	  0.039550	  0.096705	  0.046845	 -0.112185	  0.021357	  0.007703	  0.045492	 -0.106466	 -0.076971	  0.034712
  0.144168	 -0.041269	  0.037369	  0.024869	  0.103430	  0.018261	 -0.122193	  0.029051	 -0.001561	  0.025645	 -0.091268	 -0.129925	  0.025244
  0.163653	 -0.037909	  0.009390	 -0.000399	  0.096362	  0.001529	 -0.125836	  0.010011	  0.031158	  0.013995	 -0.061304	 -0.125875	  0.012948
  0.179710	 -0.035097	  0.011502	 -0.024555	  0.065774	 -0.013569	 -0.093423	  0.010614	  0.023750	  0.057621	 -0.041558	 -0.109745	  0.011307
  0.148774	 -0.018418	  0.044157	 -0.051678	  0.065936	 -0.006474	 -0.082605	  0.016356	 -0.000979	  0.055446	  0.015100	 -0.103132	  0.011503
  0.155304	 -0.014526	  0.038251	 -0.066973	  0.044111	 -0.006809	 -0.057392	 -0.010308	 -0.011413	  0.047232	  0.009105	 -0.136517	  0.004384
  0.118230	 -0.004500	  0.025041	 -0.042269	  0.051837	 -0.007184	 -0.091457	 -0.013315	  0.006555	  0.045616	  0.020415	 -0.131866	 -0.000711
  0.064260	 -0.012202	  0.014342	 -0.011487	  0.105825	  0.032915	 -0.110883	 -0.020912	  0.030030	  0.018181	  0.025061	 -0.099324	  0.002981
  0.066021	  0.019486	  0.029212	 -0.045762	  0.097921	  0.038644	 -0.131420	 -0.048295	  0.037267	 -0.028280	  0.035023	 -0.125381	  0.006579
  0.059909	  0.020364	  0.038579	 -0.061707	  0.094266	  0.058852	 -0.138027	 -0.040581	  0.046558	 -0.026566	  0.043945	 -0.132425	  0.005412
  0.061527	  0.018069	  0.035058	 -0.032105	  0.094437	  0.050685	 -0.134058	 -0.030621	  0.032313	 -0.013395	  0.054138	 -0.127493	  0.002167
  0.036336	  0.030284	  0.037662	  0.012043	  0.101412	  0.041367	 -0.174376	 -0.005918	  0.052180	  0.020885	  0.108333	 -0.104308	  0.000882
  0.040217	  0.027937	  0.002899	  0.010816	  0.103477	  0.050263	 -0.162220	  0.025451	  0.048957	  0.038935	  0.121729	 -0.081858	 -0.005700
  0.089048	  0.063333	 -0.001893	  0.032136	  0.109536	  0.046381	 -0.160434	  0.054376	  0.068842	  0.025536	  0.106139	 -0.048361	 -0.010754
  0.102215	  0.064917	 -0.002286	  0.030483	  0.093611	  0.044148	 -0.131096	  0.088821	  0.070798	  0.021004	  0.076873	 -0.051036	 -0.010016
  0.084698	  0.021282	 -0.004023	  0.038546	  0.095193	  0.041193	 -0.123772	  0.066538	  0.058580	  0.022331	  0.059955	 -0.031741	 -0.009430
  0.088100	  0.035531	 -0.023666	  0.024741	  0.074224	  0.038607	 -0.089294	  0.063294	  0.098298	 -0.022740	  0.067264	 -0.019838	 -0.005971
  0.118936	  0.037910	 -0.022239	  0.004975	  0.069132	  0.013677	 -0.079936	  0.029480	  0.091843	 -0.009118	  0.102284	 -0.070528	  0.007250
  0.136323	  0.049737	 -0.025526	  0.018547	  0.061743	  0.024643	 -0.073079	  0.002507	  0.093252	 -0.006912	  0.126969	 -0.101695	  0.025918
  0.118952	  0.092300	 -0.039248	  0.020003	  0.024531	  0.019057	 -0.049713	  0.001902	  0.080881	 -0.032314	  0.065930	 -0.093344	  0.029605
  0.095241	  0.112840	 -0.056014	 -0.002603	  0.039586	  0.002164	 -0.061974	 -0.006653	  0.091054	 -0.038715	  0.014586	 -0.067431	  0.017802
  0.070717	  0.127828	 -0.057741	  0.013272	  0.035383	  0.012254	 -0.036110	 -0.067791	  0.085070	 -0.011280	  0.017025	 -0.018039	  0.022931
  0.055323	  0.125563	 -0.056137	 -0.004252	  0.049743	  0.015693	 -0.075589	 -0.083161	  0.063348	 -0.010349	  0.049152	  0.020294	  0.038828
  0.061638	  0.093559	 -0.041801	 -0.048012	  0.052895	  0.011551	 -0.073165	 -0.031174	  0.045398	  0.025928	  0.065868	  0.017065	  0.040348
  0.054577	  0.074392	 -0.042823	 -0.065847	  0.039097	  0.031025	 -0.051111	 -0.010373	  0.038122	  0.047740	  0.089362	 -0.017981	  0.043758
 -0.006816	  0.089579	 -0.034253	 -0.032629	  0.051378	  0.055559	 -0.066585	 -0.017661	  0.004444	  0.039031	  0.087674	 -0.040667	  0.041982
 -0.026242	  0.123421	 -0.032765	 -0.030628	  0.067158	  0.078050	 -0.063737	 -0.027340	  0.005609	  0.048820	  0.047186	 -0.030001	  0.043895
 -0.043528	  0.108595	 -0.061283	 -0.005782	  0.074335	  0.062064	 -0.038424	 -0.017183	  0.019993	  0.035141	  0.018364	 -0.000815	  0.055522
 -0.071024	  0.062707	 -0.055058	 -0.034736	  0.046625	  0.051168	 -0.024833	 -0.041019	  0.031210	  0.048858	 -0.027005	  0.018519	  0.052471
 -0.099500	  0.022666	 -0.059637	 -0.054715	  0.050890	  0.041012	 -0.053044	 -0.058867	  0.029182	  0.027033	 -0.031986	  0.011161	  0.044226
 -0.123831	  0.064907	 -0.069122	 -0.030165	  0.053930	  0.027034	 -0.059170	 -0.054302	  0.029269	  0.027469	 -0.039783	  0.040439	  0.042798
 -0.143560	  0.065883	 -0.045183	 -0.038537	  0.060549	  0.016958	 -0.064151	 -0.051567	  0.045401	  0.021458	 -0.006211	  0.032116	  0.034825
 -0.139354	  0.066256	 -0.019351	 -0.024910	  0.066902	  0.019915	 -0.058475	 -0.057435	  0.047774	 -0.004673	  0.038706	  0.022073	  0.037585
 -0.154223	  0.074971	 -0.030427	 -0.023749	  0.049796	  0.033822	 -0.043875	 -0.081028	  0.062286	 -0.025879	  0.034632	  0.002426	  0.052274
 -0.152291	  0.056158	 -0.025747	 -0.008703	  0.037209	  0.039096	 -0.022187	 -0.087287	  0.039525	 -0.022005	  0.029534	 -0.002484	  0.068270
 -0.138778	  0.030687	 -0.010543	 -0.019178	  0.022382	  0.025335	 -0.020470	 -0.113756	  0.015424	 -0.023023	  0.021554	  0.000493	  0.065084
 -0.135271	  0.041429	 -0.013632	 -0.051348	  0.012898	  0.022495	 -0.043829	 -0.118631	 -0.007988	 -0.014579	  0.063028	 -0.000286	  0.056423
 -0.162295	  0.019881	 -0.034852	 -0.018325	  0.003999	  0.055988	 -0.055972	 -0.152697	 -0.006445	  0.000824	  0.047287	 -0.003862	  0.046552
 -0.189347	 -0.008214	 -0.019285	 -0.000044	 -0.004105	  0.080857	 -0.026778	 -0.146863	  0.015111	  0.006308	  0.004880	 -0.019970	  0.048178
 -0.244343	 -0.047863	 -0.004027	 -0.016790	  0.017154	  0.047660	 -0.046059	 -0.119701	  0.017186	  0.028193	 -0.040781	 -0.029720	  0.049981
 -0.243842	 -0.064041	 -0.018252	 -0.007214	  0.016687	  0.016454	 -0.025958	 -0.084389	  0.015373	  0.031744	 -0.009099	 -0.021059	  0.051908
 -0.222776	 -0.070877	 -0.007084	 -0.058844	  0.007810	  0.001036	  0.006154	 -0.073456	  0.010295	  0.004191	 -0.015296	  0.009239	  0.047827
 -0.248343	 -0.069702	 -0.029067	 -0.084072	  0.007955	 -0.011324	 -0.013479	 -0.097487	  0.045151	  0.011323	 -0.037851	 -0.036700	  0.047307
 -0.218846	 -0.061731	 -0.058959	 -0.106507	  0.025077	  0.004310	 -0.034283	 -0.121093	  0.063185	  0.028181	 -0.038895	 -0.037613	  0.051118
 -0.171685	 -0.092889	 -0.043937	 -0.110462	  0.058761	  0.018752	 -0.039544	 -0.124884	  0.055712	  0.010579	  0.002533	 -0.016090	  0.055423
 -0.134611	 -0.143136	 -0.041005	 -0.117306	  0.058272	  0.008180	 -0.032079	 -0.108167	  0.044876	  0.003355	  0.018912	 -0.037810	  0.067064
 -0.130819	 -0.153905	 -0.031867	 -0.118066	  0.039182	  0.021029	 -0.017406	 -0.110832	  0.045057	 -0.007262	  0.020334	 -0.062603	  0.067438
 -0.090722	 -0.155703	 -0.027764	 -0.124052	  0.038593	  0.031622	 -0.003525	 -0.099580	  0.043052	  0.003038	  0.035871	 -0.090798	  0.060219
 -0.075636	 -0.168472	 -0.023830	 -0.083764	  0.031297	  0.063070	  0.009613	 -0.080446	  0.044112	  0.045886	  0.032382	 -0.117856	  0.068561
 -0.087840	 -0.147722	 -0.046745	 -0.051821	  0.046214	  0.048528	  0.019687	 -0.092657	  0.050256	  0.061299	  0.039971	 -0.164810	  0.065900
 -0.108363	 -0.119385	 -0.054128	 -0.046336	  0.060740	  0.014034	  0.029236	 -0.081369	  0.074357	  0.031583	  0.050147	 -0.199234	  0.049794
 -0.137146	 -0.124599	 -0.046117	 -0.057569	  0.072765	  0.020218	  0.041188	 -0.074859	  0.085689	  0.047078	  0.061272	 -0.185434	  0.048767
 -0.117743	 -0.128877	 -0.060578	 -0.109038	  0.084127	  0.010490	  0.057120	 -0.071718	  0.030600	  0.075956	  0.071956	 -0.213340	  0.056235
 -0.131497	 -0.158632	 -0.095457	 -0.141845	  0.122488	  0.041374	  0.060117	 -0.072855	  0.003002	  0.073121	  0.024218	 -0.239528	  0.064400
 -0.121174	 -0.168989	 -0.090410	 -0.151589	  0.115136	  0.054240	  0.029903	 -0.093001	  0.044543	  0.065720	 -0.013295	 -0.267190	  0.066080
 -0.111827	 -0.185689	 -0.077038	 -0.146804	  0.087934	  0.049311	  0.026708	 -0.056681	  0.033259	  0.041761	 -0.003819	 -0.277215	  0.058013
 -0.091395	 -0.230181	 -0.077814	 -0.126807	  0.136433	  0.077291	  0.018056	 -0.060621	 -0.017538	  0.071901	  0.007152	 -0.305399	  0.059846
 -0.114472	 -0.239223	 -0.062007	 -0.131928	  0.141733	  0.095235	  0.031299	 -0.045202	 -0.023863	  0.081426	 -0.016171	 -0.343924	  0.063378
 -0.126947	 -0.278259	 -0.061357	 -0.091481	  0.118592	  0.089789	  0.037996	 -0.024499	 -0.028259	  0.092808	 -0.009605	 -0.330958	  0.057663
 -0.145998	 -0.316596	 -0.082296	 -0.057277	  0.087629	  0.046600	  0.015674	 -0.002037	 -0.013561	  0.065730	 -0.000019	 -0.310829	  0.062346
 -0.167488	 -0.295712	 -0.089889	 -0.052761	  0.073098	  0.050867	 -0.033927	  0.004657	  0.015169	  0.065949	 -0.033424	 -0.317408	  0.046008
