# Supplementary material for: A fluorescent photoimmunoconjugate for imaging of cholesteatoma
Source: Sci Rep. 2022 Nov 19;12:19905. doi: 10.1038/s41598-022-22072-9 (PMC9675863; doi:10.1038/s41598-022-22072-9)
Supplement: Supplementary file 2 — Supplementary Information 2. [file 41598_2022_22072_MOESM2_ESM.zip › Data/ABR-65-5]

:RUN-5	LEVEL SWEEP	TEMP:NaN	6/13/2018	10:39 AM	NaNHR:
:SW EAR: R	SW FREQ: 22.65	# AVERAGES: 512	REP RATE (/sec): 40	DRIVER: RS Tweeter	SAMPLE (�sec): 40	
:NOTES-
:CHAMBER-CH4B-PXI
:CFTS Version: V2.7.2 (R850)
:LEVELS:20;25;30;35;40;45;50;55;60;65;70;75;80;
:DATA
 -0.070132	  0.116102	  0.036801	  0.002340	 -0.018208	  0.016894	 -0.013956	 -0.047508	  0.027629	 -0.028011	 -0.015046	 -0.064023	 -0.094622
 -0.081749	  0.064549	  0.033834	  0.030007	  0.000157	  0.039533	 -0.006943	 -0.072286	  0.006684	 -0.043307	  0.002641	 -0.060222	 -0.062405
 -0.069671	  0.033071	  0.019535	  0.024710	 -0.030518	  0.021673	  0.001892	 -0.069684	 -0.021282	 -0.061025	  0.012876	 -0.062575	 -0.061151
 -0.031165	 -0.000496	 -0.001868	  0.024022	 -0.008361	  0.013315	 -0.010653	 -0.061257	 -0.048843	 -0.031090	  0.030823	 -0.056839	 -0.059518
 -0.019199	 -0.000842	  0.011460	  0.039843	 -0.003224	  0.009404	  0.018777	 -0.042547	 -0.025120	  0.005447	  0.007060	 -0.055192	 -0.028058
 -0.022138	  0.012639	  0.014522	  0.052199	 -0.001041	 -0.002960	  0.024543	 -0.036756	 -0.029864	 -0.000355	 -0.004470	 -0.061383	 -0.045938
 -0.017381	  0.009662	  0.019811	  0.054373	  0.035720	 -0.018161	  0.032029	  0.011470	 -0.021180	 -0.018277	  0.003564	 -0.047220	 -0.041957
 -0.020629	  0.038334	  0.023163	  0.028341	  0.032122	 -0.012307	  0.047607	  0.042410	 -0.020018	 -0.007275	 -0.000044	 -0.029985	 -0.054949
  0.002066	  0.026047	  0.012923	  0.001018	  0.019646	 -0.003226	  0.053754	  0.026436	 -0.010667	 -0.028204	 -0.000647	 -0.018513	 -0.048320
  0.027596	 -0.005547	  0.003104	 -0.012085	  0.004338	 -0.026551	  0.056096	  0.020314	 -0.000376	 -0.035044	 -0.025603	 -0.046088	 -0.046826
  0.001744	 -0.029624	  0.030841	  0.009954	 -0.008739	 -0.002991	  0.061841	  0.039166	 -0.006349	 -0.016391	 -0.015919	 -0.053861	 -0.049326
  0.026799	 -0.023944	  0.040328	 -0.001434	  0.041120	  0.014884	  0.041048	  0.001874	  0.007841	 -0.007540	 -0.006184	 -0.036942	 -0.037794
  0.035439	 -0.063079	  0.038692	 -0.027909	  0.026699	  0.006884	  0.013097	  0.002024	 -0.044997	  0.027514	 -0.004108	 -0.031130	 -0.053599
  0.023605	 -0.058394	  0.007618	 -0.024694	  0.021127	 -0.006107	  0.009904	  0.006455	 -0.052995	  0.031155	 -0.019527	 -0.009054	 -0.062922
  0.035043	 -0.036652	 -0.045079	 -0.035867	 -0.001846	 -0.001931	  0.007772	  0.018640	 -0.038228	  0.024346	 -0.010638	 -0.006624	 -0.042009
  0.050485	 -0.005739	 -0.048223	 -0.051259	  0.007393	  0.018213	 -0.050171	  0.032779	 -0.002803	 -0.013081	  0.003371	  0.026434	  0.001727
  0.041751	 -0.006136	 -0.057388	 -0.019458	  0.010014	 -0.003817	 -0.079508	  0.018117	  0.024275	  0.028490	 -0.022729	  0.083941	  0.091731
  0.017878	 -0.015184	 -0.045004	 -0.022769	 -0.026451	 -0.010020	 -0.091884	  0.013133	  0.062031	  0.046981	 -0.024592	  0.141184	  0.200920
  0.037702	 -0.035192	 -0.027531	 -0.029632	 -0.050943	 -0.012624	 -0.074768	  0.030496	  0.087573	  0.051337	  0.027940	  0.170336	  0.238870
  0.031959	 -0.019574	 -0.067540	 -0.041699	 -0.049004	 -0.040104	 -0.040479	  0.066724	  0.106687	  0.074329	  0.061232	  0.217756	  0.256146
  0.035935	 -0.035886	 -0.077888	 -0.066348	 -0.030835	 -0.094443	 -0.008786	  0.085906	  0.076533	  0.110884	  0.090110	  0.253050	  0.304611
  0.022934	 -0.028175	 -0.076113	 -0.070810	 -0.006279	 -0.126429	  0.034802	  0.109659	  0.053076	  0.159799	  0.157587	  0.280551	  0.339030
  0.038857	 -0.021972	 -0.084833	 -0.060099	  0.026337	 -0.106506	  0.067182	  0.123482	  0.076702	  0.180470	  0.210067	  0.292959	  0.357671
  0.043118	 -0.007887	 -0.098292	 -0.042181	  0.033716	 -0.092260	  0.093271	  0.134423	  0.086792	  0.185146	  0.221792	  0.294696	  0.359685
  0.059666	  0.001394	 -0.098087	 -0.038513	  0.030846	 -0.058072	  0.120161	  0.158593	  0.084900	  0.153029	  0.206975	  0.292197	  0.388650
  0.049886	 -0.000111	 -0.086678	 -0.051556	  0.011070	 -0.038234	  0.103897	  0.148047	  0.093616	  0.129402	  0.187777	  0.298309	  0.418902
  0.036418	  0.001763	 -0.079993	 -0.041060	  0.014633	 -0.047535	  0.074703	  0.081125	  0.088620	  0.132136	  0.191734	  0.321923	  0.462861
  0.063925	  0.032297	 -0.075688	 -0.052631	  0.041383	 -0.037011	  0.041455	  0.090413	  0.065696	  0.135862	  0.244999	  0.382909	  0.507044
  0.077679	  0.056531	 -0.058157	 -0.036950	  0.060576	  0.008736	  0.056531	  0.097171	  0.105435	  0.165903	  0.298475	  0.504119	  0.608316
  0.084462	  0.053374	 -0.050725	 -0.010315	  0.061440	  0.012794	  0.071372	  0.088057	  0.147003	  0.237703	  0.370534	  0.591420	  0.740350
  0.100442	  0.039618	 -0.036440	  0.004611	  0.075404	  0.027423	  0.060662	  0.088460	  0.225849	  0.318499	  0.444106	  0.679002	  0.873395
  0.113926	  0.030822	 -0.031758	 -0.028585	  0.079785	  0.035059	  0.100764	  0.123943	  0.315575	  0.368162	  0.530035	  0.742620	  0.931622
  0.098850	  0.024391	 -0.005831	 -0.062217	  0.071444	  0.020411	  0.135968	  0.160046	  0.337197	  0.442723	  0.624961	  0.734530	  0.914402
  0.097095	  0.028695	 -0.031391	 -0.052488	  0.077342	  0.020515	  0.171778	  0.204196	  0.365342	  0.446511	  0.637830	  0.683887	  0.831577
  0.112364	  0.016459	 -0.044615	 -0.023526	  0.075016	  0.036515	  0.238844	  0.247021	  0.394275	  0.401358	  0.547886	  0.607319	  0.672065
  0.103580	  0.023685	 -0.030935	 -0.029254	  0.089686	  0.060638	  0.289506	  0.247754	  0.384537	  0.375757	  0.432092	  0.518612	  0.501573
  0.094299	  0.005036	 -0.028030	 -0.006753	  0.096478	  0.072886	  0.293233	  0.263771	  0.290660	  0.282099	  0.312068	  0.394085	  0.337912
  0.094597	 -0.000102	 -0.053694	 -0.007776	  0.113957	  0.050359	  0.256383	  0.234249	  0.190400	  0.168504	  0.202399	  0.260579	  0.176991
  0.088424	 -0.007009	 -0.042046	 -0.025625	  0.102163	  0.057553	  0.241149	  0.176538	  0.092931	  0.045204	  0.108167	  0.132014	  0.043151
  0.122663	 -0.003031	 -0.042944	 -0.003466	  0.081288	  0.048112	  0.195019	  0.111025	  0.021627	 -0.050076	 -0.043947	  0.023667	 -0.059776
  0.121095	  0.038808	 -0.044767	  0.005999	  0.097513	 -0.001610	  0.114344	  0.023825	 -0.037042	 -0.141982	 -0.159932	 -0.043327	 -0.163882
  0.114613	  0.042511	 -0.042421	  0.010955	  0.049438	 -0.036741	  0.032320	 -0.088429	 -0.117763	 -0.220460	 -0.205972	 -0.082076	 -0.241016
  0.173635	  0.034157	 -0.031112	  0.004192	  0.035445	 -0.068861	 -0.049944	 -0.172569	 -0.185154	 -0.286144	 -0.252662	 -0.129786	 -0.325852
  0.171740	  0.028822	 -0.019636	  0.040137	 -0.009712	 -0.127145	 -0.101523	 -0.208160	 -0.244884	 -0.318588	 -0.324312	 -0.182146	 -0.405982
  0.162113	  0.009605	  0.029993	  0.032058	 -0.058570	 -0.205989	 -0.125954	 -0.269457	 -0.258189	 -0.313458	 -0.375850	 -0.239123	 -0.514618
  0.161003	 -0.017370	  0.010397	  0.004363	 -0.122313	 -0.227621	 -0.143320	 -0.286731	 -0.226035	 -0.308310	 -0.367351	 -0.304272	 -0.558284
  0.138160	 -0.009877	 -0.005318	  0.019271	 -0.131055	 -0.263273	 -0.169125	 -0.282228	 -0.257374	 -0.321421	 -0.351715	 -0.354551	 -0.584430
  0.104426	 -0.031932	 -0.007559	  0.006833	 -0.149803	 -0.292322	 -0.193009	 -0.329713	 -0.240984	 -0.320430	 -0.362625	 -0.322420	 -0.511698
  0.147551	 -0.031782	 -0.036967	 -0.014059	 -0.163933	 -0.304452	 -0.208899	 -0.348333	 -0.242043	 -0.265301	 -0.371442	 -0.229243	 -0.358780
  0.162152	 -0.071158	 -0.061638	 -0.081602	 -0.198932	 -0.282927	 -0.184986	 -0.309672	 -0.196224	 -0.248686	 -0.341135	 -0.093622	 -0.171332
  0.114281	 -0.081327	 -0.078701	 -0.104811	 -0.196366	 -0.289942	 -0.107901	 -0.284029	 -0.146522	 -0.209761	 -0.219639	  0.041847	  0.045172
  0.102612	 -0.080354	 -0.060743	 -0.115205	 -0.165303	 -0.308798	 -0.099117	 -0.217101	 -0.104738	 -0.133403	 -0.063980	  0.169559	  0.207222
  0.130578	 -0.090217	 -0.028349	 -0.144575	 -0.164304	 -0.292160	 -0.065645	 -0.168257	 -0.060319	 -0.051303	  0.057854	  0.310633	  0.345123
  0.114625	 -0.086686	 -0.013487	 -0.139016	 -0.153922	 -0.280947	 -0.050252	 -0.115542	  0.002591	  0.052365	  0.158946	  0.466057	  0.443585
  0.061900	 -0.103613	 -0.014359	 -0.123121	 -0.145040	 -0.262936	 -0.004725	 -0.057828	  0.092717	  0.162205	  0.258562	  0.543268	  0.490610
  0.057469	 -0.101993	 -0.043495	 -0.085282	 -0.113717	 -0.248602	  0.079570	 -0.004043	  0.142008	  0.191396	  0.327928	  0.576259	  0.461987
  0.042436	 -0.132041	 -0.078983	 -0.092532	 -0.102644	 -0.177459	  0.132675	  0.007652	  0.165257	  0.179421	  0.345769	  0.547105	  0.362235
  0.043819	 -0.144354	 -0.087591	 -0.090432	 -0.058603	 -0.127100	  0.206574	  0.063819	  0.165297	  0.150596	  0.281256	  0.457304	  0.279280
  0.088433	 -0.129664	 -0.092753	 -0.091898	 -0.032190	 -0.097384	  0.226478	  0.088870	  0.161802	  0.112487	  0.197034	  0.376422	  0.185429
  0.072179	 -0.103771	 -0.091097	 -0.097691	  0.018791	 -0.087210	  0.215737	  0.080841	  0.143109	  0.052284	  0.123201	  0.264145	  0.099754
  0.049186	 -0.105830	 -0.092474	 -0.086342	  0.040706	 -0.111659	  0.166226	  0.018621	  0.069002	 -0.042983	  0.106137	  0.153743	  0.006284
  0.066589	 -0.113116	 -0.116276	 -0.042130	  0.053223	 -0.113496	  0.098035	 -0.059966	 -0.006586	 -0.089491	  0.041419	  0.079525	 -0.076308
  0.071182	 -0.098897	 -0.111228	 -0.001874	  0.063644	 -0.128743	  0.075672	 -0.121457	 -0.000335	 -0.108136	 -0.011707	  0.046013	 -0.123491
  0.098167	 -0.076409	 -0.101836	  0.027513	  0.028851	 -0.162393	  0.047070	 -0.171098	 -0.035099	 -0.103710	 -0.073420	 -0.009268	 -0.167790
  0.116708	 -0.086363	 -0.101469	  0.050333	 -0.022970	 -0.153519	 -0.017849	 -0.221008	 -0.071230	 -0.098960	 -0.103143	 -0.082931	 -0.186716
  0.142147	 -0.081623	 -0.095169	  0.041915	 -0.044176	 -0.145783	 -0.063661	 -0.259137	 -0.095015	 -0.142084	 -0.140132	 -0.118206	 -0.210047
  0.142792	 -0.055209	 -0.082491	  0.000920	 -0.069320	 -0.163627	 -0.068736	 -0.284343	 -0.109796	 -0.181110	 -0.184727	 -0.139784	 -0.212516
  0.129921	 -0.048510	 -0.062749	 -0.036632	 -0.069923	 -0.157409	 -0.079613	 -0.334033	 -0.134851	 -0.180865	 -0.222798	 -0.144269	 -0.227244
  0.091664	 -0.060882	 -0.057539	 -0.067498	 -0.104082	 -0.159706	 -0.064285	 -0.356829	 -0.169899	 -0.221197	 -0.226802	 -0.110016	 -0.158696
  0.106119	 -0.049294	 -0.042565	 -0.097438	 -0.135327	 -0.159035	 -0.032760	 -0.363889	 -0.149631	 -0.231789	 -0.158258	 -0.056454	 -0.111938
  0.118414	 -0.040543	 -0.042796	 -0.105430	 -0.143260	 -0.161210	 -0.020527	 -0.343525	 -0.159247	 -0.203220	 -0.119690	  0.018915	 -0.045952
  0.138073	 -0.058489	 -0.061499	 -0.096045	 -0.144378	 -0.191153	 -0.019834	 -0.333247	 -0.163065	 -0.162089	 -0.072702	  0.114886	  0.051137
  0.128506	 -0.070591	 -0.053725	 -0.113890	 -0.123322	 -0.140313	 -0.026657	 -0.332407	 -0.157217	 -0.115096	 -0.019358	  0.197095	  0.114061
  0.112916	 -0.056165	 -0.073271	 -0.156304	 -0.104548	 -0.119534	 -0.021913	 -0.327574	 -0.124833	 -0.090321	  0.040497	  0.229353	  0.162421
  0.099206	 -0.059266	 -0.050662	 -0.143202	 -0.098995	 -0.123031	 -0.010950	 -0.276856	 -0.096891	 -0.045389	  0.106238	  0.239349	  0.170948
  0.049889	 -0.060145	 -0.056617	 -0.141848	 -0.096638	 -0.101097	 -0.031277	 -0.247406	 -0.046547	 -0.012513	  0.131629	  0.259253	  0.187238
  0.030019	 -0.056139	 -0.054425	 -0.146822	 -0.094366	 -0.064995	 -0.042242	 -0.234731	 -0.008145	 -0.019123	  0.172270	  0.275374	  0.181556
  0.067705	 -0.050870	 -0.075020	 -0.120731	 -0.093814	 -0.030094	 -0.036551	 -0.219814	  0.009334	  0.017416	  0.186918	  0.314748	  0.177480
  0.090712	 -0.046466	 -0.070985	 -0.119240	 -0.096702	 -0.020522	 -0.012632	 -0.204622	  0.039565	  0.048551	  0.228418	  0.328166	  0.170602
  0.101827	 -0.083005	 -0.070665	 -0.128205	 -0.104960	 -0.033645	 -0.016426	 -0.206371	  0.058715	  0.054295	  0.205086	  0.298912	  0.154840
  0.100438	 -0.105041	 -0.082645	 -0.139615	 -0.122024	  0.002476	 -0.052223	 -0.226296	  0.046271	  0.040267	  0.150907	  0.255772	  0.147566
  0.114567	 -0.099319	 -0.101799	 -0.128015	 -0.129883	 -0.001638	  0.000682	 -0.170759	  0.042271	  0.047620	  0.113540	  0.224446	  0.106096
  0.080807	 -0.100030	 -0.116723	 -0.127991	 -0.133163	  0.003055	  0.039530	 -0.190281	  0.032997	  0.025074	  0.079178	  0.157164	  0.066063
  0.106090	 -0.076994	 -0.103221	 -0.092642	 -0.118892	  0.031291	  0.081322	 -0.201394	 -0.018632	 -0.037339	  0.044249	  0.088034	  0.006710
  0.088466	 -0.032907	 -0.107599	 -0.056526	 -0.083311	  0.032550	  0.101471	 -0.206185	 -0.028498	 -0.105703	  0.012042	  0.036097	 -0.041443
  0.090488	 -0.008869	 -0.083680	 -0.054937	 -0.093164	  0.015395	  0.081820	 -0.231862	 -0.030276	 -0.132945	 -0.047093	  0.018399	 -0.080342
  0.083028	 -0.045189	 -0.118418	 -0.067686	 -0.128249	  0.013573	  0.057616	 -0.258551	 -0.066369	 -0.203698	 -0.091233	 -0.007084	 -0.103668
  0.112272	 -0.048734	 -0.152732	 -0.056335	 -0.156411	  0.038689	  0.052829	 -0.276955	 -0.074369	 -0.223539	 -0.106685	 -0.062999	 -0.118409
  0.139733	 -0.056613	 -0.126542	 -0.030593	 -0.141546	  0.030337	  0.021339	 -0.281916	 -0.096410	 -0.249509	 -0.119838	 -0.051216	 -0.130470
  0.112752	 -0.044500	 -0.064449	 -0.033418	 -0.145419	  0.035426	  0.008122	 -0.265240	 -0.130227	 -0.260551	 -0.101973	 -0.053069	 -0.114254
  0.100902	 -0.013695	 -0.022407	 -0.059414	 -0.167705	  0.014763	 -0.044140	 -0.245270	 -0.149864	 -0.249060	 -0.139418	 -0.041563	 -0.095300
  0.117703	  0.024061	 -0.057095	 -0.057481	 -0.192715	 -0.019771	 -0.107614	 -0.275575	 -0.154118	 -0.245000	 -0.157255	 -0.010564	 -0.071611
  0.139562	  0.052997	 -0.070562	 -0.117730	 -0.194181	 -0.027073	 -0.127123	 -0.317254	 -0.144792	 -0.247332	 -0.109357	  0.039515	 -0.081907
  0.123343	  0.042135	 -0.100323	 -0.145313	 -0.184605	  0.017951	 -0.123855	 -0.306736	 -0.164540	 -0.183485	 -0.041174	  0.067761	 -0.051674
  0.136869	  0.031911	 -0.127865	 -0.165938	 -0.137180	  0.021868	 -0.096902	 -0.272853	 -0.184949	 -0.118112	  0.046515	  0.106607	 -0.015719
  0.113446	  0.037602	 -0.156453	 -0.160358	 -0.125781	  0.007275	 -0.090373	 -0.244075	 -0.169091	 -0.121888	  0.103951	  0.193407	  0.041660
  0.084878	  0.007357	 -0.137741	 -0.129338	 -0.114869	  0.016369	 -0.086671	 -0.241799	 -0.146828	 -0.076652	  0.114395	  0.242496	  0.124875
  0.075680	  0.016544	 -0.106382	 -0.141964	 -0.123974	  0.002111	 -0.088751	 -0.254175	 -0.067562	 -0.057388	  0.160899	  0.294052	  0.199447
  0.084675	  0.030108	 -0.082834	 -0.155054	 -0.137785	  0.036184	 -0.064753	 -0.187120	 -0.009720	 -0.025066	  0.231543	  0.345762	  0.299927
  0.100302	  0.106912	 -0.056399	 -0.147562	 -0.134402	  0.056457	 -0.081042	 -0.133325	  0.022923	  0.038216	  0.260794	  0.395999	  0.366485
  0.122574	  0.149051	 -0.000396	 -0.151130	 -0.145880	  0.061858	 -0.039215	 -0.104367	  0.050671	  0.095668	  0.312407	  0.444255	  0.412864
  0.141891	  0.137037	  0.005024	 -0.136971	 -0.171990	  0.075691	 -0.033902	 -0.070757	  0.066152	  0.147504	  0.400279	  0.524313	  0.481936
  0.162779	  0.125090	 -0.060580	 -0.138808	 -0.141822	  0.099884	 -0.033354	 -0.073406	  0.099514	  0.201838	  0.519902	  0.603326	  0.573587
  0.120822	  0.078240	 -0.093546	 -0.140741	 -0.086416	  0.132299	  0.049028	 -0.034005	  0.149193	  0.246558	  0.570274	  0.643488	  0.597332
  0.113438	  0.101220	 -0.106022	 -0.101739	 -0.088151	  0.145861	  0.088244	 -0.010106	  0.196992	  0.314605	  0.596704	  0.651897	  0.629266
  0.110032	  0.116570	 -0.107494	 -0.109144	 -0.063182	  0.158056	  0.096843	  0.040062	  0.273834	  0.364557	  0.612448	  0.695223	  0.642118
  0.105132	  0.112176	 -0.112413	 -0.071447	 -0.031774	  0.191131	  0.155651	  0.091242	  0.344720	  0.376560	  0.653094	  0.671958	  0.617844
  0.081630	  0.110197	 -0.106494	 -0.021482	 -0.019872	  0.220608	  0.162628	  0.125932	  0.354368	  0.404149	  0.668314	  0.643059	  0.628472
  0.076442	  0.095167	 -0.086285	  0.012521	 -0.021883	  0.254009	  0.139693	  0.147380	  0.379806	  0.392952	  0.636186	  0.628091	  0.624280
  0.129261	  0.114367	 -0.080457	 -0.025491	  0.004118	  0.241382	  0.147539	  0.158277	  0.369859	  0.364826	  0.598690	  0.613311	  0.607513
  0.129109	  0.102769	 -0.078634	 -0.033669	 -0.000133	  0.256694	  0.228502	  0.190337	  0.354301	  0.350951	  0.567915	  0.600451	  0.561983
  0.151747	  0.058819	 -0.096530	  0.020484	  0.010504	  0.305338	  0.250557	  0.199076	  0.311774	  0.338800	  0.537646	  0.557736	  0.484699
  0.149680	  0.076125	 -0.103380	  0.024244	  0.001483	  0.380072	  0.218796	  0.174076	  0.261896	  0.327555	  0.497813	  0.529859	  0.423426
  0.135134	  0.098446	 -0.072232	  0.024518	  0.005122	  0.392105	  0.185366	  0.161643	  0.247981	  0.313031	  0.463589	  0.432664	  0.354444
  0.128347	  0.076013	 -0.064280	  0.004239	  0.053130	  0.372646	  0.160402	  0.137956	  0.215373	  0.258634	  0.376775	  0.416129	  0.261728
  0.068836	  0.089689	 -0.060987	 -0.016361	  0.097306	  0.341256	  0.149918	  0.111531	  0.177922	  0.212446	  0.288302	  0.401636	  0.164902
  0.061237	  0.048466	 -0.078561	  0.041693	  0.129382	  0.326534	  0.095290	  0.114611	  0.109672	  0.183470	  0.271039	  0.337412	  0.087272
  0.093049	  0.003320	 -0.066715	  0.027892	  0.105393	  0.307278	  0.082295	  0.073262	  0.083707	  0.175144	  0.276977	  0.254825	  0.021635
  0.093755	  0.012736	 -0.057761	  0.009965	  0.084152	  0.270995	  0.078021	  0.005706	  0.065217	  0.120854	  0.207981	  0.157698	 -0.065168
  0.106133	  0.041299	 -0.071144	  0.003648	  0.096138	  0.261289	  0.040349	 -0.075258	  0.057253	  0.055423	  0.141762	  0.088024	 -0.153497
  0.124021	  0.070445	 -0.057417	  0.020023	  0.097495	  0.278058	 -0.018386	 -0.073422	  0.069454	  0.009552	  0.069970	  0.015795	 -0.245075
  0.126957	  0.055913	 -0.102703	  0.066352	  0.068024	  0.263394	 -0.051290	 -0.085202	  0.064178	 -0.046778	  0.028253	 -0.048829	 -0.297211
  0.159094	  0.023578	 -0.133974	  0.072039	  0.022073	  0.203819	 -0.086513	 -0.102483	  0.037327	 -0.107418	 -0.013128	 -0.116583	 -0.365219
  0.149505	  0.044920	 -0.138277	  0.057425	  0.007527	  0.191111	 -0.098679	 -0.092243	 -0.020517	 -0.144517	 -0.063961	 -0.190781	 -0.406302
  0.133248	  0.094469	 -0.129796	  0.043059	  0.027131	  0.177008	 -0.133908	 -0.077414	 -0.038165	 -0.182736	 -0.072654	 -0.260057	 -0.413035
  0.089975	  0.113300	 -0.125708	  0.041093	  0.009161	  0.114338	 -0.146837	 -0.062992	 -0.061732	 -0.261575	 -0.130946	 -0.287077	 -0.439457
  0.122676	  0.103111	 -0.109581	  0.045882	 -0.040809	  0.073189	 -0.184391	 -0.055923	 -0.103436	 -0.287035	 -0.174377	 -0.346776	 -0.478074
  0.152910	  0.094981	 -0.085828	  0.019448	 -0.069527	  0.055279	 -0.229307	 -0.061962	 -0.139578	 -0.335514	 -0.180551	 -0.391049	 -0.487053
  0.141171	  0.103506	 -0.065842	 -0.009653	 -0.073564	  0.031426	 -0.211204	 -0.099949	 -0.204576	 -0.399071	 -0.230207	 -0.426537	 -0.443752
  0.121776	  0.089985	 -0.070253	 -0.018249	 -0.064607	  0.013354	 -0.227543	 -0.122539	 -0.210705	 -0.420280	 -0.285877	 -0.429571	 -0.402820
  0.113310	  0.110116	 -0.088198	 -0.036109	 -0.098913	 -0.009913	 -0.228262	 -0.091413	 -0.240551	 -0.415800	 -0.310939	 -0.386986	 -0.354266
  0.122390	  0.128247	 -0.095535	 -0.053407	 -0.127034	 -0.029032	 -0.181549	 -0.109135	 -0.274997	 -0.464422	 -0.313354	 -0.391440	 -0.309740
  0.120284	  0.105839	 -0.062288	 -0.092711	 -0.127620	 -0.008427	 -0.202340	 -0.122061	 -0.307751	 -0.534270	 -0.295038	 -0.352718	 -0.305904
  0.095820	  0.113067	 -0.070499	 -0.066102	 -0.150190	  0.011490	 -0.190811	 -0.061137	 -0.362232	 -0.564631	 -0.297566	 -0.340500	 -0.324419
  0.078743	  0.117479	 -0.052396	 -0.072214	 -0.160142	 -0.002893	 -0.212908	 -0.058282	 -0.385231	 -0.523489	 -0.308315	 -0.338629	 -0.337998
  0.095748	  0.164933	 -0.052083	 -0.093129	 -0.136140	 -0.025520	 -0.203720	 -0.126327	 -0.423519	 -0.507932	 -0.310081	 -0.338353	 -0.364743
  0.101361	  0.209100	 -0.055861	 -0.099128	 -0.133535	 -0.008636	 -0.209223	 -0.187595	 -0.445747	 -0.534474	 -0.273455	 -0.347962	 -0.396351
  0.110417	  0.227199	 -0.045242	 -0.123807	 -0.091426	  0.062737	 -0.198778	 -0.181760	 -0.451293	 -0.558970	 -0.293641	 -0.371029	 -0.434302
  0.087751	  0.190638	 -0.053046	 -0.100073	 -0.068539	  0.108692	 -0.186922	 -0.131249	 -0.482908	 -0.518375	 -0.315013	 -0.387241	 -0.440819
  0.073114	  0.165205	 -0.033760	 -0.109325	 -0.038461	  0.086000	 -0.168218	 -0.135757	 -0.498724	 -0.507761	 -0.327511	 -0.388040	 -0.442912
  0.080129	  0.165708	 -0.046867	 -0.119644	 -0.049318	  0.030551	 -0.154119	 -0.164313	 -0.506566	 -0.511613	 -0.311107	 -0.380077	 -0.432062
  0.078295	  0.183066	 -0.089670	 -0.098894	 -0.045817	 -0.000703	 -0.163038	 -0.176860	 -0.494198	 -0.513373	 -0.291038	 -0.399839	 -0.437952
  0.074324	  0.190659	 -0.108411	 -0.103365	 -0.027612	 -0.009331	 -0.177363	 -0.194430	 -0.484047	 -0.508353	 -0.282504	 -0.421709	 -0.480940
  0.091682	  0.150783	 -0.103113	 -0.134194	 -0.052615	 -0.003698	 -0.200718	 -0.213383	 -0.470339	 -0.505759	 -0.246489	 -0.389210	 -0.480092
  0.088111	  0.142627	 -0.111243	 -0.159166	 -0.047372	  0.051586	 -0.205723	 -0.200890	 -0.460823	 -0.461346	 -0.215410	 -0.358862	 -0.495916
  0.063809	  0.135052	 -0.116222	 -0.162618	 -0.049848	  0.061830	 -0.229763	 -0.173450	 -0.465715	 -0.452811	 -0.164898	 -0.330702	 -0.500168
  0.085641	  0.134695	 -0.101886	 -0.140139	 -0.070721	  0.067873	 -0.220454	 -0.177050	 -0.475826	 -0.455785	 -0.157433	 -0.342568	 -0.525040
  0.110886	  0.142401	 -0.098321	 -0.114421	 -0.106926	  0.057483	 -0.219131	 -0.178559	 -0.448707	 -0.421196	 -0.178855	 -0.366382	 -0.519536
  0.122510	  0.147312	 -0.082635	 -0.114729	 -0.105471	  0.035619	 -0.228785	 -0.157831	 -0.432044	 -0.353037	 -0.177961	 -0.370712	 -0.531183
  0.113591	  0.141429	 -0.092585	 -0.138759	 -0.093027	  0.036650	 -0.229783	 -0.102412	 -0.414393	 -0.344449	 -0.189613	 -0.370177	 -0.540031
  0.097601	  0.148055	 -0.076138	 -0.143904	 -0.065832	  0.045156	 -0.222804	 -0.086652	 -0.344458	 -0.349137	 -0.176298	 -0.370856	 -0.490157
  0.049408	  0.167939	 -0.063723	 -0.107938	 -0.049648	  0.073523	 -0.197198	 -0.102526	 -0.343552	 -0.384765	 -0.189445	 -0.352218	 -0.432810
  0.055456	  0.187777	 -0.077428	 -0.078373	 -0.016886	  0.087493	 -0.182395	 -0.083602	 -0.362061	 -0.389853	 -0.203258	 -0.317607	 -0.381926
  0.066411	  0.184447	 -0.086706	 -0.087623	 -0.032311	  0.085892	 -0.153514	 -0.088434	 -0.385898	 -0.396289	 -0.198677	 -0.318713	 -0.388360
  0.074815	  0.167115	 -0.091649	 -0.090132	 -0.014179	  0.094874	 -0.135821	 -0.084567	 -0.402457	 -0.398716	 -0.194215	 -0.310455	 -0.364479
  0.073605	  0.162140	 -0.075087	 -0.102243	  0.029708	  0.076733	 -0.128374	 -0.122708	 -0.435525	 -0.374934	 -0.156494	 -0.278453	 -0.345084
  0.075595	  0.154969	 -0.030313	 -0.100190	  0.036664	  0.083162	 -0.114666	 -0.140674	 -0.411728	 -0.352960	 -0.122369	 -0.249221	 -0.308810
  0.059903	  0.189901	 -0.018745	 -0.109056	  0.044267	  0.104066	 -0.160000	 -0.133077	 -0.374617	 -0.306189	 -0.142285	 -0.229600	 -0.292809
  0.056153	  0.199200	 -0.028410	 -0.075450	  0.063979	  0.067207	 -0.180624	 -0.149574	 -0.383224	 -0.258129	 -0.180906	 -0.224030	 -0.287586
  0.052310	  0.190927	 -0.017239	 -0.034409	  0.051295	  0.064858	 -0.188296	 -0.142374	 -0.353251	 -0.276104	 -0.132324	 -0.218414	 -0.276533
  0.062843	  0.186774	 -0.028706	 -0.000548	  0.037068	  0.061201	 -0.221634	 -0.127524	 -0.366223	 -0.281132	 -0.110248	 -0.178920	 -0.217309
  0.089684	  0.153100	 -0.014346	  0.003125	  0.050197	  0.049975	 -0.236658	 -0.136679	 -0.346454	 -0.280288	 -0.090061	 -0.151469	 -0.180092
  0.074265	  0.109639	 -0.023172	  0.001351	  0.062717	  0.020661	 -0.239620	 -0.108921	 -0.316241	 -0.251036	 -0.072318	 -0.126957	 -0.177845
  0.043265	  0.096506	 -0.042611	 -0.007233	  0.064443	 -0.012706	 -0.256777	 -0.093082	 -0.306520	 -0.244173	 -0.089746	 -0.116907	 -0.127347
  0.065630	  0.108085	 -0.035724	  0.013919	  0.030509	 -0.016561	 -0.262760	 -0.124940	 -0.275332	 -0.229621	 -0.028668	 -0.126300	 -0.107081
  0.080773	  0.098423	 -0.010449	  0.031634	 -0.009287	 -0.011794	 -0.257747	 -0.136451	 -0.237534	 -0.206891	  0.020467	 -0.149077	 -0.119256
  0.062097	  0.127245	 -0.036155	  0.035355	 -0.019986	 -0.027150	 -0.264263	 -0.095416	 -0.240176	 -0.186393	  0.042140	 -0.170883	 -0.116982
  0.052556	  0.141514	 -0.033617	  0.014217	 -0.018133	 -0.051001	 -0.234885	 -0.091862	 -0.187443	 -0.174117	  0.019871	 -0.160369	 -0.114269
  0.058138	  0.117685	 -0.016036	 -0.012650	 -0.033213	 -0.046240	 -0.211191	 -0.065490	 -0.175904	 -0.165578	 -0.035149	 -0.171330	 -0.101354
  0.076407	  0.110691	 -0.022853	 -0.056640	 -0.031643	 -0.063368	 -0.205543	 -0.029294	 -0.158867	 -0.143361	 -0.027506	 -0.188546	 -0.101658
  0.093047	  0.084644	 -0.047033	 -0.075065	 -0.046419	 -0.106645	 -0.209803	 -0.009749	 -0.119129	 -0.116669	 -0.011171	 -0.155927	 -0.055059
  0.087041	  0.082351	 -0.043147	 -0.066973	 -0.053668	 -0.080146	 -0.179038	  0.010281	 -0.103149	 -0.090013	 -0.029456	 -0.115836	 -0.018465
  0.067013	  0.081251	 -0.023346	 -0.043525	 -0.046600	 -0.065837	 -0.135489	  0.025654	 -0.082722	 -0.120872	 -0.047941	 -0.130539	  0.004837
  0.013875	  0.089448	 -0.008747	 -0.021328	 -0.061092	 -0.072648	 -0.125610	  0.002198	 -0.098579	 -0.183641	 -0.084628	 -0.127965	  0.061463
 -0.007339	  0.089519	  0.026236	 -0.036947	 -0.076976	 -0.066414	 -0.133277	 -0.014849	 -0.116163	 -0.153849	 -0.079317	 -0.128280	  0.037382
 -0.002339	  0.084624	  0.058800	 -0.039562	 -0.058453	 -0.053713	 -0.133808	  0.002768	 -0.164859	 -0.132584	 -0.027584	 -0.145506	  0.016780
 -0.028176	  0.110052	  0.071540	 -0.045620	 -0.046863	 -0.044901	 -0.139459	  0.017417	 -0.185012	 -0.160131	 -0.013481	 -0.100981	 -0.006201
 -0.027442	  0.102466	  0.040707	 -0.039594	 -0.021628	 -0.031281	 -0.094510	  0.030899	 -0.124652	 -0.166993	 -0.024580	 -0.059503	  0.001794
 -0.024097	  0.064100	  0.029636	 -0.002513	 -0.048052	 -0.009518	 -0.066105	  0.040507	 -0.112297	 -0.186516	 -0.037425	 -0.030810	  0.022205
 -0.001210	  0.067412	  0.045239	  0.010140	 -0.063710	  0.003423	 -0.037889	  0.076505	 -0.141219	 -0.169841	 -0.033914	 -0.037469	  0.041718
 -0.001773	  0.088717	  0.064880	  0.005301	 -0.070336	  0.020671	 -0.014375	  0.054513	 -0.140043	 -0.160824	  0.009643	 -0.023162	  0.033865
 -0.026703	  0.069533	  0.057673	  0.015864	 -0.077336	  0.032773	 -0.012745	  0.046313	 -0.173465	 -0.160806	  0.025494	 -0.012212	  0.023959
 -0.030004	  0.069035	  0.038526	  0.018068	 -0.020450	  0.038797	  0.019369	  0.012259	 -0.192383	 -0.139707	  0.032833	 -0.027495	 -0.006159
 -0.038919	  0.080324	  0.036636	  0.008726	 -0.008982	  0.051043	  0.014921	 -0.030189	 -0.171398	 -0.094575	  0.004668	 -0.047829	 -0.011537
 -0.039623	  0.071617	  0.041378	  0.005172	 -0.012053	  0.045075	 -0.004936	 -0.045671	 -0.169146	 -0.064772	  0.016441	 -0.077535	 -0.028943
 -0.070504	  0.058581	  0.010244	  0.016208	 -0.045063	  0.036666	 -0.022098	 -0.031811	 -0.159006	 -0.084331	  0.048658	 -0.071184	 -0.040085
 -0.046290	  0.046588	  0.016518	  0.028817	 -0.052005	  0.009367	 -0.040520	 -0.018842	 -0.117228	 -0.109049	  0.043234	 -0.100289	 -0.057974
 -0.022816	  0.054713	  0.020722	  0.028493	 -0.067883	 -0.022455	 -0.048559	 -0.039686	 -0.087162	 -0.081233	 -0.009181	 -0.097718	 -0.074471
 -0.017361	  0.026100	  0.010595	  0.012400	 -0.053121	 -0.031876	 -0.053431	 -0.075340	 -0.106094	 -0.097501	 -0.028800	 -0.100021	 -0.051898
 -0.015157	  0.004377	  0.019115	 -0.006298	 -0.023623	 -0.004791	 -0.053730	 -0.067753	 -0.121585	 -0.105255	 -0.003733	 -0.086067	 -0.056677
 -0.027691	  0.032921	 -0.012460	 -0.010643	  0.006777	 -0.014112	 -0.070184	 -0.071262	 -0.131201	 -0.092221	  0.006065	 -0.091031	 -0.086854
 -0.041980	  0.065021	  0.022360	 -0.039984	  0.010910	 -0.031615	 -0.054666	 -0.080226	 -0.137486	 -0.086091	  0.008168	 -0.089668	 -0.093869
 -0.062526	  0.074182	  0.025907	 -0.049936	 -0.024311	 -0.033380	 -0.074820	 -0.068484	 -0.158584	 -0.079000	 -0.001431	 -0.060142	 -0.058976
 -0.077718	  0.058976	  0.008980	 -0.032894	 -0.023594	 -0.026009	 -0.068778	 -0.071749	 -0.157598	 -0.112115	 -0.014324	 -0.051594	 -0.061897
 -0.089363	  0.068789	  0.007873	 -0.014472	  0.001292	  0.001231	 -0.089511	 -0.064998	 -0.132099	 -0.130824	 -0.014259	 -0.023456	 -0.109130
 -0.103475	  0.063554	  0.027984	 -0.002786	 -0.013619	  0.028467	 -0.094238	 -0.078549	 -0.096365	 -0.116324	  0.005033	  0.001481	 -0.156743
 -0.122455	  0.037113	  0.013163	  0.005715	  0.005511	  0.018605	 -0.080006	 -0.084951	 -0.094256	 -0.109544	  0.026206	 -0.007784	 -0.105238
 -0.116176	  0.073572	  0.007338	  0.046769	  0.019215	 -0.009250	 -0.098123	 -0.065014	 -0.094371	 -0.064681	  0.028271	 -0.039467	 -0.063391
 -0.105606	  0.080118	  0.005281	  0.036264	 -0.013178	  0.001337	 -0.097977	 -0.088984	 -0.109454	 -0.038181	  0.053191	 -0.042320	 -0.068158
 -0.115946	  0.081391	 -0.012719	  0.041736	 -0.026909	 -0.007187	 -0.121169	 -0.091529	 -0.116448	 -0.009689	  0.052495	 -0.073643	 -0.071347
 -0.128849	  0.091603	 -0.013087	  0.043870	 -0.056440	 -0.041162	 -0.115828	 -0.079573	 -0.119029	 -0.014088	  0.035289	 -0.076700	 -0.067576
 -0.096898	  0.064154	 -0.026951	  0.015633	 -0.090194	 -0.024796	 -0.094355	 -0.102366	 -0.087660	 -0.025473	  0.019726	 -0.061611	 -0.067929
 -0.071335	  0.062653	 -0.007881	  0.000907	 -0.094724	 -0.009723	 -0.091699	 -0.096640	 -0.078057	 -0.039126	 -0.005513	 -0.063310	 -0.074409
 -0.082627	  0.062597	 -0.014053	  0.009797	 -0.096162	 -0.007837	 -0.090317	 -0.090465	 -0.069617	 -0.040402	  0.019441	 -0.036324	 -0.107723
 -0.090309	  0.066276	 -0.007324	  0.009862	 -0.119674	 -0.032854	 -0.067639	 -0.086898	 -0.042067	 -0.019856	  0.036270	  0.001806	 -0.092882
 -0.061964	  0.035291	  0.008866	  0.016279	 -0.078724	 -0.051157	 -0.045477	 -0.069198	 -0.007225	  0.003846	  0.040422	  0.039046	 -0.061613
 -0.096024	  0.005588	  0.028366	  0.026323	 -0.074648	 -0.057559	 -0.057202	 -0.049114	 -0.022826	  0.009845	  0.063681	  0.050945	 -0.054119
 -0.078283	  0.012364	 -0.019413	  0.020675	 -0.077891	 -0.084177	 -0.032204	 -0.049826	 -0.037481	  0.009325	  0.041577	  0.072044	 -0.040198
 -0.078958	  0.001967	 -0.023681	 -0.025013	 -0.041934	 -0.084483	 -0.017252	 -0.036561	 -0.021639	  0.012866	  0.005205	  0.101572	 -0.004911
 -0.094500	  0.002941	 -0.034349	 -0.026391	 -0.038707	 -0.070116	 -0.039914	 -0.037851	 -0.016994	 -0.005278	  0.016183	  0.088980	  0.040048
 -0.072062	 -0.022618	 -0.011518	 -0.029189	 -0.057039	 -0.051302	 -0.046126	 -0.046915	 -0.000993	 -0.014715	  0.006933	  0.081581	  0.054264
 -0.062434	 -0.007005	  0.029493	 -0.023024	 -0.061385	 -0.065799	 -0.043459	 -0.047947	  0.012928	  0.036306	  0.013468	  0.063544	  0.096346
  0.039606	 -0.011415	 -0.073335	  0.001471	 -0.030584	  0.028478	 -0.021444	  0.126390	 -0.076429	 -0.003123	 -0.011854	  0.040825	  0.028041
  0.015218	 -0.016613	 -0.034723	 -0.003265	 -0.030809	  0.022513	 -0.029502	  0.119189	 -0.044981	  0.016160	 -0.005355	  0.038542	 -0.001809
  0.010491	 -0.028905	 -0.016536	  0.003280	 -0.036687	  0.014283	 -0.015644	  0.072694	 -0.020488	  0.020768	  0.006436	  0.022698	 -0.010584
 -0.000179	 -0.021123	  0.008328	 -0.008957	 -0.011770	  0.022696	 -0.005502	  0.072208	  0.003606	  0.009703	 -0.011915	  0.044708	 -0.015236
 -0.015165	 -0.005953	  0.005179	  0.006159	 -0.001185	  0.018056	  0.017535	  0.044836	  0.019522	  0.028643	  0.016536	  0.052154	 -0.021701
 -0.019573	 -0.010830	 -0.009119	  0.014605	 -0.009760	  0.031500	  0.004066	  0.036687	  0.026443	  0.018463	  0.043369	  0.037916	 -0.051174
  0.007986	  0.019827	  0.006991	  0.013089	 -0.010769	  0.027762	 -0.014724	  0.047037	  0.023686	 -0.013555	  0.057146	  0.060892	 -0.051750
  0.037276	  0.006936	 -0.003495	  0.023003	 -0.030576	  0.027503	  0.004880	  0.036757	  0.027180	 -0.050213	  0.047853	  0.074376	 -0.044101
  0.048539	  0.020201	 -0.014270	 -0.005448	 -0.031001	  0.000161	  0.019996	  0.008799	  0.048379	 -0.047779	  0.003654	  0.054674	 -0.034908
  0.016565	  0.007802	 -0.020964	 -0.003161	 -0.005995	 -0.000806	  0.014889	 -0.003493	  0.050355	 -0.037776	 -0.014025	  0.007212	 -0.008286
  0.016098	 -0.001201	 -0.005364	 -0.013233	  0.032756	 -0.009991	  0.031899	  0.012479	  0.009012	 -0.059642	 -0.014215	 -0.078556	  0.021436
  0.017248	  0.002899	 -0.011274	 -0.007601	  0.018713	 -0.015067	  0.027135	  0.005913	  0.008989	 -0.036521	 -0.004992	 -0.091279	  0.043075
  0.012159	 -0.010985	 -0.010405	  0.001665	  0.014690	 -0.029499	 -0.010130	 -0.041698	  0.040748	  0.021847	 -0.019357	 -0.055262	  0.031505
 -0.015170	  0.003475	  0.001433	 -0.004760	 -0.010149	 -0.041174	 -0.048840	 -0.076937	  0.040405	  0.049079	 -0.010463	 -0.038737	  0.016402
 -0.006840	  0.017642	  0.028633	  0.001398	  0.024446	 -0.044140	 -0.024055	 -0.078281	  0.014241	  0.040233	 -0.028461	 -0.011547	  0.003418
 -0.007031	  0.016521	  0.046119	  0.009460	  0.029618	 -0.013998	 -0.017633	 -0.054133	 -0.018283	  0.012020	 -0.025119	 -0.009236	  0.020989
 -0.047796	  0.014828	  0.055941	  0.019277	  0.009232	  0.006241	  0.015772	 -0.070882	 -0.022093	  0.017124	  0.000532	 -0.018754	  0.036173
 -0.040803	  0.014782	  0.057540	  0.004912	  0.026277	  0.022758	  0.015600	 -0.112207	 -0.022000	  0.021661	  0.009454	 -0.035028	  0.024864
 -0.031014	 -0.001297	  0.028738	 -0.027170	  0.041766	 -0.015246	  0.017476	 -0.076122	 -0.053677	  0.003966	 -0.003831	 -0.046737	  0.017693
 -0.037616	 -0.016590	 -0.039416	 -0.024725	  0.011787	 -0.052030	  0.018227	 -0.069235	 -0.054615	 -0.011056	 -0.035393	 -0.048861	 -0.004045
 -0.056006	 -0.024708	 -0.047688	 -0.018433	  0.009325	 -0.016398	  0.030132	 -0.113043	 -0.073577	 -0.040522	 -0.068856	 -0.036284	 -0.009405
 -0.048905	 -0.051508	 -0.049566	 -0.032743	  0.047041	 -0.011738	  0.020986	 -0.146536	 -0.052484	 -0.043384	 -0.077263	  0.001479	  0.009366
 -0.033338	 -0.044869	 -0.041652	 -0.021929	  0.099802	 -0.008324	  0.041324	 -0.156205	  0.023291	 -0.026643	 -0.078419	  0.050837	 -0.004503
 -0.049732	 -0.035048	 -0.048248	 -0.011141	  0.075742	  0.010322	  0.055139	 -0.171329	  0.072394	 -0.047807	 -0.096348	  0.029994	 -0.032303
 -0.041515	 -0.032050	 -0.063596	 -0.000620	  0.082336	 -0.002032	  0.083559	 -0.172622	  0.064648	 -0.063439	 -0.117808	  0.006735	 -0.028924
  0.001063	 -0.039612	 -0.069842	 -0.014856	  0.109387	 -0.009684	  0.089035	 -0.188572	  0.076814	 -0.068700	 -0.085011	 -0.006253	 -0.014837
 -0.014223	 -0.045422	 -0.084194	 -0.012560	  0.091009	 -0.044443	  0.059151	 -0.235060	  0.101090	 -0.043908	 -0.094520	  0.001030	 -0.012189
 -0.035985	 -0.040237	 -0.071351	 -0.007013	  0.091047	 -0.036188	  0.050336	 -0.288878	  0.071370	 -0.023028	 -0.078556	  0.005476	 -0.006259
 -0.054015	 -0.022679	 -0.055225	  0.001222	  0.091697	  0.014556	  0.060726	 -0.322642	  0.079263	 -0.002872	 -0.035782	 -0.014832	  0.001089
 -0.025716	 -0.027090	 -0.061987	  0.022477	  0.073854	 -0.004558	  0.113958	 -0.321596	  0.117240	 -0.022169	 -0.040673	 -0.007919	  0.022638
  0.017034	 -0.030432	 -0.067528	  0.015033	  0.053556	 -0.024808	  0.088490	 -0.300352	  0.135981	 -0.064384	 -0.024799	 -0.000822	  0.046938
  0.040989	 -0.019971	 -0.056717	 -0.016446	  0.021233	 -0.061740	  0.049677	 -0.277901	  0.144406	 -0.082614	 -0.011242	 -0.004707	  0.051619
  0.042533	 -0.002996	 -0.037154	 -0.020765	  0.031443	 -0.084077	  0.041669	 -0.320806	  0.153762	 -0.099912	  0.009145	  0.032551	  0.035584
  0.041380	 -0.009143	 -0.032448	 -0.030214	  0.052605	 -0.101744	  0.032308	 -0.359107	  0.164769	 -0.084386	 -0.004752	  0.074396	  0.009457
  0.025425	  0.016778	 -0.049716	 -0.003660	  0.060420	 -0.137273	  0.001238	 -0.309343	  0.178455	 -0.075112	 -0.002427	  0.098086	  0.017614
  0.056076	  0.059615	 -0.028910	  0.005326	  0.062777	 -0.168097	  0.012076	 -0.235268	  0.194198	 -0.090921	  0.011080	  0.101218	 -0.001832
  0.067196	  0.044367	 -0.021463	  0.010164	  0.024815	 -0.174915	  0.044853	 -0.230550	  0.197924	 -0.102447	 -0.006782	  0.082958	  0.018888
  0.028943	  0.060672	 -0.012090	  0.016067	  0.034551	 -0.195191	  0.036350	 -0.215129	  0.197148	 -0.096293	  0.007462	  0.024169	  0.052786
  0.042677	  0.114993	 -0.009417	  0.031029	  0.058552	 -0.207323	  0.017443	 -0.194675	  0.198150	 -0.093978	  0.001743	 -0.019307	  0.062374
  0.067545	  0.141975	 -0.005166	  0.022996	  0.052275	 -0.185080	  0.017160	 -0.195480	  0.216138	 -0.103154	 -0.007453	 -0.062627	  0.028540
  0.042285	  0.177690	  0.011519	  0.016169	  0.038104	 -0.202831	  0.003364	 -0.188068	  0.194422	 -0.106445	 -0.028905	 -0.046962	 -0.019618
  0.026754	  0.189679	  0.026596	  0.032587	  0.038483	 -0.219719	 -0.002045	 -0.183632	  0.146483	 -0.096568	 -0.022997	 -0.031326	 -0.004017
  0.002656	  0.217010	 -0.007079	  0.072393	  0.020571	 -0.219334	  0.001174	 -0.167823	  0.149316	 -0.115919	 -0.027316	 -0.003608	 -0.006488
 -0.014522	  0.202230	 -0.015495	  0.097613	  0.060489	 -0.228693	  0.023819	 -0.147300	  0.195508	 -0.134477	 -0.011903	  0.024940	 -0.007522
  0.003301	  0.193613	 -0.019379	  0.077646	  0.072685	 -0.242774	  0.008557	 -0.138349	  0.225371	 -0.140111	  0.008386	  0.090792	 -0.000916
  0.013661	  0.223745	 -0.007950	  0.089606	  0.085554	 -0.243598	  0.017403	 -0.126565	  0.268675	 -0.148601	  0.025705	  0.091851	 -0.006725
  0.041024	  0.233683	  0.014328	  0.083459	  0.090128	 -0.225180	  0.058745	 -0.089769	  0.281074	 -0.158262	  0.049930	  0.035728	 -0.010159
  0.047049	  0.239793	 -0.029677	  0.041494	  0.096217	 -0.250873	  0.069060	 -0.050422	  0.276889	 -0.167297	  0.058152	  0.005519	 -0.028786
  0.053443	  0.256228	 -0.051531	  0.091410	  0.076018	 -0.255951	  0.018495	 -0.075546	  0.261931	 -0.168133	  0.054887	 -0.024061	  0.002093
  0.074527	  0.287065	 -0.051055	  0.094601	  0.072455	 -0.239624	  0.018407	 -0.037963	  0.239855	 -0.190638	  0.043541	 -0.038656	 -0.007927
  0.078524	  0.299400	 -0.074818	  0.091006	  0.057042	 -0.250045	  0.000489	  0.011087	  0.256870	 -0.210966	  0.007167	 -0.044537	 -0.011036
  0.084738	  0.331686	 -0.055586	  0.105961	  0.051268	 -0.287729	 -0.019126	  0.053944	  0.271524	 -0.224042	  0.018566	 -0.054037	 -0.036694
  0.068602	  0.312290	 -0.028779	  0.103698	  0.052662	 -0.310195	  0.003930	  0.098714	  0.300140	 -0.214705	  0.040086	 -0.050797	 -0.039139
  0.042145	  0.302246	 -0.019370	  0.109896	  0.098443	 -0.306862	  0.031626	  0.113636	  0.313607	 -0.212017	 -0.027447	 -0.038259	  0.016001
  0.059816	  0.315341	 -0.045624	  0.093540	  0.102470	 -0.301752	  0.003977	  0.121757	  0.301390	 -0.190204	 -0.045663	 -0.002060	  0.046050
  0.103722	  0.316889	 -0.063235	  0.062530	  0.086884	 -0.296441	 -0.011006	  0.132219	  0.308704	 -0.167221	 -0.013871	  0.006513	  0.044280
  0.121487	  0.325055	 -0.069843	  0.048645	  0.113098	 -0.252137	  0.012076	  0.097158	  0.303606	 -0.167035	  0.005124	 -0.046642	  0.035089
  0.084833	  0.274246	 -0.065493	  0.048051	  0.104927	 -0.221325	  0.025714	  0.081016	  0.271086	 -0.193058	  0.002924	 -0.077256	  0.048331
  0.108103	  0.257503	 -0.072987	  0.035304	  0.081779	 -0.216688	  0.023874	  0.086789	  0.255684	 -0.202643	  0.048817	 -0.077701	  0.082795
  0.097233	  0.264813	 -0.071565	  0.055035	  0.050258	 -0.238931	  0.058599	  0.081954	  0.245226	 -0.194706	  0.078476	 -0.086086	  0.061144
  0.096195	  0.268499	 -0.067297	  0.066421	  0.025846	 -0.226849	  0.066893	  0.070413	  0.278296	 -0.206206	  0.100242	 -0.073690	  0.025597
  0.114905	  0.294551	 -0.066570	  0.067308	  0.052834	 -0.212011	  0.010855	  0.094083	  0.300921	 -0.212253	  0.112678	 -0.079386	  0.033334
  0.093086	  0.276409	 -0.085021	  0.076673	  0.072139	 -0.200256	 -0.013542	  0.095354	  0.318602	 -0.187491	  0.091629	 -0.107357	  0.010892
  0.045079	  0.204883	 -0.086434	  0.080623	  0.069961	 -0.196759	 -0.014549	  0.110746	  0.320693	 -0.163033	  0.065893	 -0.092247	  0.003206
  0.020619	  0.213218	 -0.092954	  0.104082	  0.097791	 -0.194814	 -0.000504	  0.100308	  0.310223	 -0.168564	  0.060867	 -0.081884	  0.035270
  0.009149	  0.206011	 -0.088220	  0.107297	  0.071046	 -0.180485	  0.003439	  0.092781	  0.292128	 -0.152169	  0.016475	 -0.108300	  0.033164
  0.025687	  0.196598	 -0.106648	  0.118261	  0.030089	 -0.168704	 -0.003122	  0.111698	  0.254412	 -0.144898	 -0.009116	 -0.117404	  0.045357
 -0.005583	  0.181865	 -0.127663	  0.110592	  0.020157	 -0.145142	 -0.019185	  0.120702	  0.236277	 -0.146982	  0.007579	 -0.123288	  0.086010
 -0.010001	  0.198016	 -0.159406	  0.078455	  0.017649	 -0.108436	 -0.027340	  0.107115	  0.196818	 -0.140867	  0.047935	 -0.105118	  0.085575
 -0.001191	  0.225297	 -0.148069	  0.111565	  0.012604	 -0.096768	 -0.030951	  0.094211	  0.143168	 -0.117289	  0.027222	 -0.095457	  0.107486
  0.024517	  0.234326	 -0.162597	  0.119020	  0.008707	 -0.102201	 -0.009483	  0.110440	  0.123352	 -0.116484	  0.027201	 -0.106433	  0.106935
  0.003579	  0.220381	 -0.178140	  0.110489	  0.007711	 -0.096974	  0.019901	  0.124080	  0.117024	 -0.124078	  0.031821	 -0.119107	  0.106646
 -0.002113	  0.210397	 -0.173678	  0.124759	  0.010752	 -0.089108	  0.034056	  0.090729	  0.066886	 -0.147966	  0.049281	 -0.124597	  0.128886
 -0.018188	  0.232956	 -0.157894	  0.110171	  0.016691	 -0.131499	  0.038720	  0.084296	  0.079312	 -0.178870	  0.081688	 -0.135363	  0.136576
 -0.060792	  0.241805	 -0.128751	  0.126614	  0.013974	 -0.158399	  0.049579	  0.078218	  0.081715	 -0.156299	  0.062332	 -0.104169	  0.110577
 -0.086972	  0.200903	 -0.131341	  0.139573	  0.004643	 -0.136695	  0.056251	  0.065605	  0.022743	 -0.109197	  0.047318	 -0.078683	  0.120927
 -0.057539	  0.192567	 -0.117715	  0.129762	 -0.007831	 -0.132130	  0.038562	  0.076491	 -0.023911	 -0.075111	  0.019488	 -0.063743	  0.101591
 -0.037545	  0.224162	 -0.109459	  0.123170	 -0.019695	 -0.127246	  0.005213	  0.077901	 -0.046855	 -0.074682	  0.014962	 -0.131921	  0.124910
 -0.057753	  0.221897	 -0.102220	  0.117769	 -0.023772	 -0.154928	  0.023628	  0.095866	 -0.022549	 -0.056559	 -0.010053	 -0.154026	  0.149165
 -0.049804	  0.208463	 -0.085057	  0.121643	 -0.033283	 -0.156258	 -0.008811	  0.051067	 -0.036748	 -0.080909	 -0.020253	 -0.216987	  0.162964
 -0.039676	  0.236041	 -0.075357	  0.107255	 -0.046354	 -0.179213	 -0.029546	  0.069343	 -0.045540	 -0.079612	  0.004877	 -0.257838	  0.189605
 -0.022038	  0.218767	 -0.089104	  0.102917	 -0.067770	 -0.204057	 -0.021818	  0.096638	 -0.089045	 -0.077434	  0.023674	 -0.204183	  0.222258
 -0.041181	  0.168582	 -0.098273	  0.098410	 -0.096378	 -0.200858	 -0.011046	  0.129292	 -0.149554	 -0.103664	  0.055688	 -0.117471	  0.205917
 -0.080822	  0.187831	 -0.097366	  0.084294	 -0.094265	 -0.171945	  0.027285	  0.129438	 -0.180997	 -0.112022	  0.082542	 -0.108023	  0.172904
 -0.106263	  0.197213	 -0.072311	  0.064685	 -0.092141	 -0.144404	 -0.001809	  0.102872	 -0.169631	 -0.126050	  0.079917	 -0.119826	  0.217454
 -0.132278	  0.225916	 -0.073993	  0.058707	 -0.069586	 -0.125488	 -0.046500	  0.073937	 -0.151514	 -0.147562	  0.065941	 -0.127632	  0.257598
 -0.137722	  0.231234	 -0.050742	  0.024017	 -0.087782	 -0.115349	 -0.065446	  0.028042	 -0.130393	 -0.139640	  0.039761	 -0.171303	  0.223651
 -0.102831	  0.229349	 -0.091084	  0.025573	 -0.140713	 -0.100504	 -0.071727	 -0.011434	 -0.106884	 -0.131909	  0.059022	 -0.251806	  0.242980
 -0.129278	  0.239479	 -0.110571	  0.041799	 -0.115611	 -0.138706	 -0.056162	  0.001607	 -0.130326	 -0.119490	  0.047968	 -0.256743	  0.285173
 -0.126066	  0.242089	 -0.098431	  0.074679	 -0.096624	 -0.162307	 -0.081576	 -0.031958	 -0.130861	 -0.100293	  0.058398	 -0.241207	  0.323361
 -0.102505	  0.260010	 -0.099502	  0.066253	 -0.138689	 -0.140621	 -0.092631	 -0.067340	 -0.119645	 -0.105474	  0.092867	 -0.226752	  0.358552
 -0.093318	  0.275966	 -0.103970	  0.087963	 -0.136708	 -0.133912	 -0.100675	 -0.031097	 -0.181490	 -0.121267	  0.109922	 -0.202669	  0.340108
 -0.126675	  0.257534	 -0.107846	  0.132082	 -0.130483	 -0.122121	 -0.105371	 -0.007630	 -0.197093	 -0.156239	  0.118449	 -0.217485	  0.330266
 -0.130825	  0.260484	 -0.113704	  0.138536	 -0.124600	 -0.140031	 -0.090066	 -0.010844	 -0.171484	 -0.170853	  0.071382	 -0.240739	  0.370201
 -0.136847	  0.263631	 -0.092113	  0.114814	 -0.105096	 -0.187758	 -0.049830	 -0.011180	 -0.184779	 -0.179729	  0.049121	 -0.230986	  0.379073
 -0.117990	  0.245282	 -0.093887	  0.068907	 -0.103351	 -0.208808	 -0.050878	  0.008287	 -0.206612	 -0.181386	  0.027724	 -0.214696	  0.358883
 -0.127246	  0.247013	 -0.087517	  0.070038	 -0.089463	 -0.185458	 -0.044267	  0.003210	 -0.239363	 -0.185114	  0.013222	 -0.219895	  0.324923
 -0.125647	  0.240004	 -0.051555	  0.056425	 -0.074769	 -0.189972	 -0.025691	  0.028430	 -0.241169	 -0.178986	  0.006156	 -0.216972	  0.332752
 -0.162329	  0.261649	 -0.041376	  0.036776	 -0.072984	 -0.201051	 -0.019105	  0.020039	 -0.256929	 -0.155193	  0.016225	 -0.243000	  0.307126
 -0.175349	  0.270048	 -0.042525	  0.008103	 -0.035346	 -0.222525	 -0.049221	 -0.007723	 -0.274259	 -0.149671	  0.028296	 -0.258223	  0.282795
 -0.192932	  0.242329	 -0.056319	  0.015844	 -0.028570	 -0.220680	 -0.068860	 -0.013642	 -0.293400	 -0.172833	  0.034659	 -0.234516	  0.303356
 -0.212502	  0.215017	 -0.077157	  0.022284	 -0.064306	 -0.207126	 -0.070018	 -0.002425	 -0.326601	 -0.147412	  0.028200	 -0.229186	  0.250512
 -0.167824	  0.188158	 -0.089578	 -0.005657	 -0.066577	 -0.192765	 -0.065062	 -0.006212	 -0.323753	 -0.127362	 -0.011051	 -0.208605	  0.252511
 -0.152578	  0.209871	 -0.051872	 -0.018105	 -0.092772	 -0.163789	 -0.047131	 -0.034808	 -0.314279	 -0.144867	 -0.040457	 -0.185916	  0.238872
 -0.166918	  0.255444	 -0.039336	  0.024965	 -0.123561	 -0.180389	 -0.031523	 -0.009599	 -0.275781	 -0.174096	 -0.041383	 -0.182827	  0.238368
 -0.175182	  0.249501	 -0.061871	  0.056033	 -0.122979	 -0.184854	 -0.019059	 -0.030047	 -0.298366	 -0.177655	 -0.000266	 -0.148337	  0.221518
 -0.169700	  0.209797	 -0.046354	  0.046564	 -0.103979	 -0.187869	 -0.028452	 -0.010483	 -0.327830	 -0.159023	  0.002289	 -0.183154	  0.260927
 -0.161431	  0.210694	 -0.026753	  0.013574	 -0.082197	 -0.202147	 -0.053565	  0.009956	 -0.348845	 -0.161365	 -0.025060	 -0.192535	  0.276357
 -0.169222	  0.230764	 -0.023139	 -0.013814	 -0.042780	 -0.213120	 -0.077982	  0.020289	 -0.367484	 -0.170324	 -0.012514	 -0.209468	  0.258786
 -0.167129	  0.205851	 -0.015291	 -0.023703	 -0.043187	 -0.197049	 -0.099515	  0.030845	 -0.366066	 -0.184827	 -0.009708	 -0.197754	  0.267379
 -0.179807	  0.197976	 -0.001479	 -0.030337	 -0.022879	 -0.195535	 -0.106593	  0.035211	 -0.354010	 -0.206543	  0.021119	 -0.156333	  0.245698
 -0.126357	  0.219940	  0.010680	 -0.035174	 -0.018815	 -0.200431	 -0.086255	  0.066669	 -0.327056	 -0.197756	  0.034390	 -0.171889	  0.244970
 -0.151767	  0.216657	 -0.007416	 -0.009235	 -0.057329	 -0.177770	 -0.103324	  0.051761	 -0.271138	 -0.170283	  0.020716	 -0.155776	  0.247848
 -0.164325	  0.215070	 -0.028915	 -0.022848	 -0.064637	 -0.194169	 -0.119694	  0.044414	 -0.249826	 -0.155656	  0.043245	 -0.134483	  0.269882
 -0.153616	  0.195729	 -0.009951	 -0.041081	 -0.063363	 -0.210283	 -0.091260	  0.034907	 -0.286485	 -0.145417	  0.042021	 -0.106270	  0.282129
 -0.170322	  0.191672	  0.002606	 -0.019994	 -0.053240	 -0.207350	 -0.085388	  0.039055	 -0.255723	 -0.166720	  0.059065	 -0.090627	  0.260535
 -0.133026	  0.173026	  0.014483	 -0.002930	 -0.053083	 -0.175709	 -0.075361	  0.053002	 -0.208206	 -0.180459	  0.047441	 -0.081554	  0.241467
 -0.104388	  0.189831	  0.019176	 -0.004391	 -0.029975	 -0.172107	 -0.050995	  0.019758	 -0.208833	 -0.188214	  0.011144	 -0.060709	  0.208619
 -0.090596	  0.194100	  0.053861	 -0.011070	 -0.039569	 -0.176330	 -0.055107	 -0.008033	 -0.246106	 -0.178632	  0.000456	 -0.007034	  0.187197
 -0.084896	  0.176416	  0.030647	 -0.007523	 -0.050968	 -0.197866	 -0.061237	  0.032230	 -0.232671	 -0.157349	  0.032887	  0.045126	  0.163791
 -0.054613	  0.192766	 -0.022959	  0.000874	 -0.063399	 -0.202444	 -0.109981	  0.051104	 -0.183111	 -0.136666	  0.036878	  0.078072	  0.129034
 -0.025174	  0.226990	 -0.061793	 -0.021242	 -0.049196	 -0.208790	 -0.098838	  0.061613	 -0.165455	 -0.144626	  0.058027	  0.057975	  0.077392
 -0.025317	  0.254888	 -0.073445	 -0.021829	 -0.055349	 -0.231241	 -0.093323	  0.055667	 -0.134402	 -0.169294	  0.057018	  0.073676	  0.057405
 -0.020091	  0.258183	 -0.071263	 -0.053859	 -0.082352	 -0.165898	 -0.136118	  0.060160	 -0.052632	 -0.179711	  0.044753	  0.110692	  0.045525
 -0.033972	  0.240383	 -0.046401	 -0.054168	 -0.109676	 -0.132523	 -0.123906	  0.057175	 -0.043987	 -0.189207	  0.027695	  0.112891	 -0.019612
 -0.022060	  0.203378	 -0.035589	 -0.042982	 -0.091551	 -0.130479	 -0.108478	  0.082265	 -0.001734	 -0.180552	  0.020382	  0.115683	 -0.035524
  0.035686	  0.177310	 -0.033698	 -0.059751	 -0.106984	 -0.163918	 -0.104948	  0.077924	  0.013725	 -0.164833	  0.059169	  0.079817	 -0.037320
  0.039603	  0.146471	 -0.031438	 -0.038403	 -0.123642	 -0.182246	 -0.141050	  0.067336	  0.051174	 -0.146150	  0.078601	  0.078266	 -0.033552
  0.073082	  0.111265	 -0.030235	 -0.048815	 -0.120801	 -0.130820	 -0.141871	  0.037875	  0.112567	 -0.164698	  0.061272	  0.110720	 -0.031132
  0.067799	  0.114584	 -0.008260	 -0.053330	 -0.105526	 -0.100860	 -0.117647	  0.054159	  0.157568	 -0.172025	  0.017483	  0.195915	 -0.045814
  0.072729	  0.111978	  0.012593	 -0.064218	 -0.110038	 -0.103934	 -0.069738	  0.085970	  0.159397	 -0.154513	  0.018597	  0.229808	 -0.038356
  0.077055	  0.117870	  0.001241	 -0.046795	 -0.097483	 -0.129933	 -0.047628	  0.083092	  0.113744	 -0.152396	  0.011214	  0.219585	 -0.024456
  0.043982	  0.139501	  0.001493	 -0.053478	 -0.087779	 -0.130038	 -0.084411	  0.038850	  0.125870	 -0.107079	  0.017809	  0.196551	 -0.043186
  0.036745	  0.161145	 -0.017467	 -0.075734	 -0.093608	 -0.136388	 -0.092217	  0.046966	  0.173777	 -0.085700	  0.051164	  0.228444	 -0.039462
  0.038143	  0.155518	 -0.026962	 -0.062427	 -0.104291	 -0.105379	 -0.065698	  0.035529	  0.231460	 -0.093372	  0.027846	  0.251399	 -0.083195
  0.051184	  0.123935	 -0.007819	 -0.075339	 -0.106504	 -0.072313	 -0.058847	  0.030174	  0.243117	 -0.089219	 -0.006426	  0.239203	 -0.137283
  0.087998	  0.108040	  0.008101	 -0.058353	 -0.075075	 -0.068933	 -0.052406	  0.033730	  0.246788	 -0.074794	 -0.018521	  0.217066	 -0.171018
  0.141635	  0.103374	  0.008615	 -0.052126	 -0.070078	 -0.078266	 -0.100492	  0.033540	  0.232334	 -0.080364	 -0.007458	  0.206104	 -0.144718
  0.159206	  0.104473	 -0.016009	 -0.049908	 -0.073537	 -0.077017	 -0.110340	  0.061366	  0.236491	 -0.097769	  0.003117	  0.209498	 -0.182898
  0.172537	  0.109071	 -0.010840	 -0.044692	 -0.083396	 -0.084549	 -0.098502	  0.073055	  0.250084	 -0.100176	 -0.006945	  0.153182	 -0.193548
  0.181512	  0.109562	 -0.022073	 -0.049426	 -0.099552	 -0.100315	 -0.095744	  0.074895	  0.226738	 -0.110231	 -0.028451	  0.164480	 -0.197727
  0.173684	  0.114213	 -0.031550	 -0.046892	 -0.123125	 -0.070831	 -0.082574	  0.059637	  0.227324	 -0.082383	 -0.077149	  0.203586	 -0.196529
  0.200998	  0.097750	 -0.040774	 -0.043300	 -0.133380	 -0.050656	 -0.064829	  0.065177	  0.231723	 -0.104889	 -0.087969	  0.207927	 -0.210216
  0.215934	  0.110568	 -0.058487	 -0.062132	 -0.106149	 -0.040032	 -0.049282	  0.068527	  0.242411	 -0.127779	 -0.063347	  0.201340	 -0.181228
  0.213228	  0.102717	 -0.057629	 -0.019759	 -0.118747	 -0.017113	 -0.007218	  0.064465	  0.227608	 -0.117412	 -0.046304	  0.173625	 -0.201646
  0.189592	  0.102101	 -0.063124	 -0.012696	 -0.131299	  0.003932	  0.017669	  0.043411	  0.221254	 -0.110832	 -0.033001	  0.175313	 -0.233622
  0.196820	  0.112645	 -0.058495	 -0.010684	 -0.118379	  0.010716	  0.005679	 -0.000326	  0.210147	 -0.116402	 -0.039405	  0.193435	 -0.224969
  0.248188	  0.112689	 -0.070071	 -0.006149	 -0.105314	  0.017956	 -0.011747	 -0.031316	  0.204156	 -0.099797	 -0.030519	  0.146343	 -0.196968
  0.289432	  0.108921	 -0.074122	 -0.003912	 -0.127467	  0.022542	 -0.010199	 -0.007164	  0.152703	 -0.098986	 -0.036493	  0.148750	 -0.207193
  0.291516	  0.067697	 -0.058046	  0.000806	 -0.101716	  0.027315	 -0.031763	 -0.002079	  0.132176	 -0.066523	 -0.050279	  0.150646	 -0.225190
  0.286613	  0.058228	 -0.043063	  0.007887	 -0.071605	  0.041286	 -0.005969	 -0.023705	  0.117163	 -0.033961	 -0.028766	  0.116960	 -0.213054
  0.288437	  0.059763	 -0.069255	 -0.011956	 -0.070053	  0.039682	  0.000064	 -0.003795	  0.092863	 -0.015123	 -0.001748	  0.101354	 -0.257397
  0.258279	  0.071031	 -0.091366	 -0.001340	 -0.037935	  0.045571	 -0.040651	  0.003212	  0.089901	 -0.035425	 -0.013792	  0.111991	 -0.265819
  0.233446	  0.068677	 -0.113359	  0.033656	 -0.024849	  0.048719	 -0.062544	 -0.033892	  0.071653	 -0.031613	 -0.024149	  0.132417	 -0.273431
  0.216923	  0.082714	 -0.099319	  0.030371	  0.001135	  0.022730	 -0.064827	 -0.019444	  0.093898	 -0.014873	 -0.055054	  0.158012	 -0.290357
  0.199524	  0.066385	 -0.097900	  0.014977	  0.007002	  0.036221	 -0.053958	 -0.038344	  0.130307	 -0.032257	 -0.069153	  0.157757	 -0.308806
  0.223924	  0.028892	 -0.104266	 -0.007281	 -0.007101	  0.036600	 -0.023423	 -0.069103	  0.128630	 -0.046703	 -0.061579	  0.156636	 -0.293855
  0.242600	  0.011890	 -0.098639	  0.005846	 -0.005115	  0.013690	 -0.003493	 -0.044584	  0.131681	 -0.048895	 -0.061850	  0.153467	 -0.256931
  0.225885	  0.012840	 -0.107421	 -0.009373	  0.050458	  0.021489	  0.027259	 -0.065509	  0.151499	 -0.014823	 -0.034107	  0.129300	 -0.242953
  0.223566	  0.009433	 -0.127555	  0.006639	  0.068737	  0.043576	  0.055166	 -0.072127	  0.168756	  0.005170	 -0.006125	  0.094018	 -0.242683
  0.210621	  0.002825	 -0.112067	  0.034367	  0.084161	  0.043905	  0.073780	 -0.079131	  0.144209	 -0.029710	 -0.016134	  0.062730	 -0.240702
  0.163389	 -0.012673	 -0.074214	  0.023358	  0.095338	  0.041371	  0.079219	 -0.110600	  0.119469	 -0.027732	 -0.016493	  0.058613	 -0.241680
  0.164456	 -0.021124	 -0.059382	  0.054290	  0.115072	  0.016765	  0.111331	 -0.114477	  0.079125	 -0.015692	 -0.019499	  0.067953	 -0.224315
  0.145358	 -0.008435	 -0.077458	  0.045902	  0.125377	  0.033157	  0.081993	 -0.129630	  0.074976	 -0.037872	 -0.004608	  0.069090	 -0.205799
  0.136877	 -0.003025	 -0.058154	  0.004378	  0.123389	  0.051249	  0.091854	 -0.121458	  0.077216	 -0.003045	 -0.027668	  0.068277	 -0.186358
  0.110216	 -0.023507	 -0.069144	  0.017148	  0.095578	  0.034774	  0.103365	 -0.099636	  0.077727	  0.006879	 -0.007981	  0.058654	 -0.162149
  0.089575	 -0.022404	 -0.077397	  0.000142	  0.064830	  0.029358	  0.108418	 -0.123737	  0.074944	  0.006600	  0.006574	  0.052859	 -0.151940
  0.065697	  0.009850	 -0.108208	  0.022807	  0.061065	 -0.000026	  0.128494	 -0.133648	  0.030803	 -0.029540	 -0.017265	  0.048927	 -0.118761
  0.042219	  0.002472	 -0.100972	  0.045007	  0.065191	  0.005590	  0.113823	 -0.129016	  0.021791	 -0.019628	 -0.013812	  0.031945	 -0.077228
  0.046580	 -0.026815	 -0.105685	  0.041562	  0.079498	  0.016415	  0.119134	 -0.158333	  0.047405	 -0.037782	 -0.012299	  0.016063	 -0.088137
  0.031452	 -0.025051	 -0.089618	  0.044538	  0.083265	  0.033483	  0.139663	 -0.163742	  0.021683	 -0.043654	  0.006368	  0.014999	 -0.026819
  0.025639	  0.002754	 -0.077632	  0.074227	  0.087916	  0.012186	  0.118352	 -0.188087	 -0.002311	 -0.052723	 -0.009460	  0.000676	  0.011862
  0.018753	  0.028146	 -0.089179	  0.078338	  0.064271	 -0.014801	  0.118164	 -0.222096	  0.019573	 -0.060510	 -0.023425	 -0.006646	 -0.001067
 -0.012146	  0.023476	 -0.078387	  0.098154	  0.057435	 -0.011420	  0.129600	 -0.233488	  0.037070	 -0.074868	 -0.007082	 -0.064247	  0.016003
  0.003082	  0.023100	 -0.103297	  0.097345	  0.056267	 -0.012292	  0.147377	 -0.222710	  0.030220	 -0.089621	  0.002227	 -0.131549	  0.068114
  0.014140	  0.032729	 -0.131506	  0.060730	  0.075497	 -0.008854	  0.143484	 -0.202562	  0.044824	 -0.117580	 -0.028475	 -0.147260	  0.106259
  0.007275	  0.038106	 -0.131877	  0.050853	  0.102871	  0.014935	  0.113407	 -0.222650	  0.054972	 -0.113328	 -0.036094	 -0.192538	  0.136787
  0.006253	  0.023965	 -0.136713	  0.044554	  0.061648	  0.007530	  0.095600	 -0.230069	  0.049002	 -0.093287	 -0.020159	 -0.180197	  0.145318
 -0.007957	  0.026443	 -0.157567	  0.045901	  0.031715	 -0.017071	  0.107346	 -0.266266	  0.045698	 -0.115362	 -0.013711	 -0.162599	  0.143983
 -0.033450	  0.067579	 -0.169426	  0.028279	  0.050581	 -0.017910	  0.092476	 -0.274277	  0.055455	 -0.140076	  0.018944	 -0.144068	  0.159479
 -0.040707	  0.105649	 -0.194319	  0.033538	  0.053456	 -0.014087	  0.100477	 -0.233487	  0.038277	 -0.191090	  0.014419	 -0.146271	  0.175972
 -0.060911	  0.105965	 -0.205784	  0.033879	  0.057377	 -0.015310	  0.096052	 -0.243095	  0.029925	 -0.177796	  0.016962	 -0.157079	  0.188123
 -0.085769	  0.104757	 -0.184560	  0.026763	  0.081184	  0.005902	  0.070221	 -0.230462	  0.011277	 -0.153116	  0.014197	 -0.208544	  0.213339
 -0.080803	  0.123236	 -0.158231	  0.052622	  0.101895	  0.030792	  0.037338	 -0.235146	  0.032326	 -0.149072	  0.031363	 -0.259185	  0.217810
 -0.082791	  0.099508	 -0.152536	  0.074782	  0.103909	  0.041767	  0.020729	 -0.229187	  0.059124	 -0.155777	  0.042686	 -0.309430	  0.227335
 -0.113306	  0.078664	 -0.137410	  0.108255	  0.074037	  0.026117	  0.043226	 -0.242121	  0.088876	 -0.159657	  0.027695	 -0.343290	  0.240599
 -0.095313	  0.078710	 -0.136461	  0.121612	  0.034299	 -0.008887	  0.025935	 -0.228970	  0.129395	 -0.166598	  0.052145	 -0.303066	  0.231871
 -0.077732	  0.061866	 -0.125057	  0.101702	  0.033004	 -0.000420	  0.056038	 -0.223684	  0.135117	 -0.142643	  0.046067	 -0.276533	  0.245072
 -0.058715	  0.063912	 -0.107347	  0.088347	  0.011329	 -0.021798	  0.070370	 -0.280936	  0.165030	 -0.151243	  0.039158	 -0.288597	  0.208369
 -0.071335	  0.066399	 -0.093646	  0.088291	 -0.000806	 -0.049948	  0.037400	 -0.301983	  0.147701	 -0.154461	  0.059254	 -0.278174	  0.201667
 -0.101109	  0.065380	 -0.125537	  0.071385	  0.015345	 -0.072295	  0.022338	 -0.291818	  0.145456	 -0.165728	  0.084897	 -0.258139	  0.215718
 -0.117021	  0.096508	 -0.137980	  0.090464	  0.061656	 -0.111523	  0.057415	 -0.274219	  0.124622	 -0.141694	  0.086037	 -0.219829	  0.220397
 -0.120885	  0.153808	 -0.106217	  0.089267	  0.091465	 -0.110024	  0.046957	 -0.245467	  0.094734	 -0.136491	  0.088627	 -0.200266	  0.213224
 -0.115404	  0.166670	 -0.091913	  0.090911	  0.128110	 -0.111531	  0.049086	 -0.267511	  0.066254	 -0.158948	  0.078573	 -0.201162	  0.163219
 -0.135466	  0.205073	 -0.091648	  0.087521	  0.132081	 -0.124215	  0.055729	 -0.246940	  0.049746	 -0.190877	  0.056103	 -0.213707	  0.187915
 -0.127702	  0.198029	 -0.113630	  0.059990	  0.072779	 -0.115636	  0.076136	 -0.236178	  0.073429	 -0.183632	  0.060240	 -0.204209	  0.194914
 -0.133881	  0.206089	 -0.153958	  0.047120	  0.051791	 -0.119366	  0.094116	 -0.235361	  0.086859	 -0.192276	  0.077767	 -0.192326	  0.233084
 -0.148764	  0.224689	 -0.159727	  0.032743	  0.029198	 -0.142594	  0.071942	 -0.196097	  0.075160	 -0.200781	  0.104211	 -0.183761	  0.226716
 -0.159627	  0.216242	 -0.180250	  0.051207	  0.015436	 -0.178379	  0.007281	 -0.195539	  0.102795	 -0.185456	  0.098129	 -0.180742	  0.199076
 -0.140947	  0.238924	 -0.166514	  0.070758	 -0.007070	 -0.208239	 -0.009301	 -0.162956	  0.116290	 -0.168235	  0.090457	 -0.171727	  0.183159
 -0.131892	  0.208689	 -0.139660	  0.069462	  0.010573	 -0.210694	  0.010796	 -0.145368	  0.085497	 -0.166382	  0.064850	 -0.147262	  0.171012
 -0.147205	  0.200628	 -0.177018	  0.063246	  0.039709	 -0.197656	 -0.000199	 -0.111423	  0.074621	 -0.185382	  0.048792	 -0.132580	  0.169854
 -0.150669	  0.272418	 -0.117969	  0.065209	  0.056207	 -0.180193	  0.004574	 -0.098188	  0.099167	 -0.178257	  0.051428	 -0.146591	  0.127846
 -0.105661	  0.323193	 -0.073511	  0.028010	  0.054635	 -0.166251	  0.003935	 -0.080303	  0.110822	 -0.171628	  0.046251	 -0.166338	  0.097164
 -0.078273	  0.297328	 -0.085395	  0.014170	  0.039568	 -0.160579	  0.004563	 -0.056633	  0.121391	 -0.163602	  0.038127	 -0.160572	  0.116769
 -0.083134	  0.315883	 -0.085553	  0.006418	  0.044600	 -0.137849	 -0.012774	 -0.039604	  0.146029	 -0.188375	  0.040266	 -0.162741	  0.106276
 -0.078974	  0.344128	 -0.109091	 -0.011287	  0.032363	 -0.145205	 -0.011970	 -0.039324	  0.130266	 -0.203874	  0.068825	 -0.180214	  0.077964
 -0.107118	  0.330275	 -0.099421	  0.017861	  0.033752	 -0.205155	 -0.030010	 -0.011704	  0.099946	 -0.234694	  0.106272	 -0.196907	  0.078545
 -0.088632	  0.336668	 -0.087129	  0.051661	  0.020613	 -0.240329	  0.018654	 -0.004595	  0.096021	 -0.229986	  0.128131	 -0.202786	  0.073273
 -0.094809	  0.337132	 -0.082544	  0.039367	  0.012109	 -0.247993	  0.024528	 -0.018396	  0.087004	 -0.213980	  0.110384	 -0.185729	  0.044932
 -0.100361	  0.357242	 -0.087087	  0.055827	 -0.020185	 -0.228790	  0.031399	 -0.001574	  0.066220	 -0.203159	  0.086573	 -0.166061	  0.032217
 -0.091403	  0.375534	 -0.113614	  0.085425	 -0.062668	 -0.221044	  0.002461	  0.018484	  0.107224	 -0.200356	  0.080997	 -0.165172	  0.059281
