# Supplementary material for: A fluorescent photoimmunoconjugate for imaging of cholesteatoma
Source: Sci Rep. 2022 Nov 19;12:19905. doi: 10.1038/s41598-022-22072-9 (PMC9675863; doi:10.1038/s41598-022-22072-9)
Supplement: Supplementary file 2 — Supplementary Information 2. [file 41598_2022_22072_MOESM2_ESM.zip › Data/ABR-65-6]

:RUN-6	LEVEL SWEEP	TEMP:NaN	6/13/2018	10:46 AM	NaNHR:
:SW EAR: R	SW FREQ: 32.00	# AVERAGES: 512	REP RATE (/sec): 40	DRIVER: RS Tweeter	SAMPLE (�sec): 40	
:NOTES-
:CHAMBER-CH4B-PXI
:CFTS Version: V2.7.2 (R850)
:LEVELS:20;25;30;35;40;45;50;55;60;65;70;75;80;
:DATA
  0.055433	  0.104333	 -0.033683	  0.004148	 -0.002168	  0.061962	 -0.025716	 -0.008760	 -0.005913	 -0.011399	 -0.034799	 -0.097780	 -0.060604
  0.063744	  0.070806	 -0.033697	  0.014057	 -0.005906	  0.045444	 -0.050005	 -0.026456	  0.000497	 -0.019894	 -0.032898	 -0.102750	 -0.069850
  0.065436	  0.035498	 -0.035947	  0.021786	  0.014020	  0.019155	 -0.043093	 -0.038192	  0.010557	 -0.048585	 -0.035670	 -0.092045	 -0.065350
  0.040689	  0.012226	 -0.029312	  0.002938	  0.019801	 -0.012508	 -0.044020	 -0.010363	 -0.016898	 -0.023534	 -0.058080	 -0.092629	 -0.057601
  0.019699	 -0.014030	 -0.045748	 -0.011906	  0.010022	 -0.052281	 -0.073833	  0.021148	 -0.003870	 -0.011186	 -0.087935	 -0.082633	 -0.056362
  0.020331	 -0.019181	 -0.030795	 -0.020106	 -0.017619	 -0.050130	 -0.075673	  0.015496	 -0.022453	  0.001350	 -0.072635	 -0.045133	 -0.063474
 -0.009569	 -0.004613	 -0.030025	 -0.016134	 -0.045065	  0.011961	 -0.040093	 -0.008688	 -0.040115	  0.000140	 -0.071876	 -0.051062	 -0.038875
 -0.044108	 -0.015199	 -0.014769	 -0.002111	 -0.047119	  0.036503	 -0.012022	 -0.006326	 -0.023272	 -0.021001	 -0.036092	 -0.062328	 -0.065220
 -0.055105	 -0.025298	 -0.011563	 -0.001441	 -0.025779	  0.003939	  0.025434	 -0.005097	 -0.027902	  0.004778	 -0.007655	 -0.053418	 -0.064115
 -0.053374	  0.010595	  0.012163	 -0.028850	 -0.016415	 -0.025019	  0.012411	 -0.016234	 -0.036228	 -0.000544	 -0.013643	 -0.038403	 -0.067422
 -0.036795	  0.028452	  0.025151	 -0.013076	 -0.043291	 -0.028562	  0.007903	 -0.006509	 -0.077646	 -0.008027	 -0.025029	 -0.007996	 -0.083218
 -0.033732	  0.010417	  0.011961	 -0.005046	 -0.042351	 -0.004487	  0.021307	 -0.009324	 -0.106314	  0.013365	 -0.056195	 -0.014261	 -0.097788
 -0.016886	  0.014793	  0.029073	 -0.000103	 -0.011633	 -0.012314	  0.003328	 -0.011835	 -0.070699	 -0.014857	 -0.071476	 -0.008538	 -0.086246
 -0.004921	 -0.008133	 -0.001343	  0.020215	  0.056150	 -0.014316	  0.003201	 -0.012572	 -0.019855	 -0.036440	 -0.070249	 -0.022791	 -0.018609
  0.018414	 -0.028395	  0.023194	  0.001770	  0.058024	 -0.014019	  0.003034	 -0.004222	 -0.019069	 -0.041454	 -0.027742	 -0.001504	  0.026485
  0.029961	 -0.028779	  0.059186	 -0.016375	  0.033811	  0.006379	  0.003722	 -0.042986	  0.022261	  0.000861	  0.059085	  0.042953	  0.077921
  0.017534	 -0.030389	  0.041126	  0.004633	  0.007100	  0.015554	  0.016717	 -0.046489	  0.089364	  0.031260	  0.120057	  0.097528	  0.151798
 -0.006981	 -0.025549	  0.041608	  0.040546	 -0.012448	  0.015460	  0.066977	  0.029387	  0.075524	  0.032297	  0.178732	  0.185466	  0.195036
 -0.010962	 -0.035254	  0.007386	  0.010632	  0.025385	  0.001140	  0.099963	  0.093612	  0.102691	  0.059333	  0.181792	  0.216388	  0.220294
 -0.058807	 -0.052300	  0.016036	 -0.005577	  0.045479	 -0.003863	  0.100456	  0.094409	  0.169340	  0.093538	  0.162307	  0.230937	  0.223202
 -0.029259	 -0.071261	  0.056456	  0.011872	  0.043927	  0.041909	  0.059538	  0.117039	  0.182007	  0.106288	  0.160034	  0.242437	  0.200892
 -0.020084	 -0.096587	  0.072838	  0.032445	  0.068895	  0.060546	  0.064985	  0.114493	  0.196556	  0.099044	  0.171945	  0.208760	  0.194816
 -0.009811	 -0.080949	  0.025040	  0.075302	  0.062878	  0.062174	  0.114736	  0.118275	  0.218366	  0.123966	  0.171040	  0.208716	  0.180780
  0.003653	 -0.059377	 -0.009010	  0.073050	  0.075766	  0.023292	  0.119333	  0.126616	  0.225911	  0.111719	  0.166670	  0.214262	  0.213086
  0.047347	 -0.075885	  0.035541	  0.070507	  0.086298	  0.004980	  0.115601	  0.125133	  0.221782	  0.085165	  0.176628	  0.209459	  0.297458
  0.044154	 -0.108623	  0.060831	  0.098261	  0.063803	 -0.001024	  0.071596	  0.137335	  0.242008	  0.099740	  0.205941	  0.250417	  0.371874
  0.009185	 -0.135991	  0.055492	  0.106083	  0.088476	 -0.002077	  0.055500	  0.154475	  0.260921	  0.141110	  0.271903	  0.348197	  0.501440
 -0.008406	 -0.115908	  0.049553	  0.101733	  0.123575	  0.014475	  0.070902	  0.199580	  0.293005	  0.216019	  0.364935	  0.464066	  0.637206
  0.006986	 -0.114459	  0.035015	  0.087384	  0.139257	  0.002893	  0.142218	  0.207147	  0.354582	  0.304948	  0.473283	  0.579912	  0.731080
  0.073646	 -0.114449	  0.032849	  0.064583	  0.147366	  0.009385	  0.195515	  0.252647	  0.446870	  0.391242	  0.569990	  0.683343	  0.744221
  0.082044	 -0.114386	  0.070076	  0.062815	  0.151472	  0.062322	  0.227213	  0.294477	  0.490036	  0.465411	  0.591554	  0.668047	  0.765083
  0.073575	 -0.126933	  0.053507	  0.084711	  0.148215	  0.141232	  0.270259	  0.339681	  0.515794	  0.501562	  0.538303	  0.594320	  0.734113
  0.072819	 -0.108517	  0.037660	  0.098141	  0.175869	  0.206815	  0.323195	  0.382932	  0.544330	  0.458654	  0.470824	  0.561580	  0.653850
  0.096309	 -0.106669	  0.042667	  0.100918	  0.247597	  0.265821	  0.354706	  0.389952	  0.533387	  0.392140	  0.365989	  0.473156	  0.536150
  0.110772	 -0.073852	  0.011286	  0.127036	  0.285740	  0.299444	  0.343787	  0.333670	  0.495698	  0.272498	  0.269699	  0.348868	  0.366400
  0.082426	 -0.059908	  0.024096	  0.200830	  0.277943	  0.254371	  0.294524	  0.242074	  0.402193	  0.164046	  0.149120	  0.200771	  0.176267
  0.082816	 -0.057477	  0.057276	  0.218391	  0.310800	  0.206643	  0.199072	  0.168938	  0.264679	  0.052559	 -0.030472	  0.024779	 -0.004438
  0.073155	 -0.028212	  0.071785	  0.215755	  0.315492	  0.141690	  0.108773	  0.081258	  0.134796	 -0.071073	 -0.163174	 -0.119534	 -0.151212
  0.080818	 -0.013547	  0.078037	  0.237760	  0.263946	  0.047148	  0.030530	  0.015808	  0.050773	 -0.142159	 -0.293926	 -0.266091	 -0.286702
  0.112556	 -0.019095	  0.124003	  0.236279	  0.210283	 -0.052362	 -0.078472	 -0.090463	 -0.052052	 -0.244980	 -0.364423	 -0.432224	 -0.422650
  0.111748	 -0.027527	  0.127324	  0.181400	  0.096479	 -0.117839	 -0.165455	 -0.221669	 -0.090985	 -0.311303	 -0.438937	 -0.524908	 -0.530818
  0.116159	 -0.037387	  0.147727	  0.165237	  0.051308	 -0.173267	 -0.253611	 -0.275117	 -0.095269	 -0.338409	 -0.534232	 -0.572548	 -0.616141
  0.101974	 -0.044162	  0.111533	  0.102489	  0.066385	 -0.189488	 -0.277793	 -0.281246	 -0.086690	 -0.388901	 -0.550314	 -0.626716	 -0.665468
  0.099217	 -0.071902	  0.054110	  0.023161	  0.016364	 -0.240041	 -0.263938	 -0.271628	 -0.106860	 -0.419910	 -0.589527	 -0.637288	 -0.674293
  0.132257	 -0.083570	  0.051291	 -0.031718	 -0.064116	 -0.270817	 -0.248093	 -0.279287	 -0.107587	 -0.431646	 -0.610420	 -0.625562	 -0.648334
  0.168092	 -0.097002	 -0.007889	 -0.033310	 -0.080988	 -0.288553	 -0.248246	 -0.253384	 -0.095389	 -0.441887	 -0.605046	 -0.571213	 -0.546718
  0.146487	 -0.137196	 -0.072181	 -0.042599	 -0.110856	 -0.285573	 -0.233912	 -0.250056	 -0.108292	 -0.433498	 -0.553077	 -0.480302	 -0.381351
  0.122920	 -0.158344	 -0.074421	 -0.079692	 -0.093673	 -0.253693	 -0.241461	 -0.237331	 -0.056537	 -0.396474	 -0.408161	 -0.348532	 -0.237310
  0.124091	 -0.167435	 -0.076213	 -0.094454	 -0.054351	 -0.223100	 -0.229353	 -0.171208	 -0.011486	 -0.309520	 -0.272822	 -0.166527	 -0.032989
  0.129300	 -0.145062	 -0.048858	 -0.082567	 -0.061252	 -0.190359	 -0.156845	 -0.145082	  0.049491	 -0.164521	 -0.121559	  0.000442	  0.149144
  0.117807	 -0.160506	 -0.083296	 -0.013018	 -0.016893	 -0.144712	 -0.076880	 -0.100841	  0.175725	 -0.061643	  0.010273	  0.160849	  0.304103
  0.107320	 -0.163418	 -0.132331	  0.019637	  0.001452	 -0.081442	  0.005169	 -0.021056	  0.272684	  0.044376	  0.111646	  0.275865	  0.384266
  0.098806	 -0.127029	 -0.118166	  0.022031	  0.036391	 -0.030774	  0.079166	  0.082093	  0.378194	  0.168126	  0.156141	  0.324011	  0.398081
  0.100978	 -0.130925	 -0.074653	  0.006951	  0.063014	  0.013872	  0.145674	  0.191101	  0.444884	  0.217303	  0.173483	  0.315876	  0.366450
  0.108700	 -0.117117	 -0.043113	  0.057341	  0.078310	  0.066419	  0.239084	  0.248125	  0.472167	  0.201352	  0.136072	  0.262196	  0.269837
  0.096719	 -0.125638	 -0.039336	  0.118797	  0.131390	  0.107686	  0.243172	  0.259081	  0.456121	  0.132821	  0.069426	  0.179216	  0.141363
  0.117134	 -0.142327	 -0.040200	  0.152554	  0.183928	  0.135816	  0.245266	  0.241319	  0.398398	  0.032863	  0.004111	  0.037074	  0.001534
  0.137911	 -0.131865	  0.029899	  0.189680	  0.189360	  0.156252	  0.207667	  0.193133	  0.308970	 -0.064840	 -0.055629	 -0.036936	 -0.093278
  0.163846	 -0.111427	  0.066144	  0.200893	  0.194285	  0.134376	  0.185279	  0.167302	  0.263886	 -0.144219	 -0.130933	 -0.130295	 -0.199457
  0.168320	 -0.109058	  0.091897	  0.219135	  0.130608	  0.099147	  0.161102	  0.142739	  0.208678	 -0.197672	 -0.190833	 -0.206608	 -0.219276
  0.147793	 -0.131888	  0.111150	  0.243120	  0.077523	  0.025162	  0.121521	  0.094376	  0.121623	 -0.250484	 -0.258598	 -0.239572	 -0.206321
  0.159192	 -0.116961	  0.112031	  0.204230	  0.093622	 -0.040422	  0.102803	  0.025383	  0.065408	 -0.293603	 -0.319094	 -0.225953	 -0.182745
  0.156115	 -0.105025	  0.117207	  0.141512	  0.086510	 -0.071349	  0.068467	 -0.000531	  0.081902	 -0.314187	 -0.332640	 -0.196749	 -0.183388
  0.137031	 -0.112232	  0.133426	  0.108074	  0.033266	 -0.073204	  0.062976	 -0.042685	  0.064380	 -0.309137	 -0.329637	 -0.172754	 -0.171055
  0.146783	 -0.104335	  0.108526	  0.103058	  0.000522	 -0.105321	  0.029081	 -0.097341	  0.031431	 -0.298992	 -0.292767	 -0.186231	 -0.187097
  0.145909	 -0.092469	  0.080322	  0.093390	  0.014089	 -0.132772	 -0.004162	 -0.122761	  0.048048	 -0.303679	 -0.285583	 -0.193339	 -0.203113
  0.162226	 -0.089291	  0.055031	  0.061674	  0.011692	 -0.155439	 -0.019743	 -0.095348	  0.084986	 -0.291919	 -0.294389	 -0.223739	 -0.198411
  0.142565	 -0.084476	  0.054641	  0.009198	  0.031581	 -0.144262	 -0.028947	 -0.066161	  0.126112	 -0.258437	 -0.304229	 -0.281324	 -0.224016
  0.145261	 -0.065574	  0.033113	 -0.008704	  0.023897	 -0.127768	 -0.000871	 -0.078181	  0.135395	 -0.291682	 -0.295225	 -0.294640	 -0.233542
  0.196628	 -0.078813	  0.027601	 -0.013087	 -0.003868	 -0.098171	  0.032794	 -0.105384	  0.129381	 -0.301800	 -0.294192	 -0.294408	 -0.258426
  0.188348	 -0.105304	  0.002018	  0.030151	 -0.008098	 -0.112180	  0.020763	 -0.116463	  0.106014	 -0.296026	 -0.268824	 -0.272131	 -0.254273
  0.164603	 -0.117178	 -0.046058	  0.012220	  0.003698	 -0.121255	 -0.000840	 -0.118170	  0.092615	 -0.304935	 -0.236332	 -0.273903	 -0.181681
  0.157807	 -0.127300	 -0.009803	  0.003562	  0.006973	 -0.111662	 -0.007087	 -0.083006	  0.092595	 -0.297171	 -0.219451	 -0.266168	 -0.097086
  0.164224	 -0.153432	 -0.013940	  0.062105	 -0.001559	 -0.072571	 -0.012120	 -0.056759	  0.092013	 -0.310171	 -0.171126	 -0.244766	 -0.059083
  0.182347	 -0.131750	 -0.014133	  0.107213	 -0.042840	 -0.071365	 -0.005509	 -0.081542	  0.105273	 -0.287277	 -0.116274	 -0.217900	 -0.017932
  0.183671	 -0.134226	 -0.027105	  0.143992	 -0.034867	 -0.055634	  0.018491	 -0.106170	  0.132684	 -0.233639	 -0.047102	 -0.189152	  0.025871
  0.186781	 -0.116351	 -0.029140	  0.160415	 -0.028039	 -0.098482	  0.005716	 -0.092812	  0.184485	 -0.190673	  0.010769	 -0.144071	  0.034057
  0.220413	 -0.110055	 -0.027096	  0.161134	 -0.033849	 -0.144770	  0.006767	 -0.068317	  0.198898	 -0.166606	  0.021798	 -0.085692	  0.020542
  0.205814	 -0.120741	  0.025313	  0.140388	 -0.040916	 -0.129405	  0.022145	 -0.038190	  0.224374	 -0.122705	  0.031957	 -0.067236	  0.015121
  0.188258	 -0.129954	  0.064377	  0.128388	 -0.024733	 -0.114684	  0.084176	 -0.024848	  0.245961	 -0.098217	 -0.004878	 -0.082073	 -0.029015
  0.186459	 -0.123825	  0.089969	  0.122656	  0.020985	 -0.114527	  0.116113	 -0.003399	  0.279320	 -0.081501	 -0.026502	 -0.100307	 -0.054308
  0.195493	 -0.113019	  0.086582	  0.110086	  0.068771	 -0.104975	  0.117923	  0.011640	  0.280189	 -0.110259	 -0.039554	 -0.133576	 -0.071579
  0.223351	 -0.138752	  0.071875	  0.123146	  0.071760	 -0.065322	  0.127958	  0.073802	  0.253606	 -0.161113	 -0.061484	 -0.153132	 -0.121405
  0.202354	 -0.143129	  0.045551	  0.116783	  0.104935	 -0.032934	  0.134278	  0.087051	  0.218878	 -0.205825	 -0.086898	 -0.200116	 -0.186242
  0.190426	 -0.156611	  0.047782	  0.141449	  0.071771	  0.019628	  0.138427	  0.055403	  0.173188	 -0.258166	 -0.133722	 -0.233783	 -0.202228
  0.186625	 -0.148667	  0.040371	  0.125745	  0.051718	  0.028335	  0.118505	  0.011723	  0.118842	 -0.292949	 -0.163794	 -0.299164	 -0.192413
  0.186608	 -0.155318	  0.025700	  0.039943	  0.041677	 -0.007504	  0.112506	 -0.029969	  0.063553	 -0.330941	 -0.171157	 -0.309671	 -0.201788
  0.259955	 -0.151547	  0.070188	  0.043062	  0.043890	 -0.006564	  0.074843	 -0.067521	  0.018720	 -0.317412	 -0.190853	 -0.326685	 -0.218645
  0.279444	 -0.140033	  0.059573	  0.040269	  0.027326	  0.006430	  0.056743	 -0.103986	 -0.036709	 -0.302318	 -0.185673	 -0.285973	 -0.185993
  0.260282	 -0.122044	  0.039336	  0.058398	  0.012919	 -0.027943	  0.045159	 -0.138716	 -0.046907	 -0.320832	 -0.188460	 -0.234664	 -0.173356
  0.233070	 -0.119961	  0.035788	  0.035641	  0.016653	 -0.083338	 -0.002249	 -0.162050	 -0.044764	 -0.335495	 -0.167815	 -0.243431	 -0.135091
  0.226172	 -0.119915	  0.009540	  0.028880	  0.004981	 -0.130058	 -0.055474	 -0.131135	 -0.033336	 -0.297992	 -0.155128	 -0.202830	 -0.102971
  0.262889	 -0.123351	  0.006293	  0.016563	 -0.015191	 -0.158510	 -0.101285	 -0.115747	  0.004953	 -0.273068	 -0.123878	 -0.150417	 -0.044144
  0.243962	 -0.122575	  0.015871	  0.011824	 -0.027342	 -0.165953	 -0.081828	 -0.138441	  0.024419	 -0.293798	 -0.083288	 -0.120145	 -0.000497
  0.237894	 -0.131891	  0.002399	 -0.007868	 -0.046041	 -0.178709	 -0.059163	 -0.156877	  0.029172	 -0.286464	 -0.018282	 -0.074585	  0.050703
  0.219830	 -0.166182	 -0.003166	 -0.004445	 -0.045165	 -0.164523	 -0.017265	 -0.158473	  0.050967	 -0.244198	  0.025632	 -0.055623	  0.078517
  0.222853	 -0.143561	  0.003388	  0.014977	 -0.020143	 -0.151812	 -0.009637	 -0.126125	  0.067045	 -0.187990	  0.082969	 -0.035914	  0.111994
  0.257545	 -0.145382	  0.006049	  0.019888	 -0.036111	 -0.132741	  0.018492	 -0.090110	  0.141112	 -0.148319	  0.167376	  0.012657	  0.176905
  0.235785	 -0.164521	 -0.000250	  0.039191	 -0.047745	 -0.070771	  0.073765	 -0.063082	  0.159850	 -0.083817	  0.215642	  0.049128	  0.244406
  0.201462	 -0.189731	 -0.020915	  0.080060	 -0.049973	 -0.022246	  0.107051	 -0.056976	  0.190547	 -0.006877	  0.280695	  0.105997	  0.301051
  0.198350	 -0.190888	  0.008939	  0.117392	  0.010830	  0.008603	  0.126237	 -0.051568	  0.250110	  0.076207	  0.300120	  0.173362	  0.353926
  0.211688	 -0.167783	  0.032256	  0.099146	  0.062171	  0.012498	  0.133121	  0.012782	  0.318776	  0.114681	  0.374968	  0.237595	  0.408542
  0.198015	 -0.111507	 -0.011805	  0.098115	  0.056073	  0.003030	  0.099906	  0.074437	  0.349057	  0.141019	  0.417158	  0.250231	  0.483377
  0.198316	 -0.115715	 -0.051960	  0.097141	  0.044817	  0.049110	  0.145076	  0.114566	  0.390875	  0.180066	  0.470270	  0.287141	  0.493633
  0.207992	 -0.104329	 -0.046626	  0.077288	  0.056938	  0.094557	  0.223490	  0.143110	  0.447602	  0.201946	  0.510182	  0.319160	  0.499772
  0.182102	 -0.106313	 -0.039586	  0.109010	  0.076105	  0.118231	  0.287032	  0.172875	  0.458987	  0.211053	  0.515691	  0.313998	  0.519937
  0.150776	 -0.102452	 -0.031372	  0.113942	  0.134394	  0.137170	  0.322524	  0.220156	  0.479204	  0.205264	  0.526407	  0.296753	  0.548713
  0.127016	 -0.117119	  0.009828	  0.133256	  0.196593	  0.126853	  0.297815	  0.231740	  0.442675	  0.227760	  0.546562	  0.286178	  0.550844
  0.122856	 -0.134423	 -0.006101	  0.163404	  0.197374	  0.170913	  0.293130	  0.261625	  0.433533	  0.254444	  0.529654	  0.269484	  0.491629
  0.137549	 -0.088932	 -0.021947	  0.168629	  0.213471	  0.206598	  0.333505	  0.250816	  0.440649	  0.251895	  0.509765	  0.221542	  0.433455
  0.149402	 -0.102156	 -0.012392	  0.163978	  0.232576	  0.193475	  0.361113	  0.204830	  0.400721	  0.232050	  0.428765	  0.174548	  0.368908
  0.152030	 -0.105605	  0.027706	  0.220544	  0.256078	  0.195656	  0.330106	  0.200724	  0.372722	  0.193348	  0.390990	  0.124893	  0.334910
  0.142823	 -0.091618	  0.063332	  0.251233	  0.260392	  0.166047	  0.301547	  0.190566	  0.340894	  0.180636	  0.336671	  0.099647	  0.311182
  0.153700	 -0.065904	  0.064585	  0.278928	  0.268296	  0.137731	  0.269294	  0.156075	  0.278663	  0.116057	  0.295056	  0.043870	  0.263029
  0.181325	 -0.086407	  0.051670	  0.275120	  0.253311	  0.115112	  0.237983	  0.095108	  0.199895	  0.068037	  0.251502	 -0.013034	  0.215127
  0.188136	 -0.065369	  0.033732	  0.222427	  0.207284	  0.089721	  0.173482	  0.064651	  0.134489	  0.050627	  0.196607	 -0.087153	  0.121401
  0.194205	 -0.051598	  0.033572	  0.208895	  0.177951	  0.041131	  0.180825	  0.030877	  0.121113	  0.019976	  0.130496	 -0.154339	  0.038751
  0.182919	 -0.058485	  0.026782	  0.233007	  0.143429	 -0.005229	  0.135823	  0.002468	  0.115975	 -0.031585	  0.075623	 -0.198785	 -0.027971
  0.195279	 -0.058434	  0.035163	  0.204270	  0.115877	 -0.060390	  0.079841	 -0.036864	  0.079232	 -0.084393	  0.034558	 -0.258743	 -0.062009
  0.203199	 -0.087834	  0.016986	  0.189427	  0.130736	 -0.070068	  0.039876	 -0.058005	  0.031494	 -0.159563	  0.021138	 -0.308910	 -0.143788
  0.227920	 -0.058062	 -0.006037	  0.178743	  0.106436	 -0.043740	  0.051827	 -0.085381	 -0.002705	 -0.196188	 -0.015840	 -0.343744	 -0.244285
  0.235405	  0.017576	 -0.015190	  0.165575	  0.039348	 -0.071617	  0.014774	 -0.124111	 -0.013745	 -0.201723	 -0.060971	 -0.379947	 -0.302096
  0.212224	  0.073171	 -0.058839	  0.137645	 -0.016266	 -0.084191	 -0.047786	 -0.124375	 -0.019793	 -0.239373	 -0.109016	 -0.409240	 -0.337991
  0.198759	  0.071848	 -0.095450	  0.087298	 -0.072865	 -0.141572	 -0.050311	 -0.152484	 -0.021763	 -0.259555	 -0.159212	 -0.471166	 -0.318600
  0.203519	  0.036535	 -0.093512	  0.057973	 -0.133342	 -0.185636	 -0.093670	 -0.219942	 -0.083128	 -0.247322	 -0.167809	 -0.536189	 -0.332643
  0.162910	  0.016662	 -0.081852	  0.021334	 -0.164636	 -0.221281	 -0.135095	 -0.257424	 -0.079016	 -0.265940	 -0.220816	 -0.562308	 -0.359497
  0.147700	  0.024175	 -0.071873	 -0.034799	 -0.179733	 -0.238844	 -0.179802	 -0.251726	 -0.069384	 -0.290376	 -0.240664	 -0.553041	 -0.396653
  0.168304	  0.040991	 -0.099603	 -0.050691	 -0.227889	 -0.231427	 -0.210547	 -0.258846	 -0.117410	 -0.287309	 -0.260638	 -0.560021	 -0.393091
  0.172048	  0.047526	 -0.124210	 -0.090545	 -0.233642	 -0.253117	 -0.246983	 -0.300433	 -0.109709	 -0.271629	 -0.297047	 -0.593559	 -0.389332
  0.164105	  0.033568	 -0.158143	 -0.097208	 -0.203509	 -0.266789	 -0.240419	 -0.368043	 -0.114003	 -0.266642	 -0.265215	 -0.611570	 -0.411965
  0.187721	 -0.007150	 -0.159119	 -0.117678	 -0.199588	 -0.251252	 -0.237928	 -0.374100	 -0.088728	 -0.298482	 -0.248042	 -0.650855	 -0.435868
  0.184573	 -0.027260	 -0.186011	 -0.159859	 -0.258002	 -0.237468	 -0.248905	 -0.313815	 -0.081601	 -0.310820	 -0.276244	 -0.683052	 -0.482523
  0.138704	 -0.024699	 -0.242295	 -0.190580	 -0.316996	 -0.237125	 -0.273582	 -0.257527	 -0.112912	 -0.343855	 -0.321040	 -0.690923	 -0.510809
  0.118206	 -0.026804	 -0.243985	 -0.186736	 -0.296146	 -0.251152	 -0.251393	 -0.266341	 -0.104268	 -0.366365	 -0.326356	 -0.702629	 -0.561593
  0.099840	 -0.013212	 -0.197663	 -0.185838	 -0.268647	 -0.247296	 -0.258168	 -0.279354	 -0.097296	 -0.346105	 -0.288848	 -0.718649	 -0.614353
  0.084450	 -0.004990	 -0.217340	 -0.205822	 -0.239944	 -0.247186	 -0.216601	 -0.294083	 -0.122893	 -0.340309	 -0.274697	 -0.740126	 -0.636068
  0.065622	  0.008492	 -0.200828	 -0.183430	 -0.225413	 -0.207493	 -0.170636	 -0.240372	 -0.127184	 -0.324997	 -0.305894	 -0.796861	 -0.683114
  0.053054	  0.011759	 -0.198350	 -0.156999	 -0.219169	 -0.189003	 -0.157820	 -0.204796	 -0.144232	 -0.314943	 -0.352306	 -0.871155	 -0.708881
  0.074040	  0.015737	 -0.225556	 -0.123015	 -0.211438	 -0.186268	 -0.154529	 -0.195765	 -0.123448	 -0.294203	 -0.386929	 -0.868160	 -0.734469
  0.115572	  0.010509	 -0.227548	 -0.123003	 -0.183796	 -0.151692	 -0.133802	 -0.169784	 -0.138448	 -0.312092	 -0.428031	 -0.854898	 -0.736922
  0.131013	 -0.017410	 -0.255679	 -0.107209	 -0.088835	 -0.098852	 -0.067871	 -0.120925	 -0.152569	 -0.329763	 -0.429011	 -0.823358	 -0.742736
  0.147175	 -0.034128	 -0.261903	 -0.112397	 -0.084115	 -0.067970	 -0.019209	 -0.089971	 -0.109054	 -0.383182	 -0.426336	 -0.790442	 -0.702588
  0.169227	 -0.024239	 -0.246617	 -0.122369	 -0.104704	 -0.062447	 -0.064630	 -0.085503	 -0.103528	 -0.404742	 -0.416978	 -0.799662	 -0.684009
  0.144354	  0.003582	 -0.246652	 -0.078569	 -0.120743	 -0.062565	 -0.094147	 -0.085392	 -0.185292	 -0.405865	 -0.410892	 -0.805399	 -0.680254
  0.138583	 -0.003512	 -0.233296	 -0.057755	 -0.106094	 -0.055172	 -0.082955	 -0.096599	 -0.194301	 -0.405208	 -0.424676	 -0.775764	 -0.649868
  0.110690	 -0.022385	 -0.239077	 -0.073177	 -0.031248	 -0.033587	 -0.050032	 -0.151608	 -0.225500	 -0.391599	 -0.427640	 -0.700491	 -0.632441
  0.128466	 -0.066311	 -0.248279	 -0.069345	 -0.019715	  0.014216	 -0.012605	 -0.148216	 -0.243559	 -0.377029	 -0.403920	 -0.667171	 -0.620210
  0.122433	 -0.077503	 -0.257903	 -0.073386	  0.004470	  0.020934	 -0.046731	 -0.148197	 -0.260716	 -0.356661	 -0.393570	 -0.659731	 -0.596984
  0.092863	 -0.048086	 -0.223139	 -0.057212	  0.039556	 -0.024281	 -0.046124	 -0.179765	 -0.248307	 -0.348066	 -0.343334	 -0.626592	 -0.618678
  0.075102	 -0.035594	 -0.186580	 -0.038581	  0.041273	 -0.039774	 -0.036058	 -0.200436	 -0.249150	 -0.329540	 -0.294747	 -0.618464	 -0.624601
  0.089507	 -0.008145	 -0.154355	 -0.028281	  0.043451	 -0.032904	 -0.016999	 -0.177913	 -0.242583	 -0.306250	 -0.257989	 -0.609101	 -0.606007
  0.119936	 -0.037104	 -0.153161	  0.003720	  0.076531	 -0.003284	 -0.029945	 -0.146986	 -0.209601	 -0.261286	 -0.231990	 -0.568196	 -0.571544
  0.074338	 -0.058961	 -0.158502	  0.063941	  0.100511	 -0.011697	 -0.044426	 -0.136696	 -0.151942	 -0.212046	 -0.194329	 -0.524959	 -0.534299
  0.089446	 -0.043127	 -0.092551	  0.092545	  0.120392	 -0.019611	 -0.054626	 -0.145030	 -0.102299	 -0.184974	 -0.145925	 -0.494457	 -0.491483
  0.069823	 -0.049665	 -0.059338	  0.120715	  0.119794	 -0.057128	 -0.067804	 -0.153813	 -0.077959	 -0.188298	 -0.112368	 -0.480543	 -0.412681
  0.062110	 -0.053406	 -0.022624	  0.099840	  0.122848	 -0.063516	 -0.056779	 -0.132090	 -0.066179	 -0.163528	 -0.107033	 -0.420962	 -0.361588
  0.094587	 -0.033416	 -0.025012	  0.081332	  0.113506	 -0.059391	 -0.045444	 -0.116847	 -0.056844	 -0.141490	 -0.109400	 -0.345589	 -0.314246
  0.122100	 -0.031314	 -0.044064	  0.070110	  0.070625	 -0.059946	 -0.053472	 -0.088751	 -0.024881	 -0.133106	 -0.075745	 -0.326338	 -0.268572
  0.135204	 -0.047997	 -0.044910	  0.078718	  0.037756	 -0.024818	 -0.089804	 -0.097849	 -0.015119	 -0.167472	 -0.068142	 -0.303244	 -0.225954
  0.166452	 -0.023161	 -0.083808	  0.046869	  0.009458	 -0.034055	 -0.107311	 -0.067442	 -0.028278	 -0.179469	 -0.076261	 -0.246584	 -0.183121
  0.148913	  0.014823	 -0.086411	  0.014949	  0.005313	 -0.053270	 -0.113552	 -0.037779	 -0.019938	 -0.159481	 -0.088595	 -0.204573	 -0.152919
  0.115948	  0.013445	 -0.112114	 -0.002160	 -0.004413	 -0.052043	 -0.122266	 -0.034938	 -0.015761	 -0.125461	 -0.077022	 -0.203759	 -0.156356
  0.076685	  0.012422	 -0.108025	  0.007440	 -0.042582	 -0.060413	 -0.143960	 -0.050860	 -0.040398	 -0.125627	 -0.075236	 -0.214074	 -0.126902
  0.072073	  0.010365	 -0.083955	  0.008390	 -0.062258	 -0.083260	 -0.121735	 -0.044541	 -0.056487	 -0.093090	 -0.079818	 -0.183266	 -0.094730
  0.033718	 -0.002925	 -0.084330	 -0.052980	 -0.078765	 -0.103361	 -0.116625	 -0.077968	 -0.018956	 -0.068483	 -0.075984	 -0.191445	 -0.095637
  0.008453	  0.004016	 -0.075579	 -0.088849	 -0.072846	 -0.090045	 -0.080052	 -0.063014	  0.040416	 -0.059871	 -0.074435	 -0.174610	 -0.114956
  0.014061	 -0.025461	 -0.040546	 -0.089758	 -0.047623	 -0.111741	 -0.057991	 -0.033836	  0.049144	 -0.052702	 -0.060175	 -0.170000	 -0.086976
  0.042389	 -0.002531	 -0.028703	 -0.098520	 -0.070676	 -0.074998	 -0.095735	 -0.070631	  0.065542	 -0.006446	 -0.068636	 -0.195062	 -0.081434
  0.049269	  0.007550	 -0.040743	 -0.106328	 -0.094918	 -0.067802	 -0.083304	 -0.086490	  0.047138	  0.028233	 -0.084230	 -0.181471	 -0.068873
  0.061759	  0.006959	 -0.082280	 -0.117969	 -0.086986	 -0.080780	 -0.068294	 -0.090791	  0.052713	  0.024325	 -0.082453	 -0.169200	 -0.028792
  0.051186	 -0.000866	 -0.093780	 -0.126723	 -0.038164	 -0.096407	 -0.025319	 -0.033679	  0.058438	  0.025944	 -0.058677	 -0.146283	 -0.027838
  0.066413	 -0.031117	 -0.087312	 -0.132655	 -0.012659	 -0.068154	 -0.013294	 -0.009162	  0.053930	  0.015428	 -0.023537	 -0.079459	  0.004283
  0.070263	 -0.004069	 -0.125096	 -0.101391	 -0.027621	 -0.018302	 -0.019256	 -0.029151	  0.065119	 -0.028950	 -0.002684	 -0.075670	  0.015285
  0.060121	  0.025995	 -0.075124	 -0.088055	 -0.048492	 -0.013227	  0.004244	 -0.047314	  0.025189	 -0.047810	 -0.020093	 -0.092625	  0.009108
  0.063421	  0.034883	 -0.071621	 -0.068307	 -0.065905	 -0.024686	 -0.000688	 -0.035779	  0.025503	 -0.020318	 -0.016510	 -0.079157	 -0.013644
  0.037662	  0.006025	 -0.094217	 -0.071164	  0.000125	 -0.017994	  0.027490	 -0.028880	  0.019147	 -0.016882	 -0.022383	 -0.078036	 -0.022867
  0.050006	  0.018700	 -0.105021	 -0.045789	  0.040291	 -0.017771	  0.048229	  0.015281	  0.042182	 -0.021696	 -0.029957	 -0.097628	 -0.021327
  0.065175	  0.033083	 -0.100053	 -0.017654	  0.011327	 -0.010366	  0.036971	  0.038082	  0.067378	 -0.051883	 -0.035983	 -0.111851	  0.001611
  0.088833	  0.025281	 -0.070829	 -0.012642	  0.014726	  0.003128	  0.004018	  0.016015	  0.090782	 -0.051419	 -0.082306	 -0.100213	  0.026396
  0.081945	  0.011504	 -0.081774	 -0.027440	  0.022673	 -0.023334	 -0.029272	 -0.009548	  0.083554	 -0.049850	 -0.111855	 -0.096339	  0.012733
  0.092217	 -0.036444	 -0.107474	  0.002780	  0.039336	 -0.069505	 -0.029920	  0.002418	  0.041200	 -0.071982	 -0.105878	 -0.112749	  0.038900
  0.097918	 -0.027647	 -0.092820	  0.022813	  0.059949	 -0.070611	  0.009896	  0.012957	  0.019153	 -0.045802	 -0.083643	 -0.132282	  0.036166
  0.099524	 -0.004415	 -0.064231	 -0.002327	  0.052773	 -0.016898	  0.007514	 -0.005450	  0.006061	 -0.038978	 -0.061121	 -0.137654	 -0.004744
  0.115929	  0.011006	 -0.049334	 -0.031959	  0.014046	  0.029480	 -0.044193	 -0.017861	  0.008161	 -0.032240	 -0.075788	 -0.136915	 -0.012465
  0.104322	  0.036425	 -0.044219	 -0.064112	 -0.010981	  0.011490	 -0.090754	 -0.033381	  0.018046	 -0.015464	 -0.118436	 -0.125506	 -0.020524
  0.156069	  0.064595	 -0.047090	 -0.025260	  0.023847	 -0.009184	 -0.088936	 -0.059564	  0.040577	  0.010726	 -0.092267	 -0.116221	 -0.009494
  0.174484	  0.051203	 -0.059419	  0.003600	  0.063433	 -0.049976	 -0.039711	 -0.022555	  0.023906	 -0.016411	 -0.100177	 -0.132371	 -0.007420
  0.142329	  0.032088	 -0.054464	 -0.040995	  0.030317	 -0.060602	 -0.053366	 -0.023496	  0.008201	 -0.075528	 -0.116604	 -0.144073	 -0.025343
  0.099844	  0.038199	 -0.033954	 -0.028200	 -0.034149	 -0.073815	 -0.090020	 -0.053171	  0.046870	 -0.105694	 -0.129100	 -0.159089	 -0.070175
  0.071377	  0.015130	  0.001595	 -0.035723	 -0.071117	 -0.113186	 -0.107348	 -0.062628	  0.022535	 -0.101896	 -0.113132	 -0.145943	 -0.085904
  0.068478	  0.019478	  0.033162	 -0.028054	 -0.074086	 -0.127288	 -0.107441	 -0.050029	  0.010303	 -0.093967	 -0.107279	 -0.139897	 -0.101785
  0.073294	 -0.009837	  0.028604	 -0.017440	 -0.060067	 -0.114018	 -0.065096	 -0.028802	  0.015485	 -0.092102	 -0.105293	 -0.136735	 -0.138453
  0.076958	 -0.000423	  0.028185	 -0.030762	 -0.081883	 -0.109935	 -0.078281	 -0.061824	  0.001769	 -0.106890	 -0.107572	 -0.144506	 -0.120454
  0.084191	  0.008131	 -0.020666	 -0.066651	 -0.104245	 -0.110912	 -0.095983	 -0.097014	 -0.034147	 -0.151017	 -0.099476	 -0.172943	 -0.111640
  0.071340	 -0.002803	 -0.044213	 -0.076815	 -0.079921	 -0.103591	 -0.079329	 -0.095641	 -0.022338	 -0.140428	 -0.079777	 -0.158553	 -0.122573
  0.042537	 -0.033178	 -0.024863	 -0.056774	 -0.079458	 -0.142630	 -0.090037	 -0.081269	  0.011528	 -0.140983	 -0.084343	 -0.167709	 -0.136952
  0.063671	 -0.057670	 -0.018400	 -0.038180	 -0.090034	 -0.141568	 -0.070922	 -0.055940	  0.013989	 -0.163343	 -0.084817	 -0.201290	 -0.119128
  0.086191	 -0.031073	 -0.023969	 -0.034908	 -0.096433	 -0.090179	 -0.035884	 -0.064423	  0.013096	 -0.161676	 -0.078871	 -0.179337	 -0.097533
  0.053228	 -0.000972	 -0.007306	 -0.050438	 -0.116581	 -0.078850	 -0.011867	 -0.091809	  0.031087	 -0.136698	 -0.057401	 -0.161820	 -0.117384
  0.067203	  0.028962	  0.014954	 -0.033646	 -0.119321	 -0.089024	 -0.000656	 -0.101930	  0.022707	 -0.108900	 -0.029949	 -0.154123	 -0.132998
  0.080611	  0.036327	  0.005383	 -0.044413	 -0.083552	 -0.093259	  0.013365	 -0.094378	  0.016594	 -0.124200	 -0.010893	 -0.159843	 -0.133918
  0.093782	  0.007561	 -0.022022	 -0.038472	 -0.077017	 -0.115546	  0.041297	 -0.075019	  0.035931	 -0.135178	  0.003506	 -0.159646	 -0.134620
  0.110128	  0.006902	 -0.038690	 -0.032168	 -0.103534	 -0.121636	  0.060307	 -0.079687	  0.040248	 -0.139072	  0.006922	 -0.120576	 -0.120659
  0.107042	 -0.015929	 -0.042961	 -0.022599	 -0.105779	 -0.074358	  0.043550	 -0.083383	  0.082722	 -0.130798	  0.027569	 -0.099879	 -0.090510
  0.126525	 -0.020501	 -0.052398	  0.002469	 -0.083447	 -0.057233	  0.015172	 -0.056976	  0.074167	 -0.109009	  0.044981	 -0.099234	 -0.055007
  0.112207	 -0.005237	 -0.049404	  0.014219	 -0.048175	 -0.075803	  0.036305	 -0.022417	  0.053042	 -0.102797	  0.015700	 -0.084501	 -0.001008
  0.083758	 -0.003933	 -0.038443	 -0.001504	 -0.025797	 -0.061558	  0.055950	 -0.012605	  0.038423	 -0.046366	 -0.000066	 -0.062499	  0.052436
  0.098653	  0.016706	 -0.041383	 -0.032035	 -0.040740	 -0.024904	  0.100097	  0.010779	  0.018631	 -0.041816	  0.018003	 -0.048156	  0.076685
  0.093490	  0.035907	 -0.033959	 -0.022468	 -0.044890	  0.024518	  0.127709	  0.018216	  0.044523	 -0.028650	  0.056688	 -0.049830	  0.066973
  0.074867	  0.032370	 -0.051653	 -0.014925	  0.002135	  0.043549	  0.096453	  0.037782	  0.053616	  0.028040	  0.094578	 -0.057953	  0.061512
  0.086023	  0.029041	 -0.060183	  0.019949	  0.031240	  0.007646	  0.082398	  0.056054	  0.056335	  0.038010	  0.077362	 -0.027160	  0.036511
  0.113054	  0.042576	 -0.069555	  0.035457	  0.009958	 -0.042851	  0.077141	  0.075125	  0.029070	  0.060967	  0.089575	 -0.002201	  0.041767
  0.088973	 -0.060374	  0.028068	 -0.014359	 -0.014257	 -0.033981	 -0.038664	  0.024646	  0.022842	 -0.140920	 -0.091156	 -0.027188	  0.048830
  0.063212	 -0.059674	  0.043134	 -0.005130	 -0.013910	 -0.020662	 -0.028547	  0.000644	  0.046845	 -0.125594	 -0.110358	  0.011244	  0.010087
  0.075502	 -0.075810	  0.038584	 -0.006296	 -0.010188	  0.015581	 -0.058660	  0.012612	  0.045720	 -0.060788	 -0.079629	  0.009072	 -0.019552
  0.079864	 -0.089974	  0.032663	 -0.016076	  0.008048	  0.026429	 -0.068377	  0.013950	  0.046525	 -0.034191	 -0.041150	 -0.013206	 -0.039382
  0.054910	 -0.063286	  0.023450	 -0.004352	  0.000557	  0.007183	 -0.043698	 -0.006399	  0.039494	 -0.018024	 -0.047907	 -0.008600	 -0.064375
  0.012107	 -0.068155	  0.047284	 -0.040282	 -0.010822	  0.002434	 -0.043918	 -0.046092	  0.023629	  0.001579	 -0.050850	  0.006390	 -0.024736
 -0.015050	 -0.055121	  0.047335	 -0.032040	  0.008946	  0.009158	 -0.037086	 -0.032100	 -0.005342	 -0.004078	 -0.048357	 -0.028526	  0.014770
  0.013245	 -0.040124	  0.039392	 -0.037621	  0.052670	 -0.001511	 -0.019635	 -0.026686	 -0.008722	  0.002226	 -0.042104	 -0.020470	  0.004051
  0.027414	 -0.029198	  0.033339	 -0.025519	  0.031807	 -0.008592	 -0.004423	 -0.038421	  0.004145	  0.027320	 -0.021728	 -0.002297	 -0.004471
 -0.013289	  0.023595	  0.007151	 -0.011355	  0.031681	 -0.025923	  0.007009	 -0.047119	  0.004899	  0.036880	  0.008817	  0.017465	 -0.018894
 -0.025573	  0.047044	  0.035646	 -0.016215	  0.006851	 -0.014310	 -0.018018	 -0.024588	  0.006977	  0.034797	  0.018685	  0.009116	 -0.031820
 -0.017626	  0.030834	  0.033456	 -0.006106	 -0.013085	 -0.002679	  0.008895	  0.024024	 -0.020616	  0.053851	  0.039488	  0.016203	  0.000144
  0.000067	  0.019902	  0.007365	 -0.000604	 -0.014277	 -0.006950	  0.034593	  0.034722	 -0.016415	  0.046080	  0.056785	 -0.014430	  0.004675
 -0.009176	  0.029181	 -0.059583	  0.008494	  0.008071	 -0.019972	  0.035004	  0.036344	 -0.009694	  0.012245	  0.061112	 -0.032670	  0.023047
 -0.068562	  0.067754	 -0.073637	  0.015153	 -0.011716	 -0.010751	  0.029674	  0.026791	 -0.014152	  0.015147	  0.056590	  0.022027	  0.038762
 -0.067635	  0.084976	 -0.061207	  0.015565	 -0.019887	  0.016489	  0.050125	  0.010649	 -0.007545	  0.007649	  0.051582	  0.034366	  0.029679
 -0.064485	  0.065280	 -0.063216	  0.011234	  0.007793	  0.022607	  0.050411	  0.004450	 -0.026165	  0.010334	  0.060931	  0.030027	  0.009021
 -0.053358	  0.056910	 -0.059990	  0.045717	 -0.000578	  0.007178	  0.029082	 -0.007741	 -0.044045	  0.020177	  0.088456	  0.006038	 -0.005642
 -0.053355	  0.054560	 -0.064573	  0.053143	 -0.017432	  0.018651	  0.032808	  0.021516	 -0.039690	  0.047468	  0.065867	  0.006623	  0.006388
 -0.027185	  0.061679	 -0.034660	  0.066645	 -0.030274	  0.019624	  0.083427	  0.018799	 -0.048690	  0.067843	  0.024927	 -0.021183	  0.019418
 -0.021727	  0.078644	 -0.077306	  0.062172	 -0.038952	  0.050851	  0.081134	  0.011356	 -0.047899	  0.070528	  0.010886	 -0.011604	  0.002787
 -0.035093	  0.102295	 -0.094255	  0.048955	 -0.020453	  0.044107	  0.081090	  0.036388	 -0.057380	  0.068919	 -0.010577	 -0.006229	 -0.023107
 -0.044545	  0.131733	 -0.092499	  0.054291	 -0.043321	  0.034748	  0.095733	  0.007277	 -0.066456	  0.045783	 -0.046554	 -0.013093	 -0.017537
 -0.004509	  0.122945	 -0.097164	  0.039389	 -0.088021	  0.026968	  0.068192	  0.019207	 -0.080465	  0.018345	 -0.085397	 -0.015584	  0.032592
  0.006490	  0.138470	 -0.115680	  0.011534	 -0.108040	  0.039186	  0.064297	  0.047535	 -0.074981	  0.013452	 -0.051391	  0.000770	  0.029462
 -0.019152	  0.168994	 -0.118590	  0.006413	 -0.080679	  0.034365	  0.043793	  0.023642	 -0.056133	 -0.032494	 -0.053213	  0.027150	 -0.016685
 -0.052868	  0.180679	 -0.110341	 -0.017968	 -0.059250	  0.030875	  0.034040	 -0.005949	 -0.079337	 -0.028084	 -0.125353	  0.069490	  0.007939
 -0.064249	  0.182759	 -0.139136	 -0.018706	 -0.066513	  0.028694	  0.052513	 -0.028492	 -0.079639	 -0.009153	 -0.190807	  0.056397	 -0.019244
 -0.088596	  0.221543	 -0.136958	  0.009247	 -0.064875	  0.017430	  0.056004	 -0.005324	 -0.085789	 -0.002934	 -0.261803	  0.050963	 -0.043194
 -0.083710	  0.277439	 -0.124228	  0.026504	 -0.031401	 -0.001278	  0.052327	 -0.016206	 -0.068465	 -0.010434	 -0.321788	  0.055425	 -0.049391
 -0.057988	  0.306252	 -0.116979	  0.010794	 -0.047007	  0.011051	  0.050758	 -0.048155	 -0.040346	 -0.018561	 -0.350236	  0.011057	 -0.049654
 -0.027897	  0.318408	 -0.127721	 -0.011265	 -0.052504	  0.006308	  0.048730	 -0.050554	 -0.046861	 -0.003191	 -0.362250	  0.031285	 -0.057297
 -0.000904	  0.326412	 -0.153284	 -0.028515	 -0.081755	 -0.010284	  0.016021	 -0.044199	 -0.083039	  0.019940	 -0.348602	  0.059906	 -0.050801
  0.017656	  0.325309	 -0.167491	 -0.025083	 -0.071769	 -0.040513	  0.000624	 -0.044459	 -0.103024	  0.010218	 -0.356234	  0.021481	 -0.037114
  0.024756	  0.330881	 -0.145304	 -0.020059	 -0.074751	 -0.016393	  0.020375	 -0.026757	 -0.114577	 -0.028123	 -0.377649	  0.006367	 -0.046272
  0.003577	  0.320764	 -0.139727	  0.005854	 -0.045649	  0.004118	  0.006181	 -0.007739	 -0.126180	 -0.036253	 -0.424169	  0.037740	 -0.035076
 -0.001331	  0.320619	 -0.158829	  0.005866	 -0.025572	 -0.005701	 -0.006241	 -0.032160	 -0.132594	 -0.020011	 -0.503451	  0.036978	  0.003162
 -0.016918	  0.300700	 -0.181895	  0.000692	 -0.054828	  0.001689	 -0.014791	 -0.005398	 -0.107142	 -0.007257	 -0.609723	  0.025776	  0.019882
 -0.032958	  0.292287	 -0.207083	  0.000032	 -0.037099	 -0.011179	 -0.014903	 -0.028268	 -0.091438	 -0.007780	 -0.659886	  0.031233	  0.035879
 -0.005274	  0.325241	 -0.212726	 -0.000464	 -0.047657	 -0.021350	  0.008337	 -0.056423	 -0.097294	 -0.015627	 -0.658913	  0.058221	  0.003943
 -0.025390	  0.353280	 -0.208054	  0.031153	 -0.023027	 -0.007839	  0.021218	 -0.041006	 -0.079553	  0.003727	 -0.646458	  0.014987	 -0.024492
 -0.024326	  0.367972	 -0.202309	  0.041973	 -0.002957	  0.024093	  0.033989	 -0.049441	 -0.086090	 -0.015993	 -0.629578	  0.017168	 -0.019625
 -0.010037	  0.347935	 -0.169678	  0.058101	 -0.002784	 -0.000649	  0.028548	 -0.059569	 -0.099901	 -0.033601	 -0.598315	  0.007325	 -0.026113
  0.033154	  0.312563	 -0.151063	  0.046427	 -0.013959	 -0.014238	 -0.020099	 -0.031381	 -0.120644	 -0.029787	 -0.591566	 -0.011728	 -0.036821
  0.029836	  0.314499	 -0.154675	  0.030655	 -0.001993	 -0.030947	 -0.031885	 -0.018493	 -0.121317	 -0.038619	 -0.571179	  0.005508	 -0.016455
 -0.030018	  0.309874	 -0.142505	 -0.009218	 -0.007413	 -0.015609	 -0.031961	 -0.012170	 -0.136122	 -0.055130	 -0.542000	 -0.007792	 -0.010747
 -0.043811	  0.336234	 -0.158847	 -0.026140	  0.022817	 -0.001992	 -0.015352	 -0.029874	 -0.105700	 -0.051722	 -0.515615	  0.009287	  0.004114
 -0.029171	  0.352949	 -0.128565	 -0.025763	  0.013169	 -0.010655	  0.007325	 -0.038409	 -0.100364	 -0.032734	 -0.499101	  0.003372	 -0.019351
 -0.013219	  0.374827	 -0.132877	 -0.034966	  0.016994	  0.014382	  0.004862	 -0.061330	 -0.101109	 -0.031434	 -0.478718	 -0.013650	 -0.040586
 -0.012421	  0.382711	 -0.137143	 -0.033229	  0.015704	  0.031286	 -0.034581	 -0.022798	 -0.081344	 -0.073704	 -0.474686	 -0.046058	 -0.026503
 -0.019745	  0.372280	 -0.133658	 -0.038611	  0.041553	  0.056257	 -0.010978	 -0.005356	 -0.089528	 -0.087323	 -0.476631	 -0.034758	 -0.045638
 -0.021541	  0.356855	 -0.139584	 -0.023047	  0.066500	  0.037267	  0.004590	 -0.047255	 -0.055883	 -0.076669	 -0.471972	 -0.032349	 -0.061746
  0.000426	  0.314864	 -0.131979	 -0.011642	  0.053000	  0.026986	  0.000487	 -0.057545	 -0.026655	 -0.056785	 -0.499411	 -0.035198	 -0.063114
  0.003375	  0.320011	 -0.106634	  0.000865	  0.063990	  0.009354	  0.001304	 -0.039391	 -0.020591	 -0.053089	 -0.489242	 -0.027546	 -0.037784
 -0.001890	  0.359820	 -0.096906	 -0.016968	  0.056113	  0.021519	 -0.001363	 -0.029815	 -0.035475	 -0.058268	 -0.438942	 -0.022360	 -0.014720
 -0.021083	  0.324759	 -0.122321	 -0.022048	  0.057561	  0.011159	  0.006379	 -0.000888	 -0.057633	 -0.069781	 -0.389842	 -0.062338	  0.005295
 -0.035636	  0.281942	 -0.116587	  0.001379	  0.062981	  0.002228	  0.005251	 -0.029437	 -0.061326	 -0.067604	 -0.380095	 -0.105687	 -0.011088
 -0.005764	  0.282520	 -0.140363	  0.028127	  0.043762	 -0.008744	 -0.027072	 -0.048172	 -0.084408	 -0.071175	 -0.367404	 -0.126141	 -0.008982
 -0.002749	  0.290643	 -0.141961	  0.029149	  0.035444	 -0.005052	 -0.023248	 -0.012479	 -0.099739	 -0.076727	 -0.375450	 -0.151359	  0.006398
  0.021891	  0.262358	 -0.142840	 -0.012318	  0.015975	  0.005226	 -0.032223	 -0.017982	 -0.093593	 -0.078845	 -0.383977	 -0.129470	 -0.020173
  0.041350	  0.226712	 -0.123394	  0.013661	  0.016873	 -0.014192	 -0.028179	 -0.014671	 -0.111386	 -0.108547	 -0.373668	 -0.155377	 -0.032891
  0.044189	  0.211299	 -0.093897	  0.026968	  0.018880	 -0.014482	 -0.034507	 -0.014091	 -0.119862	 -0.116319	 -0.371198	 -0.175005	 -0.053985
  0.051124	  0.185415	 -0.118748	  0.021585	  0.048311	 -0.015434	 -0.013828	 -0.056662	 -0.132413	 -0.096900	 -0.360985	 -0.173003	 -0.069427
  0.045299	  0.164217	 -0.124621	  0.020496	  0.076565	 -0.049121	  0.015410	 -0.071999	 -0.126783	 -0.094615	 -0.381802	 -0.150608	 -0.084115
  0.076036	  0.144719	 -0.114305	  0.039171	  0.069591	 -0.046614	 -0.037550	 -0.065727	 -0.124663	 -0.093834	 -0.381272	 -0.163130	 -0.093366
  0.065012	  0.154424	 -0.083544	  0.058584	  0.037628	 -0.059286	 -0.061399	 -0.067362	 -0.085978	 -0.091700	 -0.384966	 -0.175421	 -0.064042
  0.045507	  0.163222	 -0.097851	  0.056124	  0.049343	 -0.036924	 -0.059897	 -0.052141	 -0.078052	 -0.082807	 -0.428701	 -0.205507	 -0.045840
  0.047496	  0.169408	 -0.091334	  0.060592	  0.066283	 -0.014554	 -0.067230	 -0.036926	 -0.105471	 -0.106993	 -0.431573	 -0.234324	 -0.004061
  0.068064	  0.138692	 -0.079789	  0.020560	  0.053333	 -0.022960	 -0.068457	 -0.028432	 -0.120869	 -0.106486	 -0.442384	 -0.261501	  0.031845
  0.095787	  0.098489	 -0.058496	 -0.005526	  0.065327	  0.033047	 -0.052260	 -0.055227	 -0.082918	 -0.126746	 -0.490221	 -0.281113	  0.037135
  0.136413	  0.103835	 -0.038442	 -0.041587	  0.072648	  0.013687	 -0.056984	 -0.063099	 -0.055433	 -0.118566	 -0.455577	 -0.250227	  0.019635
  0.151155	  0.081146	 -0.052351	 -0.043529	  0.059983	  0.002525	 -0.045261	 -0.068406	 -0.107211	 -0.107828	 -0.346474	 -0.235362	  0.007218
  0.163618	  0.064934	 -0.042065	 -0.032485	  0.041728	 -0.022675	 -0.030080	 -0.078037	 -0.134842	 -0.104933	 -0.293172	 -0.260412	  0.013329
  0.152406	  0.053599	 -0.047696	 -0.014346	  0.055049	 -0.017319	 -0.020671	 -0.072967	 -0.146764	 -0.103702	 -0.265769	 -0.287561	 -0.000353
  0.138072	  0.061009	 -0.018042	 -0.029363	  0.072927	  0.008417	 -0.021555	 -0.038040	 -0.149683	 -0.104378	 -0.296098	 -0.335502	  0.034009
  0.120740	  0.089373	 -0.034295	 -0.032205	  0.078819	  0.035226	 -0.041096	 -0.043773	 -0.114260	 -0.122913	 -0.321602	 -0.343727	  0.035551
  0.114804	  0.091005	 -0.056548	 -0.018794	  0.083929	  0.035592	 -0.051494	 -0.060195	 -0.110031	 -0.127130	 -0.309137	 -0.338686	  0.010948
  0.098443	  0.070041	 -0.043126	 -0.006030	  0.085374	 -0.001214	 -0.040393	 -0.020227	 -0.136066	 -0.133832	 -0.302452	 -0.292145	 -0.015793
  0.108754	  0.069091	 -0.023471	  0.014013	  0.104842	 -0.018384	 -0.019903	 -0.020993	 -0.132244	 -0.141094	 -0.289370	 -0.313292	 -0.023819
  0.130049	  0.062932	 -0.025852	  0.033527	  0.085924	 -0.004191	 -0.008828	 -0.044345	 -0.127729	 -0.113409	 -0.261472	 -0.321707	 -0.012136
  0.142137	  0.062514	 -0.026712	  0.022178	  0.083793	 -0.010640	 -0.050144	 -0.043202	 -0.123425	 -0.111893	 -0.272168	 -0.298921	 -0.025139
  0.143861	  0.117054	 -0.036789	 -0.001589	  0.077647	 -0.016827	 -0.041802	 -0.016772	 -0.114929	 -0.127287	 -0.287283	 -0.300765	 -0.014977
  0.127688	  0.121755	 -0.047458	 -0.004714	  0.036849	 -0.038648	 -0.009216	 -0.046538	 -0.087020	 -0.092194	 -0.294328	 -0.311828	 -0.016119
  0.142969	  0.120695	 -0.022371	 -0.043018	  0.010034	 -0.063141	 -0.021732	 -0.051678	 -0.134622	 -0.104646	 -0.315110	 -0.306831	 -0.026685
  0.137267	  0.134547	 -0.011706	 -0.005140	  0.003924	 -0.062907	 -0.021908	 -0.041821	 -0.163614	 -0.127126	 -0.332270	 -0.294701	 -0.015998
  0.123102	  0.107532	  0.004947	  0.024418	  0.019103	 -0.057109	 -0.016440	 -0.039664	 -0.151386	 -0.118137	 -0.406732	 -0.284126	  0.012401
  0.146027	  0.085705	  0.023712	  0.015515	  0.022848	 -0.040090	 -0.032116	 -0.057972	 -0.124353	 -0.094047	 -0.459964	 -0.276129	  0.042150
  0.126597	  0.066858	  0.061840	  0.017446	  0.006008	 -0.068073	 -0.031747	 -0.049831	 -0.127359	 -0.078370	 -0.427002	 -0.272439	  0.040430
  0.128422	  0.053549	  0.057652	  0.018519	  0.005572	 -0.089721	 -0.012118	 -0.046473	 -0.113475	 -0.099071	 -0.421408	 -0.244968	  0.032782
  0.147882	  0.046424	  0.055645	  0.028227	  0.016142	 -0.065269	 -0.017814	 -0.065828	 -0.115107	 -0.139192	 -0.420052	 -0.243149	  0.006556
  0.165413	  0.043777	  0.024422	  0.030803	  0.012590	 -0.065048	 -0.014208	 -0.076460	 -0.121467	 -0.149641	 -0.398288	 -0.261867	  0.014649
  0.169347	  0.070888	  0.018704	  0.004887	  0.015589	 -0.057770	 -0.046515	 -0.087011	 -0.094102	 -0.176839	 -0.375020	 -0.236279	  0.022173
  0.176535	  0.081129	  0.027743	 -0.010918	  0.036910	 -0.082153	 -0.040581	 -0.051497	 -0.083680	 -0.218094	 -0.355656	 -0.230005	  0.012109
  0.191882	  0.073686	  0.056658	 -0.022139	  0.055910	 -0.083434	 -0.031998	 -0.027797	 -0.078723	 -0.196860	 -0.359776	 -0.216122	  0.014268
  0.192216	  0.065525	  0.039648	 -0.014889	  0.065643	 -0.102561	 -0.019840	 -0.022974	 -0.084050	 -0.173778	 -0.386922	 -0.167758	  0.036414
  0.183489	  0.082086	  0.023389	 -0.026241	  0.074939	 -0.097158	 -0.035847	 -0.030596	 -0.112121	 -0.172923	 -0.387146	 -0.188690	  0.037471
  0.165466	  0.104134	  0.038344	 -0.017991	  0.018653	 -0.113564	 -0.028256	 -0.031626	 -0.107687	 -0.176360	 -0.420901	 -0.236322	  0.016832
  0.163024	  0.110077	  0.055193	 -0.007240	  0.025421	 -0.130896	 -0.014147	 -0.050166	 -0.113332	 -0.177282	 -0.418198	 -0.260496	 -0.041422
  0.148717	  0.101125	  0.036147	 -0.002756	  0.028109	 -0.126899	 -0.034402	 -0.076078	 -0.116939	 -0.167746	 -0.445563	 -0.226729	 -0.062707
  0.151564	  0.087430	 -0.001644	  0.013749	  0.057223	 -0.134688	 -0.039344	 -0.053979	 -0.111719	 -0.160860	 -0.466796	 -0.225384	 -0.064603
  0.156427	  0.090967	  0.000102	  0.034284	  0.041635	 -0.128071	 -0.013066	 -0.059426	 -0.143654	 -0.174581	 -0.476201	 -0.215928	 -0.072675
  0.157698	  0.104271	  0.006474	  0.030056	  0.014109	 -0.125226	 -0.004840	 -0.037385	 -0.153478	 -0.208798	 -0.446932	 -0.192788	 -0.049012
  0.182973	  0.125907	 -0.008214	  0.004863	  0.014664	 -0.109559	 -0.000460	 -0.025614	 -0.157666	 -0.201677	 -0.443004	 -0.169172	 -0.028754
  0.202186	  0.129663	 -0.033268	  0.008248	  0.008312	 -0.089028	  0.020988	 -0.040928	 -0.125704	 -0.185419	 -0.465786	 -0.151915	 -0.015478
  0.213967	  0.134435	 -0.018840	  0.029302	  0.032166	 -0.074253	  0.001827	 -0.052044	 -0.132481	 -0.175130	 -0.502869	 -0.191377	 -0.033935
  0.207179	  0.120405	 -0.055747	  0.026087	 -0.001630	 -0.083599	  0.004282	 -0.061850	 -0.159834	 -0.150131	 -0.522245	 -0.205049	 -0.046081
  0.201061	  0.128359	 -0.050699	  0.037077	 -0.034929	 -0.079060	  0.027693	 -0.055705	 -0.164006	 -0.142858	 -0.566435	 -0.190194	 -0.031579
  0.192077	  0.162179	 -0.042429	  0.045572	 -0.044016	 -0.093391	  0.016973	 -0.020099	 -0.155011	 -0.153515	 -0.613591	 -0.194955	 -0.006198
  0.164420	  0.195834	 -0.066487	  0.052086	 -0.019629	 -0.087034	  0.015395	  0.020436	 -0.151705	 -0.155835	 -0.598952	 -0.184102	 -0.021910
  0.173407	  0.210335	 -0.055994	  0.061879	 -0.010172	 -0.079672	  0.001901	  0.028239	 -0.168603	 -0.142780	 -0.556921	 -0.164276	 -0.038771
  0.149715	  0.171598	 -0.047089	  0.067506	 -0.009767	 -0.105848	  0.010018	  0.020508	 -0.166237	 -0.128478	 -0.528239	 -0.155116	 -0.079616
  0.173640	  0.134706	 -0.040792	  0.088931	  0.006796	 -0.098259	 -0.003765	  0.058939	 -0.191459	 -0.113760	 -0.527542	 -0.120832	 -0.071143
  0.201012	  0.118619	 -0.050628	  0.088837	  0.011880	 -0.083553	 -0.029251	  0.102080	 -0.180358	 -0.122600	 -0.473176	 -0.143072	 -0.051881
  0.195003	  0.099528	 -0.031225	  0.072882	  0.002135	 -0.057837	  0.001668	  0.057580	 -0.168596	 -0.117813	 -0.450476	 -0.141309	 -0.072344
  0.193173	  0.136473	 -0.015533	  0.081727	  0.016439	 -0.051468	  0.009164	  0.024824	 -0.190148	 -0.133296	 -0.445331	 -0.130461	 -0.059272
  0.183106	  0.124759	  0.008408	  0.061944	  0.030081	 -0.080888	  0.009499	  0.037888	 -0.169593	 -0.144854	 -0.462461	 -0.167871	 -0.035036
  0.192199	  0.093743	  0.000081	  0.073521	  0.052329	 -0.095205	  0.036118	  0.052983	 -0.195382	 -0.161761	 -0.475222	 -0.167100	 -0.021879
  0.179520	  0.116640	 -0.000550	  0.064575	  0.030573	 -0.067542	  0.023707	  0.025907	 -0.207165	 -0.162593	 -0.454305	 -0.169912	 -0.031304
  0.167230	  0.129584	 -0.019294	  0.053397	  0.023320	 -0.068238	  0.011837	  0.050766	 -0.189760	 -0.186548	 -0.443809	 -0.176109	 -0.005443
  0.134314	  0.101835	  0.002168	  0.035056	  0.041291	 -0.085904	  0.002352	  0.062536	 -0.171960	 -0.161285	 -0.379801	 -0.170572	  0.017986
  0.105817	  0.080231	  0.020696	  0.003090	  0.050995	 -0.065166	  0.046441	  0.092682	 -0.185471	 -0.151711	 -0.373124	 -0.134526	 -0.023836
  0.123707	  0.056089	  0.025949	 -0.007088	  0.032311	 -0.060238	  0.026887	  0.098656	 -0.206290	 -0.157326	 -0.417679	 -0.108910	 -0.050400
  0.160956	  0.049562	 -0.001081	 -0.003890	 -0.008185	 -0.078472	  0.055654	  0.099628	 -0.221630	 -0.148221	 -0.465510	 -0.134022	 -0.010476
  0.179288	  0.054993	 -0.038309	 -0.033731	 -0.027831	 -0.065508	  0.055525	  0.073367	 -0.218622	 -0.155189	 -0.478371	 -0.141580	  0.001067
  0.153468	  0.060210	 -0.028270	 -0.027688	 -0.022079	 -0.050926	  0.029613	  0.077391	 -0.203577	 -0.133914	 -0.476794	 -0.129625	 -0.018034
  0.097944	  0.038532	 -0.017302	 -0.019749	 -0.036528	 -0.041762	  0.023316	  0.091579	 -0.191708	 -0.134282	 -0.454410	 -0.116538	 -0.011906
  0.087516	  0.000839	  0.009588	 -0.038544	 -0.028493	 -0.048129	  0.021827	  0.060194	 -0.206189	 -0.119741	 -0.430897	 -0.089432	  0.014738
  0.095722	  0.049273	  0.017077	 -0.025013	 -0.030654	 -0.076646	  0.019620	  0.030896	 -0.221154	 -0.107473	 -0.422835	 -0.070744	  0.040882
  0.093572	  0.053754	 -0.027265	 -0.037636	 -0.016134	 -0.073030	  0.033971	  0.033274	 -0.231560	 -0.125250	 -0.415877	 -0.055759	  0.039437
  0.094418	  0.074722	 -0.025020	 -0.021411	 -0.006513	 -0.066118	  0.029842	  0.037098	 -0.237474	 -0.159849	 -0.424125	 -0.049909	  0.028504
  0.076482	  0.089394	 -0.011432	  0.001060	 -0.029600	 -0.061211	 -0.000370	  0.003560	 -0.241896	 -0.180239	 -0.423802	 -0.063430	  0.035413
  0.091416	  0.079007	 -0.034629	  0.023627	 -0.024610	 -0.034268	  0.031207	 -0.004091	 -0.208940	 -0.208437	 -0.417517	 -0.051766	  0.013237
  0.098022	  0.050420	 -0.040299	  0.022255	 -0.009282	 -0.042764	  0.034717	  0.011816	 -0.221325	 -0.221456	 -0.402364	 -0.029510	  0.026254
  0.105803	  0.097588	 -0.070491	 -0.001052	  0.011793	 -0.068384	  0.048057	  0.014857	 -0.184007	 -0.205082	 -0.385324	 -0.029252	  0.033545
  0.127734	  0.129416	 -0.071772	  0.000050	  0.016265	 -0.099274	  0.085566	  0.006490	 -0.157953	 -0.182090	 -0.400988	 -0.039627	  0.033850
  0.107645	  0.103666	 -0.060306	  0.023398	 -0.008459	 -0.125536	  0.118137	 -0.000960	 -0.129402	 -0.159028	 -0.429825	 -0.019470	  0.051162
  0.129666	  0.090295	 -0.037107	  0.030850	 -0.024522	 -0.155391	  0.062451	 -0.012247	 -0.105122	 -0.171654	 -0.425288	 -0.049653	  0.038007
  0.154556	  0.068617	 -0.025278	  0.026678	 -0.036532	 -0.138303	  0.061745	 -0.031135	 -0.115620	 -0.158400	 -0.446918	 -0.092063	  0.037006
  0.156492	  0.049367	 -0.028051	  0.043748	 -0.063102	 -0.132047	  0.073463	 -0.012387	 -0.123818	 -0.127533	 -0.457795	 -0.089384	  0.032220
  0.150556	  0.026715	  0.001190	  0.047295	 -0.067032	 -0.145677	  0.099729	  0.031356	 -0.120792	 -0.113740	 -0.382684	 -0.082851	  0.016772
  0.134970	  0.023359	  0.043049	  0.001556	 -0.072737	 -0.145578	  0.112172	  0.039518	 -0.117742	 -0.084728	 -0.332915	 -0.098955	  0.023614
  0.118078	  0.028766	  0.083934	 -0.012553	 -0.088615	 -0.112652	  0.111603	  0.016541	 -0.098192	 -0.094727	 -0.304642	 -0.113195	  0.005141
  0.086474	  0.047464	  0.117183	 -0.021945	 -0.081345	 -0.115089	  0.103585	 -0.009463	 -0.085096	 -0.093250	 -0.269022	 -0.102276	  0.015978
  0.049679	  0.051142	  0.091013	 -0.034543	 -0.054264	 -0.113642	  0.119398	 -0.032643	 -0.062592	 -0.087177	 -0.240181	 -0.065171	  0.032901
  0.052893	  0.048275	  0.059966	 -0.014594	 -0.036007	 -0.101194	  0.144660	 -0.013602	 -0.050783	 -0.104868	 -0.298537	 -0.087313	  0.050037
  0.064109	  0.060655	  0.068021	 -0.004878	 -0.030191	 -0.063618	  0.112590	 -0.022897	 -0.056890	 -0.095408	 -0.313973	 -0.126211	  0.080499
  0.115137	  0.079812	  0.061036	  0.015145	 -0.032695	 -0.055701	  0.070707	 -0.018592	 -0.049106	 -0.090712	 -0.315590	 -0.130147	  0.085668
  0.136847	  0.053586	  0.057174	  0.041586	 -0.044483	 -0.072946	  0.072321	 -0.022803	 -0.065768	 -0.082619	 -0.290129	 -0.143914	  0.101100
  0.132406	  0.026629	  0.049070	  0.047362	 -0.040296	 -0.074130	  0.082522	 -0.007867	 -0.054759	 -0.062081	 -0.268323	 -0.126166	  0.072762
  0.130296	  0.023862	  0.054931	  0.024236	 -0.049254	 -0.047926	  0.071044	  0.028455	 -0.013036	 -0.051842	 -0.238809	 -0.095994	  0.056830
  0.082644	  0.000910	  0.014673	 -0.002323	 -0.055292	 -0.069935	  0.084178	  0.019636	 -0.013570	 -0.079623	 -0.194492	 -0.099552	  0.059334
  0.045659	  0.029569	 -0.002826	  0.012858	 -0.039312	 -0.053193	  0.041080	  0.026265	 -0.027774	 -0.093427	 -0.186687	 -0.106339	  0.065856
  0.028496	  0.051698	  0.040005	  0.019337	 -0.058123	 -0.058892	  0.021938	  0.029512	 -0.013509	 -0.047667	 -0.201703	 -0.095984	  0.077117
  0.015501	  0.064872	  0.058132	  0.013049	 -0.076160	 -0.089446	  0.067153	 -0.006512	  0.039834	 -0.039456	 -0.216935	 -0.110284	  0.071136
  0.036020	  0.097349	  0.014806	  0.012618	 -0.086793	 -0.121538	  0.073769	 -0.015290	  0.068928	 -0.057127	 -0.257086	 -0.115350	  0.051858
  0.063053	  0.133062	  0.000437	 -0.019936	 -0.067971	 -0.104134	  0.076626	 -0.008698	  0.049592	 -0.073110	 -0.256971	 -0.122371	  0.043888
  0.079723	  0.144048	  0.007282	 -0.008729	 -0.032894	 -0.058822	  0.076515	  0.014767	  0.052394	 -0.078980	 -0.217222	 -0.116620	  0.065775
  0.089457	  0.152750	  0.008094	  0.019953	 -0.017497	 -0.019307	  0.086559	  0.014725	  0.042988	 -0.057011	 -0.199007	 -0.110839	  0.076768
  0.072864	  0.143350	 -0.004645	  0.008646	  0.002364	 -0.046364	  0.079350	  0.003778	  0.050250	 -0.056164	 -0.203715	 -0.091306	  0.083403
  0.065183	  0.114526	 -0.005737	 -0.017467	 -0.009697	 -0.046994	  0.068449	  0.011745	  0.040722	 -0.044974	 -0.180125	 -0.108423	  0.077584
  0.072764	  0.136067	  0.017390	 -0.031506	 -0.031802	 -0.041382	  0.087478	  0.041043	  0.016411	 -0.045440	 -0.163185	 -0.113936	  0.080495
  0.072428	  0.132179	  0.053773	 -0.011289	 -0.014431	 -0.058478	  0.062295	  0.012553	  0.024494	 -0.034682	 -0.135106	 -0.093060	  0.087336
  0.067930	  0.109064	  0.065499	 -0.028117	 -0.015557	 -0.014681	  0.018888	  0.023752	  0.037872	 -0.014054	 -0.067025	 -0.099954	  0.099711
  0.100614	  0.101659	  0.065048	 -0.032360	  0.010959	 -0.040746	  0.002072	  0.018303	  0.048260	 -0.016389	 -0.064571	 -0.109239	  0.131612
  0.082563	  0.086781	  0.071563	 -0.032808	  0.021865	 -0.051552	 -0.021826	  0.000169	  0.028049	  0.001312	 -0.072571	 -0.154277	  0.135471
  0.084395	  0.089689	  0.062103	 -0.035173	 -0.013146	 -0.062986	  0.009488	 -0.002536	  0.027918	 -0.007079	 -0.068698	 -0.146562	  0.131356
  0.056017	  0.100926	  0.022822	 -0.020831	 -0.032578	 -0.101422	  0.020138	  0.005687	  0.028566	 -0.028497	 -0.108822	 -0.149674	  0.126025
  0.013389	  0.100624	 -0.017799	 -0.052622	 -0.010309	 -0.079751	  0.008256	  0.020653	  0.024635	 -0.029436	 -0.120018	 -0.135438	  0.106215
  0.010695	  0.097548	 -0.038719	 -0.053126	  0.018848	 -0.050845	  0.001038	  0.031841	  0.048555	 -0.030183	 -0.104644	 -0.124140	  0.109900
  0.049123	  0.097897	 -0.057003	 -0.046539	  0.017819	 -0.010089	 -0.023359	  0.029516	  0.064684	 -0.059622	 -0.103588	 -0.119170	  0.102897
  0.062903	  0.098205	 -0.036960	 -0.054806	 -0.011841	  0.002981	 -0.005138	 -0.007934	  0.061782	 -0.055909	 -0.098176	 -0.107028	  0.090263
  0.051399	  0.099935	 -0.046213	 -0.042863	 -0.014150	 -0.000349	 -0.014578	  0.008375	  0.056224	 -0.038845	 -0.102115	 -0.115853	  0.102874
  0.086199	  0.086828	 -0.040764	 -0.012019	  0.018385	  0.017521	 -0.029142	  0.003341	  0.080931	 -0.039303	 -0.068772	 -0.136808	  0.085162
  0.097172	  0.105588	 -0.068047	 -0.004091	  0.033968	  0.002852	  0.018723	 -0.033741	  0.053773	 -0.022893	 -0.046652	 -0.144682	  0.071357
  0.053998	  0.141112	 -0.092882	 -0.012465	 -0.006939	 -0.019774	  0.004552	 -0.030532	  0.034018	  0.009518	 -0.025277	 -0.118489	  0.054438
  0.031639	  0.153823	 -0.085492	 -0.007164	 -0.031808	  0.008372	  0.000864	 -0.047530	  0.039082	 -0.001559	 -0.011379	 -0.114299	  0.021092
  0.051080	  0.170165	 -0.085271	 -0.040816	 -0.041614	 -0.017770	  0.006339	 -0.068496	  0.034231	  0.008688	 -0.030965	 -0.105774	 -0.006239
  0.056646	  0.168420	 -0.098784	 -0.046488	 -0.077381	 -0.071544	  0.042885	 -0.051347	  0.026551	  0.039211	 -0.067296	 -0.111681	 -0.006509
  0.044672	  0.157251	 -0.110080	 -0.047138	 -0.079071	 -0.071675	  0.079740	 -0.042499	  0.018797	  0.018934	 -0.075264	 -0.089415	  0.017289
  0.036338	  0.136724	 -0.132042	 -0.032783	 -0.035373	 -0.037633	  0.064781	 -0.020730	  0.049357	  0.014680	 -0.082793	 -0.065137	  0.052733
  0.009868	  0.147522	 -0.178485	 -0.018388	 -0.042440	 -0.000564	  0.042935	 -0.022444	  0.075425	  0.044011	 -0.105751	 -0.067274	  0.059108
 -0.000026	  0.159934	 -0.161989	 -0.042622	 -0.018290	  0.018869	 -0.000800	 -0.008948	  0.086434	  0.030112	 -0.143624	 -0.052843	  0.057762
  0.007641	  0.174584	 -0.111671	 -0.037049	  0.015532	  0.010547	 -0.019943	 -0.028874	  0.107609	  0.026231	 -0.185768	 -0.041092	  0.081551
  0.036165	  0.218621	 -0.118172	 -0.019901	  0.021858	  0.021266	 -0.042324	 -0.046849	  0.092952	  0.025022	 -0.226500	 -0.066411	  0.067200
  0.064435	  0.230921	 -0.145112	 -0.027996	  0.037371	 -0.012031	 -0.029839	 -0.010435	  0.084680	  0.013068	 -0.257178	 -0.075834	  0.042965
  0.068781	  0.241643	 -0.143058	 -0.023804	  0.054223	 -0.032464	 -0.011486	  0.006614	  0.059784	  0.011716	 -0.260578	 -0.069078	  0.031162
  0.069955	  0.285320	 -0.156840	 -0.039568	  0.044215	 -0.047917	  0.005293	  0.026210	  0.052620	  0.012907	 -0.294662	 -0.074434	  0.052701
  0.058783	  0.330791	 -0.170126	 -0.033545	  0.021370	 -0.012911	  0.010403	  0.043824	  0.056938	  0.011177	 -0.299197	 -0.070168	  0.071377
  0.033261	  0.320305	 -0.132599	  0.001534	  0.009528	 -0.001709	 -0.005860	  0.018609	  0.050219	  0.007935	 -0.310859	 -0.102016	  0.025525
  0.019789	  0.268594	 -0.095867	 -0.016499	  0.019358	 -0.024727	 -0.038160	  0.004489	  0.037235	 -0.048323	 -0.323509	 -0.132651	  0.045118
 -0.005268	  0.280524	 -0.108843	 -0.044464	 -0.012472	 -0.000449	 -0.025834	 -0.005221	 -0.001753	 -0.061519	 -0.336506	 -0.117034	  0.051092
 -0.013198	  0.278064	 -0.111516	 -0.017022	 -0.027218	  0.007831	 -0.017871	 -0.035626	 -0.052261	 -0.021740	 -0.365195	 -0.099713	  0.016002
 -0.003997	  0.270678	 -0.106441	 -0.010678	  0.002281	  0.024552	 -0.035233	 -0.010679	 -0.060929	  0.008100	 -0.385046	 -0.148180	  0.018895
 -0.004852	  0.283219	 -0.131770	  0.022324	  0.018908	  0.049617	 -0.031522	 -0.000458	 -0.042523	 -0.017675	 -0.404284	 -0.110606	  0.013181
 -0.009373	  0.315678	 -0.162046	  0.028972	  0.016612	  0.020310	  0.004147	 -0.024778	 -0.060899	 -0.040283	 -0.423849	 -0.101674	  0.015473
 -0.001656	  0.331812	 -0.184122	  0.009435	  0.040447	 -0.006543	  0.000241	 -0.026999	 -0.056930	 -0.042132	 -0.464013	 -0.128417	 -0.009660
 -0.003839	  0.362619	 -0.196573	 -0.004413	  0.069852	 -0.017078	  0.000312	 -0.042632	 -0.059348	 -0.045954	 -0.500351	 -0.154187	 -0.016508
  0.005464	  0.368974	 -0.153335	 -0.009809	  0.070811	 -0.035200	  0.034152	 -0.034381	 -0.073992	 -0.007772	 -0.516816	 -0.153219	 -0.012288
  0.015791	  0.320152	 -0.123560	 -0.023289	  0.069805	 -0.017931	  0.012077	 -0.019183	 -0.130924	 -0.020296	 -0.536283	 -0.125575	 -0.031229
 -0.006140	  0.308702	 -0.132180	 -0.001158	  0.050489	 -0.049120	  0.017698	 -0.001715	 -0.169530	 -0.044069	 -0.534272	 -0.098314	 -0.056389
 -0.019258	  0.322820	 -0.106610	 -0.045672	  0.074789	 -0.017754	  0.028819	  0.015002	 -0.189645	 -0.025017	 -0.538607	 -0.108644	 -0.062440
 -0.042595	  0.311983	 -0.100971	 -0.109723	  0.077853	 -0.020356	  0.001462	 -0.002048	 -0.215740	 -0.002589	 -0.533558	 -0.159729	 -0.044784
 -0.023860	  0.304642	 -0.101494	 -0.121077	  0.065190	  0.001144	 -0.041458	  0.004389	 -0.196349	  0.027785	 -0.542836	 -0.178476	 -0.034846
  0.001960	  0.299023	 -0.077287	 -0.098129	  0.062070	  0.018221	 -0.031368	  0.016388	 -0.184403	  0.040837	 -0.562236	 -0.171944	 -0.052780
  0.016721	  0.318226	 -0.078557	 -0.075185	  0.080240	  0.035650	 -0.018831	  0.017579	 -0.185815	  0.047110	 -0.541853	 -0.135309	 -0.068076
  0.037574	  0.333001	 -0.090504	 -0.038357	  0.078300	  0.046435	  0.029809	  0.034422	 -0.187900	  0.019934	 -0.520567	 -0.152501	 -0.044974
  0.029823	  0.346483	 -0.093263	 -0.057901	  0.058810	  0.079096	  0.044881	  0.067587	 -0.206332	 -0.010186	 -0.528268	 -0.146528	 -0.047449
  0.036445	  0.344080	 -0.102674	 -0.067492	  0.067154	  0.106646	  0.017821	  0.048697	 -0.206374	 -0.049807	 -0.548794	 -0.119044	 -0.029807
  0.033387	  0.343100	 -0.113778	 -0.070940	  0.064925	  0.111060	  0.021535	  0.031095	 -0.222974	 -0.058373	 -0.591794	 -0.133547	  0.012113
  0.038886	  0.373340	 -0.116400	 -0.040793	  0.086382	  0.111392	  0.022475	  0.027194	 -0.263547	 -0.019696	 -0.594708	 -0.147181	  0.025095
  0.057519	  0.362913	 -0.081231	 -0.036683	  0.093754	  0.079285	  0.016402	  0.033537	 -0.260755	 -0.019869	 -0.597550	 -0.152869	  0.028905
  0.055507	  0.320036	 -0.040063	 -0.061470	  0.097118	  0.044950	  0.046722	  0.037362	 -0.288299	 -0.032944	 -0.595407	 -0.156886	  0.001832
