# Supplementary material for: A fluorescent photoimmunoconjugate for imaging of cholesteatoma
Source: Sci Rep. 2022 Nov 19;12:19905. doi: 10.1038/s41598-022-22072-9 (PMC9675863; doi:10.1038/s41598-022-22072-9)
Supplement: Supplementary file 2 — Supplementary Information 2. [file 41598_2022_22072_MOESM2_ESM.zip › Data/ABR-65-7]

:RUN-7	LEVEL SWEEP	TEMP:NaN	6/13/2018	10:52 AM	NaNHR:
:SW EAR: R	SW FREQ: 45.25	# AVERAGES: 512	REP RATE (/sec): 40	DRIVER: RS Tweeter	SAMPLE (�sec): 40	
:NOTES-
:CHAMBER-CH4B-PXI
:CFTS Version: V2.7.2 (R850)
:LEVELS:20;25;30;35;40;45;50;55;60;65;70;75;80;
:DATA
 -0.039167	 -0.017264	 -0.057586	  0.000644	 -0.029061	 -0.035099	  0.016294	  0.022938	  0.002182	  0.033987	  0.040773	  0.025630	 -0.014443
 -0.051509	 -0.027851	 -0.049023	 -0.011292	  0.000511	 -0.039743	 -0.011944	  0.017094	 -0.017918	  0.023296	  0.049516	  0.017777	 -0.014306
 -0.028859	 -0.027411	 -0.033448	 -0.008420	 -0.007233	 -0.018892	 -0.005811	  0.019433	  0.005987	  0.026467	  0.038713	  0.022012	  0.005895
 -0.023260	 -0.010059	 -0.044141	  0.003376	 -0.033615	  0.026754	 -0.000151	  0.015317	  0.017501	  0.034150	  0.034060	 -0.004093	  0.034678
 -0.025341	  0.027478	 -0.040450	 -0.018650	 -0.046693	  0.008181	 -0.009854	  0.019389	  0.026896	  0.014231	  0.046373	 -0.031710	  0.008715
 -0.015794	  0.020217	 -0.034317	 -0.008045	 -0.046493	 -0.005861	  0.003216	  0.018952	  0.010866	  0.012760	  0.037782	 -0.013722	  0.021865
 -0.011014	 -0.007183	 -0.017586	 -0.002685	 -0.033484	  0.023220	  0.008153	  0.012453	 -0.011539	 -0.008549	  0.046466	 -0.002128	  0.030135
  0.010973	 -0.020789	 -0.028758	  0.029863	 -0.014959	  0.043270	 -0.000934	  0.011699	  0.008532	 -0.022455	  0.018006	  0.018983	  0.006057
  0.027803	 -0.026283	 -0.027507	  0.017383	 -0.007628	  0.019269	 -0.001420	 -0.011521	  0.005036	 -0.008877	 -0.005716	 -0.006470	 -0.021299
  0.018045	 -0.002279	  0.005029	  0.005989	 -0.043219	 -0.004462	 -0.008797	 -0.022266	  0.023693	 -0.016170	 -0.045345	 -0.043550	 -0.023181
  0.030789	  0.003038	  0.012456	 -0.022801	 -0.010256	 -0.009323	 -0.031904	 -0.036433	  0.036830	 -0.014207	 -0.050865	 -0.052193	 -0.018781
  0.016768	  0.028674	  0.011817	 -0.038087	  0.018337	 -0.002711	 -0.014948	 -0.019650	  0.026032	  0.006192	 -0.017480	 -0.045658	 -0.043421
  0.020456	  0.021333	  0.031213	 -0.005455	  0.019931	 -0.031223	  0.004317	  0.015007	  0.015043	  0.010629	 -0.021271	 -0.047782	 -0.046459
  0.045513	  0.011844	  0.026470	  0.014222	  0.046986	 -0.030137	  0.016801	  0.011054	 -0.015978	 -0.002596	 -0.003402	 -0.001435	 -0.036793
  0.049687	  0.014895	  0.021021	 -0.000251	  0.058615	 -0.007930	  0.020454	 -0.004713	 -0.062422	 -0.028747	 -0.009384	  0.030968	 -0.012699
  0.047785	  0.013882	  0.021053	  0.007700	  0.047680	 -0.003570	  0.003779	 -0.015847	 -0.050549	 -0.038256	 -0.039632	  0.022726	 -0.001639
  0.026084	 -0.014644	  0.042275	 -0.002645	  0.033389	  0.011055	 -0.003101	 -0.024330	 -0.008479	 -0.014137	 -0.044898	  0.025399	  0.042395
 -0.018854	 -0.008728	  0.041230	  0.012729	  0.023401	  0.017302	 -0.000427	  0.001036	  0.005324	 -0.013070	 -0.046831	  0.028236	  0.042553
 -0.052191	 -0.000699	  0.063391	 -0.001186	  0.005530	  0.013647	  0.011501	  0.005830	 -0.008969	 -0.007648	 -0.013807	  0.043594	  0.015798
 -0.027913	  0.021829	  0.056862	  0.027611	  0.018262	  0.026253	  0.004776	 -0.035440	 -0.008068	  0.012999	 -0.013058	  0.013416	  0.024929
 -0.031003	  0.062263	  0.052767	  0.042314	  0.015754	  0.013845	 -0.034767	 -0.022424	 -0.002571	  0.047285	 -0.011368	  0.008909	  0.008605
 -0.052310	  0.056397	  0.050509	  0.034134	  0.054087	  0.031092	 -0.063350	  0.037949	 -0.013859	  0.080752	 -0.002359	  0.007824	  0.024564
  0.004150	  0.075839	  0.051676	  0.005457	  0.084373	  0.036660	 -0.083125	  0.042493	  0.001616	  0.094103	  0.007470	  0.005172	  0.080152
  0.002177	  0.048622	  0.046209	 -0.018286	  0.061902	  0.029429	 -0.066108	  0.039100	 -0.017436	  0.081959	  0.019572	 -0.023289	  0.131760
 -0.011511	  0.062941	  0.043115	 -0.017880	  0.062321	  0.007448	 -0.045035	  0.006639	 -0.008396	  0.060907	  0.050776	 -0.044412	  0.118100
  0.021944	  0.052281	  0.061566	 -0.026651	  0.078570	  0.002461	 -0.055125	 -0.018739	 -0.013107	  0.044717	  0.062892	 -0.043317	  0.117904
  0.009070	  0.042957	  0.079174	 -0.050805	  0.080120	 -0.015566	 -0.076932	  0.020745	  0.004176	  0.017010	  0.084665	 -0.034862	  0.125307
  0.000197	  0.043334	  0.068121	 -0.049019	  0.075642	 -0.042655	 -0.065730	  0.020899	  0.009247	  0.005785	  0.074523	 -0.000180	  0.112041
  0.034721	  0.052746	  0.034290	 -0.040241	  0.041688	 -0.060909	 -0.060990	  0.021686	 -0.004451	  0.050619	  0.073962	  0.046825	  0.142768
  0.064178	  0.073662	 -0.004754	 -0.070488	  0.039881	 -0.004955	 -0.049681	  0.032568	  0.008483	  0.091147	  0.067316	  0.098937	  0.203459
  0.053356	  0.075921	 -0.039587	 -0.047371	  0.062094	 -0.000617	 -0.061181	  0.017514	  0.002925	  0.109436	  0.123604	  0.153211	  0.301352
  0.033518	  0.059180	  0.022679	 -0.046445	  0.094457	 -0.015843	 -0.065428	  0.013109	 -0.007676	  0.096826	  0.180703	  0.230852	  0.367730
  0.007198	  0.025276	  0.050161	 -0.038900	  0.085433	 -0.024064	 -0.052234	  0.045578	 -0.000820	  0.121992	  0.232005	  0.309701	  0.378130
 -0.022915	  0.024388	  0.037925	 -0.055610	  0.068716	 -0.011219	 -0.048725	  0.053980	  0.053277	  0.121560	  0.242273	  0.359147	  0.357009
 -0.046925	  0.033782	  0.057866	 -0.055877	  0.049631	 -0.000427	 -0.054126	  0.014245	  0.098691	  0.184304	  0.250136	  0.330380	  0.285373
 -0.056733	  0.040239	  0.029886	 -0.062592	  0.024522	  0.002139	 -0.055917	  0.015351	  0.129444	  0.224517	  0.259937	  0.236014	  0.226948
 -0.042142	  0.046740	  0.022355	 -0.105858	  0.071253	  0.005185	 -0.060538	  0.017732	  0.129097	  0.215697	  0.253627	  0.176421	  0.161656
 -0.044007	  0.085797	  0.005448	 -0.102338	  0.053315	 -0.005738	 -0.045819	  0.031329	  0.129187	  0.208532	  0.224185	  0.103129	  0.051129
 -0.032235	  0.082898	 -0.044719	 -0.105560	  0.061096	  0.002975	 -0.038342	  0.061275	  0.160467	  0.177006	  0.173190	 -0.021725	 -0.041205
 -0.007677	  0.079702	 -0.069741	 -0.122377	  0.066955	 -0.011354	 -0.056955	  0.043229	  0.165780	  0.136406	  0.059157	 -0.079198	 -0.129647
 -0.004639	  0.079924	 -0.040495	 -0.131715	  0.067861	 -0.039458	 -0.057834	  0.091124	  0.160326	  0.083250	 -0.002214	 -0.117428	 -0.205169
  0.018272	  0.111229	  0.010597	 -0.108316	  0.058698	 -0.052159	 -0.045543	  0.108294	  0.156839	  0.017020	 -0.031742	 -0.190995	 -0.274272
  0.030691	  0.071993	  0.013483	 -0.082637	  0.017618	 -0.039596	 -0.048940	  0.078076	  0.129368	 -0.031156	 -0.072995	 -0.228714	 -0.350271
  0.018264	  0.057772	  0.002831	 -0.065272	  0.052506	 -0.047439	 -0.034590	  0.067761	  0.068015	 -0.108384	 -0.126517	 -0.269962	 -0.421737
 -0.029697	  0.068279	  0.026328	 -0.057694	  0.061179	 -0.052285	 -0.057150	  0.044449	  0.028129	 -0.152585	 -0.189334	 -0.291701	 -0.462954
 -0.025329	  0.076380	  0.028130	 -0.101148	  0.092359	 -0.069146	 -0.059382	  0.030177	  0.013624	 -0.173670	 -0.208517	 -0.288927	 -0.432342
 -0.026643	  0.062349	 -0.001282	 -0.123819	  0.107493	 -0.112612	 -0.081782	 -0.002357	 -0.009743	 -0.202802	 -0.212987	 -0.280576	 -0.369280
 -0.021590	  0.072533	 -0.017342	 -0.111429	  0.107412	 -0.126605	 -0.081373	  0.006810	 -0.052468	 -0.203922	 -0.193345	 -0.276778	 -0.268799
 -0.006474	  0.080039	 -0.037692	 -0.118914	  0.083398	 -0.078826	 -0.081877	 -0.005290	 -0.098189	 -0.204122	 -0.164115	 -0.218279	 -0.174090
 -0.029315	  0.034355	 -0.025241	 -0.149059	  0.057122	 -0.018094	 -0.080392	 -0.019428	 -0.116922	 -0.162639	 -0.107076	 -0.151698	 -0.052584
 -0.003564	  0.022229	 -0.011090	 -0.151357	  0.080601	  0.020461	 -0.083251	 -0.027471	 -0.087825	 -0.109951	 -0.045812	 -0.107581	  0.042220
  0.046401	  0.011527	 -0.002486	 -0.137841	  0.061904	  0.046130	 -0.080448	 -0.053713	 -0.067834	 -0.093999	  0.008888	 -0.031330	  0.101272
  0.042307	  0.032196	  0.044655	 -0.102105	  0.022034	  0.034860	 -0.078834	 -0.062111	 -0.057519	 -0.088548	  0.076006	  0.051608	  0.140263
  0.039405	  0.033730	  0.027612	 -0.130206	  0.032319	  0.035376	 -0.066481	 -0.068693	 -0.051496	 -0.062500	  0.154224	  0.097345	  0.163609
  0.052533	  0.042009	 -0.014800	 -0.162025	  0.075055	  0.019196	 -0.048597	 -0.063442	 -0.009631	  0.052564	  0.171472	  0.178185	  0.211447
  0.063695	  0.060101	 -0.026513	 -0.182426	  0.081848	  0.053185	 -0.079557	 -0.073270	  0.014260	  0.156539	  0.172689	  0.256054	  0.219255
  0.059012	  0.087833	 -0.039810	 -0.212683	  0.063350	  0.073576	 -0.075256	 -0.083114	  0.046327	  0.205736	  0.209214	  0.252817	  0.235808
  0.051412	  0.083697	 -0.042321	 -0.201295	  0.044778	  0.060464	 -0.070000	 -0.088860	  0.078231	  0.224731	  0.209237	  0.175529	  0.194167
  0.048727	  0.097794	 -0.001594	 -0.172701	  0.046586	  0.058642	 -0.075658	 -0.062881	  0.086889	  0.238647	  0.180574	  0.103592	  0.114156
  0.035005	  0.078609	  0.008246	 -0.177857	  0.066867	  0.046864	 -0.047597	 -0.005963	  0.129096	  0.228987	  0.137449	  0.057278	  0.031423
  0.010314	  0.081065	  0.003547	 -0.144519	  0.111987	  0.038358	 -0.024349	  0.003263	  0.176249	  0.165564	  0.091958	  0.055321	 -0.065980
  0.000249	  0.056010	 -0.022066	 -0.132990	  0.054854	  0.021863	 -0.064995	  0.004135	  0.199285	  0.092891	  0.063137	 -0.001571	 -0.147483
  0.015223	  0.079221	 -0.002473	 -0.116782	  0.008330	 -0.011500	 -0.088536	  0.021952	  0.179119	  0.055096	  0.041769	 -0.076348	 -0.193275
  0.004092	  0.088332	  0.008685	 -0.109828	  0.010213	 -0.014853	 -0.050697	  0.043500	  0.143466	  0.022453	  0.014349	 -0.160087	 -0.218628
  0.001932	  0.056127	  0.011202	 -0.123975	  0.014626	 -0.000818	 -0.047507	  0.028741	  0.133687	 -0.004436	 -0.021437	 -0.192722	 -0.245629
  0.007132	  0.055671	  0.034793	 -0.132568	  0.008732	  0.023099	 -0.055365	  0.021962	  0.094184	 -0.030931	 -0.071613	 -0.212471	 -0.238872
  0.008073	  0.071939	  0.028235	 -0.151057	  0.004782	  0.029588	 -0.004370	  0.033391	  0.057088	 -0.060487	 -0.102480	 -0.239248	 -0.268222
 -0.025919	  0.089576	  0.012861	 -0.148586	 -0.026058	  0.041945	  0.018206	  0.034416	  0.016255	 -0.056859	 -0.087974	 -0.214931	 -0.253246
 -0.022292	  0.074976	  0.000211	 -0.132218	 -0.003199	  0.014846	 -0.022500	  0.050408	 -0.016371	 -0.051833	 -0.060984	 -0.204804	 -0.201942
 -0.024221	  0.130059	  0.009179	 -0.131669	  0.009389	 -0.016686	 -0.004961	  0.051067	 -0.037913	 -0.019012	 -0.049855	 -0.179682	 -0.141861
 -0.004423	  0.126436	  0.014834	 -0.086390	 -0.006767	 -0.017554	  0.023205	  0.041846	 -0.100282	 -0.009960	 -0.057054	 -0.129203	 -0.113082
 -0.010060	  0.114712	  0.033944	 -0.073162	  0.009263	 -0.026091	  0.009952	  0.011751	 -0.090225	 -0.003970	 -0.028228	 -0.091064	 -0.121522
  0.002698	  0.109395	  0.053789	 -0.105773	 -0.006050	 -0.019605	  0.005605	  0.016589	 -0.043674	 -0.007412	 -0.034854	 -0.086899	 -0.136804
  0.025993	  0.112333	  0.032564	 -0.083738	 -0.030935	  0.022252	 -0.000166	  0.020579	 -0.020982	 -0.022097	  0.013487	 -0.096521	 -0.181496
  0.047915	  0.093898	  0.004792	 -0.067755	 -0.052423	  0.022803	 -0.001691	  0.035864	 -0.020704	 -0.002893	  0.034115	 -0.084648	 -0.191904
  0.074627	  0.081209	 -0.012143	 -0.064984	 -0.026528	  0.007389	 -0.019685	  0.016616	 -0.043398	 -0.010342	  0.014680	 -0.093332	 -0.196073
  0.072166	  0.070585	 -0.003334	 -0.043627	 -0.048020	 -0.004103	 -0.046440	  0.019375	 -0.022302	  0.015209	  0.014771	 -0.102526	 -0.211406
  0.059851	  0.074494	  0.006326	 -0.055187	 -0.042205	 -0.032860	 -0.034491	  0.028529	  0.009445	  0.007969	  0.013741	 -0.130164	 -0.171305
  0.021290	  0.080790	 -0.033666	 -0.055732	 -0.014002	 -0.017489	 -0.044541	  0.002794	  0.001108	 -0.025281	  0.037668	 -0.101197	 -0.094476
  0.019761	  0.105448	 -0.040649	 -0.027712	  0.001837	 -0.026307	 -0.065143	 -0.013764	 -0.007751	  0.004275	  0.072458	 -0.063572	 -0.023526
  0.000948	  0.110573	 -0.071457	 -0.006138	 -0.034525	 -0.033311	 -0.054456	 -0.004024	 -0.001794	  0.022804	  0.077380	 -0.067892	  0.019726
  0.006986	  0.138138	 -0.069951	  0.027792	 -0.054886	 -0.040008	 -0.061451	 -0.005905	  0.020322	  0.036789	  0.086198	 -0.048487	  0.012484
 -0.003631	  0.165730	 -0.068491	  0.028931	 -0.083562	 -0.043520	 -0.092879	 -0.004043	  0.018611	  0.041053	  0.111425	 -0.030946	  0.016817
 -0.021584	  0.155348	 -0.094421	  0.018728	 -0.101058	 -0.040867	 -0.073588	  0.011920	  0.064151	  0.051981	  0.141538	  0.037036	  0.029847
  0.033790	  0.130484	 -0.088103	  0.043432	 -0.040050	 -0.035293	 -0.036760	 -0.006441	  0.074346	  0.075104	  0.174305	  0.063337	  0.001667
  0.068329	  0.126986	 -0.122408	  0.053804	 -0.054113	 -0.025368	 -0.029181	 -0.014031	  0.068460	  0.051335	  0.201773	  0.067924	 -0.020758
  0.060331	  0.112055	 -0.107441	  0.041563	 -0.074165	 -0.038355	 -0.017001	 -0.011755	  0.059505	  0.056385	  0.179173	  0.038609	 -0.049209
  0.054283	  0.089086	 -0.090400	  0.054732	 -0.086048	 -0.046617	 -0.021707	  0.016828	  0.089045	  0.074035	  0.120172	 -0.010829	 -0.033261
  0.022106	  0.102875	 -0.081688	  0.055726	 -0.080999	 -0.056428	 -0.033893	  0.043807	  0.101916	  0.073869	  0.057572	 -0.032492	 -0.053654
 -0.010728	  0.112260	 -0.105912	  0.028928	 -0.069504	 -0.064968	 -0.029868	  0.049974	  0.048396	  0.062903	  0.023363	 -0.048255	 -0.087799
 -0.010904	  0.116698	 -0.115703	  0.039076	 -0.105168	 -0.076004	  0.016257	  0.072945	  0.030622	  0.015256	 -0.000256	 -0.106332	 -0.124477
 -0.036861	  0.113440	 -0.072624	  0.017277	 -0.075883	 -0.068055	  0.017602	  0.078284	  0.050540	  0.027153	 -0.007610	 -0.149946	 -0.149547
 -0.053766	  0.123217	 -0.041313	  0.001618	 -0.091296	 -0.090957	 -0.013964	  0.053673	  0.020962	 -0.003384	 -0.077441	 -0.135177	 -0.208521
 -0.070267	  0.127204	 -0.025583	 -0.010291	 -0.055505	 -0.050477	 -0.036743	  0.041422	  0.005055	 -0.037536	 -0.143554	 -0.148732	 -0.241522
 -0.077146	  0.157031	 -0.010132	 -0.007281	 -0.039786	 -0.042436	 -0.040283	  0.038442	 -0.024353	 -0.060542	 -0.132587	 -0.192372	 -0.237061
 -0.087582	  0.162123	 -0.017716	 -0.037886	 -0.063344	 -0.048317	 -0.069224	  0.022968	 -0.038894	 -0.073675	 -0.140359	 -0.222752	 -0.234197
 -0.047246	  0.172547	 -0.038031	 -0.055292	 -0.066310	 -0.015555	 -0.082821	  0.020095	 -0.053919	 -0.077846	 -0.169344	 -0.203357	 -0.213691
 -0.016356	  0.162536	 -0.026081	 -0.031256	 -0.042771	  0.000133	 -0.087822	  0.035010	 -0.065892	 -0.097216	 -0.137984	 -0.182341	 -0.199231
 -0.011208	  0.151773	 -0.013485	 -0.042833	 -0.043265	 -0.009920	 -0.061308	  0.019396	 -0.090141	 -0.102126	 -0.110323	 -0.141717	 -0.121095
 -0.035393	  0.156842	 -0.006941	 -0.027294	 -0.043185	 -0.012765	 -0.056491	  0.028270	 -0.101863	 -0.088758	 -0.071643	 -0.073001	 -0.076347
 -0.045328	  0.155566	  0.005919	 -0.001309	 -0.031540	 -0.032413	 -0.065179	  0.039998	 -0.093898	 -0.111707	 -0.045014	 -0.046601	 -0.035336
 -0.061345	  0.137833	 -0.013983	  0.026049	 -0.042977	 -0.049416	 -0.071385	  0.040699	 -0.069581	 -0.091802	 -0.008176	 -0.031355	  0.009502
 -0.082841	  0.158564	 -0.032852	  0.033792	 -0.029129	 -0.062737	 -0.087868	  0.030121	 -0.048278	 -0.088715	  0.034118	  0.019648	  0.056719
 -0.074603	  0.166862	 -0.025594	  0.047320	 -0.056563	 -0.067560	 -0.072734	  0.047151	 -0.055585	 -0.056340	  0.097321	  0.092655	  0.089074
 -0.032332	  0.153930	 -0.025131	  0.059515	 -0.061673	 -0.059751	 -0.038011	  0.053876	 -0.067012	 -0.049383	  0.133325	  0.137685	  0.123963
 -0.025827	  0.171757	 -0.010781	  0.087871	 -0.087955	 -0.059303	  0.007116	  0.052081	 -0.043391	 -0.034687	  0.134418	  0.166572	  0.184243
 -0.029600	  0.214392	 -0.008493	  0.090668	 -0.100226	 -0.067065	 -0.038357	  0.070403	  0.001079	  0.003658	  0.158413	  0.190032	  0.258968
 -0.036165	  0.207443	 -0.051297	  0.091880	 -0.121599	 -0.044504	 -0.044302	  0.078072	  0.024672	  0.054371	  0.196706	  0.225775	  0.294797
 -0.067929	  0.197179	 -0.047741	  0.083064	 -0.134651	 -0.043324	 -0.053102	  0.073971	  0.070714	  0.081015	  0.271506	  0.249097	  0.286364
 -0.066535	  0.148718	 -0.011314	  0.088098	 -0.103963	 -0.055821	 -0.049228	  0.068189	  0.089924	  0.106505	  0.298413	  0.282383	  0.266686
 -0.049622	  0.122766	 -0.006561	  0.094362	 -0.105104	 -0.056361	 -0.049768	  0.066205	  0.084805	  0.138180	  0.297419	  0.297182	  0.259133
 -0.031636	  0.097787	 -0.019543	  0.057147	 -0.125220	 -0.067630	 -0.058608	  0.062300	  0.084583	  0.187455	  0.293024	  0.259130	  0.218393
 -0.007381	  0.112301	  0.002183	  0.066895	 -0.121033	 -0.069469	 -0.067844	  0.100400	  0.088857	  0.226393	  0.277873	  0.211997	  0.137417
 -0.037522	  0.135263	 -0.023825	  0.072539	 -0.107517	 -0.065869	 -0.057345	  0.083200	  0.099851	  0.247396	  0.261605	  0.204441	  0.077789
 -0.048189	  0.116668	 -0.031315	  0.103475	 -0.092425	 -0.074895	 -0.056884	  0.108656	  0.123455	  0.243169	  0.221251	  0.146126	  0.019543
 -0.040994	  0.124077	  0.010297	  0.096509	 -0.066355	 -0.047141	 -0.050870	  0.145248	  0.147354	  0.232283	  0.170824	  0.090290	 -0.044011
 -0.019913	  0.117106	  0.002976	  0.127374	 -0.075275	 -0.061073	 -0.028586	  0.155015	  0.134831	  0.216738	  0.118553	  0.036261	 -0.097202
 -0.025340	  0.121268	 -0.025295	  0.161314	 -0.110404	 -0.092708	 -0.012934	  0.166073	  0.139323	  0.230426	  0.049020	 -0.039016	 -0.162833
  0.005470	  0.106724	 -0.005007	  0.149243	 -0.123961	 -0.099707	 -0.004947	  0.205779	  0.167733	  0.192237	 -0.007726	 -0.108290	 -0.224942
  0.019701	  0.094356	  0.001301	  0.125646	 -0.139815	 -0.084995	  0.005343	  0.207978	  0.163694	  0.134899	 -0.060929	 -0.158264	 -0.290590
  0.004712	  0.084740	 -0.008998	  0.096583	 -0.149804	 -0.063582	 -0.019755	  0.194702	  0.150304	  0.098583	 -0.111653	 -0.238736	 -0.339330
  0.012965	  0.123048	 -0.000847	  0.099141	 -0.155664	 -0.028118	 -0.049054	  0.156117	  0.195196	  0.026559	 -0.139764	 -0.313269	 -0.375020
  0.027561	  0.133757	 -0.021310	  0.108181	 -0.151108	 -0.007418	 -0.052992	  0.146413	  0.196408	 -0.022295	 -0.204385	 -0.340820	 -0.382831
  0.000110	  0.110683	 -0.039337	  0.109646	 -0.106862	 -0.034271	 -0.028869	  0.159569	  0.145434	 -0.084638	 -0.276684	 -0.382802	 -0.403171
 -0.010048	  0.121733	 -0.051832	  0.107715	 -0.095736	 -0.025821	 -0.033842	  0.172505	  0.122341	 -0.140590	 -0.312530	 -0.403203	 -0.405772
 -0.005110	  0.144325	 -0.048824	  0.095547	 -0.078314	 -0.029298	 -0.049209	  0.178993	  0.102550	 -0.140266	 -0.337420	 -0.398659	 -0.378495
 -0.036190	  0.141481	 -0.056404	  0.105261	 -0.075371	  0.002327	 -0.051713	  0.150969	  0.065495	 -0.151298	 -0.372626	 -0.403276	 -0.361524
 -0.024830	  0.115307	 -0.087853	  0.091327	 -0.107001	  0.027912	 -0.055551	  0.132792	  0.053704	 -0.194485	 -0.395137	 -0.383630	 -0.353955
 -0.011367	  0.124638	 -0.078597	  0.066184	 -0.144066	  0.003446	 -0.067150	  0.124085	  0.017107	 -0.237790	 -0.386288	 -0.340515	 -0.318165
 -0.048180	  0.111853	 -0.060700	  0.086638	 -0.162364	 -0.028692	 -0.082531	  0.090772	 -0.044004	 -0.262937	 -0.381454	 -0.331069	 -0.303343
 -0.075928	  0.109448	 -0.075410	  0.096174	 -0.167749	 -0.078606	 -0.042083	  0.053661	 -0.054320	 -0.292931	 -0.382389	 -0.289139	 -0.287273
 -0.093287	  0.088750	 -0.064590	  0.103279	 -0.169696	 -0.080153	 -0.037063	  0.050561	 -0.051450	 -0.303120	 -0.370058	 -0.238331	 -0.261065
 -0.076932	  0.092044	 -0.092301	  0.099932	 -0.147094	 -0.018561	 -0.043869	  0.079280	 -0.024228	 -0.293762	 -0.348213	 -0.189275	 -0.262450
 -0.031234	  0.111537	 -0.089157	  0.114549	 -0.104219	 -0.036273	 -0.073923	  0.073351	 -0.056761	 -0.262361	 -0.308672	 -0.152103	 -0.261836
 -0.026133	  0.139254	 -0.052034	  0.116121	 -0.092739	 -0.037769	 -0.091405	  0.072567	 -0.071541	 -0.249015	 -0.267229	 -0.152582	 -0.237694
 -0.008649	  0.120011	 -0.042432	  0.108600	 -0.137605	 -0.054183	 -0.068579	  0.063236	 -0.049307	 -0.229288	 -0.246071	 -0.140996	 -0.217021
  0.015851	  0.092803	 -0.029894	  0.102024	 -0.140217	 -0.063217	 -0.036183	  0.073647	 -0.054562	 -0.239483	 -0.202084	 -0.117896	 -0.167516
  0.020934	  0.099433	 -0.052205	  0.072434	 -0.131298	 -0.057646	 -0.018456	  0.048302	 -0.079221	 -0.229029	 -0.184177	 -0.090133	 -0.115079
  0.015179	  0.088781	 -0.058873	  0.073649	 -0.127189	 -0.054589	 -0.074359	  0.003606	 -0.063134	 -0.186059	 -0.149863	 -0.060039	 -0.092866
  0.008705	  0.097114	 -0.034606	  0.067501	 -0.141819	 -0.020509	 -0.114454	 -0.008802	 -0.057518	 -0.190307	 -0.071255	 -0.036541	 -0.098456
  0.011737	  0.097164	 -0.024934	  0.075719	 -0.184836	 -0.016196	 -0.107786	 -0.036319	 -0.076012	 -0.172666	 -0.064301	 -0.017239	 -0.093043
  0.032306	  0.065430	 -0.031003	  0.057980	 -0.168766	 -0.024319	 -0.102397	 -0.043759	 -0.057591	 -0.151344	 -0.072430	  0.011542	 -0.070436
 -0.010934	  0.063181	 -0.040728	  0.044846	 -0.156267	 -0.046278	 -0.103537	 -0.061532	 -0.089578	 -0.124447	 -0.080898	  0.013402	 -0.045388
 -0.046788	  0.108940	 -0.036415	  0.062212	 -0.122772	 -0.088216	 -0.105769	 -0.068555	 -0.093332	 -0.084027	 -0.029244	  0.000805	 -0.009563
 -0.061466	  0.135661	 -0.044914	  0.084505	 -0.098660	 -0.074232	 -0.119686	 -0.031837	 -0.058050	 -0.045524	  0.004215	 -0.020927	 -0.038122
 -0.049841	  0.153714	 -0.072127	  0.087230	 -0.088673	 -0.054366	 -0.104324	 -0.035248	 -0.065767	 -0.033722	  0.007792	 -0.040566	 -0.071910
 -0.022155	  0.155650	 -0.067496	  0.077758	 -0.078839	 -0.057471	 -0.102060	 -0.017301	 -0.039776	  0.005551	 -0.009200	 -0.041129	 -0.069672
 -0.015524	  0.157885	 -0.073255	  0.084811	 -0.092349	 -0.078844	 -0.108016	 -0.047466	  0.016612	  0.027688	 -0.012237	 -0.044577	 -0.070782
 -0.030147	  0.135662	 -0.100455	  0.097140	 -0.101741	 -0.087688	 -0.100934	 -0.041223	  0.084743	  0.023316	 -0.018967	 -0.082353	 -0.115596
 -0.037486	  0.114630	 -0.112507	  0.124268	 -0.051556	 -0.075186	 -0.101961	 -0.018583	  0.144195	 -0.016448	 -0.077507	 -0.132560	 -0.157187
 -0.037081	  0.129302	 -0.111657	  0.110630	 -0.024822	 -0.071208	 -0.089211	 -0.038536	  0.130585	 -0.016160	 -0.094826	 -0.143745	 -0.166008
 -0.051094	  0.120226	 -0.139462	  0.094176	 -0.022919	 -0.044433	 -0.099899	 -0.048833	  0.150241	 -0.017456	 -0.102348	 -0.143854	 -0.198755
 -0.050803	  0.097430	 -0.113528	  0.054124	 -0.025944	 -0.046051	 -0.091095	 -0.036244	  0.184277	 -0.066147	 -0.122373	 -0.151766	 -0.210304
 -0.034171	  0.094329	 -0.093460	  0.038800	 -0.056262	 -0.045707	 -0.077481	 -0.030725	  0.206389	 -0.097393	 -0.142502	 -0.131436	 -0.213149
 -0.026352	  0.092198	 -0.128241	  0.038363	 -0.039565	 -0.027978	 -0.063682	 -0.049847	  0.256163	 -0.104652	 -0.118069	 -0.160010	 -0.205177
 -0.018191	  0.095086	 -0.139766	  0.073565	 -0.039524	 -0.031592	 -0.054491	 -0.017739	  0.272970	 -0.085252	 -0.125745	 -0.157458	 -0.183656
 -0.016190	  0.106076	 -0.168452	  0.092239	 -0.046207	 -0.039837	 -0.044593	 -0.016102	  0.244989	 -0.086451	 -0.116206	 -0.139065	 -0.176872
 -0.044891	  0.077962	 -0.228033	  0.074041	 -0.056102	 -0.060571	 -0.059776	  0.004059	  0.214047	 -0.109712	 -0.117369	 -0.161177	 -0.156065
 -0.059571	  0.051049	 -0.243639	  0.111935	 -0.033616	 -0.074309	 -0.065632	  0.034980	  0.163705	 -0.130063	 -0.147861	 -0.157623	 -0.157366
 -0.020923	  0.067508	 -0.225878	  0.122540	 -0.026340	 -0.102819	 -0.049802	  0.047915	  0.130813	 -0.172496	 -0.153413	 -0.162252	 -0.149368
  0.007701	  0.094836	 -0.198935	  0.099660	 -0.065451	 -0.079843	 -0.066408	  0.064017	  0.113567	 -0.150992	 -0.143912	 -0.154151	 -0.148076
 -0.006623	  0.110996	 -0.199280	  0.085968	 -0.082086	 -0.058691	 -0.050212	  0.045430	  0.069028	 -0.143445	 -0.099741	 -0.090409	 -0.159991
 -0.010187	  0.114652	 -0.188032	  0.061607	 -0.064479	 -0.072596	 -0.046285	  0.021889	  0.068572	 -0.148268	 -0.082104	 -0.075392	 -0.134372
  0.015270	  0.098178	 -0.161256	  0.093127	 -0.025454	 -0.069762	 -0.060789	 -0.022542	  0.085547	 -0.156679	 -0.105035	 -0.064350	 -0.096608
  0.011126	  0.097464	 -0.157120	  0.083849	 -0.039001	 -0.028507	 -0.067769	 -0.028939	  0.105978	 -0.185499	 -0.102901	 -0.065436	 -0.086045
  0.030214	  0.130658	 -0.209893	  0.079003	 -0.050864	 -0.049631	 -0.058891	 -0.003411	  0.094668	 -0.210712	 -0.099677	 -0.067800	 -0.100894
  0.004252	  0.138472	 -0.212317	  0.066683	 -0.052064	 -0.081570	 -0.058683	 -0.004492	  0.093528	 -0.214171	 -0.104272	 -0.049188	 -0.075168
 -0.024749	  0.129182	 -0.223935	  0.075627	 -0.011422	 -0.085423	 -0.053789	 -0.004476	  0.059405	 -0.163175	 -0.084356	 -0.054688	 -0.007606
 -0.022455	  0.129345	 -0.247931	  0.093830	  0.021605	 -0.077881	 -0.069767	 -0.030379	  0.054304	 -0.151749	 -0.068961	 -0.028986	  0.035989
 -0.020260	  0.090610	 -0.224596	  0.068345	  0.024695	 -0.050753	 -0.054382	 -0.045843	  0.037764	 -0.146986	 -0.049959	 -0.024219	  0.017014
 -0.016234	  0.068914	 -0.268326	  0.055492	  0.021956	 -0.069582	 -0.058170	 -0.044169	  0.042667	 -0.130580	  0.005232	 -0.010392	  0.004295
 -0.021035	  0.079093	 -0.318628	  0.028846	  0.000817	 -0.098364	 -0.041674	 -0.078883	  0.019032	 -0.098130	  0.031704	  0.012891	  0.020645
 -0.004330	  0.079492	 -0.280140	  0.008224	  0.014266	 -0.146223	 -0.021729	 -0.075762	  0.050508	 -0.042617	  0.052684	  0.003724	  0.019440
  0.041817	  0.075692	 -0.276794	  0.014258	  0.005700	 -0.120067	 -0.003527	 -0.056496	  0.082760	 -0.026801	  0.077773	  0.000047	  0.027324
  0.008000	  0.080983	 -0.236978	  0.001242	 -0.028794	 -0.071354	  0.009746	 -0.082944	  0.060450	  0.019182	  0.087878	 -0.002105	  0.024106
 -0.037525	  0.067464	 -0.247693	  0.008682	 -0.025735	 -0.074215	  0.023652	 -0.086951	  0.082551	  0.008834	  0.094162	 -0.041684	  0.062650
 -0.052124	  0.063818	 -0.233744	  0.043430	 -0.016521	 -0.082207	  0.010804	 -0.073748	  0.140265	  0.034267	  0.129650	 -0.057371	  0.082822
 -0.059942	  0.070371	 -0.203669	  0.019220	 -0.010755	 -0.085266	 -0.007238	 -0.072116	  0.153224	  0.046956	  0.173576	 -0.032246	  0.073635
 -0.034893	  0.087640	 -0.204307	  0.008096	 -0.033642	 -0.042883	  0.007614	 -0.057156	  0.159710	  0.065022	  0.170341	 -0.017644	  0.066604
 -0.043779	  0.092526	 -0.192187	  0.011384	 -0.060776	 -0.024752	  0.038048	 -0.043434	  0.149917	  0.059413	  0.127807	 -0.029224	  0.029667
 -0.075067	  0.105364	 -0.197447	  0.022466	 -0.081752	 -0.034456	  0.047893	 -0.048794	  0.145671	  0.061447	  0.107332	  0.005513	 -0.008661
 -0.103804	  0.105264	 -0.152684	  0.007006	 -0.064278	 -0.056116	  0.036635	 -0.067787	  0.162398	  0.061292	  0.106691	 -0.026913	  0.008490
 -0.093491	  0.097214	 -0.154705	 -0.002448	 -0.059973	 -0.061156	  0.020796	 -0.073224	  0.178691	  0.059128	  0.077030	 -0.040012	  0.012402
 -0.100950	  0.087603	 -0.170654	 -0.007162	 -0.094610	 -0.004748	  0.058157	 -0.067468	  0.166060	  0.093959	  0.066407	 -0.031965	 -0.015959
 -0.092431	  0.081753	 -0.169793	 -0.002774	 -0.066591	 -0.009613	  0.066277	 -0.046066	  0.166448	  0.115842	  0.015760	 -0.035998	 -0.026772
 -0.070323	  0.056162	 -0.178076	 -0.022639	 -0.033363	 -0.029482	  0.041764	 -0.056780	  0.175446	  0.134152	  0.038302	 -0.053688	 -0.074322
 -0.059319	  0.048267	 -0.185340	 -0.012244	 -0.055034	 -0.004259	  0.021611	 -0.030860	  0.162018	  0.105705	  0.006216	 -0.084483	 -0.104809
 -0.038348	  0.050532	 -0.161855	  0.018371	 -0.063895	  0.002671	 -0.007965	 -0.045023	  0.135572	  0.060311	 -0.024360	 -0.098356	 -0.107228
 -0.016912	  0.026605	 -0.176266	  0.039801	 -0.040926	 -0.011709	 -0.003024	 -0.074947	  0.125981	  0.038839	 -0.039825	 -0.129027	 -0.135805
 -0.016303	  0.027469	 -0.196855	  0.016484	 -0.042765	 -0.031565	 -0.011136	 -0.088063	  0.129738	  0.028327	 -0.041069	 -0.137135	 -0.106282
  0.004910	  0.033942	 -0.198269	  0.041318	 -0.014655	 -0.029540	 -0.002860	 -0.108492	  0.112515	  0.001029	 -0.058360	 -0.156234	 -0.111633
 -0.020623	  0.034993	 -0.159505	  0.024890	 -0.000010	 -0.011501	 -0.021877	 -0.102575	  0.127400	 -0.048629	 -0.041938	 -0.180677	 -0.140461
 -0.077586	  0.030445	 -0.118705	  0.024045	 -0.012848	  0.024460	 -0.046643	 -0.093507	  0.112999	 -0.055936	 -0.061561	 -0.184849	 -0.151907
 -0.049439	  0.029833	 -0.124293	  0.037778	 -0.031747	  0.029101	 -0.026234	 -0.090187	  0.120497	 -0.077991	 -0.067975	 -0.206363	 -0.159396
 -0.054326	  0.063180	 -0.113921	  0.028811	 -0.024937	 -0.011913	 -0.067631	 -0.083740	  0.130909	 -0.064409	 -0.070753	 -0.193886	 -0.145258
 -0.040671	  0.061763	 -0.094545	  0.020713	 -0.026968	 -0.017827	 -0.021047	 -0.099905	  0.132075	 -0.069376	 -0.066887	 -0.165879	 -0.148809
 -0.056569	  0.048668	 -0.087883	  0.019180	 -0.053383	  0.002854	  0.005765	 -0.097541	  0.147414	 -0.050051	 -0.041330	 -0.148683	 -0.133227
 -0.063960	  0.074218	 -0.109976	  0.016125	 -0.064693	  0.011686	  0.022470	 -0.080446	  0.133676	 -0.084963	 -0.052700	 -0.149341	 -0.132493
 -0.060028	  0.098236	 -0.103121	  0.013781	 -0.061172	 -0.004640	  0.033961	 -0.059585	  0.088743	 -0.111933	 -0.040155	 -0.134342	 -0.126923
 -0.052495	  0.071550	 -0.095727	 -0.002021	 -0.030266	 -0.008685	  0.042340	 -0.036507	  0.068180	 -0.119178	 -0.029971	 -0.118301	 -0.143324
 -0.060842	  0.066166	 -0.099167	 -0.044014	  0.004036	 -0.028938	  0.047505	 -0.037647	  0.013648	 -0.073189	 -0.021036	 -0.099021	 -0.120719
 -0.031346	  0.078385	 -0.085362	 -0.049292	 -0.018690	 -0.008653	  0.048033	 -0.031587	  0.002047	 -0.049086	 -0.034932	 -0.104322	 -0.114061
 -0.013671	  0.070893	 -0.066348	 -0.033078	 -0.027168	  0.030263	  0.011459	 -0.024682	  0.034150	 -0.032982	 -0.029733	 -0.123096	 -0.075159
 -0.044733	  0.033165	 -0.056284	 -0.010042	  0.012687	 -0.002522	  0.020799	 -0.037101	  0.032948	 -0.047636	 -0.023262	 -0.108529	 -0.061828
 -0.041993	  0.000834	 -0.057781	 -0.000485	  0.019124	  0.014852	  0.045047	 -0.051112	  0.003529	 -0.064902	  0.005045	 -0.098100	 -0.038897
 -0.023607	  0.012636	 -0.076281	 -0.013952	  0.012582	  0.039330	  0.056244	 -0.040340	  0.033243	 -0.040462	  0.000074	 -0.046246	 -0.031179
  0.016904	  0.023047	 -0.082861	 -0.028905	 -0.001805	  0.065370	  0.037345	 -0.022790	  0.032780	 -0.003492	  0.018103	 -0.030800	 -0.017396
  0.002943	  0.033434	 -0.067463	 -0.033582	 -0.019959	  0.047888	  0.007583	 -0.009372	  0.006878	  0.014180	  0.033183	 -0.060328	  0.011876
 -0.008398	  0.063613	 -0.038713	 -0.030827	 -0.005714	  0.019767	  0.017584	 -0.019227	  0.012827	 -0.003204	  0.040597	 -0.072725	  0.019795
 -0.018001	  0.079768	 -0.017236	 -0.044255	  0.013755	  0.006119	  0.024605	 -0.023020	  0.018125	 -0.007157	  0.062159	 -0.059666	  0.041181
 -0.004529	  0.089357	 -0.043146	 -0.049185	 -0.007307	  0.007690	  0.039106	 -0.030624	  0.028236	 -0.007401	  0.078110	 -0.028077	  0.077316
  0.002622	  0.081838	 -0.036947	 -0.031526	 -0.039302	 -0.006746	  0.051862	 -0.027675	  0.017623	 -0.011401	  0.072168	 -0.008948	  0.045573
 -0.027803	  0.007602	 -0.033385	 -0.003145	 -0.018173	  0.026566	  0.041102	 -0.046244	  0.084266	  0.004872	  0.035827	 -0.005620	  0.039032
  0.010123	  0.031338	 -0.019321	  0.024697	 -0.034941	  0.023725	  0.013497	 -0.038793	  0.108865	  0.010375	  0.019233	 -0.012985	 -0.011744
  0.020329	  0.014381	 -0.005744	  0.007235	 -0.035953	  0.045055	  0.007344	 -0.052866	  0.077957	  0.009025	  0.007152	  0.016907	 -0.023332
 -0.024142	 -0.027011	  0.036963	  0.010541	 -0.043353	  0.026600	  0.011640	 -0.047855	  0.049160	 -0.029630	  0.020269	  0.007767	 -0.058128
 -0.049577	 -0.013756	  0.068928	  0.036356	 -0.036943	  0.014337	  0.027352	 -0.025373	  0.004559	 -0.023788	  0.032228	  0.032371	 -0.032582
 -0.030655	  0.010493	  0.022649	  0.046595	 -0.015133	 -0.017973	  0.032335	 -0.000615	 -0.024415	 -0.014849	  0.017827	  0.032379	 -0.020072
 -0.020209	  0.016173	  0.027846	  0.041207	  0.001582	 -0.036670	  0.018043	  0.031705	 -0.030380	 -0.030692	  0.019959	  0.007025	 -0.017707
 -0.004916	  0.045134	  0.054905	  0.020542	  0.001235	 -0.011150	  0.003781	  0.019505	 -0.027908	 -0.016770	  0.036752	 -0.023940	  0.002810
  0.020174	  0.051967	  0.017512	  0.019905	  0.014536	 -0.024711	  0.008944	  0.006648	 -0.040624	 -0.004785	  0.033330	 -0.027875	  0.028526
  0.055698	  0.066386	  0.006052	  0.003448	  0.004352	 -0.012315	  0.015141	  0.014080	 -0.020307	 -0.024399	  0.044022	  0.006562	 -0.008696
  0.027919	  0.044311	 -0.024511	  0.014087	  0.021355	  0.012787	 -0.014262	  0.004830	 -0.024625	 -0.016141	  0.013459	 -0.021534	 -0.032510
  0.019712	  0.014417	 -0.028466	  0.013546	  0.036768	  0.025077	 -0.027339	  0.023432	 -0.010950	  0.000125	 -0.049574	 -0.006541	  0.003690
 -0.001396	  0.015150	 -0.024543	 -0.008904	  0.023339	  0.029030	 -0.033088	  0.021783	  0.034515	  0.028652	 -0.030854	  0.004376	  0.009219
 -0.002543	 -0.001175	 -0.025192	 -0.005162	  0.027787	 -0.009571	 -0.029292	  0.004819	  0.014941	  0.009357	 -0.007826	 -0.012555	  0.024231
 -0.026247	 -0.008310	 -0.006335	 -0.002399	  0.032062	 -0.047995	 -0.007521	  0.002053	  0.014607	 -0.003464	 -0.031760	 -0.014983	  0.019865
 -0.013563	 -0.003585	  0.009195	 -0.029026	  0.028975	 -0.076419	 -0.011851	 -0.026941	 -0.001732	  0.000234	 -0.048429	 -0.025898	  0.028381
  0.009873	 -0.025660	  0.027740	 -0.042242	  0.026102	 -0.045750	 -0.027472	  0.004857	 -0.051616	  0.005923	 -0.033964	 -0.013195	  0.016876
  0.011317	 -0.065246	 -0.016954	 -0.056958	 -0.004514	  0.000581	 -0.029311	  0.019249	 -0.064241	  0.016237	 -0.009962	  0.008942	  0.017882
  0.009176	 -0.078777	 -0.046554	 -0.057043	 -0.010587	  0.034395	 -0.015254	  0.035808	 -0.052614	  0.028664	 -0.020706	  0.022085	 -0.014689
  0.016727	 -0.093832	 -0.040784	 -0.033280	 -0.018496	  0.044401	  0.016209	  0.049919	 -0.039457	  0.051053	 -0.046983	  0.026711	  0.028947
 -0.031413	 -0.093587	 -0.004524	 -0.010460	 -0.026731	  0.010465	  0.016426	  0.027932	 -0.037674	  0.033135	 -0.036743	  0.025138	  0.046019
 -0.052391	 -0.093446	 -0.012689	 -0.020434	  0.000729	  0.014702	  0.011343	  0.026244	 -0.021112	  0.010383	 -0.053709	  0.044140	  0.035612
 -0.037140	 -0.111563	 -0.038145	 -0.045878	  0.009976	  0.044961	  0.006575	  0.028635	 -0.002058	 -0.004836	 -0.081684	  0.047857	  0.025649
 -0.020833	 -0.110709	 -0.039461	 -0.084476	 -0.011651	  0.086274	  0.020989	  0.008501	 -0.018725	 -0.018233	 -0.075454	  0.053724	  0.023542
 -0.027602	 -0.101431	 -0.026477	 -0.096912	 -0.012653	  0.091408	  0.020815	  0.024189	 -0.041121	  0.026572	 -0.071141	  0.047726	  0.036078
  0.016697	 -0.115436	  0.017686	 -0.126327	  0.002257	  0.089956	  0.002612	  0.053382	 -0.043472	  0.043567	 -0.072531	  0.012393	  0.044593
  0.051534	 -0.080209	  0.018183	 -0.176026	  0.006736	  0.148334	  0.000787	  0.054005	 -0.079445	  0.061046	 -0.108582	 -0.007961	  0.056194
  0.039829	 -0.059931	  0.002377	 -0.181328	  0.015083	  0.160612	  0.000680	  0.098488	 -0.079171	  0.036637	 -0.147659	 -0.016969	  0.060041
  0.014025	 -0.051499	 -0.054464	 -0.183803	 -0.004170	  0.154617	 -0.023678	  0.122874	 -0.094450	  0.018759	 -0.090768	 -0.017744	  0.063307
  0.039617	 -0.038701	 -0.026660	 -0.250645	 -0.004519	  0.118984	 -0.028039	  0.108103	 -0.107788	  0.027223	 -0.091273	 -0.011067	  0.060807
  0.053898	 -0.057711	 -0.010029	 -0.285747	  0.001943	  0.085914	 -0.031969	  0.087288	 -0.101590	  0.014470	 -0.121038	 -0.039355	  0.052406
  0.030924	 -0.069152	  0.003897	 -0.268660	 -0.000783	  0.080404	 -0.048203	  0.079079	 -0.113205	  0.047669	 -0.112995	 -0.074166	  0.017150
  0.029677	 -0.112900	  0.020178	 -0.293206	 -0.006289	  0.077146	 -0.003510	  0.082170	 -0.100265	  0.032267	 -0.103169	 -0.066064	  0.004423
  0.022636	 -0.124691	 -0.002005	 -0.287151	 -0.019005	  0.103706	  0.005375	  0.107135	 -0.103739	  0.032732	 -0.094309	 -0.052585	 -0.010430
  0.014712	 -0.145722	  0.013725	 -0.270702	 -0.027737	  0.096453	 -0.047257	  0.118656	 -0.106232	  0.009800	 -0.119848	 -0.057724	 -0.031009
  0.040704	 -0.160149	  0.026318	 -0.273970	 -0.018083	  0.049676	 -0.020483	  0.096726	 -0.103275	 -0.000265	 -0.137635	 -0.081378	 -0.008133
  0.058696	 -0.166729	  0.033355	 -0.279952	  0.029718	  0.030644	 -0.015706	  0.083994	 -0.091097	  0.001284	 -0.141992	 -0.074600	  0.016636
  0.062861	 -0.156491	  0.048266	 -0.292386	  0.026607	  0.044253	 -0.052701	  0.046203	 -0.078414	  0.003078	 -0.135248	 -0.074776	  0.059593
  0.106335	 -0.163925	  0.061167	 -0.323806	  0.038700	  0.086120	 -0.084833	  0.004372	 -0.061515	  0.016525	 -0.100059	 -0.053037	  0.074338
  0.113187	 -0.168545	  0.055746	 -0.384608	  0.024233	  0.116505	 -0.100730	 -0.009305	 -0.056346	  0.005696	 -0.082914	 -0.073756	  0.092123
  0.104424	 -0.140389	  0.052029	 -0.389105	  0.009910	  0.134878	 -0.087101	 -0.007536	 -0.040831	  0.000900	 -0.105196	 -0.057217	  0.100376
  0.119352	 -0.124248	  0.022739	 -0.396891	  0.001463	  0.114872	 -0.056690	 -0.008117	 -0.021030	 -0.048643	 -0.092828	 -0.067620	  0.062279
  0.128901	 -0.109601	  0.001074	 -0.408944	 -0.003083	  0.116410	 -0.074204	 -0.016945	 -0.029121	 -0.088394	 -0.084884	 -0.075990	  0.055869
  0.135019	 -0.085130	  0.007613	 -0.395261	 -0.006120	  0.124891	 -0.091080	 -0.012804	 -0.017169	 -0.099092	 -0.108590	 -0.091627	  0.065636
  0.131839	 -0.112626	  0.038865	 -0.423988	  0.019465	  0.151262	 -0.092903	  0.008868	 -0.042072	 -0.079443	 -0.087580	 -0.094648	  0.042615
  0.151614	 -0.134178	  0.032496	 -0.401457	  0.069324	  0.167202	 -0.102045	  0.019367	 -0.065894	 -0.053065	 -0.075733	 -0.072540	  0.056466
  0.125573	 -0.149163	  0.026124	 -0.409932	  0.067120	  0.142523	 -0.123599	  0.008489	 -0.073492	 -0.057019	 -0.088514	 -0.066809	  0.055676
  0.130825	 -0.200242	  0.040861	 -0.419190	  0.088992	  0.139944	 -0.154486	  0.013811	 -0.050551	 -0.026564	 -0.088205	 -0.048876	  0.047483
  0.137616	 -0.190703	  0.015197	 -0.412581	  0.122829	  0.166394	 -0.131277	  0.011151	 -0.025923	 -0.014923	 -0.067350	 -0.071440	  0.036571
  0.121594	 -0.173287	  0.025852	 -0.366507	  0.116127	  0.173737	 -0.129887	 -0.037559	 -0.041304	 -0.067525	 -0.120859	 -0.068799	  0.057681
  0.143692	 -0.154492	  0.082866	 -0.375440	  0.101166	  0.185160	 -0.154135	 -0.048553	 -0.051444	 -0.074990	 -0.124575	 -0.093179	  0.069075
  0.111071	 -0.139680	  0.112471	 -0.395925	  0.075865	  0.204187	 -0.159345	 -0.061372	 -0.059992	 -0.076321	 -0.114414	 -0.078066	  0.069639
  0.112064	 -0.130457	  0.141467	 -0.399686	  0.069880	  0.156428	 -0.171962	 -0.082632	 -0.030001	 -0.076789	 -0.110486	 -0.088323	  0.065786
  0.128155	 -0.124179	  0.134011	 -0.396677	  0.041730	  0.119550	 -0.169444	 -0.074735	 -0.024771	 -0.079525	 -0.113716	 -0.119796	  0.064888
  0.137847	 -0.142268	  0.100499	 -0.380108	  0.028056	  0.152830	 -0.136086	 -0.072935	 -0.021922	 -0.080824	 -0.102748	 -0.105975	  0.073731
  0.142463	 -0.166910	  0.137006	 -0.380867	  0.016886	  0.118655	 -0.124925	 -0.066878	 -0.032733	 -0.054394	 -0.096515	 -0.070773	  0.078927
  0.141704	 -0.166021	  0.168041	 -0.404462	  0.012179	  0.100929	 -0.156036	 -0.070904	 -0.030164	 -0.050286	 -0.092683	 -0.058607	  0.059615
  0.145063	 -0.157688	  0.174817	 -0.396271	  0.027131	  0.122813	 -0.151516	 -0.111892	 -0.014099	 -0.045888	 -0.106092	 -0.061610	  0.051441
  0.136910	 -0.138975	  0.170155	 -0.382166	  0.024585	  0.141198	 -0.122147	 -0.097991	  0.006121	 -0.079026	 -0.105111	 -0.065542	  0.050186
  0.122342	 -0.150885	  0.155380	 -0.358714	  0.032599	  0.139178	 -0.161974	 -0.076812	  0.003901	 -0.102057	 -0.105726	 -0.070889	  0.051093
  0.100224	 -0.145738	  0.143265	 -0.325751	  0.043408	  0.153065	 -0.185387	 -0.077576	 -0.003762	 -0.077602	 -0.114235	 -0.068223	  0.074168
  0.093342	 -0.131121	  0.162170	 -0.305695	  0.050316	  0.195267	 -0.182855	 -0.061684	 -0.013390	 -0.074333	 -0.085620	 -0.032610	  0.073641
  0.103690	 -0.173087	  0.185387	 -0.319336	  0.068228	  0.179917	 -0.180740	 -0.076802	 -0.006852	 -0.037300	 -0.109491	 -0.048182	  0.078453
  0.064907	 -0.161866	  0.242436	 -0.343992	  0.058483	  0.150795	 -0.179065	 -0.067232	  0.002172	 -0.052772	 -0.089062	 -0.099163	  0.093850
  0.057052	 -0.133829	  0.253842	 -0.329976	  0.054854	  0.138303	 -0.155322	 -0.067893	 -0.005778	 -0.062112	 -0.052295	 -0.089931	  0.078687
  0.057302	 -0.088582	  0.261568	 -0.312169	  0.053503	  0.125944	 -0.162546	 -0.076348	  0.030695	 -0.047641	 -0.056637	 -0.064308	  0.107146
  0.046295	 -0.110778	  0.271996	 -0.290764	  0.036343	  0.146569	 -0.180126	 -0.071002	  0.005852	 -0.044810	 -0.066713	 -0.038462	  0.120550
  0.032883	 -0.161787	  0.263576	 -0.276667	  0.038623	  0.118063	 -0.173885	 -0.079978	  0.029493	 -0.061428	 -0.040213	 -0.031952	  0.109790
  0.043273	 -0.133948	  0.269935	 -0.271946	  0.048538	  0.109854	 -0.157251	 -0.092351	  0.040182	 -0.068649	 -0.019672	 -0.029146	  0.082865
  0.059611	 -0.134903	  0.270273	 -0.280647	  0.006653	  0.107753	 -0.149060	 -0.062708	  0.053854	 -0.071007	 -0.003887	 -0.022171	  0.053196
  0.058640	 -0.151145	  0.294973	 -0.306598	 -0.012569	  0.130389	 -0.165026	 -0.067164	  0.070256	 -0.068429	 -0.008023	 -0.040643	  0.050267
  0.065938	 -0.096447	  0.304876	 -0.328568	  0.018647	  0.162589	 -0.188455	 -0.076452	  0.049504	 -0.044889	 -0.013191	 -0.071511	  0.034518
  0.108420	 -0.085676	  0.322399	 -0.332055	  0.043596	  0.159056	 -0.181167	 -0.070404	  0.043851	 -0.049758	 -0.020168	 -0.064191	  0.038991
  0.094164	 -0.083735	  0.339995	 -0.313915	  0.048044	  0.163448	 -0.174510	 -0.074966	  0.024930	 -0.026057	  0.003627	 -0.074248	  0.011111
  0.069855	 -0.054399	  0.323411	 -0.298593	  0.054101	  0.150079	 -0.166605	 -0.070839	  0.023320	 -0.025867	  0.017847	 -0.071153	  0.018962
  0.068077	 -0.063402	  0.307307	 -0.292562	  0.035245	  0.129618	 -0.154906	 -0.058361	  0.027549	 -0.002737	 -0.002719	 -0.048058	  0.030085
  0.046755	 -0.039633	  0.278652	 -0.286704	  0.024712	  0.109828	 -0.184385	 -0.020194	  0.016384	 -0.022077	  0.024756	 -0.048342	  0.014383
  0.015012	 -0.023211	  0.282019	 -0.285865	  0.008257	  0.070895	 -0.157748	 -0.040939	  0.058660	 -0.007600	  0.009256	 -0.064126	 -0.003189
  0.027613	 -0.004421	  0.298845	 -0.318651	 -0.036639	  0.065242	 -0.118325	 -0.049802	  0.097590	 -0.011647	 -0.021950	 -0.071254	  0.037518
 -0.002076	 -0.012984	  0.309252	 -0.304550	 -0.022622	  0.090663	 -0.135444	 -0.059510	  0.094442	 -0.012321	 -0.003399	 -0.060156	  0.060881
 -0.022537	 -0.006209	  0.301390	 -0.310489	  0.021171	  0.121292	 -0.138552	 -0.080308	  0.078600	 -0.011348	  0.018668	 -0.060685	  0.044299
 -0.014062	  0.008570	  0.254705	 -0.326718	  0.010901	  0.148714	 -0.130485	 -0.085938	  0.096779	 -0.032700	  0.034577	 -0.042493	  0.050899
 -0.014796	  0.031425	  0.242340	 -0.320918	  0.024184	  0.182040	 -0.150901	 -0.057523	  0.126835	 -0.010731	 -0.003258	 -0.040943	  0.065940
 -0.037387	  0.037288	  0.273316	 -0.335494	  0.045418	  0.184811	 -0.140192	 -0.041036	  0.126189	 -0.018205	 -0.027866	 -0.057631	  0.051384
  0.003681	  0.034210	  0.308341	 -0.334523	  0.065374	  0.158188	 -0.157021	 -0.065449	  0.143534	 -0.010904	 -0.026057	 -0.040108	  0.032511
 -0.010250	  0.048661	  0.335951	 -0.333832	  0.048523	  0.101340	 -0.168498	 -0.073588	  0.162980	 -0.005568	 -0.019553	 -0.014506	  0.042438
 -0.027611	  0.041125	  0.334275	 -0.336375	  0.060231	  0.081668	 -0.174868	 -0.112260	  0.122729	 -0.036378	  0.014255	 -0.060301	  0.102412
 -0.031945	  0.059473	  0.328558	 -0.357577	  0.083109	  0.082989	 -0.140976	 -0.119804	  0.090478	 -0.046005	  0.044288	 -0.058526	  0.089076
 -0.024672	  0.066585	  0.338645	 -0.347904	  0.077236	  0.076890	 -0.100332	 -0.131029	  0.072045	 -0.023074	  0.044140	 -0.047206	  0.085513
 -0.018157	  0.094606	  0.320565	 -0.331771	  0.057801	  0.063012	 -0.069516	 -0.156334	  0.066061	 -0.013580	  0.054901	 -0.023943	  0.099480
 -0.026098	  0.080095	  0.298895	 -0.303811	  0.037505	  0.039329	 -0.034933	 -0.115151	  0.093167	  0.030898	  0.048605	 -0.045754	  0.081506
 -0.016584	  0.045848	  0.286039	 -0.306299	  0.032102	  0.030845	 -0.035088	 -0.094573	  0.115924	  0.056016	  0.024114	 -0.047207	  0.064185
 -0.033034	  0.005241	  0.258493	 -0.304440	  0.027591	  0.011783	 -0.028737	 -0.076217	  0.111638	  0.060731	 -0.000633	 -0.055713	  0.054943
  0.002161	 -0.037043	  0.268209	 -0.333870	  0.042420	 -0.026259	 -0.041129	 -0.077060	  0.119190	  0.059621	  0.020578	 -0.045634	  0.040451
  0.007565	 -0.004715	  0.278773	 -0.370592	  0.005634	 -0.042029	 -0.040639	 -0.100470	  0.135788	  0.051204	  0.009094	 -0.060665	  0.022121
 -0.023273	  0.007045	  0.249359	 -0.388537	  0.025337	 -0.063323	 -0.048965	 -0.101949	  0.139529	  0.047743	  0.012908	 -0.083294	  0.019948
 -0.044036	 -0.004623	  0.214642	 -0.407071	  0.026562	 -0.090356	 -0.049526	 -0.097968	  0.138782	  0.048699	  0.015458	 -0.100414	  0.040143
 -0.024914	 -0.012414	  0.193437	 -0.370349	  0.021582	 -0.089672	 -0.036044	 -0.072019	  0.140572	  0.060095	  0.014489	 -0.109189	  0.022309
 -0.043428	 -0.029538	  0.145445	 -0.353029	  0.028560	 -0.114674	 -0.001812	 -0.089733	  0.155666	  0.064407	  0.028891	 -0.113201	 -0.000583
 -0.059001	 -0.004386	  0.059583	 -0.384058	  0.040855	 -0.131375	 -0.005330	 -0.084007	  0.144658	  0.061300	  0.004041	 -0.115358	  0.018578
 -0.056452	 -0.013559	  0.065385	 -0.395619	  0.053263	 -0.135359	  0.005962	 -0.095020	  0.150989	  0.059221	 -0.002643	 -0.103415	 -0.007483
 -0.039937	 -0.015994	  0.050189	 -0.406602	  0.035667	 -0.132599	 -0.009954	 -0.101944	  0.147101	  0.080287	  0.005002	 -0.064872	  0.032688
 -0.047501	 -0.031172	  0.040075	 -0.379132	  0.028930	 -0.145869	 -0.004065	 -0.102956	  0.125673	  0.059431	  0.026347	 -0.046611	  0.053736
 -0.003438	 -0.028664	  0.045654	 -0.356718	  0.013824	 -0.144880	  0.007954	 -0.072035	  0.133632	  0.053619	  0.062646	 -0.059942	  0.079249
  0.011142	 -0.006868	  0.029846	 -0.395402	  0.041159	 -0.140142	  0.001928	 -0.038018	  0.112671	  0.064894	  0.042915	 -0.036694	  0.084236
 -0.014390	  0.026398	 -0.013328	 -0.397943	  0.045408	 -0.144248	  0.023665	 -0.065360	  0.110501	  0.056735	  0.016265	 -0.020906	  0.072670
 -0.010674	  0.055436	 -0.026606	 -0.377175	  0.021462	 -0.142989	 -0.001791	 -0.061948	  0.092944	  0.059321	  0.009321	 -0.059348	  0.052570
  0.001292	  0.061263	 -0.062538	 -0.367768	  0.020434	 -0.145429	 -0.006539	 -0.049617	  0.069376	  0.054938	 -0.004345	 -0.055744	  0.032394
  0.033311	  0.071595	 -0.068227	 -0.376730	  0.036459	 -0.142182	 -0.021271	 -0.055577	  0.085407	  0.033029	 -0.021170	 -0.091234	  0.049922
  0.030406	  0.072471	 -0.082623	 -0.389919	  0.049282	 -0.168022	 -0.007544	 -0.074914	  0.081028	  0.051962	 -0.053213	 -0.110306	  0.060185
  0.021956	  0.057075	 -0.108278	 -0.416130	  0.043659	 -0.200261	  0.002290	 -0.091799	  0.069376	  0.042323	 -0.058802	 -0.133496	  0.068646
 -0.003987	  0.058847	 -0.116622	 -0.409657	  0.062887	 -0.230625	 -0.025976	 -0.089679	  0.083439	  0.020134	 -0.041973	 -0.152918	  0.056816
  0.000305	  0.040724	 -0.115873	 -0.410443	  0.070084	 -0.237717	 -0.030800	 -0.108093	  0.084753	  0.043321	  0.001999	 -0.156682	  0.024343
  0.006076	  0.017898	 -0.081452	 -0.434741	  0.061274	 -0.227203	 -0.020829	 -0.077637	  0.098170	  0.072206	 -0.000670	 -0.144201	  0.009081
  0.000619	  0.020773	 -0.103081	 -0.462962	  0.071526	 -0.228714	 -0.005416	 -0.039889	  0.073893	  0.077678	  0.010532	 -0.109503	 -0.003622
  0.017426	  0.068464	 -0.104505	 -0.471207	  0.054290	 -0.232953	  0.006253	 -0.042458	  0.067377	  0.067961	 -0.017968	 -0.097213	  0.003684
  0.027851	  0.057621	 -0.107106	 -0.460135	  0.046438	 -0.234088	  0.043008	 -0.007378	  0.059653	  0.069266	 -0.013199	 -0.114791	 -0.018615
  0.058908	  0.035459	 -0.134708	 -0.435949	  0.063037	 -0.243841	  0.033527	  0.007366	  0.056283	  0.086658	 -0.022699	 -0.126316	 -0.036639
  0.074399	  0.076869	 -0.154875	 -0.427064	  0.082311	 -0.219779	  0.045805	 -0.015669	  0.064999	  0.094697	 -0.037049	 -0.130662	 -0.032676
  0.063387	  0.078510	 -0.159073	 -0.429297	  0.107304	 -0.238045	  0.065830	 -0.021053	  0.064206	  0.063467	 -0.026308	 -0.138642	 -0.006047
  0.012987	  0.048524	 -0.177624	 -0.390272	  0.089701	 -0.239047	  0.066171	 -0.033296	  0.027448	  0.061725	 -0.004913	 -0.149786	 -0.016215
 -0.003575	  0.055609	 -0.190862	 -0.360597	  0.061191	 -0.212390	  0.049146	 -0.023808	  0.021888	  0.041550	  0.004503	 -0.124349	 -0.031304
  0.052836	  0.056353	 -0.186085	 -0.351184	  0.045362	 -0.184177	  0.013959	 -0.017383	  0.054018	  0.046167	  0.027322	 -0.101003	 -0.006762
  0.038938	  0.049891	 -0.165895	 -0.351216	  0.047076	 -0.202613	  0.028394	 -0.015288	  0.045629	  0.053418	  0.051744	 -0.089224	  0.030132
  0.007550	  0.050655	 -0.184071	 -0.348344	  0.039575	 -0.208808	  0.030275	 -0.015497	  0.007960	  0.046036	  0.074105	 -0.073391	  0.053215
  0.002738	  0.031279	 -0.226660	 -0.353551	  0.033229	 -0.217243	  0.022202	 -0.016013	 -0.007693	  0.061355	  0.075981	 -0.097485	  0.036572
  0.043747	  0.012284	 -0.261082	 -0.353725	  0.037959	 -0.225037	  0.014986	 -0.065662	  0.014966	  0.045956	  0.062002	 -0.067093	  0.016576
  0.084294	 -0.017544	 -0.276625	 -0.371100	  0.035929	 -0.235734	  0.008942	 -0.060432	 -0.003279	  0.018616	  0.046522	 -0.082686	  0.015344
  0.096764	 -0.041039	 -0.284705	 -0.344383	  0.043987	 -0.228833	 -0.004622	 -0.044241	  0.008827	 -0.001430	  0.019515	 -0.091675	  0.020367
  0.105694	 -0.033897	 -0.314976	 -0.301419	  0.039239	 -0.180653	 -0.007447	 -0.059344	  0.033385	  0.036138	  0.002432	 -0.092479	  0.002129
  0.097163	 -0.010100	 -0.314338	 -0.259647	  0.039528	 -0.170330	 -0.039516	 -0.052179	  0.028291	  0.052579	 -0.011760	 -0.110040	  0.016423
  0.072433	  0.026712	 -0.323068	 -0.238413	  0.045132	 -0.140867	 -0.061278	 -0.036724	  0.012954	  0.052571	 -0.014553	 -0.098569	 -0.005705
  0.069385	  0.055721	 -0.331686	 -0.258333	  0.044350	 -0.138130	 -0.046819	 -0.042466	  0.019026	  0.063875	 -0.022881	 -0.064037	 -0.009178
  0.053922	  0.048233	 -0.314390	 -0.232490	  0.070701	 -0.136670	 -0.049585	 -0.040891	  0.012984	  0.036654	 -0.031638	 -0.064693	 -0.010534
  0.102224	  0.041732	 -0.292082	 -0.225719	  0.073331	 -0.131509	 -0.027244	 -0.014615	 -0.006619	  0.014519	 -0.031224	 -0.068275	 -0.026878
  0.105545	  0.027208	 -0.299371	 -0.251839	  0.088682	 -0.107720	 -0.025840	 -0.045052	 -0.008092	  0.045662	 -0.027476	 -0.078760	 -0.019288
  0.085196	  0.027533	 -0.340662	 -0.262972	  0.108975	 -0.082914	 -0.050342	 -0.011880	 -0.010939	  0.025596	 -0.031034	 -0.070049	 -0.057592
  0.092424	  0.028260	 -0.350120	 -0.215893	  0.085971	 -0.074464	 -0.038615	  0.022877	 -0.041807	 -0.006485	 -0.039521	 -0.045403	 -0.089452
  0.103167	  0.036782	 -0.338352	 -0.189673	  0.086446	 -0.070796	 -0.045312	  0.003306	 -0.026989	 -0.028605	 -0.037343	 -0.032524	 -0.064653
  0.096179	  0.056552	 -0.300759	 -0.223006	  0.075951	 -0.050825	 -0.060649	  0.007975	  0.016565	 -0.037268	 -0.047809	 -0.047583	 -0.050326
  0.086666	  0.048468	 -0.284225	 -0.251681	  0.056163	 -0.018442	 -0.046577	  0.016648	  0.025850	 -0.044232	 -0.064917	 -0.068320	 -0.049814
  0.081682	  0.017568	 -0.270381	 -0.244673	  0.050918	  0.027107	 -0.037679	 -0.016078	 -0.008427	 -0.049546	 -0.087110	 -0.029250	 -0.046498
  0.102250	 -0.002712	 -0.279704	 -0.223375	  0.053964	  0.049235	 -0.026957	 -0.055764	 -0.028793	 -0.032630	 -0.111033	 -0.007572	 -0.036734
  0.140451	 -0.001858	 -0.279062	 -0.212669	  0.082152	  0.037009	 -0.057112	 -0.057051	 -0.039192	 -0.040129	 -0.125933	 -0.031055	 -0.033576
  0.141747	 -0.012331	 -0.259338	 -0.230108	  0.059535	  0.080151	 -0.044801	 -0.070235	 -0.028868	 -0.013115	 -0.108149	 -0.057292	 -0.022131
  0.092846	 -0.031697	 -0.205886	 -0.229563	  0.022321	  0.105987	 -0.043516	 -0.058792	 -0.011744	 -0.009116	 -0.091020	 -0.052699	 -0.029129
  0.092771	 -0.071836	 -0.123419	 -0.215750	  0.040405	  0.078595	 -0.029055	 -0.022280	 -0.049256	  0.020865	 -0.108349	 -0.033061	 -0.060339
  0.156109	 -0.084743	 -0.051442	 -0.194315	  0.063030	  0.090502	 -0.045677	 -0.005425	 -0.047647	  0.012977	 -0.076815	 -0.033264	 -0.060697
  0.162455	 -0.085919	 -0.018134	 -0.174518	  0.069190	  0.108991	 -0.046910	  0.001129	 -0.043183	 -0.034125	 -0.053910	 -0.017586	 -0.051721
  0.145712	 -0.075101	 -0.009865	 -0.161164	  0.082669	  0.125336	 -0.022564	  0.009025	 -0.018741	 -0.018135	 -0.031800	 -0.026705	 -0.016536
  0.105753	 -0.080174	  0.022895	 -0.157928	  0.046436	  0.119738	  0.008065	  0.007074	 -0.006603	  0.007884	  0.011010	 -0.009076	 -0.007282
  0.135878	 -0.075937	  0.049294	 -0.154695	  0.036941	  0.103500	 -0.024604	 -0.007065	 -0.033530	  0.024914	 -0.003075	 -0.002975	 -0.034574
  0.160140	 -0.072382	  0.038549	 -0.123946	  0.026151	  0.127099	 -0.042366	 -0.010181	 -0.059420	  0.015747	  0.014261	  0.019689	 -0.020751
  0.159136	 -0.069534	  0.085073	 -0.094797	  0.038693	  0.186408	 -0.019767	 -0.002447	 -0.043688	  0.023461	 -0.009314	  0.022720	 -0.002028
  0.163405	 -0.071584	  0.103992	 -0.071646	  0.045691	  0.237274	 -0.003448	 -0.009273	 -0.045516	  0.019185	 -0.071142	 -0.006666	  0.011033
  0.154800	 -0.087740	  0.121779	 -0.084552	  0.046325	  0.264630	  0.001100	 -0.031183	 -0.027081	  0.030251	 -0.067666	  0.031002	 -0.022298
  0.146626	 -0.046083	  0.141013	 -0.063768	  0.033310	  0.268452	 -0.006604	 -0.047923	 -0.031174	  0.034509	 -0.053109	  0.031999	 -0.048699
  0.164700	 -0.022383	  0.190933	 -0.064050	  0.016730	  0.254208	 -0.001101	 -0.052342	 -0.053482	  0.006522	 -0.077110	 -0.003746	 -0.034114
  0.131865	 -0.018941	  0.239579	 -0.074234	  0.020803	  0.231304	 -0.029882	 -0.095936	 -0.042373	  0.033873	 -0.108043	 -0.013852	 -0.015171
  0.129377	 -0.044094	  0.266740	 -0.083324	  0.029020	  0.212736	 -0.053364	 -0.109509	 -0.038354	  0.058117	 -0.105902	 -0.002009	 -0.024456
  0.133103	 -0.040713	  0.265627	 -0.071869	  0.066837	  0.195600	 -0.046406	 -0.096555	 -0.044024	  0.053772	 -0.107821	  0.025044	 -0.019282
  0.143480	 -0.031758	  0.217328	 -0.043353	  0.066248	  0.196229	 -0.040721	 -0.072182	 -0.009690	  0.034940	 -0.093483	  0.021244	 -0.036074
  0.147828	 -0.043255	  0.242117	 -0.061978	  0.048732	  0.206174	 -0.044510	 -0.058655	 -0.005399	  0.019351	 -0.096937	 -0.010473	 -0.055124
  0.110591	 -0.014561	  0.280164	 -0.096165	  0.039849	  0.217224	 -0.015029	 -0.067219	 -0.001102	  0.038120	 -0.111440	 -0.007362	 -0.034902
  0.069794	 -0.016996	  0.257236	 -0.084905	  0.041912	  0.209889	 -0.025128	 -0.051868	 -0.020222	  0.041649	 -0.153560	  0.029913	 -0.054872
  0.067198	 -0.025690	  0.237862	 -0.039360	  0.072386	  0.191289	 -0.036890	 -0.063679	 -0.027531	  0.023348	 -0.112026	  0.022462	 -0.042822
  0.063162	 -0.024650	  0.256172	 -0.004732	  0.091326	  0.192395	 -0.055635	 -0.067458	 -0.008057	 -0.024956	 -0.094172	  0.029467	 -0.021120
  0.062293	 -0.043333	  0.197064	  0.015439	  0.089081	  0.178190	 -0.043038	 -0.068122	 -0.027737	 -0.006187	 -0.072824	  0.045615	 -0.055317
  0.049855	 -0.027041	  0.198623	  0.022535	  0.077714	  0.194659	 -0.040970	 -0.046808	 -0.008461	  0.010580	 -0.046399	  0.059290	 -0.025014
  0.028800	 -0.001611	  0.233304	 -0.004929	  0.015613	  0.191057	 -0.040091	 -0.020895	  0.002070	  0.011021	 -0.020298	  0.041793	 -0.007616
  0.041823	 -0.019578	  0.227010	 -0.035084	  0.051005	  0.186559	 -0.078849	 -0.004034	  0.006520	  0.024940	 -0.026251	 -0.007566	 -0.013468
  0.039404	 -0.017874	  0.214162	 -0.029181	  0.062106	  0.210898	 -0.099174	 -0.018466	  0.015146	  0.032875	 -0.033091	  0.010575	 -0.023021
  0.043924	 -0.034152	  0.154252	 -0.044339	  0.049129	  0.224764	 -0.114786	 -0.007762	  0.003928	  0.012417	 -0.012771	  0.022156	 -0.027920
  0.021241	 -0.036599	  0.125160	 -0.070180	  0.051839	  0.214170	 -0.098854	 -0.003859	  0.005818	 -0.006891	  0.011046	 -0.016681	 -0.038477
  0.020218	 -0.049222	  0.145679	 -0.051289	  0.027935	  0.214374	 -0.065923	 -0.026989	  0.008635	 -0.011214	  0.013741	 -0.021494	 -0.027349
  0.024316	 -0.053347	  0.161520	 -0.085399	  0.014571	  0.221966	 -0.065165	  0.011980	 -0.001116	  0.000820	 -0.036317	 -0.022216	  0.003076
 -0.007671	 -0.025723	  0.130413	 -0.087879	  0.029517	  0.221379	 -0.053442	  0.020002	 -0.002345	  0.017052	 -0.061924	 -0.001532	  0.031190
  0.021985	  0.007330	  0.107101	 -0.091118	  0.030160	  0.222254	 -0.088930	 -0.019634	  0.007291	  0.020338	 -0.100211	  0.011841	  0.016494
  0.009570	  0.021180	  0.114741	 -0.107954	  0.028223	  0.245247	 -0.076558	 -0.029906	  0.014817	  0.036456	 -0.113320	  0.020657	  0.033855
 -0.037109	  0.004045	  0.100385	 -0.124440	  0.030589	  0.230030	 -0.090476	  0.013864	 -0.039020	  0.009998	 -0.076639	  0.020855	  0.020840
 -0.025453	  0.000337	  0.088521	 -0.149183	  0.026775	  0.199658	 -0.087603	  0.006756	 -0.043213	  0.012611	 -0.072843	  0.056933	  0.043240
 -0.067520	 -0.026054	  0.093119	 -0.139959	  0.042920	  0.184754	 -0.089960	 -0.003531	 -0.033157	  0.014774	 -0.056353	  0.036747	  0.057759
 -0.069925	 -0.076767	  0.095443	 -0.163400	  0.058893	  0.172132	 -0.084151	 -0.001540	 -0.017673	  0.021076	 -0.038612	  0.009267	  0.059138
 -0.090137	 -0.056477	  0.076704	 -0.173796	  0.042737	  0.152314	 -0.091850	 -0.014324	  0.003342	  0.011171	 -0.046641	  0.005984	  0.059828
 -0.074577	 -0.048425	  0.037347	 -0.180015	  0.039543	  0.139283	 -0.066352	  0.000264	 -0.014099	  0.017314	 -0.013203	  0.006195	  0.015910
 -0.028342	 -0.069618	  0.037355	 -0.191326	  0.077411	  0.140172	 -0.061901	 -0.006087	  0.013005	 -0.014843	 -0.017661	  0.005027	  0.028180
 -0.006511	 -0.090348	  0.050101	 -0.157798	  0.078954	  0.158478	 -0.045597	 -0.010728	  0.038715	 -0.010125	 -0.055645	 -0.013476	  0.004742
  0.021310	 -0.101124	  0.064258	 -0.159626	  0.037717	  0.138527	 -0.058267	  0.019037	  0.058850	 -0.032812	 -0.021675	 -0.048191	  0.016352
  0.008972	 -0.075667	  0.080422	 -0.180366	  0.022501	  0.094476	 -0.082268	  0.037256	  0.050190	 -0.033265	 -0.012050	 -0.048668	  0.046667
 -0.027016	 -0.073935	  0.071404	 -0.210976	  0.045178	  0.076844	 -0.106829	  0.002546	  0.013999	 -0.008993	 -0.002754	 -0.028946	  0.051709
 -0.025264	 -0.093457	  0.085410	 -0.240001	  0.066696	  0.077519	 -0.126519	  0.001210	 -0.019681	 -0.003272	 -0.008494	 -0.018276	  0.071586
 -0.040643	 -0.131608	  0.037897	 -0.261448	  0.074303	  0.093824	 -0.122923	  0.011341	 -0.029342	 -0.023908	 -0.075824	 -0.007048	  0.045404
 -0.040820	 -0.117547	 -0.019050	 -0.280580	  0.053431	  0.120086	 -0.116364	  0.007260	 -0.041010	 -0.028399	 -0.079465	  0.035252	  0.035677
  0.003606	 -0.109289	  0.001793	 -0.264727	  0.056468	  0.152076	 -0.127595	  0.040211	  0.004099	  0.003847	 -0.060366	  0.048127	  0.004671
  0.036274	 -0.129455	  0.029653	 -0.291209	  0.047078	  0.174974	 -0.118474	  0.040816	  0.013101	  0.037516	 -0.049821	  0.069487	  0.035235
  0.041643	 -0.152965	  0.012109	 -0.312833	  0.043092	  0.143439	 -0.111387	  0.033048	 -0.017718	  0.061349	 -0.071036	  0.074672	  0.057374
  0.082023	 -0.192650	 -0.012600	 -0.336155	  0.053114	  0.135085	 -0.131534	  0.015692	 -0.030385	  0.055837	 -0.077054	  0.045729	  0.085682
  0.078185	 -0.156776	 -0.019433	 -0.351199	  0.065203	  0.097976	 -0.093568	 -0.008840	 -0.000694	  0.064531	 -0.062177	  0.029112	  0.093803
  0.041315	 -0.126255	 -0.001595	 -0.386863	  0.037982	  0.115669	 -0.084406	 -0.037151	  0.015428	  0.074069	 -0.045742	 -0.015908	  0.107437
  0.055102	 -0.131949	  0.016278	 -0.400619	 -0.008774	  0.117859	 -0.093811	 -0.012985	  0.019364	  0.056865	 -0.050389	 -0.010521	  0.128802
  0.060673	 -0.155022	  0.048503	 -0.421653	 -0.022074	  0.123119	 -0.116927	  0.020667	  0.036071	  0.041119	 -0.078421	  0.020594	  0.117139
  0.044944	 -0.194383	  0.007799	 -0.437002	 -0.018696	  0.112320	 -0.106560	  0.027769	  0.042626	  0.042392	 -0.099711	 -0.002368	  0.107712
  0.073681	 -0.241174	  0.002808	 -0.422248	 -0.021800	  0.109169	 -0.108996	  0.036236	  0.061162	  0.035352	 -0.112128	 -0.025968	  0.127884
  0.100761	 -0.237873	  0.007477	 -0.429493	 -0.022272	  0.105937	 -0.119835	  0.001218	  0.070121	  0.029319	 -0.105099	 -0.035917	  0.139492
  0.103255	 -0.196883	  0.050841	 -0.442463	  0.026525	  0.106102	 -0.084086	 -0.006965	  0.086180	  0.016630	 -0.086298	 -0.068356	  0.105700
  0.111399	 -0.194511	  0.038444	 -0.461509	  0.039982	  0.118805	 -0.070074	 -0.018808	  0.054212	 -0.012119	 -0.109113	 -0.100067	  0.113391
  0.090779	 -0.142857	  0.032339	 -0.488743	  0.046501	  0.123610	 -0.071746	  0.002442	  0.052291	 -0.032582	 -0.099957	 -0.135403	  0.143358
  0.075174	 -0.129559	  0.062368	 -0.489211	  0.022773	  0.117328	 -0.067456	  0.018080	  0.058667	 -0.022168	 -0.099014	 -0.109818	  0.168643
  0.051238	 -0.109060	  0.097513	 -0.477712	  0.031142	  0.102942	 -0.086953	  0.029376	  0.029655	  0.008123	 -0.108596	 -0.058507	  0.183004
  0.017857	 -0.122606	  0.084102	 -0.485007	  0.041425	  0.113966	 -0.101985	  0.023141	  0.030199	  0.019658	 -0.119494	 -0.069450	  0.163497
  0.034781	 -0.141998	  0.054021	 -0.513330	  0.022156	  0.103351	 -0.115436	 -0.019076	  0.010518	  0.016616	 -0.104814	 -0.075879	  0.146701
  0.037714	 -0.158402	  0.089716	 -0.545855	 -0.006786	  0.097733	 -0.117505	 -0.023881	  0.012650	 -0.011312	 -0.103849	 -0.112364	  0.156066
