# Supplementary material for: A fluorescent photoimmunoconjugate for imaging of cholesteatoma
Source: Sci Rep. 2022 Nov 19;12:19905. doi: 10.1038/s41598-022-22072-9 (PMC9675863; doi:10.1038/s41598-022-22072-9)
Supplement: Supplementary file 2 — Supplementary Information 2. [file 41598_2022_22072_MOESM2_ESM.zip › Data/ABR-66-1]

:RUN-1	LEVEL SWEEP	TEMP:NaN	6/13/2018	11:09 AM	NaNHR:
:SW EAR: R	SW FREQ: 5.66	# AVERAGES: 512	REP RATE (/sec): 40	DRIVER: RS Tweeter	SAMPLE (�sec): 40	
:NOTES-
:CHAMBER-CH4B-PXI
:CFTS Version: V2.7.2 (R850)
:LEVELS:20;25;30;35;40;45;50;55;60;65;70;75;80;
:DATA
  0.017123	  0.013682	  0.039164	 -0.046124	  0.024662	 -0.043436	 -0.032187	 -0.047760	 -0.027812	  0.035508	 -0.021047	 -0.020003	 -0.011234
  0.030688	 -0.000007	  0.039366	 -0.053754	 -0.026828	 -0.011348	 -0.062289	 -0.039371	 -0.011175	  0.034544	 -0.046125	 -0.005312	  0.002455
  0.007593	 -0.007689	  0.028531	 -0.069796	 -0.023986	 -0.007155	 -0.055802	 -0.025194	 -0.023188	  0.036588	 -0.047834	 -0.020644	  0.007751
  0.016181	 -0.017149	  0.012325	 -0.083782	 -0.041900	 -0.013282	 -0.030393	 -0.015125	 -0.052800	  0.032943	 -0.035637	 -0.007042	  0.010673
 -0.007384	 -0.041179	  0.016834	 -0.050382	 -0.023615	  0.022727	 -0.010376	 -0.014904	 -0.041656	  0.056565	 -0.008270	  0.019315	  0.022123
 -0.015567	 -0.010506	  0.012301	 -0.041940	 -0.002148	 -0.001101	 -0.021861	 -0.029095	 -0.005040	  0.027583	  0.015647	  0.004110	  0.006460
  0.018082	  0.022840	  0.012906	  0.003800	  0.003068	 -0.019589	 -0.013555	  0.009762	  0.015602	  0.013869	  0.053747	 -0.009000	 -0.013992
  0.035882	  0.032186	  0.052829	  0.029742	 -0.000015	  0.018049	 -0.020907	  0.009706	  0.001819	  0.029270	 -0.007378	 -0.011052	 -0.001555
  0.003304	  0.049805	  0.040897	  0.051463	 -0.000441	  0.034102	 -0.034616	  0.019156	  0.003593	 -0.009061	 -0.028446	  0.023203	 -0.010062
 -0.000651	  0.024112	  0.026202	  0.068986	 -0.026002	  0.010885	 -0.012017	 -0.001511	  0.025881	 -0.001543	  0.006917	 -0.017461	 -0.007264
 -0.016304	  0.048068	  0.031864	  0.052007	 -0.039781	 -0.003066	  0.044003	 -0.012385	  0.021319	 -0.043363	 -0.009440	 -0.030613	 -0.012219
 -0.023259	  0.059867	  0.024424	  0.014375	 -0.027785	 -0.044650	  0.060338	  0.027298	  0.017755	 -0.030561	 -0.027662	  0.002742	 -0.003655
  0.012765	  0.043394	  0.025942	  0.019180	  0.001897	 -0.014648	  0.046306	  0.015004	  0.021744	 -0.040667	  0.003196	  0.005150	  0.006154
  0.042579	  0.020449	 -0.019527	  0.009335	 -0.005658	 -0.000614	  0.034916	  0.035869	  0.026110	 -0.049521	  0.021995	 -0.011600	 -0.010568
  0.036875	  0.010482	 -0.048102	 -0.015963	 -0.006626	  0.014658	  0.036403	  0.022430	  0.028451	 -0.027115	  0.033639	 -0.007334	 -0.013539
  0.007569	 -0.019127	 -0.069869	  0.015283	  0.005168	  0.022913	  0.043052	  0.009959	  0.016394	  0.013460	  0.022049	  0.026701	 -0.015313
 -0.022072	 -0.030808	 -0.052015	 -0.007096	  0.021119	  0.013987	  0.017264	  0.022932	 -0.001286	 -0.017511	 -0.005749	  0.004643	 -0.036759
 -0.059618	 -0.053572	 -0.047483	  0.014842	  0.042041	  0.028627	 -0.021264	  0.016423	 -0.003840	 -0.049176	  0.001865	 -0.009069	  0.008502
 -0.044989	 -0.068659	 -0.066139	  0.039273	  0.069768	 -0.011896	  0.003692	 -0.000156	  0.003734	 -0.018644	  0.037680	  0.015692	  0.031298
 -0.038800	 -0.076187	 -0.060449	  0.050552	  0.057062	  0.004837	  0.029291	 -0.003036	 -0.015605	  0.006833	  0.040852	  0.047575	  0.040743
 -0.037433	 -0.064356	 -0.067355	  0.041470	  0.035559	 -0.000654	  0.064461	  0.004320	 -0.036133	  0.027806	  0.030267	  0.024337	  0.075158
  0.005279	 -0.041297	 -0.044418	  0.039954	  0.008502	 -0.021638	  0.066483	  0.010446	 -0.066277	  0.063054	  0.016630	  0.004480	  0.118470
  0.009421	 -0.037373	 -0.046048	  0.070003	 -0.001353	 -0.020375	  0.068681	 -0.020657	 -0.073432	  0.092617	  0.029341	 -0.003529	  0.159124
 -0.014688	 -0.008205	 -0.045920	  0.043861	 -0.039508	 -0.038462	  0.072864	 -0.019228	 -0.051753	  0.096434	  0.068017	  0.063731	  0.150098
 -0.028564	 -0.010815	 -0.027266	 -0.006591	 -0.063014	 -0.037612	  0.073415	 -0.030015	 -0.065050	  0.134929	  0.040343	  0.062942	  0.153150
 -0.024511	 -0.001973	 -0.006961	 -0.001726	 -0.041987	 -0.044468	  0.058730	 -0.006407	 -0.045883	  0.112859	  0.062003	  0.028184	  0.153826
 -0.003369	  0.013175	 -0.002118	  0.028322	 -0.031463	 -0.012357	  0.032637	 -0.005384	 -0.012959	  0.086335	  0.086914	  0.036519	  0.152159
  0.001163	  0.014955	 -0.023869	  0.034431	 -0.037895	  0.034889	  0.029664	 -0.039434	 -0.031218	  0.120468	  0.080785	  0.064424	  0.166726
 -0.005156	 -0.016173	 -0.059807	  0.011498	 -0.025208	  0.045376	  0.027382	 -0.031099	 -0.003197	  0.151974	  0.102244	  0.054494	  0.111635
  0.009183	 -0.025929	 -0.050269	  0.050674	 -0.028947	  0.046593	  0.067476	 -0.056066	  0.023330	  0.183829	  0.083030	  0.085869	  0.065670
  0.053444	 -0.001662	 -0.063197	  0.043646	 -0.040897	  0.048268	  0.091200	 -0.009944	  0.038792	  0.174492	  0.113239	  0.111637	  0.072795
  0.070522	  0.006767	 -0.093794	  0.032239	 -0.023615	  0.051774	  0.077514	  0.021224	  0.013482	  0.173835	  0.149402	  0.114476	  0.116931
  0.026645	  0.021683	 -0.102690	  0.038239	 -0.021633	  0.035674	  0.068198	  0.006993	  0.017000	  0.188853	  0.132347	  0.086405	  0.149191
  0.015587	  0.007819	 -0.113413	  0.029943	 -0.012020	  0.021759	  0.065082	 -0.023798	  0.031080	  0.197200	  0.109042	  0.085641	  0.163387
  0.013132	 -0.008669	 -0.095712	  0.017792	 -0.013418	  0.021134	  0.073768	  0.000169	  0.031805	  0.187820	  0.131971	  0.133815	  0.193436
 -0.013338	 -0.051717	 -0.078297	  0.036443	 -0.045661	  0.003642	  0.101936	  0.038452	  0.062810	  0.197576	  0.138924	  0.191030	  0.233335
 -0.002772	 -0.062652	 -0.076872	  0.015574	 -0.049203	  0.011935	  0.065317	  0.017866	  0.065583	  0.228311	  0.140405	  0.226546	  0.271021
 -0.022004	 -0.053630	 -0.095265	  0.019695	 -0.046118	  0.008661	  0.023506	  0.007852	  0.061217	  0.305519	  0.184148	  0.238659	  0.258935
 -0.020132	 -0.075142	 -0.059109	  0.061987	 -0.076197	 -0.005544	  0.030316	  0.052827	  0.091094	  0.328519	  0.207850	  0.224404	  0.256791
 -0.012670	 -0.073115	 -0.040030	  0.070283	 -0.070440	  0.016548	  0.068026	  0.050745	  0.125462	  0.332108	  0.230789	  0.176652	  0.214821
  0.006391	 -0.041789	 -0.023874	  0.058583	 -0.054485	  0.071407	  0.071285	  0.010088	  0.158245	  0.318431	  0.231358	  0.123086	  0.180108
 -0.012847	 -0.043123	 -0.045240	  0.056777	 -0.036970	  0.072929	  0.095159	  0.047918	  0.149899	  0.305131	  0.193739	  0.041129	  0.094436
  0.025459	 -0.042794	 -0.092912	  0.038623	 -0.011850	  0.035582	  0.111755	  0.110374	  0.124775	  0.263602	  0.132192	 -0.023574	  0.047205
  0.039487	 -0.027261	 -0.081187	  0.038612	 -0.042376	  0.071415	  0.148981	  0.103567	  0.121727	  0.237180	  0.083614	 -0.068872	 -0.006444
  0.048539	  0.001130	 -0.104236	  0.025219	 -0.053712	  0.087767	  0.181952	  0.074772	  0.110886	  0.204334	  0.022655	 -0.111866	 -0.087729
  0.025811	  0.010882	 -0.119711	  0.033305	 -0.067042	  0.099769	  0.208655	  0.035975	  0.066010	  0.154689	 -0.022391	 -0.133906	 -0.136304
  0.000141	 -0.001378	 -0.113384	  0.035078	 -0.059424	  0.103303	  0.193913	  0.000981	 -0.002208	  0.126147	 -0.079559	 -0.174289	 -0.177351
  0.017832	  0.026280	 -0.078927	  0.046145	 -0.021438	  0.073136	  0.178286	 -0.021305	 -0.073940	  0.068593	 -0.135910	 -0.201032	 -0.223303
 -0.008285	  0.011556	 -0.058155	  0.074910	 -0.003294	  0.069588	  0.128973	 -0.036043	 -0.113977	 -0.000056	 -0.120859	 -0.215616	 -0.210116
  0.004520	  0.006794	 -0.030782	  0.105697	  0.014809	  0.041123	  0.067362	 -0.059446	 -0.153183	 -0.026953	 -0.136523	 -0.208198	 -0.198389
  0.040343	  0.016982	 -0.025242	  0.119244	 -0.003427	 -0.003325	  0.046608	 -0.109070	 -0.192422	 -0.049448	 -0.121054	 -0.195920	 -0.188050
  0.038996	 -0.021034	 -0.086725	  0.093181	 -0.039736	 -0.058956	 -0.023968	 -0.146229	 -0.210129	 -0.105470	 -0.101967	 -0.223541	 -0.153724
  0.017587	 -0.033418	 -0.126311	  0.092342	 -0.030842	 -0.080771	 -0.113488	 -0.119144	 -0.217388	 -0.090561	 -0.105545	 -0.203254	 -0.128132
 -0.003655	 -0.060984	 -0.134330	  0.079650	 -0.024010	 -0.088715	 -0.153644	 -0.136069	 -0.202277	 -0.050705	 -0.103772	 -0.148191	 -0.097309
  0.006440	 -0.045706	 -0.126532	  0.073359	  0.004235	 -0.083110	 -0.140484	 -0.177348	 -0.199610	 -0.018339	 -0.076493	 -0.118840	 -0.038728
  0.040656	 -0.042288	 -0.114572	  0.087992	  0.000528	 -0.063170	 -0.176589	 -0.201823	 -0.227567	  0.027887	 -0.032003	 -0.056077	  0.011393
  0.018974	 -0.040508	 -0.084576	  0.084437	  0.011100	 -0.038269	 -0.167593	 -0.181450	 -0.225009	  0.068304	  0.063962	  0.017101	  0.058387
  0.018075	 -0.028239	 -0.077481	  0.055716	  0.012509	 -0.050257	 -0.167992	 -0.135967	 -0.161391	  0.131272	  0.167753	  0.113882	  0.141073
  0.045548	 -0.005528	 -0.064948	  0.011656	 -0.050736	 -0.044152	 -0.122859	 -0.113503	 -0.122249	  0.191764	  0.228103	  0.223517	  0.216249
  0.070510	 -0.018799	 -0.043738	  0.009082	 -0.087722	 -0.038525	 -0.069055	 -0.062690	 -0.067164	  0.249779	  0.261289	  0.285008	  0.275682
  0.058540	 -0.029905	 -0.043730	  0.015479	 -0.093129	 -0.028411	 -0.044312	 -0.011701	  0.017791	  0.334790	  0.284694	  0.313986	  0.303266
  0.037650	 -0.023374	 -0.071973	  0.027540	 -0.117015	 -0.061060	 -0.052494	  0.074529	  0.087768	  0.410364	  0.319262	  0.341893	  0.295138
  0.038470	 -0.034887	 -0.067286	  0.016328	 -0.146248	 -0.071527	 -0.038023	  0.138126	  0.122952	  0.422946	  0.339077	  0.350719	  0.282456
  0.030919	 -0.048594	 -0.060990	  0.014125	 -0.143622	 -0.009438	  0.011590	  0.196985	  0.149268	  0.433611	  0.286476	  0.315829	  0.245488
  0.031786	 -0.059337	 -0.077826	  0.030572	 -0.115704	  0.068425	  0.100478	  0.229923	  0.171896	  0.424989	  0.268928	  0.235072	  0.155345
 -0.018279	 -0.066115	 -0.077185	  0.053218	 -0.119275	  0.112805	  0.159447	  0.207857	  0.161937	  0.371125	  0.239466	  0.168834	  0.064019
 -0.024944	 -0.074178	 -0.078603	  0.050420	 -0.094954	  0.156161	  0.135217	  0.233903	  0.127944	  0.321112	  0.199925	  0.108493	  0.006994
  0.020128	 -0.047567	 -0.083825	  0.059795	 -0.038223	  0.210205	  0.151828	  0.226100	  0.078473	  0.262425	  0.150256	  0.048035	 -0.029553
  0.050992	 -0.025512	 -0.086185	  0.085751	 -0.001368	  0.260711	  0.153412	  0.161560	  0.031617	  0.185826	  0.088794	 -0.027293	 -0.107979
  0.075554	 -0.019044	 -0.064848	  0.067356	  0.019074	  0.250160	  0.159367	  0.111088	 -0.008621	  0.151725	  0.034876	 -0.088820	 -0.158234
  0.066402	 -0.039624	 -0.063922	  0.067282	  0.034687	  0.282777	  0.136938	  0.089318	 -0.035047	  0.087147	 -0.033787	 -0.130638	 -0.195088
  0.063877	 -0.052329	 -0.060984	  0.080304	  0.073749	  0.282084	  0.081162	  0.085071	 -0.084331	  0.054156	 -0.100456	 -0.166395	 -0.220660
  0.030200	 -0.007570	 -0.022124	  0.118702	  0.092052	  0.240331	  0.060743	  0.030341	 -0.137720	 -0.003535	 -0.184687	 -0.235114	 -0.260454
  0.034898	 -0.019695	 -0.029883	  0.160041	  0.074603	  0.181920	  0.062003	 -0.010795	 -0.165524	 -0.052250	 -0.228544	 -0.239271	 -0.262150
  0.044870	 -0.032894	 -0.059802	  0.157845	  0.037938	  0.181268	  0.057284	 -0.039917	 -0.211451	 -0.085863	 -0.243462	 -0.212903	 -0.228344
  0.033343	 -0.028425	 -0.076059	  0.132435	 -0.002790	  0.197892	  0.019327	 -0.066422	 -0.252601	 -0.102365	 -0.242184	 -0.192326	 -0.167853
  0.019140	 -0.055769	 -0.065440	  0.123402	  0.008764	  0.174085	 -0.005405	 -0.117839	 -0.290038	 -0.094728	 -0.195627	 -0.096593	 -0.078609
 -0.002776	 -0.051349	 -0.018222	  0.133834	  0.001557	  0.109987	 -0.023243	 -0.132155	 -0.307704	 -0.084927	 -0.106712	 -0.008139	  0.013525
 -0.008484	 -0.056493	  0.007145	  0.116186	 -0.015917	  0.091410	 -0.066989	 -0.122063	 -0.289895	 -0.023510	 -0.068445	  0.113623	  0.087630
  0.013266	 -0.059843	 -0.010956	  0.092927	 -0.021287	  0.098638	 -0.085872	 -0.117948	 -0.231261	  0.013583	  0.005733	  0.174244	  0.169011
  0.055573	 -0.089995	 -0.001459	  0.115533	 -0.061356	  0.048147	 -0.117749	 -0.093209	 -0.175412	  0.080652	  0.044796	  0.187870	  0.209169
  0.065377	 -0.108351	  0.006393	  0.123755	 -0.083015	  0.057599	 -0.123037	 -0.043611	 -0.133485	  0.096653	  0.071098	  0.211630	  0.203998
  0.032660	 -0.099062	  0.010515	  0.091141	 -0.103160	  0.071945	 -0.086304	  0.015723	 -0.072597	  0.110167	  0.070791	  0.229537	  0.199600
 -0.002915	 -0.098699	 -0.020260	  0.091091	 -0.084408	  0.101066	 -0.040421	  0.039469	 -0.031982	  0.110976	  0.070043	  0.236918	  0.153256
 -0.017063	 -0.091442	 -0.050801	  0.096867	 -0.104653	  0.081623	 -0.012208	  0.065132	 -0.028470	  0.118737	  0.060204	  0.243011	  0.109810
  0.030508	 -0.095723	 -0.057104	  0.076057	 -0.132987	  0.068206	 -0.004943	  0.080606	 -0.065451	  0.129029	  0.036354	  0.234150	  0.048825
  0.042080	 -0.105139	 -0.055659	  0.040318	 -0.166217	  0.101813	 -0.016280	  0.054554	 -0.058821	  0.087848	 -0.000003	  0.142384	 -0.005522
  0.014914	 -0.102254	 -0.088774	  0.061015	 -0.142883	  0.111591	 -0.022073	  0.022234	 -0.032417	  0.065144	 -0.042881	  0.093012	 -0.067696
  0.059200	 -0.124302	 -0.089129	  0.088812	 -0.154156	  0.148846	 -0.005730	 -0.007192	 -0.052307	  0.046898	 -0.051220	  0.026544	 -0.117422
  0.054135	 -0.101704	 -0.095226	  0.104766	 -0.142422	  0.172408	  0.008302	 -0.009361	 -0.107954	  0.033130	 -0.095054	 -0.004080	 -0.168744
  0.038496	 -0.063202	 -0.101610	  0.096093	 -0.123011	  0.194661	 -0.025726	 -0.018880	 -0.159216	 -0.012774	 -0.131621	 -0.032784	 -0.197120
  0.078318	 -0.059274	 -0.070029	  0.104153	 -0.067124	  0.165940	 -0.077056	 -0.062065	 -0.193751	 -0.069207	 -0.175409	 -0.082019	 -0.192906
  0.123477	 -0.045434	 -0.067786	  0.100875	 -0.041782	  0.104691	 -0.102160	 -0.100854	 -0.229417	 -0.099736	 -0.212346	 -0.132792	 -0.183362
  0.102078	 -0.020509	 -0.119405	  0.099565	 -0.062057	  0.081003	 -0.113073	 -0.102068	 -0.256761	 -0.104538	 -0.210885	 -0.149792	 -0.166081
  0.133044	 -0.012503	 -0.092511	  0.063894	 -0.093379	  0.098276	 -0.091509	 -0.121091	 -0.263470	 -0.106408	 -0.210570	 -0.126342	 -0.167547
  0.126167	 -0.020897	 -0.074286	  0.052635	 -0.099944	  0.069514	 -0.107017	 -0.144151	 -0.240472	 -0.118465	 -0.201514	 -0.131266	 -0.151735
  0.086772	 -0.015239	 -0.095302	  0.054675	 -0.136293	  0.040131	 -0.106569	 -0.128540	 -0.214965	 -0.095033	 -0.194872	 -0.096116	 -0.123229
  0.071679	 -0.049193	 -0.075728	  0.055095	 -0.167367	  0.063461	 -0.134620	 -0.115054	 -0.197459	 -0.110223	 -0.143466	 -0.074442	 -0.128437
  0.047356	 -0.045664	 -0.066681	  0.065209	 -0.177302	  0.052656	 -0.163308	 -0.119607	 -0.209486	 -0.054204	 -0.118745	 -0.043551	 -0.148250
  0.053189	 -0.020665	 -0.106517	  0.063529	 -0.132190	  0.036219	 -0.126609	 -0.086775	 -0.227477	 -0.017187	 -0.129082	 -0.037381	 -0.138158
  0.056207	  0.016912	 -0.145063	  0.062987	 -0.127898	  0.075818	 -0.106765	 -0.107421	 -0.206848	  0.012305	 -0.127201	 -0.036189	 -0.127451
  0.065157	  0.011395	 -0.165656	  0.073726	 -0.138622	  0.085313	 -0.143729	 -0.094414	 -0.163638	  0.086502	 -0.121283	 -0.030126	 -0.098863
  0.068352	  0.002117	 -0.127104	  0.029034	 -0.120738	  0.082657	 -0.117214	 -0.073091	 -0.171180	  0.060623	 -0.098265	  0.019694	 -0.071753
  0.073478	  0.014521	 -0.103990	 -0.022255	 -0.117752	  0.083738	 -0.072609	 -0.064177	 -0.164455	  0.062739	 -0.065915	  0.076864	 -0.014176
  0.061212	  0.019603	 -0.124807	  0.029108	 -0.087165	  0.132105	 -0.031502	 -0.049701	 -0.165472	  0.073740	 -0.023109	  0.093255	 -0.001610
  0.046388	 -0.026646	 -0.135790	  0.036058	 -0.096884	  0.153762	 -0.017978	 -0.036125	 -0.123213	  0.089739	  0.001332	  0.098840	 -0.018871
  0.084246	 -0.058505	 -0.134080	  0.036696	 -0.121685	  0.115311	 -0.047964	 -0.023162	 -0.050529	  0.073568	  0.025849	  0.128814	  0.004042
  0.088576	 -0.074968	 -0.147775	  0.054089	 -0.108162	  0.125852	 -0.046108	 -0.043618	 -0.009695	  0.083619	  0.058523	  0.149818	  0.050390
  0.068215	 -0.064651	 -0.133247	 -0.002169	 -0.096380	  0.119285	 -0.036206	 -0.043273	  0.027499	  0.093875	  0.088252	  0.166156	  0.077354
  0.069442	 -0.032322	 -0.133351	 -0.018318	 -0.105401	  0.108456	 -0.007720	 -0.019363	  0.018307	  0.143159	  0.149055	  0.171625	  0.104450
  0.044579	 -0.007668	 -0.151051	 -0.004728	 -0.090259	  0.106406	  0.008055	  0.049075	  0.009751	  0.202738	  0.195728	  0.173165	  0.135894
  0.041827	 -0.012324	 -0.145803	  0.005635	 -0.065344	  0.108004	  0.020754	  0.079529	 -0.009782	  0.257529	  0.248020	  0.157090	  0.163089
  0.031716	 -0.024751	 -0.120283	  0.032080	 -0.010593	  0.165125	  0.017277	  0.106065	  0.021973	  0.269974	  0.256993	  0.163175	  0.174998
  0.036900	 -0.017611	 -0.119708	  0.046331	  0.008322	  0.201651	  0.038595	  0.143206	  0.045313	  0.229943	  0.254192	  0.183595	  0.190830
  0.087537	 -0.012028	 -0.095929	  0.056754	 -0.022061	  0.206605	  0.099926	  0.173105	  0.043998	  0.202772	  0.256228	  0.232300	  0.213927
  0.065581	  0.007715	 -0.097709	  0.054148	 -0.030515	  0.211797	  0.093944	  0.159391	  0.050240	  0.214459	  0.240188	  0.227233	  0.185936
  0.039690	  0.037781	 -0.136828	  0.055764	  0.012181	  0.238008	  0.072905	  0.132265	  0.079822	  0.217739	  0.197084	  0.227867	  0.186975
  0.029425	  0.027544	 -0.132454	  0.071241	  0.031952	  0.236343	  0.084433	  0.140574	  0.062330	  0.222508	  0.189758	  0.222276	  0.196936
  0.016926	  0.028092	 -0.147600	  0.030752	  0.000476	  0.281883	  0.133191	  0.160154	  0.061894	  0.238048	  0.190807	  0.217663	  0.157184
  0.012827	  0.027311	 -0.157074	 -0.002279	  0.052374	  0.296892	  0.159052	  0.160176	  0.057410	  0.216044	  0.198533	  0.170602	  0.142628
  0.033270	  0.012390	 -0.105903	  0.009048	  0.070589	  0.310278	  0.096643	  0.147426	  0.019119	  0.158221	  0.179476	  0.177138	  0.100524
  0.046219	 -0.004038	 -0.135787	  0.037343	  0.100167	  0.297506	  0.016382	  0.116899	 -0.036067	  0.114831	  0.167741	  0.144300	  0.055764
  0.066491	  0.006462	 -0.149914	  0.077217	  0.101926	  0.319279	  0.014747	  0.094001	 -0.077678	  0.114243	  0.161521	  0.101478	  0.041123
  0.062564	 -0.006357	 -0.158695	  0.103532	  0.089881	  0.339085	  0.031515	  0.074747	 -0.104593	  0.121799	  0.102209	  0.064430	 -0.009195
  0.048899	 -0.009776	 -0.142730	  0.118173	  0.129481	  0.298125	  0.046120	  0.000141	 -0.132612	  0.077406	  0.048797	  0.018201	 -0.050641
  0.036674	  0.011668	 -0.103929	  0.114687	  0.130469	  0.244273	  0.010132	 -0.022676	 -0.142574	  0.041892	 -0.006002	 -0.045568	 -0.076116
  0.044977	 -0.004169	 -0.101015	  0.112835	  0.108472	  0.228852	 -0.017678	 -0.032891	 -0.141843	  0.006865	 -0.054255	 -0.088033	 -0.117508
  0.061357	  0.035451	 -0.096719	  0.134584	  0.062251	  0.257817	 -0.051120	 -0.025452	 -0.190382	 -0.059454	 -0.085990	 -0.118783	 -0.150506
  0.073424	  0.061278	 -0.078675	  0.141191	  0.067893	  0.255856	 -0.064204	 -0.041260	 -0.227510	 -0.085150	 -0.098946	 -0.133774	 -0.172337
  0.059510	  0.060624	 -0.096989	  0.154619	  0.060270	  0.204455	 -0.072398	 -0.090150	 -0.260120	 -0.094963	 -0.117637	 -0.131228	 -0.163184
  0.065058	  0.059667	 -0.112726	  0.157357	  0.029878	  0.185678	 -0.112529	 -0.131146	 -0.240667	 -0.132689	 -0.121551	 -0.155298	 -0.181904
  0.047959	  0.031450	 -0.122346	  0.130954	  0.010211	  0.182926	 -0.184304	 -0.172522	 -0.215270	 -0.134752	 -0.131835	 -0.144011	 -0.165088
  0.044951	  0.049261	 -0.095895	  0.109320	 -0.012127	  0.179675	 -0.230412	 -0.159323	 -0.234314	 -0.116514	 -0.097272	 -0.113366	 -0.122753
  0.033877	  0.055212	 -0.065949	  0.066305	  0.005545	  0.162428	 -0.211401	 -0.113179	 -0.216053	 -0.123257	 -0.102246	 -0.070283	 -0.123895
  0.011230	  0.058655	 -0.041018	  0.075472	 -0.011193	  0.117155	 -0.220193	 -0.088254	 -0.212426	 -0.127062	 -0.098939	 -0.064064	 -0.131705
  0.032197	  0.049744	 -0.044736	  0.109157	 -0.027694	  0.113131	 -0.244322	 -0.125583	 -0.255912	 -0.094005	 -0.080543	 -0.064590	 -0.107840
  0.051551	  0.008802	 -0.034942	  0.139214	 -0.048583	  0.074326	 -0.303310	 -0.162330	 -0.249647	 -0.053423	 -0.027313	 -0.029657	 -0.090679
  0.089555	 -0.016052	 -0.016539	  0.155592	 -0.070960	  0.024770	 -0.290758	 -0.142454	 -0.224007	 -0.002539	  0.024615	 -0.013128	 -0.056753
  0.098879	  0.000368	 -0.006265	  0.107386	 -0.048469	 -0.000657	 -0.243050	 -0.092012	 -0.231092	  0.042304	  0.079894	  0.003131	 -0.033372
  0.082765	 -0.013764	 -0.029214	  0.081734	 -0.021916	  0.020614	 -0.202695	 -0.109831	 -0.227967	  0.037023	  0.078318	  0.006510	 -0.008105
  0.067564	 -0.017922	 -0.068160	  0.065139	 -0.013687	  0.026406	 -0.224589	 -0.119492	 -0.204823	  0.059592	  0.073180	  0.049410	  0.054917
  0.044676	 -0.051010	 -0.073085	  0.029849	 -0.044419	  0.019769	 -0.231953	 -0.116859	 -0.154391	  0.091376	  0.109079	  0.057595	  0.122053
  0.043910	 -0.055888	 -0.065727	  0.003273	 -0.073869	  0.048954	 -0.203267	 -0.077503	 -0.140076	  0.115555	  0.134475	  0.035023	  0.163104
  0.027807	 -0.047984	 -0.045084	 -0.011409	 -0.033358	  0.071262	 -0.170753	 -0.013252	 -0.130316	  0.122936	  0.139580	  0.046190	  0.165187
  0.026569	 -0.019936	 -0.012903	 -0.000825	  0.000165	  0.059576	 -0.135053	  0.004661	 -0.097085	  0.123808	  0.116347	  0.092228	  0.167222
  0.032629	 -0.001363	  0.016506	 -0.010387	 -0.015248	  0.074885	 -0.127742	  0.007789	 -0.059265	  0.149553	  0.129776	  0.071511	  0.130652
  0.048033	 -0.006652	 -0.008760	 -0.007721	 -0.058106	  0.087052	 -0.121574	  0.038551	  0.012160	  0.165845	  0.137023	  0.041682	  0.103389
  0.055769	 -0.019893	 -0.013055	 -0.014917	 -0.068307	  0.101007	 -0.105199	  0.079992	  0.032453	  0.170335	  0.138813	 -0.000880	  0.101711
  0.054390	 -0.045497	 -0.024663	 -0.021873	 -0.049742	  0.100251	 -0.074206	  0.123985	 -0.009684	  0.156376	  0.102067	 -0.010821	  0.057691
  0.042353	 -0.029976	 -0.062787	  0.009487	 -0.027553	  0.121753	 -0.048390	  0.134874	 -0.018007	  0.103355	  0.043480	 -0.040292	  0.028993
  0.037077	 -0.026160	 -0.079342	  0.007372	  0.012628	  0.108686	 -0.020682	  0.097816	 -0.032580	  0.072786	 -0.001488	 -0.091861	 -0.021508
  0.064717	 -0.027794	 -0.062462	 -0.004621	  0.040221	  0.136704	  0.001685	  0.095852	 -0.040160	  0.062043	 -0.017193	 -0.105624	 -0.020391
  0.064825	 -0.026916	 -0.059678	  0.026211	  0.042763	  0.112299	 -0.016903	  0.127351	 -0.083768	  0.028709	 -0.017988	 -0.119389	 -0.035017
  0.057049	 -0.012150	 -0.041867	  0.048785	  0.077265	  0.112266	 -0.007155	  0.095572	 -0.173348	 -0.013503	 -0.015854	 -0.132449	 -0.073744
  0.068438	 -0.031722	 -0.022310	  0.070747	  0.068665	  0.127710	 -0.014856	  0.036066	 -0.184150	 -0.011581	 -0.008490	 -0.159302	 -0.072873
  0.042560	 -0.014867	 -0.020525	  0.098606	  0.053615	  0.160297	 -0.068224	 -0.030716	 -0.190524	 -0.005951	 -0.016904	 -0.204426	 -0.070927
  0.029672	 -0.015194	 -0.009287	  0.098184	  0.098221	  0.117794	 -0.096132	 -0.063188	 -0.159766	 -0.018209	 -0.033961	 -0.196045	 -0.019562
  0.028284	 -0.060825	  0.006451	  0.116458	  0.116945	  0.083213	 -0.095758	 -0.055783	 -0.136128	 -0.032486	 -0.041764	 -0.156148	 -0.003092
  0.007675	 -0.066097	 -0.001690	  0.138767	  0.142641	  0.067757	 -0.085287	 -0.043318	 -0.160239	 -0.083434	 -0.070498	 -0.176627	  0.009293
  0.043067	 -0.053385	 -0.023798	  0.123309	  0.121800	  0.027405	 -0.068362	 -0.036433	 -0.139863	 -0.058699	 -0.090308	 -0.178643	  0.050299
  0.104490	 -0.024273	 -0.027859	  0.127309	  0.109758	  0.042829	 -0.075128	 -0.075363	 -0.118171	 -0.042450	 -0.081132	 -0.176080	  0.047721
  0.105088	 -0.005479	 -0.029688	  0.147926	  0.060406	  0.028830	 -0.103487	 -0.048417	 -0.162880	 -0.032441	 -0.080031	 -0.172942	  0.067782
  0.091994	  0.009907	 -0.021097	  0.143089	  0.060505	  0.026878	 -0.058011	 -0.003168	 -0.204007	 -0.001070	 -0.080143	 -0.134881	  0.085316
  0.040777	  0.020068	 -0.019831	  0.108276	  0.052492	 -0.012018	 -0.062158	  0.012764	 -0.218934	 -0.005153	 -0.066027	 -0.127706	  0.058725
  0.039731	  0.000583	 -0.030207	  0.084238	  0.033404	 -0.026566	 -0.088962	  0.037035	 -0.209540	 -0.002020	 -0.034631	 -0.097442	  0.052637
  0.033579	 -0.011455	 -0.019944	  0.101514	  0.013692	 -0.010914	 -0.064232	  0.003586	 -0.202290	  0.018039	 -0.024445	 -0.036694	  0.037991
  0.043450	 -0.000997	 -0.016034	  0.119825	  0.023545	 -0.020765	 -0.045791	  0.018941	 -0.153688	  0.032676	  0.018644	 -0.016712	  0.002830
  0.046596	  0.039742	 -0.048730	  0.097524	  0.055962	 -0.049046	 -0.050466	 -0.001111	 -0.110968	  0.074648	  0.088307	 -0.029353	  0.024110
  0.035833	  0.073792	 -0.047865	  0.076363	  0.061484	 -0.054647	 -0.074966	 -0.011515	 -0.090969	  0.071014	  0.131332	 -0.013435	  0.017727
  0.053975	  0.082556	 -0.007433	  0.053633	  0.022423	 -0.021647	 -0.061788	  0.038191	 -0.030695	  0.098247	  0.158497	  0.002837	 -0.007823
  0.061500	  0.067733	 -0.026944	  0.026288	  0.001148	 -0.005284	  0.000355	  0.024261	  0.011037	  0.114598	  0.185408	 -0.022815	  0.007311
  0.062224	  0.054684	 -0.038242	  0.043936	  0.021584	  0.030349	  0.032084	  0.069775	  0.012388	  0.124808	  0.188048	 -0.073030	  0.012650
  0.060156	  0.022912	 -0.039848	  0.036557	  0.037136	  0.077822	  0.024256	  0.128129	  0.002344	  0.135278	  0.153430	 -0.097170	 -0.036648
  0.057304	 -0.017865	 -0.032970	  0.032243	  0.049443	  0.081259	  0.028495	  0.129503	 -0.032673	  0.111281	  0.120064	 -0.166163	 -0.107311
  0.068789	 -0.040553	  0.001070	  0.031775	  0.049916	  0.087665	  0.051698	  0.106535	 -0.008518	  0.108138	  0.103418	 -0.226987	 -0.184808
  0.067157	 -0.032250	  0.001480	 -0.000356	  0.067123	  0.060784	  0.098880	  0.076003	  0.008023	  0.091846	  0.046560	 -0.263842	 -0.231118
  0.094140	 -0.058682	  0.025882	  0.006244	  0.028692	  0.041960	  0.124065	  0.055121	 -0.023378	  0.090554	  0.000169	 -0.295832	 -0.278002
  0.088927	 -0.036853	  0.002152	  0.040465	  0.013964	  0.033729	  0.115157	  0.054518	 -0.061436	  0.096341	 -0.033872	 -0.284197	 -0.287132
  0.074680	  0.016793	 -0.019568	  0.037736	  0.040604	  0.066585	  0.054648	  0.031628	 -0.093515	  0.123470	 -0.064364	 -0.297597	 -0.299503
  0.034945	  0.017727	 -0.034044	  0.041285	  0.072764	  0.064158	  0.023697	 -0.005024	 -0.159521	  0.069701	 -0.046238	 -0.315084	 -0.302955
  0.046512	  0.005597	 -0.054121	  0.019535	  0.079593	  0.030971	  0.044323	 -0.011037	 -0.163873	  0.020027	 -0.066775	 -0.301552	 -0.288092
  0.071300	  0.010617	 -0.059402	 -0.037574	  0.082039	  0.040112	 -0.003173	 -0.006172	 -0.193882	 -0.021717	 -0.066660	 -0.281274	 -0.313660
  0.091617	  0.024163	 -0.051322	 -0.034394	  0.061484	  0.021502	 -0.034090	  0.012430	 -0.249142	 -0.052188	 -0.037752	 -0.266158	 -0.308392
  0.079030	  0.014373	 -0.061838	 -0.025104	  0.021814	  0.017809	 -0.063290	 -0.034693	 -0.286962	 -0.056766	 -0.057306	 -0.266101	 -0.268316
  0.039952	 -0.017984	 -0.035352	 -0.016721	  0.016836	 -0.027331	 -0.063407	 -0.053799	 -0.292739	 -0.024167	 -0.078395	 -0.237757	 -0.219515
  0.032274	 -0.025726	  0.002988	  0.026698	  0.005657	 -0.063953	 -0.064881	 -0.027669	 -0.282976	 -0.010274	 -0.089398	 -0.185995	 -0.146221
  0.037649	  0.008974	 -0.009108	  0.006146	 -0.000162	 -0.080185	 -0.074130	 -0.031604	 -0.252750	 -0.020544	 -0.055015	 -0.173422	 -0.141218
  0.048889	  0.024200	  0.003361	 -0.033796	 -0.022843	 -0.092019	 -0.105020	 -0.053931	 -0.237628	  0.013387	 -0.008082	 -0.173366	 -0.114042
  0.055763	  0.047944	  0.011599	 -0.053075	 -0.029703	 -0.073925	 -0.114408	 -0.051548	 -0.200611	  0.064638	  0.026780	 -0.138017	 -0.095291
  0.075964	  0.068051	  0.002039	 -0.048759	 -0.003508	 -0.047509	 -0.107041	 -0.027832	 -0.129531	  0.114808	  0.052235	 -0.119199	 -0.073726
  0.064069	  0.036148	  0.017854	 -0.033938	 -0.046235	 -0.019855	 -0.066428	  0.006336	 -0.172650	  0.126922	  0.048725	 -0.085146	 -0.085840
  0.074285	  0.021069	  0.014580	 -0.069950	 -0.041362	  0.005925	 -0.001505	  0.027767	 -0.226364	  0.151019	  0.078194	 -0.095493	 -0.080954
  0.079601	 -0.015635	 -0.014459	 -0.093025	 -0.035584	  0.022981	 -0.009682	  0.014369	 -0.218402	  0.159711	  0.063527	 -0.101909	 -0.049351
  0.032668	 -0.031826	 -0.077902	 -0.110080	 -0.040077	  0.024937	 -0.031778	 -0.014015	 -0.180081	  0.157147	  0.075863	 -0.065486	 -0.092599
  0.018564	 -0.028209	 -0.110748	 -0.084769	 -0.052132	  0.020596	 -0.026425	 -0.018770	 -0.164864	  0.151424	  0.032710	 -0.055194	 -0.107578
  0.053122	 -0.055827	 -0.115784	 -0.088508	 -0.038237	  0.029631	 -0.035250	  0.004524	 -0.155979	  0.130977	  0.008930	 -0.067964	 -0.145264
  0.083482	 -0.053995	 -0.095185	 -0.089230	 -0.027954	  0.040979	 -0.031449	  0.004699	 -0.179179	  0.114052	 -0.006872	 -0.099512	 -0.179843
  0.100069	 -0.043143	 -0.074056	 -0.074125	 -0.051447	  0.066256	 -0.037901	 -0.012189	 -0.205606	  0.058716	 -0.021841	 -0.118886	 -0.162031
  0.106199	 -0.042287	 -0.084297	 -0.088609	 -0.051162	  0.064567	 -0.048305	 -0.072749	 -0.177201	  0.053451	 -0.031311	 -0.115121	 -0.157570
  0.118849	 -0.054361	 -0.071561	 -0.078308	 -0.024140	  0.075268	 -0.082055	 -0.080126	 -0.168852	  0.048761	 -0.050017	 -0.121768	 -0.155624
  0.109789	 -0.068788	 -0.048599	 -0.051373	  0.017396	  0.092024	 -0.066643	 -0.045307	 -0.174080	  0.054369	 -0.049180	 -0.116526	 -0.135458
  0.106960	 -0.041541	 -0.047236	 -0.031627	  0.035295	  0.084879	 -0.087753	 -0.019252	 -0.174282	  0.011453	 -0.052792	 -0.150681	 -0.134416
  0.079630	 -0.019238	 -0.056173	 -0.035923	  0.023501	  0.049257	 -0.123347	 -0.031477	 -0.195405	 -0.020301	 -0.061903	 -0.159693	 -0.121127
  0.089429	 -0.036820	 -0.055808	 -0.013124	 -0.018992	 -0.004329	 -0.112198	 -0.065467	 -0.212409	 -0.049611	 -0.056033	 -0.157338	 -0.126053
  0.086606	 -0.041791	 -0.080740	 -0.022682	 -0.038741	 -0.068726	 -0.115960	 -0.099504	 -0.229186	 -0.075927	 -0.021850	 -0.163732	 -0.130185
  0.047638	 -0.047957	 -0.057982	 -0.041879	 -0.030598	 -0.086147	 -0.103079	 -0.088187	 -0.218472	 -0.090554	  0.003145	 -0.183027	 -0.126420
  0.054237	 -0.064586	 -0.048958	 -0.046470	 -0.055196	 -0.103251	 -0.083105	 -0.051634	 -0.231714	 -0.128491	 -0.006882	 -0.160932	 -0.107906
  0.096182	 -0.050923	 -0.042849	 -0.036052	 -0.048441	 -0.125211	 -0.055364	 -0.053787	 -0.249661	 -0.122962	 -0.001052	 -0.136971	 -0.084932
  0.082901	 -0.049661	 -0.032693	 -0.044035	 -0.049059	 -0.107853	 -0.090528	 -0.068379	 -0.225824	 -0.080829	 -0.002317	 -0.135496	 -0.099301
  0.069408	 -0.069228	 -0.049190	 -0.052644	 -0.074506	 -0.105652	 -0.117777	 -0.019284	 -0.211179	 -0.038133	 -0.013211	 -0.161675	 -0.096077
  0.082388	 -0.030614	 -0.050301	 -0.029195	 -0.095157	 -0.076347	 -0.086448	 -0.041630	 -0.200359	 -0.035120	  0.001350	 -0.133549	 -0.091814
  0.069516	 -0.014673	 -0.027425	 -0.030384	 -0.092215	 -0.062397	 -0.060008	 -0.077414	 -0.145508	 -0.014017	  0.008582	 -0.104666	 -0.038530
  0.006318	  0.049496	 -0.078349	  0.032446	  0.046729	  0.001648	 -0.054074	 -0.003532	 -0.024330	 -0.073726	  0.142277	 -0.040858	 -0.159169
 -0.013657	  0.027154	 -0.044581	  0.042770	  0.065747	  0.010158	 -0.043189	 -0.016438	 -0.039872	 -0.055954	  0.101252	 -0.055683	 -0.102145
  0.007284	  0.014045	 -0.032166	  0.026088	  0.047432	  0.012670	 -0.025416	 -0.025102	 -0.044502	 -0.027720	  0.107632	 -0.044597	 -0.038411
  0.031550	 -0.013375	 -0.013754	  0.028981	  0.027948	 -0.011682	 -0.007211	 -0.036208	 -0.043462	 -0.026301	  0.115651	 -0.019749	 -0.033120
  0.015788	 -0.024943	  0.025843	  0.021270	  0.039555	 -0.036100	 -0.005152	 -0.012039	 -0.041601	  0.009395	  0.123289	 -0.008347	 -0.041499
  0.008627	 -0.047110	  0.002124	  0.024177	  0.038156	 -0.021848	 -0.009796	 -0.026181	 -0.018605	  0.013771	  0.105597	  0.023449	 -0.049182
 -0.016999	 -0.057187	 -0.020183	  0.042238	  0.001709	 -0.001790	 -0.006016	 -0.021413	  0.045235	  0.019726	  0.098931	  0.056559	 -0.044715
 -0.022644	 -0.043116	 -0.019486	  0.022873	 -0.019566	 -0.006089	  0.011745	 -0.034640	  0.016224	  0.008268	  0.067511	  0.041336	 -0.057357
 -0.028146	 -0.031538	 -0.007618	 -0.027350	  0.016682	 -0.016805	 -0.019686	  0.001006	  0.017145	 -0.011706	  0.026581	  0.003806	 -0.049738
 -0.030996	 -0.011530	  0.021771	 -0.017680	  0.016445	 -0.012917	 -0.024361	  0.018309	  0.022562	  0.000501	  0.013943	  0.017594	 -0.018327
 -0.015423	  0.022450	  0.025254	  0.023797	  0.003896	  0.003974	 -0.004506	  0.022787	  0.058161	  0.022043	  0.008496	  0.027786	  0.074030
  0.003758	  0.057198	  0.024845	  0.066156	 -0.010727	  0.006354	 -0.004717	  0.035365	  0.035810	  0.019808	 -0.010902	 -0.010529	  0.059736
  0.041428	  0.049306	 -0.001741	  0.037579	 -0.018074	 -0.022077	  0.021347	  0.022123	 -0.006900	  0.000557	 -0.043367	 -0.073352	 -0.011733
  0.018187	  0.019251	 -0.007767	 -0.025145	  0.004635	 -0.014459	  0.036615	 -0.017979	 -0.022013	  0.023628	 -0.062162	 -0.041787	 -0.001646
 -0.007139	 -0.022299	  0.031789	 -0.050052	 -0.000092	  0.031693	  0.038134	 -0.011787	  0.027621	  0.044899	 -0.054820	  0.042124	  0.095040
 -0.010215	 -0.030588	  0.030628	 -0.049815	 -0.028776	  0.038781	  0.026779	 -0.004282	  0.040291	  0.023228	 -0.052245	  0.076393	  0.157711
  0.025244	 -0.029818	  0.021498	 -0.033947	 -0.059917	  0.039167	  0.016303	  0.020770	  0.016722	  0.008430	 -0.121594	  0.053835	  0.082493
  0.000169	  0.010620	  0.003534	 -0.057490	 -0.067491	  0.011061	 -0.009372	  0.026018	 -0.020448	 -0.000863	 -0.202152	 -0.063662	 -0.071689
  0.000908	  0.013086	  0.002111	 -0.037615	 -0.062536	  0.000636	  0.007890	  0.017677	 -0.022958	 -0.008678	 -0.210096	 -0.062971	 -0.008645
 -0.014041	  0.048896	  0.036248	 -0.069281	 -0.041756	 -0.012377	  0.054682	  0.045546	  0.004919	  0.010694	 -0.153823	  0.078651	  0.218365
 -0.026439	  0.042307	  0.029131	 -0.079513	 -0.036804	 -0.025201	  0.033402	  0.045747	  0.031152	  0.025567	 -0.173955	  0.043158	  0.218942
 -0.038422	  0.014368	  0.027144	 -0.106604	 -0.066219	 -0.017958	  0.017142	  0.022139	  0.029244	 -0.014987	 -0.247057	 -0.097471	 -0.107988
 -0.062703	  0.017095	  0.029006	 -0.162102	 -0.054267	 -0.010110	  0.019947	 -0.024096	  0.004742	 -0.011556	 -0.300237	 -0.098174	 -0.158318
 -0.046206	 -0.006932	  0.021402	 -0.184454	 -0.023089	  0.023909	  0.018297	 -0.023611	  0.031429	  0.002441	 -0.231744	  0.045534	  0.206833
 -0.036502	 -0.006879	  0.029959	 -0.191570	 -0.038406	  0.041356	  0.021504	  0.012251	  0.025201	  0.003709	 -0.204759	  0.106131	  0.346052
 -0.037499	 -0.016129	  0.081307	 -0.150528	 -0.025016	  0.041794	  0.039364	 -0.001298	 -0.000488	 -0.031598	 -0.310805	 -0.053368	  0.090841
 -0.072090	  0.006988	  0.063107	 -0.158356	 -0.025253	  0.035240	  0.017400	 -0.012289	 -0.040236	 -0.072642	 -0.390900	 -0.140536	 -0.065179
 -0.063727	  0.021920	  0.014466	 -0.194936	 -0.011676	  0.059490	 -0.009611	  0.015354	 -0.030433	 -0.049049	 -0.332490	 -0.030154	  0.117125
 -0.031810	  0.034498	  0.017919	 -0.210699	  0.001448	  0.065343	 -0.007697	  0.037331	 -0.003511	  0.007501	 -0.281985	  0.067439	  0.317872
 -0.004880	  0.017159	  0.012709	 -0.151289	  0.004763	  0.055528	  0.019103	  0.011409	 -0.020469	  0.034066	 -0.353847	  0.019185	  0.222241
  0.006812	  0.006941	 -0.001290	 -0.143276	 -0.007153	  0.048694	  0.021790	 -0.016306	 -0.038284	  0.003966	 -0.441722	 -0.077351	 -0.014876
 -0.024926	  0.001755	 -0.052491	 -0.176453	 -0.036382	  0.065869	  0.013253	  0.011838	 -0.012886	  0.033838	 -0.412488	 -0.054167	  0.043111
 -0.028395	  0.011373	 -0.069807	 -0.190829	 -0.031164	  0.087656	  0.019474	  0.011782	  0.024860	  0.046966	 -0.336031	  0.067082	  0.257968
 -0.026813	  0.033361	 -0.075399	 -0.190806	 -0.004766	  0.084167	  0.049650	 -0.007586	  0.016913	  0.011761	 -0.353393	  0.076018	  0.320375
 -0.038743	  0.025779	 -0.105320	 -0.193233	  0.001864	  0.085313	  0.082560	 -0.037585	  0.015853	 -0.028661	 -0.388129	 -0.049568	  0.192872
 -0.002630	  0.035007	 -0.127970	 -0.173540	  0.036430	  0.093904	  0.101817	  0.002025	  0.031310	 -0.052871	 -0.421443	 -0.074201	  0.097537
 -0.027032	  0.013705	 -0.094481	 -0.170578	  0.031475	  0.093867	  0.072902	  0.062502	  0.058101	 -0.019374	 -0.405720	  0.001256	  0.174331
 -0.055135	  0.048839	 -0.069084	 -0.150931	  0.002677	  0.081210	  0.045463	  0.035095	  0.066871	 -0.038172	 -0.343686	  0.070690	  0.221861
 -0.041538	  0.074692	 -0.080187	 -0.165989	 -0.006488	  0.049829	  0.054644	  0.037880	  0.061563	 -0.068895	 -0.392094	 -0.016272	  0.133447
 -0.070712	  0.075805	 -0.082180	 -0.171480	 -0.028498	  0.066989	  0.044546	  0.035524	  0.017575	 -0.084493	 -0.447541	 -0.101063	 -0.027733
 -0.061146	  0.062980	 -0.034364	 -0.175859	 -0.021178	  0.090299	  0.041299	  0.041609	  0.001977	 -0.086948	 -0.452308	 -0.056810	 -0.010394
 -0.079049	  0.040553	 -0.008460	 -0.160783	 -0.016489	  0.086823	  0.025442	  0.036148	  0.036810	 -0.070244	 -0.415000	  0.042604	  0.107263
 -0.082520	  0.032083	 -0.031485	 -0.140140	 -0.009400	  0.098497	 -0.009483	  0.019311	  0.019039	 -0.113758	 -0.420168	  0.015933	  0.085421
 -0.079228	  0.051390	 -0.039164	 -0.103929	  0.025062	  0.098796	 -0.048252	 -0.002905	  0.005306	 -0.152773	 -0.486285	 -0.111714	 -0.036543
 -0.091736	  0.042278	 -0.069973	 -0.101571	  0.029229	  0.124067	 -0.015548	 -0.027074	 -0.025247	 -0.111030	 -0.524974	 -0.141381	  0.002325
 -0.092237	  0.033865	 -0.081562	 -0.140862	  0.060458	  0.153481	 -0.030567	 -0.014908	  0.011167	 -0.054496	 -0.498937	 -0.100323	  0.162209
 -0.085710	  0.048726	 -0.085458	 -0.141774	  0.078228	  0.173078	 -0.057686	  0.028096	  0.036371	 -0.032414	 -0.459889	 -0.048368	  0.175033
 -0.069920	  0.045352	 -0.114798	 -0.127108	  0.086065	  0.164311	 -0.047801	  0.012264	  0.046439	 -0.095414	 -0.499883	 -0.106779	  0.031835
 -0.086876	  0.096720	 -0.132943	 -0.087403	  0.081378	  0.184339	 -0.067930	  0.024742	  0.038927	 -0.103316	 -0.545873	 -0.146125	 -0.052926
 -0.084447	  0.111134	 -0.152511	 -0.101261	  0.067201	  0.181583	 -0.058868	  0.039939	  0.036413	 -0.063611	 -0.505075	 -0.091156	  0.065674
 -0.088929	  0.143484	 -0.126389	 -0.106197	  0.092168	  0.146023	 -0.062759	  0.019136	  0.017549	 -0.050191	 -0.472844	 -0.037688	  0.185078
 -0.061831	  0.149280	 -0.116838	 -0.100963	  0.102481	  0.149333	 -0.088173	  0.003428	 -0.002360	 -0.069685	 -0.520168	 -0.119750	  0.060558
 -0.057050	  0.145999	 -0.091456	 -0.073685	  0.130204	  0.161506	 -0.089012	 -0.040490	  0.030395	 -0.050378	 -0.546737	 -0.181957	 -0.092090
 -0.051787	  0.147040	 -0.073172	 -0.020545	  0.136398	  0.160246	 -0.072115	 -0.060366	  0.047111	 -0.004340	 -0.493303	 -0.124525	  0.009390
 -0.053497	  0.131763	 -0.103083	  0.006085	  0.137062	  0.194931	 -0.051171	 -0.074345	  0.081562	 -0.014985	 -0.442925	 -0.063436	  0.181494
 -0.032487	  0.113240	 -0.106619	 -0.045085	  0.102948	  0.177821	 -0.054411	 -0.047239	  0.055282	 -0.044776	 -0.433196	 -0.093753	  0.124171
 -0.015423	  0.108101	 -0.125967	 -0.045675	  0.100982	  0.158032	 -0.094849	 -0.020591	  0.068955	 -0.062819	 -0.473821	 -0.161904	 -0.060743
 -0.012230	  0.086300	 -0.102613	 -0.012723	  0.071870	  0.162079	 -0.079937	 -0.014919	  0.052123	 -0.046617	 -0.440778	 -0.166805	 -0.065607
 -0.032409	  0.104855	 -0.119671	  0.022735	  0.013631	  0.180580	 -0.067241	  0.007391	  0.052719	 -0.009438	 -0.391845	 -0.083657	  0.125667
 -0.035705	  0.160626	 -0.114739	  0.030528	  0.022911	  0.154135	 -0.061955	 -0.009861	  0.027328	 -0.014933	 -0.370663	 -0.021800	  0.188016
 -0.031752	  0.177741	 -0.087590	  0.010136	  0.049218	  0.120938	 -0.096875	 -0.049847	  0.012247	 -0.026529	 -0.391651	 -0.105227	  0.018481
 -0.033142	  0.181458	 -0.124425	 -0.011683	  0.100690	  0.118183	 -0.112781	 -0.066938	 -0.007479	 -0.000934	 -0.387450	 -0.230210	 -0.114333
 -0.045352	  0.192730	 -0.133878	  0.002342	  0.097877	  0.182443	 -0.146247	 -0.074261	  0.013084	  0.015020	 -0.296368	 -0.213144	  0.011968
 -0.042396	  0.250666	 -0.095088	  0.026124	  0.073992	  0.192455	 -0.134779	 -0.045792	  0.040742	  0.036987	 -0.221076	 -0.113937	  0.165225
 -0.027577	  0.260213	 -0.116557	  0.029148	  0.076558	  0.151070	 -0.125649	 -0.066190	  0.039138	 -0.021257	 -0.226833	 -0.142535	  0.055293
 -0.012873	  0.234567	 -0.165047	  0.066568	  0.084514	  0.138798	 -0.125088	 -0.124837	  0.034208	 -0.123197	 -0.262938	 -0.243516	 -0.156402
  0.005613	  0.223933	 -0.175761	  0.125214	  0.062713	  0.137459	 -0.115850	 -0.129647	  0.039793	 -0.100660	 -0.221678	 -0.236133	 -0.148608
  0.023728	  0.194855	 -0.190662	  0.132152	  0.058880	  0.180757	 -0.099862	 -0.082038	  0.074128	 -0.001534	 -0.144749	 -0.111255	  0.068882
  0.006137	  0.162626	 -0.189550	  0.055186	  0.049015	  0.158897	 -0.089975	 -0.023715	  0.080743	  0.042694	 -0.134456	 -0.106555	  0.101340
 -0.002503	  0.139623	 -0.203762	  0.034965	  0.052371	  0.132905	 -0.113035	 -0.059188	  0.044310	  0.015573	 -0.166517	 -0.255190	 -0.175645
  0.006294	  0.147574	 -0.210841	  0.025049	  0.066784	  0.143274	 -0.120465	 -0.068585	  0.052432	  0.017190	 -0.214038	 -0.317228	 -0.316711
 -0.001408	  0.164615	 -0.233057	 -0.009250	  0.095866	  0.124107	 -0.127296	 -0.040028	  0.066270	  0.093289	 -0.162363	 -0.229221	 -0.096047
 -0.004800	  0.193973	 -0.216490	  0.004052	  0.064661	  0.105489	 -0.127250	 -0.010777	  0.058832	  0.149803	 -0.124660	 -0.166579	  0.071764
 -0.026964	  0.221950	 -0.230739	  0.076041	  0.081296	  0.136411	 -0.148424	 -0.024801	  0.060762	  0.126213	 -0.142910	 -0.265012	 -0.086004
 -0.023991	  0.208793	 -0.207526	  0.095645	  0.055371	  0.134121	 -0.161057	 -0.019959	  0.077226	  0.066607	 -0.206567	 -0.356296	 -0.315349
 -0.010935	  0.205693	 -0.165008	  0.126401	  0.028853	  0.132834	 -0.124169	 -0.018276	  0.100136	  0.045573	 -0.206279	 -0.350776	 -0.262511
 -0.000746	  0.212826	 -0.185565	  0.110379	  0.040745	  0.109351	 -0.140575	 -0.009837	  0.115352	  0.118599	 -0.147893	 -0.169425	 -0.025676
 -0.019086	  0.244337	 -0.182665	  0.123323	  0.037886	  0.105374	 -0.143750	 -0.054442	  0.139209	  0.115316	 -0.175146	 -0.185442	 -0.070350
 -0.016019	  0.214320	 -0.148870	  0.136643	  0.012975	  0.126213	 -0.157327	 -0.103034	  0.125663	  0.094395	 -0.245409	 -0.291275	 -0.326602
 -0.002970	  0.221108	 -0.170578	  0.129778	 -0.000733	  0.125766	 -0.139040	 -0.109153	  0.133409	  0.051487	 -0.282257	 -0.350423	 -0.404774
 -0.016747	  0.216299	 -0.170014	  0.185880	 -0.038184	  0.132995	 -0.112317	 -0.121205	  0.133511	  0.082741	 -0.212819	 -0.211001	 -0.198724
 -0.004992	  0.225794	 -0.154147	  0.217412	 -0.009806	  0.128124	 -0.125040	 -0.093501	  0.118014	  0.110541	 -0.124752	 -0.125237	 -0.071466
  0.026235	  0.248960	 -0.173130	  0.190546	  0.003272	  0.089904	 -0.124365	 -0.083553	  0.089495	  0.094269	 -0.143854	 -0.195008	 -0.246256
  0.021813	  0.244061	 -0.133288	  0.188871	 -0.000773	  0.043084	 -0.137232	 -0.131511	  0.078104	  0.072820	 -0.215656	 -0.299993	 -0.435232
  0.001657	  0.287110	 -0.094963	  0.239967	 -0.002574	  0.062128	 -0.144084	 -0.136850	  0.070145	  0.078468	 -0.186209	 -0.279788	 -0.313765
  0.012899	  0.305348	 -0.093364	  0.241383	  0.006725	  0.058120	 -0.149715	 -0.095649	  0.084840	  0.110951	 -0.101234	 -0.154087	 -0.076659
  0.033660	  0.308748	 -0.099836	  0.269081	 -0.005966	  0.067889	 -0.142610	 -0.098766	  0.109512	  0.135062	 -0.122656	 -0.146762	 -0.120370
  0.049354	  0.315274	 -0.107983	  0.285754	 -0.028548	  0.086715	 -0.159866	 -0.124326	  0.097647	  0.147749	 -0.224058	 -0.247202	 -0.376064
  0.016038	  0.272412	 -0.117057	  0.301640	 -0.045712	  0.096075	 -0.159660	 -0.119922	  0.099498	  0.152799	 -0.253712	 -0.311460	 -0.473794
 -0.008187	  0.271476	 -0.103172	  0.297913	 -0.049682	  0.124507	 -0.182339	 -0.128554	  0.125916	  0.193619	 -0.178614	 -0.194144	 -0.288288
 -0.032331	  0.279557	 -0.085686	  0.325459	 -0.043386	  0.128663	 -0.178807	 -0.118739	  0.143308	  0.205448	 -0.152908	 -0.154056	 -0.208208
 -0.016961	  0.262705	 -0.065489	  0.330521	 -0.045799	  0.104899	 -0.153094	 -0.123278	  0.163949	  0.177250	 -0.217729	 -0.229504	 -0.383541
 -0.005426	  0.240738	 -0.054317	  0.328315	 -0.045046	  0.071243	 -0.141737	 -0.108425	  0.135432	  0.156859	 -0.239989	 -0.324481	 -0.516844
 -0.030809	  0.240238	 -0.028208	  0.351405	 -0.042762	  0.068855	 -0.129235	 -0.067798	  0.142304	  0.191456	 -0.210191	 -0.308299	 -0.389602
 -0.004182	  0.209084	  0.007793	  0.364801	 -0.000605	  0.053757	 -0.100782	 -0.069643	  0.126031	  0.220770	 -0.146806	 -0.196530	 -0.204325
  0.033999	  0.213694	 -0.038880	  0.335648	 -0.027108	  0.048177	 -0.081527	 -0.081496	  0.105045	  0.183522	 -0.180576	 -0.231331	 -0.258124
  0.028242	  0.230390	 -0.036604	  0.292573	 -0.043210	  0.050092	 -0.080594	 -0.060779	  0.087330	  0.127792	 -0.245041	 -0.328743	 -0.443187
  0.010724	  0.252133	 -0.005375	  0.323102	 -0.052619	  0.032575	 -0.070752	 -0.018935	  0.074981	  0.128797	 -0.226703	 -0.307957	 -0.432223
  0.017564	  0.257625	 -0.019281	  0.337966	 -0.053898	  0.025122	 -0.060529	 -0.006273	  0.089480	  0.177547	 -0.135485	 -0.207320	 -0.239207
  0.010866	  0.254263	 -0.023949	  0.318212	 -0.035300	  0.023516	 -0.043241	 -0.044831	  0.090152	  0.224632	 -0.113645	 -0.172343	 -0.213127
  0.009373	  0.256351	 -0.022451	  0.331610	 -0.038761	  0.008917	 -0.057188	 -0.072842	  0.071272	  0.254800	 -0.179056	 -0.288905	 -0.408831
  0.010971	  0.279123	 -0.036787	  0.340476	 -0.070049	  0.017926	 -0.103517	 -0.103913	  0.052272	  0.233247	 -0.227737	 -0.378510	 -0.537732
 -0.011342	  0.272279	 -0.024520	  0.322926	 -0.083389	  0.040497	 -0.089390	 -0.094855	  0.024459	  0.246067	 -0.187940	 -0.283497	 -0.399962
 -0.013997	  0.230879	 -0.060986	  0.263053	 -0.061286	  0.046150	 -0.096092	 -0.056471	  0.020402	  0.246736	 -0.110123	 -0.190320	 -0.216238
 -0.002613	  0.218826	 -0.076654	  0.225505	 -0.060286	  0.020583	 -0.127652	 -0.064272	 -0.007591	  0.219079	 -0.129282	 -0.220766	 -0.291634
  0.002059	  0.232224	 -0.058241	  0.245121	 -0.091690	  0.018298	 -0.113163	 -0.090157	  0.004052	  0.189076	 -0.171628	 -0.283802	 -0.420134
  0.003837	  0.239388	 -0.055352	  0.255700	 -0.090354	  0.030354	 -0.072020	 -0.071603	  0.022715	  0.219358	 -0.179173	 -0.265603	 -0.383287
  0.015988	  0.216195	 -0.049739	  0.273992	 -0.077387	  0.015109	 -0.019525	 -0.036932	  0.042776	  0.268599	 -0.151940	 -0.175823	 -0.224500
  0.015212	  0.218831	 -0.071204	  0.299639	 -0.072300	  0.001392	 -0.033382	 -0.045904	  0.043107	  0.318452	 -0.153819	 -0.135762	 -0.159537
  0.019255	  0.201080	 -0.058384	  0.265164	 -0.060921	 -0.003644	 -0.061787	 -0.068541	  0.000384	  0.309790	 -0.234388	 -0.219354	 -0.290103
  0.020648	  0.217930	 -0.071445	  0.251899	 -0.057720	 -0.023788	 -0.052702	 -0.084670	  0.004297	  0.242124	 -0.243749	 -0.250737	 -0.333232
  0.028304	  0.202903	 -0.090753	  0.244737	 -0.062245	 -0.019181	 -0.056586	 -0.081269	  0.017931	  0.246026	 -0.180101	 -0.139311	 -0.139893
  0.027262	  0.196505	 -0.078944	  0.259245	 -0.015501	 -0.033469	 -0.061421	 -0.065699	  0.029963	  0.234615	 -0.124401	 -0.090982	  0.005980
  0.054993	  0.180342	 -0.077656	  0.253486	  0.020868	 -0.049786	 -0.103476	 -0.063813	  0.037973	  0.208790	 -0.171768	 -0.176719	 -0.087081
  0.044378	  0.159635	 -0.057160	  0.199868	  0.028627	 -0.068699	 -0.106214	 -0.064979	  0.013240	  0.214674	 -0.236992	 -0.251857	 -0.221646
  0.073121	  0.165252	 -0.070324	  0.171905	  0.006857	 -0.090470	 -0.073534	 -0.082604	  0.020045	  0.236445	 -0.155333	 -0.184237	 -0.063031
  0.097735	  0.175907	 -0.087405	  0.109263	 -0.019935	 -0.084957	 -0.060609	 -0.086621	  0.008291	  0.256200	 -0.062610	 -0.092352	  0.119811
  0.083787	  0.205222	 -0.120314	  0.064861	 -0.022012	 -0.069318	 -0.060697	 -0.029352	 -0.043536	  0.264794	 -0.077436	 -0.114240	  0.098626
  0.062295	  0.197660	 -0.128955	  0.039593	 -0.010325	 -0.058959	 -0.056803	 -0.026836	 -0.062489	  0.266039	 -0.116753	 -0.192299	  0.009014
  0.086011	  0.194149	 -0.137932	  0.033319	 -0.028960	 -0.086738	 -0.041227	 -0.043200	 -0.055610	  0.241601	 -0.119221	 -0.180597	 -0.013218
  0.071034	  0.174173	 -0.127127	 -0.032720	 -0.057473	 -0.106002	 -0.063764	 -0.037492	 -0.047158	  0.232849	 -0.070717	 -0.150439	  0.072440
  0.049018	  0.129691	 -0.135659	 -0.078462	 -0.025057	 -0.090452	 -0.091730	 -0.026766	 -0.052881	  0.254666	 -0.070132	 -0.099146	  0.154519
  0.013476	  0.093699	 -0.160093	 -0.068385	 -0.046600	 -0.084571	 -0.091286	 -0.067622	 -0.053309	  0.231767	 -0.072016	 -0.105418	  0.100031
 -0.012447	  0.089469	 -0.146729	 -0.065520	 -0.057957	 -0.081887	 -0.094690	 -0.070817	 -0.066671	  0.197420	 -0.091805	 -0.109347	  0.049335
 -0.004318	  0.102805	 -0.140969	 -0.062186	 -0.074308	 -0.072325	 -0.099356	 -0.050349	 -0.049375	  0.167263	 -0.055785	 -0.058853	  0.149429
 -0.008519	  0.088108	 -0.158899	 -0.100215	 -0.082923	 -0.053598	 -0.099158	 -0.033876	 -0.028886	  0.166603	 -0.053752	 -0.040677	  0.198811
 -0.021639	  0.107826	 -0.145691	 -0.138587	 -0.040057	 -0.058004	 -0.117658	 -0.024534	 -0.033653	  0.146196	 -0.090938	 -0.105203	  0.112406
 -0.029391	  0.097706	 -0.172084	 -0.175107	  0.000570	 -0.048084	 -0.104284	 -0.039123	 -0.038259	  0.132922	 -0.103402	 -0.112226	  0.098853
 -0.046286	  0.095457	 -0.176278	 -0.184494	 -0.031551	 -0.075957	 -0.075290	 -0.010688	 -0.029817	  0.174508	 -0.078546	 -0.033952	  0.238569
 -0.022981	  0.089629	 -0.155355	 -0.190723	 -0.015019	 -0.105139	 -0.067970	  0.015785	 -0.031517	  0.175125	 -0.107598	 -0.062026	  0.258857
 -0.002858	  0.089770	 -0.215779	 -0.186151	 -0.003816	 -0.102704	 -0.057576	 -0.016646	 -0.054088	  0.151039	 -0.169193	 -0.156204	  0.139323
 -0.015303	  0.084525	 -0.231652	 -0.188712	  0.031820	 -0.115305	 -0.080942	 -0.021278	 -0.061235	  0.169038	 -0.158426	 -0.177921	  0.197292
 -0.047507	  0.061426	 -0.228042	 -0.187901	  0.023823	 -0.095010	 -0.079053	  0.007579	 -0.080607	  0.211450	 -0.102939	 -0.071259	  0.363303
 -0.060411	  0.053635	 -0.206593	 -0.230186	 -0.010055	 -0.094941	 -0.049750	 -0.012964	 -0.101590	  0.188058	 -0.074294	 -0.009083	  0.340205
 -0.046618	  0.076408	 -0.209931	 -0.278304	  0.016048	 -0.079330	 -0.039357	 -0.030537	 -0.076801	  0.152197	 -0.075094	 -0.086548	  0.199203
 -0.039474	  0.065228	 -0.195831	 -0.296184	  0.041901	 -0.071745	 -0.051775	 -0.032967	 -0.060667	  0.097089	 -0.070097	 -0.108841	  0.158819
 -0.014945	  0.060594	 -0.210695	 -0.301223	  0.058908	 -0.048047	 -0.058222	 -0.033986	 -0.037918	  0.068533	 -0.023645	 -0.089309	  0.270897
 -0.021072	  0.044506	 -0.215585	 -0.273403	  0.071228	 -0.030354	 -0.029466	 -0.050824	 -0.075348	  0.084600	  0.013482	 -0.071092	  0.319939
 -0.004406	  0.025835	 -0.163504	 -0.276996	  0.069534	 -0.060124	 -0.021746	 -0.050648	 -0.070615	  0.056181	 -0.032087	 -0.070356	  0.301973
 -0.024345	  0.028275	 -0.143439	 -0.300890	  0.084927	 -0.065090	 -0.066247	 -0.024566	 -0.073952	 -0.008683	 -0.060603	 -0.102534	  0.232075
 -0.032976	 -0.003629	 -0.161037	 -0.313671	  0.083688	 -0.055996	 -0.089800	 -0.018907	 -0.060275	 -0.068543	 -0.051120	 -0.065444	  0.234559
 -0.000920	 -0.014522	 -0.152402	 -0.323499	  0.095505	 -0.043898	 -0.114881	 -0.021666	 -0.035083	 -0.072866	 -0.058054	  0.015768	  0.296140
  0.020581	  0.001371	 -0.143398	 -0.314863	  0.097088	 -0.028415	 -0.078279	 -0.031496	 -0.025034	 -0.064783	 -0.054883	  0.039507	  0.345895
  0.038894	  0.008755	 -0.114839	 -0.342698	  0.063465	 -0.029865	 -0.096691	 -0.017905	 -0.034063	 -0.100237	 -0.062690	  0.047608	  0.318965
  0.030384	 -0.021641	 -0.156834	 -0.365449	  0.057379	 -0.040032	 -0.108008	  0.007593	 -0.026742	 -0.121120	 -0.042654	  0.011543	  0.238354
 -0.001294	 -0.003296	 -0.167188	 -0.371950	  0.050863	 -0.048956	 -0.087178	  0.023587	 -0.046692	 -0.072717	 -0.033124	 -0.012710	  0.267666
  0.011283	  0.023289	 -0.116803	 -0.395678	  0.048561	 -0.024653	 -0.067434	  0.006413	 -0.030274	 -0.057093	  0.001520	  0.016675	  0.382628
 -0.020048	  0.046267	 -0.132777	 -0.338754	  0.060579	 -0.021967	 -0.067641	 -0.033383	 -0.021458	 -0.101443	 -0.013259	  0.029235	  0.407502
 -0.041843	  0.011413	 -0.130376	 -0.346682	  0.056128	 -0.035011	 -0.098136	 -0.015482	 -0.028832	 -0.162955	 -0.016669	 -0.030719	  0.330905
 -0.050401	 -0.005673	 -0.118855	 -0.352577	  0.034120	 -0.022975	 -0.088454	 -0.012507	 -0.008477	 -0.192457	 -0.037832	 -0.074021	  0.255577
 -0.059377	  0.007218	 -0.090357	 -0.356322	  0.052581	 -0.006475	 -0.045023	  0.005542	 -0.036190	 -0.147867	 -0.045023	 -0.024224	  0.319850
 -0.060575	 -0.007016	 -0.076244	 -0.344520	  0.063884	 -0.004837	 -0.026658	 -0.009053	 -0.011905	 -0.099925	 -0.051410	 -0.003062	  0.433737
 -0.050302	  0.000368	 -0.095750	 -0.318715	  0.075279	 -0.030907	 -0.044508	 -0.019702	 -0.001909	 -0.117449	 -0.093035	 -0.015960	  0.425624
 -0.072040	 -0.012415	 -0.093976	 -0.332319	  0.118002	 -0.019503	 -0.056005	 -0.017792	  0.012395	 -0.125852	 -0.100543	 -0.016936	  0.371167
 -0.062544	 -0.014443	 -0.084650	 -0.323778	  0.119695	  0.022857	 -0.077373	 -0.008049	  0.018263	 -0.125126	 -0.115451	  0.001735	  0.348532
 -0.047117	 -0.003003	 -0.115204	 -0.330295	  0.124534	  0.039037	 -0.064893	  0.033898	  0.029198	 -0.108415	 -0.066419	  0.051736	  0.357230
 -0.059164	 -0.005177	 -0.106342	 -0.343756	  0.116191	  0.024116	 -0.053609	  0.031837	  0.021356	 -0.086890	 -0.026319	  0.050600	  0.360642
 -0.050764	  0.010998	 -0.100348	 -0.342451	  0.091355	  0.003254	 -0.078836	  0.029191	  0.020067	 -0.093342	 -0.050399	  0.017929	  0.294473
 -0.035575	  0.010386	 -0.112250	 -0.340005	  0.116832	  0.031870	 -0.058585	  0.019732	 -0.006002	 -0.081826	 -0.051747	  0.007062	  0.222107
 -0.039739	  0.031994	 -0.102257	 -0.315092	  0.147416	  0.054035	 -0.063118	  0.026034	 -0.041898	 -0.068392	 -0.058747	  0.007182	  0.170639
 -0.064328	  0.047699	 -0.089101	 -0.275320	  0.157514	  0.028986	 -0.077948	  0.002051	 -0.017557	 -0.087390	 -0.054863	  0.004073	  0.204737
 -0.073239	  0.067260	 -0.067293	 -0.261975	  0.123330	  0.008370	 -0.060597	  0.012124	 -0.004100	 -0.130015	 -0.043885	 -0.013972	  0.192380
 -0.063574	  0.055931	 -0.081046	 -0.254100	  0.111208	  0.009357	 -0.074087	  0.035984	 -0.003159	 -0.123204	 -0.064464	 -0.040389	  0.129963
 -0.071310	  0.048525	 -0.048024	 -0.247340	  0.073097	 -0.006686	 -0.084087	  0.024738	 -0.009141	 -0.116262	 -0.100724	 -0.053161	  0.026444
 -0.053934	  0.043759	 -0.069844	 -0.225595	  0.063298	 -0.019003	 -0.088415	  0.009817	  0.044601	 -0.104689	 -0.106374	  0.008449	  0.001521
 -0.014718	  0.027849	 -0.068999	 -0.227689	  0.087505	 -0.015021	 -0.109050	 -0.014621	  0.070131	 -0.130024	 -0.062635	  0.022656	  0.067982
 -0.015597	  0.037672	 -0.032064	 -0.202944	  0.119703	 -0.001917	 -0.119456	 -0.004822	  0.083669	 -0.126306	 -0.054975	  0.026079	  0.072068
 -0.035653	  0.074026	 -0.043643	 -0.142996	  0.150212	  0.014417	 -0.122131	  0.001983	  0.090185	 -0.139807	 -0.095663	 -0.036487	  0.000153
 -0.060463	  0.093063	 -0.077836	 -0.137063	  0.194185	  0.025341	 -0.068842	 -0.012650	  0.046769	 -0.148701	 -0.110508	 -0.080993	 -0.042557
 -0.054563	  0.087604	 -0.065413	 -0.099119	  0.166780	  0.050517	 -0.059047	  0.007345	  0.065306	 -0.141020	 -0.134054	 -0.078232	 -0.031054
 -0.052433	  0.056374	 -0.049354	 -0.034225	  0.141605	  0.090224	 -0.060089	  0.009716	  0.105692	 -0.143991	 -0.181132	 -0.020466	 -0.031121
 -0.046629	  0.052892	 -0.012134	 -0.004533	  0.130491	  0.071871	 -0.050809	  0.003217	  0.110696	 -0.154003	 -0.175290	 -0.013545	 -0.024146
 -0.035930	  0.067079	 -0.018679	  0.021256	  0.137852	  0.060669	 -0.066271	 -0.003967	  0.102752	 -0.153536	 -0.193497	 -0.021672	 -0.102849
 -0.017927	  0.069564	 -0.048557	  0.061655	  0.138421	  0.060410	 -0.097491	 -0.037256	  0.099526	 -0.173570	 -0.242668	  0.002447	 -0.198131
 -0.016053	  0.048182	 -0.059829	  0.129573	  0.138270	  0.041210	 -0.102965	 -0.009823	  0.104268	 -0.158464	 -0.213226	  0.017256	 -0.165483
 -0.010750	  0.064728	 -0.048047	  0.149252	  0.128710	  0.039851	 -0.040585	  0.008139	  0.105784	 -0.133045	 -0.193914	  0.026849	 -0.140427
 -0.014891	  0.071192	 -0.049435	  0.144249	  0.132333	  0.061679	 -0.023943	  0.010270	  0.107758	 -0.143255	 -0.194016	  0.021116	 -0.173547
 -0.010781	  0.064485	 -0.072433	  0.144169	  0.124292	  0.059917	 -0.026085	  0.006534	  0.109992	 -0.124125	 -0.208856	  0.023724	 -0.208392
 -0.005464	  0.091853	 -0.072981	  0.157360	  0.140607	  0.063371	 -0.010757	  0.019342	  0.083125	 -0.117989	 -0.257701	 -0.015732	 -0.213940
 -0.000956	  0.098210	 -0.058849	  0.141604	  0.118303	  0.065731	  0.018582	  0.000326	  0.060149	 -0.056872	 -0.261538	 -0.027952	 -0.193820
  0.028243	  0.091887	 -0.042281	  0.143319	  0.095013	  0.065174	  0.017057	 -0.026640	  0.061949	 -0.038567	 -0.294569	  0.018740	 -0.156184
  0.002308	  0.074074	 -0.044622	  0.185709	  0.077211	  0.048053	  0.003470	 -0.022222	  0.090501	 -0.068386	 -0.321672	 -0.006265	 -0.150858
 -0.000419	  0.069496	 -0.048935	  0.182650	  0.067450	  0.026856	  0.016168	 -0.031249	  0.107664	 -0.083598	 -0.337715	 -0.036902	 -0.156462
  0.052827	  0.089075	 -0.062539	  0.201617	  0.076664	  0.035642	  0.013813	 -0.033611	  0.109446	 -0.089924	 -0.335683	 -0.023124	 -0.174218
  0.066532	  0.101195	 -0.081617	  0.218172	  0.095253	  0.051990	 -0.001679	 -0.027681	  0.095482	 -0.098650	 -0.339025	  0.000417	 -0.138106
  0.049977	  0.085066	 -0.084843	  0.208175	  0.103400	  0.031643	 -0.020437	 -0.027068	  0.099216	 -0.071881	 -0.335481	  0.029361	 -0.142624
  0.007656	  0.048093	 -0.069585	  0.214315	  0.116941	 -0.005668	 -0.037032	 -0.027847	  0.089449	 -0.047921	 -0.363841	  0.037994	 -0.182112
 -0.011948	  0.044554	 -0.075566	  0.239487	  0.123556	 -0.000843	  0.017968	 -0.056197	  0.086116	 -0.029905	 -0.350040	  0.001414	 -0.191772
 -0.014643	  0.056440	 -0.069799	  0.223853	  0.089974	  0.028808	  0.023610	 -0.060418	  0.107369	 -0.009645	 -0.341096	  0.021111	 -0.101402
 -0.016435	  0.088746	 -0.076365	  0.181658	  0.041887	  0.012223	 -0.004328	 -0.069549	  0.089710	 -0.006372	 -0.338684	  0.052128	 -0.036010
 -0.006796	  0.129718	 -0.062284	  0.130167	  0.039838	  0.024281	  0.003876	 -0.025541	  0.100450	  0.006683	 -0.374054	 -0.005125	 -0.015038
 -0.027394	  0.099588	 -0.062292	  0.080723	  0.041484	  0.038246	  0.010833	 -0.018086	  0.105905	 -0.001431	 -0.443041	 -0.049512	 -0.093770
 -0.030476	  0.066180	 -0.055226	  0.097495	  0.021820	  0.035883	 -0.026864	 -0.042998	  0.103742	  0.030264	 -0.452955	 -0.077594	 -0.146215
 -0.010136	  0.060867	 -0.073793	  0.099448	  0.023630	  0.043211	 -0.042037	  0.008179	  0.102068	  0.074333	 -0.441920	 -0.078000	 -0.116916
 -0.005244	  0.068896	 -0.111709	  0.076176	  0.052218	  0.086672	 -0.062975	  0.055506	  0.089390	  0.098161	 -0.392031	 -0.060446	 -0.072693
  0.007158	  0.102999	 -0.146992	  0.045052	  0.059602	  0.091139	 -0.067706	  0.051524	  0.083983	  0.137652	 -0.378834	 -0.050260	 -0.042061
  0.007950	  0.113952	 -0.146838	  0.071022	  0.023826	  0.081515	 -0.069897	  0.058061	  0.062523	  0.124665	 -0.396744	 -0.011148	 -0.055074
  0.004758	  0.167155	 -0.097522	  0.055284	  0.037673	  0.055695	 -0.089527	  0.032501	  0.063370	  0.101944	 -0.403725	  0.004697	 -0.051124
  0.033810	  0.183909	 -0.059221	  0.016217	  0.022679	  0.026325	 -0.121622	  0.029904	  0.085301	  0.119358	 -0.441071	 -0.006856	 -0.038034
  0.051891	  0.165137	 -0.057492	  0.019393	  0.027901	  0.037611	 -0.127733	  0.041110	  0.082282	  0.138963	 -0.461105	 -0.039028	  0.011504
  0.057978	  0.175276	 -0.035681	  0.031688	  0.021630	  0.043648	 -0.128987	  0.009606	  0.049539	  0.150147	 -0.486148	 -0.087885	 -0.026184
  0.046311	  0.156259	 -0.042428	  0.004518	  0.018518	  0.037448	 -0.115092	  0.018242	  0.080991	  0.149097	 -0.503507	 -0.121183	 -0.032013
  0.040466	  0.122087	 -0.056803	  0.019036	  0.006951	  0.017594	 -0.091095	  0.014518	  0.093015	  0.170478	 -0.517749	 -0.081803	 -0.026813
  0.018345	  0.124502	 -0.071039	  0.005910	  0.009406	  0.019831	 -0.050988	  0.013446	  0.110379	  0.221573	 -0.534998	 -0.059383	  0.030910
  0.006389	  0.146172	 -0.113655	 -0.018824	  0.000474	  0.052374	 -0.003189	  0.021087	  0.118581	  0.246202	 -0.558065	 -0.059738	 -0.003793
  0.025047	  0.148531	 -0.113485	 -0.031511	 -0.011803	  0.107273	  0.010177	  0.032699	  0.091673	  0.227624	 -0.571898	 -0.070928	 -0.037319
  0.005819	  0.119238	 -0.125055	 -0.025430	  0.013871	  0.148462	  0.004074	  0.026627	  0.105238	  0.206984	 -0.576466	 -0.100708	  0.016784
 -0.020673	  0.106866	 -0.136660	  0.001800	  0.032642	  0.137214	 -0.025424	  0.062736	  0.104633	  0.204649	 -0.551432	 -0.137419	  0.059056
 -0.013780	  0.106487	 -0.110994	  0.007187	 -0.010119	  0.121902	 -0.043166	  0.062878	  0.086262	  0.178251	 -0.544095	 -0.123432	  0.152190
  0.003166	  0.130547	 -0.119995	  0.003619	 -0.021568	  0.104360	 -0.029065	  0.072256	  0.057976	  0.114799	 -0.527787	 -0.155281	  0.138596
  0.020261	  0.175562	 -0.100767	  0.009059	  0.002863	  0.091154	 -0.068108	  0.031291	  0.050221	  0.097515	 -0.521058	 -0.210944	  0.036572
 -0.009469	  0.163449	 -0.089113	 -0.002200	  0.036971	  0.089555	 -0.054750	  0.003487	  0.070835	  0.094128	 -0.518834	 -0.196366	 -0.026987
