# Supplementary material for: A fluorescent photoimmunoconjugate for imaging of cholesteatoma
Source: Sci Rep. 2022 Nov 19;12:19905. doi: 10.1038/s41598-022-22072-9 (PMC9675863; doi:10.1038/s41598-022-22072-9)
Supplement: Supplementary file 2 — Supplementary Information 2. [file 41598_2022_22072_MOESM2_ESM.zip › Data/ABR-66-2]

:RUN-2	LEVEL SWEEP	TEMP:NaN	6/13/2018	11:25 AM	NaNHR:
:SW EAR: R	SW FREQ: 8.00	# AVERAGES: 512	REP RATE (/sec): 40	DRIVER: RS Tweeter	SAMPLE (�sec): 40	
:NOTES-
:CHAMBER-CH4B-PXI
:CFTS Version: V2.7.2 (R850)
:LEVELS:20;25;30;35;40;45;50;55;60;65;70;75;80;
:DATA
 -0.015167	  0.028881	 -0.042100	 -0.006761	 -0.024084	  0.023931	 -0.039990	  0.009016	  0.009397	  0.019322	  0.044668	  0.041131	 -0.028582
 -0.024672	  0.002810	 -0.032850	  0.016844	 -0.012307	  0.009396	 -0.053372	  0.006233	  0.041506	  0.020088	  0.013940	  0.022618	 -0.010249
 -0.032256	  0.022887	 -0.008524	  0.015146	  0.004518	 -0.008611	 -0.027511	  0.030054	  0.038158	  0.025187	  0.025639	  0.054727	 -0.014942
  0.002908	  0.040086	 -0.005355	 -0.009531	  0.019770	 -0.000631	 -0.033859	  0.036540	  0.034536	  0.001046	  0.030611	  0.050291	 -0.030482
 -0.007511	  0.034224	 -0.020139	 -0.015122	  0.013894	 -0.023022	 -0.035412	  0.009427	  0.030011	 -0.020332	  0.049942	  0.052242	 -0.014833
  0.011125	  0.018111	 -0.033860	 -0.029965	 -0.001662	 -0.059535	 -0.016293	 -0.010152	  0.016487	 -0.019256	  0.038160	  0.024964	 -0.038491
  0.005073	  0.000763	 -0.014630	 -0.019478	 -0.029088	 -0.050262	  0.005241	 -0.030125	 -0.010012	 -0.040931	  0.032104	  0.003581	 -0.032198
 -0.005176	 -0.009114	  0.005813	 -0.027273	 -0.017458	 -0.009414	 -0.003860	 -0.022290	 -0.022413	 -0.030050	  0.031987	 -0.008793	 -0.032798
  0.013714	  0.003413	  0.007093	 -0.049838	  0.010193	 -0.004245	 -0.003908	  0.008761	 -0.014465	 -0.004753	  0.045550	 -0.001972	 -0.012907
  0.028599	  0.006711	  0.027712	 -0.050030	 -0.007594	  0.005318	  0.005212	 -0.006436	 -0.015212	  0.005307	  0.010366	 -0.001379	 -0.008402
 -0.008959	  0.014267	  0.015171	 -0.020909	  0.000936	  0.022736	  0.017138	 -0.012160	 -0.029272	 -0.010540	 -0.027358	 -0.018185	  0.002455
 -0.010016	  0.032208	  0.038589	 -0.003938	 -0.021968	 -0.015666	  0.011328	 -0.003062	 -0.006496	 -0.002352	 -0.065690	 -0.010903	  0.024260
  0.001851	  0.032138	  0.043172	 -0.004580	 -0.027274	  0.002308	  0.032633	  0.013480	  0.011803	 -0.032694	 -0.048559	  0.012232	  0.002947
  0.015289	  0.022030	  0.041681	  0.005336	 -0.028894	  0.014917	  0.017100	  0.046992	 -0.016392	 -0.033815	 -0.035767	 -0.000514	 -0.010928
 -0.011228	  0.001905	  0.012110	  0.010101	  0.022369	 -0.004744	  0.002079	  0.025774	 -0.048771	 -0.004742	 -0.000109	 -0.043303	  0.007054
 -0.023754	 -0.022103	  0.022140	 -0.001671	  0.047657	 -0.020957	  0.000962	 -0.016239	 -0.033859	  0.041194	 -0.002788	 -0.052426	  0.022627
 -0.012952	 -0.042762	  0.017122	  0.040868	  0.007834	  0.011946	  0.009797	 -0.025823	 -0.017518	  0.035967	 -0.053765	 -0.056816	  0.037945
  0.037516	 -0.067400	 -0.004483	  0.050028	 -0.004051	  0.017605	  0.042792	 -0.007582	  0.000972	  0.004306	 -0.062512	 -0.064348	  0.039200
  0.032137	 -0.069723	 -0.022735	  0.049621	  0.028126	  0.027108	  0.043821	 -0.016082	  0.016453	  0.019589	 -0.025017	 -0.028244	  0.040041
  0.003480	 -0.049333	 -0.045927	  0.051153	  0.019082	  0.061822	  0.026102	 -0.036325	  0.015087	  0.027458	 -0.001402	  0.025097	  0.058284
  0.008269	 -0.052257	 -0.036121	  0.027561	 -0.001215	  0.036064	 -0.002940	 -0.064881	  0.046776	  0.064432	 -0.000554	  0.034938	  0.100648
  0.006513	 -0.035084	 -0.008015	 -0.022285	  0.028800	  0.067218	 -0.035979	 -0.059562	  0.049734	  0.114084	  0.010951	  0.039331	  0.127579
 -0.020477	 -0.023875	  0.029554	 -0.060356	  0.024231	  0.058785	 -0.032135	 -0.092707	  0.059588	  0.136822	  0.036812	  0.081727	  0.130091
 -0.005361	 -0.047218	  0.009730	 -0.061016	 -0.008730	  0.056258	 -0.037342	 -0.090450	  0.072192	  0.162158	  0.086827	  0.081626	  0.169735
  0.019651	 -0.031441	  0.004895	 -0.059843	 -0.009577	  0.063559	 -0.042188	 -0.098345	  0.096009	  0.165459	  0.118866	  0.079339	  0.188287
  0.014352	 -0.018873	 -0.017685	 -0.076441	  0.002567	  0.040010	 -0.065503	 -0.102968	  0.129352	  0.144607	  0.114644	  0.092810	  0.216572
  0.013975	 -0.015597	 -0.014872	 -0.057968	 -0.004331	  0.023614	 -0.046162	 -0.105304	  0.133397	  0.112613	  0.139859	  0.109024	  0.205068
 -0.027385	 -0.009220	  0.021897	 -0.067888	  0.011899	  0.053888	 -0.048331	 -0.084659	  0.127620	  0.114873	  0.182138	  0.088458	  0.203625
 -0.034666	 -0.019965	  0.013169	 -0.057670	 -0.000511	  0.006877	 -0.071263	 -0.037190	  0.115512	  0.126310	  0.169492	  0.108390	  0.213487
 -0.038761	 -0.045365	  0.032886	 -0.034332	 -0.025357	 -0.023433	 -0.031014	 -0.003312	  0.130652	  0.121392	  0.147418	  0.122647	  0.207089
 -0.046124	 -0.045642	  0.037339	 -0.024974	 -0.027998	  0.006151	 -0.012528	  0.009489	  0.135116	  0.137459	  0.164358	  0.103392	  0.183653
 -0.045166	 -0.026264	  0.055107	 -0.041334	  0.002750	  0.074202	 -0.007028	  0.010737	  0.165703	  0.116388	  0.163731	  0.106043	  0.178235
 -0.061956	 -0.050906	  0.039317	 -0.022369	  0.018444	  0.089209	 -0.007648	  0.017968	  0.163961	  0.143112	  0.185298	  0.137632	  0.218483
 -0.059866	 -0.066275	  0.023468	 -0.007566	  0.055694	  0.098916	  0.011936	  0.035282	  0.150599	  0.151551	  0.226026	  0.213115	  0.287045
 -0.035924	 -0.087067	  0.024066	  0.002027	  0.072250	  0.124425	  0.055567	  0.046776	  0.129679	  0.188487	  0.285820	  0.251350	  0.334017
 -0.016356	 -0.081897	  0.058163	  0.038179	  0.068574	  0.109864	  0.076369	  0.028045	  0.137128	  0.237611	  0.324486	  0.287528	  0.388396
  0.029868	 -0.094766	  0.064159	  0.015446	  0.062562	  0.088434	  0.070623	  0.020113	  0.148423	  0.262538	  0.340285	  0.324144	  0.434347
  0.036368	 -0.058292	  0.067355	 -0.003996	  0.039397	  0.066762	  0.029242	  0.032258	  0.183156	  0.344773	  0.365135	  0.363727	  0.441034
  0.026739	 -0.047832	  0.084331	 -0.009222	  0.020955	  0.103659	  0.035362	  0.084803	  0.247753	  0.362364	  0.384436	  0.369894	  0.441329
  0.018098	 -0.042778	  0.058071	 -0.005351	  0.009516	  0.119739	  0.039415	  0.108410	  0.270450	  0.397804	  0.421254	  0.378456	  0.402055
  0.033267	 -0.017390	  0.040669	  0.004715	  0.018869	  0.111581	  0.029440	  0.109417	  0.299436	  0.412154	  0.390451	  0.348924	  0.318990
  0.041800	 -0.017930	  0.023862	  0.017963	  0.042529	  0.108517	  0.010763	  0.124134	  0.363411	  0.402028	  0.406275	  0.301060	  0.260787
  0.018170	 -0.012810	  0.008132	  0.028193	  0.067226	  0.112380	  0.043971	  0.145027	  0.378589	  0.431375	  0.431872	  0.255328	  0.199109
  0.030903	 -0.003950	  0.022698	  0.003952	  0.083250	  0.119854	  0.089804	  0.153603	  0.355107	  0.404419	  0.406215	  0.181521	  0.107945
  0.021249	  0.015059	  0.033102	 -0.009604	  0.115075	  0.127389	  0.140133	  0.181549	  0.326980	  0.323845	  0.334717	  0.126783	 -0.005211
 -0.014033	  0.017981	  0.035281	  0.007744	  0.107612	  0.150965	  0.145300	  0.167051	  0.263626	  0.245468	  0.256510	  0.065716	 -0.111613
 -0.035472	 -0.008637	  0.047257	  0.031169	  0.120874	  0.157880	  0.101245	  0.096473	  0.233019	  0.183418	  0.174045	 -0.018763	 -0.164142
 -0.021599	 -0.012968	  0.069021	  0.050925	  0.125969	  0.179405	  0.072203	  0.061652	  0.196165	  0.129870	  0.110681	 -0.094420	 -0.180389
  0.017809	 -0.010682	  0.087341	  0.066109	  0.109358	  0.186891	  0.058278	  0.028308	  0.119748	  0.095744	  0.036829	 -0.157516	 -0.246551
  0.037294	  0.015158	  0.077424	  0.040228	  0.098877	  0.214203	  0.062354	 -0.022353	  0.048672	  0.039372	 -0.013470	 -0.223887	 -0.275693
  0.036665	  0.013962	  0.084199	  0.014591	  0.087203	  0.229475	  0.021174	 -0.042800	 -0.020198	  0.011830	 -0.082221	 -0.251787	 -0.282382
  0.030612	 -0.015572	  0.108701	 -0.024487	  0.092957	  0.173201	  0.008656	 -0.037646	 -0.046434	 -0.023067	 -0.111003	 -0.282575	 -0.270999
  0.036791	 -0.008474	  0.124610	 -0.031969	  0.072295	  0.139117	 -0.033271	 -0.069861	 -0.084506	 -0.046547	 -0.111045	 -0.289126	 -0.251797
  0.039829	 -0.007918	  0.090171	  0.015129	  0.061679	  0.109378	 -0.089576	 -0.124831	 -0.115246	 -0.068077	 -0.113988	 -0.236616	 -0.201387
  0.053049	 -0.029577	  0.074368	  0.042404	  0.062325	  0.050965	 -0.145059	 -0.145777	 -0.118916	 -0.066846	 -0.120674	 -0.187504	 -0.137782
  0.082018	 -0.052639	  0.090057	  0.035922	  0.058741	  0.030887	 -0.140995	 -0.156778	 -0.110233	 -0.049685	 -0.087458	 -0.119633	 -0.078253
  0.089843	 -0.076509	  0.107279	  0.059755	  0.039229	  0.041593	 -0.118307	 -0.149475	 -0.094840	 -0.004517	 -0.053857	 -0.094229	 -0.011424
  0.078551	 -0.094662	  0.109619	  0.073924	  0.035012	  0.019012	 -0.124100	 -0.151359	 -0.052386	  0.046239	  0.024831	 -0.025486	  0.092374
  0.036067	 -0.063268	  0.073396	  0.049812	  0.011263	  0.020894	 -0.125286	 -0.144252	 -0.029673	  0.110670	  0.126521	  0.088338	  0.225907
  0.049343	 -0.045384	  0.073475	  0.048143	  0.021217	  0.028859	 -0.123506	 -0.108108	 -0.009985	  0.140635	  0.209984	  0.147151	  0.272257
  0.054521	 -0.043531	  0.063790	  0.031241	  0.021718	  0.038989	 -0.146581	 -0.056768	  0.041913	  0.144553	  0.273146	  0.200844	  0.320251
  0.058201	 -0.037099	  0.038559	  0.002018	 -0.005671	  0.037965	 -0.127664	 -0.028422	  0.097543	  0.212635	  0.331360	  0.260461	  0.343127
  0.048076	 -0.056110	  0.025047	 -0.028738	 -0.034129	  0.038062	 -0.079963	  0.041751	  0.178956	  0.311951	  0.385890	  0.316882	  0.353397
  0.052446	 -0.054293	  0.033433	 -0.072318	 -0.029967	  0.001889	 -0.045505	  0.122775	  0.224978	  0.374457	  0.438583	  0.348609	  0.321040
  0.052459	 -0.035520	  0.052238	 -0.056496	  0.010874	  0.003813	  0.001719	  0.171716	  0.275744	  0.394713	  0.470360	  0.356000	  0.280567
  0.043018	 -0.058226	  0.085608	 -0.037861	  0.043837	  0.028013	  0.046008	  0.207791	  0.280483	  0.407607	  0.434954	  0.299570	  0.250684
  0.031202	 -0.042873	  0.123001	 -0.028639	  0.056472	  0.042066	  0.053886	  0.235545	  0.292434	  0.418356	  0.434238	  0.240421	  0.224457
  0.036400	 -0.054177	  0.122969	  0.009617	  0.033572	  0.023442	  0.072615	  0.231900	  0.288286	  0.414268	  0.417423	  0.206988	  0.178915
  0.083408	 -0.052962	  0.119690	  0.006144	  0.042170	  0.024039	  0.100946	  0.232210	  0.301277	  0.388680	  0.393934	  0.193497	  0.075327
  0.065004	 -0.019560	  0.081591	  0.011014	  0.064318	  0.046820	  0.091752	  0.217339	  0.290975	  0.336074	  0.329896	  0.171294	  0.024561
  0.041905	 -0.029823	  0.051537	  0.022014	  0.081250	  0.054886	  0.107941	  0.190059	  0.252173	  0.285856	  0.263781	  0.130467	 -0.031502
  0.039374	 -0.041983	  0.009687	  0.024757	  0.081306	  0.044616	  0.105059	  0.123839	  0.209029	  0.233560	  0.195159	  0.072907	 -0.101916
  0.049662	 -0.037584	 -0.018741	  0.010114	  0.099254	  0.011992	  0.053994	  0.105682	  0.189017	  0.202718	  0.141912	  0.043588	 -0.162061
  0.085838	 -0.034022	 -0.010915	  0.012640	  0.081901	  0.022760	  0.028052	  0.112716	  0.137549	  0.181115	  0.119311	 -0.048374	 -0.192330
  0.112838	 -0.080549	  0.046771	  0.020108	  0.071207	  0.011218	 -0.004185	  0.106048	  0.136474	  0.150131	  0.106425	 -0.102582	 -0.185142
  0.094229	 -0.080368	  0.027144	  0.021685	  0.056082	  0.002546	 -0.012442	  0.110287	  0.145337	  0.113992	  0.059319	 -0.087205	 -0.154027
  0.079061	 -0.058077	  0.015593	  0.040940	  0.083995	  0.023271	 -0.013583	  0.057869	  0.120299	  0.081279	  0.040508	 -0.043377	 -0.108427
  0.048520	 -0.076976	  0.060998	  0.050044	  0.087206	  0.028607	 -0.031248	 -0.001868	  0.107907	  0.098718	  0.087805	  0.014913	 -0.082134
  0.025745	 -0.053914	  0.063270	  0.022937	  0.081964	 -0.000745	 -0.063001	 -0.064088	  0.095405	  0.107027	  0.108182	  0.113529	 -0.058939
  0.007609	 -0.038929	  0.067141	  0.018884	  0.078058	 -0.018241	 -0.105526	 -0.076346	  0.075171	  0.124587	  0.141974	  0.208670	 -0.002297
 -0.003167	 -0.006197	  0.068994	  0.021609	  0.054005	 -0.014012	 -0.127885	 -0.056397	  0.087316	  0.168574	  0.225872	  0.242360	  0.080166
  0.007031	  0.008597	  0.072334	 -0.019114	  0.007286	 -0.012407	 -0.127820	 -0.045139	  0.117312	  0.210887	  0.293761	  0.290770	  0.188103
  0.029618	 -0.004969	  0.085553	 -0.026414	  0.015917	 -0.009630	 -0.138657	  0.000268	  0.166985	  0.248709	  0.269672	  0.314633	  0.248809
 -0.020445	 -0.044273	  0.074033	 -0.025979	  0.020256	 -0.054404	 -0.151548	  0.062776	  0.207526	  0.272890	  0.309179	  0.336523	  0.269520
 -0.040218	 -0.052608	  0.059693	 -0.014553	  0.015447	 -0.069967	 -0.116845	  0.098985	  0.257095	  0.302806	  0.322356	  0.321780	  0.262304
  0.003239	 -0.066500	  0.057541	 -0.002666	  0.008318	 -0.098316	 -0.101468	  0.124964	  0.257198	  0.324897	  0.343000	  0.312480	  0.209899
  0.015935	 -0.044261	  0.060081	  0.019746	 -0.003602	 -0.109897	 -0.069318	  0.162310	  0.231686	  0.305216	  0.378622	  0.293061	  0.169567
  0.014703	 -0.015201	  0.079253	  0.049536	  0.036404	 -0.116640	 -0.025825	  0.153464	  0.198160	  0.261772	  0.321621	  0.236802	  0.127190
  0.006032	 -0.020120	  0.054251	  0.048116	  0.037530	 -0.088254	 -0.045383	  0.121177	  0.181810	  0.212941	  0.244134	  0.176860	  0.037322
 -0.022525	 -0.048863	  0.068849	  0.061060	  0.046463	 -0.022221	 -0.060441	  0.086283	  0.169807	  0.176319	  0.180885	  0.148364	 -0.032753
 -0.007197	 -0.075129	  0.068849	  0.044757	  0.036898	 -0.024464	 -0.057129	  0.055825	  0.154317	  0.137263	  0.121174	  0.121075	 -0.092027
 -0.006182	 -0.059270	  0.057685	  0.049588	  0.059532	 -0.054684	 -0.072553	  0.042681	  0.120091	  0.096109	  0.019155	  0.079620	 -0.153720
  0.023569	 -0.063460	  0.056211	  0.041584	  0.079795	 -0.067268	 -0.093787	  0.002286	  0.107996	  0.046484	 -0.022324	  0.001989	 -0.214658
  0.011484	 -0.058439	  0.048966	 -0.002922	  0.095652	 -0.066878	 -0.096965	 -0.046203	  0.059047	 -0.003186	 -0.043345	 -0.062219	 -0.257284
 -0.019535	 -0.064248	  0.041555	 -0.006918	  0.097216	 -0.059277	 -0.105898	 -0.094202	 -0.010888	 -0.044211	 -0.098971	 -0.069449	 -0.286474
 -0.023652	 -0.083941	  0.023824	  0.026231	  0.094057	 -0.052238	 -0.133258	 -0.116220	 -0.024424	 -0.065571	 -0.134594	 -0.094744	 -0.280426
 -0.023952	 -0.061821	  0.002731	  0.011483	  0.089813	 -0.074356	 -0.175885	 -0.138814	 -0.046551	 -0.108362	 -0.164023	 -0.150885	 -0.206845
  0.003431	 -0.067799	  0.011939	  0.035456	  0.077158	 -0.076491	 -0.232201	 -0.165214	 -0.058558	 -0.106914	 -0.124223	 -0.059004	 -0.137222
  0.012227	 -0.083355	  0.019938	  0.036847	  0.044497	 -0.038355	 -0.253134	 -0.176509	 -0.065969	 -0.109473	 -0.088379	  0.006264	 -0.134495
 -0.021619	 -0.081296	  0.015746	  0.006757	  0.022922	 -0.051357	 -0.233939	 -0.181580	 -0.055079	 -0.105763	 -0.042932	 -0.002614	 -0.127095
 -0.017382	 -0.087265	  0.044787	  0.017037	 -0.041370	 -0.070880	 -0.279358	 -0.190006	 -0.017571	 -0.072279	 -0.006689	 -0.004029	 -0.085866
 -0.012200	 -0.110771	  0.024088	  0.013851	 -0.031582	 -0.105504	 -0.229246	 -0.180613	  0.028475	  0.006670	  0.029780	  0.066974	 -0.078304
 -0.017940	 -0.111449	 -0.005730	 -0.010146	 -0.039761	 -0.111360	 -0.187310	 -0.170994	  0.057639	  0.060667	  0.041642	  0.134230	 -0.082252
 -0.025766	 -0.066556	 -0.036359	 -0.014489	 -0.029253	 -0.093423	 -0.178420	 -0.154709	  0.056305	  0.024140	  0.067614	  0.152958	 -0.082173
  0.002234	 -0.019117	 -0.083511	 -0.036926	 -0.057418	 -0.074140	 -0.170530	 -0.124361	  0.063658	  0.022241	  0.126942	  0.150957	 -0.006494
 -0.004701	 -0.019252	 -0.042939	 -0.078010	 -0.048113	 -0.085189	 -0.224947	 -0.094148	  0.075059	  0.059003	  0.158167	  0.201185	  0.037640
  0.001329	 -0.030852	 -0.052432	 -0.042278	 -0.046933	 -0.081393	 -0.214320	 -0.101190	  0.061433	  0.092043	  0.180964	  0.194494	  0.045045
 -0.031519	 -0.020994	 -0.044968	 -0.053765	 -0.048254	 -0.071389	 -0.169668	 -0.080767	  0.043519	  0.130734	  0.212806	  0.214722	  0.073220
 -0.061211	 -0.052870	 -0.026365	 -0.061544	 -0.049636	 -0.056134	 -0.157195	 -0.032437	  0.085034	  0.152928	  0.209532	  0.261818	  0.090742
 -0.059478	 -0.059794	 -0.003990	 -0.053573	 -0.072924	 -0.048158	 -0.120073	 -0.023962	  0.129410	  0.193958	  0.227979	  0.269655	  0.144575
 -0.048192	 -0.039784	 -0.014758	 -0.041792	 -0.079955	 -0.044268	 -0.103073	  0.008866	  0.181694	  0.226622	  0.280987	  0.273483	  0.190389
 -0.027536	 -0.037561	 -0.040859	 -0.050448	 -0.046263	 -0.033492	 -0.100097	  0.039342	  0.215619	  0.275297	  0.292047	  0.285763	  0.221755
  0.017721	 -0.025512	 -0.026498	 -0.033277	 -0.001084	 -0.020493	 -0.104478	  0.037874	  0.217668	  0.329931	  0.300649	  0.312207	  0.235581
  0.009475	 -0.019814	 -0.019838	 -0.029306	 -0.011966	  0.028417	 -0.080350	  0.053732	  0.210029	  0.327856	  0.326206	  0.332322	  0.271376
 -0.055937	 -0.037869	 -0.033386	 -0.052162	 -0.017114	  0.072753	 -0.056945	  0.114064	  0.204929	  0.346759	  0.327135	  0.336167	  0.304895
 -0.076658	 -0.021682	 -0.024006	 -0.058543	 -0.024181	  0.065024	 -0.060724	  0.111221	  0.211254	  0.333215	  0.345212	  0.322753	  0.316396
 -0.094723	 -0.012690	 -0.046578	 -0.037123	 -0.024182	  0.076544	 -0.073492	  0.129242	  0.230851	  0.308136	  0.294146	  0.333824	  0.314144
 -0.104242	 -0.025732	 -0.056015	 -0.024270	  0.023086	  0.083600	 -0.035928	  0.145895	  0.231017	  0.250683	  0.291591	  0.309811	  0.283654
 -0.098979	 -0.037190	 -0.061013	 -0.020155	  0.065592	  0.094671	  0.013022	  0.118917	  0.205563	  0.243670	  0.295086	  0.256729	  0.272624
 -0.079571	 -0.012593	 -0.058694	 -0.024360	  0.059026	  0.145697	 -0.015379	  0.138292	  0.235102	  0.224046	  0.285643	  0.212628	  0.246917
 -0.046575	 -0.021232	 -0.074448	 -0.024487	  0.041442	  0.137222	 -0.028169	  0.118300	  0.203384	  0.243998	  0.289406	  0.196084	  0.224919
 -0.060607	 -0.043281	 -0.053005	 -0.013614	  0.048531	  0.134808	 -0.028736	  0.092005	  0.170501	  0.211679	  0.246102	  0.218494	  0.210481
 -0.071783	 -0.030431	 -0.043457	  0.003044	  0.025722	  0.128715	 -0.041884	  0.120751	  0.201385	  0.192946	  0.244339	  0.177787	  0.161801
 -0.052703	 -0.072898	 -0.021313	 -0.024019	  0.061428	  0.148174	 -0.042391	  0.110520	  0.218701	  0.170212	  0.215852	  0.190165	  0.159479
 -0.013092	 -0.062723	 -0.016281	 -0.010472	  0.082959	  0.154682	 -0.055819	  0.049416	  0.226760	  0.146643	  0.164179	  0.160538	  0.144834
  0.007760	 -0.028362	 -0.055321	  0.009615	  0.075654	  0.149514	 -0.052884	  0.038675	  0.210205	  0.121965	  0.126354	  0.113921	  0.101508
 -0.030203	 -0.019074	 -0.062450	  0.004636	  0.078285	  0.150760	 -0.078274	  0.035981	  0.156738	  0.072481	  0.097304	  0.081835	  0.097227
 -0.002988	 -0.043279	 -0.053277	 -0.004395	  0.070005	  0.171880	 -0.107221	  0.019802	  0.098162	  0.078846	  0.060118	  0.011607	  0.042396
 -0.023614	 -0.063195	 -0.052969	 -0.035087	  0.065588	  0.201625	 -0.106192	  0.018297	  0.080546	  0.089684	  0.010839	  0.026454	 -0.016493
 -0.050304	 -0.061200	 -0.041429	 -0.021070	  0.088688	  0.193518	 -0.125726	  0.005347	  0.056513	  0.063382	 -0.021193	 -0.036242	 -0.087367
 -0.047884	 -0.051276	 -0.032591	 -0.018678	  0.068803	  0.187733	 -0.137503	  0.002661	  0.014380	  0.008987	 -0.027566	 -0.097164	 -0.094328
 -0.062136	 -0.049788	 -0.027252	  0.021664	  0.047623	  0.196153	 -0.157453	 -0.009641	 -0.018098	 -0.015866	 -0.039575	 -0.087013	 -0.076902
 -0.051432	 -0.045424	 -0.010556	  0.009839	  0.017533	  0.173339	 -0.168546	 -0.043846	 -0.016566	 -0.029567	 -0.060807	 -0.068810	 -0.124923
  0.007226	  0.008575	 -0.041675	 -0.013523	 -0.000512	  0.156126	 -0.209866	 -0.068460	 -0.049761	 -0.063038	 -0.077564	 -0.060503	 -0.163405
  0.002707	 -0.002196	 -0.064316	 -0.017563	 -0.022385	  0.113332	 -0.220219	 -0.071763	 -0.076476	 -0.075524	 -0.060691	 -0.066479	 -0.166955
  0.016080	 -0.010159	 -0.045691	  0.011282	  0.011617	  0.076151	 -0.244004	 -0.136882	 -0.103269	 -0.089429	 -0.098457	 -0.061291	 -0.178240
  0.019577	 -0.009285	 -0.063414	  0.035806	  0.006699	  0.081091	 -0.243484	 -0.186415	 -0.119519	 -0.137243	 -0.114101	 -0.052433	 -0.172615
  0.013106	 -0.028685	 -0.060820	  0.066335	 -0.015168	  0.064903	 -0.256948	 -0.219132	 -0.118914	 -0.112568	 -0.091976	 -0.033860	 -0.125649
 -0.001295	 -0.038657	 -0.024971	  0.057943	  0.028875	  0.029819	 -0.296548	 -0.238627	 -0.096900	 -0.087877	 -0.084503	 -0.039575	 -0.071590
  0.004688	 -0.020299	 -0.032072	  0.020073	  0.045038	  0.008611	 -0.312446	 -0.256634	 -0.085110	 -0.044319	 -0.048228	 -0.033822	 -0.046041
  0.012937	 -0.045705	 -0.027280	  0.027444	  0.026079	  0.000759	 -0.357025	 -0.238415	 -0.070162	 -0.015625	 -0.034008	 -0.016549	 -0.043005
  0.022744	 -0.036229	 -0.013097	  0.010021	  0.021231	  0.014205	 -0.377744	 -0.211349	 -0.033784	 -0.003898	  0.016168	  0.001753	 -0.018848
  0.033470	 -0.028815	 -0.001516	  0.004341	  0.003064	 -0.009109	 -0.398331	 -0.229858	 -0.057819	 -0.017627	  0.034621	  0.054331	  0.054437
  0.029688	 -0.007516	 -0.021517	  0.049240	  0.002063	 -0.028357	 -0.399670	 -0.233048	 -0.074935	 -0.013384	  0.062283	  0.076293	  0.086865
  0.051326	  0.026514	 -0.016567	  0.072582	 -0.015254	 -0.008375	 -0.394376	 -0.217395	 -0.039812	  0.025983	  0.086498	  0.085377	  0.120851
 -0.000838	  0.057821	 -0.055106	  0.089726	 -0.015805	 -0.004260	 -0.401950	 -0.186552	 -0.002407	  0.055174	  0.116175	  0.066348	  0.153001
  0.003499	  0.058448	 -0.099464	  0.103390	 -0.050527	 -0.002969	 -0.352124	 -0.135118	  0.054907	  0.083479	  0.141370	  0.073000	  0.174176
 -0.019052	  0.035463	 -0.061146	  0.061695	 -0.062059	  0.053510	 -0.319427	 -0.082768	  0.076000	  0.124219	  0.168158	  0.085713	  0.169017
 -0.065686	 -0.009532	 -0.070082	  0.004540	 -0.069632	  0.020100	 -0.315706	 -0.079741	  0.136526	  0.177939	  0.173490	  0.113854	  0.090783
 -0.083365	 -0.024370	 -0.085862	  0.017042	 -0.063058	  0.004710	 -0.285963	 -0.065999	  0.136955	  0.167031	  0.144139	  0.118566	  0.039674
 -0.064644	 -0.054391	 -0.085267	  0.005353	 -0.036590	  0.042953	 -0.269199	 -0.055105	  0.123606	  0.122182	  0.127295	  0.090846	 -0.005044
 -0.046726	 -0.052618	 -0.096502	  0.007428	 -0.008223	  0.055528	 -0.300317	 -0.085426	  0.141318	  0.121045	  0.127252	  0.057049	 -0.008636
 -0.013916	 -0.063391	 -0.060985	  0.028207	  0.008696	  0.102109	 -0.314421	 -0.093174	  0.164865	  0.117770	  0.158618	  0.023470	 -0.021404
  0.000121	 -0.038342	 -0.024952	  0.017570	 -0.020797	  0.094747	 -0.291347	 -0.056609	  0.191824	  0.111062	  0.157098	 -0.034408	 -0.063642
 -0.009990	 -0.018800	 -0.019965	  0.006051	 -0.033462	  0.084048	 -0.244897	 -0.027778	  0.184360	  0.115354	  0.139578	 -0.014894	 -0.034245
 -0.010253	 -0.025286	 -0.038176	 -0.019674	 -0.053557	  0.106778	 -0.234364	 -0.065731	  0.162867	  0.150501	  0.106799	  0.023456	 -0.048354
 -0.002018	 -0.000347	 -0.043328	  0.021854	 -0.043447	  0.104787	 -0.253923	 -0.064565	  0.148159	  0.148286	  0.049939	 -0.000085	 -0.033133
  0.015913	 -0.003339	 -0.051822	  0.031156	 -0.044765	  0.078955	 -0.241061	 -0.054824	  0.108683	  0.130830	  0.047712	 -0.005559	 -0.056056
  0.024275	  0.010915	 -0.063420	  0.021915	 -0.034986	  0.069168	 -0.236738	 -0.028968	  0.110670	  0.109629	  0.028174	  0.000734	 -0.063341
 -0.011462	  0.024154	 -0.027712	  0.000996	 -0.039001	  0.100688	 -0.259857	 -0.009463	  0.097205	  0.087313	  0.022023	  0.000781	 -0.052553
 -0.030956	  0.029614	 -0.003524	 -0.001571	 -0.033886	  0.135570	 -0.236858	 -0.039175	  0.064625	  0.058958	  0.057461	 -0.009803	 -0.069145
 -0.050551	  0.029658	 -0.014397	  0.000939	 -0.011082	  0.147835	 -0.212853	 -0.045451	  0.057553	  0.053334	  0.057292	  0.003903	 -0.072617
 -0.039698	  0.031970	 -0.003569	  0.006806	  0.034660	  0.144146	 -0.189133	 -0.034206	  0.042780	  0.069346	  0.069742	  0.008157	 -0.050539
 -0.063140	  0.001909	  0.035423	  0.004662	  0.041518	  0.105664	 -0.190026	  0.027671	  0.052083	  0.097590	  0.061875	  0.039751	 -0.048537
 -0.057133	  0.004654	  0.040291	  0.044527	  0.034989	  0.151917	 -0.213255	  0.031259	  0.073468	  0.071836	  0.066609	  0.040815	 -0.041854
 -0.026051	 -0.002095	  0.010261	  0.063653	 -0.004990	  0.214181	 -0.220781	 -0.003905	  0.078762	  0.038808	  0.082974	  0.022387	 -0.000891
  0.001444	  0.008553	  0.008257	  0.066938	 -0.010227	  0.220656	 -0.228511	  0.012395	  0.064225	  0.052054	  0.110608	  0.052024	  0.026697
 -0.001080	  0.043823	 -0.023705	  0.057507	 -0.023305	  0.206726	 -0.227066	  0.006465	  0.050292	  0.035762	  0.132870	  0.064517	 -0.012164
 -0.041471	  0.076720	 -0.054994	  0.043962	 -0.072002	  0.195176	 -0.204679	  0.000907	  0.084349	  0.056535	  0.117523	  0.053693	 -0.033091
 -0.018829	  0.059429	 -0.054271	  0.074414	 -0.077208	  0.167886	 -0.201126	 -0.000905	  0.121576	  0.086455	  0.144020	  0.032534	 -0.045341
  0.011716	  0.008811	 -0.026363	  0.116895	 -0.072635	  0.172971	 -0.179934	  0.013690	  0.112674	  0.075044	  0.152668	  0.065002	 -0.042764
  0.061979	 -0.009983	 -0.002200	  0.127804	 -0.053704	  0.169754	 -0.152480	  0.001296	  0.128084	  0.061264	  0.143727	  0.059429	 -0.045532
  0.033808	 -0.005991	  0.008874	  0.140696	 -0.050769	  0.159790	 -0.156084	 -0.022726	  0.139038	  0.093596	  0.106943	  0.035499	 -0.058127
  0.012823	 -0.010072	  0.038015	  0.167363	 -0.034853	  0.178027	 -0.153623	 -0.009984	  0.158959	  0.124269	  0.122302	  0.024979	 -0.020607
  0.016423	 -0.026137	  0.037236	  0.136950	 -0.000706	  0.158489	 -0.167887	 -0.000127	  0.182163	  0.154176	  0.139377	  0.021363	 -0.015580
 -0.009187	 -0.033266	  0.027961	  0.123400	  0.004868	  0.154181	 -0.169624	  0.014852	  0.167538	  0.087132	  0.119341	  0.065539	 -0.016990
 -0.018367	 -0.020977	 -0.013005	  0.101497	  0.004731	  0.167673	 -0.162437	  0.022556	  0.149598	  0.072223	  0.103648	  0.049624	 -0.029823
 -0.027578	 -0.002376	 -0.011851	  0.061053	  0.026819	  0.174908	 -0.165350	  0.028311	  0.116259	  0.054453	  0.065010	  0.028980	 -0.014459
 -0.037926	  0.056216	  0.020273	  0.077780	 -0.001295	  0.164628	 -0.138442	  0.005603	  0.087034	  0.047854	  0.043887	  0.045839	 -0.015011
 -0.040851	  0.049346	  0.051793	  0.082181	 -0.010596	  0.169076	 -0.116337	  0.040668	  0.086271	  0.089475	  0.037009	  0.037892	 -0.015838
 -0.043349	  0.049452	  0.048417	  0.080710	 -0.022395	  0.152721	 -0.067755	  0.046907	  0.084761	  0.101308	  0.025396	  0.025348	 -0.016756
 -0.045168	  0.052839	  0.030211	  0.098635	 -0.022590	  0.159050	 -0.042042	 -0.005948	  0.066266	  0.127388	  0.039327	  0.023527	  0.000067
 -0.007820	  0.023005	  0.016315	  0.073219	 -0.047121	  0.160547	 -0.097848	 -0.030972	  0.062615	  0.133457	  0.026737	  0.032519	  0.039886
 -0.005237	  0.021464	  0.004480	  0.089319	 -0.106205	  0.135998	 -0.123944	 -0.025941	  0.068442	  0.144243	  0.038499	  0.060730	  0.055910
 -0.004511	 -0.002538	 -0.006964	  0.108338	 -0.101498	  0.150365	 -0.117206	 -0.013313	  0.096567	  0.163405	  0.078031	  0.070087	  0.062494
  0.002259	 -0.031491	  0.020078	  0.092443	 -0.074540	  0.139815	 -0.109344	 -0.005128	  0.132626	  0.182784	  0.077947	  0.066353	  0.090597
 -0.027992	 -0.004740	  0.028456	  0.083202	 -0.072993	  0.139891	 -0.100612	  0.014555	  0.119429	  0.157388	  0.075906	  0.063796	  0.121166
 -0.036259	  0.018165	  0.028803	  0.092260	 -0.041070	  0.147447	 -0.081137	  0.032215	  0.118955	  0.160172	  0.094240	  0.089507	  0.144262
 -0.016964	  0.003311	  0.018390	  0.073722	 -0.017086	  0.133842	 -0.104555	  0.039305	  0.100759	  0.164266	  0.090256	  0.103186	  0.110229
  0.025267	  0.034992	 -0.010763	  0.058797	 -0.034504	  0.118031	 -0.112805	  0.029244	  0.118648	  0.146179	  0.085388	  0.102369	  0.073942
  0.052204	  0.033114	 -0.014223	  0.027773	 -0.053210	  0.103352	 -0.118430	  0.037589	  0.144832	  0.140498	  0.094033	  0.122008	  0.084686
  0.061592	 -0.001086	  0.016148	  0.042277	 -0.074891	  0.099092	 -0.099770	  0.055372	  0.132062	  0.135355	  0.094485	  0.112844	  0.062297
  0.057485	 -0.018831	  0.025766	  0.039821	 -0.033425	  0.106982	 -0.072832	  0.019358	  0.140166	  0.092065	  0.085050	  0.097631	  0.006779
  0.034798	 -0.021336	  0.031207	  0.026879	 -0.023935	  0.147381	 -0.036628	  0.011447	  0.147107	  0.016712	  0.060958	  0.091112	  0.019705
  0.044108	 -0.005383	  0.056786	  0.034363	 -0.009458	  0.129379	 -0.024592	  0.031982	  0.149012	  0.050446	  0.062790	  0.100331	  0.030958
  0.036774	  0.009579	  0.111345	  0.058409	 -0.015969	  0.105580	 -0.046730	  0.031148	  0.162460	  0.047421	  0.060159	  0.123482	  0.024491
  0.013051	  0.009861	  0.128688	  0.035858	 -0.022938	  0.101949	 -0.057383	  0.025779	  0.151191	  0.064914	  0.065192	  0.097800	  0.032662
  0.007039	  0.030018	  0.121760	  0.000379	 -0.020769	  0.087284	 -0.075557	  0.021520	  0.145165	  0.078090	  0.067416	  0.067266	  0.027820
  0.007856	  0.019718	  0.099584	  0.025912	 -0.038746	  0.078921	 -0.050250	  0.001445	  0.166201	  0.056778	  0.054848	  0.065615	  0.032497
 -0.015217	 -0.013620	  0.105506	  0.005537	 -0.044073	  0.085039	 -0.073352	 -0.001704	  0.181799	  0.052799	  0.041336	  0.083316	  0.038610
 -0.019050	 -0.022224	  0.096868	  0.005790	 -0.030121	  0.118132	 -0.049234	 -0.005257	  0.183752	  0.065970	  0.039207	  0.085263	  0.017840
 -0.014624	 -0.004342	  0.059616	  0.014797	  0.002000	  0.116827	 -0.053005	 -0.008063	  0.182932	  0.072036	  0.016541	  0.084957	  0.036322
 -0.030456	  0.017177	  0.056026	  0.043607	  0.030562	  0.117019	 -0.078492	  0.005983	  0.155947	  0.030692	  0.016332	  0.094669	  0.055580
 -0.017403	  0.026838	  0.062255	  0.043650	  0.019308	  0.156488	 -0.095123	  0.002497	  0.111421	  0.012929	  0.003123	  0.117460	  0.091170
 -0.010383	  0.041812	  0.052750	 -0.010949	  0.021551	  0.168729	 -0.126393	  0.025281	  0.089647	  0.016643	  0.004170	  0.117294	  0.103905
 -0.002432	  0.018461	  0.064374	 -0.000901	  0.053367	  0.153468	 -0.075752	  0.050274	  0.094103	  0.034594	  0.010746	  0.125675	  0.136207
 -0.020786	  0.019120	  0.071357	 -0.012092	  0.061429	  0.124754	 -0.074315	  0.063253	  0.091540	  0.035315	 -0.003324	  0.130786	  0.121628
 -0.011950	  0.006295	  0.077129	  0.018782	  0.064994	  0.080841	 -0.087673	  0.091877	  0.099354	  0.034110	 -0.005334	  0.119518	  0.115802
  0.006287	 -0.021003	  0.083760	  0.030541	  0.056936	  0.041242	 -0.089644	  0.072326	  0.146257	  0.027411	  0.007462	  0.132634	  0.126159
 -0.017656	 -0.033315	  0.069573	  0.071751	  0.075456	  0.081720	 -0.103005	  0.080741	  0.167292	  0.015273	  0.035554	  0.110472	  0.120715
  0.001545	 -0.028334	  0.048219	  0.108481	  0.107566	  0.069806	 -0.072518	  0.054444	  0.153230	  0.020008	  0.020257	  0.112043	  0.086637
 -0.007180	 -0.028541	  0.084467	  0.133638	  0.076015	  0.066188	 -0.096371	  0.019831	  0.159433	  0.040696	 -0.015005	  0.126940	  0.065182
  0.020830	 -0.050974	 -0.007250	  0.048160	  0.036668	  0.123768	 -0.051837	 -0.024326	 -0.002453	 -0.067076	 -0.093904	  0.088145	  0.160239
  0.047734	 -0.029417	 -0.009637	  0.031856	  0.064058	  0.117534	 -0.042160	 -0.015332	  0.014957	 -0.046678	 -0.067180	  0.054666	  0.170463
  0.066866	 -0.013505	  0.029607	  0.001137	  0.060008	  0.102039	 -0.067728	 -0.023428	  0.029400	 -0.017131	 -0.018105	  0.002589	  0.167547
  0.032954	 -0.026936	  0.017234	 -0.014165	  0.054243	  0.083508	 -0.067685	 -0.049132	  0.023176	 -0.027571	 -0.004732	 -0.005463	  0.149140
 -0.013550	 -0.031612	  0.002830	  0.007188	  0.000820	  0.061115	 -0.067693	 -0.044553	  0.013523	 -0.072307	  0.004413	  0.005398	  0.119862
 -0.007143	 -0.010197	 -0.001675	  0.020155	 -0.029479	  0.084252	 -0.042151	 -0.026384	 -0.011575	 -0.080963	 -0.018418	 -0.002942	  0.109270
 -0.003964	 -0.002574	 -0.020461	  0.024529	 -0.023077	  0.086183	 -0.030113	 -0.037815	 -0.024075	 -0.043060	 -0.037662	 -0.000584	  0.094839
  0.016135	 -0.022149	  0.005446	  0.044230	 -0.002810	  0.051383	 -0.013845	 -0.016835	 -0.036568	  0.013137	 -0.065855	 -0.017915	  0.075196
 -0.007095	  0.006145	  0.035233	  0.044760	  0.013582	  0.032043	 -0.041320	 -0.007086	  0.010690	  0.045826	 -0.001498	 -0.039251	  0.053650
  0.001583	  0.012394	  0.045192	  0.030185	 -0.032092	  0.033357	 -0.016352	  0.008850	  0.009938	  0.044030	  0.014095	 -0.045446	 -0.007815
  0.038663	 -0.014353	  0.013093	 -0.006323	 -0.017230	  0.020024	  0.000877	  0.014202	 -0.008926	  0.033803	  0.043024	 -0.004421	 -0.024477
  0.004643	 -0.033850	  0.018106	 -0.034281	 -0.030274	 -0.013120	  0.059550	  0.029992	  0.008840	  0.007042	  0.070990	 -0.005456	 -0.018351
 -0.033642	 -0.011125	 -0.003794	 -0.033540	 -0.018752	 -0.034420	  0.075979	  0.029314	  0.005679	 -0.013287	  0.016305	 -0.074470	 -0.088824
 -0.058305	 -0.008647	  0.015158	 -0.037609	 -0.010956	 -0.044709	  0.031140	  0.052056	  0.013760	 -0.034601	  0.027538	 -0.049595	 -0.068335
 -0.060304	  0.002189	  0.003968	 -0.051670	 -0.000759	 -0.055315	  0.022118	  0.049710	 -0.008043	  0.025604	  0.066159	  0.013511	 -0.016805
 -0.055480	  0.027931	 -0.017433	  0.001958	  0.009131	 -0.073835	  0.057147	  0.025710	 -0.043354	  0.070257	  0.009339	 -0.012687	 -0.149174
 -0.038834	  0.061115	 -0.048177	 -0.004213	 -0.001880	 -0.130239	  0.081676	  0.019855	 -0.017431	  0.069027	  0.009347	 -0.005165	 -0.141345
 -0.003525	  0.063882	 -0.023506	 -0.004958	 -0.007230	 -0.142372	  0.040133	  0.001723	  0.007345	  0.064108	  0.038294	  0.074986	 -0.065867
  0.037652	  0.051185	 -0.019325	 -0.026591	 -0.036484	 -0.149863	  0.007724	  0.002749	 -0.001137	  0.022274	 -0.003969	  0.010056	 -0.248314
  0.014781	  0.030497	 -0.034609	 -0.040809	 -0.027488	 -0.151334	  0.064543	  0.010730	  0.016255	  0.007564	  0.011820	  0.014045	 -0.270901
  0.000593	  0.031147	 -0.036029	 -0.014966	 -0.015648	 -0.164565	  0.113115	  0.026737	  0.010374	  0.047026	  0.119976	  0.082414	 -0.154276
  0.011665	  0.002289	 -0.024263	 -0.014443	 -0.026219	 -0.168092	  0.104691	 -0.015327	 -0.055012	 -0.027620	  0.067525	  0.020616	 -0.289665
  0.003892	  0.001185	  0.012656	 -0.025217	 -0.022632	 -0.183442	  0.089474	 -0.025062	 -0.068284	 -0.057898	 -0.014881	 -0.032283	 -0.322682
 -0.011098	  0.018860	  0.023223	 -0.042919	  0.003613	 -0.200739	  0.076722	 -0.009116	 -0.052922	 -0.007844	  0.034897	  0.032708	 -0.164328
 -0.025784	  0.026083	  0.039996	 -0.041516	 -0.036116	 -0.225494	  0.055065	 -0.016613	 -0.087037	 -0.043516	  0.031250	 -0.007365	 -0.267773
  0.009152	  0.030906	  0.012229	  0.008886	 -0.065425	 -0.237352	  0.084126	 -0.051778	 -0.091663	 -0.068663	  0.060503	 -0.090992	 -0.371139
  0.001696	  0.000237	 -0.004060	  0.017569	 -0.076030	 -0.209865	  0.085338	 -0.026451	 -0.079103	 -0.015830	  0.103750	 -0.002451	 -0.223763
 -0.012714	 -0.009453	 -0.005145	 -0.011889	 -0.032775	 -0.204770	  0.072631	 -0.012179	 -0.091915	 -0.031794	  0.122318	 -0.015367	 -0.278805
 -0.017663	  0.007486	  0.005086	 -0.020309	 -0.018661	 -0.216441	  0.043691	 -0.006449	 -0.104311	 -0.078234	  0.036131	 -0.091268	 -0.412373
 -0.017895	  0.012123	  0.008950	 -0.027767	 -0.023469	 -0.218683	  0.054602	 -0.007592	 -0.073723	 -0.058443	  0.078804	 -0.014066	 -0.256062
 -0.022705	  0.023391	 -0.027957	 -0.040573	 -0.019284	 -0.238715	  0.104266	  0.003700	 -0.088680	 -0.073958	  0.055144	  0.009413	 -0.228624
 -0.061282	  0.035291	 -0.047713	 -0.029879	 -0.030496	 -0.282763	  0.116314	  0.045739	 -0.103769	 -0.104803	 -0.012844	 -0.074560	 -0.374335
 -0.054291	  0.017482	 -0.065290	 -0.007575	 -0.055148	 -0.330356	  0.110336	  0.052189	 -0.094080	 -0.085740	  0.030260	 -0.024231	 -0.265660
 -0.039134	  0.009068	 -0.062875	 -0.000911	 -0.058015	 -0.297444	  0.134110	  0.031530	 -0.112813	 -0.061988	  0.034839	 -0.018001	 -0.222454
 -0.058443	  0.036420	 -0.053813	 -0.015565	 -0.054030	 -0.290929	  0.173517	  0.037143	 -0.112505	 -0.071278	 -0.013854	 -0.127440	 -0.360708
 -0.047038	  0.071659	 -0.060659	  0.000573	 -0.079048	 -0.295647	  0.231982	  0.083004	 -0.076027	 -0.055806	 -0.011686	 -0.123558	 -0.286603
 -0.025390	  0.083968	 -0.055316	 -0.006126	 -0.079727	 -0.318872	  0.253463	  0.103476	 -0.072862	 -0.034641	  0.019731	 -0.076340	 -0.226823
 -0.017501	  0.029044	 -0.033125	 -0.040820	 -0.072755	 -0.343734	  0.266281	  0.076786	 -0.088568	 -0.071832	 -0.044034	 -0.170522	 -0.381619
  0.009742	  0.027745	 -0.043731	 -0.037270	 -0.022508	 -0.336662	  0.278252	  0.030954	 -0.070946	 -0.070883	 -0.043388	 -0.140838	 -0.312855
  0.006737	  0.017001	 -0.085734	 -0.031785	 -0.016078	 -0.365124	  0.242123	  0.023330	 -0.054415	 -0.036211	 -0.043751	 -0.065266	 -0.225898
  0.005857	  0.028713	 -0.107508	 -0.050405	 -0.034240	 -0.422446	  0.193034	  0.027586	 -0.076248	 -0.049030	 -0.049127	 -0.136287	 -0.372558
  0.014306	  0.025388	 -0.077871	 -0.010165	 -0.055935	 -0.431986	  0.187317	  0.014080	 -0.096826	 -0.036853	 -0.050766	 -0.122385	 -0.322570
  0.010610	  0.005649	 -0.082779	 -0.021086	 -0.051800	 -0.417570	  0.195176	  0.009468	 -0.085040	 -0.085950	 -0.003176	 -0.030721	 -0.199233
  0.025447	  0.020055	 -0.087389	 -0.048824	 -0.028311	 -0.430794	  0.250890	 -0.000793	 -0.108888	 -0.158696	 -0.024892	 -0.114985	 -0.320303
  0.042496	  0.029082	 -0.065213	 -0.050000	 -0.037640	 -0.440947	  0.299252	  0.009606	 -0.092668	 -0.174245	 -0.019685	 -0.141363	 -0.305626
  0.032431	  0.020187	 -0.045067	 -0.043105	 -0.035175	 -0.446267	  0.257356	  0.008535	 -0.091928	 -0.118878	  0.040230	 -0.095639	 -0.121463
  0.016687	  0.010269	 -0.059773	 -0.046346	 -0.037613	 -0.417090	  0.250544	  0.018158	 -0.111794	 -0.101269	 -0.017071	 -0.159384	 -0.244085
  0.011815	 -0.013035	 -0.048742	 -0.051488	 -0.011989	 -0.392728	  0.262164	  0.028354	 -0.104670	 -0.113348	 -0.060934	 -0.204429	 -0.322378
 -0.020794	  0.006870	 -0.051832	 -0.019881	  0.012586	 -0.386235	  0.272937	  0.012630	 -0.105397	 -0.058640	 -0.014852	 -0.129496	 -0.163478
 -0.015988	  0.032153	 -0.060785	 -0.010597	  0.014324	 -0.341210	  0.265523	  0.025954	 -0.122884	 -0.058307	 -0.044994	 -0.146983	 -0.219782
 -0.003690	  0.035612	 -0.083558	  0.004869	 -0.002554	 -0.314679	  0.266710	  0.052856	 -0.130580	 -0.066443	 -0.065316	 -0.173563	 -0.295200
 -0.000501	  0.045165	 -0.072166	 -0.035172	  0.021014	 -0.294360	  0.274619	  0.063586	 -0.085868	 -0.048324	 -0.015252	 -0.101361	 -0.111233
 -0.001825	  0.061188	 -0.062927	 -0.010246	  0.042872	 -0.279251	  0.275521	  0.026411	 -0.070728	 -0.101421	 -0.011338	 -0.175844	 -0.139715
  0.005334	  0.065550	 -0.076643	 -0.009675	  0.016615	 -0.240616	  0.273369	  0.000761	 -0.090804	 -0.141896	 -0.065330	 -0.236709	 -0.258431
  0.006679	  0.022482	 -0.072463	  0.005349	 -0.003633	 -0.224149	  0.293513	  0.033468	 -0.106301	 -0.104834	 -0.074317	 -0.159379	 -0.143566
 -0.031887	  0.028178	 -0.107372	  0.013576	 -0.008273	 -0.257806	  0.321673	  0.026329	 -0.132199	 -0.109416	 -0.082566	 -0.158550	 -0.166340
 -0.046232	  0.054919	 -0.073435	  0.019609	 -0.007851	 -0.270755	  0.348387	  0.015785	 -0.136348	 -0.115440	 -0.115273	 -0.223340	 -0.298578
 -0.054971	  0.060973	 -0.046277	  0.013598	  0.012617	 -0.264119	  0.383922	 -0.006600	 -0.121350	 -0.112038	 -0.032695	 -0.156300	 -0.186116
 -0.046420	  0.038985	 -0.043075	 -0.002422	  0.029454	 -0.248043	  0.378255	 -0.042179	 -0.116400	 -0.164913	  0.007431	 -0.133812	 -0.151435
 -0.012254	  0.036163	 -0.014084	  0.022620	  0.046939	 -0.216611	  0.369650	 -0.027652	 -0.123101	 -0.176955	 -0.052921	 -0.176590	 -0.279589
 -0.019184	  0.022349	 -0.018494	  0.030061	  0.077009	 -0.188871	  0.336492	  0.000536	 -0.095396	 -0.139502	 -0.044474	 -0.118959	 -0.132597
 -0.034316	  0.030677	  0.008474	  0.037769	  0.062749	 -0.195947	  0.337010	 -0.005683	 -0.099704	 -0.137654	 -0.042183	 -0.077127	 -0.015803
 -0.014979	  0.003968	  0.043863	  0.037174	  0.045255	 -0.189274	  0.357646	 -0.021577	 -0.109712	 -0.165557	 -0.082365	 -0.184843	 -0.160103
 -0.018513	 -0.009795	  0.040263	  0.040722	  0.026123	 -0.174993	  0.355118	 -0.045185	 -0.078571	 -0.156217	 -0.033354	 -0.149416	 -0.071689
 -0.024990	 -0.013427	  0.036861	  0.038413	  0.056345	 -0.158137	  0.402916	 -0.061515	 -0.069696	 -0.115604	 -0.047421	 -0.061488	  0.040678
 -0.030046	 -0.031789	  0.009663	  0.007915	  0.064585	 -0.162984	  0.387491	 -0.076070	 -0.075701	 -0.136727	 -0.124246	 -0.179254	 -0.085964
 -0.024072	 -0.014862	 -0.049884	 -0.015163	  0.082288	 -0.148639	  0.370011	 -0.070992	 -0.039896	 -0.142422	 -0.105616	 -0.163908	 -0.049508
 -0.032477	 -0.010728	 -0.056707	 -0.025593	  0.070774	 -0.103338	  0.399442	 -0.031188	 -0.034206	 -0.127618	 -0.033115	 -0.079770	  0.098098
 -0.048359	 -0.013724	 -0.043494	 -0.035525	  0.083792	 -0.063960	  0.355121	 -0.043508	 -0.064850	 -0.105650	 -0.049595	 -0.153513	 -0.005418
 -0.067429	 -0.041435	 -0.026550	 -0.028693	  0.071087	 -0.070630	  0.326604	 -0.061732	 -0.024558	 -0.093551	 -0.022853	 -0.157842	  0.023955
 -0.041028	 -0.036167	 -0.005086	 -0.026478	  0.065189	 -0.049188	  0.331237	 -0.040378	 -0.005559	 -0.079708	  0.056124	 -0.098454	  0.180368
 -0.019953	 -0.002231	  0.037445	 -0.004681	  0.051921	 -0.042412	  0.286774	 -0.024415	 -0.026308	 -0.089880	  0.021260	 -0.135530	  0.096667
  0.003785	  0.004658	  0.020769	  0.008931	  0.067075	 -0.038168	  0.225744	 -0.037622	 -0.008836	 -0.123846	 -0.033940	 -0.142097	  0.042223
 -0.021260	 -0.009781	 -0.026942	 -0.024358	  0.066689	 -0.033841	  0.238850	 -0.063921	 -0.009143	 -0.109701	  0.010829	 -0.082293	  0.167173
 -0.059387	 -0.036662	 -0.043939	 -0.033806	  0.061547	 -0.061211	  0.239665	 -0.071071	 -0.042269	 -0.128395	 -0.033341	 -0.167926	  0.086713
 -0.053170	 -0.025453	 -0.043356	 -0.045694	  0.053839	 -0.075185	  0.221305	 -0.055752	 -0.064343	 -0.148694	 -0.081334	 -0.238820	 -0.001648
 -0.026888	  0.007687	 -0.034309	 -0.028529	  0.037418	 -0.071457	  0.195478	 -0.041006	 -0.070883	 -0.122034	  0.001287	 -0.174383	  0.113620
 -0.010484	  0.007163	  0.026343	  0.021025	  0.022249	 -0.067122	  0.173612	 -0.044618	 -0.094288	 -0.140010	  0.035676	 -0.207774	  0.095131
 -0.005426	 -0.011127	  0.058995	  0.015841	 -0.018325	 -0.071616	  0.130956	 -0.042831	 -0.097623	 -0.119724	  0.010970	 -0.295725	  0.027742
 -0.011251	 -0.026094	  0.069453	  0.017895	 -0.033864	 -0.045093	  0.084127	 -0.037479	 -0.090148	 -0.111383	  0.053578	 -0.207077	  0.157122
 -0.003656	 -0.017087	  0.088200	  0.024476	 -0.051529	 -0.003492	  0.075149	 -0.024157	 -0.127279	 -0.125860	  0.045481	 -0.174822	  0.155883
 -0.007534	  0.022595	  0.067178	  0.036245	 -0.053269	 -0.008688	  0.074327	 -0.030715	 -0.158984	 -0.110863	  0.001637	 -0.241667	  0.007244
 -0.025686	 -0.019165	  0.039415	  0.082726	 -0.014416	  0.011559	  0.046118	 -0.020583	 -0.102298	 -0.070727	  0.047881	 -0.186968	  0.111254
 -0.032126	 -0.048786	  0.039518	  0.079350	  0.058677	 -0.008496	  0.045117	 -0.020102	 -0.061743	 -0.022645	  0.087357	 -0.157099	  0.141481
 -0.038707	 -0.049756	  0.046352	  0.079284	  0.058287	  0.003874	  0.021394	 -0.023430	 -0.068671	 -0.079196	  0.029952	 -0.246585	 -0.025595
 -0.039717	 -0.037201	  0.048739	  0.092792	  0.035642	  0.015941	 -0.003157	 -0.020205	 -0.040977	 -0.056871	  0.066312	 -0.194520	  0.032960
 -0.032576	 -0.075994	  0.028186	  0.073077	  0.018357	  0.040880	 -0.002269	 -0.035270	 -0.018747	 -0.006867	  0.145054	 -0.119950	  0.086183
 -0.006429	 -0.122928	  0.007543	  0.067493	  0.022942	  0.051520	 -0.030861	 -0.041800	 -0.053207	 -0.047521	  0.081480	 -0.169801	 -0.069910
 -0.016973	 -0.132446	  0.008474	  0.013402	  0.030729	  0.046186	 -0.037499	 -0.059863	 -0.050903	 -0.030232	  0.089751	 -0.129724	  0.007070
 -0.015652	 -0.107230	  0.001310	  0.001482	  0.036707	  0.037425	 -0.054803	 -0.061226	 -0.012610	 -0.011126	  0.133485	 -0.074206	  0.143799
  0.026217	 -0.091428	 -0.008408	  0.001310	  0.009328	  0.006115	 -0.079785	 -0.084724	 -0.021226	 -0.036565	  0.098937	 -0.184834	  0.009553
  0.049911	 -0.089972	 -0.033331	  0.010997	  0.028417	  0.008117	 -0.128532	 -0.113963	 -0.016712	 -0.038095	  0.091206	 -0.179186	 -0.008053
  0.016555	 -0.078533	 -0.020332	  0.012984	  0.061883	  0.020734	 -0.172894	 -0.119044	  0.011368	 -0.023749	  0.151310	 -0.119627	  0.104615
 -0.003590	 -0.094436	 -0.040963	 -0.016586	  0.052991	  0.029074	 -0.190930	 -0.112652	 -0.015473	 -0.030317	  0.155725	 -0.215867	 -0.039643
 -0.009391	 -0.106012	 -0.049128	 -0.003006	  0.020297	  0.010792	 -0.205840	 -0.073632	 -0.021994	  0.004405	  0.158091	 -0.243398	 -0.070675
 -0.013524	 -0.114865	 -0.040009	  0.032165	  0.042729	 -0.004355	 -0.209330	 -0.039195	 -0.002510	  0.029504	  0.218853	 -0.182946	  0.073132
 -0.024255	 -0.114014	 -0.030566	  0.051007	  0.054854	 -0.032576	 -0.233346	 -0.046849	 -0.016429	  0.038248	  0.214802	 -0.258476	 -0.016683
 -0.027131	 -0.118664	 -0.001060	  0.042969	  0.062194	 -0.044095	 -0.236331	 -0.053964	 -0.023904	  0.043072	  0.198421	 -0.275732	 -0.079497
 -0.001856	 -0.134152	  0.013178	  0.025270	  0.053272	 -0.090549	 -0.203903	 -0.048964	  0.016134	  0.089221	  0.251757	 -0.201087	  0.049423
 -0.000316	 -0.124486	 -0.009974	  0.033140	  0.053624	 -0.114604	 -0.194135	 -0.060528	  0.003546	  0.083315	  0.244067	 -0.225959	 -0.017709
 -0.003996	 -0.112906	 -0.033265	  0.022118	  0.057003	 -0.093601	 -0.218401	 -0.069438	 -0.005907	  0.080322	  0.206725	 -0.241297	 -0.116658
  0.027255	 -0.110472	 -0.031176	  0.037835	  0.031943	 -0.092078	 -0.224215	 -0.075105	 -0.012443	  0.086615	  0.256989	 -0.125944	  0.024397
  0.056187	 -0.087774	 -0.050390	  0.028897	  0.023068	 -0.137952	 -0.211099	 -0.082809	 -0.027749	  0.068597	  0.241986	 -0.108128	  0.005663
  0.008873	 -0.107529	 -0.055168	  0.059316	  0.034330	 -0.139964	 -0.202091	 -0.069478	 -0.023297	  0.077486	  0.224737	 -0.182777	 -0.084930
 -0.000196	 -0.118212	 -0.047658	  0.108040	  0.059967	 -0.087503	 -0.193629	 -0.037690	 -0.026577	  0.107866	  0.266329	 -0.125097	  0.067701
  0.014456	 -0.094221	 -0.047998	  0.124942	  0.084158	 -0.061118	 -0.226969	 -0.009348	 -0.011405	  0.120834	  0.256730	 -0.097975	  0.039996
  0.024250	 -0.101538	 -0.017176	  0.099078	  0.084954	 -0.062369	 -0.250379	  0.015641	 -0.023456	  0.132582	  0.220341	 -0.170295	 -0.095617
  0.024328	 -0.056159	 -0.047946	  0.056278	  0.066018	 -0.101968	 -0.275523	  0.058046	 -0.001404	  0.147768	  0.277588	 -0.097227	  0.018204
  0.026936	 -0.027343	 -0.075235	  0.037250	  0.054398	 -0.133318	 -0.265510	  0.027204	  0.021640	  0.173009	  0.261681	 -0.047061	  0.083199
  0.022458	 -0.058516	 -0.056461	  0.056319	  0.032928	 -0.120629	 -0.249436	 -0.015816	  0.003659	  0.130573	  0.222381	 -0.136748	 -0.046580
  0.044270	 -0.077500	 -0.021571	  0.072182	  0.071509	 -0.121513	 -0.228509	 -0.059161	  0.008378	  0.121872	  0.251602	 -0.103551	  0.055590
  0.074744	 -0.100344	 -0.022037	  0.051635	  0.068587	 -0.127984	 -0.226341	 -0.073567	 -0.013672	  0.123099	  0.240376	 -0.104539	  0.137947
  0.071732	 -0.107246	  0.024271	  0.032609	  0.066074	 -0.149809	 -0.253194	 -0.046412	 -0.001188	  0.102110	  0.189071	 -0.210761	 -0.013420
  0.071691	 -0.091319	  0.012834	  0.042702	  0.117909	 -0.145873	 -0.266021	 -0.047226	 -0.015395	  0.134328	  0.252941	 -0.187438	  0.014268
  0.054244	 -0.112214	 -0.034853	  0.070544	  0.137683	 -0.110692	 -0.238684	 -0.077503	 -0.047146	  0.169089	  0.313518	 -0.110163	  0.066324
  0.049745	 -0.106487	 -0.034626	  0.079995	  0.128202	 -0.096489	 -0.253329	 -0.046488	 -0.059692	  0.145524	  0.246249	 -0.181498	 -0.063688
  0.081709	 -0.100426	 -0.071323	  0.069570	  0.093652	 -0.082069	 -0.259537	 -0.031634	 -0.027839	  0.121202	  0.232625	 -0.122688	 -0.051569
  0.077077	 -0.120040	 -0.071217	  0.038621	  0.058084	 -0.078904	 -0.255338	 -0.051279	  0.000005	  0.126746	  0.286944	 -0.051680	  0.062036
  0.069383	 -0.104574	 -0.067255	  0.040544	  0.043527	 -0.086218	 -0.282842	 -0.058669	 -0.013403	  0.090609	  0.267522	 -0.117057	 -0.026064
  0.079625	 -0.087747	 -0.069853	  0.058742	  0.054957	 -0.069307	 -0.278210	 -0.072230	  0.013868	  0.097595	  0.268406	 -0.099019	 -0.039587
  0.095074	 -0.080209	 -0.077930	  0.079093	  0.044729	 -0.065690	 -0.245882	 -0.051691	 -0.000459	  0.116188	  0.294084	 -0.060084	  0.055670
  0.100723	 -0.072786	 -0.064382	  0.117455	  0.079259	 -0.079081	 -0.232910	 -0.027095	 -0.047567	  0.105611	  0.290813	 -0.130175	 -0.004183
  0.099249	 -0.092577	 -0.029143	  0.094941	  0.097389	 -0.072595	 -0.212889	 -0.026180	 -0.049277	  0.114780	  0.250891	 -0.159665	 -0.008343
  0.111137	 -0.105749	 -0.016901	  0.059606	  0.111674	 -0.073973	 -0.202852	 -0.035060	 -0.044793	  0.140737	  0.233759	 -0.062529	  0.069516
  0.110105	 -0.093631	 -0.041208	  0.055866	  0.095393	 -0.057412	 -0.221481	 -0.021832	 -0.033051	  0.137056	  0.218545	 -0.020712	  0.080049
  0.092246	 -0.091522	 -0.053901	  0.080061	  0.059759	 -0.054091	 -0.198989	 -0.013814	 -0.039566	  0.118203	  0.205487	 -0.085644	  0.055374
  0.049195	 -0.058524	 -0.012487	  0.071069	  0.061467	 -0.057966	 -0.141810	 -0.004377	 -0.025111	  0.100343	  0.244707	 -0.085801	  0.117742
  0.046893	 -0.028702	 -0.033212	  0.072370	  0.056583	 -0.058600	 -0.114467	 -0.003949	 -0.027158	  0.114868	  0.236327	 -0.058565	  0.127599
  0.052034	 -0.009009	 -0.051114	  0.071779	  0.049619	 -0.046747	 -0.099371	  0.033985	 -0.034152	  0.108820	  0.204318	 -0.047536	  0.061120
  0.081574	 -0.041828	 -0.065620	  0.079182	  0.032257	 -0.032484	 -0.060487	  0.032245	 -0.016728	  0.084706	  0.190510	 -0.023418	  0.063527
  0.135982	 -0.065774	 -0.059262	  0.114395	  0.051680	 -0.060443	 -0.006432	  0.024335	 -0.037661	  0.048294	  0.186308	 -0.008317	  0.102669
  0.128578	 -0.062858	 -0.039395	  0.093049	  0.081056	 -0.061605	  0.042718	  0.045430	 -0.044192	  0.038993	  0.188834	 -0.054645	  0.082640
  0.106331	 -0.073037	 -0.044808	  0.058918	  0.100576	 -0.024519	  0.064703	  0.028752	 -0.044579	  0.046513	  0.192752	 -0.086174	  0.061105
  0.122763	 -0.098110	 -0.061693	  0.058025	  0.086273	  0.040409	  0.051333	  0.034272	 -0.021376	  0.007709	  0.179606	 -0.048767	  0.045251
  0.118589	 -0.112081	 -0.050052	  0.083094	  0.076769	  0.030865	  0.040767	  0.012561	  0.002682	 -0.009017	  0.150412	 -0.049845	  0.055166
  0.104530	 -0.119999	 -0.056535	  0.062423	  0.058379	 -0.012219	  0.061522	  0.005465	 -0.011611	 -0.012098	  0.108608	 -0.062133	  0.053494
  0.084930	 -0.079045	 -0.034145	  0.056824	  0.017522	 -0.035109	  0.074493	 -0.011021	 -0.001540	 -0.051409	  0.060219	 -0.010353	  0.066009
  0.045212	 -0.052341	 -0.061220	  0.051357	 -0.012095	 -0.026377	  0.091499	 -0.029930	  0.017945	 -0.055476	  0.058110	  0.005333	  0.087938
  0.063336	 -0.056325	 -0.079065	  0.047783	  0.004992	 -0.039763	  0.113220	 -0.029540	  0.008067	 -0.006355	  0.038692	  0.016190	  0.074657
  0.075345	 -0.041783	 -0.059754	  0.057663	  0.021210	 -0.037467	  0.119734	 -0.008185	  0.006225	 -0.007757	  0.041120	  0.043569	  0.061724
  0.077356	 -0.045112	  0.001100	  0.036105	  0.001957	 -0.008259	  0.151521	  0.015462	  0.006912	 -0.017955	  0.043314	  0.052247	  0.089949
  0.029009	 -0.062102	  0.017883	  0.022076	 -0.002929	  0.013545	  0.154564	 -0.013462	 -0.045402	 -0.018868	  0.044226	  0.104995	  0.136881
 -0.005018	 -0.076641	  0.007317	  0.044970	  0.012137	  0.022946	  0.182683	  0.010719	 -0.041081	 -0.021753	  0.027457	  0.113061	  0.125030
 -0.004413	 -0.114772	  0.018984	  0.030027	  0.020057	  0.012657	  0.208925	  0.018482	 -0.035876	 -0.041857	  0.032099	  0.067413	  0.108984
 -0.009413	 -0.103213	  0.002631	  0.045312	  0.017767	  0.012871	  0.210021	  0.002907	 -0.061466	 -0.050227	  0.041662	  0.045984	  0.064829
 -0.010665	 -0.068998	  0.004639	  0.072327	 -0.002513	 -0.002064	  0.208258	  0.024598	 -0.051943	 -0.065728	  0.008034	  0.045681	  0.029637
 -0.013950	 -0.029217	 -0.009433	  0.075104	 -0.032596	  0.054849	  0.229277	  0.024181	 -0.061467	 -0.079077	  0.027586	  0.053620	  0.044956
 -0.004118	 -0.042231	 -0.030754	  0.063334	 -0.031493	  0.064514	  0.259236	  0.015800	 -0.046938	 -0.063239	  0.004760	  0.067498	  0.071538
  0.024434	 -0.055293	 -0.016526	  0.076336	 -0.023000	  0.056150	  0.248943	  0.030217	 -0.003609	 -0.116575	 -0.019820	  0.056832	  0.083188
  0.011151	 -0.044759	 -0.022121	  0.101443	 -0.036279	  0.040052	  0.208654	  0.013912	  0.024186	 -0.148837	 -0.024066	  0.080073	  0.068978
  0.017840	 -0.020650	 -0.010932	  0.078809	 -0.010933	  0.043901	  0.193337	  0.004553	  0.049592	 -0.122924	 -0.077808	  0.089111	  0.028311
  0.024667	 -0.010008	 -0.008574	  0.091395	  0.019798	  0.030306	  0.187803	 -0.025077	  0.062932	 -0.118560	 -0.080589	  0.063702	  0.019972
  0.064018	 -0.036897	  0.021491	  0.125964	  0.020437	  0.027493	  0.176175	 -0.069800	  0.033540	 -0.114221	 -0.099012	  0.027458	  0.014505
  0.083191	 -0.026153	  0.033188	  0.099543	  0.042739	  0.019805	  0.162017	 -0.068790	  0.001393	 -0.125936	 -0.125062	  0.004536	 -0.021065
  0.042154	 -0.025256	  0.043945	  0.058176	  0.008624	 -0.000949	  0.162083	 -0.068071	 -0.022505	 -0.133918	 -0.134675	  0.027541	 -0.001453
  0.062805	 -0.039507	  0.018784	  0.039742	  0.003422	 -0.000793	  0.161021	 -0.060738	 -0.043793	 -0.186141	 -0.160324	  0.023349	  0.010938
  0.080237	 -0.044500	  0.010398	  0.030791	 -0.013079	 -0.038292	  0.138181	 -0.042207	 -0.022918	 -0.215360	 -0.185510	  0.006901	 -0.014852
  0.090203	 -0.063076	  0.031581	  0.007432	 -0.008195	 -0.005028	  0.107108	 -0.034208	 -0.027486	 -0.211582	 -0.195875	  0.004795	 -0.014051
  0.092423	 -0.044198	  0.053360	 -0.010970	 -0.003443	  0.018570	  0.131500	 -0.043229	 -0.041751	 -0.231669	 -0.189223	  0.004733	 -0.023981
  0.072859	 -0.001520	  0.053106	  0.023041	 -0.000399	  0.010243	  0.130586	 -0.030246	 -0.080444	 -0.226882	 -0.229388	  0.032190	 -0.031048
  0.047039	  0.033627	  0.020730	 -0.009188	 -0.007527	 -0.009894	  0.125152	 -0.038300	 -0.079449	 -0.246249	 -0.265175	  0.059292	 -0.049749
  0.049234	  0.020676	  0.038527	 -0.017084	 -0.037451	 -0.044282	  0.106640	 -0.055093	 -0.045927	 -0.252986	 -0.255317	  0.027255	 -0.049955
  0.044802	  0.010965	  0.025066	 -0.005864	 -0.024771	 -0.048062	  0.094372	 -0.072131	 -0.024591	 -0.211881	 -0.241861	 -0.012216	 -0.050076
  0.043675	  0.017863	  0.032588	 -0.005090	 -0.017613	 -0.034612	  0.101070	 -0.079317	 -0.009465	 -0.181323	 -0.186492	 -0.019544	 -0.060137
  0.025069	  0.030368	  0.093054	 -0.012699	 -0.023456	 -0.034341	  0.120539	 -0.100983	 -0.031373	 -0.155114	 -0.166868	 -0.047324	 -0.042525
  0.029263	  0.009392	  0.113951	 -0.048217	 -0.011982	 -0.036378	  0.107385	 -0.092039	 -0.007464	 -0.147358	 -0.152282	 -0.047562	 -0.078166
  0.040917	  0.043027	  0.077546	 -0.056982	 -0.003898	 -0.034675	  0.081415	 -0.106052	 -0.022710	 -0.151149	 -0.185500	 -0.058611	 -0.090621
  0.034165	  0.079661	  0.086557	 -0.032970	  0.004159	 -0.111517	  0.038346	 -0.105576	 -0.028328	 -0.166332	 -0.225058	 -0.072785	 -0.116142
  0.045216	  0.098943	  0.058480	 -0.035198	 -0.010575	 -0.181682	  0.018104	 -0.079409	 -0.044177	 -0.193706	 -0.185181	 -0.066950	 -0.130356
  0.022558	  0.057487	  0.039576	 -0.015886	  0.000756	 -0.165551	  0.031744	 -0.062828	 -0.074395	 -0.182759	 -0.159660	 -0.045047	 -0.142023
  0.001954	  0.015910	  0.046528	 -0.029595	  0.029193	 -0.144840	  0.022592	 -0.040001	 -0.048785	 -0.155000	 -0.168209	 -0.018683	 -0.139345
 -0.028492	  0.017270	  0.019494	 -0.070153	  0.014898	 -0.153573	  0.023682	 -0.026900	 -0.037694	 -0.157170	 -0.185294	 -0.024148	 -0.126291
 -0.038857	  0.013498	 -0.021400	 -0.086801	  0.027919	 -0.152003	  0.040135	  0.017907	 -0.034797	 -0.114851	 -0.147506	 -0.029823	 -0.112453
 -0.052771	  0.040578	  0.019615	 -0.061586	  0.008603	 -0.139253	  0.067494	 -0.011865	 -0.047310	 -0.092829	 -0.140667	 -0.057122	 -0.122401
 -0.020315	  0.048746	  0.038760	 -0.034201	  0.002705	 -0.134608	  0.093920	 -0.013243	 -0.051607	 -0.102842	 -0.154908	 -0.084062	 -0.154580
 -0.002323	  0.074324	  0.042290	 -0.028371	  0.003694	 -0.173314	  0.068675	  0.004784	 -0.048821	 -0.086675	 -0.189314	 -0.100322	 -0.151100
 -0.020278	  0.063541	  0.033231	 -0.032015	 -0.008189	 -0.223626	  0.038492	 -0.004282	 -0.041454	 -0.065079	 -0.134801	 -0.126057	 -0.166391
 -0.024843	  0.049795	  0.007596	 -0.059091	 -0.021460	 -0.236849	  0.059936	 -0.013247	 -0.079919	 -0.053971	 -0.097690	 -0.094708	 -0.155014
 -0.027602	  0.044574	  0.019904	 -0.052569	 -0.036923	 -0.198018	  0.091592	 -0.011753	 -0.074953	 -0.063803	 -0.111932	 -0.076586	 -0.151101
 -0.016859	  0.040269	  0.054521	 -0.065415	 -0.047571	 -0.203514	  0.093901	 -0.004439	 -0.092405	 -0.043415	 -0.115685	 -0.110008	 -0.161754
  0.005328	  0.081913	  0.044010	 -0.098649	 -0.028720	 -0.209433	  0.088785	 -0.034122	 -0.097950	 -0.045060	 -0.138794	 -0.132005	 -0.177769
 -0.012784	  0.107665	  0.023367	 -0.042097	 -0.025259	 -0.237761	  0.061747	 -0.051294	 -0.067598	  0.003660	 -0.119026	 -0.108790	 -0.206446
 -0.009483	  0.102499	  0.006948	 -0.019376	 -0.048718	 -0.214528	  0.033755	 -0.047756	 -0.064713	  0.016974	 -0.090192	 -0.098270	 -0.244113
 -0.008662	  0.107877	  0.017406	 -0.042306	 -0.040460	 -0.204798	  0.011643	 -0.048738	 -0.112114	  0.033699	 -0.066830	 -0.107977	 -0.281531
 -0.012457	  0.079088	  0.035839	 -0.064285	 -0.029913	 -0.256011	  0.035728	 -0.046077	 -0.078785	  0.050599	 -0.051470	 -0.135982	 -0.287754
  0.014707	  0.085588	  0.031426	 -0.070573	 -0.035082	 -0.259120	  0.083015	 -0.040022	 -0.042917	  0.073408	 -0.033080	 -0.146831	 -0.294736
  0.017490	  0.097636	  0.028928	 -0.056617	 -0.060124	 -0.284030	  0.073952	 -0.008568	 -0.036146	  0.051306	 -0.055967	 -0.147146	 -0.293956
  0.009591	  0.120887	  0.025778	 -0.051043	 -0.059344	 -0.288785	  0.097249	  0.006292	 -0.045456	  0.017321	 -0.045814	 -0.175485	 -0.251224
  0.022425	  0.136574	  0.037567	 -0.017607	 -0.049820	 -0.299305	  0.067339	  0.029786	 -0.074082	 -0.001489	 -0.062059	 -0.233404	 -0.266191
  0.023063	  0.122977	  0.042282	 -0.024163	 -0.068811	 -0.314707	  0.054883	  0.031022	 -0.071060	  0.008982	 -0.061897	 -0.233284	 -0.286665
  0.010715	  0.119072	  0.020300	 -0.013919	 -0.053780	 -0.327760	  0.041207	 -0.001699	 -0.067443	 -0.029381	 -0.082779	 -0.218736	 -0.317974
  0.017772	  0.082986	 -0.004976	  0.005363	 -0.046102	 -0.336082	  0.033991	 -0.031376	 -0.054425	 -0.030341	 -0.086561	 -0.246083	 -0.307626
  0.001998	  0.055421	 -0.014203	  0.001664	 -0.039521	 -0.346963	  0.036009	 -0.024699	 -0.048879	 -0.020908	 -0.066724	 -0.266009	 -0.260060
 -0.016077	  0.059981	 -0.027875	 -0.021636	 -0.041639	 -0.323117	  0.088303	 -0.007933	 -0.025597	 -0.023972	 -0.053536	 -0.269460	 -0.288249
 -0.028835	  0.054567	 -0.008060	  0.009046	 -0.038589	 -0.316885	  0.137491	  0.014977	  0.009018	 -0.023086	 -0.043418	 -0.293882	 -0.297042
 -0.048364	  0.037224	  0.002441	  0.008458	 -0.022359	 -0.335727	  0.145147	  0.033760	  0.039186	 -0.017355	 -0.019431	 -0.324310	 -0.272387
 -0.022833	  0.036164	  0.021370	 -0.019182	 -0.007520	 -0.345401	  0.101238	  0.038973	 -0.002657	 -0.012444	  0.005594	 -0.327190	 -0.273058
 -0.027387	  0.054407	  0.028481	 -0.039949	 -0.027034	 -0.361337	  0.132120	  0.040750	 -0.031807	 -0.031157	  0.019623	 -0.302068	 -0.271722
 -0.004618	  0.062378	  0.013310	 -0.046162	 -0.007126	 -0.381107	  0.181085	  0.011860	 -0.021136	 -0.024106	  0.029199	 -0.281714	 -0.261271
 -0.006243	  0.080905	 -0.009310	 -0.054234	  0.021622	 -0.385534	  0.168254	  0.025975	 -0.043548	 -0.069499	  0.041789	 -0.301487	 -0.220963
  0.013131	  0.075267	 -0.022300	 -0.023277	  0.021179	 -0.405758	  0.156928	 -0.000352	 -0.063297	 -0.083053	  0.065292	 -0.350731	 -0.186598
  0.021862	  0.060244	 -0.001255	 -0.021145	  0.014762	 -0.446104	  0.136219	 -0.041791	 -0.045986	 -0.079954	  0.089317	 -0.373001	 -0.173514
  0.014054	  0.080577	  0.016619	 -0.015356	  0.011736	 -0.451899	  0.120081	 -0.023209	 -0.061205	 -0.112885	  0.081128	 -0.357009	 -0.214451
 -0.023761	  0.044761	  0.010574	  0.014367	  0.010431	 -0.436307	  0.117900	 -0.022640	 -0.069120	 -0.134914	  0.112490	 -0.331142	 -0.252696
 -0.014620	 -0.002195	 -0.018996	  0.016958	  0.001244	 -0.391819	  0.154775	 -0.030936	 -0.056025	 -0.153305	  0.184673	 -0.321298	 -0.253769
 -0.008428	  0.003144	 -0.039517	  0.014419	  0.005389	 -0.362473	  0.194948	 -0.022472	 -0.076800	 -0.156394	  0.184126	 -0.313991	 -0.240595
  0.013815	  0.014502	 -0.020491	  0.017662	  0.015769	 -0.341390	  0.180637	  0.000406	 -0.091220	 -0.171070	  0.186756	 -0.305307	 -0.192854
  0.007720	  0.012395	 -0.013279	 -0.004345	  0.013546	 -0.319781	  0.192825	  0.021207	 -0.050751	 -0.145099	  0.176724	 -0.278752	 -0.154243
  0.033786	 -0.002155	 -0.051495	 -0.034286	  0.019883	 -0.309488	  0.185104	  0.017730	 -0.062108	 -0.118917	  0.155798	 -0.243857	 -0.132917
  0.060960	 -0.017768	 -0.039062	 -0.037294	  0.051623	 -0.302590	  0.147962	  0.025002	 -0.058533	 -0.117545	  0.152159	 -0.260510	 -0.109322
  0.024864	  0.005775	 -0.050932	 -0.008219	  0.047634	 -0.278401	  0.101488	  0.025908	 -0.058084	 -0.122804	  0.158710	 -0.247358	 -0.109735
  0.029382	  0.047161	 -0.083283	 -0.001517	  0.039944	 -0.249854	  0.100557	  0.030524	 -0.078882	 -0.130058	  0.177157	 -0.243670	 -0.115834
