# Supplementary material for: A fluorescent photoimmunoconjugate for imaging of cholesteatoma
Source: Sci Rep. 2022 Nov 19;12:19905. doi: 10.1038/s41598-022-22072-9 (PMC9675863; doi:10.1038/s41598-022-22072-9)
Supplement: Supplementary file 2 — Supplementary Information 2. [file 41598_2022_22072_MOESM2_ESM.zip › Data/ABR-66-3]

:RUN-3	LEVEL SWEEP	TEMP:NaN	6/13/2018	11:32 AM	NaNHR:
:SW EAR: R	SW FREQ: 11.32	# AVERAGES: 512	REP RATE (/sec): 40	DRIVER: RS Tweeter	SAMPLE (�sec): 40	
:NOTES-
:CHAMBER-CH4B-PXI
:CFTS Version: V2.7.2 (R850)
:LEVELS:20;25;30;35;40;45;50;55;60;65;70;75;80;
:DATA
 -0.000703	  0.029577	  0.040442	  0.031757	 -0.014707	 -0.017930	  0.003028	 -0.002247	  0.019320	  0.020903	 -0.052777	 -0.037138	 -0.046245
 -0.014389	  0.014492	  0.016197	  0.018903	 -0.029369	  0.001331	  0.041194	  0.004062	  0.022450	  0.030944	 -0.048394	 -0.032093	 -0.059267
 -0.032981	 -0.027299	  0.001528	 -0.004894	 -0.033697	  0.030342	  0.020902	 -0.042721	  0.029840	  0.032534	 -0.013513	 -0.017729	 -0.045335
 -0.028540	 -0.038859	 -0.006753	 -0.032205	 -0.036946	  0.002760	 -0.013778	 -0.063994	  0.050050	  0.028083	  0.037446	  0.015905	 -0.005657
 -0.033349	 -0.038545	 -0.035533	 -0.045910	 -0.056908	 -0.012008	  0.020565	 -0.037557	  0.033287	  0.016685	  0.071332	  0.031207	  0.015187
 -0.054237	 -0.042350	 -0.011975	 -0.016659	 -0.042200	 -0.010239	  0.022576	  0.012757	  0.003727	 -0.013482	  0.056152	  0.001893	  0.033909
 -0.030814	  0.003915	 -0.016263	 -0.006872	  0.007825	 -0.025985	 -0.022593	  0.006364	 -0.007036	 -0.004991	  0.023151	  0.011152	  0.023368
 -0.024207	  0.043064	 -0.023219	 -0.015754	  0.017070	 -0.006447	  0.000605	  0.016462	 -0.015237	 -0.043359	 -0.001459	 -0.000935	  0.065936
 -0.027661	  0.008299	  0.003415	 -0.020432	  0.009996	  0.002931	 -0.005374	  0.026785	 -0.006382	 -0.011783	 -0.014714	 -0.020917	  0.034910
 -0.027841	 -0.033991	  0.012004	 -0.008295	 -0.008366	 -0.000950	 -0.039617	  0.001031	 -0.016052	  0.011740	 -0.034595	 -0.007266	  0.020846
  0.003852	 -0.018861	  0.034211	 -0.022458	  0.030035	 -0.030833	 -0.020390	  0.000871	 -0.013979	  0.004598	 -0.027982	  0.006203	 -0.016958
  0.026637	 -0.003845	  0.024871	 -0.015289	  0.038859	 -0.030970	  0.007766	 -0.002190	 -0.018281	 -0.006451	 -0.018264	 -0.029821	 -0.014702
  0.046409	  0.021246	  0.001660	 -0.005659	  0.041229	 -0.028783	  0.014680	 -0.000385	 -0.028574	 -0.011991	 -0.023040	 -0.028109	 -0.017379
  0.048611	  0.005988	 -0.018224	 -0.003068	  0.037887	  0.001132	 -0.006937	 -0.019501	  0.000434	 -0.017951	  0.000440	  0.001125	 -0.025689
  0.015890	 -0.001751	  0.007302	  0.013983	  0.022019	  0.028653	 -0.002055	 -0.003321	  0.013454	 -0.018739	 -0.003481	 -0.018297	 -0.021906
  0.036128	 -0.000967	 -0.011218	  0.029163	  0.018631	  0.021690	 -0.007775	  0.008913	  0.015558	  0.011323	 -0.030925	 -0.015771	 -0.038696
  0.040352	  0.029387	 -0.015581	  0.053240	  0.003556	  0.010972	 -0.008194	 -0.004890	  0.010678	 -0.010057	 -0.014360	  0.030679	 -0.029909
  0.013399	  0.051177	 -0.007832	  0.042320	 -0.014075	  0.023458	 -0.008240	  0.015999	 -0.005250	  0.001396	  0.015505	  0.048225	  0.010430
  0.025365	  0.014298	 -0.006057	  0.008314	  0.000408	  0.027144	 -0.002205	  0.042294	 -0.038250	 -0.010966	  0.040088	  0.038093	  0.052935
  0.018077	 -0.014974	  0.011025	 -0.000183	  0.008753	  0.013732	  0.005843	  0.041267	 -0.049756	 -0.008437	  0.039390	  0.023594	  0.064224
 -0.030423	 -0.030400	  0.018815	 -0.001868	  0.027116	  0.010834	  0.022525	  0.026866	 -0.065865	  0.023880	  0.051676	  0.024376	  0.107135
 -0.038350	 -0.020859	  0.010240	 -0.015072	  0.045161	  0.006231	  0.031368	  0.056906	 -0.067295	  0.027553	  0.098996	  0.045806	  0.138748
  0.002255	 -0.016131	  0.029680	 -0.001352	  0.041979	 -0.005471	  0.025498	  0.079837	 -0.032031	  0.034752	  0.147141	  0.092894	  0.185744
  0.006215	 -0.015394	  0.034515	  0.000907	  0.012519	 -0.018109	  0.024815	  0.087896	  0.004731	  0.062941	  0.155165	  0.063273	  0.231734
  0.009268	  0.005991	  0.012882	 -0.004189	  0.035483	 -0.036571	  0.004437	  0.115849	  0.035189	  0.099981	  0.169260	  0.052770	  0.242433
 -0.018428	  0.005658	 -0.027981	 -0.009431	  0.044250	 -0.025771	 -0.005772	  0.128090	  0.062820	  0.142412	  0.197467	  0.068738	  0.250862
 -0.022294	  0.031714	 -0.038932	 -0.035196	  0.014993	 -0.009785	 -0.015804	  0.113380	  0.028172	  0.129796	  0.178013	  0.096938	  0.266177
 -0.013214	 -0.004534	 -0.000813	 -0.024720	  0.012614	 -0.021021	 -0.012817	  0.088915	  0.013037	  0.131063	  0.194442	  0.148273	  0.267671
  0.006220	 -0.004972	 -0.012344	 -0.013917	  0.050322	 -0.027001	  0.015232	  0.118416	  0.036779	  0.153259	  0.195040	  0.152971	  0.290104
 -0.024940	  0.005252	 -0.021774	 -0.008631	  0.088967	  0.005580	  0.044219	  0.165955	  0.050517	  0.148849	  0.156821	  0.163668	  0.281716
 -0.038915	  0.026045	  0.004821	 -0.020307	  0.073054	  0.001042	  0.037528	  0.158063	  0.049244	  0.112465	  0.153397	  0.196627	  0.315420
 -0.028586	  0.029477	  0.000348	 -0.043015	  0.083874	  0.021135	  0.016419	  0.152122	  0.027304	  0.118364	  0.191312	  0.204233	  0.396385
 -0.046695	  0.022430	  0.020302	 -0.013475	  0.048228	  0.050918	  0.013445	  0.155015	  0.036322	  0.119062	  0.197692	  0.243460	  0.463404
 -0.011529	  0.014163	  0.036943	 -0.004527	  0.078575	  0.065198	  0.016888	  0.139443	  0.054769	  0.151496	  0.238825	  0.355306	  0.559535
  0.044408	  0.024398	 -0.016769	 -0.031460	  0.114120	  0.054292	  0.014994	  0.140610	  0.090937	  0.205724	  0.303144	  0.410839	  0.611596
  0.057488	  0.021752	 -0.030680	 -0.053418	  0.082652	  0.028531	  0.016243	  0.158069	  0.110006	  0.288729	  0.362756	  0.501779	  0.641564
  0.030297	  0.004206	 -0.023867	 -0.029581	  0.074717	  0.032318	  0.021557	  0.195513	  0.154768	  0.365740	  0.431857	  0.566534	  0.686631
 -0.003687	  0.002327	 -0.019683	 -0.042223	  0.083533	  0.037466	  0.019547	  0.231555	  0.203941	  0.438434	  0.534457	  0.590728	  0.718086
  0.059655	 -0.023358	 -0.028261	 -0.076952	  0.121172	  0.088387	  0.044533	  0.264541	  0.253650	  0.469340	  0.555230	  0.553209	  0.707405
  0.087703	 -0.004010	 -0.010400	 -0.090029	  0.133283	  0.117377	  0.086169	  0.336106	  0.290033	  0.470361	  0.556306	  0.514747	  0.636729
  0.038079	 -0.019692	 -0.014386	 -0.090624	  0.141975	  0.134068	  0.170706	  0.420624	  0.334664	  0.460603	  0.522505	  0.483981	  0.514835
  0.006915	 -0.014031	  0.002406	 -0.049907	  0.157617	  0.144485	  0.214506	  0.436772	  0.378464	  0.464072	  0.448841	  0.412661	  0.395603
  0.047772	 -0.001837	  0.035270	 -0.032958	  0.149794	  0.162493	  0.249320	  0.415500	  0.345083	  0.406675	  0.340477	  0.278000	  0.272051
  0.060485	 -0.037640	  0.051972	 -0.004619	  0.124064	  0.225564	  0.280629	  0.400507	  0.300066	  0.319875	  0.234390	  0.113877	  0.136096
  0.052657	 -0.037418	  0.056317	 -0.022232	  0.141841	  0.261016	  0.265848	  0.350169	  0.189219	  0.201882	  0.058224	 -0.026972	 -0.009433
  0.066771	 -0.039494	  0.044425	  0.010589	  0.180979	  0.230919	  0.253713	  0.286019	  0.121121	  0.069102	 -0.092735	 -0.163242	 -0.139340
  0.081897	 -0.045301	  0.067806	  0.053366	  0.230998	  0.186188	  0.219894	  0.253718	  0.049088	 -0.040026	 -0.197079	 -0.276966	 -0.265430
  0.109323	 -0.037548	  0.072418	  0.067871	  0.249132	  0.159200	  0.191542	  0.193472	 -0.085772	 -0.187421	 -0.312167	 -0.365536	 -0.360847
  0.095758	 -0.036362	  0.074267	  0.061204	  0.230160	  0.129408	  0.143828	  0.101058	 -0.169050	 -0.300515	 -0.399469	 -0.447260	 -0.410676
  0.039079	 -0.073819	  0.093694	  0.023074	  0.207271	  0.111179	  0.072692	  0.008063	 -0.264934	 -0.362275	 -0.485017	 -0.486756	 -0.463519
  0.043449	 -0.054060	  0.112591	  0.034276	  0.172591	  0.068472	  0.003409	 -0.047639	 -0.334813	 -0.424247	 -0.546462	 -0.489911	 -0.492788
  0.100963	 -0.002790	  0.134995	  0.016528	  0.130071	 -0.003352	 -0.059380	 -0.081759	 -0.386230	 -0.462221	 -0.559354	 -0.489431	 -0.505804
  0.122270	  0.018437	  0.108970	 -0.022605	  0.080422	 -0.077285	 -0.133052	 -0.146150	 -0.412838	 -0.477431	 -0.520854	 -0.453188	 -0.438423
  0.120747	  0.021073	  0.121127	 -0.067196	  0.005032	 -0.132487	 -0.203121	 -0.194279	 -0.438023	 -0.466026	 -0.458049	 -0.394821	 -0.327272
  0.116187	  0.017441	  0.111695	 -0.076109	 -0.057066	 -0.177666	 -0.232131	 -0.206634	 -0.456862	 -0.463170	 -0.381825	 -0.324532	 -0.212470
  0.148743	  0.006544	  0.123990	 -0.118746	 -0.079727	 -0.225813	 -0.233597	 -0.227821	 -0.409075	 -0.435218	 -0.281286	 -0.259469	 -0.102526
  0.169624	  0.012145	  0.084396	 -0.127682	 -0.103658	 -0.264030	 -0.259955	 -0.191861	 -0.331821	 -0.354204	 -0.175616	 -0.155472	  0.008414
  0.133867	 -0.029063	  0.061982	 -0.114052	 -0.127689	 -0.277753	 -0.257696	 -0.135289	 -0.246958	 -0.247809	 -0.079145	 -0.009605	  0.136401
  0.117398	 -0.062703	  0.038755	 -0.132362	 -0.138310	 -0.280066	 -0.220505	 -0.099087	 -0.166492	 -0.151089	  0.023830	  0.128533	  0.273568
  0.121374	 -0.031127	  0.007177	 -0.171984	 -0.143700	 -0.226318	 -0.162394	 -0.051976	 -0.098294	 -0.050961	  0.145233	  0.258306	  0.375430
  0.146730	 -0.003487	 -0.013011	 -0.209602	 -0.144698	 -0.151748	 -0.130195	  0.057398	  0.029433	  0.063031	  0.262151	  0.366913	  0.480053
  0.156821	 -0.018156	  0.008227	 -0.199506	 -0.110898	 -0.086379	 -0.081263	  0.151640	  0.127248	  0.143149	  0.353760	  0.439900	  0.550546
  0.094631	 -0.057126	  0.021370	 -0.223115	 -0.094766	 -0.035364	  0.022680	  0.232298	  0.217268	  0.238536	  0.417058	  0.476429	  0.565987
  0.078064	 -0.094515	 -0.000789	 -0.220115	 -0.066195	  0.034907	  0.102450	  0.299589	  0.274614	  0.293321	  0.457960	  0.476706	  0.548040
  0.127900	 -0.045026	 -0.024984	 -0.153395	 -0.029823	  0.092011	  0.141276	  0.349794	  0.296070	  0.300236	  0.505126	  0.460565	  0.506926
  0.133160	  0.015070	 -0.027968	 -0.125842	  0.002076	  0.121175	  0.203010	  0.396516	  0.364950	  0.298993	  0.462431	  0.411182	  0.462808
  0.106229	 -0.008944	 -0.012733	 -0.116663	  0.046379	  0.169943	  0.279218	  0.391265	  0.383338	  0.276407	  0.381640	  0.356591	  0.406482
  0.097589	 -0.029935	  0.001996	 -0.117693	  0.099860	  0.221653	  0.318381	  0.386121	  0.358130	  0.218838	  0.294338	  0.288933	  0.327560
  0.111099	 -0.021914	  0.036104	 -0.099390	  0.127670	  0.257425	  0.309373	  0.352656	  0.359886	  0.157979	  0.223017	  0.179581	  0.219801
  0.131567	  0.027891	  0.003163	 -0.053428	  0.128665	  0.246167	  0.251764	  0.325281	  0.347779	  0.134167	  0.129227	  0.043829	  0.076847
  0.115307	  0.057996	  0.003073	 -0.037792	  0.152493	  0.233107	  0.185045	  0.294128	  0.305313	  0.084450	  0.011221	 -0.053522	 -0.039862
  0.109595	  0.037569	  0.026030	 -0.039964	  0.127381	  0.235257	  0.197982	  0.262218	  0.249098	  0.015383	 -0.093813	 -0.155197	 -0.153489
  0.111466	 -0.018066	  0.001760	 -0.030229	  0.103572	  0.181347	  0.206124	  0.211224	  0.200206	 -0.077047	 -0.172180	 -0.234479	 -0.257122
  0.116690	  0.009166	 -0.023780	 -0.035280	  0.107664	  0.133637	  0.174265	  0.169002	  0.129582	 -0.181684	 -0.269236	 -0.283950	 -0.268946
  0.113555	  0.060972	  0.024212	 -0.055516	  0.081560	  0.098408	  0.148278	  0.135379	  0.064583	 -0.294493	 -0.327064	 -0.311051	 -0.263924
  0.130057	  0.071731	  0.026697	 -0.056793	  0.098377	  0.066559	  0.113406	  0.070595	  0.009134	 -0.373847	 -0.306680	 -0.294293	 -0.168816
  0.137777	  0.040800	  0.026444	 -0.059078	  0.082318	  0.030313	  0.085732	  0.027206	 -0.051116	 -0.366431	 -0.276631	 -0.200199	 -0.068327
  0.104767	  0.057071	  0.053403	 -0.057754	  0.047884	  0.047932	  0.076005	 -0.037977	 -0.080119	 -0.336372	 -0.202159	 -0.097046	  0.063006
  0.106028	  0.117596	  0.085978	 -0.072953	  0.024518	  0.025200	  0.066703	 -0.041785	 -0.072230	 -0.306437	 -0.112015	  0.007331	  0.188329
  0.110201	  0.156027	  0.088288	 -0.105224	  0.034690	 -0.039628	  0.055062	 -0.073347	 -0.032930	 -0.235614	  0.008741	  0.121566	  0.301582
  0.102544	  0.155067	  0.068651	 -0.120742	  0.037606	 -0.028855	  0.028505	 -0.063756	  0.000714	 -0.102733	  0.113090	  0.244647	  0.395341
  0.107995	  0.125723	  0.053319	 -0.153774	  0.024202	 -0.051574	  0.020478	 -0.031479	  0.038545	  0.002806	  0.212385	  0.318315	  0.433280
  0.116316	  0.139952	  0.014839	 -0.198005	  0.018262	 -0.077152	  0.024540	  0.032245	  0.091344	  0.072009	  0.309530	  0.334589	  0.418489
  0.135994	  0.164369	 -0.028546	 -0.200911	  0.012706	 -0.074206	  0.061275	  0.099248	  0.153447	  0.122217	  0.328822	  0.346303	  0.354363
  0.113899	  0.146453	 -0.027859	 -0.203784	 -0.002016	 -0.059430	  0.121693	  0.132712	  0.209517	  0.127205	  0.319766	  0.328317	  0.306840
  0.084688	  0.119836	 -0.009561	 -0.208501	  0.006881	 -0.053318	  0.136521	  0.202214	  0.270531	  0.113060	  0.293162	  0.255555	  0.184897
  0.086252	  0.083108	  0.001140	 -0.205721	  0.044263	 -0.039132	  0.153377	  0.212014	  0.261433	  0.114256	  0.241441	  0.151789	  0.068086
  0.112478	  0.111973	 -0.017811	 -0.196335	  0.057762	 -0.015024	  0.199305	  0.221136	  0.260712	  0.094811	  0.171769	  0.039893	 -0.023685
  0.115360	  0.129506	 -0.043786	 -0.168664	  0.077138	 -0.000519	  0.217334	  0.236641	  0.230488	  0.063162	  0.074300	 -0.060607	 -0.099801
  0.135060	  0.119639	 -0.013516	 -0.160275	  0.060074	 -0.002726	  0.220874	  0.221728	  0.198651	 -0.001225	 -0.012590	 -0.121338	 -0.193389
  0.125418	  0.107620	  0.023052	 -0.136324	  0.073328	  0.004547	  0.195966	  0.180899	  0.156351	 -0.097439	 -0.091768	 -0.176013	 -0.238931
  0.137564	  0.107086	  0.012116	 -0.116426	  0.101987	  0.040583	  0.197627	  0.138606	  0.108942	 -0.135703	 -0.138244	 -0.186684	 -0.244192
  0.162986	  0.137937	  0.014101	 -0.129957	  0.127748	  0.031484	  0.201021	  0.106065	  0.048521	 -0.205595	 -0.232968	 -0.245155	 -0.288205
  0.155420	  0.160374	  0.034491	 -0.119641	  0.124272	  0.032823	  0.176053	  0.099127	 -0.003327	 -0.261054	 -0.289407	 -0.274009	 -0.277377
  0.134924	  0.159425	  0.015602	 -0.100968	  0.117908	  0.012116	  0.113675	  0.054368	 -0.061008	 -0.269155	 -0.278994	 -0.247300	 -0.227763
  0.149598	  0.140515	  0.027455	 -0.106149	  0.105080	 -0.012703	  0.048405	 -0.012624	 -0.106645	 -0.303481	 -0.301353	 -0.242571	 -0.213894
  0.122371	  0.183157	  0.039766	 -0.096998	  0.072571	 -0.071952	  0.016141	 -0.035227	 -0.105298	 -0.313682	 -0.291083	 -0.220320	 -0.211201
  0.131495	  0.175967	  0.042097	 -0.127356	  0.033623	 -0.108224	  0.002782	 -0.051593	 -0.118696	 -0.275855	 -0.285412	 -0.181309	 -0.197543
  0.137735	  0.120964	  0.049841	 -0.145921	 -0.015330	 -0.110886	 -0.007117	 -0.081819	 -0.080196	 -0.249329	 -0.208810	 -0.172018	 -0.159262
  0.111589	  0.073835	  0.034467	 -0.159644	 -0.034082	 -0.113653	 -0.028916	 -0.085115	 -0.040522	 -0.225862	 -0.149989	 -0.152561	 -0.124108
  0.107827	  0.085203	 -0.015224	 -0.172220	 -0.046547	 -0.094611	 -0.019590	 -0.097950	 -0.047525	 -0.199776	 -0.066941	 -0.141506	 -0.069641
  0.145506	  0.112217	 -0.026009	 -0.178411	 -0.065525	 -0.113628	 -0.030584	 -0.092578	 -0.062643	 -0.208838	 -0.016627	 -0.148586	 -0.009048
  0.153106	  0.126353	 -0.050942	 -0.198743	 -0.055830	 -0.106211	 -0.036394	 -0.083206	 -0.036556	 -0.187783	 -0.000702	 -0.104027	  0.042477
  0.114186	  0.139460	 -0.080400	 -0.215640	 -0.023645	 -0.101317	  0.003345	 -0.039701	  0.016556	 -0.137574	  0.011004	 -0.032814	  0.077091
  0.080702	  0.121566	 -0.071462	 -0.189029	 -0.002287	 -0.086375	  0.004863	 -0.050796	  0.070603	 -0.072985	  0.027587	  0.028270	  0.134530
  0.082565	  0.064126	 -0.071246	 -0.203156	 -0.017193	 -0.071201	  0.029047	 -0.029269	  0.111470	 -0.019817	  0.054215	  0.067814	  0.195393
  0.064705	  0.090612	 -0.079855	 -0.212246	 -0.000549	 -0.072724	  0.073150	  0.035530	  0.164745	  0.024170	  0.104330	  0.102892	  0.220956
  0.068497	  0.127797	 -0.068312	 -0.217451	  0.007680	 -0.052524	  0.102004	  0.052635	  0.221215	  0.037699	  0.149220	  0.167508	  0.250884
  0.091279	  0.150928	 -0.047454	 -0.204059	  0.017188	 -0.017843	  0.165009	  0.097428	  0.294560	  0.064439	  0.173895	  0.208975	  0.313262
  0.111308	  0.170164	 -0.047299	 -0.193067	  0.039497	 -0.020250	  0.190661	  0.175612	  0.328400	  0.079111	  0.190995	  0.265965	  0.338074
  0.101749	  0.156080	 -0.063871	 -0.193248	  0.065944	 -0.000268	  0.201821	  0.229582	  0.315999	  0.129347	  0.196950	  0.302259	  0.351821
  0.107851	  0.142574	 -0.096186	 -0.154622	  0.052389	  0.031020	  0.215384	  0.284593	  0.334139	  0.171549	  0.239960	  0.321049	  0.379496
  0.135757	  0.157078	 -0.077461	 -0.121367	  0.060453	  0.036605	  0.250683	  0.307399	  0.341442	  0.169527	  0.257177	  0.331544	  0.373030
  0.135459	  0.157487	 -0.075603	 -0.063322	  0.084727	  0.050218	  0.268426	  0.310111	  0.363483	  0.206340	  0.273810	  0.337002	  0.377618
  0.128833	  0.140581	 -0.073472	 -0.037884	  0.110435	  0.080568	  0.270275	  0.315629	  0.363437	  0.237560	  0.288406	  0.351991	  0.398602
  0.121028	  0.141581	 -0.038734	 -0.011386	  0.133806	  0.112478	  0.282105	  0.299277	  0.355508	  0.229666	  0.291595	  0.358068	  0.424307
  0.111725	  0.161609	 -0.017421	  0.029531	  0.153287	  0.145728	  0.304842	  0.280252	  0.336762	  0.212949	  0.304533	  0.337744	  0.429118
  0.129189	  0.166916	 -0.023336	  0.022512	  0.150052	  0.153480	  0.335729	  0.247779	  0.320581	  0.199472	  0.291317	  0.352020	  0.414334
  0.110665	  0.161681	 -0.022608	  0.008353	  0.147738	  0.151132	  0.355436	  0.239495	  0.308128	  0.184954	  0.268580	  0.317001	  0.376852
  0.079123	  0.147127	 -0.016314	  0.024555	  0.161506	  0.137970	  0.352608	  0.254037	  0.283130	  0.189363	  0.271358	  0.304079	  0.332556
  0.078259	  0.114528	 -0.040894	  0.060852	  0.204293	  0.138624	  0.339587	  0.222781	  0.288177	  0.154841	  0.228467	  0.310385	  0.293544
  0.078673	  0.154064	 -0.048191	  0.061627	  0.265790	  0.112966	  0.296075	  0.228140	  0.242161	  0.121569	  0.174756	  0.282289	  0.220830
  0.073088	  0.228821	 -0.008228	  0.046324	  0.259160	  0.091959	  0.291748	  0.250531	  0.194523	  0.088284	  0.122024	  0.249278	  0.154357
  0.084969	  0.234684	 -0.004350	  0.058768	  0.247854	  0.080698	  0.272430	  0.204713	  0.204139	  0.043628	  0.044396	  0.177839	  0.072533
  0.100822	  0.220951	  0.011167	  0.043523	  0.224016	  0.061411	  0.216914	  0.147291	  0.182416	  0.021885	 -0.005904	  0.084900	 -0.006682
  0.109899	  0.198883	  0.011096	  0.038943	  0.207665	  0.041967	  0.182305	  0.110505	  0.168389	 -0.041065	 -0.021575	  0.000252	 -0.059777
  0.141578	  0.183715	 -0.000627	  0.034120	  0.219166	  0.028215	  0.162088	  0.061276	  0.119378	 -0.065402	 -0.061788	 -0.068936	 -0.156171
  0.116002	  0.199736	  0.001295	  0.029147	  0.218033	  0.040388	  0.152016	  0.038462	  0.059390	 -0.108159	 -0.137786	 -0.146872	 -0.234549
  0.075356	  0.209119	 -0.015424	  0.034551	  0.173835	  0.001088	  0.137005	  0.013162	  0.008593	 -0.164174	 -0.221603	 -0.224934	 -0.275789
  0.043884	  0.234268	 -0.015259	  0.030893	  0.153986	 -0.036861	  0.119592	 -0.030440	 -0.048526	 -0.204984	 -0.239167	 -0.275813	 -0.329633
  0.028537	  0.224313	  0.028119	  0.045993	  0.120269	 -0.083656	  0.066699	 -0.048010	 -0.083399	 -0.216493	 -0.259080	 -0.305776	 -0.375977
  0.017304	  0.221935	  0.053401	  0.070219	  0.101569	 -0.129819	  0.020868	 -0.089935	 -0.107220	 -0.236698	 -0.277105	 -0.324725	 -0.408328
  0.001946	  0.221143	  0.052217	  0.065216	  0.084471	 -0.137138	  0.006581	 -0.118757	 -0.131774	 -0.264880	 -0.282925	 -0.367533	 -0.410052
  0.026046	  0.217070	  0.068276	  0.047783	  0.063211	 -0.162489	 -0.035402	 -0.145899	 -0.164464	 -0.288685	 -0.295961	 -0.393306	 -0.392580
  0.067830	  0.217461	  0.091350	  0.046296	  0.079585	 -0.178381	 -0.054816	 -0.186062	 -0.150769	 -0.262965	 -0.356131	 -0.420963	 -0.406716
  0.064957	  0.235260	  0.116833	  0.029997	  0.042772	 -0.204615	 -0.041577	 -0.208860	 -0.151374	 -0.228292	 -0.372578	 -0.429142	 -0.386760
  0.115388	  0.249476	  0.097124	  0.021717	  0.024790	 -0.196636	 -0.070007	 -0.243580	 -0.175987	 -0.233832	 -0.367057	 -0.423751	 -0.378857
  0.121793	  0.242563	  0.079107	 -0.026712	 -0.009685	 -0.211880	 -0.108969	 -0.236402	 -0.155908	 -0.232340	 -0.322274	 -0.408634	 -0.368107
  0.138492	  0.224620	  0.051300	 -0.020747	 -0.042890	 -0.238419	 -0.093300	 -0.233718	 -0.137946	 -0.226706	 -0.285671	 -0.346913	 -0.313968
  0.150324	  0.235094	  0.043896	 -0.039387	 -0.067542	 -0.280761	 -0.085037	 -0.214155	 -0.144965	 -0.203841	 -0.220411	 -0.245936	 -0.248284
  0.151455	  0.243920	  0.024887	 -0.057927	 -0.042041	 -0.274788	 -0.092189	 -0.184921	 -0.086405	 -0.167844	 -0.179200	 -0.211359	 -0.155719
  0.142846	  0.230067	  0.010105	 -0.065512	 -0.046334	 -0.269314	 -0.114515	 -0.143934	 -0.094544	 -0.132021	 -0.159530	 -0.160523	 -0.087850
  0.135348	  0.216607	  0.030483	 -0.088347	 -0.090495	 -0.279423	 -0.107618	 -0.143020	 -0.055463	 -0.078473	 -0.121910	 -0.084000	 -0.044683
  0.126616	  0.196850	  0.019177	 -0.096859	 -0.100835	 -0.255960	 -0.091628	 -0.135963	  0.015394	  0.007756	 -0.070452	 -0.048491	 -0.020949
  0.131716	  0.200157	 -0.002480	 -0.120133	 -0.081676	 -0.263090	 -0.056623	 -0.134156	  0.081477	  0.023273	 -0.013443	 -0.025868	 -0.060787
  0.104571	  0.146279	 -0.007508	 -0.145340	 -0.098525	 -0.236519	  0.009416	 -0.088580	  0.080697	  0.032168	  0.001361	  0.007735	 -0.053867
  0.094451	  0.108982	 -0.006519	 -0.173917	 -0.096489	 -0.205212	  0.042128	 -0.007877	  0.102690	  0.034880	 -0.024817	 -0.010547	 -0.067093
  0.067209	  0.118026	 -0.032816	 -0.198339	 -0.090393	 -0.170169	  0.092404	  0.070209	  0.161321	  0.059226	 -0.057090	 -0.044797	 -0.098537
  0.047854	  0.129227	 -0.048334	 -0.148817	 -0.098692	 -0.128962	  0.137978	  0.110775	  0.144808	  0.063579	 -0.064213	 -0.079601	 -0.133354
  0.060967	  0.150495	 -0.037332	 -0.107624	 -0.074714	 -0.084568	  0.141928	  0.101633	  0.136679	  0.063742	 -0.084996	 -0.123025	 -0.158741
  0.029400	  0.167114	 -0.047423	 -0.091661	 -0.046844	 -0.027196	  0.148901	  0.070437	  0.167890	  0.041216	 -0.119542	 -0.158117	 -0.205779
  0.018587	  0.173448	 -0.047598	 -0.084104	 -0.014620	 -0.023764	  0.164673	  0.056870	  0.129316	  0.010587	 -0.149416	 -0.188156	 -0.283899
  0.015728	  0.169946	 -0.036214	 -0.060982	  0.030684	  0.014932	  0.189490	  0.054922	  0.122102	  0.005980	 -0.179409	 -0.198665	 -0.287752
  0.034659	  0.148544	 -0.038945	 -0.045823	  0.053756	  0.020014	  0.190504	  0.043647	  0.085405	 -0.010124	 -0.193642	 -0.237729	 -0.278462
  0.077564	  0.123624	 -0.033700	 -0.032868	  0.061095	  0.023269	  0.185505	 -0.008627	  0.041442	 -0.040253	 -0.204585	 -0.261453	 -0.295266
  0.112019	  0.094210	 -0.045823	 -0.026060	  0.080626	  0.024293	  0.168539	 -0.049427	  0.032373	 -0.047792	 -0.198973	 -0.279192	 -0.321517
  0.104174	  0.073576	 -0.032914	 -0.010953	  0.098538	  0.005806	  0.170427	 -0.061024	 -0.011405	 -0.077564	 -0.209517	 -0.296544	 -0.310038
  0.090683	  0.093261	 -0.001867	  0.006887	  0.107306	  0.018526	  0.178674	 -0.060222	 -0.020890	 -0.075125	 -0.228584	 -0.280676	 -0.323979
  0.065816	  0.112796	 -0.008406	  0.024432	  0.080484	  0.014750	  0.150400	 -0.109412	 -0.055126	 -0.093568	 -0.253472	 -0.287069	 -0.339498
  0.046546	  0.092351	 -0.015137	  0.031729	  0.063932	 -0.030383	  0.124201	 -0.145430	 -0.054921	 -0.121301	 -0.275822	 -0.268214	 -0.316980
  0.038021	  0.065603	 -0.034529	  0.052534	  0.053364	 -0.045768	  0.036052	 -0.170993	 -0.052467	 -0.149036	 -0.269904	 -0.226779	 -0.293161
  0.024271	  0.083680	 -0.042795	  0.036638	  0.052716	 -0.046633	 -0.006431	 -0.140931	 -0.075787	 -0.139172	 -0.249094	 -0.217911	 -0.284435
  0.025957	  0.066721	 -0.050242	  0.008226	  0.027231	 -0.005776	  0.004488	 -0.097052	 -0.101470	 -0.132252	 -0.209267	 -0.187191	 -0.270736
  0.010083	  0.041447	 -0.027539	  0.015974	  0.034154	 -0.015809	  0.009241	 -0.116059	 -0.108001	 -0.136540	 -0.182782	 -0.150825	 -0.225137
 -0.004223	  0.049660	 -0.008477	  0.023851	  0.039930	 -0.044621	  0.024912	 -0.155200	 -0.079302	 -0.115295	 -0.182429	 -0.125235	 -0.181640
 -0.004675	  0.025709	 -0.013864	  0.010826	  0.054601	 -0.052516	  0.035555	 -0.116653	 -0.065572	 -0.080770	 -0.146391	 -0.137628	 -0.137059
 -0.029294	  0.044437	 -0.030412	  0.011895	  0.025582	 -0.052845	  0.076413	 -0.108676	 -0.035051	 -0.073510	 -0.095998	 -0.134080	 -0.135438
 -0.019199	  0.058302	  0.000375	  0.000428	  0.018125	 -0.052568	  0.086418	 -0.109796	 -0.007349	 -0.109461	 -0.078047	 -0.100693	 -0.134793
 -0.017345	  0.077465	 -0.014089	 -0.007242	  0.019940	 -0.035515	  0.095906	 -0.096971	 -0.001147	 -0.097138	 -0.082189	 -0.068352	 -0.117938
 -0.003721	  0.090067	 -0.001741	 -0.000761	 -0.015239	 -0.042204	  0.081924	 -0.101196	  0.001109	 -0.068533	 -0.062578	 -0.067772	 -0.102032
  0.007443	  0.094457	  0.022653	 -0.020886	 -0.012563	 -0.016887	  0.073974	 -0.156388	  0.053850	 -0.044657	 -0.041458	 -0.053774	 -0.105900
  0.023045	  0.147853	 -0.001096	 -0.039267	  0.033705	 -0.009459	  0.092103	 -0.150365	  0.064163	 -0.003021	 -0.052739	 -0.063095	 -0.101823
  0.024291	  0.131045	 -0.012036	 -0.064180	  0.041640	 -0.016857	  0.106089	 -0.123410	  0.077700	  0.044560	 -0.066856	 -0.085607	 -0.103587
  0.007643	  0.099298	 -0.011335	 -0.044875	  0.037239	 -0.016105	  0.112445	 -0.113100	  0.072364	  0.019203	 -0.089986	 -0.111854	 -0.157877
  0.030438	  0.079413	  0.019762	 -0.018227	  0.047724	 -0.047201	  0.057822	 -0.089875	  0.041552	 -0.009144	 -0.111626	 -0.126714	 -0.225635
  0.055241	  0.081402	  0.043192	 -0.027450	  0.037316	 -0.042728	  0.062279	 -0.117666	  0.031236	 -0.001512	 -0.101046	 -0.108789	 -0.232874
  0.054338	  0.090040	  0.014575	 -0.012264	  0.037603	 -0.048147	  0.061066	 -0.105492	  0.005561	  0.013469	 -0.086286	 -0.102017	 -0.267440
  0.038440	  0.066633	 -0.003720	 -0.012658	  0.024843	 -0.030650	  0.061615	 -0.108630	  0.022835	  0.035825	 -0.061700	 -0.077297	 -0.285393
  0.041014	  0.059511	  0.015582	 -0.011315	  0.017311	 -0.022236	  0.046080	 -0.089484	  0.021249	  0.027876	 -0.039147	 -0.106050	 -0.299406
  0.037601	  0.041106	  0.040584	  0.002472	  0.006131	 -0.015628	  0.056351	 -0.092092	 -0.019393	  0.040311	 -0.062594	 -0.143781	 -0.276451
  0.059104	  0.085061	  0.038778	  0.027223	  0.005974	  0.005943	  0.056660	 -0.124010	 -0.061118	  0.021647	 -0.084674	 -0.116039	 -0.270891
  0.089536	  0.098538	  0.027945	  0.004703	 -0.010760	 -0.001707	  0.084716	 -0.154491	 -0.054218	  0.005490	 -0.092344	 -0.092040	 -0.250852
  0.087673	  0.070440	  0.039671	 -0.020435	 -0.062253	 -0.011333	  0.103947	 -0.129604	 -0.015368	  0.017812	 -0.087845	 -0.089220	 -0.280381
  0.053583	  0.048359	  0.057485	 -0.013567	 -0.058470	 -0.013040	  0.083853	 -0.083576	  0.005647	  0.032166	 -0.061318	 -0.071027	 -0.261491
  0.035063	  0.026647	  0.061562	 -0.014505	 -0.067523	 -0.007098	  0.064927	 -0.049691	  0.067690	  0.029664	 -0.031170	 -0.071479	 -0.219544
  0.042780	  0.021995	  0.045719	 -0.022526	 -0.072317	  0.002778	  0.038529	 -0.065688	  0.071246	  0.046363	 -0.011973	 -0.079156	 -0.204218
  0.045371	  0.056802	  0.061461	 -0.011696	 -0.050461	  0.006193	  0.037904	 -0.059849	  0.061787	  0.055337	 -0.022509	 -0.088580	 -0.205074
  0.024397	  0.102621	  0.070781	 -0.016216	 -0.033911	  0.006778	  0.058776	 -0.077082	  0.057489	  0.076245	 -0.014889	 -0.077262	 -0.193100
  0.036309	  0.089923	  0.080718	 -0.037115	 -0.026614	 -0.002907	  0.065111	 -0.068930	  0.075779	  0.117175	 -0.043758	 -0.121270	 -0.193339
  0.006122	  0.112859	  0.068128	 -0.047699	 -0.037301	  0.012525	  0.040303	 -0.039750	  0.085350	  0.094345	 -0.069806	 -0.103764	 -0.161709
 -0.005298	  0.108196	  0.060902	 -0.045721	 -0.030030	  0.036176	  0.049709	 -0.020001	  0.076892	  0.063160	 -0.064492	 -0.056172	 -0.135425
  0.031375	  0.078949	  0.030238	 -0.033519	 -0.014112	  0.001768	  0.058378	 -0.020437	  0.079447	  0.049881	 -0.088283	 -0.030321	 -0.129475
  0.056771	  0.064605	  0.027009	 -0.004997	  0.017358	  0.001896	  0.075506	 -0.019418	  0.074683	  0.048742	 -0.059022	 -0.025828	 -0.101486
  0.048585	  0.063861	  0.068789	  0.009694	  0.025199	  0.023376	  0.087708	 -0.006247	  0.086406	  0.058258	 -0.059682	 -0.046362	 -0.091588
  0.046749	  0.078995	  0.063633	 -0.023115	  0.038764	  0.034028	  0.116925	  0.019824	  0.078900	  0.067958	 -0.054123	 -0.059937	 -0.105301
  0.065497	  0.084048	  0.066697	 -0.036730	  0.087550	  0.084568	  0.125577	  0.026337	  0.090418	  0.080064	 -0.002766	 -0.089697	 -0.117958
  0.027016	  0.075484	  0.046634	 -0.050507	  0.090795	  0.088240	  0.121150	 -0.001717	  0.115146	  0.067658	  0.008147	 -0.104143	 -0.129186
  0.047582	  0.077287	  0.030333	 -0.033740	  0.065414	  0.097923	  0.128412	 -0.010336	  0.111340	  0.078911	 -0.023487	 -0.066867	 -0.176180
  0.024746	  0.049956	  0.019968	  0.001890	  0.055452	  0.082252	  0.126338	  0.026039	  0.091611	  0.063360	 -0.011755	 -0.051050	 -0.148356
  0.019303	  0.029787	  0.019271	  0.013147	  0.054385	  0.081395	  0.132589	  0.030861	  0.084199	  0.064644	  0.007653	 -0.044196	 -0.075190
  0.064706	  0.053924	  0.024303	  0.050979	  0.059202	  0.082635	  0.091724	  0.012209	  0.106020	  0.052199	  0.038940	 -0.024299	 -0.051409
  0.065416	  0.048249	  0.043052	  0.039363	  0.058789	  0.077714	  0.056993	  0.037333	  0.096742	  0.039434	  0.061739	 -0.033520	 -0.064261
  0.020016	  0.061291	  0.045550	  0.024502	  0.057196	  0.082719	  0.040312	  0.052914	  0.063943	  0.006652	  0.039850	  0.007834	 -0.075480
  0.020362	  0.043989	  0.065231	  0.003563	  0.066622	  0.055310	 -0.012533	  0.054498	  0.051723	 -0.005279	  0.037793	  0.047806	 -0.067763
  0.052038	  0.020608	  0.070381	 -0.021093	  0.065296	  0.062931	 -0.021735	  0.052166	  0.043983	  0.018598	  0.065301	  0.066470	 -0.018260
  0.041004	  0.004917	  0.066043	 -0.035414	  0.065396	  0.034598	 -0.025463	  0.095885	  0.067132	  0.028822	  0.050307	  0.049347	  0.013415
  0.066210	  0.031912	  0.051452	 -0.023768	  0.071004	  0.025084	 -0.026324	  0.090727	  0.089792	  0.022004	 -0.000314	  0.038368	  0.006801
  0.077973	  0.052606	  0.045363	 -0.006836	  0.078443	  0.010864	  0.014732	  0.055677	  0.047323	  0.056867	  0.030399	  0.068852	  0.009755
  0.040084	  0.056814	  0.062005	  0.032404	  0.098616	  0.015964	  0.020994	  0.025053	  0.072040	  0.088601	  0.054454	  0.067112	  0.026181
  0.038678	  0.055139	  0.070360	  0.048741	  0.089615	  0.049353	 -0.014213	  0.010125	  0.062499	  0.068190	  0.041212	  0.076829	  0.066179
  0.042971	  0.049298	  0.067196	  0.024970	  0.047272	  0.045354	 -0.017422	 -0.008497	 -0.001201	  0.024729	  0.088369	  0.089813	  0.098305
  0.037176	  0.045233	  0.074582	  0.027146	  0.085541	  0.067226	 -0.009061	  0.008908	  0.014425	 -0.015526	  0.050850	  0.088661	  0.075085
  0.024196	 -0.071259	 -0.001904	 -0.061426	 -0.023973	  0.002926	  0.016361	  0.017782	  0.014807	 -0.053379	 -0.014687	  0.046372	  0.101991
  0.031600	 -0.039682	  0.006887	 -0.064118	 -0.018060	 -0.040448	  0.000108	  0.002906	  0.012313	 -0.058655	  0.001410	  0.004056	  0.051243
  0.059755	  0.012402	  0.014853	 -0.055116	 -0.020428	 -0.053063	 -0.011317	  0.021495	 -0.008671	 -0.052806	  0.009729	 -0.012183	  0.017631
  0.066655	  0.020167	 -0.001067	 -0.031485	  0.006694	 -0.061787	 -0.027344	  0.033860	 -0.039992	 -0.019376	  0.024837	 -0.017947	  0.012659
  0.055479	 -0.005799	  0.011376	 -0.055208	  0.050915	 -0.057893	 -0.009506	  0.001986	 -0.057618	 -0.008830	  0.018970	 -0.041803	  0.032211
  0.045594	  0.024394	  0.027440	 -0.065181	  0.024725	 -0.048321	 -0.003879	 -0.000249	 -0.092936	  0.007416	  0.030178	 -0.046867	  0.025646
  0.035827	  0.058494	  0.030976	 -0.050850	  0.017184	 -0.051919	  0.013575	  0.018090	 -0.076035	  0.006926	  0.047815	  0.017026	  0.013498
  0.033693	  0.066286	 -0.006290	 -0.038423	  0.007855	 -0.043560	  0.028636	 -0.007469	 -0.036830	  0.001897	  0.041628	 -0.002259	  0.008575
  0.019606	  0.067710	 -0.013945	 -0.035890	 -0.017881	 -0.027484	  0.035172	 -0.033446	 -0.043342	 -0.002218	  0.032184	  0.026337	  0.056676
  0.028046	  0.034485	 -0.017891	 -0.018711	 -0.026581	  0.004551	  0.001232	 -0.032859	 -0.072625	 -0.018473	  0.005521	  0.022170	  0.001914
 -0.004229	 -0.013424	 -0.034305	  0.021839	 -0.022380	  0.023845	 -0.005531	  0.006094	 -0.079781	  0.004172	  0.008983	  0.025556	  0.056453
 -0.016139	 -0.023534	 -0.053742	  0.006165	  0.004698	  0.020408	  0.004923	 -0.000894	 -0.096117	  0.031100	 -0.046110	 -0.009139	  0.000208
 -0.042295	 -0.046294	 -0.037483	  0.017234	  0.039051	  0.005630	  0.035109	  0.029811	 -0.035728	  0.040093	 -0.047289	  0.006257	  0.017871
 -0.064488	 -0.021513	  0.003461	  0.040216	  0.034968	  0.023806	 -0.004460	  0.022178	  0.045307	  0.019093	 -0.054813	 -0.030182	 -0.062101
 -0.060679	 -0.024361	  0.020498	  0.054529	 -0.007402	  0.029635	 -0.003370	 -0.015626	  0.086723	  0.001461	 -0.058945	  0.006020	 -0.069543
 -0.053886	 -0.035132	  0.025864	  0.071904	 -0.021522	  0.026035	  0.016224	 -0.017706	  0.080258	  0.005917	 -0.022444	  0.019595	 -0.064188
 -0.048342	 -0.045061	  0.006615	  0.064057	 -0.020097	  0.049653	 -0.000058	 -0.021666	  0.082623	  0.017131	 -0.009576	 -0.009446	 -0.081349
 -0.048345	 -0.024253	  0.020858	  0.047204	  0.011535	  0.058136	 -0.008990	 -0.020211	  0.106609	  0.050089	 -0.000182	 -0.011232	 -0.067217
 -0.048050	  0.022259	  0.006619	  0.080663	 -0.002029	  0.070909	 -0.025262	 -0.020525	  0.103455	  0.012003	  0.005497	 -0.013687	 -0.078503
 -0.013996	  0.044115	 -0.008819	  0.072599	 -0.017271	  0.068941	 -0.051621	  0.016449	  0.107581	  0.016439	  0.027294	  0.021355	  0.026324
  0.001510	  0.049511	  0.006557	  0.094055	 -0.033462	  0.057169	 -0.048506	 -0.012230	  0.112136	  0.006436	  0.013817	 -0.032022	 -0.062337
  0.008461	  0.045618	  0.030218	  0.119912	 -0.026620	  0.046494	 -0.003134	 -0.032259	  0.156987	  0.034869	  0.004587	  0.019549	 -0.003900
  0.039549	  0.025495	  0.040207	  0.139963	 -0.004641	  0.023834	  0.020385	 -0.041420	  0.204879	  0.052822	 -0.046756	 -0.053428	 -0.090897
  0.032194	  0.008043	  0.065590	  0.152860	 -0.007656	  0.016978	  0.011445	 -0.046904	  0.235530	  0.089056	 -0.018756	 -0.014394	 -0.014297
  0.015507	  0.013872	  0.052316	  0.158940	  0.011736	  0.006075	 -0.020798	 -0.022723	  0.213370	  0.048294	 -0.029833	 -0.047209	 -0.149074
 -0.004518	  0.011276	  0.071678	  0.183227	  0.022829	 -0.015555	 -0.034476	 -0.027958	  0.213315	  0.047036	 -0.041536	 -0.013348	 -0.105794
 -0.002793	 -0.026781	  0.076596	  0.231732	  0.031801	 -0.005521	  0.011181	 -0.063941	  0.232404	  0.062455	 -0.074565	 -0.055169	 -0.135199
 -0.012097	 -0.073525	  0.054719	  0.232251	  0.023653	 -0.014649	  0.038901	 -0.047301	  0.236121	  0.034433	 -0.088456	 -0.030611	 -0.112830
 -0.013600	 -0.094217	  0.046695	  0.223637	 -0.002250	  0.018077	  0.022276	 -0.066719	  0.248878	  0.049626	 -0.070996	 -0.002876	 -0.068540
  0.043427	 -0.164279	  0.034103	  0.248797	 -0.049852	  0.037841	 -0.004115	 -0.079894	  0.230425	  0.027741	 -0.084508	 -0.025786	 -0.083956
  0.047541	 -0.176727	  0.040192	  0.276675	 -0.075121	  0.037911	 -0.040480	 -0.059089	  0.293735	  0.041035	 -0.060440	 -0.017092	 -0.040797
  0.013578	 -0.182225	  0.033097	  0.264701	 -0.067190	  0.061558	 -0.069728	 -0.051005	  0.329256	  0.036414	 -0.109808	 -0.109300	 -0.117032
  0.010796	 -0.172048	  0.079981	  0.238674	 -0.054358	  0.063314	 -0.043332	 -0.036097	  0.324397	  0.065899	 -0.102829	 -0.055483	  0.016129
  0.002967	 -0.180760	  0.103994	  0.234711	 -0.093321	  0.066824	 -0.031959	 -0.031873	  0.301678	  0.067610	 -0.127878	 -0.112497	 -0.097737
 -0.030239	 -0.178914	  0.084755	  0.251783	 -0.096633	  0.039630	 -0.006069	 -0.037182	  0.295507	  0.103040	 -0.104284	 -0.049305	 -0.077219
 -0.032771	 -0.212982	  0.116757	  0.255233	 -0.098896	  0.033191	 -0.032007	 -0.051940	  0.254553	  0.084378	 -0.134243	 -0.079369	 -0.199584
 -0.039512	 -0.283997	  0.140895	  0.269468	 -0.113115	  0.017597	 -0.041393	 -0.035337	  0.258077	  0.076299	 -0.110008	 -0.049310	 -0.086993
 -0.038745	 -0.302626	  0.113320	  0.295173	 -0.122263	  0.023728	 -0.036457	 -0.045310	  0.253839	  0.081627	 -0.134694	 -0.057650	 -0.058765
 -0.034757	 -0.307412	  0.118600	  0.328754	 -0.110011	  0.009246	 -0.063766	 -0.046001	  0.242004	  0.055669	 -0.121920	 -0.018403	 -0.002980
 -0.034683	 -0.290518	  0.161375	  0.339274	 -0.104723	 -0.013796	 -0.108830	 -0.042114	  0.263059	  0.066819	 -0.076003	 -0.044605	  0.006513
 -0.006092	 -0.277899	  0.178325	  0.334657	 -0.117202	  0.003441	 -0.089797	 -0.045593	  0.233837	  0.039133	 -0.102681	 -0.114212	 -0.086054
  0.016197	 -0.275727	  0.149141	  0.329657	 -0.114927	  0.010539	 -0.052216	 -0.047164	  0.201087	  0.035134	 -0.081279	 -0.075596	 -0.008566
  0.005896	 -0.289630	  0.162530	  0.331250	 -0.134142	  0.023909	 -0.039922	 -0.045748	  0.189775	  0.045283	 -0.102437	 -0.083275	 -0.089344
 -0.008101	 -0.288678	  0.190227	  0.339291	 -0.122783	  0.042248	 -0.051121	 -0.062547	  0.213356	  0.065370	 -0.079340	  0.015732	 -0.017061
 -0.001936	 -0.282596	  0.205554	  0.335960	 -0.121502	  0.027248	 -0.061095	 -0.052458	  0.188896	  0.043783	 -0.113647	 -0.062073	 -0.126798
  0.012189	 -0.346231	  0.235341	  0.319070	 -0.135571	 -0.003106	 -0.049077	  0.000369	  0.212764	  0.070960	 -0.092521	  0.006292	 -0.023453
  0.018917	 -0.394890	  0.263400	  0.323110	 -0.165543	 -0.030617	 -0.021215	 -0.001996	  0.202165	  0.077553	 -0.151275	 -0.053231	 -0.071244
  0.032417	 -0.398267	  0.262547	  0.318956	 -0.171754	 -0.033028	  0.000084	 -0.012568	  0.210714	  0.108232	 -0.154579	 -0.036768	 -0.037080
  0.009526	 -0.393497	  0.221972	  0.270729	 -0.176068	 -0.008646	 -0.008154	 -0.016151	  0.213548	  0.086660	 -0.155770	 -0.050656	 -0.057130
  0.027281	 -0.393192	  0.233296	  0.222633	 -0.221866	  0.013270	 -0.043429	 -0.013649	  0.240591	  0.047281	 -0.119294	 -0.052373	 -0.064975
  0.041915	 -0.402856	  0.246784	  0.196415	 -0.259424	 -0.002102	 -0.054749	  0.012786	  0.249705	  0.047056	 -0.104219	 -0.026054	 -0.044820
  0.043571	 -0.386004	  0.215922	  0.185153	 -0.281971	  0.011737	 -0.048123	  0.028524	  0.266089	  0.029884	 -0.087832	 -0.057029	 -0.110020
  0.023771	 -0.386087	  0.191777	  0.191754	 -0.292970	  0.041384	 -0.034245	  0.002297	  0.269171	  0.051218	 -0.047479	  0.008504	 -0.016003
  0.052216	 -0.375077	  0.210232	  0.180391	 -0.271929	  0.018003	 -0.014673	 -0.015895	  0.273402	  0.049625	 -0.091704	 -0.077153	 -0.087180
  0.037214	 -0.332183	  0.210759	  0.220338	 -0.289650	  0.011493	 -0.024351	 -0.019963	  0.293677	  0.050855	 -0.066040	  0.011850	  0.036743
  0.020222	 -0.301974	  0.210208	  0.218064	 -0.284533	 -0.007543	 -0.006017	 -0.050980	  0.269656	  0.015680	 -0.105061	 -0.062315	 -0.065100
  0.022156	 -0.279272	  0.210130	  0.220800	 -0.284227	 -0.014146	  0.037851	 -0.077463	  0.258642	  0.014318	 -0.082625	  0.002270	  0.015678
  0.051348	 -0.266155	  0.210092	  0.218873	 -0.295239	 -0.003825	  0.030027	 -0.102523	  0.254292	  0.019647	 -0.107367	 -0.026243	 -0.068229
  0.085228	 -0.282078	  0.200810	  0.170692	 -0.279527	  0.008739	  0.039690	 -0.109018	  0.243348	  0.074630	 -0.113100	 -0.021996	 -0.003184
  0.083724	 -0.246242	  0.197836	  0.142848	 -0.287289	  0.021112	  0.030979	 -0.118998	  0.232624	  0.081497	 -0.139872	 -0.066784	  0.038071
  0.090099	 -0.232442	  0.203694	  0.134384	 -0.248277	  0.038562	  0.023575	 -0.122056	  0.242072	  0.050289	 -0.096505	 -0.082904	  0.045249
  0.055439	 -0.251697	  0.210271	  0.122754	 -0.235981	  0.045285	  0.046761	 -0.121208	  0.268200	  0.046811	 -0.056532	 -0.053604	  0.055727
  0.049096	 -0.254161	  0.236053	  0.111509	 -0.226806	  0.021140	  0.036042	 -0.138602	  0.294179	  0.028667	 -0.083058	 -0.086716	 -0.032441
  0.048683	 -0.261437	  0.237909	  0.116056	 -0.223674	  0.036024	  0.057529	 -0.142200	  0.276966	  0.040399	 -0.048749	  0.000886	  0.057306
  0.047211	 -0.264137	  0.242978	  0.119411	 -0.234913	  0.056390	  0.087068	 -0.190248	  0.202007	  0.025444	 -0.095374	 -0.059015	 -0.043129
  0.099495	 -0.242552	  0.214441	  0.056111	 -0.210383	  0.055125	  0.129674	 -0.218737	  0.183415	  0.071844	 -0.052424	  0.000901	  0.061687
  0.118270	 -0.220240	  0.182120	  0.030533	 -0.192900	  0.050624	  0.148848	 -0.197083	  0.137948	  0.051651	 -0.070175	 -0.072595	 -0.049777
  0.137623	 -0.231745	  0.161521	  0.049555	 -0.153054	  0.069451	  0.143060	 -0.224940	  0.198869	  0.064257	 -0.055580	 -0.015667	  0.071175
  0.151706	 -0.235046	  0.133670	  0.036670	 -0.158194	  0.069105	  0.135464	 -0.256718	  0.269865	  0.049888	 -0.115669	 -0.066672	  0.050689
  0.178563	 -0.250827	  0.142905	  0.028929	 -0.151641	  0.054725	  0.143275	 -0.282110	  0.248893	  0.060116	 -0.119756	 -0.024224	  0.127283
  0.164118	 -0.239122	  0.135316	  0.001598	 -0.175329	  0.059296	  0.137312	 -0.287554	  0.215476	  0.067098	 -0.099985	 -0.009538	  0.128633
  0.131981	 -0.229872	  0.145352	  0.017043	 -0.135808	  0.067266	  0.135955	 -0.270085	  0.183714	  0.051162	 -0.111379	 -0.036223	  0.120987
  0.109974	 -0.225067	  0.197819	  0.020888	 -0.107811	  0.075275	  0.120980	 -0.264990	  0.176203	  0.041723	 -0.090981	  0.008136	  0.164915
  0.087146	 -0.226802	  0.205777	  0.011253	 -0.113242	  0.076669	  0.077139	 -0.256873	  0.182843	  0.017669	 -0.108996	 -0.032915	  0.069926
  0.100053	 -0.214646	  0.195126	  0.021809	 -0.089178	  0.069914	  0.053167	 -0.234721	  0.232581	  0.037889	 -0.031614	  0.011084	  0.137158
  0.098646	 -0.232435	  0.205712	  0.069422	 -0.086727	  0.071391	  0.066980	 -0.261526	  0.236392	  0.024959	 -0.046758	 -0.043898	  0.020854
  0.122314	 -0.274796	  0.202848	  0.058968	 -0.087467	  0.087035	  0.073251	 -0.223730	  0.296724	  0.040860	 -0.022406	 -0.017205	  0.135454
  0.124447	 -0.289143	  0.184090	  0.043580	 -0.104347	  0.066606	  0.027522	 -0.232582	  0.323946	  0.008138	 -0.074154	 -0.089362	  0.077709
  0.111859	 -0.244750	  0.168310	  0.018699	 -0.111048	  0.077088	  0.039848	 -0.227878	  0.332566	  0.035550	 -0.061834	 -0.068540	  0.176491
  0.110019	 -0.202330	  0.213753	  0.020303	 -0.141726	  0.064748	  0.047022	 -0.261178	  0.278015	  0.045107	 -0.074019	 -0.075831	  0.135793
  0.116178	 -0.122615	  0.228670	  0.027510	 -0.161690	  0.083807	  0.042113	 -0.289610	  0.283809	  0.049612	 -0.030316	 -0.029147	  0.153587
  0.151708	 -0.088679	  0.184394	  0.032128	 -0.124256	  0.072704	  0.043960	 -0.305369	  0.348114	  0.041112	 -0.032883	 -0.037332	  0.183404
  0.156772	 -0.134687	  0.148003	  0.021589	 -0.118660	  0.107438	  0.035216	 -0.307764	  0.323907	  0.057531	 -0.046633	 -0.079310	  0.164519
  0.147370	 -0.205739	  0.120147	 -0.003742	 -0.126055	  0.096217	  0.044744	 -0.285973	  0.307280	  0.088326	 -0.036019	 -0.014806	  0.235716
  0.143927	 -0.170426	  0.096956	 -0.020044	 -0.112824	  0.093655	  0.076212	 -0.318480	  0.253636	  0.067282	 -0.066561	 -0.039000	  0.119153
  0.095647	 -0.147429	  0.086947	  0.016219	 -0.086670	  0.043348	  0.081396	 -0.283002	  0.238446	  0.073389	 -0.047913	  0.016034	  0.256525
  0.091090	 -0.142987	  0.101346	  0.038935	 -0.084596	  0.042408	  0.055130	 -0.296289	  0.186891	  0.010535	 -0.076709	 -0.019191	  0.179272
  0.078097	 -0.135619	  0.131721	  0.038210	 -0.091987	  0.066189	  0.039243	 -0.317534	  0.201530	  0.036600	 -0.062666	  0.063445	  0.246946
  0.121573	 -0.179469	  0.156665	  0.028101	 -0.093492	  0.054018	  0.009852	 -0.273651	  0.264433	  0.027211	 -0.104712	 -0.016684	  0.172366
  0.139891	 -0.201677	  0.166416	  0.037750	 -0.095484	  0.091510	  0.006131	 -0.250845	  0.312694	  0.042586	 -0.072551	 -0.013150	  0.235140
  0.121171	 -0.265393	  0.150155	  0.049419	 -0.127642	  0.131358	  0.010716	 -0.263070	  0.311124	  0.048503	 -0.076295	 -0.057131	  0.196995
  0.104286	 -0.303743	  0.123291	  0.064738	 -0.153886	  0.155789	  0.003998	 -0.268776	  0.292103	  0.029472	 -0.090590	 -0.064030	  0.216121
  0.080627	 -0.332025	  0.087199	  0.086166	 -0.128593	  0.142205	  0.005437	 -0.273711	  0.280407	  0.049373	 -0.094953	 -0.038537	  0.246203
  0.101677	 -0.307226	  0.077064	  0.103767	 -0.091711	  0.129597	  0.022605	 -0.284865	  0.278398	  0.021312	 -0.068140	 -0.052845	  0.253371
  0.121890	 -0.296368	  0.099101	  0.102546	 -0.075057	  0.141544	  0.020718	 -0.238893	  0.298547	  0.035943	 -0.041888	  0.015851	  0.356208
  0.104155	 -0.299762	  0.117657	  0.103534	 -0.078034	  0.166572	 -0.000277	 -0.210962	  0.256115	  0.015606	 -0.100900	 -0.029909	  0.218643
  0.085359	 -0.319001	  0.140064	  0.087309	 -0.077557	  0.133890	 -0.011593	 -0.198591	  0.255906	  0.048448	 -0.055551	  0.002092	  0.315107
  0.078629	 -0.303648	  0.115667	  0.073894	 -0.081758	  0.106031	  0.003981	 -0.196637	  0.242544	  0.017543	 -0.079152	 -0.062935	  0.222106
  0.075883	 -0.244175	  0.110366	  0.107301	 -0.074082	  0.071176	  0.010520	 -0.168112	  0.254414	  0.045405	 -0.077575	 -0.016498	  0.335765
  0.065313	 -0.254599	  0.069310	  0.123396	 -0.058866	  0.077015	 -0.006485	 -0.152386	  0.290026	  0.031187	 -0.133353	 -0.043585	  0.257997
  0.036528	 -0.249532	  0.056161	  0.122876	 -0.042172	  0.105698	 -0.051891	 -0.138428	  0.345660	  0.022198	 -0.123500	  0.003387	  0.290662
  0.011892	 -0.243574	  0.082352	  0.111383	 -0.042438	  0.137358	 -0.052965	 -0.173130	  0.327865	 -0.000485	 -0.119621	 -0.038100	  0.245991
  0.026806	 -0.237471	  0.077518	  0.098695	 -0.051526	  0.143105	 -0.044832	 -0.196287	  0.285129	 -0.022609	 -0.117475	 -0.032976	  0.219925
  0.020296	 -0.280472	  0.061588	  0.087605	 -0.049798	  0.142247	 -0.029379	 -0.186297	  0.231664	 -0.000382	 -0.108552	  0.017737	  0.217745
  0.012622	 -0.293602	  0.031747	  0.111247	 -0.081065	  0.127078	 -0.010092	 -0.165338	  0.208608	 -0.035950	 -0.128338	 -0.038293	  0.143328
 -0.035264	 -0.307179	 -0.012960	  0.150147	 -0.081660	  0.140746	 -0.029833	 -0.123126	  0.239622	 -0.011332	 -0.115849	 -0.020316	  0.231323
 -0.054568	 -0.330994	 -0.024378	  0.180272	 -0.059911	  0.134552	 -0.032185	 -0.114676	  0.221884	 -0.005388	 -0.123853	 -0.081710	  0.124055
 -0.025672	 -0.312258	 -0.024485	  0.174500	 -0.053310	  0.118049	 -0.076685	 -0.118474	  0.141807	  0.001769	 -0.065616	  0.004487	  0.224830
 -0.004011	 -0.272864	 -0.057365	  0.127683	 -0.052151	  0.132893	 -0.091467	 -0.136358	  0.113606	 -0.043039	 -0.094531	 -0.046935	  0.103087
 -0.003433	 -0.216714	 -0.052070	  0.134295	 -0.046538	  0.094161	 -0.090171	 -0.123994	  0.159271	 -0.073077	 -0.063023	  0.005419	  0.187795
 -0.011982	 -0.205917	 -0.039141	  0.147365	 -0.068446	  0.085569	 -0.126361	 -0.130068	  0.188138	 -0.101713	 -0.055190	 -0.067561	  0.096924
 -0.015577	 -0.201427	 -0.065258	  0.144810	 -0.106603	  0.134265	 -0.147594	 -0.102390	  0.191334	 -0.097962	 -0.044176	 -0.038857	  0.144006
  0.001422	 -0.183355	 -0.070251	  0.112532	 -0.120872	  0.143653	 -0.167453	 -0.077412	  0.111480	 -0.123742	 -0.042176	 -0.034488	  0.141961
  0.014486	 -0.215740	 -0.080382	  0.110289	 -0.130871	  0.152059	 -0.146240	 -0.038582	  0.110357	 -0.124108	 -0.042837	 -0.039085	  0.070626
 -0.019320	 -0.278352	 -0.062715	  0.089962	 -0.135757	  0.111691	 -0.112198	 -0.048854	  0.143072	 -0.072231	 -0.051605	 -0.009113	  0.104609
 -0.025542	 -0.336055	 -0.030120	  0.077939	 -0.143882	  0.073177	 -0.083811	 -0.051699	  0.127433	 -0.079724	 -0.057180	 -0.058025	  0.067149
 -0.006099	 -0.309317	 -0.033981	  0.083430	 -0.166513	  0.104307	 -0.087901	 -0.023643	  0.116043	 -0.109945	 -0.011630	 -0.017864	  0.120591
 -0.006902	 -0.243299	 -0.032233	  0.065374	 -0.163310	  0.091818	 -0.117672	 -0.014920	  0.071029	 -0.141730	 -0.023893	 -0.065580	  0.030207
 -0.022706	 -0.223098	  0.001011	  0.102716	 -0.145556	  0.092105	 -0.158848	  0.001039	  0.061891	 -0.124886	  0.024373	 -0.031476	  0.068677
 -0.004111	 -0.227295	 -0.013103	  0.100204	 -0.107278	  0.106115	 -0.191149	 -0.001896	  0.055665	 -0.131505	 -0.003637	 -0.087185	 -0.025449
 -0.019276	 -0.212105	 -0.002151	  0.109225	 -0.073387	  0.085210	 -0.206922	  0.007604	  0.047786	 -0.111477	 -0.017617	 -0.018889	  0.050993
 -0.043322	 -0.180940	  0.001767	  0.110818	 -0.071168	  0.082113	 -0.184658	  0.005852	  0.064323	 -0.110943	 -0.047493	 -0.018872	 -0.049112
 -0.038835	 -0.155419	 -0.003168	  0.103013	 -0.067103	  0.076803	 -0.180818	  0.033586	  0.054968	 -0.115742	 -0.054955	  0.033099	 -0.030658
 -0.029131	 -0.178336	  0.004802	  0.098378	 -0.078417	  0.076138	 -0.180024	  0.060914	  0.060585	 -0.157734	 -0.053571	 -0.002744	 -0.078259
 -0.027376	 -0.212298	  0.000271	  0.084685	 -0.103611	  0.066235	 -0.173151	  0.047910	  0.073401	 -0.168642	 -0.030959	 -0.014991	 -0.021783
 -0.028713	 -0.169825	 -0.027433	  0.085006	 -0.121916	  0.081520	 -0.168510	  0.084510	  0.032760	 -0.146125	 -0.018535	 -0.028009	 -0.008725
 -0.044662	 -0.142778	 -0.010633	  0.111874	 -0.136923	  0.116086	 -0.197150	  0.116610	  0.026506	 -0.173364	 -0.009534	 -0.037162	 -0.039893
 -0.042453	 -0.099110	 -0.023295	  0.105614	 -0.149866	  0.143236	 -0.193452	  0.125972	  0.024493	 -0.166049	 -0.029294	 -0.013401	 -0.006818
 -0.028900	 -0.084670	 -0.035096	  0.065778	 -0.142920	  0.149333	 -0.205277	  0.177204	  0.014328	 -0.156789	 -0.041627	 -0.029630	 -0.073554
 -0.036638	 -0.114220	 -0.017506	  0.064614	 -0.158060	  0.124618	 -0.212301	  0.194345	  0.017791	 -0.128852	  0.003418	 -0.006587	 -0.021767
 -0.015522	 -0.131678	 -0.017081	  0.035371	 -0.143623	  0.107138	 -0.234937	  0.169559	  0.010074	 -0.100779	  0.003085	 -0.027910	 -0.039921
 -0.030647	 -0.136396	 -0.004591	  0.028152	 -0.097153	  0.090614	 -0.262377	  0.203855	  0.060384	 -0.105078	  0.020920	 -0.016415	 -0.015214
 -0.050752	 -0.124235	  0.018029	  0.026092	 -0.066364	  0.084568	 -0.286876	  0.227331	  0.039517	 -0.099869	  0.021052	 -0.009487	 -0.038606
 -0.062423	 -0.144877	  0.025411	  0.012911	 -0.053220	  0.091816	 -0.303040	  0.242830	  0.024225	 -0.089084	  0.031852	 -0.035614	 -0.054438
 -0.055618	 -0.152537	  0.016876	  0.014670	 -0.066553	  0.097118	 -0.269776	  0.231249	 -0.026589	 -0.056135	  0.025231	 -0.079293	 -0.073364
 -0.058094	 -0.120365	  0.028017	  0.025050	 -0.073464	  0.102714	 -0.253798	  0.206324	 -0.094715	 -0.041572	  0.034513	 -0.043260	 -0.112170
 -0.072141	 -0.115781	  0.011858	  0.058946	 -0.085594	  0.082250	 -0.257414	  0.205187	 -0.058189	 -0.063914	  0.052201	 -0.004755	 -0.135413
 -0.053231	 -0.123700	  0.003183	  0.048829	 -0.098147	  0.110733	 -0.245224	  0.202036	  0.001502	 -0.083863	  0.070147	  0.014134	 -0.162599
 -0.025312	 -0.089444	  0.026077	  0.053797	 -0.102761	  0.099577	 -0.247259	  0.220212	  0.015443	 -0.074832	  0.069750	  0.026330	 -0.185339
 -0.017022	 -0.096665	  0.016932	  0.021298	 -0.089118	  0.079999	 -0.251960	  0.226648	  0.009020	 -0.067753	  0.064655	  0.034433	 -0.194819
 -0.024616	 -0.125930	 -0.005489	 -0.011799	 -0.082634	  0.065389	 -0.268800	  0.209974	  0.045033	 -0.090137	  0.061517	  0.050607	 -0.199062
 -0.015255	 -0.097970	 -0.004438	 -0.035460	 -0.057515	  0.062848	 -0.252520	  0.208453	  0.038794	 -0.078886	  0.031118	  0.029126	 -0.200623
 -0.035983	 -0.060457	  0.020125	 -0.025780	 -0.070249	  0.057493	 -0.239014	  0.208818	  0.018140	 -0.029502	 -0.016364	  0.021866	 -0.194807
 -0.043773	 -0.055215	 -0.000207	 -0.036434	 -0.085083	  0.042208	 -0.227123	  0.209312	 -0.044516	 -0.050868	  0.011499	  0.013998	 -0.196735
 -0.029140	 -0.054827	 -0.012059	 -0.048991	 -0.089390	  0.053438	 -0.219074	  0.198955	 -0.031150	 -0.062544	  0.039368	  0.027679	 -0.219306
 -0.009544	 -0.066927	 -0.019101	 -0.020288	 -0.056715	  0.057021	 -0.211323	  0.197830	 -0.038604	 -0.043645	  0.019893	  0.015556	 -0.198289
 -0.004129	 -0.093937	  0.009842	  0.017380	 -0.054366	  0.078281	 -0.208276	  0.218527	 -0.068098	 -0.035959	  0.032279	  0.014802	 -0.159451
  0.036042	 -0.063372	  0.040777	  0.042466	 -0.055938	  0.069609	 -0.215863	  0.225485	 -0.073138	 -0.013005	  0.035989	  0.015118	 -0.157878
  0.069314	 -0.018278	  0.045828	  0.066933	 -0.020449	  0.024051	 -0.215545	  0.209274	 -0.062492	 -0.001575	  0.032071	  0.014222	 -0.177416
  0.048035	  0.062319	  0.038360	  0.084044	 -0.044878	 -0.002596	 -0.183307	  0.188294	 -0.021280	 -0.015303	  0.029922	  0.008447	 -0.158532
  0.059645	  0.106035	  0.038859	  0.086594	 -0.067151	 -0.007319	 -0.164981	  0.157647	  0.001716	  0.004865	  0.007195	 -0.009767	 -0.138738
  0.087866	  0.046646	  0.014496	  0.062374	 -0.070888	  0.004461	 -0.114066	  0.140200	 -0.022652	  0.004798	  0.027648	  0.011689	 -0.126879
  0.094240	 -0.070385	 -0.019326	  0.041225	 -0.074597	  0.016229	 -0.090679	  0.127440	 -0.065910	 -0.014133	  0.050157	 -0.000294	 -0.138500
  0.097283	 -0.045426	 -0.004759	  0.060712	 -0.074071	  0.014200	 -0.074750	  0.091489	 -0.093833	 -0.018925	  0.036804	  0.016971	 -0.116955
  0.097571	 -0.047439	  0.023489	  0.063235	 -0.053815	 -0.019502	 -0.063495	  0.069662	 -0.099295	 -0.048649	  0.021142	  0.025267	 -0.090205
  0.120915	 -0.051137	  0.053559	  0.087768	 -0.049002	 -0.001507	 -0.088338	  0.049548	 -0.077481	 -0.067320	  0.032120	  0.053183	 -0.099789
  0.141670	 -0.007559	  0.049536	  0.080498	 -0.059033	  0.038129	 -0.072543	  0.060280	 -0.048565	 -0.046438	  0.040436	  0.076879	 -0.110588
  0.125016	  0.030458	  0.039741	  0.064038	 -0.079126	  0.065649	 -0.094204	  0.052127	 -0.023475	 -0.065873	  0.057955	  0.040984	 -0.107082
  0.116398	  0.045149	  0.022601	  0.101134	 -0.064046	  0.072083	 -0.124952	  0.055382	 -0.004528	 -0.056730	  0.024243	  0.014744	 -0.092973
  0.106931	 -0.008671	  0.018253	  0.114139	 -0.059089	  0.028431	 -0.118086	  0.047821	 -0.011214	  0.019068	  0.002966	  0.011866	 -0.102366
  0.103702	 -0.013794	 -0.001558	  0.116716	 -0.085359	 -0.008996	 -0.073210	  0.047438	  0.012006	  0.041405	  0.003394	 -0.001370	 -0.098496
  0.088625	 -0.023728	  0.002429	  0.087903	 -0.067111	 -0.016978	 -0.039686	  0.049091	  0.051013	  0.058729	  0.001404	  0.004986	 -0.103662
  0.079788	 -0.030565	  0.026820	  0.087606	 -0.052728	 -0.005189	 -0.016453	  0.085065	  0.038706	  0.039698	  0.009236	 -0.004380	 -0.093544
  0.084811	 -0.026096	  0.044313	  0.059137	 -0.040731	  0.023575	 -0.035844	  0.112074	  0.045515	  0.041581	  0.058230	  0.020602	 -0.070652
  0.088760	 -0.048109	  0.045757	  0.049667	 -0.042249	  0.013978	 -0.060697	  0.099823	  0.083629	  0.030179	  0.044892	  0.034436	 -0.015046
  0.079494	 -0.038808	  0.044549	  0.027102	 -0.033633	  0.000438	 -0.033282	  0.086991	  0.126729	  0.045027	  0.006133	  0.044222	  0.020960
  0.081682	 -0.028838	  0.020414	  0.026571	 -0.014943	  0.021863	  0.019842	  0.050351	  0.100323	  0.050377	  0.006149	  0.059276	  0.056401
  0.073563	 -0.036906	  0.054064	  0.063250	 -0.001880	  0.020801	 -0.013061	  0.062815	  0.100206	  0.023357	 -0.001867	  0.039560	  0.071490
  0.041408	 -0.002377	  0.058683	  0.096052	 -0.008442	  0.028172	 -0.012186	  0.072844	  0.123811	  0.012518	 -0.005921	  0.055611	  0.058874
  0.032266	  0.029293	  0.076298	  0.120437	 -0.004259	 -0.005392	 -0.005022	  0.078150	  0.149159	  0.005440	 -0.026293	  0.047238	  0.052231
  0.006555	  0.003685	  0.098699	  0.108237	 -0.039219	 -0.045573	  0.026475	  0.066554	  0.184937	  0.032426	 -0.014675	  0.046563	  0.044065
 -0.014056	 -0.025300	  0.089293	  0.092511	 -0.074668	 -0.019764	  0.034392	  0.087627	  0.203591	  0.021540	  0.021794	  0.038509	  0.046657
  0.011037	 -0.010361	  0.119381	  0.085867	 -0.067050	  0.026160	  0.023033	  0.097058	  0.210270	  0.011541	 -0.002687	  0.035135	  0.047342
  0.032556	 -0.038037	  0.157762	  0.105405	 -0.048540	 -0.005127	  0.050324	  0.090951	  0.239182	  0.017668	 -0.005730	  0.051745	  0.052163
  0.047724	 -0.051517	  0.134521	  0.121404	 -0.030228	 -0.032917	  0.056580	  0.070487	  0.255152	  0.029861	  0.014232	  0.059314	  0.049288
  0.040295	 -0.066997	  0.089784	  0.097801	 -0.014129	 -0.006927	  0.080771	  0.015137	  0.275435	  0.048416	  0.009331	  0.027515	  0.047452
  0.027323	 -0.103599	  0.111215	  0.086706	 -0.041263	 -0.019019	  0.116627	 -0.010950	  0.291020	  0.010015	  0.006877	  0.007057	  0.051200
  0.016305	 -0.095776	  0.124194	  0.114308	 -0.058214	 -0.004864	  0.102040	 -0.007048	  0.311891	 -0.034107	  0.022736	  0.011279	  0.047503
  0.015232	 -0.069763	  0.123004	  0.164597	 -0.057740	 -0.011473	  0.077257	 -0.010817	  0.337989	 -0.004699	  0.017567	  0.008846	  0.065025
  0.000588	 -0.041379	  0.135650	  0.192568	 -0.087540	 -0.031570	  0.054886	 -0.030632	  0.335184	  0.029087	  0.024847	  0.018509	  0.082567
 -0.006504	 -0.033234	  0.104153	  0.198389	 -0.094769	 -0.029277	  0.055582	 -0.020720	  0.318368	  0.034578	  0.012731	  0.011442	  0.045733
 -0.010149	 -0.030478	  0.100361	  0.211708	 -0.080164	 -0.025635	  0.087646	 -0.061438	  0.302343	  0.033857	 -0.021569	 -0.001768	  0.050735
  0.008961	 -0.011093	  0.092850	  0.208464	 -0.059237	  0.006352	  0.106573	 -0.072071	  0.331230	  0.061885	 -0.058241	  0.027953	  0.058596
  0.006034	 -0.023537	  0.070884	  0.215460	 -0.074156	  0.032473	  0.102454	 -0.053439	  0.367949	  0.064644	 -0.073119	  0.049539	  0.055966
 -0.010033	 -0.092741	  0.041930	  0.241257	 -0.059078	  0.042296	  0.077459	 -0.031897	  0.376957	  0.072221	 -0.062116	  0.044356	  0.057131
 -0.006445	 -0.161263	  0.052161	  0.287871	 -0.059462	  0.064239	  0.062661	  0.005664	  0.388967	  0.080924	 -0.049656	  0.054430	  0.058583
 -0.041959	 -0.165917	  0.127422	  0.262498	 -0.057514	  0.071970	  0.086935	  0.016758	  0.414303	  0.073960	 -0.048663	  0.076818	  0.031198
 -0.046358	 -0.190850	  0.168291	  0.254293	 -0.058326	  0.090531	  0.114749	  0.008027	  0.439248	  0.054054	 -0.065686	  0.058775	  0.030713
 -0.050305	 -0.211621	  0.151104	  0.239661	 -0.062891	  0.094133	  0.114653	 -0.003476	  0.468909	  0.016251	 -0.088004	  0.044007	  0.026200
 -0.037292	 -0.235159	  0.160927	  0.245337	 -0.070743	  0.073455	  0.114424	 -0.042957	  0.443068	  0.000068	 -0.074191	  0.052188	 -0.026809
 -0.024806	 -0.242193	  0.178982	  0.267841	 -0.089170	  0.066755	  0.111707	 -0.045266	  0.443281	  0.003461	 -0.114841	  0.051336	 -0.026554
 -0.017356	 -0.232163	  0.198878	  0.274944	 -0.070712	  0.059256	  0.103992	 -0.044030	  0.457580	  0.007778	 -0.135430	  0.043566	  0.003906
 -0.009533	 -0.243978	  0.223731	  0.266854	 -0.091275	  0.040833	  0.112155	 -0.030329	  0.450550	 -0.004040	 -0.115182	  0.012626	  0.029128
 -0.011936	 -0.237450	  0.252670	  0.288153	 -0.129599	  0.023157	  0.125759	 -0.032237	  0.457033	  0.004735	 -0.128642	  0.010469	  0.044239
 -0.055467	 -0.282662	  0.268323	  0.334234	 -0.127742	  0.046939	  0.097457	 -0.047034	  0.438418	 -0.002664	 -0.111147	  0.040758	  0.072840
 -0.060102	 -0.326363	  0.275646	  0.339240	 -0.165504	  0.071625	  0.077255	 -0.055870	  0.410092	 -0.005162	 -0.087101	  0.045330	  0.062140
 -0.016020	 -0.342645	  0.274849	  0.323255	 -0.171101	  0.063250	  0.042585	 -0.044013	  0.409413	  0.007527	 -0.076419	  0.030795	  0.062217
 -0.030299	 -0.338928	  0.265573	  0.310579	 -0.182028	  0.091644	  0.021296	 -0.027893	  0.407899	  0.000794	 -0.093770	  0.010854	  0.058723
 -0.040455	 -0.356415	  0.279243	  0.335710	 -0.175746	  0.109755	  0.010983	 -0.047581	  0.420655	  0.034322	 -0.095559	  0.007680	 -0.009455
 -0.027803	 -0.402586	  0.284269	  0.333047	 -0.152530	  0.105133	  0.006297	 -0.025379	  0.419886	  0.043049	 -0.074490	  0.019016	 -0.049740
 -0.032212	 -0.450280	  0.302206	  0.313645	 -0.170075	  0.087412	  0.019922	 -0.020388	  0.443003	  0.031780	 -0.049135	  0.017678	 -0.011011
 -0.049300	 -0.415312	  0.302328	  0.292692	 -0.135214	  0.077446	  0.013603	 -0.038943	  0.402588	  0.017910	 -0.075826	  0.019194	  0.045786
 -0.054032	 -0.373298	  0.294179	  0.293639	 -0.134730	  0.097459	  0.001496	 -0.077769	  0.378849	  0.022739	 -0.110618	  0.006109	  0.041662
 -0.069496	 -0.377064	  0.247254	  0.289825	 -0.126399	  0.105586	 -0.004936	 -0.074647	  0.367748	  0.011422	 -0.114586	 -0.000327	 -0.002802
 -0.057218	 -0.426784	  0.237412	  0.261313	 -0.112777	  0.093291	 -0.040524	 -0.069319	  0.348943	  0.017830	 -0.120371	  0.003747	 -0.007363
 -0.040905	 -0.428688	  0.265543	  0.225845	 -0.139419	  0.112708	 -0.095365	 -0.109828	  0.348394	 -0.000716	 -0.162803	 -0.014951	  0.006093
 -0.055979	 -0.418859	  0.272575	  0.230453	 -0.128437	  0.106025	 -0.120026	 -0.125982	  0.345848	 -0.006838	 -0.150046	 -0.007255	 -0.035091
 -0.036425	 -0.423875	  0.268308	  0.241971	 -0.137839	  0.060530	 -0.081030	 -0.125747	  0.363074	  0.021951	 -0.150779	 -0.019309	 -0.012392
 -0.024060	 -0.395075	  0.314459	  0.239324	 -0.168848	  0.044136	 -0.035780	 -0.098568	  0.325003	  0.037453	 -0.138457	 -0.048921	 -0.023527
  0.003622	 -0.395236	  0.316020	  0.219749	 -0.197063	  0.045517	 -0.025504	 -0.040186	  0.346524	  0.055195	 -0.117573	 -0.058326	 -0.011186
  0.002312	 -0.408226	  0.303594	  0.209714	 -0.222900	  0.039998	 -0.039390	 -0.070780	  0.412342	  0.049172	 -0.104679	 -0.043410	  0.049075
  0.024070	 -0.387722	  0.291558	  0.227124	 -0.222550	  0.063056	 -0.049318	 -0.105507	  0.395733	  0.008528	 -0.093552	 -0.036133	  0.058176
