# Supplementary material for: A fluorescent photoimmunoconjugate for imaging of cholesteatoma
Source: Sci Rep. 2022 Nov 19;12:19905. doi: 10.1038/s41598-022-22072-9 (PMC9675863; doi:10.1038/s41598-022-22072-9)
Supplement: Supplementary file 2 — Supplementary Information 2. [file 41598_2022_22072_MOESM2_ESM.zip › Data/ABR-66-4]

:RUN-4	LEVEL SWEEP	TEMP:NaN	6/13/2018	11:38 AM	NaNHR:
:SW EAR: R	SW FREQ: 16.00	# AVERAGES: 512	REP RATE (/sec): 40	DRIVER: RS Tweeter	SAMPLE (�sec): 40	
:NOTES-
:CHAMBER-CH4B-PXI
:CFTS Version: V2.7.2 (R850)
:LEVELS:20;25;30;35;40;45;50;55;60;65;70;75;80;
:DATA
 -0.004394	 -0.002771	  0.017338	  0.039407	 -0.075782	  0.004095	 -0.004569	  0.014959	 -0.043402	  0.026484	  0.031595	 -0.054085	  0.025685
  0.005397	  0.000461	  0.040090	  0.037729	 -0.071096	 -0.000614	  0.011899	 -0.008538	 -0.037301	  0.041414	  0.036680	 -0.040320	  0.022872
  0.022539	  0.020632	  0.035100	  0.024102	 -0.061789	  0.002506	 -0.003324	 -0.035215	 -0.042916	  0.025426	  0.026740	 -0.022530	  0.003655
  0.005851	  0.018060	 -0.012049	  0.027123	 -0.048326	 -0.010650	 -0.013197	 -0.032759	 -0.033162	 -0.031673	  0.018206	 -0.008960	  0.011549
 -0.000421	  0.020495	 -0.019040	  0.013950	 -0.041578	  0.007108	 -0.033090	 -0.041675	 -0.019499	 -0.007928	  0.032886	 -0.032387	 -0.004316
  0.012286	 -0.003418	 -0.012995	 -0.004219	 -0.038105	  0.007504	 -0.037302	 -0.052337	 -0.013592	  0.033671	  0.001982	 -0.033624	 -0.029248
 -0.000862	 -0.043156	  0.002819	 -0.017329	 -0.038596	  0.016414	  0.004722	 -0.025141	 -0.012481	  0.021432	 -0.018762	 -0.030589	 -0.047578
 -0.037863	 -0.047269	  0.013357	 -0.025889	 -0.031999	  0.026253	  0.005041	  0.019450	 -0.024718	  0.002681	 -0.034204	 -0.021895	 -0.079433
 -0.021446	 -0.005531	 -0.001882	 -0.051383	 -0.000657	  0.020594	  0.014942	  0.042577	 -0.002683	  0.033729	 -0.016509	  0.009410	 -0.067747
  0.001197	  0.003459	 -0.027287	 -0.036238	  0.023803	  0.033394	  0.026357	  0.073788	  0.005782	 -0.001781	  0.009377	 -0.000070	 -0.054463
  0.012729	  0.001035	 -0.021512	 -0.017753	 -0.005502	  0.027668	  0.016300	  0.040739	  0.012317	 -0.014931	  0.025052	 -0.011560	 -0.055257
 -0.013120	  0.029777	 -0.030585	 -0.015305	  0.018461	  0.041377	  0.017895	  0.002815	  0.000055	 -0.020807	  0.004287	 -0.024862	 -0.075469
 -0.015816	  0.005307	 -0.021825	 -0.017466	  0.052466	  0.025040	 -0.016701	 -0.024113	 -0.013162	 -0.022973	 -0.000296	  0.005523	 -0.058468
  0.005807	  0.014498	 -0.004788	 -0.030582	  0.085991	 -0.020025	 -0.026308	  0.000252	  0.000689	 -0.013878	 -0.027139	  0.005885	 -0.060374
  0.036797	  0.003682	  0.009576	 -0.003438	  0.075785	 -0.031179	  0.024405	  0.000188	  0.005727	 -0.036210	 -0.060907	 -0.019934	 -0.033933
 -0.005770	 -0.002629	  0.018717	  0.023937	  0.035009	 -0.038777	  0.039211	 -0.004866	  0.047975	 -0.046016	 -0.030563	 -0.021801	  0.013434
 -0.028515	 -0.014804	  0.004673	 -0.001340	  0.022084	 -0.032117	  0.003929	  0.010288	  0.050036	 -0.032914	 -0.040746	  0.009267	  0.017217
 -0.023184	 -0.002572	  0.012436	  0.021396	  0.032241	 -0.039397	  0.005245	  0.002906	  0.040507	  0.002619	 -0.023018	  0.030888	  0.087859
  0.019480	  0.012451	 -0.009659	  0.030305	  0.043402	 -0.019890	 -0.015794	  0.010817	  0.044571	  0.008681	  0.006838	  0.107116	  0.145177
  0.029306	 -0.007707	  0.007516	  0.002995	  0.024187	 -0.019305	 -0.019659	  0.005865	  0.035256	  0.032973	  0.058501	  0.154525	  0.238836
  0.064442	 -0.035882	  0.031961	  0.018434	 -0.003972	 -0.024942	  0.027212	 -0.000349	  0.053402	  0.049253	  0.092856	  0.192703	  0.257742
  0.064017	 -0.035837	  0.023080	  0.028806	 -0.018196	 -0.023169	  0.037858	 -0.013074	  0.068859	  0.100300	  0.130828	  0.204926	  0.263606
  0.043481	 -0.018177	  0.017955	  0.025592	 -0.022948	 -0.015721	  0.038033	 -0.024627	  0.091066	  0.110344	  0.176180	  0.206965	  0.230105
  0.043851	 -0.026577	 -0.011306	  0.039187	  0.034809	 -0.020895	  0.015967	 -0.038622	  0.108970	  0.104373	  0.200617	  0.230118	  0.212944
  0.032784	 -0.023109	 -0.036144	  0.031420	  0.032457	 -0.014581	  0.064031	  0.006061	  0.134037	  0.153276	  0.182522	  0.229817	  0.222666
  0.054025	 -0.021727	 -0.001061	  0.035834	  0.042130	  0.001327	  0.071446	  0.071519	  0.122132	  0.144575	  0.155047	  0.201952	  0.225481
  0.019324	 -0.013464	 -0.003948	  0.074617	  0.050539	  0.028095	  0.114437	  0.112656	  0.104665	  0.102939	  0.148889	  0.174980	  0.213610
  0.028194	 -0.040737	 -0.020810	  0.092984	  0.064345	  0.033836	  0.113721	  0.106504	  0.104085	  0.110240	  0.119056	  0.173301	  0.244432
  0.031949	 -0.052009	 -0.018304	  0.111478	  0.102472	  0.060218	  0.109250	  0.085374	  0.101382	  0.105924	  0.113816	  0.174114	  0.303367
  0.062067	 -0.048681	 -0.024577	  0.121698	  0.096473	  0.060996	  0.095215	  0.114573	  0.156384	  0.124914	  0.143675	  0.223653	  0.389838
  0.099980	 -0.035655	 -0.010843	  0.119835	  0.084044	  0.043835	  0.076448	  0.131495	  0.151899	  0.137774	  0.180598	  0.315517	  0.485708
  0.100477	 -0.033555	  0.006382	  0.109057	  0.068506	  0.048009	  0.067288	  0.116728	  0.182564	  0.161072	  0.216464	  0.425844	  0.570536
  0.094368	 -0.083752	  0.005024	  0.080584	  0.056636	  0.028306	  0.073578	  0.112074	  0.228067	  0.223964	  0.280566	  0.523654	  0.662781
  0.085752	 -0.091873	  0.019898	  0.054735	  0.077450	  0.023893	  0.094938	  0.134844	  0.274912	  0.280669	  0.399132	  0.617767	  0.746028
  0.065335	 -0.075099	  0.028759	  0.055833	  0.105405	  0.041950	  0.115046	  0.182979	  0.331438	  0.349045	  0.455293	  0.701061	  0.790775
  0.075060	 -0.049729	  0.027525	  0.038094	  0.101692	  0.046141	  0.162870	  0.215774	  0.413286	  0.386419	  0.490314	  0.733185	  0.777662
  0.098325	 -0.056054	  0.046361	  0.019012	  0.107337	  0.077628	  0.211715	  0.229216	  0.492987	  0.419682	  0.496034	  0.704592	  0.748950
  0.081882	 -0.025996	  0.033165	  0.039780	  0.122161	  0.129682	  0.238694	  0.307326	  0.505173	  0.437444	  0.476485	  0.620495	  0.655360
  0.065912	  0.012719	  0.018852	  0.049640	  0.152570	  0.168517	  0.262053	  0.370883	  0.481103	  0.409324	  0.472680	  0.517107	  0.516489
  0.085396	  0.038768	  0.018245	  0.037500	  0.166536	  0.197931	  0.315881	  0.367783	  0.426426	  0.337280	  0.395210	  0.419442	  0.370811
  0.039221	  0.025274	  0.020564	  0.028548	  0.182625	  0.192809	  0.318235	  0.343860	  0.363858	  0.270412	  0.283455	  0.305997	  0.212170
  0.002322	 -0.026169	  0.006231	  0.057066	  0.196460	  0.194450	  0.301666	  0.242623	  0.336750	  0.173921	  0.123819	  0.115299	  0.026348
  0.028626	 -0.032963	 -0.009086	  0.086276	  0.228955	  0.190319	  0.275254	  0.147891	  0.296658	  0.067990	 -0.007279	 -0.068205	 -0.152931
  0.032663	 -0.040688	  0.014017	  0.069482	  0.250345	  0.199941	  0.227340	  0.058916	  0.202441	 -0.024240	 -0.149209	 -0.217878	 -0.302549
  0.019068	 -0.029127	  0.006197	  0.073451	  0.222575	  0.204526	  0.145874	  0.011838	  0.119292	 -0.122193	 -0.279528	 -0.328625	 -0.442888
  0.033941	 -0.024721	 -0.012335	  0.109171	  0.230084	  0.145933	  0.071562	 -0.043853	  0.039786	 -0.219506	 -0.384811	 -0.429190	 -0.541838
  0.030695	 -0.012197	 -0.012659	  0.089361	  0.223545	  0.086449	 -0.001563	 -0.118985	 -0.067618	 -0.307521	 -0.444234	 -0.503903	 -0.615171
  0.054419	  0.015318	 -0.005195	  0.045274	  0.201068	  0.042205	 -0.084264	 -0.183244	 -0.176879	 -0.374050	 -0.482096	 -0.588127	 -0.711438
  0.048007	  0.034756	 -0.029930	  0.029291	  0.142146	 -0.017842	 -0.113165	 -0.259110	 -0.208096	 -0.434344	 -0.501181	 -0.663215	 -0.778808
  0.026638	  0.026280	 -0.017835	  0.029013	  0.081490	 -0.088608	 -0.151392	 -0.294494	 -0.162721	 -0.429370	 -0.509668	 -0.689836	 -0.768839
  0.029411	 -0.017067	 -0.007269	  0.045652	  0.014134	 -0.093761	 -0.144230	 -0.333441	 -0.141563	 -0.432626	 -0.521339	 -0.673846	 -0.729188
  0.048112	 -0.014036	  0.031151	  0.065299	 -0.015973	 -0.121394	 -0.165117	 -0.328256	 -0.162169	 -0.445921	 -0.527951	 -0.615242	 -0.626514
  0.053074	 -0.014108	  0.036450	  0.051757	 -0.040573	 -0.123053	 -0.155173	 -0.307115	 -0.174306	 -0.458469	 -0.502017	 -0.531829	 -0.515053
  0.027104	 -0.046558	  0.023702	  0.040834	 -0.070188	 -0.104077	 -0.145467	 -0.303724	 -0.110188	 -0.402709	 -0.456425	 -0.400211	 -0.388404
  0.025554	 -0.046404	  0.008244	  0.013849	 -0.041227	 -0.101906	 -0.159871	 -0.238370	 -0.046330	 -0.329155	 -0.343983	 -0.274973	 -0.206924
  0.023300	 -0.020372	 -0.014714	  0.004805	 -0.077625	 -0.096090	 -0.151610	 -0.208402	 -0.000595	 -0.237503	 -0.206983	 -0.135323	 -0.005894
  0.060357	 -0.012973	 -0.017617	 -0.005187	 -0.082625	 -0.105097	 -0.080108	 -0.184931	  0.052669	 -0.117229	 -0.050502	  0.044030	  0.182933
  0.037889	 -0.006419	 -0.020562	 -0.033253	 -0.046748	 -0.067675	 -0.024658	 -0.132597	  0.148193	  0.017118	  0.089961	  0.217697	  0.363751
  0.019498	 -0.015047	 -0.028098	 -0.066625	 -0.053631	 -0.038626	  0.013833	 -0.060398	  0.230419	  0.105605	  0.189737	  0.323105	  0.495699
  0.018406	 -0.015932	 -0.026916	 -0.060073	 -0.045280	 -0.003659	  0.083341	  0.017145	  0.280442	  0.177168	  0.245287	  0.419011	  0.596627
  0.033893	  0.015708	 -0.033010	 -0.034912	 -0.022144	  0.042425	  0.130962	  0.111801	  0.368411	  0.263571	  0.303873	  0.461989	  0.665625
  0.034696	  0.016313	 -0.022197	 -0.018519	  0.007926	  0.132107	  0.176887	  0.186984	  0.409699	  0.307414	  0.348912	  0.514998	  0.672822
  0.030915	  0.003715	 -0.098398	 -0.018012	  0.049721	  0.184856	  0.212805	  0.252414	  0.430710	  0.341623	  0.399826	  0.500835	  0.611158
  0.015724	 -0.028795	 -0.108259	  0.000629	  0.081052	  0.209067	  0.228384	  0.256637	  0.429245	  0.409084	  0.408361	  0.447163	  0.538586
  0.024194	 -0.048971	 -0.097588	  0.014944	  0.112985	  0.197625	  0.238107	  0.246849	  0.455315	  0.402505	  0.326925	  0.424678	  0.461661
  0.049012	 -0.057612	 -0.095118	  0.046587	  0.149314	  0.193396	  0.226481	  0.185348	  0.418128	  0.342901	  0.282671	  0.353437	  0.317837
  0.037181	 -0.017717	 -0.045500	  0.048329	  0.176947	  0.213898	  0.202812	  0.130169	  0.387888	  0.284937	  0.243354	  0.229521	  0.129179
  0.055319	  0.047640	 -0.021388	  0.050083	  0.167209	  0.220960	  0.192585	  0.116989	  0.381252	  0.214149	  0.140485	  0.117018	 -0.061670
  0.040708	  0.037579	  0.008204	  0.106518	  0.164499	  0.163395	  0.176822	  0.107954	  0.373260	  0.136726	  0.003609	 -0.005130	 -0.206958
  0.056877	 -0.000841	  0.010233	  0.104570	  0.163001	  0.093034	  0.182811	  0.098085	  0.343001	  0.048229	 -0.131498	 -0.125656	 -0.312460
  0.108431	 -0.022695	  0.016928	  0.110697	  0.132734	  0.079123	  0.170695	  0.113361	  0.271594	 -0.054224	 -0.236605	 -0.261771	 -0.450566
  0.127798	 -0.004097	  0.027566	  0.092310	  0.114741	  0.042211	  0.136621	  0.067047	  0.193734	 -0.142707	 -0.306904	 -0.329257	 -0.511675
  0.102946	 -0.000117	  0.038810	  0.063274	  0.083922	  0.017275	  0.083492	 -0.005792	  0.134207	 -0.205960	 -0.368152	 -0.374275	 -0.528840
  0.134533	 -0.006872	  0.060799	  0.051575	  0.062186	  0.019595	  0.047299	 -0.040588	  0.063633	 -0.248515	 -0.387978	 -0.386962	 -0.477298
  0.143038	 -0.017589	  0.043239	  0.042530	  0.040831	  0.038604	 -0.004222	 -0.120641	  0.019389	 -0.268196	 -0.356482	 -0.348594	 -0.389341
  0.138001	 -0.014640	  0.013162	  0.045841	  0.036421	  0.065798	 -0.043466	 -0.159456	 -0.031093	 -0.268394	 -0.363476	 -0.238331	 -0.314214
  0.094661	  0.012312	  0.044218	  0.057045	  0.040267	  0.038978	 -0.058402	 -0.178494	 -0.021874	 -0.243202	 -0.334196	 -0.159154	 -0.207434
  0.095625	  0.023576	  0.068284	  0.033813	  0.009040	 -0.002966	 -0.070364	 -0.171653	  0.012703	 -0.218423	 -0.273472	 -0.105539	 -0.106581
  0.132928	 -0.014574	  0.077891	  0.012765	  0.025559	 -0.047275	 -0.099437	 -0.155606	  0.049411	 -0.143882	 -0.212070	 -0.031586	 -0.030428
  0.126652	 -0.039311	  0.068125	 -0.007866	  0.015315	 -0.090159	 -0.107877	 -0.134512	  0.048060	 -0.040606	 -0.149019	  0.048145	  0.016651
  0.135028	 -0.037281	  0.081272	  0.018500	 -0.005158	 -0.129816	 -0.079309	 -0.100557	  0.081398	  0.025738	 -0.074596	  0.085528	  0.053682
  0.112197	 -0.051120	  0.113779	  0.015137	  0.014591	 -0.126435	 -0.088549	 -0.066555	  0.133253	  0.059241	 -0.025072	  0.111554	  0.085867
  0.102423	 -0.048290	  0.104987	  0.002669	  0.012255	 -0.126465	 -0.067900	 -0.043938	  0.186668	  0.107043	  0.003630	  0.139749	  0.077614
  0.100248	 -0.022819	  0.105255	 -0.015765	  0.006542	 -0.103857	 -0.022763	 -0.032302	  0.204448	  0.118899	 -0.011589	  0.099201	  0.071484
  0.076167	 -0.030680	  0.076973	 -0.027450	 -0.002518	 -0.072979	 -0.017140	 -0.013406	  0.180425	  0.135295	 -0.015394	  0.083319	  0.061657
  0.054213	 -0.073081	  0.065034	 -0.008379	 -0.040176	 -0.031183	 -0.002003	 -0.012254	  0.172682	  0.139942	 -0.009095	  0.053886	  0.021542
  0.048473	 -0.095795	  0.049062	  0.008912	 -0.027719	 -0.008411	 -0.000641	  0.022707	  0.175510	  0.117043	 -0.050187	  0.028250	 -0.005392
  0.049533	 -0.105665	  0.058172	 -0.029510	 -0.000698	 -0.004748	 -0.017219	  0.053211	  0.161153	  0.111797	 -0.027750	  0.024476	 -0.053785
  0.070288	 -0.131639	  0.043306	 -0.048219	  0.018111	  0.003900	 -0.023725	  0.029000	  0.157338	  0.095553	 -0.047429	 -0.021388	 -0.128864
  0.072574	 -0.137644	  0.026153	 -0.038950	  0.046785	  0.041499	 -0.017840	  0.013292	  0.154837	  0.074353	 -0.099865	 -0.045120	 -0.187627
  0.077045	 -0.136003	  0.046390	 -0.030475	  0.053403	  0.046739	 -0.054552	 -0.043871	  0.181824	  0.035351	 -0.161659	 -0.100306	 -0.265771
  0.111849	 -0.147579	  0.068081	 -0.009975	  0.018015	  0.049183	 -0.091236	 -0.034186	  0.150161	 -0.021778	 -0.196933	 -0.173087	 -0.267582
  0.120542	 -0.158226	  0.084712	  0.011542	  0.018076	  0.031696	 -0.084863	 -0.006334	  0.118541	 -0.041807	 -0.229728	 -0.195794	 -0.304893
  0.078341	 -0.146716	  0.090955	  0.000179	  0.000974	  0.005594	 -0.082563	 -0.009580	  0.094329	 -0.073540	 -0.232105	 -0.215170	 -0.316306
  0.069307	 -0.167694	  0.079514	 -0.037660	  0.003594	  0.001737	 -0.079843	 -0.031532	  0.053466	 -0.107274	 -0.284654	 -0.236532	 -0.330497
  0.099635	 -0.162437	  0.068721	 -0.042783	  0.013445	  0.012243	 -0.078981	 -0.095530	  0.036673	 -0.098227	 -0.319463	 -0.224020	 -0.328884
  0.129095	 -0.165048	  0.051593	 -0.064739	  0.010042	  0.006570	 -0.103623	 -0.097115	  0.019563	 -0.120243	 -0.355404	 -0.236350	 -0.300237
  0.096353	 -0.165551	  0.047738	 -0.068230	 -0.008835	 -0.015618	 -0.066056	 -0.089353	  0.018016	 -0.145205	 -0.339230	 -0.266030	 -0.279114
  0.101503	 -0.174789	  0.070403	 -0.075106	 -0.056147	 -0.021770	 -0.102398	 -0.085379	  0.044555	 -0.107860	 -0.307002	 -0.216889	 -0.233107
  0.098031	 -0.207900	  0.069168	 -0.060065	 -0.044120	 -0.049227	 -0.153538	 -0.068020	  0.054324	 -0.107970	 -0.287009	 -0.183077	 -0.176630
  0.128777	 -0.229154	  0.081262	 -0.056073	 -0.036866	 -0.066400	 -0.129212	 -0.080039	  0.065375	 -0.095145	 -0.255527	 -0.117248	 -0.118801
  0.123151	 -0.201283	  0.113822	 -0.054578	 -0.020685	 -0.060479	 -0.106412	 -0.084774	  0.077566	 -0.089948	 -0.185686	 -0.061874	 -0.064207
  0.085353	 -0.168542	  0.126745	 -0.035663	 -0.027559	 -0.047986	 -0.095847	 -0.082438	  0.085610	 -0.060498	 -0.116950	  0.017388	  0.006667
  0.064010	 -0.153052	  0.118800	 -0.030500	 -0.049053	 -0.053414	 -0.099329	 -0.050249	  0.098759	 -0.020497	 -0.059921	  0.108052	  0.105411
  0.045008	 -0.130137	  0.125253	 -0.042517	 -0.054848	 -0.026134	 -0.096330	 -0.034868	  0.158728	  0.010550	 -0.005433	  0.175758	  0.210167
  0.044916	 -0.122529	  0.086880	 -0.041119	 -0.044482	  0.007634	 -0.065460	 -0.033607	  0.184943	  0.044011	  0.008764	  0.213327	  0.299251
  0.050938	 -0.123198	  0.056779	 -0.059303	 -0.077099	  0.013804	 -0.059314	  0.000059	  0.199307	  0.088082	  0.038860	  0.259354	  0.418115
  0.088557	 -0.138320	  0.090977	 -0.061434	 -0.061863	  0.044695	 -0.058854	  0.030879	  0.231890	  0.159035	  0.078139	  0.349971	  0.489727
  0.088773	 -0.133032	  0.089884	 -0.074701	 -0.023439	  0.064260	 -0.027995	  0.080707	  0.277283	  0.251447	  0.143632	  0.431231	  0.507195
  0.043823	 -0.114243	  0.087217	 -0.053071	 -0.002744	  0.082854	  0.011238	  0.150473	  0.308261	  0.290217	  0.200837	  0.466303	  0.518299
  0.046880	 -0.112635	  0.077615	 -0.019492	  0.020666	  0.087316	  0.056137	  0.159095	  0.332461	  0.293463	  0.234893	  0.515021	  0.484936
  0.097222	 -0.109252	  0.082900	 -0.018266	  0.044598	  0.129475	  0.067584	  0.159421	  0.366443	  0.305529	  0.227971	  0.550327	  0.471520
  0.122633	 -0.095786	  0.106117	  0.009556	  0.074877	  0.178910	  0.086860	  0.159191	  0.353291	  0.315175	  0.260008	  0.543915	  0.486121
  0.097274	 -0.108734	  0.091007	  0.043903	  0.103208	  0.214160	  0.099169	  0.163698	  0.352850	  0.315536	  0.267353	  0.489616	  0.452591
  0.095215	 -0.113954	  0.083458	  0.042262	  0.126600	  0.249189	  0.115793	  0.199604	  0.338671	  0.345055	  0.246650	  0.448264	  0.445082
  0.110789	 -0.121171	  0.087501	  0.028157	  0.135226	  0.260317	  0.138484	  0.177219	  0.366816	  0.347224	  0.211388	  0.417976	  0.402271
  0.116697	 -0.091164	  0.075024	  0.018877	  0.103683	  0.235066	  0.158299	  0.154306	  0.382320	  0.318397	  0.149263	  0.347364	  0.334455
  0.085470	 -0.024852	  0.061689	  0.020171	  0.108289	  0.229691	  0.167030	  0.156486	  0.374664	  0.287771	  0.101365	  0.317917	  0.292175
  0.033279	  0.010150	  0.084388	  0.056374	  0.132875	  0.236711	  0.186710	  0.144281	  0.350081	  0.211643	  0.084563	  0.272813	  0.241783
  0.069056	 -0.004071	  0.118253	  0.089934	  0.146976	  0.241519	  0.152018	  0.115795	  0.278422	  0.126004	  0.040320	  0.236835	  0.165685
  0.080782	 -0.028566	  0.120999	  0.060928	  0.153445	  0.214590	  0.138700	  0.077824	  0.249645	  0.083636	 -0.021677	  0.176614	  0.077414
  0.083313	 -0.028183	  0.147125	  0.061095	  0.149546	  0.233410	  0.124294	  0.043828	  0.257074	  0.022424	 -0.054562	  0.076098	 -0.019320
  0.066268	 -0.044120	  0.165794	  0.103186	  0.148620	  0.237229	  0.072717	  0.010360	  0.210225	  0.001733	 -0.083169	 -0.004011	 -0.126446
  0.088487	 -0.033908	  0.153529	  0.127114	  0.127067	  0.199260	  0.044082	 -0.009633	  0.154291	 -0.034106	 -0.122221	 -0.075682	 -0.210069
  0.089644	 -0.006541	  0.114908	  0.106593	  0.108153	  0.170383	  0.018932	 -0.042668	  0.118483	 -0.100772	 -0.198350	 -0.110443	 -0.248470
  0.059880	 -0.001829	  0.141493	  0.066232	  0.076065	  0.129386	 -0.008673	 -0.100707	  0.066257	 -0.150405	 -0.232992	 -0.172173	 -0.283802
  0.049820	  0.016179	  0.184725	  0.082989	  0.053800	  0.093728	 -0.017984	 -0.116130	 -0.020332	 -0.198054	 -0.268444	 -0.251946	 -0.320930
  0.042885	  0.047095	  0.196423	  0.076342	  0.048817	  0.069536	 -0.054101	 -0.171147	 -0.045281	 -0.221376	 -0.291249	 -0.284166	 -0.356021
  0.077698	  0.065285	  0.159856	  0.098771	  0.064360	  0.067838	 -0.120747	 -0.242309	 -0.043579	 -0.264314	 -0.348644	 -0.320293	 -0.372839
  0.092257	  0.062615	  0.168128	  0.070290	  0.044556	  0.070089	 -0.148453	 -0.265311	 -0.056243	 -0.303495	 -0.376889	 -0.349891	 -0.414213
  0.099212	  0.066052	  0.163748	  0.068383	  0.002300	  0.065587	 -0.177741	 -0.291734	 -0.088337	 -0.331862	 -0.414195	 -0.370511	 -0.430210
  0.122331	  0.055962	  0.152929	  0.096247	 -0.009796	  0.079544	 -0.190825	 -0.346113	 -0.135376	 -0.325502	 -0.445627	 -0.352015	 -0.417424
  0.110205	  0.043406	  0.155058	  0.101764	 -0.026293	  0.057413	 -0.201359	 -0.406909	 -0.195352	 -0.369742	 -0.459068	 -0.342158	 -0.380783
  0.099879	  0.045414	  0.156142	  0.051403	 -0.053538	 -0.005212	 -0.188144	 -0.410931	 -0.197959	 -0.410800	 -0.461418	 -0.341597	 -0.332036
  0.092795	  0.064463	  0.178575	  0.029731	 -0.081621	 -0.035232	 -0.189723	 -0.397531	 -0.195057	 -0.428067	 -0.416028	 -0.333797	 -0.255730
  0.117736	  0.060181	  0.137337	 -0.008325	 -0.092086	 -0.039668	 -0.186208	 -0.403683	 -0.222244	 -0.409939	 -0.379996	 -0.279940	 -0.215794
  0.133587	  0.078405	  0.138709	 -0.040529	 -0.131716	 -0.053112	 -0.198015	 -0.424349	 -0.228838	 -0.372885	 -0.302428	 -0.198378	 -0.211113
  0.106527	  0.079320	  0.128571	 -0.036951	 -0.158596	 -0.092589	 -0.184430	 -0.418105	 -0.196005	 -0.333216	 -0.239556	 -0.180092	 -0.126607
  0.088716	  0.025846	  0.130800	 -0.059473	 -0.191026	 -0.126332	 -0.202938	 -0.414076	 -0.144293	 -0.317366	 -0.198096	 -0.152945	 -0.067021
  0.100459	 -0.001179	  0.145878	 -0.068669	 -0.209783	 -0.160807	 -0.206200	 -0.406422	 -0.098054	 -0.265030	 -0.153537	 -0.066614	  0.007987
  0.118580	 -0.036268	  0.164275	 -0.064886	 -0.257410	 -0.165928	 -0.158091	 -0.349360	 -0.019547	 -0.197459	 -0.138507	 -0.032759	  0.058017
  0.149939	 -0.015060	  0.145077	 -0.102761	 -0.274327	 -0.163080	 -0.144937	 -0.339805	  0.026423	 -0.191079	 -0.135494	 -0.001282	  0.066848
  0.148582	 -0.016848	  0.102907	 -0.092591	 -0.242403	 -0.122085	 -0.118616	 -0.323758	  0.058117	 -0.167870	 -0.128047	  0.026575	  0.072855
  0.147503	 -0.025246	  0.083923	 -0.109386	 -0.256211	 -0.115214	 -0.130065	 -0.324600	  0.056166	 -0.153232	 -0.120005	 -0.014629	  0.027139
  0.143960	 -0.006644	  0.106099	 -0.089543	 -0.258980	 -0.100965	 -0.112217	 -0.284676	  0.062736	 -0.189595	 -0.102021	 -0.097685	 -0.031653
  0.125254	 -0.004962	  0.125746	 -0.100806	 -0.268483	 -0.080635	 -0.062679	 -0.269563	  0.099727	 -0.223673	 -0.100038	 -0.128726	 -0.071949
  0.105587	 -0.021570	  0.127118	 -0.072171	 -0.231476	 -0.045408	 -0.034378	 -0.238520	  0.116223	 -0.233738	 -0.148529	 -0.148120	 -0.132934
  0.116695	 -0.017436	  0.120228	 -0.084321	 -0.200287	  0.021701	 -0.029680	 -0.203558	  0.101935	 -0.220060	 -0.163499	 -0.192855	 -0.173184
  0.129266	  0.010134	  0.087226	 -0.102736	 -0.167287	  0.048804	 -0.030292	 -0.188685	  0.086846	 -0.242414	 -0.143398	 -0.203887	 -0.219750
  0.105435	  0.004767	  0.066780	 -0.121991	 -0.126313	  0.026936	 -0.037019	 -0.215772	  0.111146	 -0.252089	 -0.186557	 -0.206612	 -0.228751
  0.112619	 -0.004540	  0.077080	 -0.112932	 -0.097795	  0.041697	 -0.027680	 -0.224568	  0.102195	 -0.267839	 -0.203093	 -0.212720	 -0.222776
  0.097584	  0.013940	  0.085742	 -0.120189	 -0.101974	  0.068066	 -0.018441	 -0.215464	  0.081587	 -0.272621	 -0.213631	 -0.188574	 -0.238272
  0.091208	  0.049643	  0.104468	 -0.078674	 -0.122298	  0.079692	  0.005237	 -0.245711	  0.075330	 -0.281662	 -0.227340	 -0.214527	 -0.249351
  0.096237	  0.051281	  0.121276	 -0.045986	 -0.106675	  0.054775	  0.015648	 -0.221253	  0.099365	 -0.294029	 -0.260916	 -0.239416	 -0.262697
  0.115035	  0.064453	  0.127952	 -0.046301	 -0.078415	  0.060335	  0.009937	 -0.180356	  0.089657	 -0.312255	 -0.270148	 -0.217999	 -0.300451
  0.092614	  0.078621	  0.137830	 -0.049104	 -0.057446	  0.067081	  0.042683	 -0.161307	  0.071194	 -0.308634	 -0.262634	 -0.207707	 -0.292011
  0.087252	  0.074934	  0.116445	 -0.045798	 -0.068754	  0.058245	  0.060488	 -0.131890	  0.088586	 -0.315256	 -0.251004	 -0.237476	 -0.297410
  0.082444	  0.074169	  0.101294	 -0.038752	 -0.104171	  0.040097	  0.073131	 -0.117889	  0.069083	 -0.308235	 -0.253086	 -0.256120	 -0.278059
  0.068967	  0.039003	  0.106490	 -0.036842	 -0.088136	  0.064775	  0.092628	 -0.118168	  0.055524	 -0.281223	 -0.283620	 -0.249226	 -0.253864
  0.030439	  0.033415	  0.071181	 -0.035321	 -0.056168	  0.083215	  0.104460	 -0.097899	  0.007442	 -0.269517	 -0.287093	 -0.263790	 -0.257101
  0.053467	  0.055021	  0.052690	 -0.001837	 -0.031862	  0.051580	  0.124669	 -0.083536	 -0.016527	 -0.245932	 -0.266734	 -0.233004	 -0.246465
  0.082074	  0.057714	  0.062035	  0.037881	 -0.046815	  0.110865	  0.127935	 -0.090880	 -0.031907	 -0.215228	 -0.236634	 -0.226914	 -0.253738
  0.067686	  0.070362	  0.058672	  0.056827	 -0.028880	  0.144239	  0.098140	 -0.083315	 -0.035374	 -0.222520	 -0.228586	 -0.199014	 -0.255261
  0.064058	  0.089049	  0.078084	  0.085343	  0.010341	  0.122356	  0.106891	 -0.121373	 -0.031448	 -0.208843	 -0.224966	 -0.183211	 -0.243119
  0.042920	  0.058728	  0.098501	  0.100308	 -0.010528	  0.110485	  0.126205	 -0.149214	 -0.028874	 -0.233892	 -0.184248	 -0.148371	 -0.179315
  0.016623	  0.037770	  0.107902	  0.123927	 -0.032544	  0.142966	  0.134378	 -0.129388	 -0.036085	 -0.207382	 -0.125451	 -0.149209	 -0.089716
  0.030843	  0.039945	  0.087643	  0.133440	 -0.025337	  0.155499	  0.136841	 -0.117305	 -0.020256	 -0.180687	 -0.104259	 -0.120479	 -0.057632
  0.039031	  0.046841	  0.112144	  0.120815	 -0.002525	  0.177482	  0.163880	 -0.084680	 -0.045047	 -0.133158	 -0.095214	 -0.083601	 -0.054665
  0.027735	  0.054583	  0.117767	  0.157777	 -0.005638	  0.205596	  0.112586	 -0.098988	 -0.053396	 -0.117970	 -0.098701	 -0.049955	 -0.073145
  0.058384	  0.070524	  0.099714	  0.133907	 -0.004179	  0.199911	  0.060819	 -0.108717	 -0.047703	 -0.117821	 -0.103306	 -0.035101	 -0.067168
  0.054198	  0.050048	  0.099961	  0.079846	 -0.024783	  0.164977	  0.027115	 -0.124021	 -0.072165	 -0.112704	 -0.079082	 -0.026858	 -0.021449
  0.043981	  0.030598	  0.118560	  0.076438	 -0.018036	  0.144000	  0.028708	 -0.141527	 -0.066521	 -0.113022	 -0.039129	 -0.011946	 -0.011348
  0.064707	  0.077466	  0.101104	  0.093726	 -0.011353	  0.126072	  0.016624	 -0.147401	 -0.043163	 -0.069904	 -0.028846	  0.008887	 -0.012390
  0.106540	  0.101160	  0.064460	  0.089576	  0.004571	  0.095330	 -0.022961	 -0.162783	 -0.049290	 -0.050170	 -0.022505	  0.031826	 -0.030595
  0.126558	  0.108937	  0.071107	  0.050102	 -0.001204	  0.063367	 -0.033297	 -0.159807	 -0.039235	 -0.075665	 -0.052269	  0.032453	 -0.007226
  0.105462	  0.105457	  0.079181	  0.037048	 -0.019874	  0.049323	 -0.018101	 -0.130942	 -0.041214	 -0.072411	 -0.061320	  0.000408	 -0.026175
  0.082345	  0.092311	  0.089855	  0.071275	 -0.017912	  0.039307	 -0.024135	 -0.112790	 -0.070393	 -0.070300	 -0.034268	 -0.014380	 -0.045826
  0.044804	  0.056751	  0.071679	  0.058768	 -0.034044	  0.050487	 -0.031543	 -0.103025	 -0.089269	 -0.088551	 -0.035214	 -0.011988	 -0.038361
 -0.006032	  0.047564	  0.043214	  0.030557	 -0.063942	  0.054981	 -0.023683	 -0.089119	 -0.091046	 -0.087461	 -0.028319	 -0.001988	 -0.039587
 -0.025222	  0.061674	  0.059335	  0.057025	 -0.109104	  0.043573	 -0.062178	 -0.086247	 -0.061150	 -0.091732	 -0.026826	  0.005166	 -0.022802
  0.008458	  0.060255	  0.058584	  0.039372	 -0.113320	  0.022536	 -0.062118	 -0.117399	 -0.059326	 -0.116109	 -0.004031	 -0.000193	 -0.051493
  0.020882	  0.061954	  0.039508	  0.004673	 -0.128436	 -0.002312	 -0.048602	 -0.109038	 -0.080723	 -0.076133	 -0.018934	 -0.035130	 -0.033078
  0.039935	  0.039648	  0.056146	  0.012884	 -0.138870	 -0.002191	 -0.068295	 -0.063230	 -0.115030	 -0.057747	 -0.004208	 -0.003056	 -0.054150
  0.025802	  0.029617	  0.047345	  0.042351	 -0.146251	  0.006249	 -0.041581	 -0.047040	 -0.103939	 -0.040432	  0.001010	  0.010498	 -0.114135
  0.006935	  0.057724	  0.037111	  0.053532	 -0.146610	  0.034476	 -0.040948	 -0.086440	 -0.112090	 -0.016017	 -0.046537	  0.012258	 -0.114117
 -0.005893	  0.080039	  0.048399	  0.046194	 -0.125637	  0.048225	 -0.006405	 -0.045847	 -0.078968	  0.001461	 -0.015378	  0.015155	 -0.083163
  0.006528	  0.079219	  0.007481	  0.046932	 -0.113100	  0.047688	  0.004114	 -0.003315	 -0.060455	 -0.007548	 -0.002785	 -0.027759	 -0.082919
  0.029990	  0.033676	  0.000589	  0.070614	 -0.146236	  0.061246	 -0.004169	 -0.005389	 -0.070010	 -0.033763	 -0.018768	 -0.077586	 -0.046167
  0.036483	  0.015787	 -0.000525	  0.086111	 -0.146148	  0.054831	 -0.002843	  0.018678	 -0.035843	 -0.048560	 -0.005413	 -0.045914	 -0.012830
  0.060012	  0.035849	 -0.021029	  0.105024	 -0.140234	  0.072562	  0.031441	  0.024025	 -0.043814	 -0.030613	 -0.000231	 -0.052742	  0.008072
  0.072638	  0.058015	 -0.021647	  0.113018	 -0.141402	  0.077750	  0.047927	  0.042788	 -0.054460	 -0.012327	 -0.015933	 -0.055889	  0.023348
  0.060889	  0.073573	 -0.012191	  0.095099	 -0.096923	  0.068141	 -0.017842	  0.008304	 -0.061741	  0.006476	 -0.018057	 -0.031076	  0.046228
  0.049233	  0.059007	  0.020327	  0.031327	 -0.068654	  0.080323	 -0.038042	 -0.022319	 -0.067764	  0.033070	 -0.018340	 -0.059585	  0.067309
  0.074514	  0.047733	  0.024716	  0.013673	 -0.039947	  0.081233	  0.004824	 -0.022249	 -0.050189	 -0.015556	  0.016111	 -0.031785	  0.094175
  0.076722	  0.044126	  0.021317	  0.033247	 -0.045580	  0.090084	  0.029694	 -0.035570	 -0.046947	 -0.034565	  0.017481	 -0.024843	  0.110099
  0.080691	  0.073085	 -0.004610	  0.061598	 -0.039743	  0.065183	  0.008781	 -0.016013	 -0.060854	  0.000077	  0.007169	  0.001698	  0.112338
  0.083158	  0.095929	 -0.051275	  0.045429	 -0.036626	  0.063377	 -0.028761	 -0.015009	 -0.067701	  0.010139	 -0.004953	  0.001716	  0.106602
  0.071274	  0.097918	 -0.016129	  0.055330	 -0.032558	  0.067961	 -0.064142	 -0.020293	 -0.083722	 -0.005908	  0.016145	  0.016392	  0.139649
  0.034473	  0.063486	  0.009458	  0.070535	 -0.025480	  0.047494	 -0.085430	 -0.039681	 -0.098152	 -0.023659	 -0.002287	  0.020945	  0.145058
  0.006284	  0.040845	  0.019721	  0.062099	 -0.061362	  0.047073	 -0.075584	 -0.017305	 -0.089316	 -0.005047	  0.022628	  0.024322	  0.146157
 -0.022306	  0.033187	  0.011068	  0.038158	 -0.033205	  0.078583	 -0.043398	  0.008220	 -0.087039	  0.005135	  0.033517	  0.011895	  0.152876
 -0.000235	  0.041469	  0.016360	  0.040498	 -0.018496	  0.084498	 -0.023653	  0.080124	 -0.098378	  0.015952	  0.031672	  0.030990	  0.139471
  0.020742	  0.053412	  0.031807	  0.101180	 -0.038494	  0.094374	 -0.029739	  0.060324	 -0.061405	  0.003010	  0.010741	  0.022241	  0.127576
  0.033391	  0.054583	  0.039193	  0.118580	 -0.028392	  0.092067	 -0.074262	  0.016264	 -0.009665	 -0.037526	 -0.010161	  0.033051	  0.095793
  0.016503	  0.078353	  0.057084	  0.082652	 -0.047164	  0.096612	 -0.080725	  0.039839	  0.027301	 -0.003382	 -0.044214	  0.056871	  0.093755
  0.012587	  0.084041	  0.047930	  0.070400	 -0.047683	  0.083163	 -0.074610	  0.032505	  0.014244	 -0.007714	 -0.028534	  0.046391	  0.085667
  0.015644	  0.060294	  0.064721	  0.076971	 -0.073630	  0.062000	 -0.023800	  0.044608	  0.011147	  0.004480	 -0.004057	  0.042803	  0.083927
  0.044173	  0.061499	  0.037351	  0.041540	 -0.090761	  0.068156	 -0.013891	  0.055279	  0.012078	  0.028737	  0.019388	  0.036906	  0.059255
  0.033868	  0.067935	  0.037467	  0.021953	 -0.107854	  0.054899	 -0.044907	  0.058522	  0.001760	  0.018374	  0.005177	  0.026230	  0.044186
  0.032673	  0.071475	  0.076118	  0.005134	 -0.073713	  0.046394	  0.021712	  0.060092	  0.007353	  0.012856	 -0.013929	  0.037314	  0.023375
  0.042418	  0.070146	  0.069367	 -0.006372	 -0.062445	  0.059525	  0.069089	  0.054498	  0.005456	  0.024003	 -0.007942	  0.043964	  0.030709
  0.017242	  0.049228	  0.057651	 -0.010561	 -0.062723	  0.070846	  0.050611	  0.053527	  0.027884	  0.019857	 -0.006589	  0.016752	  0.032290
  0.079423	  0.016075	 -0.135193	  0.011561	  0.001706	  0.040581	 -0.048849	  0.022684	 -0.063746	  0.066894	  0.056509	  0.122702	  0.152780
  0.081352	  0.027986	 -0.164125	  0.012079	 -0.006643	  0.015311	 -0.073929	  0.008396	 -0.046412	  0.058584	  0.061234	  0.081588	  0.141583
  0.065316	  0.074393	 -0.162965	 -0.005583	  0.001979	  0.023171	 -0.062769	  0.070399	  0.000826	  0.048746	  0.044281	  0.041103	  0.148777
  0.089757	  0.075910	 -0.159479	  0.015999	 -0.002830	  0.024648	 -0.048147	  0.082036	 -0.032175	  0.039663	  0.041993	  0.053627	  0.079661
  0.079755	  0.077755	 -0.175892	  0.012632	 -0.017444	 -0.001646	 -0.016864	  0.054114	 -0.016565	  0.050425	  0.046267	  0.041785	  0.061440
  0.058410	  0.051249	 -0.131406	 -0.015139	 -0.026729	  0.001346	  0.020991	  0.048351	  0.020247	  0.065837	  0.059800	  0.024119	  0.018099
  0.025291	 -0.007363	 -0.083845	 -0.036406	 -0.021918	  0.027846	  0.031127	  0.048295	  0.015712	  0.048680	  0.044644	  0.027311	  0.003961
 -0.002353	 -0.005889	 -0.026636	  0.005804	 -0.017336	  0.013405	  0.015324	  0.026497	 -0.025757	  0.019400	  0.036742	  0.057425	  0.037721
 -0.042987	 -0.020550	 -0.000560	  0.031898	  0.018739	 -0.004372	  0.042731	  0.020014	 -0.033497	  0.020869	  0.032293	  0.061284	  0.067027
 -0.035260	 -0.031588	  0.043426	  0.012154	  0.058701	 -0.037405	  0.031792	  0.019030	 -0.036351	  0.017555	  0.014457	  0.018978	  0.027941
 -0.042576	 -0.019489	  0.041766	  0.016265	  0.070771	 -0.051684	  0.031815	  0.006140	 -0.008194	 -0.011105	  0.017872	 -0.029097	 -0.015515
 -0.031027	 -0.024067	  0.039165	  0.007464	  0.035536	 -0.040584	  0.014391	  0.005636	 -0.006889	 -0.025899	 -0.020862	 -0.046446	 -0.024637
 -0.040411	 -0.001846	  0.029756	  0.010234	 -0.017578	 -0.001858	  0.021211	  0.005593	  0.008040	 -0.025276	 -0.024075	 -0.044489	 -0.033661
 -0.049389	  0.028076	  0.033300	  0.011825	 -0.033174	 -0.013773	  0.006964	  0.026911	  0.036146	 -0.003802	 -0.034751	 -0.062072	 -0.031736
 -0.015498	  0.025946	  0.073254	  0.013041	 -0.049782	 -0.007108	 -0.022267	  0.003580	  0.043528	 -0.021704	 -0.037643	 -0.087804	 -0.038158
 -0.023041	  0.001305	  0.122434	 -0.008645	 -0.031910	  0.014337	  0.018440	 -0.023474	  0.036111	 -0.035158	 -0.036001	 -0.112747	 -0.041806
 -0.058949	 -0.053766	  0.166596	 -0.043412	 -0.017926	  0.016117	  0.013385	 -0.037924	  0.044181	 -0.052811	 -0.077179	 -0.085033	 -0.083930
 -0.061474	 -0.060144	  0.157998	 -0.017777	  0.001169	  0.012920	 -0.004467	 -0.055466	  0.012571	 -0.095150	 -0.088623	 -0.038607	 -0.144149
 -0.038451	 -0.065344	  0.169750	 -0.018824	  0.023205	 -0.016238	  0.004777	 -0.146164	  0.027883	 -0.096716	 -0.074981	 -0.006511	 -0.140658
 -0.037885	 -0.088649	  0.162655	 -0.015169	  0.031466	 -0.015013	  0.024342	 -0.184650	  0.024343	 -0.069033	 -0.061976	 -0.017116	 -0.184741
 -0.063188	 -0.102092	  0.164277	  0.003510	  0.003678	 -0.030706	  0.040467	 -0.123857	  0.029068	 -0.085214	 -0.092038	 -0.057069	 -0.216756
 -0.082418	 -0.123715	  0.142503	 -0.009252	 -0.015462	 -0.031347	  0.032424	 -0.132162	  0.031817	 -0.126544	 -0.102771	 -0.094742	 -0.229214
 -0.063900	 -0.150747	  0.166914	  0.007495	 -0.007069	 -0.009333	  0.022862	 -0.138859	  0.016105	 -0.155277	 -0.113592	 -0.142998	 -0.268031
 -0.073500	 -0.159696	  0.190291	  0.007020	 -0.006374	 -0.050306	  0.030882	 -0.115935	  0.009341	 -0.151166	 -0.137256	 -0.198573	 -0.306249
 -0.073708	 -0.175461	  0.177803	  0.004539	 -0.018658	 -0.038063	  0.043860	 -0.083845	  0.031145	 -0.155927	 -0.096385	 -0.173860	 -0.330662
 -0.127993	 -0.235149	  0.184109	 -0.027189	 -0.056940	 -0.035523	  0.070502	 -0.072883	  0.059809	 -0.173010	 -0.085108	 -0.163988	 -0.345104
 -0.152504	 -0.288688	  0.200718	 -0.033712	 -0.080136	 -0.027036	  0.089318	 -0.137044	  0.045475	 -0.185520	 -0.085867	 -0.193084	 -0.324310
 -0.154494	 -0.325921	  0.189721	 -0.030254	 -0.081625	 -0.017874	  0.082679	 -0.190372	  0.023470	 -0.197577	 -0.101268	 -0.227289	 -0.273550
 -0.139439	 -0.337105	  0.198129	 -0.030323	 -0.064547	 -0.025964	  0.088684	 -0.191444	  0.018864	 -0.187060	 -0.120448	 -0.245942	 -0.243862
 -0.118439	 -0.345220	  0.239359	 -0.036786	 -0.049820	 -0.041454	  0.073849	 -0.187171	  0.067633	 -0.218150	 -0.118377	 -0.243970	 -0.250615
 -0.124947	 -0.390994	  0.236343	 -0.043273	 -0.045871	 -0.034180	  0.109418	 -0.183714	  0.063629	 -0.239891	 -0.116774	 -0.244886	 -0.262401
 -0.138011	 -0.416598	  0.230707	 -0.068656	 -0.051100	 -0.031817	  0.142250	 -0.169625	  0.087001	 -0.292528	 -0.134577	 -0.241602	 -0.304562
 -0.129228	 -0.398886	  0.206846	 -0.104873	 -0.050937	 -0.015649	  0.124486	 -0.158611	  0.088640	 -0.311944	 -0.117705	 -0.241317	 -0.333751
 -0.161292	 -0.402721	  0.252229	 -0.106203	 -0.028082	  0.017566	  0.120231	 -0.124149	  0.088146	 -0.306375	 -0.125699	 -0.260174	 -0.327001
 -0.197943	 -0.428168	  0.271544	 -0.090682	  0.003009	  0.003266	  0.145969	 -0.162637	  0.058059	 -0.289093	 -0.116922	 -0.251287	 -0.365901
 -0.188938	 -0.454007	  0.284563	 -0.083295	 -0.016572	  0.025251	  0.174407	 -0.220016	  0.067850	 -0.257083	 -0.136613	 -0.278719	 -0.400873
 -0.175850	 -0.462185	  0.284314	 -0.080198	 -0.007604	  0.007570	  0.144910	 -0.269345	  0.045067	 -0.292923	 -0.172199	 -0.290642	 -0.389394
 -0.147928	 -0.442339	  0.306930	 -0.094842	  0.027743	 -0.006386	  0.137517	 -0.299276	  0.044894	 -0.274969	 -0.187933	 -0.294152	 -0.359570
 -0.099904	 -0.436415	  0.307028	 -0.087382	  0.007370	 -0.039579	  0.105863	 -0.294356	  0.040124	 -0.285457	 -0.186979	 -0.283178	 -0.343281
 -0.104619	 -0.432794	  0.268934	 -0.121766	 -0.006930	 -0.058775	  0.101584	 -0.275464	  0.002074	 -0.300491	 -0.202304	 -0.253844	 -0.371746
 -0.118330	 -0.426298	  0.275125	 -0.144179	 -0.014977	 -0.077216	  0.144240	 -0.280922	  0.037920	 -0.312261	 -0.232484	 -0.245192	 -0.373375
 -0.131204	 -0.446132	  0.288175	 -0.131000	 -0.000263	 -0.043402	  0.177398	 -0.283490	  0.042495	 -0.371199	 -0.286030	 -0.213227	 -0.349529
 -0.141331	 -0.455630	  0.296874	 -0.124119	  0.004684	 -0.033428	  0.197423	 -0.273544	  0.033805	 -0.361297	 -0.292886	 -0.190746	 -0.347669
 -0.156225	 -0.483957	  0.262933	 -0.163647	  0.020482	 -0.038833	  0.186579	 -0.274027	  0.008356	 -0.361130	 -0.287497	 -0.181987	 -0.365364
 -0.148656	 -0.480403	  0.242192	 -0.191498	 -0.006927	 -0.042818	  0.165280	 -0.260320	  0.004040	 -0.364531	 -0.282853	 -0.187973	 -0.379065
 -0.130738	 -0.471062	  0.270876	 -0.187756	 -0.025624	 -0.036350	  0.159662	 -0.242507	  0.036794	 -0.343815	 -0.300621	 -0.137639	 -0.402358
 -0.117397	 -0.501740	  0.271114	 -0.181659	  0.001512	 -0.016715	  0.137282	 -0.251089	  0.031931	 -0.344285	 -0.303968	 -0.138321	 -0.417455
 -0.111297	 -0.532504	  0.274646	 -0.163819	  0.045632	 -0.047043	  0.111982	 -0.278440	  0.054867	 -0.371323	 -0.322537	 -0.179103	 -0.377839
 -0.124742	 -0.524544	  0.260088	 -0.156125	  0.078977	 -0.041698	  0.120302	 -0.314916	  0.072844	 -0.373110	 -0.345333	 -0.165077	 -0.354761
 -0.085627	 -0.531933	  0.202356	 -0.192142	  0.052575	 -0.038278	  0.130862	 -0.363625	  0.056316	 -0.371309	 -0.356095	 -0.154659	 -0.306745
 -0.069945	 -0.514493	  0.124650	 -0.193228	  0.005866	 -0.012979	  0.127462	 -0.405805	  0.048774	 -0.396047	 -0.410323	 -0.104833	 -0.267942
 -0.086922	 -0.528123	  0.139102	 -0.188854	 -0.009753	 -0.020599	  0.106217	 -0.374424	  0.043574	 -0.402135	 -0.420445	 -0.080610	 -0.241504
 -0.095952	 -0.525053	  0.197286	 -0.189391	  0.004348	 -0.023857	  0.104714	 -0.366287	  0.026824	 -0.376525	 -0.406343	 -0.084202	 -0.205279
 -0.105797	 -0.487296	  0.204769	 -0.186522	  0.029428	 -0.005631	  0.079183	 -0.335484	  0.054144	 -0.320182	 -0.370473	 -0.085097	 -0.210772
 -0.084264	 -0.471171	  0.185711	 -0.204755	 -0.003650	 -0.034166	  0.092150	 -0.284029	  0.038171	 -0.297079	 -0.365996	 -0.100653	 -0.206155
 -0.088420	 -0.443790	  0.160993	 -0.208469	  0.011555	 -0.034614	  0.102300	 -0.249805	  0.005561	 -0.280264	 -0.379718	 -0.100732	 -0.224562
 -0.092997	 -0.421321	  0.136466	 -0.220955	  0.025772	 -0.028054	  0.114023	 -0.218064	 -0.021851	 -0.301771	 -0.380173	 -0.090052	 -0.237781
 -0.082824	 -0.451469	  0.105908	 -0.216526	  0.019561	 -0.046922	  0.127500	 -0.191477	 -0.035823	 -0.273883	 -0.386871	 -0.045962	 -0.227544
 -0.058121	 -0.479426	  0.097694	 -0.220208	  0.035216	 -0.054110	  0.156400	 -0.168141	 -0.042917	 -0.226048	 -0.382879	 -0.025969	 -0.201086
 -0.046984	 -0.451886	  0.085204	 -0.244409	  0.032033	 -0.057549	  0.162607	 -0.163487	 -0.069487	 -0.262075	 -0.352951	 -0.037998	 -0.167523
 -0.057921	 -0.404140	  0.095604	 -0.236938	  0.005571	 -0.043736	  0.102937	 -0.180834	 -0.102466	 -0.287278	 -0.309256	 -0.074763	 -0.138284
 -0.081132	 -0.391477	  0.159729	 -0.240466	 -0.010184	 -0.056968	  0.049347	 -0.174949	 -0.086953	 -0.251559	 -0.305311	 -0.079326	 -0.112074
 -0.076347	 -0.391183	  0.217511	 -0.228728	  0.001104	 -0.025061	  0.056158	 -0.158349	 -0.080649	 -0.232829	 -0.309294	 -0.075750	 -0.088249
 -0.063055	 -0.366566	  0.222287	 -0.249255	 -0.000369	 -0.058562	  0.061539	 -0.136381	 -0.091591	 -0.244500	 -0.326694	 -0.092000	 -0.056611
 -0.032531	 -0.366542	  0.199713	 -0.240554	  0.012685	 -0.076361	  0.073059	 -0.086122	 -0.067840	 -0.235639	 -0.330984	 -0.073674	 -0.042659
 -0.012958	 -0.344852	  0.204135	 -0.251793	  0.030844	 -0.082752	  0.070306	 -0.072695	 -0.059287	 -0.220728	 -0.310199	 -0.093908	 -0.068752
  0.034065	 -0.340892	  0.196620	 -0.250388	  0.021139	 -0.088721	  0.076002	 -0.042669	 -0.069384	 -0.216353	 -0.341831	 -0.115028	 -0.082178
  0.060389	 -0.378339	  0.214428	 -0.245341	  0.011015	 -0.042519	  0.073292	 -0.062751	 -0.091412	 -0.171357	 -0.351652	 -0.100122	 -0.082807
  0.043883	 -0.358429	  0.192832	 -0.257389	  0.019349	 -0.035022	  0.025274	 -0.070284	 -0.094320	 -0.105919	 -0.343375	 -0.103771	 -0.023360
  0.032486	 -0.348408	  0.166708	 -0.246895	  0.001425	 -0.060107	  0.023169	 -0.048434	 -0.097669	 -0.075746	 -0.314711	 -0.070773	  0.054972
 -0.010102	 -0.333983	  0.184754	 -0.242866	  0.003207	 -0.065327	  0.023272	 -0.018540	 -0.111385	 -0.036679	 -0.292360	 -0.044837	  0.048285
 -0.060584	 -0.299324	  0.198672	 -0.236106	 -0.027679	 -0.029372	  0.021096	  0.002216	 -0.091044	 -0.009222	 -0.264253	 -0.027219	  0.043283
 -0.072811	 -0.286837	  0.236190	 -0.223047	 -0.051426	 -0.019080	  0.046397	  0.045845	 -0.097593	 -0.004358	 -0.252631	  0.005429	  0.050258
 -0.065914	 -0.272372	  0.250238	 -0.217840	 -0.037230	 -0.009672	  0.035006	  0.076325	 -0.080741	  0.000998	 -0.289913	  0.014788	  0.035625
 -0.042175	 -0.237130	  0.247113	 -0.232015	 -0.012275	 -0.025326	  0.010222	  0.093039	 -0.075941	 -0.002508	 -0.271214	  0.050023	  0.036956
 -0.032910	 -0.211412	  0.284899	 -0.224190	 -0.023936	 -0.025365	  0.021764	  0.085769	 -0.092073	  0.037849	 -0.278550	  0.034173	  0.057844
 -0.030303	 -0.193100	  0.256061	 -0.195690	 -0.024562	 -0.005550	  0.028131	  0.086380	 -0.109201	  0.045034	 -0.277384	  0.017457	  0.087127
 -0.008223	 -0.150007	  0.209649	 -0.174892	 -0.007602	  0.000384	  0.039029	  0.139716	 -0.109234	  0.040642	 -0.314809	 -0.019583	  0.109895
 -0.030003	 -0.092639	  0.193344	 -0.155914	 -0.000535	 -0.017275	  0.068063	  0.192702	 -0.120543	  0.060953	 -0.311115	  0.012359	  0.096179
 -0.006336	 -0.024253	  0.214440	 -0.158861	 -0.003906	 -0.032702	  0.103472	  0.199932	 -0.159244	  0.082022	 -0.254415	  0.049305	  0.056420
  0.044239	  0.020080	  0.245091	 -0.150209	  0.030486	 -0.061100	  0.098951	  0.154638	 -0.174726	  0.122421	 -0.234213	  0.038679	  0.055167
  0.044123	  0.033830	  0.230622	 -0.174666	  0.054433	 -0.065225	  0.086227	  0.162458	 -0.161612	  0.147700	 -0.266111	  0.110982	  0.022262
  0.024559	  0.036975	  0.175477	 -0.190140	  0.062761	 -0.055042	  0.090416	  0.197086	 -0.180601	  0.168235	 -0.278252	  0.152553	  0.011775
  0.006355	  0.053963	  0.229823	 -0.181192	  0.044332	 -0.077508	  0.069374	  0.230603	 -0.217517	  0.182252	 -0.279540	  0.137912	  0.026026
 -0.002713	  0.058425	  0.305067	 -0.213063	  0.042950	 -0.080815	  0.064120	  0.222280	 -0.214035	  0.180377	 -0.242239	  0.096633	  0.018897
 -0.013204	  0.069665	  0.297439	 -0.230144	  0.040161	 -0.077766	  0.047384	  0.210065	 -0.204230	  0.188361	 -0.223368	  0.090280	  0.064543
 -0.027329	  0.067780	  0.264522	 -0.228862	  0.050566	 -0.068521	  0.054547	  0.227119	 -0.228628	  0.193007	 -0.239770	  0.109936	  0.091102
 -0.011953	  0.053586	  0.281845	 -0.187283	  0.049126	 -0.010348	  0.048337	  0.253978	 -0.278157	  0.180383	 -0.245945	  0.086078	  0.102459
 -0.011244	  0.060610	  0.299264	 -0.203407	  0.042180	 -0.021966	  0.038852	  0.245022	 -0.264554	  0.208171	 -0.248924	  0.080414	  0.077718
 -0.001937	  0.087407	  0.310141	 -0.192972	  0.041748	 -0.013321	  0.033497	  0.240664	 -0.247595	  0.214834	 -0.267570	  0.094371	  0.061772
 -0.000087	  0.108263	  0.334675	 -0.175327	  0.038790	 -0.005570	  0.051726	  0.281882	 -0.234714	  0.227719	 -0.283478	  0.104237	  0.064586
  0.015221	  0.095051	  0.346082	 -0.156149	  0.048598	 -0.010235	  0.052102	  0.307487	 -0.250941	  0.217501	 -0.290393	  0.158200	  0.042215
  0.041910	  0.071828	  0.324727	 -0.144603	  0.059223	 -0.010100	  0.036514	  0.315663	 -0.263645	  0.227372	 -0.260733	  0.176944	  0.000991
  0.040823	  0.052602	  0.311447	 -0.171143	  0.063161	 -0.021799	  0.038267	  0.310913	 -0.274645	  0.233693	 -0.237359	  0.146145	 -0.021048
  0.044736	  0.031622	  0.318222	 -0.189481	  0.062261	 -0.019665	  0.044222	  0.323496	 -0.290727	  0.266875	 -0.235734	  0.152670	 -0.098414
  0.035540	  0.000109	  0.334271	 -0.152278	  0.037334	  0.000464	  0.072447	  0.357479	 -0.302804	  0.270017	 -0.208422	  0.140250	 -0.132027
  0.033134	 -0.044188	  0.320178	 -0.171038	  0.036644	  0.004861	  0.058909	  0.354211	 -0.314829	  0.293501	 -0.210776	  0.137052	 -0.095840
  0.050436	 -0.045402	  0.282453	 -0.197283	  0.035089	  0.022145	  0.075527	  0.339145	 -0.332826	  0.300431	 -0.219937	  0.129425	 -0.062171
  0.033902	 -0.045600	  0.233359	 -0.194295	  0.071780	 -0.017668	  0.084604	  0.355311	 -0.336694	  0.284650	 -0.198536	  0.125265	 -0.078910
  0.037473	 -0.071195	  0.232499	 -0.162025	  0.093560	 -0.008666	  0.065699	  0.392293	 -0.317543	  0.281309	 -0.186600	  0.151504	 -0.069932
  0.018968	 -0.062885	  0.254908	 -0.136318	  0.066230	  0.003475	  0.061022	  0.403743	 -0.332648	  0.270660	 -0.175692	  0.150425	 -0.044720
  0.031840	 -0.077995	  0.247986	 -0.144351	  0.063798	 -0.007573	  0.063998	  0.441381	 -0.295935	  0.260754	 -0.184906	  0.090981	 -0.051691
  0.078513	 -0.112714	  0.249047	 -0.149268	  0.052067	 -0.010190	  0.066914	  0.440239	 -0.285570	  0.207662	 -0.186173	  0.049257	 -0.067052
  0.053304	 -0.119238	  0.254483	 -0.164176	  0.067073	  0.006495	  0.064846	  0.403062	 -0.265230	  0.211732	 -0.186221	  0.025748	 -0.095274
  0.021537	 -0.144373	  0.252333	 -0.153416	  0.040645	  0.004839	  0.051648	  0.368665	 -0.238638	  0.235006	 -0.209723	  0.021333	 -0.117445
  0.012060	 -0.160424	  0.220995	 -0.135637	  0.027811	  0.004966	  0.005626	  0.298805	 -0.239153	  0.220885	 -0.245965	  0.051037	 -0.121983
 -0.010945	 -0.165979	  0.188690	 -0.158526	  0.009572	  0.034944	  0.005613	  0.274660	 -0.233284	  0.228364	 -0.216153	  0.062694	 -0.089642
 -0.010221	 -0.162106	  0.180358	 -0.201364	  0.020139	  0.035293	  0.006686	  0.261558	 -0.223426	  0.229251	 -0.192192	  0.087110	 -0.052344
 -0.037963	 -0.155357	  0.207133	 -0.194062	  0.035762	  0.013431	  0.018271	  0.285727	 -0.215498	  0.232485	 -0.207279	  0.084749	 -0.090034
 -0.008087	 -0.149330	  0.248262	 -0.154547	  0.065380	 -0.005445	  0.053336	  0.247582	 -0.182101	  0.224506	 -0.214657	  0.074564	 -0.090446
 -0.006729	 -0.204069	  0.260373	 -0.120351	  0.092128	  0.010079	  0.079540	  0.207991	 -0.155117	  0.225363	 -0.199221	  0.050471	 -0.067236
 -0.018353	 -0.220545	  0.280126	 -0.118838	  0.092069	  0.009998	  0.084715	  0.213586	 -0.147377	  0.205453	 -0.189052	  0.015728	 -0.044085
 -0.002992	 -0.227145	  0.267609	 -0.088586	  0.085437	  0.006079	  0.069367	  0.204672	 -0.094217	  0.188980	 -0.194947	 -0.002154	 -0.021287
 -0.005008	 -0.207376	  0.220506	 -0.078870	  0.064762	  0.004644	  0.048911	  0.167471	 -0.064520	  0.178050	 -0.191677	  0.024006	 -0.018126
 -0.007564	 -0.225120	  0.209075	 -0.091500	  0.036443	 -0.035119	  0.062539	  0.153272	 -0.057793	  0.173242	 -0.157191	  0.029124	 -0.016925
  0.001054	 -0.262824	  0.207782	 -0.103336	  0.012015	 -0.036445	  0.077633	  0.161461	 -0.050132	  0.148145	 -0.149035	  0.023097	 -0.016967
  0.002580	 -0.248095	  0.206266	 -0.075926	 -0.007739	 -0.012835	  0.039216	  0.172788	 -0.037774	  0.112209	 -0.156922	  0.033157	 -0.049330
 -0.013199	 -0.224125	  0.200173	 -0.071635	 -0.020211	 -0.040752	  0.020639	  0.140808	 -0.037645	  0.082167	 -0.157676	  0.045033	 -0.039779
 -0.027236	 -0.232308	  0.166361	 -0.090064	 -0.044765	 -0.059688	  0.024802	  0.078109	 -0.048962	  0.068820	 -0.183645	  0.081431	 -0.030914
 -0.032964	 -0.250374	  0.134923	 -0.122145	 -0.049830	 -0.057556	  0.033155	  0.031320	 -0.039696	  0.024986	 -0.172460	  0.072167	 -0.062985
  0.004746	 -0.260106	  0.100482	 -0.103774	 -0.050267	 -0.033749	  0.022061	 -0.035122	 -0.021398	 -0.016434	 -0.135464	  0.054495	 -0.096309
 -0.019235	 -0.242248	  0.077464	 -0.063031	 -0.039565	 -0.024053	  0.034559	 -0.098872	 -0.030482	 -0.027084	 -0.104875	  0.049345	 -0.094878
 -0.010727	 -0.263538	  0.088496	 -0.040531	 -0.044951	 -0.019297	  0.041250	 -0.167877	 -0.029378	 -0.033975	 -0.118661	  0.015575	 -0.082750
 -0.008654	 -0.295749	  0.142643	 -0.034083	 -0.043432	 -0.024296	  0.035335	 -0.156141	 -0.004988	 -0.084629	 -0.112431	  0.009849	 -0.068417
 -0.016356	 -0.293375	  0.161022	 -0.027447	 -0.041606	 -0.043892	  0.050533	 -0.131220	  0.011644	 -0.120502	 -0.095033	 -0.003130	 -0.067593
 -0.035442	 -0.293299	  0.146527	 -0.044973	 -0.056017	 -0.050709	  0.064786	 -0.123730	  0.051510	 -0.186864	 -0.111420	 -0.041257	 -0.080703
 -0.028481	 -0.242693	  0.119259	 -0.085665	 -0.051966	 -0.023137	  0.084243	 -0.127285	  0.080897	 -0.231969	 -0.125388	 -0.034036	 -0.072261
 -0.029259	 -0.189059	  0.115901	 -0.103118	 -0.063917	  0.014296	  0.085792	 -0.139205	  0.086666	 -0.238480	 -0.120907	 -0.024569	 -0.061966
 -0.028140	 -0.174697	  0.102976	 -0.125424	 -0.072569	  0.010871	  0.086431	 -0.151323	  0.106507	 -0.234030	 -0.112374	 -0.001807	 -0.039760
 -0.052168	 -0.172835	  0.104171	 -0.099521	 -0.090387	 -0.005018	  0.088132	 -0.140578	  0.101774	 -0.287567	 -0.097612	 -0.008147	 -0.016346
 -0.067724	 -0.185544	  0.085875	 -0.107352	 -0.081572	 -0.024844	  0.069413	 -0.143553	  0.092930	 -0.309030	 -0.111560	 -0.031755	 -0.017448
 -0.048430	 -0.206625	  0.084921	 -0.096698	 -0.091595	  0.004239	  0.069633	 -0.143834	  0.109803	 -0.306300	 -0.109486	 -0.040370	  0.000222
 -0.011477	 -0.204272	  0.046378	 -0.037508	 -0.130879	 -0.013443	  0.066238	 -0.145170	  0.134445	 -0.296122	 -0.104162	 -0.069738	  0.041909
 -0.022830	 -0.175877	  0.039153	  0.002347	 -0.132455	 -0.049523	  0.070643	 -0.146096	  0.155648	 -0.317340	 -0.107165	 -0.019203	  0.067432
 -0.068487	 -0.183976	  0.053004	  0.026088	 -0.133395	 -0.030125	  0.058654	 -0.172777	  0.156039	 -0.318252	 -0.096336	  0.024179	  0.037487
 -0.080862	 -0.170918	  0.047375	 -0.003023	 -0.123340	 -0.009997	  0.038672	 -0.211092	  0.160505	 -0.318087	 -0.068248	  0.035158	  0.025113
 -0.087954	 -0.127155	  0.014103	 -0.026752	 -0.133128	 -0.015458	  0.048780	 -0.233996	  0.200662	 -0.364252	 -0.078069	 -0.004239	  0.075293
 -0.075100	 -0.117160	  0.002438	 -0.010672	 -0.120556	 -0.037376	  0.057535	 -0.245461	  0.226856	 -0.351311	 -0.113536	  0.029129	  0.103754
 -0.067558	 -0.146675	 -0.016610	 -0.051335	 -0.114415	 -0.033169	  0.061709	 -0.220279	  0.235879	 -0.321720	 -0.123842	  0.070635	  0.111025
 -0.048625	 -0.144481	 -0.052773	 -0.081669	 -0.084640	 -0.019395	  0.063476	 -0.201281	  0.248483	 -0.278145	 -0.093454	  0.068495	  0.089766
 -0.065833	 -0.119072	 -0.064092	 -0.051717	 -0.075733	 -0.016903	  0.067046	 -0.181464	  0.271495	 -0.268532	 -0.081097	  0.076794	  0.040667
 -0.045298	 -0.100781	 -0.064687	 -0.029411	 -0.114570	 -0.020897	  0.068230	 -0.159778	  0.242166	 -0.253416	 -0.099696	  0.087108	  0.013173
 -0.064302	 -0.111567	 -0.019009	  0.008099	 -0.121219	 -0.038369	  0.091019	 -0.130275	  0.245665	 -0.206697	 -0.076756	  0.086823	  0.033574
 -0.055982	 -0.141609	  0.000762	  0.006463	 -0.105888	 -0.028213	  0.039865	 -0.121001	  0.289595	 -0.161647	 -0.060498	  0.073750	  0.040668
 -0.050601	 -0.126728	 -0.043027	 -0.012584	 -0.089898	 -0.000704	  0.007557	 -0.132563	  0.286388	 -0.157568	 -0.047811	  0.064884	  0.075582
 -0.043474	 -0.104012	 -0.067652	 -0.028483	 -0.135624	  0.000085	  0.015728	 -0.129200	  0.325167	 -0.152745	 -0.026230	  0.040795	  0.080696
 -0.012714	 -0.095974	 -0.069881	 -0.022509	 -0.158063	 -0.020005	  0.023268	 -0.126438	  0.322939	 -0.146628	 -0.065322	 -0.011150	  0.068226
 -0.015444	 -0.091189	 -0.056985	 -0.042051	 -0.152018	 -0.023786	  0.029103	 -0.096628	  0.327628	 -0.154884	 -0.054285	 -0.021722	  0.078219
 -0.012249	 -0.088154	 -0.083408	 -0.068442	 -0.140560	 -0.068158	  0.029755	 -0.083398	  0.325992	 -0.123538	 -0.040664	 -0.031676	  0.078192
  0.016571	 -0.098818	 -0.084702	 -0.080692	 -0.129817	 -0.072458	  0.038541	 -0.104224	  0.293008	 -0.092985	 -0.059478	  0.023489	  0.055563
  0.019519	 -0.099731	 -0.076364	 -0.109019	 -0.127158	 -0.069917	  0.055747	 -0.077402	  0.245581	 -0.110165	 -0.073195	  0.026388	  0.035734
  0.026733	 -0.121443	 -0.056125	 -0.126375	 -0.118202	 -0.061447	  0.038088	 -0.075957	  0.236239	 -0.140789	 -0.080037	  0.016708	  0.063411
  0.029460	 -0.159821	 -0.077149	 -0.076628	 -0.101610	 -0.025903	  0.004400	 -0.123848	  0.239026	 -0.111363	 -0.084960	  0.035931	  0.075987
  0.022378	 -0.109717	 -0.119937	 -0.091386	 -0.101216	 -0.023661	 -0.009786	 -0.140702	  0.212742	 -0.143028	 -0.094927	  0.031345	  0.090622
  0.018494	 -0.069441	 -0.125485	 -0.108735	 -0.111527	 -0.011138	 -0.009523	 -0.103156	  0.183183	 -0.156894	 -0.077668	  0.013067	  0.087504
 -0.004145	 -0.109566	 -0.142366	 -0.109791	 -0.085176	 -0.030143	  0.005193	 -0.045988	  0.127754	 -0.103005	 -0.083658	 -0.023763	  0.096272
 -0.015742	 -0.097794	 -0.161902	 -0.105079	 -0.080290	 -0.009697	 -0.003595	  0.001340	  0.089387	 -0.085540	 -0.098083	 -0.017640	  0.044708
  0.002421	 -0.094049	 -0.152302	 -0.097378	 -0.119150	 -0.012361	 -0.015957	  0.077039	  0.094806	 -0.087802	 -0.078912	 -0.026188	 -0.006001
  0.017613	 -0.101047	 -0.118244	 -0.130208	 -0.113469	  0.002483	 -0.017484	  0.094974	  0.093324	 -0.050982	 -0.055605	 -0.017576	 -0.040337
  0.008625	 -0.076523	 -0.085559	 -0.126951	 -0.112584	 -0.004474	 -0.010072	  0.008146	  0.091743	 -0.029355	 -0.063260	 -0.028662	 -0.004560
  0.013697	 -0.117066	 -0.066941	 -0.103347	 -0.114145	 -0.015421	 -0.026516	 -0.029036	  0.080161	 -0.032230	 -0.087425	 -0.002300	 -0.016750
  0.024081	 -0.161154	 -0.078136	 -0.082567	 -0.134814	 -0.031402	 -0.009496	 -0.014070	  0.053638	 -0.008876	 -0.113096	  0.004711	 -0.030393
  0.002068	 -0.177862	 -0.045929	 -0.067665	 -0.139923	 -0.007681	 -0.011299	 -0.007725	  0.060957	  0.003708	 -0.106287	 -0.016278	 -0.048226
  0.013954	 -0.153822	 -0.018679	 -0.047555	 -0.103752	  0.025294	  0.037043	  0.000431	  0.023052	 -0.010768	 -0.114795	 -0.071289	 -0.034788
  0.027746	 -0.174818	 -0.007370	 -0.046999	 -0.088596	  0.022890	  0.061739	  0.012291	 -0.015955	  0.007590	 -0.133846	 -0.099845	 -0.011733
  0.032715	 -0.198352	  0.011527	 -0.046333	 -0.063494	  0.011118	  0.014544	 -0.006636	 -0.031063	 -0.013159	 -0.127894	 -0.130312	 -0.002985
  0.026182	 -0.213584	  0.005523	 -0.065975	 -0.056142	  0.007988	  0.014604	  0.021542	 -0.054008	 -0.016549	 -0.135443	 -0.153497	 -0.017506
  0.017092	 -0.239684	 -0.013365	 -0.073902	 -0.042024	  0.009736	  0.021475	  0.039985	 -0.057343	 -0.020503	 -0.141062	 -0.103418	 -0.068926
  0.041386	 -0.249834	  0.000718	 -0.105915	 -0.023758	  0.033211	  0.046259	 -0.051449	 -0.028553	  0.012388	 -0.112308	 -0.089508	 -0.106457
  0.045536	 -0.231510	  0.024075	 -0.113408	 -0.001062	  0.033295	  0.018584	 -0.085846	 -0.022188	  0.048833	 -0.085603	 -0.097756	 -0.099668
  0.023793	 -0.255493	  0.050846	 -0.087339	  0.032277	  0.013660	  0.004169	 -0.079658	 -0.052504	  0.063196	 -0.060351	 -0.087129	 -0.083106
  0.027441	 -0.277192	  0.097032	 -0.102658	  0.058086	  0.021486	  0.009518	 -0.082634	 -0.052664	  0.055593	 -0.101762	 -0.067996	 -0.065866
  0.028836	 -0.264920	  0.119454	 -0.120192	  0.063173	  0.014378	  0.002942	 -0.086186	 -0.053475	  0.027614	 -0.098273	 -0.108837	 -0.108747
  0.012932	 -0.265169	  0.130119	 -0.120532	  0.048007	  0.019937	 -0.013719	 -0.120484	 -0.071384	 -0.014705	 -0.176810	 -0.127409	 -0.148653
  0.003698	 -0.248829	  0.128733	 -0.091704	  0.072736	  0.019018	 -0.022762	 -0.135098	 -0.072429	 -0.055032	 -0.285552	 -0.115725	 -0.134842
 -0.017039	 -0.264296	  0.115002	 -0.091157	  0.088188	  0.030315	  0.003061	 -0.077844	 -0.080594	 -0.060530	 -0.258471	 -0.119591	 -0.133009
 -0.017090	 -0.282553	  0.113826	 -0.076457	  0.092148	  0.054985	  0.016224	 -0.045237	 -0.088709	 -0.057657	 -0.196589	 -0.140866	 -0.179662
  0.003009	 -0.277214	  0.179212	 -0.067290	  0.076565	  0.045716	  0.013348	 -0.050611	 -0.099078	 -0.056983	 -0.179714	 -0.159170	 -0.201008
  0.008578	 -0.271168	  0.206893	 -0.083281	  0.098404	  0.051729	  0.006255	 -0.064911	 -0.124491	 -0.037559	 -0.173752	 -0.185638	 -0.188279
  0.018931	 -0.271307	  0.215845	 -0.088049	  0.129811	  0.011071	  0.029627	 -0.097742	 -0.122634	 -0.040545	 -0.171844	 -0.204429	 -0.206728
 -0.002790	 -0.299046	  0.271957	 -0.118921	  0.152410	  0.009774	  0.021765	 -0.111896	 -0.123305	 -0.049399	 -0.168699	 -0.207157	 -0.219975
  0.004695	 -0.309140	  0.264911	 -0.157970	  0.138355	  0.009277	  0.001327	 -0.122122	 -0.112963	 -0.053077	 -0.164193	 -0.234388	 -0.195321
 -0.000157	 -0.313145	  0.277176	 -0.155053	  0.161626	  0.004223	 -0.012531	 -0.127822	 -0.120368	 -0.074936	 -0.185371	 -0.241577	 -0.210025
 -0.013711	 -0.347916	  0.295342	 -0.160359	  0.192881	 -0.020346	 -0.023249	 -0.107869	 -0.116745	 -0.126908	 -0.217876	 -0.231724	 -0.247508
 -0.016189	 -0.377167	  0.292147	 -0.164483	  0.205364	 -0.042130	  0.023196	 -0.101872	 -0.108447	 -0.162000	 -0.240375	 -0.224081	 -0.234491
 -0.055749	 -0.344194	  0.298489	 -0.172286	  0.209234	 -0.056304	  0.044257	 -0.113161	 -0.139708	 -0.130474	 -0.261878	 -0.247867	 -0.277201
 -0.082928	 -0.321046	  0.298561	 -0.178156	  0.202430	 -0.044938	  0.050524	 -0.095513	 -0.135340	 -0.129066	 -0.278062	 -0.240287	 -0.272195
 -0.096135	 -0.350942	  0.318570	 -0.187448	  0.173449	 -0.093087	  0.045520	 -0.043495	 -0.129322	 -0.141931	 -0.269971	 -0.206642	 -0.296947
 -0.094279	 -0.356548	  0.306123	 -0.176735	  0.148670	 -0.078664	  0.043372	 -0.063330	 -0.130517	 -0.157815	 -0.271406	 -0.210136	 -0.306459
 -0.114145	 -0.377158	  0.284007	 -0.177727	  0.136977	 -0.020750	  0.064691	 -0.120304	 -0.104669	 -0.153057	 -0.256863	 -0.203495	 -0.322454
 -0.120980	 -0.402340	  0.276310	 -0.193956	  0.117548	 -0.030569	  0.066246	 -0.159862	 -0.128820	 -0.147032	 -0.257213	 -0.203447	 -0.360433
 -0.119790	 -0.422050	  0.307127	 -0.194296	  0.122673	 -0.053474	  0.036243	 -0.243497	 -0.137543	 -0.129355	 -0.269115	 -0.201139	 -0.341994
 -0.088187	 -0.442834	  0.328726	 -0.191931	  0.088608	 -0.075055	  0.072000	 -0.244384	 -0.137985	 -0.134075	 -0.301713	 -0.221171	 -0.270304
 -0.083721	 -0.442278	  0.346361	 -0.205746	  0.044686	 -0.062684	  0.059155	 -0.218547	 -0.125878	 -0.159607	 -0.329124	 -0.233761	 -0.301061
 -0.058518	 -0.472079	  0.402716	 -0.177953	  0.030464	 -0.051628	  0.058652	 -0.162411	 -0.139068	 -0.196751	 -0.343551	 -0.233256	 -0.315628
 -0.035262	 -0.480137	  0.439106	 -0.156621	  0.042373	 -0.057348	  0.072037	 -0.146635	 -0.140964	 -0.229953	 -0.365755	 -0.233730	 -0.284365
 -0.038806	 -0.411678	  0.441914	 -0.175627	  0.050599	 -0.058133	  0.050258	 -0.146745	 -0.102503	 -0.225929	 -0.375857	 -0.240135	 -0.325632
 -0.045477	 -0.421224	  0.444729	 -0.212805	  0.063629	 -0.067264	  0.041866	 -0.149803	 -0.073196	 -0.197070	 -0.393256	 -0.180004	 -0.368529
 -0.077499	 -0.471383	  0.450901	 -0.211093	  0.064488	 -0.052876	  0.037582	 -0.168873	 -0.060927	 -0.162919	 -0.362470	 -0.171645	 -0.390570
 -0.107324	 -0.466985	  0.456683	 -0.236931	  0.065496	 -0.045985	  0.066923	 -0.115717	 -0.028098	 -0.151544	 -0.319278	 -0.194949	 -0.378163
 -0.123068	 -0.494523	  0.485676	 -0.256271	  0.058440	 -0.047314	  0.066511	 -0.106308	 -0.028773	 -0.147901	 -0.320565	 -0.215224	 -0.344858
 -0.118832	 -0.510597	  0.511936	 -0.252640	  0.060092	 -0.059364	  0.058546	 -0.134753	 -0.074516	 -0.158583	 -0.329630	 -0.203251	 -0.366295
 -0.075907	 -0.548241	  0.503382	 -0.225653	  0.072319	 -0.038085	  0.076035	 -0.133697	 -0.088322	 -0.162549	 -0.307606	 -0.169310	 -0.379151
 -0.047960	 -0.560126	  0.491241	 -0.236341	  0.065491	 -0.042583	  0.123358	 -0.092956	 -0.099826	 -0.164872	 -0.298647	 -0.176485	 -0.372669
 -0.078405	 -0.541135	  0.464678	 -0.241649	  0.053926	 -0.035677	  0.146978	 -0.077152	 -0.093954	 -0.186106	 -0.340766	 -0.192370	 -0.373226
 -0.129061	 -0.589241	  0.465819	 -0.221839	  0.058634	 -0.003843	  0.139077	 -0.077200	 -0.035757	 -0.181955	 -0.370418	 -0.202509	 -0.336532
 -0.118925	 -0.599031	  0.471291	 -0.227652	  0.030692	 -0.020659	  0.134595	 -0.101833	 -0.053198	 -0.163127	 -0.372699	 -0.180263	 -0.299595
 -0.113159	 -0.620608	  0.468478	 -0.227193	  0.004099	 -0.040365	  0.130256	 -0.115861	 -0.067779	 -0.137979	 -0.416214	 -0.156327	 -0.302315
 -0.100558	 -0.610826	  0.471568	 -0.228112	 -0.017756	 -0.045282	  0.118209	 -0.074818	 -0.079169	 -0.118238	 -0.384966	 -0.132992	 -0.299645
 -0.105429	 -0.581423	  0.437840	 -0.241464	  0.017670	 -0.063257	  0.115153	 -0.051374	 -0.086360	 -0.064633	 -0.358241	 -0.116605	 -0.279057
 -0.094309	 -0.564707	  0.413352	 -0.218739	  0.002468	 -0.067048	  0.099801	 -0.061306	 -0.067680	 -0.061981	 -0.362105	 -0.120755	 -0.250554
 -0.092934	 -0.520726	  0.401778	 -0.212615	 -0.005885	 -0.079486	  0.127035	 -0.054756	 -0.017137	 -0.085061	 -0.372955	 -0.106582	 -0.254077
