# Supplementary material for: A fluorescent photoimmunoconjugate for imaging of cholesteatoma
Source: Sci Rep. 2022 Nov 19;12:19905. doi: 10.1038/s41598-022-22072-9 (PMC9675863; doi:10.1038/s41598-022-22072-9)
Supplement: Supplementary file 2 — Supplementary Information 2. [file 41598_2022_22072_MOESM2_ESM.zip › Data/ABR-66-5]

:RUN-5	LEVEL SWEEP	TEMP:NaN	6/13/2018	11:45 AM	NaNHR:
:SW EAR: R	SW FREQ: 22.65	# AVERAGES: 512	REP RATE (/sec): 40	DRIVER: RS Tweeter	SAMPLE (�sec): 40	
:NOTES-
:CHAMBER-CH4B-PXI
:CFTS Version: V2.7.2 (R850)
:LEVELS:20;25;30;35;40;45;50;55;60;65;70;75;80;
:DATA
 -0.019236	 -0.012519	 -0.000454	  0.014695	  0.001883	  0.050406	  0.021325	  0.004070	 -0.070526	 -0.046802	  0.001589	  0.021014	 -0.030917
  0.023818	 -0.032235	  0.043534	  0.006546	  0.033487	  0.022147	  0.009854	 -0.020526	 -0.077668	 -0.067667	 -0.002504	  0.040132	 -0.042267
  0.037151	 -0.015226	  0.020330	 -0.021008	  0.026963	 -0.001888	  0.000172	 -0.029882	 -0.022236	 -0.063718	  0.028704	  0.079135	 -0.027575
  0.043927	  0.037808	  0.009782	 -0.025145	  0.042245	 -0.010270	 -0.014141	 -0.007232	  0.009605	 -0.041391	  0.011860	  0.048280	 -0.038148
  0.011201	  0.048806	 -0.007375	  0.013213	  0.028401	  0.002397	 -0.013833	  0.006343	 -0.009109	 -0.024308	  0.009532	  0.034926	 -0.052978
 -0.017518	  0.027879	  0.029716	 -0.012557	  0.009588	  0.021466	 -0.014874	  0.013742	 -0.016539	 -0.041362	  0.040954	  0.023826	 -0.058737
 -0.015836	  0.007699	  0.028454	 -0.027100	 -0.002415	  0.022418	 -0.020385	  0.024357	 -0.000236	 -0.028771	  0.042408	  0.004243	 -0.084761
  0.000828	  0.012560	  0.014218	 -0.012532	 -0.000615	  0.065958	 -0.031112	  0.030526	  0.027593	 -0.022272	 -0.005997	 -0.030972	 -0.091417
 -0.021096	  0.007777	  0.001951	 -0.017619	 -0.003769	  0.082937	 -0.042943	  0.021707	  0.035985	 -0.021860	  0.000107	 -0.039376	 -0.049905
 -0.006402	  0.020427	 -0.001622	 -0.034542	  0.009504	  0.067112	 -0.014453	 -0.009554	  0.053670	 -0.026624	 -0.005020	 -0.032955	 -0.062679
 -0.013712	  0.017496	  0.003839	 -0.032681	 -0.015826	  0.022463	 -0.003320	 -0.011141	  0.024649	 -0.023496	 -0.007288	 -0.030929	 -0.062261
  0.001865	 -0.003336	 -0.013019	 -0.020698	 -0.055463	 -0.016954	 -0.010214	 -0.009311	  0.000959	 -0.028630	 -0.005527	 -0.043985	 -0.091022
 -0.025342	 -0.002024	 -0.012423	 -0.000137	 -0.034873	 -0.013971	 -0.009100	 -0.012492	  0.020398	 -0.010096	 -0.040227	 -0.048300	 -0.096132
 -0.025910	  0.003455	 -0.035347	  0.031755	 -0.018508	 -0.018245	 -0.001064	 -0.014115	  0.031603	  0.000289	 -0.052376	 -0.051078	 -0.057675
 -0.009990	 -0.004143	 -0.026834	  0.015750	 -0.009926	 -0.047411	 -0.024181	 -0.015480	  0.010116	  0.034099	 -0.041915	 -0.056716	 -0.009039
  0.017778	 -0.013706	 -0.011010	  0.018296	  0.001016	 -0.033547	 -0.007596	 -0.012209	 -0.001161	  0.061572	 -0.046970	 -0.059487	  0.077550
  0.021675	 -0.032103	  0.001874	  0.017602	 -0.005373	 -0.032443	  0.005830	  0.003410	 -0.040874	  0.038615	 -0.029267	 -0.021292	  0.115190
 -0.014131	 -0.029944	 -0.018588	  0.019315	 -0.014721	 -0.074486	  0.018775	 -0.007001	 -0.027731	  0.056840	  0.008414	  0.003792	  0.175633
  0.014097	  0.002018	 -0.021661	  0.043098	  0.006587	 -0.060007	  0.060705	  0.004171	  0.022925	  0.104492	  0.036378	  0.050766	  0.233994
 -0.003164	 -0.040689	 -0.005363	  0.023749	  0.001813	 -0.048081	  0.090556	  0.040618	  0.028578	  0.151088	  0.057144	  0.108976	  0.253146
  0.005501	 -0.037141	  0.010768	  0.022993	 -0.034531	 -0.050627	  0.094207	  0.070359	  0.058948	  0.157763	  0.083401	  0.141630	  0.249799
 -0.031709	 -0.062347	  0.002142	 -0.017039	 -0.027334	 -0.055532	  0.093686	  0.091745	  0.070428	  0.145401	  0.116932	  0.152140	  0.264074
 -0.015338	 -0.082704	 -0.023822	 -0.003474	 -0.021125	 -0.035088	  0.085261	  0.115145	  0.114206	  0.131161	  0.138524	  0.121521	  0.299037
  0.038631	 -0.096025	 -0.065156	 -0.019647	 -0.006453	 -0.005647	  0.085001	  0.115396	  0.106152	  0.153972	  0.137719	  0.148564	  0.274226
  0.067459	 -0.077094	 -0.060084	  0.020763	  0.003522	 -0.010955	  0.101178	  0.119118	  0.097748	  0.146260	  0.139312	  0.160177	  0.284050
  0.020450	 -0.054470	 -0.063628	  0.033876	  0.004393	 -0.001637	  0.125761	  0.073327	  0.086950	  0.128309	  0.152060	  0.157484	  0.305188
  0.029787	 -0.054024	 -0.071625	  0.010228	  0.003349	  0.021293	  0.146369	  0.064835	  0.083932	  0.173806	  0.146663	  0.161604	  0.347651
  0.025928	 -0.035539	 -0.065218	 -0.031008	 -0.008606	  0.014012	  0.138683	  0.079506	  0.082960	  0.195191	  0.137963	  0.184622	  0.385916
  0.018980	 -0.045223	 -0.065433	 -0.058368	 -0.015351	  0.003365	  0.126513	  0.107968	  0.086083	  0.208205	  0.176029	  0.284818	  0.480361
  0.012924	 -0.064378	 -0.057437	 -0.036989	  0.004451	 -0.017004	  0.105393	  0.139905	  0.110523	  0.239360	  0.260533	  0.402657	  0.613201
  0.008346	 -0.070743	 -0.020916	 -0.019887	  0.013715	 -0.029918	  0.094732	  0.171352	  0.157881	  0.324837	  0.388935	  0.545477	  0.762396
  0.015576	 -0.101709	 -0.003313	 -0.016728	  0.023079	  0.003260	  0.110021	  0.217074	  0.255061	  0.412218	  0.522829	  0.687533	  0.874538
  0.033073	 -0.120327	 -0.023924	 -0.063062	  0.033878	  0.038413	  0.146149	  0.259613	  0.348288	  0.508082	  0.617629	  0.760569	  0.946081
  0.041452	 -0.067040	 -0.041109	 -0.087375	  0.004976	  0.047881	  0.202164	  0.302783	  0.408420	  0.587151	  0.658042	  0.790353	  0.975568
  0.035832	 -0.069330	 -0.045298	 -0.070962	  0.005121	  0.061835	  0.261868	  0.359227	  0.465008	  0.661478	  0.674993	  0.803098	  0.920071
  0.015040	 -0.052476	 -0.057566	 -0.052199	  0.027495	  0.123738	  0.305318	  0.405164	  0.463321	  0.693263	  0.642979	  0.748560	  0.834912
  0.029264	 -0.030038	 -0.061639	 -0.054934	  0.046318	  0.198971	  0.345271	  0.423620	  0.435302	  0.645386	  0.561677	  0.646727	  0.676838
  0.061518	 -0.043826	 -0.055636	  0.003645	  0.060109	  0.257360	  0.363832	  0.414799	  0.405182	  0.591121	  0.466896	  0.523003	  0.455463
  0.041474	 -0.035233	 -0.028209	  0.022043	  0.069776	  0.277503	  0.370181	  0.372345	  0.317137	  0.505877	  0.355852	  0.369963	  0.257670
  0.036099	 -0.016966	 -0.024488	  0.036741	  0.101895	  0.284678	  0.344761	  0.312851	  0.219316	  0.359274	  0.243584	  0.193612	  0.098254
  0.048616	 -0.008736	 -0.002673	  0.053541	  0.124934	  0.242961	  0.315919	  0.217134	  0.113306	  0.217608	  0.057199	 -0.006366	 -0.119392
  0.021988	  0.005426	 -0.004210	  0.073350	  0.096703	  0.226944	  0.244237	  0.161743	  0.007245	  0.085824	 -0.074252	 -0.196130	 -0.307929
  0.024668	 -0.012453	  0.028691	  0.053167	  0.081087	  0.195922	  0.166814	  0.041561	 -0.068055	 -0.055081	 -0.156000	 -0.352059	 -0.474879
  0.041274	 -0.039652	  0.048142	  0.047275	  0.072450	  0.104284	  0.091610	 -0.067082	 -0.158224	 -0.194293	 -0.273540	 -0.462569	 -0.612516
  0.049601	 -0.054776	  0.045082	  0.042656	  0.040749	  0.035419	  0.023109	 -0.126974	 -0.280474	 -0.271605	 -0.355479	 -0.542043	 -0.700223
  0.034123	 -0.079348	  0.055119	  0.012972	  0.001713	 -0.039991	 -0.036679	 -0.208923	 -0.324384	 -0.358692	 -0.423273	 -0.593273	 -0.753608
  0.028650	 -0.086184	  0.026596	  0.004236	 -0.010096	 -0.105746	 -0.116860	 -0.275867	 -0.380491	 -0.400943	 -0.480281	 -0.597052	 -0.788418
  0.047547	 -0.068088	  0.014428	  0.018917	 -0.052059	 -0.130090	 -0.173194	 -0.322822	 -0.413718	 -0.419394	 -0.487947	 -0.584562	 -0.795929
  0.062946	 -0.071189	  0.026069	  0.030249	 -0.103754	 -0.177626	 -0.220935	 -0.346264	 -0.402172	 -0.440724	 -0.455378	 -0.558109	 -0.769557
  0.051253	 -0.071612	  0.032342	 -0.003200	 -0.140702	 -0.209016	 -0.242106	 -0.325671	 -0.400646	 -0.430295	 -0.430897	 -0.516126	 -0.715956
  0.012882	 -0.085467	  0.031696	 -0.043098	 -0.141890	 -0.221148	 -0.217726	 -0.318614	 -0.362104	 -0.377428	 -0.376217	 -0.447565	 -0.570328
  0.004629	 -0.082387	  0.027403	 -0.110957	 -0.166488	 -0.208193	 -0.178534	 -0.327195	 -0.348025	 -0.295519	 -0.306089	 -0.306687	 -0.383679
 -0.008190	 -0.081638	 -0.016672	 -0.113351	 -0.198289	 -0.167779	 -0.135415	 -0.270356	 -0.287641	 -0.218597	 -0.200625	 -0.153795	 -0.177274
  0.024105	 -0.070967	 -0.036376	 -0.124194	 -0.207577	 -0.181622	 -0.143017	 -0.236006	 -0.185565	 -0.102137	 -0.013685	  0.016517	  0.069692
  0.060430	 -0.066025	 -0.062111	 -0.134361	 -0.191522	 -0.187832	 -0.120667	 -0.172038	 -0.074693	  0.029253	  0.126748	  0.182825	  0.275993
  0.041542	 -0.032915	 -0.073520	 -0.135977	 -0.165308	 -0.109686	 -0.059819	 -0.063026	  0.030256	  0.196768	  0.284201	  0.311716	  0.404950
  0.034737	 -0.056539	 -0.043499	 -0.126562	 -0.142412	 -0.048848	  0.015991	  0.026819	  0.125816	  0.298512	  0.407697	  0.446940	  0.502974
  0.041774	 -0.069469	 -0.043627	 -0.092916	 -0.120568	 -0.013556	  0.098523	  0.146855	  0.244905	  0.398191	  0.460958	  0.518076	  0.562903
  0.049272	 -0.059945	 -0.056792	 -0.064076	 -0.068315	  0.026904	  0.158152	  0.225997	  0.347061	  0.476383	  0.546286	  0.530375	  0.599160
  0.058910	 -0.065671	 -0.080938	 -0.010584	 -0.048381	  0.094534	  0.221064	  0.287809	  0.366506	  0.490547	  0.539277	  0.506662	  0.544646
  0.073468	 -0.092267	 -0.087846	  0.016876	 -0.030333	  0.125606	  0.295075	  0.350507	  0.385269	  0.467950	  0.522590	  0.449265	  0.433206
  0.081108	 -0.103953	 -0.049570	  0.018839	 -0.019273	  0.195588	  0.353671	  0.378219	  0.388111	  0.430843	  0.441673	  0.350799	  0.370140
  0.065568	 -0.087173	 -0.039747	  0.017983	  0.008900	  0.253745	  0.366378	  0.370590	  0.322564	  0.346453	  0.369783	  0.278293	  0.302493
  0.063065	 -0.097583	 -0.008908	  0.013658	  0.076528	  0.280678	  0.321908	  0.360539	  0.304427	  0.282058	  0.306205	  0.218675	  0.220890
  0.012804	 -0.103275	  0.018093	 -0.012492	  0.108446	  0.283720	  0.276038	  0.301448	  0.230991	  0.232136	  0.264672	  0.181903	  0.175219
 -0.002712	 -0.132143	 -0.000276	  0.027840	  0.075661	  0.250602	  0.226278	  0.241688	  0.161489	  0.165866	  0.200739	  0.123894	  0.048455
  0.008772	 -0.101383	  0.011074	  0.069219	  0.054829	  0.220758	  0.179540	  0.215546	  0.143589	  0.129185	  0.135617	  0.049700	 -0.042917
  0.024235	 -0.076937	  0.012383	  0.073118	  0.042108	  0.178316	  0.143492	  0.157194	  0.103730	  0.078837	  0.103263	 -0.021471	 -0.122846
  0.023480	 -0.086219	 -0.006761	  0.098720	  0.016179	  0.124312	  0.117976	  0.090011	  0.014822	  0.005417	  0.041482	 -0.084093	 -0.176069
 -0.001099	 -0.071213	  0.026013	  0.074118	  0.032461	  0.086541	  0.114613	  0.061629	 -0.037822	 -0.053512	 -0.047336	 -0.126383	 -0.231130
 -0.008811	 -0.067937	  0.046578	  0.025444	  0.035939	  0.091918	  0.104366	  0.051843	 -0.062550	 -0.095802	 -0.070393	 -0.156556	 -0.243881
 -0.023742	 -0.082700	  0.055352	  0.024789	  0.026168	  0.092254	  0.069802	 -0.006279	 -0.112277	 -0.128270	 -0.107301	 -0.180226	 -0.227903
 -0.025714	 -0.116257	  0.026896	  0.012379	  0.005487	  0.081172	  0.049354	 -0.066750	 -0.134331	 -0.151180	 -0.148025	 -0.176977	 -0.238902
 -0.031371	 -0.119692	  0.017027	  0.039473	 -0.017787	  0.040705	  0.009046	 -0.112925	 -0.181345	 -0.147578	 -0.134269	 -0.142139	 -0.243232
 -0.069606	 -0.104878	  0.050456	  0.065267	 -0.055279	 -0.002378	 -0.038017	 -0.121301	 -0.204648	 -0.104940	 -0.130260	 -0.102777	 -0.210790
 -0.080039	 -0.092368	  0.045586	  0.075938	 -0.054570	 -0.021080	 -0.058426	 -0.119858	 -0.189715	 -0.058982	 -0.121712	 -0.048352	 -0.130919
 -0.085055	 -0.100498	  0.060382	  0.028239	 -0.051167	 -0.033959	 -0.052156	 -0.118990	 -0.148199	 -0.042389	 -0.094290	 -0.014553	 -0.076310
 -0.070123	 -0.112348	  0.031470	 -0.005075	 -0.049150	 -0.046602	 -0.040689	 -0.114779	 -0.097137	 -0.035438	 -0.031614	  0.034938	 -0.001369
 -0.061064	 -0.114471	  0.049031	 -0.020323	 -0.035168	 -0.039995	 -0.038964	 -0.064932	 -0.095570	 -0.017464	  0.019151	  0.064293	  0.059477
 -0.074367	 -0.138845	  0.055881	 -0.019153	 -0.052769	 -0.032966	 -0.055705	 -0.001140	 -0.082182	  0.018324	  0.079583	  0.140934	  0.140302
 -0.060107	 -0.105566	  0.064028	 -0.020551	 -0.052459	 -0.042453	 -0.077666	 -0.005438	 -0.039431	  0.066323	  0.117188	  0.209740	  0.221313
 -0.047321	 -0.067513	  0.080637	 -0.039070	 -0.059207	 -0.025574	 -0.084359	 -0.024176	 -0.030722	  0.097548	  0.196828	  0.256229	  0.248050
 -0.054116	 -0.042522	  0.078963	 -0.023821	 -0.066853	  0.003193	 -0.066301	 -0.029476	 -0.000476	  0.116016	  0.229368	  0.275817	  0.221342
 -0.028052	 -0.054803	  0.044782	 -0.019472	 -0.117538	  0.023499	 -0.052616	  0.012257	  0.026392	  0.150289	  0.261935	  0.301021	  0.228193
 -0.046233	 -0.072164	  0.042536	  0.003267	 -0.114872	  0.040854	 -0.002083	  0.039068	  0.038512	  0.165190	  0.304313	  0.318234	  0.194365
 -0.088953	 -0.087400	  0.052296	 -0.029663	 -0.110861	  0.036893	  0.002124	  0.046288	  0.077648	  0.190914	  0.301119	  0.260576	  0.115648
 -0.072289	 -0.102241	  0.039257	 -0.079693	 -0.095730	  0.050756	  0.013375	  0.025207	  0.102180	  0.188965	  0.278834	  0.239530	  0.068807
 -0.094235	 -0.119386	  0.003369	 -0.054543	 -0.056392	  0.066694	  0.012551	  0.024010	  0.101818	  0.171699	  0.259386	  0.218939	  0.070537
 -0.100040	 -0.126677	  0.030718	 -0.048705	 -0.051734	  0.065922	  0.028322	  0.058730	  0.087083	  0.160581	  0.216751	  0.181688	  0.046644
 -0.149348	 -0.100951	  0.051751	 -0.042925	 -0.079826	  0.084697	  0.069382	  0.055949	  0.036123	  0.133856	  0.149988	  0.142218	  0.025788
 -0.166507	 -0.136670	 -0.008893	 -0.034826	 -0.082549	  0.109627	  0.066458	  0.057839	  0.036265	  0.116244	  0.120142	  0.125457	  0.030017
 -0.149435	 -0.132194	 -0.025730	 -0.008733	 -0.095388	  0.127331	  0.073840	  0.074090	  0.042061	  0.105938	  0.123039	  0.098256	 -0.010208
 -0.113425	 -0.109643	 -0.036610	 -0.011378	 -0.104238	  0.125475	  0.047151	  0.021863	  0.023789	  0.092965	  0.117514	  0.087119	 -0.023572
 -0.125218	 -0.105852	 -0.025287	 -0.007846	 -0.069190	  0.143168	  0.054991	  0.019530	 -0.000617	  0.066156	  0.107397	  0.114997	  0.014402
 -0.123861	 -0.131935	  0.006180	  0.021630	 -0.067787	  0.135259	  0.045668	  0.039192	 -0.000933	  0.024990	  0.091007	  0.108753	  0.031057
 -0.137872	 -0.103129	  0.010466	  0.008682	 -0.044225	  0.132136	  0.041940	  0.054463	 -0.012712	  0.053948	  0.084398	  0.111805	  0.020229
 -0.148738	 -0.095474	 -0.000259	 -0.034493	 -0.035078	  0.123459	  0.039949	  0.052159	 -0.042395	  0.089525	  0.109755	  0.142367	  0.023129
 -0.139731	 -0.132307	  0.004004	 -0.040385	 -0.060305	  0.091822	  0.074566	  0.025298	 -0.077115	  0.132272	  0.131637	  0.142964	  0.060728
 -0.114044	 -0.113358	 -0.014744	 -0.047594	 -0.080804	  0.080840	  0.097952	  0.026880	 -0.102918	  0.144452	  0.166743	  0.189297	  0.070138
 -0.095108	 -0.096862	 -0.034933	 -0.024859	 -0.070634	  0.083151	  0.085649	  0.040995	 -0.064589	  0.165770	  0.220140	  0.234023	  0.073859
 -0.113696	 -0.122793	 -0.036583	 -0.041673	 -0.067061	  0.079504	  0.077214	  0.050705	 -0.045378	  0.238253	  0.247054	  0.278984	  0.122259
 -0.088136	 -0.123298	 -0.040095	 -0.034192	 -0.051595	  0.092193	  0.095723	  0.053903	  0.002434	  0.292039	  0.252527	  0.325940	  0.208568
 -0.055833	 -0.130306	 -0.039169	 -0.005322	 -0.040104	  0.106011	  0.092150	  0.063300	  0.028693	  0.311346	  0.262367	  0.362943	  0.242596
 -0.017722	 -0.149292	 -0.041420	 -0.002075	 -0.025931	  0.107912	  0.081064	  0.060934	  0.067781	  0.313263	  0.296405	  0.389669	  0.275602
 -0.053873	 -0.150303	 -0.035247	 -0.026797	  0.017967	  0.118588	  0.092301	  0.059007	  0.100970	  0.336402	  0.332853	  0.429578	  0.342723
 -0.036922	 -0.160256	 -0.030973	 -0.032286	  0.035218	  0.080430	  0.113097	  0.091165	  0.116408	  0.359045	  0.388725	  0.482972	  0.384885
  0.006324	 -0.171641	 -0.033072	 -0.008805	  0.032828	  0.082641	  0.144467	  0.132144	  0.121246	  0.407789	  0.453905	  0.517429	  0.437055
  0.000708	 -0.195508	 -0.015079	 -0.046621	  0.013351	  0.097836	  0.197527	  0.139516	  0.144821	  0.405477	  0.484905	  0.529195	  0.487027
  0.001113	 -0.147567	 -0.017504	 -0.047224	 -0.010936	  0.113756	  0.208830	  0.166560	  0.176569	  0.429389	  0.493734	  0.560465	  0.552498
  0.012642	 -0.105077	 -0.015861	 -0.011360	 -0.019799	  0.173272	  0.233692	  0.236306	  0.225709	  0.452640	  0.525676	  0.608057	  0.585188
 -0.012514	 -0.123863	 -0.012825	  0.020691	  0.017066	  0.185198	  0.250300	  0.214597	  0.264361	  0.434729	  0.544129	  0.647431	  0.587981
 -0.025092	 -0.105997	  0.026503	  0.021719	  0.070580	  0.174629	  0.271342	  0.196349	  0.269470	  0.445237	  0.519180	  0.655892	  0.603519
 -0.028901	 -0.084270	  0.059265	  0.043465	  0.100310	  0.214319	  0.276982	  0.218088	  0.323201	  0.460616	  0.502848	  0.642073	  0.575544
 -0.019715	 -0.096416	  0.050460	  0.067574	  0.115963	  0.231782	  0.276777	  0.207064	  0.336963	  0.462810	  0.477260	  0.599555	  0.521251
 -0.028424	 -0.079692	  0.032365	  0.093578	  0.111465	  0.240709	  0.272440	  0.223701	  0.294857	  0.466156	  0.496555	  0.512008	  0.469931
 -0.010852	 -0.093371	 -0.006601	  0.095816	  0.097444	  0.250874	  0.265917	  0.219349	  0.257372	  0.458009	  0.513457	  0.501099	  0.441077
 -0.012913	 -0.089165	 -0.027025	  0.101383	  0.060361	  0.220050	  0.258562	  0.256038	  0.273609	  0.441681	  0.451203	  0.488106	  0.393401
  0.018534	 -0.087745	 -0.005674	  0.101639	  0.042939	  0.187179	  0.220342	  0.240972	  0.235883	  0.408484	  0.416634	  0.427504	  0.327328
  0.042203	 -0.123796	 -0.045585	  0.121255	  0.048340	  0.181769	  0.195070	  0.222705	  0.187124	  0.374739	  0.392358	  0.377035	  0.249407
  0.027758	 -0.105410	 -0.073838	  0.109731	  0.071022	  0.137872	  0.225519	  0.211743	  0.198959	  0.345126	  0.313391	  0.326313	  0.183160
  0.031760	 -0.116400	 -0.062913	  0.093285	  0.130158	  0.157861	  0.209297	  0.168023	  0.151422	  0.293352	  0.263647	  0.254486	  0.111863
  0.036507	 -0.134796	 -0.043890	  0.085830	  0.143608	  0.189196	  0.148976	  0.135133	  0.076542	  0.238681	  0.222771	  0.201459	  0.043903
  0.032193	 -0.140430	 -0.036227	  0.091768	  0.137449	  0.174702	  0.121538	  0.061913	  0.032777	  0.191206	  0.200664	  0.162549	 -0.017670
  0.052851	 -0.136755	 -0.053175	  0.109418	  0.142432	  0.166531	  0.082491	  0.029136	 -0.017171	  0.167067	  0.203715	  0.127152	 -0.078369
  0.070627	 -0.164577	 -0.028455	  0.078199	  0.104546	  0.130662	  0.044397	 -0.024577	 -0.064121	  0.149172	  0.161867	  0.054714	 -0.118444
  0.050810	 -0.168283	  0.003128	  0.094793	  0.073493	  0.097060	 -0.000794	 -0.058960	 -0.085569	  0.133219	  0.159038	  0.000294	 -0.172515
  0.044091	 -0.182892	 -0.031293	  0.101406	  0.045477	  0.043264	 -0.000525	 -0.083894	 -0.081402	  0.102062	  0.124229	 -0.061732	 -0.220739
 -0.015776	 -0.179470	 -0.022142	  0.140338	  0.033165	  0.002944	 -0.019535	 -0.135477	 -0.109129	  0.072101	  0.090856	 -0.135218	 -0.297887
 -0.014108	 -0.179974	 -0.007919	  0.111791	  0.023456	 -0.017750	 -0.035940	 -0.199614	 -0.121828	  0.047515	  0.026468	 -0.198662	 -0.376299
 -0.005285	 -0.179711	  0.000152	  0.073062	 -0.047165	  0.001421	 -0.052430	 -0.225644	 -0.137177	  0.007337	 -0.024546	 -0.227732	 -0.434981
  0.025112	 -0.187104	 -0.012235	  0.064309	 -0.078226	  0.006138	 -0.083316	 -0.226399	 -0.117872	  0.000103	 -0.058369	 -0.255273	 -0.417457
  0.027862	 -0.146542	 -0.038760	  0.049496	 -0.114614	 -0.028939	 -0.157755	 -0.240951	 -0.110567	 -0.006123	 -0.113305	 -0.253190	 -0.385525
  0.026549	 -0.143821	 -0.043096	  0.006305	 -0.128964	 -0.055907	 -0.196889	 -0.241407	 -0.154472	 -0.024032	 -0.141361	 -0.225464	 -0.377733
  0.015967	 -0.160869	 -0.064754	 -0.007694	 -0.132595	 -0.086960	 -0.216228	 -0.241624	 -0.183256	 -0.009380	 -0.138766	 -0.223537	 -0.386335
 -0.014457	 -0.184432	 -0.052491	 -0.019572	 -0.137741	 -0.104074	 -0.213577	 -0.229557	 -0.174682	 -0.010175	 -0.135248	 -0.232368	 -0.366670
  0.012008	 -0.184476	 -0.108502	 -0.034246	 -0.140492	 -0.116570	 -0.219917	 -0.219632	 -0.179329	  0.035008	 -0.142508	 -0.237867	 -0.352088
 -0.028271	 -0.206430	 -0.138374	 -0.039981	 -0.149987	 -0.142297	 -0.222578	 -0.233929	 -0.129271	  0.066302	 -0.127831	 -0.230774	 -0.336970
 -0.019814	 -0.235459	 -0.130833	 -0.047066	 -0.160194	 -0.119399	 -0.209219	 -0.218405	 -0.065017	  0.075159	 -0.113499	 -0.236862	 -0.307507
 -0.006803	 -0.224324	 -0.165188	 -0.058349	 -0.138284	 -0.132756	 -0.194010	 -0.171655	 -0.038344	  0.069859	 -0.121888	 -0.233329	 -0.266543
  0.002931	 -0.256002	 -0.182971	 -0.060387	 -0.144999	 -0.135194	 -0.168498	 -0.177830	  0.012813	  0.101992	 -0.150754	 -0.215938	 -0.263615
 -0.009841	 -0.234454	 -0.171011	 -0.077055	 -0.147307	 -0.143670	 -0.159899	 -0.153703	  0.012862	  0.122209	 -0.149463	 -0.191114	 -0.296160
 -0.017735	 -0.265010	 -0.145340	 -0.065062	 -0.162568	 -0.103621	 -0.162987	 -0.101391	  0.018189	  0.078107	 -0.158238	 -0.202290	 -0.310041
  0.018110	 -0.258990	 -0.168443	 -0.056416	 -0.132934	 -0.090170	 -0.121866	 -0.050540	  0.009875	  0.026600	 -0.199214	 -0.214935	 -0.340311
  0.040020	 -0.252982	 -0.163768	 -0.062848	 -0.120534	 -0.084370	 -0.085632	 -0.023511	  0.041606	  0.018637	 -0.187676	 -0.196357	 -0.345155
  0.022001	 -0.212666	 -0.168767	 -0.081921	 -0.125039	 -0.078201	 -0.026151	  0.012467	  0.036273	  0.008330	 -0.142200	 -0.200784	 -0.338802
  0.051569	 -0.221829	 -0.165149	 -0.090403	 -0.112375	 -0.086882	  0.017965	  0.030872	 -0.010064	 -0.029270	 -0.140848	 -0.231986	 -0.381742
  0.055008	 -0.227889	 -0.128919	 -0.092076	 -0.097431	 -0.080890	  0.006354	 -0.023922	 -0.051840	 -0.069787	 -0.145415	 -0.264843	 -0.391200
  0.058366	 -0.194712	 -0.141022	 -0.087716	 -0.107666	 -0.048020	 -0.008552	 -0.044377	 -0.093818	 -0.082471	 -0.169276	 -0.285084	 -0.409809
  0.079887	 -0.197029	 -0.171684	 -0.091454	 -0.110998	 -0.003194	 -0.013479	 -0.038425	 -0.095904	 -0.054587	 -0.169396	 -0.297958	 -0.493557
  0.108247	 -0.221978	 -0.177923	 -0.089070	 -0.085988	 -0.014120	 -0.020666	 -0.042299	 -0.128119	 -0.030013	 -0.132543	 -0.278330	 -0.504795
  0.127871	 -0.205940	 -0.209630	 -0.063222	 -0.060205	 -0.042656	 -0.049408	 -0.031202	 -0.133230	  0.000609	 -0.109676	 -0.232927	 -0.462990
  0.115154	 -0.175621	 -0.183461	 -0.095020	 -0.041052	 -0.041686	 -0.041941	 -0.048843	 -0.130424	  0.013483	 -0.106169	 -0.237335	 -0.450486
  0.077099	 -0.183955	 -0.175854	 -0.066212	  0.006644	 -0.055214	 -0.024576	 -0.062690	 -0.140188	  0.027124	 -0.114729	 -0.208485	 -0.440941
  0.048396	 -0.170712	 -0.183813	 -0.011368	  0.013322	 -0.029622	 -0.011984	 -0.090084	 -0.122602	  0.030424	 -0.119143	 -0.185688	 -0.382808
  0.018493	 -0.215842	 -0.176060	  0.003769	 -0.020399	 -0.006203	 -0.001344	 -0.059532	 -0.052337	  0.061156	 -0.088699	 -0.154551	 -0.347541
  0.008938	 -0.191276	 -0.176569	 -0.017208	 -0.037437	  0.021252	 -0.027613	 -0.011340	 -0.022278	  0.112689	 -0.052070	 -0.167190	 -0.291928
  0.036072	 -0.190811	 -0.140369	 -0.010057	  0.018697	  0.031397	 -0.004951	  0.026468	  0.015626	  0.106367	 -0.045002	 -0.163751	 -0.278873
  0.012232	 -0.169398	 -0.097998	  0.026223	  0.054007	  0.034005	  0.057349	  0.042416	  0.063256	  0.101813	 -0.035804	 -0.156951	 -0.268975
  0.011617	 -0.138034	 -0.092240	  0.052793	  0.092925	  0.045833	  0.090157	  0.028206	  0.081173	  0.100896	 -0.028832	 -0.164984	 -0.242437
  0.015903	 -0.093016	 -0.110614	  0.085015	  0.133750	  0.056856	  0.081478	  0.060296	  0.046302	  0.078380	 -0.027365	 -0.124790	 -0.202424
  0.051164	 -0.061520	 -0.101773	  0.087581	  0.112870	  0.094354	  0.073872	  0.056782	  0.029077	  0.088824	 -0.032638	 -0.093410	 -0.198849
  0.064094	 -0.076355	 -0.095848	  0.048306	  0.135847	  0.140888	  0.083541	  0.081261	  0.050674	  0.090285	 -0.028842	 -0.081310	 -0.221039
  0.079783	 -0.070544	 -0.104428	  0.041881	  0.128743	  0.169862	  0.067106	  0.100269	  0.056885	  0.078439	 -0.046022	 -0.073518	 -0.227401
  0.114034	 -0.053688	 -0.104783	  0.058970	  0.109709	  0.175854	  0.047144	  0.064341	  0.029007	  0.084336	 -0.038368	 -0.055846	 -0.195441
  0.098082	 -0.089230	 -0.080500	  0.059228	  0.101582	  0.196189	  0.050619	  0.007612	  0.066434	  0.074459	 -0.004799	 -0.093059	 -0.202541
  0.076592	 -0.103662	 -0.082830	  0.073133	  0.108368	  0.186636	  0.034077	  0.022690	  0.044909	  0.040368	  0.030034	 -0.070844	 -0.219147
  0.060652	 -0.091018	 -0.110714	  0.081406	  0.088979	  0.143116	  0.040134	  0.038732	 -0.025791	  0.063862	  0.053939	 -0.027867	 -0.218246
  0.080514	 -0.088140	 -0.075272	  0.078523	  0.101367	  0.087275	  0.014679	  0.003955	 -0.036632	  0.117793	  0.057419	 -0.006469	 -0.228078
  0.104646	 -0.105180	 -0.042776	  0.101526	  0.088066	  0.059204	 -0.016836	 -0.042783	 -0.049100	  0.151321	  0.066928	 -0.020084	 -0.232000
  0.122024	 -0.122177	 -0.036943	  0.099636	  0.066854	  0.062594	 -0.014302	 -0.011087	 -0.027960	  0.135753	  0.066076	 -0.058814	 -0.240832
  0.126036	 -0.118512	 -0.025017	  0.102980	  0.076900	  0.055086	 -0.024317	 -0.024332	 -0.032468	  0.088521	  0.051165	 -0.065731	 -0.255281
  0.116771	 -0.135724	 -0.013882	  0.107164	  0.071051	  0.039110	 -0.066404	 -0.049793	 -0.036150	  0.067447	  0.045033	 -0.094279	 -0.285189
  0.104617	 -0.124689	 -0.036849	  0.083704	  0.048386	  0.019905	 -0.096722	 -0.066627	 -0.047755	  0.076044	  0.039041	 -0.107951	 -0.284501
  0.095467	 -0.061027	 -0.041137	  0.059703	  0.029407	  0.010956	 -0.076136	 -0.062027	 -0.052272	  0.051456	  0.008510	 -0.123212	 -0.270450
  0.083456	 -0.081294	 -0.026193	  0.060484	 -0.008900	 -0.017776	 -0.067033	 -0.065088	 -0.006392	  0.058798	 -0.039191	 -0.130784	 -0.254396
  0.110945	 -0.055282	 -0.014488	  0.045734	 -0.024333	 -0.027797	 -0.048991	 -0.047444	 -0.007029	  0.056506	 -0.020635	 -0.112677	 -0.226817
  0.105887	 -0.016258	 -0.013056	  0.041050	 -0.004928	 -0.032074	 -0.061932	 -0.060285	 -0.020372	  0.067187	 -0.014868	 -0.061227	 -0.186733
  0.084773	 -0.059700	 -0.028636	  0.043542	 -0.006459	 -0.039730	 -0.068607	 -0.054711	 -0.014374	  0.071808	 -0.027686	 -0.040339	 -0.129313
  0.084002	 -0.070467	 -0.044291	  0.044235	  0.009489	 -0.036678	 -0.058819	 -0.038363	 -0.057717	  0.034228	 -0.014232	 -0.015523	 -0.058512
  0.098500	 -0.063795	 -0.051173	  0.045864	  0.042008	 -0.005735	 -0.066435	 -0.027702	 -0.050577	  0.028351	  0.013637	  0.024966	 -0.003105
  0.108188	 -0.077305	 -0.029741	  0.012497	  0.026363	  0.025624	 -0.022358	 -0.010252	 -0.020586	  0.041478	  0.021354	  0.060375	  0.051937
  0.084353	 -0.114349	 -0.019564	 -0.009239	  0.039254	  0.017974	 -0.015874	  0.015363	 -0.000374	  0.053900	  0.027330	  0.096054	  0.076982
  0.122767	 -0.102727	 -0.000928	 -0.010266	  0.062372	  0.033409	 -0.009597	  0.018791	  0.003896	  0.065038	  0.073701	  0.106388	  0.077162
  0.143190	 -0.091541	 -0.023741	  0.029701	  0.061080	  0.074591	 -0.030152	  0.005428	  0.008075	  0.119870	  0.091234	  0.140516	  0.071893
  0.144697	 -0.096273	 -0.015775	  0.019292	  0.040575	  0.070502	 -0.021599	  0.020158	  0.020523	  0.148260	  0.133475	  0.132199	  0.102749
  0.142667	 -0.072568	  0.002877	  0.009149	  0.053355	  0.092299	 -0.032430	  0.015374	  0.024556	  0.175433	  0.155438	  0.132186	  0.125905
  0.147921	 -0.015332	  0.003974	  0.004206	  0.065242	  0.085534	 -0.045887	  0.050412	  0.038095	  0.190122	  0.174778	  0.139864	  0.158978
  0.118779	 -0.005249	  0.025974	  0.011466	  0.053474	  0.077142	 -0.024761	  0.076723	  0.077270	  0.195564	  0.200634	  0.106336	  0.179309
  0.083960	 -0.022557	  0.027490	  0.001475	  0.071697	  0.068036	 -0.012610	  0.079162	  0.109228	  0.178677	  0.192721	  0.102997	  0.167813
  0.052857	 -0.054618	  0.022028	 -0.002977	  0.102249	  0.064326	 -0.000821	  0.088719	  0.150272	  0.187396	  0.200236	  0.171093	  0.118739
  0.044115	 -0.070733	  0.027231	 -0.002905	  0.142968	  0.064553	 -0.008946	  0.095580	  0.118896	  0.190451	  0.231969	  0.170435	  0.117663
  0.082822	 -0.058300	  0.010814	 -0.002490	  0.146247	  0.062783	 -0.017103	  0.081750	  0.104842	  0.200644	  0.233299	  0.150422	  0.157341
  0.094984	 -0.044177	 -0.021092	 -0.005640	  0.095415	  0.075809	 -0.002252	  0.044572	  0.099996	  0.210967	  0.214330	  0.151746	  0.140273
  0.082125	 -0.089151	 -0.023529	 -0.007216	  0.074487	  0.094565	  0.019928	  0.077452	  0.094027	  0.197395	  0.206224	  0.132915	  0.107503
  0.105476	 -0.066564	  0.020156	  0.018576	  0.103363	  0.090234	  0.030492	  0.089908	  0.081411	  0.186277	  0.201480	  0.106622	  0.075465
  0.135463	 -0.069490	  0.036851	  0.019451	  0.068879	  0.090387	  0.029648	  0.113849	  0.070897	  0.169285	  0.200682	  0.077797	  0.050160
  0.136050	 -0.070121	  0.030806	  0.020581	  0.080174	  0.114341	  0.004269	  0.127422	  0.063087	  0.191477	  0.168147	  0.063959	  0.069099
  0.097210	 -0.088449	  0.034986	  0.029850	  0.091702	  0.080705	 -0.005197	  0.094750	  0.065241	  0.192188	  0.124055	  0.083935	  0.083810
  0.078857	 -0.065552	  0.035990	  0.039671	  0.107605	  0.077149	  0.002102	  0.090510	  0.059399	  0.147497	  0.118433	  0.091010	  0.076207
  0.116941	 -0.085803	  0.031935	  0.033104	  0.120688	  0.096029	 -0.000921	  0.078000	  0.030336	  0.108508	  0.113016	  0.078064	  0.024537
  0.125093	 -0.068680	  0.004626	  0.056284	  0.108054	  0.099505	 -0.003035	  0.059030	 -0.002677	  0.083796	  0.121115	  0.058625	 -0.020489
  0.064745	 -0.026685	  0.025363	  0.054709	  0.103854	  0.073159	 -0.032688	  0.042707	 -0.021607	  0.075368	  0.116051	  0.047020	 -0.005798
  0.053926	 -0.025120	  0.043104	  0.061249	  0.089316	  0.041844	 -0.039174	  0.046672	 -0.052245	  0.039156	  0.058730	  0.059879	 -0.011627
  0.052699	 -0.017337	  0.066522	  0.073949	  0.058371	  0.027048	 -0.014249	  0.033460	 -0.070978	  0.026368	  0.028981	  0.041260	 -0.010988
  0.099247	 -0.058714	  0.064284	  0.043677	  0.020838	  0.025393	  0.012359	  0.009789	 -0.078812	  0.032285	  0.050254	  0.051948	 -0.002024
  0.129397	 -0.052592	  0.062201	  0.042673	  0.013839	  0.065904	 -0.016864	 -0.019383	 -0.088135	  0.023558	  0.047109	  0.077007	 -0.013382
  0.102667	 -0.030328	  0.063521	  0.057908	  0.042402	  0.081938	 -0.041857	 -0.004446	 -0.054790	  0.023148	  0.037451	  0.063762	 -0.031031
  0.093727	 -0.050087	  0.057351	  0.015186	  0.039810	  0.042042	 -0.033520	  0.010901	 -0.051598	  0.019085	  0.026798	  0.049476	 -0.036899
  0.076934	 -0.092587	  0.048575	  0.024152	  0.013597	 -0.017053	 -0.023589	  0.010927	 -0.059181	 -0.001741	  0.014432	  0.049115	 -0.029350
  0.101156	 -0.080886	  0.047567	  0.023986	  0.013554	 -0.055981	 -0.006993	 -0.003894	 -0.081901	 -0.003191	  0.017009	  0.032084	 -0.035425
  0.146173	 -0.044508	  0.063168	  0.007479	  0.021491	 -0.056952	 -0.023230	 -0.026836	 -0.101444	  0.008882	  0.037247	  0.004682	 -0.006745
  0.150121	 -0.023385	  0.049413	  0.027086	 -0.008169	 -0.043041	 -0.028750	  0.004596	 -0.124102	  0.003668	  0.044843	  0.017811	  0.018972
 -0.200678	 -0.075377	  0.012294	 -0.015406	  0.027619	  0.008092	 -0.036421	  0.024863	 -0.002621	  0.007867	  0.034668	 -0.134684	  0.054184
 -0.174450	 -0.060083	  0.034586	 -0.018703	  0.040382	  0.008749	 -0.054555	  0.000868	 -0.028691	  0.010244	  0.040599	 -0.138545	  0.039975
 -0.153267	 -0.052027	  0.037894	 -0.017165	  0.054012	  0.002637	 -0.040775	 -0.015350	 -0.076858	  0.023662	  0.023549	 -0.104966	  0.016891
 -0.116311	 -0.097601	  0.027115	 -0.012201	  0.052895	  0.009621	 -0.007145	 -0.018330	 -0.072960	  0.011126	  0.001025	 -0.075787	  0.002169
 -0.122464	 -0.111023	  0.015645	 -0.010056	  0.063765	 -0.018654	  0.015937	  0.007169	 -0.031274	  0.002397	 -0.019868	 -0.027535	  0.023329
 -0.118959	 -0.059058	 -0.006983	 -0.004438	  0.054796	 -0.009179	  0.011682	  0.034754	 -0.005685	  0.018758	 -0.019532	 -0.002712	  0.024234
 -0.085759	 -0.020633	 -0.026857	 -0.007112	  0.040741	 -0.004808	 -0.003572	  0.009545	  0.022123	  0.009225	 -0.028666	  0.019873	  0.026159
 -0.044993	 -0.035290	 -0.033736	 -0.009967	  0.053975	 -0.020519	  0.008884	 -0.018140	  0.022745	  0.019440	 -0.030266	  0.018232	 -0.018388
 -0.039201	 -0.023307	 -0.036634	 -0.036238	  0.034122	 -0.016961	  0.008617	 -0.005025	  0.036858	  0.028745	 -0.028944	  0.010895	 -0.050550
 -0.030761	  0.006839	 -0.025919	 -0.042750	  0.019037	 -0.009797	 -0.006124	  0.011064	  0.038546	  0.001358	 -0.038759	  0.008504	 -0.006055
 -0.008820	  0.015091	 -0.018170	 -0.028912	  0.009595	 -0.016575	  0.007139	  0.020597	  0.047814	 -0.011326	 -0.021108	 -0.024375	 -0.008995
  0.049462	  0.026874	 -0.008021	  0.000085	  0.002500	 -0.009183	  0.001667	  0.012222	  0.066181	 -0.013171	  0.007966	  0.000359	 -0.033989
  0.070165	  0.033232	 -0.015483	  0.031957	 -0.009009	 -0.016107	  0.010227	 -0.005351	  0.047529	  0.001198	  0.031865	  0.007758	 -0.006474
  0.078977	  0.026772	 -0.042033	  0.030890	 -0.048981	 -0.013882	  0.021431	 -0.009085	  0.027825	 -0.011737	  0.031281	  0.001994	 -0.015786
  0.108401	  0.063680	 -0.049042	  0.016285	 -0.048648	  0.013436	  0.019119	 -0.018856	  0.005135	 -0.025175	  0.040525	  0.047938	 -0.019014
  0.140402	  0.067919	 -0.002833	 -0.002496	 -0.052230	  0.033409	  0.011304	 -0.018439	 -0.013243	 -0.018716	  0.023982	  0.086885	  0.000498
  0.144745	  0.064000	  0.033325	  0.024430	 -0.071403	  0.033427	 -0.006235	 -0.018476	 -0.002930	 -0.037791	 -0.014321	  0.117527	  0.011262
  0.163055	  0.059677	  0.052652	  0.044287	 -0.064911	  0.002515	 -0.004655	 -0.018565	 -0.022885	 -0.024077	 -0.004983	  0.079647	 -0.014913
  0.162337	  0.061164	  0.019081	  0.038239	 -0.104191	  0.005964	  0.030041	  0.009949	 -0.041509	  0.001919	  0.003076	  0.076175	 -0.008752
  0.178118	  0.109151	  0.033120	  0.019271	 -0.054067	  0.017815	  0.013435	  0.014586	 -0.016099	  0.006053	 -0.032090	  0.032818	 -0.015785
  0.191685	  0.139058	  0.051128	  0.007764	 -0.040327	  0.037609	 -0.001944	 -0.028692	  0.020181	 -0.035660	 -0.048163	  0.019799	 -0.025185
  0.230839	  0.170738	  0.073255	  0.012015	 -0.029274	  0.057581	  0.007656	 -0.075191	  0.042902	 -0.044266	 -0.033714	 -0.008416	 -0.023475
  0.236786	  0.152025	  0.107705	 -0.000101	 -0.058657	  0.052851	  0.021308	 -0.079740	  0.025986	  0.008010	 -0.022806	 -0.017698	 -0.010666
  0.217998	  0.154530	  0.142284	 -0.007644	 -0.085392	  0.083580	  0.045320	 -0.049009	 -0.006274	  0.024803	 -0.018963	 -0.023672	  0.008011
  0.248447	  0.133859	  0.152816	 -0.000824	 -0.095745	  0.109576	  0.058771	 -0.056971	  0.002413	  0.032340	 -0.001454	 -0.012042	  0.027184
  0.279191	  0.141394	  0.128418	  0.004171	 -0.107103	  0.109282	  0.060198	 -0.028113	  0.010990	  0.028940	  0.036154	 -0.027649	  0.044295
  0.308855	  0.170597	  0.130108	 -0.009806	 -0.131450	  0.067193	  0.055078	 -0.005401	 -0.004939	 -0.000527	  0.056777	 -0.045936	  0.026236
  0.319036	  0.197278	  0.128504	 -0.025784	 -0.142066	  0.066286	  0.039077	 -0.022412	 -0.051837	 -0.023888	  0.030896	 -0.066024	  0.042014
  0.330021	  0.241463	  0.117001	 -0.011230	 -0.160018	  0.065547	  0.026512	  0.002652	 -0.028179	 -0.044445	  0.015519	 -0.052121	  0.037513
  0.323235	  0.263927	  0.144626	  0.009196	 -0.151916	  0.059676	 -0.004165	  0.008879	  0.001624	  0.010398	 -0.000691	 -0.067983	  0.039845
  0.362158	  0.239160	  0.154049	  0.038851	 -0.145818	  0.061374	 -0.049209	 -0.020872	  0.002034	  0.040695	 -0.013138	 -0.082842	  0.021922
  0.404875	  0.204895	  0.107283	  0.037429	 -0.154705	  0.057718	 -0.053790	 -0.036125	 -0.000030	  0.014463	 -0.009585	 -0.054454	  0.018128
  0.407831	  0.229457	  0.089146	  0.039755	 -0.123251	  0.046054	 -0.026065	 -0.030246	 -0.015808	  0.028496	  0.002376	 -0.083397	  0.040348
  0.410479	  0.217662	  0.146252	  0.039640	 -0.131672	  0.032236	 -0.006011	 -0.045957	 -0.004529	  0.025211	 -0.022849	 -0.108288	  0.059036
  0.426275	  0.196026	  0.187722	  0.052374	 -0.121341	  0.021490	 -0.051450	 -0.062314	  0.002168	 -0.003078	 -0.021979	 -0.117058	  0.056613
  0.427530	  0.194565	  0.170606	  0.065846	 -0.119058	  0.034601	 -0.063661	 -0.042633	  0.004162	 -0.000300	 -0.062747	 -0.088933	  0.055476
  0.408897	  0.200652	  0.144532	  0.056806	 -0.128433	  0.066735	 -0.025414	 -0.036894	  0.017697	  0.006551	 -0.079114	 -0.083345	  0.065447
  0.425948	  0.227870	  0.157351	  0.077665	 -0.113558	  0.055534	 -0.012694	 -0.015612	  0.025611	 -0.020640	 -0.043705	 -0.091070	  0.072559
  0.439562	  0.255006	  0.147447	  0.070365	 -0.126468	  0.035956	 -0.027799	  0.011121	  0.049803	 -0.021432	 -0.032722	 -0.096739	  0.076633
  0.448125	  0.238498	  0.137834	  0.037046	 -0.158734	  0.044757	 -0.019806	  0.007927	  0.019992	 -0.030358	 -0.053780	 -0.111274	  0.062913
  0.405609	  0.218631	  0.134075	 -0.018840	 -0.164735	  0.032437	 -0.013748	  0.019500	 -0.016343	 -0.013593	 -0.020472	 -0.086968	  0.050233
  0.430814	  0.233676	  0.139200	 -0.005591	 -0.155545	  0.021438	  0.017578	  0.024056	 -0.015699	 -0.033754	  0.009510	 -0.041679	  0.018917
  0.457346	  0.250894	  0.164077	 -0.000547	 -0.164711	  0.045806	  0.027581	  0.017647	 -0.009696	 -0.030303	 -0.023656	 -0.038758	  0.010951
  0.477026	  0.228223	  0.211560	  0.014286	 -0.178266	  0.062630	  0.019671	  0.002668	 -0.000825	 -0.047130	 -0.069485	 -0.054511	  0.029445
  0.501912	  0.210653	  0.213163	  0.032203	 -0.174062	  0.082947	  0.018782	 -0.021709	 -0.005843	 -0.053636	 -0.107747	 -0.054810	  0.029878
  0.513766	  0.217416	  0.195111	  0.014935	 -0.163584	  0.068902	  0.000323	 -0.035003	 -0.004176	 -0.058686	 -0.076513	 -0.064822	  0.056366
  0.533187	  0.276676	  0.183965	  0.023923	 -0.155527	  0.039624	 -0.029427	 -0.076193	 -0.016144	 -0.040288	 -0.060519	 -0.062519	  0.076182
  0.508038	  0.260873	  0.168846	  0.043234	 -0.158679	  0.033969	 -0.055901	 -0.068976	 -0.011357	 -0.033008	 -0.060757	 -0.065337	  0.077540
  0.496414	  0.269098	  0.184278	  0.056578	 -0.149513	  0.037094	 -0.039945	 -0.051950	  0.002005	 -0.051310	 -0.072029	 -0.080923	  0.060478
  0.512812	  0.266734	  0.209202	  0.034566	 -0.157323	  0.050195	 -0.038788	 -0.049598	  0.025892	 -0.059191	 -0.058214	 -0.106292	  0.078677
  0.503305	  0.201957	  0.192341	  0.029059	 -0.161645	  0.035966	 -0.018540	 -0.049723	  0.002230	 -0.051136	 -0.066608	 -0.111528	  0.077471
  0.498348	  0.174739	  0.178461	  0.025916	 -0.136816	 -0.006932	  0.005743	 -0.067190	  0.018582	 -0.042205	 -0.088950	 -0.079386	  0.100676
  0.470124	  0.130615	  0.178358	  0.048762	 -0.150376	  0.007180	 -0.009158	 -0.058046	  0.013841	 -0.070034	 -0.079350	 -0.021353	  0.101518
  0.446875	  0.147582	  0.181674	  0.044767	 -0.148544	  0.009225	 -0.050106	 -0.063580	 -0.010650	 -0.045356	 -0.053783	 -0.023800	  0.089671
  0.436514	  0.141235	  0.213509	  0.019830	 -0.113672	 -0.006094	 -0.044183	 -0.063384	 -0.046062	 -0.054005	 -0.042451	 -0.083062	  0.100153
  0.425881	  0.150452	  0.195609	  0.013425	 -0.079614	  0.012358	 -0.074731	 -0.043713	 -0.061742	 -0.065309	 -0.027152	 -0.105661	  0.087324
  0.424849	  0.135135	  0.160760	  0.044018	 -0.092288	  0.002499	 -0.069036	 -0.045429	 -0.051051	 -0.060189	 -0.040223	 -0.088194	  0.083389
  0.391069	  0.125012	  0.188036	  0.090206	 -0.109725	 -0.002155	 -0.075935	 -0.073298	 -0.040482	 -0.062578	 -0.035137	 -0.066745	  0.090498
  0.353872	  0.155463	  0.164759	  0.076750	 -0.109452	  0.007468	 -0.068031	 -0.029624	 -0.011385	 -0.081048	 -0.067321	 -0.047496	  0.094066
  0.307732	  0.155252	  0.159150	  0.064415	 -0.113489	  0.041781	 -0.049968	 -0.007357	  0.010966	 -0.069174	 -0.069945	 -0.047834	  0.088127
  0.267743	  0.140678	  0.172305	  0.069628	 -0.111535	  0.037117	 -0.060038	  0.011358	 -0.004732	 -0.068303	 -0.042587	 -0.033524	  0.069733
  0.232408	  0.122527	  0.171312	  0.062023	 -0.114997	  0.008776	 -0.025314	  0.030691	  0.046171	 -0.059430	 -0.062070	 -0.001558	  0.048532
  0.217792	  0.128170	  0.178576	  0.075999	 -0.115624	  0.024377	 -0.009382	  0.017163	  0.068157	 -0.023555	 -0.061667	  0.069239	  0.021626
  0.221604	  0.092460	  0.177647	  0.073894	 -0.099807	  0.054006	  0.010215	 -0.009484	  0.049683	 -0.002572	 -0.030913	  0.083782	  0.016908
  0.227649	  0.051902	  0.135634	  0.058825	 -0.128568	  0.056162	  0.020218	 -0.005905	  0.016769	 -0.000538	  0.002671	  0.051704	  0.048939
  0.194158	  0.035866	  0.079716	  0.043671	 -0.130823	  0.047606	  0.027888	  0.002747	  0.014123	 -0.008815	  0.007935	  0.036233	  0.042811
  0.173282	 -0.004025	  0.091172	  0.050258	 -0.078349	  0.032541	  0.033417	 -0.002951	  0.045750	 -0.040350	 -0.037768	  0.029033	  0.032835
  0.158918	 -0.015311	  0.085732	  0.067734	 -0.075133	 -0.018324	  0.033000	 -0.002671	  0.053973	 -0.035097	 -0.062275	  0.020540	  0.010641
  0.152643	 -0.085863	  0.063708	  0.043991	 -0.089111	 -0.038964	  0.015713	 -0.014698	  0.078529	 -0.041476	 -0.068558	  0.017174	  0.065265
  0.087722	 -0.126956	  0.013195	  0.031165	 -0.093406	 -0.016513	  0.037335	 -0.018600	  0.084229	  0.008233	 -0.052588	  0.023795	  0.101780
  0.033425	 -0.125935	 -0.008798	  0.041954	 -0.074488	  0.003807	  0.050831	 -0.018178	  0.049361	  0.011887	 -0.027780	  0.049192	  0.082339
  0.025703	 -0.166935	 -0.016913	  0.057879	 -0.073827	 -0.002362	  0.012466	  0.003946	  0.057740	 -0.008145	 -0.026948	  0.050869	  0.058557
  0.043481	 -0.196873	 -0.055939	  0.066170	 -0.086648	  0.007620	  0.032756	  0.003110	  0.057138	  0.005456	 -0.056691	  0.040472	  0.048512
  0.043430	 -0.207368	 -0.035585	  0.053556	 -0.055616	  0.024687	  0.015412	  0.004942	  0.021095	 -0.018314	 -0.069607	  0.049370	  0.063739
  0.034229	 -0.191476	 -0.024360	  0.025036	 -0.068494	  0.048320	  0.003928	 -0.002103	  0.048105	 -0.032338	 -0.090578	  0.055397	  0.053502
  0.013831	 -0.184552	 -0.041686	 -0.027075	 -0.080304	  0.058139	  0.033077	  0.026330	  0.070725	 -0.003657	 -0.105907	  0.082037	  0.032265
  0.011733	 -0.202465	 -0.069762	  0.001280	 -0.064565	  0.083875	  0.033529	  0.056288	  0.077155	  0.019151	 -0.102609	  0.073695	  0.021009
  0.018543	 -0.225983	 -0.089000	  0.024413	 -0.060456	  0.071147	  0.036259	  0.079037	  0.096073	  0.007296	 -0.077820	  0.020813	  0.010348
  0.039052	 -0.258688	 -0.124206	  0.014387	 -0.082404	  0.065890	  0.038876	  0.088600	  0.092616	 -0.015180	 -0.061675	 -0.004228	  0.010583
  0.017071	 -0.284473	 -0.155928	  0.034385	 -0.088886	  0.054954	  0.048409	  0.064390	  0.079252	 -0.035024	 -0.055935	 -0.013287	  0.003103
  0.003379	 -0.288547	 -0.174130	  0.052747	 -0.117923	  0.051571	  0.041709	  0.039165	  0.084587	 -0.048198	 -0.024492	 -0.005140	  0.033335
 -0.019289	 -0.299205	 -0.161557	  0.058303	 -0.090684	  0.062785	  0.016221	  0.042009	  0.077168	 -0.038110	 -0.037141	 -0.013219	  0.071370
 -0.038830	 -0.314697	 -0.152064	  0.054269	 -0.076379	  0.044835	 -0.021197	  0.028955	  0.079755	 -0.015767	 -0.051259	  0.037034	  0.059299
 -0.039202	 -0.323334	 -0.159681	  0.055765	 -0.077147	  0.032925	 -0.011651	  0.012438	  0.092800	 -0.005670	 -0.060137	  0.068326	  0.032259
 -0.014125	 -0.353850	 -0.169064	  0.044211	 -0.103192	  0.039725	 -0.004565	 -0.019397	  0.093442	  0.011355	 -0.097189	  0.080669	  0.021712
 -0.007412	 -0.345954	 -0.184784	  0.039785	 -0.085092	  0.049328	 -0.017136	 -0.028454	  0.124445	  0.039183	 -0.119723	  0.048030	  0.064757
  0.010356	 -0.333410	 -0.194435	  0.050799	 -0.073418	  0.078479	 -0.030755	  0.017975	  0.116974	  0.016029	 -0.145791	  0.015671	  0.076624
  0.011034	 -0.326918	 -0.223806	  0.069446	 -0.067462	  0.118909	 -0.021177	  0.034095	  0.119746	  0.007108	 -0.132561	 -0.039170	  0.058450
  0.016126	 -0.330257	 -0.209558	  0.032140	 -0.065995	  0.090160	  0.010800	  0.039735	  0.141140	  0.001769	 -0.137162	 -0.061271	  0.053115
  0.035603	 -0.305979	 -0.204725	 -0.013261	 -0.088818	  0.118966	  0.053555	  0.027088	  0.138036	  0.007630	 -0.136702	 -0.054863	  0.057386
  0.016843	 -0.284564	 -0.179811	 -0.012407	 -0.102536	  0.122191	  0.025874	  0.021262	  0.110189	  0.021235	 -0.114975	 -0.060507	  0.057737
  0.028394	 -0.271652	 -0.163193	 -0.013387	 -0.122303	  0.111100	  0.001821	  0.060166	  0.121098	  0.008337	 -0.096087	 -0.053951	  0.036242
  0.030734	 -0.298209	 -0.160230	 -0.043002	 -0.122116	  0.122714	 -0.011950	  0.076217	  0.134201	 -0.004505	 -0.101429	 -0.061755	  0.004364
  0.036748	 -0.292194	 -0.179527	 -0.050445	 -0.081460	  0.117627	 -0.002336	  0.099308	  0.140011	  0.002839	 -0.078746	 -0.048670	 -0.000932
  0.046948	 -0.251842	 -0.180421	 -0.058725	 -0.085491	  0.105180	  0.017859	  0.072478	  0.188749	  0.054258	 -0.071224	 -0.044254	  0.032113
  0.056559	 -0.260744	 -0.206487	 -0.080145	 -0.075739	  0.105696	  0.032349	  0.055381	  0.165573	  0.082950	 -0.039935	 -0.044274	  0.042796
  0.057087	 -0.246370	 -0.237098	 -0.077519	 -0.050423	  0.106792	  0.009694	  0.077303	  0.121863	  0.067060	 -0.035970	 -0.057565	  0.033889
  0.038816	 -0.237684	 -0.249781	 -0.050757	 -0.048483	  0.091635	  0.020962	  0.058100	  0.116965	  0.053118	 -0.045867	 -0.086564	  0.016155
  0.044193	 -0.215472	 -0.231013	 -0.027066	 -0.035256	  0.107591	  0.022398	  0.061444	  0.117250	  0.020631	 -0.066876	 -0.088415	 -0.016395
  0.084547	 -0.200446	 -0.259935	 -0.044478	 -0.045566	  0.109993	  0.024319	  0.048104	  0.126495	  0.006004	 -0.132606	 -0.082935	  0.008649
  0.096570	 -0.206234	 -0.272264	 -0.043086	 -0.045812	  0.123041	  0.020083	  0.038957	  0.098221	  0.041495	 -0.147322	 -0.090379	  0.043504
  0.090846	 -0.187409	 -0.227981	 -0.027351	 -0.052631	  0.122877	  0.016372	  0.044286	  0.108230	  0.047464	 -0.142552	 -0.127605	  0.045217
  0.102746	 -0.165504	 -0.222270	 -0.027161	 -0.033076	  0.126310	  0.025640	  0.031713	  0.126341	  0.053526	 -0.119012	 -0.134134	  0.059019
  0.103162	 -0.147685	 -0.254047	 -0.046421	 -0.010997	  0.119324	  0.029333	  0.020248	  0.107792	  0.046792	 -0.101543	 -0.152073	  0.067433
  0.146795	 -0.161387	 -0.238691	 -0.012939	  0.001347	  0.148720	  0.047852	  0.039091	  0.059261	  0.051811	 -0.088778	 -0.146673	  0.078723
  0.207431	 -0.176901	 -0.194627	 -0.032478	 -0.032724	  0.109286	  0.048854	  0.032180	  0.066961	  0.036723	 -0.095593	 -0.130602	  0.078022
  0.193972	 -0.156672	 -0.218101	 -0.062528	 -0.066320	  0.089288	  0.054745	  0.045505	  0.055938	  0.034106	 -0.101403	 -0.148763	  0.057672
  0.142702	 -0.125910	 -0.236384	 -0.064417	 -0.084966	  0.108361	  0.035109	  0.024267	  0.055673	  0.029407	 -0.136283	 -0.130301	  0.062853
  0.142710	 -0.119764	 -0.244058	 -0.065048	 -0.081827	  0.104884	  0.025202	  0.016429	  0.032082	  0.037006	 -0.140447	 -0.156755	  0.048928
  0.195204	 -0.095232	 -0.250944	 -0.044371	 -0.047296	  0.151949	  0.005626	  0.024765	  0.012308	  0.028712	 -0.143918	 -0.155369	  0.043276
  0.200495	 -0.123806	 -0.218390	 -0.020727	 -0.057160	  0.171057	 -0.013699	  0.016469	  0.016990	  0.021187	 -0.150624	 -0.145346	  0.065377
  0.218764	 -0.153886	 -0.196489	 -0.021702	 -0.048922	  0.176897	 -0.002244	  0.028984	  0.035817	  0.005045	 -0.159545	 -0.158527	  0.071494
  0.239853	 -0.128042	 -0.184439	 -0.000449	 -0.006353	  0.173720	  0.006295	  0.075390	  0.061216	 -0.024184	 -0.186026	 -0.156172	  0.085091
  0.222137	 -0.098590	 -0.168317	 -0.029859	 -0.032975	  0.183985	 -0.017151	  0.093978	  0.039598	 -0.036338	 -0.175677	 -0.173660	  0.072309
  0.204078	 -0.064947	 -0.162097	 -0.075985	 -0.025875	  0.175846	 -0.027236	  0.084552	  0.033392	 -0.047060	 -0.192028	 -0.184638	  0.042602
  0.172447	 -0.042124	 -0.174432	 -0.066108	 -0.027142	  0.159715	 -0.023398	  0.083852	  0.055752	 -0.023647	 -0.213148	 -0.208676	  0.068325
  0.121724	 -0.002933	 -0.166577	 -0.066688	 -0.051916	  0.127942	 -0.030780	  0.058835	  0.075089	 -0.019991	 -0.228378	 -0.208739	  0.031687
  0.057064	  0.028221	 -0.133428	 -0.044390	 -0.029517	  0.108281	 -0.004628	  0.049038	  0.038992	 -0.042831	 -0.251631	 -0.244193	  0.037262
  0.065639	  0.059099	 -0.128107	 -0.065766	 -0.008298	  0.101810	  0.025094	  0.033289	  0.035242	 -0.078350	 -0.278435	 -0.280969	  0.062485
  0.096004	  0.066127	 -0.121659	 -0.079391	 -0.031870	  0.109082	  0.017405	  0.035654	  0.019424	 -0.079175	 -0.263380	 -0.328111	  0.069801
  0.053414	  0.097685	 -0.095519	 -0.042910	 -0.053905	  0.116128	 -0.015206	  0.044082	  0.049974	 -0.026038	 -0.259734	 -0.328311	  0.061027
  0.034601	  0.118817	 -0.138889	 -0.049514	 -0.041424	  0.133298	 -0.012504	  0.028068	  0.042087	 -0.006810	 -0.244221	 -0.236820	  0.067456
  0.047944	  0.159662	 -0.120220	 -0.017285	 -0.026887	  0.140074	 -0.014692	  0.031790	  0.029240	 -0.046587	 -0.264885	 -0.199754	  0.062808
  0.069002	  0.183399	 -0.128737	  0.007179	 -0.028942	  0.117547	 -0.017124	  0.049805	  0.041125	 -0.081300	 -0.311638	 -0.216065	  0.040368
  0.066057	  0.171886	 -0.106076	 -0.007045	 -0.039704	  0.145277	 -0.012561	  0.077178	  0.061841	 -0.074949	 -0.321251	 -0.239108	  0.050386
  0.054704	  0.163623	 -0.088300	 -0.002720	 -0.045417	  0.195606	 -0.022261	  0.059474	  0.050350	 -0.064828	 -0.304046	 -0.230198	  0.049348
  0.052600	  0.154461	 -0.094027	 -0.010421	 -0.032316	  0.221925	 -0.030229	  0.041280	  0.073073	 -0.076560	 -0.286205	 -0.241788	  0.071037
  0.038300	  0.165452	 -0.081823	 -0.026930	 -0.053723	  0.198685	 -0.046603	  0.026150	  0.075417	 -0.091679	 -0.298305	 -0.292129	  0.089142
 -0.009729	  0.167184	 -0.078833	 -0.069515	 -0.058049	  0.162309	 -0.052165	  0.061299	  0.052462	 -0.147716	 -0.332923	 -0.315042	  0.078527
 -0.033857	  0.153098	 -0.066942	 -0.091655	 -0.079900	  0.129508	 -0.029974	  0.090423	  0.064591	 -0.153969	 -0.343791	 -0.302241	  0.049995
 -0.021209	  0.118570	 -0.029598	 -0.074698	 -0.063184	  0.138646	 -0.055395	  0.112720	  0.037416	 -0.131153	 -0.367378	 -0.268894	  0.052038
  0.047164	  0.151138	  0.027753	 -0.068181	 -0.032918	  0.188461	 -0.066764	  0.100892	  0.026147	 -0.120304	 -0.376171	 -0.265908	  0.087274
  0.053014	  0.198341	  0.050757	 -0.059282	 -0.026291	  0.156803	 -0.047775	  0.102420	  0.068111	 -0.134297	 -0.345689	 -0.265138	  0.088075
  0.027452	  0.195805	  0.076673	 -0.043199	 -0.028805	  0.131790	 -0.044817	  0.096305	  0.032644	 -0.096274	 -0.348574	 -0.252504	  0.076525
  0.043472	  0.203190	  0.093555	 -0.035936	 -0.040254	  0.136948	 -0.020408	  0.098576	  0.025965	 -0.103008	 -0.338439	 -0.243831	  0.090618
 -0.002430	  0.194900	  0.095514	 -0.037237	 -0.003792	  0.165616	 -0.025567	  0.078165	  0.023573	 -0.117811	 -0.311599	 -0.243800	  0.091004
  0.004530	  0.185630	  0.085100	 -0.039393	 -0.005472	  0.178323	 -0.052203	  0.064747	  0.017974	 -0.085847	 -0.342370	 -0.279356	  0.098131
 -0.004268	  0.164632	  0.116151	 -0.059114	 -0.039948	  0.176757	 -0.063930	  0.043706	  0.029938	 -0.072977	 -0.325941	 -0.298911	  0.106211
 -0.062158	  0.160591	  0.138364	 -0.011260	 -0.042402	  0.178365	 -0.036609	  0.038175	  0.047478	 -0.065705	 -0.300525	 -0.309452	  0.101909
 -0.109291	  0.130625	  0.142766	  0.019024	 -0.043742	  0.182252	 -0.009480	  0.016462	  0.085933	 -0.066698	 -0.338219	 -0.314169	  0.102965
 -0.116296	  0.095528	  0.132249	  0.021313	 -0.054156	  0.171119	 -0.039210	  0.024749	  0.066690	 -0.100080	 -0.356686	 -0.305135	  0.069634
 -0.088383	  0.093989	  0.137133	  0.015673	 -0.046629	  0.146370	 -0.020969	  0.042019	  0.046607	 -0.119876	 -0.319708	 -0.309787	  0.068073
 -0.064936	  0.094030	  0.140249	  0.012449	 -0.049526	  0.127162	 -0.053974	  0.036116	  0.010360	 -0.116863	 -0.255395	 -0.270724	  0.073257
 -0.040014	  0.112472	  0.147379	 -0.002722	 -0.025446	  0.113031	 -0.089540	  0.058853	 -0.006004	 -0.119024	 -0.224695	 -0.224609	  0.067598
 -0.044038	  0.077289	  0.157793	  0.011968	 -0.027520	  0.118151	 -0.083380	  0.044828	  0.023298	 -0.091942	 -0.209593	 -0.203830	  0.065688
 -0.072204	  0.058839	  0.118638	  0.026952	 -0.018309	  0.119959	 -0.069049	  0.064017	  0.042194	 -0.066676	 -0.202737	 -0.177853	  0.075664
 -0.061544	  0.069810	  0.140362	  0.004525	 -0.014872	  0.140763	 -0.060028	  0.063964	  0.014713	 -0.071443	 -0.181759	 -0.175655	  0.047879
 -0.031681	  0.072724	  0.161123	 -0.017235	 -0.027023	  0.136073	 -0.087298	  0.096669	  0.007497	 -0.075124	 -0.206229	 -0.175156	  0.008269
 -0.026519	  0.052907	  0.145768	 -0.012179	 -0.036818	  0.146855	 -0.106447	  0.052984	  0.013149	 -0.059867	 -0.187650	 -0.185748	 -0.000103
 -0.039426	  0.036713	  0.121660	 -0.015298	 -0.042597	  0.133026	 -0.061831	  0.038207	  0.030273	 -0.069625	 -0.156735	 -0.207376	  0.007558
 -0.036764	  0.008964	  0.129711	 -0.010881	 -0.033534	  0.133306	 -0.031609	  0.041078	  0.053159	 -0.077163	 -0.162127	 -0.182215	  0.026780
 -0.015940	  0.007831	  0.120982	  0.031442	 -0.013897	  0.142374	 -0.031372	  0.014828	  0.061408	 -0.108003	 -0.139532	 -0.180751	  0.044363
  0.001907	  0.041889	  0.106802	  0.036071	 -0.002078	  0.124440	 -0.065211	 -0.001526	  0.058276	 -0.099065	 -0.137201	 -0.176707	  0.007161
 -0.010532	  0.053969	  0.075616	  0.041663	  0.003272	  0.115094	 -0.049990	 -0.033371	  0.070518	 -0.075219	 -0.129060	 -0.135770	  0.009618
  0.015213	  0.083647	  0.041410	  0.028960	  0.044864	  0.144351	 -0.050953	 -0.018955	  0.071681	 -0.078594	 -0.114647	 -0.063979	  0.013357
  0.051450	  0.090455	  0.083771	 -0.015906	  0.080582	  0.129696	 -0.071366	 -0.013843	  0.056053	 -0.105096	 -0.102449	 -0.071124	 -0.009085
  0.064175	  0.092056	  0.083149	 -0.026631	  0.079756	  0.146399	 -0.073577	 -0.016240	  0.032673	 -0.118070	 -0.085564	 -0.040071	  0.004261
  0.074196	  0.088665	  0.103142	 -0.042091	  0.061031	  0.153141	 -0.070773	  0.011215	  0.047350	 -0.096761	 -0.075322	  0.030354	  0.026842
  0.069186	  0.060201	  0.129157	 -0.037075	  0.028508	  0.144533	 -0.066289	  0.023713	  0.053440	 -0.095495	 -0.091644	  0.040430	  0.026541
  0.041292	  0.047983	  0.113140	 -0.015837	  0.032471	  0.143545	 -0.067209	  0.010449	  0.063550	 -0.077024	 -0.050276	  0.052341	  0.032667
  0.033845	  0.045416	  0.090860	 -0.004269	  0.026808	  0.125479	 -0.102645	  0.013455	  0.055600	 -0.040433	 -0.025308	  0.058510	  0.015515
  0.041200	  0.012408	  0.077699	 -0.005913	  0.008535	  0.114037	 -0.123329	  0.006855	  0.050811	 -0.021937	  0.029797	  0.053414	  0.028311
  0.070389	  0.016064	  0.067153	  0.001108	  0.010246	  0.104604	 -0.100905	 -0.006883	  0.034294	 -0.007106	  0.048610	  0.094800	  0.029098
  0.088611	  0.034319	  0.068073	  0.031007	  0.038784	  0.107917	 -0.087259	 -0.024327	  0.042927	 -0.018564	  0.059606	  0.087396	  0.045493
  0.067965	  0.068364	  0.081839	  0.022560	  0.000354	  0.073609	 -0.072344	 -0.015730	  0.061206	 -0.006685	  0.065865	  0.066920	  0.066121
  0.057217	  0.065788	  0.081428	 -0.013533	 -0.019913	  0.063092	 -0.118748	 -0.004592	  0.060628	 -0.003369	  0.061388	  0.080736	  0.077081
  0.087794	  0.029052	  0.035942	 -0.053126	 -0.009558	  0.087155	 -0.097180	 -0.007739	  0.084320	  0.007558	  0.046189	  0.095439	  0.053569
  0.109264	  0.030115	  0.024303	 -0.063014	 -0.014618	  0.090833	 -0.073713	 -0.021641	  0.056103	 -0.021815	  0.025226	  0.109237	  0.049527
  0.103288	  0.031079	  0.031688	 -0.008176	 -0.005819	  0.066522	 -0.078484	 -0.016399	  0.062037	 -0.038006	  0.056386	  0.115490	  0.045416
  0.076262	  0.078599	  0.020750	 -0.003641	  0.015365	  0.068633	 -0.058854	 -0.037026	  0.064424	 -0.017714	  0.120819	  0.137218	  0.035415
  0.043863	  0.109024	  0.017457	  0.004127	 -0.001008	  0.073855	 -0.052942	 -0.032473	  0.055224	 -0.010696	  0.138267	  0.131594	  0.054849
  0.101736	  0.102137	  0.021801	  0.025807	  0.017935	  0.045077	 -0.028218	 -0.045707	  0.063261	 -0.002667	  0.109309	  0.164856	  0.040607
  0.138908	  0.068098	 -0.004020	 -0.000148	  0.007833	  0.015901	 -0.040578	 -0.050176	  0.082282	 -0.014129	  0.141188	  0.176076	  0.038716
  0.178922	  0.072517	 -0.011660	 -0.001722	  0.002507	  0.034079	 -0.054357	 -0.029615	  0.079627	 -0.008057	  0.147006	  0.165389	  0.034664
  0.244327	  0.091630	  0.032846	  0.042266	 -0.007402	  0.017573	 -0.049202	 -0.021418	  0.097195	 -0.011825	  0.161471	  0.185232	  0.072446
  0.220309	  0.072581	  0.059357	  0.045722	 -0.027843	 -0.022405	 -0.043751	 -0.029350	  0.087277	 -0.035117	  0.150378	  0.188487	  0.067453
  0.188650	  0.086672	  0.048076	  0.055081	 -0.049794	 -0.048303	 -0.026644	 -0.042959	  0.021300	 -0.009724	  0.136628	  0.182919	  0.055104
  0.208162	  0.130397	  0.026741	  0.079088	 -0.047245	 -0.046608	 -0.032345	 -0.081035	  0.020780	 -0.016040	  0.130099	  0.178441	  0.053966
  0.218530	  0.173483	  0.033187	  0.074819	 -0.036479	 -0.013021	 -0.036125	 -0.069442	  0.036129	 -0.009671	  0.139377	  0.185879	  0.076181
  0.203331	  0.210613	  0.036949	  0.062688	 -0.061294	 -0.015371	 -0.019987	 -0.074185	  0.013301	  0.023961	  0.167350	  0.165625	  0.070135
  0.175495	  0.208122	  0.011278	  0.057484	 -0.047360	  0.015937	 -0.050980	 -0.082605	  0.016521	  0.045823	  0.219891	  0.191140	  0.036111
  0.210274	  0.177479	 -0.001269	  0.066022	 -0.039269	  0.043958	 -0.062537	 -0.060982	  0.017599	  0.038350	  0.258027	  0.217575	  0.029708
  0.252853	  0.170157	 -0.027853	  0.085082	 -0.034521	  0.014350	 -0.034572	 -0.031358	  0.010504	  0.047466	  0.233417	  0.189104	  0.034085
  0.281143	  0.214645	 -0.030906	  0.108883	 -0.059750	  0.001872	 -0.005261	 -0.022673	 -0.028589	  0.068647	  0.215907	  0.184150	  0.046629
  0.277808	  0.231965	  0.020694	  0.073433	 -0.044361	  0.020313	 -0.019490	 -0.047238	 -0.022948	  0.050325	  0.220260	  0.216435	  0.032322
  0.299249	  0.181563	  0.030536	  0.060398	 -0.032401	  0.037979	 -0.005824	 -0.041322	 -0.065594	  0.022451	  0.223965	  0.239368	  0.070183
  0.295780	  0.128551	  0.035577	  0.077894	 -0.025658	  0.019196	  0.029252	 -0.072736	 -0.060062	  0.015273	  0.231306	  0.265439	  0.055654
  0.278546	  0.120995	  0.060449	  0.069615	 -0.009889	  0.019154	  0.064928	 -0.042128	 -0.010306	 -0.007459	  0.268419	  0.263927	  0.058403
  0.309193	  0.126992	  0.057429	  0.072327	  0.003934	 -0.002631	  0.055458	 -0.022090	  0.001437	 -0.016155	  0.278336	  0.230882	  0.060206
  0.305181	  0.159070	 -0.002264	  0.094284	 -0.006850	 -0.049493	  0.052625	 -0.001998	 -0.000126	  0.013301	  0.248756	  0.227188	  0.042082
  0.325149	  0.184775	  0.033285	  0.091038	 -0.036381	 -0.020637	  0.065163	  0.022142	  0.004773	  0.009715	  0.221920	  0.220821	  0.067417
  0.340532	  0.201153	  0.053964	  0.086332	 -0.025566	 -0.007329	  0.048082	  0.017551	 -0.023046	  0.015018	  0.177462	  0.209255	  0.095847
  0.345774	  0.193351	  0.118069	  0.099154	 -0.037784	 -0.023551	  0.045962	 -0.018521	 -0.012410	  0.034732	  0.164821	  0.191943	  0.085694
  0.365388	  0.190338	  0.142365	  0.066948	 -0.055692	 -0.014495	  0.045581	  0.011659	 -0.037712	  0.054516	  0.168400	  0.152115	  0.106229
  0.427801	  0.153128	  0.136495	  0.048821	 -0.015144	 -0.025068	  0.089396	 -0.009100	 -0.083532	  0.019601	  0.127821	  0.122805	  0.111934
  0.459305	  0.125356	  0.135389	  0.034664	 -0.026791	 -0.038458	  0.099326	 -0.007458	 -0.071831	 -0.028994	  0.135736	  0.113541	  0.110552
  0.430431	  0.098314	  0.086835	  0.016364	 -0.031962	 -0.031692	  0.066513	 -0.015717	 -0.047215	 -0.004157	  0.089105	  0.139448	  0.087074
  0.430444	  0.067785	  0.076099	  0.040177	 -0.053394	 -0.012555	  0.046996	 -0.001451	 -0.018455	 -0.042132	  0.076445	  0.131187	  0.043727
  0.417058	  0.080845	  0.075823	  0.045884	 -0.061914	  0.005708	  0.035801	  0.017309	 -0.013472	 -0.014224	  0.079839	  0.123472	  0.054046
  0.377456	  0.120267	  0.054495	  0.014294	 -0.053392	  0.022573	  0.046048	  0.014905	 -0.009622	  0.003667	  0.068382	  0.122746	  0.069255
  0.369329	  0.157364	  0.030093	 -0.006835	 -0.076481	  0.028462	  0.059152	 -0.007545	 -0.028158	 -0.009908	  0.072278	  0.130401	  0.067831
  0.383752	  0.199888	 -0.002943	  0.002682	 -0.083000	  0.032673	  0.027434	  0.005761	 -0.035414	 -0.026223	  0.081786	  0.101138	  0.088953
  0.395210	  0.265887	 -0.045132	 -0.001941	 -0.083439	  0.014316	  0.025512	  0.035451	 -0.038680	 -0.034295	  0.071489	  0.066799	  0.075398
  0.394753	  0.216372	 -0.007724	 -0.016038	 -0.083066	  0.008471	  0.048294	  0.023166	 -0.004841	 -0.010269	  0.020214	  0.038920	  0.112082
  0.390084	  0.181418	  0.000793	  0.004204	 -0.105692	  0.003245	  0.057071	  0.045903	  0.000089	 -0.017851	 -0.027170	 -0.012250	  0.165583
  0.418303	  0.128726	 -0.010259	  0.000016	 -0.116161	 -0.008449	  0.061101	  0.048081	  0.001143	 -0.001912	 -0.028773	 -0.028043	  0.171490
  0.465247	  0.094172	 -0.004118	 -0.000071	 -0.096597	  0.000440	  0.022072	  0.010035	 -0.003054	 -0.005886	 -0.044031	 -0.073341	  0.185271
  0.466754	  0.102993	  0.037709	  0.012780	 -0.099454	  0.031363	  0.029848	  0.001833	 -0.064931	 -0.008494	 -0.055636	 -0.147193	  0.177606
  0.459185	  0.076420	  0.077803	  0.005622	 -0.101572	  0.064759	  0.009336	  0.004578	 -0.035575	  0.022906	 -0.044216	 -0.158760	  0.129654
  0.427443	  0.028164	  0.077526	  0.005455	 -0.096322	  0.073110	  0.010029	  0.016419	 -0.031903	  0.050074	 -0.031298	 -0.189761	  0.131049
  0.405950	  0.045625	  0.070314	  0.017398	 -0.078539	  0.092234	 -0.015586	  0.013913	 -0.015851	  0.043392	 -0.055901	 -0.186353	  0.115123
  0.352068	  0.052156	  0.051205	  0.034207	 -0.070285	  0.065353	 -0.040036	 -0.012988	 -0.022915	  0.063295	 -0.066024	 -0.217297	  0.110486
