# Supplementary material for: A fluorescent photoimmunoconjugate for imaging of cholesteatoma
Source: Sci Rep. 2022 Nov 19;12:19905. doi: 10.1038/s41598-022-22072-9 (PMC9675863; doi:10.1038/s41598-022-22072-9)
Supplement: Supplementary file 2 — Supplementary Information 2. [file 41598_2022_22072_MOESM2_ESM.zip › Data/ABR-66-6]

:RUN-6	LEVEL SWEEP	TEMP:NaN	6/13/2018	11:52 AM	NaNHR:
:SW EAR: R	SW FREQ: 32.00	# AVERAGES: 512	REP RATE (/sec): 40	DRIVER: RS Tweeter	SAMPLE (�sec): 40	
:NOTES-
:CHAMBER-CH4B-PXI
:CFTS Version: V2.7.2 (R850)
:LEVELS:20;25;30;35;40;45;50;55;60;65;70;75;80;
:DATA
  0.005003	 -0.012156	  0.033852	  0.000598	 -0.031242	  0.019229	  0.029043	 -0.019000	 -0.010340	 -0.042542	 -0.001385	 -0.019624	 -0.043205
  0.003925	 -0.002236	  0.029570	 -0.025226	 -0.013092	 -0.005818	  0.042095	 -0.027560	 -0.026639	 -0.050219	 -0.012569	 -0.048003	 -0.065700
  0.009485	  0.011360	 -0.002736	 -0.039358	 -0.003679	 -0.057133	  0.065907	 -0.017780	 -0.022080	 -0.034306	  0.001298	 -0.055510	 -0.061356
  0.032998	 -0.026788	  0.005529	 -0.029829	  0.015737	 -0.096011	  0.056461	 -0.009554	 -0.019451	 -0.020453	  0.004810	 -0.052863	 -0.042272
  0.042596	 -0.012480	 -0.009463	 -0.004557	  0.019955	 -0.072181	  0.016309	 -0.000500	 -0.006661	 -0.026486	 -0.010138	 -0.010301	 -0.039506
  0.003763	 -0.009056	 -0.036001	 -0.006971	  0.007894	 -0.037850	 -0.011120	  0.011639	 -0.009645	 -0.007233	 -0.043168	 -0.003782	 -0.052325
  0.006019	 -0.023633	 -0.027910	 -0.007931	 -0.022297	 -0.023501	 -0.013671	  0.029768	 -0.003830	  0.000980	 -0.015569	 -0.046632	 -0.068013
  0.014308	  0.018016	 -0.061510	 -0.001314	 -0.025005	 -0.002632	 -0.008772	 -0.000903	  0.002468	 -0.016088	  0.004619	 -0.065779	 -0.032367
  0.013234	  0.021604	 -0.046017	 -0.022386	 -0.009732	  0.006981	  0.006306	  0.004370	 -0.022674	 -0.006835	  0.019310	 -0.056633	 -0.056909
 -0.008634	  0.034747	  0.019231	  0.016699	  0.029707	  0.009672	  0.001997	 -0.023180	 -0.032702	  0.036725	  0.003273	 -0.054019	 -0.066383
 -0.008732	  0.045078	  0.015251	  0.033759	  0.058834	 -0.008094	 -0.025923	 -0.025948	 -0.029476	  0.023037	 -0.014251	 -0.028577	 -0.036935
 -0.006921	  0.009601	  0.012060	  0.007027	  0.009019	 -0.017472	 -0.031321	 -0.023821	 -0.034396	  0.007313	 -0.018726	 -0.018969	 -0.022422
 -0.006235	 -0.010271	  0.018538	  0.025055	 -0.028075	 -0.031589	 -0.035423	 -0.014140	 -0.036230	  0.003725	 -0.035835	 -0.014968	 -0.018322
 -0.015711	  0.013243	  0.028333	  0.020287	 -0.037091	 -0.007039	 -0.057561	  0.006578	 -0.029586	 -0.017869	 -0.064190	 -0.032512	  0.016096
 -0.025458	 -0.010497	  0.035330	  0.021590	 -0.008715	  0.020521	 -0.045209	 -0.031123	 -0.019750	 -0.037316	 -0.040117	 -0.015395	  0.047945
 -0.004518	 -0.017793	  0.033647	  0.034299	  0.013060	  0.036899	 -0.026069	 -0.032769	  0.031031	 -0.017009	  0.004380	  0.058037	  0.078470
 -0.016664	  0.006034	  0.022766	  0.012251	  0.016835	  0.066210	 -0.021784	 -0.014019	  0.050288	  0.006070	  0.039429	  0.093654	  0.087916
 -0.010160	  0.005925	 -0.020059	 -0.025408	  0.001377	  0.049280	  0.015097	  0.054875	  0.045637	  0.040013	  0.037649	  0.109248	  0.135644
 -0.013121	 -0.017468	 -0.045173	 -0.017119	 -0.010025	  0.069599	  0.023127	  0.067623	  0.061817	  0.060420	  0.069783	  0.132644	  0.125711
 -0.015177	 -0.023227	 -0.005238	  0.008534	  0.016533	  0.080928	  0.020511	  0.065443	  0.112218	  0.098072	  0.071397	  0.129984	  0.113932
 -0.001361	 -0.026415	  0.005391	  0.011579	  0.027898	  0.074512	  0.033102	  0.080987	  0.118815	  0.126038	  0.052849	  0.139891	  0.135496
  0.006928	 -0.022433	 -0.017688	  0.015602	  0.020040	  0.045418	  0.028183	  0.064863	  0.108213	  0.148594	  0.053938	  0.136223	  0.144467
 -0.003362	  0.014422	 -0.016577	  0.038951	  0.067990	  0.030922	  0.056638	  0.050217	  0.085291	  0.109959	  0.065722	  0.105932	  0.145401
 -0.003256	  0.034461	  0.014209	  0.041554	  0.108647	  0.019101	  0.080054	  0.074354	  0.071775	  0.119439	  0.089657	  0.125732	  0.124431
  0.025504	 -0.008147	  0.025982	  0.033282	  0.102787	  0.046620	  0.062754	  0.099339	  0.096062	  0.102233	  0.045239	  0.182674	  0.112650
  0.016678	 -0.023263	  0.032621	  0.040774	  0.111069	  0.082120	  0.075039	  0.087586	  0.089839	  0.138190	  0.072047	  0.240663	  0.132127
  0.009575	 -0.002501	  0.075456	  0.014262	  0.074436	  0.095501	  0.048913	  0.085903	  0.094207	  0.127949	  0.107556	  0.294465	  0.218962
  0.027849	 -0.021684	  0.064772	 -0.010936	  0.068831	  0.059985	  0.036761	  0.115013	  0.102769	  0.112299	  0.193054	  0.362577	  0.343111
  0.034368	 -0.020709	  0.055147	 -0.009094	  0.055890	  0.060092	  0.065273	  0.136427	  0.154850	  0.197442	  0.322737	  0.432637	  0.468145
  0.020685	 -0.013581	  0.052721	  0.024499	  0.038768	  0.085242	  0.085551	  0.151862	  0.196545	  0.292860	  0.412762	  0.546850	  0.594888
  0.035846	 -0.002776	  0.032292	  0.022021	  0.034825	  0.075931	  0.133915	  0.174152	  0.240537	  0.371084	  0.478488	  0.667470	  0.692759
  0.050882	 -0.006565	  0.038539	  0.032960	  0.034803	  0.108862	  0.167196	  0.234323	  0.291498	  0.439882	  0.542769	  0.727195	  0.760035
  0.048798	 -0.011690	  0.078597	  0.036889	  0.056169	  0.139672	  0.207530	  0.311536	  0.338253	  0.536604	  0.575040	  0.748491	  0.760931
  0.032487	  0.008742	  0.115815	  0.053963	  0.094326	  0.177870	  0.263101	  0.305796	  0.387209	  0.531346	  0.574761	  0.693004	  0.687900
 -0.001194	 -0.019609	  0.153138	  0.075906	  0.151303	  0.201887	  0.313317	  0.314729	  0.416826	  0.494838	  0.535201	  0.589622	  0.550812
  0.031133	 -0.021339	  0.154204	  0.107119	  0.227619	  0.263276	  0.290124	  0.297171	  0.404961	  0.442651	  0.467983	  0.493888	  0.443537
  0.058761	 -0.050433	  0.163859	  0.162333	  0.249562	  0.281817	  0.282463	  0.282287	  0.357231	  0.360152	  0.365861	  0.358302	  0.297629
  0.037516	 -0.069071	  0.191698	  0.157380	  0.240666	  0.286911	  0.247344	  0.228164	  0.303786	  0.222984	  0.212175	  0.213204	  0.095290
  0.046871	 -0.026725	  0.191727	  0.196281	  0.203146	  0.265120	  0.191557	  0.135829	  0.223849	  0.117440	  0.079281	  0.057808	 -0.103239
  0.041064	 -0.042924	  0.171613	  0.224381	  0.193193	  0.215935	  0.112324	  0.069483	  0.081259	 -0.027186	 -0.072144	 -0.104860	 -0.286945
  0.030139	 -0.048574	  0.190175	  0.164131	  0.204012	  0.195329	  0.060489	  0.015547	 -0.028653	 -0.136744	 -0.213977	 -0.237207	 -0.446824
  0.052054	 -0.022554	  0.200300	  0.095151	  0.161645	  0.141656	  0.010051	 -0.037158	 -0.098295	 -0.209541	 -0.329366	 -0.376272	 -0.594589
  0.053298	 -0.045249	  0.212585	  0.111369	  0.112592	  0.080905	 -0.043607	 -0.092261	 -0.174597	 -0.262759	 -0.405851	 -0.508681	 -0.691982
  0.065011	 -0.034840	  0.235063	  0.130242	  0.066409	  0.035714	 -0.074742	 -0.168479	 -0.248372	 -0.320536	 -0.449147	 -0.549077	 -0.771417
  0.062837	 -0.028492	  0.211145	  0.111695	  0.043599	  0.005112	 -0.081408	 -0.197163	 -0.270872	 -0.371694	 -0.489710	 -0.552274	 -0.783683
  0.078626	 -0.017338	  0.192332	  0.102836	 -0.007483	 -0.028467	 -0.095394	 -0.199000	 -0.272739	 -0.359608	 -0.508894	 -0.533554	 -0.763687
  0.074737	 -0.015792	  0.179048	  0.076263	 -0.044568	 -0.038306	 -0.124609	 -0.212294	 -0.263743	 -0.355307	 -0.501611	 -0.490233	 -0.693086
  0.080306	 -0.026970	  0.178178	  0.050305	 -0.032389	 -0.077737	 -0.164398	 -0.238697	 -0.242641	 -0.335042	 -0.471741	 -0.446458	 -0.633751
  0.113298	 -0.033109	  0.186623	  0.043394	 -0.056931	 -0.080460	 -0.196933	 -0.229527	 -0.218225	 -0.295151	 -0.402919	 -0.357187	 -0.525525
  0.115915	 -0.034573	  0.185247	  0.026213	 -0.088002	 -0.085241	 -0.172429	 -0.207769	 -0.200098	 -0.266066	 -0.334347	 -0.239285	 -0.343807
  0.092642	 -0.038444	  0.190867	  0.015195	 -0.115807	 -0.083374	 -0.170866	 -0.169294	 -0.191598	 -0.164738	 -0.226817	 -0.107935	 -0.133325
  0.092196	 -0.063949	  0.181847	  0.035720	 -0.120522	 -0.077585	 -0.140352	 -0.120656	 -0.157413	 -0.055870	 -0.076169	  0.056832	  0.039544
  0.098681	 -0.072611	  0.179896	 -0.004703	 -0.130554	 -0.064455	 -0.121425	 -0.054525	 -0.044763	  0.066137	  0.057341	  0.203546	  0.203643
  0.080437	 -0.075678	  0.196430	 -0.026589	 -0.140414	 -0.039340	 -0.060104	  0.017060	  0.071911	  0.188047	  0.255543	  0.369633	  0.326193
  0.074520	 -0.064076	  0.201222	  0.006305	 -0.112618	  0.006648	  0.011424	  0.095134	  0.210037	  0.297907	  0.361161	  0.501386	  0.410215
  0.060496	 -0.034843	  0.220201	  0.006010	 -0.098439	  0.101742	  0.074555	  0.184759	  0.351295	  0.434976	  0.431152	  0.526604	  0.408630
  0.084427	 -0.061406	  0.211472	  0.026870	 -0.037354	  0.166880	  0.135174	  0.262759	  0.420811	  0.470602	  0.477511	  0.533284	  0.346087
  0.084752	 -0.111275	  0.171100	  0.020312	 -0.019416	  0.195308	  0.235661	  0.315256	  0.444429	  0.424125	  0.444570	  0.450576	  0.316674
  0.071738	 -0.120172	  0.187907	  0.059846	  0.019488	  0.267946	  0.307178	  0.368240	  0.432486	  0.379229	  0.358130	  0.342543	  0.244666
  0.089238	 -0.114663	  0.200838	  0.085777	  0.106430	  0.337310	  0.349373	  0.373805	  0.372705	  0.338341	  0.245394	  0.264723	  0.140110
  0.068949	 -0.104214	  0.202433	  0.093527	  0.143549	  0.366711	  0.330180	  0.353734	  0.290387	  0.281071	  0.164158	  0.199356	  0.065423
  0.011057	 -0.115117	  0.212425	  0.141517	  0.167540	  0.352635	  0.292897	  0.317181	  0.273006	  0.212132	  0.084299	  0.108678	 -0.055023
  0.016251	 -0.103348	  0.265747	  0.184982	  0.183296	  0.343578	  0.231436	  0.282649	  0.233646	  0.164396	  0.028877	  0.014690	 -0.149950
  0.020914	 -0.079309	  0.249478	  0.174213	  0.211836	  0.322791	  0.169928	  0.218805	  0.144350	  0.102050	 -0.038722	 -0.041340	 -0.208088
  0.010811	 -0.100697	  0.224510	  0.156484	  0.202252	  0.264612	  0.141958	  0.175872	  0.051980	  0.022783	 -0.106865	 -0.079212	 -0.254923
  0.027967	 -0.096282	  0.243927	  0.139497	  0.194125	  0.196315	  0.100846	  0.162366	  0.028876	 -0.005505	 -0.134353	 -0.107522	 -0.238817
  0.057949	 -0.037158	  0.216877	  0.158124	  0.185461	  0.193382	  0.053816	  0.157320	 -0.036545	 -0.060593	 -0.174459	 -0.156759	 -0.249465
  0.082456	 -0.025607	  0.253620	  0.146962	  0.144595	  0.176110	  0.055509	  0.125007	 -0.086061	 -0.095602	 -0.206530	 -0.152794	 -0.295656
  0.080283	 -0.026533	  0.235622	  0.142245	  0.106025	  0.156728	  0.062813	  0.098140	 -0.124266	 -0.120168	 -0.217777	 -0.164861	 -0.306765
  0.086322	 -0.034027	  0.214713	  0.155999	  0.084690	  0.161106	  0.026985	  0.046376	 -0.114823	 -0.127303	 -0.205829	 -0.140021	 -0.293864
  0.087274	 -0.025847	  0.185442	  0.105209	  0.050652	  0.143612	  0.016472	 -0.000266	 -0.130569	 -0.119001	 -0.234261	 -0.152549	 -0.277807
  0.079897	 -0.046859	  0.181951	  0.072864	  0.017630	  0.095132	  0.027959	 -0.073029	 -0.162585	 -0.111654	 -0.255612	 -0.169527	 -0.267949
  0.069884	 -0.074988	  0.245258	  0.063465	  0.044776	  0.101733	  0.036386	 -0.094937	 -0.202663	 -0.136862	 -0.227818	 -0.163653	 -0.264077
  0.078184	 -0.074805	  0.236856	  0.093369	  0.031455	  0.108235	 -0.006200	 -0.092512	 -0.171834	 -0.130808	 -0.234771	 -0.143146	 -0.270901
  0.062586	 -0.075660	  0.229709	  0.078077	  0.010467	  0.065185	 -0.033908	 -0.093211	 -0.162497	 -0.109691	 -0.229327	 -0.108050	 -0.242462
  0.046448	 -0.069226	  0.241021	  0.066172	 -0.005367	  0.035348	 -0.056023	 -0.075135	 -0.128597	 -0.129521	 -0.215602	 -0.080721	 -0.225002
  0.062277	 -0.089088	  0.233786	  0.041186	  0.004952	  0.041608	 -0.049388	 -0.078866	 -0.084470	 -0.156782	 -0.182811	 -0.044570	 -0.228567
  0.061494	 -0.104091	  0.198473	  0.043021	  0.018275	 -0.007672	 -0.008579	 -0.085556	 -0.086979	 -0.168864	 -0.145206	  0.000290	 -0.147279
  0.058042	 -0.103580	  0.190827	  0.045393	 -0.003416	 -0.005087	  0.011289	 -0.066823	 -0.102405	 -0.102156	 -0.123435	  0.065022	 -0.044730
  0.036101	 -0.098335	  0.239960	  0.043049	 -0.013613	  0.034649	  0.008383	 -0.043687	 -0.096793	 -0.031399	 -0.083610	  0.080848	  0.011199
  0.037345	 -0.109940	  0.222281	  0.074145	 -0.043297	  0.031666	 -0.017761	 -0.030798	 -0.046689	  0.040766	 -0.025703	  0.118749	  0.045129
  0.059500	 -0.112423	  0.178999	  0.050367	 -0.029264	 -0.003711	 -0.023393	 -0.025884	 -0.015857	  0.067594	  0.019316	  0.150770	  0.070875
  0.087012	 -0.108042	  0.140728	  0.042379	 -0.005810	  0.003378	 -0.014264	  0.007703	  0.004779	  0.067746	  0.032796	  0.190015	  0.081628
  0.082430	 -0.100353	  0.100713	  0.049339	 -0.003307	  0.072134	  0.032638	  0.062647	  0.014773	  0.146306	  0.064540	  0.188743	  0.043577
  0.085818	 -0.081003	  0.145064	  0.057933	  0.016832	  0.112605	  0.066177	  0.097511	  0.031980	  0.153264	  0.086527	  0.171274	  0.041590
  0.084291	 -0.074666	  0.208348	  0.066521	  0.005218	  0.117184	  0.082817	  0.112721	  0.066438	  0.164839	  0.102716	  0.196760	  0.056376
  0.078443	 -0.064924	  0.226855	  0.096883	  0.020045	  0.095015	  0.096490	  0.100690	  0.068950	  0.187293	  0.126813	  0.176494	  0.037455
  0.055729	 -0.040322	  0.190833	  0.092483	  0.030511	  0.079809	  0.111432	  0.076510	  0.038394	  0.168559	  0.154897	  0.156232	  0.025930
  0.038152	 -0.044641	  0.193146	  0.067300	  0.016390	  0.085504	  0.115344	  0.108692	 -0.015151	  0.118070	  0.118172	  0.132381	  0.022121
  0.058012	 -0.048051	  0.212713	  0.038177	  0.025566	  0.129465	  0.124851	  0.121380	 -0.040465	  0.123496	  0.079729	  0.116548	 -0.003359
  0.063299	 -0.080751	  0.198658	  0.033856	  0.025826	  0.158508	  0.131756	  0.134089	 -0.011102	  0.116282	  0.046011	  0.084353	 -0.023313
  0.063773	 -0.091661	  0.157061	  0.073183	  0.047191	  0.165491	  0.104415	  0.107915	 -0.003244	  0.112770	  0.035074	  0.100201	 -0.034126
  0.043071	 -0.098653	  0.149413	  0.095387	  0.059573	  0.193838	  0.080737	  0.063492	 -0.009647	  0.075214	  0.047364	  0.095193	 -0.040258
  0.046845	 -0.070848	  0.177097	  0.087616	  0.077041	  0.219306	  0.060235	  0.070935	  0.000060	  0.090578	  0.031063	  0.094991	  0.019449
  0.038764	 -0.073922	  0.189347	  0.075639	  0.047689	  0.210997	  0.076662	  0.091094	  0.005842	  0.112352	  0.017015	  0.132576	  0.063898
  0.020051	 -0.087156	  0.188693	  0.050169	  0.016846	  0.178320	  0.102878	  0.057223	 -0.017128	  0.098972	  0.039673	  0.134402	  0.048774
  0.027465	 -0.104500	  0.205727	  0.040582	 -0.014646	  0.169353	  0.074386	  0.048914	 -0.035778	  0.107645	  0.028088	  0.146987	  0.055166
  0.024412	 -0.115326	  0.234200	  0.051945	 -0.015099	  0.155084	  0.071062	  0.055103	 -0.055337	  0.122730	  0.030852	  0.160573	  0.083792
  0.039905	 -0.114520	  0.251379	  0.045551	 -0.010862	  0.149747	  0.120548	  0.070521	 -0.014756	  0.108473	  0.053109	  0.202726	  0.083120
  0.023535	 -0.125125	  0.247953	  0.061817	 -0.003524	  0.111760	  0.117244	  0.098915	  0.044887	  0.116046	  0.118155	  0.255030	  0.112333
  0.021412	 -0.107522	  0.207314	  0.052107	  0.007447	  0.099079	  0.093284	  0.104630	  0.056258	  0.127606	  0.160215	  0.274734	  0.163443
  0.043742	 -0.109203	  0.187539	  0.034890	  0.017043	  0.121089	  0.086992	  0.091249	  0.037172	  0.167701	  0.178588	  0.322419	  0.215048
  0.048627	 -0.079303	  0.133389	  0.029655	  0.052913	  0.156191	  0.091540	  0.072622	  0.073540	  0.219872	  0.216715	  0.357904	  0.286990
  0.052523	 -0.076770	  0.141558	  0.039667	  0.070461	  0.163987	  0.109092	  0.098329	  0.110799	  0.245919	  0.234574	  0.417245	  0.315508
  0.048937	 -0.060271	  0.163648	  0.058750	  0.061272	  0.159919	  0.136662	  0.125083	  0.142422	  0.259838	  0.282343	  0.475189	  0.318825
  0.029345	 -0.039800	  0.182138	  0.074067	  0.060042	  0.171261	  0.164221	  0.124659	  0.172618	  0.292527	  0.326361	  0.473203	  0.355284
  0.044923	 -0.060971	  0.175314	  0.079622	  0.088027	  0.132677	  0.169431	  0.164107	  0.186941	  0.312939	  0.351903	  0.474483	  0.403886
  0.044536	 -0.053868	  0.167319	  0.089038	  0.070887	  0.156973	  0.206252	  0.210966	  0.206017	  0.340290	  0.387863	  0.476924	  0.408231
  0.074537	 -0.049331	  0.156741	  0.094142	  0.083456	  0.221043	  0.215743	  0.203693	  0.204491	  0.379597	  0.437400	  0.438829	  0.452783
  0.066197	 -0.048999	  0.172134	  0.113904	  0.108230	  0.256442	  0.222800	  0.206848	  0.188356	  0.414605	  0.464688	  0.438371	  0.459843
  0.061019	 -0.067135	  0.213221	  0.132589	  0.106694	  0.293614	  0.239400	  0.240357	  0.227162	  0.449139	  0.453029	  0.417288	  0.429064
  0.060903	 -0.043270	  0.239590	  0.129229	  0.128145	  0.303940	  0.249734	  0.228037	  0.247419	  0.466643	  0.437489	  0.434066	  0.444789
  0.069459	 -0.011122	  0.257452	  0.121775	  0.139929	  0.295613	  0.265731	  0.239133	  0.276584	  0.456247	  0.421424	  0.450343	  0.396707
  0.084731	 -0.025460	  0.215859	  0.113313	  0.116879	  0.310904	  0.264939	  0.242073	  0.288708	  0.470635	  0.408685	  0.416160	  0.316523
  0.072264	 -0.008578	  0.191667	  0.099821	  0.083496	  0.309810	  0.242531	  0.267065	  0.276382	  0.465300	  0.381959	  0.388018	  0.269115
  0.084587	 -0.000713	  0.156836	  0.117120	  0.095898	  0.290916	  0.268360	  0.304342	  0.289791	  0.427766	  0.340898	  0.316688	  0.245247
  0.092249	  0.016714	  0.171145	  0.128255	  0.125570	  0.292096	  0.272456	  0.279364	  0.266069	  0.403640	  0.277092	  0.224786	  0.197930
  0.100735	  0.005975	  0.190390	  0.120082	  0.157231	  0.296010	  0.253159	  0.223496	  0.220537	  0.364676	  0.227588	  0.191263	  0.147471
  0.072145	 -0.026229	  0.181596	  0.111459	  0.185226	  0.294051	  0.215556	  0.172467	  0.197598	  0.289544	  0.216234	  0.159853	  0.126114
  0.070002	  0.015673	  0.187338	  0.061175	  0.167149	  0.288962	  0.201359	  0.179686	  0.180564	  0.216204	  0.185714	  0.127163	  0.087002
  0.072677	  0.010154	  0.205333	  0.059546	  0.152455	  0.306677	  0.217607	  0.183382	  0.142793	  0.156320	  0.146737	  0.095717	  0.064347
  0.092961	  0.001179	  0.217890	  0.070106	  0.147261	  0.292565	  0.184250	  0.164057	  0.085647	  0.148721	  0.137563	  0.078933	  0.002731
  0.098349	  0.009328	  0.214319	  0.069127	  0.122175	  0.264038	  0.157609	  0.141862	  0.021834	  0.118261	  0.070014	  0.018932	 -0.057135
  0.068069	  0.030089	  0.146855	  0.091253	  0.090091	  0.246755	  0.170329	  0.109602	 -0.019656	  0.103931	  0.021902	 -0.018075	 -0.054151
  0.058351	  0.019634	  0.157909	  0.095478	  0.105620	  0.215371	  0.144047	  0.072114	 -0.051890	  0.067730	 -0.012230	 -0.041233	 -0.063564
  0.068160	  0.017013	  0.165555	  0.088199	  0.096022	  0.190936	  0.084190	  0.025098	 -0.069405	  0.004852	 -0.035483	 -0.067609	 -0.056548
  0.025617	  0.015859	  0.203285	  0.083444	  0.091057	  0.171053	  0.056822	 -0.005022	 -0.083622	 -0.032519	 -0.066877	 -0.100324	 -0.078712
  0.024818	 -0.004419	  0.240820	  0.120409	  0.093840	  0.134519	  0.040664	 -0.065230	 -0.109172	 -0.049320	 -0.082942	 -0.086368	 -0.110250
  0.019519	 -0.002117	  0.252732	  0.119173	  0.061388	  0.114581	 -0.000060	 -0.111894	 -0.118907	 -0.064848	 -0.106640	 -0.082926	 -0.168925
  0.026424	 -0.004552	  0.246017	  0.078747	  0.047415	  0.100301	 -0.045226	 -0.111683	 -0.142795	 -0.121327	 -0.115670	 -0.117403	 -0.217753
  0.033919	 -0.006701	  0.209665	  0.107624	  0.023378	  0.059732	 -0.111662	 -0.128860	 -0.181092	 -0.120098	 -0.127310	 -0.172224	 -0.259054
  0.025432	  0.001210	  0.203537	  0.104488	  0.015844	  0.023615	 -0.125226	 -0.129060	 -0.184318	 -0.098746	 -0.159697	 -0.229381	 -0.280286
  0.019043	  0.017009	  0.175613	  0.033450	 -0.030241	  0.002646	 -0.151030	 -0.154198	 -0.172370	 -0.124259	 -0.185452	 -0.244541	 -0.279328
 -0.000309	  0.035397	  0.157427	 -0.003786	 -0.071445	 -0.013420	 -0.170090	 -0.156060	 -0.145453	 -0.091871	 -0.169882	 -0.276781	 -0.317741
  0.036502	  0.037786	  0.153806	 -0.045703	 -0.090091	 -0.033774	 -0.170841	 -0.120502	 -0.136161	 -0.118649	 -0.180004	 -0.267797	 -0.340205
  0.056726	  0.051779	  0.158265	 -0.045749	 -0.110604	 -0.048651	 -0.187211	 -0.110050	 -0.122542	 -0.117943	 -0.252598	 -0.287539	 -0.337095
  0.028317	  0.048540	  0.159209	 -0.053030	 -0.089651	 -0.043431	 -0.189149	 -0.104823	 -0.107950	 -0.104467	 -0.309758	 -0.287226	 -0.335720
  0.019333	  0.050946	  0.162479	 -0.068667	 -0.104538	 -0.053713	 -0.157980	 -0.107369	 -0.088140	 -0.131115	 -0.299907	 -0.301231	 -0.342324
  0.000216	  0.053140	  0.146888	 -0.106345	 -0.169325	 -0.041316	 -0.119860	 -0.055789	 -0.115016	 -0.152712	 -0.303644	 -0.328748	 -0.376119
 -0.029042	  0.013955	  0.141890	 -0.148283	 -0.181066	 -0.031313	 -0.086942	 -0.044143	 -0.127648	 -0.169374	 -0.300650	 -0.350348	 -0.431792
  0.003880	  0.032350	  0.178663	 -0.156169	 -0.166352	 -0.024327	 -0.080392	 -0.074218	 -0.139154	 -0.151193	 -0.321723	 -0.362278	 -0.489087
 -0.002295	  0.044970	  0.188807	 -0.142937	 -0.166592	 -0.027658	 -0.055118	 -0.089008	 -0.158048	 -0.115661	 -0.334193	 -0.398621	 -0.562214
  0.013185	  0.011748	  0.173374	 -0.145011	 -0.150519	 -0.038622	 -0.051147	 -0.101155	 -0.198077	 -0.108012	 -0.344255	 -0.425585	 -0.614484
 -0.004015	  0.002279	  0.186693	 -0.157724	 -0.148232	 -0.034562	 -0.051352	 -0.112021	 -0.195371	 -0.189808	 -0.342113	 -0.467446	 -0.625134
 -0.035497	  0.024834	  0.206521	 -0.166426	 -0.136191	 -0.060561	 -0.064700	 -0.169465	 -0.203432	 -0.228607	 -0.351173	 -0.520661	 -0.639215
 -0.033182	  0.006492	  0.168619	 -0.146870	 -0.134490	 -0.027025	 -0.092687	 -0.157697	 -0.231264	 -0.223146	 -0.377432	 -0.544707	 -0.641634
 -0.032349	 -0.015921	  0.166477	 -0.132561	 -0.113528	  0.008030	 -0.092395	 -0.165566	 -0.234113	 -0.228928	 -0.408002	 -0.555411	 -0.639684
 -0.032388	 -0.015098	  0.174519	 -0.132020	 -0.131807	  0.004754	 -0.097661	 -0.164855	 -0.232964	 -0.258398	 -0.427346	 -0.560598	 -0.625214
 -0.024697	  0.010135	  0.177821	 -0.136667	 -0.142907	  0.003458	 -0.096488	 -0.155559	 -0.181945	 -0.274367	 -0.423129	 -0.543027	 -0.612749
 -0.025861	  0.030715	  0.193896	 -0.103132	 -0.126393	  0.010377	 -0.098244	 -0.121149	 -0.157865	 -0.283208	 -0.411448	 -0.520573	 -0.576987
 -0.040335	  0.023765	  0.195145	 -0.072315	 -0.107341	  0.003996	 -0.062771	 -0.079687	 -0.126073	 -0.280651	 -0.389587	 -0.478838	 -0.561460
 -0.042820	 -0.007761	  0.223451	 -0.075506	 -0.103393	  0.023109	 -0.043420	 -0.075420	 -0.097075	 -0.248237	 -0.363607	 -0.436099	 -0.539769
 -0.051169	  0.009769	  0.236586	 -0.089005	 -0.085876	  0.042292	 -0.013262	 -0.064403	 -0.087534	 -0.205581	 -0.351434	 -0.425971	 -0.470085
 -0.056624	 -0.020646	  0.233082	 -0.081541	 -0.082777	  0.058126	 -0.025938	 -0.021828	 -0.076642	 -0.142736	 -0.367182	 -0.403283	 -0.446134
 -0.047053	  0.012095	  0.216976	 -0.037361	 -0.077491	  0.081555	  0.000430	  0.010279	 -0.056676	 -0.122537	 -0.348126	 -0.363093	 -0.429387
 -0.021586	  0.041865	  0.226057	 -0.039437	 -0.074284	  0.075609	  0.053962	  0.039159	 -0.056085	 -0.123076	 -0.299639	 -0.343708	 -0.406913
 -0.023288	  0.022819	  0.198612	 -0.042612	 -0.093103	  0.066271	  0.084914	  0.070033	 -0.035613	 -0.100853	 -0.239572	 -0.340275	 -0.360703
 -0.023300	  0.050523	  0.205310	 -0.048862	 -0.066955	  0.090572	  0.092159	  0.082508	 -0.034180	 -0.066236	 -0.224102	 -0.261899	 -0.331330
 -0.001322	  0.060552	  0.223813	 -0.014491	 -0.048045	  0.108765	  0.102648	  0.112671	 -0.036788	 -0.050062	 -0.181762	 -0.232297	 -0.289287
 -0.017228	  0.065076	  0.212865	  0.006335	 -0.021985	  0.119027	  0.101993	  0.125511	 -0.016199	 -0.060493	 -0.114563	 -0.212702	 -0.272252
 -0.018085	  0.048066	  0.197485	  0.002233	  0.019051	  0.145610	  0.113913	  0.149914	 -0.032713	 -0.046407	 -0.090529	 -0.239327	 -0.278676
 -0.019060	  0.051682	  0.161561	  0.012849	  0.046628	  0.158807	  0.127314	  0.152770	 -0.043445	 -0.033839	 -0.082307	 -0.207418	 -0.269484
 -0.019849	  0.014219	  0.182041	 -0.003218	  0.049589	  0.123139	  0.163546	  0.101071	 -0.020798	 -0.006270	 -0.117438	 -0.181271	 -0.266676
 -0.023721	 -0.023582	  0.197136	  0.024862	  0.040386	  0.124258	  0.136948	  0.082692	 -0.012540	 -0.000143	 -0.132730	 -0.147079	 -0.262324
 -0.005357	 -0.030240	  0.216680	  0.058498	 -0.006784	  0.148080	  0.102862	  0.082520	 -0.018943	  0.001824	 -0.101895	 -0.129121	 -0.235524
  0.017073	 -0.012423	  0.234628	  0.036646	 -0.031551	  0.138650	  0.081938	  0.054062	 -0.011655	 -0.015857	 -0.059404	 -0.138624	 -0.201837
  0.009260	  0.028267	  0.234452	  0.046215	 -0.046046	  0.079764	  0.064971	  0.050152	 -0.058486	 -0.025334	 -0.072035	 -0.165241	 -0.177831
  0.027871	  0.033418	  0.265897	  0.045540	 -0.018195	  0.038022	  0.019673	  0.007887	 -0.082663	 -0.026038	 -0.087921	 -0.190655	 -0.143534
  0.052182	  0.079342	  0.248636	  0.045390	 -0.001512	  0.078690	 -0.029503	 -0.006416	 -0.087139	 -0.016037	 -0.104918	 -0.219388	 -0.123697
  0.006080	  0.066156	  0.252885	  0.041904	 -0.013998	  0.054433	 -0.047196	 -0.035636	 -0.099166	 -0.018909	 -0.122862	 -0.245099	 -0.082289
 -0.003666	  0.062528	  0.232855	  0.031550	  0.003773	  0.023900	 -0.026112	 -0.090053	 -0.094794	 -0.039327	 -0.080365	 -0.218274	 -0.059105
  0.015498	  0.055924	  0.220529	  0.022046	  0.004703	 -0.013940	 -0.040826	 -0.140551	 -0.130411	 -0.021838	 -0.063039	 -0.157277	 -0.083552
  0.004112	  0.063385	  0.205238	  0.068652	 -0.026708	  0.004450	 -0.039702	 -0.141158	 -0.111534	 -0.002257	 -0.062726	 -0.116647	 -0.074404
  0.018462	  0.079618	  0.187823	  0.046517	 -0.056005	  0.016942	 -0.030260	 -0.110852	 -0.102261	  0.022573	 -0.071764	 -0.071222	 -0.051351
  0.010166	  0.055220	  0.198331	  0.030584	 -0.073593	 -0.017073	 -0.010672	 -0.084318	 -0.093253	  0.037056	 -0.057385	 -0.036945	 -0.033079
  0.014585	  0.059935	  0.215275	  0.041349	 -0.081857	  0.001104	 -0.015792	 -0.057917	 -0.050169	  0.037372	 -0.061775	 -0.018428	  0.001246
  0.047704	  0.060801	  0.217414	  0.059448	 -0.095466	  0.010461	 -0.017974	 -0.006109	 -0.018424	  0.010397	 -0.033302	  0.015628	  0.061441
  0.056469	  0.069698	  0.181776	  0.089457	 -0.107390	  0.019637	 -0.031783	  0.010047	  0.002650	 -0.012084	 -0.000346	  0.034471	  0.095424
  0.065058	  0.084997	  0.143162	  0.074669	 -0.077215	  0.025384	 -0.026230	  0.027101	  0.004200	 -0.039713	  0.048987	  0.055296	  0.101341
  0.047173	  0.104537	  0.132851	  0.041811	 -0.053066	  0.033068	 -0.003396	  0.050965	  0.022960	 -0.028834	  0.053410	  0.079992	  0.082148
  0.031171	  0.091132	  0.157963	  0.023527	 -0.041060	  0.031467	  0.018646	  0.024103	  0.043960	  0.016949	  0.049903	  0.086444	  0.069301
  0.019472	  0.059388	  0.204799	  0.018231	 -0.050384	  0.041984	  0.057785	  0.003360	  0.026677	 -0.004185	  0.023778	  0.074691	  0.076897
  0.025859	  0.060661	  0.196467	 -0.007085	 -0.066679	  0.048012	  0.079417	  0.035024	  0.006137	 -0.002110	  0.012474	  0.066395	  0.086664
  0.026841	  0.019499	  0.192607	 -0.018961	 -0.047968	  0.038276	  0.072303	  0.030218	  0.009961	  0.026891	 -0.011889	  0.048685	  0.073874
  0.046758	  0.008080	  0.181370	 -0.008295	 -0.019030	  0.045370	  0.062193	  0.050077	  0.001030	  0.050000	  0.003340	  0.024023	  0.053949
  0.040290	  0.003064	  0.198063	 -0.003854	 -0.017390	  0.073459	  0.021912	  0.087027	  0.012636	  0.044971	  0.013632	  0.012247	  0.034659
  0.007433	  0.016642	  0.216022	 -0.016039	 -0.012110	  0.058257	  0.049434	  0.087103	  0.038955	  0.047993	 -0.012236	  0.038956	  0.015422
  0.010756	  0.024512	  0.235835	 -0.025965	  0.020261	  0.048263	  0.070373	  0.070425	  0.020883	  0.030227	 -0.025777	  0.044179	 -0.000007
  0.004064	  0.030447	  0.231198	 -0.017482	  0.030647	  0.048862	  0.085311	  0.072779	  0.008421	 -0.012111	 -0.019539	  0.023261	 -0.000160
  0.007283	  0.064543	  0.181437	  0.017992	  0.029908	  0.032253	  0.077375	  0.070785	 -0.034575	 -0.010672	 -0.017962	 -0.022212	 -0.003244
  0.012209	  0.092743	  0.181403	  0.010117	  0.050367	  0.050598	  0.064825	  0.081312	 -0.036287	 -0.035355	 -0.033162	  0.000239	 -0.004736
  0.008062	  0.068273	  0.194657	 -0.019868	  0.066677	  0.063584	  0.044652	  0.067208	 -0.024481	 -0.005461	 -0.037743	  0.018914	 -0.041298
  0.011678	  0.061628	  0.167343	  0.005879	  0.036408	  0.042735	  0.040424	  0.053823	 -0.006638	  0.039167	 -0.028938	 -0.004468	 -0.036656
  0.004785	  0.052445	  0.180176	  0.064204	  0.026789	  0.012623	  0.019437	  0.058003	 -0.004546	  0.031826	 -0.007328	 -0.000279	 -0.041551
  0.005172	  0.034809	  0.178626	  0.063781	  0.037775	  0.001264	  0.006478	  0.045860	  0.000372	  0.014788	  0.003727	 -0.012604	 -0.069643
 -0.010685	  0.075729	  0.163493	  0.033181	  0.075209	  0.037699	  0.002139	  0.049388	  0.018499	 -0.020119	  0.014336	 -0.046949	 -0.067275
 -0.034101	  0.081843	  0.154771	  0.052948	  0.082988	  0.087900	  0.005608	  0.030426	  0.004469	 -0.036916	 -0.008790	 -0.066927	 -0.072419
 -0.037635	  0.055183	  0.123357	  0.053222	  0.080098	  0.087877	  0.033346	  0.028980	  0.012068	 -0.046355	 -0.010248	 -0.066135	 -0.085476
 -0.024063	 -0.007606	  0.115838	  0.026091	  0.044075	  0.041268	  0.034121	  0.018586	  0.019551	 -0.038454	 -0.042645	 -0.049545	 -0.051381
  0.015576	 -0.007411	  0.114532	  0.047270	 -0.007652	  0.021873	  0.051644	  0.031572	  0.013254	 -0.008028	 -0.023645	 -0.035629	 -0.050020
  0.064244	 -0.004145	  0.116044	  0.083826	  0.017029	  0.020219	  0.032746	  0.022297	  0.013146	 -0.000405	 -0.039166	 -0.002972	 -0.080047
  0.056841	  0.041303	  0.070630	  0.051972	  0.041022	  0.031740	  0.041804	  0.015089	  0.036234	  0.016104	 -0.060328	 -0.000292	 -0.095459
  0.034118	  0.059734	  0.061047	  0.005559	  0.073877	 -0.009852	  0.053797	  0.001766	  0.012385	  0.027896	 -0.048954	  0.011217	 -0.120024
  0.039522	  0.054156	  0.058850	  0.001321	  0.091064	 -0.025873	  0.050661	 -0.024215	 -0.003147	  0.033590	 -0.023692	 -0.009226	 -0.125998
  0.032109	  0.073708	  0.075327	  0.009925	  0.096773	 -0.001999	  0.064958	 -0.040468	  0.020862	  0.024866	 -0.067614	 -0.044851	 -0.090404
  0.002261	  0.069047	  0.076801	  0.008072	  0.069760	  0.005859	  0.067186	 -0.057359	  0.030918	  0.003283	 -0.083105	 -0.069927	 -0.049874
  0.018995	  0.057106	  0.072771	 -0.012507	  0.071018	 -0.017078	  0.052543	 -0.038755	  0.059935	  0.006553	 -0.058907	 -0.041305	 -0.055876
  0.026962	  0.029696	  0.055535	 -0.007650	  0.087914	 -0.052399	  0.053203	  0.004835	  0.039981	 -0.000110	 -0.059390	 -0.016978	 -0.065460
  0.035782	  0.019625	  0.037901	  0.030534	  0.058427	 -0.046691	  0.012566	  0.021990	 -0.010323	  0.007390	 -0.027220	  0.005898	 -0.074302
  0.083673	  0.005088	  0.061675	  0.038158	  0.056821	 -0.060057	 -0.007476	 -0.016314	 -0.036625	  0.042405	  0.014712	  0.015890	 -0.037809
  0.098255	  0.019211	  0.054522	  0.057378	  0.034382	 -0.054883	 -0.003872	 -0.012655	 -0.039727	  0.061290	 -0.012520	 -0.024871	 -0.034401
  0.090229	  0.037520	  0.012790	  0.057534	  0.055555	 -0.069030	  0.002682	  0.000982	 -0.024258	  0.066479	 -0.042872	 -0.058475	 -0.041214
 -0.006981	  0.031642	  0.114609	 -0.066647	 -0.039574	  0.012285	 -0.027956	 -0.005335	 -0.008839	  0.029639	  0.043859	 -0.012524	 -0.017621
 -0.015720	  0.025795	  0.057603	 -0.039596	 -0.030455	 -0.006275	 -0.083365	 -0.003875	 -0.030712	  0.035237	  0.037657	 -0.038593	 -0.029541
 -0.037360	  0.020954	  0.034048	 -0.030780	 -0.061830	  0.009691	 -0.075545	 -0.002382	 -0.028693	  0.034149	  0.039035	 -0.027225	 -0.044502
 -0.042399	  0.020304	  0.032577	 -0.018580	 -0.040028	  0.000942	 -0.051558	  0.005779	 -0.000457	  0.005717	  0.045000	 -0.007209	 -0.037870
 -0.021099	  0.034149	  0.021295	 -0.003522	 -0.001896	  0.008533	 -0.045840	  0.012285	  0.042576	 -0.017019	  0.038105	 -0.040049	  0.004115
 -0.002334	  0.000918	  0.029540	  0.017120	  0.007741	  0.014194	 -0.036586	  0.041495	  0.046239	  0.012784	  0.031169	 -0.022149	  0.009361
 -0.014533	 -0.004536	  0.057796	  0.016711	 -0.002285	  0.017476	 -0.005951	  0.041849	  0.017142	  0.015670	  0.042553	  0.023179	  0.026339
 -0.016323	  0.012488	  0.067897	  0.008844	  0.005121	  0.022551	  0.035186	  0.009524	 -0.002606	 -0.012925	  0.021657	 -0.011857	  0.027618
 -0.019740	  0.028329	  0.071490	 -0.015353	  0.007639	  0.039406	  0.040603	  0.017367	 -0.021836	 -0.017857	  0.019587	 -0.006180	  0.002610
  0.011999	  0.006649	  0.046162	 -0.034648	 -0.006277	  0.052805	  0.012946	  0.015910	 -0.021371	 -0.038247	  0.002582	  0.005818	 -0.021456
  0.031451	 -0.043638	  0.016313	 -0.005279	 -0.038268	  0.016898	  0.001447	  0.015966	 -0.009373	 -0.056568	 -0.026730	 -0.032324	  0.003815
 -0.004998	 -0.049231	  0.015771	 -0.006099	 -0.070025	 -0.013455	 -0.001712	 -0.006175	  0.012495	 -0.028369	 -0.025392	 -0.013493	  0.000501
  0.012726	 -0.024699	 -0.038944	  0.003875	 -0.056887	 -0.006183	  0.009808	 -0.015758	  0.009956	 -0.015015	 -0.017699	 -0.023102	 -0.000717
  0.040895	  0.020202	 -0.037599	  0.025558	 -0.007732	 -0.014424	 -0.011420	 -0.027494	  0.006640	  0.017430	 -0.014095	 -0.015329	  0.018522
  0.054599	  0.034172	 -0.066318	  0.016228	  0.049559	 -0.033919	 -0.030391	 -0.029017	  0.001715	  0.011160	 -0.012870	 -0.005514	  0.034361
  0.045592	  0.017956	 -0.095592	  0.034190	  0.066078	 -0.029986	 -0.020778	 -0.037644	 -0.013559	  0.013400	 -0.034334	 -0.008997	  0.028091
  0.006399	  0.016236	 -0.070959	  0.048067	  0.073115	 -0.041199	  0.010169	 -0.037660	 -0.027474	  0.031794	 -0.048761	  0.005966	 -0.003300
 -0.022764	 -0.022567	 -0.071731	  0.023836	  0.071578	 -0.020465	  0.081847	 -0.003602	  0.023116	  0.015189	 -0.066430	  0.034834	 -0.005509
 -0.009328	 -0.063606	 -0.097914	  0.008677	  0.045794	 -0.017819	  0.104937	  0.011703	  0.020691	 -0.013880	 -0.042537	  0.089988	 -0.001291
  0.009920	 -0.061518	 -0.086046	  0.017398	  0.028632	 -0.011055	  0.094158	 -0.002938	 -0.015649	 -0.022287	 -0.032356	  0.104760	  0.006475
  0.047273	 -0.070327	 -0.070300	  0.023253	  0.007725	 -0.021386	  0.070857	 -0.004309	 -0.002731	 -0.013468	 -0.019339	  0.086876	  0.019884
  0.052620	 -0.046230	 -0.035116	  0.030517	 -0.009709	  0.010221	  0.058485	  0.003749	  0.008205	  0.015394	 -0.023760	  0.089403	  0.014085
  0.026033	 -0.008550	 -0.047796	  0.066885	 -0.038951	  0.033677	  0.051273	  0.000236	  0.019823	 -0.016258	 -0.028214	  0.094718	  0.016703
  0.006977	 -0.031091	 -0.085007	  0.060698	 -0.006842	  0.013848	  0.038224	  0.016928	  0.051365	 -0.033276	 -0.010421	  0.147586	  0.067633
 -0.032944	 -0.042122	 -0.069748	  0.028690	  0.019140	 -0.008314	  0.038598	 -0.005470	  0.054975	 -0.028451	  0.013885	  0.167402	  0.083261
 -0.026141	 -0.013668	 -0.046952	  0.026324	  0.056029	 -0.005567	  0.082334	 -0.036586	  0.049274	 -0.017731	  0.007039	  0.152857	  0.056023
 -0.017683	 -0.015200	 -0.097264	  0.047226	  0.064313	  0.004938	  0.097571	 -0.010009	  0.060649	 -0.016668	 -0.002257	  0.120153	  0.028060
 -0.029055	 -0.020199	 -0.176573	  0.069322	  0.056666	 -0.004708	  0.079247	 -0.001619	  0.056372	 -0.013633	  0.005976	  0.099834	  0.014245
 -0.074064	 -0.030235	 -0.224133	  0.096050	  0.056090	 -0.001012	  0.088073	  0.002246	  0.038012	 -0.019169	  0.021609	  0.128549	  0.013163
 -0.105337	 -0.025018	 -0.306219	  0.116960	  0.054949	 -0.015003	  0.072772	  0.014898	  0.041026	 -0.043403	 -0.008011	  0.117001	 -0.002927
 -0.100105	 -0.004766	 -0.268926	  0.077275	  0.062559	 -0.050179	  0.044414	 -0.014085	  0.049922	 -0.032934	 -0.015169	  0.122704	  0.016324
 -0.079189	 -0.000577	 -0.164280	  0.034949	  0.049528	 -0.061567	  0.081977	 -0.003856	  0.061309	 -0.011287	 -0.012075	  0.098057	  0.014870
 -0.100148	  0.013898	 -0.144918	  0.071292	  0.063164	 -0.034015	  0.092949	  0.035558	  0.040435	  0.013484	 -0.027628	  0.102068	  0.009960
 -0.103266	  0.013546	 -0.181813	  0.102425	  0.045110	 -0.024391	  0.094336	  0.035084	  0.042086	 -0.001335	 -0.043500	  0.136145	  0.048726
 -0.107923	  0.034089	 -0.248456	  0.070449	  0.009625	 -0.002416	  0.101244	  0.021931	  0.044434	 -0.025037	 -0.030544	  0.103238	  0.034106
 -0.063186	  0.054100	 -0.274401	  0.060584	  0.026516	  0.043626	  0.105400	  0.047113	  0.028029	 -0.018780	 -0.021210	  0.112251	 -0.003799
 -0.073978	  0.058285	 -0.267687	  0.080813	  0.047781	  0.033487	  0.132000	  0.073732	  0.033074	 -0.041651	 -0.003509	  0.101454	  0.010079
 -0.107403	  0.037660	 -0.265427	  0.114801	  0.036761	  0.022732	  0.130857	  0.074351	  0.043415	 -0.040771	 -0.003664	  0.102105	  0.010903
 -0.116855	  0.032873	 -0.266664	  0.118470	  0.051599	  0.002279	  0.097705	  0.058639	  0.053067	 -0.015544	  0.018895	  0.103700	  0.007831
 -0.114294	  0.032227	 -0.247973	  0.093170	  0.033061	 -0.000367	  0.084911	  0.036021	  0.036436	  0.001729	  0.009427	  0.094264	  0.000778
 -0.102839	  0.028681	 -0.172020	  0.124039	  0.012665	 -0.000785	  0.085809	  0.051829	  0.046545	  0.008695	 -0.036847	  0.050310	  0.052316
 -0.063798	  0.037316	 -0.140974	  0.120073	  0.015255	 -0.010024	  0.045907	  0.039145	  0.029169	 -0.019182	  0.015089	  0.049121	  0.059244
 -0.023417	  0.034646	 -0.193091	  0.098162	  0.046744	 -0.029599	  0.037210	  0.058547	  0.036725	 -0.060350	 -0.004571	  0.059985	  0.027854
  0.003259	  0.041622	 -0.246851	  0.100701	  0.062396	 -0.028160	  0.044092	  0.055516	  0.033155	 -0.043845	 -0.023852	  0.081746	  0.008812
  0.011169	  0.060575	 -0.173544	  0.109004	  0.026177	 -0.022954	  0.032413	  0.018342	  0.031573	 -0.037733	  0.009108	  0.065964	  0.001081
  0.012293	  0.038495	 -0.051786	  0.127268	  0.008464	 -0.043503	  0.053819	  0.012398	  0.064579	 -0.037896	  0.039243	  0.047332	  0.037218
 -0.008537	 -0.016737	 -0.085359	  0.137992	  0.008252	 -0.060161	  0.050580	  0.021130	  0.088349	 -0.016643	  0.015750	  0.040591	  0.042686
 -0.044620	 -0.000874	 -0.100762	  0.154058	 -0.007609	 -0.056395	  0.022682	  0.047235	  0.094030	 -0.029346	 -0.034155	  0.046378	  0.026895
 -0.044725	 -0.008268	 -0.104150	  0.164465	 -0.024988	 -0.061651	  0.044800	  0.045392	  0.076511	 -0.025249	 -0.027191	  0.074262	  0.023795
 -0.069414	  0.001340	 -0.104564	  0.176882	 -0.030303	 -0.051566	  0.065628	 -0.009667	  0.070851	 -0.040460	 -0.025816	  0.090068	  0.052049
 -0.078333	 -0.006593	 -0.127668	  0.128953	 -0.034735	 -0.049050	  0.063996	 -0.022652	  0.019570	 -0.069529	 -0.032696	  0.117149	  0.065409
 -0.090515	 -0.005358	 -0.154407	  0.070198	 -0.009852	 -0.066565	  0.070149	 -0.024607	 -0.003518	 -0.059557	 -0.035881	  0.093711	  0.049011
 -0.102557	  0.005459	 -0.122897	  0.071405	  0.035649	 -0.051553	  0.067540	 -0.023904	  0.016805	 -0.004827	 -0.007661	  0.099088	 -0.011017
 -0.093019	 -0.007795	 -0.137626	  0.061563	  0.059968	 -0.036301	  0.106443	 -0.007319	  0.037762	 -0.030567	  0.005747	  0.098489	  0.005682
 -0.060598	 -0.024314	 -0.156722	  0.046444	  0.055722	 -0.056700	  0.138024	  0.037200	  0.038811	 -0.048058	 -0.007897	  0.144578	 -0.014887
 -0.050528	  0.004828	 -0.152045	  0.032190	  0.046230	 -0.095782	  0.111058	  0.052992	  0.051598	 -0.075067	  0.012261	  0.136609	  0.002029
 -0.065986	  0.011240	 -0.144709	  0.030067	  0.070077	 -0.100343	  0.061697	  0.082405	  0.067176	 -0.029651	  0.025610	  0.103997	  0.009884
 -0.092403	 -0.037187	 -0.156545	  0.034200	  0.045412	 -0.074051	  0.019725	  0.049511	  0.059969	 -0.009070	  0.008825	  0.083829	  0.003905
 -0.108442	 -0.011453	 -0.161615	  0.010098	  0.039617	 -0.061526	  0.011982	  0.029936	  0.039518	 -0.032860	 -0.000544	  0.097158	 -0.014520
 -0.124767	  0.036916	 -0.190255	 -0.021891	  0.051978	 -0.072791	 -0.005434	  0.012413	  0.012334	 -0.022188	 -0.017182	  0.083312	 -0.032665
 -0.137450	  0.048574	 -0.194901	 -0.021721	  0.044433	 -0.089936	 -0.005595	  0.009690	  0.009181	  0.004123	 -0.008163	  0.091296	 -0.040575
 -0.139486	  0.058273	 -0.169602	  0.002274	  0.022339	 -0.079469	  0.011956	  0.027192	  0.019620	  0.025512	  0.019751	  0.125645	 -0.043537
 -0.156761	  0.037829	 -0.117995	 -0.007164	  0.015158	 -0.064134	  0.005509	  0.025223	  0.056996	  0.040639	 -0.012959	  0.150590	 -0.030827
 -0.149810	  0.002636	  0.036642	 -0.040602	  0.009445	 -0.070436	 -0.004273	  0.031298	  0.042216	  0.049227	 -0.026469	  0.165151	 -0.014575
 -0.113684	  0.022673	  0.094870	 -0.068722	 -0.004613	 -0.094916	 -0.018073	  0.014310	  0.032898	  0.017008	 -0.017778	  0.126496	  0.010685
 -0.124218	  0.044211	  0.054293	 -0.076203	  0.017723	 -0.104802	 -0.016064	  0.035165	  0.052630	 -0.017206	 -0.009450	  0.095458	 -0.016754
 -0.135085	  0.057608	  0.002521	 -0.062010	  0.020370	 -0.084365	 -0.001009	  0.021405	  0.055959	  0.015210	 -0.015921	  0.107556	 -0.039463
 -0.122216	  0.067733	 -0.016717	 -0.087052	 -0.018377	 -0.074663	 -0.008229	  0.026329	  0.035030	  0.033312	 -0.009171	  0.111663	 -0.014706
 -0.089519	  0.044938	 -0.031760	 -0.103133	 -0.034962	 -0.063859	 -0.024360	  0.035201	  0.032007	  0.030327	 -0.014397	  0.127664	 -0.003761
 -0.088888	  0.032955	 -0.032239	 -0.139109	 -0.024624	 -0.103170	 -0.021642	  0.056596	 -0.009651	  0.006002	 -0.019386	  0.130046	 -0.014607
 -0.100863	  0.029426	 -0.077203	 -0.183392	 -0.054616	 -0.094063	 -0.005700	  0.037729	 -0.019496	 -0.017172	  0.021637	  0.098054	 -0.009544
 -0.135305	  0.027552	 -0.120133	 -0.202043	 -0.058572	 -0.076083	  0.004005	  0.033210	 -0.026305	 -0.008200	  0.039522	  0.114405	 -0.035919
 -0.123770	  0.007794	 -0.113256	 -0.188786	 -0.034178	 -0.092763	 -0.019231	  0.051519	 -0.044052	  0.016452	  0.030394	  0.138733	 -0.059608
 -0.115292	  0.040960	 -0.072041	 -0.138094	  0.018537	 -0.087344	 -0.028042	  0.060447	 -0.025746	  0.000445	  0.048465	  0.093170	 -0.054263
 -0.123034	  0.084029	 -0.074327	 -0.140938	  0.034089	 -0.073888	 -0.013914	  0.036413	 -0.034294	  0.013205	  0.023208	  0.071051	 -0.013877
 -0.097461	  0.054734	 -0.150747	 -0.138131	  0.048057	 -0.078441	 -0.006407	  0.031693	 -0.014009	  0.058967	  0.021852	  0.132005	 -0.058049
 -0.061645	  0.033254	 -0.190188	 -0.132030	  0.032767	 -0.059543	 -0.057053	  0.035888	  0.005308	  0.059779	  0.018811	  0.111802	 -0.061468
 -0.011534	  0.061469	 -0.164262	 -0.175252	  0.017849	 -0.039316	 -0.045893	  0.028706	  0.005498	  0.048068	  0.018929	  0.079300	 -0.061751
 -0.020411	  0.083113	 -0.123914	 -0.231804	  0.020106	 -0.037947	 -0.024822	  0.001454	 -0.000036	  0.039039	  0.023957	  0.093403	 -0.075312
 -0.066264	  0.064621	 -0.080919	 -0.226715	  0.011172	 -0.020081	 -0.028726	  0.014021	 -0.014347	  0.040659	  0.009616	  0.107591	 -0.104896
 -0.088587	  0.092901	 -0.106560	 -0.207508	  0.022727	 -0.044911	 -0.023086	  0.031619	 -0.011218	  0.041155	  0.016768	  0.107423	 -0.127438
 -0.079343	  0.105886	 -0.124140	 -0.206916	  0.011314	 -0.042804	 -0.024678	  0.019398	  0.020305	  0.052841	  0.027895	  0.129030	 -0.109311
 -0.086771	  0.102703	 -0.143411	 -0.221727	  0.024041	 -0.024823	 -0.031442	  0.033756	  0.020433	  0.070141	 -0.004427	  0.158994	 -0.133154
 -0.106688	  0.068507	 -0.146217	 -0.229097	 -0.006568	 -0.046255	 -0.025271	  0.019500	 -0.012354	  0.069144	 -0.006697	  0.171600	 -0.124429
 -0.066720	  0.054278	 -0.123971	 -0.221169	 -0.000730	 -0.039776	 -0.001377	  0.014979	  0.013366	  0.051586	 -0.011532	  0.137219	 -0.128481
 -0.054420	  0.044888	 -0.138349	 -0.236942	  0.018111	 -0.039034	 -0.002101	  0.038100	  0.042174	  0.033137	  0.013883	  0.125861	 -0.145777
 -0.054957	  0.066899	 -0.112600	 -0.245458	 -0.019433	 -0.083593	  0.000389	  0.042687	  0.043807	  0.047303	  0.040342	  0.116398	 -0.123277
 -0.036222	  0.080406	 -0.097809	 -0.234107	 -0.053663	 -0.080133	  0.010580	  0.075477	  0.036917	  0.043458	  0.003699	  0.089122	 -0.096507
 -0.009722	  0.097908	 -0.106683	 -0.181355	 -0.009013	 -0.089250	  0.016903	  0.093668	  0.005240	  0.012206	 -0.006394	  0.097548	 -0.099468
  0.014706	  0.085156	 -0.117991	 -0.185587	  0.015823	 -0.066188	 -0.037250	  0.048665	  0.021398	  0.001857	 -0.007959	  0.068525	 -0.087623
  0.008448	  0.090636	 -0.148593	 -0.203793	  0.048527	 -0.007004	 -0.019579	  0.010037	  0.034710	  0.026967	 -0.025432	  0.063163	 -0.086763
 -0.023803	  0.104591	 -0.171173	 -0.225759	  0.060210	 -0.015759	  0.014038	  0.019772	  0.014548	  0.031068	 -0.029313	  0.055965	 -0.075603
 -0.034567	  0.099528	 -0.199163	 -0.209789	  0.047069	 -0.031526	 -0.017182	  0.021095	  0.028983	  0.033874	 -0.007781	  0.039004	 -0.044256
 -0.001172	  0.123085	 -0.206137	 -0.232305	  0.056693	 -0.030132	 -0.002635	  0.031358	  0.019584	  0.028182	 -0.013649	  0.026069	 -0.074588
  0.005444	  0.130306	 -0.185357	 -0.254302	  0.044583	 -0.031685	 -0.017099	  0.033040	  0.025535	  0.023350	 -0.043575	  0.001637	 -0.075881
 -0.003777	  0.114584	 -0.170824	 -0.274275	  0.036326	  0.008770	 -0.026150	  0.028308	  0.041216	  0.028225	 -0.039768	  0.014231	 -0.061919
 -0.003602	  0.102275	 -0.184318	 -0.238429	  0.024581	  0.026398	 -0.028989	  0.057769	  0.055044	  0.045003	 -0.018486	  0.017055	 -0.066471
 -0.022920	  0.089679	 -0.259847	 -0.197012	  0.028557	  0.022039	 -0.005913	  0.073963	  0.059051	  0.059787	 -0.004126	  0.036877	 -0.101373
 -0.042311	  0.132747	 -0.373593	 -0.207333	  0.031359	  0.050955	 -0.003701	  0.033969	  0.042498	  0.041731	 -0.006653	  0.037209	 -0.093462
 -0.071485	  0.158361	 -0.400270	 -0.208138	  0.016334	  0.037889	  0.003692	  0.004923	  0.026562	  0.053239	 -0.019822	  0.081895	 -0.085400
 -0.073755	  0.154216	 -0.280340	 -0.206136	 -0.012177	  0.034029	  0.005569	  0.005270	  0.031623	  0.030436	  0.000890	  0.076109	 -0.066084
 -0.059151	  0.142563	 -0.277688	 -0.205090	  0.010383	  0.041839	 -0.024506	 -0.017259	  0.018751	  0.028548	  0.005402	  0.052869	 -0.045417
 -0.052309	  0.145699	 -0.305038	 -0.203832	  0.036663	  0.014404	 -0.013136	 -0.007527	  0.024741	  0.018994	  0.009844	  0.040082	 -0.047153
 -0.025886	  0.144356	 -0.266160	 -0.230220	  0.031394	 -0.002406	 -0.007397	 -0.010329	  0.029867	  0.031579	  0.013661	  0.028464	 -0.064622
 -0.044052	  0.130543	 -0.264132	 -0.226597	  0.023787	 -0.008789	  0.003809	 -0.004403	  0.040081	  0.053904	  0.017890	  0.038793	 -0.082445
 -0.045259	  0.119705	 -0.304077	 -0.222588	  0.021271	  0.027082	  0.004208	  0.031036	  0.060542	  0.038247	  0.050470	  0.052177	 -0.070998
 -0.014024	  0.114806	 -0.354373	 -0.239287	  0.049772	  0.031228	  0.042079	  0.032052	  0.046944	  0.010874	  0.035684	  0.069885	 -0.058629
 -0.008911	  0.124571	 -0.375168	 -0.241017	  0.090759	  0.040716	  0.029966	  0.047669	  0.040793	 -0.018219	  0.011230	  0.062164	 -0.066644
  0.002570	  0.142524	 -0.360225	 -0.248414	  0.111375	  0.034326	  0.005378	  0.044958	  0.048839	 -0.003472	  0.031728	  0.069813	 -0.066351
  0.005689	  0.168767	 -0.337635	 -0.257911	  0.070596	  0.024345	  0.010420	  0.026804	  0.055918	  0.016012	  0.046622	  0.079048	 -0.061898
  0.017859	  0.179286	 -0.389242	 -0.250525	  0.047080	  0.006046	  0.004925	  0.043586	  0.058441	  0.001766	  0.029112	  0.090771	 -0.037001
  0.032235	  0.167601	 -0.415325	 -0.211756	  0.039734	 -0.010665	  0.007222	  0.047018	  0.077713	 -0.015182	  0.000234	  0.104629	 -0.072388
  0.033039	  0.161640	 -0.444360	 -0.240472	  0.027805	 -0.040906	 -0.006132	  0.038145	  0.065578	 -0.003248	 -0.000306	  0.097154	 -0.065846
  0.011101	  0.166258	 -0.411674	 -0.278432	  0.034799	 -0.037039	 -0.045673	  0.040173	  0.037617	 -0.006063	  0.000346	  0.114675	 -0.058090
 -0.008397	  0.150294	 -0.414057	 -0.228134	  0.065285	  0.004129	 -0.054519	  0.046653	  0.005153	 -0.009550	  0.039912	  0.071494	 -0.066326
  0.015738	  0.148103	 -0.448902	 -0.163131	  0.075020	  0.024208	 -0.039253	  0.031964	  0.008540	 -0.001064	  0.026443	  0.025399	 -0.085401
  0.061078	  0.160047	 -0.462391	 -0.109483	  0.094830	  0.039423	 -0.037053	  0.007466	  0.031635	 -0.003466	  0.047274	  0.032318	 -0.101345
  0.044778	  0.156456	 -0.473180	 -0.107833	  0.065298	  0.049957	 -0.024271	  0.012596	  0.063593	  0.006611	  0.046648	  0.040926	 -0.096247
 -0.004134	  0.165703	 -0.502463	 -0.109754	  0.025221	  0.029860	 -0.014503	  0.018120	  0.056365	 -0.003991	  0.025313	  0.084036	 -0.091409
  0.013270	  0.169625	 -0.524835	 -0.070170	  0.036541	  0.017829	  0.054822	  0.011474	  0.032643	  0.025326	  0.026910	  0.098152	 -0.065633
  0.012458	  0.142608	 -0.545739	 -0.064128	  0.057573	  0.011936	  0.072560	 -0.013018	  0.018992	  0.028070	  0.007071	  0.056461	 -0.075535
  0.013821	  0.117743	 -0.550039	 -0.069138	  0.004359	  0.022483	  0.052893	 -0.002929	 -0.032656	 -0.010793	 -0.032061	  0.041203	 -0.092701
 -0.000941	  0.162697	 -0.509724	 -0.019824	 -0.041806	  0.048552	  0.028507	  0.006658	 -0.008873	 -0.016285	 -0.025279	  0.019972	 -0.092864
 -0.002909	  0.189588	 -0.471895	 -0.004004	 -0.027806	  0.020678	  0.013123	  0.031402	  0.003542	  0.003986	 -0.002849	  0.041237	 -0.069064
 -0.011563	  0.172166	 -0.449590	  0.010959	 -0.023425	  0.004014	  0.047487	  0.023025	 -0.017560	  0.023230	  0.033116	  0.043402	 -0.056112
 -0.030715	  0.154185	 -0.454085	  0.028258	 -0.038854	  0.015331	  0.033536	 -0.004650	 -0.049650	  0.041214	  0.037632	  0.054120	 -0.043470
 -0.041486	  0.128230	 -0.464085	  0.036861	 -0.080193	 -0.002318	  0.028617	  0.015066	 -0.057438	  0.016441	  0.047085	  0.107111	 -0.023676
 -0.039425	  0.111652	 -0.485987	  0.007131	 -0.078634	 -0.020849	  0.062234	  0.040475	 -0.027936	 -0.015390	  0.066868	  0.091448	 -0.030699
 -0.015198	  0.081121	 -0.506888	  0.018008	 -0.082644	 -0.025126	  0.071351	  0.023574	 -0.002655	 -0.022783	  0.042236	  0.063966	 -0.035189
 -0.013950	  0.114341	 -0.510637	  0.038908	 -0.050482	 -0.013871	  0.029225	  0.021102	 -0.011709	 -0.048617	  0.032008	  0.053307	 -0.035749
 -0.013073	  0.131570	 -0.529571	  0.034920	 -0.041398	 -0.042060	  0.021472	  0.043716	  0.018360	 -0.063663	  0.019486	  0.008092	 -0.053912
 -0.039055	  0.118939	 -0.557084	  0.078100	 -0.040603	 -0.044055	  0.011982	  0.043189	  0.039813	 -0.053185	 -0.004121	 -0.001414	 -0.055793
 -0.048796	  0.117068	 -0.551745	  0.109807	 -0.050663	 -0.015241	 -0.017228	  0.059325	  0.015662	 -0.017069	 -0.021689	  0.027920	 -0.080236
 -0.059800	  0.112041	 -0.508032	  0.140447	 -0.037811	  0.003595	 -0.021272	  0.051878	  0.002440	 -0.016412	 -0.028528	  0.041711	 -0.104513
 -0.060792	  0.097181	 -0.465444	  0.129495	 -0.045045	  0.034600	 -0.044742	  0.048450	 -0.009929	 -0.035326	 -0.022641	  0.056233	 -0.119566
 -0.036528	  0.080219	 -0.460063	  0.108356	 -0.007925	  0.016421	 -0.028961	  0.049337	  0.012936	 -0.030818	 -0.019359	  0.050206	 -0.114582
 -0.049623	  0.111124	 -0.470311	  0.062846	 -0.001655	  0.034051	 -0.002666	  0.051877	 -0.001826	 -0.044448	 -0.025917	  0.049610	 -0.111301
 -0.022153	  0.099778	 -0.447976	  0.043446	 -0.001497	 -0.003724	 -0.015198	  0.058719	  0.004334	 -0.034375	 -0.016944	  0.051451	 -0.126068
  0.011538	  0.059309	 -0.383461	  0.015041	  0.006250	 -0.026653	 -0.021514	  0.020364	 -0.015425	 -0.011859	 -0.022214	  0.035061	 -0.102474
 -0.007365	  0.057089	 -0.362340	  0.009960	 -0.009470	 -0.041626	 -0.017894	 -0.013868	 -0.032406	 -0.015866	 -0.011570	  0.037949	 -0.097065
 -0.038541	  0.067859	 -0.336527	  0.015892	 -0.008530	 -0.025582	 -0.017619	 -0.009428	 -0.051314	 -0.001387	  0.031654	  0.012679	 -0.103719
 -0.036994	  0.055769	 -0.314073	  0.015850	 -0.000998	 -0.030069	 -0.014454	 -0.005347	 -0.026556	 -0.021856	  0.066015	  0.008420	 -0.115802
 -0.049516	  0.069078	 -0.301867	 -0.005370	 -0.026445	 -0.018624	 -0.001675	 -0.032624	  0.007895	 -0.022818	  0.100746	 -0.015899	 -0.072865
 -0.070303	  0.085979	 -0.276796	 -0.015145	 -0.051377	  0.004845	 -0.001667	 -0.025359	  0.018039	 -0.038533	  0.098672	 -0.011603	 -0.078083
 -0.094054	  0.059973	 -0.247632	 -0.041242	 -0.044319	 -0.000321	 -0.018567	 -0.049996	  0.006634	 -0.024172	  0.108161	  0.060281	 -0.094367
 -0.089755	  0.049705	 -0.220236	 -0.076673	 -0.035961	 -0.020611	 -0.048109	 -0.045990	 -0.023186	 -0.008868	  0.079996	  0.091796	 -0.096431
 -0.083445	  0.061912	 -0.158148	 -0.062665	 -0.050451	 -0.043332	 -0.030681	 -0.009262	 -0.004220	 -0.021669	  0.098096	  0.072976	 -0.095333
 -0.079336	  0.033416	 -0.145588	 -0.070639	 -0.065806	 -0.013109	 -0.032562	  0.016686	  0.027599	 -0.005638	  0.093004	  0.054522	 -0.093270
 -0.063485	  0.034833	 -0.139797	 -0.069198	 -0.076854	 -0.016551	 -0.050996	  0.026708	  0.089726	  0.017923	  0.075193	  0.053679	 -0.075937
 -0.046377	  0.065012	 -0.107686	 -0.058717	 -0.088262	  0.001682	 -0.022090	  0.004940	  0.073560	  0.024086	  0.052535	  0.084452	 -0.080833
 -0.048583	  0.077282	 -0.125714	 -0.054184	 -0.097742	 -0.006841	  0.006214	 -0.024272	  0.042588	 -0.006271	  0.018824	  0.095889	 -0.089792
 -0.083397	  0.091480	 -0.118546	 -0.057175	 -0.115019	 -0.041289	  0.032483	 -0.036063	  0.027652	  0.002472	  0.015914	  0.095285	 -0.067519
 -0.066169	  0.053985	 -0.111515	 -0.085849	 -0.134512	 -0.049243	  0.036028	 -0.039347	  0.044754	  0.015023	 -0.004941	  0.080536	 -0.035191
 -0.069754	  0.006556	 -0.087454	 -0.088122	 -0.111671	 -0.032553	  0.028689	 -0.007971	  0.052961	  0.029782	 -0.035280	  0.098106	 -0.016283
 -0.101624	 -0.014282	 -0.049479	 -0.099799	 -0.069300	  0.004205	 -0.000410	  0.018519	  0.068383	  0.024972	 -0.013439	  0.105898	 -0.026394
 -0.137879	 -0.015959	 -0.018293	 -0.084447	 -0.067292	 -0.017291	 -0.052084	  0.028959	  0.087584	  0.035119	  0.029669	  0.063934	 -0.049906
 -0.135196	 -0.025111	 -0.018825	 -0.066686	 -0.058597	 -0.019897	 -0.013484	  0.049270	  0.089699	  0.009216	  0.057997	  0.017920	 -0.048581
 -0.149048	 -0.035146	 -0.024940	 -0.064416	 -0.044091	 -0.025305	 -0.021135	  0.024087	  0.080413	  0.004160	  0.053336	  0.020365	 -0.015493
 -0.115619	 -0.042414	 -0.011764	 -0.045732	 -0.043733	  0.012328	 -0.012558	  0.014779	  0.099941	  0.036533	  0.026369	  0.043649	 -0.022483
 -0.119632	 -0.024034	 -0.027302	 -0.032342	 -0.043488	  0.036545	  0.002941	 -0.002512	  0.079463	  0.011029	  0.016512	  0.034403	 -0.041814
 -0.115201	  0.002546	 -0.002088	 -0.068136	 -0.060364	  0.046555	  0.000534	  0.009899	  0.052490	 -0.004160	  0.003881	  0.039533	 -0.026364
 -0.101504	  0.012617	 -0.011227	 -0.113551	 -0.058946	  0.023099	 -0.012269	 -0.002497	  0.032924	  0.015524	  0.037326	  0.051940	 -0.045721
 -0.115738	  0.010022	  0.004609	 -0.092253	 -0.042680	 -0.011920	 -0.013178	 -0.023289	  0.028768	  0.011348	  0.038730	  0.069994	 -0.045448
 -0.131330	 -0.021415	  0.028055	 -0.079542	 -0.032585	 -0.000693	 -0.011490	 -0.004517	  0.039811	  0.031886	  0.020731	  0.062441	 -0.027606
 -0.122741	 -0.062378	 -0.002488	 -0.081816	 -0.056792	  0.013258	  0.009782	  0.006072	  0.047045	  0.057976	 -0.001828	  0.099624	 -0.015224
 -0.115378	 -0.058991	  0.020700	 -0.119016	 -0.047868	 -0.010459	  0.010849	 -0.004142	  0.054292	  0.030967	  0.005452	  0.111782	 -0.026671
 -0.151388	 -0.067675	  0.068408	 -0.116982	 -0.021312	 -0.015307	  0.013460	  0.040801	  0.021273	 -0.022340	 -0.001101	  0.097951	 -0.032857
 -0.168429	 -0.055815	  0.074437	 -0.131839	  0.012789	 -0.025024	 -0.010903	  0.018831	  0.017981	 -0.019719	  0.040295	  0.093750	 -0.017319
 -0.155468	 -0.068824	  0.053065	 -0.136223	 -0.039294	 -0.034617	 -0.049667	 -0.013622	  0.010433	 -0.017320	  0.040337	  0.072370	 -0.006811
 -0.137258	 -0.085073	  0.036891	 -0.120226	 -0.029725	 -0.013957	 -0.045819	 -0.012925	  0.028784	  0.004592	  0.049352	  0.069930	  0.012054
 -0.112032	 -0.106174	  0.042985	 -0.103413	 -0.018046	  0.002111	 -0.021792	  0.015441	  0.047316	  0.017880	  0.065131	  0.072048	  0.041433
 -0.078226	 -0.096640	  0.045158	 -0.082580	  0.000223	 -0.003221	 -0.033798	  0.027316	  0.086200	  0.001830	  0.055131	  0.046095	  0.067319
 -0.076444	 -0.070194	  0.038938	 -0.072725	  0.005727	 -0.002908	 -0.021216	  0.019474	  0.062671	  0.013656	  0.040075	  0.060409	  0.053925
 -0.115955	 -0.046360	  0.058160	 -0.094298	 -0.029713	 -0.012200	 -0.023313	  0.022956	  0.059426	  0.011654	  0.034131	  0.098016	  0.060357
 -0.113367	 -0.054757	  0.115142	 -0.111834	 -0.002207	 -0.022245	 -0.067850	  0.037033	  0.042819	 -0.002354	  0.024769	  0.079585	  0.076276
 -0.121887	 -0.077447	  0.160910	 -0.113567	 -0.000481	 -0.008112	 -0.059052	  0.045521	  0.059519	  0.009291	  0.027905	  0.054741	  0.072567
 -0.150881	 -0.080285	  0.163210	 -0.077360	 -0.004690	  0.026511	 -0.037362	  0.031451	  0.063215	  0.003310	  0.056202	  0.060982	  0.088496
 -0.112751	 -0.056086	  0.146844	 -0.052172	 -0.006439	  0.018578	 -0.021053	  0.022958	  0.050936	 -0.010984	  0.032118	  0.087069	  0.093655
 -0.102757	 -0.045806	  0.177423	 -0.039586	 -0.007738	 -0.000982	 -0.010697	  0.036976	  0.023191	  0.011101	  0.048144	  0.085789	  0.055770
 -0.109394	 -0.048424	  0.193144	  0.002703	 -0.002458	  0.013656	  0.020825	  0.006505	  0.014505	 -0.014655	  0.047799	  0.079650	  0.012686
 -0.094808	 -0.057787	  0.179617	  0.012657	  0.014689	  0.032791	  0.015887	 -0.008313	  0.037722	 -0.017782	  0.034975	  0.108789	  0.051419
 -0.064002	 -0.045842	  0.194004	  0.029898	 -0.011445	  0.020571	  0.000786	  0.038362	  0.031245	 -0.014277	  0.015646	  0.122486	  0.076049
 -0.060981	 -0.020658	  0.204053	  0.018428	 -0.038032	 -0.000769	  0.043917	  0.077439	  0.023432	 -0.023588	  0.027205	  0.156753	  0.051153
 -0.084450	 -0.022303	  0.208301	 -0.005078	 -0.041737	 -0.006372	  0.053282	  0.042703	  0.020109	 -0.003020	  0.024780	  0.167812	  0.037131
 -0.084588	  0.002924	  0.185290	 -0.007864	 -0.008550	 -0.013219	  0.016554	  0.022468	 -0.018695	  0.006936	  0.000045	  0.178960	  0.027500
 -0.076093	  0.012601	  0.127416	 -0.043290	  0.045281	 -0.010073	  0.005772	  0.024088	 -0.021106	  0.008500	  0.009645	  0.195428	  0.049238
 -0.054435	  0.027304	  0.096792	 -0.077140	  0.047064	  0.000736	 -0.006446	  0.052852	 -0.011825	  0.008950	  0.020798	  0.205781	  0.049328
 -0.048535	  0.058863	  0.077935	 -0.090179	  0.035782	 -0.015175	 -0.000719	  0.010033	 -0.008793	  0.005688	  0.009326	  0.192463	  0.059929
 -0.044472	  0.087243	  0.055427	 -0.091223	  0.057309	 -0.013953	  0.001481	 -0.004648	 -0.033831	 -0.033689	  0.035420	  0.181529	  0.071939
 -0.042075	  0.072447	  0.052241	 -0.045995	  0.065919	 -0.035570	  0.006196	  0.037075	 -0.019804	 -0.036321	  0.045471	  0.127521	  0.076982
 -0.036235	  0.074499	  0.031796	 -0.019609	  0.067332	 -0.046744	  0.009334	  0.061541	 -0.028083	 -0.040131	  0.030771	  0.128580	  0.105317
 -0.005412	  0.051260	  0.010132	 -0.006226	  0.067334	 -0.029864	 -0.032449	  0.069930	 -0.015383	 -0.033173	  0.010731	  0.164486	  0.089554
 -0.008759	  0.036673	 -0.048806	 -0.009332	  0.078552	 -0.011023	 -0.024143	  0.045150	  0.000156	 -0.025348	  0.030609	  0.151612	  0.085929
 -0.016770	  0.055412	 -0.084997	 -0.015941	  0.077062	  0.023374	  0.007126	  0.049699	 -0.007186	 -0.005037	  0.062811	  0.119594	  0.087100
 -0.045873	  0.039952	 -0.116249	 -0.021888	  0.034920	  0.024785	 -0.018647	  0.036803	  0.006971	  0.031627	  0.049039	  0.096451	  0.073699
 -0.039491	  0.042740	 -0.109019	 -0.061246	 -0.002837	  0.047118	 -0.029392	  0.012558	  0.027333	  0.018576	  0.053617	  0.086715	  0.089683
 -0.034908	  0.070426	 -0.120061	 -0.060441	  0.040472	  0.011994	 -0.024299	  0.040193	  0.012586	  0.028546	  0.071351	  0.063722	  0.070322
 -0.061444	  0.080513	 -0.126891	 -0.017516	  0.048678	 -0.006424	 -0.024096	  0.056699	  0.008461	  0.053666	  0.060097	  0.063956	  0.043003
 -0.050310	  0.055499	 -0.161004	 -0.039177	  0.033407	 -0.038102	 -0.021517	  0.042935	  0.019453	 -0.002100	  0.028273	  0.042240	  0.045271
 -0.028654	  0.023083	 -0.172244	 -0.069433	  0.048314	 -0.036885	 -0.022701	  0.005106	  0.002620	 -0.044061	  0.045465	  0.066479	  0.032955
 -0.032930	  0.031703	 -0.139208	 -0.064368	  0.047587	 -0.031489	 -0.017475	  0.009105	  0.008638	 -0.008822	  0.063592	  0.079109	  0.025514
 -0.006485	  0.067951	 -0.186613	 -0.040596	  0.044595	 -0.012245	 -0.022421	  0.028365	 -0.008682	 -0.012694	  0.059248	  0.112124	  0.011150
 -0.030087	  0.098571	 -0.314955	 -0.000846	  0.042455	 -0.002646	 -0.015061	  0.015359	 -0.034946	 -0.025274	  0.066127	  0.123771	 -0.008644
  0.003957	  0.081028	 -0.396459	  0.005348	  0.034279	  0.015577	 -0.008769	  0.010771	 -0.022570	 -0.031729	  0.054216	  0.116645	  0.005602
  0.008776	  0.033116	 -0.384641	 -0.046258	  0.018131	  0.040139	  0.037739	  0.028978	  0.005912	  0.003452	  0.054024	  0.102687	  0.003575
 -0.004979	  0.040077	 -0.373565	 -0.078086	  0.029012	  0.007216	  0.045349	  0.064159	  0.051502	 -0.013023	  0.046831	  0.100426	  0.017824
 -0.022700	  0.032577	 -0.357331	 -0.106659	  0.036777	 -0.013109	  0.007476	  0.068022	  0.048658	 -0.015551	  0.073983	  0.134496	  0.038133
 -0.063175	  0.058882	 -0.352215	 -0.096895	  0.042148	 -0.019904	 -0.012757	  0.085191	  0.023495	  0.022608	  0.062223	  0.167466	  0.040048
 -0.070155	  0.091211	 -0.346312	 -0.110149	  0.055732	 -0.030873	 -0.007232	  0.098019	  0.008640	  0.039711	  0.028524	  0.145001	  0.077200
 -0.076587	  0.102207	 -0.337361	 -0.128705	  0.069206	 -0.024153	  0.000216	  0.086928	  0.030729	  0.024341	  0.015959	  0.128485	  0.077391
 -0.038928	  0.119340	 -0.313082	 -0.120840	  0.090258	 -0.034013	  0.000760	  0.075354	  0.048679	  0.021404	 -0.015871	  0.153893	  0.055792
 -0.027086	  0.131130	 -0.275324	 -0.113705	  0.124989	 -0.042679	 -0.018730	  0.081630	  0.039539	  0.013029	 -0.035018	  0.166380	  0.057141
