# Supplementary material for: A fluorescent photoimmunoconjugate for imaging of cholesteatoma
Source: Sci Rep. 2022 Nov 19;12:19905. doi: 10.1038/s41598-022-22072-9 (PMC9675863; doi:10.1038/s41598-022-22072-9)
Supplement: Supplementary file 2 — Supplementary Information 2. [file 41598_2022_22072_MOESM2_ESM.zip › Data/ABR-66-7]

:RUN-7	LEVEL SWEEP	TEMP:NaN	6/13/2018	11:59 AM	NaNHR:
:SW EAR: R	SW FREQ: 45.25	# AVERAGES: 512	REP RATE (/sec): 40	DRIVER: RS Tweeter	SAMPLE (�sec): 40	
:NOTES-
:CHAMBER-CH4B-PXI
:CFTS Version: V2.7.2 (R850)
:LEVELS:20;25;30;35;40;45;50;55;60;65;70;75;80;
:DATA
 -0.025357	 -0.001132	 -0.043872	  0.040298	  0.015662	 -0.010719	 -0.012563	 -0.008856	  0.062267	  0.000834	  0.018812	  0.066253	 -0.059573
  0.003842	 -0.024950	 -0.038572	  0.025016	  0.016300	  0.010504	  0.004489	  0.020066	  0.056167	 -0.034957	 -0.005185	  0.063939	 -0.062813
 -0.024542	 -0.023093	 -0.022171	 -0.002744	  0.058239	  0.048647	  0.016817	 -0.009406	  0.067343	  0.022632	 -0.038459	  0.061162	 -0.052929
 -0.063677	 -0.027863	 -0.048448	 -0.024416	  0.071916	  0.046111	  0.023187	 -0.005494	  0.062511	  0.072689	 -0.065923	 -0.006401	 -0.042457
 -0.036780	 -0.015464	 -0.024724	  0.002696	  0.031767	  0.039070	  0.002749	 -0.002421	  0.027267	  0.019522	 -0.046665	 -0.023474	 -0.027129
 -0.027475	 -0.012829	 -0.002779	  0.025616	  0.025066	  0.009794	  0.006007	  0.011245	 -0.008589	 -0.006499	 -0.019508	 -0.003520	 -0.013888
 -0.007866	 -0.004290	  0.023647	  0.035063	  0.004933	 -0.015473	  0.024714	  0.019438	 -0.001172	  0.002654	 -0.007530	  0.034255	 -0.016803
  0.013167	 -0.026551	  0.021202	  0.035277	  0.002317	 -0.049408	 -0.020732	  0.030831	 -0.017106	  0.009428	  0.015829	  0.049176	 -0.004349
  0.004652	 -0.053765	 -0.007011	  0.030384	 -0.000160	 -0.038972	 -0.012879	  0.021253	 -0.012343	 -0.021505	  0.009457	  0.016998	 -0.008903
 -0.019192	 -0.034065	 -0.013498	  0.034208	 -0.005258	 -0.008146	 -0.005329	 -0.002162	 -0.011281	 -0.035959	  0.000930	 -0.014352	  0.009056
 -0.007440	 -0.032319	 -0.014032	  0.029049	 -0.004972	  0.010154	 -0.004456	  0.030220	 -0.009102	 -0.031288	  0.007645	 -0.056865	  0.021260
  0.015804	 -0.019275	  0.009010	 -0.005154	 -0.037774	 -0.000970	 -0.023708	  0.022024	  0.009936	 -0.022459	  0.016406	 -0.045218	  0.030785
  0.016812	  0.018763	  0.028132	 -0.025759	 -0.043418	 -0.015796	 -0.010053	 -0.009971	 -0.002719	 -0.036913	  0.033795	 -0.083401	  0.027656
  0.023574	  0.047725	  0.050684	 -0.034507	 -0.024441	 -0.015133	 -0.026120	  0.007908	  0.000891	 -0.050898	  0.002477	 -0.062672	  0.040616
  0.016599	  0.057605	  0.053644	 -0.012102	 -0.009414	 -0.002249	 -0.011511	 -0.003908	 -0.038072	 -0.039191	 -0.008071	 -0.064184	  0.041932
  0.021640	  0.051566	  0.056815	 -0.003846	 -0.052711	 -0.002603	  0.006588	 -0.015186	 -0.066916	  0.021741	 -0.005079	 -0.035442	 -0.008472
  0.029039	  0.053457	  0.028134	 -0.036591	 -0.045004	  0.005836	  0.000261	 -0.025209	 -0.051345	  0.050091	  0.000988	 -0.000015	  0.020029
  0.005741	  0.048057	 -0.000401	 -0.060739	 -0.004311	  0.010837	  0.024364	 -0.023006	 -0.042656	  0.028026	  0.053561	  0.023551	  0.025695
  0.024306	  0.007054	 -0.035432	 -0.028571	 -0.012027	 -0.006227	  0.015233	 -0.029624	 -0.023173	  0.021815	  0.037413	  0.049077	  0.037020
  0.037154	 -0.008632	 -0.020326	 -0.023177	  0.013290	 -0.015257	  0.002940	 -0.027743	 -0.001907	  0.030234	 -0.000893	  0.031133	  0.043267
  0.059540	  0.017960	 -0.022071	 -0.040867	  0.018459	 -0.009530	  0.030801	  0.004240	 -0.022660	  0.048748	 -0.032776	  0.055875	  0.065299
  0.041205	  0.045940	 -0.021760	 -0.062639	  0.021548	 -0.016249	  0.053808	  0.038463	 -0.063045	  0.067149	 -0.011331	  0.078484	  0.113740
  0.033808	  0.046237	  0.009101	 -0.053180	 -0.002906	  0.008925	  0.055706	  0.021330	 -0.023875	  0.054262	  0.007407	  0.055015	  0.109387
  0.046326	  0.047819	  0.025515	 -0.057633	 -0.067016	 -0.007353	  0.067319	  0.004696	  0.017935	  0.013629	  0.025222	  0.044514	  0.051281
  0.031713	  0.040354	  0.019620	 -0.020623	 -0.039754	 -0.030680	  0.047974	  0.009782	 -0.001626	 -0.003579	  0.016218	  0.016340	  0.012487
 -0.021838	  0.008450	  0.034996	 -0.023293	  0.006107	 -0.009598	  0.050990	  0.014965	 -0.001674	 -0.025866	  0.026368	  0.018795	  0.062883
 -0.068892	 -0.003488	  0.015194	 -0.002412	  0.033101	  0.001711	  0.051047	  0.040016	 -0.035066	 -0.038788	  0.051363	  0.020228	  0.077219
 -0.074230	 -0.002319	  0.009517	  0.014427	  0.020469	  0.020484	  0.053097	  0.017855	 -0.039518	 -0.050357	  0.043494	  0.051368	  0.087974
 -0.066717	 -0.004552	  0.017702	 -0.022070	  0.021726	  0.030901	  0.081321	  0.007892	 -0.000679	 -0.016114	  0.047825	  0.052582	  0.156456
 -0.045128	  0.045700	  0.024009	 -0.042918	 -0.010444	  0.039139	  0.091406	  0.009626	  0.017691	  0.003929	  0.073382	  0.113719	  0.211113
 -0.029753	  0.051786	  0.020354	 -0.027934	 -0.054587	  0.016396	  0.033077	  0.016319	  0.052510	  0.028736	  0.103909	  0.197630	  0.284664
 -0.039800	  0.041705	  0.010613	 -0.000792	 -0.049812	 -0.029879	  0.012646	  0.005420	  0.055766	  0.050354	  0.153013	  0.274035	  0.367359
 -0.039416	  0.034438	 -0.002165	  0.003921	 -0.073652	 -0.021270	 -0.005293	  0.017101	  0.039431	  0.044950	  0.224938	  0.365763	  0.446511
  0.002266	  0.028328	 -0.002313	 -0.008114	 -0.055869	 -0.007518	  0.022506	 -0.001297	  0.034733	  0.069551	  0.243189	  0.382113	  0.508456
  0.004947	  0.003496	  0.014088	  0.001789	 -0.022252	 -0.009421	  0.051877	 -0.048944	  0.083283	  0.151511	  0.241469	  0.409565	  0.487193
 -0.004899	 -0.009176	  0.020247	 -0.015468	 -0.025548	  0.000833	  0.068796	 -0.010206	  0.091597	  0.167218	  0.329156	  0.425144	  0.440767
 -0.002616	  0.019007	  0.031696	 -0.033258	 -0.010878	  0.009194	  0.066158	  0.029001	  0.107223	  0.168200	  0.358327	  0.421261	  0.377787
  0.022625	  0.057405	  0.042330	 -0.035270	  0.003770	  0.027639	  0.080356	  0.050878	  0.120085	  0.190403	  0.264305	  0.367012	  0.302153
  0.047766	  0.067671	  0.029452	 -0.040323	  0.004548	  0.010115	  0.075047	  0.041604	  0.138158	  0.234016	  0.154530	  0.326560	  0.211866
  0.019229	  0.057447	  0.013401	 -0.048731	  0.016636	 -0.002588	  0.083823	  0.034996	  0.159408	  0.254723	  0.102330	  0.259062	  0.138471
  0.017621	  0.080303	  0.003656	 -0.018721	  0.033330	 -0.037753	  0.116682	  0.020963	  0.147297	  0.226897	  0.076714	  0.193463	  0.042976
  0.043700	  0.055501	  0.035606	 -0.003467	  0.044309	 -0.025393	  0.111573	  0.004210	  0.153366	  0.209482	  0.053705	  0.109111	 -0.026018
  0.030261	  0.058627	  0.060152	 -0.000042	  0.050317	 -0.062589	  0.129449	  0.026857	  0.139476	  0.130442	 -0.019453	  0.025811	 -0.074581
  0.026983	  0.066664	  0.068952	  0.032800	  0.079311	 -0.030755	  0.113183	  0.047260	  0.105101	  0.075941	 -0.081979	 -0.011751	 -0.111228
  0.022992	  0.029317	  0.060439	  0.031646	  0.058661	  0.005116	  0.095514	  0.037638	  0.078158	  0.036866	 -0.117700	 -0.049854	 -0.159530
  0.013366	  0.023853	  0.030087	  0.001073	  0.030564	  0.001035	  0.085413	  0.045381	  0.025384	 -0.017351	 -0.138860	 -0.087374	 -0.183487
 -0.016276	  0.040183	  0.036518	 -0.007844	 -0.002397	  0.014193	  0.111323	  0.016298	  0.020299	 -0.051236	 -0.167796	 -0.111653	 -0.195784
 -0.036305	  0.051904	  0.042729	 -0.010270	  0.001727	 -0.022588	  0.100306	 -0.007370	  0.044246	 -0.075667	 -0.217473	 -0.075964	 -0.205551
 -0.045509	  0.051662	  0.039090	 -0.002265	  0.018501	 -0.022250	  0.095932	 -0.021890	  0.044759	 -0.076386	 -0.180332	 -0.045853	 -0.181695
 -0.029605	  0.033913	  0.031366	 -0.006218	  0.022957	  0.018919	  0.103962	 -0.061682	  0.026749	 -0.078814	 -0.146077	 -0.020472	 -0.132958
 -0.027961	 -0.005575	  0.030518	 -0.001117	  0.049800	  0.056554	  0.138159	 -0.046031	  0.005617	 -0.121671	 -0.145066	 -0.015142	 -0.037377
 -0.005188	  0.007709	  0.032107	  0.040091	  0.060054	  0.063540	  0.158500	 -0.058153	  0.034855	 -0.106714	 -0.142405	  0.032536	  0.044856
  0.005319	  0.022865	  0.064673	  0.048280	  0.057620	  0.035948	  0.141361	 -0.042544	  0.036537	 -0.073112	 -0.123005	  0.097732	  0.153979
 -0.003777	  0.032955	  0.107394	  0.045359	  0.072294	  0.016008	  0.121889	 -0.048296	 -0.003714	 -0.062442	 -0.045028	  0.170622	  0.238134
  0.028959	  0.024231	  0.127155	  0.026576	  0.057866	  0.037840	  0.112380	 -0.042194	 -0.014144	 -0.027365	  0.015988	  0.265425	  0.293324
  0.017777	 -0.006011	  0.096833	  0.037356	  0.039644	  0.006862	  0.142279	 -0.030358	  0.023110	 -0.017958	  0.028603	  0.345740	  0.358097
  0.043869	 -0.005343	  0.065781	  0.039659	  0.047494	 -0.008142	  0.128157	 -0.032580	  0.071999	  0.012825	  0.064695	  0.403280	  0.385595
  0.039501	  0.001256	  0.039298	  0.056532	  0.079974	  0.010292	  0.115261	 -0.017873	  0.073915	  0.081365	  0.162427	  0.458590	  0.395718
  0.047696	  0.047173	  0.037507	  0.053047	  0.081549	  0.012632	  0.131318	 -0.006884	  0.049782	  0.104010	  0.229172	  0.523618	  0.366005
  0.050099	  0.035324	  0.028681	  0.048497	  0.083451	 -0.013017	  0.107582	 -0.028533	  0.093404	  0.145000	  0.218263	  0.532748	  0.325879
  0.042176	  0.012727	  0.050852	  0.035505	  0.050979	 -0.024680	  0.095238	 -0.028545	  0.160949	  0.169166	  0.182392	  0.509035	  0.254855
 -0.008363	 -0.004133	  0.066110	  0.038178	  0.046103	 -0.019328	  0.096962	 -0.008477	  0.166144	  0.162903	  0.133381	  0.439037	  0.220467
 -0.041130	  0.019264	  0.082627	  0.067309	  0.007884	 -0.048638	  0.084781	 -0.007031	  0.165911	  0.148436	  0.111677	  0.344032	  0.145471
  0.010649	  0.033029	  0.090531	  0.055053	  0.012204	 -0.022698	  0.114895	  0.003124	  0.151912	  0.086431	  0.071026	  0.269280	  0.068016
  0.020810	  0.029256	  0.077589	  0.030478	  0.049672	 -0.001163	  0.126117	  0.025749	  0.165837	  0.062994	  0.051489	  0.199422	 -0.008679
  0.044712	  0.009934	  0.084730	  0.033444	  0.059272	 -0.007801	  0.152515	  0.020018	  0.203561	  0.067057	  0.030179	  0.166954	 -0.053534
  0.052614	 -0.017615	  0.051533	  0.047026	  0.063024	 -0.013426	  0.162552	  0.019478	  0.214191	  0.060496	  0.028498	  0.155967	 -0.087736
  0.044059	 -0.019322	  0.027420	  0.042683	  0.076881	 -0.003537	  0.148165	  0.006127	  0.180196	  0.040484	 -0.014830	  0.162364	 -0.080512
  0.054813	 -0.004139	  0.023406	  0.011171	  0.043611	  0.020158	  0.170411	 -0.043136	  0.133328	 -0.002383	 -0.045987	  0.160407	 -0.083398
  0.049793	 -0.008177	  0.028235	  0.024876	  0.032099	  0.001099	  0.203526	 -0.035688	  0.133918	 -0.014204	 -0.081701	  0.151053	 -0.083456
  0.028861	 -0.002360	  0.044076	  0.061879	  0.037808	 -0.022824	  0.203876	  0.003121	  0.132904	 -0.035424	 -0.051781	  0.141447	 -0.086946
  0.028839	  0.016228	  0.047846	  0.062893	  0.033876	 -0.058915	  0.231981	 -0.011223	  0.087765	 -0.056084	 -0.065681	  0.169251	 -0.119643
  0.038214	  0.021490	  0.067969	  0.060956	  0.065159	 -0.067972	  0.253763	 -0.003684	  0.027962	 -0.052893	 -0.082876	  0.143624	 -0.108844
  0.025713	  0.001363	  0.099282	  0.054392	  0.103179	 -0.099062	  0.193804	 -0.020451	  0.009624	 -0.041413	 -0.105901	  0.148095	 -0.086523
  0.008755	 -0.002880	  0.082007	  0.073843	  0.104750	 -0.084097	  0.174633	 -0.029978	  0.031853	 -0.045591	 -0.114438	  0.200512	 -0.025636
 -0.011617	  0.002811	  0.067031	  0.102189	  0.081471	 -0.069032	  0.173962	 -0.005762	  0.049556	 -0.064967	 -0.102537	  0.185619	 -0.017986
  0.034311	  0.027479	  0.079015	  0.095397	  0.067496	 -0.046135	  0.134068	 -0.035823	  0.068276	 -0.063061	 -0.079149	  0.230511	  0.004768
  0.050889	  0.006678	  0.060776	  0.101155	  0.035321	 -0.046208	  0.123059	 -0.043242	  0.063937	 -0.057962	 -0.082327	  0.253119	  0.030088
  0.012328	 -0.030075	  0.041445	  0.120740	  0.005281	 -0.041679	  0.118985	 -0.018564	  0.056286	 -0.071571	 -0.090626	  0.261105	  0.005724
 -0.021038	 -0.024391	  0.047237	  0.121260	  0.027401	 -0.037337	  0.124984	 -0.032834	  0.078211	 -0.073451	 -0.059026	  0.254616	  0.010131
 -0.038540	  0.009023	  0.078811	  0.119431	  0.040772	 -0.023014	  0.101137	 -0.018599	  0.131692	 -0.048332	 -0.042011	  0.267113	  0.010825
 -0.085966	  0.021851	  0.048827	  0.092215	  0.044173	  0.012310	  0.092866	 -0.039926	  0.100951	 -0.040492	 -0.036630	  0.268470	  0.017917
 -0.091786	  0.028452	  0.026621	  0.083818	  0.031806	  0.027971	  0.075519	 -0.078390	  0.051360	 -0.044819	 -0.016629	  0.235957	  0.010640
 -0.053406	  0.023444	  0.063808	  0.120398	  0.044245	  0.008682	  0.094522	 -0.110193	  0.044920	 -0.030555	  0.015746	  0.275490	  0.029259
 -0.039882	  0.016908	  0.093483	  0.099684	  0.057003	 -0.039582	  0.115445	 -0.129402	  0.096697	  0.000046	  0.034023	  0.339752	  0.047901
 -0.013066	  0.013148	  0.085874	  0.069534	  0.060790	 -0.075393	  0.123417	 -0.130811	  0.100488	  0.004969	  0.048093	  0.335236	  0.070738
 -0.010037	 -0.000671	  0.093726	  0.045995	  0.036454	 -0.070005	  0.085366	 -0.140252	  0.075956	  0.010321	  0.025589	  0.342597	  0.076541
 -0.003947	  0.004936	  0.094458	  0.048099	  0.042769	 -0.037482	  0.073159	 -0.125629	  0.074343	  0.011625	  0.057778	  0.377007	  0.087122
 -0.011321	  0.047439	  0.065921	  0.104215	  0.050438	 -0.008404	  0.092980	 -0.134043	  0.138154	  0.007389	  0.059555	  0.373508	  0.087499
 -0.001349	  0.050615	  0.018274	  0.086303	  0.061971	  0.008264	  0.131280	 -0.134780	  0.154485	 -0.015416	  0.095567	  0.404980	  0.105589
  0.029167	  0.042397	  0.017348	  0.070685	  0.076220	  0.003669	  0.135214	 -0.121820	  0.135556	  0.019261	  0.092131	  0.456836	  0.081567
  0.036595	  0.009928	  0.035352	  0.072440	  0.084397	 -0.013915	  0.122959	 -0.075955	  0.124087	  0.064401	  0.066616	  0.466794	  0.035062
  0.035447	 -0.044290	  0.032377	  0.070453	  0.094100	 -0.039089	  0.097870	 -0.055677	  0.114372	  0.073462	  0.083059	  0.427761	  0.026698
  0.054955	 -0.017585	 -0.005757	  0.067983	  0.101830	 -0.024669	  0.094984	 -0.078102	  0.093464	  0.035392	  0.125954	  0.393043	 -0.000931
  0.069397	  0.002331	 -0.000968	  0.054611	  0.121627	 -0.039311	  0.112087	 -0.089435	  0.120271	  0.049437	  0.134580	  0.347045	 -0.022047
  0.015742	 -0.015168	  0.014371	  0.026587	  0.109895	 -0.029595	  0.131321	 -0.065261	  0.100634	  0.081445	  0.103148	  0.321248	 -0.029598
 -0.001280	 -0.041485	  0.033967	  0.028082	  0.089846	 -0.029757	  0.176856	 -0.080861	  0.096689	  0.100579	  0.018608	  0.262766	 -0.026131
  0.026196	 -0.054714	  0.043438	  0.031564	  0.070318	  0.016963	  0.190848	 -0.066644	  0.087982	  0.067331	  0.025944	  0.220636	 -0.009156
  0.034334	 -0.067378	  0.011596	  0.046251	  0.061631	  0.010798	  0.168665	 -0.071115	  0.082015	  0.028848	  0.047110	  0.202597	 -0.006809
  0.009045	 -0.066564	  0.013196	  0.023612	  0.055130	 -0.009477	  0.155596	 -0.093724	  0.091888	  0.015678	  0.023345	  0.200982	 -0.008501
  0.006709	 -0.024689	  0.027180	  0.038403	  0.066064	 -0.023365	  0.152152	 -0.076875	  0.080758	 -0.026396	  0.005899	  0.229129	  0.014735
  0.010586	 -0.011682	  0.001117	  0.087263	  0.086568	 -0.050777	  0.136695	 -0.075109	  0.051396	 -0.021394	 -0.027991	  0.214542	  0.021722
 -0.011045	 -0.005477	  0.024776	  0.103665	  0.085974	 -0.053684	  0.147397	 -0.108397	  0.048166	 -0.017271	 -0.002832	  0.264953	  0.046179
 -0.006233	  0.008439	  0.026655	  0.102138	  0.106627	 -0.049151	  0.130985	 -0.122007	  0.094323	 -0.042995	  0.030618	  0.304587	  0.105148
 -0.010486	  0.000029	  0.037552	  0.069901	  0.117778	 -0.036822	  0.099194	 -0.105547	  0.097654	 -0.032610	  0.042538	  0.350276	  0.137340
  0.001345	 -0.027050	  0.042520	  0.031597	  0.107554	 -0.029987	  0.133060	 -0.095336	  0.061385	 -0.023745	  0.010591	  0.376130	  0.166116
  0.002844	 -0.029903	  0.035093	  0.039698	  0.101740	 -0.050573	  0.147594	 -0.080031	  0.042875	  0.000209	  0.055874	  0.391872	  0.201333
 -0.024291	 -0.002319	  0.065233	  0.051943	  0.090003	 -0.061348	  0.139502	 -0.105078	  0.091866	  0.011899	  0.137782	  0.424362	  0.242522
 -0.032034	  0.002735	  0.040346	  0.047804	  0.092642	 -0.061758	  0.121686	 -0.148676	  0.117699	  0.029947	  0.164408	  0.415060	  0.263251
 -0.007940	  0.007801	  0.027562	  0.040067	  0.070023	 -0.078948	  0.137048	 -0.177279	  0.117172	  0.052573	  0.179530	  0.423334	  0.271451
  0.019421	  0.004373	  0.029739	  0.023570	  0.061630	 -0.059056	  0.141269	 -0.158933	  0.091291	  0.048577	  0.229980	  0.447429	  0.309950
  0.033873	 -0.004957	  0.067557	  0.059394	  0.089187	 -0.067490	  0.147736	 -0.148747	  0.082107	  0.043429	  0.252757	  0.449664	  0.290457
  0.051578	 -0.023591	  0.095244	  0.104964	  0.089955	 -0.035818	  0.129011	 -0.145333	  0.116647	  0.059066	  0.269842	  0.442318	  0.290375
  0.034690	 -0.054745	  0.078810	  0.119634	  0.074171	 -0.026340	  0.116748	 -0.128025	  0.123419	  0.064497	  0.289018	  0.461858	  0.269241
  0.025033	 -0.045625	  0.064412	  0.106052	  0.043442	 -0.027141	  0.141853	 -0.101105	  0.126677	  0.062670	  0.270715	  0.485113	  0.215328
 -0.001123	 -0.022491	  0.062438	  0.108993	  0.039707	 -0.022864	  0.169066	 -0.129087	  0.148615	  0.069761	  0.279060	  0.482905	  0.153509
  0.013830	 -0.008274	  0.028773	  0.105234	  0.062039	 -0.049630	  0.191621	 -0.138877	  0.159617	  0.086829	  0.256268	  0.470141	  0.092114
  0.003642	 -0.006005	  0.040366	  0.101651	  0.062200	 -0.069936	  0.156623	 -0.108453	  0.187266	  0.116736	  0.260474	  0.421054	  0.081104
 -0.016644	 -0.016578	  0.079996	  0.085408	  0.067923	 -0.086005	  0.148382	 -0.088273	  0.219709	  0.095262	  0.240018	  0.373795	  0.081569
 -0.027465	 -0.007138	  0.096764	  0.078310	  0.074996	 -0.092803	  0.112206	 -0.074943	  0.194997	  0.067833	  0.251722	  0.369336	  0.071652
 -0.024443	 -0.033405	  0.093002	  0.060123	  0.116576	 -0.105664	  0.088855	 -0.038058	  0.180996	  0.067889	  0.218351	  0.309864	  0.063410
  0.017226	 -0.064502	  0.062739	  0.051550	  0.119538	 -0.088585	  0.101477	 -0.019817	  0.180777	  0.088562	  0.151932	  0.276809	  0.021966
  0.033687	 -0.090002	  0.070951	  0.087295	  0.100245	 -0.070010	  0.118905	 -0.013967	  0.171127	  0.070265	  0.155159	  0.235060	 -0.028584
  0.026703	 -0.086296	  0.068395	  0.100278	  0.134238	 -0.032251	  0.152601	 -0.041579	  0.117587	 -0.020008	  0.110424	  0.237697	 -0.054859
  0.010300	 -0.066853	  0.106802	  0.111255	  0.145454	 -0.008223	  0.176853	 -0.034621	  0.082669	 -0.032782	  0.064967	  0.234212	 -0.060649
  0.028804	  0.002046	  0.158706	  0.148343	  0.112591	  0.007015	  0.181327	 -0.019999	  0.108397	 -0.047320	  0.024956	  0.165570	 -0.103858
  0.033623	  0.021255	  0.142698	  0.138187	  0.108266	  0.004246	  0.195668	 -0.010162	  0.151454	 -0.037456	  0.025019	  0.119279	 -0.144447
  0.010895	 -0.016022	  0.092881	  0.104831	  0.111256	 -0.016730	  0.161769	  0.000346	  0.168978	 -0.050559	  0.030848	  0.095968	 -0.132129
 -0.004737	 -0.047156	  0.081065	  0.073113	  0.119469	  0.016853	  0.135953	 -0.048029	  0.130063	 -0.084195	  0.000274	  0.060293	 -0.141093
 -0.005755	 -0.050428	  0.086555	  0.046155	  0.148830	  0.017989	  0.132711	 -0.051694	  0.108966	 -0.090021	 -0.013838	  0.026947	 -0.149915
 -0.003518	 -0.070570	  0.082993	  0.043205	  0.173545	  0.017908	  0.106021	 -0.043341	  0.118239	 -0.081985	 -0.040362	  0.023330	 -0.186069
 -0.004701	 -0.066478	  0.064155	  0.070570	  0.152435	 -0.005102	  0.146427	 -0.052001	  0.113209	 -0.122351	 -0.066900	  0.024147	 -0.172671
 -0.006303	 -0.025089	  0.066952	  0.064536	  0.131377	 -0.013046	  0.162327	 -0.028151	  0.088058	 -0.147226	 -0.109437	  0.058182	 -0.161396
  0.029545	  0.003691	  0.076030	  0.054545	  0.118616	 -0.061345	  0.160418	 -0.018794	  0.069559	 -0.164198	 -0.112864	  0.078087	 -0.118990
  0.045073	  0.014132	  0.088390	  0.075145	  0.095737	 -0.074209	  0.140616	 -0.013694	  0.061974	 -0.189703	 -0.122363	  0.047790	 -0.089517
  0.007927	  0.011439	  0.046284	  0.082381	  0.112700	 -0.077195	  0.104677	 -0.029609	  0.084194	 -0.199658	 -0.098873	  0.033194	 -0.089559
  0.026809	 -0.019296	  0.045843	  0.097863	  0.136986	 -0.070549	  0.107597	 -0.058206	  0.062347	 -0.195377	 -0.047906	  0.079717	 -0.055193
  0.039804	 -0.013343	  0.060258	  0.121687	  0.149803	 -0.065056	  0.149827	 -0.043947	 -0.000433	 -0.210251	 -0.032830	  0.106276	 -0.028599
  0.026804	 -0.007675	  0.072072	  0.121738	  0.135836	 -0.064265	  0.180416	 -0.031257	 -0.029610	 -0.216745	 -0.024697	  0.092985	  0.002489
  0.038195	 -0.026616	  0.079435	  0.121569	  0.131360	 -0.059712	  0.195247	 -0.015551	  0.006236	 -0.183688	 -0.044194	  0.083495	 -0.030341
  0.040276	 -0.012940	  0.066084	  0.130441	  0.102569	 -0.061112	  0.215660	 -0.008559	  0.052206	 -0.183093	 -0.074235	  0.081211	 -0.066758
  0.042108	 -0.027820	  0.079076	  0.119592	  0.086711	 -0.036765	  0.173366	 -0.012576	  0.036155	 -0.184241	 -0.077122	  0.083720	 -0.021814
  0.066259	 -0.036331	  0.085164	  0.134195	  0.113879	 -0.039677	  0.176745	 -0.036658	  0.008337	 -0.176703	 -0.070346	  0.110289	 -0.024339
  0.074065	 -0.018600	  0.077792	  0.123659	  0.118079	 -0.030110	  0.164812	 -0.082306	  0.010322	 -0.185608	 -0.066054	  0.142350	 -0.015072
  0.032592	 -0.003127	  0.092787	  0.088701	  0.156667	 -0.050871	  0.148760	 -0.100363	 -0.009272	 -0.205375	 -0.056894	  0.184700	 -0.017136
  0.026242	 -0.012453	  0.078224	  0.059631	  0.154859	 -0.074580	  0.161432	 -0.042094	 -0.040695	 -0.168982	 -0.035182	  0.225078	 -0.004884
  0.057569	  0.007615	  0.052249	  0.077592	  0.133233	 -0.069751	  0.170449	 -0.038460	 -0.063676	 -0.164530	 -0.034764	  0.229261	  0.001366
  0.072556	  0.008608	  0.063485	  0.082017	  0.107159	 -0.020688	  0.148767	 -0.065686	 -0.060511	 -0.126726	  0.028266	  0.221937	 -0.043644
  0.102246	  0.007335	  0.020345	  0.084818	  0.126569	  0.008327	  0.125718	 -0.105196	 -0.049730	 -0.074405	  0.062435	  0.226822	 -0.045636
  0.125649	 -0.010208	  0.043887	  0.099740	  0.153978	  0.000294	  0.126053	 -0.072381	 -0.009929	 -0.059490	  0.061395	  0.166988	 -0.036228
  0.091996	 -0.000051	  0.053635	  0.101542	  0.188082	 -0.021089	  0.141297	 -0.058195	 -0.020317	 -0.055291	  0.072524	  0.125220	 -0.064155
  0.073264	  0.014229	  0.049110	  0.114130	  0.186071	 -0.015641	  0.137335	 -0.081348	 -0.019903	 -0.010202	  0.073160	  0.105321	 -0.113324
  0.064712	  0.021778	 -0.001405	  0.110913	  0.142810	 -0.027260	  0.088382	 -0.050380	  0.005058	  0.041165	  0.117490	  0.099489	 -0.163186
  0.045385	  0.031968	  0.002427	  0.111592	  0.105740	 -0.047745	  0.080722	 -0.068102	  0.005475	  0.069250	  0.144914	  0.114580	 -0.181156
  0.059835	  0.025201	  0.037323	  0.093693	  0.103529	 -0.042998	  0.094370	 -0.084657	  0.027729	  0.082853	  0.154432	  0.105065	 -0.192810
  0.101429	  0.021221	  0.041177	  0.072351	  0.098901	  0.014225	  0.135137	 -0.060226	  0.045364	  0.061510	  0.163119	  0.124473	 -0.217640
  0.099677	  0.040975	  0.044432	  0.117951	  0.114210	  0.021861	  0.178317	 -0.027862	  0.026815	  0.076759	  0.146336	  0.118882	 -0.246590
  0.118216	  0.027594	  0.069579	  0.121740	  0.114106	  0.013317	  0.197990	 -0.056134	  0.050643	  0.067675	  0.140948	  0.126605	 -0.262646
  0.066474	  0.031953	  0.066893	  0.092902	  0.143184	  0.001608	  0.198560	 -0.033977	  0.097804	  0.050440	  0.152525	  0.128740	 -0.276390
  0.015701	  0.034723	  0.017016	  0.072839	  0.160260	  0.010554	  0.202837	 -0.002385	  0.088855	  0.036139	  0.117193	  0.105732	 -0.307900
 -0.010179	  0.025127	 -0.022030	  0.072238	  0.143433	  0.043540	  0.188007	 -0.006102	  0.111491	  0.024716	  0.093847	  0.109862	 -0.299940
 -0.002489	  0.020142	 -0.009662	  0.114479	  0.138072	  0.036773	  0.175022	  0.014000	  0.131751	  0.004132	  0.074214	  0.111001	 -0.301182
  0.001101	  0.029478	 -0.027577	  0.128656	  0.123374	  0.005261	  0.167745	  0.055878	  0.143376	 -0.014133	  0.042800	  0.095466	 -0.328971
  0.001625	  0.035912	 -0.038887	  0.143575	  0.125556	  0.008951	  0.130498	  0.063456	  0.167198	 -0.029631	  0.005405	  0.035426	 -0.329348
 -0.013644	  0.035829	  0.003340	  0.138541	  0.139947	  0.006780	  0.112012	  0.043840	  0.181058	 -0.025279	 -0.043340	 -0.000637	 -0.309019
  0.008996	  0.037013	  0.050705	  0.146153	  0.121130	  0.009287	  0.093344	  0.009082	  0.144812	 -0.057672	 -0.065017	  0.020118	 -0.293212
  0.071543	  0.021632	  0.061565	  0.127610	  0.135936	  0.026492	  0.084378	  0.031173	  0.131199	 -0.075738	 -0.066854	  0.018360	 -0.295365
  0.077454	  0.018840	  0.038727	  0.092662	  0.132291	  0.063309	  0.087318	  0.054059	  0.137064	 -0.114685	 -0.075503	  0.025902	 -0.297663
  0.076033	  0.045898	  0.040227	  0.112490	  0.122669	  0.049358	  0.109738	  0.046038	  0.118463	 -0.138148	 -0.107898	  0.035678	 -0.308163
  0.071928	  0.045969	  0.071521	  0.114563	  0.117334	  0.019879	  0.123479	  0.035282	  0.082824	 -0.129566	 -0.090498	  0.043998	 -0.297888
  0.049737	  0.053080	  0.081206	  0.162476	  0.126135	  0.032454	  0.107562	  0.051662	  0.086229	 -0.156527	 -0.069995	  0.058611	 -0.306812
  0.048112	  0.030425	  0.081647	  0.170499	  0.125106	  0.042508	  0.112141	  0.020348	  0.088502	 -0.190841	 -0.062449	  0.060025	 -0.324994
  0.052188	  0.029259	  0.104623	  0.164213	  0.092564	  0.059819	  0.141850	 -0.008702	  0.102677	 -0.191579	 -0.075297	  0.069905	 -0.331203
  0.058209	  0.031243	  0.101151	  0.138317	  0.067775	  0.057132	  0.122400	 -0.027845	  0.112371	 -0.170442	 -0.054900	  0.100495	 -0.276039
  0.092626	  0.018574	  0.081399	  0.110406	  0.045511	  0.072149	  0.108429	 -0.017092	  0.088384	 -0.138479	 -0.035955	  0.110360	 -0.235256
  0.087652	  0.008551	  0.042018	  0.098720	  0.048491	  0.057806	  0.075097	  0.004456	  0.053139	 -0.118445	 -0.002523	  0.112447	 -0.212694
  0.079237	  0.043564	  0.048491	  0.097286	  0.075543	  0.052365	  0.083818	  0.002622	  0.088589	 -0.115504	 -0.009155	  0.158049	 -0.180715
  0.076941	  0.074032	  0.049067	  0.116159	  0.084565	  0.072498	  0.099261	  0.017130	  0.103683	 -0.120188	  0.001175	  0.177790	 -0.141256
  0.102046	  0.049337	  0.038134	  0.128605	  0.109532	  0.088736	  0.079684	  0.039307	  0.065519	 -0.094710	  0.047307	  0.235094	 -0.105385
  0.084636	  0.018009	  0.055014	  0.136389	  0.134524	  0.065493	  0.079033	  0.053359	  0.006721	 -0.133402	  0.077181	  0.292309	 -0.092023
  0.066767	  0.011538	  0.040153	  0.128509	  0.108373	  0.056119	  0.091257	  0.039772	 -0.001105	 -0.161208	  0.095296	  0.316630	 -0.084335
  0.071166	  0.015884	  0.026807	  0.134362	  0.119889	  0.072770	  0.099669	  0.061208	  0.046394	 -0.143503	  0.079532	  0.376705	 -0.101241
  0.055091	  0.017818	  0.021507	  0.133327	  0.133445	  0.102812	  0.091340	  0.041120	  0.055739	 -0.085540	  0.124347	  0.368383	 -0.081971
  0.033196	  0.014320	  0.004378	  0.159244	  0.127148	  0.093997	  0.111828	  0.032402	  0.044118	 -0.048457	  0.137597	  0.341928	 -0.091732
  0.000755	  0.055331	 -0.012083	  0.135341	  0.125179	  0.070780	  0.124402	  0.047904	  0.049197	 -0.055386	  0.132753	  0.309371	 -0.109181
 -0.013373	  0.079924	  0.020740	  0.138631	  0.135908	  0.053324	  0.136380	  0.051179	  0.065850	 -0.046848	  0.124340	  0.311517	 -0.115474
 -0.013696	  0.077640	  0.010015	  0.178755	  0.130260	  0.064515	  0.121398	  0.019266	  0.088033	 -0.037580	  0.130058	  0.317440	 -0.086960
  0.036467	  0.046342	  0.017831	  0.145504	  0.120840	  0.088366	  0.109559	 -0.023180	  0.107848	 -0.009252	  0.145387	  0.274261	 -0.093955
  0.059327	  0.037084	  0.062015	  0.119513	  0.097685	  0.093749	  0.132967	 -0.041778	  0.110231	 -0.002902	  0.120421	  0.264364	 -0.115555
  0.072794	  0.054267	  0.040309	  0.084398	  0.124105	  0.073931	  0.132704	  0.004992	  0.107912	 -0.013193	  0.112019	  0.229609	 -0.135758
  0.067609	  0.057095	  0.061525	  0.091351	  0.110313	  0.062120	  0.161965	  0.040918	  0.092966	  0.020836	  0.128466	  0.209426	 -0.144269
  0.048827	  0.046610	  0.076792	  0.097395	  0.098239	  0.067508	  0.175074	  0.019584	  0.069105	  0.024164	  0.096840	  0.183154	 -0.180228
  0.056345	  0.044253	  0.076716	  0.122473	  0.110520	  0.068736	  0.165176	  0.009964	  0.076636	  0.040580	  0.060409	  0.151944	 -0.176609
  0.050664	  0.045073	  0.066810	  0.144866	  0.124110	  0.038726	  0.131646	  0.024882	  0.075576	  0.064827	  0.028967	  0.133474	 -0.173047
  0.047088	  0.037341	  0.051813	  0.099765	  0.103008	  0.012515	  0.141642	  0.032196	  0.091657	  0.026899	 -0.001869	  0.108932	 -0.147492
  0.045872	  0.024597	  0.058801	  0.088912	  0.081963	  0.062786	  0.151073	  0.018604	  0.096624	  0.004767	 -0.009148	  0.074721	 -0.143117
  0.049755	  0.016103	  0.062915	  0.098847	  0.065111	  0.073688	  0.144914	  0.019534	  0.115149	 -0.013309	 -0.019624	  0.066575	 -0.175470
  0.062273	  0.022060	  0.069769	  0.112302	  0.057664	  0.061550	  0.145381	  0.001815	  0.097848	 -0.060515	 -0.044839	  0.052748	 -0.171792
  0.068950	  0.041497	  0.085926	  0.121924	  0.084879	  0.090182	  0.118278	  0.026826	  0.080609	 -0.089633	 -0.055948	  0.072029	 -0.148828
  0.069102	  0.030133	  0.116632	  0.096864	  0.082279	  0.090083	  0.081998	  0.015180	  0.078522	 -0.128358	 -0.052334	  0.096166	 -0.129026
  0.091902	  0.020825	  0.101460	  0.083133	  0.092600	  0.072711	  0.052662	 -0.020991	  0.080050	 -0.090421	 -0.075347	  0.077509	 -0.079957
  0.095764	  0.023740	  0.091448	  0.074414	  0.102300	  0.069529	  0.064788	  0.006375	  0.090455	 -0.081935	 -0.110391	  0.089987	 -0.066527
  0.088994	  0.035574	  0.075161	  0.086274	  0.054523	  0.042132	  0.073582	  0.049906	  0.105993	 -0.125235	 -0.134651	  0.134879	 -0.063125
  0.087099	  0.038785	  0.067640	  0.085312	  0.048098	  0.021516	  0.085316	  0.050245	  0.101994	 -0.124490	 -0.125488	  0.118725	 -0.072237
  0.078579	  0.032929	  0.045741	  0.055838	  0.007083	  0.020716	  0.098661	  0.004993	  0.110170	 -0.091439	 -0.096125	  0.115463	 -0.077456
  0.033435	  0.045139	  0.061532	  0.051247	  0.003256	  0.041329	  0.088176	 -0.022909	  0.100685	 -0.039144	 -0.121285	  0.117866	 -0.084495
 -0.014727	  0.023788	  0.031289	  0.041848	  0.047042	  0.058943	  0.087781	 -0.043888	  0.075031	 -0.045275	 -0.134399	  0.133822	 -0.079456
 -0.016481	  0.014611	  0.004565	  0.060401	  0.053295	  0.079299	  0.098627	 -0.033293	  0.053925	 -0.076865	 -0.117441	  0.126583	 -0.078698
 -0.021440	  0.010624	 -0.013085	  0.077284	  0.049351	  0.052082	  0.091404	 -0.017331	  0.045873	 -0.112808	 -0.089223	  0.120434	 -0.089300
 -0.009195	 -0.006363	 -0.005831	  0.080188	  0.019869	  0.014622	  0.100660	 -0.027383	  0.029847	 -0.103994	 -0.089021	  0.126388	 -0.050810
 -0.009182	 -0.044604	 -0.002704	  0.072933	 -0.000209	  0.010189	  0.108457	 -0.038946	  0.048241	 -0.093684	 -0.065561	  0.125719	  0.015630
  0.001037	 -0.012864	 -0.000837	  0.063765	 -0.025543	 -0.002876	  0.064523	 -0.022061	  0.053345	 -0.103469	 -0.053113	  0.142666	 -0.006223
  0.016259	 -0.037139	  0.010402	  0.043594	 -0.055907	  0.076707	  0.029807	 -0.044648	 -0.037613	  0.033612	  0.065332	 -0.087077	  0.098539
  0.043184	 -0.059650	 -0.012697	  0.040054	 -0.045411	  0.080583	  0.049998	 -0.018326	 -0.035475	  0.033424	  0.029084	 -0.064997	  0.060769
  0.015744	 -0.060348	 -0.015796	  0.010092	 -0.029615	  0.044168	  0.043500	 -0.006488	 -0.077114	  0.010810	  0.056892	 -0.033868	  0.001945
 -0.010534	  0.017067	 -0.021092	  0.015168	 -0.025762	  0.037655	  0.050486	  0.003009	 -0.071177	 -0.035222	  0.052497	 -0.024194	  0.041246
 -0.012517	  0.052972	 -0.013327	  0.011255	 -0.041969	  0.036972	  0.031750	 -0.001207	 -0.031106	 -0.011154	  0.044642	 -0.033633	  0.022983
  0.021012	  0.069736	 -0.037878	  0.030477	 -0.055812	  0.001351	  0.033483	 -0.014828	  0.023061	  0.045752	  0.015321	 -0.034505	 -0.027631
 -0.000246	  0.057512	 -0.033922	  0.046632	 -0.013868	 -0.005452	  0.020643	 -0.018563	  0.039944	  0.051909	 -0.007767	 -0.000540	 -0.035734
 -0.039105	  0.053589	  0.002410	  0.043898	  0.019008	  0.003478	  0.009322	 -0.022374	  0.041877	  0.007182	 -0.024335	 -0.000315	 -0.046721
 -0.040508	  0.043497	  0.019648	  0.045493	  0.011176	  0.010598	  0.041272	 -0.011559	  0.026200	 -0.024717	  0.001204	  0.006662	 -0.033840
 -0.030929	  0.025252	  0.024324	  0.035743	  0.018026	  0.008951	  0.031034	  0.019130	  0.030201	 -0.043122	 -0.021188	 -0.000383	 -0.018973
 -0.033668	  0.017607	  0.017219	  0.045399	 -0.009799	 -0.011625	  0.020312	  0.017044	  0.037961	 -0.051058	 -0.055927	  0.002713	  0.009388
  0.005053	  0.020133	  0.006695	  0.014572	  0.025324	 -0.000950	 -0.024624	  0.019604	  0.031166	 -0.030309	 -0.056348	  0.030801	  0.023732
  0.016478	  0.012877	 -0.015349	 -0.009245	  0.035457	 -0.006553	 -0.046403	 -0.007980	  0.042203	 -0.046870	 -0.033130	  0.091709	  0.040788
  0.021944	  0.019480	  0.006239	 -0.064128	  0.032146	 -0.006801	 -0.046166	  0.036049	  0.032886	 -0.058457	 -0.004850	  0.088284	  0.028580
  0.011307	  0.018688	  0.026497	 -0.064818	  0.070878	  0.004449	 -0.041407	  0.037854	  0.021510	 -0.024573	 -0.016256	  0.073701	 -0.027278
 -0.029842	 -0.016325	  0.014736	 -0.041102	  0.046366	 -0.042271	 -0.041507	  0.003479	 -0.012856	 -0.002882	 -0.011341	  0.056666	 -0.068765
 -0.012916	 -0.043220	  0.004044	 -0.037938	 -0.000512	 -0.052838	 -0.015903	 -0.008428	 -0.021359	  0.013320	 -0.006872	  0.004024	 -0.056681
  0.034924	 -0.063157	  0.012802	 -0.061230	 -0.016502	 -0.063105	 -0.026953	  0.004401	 -0.027709	  0.019316	 -0.007372	 -0.025829	 -0.035845
  0.019389	 -0.074945	 -0.000282	 -0.055680	  0.010979	 -0.062479	 -0.049788	 -0.005617	 -0.007264	  0.056285	 -0.017375	 -0.016001	  0.010249
  0.004972	 -0.053625	  0.005325	 -0.048235	  0.025797	 -0.052839	 -0.068857	  0.019450	 -0.005336	  0.056752	 -0.002210	 -0.033217	  0.013249
  0.016419	 -0.045955	 -0.004406	 -0.044281	  0.018386	 -0.034446	 -0.068605	  0.012627	  0.014838	  0.010620	 -0.004033	 -0.063765	 -0.009510
  0.018726	 -0.054856	 -0.023247	 -0.030922	  0.051782	 -0.002120	 -0.077428	 -0.013273	 -0.004348	  0.019159	  0.002038	 -0.030565	 -0.030679
  0.004287	 -0.076197	 -0.026900	 -0.047302	  0.067563	 -0.008067	 -0.127907	 -0.053663	 -0.045315	  0.069051	 -0.001153	 -0.030037	 -0.024530
  0.005861	 -0.084114	 -0.021244	 -0.023618	  0.065910	 -0.020908	 -0.130840	 -0.057954	 -0.068103	  0.083908	 -0.002025	 -0.088057	 -0.048713
 -0.018246	 -0.053530	 -0.024363	 -0.023904	  0.072835	 -0.039750	 -0.119022	 -0.074104	 -0.065776	  0.081697	 -0.006545	 -0.107141	 -0.034265
 -0.014346	 -0.040554	 -0.025200	 -0.028380	  0.066560	 -0.026361	 -0.092324	 -0.063276	 -0.048360	  0.092407	 -0.036446	 -0.089205	 -0.024061
  0.015866	 -0.050340	 -0.040925	 -0.043603	  0.043497	 -0.024156	 -0.077151	 -0.057342	 -0.036889	  0.092213	 -0.017863	 -0.087605	  0.020651
  0.040580	 -0.042071	 -0.038488	 -0.050048	  0.055667	  0.001642	 -0.091441	 -0.076796	 -0.042853	  0.131761	  0.024552	 -0.121746	  0.047879
  0.031511	 -0.040726	 -0.051139	 -0.048077	  0.069172	 -0.019309	 -0.080698	 -0.086772	 -0.034443	  0.152105	  0.033522	 -0.114038	  0.033327
  0.029505	 -0.073890	 -0.030023	 -0.055959	  0.060199	 -0.024926	 -0.083260	 -0.107386	  0.002561	  0.129134	  0.023031	 -0.128728	  0.034402
  0.042673	 -0.078333	 -0.051148	 -0.058964	  0.030617	 -0.027379	 -0.078335	 -0.097702	  0.014241	  0.119893	 -0.017147	 -0.145478	  0.040054
  0.022141	 -0.088729	 -0.053452	 -0.055936	  0.023385	 -0.023993	 -0.090931	 -0.098381	  0.002267	  0.124444	 -0.009428	 -0.122968	  0.027132
  0.013056	 -0.088331	 -0.046802	 -0.056961	  0.058489	 -0.022659	 -0.103208	 -0.132019	 -0.009090	  0.108859	 -0.003335	 -0.101467	  0.027111
  0.043452	 -0.073570	 -0.011588	 -0.078714	  0.048115	 -0.025593	 -0.086421	 -0.132293	 -0.004256	  0.094346	  0.006560	 -0.114164	  0.017822
  0.051282	 -0.073698	 -0.000976	 -0.078348	  0.012702	 -0.033111	 -0.074145	 -0.158029	 -0.019057	  0.092644	  0.004706	 -0.114001	 -0.014071
  0.049950	 -0.087617	 -0.011713	 -0.060361	  0.012058	 -0.029049	 -0.083598	 -0.174780	 -0.022567	  0.127548	  0.021562	 -0.114215	  0.014889
  0.034493	 -0.095507	 -0.008076	 -0.070070	  0.025071	 -0.013712	 -0.075847	 -0.201853	 -0.013728	  0.125302	  0.033337	 -0.110104	  0.037093
 -0.003465	 -0.111838	 -0.034857	 -0.069033	  0.055687	 -0.019386	 -0.079234	 -0.220292	 -0.023355	  0.100584	  0.018261	 -0.114232	  0.049788
  0.003007	 -0.105619	 -0.030228	 -0.027842	  0.041188	 -0.033467	 -0.089164	 -0.195413	 -0.025136	  0.086125	  0.006762	 -0.114669	  0.066095
  0.027506	 -0.094143	 -0.045197	 -0.038680	  0.033331	 -0.063308	 -0.069462	 -0.190138	 -0.031714	  0.106154	  0.012410	 -0.137817	  0.044924
  0.024696	 -0.103627	 -0.062859	 -0.051513	  0.019713	 -0.071413	 -0.078925	 -0.185368	 -0.025155	  0.136591	  0.023834	 -0.170961	  0.064465
  0.027789	 -0.108580	 -0.028504	 -0.074276	  0.040239	 -0.038232	 -0.102393	 -0.165504	 -0.040367	  0.183109	  0.048735	 -0.161395	  0.092701
  0.000014	 -0.086482	 -0.031232	 -0.077915	  0.065388	 -0.012887	 -0.090522	 -0.122147	 -0.048991	  0.157150	  0.086624	 -0.120509	  0.106472
 -0.007606	 -0.108673	 -0.010765	 -0.094476	  0.102060	 -0.026412	 -0.068898	 -0.134638	 -0.034140	  0.123667	  0.116737	 -0.110651	  0.105922
  0.001596	 -0.146211	 -0.038264	 -0.098207	  0.100233	 -0.028435	 -0.009455	 -0.183596	 -0.031043	  0.119491	  0.134334	 -0.166729	  0.097213
  0.040148	 -0.160752	 -0.039317	 -0.058883	  0.060018	 -0.045579	  0.006044	 -0.185837	 -0.022947	  0.142082	  0.121835	 -0.233363	  0.086825
  0.038293	 -0.169445	 -0.001972	 -0.051695	  0.057675	 -0.015780	  0.004344	 -0.215910	 -0.003101	  0.145187	  0.111895	 -0.222030	  0.069327
  0.015536	 -0.167378	 -0.009245	 -0.043091	  0.060115	 -0.036178	  0.025291	 -0.229673	 -0.008429	  0.142351	  0.104306	 -0.232975	  0.057820
 -0.004060	 -0.153661	  0.010434	 -0.023436	  0.068763	 -0.070908	 -0.008152	 -0.257925	 -0.021545	  0.140540	  0.115467	 -0.191544	  0.052519
  0.012147	 -0.145095	 -0.022525	 -0.033587	  0.088756	 -0.066766	 -0.038307	 -0.268486	 -0.030711	  0.158854	  0.130014	 -0.124520	  0.089412
  0.004062	 -0.151792	 -0.052818	 -0.073466	  0.103820	 -0.073628	 -0.020247	 -0.250318	 -0.052748	  0.167985	  0.138593	 -0.120599	  0.163786
  0.001053	 -0.137008	 -0.030312	 -0.120576	  0.100906	 -0.071486	 -0.027208	 -0.262546	 -0.036725	  0.184222	  0.175950	 -0.131929	  0.178416
  0.001536	 -0.117501	 -0.012317	 -0.089274	  0.109618	 -0.079285	 -0.032919	 -0.266901	  0.005561	  0.187735	  0.162621	 -0.141940	  0.174878
 -0.022996	 -0.119697	 -0.034285	 -0.079077	  0.139670	 -0.081240	 -0.008705	 -0.283960	  0.033367	  0.184089	  0.161250	 -0.145352	  0.189086
 -0.009368	 -0.089821	 -0.031101	 -0.071554	  0.133267	 -0.088600	 -0.021093	 -0.231986	  0.052922	  0.168734	  0.181145	 -0.165849	  0.173021
  0.003508	 -0.068530	 -0.032445	 -0.069709	  0.090625	 -0.084065	 -0.041306	 -0.211670	  0.059663	  0.156240	  0.186511	 -0.164219	  0.164757
  0.017627	 -0.075733	 -0.028069	 -0.018503	  0.089145	 -0.069739	 -0.054763	 -0.215349	  0.066881	  0.194477	  0.212397	 -0.136195	  0.153933
  0.043973	 -0.085350	 -0.020448	 -0.010909	  0.066445	 -0.065330	 -0.024071	 -0.272681	  0.076851	  0.198708	  0.183164	 -0.092655	  0.166548
  0.048162	 -0.105223	 -0.061660	 -0.025593	  0.064809	 -0.071009	 -0.023145	 -0.292100	  0.056848	  0.162326	  0.149671	 -0.062495	  0.223054
  0.043571	 -0.159227	 -0.062757	 -0.016175	  0.064904	 -0.081741	 -0.034614	 -0.314308	  0.039601	  0.155843	  0.119590	 -0.056032	  0.266576
  0.065945	 -0.166573	 -0.020645	 -0.007552	  0.109594	 -0.055389	 -0.050654	 -0.348885	  0.026619	  0.182551	  0.104573	 -0.068198	  0.259971
  0.066710	 -0.170517	 -0.043363	 -0.028232	  0.073051	 -0.054366	 -0.054283	 -0.334574	  0.012047	  0.169265	  0.088425	 -0.066459	  0.256338
  0.050070	 -0.157206	 -0.053125	 -0.036362	  0.062279	 -0.033219	 -0.014085	 -0.325213	 -0.022866	  0.137220	  0.097519	 -0.077634	  0.261572
  0.011088	 -0.126264	 -0.020702	 -0.042331	  0.102216	 -0.036075	 -0.024171	 -0.347961	 -0.017549	  0.103488	  0.067021	 -0.031185	  0.303246
 -0.007898	 -0.099222	  0.016262	 -0.078409	  0.118709	 -0.075252	 -0.009159	 -0.352818	 -0.006435	  0.078420	  0.020768	 -0.023407	  0.297479
 -0.024169	 -0.109412	  0.018901	 -0.111373	  0.093396	 -0.048807	  0.011406	 -0.378458	 -0.021045	  0.051493	  0.026906	 -0.043899	  0.308376
  0.001855	 -0.128331	  0.003343	 -0.104174	  0.102348	 -0.027192	  0.020256	 -0.389935	  0.014237	  0.046500	  0.044355	 -0.066037	  0.370147
  0.052079	 -0.119035	 -0.004626	 -0.106093	  0.049307	 -0.021708	  0.042257	 -0.396001	  0.030112	  0.060117	  0.077950	 -0.100910	  0.353353
  0.059624	 -0.088728	 -0.015855	 -0.113754	  0.037841	 -0.053399	 -0.012586	 -0.386716	  0.026011	  0.089348	  0.068067	 -0.084490	  0.355715
  0.087564	 -0.090288	 -0.023204	 -0.120488	  0.056258	 -0.051867	 -0.019135	 -0.374085	  0.021870	  0.095827	  0.045240	 -0.053730	  0.393411
  0.075025	 -0.091114	 -0.038571	 -0.121768	  0.046906	 -0.052508	  0.028195	 -0.336639	  0.000759	  0.125562	  0.062021	 -0.038151	  0.395858
  0.061870	 -0.073161	 -0.024043	 -0.110917	  0.039400	 -0.070692	  0.043673	 -0.281997	 -0.000736	  0.123974	  0.074863	 -0.030376	  0.391623
  0.059304	 -0.069753	 -0.041714	 -0.085127	  0.029103	 -0.096147	  0.053322	 -0.298320	  0.035403	  0.119187	  0.071259	 -0.046353	  0.380914
  0.054327	 -0.057384	 -0.043504	 -0.067264	  0.014710	 -0.086308	  0.076039	 -0.332840	  0.023579	  0.120944	  0.065833	 -0.048433	  0.351909
  0.061469	 -0.078171	 -0.048912	 -0.056777	  0.016739	 -0.078024	  0.104350	 -0.336975	 -0.000779	  0.066206	  0.082520	 -0.029124	  0.345525
  0.057403	 -0.063229	 -0.036460	 -0.039852	  0.025765	 -0.063634	  0.110674	 -0.308246	 -0.012603	  0.066802	  0.082763	 -0.058484	  0.382528
  0.048222	 -0.092882	 -0.029048	 -0.045243	  0.029165	 -0.056393	  0.120396	 -0.290975	 -0.003891	  0.091469	  0.110819	 -0.066663	  0.385724
  0.058067	 -0.111217	 -0.014187	 -0.044549	 -0.002375	 -0.050546	  0.122627	 -0.252434	  0.011159	  0.115425	  0.096977	 -0.069983	  0.410129
  0.047096	 -0.092317	 -0.024090	 -0.046336	 -0.002571	 -0.040455	  0.116687	 -0.215265	 -0.008090	  0.093531	  0.098242	 -0.054065	  0.400917
  0.061766	 -0.145248	 -0.025534	 -0.032289	  0.022434	 -0.055078	  0.097261	 -0.204301	 -0.009768	  0.099150	  0.091149	 -0.040057	  0.397832
  0.063171	 -0.118587	 -0.014044	 -0.028657	  0.042766	 -0.032144	  0.056442	 -0.202372	 -0.000116	  0.113757	  0.067759	 -0.068844	  0.414864
  0.036913	 -0.101670	 -0.043105	 -0.052811	  0.046639	 -0.035832	  0.050335	 -0.177513	  0.020024	  0.100706	  0.050755	 -0.052866	  0.467873
  0.067271	 -0.103314	 -0.034379	 -0.053299	  0.055772	 -0.041069	  0.080558	 -0.163699	  0.023310	  0.086155	  0.086990	 -0.058780	  0.448531
  0.050026	 -0.096508	 -0.017577	 -0.064688	  0.073350	 -0.027171	  0.087139	 -0.205158	  0.026467	  0.084353	  0.072957	 -0.075008	  0.443668
  0.060162	 -0.092912	 -0.045754	 -0.090111	  0.068656	 -0.049542	  0.109620	 -0.207924	  0.033121	  0.080547	  0.040598	 -0.104345	  0.442948
  0.103080	 -0.070491	 -0.058450	 -0.091547	  0.044110	 -0.051185	  0.109095	 -0.173572	  0.028145	  0.092398	  0.036045	 -0.146126	  0.412361
  0.101389	 -0.047794	 -0.017670	 -0.081225	  0.040981	 -0.055867	  0.077932	 -0.173014	  0.027480	  0.095749	  0.022513	 -0.184865	  0.398091
  0.086053	 -0.050074	  0.009012	 -0.057878	  0.087498	 -0.057960	  0.077618	 -0.153581	  0.058284	  0.068553	  0.039362	 -0.154042	  0.417079
  0.077522	 -0.083051	 -0.017627	 -0.069563	  0.089820	 -0.060250	  0.079711	 -0.136521	  0.066237	  0.052622	  0.080888	 -0.119774	  0.444169
  0.118032	 -0.092048	 -0.045110	 -0.062859	  0.059856	 -0.017954	  0.059134	 -0.137564	  0.054088	  0.023189	  0.078826	 -0.142679	  0.442870
  0.131172	 -0.120525	 -0.040557	 -0.047611	  0.065476	  0.003375	  0.071288	 -0.144918	  0.044705	  0.047412	  0.040206	 -0.167343	  0.410000
  0.106455	 -0.132016	 -0.026872	 -0.014329	  0.063561	  0.033683	  0.112848	 -0.144770	  0.023207	  0.102611	  0.033452	 -0.168135	  0.407140
  0.059769	 -0.125742	 -0.039690	 -0.033404	  0.032440	  0.051593	  0.126855	 -0.167713	  0.010238	  0.092590	  0.035570	 -0.202158	  0.358284
  0.021892	 -0.128464	 -0.036052	 -0.057463	  0.016625	  0.031602	  0.109157	 -0.192377	  0.012168	  0.057827	  0.010108	 -0.227491	  0.316973
  0.020305	 -0.088210	 -0.025393	 -0.051480	  0.015787	  0.008914	  0.074838	 -0.172714	  0.002414	  0.039087	  0.009185	 -0.224968	  0.263159
  0.033547	 -0.076387	 -0.010994	 -0.050788	  0.009543	 -0.000592	  0.045154	 -0.171943	  0.042142	  0.079465	  0.035323	 -0.220231	  0.234514
  0.036081	 -0.094457	 -0.031668	 -0.041370	  0.028254	 -0.010823	  0.023899	 -0.195194	  0.042387	  0.124749	  0.056654	 -0.207601	  0.249293
  0.040704	 -0.116899	 -0.039049	 -0.007607	  0.043926	 -0.035431	  0.043606	 -0.190156	  0.001322	  0.136679	  0.073768	 -0.227214	  0.207237
  0.045768	 -0.078379	 -0.056277	 -0.021408	  0.049326	 -0.046071	  0.060876	 -0.184687	 -0.034388	  0.109929	  0.095947	 -0.233615	  0.188997
  0.037126	 -0.072531	 -0.059302	 -0.033453	  0.000054	 -0.059586	  0.076206	 -0.185240	 -0.076322	  0.088528	  0.076577	 -0.205522	  0.140470
  0.041825	 -0.065453	 -0.045687	 -0.025553	 -0.008330	 -0.045941	  0.079322	 -0.183861	 -0.101044	  0.078812	  0.039686	 -0.218200	  0.130440
  0.026643	 -0.090272	 -0.035763	 -0.015805	  0.000582	 -0.050748	  0.109532	 -0.186983	 -0.090746	  0.067745	  0.043387	 -0.195758	  0.104588
  0.024995	 -0.098529	 -0.029741	  0.005185	 -0.022353	 -0.041887	  0.110015	 -0.201204	 -0.108007	  0.080786	  0.035472	 -0.190679	  0.104744
  0.055716	 -0.094117	 -0.069990	  0.018058	 -0.032119	 -0.043468	  0.074859	 -0.213878	 -0.062144	  0.110307	  0.049240	 -0.225033	  0.080639
  0.058748	 -0.114790	 -0.059962	  0.022093	 -0.029364	 -0.074441	  0.054029	 -0.222151	 -0.015825	  0.127281	  0.061875	 -0.263704	  0.038022
  0.073507	 -0.120357	 -0.041135	  0.010802	 -0.041187	 -0.093723	  0.030056	 -0.242518	 -0.000850	  0.110499	  0.082949	 -0.260698	  0.049067
  0.059868	 -0.136058	 -0.060332	 -0.004418	 -0.016018	 -0.102253	  0.033541	 -0.204336	  0.001673	  0.105905	  0.078870	 -0.274981	  0.047628
  0.051920	 -0.122032	 -0.069008	 -0.013026	  0.012527	 -0.090913	  0.056439	 -0.232446	  0.011576	  0.148276	  0.079586	 -0.284191	  0.012586
  0.059351	 -0.137561	 -0.057999	 -0.024352	  0.020957	 -0.094733	  0.023232	 -0.249344	  0.033521	  0.134919	  0.063919	 -0.243768	 -0.012813
  0.074198	 -0.133283	 -0.073185	 -0.027572	  0.004160	 -0.082577	  0.021431	 -0.216606	  0.008919	  0.125631	  0.059103	 -0.301596	 -0.039527
  0.082736	 -0.110241	 -0.061662	 -0.049294	 -0.007310	 -0.087572	  0.041411	 -0.190692	  0.006480	  0.112219	  0.062780	 -0.333270	 -0.064107
  0.076756	 -0.087954	 -0.021427	 -0.070592	  0.004658	 -0.070876	  0.040537	 -0.166941	  0.030054	  0.083749	  0.074886	 -0.321984	 -0.063156
  0.117933	 -0.059535	 -0.039783	 -0.056472	 -0.022850	 -0.067711	  0.039293	 -0.155844	  0.032373	  0.097093	  0.059887	 -0.335155	 -0.079969
  0.140917	 -0.057613	 -0.113706	 -0.027527	 -0.036120	 -0.080285	  0.003801	 -0.129873	  0.004139	  0.084996	  0.048162	 -0.368431	 -0.102917
  0.090396	 -0.047740	 -0.107325	 -0.008472	 -0.065855	 -0.079438	 -0.005316	 -0.125099	 -0.038433	  0.067019	  0.074582	 -0.428628	 -0.126564
  0.065677	 -0.057380	 -0.089254	 -0.031542	 -0.079042	 -0.108202	  0.006966	 -0.109276	 -0.074565	  0.079227	  0.066651	 -0.454158	 -0.172596
  0.073118	 -0.067972	 -0.076760	 -0.056161	 -0.071143	 -0.097978	  0.037157	 -0.099456	 -0.059504	  0.070136	  0.067639	 -0.433594	 -0.178295
  0.049987	 -0.057223	 -0.059652	 -0.038581	 -0.055232	 -0.109348	  0.017314	 -0.103494	 -0.035572	  0.089545	  0.106463	 -0.425834	 -0.156442
  0.006020	 -0.070635	 -0.068066	 -0.062422	 -0.078926	 -0.096010	  0.002600	 -0.098884	 -0.040747	  0.084050	  0.095290	 -0.369214	 -0.183604
 -0.006534	 -0.099292	 -0.047422	 -0.086978	 -0.034779	 -0.069515	 -0.009706	 -0.115677	 -0.013101	  0.084208	  0.085174	 -0.350637	 -0.184740
 -0.010479	 -0.100507	 -0.046608	 -0.069603	 -0.012077	 -0.044672	 -0.010738	 -0.184896	  0.002423	  0.100334	  0.104251	 -0.347016	 -0.208491
 -0.022928	 -0.108458	 -0.033845	 -0.050242	 -0.001326	 -0.026997	  0.004989	 -0.215233	  0.032699	  0.132464	  0.129207	 -0.339824	 -0.205020
 -0.010015	 -0.101730	 -0.052749	 -0.035396	  0.014138	 -0.051925	 -0.010838	 -0.197014	  0.044270	  0.142449	  0.128560	 -0.372138	 -0.214086
 -0.013445	 -0.071445	 -0.068985	 -0.034289	  0.035265	 -0.055516	 -0.024841	 -0.172965	  0.076713	  0.144248	  0.122961	 -0.394143	 -0.220968
 -0.016876	 -0.089374	 -0.058876	 -0.008084	 -0.008851	 -0.062247	 -0.053399	 -0.180889	  0.074750	  0.128016	  0.137846	 -0.417852	 -0.232694
  0.007269	 -0.066855	 -0.038986	  0.025204	 -0.019282	 -0.058582	 -0.063772	 -0.198745	  0.059360	  0.113834	  0.133420	 -0.401415	 -0.251929
  0.036549	 -0.081996	 -0.047491	  0.020170	 -0.012298	 -0.023327	 -0.080207	 -0.201295	  0.064661	  0.114735	  0.145418	 -0.381543	 -0.234706
  0.018878	 -0.073177	 -0.067522	  0.016273	 -0.032029	 -0.012914	 -0.081333	 -0.190972	  0.068279	  0.099594	  0.137140	 -0.388401	 -0.224789
  0.004078	 -0.075141	 -0.063149	  0.000508	 -0.007614	 -0.032285	 -0.102819	 -0.183180	  0.050678	  0.098033	  0.126335	 -0.373549	 -0.179706
  0.012290	 -0.043639	 -0.026438	 -0.010143	  0.002913	 -0.025899	 -0.117850	 -0.163859	  0.023259	  0.108498	  0.091287	 -0.328999	 -0.223473
  0.027416	 -0.019923	 -0.004008	 -0.030520	 -0.006051	 -0.022267	 -0.097589	 -0.191168	  0.024285	  0.074170	  0.078737	 -0.318522	 -0.251873
 -0.000687	 -0.020177	  0.003568	 -0.044474	 -0.037700	 -0.013981	 -0.076363	 -0.190232	  0.022817	  0.082402	  0.066593	 -0.349230	 -0.248957
  0.005023	 -0.002283	 -0.055365	 -0.044761	 -0.032568	 -0.008832	 -0.080078	 -0.142915	  0.036080	  0.084904	  0.058525	 -0.373634	 -0.257303
 -0.021416	 -0.003861	 -0.074553	 -0.074278	 -0.007589	  0.001605	 -0.085055	 -0.111570	  0.024777	  0.074567	  0.078053	 -0.357585	 -0.280119
 -0.045517	  0.001662	 -0.084151	 -0.052871	 -0.007898	 -0.007462	 -0.069867	 -0.065013	  0.029174	  0.062192	  0.096453	 -0.396642	 -0.320766
 -0.015205	  0.021489	 -0.087711	 -0.022893	 -0.028714	  0.012964	 -0.083335	 -0.021297	  0.011721	  0.118159	  0.091046	 -0.394432	 -0.330167
 -0.015410	  0.011358	 -0.081955	 -0.007879	 -0.001996	 -0.007524	 -0.098374	  0.015329	  0.024599	  0.135510	  0.065993	 -0.358429	 -0.295931
 -0.058249	 -0.010132	 -0.084159	  0.004910	  0.025131	  0.004932	 -0.127484	 -0.012311	  0.049432	  0.115783	  0.047806	 -0.356175	 -0.268764
 -0.038053	 -0.010037	 -0.087675	 -0.009789	  0.020795	 -0.005662	 -0.110834	 -0.060751	  0.045154	  0.105278	  0.080467	 -0.308185	 -0.222601
 -0.012042	 -0.019301	 -0.074348	 -0.028009	 -0.015976	  0.009270	 -0.086726	 -0.061173	  0.029092	  0.099524	  0.110466	 -0.284364	 -0.194897
 -0.004567	 -0.033622	 -0.044529	 -0.047697	 -0.039453	  0.047532	 -0.093844	 -0.055375	  0.008631	  0.089681	  0.118468	 -0.295831	 -0.185127
 -0.018111	  0.010269	 -0.011102	 -0.044046	 -0.097923	  0.058707	 -0.087513	 -0.058110	 -0.013726	  0.099999	  0.128806	 -0.292949	 -0.183530
 -0.024099	  0.036448	 -0.011452	 -0.030766	 -0.107745	  0.074300	 -0.092374	 -0.061166	 -0.013106	  0.102937	  0.112568	 -0.303134	 -0.169633
 -0.039031	  0.026709	 -0.033227	 -0.043508	 -0.063879	  0.036672	 -0.073676	 -0.075887	 -0.019129	  0.081448	  0.112866	 -0.301756	 -0.162340
 -0.039295	  0.029091	 -0.038691	 -0.053990	 -0.053025	  0.009740	 -0.078515	 -0.111148	 -0.016074	  0.079490	  0.104809	 -0.264568	 -0.095407
 -0.049582	  0.033787	 -0.038929	 -0.065445	 -0.074059	 -0.006972	 -0.112170	 -0.097617	  0.009612	  0.058607	  0.076075	 -0.285200	 -0.050357
 -0.068541	  0.029102	 -0.053053	 -0.048799	 -0.067649	 -0.000177	 -0.119127	 -0.077285	  0.032406	  0.086575	  0.053779	 -0.306045	 -0.035054
 -0.069364	  0.022918	 -0.054296	 -0.038559	 -0.061961	  0.013950	 -0.130661	 -0.082357	  0.057384	  0.091011	  0.057618	 -0.310280	 -0.020354
 -0.039620	 -0.025358	 -0.041061	 -0.044560	 -0.058617	  0.040271	 -0.120243	 -0.099589	  0.042836	  0.091741	  0.075623	 -0.323032	 -0.014521
 -0.029666	 -0.046992	 -0.028541	 -0.038408	 -0.081917	  0.018499	 -0.109170	 -0.110795	  0.043088	  0.085807	  0.083049	 -0.282947	  0.018112
 -0.031829	 -0.035664	 -0.044131	 -0.051147	 -0.078557	  0.008800	 -0.093417	 -0.122576	  0.037379	  0.060149	  0.066205	 -0.247714	  0.064669
 -0.013530	 -0.054913	 -0.069078	 -0.044086	 -0.045265	  0.002799	 -0.055555	 -0.116623	  0.026227	  0.036077	  0.045591	 -0.214190	  0.077431
 -0.016478	 -0.079928	 -0.055269	 -0.043621	 -0.040405	 -0.015615	 -0.044612	 -0.117247	  0.011463	  0.033434	  0.029959	 -0.149914	  0.107569
 -0.028686	 -0.068227	 -0.035879	 -0.063163	 -0.016137	 -0.004977	 -0.074487	 -0.087468	 -0.005993	  0.035736	  0.034171	 -0.115916	  0.140856
 -0.035606	 -0.026194	 -0.040997	 -0.082598	  0.001203	 -0.011250	 -0.066628	 -0.056442	 -0.034227	  0.011635	  0.038564	 -0.073475	  0.214852
 -0.047308	 -0.004959	 -0.054795	 -0.080964	 -0.006733	  0.019318	 -0.040913	 -0.055102	 -0.058280	  0.014775	  0.062957	 -0.036027	  0.219878
 -0.034336	 -0.042285	 -0.070587	 -0.088034	 -0.021650	  0.013642	 -0.069781	 -0.054442	 -0.077022	  0.007802	  0.052034	  0.021587	  0.216366
 -0.004392	 -0.041986	 -0.051247	 -0.063787	 -0.020536	 -0.004512	 -0.027652	 -0.053853	 -0.083551	  0.038734	  0.060289	  0.079420	  0.223553
 -0.012501	 -0.040708	 -0.066898	 -0.059023	 -0.021988	  0.018465	 -0.025502	 -0.061686	 -0.062858	  0.019198	  0.067346	  0.032946	  0.216538
 -0.045740	 -0.015276	 -0.084349	 -0.078167	 -0.034993	  0.015012	  0.029364	 -0.095216	 -0.056301	  0.026580	  0.068963	  0.023385	  0.203684
 -0.029408	 -0.049140	 -0.091307	 -0.098225	 -0.046025	 -0.011368	  0.029144	 -0.066667	 -0.014208	  0.034899	  0.096524	  0.033235	  0.201801
 -0.033745	 -0.066921	 -0.090339	 -0.081639	 -0.045536	  0.000677	 -0.014188	 -0.071914	 -0.017503	  0.045900	  0.099261	  0.064109	  0.247325
 -0.032987	 -0.043150	 -0.081415	 -0.063755	 -0.060247	  0.001735	 -0.037280	 -0.080959	 -0.030314	  0.070618	  0.077438	  0.065245	  0.331896
 -0.005813	 -0.029455	 -0.077390	 -0.039327	 -0.051164	 -0.011688	 -0.076061	 -0.099910	 -0.054174	  0.113090	  0.050228	  0.073383	  0.365401
  0.004166	 -0.023032	 -0.047274	 -0.044252	 -0.066026	 -0.010047	 -0.069591	 -0.043140	 -0.078750	  0.103586	  0.060283	  0.065843	  0.337993
  0.014135	 -0.009893	 -0.023722	 -0.067738	 -0.059480	 -0.022787	 -0.053824	 -0.031444	 -0.055933	  0.070369	  0.031258	  0.053371	  0.327206
 -0.010264	  0.033017	  0.007699	 -0.087622	 -0.006120	  0.001717	 -0.035803	 -0.058976	 -0.035347	  0.074196	  0.026782	  0.067522	  0.314944
 -0.018020	  0.027013	 -0.002191	 -0.071793	 -0.002924	  0.012628	 -0.042791	 -0.059972	 -0.049693	  0.107724	  0.013828	  0.071413	  0.309495
 -0.028061	  0.001060	 -0.033887	 -0.053803	 -0.018262	  0.036896	 -0.026081	 -0.075001	 -0.058563	  0.129820	 -0.003995	  0.037441	  0.323917
  0.002337	 -0.014736	 -0.062355	 -0.087785	 -0.020779	  0.055199	 -0.017856	 -0.079967	 -0.066908	  0.128299	 -0.034538	  0.064848	  0.303053
  0.008758	 -0.002572	 -0.075724	 -0.060921	 -0.019814	  0.055418	 -0.010292	 -0.116893	 -0.052108	  0.143023	 -0.081361	  0.102753	  0.272681
  0.005402	 -0.020446	 -0.099420	 -0.059374	 -0.015474	  0.059652	 -0.023848	 -0.136441	 -0.059505	  0.136925	 -0.068494	  0.126092	  0.267663
  0.006646	 -0.020288	 -0.079727	 -0.039394	 -0.006354	  0.063565	 -0.023651	 -0.186194	 -0.030248	  0.126728	 -0.055933	  0.138262	  0.244011
 -0.020955	 -0.039412	 -0.071238	 -0.064119	  0.012519	  0.067962	 -0.025361	 -0.197265	 -0.053234	  0.108641	 -0.061761	  0.120461	  0.191330
 -0.050670	 -0.036350	 -0.084519	 -0.072680	 -0.018054	  0.055962	 -0.055104	 -0.174654	 -0.055447	  0.094480	 -0.066106	  0.094057	  0.155306
 -0.060203	 -0.039921	 -0.068076	 -0.065338	 -0.022414	  0.031592	 -0.039011	 -0.153569	 -0.033687	  0.063246	 -0.070595	  0.121702	  0.132712
 -0.073780	 -0.041600	 -0.070578	 -0.103568	 -0.013997	  0.009419	 -0.029249	 -0.151569	 -0.020022	  0.045386	 -0.087291	  0.135543	  0.166939
 -0.042489	 -0.054604	 -0.069279	 -0.119723	 -0.007047	  0.030807	 -0.021547	 -0.124248	 -0.009542	  0.057262	 -0.088425	  0.146884	  0.154826
 -0.004521	 -0.064032	 -0.055444	 -0.093536	 -0.010666	  0.016678	  0.001437	 -0.103066	 -0.004836	  0.075018	 -0.082308	  0.124257	  0.142716
 -0.011359	 -0.087213	 -0.037556	 -0.060637	 -0.017005	  0.004428	  0.013214	 -0.090665	  0.023891	  0.083155	 -0.055154	  0.127435	  0.132747
 -0.032620	 -0.102129	 -0.032575	 -0.044435	 -0.017280	  0.006763	  0.001476	 -0.085234	  0.040578	  0.091361	 -0.042764	  0.115068	  0.113232
 -0.042052	 -0.096266	 -0.011041	 -0.072825	 -0.010741	  0.011980	 -0.037788	 -0.097407	  0.039490	  0.080503	 -0.042736	  0.137800	  0.112354
 -0.040997	 -0.116862	  0.013628	 -0.057167	 -0.024043	  0.030222	 -0.049207	 -0.082707	 -0.004391	  0.058864	 -0.037271	  0.143170	  0.120388
 -0.008848	 -0.116871	  0.012003	 -0.043035	 -0.048101	 -0.025920	 -0.078316	 -0.085798	 -0.019598	  0.031989	 -0.019492	  0.130767	  0.122140
 -0.007607	 -0.084075	 -0.006290	 -0.062475	 -0.060802	 -0.030351	 -0.110817	 -0.097430	  0.001638	  0.018118	 -0.003361	  0.111948	  0.119195
  0.012717	 -0.037069	 -0.028031	 -0.093022	 -0.020635	 -0.027783	 -0.119746	 -0.122833	  0.010057	  0.053276	 -0.036641	  0.067425	  0.102190
  0.032578	 -0.064526	 -0.031086	 -0.087156	  0.007600	 -0.031929	 -0.128343	 -0.138475	  0.001556	  0.063733	 -0.033715	  0.056779	  0.075216
  0.027569	 -0.067197	 -0.008544	 -0.093666	  0.004222	 -0.062914	 -0.142236	 -0.147518	 -0.006319	  0.077133	 -0.020512	  0.053593	  0.059528
 -0.017776	 -0.053166	 -0.002829	 -0.081586	  0.026130	 -0.044594	 -0.105650	 -0.137215	 -0.029337	  0.099289	 -0.043225	  0.078407	  0.024636
 -0.012725	 -0.084626	 -0.026582	 -0.056883	  0.036392	 -0.033985	 -0.090641	 -0.169154	 -0.002075	  0.138967	 -0.068198	  0.043669	 -0.027850
 -0.000804	 -0.092421	 -0.027180	 -0.043078	  0.020381	 -0.046228	 -0.090071	 -0.195405	  0.009039	  0.164979	 -0.064891	  0.028602	 -0.038561
  0.018753	 -0.057032	 -0.019470	 -0.046111	  0.013891	 -0.063551	 -0.112209	 -0.202851	  0.031128	  0.149252	 -0.045228	  0.046799	 -0.011829
  0.028250	 -0.036516	 -0.016381	 -0.073478	 -0.002083	 -0.057098	 -0.087306	 -0.206972	  0.062045	  0.148039	 -0.011595	  0.022313	  0.009658
  0.024780	 -0.069315	  0.011162	 -0.071990	 -0.000013	 -0.058257	 -0.092163	 -0.201793	  0.064061	  0.131395	  0.017801	  0.065863	 -0.003715
  0.028128	 -0.094321	  0.037972	 -0.062406	 -0.013835	 -0.050300	 -0.100910	 -0.188235	  0.046545	  0.114021	  0.003459	  0.114361	 -0.013977
  0.013037	 -0.111462	  0.036215	 -0.068175	 -0.017403	 -0.053218	 -0.043102	 -0.184252	  0.018891	  0.090033	  0.003423	  0.077604	 -0.047098
 -0.015178	 -0.136687	  0.014532	 -0.084042	 -0.010154	 -0.073552	 -0.033421	 -0.175405	  0.006361	  0.088028	  0.009927	  0.069128	 -0.040851
 -0.020660	 -0.117106	  0.024622	 -0.084734	 -0.028932	 -0.088961	 -0.014892	 -0.171794	  0.013167	  0.099800	  0.006649	  0.084848	 -0.034980
 -0.040913	 -0.118145	  0.041513	 -0.089145	 -0.029991	 -0.130042	  0.004670	 -0.219381	  0.007538	  0.130915	  0.037814	  0.076621	 -0.020304
 -0.018529	 -0.120385	  0.030304	 -0.082800	 -0.038751	 -0.110441	  0.008653	 -0.256227	  0.014043	  0.169658	  0.046185	  0.018415	  0.023157
  0.014716	 -0.092716	  0.071601	 -0.084456	 -0.037014	 -0.089580	 -0.007303	 -0.269168	  0.042018	  0.174098	  0.063420	  0.001537	  0.046605
  0.056248	 -0.077272	  0.094424	 -0.037635	 -0.031280	 -0.065266	 -0.018284	 -0.295866	  0.054401	  0.152354	  0.077481	 -0.038966	  0.053862
  0.092777	 -0.093219	  0.062577	 -0.043839	  0.003847	 -0.054195	 -0.009177	 -0.296965	  0.060738	  0.126697	  0.058427	 -0.090539	  0.032698
  0.102186	 -0.102826	  0.043579	 -0.040505	  0.044299	 -0.092128	  0.021478	 -0.267218	  0.050852	  0.138185	  0.093277	 -0.155027	 -0.007247
  0.092169	 -0.091776	  0.049194	 -0.004341	  0.001444	 -0.108997	  0.034718	 -0.266972	  0.030309	  0.128857	  0.106285	 -0.168717	  0.029845
  0.078811	 -0.093080	  0.065946	 -0.034491	  0.031600	 -0.108537	  0.043948	 -0.286889	 -0.007570	  0.100334	  0.134036	 -0.167312	  0.097472
  0.064199	 -0.074253	  0.058572	 -0.059346	  0.003668	 -0.099330	  0.029193	 -0.305405	 -0.020438	  0.121449	  0.153756	 -0.193702	  0.139091
  0.058825	 -0.075906	  0.051658	 -0.041529	 -0.025944	 -0.107300	  0.047851	 -0.338436	 -0.019175	  0.131523	  0.166544	 -0.195163	  0.112241
  0.076565	 -0.132068	  0.028676	 -0.061362	 -0.027444	 -0.116398	  0.071153	 -0.356231	 -0.000410	  0.119446	  0.175240	 -0.200695	  0.119350
  0.043960	 -0.173371	  0.019566	 -0.058877	 -0.027753	 -0.110199	  0.068178	 -0.370659	 -0.004347	  0.140220	  0.185098	 -0.222597	  0.119307
  0.034222	 -0.134262	  0.036357	 -0.024306	 -0.030135	 -0.096120	  0.070929	 -0.391332	 -0.004135	  0.132321	  0.171498	 -0.265394	  0.104647
  0.049553	 -0.115254	  0.052421	 -0.041444	 -0.037549	 -0.089087	  0.076173	 -0.400769	 -0.025600	  0.138901	  0.157126	 -0.292321	  0.148770
