# Supplementary material for: A fluorescent photoimmunoconjugate for imaging of cholesteatoma
Source: Sci Rep. 2022 Nov 19;12:19905. doi: 10.1038/s41598-022-22072-9 (PMC9675863; doi:10.1038/s41598-022-22072-9)
Supplement: Supplementary file 2 — Supplementary Information 2. [file 41598_2022_22072_MOESM2_ESM.zip › Data/ABR-67-1]

:RUN-1	LEVEL SWEEP	TEMP:NaN	6/13/2018	12:21 PM	NaNHR:
:SW EAR: R	SW FREQ: 5.66	# AVERAGES: 512	REP RATE (/sec): 40	DRIVER: RS Tweeter	SAMPLE (�sec): 40	
:NOTES-
:CHAMBER-CH4B-PXI
:CFTS Version: V2.7.2 (R850)
:LEVELS:20;25;30;35;40;45;50;55;60;65;70;75;80;
:DATA
 -0.044492	  0.059583	  0.038648	 -0.072433	  0.001189	 -0.047287	 -0.042776	  0.017928	 -0.006362	  0.020335	  0.043547	  0.026901	 -0.067217
  0.004694	  0.033615	  0.040457	 -0.084901	 -0.021620	 -0.041932	 -0.014469	 -0.003009	  0.003695	  0.034211	  0.006211	  0.014435	 -0.047415
  0.026343	  0.021257	  0.019627	 -0.053844	 -0.020985	 -0.027995	  0.004260	 -0.018713	 -0.004163	  0.027303	 -0.010496	  0.023791	 -0.034360
  0.015235	  0.048066	  0.007640	 -0.014958	 -0.017452	 -0.031836	 -0.002599	 -0.030360	 -0.002096	  0.010705	 -0.002092	  0.020100	 -0.009035
 -0.029634	  0.039792	 -0.023041	 -0.003317	 -0.018383	 -0.044906	 -0.001838	 -0.020050	  0.009882	 -0.005774	  0.030981	  0.042468	  0.018196
 -0.043543	  0.037277	 -0.018566	 -0.019401	 -0.010848	 -0.028922	  0.000367	 -0.007036	 -0.003141	 -0.016989	  0.022236	  0.024905	  0.002660
 -0.024284	  0.040732	 -0.009194	 -0.011657	 -0.045035	 -0.000382	 -0.004350	  0.002169	  0.011273	 -0.013929	  0.015826	  0.000568	 -0.018980
 -0.017541	  0.030275	  0.014017	  0.029273	 -0.057242	 -0.015471	  0.009250	  0.006997	  0.003703	 -0.027746	  0.041855	  0.004299	  0.018813
  0.000797	  0.035225	  0.028202	  0.029090	 -0.032766	 -0.007714	  0.011187	  0.002640	 -0.001034	 -0.028490	  0.029022	 -0.022983	  0.032502
  0.015504	  0.016062	  0.036031	  0.002309	  0.006966	  0.006873	 -0.017335	 -0.035784	  0.000495	 -0.001450	 -0.013956	 -0.060151	  0.055357
  0.002857	  0.040972	  0.011387	  0.007472	  0.003055	  0.016653	 -0.028499	 -0.038552	 -0.050405	  0.009651	 -0.053695	 -0.071248	  0.051533
  0.009940	  0.018213	  0.015507	  0.031582	 -0.004051	  0.025283	  0.002166	 -0.029789	 -0.048570	  0.000048	 -0.040501	 -0.066800	  0.043611
  0.005349	 -0.027181	  0.009671	  0.033896	  0.012283	  0.012089	  0.020209	 -0.023221	 -0.032574	 -0.024150	 -0.033863	 -0.030879	  0.026161
  0.008619	 -0.038486	 -0.020058	  0.046072	  0.035358	  0.056537	  0.042250	 -0.028916	 -0.004285	 -0.025461	 -0.022659	  0.024675	 -0.026474
  0.008022	 -0.010371	 -0.002685	  0.040494	  0.059497	  0.042895	  0.049039	 -0.009537	  0.002208	 -0.015259	  0.011578	  0.024827	 -0.045275
  0.013072	 -0.030351	 -0.011884	  0.029731	  0.066929	  0.011456	  0.038368	  0.001389	 -0.009139	  0.001604	  0.005327	 -0.005987	 -0.032913
  0.004664	 -0.067152	 -0.012170	  0.033564	  0.020917	 -0.006780	  0.002348	  0.041219	  0.019531	  0.002628	 -0.029224	 -0.022546	 -0.010018
  0.000991	 -0.093912	 -0.040677	  0.030374	  0.004894	 -0.005815	  0.001237	  0.078125	  0.037510	  0.012639	 -0.003825	 -0.002326	  0.013367
  0.017762	 -0.098116	 -0.061077	 -0.002884	  0.023590	  0.028032	 -0.021354	  0.061639	  0.038205	  0.014106	  0.001035	  0.026921	  0.003255
  0.025646	 -0.055501	 -0.021836	 -0.050461	 -0.006297	  0.059222	 -0.047459	  0.032860	  0.035268	  0.026018	  0.002694	  0.049028	  0.026233
 -0.006762	 -0.011734	  0.012389	 -0.034581	  0.003414	  0.040132	 -0.069929	  0.018850	  0.049191	 -0.008360	  0.006100	  0.060468	  0.042153
 -0.014144	  0.014823	  0.006326	 -0.028413	 -0.009549	 -0.061045	 -0.064789	  0.022516	  0.040086	 -0.022264	  0.028017	  0.060267	  0.073577
 -0.022878	 -0.037717	  0.014994	 -0.028471	 -0.023612	 -0.063035	 -0.040490	  0.011108	  0.022463	 -0.004775	  0.048641	  0.107470	  0.083047
 -0.001812	 -0.054532	  0.007784	  0.025016	 -0.004591	 -0.017137	 -0.018807	  0.019430	  0.041515	  0.022666	  0.045228	  0.141251	  0.106448
  0.014326	 -0.060387	  0.009515	  0.001804	  0.003068	 -0.005437	  0.023324	  0.061892	  0.034867	  0.038154	  0.041586	  0.141033	  0.137453
  0.012809	 -0.051535	 -0.002414	 -0.020366	  0.012133	 -0.002902	  0.035355	  0.080328	  0.034520	  0.038629	  0.078241	  0.128772	  0.128184
 -0.032419	  0.005856	 -0.034493	 -0.053354	  0.010749	  0.002725	  0.065449	  0.041904	  0.069945	  0.020990	  0.077026	  0.140565	  0.138788
 -0.054026	 -0.041922	 -0.016646	 -0.032230	  0.001530	 -0.018868	  0.050409	  0.036934	  0.086265	  0.039826	  0.059874	  0.162778	  0.145447
 -0.040982	 -0.081779	  0.012398	  0.025969	  0.009636	 -0.026318	  0.042500	  0.037177	  0.087876	  0.079757	  0.030271	  0.134803	  0.125792
 -0.014713	 -0.076539	  0.001384	  0.011995	  0.031497	 -0.009240	  0.028341	  0.045864	  0.065869	  0.092687	  0.027957	  0.094658	  0.085655
 -0.008152	 -0.054841	 -0.047490	 -0.017138	  0.007556	 -0.026046	 -0.010228	  0.077964	  0.042229	  0.107967	  0.055665	  0.114351	  0.091995
 -0.008331	 -0.013583	 -0.067389	 -0.016852	 -0.013324	 -0.011314	 -0.029577	  0.069355	  0.032628	  0.103865	  0.057431	  0.112496	  0.104629
 -0.003811	  0.011480	 -0.066327	 -0.036045	 -0.020230	  0.000269	 -0.008542	  0.036384	  0.043565	  0.088251	  0.051221	  0.092165	  0.105560
 -0.009869	 -0.032235	 -0.051137	 -0.031482	 -0.050357	  0.014800	  0.029601	  0.018028	  0.043010	  0.052739	  0.066640	  0.098401	  0.096011
 -0.004876	 -0.036651	 -0.055376	 -0.062992	 -0.044266	  0.029884	  0.035087	  0.043608	  0.056184	  0.077849	  0.081894	  0.122185	  0.151014
  0.000142	 -0.010417	 -0.050086	 -0.038895	 -0.042216	  0.017364	  0.040472	  0.054708	  0.060762	  0.137130	  0.096312	  0.167111	  0.225313
  0.012174	 -0.000426	 -0.046909	 -0.025660	 -0.046406	  0.012154	 -0.023431	  0.029806	  0.034150	  0.181707	  0.183491	  0.195331	  0.275989
 -0.023659	 -0.027988	 -0.024843	 -0.050645	  0.007111	  0.007263	 -0.047979	  0.052563	  0.050768	  0.191117	  0.237444	  0.235730	  0.339275
 -0.025504	 -0.028824	 -0.013316	 -0.064129	  0.041038	 -0.011979	 -0.055693	  0.066990	  0.063478	  0.203781	  0.279337	  0.297920	  0.336458
 -0.005399	 -0.041978	  0.002719	 -0.044978	  0.030939	 -0.029704	 -0.042088	  0.049384	  0.081041	  0.217118	  0.292078	  0.319487	  0.371967
 -0.008559	 -0.034660	  0.003029	 -0.073409	  0.023379	 -0.040141	  0.007409	  0.062031	  0.109646	  0.259119	  0.312394	  0.324360	  0.377518
 -0.003808	 -0.027158	 -0.021948	 -0.080410	 -0.000905	 -0.076203	  0.039686	  0.094077	  0.155980	  0.280481	  0.282488	  0.279535	  0.319024
  0.026273	 -0.043908	 -0.029018	 -0.066314	 -0.010740	 -0.093193	  0.051491	  0.141626	  0.229785	  0.254372	  0.255854	  0.242963	  0.239454
  0.015461	 -0.024574	 -0.005007	 -0.057644	  0.012161	 -0.018555	  0.074442	  0.205621	  0.284388	  0.257045	  0.200083	  0.177725	  0.188244
  0.019223	  0.018274	  0.009443	 -0.032032	  0.017838	  0.055698	  0.065451	  0.218371	  0.267531	  0.211701	  0.146087	  0.080231	  0.089748
  0.032808	  0.050605	  0.014085	 -0.046469	  0.053622	  0.126295	  0.125180	  0.211309	  0.223248	  0.144223	  0.097446	  0.010119	 -0.017703
  0.022824	  0.070154	 -0.011472	 -0.074858	  0.086481	  0.161046	  0.173600	  0.193865	  0.151625	  0.083591	  0.036696	 -0.085653	 -0.117665
  0.022947	  0.010360	 -0.032337	 -0.054308	  0.114171	  0.197203	  0.182487	  0.155403	  0.088685	  0.007904	 -0.012946	 -0.127605	 -0.206369
  0.000637	 -0.036776	 -0.029064	 -0.054361	  0.130819	  0.173066	  0.202196	  0.115963	  0.020354	 -0.095567	 -0.120692	 -0.200097	 -0.277904
 -0.003425	 -0.032038	 -0.035603	 -0.038954	  0.133335	  0.147325	  0.172814	  0.044266	 -0.065875	 -0.136000	 -0.210475	 -0.246716	 -0.332846
  0.014733	 -0.018589	 -0.047221	 -0.018507	  0.124710	  0.105208	  0.107823	 -0.034229	 -0.136211	 -0.195795	 -0.266834	 -0.266742	 -0.375604
  0.072128	  0.018197	 -0.044413	 -0.064487	  0.085956	  0.059353	  0.038321	 -0.096375	 -0.166230	 -0.254966	 -0.263208	 -0.300441	 -0.379435
  0.096423	  0.028822	 -0.020893	 -0.084209	  0.097066	  0.030956	 -0.023077	 -0.195692	 -0.197897	 -0.269137	 -0.273831	 -0.314155	 -0.349608
  0.067676	 -0.001307	  0.007178	 -0.074049	  0.089462	 -0.034871	 -0.077704	 -0.225405	 -0.230444	 -0.288891	 -0.278903	 -0.285997	 -0.337278
  0.092041	 -0.011935	  0.041505	 -0.048584	  0.067325	 -0.060168	 -0.114578	 -0.185243	 -0.256592	 -0.230451	 -0.265475	 -0.294083	 -0.275886
  0.107044	 -0.007647	  0.015749	 -0.022653	  0.106422	 -0.087831	 -0.213915	 -0.187093	 -0.290527	 -0.190414	 -0.239157	 -0.259185	 -0.255605
  0.082612	  0.003127	 -0.032211	 -0.051061	  0.142833	 -0.162207	 -0.259746	 -0.203502	 -0.275532	 -0.186169	 -0.241906	 -0.182557	 -0.229506
  0.093819	 -0.017182	 -0.018765	 -0.107011	  0.118263	 -0.158477	 -0.245735	 -0.214536	 -0.278072	 -0.192418	 -0.242658	 -0.132137	 -0.120721
  0.060158	 -0.013484	 -0.006066	 -0.102998	  0.034747	 -0.176922	 -0.240212	 -0.231029	 -0.237053	 -0.181570	 -0.170419	 -0.069162	 -0.014223
  0.058545	  0.032505	 -0.014508	 -0.063356	 -0.025573	 -0.226583	 -0.242366	 -0.201032	 -0.201061	 -0.131277	 -0.089322	 -0.005400	  0.060077
  0.075925	  0.022558	 -0.023201	 -0.041626	 -0.066324	 -0.222924	 -0.187965	 -0.144886	 -0.193347	 -0.019790	  0.005045	  0.018209	  0.168594
  0.072261	  0.024771	 -0.021301	 -0.055577	 -0.046532	 -0.180443	 -0.164653	 -0.111660	 -0.124322	  0.080703	  0.101158	  0.059181	  0.254333
  0.069821	  0.027044	 -0.044958	 -0.097463	 -0.061847	 -0.203413	 -0.127070	 -0.052711	 -0.009309	  0.178563	  0.190520	  0.102766	  0.298105
  0.041582	  0.040051	 -0.032593	 -0.123720	 -0.078591	 -0.198048	 -0.085793	 -0.021370	  0.057480	  0.267598	  0.225525	  0.147702	  0.340186
  0.056611	  0.027008	 -0.006810	 -0.082843	 -0.080211	 -0.163940	 -0.061985	 -0.017241	  0.122561	  0.284570	  0.261785	  0.195308	  0.379842
  0.103662	  0.021780	  0.010414	 -0.047141	 -0.078627	 -0.136798	  0.016762	  0.039426	  0.165775	  0.273368	  0.313588	  0.228752	  0.359491
  0.094423	  0.015152	 -0.016722	 -0.039477	 -0.043622	 -0.083715	  0.081808	  0.103886	  0.195377	  0.296688	  0.320051	  0.244005	  0.364312
  0.072849	 -0.007647	 -0.033358	 -0.030280	  0.003170	 -0.026867	  0.151731	  0.170033	  0.195573	  0.280222	  0.286251	  0.197011	  0.317197
  0.049239	 -0.008544	 -0.026203	  0.005310	  0.041206	  0.034316	  0.187195	  0.249987	  0.221805	  0.252995	  0.211164	  0.136036	  0.267380
  0.049886	 -0.032793	 -0.034943	  0.036934	  0.082539	  0.097195	  0.172242	  0.260734	  0.233796	  0.223242	  0.160166	  0.086601	  0.259138
  0.071726	 -0.053135	 -0.020434	  0.060160	  0.114065	  0.125650	  0.185707	  0.253575	  0.207124	  0.177850	  0.120571	  0.078092	  0.242912
  0.084063	 -0.003535	  0.002340	  0.043382	  0.190308	  0.157658	  0.197261	  0.251267	  0.158178	  0.193787	  0.095758	  0.115619	  0.193818
  0.075680	  0.035578	  0.004878	  0.038231	  0.191048	  0.186954	  0.200764	  0.189781	  0.131060	  0.175317	  0.104948	  0.120129	  0.165115
  0.039867	  0.074185	  0.011479	  0.063022	  0.163130	  0.158714	  0.185155	  0.147841	  0.150646	  0.167075	  0.113309	  0.118465	  0.065147
  0.046205	  0.073403	  0.045857	  0.101740	  0.194062	  0.117112	  0.154992	  0.125727	  0.153222	  0.161132	  0.045684	  0.081088	 -0.001414
  0.080374	  0.051060	  0.019637	  0.154021	  0.209213	  0.067934	  0.123426	  0.087731	  0.123769	  0.118590	 -0.015953	  0.017817	 -0.033120
  0.105686	  0.068291	  0.020850	  0.158142	  0.233593	  0.027710	  0.102267	  0.094489	  0.115616	  0.079435	 -0.019903	 -0.019776	 -0.086718
  0.109113	  0.104532	  0.008980	  0.135122	  0.225440	  0.011046	  0.077536	  0.128011	  0.110775	  0.024441	 -0.048374	 -0.057433	 -0.086171
  0.095858	  0.080578	  0.000105	  0.147367	  0.203908	  0.006983	  0.074685	  0.116613	  0.083794	 -0.022928	 -0.031476	 -0.090524	 -0.106542
  0.067348	  0.054351	  0.040580	  0.190393	  0.188859	 -0.036034	  0.061412	  0.061828	  0.043046	 -0.038393	 -0.040260	 -0.091722	 -0.090355
  0.083947	  0.024414	  0.048781	  0.174630	  0.170714	 -0.030773	  0.066159	  0.033939	  0.022420	 -0.051422	 -0.054656	 -0.062909	 -0.053712
  0.115271	  0.036420	  0.011517	  0.108888	  0.173949	  0.013521	  0.056451	 -0.008022	  0.006063	 -0.048923	 -0.022269	 -0.051103	  0.002012
  0.144686	  0.009505	 -0.016785	  0.040615	  0.159770	  0.008521	  0.027883	 -0.013694	  0.029924	 -0.037819	 -0.015529	 -0.022195	  0.099052
  0.126790	 -0.001441	  0.023205	  0.034466	  0.156164	 -0.014804	  0.024668	 -0.020942	  0.036927	 -0.014581	  0.000790	 -0.014545	  0.142855
  0.086139	 -0.016724	  0.063819	  0.062538	  0.122577	 -0.019587	 -0.016671	 -0.048461	  0.073904	  0.015744	  0.052146	  0.001677	  0.166503
  0.054706	 -0.022694	  0.088533	  0.075884	  0.145211	 -0.029445	 -0.006984	 -0.057000	  0.071634	  0.034101	  0.099939	  0.033760	  0.176481
  0.065716	  0.020969	  0.086980	  0.063721	  0.135087	 -0.056387	 -0.025146	 -0.053093	  0.078265	  0.077358	  0.142682	  0.101676	  0.191586
  0.082956	  0.071038	  0.045394	  0.060444	  0.094171	 -0.091830	 -0.047924	 -0.035609	  0.058792	  0.089963	  0.156224	  0.149415	  0.211944
  0.076684	  0.073088	  0.037141	  0.048946	  0.078647	 -0.086470	 -0.057277	 -0.022866	  0.072126	  0.129603	  0.156159	  0.157465	  0.179073
  0.083036	  0.052825	  0.073995	  0.052249	  0.064720	 -0.117793	 -0.025973	  0.045489	  0.060686	  0.104247	  0.128547	  0.186274	  0.145997
  0.089995	  0.026040	  0.060634	  0.059195	  0.095087	 -0.095976	  0.015476	  0.091131	  0.070965	  0.106798	  0.128218	  0.183294	  0.161854
  0.078306	  0.032478	  0.018902	  0.062494	  0.098396	 -0.058117	  0.048214	  0.106453	  0.074694	  0.122582	  0.122744	  0.134975	  0.122329
  0.126476	  0.065719	  0.026965	  0.072779	  0.099495	 -0.026865	  0.063331	  0.101534	  0.046865	  0.127524	  0.138652	  0.128935	  0.085922
  0.128909	  0.083508	  0.031787	  0.086574	  0.078448	 -0.010753	  0.072254	  0.098684	  0.052280	  0.125708	  0.151198	  0.097945	  0.025632
  0.062527	  0.030878	  0.029868	  0.091261	  0.123999	  0.037998	  0.042967	  0.089822	  0.036668	  0.137783	  0.125037	  0.061040	 -0.053621
  0.078205	  0.001726	  0.019486	  0.078939	  0.188978	  0.050313	  0.002140	  0.085053	 -0.006200	  0.115998	  0.059138	  0.029450	 -0.066997
  0.074904	  0.019537	  0.023996	  0.084931	  0.210600	  0.045973	  0.023911	  0.056931	  0.014699	  0.095683	  0.029526	 -0.011156	 -0.054844
  0.094743	  0.030505	  0.035985	  0.125408	  0.192744	  0.011610	 -0.010746	  0.031827	  0.016421	  0.081949	  0.041422	 -0.056544	 -0.054430
  0.088824	  0.077248	  0.051877	  0.140538	  0.181422	  0.008591	 -0.055031	  0.008707	  0.003088	  0.030728	  0.001353	 -0.058682	 -0.045403
  0.080997	  0.043770	  0.055935	  0.133243	  0.163635	 -0.017399	 -0.087873	 -0.007942	  0.026050	 -0.020169	  0.000923	 -0.092272	 -0.106914
  0.058707	 -0.019393	  0.053419	  0.131030	  0.137574	 -0.010951	 -0.091039	 -0.009606	  0.028177	 -0.054857	 -0.038886	 -0.127364	 -0.153028
  0.039693	 -0.016422	  0.029163	  0.117792	  0.134482	 -0.023731	 -0.063999	 -0.056754	  0.022552	 -0.092017	 -0.071929	 -0.125527	 -0.114408
  0.050501	  0.009047	  0.027984	  0.131506	  0.120554	 -0.043630	 -0.085266	 -0.095842	 -0.005561	 -0.119048	 -0.077510	 -0.102639	 -0.101739
  0.037682	  0.042146	  0.019307	  0.092000	  0.101418	 -0.027425	 -0.055861	 -0.096683	 -0.046485	 -0.147118	 -0.067699	 -0.106386	 -0.078162
  0.034303	  0.052900	  0.042715	  0.066437	  0.110113	 -0.044954	 -0.044215	 -0.083481	 -0.043152	 -0.162927	 -0.096481	 -0.122895	 -0.038948
  0.063730	  0.046738	  0.051323	  0.047825	  0.057685	 -0.035371	 -0.090974	 -0.076760	 -0.057213	 -0.126531	 -0.080837	 -0.135667	  0.006572
  0.088152	  0.057156	  0.041795	  0.072333	  0.037049	 -0.017050	 -0.112106	 -0.068150	 -0.122662	 -0.069227	 -0.041274	 -0.091046	  0.041815
  0.131838	  0.065615	  0.034385	  0.102835	  0.065174	 -0.015052	 -0.106602	 -0.038111	 -0.081770	 -0.029401	  0.010837	 -0.037007	  0.048751
  0.122069	  0.078941	  0.035836	  0.081278	  0.084619	 -0.026702	 -0.091663	 -0.035776	 -0.063351	  0.010590	  0.039687	  0.017220	  0.080750
  0.090602	  0.083293	  0.077135	  0.076714	  0.066110	 -0.043654	 -0.078238	 -0.067878	 -0.034904	  0.029461	  0.057092	  0.061127	  0.090788
  0.059391	  0.051631	  0.078629	  0.054785	  0.054306	 -0.027106	 -0.078723	 -0.066254	 -0.022917	  0.060390	  0.079556	  0.086757	  0.128320
  0.080764	  0.041048	  0.033375	  0.047566	  0.056727	 -0.033805	 -0.055856	 -0.033902	 -0.000948	  0.080434	  0.108600	  0.106082	  0.175570
  0.116687	  0.074558	  0.026602	  0.062655	  0.040468	 -0.048477	 -0.035332	 -0.002972	  0.006442	  0.104641	  0.168484	  0.115591	  0.196642
  0.112184	  0.049057	  0.026798	  0.073198	  0.072939	 -0.053118	 -0.021247	  0.013532	  0.034430	  0.163520	  0.167248	  0.130694	  0.219449
  0.084829	  0.016853	  0.024882	  0.079219	  0.104326	 -0.037282	  0.010627	  0.044142	  0.063414	  0.178631	  0.216875	  0.155030	  0.212176
  0.091013	 -0.016976	  0.013639	  0.089007	  0.142049	 -0.049703	  0.022257	  0.069818	  0.100967	  0.185240	  0.250257	  0.177304	  0.243295
  0.054985	 -0.019671	  0.015041	  0.064340	  0.147127	 -0.041225	  0.021322	  0.088017	  0.111613	  0.216046	  0.241111	  0.204808	  0.273990
  0.026382	  0.012612	 -0.010960	  0.062522	  0.133831	 -0.018309	  0.017670	  0.114683	  0.148663	  0.220631	  0.255943	  0.187577	  0.272551
  0.026270	  0.044177	  0.001265	  0.122723	  0.133515	 -0.000598	  0.057152	  0.150107	  0.180994	  0.221833	  0.234484	  0.161260	  0.245224
  0.050782	  0.066278	  0.027923	  0.156168	  0.123350	  0.012927	  0.083159	  0.164302	  0.164990	  0.234469	  0.207408	  0.186164	  0.214579
  0.059043	  0.035413	  0.047830	  0.155699	  0.147191	  0.033883	  0.116319	  0.184750	  0.146320	  0.232046	  0.198982	  0.200374	  0.194726
  0.091872	  0.018156	  0.043779	  0.150712	  0.181229	  0.058487	  0.133575	  0.174342	  0.149863	  0.194032	  0.176891	  0.189974	  0.200964
  0.095838	  0.059426	  0.026476	  0.152297	  0.195493	  0.071866	  0.132164	  0.146174	  0.175377	  0.184837	  0.160188	  0.159659	  0.194036
  0.072397	  0.081052	  0.047585	  0.191300	  0.205379	  0.089377	  0.091280	  0.159249	  0.152369	  0.182204	  0.158109	  0.136882	  0.204664
  0.090943	  0.076335	  0.040710	  0.187755	  0.198863	  0.092352	  0.084672	  0.154843	  0.117914	  0.177019	  0.144525	  0.146103	  0.206767
  0.103377	  0.075474	  0.058612	  0.171462	  0.187239	  0.112925	  0.108136	  0.146143	  0.096371	  0.180233	  0.128178	  0.132400	  0.228446
  0.087246	  0.032676	  0.031292	  0.144979	  0.191199	  0.135315	  0.144956	  0.139971	  0.073877	  0.179607	  0.112766	  0.093918	  0.256920
  0.063945	  0.039216	 -0.000222	  0.135884	  0.200942	  0.139354	  0.134618	  0.130485	  0.041413	  0.153844	  0.092881	  0.073875	  0.204964
  0.059050	  0.078076	  0.022086	  0.131847	  0.216835	  0.133246	  0.117720	  0.126568	  0.026709	  0.128208	  0.076146	  0.035406	  0.130116
  0.104952	  0.109419	  0.072289	  0.111761	  0.212807	  0.124038	  0.081912	  0.091615	  0.006440	  0.114387	  0.056629	  0.017232	  0.100309
  0.120240	  0.076509	  0.095873	  0.106558	  0.211847	  0.093496	  0.037123	  0.053717	 -0.011756	  0.082222	  0.067527	  0.043850	  0.092638
  0.088042	  0.021506	  0.057814	  0.097975	  0.222593	  0.084207	 -0.000534	  0.026554	 -0.032540	  0.057042	  0.080824	  0.060886	  0.052173
  0.093881	  0.023375	  0.049259	  0.099954	  0.272056	  0.069202	 -0.013171	  0.001356	 -0.052022	  0.002770	  0.051943	  0.052398	  0.059723
  0.077511	  0.049291	  0.063108	  0.116496	  0.227553	  0.030769	  0.004667	  0.032217	 -0.069094	 -0.027693	 -0.017047	  0.051212	  0.033059
  0.073505	  0.084717	  0.062372	  0.134299	  0.183295	  0.033198	 -0.034059	  0.031709	 -0.083066	 -0.023749	 -0.006002	  0.028788	 -0.009482
  0.089283	  0.085721	  0.083978	  0.157136	  0.177431	  0.018210	 -0.031216	 -0.016104	 -0.109521	 -0.034903	  0.001148	 -0.000240	 -0.030318
  0.076851	  0.056175	  0.104678	  0.145819	  0.169778	 -0.003754	 -0.034758	 -0.047588	 -0.097584	 -0.057239	  0.021195	 -0.027999	 -0.081562
  0.041198	  0.062069	  0.065053	  0.129077	  0.210311	  0.003722	 -0.041543	 -0.051622	 -0.116997	 -0.064663	  0.034822	 -0.055002	 -0.163073
  0.066604	  0.071176	  0.047126	  0.107352	  0.230245	  0.003695	 -0.047192	 -0.029132	 -0.129709	 -0.059847	  0.050531	 -0.075668	 -0.199564
  0.101137	  0.090009	  0.059545	  0.105679	  0.224951	  0.019496	 -0.057395	 -0.079171	 -0.130214	 -0.076958	  0.054357	 -0.075334	 -0.205790
  0.111624	  0.081158	  0.070088	  0.120476	  0.183357	 -0.018675	 -0.051543	 -0.093271	 -0.139724	 -0.067494	  0.029149	 -0.078681	 -0.188376
  0.096929	  0.031244	  0.050585	  0.119948	  0.153074	 -0.044915	 -0.057730	 -0.106113	 -0.142865	 -0.077521	  0.024651	 -0.112193	 -0.171424
  0.066327	  0.018831	  0.023360	  0.119328	  0.109269	 -0.060432	 -0.085903	 -0.098774	 -0.126737	 -0.085687	  0.030190	 -0.117126	 -0.160985
  0.062091	  0.027286	  0.049669	  0.126035	  0.103317	 -0.068999	 -0.119522	 -0.093880	 -0.092277	 -0.065178	  0.037498	 -0.124605	 -0.146578
  0.036880	  0.008708	  0.097999	  0.090771	  0.097523	 -0.072189	 -0.113829	 -0.078574	 -0.087727	 -0.056900	  0.075600	 -0.102485	 -0.142475
  0.050363	  0.013671	  0.103167	  0.073122	  0.062756	 -0.062151	 -0.126508	 -0.100542	 -0.100986	 -0.021026	  0.095615	 -0.042393	 -0.098239
  0.061466	 -0.014562	  0.086917	  0.104581	  0.057040	 -0.046663	 -0.136323	 -0.105584	 -0.069305	  0.009816	  0.108728	  0.001198	 -0.086450
  0.066874	 -0.010164	  0.031216	  0.112746	  0.051000	 -0.044866	 -0.119387	 -0.106453	 -0.021789	  0.034994	  0.142350	  0.002599	 -0.035389
  0.056866	  0.020705	  0.006541	  0.079573	  0.064651	 -0.051836	 -0.104308	 -0.064521	 -0.016382	  0.060117	  0.142090	  0.018364	 -0.027285
  0.060839	  0.064244	  0.066594	  0.063121	  0.050069	 -0.055862	 -0.062839	 -0.012180	  0.016157	  0.062131	  0.161294	  0.030058	 -0.040293
  0.104077	  0.010334	  0.112460	  0.047876	  0.057266	 -0.058460	 -0.039366	  0.055623	  0.026859	  0.054141	  0.165141	  0.026807	 -0.039875
  0.100372	 -0.034493	  0.037241	  0.049702	  0.043011	 -0.041025	 -0.011352	  0.085298	  0.014547	  0.070285	  0.162735	 -0.028359	 -0.070463
  0.058172	 -0.012240	  0.023799	  0.088682	  0.049828	 -0.023120	 -0.004863	  0.073847	  0.040026	  0.061711	  0.098370	 -0.031030	 -0.090551
 -0.000729	  0.062587	 -0.005203	  0.051858	  0.038242	  0.010705	 -0.014077	  0.064549	  0.057894	  0.052134	  0.014531	 -0.093353	 -0.119914
  0.017027	  0.099034	  0.009510	  0.041032	  0.019020	  0.007310	 -0.025257	  0.059834	  0.016903	  0.025559	 -0.021327	 -0.151033	 -0.139320
  0.022788	  0.117832	  0.032774	  0.056732	  0.029220	 -0.006206	 -0.017581	  0.059032	 -0.037915	 -0.028568	 -0.021866	 -0.140163	 -0.184795
  0.022749	  0.087180	  0.022294	  0.027903	  0.028939	 -0.006063	 -0.014543	  0.051709	 -0.075245	 -0.055757	 -0.028195	 -0.129125	 -0.220978
  0.064933	  0.059522	  0.007161	 -0.010199	  0.032139	 -0.010386	 -0.009509	  0.001053	 -0.138984	 -0.110213	 -0.062654	 -0.146252	 -0.235159
  0.041303	  0.072733	  0.018974	 -0.002064	  0.065297	 -0.043435	 -0.016161	 -0.036403	 -0.150159	 -0.125269	 -0.121484	 -0.176433	 -0.229573
  0.033592	  0.110521	  0.034881	 -0.001068	  0.070225	 -0.035065	 -0.048445	 -0.056804	 -0.147049	 -0.145283	 -0.138689	 -0.189208	 -0.207232
  0.072844	  0.121443	  0.035625	  0.009475	  0.078396	 -0.042913	 -0.117582	 -0.095071	 -0.150161	 -0.143255	 -0.137468	 -0.182886	 -0.184766
  0.076180	  0.104554	  0.026809	  0.028430	  0.087317	 -0.029796	 -0.126051	 -0.121033	 -0.189607	 -0.126590	 -0.112521	 -0.163820	 -0.149280
  0.076713	  0.090410	 -0.006437	  0.020992	  0.059175	 -0.016221	 -0.140649	 -0.119638	 -0.214171	 -0.104228	 -0.075244	 -0.124575	 -0.126885
  0.053119	  0.090398	 -0.003933	  0.011130	  0.041062	 -0.041584	 -0.156360	 -0.108057	 -0.213732	 -0.069142	  0.000126	 -0.087097	 -0.143127
  0.013119	  0.074164	  0.012812	 -0.003286	  0.034016	 -0.082675	 -0.179296	 -0.137618	 -0.189992	 -0.062345	  0.017254	 -0.041078	 -0.119572
 -0.009127	  0.035788	  0.016105	 -0.022652	  0.033465	 -0.086571	 -0.182207	 -0.136611	 -0.174896	 -0.028932	  0.018459	  0.006622	 -0.074152
 -0.003169	  0.010086	  0.014742	 -0.034686	  0.045065	 -0.103984	 -0.185044	 -0.145102	 -0.170595	 -0.015271	  0.049392	  0.025417	 -0.007710
  0.021557	  0.025969	 -0.005326	 -0.026334	  0.044364	 -0.079138	 -0.176940	 -0.122172	 -0.113805	  0.028490	  0.042418	  0.007506	 -0.003000
  0.055581	  0.049411	 -0.025409	 -0.067288	  0.045742	 -0.090221	 -0.160181	 -0.101473	 -0.100239	  0.081897	  0.064235	  0.034111	 -0.040926
  0.051474	  0.067035	 -0.003012	 -0.079849	  0.031356	 -0.103330	 -0.136512	 -0.082909	 -0.090822	  0.060729	  0.115779	  0.048706	 -0.037052
  0.061894	  0.074474	  0.019394	 -0.057491	 -0.037917	 -0.071714	 -0.128548	 -0.067924	 -0.050653	  0.037373	  0.141985	  0.036063	 -0.064135
  0.111701	  0.057651	  0.040115	 -0.041955	 -0.062561	 -0.066738	 -0.099484	 -0.025568	 -0.023248	  0.079295	  0.162755	  0.029761	 -0.100157
  0.100972	  0.046635	  0.059697	 -0.058096	 -0.072743	 -0.067045	 -0.054903	  0.025047	 -0.000742	  0.107152	  0.163771	  0.014273	 -0.106366
  0.085889	  0.006486	  0.076312	 -0.033816	 -0.075789	 -0.059844	 -0.028364	  0.040982	  0.014585	  0.106204	  0.148584	  0.064492	 -0.165948
  0.039515	 -0.001584	  0.087584	 -0.030537	 -0.064240	 -0.042317	 -0.026684	  0.085190	  0.041265	  0.120009	  0.145508	  0.069820	 -0.216786
  0.009814	 -0.000009	  0.045661	 -0.014367	 -0.012197	 -0.022668	 -0.015201	  0.092682	  0.050206	  0.076123	  0.083374	  0.023655	 -0.268650
 -0.009601	  0.016068	  0.008020	  0.048271	  0.002822	 -0.001221	  0.002229	  0.081219	  0.027631	  0.011906	  0.046133	 -0.048646	 -0.310246
  0.013612	 -0.021244	 -0.049128	  0.023646	 -0.017029	 -0.004089	  0.031173	  0.083277	  0.016721	 -0.036539	  0.019617	 -0.109682	 -0.318932
  0.001375	  0.005846	 -0.109987	 -0.021817	 -0.013028	  0.026519	  0.048684	  0.069737	 -0.021850	 -0.063385	  0.000388	 -0.153683	 -0.308290
 -0.020880	  0.015260	 -0.070651	 -0.000567	 -0.035368	  0.076843	  0.025121	  0.047433	 -0.044629	 -0.101390	 -0.036705	 -0.194562	 -0.337906
  0.007405	  0.039089	  0.020225	  0.017778	 -0.021104	  0.069814	 -0.025721	  0.011368	 -0.060866	 -0.105461	 -0.058219	 -0.200201	 -0.363354
  0.049174	  0.048848	  0.061628	  0.009841	  0.040790	  0.092717	 -0.050395	 -0.014631	 -0.060656	 -0.138899	 -0.082901	 -0.222515	 -0.367673
  0.080080	  0.071084	  0.005162	  0.041696	  0.065814	  0.067696	 -0.050546	 -0.009862	 -0.103136	 -0.147131	 -0.121890	 -0.226194	 -0.364838
  0.109843	  0.036000	 -0.029425	  0.032146	  0.080410	  0.057723	 -0.073566	 -0.003807	 -0.139273	 -0.136126	 -0.155429	 -0.208551	 -0.360939
  0.110583	  0.004140	  0.004223	 -0.002199	  0.081136	  0.051134	 -0.081419	 -0.029566	 -0.128116	 -0.143171	 -0.168341	 -0.214743	 -0.334730
  0.089963	  0.023464	  0.040539	  0.014575	  0.045370	  0.046173	 -0.055575	 -0.073749	 -0.119538	 -0.155681	 -0.200330	 -0.224558	 -0.276407
  0.096879	  0.037419	  0.087371	  0.016114	  0.018014	 -0.015997	 -0.047630	 -0.105883	 -0.109131	 -0.138560	 -0.194390	 -0.206944	 -0.252346
  0.074843	  0.019158	  0.079116	  0.017213	 -0.016526	 -0.040424	 -0.080042	 -0.072275	 -0.111781	 -0.148399	 -0.145815	 -0.200109	 -0.280608
  0.110280	 -0.014880	  0.013053	  0.020847	 -0.012140	 -0.019931	 -0.114709	 -0.054877	 -0.113750	 -0.174040	 -0.121049	 -0.181777	 -0.281090
  0.108665	 -0.009076	 -0.021355	  0.002218	 -0.004796	 -0.031775	 -0.130708	 -0.074306	 -0.122353	 -0.155901	 -0.113698	 -0.164351	 -0.238844
  0.072316	  0.020944	 -0.021773	  0.005833	 -0.019055	 -0.073282	 -0.116919	 -0.088196	 -0.126361	 -0.115001	 -0.114617	 -0.144675	 -0.191811
  0.037799	  0.050470	  0.006195	  0.012460	 -0.016204	 -0.111164	 -0.110537	 -0.044167	 -0.147164	 -0.101144	 -0.084982	 -0.141939	 -0.143348
  0.056152	  0.002134	  0.008113	 -0.014704	 -0.042970	 -0.107269	 -0.114626	 -0.035983	 -0.133308	 -0.099291	 -0.094060	 -0.124952	 -0.125041
  0.039841	 -0.023732	 -0.034435	  0.000948	 -0.040086	 -0.102636	 -0.126995	 -0.052235	 -0.108700	 -0.064070	 -0.089524	 -0.115364	 -0.135622
  0.032201	 -0.054746	 -0.030698	 -0.001909	 -0.054634	 -0.102679	 -0.119046	 -0.030009	 -0.099687	 -0.062375	 -0.053672	 -0.064794	 -0.144375
  0.006783	 -0.032795	 -0.013900	 -0.014567	 -0.056917	 -0.092106	 -0.107496	 -0.031538	 -0.091211	 -0.062822	 -0.018564	 -0.036056	 -0.127202
 -0.001702	 -0.016658	 -0.012832	 -0.018966	 -0.082103	 -0.076967	 -0.099219	 -0.037490	 -0.073047	 -0.081804	 -0.000651	 -0.028109	 -0.124865
  0.027237	 -0.029988	  0.015441	 -0.007972	 -0.077903	 -0.038718	 -0.088154	 -0.023465	 -0.038441	 -0.055742	  0.002072	 -0.041757	 -0.127226
  0.021003	 -0.037304	  0.012221	 -0.020959	 -0.080673	 -0.066097	 -0.065238	 -0.009309	 -0.050792	 -0.030127	 -0.018884	 -0.050140	 -0.163898
  0.032627	 -0.052065	  0.023403	 -0.035691	 -0.060857	 -0.070078	 -0.039490	 -0.014211	 -0.036452	  0.001116	 -0.034832	 -0.040395	 -0.176610
 -0.032811	  0.004697	  0.025809	 -0.026704	 -0.026986	 -0.025404	 -0.045913	 -0.042436	 -0.039626	  0.041707	 -0.022623	 -0.000197	 -0.172683
 -0.040271	  0.049191	  0.011199	 -0.019224	 -0.024610	 -0.010245	 -0.037182	 -0.045204	 -0.038950	  0.048296	 -0.038276	 -0.018957	 -0.167972
 -0.035759	  0.029926	  0.003346	 -0.021234	 -0.018103	 -0.001388	 -0.031479	 -0.062385	 -0.086483	  0.012067	 -0.039328	 -0.058122	 -0.151637
  0.016070	  0.030437	 -0.012426	  0.002621	  0.010464	  0.021547	 -0.062717	 -0.096419	 -0.122501	 -0.045626	 -0.028692	 -0.067691	 -0.158723
  0.034361	  0.023390	 -0.039044	  0.003087	  0.043015	  0.004027	 -0.093404	 -0.099447	 -0.112238	 -0.043228	 -0.021039	 -0.073101	 -0.172265
  0.036811	  0.028983	 -0.027200	 -0.011012	  0.059150	 -0.022830	 -0.130521	 -0.093627	 -0.099777	 -0.031443	 -0.027247	 -0.036218	 -0.173001
  0.002866	 -0.000015	  0.007185	 -0.024839	  0.057497	 -0.021033	 -0.139379	 -0.101622	 -0.071128	 -0.041436	 -0.043665	 -0.022235	 -0.171120
 -0.015821	 -0.000741	 -0.000237	 -0.022500	  0.066666	 -0.022627	 -0.155911	 -0.126911	 -0.091995	 -0.057488	 -0.037345	 -0.017238	 -0.177873
 -0.000073	 -0.024824	 -0.002421	 -0.019753	  0.087720	 -0.037708	 -0.105717	 -0.104273	 -0.094607	 -0.058975	 -0.056204	 -0.005952	 -0.154219
 -0.002605	 -0.029463	 -0.004491	 -0.050503	  0.072847	 -0.057749	 -0.083478	 -0.073994	 -0.088314	 -0.030645	 -0.083759	 -0.014509	 -0.123838
 -0.010634	 -0.008023	  0.045268	 -0.030761	  0.066364	 -0.062400	 -0.067886	 -0.082335	 -0.095047	 -0.019480	 -0.119149	 -0.036028	 -0.108496
  0.002642	  0.009743	  0.093770	  0.002529	  0.022515	 -0.064550	 -0.077690	 -0.075635	 -0.068171	 -0.026027	 -0.115258	 -0.031821	 -0.092138
 -0.044170	 -0.027587	  0.041452	 -0.015870	  0.034375	  0.031405	 -0.021096	 -0.057322	  0.045599	 -0.030661	 -0.055541	 -0.039271	 -0.001114
 -0.025559	 -0.017022	 -0.004968	 -0.016258	  0.023413	  0.037524	 -0.046363	 -0.028459	  0.020725	 -0.035281	 -0.032118	 -0.036414	 -0.008750
 -0.003532	 -0.030040	 -0.035285	 -0.023319	 -0.040264	  0.038664	 -0.039430	 -0.006967	  0.011096	 -0.041090	  0.008015	 -0.008773	 -0.028775
 -0.001006	 -0.034971	 -0.025200	 -0.011341	 -0.055275	 -0.012551	 -0.009331	  0.001613	 -0.003576	 -0.043330	  0.017478	  0.034050	 -0.022410
 -0.028335	 -0.025286	 -0.023574	 -0.043947	 -0.060848	 -0.020452	  0.011684	  0.008363	 -0.056519	 -0.020283	  0.026086	  0.019124	 -0.033240
 -0.018353	  0.002002	 -0.013533	 -0.041411	 -0.043930	  0.006316	  0.022266	 -0.020195	 -0.063549	  0.008628	 -0.017602	  0.043245	 -0.020983
 -0.007600	 -0.007845	  0.006363	 -0.010013	 -0.018912	 -0.007937	  0.061058	 -0.006594	 -0.029991	  0.038734	 -0.019607	  0.044721	 -0.024515
 -0.000578	 -0.013954	  0.005368	 -0.018499	 -0.025576	 -0.023953	  0.045379	 -0.010230	 -0.015427	  0.048491	  0.005971	 -0.007791	 -0.034301
  0.015784	 -0.005494	 -0.007699	 -0.006012	 -0.029686	 -0.005460	  0.026159	 -0.018368	 -0.012928	  0.030573	 -0.007843	 -0.003699	  0.015596
  0.031647	  0.000632	 -0.009456	 -0.024109	 -0.025436	  0.014123	  0.049522	  0.023916	 -0.013091	 -0.011389	  0.007955	  0.033579	  0.030907
  0.005120	 -0.015288	 -0.007266	 -0.011422	 -0.004216	  0.011201	  0.058660	  0.052396	 -0.016447	 -0.044352	  0.016471	 -0.001569	  0.022551
  0.011755	 -0.014380	 -0.004134	 -0.001124	  0.008724	 -0.005562	  0.029479	  0.074471	  0.010378	 -0.052988	  0.015485	 -0.030100	 -0.051240
 -0.000961	  0.013762	 -0.002380	  0.017008	  0.018249	  0.011920	 -0.020002	  0.051271	  0.037249	  0.008100	  0.004174	 -0.003927	 -0.069048
 -0.030535	  0.052796	  0.020899	  0.025222	  0.022258	  0.005674	 -0.026882	  0.022561	  0.031502	  0.013001	  0.020465	  0.038455	  0.045888
 -0.019719	  0.052582	  0.010879	  0.022061	  0.027215	  0.017693	 -0.008532	  0.012267	  0.047414	 -0.013343	  0.024190	  0.008722	  0.060436
 -0.009341	  0.026628	 -0.013897	  0.040593	  0.015968	  0.024997	 -0.003481	  0.010328	  0.031357	 -0.011803	 -0.008323	 -0.069358	 -0.016626
  0.008914	  0.032022	 -0.001058	  0.037619	  0.013822	 -0.022265	 -0.017437	 -0.015781	  0.004190	  0.027702	  0.008053	 -0.009602	  0.031871
  0.038567	  0.001322	  0.016936	  0.033543	  0.044126	 -0.038556	 -0.015933	 -0.014452	  0.006349	  0.036399	  0.012838	  0.049663	  0.084051
  0.060162	 -0.005727	  0.007201	  0.027360	  0.054870	 -0.045647	 -0.038538	 -0.029389	 -0.014990	  0.033340	 -0.009806	 -0.014490	  0.032106
  0.017739	  0.015848	  0.039354	  0.019918	  0.041124	 -0.017133	 -0.057181	 -0.049428	 -0.019340	  0.059553	 -0.016339	 -0.046566	 -0.012401
 -0.015499	  0.000851	  0.049222	  0.002666	  0.039820	 -0.039591	 -0.065261	 -0.027010	 -0.015907	  0.126955	  0.034120	  0.002291	  0.064641
 -0.023659	  0.002004	  0.043999	  0.020583	  0.034972	  0.005270	 -0.050597	 -0.005298	 -0.048722	  0.149209	  0.055238	  0.036451	  0.098640
 -0.023001	  0.014543	  0.046515	  0.053670	  0.029295	  0.028025	 -0.035821	 -0.030834	 -0.056983	  0.121657	  0.018711	 -0.010811	  0.025909
 -0.037597	  0.019011	  0.017655	  0.060756	  0.040348	  0.016409	  0.007350	 -0.046811	 -0.056564	  0.090667	  0.037017	 -0.054140	  0.000172
 -0.056440	  0.012191	  0.006717	  0.071155	  0.092243	  0.014650	  0.040003	 -0.031523	 -0.039596	  0.073610	  0.088644	 -0.007726	  0.051532
 -0.078744	  0.030704	  0.028613	  0.073779	  0.086444	  0.000330	  0.034360	 -0.015895	 -0.015326	  0.119097	  0.121994	  0.033198	  0.070934
 -0.065904	  0.032158	  0.021035	  0.092141	  0.117854	 -0.019582	  0.031388	 -0.012948	  0.005820	  0.106266	  0.089083	  0.004678	  0.030150
 -0.043078	  0.058896	  0.048866	  0.111411	  0.143298	 -0.021419	  0.017138	 -0.056612	 -0.019166	  0.101125	  0.028635	 -0.020890	 -0.016503
 -0.027729	  0.043215	  0.058940	  0.148142	  0.132639	 -0.007137	  0.035244	 -0.076855	 -0.050611	  0.121109	  0.016632	 -0.022050	  0.032753
 -0.004150	  0.026768	 -0.003575	  0.178216	  0.118141	  0.015996	  0.061333	 -0.045803	 -0.064382	  0.123646	  0.014725	  0.004500	  0.094513
  0.000106	  0.012664	 -0.030311	  0.199090	  0.136877	  0.012847	  0.046717	 -0.010755	 -0.035828	  0.114200	  0.036569	  0.036499	  0.120043
 -0.031546	  0.025489	  0.006088	  0.240667	  0.128877	 -0.004372	  0.018056	  0.007769	 -0.054906	  0.106584	  0.026507	  0.021412	  0.053335
 -0.006294	  0.022368	  0.002770	  0.277787	  0.104873	 -0.021523	  0.013225	 -0.006818	 -0.043155	  0.093987	  0.029535	 -0.027109	 -0.036911
  0.003571	 -0.015056	  0.002419	  0.287627	  0.073227	 -0.034756	 -0.000698	 -0.007241	 -0.013164	  0.050263	  0.046694	 -0.046847	 -0.053274
 -0.017497	 -0.011499	 -0.008395	  0.284618	  0.104742	 -0.022592	 -0.006721	 -0.018549	  0.017955	  0.098524	  0.035358	  0.025084	  0.012781
 -0.005577	  0.031246	  0.016520	  0.305575	  0.154963	 -0.015071	 -0.008311	  0.002289	  0.015818	  0.131999	  0.073260	  0.049159	  0.078470
 -0.002055	  0.051698	  0.018748	  0.327020	  0.161905	 -0.006706	 -0.003196	 -0.000877	 -0.015031	  0.107465	  0.051030	 -0.021198	  0.012918
 -0.031356	  0.017983	 -0.006592	  0.362943	  0.148901	  0.000143	 -0.006994	 -0.039143	 -0.016759	  0.081737	 -0.023324	 -0.078526	 -0.074140
 -0.043601	  0.009586	 -0.008311	  0.363320	  0.132520	  0.042316	 -0.038323	 -0.066602	 -0.014467	  0.078281	 -0.041429	 -0.034169	  0.000880
 -0.060665	  0.007041	  0.009437	  0.339487	  0.144054	  0.035818	 -0.033341	 -0.043622	 -0.017741	  0.091731	  0.012282	  0.047279	  0.108490
 -0.028577	 -0.011037	  0.038768	  0.361877	  0.150402	  0.032403	 -0.018348	 -0.024825	 -0.014161	  0.056915	  0.046805	 -0.012043	  0.117673
 -0.038798	 -0.016991	  0.046636	  0.346327	  0.161214	  0.022667	 -0.014636	 -0.028251	  0.007759	  0.049926	  0.054989	 -0.090705	  0.050605
 -0.039694	 -0.016906	  0.046207	  0.385427	  0.137087	  0.002844	 -0.035650	  0.000298	 -0.023859	  0.072246	  0.027782	 -0.107793	  0.021875
 -0.030768	 -0.024703	  0.031070	  0.383373	  0.113948	 -0.038562	 -0.021165	 -0.006899	 -0.018458	  0.093295	  0.033137	 -0.037500	  0.080617
 -0.017181	  0.010552	  0.052317	  0.388564	  0.125689	 -0.089283	 -0.026367	 -0.033094	  0.013192	  0.107255	  0.027258	 -0.040007	  0.133518
  0.000540	  0.026673	  0.010959	  0.429158	  0.120564	 -0.067658	 -0.016944	 -0.043059	  0.002772	  0.082027	 -0.022121	 -0.104621	  0.046996
  0.018935	  0.004254	  0.017450	  0.412488	  0.150037	 -0.035066	  0.022679	 -0.053293	 -0.002103	  0.063405	  0.003974	 -0.153045	  0.011095
  0.025812	  0.004255	  0.041499	  0.414778	  0.158895	 -0.004999	  0.028116	 -0.076762	  0.008219	  0.089197	  0.006937	 -0.167511	  0.059970
  0.043906	 -0.023064	  0.038278	  0.400092	  0.163460	 -0.011735	  0.054241	 -0.103796	  0.017453	  0.086242	  0.031270	 -0.101566	  0.112760
  0.037490	 -0.013511	  0.020319	  0.378823	  0.127205	 -0.008058	  0.047189	 -0.074078	  0.023257	  0.081162	  0.055405	 -0.121148	  0.084803
  0.042258	 -0.003209	  0.002055	  0.404713	  0.147649	  0.021434	  0.044674	 -0.056599	  0.045006	  0.093043	 -0.002640	 -0.190961	 -0.003452
  0.066654	 -0.005427	 -0.004345	  0.372823	  0.129011	 -0.010481	  0.038690	 -0.045318	  0.032629	  0.076584	  0.001364	 -0.222329	 -0.045289
  0.040628	  0.033058	 -0.020808	  0.385293	  0.113064	 -0.042234	  0.063641	 -0.063872	  0.009461	  0.061085	  0.034946	 -0.153896	  0.001743
  0.038700	  0.017660	  0.007914	  0.418444	  0.117532	 -0.041127	  0.086370	 -0.061912	  0.018930	  0.061020	  0.044298	 -0.095591	  0.058057
  0.041055	  0.016097	  0.003164	  0.413678	  0.111540	 -0.073493	  0.088623	 -0.087430	  0.045132	  0.052775	  0.038204	 -0.111168	  0.012622
  0.042769	  0.030116	 -0.044464	  0.403693	  0.098742	 -0.080733	  0.090635	 -0.090617	  0.042014	  0.044714	  0.016117	 -0.161057	 -0.068909
  0.036418	  0.035348	 -0.055649	  0.356181	  0.119913	 -0.050220	  0.094090	 -0.084457	  0.055028	  0.054505	  0.033985	 -0.147880	 -0.108028
  0.057708	  0.033726	 -0.047666	  0.343141	  0.137918	 -0.042744	  0.113475	 -0.110809	  0.096933	  0.042992	  0.063470	 -0.103942	 -0.032242
  0.042516	  0.040802	 -0.038450	  0.385903	  0.103039	 -0.029335	  0.085382	 -0.082092	  0.111389	  0.076695	  0.102643	 -0.095805	  0.008499
  0.007886	  0.030470	 -0.021267	  0.398635	  0.114081	 -0.026250	  0.093061	 -0.050257	  0.047176	  0.074400	  0.118160	 -0.107356	 -0.042047
  0.013850	 -0.009564	 -0.053853	  0.342524	  0.115776	 -0.006206	  0.095490	 -0.057534	  0.007432	  0.023258	  0.096814	 -0.122151	 -0.082002
  0.038994	 -0.015984	 -0.044492	  0.321600	  0.114212	 -0.032361	  0.131701	 -0.071430	 -0.030824	  0.000279	  0.118370	 -0.100164	 -0.045240
  0.028058	 -0.025110	 -0.036967	  0.328570	  0.113187	 -0.045428	  0.130133	 -0.068967	 -0.021928	  0.023724	  0.126133	 -0.071126	  0.002207
  0.002511	 -0.034348	  0.000718	  0.321837	  0.105205	 -0.053387	  0.129250	 -0.033452	 -0.017963	  0.053361	  0.101460	 -0.096458	 -0.002752
  0.015413	 -0.030361	 -0.007764	  0.306996	  0.090309	 -0.057387	  0.127912	 -0.053274	 -0.026087	  0.043273	  0.072099	 -0.101993	 -0.050401
  0.001044	 -0.003557	 -0.027323	  0.272771	  0.091257	 -0.068320	  0.108433	 -0.066236	 -0.028145	  0.056646	  0.033265	 -0.111918	 -0.073306
 -0.016135	  0.008693	 -0.022090	  0.268104	  0.083272	 -0.063431	  0.096256	 -0.099908	  0.014654	  0.029758	  0.042020	 -0.112171	 -0.053402
 -0.009744	  0.023305	 -0.046181	  0.266754	  0.066123	 -0.055626	  0.088674	 -0.123273	  0.021950	  0.053193	  0.054186	 -0.124395	 -0.012820
 -0.012651	  0.018701	 -0.070998	  0.236631	  0.049523	 -0.052738	  0.087370	 -0.143305	  0.023756	  0.084589	  0.045329	 -0.152991	 -0.028099
  0.007337	  0.033268	 -0.052705	  0.254732	  0.049626	 -0.087638	  0.105442	 -0.154003	 -0.012643	  0.086489	  0.010262	 -0.155128	 -0.069380
  0.018477	  0.032416	 -0.037405	  0.285956	  0.056707	 -0.073956	  0.114353	 -0.145215	 -0.018962	  0.090963	  0.001223	 -0.154731	 -0.068677
  0.007838	  0.040361	 -0.049377	  0.283117	  0.021669	 -0.023177	  0.099988	 -0.141097	  0.004599	  0.089265	  0.044362	 -0.151460	 -0.033919
  0.010404	  0.052070	 -0.038530	  0.311011	  0.014299	 -0.020331	  0.096114	 -0.108825	 -0.016378	  0.108746	  0.057803	 -0.133663	 -0.036255
  0.006239	  0.047850	 -0.023445	  0.327429	  0.007296	 -0.031189	  0.091605	 -0.121914	 -0.048652	  0.074884	  0.040645	 -0.165428	 -0.070133
 -0.020384	  0.044850	 -0.002984	  0.334270	  0.021131	 -0.004254	  0.108571	 -0.114854	 -0.026312	  0.055267	  0.023506	 -0.166800	 -0.071599
 -0.062480	  0.064539	 -0.007846	  0.336224	  0.033119	 -0.002916	  0.127389	 -0.084817	 -0.025987	  0.080866	 -0.008539	 -0.162526	 -0.064135
 -0.059027	  0.078029	 -0.027863	  0.322940	  0.036276	 -0.031722	  0.127068	 -0.066198	 -0.051923	  0.105574	 -0.066978	 -0.134769	 -0.077391
 -0.053982	  0.052988	 -0.023438	  0.307738	  0.050876	 -0.070316	  0.110860	 -0.052764	 -0.060737	  0.068218	 -0.069276	 -0.153155	 -0.096923
 -0.065068	  0.047568	 -0.031168	  0.304501	  0.054177	 -0.032188	  0.115626	 -0.073929	 -0.041836	  0.066065	 -0.081424	 -0.157686	 -0.123588
 -0.061670	  0.045012	 -0.049606	  0.308664	  0.075919	  0.007597	  0.083712	 -0.095840	 -0.000810	  0.064529	 -0.051973	 -0.130478	 -0.155810
 -0.043452	  0.060252	 -0.029327	  0.313786	  0.070119	  0.022556	  0.036356	 -0.075533	  0.009777	  0.027636	 -0.033386	 -0.109856	 -0.158862
 -0.052925	  0.057821	 -0.042417	  0.308688	  0.034530	  0.011879	  0.023371	 -0.059812	 -0.004580	 -0.001106	 -0.024750	 -0.112898	 -0.128125
 -0.024346	  0.083654	 -0.018104	  0.348885	  0.038400	 -0.045507	  0.032942	 -0.037601	 -0.017881	 -0.000614	 -0.024930	 -0.100688	 -0.103996
 -0.003331	  0.047389	  0.032382	  0.403218	  0.039508	 -0.058054	  0.035275	 -0.050711	 -0.014775	  0.025011	 -0.021046	 -0.095106	 -0.075729
 -0.052191	  0.037909	  0.040833	  0.393591	  0.034813	 -0.037080	  0.051552	 -0.072084	 -0.018386	  0.040765	 -0.024207	 -0.136346	 -0.066505
 -0.078088	  0.032064	  0.033425	  0.376286	  0.020704	 -0.042637	  0.113428	 -0.103952	 -0.032624	  0.020211	 -0.025941	 -0.136336	 -0.098032
 -0.079137	  0.018191	  0.047593	  0.365887	  0.021981	 -0.045782	  0.112957	 -0.116465	 -0.044590	 -0.011041	 -0.006328	 -0.174433	 -0.139099
 -0.049145	  0.030239	  0.065851	  0.350750	  0.036338	 -0.028639	  0.096272	 -0.102835	 -0.029359	 -0.033988	 -0.017381	 -0.170012	 -0.109944
 -0.059183	  0.027161	  0.040998	  0.342992	  0.011668	 -0.031357	  0.112952	 -0.084790	  0.000261	 -0.032070	 -0.004251	 -0.139101	 -0.113520
 -0.054762	  0.013932	  0.042043	  0.336898	  0.024966	 -0.063345	  0.136282	 -0.054082	 -0.019410	 -0.021510	 -0.002326	 -0.131749	 -0.164430
 -0.085356	  0.016627	  0.065936	  0.341553	  0.052524	 -0.092501	  0.142688	 -0.064054	 -0.058789	 -0.011865	  0.020502	 -0.136645	 -0.133531
 -0.081956	  0.019928	  0.070723	  0.367524	  0.056202	 -0.119324	  0.120368	 -0.076762	 -0.040592	  0.021785	  0.037102	 -0.094270	 -0.083210
 -0.042310	  0.023111	  0.057822	  0.401896	  0.033646	 -0.106144	  0.098653	 -0.077309	 -0.015790	  0.060186	  0.023205	 -0.047858	 -0.069306
 -0.028507	  0.056058	  0.018704	  0.410187	  0.000586	 -0.092748	  0.105151	 -0.075869	 -0.042790	  0.054406	  0.005968	 -0.060091	 -0.102444
 -0.032822	  0.076371	  0.007886	  0.442253	 -0.050239	 -0.065214	  0.090761	 -0.055937	 -0.087014	  0.046994	 -0.034707	 -0.112775	 -0.145871
 -0.002778	  0.083887	  0.049673	  0.442631	 -0.022507	 -0.038334	  0.087086	 -0.039364	 -0.090838	  0.061090	 -0.037046	 -0.107537	 -0.120450
  0.032651	  0.073930	  0.066862	  0.414807	  0.016573	 -0.040292	  0.077159	 -0.020753	 -0.081336	  0.081943	 -0.026269	 -0.075528	 -0.038218
  0.035168	  0.092788	  0.032339	  0.414411	  0.034838	 -0.030513	  0.081747	 -0.029367	 -0.111422	  0.052630	 -0.022432	 -0.089385	 -0.020311
  0.020835	  0.065579	  0.062089	  0.418846	  0.024096	 -0.074681	  0.057487	 -0.016295	 -0.123311	 -0.019264	 -0.029025	 -0.139506	 -0.085778
  0.000111	  0.042566	  0.051849	  0.400740	  0.009534	 -0.085362	  0.037845	  0.006176	 -0.118160	 -0.051371	 -0.017786	 -0.136448	 -0.129238
  0.022151	  0.020793	  0.026957	  0.385526	 -0.016107	 -0.103981	  0.072812	  0.034243	 -0.138806	 -0.049455	  0.016652	 -0.110479	 -0.073947
 -0.010871	  0.025911	  0.046727	  0.390942	 -0.012757	 -0.103769	  0.099324	  0.031450	 -0.124161	 -0.026567	  0.066230	 -0.078401	 -0.011318
 -0.014017	  0.042246	  0.059390	  0.396040	 -0.002799	 -0.074651	  0.095444	  0.030083	 -0.086663	 -0.021356	  0.047696	 -0.085261	 -0.009828
 -0.018205	  0.036942	  0.085322	  0.382398	 -0.007159	 -0.057729	  0.069142	  0.034090	 -0.093764	 -0.051046	  0.011339	 -0.121530	 -0.102179
 -0.033188	  0.037042	  0.112970	  0.348432	 -0.017978	 -0.009989	  0.052120	  0.012206	 -0.099327	 -0.089528	  0.012673	 -0.105872	 -0.133788
 -0.061527	  0.040635	  0.106852	  0.336019	 -0.024531	 -0.017034	  0.082865	  0.006831	 -0.104416	 -0.070674	  0.012201	 -0.081981	 -0.054749
 -0.054576	  0.068351	  0.098642	  0.356628	 -0.041303	 -0.030839	  0.099294	  0.034233	 -0.107871	 -0.048666	  0.007461	 -0.030512	 -0.025308
 -0.057085	  0.072525	  0.088146	  0.356742	 -0.046919	 -0.044131	  0.110687	  0.032755	 -0.100513	 -0.042768	  0.015851	 -0.036331	 -0.093777
 -0.020828	  0.055559	  0.052417	  0.330534	 -0.020551	 -0.037873	  0.110292	  0.075229	 -0.129687	 -0.072130	 -0.024321	 -0.085975	 -0.132494
 -0.005521	  0.049920	  0.042597	  0.334611	 -0.025932	 -0.045778	  0.092214	  0.092185	 -0.146712	 -0.082768	 -0.022985	 -0.102359	 -0.064877
  0.010172	  0.039762	  0.052242	  0.352765	  0.007171	 -0.030403	  0.053058	  0.076602	 -0.145683	 -0.061247	  0.000583	 -0.057474	  0.022672
  0.022478	  0.043001	  0.054195	  0.325223	  0.014658	 -0.033945	  0.058715	  0.092404	 -0.145656	 -0.072122	  0.001709	 -0.081189	  0.022047
 -0.008779	  0.031293	  0.051267	  0.300536	 -0.000078	 -0.061729	  0.053900	  0.075837	 -0.152689	 -0.061366	 -0.052773	 -0.130679	 -0.033600
 -0.007786	  0.041361	  0.051234	  0.286511	  0.006480	 -0.063802	  0.056144	  0.055670	 -0.141036	 -0.043417	 -0.065786	 -0.131773	 -0.065313
 -0.027494	  0.067360	  0.055219	  0.298018	  0.012315	 -0.042073	  0.068681	  0.053361	 -0.141425	 -0.036721	 -0.019041	 -0.097598	  0.020887
 -0.033177	  0.059747	  0.106303	  0.287477	  0.014670	 -0.044049	  0.027226	  0.039157	 -0.134342	 -0.010454	 -0.030282	 -0.074368	  0.048662
 -0.038098	  0.063741	  0.076881	  0.295354	  0.031157	 -0.032618	  0.000722	  0.032057	 -0.083668	 -0.010056	 -0.050128	 -0.133663	 -0.037998
 -0.002315	  0.072102	  0.055842	  0.290987	  0.054271	 -0.020738	 -0.033941	  0.039876	 -0.068254	 -0.005449	 -0.049439	 -0.179543	 -0.077557
 -0.000469	  0.078647	  0.064726	  0.304792	  0.061819	 -0.004141	 -0.022201	  0.030278	 -0.064206	  0.035491	 -0.051362	 -0.180335	 -0.009984
 -0.024458	  0.076230	  0.096713	  0.351358	  0.040400	 -0.022319	 -0.005610	  0.047744	 -0.062121	  0.026802	 -0.044515	 -0.149183	  0.023043
 -0.026216	  0.068470	  0.081382	  0.361194	  0.026206	 -0.043062	  0.049405	  0.051729	 -0.041924	 -0.031329	 -0.087531	 -0.185640	  0.011561
 -0.029077	  0.102869	  0.081567	  0.324034	  0.013198	 -0.076291	  0.051072	  0.037841	 -0.040310	 -0.034482	 -0.085803	 -0.204395	  0.039900
 -0.017872	  0.089471	  0.080395	  0.310711	  0.043459	 -0.075805	  0.016486	  0.059454	 -0.022657	 -0.047680	 -0.080790	 -0.177511	  0.109666
  0.005460	  0.070418	  0.085014	  0.285584	  0.028316	 -0.066610	 -0.028629	  0.039026	 -0.015347	 -0.079711	 -0.095728	 -0.171740	  0.056938
  0.017800	  0.087621	  0.087368	  0.285178	  0.039121	 -0.076617	  0.014439	  0.048621	 -0.029601	 -0.080062	 -0.065256	 -0.145454	 -0.001760
  0.007683	  0.091648	  0.115604	  0.286111	  0.051871	 -0.073403	  0.023123	  0.051747	  0.009865	 -0.078034	 -0.059766	 -0.087932	  0.100549
  0.010142	  0.089623	  0.142393	  0.269356	  0.050681	 -0.027782	  0.000535	  0.040165	  0.014035	 -0.111494	 -0.092131	 -0.118358	  0.052942
  0.044513	  0.067398	  0.097251	  0.250372	  0.034651	  0.012492	 -0.001581	  0.062787	 -0.025403	 -0.148155	 -0.132809	 -0.164206	 -0.013425
  0.037746	  0.053165	  0.069601	  0.227045	  0.023071	 -0.008632	 -0.000313	  0.057005	 -0.072329	 -0.078040	 -0.097014	 -0.087066	  0.048696
  0.029480	  0.020039	  0.074477	  0.224992	  0.004589	 -0.032947	  0.045084	  0.048372	 -0.068965	 -0.086288	 -0.075915	 -0.003025	  0.177033
  0.022348	  0.024808	  0.068476	  0.202393	  0.019245	 -0.051092	  0.009035	  0.081512	 -0.071931	 -0.114272	 -0.098595	 -0.085044	  0.088166
  0.023800	  0.029061	  0.057179	  0.199333	  0.038885	 -0.035522	 -0.050743	  0.071864	 -0.077291	 -0.104369	 -0.117505	 -0.181990	 -0.021462
 -0.006711	  0.053934	  0.048643	  0.236027	  0.016594	  0.001315	 -0.008303	  0.081873	 -0.069833	 -0.067798	 -0.038898	 -0.123699	  0.090466
 -0.012524	  0.062804	  0.012095	  0.242034	  0.028432	  0.022087	  0.015311	  0.065469	 -0.030207	 -0.072897	  0.003345	 -0.082093	  0.225101
 -0.010412	  0.060907	  0.045689	  0.214058	  0.059438	  0.006816	 -0.037014	  0.043693	  0.009254	 -0.104928	 -0.035636	 -0.135360	  0.156742
 -0.002577	  0.071284	  0.062213	  0.185152	  0.052962	 -0.004167	 -0.009459	  0.037409	  0.026791	 -0.134179	 -0.060641	 -0.212361	  0.003003
  0.015470	  0.096402	  0.048004	  0.158457	  0.054016	 -0.019345	  0.009883	  0.005780	  0.015870	 -0.163238	 -0.040851	 -0.192978	  0.033517
  0.019457	  0.084627	  0.027391	  0.166303	  0.048857	 -0.013550	 -0.021255	  0.012037	  0.005701	 -0.126915	 -0.019826	 -0.095873	  0.097810
  0.039921	  0.073643	  0.003143	  0.151605	  0.027792	 -0.012727	 -0.036893	  0.058692	  0.011989	 -0.094329	 -0.006359	 -0.051661	  0.098205
  0.010158	  0.019877	  0.030951	  0.125579	  0.021531	 -0.009124	 -0.035698	  0.067563	  0.023195	 -0.100529	 -0.028599	 -0.098102	  0.049327
 -0.005133	  0.010155	  0.021566	  0.146143	  0.039956	 -0.026252	 -0.025238	  0.033174	  0.032779	 -0.111950	 -0.048648	 -0.133280	 -0.000403
 -0.016065	  0.018947	  0.010488	  0.154317	  0.042804	  0.004422	 -0.006344	  0.052031	  0.027324	 -0.080366	 -0.039162	 -0.101458	  0.012066
  0.022430	 -0.001812	  0.034514	  0.153772	  0.045480	  0.028323	  0.002546	  0.047809	 -0.000469	 -0.054061	  0.002941	 -0.039985	  0.108970
 -0.003512	  0.010667	  0.022735	  0.152943	  0.058630	  0.032315	 -0.024825	  0.046290	  0.000014	 -0.063490	  0.051038	  0.011238	  0.139103
 -0.017821	  0.010476	  0.038060	  0.135860	  0.020365	  0.000213	 -0.028924	  0.054550	  0.000583	 -0.078811	  0.047807	 -0.010990	  0.036213
 -0.010427	  0.046997	  0.035232	  0.105684	 -0.009744	 -0.023721	 -0.036081	  0.029192	 -0.032226	 -0.077803	 -0.015457	 -0.082729	 -0.041737
 -0.020925	  0.054852	  0.018680	  0.113925	 -0.004420	 -0.002677	 -0.034956	  0.059055	 -0.009503	 -0.056635	 -0.049944	 -0.065377	  0.002572
 -0.016505	  0.066299	 -0.012271	  0.118718	  0.015620	  0.011405	 -0.022285	  0.049990	  0.009174	 -0.009636	 -0.022349	 -0.030472	  0.096765
  0.006860	  0.087013	 -0.042115	  0.085069	  0.049916	  0.014432	  0.001220	  0.017956	  0.013790	 -0.019644	  0.005564	 -0.028626	  0.099133
  0.025341	  0.060246	 -0.061263	  0.095423	  0.056546	  0.004103	 -0.008232	 -0.041278	 -0.004088	 -0.032829	  0.001050	 -0.061495	 -0.034226
 -0.002184	  0.055020	 -0.028919	  0.061351	  0.049401	  0.004691	 -0.029481	 -0.065217	 -0.025083	 -0.036143	 -0.024141	 -0.080911	 -0.090750
 -0.003803	  0.027534	 -0.033621	  0.070925	  0.084319	  0.042860	 -0.024077	 -0.023458	 -0.020148	 -0.003936	 -0.019378	 -0.051806	 -0.033132
  0.004689	  0.040067	 -0.020221	  0.098598	  0.074111	  0.106621	 -0.003340	 -0.006656	 -0.018718	 -0.027357	  0.008287	 -0.025309	  0.010287
  0.025596	  0.053508	  0.019108	  0.086484	  0.069602	  0.109571	 -0.019240	 -0.032354	 -0.024485	 -0.048820	 -0.002751	 -0.072710	 -0.065664
  0.035525	  0.030737	  0.013569	  0.113272	  0.071215	  0.108850	 -0.005210	 -0.030142	 -0.037526	 -0.064179	 -0.028910	 -0.120667	 -0.128930
  0.047027	  0.022573	 -0.003157	  0.091233	  0.090527	  0.117007	  0.003364	 -0.016627	 -0.027793	 -0.069093	 -0.037166	 -0.135769	 -0.066733
  0.054880	 -0.010831	  0.000161	  0.087078	  0.078773	  0.109969	  0.014769	  0.011986	 -0.004210	 -0.025126	 -0.041048	 -0.089373	  0.003009
  0.063674	 -0.010053	 -0.033584	  0.112162	  0.074922	  0.092815	  0.026814	  0.020514	 -0.010917	 -0.027657	 -0.052581	 -0.060124	  0.067820
  0.050807	  0.022195	 -0.039034	  0.113509	  0.079746	  0.081280	  0.017796	  0.018729	 -0.004971	 -0.046282	 -0.092788	 -0.089208	  0.009997
  0.050333	  0.009583	 -0.020409	  0.107938	  0.061535	  0.088066	  0.016677	  0.008482	 -0.010281	 -0.048187	 -0.083406	 -0.137118	 -0.060639
  0.047712	  0.012040	 -0.034335	  0.086866	  0.045649	  0.101476	  0.009929	 -0.020549	 -0.018164	 -0.042640	 -0.071716	 -0.143717	 -0.055274
  0.018873	 -0.020119	 -0.033780	  0.050701	  0.038603	  0.080224	  0.030278	 -0.034708	  0.022450	 -0.034344	 -0.041880	 -0.073685	  0.011516
 -0.038940	 -0.044548	 -0.031463	  0.012191	  0.047546	  0.086423	  0.051346	 -0.038643	  0.032834	 -0.021716	 -0.011869	 -0.025102	  0.038241
 -0.051152	 -0.041060	 -0.037023	  0.034967	  0.054294	  0.097107	  0.054211	 -0.052015	  0.027679	 -0.017031	  0.017462	 -0.023924	 -0.012918
 -0.064903	 -0.018955	 -0.029907	  0.081221	  0.054105	  0.097411	  0.051790	 -0.075252	  0.001259	 -0.042293	  0.017497	 -0.037524	 -0.066948
 -0.043218	 -0.014496	 -0.027543	  0.108467	  0.052895	  0.094848	  0.062227	 -0.066885	 -0.005670	 -0.018006	  0.028683	 -0.059990	 -0.043957
 -0.027907	 -0.021145	 -0.040877	  0.106550	  0.066246	  0.118469	  0.064259	 -0.064481	 -0.020311	 -0.010058	  0.052713	 -0.009837	 -0.016946
  0.011128	 -0.021578	 -0.056295	  0.109006	  0.090393	  0.123061	  0.078015	 -0.062195	 -0.015872	  0.005508	  0.084674	 -0.024602	 -0.006644
 -0.012498	 -0.009861	 -0.029111	  0.144330	  0.104618	  0.107518	  0.039216	 -0.073934	 -0.020565	 -0.033308	  0.096274	 -0.070396	 -0.036661
 -0.019312	  0.001066	  0.010461	  0.173013	  0.105299	  0.076628	  0.018831	 -0.065611	 -0.041924	 -0.037772	  0.091793	 -0.086672	 -0.071605
 -0.001797	  0.007386	 -0.014877	  0.175559	  0.082733	  0.071587	  0.031610	 -0.061356	 -0.043957	  0.008175	  0.069264	 -0.095330	 -0.061547
  0.020837	 -0.006041	 -0.022517	  0.177548	  0.111949	  0.077709	  0.043418	 -0.069261	 -0.014604	  0.023942	  0.049433	 -0.066256	 -0.029578
  0.023970	 -0.013524	 -0.014085	  0.166216	  0.087707	  0.074889	  0.050954	 -0.085967	 -0.020276	  0.044710	  0.038991	 -0.050676	 -0.052062
  0.013355	 -0.014863	 -0.052938	  0.198765	  0.113292	  0.088557	  0.046691	 -0.117468	 -0.025075	  0.034310	  0.017283	 -0.095747	 -0.065517
 -0.000508	 -0.003391	 -0.079096	  0.217933	  0.169184	  0.072937	  0.047171	 -0.156111	 -0.022388	  0.030518	  0.017554	 -0.117329	 -0.054324
 -0.003523	 -0.029091	 -0.075930	  0.182798	  0.142290	  0.072252	  0.045607	 -0.151873	 -0.043075	  0.014619	  0.037218	 -0.096317	 -0.032543
  0.013592	 -0.003372	 -0.064481	  0.175436	  0.141824	  0.066531	  0.022482	 -0.146952	 -0.020916	  0.002054	  0.017889	 -0.076727	  0.010575
 -0.051569	  0.003848	 -0.052225	  0.178606	  0.117012	  0.076632	  0.014830	 -0.145849	  0.005352	  0.019973	  0.023406	 -0.077869	 -0.055422
 -0.051369	 -0.006287	 -0.050175	  0.157589	  0.080769	  0.060541	  0.012236	 -0.156500	 -0.035334	  0.054420	  0.005283	 -0.104826	 -0.136469
 -0.027978	 -0.015135	 -0.049548	  0.171468	  0.100060	  0.070640	  0.051800	 -0.148608	 -0.009229	  0.079778	 -0.007671	 -0.103418	 -0.159871
 -0.037426	 -0.043029	 -0.062190	  0.163072	  0.131438	  0.081154	  0.086045	 -0.154648	  0.031955	  0.087151	 -0.003217	 -0.075689	 -0.074355
 -0.079477	  0.010168	 -0.057111	  0.179052	  0.164474	  0.043718	  0.066446	 -0.167053	  0.028569	  0.126511	  0.013146	 -0.027959	 -0.028062
 -0.074266	  0.044188	 -0.051430	  0.197089	  0.175006	  0.013674	  0.057802	 -0.138803	  0.022717	  0.132560	  0.013344	 -0.064435	 -0.035773
 -0.046539	  0.030775	 -0.041383	  0.178959	  0.140141	  0.024179	  0.093680	 -0.139885	  0.017567	  0.133027	  0.017990	 -0.094297	 -0.029968
 -0.052292	  0.040805	 -0.046592	  0.201332	  0.110869	  0.013527	  0.113216	 -0.106629	  0.027716	  0.149836	  0.040254	 -0.088020	 -0.014276
 -0.018889	 -0.002269	 -0.044624	  0.239659	  0.109417	 -0.002347	  0.116290	 -0.067036	 -0.012173	  0.100267	  0.062245	 -0.073413	  0.055589
  0.018021	 -0.006658	 -0.055045	  0.276069	  0.114294	  0.012612	  0.140524	 -0.025793	 -0.007085	  0.063801	  0.059502	 -0.074670	  0.064116
  0.015363	  0.040495	 -0.058941	  0.296082	  0.123724	  0.030636	  0.144274	  0.001707	 -0.004175	  0.054413	  0.066656	 -0.108233	  0.026557
  0.013953	  0.035367	 -0.040183	  0.322698	  0.144108	  0.035392	  0.145689	 -0.019642	 -0.043372	  0.029531	  0.048877	 -0.136976	  0.039417
 -0.015112	  0.011350	 -0.041702	  0.353509	  0.162095	  0.047274	  0.126547	 -0.042467	 -0.061958	  0.029708	  0.052381	 -0.112799	  0.052813
 -0.036859	  0.022726	 -0.064914	  0.344797	  0.204165	  0.076745	  0.127503	 -0.052325	 -0.063049	  0.063962	  0.084908	 -0.107180	  0.069964
 -0.026314	  0.033385	 -0.050863	  0.339462	  0.204738	  0.080029	  0.151168	 -0.048869	 -0.084876	  0.055885	  0.101081	 -0.140433	  0.049112
 -0.009092	  0.023359	 -0.026605	  0.347873	  0.230220	  0.035091	  0.130078	 -0.047231	 -0.065587	  0.070629	  0.092721	 -0.159217	 -0.007613
  0.027467	  0.021539	 -0.021200	  0.388342	  0.242981	  0.009530	  0.091820	 -0.041991	 -0.031792	  0.082388	  0.062331	 -0.149575	  0.015663
  0.006825	  0.044278	 -0.054780	  0.421860	  0.189376	  0.011715	  0.112067	 -0.047520	 -0.042762	  0.128514	  0.064690	 -0.121460	  0.053178
 -0.032680	  0.048999	 -0.035371	  0.394234	  0.167673	 -0.007103	  0.136905	 -0.033293	 -0.015836	  0.137060	  0.064964	 -0.093520	  0.089474
 -0.014277	  0.043546	 -0.038275	  0.408653	  0.174815	 -0.034773	  0.136857	 -0.036787	 -0.013592	  0.117775	  0.074555	 -0.098352	  0.074814
 -0.003829	  0.059342	 -0.028345	  0.456784	  0.181570	 -0.075946	  0.099122	 -0.061659	 -0.061710	  0.081510	  0.060267	 -0.098622	  0.023899
 -0.033263	  0.071970	 -0.024567	  0.454506	  0.195321	 -0.070064	  0.098371	 -0.057896	 -0.072805	  0.112135	  0.086191	 -0.084938	 -0.010852
 -0.051246	  0.076000	 -0.038326	  0.472844	  0.201004	 -0.045106	  0.099544	 -0.035209	 -0.055817	  0.163375	  0.105257	 -0.087427	  0.026336
 -0.063113	  0.065820	 -0.032789	  0.466474	  0.198783	 -0.039217	  0.119731	 -0.012442	 -0.033522	  0.139279	  0.095874	 -0.129159	  0.026971
 -0.031034	  0.068740	 -0.035345	  0.455870	  0.201487	 -0.044000	  0.109674	 -0.057459	 -0.036203	  0.124643	  0.107605	 -0.150773	 -0.001108
 -0.002803	  0.068924	 -0.012406	  0.463748	  0.183583	 -0.069372	  0.099960	 -0.079052	  0.001765	  0.114472	  0.110233	 -0.162452	 -0.048372
 -0.026009	  0.087961	 -0.014736	  0.473482	  0.158220	 -0.041937	  0.106671	 -0.031945	  0.032637	  0.115358	  0.127057	 -0.168149	 -0.058944
 -0.032158	  0.070913	 -0.006436	  0.488505	  0.188752	 -0.039130	  0.085877	 -0.011958	 -0.006219	  0.127892	  0.137996	 -0.151096	 -0.028535
 -0.014427	  0.052525	 -0.021377	  0.491367	  0.192632	 -0.043788	  0.071388	 -0.028301	 -0.036966	  0.104571	  0.097047	 -0.145966	 -0.036054
  0.039118	  0.052892	 -0.017649	  0.497903	  0.187921	 -0.081431	  0.080231	 -0.031135	 -0.038041	  0.102899	  0.076508	 -0.167524	 -0.039601
  0.026710	  0.051642	 -0.022697	  0.512334	  0.165694	 -0.056845	  0.076249	 -0.009624	 -0.042363	  0.094316	  0.088744	 -0.183501	 -0.060647
  0.015249	  0.051172	 -0.034349	  0.506156	  0.167650	 -0.043934	  0.112556	  0.001060	 -0.045905	  0.054139	  0.133577	 -0.139355	 -0.055458
  0.015314	  0.033961	 -0.022699	  0.488899	  0.147382	 -0.012830	  0.113129	  0.021216	 -0.012152	  0.096158	  0.135777	 -0.122051	 -0.028954
 -0.019195	  0.033813	 -0.001660	  0.490880	  0.140186	 -0.020094	  0.082423	  0.003177	 -0.001764	  0.114165	  0.084314	 -0.167102	 -0.062546
 -0.030297	  0.056079	 -0.037868	  0.499885	  0.158162	 -0.030337	  0.063076	 -0.029585	 -0.001856	  0.134187	  0.052334	 -0.186796	 -0.124953
