# Supplementary material for: A fluorescent photoimmunoconjugate for imaging of cholesteatoma
Source: Sci Rep. 2022 Nov 19;12:19905. doi: 10.1038/s41598-022-22072-9 (PMC9675863; doi:10.1038/s41598-022-22072-9)
Supplement: Supplementary file 2 — Supplementary Information 2. [file 41598_2022_22072_MOESM2_ESM.zip › Data/ABR-67-2]

:RUN-2	LEVEL SWEEP	TEMP:NaN	6/13/2018	12:28 PM	NaNHR:
:SW EAR: R	SW FREQ: 8.00	# AVERAGES: 512	REP RATE (/sec): 40	DRIVER: RS Tweeter	SAMPLE (�sec): 40	
:NOTES-
:CHAMBER-CH4B-PXI
:CFTS Version: V2.7.2 (R850)
:LEVELS:20;25;30;35;40;45;50;55;60;65;70;75;80;
:DATA
 -0.000717	  0.091632	 -0.049368	 -0.014591	 -0.019334	 -0.016115	 -0.061509	 -0.005056	  0.034680	 -0.089597	 -0.006722	 -0.024981	 -0.080189
 -0.010329	  0.069418	 -0.038495	  0.033763	 -0.010151	  0.010557	 -0.048780	  0.020088	 -0.010744	 -0.070605	  0.035303	 -0.043060	 -0.070268
 -0.008448	  0.049105	 -0.009266	  0.059472	 -0.025036	  0.022759	 -0.004022	  0.011761	 -0.022818	 -0.005019	  0.029471	 -0.063995	 -0.053275
 -0.007370	  0.038447	  0.005434	  0.036111	 -0.013927	  0.021364	  0.039172	 -0.025574	 -0.002354	 -0.036297	  0.067061	 -0.068523	 -0.065368
  0.015362	  0.026609	  0.031125	  0.042260	  0.018659	  0.019463	  0.022541	 -0.045602	 -0.005794	 -0.043731	  0.032822	 -0.033365	 -0.039747
  0.046133	 -0.004473	  0.042175	  0.042903	  0.014806	 -0.015895	  0.001602	 -0.055007	  0.029742	 -0.016691	 -0.030167	  0.001369	 -0.041618
  0.054459	 -0.016230	  0.068848	  0.018720	  0.039079	  0.001912	  0.001859	 -0.015087	  0.066906	  0.025695	 -0.062366	  0.002929	 -0.048698
  0.041601	 -0.029755	  0.094917	 -0.007914	  0.022285	  0.032152	  0.009741	  0.010817	  0.051730	  0.035650	 -0.002072	 -0.008618	 -0.034475
  0.048768	 -0.009455	  0.085768	  0.009777	 -0.002792	  0.062145	  0.031924	 -0.016579	  0.003647	  0.021732	  0.022860	 -0.003364	 -0.025804
  0.049533	 -0.038890	  0.057195	  0.015187	  0.032648	  0.040117	  0.037515	 -0.042375	  0.024997	 -0.009269	  0.007474	 -0.013997	  0.007513
  0.023749	 -0.062025	  0.047039	 -0.036664	  0.006711	  0.012435	  0.007571	 -0.016047	  0.053573	 -0.022229	 -0.007684	 -0.001536	 -0.015886
  0.043170	 -0.027580	  0.044629	 -0.048292	  0.029664	  0.013874	  0.015662	  0.000408	  0.001523	  0.018893	 -0.020934	 -0.004561	  0.008881
  0.004980	 -0.026446	 -0.024594	 -0.013327	  0.030340	  0.024526	  0.027871	  0.007383	 -0.011850	  0.028073	 -0.036360	  0.009794	  0.019614
 -0.018249	 -0.025823	 -0.046921	 -0.015130	  0.010669	  0.008198	  0.031226	  0.018971	 -0.030904	 -0.000470	 -0.027118	  0.017785	  0.007027
 -0.047493	 -0.035580	 -0.025341	 -0.040065	 -0.029249	 -0.056136	 -0.023217	  0.025971	 -0.005693	 -0.021265	 -0.028391	  0.033277	 -0.006093
 -0.049239	 -0.031529	 -0.033808	 -0.025828	 -0.039629	 -0.080676	 -0.079120	  0.057594	 -0.024479	  0.027990	 -0.028228	  0.050885	  0.008743
 -0.055312	 -0.014991	 -0.044932	  0.002445	 -0.015665	 -0.047925	 -0.053085	  0.053790	 -0.022228	  0.053680	  0.014744	  0.056419	  0.044688
 -0.039127	  0.011978	 -0.079897	 -0.027011	 -0.014590	 -0.014824	  0.001215	  0.047970	 -0.027613	  0.024829	  0.027942	  0.030867	  0.076536
 -0.031416	  0.014163	 -0.075038	 -0.011699	 -0.006639	 -0.011191	  0.029661	 -0.015942	 -0.041064	  0.023171	  0.032436	  0.016180	  0.133193
 -0.060054	  0.021425	 -0.049470	 -0.020116	 -0.027848	 -0.026740	  0.012174	 -0.017485	 -0.061256	  0.055457	 -0.020069	  0.046495	  0.175226
 -0.026357	  0.015345	 -0.020374	 -0.040978	 -0.016932	 -0.016220	 -0.001079	  0.051072	 -0.076836	  0.061629	 -0.017897	  0.108857	  0.187437
  0.014600	  0.002802	 -0.020415	 -0.008124	  0.021880	 -0.001536	  0.016790	  0.075578	 -0.080428	  0.091852	 -0.008747	  0.155357	  0.198415
  0.023064	 -0.032010	  0.014972	 -0.020720	  0.024130	 -0.002456	  0.017050	  0.050974	 -0.061068	  0.080489	  0.046448	  0.130065	  0.247916
  0.025177	 -0.000642	  0.005803	 -0.013876	  0.036488	 -0.028896	  0.017394	 -0.021725	 -0.038097	  0.077859	  0.110520	  0.122379	  0.265309
  0.048612	  0.002711	 -0.017906	 -0.016197	  0.005235	 -0.021154	  0.007655	 -0.017167	 -0.038723	  0.097670	  0.071575	  0.131090	  0.271781
  0.072630	 -0.007735	  0.007373	 -0.020463	  0.021745	  0.012857	 -0.002221	  0.023613	 -0.048152	  0.096382	  0.037098	  0.147963	  0.300742
  0.070110	 -0.000954	  0.027193	 -0.029340	 -0.006659	  0.027800	 -0.002981	  0.056591	 -0.050683	  0.099602	  0.083632	  0.151661	  0.354452
  0.098551	  0.029116	 -0.014133	 -0.030044	 -0.021642	  0.009072	  0.015517	  0.035973	 -0.005538	  0.076105	  0.157771	  0.180446	  0.401314
  0.105886	  0.018977	 -0.005833	 -0.012178	  0.028832	 -0.006809	  0.039767	  0.011010	  0.010307	  0.090442	  0.214681	  0.148949	  0.407446
  0.115646	 -0.001688	  0.026577	 -0.039888	 -0.018739	 -0.013744	  0.009167	  0.018930	  0.025078	  0.126279	  0.144178	  0.135588	  0.407105
  0.135830	  0.004667	  0.043914	 -0.026878	 -0.026572	 -0.028240	 -0.006761	  0.076513	  0.011305	  0.157460	  0.126454	  0.152210	  0.414072
  0.121347	 -0.000691	  0.013549	  0.011341	  0.001459	  0.000064	 -0.019174	  0.066050	  0.030735	  0.121011	  0.179504	  0.169653	  0.397892
  0.113338	 -0.025899	  0.029709	  0.032158	 -0.009759	 -0.011118	 -0.026822	 -0.009588	  0.030622	  0.066249	  0.171272	  0.165667	  0.391173
  0.130746	 -0.028640	  0.060120	  0.012392	 -0.039471	 -0.030515	  0.025213	 -0.021634	  0.055218	  0.055496	  0.169462	  0.156191	  0.394733
  0.136650	  0.009464	  0.052965	  0.017319	 -0.061989	 -0.001231	  0.048264	 -0.022471	  0.026537	  0.064962	  0.135302	  0.198179	  0.423950
  0.126385	  0.009752	  0.030633	  0.046112	 -0.088411	 -0.005189	  0.049695	  0.014993	  0.050967	  0.126035	  0.120201	  0.281020	  0.512947
  0.138694	  0.029450	 -0.017514	  0.063705	 -0.133659	  0.011117	  0.038568	  0.026294	  0.089426	  0.121129	  0.181076	  0.351906	  0.622295
  0.164082	  0.035397	 -0.023764	  0.064399	 -0.152988	  0.026749	  0.038940	  0.008598	  0.138328	  0.105396	  0.235106	  0.412053	  0.704153
  0.213120	  0.061404	  0.013249	  0.077286	 -0.148390	  0.003477	  0.044038	 -0.006886	  0.111368	  0.157278	  0.265762	  0.458517	  0.782448
  0.227694	  0.059665	  0.025222	  0.084049	 -0.157260	 -0.034834	  0.023530	  0.075713	  0.120551	  0.241956	  0.300789	  0.497100	  0.800190
  0.208205	  0.085509	 -0.001680	  0.065788	 -0.142162	 -0.021741	  0.047952	  0.139372	  0.176110	  0.305148	  0.343478	  0.497010	  0.728613
  0.182768	  0.089028	 -0.010214	  0.050076	 -0.130619	 -0.011712	  0.089870	  0.154408	  0.242571	  0.332425	  0.386782	  0.436761	  0.672024
  0.212453	  0.081499	 -0.009605	  0.049174	 -0.096598	  0.011860	  0.127893	  0.142460	  0.291798	  0.355316	  0.379918	  0.386650	  0.600038
  0.214518	  0.057573	 -0.024618	  0.055406	 -0.087356	  0.066886	  0.153708	  0.166012	  0.330930	  0.341934	  0.349560	  0.315298	  0.497224
  0.193245	  0.037579	 -0.039805	  0.056714	 -0.040499	  0.111230	  0.164817	  0.248963	  0.328443	  0.327452	  0.243212	  0.216074	  0.372418
  0.204064	 -0.012649	 -0.021325	  0.056449	 -0.025620	  0.127397	  0.191695	  0.284216	  0.292167	  0.265131	  0.154387	  0.091557	  0.251811
  0.227820	  0.010969	  0.026914	  0.060709	 -0.036813	  0.145493	  0.250380	  0.240308	  0.251821	  0.158933	  0.058693	 -0.030151	  0.177465
  0.204988	  0.042635	  0.029362	  0.074044	 -0.030518	  0.153331	  0.262394	  0.176868	  0.163873	  0.036410	 -0.005611	 -0.087824	  0.052065
  0.176336	  0.056234	 -0.016591	  0.093463	 -0.065245	  0.130589	  0.265749	  0.095404	  0.055916	 -0.059151	 -0.079059	 -0.145695	 -0.040161
  0.185918	  0.034501	 -0.012812	  0.113525	 -0.079333	  0.141887	  0.188867	  0.024336	 -0.032164	 -0.134022	 -0.178527	 -0.247236	 -0.086451
  0.198412	 -0.002849	 -0.036749	  0.141310	 -0.080491	  0.094019	  0.110529	 -0.032154	 -0.093799	 -0.193252	 -0.278427	 -0.315152	 -0.144467
  0.203515	  0.016933	 -0.065417	  0.116499	 -0.122674	  0.040963	  0.052597	 -0.140086	 -0.200929	 -0.229516	 -0.346214	 -0.326919	 -0.190310
  0.182334	  0.021892	 -0.059765	  0.098411	 -0.155343	 -0.006367	  0.011937	 -0.196689	 -0.227272	 -0.259211	 -0.369669	 -0.359081	 -0.196218
  0.159475	  0.011178	 -0.031041	  0.092553	 -0.158663	 -0.036883	 -0.086316	 -0.226153	 -0.252772	 -0.297332	 -0.379142	 -0.380808	 -0.159490
  0.156477	 -0.003080	 -0.033982	  0.133318	 -0.155734	 -0.085812	 -0.165306	 -0.258282	 -0.321980	 -0.283658	 -0.352342	 -0.341480	 -0.118708
  0.205671	  0.012930	 -0.043076	  0.115764	 -0.168780	 -0.126268	 -0.158045	 -0.266322	 -0.305022	 -0.267741	 -0.325005	 -0.332950	 -0.094928
  0.233485	  0.011797	 -0.009524	  0.075411	 -0.212990	 -0.155419	 -0.186737	 -0.243525	 -0.269602	 -0.281948	 -0.292882	 -0.270584	  0.002342
  0.240157	  0.022872	 -0.014099	  0.057993	 -0.238067	 -0.169157	 -0.226194	 -0.266764	 -0.254863	 -0.243772	 -0.246789	 -0.215712	  0.097619
  0.249132	  0.017430	 -0.017584	  0.027939	 -0.232843	 -0.176433	 -0.265718	 -0.249591	 -0.260914	 -0.170272	 -0.162845	 -0.192651	  0.185893
  0.287760	  0.034563	  0.010761	 -0.019573	 -0.251015	 -0.204399	 -0.264563	 -0.209315	 -0.272029	 -0.096966	 -0.091239	 -0.090835	  0.255599
  0.283766	  0.056290	  0.016421	 -0.053275	 -0.247941	 -0.246839	 -0.199299	 -0.161600	 -0.196685	 -0.055807	  0.034003	  0.014003	  0.347262
  0.273843	  0.069562	  0.058305	 -0.037324	 -0.256565	 -0.248834	 -0.181289	 -0.138638	 -0.110432	  0.005580	  0.168543	  0.095733	  0.446401
  0.273893	  0.099886	  0.050547	  0.007740	 -0.276575	 -0.226730	 -0.165027	 -0.080584	  0.006843	  0.091416	  0.260108	  0.197059	  0.553614
  0.277001	  0.114450	  0.018935	 -0.001578	 -0.270308	 -0.220187	 -0.155207	 -0.000647	  0.066478	  0.175591	  0.328881	  0.295169	  0.636627
  0.281469	  0.124602	 -0.016233	 -0.007991	 -0.261583	 -0.170326	 -0.097052	  0.073382	  0.137560	  0.273781	  0.352760	  0.329419	  0.638517
  0.269993	  0.110949	 -0.021500	 -0.007349	 -0.234793	 -0.151264	 -0.021201	  0.166165	  0.223096	  0.307918	  0.345033	  0.352209	  0.636793
  0.250103	  0.084865	  0.006006	  0.009919	 -0.217666	 -0.087078	  0.083130	  0.240307	  0.259967	  0.314840	  0.360171	  0.350348	  0.592070
  0.254962	  0.102999	  0.001557	  0.029536	 -0.178467	 -0.022122	  0.141023	  0.250865	  0.248128	  0.337521	  0.332263	  0.306655	  0.540885
  0.243605	  0.089636	 -0.031465	  0.030385	 -0.180262	 -0.008872	  0.162135	  0.265720	  0.233048	  0.314755	  0.271507	  0.266899	  0.563347
  0.301356	  0.064787	 -0.069117	  0.037672	 -0.118936	  0.005725	  0.186506	  0.263537	  0.185714	  0.290540	  0.267062	  0.251217	  0.562739
  0.322638	  0.065886	 -0.061844	  0.075805	 -0.064129	  0.012172	  0.213242	  0.246896	  0.171305	  0.234748	  0.236681	  0.267588	  0.541616
  0.300443	  0.059559	 -0.035046	  0.049372	 -0.040095	  0.013543	  0.189760	  0.201228	  0.155715	  0.200017	  0.246523	  0.273985	  0.443822
  0.283031	  0.061191	 -0.007944	  0.053755	  0.029824	  0.009493	  0.113837	  0.138473	  0.133822	  0.153120	  0.230680	  0.210266	  0.360488
  0.300379	  0.034769	 -0.006974	  0.092102	  0.092670	  0.016008	  0.042129	  0.089383	  0.138260	  0.119208	  0.195476	  0.158509	  0.276240
  0.319523	  0.026217	 -0.013949	  0.115671	  0.100820	  0.035213	  0.021985	  0.087277	  0.099550	  0.109301	  0.164686	  0.037137	  0.194397
  0.324861	  0.070586	 -0.030112	  0.129456	  0.118925	  0.021077	  0.030731	  0.107347	  0.073908	  0.083754	  0.109937	 -0.007789	  0.154624
  0.281412	  0.102561	 -0.004395	  0.141070	  0.075816	 -0.010218	  0.020081	  0.091202	  0.082627	  0.071828	  0.039575	 -0.052018	  0.104025
  0.261190	  0.095426	  0.020966	  0.167952	  0.077609	 -0.061351	 -0.014965	  0.073348	  0.056984	  0.024914	 -0.059472	 -0.142462	  0.055071
  0.286918	  0.095287	  0.021349	  0.165143	  0.075858	 -0.112419	 -0.024037	  0.027690	 -0.009666	 -0.013757	 -0.093558	 -0.180570	  0.075609
  0.296431	  0.111652	  0.010418	  0.151967	  0.047424	 -0.115199	 -0.010157	  0.008699	 -0.050289	 -0.065601	 -0.043081	 -0.171336	  0.108345
  0.271968	  0.095247	  0.001027	  0.138243	 -0.004510	 -0.123458	  0.001035	  0.005354	 -0.013715	 -0.103242	 -0.054935	 -0.092159	  0.171061
  0.285864	  0.067566	 -0.007363	  0.131317	 -0.006265	 -0.163439	 -0.008911	 -0.030325	  0.033492	 -0.061987	 -0.057735	 -0.029330	  0.234698
  0.310507	  0.076202	 -0.010669	  0.140263	  0.013058	 -0.186149	 -0.039611	 -0.066619	  0.030706	  0.022089	 -0.038886	  0.056995	  0.341706
  0.326862	  0.102194	 -0.055708	  0.128324	  0.021627	 -0.199861	 -0.080346	 -0.080043	  0.045527	  0.045641	  0.033223	  0.135600	  0.389598
  0.310319	  0.127194	 -0.083231	  0.114790	  0.008676	 -0.196637	 -0.036975	 -0.039959	  0.068246	  0.064492	  0.093816	  0.226860	  0.437423
  0.276933	  0.126827	 -0.085414	  0.098022	  0.005527	 -0.204890	 -0.018534	  0.038478	  0.113065	  0.108743	  0.149521	  0.263462	  0.476425
  0.259114	  0.100089	 -0.096394	  0.087433	 -0.011578	 -0.206527	 -0.004792	  0.058889	  0.126072	  0.124954	  0.183592	  0.238594	  0.456250
  0.246619	  0.110313	 -0.077067	  0.059670	 -0.031424	 -0.190014	 -0.015426	  0.040870	  0.110434	  0.159561	  0.158133	  0.239571	  0.391115
  0.245597	  0.124848	 -0.056858	  0.041000	  0.008255	 -0.160539	 -0.011611	  0.062527	  0.099473	  0.162178	  0.194808	  0.252664	  0.337463
  0.270629	  0.147367	 -0.061322	  0.052523	  0.067056	 -0.137474	  0.037321	  0.084132	  0.058549	  0.148442	  0.199764	  0.204143	  0.278653
  0.301428	  0.113125	 -0.039445	  0.028473	  0.108203	 -0.101392	  0.119526	  0.079690	  0.071331	  0.158577	  0.184127	  0.104452	  0.203335
  0.302452	  0.121379	 -0.026147	  0.027654	  0.115069	 -0.060107	  0.132880	  0.070554	  0.085665	  0.152750	  0.128123	  0.038250	  0.158772
  0.257367	  0.148973	 -0.032978	  0.013173	  0.109035	 -0.059703	  0.086955	  0.043246	  0.056066	  0.107061	  0.007042	 -0.019283	  0.106284
  0.242974	  0.168816	 -0.024441	  0.002647	  0.081024	 -0.055819	  0.046468	  0.022074	  0.028740	  0.024501	 -0.040206	 -0.108594	  0.042429
  0.223046	  0.159717	 -0.025418	  0.034765	  0.090167	 -0.028020	  0.067837	 -0.002672	 -0.004030	 -0.028771	 -0.040278	 -0.168554	 -0.013165
  0.214026	  0.150579	 -0.020865	  0.044161	  0.108111	 -0.051085	  0.089883	  0.021471	 -0.043255	 -0.048992	 -0.096066	 -0.177283	 -0.053163
  0.218233	  0.133941	 -0.023158	  0.088625	  0.147097	 -0.093220	  0.088691	 -0.030812	 -0.045842	 -0.077599	 -0.163452	 -0.210652	 -0.086491
  0.221680	  0.098000	 -0.039516	  0.113028	  0.129051	 -0.108267	  0.032985	 -0.103323	 -0.061355	 -0.124060	 -0.222209	 -0.257568	 -0.053825
  0.231654	  0.094001	 -0.071582	  0.102255	  0.107527	 -0.149848	 -0.042081	 -0.153820	 -0.112077	 -0.146281	 -0.208967	 -0.254164	 -0.009264
  0.243181	  0.113941	 -0.072603	  0.087945	  0.098585	 -0.175232	 -0.089544	 -0.172574	 -0.120472	 -0.154556	 -0.159886	 -0.274816	 -0.014826
  0.222214	  0.122710	 -0.058503	  0.081445	  0.072577	 -0.173382	 -0.143693	 -0.150163	 -0.102454	 -0.146311	 -0.158036	 -0.278739	 -0.024912
  0.185808	  0.098637	 -0.058383	  0.081603	  0.071755	 -0.166252	 -0.158907	 -0.159294	 -0.097921	 -0.101480	 -0.154255	 -0.252231	  0.004347
  0.178711	  0.092227	 -0.061138	  0.086760	  0.090493	 -0.188468	 -0.142966	 -0.152619	 -0.170895	 -0.085943	 -0.167474	 -0.224331	  0.024059
  0.195101	  0.098799	 -0.073847	  0.089076	  0.140659	 -0.211627	 -0.121803	 -0.145970	 -0.192345	 -0.095179	 -0.155298	 -0.232252	  0.076305
  0.217571	  0.082814	 -0.084960	  0.081481	  0.100505	 -0.227898	 -0.135561	 -0.143131	 -0.172791	 -0.094343	 -0.093678	 -0.196586	  0.097059
  0.210172	  0.097625	 -0.113547	  0.098030	  0.053550	 -0.205642	 -0.118666	 -0.123332	 -0.128766	 -0.061552	 -0.053421	 -0.181731	  0.127735
  0.222224	  0.121038	 -0.080601	  0.100839	  0.062797	 -0.190623	 -0.123056	 -0.093627	 -0.089310	 -0.023153	 -0.029983	 -0.136959	  0.141037
  0.210959	  0.115049	 -0.060841	  0.072251	  0.038902	 -0.185835	 -0.131596	 -0.132872	 -0.068739	  0.019830	 -0.029393	 -0.054094	  0.157335
  0.212363	  0.073111	 -0.027202	  0.040308	  0.056347	 -0.152323	 -0.109907	 -0.113359	 -0.031343	  0.024600	  0.032192	 -0.018869	  0.182258
  0.227243	  0.059778	 -0.039272	  0.023514	  0.093164	 -0.131451	 -0.122367	 -0.098757	  0.000636	  0.008954	  0.109169	  0.030899	  0.227540
  0.222563	  0.055532	 -0.080041	  0.049715	  0.060176	 -0.105437	 -0.141629	 -0.093260	  0.044941	  0.025366	  0.108662	  0.076337	  0.293091
  0.223426	  0.061537	 -0.100368	  0.022357	  0.067771	 -0.103150	 -0.101673	 -0.072965	  0.095833	  0.093287	  0.105667	  0.119830	  0.328077
  0.237224	  0.105206	 -0.124875	 -0.003134	  0.105237	 -0.110329	 -0.065538	 -0.021790	  0.109789	  0.130905	  0.125983	  0.192056	  0.382687
  0.234171	  0.133567	 -0.073320	 -0.000426	  0.100862	 -0.098399	 -0.066218	 -0.001126	  0.085092	  0.172910	  0.166364	  0.261350	  0.430055
  0.226278	  0.127383	 -0.052918	  0.010568	  0.105193	 -0.098067	 -0.014216	  0.006274	  0.119126	  0.189183	  0.179423	  0.302466	  0.459910
  0.200746	  0.141099	 -0.063651	  0.019693	  0.124906	 -0.102482	  0.038913	  0.070872	  0.141382	  0.217448	  0.205058	  0.324753	  0.479828
  0.203550	  0.162714	 -0.103703	  0.037286	  0.137034	 -0.102474	  0.060671	  0.109799	  0.180075	  0.257260	  0.250185	  0.320324	  0.512467
  0.204843	  0.152389	 -0.122409	  0.007811	  0.152735	 -0.076925	  0.079671	  0.115681	  0.183854	  0.268272	  0.267204	  0.352767	  0.541403
  0.202502	  0.123890	 -0.111558	 -0.030211	  0.170359	 -0.080432	  0.065501	  0.114844	  0.205195	  0.226514	  0.284413	  0.336222	  0.548837
  0.194610	  0.107776	 -0.048179	 -0.016738	  0.184510	 -0.040962	  0.104642	  0.152383	  0.218502	  0.207313	  0.268509	  0.346193	  0.502144
  0.198891	  0.092424	 -0.026047	 -0.014858	  0.200262	 -0.031789	  0.127907	  0.213931	  0.264519	  0.232022	  0.241640	  0.328485	  0.484942
  0.202153	  0.058385	 -0.058548	  0.021989	  0.167018	 -0.040327	  0.127335	  0.226780	  0.300038	  0.261892	  0.195587	  0.286484	  0.436661
  0.210227	  0.073327	 -0.052467	  0.016609	  0.162183	 -0.026759	  0.142247	  0.223638	  0.248437	  0.259973	  0.195416	  0.253109	  0.374537
  0.228691	  0.090149	 -0.048065	  0.016207	  0.198263	 -0.062085	  0.109178	  0.186223	  0.215793	  0.180349	  0.194668	  0.219814	  0.335998
  0.227713	  0.095207	 -0.070141	  0.024243	  0.223048	 -0.070080	  0.115906	  0.147954	  0.164636	  0.141742	  0.196286	  0.171252	  0.299808
  0.233974	  0.110617	 -0.079292	  0.056924	  0.216229	 -0.026309	  0.112760	  0.150929	  0.153496	  0.145276	  0.169581	  0.127282	  0.263258
  0.233838	  0.106333	 -0.073724	  0.054203	  0.230594	  0.018503	  0.075225	  0.134214	  0.150851	  0.166646	  0.139527	  0.089872	  0.218590
  0.236395	  0.071376	 -0.064909	  0.025059	  0.236451	 -0.001255	  0.067440	  0.084686	  0.122356	  0.136157	  0.104319	  0.061645	  0.158890
  0.244085	  0.105234	 -0.054941	  0.046414	  0.239492	 -0.018505	  0.051275	  0.039434	  0.080116	  0.070211	  0.081925	  0.025725	  0.076704
  0.240787	  0.131526	 -0.054860	  0.093241	  0.241140	 -0.038168	  0.051899	  0.041636	  0.070184	  0.043750	  0.069430	 -0.012873	  0.044529
  0.220381	  0.098025	 -0.053650	  0.122904	  0.250887	 -0.029737	  0.078439	  0.058997	  0.081186	  0.074708	  0.050797	 -0.051447	 -0.010240
  0.205631	  0.102506	 -0.001735	  0.137933	  0.259827	 -0.028124	  0.071977	  0.057451	  0.091564	  0.073460	  0.005231	 -0.105325	 -0.086663
  0.207669	  0.110619	  0.030494	  0.136676	  0.254438	 -0.030080	  0.045565	 -0.007537	  0.064417	  0.030177	 -0.072216	 -0.136540	 -0.107856
  0.232913	  0.103843	  0.046392	  0.109151	  0.205935	 -0.052474	 -0.014123	 -0.047574	 -0.010717	 -0.051716	 -0.074450	 -0.131137	 -0.151747
  0.206919	  0.130730	  0.050358	  0.095476	  0.154183	 -0.095302	 -0.033174	 -0.064173	 -0.064798	 -0.064216	 -0.063837	 -0.152322	 -0.191294
  0.197536	  0.145571	  0.034343	  0.056378	  0.140933	 -0.116310	 -0.027044	 -0.068416	 -0.045396	 -0.080351	 -0.085840	 -0.219458	 -0.204587
  0.182672	  0.132087	  0.033944	  0.059024	  0.131014	 -0.078225	 -0.023904	 -0.069596	 -0.041949	 -0.060555	 -0.142497	 -0.268774	 -0.267516
  0.192289	  0.148712	  0.006615	  0.059005	  0.113163	 -0.056673	 -0.065006	 -0.089446	 -0.077196	 -0.076659	 -0.195761	 -0.281518	 -0.278468
  0.191533	  0.091514	 -0.006384	  0.036654	  0.094481	 -0.073335	 -0.094326	 -0.113013	 -0.152727	 -0.109579	 -0.196075	 -0.280382	 -0.226028
  0.189561	  0.042823	  0.006966	  0.060657	  0.112966	 -0.081036	 -0.096049	 -0.102949	 -0.155745	 -0.131128	 -0.160724	 -0.313257	 -0.219897
  0.204915	  0.071428	  0.000103	  0.089694	  0.097608	 -0.116972	 -0.097005	 -0.085277	 -0.117903	 -0.162490	 -0.160127	 -0.363680	 -0.229625
  0.169657	  0.091524	  0.038993	  0.058742	  0.061467	 -0.145200	 -0.122200	 -0.089976	 -0.123527	 -0.152837	 -0.166749	 -0.352131	 -0.244604
  0.157450	  0.081534	  0.079559	  0.042917	  0.064564	 -0.151468	 -0.167677	 -0.149471	 -0.159476	 -0.149106	 -0.174529	 -0.332889	 -0.212631
  0.149015	  0.117111	  0.062383	  0.018100	  0.046393	 -0.138034	 -0.197929	 -0.184103	 -0.144155	 -0.167451	 -0.163154	 -0.315986	 -0.191261
  0.154551	  0.107272	  0.004589	 -0.025925	  0.048682	 -0.165945	 -0.202149	 -0.177570	 -0.153304	 -0.125315	 -0.139875	 -0.282549	 -0.185284
  0.184909	  0.098183	 -0.010710	 -0.002377	  0.073416	 -0.178570	 -0.198276	 -0.166670	 -0.119481	 -0.101421	 -0.134550	 -0.252285	 -0.132230
  0.202631	  0.093542	  0.001067	  0.013135	  0.087979	 -0.162412	 -0.191241	 -0.172168	 -0.086355	 -0.077104	 -0.101599	 -0.192127	 -0.094361
  0.212637	  0.113873	 -0.000395	  0.018097	  0.062314	 -0.154074	 -0.225433	 -0.153633	 -0.126268	 -0.065808	 -0.072240	 -0.108683	 -0.017206
  0.214625	  0.095163	 -0.022066	 -0.016918	  0.033146	 -0.163089	 -0.233484	 -0.184878	 -0.121336	 -0.066270	 -0.049768	 -0.035232	  0.033292
  0.174408	  0.104406	 -0.027499	 -0.058798	  0.022231	 -0.223774	 -0.170124	 -0.133620	 -0.098002	 -0.046110	  0.019074	  0.007645	  0.049616
  0.162941	  0.095934	 -0.000801	 -0.108793	  0.022919	 -0.248847	 -0.092109	 -0.058259	 -0.061148	  0.022411	  0.065363	 -0.000732	  0.110538
  0.202405	  0.101909	 -0.014048	 -0.117169	  0.041508	 -0.228673	 -0.090394	 -0.026012	  0.018565	  0.089281	  0.047248	  0.043990	  0.151046
  0.167302	  0.111376	 -0.072974	 -0.103784	  0.040090	 -0.207994	 -0.112833	  0.004054	  0.053899	  0.098034	  0.034944	  0.086405	  0.127741
  0.170318	  0.092522	 -0.072585	 -0.124631	  0.020772	 -0.222805	 -0.124034	 -0.016045	  0.034468	  0.086306	  0.082452	  0.030719	  0.085556
  0.191947	  0.109240	 -0.056927	 -0.112988	  0.013676	 -0.196383	 -0.089008	 -0.011156	  0.042943	  0.097155	  0.078467	 -0.023213	  0.039829
  0.191864	  0.133037	 -0.036174	 -0.089840	  0.025460	 -0.149965	 -0.015225	  0.035305	  0.056580	  0.130128	  0.046362	 -0.043217	  0.019722
  0.163294	  0.071447	 -0.031077	 -0.094119	  0.031132	 -0.171162	 -0.007202	  0.052597	  0.078500	  0.113096	 -0.000984	 -0.005714	 -0.030670
  0.135909	  0.096715	 -0.041041	 -0.092716	  0.024633	 -0.152296	 -0.035899	  0.081701	  0.084393	  0.061230	 -0.034270	 -0.021335	 -0.062057
  0.167846	  0.092304	 -0.068476	 -0.095822	  0.026080	 -0.105295	 -0.033077	  0.090642	  0.078484	  0.038031	 -0.060696	 -0.074372	 -0.060589
  0.172710	  0.060974	 -0.072233	 -0.078484	  0.025102	 -0.072257	  0.007604	  0.073833	  0.059561	  0.049547	 -0.041879	 -0.091032	 -0.059835
  0.195202	  0.081158	 -0.067710	 -0.075742	  0.043661	 -0.053172	  0.054094	  0.077018	  0.017653	  0.059048	 -0.040512	 -0.139681	 -0.049983
  0.198522	  0.076943	 -0.072466	 -0.091885	  0.056996	 -0.032073	  0.023225	  0.055882	  0.004910	  0.052700	 -0.106134	 -0.134457	 -0.040771
  0.204479	  0.085546	 -0.100066	 -0.111314	  0.073323	 -0.034552	  0.005555	  0.018099	 -0.007288	  0.056838	 -0.104494	 -0.144535	 -0.048233
  0.174405	  0.099959	 -0.068187	 -0.130248	  0.104964	 -0.048941	  0.003296	  0.006549	 -0.036232	  0.020350	 -0.090102	 -0.198995	 -0.093886
  0.165318	  0.057819	 -0.050827	 -0.136044	  0.110984	 -0.013644	  0.006191	 -0.026885	 -0.058542	 -0.000054	 -0.097156	 -0.203800	 -0.128166
  0.160355	  0.010423	 -0.065661	 -0.112004	  0.116692	 -0.015035	 -0.009126	 -0.060286	 -0.033673	  0.009685	 -0.093752	 -0.221832	 -0.135665
  0.111419	 -0.003786	 -0.075479	 -0.079366	  0.122312	 -0.057941	 -0.005302	 -0.034309	 -0.019465	 -0.009630	 -0.113035	 -0.236377	 -0.149648
  0.114271	  0.004079	 -0.058584	 -0.082565	  0.142933	 -0.064363	 -0.028246	 -0.019024	 -0.033251	 -0.031631	 -0.119953	 -0.254633	 -0.177975
  0.121612	  0.014138	 -0.034264	 -0.105419	  0.157871	 -0.055245	 -0.043495	 -0.046662	 -0.061600	 -0.058625	 -0.117587	 -0.293845	 -0.184768
  0.148265	  0.004514	 -0.035723	 -0.096413	  0.121045	 -0.056338	 -0.034543	 -0.052584	 -0.072708	 -0.071913	 -0.155181	 -0.315041	 -0.211991
  0.143155	  0.030166	 -0.078617	 -0.080767	  0.118696	 -0.029806	 -0.016694	 -0.051863	 -0.090710	 -0.095905	 -0.198883	 -0.304533	 -0.178336
  0.128335	  0.024452	 -0.054084	 -0.049190	  0.112644	 -0.017140	 -0.033137	 -0.047419	 -0.084859	 -0.090523	 -0.243360	 -0.280314	 -0.156984
  0.161912	  0.014768	 -0.029043	 -0.000756	  0.085388	  0.002724	 -0.057093	 -0.043745	 -0.095680	 -0.127630	 -0.242515	 -0.272585	 -0.131966
  0.176101	  0.020033	 -0.009651	 -0.024885	  0.078251	  0.042322	 -0.109971	 -0.094595	 -0.125630	 -0.147200	 -0.191098	 -0.239849	 -0.107156
  0.162055	 -0.002341	  0.025216	 -0.034431	  0.094206	  0.046964	 -0.091777	 -0.101856	 -0.111136	 -0.112079	 -0.144630	 -0.242931	 -0.094595
  0.151676	 -0.013848	 -0.015209	 -0.048515	  0.083055	  0.013320	 -0.087254	 -0.088226	 -0.068701	 -0.054114	 -0.170202	 -0.233734	 -0.095444
  0.147682	  0.006030	 -0.036830	 -0.054147	  0.070884	  0.010733	 -0.097510	 -0.090290	 -0.052436	 -0.116685	 -0.197194	 -0.225967	 -0.117395
  0.138315	  0.015065	 -0.014955	 -0.090106	  0.068850	  0.020053	 -0.109435	 -0.079857	 -0.068960	 -0.155711	 -0.196478	 -0.222957	 -0.116164
  0.176342	  0.033361	 -0.015176	 -0.060424	  0.068470	 -0.004392	 -0.134501	 -0.083712	 -0.103185	 -0.143693	 -0.174872	 -0.227461	 -0.095767
  0.193185	  0.055975	 -0.015395	 -0.024909	  0.071129	 -0.046034	 -0.119851	 -0.129134	 -0.130232	 -0.103848	 -0.136687	 -0.264648	 -0.053774
  0.183244	  0.058836	 -0.031423	  0.018726	  0.041089	 -0.095039	 -0.099095	 -0.135915	 -0.137955	 -0.089881	 -0.091509	 -0.234225	 -0.024000
  0.192388	  0.082981	 -0.034139	  0.037861	  0.041300	 -0.110932	 -0.092088	 -0.123846	 -0.154689	 -0.111612	 -0.111597	 -0.204308	 -0.058541
  0.171246	  0.095235	 -0.022266	 -0.021766	  0.026499	 -0.080294	 -0.133243	 -0.086319	 -0.153269	 -0.094952	 -0.140760	 -0.183588	 -0.115362
  0.165861	  0.046042	 -0.038969	 -0.046598	  0.028160	 -0.081638	 -0.140520	 -0.086776	 -0.152522	 -0.078632	 -0.082516	 -0.187493	 -0.105912
  0.161197	  0.012917	 -0.046710	  0.000301	  0.002803	 -0.123012	 -0.152173	 -0.097146	 -0.139863	 -0.074062	 -0.066750	 -0.196204	 -0.043379
  0.116866	  0.010642	 -0.026838	 -0.015297	 -0.038703	 -0.126617	 -0.127244	 -0.131943	 -0.097770	 -0.056272	 -0.063840	 -0.188272	 -0.010965
  0.114317	 -0.019368	  0.020289	 -0.027713	 -0.077914	 -0.120050	 -0.124066	 -0.115152	 -0.063869	 -0.080114	 -0.101688	 -0.144785	 -0.015259
  0.145061	 -0.015795	  0.011848	 -0.033209	 -0.073794	 -0.142074	 -0.100665	 -0.093552	 -0.084525	 -0.082081	 -0.117249	 -0.085343	 -0.010281
  0.167285	 -0.020326	 -0.033468	 -0.029845	 -0.068074	 -0.174193	 -0.107809	 -0.137013	 -0.117022	 -0.061734	 -0.104601	 -0.061405	 -0.020940
  0.183919	 -0.024043	 -0.058134	 -0.010892	 -0.055219	 -0.165562	 -0.122958	 -0.197014	 -0.107965	 -0.020811	 -0.059733	 -0.066277	 -0.026197
  0.136052	 -0.021182	 -0.046408	 -0.029033	 -0.097819	 -0.184000	 -0.123325	 -0.188004	 -0.063948	  0.000076	 -0.032068	 -0.072646	 -0.033529
  0.120128	 -0.052858	 -0.060587	 -0.081660	 -0.109548	 -0.163045	 -0.178466	 -0.153186	 -0.036780	 -0.008369	 -0.059651	 -0.072301	 -0.037265
  0.105467	 -0.056148	 -0.073005	 -0.066833	 -0.091877	 -0.130121	 -0.185326	 -0.143123	 -0.051037	  0.011035	 -0.030797	 -0.036120	 -0.058947
  0.110007	 -0.030716	 -0.082887	 -0.084181	 -0.084384	 -0.111837	 -0.165064	 -0.159904	 -0.085308	  0.030260	  0.025469	 -0.032555	 -0.053919
  0.118481	 -0.065535	 -0.103142	 -0.098362	 -0.043569	 -0.136788	 -0.115080	 -0.152006	 -0.058799	  0.086640	  0.047709	 -0.059822	 -0.049382
  0.085308	 -0.068642	 -0.093456	 -0.106649	 -0.039637	 -0.135368	 -0.097248	 -0.117202	  0.003108	  0.059559	  0.045770	 -0.083980	 -0.077681
  0.076610	 -0.076493	 -0.074175	 -0.107807	 -0.041800	 -0.119221	 -0.125646	 -0.054137	  0.037934	  0.032688	  0.032450	 -0.094555	 -0.105616
  0.099179	 -0.092344	 -0.072639	 -0.089743	 -0.029378	 -0.155174	 -0.145443	 -0.016658	  0.023330	  0.041585	  0.002887	 -0.078312	 -0.135722
  0.100413	 -0.078394	 -0.094199	 -0.105080	 -0.066716	 -0.177211	 -0.178468	 -0.043031	 -0.000098	  0.053951	  0.010158	 -0.100564	 -0.163070
  0.091577	 -0.050250	 -0.097530	 -0.106294	 -0.045608	 -0.137703	 -0.159614	 -0.035631	 -0.013368	  0.053193	  0.002350	 -0.105430	 -0.164010
  0.083146	 -0.028222	 -0.062603	 -0.130974	 -0.060467	 -0.096871	 -0.098513	 -0.012642	  0.007776	  0.027299	 -0.034479	 -0.098350	 -0.131473
  0.031888	  0.003849	 -0.045488	 -0.157024	 -0.051083	 -0.146593	 -0.111628	 -0.005844	  0.027869	  0.009816	 -0.078487	 -0.103662	 -0.149785
  0.029488	 -0.000746	 -0.084699	 -0.129548	 -0.080152	 -0.155220	 -0.122265	  0.006188	  0.038288	  0.030223	 -0.068223	 -0.115762	 -0.201231
  0.042336	 -0.019769	 -0.053690	 -0.105093	 -0.047660	 -0.125205	 -0.110277	 -0.018281	 -0.008077	  0.039463	 -0.029650	 -0.143394	 -0.211437
  0.052619	 -0.029534	 -0.041915	 -0.135656	 -0.032391	 -0.095407	 -0.086046	 -0.039356	 -0.000968	  0.010450	 -0.013090	 -0.147415	 -0.210466
  0.045025	 -0.038909	 -0.053482	 -0.122557	 -0.057549	 -0.088977	 -0.051441	 -0.036122	  0.001841	  0.014892	 -0.025112	 -0.133879	 -0.191191
  0.034919	 -0.062342	 -0.040502	 -0.066399	 -0.045207	 -0.094100	 -0.046887	 -0.030209	  0.001667	 -0.019740	 -0.077176	 -0.110932	 -0.186824
  0.001495	 -0.049829	 -0.098039	 -0.077387	 -0.072476	 -0.068419	 -0.038344	  0.002377	 -0.049049	 -0.009853	 -0.102794	 -0.081189	 -0.183603
 -0.021013	 -0.033502	 -0.106817	 -0.074112	 -0.038629	 -0.074415	 -0.035882	  0.020112	 -0.064005	  0.032976	 -0.063293	 -0.067214	 -0.121695
 -0.012846	 -0.042020	 -0.100802	 -0.072939	 -0.035646	 -0.077098	 -0.054352	  0.016650	 -0.077342	  0.044837	 -0.017664	 -0.062663	 -0.106497
 -0.008628	 -0.051008	 -0.078575	 -0.031451	 -0.030900	 -0.072992	 -0.054274	 -0.031275	 -0.073156	  0.013093	 -0.020902	 -0.050433	 -0.118829
  0.003176	 -0.050404	 -0.072717	 -0.000754	 -0.029195	 -0.083443	 -0.105580	 -0.032398	 -0.066888	  0.020443	 -0.027102	 -0.038872	 -0.130189
  0.108969	  0.002281	  0.060788	 -0.000349	  0.070354	  0.072891	  0.002218	 -0.009524	 -0.034070	 -0.044867	 -0.051116	  0.044028	 -0.025616
  0.070326	  0.004762	  0.046895	 -0.001014	  0.080062	  0.059107	  0.032040	  0.022112	 -0.034592	 -0.004052	 -0.029566	  0.048807	 -0.030770
  0.033112	  0.004044	  0.057049	 -0.000452	  0.078617	  0.054607	  0.038750	  0.025744	 -0.057728	  0.009615	 -0.010854	  0.063156	 -0.002846
  0.019634	 -0.014750	  0.076206	 -0.026313	  0.049037	  0.039004	  0.018342	  0.018774	 -0.065089	  0.040077	 -0.017257	  0.038727	  0.015426
  0.043431	 -0.011943	  0.061042	 -0.005158	  0.042523	  0.040308	  0.000511	 -0.006092	 -0.085408	  0.021913	 -0.017471	  0.023203	 -0.011603
  0.048526	 -0.040497	  0.044227	 -0.024234	  0.043216	  0.065832	 -0.032732	 -0.007471	 -0.053937	  0.033387	 -0.040228	  0.004611	 -0.008444
  0.017959	 -0.084342	  0.021303	  0.018050	  0.052071	  0.062030	 -0.051866	  0.017379	 -0.002747	  0.021498	 -0.012980	 -0.030858	 -0.004694
  0.023214	 -0.067913	 -0.020408	  0.049701	  0.082478	  0.035010	 -0.023895	  0.017840	  0.029423	  0.029516	 -0.008399	 -0.005694	  0.002486
 -0.012265	 -0.044544	 -0.040358	  0.075943	  0.066341	  0.005632	  0.000502	  0.018443	  0.023689	 -0.004295	 -0.033506	  0.021672	  0.017822
 -0.038365	 -0.025416	 -0.047826	  0.073321	  0.063763	  0.000648	  0.005461	 -0.012555	  0.009055	 -0.016004	 -0.016896	  0.040433	 -0.000530
 -0.020191	 -0.000261	 -0.054629	  0.045166	  0.025084	 -0.011810	  0.013332	 -0.035415	  0.020840	 -0.009296	  0.022156	  0.064515	  0.004194
 -0.016099	  0.028779	 -0.028010	 -0.000526	 -0.036470	 -0.017437	  0.000150	 -0.029124	  0.019995	 -0.025122	  0.018745	  0.048763	  0.002636
 -0.038834	  0.077372	 -0.038853	 -0.028484	 -0.060789	 -0.032457	 -0.028369	 -0.024483	  0.000926	 -0.028244	 -0.008257	 -0.013877	 -0.029212
 -0.024243	  0.088555	 -0.043486	 -0.031908	 -0.079321	 -0.033512	 -0.005513	 -0.013836	  0.025117	 -0.018707	  0.036886	 -0.007960	  0.008794
 -0.034094	  0.047013	 -0.027996	 -0.029548	 -0.064632	 -0.050401	  0.003821	 -0.017708	  0.044929	  0.001759	  0.056207	 -0.040550	  0.012577
 -0.032083	  0.035798	 -0.036563	 -0.033132	 -0.081059	 -0.049084	 -0.012805	 -0.003089	  0.002622	 -0.000899	  0.010960	 -0.085967	 -0.043010
 -0.031087	  0.035530	 -0.021003	 -0.018649	 -0.087403	 -0.051983	  0.015392	  0.005536	 -0.013882	  0.032698	  0.031967	 -0.049305	 -0.014065
 -0.035176	  0.016530	 -0.000488	 -0.026351	 -0.082244	 -0.073862	  0.021924	  0.022099	  0.043434	  0.006758	  0.056074	 -0.015171	  0.084866
 -0.042113	 -0.028270	 -0.000766	 -0.014748	 -0.079927	 -0.056822	 -0.003825	  0.003275	  0.063402	 -0.028297	  0.020377	 -0.053155	  0.001245
 -0.040619	 -0.022728	 -0.007124	 -0.021314	 -0.081701	 -0.057703	  0.006563	  0.008094	  0.064021	 -0.017439	 -0.006841	 -0.095378	  0.020747
 -0.044722	  0.035546	  0.008005	 -0.042214	 -0.106786	 -0.049889	 -0.016556	  0.045374	  0.092398	  0.026864	  0.035971	 -0.028896	  0.149392
 -0.047510	  0.072123	  0.010487	 -0.019824	 -0.107053	 -0.045768	 -0.041406	  0.046953	  0.085580	  0.015916	  0.024061	 -0.090922	  0.014237
 -0.088476	  0.061203	 -0.033460	 -0.020640	 -0.124056	 -0.049207	 -0.050931	  0.006014	  0.050053	 -0.001008	  0.024565	 -0.103218	 -0.072243
 -0.111058	  0.038784	 -0.055530	 -0.029738	 -0.096694	 -0.078796	 -0.000990	  0.045291	  0.027420	  0.036066	  0.062772	  0.001482	  0.046512
 -0.068575	  0.016682	 -0.040282	 -0.044014	 -0.074710	 -0.090448	 -0.022476	  0.091602	  0.020321	  0.000273	 -0.017591	 -0.005053	  0.005004
 -0.087530	  0.004382	 -0.017777	 -0.040963	 -0.018296	 -0.110994	 -0.056632	  0.120857	  0.009825	 -0.030340	 -0.031781	 -0.065384	 -0.067072
 -0.087400	 -0.009137	 -0.028327	 -0.072302	  0.046642	 -0.114218	 -0.019153	  0.158809	  0.002445	 -0.042043	  0.024490	  0.014683	  0.061435
 -0.111358	  0.003356	 -0.052612	 -0.076639	  0.129108	 -0.069193	 -0.008757	  0.099855	 -0.001123	 -0.050207	 -0.004841	  0.007598	 -0.005075
 -0.133728	  0.044350	 -0.092835	 -0.048376	  0.219720	 -0.066724	 -0.015862	  0.071419	 -0.015093	 -0.041263	 -0.053748	 -0.066607	 -0.136414
 -0.095957	  0.080294	 -0.117356	 -0.016558	  0.315858	 -0.056055	 -0.013099	  0.104788	 -0.014347	 -0.002146	 -0.049984	 -0.001567	 -0.004248
 -0.055722	  0.125362	 -0.112683	 -0.037638	  0.372898	 -0.080268	 -0.007617	  0.109215	 -0.023500	 -0.030976	  0.006481	  0.023858	 -0.021621
 -0.059288	  0.138838	 -0.099690	 -0.044085	  0.388903	 -0.098575	  0.007737	  0.099377	 -0.008540	 -0.041261	 -0.016728	 -0.010981	 -0.172539
 -0.087763	  0.120431	 -0.071566	 -0.053529	  0.392191	 -0.079951	 -0.001963	  0.062407	  0.000368	 -0.028149	  0.022796	  0.042587	 -0.090558
 -0.080964	  0.100227	 -0.075060	 -0.062535	  0.395625	 -0.068298	 -0.006774	  0.071893	 -0.003739	 -0.029060	  0.036800	  0.039578	 -0.058728
 -0.035876	  0.136409	 -0.114296	 -0.061813	  0.427323	 -0.080752	  0.007338	  0.084698	 -0.001683	 -0.043589	 -0.025222	 -0.076839	 -0.139631
 -0.021925	  0.156061	 -0.125299	 -0.058041	  0.506679	 -0.061035	  0.003767	  0.077957	  0.019114	 -0.028282	  0.000664	 -0.049911	 -0.107815
 -0.034855	  0.120731	 -0.117484	 -0.045540	  0.520616	 -0.054460	 -0.003945	  0.075580	 -0.005068	 -0.004843	  0.015874	  0.007914	 -0.142481
 -0.000994	  0.118189	 -0.121310	 -0.036833	  0.574074	 -0.067057	 -0.028219	  0.046096	 -0.034024	 -0.004932	 -0.012199	 -0.047831	 -0.284142
  0.060468	  0.150933	 -0.107431	 -0.097966	  0.666121	 -0.081160	 -0.057976	  0.049008	  0.001804	  0.078069	  0.005298	 -0.041082	 -0.196682
  0.086516	  0.173250	 -0.098035	 -0.110614	  0.762098	 -0.111846	 -0.070909	  0.051945	  0.027857	  0.090122	  0.025900	  0.009820	 -0.080364
  0.033066	  0.180377	 -0.107423	 -0.103862	  0.833312	 -0.128186	 -0.017579	  0.042496	  0.000775	  0.028144	 -0.022691	 -0.017684	 -0.188753
 -0.005771	  0.204402	 -0.120491	 -0.130087	  0.858024	 -0.136546	 -0.000069	  0.027268	 -0.029545	 -0.006341	 -0.002294	 -0.007589	 -0.182900
  0.039507	  0.214638	 -0.100510	 -0.135098	  0.850032	 -0.124367	 -0.037136	  0.064416	 -0.017287	  0.016828	  0.040899	  0.024800	 -0.051816
  0.044632	  0.205140	 -0.066845	 -0.166010	  0.792500	 -0.163831	 -0.058032	  0.062775	  0.008457	  0.012995	  0.006714	 -0.034594	 -0.174076
  0.039620	  0.192094	 -0.055894	 -0.150621	  0.724858	 -0.102028	 -0.052140	  0.070359	 -0.013203	  0.000113	 -0.008287	 -0.011475	 -0.199261
  0.041209	  0.183305	 -0.087547	 -0.129332	  0.685661	 -0.085296	 -0.041827	  0.066184	 -0.024769	  0.020605	  0.053844	  0.040625	 -0.055713
  0.028807	  0.192663	 -0.096223	 -0.100262	  0.666353	 -0.121586	 -0.032919	  0.066819	 -0.043997	 -0.010664	  0.023637	  0.004562	 -0.122488
  0.053122	  0.206416	 -0.096539	 -0.070315	  0.647577	 -0.135644	 -0.018588	  0.106834	 -0.052207	 -0.007843	  0.007581	  0.033129	 -0.157261
  0.071763	  0.234632	 -0.104307	 -0.091508	  0.647349	 -0.150695	 -0.026498	  0.101315	 -0.029369	 -0.014354	  0.042045	  0.121684	 -0.006752
  0.087447	  0.283421	 -0.103195	 -0.079466	  0.614413	 -0.145795	 -0.080223	  0.038136	  0.017486	 -0.061241	  0.000378	  0.094143	 -0.053425
  0.092502	  0.262305	 -0.042729	 -0.068579	  0.574493	 -0.151223	 -0.096277	  0.002857	  0.038650	 -0.087811	  0.005059	  0.054221	 -0.159236
  0.082722	  0.194309	 -0.062867	 -0.057448	  0.538115	 -0.185391	 -0.066550	 -0.000933	  0.047025	 -0.018757	  0.076692	  0.128575	 -0.076592
  0.078510	  0.199407	 -0.087300	 -0.052816	  0.567699	 -0.164255	 -0.041931	  0.008856	  0.020868	  0.019642	  0.041339	  0.089211	 -0.110062
  0.038161	  0.240501	 -0.109744	 -0.059888	  0.573785	 -0.151481	 -0.058780	  0.019776	 -0.014599	 -0.010413	 -0.025302	 -0.001920	 -0.219697
  0.020829	  0.244659	 -0.147524	 -0.073692	  0.570870	 -0.118415	 -0.044288	  0.019400	 -0.017150	  0.009045	  0.005422	  0.070334	 -0.146490
  0.045499	  0.254941	 -0.141254	 -0.085737	  0.568912	 -0.112124	 -0.030186	 -0.004312	 -0.025140	  0.000834	 -0.034021	  0.072841	 -0.161620
  0.059563	  0.257528	 -0.120820	 -0.110841	  0.574754	 -0.102371	 -0.038948	 -0.007280	 -0.022209	  0.004090	 -0.056939	  0.005811	 -0.269286
  0.090929	  0.232577	 -0.086758	 -0.117201	  0.560981	 -0.057769	 -0.019108	  0.007928	  0.014202	  0.029157	 -0.006983	  0.089451	 -0.096576
  0.106747	  0.225757	 -0.075764	 -0.053713	  0.547435	 -0.029897	 -0.017243	 -0.013418	  0.015320	  0.021293	  0.023722	  0.087410	 -0.023347
  0.103384	  0.230457	 -0.082522	 -0.046839	  0.525018	 -0.019407	 -0.014769	 -0.022718	 -0.026753	 -0.015842	  0.008888	  0.006082	 -0.168023
  0.116138	  0.237041	 -0.073297	 -0.052804	  0.463693	 -0.004840	 -0.031164	  0.006552	 -0.022794	 -0.018770	  0.019345	  0.077598	 -0.066907
  0.115546	  0.278865	 -0.068829	 -0.050768	  0.438766	 -0.000318	 -0.016343	  0.005447	 -0.008209	 -0.011907	  0.040680	  0.159818	  0.019824
  0.144874	  0.268152	 -0.054863	 -0.078833	  0.406596	  0.005389	 -0.021381	  0.039227	  0.004447	 -0.010497	  0.008856	  0.122667	 -0.088990
  0.160632	  0.241877	 -0.039741	 -0.093782	  0.435053	 -0.012391	 -0.020351	  0.051250	  0.046311	  0.015529	  0.042922	  0.165594	 -0.078090
  0.134131	  0.210745	 -0.026226	 -0.083027	  0.460262	  0.009841	 -0.023980	  0.010602	  0.074461	  0.050261	  0.071264	  0.212990	 -0.027260
  0.097380	  0.215516	 -0.017193	 -0.076473	  0.489173	  0.012110	 -0.032471	  0.044720	  0.080849	 -0.003003	  0.022711	  0.091660	 -0.155063
  0.057360	  0.214101	 -0.016449	 -0.057730	  0.522132	  0.010272	 -0.037822	  0.044781	  0.090631	 -0.022387	  0.032626	  0.072731	 -0.116370
  0.046607	  0.176107	 -0.043068	 -0.089686	  0.510347	  0.019651	 -0.027508	  0.046390	  0.078492	 -0.021280	  0.065010	  0.159942	  0.030716
  0.032197	  0.173545	 -0.057773	 -0.114465	  0.514544	 -0.007657	 -0.066595	  0.060845	  0.033106	 -0.034160	  0.043438	  0.133932	 -0.076502
  0.026686	  0.142850	 -0.050376	 -0.107779	  0.546477	 -0.015798	 -0.076749	  0.042841	  0.027569	 -0.038859	  0.056908	  0.132760	 -0.097431
  0.019870	  0.180392	 -0.045131	 -0.108648	  0.536741	 -0.012687	 -0.083376	  0.002296	  0.042507	 -0.030551	  0.121941	  0.151022	  0.064870
 -0.007979	  0.226173	 -0.046073	 -0.084582	  0.471535	 -0.013097	 -0.093279	 -0.037446	  0.033591	 -0.065704	  0.095387	  0.094827	  0.013746
  0.000207	  0.220669	 -0.023810	 -0.068753	  0.357798	  0.017421	 -0.062694	 -0.068333	  0.009939	 -0.072719	  0.073342	  0.081119	 -0.036054
  0.021184	  0.187860	 -0.028221	 -0.056470	  0.250627	  0.005912	 -0.028897	 -0.077423	  0.026697	 -0.071136	  0.115943	  0.129862	  0.133178
  0.022920	  0.139522	 -0.064530	 -0.050979	  0.244317	  0.013239	 -0.034080	 -0.062292	  0.035986	 -0.072934	  0.111908	  0.130971	  0.096388
 -0.016389	  0.115956	 -0.033145	 -0.037167	  0.298426	  0.012842	 -0.018394	 -0.076487	  0.049040	 -0.091523	  0.071607	  0.101491	  0.025186
  0.008616	  0.112942	 -0.042964	 -0.041851	  0.382729	  0.018217	 -0.024661	 -0.049415	  0.082103	 -0.082622	  0.099423	  0.159944	  0.173875
  0.025948	  0.114924	 -0.046407	 -0.041264	  0.445771	  0.008528	 -0.051606	 -0.080219	  0.095544	 -0.056461	  0.104269	  0.155420	  0.163481
  0.047246	  0.132536	 -0.041161	 -0.020250	  0.433340	 -0.001687	 -0.049558	 -0.124293	  0.038935	 -0.053964	  0.062702	  0.130490	  0.077622
  0.084265	  0.159968	 -0.019357	 -0.017515	  0.427740	 -0.027875	 -0.047294	 -0.090705	  0.018023	  0.004294	  0.100277	  0.171598	  0.167483
  0.041354	  0.145581	 -0.002023	 -0.015941	  0.396576	 -0.047752	 -0.052109	 -0.096127	  0.011278	 -0.012396	  0.121628	  0.138881	  0.160432
 -0.000286	  0.153725	 -0.001975	 -0.024619	  0.403330	 -0.054408	 -0.049837	 -0.113249	 -0.000779	 -0.078951	  0.102021	  0.101230	  0.027365
 -0.027754	  0.151263	 -0.018258	 -0.018435	  0.429091	 -0.042990	 -0.009681	 -0.103272	  0.034327	 -0.086485	  0.113048	  0.143748	  0.147490
 -0.028811	  0.148899	 -0.022299	 -0.041588	  0.456979	 -0.044271	 -0.033748	 -0.110370	  0.047593	 -0.079838	  0.141018	  0.131826	  0.240264
 -0.031665	  0.169280	 -0.002798	 -0.052658	  0.477593	 -0.057412	 -0.077461	 -0.126120	  0.062246	 -0.061065	  0.108667	  0.070983	  0.147411
 -0.046610	  0.169183	 -0.001850	 -0.028598	  0.530246	 -0.044987	 -0.067341	 -0.128568	  0.043800	 -0.045545	  0.097542	  0.129086	  0.207269
 -0.092569	  0.150095	  0.004949	 -0.031434	  0.546071	 -0.019523	 -0.050151	 -0.119996	  0.011324	 -0.045134	  0.116978	  0.138399	  0.262885
 -0.102614	  0.109928	  0.036833	 -0.018105	  0.564728	 -0.020656	 -0.067002	 -0.113478	 -0.001051	 -0.060608	  0.095055	  0.077357	  0.145727
 -0.083842	  0.091062	  0.026764	 -0.000631	  0.585166	 -0.033122	 -0.057812	 -0.082615	  0.071149	 -0.046422	  0.117349	  0.132383	  0.231341
 -0.113927	  0.106610	  0.004889	  0.002185	  0.570584	 -0.026940	 -0.021184	 -0.075169	  0.136922	 -0.047770	  0.116518	  0.176007	  0.362987
 -0.143410	  0.097645	 -0.009031	 -0.093719	  0.603238	 -0.020124	 -0.022087	 -0.088956	  0.125552	 -0.089927	  0.084119	  0.107214	  0.266919
 -0.153695	  0.094542	 -0.029637	 -0.132723	  0.587454	 -0.009735	  0.004158	 -0.070114	  0.083593	 -0.061275	  0.137023	  0.117418	  0.239273
 -0.189096	  0.092043	 -0.057483	 -0.086148	  0.553571	 -0.050081	  0.024335	 -0.061532	  0.069775	 -0.055213	  0.146635	  0.157788	  0.346957
 -0.189459	  0.082548	 -0.058756	 -0.078178	  0.547115	 -0.079061	 -0.014303	 -0.060159	  0.096055	 -0.061407	  0.123379	  0.094026	  0.264108
 -0.147847	  0.063751	 -0.043470	 -0.042299	  0.543376	 -0.091627	 -0.029558	 -0.059875	  0.105533	 -0.032369	  0.091148	  0.064792	  0.242001
 -0.174572	  0.068533	 -0.041213	 -0.009277	  0.586784	 -0.079254	 -0.027847	 -0.072640	  0.137087	 -0.000797	  0.108638	  0.147113	  0.377043
 -0.252731	  0.063188	 -0.071558	  0.024110	  0.610799	 -0.108570	  0.008065	 -0.073013	  0.139831	 -0.017515	  0.107516	  0.082763	  0.300445
 -0.274462	  0.078175	 -0.082897	  0.014140	  0.631428	 -0.107977	 -0.000807	 -0.077103	  0.151668	 -0.044659	  0.087561	  0.034571	  0.291413
 -0.261275	  0.062449	 -0.054170	 -0.028277	  0.657692	 -0.097189	 -0.022194	 -0.126709	  0.151818	 -0.046387	  0.138143	  0.098871	  0.450914
 -0.224099	  0.044971	 -0.069811	 -0.045126	  0.666198	 -0.078811	 -0.024628	 -0.175170	  0.136127	 -0.036396	  0.103935	  0.058117	  0.385356
 -0.272036	  0.014323	 -0.127342	 -0.052528	  0.665681	 -0.075632	  0.003340	 -0.153776	  0.080181	 -0.046018	  0.091422	  0.018990	  0.311786
 -0.290825	  0.021980	 -0.119856	 -0.047987	  0.597759	 -0.070233	  0.004613	 -0.113545	  0.117512	 -0.024027	  0.103250	  0.109229	  0.451900
 -0.288106	  0.047018	 -0.105823	 -0.056316	  0.567377	 -0.090489	  0.021834	 -0.122982	  0.103691	 -0.029550	  0.060920	  0.062796	  0.398542
 -0.306141	  0.059911	 -0.099852	 -0.062154	  0.527354	 -0.121940	  0.027058	 -0.134929	  0.100350	 -0.015136	  0.029317	 -0.007067	  0.276396
 -0.323007	  0.077564	 -0.111781	 -0.095839	  0.506182	 -0.089319	  0.019148	 -0.118241	  0.133928	  0.046920	  0.052162	  0.085062	  0.396542
 -0.363727	  0.104156	 -0.108717	 -0.113487	  0.500129	 -0.060862	  0.042774	 -0.120135	  0.177643	  0.058121	  0.069565	  0.099709	  0.410873
 -0.364269	  0.108596	 -0.083637	 -0.131321	  0.536836	 -0.052875	  0.040691	 -0.098737	  0.173999	  0.022827	  0.037835	  0.020993	  0.325157
 -0.373861	  0.058663	 -0.096618	 -0.104144	  0.631640	 -0.067694	  0.025397	 -0.054729	  0.131278	  0.024429	  0.090921	  0.058707	  0.437209
 -0.417678	  0.056470	 -0.121046	 -0.079440	  0.681038	 -0.051446	  0.006860	 -0.039507	  0.125501	  0.023517	  0.113686	  0.066229	  0.453776
 -0.435817	  0.092312	 -0.127504	 -0.111853	  0.722125	 -0.035741	  0.001321	 -0.055191	  0.157213	 -0.018544	  0.102875	  0.008213	  0.297316
 -0.420734	  0.087085	 -0.158476	 -0.101827	  0.663235	 -0.052975	  0.010350	 -0.078399	  0.152489	 -0.035899	  0.100949	  0.033717	  0.332876
 -0.399507	  0.081376	 -0.142460	 -0.102389	  0.603075	 -0.049507	  0.013923	 -0.069622	  0.118534	 -0.052652	  0.130458	  0.065363	  0.350371
 -0.383240	  0.040872	 -0.080111	 -0.080860	  0.544907	 -0.055417	  0.017354	 -0.082361	  0.110035	 -0.075820	  0.093231	 -0.017779	  0.227582
 -0.388992	  0.071080	 -0.099529	 -0.077040	  0.527034	 -0.065215	  0.012859	 -0.083194	  0.110604	 -0.059110	  0.095789	 -0.036068	  0.271043
 -0.399344	  0.059372	 -0.102191	 -0.075020	  0.573414	 -0.064180	  0.035446	 -0.075959	  0.122702	 -0.042699	  0.102057	 -0.024927	  0.409877
 -0.393276	  0.030589	 -0.091702	 -0.066260	  0.537153	 -0.047915	  0.035827	 -0.079565	  0.124905	 -0.065020	  0.003832	 -0.103758	  0.292019
 -0.372305	  0.023190	 -0.080049	 -0.065381	  0.519492	 -0.025979	  0.077074	 -0.083712	  0.132144	 -0.062411	 -0.016954	 -0.075132	  0.279866
 -0.354153	  0.014553	 -0.133781	 -0.072150	  0.535108	 -0.012817	  0.050409	 -0.038878	  0.109227	 -0.049513	  0.032272	 -0.023121	  0.353984
 -0.371513	  0.031888	 -0.136687	 -0.071278	  0.497354	  0.007797	  0.042521	 -0.082566	  0.082559	 -0.030597	  0.003117	 -0.077257	  0.265838
 -0.354673	  0.032332	 -0.128555	 -0.084816	  0.488927	  0.039722	  0.050237	 -0.099702	  0.038170	 -0.035583	  0.005784	 -0.096928	  0.238612
 -0.361487	  0.055327	 -0.119625	 -0.095709	  0.462513	  0.063089	  0.080405	 -0.062828	  0.048075	 -0.030447	  0.043487	 -0.004748	  0.349935
 -0.380949	  0.072029	 -0.141340	 -0.085128	  0.444785	  0.083181	  0.085475	 -0.057547	  0.049695	 -0.059961	 -0.014242	 -0.022979	  0.318705
 -0.405564	  0.116480	 -0.131069	 -0.109228	  0.427389	  0.054111	  0.082729	 -0.042801	  0.074059	 -0.062003	 -0.013968	 -0.054285	  0.273605
 -0.476583	  0.114964	 -0.120308	 -0.106353	  0.430418	  0.039989	  0.099225	 -0.039257	  0.064889	 -0.020600	  0.023871	  0.000140	  0.365622
 -0.491645	  0.099553	 -0.111571	 -0.114613	  0.445292	  0.068222	  0.075122	 -0.026307	  0.077857	 -0.027018	  0.026543	 -0.035447	  0.314409
 -0.499342	  0.110573	 -0.104489	 -0.109218	  0.448726	  0.075663	  0.073293	 -0.031045	  0.091680	 -0.025798	  0.004139	 -0.101534	  0.196371
 -0.528664	  0.110749	 -0.094858	 -0.091342	  0.438536	  0.039192	  0.070766	 -0.040773	  0.075889	  0.021095	 -0.006752	 -0.079134	  0.194282
 -0.527804	  0.138692	 -0.105598	 -0.100375	  0.417987	  0.029398	  0.082011	 -0.054190	  0.104283	  0.019445	  0.001832	 -0.079269	  0.211280
 -0.521875	  0.161451	 -0.089248	 -0.083768	  0.401596	  0.047448	  0.097781	 -0.072183	  0.129954	  0.003276	 -0.019905	 -0.091036	  0.157417
 -0.508223	  0.134390	 -0.079754	 -0.097888	  0.384697	  0.050327	  0.096615	 -0.055250	  0.135441	  0.000320	 -0.029404	 -0.120653	  0.137517
 -0.467271	  0.085865	 -0.077599	 -0.123893	  0.386678	  0.037952	  0.075288	 -0.029566	  0.100996	 -0.014451	 -0.046115	 -0.088381	  0.150896
 -0.431871	  0.078720	 -0.076226	 -0.088950	  0.432228	  0.024498	  0.057602	 -0.018090	  0.092648	 -0.012899	 -0.039561	 -0.085972	  0.150663
 -0.436715	  0.071881	 -0.061918	 -0.086772	  0.444267	  0.057104	  0.052789	  0.012232	  0.088806	  0.023368	 -0.058824	 -0.109242	  0.073046
 -0.401894	  0.061725	 -0.056135	 -0.100129	  0.447584	  0.079466	  0.041407	 -0.001177	  0.076711	  0.031516	 -0.095214	 -0.095998	  0.014926
 -0.359554	  0.057159	 -0.056543	 -0.073864	  0.455964	  0.055228	  0.059801	  0.001017	  0.067995	  0.025040	 -0.097475	 -0.063395	 -0.033665
 -0.364867	  0.098617	 -0.034441	 -0.068040	  0.431899	  0.045477	  0.078666	  0.027353	  0.060550	  0.036401	 -0.079220	 -0.070127	 -0.051916
 -0.356061	  0.103826	 -0.029566	 -0.102710	  0.384266	  0.073638	  0.071888	  0.006585	  0.076243	  0.011240	 -0.092510	 -0.099453	 -0.078221
 -0.341508	  0.097857	 -0.027478	 -0.085500	  0.391693	  0.071895	  0.064631	 -0.022735	  0.067847	 -0.017738	 -0.091723	 -0.082879	 -0.104970
 -0.335795	  0.083679	 -0.031055	 -0.046552	  0.393444	  0.044973	  0.050180	 -0.017658	  0.059617	  0.008218	 -0.069952	 -0.085543	 -0.129443
 -0.265326	  0.085186	 -0.018172	 -0.060049	  0.328172	  0.037185	  0.036682	 -0.025028	  0.058980	  0.020704	 -0.063282	 -0.105797	 -0.154443
 -0.196171	  0.068240	 -0.044238	 -0.061721	  0.303921	  0.075603	  0.027238	 -0.006721	  0.048247	  0.025039	 -0.080564	 -0.079125	 -0.171312
 -0.172714	  0.037161	 -0.058861	 -0.068583	  0.271483	  0.079844	  0.002231	  0.034752	  0.045271	  0.041647	 -0.087097	 -0.061468	 -0.187381
 -0.180385	  0.075524	 -0.099388	 -0.042423	  0.190700	  0.089998	 -0.005474	  0.050170	  0.066236	  0.033149	 -0.070983	 -0.054549	 -0.220365
 -0.188359	  0.110188	 -0.117343	 -0.023798	  0.189258	  0.084251	  0.006628	  0.068642	  0.086887	  0.021845	 -0.052031	 -0.070001	 -0.241277
 -0.148863	  0.122366	 -0.114779	  0.004292	  0.214067	  0.059798	  0.030645	  0.054331	  0.055637	  0.022288	 -0.052559	 -0.067645	 -0.234009
 -0.116726	  0.123796	 -0.144572	  0.014084	  0.218587	  0.066222	  0.069445	  0.077270	  0.019335	  0.042338	 -0.052760	 -0.055903	 -0.234358
 -0.081640	  0.120042	 -0.126010	 -0.008703	  0.261828	  0.046370	  0.071882	  0.076446	  0.031563	  0.052033	 -0.062093	 -0.058700	 -0.263350
 -0.061074	  0.144518	 -0.127088	 -0.025539	  0.291541	  0.009115	  0.043866	  0.059482	  0.026415	  0.048149	 -0.077474	 -0.045671	 -0.298778
 -0.049959	  0.127661	 -0.113164	 -0.031721	  0.261942	  0.018791	  0.073018	  0.043050	  0.042835	  0.039144	 -0.084507	 -0.042702	 -0.302721
 -0.024370	  0.109631	 -0.112721	 -0.022523	  0.240613	  0.035925	  0.078906	  0.034321	  0.025577	  0.056146	 -0.078614	 -0.031520	 -0.311926
 -0.015954	  0.121783	 -0.096564	 -0.048747	  0.180344	  0.072550	  0.043360	  0.035203	 -0.012502	  0.083220	 -0.052370	 -0.042391	 -0.353156
  0.011662	  0.167454	 -0.100881	 -0.041571	  0.126164	  0.075584	  0.049124	  0.020880	 -0.053351	  0.078502	 -0.041885	 -0.057806	 -0.340402
  0.026966	  0.177894	 -0.121393	 -0.019306	  0.136361	  0.078046	  0.078529	  0.044565	 -0.077073	  0.031503	 -0.048682	 -0.037034	 -0.333775
  0.071708	  0.180723	 -0.106854	 -0.037785	  0.095692	  0.068669	  0.055051	  0.042568	 -0.042607	  0.030049	 -0.043193	 -0.009886	 -0.330658
  0.087113	  0.201509	 -0.084555	 -0.038082	  0.082255	  0.051006	 -0.005385	  0.016337	 -0.045273	  0.030240	 -0.054674	 -0.026960	 -0.315818
  0.108194	  0.209539	 -0.088250	 -0.036839	  0.096070	  0.073975	  0.009086	  0.035632	 -0.030713	  0.047809	 -0.063946	 -0.041721	 -0.315527
  0.148056	  0.211578	 -0.076119	 -0.052021	  0.109274	  0.097648	  0.023797	  0.046333	 -0.049727	  0.074674	 -0.063183	 -0.020963	 -0.291685
  0.137409	  0.204487	 -0.079103	 -0.066507	  0.124776	  0.093705	  0.010603	  0.048773	 -0.042509	  0.064714	 -0.051937	 -0.012495	 -0.286065
  0.158960	  0.214692	 -0.107379	 -0.045543	  0.125318	  0.072834	 -0.002232	  0.077489	 -0.025336	  0.059640	 -0.069748	 -0.010857	 -0.319232
  0.178780	  0.218654	 -0.134466	 -0.039109	  0.105849	  0.026931	 -0.032710	  0.073091	 -0.024853	  0.019982	 -0.037129	  0.020109	 -0.353306
  0.165869	  0.205994	 -0.139785	 -0.020896	  0.050563	 -0.000925	 -0.028242	  0.069359	 -0.032605	  0.026163	 -0.015788	  0.036902	 -0.337742
  0.198895	  0.187273	 -0.127368	 -0.023097	  0.031835	 -0.002616	 -0.024520	  0.040822	 -0.039376	  0.021668	 -0.053766	  0.034417	 -0.351192
  0.202364	  0.180412	 -0.098431	  0.005631	  0.057671	  0.002359	 -0.033631	  0.011354	 -0.052702	  0.031713	 -0.070906	  0.037436	 -0.364641
  0.148170	  0.185384	 -0.086345	  0.021258	  0.126817	 -0.009921	 -0.054259	  0.043440	 -0.034711	  0.049347	 -0.067585	  0.057000	 -0.354649
  0.158023	  0.185252	 -0.081554	  0.000179	  0.140175	 -0.014383	 -0.028317	  0.063575	 -0.036080	  0.044935	 -0.071661	  0.084178	 -0.349908
  0.159037	  0.164839	 -0.090427	  0.018423	  0.140234	 -0.013085	 -0.018042	  0.082462	 -0.073498	  0.055677	 -0.081572	  0.077881	 -0.370449
  0.189463	  0.161311	 -0.076992	  0.010673	  0.150416	 -0.017769	 -0.014129	  0.076135	 -0.059192	  0.019343	 -0.114499	  0.083201	 -0.394076
  0.221273	  0.159522	 -0.077967	 -0.002162	  0.149080	 -0.004608	 -0.016996	  0.041388	 -0.034460	  0.023140	 -0.105518	  0.101828	 -0.402685
  0.200887	  0.160687	 -0.070552	 -0.019503	  0.178482	  0.004783	 -0.038029	  0.012483	 -0.028126	  0.027544	 -0.062753	  0.114096	 -0.392879
  0.232456	  0.161479	 -0.040119	 -0.008500	  0.149054	 -0.037040	 -0.042342	  0.021599	  0.007984	  0.035779	 -0.041655	  0.143470	 -0.380498
  0.258693	  0.146908	 -0.010192	 -0.012218	  0.118954	 -0.066605	 -0.044475	  0.020018	  0.009908	  0.038192	 -0.041768	  0.117866	 -0.346653
  0.263420	  0.130329	  0.010127	 -0.012145	  0.104770	 -0.055748	 -0.089794	  0.023270	  0.026082	  0.072734	 -0.054535	  0.096949	 -0.305695
  0.285779	  0.148274	  0.009344	 -0.006752	  0.076861	 -0.019697	 -0.126619	  0.001363	  0.049170	  0.050843	 -0.050824	  0.085929	 -0.293494
  0.297298	  0.151648	 -0.013643	  0.005408	  0.031651	  0.014383	 -0.108215	  0.003511	  0.040455	  0.037865	 -0.016508	  0.078318	 -0.288895
  0.314426	  0.149318	 -0.028973	 -0.019972	 -0.022182	  0.014692	 -0.117654	  0.015238	  0.030643	  0.075458	 -0.021997	  0.109894	 -0.306485
  0.296982	  0.129913	 -0.033765	 -0.025843	 -0.040313	 -0.010884	 -0.122250	  0.009841	  0.039170	  0.056025	 -0.048134	  0.129980	 -0.282377
  0.292600	  0.112920	 -0.033819	 -0.022281	 -0.089612	 -0.019128	 -0.128240	 -0.005491	  0.061406	  0.085701	 -0.035115	  0.126324	 -0.216538
  0.319377	  0.118444	 -0.025816	 -0.049865	 -0.079557	 -0.041324	 -0.119700	 -0.005431	  0.049803	  0.073071	 -0.013738	  0.103203	 -0.155343
  0.363260	  0.115174	 -0.069500	 -0.070080	 -0.020722	 -0.053782	 -0.106576	 -0.008851	  0.046569	  0.049355	  0.020313	  0.078852	 -0.074056
  0.367816	  0.121074	 -0.045064	 -0.091138	  0.042502	 -0.047698	 -0.104387	 -0.011962	  0.028273	  0.037651	  0.005260	  0.074309	 -0.048234
  0.369955	  0.119939	 -0.045851	 -0.046421	  0.070685	 -0.030844	 -0.058295	  0.021453	  0.023557	  0.046354	  0.010683	  0.097514	 -0.068762
  0.400544	  0.142026	 -0.046178	 -0.079182	  0.078892	 -0.035054	 -0.053458	  0.013132	  0.039104	  0.064750	  0.025134	  0.083101	 -0.014612
  0.400023	  0.161272	 -0.050761	 -0.105501	  0.145311	 -0.061051	 -0.054260	  0.033553	  0.023377	  0.048687	  0.038940	  0.058936	  0.021739
  0.358731	  0.164978	 -0.040239	 -0.073088	  0.178558	 -0.042194	 -0.059600	  0.039834	 -0.014121	  0.021596	  0.058373	  0.085846	  0.082829
  0.330515	  0.161717	 -0.058364	 -0.043996	  0.166226	 -0.100399	 -0.081004	  0.049430	 -0.009499	  0.012067	  0.045949	  0.064588	  0.101406
  0.327211	  0.158783	 -0.080839	 -0.057130	  0.209221	 -0.105915	 -0.096954	  0.014232	  0.013813	  0.037533	  0.021995	  0.060937	  0.106228
  0.267677	  0.151403	 -0.075927	 -0.062897	  0.220662	 -0.081789	 -0.099708	  0.009610	  0.036639	 -0.001837	  0.023157	  0.082281	  0.135337
  0.240269	  0.154264	 -0.043756	 -0.090822	  0.275106	 -0.102065	 -0.086288	  0.011691	  0.033162	 -0.031111	  0.026597	  0.092795	  0.162983
  0.235709	  0.124874	 -0.019843	 -0.078963	  0.324692	 -0.117917	 -0.103710	  0.005871	  0.014992	 -0.035240	  0.046567	  0.079413	  0.187794
  0.233623	  0.102029	 -0.014488	 -0.072093	  0.319461	 -0.110380	 -0.099480	  0.009473	  0.023439	 -0.030576	  0.077702	  0.038159	  0.239679
  0.190750	  0.097972	 -0.031738	 -0.064778	  0.351658	 -0.108178	 -0.102612	  0.003209	 -0.020999	 -0.014017	  0.065237	  0.052294	  0.259042
  0.136212	  0.091432	 -0.064307	 -0.080151	  0.373219	 -0.116022	 -0.085240	  0.035200	  0.008516	  0.003875	  0.049861	  0.055508	  0.255361
  0.104693	  0.107579	 -0.098216	 -0.078253	  0.399958	 -0.130571	 -0.094570	  0.031084	  0.012098	 -0.013768	  0.071952	  0.076127	  0.278012
  0.076491	  0.153048	 -0.063396	 -0.059340	  0.425527	 -0.128911	 -0.104147	  0.015188	  0.007591	 -0.051878	  0.061281	  0.065413	  0.269193
  0.041773	  0.202948	 -0.074640	 -0.064677	  0.465298	 -0.140311	 -0.101370	  0.013764	  0.015188	 -0.067706	  0.068560	  0.056902	  0.219927
 -0.015612	  0.181228	 -0.100976	 -0.092462	  0.512547	 -0.155966	 -0.080436	  0.027556	  0.000342	 -0.046573	  0.073221	  0.036357	  0.219773
 -0.101369	  0.196657	 -0.102902	 -0.103969	  0.527864	 -0.146429	 -0.063467	  0.021614	  0.009570	 -0.019648	  0.032178	  0.003858	  0.228433
 -0.149509	  0.171256	 -0.126481	 -0.093538	  0.533864	 -0.162080	 -0.058707	 -0.013790	  0.001047	 -0.017289	  0.022567	 -0.025018	  0.227709
 -0.213834	  0.151026	 -0.132560	 -0.065699	  0.562011	 -0.182934	 -0.044843	 -0.027570	  0.018890	 -0.008921	  0.004459	 -0.000835	  0.208837
 -0.230330	  0.143373	 -0.118076	 -0.041620	  0.580233	 -0.180088	 -0.067161	 -0.057501	  0.036044	 -0.012779	 -0.005488	  0.020591	  0.190615
 -0.337263	  0.157493	 -0.131900	 -0.070825	  0.595353	 -0.161446	 -0.062444	 -0.018818	  0.036442	 -0.019025	  0.025908	  0.021499	  0.168367
 -0.405798	  0.193872	 -0.098703	 -0.075434	  0.626316	 -0.157787	 -0.056239	 -0.015431	  0.027209	 -0.031821	  0.021991	  0.022832	  0.161964
 -0.405308	  0.221450	 -0.090274	 -0.053952	  0.636134	 -0.184721	 -0.063237	 -0.036746	  0.029488	 -0.040391	 -0.007808	  0.014931	  0.158635
 -0.384467	  0.250087	 -0.098131	 -0.049990	  0.647562	 -0.203340	 -0.075276	 -0.028457	  0.057611	 -0.079219	  0.013232	 -0.001130	  0.150427
 -0.359962	  0.215467	 -0.093363	 -0.077476	  0.644502	 -0.187581	 -0.053308	 -0.045479	  0.075278	 -0.073094	  0.029272	 -0.008410	  0.148731
 -0.341393	  0.194082	 -0.078445	 -0.103760	  0.664778	 -0.194372	 -0.049011	 -0.040115	  0.058117	 -0.050203	  0.066369	 -0.017451	  0.122981
 -0.296919	  0.184751	 -0.071225	 -0.151122	  0.708063	 -0.174806	 -0.049119	 -0.016228	  0.065465	 -0.036747	  0.067024	  0.003547	  0.111775
 -0.285035	  0.190529	 -0.080806	 -0.115400	  0.737087	 -0.138000	 -0.026237	 -0.006533	  0.059321	 -0.026067	  0.018669	 -0.001861	  0.093979
 -0.248750	  0.172934	 -0.088134	 -0.094499	  0.765555	 -0.106965	 -0.001953	  0.006442	  0.062971	  0.003890	 -0.006385	 -0.031957	  0.100707
 -0.251434	  0.163371	 -0.117582	 -0.092734	  0.738236	 -0.107872	  0.015270	  0.012623	  0.081730	  0.012515	  0.004222	 -0.008394	  0.132912
 -0.244442	  0.170245	 -0.128853	 -0.133727	  0.748467	 -0.101408	  0.045715	  0.062456	  0.070776	  0.011923	  0.021620	 -0.012663	  0.140467
 -0.251615	  0.189846	 -0.137159	 -0.166008	  0.776471	 -0.113800	  0.042311	  0.069343	  0.050793	  0.004816	  0.055717	  0.011134	  0.106933
