# Supplementary material for: A fluorescent photoimmunoconjugate for imaging of cholesteatoma
Source: Sci Rep. 2022 Nov 19;12:19905. doi: 10.1038/s41598-022-22072-9 (PMC9675863; doi:10.1038/s41598-022-22072-9)
Supplement: Supplementary file 2 — Supplementary Information 2. [file 41598_2022_22072_MOESM2_ESM.zip › Data/ABR-67-3]

:RUN-3	LEVEL SWEEP	TEMP:NaN	6/13/2018	12:35 PM	NaNHR:
:SW EAR: R	SW FREQ: 11.32	# AVERAGES: 512	REP RATE (/sec): 40	DRIVER: RS Tweeter	SAMPLE (�sec): 40	
:NOTES-
:CHAMBER-CH4B-PXI
:CFTS Version: V2.7.2 (R850)
:LEVELS:20;25;30;35;40;45;50;55;60;65;70;75;80;
:DATA
  0.041579	  0.025551	 -0.045657	 -0.024575	  0.024783	  0.046511	 -0.016461	 -0.005086	 -0.006950	 -0.017626	  0.043560	  0.006475	 -0.026043
  0.012738	 -0.011919	 -0.017665	 -0.019358	  0.044325	  0.047187	  0.008753	 -0.040258	  0.007201	 -0.021208	  0.031036	  0.002009	 -0.000427
 -0.010168	  0.000860	  0.004929	 -0.028997	  0.059172	  0.043559	  0.033394	 -0.032713	  0.021329	 -0.012671	 -0.003991	 -0.029499	  0.005242
 -0.001747	  0.023083	  0.029617	  0.006779	  0.069026	  0.064803	  0.020128	 -0.006554	  0.022532	  0.018608	 -0.023266	 -0.046460	  0.027426
  0.038579	 -0.017516	  0.005104	 -0.011407	  0.046632	  0.034345	  0.002822	 -0.001585	  0.043108	  0.031683	 -0.058933	 -0.035814	  0.034167
  0.011588	 -0.029543	  0.002614	  0.006194	  0.024417	  0.033365	 -0.011466	  0.006033	  0.047550	  0.020768	 -0.067153	 -0.045773	  0.001126
 -0.015832	 -0.000835	 -0.000307	  0.005468	  0.019378	  0.051599	 -0.014017	 -0.037402	  0.033816	  0.018031	 -0.059339	 -0.043485	  0.000982
 -0.038132	  0.014571	  0.008560	  0.026975	 -0.004999	  0.062687	 -0.030350	 -0.044070	  0.016187	  0.019236	 -0.040271	  0.006520	  0.006831
 -0.024620	  0.011958	 -0.008575	  0.018409	  0.001326	  0.023326	 -0.045591	 -0.019238	 -0.035924	  0.012976	 -0.038950	  0.016615	  0.002988
  0.024563	  0.002314	  0.023190	 -0.002360	  0.008734	 -0.028643	 -0.054011	 -0.025998	 -0.048695	 -0.010504	  0.031256	  0.011945	 -0.022837
  0.011427	  0.002882	  0.061306	 -0.002759	 -0.000306	 -0.016429	 -0.037135	 -0.003540	 -0.048469	 -0.030690	  0.054904	  0.008031	 -0.041276
  0.007764	  0.009776	  0.065129	 -0.022635	 -0.001389	 -0.010976	  0.009281	  0.023536	 -0.062678	  0.003761	  0.022632	 -0.006430	 -0.054080
  0.007155	  0.023973	  0.025202	 -0.024147	  0.006112	 -0.002132	  0.015955	  0.032383	 -0.026475	  0.003743	 -0.016991	 -0.006365	 -0.069042
  0.023740	  0.024191	  0.015424	 -0.004484	  0.011473	  0.016231	  0.031125	 -0.003542	 -0.013709	 -0.007448	 -0.029895	 -0.020343	 -0.060586
  0.010125	  0.012889	  0.006651	  0.030814	 -0.004566	 -0.003980	  0.042537	  0.000391	 -0.004616	 -0.009058	 -0.026179	 -0.026033	 -0.082940
 -0.019543	  0.011339	  0.000162	  0.030863	 -0.005782	 -0.033635	  0.025401	  0.005451	 -0.001391	 -0.000417	 -0.039833	 -0.011820	 -0.079761
 -0.006205	 -0.012556	 -0.007190	  0.030067	 -0.026641	 -0.047508	  0.009351	  0.019596	 -0.002292	 -0.022518	 -0.016186	 -0.002094	  0.000849
 -0.019414	 -0.011820	 -0.047186	  0.006326	 -0.076446	 -0.074876	 -0.010340	  0.034612	  0.035457	 -0.020950	  0.031907	  0.010932	  0.066180
 -0.026391	 -0.021920	 -0.065015	  0.003136	 -0.096541	 -0.096973	  0.011709	  0.058571	  0.022693	 -0.000581	  0.091676	  0.081410	  0.127441
 -0.027205	 -0.057277	 -0.056293	 -0.024308	 -0.098709	 -0.108458	  0.008915	  0.039412	  0.001325	  0.024864	  0.114012	  0.130179	  0.163760
 -0.027405	 -0.051603	 -0.029850	 -0.021977	 -0.108906	 -0.144804	 -0.007369	  0.035709	  0.011144	  0.011914	  0.134099	  0.149823	  0.236066
 -0.017501	 -0.094116	 -0.049020	 -0.038531	 -0.073671	 -0.113939	  0.006546	  0.017330	  0.025137	  0.028713	  0.121425	  0.192239	  0.272783
 -0.043116	 -0.104562	 -0.040543	 -0.039607	 -0.058943	 -0.100791	  0.070882	  0.024720	  0.066144	  0.064728	  0.110639	  0.235327	  0.240518
 -0.023839	 -0.090598	  0.019262	 -0.037714	 -0.061254	 -0.076025	  0.083670	  0.025606	  0.104772	  0.109549	  0.117072	  0.248260	  0.215266
  0.008942	 -0.057941	  0.031036	 -0.050204	 -0.073237	 -0.051231	  0.058985	  0.031871	  0.101403	  0.083798	  0.135142	  0.245456	  0.242934
  0.029989	 -0.037529	 -0.000683	 -0.016683	 -0.098558	 -0.043937	  0.011672	  0.047844	  0.102465	  0.067921	  0.186131	  0.234951	  0.265625
  0.036032	 -0.049061	 -0.014306	 -0.042462	 -0.098127	 -0.026434	 -0.030979	  0.044899	  0.110138	  0.069302	  0.195451	  0.253233	  0.303276
  0.027631	 -0.041735	  0.011419	 -0.026081	 -0.094226	  0.002942	 -0.026367	  0.032255	  0.145251	  0.061181	  0.228354	  0.238661	  0.311138
  0.047144	 -0.043817	  0.025767	  0.005465	 -0.060699	 -0.007064	  0.003375	  0.070715	  0.160579	  0.082865	  0.242260	  0.255042	  0.285642
  0.049686	 -0.019126	  0.031876	 -0.028952	 -0.063029	 -0.036464	  0.028397	  0.097688	  0.167291	  0.089120	  0.227310	  0.240150	  0.288869
  0.039738	 -0.022236	  0.053752	 -0.062788	 -0.073324	 -0.076007	  0.024028	  0.100840	  0.146441	  0.110422	  0.230444	  0.248067	  0.314883
  0.063844	 -0.046553	  0.044395	 -0.038891	 -0.084701	 -0.106388	  0.065217	  0.116689	  0.144560	  0.137734	  0.229537	  0.324222	  0.372581
  0.057345	 -0.038341	  0.024915	 -0.008459	 -0.098508	 -0.102713	  0.088485	  0.128942	  0.171434	  0.158979	  0.248980	  0.384691	  0.467601
  0.049879	 -0.030495	  0.012339	 -0.011470	 -0.045150	 -0.102437	  0.095852	  0.154792	  0.182837	  0.198855	  0.308186	  0.470341	  0.533801
  0.036721	 -0.053305	  0.043591	 -0.003318	 -0.049756	 -0.106538	  0.094617	  0.141071	  0.216032	  0.266674	  0.386402	  0.546968	  0.620805
  0.000527	 -0.067915	  0.009195	 -0.017993	 -0.048866	 -0.108261	  0.115412	  0.185020	  0.268541	  0.332030	  0.415426	  0.655072	  0.731563
 -0.031625	 -0.083678	 -0.014756	 -0.025709	 -0.069967	 -0.095341	  0.114655	  0.238482	  0.308054	  0.386489	  0.528221	  0.719213	  0.786451
 -0.046828	 -0.072511	  0.003934	 -0.071583	 -0.100168	 -0.077658	  0.108753	  0.274733	  0.372553	  0.451210	  0.609275	  0.749595	  0.830788
 -0.039864	  0.000734	 -0.029974	 -0.044421	 -0.068524	 -0.054115	  0.163335	  0.295675	  0.423110	  0.531030	  0.619026	  0.743220	  0.806048
 -0.016782	  0.007394	 -0.028165	 -0.021955	 -0.068525	 -0.020448	  0.212629	  0.311981	  0.480714	  0.554953	  0.597834	  0.699966	  0.781546
  0.048727	  0.010863	 -0.053969	 -0.004569	 -0.037651	  0.006824	  0.290202	  0.398535	  0.489165	  0.542735	  0.546463	  0.583451	  0.674331
  0.045776	  0.014102	 -0.041928	  0.020529	 -0.002313	  0.024345	  0.363713	  0.469199	  0.479668	  0.471878	  0.470801	  0.449547	  0.494523
  0.016369	  0.021913	 -0.006922	  0.062341	  0.021464	  0.110707	  0.406331	  0.474617	  0.436934	  0.404953	  0.382265	  0.332856	  0.348239
 -0.017322	  0.044812	 -0.017320	  0.109388	  0.089938	  0.161629	  0.408390	  0.426929	  0.346125	  0.295383	  0.256797	  0.175620	  0.153132
 -0.037424	  0.032024	 -0.029348	  0.120984	  0.134042	  0.200104	  0.376366	  0.328615	  0.273723	  0.112338	  0.104255	  0.052593	 -0.060654
 -0.072393	  0.006488	 -0.014849	  0.122978	  0.162350	  0.182753	  0.315240	  0.235510	  0.168907	 -0.034498	 -0.058566	 -0.108986	 -0.246156
 -0.054506	 -0.017324	 -0.000112	  0.139331	  0.164345	  0.161432	  0.214921	  0.124472	  0.033422	 -0.180961	 -0.179083	 -0.256018	 -0.375843
 -0.027329	  0.027537	  0.019899	  0.157323	  0.154730	  0.081107	  0.103333	  0.002284	 -0.063629	 -0.343557	 -0.274806	 -0.339248	 -0.459033
  0.012208	  0.066466	  0.068410	  0.127745	  0.109817	 -0.015515	  0.002468	 -0.126883	 -0.150510	 -0.439208	 -0.392823	 -0.415319	 -0.548908
  0.044501	  0.065322	  0.095788	  0.062402	  0.059073	 -0.080499	 -0.081480	 -0.205218	 -0.241541	 -0.501328	 -0.478925	 -0.470532	 -0.632732
  0.025439	  0.041796	  0.045235	  0.035735	 -0.004618	 -0.119277	 -0.167571	 -0.254315	 -0.340979	 -0.528616	 -0.534196	 -0.537156	 -0.692189
  0.012702	  0.049716	  0.055292	  0.008117	 -0.075180	 -0.182488	 -0.236347	 -0.284971	 -0.403258	 -0.549343	 -0.556926	 -0.548223	 -0.742161
  0.007764	  0.030696	  0.064420	 -0.028315	 -0.151588	 -0.258028	 -0.337444	 -0.371835	 -0.432872	 -0.539009	 -0.547446	 -0.545314	 -0.768508
 -0.002886	  0.016136	  0.043876	 -0.082283	 -0.179781	 -0.342024	 -0.404111	 -0.423507	 -0.434291	 -0.510486	 -0.513112	 -0.500638	 -0.735027
 -0.012275	  0.031136	  0.045982	 -0.129162	 -0.214986	 -0.394487	 -0.408445	 -0.366955	 -0.387379	 -0.481606	 -0.485136	 -0.414906	 -0.679572
 -0.021813	  0.047827	  0.021216	 -0.147045	 -0.230440	 -0.390927	 -0.385477	 -0.288644	 -0.316574	 -0.409644	 -0.442119	 -0.274641	 -0.518153
 -0.036659	  0.064257	 -0.026818	 -0.173894	 -0.219387	 -0.423200	 -0.373625	 -0.213560	 -0.260129	 -0.345046	 -0.355677	 -0.170310	 -0.341383
 -0.062956	  0.072587	 -0.079690	 -0.201910	 -0.218142	 -0.442525	 -0.327688	 -0.134370	 -0.154427	 -0.221967	 -0.235904	 -0.030311	 -0.108344
 -0.080797	  0.058006	 -0.127032	 -0.215683	 -0.223152	 -0.381395	 -0.288713	 -0.095870	 -0.041481	 -0.100565	 -0.102989	  0.155321	  0.134395
 -0.080341	  0.028702	 -0.145016	 -0.208502	 -0.197576	 -0.325038	 -0.221982	 -0.028727	  0.075848	  0.019326	  0.055000	  0.327574	  0.327444
 -0.078513	  0.041667	 -0.115368	 -0.184947	 -0.155908	 -0.264157	 -0.136245	  0.110911	  0.190446	  0.111091	  0.219828	  0.495943	  0.511541
 -0.012691	  0.053315	 -0.118537	 -0.178074	 -0.132853	 -0.184387	 -0.055573	  0.232039	  0.284595	  0.211814	  0.393966	  0.616289	  0.659163
 -0.013968	  0.024322	 -0.127630	 -0.170807	 -0.084462	 -0.102133	  0.021343	  0.304946	  0.396160	  0.319493	  0.511573	  0.686502	  0.735085
 -0.037114	  0.007320	 -0.104390	 -0.128153	 -0.011876	 -0.018987	  0.091475	  0.360879	  0.482184	  0.388816	  0.586404	  0.669173	  0.717039
 -0.024041	 -0.005357	 -0.089568	 -0.088600	  0.080288	  0.059915	  0.252813	  0.418438	  0.546844	  0.433302	  0.586249	  0.586612	  0.658313
 -0.000216	 -0.010700	 -0.090458	 -0.051921	  0.140270	  0.134959	  0.338922	  0.461084	  0.540310	  0.379816	  0.490895	  0.536454	  0.564157
  0.002950	  0.009098	 -0.103612	 -0.004475	  0.181717	  0.201387	  0.371786	  0.479718	  0.479128	  0.265940	  0.427864	  0.538880	  0.493050
 -0.028960	  0.004249	 -0.058916	  0.055950	  0.225112	  0.225339	  0.404263	  0.451059	  0.382816	  0.221952	  0.424965	  0.531838	  0.424363
 -0.036040	 -0.029137	 -0.004794	  0.093279	  0.253365	  0.276412	  0.436339	  0.421422	  0.296666	  0.215941	  0.401992	  0.456073	  0.255062
 -0.030333	 -0.041282	  0.007896	  0.133389	  0.293210	  0.304696	  0.404475	  0.406035	  0.264902	  0.172757	  0.349419	  0.355160	  0.050455
 -0.014048	 -0.031722	  0.040150	  0.142690	  0.274714	  0.303493	  0.307728	  0.366566	  0.295618	  0.161012	  0.277103	  0.237149	 -0.137884
 -0.008677	 -0.024223	  0.081333	  0.136914	  0.279372	  0.272571	  0.216191	  0.311362	  0.275061	  0.117857	  0.193855	  0.117010	 -0.273208
 -0.000750	  0.031739	  0.114213	  0.142305	  0.239890	  0.234985	  0.181573	  0.276918	  0.192456	  0.030113	  0.100656	 -0.038324	 -0.340062
  0.000223	  0.063890	  0.133090	  0.145340	  0.254557	  0.219272	  0.152846	  0.220724	  0.129569	 -0.063746	 -0.038699	 -0.122027	 -0.353799
  0.008196	  0.055581	  0.134448	  0.147389	  0.281569	  0.201544	  0.138597	  0.133627	  0.094798	 -0.167409	 -0.107034	 -0.141245	 -0.317449
  0.027597	  0.046803	  0.115460	  0.144800	  0.263729	  0.204265	  0.130157	  0.038883	  0.037293	 -0.217198	 -0.173559	 -0.135863	 -0.231765
  0.034440	  0.041785	  0.080567	  0.111971	  0.252009	  0.179989	  0.073192	 -0.019752	 -0.047097	 -0.230646	 -0.173783	 -0.078931	 -0.105935
  0.040361	  0.075555	  0.059140	  0.079081	  0.271094	  0.169665	  0.034883	 -0.042392	 -0.102052	 -0.224072	 -0.091259	  0.020672	  0.029242
  0.015989	  0.107048	  0.067289	  0.060474	  0.247607	  0.113556	 -0.022203	 -0.047214	 -0.114218	 -0.168347	  0.018007	  0.158167	  0.160642
  0.038553	  0.090998	  0.062976	  0.030489	  0.247472	  0.036950	 -0.081823	 -0.085341	 -0.058018	 -0.095697	  0.157883	  0.275198	  0.260775
  0.036881	  0.056521	  0.051816	 -0.008629	  0.204026	 -0.024336	 -0.088000	 -0.078274	  0.032397	 -0.000189	  0.285246	  0.332557	  0.313699
  0.030575	  0.080162	  0.027518	 -0.063799	  0.155513	 -0.055322	 -0.101267	 -0.023240	  0.119441	  0.078841	  0.341274	  0.411983	  0.313842
  0.023246	  0.047662	  0.007851	 -0.080763	  0.156636	 -0.059148	 -0.110084	  0.085604	  0.205453	  0.144302	  0.390679	  0.429557	  0.233151
  0.000404	  0.038867	 -0.036586	 -0.059534	  0.119591	 -0.063637	 -0.041858	  0.170983	  0.280195	  0.159851	  0.445511	  0.406728	  0.242585
 -0.029921	  0.042870	 -0.053659	 -0.049124	  0.086152	  0.008607	  0.047596	  0.220797	  0.289536	  0.142279	  0.446142	  0.360529	  0.228395
 -0.067479	  0.066123	 -0.040033	 -0.042988	  0.093486	  0.048574	  0.088438	  0.286579	  0.312529	  0.156039	  0.407670	  0.290352	  0.153459
 -0.048037	  0.059233	 -0.020643	 -0.028011	  0.111850	  0.043383	  0.118327	  0.310671	  0.319377	  0.124910	  0.351808	  0.231875	  0.088798
 -0.037863	  0.053632	 -0.006781	 -0.044437	  0.088743	  0.080405	  0.138732	  0.314235	  0.337573	  0.065181	  0.285954	  0.159057	  0.053882
 -0.034529	  0.048956	 -0.020548	 -0.090097	  0.094740	  0.136370	  0.150534	  0.300298	  0.283328	  0.012735	  0.217168	  0.075774	 -0.015505
 -0.018891	  0.042410	 -0.023645	 -0.094747	  0.134629	  0.150613	  0.176530	  0.286309	  0.209555	 -0.057471	  0.119601	  0.012589	 -0.056646
  0.002861	  0.041441	 -0.001344	 -0.090905	  0.139961	  0.182055	  0.156908	  0.206511	  0.094815	 -0.105919	  0.057635	 -0.012274	 -0.069164
 -0.007190	  0.048801	 -0.049258	 -0.071956	  0.170574	  0.166440	  0.147500	  0.162353	  0.025775	 -0.176282	 -0.000535	 -0.062697	 -0.117528
  0.010293	  0.073325	 -0.037532	 -0.061083	  0.185154	  0.132881	  0.155741	  0.108188	 -0.016873	 -0.210122	 -0.090736	 -0.095698	 -0.153885
  0.014525	  0.078797	 -0.014544	 -0.056455	  0.168700	  0.095937	  0.102318	  0.030177	 -0.095093	 -0.249021	 -0.154179	 -0.096447	 -0.168749
 -0.004370	  0.070243	 -0.009233	 -0.080830	  0.138729	  0.055574	  0.054982	 -0.006703	 -0.133161	 -0.289402	 -0.204625	 -0.127460	 -0.216229
  0.000570	  0.047070	  0.006399	 -0.104174	  0.099898	  0.014274	  0.035344	  0.002945	 -0.167246	 -0.270809	 -0.196090	 -0.159218	 -0.203458
 -0.001626	  0.066345	  0.020314	 -0.103902	  0.120898	  0.013998	  0.004209	 -0.014307	 -0.174002	 -0.271643	 -0.169995	 -0.181933	 -0.140452
 -0.005672	  0.084441	  0.001692	 -0.086647	  0.120437	  0.001960	 -0.000137	 -0.093008	 -0.152276	 -0.239357	 -0.135501	 -0.184378	 -0.119054
 -0.027576	  0.055151	 -0.045173	 -0.081784	  0.111400	 -0.030643	 -0.033607	 -0.078753	 -0.137814	 -0.254068	 -0.126504	 -0.151262	 -0.131153
 -0.039211	  0.036243	 -0.079761	 -0.086940	  0.092804	 -0.022012	 -0.030189	 -0.082678	 -0.117380	 -0.236436	 -0.114602	 -0.098719	 -0.178661
 -0.062420	  0.051747	 -0.075793	 -0.070673	  0.112045	 -0.019336	 -0.018344	 -0.091035	 -0.085117	 -0.211326	 -0.080213	 -0.046472	 -0.177961
 -0.080555	  0.076663	 -0.046664	 -0.081100	  0.128444	 -0.024435	 -0.041384	 -0.052646	 -0.031537	 -0.233019	 -0.045992	 -0.040369	 -0.147355
 -0.079820	  0.056131	 -0.010389	 -0.092770	  0.105201	 -0.018357	 -0.033942	 -0.017068	 -0.029986	 -0.198485	  0.021718	 -0.012289	 -0.111186
 -0.069172	  0.026027	 -0.033507	 -0.103987	  0.096929	  0.014100	 -0.007074	  0.035815	 -0.008542	 -0.155050	  0.031130	  0.010492	 -0.103781
 -0.083145	  0.046693	 -0.079640	 -0.143724	  0.076334	 -0.002946	  0.033137	  0.089781	  0.039978	 -0.151883	  0.058577	  0.003411	 -0.059459
 -0.107572	  0.069085	 -0.093520	 -0.137775	  0.075507	  0.020678	  0.059702	  0.110429	  0.076179	 -0.154897	  0.104616	  0.041781	  0.019395
 -0.110753	  0.064764	 -0.080735	 -0.117860	  0.046633	  0.021279	  0.116773	  0.160707	  0.088453	 -0.126412	  0.138045	  0.136888	  0.107559
 -0.108811	  0.020019	 -0.069843	 -0.177116	  0.091496	  0.026370	  0.136737	  0.198164	  0.097841	 -0.070551	  0.187172	  0.218523	  0.227575
 -0.124140	  0.014052	 -0.051495	 -0.217330	  0.156432	  0.082674	  0.130861	  0.180242	  0.143050	  0.000109	  0.246162	  0.279653	  0.291001
 -0.121733	  0.018685	 -0.065092	 -0.190942	  0.161432	  0.137064	  0.170092	  0.186066	  0.198425	  0.048739	  0.276775	  0.373074	  0.373687
 -0.124669	 -0.012499	 -0.060564	 -0.146653	  0.195751	  0.183859	  0.192309	  0.212256	  0.248209	  0.113492	  0.332779	  0.488662	  0.500580
 -0.164026	 -0.035285	 -0.066366	 -0.109859	  0.215202	  0.205328	  0.244847	  0.274342	  0.301128	  0.169644	  0.376920	  0.552207	  0.565754
 -0.150268	 -0.005872	 -0.071574	 -0.074031	  0.207894	  0.211732	  0.266805	  0.317106	  0.304976	  0.171436	  0.418852	  0.583435	  0.629460
 -0.137466	 -0.028450	 -0.051512	 -0.039700	  0.191694	  0.232189	  0.289307	  0.323124	  0.339320	  0.207500	  0.457649	  0.609037	  0.703975
 -0.120888	 -0.004970	 -0.027925	 -0.034308	  0.192748	  0.284515	  0.345879	  0.318034	  0.347791	  0.237464	  0.510975	  0.581549	  0.721487
 -0.102081	  0.023490	 -0.015133	  0.007349	  0.211448	  0.327755	  0.374895	  0.327260	  0.397250	  0.247775	  0.553871	  0.580544	  0.723760
 -0.103835	  0.038105	  0.016690	  0.004726	  0.210880	  0.369618	  0.395209	  0.327793	  0.393728	  0.280637	  0.596513	  0.613762	  0.681954
 -0.111689	  0.037004	  0.012272	 -0.002330	  0.226429	  0.383940	  0.415627	  0.348703	  0.372323	  0.300806	  0.604935	  0.618333	  0.642576
 -0.108310	  0.054844	  0.002999	 -0.000851	  0.247286	  0.386110	  0.439669	  0.361485	  0.349874	  0.310364	  0.600672	  0.578110	  0.599755
 -0.086338	  0.055244	  0.033853	  0.041949	  0.267331	  0.369083	  0.414343	  0.353279	  0.336896	  0.279483	  0.585049	  0.538300	  0.569939
 -0.098151	  0.074178	  0.066774	  0.082722	  0.290200	  0.399611	  0.408380	  0.361211	  0.348418	  0.245022	  0.510998	  0.530444	  0.519490
 -0.112018	  0.097310	  0.076120	  0.061601	  0.308976	  0.370425	  0.370564	  0.362397	  0.339552	  0.200321	  0.402356	  0.469145	  0.470647
 -0.107129	  0.094099	  0.027449	  0.053334	  0.319817	  0.361700	  0.364964	  0.342401	  0.368500	  0.217903	  0.374031	  0.412060	  0.395817
 -0.094494	  0.113973	  0.052720	  0.056591	  0.297869	  0.365271	  0.374996	  0.306262	  0.337890	  0.162724	  0.323379	  0.340149	  0.283726
 -0.116355	  0.083347	  0.085495	  0.049784	  0.298200	  0.362298	  0.363243	  0.268638	  0.282624	  0.132936	  0.280201	  0.238209	  0.167072
 -0.141109	  0.070639	  0.083766	  0.042466	  0.323508	  0.344188	  0.333379	  0.250141	  0.182044	  0.082842	  0.213221	  0.131177	  0.078370
 -0.103397	  0.083457	  0.047512	  0.023713	  0.263715	  0.346428	  0.290872	  0.211656	  0.150201	  0.022511	  0.149029	  0.030373	  0.019591
 -0.085079	  0.095061	  0.057287	  0.010896	  0.241940	  0.309553	  0.248542	  0.141574	  0.109169	 -0.040605	  0.061910	 -0.040506	 -0.059817
 -0.074208	  0.094109	  0.070136	  0.036749	  0.224545	  0.268201	  0.183002	  0.080954	  0.051388	 -0.125092	  0.004931	 -0.112417	 -0.157241
 -0.066353	  0.093531	  0.063772	  0.048433	  0.178395	  0.254478	  0.127287	  0.041254	  0.025117	 -0.186168	 -0.001574	 -0.185100	 -0.265098
 -0.085902	  0.084442	  0.065931	  0.053781	  0.145525	  0.193541	  0.058597	  0.013326	 -0.013899	 -0.223797	 -0.071904	 -0.268205	 -0.349800
 -0.086791	  0.101293	  0.059500	  0.033997	  0.173848	  0.129780	  0.006690	 -0.010304	 -0.056893	 -0.242738	 -0.159025	 -0.350752	 -0.439425
 -0.075187	  0.101718	  0.049549	  0.006986	  0.168583	  0.093827	 -0.018829	 -0.020885	 -0.082227	 -0.332176	 -0.249789	 -0.411944	 -0.529866
 -0.073784	  0.071940	  0.016945	 -0.023710	  0.118004	  0.051815	 -0.040953	 -0.082799	 -0.114532	 -0.393169	 -0.317372	 -0.468081	 -0.594705
 -0.081562	  0.049222	  0.017533	 -0.059353	  0.105190	  0.004651	 -0.049720	 -0.156595	 -0.126842	 -0.432766	 -0.337683	 -0.481435	 -0.606043
 -0.090242	  0.048590	 -0.001026	 -0.089739	  0.095585	 -0.013787	 -0.077515	 -0.190043	 -0.174619	 -0.481933	 -0.348908	 -0.522273	 -0.613858
 -0.071377	  0.073366	 -0.054209	 -0.119872	  0.050333	 -0.020773	 -0.119821	 -0.177997	 -0.196979	 -0.502248	 -0.365071	 -0.535342	 -0.635654
 -0.079265	  0.044329	 -0.058817	 -0.144348	 -0.027170	 -0.065500	 -0.165432	 -0.183077	 -0.200534	 -0.504590	 -0.393222	 -0.512641	 -0.613287
 -0.098244	  0.011122	 -0.063721	 -0.141265	 -0.097334	 -0.096558	 -0.195920	 -0.222414	 -0.216253	 -0.481381	 -0.408131	 -0.513299	 -0.591522
 -0.087881	 -0.020007	 -0.051776	 -0.149127	 -0.135320	 -0.121043	 -0.186503	 -0.218666	 -0.234790	 -0.419706	 -0.386595	 -0.464393	 -0.583949
 -0.089402	 -0.029519	 -0.082496	 -0.176613	 -0.154922	 -0.126026	 -0.187169	 -0.231178	 -0.261499	 -0.381843	 -0.328185	 -0.366213	 -0.548269
 -0.111145	 -0.006851	 -0.096998	 -0.228986	 -0.160340	 -0.132547	 -0.206707	 -0.233057	 -0.269931	 -0.353760	 -0.282781	 -0.261879	 -0.413523
 -0.118547	  0.014887	 -0.087390	 -0.238459	 -0.183189	 -0.125494	 -0.165266	 -0.216289	 -0.224582	 -0.290654	 -0.239067	 -0.179015	 -0.299973
 -0.103864	  0.017573	 -0.090437	 -0.233726	 -0.207826	 -0.141768	 -0.130878	 -0.165381	 -0.163679	 -0.245328	 -0.147849	 -0.127980	 -0.237961
 -0.091155	  0.053040	 -0.101606	 -0.260020	 -0.232298	 -0.159345	 -0.107059	 -0.113274	 -0.119706	 -0.169222	 -0.070935	 -0.089929	 -0.145537
 -0.096496	  0.056886	 -0.141360	 -0.246983	 -0.232129	 -0.135549	 -0.077283	 -0.094336	 -0.053344	 -0.094043	 -0.014199	 -0.056060	 -0.103007
 -0.110483	  0.050715	 -0.164107	 -0.242945	 -0.233199	 -0.124408	 -0.037265	 -0.035891	 -0.003948	 -0.073053	 -0.021750	 -0.039811	 -0.069761
 -0.117526	  0.010177	 -0.143340	 -0.243042	 -0.174755	 -0.087982	  0.054820	  0.040559	  0.009307	 -0.049822	  0.000632	 -0.051002	 -0.086214
 -0.103641	 -0.018781	 -0.158088	 -0.270368	 -0.150517	 -0.042782	  0.120183	  0.065873	  0.004519	 -0.047735	  0.020963	 -0.099297	 -0.101066
 -0.080638	 -0.009888	 -0.168299	 -0.267080	 -0.140723	  0.003122	  0.175818	  0.055413	 -0.012653	 -0.092334	 -0.023113	 -0.131107	 -0.128245
 -0.077100	 -0.022711	 -0.156965	 -0.246709	 -0.135061	  0.087420	  0.190610	  0.079186	 -0.025772	 -0.101565	 -0.063571	 -0.145507	 -0.185790
 -0.088222	 -0.020509	 -0.163711	 -0.227720	 -0.079686	  0.140149	  0.191409	  0.080157	  0.001971	 -0.142203	 -0.127832	 -0.163410	 -0.309272
 -0.076767	 -0.007913	 -0.171136	 -0.214007	 -0.056621	  0.162507	  0.189687	  0.059294	 -0.028410	 -0.194891	 -0.149932	 -0.209563	 -0.356448
 -0.071720	 -0.042836	 -0.188459	 -0.169467	 -0.025364	  0.181803	  0.162670	  0.027110	 -0.119370	 -0.223774	 -0.174784	 -0.276696	 -0.425308
 -0.096816	 -0.059334	 -0.208129	 -0.146925	  0.002996	  0.160766	  0.128716	  0.014020	 -0.166873	 -0.273348	 -0.204981	 -0.327758	 -0.532582
 -0.104364	 -0.079066	 -0.206907	 -0.137523	  0.044163	  0.120880	  0.078859	 -0.047191	 -0.210770	 -0.273088	 -0.234029	 -0.365027	 -0.606432
 -0.095745	 -0.087928	 -0.171277	 -0.086216	  0.059110	  0.118028	  0.042840	 -0.064214	 -0.231269	 -0.289845	 -0.299073	 -0.437900	 -0.661765
 -0.069694	 -0.061997	 -0.187797	 -0.035612	  0.053997	  0.126223	  0.040829	 -0.092161	 -0.212614	 -0.287104	 -0.336571	 -0.484252	 -0.687375
 -0.052758	 -0.071535	 -0.161696	 -0.044333	  0.060122	  0.098666	  0.025967	 -0.088548	 -0.191942	 -0.306728	 -0.342819	 -0.523908	 -0.716371
 -0.063702	 -0.062296	 -0.142211	 -0.058784	  0.066348	  0.070223	  0.010946	 -0.096934	 -0.229899	 -0.311120	 -0.367282	 -0.545115	 -0.688555
 -0.083832	 -0.059438	 -0.132883	 -0.023717	  0.020890	  0.074491	 -0.019780	 -0.142845	 -0.279578	 -0.318704	 -0.362402	 -0.520099	 -0.651445
 -0.087888	 -0.037909	 -0.121915	 -0.013640	 -0.031138	  0.038142	 -0.025689	 -0.132923	 -0.283832	 -0.359574	 -0.362468	 -0.545240	 -0.595530
 -0.114974	 -0.027795	 -0.100584	 -0.019368	 -0.049186	  0.025624	 -0.064683	 -0.141054	 -0.292505	 -0.370622	 -0.359561	 -0.534152	 -0.529093
 -0.081530	 -0.062392	 -0.079382	 -0.032037	 -0.069126	  0.004608	 -0.123294	 -0.168122	 -0.279467	 -0.367334	 -0.355752	 -0.494228	 -0.496639
 -0.076318	 -0.082745	 -0.096715	 -0.040868	 -0.074986	  0.010933	 -0.095381	 -0.177150	 -0.296130	 -0.369141	 -0.366195	 -0.400723	 -0.397678
 -0.104470	 -0.089000	 -0.089434	 -0.056868	 -0.071457	 -0.033293	 -0.077299	 -0.175103	 -0.299896	 -0.341200	 -0.358335	 -0.334835	 -0.328946
 -0.088933	 -0.082973	 -0.075321	 -0.028199	 -0.059945	 -0.055755	 -0.103260	 -0.174729	 -0.294914	 -0.339455	 -0.304634	 -0.280760	 -0.274814
 -0.062026	 -0.069398	 -0.077078	 -0.011523	 -0.093774	 -0.055237	 -0.123298	 -0.186872	 -0.276511	 -0.344736	 -0.255794	 -0.247445	 -0.219350
 -0.075970	 -0.052043	 -0.087887	 -0.008253	 -0.118626	 -0.079565	 -0.146067	 -0.178166	 -0.253627	 -0.342269	 -0.213158	 -0.190382	 -0.168724
 -0.054699	 -0.025573	 -0.129278	  0.001754	 -0.097348	 -0.088915	 -0.180643	 -0.162263	 -0.259774	 -0.350634	 -0.189133	 -0.108083	 -0.109383
 -0.033314	  0.043792	 -0.138404	  0.007798	 -0.114831	 -0.059569	 -0.169588	 -0.144734	 -0.282654	 -0.330427	 -0.178344	 -0.099103	 -0.093791
 -0.004635	  0.049197	 -0.132197	  0.015278	 -0.123736	 -0.053490	 -0.190930	 -0.145547	 -0.297344	 -0.292836	 -0.182984	 -0.085504	 -0.102303
 -0.034093	  0.034640	 -0.132988	  0.008981	 -0.122491	 -0.086267	 -0.198812	 -0.146282	 -0.274257	 -0.276413	 -0.192244	 -0.094223	 -0.146201
 -0.035728	  0.002932	 -0.141594	 -0.005683	 -0.140942	 -0.105428	 -0.196984	 -0.145154	 -0.255053	 -0.241986	 -0.195727	 -0.103417	 -0.183928
 -0.029987	 -0.012448	 -0.178848	 -0.005031	 -0.119936	 -0.130043	 -0.201428	 -0.124265	 -0.236623	 -0.218931	 -0.177899	 -0.121740	 -0.185471
 -0.015411	 -0.016215	 -0.168928	  0.024214	 -0.104017	 -0.117111	 -0.208472	 -0.130406	 -0.201204	 -0.214823	 -0.159115	 -0.130991	 -0.206682
 -0.000068	 -0.056775	 -0.152249	  0.014568	 -0.109774	 -0.095580	 -0.229968	 -0.097424	 -0.205050	 -0.224611	 -0.157956	 -0.150234	 -0.253955
 -0.019204	 -0.091464	 -0.178624	 -0.026084	 -0.066838	 -0.090662	 -0.198374	 -0.106127	 -0.239447	 -0.179353	 -0.143755	 -0.157445	 -0.306601
 -0.034622	 -0.078800	 -0.164776	 -0.058238	 -0.085472	 -0.101313	 -0.173478	 -0.104785	 -0.239870	 -0.187151	 -0.139092	 -0.185371	 -0.330057
 -0.043604	 -0.081681	 -0.186183	 -0.076202	 -0.092629	 -0.099808	 -0.156732	 -0.104979	 -0.200932	 -0.201159	 -0.133885	 -0.187622	 -0.392379
 -0.024302	 -0.067517	 -0.180442	 -0.065107	 -0.104930	 -0.101722	 -0.164339	 -0.081615	 -0.137588	 -0.219186	 -0.120714	 -0.207808	 -0.474374
 -0.023590	 -0.049570	 -0.151707	 -0.077671	 -0.125522	 -0.101972	 -0.168216	 -0.078859	 -0.144141	 -0.222584	 -0.109956	 -0.219264	 -0.495595
  0.009604	 -0.041230	 -0.165986	 -0.081149	 -0.122625	 -0.082123	 -0.205155	 -0.100564	 -0.166515	 -0.196844	 -0.140194	 -0.216579	 -0.471910
  0.024572	 -0.017742	 -0.226266	 -0.041841	 -0.135683	 -0.084709	 -0.212701	 -0.088681	 -0.149943	 -0.183783	 -0.168116	 -0.206104	 -0.399076
 -0.003985	 -0.030569	 -0.231254	 -0.017713	 -0.126980	 -0.105507	 -0.194374	 -0.045477	 -0.134001	 -0.154084	 -0.153511	 -0.207187	 -0.322738
 -0.026084	 -0.047740	 -0.229051	 -0.007259	 -0.121712	 -0.126819	 -0.183849	 -0.028646	 -0.133002	 -0.132467	 -0.171179	 -0.183871	 -0.283082
 -0.020259	 -0.079823	 -0.206277	  0.016576	 -0.093638	 -0.145659	 -0.174764	 -0.051537	 -0.127584	 -0.131095	 -0.196631	 -0.123495	 -0.280678
 -0.013931	 -0.098998	 -0.196477	  0.023759	 -0.089692	 -0.151295	 -0.146356	 -0.060559	 -0.142785	 -0.136659	 -0.168704	 -0.129183	 -0.301207
 -0.030549	 -0.090240	 -0.217007	  0.025602	 -0.065034	 -0.152698	 -0.120031	 -0.063455	 -0.136528	 -0.163594	 -0.158992	 -0.156804	 -0.259307
  0.000376	 -0.090618	 -0.203680	 -0.003163	 -0.076453	 -0.116691	 -0.076075	 -0.033084	 -0.142657	 -0.190455	 -0.145926	 -0.142890	 -0.214167
  0.007944	 -0.083063	 -0.229362	  0.003431	 -0.072419	 -0.057398	 -0.056809	 -0.021257	 -0.167543	 -0.168098	 -0.121449	 -0.152505	 -0.205857
  0.006713	 -0.075485	 -0.218633	  0.025971	 -0.073364	 -0.045405	 -0.042724	 -0.041788	 -0.161127	 -0.169443	 -0.093809	 -0.127853	 -0.178368
 -0.008696	 -0.088188	 -0.182096	  0.034613	 -0.076647	 -0.051964	 -0.051884	 -0.038414	 -0.150223	 -0.183302	 -0.074366	 -0.128263	 -0.185483
 -0.037683	 -0.089524	 -0.183524	  0.012493	 -0.072705	 -0.065112	 -0.058185	 -0.019546	 -0.129601	 -0.184027	 -0.083411	 -0.101059	 -0.203447
 -0.052922	 -0.102214	 -0.202817	  0.003889	 -0.118309	 -0.080714	 -0.075757	 -0.025849	 -0.159281	 -0.172077	 -0.089144	 -0.071165	 -0.205245
 -0.043207	 -0.129916	 -0.184436	  0.028686	 -0.075275	 -0.089160	 -0.086418	  0.012857	 -0.168086	 -0.129386	 -0.122419	 -0.075485	 -0.199263
 -0.046722	 -0.119592	 -0.173022	  0.017481	 -0.089951	 -0.059443	 -0.117315	  0.047325	 -0.166072	 -0.083507	 -0.094748	 -0.055772	 -0.200985
 -0.012607	 -0.109256	 -0.168208	  0.015757	 -0.130101	 -0.073325	 -0.134991	  0.045607	 -0.187653	 -0.096645	 -0.106493	 -0.053571	 -0.194995
  0.051282	 -0.107416	 -0.137099	  0.003795	 -0.117387	 -0.130049	 -0.137598	  0.034211	 -0.168419	 -0.167022	 -0.105606	 -0.069487	 -0.180808
  0.047272	 -0.117458	 -0.109598	  0.004767	 -0.117823	 -0.124273	 -0.106497	  0.003690	 -0.176180	 -0.190462	 -0.058870	 -0.086258	 -0.167533
  0.022525	 -0.113178	 -0.108703	 -0.014717	 -0.146784	 -0.071705	 -0.099494	 -0.011334	 -0.139090	 -0.179658	 -0.071447	 -0.092764	 -0.144330
  0.033561	 -0.068617	 -0.095972	 -0.042798	 -0.165772	 -0.080275	 -0.095608	 -0.017384	 -0.125124	 -0.193906	 -0.110293	 -0.077011	 -0.118861
  0.023786	 -0.022843	 -0.074640	 -0.055259	 -0.147965	 -0.071188	 -0.074653	 -0.008444	 -0.126467	 -0.180674	 -0.113623	 -0.049896	 -0.090145
  0.008349	 -0.022667	 -0.073748	 -0.041377	 -0.143649	 -0.050874	 -0.077561	 -0.034519	 -0.112426	 -0.179576	 -0.100531	 -0.050175	 -0.052466
  0.000899	 -0.050487	 -0.051424	 -0.072594	 -0.167530	 -0.083043	 -0.052509	 -0.024965	 -0.119460	 -0.145686	 -0.052737	 -0.054640	 -0.059490
  0.015653	 -0.065829	 -0.006880	 -0.042259	 -0.152772	 -0.058241	 -0.058219	  0.000793	 -0.124187	 -0.158096	 -0.061503	 -0.014514	 -0.073967
 -0.000349	 -0.086110	 -0.028747	 -0.033081	 -0.125063	 -0.032833	 -0.070606	 -0.036113	 -0.116526	 -0.139666	 -0.073914	  0.026283	 -0.041228
  0.007298	 -0.089498	 -0.061451	 -0.061891	 -0.116628	 -0.066381	 -0.036234	 -0.034132	 -0.109079	 -0.112421	 -0.074822	  0.050369	 -0.027349
  0.043473	 -0.118180	 -0.067325	 -0.078347	 -0.108398	 -0.059314	 -0.018387	 -0.040832	 -0.090074	 -0.096724	 -0.032380	  0.060832	 -0.052641
  0.055216	 -0.107850	 -0.106142	 -0.042496	 -0.105282	 -0.035661	 -0.055741	 -0.040071	 -0.113048	 -0.075582	 -0.004885	  0.060522	 -0.032396
  0.025810	 -0.052011	 -0.074925	 -0.006989	 -0.106193	 -0.039081	 -0.051050	 -0.019042	 -0.082511	 -0.056309	  0.008867	  0.079183	 -0.022491
  0.046802	 -0.057753	 -0.070668	 -0.036228	 -0.069705	 -0.042580	 -0.056867	  0.001234	 -0.085987	 -0.057915	 -0.009232	  0.092827	 -0.055417
 -0.077143	  0.090342	 -0.005905	  0.098054	  0.327481	  0.092490	 -0.032345	  0.011998	 -0.022629	  0.042250	  0.036434	  0.045315	 -0.028961
 -0.059930	  0.073712	 -0.009245	  0.091503	  0.323508	  0.060814	 -0.016566	  0.020774	 -0.028278	  0.051603	  0.045033	  0.046324	 -0.008619
 -0.036093	  0.069549	  0.007909	  0.088977	  0.288483	  0.086382	 -0.022834	  0.034741	 -0.033584	  0.029368	  0.037964	  0.037461	  0.005624
  0.002939	  0.035892	  0.024051	  0.049451	  0.268804	  0.049252	 -0.046875	  0.008687	  0.021652	  0.062434	  0.027059	  0.002709	  0.004350
 -0.008479	  0.019946	  0.028198	  0.026076	  0.255603	  0.040552	 -0.056864	 -0.003332	  0.017617	  0.051676	  0.006127	 -0.015882	 -0.038653
 -0.026728	  0.008343	  0.029342	  0.027619	  0.227554	  0.047340	 -0.007430	  0.015594	  0.029346	  0.044498	  0.020939	 -0.017218	 -0.033667
 -0.015154	 -0.008033	 -0.007000	  0.002706	  0.195660	  0.027526	  0.021145	  0.025705	  0.055988	  0.029130	 -0.001932	 -0.012768	 -0.008082
 -0.032961	  0.002762	 -0.018316	  0.016083	  0.149124	  0.039119	  0.038633	  0.030550	  0.036047	  0.006550	 -0.020063	  0.018460	  0.024908
 -0.045985	  0.008297	 -0.029276	  0.001979	  0.086134	  0.057505	  0.044202	  0.014432	 -0.015967	 -0.027580	 -0.005062	 -0.002511	  0.028661
 -0.030769	 -0.001729	 -0.042391	 -0.001554	  0.033116	  0.056308	  0.020060	 -0.006176	 -0.032908	 -0.039781	  0.014641	 -0.024708	  0.025792
  0.007917	 -0.017170	 -0.038143	 -0.023508	 -0.036526	  0.012460	  0.012499	 -0.031005	 -0.048665	 -0.015458	  0.029743	 -0.002361	  0.082656
 -0.002672	 -0.005592	 -0.040602	 -0.028223	 -0.079104	  0.000231	  0.014020	 -0.021517	 -0.035772	 -0.051400	  0.018786	 -0.069682	 -0.027101
  0.021273	  0.009720	 -0.004908	 -0.015575	 -0.119940	 -0.033324	 -0.004405	 -0.049207	 -0.014910	 -0.021992	  0.044584	  0.013030	  0.110685
  0.046559	  0.013874	 -0.016092	 -0.056820	 -0.166155	 -0.068652	  0.000298	 -0.047455	 -0.026061	 -0.011822	  0.012727	 -0.074015	 -0.045965
  0.016875	 -0.017235	 -0.017166	 -0.048121	 -0.152983	 -0.078107	 -0.006383	 -0.011200	  0.021580	  0.010193	  0.064672	  0.031465	  0.067121
  0.039670	 -0.037757	  0.018434	 -0.050750	 -0.174483	 -0.056981	 -0.016321	 -0.019247	 -0.001299	 -0.042457	 -0.027194	 -0.044318	 -0.111854
  0.073387	 -0.067876	  0.016741	 -0.058413	 -0.216345	 -0.041090	  0.011279	 -0.000839	  0.009839	 -0.002009	 -0.039762	  0.057342	 -0.001564
  0.082918	 -0.051400	  0.034121	 -0.023177	 -0.290558	 -0.052591	  0.027268	  0.015309	  0.007876	 -0.015079	 -0.091749	  0.004197	 -0.082176
  0.038182	 -0.063526	  0.040904	 -0.043372	 -0.416080	 -0.088940	  0.012302	  0.007941	  0.021467	 -0.037073	 -0.106416	 -0.015615	 -0.013761
  0.006195	 -0.062120	  0.029342	 -0.052934	 -0.503292	 -0.150293	  0.008316	  0.004247	  0.038660	 -0.063051	 -0.066530	  0.022774	  0.050606
  0.010055	 -0.082571	  0.049198	 -0.051111	 -0.524017	 -0.208751	  0.030692	 -0.000650	  0.043354	 -0.087953	 -0.105119	 -0.031870	 -0.089075
  0.028492	 -0.099765	  0.006597	 -0.120096	 -0.548091	 -0.205782	  0.053157	 -0.022668	  0.041792	 -0.041823	 -0.005655	  0.113586	  0.115764
  0.053155	 -0.053617	 -0.033925	 -0.115939	 -0.579489	 -0.236018	  0.069639	 -0.022580	  0.005240	 -0.054971	 -0.091546	 -0.003821	 -0.113635
  0.068219	 -0.081915	 -0.022853	 -0.026856	 -0.566351	 -0.272363	  0.059656	 -0.005823	  0.025842	  0.004789	 -0.018653	  0.104773	  0.153686
  0.072775	 -0.102095	 -0.036885	 -0.019959	 -0.538415	 -0.297002	  0.035103	 -0.036218	 -0.014407	 -0.038370	 -0.111423	 -0.049981	 -0.115019
  0.037442	 -0.098383	 -0.062319	 -0.020211	 -0.491891	 -0.284930	  0.006328	 -0.015926	  0.006111	  0.009874	 -0.030045	  0.107449	  0.103774
  0.068659	 -0.052278	 -0.078436	 -0.020638	 -0.470047	 -0.301445	  0.016139	 -0.006835	 -0.008347	  0.023034	 -0.089998	  0.017869	 -0.065612
  0.093210	 -0.085283	 -0.101493	 -0.014676	 -0.431377	 -0.323532	  0.021346	  0.013009	 -0.000632	  0.050778	 -0.054283	  0.087124	  0.055678
  0.106594	 -0.086526	 -0.131850	 -0.058157	 -0.411224	 -0.342445	 -0.006182	  0.013368	  0.006395	  0.078724	 -0.057054	  0.067387	  0.014746
  0.101084	 -0.047204	 -0.156496	 -0.044960	 -0.410415	 -0.327350	 -0.026030	  0.027734	  0.001099	  0.082805	 -0.100732	 -0.007960	 -0.023767
  0.108613	 -0.045596	 -0.155535	 -0.043854	 -0.371067	 -0.341084	 -0.029108	  0.000724	  0.007865	  0.082200	 -0.086287	  0.024416	  0.030887
  0.104920	 -0.070868	 -0.114022	 -0.041438	 -0.375091	 -0.356494	 -0.022616	 -0.025798	 -0.054936	  0.058935	 -0.150753	 -0.098836	 -0.145993
  0.101315	 -0.053019	 -0.079551	  0.004807	 -0.370522	 -0.382718	  0.002937	 -0.007351	 -0.001068	  0.087216	 -0.098208	  0.021036	  0.095049
  0.111263	 -0.046349	 -0.078089	 -0.007423	 -0.326069	 -0.462900	  0.010263	 -0.052856	 -0.016171	  0.058331	 -0.188667	 -0.134571	 -0.147475
  0.087455	 -0.079586	 -0.072491	  0.002300	 -0.308612	 -0.497617	  0.035886	 -0.027811	  0.000000	  0.105267	 -0.066049	  0.019431	  0.120392
  0.078875	 -0.088548	 -0.074291	  0.028430	 -0.268009	 -0.482485	  0.026930	 -0.029281	 -0.022926	  0.082919	 -0.126514	 -0.111211	 -0.155617
  0.062592	 -0.039844	 -0.119844	  0.037563	 -0.245295	 -0.461611	  0.008524	  0.013857	 -0.014245	  0.142103	 -0.052095	  0.026461	  0.086054
  0.072684	  0.008288	 -0.131411	  0.043160	 -0.246929	 -0.455191	 -0.010952	  0.022079	 -0.018388	  0.121445	 -0.087689	 -0.113829	 -0.065422
  0.071634	 -0.001308	 -0.143016	  0.054043	 -0.271566	 -0.439645	 -0.031514	  0.041784	 -0.017121	  0.159778	 -0.088719	 -0.077553	  0.051416
  0.081149	  0.015663	 -0.152090	  0.039381	 -0.259547	 -0.451867	 -0.040090	  0.005261	 -0.038752	  0.170347	 -0.080875	 -0.055288	  0.032765
  0.051920	  0.051870	 -0.132630	  0.059084	 -0.245831	 -0.402347	 -0.068097	 -0.016536	 -0.093397	  0.166745	 -0.074379	 -0.046551	 -0.054743
  0.020322	  0.075761	 -0.144653	  0.093406	 -0.256518	 -0.346154	 -0.064410	 -0.007736	 -0.092925	  0.223076	 -0.047851	  0.064863	  0.091148
 -0.007836	  0.082909	 -0.159043	  0.084508	 -0.261085	 -0.361091	 -0.026052	 -0.023145	 -0.113592	  0.193352	 -0.143677	 -0.033967	 -0.079738
 -0.008863	  0.061966	 -0.192279	  0.076227	 -0.291425	 -0.376926	 -0.026012	 -0.007321	 -0.091258	  0.259512	 -0.054678	  0.088586	  0.157060
  0.004269	  0.052451	 -0.201290	  0.076761	 -0.286005	 -0.394802	 -0.044024	 -0.021898	 -0.107125	  0.252558	 -0.162799	 -0.104450	 -0.128067
 -0.030258	  0.068069	 -0.218748	  0.051605	 -0.261757	 -0.412161	 -0.026025	 -0.032400	 -0.093806	  0.286847	 -0.080418	  0.067461	  0.136043
 -0.013163	  0.061367	 -0.206224	  0.053723	 -0.263309	 -0.417911	 -0.063731	 -0.059349	 -0.099117	  0.234669	 -0.151139	 -0.035824	 -0.097533
 -0.002202	  0.098966	 -0.205749	  0.059076	 -0.262392	 -0.380909	 -0.069641	 -0.048749	 -0.043797	  0.272664	 -0.095187	  0.112127	  0.098491
  0.014964	  0.082795	 -0.197316	  0.066566	 -0.263605	 -0.366111	 -0.090654	 -0.066162	 -0.049023	  0.263435	 -0.148414	  0.045390	 -0.051780
 -0.002943	  0.073445	 -0.189205	  0.114118	 -0.232683	 -0.316987	 -0.100088	 -0.043250	 -0.040652	  0.253904	 -0.118474	  0.090704	  0.032229
 -0.044916	  0.078489	 -0.189844	  0.142715	 -0.240396	 -0.279271	 -0.105634	 -0.025639	 -0.032572	  0.295713	 -0.098702	  0.107175	  0.042864
 -0.051151	  0.071143	 -0.211171	  0.146648	 -0.189358	 -0.267632	 -0.120438	 -0.006722	 -0.059333	  0.324718	 -0.132474	  0.048592	 -0.059991
 -0.057020	  0.091430	 -0.244791	  0.134713	 -0.117054	 -0.279037	 -0.141967	  0.029059	 -0.022222	  0.359960	 -0.069147	  0.141175	  0.119142
 -0.056532	  0.107592	 -0.244167	  0.157442	 -0.060600	 -0.265879	 -0.166362	  0.022409	 -0.051335	  0.334716	 -0.128595	  0.009313	 -0.057573
 -0.054740	  0.136489	 -0.258856	  0.161929	 -0.044307	 -0.235709	 -0.126778	  0.018754	 -0.061411	  0.438889	 -0.055401	  0.127733	  0.235689
 -0.051682	  0.139028	 -0.260822	  0.197376	 -0.098113	 -0.238509	 -0.152731	  0.008559	 -0.104012	  0.386147	 -0.154499	 -0.039068	 -0.023317
 -0.042881	  0.121670	 -0.276019	  0.237271	 -0.141506	 -0.212841	 -0.164095	  0.036116	 -0.092790	  0.452219	 -0.049737	  0.134491	  0.251693
 -0.071068	  0.120309	 -0.280565	  0.232948	 -0.164009	 -0.261884	 -0.194235	 -0.005731	 -0.102852	  0.422154	 -0.096523	  0.004154	  0.001574
 -0.078544	  0.137323	 -0.297046	  0.269315	 -0.196506	 -0.291841	 -0.210408	 -0.038169	 -0.107838	  0.422364	 -0.055606	  0.092064	  0.164734
 -0.091172	  0.150804	 -0.355211	  0.342063	 -0.219237	 -0.278035	 -0.232384	 -0.056355	 -0.121147	  0.450589	 -0.076906	 -0.013744	  0.038504
 -0.089435	  0.140381	 -0.371545	  0.389461	 -0.232589	 -0.286988	 -0.236633	 -0.064274	 -0.111549	  0.511553	 -0.053302	  0.008444	  0.114501
 -0.083283	  0.147305	 -0.348899	  0.393673	 -0.197353	 -0.331049	 -0.266811	 -0.077766	 -0.123061	  0.560158	 -0.056822	  0.037219	  0.178461
 -0.111475	  0.132737	 -0.361501	  0.398247	 -0.117081	 -0.362803	 -0.295612	 -0.051215	 -0.149390	  0.522586	 -0.103729	 -0.030083	  0.028412
 -0.143601	  0.089892	 -0.351382	  0.407155	 -0.142698	 -0.372283	 -0.288172	 -0.050787	 -0.141333	  0.582580	 -0.059315	  0.100493	  0.208047
 -0.139562	  0.049307	 -0.326263	  0.384556	 -0.220924	 -0.402684	 -0.285449	 -0.066912	 -0.164405	  0.550291	 -0.146108	 -0.042180	 -0.060251
 -0.142188	  0.062980	 -0.317685	  0.347978	 -0.282825	 -0.400181	 -0.282548	 -0.052752	 -0.138008	  0.570426	 -0.042170	  0.112615	  0.146304
 -0.154297	  0.113604	 -0.335028	  0.334945	 -0.298123	 -0.387944	 -0.296780	 -0.066255	 -0.167236	  0.542719	 -0.079901	 -0.067630	 -0.148882
 -0.138338	  0.121825	 -0.362784	  0.346989	 -0.320075	 -0.328802	 -0.287540	 -0.076133	 -0.137648	  0.578511	  0.016040	  0.093067	  0.106900
 -0.142669	  0.135160	 -0.359276	  0.325129	 -0.398227	 -0.259799	 -0.308609	 -0.071087	 -0.127088	  0.543782	 -0.054410	 -0.017692	 -0.115558
 -0.160402	  0.171639	 -0.360956	  0.330337	 -0.439719	 -0.213857	 -0.302315	 -0.063971	 -0.119431	  0.574746	  0.020486	  0.085299	  0.036542
 -0.150978	  0.127837	 -0.333404	  0.347510	 -0.405021	 -0.256478	 -0.338944	 -0.076573	 -0.148755	  0.589900	  0.020731	  0.012156	 -0.044747
 -0.138444	  0.118720	 -0.331408	  0.339711	 -0.355870	 -0.318394	 -0.329160	 -0.077798	 -0.138815	  0.588505	 -0.002391	 -0.010805	 -0.029810
 -0.154703	  0.104063	 -0.319123	  0.327604	 -0.344591	 -0.366206	 -0.311793	 -0.072382	 -0.104798	  0.583608	  0.000298	  0.051079	  0.070908
 -0.143991	  0.118894	 -0.292034	  0.329266	 -0.301567	 -0.399997	 -0.303675	 -0.063853	 -0.103892	  0.540370	 -0.075092	 -0.029831	 -0.101761
 -0.161998	  0.090908	 -0.300789	  0.347836	 -0.260440	 -0.399918	 -0.273089	 -0.082489	 -0.083425	  0.613953	  0.009843	  0.115484	  0.084083
 -0.194241	  0.054718	 -0.310688	  0.355615	 -0.282172	 -0.379083	 -0.268426	 -0.064816	 -0.098952	  0.570901	 -0.075309	 -0.037239	 -0.156708
 -0.187461	  0.074048	 -0.270985	  0.347910	 -0.318557	 -0.375732	 -0.258251	 -0.021809	 -0.064437	  0.605402	  0.000950	  0.141982	  0.109898
 -0.181395	  0.059444	 -0.259928	  0.341242	 -0.373003	 -0.361375	 -0.242353	 -0.044798	 -0.100450	  0.573978	 -0.113233	  0.017748	 -0.122397
 -0.173409	  0.061277	 -0.261040	  0.319929	 -0.433902	 -0.335460	 -0.234491	 -0.072739	 -0.048796	  0.649013	 -0.048647	  0.155286	  0.115802
 -0.181415	  0.113814	 -0.282428	  0.355271	 -0.448766	 -0.364723	 -0.257135	 -0.072531	 -0.050659	  0.612964	 -0.093164	  0.019702	 -0.036751
 -0.185701	  0.097564	 -0.292201	  0.356982	 -0.426310	 -0.431635	 -0.241702	 -0.044382	 -0.048907	  0.605887	 -0.069096	  0.103647	  0.072948
 -0.153012	  0.113474	 -0.255880	  0.311941	 -0.430210	 -0.476290	 -0.245954	 -0.034482	 -0.069471	  0.641192	 -0.081814	  0.090886	 -0.022394
 -0.179216	  0.126963	 -0.245376	  0.302705	 -0.341876	 -0.461213	 -0.213714	 -0.002641	 -0.085719	  0.612690	 -0.113437	  0.059679	 -0.054432
 -0.185362	  0.107860	 -0.199763	  0.282713	 -0.332673	 -0.437441	 -0.208225	 -0.036852	 -0.053690	  0.644105	 -0.059027	  0.136547	  0.055717
 -0.178469	  0.113256	 -0.210349	  0.313728	 -0.319482	 -0.477514	 -0.198545	 -0.060711	 -0.032266	  0.609460	 -0.129221	 -0.012462	 -0.103732
 -0.214815	  0.114559	 -0.187531	  0.332055	 -0.291547	 -0.477599	 -0.189685	 -0.076928	 -0.019014	  0.601945	 -0.055269	  0.077233	  0.144530
 -0.231379	  0.114910	 -0.175036	  0.342098	 -0.362493	 -0.483746	 -0.162319	 -0.102706	 -0.085414	  0.538997	 -0.149689	 -0.070134	 -0.102413
 -0.250691	  0.113171	 -0.178665	  0.354237	 -0.456926	 -0.435092	 -0.160057	 -0.074126	 -0.072235	  0.583202	 -0.037440	  0.118072	  0.191078
 -0.236744	  0.108391	 -0.139850	  0.371517	 -0.489400	 -0.448297	 -0.163586	 -0.059754	 -0.074032	  0.491494	 -0.115438	 -0.033126	 -0.080855
 -0.208117	  0.076511	 -0.145717	  0.381928	 -0.445582	 -0.452280	 -0.178021	 -0.020043	 -0.040169	  0.531400	 -0.014691	  0.146872	  0.146889
 -0.220532	  0.055554	 -0.171001	  0.354912	 -0.439510	 -0.423570	 -0.210865	 -0.040587	 -0.053259	  0.513310	 -0.035350	  0.054777	 -0.037034
 -0.204641	  0.065251	 -0.140316	  0.350500	 -0.432840	 -0.443380	 -0.218884	 -0.052978	 -0.052082	  0.537617	 -0.000937	  0.096394	  0.003415
 -0.192859	  0.079745	 -0.128016	  0.336201	 -0.414789	 -0.425393	 -0.213090	 -0.036066	 -0.076924	  0.543528	 -0.067687	  0.095372	 -0.003692
 -0.223629	  0.073291	 -0.117917	  0.309204	 -0.355180	 -0.414771	 -0.183414	 -0.023787	 -0.050396	  0.497915	 -0.122610	  0.037307	 -0.065899
 -0.206341	  0.068407	 -0.080156	  0.324586	 -0.284859	 -0.446886	 -0.165173	 -0.057934	 -0.017780	  0.524213	 -0.028895	  0.109151	  0.048075
 -0.201919	  0.053239	 -0.079654	  0.339546	 -0.286127	 -0.454483	 -0.152254	 -0.111333	 -0.066451	  0.426660	 -0.077799	 -0.041141	 -0.179497
 -0.200881	 -0.010320	 -0.074183	  0.345598	 -0.313335	 -0.435455	 -0.165883	 -0.089739	 -0.025160	  0.451746	  0.037831	  0.083797	  0.075489
 -0.188971	 -0.022034	 -0.082089	  0.321157	 -0.380785	 -0.427315	 -0.178720	 -0.038034	 -0.033005	  0.405963	 -0.062240	 -0.079371	 -0.168814
 -0.222596	  0.012297	 -0.099455	  0.347356	 -0.355587	 -0.408150	 -0.161317	 -0.019910	 -0.007195	  0.432291	 -0.019664	  0.097515	  0.155249
 -0.226330	  0.048933	 -0.080924	  0.333006	 -0.302890	 -0.441704	 -0.156718	 -0.049614	 -0.047201	  0.369951	 -0.101905	 -0.012146	 -0.094641
 -0.186780	  0.022644	 -0.084855	  0.313933	 -0.269980	 -0.452113	 -0.189492	 -0.055553	 -0.037257	  0.407361	 -0.032745	  0.066302	  0.059917
 -0.184656	  0.047057	 -0.095754	  0.282011	 -0.255796	 -0.411404	 -0.208548	 -0.026559	 -0.051789	  0.388109	 -0.079178	 -0.027492	 -0.094338
 -0.204258	  0.068887	 -0.051485	  0.242397	 -0.220254	 -0.421917	 -0.211013	 -0.009429	 -0.044534	  0.358171	 -0.064937	  0.010345	 -0.002274
 -0.200403	  0.077611	 -0.029660	  0.267647	 -0.181234	 -0.453517	 -0.217973	 -0.002046	 -0.022336	  0.318776	 -0.093809	  0.029903	  0.037636
 -0.217924	  0.056527	 -0.022133	  0.273763	 -0.236009	 -0.492387	 -0.200491	 -0.012250	 -0.027081	  0.270212	 -0.130275	  0.018556	 -0.041018
 -0.203058	  0.037802	  0.007154	  0.273159	 -0.272234	 -0.463673	 -0.198431	 -0.008639	  0.026438	  0.289974	 -0.064103	  0.149046	  0.149272
 -0.181119	  0.017672	  0.034783	  0.265881	 -0.250298	 -0.416387	 -0.219077	 -0.031240	  0.049562	  0.228691	 -0.117050	 -0.003538	 -0.076169
 -0.177221	  0.024557	  0.026376	  0.243080	 -0.258308	 -0.378720	 -0.199390	 -0.014162	  0.054403	  0.298182	  0.009111	  0.152812	  0.163077
 -0.197889	  0.012410	  0.037227	  0.220222	 -0.267228	 -0.361195	 -0.194371	 -0.040833	  0.036342	  0.264028	 -0.087766	 -0.024125	 -0.179305
 -0.193566	  0.017807	  0.036553	  0.204694	 -0.233319	 -0.365513	 -0.199913	 -0.003083	  0.068527	  0.268750	 -0.026992	  0.083980	  0.081172
 -0.174608	 -0.007292	  0.025295	  0.218541	 -0.250468	 -0.364869	 -0.176352	 -0.011026	  0.033635	  0.205274	 -0.100416	 -0.066944	 -0.150322
 -0.182603	 -0.065469	  0.060909	  0.268975	 -0.227489	 -0.370205	 -0.181952	 -0.048070	  0.063469	  0.207775	 -0.039731	  0.048725	  0.043905
 -0.192228	 -0.047950	  0.084588	  0.259915	 -0.260098	 -0.376049	 -0.209303	 -0.047035	  0.020655	  0.178076	 -0.059879	  0.003426	 -0.051479
 -0.220687	 -0.037930	  0.048300	  0.226409	 -0.249273	 -0.358050	 -0.161499	 -0.010605	 -0.003344	  0.184502	 -0.046746	  0.045772	  0.021688
 -0.210972	 -0.015009	  0.038900	  0.179272	 -0.193172	 -0.334758	 -0.176553	  0.016188	  0.025114	  0.161617	  0.016131	  0.078614	  0.066563
 -0.205668	  0.031023	  0.072159	  0.151855	 -0.170141	 -0.308674	 -0.173968	 -0.003827	  0.040661	  0.132403	 -0.013099	  0.011081	 -0.083256
 -0.181798	  0.014832	  0.062982	  0.132133	 -0.117168	 -0.255484	 -0.118678	  0.013687	  0.047657	  0.176348	  0.037733	  0.079395	  0.095978
 -0.161878	  0.030887	  0.024882	  0.113548	 -0.097824	 -0.276109	 -0.123172	 -0.019970	  0.028277	  0.126392	 -0.068322	 -0.073564	 -0.099969
 -0.163698	  0.015302	  0.039069	  0.112663	 -0.084000	 -0.308051	 -0.147235	 -0.045662	  0.075002	  0.157832	 -0.023523	  0.067456	  0.111313
 -0.179067	 -0.015096	  0.082577	  0.103489	 -0.096247	 -0.301310	 -0.131337	 -0.083462	  0.061143	  0.132103	 -0.070504	 -0.015928	 -0.114801
 -0.162677	 -0.018716	  0.107198	  0.078990	 -0.082471	 -0.244407	 -0.099831	 -0.063522	  0.072743	  0.143322	 -0.011357	  0.096704	  0.046375
 -0.141305	 -0.020773	  0.138373	  0.057533	 -0.034338	 -0.227975	 -0.102662	 -0.045588	  0.028496	  0.132645	 -0.042680	  0.018363	 -0.065631
 -0.133217	 -0.010254	  0.085820	  0.090058	  0.058020	 -0.232287	 -0.099820	  0.004638	  0.032461	  0.166210	 -0.000349	  0.056448	  0.005620
 -0.157353	  0.002837	  0.033554	  0.091618	  0.114272	 -0.216717	 -0.111237	 -0.026349	  0.043148	  0.158033	  0.042533	  0.046975	 -0.007394
 -0.170282	  0.015478	  0.049402	  0.064319	  0.088586	 -0.209939	 -0.115135	 -0.079947	  0.028213	  0.110735	  0.026126	  0.015896	 -0.044202
 -0.121027	  0.042907	  0.047299	  0.064649	  0.091271	 -0.222007	 -0.059890	 -0.065503	  0.036246	  0.120145	  0.024791	  0.032644	  0.032258
 -0.115300	  0.061972	  0.081009	  0.027933	  0.133540	 -0.215376	 -0.049107	 -0.052069	  0.051034	  0.118414	 -0.038752	 -0.005377	 -0.019651
 -0.128893	  0.028854	  0.080848	 -0.034897	  0.084159	 -0.228103	 -0.073358	 -0.020051	  0.039268	  0.128719	 -0.032946	  0.028365	  0.041718
 -0.129561	  0.064739	  0.067004	 -0.057289	  0.044122	 -0.267616	 -0.078680	 -0.008601	  0.040582	  0.161347	 -0.021612	 -0.023414	 -0.039851
 -0.088690	  0.082202	  0.081673	 -0.027419	  0.101535	 -0.263289	 -0.084272	 -0.030377	  0.066712	  0.189585	  0.010028	 -0.006293	  0.000960
 -0.101990	  0.073088	  0.091730	 -0.035649	  0.135656	 -0.220889	 -0.129124	 -0.052812	  0.041591	  0.200168	  0.015621	  0.021774	 -0.013528
 -0.071426	  0.053151	  0.087900	 -0.027944	  0.171390	 -0.127230	 -0.136626	 -0.039782	 -0.015154	  0.185952	  0.024319	  0.067243	  0.018179
 -0.078042	  0.042430	  0.066497	 -0.007034	  0.157321	 -0.060642	 -0.120922	 -0.050081	 -0.013480	  0.153905	  0.011838	  0.085799	 -0.019237
 -0.071129	  0.041452	  0.029849	 -0.001599	  0.140041	 -0.024589	 -0.105484	 -0.054638	 -0.020509	  0.169434	  0.037410	  0.064414	 -0.021331
 -0.058225	  0.031386	  0.048282	  0.012200	  0.151947	 -0.023477	 -0.055805	 -0.061913	 -0.071251	  0.176477	  0.009577	  0.016384	  0.002501
 -0.058929	  0.007177	  0.065050	  0.032604	  0.175310	 -0.009682	 -0.045886	 -0.063967	 -0.061365	  0.198795	 -0.013286	 -0.012449	 -0.025323
 -0.044142	  0.016989	  0.048196	  0.025270	  0.153532	  0.009800	 -0.048111	 -0.053870	 -0.059485	  0.185779	 -0.017192	  0.033583	 -0.048956
 -0.079002	  0.052170	  0.039582	  0.052661	  0.138182	  0.028774	 -0.011141	 -0.035782	 -0.018814	  0.211054	  0.003362	  0.017969	 -0.039244
 -0.045969	  0.062347	  0.029896	  0.061150	  0.154220	  0.029924	 -0.016844	 -0.013505	  0.016348	  0.241666	 -0.002099	 -0.014885	 -0.026172
 -0.042494	  0.098244	  0.030440	  0.060614	  0.149520	  0.000960	 -0.026499	 -0.007798	 -0.023061	  0.285605	  0.035439	 -0.011079	 -0.023279
 -0.022088	  0.117365	  0.020350	  0.074509	  0.148732	 -0.035043	 -0.044242	 -0.002539	 -0.051846	  0.257094	  0.025158	 -0.015469	 -0.016648
 -0.031590	  0.122633	  0.010500	  0.062564	  0.169804	 -0.044151	 -0.042595	 -0.020187	 -0.052331	  0.236014	 -0.001494	  0.007496	 -0.031816
  0.000026	  0.123598	  0.018512	  0.061657	  0.167547	  0.003645	 -0.050974	 -0.020326	 -0.026079	  0.244005	  0.010909	  0.037149	 -0.027567
  0.029939	  0.107403	  0.020141	  0.033497	  0.172296	  0.005628	 -0.048500	 -0.021644	  0.000494	  0.197311	  0.001847	  0.046661	 -0.022627
  0.020027	  0.120605	  0.032147	  0.050277	  0.162821	 -0.001302	 -0.021854	 -0.021460	 -0.006996	  0.197149	  0.000358	  0.056406	  0.010679
  0.029101	  0.106390	  0.001143	  0.047628	  0.119636	  0.016365	 -0.001971	 -0.036837	 -0.038363	  0.198118	  0.018352	  0.055781	 -0.014990
  0.018803	  0.095929	 -0.003923	  0.052934	  0.118267	  0.030591	  0.004683	 -0.044168	 -0.018923	  0.207223	  0.000154	  0.042485	 -0.009410
  0.014517	  0.070029	 -0.026627	  0.073685	  0.095153	  0.086755	  0.014294	 -0.046826	 -0.033321	  0.192396	  0.007488	  0.010408	 -0.015780
  0.037072	  0.045902	 -0.017820	  0.087034	  0.107839	  0.113788	  0.031246	 -0.051118	 -0.037063	  0.212157	  0.042733	 -0.005766	 -0.018718
 -0.000186	  0.053249	 -0.008580	  0.057150	  0.120561	  0.092202	 -0.021936	 -0.066977	 -0.058111	  0.230150	  0.060630	  0.012316	 -0.018257
 -0.014940	  0.038806	 -0.018447	  0.034798	  0.106552	  0.081406	 -0.002784	 -0.015449	 -0.060188	  0.228888	  0.096065	  0.018392	 -0.013724
 -0.009398	  0.025929	 -0.035354	  0.014735	  0.119209	  0.067759	  0.016396	  0.021722	 -0.057725	  0.204781	  0.112463	  0.011979	  0.000269
  0.008744	  0.032994	 -0.048270	  0.003867	  0.161541	  0.061845	  0.026743	 -0.001444	 -0.055262	  0.194529	  0.087015	 -0.001987	  0.001898
 -0.016462	  0.075708	 -0.067663	  0.007836	  0.201794	  0.074363	  0.017396	  0.004090	 -0.020258	  0.164054	  0.015184	  0.020684	 -0.021645
  0.003800	  0.066336	 -0.054191	  0.040593	  0.254670	  0.061219	 -0.001226	  0.003071	  0.008244	  0.149641	  0.013943	  0.027429	 -0.031285
 -0.002053	  0.050378	 -0.029568	  0.076419	  0.299990	  0.044816	  0.001594	  0.000847	 -0.002017	  0.124225	  0.009554	  0.027647	  0.007460
 -0.005329	  0.075034	 -0.015032	  0.055885	  0.327460	  0.061443	 -0.001386	  0.002266	  0.026224	  0.160395	  0.019106	  0.003854	  0.032737
  0.046879	  0.062287	 -0.036258	  0.041126	  0.325148	  0.081276	  0.005461	 -0.020623	  0.024492	  0.172130	 -0.002794	  0.035435	  0.067032
  0.043747	  0.076994	 -0.037345	  0.037857	  0.265979	  0.049118	  0.011658	 -0.013960	  0.018877	  0.150269	 -0.059729	  0.075279	  0.079962
  0.032724	  0.103815	 -0.031553	  0.063016	  0.228528	  0.030773	  0.029108	 -0.024035	  0.033770	  0.133018	 -0.083547	  0.059165	  0.057097
  0.034981	  0.088486	 -0.037712	  0.101531	  0.231779	  0.023331	  0.027531	 -0.029976	  0.022683	  0.119752	 -0.058256	  0.030790	  0.025406
  0.026969	  0.096461	 -0.066048	  0.117911	  0.222524	 -0.011709	  0.027820	 -0.042943	  0.008924	  0.120242	  0.005136	  0.031184	  0.012535
  0.014226	  0.089253	 -0.084122	  0.111098	  0.227505	 -0.034412	  0.019056	 -0.050073	  0.018290	  0.139398	  0.019138	  0.025326	  0.021916
 -0.035009	  0.039330	 -0.111037	  0.075600	  0.182807	 -0.033856	  0.017003	 -0.058479	  0.034595	  0.157924	  0.030802	 -0.006086	  0.037477
 -0.048123	  0.044314	 -0.088775	  0.062791	  0.110885	 -0.037031	  0.036725	 -0.075515	  0.021965	  0.145106	  0.018044	 -0.011212	  0.060886
 -0.042468	  0.059338	 -0.065128	  0.065341	  0.041506	 -0.030618	  0.030010	 -0.105127	  0.044512	  0.123998	  0.022563	 -0.017958	  0.103515
 -0.032988	  0.028326	 -0.077300	  0.084148	 -0.041453	 -0.024444	  0.066909	 -0.099834	  0.060439	  0.129703	 -0.001968	  0.004703	  0.092778
 -0.031907	  0.045438	 -0.054372	  0.077561	 -0.085232	 -0.043698	  0.078258	 -0.118195	  0.036966	  0.116010	 -0.039110	  0.031231	  0.065360
 -0.033908	  0.031496	 -0.086435	  0.085886	 -0.078494	 -0.063279	  0.067151	 -0.129526	  0.035206	  0.104914	 -0.036837	  0.047935	  0.037337
 -0.032053	 -0.011050	 -0.101340	  0.094565	 -0.083628	 -0.046625	  0.040935	 -0.130840	  0.079611	  0.113037	 -0.023388	  0.031519	  0.053514
 -0.007289	 -0.022201	 -0.140147	  0.119566	 -0.102507	 -0.033388	  0.010705	 -0.151559	  0.071653	  0.128927	 -0.012850	  0.016807	  0.040675
  0.001725	 -0.065731	 -0.148129	  0.113332	 -0.115764	 -0.050403	 -0.017708	 -0.162519	  0.051760	  0.141684	 -0.021193	  0.007902	  0.010551
 -0.025920	 -0.024837	 -0.143712	  0.072482	 -0.155712	 -0.096044	 -0.021250	 -0.123497	  0.056266	  0.139752	  0.007914	 -0.012200	 -0.010815
 -0.029369	  0.015860	 -0.135184	  0.078500	 -0.196835	 -0.126852	 -0.021337	 -0.091844	  0.043392	  0.148802	  0.023162	 -0.007726	  0.004099
 -0.018389	  0.008237	 -0.143971	  0.066990	 -0.207460	 -0.168367	 -0.043364	 -0.073112	  0.027522	  0.140855	  0.049883	 -0.026287	  0.037866
  0.008076	 -0.038757	 -0.143169	  0.076058	 -0.234883	 -0.210763	 -0.034862	 -0.049062	  0.029797	  0.169012	 -0.016061	 -0.028219	  0.044750
 -0.012280	 -0.079901	 -0.115568	  0.086695	 -0.284763	 -0.237858	 -0.005950	 -0.041711	  0.009735	  0.157360	 -0.064244	 -0.028825	  0.055027
  0.004822	 -0.080015	 -0.160772	  0.035681	 -0.314782	 -0.287146	 -0.041222	 -0.027973	  0.047358	  0.129269	 -0.066910	 -0.013802	  0.064187
  0.013812	 -0.048511	 -0.173893	  0.044700	 -0.322495	 -0.268162	 -0.066507	 -0.041025	  0.052103	  0.143352	 -0.087290	  0.022765	  0.077521
 -0.005863	 -0.047266	 -0.192115	  0.076116	 -0.337087	 -0.286991	 -0.034603	 -0.059302	  0.020348	  0.131869	 -0.098403	  0.032058	  0.068053
 -0.019620	 -0.040645	 -0.201886	  0.085891	 -0.353559	 -0.314008	 -0.047181	 -0.060554	  0.029428	  0.135295	 -0.104400	  0.020810	  0.035334
  0.010991	 -0.056697	 -0.199827	  0.080353	 -0.357408	 -0.311670	 -0.035433	 -0.049929	  0.001738	  0.145225	 -0.044975	  0.019263	  0.034823
  0.026453	 -0.039106	 -0.173091	  0.088738	 -0.344257	 -0.305450	 -0.006526	 -0.082416	 -0.016380	  0.158432	 -0.045859	  0.062305	  0.067187
  0.035915	 -0.053426	 -0.167456	  0.095478	 -0.345235	 -0.331614	 -0.011933	 -0.074663	  0.001068	  0.186308	 -0.050721	  0.098719	  0.049396
  0.008511	 -0.052240	 -0.161650	  0.088210	 -0.401621	 -0.381774	 -0.027538	 -0.079664	  0.006252	  0.199540	 -0.031718	  0.096657	  0.024846
 -0.007595	 -0.058293	 -0.174649	  0.134833	 -0.417188	 -0.403486	 -0.015463	 -0.084096	  0.032103	  0.190191	 -0.036186	  0.074938	  0.071133
 -0.031704	 -0.052469	 -0.187624	  0.161206	 -0.404703	 -0.434515	  0.018317	 -0.096893	  0.028349	  0.196457	 -0.059414	  0.022924	  0.049138
 -0.030096	 -0.048415	 -0.171765	  0.152823	 -0.398970	 -0.489415	 -0.011583	 -0.091850	 -0.013523	  0.230054	 -0.040463	  0.028509	  0.046450
 -0.020018	 -0.066045	 -0.132155	  0.123273	 -0.439165	 -0.516157	 -0.049912	 -0.091835	  0.010077	  0.234696	  0.002145	  0.048641	  0.050613
 -0.027017	 -0.098819	 -0.144263	  0.134688	 -0.464614	 -0.553178	 -0.046860	 -0.085246	  0.007027	  0.234163	 -0.014558	  0.085187	  0.011083
 -0.055103	 -0.079327	 -0.188955	  0.142587	 -0.457249	 -0.598841	 -0.060822	 -0.135245	 -0.049023	  0.229547	 -0.020737	  0.111039	  0.024332
 -0.047169	 -0.074582	 -0.196556	  0.150592	 -0.483033	 -0.600143	 -0.105274	 -0.147395	 -0.054039	  0.259476	 -0.044770	  0.113355	  0.047286
 -0.048596	 -0.047313	 -0.224418	  0.181179	 -0.473863	 -0.585652	 -0.121235	 -0.131182	 -0.060246	  0.301475	 -0.064712	  0.097516	  0.007221
 -0.056597	 -0.042075	 -0.229851	  0.219546	 -0.483798	 -0.589309	 -0.093224	 -0.143929	 -0.051563	  0.345232	 -0.077472	  0.074086	 -0.006423
 -0.071012	 -0.058598	 -0.222949	  0.207968	 -0.501974	 -0.607090	 -0.069239	 -0.128712	 -0.059198	  0.371388	 -0.110615	  0.082731	  0.011419
 -0.083463	 -0.043426	 -0.220664	  0.197312	 -0.527672	 -0.630204	 -0.063993	 -0.120095	 -0.043345	  0.368114	 -0.153675	  0.113101	  0.012358
 -0.072465	 -0.028302	 -0.239977	  0.196557	 -0.533823	 -0.632161	 -0.058275	 -0.078415	 -0.024165	  0.347109	 -0.139406	  0.045740	  0.038040
 -0.044677	  0.009012	 -0.227164	  0.226495	 -0.540621	 -0.602319	 -0.077014	 -0.099398	 -0.046790	  0.343994	 -0.132517	  0.032166	  0.063523
 -0.045959	  0.030596	 -0.219563	  0.246015	 -0.569894	 -0.592835	 -0.105371	 -0.098516	 -0.051597	  0.381053	 -0.162849	  0.028404	  0.058070
 -0.056100	  0.016909	 -0.210665	  0.220175	 -0.567601	 -0.598725	 -0.093303	 -0.065859	 -0.036972	  0.421986	 -0.175673	  0.003903	  0.057929
 -0.048450	  0.021660	 -0.211324	  0.201008	 -0.604312	 -0.623577	 -0.090220	 -0.100370	 -0.062941	  0.408992	 -0.179054	  0.002289	  0.047431
 -0.048815	 -0.003805	 -0.188864	  0.239811	 -0.612947	 -0.671783	 -0.118968	 -0.146629	 -0.072212	  0.396614	 -0.132004	  0.016474	  0.051688
 -0.064377	  0.014067	 -0.177304	  0.248510	 -0.615819	 -0.707120	 -0.130460	 -0.128385	 -0.098836	  0.396595	 -0.095688	  0.023569	  0.008717
 -0.063676	  0.070749	 -0.192026	  0.273321	 -0.601535	 -0.739924	 -0.150134	 -0.133725	 -0.127187	  0.435523	 -0.069761	  0.014983	  0.020694
 -0.089813	  0.059270	 -0.161502	  0.294082	 -0.616459	 -0.744327	 -0.150639	 -0.174738	 -0.122380	  0.473202	 -0.080867	  0.005172	  0.027976
 -0.109527	  0.030599	 -0.159939	  0.315362	 -0.598758	 -0.708886	 -0.152117	 -0.158170	 -0.102104	  0.451635	 -0.066652	  0.016289	  0.012756
 -0.126137	  0.046566	 -0.201209	  0.322169	 -0.583845	 -0.708091	 -0.197834	 -0.102125	 -0.076816	  0.456856	 -0.051858	  0.036762	 -0.015493
 -0.139071	  0.081794	 -0.182685	  0.353471	 -0.590094	 -0.710472	 -0.212358	 -0.066627	 -0.086942	  0.392402	 -0.064857	  0.027691	  0.005087
 -0.144296	  0.108112	 -0.156775	  0.370621	 -0.603770	 -0.701602	 -0.265776	 -0.093150	 -0.074044	  0.404280	 -0.079362	 -0.003949	  0.046541
 -0.136931	  0.106554	 -0.179228	  0.373221	 -0.606741	 -0.719093	 -0.287781	 -0.140953	 -0.073739	  0.408808	 -0.109369	 -0.006469	  0.054778
 -0.172446	  0.113853	 -0.186108	  0.375892	 -0.599928	 -0.748243	 -0.262955	 -0.164571	 -0.105592	  0.432667	 -0.116631	 -0.017477	  0.082693
 -0.154640	  0.071454	 -0.171411	  0.387351	 -0.597560	 -0.723290	 -0.243644	 -0.134201	 -0.136789	  0.452127	 -0.083234	 -0.016344	  0.086878
