# Supplementary material for: A fluorescent photoimmunoconjugate for imaging of cholesteatoma
Source: Sci Rep. 2022 Nov 19;12:19905. doi: 10.1038/s41598-022-22072-9 (PMC9675863; doi:10.1038/s41598-022-22072-9)
Supplement: Supplementary file 2 — Supplementary Information 2. [file 41598_2022_22072_MOESM2_ESM.zip › Data/ABR-67-4]

:RUN-4	LEVEL SWEEP	TEMP:NaN	6/13/2018	12:42 PM	NaNHR:
:SW EAR: R	SW FREQ: 16.00	# AVERAGES: 512	REP RATE (/sec): 40	DRIVER: RS Tweeter	SAMPLE (�sec): 40	
:NOTES-
:CHAMBER-CH4B-PXI
:CFTS Version: V2.7.2 (R850)
:LEVELS:20;25;30;35;40;45;50;55;60;65;70;75;80;
:DATA
 -0.046511	 -0.006964	  0.053798	  0.024675	 -0.022742	  0.011325	  0.042759	 -0.012292	 -0.045348	  0.040727	  0.016429	  0.016363	 -0.024211
 -0.029547	  0.024749	  0.059430	 -0.020559	  0.020502	  0.017429	  0.033993	  0.026833	 -0.054925	  0.017486	  0.026176	 -0.014344	 -0.055338
 -0.016327	  0.017240	  0.075306	 -0.022990	  0.004493	  0.002421	  0.037069	  0.056885	 -0.062999	  0.041696	  0.009579	 -0.019600	 -0.084600
 -0.009496	  0.031428	  0.039165	 -0.014007	 -0.024785	 -0.019109	  0.057035	  0.054962	 -0.081888	  0.028959	 -0.019398	 -0.021495	 -0.090426
 -0.027783	  0.042225	 -0.003472	  0.000316	 -0.020101	 -0.013930	  0.051012	  0.042874	 -0.053406	  0.028030	 -0.011807	 -0.030270	 -0.089719
 -0.028722	  0.023167	  0.002248	  0.005902	  0.010866	 -0.032656	  0.035015	  0.025496	 -0.031274	  0.011195	 -0.010684	 -0.041766	 -0.079849
 -0.039761	  0.000390	 -0.008396	  0.016434	  0.004014	 -0.021444	  0.022783	 -0.004517	  0.029331	  0.025133	 -0.026007	 -0.062500	 -0.097001
 -0.018681	  0.001814	 -0.033318	 -0.010261	 -0.026833	  0.000064	  0.006921	 -0.013600	  0.029832	  0.044740	 -0.058881	 -0.042504	 -0.090297
  0.005962	  0.020130	 -0.027147	 -0.019342	 -0.008753	  0.019989	 -0.017886	 -0.019759	  0.028917	  0.027575	 -0.076456	 -0.031102	 -0.066654
  0.047217	  0.000445	 -0.037649	 -0.015114	  0.002740	 -0.014398	 -0.017386	 -0.024064	  0.015661	 -0.005827	 -0.069916	 -0.022183	 -0.106690
  0.045892	  0.008877	 -0.037442	 -0.000535	 -0.002851	 -0.021290	  0.004461	  0.016658	  0.013344	 -0.009269	 -0.054606	 -0.044948	 -0.088987
  0.023004	  0.011943	 -0.041407	 -0.025162	 -0.015386	 -0.016738	  0.011007	  0.027495	  0.019441	 -0.006709	 -0.056059	 -0.040601	 -0.065288
  0.006041	 -0.039659	 -0.029038	 -0.029180	 -0.035440	 -0.011688	 -0.016204	  0.006541	  0.012601	 -0.007898	 -0.092129	 -0.033796	 -0.029279
 -0.006122	 -0.051828	 -0.044040	 -0.004938	 -0.011538	  0.020838	 -0.054170	 -0.035516	  0.019121	 -0.024722	 -0.093528	 -0.042293	  0.012132
  0.007821	 -0.038295	 -0.041128	  0.018113	 -0.024035	  0.028985	 -0.078083	 -0.029538	  0.027160	 -0.032139	 -0.035858	 -0.059297	  0.009688
  0.024880	 -0.032870	 -0.003229	  0.035253	  0.009635	 -0.007298	 -0.058658	 -0.002147	  0.020123	 -0.039633	  0.002819	 -0.034046	  0.044796
  0.034139	 -0.025061	  0.000298	  0.052223	  0.036696	 -0.007837	 -0.069026	 -0.011944	 -0.004365	 -0.043936	  0.059348	  0.011534	  0.112229
  0.016481	 -0.012440	  0.005308	  0.017370	  0.046974	  0.012369	 -0.036588	 -0.032414	  0.008688	 -0.063435	  0.109331	  0.079527	  0.206023
  0.005171	  0.008798	  0.046174	 -0.018889	  0.038951	  0.007280	  0.012821	 -0.048010	  0.033888	 -0.044012	  0.161798	  0.187247	  0.271701
  0.006341	  0.015909	  0.024539	  0.010691	  0.017593	  0.045689	  0.033125	 -0.023942	  0.076098	  0.012040	  0.219849	  0.246073	  0.311770
  0.017021	  0.035339	 -0.000249	  0.021103	  0.021866	  0.052089	  0.038564	  0.038209	  0.064872	  0.056165	  0.264107	  0.279537	  0.296950
  0.027010	  0.032252	  0.009023	  0.022217	  0.062466	  0.059715	  0.026959	  0.060456	  0.066999	  0.090185	  0.273642	  0.316003	  0.288470
  0.006956	  0.035486	  0.001278	 -0.016879	  0.047569	  0.109566	  0.066339	  0.088266	  0.076339	  0.086685	  0.240100	  0.339737	  0.306637
  0.035229	  0.030418	 -0.006720	  0.005259	 -0.002384	  0.100066	  0.078574	  0.102655	  0.091731	  0.089516	  0.205446	  0.320076	  0.283817
  0.045122	  0.020094	  0.031717	  0.035147	 -0.029759	  0.096686	  0.070971	  0.074854	  0.108351	  0.068412	  0.178018	  0.262504	  0.273021
  0.045474	  0.018779	  0.039342	  0.024539	 -0.022238	  0.104935	  0.044850	  0.077466	  0.112872	  0.064341	  0.162766	  0.245067	  0.295957
  0.045016	  0.035071	  0.043134	 -0.007574	 -0.025725	  0.083044	  0.051453	  0.090373	  0.093460	  0.036957	  0.183169	  0.254852	  0.324188
  0.052460	  0.037535	  0.044563	  0.009971	 -0.006174	  0.125263	  0.092416	  0.086797	  0.094139	  0.034225	  0.188551	  0.288200	  0.390530
  0.023276	  0.019829	  0.051799	  0.018788	  0.019637	  0.092698	  0.085686	  0.080740	  0.113486	  0.044902	  0.211159	  0.339719	  0.542445
  0.054454	  0.023594	  0.049557	  0.025884	  0.004798	  0.071153	  0.063532	  0.045911	  0.132987	  0.084567	  0.256505	  0.411542	  0.679766
  0.079854	  0.001666	  0.039690	  0.005961	  0.025809	  0.079912	  0.057542	  0.029298	  0.141462	  0.164382	  0.304983	  0.538158	  0.809794
  0.056170	 -0.014525	  0.045877	 -0.013686	  0.022847	  0.058643	  0.038532	  0.043599	  0.181955	  0.242803	  0.395354	  0.642090	  0.923787
  0.016205	 -0.000885	  0.017688	  0.006478	  0.009129	  0.060642	  0.073247	  0.070100	  0.279398	  0.297879	  0.514358	  0.769575	  1.023446
  0.009077	  0.023943	  0.010994	 -0.000212	  0.024734	  0.093489	  0.127202	  0.129497	  0.350212	  0.354219	  0.594915	  0.846355	  1.121572
  0.028477	  0.033173	  0.000549	  0.025706	  0.051389	  0.107736	  0.184365	  0.183265	  0.402384	  0.410365	  0.642944	  0.889802	  1.142203
  0.016380	  0.033485	  0.017139	  0.023817	  0.043151	  0.141607	  0.228969	  0.256296	  0.454073	  0.452592	  0.671094	  0.895816	  1.102273
  0.007483	  0.042847	  0.042116	 -0.019317	  0.039475	  0.192890	  0.272932	  0.290613	  0.455838	  0.433785	  0.674676	  0.845870	  0.992555
  0.017702	  0.043874	  0.055671	 -0.025194	  0.011310	  0.238462	  0.351405	  0.298700	  0.399701	  0.398260	  0.618301	  0.729329	  0.821821
  0.055660	  0.023625	  0.044119	 -0.012455	  0.021313	  0.297421	  0.333310	  0.268575	  0.339897	  0.328126	  0.479003	  0.548414	  0.619181
  0.067785	  0.015312	  0.020430	  0.035814	  0.060416	  0.307105	  0.267218	  0.241453	  0.275631	  0.232143	  0.289959	  0.346561	  0.380947
  0.070513	  0.055491	  0.030482	  0.111989	  0.105621	  0.278792	  0.235635	  0.218796	  0.170739	  0.118090	  0.095989	  0.179397	  0.147710
  0.082222	  0.064382	  0.082927	  0.136295	  0.121393	  0.270638	  0.173059	  0.147236	  0.055298	 -0.017713	 -0.102799	 -0.055471	 -0.075131
  0.070926	  0.049773	  0.124926	  0.125335	  0.181357	  0.180832	  0.090272	  0.035770	 -0.045547	 -0.144917	 -0.227017	 -0.264427	 -0.282460
  0.059462	  0.057330	  0.148670	  0.117759	  0.181989	  0.109767	  0.036608	 -0.089744	 -0.172097	 -0.323997	 -0.344544	 -0.418008	 -0.478818
  0.074832	  0.072499	  0.105979	  0.075296	  0.092359	  0.073615	 -0.062008	 -0.142012	 -0.266676	 -0.412014	 -0.480172	 -0.598347	 -0.649765
  0.070290	  0.085900	  0.063857	  0.066949	  0.033024	  0.004940	 -0.144356	 -0.194200	 -0.360399	 -0.514987	 -0.557103	 -0.695960	 -0.782410
  0.060887	  0.097338	  0.030680	  0.059635	 -0.006473	 -0.047698	 -0.197023	 -0.255336	 -0.417362	 -0.596834	 -0.608745	 -0.754044	 -0.820237
  0.053272	  0.089621	  0.024669	  0.043248	 -0.052484	 -0.102190	 -0.237270	 -0.296834	 -0.416831	 -0.598150	 -0.624757	 -0.814187	 -0.833220
  0.063427	  0.058257	 -0.003658	  0.008011	 -0.088541	 -0.144349	 -0.315204	 -0.352420	 -0.447995	 -0.616498	 -0.645723	 -0.852859	 -0.783456
  0.063763	  0.045862	 -0.004646	 -0.048630	 -0.104011	 -0.186936	 -0.374188	 -0.373474	 -0.457346	 -0.602985	 -0.681890	 -0.841248	 -0.704687
  0.074307	  0.024775	 -0.007346	 -0.080379	 -0.153255	 -0.210121	 -0.360061	 -0.355783	 -0.413033	 -0.575075	 -0.639698	 -0.761893	 -0.638586
  0.047537	  0.028252	 -0.010276	 -0.113136	 -0.165572	 -0.205528	 -0.314014	 -0.349648	 -0.403045	 -0.500725	 -0.559643	 -0.638052	 -0.518484
  0.042978	  0.029422	 -0.020807	 -0.160979	 -0.203115	 -0.160490	 -0.291402	 -0.356889	 -0.353718	 -0.385894	 -0.485859	 -0.476975	 -0.332882
  0.038612	  0.006848	 -0.079407	 -0.184806	 -0.163737	 -0.154487	 -0.276385	 -0.347702	 -0.246970	 -0.319146	 -0.349013	 -0.288937	 -0.148082
  0.032958	  0.035558	 -0.116068	 -0.174794	 -0.150010	 -0.130004	 -0.241324	 -0.243807	 -0.163561	 -0.217048	 -0.199109	 -0.081608	  0.092225
  0.013451	  0.059721	 -0.115771	 -0.151070	 -0.177667	 -0.089009	 -0.186961	 -0.166519	 -0.096930	 -0.085047	 -0.009171	  0.100170	  0.348320
  0.020794	  0.030561	 -0.113396	 -0.136930	 -0.131238	 -0.085261	 -0.091258	 -0.112623	  0.000686	  0.043205	  0.190824	  0.320190	  0.518880
  0.032533	  0.003051	 -0.095774	 -0.124128	 -0.115116	 -0.044621	  0.008119	 -0.023701	  0.134653	  0.207994	  0.377895	  0.484194	  0.666609
  0.005342	  0.002633	 -0.045453	 -0.144193	 -0.109404	  0.011179	  0.079856	  0.052366	  0.228143	  0.356552	  0.498517	  0.578153	  0.739545
  0.026710	 -0.003277	 -0.038873	 -0.125119	 -0.041190	  0.066167	  0.121832	  0.150620	  0.317720	  0.455734	  0.577884	  0.612606	  0.719551
  0.028620	 -0.004752	 -0.036586	 -0.066253	  0.038154	  0.135029	  0.205119	  0.233214	  0.419611	  0.521249	  0.620023	  0.570470	  0.652776
  0.020568	  0.004669	 -0.044029	 -0.021994	  0.096937	  0.174946	  0.229354	  0.270591	  0.461692	  0.560394	  0.607001	  0.507509	  0.534114
  0.037525	 -0.008677	 -0.025015	  0.009259	  0.154736	  0.230741	  0.250855	  0.282821	  0.443129	  0.577252	  0.583243	  0.399810	  0.410705
  0.039358	  0.014511	  0.029387	  0.046943	  0.181685	  0.250854	  0.268052	  0.275605	  0.441298	  0.549948	  0.524060	  0.263321	  0.266868
  0.062413	  0.090711	  0.047941	  0.100229	  0.225820	  0.213847	  0.202832	  0.298900	  0.431360	  0.524878	  0.445159	  0.119098	  0.142212
  0.062307	  0.146877	  0.089148	  0.097381	  0.224504	  0.230819	  0.180264	  0.310389	  0.390343	  0.497938	  0.337617	  0.005868	  0.026039
  0.031698	  0.161564	  0.113658	  0.105828	  0.186421	  0.232420	  0.191510	  0.328536	  0.364739	  0.424938	  0.224245	 -0.117883	 -0.023346
  0.046387	  0.124696	  0.099827	  0.086199	  0.144554	  0.213784	  0.258566	  0.354796	  0.355549	  0.346287	  0.116020	 -0.200689	 -0.116631
  0.073006	  0.106002	  0.140906	  0.095778	  0.149736	  0.208752	  0.231780	  0.328957	  0.304764	  0.255448	 -0.027182	 -0.267848	 -0.165018
  0.078434	  0.066512	  0.151665	  0.076368	  0.125540	  0.174787	  0.184290	  0.280439	  0.222085	  0.150523	 -0.123460	 -0.382271	 -0.191208
  0.103356	  0.106257	  0.133878	  0.050213	  0.115815	  0.122918	  0.155083	  0.260952	  0.134694	  0.038896	 -0.196746	 -0.442031	 -0.186573
  0.099944	  0.121323	  0.110355	  0.034303	  0.132405	  0.088973	  0.171689	  0.227079	  0.056303	 -0.051948	 -0.216515	 -0.437949	 -0.202287
  0.098721	  0.083505	  0.074982	  0.021851	  0.120060	  0.066124	  0.110583	  0.166921	 -0.003360	 -0.106736	 -0.218996	 -0.407946	 -0.235253
  0.129574	  0.033296	  0.071160	  0.000457	  0.098579	  0.036618	  0.077225	  0.135762	 -0.040364	 -0.134782	 -0.262835	 -0.400050	 -0.236719
  0.139909	  0.037736	  0.036126	 -0.033727	  0.094598	  0.031992	  0.057368	  0.059826	 -0.109176	 -0.153312	 -0.274116	 -0.397435	 -0.140607
  0.113849	  0.032123	  0.022925	 -0.012630	  0.085364	  0.041364	  0.030432	 -0.006954	 -0.143292	 -0.125658	 -0.269298	 -0.375161	 -0.034126
  0.127111	  0.038484	  0.042809	  0.026701	  0.072660	  0.003424	  0.022932	 -0.051882	 -0.126240	 -0.133110	 -0.255720	 -0.283552	  0.082819
  0.149907	  0.050374	  0.024428	  0.006323	  0.046497	 -0.003510	  0.032537	 -0.083846	 -0.116283	 -0.124062	 -0.205651	 -0.169881	  0.209958
  0.136294	  0.053095	  0.045559	 -0.031636	  0.015422	 -0.020365	  0.019776	 -0.065378	 -0.120314	 -0.068087	 -0.137622	 -0.066391	  0.276892
  0.115938	  0.054154	  0.058971	 -0.063027	  0.002660	 -0.027808	  0.003713	 -0.026560	 -0.085962	 -0.009755	 -0.074973	  0.057167	  0.304434
  0.123884	  0.034031	  0.026860	 -0.076100	 -0.011692	 -0.017094	  0.011644	  0.019515	 -0.092188	  0.061801	  0.027296	  0.093136	  0.317141
  0.094695	  0.056651	  0.022605	 -0.082353	  0.029575	 -0.014751	  0.010416	 -0.004386	 -0.029973	  0.156912	  0.119553	  0.110461	  0.276592
  0.072295	  0.061508	  0.004730	 -0.059128	  0.046228	 -0.006764	  0.001247	 -0.030882	  0.089499	  0.205638	  0.179248	  0.105679	  0.255398
  0.093146	  0.058262	  0.019962	 -0.073384	  0.047539	  0.007423	 -0.016540	 -0.001180	  0.126863	  0.266377	  0.207089	  0.071859	  0.246560
  0.076665	  0.093954	  0.039497	 -0.084706	  0.055394	  0.022764	 -0.005996	  0.038869	  0.206039	  0.326450	  0.216625	  0.033178	  0.238558
  0.086709	  0.074904	  0.052527	 -0.056047	  0.059346	  0.067344	  0.016225	  0.086181	  0.227692	  0.321434	  0.224805	  0.002508	  0.182331
  0.091816	  0.032144	  0.066197	 -0.065224	  0.017770	  0.099583	  0.066383	  0.075278	  0.195333	  0.318541	  0.198704	 -0.057104	  0.135842
  0.116270	  0.077045	  0.086381	 -0.057567	  0.010558	  0.101501	  0.113988	  0.107600	  0.179742	  0.290937	  0.152862	 -0.122808	  0.103408
  0.129001	  0.095552	  0.103146	 -0.063384	 -0.000839	  0.088867	  0.127792	  0.143964	  0.159090	  0.215460	  0.106965	 -0.188782	  0.054035
  0.106218	  0.088788	  0.096625	 -0.076127	 -0.004426	  0.076989	  0.147042	  0.149257	  0.156606	  0.159447	  0.035639	 -0.201156	  0.014730
  0.096927	  0.077076	  0.082697	 -0.052661	  0.031845	  0.129514	  0.145448	  0.140312	  0.131154	  0.130761	 -0.004187	 -0.170673	 -0.008785
  0.074560	  0.082900	  0.087404	 -0.065607	  0.054622	  0.161998	  0.142875	  0.121048	  0.124985	  0.091723	 -0.032445	 -0.130535	 -0.005020
  0.057660	  0.085313	  0.088462	 -0.073673	  0.050544	  0.149208	  0.119161	  0.102835	  0.089577	  0.043115	 -0.079806	 -0.140392	 -0.019018
  0.058607	  0.120115	  0.052297	 -0.088959	  0.049980	  0.148583	  0.104020	  0.046736	  0.065500	  0.019778	 -0.102925	 -0.112360	 -0.018836
  0.086268	  0.133628	  0.044490	 -0.085853	  0.055610	  0.150295	  0.113435	  0.054282	  0.024010	  0.060047	 -0.123611	 -0.054318	  0.028525
  0.102058	  0.125925	  0.044892	 -0.087701	  0.077072	  0.117751	  0.104369	  0.046380	  0.062654	  0.059415	 -0.114487	 -0.013249	  0.070665
  0.089205	  0.124129	  0.043078	 -0.064621	  0.046653	  0.096556	  0.103626	  0.025462	  0.110603	  0.074516	 -0.093378	  0.033962	  0.134405
  0.082978	  0.114336	  0.047313	 -0.050417	  0.040357	  0.073435	  0.120061	  0.033449	  0.096790	  0.114583	 -0.081031	  0.035413	  0.178268
  0.114723	  0.096021	  0.039672	 -0.053686	  0.067670	  0.054462	  0.102181	  0.030836	  0.083482	  0.149917	 -0.064408	  0.056837	  0.177203
  0.095460	  0.097404	  0.039355	 -0.067923	  0.064241	  0.071499	  0.086320	  0.053118	  0.089638	  0.164497	 -0.002871	  0.065439	  0.211027
  0.091918	  0.082633	  0.030014	 -0.050043	  0.062817	  0.090826	  0.101767	  0.055757	  0.097186	  0.168285	  0.083045	  0.092741	  0.251966
  0.096364	  0.096114	  0.039541	 -0.035537	  0.054041	  0.085951	  0.098056	  0.078102	  0.120584	  0.196910	  0.133763	  0.183070	  0.294495
  0.140396	  0.140314	  0.078278	 -0.063384	  0.042101	  0.120260	  0.103338	  0.119489	  0.167654	  0.211631	  0.187433	  0.266334	  0.398225
  0.130689	  0.133751	  0.117123	 -0.033598	  0.031954	  0.118539	  0.120527	  0.179163	  0.222754	  0.221805	  0.227154	  0.335213	  0.477355
  0.108539	  0.085975	  0.108583	 -0.013547	  0.066636	  0.117885	  0.186309	  0.223042	  0.261097	  0.241476	  0.282905	  0.372559	  0.572375
  0.112496	  0.082446	  0.069590	 -0.011707	  0.059575	  0.096936	  0.206695	  0.240160	  0.269534	  0.317205	  0.317446	  0.430176	  0.718885
  0.093107	  0.078344	  0.076401	 -0.043678	  0.072847	  0.061447	  0.220687	  0.245353	  0.293869	  0.386836	  0.330552	  0.531287	  0.839505
  0.101191	  0.065179	  0.097664	 -0.034722	  0.113971	  0.061437	  0.246258	  0.264031	  0.308488	  0.460290	  0.383306	  0.638086	  0.923808
  0.091728	  0.073708	  0.087891	  0.005932	  0.102817	  0.067647	  0.248715	  0.292009	  0.354597	  0.516036	  0.470047	  0.720728	  0.980413
  0.067068	  0.096407	  0.114642	  0.021950	  0.137613	  0.090665	  0.246560	  0.319402	  0.417553	  0.577851	  0.578012	  0.791026	  1.033854
  0.092884	  0.099292	  0.129547	  0.042086	  0.157165	  0.153847	  0.254236	  0.333164	  0.452747	  0.639938	  0.644426	  0.868280	  1.058935
  0.117780	  0.077896	  0.085657	  0.009217	  0.163621	  0.225880	  0.278386	  0.367302	  0.479900	  0.671180	  0.685191	  0.871278	  1.008903
  0.139890	  0.084315	  0.098973	  0.007744	  0.156450	  0.231060	  0.291737	  0.414895	  0.491183	  0.711610	  0.710249	  0.876899	  0.984643
  0.157821	  0.086901	  0.096635	  0.019386	  0.172287	  0.229532	  0.280242	  0.444165	  0.480478	  0.705870	  0.720036	  0.906566	  0.935908
  0.149007	  0.078430	  0.065135	  0.033670	  0.181640	  0.229032	  0.293946	  0.475720	  0.491130	  0.681238	  0.737607	  0.867713	  0.838247
  0.152899	  0.073497	  0.094344	  0.024517	  0.155846	  0.234216	  0.309040	  0.531050	  0.526663	  0.710180	  0.718816	  0.797179	  0.717014
  0.148949	  0.073650	  0.095732	  0.037756	  0.167615	  0.231115	  0.325611	  0.552124	  0.536635	  0.675933	  0.637773	  0.678400	  0.578739
  0.114907	  0.096136	  0.046364	  0.046030	  0.191533	  0.231584	  0.346775	  0.513057	  0.509467	  0.650434	  0.564616	  0.566794	  0.453621
  0.117500	  0.117390	  0.054920	  0.045903	  0.188677	  0.223652	  0.346102	  0.486810	  0.521994	  0.605223	  0.490522	  0.435687	  0.337984
  0.154349	  0.120688	  0.079489	  0.016481	  0.224820	  0.220219	  0.300729	  0.457375	  0.510586	  0.528194	  0.393671	  0.352310	  0.232387
  0.190576	  0.112236	  0.078551	  0.022842	  0.223497	  0.213600	  0.306896	  0.453176	  0.485764	  0.458496	  0.290145	  0.279342	  0.150335
  0.190339	  0.087796	  0.093203	  0.021715	  0.168298	  0.185178	  0.285166	  0.388294	  0.440162	  0.404124	  0.192395	  0.178758	  0.047143
  0.195283	  0.105769	  0.093214	  0.014939	  0.158992	  0.180762	  0.246314	  0.315996	  0.389290	  0.361376	  0.115785	  0.082384	 -0.044051
  0.203141	  0.117153	  0.094742	  0.062191	  0.167076	  0.198851	  0.247472	  0.282788	  0.333292	  0.280754	  0.018497	 -0.052065	 -0.120679
  0.177536	  0.110586	  0.059671	  0.076157	  0.153348	  0.205606	  0.222546	  0.219304	  0.254622	  0.231074	 -0.039357	 -0.113934	 -0.207725
  0.150194	  0.111880	  0.081468	  0.077241	  0.070337	  0.178889	  0.156562	  0.160694	  0.197326	  0.165029	 -0.039539	 -0.172209	 -0.282255
  0.117501	  0.148299	  0.110743	  0.064838	  0.054843	  0.130834	  0.152360	  0.086615	  0.089521	  0.127428	 -0.071836	 -0.245878	 -0.370262
  0.125535	  0.148048	  0.115950	  0.108014	  0.064061	  0.085780	  0.105094	  0.046906	  0.048552	  0.054142	 -0.136336	 -0.285172	 -0.450869
  0.171263	  0.149202	  0.092603	  0.082465	  0.033912	  0.067144	  0.054391	  0.020281	  0.044844	 -0.027731	 -0.218186	 -0.324662	 -0.534045
  0.153548	  0.175272	  0.126204	  0.067224	  0.019522	 -0.006433	 -0.013762	 -0.042069	 -0.013945	 -0.087496	 -0.251746	 -0.353832	 -0.614192
  0.118153	  0.146816	  0.147558	  0.050848	 -0.019272	 -0.052239	 -0.056834	 -0.076118	 -0.079991	 -0.147890	 -0.296655	 -0.368622	 -0.647150
  0.112625	  0.106541	  0.099692	  0.037560	 -0.067407	 -0.063021	 -0.073299	 -0.100708	 -0.131693	 -0.237516	 -0.391556	 -0.377859	 -0.669007
  0.124898	  0.102837	  0.096712	  0.037630	 -0.112814	 -0.081667	 -0.096716	 -0.125768	 -0.177357	 -0.258680	 -0.447002	 -0.401883	 -0.632394
  0.121755	  0.115423	  0.103991	  0.027698	 -0.161054	 -0.126546	 -0.111905	 -0.176999	 -0.200378	 -0.271685	 -0.446400	 -0.382859	 -0.572097
  0.120799	  0.113588	  0.049837	 -0.005313	 -0.195442	 -0.171321	 -0.134755	 -0.178032	 -0.229780	 -0.293366	 -0.427201	 -0.391371	 -0.467525
  0.119102	  0.062713	  0.020302	 -0.021071	 -0.216864	 -0.174572	 -0.181034	 -0.194510	 -0.218619	 -0.280412	 -0.417792	 -0.337939	 -0.366328
  0.121992	  0.045384	  0.019478	 -0.042518	 -0.244085	 -0.191257	 -0.218527	 -0.175529	 -0.178033	 -0.270166	 -0.372943	 -0.220983	 -0.261330
  0.088445	  0.084636	  0.017617	 -0.048444	 -0.244192	 -0.195067	 -0.212757	 -0.150144	 -0.141742	 -0.277927	 -0.303513	 -0.122420	 -0.177065
  0.087245	  0.114176	  0.043913	 -0.051347	 -0.259290	 -0.167490	 -0.182939	 -0.142699	 -0.094539	 -0.223933	 -0.215651	 -0.008462	 -0.117619
  0.099200	  0.122151	  0.053208	 -0.086669	 -0.306594	 -0.147541	 -0.161762	 -0.118100	 -0.064856	 -0.150137	 -0.159943	  0.075478	 -0.098546
  0.131107	  0.121515	  0.004012	 -0.083864	 -0.302536	 -0.149590	 -0.130243	 -0.072015	  0.011064	 -0.101034	 -0.152578	  0.119054	 -0.117582
  0.121003	  0.109487	 -0.009159	 -0.101554	 -0.299983	 -0.161285	 -0.085516	 -0.029028	  0.056898	 -0.080300	 -0.148671	  0.103836	 -0.158689
  0.109269	  0.093174	  0.005021	 -0.082465	 -0.263628	 -0.156356	 -0.062281	  0.004425	  0.026390	 -0.052556	 -0.133547	  0.057907	 -0.239395
  0.092084	  0.070288	  0.009109	 -0.071563	 -0.222812	 -0.144866	 -0.073964	 -0.001545	  0.016311	 -0.044548	 -0.176219	 -0.068468	 -0.304400
  0.085093	  0.073584	  0.014420	 -0.080791	 -0.171039	 -0.110186	 -0.048141	 -0.013324	  0.046102	 -0.086682	 -0.264938	 -0.185950	 -0.406404
  0.105836	  0.066901	  0.034628	 -0.078962	 -0.144681	 -0.144991	 -0.001275	 -0.027296	  0.030116	 -0.114023	 -0.330239	 -0.260363	 -0.501399
  0.111650	  0.070968	  0.029623	 -0.080139	 -0.148437	 -0.111830	 -0.003374	 -0.058414	 -0.037293	 -0.174444	 -0.358661	 -0.356423	 -0.564288
  0.101294	  0.078161	  0.034602	 -0.061091	 -0.159580	 -0.080206	 -0.042467	 -0.061065	 -0.083887	 -0.266988	 -0.410554	 -0.432950	 -0.621326
  0.108994	  0.093396	  0.023425	 -0.051781	 -0.169311	 -0.097360	 -0.058893	 -0.102633	 -0.083070	 -0.342539	 -0.487771	 -0.483952	 -0.672571
  0.095160	  0.065299	  0.005618	 -0.042315	 -0.165919	 -0.111692	 -0.091918	 -0.152457	 -0.120543	 -0.407514	 -0.503771	 -0.522335	 -0.728308
  0.060202	  0.043131	 -0.000413	 -0.058817	 -0.157208	 -0.136071	 -0.087862	 -0.137289	 -0.171853	 -0.425913	 -0.496883	 -0.561300	 -0.768494
  0.087645	  0.064810	  0.009512	 -0.072952	 -0.184847	 -0.182711	 -0.071207	 -0.158760	 -0.176363	 -0.429650	 -0.495351	 -0.548817	 -0.781862
  0.121961	  0.085028	  0.039337	 -0.032912	 -0.212891	 -0.196070	 -0.099951	 -0.189782	 -0.185331	 -0.432844	 -0.498261	 -0.549226	 -0.792416
  0.112223	  0.107309	  0.043926	 -0.026001	 -0.222552	 -0.205128	 -0.087398	 -0.184192	 -0.188430	 -0.423766	 -0.484282	 -0.508617	 -0.782972
  0.104686	  0.118929	  0.039871	 -0.051257	 -0.277255	 -0.207423	 -0.076257	 -0.177452	 -0.217066	 -0.403165	 -0.439168	 -0.490545	 -0.755694
  0.124842	  0.122647	  0.019649	 -0.073416	 -0.280529	 -0.171613	 -0.116076	 -0.161926	 -0.246695	 -0.380150	 -0.447231	 -0.488895	 -0.760716
  0.132983	  0.100814	 -0.009402	 -0.059257	 -0.297770	 -0.150174	 -0.111635	 -0.163863	 -0.275758	 -0.338397	 -0.435233	 -0.455453	 -0.779879
  0.111713	  0.079786	 -0.073729	 -0.070165	 -0.297385	 -0.134793	 -0.069212	 -0.146771	 -0.249947	 -0.320765	 -0.425795	 -0.435528	 -0.776318
  0.072051	  0.040596	 -0.069206	 -0.050332	 -0.266778	 -0.128324	 -0.072631	 -0.113218	 -0.202200	 -0.315496	 -0.428275	 -0.476084	 -0.751658
  0.080164	  0.063697	 -0.079937	 -0.043043	 -0.228615	 -0.119693	 -0.080708	 -0.127261	 -0.220953	 -0.282987	 -0.443420	 -0.470229	 -0.700903
  0.121720	  0.080179	 -0.025339	 -0.064709	 -0.206872	 -0.138412	 -0.071423	 -0.157613	 -0.221553	 -0.273085	 -0.413669	 -0.423183	 -0.695286
  0.140311	  0.047690	 -0.029039	 -0.043996	 -0.166319	 -0.141002	 -0.069843	 -0.133340	 -0.217119	 -0.257643	 -0.374542	 -0.387443	 -0.692143
  0.104382	  0.041449	 -0.072272	 -0.038001	 -0.104713	 -0.140233	 -0.065965	 -0.122443	 -0.186277	 -0.266809	 -0.336235	 -0.327161	 -0.634038
  0.101382	  0.050297	 -0.060376	 -0.034906	 -0.124801	 -0.142952	 -0.013148	 -0.108433	 -0.162239	 -0.302546	 -0.336862	 -0.281336	 -0.597826
  0.123705	  0.037245	 -0.041954	  0.002695	 -0.160142	 -0.113394	  0.022850	 -0.095474	 -0.134592	 -0.300272	 -0.309715	 -0.240488	 -0.586520
  0.085131	  0.010246	 -0.014625	  0.012065	 -0.157092	 -0.069122	  0.036330	 -0.056958	 -0.103167	 -0.303991	 -0.254271	 -0.249301	 -0.577483
  0.079967	  0.011962	  0.004265	  0.030676	 -0.138715	 -0.078496	  0.070208	 -0.036089	 -0.108110	 -0.323218	 -0.269488	 -0.234012	 -0.540732
  0.060937	  0.031831	  0.034544	  0.079889	 -0.099493	 -0.064684	  0.053541	 -0.012937	 -0.077338	 -0.312941	 -0.276829	 -0.229419	 -0.555559
  0.033384	  0.042617	  0.059194	  0.080436	 -0.068426	 -0.051904	  0.049163	 -0.020911	 -0.042148	 -0.288087	 -0.246427	 -0.248359	 -0.536815
  0.034262	  0.047790	  0.060236	  0.086287	 -0.076522	 -0.049207	  0.036887	 -0.047627	 -0.065538	 -0.245657	 -0.220226	 -0.279404	 -0.502741
  0.061270	  0.062915	  0.024665	  0.102673	 -0.091780	 -0.022631	  0.018282	 -0.050175	 -0.132865	 -0.208085	 -0.190631	 -0.273011	 -0.452484
  0.074060	  0.089697	  0.013071	  0.098859	 -0.074629	  0.021804	 -0.011169	 -0.072956	 -0.144801	 -0.191901	 -0.183597	 -0.254386	 -0.434248
  0.088915	  0.077794	  0.044548	  0.064771	 -0.093937	  0.024713	 -0.040192	 -0.090517	 -0.122879	 -0.174725	 -0.221025	 -0.212827	 -0.395533
  0.075673	  0.065602	  0.080829	  0.042140	 -0.046816	  0.025159	 -0.035580	 -0.126024	 -0.130472	 -0.134137	 -0.222272	 -0.118168	 -0.393853
  0.060431	  0.075321	  0.079524	  0.062065	 -0.004155	 -0.013684	 -0.059553	 -0.133091	 -0.148183	 -0.126921	 -0.226366	 -0.100926	 -0.317263
  0.033199	  0.101361	  0.104579	  0.056999	 -0.030415	 -0.042598	 -0.075677	 -0.135236	 -0.126855	 -0.138943	 -0.180635	 -0.105239	 -0.257250
  0.027416	  0.131326	  0.109074	  0.041183	 -0.093132	 -0.087404	 -0.098430	 -0.140511	 -0.129100	 -0.106126	 -0.126892	 -0.076227	 -0.232453
  0.046143	  0.111560	  0.079212	  0.024410	 -0.152365	 -0.127566	 -0.131316	 -0.140357	 -0.143402	 -0.109574	 -0.084851	 -0.017819	 -0.205207
  0.053302	  0.076849	  0.013071	  0.009077	 -0.160987	 -0.146695	 -0.181032	 -0.162472	 -0.157239	 -0.069831	 -0.053524	  0.036474	 -0.149562
  0.063938	  0.098665	  0.008214	 -0.030318	 -0.169794	 -0.122416	 -0.202686	 -0.148208	 -0.146077	 -0.063260	 -0.029370	  0.104061	 -0.079544
  0.051090	  0.085729	  0.030098	 -0.027932	 -0.190697	 -0.125533	 -0.196032	 -0.105383	 -0.119713	 -0.045671	  0.031685	  0.137570	 -0.038992
  0.080696	  0.083372	  0.049554	 -0.048764	 -0.207744	 -0.160202	 -0.174901	 -0.092462	 -0.092243	 -0.003768	  0.070679	  0.100540	 -0.039788
  0.077906	  0.105607	  0.048021	 -0.089536	 -0.206387	 -0.122543	 -0.180383	 -0.084941	 -0.071709	  0.014395	  0.082820	  0.095006	 -0.052036
  0.098588	  0.065062	  0.037146	 -0.062317	 -0.204257	 -0.155491	 -0.146154	 -0.065378	 -0.035500	  0.007809	  0.087903	  0.091213	 -0.026549
  0.081735	  0.034604	 -0.003578	 -0.044861	 -0.211753	 -0.183969	 -0.089988	 -0.018831	 -0.009252	  0.001359	  0.071590	  0.045050	 -0.039702
  0.095680	  0.007547	 -0.050131	 -0.080711	 -0.217733	 -0.171744	 -0.100814	 -0.023457	 -0.024210	 -0.024767	  0.036981	  0.025473	 -0.092492
  0.071175	  0.025370	 -0.044575	 -0.111541	 -0.195220	 -0.189242	 -0.104958	  0.007472	 -0.019406	 -0.056553	 -0.024037	 -0.020292	 -0.121609
  0.030286	  0.025060	 -0.077193	 -0.082343	 -0.168107	 -0.188921	 -0.107882	 -0.006787	 -0.011840	 -0.081088	 -0.083904	 -0.035836	 -0.138264
 -0.000299	  0.009963	 -0.067297	 -0.104398	 -0.153523	 -0.168722	 -0.106273	 -0.024232	 -0.040891	 -0.061794	 -0.098023	 -0.084624	 -0.172392
 -0.006413	 -0.043711	 -0.033806	 -0.145902	 -0.167785	 -0.152160	 -0.073579	 -0.020198	 -0.044609	 -0.025378	 -0.061419	 -0.109621	 -0.217812
 -0.017801	 -0.052984	 -0.019925	 -0.174468	 -0.163054	 -0.133617	 -0.032974	 -0.032883	 -0.016967	 -0.035007	 -0.051410	 -0.114387	 -0.234884
  0.006637	 -0.029743	  0.010073	 -0.180476	 -0.170522	 -0.168163	 -0.003554	 -0.085447	 -0.028160	 -0.017856	 -0.052734	 -0.111700	 -0.213292
  0.033390	 -0.018728	  0.009492	 -0.193013	 -0.166984	 -0.136762	 -0.018488	 -0.099753	 -0.051241	 -0.070687	 -0.015084	 -0.107011	 -0.189650
  0.017691	  0.003887	  0.005237	 -0.197258	 -0.135639	 -0.114714	 -0.059889	 -0.082777	 -0.091979	 -0.064292	 -0.006308	 -0.066204	 -0.154400
 -0.021890	 -0.008950	  0.026650	 -0.183861	 -0.132611	 -0.081350	 -0.085484	 -0.090810	 -0.097978	 -0.073571	  0.012722	 -0.048590	 -0.135516
 -0.033027	 -0.014200	  0.034192	 -0.157949	 -0.146182	 -0.067015	 -0.128981	 -0.098457	 -0.103779	 -0.070125	  0.010066	 -0.057992	 -0.150351
 -0.016355	 -0.015341	  0.014434	 -0.144374	 -0.149559	 -0.115560	 -0.129168	 -0.125180	 -0.119725	 -0.088049	 -0.014394	 -0.048550	 -0.122820
 -0.003204	 -0.015958	  0.014078	 -0.125040	 -0.121429	 -0.138381	 -0.121021	 -0.096587	 -0.119139	 -0.108411	 -0.015630	 -0.068559	 -0.085393
  0.028516	 -0.027631	 -0.012907	 -0.087061	 -0.130346	 -0.111602	 -0.080638	 -0.081914	 -0.109045	 -0.105646	  0.001687	 -0.067496	 -0.076955
  0.023823	 -0.004501	 -0.017716	 -0.072906	 -0.149957	 -0.098431	 -0.017552	 -0.105436	 -0.091057	 -0.104121	  0.016287	 -0.072123	 -0.085169
  0.025194	  0.004895	 -0.005454	 -0.059613	 -0.132116	 -0.110687	  0.006270	 -0.061054	 -0.081667	 -0.089744	  0.035839	 -0.044897	 -0.093208
  0.052911	 -0.011487	 -0.040873	 -0.070603	 -0.079926	 -0.063441	 -0.035645	 -0.055795	 -0.070509	 -0.063816	  0.066410	 -0.006182	 -0.078844
  0.052461	 -0.019236	 -0.025351	 -0.069081	 -0.100453	 -0.042967	 -0.052662	 -0.058956	 -0.075830	 -0.058898	  0.066375	 -0.003838	 -0.067775
  0.027160	 -0.011311	 -0.032383	 -0.049966	 -0.102515	 -0.081126	 -0.038293	 -0.041865	 -0.058418	 -0.067274	  0.095106	 -0.027901	 -0.054822
  0.046441	 -0.011667	 -0.038507	 -0.048705	 -0.096816	 -0.101894	 -0.034287	 -0.042355	 -0.058665	 -0.008702	  0.117764	 -0.000625	 -0.030962
  0.057801	 -0.050511	 -0.024319	 -0.053382	 -0.080113	 -0.097065	 -0.021091	 -0.074373	 -0.079179	 -0.005208	  0.129904	  0.033519	 -0.010921
  0.063570	 -0.038165	  0.003582	 -0.074785	 -0.083687	 -0.086363	 -0.019884	 -0.110667	 -0.105294	 -0.022487	  0.128578	  0.047904	 -0.021309
  0.053390	 -0.023231	  0.015957	 -0.092240	 -0.081321	 -0.074043	 -0.004666	 -0.096142	 -0.097411	  0.002452	  0.116341	  0.024911	  0.002310
  0.065571	 -0.002851	  0.032508	 -0.122256	 -0.053359	 -0.066467	  0.027876	 -0.081502	 -0.079092	  0.026504	  0.082158	  0.007785	  0.012138
  0.044241	  0.007462	  0.027492	 -0.092160	 -0.055266	 -0.037339	  0.030056	 -0.081117	 -0.042502	  0.050399	  0.079054	  0.032468	 -0.019285
  0.009745	 -0.017027	  0.015970	 -0.044499	 -0.026775	 -0.008120	  0.051354	 -0.082566	 -0.024193	  0.079624	  0.100344	  0.039860	 -0.034030
 -0.002268	 -0.029855	  0.026040	 -0.010631	 -0.008039	 -0.003821	  0.063633	 -0.063658	 -0.033454	  0.079902	  0.109412	  0.079211	 -0.036562
 -0.025593	 -0.024964	  0.041153	  0.053830	  0.032375	 -0.012567	 -0.021576	  0.090618	  0.022036	  0.407825	  0.051393	 -0.240990	  0.070389
 -0.021206	 -0.040340	  0.005510	  0.065380	 -0.020703	  0.014994	 -0.024252	  0.097653	  0.050964	  0.352268	  0.055093	 -0.218942	  0.037090
 -0.018071	 -0.003941	 -0.028690	  0.021157	 -0.033917	  0.008015	  0.032682	  0.055227	  0.088604	  0.334850	  0.049697	 -0.192786	  0.018145
 -0.023677	  0.039003	 -0.060229	 -0.001190	  0.007327	 -0.017941	  0.034934	  0.010475	  0.050196	  0.273767	  0.051716	 -0.171194	 -0.006548
 -0.009031	  0.017051	 -0.081051	  0.030398	  0.006210	  0.001028	  0.014462	  0.005307	  0.038365	  0.235473	  0.001077	 -0.117304	 -0.017087
  0.017069	  0.007992	 -0.051862	  0.053736	 -0.025169	 -0.025149	  0.007871	 -0.009368	  0.061500	  0.229337	 -0.004193	 -0.090170	 -0.043937
  0.005200	  0.004444	 -0.029366	  0.048371	 -0.000643	 -0.009491	  0.009656	 -0.015624	  0.057356	  0.192446	 -0.005181	 -0.084260	 -0.078815
  0.020343	 -0.010170	 -0.023143	  0.031701	  0.017526	  0.020122	 -0.010301	 -0.015844	  0.006478	  0.140900	  0.000362	 -0.047084	 -0.078700
  0.030191	 -0.037258	 -0.027238	  0.005647	  0.005715	  0.013914	 -0.047554	 -0.013344	 -0.043496	  0.081363	  0.008769	 -0.011316	 -0.038944
  0.022636	 -0.060380	 -0.033284	 -0.015405	 -0.027190	 -0.009127	 -0.023701	 -0.037578	 -0.041664	  0.008260	 -0.028209	  0.016158	 -0.059474
  0.029012	 -0.072701	 -0.036487	 -0.030318	  0.001791	 -0.014166	 -0.045940	 -0.034190	  0.005000	 -0.077346	 -0.011080	  0.018887	 -0.052090
 -0.000781	 -0.068066	 -0.020122	 -0.023890	  0.013794	  0.019347	 -0.028768	 -0.018827	 -0.010737	 -0.127362	  0.001365	  0.031221	 -0.035590
 -0.031431	 -0.025058	  0.010340	 -0.020767	 -0.009594	  0.016187	  0.000849	 -0.034576	 -0.013416	 -0.155317	  0.016076	  0.039676	 -0.036562
 -0.039286	  0.011224	  0.019630	 -0.034713	 -0.016980	  0.024271	  0.006678	 -0.019729	  0.005381	 -0.166240	 -0.017782	  0.058898	 -0.016353
  0.001874	  0.039624	  0.058365	 -0.035490	 -0.001721	  0.004204	  0.024603	 -0.007482	  0.051274	 -0.159812	 -0.041378	  0.121439	  0.026230
  0.008083	  0.044342	  0.056297	 -0.065094	  0.028367	  0.002845	  0.022237	 -0.000177	  0.055077	 -0.193791	 -0.059463	  0.134564	  0.063489
  0.014603	  0.027638	  0.057851	 -0.059278	  0.004203	 -0.009489	  0.015097	 -0.012416	 -0.002634	 -0.287782	 -0.025486	  0.162511	  0.056276
  0.015293	  0.041107	  0.077618	 -0.024370	  0.006438	 -0.009616	 -0.006936	 -0.019918	 -0.089757	 -0.336761	 -0.008675	  0.182435	  0.052819
 -0.009732	  0.061428	  0.042963	 -0.000403	  0.016021	 -0.004757	  0.011608	 -0.016207	 -0.143725	 -0.350377	 -0.011844	  0.203804	  0.072113
  0.014504	  0.049026	  0.021745	  0.000698	 -0.003850	 -0.012625	  0.028350	 -0.004000	 -0.146800	 -0.401699	 -0.022256	  0.204454	  0.067548
  0.025832	  0.069918	  0.004961	 -0.012375	 -0.008519	  0.031559	  0.013485	  0.010616	 -0.123264	 -0.426488	 -0.016693	  0.233782	  0.077467
 -0.016893	  0.041979	 -0.021727	  0.033239	  0.000519	  0.028670	  0.027138	 -0.002264	 -0.108299	 -0.417477	 -0.000639	  0.272399	  0.061811
 -0.075617	  0.025511	 -0.042351	  0.048921	 -0.017099	  0.043154	  0.020451	  0.012525	 -0.113927	 -0.355730	  0.009792	  0.329176	  0.071995
 -0.096150	  0.010414	 -0.041567	  0.061902	 -0.020533	  0.052920	  0.032705	  0.005225	 -0.120145	 -0.338956	  0.005659	  0.309883	  0.040854
 -0.119203	 -0.001291	 -0.006614	  0.084314	 -0.032766	  0.046945	  0.032589	  0.012551	 -0.092334	 -0.324628	  0.016771	  0.301500	  0.035141
 -0.100329	 -0.008772	  0.043216	  0.096231	 -0.051203	  0.044524	  0.029653	  0.007683	 -0.062619	 -0.316104	  0.006441	  0.315125	  0.053040
 -0.080944	 -0.003191	  0.055519	  0.094065	 -0.028862	  0.018664	  0.034645	 -0.016195	 -0.057856	 -0.273522	  0.052357	  0.300632	  0.044140
 -0.046008	 -0.014396	  0.069784	  0.081505	  0.009884	  0.011645	  0.042129	 -0.051480	 -0.095987	 -0.251716	  0.083530	  0.326748	  0.063735
 -0.026554	 -0.020608	  0.070659	  0.044358	  0.004089	  0.025191	  0.040896	 -0.041486	 -0.113517	 -0.268008	  0.089895	  0.328422	  0.066179
 -0.018110	  0.014660	  0.070122	  0.008157	 -0.001803	  0.049069	  0.040473	 -0.014603	 -0.097226	 -0.237670	  0.112290	  0.335126	  0.057565
 -0.013086	  0.007879	  0.048900	  0.004640	  0.005708	  0.065710	  0.050524	  0.012191	 -0.079798	 -0.190333	  0.091028	  0.360836	  0.066128
 -0.029123	 -0.012883	  0.058872	 -0.015670	 -0.005606	  0.047506	  0.053938	  0.008796	 -0.057047	 -0.157383	  0.086236	  0.350404	  0.059850
 -0.018759	 -0.000026	  0.058082	 -0.015082	  0.018513	  0.045549	  0.085872	 -0.028300	 -0.079815	 -0.124935	  0.128560	  0.321574	  0.059153
 -0.038590	  0.014900	  0.016455	 -0.003760	  0.038847	  0.050846	  0.068368	  0.000177	 -0.055628	 -0.105433	  0.144966	  0.322488	  0.076761
 -0.038649	  0.019404	  0.009917	  0.008250	  0.025273	  0.052329	  0.104559	 -0.010824	 -0.042449	 -0.092520	  0.120401	  0.289089	  0.097032
 -0.021398	  0.013748	  0.018864	  0.038839	  0.008491	  0.048145	  0.101431	 -0.036833	 -0.052216	 -0.076817	  0.111195	  0.312535	  0.148049
 -0.046675	  0.008555	  0.028643	  0.061437	 -0.022300	  0.079967	  0.084154	 -0.011720	 -0.088084	 -0.082184	  0.123543	  0.304960	  0.166798
 -0.071733	  0.022008	  0.065529	  0.053003	  0.000553	  0.106802	  0.077347	  0.006384	 -0.103650	 -0.083503	  0.114345	  0.303096	  0.157823
 -0.042873	  0.044346	  0.054413	  0.042911	 -0.010846	  0.099786	  0.066515	  0.007159	 -0.043021	 -0.077846	  0.090609	  0.293692	  0.160779
 -0.008931	  0.095679	  0.041381	  0.057414	  0.000776	  0.122764	  0.059862	 -0.016602	 -0.014082	 -0.071959	  0.087420	  0.264520	  0.144533
  0.010303	  0.100868	  0.028535	  0.014462	 -0.014742	  0.123432	  0.037193	 -0.042657	 -0.006548	 -0.072280	  0.090450	  0.264378	  0.190113
  0.029881	  0.049526	  0.036695	  0.014417	 -0.037221	  0.105256	  0.048884	 -0.058338	 -0.009583	 -0.050968	  0.098460	  0.241570	  0.218435
  0.031317	  0.019849	  0.042011	  0.001313	 -0.012480	  0.091733	  0.057899	 -0.057803	 -0.017673	 -0.088560	  0.100381	  0.283044	  0.208161
  0.018424	  0.007684	  0.027274	 -0.003278	 -0.025175	  0.062128	  0.037025	 -0.039105	 -0.022427	 -0.067754	  0.120561	  0.311275	  0.228388
  0.020379	  0.003283	  0.015715	  0.054467	 -0.050383	  0.073191	  0.057195	 -0.044900	 -0.045236	 -0.045725	  0.113803	  0.287542	  0.194135
  0.000427	 -0.000320	  0.010434	  0.052495	 -0.081450	  0.137349	  0.071705	 -0.037376	 -0.044738	 -0.041465	  0.092863	  0.238053	  0.150332
 -0.023722	  0.008414	  0.017466	  0.058894	 -0.096144	  0.154114	  0.098601	 -0.036908	 -0.088232	 -0.041547	  0.068065	  0.241671	  0.135743
  0.005128	  0.003961	  0.037258	  0.074125	 -0.099109	  0.114899	  0.083822	 -0.048189	 -0.097599	 -0.063442	  0.054498	  0.243031	  0.146894
  0.024561	  0.000955	  0.032071	  0.063363	 -0.117870	  0.090942	  0.098099	 -0.090051	 -0.126713	 -0.032997	  0.058296	  0.195239	  0.098486
  0.023456	 -0.006169	  0.041612	  0.073967	 -0.089417	  0.133500	  0.098384	 -0.112452	 -0.133742	 -0.017100	  0.086843	  0.140826	  0.070410
  0.013915	  0.012655	  0.021726	  0.072393	 -0.091755	  0.146652	  0.130531	 -0.099667	 -0.098782	 -0.025186	  0.051699	  0.152360	  0.057958
  0.011220	  0.004444	  0.033788	  0.052011	 -0.062369	  0.156282	  0.156281	 -0.095308	 -0.074568	 -0.022417	  0.056578	  0.168176	  0.051481
  0.011650	  0.011993	  0.050126	  0.077782	 -0.065613	  0.157391	  0.137804	 -0.096572	 -0.011746	  0.030348	  0.095613	  0.154394	  0.052103
  0.028467	  0.016982	  0.042006	  0.071819	 -0.086938	  0.153734	  0.112840	 -0.070750	 -0.002311	  0.039541	  0.091736	  0.122813	  0.024338
  0.008201	  0.025847	  0.046986	  0.066659	 -0.067168	  0.190004	  0.074707	 -0.047481	 -0.037085	  0.024701	  0.080849	  0.078983	  0.037992
  0.016963	  0.040996	  0.007613	  0.119984	 -0.055713	  0.194295	  0.073787	 -0.043862	 -0.076821	 -0.008368	  0.047636	  0.035031	  0.032308
  0.023339	  0.033338	  0.024888	  0.137406	 -0.058422	  0.206449	  0.080690	 -0.002765	 -0.103581	 -0.030105	  0.004501	 -0.000312	  0.033224
  0.002820	  0.004697	  0.008050	  0.132581	 -0.070164	  0.182397	  0.100114	 -0.047577	 -0.121538	 -0.076053	  0.025139	 -0.042389	  0.033767
  0.000276	 -0.017835	  0.005511	  0.121692	 -0.063698	  0.173470	  0.065606	 -0.061333	 -0.136080	 -0.121117	  0.011878	 -0.090845	 -0.000793
  0.023967	 -0.034655	 -0.018522	  0.126606	 -0.047467	  0.162290	  0.051338	 -0.087488	 -0.113321	 -0.104694	  0.004393	 -0.110331	  0.026125
  0.025326	 -0.027577	  0.010639	  0.129211	 -0.047456	  0.129047	  0.036001	 -0.105656	 -0.092582	 -0.093063	  0.012752	 -0.115449	  0.082155
  0.037128	 -0.011264	 -0.004485	  0.117621	 -0.046731	  0.130098	  0.044228	 -0.128067	 -0.104035	 -0.092270	  0.026096	 -0.090511	  0.129162
  0.047640	  0.020063	 -0.024094	  0.060983	 -0.109573	  0.129081	  0.079658	 -0.144996	 -0.126307	 -0.120966	  0.031482	 -0.091453	  0.121246
  0.047031	  0.028867	 -0.019085	  0.042619	 -0.130735	  0.111290	  0.109204	 -0.168234	 -0.162045	 -0.171940	  0.007971	 -0.142511	  0.127054
  0.012601	  0.026297	  0.010903	  0.026221	 -0.119495	  0.120964	  0.077070	 -0.173040	 -0.209704	 -0.224187	 -0.004638	 -0.144287	  0.107047
  0.015335	  0.000500	 -0.001302	  0.042041	 -0.126347	  0.133765	  0.020527	 -0.161240	 -0.236259	 -0.233106	 -0.002070	 -0.187417	  0.087244
  0.057375	 -0.037754	 -0.030449	  0.058517	 -0.146856	  0.130222	  0.029277	 -0.122955	 -0.193309	 -0.209907	  0.023818	 -0.225730	  0.080968
  0.051060	 -0.042919	 -0.076752	  0.070521	 -0.168495	  0.116950	  0.028616	 -0.111339	 -0.199529	 -0.223219	  0.028185	 -0.257990	  0.091797
  0.061110	  0.001607	 -0.063007	  0.111070	 -0.143083	  0.125492	  0.002737	 -0.117690	 -0.252868	 -0.224544	  0.000576	 -0.278956	  0.158101
  0.060209	  0.025517	 -0.007788	  0.101587	 -0.127922	  0.143077	  0.004483	 -0.158874	 -0.293362	 -0.244100	 -0.031872	 -0.313999	  0.161444
  0.016562	  0.011986	  0.005140	  0.101405	 -0.096964	  0.144593	  0.002222	 -0.179693	 -0.303078	 -0.264075	 -0.017209	 -0.319033	  0.146378
 -0.010321	 -0.002245	  0.016834	  0.103272	 -0.067715	  0.195521	 -0.019713	 -0.192816	 -0.305562	 -0.248726	 -0.010341	 -0.296070	  0.144962
  0.009535	  0.006894	  0.018024	  0.074541	 -0.055737	  0.221523	 -0.046081	 -0.212051	 -0.322321	 -0.232257	  0.016613	 -0.305732	  0.139982
  0.035438	  0.006704	  0.019410	  0.027069	 -0.018190	  0.207581	 -0.048559	 -0.237629	 -0.344315	 -0.220711	 -0.010261	 -0.260688	  0.156283
  0.044385	  0.016760	  0.034961	  0.016002	  0.016063	  0.185700	 -0.022391	 -0.234929	 -0.350332	 -0.189714	 -0.022901	 -0.247073	  0.145797
  0.009664	 -0.004172	  0.008633	  0.035205	  0.009522	  0.168314	  0.004612	 -0.222596	 -0.349176	 -0.181080	 -0.032207	 -0.242748	  0.091218
 -0.010129	  0.020005	 -0.002832	  0.082218	 -0.031845	  0.159464	  0.019509	 -0.225477	 -0.339626	 -0.230204	 -0.056572	 -0.220393	  0.080634
  0.008425	  0.023990	 -0.002809	  0.088937	 -0.043654	  0.134980	  0.021273	 -0.220606	 -0.337708	 -0.280840	 -0.047118	 -0.204292	  0.076627
  0.018646	  0.006630	 -0.032653	  0.119428	 -0.031867	  0.133519	  0.040540	 -0.206453	 -0.349116	 -0.278712	 -0.047840	 -0.144795	  0.074984
  0.021714	  0.017043	 -0.030096	  0.111876	 -0.021844	  0.148106	  0.027496	 -0.204885	 -0.338230	 -0.285182	 -0.055689	 -0.117100	  0.105689
  0.034707	  0.025613	 -0.026450	  0.098248	  0.006281	  0.157772	  0.026628	 -0.220204	 -0.303876	 -0.281327	 -0.091560	 -0.138126	  0.117619
  0.041951	  0.010172	 -0.030749	  0.081936	  0.013122	  0.144538	  0.037518	 -0.227719	 -0.253238	 -0.309947	 -0.118156	 -0.131437	  0.074925
  0.049596	 -0.039655	 -0.068888	  0.092810	 -0.007302	  0.106641	  0.031610	 -0.249281	 -0.251251	 -0.311925	 -0.138094	 -0.126251	  0.065188
  0.066194	 -0.021115	 -0.040347	  0.110168	 -0.017835	  0.132633	  0.034826	 -0.261239	 -0.264249	 -0.280880	 -0.149299	 -0.131676	  0.076825
  0.064441	  0.006603	 -0.041057	  0.108172	 -0.000648	  0.149824	 -0.013620	 -0.241187	 -0.293438	 -0.285104	 -0.155187	 -0.132681	  0.105940
  0.054430	  0.018872	 -0.047631	  0.137085	 -0.008422	  0.137397	 -0.041595	 -0.221338	 -0.308745	 -0.253116	 -0.159209	 -0.103939	  0.121704
  0.057097	  0.013431	 -0.052931	  0.166269	 -0.001802	  0.133599	 -0.051149	 -0.246128	 -0.343109	 -0.266567	 -0.143644	 -0.066928	  0.161312
  0.087620	  0.026420	 -0.064957	  0.144877	 -0.007097	  0.123678	 -0.014669	 -0.284145	 -0.370999	 -0.260561	 -0.153537	 -0.052485	  0.194719
  0.117809	  0.012162	 -0.087379	  0.113176	 -0.017175	  0.154316	 -0.012969	 -0.285765	 -0.330338	 -0.258439	 -0.133507	 -0.045871	  0.201920
  0.136068	 -0.006265	 -0.078462	  0.087340	  0.000816	  0.138052	 -0.032026	 -0.284866	 -0.298122	 -0.270795	 -0.092208	 -0.062688	  0.224412
  0.118251	  0.009417	 -0.067940	  0.107070	  0.024228	  0.134745	 -0.045778	 -0.260939	 -0.288740	 -0.296616	 -0.065646	 -0.109515	  0.232493
  0.119991	  0.017178	 -0.043744	  0.096922	  0.036060	  0.106126	 -0.016976	 -0.246255	 -0.281967	 -0.272164	 -0.058027	 -0.111085	  0.237115
  0.104325	  0.004837	 -0.038574	  0.056196	  0.039952	  0.116371	  0.000702	 -0.248045	 -0.287094	 -0.231485	 -0.061129	 -0.075213	  0.225644
  0.114366	  0.001654	 -0.055611	  0.059806	  0.043913	  0.140518	 -0.040143	 -0.216635	 -0.284102	 -0.201569	 -0.077628	 -0.058916	  0.222468
  0.117414	  0.005298	 -0.032113	  0.046649	  0.040431	  0.133507	 -0.084243	 -0.227404	 -0.253061	 -0.186305	 -0.101408	 -0.063412	  0.223111
  0.116201	  0.001306	 -0.032177	  0.063462	  0.047148	  0.102593	 -0.057929	 -0.204722	 -0.253469	 -0.182518	 -0.125443	 -0.065140	  0.218492
  0.116211	  0.039419	 -0.010166	  0.041702	  0.055370	  0.054357	 -0.044153	 -0.195652	 -0.251338	 -0.194876	 -0.142550	 -0.068348	  0.206935
  0.136666	  0.054075	 -0.010913	  0.058316	  0.065064	  0.035814	 -0.066105	 -0.253372	 -0.290582	 -0.177671	 -0.135919	 -0.072080	  0.234506
  0.128174	  0.044710	 -0.034705	  0.060163	  0.060029	  0.027677	 -0.103092	 -0.260719	 -0.294718	 -0.145184	 -0.117723	 -0.096581	  0.207031
  0.105495	  0.042200	 -0.086072	  0.070304	  0.058582	  0.029466	 -0.085804	 -0.239520	 -0.291549	 -0.125284	 -0.126627	 -0.103768	  0.180001
  0.080737	  0.024746	 -0.090661	  0.095896	  0.032669	 -0.003954	 -0.101943	 -0.222982	 -0.302732	 -0.081845	 -0.130364	 -0.058276	  0.219873
  0.050240	  0.016144	 -0.069574	  0.079057	  0.057635	  0.043366	 -0.099355	 -0.192794	 -0.321672	 -0.056381	 -0.105883	 -0.042372	  0.240400
  0.085422	  0.015537	 -0.081694	  0.083821	  0.078354	  0.058936	 -0.096742	 -0.211539	 -0.349008	 -0.046511	 -0.057067	 -0.043052	  0.235828
  0.071474	  0.005464	 -0.075765	  0.087266	  0.025755	  0.055998	 -0.115749	 -0.202263	 -0.299029	 -0.062238	 -0.076973	 -0.037790	  0.237262
  0.035334	  0.020970	 -0.089654	  0.068414	  0.009980	  0.031117	 -0.092790	 -0.173699	 -0.263473	 -0.084714	 -0.080119	 -0.007269	  0.248081
  0.045474	  0.002736	 -0.092223	  0.063222	 -0.004067	  0.054150	 -0.072499	 -0.171022	 -0.253002	 -0.073467	 -0.052091	 -0.038032	  0.231315
  0.040270	  0.033659	 -0.086982	  0.080582	 -0.011148	  0.077998	 -0.101733	 -0.158342	 -0.266161	 -0.130029	 -0.026600	 -0.104287	  0.227633
  0.045842	  0.033517	 -0.041245	  0.070875	 -0.014956	  0.062843	 -0.134726	 -0.163905	 -0.293467	 -0.142451	 -0.020619	 -0.085182	  0.272269
  0.091380	  0.016102	 -0.061426	  0.071231	  0.002076	  0.062218	 -0.115807	 -0.154866	 -0.309405	 -0.110442	 -0.067635	 -0.053376	  0.267856
  0.107632	  0.054096	 -0.096466	  0.066547	  0.010376	  0.053726	 -0.123998	 -0.136554	 -0.314593	 -0.109951	 -0.033593	 -0.050538	  0.271233
  0.103344	  0.067865	 -0.051733	  0.066797	 -0.009721	  0.033521	 -0.106134	 -0.150383	 -0.279366	 -0.078636	 -0.033288	 -0.104285	  0.288786
  0.094028	  0.066835	 -0.001427	  0.089060	 -0.016442	  0.029537	 -0.102894	 -0.156912	 -0.255719	 -0.085032	 -0.009217	 -0.100143	  0.266451
  0.094194	  0.073337	 -0.005811	  0.095500	 -0.004352	  0.044932	 -0.149104	 -0.154316	 -0.232171	 -0.029928	  0.023547	 -0.111793	  0.243468
  0.047281	  0.091001	 -0.013741	  0.098439	  0.034940	  0.069907	 -0.158221	 -0.110559	 -0.251078	 -0.007393	  0.012571	 -0.134241	  0.224819
  0.023287	  0.104538	 -0.023079	  0.086586	  0.051118	  0.074060	 -0.109007	 -0.091483	 -0.288569	  0.012267	  0.027146	 -0.131142	  0.185528
  0.044096	  0.083675	 -0.053814	  0.061922	  0.033650	  0.069030	 -0.061991	 -0.101737	 -0.302603	  0.067883	  0.000943	 -0.145498	  0.169410
  0.062687	  0.055719	 -0.071506	  0.055230	 -0.006030	  0.067799	 -0.065632	 -0.099247	 -0.294152	  0.077717	  0.030904	 -0.186510	  0.172327
  0.055059	  0.010586	 -0.051899	  0.086552	 -0.025871	  0.079619	 -0.089299	 -0.088102	 -0.274170	  0.114516	  0.032223	 -0.180036	  0.184918
  0.032194	  0.020782	 -0.023515	  0.085034	 -0.047555	  0.112561	 -0.069738	 -0.099742	 -0.262586	  0.125190	  0.005028	 -0.158052	  0.203614
  0.015865	  0.047468	 -0.020944	  0.071623	 -0.021652	  0.118800	 -0.071612	 -0.110710	 -0.252773	  0.139752	  0.048339	 -0.153095	  0.202304
  0.008848	  0.023080	 -0.011111	  0.098987	  0.007848	  0.092515	 -0.036060	 -0.120547	 -0.232841	  0.149053	  0.052012	 -0.195742	  0.208775
  0.040549	  0.013921	 -0.023176	  0.085043	 -0.007594	  0.070690	 -0.001792	 -0.128490	 -0.150595	  0.168009	  0.041696	 -0.172994	  0.227173
  0.033716	  0.029649	 -0.002102	  0.076801	 -0.025013	  0.074571	 -0.009948	 -0.104967	 -0.101522	  0.169540	  0.052070	 -0.147291	  0.230361
  0.037434	  0.029034	 -0.007530	  0.079638	 -0.012396	  0.079183	 -0.012936	 -0.100366	 -0.130225	  0.157647	  0.072720	 -0.117610	  0.246283
  0.039588	  0.041364	 -0.025402	  0.070675	 -0.022883	  0.025639	 -0.011139	 -0.087536	 -0.164852	  0.184852	  0.059384	 -0.100485	  0.230228
  0.046384	  0.028881	 -0.053295	  0.042655	 -0.042965	 -0.010086	 -0.003535	 -0.087048	 -0.190363	  0.193147	  0.071425	 -0.114284	  0.226503
  0.019679	  0.037232	 -0.052540	  0.071679	 -0.047978	 -0.046734	 -0.059317	 -0.071515	 -0.150035	  0.165624	  0.086778	 -0.144283	  0.250253
  0.021400	  0.065053	 -0.056717	  0.094691	 -0.046071	 -0.021323	 -0.046070	 -0.079616	 -0.165511	  0.205915	  0.083299	 -0.137495	  0.251199
  0.023166	  0.097959	 -0.077592	  0.076786	 -0.056033	  0.003258	 -0.028476	 -0.082202	 -0.178131	  0.229568	  0.089041	 -0.158585	  0.208251
  0.029125	  0.097971	 -0.072067	  0.081731	 -0.065201	 -0.019482	 -0.019120	 -0.031779	 -0.156212	  0.281676	  0.092059	 -0.188114	  0.193461
  0.011923	  0.078732	 -0.056914	  0.087936	 -0.065035	  0.003352	 -0.035443	 -0.007881	 -0.153755	  0.280981	  0.087422	 -0.169122	  0.209494
 -0.001986	  0.052496	 -0.033493	  0.080778	 -0.049718	  0.013840	 -0.038051	 -0.018107	 -0.133001	  0.304342	  0.063580	 -0.155986	  0.232151
 -0.001049	  0.021676	 -0.002620	  0.085306	 -0.048818	  0.031176	 -0.061187	 -0.021213	 -0.140764	  0.324240	  0.043158	 -0.172049	  0.204556
  0.003143	  0.038503	 -0.015285	  0.107678	 -0.061737	  0.045942	 -0.025639	 -0.017128	 -0.132532	  0.289025	  0.024873	 -0.164739	  0.189166
  0.013448	  0.054088	 -0.061765	  0.114531	 -0.056891	  0.080737	  0.031108	 -0.017084	 -0.095195	  0.289581	 -0.011594	 -0.124672	  0.198182
 -0.001070	  0.051123	 -0.053048	  0.126937	 -0.035008	  0.107643	  0.027355	  0.013520	 -0.077521	  0.315502	 -0.023066	 -0.099582	  0.192186
  0.017494	  0.053472	 -0.045271	  0.124989	 -0.021120	  0.106736	  0.031358	  0.034556	 -0.066617	  0.287146	 -0.023124	 -0.085064	  0.160651
  0.019278	  0.039386	 -0.002362	  0.127317	 -0.032471	  0.098593	  0.018011	  0.013950	 -0.066174	  0.284623	 -0.018711	 -0.143810	  0.150563
  0.021376	  0.032461	 -0.026153	  0.126203	 -0.020617	  0.131140	  0.002786	  0.024420	 -0.029879	  0.299358	 -0.015514	 -0.179786	  0.176902
  0.020766	  0.025626	 -0.047040	  0.086091	 -0.053346	  0.088687	  0.039201	  0.072388	 -0.019530	  0.299918	  0.010356	 -0.156394	  0.199310
  0.047944	  0.041123	 -0.042205	  0.077544	 -0.085373	  0.098027	  0.048742	  0.089440	  0.027473	  0.319813	  0.052248	 -0.160323	  0.216119
  0.046868	  0.038460	 -0.017448	  0.079838	 -0.085040	  0.103387	  0.055492	  0.103559	  0.027817	  0.321497	  0.087667	 -0.186444	  0.251290
  0.047047	  0.016258	  0.015299	  0.067696	 -0.107283	  0.109597	  0.044363	  0.130257	 -0.021253	  0.306296	  0.088696	 -0.184905	  0.223582
  0.038079	  0.017499	  0.012293	  0.072698	 -0.119644	  0.084551	  0.029049	  0.132275	 -0.058401	  0.273742	  0.088308	 -0.165549	  0.190381
  0.023726	  0.004289	 -0.008809	  0.108075	 -0.105210	  0.080655	  0.018874	  0.156268	 -0.103882	  0.276380	  0.108452	 -0.131857	  0.155328
 -0.001046	 -0.037402	  0.015086	  0.095570	 -0.111357	  0.089315	  0.020324	  0.147064	 -0.100758	  0.282926	  0.151896	 -0.083683	  0.145673
 -0.026682	 -0.041966	  0.054823	  0.084185	 -0.124005	  0.110949	  0.041426	  0.110882	 -0.132129	  0.310249	  0.143738	 -0.077506	  0.171947
 -0.029191	 -0.023214	  0.067511	  0.088669	 -0.111186	  0.090840	  0.076187	  0.114267	 -0.160057	  0.319026	  0.107472	 -0.063783	  0.177490
 -0.077239	 -0.017662	  0.046186	  0.070960	 -0.056944	  0.039703	  0.080003	  0.142800	 -0.123822	  0.311117	  0.106040	 -0.090197	  0.197296
 -0.078958	 -0.005237	  0.038531	  0.082154	 -0.050264	  0.008983	  0.069200	  0.117651	 -0.103752	  0.325503	  0.123914	 -0.053339	  0.222685
 -0.071609	  0.045605	  0.042263	  0.068147	 -0.073950	  0.023835	  0.053765	  0.097676	 -0.065413	  0.338360	  0.163154	 -0.014342	  0.217640
 -0.096878	  0.064665	  0.058206	  0.047316	 -0.110602	  0.012347	  0.046702	  0.100267	 -0.025798	  0.346480	  0.136233	  0.030398	  0.174607
 -0.082185	  0.065898	  0.061371	  0.046923	 -0.115249	  0.023360	  0.041578	  0.114505	  0.015604	  0.360590	  0.108091	  0.014697	  0.119823
 -0.076423	  0.081545	  0.021024	  0.038698	 -0.128017	 -0.019324	  0.038185	  0.109730	  0.068991	  0.393754	  0.080563	  0.036109	  0.100271
 -0.062987	  0.095761	  0.000916	  0.060403	 -0.096973	  0.020661	  0.057475	  0.144577	  0.093821	  0.416720	  0.080928	  0.067494	  0.097204
 -0.054929	  0.088527	  0.022071	  0.058837	 -0.072505	  0.051592	  0.040591	  0.141639	  0.147280	  0.423313	  0.102137	  0.062953	  0.057202
 -0.025950	  0.091616	  0.016948	  0.050781	 -0.051985	  0.034148	  0.079823	  0.147423	  0.167010	  0.382320	  0.126801	  0.041151	  0.029552
 -0.043679	  0.016326	  0.002885	  0.051521	 -0.013729	  0.056185	  0.090784	  0.147397	  0.119860	  0.342595	  0.095548	  0.076108	  0.038937
 -0.058005	 -0.027363	  0.016973	  0.043764	 -0.026762	  0.035891	  0.093662	  0.113094	  0.090940	  0.296492	  0.094946	  0.067476	  0.044001
 -0.075408	 -0.029608	  0.028722	  0.005247	 -0.024471	  0.044036	  0.110111	  0.101632	  0.049044	  0.242135	  0.085336	  0.076395	  0.073119
 -0.083780	 -0.044778	  0.041546	  0.007296	 -0.024951	  0.068261	  0.137671	  0.094990	  0.075251	  0.251274	  0.093993	  0.109165	  0.091734
 -0.051402	 -0.042995	  0.077555	 -0.029588	 -0.007736	  0.071242	  0.107210	  0.101728	  0.114714	  0.216594	  0.142651	  0.100611	  0.051342
 -0.033199	 -0.012197	  0.076471	 -0.049764	 -0.023364	  0.065013	  0.105905	  0.100324	  0.114962	  0.181375	  0.147879	  0.097439	  0.012422
 -0.017602	 -0.001814	  0.082641	 -0.001068	 -0.062411	  0.089258	  0.102556	  0.078052	  0.119997	  0.163014	  0.130744	  0.121423	 -0.028942
 -0.011850	  0.011811	  0.029872	  0.035198	 -0.094234	  0.090239	  0.082743	  0.055693	  0.092858	  0.095933	  0.091713	  0.130142	 -0.053772
 -0.018112	  0.032333	  0.017147	  0.030398	 -0.078633	  0.090915	  0.095079	  0.039239	  0.075961	  0.040515	  0.096038	  0.141319	 -0.066711
 -0.026511	  0.047343	 -0.000992	  0.026764	 -0.054729	  0.119495	  0.074481	  0.022413	  0.062266	  0.003161	  0.085546	  0.168902	 -0.068765
 -0.060071	  0.044677	 -0.015731	  0.019351	 -0.066326	  0.069150	  0.058984	 -0.011054	  0.024652	  0.000577	  0.082570	  0.200845	 -0.061588
 -0.079639	  0.014208	  0.033972	  0.010437	 -0.067613	  0.037749	  0.067564	 -0.031964	 -0.007794	 -0.028608	  0.114980	  0.255780	 -0.041067
 -0.085354	  0.026179	  0.091627	  0.037228	 -0.046696	  0.067665	  0.096552	 -0.034062	 -0.034284	 -0.058291	  0.106392	  0.252123	 -0.056681
 -0.133234	 -0.006070	  0.102009	  0.017341	 -0.034910	  0.088473	  0.129414	 -0.024984	 -0.028473	 -0.087569	  0.127284	  0.224882	 -0.127467
 -0.075566	 -0.027086	  0.080750	  0.014005	 -0.055953	  0.097638	  0.115469	 -0.035589	 -0.053548	 -0.141373	  0.148308	  0.239195	 -0.159775
 -0.017154	 -0.017525	  0.054649	  0.009898	 -0.058065	  0.077829	  0.086967	 -0.071729	 -0.076842	 -0.149513	  0.135429	  0.252023	 -0.176094
 -0.035505	 -0.012487	  0.029636	 -0.003956	 -0.078449	  0.055964	  0.106700	 -0.083792	 -0.061246	 -0.154328	  0.107605	  0.240130	 -0.148721
 -0.020295	  0.016863	  0.045082	 -0.011633	 -0.067004	  0.038116	  0.055020	 -0.092263	 -0.059348	 -0.177656	  0.090120	  0.239889	 -0.092137
  0.014347	  0.028232	  0.014407	 -0.049491	 -0.051147	  0.022454	  0.078025	 -0.114751	 -0.079231	 -0.210414	  0.083681	  0.227957	 -0.074030
  0.019384	  0.021643	  0.001674	 -0.046496	 -0.049157	  0.013540	  0.072841	 -0.110396	 -0.072793	 -0.242561	  0.074608	  0.267332	 -0.072943
  0.024660	  0.011664	  0.001926	 -0.041370	 -0.078338	  0.014391	  0.035528	 -0.094608	 -0.065961	 -0.266727	  0.042463	  0.293562	 -0.028509
  0.014362	  0.038816	  0.003325	 -0.041076	 -0.082127	  0.004513	  0.036659	 -0.085429	 -0.105094	 -0.274220	  0.047842	  0.292079	 -0.007417
 -0.009857	  0.024771	  0.016311	 -0.031541	 -0.089055	  0.038517	  0.053895	 -0.119477	 -0.157613	 -0.289766	  0.033670	  0.310678	 -0.040511
 -0.004803	 -0.007240	  0.010050	 -0.034664	 -0.071192	  0.018808	  0.065429	 -0.118146	 -0.170631	 -0.319892	  0.064476	  0.313603	 -0.054757
  0.036040	  0.016103	  0.019159	 -0.021189	 -0.095503	  0.024483	  0.047792	 -0.135987	 -0.134045	 -0.343076	  0.059468	  0.305502	 -0.068888
  0.051395	  0.030958	  0.049293	 -0.003988	 -0.095173	  0.076740	 -0.000040	 -0.138246	 -0.157364	 -0.336980	  0.030118	  0.293130	 -0.051104
  0.029655	  0.030294	  0.045401	 -0.024348	 -0.061900	  0.085641	 -0.000786	 -0.139557	 -0.181320	 -0.327761	  0.057782	  0.282166	 -0.039927
 -0.011114	  0.002361	  0.008806	 -0.022918	 -0.021215	  0.083088	  0.018122	 -0.135024	 -0.156651	 -0.350603	  0.056095	  0.291236	 -0.018734
 -0.006759	 -0.030899	  0.010803	 -0.003780	  0.002692	  0.051473	  0.030055	 -0.137053	 -0.139104	 -0.358475	  0.038077	  0.307564	  0.009442
 -0.008522	 -0.027327	  0.013692	  0.014938	  0.003423	 -0.000700	  0.053858	 -0.136998	 -0.168903	 -0.346132	  0.031147	  0.323391	 -0.019520
 -0.003229	 -0.041423	  0.023066	  0.004860	  0.025994	  0.006289	  0.050632	 -0.126941	 -0.155645	 -0.362711	  0.036842	  0.324204	 -0.040176
  0.017064	 -0.035090	  0.042174	 -0.002957	  0.006762	  0.030396	  0.080329	 -0.142453	 -0.144768	 -0.378889	  0.022830	  0.287174	 -0.011419
  0.002867	 -0.002819	  0.015657	  0.005027	 -0.012944	  0.062597	  0.061862	 -0.149030	 -0.154621	 -0.435314	  0.036508	  0.281730	  0.008960
 -0.014158	  0.005591	  0.019413	  0.008851	 -0.024840	  0.121270	  0.104950	 -0.174433	 -0.169378	 -0.435546	  0.000279	  0.268507	 -0.003903
 -0.012860	  0.010834	  0.023750	 -0.021923	 -0.013421	  0.117871	  0.115281	 -0.236396	 -0.174753	 -0.413926	 -0.024876	  0.186778	 -0.005982
  0.025221	  0.037287	  0.009523	 -0.016209	 -0.026019	  0.096600	  0.089883	 -0.238852	 -0.200040	 -0.426290	 -0.035313	  0.123645	  0.001752
  0.032587	  0.061784	 -0.003661	  0.003064	 -0.044849	  0.073132	  0.072086	 -0.248010	 -0.212884	 -0.426476	 -0.027094	  0.153563	  0.005780
  0.015783	  0.026157	  0.026476	  0.024384	 -0.075365	  0.072380	  0.060689	 -0.260645	 -0.236086	 -0.422492	 -0.034185	  0.156181	  0.005695
  0.013645	 -0.006958	  0.057756	  0.022194	 -0.075810	  0.071298	  0.050271	 -0.273333	 -0.257119	 -0.420094	 -0.029185	  0.155742	  0.019796
  0.032312	  0.008825	  0.026511	  0.000531	 -0.054051	  0.102819	  0.052238	 -0.266765	 -0.261807	 -0.466313	 -0.039083	  0.152624	  0.023698
  0.027027	  0.009476	  0.022552	  0.035793	 -0.070693	  0.098230	  0.037010	 -0.272391	 -0.262699	 -0.497579	 -0.058258	  0.189745	  0.013391
  0.011570	  0.009845	  0.041576	  0.036107	 -0.086137	  0.106821	 -0.008888	 -0.264592	 -0.281974	 -0.531502	 -0.053513	  0.220855	  0.012253
  0.036403	  0.007897	  0.063611	  0.017562	 -0.097972	  0.092144	 -0.021815	 -0.245779	 -0.266000	 -0.559377	 -0.052240	  0.207297	 -0.004302
  0.049591	  0.061180	  0.064564	  0.028784	 -0.090513	  0.095532	 -0.032429	 -0.243513	 -0.291887	 -0.587016	 -0.048144	  0.209393	 -0.001734
  0.047641	  0.074722	  0.081268	 -0.002532	 -0.051157	  0.129429	 -0.034721	 -0.236532	 -0.304274	 -0.603731	 -0.031676	  0.178972	  0.007230
  0.072060	  0.069651	  0.090552	 -0.016725	 -0.025723	  0.135419	 -0.004768	 -0.252511	 -0.300969	 -0.590257	 -0.029551	  0.168654	  0.031433
  0.055382	  0.070528	  0.052617	 -0.004922	  0.025639	  0.119057	 -0.007632	 -0.265975	 -0.308755	 -0.578232	 -0.033364	  0.173900	  0.087359
  0.038967	  0.068348	  0.060660	  0.023732	  0.000079	  0.078756	  0.009928	 -0.252965	 -0.308457	 -0.566615	 -0.056502	  0.175083	  0.131505
  0.089925	  0.052431	  0.061023	  0.042551	 -0.036197	  0.090933	  0.009786	 -0.251939	 -0.351103	 -0.567058	 -0.091068	  0.146398	  0.188458
  0.107564	  0.045239	  0.041123	  0.024524	 -0.020326	  0.124355	  0.010357	 -0.256027	 -0.348054	 -0.572760	 -0.065210	  0.101590	  0.213386
  0.053725	  0.017718	  0.036077	 -0.015367	 -0.020001	  0.109365	  0.044913	 -0.259536	 -0.339440	 -0.555355	 -0.033668	  0.069713	  0.226981
  0.060772	  0.034362	  0.024226	 -0.034923	  0.016511	  0.103803	  0.052495	 -0.240537	 -0.339507	 -0.524761	 -0.046304	  0.023597	  0.249032
  0.064219	  0.027356	  0.029286	  0.006677	  0.044254	  0.109487	  0.055078	 -0.235187	 -0.343564	 -0.474987	 -0.080807	  0.013103	  0.271965
  0.037257	  0.055389	  0.050052	  0.039539	  0.037480	  0.104774	  0.056670	 -0.229408	 -0.380264	 -0.445281	 -0.100154	  0.006720	  0.256736
  0.047584	  0.062962	  0.082053	  0.081179	  0.020736	  0.125213	  0.037548	 -0.192145	 -0.396709	 -0.364035	 -0.091752	  0.003074	  0.237249
