# Supplementary material for: A fluorescent photoimmunoconjugate for imaging of cholesteatoma
Source: Sci Rep. 2022 Nov 19;12:19905. doi: 10.1038/s41598-022-22072-9 (PMC9675863; doi:10.1038/s41598-022-22072-9)
Supplement: Supplementary file 2 — Supplementary Information 2. [file 41598_2022_22072_MOESM2_ESM.zip › Data/ABR-67-5]

:RUN-5	LEVEL SWEEP	TEMP:NaN	6/13/2018	12:48 PM	NaNHR:
:SW EAR: R	SW FREQ: 22.65	# AVERAGES: 512	REP RATE (/sec): 40	DRIVER: RS Tweeter	SAMPLE (�sec): 40	
:NOTES-
:CHAMBER-CH4B-PXI
:CFTS Version: V2.7.2 (R850)
:LEVELS:20;25;30;35;40;45;50;55;60;65;70;75;80;
:DATA
  0.045664	  0.068567	  0.010164	  0.000581	  0.039077	 -0.002856	  0.041127	 -0.016688	 -0.024051	 -0.007969	 -0.035479	 -0.103658	 -0.032651
  0.064350	  0.051538	  0.008379	 -0.002448	 -0.006008	  0.011344	  0.052788	  0.003472	 -0.017465	  0.011205	 -0.041226	 -0.081589	 -0.041334
  0.041807	 -0.010635	  0.023068	 -0.008703	  0.006438	  0.016279	  0.069748	 -0.012186	 -0.001116	  0.009309	 -0.002232	 -0.071098	 -0.051188
  0.022967	 -0.019323	  0.010568	 -0.029949	 -0.005365	  0.023339	  0.041192	 -0.002649	  0.001927	  0.017537	 -0.028829	 -0.062486	 -0.038283
  0.028232	 -0.025209	 -0.015681	 -0.020577	 -0.026591	  0.036178	  0.027584	 -0.018636	 -0.049138	  0.009972	 -0.033954	 -0.017422	 -0.053284
  0.006941	 -0.051657	 -0.045988	 -0.026522	 -0.005600	  0.045621	  0.014167	 -0.015864	 -0.057637	  0.001752	 -0.006402	 -0.025919	 -0.064237
 -0.015418	 -0.038791	 -0.042238	 -0.005394	 -0.004422	  0.041935	 -0.010903	  0.005335	 -0.066950	 -0.006443	  0.036226	 -0.041532	 -0.056801
  0.007950	 -0.072667	 -0.034207	  0.016995	  0.024452	  0.025200	 -0.020105	  0.008207	 -0.034889	 -0.015806	  0.007559	 -0.010155	 -0.038058
  0.060405	 -0.084133	 -0.035664	  0.016279	  0.003217	  0.025524	 -0.010082	 -0.010610	 -0.006922	 -0.006603	 -0.018731	 -0.046215	  0.004918
  0.049879	 -0.041908	 -0.014620	  0.016203	  0.013604	 -0.014715	  0.013243	 -0.001927	 -0.013433	 -0.014293	 -0.033435	 -0.025038	 -0.024773
  0.013775	  0.022286	 -0.003579	  0.019722	  0.006091	 -0.059325	  0.024795	  0.032412	  0.010173	 -0.014712	 -0.043873	 -0.001830	 -0.039210
  0.007238	  0.056457	 -0.000136	  0.003983	  0.020513	 -0.044971	 -0.022091	  0.032232	  0.005636	  0.007106	 -0.025260	 -0.025064	 -0.046100
 -0.011619	  0.035591	 -0.007306	  0.000108	  0.023534	 -0.019777	 -0.032075	 -0.002441	 -0.007582	 -0.014628	 -0.006830	 -0.024165	 -0.027947
 -0.031706	  0.026750	  0.028353	  0.005451	  0.006646	 -0.058847	 -0.012636	 -0.003262	 -0.017035	 -0.060127	 -0.025488	 -0.002423	 -0.069715
 -0.013844	  0.016763	  0.036087	 -0.007929	  0.011898	 -0.049813	 -0.034252	  0.021197	  0.025092	 -0.039086	 -0.038355	 -0.001629	 -0.073171
 -0.030760	  0.006888	 -0.001190	 -0.026412	 -0.046625	  0.006091	 -0.050342	  0.007091	  0.035602	 -0.041933	 -0.014670	  0.008852	  0.026999
 -0.036765	 -0.028226	  0.011551	  0.002114	 -0.045481	  0.019587	 -0.028488	 -0.022555	  0.074934	 -0.010627	 -0.009631	  0.033853	  0.107494
 -0.055547	  0.021126	  0.014052	  0.023065	 -0.043603	  0.020060	 -0.030150	 -0.010448	  0.073020	  0.042602	  0.055148	  0.089908	  0.159493
 -0.083244	  0.043406	  0.029760	  0.010043	 -0.001501	 -0.010542	 -0.017712	  0.001355	  0.028835	  0.066717	  0.121202	  0.178214	  0.184476
 -0.070306	  0.023175	  0.028626	  0.013389	  0.029725	 -0.010314	 -0.015807	  0.005965	  0.040997	  0.066028	  0.144259	  0.229396	  0.173375
 -0.070221	 -0.011937	  0.031066	 -0.008595	  0.021054	 -0.029186	 -0.004978	  0.042335	  0.079778	  0.120495	  0.145826	  0.248018	  0.211159
 -0.047997	 -0.052092	  0.047580	  0.014136	  0.012300	 -0.028818	 -0.007795	  0.089566	  0.089290	  0.171797	  0.173143	  0.248519	  0.275590
 -0.070755	 -0.082722	  0.051598	  0.009204	 -0.006841	  0.018969	 -0.001279	  0.120295	  0.112791	  0.175912	  0.167844	  0.229655	  0.297846
 -0.102251	 -0.108982	  0.054817	  0.014019	  0.022269	  0.032959	  0.040812	  0.102754	  0.082848	  0.158341	  0.173253	  0.161943	  0.301806
 -0.144267	 -0.092498	  0.055171	  0.033004	  0.053455	  0.020832	  0.044929	  0.110789	  0.050374	  0.157851	  0.162836	  0.138140	  0.263487
 -0.156416	 -0.073438	  0.053950	  0.054791	  0.054008	  0.042403	  0.058003	  0.099565	  0.096273	  0.144168	  0.182891	  0.151279	  0.265845
 -0.101393	 -0.055951	  0.088317	  0.029508	  0.052394	  0.064714	  0.028520	  0.097634	  0.091749	  0.136070	  0.188675	  0.172383	  0.284227
 -0.059944	 -0.043404	  0.062816	  0.028340	  0.036815	  0.102336	  0.045596	  0.094580	  0.088912	  0.144816	  0.173760	  0.174682	  0.359529
 -0.058913	 -0.011010	  0.058924	  0.017268	  0.056968	  0.069664	  0.054802	  0.090668	  0.106828	  0.156388	  0.211719	  0.215454	  0.459550
 -0.035241	 -0.006400	  0.075207	 -0.009017	  0.076079	  0.053928	  0.065446	  0.067905	  0.120509	  0.225021	  0.270076	  0.289236	  0.611488
 -0.015274	 -0.018121	  0.059688	 -0.040435	  0.083188	  0.066000	  0.066879	  0.102912	  0.133011	  0.290854	  0.345579	  0.425815	  0.744894
 -0.034494	 -0.032028	  0.069582	 -0.018207	  0.091870	  0.067127	  0.058629	  0.157705	  0.180354	  0.385923	  0.439308	  0.552857	  0.813219
 -0.040317	 -0.055113	  0.064687	  0.022891	  0.085743	  0.052842	  0.074530	  0.180641	  0.269902	  0.440821	  0.549355	  0.625183	  0.855022
 -0.061677	 -0.049833	  0.058644	  0.010120	  0.071008	  0.056383	  0.073593	  0.209790	  0.313794	  0.515990	  0.612066	  0.652804	  0.842366
 -0.066849	 -0.071770	  0.094763	 -0.011337	  0.054270	  0.096208	  0.095643	  0.301656	  0.307519	  0.548004	  0.628552	  0.634206	  0.806696
 -0.035420	 -0.064003	  0.096366	  0.007317	  0.049326	  0.141605	  0.167166	  0.358966	  0.335264	  0.565511	  0.582423	  0.583729	  0.721163
 -0.036728	 -0.051616	  0.116702	 -0.000237	  0.056442	  0.181085	  0.237933	  0.357228	  0.407624	  0.535111	  0.504017	  0.471508	  0.588991
 -0.037774	 -0.036400	  0.132247	 -0.001528	  0.067065	  0.184055	  0.258598	  0.348536	  0.354724	  0.434773	  0.378248	  0.314965	  0.385213
 -0.064323	 -0.037799	  0.132529	  0.016886	  0.084099	  0.205509	  0.234090	  0.302283	  0.255617	  0.317551	  0.245861	  0.127979	  0.165176
 -0.071604	 -0.005171	  0.107495	  0.037138	  0.107829	  0.261688	  0.190875	  0.216448	  0.164546	  0.192444	  0.096867	 -0.062028	 -0.031827
 -0.055341	 -0.046324	  0.093629	  0.034304	  0.132943	  0.236377	  0.179776	  0.174614	  0.044476	  0.070205	 -0.018085	 -0.254483	 -0.216939
 -0.019535	 -0.028150	  0.104443	  0.037318	  0.141719	  0.206176	  0.137103	  0.108035	 -0.046263	 -0.078937	 -0.150293	 -0.407394	 -0.414661
 -0.006265	 -0.020508	  0.133317	  0.072342	  0.146041	  0.158491	  0.059274	  0.028035	 -0.160154	 -0.226921	 -0.252142	 -0.526184	 -0.562812
  0.011010	 -0.013495	  0.131613	  0.085835	  0.118276	  0.087880	  0.000284	 -0.044426	 -0.270569	 -0.373776	 -0.354839	 -0.614058	 -0.666189
  0.029744	 -0.007481	  0.116730	  0.086033	  0.089489	  0.018552	 -0.055444	 -0.129042	 -0.355927	 -0.419879	 -0.427018	 -0.652320	 -0.684604
  0.005579	 -0.034478	  0.132286	  0.090578	  0.084835	 -0.043397	 -0.147063	 -0.172386	 -0.401152	 -0.402906	 -0.448315	 -0.691465	 -0.692489
 -0.009408	 -0.014376	  0.167491	  0.042798	  0.026740	 -0.107017	 -0.205436	 -0.206742	 -0.421424	 -0.400994	 -0.486635	 -0.704098	 -0.650652
  0.001486	 -0.004791	  0.143965	  0.021803	 -0.050287	 -0.162550	 -0.232124	 -0.241905	 -0.427888	 -0.441340	 -0.470530	 -0.681137	 -0.565547
 -0.018770	 -0.002795	  0.113358	  0.035999	 -0.073936	 -0.150438	 -0.237366	 -0.272581	 -0.426102	 -0.467036	 -0.471902	 -0.633656	 -0.484976
  0.007448	 -0.006885	  0.105813	  0.013295	 -0.073315	 -0.168200	 -0.244479	 -0.272385	 -0.402536	 -0.463496	 -0.444059	 -0.576355	 -0.414551
  0.022427	  0.015492	  0.075639	 -0.010159	 -0.117676	 -0.160693	 -0.230829	 -0.256352	 -0.377616	 -0.403803	 -0.380125	 -0.462883	 -0.305277
  0.045315	  0.002199	  0.102324	 -0.051858	 -0.135110	 -0.153207	 -0.241973	 -0.207752	 -0.285895	 -0.287647	 -0.285999	 -0.314599	 -0.143483
  0.042190	  0.024046	  0.107636	 -0.072966	 -0.129039	 -0.145725	 -0.240399	 -0.160790	 -0.238576	 -0.187401	 -0.144932	 -0.123116	  0.059398
  0.027564	  0.052669	  0.125122	 -0.044033	 -0.120290	 -0.140163	 -0.185880	 -0.111300	 -0.161397	 -0.080644	 -0.024565	  0.049963	  0.268287
  0.064191	  0.067648	  0.114763	 -0.019077	 -0.140731	 -0.124964	 -0.148791	 -0.068029	 -0.074145	  0.079765	  0.112462	  0.259570	  0.418260
  0.058791	  0.061504	  0.114362	 -0.013270	 -0.106500	 -0.099555	 -0.126730	  0.000797	 -0.021281	  0.242833	  0.297135	  0.412790	  0.527504
  0.064334	  0.035809	  0.082437	 -0.025675	 -0.074776	 -0.077327	 -0.057270	  0.084805	  0.063821	  0.411377	  0.446762	  0.521819	  0.531613
  0.065924	  0.027023	  0.040044	 -0.055132	 -0.062726	 -0.047321	  0.010741	  0.168574	  0.188304	  0.546714	  0.538070	  0.546356	  0.462856
  0.034241	  0.027058	  0.055033	 -0.042170	 -0.013107	 -0.003062	  0.078830	  0.255800	  0.322479	  0.579013	  0.547501	  0.490232	  0.391740
  0.021321	  0.033109	  0.075442	 -0.029962	 -0.005024	  0.046215	  0.144870	  0.332111	  0.361133	  0.557375	  0.520005	  0.405909	  0.327168
  0.042314	  0.046378	  0.089773	  0.004889	  0.027997	  0.115147	  0.235592	  0.380210	  0.335803	  0.513998	  0.471840	  0.347038	  0.279283
  0.083428	  0.014737	  0.061006	  0.006424	  0.065936	  0.170786	  0.295208	  0.384440	  0.266973	  0.446874	  0.436386	  0.261714	  0.209121
  0.044188	  0.026664	  0.066141	 -0.050086	  0.081223	  0.224987	  0.280364	  0.355918	  0.193389	  0.387426	  0.349995	  0.158805	  0.133617
  0.039463	  0.017611	  0.110660	 -0.039026	  0.115513	  0.262303	  0.259420	  0.308150	  0.132727	  0.323149	  0.257668	  0.054247	  0.055559
  0.082819	 -0.009175	  0.102879	  0.027681	  0.154395	  0.244176	  0.250594	  0.240068	  0.089938	  0.254487	  0.169558	 -0.027517	  0.029207
  0.080368	  0.024551	  0.123781	  0.069899	  0.206376	  0.216415	  0.210477	  0.210602	  0.068845	  0.177197	  0.085502	 -0.037904	  0.017283
  0.089544	  0.043959	  0.151864	  0.095652	  0.177490	  0.142677	  0.159259	  0.177400	  0.028898	  0.116850	  0.000895	 -0.045508	 -0.005702
  0.088299	  0.056620	  0.174670	  0.099940	  0.150788	  0.120919	  0.112161	  0.144192	 -0.016695	  0.057688	 -0.061112	 -0.099769	 -0.041405
  0.080345	  0.055528	  0.181337	  0.107979	  0.119509	  0.101116	  0.080837	  0.088461	 -0.034987	  0.027778	 -0.078420	 -0.120508	 -0.132325
  0.091100	  0.063692	  0.208537	  0.107901	  0.076200	  0.046854	  0.071533	  0.050547	 -0.061329	  0.016166	 -0.116927	 -0.145636	 -0.175331
  0.091237	  0.051805	  0.221944	  0.122227	  0.045602	 -0.001966	  0.073016	  0.044545	 -0.114629	 -0.020530	 -0.177233	 -0.207965	 -0.195520
  0.086050	  0.047817	  0.184040	  0.131959	  0.056131	 -0.041017	  0.040695	  0.063095	 -0.171446	 -0.088463	 -0.238150	 -0.249045	 -0.218529
  0.103544	  0.030734	  0.165345	  0.128504	  0.053609	 -0.048114	 -0.000690	  0.047811	 -0.234899	 -0.116272	 -0.288945	 -0.282106	 -0.235301
  0.113053	  0.021018	  0.174109	  0.077416	  0.028947	 -0.047065	  0.020394	 -0.007778	 -0.250047	 -0.155345	 -0.269691	 -0.308694	 -0.253998
  0.100795	  0.047440	  0.162530	  0.048136	 -0.006936	 -0.047808	  0.021832	 -0.039153	 -0.255204	 -0.169661	 -0.282358	 -0.302662	 -0.253432
  0.100645	  0.072886	  0.147456	  0.014102	  0.010171	 -0.040696	  0.015806	 -0.089782	 -0.227616	 -0.174768	 -0.277480	 -0.265363	 -0.189575
  0.125327	  0.046711	  0.135132	  0.000269	  0.052531	 -0.036717	  0.016005	 -0.086351	 -0.227034	 -0.163208	 -0.249888	 -0.185551	 -0.076154
  0.131938	  0.053553	  0.137627	 -0.003940	  0.047365	 -0.046935	  0.000926	 -0.122594	 -0.238599	 -0.169887	 -0.203043	 -0.115981	 -0.013756
  0.121251	  0.051807	  0.124269	 -0.061977	  0.017496	 -0.030084	 -0.025657	 -0.134560	 -0.229438	 -0.134563	 -0.145522	 -0.063334	  0.070293
  0.108797	  0.042651	  0.099405	 -0.069247	 -0.031379	 -0.018365	 -0.074031	 -0.126238	 -0.225111	 -0.066549	 -0.125377	  0.015211	  0.180434
  0.140046	  0.039806	  0.089456	 -0.081631	 -0.012567	 -0.009096	 -0.118583	 -0.092576	 -0.210889	  0.011566	 -0.044053	  0.100701	  0.244959
  0.147465	  0.028103	  0.059458	 -0.111493	 -0.008801	 -0.010735	 -0.089375	 -0.092560	 -0.159720	  0.064218	  0.021996	  0.153511	  0.274674
  0.158580	  0.013297	  0.053270	 -0.109096	 -0.012959	 -0.010422	 -0.078960	 -0.081642	 -0.121044	  0.091163	  0.108428	  0.200197	  0.262129
  0.163369	 -0.031706	  0.035563	 -0.100012	 -0.004381	 -0.011636	 -0.094880	 -0.028362	 -0.053517	  0.119575	  0.185588	  0.236502	  0.253083
  0.173334	 -0.034641	  0.039823	 -0.084054	  0.020333	  0.012679	 -0.048005	  0.036664	 -0.011459	  0.158316	  0.202257	  0.236537	  0.235181
  0.148639	  0.012883	  0.044958	 -0.073167	  0.026909	  0.006746	 -0.041116	  0.073237	  0.011067	  0.203501	  0.179571	  0.178174	  0.178943
  0.159295	  0.042700	  0.035520	 -0.037751	  0.005173	  0.012767	 -0.024630	  0.104625	  0.039529	  0.215492	  0.158788	  0.131898	  0.114390
  0.163934	  0.058564	  0.042903	 -0.020511	 -0.008597	  0.028877	  0.019486	  0.106988	  0.062341	  0.210606	  0.138252	  0.062458	  0.029200
  0.143295	  0.058938	  0.044250	 -0.017302	  0.003104	  0.028523	  0.035862	  0.127191	  0.029053	  0.222256	  0.117505	  0.060128	 -0.010637
  0.134344	  0.054137	  0.066793	  0.001870	  0.017828	  0.025186	  0.048195	  0.132520	  0.012108	  0.210812	  0.108661	  0.051585	  0.019299
  0.152681	  0.025742	  0.051051	 -0.011453	  0.002958	  0.009193	  0.055114	  0.147825	  0.026927	  0.166722	  0.085015	  0.011595	  0.015615
  0.199136	  0.010054	  0.067579	  0.018889	  0.011340	  0.018060	  0.035303	  0.172028	  0.032726	  0.115079	  0.061907	  0.020942	  0.074622
  0.202549	  0.046526	  0.114372	  0.024219	  0.065734	  0.023225	  0.009471	  0.174200	  0.026489	  0.083734	  0.092018	  0.050940	  0.149143
  0.215874	  0.064424	  0.095027	  0.011915	  0.042199	  0.054119	  0.066460	  0.167534	  0.015947	  0.113356	  0.108361	  0.068635	  0.153981
  0.226013	  0.065214	  0.087069	 -0.021879	 -0.000553	  0.065416	  0.094695	  0.161608	 -0.006793	  0.109784	  0.115065	  0.095978	  0.159493
  0.255182	  0.028870	  0.080930	 -0.038303	  0.017878	  0.062289	  0.093181	  0.127085	 -0.042836	  0.148758	  0.142919	  0.090998	  0.175722
  0.243027	  0.033172	  0.080861	 -0.030046	  0.022873	  0.055397	  0.084343	  0.127713	 -0.032510	  0.149064	  0.173023	  0.128666	  0.215056
  0.260222	  0.042502	  0.044250	 -0.001344	  0.007452	  0.043466	  0.095555	  0.155326	 -0.014408	  0.180155	  0.216632	  0.180073	  0.274444
  0.293139	  0.081338	  0.042175	 -0.006678	  0.036669	  0.030537	  0.085590	  0.164856	  0.008914	  0.229596	  0.219137	  0.225311	  0.288005
  0.271576	  0.114438	  0.061375	  0.001210	  0.074797	  0.022511	  0.098329	  0.185282	  0.033840	  0.234189	  0.238127	  0.247206	  0.323385
  0.278279	  0.090189	  0.074593	  0.014497	  0.103041	  0.053024	  0.141741	  0.199169	  0.046790	  0.267271	  0.257981	  0.263642	  0.374586
  0.246959	  0.068782	  0.102854	  0.003582	  0.121966	  0.035807	  0.123336	  0.234639	  0.092573	  0.278559	  0.262480	  0.301762	  0.461353
  0.189400	  0.059596	  0.127113	  0.003068	  0.096816	  0.079773	  0.122577	  0.229240	  0.160349	  0.253575	  0.298245	  0.350069	  0.480095
  0.190680	  0.052390	  0.120759	  0.023664	  0.037590	  0.115668	  0.108472	  0.190852	  0.200300	  0.276426	  0.330892	  0.333832	  0.499615
  0.190731	  0.008247	  0.128675	  0.001851	  0.024511	  0.109544	  0.110646	  0.170529	  0.225189	  0.327929	  0.320437	  0.349709	  0.529948
  0.177816	 -0.006147	  0.120038	 -0.015843	  0.054703	  0.103473	  0.135674	  0.189883	  0.250597	  0.362076	  0.343407	  0.388446	  0.566137
  0.138136	  0.010227	  0.097447	 -0.022113	  0.038848	  0.086620	  0.176769	  0.249848	  0.264092	  0.386138	  0.340790	  0.425987	  0.628972
  0.141957	 -0.010026	  0.089383	 -0.008278	  0.012524	  0.094726	  0.205268	  0.284192	  0.271237	  0.397375	  0.376757	  0.470479	  0.654871
  0.134263	 -0.010246	  0.082775	  0.009035	  0.044449	  0.098843	  0.229558	  0.305921	  0.248249	  0.409482	  0.418622	  0.504784	  0.656834
  0.106581	  0.015433	  0.058952	  0.030603	  0.069915	  0.116656	  0.247418	  0.360435	  0.237212	  0.386478	  0.445905	  0.528515	  0.656111
  0.121175	  0.041572	  0.080316	  0.078846	  0.088770	  0.163551	  0.240643	  0.399604	  0.261627	  0.407497	  0.455227	  0.576499	  0.665190
  0.155678	  0.046615	  0.049458	  0.058430	  0.072407	  0.150689	  0.235861	  0.403220	  0.284090	  0.425788	  0.438506	  0.594178	  0.662766
  0.132872	  0.002417	  0.042376	  0.089295	  0.103664	  0.171938	  0.242397	  0.413125	  0.319937	  0.466842	  0.424284	  0.533153	  0.597296
  0.106734	 -0.032056	  0.083179	  0.110509	  0.134641	  0.181539	  0.261909	  0.372437	  0.282495	  0.511794	  0.452575	  0.480527	  0.503234
  0.100423	 -0.064781	  0.101137	  0.118732	  0.144778	  0.187082	  0.278796	  0.359421	  0.255033	  0.479988	  0.469087	  0.421303	  0.461942
  0.119072	 -0.061701	  0.090515	  0.111182	  0.150484	  0.222357	  0.293070	  0.380108	  0.254584	  0.468100	  0.420906	  0.331773	  0.371157
  0.120599	 -0.037205	  0.069978	  0.082585	  0.144407	  0.224730	  0.290651	  0.413491	  0.255019	  0.411677	  0.371657	  0.255032	  0.327113
  0.149026	 -0.035081	  0.103810	  0.100379	  0.142224	  0.228281	  0.279403	  0.401283	  0.234783	  0.382766	  0.289966	  0.222156	  0.249963
  0.173334	 -0.037584	  0.125669	  0.151482	  0.141110	  0.223951	  0.240654	  0.357323	  0.201358	  0.342751	  0.199017	  0.165004	  0.133305
  0.162571	 -0.032621	  0.143672	  0.134349	  0.153934	  0.207051	  0.233267	  0.309538	  0.169318	  0.251371	  0.140852	  0.066724	  0.023292
  0.149087	 -0.056835	  0.143895	  0.096429	  0.148906	  0.196197	  0.227418	  0.275761	  0.132347	  0.186635	  0.062125	 -0.038049	 -0.027541
  0.189241	 -0.026327	  0.128165	  0.113074	  0.178973	  0.159011	  0.203405	  0.256484	  0.098363	  0.131431	 -0.011761	 -0.136387	 -0.087611
  0.215736	 -0.013259	  0.108959	  0.145214	  0.175915	  0.155044	  0.200791	  0.200727	  0.024869	  0.084260	 -0.043414	 -0.183367	 -0.157072
  0.195418	 -0.003417	  0.095627	  0.151108	  0.136331	  0.135323	  0.148746	  0.133180	 -0.047158	  0.019858	 -0.075266	 -0.230764	 -0.226093
  0.201906	 -0.000829	  0.082241	  0.129363	  0.117033	  0.127754	  0.074695	  0.102233	 -0.147005	 -0.055519	 -0.150244	 -0.305980	 -0.279806
  0.197187	  0.035432	  0.065603	  0.122765	  0.156893	  0.162474	  0.042820	  0.044679	 -0.200098	 -0.121576	 -0.221641	 -0.364919	 -0.301174
  0.172161	  0.015064	  0.059819	  0.109457	  0.156644	  0.142860	  0.011698	  0.005731	 -0.273335	 -0.205591	 -0.283435	 -0.385728	 -0.340417
  0.170314	 -0.036648	  0.070979	  0.101669	  0.137675	  0.105220	 -0.047217	 -0.025877	 -0.319063	 -0.239146	 -0.308255	 -0.441929	 -0.353755
  0.190145	 -0.080425	  0.052666	  0.106058	  0.104776	  0.100233	 -0.098832	 -0.089505	 -0.361584	 -0.258621	 -0.360889	 -0.478680	 -0.347297
  0.173573	 -0.063893	  0.050791	  0.093376	  0.096763	  0.089198	 -0.127179	 -0.151278	 -0.391506	 -0.291218	 -0.384936	 -0.474707	 -0.298316
  0.151915	 -0.059677	  0.046445	  0.096351	  0.107209	  0.058679	 -0.159276	 -0.179218	 -0.399986	 -0.295279	 -0.390943	 -0.485821	 -0.250118
  0.097326	 -0.035999	  0.055468	  0.099283	  0.092082	 -0.006334	 -0.195340	 -0.219110	 -0.397064	 -0.302675	 -0.368647	 -0.462469	 -0.167826
  0.081293	 -0.015500	  0.021871	  0.099885	  0.044461	 -0.067785	 -0.248009	 -0.271776	 -0.394294	 -0.280105	 -0.338487	 -0.379450	 -0.109252
  0.078821	 -0.010864	  0.030141	  0.064357	 -0.010270	 -0.128277	 -0.273138	 -0.256887	 -0.387178	 -0.294259	 -0.280999	 -0.305854	 -0.056644
  0.086953	 -0.033379	  0.024015	  0.042224	 -0.029910	 -0.173333	 -0.255697	 -0.242196	 -0.387346	 -0.286873	 -0.234269	 -0.236003	 -0.052035
  0.114823	 -0.038625	 -0.001300	  0.019487	 -0.055747	 -0.181641	 -0.272749	 -0.235516	 -0.392686	 -0.251608	 -0.169186	 -0.163706	 -0.075425
  0.133971	 -0.026070	  0.006934	  0.009953	 -0.049446	 -0.155769	 -0.293135	 -0.207401	 -0.406979	 -0.214277	 -0.079587	 -0.139250	 -0.071661
  0.113526	 -0.057938	 -0.009561	  0.002041	 -0.054383	 -0.141544	 -0.272267	 -0.176895	 -0.370478	 -0.174986	 -0.061862	 -0.175180	 -0.116342
  0.125652	 -0.057576	  0.002020	 -0.012948	 -0.054552	 -0.151647	 -0.257741	 -0.122619	 -0.319114	 -0.122012	 -0.075867	 -0.238374	 -0.217044
  0.141248	 -0.045455	  0.035417	 -0.043822	 -0.055892	 -0.166039	 -0.229782	 -0.115243	 -0.290035	 -0.106834	 -0.088800	 -0.284885	 -0.294534
  0.128479	 -0.025358	  0.043207	 -0.055758	 -0.072001	 -0.192717	 -0.210190	 -0.087123	 -0.255673	 -0.115855	 -0.128741	 -0.360221	 -0.377679
  0.124576	  0.011177	  0.020228	 -0.041407	 -0.088159	 -0.202388	 -0.201016	 -0.065571	 -0.214550	 -0.107686	 -0.171384	 -0.424261	 -0.427315
  0.102548	  0.017635	 -0.005780	 -0.044778	 -0.076841	 -0.202406	 -0.177316	 -0.042621	 -0.234222	 -0.128334	 -0.217833	 -0.484354	 -0.453242
  0.097752	  0.013823	  0.025327	 -0.032493	 -0.078167	 -0.165069	 -0.171159	 -0.059528	 -0.230927	 -0.165432	 -0.248467	 -0.544449	 -0.463247
  0.123366	  0.000566	  0.038693	 -0.081006	 -0.080578	 -0.152322	 -0.100520	 -0.084649	 -0.263197	 -0.181035	 -0.296066	 -0.570491	 -0.470860
  0.119074	  0.020900	  0.020754	 -0.111485	 -0.087147	 -0.161722	 -0.067044	 -0.119684	 -0.322701	 -0.172238	 -0.316900	 -0.584649	 -0.440508
  0.040600	  0.025644	  0.057284	 -0.124084	 -0.086432	 -0.160816	 -0.068493	 -0.136721	 -0.329327	 -0.209709	 -0.328897	 -0.565778	 -0.422818
  0.012381	 -0.010740	  0.064262	 -0.130101	 -0.107202	 -0.150512	 -0.094024	 -0.111912	 -0.309667	 -0.239953	 -0.303456	 -0.512962	 -0.379581
  0.015950	 -0.026270	  0.048912	 -0.096447	 -0.109311	 -0.106201	 -0.137507	 -0.089301	 -0.275939	 -0.236637	 -0.273001	 -0.467500	 -0.341966
  0.021477	 -0.021888	  0.034035	 -0.091182	 -0.109953	 -0.099091	 -0.107308	 -0.072651	 -0.259838	 -0.219319	 -0.261941	 -0.480013	 -0.327834
  0.018226	  0.029672	  0.012655	 -0.116651	 -0.092967	 -0.109837	 -0.116512	 -0.086543	 -0.245258	 -0.198293	 -0.231629	 -0.488215	 -0.306959
  0.043865	  0.034623	 -0.031427	 -0.107464	 -0.108994	 -0.146207	 -0.104314	 -0.084929	 -0.191992	 -0.182926	 -0.196270	 -0.427882	 -0.286096
  0.061459	 -0.026594	 -0.023315	 -0.087187	 -0.086369	 -0.165099	 -0.106017	 -0.101143	 -0.140901	 -0.157197	 -0.137648	 -0.363886	 -0.246139
  0.058042	 -0.042349	 -0.008691	 -0.083092	 -0.078520	 -0.171687	 -0.081135	 -0.061506	 -0.146320	 -0.122868	 -0.114892	 -0.300015	 -0.236661
  0.061253	 -0.043238	 -0.006724	 -0.050672	 -0.118564	 -0.178018	 -0.090182	 -0.032190	 -0.123056	 -0.126315	 -0.105111	 -0.223600	 -0.224227
  0.065068	 -0.052908	 -0.032590	 -0.040017	 -0.134677	 -0.184641	 -0.048517	 -0.050042	 -0.166733	 -0.104041	 -0.072198	 -0.230572	 -0.201791
  0.059793	 -0.053630	 -0.033440	 -0.035823	 -0.130101	 -0.141183	 -0.031720	 -0.034829	 -0.176394	 -0.106029	 -0.064479	 -0.228692	 -0.210872
  0.079803	 -0.016881	 -0.033001	 -0.019161	 -0.145751	 -0.111869	 -0.034244	  0.009855	 -0.130263	 -0.094324	 -0.036459	 -0.231046	 -0.200984
  0.104418	 -0.013332	  0.008553	 -0.036857	 -0.120537	 -0.068601	 -0.017811	  0.046723	 -0.095690	 -0.095605	 -0.041318	 -0.216546	 -0.179416
  0.109155	  0.014722	  0.022316	 -0.044804	 -0.113708	 -0.017332	 -0.054466	  0.017773	 -0.081941	 -0.061811	  0.011596	 -0.212228	 -0.141625
  0.138147	  0.030703	  0.036978	 -0.021694	 -0.080958	 -0.009119	 -0.020057	 -0.003345	 -0.046230	 -0.034921	 -0.001056	 -0.219290	 -0.111219
  0.110213	  0.000481	 -0.000248	 -0.000613	 -0.000300	  0.015595	 -0.022382	 -0.002970	 -0.064363	 -0.037479	 -0.019910	 -0.219830	 -0.145112
  0.091050	 -0.012088	 -0.029055	 -0.025999	  0.029644	  0.029133	 -0.040147	 -0.006541	 -0.093145	 -0.066511	 -0.049666	 -0.246756	 -0.180735
  0.094050	 -0.024989	 -0.055138	 -0.073722	  0.059742	  0.066125	 -0.039399	  0.013595	 -0.124527	 -0.051648	 -0.088329	 -0.230960	 -0.199194
  0.073670	 -0.030894	 -0.058145	 -0.055829	  0.060651	  0.064873	 -0.079704	 -0.006665	 -0.135540	 -0.025873	 -0.098934	 -0.277614	 -0.237575
  0.027893	 -0.027699	 -0.043051	 -0.041926	  0.040459	  0.018198	 -0.091284	 -0.016255	 -0.133906	 -0.002115	 -0.138525	 -0.295529	 -0.205025
  0.031889	 -0.030672	 -0.011215	 -0.029232	  0.034871	 -0.010435	 -0.073877	 -0.034385	 -0.156507	 -0.022126	 -0.141652	 -0.329998	 -0.178770
  0.047174	 -0.032977	 -0.010306	 -0.050823	  0.016408	  0.000946	 -0.079789	 -0.057289	 -0.145574	 -0.095815	 -0.156071	 -0.376263	 -0.107292
  0.052432	 -0.043776	 -0.032252	 -0.055829	 -0.020458	 -0.009928	 -0.091869	 -0.052522	 -0.131289	 -0.107759	 -0.172688	 -0.365901	 -0.088467
  0.035904	  0.001325	 -0.049236	 -0.035428	 -0.022905	 -0.040587	 -0.098297	 -0.074386	 -0.162057	 -0.111184	 -0.163508	 -0.367467	 -0.086949
  0.048932	  0.026629	 -0.104973	 -0.027804	 -0.022104	 -0.069453	 -0.107715	 -0.089060	 -0.225258	 -0.138769	 -0.136340	 -0.362874	 -0.076336
  0.063252	  0.006889	 -0.100126	  0.005252	 -0.041566	 -0.067584	 -0.190877	 -0.080639	 -0.256638	 -0.172076	 -0.111872	 -0.278876	 -0.081154
  0.054685	  0.008312	 -0.099883	  0.022525	 -0.051299	 -0.086751	 -0.231007	 -0.102937	 -0.294970	 -0.192284	 -0.082698	 -0.246840	 -0.022894
  0.031811	 -0.019056	 -0.083659	 -0.004180	 -0.075563	 -0.107197	 -0.253666	 -0.117753	 -0.299511	 -0.193247	 -0.083929	 -0.237968	  0.011042
 -0.004371	 -0.016882	 -0.050447	 -0.046758	 -0.094799	 -0.129094	 -0.261812	 -0.161063	 -0.323853	 -0.182756	 -0.083451	 -0.162257	  0.056545
 -0.008094	 -0.018796	 -0.035199	 -0.072007	 -0.114849	 -0.152207	 -0.260435	 -0.216101	 -0.318812	 -0.192164	 -0.090455	 -0.115749	  0.088374
 -0.019553	 -0.007539	 -0.060999	 -0.080911	 -0.102435	 -0.150709	 -0.280559	 -0.197260	 -0.290454	 -0.195910	 -0.063967	 -0.111266	  0.084639
 -0.005698	 -0.014954	 -0.029712	 -0.118498	 -0.073020	 -0.176144	 -0.252724	 -0.188582	 -0.229921	 -0.147881	 -0.003962	 -0.092235	  0.051887
  0.015908	 -0.011450	  0.003635	 -0.119686	 -0.087691	 -0.211965	 -0.225906	 -0.180050	 -0.223260	 -0.113432	  0.068410	 -0.039066	  0.005694
  0.021419	 -0.008751	  0.005105	 -0.070474	 -0.101475	 -0.248613	 -0.226485	 -0.163823	 -0.207488	 -0.063195	  0.089411	 -0.030448	 -0.030408
  0.038823	 -0.045420	 -0.018100	 -0.067938	 -0.149262	 -0.216288	 -0.233768	 -0.167155	 -0.147816	 -0.040219	  0.083587	 -0.020119	 -0.062268
  0.025921	 -0.045462	  0.005475	 -0.090848	 -0.138677	 -0.137967	 -0.204702	 -0.145583	 -0.116700	 -0.023413	  0.084983	  0.012622	 -0.120081
  0.032171	 -0.047489	 -0.006762	 -0.103837	 -0.129195	 -0.097439	 -0.151740	 -0.114626	 -0.090726	  0.002265	  0.092281	  0.030449	 -0.171085
  0.046489	 -0.044387	 -0.042873	 -0.108666	 -0.126928	 -0.101999	 -0.137961	 -0.123570	 -0.037830	  0.010847	  0.061700	 -0.002072	 -0.177746
  0.004095	 -0.036488	 -0.042783	 -0.105037	 -0.113806	 -0.078806	 -0.162200	 -0.119138	  0.006697	 -0.002398	  0.037457	 -0.076216	 -0.167354
  0.001469	 -0.017444	 -0.075647	 -0.072440	 -0.107751	 -0.091113	 -0.165665	 -0.125119	 -0.023645	 -0.026869	  0.002797	 -0.138398	 -0.169045
  0.006518	 -0.006686	 -0.050156	 -0.110421	 -0.075727	 -0.116865	 -0.163625	 -0.095371	 -0.053323	 -0.033868	 -0.036775	 -0.152370	 -0.182661
  0.019879	 -0.005179	 -0.017605	 -0.132042	 -0.020280	 -0.114115	 -0.158525	 -0.059411	 -0.044279	 -0.067716	 -0.015796	 -0.190575	 -0.178280
  0.036359	  0.005119	 -0.012995	 -0.160710	 -0.011806	 -0.081787	 -0.140874	 -0.030700	 -0.022355	 -0.117161	  0.008151	 -0.205197	 -0.194771
  0.047675	  0.010974	 -0.042492	 -0.169612	 -0.008842	 -0.066772	 -0.169852	 -0.061954	 -0.031528	 -0.119626	 -0.021296	 -0.209166	 -0.274488
  0.051886	  0.004518	 -0.068708	 -0.111231	 -0.042111	 -0.079835	 -0.166007	 -0.067855	 -0.031451	 -0.089808	 -0.062533	 -0.215149	 -0.285441
  0.022306	  0.026091	 -0.066171	 -0.080270	 -0.063463	 -0.082804	 -0.156179	 -0.082921	 -0.022935	 -0.096593	 -0.123238	 -0.286398	 -0.301967
  0.016423	  0.024873	 -0.065380	 -0.087275	 -0.103179	 -0.078637	 -0.165395	 -0.052494	 -0.030598	 -0.101548	 -0.145729	 -0.295493	 -0.324539
 -0.008648	  0.001317	 -0.056132	 -0.069944	 -0.097560	 -0.095919	 -0.191834	 -0.030964	 -0.028493	 -0.126389	 -0.193292	 -0.279948	 -0.330006
 -0.006951	  0.000718	 -0.042586	 -0.051784	 -0.083166	 -0.141764	 -0.141342	 -0.051711	 -0.064972	 -0.162070	 -0.185864	 -0.315800	 -0.280931
 -0.026425	  0.007503	 -0.025233	 -0.039597	 -0.074231	 -0.144438	 -0.119921	 -0.051817	 -0.143706	 -0.134505	 -0.170336	 -0.293657	 -0.239625
 -0.032042	  0.044687	 -0.020263	 -0.056749	 -0.087253	 -0.121876	 -0.113808	 -0.041704	 -0.125070	 -0.133091	 -0.160093	 -0.261297	 -0.230331
 -0.018262	  0.040517	 -0.030078	 -0.071945	 -0.133127	 -0.112278	 -0.103222	 -0.018753	 -0.099448	 -0.134495	 -0.113240	 -0.250665	 -0.218503
  0.010696	 -0.000568	  0.004789	 -0.066784	 -0.143289	 -0.133680	 -0.083398	 -0.068531	 -0.146722	 -0.145453	 -0.107583	 -0.259385	 -0.215214
  0.025490	 -0.038265	  0.015689	 -0.038350	 -0.155612	 -0.181859	 -0.053074	 -0.120992	 -0.144045	 -0.150850	 -0.117914	 -0.236652	 -0.174534
  0.014741	 -0.068076	  0.005545	 -0.037163	 -0.142155	 -0.171568	 -0.072519	 -0.173422	 -0.171449	 -0.199819	 -0.113722	 -0.236710	 -0.148777
  0.020304	 -0.054681	  0.013766	 -0.022622	 -0.145195	 -0.170960	 -0.125743	 -0.176840	 -0.207721	 -0.205220	 -0.093673	 -0.233085	 -0.135431
  0.023394	 -0.028848	 -0.003420	 -0.052067	 -0.137534	 -0.145599	 -0.155023	 -0.169173	 -0.220853	 -0.170947	 -0.116164	 -0.196402	 -0.091529
  0.024386	  0.006734	 -0.040747	 -0.078270	 -0.164191	 -0.137541	 -0.144382	 -0.176862	 -0.216634	 -0.163970	 -0.115763	 -0.171941	 -0.044394
 -0.005817	  0.009537	 -0.085606	 -0.117599	 -0.149353	 -0.131283	 -0.122709	 -0.164787	 -0.173575	 -0.133504	 -0.069867	 -0.160814	 -0.003778
 -0.007401	  0.016539	 -0.090218	 -0.135455	 -0.137417	 -0.144033	 -0.113471	 -0.139174	 -0.119822	 -0.081636	 -0.058827	 -0.133302	  0.006224
  0.026672	  0.004203	 -0.080662	 -0.097962	 -0.150255	 -0.129279	 -0.127170	 -0.140358	 -0.096729	 -0.083850	 -0.037275	 -0.107755	  0.078922
  0.017239	 -0.034844	 -0.091286	 -0.099249	 -0.155657	 -0.142339	 -0.155446	 -0.127057	 -0.094560	 -0.089405	 -0.017869	 -0.066306	  0.095828
  0.004182	 -0.031678	 -0.109095	 -0.101583	 -0.128626	 -0.186137	 -0.187763	 -0.117564	 -0.086469	 -0.067793	 -0.049466	 -0.070913	  0.087369
  0.008746	 -0.027950	 -0.127233	 -0.104400	 -0.101442	 -0.157136	 -0.176813	 -0.100541	 -0.071252	 -0.052760	 -0.011564	 -0.064569	  0.080962
  0.010399	 -0.039358	 -0.140445	 -0.091141	 -0.062593	 -0.114141	 -0.154384	 -0.087413	 -0.029174	 -0.035462	  0.039173	 -0.052149	  0.068904
 -0.022701	 -0.005011	 -0.114495	 -0.106922	 -0.052257	 -0.115723	 -0.138689	 -0.062147	  0.007342	 -0.019560	  0.089291	 -0.054667	  0.062754
 -0.126383	 -0.056571	  0.028509	  0.011439	 -0.035470	  0.032443	 -0.050381	  0.001422	 -0.032728	 -0.020434	  0.023042	  0.017309	  0.064446
 -0.149594	 -0.073197	  0.033848	 -0.006881	 -0.028351	  0.005991	 -0.065294	  0.002957	 -0.026343	 -0.015336	  0.010948	  0.019658	  0.087052
 -0.159687	 -0.062549	  0.025745	 -0.027648	 -0.032111	 -0.015535	 -0.066497	  0.017170	 -0.049263	 -0.017941	  0.017818	  0.011127	  0.045760
 -0.155739	 -0.033541	  0.009903	 -0.009316	 -0.018804	 -0.038892	 -0.084854	  0.002449	 -0.076577	  0.013881	  0.013933	 -0.043552	 -0.017657
 -0.169145	 -0.019378	  0.013954	  0.009234	  0.003422	 -0.040252	 -0.090480	  0.000350	 -0.073087	 -0.020188	 -0.007066	 -0.017063	  0.011180
 -0.163853	 -0.038726	 -0.002943	  0.017927	 -0.015775	 -0.051141	 -0.062407	 -0.004205	 -0.054781	 -0.027969	 -0.015950	  0.000706	 -0.001192
 -0.144632	 -0.035972	  0.019174	 -0.001758	 -0.023785	 -0.046324	 -0.057095	 -0.004121	 -0.042317	 -0.039315	 -0.023717	 -0.000218	 -0.031684
 -0.068414	 -0.015358	  0.022596	 -0.016458	  0.014147	 -0.021977	 -0.011032	 -0.023705	 -0.030725	 -0.034122	 -0.004913	  0.027315	 -0.023690
 -0.036624	 -0.021000	  0.012699	  0.000740	  0.034541	  0.021378	 -0.006375	  0.001952	  0.003991	 -0.014869	  0.018412	  0.036235	  0.001378
 -0.021187	 -0.031199	  0.023685	  0.016701	  0.007900	 -0.000507	  0.004089	  0.012451	 -0.000123	 -0.007230	  0.037381	  0.008325	  0.012034
 -0.001878	 -0.028300	  0.037518	 -0.003397	  0.026948	  0.009649	  0.007872	  0.020277	 -0.004957	  0.046721	  0.041267	 -0.019432	  0.033267
  0.020255	  0.015310	  0.022107	  0.021272	  0.013659	  0.018205	  0.012537	  0.033950	  0.020403	  0.059258	  0.017105	 -0.011270	  0.030548
  0.056901	  0.046442	 -0.000470	  0.015768	 -0.009901	  0.003802	  0.045711	  0.048872	  0.032293	  0.031670	  0.007640	 -0.010208	 -0.001687
  0.061776	  0.039404	 -0.007181	  0.031955	 -0.008055	 -0.010546	  0.053341	  0.010668	  0.060237	  0.015701	 -0.006285	 -0.017080	 -0.027910
  0.118714	  0.010286	  0.005625	  0.007674	  0.022053	 -0.009527	  0.037285	 -0.009790	  0.073892	  0.027482	 -0.026426	 -0.011754	 -0.032179
  0.160521	  0.016069	 -0.000978	 -0.014018	  0.026615	  0.009658	  0.063881	 -0.003441	  0.053842	  0.018461	 -0.034992	  0.008749	 -0.025238
  0.173941	  0.056075	 -0.026917	 -0.005261	  0.014525	  0.009120	  0.094889	 -0.021255	  0.052030	  0.002189	 -0.013771	  0.020463	 -0.008449
  0.176843	  0.092913	 -0.042607	 -0.010327	  0.008782	  0.034423	  0.078804	 -0.028537	  0.041126	  0.019128	 -0.013338	  0.009675	  0.008402
  0.194363	  0.072599	 -0.081293	 -0.015831	  0.003810	  0.058216	  0.059233	 -0.008291	  0.036170	  0.012115	 -0.029282	 -0.014108	 -0.050135
  0.233821	  0.066692	 -0.092976	 -0.021814	 -0.004149	  0.031814	  0.036773	 -0.049171	  0.016917	 -0.049203	 -0.011805	 -0.014874	 -0.074248
  0.263833	  0.096698	 -0.079862	  0.004292	  0.007849	  0.018008	  0.024786	 -0.065139	  0.021239	 -0.037548	 -0.035449	 -0.016498	 -0.035716
  0.264982	  0.097948	 -0.063445	  0.008768	  0.064155	  0.022116	  0.050537	 -0.017695	  0.006348	  0.007418	 -0.060115	  0.009706	 -0.031695
  0.253336	  0.129933	 -0.086749	 -0.031131	  0.079955	  0.007949	  0.061687	 -0.013851	 -0.007453	  0.019393	 -0.042497	  0.059226	 -0.024389
  0.218150	  0.114186	 -0.101289	 -0.054040	  0.058726	  0.003518	  0.050809	 -0.045102	 -0.014975	  0.009450	 -0.003235	  0.035992	 -0.002150
  0.206629	  0.126746	 -0.096832	 -0.061254	  0.084236	 -0.020524	  0.053826	 -0.033266	  0.000099	  0.026654	 -0.010929	  0.019792	 -0.022640
  0.208087	  0.137763	 -0.087780	 -0.068691	  0.063264	 -0.022851	  0.068985	 -0.002417	  0.009731	 -0.000268	  0.012386	 -0.000177	 -0.041697
  0.244705	  0.096843	 -0.086987	 -0.079603	  0.043340	 -0.049376	  0.037649	 -0.031804	  0.008282	 -0.023013	  0.000550	 -0.003143	 -0.025495
  0.271969	  0.139848	 -0.093544	 -0.087432	  0.045242	 -0.062066	  0.053628	 -0.073361	  0.001189	 -0.015492	 -0.018098	 -0.002784	 -0.023862
  0.282548	  0.183563	 -0.080003	 -0.058056	  0.070545	 -0.069252	  0.087996	 -0.069880	  0.019236	 -0.009004	 -0.020854	 -0.013359	 -0.041739
  0.302466	  0.166109	 -0.072927	 -0.038728	  0.084188	 -0.086121	  0.125904	 -0.055087	  0.002422	 -0.015207	 -0.022160	 -0.004744	 -0.057235
  0.338233	  0.152108	 -0.098055	 -0.021763	  0.075043	 -0.092086	  0.140075	 -0.018644	  0.001497	  0.007014	 -0.024472	  0.014058	 -0.036703
  0.315116	  0.141880	 -0.112372	 -0.013861	  0.074360	 -0.094350	  0.142061	  0.013038	  0.001952	  0.007099	 -0.007105	  0.033485	 -0.035514
  0.286648	  0.127651	 -0.130756	  0.004409	  0.078116	 -0.060127	  0.103522	  0.000799	  0.021362	 -0.008232	  0.014966	  0.017146	 -0.062702
  0.295322	  0.133578	 -0.153681	  0.029873	  0.110520	 -0.061849	  0.063225	 -0.035480	  0.018172	  0.031375	  0.032234	  0.009632	 -0.072361
  0.281316	  0.141627	 -0.199926	  0.036565	  0.084812	 -0.065254	  0.051583	 -0.034941	  0.006963	  0.032112	  0.039350	  0.056956	 -0.065317
  0.278052	  0.157365	 -0.182112	  0.023201	  0.066345	 -0.084019	  0.048969	 -0.011916	  0.027340	  0.019659	  0.041372	  0.103627	 -0.046923
  0.252734	  0.163953	 -0.163618	  0.032438	  0.072922	 -0.066181	  0.053823	 -0.043501	  0.000901	 -0.005515	  0.043576	  0.083007	  0.011663
  0.240099	  0.150038	 -0.132554	  0.035765	  0.105652	 -0.059972	  0.121331	 -0.042340	  0.008685	 -0.000588	  0.044369	  0.086082	  0.017106
  0.263734	  0.142644	 -0.110318	  0.018493	  0.101617	 -0.069044	  0.117753	  0.006494	 -0.006898	  0.005632	  0.062717	  0.083836	 -0.038868
  0.305236	  0.161730	 -0.129592	 -0.003724	  0.098234	 -0.063345	  0.123077	  0.013780	 -0.011148	  0.008182	  0.018665	  0.122950	 -0.037514
  0.288189	  0.166913	 -0.099979	 -0.030773	  0.083959	 -0.046487	  0.105187	 -0.008744	 -0.012080	  0.010232	 -0.041482	  0.180168	 -0.034159
  0.253327	  0.151766	 -0.069483	 -0.006309	  0.077036	 -0.043526	  0.100463	  0.008497	 -0.014074	  0.030917	 -0.049427	  0.164438	  0.009295
  0.225532	  0.125646	 -0.074298	  0.018801	  0.073476	 -0.040732	  0.078773	 -0.021141	 -0.070669	  0.062607	 -0.050869	  0.105530	  0.014320
  0.237680	  0.120013	 -0.071921	  0.021549	  0.096121	 -0.015794	  0.091786	 -0.042218	 -0.062769	  0.061657	 -0.026643	  0.077712	  0.023026
  0.228694	  0.134211	 -0.069539	  0.034853	  0.101405	 -0.028888	  0.076400	 -0.010574	 -0.053717	  0.027947	 -0.012508	  0.046998	  0.046122
  0.232078	  0.156884	 -0.046193	  0.010483	  0.071132	 -0.021641	  0.041990	 -0.005013	 -0.035116	  0.035403	 -0.018141	  0.060726	  0.045093
  0.251083	  0.184775	 -0.020230	 -0.000865	  0.069965	  0.005867	  0.040287	 -0.003946	  0.003694	  0.037626	 -0.008734	  0.056034	  0.010583
  0.214406	  0.187423	 -0.047126	 -0.011970	  0.087071	  0.028003	  0.069475	 -0.010429	 -0.003172	 -0.003341	 -0.017589	  0.041306	  0.000344
  0.199060	  0.181505	 -0.046941	 -0.011825	  0.085099	  0.033011	  0.061985	 -0.018842	 -0.005518	 -0.006645	 -0.041061	  0.030381	 -0.024987
  0.166048	  0.130634	 -0.050074	  0.026998	  0.088660	 -0.000932	  0.032405	  0.009042	 -0.052708	 -0.000097	 -0.043753	  0.007139	 -0.004853
  0.157559	  0.124744	 -0.036332	  0.029434	  0.074973	 -0.009626	  0.041195	 -0.001635	 -0.045108	 -0.004952	 -0.032237	  0.017186	  0.014546
  0.163931	  0.136217	 -0.068664	 -0.016509	  0.101950	 -0.004795	  0.007622	 -0.008973	 -0.034087	  0.016772	 -0.017152	  0.037402	  0.047795
  0.167698	  0.152125	 -0.072473	 -0.015024	  0.103721	  0.021523	 -0.005455	 -0.011380	 -0.027227	  0.013769	 -0.049024	  0.006416	  0.053795
  0.203166	  0.134480	 -0.050553	  0.014335	  0.065241	  0.006682	 -0.002562	  0.019375	 -0.008448	  0.047816	 -0.056143	 -0.012831	  0.070041
  0.191742	  0.126937	 -0.055635	  0.025280	  0.056825	 -0.019939	  0.017592	  0.018336	 -0.027551	  0.074162	 -0.064817	 -0.007333	  0.054278
  0.192894	  0.141708	 -0.062795	  0.034517	  0.065197	 -0.010171	  0.045999	  0.010281	 -0.045494	  0.061755	 -0.019290	 -0.020085	  0.021581
  0.260436	  0.142309	 -0.061275	  0.050916	  0.066649	 -0.017512	  0.047995	  0.039078	 -0.053691	  0.074786	 -0.000115	 -0.054884	  0.032352
  0.287907	  0.114724	 -0.044438	  0.024029	  0.043945	 -0.002797	  0.065770	  0.071191	 -0.083418	  0.068912	 -0.008028	 -0.070661	  0.014476
  0.264726	  0.108483	 -0.048126	  0.044220	  0.042317	  0.021972	  0.086511	  0.066571	 -0.053451	  0.069752	  0.024207	 -0.057724	  0.011367
  0.244875	  0.117803	 -0.074773	  0.030012	  0.034363	  0.018579	  0.099130	  0.059365	 -0.020887	  0.057651	  0.030100	 -0.049808	  0.031553
  0.236131	  0.101971	 -0.068081	  0.023008	  0.008880	  0.038708	  0.067505	  0.049207	 -0.000392	  0.072502	  0.011814	 -0.036529	  0.041123
  0.204744	  0.104455	 -0.038320	  0.009452	  0.054369	  0.088137	  0.064359	  0.031605	  0.005734	  0.108949	 -0.019457	 -0.053307	  0.034175
  0.214150	  0.082769	 -0.024794	 -0.008982	  0.095596	  0.041282	  0.076861	  0.048417	 -0.015769	  0.134289	 -0.016270	 -0.081627	  0.038098
  0.207987	  0.092711	 -0.029021	 -0.010706	  0.112245	  0.016193	  0.069444	  0.068987	 -0.047908	  0.156149	 -0.021327	 -0.068006	  0.061795
  0.212252	  0.105706	 -0.015333	  0.025330	  0.114597	  0.015219	  0.048637	  0.056300	 -0.047432	  0.135361	 -0.008688	 -0.030957	  0.068874
  0.235348	  0.091587	 -0.022484	  0.041532	  0.159255	 -0.007254	  0.044274	  0.028052	 -0.053124	  0.128250	  0.014870	  0.024790	  0.081581
  0.234091	  0.095348	 -0.065189	  0.053553	  0.172750	  0.003567	  0.031949	  0.024239	 -0.078066	  0.123123	  0.010333	  0.027572	  0.060279
  0.243989	  0.132410	 -0.099807	  0.045578	  0.111775	  0.034446	  0.044275	  0.033925	 -0.088062	  0.086198	  0.012213	  0.030348	  0.053150
  0.240348	  0.176831	 -0.116474	  0.001986	  0.079397	  0.006857	  0.070473	  0.078124	 -0.087799	  0.102792	 -0.009909	  0.021413	  0.039812
  0.217209	  0.163812	 -0.118683	  0.025173	  0.072297	  0.017564	  0.096302	  0.110214	 -0.079774	  0.122642	 -0.001083	 -0.001659	  0.009003
  0.232304	  0.130291	 -0.136319	  0.055511	  0.074006	 -0.017338	  0.077098	  0.096604	 -0.088160	  0.133351	 -0.052390	  0.006975	 -0.011172
  0.242857	  0.096569	 -0.144479	  0.104572	  0.080691	 -0.054148	  0.085793	  0.115293	 -0.095212	  0.111378	 -0.083903	  0.008083	 -0.048330
  0.262150	  0.054798	 -0.137029	  0.093975	  0.091651	 -0.080606	  0.080238	  0.116759	 -0.094784	  0.068628	 -0.071375	  0.029246	 -0.042112
  0.306996	  0.073070	 -0.127697	  0.100088	  0.066386	 -0.060043	  0.123106	  0.145356	 -0.090219	  0.039534	  0.001894	  0.027303	  0.025243
  0.331584	  0.108522	 -0.101342	  0.109260	  0.078281	 -0.008856	  0.108239	  0.151316	 -0.081240	  0.023472	  0.062070	  0.009926	  0.046733
  0.318172	  0.096298	 -0.088196	  0.099171	  0.080910	 -0.005674	  0.059902	  0.148297	 -0.020183	  0.033993	  0.087934	  0.023797	  0.037656
  0.338382	  0.087642	 -0.080388	  0.096923	  0.076732	 -0.022842	  0.065956	  0.137990	 -0.022138	  0.070490	  0.083717	  0.011362	  0.026499
  0.380148	  0.054871	 -0.088662	  0.066169	  0.072340	 -0.033739	  0.044696	  0.135547	 -0.039484	  0.084325	  0.087816	  0.009659	  0.001568
  0.362929	  0.037981	 -0.063347	  0.063022	  0.055055	 -0.063149	  0.066939	  0.100722	 -0.059844	  0.070574	  0.117200	  0.050887	 -0.036973
  0.368735	  0.034985	 -0.056345	  0.099792	  0.065563	 -0.059189	  0.102771	  0.067135	 -0.071757	  0.049895	  0.109783	  0.050841	 -0.062398
  0.365950	  0.036449	 -0.009271	  0.098572	  0.050495	 -0.064988	  0.106194	  0.060876	 -0.068790	  0.048363	  0.122310	  0.038666	 -0.074166
  0.349823	  0.005958	 -0.005029	  0.107868	  0.047397	 -0.028443	  0.110409	  0.078123	 -0.081771	  0.032796	  0.089766	  0.032834	 -0.070820
  0.363339	  0.020721	 -0.037098	  0.072815	  0.097126	 -0.008309	  0.127328	  0.091812	 -0.075600	  0.064917	  0.034716	  0.022669	 -0.051862
  0.364090	  0.042260	 -0.015922	  0.061114	  0.122759	 -0.007653	  0.120484	  0.057339	 -0.086456	  0.092011	  0.035038	 -0.024601	 -0.038058
  0.364737	  0.031544	  0.001513	  0.095824	  0.087269	  0.033250	  0.120316	  0.056129	 -0.076255	  0.100029	  0.021741	 -0.037901	 -0.046222
  0.366582	  0.040987	 -0.035927	  0.116409	  0.106110	  0.028978	  0.089458	  0.058039	 -0.052001	  0.095190	  0.018065	 -0.016728	 -0.043708
  0.365830	  0.053124	 -0.056021	  0.103600	  0.120983	  0.075646	  0.079785	  0.037255	 -0.044687	  0.092812	  0.077948	  0.024704	 -0.031331
  0.373293	  0.033671	 -0.094527	  0.123863	  0.137885	  0.083743	  0.125540	  0.033184	 -0.046880	  0.069266	  0.093588	  0.032025	 -0.022215
  0.349461	  0.017842	 -0.122623	  0.145395	  0.117695	  0.067550	  0.132834	  0.029057	 -0.074170	  0.076070	  0.104184	  0.055404	 -0.018829
  0.325289	  0.051449	 -0.117568	  0.139877	  0.110186	  0.009930	  0.136131	  0.002612	 -0.041153	  0.086883	  0.075555	  0.042840	 -0.031129
  0.336561	  0.061173	 -0.116001	  0.139148	  0.060939	 -0.000455	  0.139543	  0.016813	  0.003156	  0.084601	  0.073895	  0.013858	 -0.035639
  0.316487	  0.050289	 -0.145680	  0.127643	  0.022178	  0.016626	  0.134556	  0.024417	  0.015244	  0.099260	  0.064000	  0.032889	 -0.023492
  0.301312	  0.038837	 -0.149423	  0.143163	  0.055265	  0.015296	  0.095173	  0.043421	 -0.008070	  0.111554	  0.045922	  0.077645	 -0.041863
  0.298171	  0.015530	 -0.121599	  0.136180	  0.062432	  0.001073	  0.057468	  0.078883	 -0.035610	  0.093683	  0.030739	  0.072981	 -0.050060
  0.283093	  0.025233	 -0.136120	  0.097205	  0.032396	 -0.010752	  0.049181	  0.078286	 -0.012088	  0.064363	  0.017011	  0.067037	 -0.061776
  0.270262	  0.011087	 -0.127641	  0.082424	  0.025628	  0.043550	 -0.007397	  0.076111	 -0.008276	  0.052993	  0.041854	  0.068922	 -0.064022
  0.228753	 -0.009163	 -0.129422	  0.075397	  0.020747	  0.023610	 -0.021475	  0.062460	 -0.008288	  0.049915	  0.017685	  0.085360	 -0.093504
  0.211611	 -0.009533	 -0.158613	  0.063908	  0.006981	 -0.007570	 -0.000774	  0.073867	  0.010358	  0.068240	 -0.001596	  0.082623	 -0.100004
  0.236447	  0.004614	 -0.165740	  0.053063	  0.010736	 -0.020881	  0.001866	  0.072795	 -0.027548	  0.071497	  0.006484	  0.067817	 -0.073851
  0.214536	  0.003822	 -0.179289	  0.071306	  0.036835	 -0.035044	  0.014264	  0.031336	 -0.032318	  0.059796	  0.025511	  0.052771	 -0.081228
  0.163719	  0.009318	 -0.188962	  0.075727	  0.023814	 -0.050139	  0.030130	  0.034098	 -0.033713	  0.062539	  0.044031	  0.062291	 -0.081510
  0.151059	  0.040630	 -0.160659	  0.117893	 -0.003292	 -0.032762	  0.031959	  0.076439	 -0.048014	  0.070062	  0.062213	  0.063830	 -0.081441
  0.141544	  0.055232	 -0.160477	  0.074030	 -0.016026	  0.020063	  0.024723	  0.117954	 -0.033759	  0.069614	  0.033334	  0.031346	 -0.094008
  0.134223	  0.079085	 -0.163672	  0.029991	 -0.038110	  0.017063	  0.010604	  0.086448	 -0.049359	  0.035499	  0.049254	  0.028518	 -0.067353
  0.172112	  0.022871	 -0.179034	  0.016024	 -0.016045	  0.027358	  0.000644	  0.045430	 -0.005134	  0.039399	  0.098348	  0.037494	 -0.090730
  0.116396	  0.005756	 -0.175940	  0.008416	 -0.000812	  0.056996	  0.034272	  0.042007	 -0.002402	  0.052730	  0.113451	  0.039161	 -0.087698
  0.089072	  0.023577	 -0.161351	  0.009682	  0.022064	  0.063569	  0.044841	  0.041746	 -0.004473	  0.039859	  0.131828	  0.031818	 -0.079309
  0.087444	  0.031588	 -0.130907	  0.044559	 -0.000874	  0.061664	  0.028998	  0.041883	 -0.003817	  0.002559	  0.096830	  0.068274	 -0.102963
  0.088047	  0.032725	 -0.143824	  0.061284	 -0.014199	  0.060494	  0.019234	  0.025750	 -0.011772	 -0.011806	  0.070820	  0.089331	 -0.170938
  0.072916	  0.026948	 -0.141905	  0.047142	 -0.040580	  0.036512	  0.008637	 -0.015503	 -0.033337	 -0.047534	  0.084349	  0.079680	 -0.175538
  0.068024	  0.019619	 -0.139298	  0.052091	 -0.057393	  0.008020	  0.025671	 -0.020086	 -0.024275	 -0.062618	  0.101589	  0.080485	 -0.141611
  0.083998	  0.025786	 -0.155128	  0.066792	 -0.075756	  0.007984	  0.025956	  0.004404	 -0.014733	 -0.041124	  0.110689	  0.086785	 -0.112291
  0.070563	  0.046384	 -0.156888	  0.080924	 -0.053739	  0.011261	 -0.004970	  0.032215	  0.014292	 -0.015372	  0.103144	  0.066594	 -0.113156
  0.086553	  0.023823	 -0.168908	  0.064763	 -0.016021	  0.023377	 -0.019553	  0.010282	  0.053244	 -0.022083	  0.066180	  0.045819	 -0.135864
  0.048784	  0.035528	 -0.163034	  0.028630	 -0.018219	  0.036317	 -0.024110	  0.027447	  0.023625	 -0.034606	  0.065456	  0.065547	 -0.129412
  0.043953	  0.060096	 -0.150540	  0.013323	 -0.037776	  0.062514	 -0.007359	  0.050354	  0.014530	 -0.012834	  0.056808	  0.082681	 -0.136804
  0.054575	  0.086611	 -0.173863	  0.049883	 -0.022961	  0.071377	 -0.036442	  0.089993	  0.000483	 -0.019408	  0.041830	  0.122144	 -0.148765
  0.028678	  0.046205	 -0.171719	  0.047932	 -0.040260	  0.041775	 -0.041163	  0.063808	 -0.006380	 -0.060682	  0.062233	  0.109848	 -0.165415
 -0.023214	  0.016180	 -0.182711	  0.036321	 -0.057519	  0.015994	 -0.030653	  0.039685	  0.010488	 -0.067021	  0.093586	  0.078402	 -0.160161
  0.004088	  0.046987	 -0.210249	  0.024324	 -0.066286	  0.029217	 -0.013600	  0.057736	  0.033881	 -0.079669	  0.113086	  0.028972	 -0.150816
  0.029975	  0.052225	 -0.231449	  0.041738	 -0.098643	  0.027592	 -0.007267	  0.066504	  0.041592	 -0.051022	  0.085079	  0.013571	 -0.132684
 -0.001869	  0.099085	 -0.202587	  0.038392	 -0.093795	  0.026251	  0.013016	  0.051505	  0.035087	 -0.032669	  0.081600	  0.031243	 -0.109546
 -0.031745	  0.102508	 -0.136301	  0.032173	 -0.086944	  0.040876	  0.018100	  0.031549	  0.039924	 -0.037022	  0.079821	  0.037213	 -0.130401
 -0.051917	  0.096393	 -0.121045	  0.036514	 -0.069622	  0.031284	 -0.016507	  0.021440	  0.049219	 -0.018726	  0.043006	  0.021347	 -0.123292
 -0.046993	  0.116838	 -0.109591	  0.011698	 -0.058404	  0.043637	 -0.035641	  0.042931	  0.010406	 -0.002566	  0.041574	 -0.002242	 -0.097517
 -0.041016	  0.109479	 -0.108255	 -0.017839	 -0.031074	  0.050645	 -0.027859	  0.048905	 -0.006616	  0.011845	  0.026214	 -0.002969	 -0.075417
 -0.046458	  0.080183	 -0.082007	  0.001493	 -0.021195	  0.029130	 -0.007939	  0.040753	 -0.002070	  0.012048	  0.018520	  0.012045	 -0.089324
 -0.039899	  0.095820	 -0.094207	  0.021209	 -0.044927	  0.016634	 -0.044265	  0.010827	  0.003764	 -0.000721	  0.013151	  0.049330	 -0.090823
 -0.059213	  0.100653	 -0.096420	  0.031895	 -0.047191	  0.032299	 -0.054598	 -0.005651	  0.010891	 -0.009411	 -0.011344	  0.047905	 -0.095297
 -0.083322	  0.083778	 -0.094701	  0.028255	 -0.081994	  0.015404	 -0.051137	 -0.022563	  0.006619	 -0.038614	 -0.018067	  0.028701	 -0.079784
 -0.107691	  0.066461	 -0.099439	  0.025855	 -0.097692	  0.029693	 -0.026216	 -0.026555	  0.022523	 -0.071811	 -0.018870	  0.025760	 -0.091674
 -0.122997	  0.043011	 -0.088732	  0.003311	 -0.088223	  0.034918	 -0.011283	 -0.013573	  0.030817	 -0.098470	  0.003120	  0.004838	 -0.095159
 -0.149985	  0.042367	 -0.073582	 -0.035880	 -0.125814	  0.047526	 -0.017997	 -0.006643	  0.006684	 -0.086904	  0.010880	  0.021362	 -0.056955
 -0.168787	  0.037110	 -0.064437	 -0.063773	 -0.129857	  0.076853	 -0.008253	  0.006441	 -0.010864	 -0.071073	  0.036397	  0.013314	 -0.047235
 -0.179764	  0.042080	 -0.073840	 -0.077129	 -0.115065	  0.043776	  0.016113	 -0.015940	  0.005530	 -0.086747	  0.032015	  0.018380	 -0.061250
 -0.160533	  0.049073	 -0.068567	 -0.058511	 -0.114558	  0.028793	  0.014340	 -0.003053	 -0.013994	 -0.114024	 -0.002532	  0.002222	 -0.071541
 -0.147088	  0.070583	 -0.077682	 -0.067113	 -0.085945	  0.050694	  0.025031	  0.010157	 -0.062604	 -0.087389	  0.034123	 -0.025280	 -0.049768
 -0.170100	  0.076296	 -0.052030	 -0.055718	 -0.091556	  0.035370	  0.005757	 -0.000546	 -0.060108	 -0.056632	  0.033238	 -0.034792	 -0.054443
 -0.129318	  0.047493	 -0.029852	 -0.014195	 -0.097666	  0.022158	  0.002139	 -0.018465	 -0.041768	 -0.072202	  0.008896	 -0.019093	 -0.059019
 -0.096867	  0.031652	 -0.034568	  0.011796	 -0.108006	 -0.004974	  0.025557	 -0.023388	 -0.066278	 -0.083308	 -0.036286	 -0.044563	 -0.020069
 -0.118979	  0.062418	 -0.027484	  0.003416	 -0.105609	 -0.026274	  0.040317	 -0.030493	 -0.065713	 -0.081961	 -0.069791	 -0.063362	  0.011861
 -0.100358	  0.065908	 -0.046804	 -0.016492	 -0.068916	 -0.064760	  0.015194	 -0.029500	 -0.068408	 -0.120513	 -0.038654	 -0.024484	  0.001083
 -0.119389	  0.073789	 -0.040518	 -0.027143	 -0.064214	 -0.038456	  0.006217	 -0.028738	 -0.053304	 -0.098888	 -0.024745	 -0.062128	 -0.021108
 -0.167781	  0.059307	 -0.026563	 -0.008204	 -0.053323	 -0.031087	  0.028830	 -0.055612	 -0.038990	 -0.080687	 -0.056990	 -0.076827	 -0.038056
 -0.152554	  0.004409	 -0.017408	  0.022362	 -0.040718	 -0.033550	  0.011878	 -0.066298	  0.002984	 -0.077700	 -0.042926	 -0.045988	 -0.014970
 -0.128918	 -0.033856	 -0.001031	 -0.018960	 -0.019161	 -0.030461	  0.035056	 -0.057424	  0.028435	 -0.083797	 -0.032497	 -0.016833	 -0.008818
 -0.123065	 -0.038589	  0.005438	 -0.042559	  0.004571	  0.002652	  0.032292	 -0.060363	  0.002242	 -0.079473	 -0.036036	 -0.013888	 -0.028371
 -0.118186	 -0.029545	 -0.006607	 -0.019049	  0.001481	  0.017868	 -0.012060	 -0.035198	 -0.029508	 -0.082845	 -0.045513	 -0.027855	 -0.033409
 -0.109173	 -0.028700	  0.004454	 -0.016714	 -0.001335	 -0.001304	 -0.013273	  0.005584	 -0.039402	 -0.096480	 -0.034100	 -0.029899	 -0.043582
 -0.119964	 -0.022183	  0.007259	 -0.027033	  0.000013	 -0.018572	  0.023132	  0.004613	 -0.005812	 -0.080667	 -0.046655	 -0.010126	 -0.069352
 -0.146228	 -0.002806	  0.010995	 -0.027450	 -0.007311	  0.018404	  0.053558	 -0.015152	  0.014206	 -0.071322	 -0.048145	 -0.017884	 -0.053688
 -0.148482	  0.007532	  0.001738	  0.003857	 -0.031533	  0.031522	  0.062841	  0.011922	  0.058124	 -0.035548	 -0.021888	  0.005644	 -0.053630
 -0.118421	 -0.011118	  0.004866	 -0.004208	 -0.048794	  0.005035	  0.079042	  0.011334	  0.059519	 -0.043980	  0.000651	  0.006845	 -0.037858
 -0.112574	 -0.031204	  0.042310	  0.015835	 -0.043528	 -0.000673	  0.051458	  0.002336	  0.037106	 -0.066735	 -0.016832	 -0.028958	 -0.010123
 -0.100949	 -0.031214	  0.050046	 -0.003111	 -0.043846	 -0.011833	  0.027715	  0.011809	  0.006573	 -0.044535	 -0.011661	 -0.051274	  0.022871
 -0.081226	 -0.020637	  0.067479	 -0.019567	 -0.034920	 -0.039554	 -0.002379	 -0.011295	  0.018382	 -0.024229	 -0.003865	 -0.042159	  0.024457
 -0.075188	  0.000564	  0.058508	 -0.012853	 -0.051719	 -0.050243	 -0.003433	 -0.013128	  0.005670	 -0.033856	  0.008628	 -0.063144	  0.038331
 -0.093768	  0.017772	  0.044564	 -0.016286	 -0.027230	 -0.057018	  0.005124	 -0.035375	  0.001350	 -0.003779	 -0.007559	 -0.066936	  0.065303
 -0.122918	  0.025290	  0.035488	  0.001924	 -0.031623	 -0.017297	  0.029633	 -0.063537	 -0.010582	  0.056487	 -0.030467	 -0.021820	  0.068410
 -0.094855	  0.028328	  0.068372	  0.016549	 -0.021541	  0.009400	  0.080928	 -0.051062	 -0.020476	  0.052394	 -0.017683	 -0.011154	  0.104771
 -0.054052	  0.016817	  0.092414	  0.004264	 -0.007155	 -0.001915	  0.086018	 -0.034622	 -0.002807	  0.018364	 -0.026960	 -0.007962	  0.123052
 -0.041607	  0.004396	  0.075317	  0.011447	  0.014485	 -0.000785	  0.084350	 -0.023718	  0.020957	 -0.014909	 -0.068485	  0.027209	  0.113367
 -0.031297	 -0.017930	  0.059543	  0.001025	  0.050791	 -0.012643	  0.110587	 -0.010681	  0.002743	 -0.029301	 -0.069597	  0.049088	  0.131909
 -0.034451	 -0.017002	  0.060513	  0.001598	  0.093583	 -0.008858	  0.108635	 -0.044267	  0.011805	 -0.039958	 -0.070353	  0.027203	  0.137540
 -0.027385	 -0.018443	  0.085365	 -0.010783	  0.077154	 -0.002110	  0.084526	 -0.048818	  0.055221	 -0.042955	 -0.050449	  0.015449	  0.150527
 -0.012375	 -0.027943	  0.110855	 -0.016972	  0.086880	  0.006066	  0.072975	 -0.027775	  0.064228	 -0.011644	 -0.038893	  0.044906	  0.098221
 -0.017222	 -0.033429	  0.101280	 -0.019859	  0.088105	 -0.011852	  0.063978	 -0.032706	  0.065122	 -0.004387	 -0.037732	  0.079500	  0.053421
 -0.042070	 -0.001320	  0.092130	 -0.049601	  0.111931	 -0.027925	  0.072634	 -0.011832	  0.064943	 -0.008552	 -0.065279	  0.103009	  0.019167
 -0.020781	  0.015513	  0.035090	 -0.041946	  0.096055	 -0.030487	  0.084243	 -0.005138	  0.056467	  0.004986	 -0.083123	  0.087552	  0.016272
  0.050188	 -0.019237	  0.017442	 -0.022482	  0.058459	 -0.018441	  0.097312	  0.010929	  0.029824	  0.026850	 -0.060290	  0.076660	  0.019465
  0.083850	 -0.020317	  0.002681	 -0.002967	  0.047626	 -0.005261	  0.094937	 -0.001902	  0.028030	 -0.001778	 -0.070357	  0.082155	  0.024501
  0.105401	  0.032569	 -0.003052	  0.008884	  0.076524	 -0.018975	  0.109943	 -0.019524	  0.025530	  0.015573	 -0.056237	  0.094797	  0.028887
  0.130422	  0.068411	  0.023194	  0.008234	  0.058028	 -0.033645	  0.109655	 -0.017470	 -0.014788	  0.066666	 -0.009479	  0.081316	  0.019457
  0.153954	  0.038349	 -0.001046	 -0.003551	  0.065230	 -0.017378	  0.125105	 -0.011137	 -0.008416	  0.072597	  0.002383	  0.070273	  0.005244
  0.182007	  0.040948	 -0.009787	 -0.000749	  0.064655	 -0.042155	  0.107768	  0.029436	  0.009994	  0.081588	  0.001083	  0.050545	 -0.023168
  0.158587	  0.018024	 -0.005097	  0.008792	  0.069740	 -0.051490	  0.093555	  0.024329	  0.008986	  0.067219	 -0.022810	  0.058849	 -0.011384
  0.184434	  0.015826	  0.016062	  0.026388	  0.046032	 -0.037185	  0.059469	  0.014892	 -0.001358	  0.074380	 -0.009612	  0.070084	 -0.006047
  0.180532	  0.028534	  0.003174	  0.001261	  0.020828	 -0.034836	  0.078852	  0.018846	 -0.009111	  0.058762	  0.001574	  0.118676	  0.012195
  0.186271	  0.019716	 -0.002873	 -0.020922	  0.025944	 -0.038307	  0.106213	  0.046752	 -0.025090	  0.044003	 -0.026331	  0.153558	  0.015238
  0.216523	  0.028993	  0.000177	 -0.040056	  0.007981	 -0.052957	  0.131596	  0.061537	 -0.027461	  0.016051	 -0.045078	  0.160748	  0.006224
  0.212501	  0.047902	 -0.007299	 -0.029103	  0.020525	 -0.078500	  0.134845	  0.073614	 -0.033435	  0.020620	 -0.029300	  0.155175	  0.023838
  0.222349	  0.060075	 -0.013558	 -0.008618	  0.022294	 -0.078282	  0.096592	  0.088959	 -0.016530	  0.046900	  0.004573	  0.195392	  0.004498
  0.272610	  0.091196	 -0.003004	  0.026855	  0.029985	 -0.087861	  0.109799	  0.083580	 -0.019490	  0.037867	 -0.016937	  0.217935	  0.028407
  0.309113	  0.096171	  0.001253	  0.010308	  0.050314	 -0.103030	  0.127303	  0.084584	 -0.020483	  0.015183	 -0.061759	  0.223457	  0.028148
  0.339140	  0.062422	  0.010226	 -0.017666	  0.039638	 -0.106556	  0.124308	  0.083889	 -0.017954	  0.017463	 -0.067402	  0.256651	 -0.001399
  0.368348	  0.061398	 -0.003664	 -0.043516	  0.064521	 -0.091631	  0.061409	  0.077424	 -0.000372	  0.009819	 -0.068902	  0.244050	 -0.037924
  0.379097	  0.092708	  0.004025	 -0.021617	  0.071359	 -0.102820	  0.068941	  0.105351	  0.003188	  0.043555	 -0.056812	  0.248950	 -0.043681
  0.396298	  0.090493	 -0.009947	  0.011322	  0.045307	 -0.140644	  0.069025	  0.135857	  0.012800	  0.062859	 -0.074329	  0.218929	 -0.038092
  0.445752	  0.056338	 -0.000278	  0.004982	  0.035837	 -0.147917	  0.072681	  0.110317	  0.019996	  0.079676	 -0.045278	  0.228648	 -0.044428
  0.511194	  0.032048	 -0.006674	 -0.001430	  0.043395	 -0.079649	  0.091721	  0.094067	  0.043021	  0.065768	 -0.021713	  0.199510	 -0.051290
  0.539727	  0.046812	 -0.032333	 -0.025317	  0.055786	 -0.040985	  0.093428	  0.067684	  0.062039	  0.043959	 -0.009209	  0.174075	 -0.050219
  0.535506	  0.076144	 -0.025823	 -0.018790	  0.024619	 -0.019225	  0.094987	  0.094059	  0.024134	  0.049285	  0.016298	  0.159451	 -0.062742
  0.511197	  0.129904	  0.005559	 -0.010344	 -0.003974	 -0.006780	  0.116370	  0.129016	  0.001979	  0.042619	 -0.010842	  0.112174	 -0.108231
  0.463557	  0.127577	 -0.038410	 -0.005026	 -0.024963	  0.002550	  0.092593	  0.117273	 -0.022402	  0.066766	 -0.001578	  0.101395	 -0.114670
  0.462358	  0.127253	 -0.053146	 -0.027867	 -0.050780	  0.035404	  0.071397	  0.108744	 -0.031107	  0.087136	  0.009836	  0.104591	 -0.127839
  0.455532	  0.136152	 -0.055527	 -0.030566	 -0.008685	  0.021819	  0.050821	  0.131768	 -0.030974	  0.071172	  0.025288	  0.145844	 -0.091810
  0.451355	  0.128045	 -0.074275	 -0.041175	  0.017910	  0.013081	  0.068780	  0.134583	 -0.065995	  0.077656	  0.034377	  0.146446	 -0.081608
  0.438191	  0.125468	 -0.135111	 -0.048046	  0.039154	 -0.002658	  0.131009	  0.150629	 -0.104834	  0.104183	  0.024575	  0.140791	 -0.094568
  0.414645	  0.130785	 -0.170739	 -0.012272	  0.032456	 -0.006715	  0.131426	  0.193731	 -0.085828	  0.084908	  0.001052	  0.182313	 -0.088742
  0.427687	  0.100194	 -0.150834	 -0.011065	  0.045895	  0.025671	  0.123515	  0.189270	 -0.059746	  0.078701	 -0.015592	  0.178193	 -0.075841
  0.448332	  0.113509	 -0.158919	 -0.033394	  0.052178	  0.038843	  0.122067	  0.177887	 -0.063644	  0.075602	 -0.016927	  0.158673	 -0.105560
  0.452682	  0.118386	 -0.157036	 -0.023508	  0.067918	  0.041467	  0.106574	  0.185671	 -0.052011	  0.057331	 -0.001007	  0.170339	 -0.076914
  0.456885	  0.131079	 -0.155938	 -0.027840	  0.063486	 -0.017035	  0.111488	  0.184434	 -0.042250	  0.040558	 -0.018746	  0.202222	 -0.061219
  0.454372	  0.090430	 -0.128388	 -0.033962	  0.034162	 -0.030613	  0.119322	  0.199933	 -0.016873	  0.070864	 -0.016153	  0.209595	 -0.094242
  0.438072	  0.083510	 -0.097065	 -0.059003	  0.000943	 -0.056654	  0.079355	  0.184734	 -0.024672	  0.063826	  0.010300	  0.213112	 -0.108974
  0.430152	  0.122409	 -0.110522	 -0.041134	 -0.015384	 -0.078285	  0.068400	  0.157487	 -0.039289	  0.063910	  0.009152	  0.178361	 -0.088355
  0.433020	  0.138052	 -0.124705	 -0.018981	  0.014212	 -0.067423	  0.100548	  0.182642	  0.018323	  0.067328	  0.001698	  0.158428	 -0.084930
  0.405654	  0.140556	 -0.142150	 -0.013093	  0.045034	 -0.070077	  0.100215	  0.188449	  0.058288	  0.057415	  0.013484	  0.140638	 -0.082262
  0.385508	  0.145975	 -0.142735	  0.000527	  0.061455	 -0.076297	  0.089401	  0.154189	  0.039831	  0.057583	  0.028777	  0.104795	 -0.060897
  0.378968	  0.178258	 -0.127936	  0.009668	  0.070356	 -0.054678	  0.129609	  0.125215	  0.009732	  0.036498	  0.028781	  0.120334	 -0.076264
  0.359792	  0.146810	 -0.133439	  0.055826	  0.083125	 -0.061335	  0.105394	  0.141554	 -0.023539	  0.025487	 -0.000688	  0.116075	 -0.078221
  0.382811	  0.147002	 -0.136496	  0.055467	  0.064225	 -0.054612	  0.072834	  0.137926	 -0.004787	  0.061990	 -0.030914	  0.111938	 -0.069417
