# Supplementary material for: A fluorescent photoimmunoconjugate for imaging of cholesteatoma
Source: Sci Rep. 2022 Nov 19;12:19905. doi: 10.1038/s41598-022-22072-9 (PMC9675863; doi:10.1038/s41598-022-22072-9)
Supplement: Supplementary file 2 — Supplementary Information 2. [file 41598_2022_22072_MOESM2_ESM.zip › Data/ABR-67-6]

:RUN-6	LEVEL SWEEP	TEMP:NaN	6/13/2018	12:55 PM	NaNHR:
:SW EAR: R	SW FREQ: 32.00	# AVERAGES: 512	REP RATE (/sec): 40	DRIVER: RS Tweeter	SAMPLE (�sec): 40	
:NOTES-
:CHAMBER-CH4B-PXI
:CFTS Version: V2.7.2 (R850)
:LEVELS:20;25;30;35;40;45;50;55;60;65;70;75;80;
:DATA
  0.020122	 -0.051925	 -0.033033	  0.015182	  0.017712	  0.029156	  0.013490	  0.033414	 -0.037900	  0.024405	 -0.096244	 -0.075302	 -0.024021
  0.042067	 -0.040640	 -0.042943	 -0.016449	  0.001924	 -0.021990	  0.009449	  0.032564	 -0.021421	 -0.034423	 -0.090451	 -0.058246	 -0.032095
  0.045688	 -0.026965	 -0.029560	 -0.013741	  0.020090	 -0.041433	  0.014456	  0.048080	 -0.023175	 -0.033535	 -0.097922	 -0.040839	 -0.023014
  0.016841	  0.002989	 -0.016368	  0.000659	  0.007495	 -0.026714	 -0.015671	  0.036016	 -0.032219	 -0.038828	 -0.084863	 -0.035833	 -0.021359
 -0.013219	  0.024661	  0.017565	 -0.009547	 -0.002000	 -0.026328	 -0.034790	 -0.022273	 -0.023571	 -0.030854	 -0.080647	 -0.041218	 -0.044777
  0.014426	  0.008081	  0.041883	  0.001601	  0.006623	 -0.003893	 -0.026442	 -0.055670	 -0.047774	  0.001350	 -0.097134	 -0.038499	 -0.057458
  0.014956	 -0.015654	  0.030823	  0.021499	 -0.001589	  0.004475	 -0.042836	 -0.026268	 -0.074640	 -0.032510	 -0.057264	 -0.053951	 -0.031637
  0.031012	 -0.015824	  0.019047	  0.035715	 -0.010538	 -0.005941	 -0.053283	 -0.024334	 -0.036141	 -0.036210	 -0.042648	 -0.029598	 -0.036983
  0.012428	 -0.012906	  0.003736	  0.017113	 -0.014191	 -0.026319	 -0.057481	 -0.015746	 -0.014364	 -0.021623	 -0.011660	 -0.027762	 -0.061938
 -0.005913	  0.010388	 -0.013971	  0.011871	 -0.047021	  0.010391	 -0.029794	 -0.010625	  0.006242	 -0.001440	 -0.012209	 -0.004805	 -0.088980
 -0.015147	 -0.008663	 -0.012157	  0.020698	 -0.031397	  0.018598	  0.010588	 -0.037746	  0.016304	  0.006749	 -0.024015	 -0.009258	 -0.103427
  0.008022	  0.005112	 -0.025233	 -0.004091	 -0.041334	  0.014736	  0.019534	 -0.026958	  0.027069	 -0.031203	  0.003204	 -0.027117	 -0.082016
  0.021917	  0.016729	 -0.036002	 -0.011035	 -0.033706	  0.023859	 -0.003234	 -0.019154	  0.002353	 -0.059353	 -0.012507	 -0.054043	 -0.030042
  0.011661	  0.009134	 -0.014139	 -0.016080	 -0.028569	  0.027518	 -0.013261	 -0.011040	 -0.003586	 -0.050094	  0.004710	 -0.051152	  0.007031
  0.028642	  0.007269	 -0.014836	 -0.023979	 -0.005817	  0.015239	  0.026987	 -0.059297	  0.002763	 -0.044517	  0.043101	  0.014330	  0.034306
  0.027982	  0.028151	  0.015913	 -0.040507	  0.043834	  0.010258	  0.061333	 -0.020979	  0.033635	  0.018329	  0.089489	  0.063811	  0.079931
 -0.019183	  0.016373	  0.035818	 -0.030739	  0.038731	  0.002235	  0.048071	  0.003607	  0.034871	  0.064550	  0.121260	  0.091103	  0.109025
 -0.075868	  0.020666	  0.031241	  0.002943	  0.016664	 -0.024459	  0.040108	  0.039693	  0.053013	  0.091278	  0.156994	  0.112190	  0.126649
 -0.073434	  0.017459	  0.026245	  0.037510	  0.029652	 -0.002898	  0.018554	  0.048987	  0.064544	  0.099826	  0.150373	  0.129543	  0.140947
 -0.092999	  0.005567	  0.015970	  0.001376	  0.033438	  0.023512	  0.014224	  0.087729	  0.073997	  0.108104	  0.138432	  0.136647	  0.139858
 -0.115362	  0.027749	  0.004349	 -0.004570	  0.037050	  0.034260	  0.036735	  0.066405	  0.061318	  0.135364	  0.141362	  0.142797	  0.161298
 -0.069528	  0.028072	 -0.006709	  0.001756	  0.004820	  0.063703	  0.049693	  0.031535	  0.067179	  0.167384	  0.100229	  0.176887	  0.174544
 -0.052359	  0.061724	 -0.016431	 -0.003900	  0.017543	  0.064135	  0.031653	  0.015147	  0.017100	  0.151666	  0.073400	  0.158203	  0.182598
 -0.018403	  0.043313	 -0.011827	  0.000738	  0.015659	  0.061660	 -0.008055	  0.032537	 -0.018066	  0.140499	  0.074653	  0.166053	  0.212337
 -0.002883	 -0.002110	 -0.015466	  0.011414	  0.008449	  0.023915	 -0.025149	  0.071495	 -0.012608	  0.138595	  0.095082	  0.206660	  0.237789
 -0.026692	 -0.023715	  0.018182	 -0.015185	  0.014089	 -0.004757	  0.008728	  0.083544	  0.052125	  0.137887	  0.173294	  0.264689	  0.357647
 -0.011764	 -0.009894	 -0.008734	 -0.018739	  0.009650	  0.027074	  0.059331	  0.109818	  0.134662	  0.197455	  0.294486	  0.368706	  0.482316
  0.017350	 -0.067888	 -0.006039	  0.020996	  0.012162	  0.043137	  0.089970	  0.122545	  0.156681	  0.290092	  0.419851	  0.516241	  0.620690
  0.026564	 -0.059514	  0.016236	  0.043511	 -0.023578	  0.068957	  0.111470	  0.164967	  0.248838	  0.413979	  0.539624	  0.647260	  0.774669
  0.009210	 -0.045060	  0.020449	  0.024071	 -0.030200	  0.123897	  0.098587	  0.231228	  0.353965	  0.515671	  0.629608	  0.752244	  0.837715
  0.010505	  0.018930	  0.029441	  0.001832	  0.034476	  0.153314	  0.126714	  0.297474	  0.420848	  0.615932	  0.707013	  0.786673	  0.885313
  0.033523	  0.019396	  0.015160	 -0.010639	  0.117453	  0.200699	  0.185571	  0.359924	  0.467864	  0.655254	  0.747632	  0.757057	  0.860147
  0.012533	 -0.008309	  0.025562	  0.001483	  0.160375	  0.253110	  0.265380	  0.402183	  0.486801	  0.630766	  0.733326	  0.713865	  0.800269
 -0.011736	 -0.009460	  0.025870	  0.027095	  0.209228	  0.286915	  0.318293	  0.434150	  0.476184	  0.585814	  0.650094	  0.630104	  0.693502
 -0.038162	 -0.013306	  0.016744	  0.070151	  0.222639	  0.326777	  0.321434	  0.431711	  0.440685	  0.508806	  0.520086	  0.498377	  0.487772
 -0.034549	  0.019591	 -0.001739	  0.107474	  0.206208	  0.339130	  0.316716	  0.365204	  0.372667	  0.414706	  0.398669	  0.275970	  0.249659
 -0.026941	  0.049004	  0.008355	  0.115033	  0.169970	  0.285420	  0.251036	  0.246183	  0.282412	  0.256028	  0.241450	  0.092363	 -0.027205
 -0.039155	  0.071229	  0.051781	  0.152041	  0.154753	  0.208653	  0.176316	  0.138967	  0.123447	  0.088747	  0.032550	 -0.083155	 -0.220700
 -0.030602	  0.053108	  0.079874	  0.191006	  0.087576	  0.148089	  0.058777	  0.022397	 -0.016788	 -0.085754	 -0.123830	 -0.238771	 -0.364061
 -0.029337	  0.067170	  0.080219	  0.194394	  0.022403	  0.102939	 -0.042280	 -0.124919	 -0.129147	 -0.190211	 -0.258619	 -0.347088	 -0.486272
  0.001362	  0.053456	  0.073017	  0.159824	 -0.035408	  0.046572	 -0.124713	 -0.183150	 -0.246066	 -0.282932	 -0.335007	 -0.427954	 -0.579146
  0.006119	  0.058749	  0.066927	  0.141174	 -0.090164	 -0.062159	 -0.183741	 -0.214125	 -0.357357	 -0.330042	 -0.390994	 -0.456384	 -0.657918
 -0.005347	  0.051939	  0.071428	  0.119260	 -0.132520	 -0.100725	 -0.252748	 -0.207395	 -0.391776	 -0.356765	 -0.439314	 -0.488268	 -0.697852
  0.011035	  0.023858	  0.054016	  0.076430	 -0.176914	 -0.131614	 -0.263570	 -0.206472	 -0.384404	 -0.372391	 -0.450880	 -0.556098	 -0.781482
  0.037659	 -0.009851	  0.017174	  0.023661	 -0.199287	 -0.186039	 -0.254841	 -0.182664	 -0.395445	 -0.382728	 -0.482763	 -0.573615	 -0.791933
  0.047987	 -0.034734	  0.004759	  0.011768	 -0.213681	 -0.208062	 -0.249840	 -0.142894	 -0.384132	 -0.404159	 -0.496433	 -0.621863	 -0.775397
  0.039196	 -0.013835	 -0.008254	 -0.017326	 -0.193934	 -0.180230	 -0.240297	 -0.152092	 -0.383964	 -0.418791	 -0.494543	 -0.638479	 -0.751893
  0.026391	 -0.028984	 -0.023151	 -0.046575	 -0.177806	 -0.148279	 -0.207293	 -0.142252	 -0.371890	 -0.410999	 -0.467589	 -0.559287	 -0.619483
  0.012181	 -0.009925	 -0.042812	 -0.061077	 -0.145528	 -0.127759	 -0.159044	 -0.111845	 -0.330082	 -0.362716	 -0.388226	 -0.445519	 -0.438625
  0.032324	 -0.016185	 -0.055622	 -0.062115	 -0.091142	 -0.088491	 -0.146666	 -0.113740	 -0.261446	 -0.306403	 -0.279894	 -0.340889	 -0.255523
  0.056311	 -0.019493	 -0.073719	 -0.061286	 -0.097573	 -0.090039	 -0.126086	 -0.085760	 -0.178397	 -0.215896	 -0.133295	 -0.166443	 -0.068329
  0.032635	 -0.015779	 -0.075914	 -0.045705	 -0.101069	 -0.100633	 -0.078117	 -0.056503	 -0.103271	 -0.082817	  0.036182	  0.053577	  0.097955
  0.018273	 -0.034451	 -0.048624	 -0.029792	 -0.071672	 -0.085118	 -0.018475	 -0.027749	 -0.008024	  0.021855	  0.155603	  0.188503	  0.196526
  0.026297	 -0.032356	 -0.034609	  0.008200	 -0.000181	 -0.060696	  0.039697	  0.078627	  0.082225	  0.133315	  0.206876	  0.262231	  0.237828
  0.025278	 -0.041693	 -0.038229	  0.076820	  0.081035	  0.017245	  0.105911	  0.207059	  0.185539	  0.238317	  0.231317	  0.294296	  0.284201
  0.030112	 -0.035969	 -0.014354	  0.115144	  0.117186	  0.079678	  0.140159	  0.298324	  0.230553	  0.304239	  0.228962	  0.325722	  0.252895
  0.007673	 -0.044719	 -0.008757	  0.154806	  0.163158	  0.112760	  0.151120	  0.338220	  0.245096	  0.301930	  0.219596	  0.261182	  0.189468
  0.046648	 -0.027609	  0.027518	  0.197995	  0.164536	  0.142280	  0.174084	  0.321449	  0.230526	  0.254322	  0.161691	  0.170031	  0.106850
  0.063756	 -0.033065	  0.026095	  0.221576	  0.200868	  0.131534	  0.145906	  0.299323	  0.189302	  0.195877	  0.116787	  0.082255	  0.044691
  0.062574	 -0.018913	  0.011073	  0.246796	  0.218713	  0.090886	  0.124705	  0.262474	  0.170271	  0.128571	  0.098022	  0.019755	  0.061544
  0.044729	 -0.006086	  0.013199	  0.199902	  0.180709	  0.101202	  0.073362	  0.227522	  0.114601	  0.055844	  0.071326	  0.026681	  0.089031
  0.025392	 -0.008768	  0.044492	  0.156954	  0.097900	  0.129045	  0.064982	  0.166206	  0.040500	  0.016479	  0.083816	  0.021348	  0.086246
  0.044702	 -0.008871	  0.047245	  0.167868	  0.047886	  0.106258	  0.088667	  0.109305	 -0.017554	  0.009734	  0.104678	  0.084202	  0.064100
  0.059486	  0.014624	  0.060464	  0.135434	 -0.022158	  0.069620	  0.073946	  0.083509	 -0.014477	 -0.036155	  0.079451	  0.078996	  0.003771
  0.078397	  0.029780	  0.075426	  0.126624	 -0.049418	  0.053674	  0.079551	  0.064393	 -0.028526	 -0.084815	  0.066524	  0.055710	 -0.051888
  0.103505	  0.025378	  0.066660	  0.108067	 -0.061917	  0.020743	  0.057764	  0.032924	 -0.069042	 -0.118043	  0.068417	  0.008108	 -0.097827
  0.141378	 -0.019213	  0.022745	  0.048554	 -0.061583	  0.037159	  0.026951	 -0.005870	 -0.118720	 -0.148303	  0.041776	 -0.028899	 -0.145139
  0.126376	 -0.035324	 -0.011266	  0.035234	 -0.053554	  0.065666	  0.016802	 -0.082279	 -0.133790	 -0.131244	  0.013021	 -0.052167	 -0.210115
  0.148460	 -0.015266	 -0.016052	  0.009019	 -0.031975	  0.068875	  0.004434	 -0.121292	 -0.137651	 -0.120641	 -0.016453	 -0.135499	 -0.311011
  0.173894	 -0.024474	 -0.014874	  0.007038	 -0.002181	  0.057700	 -0.067726	 -0.109377	 -0.164169	 -0.173077	 -0.089529	 -0.236486	 -0.365368
  0.177387	 -0.034876	 -0.007148	  0.045882	 -0.015145	  0.037191	 -0.071634	 -0.069386	 -0.157794	 -0.195087	 -0.161554	 -0.270299	 -0.412224
  0.201077	 -0.033535	 -0.042246	  0.060205	 -0.013496	  0.037309	 -0.053687	 -0.055401	 -0.199756	 -0.213737	 -0.197435	 -0.211851	 -0.408153
  0.235089	 -0.055644	 -0.048499	  0.063066	 -0.013675	  0.007686	 -0.054123	 -0.084315	 -0.212834	 -0.189161	 -0.184458	 -0.168729	 -0.410169
  0.243455	 -0.055660	 -0.074605	  0.039149	 -0.020484	  0.005423	 -0.076619	 -0.105384	 -0.234558	 -0.153623	 -0.176436	 -0.148265	 -0.371320
  0.235456	 -0.034195	 -0.110477	  0.003739	 -0.023714	  0.060781	 -0.130991	 -0.124711	 -0.209050	 -0.151257	 -0.137997	 -0.101447	 -0.282227
  0.192474	 -0.045514	 -0.122115	  0.011372	 -0.022093	  0.050037	 -0.126655	 -0.135836	 -0.159425	 -0.127795	 -0.081560	 -0.067940	 -0.175109
  0.146169	 -0.065056	 -0.096817	  0.008035	 -0.070283	  0.029949	 -0.097315	 -0.090510	 -0.153837	 -0.078332	 -0.050621	 -0.018622	 -0.065528
  0.148634	 -0.071954	 -0.070435	 -0.007515	 -0.095161	  0.034899	 -0.090598	 -0.052131	 -0.127407	 -0.056042	 -0.005639	  0.052899	  0.005791
  0.130817	 -0.055871	 -0.049336	 -0.022104	 -0.061103	  0.040030	 -0.087125	 -0.049760	 -0.086552	 -0.043770	  0.040758	  0.156640	  0.101167
  0.120429	 -0.058474	 -0.042271	 -0.018198	 -0.039300	  0.040992	 -0.056905	 -0.048161	 -0.038310	  0.003201	  0.110929	  0.270756	  0.139798
  0.126636	 -0.084308	 -0.046625	  0.004587	 -0.011034	  0.011375	 -0.066665	  0.018823	  0.037784	  0.062005	  0.140084	  0.298492	  0.121137
  0.139026	 -0.087292	 -0.029182	  0.030154	 -0.033896	  0.044829	 -0.048234	  0.086559	  0.095783	  0.117224	  0.169521	  0.253006	  0.097977
  0.162667	 -0.071984	 -0.011142	  0.069283	 -0.019196	  0.051727	  0.019757	  0.139788	  0.139481	  0.155832	  0.201234	  0.238654	  0.065348
  0.145308	 -0.058138	 -0.005777	  0.070333	 -0.002363	  0.078569	  0.034172	  0.195803	  0.128739	  0.187650	  0.200160	  0.265250	  0.034614
  0.158476	 -0.059710	  0.045632	  0.068381	  0.002737	  0.099510	  0.027581	  0.231529	  0.106452	  0.180224	  0.187032	  0.216979	 -0.037436
  0.167144	 -0.072770	  0.088254	  0.097690	 -0.008824	  0.112475	  0.032496	  0.239793	  0.088056	  0.130948	  0.203769	  0.193997	 -0.039007
  0.155690	 -0.065697	  0.102612	  0.118915	  0.058080	  0.126985	  0.046356	  0.217991	  0.070036	  0.089270	  0.184368	  0.165384	 -0.014856
  0.140941	 -0.082793	  0.074788	  0.097409	  0.074683	  0.136544	  0.071833	  0.149154	  0.056432	  0.069895	  0.149128	  0.227437	  0.029614
  0.089100	 -0.097853	  0.050041	  0.105545	  0.047132	  0.130250	  0.063725	  0.098921	  0.037679	  0.059889	  0.166502	  0.287949	  0.042227
  0.088980	 -0.056058	  0.023289	  0.132221	  0.034094	  0.099999	  0.034754	  0.072792	  0.062347	  0.068082	  0.200219	  0.254324	  0.031228
  0.096381	 -0.042715	 -0.001748	  0.129223	  0.043082	  0.104776	 -0.011897	  0.074374	  0.077745	  0.110420	  0.211638	  0.228649	  0.034548
  0.108040	 -0.032923	  0.018895	  0.158029	  0.033507	  0.136557	  0.003582	  0.088932	  0.085412	  0.150468	  0.228436	  0.306126	  0.037798
  0.136637	 -0.036075	  0.028712	  0.160032	  0.021672	  0.124397	  0.000358	  0.098160	  0.088010	  0.152146	  0.235959	  0.344542	  0.091496
  0.138201	 -0.018849	  0.047295	  0.136379	  0.045211	  0.127795	 -0.001956	  0.075062	  0.108825	  0.152882	  0.232240	  0.359400	  0.109687
  0.123851	 -0.019296	  0.056207	  0.090687	  0.030914	  0.105881	  0.015467	  0.117387	  0.123574	  0.141490	  0.225045	  0.415166	  0.141866
  0.115498	 -0.018540	  0.013638	  0.086485	  0.009295	  0.085794	  0.035712	  0.150603	  0.135195	  0.150045	  0.225968	  0.449692	  0.173513
  0.124018	 -0.004872	  0.049540	  0.090602	  0.011115	  0.077012	  0.051893	  0.167141	  0.091537	  0.181109	  0.233529	  0.468009	  0.176324
  0.153624	 -0.018346	  0.048942	  0.126375	  0.022799	  0.070478	  0.049802	  0.191758	  0.093069	  0.221156	  0.217321	  0.482594	  0.189295
  0.192600	 -0.038236	  0.051881	  0.118827	  0.037665	  0.122828	  0.082855	  0.155312	  0.127445	  0.234878	  0.247716	  0.551561	  0.211104
  0.211839	 -0.037444	  0.062069	  0.139482	  0.072803	  0.125497	  0.117332	  0.133434	  0.131679	  0.258470	  0.270975	  0.607439	  0.268668
  0.186010	 -0.040592	  0.077042	  0.175331	  0.056433	  0.160560	  0.143751	  0.152112	  0.146469	  0.259372	  0.274471	  0.632342	  0.319077
  0.151062	 -0.012366	  0.089192	  0.175420	  0.031595	  0.187613	  0.150502	  0.167007	  0.186734	  0.245275	  0.318884	  0.599982	  0.341727
  0.129226	  0.031526	  0.092554	  0.160397	  0.040124	  0.204408	  0.155703	  0.196302	  0.180653	  0.237769	  0.385569	  0.620789	  0.370293
  0.098315	  0.046396	  0.118486	  0.135202	  0.061870	  0.180901	  0.166867	  0.223773	  0.190550	  0.268109	  0.414281	  0.691449	  0.412102
  0.097238	  0.051929	  0.106872	  0.131980	  0.088873	  0.196315	  0.186609	  0.262329	  0.187353	  0.315946	  0.477183	  0.720421	  0.418964
  0.111191	  0.021520	  0.064485	  0.157110	  0.134162	  0.211850	  0.184117	  0.296193	  0.183798	  0.358679	  0.505601	  0.739298	  0.413983
  0.126863	  0.009734	  0.059911	  0.153579	  0.128633	  0.257110	  0.181580	  0.339995	  0.213192	  0.421313	  0.519119	  0.686698	  0.390535
  0.088713	  0.013507	  0.058352	  0.175361	  0.145581	  0.263106	  0.184099	  0.344847	  0.251807	  0.460755	  0.521986	  0.698419	  0.311272
  0.092179	  0.012808	  0.055399	  0.190663	  0.150359	  0.235143	  0.179566	  0.369484	  0.295035	  0.446281	  0.481374	  0.688588	  0.286230
  0.109328	  0.011813	  0.103320	  0.194597	  0.115883	  0.251433	  0.173664	  0.382090	  0.279236	  0.402635	  0.476341	  0.657336	  0.261833
  0.119620	  0.004757	  0.137371	  0.250829	  0.106846	  0.287187	  0.168875	  0.374083	  0.235730	  0.381634	  0.441532	  0.607822	  0.188641
  0.150461	  0.021073	  0.122563	  0.297607	  0.162257	  0.315076	  0.196446	  0.324049	  0.235419	  0.371654	  0.397540	  0.574945	  0.073061
  0.160506	  0.026603	  0.124863	  0.336405	  0.176369	  0.306298	  0.197900	  0.316567	  0.282294	  0.336506	  0.374742	  0.475320	  0.000919
  0.196447	  0.037914	  0.104536	  0.312739	  0.164775	  0.291477	  0.182285	  0.323516	  0.276853	  0.289478	  0.315798	  0.346931	 -0.043938
  0.205018	  0.026275	  0.087033	  0.284157	  0.144706	  0.243010	  0.193759	  0.277358	  0.220633	  0.231438	  0.197594	  0.269351	 -0.098292
  0.215397	  0.019377	  0.081633	  0.290858	  0.158690	  0.226890	  0.172892	  0.264051	  0.185826	  0.155800	  0.144348	  0.199163	 -0.181337
  0.187461	  0.007933	  0.116875	  0.279048	  0.158557	  0.204337	  0.159481	  0.209567	  0.127825	  0.094543	  0.111864	  0.162994	 -0.270821
  0.191200	 -0.016638	  0.129202	  0.271795	  0.138073	  0.175651	  0.154405	  0.192960	  0.070621	  0.027300	  0.002566	  0.082239	 -0.374582
  0.204189	 -0.007788	  0.120519	  0.238730	  0.136507	  0.173146	  0.125646	  0.133045	  0.001813	 -0.047021	 -0.076073	 -0.013314	 -0.477204
  0.206199	 -0.013161	  0.101827	  0.237329	  0.130053	  0.140035	  0.116796	  0.065349	 -0.084464	 -0.127847	 -0.149274	 -0.085353	 -0.524251
  0.158406	 -0.006866	  0.115715	  0.254362	  0.114433	  0.086407	  0.111161	  0.039145	 -0.157423	 -0.237154	 -0.194278	 -0.205832	 -0.555537
  0.134843	  0.013929	  0.154828	  0.261901	  0.130583	  0.074681	  0.050723	 -0.006692	 -0.233890	 -0.286637	 -0.270742	 -0.303688	 -0.592551
  0.173889	  0.052218	  0.138321	  0.272436	  0.132631	  0.059896	 -0.014913	 -0.085813	 -0.306784	 -0.319166	 -0.309913	 -0.308767	 -0.607452
  0.182507	  0.050650	  0.115895	  0.296551	  0.079022	  0.068366	 -0.058726	 -0.146670	 -0.360286	 -0.329185	 -0.321867	 -0.344975	 -0.626239
  0.168704	  0.046561	  0.091382	  0.286356	  0.071041	  0.022121	 -0.103105	 -0.180827	 -0.377776	 -0.345729	 -0.352005	 -0.369396	 -0.599233
  0.171521	  0.057423	  0.043534	  0.202935	  0.033899	 -0.038032	 -0.175326	 -0.218692	 -0.419616	 -0.356993	 -0.370984	 -0.364246	 -0.576979
  0.185257	  0.060462	  0.023728	  0.173936	 -0.011906	 -0.097812	 -0.240478	 -0.297733	 -0.445441	 -0.372050	 -0.374209	 -0.369049	 -0.531250
  0.183684	  0.047711	  0.049882	  0.156339	 -0.044180	 -0.175148	 -0.271968	 -0.311494	 -0.466587	 -0.411127	 -0.366736	 -0.319911	 -0.466991
  0.178712	  0.044190	  0.069934	  0.148545	 -0.100981	 -0.202295	 -0.282834	 -0.339509	 -0.450472	 -0.450437	 -0.361070	 -0.283772	 -0.444601
  0.124010	  0.024571	  0.057197	  0.143648	 -0.174709	 -0.206175	 -0.284760	 -0.346661	 -0.423148	 -0.417434	 -0.323959	 -0.303388	 -0.423967
  0.115826	  0.068560	  0.060864	  0.112766	 -0.198273	 -0.247748	 -0.294416	 -0.342265	 -0.407423	 -0.376990	 -0.265664	 -0.297556	 -0.467325
  0.155003	  0.076795	  0.007457	  0.075913	 -0.225263	 -0.281445	 -0.271578	 -0.332518	 -0.419419	 -0.358927	 -0.239361	 -0.280690	 -0.516696
  0.172297	  0.049751	 -0.031040	  0.028533	 -0.232479	 -0.292969	 -0.272118	 -0.298015	 -0.415955	 -0.350621	 -0.226891	 -0.285721	 -0.595421
  0.181752	  0.053191	 -0.049904	  0.006890	 -0.257174	 -0.285487	 -0.262134	 -0.285133	 -0.435796	 -0.346560	 -0.250933	 -0.305036	 -0.629620
  0.164154	  0.065599	 -0.069280	 -0.004130	 -0.225744	 -0.270800	 -0.254707	 -0.284146	 -0.415972	 -0.314353	 -0.283365	 -0.292390	 -0.642314
  0.137376	  0.064423	 -0.079300	 -0.026624	 -0.173587	 -0.228667	 -0.298868	 -0.248012	 -0.323290	 -0.258545	 -0.287825	 -0.295520	 -0.648903
  0.134640	  0.029316	 -0.078558	 -0.051750	 -0.127881	 -0.205695	 -0.319463	 -0.203038	 -0.260821	 -0.225033	 -0.261672	 -0.340083	 -0.691022
  0.120090	  0.038882	 -0.089182	 -0.049612	 -0.141226	 -0.202544	 -0.282873	 -0.204883	 -0.251261	 -0.237121	 -0.238903	 -0.365358	 -0.720154
  0.105748	  0.009435	 -0.079521	 -0.038703	 -0.162574	 -0.231526	 -0.304550	 -0.176053	 -0.228850	 -0.225882	 -0.249021	 -0.372000	 -0.710741
  0.095918	 -0.001782	 -0.100890	 -0.023383	 -0.124486	 -0.239465	 -0.236432	 -0.141121	 -0.194311	 -0.233357	 -0.264628	 -0.378107	 -0.711518
  0.073080	  0.014319	 -0.115173	 -0.029690	 -0.131994	 -0.227420	 -0.179946	 -0.063269	 -0.201569	 -0.236118	 -0.291829	 -0.423251	 -0.744621
  0.077131	  0.020662	 -0.107696	 -0.008151	 -0.167791	 -0.223198	 -0.199551	 -0.035428	 -0.182308	 -0.256331	 -0.316485	 -0.476873	 -0.785017
  0.047740	  0.041172	 -0.066422	 -0.011936	 -0.179206	 -0.231275	 -0.174804	 -0.024370	 -0.200584	 -0.279724	 -0.369813	 -0.497364	 -0.798829
  0.038900	  0.020052	 -0.119008	 -0.013458	 -0.207085	 -0.233572	 -0.138159	 -0.063600	 -0.195272	 -0.300934	 -0.421865	 -0.514965	 -0.793570
  0.076939	 -0.019537	 -0.150582	 -0.002374	 -0.256424	 -0.190664	 -0.078410	 -0.037806	 -0.163377	 -0.288744	 -0.424413	 -0.534249	 -0.761266
  0.083349	 -0.034667	 -0.161897	 -0.038266	 -0.261453	 -0.176415	 -0.053339	 -0.046693	 -0.176996	 -0.298816	 -0.416312	 -0.566036	 -0.767690
  0.107889	 -0.032998	 -0.152180	 -0.069301	 -0.196789	 -0.139976	 -0.064813	 -0.092692	 -0.192665	 -0.332240	 -0.392160	 -0.556986	 -0.764568
  0.088007	 -0.048591	 -0.136552	 -0.044410	 -0.122064	 -0.113837	 -0.045963	 -0.099693	 -0.202613	 -0.325031	 -0.371267	 -0.533724	 -0.750557
  0.081356	 -0.021081	 -0.091116	 -0.037133	 -0.076951	 -0.062879	 -0.003719	 -0.075689	 -0.233052	 -0.322886	 -0.399464	 -0.520149	 -0.772613
  0.108693	  0.018920	 -0.033829	 -0.041660	 -0.058377	 -0.061898	 -0.032167	 -0.052530	 -0.230341	 -0.313461	 -0.446083	 -0.523752	 -0.763786
  0.121957	  0.008113	 -0.042626	 -0.006222	 -0.038610	 -0.073994	 -0.032287	  0.002259	 -0.234533	 -0.330866	 -0.471641	 -0.529287	 -0.734607
  0.118265	 -0.001826	 -0.038529	  0.028845	 -0.047413	 -0.083030	 -0.057313	  0.036081	 -0.250097	 -0.321066	 -0.514025	 -0.530427	 -0.653599
  0.106764	  0.032643	 -0.032544	  0.062583	 -0.029534	 -0.058639	 -0.045224	  0.009717	 -0.266682	 -0.358282	 -0.524451	 -0.509036	 -0.623012
  0.095588	  0.007272	 -0.018897	  0.101617	  0.022728	 -0.063009	 -0.032914	  0.026167	 -0.269718	 -0.394010	 -0.493111	 -0.500002	 -0.638030
  0.112675	 -0.010133	 -0.026272	  0.104659	  0.046775	 -0.094111	 -0.018941	 -0.012134	 -0.245193	 -0.406951	 -0.503981	 -0.501367	 -0.622656
  0.093823	  0.011091	 -0.042678	  0.131975	  0.064188	 -0.054455	 -0.051761	 -0.042130	 -0.241799	 -0.456499	 -0.514341	 -0.476745	 -0.590653
  0.057898	  0.019981	 -0.022488	  0.146699	  0.079024	 -0.050198	 -0.079557	 -0.042778	 -0.276500	 -0.448605	 -0.534227	 -0.415014	 -0.589373
  0.040635	  0.062099	  0.022798	  0.125597	  0.073161	 -0.055161	 -0.106476	 -0.063012	 -0.315271	 -0.444614	 -0.506920	 -0.401884	 -0.530690
  0.037359	  0.048846	  0.002202	  0.134243	  0.050916	 -0.073808	 -0.132100	 -0.101514	 -0.326205	 -0.473872	 -0.504048	 -0.404196	 -0.527337
  0.021067	  0.018113	 -0.005045	  0.159729	  0.044895	 -0.125522	 -0.129383	 -0.156399	 -0.359686	 -0.526924	 -0.512203	 -0.427680	 -0.540242
  0.040108	 -0.006688	 -0.017754	  0.159472	 -0.000372	 -0.153132	 -0.158485	 -0.180455	 -0.380276	 -0.561410	 -0.470286	 -0.406345	 -0.523767
  0.045329	 -0.001442	  0.006657	  0.151987	 -0.035112	 -0.166622	 -0.207960	 -0.187995	 -0.379972	 -0.539007	 -0.445952	 -0.399647	 -0.499551
  0.057724	  0.050129	  0.052521	  0.138621	 -0.054795	 -0.189792	 -0.215311	 -0.201017	 -0.398024	 -0.488688	 -0.408220	 -0.390173	 -0.456224
  0.060302	  0.095644	  0.050700	  0.111911	 -0.083631	 -0.260073	 -0.204014	 -0.201695	 -0.393764	 -0.448778	 -0.338529	 -0.370238	 -0.399392
  0.059204	  0.113576	  0.030711	  0.065443	 -0.115348	 -0.272294	 -0.231357	 -0.200689	 -0.347525	 -0.422850	 -0.268422	 -0.324265	 -0.376872
  0.069858	  0.109635	  0.034235	  0.031190	 -0.147143	 -0.273867	 -0.188894	 -0.205550	 -0.341478	 -0.394198	 -0.225634	 -0.261730	 -0.342938
  0.053065	  0.076438	  0.015926	  0.004362	 -0.183883	 -0.248018	 -0.171732	 -0.193966	 -0.357862	 -0.373881	 -0.177237	 -0.208132	 -0.268809
  0.051111	  0.083144	 -0.044523	  0.003023	 -0.218555	 -0.262970	 -0.173053	 -0.166356	 -0.329744	 -0.342229	 -0.175483	 -0.205922	 -0.236476
 -0.004295	  0.066181	 -0.044844	 -0.009305	 -0.239876	 -0.303491	 -0.174542	 -0.149977	 -0.308610	 -0.249396	 -0.159809	 -0.158950	 -0.220477
 -0.011535	  0.073277	 -0.051549	 -0.034331	 -0.235032	 -0.304508	 -0.122030	 -0.149023	 -0.257451	 -0.184812	 -0.107026	 -0.119086	 -0.217435
 -0.012326	  0.064259	 -0.093365	 -0.069782	 -0.226494	 -0.298703	 -0.068447	 -0.108852	 -0.176115	 -0.124901	 -0.120698	 -0.109947	 -0.179207
  0.009146	  0.058206	 -0.097018	 -0.101003	 -0.211805	 -0.253743	 -0.031075	 -0.049799	 -0.135414	 -0.129813	 -0.118412	 -0.092749	 -0.153295
  0.014309	  0.043514	 -0.104106	 -0.094677	 -0.211788	 -0.250817	 -0.041049	 -0.016758	 -0.096175	 -0.126782	 -0.101971	 -0.079978	 -0.153702
 -0.009267	  0.038214	 -0.096961	 -0.133495	 -0.213106	 -0.244140	 -0.052458	 -0.018438	 -0.057082	 -0.119978	 -0.107963	 -0.059888	 -0.169630
  0.014592	  0.057320	 -0.085889	 -0.172314	 -0.189646	 -0.190144	 -0.056475	 -0.006412	 -0.051121	 -0.142231	 -0.092943	 -0.079489	 -0.188392
  0.018755	  0.062832	 -0.076943	 -0.168825	 -0.164815	 -0.134560	 -0.047811	  0.006314	 -0.064194	 -0.186515	 -0.082499	 -0.085632	 -0.196931
  0.026141	 -0.009240	 -0.062440	 -0.149168	 -0.109656	 -0.090516	 -0.029862	  0.021213	 -0.056927	 -0.170852	 -0.066670	 -0.080089	 -0.162111
  0.029100	 -0.050364	 -0.077174	 -0.102220	 -0.091501	 -0.062336	 -0.023089	  0.031973	 -0.091365	 -0.144100	 -0.074876	 -0.070319	 -0.163158
  0.031755	 -0.040550	 -0.045313	 -0.079183	 -0.067719	 -0.077067	 -0.009119	  0.039523	 -0.103242	 -0.119970	 -0.097062	 -0.043594	 -0.170067
  0.041640	 -0.050831	 -0.052977	 -0.071535	 -0.066593	 -0.073649	 -0.016033	  0.022744	 -0.082447	 -0.131048	 -0.113049	 -0.047944	 -0.182335
  0.023789	 -0.061265	 -0.045695	 -0.054106	 -0.042987	 -0.066987	 -0.032209	  0.005041	 -0.119659	 -0.166567	 -0.124613	 -0.055167	 -0.181582
  0.031980	 -0.030966	 -0.023671	 -0.024160	  0.003342	 -0.075760	 -0.035854	 -0.033870	 -0.142287	 -0.190074	 -0.137360	 -0.061327	 -0.223454
  0.052304	 -0.013701	 -0.048496	 -0.027722	  0.064457	 -0.044949	 -0.043044	 -0.044980	 -0.150872	 -0.223707	 -0.165599	 -0.071726	 -0.213676
  0.048162	 -0.038705	 -0.061638	  0.000843	  0.076484	 -0.026811	 -0.021762	 -0.027928	 -0.160811	 -0.221372	 -0.162706	 -0.112580	 -0.180504
  0.041827	 -0.055745	 -0.087426	  0.004268	  0.052109	 -0.001527	 -0.013910	 -0.039567	 -0.160788	 -0.186423	 -0.162989	 -0.140519	 -0.183599
  0.019353	 -0.013428	 -0.055701	  0.000802	  0.043280	 -0.002248	 -0.061076	 -0.056527	 -0.163999	 -0.204282	 -0.162277	 -0.195799	 -0.152489
  0.026503	  0.006147	 -0.039971	 -0.011750	  0.051251	  0.009174	 -0.049748	 -0.062928	 -0.185410	 -0.238446	 -0.175337	 -0.219413	 -0.154641
  0.022926	 -0.007480	 -0.063230	 -0.000388	  0.043478	 -0.003430	 -0.097515	 -0.091999	 -0.192525	 -0.264351	 -0.209037	 -0.226264	 -0.141806
  0.008794	 -0.006853	 -0.055658	  0.015786	  0.010253	 -0.045026	 -0.112901	 -0.144273	 -0.205253	 -0.287036	 -0.217775	 -0.241421	 -0.140228
 -0.025234	  0.017287	 -0.044403	 -0.011537	  0.029107	 -0.064120	 -0.103210	 -0.172057	 -0.224556	 -0.332506	 -0.227152	 -0.217341	 -0.103470
  0.000770	  0.008596	 -0.014337	 -0.057567	  0.041839	 -0.117737	 -0.114024	 -0.169318	 -0.223120	 -0.329921	 -0.223251	 -0.175568	 -0.107210
  0.011075	 -0.012780	 -0.049098	 -0.067946	  0.010765	 -0.150128	 -0.123234	 -0.167903	 -0.243843	 -0.343734	 -0.199620	 -0.180108	 -0.149743
  0.049720	 -0.007349	 -0.077721	 -0.052607	 -0.018022	 -0.177138	 -0.135598	 -0.176985	 -0.272485	 -0.366294	 -0.152985	 -0.227986	 -0.143558
  0.046117	  0.029932	 -0.076884	 -0.043959	 -0.062089	 -0.201464	 -0.167307	 -0.145653	 -0.297634	 -0.405412	 -0.148666	 -0.233512	 -0.146551
  0.044455	  0.023924	 -0.110034	 -0.042840	 -0.096868	 -0.155069	 -0.221663	 -0.128116	 -0.284995	 -0.421252	 -0.156429	 -0.208229	 -0.155269
  0.028934	 -0.015926	 -0.108459	 -0.070782	 -0.106915	 -0.169171	 -0.185426	 -0.127810	 -0.275182	 -0.388008	 -0.135059	 -0.223102	 -0.137821
  0.016463	 -0.062093	 -0.086839	 -0.060853	 -0.111111	 -0.189208	 -0.140819	 -0.119733	 -0.241203	 -0.325479	 -0.131914	 -0.249611	 -0.172691
  0.040766	 -0.086017	 -0.082621	 -0.067392	 -0.170323	 -0.214888	 -0.164087	 -0.098546	 -0.196756	 -0.293888	 -0.116465	 -0.200175	 -0.177585
  0.055604	 -0.051687	 -0.081415	 -0.118516	 -0.146201	 -0.235523	 -0.194838	 -0.072901	 -0.178326	 -0.266943	 -0.108370	 -0.223084	 -0.165075
  0.071351	 -0.044351	 -0.075251	 -0.128257	 -0.096874	 -0.162734	 -0.243779	 -0.075358	 -0.202614	 -0.218753	 -0.105878	 -0.216330	 -0.158886
  0.100761	 -0.087761	 -0.087370	 -0.088418	 -0.106244	 -0.134336	 -0.233476	 -0.036968	 -0.204048	 -0.167001	 -0.075826	 -0.207358	 -0.137691
  0.066601	 -0.091366	 -0.090026	 -0.060399	 -0.132647	 -0.150053	 -0.200291	 -0.004622	 -0.133309	 -0.144173	 -0.045687	 -0.189015	 -0.128418
  0.044744	 -0.105110	 -0.105135	 -0.105423	 -0.143029	 -0.156759	 -0.186113	 -0.018359	 -0.098031	 -0.138832	 -0.022562	 -0.173445	 -0.119455
  0.043677	 -0.137967	 -0.108551	 -0.123938	 -0.128419	 -0.160475	 -0.159326	 -0.028646	 -0.062203	 -0.132979	 -0.013207	 -0.162629	 -0.122045
  0.051829	 -0.158703	 -0.105114	 -0.126585	 -0.131607	 -0.147936	 -0.137414	  0.005284	 -0.037109	 -0.103421	  0.008477	 -0.152187	 -0.141446
  0.019872	 -0.140481	 -0.082151	 -0.126753	 -0.094091	 -0.142529	 -0.147614	  0.038756	  0.004975	 -0.155906	  0.001299	 -0.112226	 -0.112020
 -0.025912	 -0.134082	 -0.086223	 -0.141622	 -0.100891	 -0.121854	 -0.139925	  0.060476	  0.033009	 -0.172938	 -0.008761	 -0.075138	 -0.063773
  0.010877	 -0.127959	 -0.110883	 -0.105472	 -0.082978	 -0.087371	 -0.098505	  0.055299	  0.043270	 -0.146731	 -0.010890	 -0.062842	 -0.048892
  0.029270	 -0.147936	 -0.111599	 -0.105245	 -0.054570	 -0.108385	 -0.092606	  0.032553	  0.033297	 -0.121307	  0.006338	 -0.073023	 -0.058106
  0.046248	 -0.144370	 -0.104320	 -0.073902	 -0.025467	 -0.082659	 -0.077146	  0.014795	  0.025920	 -0.086038	  0.038334	 -0.070443	 -0.064091
  0.069950	 -0.125913	 -0.112478	 -0.045678	 -0.015055	 -0.057180	 -0.046585	 -0.005439	  0.030878	 -0.085198	  0.034299	 -0.074749	 -0.027324
  0.073525	 -0.140714	 -0.125480	 -0.054235	 -0.034759	 -0.023183	 -0.057486	  0.000178	  0.012341	 -0.058713	  0.026758	 -0.109481	 -0.036075
 -0.111138	 -0.018757	  0.052929	 -0.000144	  0.062297	  0.080552	 -0.008355	 -0.022934	  0.028522	  0.031263	  0.063736	 -0.006136	 -0.049267
 -0.106572	 -0.001576	  0.060653	 -0.001401	  0.056767	  0.070897	 -0.024172	 -0.040988	  0.058296	 -0.001534	  0.051643	  0.009298	 -0.062652
 -0.087277	 -0.035082	  0.055237	  0.004335	  0.050503	  0.055158	 -0.019424	 -0.008778	  0.044888	 -0.006627	  0.026994	  0.025401	 -0.062064
 -0.078767	 -0.023281	  0.045769	  0.020209	  0.005578	  0.037194	 -0.045416	  0.006199	 -0.001442	 -0.003389	  0.035235	 -0.002132	 -0.087789
 -0.023035	  0.008395	  0.016232	  0.028518	 -0.003235	  0.042186	 -0.032687	 -0.008735	  0.027669	 -0.037185	  0.045643	 -0.014476	 -0.055148
  0.012033	 -0.015691	  0.029832	  0.049164	  0.029132	  0.017580	 -0.014349	  0.008699	  0.012889	 -0.063954	  0.038641	 -0.017366	 -0.010304
  0.031991	 -0.021975	 -0.000499	  0.045207	  0.024900	  0.029166	 -0.033312	  0.030351	 -0.001372	 -0.060352	  0.018330	  0.016675	  0.013620
  0.041772	 -0.016657	 -0.056392	  0.027946	  0.017438	  0.009515	 -0.042433	  0.059098	 -0.007424	 -0.078377	 -0.010822	  0.026445	  0.016689
  0.038400	 -0.017653	 -0.080649	 -0.012701	 -0.031339	 -0.004239	 -0.041710	  0.039400	  0.002174	 -0.040938	 -0.041333	  0.023368	  0.034366
  0.036412	 -0.010411	 -0.061563	 -0.005509	 -0.020716	  0.000521	 -0.009699	  0.013145	 -0.022963	  0.006595	 -0.040808	 -0.002464	  0.026713
  0.014179	 -0.018517	 -0.042855	 -0.031419	  0.001552	 -0.001091	  0.009840	  0.031067	 -0.038373	  0.042546	  0.009028	 -0.008245	  0.007374
  0.035832	  0.004839	 -0.042012	  0.028905	 -0.005959	 -0.020152	  0.018716	  0.012360	 -0.019486	  0.066691	  0.038707	 -0.023743	  0.019749
  0.053448	  0.015972	 -0.047812	  0.042977	 -0.022701	 -0.046033	  0.007623	 -0.033893	 -0.022560	  0.056648	 -0.010846	 -0.000304	  0.049934
  0.055161	  0.015013	 -0.001198	  0.026401	 -0.012148	 -0.053188	  0.011780	 -0.034070	  0.007349	  0.031316	 -0.020830	  0.019080	  0.012026
  0.009770	  0.001651	  0.008107	  0.003345	 -0.017808	 -0.051871	  0.016775	 -0.021119	  0.001480	  0.020930	 -0.039950	  0.002329	  0.000493
  0.003393	 -0.005396	 -0.004507	 -0.021714	 -0.031568	 -0.069283	  0.046118	  0.018152	  0.019646	 -0.006062	 -0.013059	  0.006155	  0.008286
  0.031879	  0.003735	  0.008112	 -0.027930	 -0.053751	 -0.041996	  0.034009	  0.021575	  0.014110	  0.017015	 -0.000543	 -0.010546	 -0.004674
  0.021558	  0.011069	  0.016182	 -0.057006	 -0.036481	 -0.019233	  0.038447	 -0.016697	 -0.030107	  0.013126	 -0.045095	 -0.026274	  0.037998
  0.010817	  0.056189	  0.017280	 -0.051786	  0.002232	 -0.026552	  0.057112	 -0.018877	 -0.036140	  0.003562	 -0.047919	 -0.014832	  0.075397
  0.010142	  0.068133	  0.027153	 -0.067396	 -0.014694	 -0.009131	  0.031135	 -0.033955	 -0.037154	  0.008725	 -0.056752	 -0.002233	  0.029252
 -0.001282	  0.050637	  0.015419	 -0.094388	 -0.046920	  0.020403	  0.040134	 -0.025656	 -0.030764	  0.015493	 -0.077212	  0.005178	  0.017967
  0.013850	  0.024282	  0.036365	 -0.105428	 -0.042256	 -0.010459	  0.017948	 -0.005904	 -0.055166	  0.043061	 -0.101752	  0.004225	  0.070312
  0.039962	 -0.000040	  0.057003	 -0.097963	 -0.038801	 -0.012568	  0.029330	 -0.009630	 -0.050561	  0.035936	 -0.052523	  0.015009	  0.075352
  0.044526	  0.002411	  0.050663	 -0.089455	 -0.032418	  0.008577	  0.019727	 -0.025975	 -0.035276	  0.074479	 -0.044957	  0.033006	  0.097126
  0.034997	 -0.006668	  0.053540	 -0.089398	 -0.030504	  0.015390	  0.022125	 -0.057585	 -0.039872	  0.057799	 -0.085581	  0.035260	  0.050042
  0.019396	 -0.028453	  0.052127	 -0.096552	 -0.063055	 -0.006236	  0.003753	 -0.084868	 -0.039523	  0.066087	 -0.061322	  0.064264	  0.025394
  0.028779	 -0.043115	  0.048480	 -0.096702	 -0.040388	 -0.062356	 -0.002791	 -0.090920	 -0.009704	  0.028061	 -0.056125	  0.064605	  0.006751
  0.036513	 -0.029144	  0.036526	 -0.122073	 -0.000915	 -0.068213	 -0.041711	 -0.074377	  0.014348	 -0.004733	 -0.053278	  0.076502	  0.021440
  0.026602	 -0.025060	  0.047200	 -0.123065	  0.026662	 -0.024500	 -0.033987	 -0.047982	  0.027348	  0.028661	 -0.039467	  0.114330	  0.068563
  0.066256	 -0.038063	  0.059663	 -0.099807	  0.059892	 -0.002084	 -0.004050	 -0.043326	  0.000128	  0.059830	 -0.060157	  0.128751	  0.096856
  0.066234	 -0.050533	  0.050818	 -0.081752	  0.081668	 -0.023043	 -0.007005	 -0.030292	  0.022446	  0.074086	 -0.043205	  0.155202	  0.115355
  0.052448	 -0.026848	  0.039459	 -0.076020	  0.094979	 -0.030827	 -0.001563	 -0.021668	 -0.021724	  0.043261	 -0.076552	  0.181454	  0.135532
  0.057619	 -0.028630	  0.032194	 -0.093515	  0.073421	 -0.038844	  0.010498	 -0.031628	 -0.046088	  0.015097	 -0.079417	  0.211317	  0.165331
  0.076154	 -0.056367	 -0.013793	 -0.122994	  0.081204	 -0.051747	 -0.001458	 -0.047132	 -0.049636	 -0.025230	 -0.063753	  0.209508	  0.211243
  0.083286	 -0.078506	 -0.015822	 -0.135829	  0.075027	 -0.036351	 -0.014087	 -0.065137	 -0.046739	 -0.020088	 -0.049536	  0.215944	  0.237325
  0.075384	 -0.043947	 -0.003639	 -0.122417	  0.067622	 -0.030832	 -0.005296	 -0.110377	 -0.035480	 -0.010603	 -0.040170	  0.233081	  0.262921
  0.060012	 -0.018632	 -0.009819	 -0.094298	  0.044376	 -0.024362	  0.009491	 -0.110158	 -0.082917	 -0.002907	 -0.042205	  0.242812	  0.292198
  0.041248	 -0.040484	 -0.002016	 -0.074595	  0.044666	 -0.044272	  0.014507	 -0.092648	 -0.100685	 -0.017238	 -0.036131	  0.248671	  0.311239
  0.047748	 -0.029141	 -0.023519	 -0.089244	  0.030006	 -0.057577	  0.023790	 -0.127186	 -0.096920	 -0.013050	 -0.022925	  0.266014	  0.355664
  0.054178	 -0.019994	 -0.031956	 -0.111555	  0.016552	 -0.054219	  0.041811	 -0.106456	 -0.106704	 -0.034613	 -0.020196	  0.229547	  0.375616
  0.077703	 -0.005825	 -0.036178	 -0.121188	  0.020568	 -0.046394	  0.038635	 -0.055153	 -0.107502	 -0.036793	 -0.024502	  0.219756	  0.373439
  0.081682	 -0.028339	  0.005639	 -0.115133	  0.049079	 -0.022213	  0.079881	 -0.032226	 -0.107571	 -0.039241	 -0.030914	  0.203935	  0.386630
  0.085073	 -0.016784	  0.009451	 -0.135847	  0.061709	 -0.006734	  0.084084	 -0.013522	 -0.089673	 -0.051993	 -0.009641	  0.207973	  0.442910
  0.088593	 -0.044842	  0.032351	 -0.160981	  0.079974	 -0.001005	  0.079452	 -0.034935	 -0.124729	 -0.086201	 -0.012156	  0.214830	  0.500178
  0.121624	 -0.082090	  0.022728	 -0.167115	  0.103934	  0.007282	  0.039336	 -0.061312	 -0.124609	 -0.104630	 -0.052213	  0.233865	  0.511577
  0.136744	 -0.058234	 -0.005053	 -0.192436	  0.129586	  0.027894	  0.020366	 -0.096273	 -0.088575	 -0.074236	 -0.067370	  0.267528	  0.516860
  0.157690	 -0.022177	 -0.038074	 -0.181056	  0.131270	  0.011019	  0.032262	 -0.101154	 -0.077195	 -0.051598	 -0.070354	  0.269290	  0.484229
  0.146863	 -0.032338	 -0.028914	 -0.153426	  0.105657	  0.007627	  0.020842	 -0.093427	 -0.078341	 -0.049794	 -0.037272	  0.320616	  0.458668
  0.169941	 -0.012312	 -0.018258	 -0.128735	  0.100040	 -0.015977	  0.002762	 -0.090291	 -0.068723	 -0.038624	  0.016576	  0.345353	  0.488559
  0.154211	  0.007090	 -0.039888	 -0.140469	  0.089653	 -0.010696	 -0.021762	 -0.085665	 -0.108967	 -0.065937	  0.015222	  0.321844	  0.492050
  0.109437	 -0.018577	  0.002272	 -0.154358	  0.108615	  0.006155	 -0.019221	 -0.125119	 -0.148964	 -0.091707	 -0.004357	  0.287359	  0.508676
  0.089724	 -0.051521	 -0.001967	 -0.172935	  0.098181	 -0.005663	 -0.039303	 -0.131134	 -0.112324	 -0.068901	 -0.018198	  0.248331	  0.535803
  0.088028	 -0.071530	  0.043346	 -0.169085	  0.107337	 -0.026515	 -0.029808	 -0.092492	 -0.096256	 -0.066559	 -0.034845	  0.239737	  0.535975
  0.105701	 -0.093755	  0.014528	 -0.154916	  0.103453	  0.000376	  0.005483	 -0.048831	 -0.128200	 -0.090561	 -0.020791	  0.221762	  0.590444
  0.110439	 -0.095252	  0.016174	 -0.154990	  0.101050	  0.019668	 -0.001248	 -0.069826	 -0.169814	 -0.101550	  0.012896	  0.191519	  0.649999
  0.114432	 -0.070383	  0.033753	 -0.137538	  0.103510	  0.018498	 -0.002162	 -0.082748	 -0.164348	 -0.090947	  0.040360	  0.219979	  0.669049
  0.065247	 -0.074958	  0.008823	 -0.114648	  0.120200	 -0.008435	 -0.027372	 -0.042868	 -0.148760	 -0.057902	  0.059760	  0.221332	  0.680471
  0.050170	 -0.123718	 -0.038153	 -0.104143	  0.121033	  0.009276	 -0.047157	 -0.089776	 -0.128303	 -0.051392	  0.033658	  0.208982	  0.696513
  0.075023	 -0.110722	 -0.052335	 -0.150405	  0.134485	  0.004123	 -0.065964	 -0.137181	 -0.126992	 -0.095414	 -0.011070	  0.188827	  0.652460
  0.059087	 -0.100571	 -0.043334	 -0.159484	  0.144661	  0.015413	 -0.050851	 -0.145499	 -0.142746	 -0.130417	 -0.045968	  0.175680	  0.633537
  0.047585	 -0.109446	 -0.045708	 -0.110990	  0.144953	  0.044619	 -0.047059	 -0.165946	 -0.151826	 -0.138363	 -0.024429	  0.177150	  0.644357
  0.028265	 -0.120577	  0.007433	 -0.092014	  0.156670	  0.042168	 -0.010717	 -0.141573	 -0.163634	 -0.115499	  0.006546	  0.170948	  0.607536
  0.004425	 -0.097938	  0.034625	 -0.100221	  0.142780	  0.048151	  0.018614	 -0.102141	 -0.156656	 -0.142451	 -0.013197	  0.151208	  0.605062
 -0.004532	 -0.078362	  0.053833	 -0.132804	  0.149766	  0.010355	  0.008565	 -0.081261	 -0.141394	 -0.173503	  0.001877	  0.115189	  0.630180
  0.005306	 -0.107129	  0.044802	 -0.146425	  0.130431	  0.030566	  0.003243	 -0.050886	 -0.136876	 -0.200392	 -0.012463	  0.076462	  0.645529
  0.003479	 -0.080170	  0.053115	 -0.105542	  0.118233	  0.027438	 -0.014197	 -0.043003	 -0.134853	 -0.207571	 -0.041627	  0.095373	  0.644890
 -0.013515	 -0.066887	  0.050595	 -0.080088	  0.114164	  0.026157	 -0.012778	 -0.015130	 -0.130342	 -0.200501	 -0.051485	  0.118167	  0.624922
 -0.020171	 -0.054643	  0.064998	 -0.084256	  0.109134	  0.047562	 -0.018318	 -0.032298	 -0.120386	 -0.195734	 -0.010120	  0.110514	  0.647843
 -0.001367	 -0.024317	  0.017503	 -0.105584	  0.065119	  0.058041	 -0.006176	 -0.045794	 -0.116235	 -0.180126	 -0.011489	  0.135129	  0.676487
  0.012891	 -0.033870	  0.005598	 -0.113047	  0.041214	  0.037986	 -0.035664	 -0.063257	 -0.139683	 -0.176590	  0.005670	  0.162111	  0.700284
  0.017529	 -0.012134	  0.026391	 -0.122588	  0.058625	  0.025772	 -0.066185	 -0.067012	 -0.118994	 -0.160700	 -0.015108	  0.159047	  0.710232
  0.027940	 -0.023888	  0.022921	 -0.136802	  0.073476	  0.028978	 -0.080791	 -0.034376	 -0.072193	 -0.157381	 -0.017687	  0.144544	  0.707913
  0.047649	 -0.008330	 -0.027157	 -0.155179	  0.091171	  0.013684	 -0.060341	 -0.020077	 -0.087567	 -0.138102	 -0.003156	  0.164133	  0.725960
  0.029016	 -0.039767	 -0.028218	 -0.150037	  0.087359	 -0.004317	 -0.031989	  0.018367	 -0.120996	 -0.146576	  0.006258	  0.167774	  0.754469
  0.017216	 -0.075491	 -0.012782	 -0.141135	  0.080748	  0.000375	 -0.026164	  0.020982	 -0.164387	 -0.137747	  0.026756	  0.183321	  0.741272
  0.024821	 -0.070834	 -0.007071	 -0.100637	  0.093484	  0.018361	 -0.021301	  0.009671	 -0.167150	 -0.144342	  0.060626	  0.164685	  0.694807
  0.023469	 -0.067961	 -0.004947	 -0.070044	  0.126568	  0.048629	 -0.018757	  0.039170	 -0.167068	 -0.137398	  0.055929	  0.162699	  0.637515
  0.011822	 -0.066065	 -0.019426	 -0.071651	  0.134880	  0.055407	 -0.012333	  0.041351	 -0.163293	 -0.120901	  0.052300	  0.138551	  0.572264
 -0.024794	 -0.063819	 -0.000608	 -0.071437	  0.083702	  0.086439	 -0.030511	  0.031061	 -0.161595	 -0.157578	  0.055619	  0.148072	  0.522919
 -0.042642	 -0.053559	  0.026122	 -0.084823	  0.069751	  0.078364	 -0.036354	  0.037527	 -0.164365	 -0.178157	  0.095157	  0.154737	  0.484876
 -0.049473	 -0.022740	  0.003935	 -0.059034	  0.049251	  0.048949	 -0.080150	  0.037403	 -0.169034	 -0.186647	  0.138725	  0.144845	  0.481208
 -0.071285	 -0.028478	 -0.002496	 -0.055874	  0.043978	  0.055545	 -0.072861	  0.034382	 -0.156445	 -0.146049	  0.142937	  0.134039	  0.424189
 -0.081440	 -0.064521	  0.018879	 -0.055286	  0.039134	  0.063379	 -0.062040	  0.023464	 -0.127196	 -0.116020	  0.112080	  0.151200	  0.386166
 -0.059440	 -0.049505	  0.018523	 -0.072790	  0.049621	  0.050170	 -0.058112	 -0.000991	 -0.107454	 -0.087498	  0.127386	  0.117303	  0.361637
 -0.059880	 -0.021116	  0.011702	 -0.085133	  0.059750	  0.032486	 -0.029798	  0.013084	 -0.105860	 -0.066518	  0.133145	  0.101228	  0.342293
 -0.066132	 -0.054136	 -0.008710	 -0.130522	  0.035355	  0.031663	 -0.018755	  0.006783	 -0.090671	 -0.054893	  0.131486	  0.141445	  0.335959
 -0.076016	 -0.069762	 -0.024871	 -0.143448	  0.044561	  0.013439	 -0.009396	  0.044891	 -0.109458	 -0.086748	  0.113187	  0.139821	  0.286284
 -0.085589	 -0.062901	  0.009845	 -0.118908	  0.041856	 -0.004011	  0.014277	  0.057464	 -0.097465	 -0.070436	  0.093252	  0.138245	  0.253921
 -0.057400	 -0.093653	  0.048101	 -0.102907	  0.070888	  0.020733	 -0.003153	  0.039348	 -0.099043	 -0.109889	  0.098980	  0.143311	  0.214265
 -0.027793	 -0.064708	  0.033675	 -0.073725	  0.092645	 -0.005922	  0.023600	  0.040644	 -0.124164	 -0.126852	  0.095644	  0.146841	  0.205923
 -0.003291	 -0.034039	  0.075070	 -0.069022	  0.094949	 -0.011537	  0.007940	  0.004689	 -0.160099	 -0.092869	  0.081089	  0.083916	  0.165144
 -0.027240	 -0.058476	  0.096525	 -0.060212	  0.108806	  0.003050	 -0.017980	  0.039444	 -0.143365	 -0.072535	  0.093406	  0.090227	  0.133227
  0.000184	 -0.079265	  0.032155	 -0.055324	  0.158637	  0.004688	 -0.006013	  0.069675	 -0.164802	 -0.060549	  0.090486	  0.087451	  0.122082
  0.015710	 -0.069305	 -0.001139	 -0.006828	  0.112798	 -0.013312	 -0.022632	  0.044329	 -0.155000	 -0.066370	  0.106350	  0.060958	  0.091030
 -0.017492	 -0.053813	  0.007173	  0.014404	  0.111997	  0.004308	 -0.036788	  0.024273	 -0.131527	 -0.081808	  0.108448	  0.086307	  0.088521
  0.006345	 -0.039148	 -0.010333	  0.001410	  0.112771	  0.005645	 -0.029380	 -0.001733	 -0.137964	 -0.102291	  0.114201	  0.045295	  0.060769
  0.024223	 -0.041421	 -0.042860	  0.007945	  0.080013	 -0.006320	 -0.038457	 -0.004163	 -0.120068	 -0.096818	  0.087128	  0.044762	  0.012403
  0.042525	 -0.025194	 -0.014102	  0.028704	  0.039681	 -0.012777	 -0.024262	  0.012178	 -0.099247	 -0.099344	  0.073862	  0.057847	 -0.033238
  0.034936	 -0.009085	 -0.055521	 -0.006450	  0.035117	 -0.020495	 -0.004036	  0.025378	 -0.059033	 -0.071252	  0.091491	  0.024229	 -0.021269
  0.045196	 -0.021558	 -0.064749	 -0.034700	  0.059655	 -0.010806	 -0.006454	  0.023584	 -0.079055	 -0.033576	  0.099805	  0.036703	 -0.001768
  0.037837	 -0.029145	 -0.068588	 -0.021001	  0.088804	 -0.013516	 -0.014714	  0.044860	 -0.094013	 -0.056755	  0.109053	  0.044421	  0.043360
  0.020703	 -0.052399	 -0.052701	  0.000692	  0.067199	 -0.009032	  0.013810	  0.082296	 -0.082548	 -0.070110	  0.076862	  0.049153	  0.094312
  0.021195	 -0.012098	 -0.024161	  0.018951	  0.007509	 -0.017178	  0.026872	  0.087266	 -0.074271	 -0.059550	  0.073304	  0.030775	  0.083349
  0.040542	 -0.017325	  0.024917	  0.003041	  0.013985	 -0.004652	 -0.004237	  0.081651	 -0.085459	 -0.064219	  0.085836	  0.027270	  0.089599
  0.063480	 -0.023414	  0.055357	 -0.023391	  0.029112	 -0.014596	 -0.022738	  0.096817	 -0.087148	 -0.032953	  0.082574	  0.006639	  0.121474
  0.049136	 -0.001567	  0.065994	 -0.026542	  0.051218	 -0.027944	 -0.050081	  0.091499	 -0.081102	 -0.066401	  0.092879	  0.017391	  0.166033
  0.068069	 -0.014707	  0.068189	 -0.051726	  0.025522	 -0.047802	 -0.064063	  0.079706	 -0.051024	 -0.033609	  0.070784	  0.007623	  0.162658
  0.087041	 -0.011609	  0.062945	 -0.049359	  0.014622	 -0.039719	 -0.054158	  0.066294	 -0.029177	 -0.046325	  0.053476	  0.010733	  0.196406
  0.057157	 -0.002625	  0.069504	 -0.020547	  0.011489	 -0.044876	 -0.026660	  0.057245	 -0.036330	 -0.064631	  0.068059	  0.005866	  0.202912
  0.056773	  0.016781	  0.081360	  0.007149	  0.010900	 -0.039840	 -0.031004	  0.065606	 -0.000187	 -0.068208	  0.083960	  0.024713	  0.184949
  0.072913	  0.025655	  0.054333	  0.013282	 -0.011132	 -0.037546	 -0.018776	  0.066914	  0.019447	 -0.065311	  0.057512	  0.007729	  0.208289
  0.076199	  0.042441	  0.025390	  0.016841	 -0.029364	  0.015411	  0.020020	  0.072373	  0.007668	 -0.065484	  0.067652	 -0.001157	  0.212057
  0.066376	  0.037044	 -0.004835	  0.015355	 -0.018581	  0.026837	  0.045702	  0.047689	 -0.015628	 -0.065250	  0.083202	  0.037940	  0.215885
  0.088711	  0.052995	 -0.021086	 -0.009452	  0.008074	  0.021386	  0.008324	  0.085372	 -0.033974	 -0.054114	  0.083710	  0.045235	  0.203483
  0.086000	  0.053451	 -0.000025	 -0.035033	  0.034818	 -0.013684	 -0.019153	  0.093520	 -0.024295	 -0.067620	  0.076201	  0.039037	  0.175196
  0.070207	  0.035795	  0.035124	  0.007603	  0.026177	 -0.013476	  0.045432	  0.097170	  0.032330	 -0.056016	  0.055666	  0.011869	  0.162062
  0.056239	  0.021857	  0.055696	  0.018653	  0.051602	  0.033792	  0.051653	  0.075156	  0.063114	 -0.079529	  0.058861	 -0.002448	  0.171610
  0.034902	 -0.017991	  0.069561	  0.010939	  0.088050	  0.016060	  0.033536	  0.051846	  0.065381	 -0.081855	  0.081390	 -0.007478	  0.180388
  0.055944	 -0.024160	  0.055006	 -0.000645	  0.071287	 -0.037265	  0.060799	  0.058844	  0.028158	 -0.040396	  0.088102	 -0.005878	  0.176043
  0.056083	  0.004456	  0.045693	  0.006294	  0.041847	 -0.065136	  0.074860	  0.064883	  0.028811	 -0.004833	  0.060859	 -0.018330	  0.185243
  0.037084	  0.006591	  0.076030	  0.017505	  0.015096	 -0.052376	  0.098219	  0.124297	  0.033229	 -0.006461	  0.046212	 -0.064658	  0.214215
  0.020264	 -0.013020	  0.068487	  0.000256	  0.037819	 -0.013869	  0.082052	  0.139163	  0.026715	 -0.025890	  0.051013	 -0.083606	  0.216559
  0.018765	 -0.005246	  0.048559	 -0.032491	  0.009830	  0.009169	  0.083971	  0.112219	  0.021047	 -0.012966	  0.016352	 -0.091887	  0.197487
  0.026957	 -0.013439	  0.023222	 -0.022947	 -0.036458	  0.012257	  0.088303	  0.077656	 -0.024911	  0.017168	  0.031493	 -0.076641	  0.221429
  0.030726	 -0.023661	 -0.020950	 -0.016947	 -0.050074	 -0.004558	  0.055911	  0.052650	 -0.046585	  0.023409	  0.041326	 -0.056502	  0.227451
  0.036111	 -0.031900	 -0.020697	 -0.024195	  0.020754	  0.038111	  0.054669	  0.018073	 -0.045125	  0.021866	  0.054798	 -0.035617	  0.222465
  0.086621	 -0.069420	 -0.016173	 -0.011592	  0.037968	  0.082269	  0.028599	 -0.007517	 -0.070118	  0.006368	  0.057623	 -0.017969	  0.221569
  0.079649	 -0.067470	 -0.023675	  0.017578	  0.046757	  0.061263	  0.009828	 -0.006259	 -0.090464	  0.037433	  0.035025	 -0.028178	  0.188224
  0.108526	 -0.047108	  0.023908	  0.040054	  0.056041	  0.035542	 -0.005847	 -0.033893	 -0.091901	  0.061800	  0.036065	  0.004850	  0.179252
  0.124015	 -0.014057	  0.019226	  0.026088	  0.076841	  0.024197	  0.004077	 -0.001508	 -0.078484	  0.077175	  0.042642	  0.011104	  0.222913
  0.117830	 -0.004498	 -0.016562	 -0.016289	  0.088984	  0.052737	  0.017315	  0.032994	 -0.021447	  0.067515	  0.044215	  0.033538	  0.267938
  0.088647	 -0.031482	  0.014009	 -0.055303	  0.095861	  0.063852	  0.010225	  0.019064	 -0.025643	  0.066017	 -0.023982	  0.016370	  0.277828
  0.069192	 -0.027528	  0.008641	 -0.039951	  0.128487	  0.062714	  0.036810	  0.011458	 -0.018924	  0.063277	 -0.048059	  0.053907	  0.256087
  0.051589	 -0.032056	  0.004295	 -0.018532	  0.119094	  0.056509	 -0.009391	  0.016667	  0.002691	  0.081718	 -0.048677	  0.063458	  0.223958
  0.059812	 -0.030287	  0.000484	 -0.031821	  0.090724	  0.095522	 -0.041552	  0.036757	  0.002120	  0.017194	 -0.036939	  0.053334	  0.185035
  0.042904	 -0.044101	 -0.008292	 -0.052180	  0.034020	  0.112203	 -0.019764	  0.035717	 -0.007181	 -0.006844	 -0.019879	  0.044944	  0.211827
  0.082829	 -0.063387	 -0.025684	 -0.024980	  0.024139	  0.099501	 -0.031437	  0.006908	 -0.029229	  0.015509	 -0.008717	  0.051488	  0.245291
  0.086605	 -0.071011	 -0.048446	 -0.000771	  0.059043	  0.063072	 -0.027068	 -0.023069	 -0.064685	 -0.011663	 -0.006566	  0.071114	  0.240997
  0.063256	 -0.066010	 -0.032343	 -0.008967	  0.079291	  0.035645	 -0.025930	 -0.056507	 -0.042457	 -0.025717	 -0.021562	  0.068474	  0.229237
  0.075573	 -0.064452	 -0.026484	 -0.034267	  0.105720	  0.034669	  0.011805	 -0.080094	 -0.019696	 -0.023860	 -0.033019	  0.068824	  0.174044
  0.082553	 -0.046220	 -0.016377	 -0.058098	  0.101782	  0.014788	  0.006545	 -0.052662	 -0.051976	  0.007661	 -0.021028	  0.047972	  0.152230
  0.084346	 -0.034372	 -0.000623	 -0.024478	  0.126596	  0.000622	  0.008796	 -0.016110	 -0.043268	  0.002643	 -0.049077	  0.051686	  0.143543
  0.041323	 -0.008393	 -0.007003	  0.006254	  0.133620	  0.028111	  0.010042	 -0.029650	 -0.031730	 -0.010177	 -0.058139	  0.066769	  0.142887
  0.024604	  0.002125	  0.001738	 -0.027229	  0.127789	  0.051354	  0.030321	 -0.057246	 -0.046099	  0.025011	 -0.033917	  0.035655	  0.118464
 -0.010555	  0.016225	 -0.019303	 -0.068816	  0.101724	  0.027177	  0.011494	 -0.068392	 -0.075454	  0.032154	 -0.054101	  0.013099	  0.093530
 -0.047396	 -0.004825	 -0.028148	 -0.092179	  0.085848	  0.013412	  0.024223	 -0.083610	 -0.084051	  0.039178	 -0.035096	  0.044802	  0.093522
 -0.011069	 -0.028551	 -0.006843	 -0.063796	  0.091998	  0.055342	  0.027391	 -0.043128	 -0.058936	  0.033517	 -0.008664	  0.034162	  0.093513
  0.027619	 -0.020172	  0.005527	 -0.024781	  0.072247	  0.066094	  0.009877	 -0.044989	 -0.026640	  0.013853	  0.013850	  0.019006	  0.070292
  0.015990	 -0.015758	 -0.005477	 -0.009513	  0.075416	  0.088936	  0.001154	 -0.024360	 -0.034897	  0.027064	  0.014558	  0.016077	  0.079060
  0.017793	 -0.017908	 -0.022695	 -0.042837	  0.056941	  0.091741	  0.029877	 -0.043570	 -0.073298	  0.026031	  0.004356	  0.057040	  0.104899
 -0.035185	  0.011300	 -0.016710	 -0.042439	  0.051529	  0.089019	  0.048005	 -0.058379	 -0.083215	 -0.025007	  0.005154	  0.057358	  0.105362
 -0.034877	  0.036921	 -0.034520	 -0.014353	  0.044774	  0.100509	  0.044195	 -0.106450	 -0.054039	  0.011731	  0.001350	  0.085954	  0.117115
 -0.069601	  0.040852	 -0.009909	 -0.010663	  0.060293	  0.087141	  0.071991	 -0.142733	 -0.051712	  0.050811	  0.014241	  0.127730	  0.101498
 -0.090862	  0.038453	  0.025170	 -0.004378	  0.065836	  0.089146	  0.091996	 -0.129903	 -0.050233	  0.081940	  0.055417	  0.153360	  0.102035
 -0.104766	 -0.007129	  0.026740	 -0.004220	  0.052119	  0.104117	  0.057929	 -0.137684	 -0.046058	  0.067206	  0.010125	  0.173372	  0.071623
 -0.100925	 -0.014904	  0.042993	  0.003955	  0.047358	  0.094045	  0.015319	 -0.148402	 -0.041725	  0.090975	  0.009361	  0.206122	  0.037190
 -0.092094	  0.026956	  0.033249	 -0.006658	  0.078316	  0.078534	  0.021327	 -0.099789	 -0.055174	  0.083806	 -0.004459	  0.213330	  0.018496
 -0.059037	  0.023831	  0.011962	 -0.015476	  0.053126	  0.067986	  0.049538	 -0.090880	 -0.051374	  0.044438	 -0.009295	  0.197163	 -0.019949
 -0.034158	 -0.007682	 -0.012660	 -0.000106	  0.027238	  0.061132	  0.063260	 -0.095440	 -0.073600	  0.021312	  0.026454	  0.175918	  0.012124
 -0.073308	  0.009152	 -0.017857	  0.001630	  0.049095	  0.027535	  0.054399	 -0.050936	 -0.104923	  0.036144	  0.028495	  0.209901	  0.016683
 -0.074990	  0.029085	 -0.001468	 -0.034666	  0.054988	  0.017468	  0.044776	 -0.059331	 -0.105120	  0.041997	  0.043835	  0.237036	  0.039116
 -0.091018	 -0.001826	 -0.002944	 -0.045647	  0.081331	  0.058088	  0.034837	 -0.075714	 -0.138599	  0.029320	  0.050930	  0.238377	  0.065768
 -0.071737	 -0.008043	  0.008238	 -0.045754	  0.089701	  0.046858	  0.038781	 -0.081880	 -0.113980	  0.065811	  0.076999	  0.258361	  0.055036
 -0.051032	  0.003954	  0.022413	 -0.052251	  0.127796	  0.042959	  0.027044	 -0.086494	 -0.100989	  0.080236	  0.060853	  0.260731	  0.047093
 -0.085863	 -0.004568	  0.007303	 -0.068821	  0.129146	  0.048149	  0.030598	 -0.050229	 -0.101063	  0.073570	  0.061490	  0.251259	  0.047818
 -0.089901	 -0.005232	 -0.014923	 -0.060754	  0.154433	  0.039776	  0.061793	 -0.047941	 -0.088340	  0.057288	  0.074988	  0.223818	  0.035206
 -0.042948	 -0.033388	 -0.036101	 -0.045938	  0.148839	  0.065086	  0.073942	 -0.046525	 -0.100126	  0.038070	  0.049275	  0.218758	  0.000186
 -0.001644	 -0.037859	 -0.050794	 -0.061123	  0.106446	  0.060058	  0.061993	 -0.050720	 -0.119115	  0.041557	  0.020762	  0.226362	  0.015276
 -0.008510	 -0.035264	 -0.050023	 -0.060814	  0.110901	  0.068856	  0.075473	 -0.076271	 -0.128320	  0.030978	 -0.003697	  0.254419	  0.085186
 -0.017066	 -0.033832	 -0.020070	 -0.064514	  0.110486	  0.055500	  0.079853	 -0.088930	 -0.086274	  0.052646	  0.006383	  0.285554	  0.133621
 -0.036782	 -0.036450	  0.006789	 -0.083433	  0.114656	  0.038860	  0.088772	 -0.095338	 -0.040941	  0.070981	  0.030540	  0.298742	  0.108580
 -0.017310	 -0.054961	  0.017821	 -0.077133	  0.073884	  0.017071	  0.101809	 -0.081888	 -0.058035	  0.043561	  0.030290	  0.307711	  0.114384
 -0.032065	 -0.024522	  0.029261	 -0.095631	  0.025694	  0.023495	  0.099891	 -0.066604	 -0.029611	  0.052699	  0.024986	  0.329372	  0.097345
 -0.036470	 -0.000556	  0.009276	 -0.088757	  0.003996	  0.064553	  0.120783	 -0.064084	 -0.087540	  0.042724	  0.050478	  0.308847	  0.097395
 -0.043238	 -0.006308	  0.027108	 -0.081819	  0.047212	  0.066211	  0.132045	 -0.067733	 -0.120378	  0.024413	  0.060997	  0.288797	  0.112374
 -0.026746	 -0.057020	  0.045801	 -0.043880	  0.060964	  0.055878	  0.127529	 -0.064689	 -0.101600	 -0.019222	  0.082274	  0.292135	  0.115485
 -0.015714	 -0.057994	  0.045933	 -0.001508	  0.065451	  0.038440	  0.152373	 -0.090401	 -0.109361	  0.029981	  0.103662	  0.277341	  0.129889
 -0.011262	 -0.042084	  0.058066	 -0.037571	  0.020658	  0.004080	  0.153920	 -0.066340	 -0.123813	  0.044839	  0.103650	  0.254604	  0.153368
  0.004015	 -0.071266	  0.060588	 -0.039469	  0.009257	 -0.027725	  0.142416	 -0.030925	 -0.094410	  0.073496	  0.093249	  0.244872	  0.177852
  0.031351	 -0.070556	  0.090683	 -0.023130	  0.040025	 -0.014569	  0.117018	 -0.005299	 -0.077679	  0.117190	  0.069148	  0.235649	  0.186631
  0.039915	 -0.114416	  0.086071	 -0.008965	  0.032250	  0.010944	  0.116452	 -0.029011	 -0.084977	  0.092911	  0.042552	  0.215514	  0.183742
  0.001961	 -0.075933	  0.064990	 -0.021324	  0.051112	  0.006445	  0.150538	 -0.033640	 -0.062059	  0.081515	  0.045604	  0.223500	  0.202474
  0.002882	 -0.061759	  0.055475	 -0.032337	  0.098076	  0.009053	  0.130353	 -0.015324	 -0.130465	  0.084134	  0.064926	  0.259734	  0.186734
  0.016015	 -0.058291	  0.024846	 -0.050704	  0.081982	  0.006840	  0.111928	 -0.011240	 -0.169797	  0.094077	  0.055204	  0.235875	  0.198425
 -0.015098	 -0.000177	  0.005539	 -0.091232	  0.068931	 -0.004838	  0.103845	 -0.013419	 -0.151598	  0.106411	  0.046416	  0.250333	  0.247313
 -0.009462	  0.021291	  0.024458	 -0.102434	  0.080187	  0.050312	  0.056381	 -0.035803	 -0.132877	  0.084822	  0.092287	  0.257445	  0.265375
  0.012373	 -0.010268	 -0.006617	 -0.109938	  0.088375	  0.041256	  0.053102	 -0.041736	 -0.129478	  0.085368	  0.073146	  0.203205	  0.283292
 -0.011435	 -0.048139	  0.005239	 -0.103861	  0.097824	  0.017432	  0.065470	 -0.041606	 -0.137882	  0.074817	  0.053482	  0.190892	  0.260204
  0.013728	 -0.111586	  0.013946	 -0.079912	  0.068779	 -0.019035	  0.034558	 -0.043336	 -0.111278	  0.070640	  0.055266	  0.213162	  0.265856
  0.040773	 -0.113911	  0.050324	 -0.078276	  0.079587	 -0.003131	  0.009457	 -0.048450	 -0.113730	  0.045961	  0.068642	  0.240890	  0.285685
  0.025330	 -0.092398	  0.025211	 -0.091507	  0.091858	 -0.010714	  0.011941	 -0.036356	 -0.130614	  0.077482	  0.092435	  0.218120	  0.349525
 -0.008001	 -0.088827	  0.009774	 -0.087295	  0.123002	 -0.034225	  0.026935	 -0.041569	 -0.131051	  0.047181	  0.092339	  0.233410	  0.365474
  0.028145	 -0.082120	 -0.000301	 -0.054924	  0.097427	 -0.057832	 -0.024602	 -0.052516	 -0.118933	  0.060016	  0.066591	  0.223761	  0.372878
  0.055504	 -0.082674	  0.000148	 -0.042100	  0.083548	 -0.068699	 -0.027413	 -0.063228	 -0.103543	  0.063472	  0.023963	  0.224449	  0.355968
  0.068287	 -0.086295	 -0.009334	 -0.039796	  0.070105	 -0.066645	 -0.026667	 -0.092006	 -0.097345	  0.024678	  0.025013	  0.238043	  0.362604
  0.073445	 -0.109621	 -0.031816	 -0.056287	  0.109221	 -0.056138	  0.008193	 -0.066628	 -0.139308	  0.011481	  0.000077	  0.242179	  0.388817
  0.069289	 -0.112739	 -0.019202	 -0.104353	  0.105571	  0.016374	  0.017476	 -0.062448	 -0.149675	  0.035823	  0.019579	  0.231570	  0.377529
  0.050135	 -0.103501	  0.007155	 -0.132640	  0.089940	  0.012525	  0.023021	 -0.064674	 -0.147909	  0.039161	  0.037479	  0.270125	  0.381392
  0.049906	 -0.113793	 -0.024080	 -0.118754	  0.085617	  0.003838	  0.018976	 -0.072292	 -0.138986	  0.019204	  0.028026	  0.302073	  0.400086
  0.073951	 -0.094321	 -0.029888	 -0.100091	  0.027404	  0.019857	  0.030394	 -0.096800	 -0.119696	  0.014664	  0.029766	  0.285497	  0.453119
  0.101015	 -0.094281	  0.004885	 -0.068686	  0.041966	  0.025422	  0.035757	 -0.072919	 -0.090957	  0.008162	  0.014823	  0.292108	  0.500760
  0.111094	 -0.091456	  0.022141	 -0.041333	  0.045861	 -0.006550	  0.027384	 -0.060700	 -0.097648	 -0.027095	  0.040525	  0.284920	  0.542523
  0.110996	 -0.087005	  0.027378	 -0.048039	  0.008283	  0.015173	  0.066472	 -0.084253	 -0.063055	 -0.024095	  0.088841	  0.254372	  0.538982
  0.072396	 -0.079020	 -0.010871	 -0.060991	  0.028538	  0.009152	  0.064027	 -0.086040	 -0.077300	 -0.014837	  0.096377	  0.257372	  0.518932
  0.070163	 -0.062852	 -0.011057	 -0.085553	  0.040285	  0.007514	  0.043380	 -0.122619	 -0.083021	 -0.053074	  0.121962	  0.267345	  0.524951
  0.106167	 -0.091060	 -0.003374	 -0.075009	  0.069907	  0.024360	  0.027269	 -0.105251	 -0.103863	 -0.068697	  0.091301	  0.249531	  0.536102
  0.123155	 -0.079059	 -0.022321	 -0.048107	  0.076319	  0.018410	  0.035237	 -0.096997	 -0.124105	 -0.099096	  0.071402	  0.266351	  0.544961
  0.145595	 -0.093236	 -0.003756	 -0.071600	  0.072662	  0.009524	  0.056855	 -0.066183	 -0.122069	 -0.110924	  0.065648	  0.249522	  0.563564
  0.130819	 -0.093026	 -0.005279	 -0.062816	  0.062342	 -0.037212	  0.056540	 -0.058855	 -0.129642	 -0.116904	  0.071556	  0.285768	  0.621107
  0.130912	 -0.093775	 -0.003968	 -0.093569	  0.069724	 -0.009326	  0.054613	 -0.063567	 -0.120970	 -0.112039	  0.131894	  0.274956	  0.658470
  0.180878	 -0.100043	 -0.026465	 -0.121900	  0.085484	 -0.012855	  0.038349	 -0.029710	 -0.094053	 -0.103019	  0.174477	  0.274022	  0.657225
  0.187086	 -0.088978	 -0.051736	 -0.113967	  0.118414	  0.014290	  0.011985	 -0.002075	 -0.096895	 -0.109050	  0.197018	  0.284349	  0.643369
