# Supplementary material for: A fluorescent photoimmunoconjugate for imaging of cholesteatoma
Source: Sci Rep. 2022 Nov 19;12:19905. doi: 10.1038/s41598-022-22072-9 (PMC9675863; doi:10.1038/s41598-022-22072-9)
Supplement: Supplementary file 2 — Supplementary Information 2. [file 41598_2022_22072_MOESM2_ESM.zip › Data/ABR-67-7]

:RUN-7	LEVEL SWEEP	TEMP:NaN	6/13/2018	1:02 PM	NaNHR:
:SW EAR: R	SW FREQ: 45.25	# AVERAGES: 512	REP RATE (/sec): 40	DRIVER: RS Tweeter	SAMPLE (�sec): 40	
:NOTES-
:CHAMBER-CH4B-PXI
:CFTS Version: V2.7.2 (R850)
:LEVELS:20;25;30;35;40;45;50;55;60;65;70;75;80;
:DATA
  0.000462	 -0.049161	  0.071283	  0.024259	  0.003978	  0.018943	 -0.003819	 -0.015369	  0.017876	 -0.013729	  0.007692	 -0.028158	  0.013866
 -0.009296	 -0.092794	  0.051439	 -0.017686	  0.015928	  0.055900	 -0.032716	  0.002980	  0.014184	  0.008307	 -0.001056	 -0.054094	 -0.003096
 -0.012006	 -0.063923	  0.036146	 -0.018347	 -0.000896	  0.042746	 -0.035076	  0.020885	  0.011746	 -0.001742	 -0.026413	 -0.052943	 -0.008178
  0.000295	 -0.066612	  0.025222	  0.024297	 -0.009266	  0.041657	 -0.033940	  0.044605	  0.049715	  0.010523	 -0.056481	 -0.045590	 -0.039259
  0.036305	 -0.019331	  0.003991	  0.040615	  0.016295	  0.026343	 -0.027316	  0.031379	  0.035132	 -0.001508	 -0.080869	 -0.064707	 -0.023692
  0.014468	 -0.034653	  0.025762	  0.034915	  0.009700	  0.011615	 -0.026410	  0.001821	  0.019717	 -0.021970	 -0.039392	 -0.076807	 -0.028235
  0.050043	 -0.041634	  0.040981	 -0.028037	  0.010286	 -0.004530	 -0.034073	 -0.000103	  0.016065	 -0.020446	 -0.003071	 -0.050646	 -0.049688
  0.062226	 -0.011881	  0.041712	 -0.033737	  0.017479	  0.009533	  0.000922	  0.012127	 -0.009557	 -0.038785	  0.005620	 -0.017812	 -0.065338
  0.026380	  0.010409	 -0.002577	  0.001500	  0.040128	 -0.017208	 -0.024372	  0.036642	 -0.014288	 -0.015717	 -0.020899	  0.012533	 -0.048638
  0.030547	  0.012347	 -0.014077	 -0.012005	  0.047297	 -0.033505	 -0.053451	  0.006319	 -0.031246	  0.051147	 -0.054267	  0.015817	 -0.043162
  0.022639	 -0.014840	  0.026307	 -0.064557	  0.041964	 -0.029155	 -0.070259	 -0.001271	 -0.024347	  0.035778	 -0.032255	  0.046171	 -0.055650
  0.014584	 -0.042862	  0.018990	 -0.069271	  0.033078	 -0.000815	 -0.047956	  0.009805	 -0.002766	  0.002724	  0.001327	  0.038498	 -0.022915
 -0.014755	 -0.032405	 -0.001636	 -0.040226	  0.034640	  0.008203	  0.010014	 -0.006892	 -0.002694	  0.003087	  0.001505	  0.019063	 -0.011253
 -0.013038	  0.015964	 -0.015890	 -0.003828	  0.030423	 -0.010798	  0.026201	  0.009786	 -0.012760	  0.020674	 -0.002968	  0.040841	  0.002691
 -0.042469	  0.087236	 -0.012659	  0.028924	  0.047000	 -0.003291	  0.068324	  0.021676	 -0.000794	  0.019286	  0.016663	  0.039984	  0.030444
 -0.036044	  0.059525	 -0.045978	 -0.012343	  0.002818	 -0.008258	  0.048900	 -0.002647	  0.000494	  0.007851	  0.037597	  0.045422	  0.042636
 -0.011572	  0.018222	 -0.052206	 -0.000712	 -0.061996	 -0.012349	  0.005189	 -0.042141	 -0.000911	 -0.001661	  0.047885	  0.010248	  0.030660
 -0.033818	  0.066213	 -0.052644	  0.055530	 -0.095893	 -0.015048	  0.045849	 -0.068563	 -0.007896	 -0.024838	  0.058278	  0.037423	  0.040261
 -0.036764	  0.102293	 -0.065013	  0.062889	 -0.103571	 -0.035895	  0.090192	 -0.037252	 -0.035950	 -0.018756	  0.070195	  0.035036	  0.117534
 -0.048185	  0.097889	 -0.079153	  0.027820	 -0.079392	 -0.044089	  0.093795	 -0.023786	 -0.021723	 -0.000227	  0.070908	  0.049720	  0.121010
 -0.055896	  0.085789	 -0.101886	  0.051168	 -0.062356	 -0.044014	  0.070856	  0.011095	 -0.060708	  0.005555	  0.082856	  0.086368	  0.131499
 -0.070407	  0.079356	 -0.104270	  0.066756	 -0.081871	 -0.070885	  0.071249	  0.050073	 -0.062105	  0.035668	  0.050050	  0.133324	  0.175849
 -0.046610	  0.076973	 -0.103174	  0.092963	 -0.115988	 -0.069254	  0.106870	 -0.004930	 -0.050247	  0.058698	  0.010200	  0.112024	  0.205408
 -0.042021	  0.104659	 -0.132756	  0.067160	 -0.113098	 -0.038073	  0.084499	 -0.010919	 -0.049752	  0.042139	 -0.002259	  0.114394	  0.207605
 -0.038779	  0.117675	 -0.093277	  0.068454	 -0.087494	 -0.044919	  0.060190	 -0.019912	 -0.070429	  0.004618	 -0.032166	  0.149927	  0.219827
 -0.049395	  0.100096	 -0.035427	  0.042282	 -0.067954	 -0.016913	  0.048421	 -0.027886	 -0.047321	 -0.009435	 -0.038499	  0.182000	  0.242814
 -0.046477	  0.093388	 -0.023462	  0.040234	 -0.082179	 -0.005420	  0.044541	 -0.031709	 -0.027735	 -0.011295	  0.013061	  0.229348	  0.291624
 -0.022542	  0.096863	 -0.001368	  0.082395	 -0.068878	 -0.025275	  0.026524	 -0.066001	 -0.017795	 -0.030923	  0.016052	  0.277006	  0.349839
 -0.010435	  0.141544	 -0.007843	  0.066361	 -0.060157	  0.004996	  0.016427	 -0.045809	 -0.002279	 -0.004262	  0.046956	  0.279652	  0.442164
 -0.025036	  0.131721	  0.025718	  0.055546	 -0.084323	 -0.023754	  0.019824	 -0.043866	  0.024646	  0.017181	  0.115966	  0.288985	  0.513373
 -0.032532	  0.109686	  0.023273	  0.062510	 -0.107050	 -0.031775	  0.009400	 -0.047235	  0.040622	  0.055860	  0.154131	  0.346569	  0.530948
 -0.022253	  0.078803	  0.036134	  0.079515	 -0.105166	 -0.057479	  0.062051	  0.002382	  0.072996	  0.113417	  0.225146	  0.357846	  0.554513
 -0.039213	  0.035658	  0.016554	  0.097462	 -0.081181	 -0.078326	  0.099710	  0.045256	  0.122429	  0.207988	  0.302954	  0.409638	  0.536926
 -0.044181	  0.077878	  0.027114	  0.064559	 -0.037550	 -0.069123	  0.060895	  0.031460	  0.144574	  0.281678	  0.331569	  0.440235	  0.524366
 -0.036979	  0.106711	  0.049335	  0.057923	 -0.018056	 -0.065006	  0.007975	  0.027509	  0.153834	  0.334777	  0.344756	  0.398225	  0.460123
 -0.027896	  0.078575	  0.045286	  0.059400	 -0.028275	 -0.061544	  0.003292	  0.033384	  0.192486	  0.334206	  0.322326	  0.345135	  0.416559
 -0.014919	  0.060359	  0.018588	  0.063321	 -0.002423	 -0.055176	  0.042533	  0.062665	  0.199897	  0.321773	  0.254677	  0.278265	  0.325434
 -0.019825	  0.072036	  0.008814	  0.051623	 -0.049223	 -0.024324	  0.065461	  0.067774	  0.197935	  0.314941	  0.190324	  0.184122	  0.216837
 -0.031735	  0.052099	  0.006741	  0.033630	 -0.050186	 -0.050132	  0.077441	  0.097890	  0.131128	  0.249464	  0.109237	  0.119647	  0.149852
 -0.022365	  0.027898	  0.029341	  0.081252	 -0.040072	 -0.078822	  0.085415	  0.105918	  0.077253	  0.173535	  0.048148	  0.079735	  0.076593
 -0.028476	 -0.011840	  0.067302	  0.067159	 -0.022877	 -0.079699	  0.094544	  0.122284	 -0.015255	  0.064834	 -0.020321	  0.016666	  0.065465
 -0.042045	 -0.047432	  0.045055	  0.052949	  0.007286	 -0.070905	  0.105931	  0.131605	 -0.080703	 -0.012242	 -0.110562	 -0.043752	 -0.019610
 -0.050632	 -0.016236	  0.003716	  0.090293	 -0.006097	 -0.048066	  0.065532	  0.119132	 -0.127501	 -0.027646	 -0.111907	 -0.065882	 -0.061380
 -0.049179	  0.058928	 -0.013416	  0.113360	 -0.022427	 -0.061555	  0.032717	  0.076534	 -0.170581	 -0.050369	 -0.135695	 -0.079547	 -0.031598
 -0.033486	  0.059290	  0.037941	  0.055503	 -0.006152	 -0.059840	  0.023870	  0.036970	 -0.166333	 -0.083119	 -0.137251	 -0.062749	 -0.024473
 -0.039302	  0.005122	  0.040591	  0.041285	  0.001372	 -0.074738	  0.004236	  0.011393	 -0.146374	 -0.082053	 -0.109794	 -0.052321	 -0.013167
 -0.051301	 -0.003312	  0.006521	  0.051835	 -0.016311	 -0.046165	  0.003251	 -0.042346	 -0.172674	 -0.061389	 -0.094137	 -0.045278	  0.014934
  0.006708	  0.004798	 -0.005374	  0.063873	 -0.027439	 -0.036892	  0.042312	 -0.058379	 -0.179206	 -0.057927	 -0.100717	 -0.045634	  0.050946
  0.013524	  0.017379	  0.017233	  0.132361	 -0.040917	 -0.046709	  0.006499	 -0.037992	 -0.169384	 -0.057818	 -0.122330	 -0.018210	  0.100417
 -0.007493	  0.029157	  0.032216	  0.167378	 -0.031478	 -0.010399	 -0.054674	 -0.057396	 -0.154540	 -0.018647	 -0.071753	  0.024123	  0.105184
 -0.013045	  0.028042	  0.029559	  0.154371	 -0.035417	 -0.002434	 -0.052533	 -0.096548	 -0.140428	 -0.012533	 -0.001313	  0.071229	  0.132174
 -0.055285	  0.029234	  0.010225	  0.152420	 -0.052244	 -0.025600	  0.016921	 -0.109572	 -0.172025	 -0.021352	  0.050782	  0.100664	  0.210624
 -0.059258	  0.036582	 -0.019316	  0.146499	 -0.036695	 -0.016527	  0.022199	 -0.097523	 -0.150117	  0.021781	  0.106760	  0.117916	  0.296791
 -0.075442	  0.070556	  0.026399	  0.136136	 -0.032847	  0.006218	  0.045840	 -0.094078	 -0.137779	  0.074385	  0.120414	  0.152120	  0.347259
 -0.108421	  0.096299	  0.009430	  0.147927	 -0.029264	 -0.028185	  0.069063	 -0.070263	 -0.081398	  0.094729	  0.152232	  0.212826	  0.392759
 -0.109177	  0.077022	 -0.010552	  0.138423	 -0.039163	 -0.016640	  0.091652	 -0.078452	 -0.030154	  0.114434	  0.214828	  0.295729	  0.425717
 -0.102383	  0.055105	 -0.012749	  0.150859	 -0.046212	  0.017609	  0.092516	 -0.141203	 -0.015305	  0.138804	  0.222798	  0.302557	  0.412773
 -0.081893	  0.043537	 -0.034435	  0.170614	 -0.067616	 -0.002495	  0.042431	 -0.110157	  0.013042	  0.178413	  0.266911	  0.348716	  0.375162
 -0.093526	  0.038577	 -0.036100	  0.158963	 -0.065735	  0.034514	  0.028764	 -0.045432	  0.055711	  0.201161	  0.255661	  0.339694	  0.335975
 -0.091862	  0.054348	 -0.031743	  0.145189	 -0.073148	  0.076700	  0.018099	 -0.022485	  0.089775	  0.168399	  0.211974	  0.270784	  0.282982
 -0.061576	  0.062323	 -0.004738	  0.126145	 -0.087888	  0.055613	  0.024066	  0.031146	  0.068394	  0.139201	  0.213010	  0.251081	  0.236072
 -0.063154	  0.064158	 -0.031807	  0.116001	 -0.065697	  0.047151	  0.024373	  0.095920	  0.034577	  0.136474	  0.141540	  0.199975	  0.202023
 -0.088629	  0.064287	 -0.022086	  0.130068	 -0.065542	  0.041807	  0.037867	  0.115319	  0.038499	  0.106575	  0.100438	  0.157517	  0.207685
 -0.097595	  0.072637	  0.009763	  0.123731	 -0.060055	  0.051601	  0.029927	  0.088599	  0.006744	  0.069669	  0.110586	  0.150796	  0.190133
 -0.131360	  0.084935	  0.018035	  0.100714	 -0.051466	  0.053607	  0.013202	  0.076230	 -0.066660	  0.045432	  0.061348	  0.133512	  0.179805
 -0.106781	  0.089958	 -0.014782	  0.092949	 -0.038407	  0.057951	  0.012558	  0.050034	 -0.101738	  0.017864	  0.032323	  0.112467	  0.193230
 -0.089448	  0.077037	 -0.040268	  0.070663	 -0.008300	  0.049473	  0.012346	  0.048405	 -0.098123	 -0.015883	  0.014605	  0.098950	  0.189713
 -0.066345	  0.043287	 -0.068936	  0.075721	 -0.030511	  0.012052	  0.011070	  0.050483	 -0.069629	 -0.005952	 -0.034075	  0.083639	  0.178703
 -0.043190	  0.050553	 -0.030963	  0.083063	 -0.032499	  0.005706	  0.002089	  0.017296	 -0.058435	 -0.015534	 -0.031944	  0.100259	  0.179631
 -0.033511	  0.054381	  0.004083	  0.115390	 -0.049395	 -0.003012	 -0.010138	 -0.011414	 -0.068597	 -0.006136	 -0.013028	  0.131827	  0.156061
 -0.023573	  0.068531	 -0.012965	  0.088659	 -0.084734	 -0.016529	  0.004963	 -0.028646	 -0.087928	  0.031475	 -0.018927	  0.151430	  0.095582
 -0.058342	  0.070376	 -0.021414	  0.045532	 -0.090457	 -0.023325	  0.019266	 -0.023996	 -0.112720	  0.009290	  0.000632	  0.176950	  0.077495
 -0.073861	  0.062141	 -0.051796	  0.034628	 -0.081722	  0.016359	  0.033968	 -0.023761	 -0.127878	  0.032506	  0.013625	  0.197328	  0.051700
 -0.050951	  0.024751	 -0.043352	  0.058241	 -0.079565	  0.025246	  0.045846	  0.004534	 -0.126583	  0.035543	  0.014107	  0.165907	  0.055715
 -0.054221	  0.060849	 -0.045997	  0.072445	 -0.072062	  0.016152	  0.021365	  0.012778	 -0.094765	  0.017872	  0.017096	  0.151126	  0.071538
 -0.030735	  0.079314	 -0.052292	  0.073676	 -0.037765	 -0.017122	  0.012383	  0.019608	 -0.053938	 -0.022494	  0.017523	  0.138175	  0.100081
 -0.045521	  0.084810	 -0.049856	  0.090597	 -0.033933	 -0.005537	  0.012954	  0.035497	 -0.039868	 -0.025785	 -0.009187	  0.136093	  0.158296
 -0.045174	  0.121191	 -0.046353	  0.122902	 -0.033606	 -0.020191	  0.055384	  0.011232	 -0.043177	  0.014788	 -0.049095	  0.189916	  0.211624
 -0.056802	  0.112405	 -0.059874	  0.141689	 -0.038554	 -0.036522	  0.083807	  0.017823	 -0.059502	  0.006689	 -0.036591	  0.209578	  0.248571
 -0.064367	  0.081159	 -0.059293	  0.134422	 -0.041261	  0.005513	  0.056070	  0.036637	 -0.065801	  0.026059	 -0.003165	  0.286077	  0.301349
 -0.064596	  0.066025	 -0.060534	  0.132869	 -0.029163	 -0.020008	  0.036023	  0.038553	 -0.052407	  0.049811	  0.071485	  0.321836	  0.306361
 -0.076680	  0.051426	 -0.050003	  0.118389	 -0.023918	 -0.051036	  0.020430	  0.004712	 -0.044047	  0.108783	  0.117170	  0.371235	  0.337162
 -0.074301	  0.027721	 -0.027697	  0.130516	 -0.033534	 -0.069093	  0.029451	 -0.001448	 -0.038902	  0.180079	  0.152212	  0.388798	  0.344726
 -0.049159	  0.022910	  0.011038	  0.127344	 -0.060885	 -0.067746	  0.064603	  0.022740	 -0.012236	  0.199705	  0.184297	  0.384423	  0.358865
 -0.040726	  0.029549	  0.015129	  0.088382	 -0.055760	 -0.055141	  0.054628	  0.031704	  0.015359	  0.229020	  0.212631	  0.412343	  0.383642
 -0.022263	  0.026800	  0.008763	  0.044108	 -0.043258	 -0.061438	  0.045659	  0.007666	  0.023578	  0.252063	  0.204196	  0.446015	  0.389570
 -0.032180	 -0.001926	 -0.002701	  0.023612	 -0.025704	 -0.041336	  0.055429	  0.031950	  0.044335	  0.281832	  0.217633	  0.437871	  0.354778
 -0.040306	 -0.020179	 -0.014226	  0.029863	 -0.006875	 -0.029940	  0.033691	  0.083904	  0.071724	  0.245119	  0.195167	  0.446907	  0.302878
 -0.083568	  0.010437	 -0.016565	  0.040436	  0.008258	 -0.034835	  0.008681	  0.100445	  0.082452	  0.232564	  0.174736	  0.448638	  0.298320
 -0.087107	  0.011434	  0.016443	  0.032774	 -0.020760	 -0.017713	 -0.021866	  0.087547	  0.087834	  0.194716	  0.153081	  0.402797	  0.254273
 -0.058801	  0.008284	  0.029266	  0.045895	 -0.021948	 -0.033846	 -0.003634	  0.122380	  0.068555	  0.210831	  0.146046	  0.349178	  0.237558
 -0.060107	  0.007868	  0.041531	  0.045512	 -0.010502	 -0.054490	  0.047322	  0.131052	  0.039954	  0.214741	  0.097673	  0.325787	  0.241554
 -0.061482	 -0.008313	  0.032522	  0.047406	 -0.018632	 -0.067269	  0.059352	  0.098905	 -0.000322	  0.194714	  0.061331	  0.249530	  0.239579
 -0.058848	 -0.024748	 -0.019748	  0.049555	 -0.038588	 -0.091539	  0.085509	  0.077639	 -0.011339	  0.168293	  0.043393	  0.233125	  0.226751
 -0.086969	  0.010182	 -0.069164	  0.053638	 -0.060109	 -0.075682	  0.086077	  0.074207	 -0.032190	  0.156307	  0.096490	  0.239896	  0.233675
 -0.108519	  0.059267	 -0.054716	  0.052459	 -0.099661	 -0.057393	  0.072606	  0.053805	 -0.004949	  0.167143	  0.112930	  0.242884	  0.276941
 -0.114430	  0.079932	 -0.026851	  0.048185	 -0.138044	 -0.017779	  0.044194	  0.051836	  0.003857	  0.192293	  0.122917	  0.239503	  0.296030
 -0.102983	  0.032569	 -0.004866	 -0.002159	 -0.146626	 -0.033352	  0.041391	  0.088001	 -0.039169	  0.155160	  0.122434	  0.246091	  0.323005
 -0.106599	 -0.016264	  0.001016	 -0.022452	 -0.134758	 -0.033086	  0.026758	  0.077295	 -0.046112	  0.156828	  0.097195	  0.293327	  0.350771
 -0.136054	  0.000772	 -0.021263	 -0.007681	 -0.120708	 -0.045066	 -0.005991	  0.041862	 -0.063765	  0.186140	  0.082817	  0.307756	  0.374756
 -0.123858	  0.012457	 -0.045221	  0.023754	 -0.101468	 -0.090740	 -0.018505	  0.064692	 -0.057218	  0.181590	  0.109735	  0.304211	  0.420553
 -0.129202	  0.001245	 -0.018431	  0.042561	 -0.059137	 -0.114744	 -0.056401	  0.046876	 -0.049013	  0.206563	  0.126658	  0.331736	  0.456926
 -0.176704	  0.008369	  0.018759	  0.030570	 -0.066926	 -0.109626	 -0.062431	  0.024246	 -0.048080	  0.206857	  0.131550	  0.347546	  0.486503
 -0.155798	  0.008178	  0.014591	  0.011043	 -0.090450	 -0.114086	 -0.042566	  0.044765	 -0.000985	  0.236172	  0.173314	  0.367868	  0.533336
 -0.154833	 -0.021263	  0.000823	  0.013325	 -0.110130	 -0.152333	  0.003686	  0.051755	  0.047323	  0.274659	  0.200307	  0.389805	  0.564959
 -0.166667	 -0.018977	 -0.049864	 -0.010037	 -0.129997	 -0.155155	  0.035104	  0.066457	  0.060267	  0.321780	  0.235179	  0.417143	  0.570388
 -0.188269	 -0.028753	 -0.030239	 -0.020349	 -0.150548	 -0.140314	  0.045265	  0.064920	  0.084614	  0.349027	  0.265401	  0.473109	  0.552980
 -0.181377	  0.003982	 -0.007725	 -0.016350	 -0.143640	 -0.106341	  0.064229	  0.041611	  0.087143	  0.363224	  0.247248	  0.456041	  0.546466
 -0.191578	  0.029862	 -0.001101	 -0.014502	 -0.151933	 -0.119777	  0.047407	  0.020390	  0.086918	  0.373251	  0.273211	  0.410492	  0.529335
 -0.195784	  0.018922	  0.010976	 -0.028804	 -0.180135	 -0.122836	  0.068198	  0.012489	  0.099491	  0.397914	  0.308890	  0.403031	  0.498399
 -0.214156	 -0.013990	 -0.029144	  0.000845	 -0.184614	 -0.159611	  0.058096	  0.059652	  0.107034	  0.350694	  0.243346	  0.388033	  0.449189
 -0.236995	  0.010118	 -0.022262	  0.040586	 -0.185426	 -0.183946	  0.094262	  0.091464	  0.112321	  0.326109	  0.213135	  0.346986	  0.378067
 -0.166877	  0.042308	 -0.016937	  0.048068	 -0.181772	 -0.170007	  0.091871	  0.112290	  0.139888	  0.318934	  0.214565	  0.293955	  0.286172
 -0.139007	  0.014481	 -0.016413	  0.065423	 -0.190415	 -0.167381	  0.074466	  0.139986	  0.158854	  0.298829	  0.198976	  0.247792	  0.224945
 -0.133403	  0.001813	 -0.044446	  0.086868	 -0.189506	 -0.137169	  0.082774	  0.159969	  0.183429	  0.277108	  0.114997	  0.214765	  0.190170
 -0.105239	  0.019466	 -0.049357	  0.089942	 -0.191833	 -0.138261	  0.077658	  0.159550	  0.189648	  0.219153	  0.058521	  0.127760	  0.151990
 -0.147300	  0.062511	 -0.042711	  0.078940	 -0.168169	 -0.121243	  0.079549	  0.204145	  0.134852	  0.152050	 -0.004049	  0.102337	  0.079077
 -0.168968	  0.052485	 -0.043620	  0.081873	 -0.181269	 -0.108971	  0.077855	  0.181437	  0.081823	  0.076882	 -0.087164	  0.057846	 -0.003559
 -0.144633	 -0.009853	 -0.068599	  0.081224	 -0.162114	 -0.101596	  0.078567	  0.171635	  0.013802	  0.021936	 -0.118932	 -0.001865	 -0.111093
 -0.146491	 -0.051016	 -0.068108	  0.085482	 -0.142639	 -0.105085	  0.063540	  0.189283	 -0.013919	  0.003903	 -0.195932	 -0.029822	 -0.188018
 -0.144895	 -0.053949	 -0.045941	  0.087922	 -0.157272	 -0.114877	  0.028246	  0.180875	 -0.040458	 -0.011019	 -0.264424	 -0.090325	 -0.243619
 -0.152064	 -0.027357	 -0.018876	  0.117858	 -0.179821	 -0.150611	  0.056616	  0.131226	 -0.067878	 -0.042687	 -0.340301	 -0.167816	 -0.272074
 -0.165933	 -0.033956	 -0.003957	  0.076315	 -0.163607	 -0.146484	  0.078021	  0.099888	 -0.095174	 -0.072891	 -0.392001	 -0.217164	 -0.265153
 -0.186040	 -0.017366	 -0.012629	  0.037727	 -0.145773	 -0.160170	  0.104376	  0.129078	 -0.119888	 -0.069470	 -0.395736	 -0.241946	 -0.229149
 -0.212037	  0.021193	 -0.003084	  0.072916	 -0.166998	 -0.164961	  0.094187	  0.108488	 -0.134005	 -0.130808	 -0.409593	 -0.264494	 -0.240573
 -0.227636	  0.031671	 -0.008542	  0.065229	 -0.170959	 -0.175563	  0.074867	  0.097433	 -0.147462	 -0.187812	 -0.424133	 -0.264950	 -0.249328
 -0.204291	  0.055295	 -0.001537	  0.015448	 -0.163420	 -0.168625	  0.035186	  0.061310	 -0.173638	 -0.206805	 -0.418362	 -0.284100	 -0.252147
 -0.191149	  0.016696	  0.007575	  0.003437	 -0.152960	 -0.163135	  0.008460	  0.037660	 -0.204882	 -0.207028	 -0.413699	 -0.239048	 -0.217980
 -0.170513	 -0.027658	  0.004950	 -0.006178	 -0.125162	 -0.159865	 -0.012091	  0.001749	 -0.249955	 -0.222384	 -0.376783	 -0.180383	 -0.153921
 -0.172588	 -0.026800	 -0.001082	 -0.000761	 -0.179602	 -0.173154	 -0.032326	 -0.066470	 -0.261574	 -0.209953	 -0.303729	 -0.156120	 -0.110683
 -0.180476	  0.012447	  0.004395	 -0.009462	 -0.189694	 -0.181476	 -0.001839	 -0.106646	 -0.272118	 -0.155812	 -0.304189	 -0.106705	 -0.058005
 -0.181317	  0.061357	  0.027867	 -0.035741	 -0.164045	 -0.154517	 -0.029397	 -0.096163	 -0.269676	 -0.127478	 -0.265429	 -0.050334	 -0.012292
 -0.194758	  0.071628	  0.064657	 -0.059109	 -0.192729	 -0.123805	 -0.054797	 -0.127153	 -0.258905	 -0.101443	 -0.258035	 -0.059235	 -0.008263
 -0.175908	  0.072308	  0.025969	 -0.058053	 -0.211468	 -0.111783	 -0.031019	 -0.172161	 -0.221589	 -0.072535	 -0.234189	 -0.042317	 -0.017623
 -0.170346	  0.058723	 -0.030961	 -0.065819	 -0.232967	 -0.129143	 -0.028856	 -0.191349	 -0.179531	 -0.050543	 -0.184819	 -0.029885	  0.011100
 -0.131160	  0.075496	 -0.031246	 -0.060029	 -0.213644	 -0.131070	 -0.031421	 -0.218220	 -0.151307	  0.011847	 -0.170503	 -0.022798	  0.029418
 -0.085544	  0.068885	  0.001397	 -0.028778	 -0.225665	 -0.124637	 -0.042326	 -0.218889	 -0.140435	  0.045464	 -0.141470	  0.040040	  0.038254
 -0.135147	  0.041185	 -0.000019	 -0.046697	 -0.201478	 -0.094966	 -0.047253	 -0.189084	 -0.142470	  0.080367	 -0.114763	  0.085442	  0.052152
 -0.124279	  0.041239	  0.002356	 -0.047815	 -0.171762	 -0.125061	 -0.047426	 -0.197335	 -0.107991	  0.104831	 -0.104862	  0.078227	  0.072349
 -0.078933	  0.041834	 -0.040324	 -0.051088	 -0.149310	 -0.129537	 -0.028443	 -0.192802	 -0.106741	  0.111010	 -0.100642	  0.086305	  0.071156
 -0.085443	  0.022469	 -0.063420	 -0.035357	 -0.160246	 -0.101580	 -0.008015	 -0.178378	 -0.091986	  0.124388	 -0.093307	  0.083017	  0.055200
 -0.096189	  0.009016	 -0.009441	 -0.061165	 -0.177156	 -0.061676	 -0.006319	 -0.118244	 -0.057687	  0.113082	 -0.107484	  0.046294	  0.007759
 -0.124767	  0.009980	  0.016013	 -0.079267	 -0.185310	 -0.040470	 -0.009572	 -0.087157	 -0.061819	  0.066433	 -0.105934	  0.026790	 -0.037571
 -0.137183	  0.032515	 -0.005847	 -0.078913	 -0.206739	 -0.068013	 -0.011928	 -0.101176	 -0.049174	  0.052584	 -0.112834	  0.000288	 -0.100464
 -0.125272	  0.050710	 -0.072115	 -0.049230	 -0.189839	 -0.107151	 -0.050425	 -0.081683	 -0.014667	  0.032432	 -0.119392	  0.000718	 -0.098145
 -0.127528	  0.068612	 -0.076094	 -0.080085	 -0.164491	 -0.101105	 -0.098040	 -0.076229	 -0.051394	  0.042701	 -0.135603	  0.028012	 -0.112349
 -0.140952	  0.037020	 -0.027259	 -0.077053	 -0.146544	 -0.082040	 -0.100510	 -0.024264	 -0.020309	  0.046076	 -0.140946	  0.014587	 -0.121708
 -0.136693	  0.013122	 -0.025910	 -0.033352	 -0.135870	 -0.090906	 -0.123740	  0.010623	 -0.024981	  0.073911	 -0.132849	 -0.003692	 -0.114577
 -0.128858	  0.031090	 -0.037782	 -0.011598	 -0.147991	 -0.080583	 -0.165884	  0.025792	 -0.048516	  0.105994	 -0.131125	  0.015470	 -0.135472
 -0.161082	 -0.000232	 -0.061638	 -0.018840	 -0.160000	 -0.075452	 -0.171059	  0.037457	 -0.081806	  0.089582	 -0.124224	 -0.007092	 -0.139804
 -0.162467	 -0.018062	 -0.053807	 -0.058091	 -0.121834	 -0.084128	 -0.166747	  0.013821	 -0.112263	  0.043346	 -0.144374	 -0.019250	 -0.085664
 -0.131714	 -0.056204	 -0.022848	 -0.070843	 -0.069784	 -0.091570	 -0.149849	 -0.011059	 -0.137037	  0.020545	 -0.151960	 -0.011618	 -0.048871
 -0.094244	 -0.042486	 -0.036430	 -0.038720	 -0.013724	 -0.090029	 -0.115681	 -0.013056	 -0.123659	  0.012695	 -0.164336	  0.011864	 -0.058756
 -0.102995	 -0.049171	 -0.020908	 -0.026800	 -0.019743	 -0.050221	 -0.079164	 -0.033508	 -0.114306	 -0.035733	 -0.201837	 -0.035915	 -0.079759
 -0.145875	 -0.028826	 -0.026530	 -0.059932	 -0.058075	 -0.065199	 -0.061809	 -0.078108	 -0.109790	 -0.042231	 -0.208560	 -0.075122	 -0.091954
 -0.156544	 -0.013451	 -0.032960	 -0.051120	 -0.071527	 -0.057028	 -0.071272	 -0.081516	 -0.102375	 -0.055646	 -0.239721	 -0.051433	 -0.129772
 -0.118848	  0.006621	 -0.035323	 -0.068647	 -0.050961	 -0.061483	 -0.099086	 -0.070902	 -0.125908	 -0.033644	 -0.278163	 -0.018997	 -0.161421
 -0.117069	 -0.008176	 -0.018222	 -0.044218	 -0.051323	 -0.020917	 -0.116670	 -0.067276	 -0.131333	 -0.051506	 -0.286726	  0.018894	 -0.144184
 -0.095148	 -0.028191	 -0.021254	 -0.073319	 -0.061387	  0.003401	 -0.057619	 -0.118879	 -0.169201	 -0.044576	 -0.255842	  0.018300	 -0.176537
 -0.100226	 -0.040010	 -0.025281	 -0.088458	 -0.050655	  0.002334	 -0.036466	 -0.121389	 -0.146764	 -0.084074	 -0.261094	  0.014879	 -0.176204
 -0.094753	 -0.047426	 -0.057780	 -0.116886	 -0.050081	  0.017098	 -0.053965	 -0.153816	 -0.129665	 -0.125618	 -0.271078	 -0.001898	 -0.155082
 -0.083352	 -0.016678	 -0.079461	 -0.096057	 -0.039864	 -0.006725	 -0.042149	 -0.195300	 -0.131903	 -0.137430	 -0.276708	 -0.007006	 -0.168196
 -0.101485	 -0.012041	 -0.109020	 -0.056731	 -0.029887	 -0.031547	 -0.057542	 -0.190669	 -0.172129	 -0.151879	 -0.343777	 -0.022176	 -0.205847
 -0.123486	 -0.005212	 -0.152061	 -0.057675	 -0.039652	 -0.055492	 -0.074269	 -0.204124	 -0.206211	 -0.118488	 -0.326868	 -0.005125	 -0.178311
 -0.128462	  0.002533	 -0.157519	 -0.037264	 -0.042379	 -0.058005	 -0.057703	 -0.221478	 -0.223720	 -0.099184	 -0.345128	  0.010739	 -0.165397
 -0.119952	  0.013452	 -0.117022	 -0.044781	 -0.035709	 -0.034100	 -0.071716	 -0.210682	 -0.205275	 -0.109445	 -0.356170	 -0.030865	 -0.117531
 -0.075324	  0.018592	 -0.077176	 -0.043425	 -0.032082	 -0.052753	 -0.095621	 -0.208489	 -0.168313	 -0.108881	 -0.306603	  0.000069	 -0.083342
 -0.011243	  0.001279	 -0.123464	 -0.045036	 -0.038287	 -0.060282	 -0.103203	 -0.200498	 -0.172179	 -0.129526	 -0.299881	  0.025203	 -0.046410
  0.027888	 -0.005649	 -0.107665	 -0.067650	 -0.045044	 -0.041042	 -0.134188	 -0.195418	 -0.164148	 -0.128294	 -0.296170	  0.035142	 -0.019418
  0.024039	  0.037046	 -0.061135	 -0.067007	 -0.087998	 -0.063231	 -0.133535	 -0.211753	 -0.130272	 -0.111797	 -0.281291	  0.065114	  0.021048
  0.008757	  0.054015	 -0.021037	 -0.069146	 -0.047777	 -0.051807	 -0.142334	 -0.233313	 -0.139408	 -0.103899	 -0.255085	  0.096436	  0.059403
  0.011416	  0.030671	 -0.013148	 -0.067285	 -0.010503	  0.002290	 -0.131704	 -0.232418	 -0.158994	 -0.078418	 -0.209461	  0.108115	  0.065192
 -0.009870	 -0.003403	 -0.070807	 -0.042645	 -0.014374	  0.034370	 -0.122442	 -0.178171	 -0.165998	 -0.054937	 -0.165194	  0.104238	  0.055430
  0.006169	  0.003748	 -0.094924	 -0.049065	 -0.016394	  0.061207	 -0.152706	 -0.150425	 -0.138992	 -0.020693	 -0.153251	  0.117801	  0.023895
  0.032745	 -0.002061	 -0.085677	 -0.057424	 -0.027129	  0.080234	 -0.161959	 -0.150188	 -0.102599	  0.008506	 -0.137788	  0.141599	  0.021575
  0.041860	  0.031156	 -0.030173	 -0.048131	 -0.014134	  0.048092	 -0.208949	 -0.141947	 -0.070665	  0.062176	 -0.136486	  0.150303	  0.023688
  0.066102	  0.011434	 -0.015734	 -0.029081	 -0.001128	  0.044997	 -0.212110	 -0.162810	 -0.052771	  0.081575	 -0.112925	  0.164040	  0.007919
  0.074071	  0.020089	 -0.034604	 -0.028688	  0.009061	  0.038452	 -0.214541	 -0.167440	 -0.018496	  0.059755	 -0.101637	  0.128382	 -0.037116
  0.053832	  0.018108	 -0.016611	 -0.030431	  0.014194	  0.007456	 -0.236296	 -0.131068	 -0.015073	  0.069084	 -0.129347	  0.090761	 -0.055706
  0.053132	  0.036843	  0.011918	 -0.041703	  0.013961	  0.016378	 -0.221365	 -0.088841	 -0.005119	  0.056541	 -0.147813	  0.130128	 -0.006747
  0.035750	  0.013563	  0.029862	 -0.094034	 -0.016692	  0.004880	 -0.201005	 -0.038611	  0.009542	  0.040316	 -0.154810	  0.142019	 -0.019686
  0.010755	 -0.029328	  0.044981	 -0.088153	 -0.025869	 -0.033363	 -0.175455	  0.005489	  0.005176	  0.006092	 -0.183374	  0.095494	 -0.007768
  0.015758	 -0.022145	  0.057494	 -0.058292	 -0.040100	 -0.043656	 -0.173024	  0.036797	 -0.023581	 -0.024318	 -0.205288	  0.053840	 -0.026078
  0.010560	 -0.002863	  0.037943	 -0.036797	 -0.029888	 -0.030475	 -0.186650	  0.034341	 -0.046888	 -0.010320	 -0.220507	  0.038961	 -0.040787
  0.023252	  0.003048	  0.017493	 -0.064426	 -0.021644	 -0.034558	 -0.177944	  0.029786	 -0.048480	  0.000066	 -0.216344	  0.004610	 -0.059640
  0.030440	 -0.001763	 -0.003323	 -0.101358	 -0.006427	 -0.033740	 -0.163760	  0.013366	 -0.060326	 -0.009823	 -0.196308	 -0.020744	 -0.068477
  0.047639	  0.017154	 -0.042660	 -0.080369	 -0.006080	 -0.045954	 -0.166960	 -0.012346	 -0.064923	 -0.025542	 -0.174582	 -0.007247	 -0.120668
  0.046811	  0.027179	 -0.077451	 -0.081702	 -0.018274	 -0.078817	 -0.177014	 -0.014325	 -0.095851	 -0.016824	 -0.186388	 -0.015396	 -0.155475
  0.035091	  0.039528	 -0.092989	 -0.093498	 -0.007583	 -0.076975	 -0.219828	  0.000242	 -0.133868	 -0.001886	 -0.208074	 -0.035367	 -0.147248
 -0.014808	  0.036407	 -0.066185	 -0.069517	  0.011749	 -0.093817	 -0.271417	 -0.009367	 -0.151569	 -0.015733	 -0.188323	 -0.027582	 -0.101509
 -0.039055	  0.001721	 -0.067017	 -0.073521	  0.013584	 -0.104771	 -0.266131	 -0.035997	 -0.172965	 -0.035077	 -0.174023	 -0.014010	 -0.086205
 -0.026233	  0.010782	 -0.114936	 -0.047064	 -0.021758	 -0.070197	 -0.269806	 -0.061414	 -0.176604	 -0.027083	 -0.160758	  0.004615	 -0.106974
 -0.028487	  0.022614	 -0.126067	 -0.019813	 -0.039286	 -0.042732	 -0.244578	 -0.058780	 -0.172480	 -0.045468	 -0.122183	  0.021472	 -0.108601
 -0.056359	  0.020835	 -0.117060	 -0.019630	 -0.044566	 -0.005322	 -0.206858	 -0.020336	 -0.149430	 -0.064748	 -0.145594	  0.043713	 -0.107617
 -0.072400	 -0.046881	 -0.065997	 -0.036228	 -0.021231	  0.005445	 -0.214260	 -0.005016	 -0.107928	 -0.119961	 -0.150236	  0.023167	 -0.050257
 -0.026443	 -0.049470	 -0.020668	 -0.001983	 -0.001766	 -0.042505	 -0.215276	 -0.030944	 -0.106402	 -0.079293	 -0.104662	  0.018540	 -0.013709
 -0.015198	 -0.018937	 -0.025595	  0.049149	  0.000832	 -0.050609	 -0.221152	 -0.028292	 -0.121956	 -0.075742	 -0.091180	  0.023092	 -0.005668
 -0.069141	  0.008612	 -0.038371	  0.065047	 -0.003429	 -0.055355	 -0.254828	 -0.081491	 -0.131069	 -0.101429	 -0.113055	  0.042980	 -0.027303
 -0.113220	  0.010710	 -0.005311	  0.010166	 -0.012044	 -0.041617	 -0.291286	 -0.113622	 -0.125116	 -0.074236	 -0.082431	  0.055991	 -0.028018
 -0.100010	 -0.045717	  0.015394	 -0.064785	 -0.018361	 -0.059619	 -0.304911	 -0.115005	 -0.136892	 -0.073370	 -0.041419	  0.062748	 -0.017232
 -0.078912	 -0.077604	  0.000821	 -0.059118	 -0.043177	 -0.062518	 -0.238227	 -0.113142	 -0.130916	 -0.084657	 -0.001225	  0.072223	 -0.011670
 -0.050635	 -0.069068	 -0.041040	 -0.017459	 -0.052168	 -0.079044	 -0.197060	 -0.101921	 -0.087411	 -0.053048	  0.028608	  0.072801	  0.013737
 -0.028774	 -0.045810	 -0.078182	 -0.021006	 -0.054883	 -0.094521	 -0.196530	 -0.106310	 -0.064328	 -0.006176	 -0.010080	  0.068322	  0.006423
 -0.026427	 -0.045521	 -0.034769	 -0.039452	 -0.037528	 -0.078684	 -0.225848	 -0.080954	 -0.081009	  0.040948	 -0.004279	  0.020262	 -0.000279
 -0.045117	 -0.056468	 -0.019490	 -0.076362	 -0.024364	 -0.081970	 -0.215084	 -0.072340	 -0.082770	  0.040226	  0.038416	  0.012145	  0.008548
 -0.052322	 -0.030933	 -0.024752	 -0.069688	 -0.023601	 -0.123280	 -0.205015	 -0.046424	 -0.052857	  0.028353	  0.041793	  0.046978	 -0.003166
 -0.066238	 -0.007987	 -0.043865	 -0.055814	  0.015509	 -0.119695	 -0.213408	 -0.016364	 -0.061607	  0.046753	  0.046008	  0.055262	  0.016728
 -0.128324	 -0.044719	 -0.035562	 -0.061802	  0.026107	 -0.106631	 -0.203517	  0.000385	 -0.071187	  0.064572	  0.067023	  0.077569	  0.021315
 -0.110604	 -0.039681	 -0.051487	 -0.089893	  0.000775	 -0.087082	 -0.212185	 -0.003819	 -0.082916	  0.048562	  0.044279	  0.066008	  0.018917
 -0.061522	 -0.033115	 -0.068243	 -0.098148	  0.008425	 -0.064404	 -0.203159	 -0.001862	 -0.056660	  0.066858	  0.033199	  0.043697	  0.043410
 -0.039525	 -0.021264	 -0.077649	 -0.074144	 -0.007060	 -0.025702	 -0.180249	 -0.008216	 -0.069539	  0.109245	  0.028038	  0.057876	  0.051615
 -0.020323	 -0.000007	 -0.095747	 -0.057116	 -0.024566	 -0.007706	 -0.146887	 -0.018919	 -0.068718	  0.103966	  0.066823	  0.043390	  0.074091
 -0.047711	  0.024226	 -0.039757	 -0.063281	 -0.119194	 -0.059694	  0.041736	 -0.030448	  0.062378	 -0.029772	  0.045283	 -0.082972	  0.037603
 -0.064655	  0.026442	 -0.055474	 -0.077181	 -0.120740	 -0.106585	  0.059457	 -0.032964	  0.043917	 -0.036057	  0.068656	 -0.054956	  0.052821
 -0.062821	  0.025355	 -0.078515	 -0.044983	 -0.097277	 -0.130577	  0.071906	 -0.038397	  0.034295	 -0.044363	  0.055369	 -0.036606	  0.033835
 -0.039938	  0.005919	 -0.021717	 -0.081215	 -0.096645	 -0.155503	  0.079950	 -0.059025	  0.023703	  0.007391	  0.040076	 -0.019760	 -0.004513
 -0.004744	  0.004035	 -0.028923	 -0.094226	 -0.046128	 -0.126370	  0.076037	 -0.032352	  0.020027	 -0.010717	  0.023234	 -0.010740	 -0.002107
  0.028191	 -0.010354	 -0.021191	 -0.043829	 -0.001991	 -0.095698	  0.100661	  0.000471	  0.024976	  0.011631	 -0.003377	 -0.037156	 -0.005154
 -0.000450	 -0.010219	  0.009656	  0.009456	 -0.008296	 -0.050587	  0.104630	  0.006732	  0.023919	 -0.014454	 -0.006222	 -0.049890	  0.002018
 -0.013667	 -0.022430	  0.055120	 -0.008643	 -0.020537	 -0.025684	  0.088603	  0.000975	  0.018463	 -0.053514	  0.022340	 -0.094219	  0.018670
 -0.007788	 -0.020694	  0.047612	 -0.003951	  0.009769	 -0.041230	  0.039873	  0.018290	 -0.021463	 -0.021083	 -0.001343	 -0.087184	  0.018454
  0.011002	  0.000011	  0.036817	 -0.003619	  0.030387	 -0.052789	 -0.036914	  0.034879	 -0.032383	  0.005163	 -0.018368	 -0.053046	  0.025239
  0.048241	  0.001309	  0.024394	 -0.015233	  0.028873	  0.002654	 -0.081535	  0.052613	 -0.032290	  0.027193	 -0.050566	 -0.023460	  0.042446
  0.050432	  0.032308	  0.018074	  0.015193	 -0.000871	  0.048111	 -0.052157	  0.052015	 -0.061191	 -0.004876	 -0.095607	  0.050913	  0.052044
  0.037680	  0.024725	  0.041215	  0.049154	  0.002910	  0.039204	 -0.059166	  0.032091	 -0.043081	 -0.013965	 -0.113011	  0.088238	  0.040958
  0.010058	  0.041811	  0.031081	  0.048187	  0.067894	  0.054244	 -0.049733	  0.016846	  0.001182	  0.012097	 -0.086134	  0.046317	 -0.011927
 -0.013215	  0.005995	  0.022405	  0.068617	  0.073903	  0.093645	 -0.042747	  0.021979	 -0.010008	  0.011307	 -0.047368	  0.039852	 -0.056682
 -0.009978	 -0.015017	  0.016317	  0.080721	  0.083351	  0.128511	 -0.051994	  0.020527	 -0.015210	  0.002220	  0.000765	  0.045388	 -0.075733
 -0.008207	 -0.003429	  0.011483	  0.060783	  0.085572	  0.126999	 -0.035024	  0.007904	  0.006072	  0.020726	  0.021856	  0.040622	 -0.061260
  0.004803	 -0.054959	 -0.010862	  0.058807	  0.044097	  0.113012	 -0.029814	 -0.014948	  0.004649	  0.009917	  0.042703	  0.072057	 -0.045161
  0.030424	 -0.045272	 -0.029327	  0.030299	  0.028418	  0.122961	 -0.076445	 -0.029470	 -0.018910	  0.043427	  0.060714	  0.079048	 -0.037378
  0.052343	 -0.009763	 -0.028405	  0.014944	  0.056505	  0.115375	 -0.147325	 -0.027717	 -0.029044	  0.077729	  0.040999	  0.087555	 -0.024174
  0.068870	  0.010997	  0.017321	  0.038643	  0.053078	  0.116760	 -0.165923	 -0.022027	 -0.030882	  0.063850	  0.029728	  0.091902	 -0.003089
  0.090488	 -0.006958	  0.059430	  0.068717	  0.045139	  0.089840	 -0.103998	 -0.002153	 -0.053659	  0.062172	  0.022836	  0.111223	 -0.002340
  0.125179	 -0.031961	  0.058931	  0.074187	  0.085134	  0.086641	 -0.099336	 -0.009021	 -0.058673	  0.029835	  0.053314	  0.085230	  0.057034
  0.111378	  0.002978	  0.061587	  0.025335	  0.078596	  0.104747	 -0.108282	  0.000591	 -0.077030	  0.016187	  0.054607	  0.067535	  0.024787
  0.108895	 -0.020311	  0.033046	  0.036088	  0.095669	  0.119888	 -0.148104	 -0.011368	 -0.058484	 -0.008717	  0.052583	  0.060293	 -0.007760
  0.095836	 -0.032599	  0.005409	  0.075281	  0.105897	  0.138401	 -0.117998	 -0.031115	 -0.069137	  0.010521	  0.050998	  0.037366	 -0.007692
  0.098968	 -0.065609	 -0.000835	  0.110243	  0.102000	  0.150580	 -0.100773	 -0.035420	 -0.061089	  0.031017	  0.063111	  0.031689	  0.003303
  0.119980	 -0.085593	  0.000875	  0.113526	  0.107480	  0.189753	 -0.132738	 -0.045639	 -0.076301	  0.030833	  0.039978	  0.037067	  0.039014
  0.099856	 -0.089851	  0.012428	  0.097513	  0.101540	  0.204478	 -0.118523	 -0.073022	 -0.073474	  0.027356	  0.012400	  0.046200	  0.026280
  0.066616	 -0.109519	  0.030477	  0.088127	  0.077603	  0.163775	 -0.105825	 -0.079820	 -0.104872	  0.009891	  0.014565	  0.050275	  0.012676
  0.074812	 -0.117386	  0.016996	  0.092490	  0.075084	  0.182208	 -0.098057	 -0.051940	 -0.115844	  0.027386	 -0.013843	  0.098145	  0.008305
  0.046272	 -0.086620	 -0.018259	  0.114012	  0.074465	  0.223837	 -0.122424	 -0.029064	 -0.118808	  0.038040	 -0.024283	  0.116751	 -0.001835
  0.054253	 -0.074761	 -0.002501	  0.133766	  0.056522	  0.235072	 -0.116159	 -0.003354	 -0.117485	  0.046086	 -0.018285	  0.136093	  0.005562
  0.081754	 -0.076261	  0.033827	  0.098437	  0.048330	  0.236480	 -0.129117	 -0.028378	 -0.107650	  0.048009	 -0.000582	  0.089384	 -0.016377
  0.080911	 -0.080617	  0.024043	  0.064995	  0.034435	  0.205407	 -0.134860	 -0.025978	 -0.093320	  0.068263	  0.001833	  0.097346	 -0.041088
  0.059989	 -0.116893	  0.031527	  0.032926	  0.066655	  0.187540	 -0.133897	 -0.026512	 -0.052820	  0.071489	  0.000896	  0.043321	 -0.056397
  0.042866	 -0.121278	  0.017834	  0.026671	  0.064542	  0.184454	 -0.113073	 -0.029823	 -0.022608	  0.060615	  0.010349	  0.020500	 -0.035975
  0.051013	 -0.118378	  0.037037	  0.017396	  0.050492	  0.169479	 -0.079652	 -0.018922	 -0.022159	  0.044080	 -0.012925	  0.020023	 -0.022214
  0.044919	 -0.102674	  0.034980	 -0.003929	  0.032282	  0.122795	 -0.064422	 -0.021066	 -0.026757	  0.047655	 -0.016066	 -0.022070	 -0.017855
  0.030109	 -0.148251	  0.035039	  0.010218	  0.023934	  0.107767	 -0.108246	 -0.016714	  0.004706	  0.057683	 -0.015330	 -0.007056	  0.013813
  0.029204	 -0.181869	  0.061188	  0.041889	  0.007132	  0.094761	 -0.131395	 -0.017391	 -0.004573	  0.057655	 -0.025528	  0.034545	  0.002810
  0.037917	 -0.188554	  0.057341	  0.034312	 -0.014695	  0.087753	 -0.133628	 -0.026117	 -0.052418	  0.045147	 -0.012593	 -0.011470	  0.016943
  0.027413	 -0.204881	  0.078166	  0.065182	 -0.064234	  0.028143	 -0.113896	 -0.023576	 -0.058693	  0.072271	 -0.010440	 -0.070848	  0.057772
 -0.023370	 -0.183010	  0.069501	  0.076610	 -0.049242	 -0.021230	 -0.104295	 -0.011387	 -0.066904	  0.081007	 -0.020091	 -0.036627	  0.036010
 -0.014869	 -0.170985	  0.052124	  0.082709	 -0.058171	 -0.034625	 -0.096359	 -0.007738	 -0.059867	  0.098130	 -0.017407	 -0.042703	  0.032208
 -0.044563	 -0.159964	  0.077518	  0.046783	 -0.062272	 -0.056128	 -0.056868	  0.014827	 -0.055145	  0.095456	 -0.014324	 -0.086539	  0.046366
 -0.092781	 -0.199782	  0.061509	  0.016131	 -0.055175	 -0.056710	 -0.042673	 -0.032821	 -0.040790	  0.062072	 -0.042107	 -0.105836	  0.038206
 -0.112479	 -0.204603	  0.055524	 -0.000322	 -0.004341	 -0.069778	 -0.051745	 -0.038975	 -0.049522	  0.053009	 -0.035913	 -0.086675	  0.054924
 -0.149348	 -0.187666	  0.057224	 -0.007526	 -0.039219	 -0.086556	 -0.076819	 -0.027774	 -0.065646	  0.076813	 -0.061607	 -0.101697	  0.073264
 -0.186625	 -0.188207	  0.093672	  0.027856	 -0.081107	 -0.099312	 -0.086725	 -0.055479	 -0.044063	  0.115621	 -0.073872	 -0.138855	  0.078779
 -0.185442	 -0.194775	  0.094446	 -0.005682	 -0.126459	 -0.099971	 -0.022671	 -0.053770	 -0.023269	  0.153912	 -0.083097	 -0.157547	  0.062933
 -0.206940	 -0.184997	  0.052233	  0.011800	 -0.166850	 -0.111982	  0.034655	 -0.060427	 -0.027935	  0.169236	 -0.085294	 -0.126940	  0.029573
 -0.217649	 -0.183600	  0.059955	  0.026027	 -0.197147	 -0.171610	  0.049286	 -0.063852	 -0.059408	  0.188234	 -0.104820	 -0.086625	  0.021255
 -0.227179	 -0.187358	  0.044521	  0.000047	 -0.197069	 -0.215284	  0.078694	 -0.075141	 -0.033304	  0.210030	 -0.108898	 -0.107782	  0.040717
 -0.260448	 -0.153364	  0.022847	 -0.012317	 -0.195883	 -0.231902	  0.097217	 -0.074556	 -0.036558	  0.192539	 -0.137492	 -0.113894	  0.032199
 -0.271337	 -0.145865	  0.030510	 -0.010929	 -0.191178	 -0.225043	  0.093942	 -0.076125	 -0.031890	  0.137920	 -0.118579	 -0.066461	  0.013818
 -0.264320	 -0.134795	  0.053461	 -0.020834	 -0.220091	 -0.204208	  0.099128	 -0.095667	 -0.009510	  0.121672	 -0.085609	 -0.017112	  0.037012
 -0.251653	 -0.121118	  0.058675	  0.002903	 -0.250407	 -0.197467	  0.129246	 -0.104885	 -0.029898	  0.113572	 -0.100178	  0.020378	  0.057783
 -0.279026	 -0.096448	  0.056041	  0.017171	 -0.295825	 -0.212241	  0.121638	 -0.091183	 -0.055655	  0.072934	 -0.119965	  0.043554	  0.071055
 -0.304922	 -0.107170	  0.037987	  0.029961	 -0.367744	 -0.213719	  0.142599	 -0.107631	 -0.095136	  0.110714	 -0.156637	  0.062424	  0.072332
 -0.324754	 -0.103337	  0.029351	  0.006301	 -0.401835	 -0.228295	  0.137331	 -0.123707	 -0.131743	  0.173494	 -0.140214	  0.059353	  0.097838
 -0.272074	 -0.106626	  0.045947	  0.014370	 -0.415677	 -0.247133	  0.144481	 -0.145698	 -0.127479	  0.150994	 -0.160726	  0.037090	  0.083316
 -0.285349	 -0.105174	  0.091354	 -0.000636	 -0.446577	 -0.274671	  0.168188	 -0.148551	 -0.121267	  0.119478	 -0.198568	  0.055393	  0.099284
 -0.318405	 -0.089031	  0.116563	 -0.022345	 -0.405379	 -0.332341	  0.156901	 -0.157448	 -0.091421	  0.112998	 -0.166920	  0.038054	  0.130138
 -0.343317	 -0.047443	  0.092112	 -0.054387	 -0.399505	 -0.378339	  0.178741	 -0.149483	 -0.043611	  0.070523	 -0.152176	  0.004699	  0.153839
 -0.345603	 -0.049375	  0.064089	 -0.048680	 -0.414190	 -0.369655	  0.220785	 -0.161224	 -0.044580	  0.068013	 -0.154293	 -0.000894	  0.171674
 -0.314077	 -0.064824	  0.017300	  0.009025	 -0.431859	 -0.380624	  0.219341	 -0.144713	 -0.076622	  0.093855	 -0.181638	 -0.017538	  0.163712
 -0.336437	 -0.060614	  0.005718	  0.053617	 -0.434659	 -0.429642	  0.211368	 -0.126365	 -0.082639	  0.128997	 -0.171167	 -0.030181	  0.192260
 -0.358982	 -0.077214	  0.035356	  0.088803	 -0.456519	 -0.397974	  0.212632	 -0.120814	 -0.065117	  0.163911	 -0.168227	 -0.034593	  0.205035
 -0.343800	 -0.042863	  0.004240	  0.065639	 -0.466929	 -0.384319	  0.225479	 -0.126388	 -0.091777	  0.128665	 -0.138804	 -0.016862	  0.188037
 -0.352461	 -0.039420	 -0.025479	  0.081311	 -0.475019	 -0.409458	  0.202361	 -0.102413	 -0.101452	  0.124977	 -0.140563	  0.035623	  0.194079
 -0.386167	 -0.067982	 -0.020417	  0.080488	 -0.502807	 -0.414858	  0.178259	 -0.123155	 -0.079831	  0.074829	 -0.159439	  0.111861	  0.202372
 -0.427487	 -0.077433	  0.019427	  0.052398	 -0.540360	 -0.413563	  0.170669	 -0.142000	 -0.072230	  0.072935	 -0.183835	  0.117418	  0.199274
 -0.440876	 -0.097364	 -0.010129	  0.051038	 -0.591815	 -0.403459	  0.179201	 -0.135391	 -0.076850	  0.089399	 -0.229246	  0.093334	  0.201079
 -0.465238	 -0.088060	 -0.024700	  0.030876	 -0.607110	 -0.418254	  0.232506	 -0.152122	 -0.073481	  0.131804	 -0.234310	  0.092530	  0.187481
 -0.484461	 -0.044089	 -0.048652	  0.011281	 -0.574486	 -0.455121	  0.285220	 -0.164309	 -0.062509	  0.121799	 -0.227710	  0.085337	  0.243978
 -0.486615	 -0.084408	 -0.048302	  0.000405	 -0.597425	 -0.450639	  0.325236	 -0.193890	 -0.052006	  0.076338	 -0.192821	  0.070203	  0.284095
 -0.522604	 -0.097431	 -0.045553	  0.032624	 -0.618665	 -0.460350	  0.354045	 -0.219933	 -0.019036	  0.079262	 -0.194013	  0.077276	  0.291542
 -0.544188	 -0.070625	 -0.043744	  0.030813	 -0.626463	 -0.456262	  0.332509	 -0.234499	 -0.014637	  0.046887	 -0.185702	  0.116111	  0.330478
 -0.524174	 -0.074647	  0.002434	  0.006756	 -0.600367	 -0.454782	  0.257929	 -0.242739	 -0.017321	  0.001126	 -0.212818	  0.163744	  0.340126
 -0.530408	 -0.084589	  0.006495	  0.017474	 -0.580092	 -0.499117	  0.237039	 -0.211272	 -0.018774	 -0.011862	 -0.186866	  0.164613	  0.315031
 -0.562935	 -0.107057	  0.008236	  0.023813	 -0.587393	 -0.547494	  0.239192	 -0.200622	 -0.016957	 -0.037604	 -0.184706	  0.176716	  0.309356
 -0.558367	 -0.107554	  0.009500	  0.053082	 -0.592105	 -0.586479	  0.243023	 -0.212187	 -0.029711	 -0.048549	 -0.215074	  0.158983	  0.326076
 -0.542766	 -0.117312	 -0.005785	  0.080382	 -0.592879	 -0.621183	  0.261510	 -0.171458	 -0.073621	 -0.032516	 -0.163456	  0.162112	  0.301005
 -0.546029	 -0.104731	  0.001650	  0.073784	 -0.590443	 -0.614565	  0.274169	 -0.172313	 -0.069020	 -0.045214	 -0.133017	  0.185867	  0.314928
 -0.518902	 -0.116048	  0.022105	  0.077267	 -0.566396	 -0.592267	  0.253415	 -0.188230	 -0.068905	 -0.061245	 -0.128129	  0.217578	  0.315940
 -0.535341	 -0.152924	 -0.004616	  0.089569	 -0.574294	 -0.586411	  0.252069	 -0.178172	 -0.088696	 -0.082291	 -0.084706	  0.270597	  0.345270
 -0.530809	 -0.143677	  0.016490	  0.085966	 -0.587091	 -0.604192	  0.264251	 -0.164032	 -0.069824	 -0.080257	 -0.060324	  0.258169	  0.383187
 -0.478044	 -0.104179	  0.053079	  0.096711	 -0.538802	 -0.588628	  0.292402	 -0.155897	 -0.051196	 -0.079398	 -0.077051	  0.280244	  0.374267
 -0.439338	 -0.098892	  0.025424	  0.053896	 -0.514542	 -0.565079	  0.291083	 -0.151550	 -0.076559	 -0.075846	 -0.083902	  0.323711	  0.352055
 -0.422073	 -0.101354	  0.002306	  0.059729	 -0.516502	 -0.553452	  0.294847	 -0.155084	 -0.095325	 -0.034756	 -0.115414	  0.364551	  0.331345
 -0.411196	 -0.120329	 -0.001515	  0.085434	 -0.540337	 -0.485889	  0.295527	 -0.160616	 -0.110651	 -0.014296	 -0.120941	  0.354848	  0.329834
 -0.366124	 -0.123160	 -0.023079	  0.120249	 -0.521720	 -0.424361	  0.265805	 -0.158758	 -0.108253	 -0.013450	 -0.132528	  0.360114	  0.313107
 -0.317641	 -0.121050	 -0.057873	  0.160809	 -0.490973	 -0.355182	  0.262450	 -0.152799	 -0.124930	 -0.027214	 -0.131125	  0.360797	  0.261341
 -0.283269	 -0.119700	 -0.008694	  0.203860	 -0.484341	 -0.327741	  0.257746	 -0.141977	 -0.107215	 -0.045689	 -0.122167	  0.368947	  0.244725
 -0.259217	 -0.075669	 -0.033335	  0.173731	 -0.437851	 -0.299417	  0.245318	 -0.119303	 -0.097491	 -0.026349	 -0.142504	  0.384549	  0.261050
 -0.231553	 -0.049101	 -0.026538	  0.139931	 -0.423063	 -0.289793	  0.234961	 -0.094247	 -0.097735	 -0.011181	 -0.176486	  0.410952	  0.259043
 -0.227185	 -0.072042	 -0.009265	  0.133644	 -0.426334	 -0.279837	  0.248573	 -0.089080	 -0.101518	 -0.009089	 -0.185671	  0.453809	  0.262338
 -0.218651	 -0.096810	 -0.005937	  0.162359	 -0.386919	 -0.237617	  0.226000	 -0.108950	 -0.131910	  0.001349	 -0.159994	  0.452609	  0.290462
 -0.209450	 -0.080875	 -0.004286	  0.124555	 -0.378714	 -0.200218	  0.259425	 -0.105247	 -0.112069	 -0.024947	 -0.170197	  0.481214	  0.283397
 -0.227219	 -0.084831	 -0.033644	  0.098879	 -0.367191	 -0.183437	  0.241896	 -0.125893	 -0.122243	 -0.081214	 -0.189602	  0.500362	  0.301456
 -0.227794	 -0.111047	 -0.048812	  0.108029	 -0.319886	 -0.124647	  0.209932	 -0.118828	 -0.111291	 -0.102607	 -0.185623	  0.523558	  0.303616
 -0.200604	 -0.122170	 -0.066561	  0.128652	 -0.283711	 -0.069415	  0.184035	 -0.117195	 -0.091435	 -0.119596	 -0.193071	  0.539289	  0.307776
 -0.197949	 -0.091388	 -0.017970	  0.120497	 -0.244266	  0.023068	  0.186967	 -0.113540	 -0.051933	 -0.114190	 -0.190046	  0.529274	  0.307703
 -0.162028	 -0.079205	 -0.002544	  0.074565	 -0.260274	  0.065432	  0.200527	 -0.121369	 -0.026383	 -0.062705	 -0.208002	  0.501587	  0.298832
 -0.115222	 -0.072083	  0.032896	  0.083933	 -0.234653	  0.061958	  0.221536	 -0.114466	 -0.033031	 -0.031520	 -0.228155	  0.529421	  0.270266
 -0.093365	 -0.078962	  0.039400	  0.089307	 -0.213970	  0.063927	  0.261503	 -0.085233	 -0.023076	 -0.051203	 -0.221547	  0.530027	  0.267118
 -0.112429	 -0.132994	  0.040420	  0.079696	 -0.173254	  0.061512	  0.263223	 -0.104157	 -0.039865	 -0.087911	 -0.187372	  0.513522	  0.278611
 -0.094322	 -0.148583	  0.048640	  0.064471	 -0.163030	  0.075688	  0.222912	 -0.094218	 -0.046222	 -0.091882	 -0.168134	  0.540814	  0.255582
 -0.129531	 -0.110291	  0.039953	  0.067666	 -0.133756	  0.028313	  0.256197	 -0.056699	 -0.016272	 -0.067123	 -0.150144	  0.522222	  0.273945
 -0.162183	 -0.061044	  0.056743	  0.082951	 -0.128329	  0.006802	  0.223753	 -0.107406	 -0.018800	 -0.067990	 -0.128525	  0.502867	  0.271409
 -0.162133	 -0.038637	  0.042430	  0.092358	 -0.142460	  0.041147	  0.159692	 -0.128993	 -0.027080	 -0.079726	 -0.117336	  0.543755	  0.252333
 -0.148552	 -0.041799	  0.011810	  0.079336	 -0.113155	  0.059140	  0.118293	 -0.122884	 -0.014736	 -0.063690	 -0.061761	  0.550458	  0.241071
 -0.132698	 -0.021553	  0.021832	  0.096902	 -0.073336	  0.062122	  0.073831	 -0.104242	  0.003493	 -0.058292	 -0.066228	  0.583665	  0.248649
 -0.125285	 -0.031703	  0.017501	  0.090015	 -0.084744	  0.092425	  0.097536	 -0.077998	  0.042622	 -0.045247	 -0.070034	  0.566540	  0.245842
 -0.148329	 -0.065991	  0.013109	  0.090808	 -0.124753	  0.108760	  0.131909	 -0.087314	  0.061770	 -0.029688	 -0.139938	  0.544490	  0.245925
 -0.174456	 -0.103691	  0.021209	  0.081058	 -0.124925	  0.142760	  0.100672	 -0.102742	  0.038373	 -0.043495	 -0.132926	  0.553047	  0.244159
 -0.182157	 -0.077656	  0.004700	  0.037503	 -0.089966	  0.139196	  0.053434	 -0.095340	  0.046657	 -0.069213	 -0.130473	  0.511313	  0.214976
 -0.204637	 -0.040237	  0.025009	 -0.001845	 -0.046849	  0.136273	  0.014381	 -0.051380	  0.028600	 -0.060464	 -0.129612	  0.487775	  0.226450
 -0.212020	 -0.018784	  0.001582	  0.004654	 -0.009593	  0.098814	  0.033064	 -0.012257	  0.010479	 -0.051773	 -0.108948	  0.481472	  0.245337
 -0.209182	 -0.001535	 -0.017245	 -0.009173	  0.018683	  0.082828	  0.038098	 -0.023434	  0.013024	 -0.056671	 -0.095191	  0.475162	  0.243619
 -0.213617	  0.017354	  0.019729	 -0.001745	  0.004006	  0.065179	  0.006591	 -0.036459	  0.008377	 -0.039002	 -0.072818	  0.465247	  0.210673
 -0.188592	  0.019563	  0.029684	  0.011664	 -0.006406	  0.062369	 -0.047719	 -0.026694	 -0.008334	 -0.014658	 -0.087260	  0.449410	  0.221681
 -0.165982	 -0.000044	  0.008990	  0.024282	 -0.031963	  0.044748	 -0.080773	 -0.023672	  0.016116	 -0.014119	 -0.109806	  0.462897	  0.185661
 -0.186692	  0.020653	 -0.030648	  0.021093	 -0.057231	  0.012015	 -0.101129	 -0.030570	  0.020547	 -0.027257	 -0.117796	  0.464609	  0.150059
 -0.200146	 -0.016434	 -0.005925	 -0.002710	 -0.078172	  0.009687	 -0.119730	 -0.037105	 -0.036891	 -0.008294	 -0.091308	  0.415676	  0.117047
 -0.187752	 -0.033403	  0.029997	 -0.043435	 -0.125191	 -0.020217	 -0.146743	 -0.017270	 -0.024871	  0.008281	 -0.044554	  0.367346	  0.107700
 -0.159602	 -0.054650	  0.062324	 -0.043307	 -0.163272	 -0.026428	 -0.159488	 -0.005011	 -0.007698	 -0.011382	 -0.025223	  0.325970	  0.106538
 -0.187016	 -0.066581	  0.082264	 -0.058639	 -0.138901	  0.007109	 -0.184801	 -0.018842	  0.000364	 -0.010116	  0.002259	  0.323320	  0.080605
 -0.195249	 -0.075936	  0.075669	 -0.058305	 -0.104680	  0.050809	 -0.190151	  0.025862	 -0.018243	 -0.032718	  0.010606	  0.323701	  0.074305
 -0.140785	 -0.061420	  0.050578	 -0.067919	 -0.154692	  0.036784	 -0.222825	  0.031782	  0.002185	 -0.031844	  0.011840	  0.301327	  0.088048
 -0.151340	 -0.042533	  0.025093	 -0.063287	 -0.202699	  0.027941	 -0.227079	  0.028695	  0.018155	 -0.016742	  0.019073	  0.314975	  0.076394
 -0.156467	 -0.054985	  0.002623	 -0.076781	 -0.181049	  0.021563	 -0.186055	  0.010572	  0.010296	  0.026342	  0.024943	  0.293543	  0.058244
 -0.152409	 -0.042449	 -0.033781	 -0.055336	 -0.173939	  0.031884	 -0.193920	  0.034236	  0.035569	  0.029540	  0.060387	  0.285543	  0.059932
 -0.166799	 -0.077800	 -0.017697	 -0.053471	 -0.199477	  0.027875	 -0.205609	  0.049215	  0.028555	  0.033992	  0.041148	  0.268029	  0.069389
 -0.141350	 -0.094716	 -0.018811	 -0.042528	 -0.190606	 -0.041158	 -0.226254	  0.051454	 -0.007333	  0.064965	  0.005556	  0.252826	  0.065555
 -0.140868	 -0.095350	 -0.016228	 -0.038627	 -0.174405	 -0.132897	 -0.257143	  0.040209	 -0.035462	  0.063759	  0.005089	  0.215603	  0.029896
 -0.176993	 -0.108673	 -0.015695	 -0.011254	 -0.161899	 -0.211077	 -0.257077	  0.054311	 -0.034140	  0.072801	  0.039554	  0.184335	 -0.012298
 -0.193376	 -0.092825	  0.011445	 -0.018602	 -0.149573	 -0.239502	 -0.217980	  0.077243	 -0.014059	  0.075263	  0.052635	  0.170733	 -0.015302
 -0.162907	 -0.103748	  0.002393	 -0.049654	 -0.147542	 -0.197274	 -0.182603	  0.066754	  0.026787	  0.047415	  0.029846	  0.137453	  0.006408
 -0.142080	 -0.084921	 -0.011099	 -0.080454	 -0.166646	 -0.106490	 -0.186342	  0.050368	  0.040212	  0.062962	  0.029400	  0.091530	  0.004863
 -0.160356	 -0.082665	 -0.028694	 -0.111623	 -0.172240	 -0.036296	 -0.237069	  0.071002	  0.012390	  0.054821	  0.087039	  0.039117	  0.022803
 -0.101315	 -0.087901	 -0.036747	 -0.127068	 -0.170622	 -0.067272	 -0.280133	  0.087567	  0.013335	  0.014170	  0.114594	  0.019474	  0.021283
 -0.057258	 -0.117167	 -0.065654	 -0.133342	 -0.132066	 -0.078743	 -0.263125	  0.070899	  0.032927	  0.043761	  0.148296	 -0.042910	 -0.019643
 -0.048972	 -0.132388	 -0.020047	 -0.123573	 -0.131295	 -0.107794	 -0.283679	  0.034292	  0.020502	  0.060152	  0.160701	 -0.059593	 -0.031404
 -0.085241	 -0.113427	 -0.029209	 -0.132517	 -0.124819	 -0.122986	 -0.317804	  0.025915	  0.006149	  0.025553	  0.174433	 -0.040705	 -0.042885
 -0.087794	 -0.095070	 -0.035519	 -0.162042	 -0.119855	 -0.102850	 -0.284407	  0.043282	  0.009263	 -0.006384	  0.185917	 -0.040353	 -0.047660
 -0.079136	 -0.121293	  0.002508	 -0.156086	 -0.130457	 -0.095744	 -0.265734	  0.021956	  0.009324	 -0.031332	  0.172413	 -0.084199	 -0.046156
 -0.091991	 -0.116353	  0.041329	 -0.134637	 -0.118202	 -0.059973	 -0.250483	  0.032381	  0.065506	 -0.020513	  0.160699	 -0.092955	 -0.060418
 -0.095368	 -0.119457	  0.063233	 -0.137376	 -0.125659	  0.009359	 -0.276937	  0.014290	  0.050748	 -0.003155	  0.159474	 -0.108026	 -0.018716
 -0.113119	 -0.127218	  0.062693	 -0.168370	 -0.134083	  0.002092	 -0.285268	 -0.033281	  0.056273	  0.007635	  0.142044	 -0.120974	  0.033124
 -0.132972	 -0.121607	  0.063399	 -0.166880	 -0.099518	 -0.016909	 -0.298939	 -0.035441	  0.086763	  0.030016	  0.137467	 -0.084979	  0.029276
 -0.116612	 -0.138568	  0.027231	 -0.164367	 -0.124948	 -0.004540	 -0.314685	 -0.028077	  0.067304	  0.038724	  0.144026	 -0.057824	  0.013546
 -0.093322	 -0.131664	  0.037851	 -0.180278	 -0.157770	  0.029659	 -0.329389	 -0.005065	  0.034972	  0.074591	  0.140439	 -0.029220	  0.031032
 -0.075432	 -0.146869	  0.051597	 -0.167835	 -0.173898	  0.064613	 -0.358157	  0.017533	  0.021096	  0.095151	  0.161016	 -0.062787	  0.062372
 -0.046495	 -0.139565	  0.007677	 -0.150429	 -0.165768	  0.014340	 -0.344171	  0.022293	  0.009216	  0.083924	  0.206044	 -0.091253	  0.086097
 -0.028154	 -0.120815	 -0.004137	 -0.150694	 -0.144852	 -0.001256	 -0.305015	 -0.012113	 -0.011722	  0.093232	  0.182621	 -0.147125	  0.121039
 -0.041604	 -0.143275	  0.015871	 -0.137805	 -0.135458	  0.008678	 -0.262193	  0.001038	  0.010500	  0.113989	  0.161256	 -0.160677	  0.145319
 -0.046958	 -0.149097	  0.059401	 -0.147442	 -0.138050	  0.014746	 -0.244621	 -0.000181	  0.051206	  0.106039	  0.142511	 -0.176141	  0.098776
 -0.033658	 -0.145703	  0.085631	 -0.140804	 -0.138746	  0.047004	 -0.262021	 -0.046816	  0.070255	  0.086716	  0.127375	 -0.222455	  0.095537
 -0.044139	 -0.144492	  0.098469	 -0.156078	 -0.109888	  0.098289	 -0.249247	 -0.081668	  0.080871	  0.082200	  0.096390	 -0.250498	  0.097083
 -0.039364	 -0.131269	  0.120369	 -0.154176	 -0.102221	  0.131399	 -0.279000	 -0.071897	  0.044618	  0.048624	  0.061553	 -0.277149	  0.098820
 -0.025355	 -0.102903	  0.130752	 -0.163706	 -0.107137	  0.161489	 -0.253231	 -0.051102	  0.010807	  0.032798	  0.104092	 -0.283612	  0.095822
  0.019558	 -0.088999	  0.127018	 -0.197037	 -0.136578	  0.152561	 -0.221167	 -0.034537	  0.006497	  0.015123	  0.140820	 -0.300732	  0.064298
  0.027710	 -0.125970	  0.104666	 -0.209117	 -0.111704	  0.120532	 -0.243724	 -0.047403	  0.016898	  0.032322	  0.137140	 -0.326604	  0.037216
 -0.007665	 -0.164767	  0.125219	 -0.207464	 -0.078064	  0.137410	 -0.219720	 -0.079872	  0.034071	  0.049690	  0.145225	 -0.335251	  0.024676
 -0.035329	 -0.156455	  0.161284	 -0.180521	 -0.087400	  0.135285	 -0.198399	 -0.073863	  0.031305	  0.080083	  0.158191	 -0.343851	  0.068292
 -0.058483	 -0.156691	  0.148136	 -0.130221	 -0.102805	  0.066762	 -0.149797	 -0.067082	  0.004447	  0.117880	  0.143280	 -0.370401	  0.068857
 -0.059785	 -0.126004	  0.126493	 -0.145299	 -0.100003	  0.005367	 -0.082511	 -0.046895	 -0.013914	  0.131360	  0.137433	 -0.349216	  0.046814
 -0.051974	 -0.114666	  0.102910	 -0.162350	 -0.054859	  0.016666	 -0.065294	 -0.038678	 -0.036158	  0.085933	  0.116111	 -0.333207	  0.000926
 -0.055416	 -0.120291	  0.112082	 -0.164008	 -0.027405	  0.043095	 -0.039237	 -0.032282	 -0.051527	  0.077879	  0.122098	 -0.355072	 -0.004006
 -0.025476	 -0.106514	  0.124989	 -0.156369	 -0.029060	  0.081190	  0.007283	 -0.027572	 -0.044290	  0.088260	  0.114068	 -0.358908	 -0.001853
 -0.027462	 -0.089806	  0.113895	 -0.137580	 -0.056944	  0.116226	  0.003254	 -0.039328	 -0.058703	  0.069883	  0.109314	 -0.339890	  0.016976
 -0.084418	 -0.120180	  0.121680	 -0.109084	 -0.107625	  0.132328	 -0.006695	 -0.050458	 -0.079667	  0.015279	  0.117712	 -0.333278	  0.035734
 -0.114813	 -0.152398	  0.128929	 -0.089680	 -0.082299	  0.101587	  0.010629	 -0.096517	 -0.086697	 -0.001553	  0.071727	 -0.314776	  0.040877
 -0.083678	 -0.126887	  0.109546	 -0.086967	 -0.085630	  0.058918	  0.038650	 -0.100207	 -0.061534	  0.021778	  0.068727	 -0.332606	  0.038052
 -0.067860	 -0.108007	  0.085817	 -0.060642	 -0.092013	  0.076580	  0.075034	 -0.067950	 -0.039158	  0.048103	  0.057282	 -0.321611	  0.037942
 -0.073600	 -0.087875	  0.109069	 -0.039679	 -0.045685	  0.094602	  0.091008	 -0.018083	 -0.005039	  0.029081	  0.038317	 -0.311156	  0.036705
 -0.061047	 -0.084560	  0.078623	 -0.045188	 -0.043092	  0.077062	  0.110595	 -0.053289	 -0.012832	 -0.015947	  0.056907	 -0.284454	  0.026026
 -0.066795	 -0.108558	  0.039858	 -0.051324	 -0.045964	  0.017484	  0.139421	 -0.046105	 -0.044851	 -0.045410	  0.051112	 -0.285456	  0.038535
 -0.079666	 -0.093536	  0.039592	 -0.035331	 -0.057418	 -0.001285	  0.189557	 -0.011222	 -0.068528	 -0.056290	  0.039430	 -0.305099	  0.059695
 -0.081785	 -0.096348	  0.044634	 -0.011886	 -0.096915	  0.043621	  0.270180	 -0.036195	 -0.078940	 -0.033692	  0.032413	 -0.291465	  0.050936
 -0.071446	 -0.115174	  0.056208	 -0.026855	 -0.124179	  0.079220	  0.289883	 -0.035693	 -0.078657	  0.000223	  0.036388	 -0.249599	  0.060243
 -0.085447	 -0.079731	  0.031460	 -0.028359	 -0.137157	  0.049047	  0.306144	 -0.042347	 -0.054329	  0.039471	  0.000410	 -0.175949	  0.069045
 -0.100598	 -0.087178	  0.054078	  0.004631	 -0.107111	  0.004418	  0.295265	 -0.048569	 -0.085993	  0.057434	 -0.003034	 -0.060394	  0.048651
 -0.100107	 -0.112775	  0.071807	  0.019792	 -0.108569	 -0.055070	  0.261706	 -0.051648	 -0.092302	  0.058606	 -0.025199	  0.005863	  0.029366
 -0.064341	 -0.102358	  0.060595	  0.042670	 -0.147138	 -0.070834	  0.230854	 -0.033226	 -0.038598	  0.044384	 -0.045280	  0.013403	  0.023409
 -0.075517	 -0.147927	  0.046898	  0.081107	 -0.128191	 -0.049123	  0.207623	 -0.012642	 -0.006088	  0.037267	 -0.027196	  0.081259	  0.038352
 -0.093169	 -0.165485	  0.071173	  0.059421	 -0.071414	 -0.060109	  0.147066	 -0.055351	  0.001596	  0.037704	 -0.023266	  0.106520	  0.054073
 -0.094417	 -0.162402	  0.093868	  0.078944	 -0.053222	 -0.066893	  0.123383	 -0.073590	 -0.023919	  0.011249	 -0.022021	  0.130010	  0.102900
 -0.084492	 -0.162279	  0.068921	  0.092015	 -0.080589	 -0.087141	  0.115502	 -0.062357	 -0.039788	  0.032561	 -0.017317	  0.121029	  0.109651
 -0.098791	 -0.155544	  0.064468	  0.080550	 -0.159199	 -0.085604	  0.116927	 -0.041424	 -0.028398	  0.023734	 -0.023214	  0.159858	  0.095014
 -0.108497	 -0.161654	  0.067501	  0.116075	 -0.197142	 -0.099059	  0.106740	 -0.062447	 -0.079861	  0.001842	 -0.058257	  0.158403	  0.130218
 -0.119304	 -0.150134	  0.100280	  0.127787	 -0.220002	 -0.095617	  0.089425	 -0.090810	 -0.093581	  0.010677	 -0.070818	  0.164830	  0.153144
 -0.120044	 -0.169854	  0.109556	  0.102646	 -0.218740	 -0.099502	  0.054253	 -0.090868	 -0.106286	 -0.019425	 -0.063847	  0.210819	  0.151968
 -0.106554	 -0.176839	  0.106422	  0.100644	 -0.282060	 -0.108786	  0.048831	 -0.055152	 -0.070645	 -0.006487	 -0.086323	  0.238660	  0.130646
 -0.107783	 -0.155824	  0.094232	  0.122020	 -0.271605	 -0.109353	  0.048961	 -0.043341	 -0.056680	  0.019839	 -0.110863	  0.218149	  0.117062
 -0.163901	 -0.155033	  0.061766	  0.092851	 -0.223669	 -0.133606	  0.022470	 -0.075374	 -0.065635	  0.020597	 -0.110050	  0.223258	  0.091625
 -0.219256	 -0.123581	  0.016960	  0.137442	 -0.243217	 -0.153948	  0.026411	 -0.098783	 -0.080531	  0.048574	 -0.117029	  0.260722	  0.058322
 -0.206181	 -0.154656	  0.042961	  0.168075	 -0.281338	 -0.133556	  0.020783	 -0.095475	 -0.107924	  0.094162	 -0.163702	  0.246372	  0.059217
 -0.200574	 -0.163271	  0.044814	  0.169662	 -0.296943	 -0.166441	  0.057500	 -0.066370	 -0.128080	  0.060156	 -0.194385	  0.203753	  0.093610
 -0.203812	 -0.169794	  0.028578	  0.151536	 -0.298200	 -0.168450	  0.048898	 -0.054189	 -0.135089	  0.068430	 -0.203591	  0.202811	  0.166475
 -0.219213	 -0.185672	  0.035537	  0.153020	 -0.320474	 -0.122081	  0.027615	 -0.088518	 -0.130509	  0.053783	 -0.228306	  0.244524	  0.178558
 -0.245794	 -0.177279	  0.012619	  0.146302	 -0.301342	 -0.119987	  0.022729	 -0.079686	 -0.145780	  0.055466	 -0.216718	  0.280589	  0.183993
 -0.250343	 -0.140665	 -0.015477	  0.145235	 -0.301609	 -0.167629	  0.020754	 -0.065447	 -0.170861	  0.063047	 -0.199474	  0.297544	  0.224720
 -0.286944	 -0.120672	  0.012800	  0.139432	 -0.345855	 -0.234876	  0.028102	 -0.062332	 -0.201277	  0.052832	 -0.210213	  0.256668	  0.219269
 -0.310947	 -0.164083	  0.025630	  0.109562	 -0.370347	 -0.306435	  0.029542	 -0.038575	 -0.189011	  0.008508	 -0.209435	  0.282653	  0.187493
 -0.273059	 -0.175206	  0.033073	  0.117892	 -0.351857	 -0.356092	 -0.006389	 -0.038257	 -0.181366	  0.022251	 -0.185613	  0.268990	  0.196175
 -0.304484	 -0.168699	  0.076677	  0.115702	 -0.350222	 -0.334936	  0.016163	 -0.082016	 -0.171714	  0.032999	 -0.217487	  0.224169	  0.209827
 -0.297789	 -0.159677	  0.051445	  0.120636	 -0.374523	 -0.315607	  0.045559	 -0.096450	 -0.161941	  0.010781	 -0.239320	  0.215258	  0.244701
 -0.290319	 -0.136423	  0.038443	  0.093043	 -0.393229	 -0.302837	  0.050586	 -0.101814	 -0.143129	  0.004245	 -0.253323	  0.218533	  0.262753
 -0.306380	 -0.139167	  0.029274	  0.067726	 -0.409621	 -0.308745	  0.041474	 -0.092377	 -0.133179	  0.010924	 -0.228003	  0.205531	  0.287493
