# Supplementary material for: A fluorescent photoimmunoconjugate for imaging of cholesteatoma
Source: Sci Rep. 2022 Nov 19;12:19905. doi: 10.1038/s41598-022-22072-9 (PMC9675863; doi:10.1038/s41598-022-22072-9)
Supplement: Supplementary file 2 — Supplementary Information 2. [file 41598_2022_22072_MOESM2_ESM.zip › Data/ABR-68-1]

:RUN-1	LEVEL SWEEP	TEMP:NaN	6/13/2018	1:28 PM	NaNHR:
:SW EAR: R	SW FREQ: 5.66	# AVERAGES: 512	REP RATE (/sec): 40	DRIVER: RS Tweeter	SAMPLE (�sec): 40	
:NOTES-
:CHAMBER-CH4B-PXI
:CFTS Version: V2.7.2 (R850)
:LEVELS:20;25;30;35;40;45;50;55;60;65;70;75;80;
:DATA
  0.040593	  0.002699	 -0.031369	 -0.072652	 -0.022456	  0.016330	  0.017629	 -0.065520	 -0.010640	 -0.100961	 -0.024193	  0.028748	 -0.007583
  0.021905	 -0.009997	 -0.024237	 -0.089618	 -0.012304	  0.000578	  0.026650	 -0.071012	 -0.020709	 -0.073414	 -0.024798	  0.018817	 -0.020141
  0.009814	 -0.017801	  0.009241	 -0.094219	 -0.024746	 -0.020672	  0.018382	 -0.072542	 -0.000597	 -0.043768	 -0.033069	  0.023809	 -0.000558
 -0.020465	 -0.003648	 -0.020516	 -0.081258	 -0.009656	 -0.007037	 -0.012210	 -0.051501	 -0.003358	 -0.011776	 -0.002459	 -0.002614	  0.007808
 -0.023094	 -0.004148	 -0.029914	 -0.037733	  0.038335	  0.000916	 -0.013917	 -0.020984	  0.035122	 -0.032128	 -0.003551	 -0.005055	 -0.006991
 -0.035916	  0.008276	 -0.025528	 -0.022929	  0.038594	  0.008981	 -0.014304	  0.030349	  0.050902	 -0.064366	 -0.009548	  0.005692	 -0.004285
 -0.056459	 -0.000412	 -0.062248	  0.004354	  0.021142	  0.006106	 -0.004792	 -0.008819	  0.055451	 -0.069662	 -0.012047	  0.007035	  0.000591
 -0.071591	 -0.027498	 -0.039092	  0.030136	 -0.017204	  0.018786	  0.002222	 -0.014057	  0.052210	 -0.046311	 -0.003778	  0.000621	  0.020358
 -0.044219	 -0.016302	 -0.005175	  0.005700	 -0.035668	  0.046145	 -0.010278	  0.019490	  0.010122	 -0.038394	 -0.041871	 -0.010771	  0.028490
 -0.017286	  0.021694	 -0.008713	  0.006322	 -0.014735	  0.052692	  0.027518	  0.021959	  0.012744	 -0.007426	 -0.035987	 -0.015873	  0.013076
 -0.008106	 -0.003534	  0.022607	 -0.029006	 -0.010904	  0.061180	  0.061944	  0.015939	 -0.000186	  0.024236	 -0.038655	 -0.007160	 -0.000550
 -0.028364	 -0.029325	 -0.000564	 -0.026959	 -0.022286	  0.029921	  0.008983	  0.031188	 -0.020320	  0.043092	 -0.017999	 -0.013845	  0.010542
  0.011827	 -0.006069	  0.005919	  0.037391	 -0.028762	  0.014748	 -0.031575	  0.024614	 -0.054594	  0.060198	  0.012233	 -0.028379	 -0.009162
  0.060440	  0.002143	  0.025747	  0.045933	 -0.012582	 -0.006244	 -0.032697	  0.015750	 -0.024703	  0.066474	  0.046397	 -0.020399	 -0.020075
  0.073062	  0.021252	  0.001862	  0.049642	  0.028092	  0.000532	 -0.013649	  0.049891	  0.005615	  0.079663	  0.047545	  0.011682	 -0.044820
  0.040672	  0.005445	  0.011155	  0.042608	  0.029090	 -0.008485	 -0.011375	  0.057476	 -0.016290	  0.070812	  0.026466	 -0.019235	 -0.045728
  0.045886	  0.016731	  0.032050	  0.057348	  0.010030	 -0.030046	  0.015096	  0.030666	  0.005479	  0.043807	  0.030561	  0.005915	  0.001062
  0.013422	  0.022882	  0.034702	  0.058363	  0.009937	 -0.039152	 -0.005641	  0.018185	 -0.019237	  0.033251	  0.030409	  0.014094	  0.056048
 -0.006752	  0.010937	  0.064061	  0.058259	  0.021032	 -0.063770	 -0.021023	 -0.018636	 -0.044633	  0.035697	  0.015582	  0.002699	  0.034839
 -0.005369	  0.006675	  0.040013	  0.058316	  0.015052	 -0.081508	 -0.006962	  0.007564	 -0.012376	  0.030977	  0.038763	  0.004220	 -0.012922
 -0.011839	  0.016677	  0.004416	  0.043785	 -0.007912	 -0.072755	 -0.034857	  0.038542	 -0.007948	  0.044122	  0.022881	  0.027659	 -0.008606
  0.017486	  0.052250	  0.003196	  0.043493	 -0.001985	 -0.062883	 -0.065749	  0.045445	  0.007254	  0.034716	  0.010030	  0.023201	  0.032730
  0.006880	  0.068444	 -0.004196	  0.027694	 -0.036697	 -0.075167	 -0.074843	  0.039930	  0.011373	  0.030831	  0.082385	  0.036713	  0.057109
 -0.012055	  0.043556	  0.003125	  0.014816	 -0.034296	 -0.056643	 -0.032566	  0.037755	  0.027106	  0.015950	  0.091631	  0.047865	  0.071988
 -0.019247	  0.035902	  0.055216	  0.030652	 -0.037163	 -0.026162	 -0.017154	  0.042185	  0.059561	  0.039459	  0.110417	  0.050602	  0.062390
 -0.009734	  0.031429	  0.044303	  0.044160	 -0.050676	 -0.010340	 -0.019404	 -0.008035	  0.060866	  0.045744	  0.113238	  0.071310	  0.072208
  0.000219	  0.007492	  0.020348	  0.039131	 -0.055526	 -0.047963	 -0.048649	 -0.039529	  0.057401	  0.049205	  0.083849	  0.075579	  0.085231
  0.026542	 -0.029083	 -0.002975	  0.021366	 -0.015344	 -0.045611	 -0.065742	 -0.034766	  0.046042	  0.063136	  0.068193	  0.102488	  0.062446
  0.014269	 -0.025888	 -0.026824	  0.007371	  0.025297	 -0.072193	  0.000200	 -0.003426	  0.049584	  0.055412	  0.071761	  0.109320	  0.042190
  0.036051	  0.000649	 -0.050375	  0.001194	  0.006061	 -0.086725	  0.037423	  0.024383	  0.054709	  0.041337	  0.104751	  0.073571	  0.034149
  0.023712	  0.039673	 -0.033199	  0.033346	 -0.002000	 -0.075322	 -0.001801	  0.036983	  0.032787	  0.082258	  0.139633	  0.026114	  0.045942
  0.015656	  0.073495	 -0.002326	  0.029678	 -0.012831	 -0.110333	 -0.017232	  0.062561	  0.041768	  0.086128	  0.176197	 -0.006809	  0.073645
  0.004666	  0.058180	 -0.006182	 -0.008829	 -0.021085	 -0.088536	  0.016431	  0.062471	  0.060963	  0.039428	  0.190892	  0.009197	  0.085744
  0.020445	  0.050208	 -0.025504	 -0.022943	 -0.001622	 -0.089782	  0.041249	  0.049731	  0.041269	  0.036245	  0.198600	  0.034334	  0.103762
  0.021598	  0.049533	  0.004948	 -0.002079	  0.023645	 -0.072821	  0.009384	  0.095407	  0.025333	  0.035954	  0.240437	  0.022100	  0.102608
  0.032287	  0.072707	  0.033140	 -0.004518	  0.008130	 -0.079742	 -0.008761	  0.078170	  0.025680	  0.039513	  0.260986	  0.051575	  0.116642
  0.024541	  0.074807	  0.021374	 -0.015465	 -0.019747	 -0.099477	 -0.032534	  0.056430	  0.036040	  0.053657	  0.275818	  0.082681	  0.151571
 -0.001290	  0.026071	  0.005041	  0.004936	 -0.031570	 -0.103872	  0.007988	  0.073911	  0.040682	  0.090636	  0.285529	  0.124141	  0.164294
 -0.019495	  0.012176	 -0.009851	  0.030555	 -0.003625	 -0.093072	  0.008455	  0.102565	  0.071995	  0.114891	  0.277866	  0.133354	  0.181065
 -0.017807	  0.024394	  0.003847	  0.050751	  0.001371	 -0.073579	 -0.024173	  0.080541	  0.119482	  0.141640	  0.287028	  0.111511	  0.190469
 -0.023869	  0.009385	  0.021657	  0.048681	 -0.009560	 -0.064384	 -0.039283	  0.076383	  0.137095	  0.146877	  0.268149	  0.098273	  0.176546
  0.001778	  0.003088	  0.018892	  0.063943	 -0.003367	 -0.023290	 -0.016175	  0.128828	  0.132420	  0.165323	  0.274934	  0.102713	  0.127438
  0.007213	 -0.017793	  0.015333	  0.070133	  0.004541	  0.011325	  0.027987	  0.149061	  0.134580	  0.168333	  0.260947	  0.083805	  0.079632
 -0.018653	 -0.037608	  0.000239	  0.044140	 -0.020238	  0.025799	  0.064016	  0.170499	  0.125977	  0.133763	  0.262603	  0.047315	  0.001881
 -0.044121	 -0.023840	  0.031283	  0.057335	 -0.020508	  0.007619	  0.063832	  0.186206	  0.112057	  0.098195	  0.251522	 -0.000305	 -0.043601
 -0.063210	 -0.002946	  0.031533	  0.064349	  0.024184	  0.035231	  0.035214	  0.156890	  0.121283	  0.094709	  0.214640	 -0.026767	 -0.071287
 -0.071491	  0.023268	  0.004157	  0.103578	  0.047577	  0.047973	  0.048969	  0.145669	  0.107204	  0.096974	  0.189076	 -0.062789	 -0.101328
 -0.087970	  0.034688	 -0.010528	  0.119186	  0.058839	  0.029369	  0.075780	  0.115459	  0.060758	  0.083038	  0.131548	 -0.089059	 -0.126644
 -0.065794	  0.034722	 -0.014853	  0.120192	  0.043857	  0.030282	  0.101014	  0.073760	  0.031544	  0.041792	  0.113414	 -0.135147	 -0.144562
 -0.035994	  0.054038	 -0.004637	  0.111583	  0.045453	  0.024639	  0.082600	  0.054680	 -0.012173	  0.021242	  0.096436	 -0.185998	 -0.149457
 -0.051397	  0.050530	 -0.000347	  0.086155	  0.041636	  0.006120	  0.034448	  0.021899	 -0.064919	 -0.013430	  0.063299	 -0.198595	 -0.175498
 -0.028781	  0.023986	 -0.033570	  0.088899	  0.034026	 -0.022305	 -0.006721	  0.008866	 -0.110946	 -0.045806	  0.038035	 -0.159224	 -0.205117
 -0.019919	  0.019282	 -0.062318	  0.101991	  0.004890	 -0.062880	 -0.037661	 -0.034589	 -0.129046	 -0.082650	  0.019580	 -0.132146	 -0.213610
 -0.028519	  0.035421	 -0.054299	  0.139802	 -0.017982	 -0.089698	 -0.081644	 -0.090212	 -0.130053	 -0.088221	 -0.001059	 -0.147579	 -0.211498
 -0.040128	  0.020248	 -0.033358	  0.100194	 -0.004433	 -0.091625	 -0.133836	 -0.098992	 -0.125476	 -0.090644	 -0.024725	 -0.157811	 -0.199389
 -0.031794	  0.005200	 -0.002338	  0.062182	 -0.043885	 -0.098861	 -0.139999	 -0.121914	 -0.105493	 -0.092148	 -0.001385	 -0.144176	 -0.184053
 -0.047294	  0.023662	 -0.002115	  0.046701	 -0.070303	 -0.153303	 -0.149809	 -0.106691	 -0.099351	 -0.040548	  0.022675	 -0.113797	 -0.166130
 -0.036048	  0.045757	 -0.019675	  0.054728	 -0.068509	 -0.182584	 -0.172242	 -0.110592	 -0.089137	 -0.002281	  0.044527	 -0.066681	 -0.138101
 -0.019007	  0.027464	 -0.014561	  0.035938	 -0.053636	 -0.157360	 -0.162322	 -0.082761	 -0.074776	  0.019311	  0.055681	 -0.042172	 -0.080080
 -0.040558	 -0.001836	 -0.009916	  0.038681	 -0.050542	 -0.119381	 -0.178597	 -0.035602	 -0.057008	  0.018201	  0.101593	 -0.026183	 -0.059835
 -0.010544	  0.008543	 -0.014685	  0.079461	 -0.076502	 -0.098695	 -0.159502	 -0.019395	 -0.030683	  0.042900	  0.102630	  0.015201	 -0.063486
  0.018137	  0.034192	  0.020986	  0.050219	 -0.115303	 -0.100879	 -0.132308	  0.015714	 -0.000971	  0.129908	  0.135572	  0.032817	 -0.032301
  0.024700	  0.033779	  0.020023	  0.050826	 -0.138672	 -0.085907	 -0.082542	  0.070795	  0.054146	  0.182208	  0.174809	  0.048681	  0.042190
  0.035451	  0.015019	  0.044860	  0.048798	 -0.121129	 -0.074338	 -0.073261	  0.078473	  0.108177	  0.209114	  0.205379	  0.034464	  0.075076
  0.041761	  0.009696	  0.058142	  0.042662	 -0.097823	 -0.045872	 -0.054090	  0.086814	  0.159462	  0.260644	  0.229467	  0.037010	  0.092652
  0.020362	  0.032869	  0.032206	  0.049404	 -0.066806	 -0.043723	 -0.027929	  0.117630	  0.151263	  0.234739	  0.236444	  0.062167	  0.085084
  0.042256	  0.052328	  0.014701	  0.056275	 -0.046181	 -0.047439	  0.016900	  0.130038	  0.175295	  0.203342	  0.246850	  0.065577	  0.041882
  0.036777	  0.051345	 -0.028087	  0.067329	 -0.059280	 -0.023998	  0.053539	  0.168923	  0.175554	  0.195289	  0.231175	  0.069107	  0.013276
  0.018411	  0.055241	 -0.013200	  0.061386	 -0.043121	 -0.032060	  0.060402	  0.207236	  0.170709	  0.172994	  0.224642	  0.059172	 -0.029532
  0.007886	  0.042498	  0.014800	  0.096675	 -0.041230	  0.002884	  0.077510	  0.222296	  0.168395	  0.152006	  0.210530	  0.046859	 -0.092325
  0.003234	  0.023206	  0.035752	  0.081532	 -0.005457	  0.016526	  0.067895	  0.228221	  0.161821	  0.144816	  0.194822	  0.008336	 -0.086581
  0.002041	  0.057782	  0.062919	  0.105279	  0.002802	  0.008839	  0.096696	  0.227885	  0.139783	  0.120509	  0.154814	 -0.018244	 -0.078938
 -0.011023	  0.060991	  0.066704	  0.151043	 -0.002642	  0.044191	  0.146624	  0.225346	  0.105585	  0.100418	  0.106004	 -0.104134	 -0.116492
 -0.008068	  0.061839	  0.062426	  0.148307	 -0.043332	  0.059360	  0.122945	  0.185299	  0.052091	  0.070941	  0.084124	 -0.152628	 -0.156449
 -0.002832	  0.037152	  0.084460	  0.129216	 -0.043541	  0.053596	  0.068477	  0.177702	  0.015385	  0.034934	  0.038786	 -0.171761	 -0.203191
  0.013067	  0.045866	  0.071559	  0.116799	 -0.005721	  0.056135	  0.044513	  0.158521	 -0.046105	 -0.024503	  0.010769	 -0.179653	 -0.189010
  0.020041	  0.061184	  0.055739	  0.140403	 -0.007337	  0.046942	  0.016203	  0.089487	 -0.093401	 -0.067319	 -0.016059	 -0.198052	 -0.176867
 -0.001655	  0.073817	  0.065658	  0.152291	  0.010912	  0.032298	 -0.002720	  0.017860	 -0.124968	 -0.081656	 -0.038261	 -0.181493	 -0.163803
 -0.019773	  0.078552	  0.085507	  0.123213	 -0.010377	 -0.002599	 -0.033606	 -0.014982	 -0.123403	 -0.089673	 -0.026653	 -0.130588	 -0.157325
 -0.041106	  0.062459	  0.054376	  0.135457	 -0.024384	 -0.035003	 -0.049241	 -0.053486	 -0.136931	 -0.081962	  0.001202	 -0.139357	 -0.113729
 -0.069886	  0.060745	  0.007478	  0.130448	 -0.044810	 -0.069452	 -0.087468	 -0.089888	 -0.143887	 -0.061461	  0.046180	 -0.129650	 -0.085871
 -0.082732	  0.100420	  0.001192	  0.129705	 -0.093130	 -0.097407	 -0.122298	 -0.120195	 -0.092109	 -0.015509	  0.062085	 -0.083284	 -0.037035
 -0.086771	  0.093771	  0.013436	  0.081764	 -0.142025	 -0.109086	 -0.149638	 -0.101261	 -0.044485	  0.044227	  0.112782	 -0.010933	  0.020229
 -0.074624	  0.051026	 -0.011129	  0.051925	 -0.171130	 -0.131299	 -0.194150	 -0.073995	 -0.018765	  0.072012	  0.151218	  0.005944	  0.036078
 -0.111007	  0.037275	 -0.029662	  0.046010	 -0.176772	 -0.097555	 -0.180471	 -0.064645	  0.001290	  0.087633	  0.201654	  0.026675	  0.036069
 -0.119551	  0.073107	 -0.003735	  0.027093	 -0.184514	 -0.069422	 -0.126233	 -0.055673	  0.039371	  0.105803	  0.204957	  0.029928	  0.042645
 -0.101304	  0.104321	 -0.008424	  0.016284	 -0.178105	 -0.108692	 -0.061421	 -0.032563	  0.072473	  0.092803	  0.210982	  0.010499	 -0.006644
 -0.092795	  0.109233	  0.008911	 -0.002097	 -0.168343	 -0.128649	 -0.033910	 -0.025087	  0.092804	  0.067217	  0.171891	  0.010336	 -0.053021
 -0.106257	  0.087184	  0.010658	  0.013365	 -0.168636	 -0.105932	 -0.020454	 -0.031460	  0.065839	  0.036608	  0.151366	 -0.027557	 -0.094531
 -0.117485	  0.111327	 -0.002772	  0.032671	 -0.169625	 -0.094633	 -0.014035	 -0.031435	  0.035497	  0.035568	  0.124085	 -0.071688	 -0.116731
 -0.130154	  0.139958	 -0.017612	  0.048828	 -0.163694	 -0.081220	  0.000348	  0.021161	  0.018646	  0.001286	  0.119629	 -0.098423	 -0.128946
 -0.107150	  0.139411	 -0.006459	  0.040667	 -0.132645	 -0.091424	  0.005577	  0.055315	  0.023659	 -0.032859	  0.082077	 -0.119868	 -0.158318
 -0.101752	  0.102261	 -0.016871	  0.037692	 -0.068970	 -0.077804	 -0.004083	  0.038252	  0.004250	 -0.030259	  0.095228	 -0.129425	 -0.183817
 -0.108867	  0.091663	 -0.048635	  0.015070	 -0.054034	 -0.076146	 -0.046735	  0.004875	 -0.025037	 -0.019298	  0.074681	 -0.152331	 -0.202852
 -0.100796	  0.092294	 -0.023818	 -0.056525	 -0.057830	 -0.085120	 -0.069031	  0.008730	 -0.011426	 -0.031499	  0.056852	 -0.164693	 -0.216456
 -0.100208	  0.094680	 -0.021585	 -0.048082	 -0.049123	 -0.073996	 -0.049240	 -0.011503	 -0.012848	 -0.044081	  0.042420	 -0.143966	 -0.184736
 -0.109992	  0.099911	 -0.028286	 -0.013293	 -0.051041	 -0.043470	 -0.050591	 -0.025356	 -0.029478	 -0.065625	 -0.014557	 -0.131493	 -0.172568
 -0.117765	  0.078340	 -0.008357	  0.004676	 -0.025452	 -0.065227	 -0.033027	  0.001727	 -0.059106	 -0.058006	 -0.035364	 -0.114263	 -0.202801
 -0.113507	  0.107143	 -0.001634	 -0.005404	 -0.042961	 -0.094612	 -0.036358	  0.023097	 -0.059658	 -0.067453	 -0.007752	 -0.116684	 -0.199068
 -0.110917	  0.121251	  0.023803	 -0.026835	 -0.069806	 -0.117070	 -0.043053	  0.026952	 -0.075183	 -0.096970	  0.018171	 -0.113548	 -0.211477
 -0.107356	  0.085714	  0.016585	 -0.013133	 -0.091199	 -0.070988	 -0.011997	  0.049954	 -0.107467	 -0.079969	  0.020154	 -0.111766	 -0.208011
 -0.111827	  0.073610	  0.010919	 -0.007872	 -0.116754	 -0.023417	 -0.008759	  0.044049	 -0.081729	 -0.080598	  0.034119	 -0.098139	 -0.212140
 -0.102087	  0.089210	  0.019963	 -0.050512	 -0.109096	 -0.045952	 -0.047325	  0.000456	 -0.053291	 -0.062378	  0.056583	 -0.072437	 -0.199662
 -0.107670	  0.114403	  0.016218	 -0.079062	 -0.129962	 -0.063762	 -0.063475	 -0.025304	 -0.050334	 -0.046277	  0.069324	 -0.097748	 -0.207152
 -0.094914	  0.107684	  0.014641	 -0.039883	 -0.147676	 -0.028822	 -0.054515	  0.005543	 -0.020434	 -0.040912	  0.046250	 -0.094223	 -0.217104
 -0.097855	  0.079106	  0.046404	 -0.006915	 -0.162973	 -0.010801	 -0.004354	  0.035776	 -0.000119	 -0.028868	  0.042493	 -0.052644	 -0.247106
 -0.066015	  0.102586	  0.051155	 -0.013522	 -0.162991	 -0.034866	  0.020157	  0.048228	 -0.004058	 -0.012150	  0.064363	 -0.050805	 -0.202162
 -0.081273	  0.115856	  0.074815	 -0.006898	 -0.142199	 -0.064263	  0.000208	  0.038468	 -0.007391	  0.007410	  0.087333	 -0.058906	 -0.188640
 -0.084061	  0.114352	  0.076532	  0.020839	 -0.122597	 -0.048125	 -0.013711	  0.064122	 -0.008395	 -0.016388	  0.079665	 -0.044027	 -0.164711
 -0.077200	  0.105085	  0.050439	  0.010675	 -0.113299	 -0.019406	 -0.035203	  0.078164	 -0.007247	 -0.029540	  0.085084	 -0.013684	 -0.118510
 -0.101226	  0.101592	  0.022067	  0.016005	 -0.112020	 -0.021510	 -0.049751	  0.070561	  0.028938	  0.001775	  0.114474	  0.007445	 -0.087187
 -0.108588	  0.127226	 -0.000383	  0.020950	 -0.093960	 -0.020683	 -0.035194	  0.078271	  0.037399	  0.039053	  0.112688	  0.039889	 -0.061453
 -0.080901	  0.137659	 -0.011446	  0.035998	 -0.081606	  0.008140	 -0.052580	  0.087203	  0.010254	  0.071351	  0.135770	  0.049598	 -0.028841
 -0.086204	  0.133284	 -0.034994	  0.062297	 -0.084171	  0.046437	 -0.033106	  0.121784	  0.007306	  0.068094	  0.162578	  0.058815	  0.013582
 -0.061073	  0.098270	 -0.044482	  0.073341	 -0.107523	  0.050353	  0.037186	  0.127898	  0.042940	  0.047555	  0.191627	  0.076476	  0.033039
 -0.014841	  0.086704	 -0.052326	  0.090501	 -0.111266	  0.073532	  0.080472	  0.165024	  0.059758	  0.052636	  0.204555	  0.064146	  0.022955
  0.006709	  0.093569	 -0.047791	  0.046003	 -0.080850	  0.054390	  0.055182	  0.162067	  0.069524	  0.075620	  0.226133	  0.046374	  0.023224
 -0.018770	  0.124467	 -0.040498	  0.053099	 -0.057512	  0.068308	  0.065696	  0.157018	  0.056898	  0.087961	  0.224454	  0.047255	  0.024899
 -0.035255	  0.139306	 -0.031044	  0.048828	 -0.067663	  0.062943	  0.052451	  0.150544	  0.058649	  0.089172	  0.194871	  0.057848	  0.020152
 -0.040967	  0.096693	 -0.031355	  0.050241	 -0.088176	  0.062761	  0.033696	  0.125967	  0.057488	  0.097535	  0.171495	  0.019906	  0.037060
 -0.033747	  0.071060	 -0.030686	  0.055892	 -0.099596	  0.078082	  0.062570	  0.112044	  0.029431	  0.071949	  0.185508	  0.005072	  0.015999
 -0.026185	  0.107910	 -0.016285	  0.049831	 -0.110199	  0.072580	  0.076238	  0.071681	  0.013477	  0.027724	  0.186135	 -0.007181	  0.024418
 -0.012535	  0.133644	  0.000645	  0.040911	 -0.131163	  0.057017	  0.072719	  0.041442	 -0.001732	  0.011538	  0.181963	 -0.025421	 -0.001640
 -0.003510	  0.154436	  0.009482	  0.032933	 -0.151452	  0.055451	  0.072900	  0.063660	 -0.019927	  0.003555	  0.154675	 -0.040056	 -0.042866
 -0.013720	  0.148058	  0.013640	  0.038595	 -0.125212	  0.060385	  0.052298	  0.073117	 -0.001218	 -0.029282	  0.113106	 -0.043382	 -0.058514
 -0.030480	  0.119165	  0.003841	  0.032644	 -0.101145	  0.043078	  0.054855	  0.055363	 -0.030349	 -0.069268	  0.099962	 -0.046599	 -0.091682
 -0.041616	  0.123146	  0.006979	  0.021471	 -0.079362	 -0.005292	  0.038743	  0.026667	 -0.059424	 -0.053391	  0.028934	 -0.054637	 -0.120990
 -0.044262	  0.092535	 -0.000675	  0.037609	 -0.082953	 -0.032275	  0.000569	  0.006207	 -0.055881	 -0.087957	  0.008877	 -0.058094	 -0.119429
 -0.043988	  0.081975	 -0.002556	  0.040558	 -0.055603	 -0.007825	  0.003483	  0.032096	 -0.030298	 -0.072482	  0.005329	 -0.032849	 -0.104410
 -0.014875	  0.102520	 -0.021322	  0.028189	 -0.032030	 -0.014055	  0.009015	  0.062967	 -0.014668	 -0.052778	 -0.022799	 -0.044132	 -0.094801
  0.008335	  0.125226	 -0.036079	  0.026420	 -0.039839	 -0.052156	  0.005473	  0.044067	 -0.041562	 -0.036180	 -0.065026	 -0.046175	 -0.094087
 -0.026441	  0.118847	 -0.063874	  0.033648	 -0.097464	 -0.054726	  0.011054	  0.010507	 -0.051930	 -0.080762	 -0.049713	 -0.053535	 -0.110609
 -0.014330	  0.109020	 -0.055788	  0.055134	 -0.128648	 -0.065291	  0.024835	 -0.058187	 -0.029670	 -0.119083	 -0.035935	 -0.052480	 -0.110784
  0.016967	  0.101439	 -0.080616	  0.029335	 -0.116219	 -0.127395	 -0.000525	 -0.062740	 -0.055332	 -0.151074	 -0.032230	 -0.068091	 -0.114450
 -0.004615	  0.092110	 -0.077226	  0.058657	 -0.087665	 -0.137057	  0.020479	 -0.034433	 -0.102313	 -0.153897	 -0.022909	 -0.090071	 -0.166699
 -0.020195	  0.144482	 -0.064512	  0.031579	 -0.108839	 -0.120700	  0.021186	 -0.040246	 -0.113201	 -0.159202	 -0.010251	 -0.087104	 -0.191663
 -0.019923	  0.138421	 -0.028921	  0.014989	 -0.134352	 -0.144853	 -0.013222	 -0.041264	 -0.085169	 -0.145781	 -0.008274	 -0.086488	 -0.188469
 -0.017687	  0.163574	 -0.034050	  0.008408	 -0.120041	 -0.132461	 -0.019532	 -0.056755	 -0.024347	 -0.118205	  0.005684	 -0.083854	 -0.175232
 -0.026823	  0.175054	 -0.051221	  0.033861	 -0.116022	 -0.120759	  0.006802	 -0.052026	 -0.033592	 -0.119819	  0.000405	 -0.116440	 -0.139291
 -0.036683	  0.147928	 -0.056317	  0.044832	 -0.153584	 -0.097970	  0.035122	 -0.043322	 -0.056791	 -0.095884	 -0.019117	 -0.145995	 -0.179905
 -0.024932	  0.128728	 -0.008840	  0.019857	 -0.117157	 -0.073402	  0.041122	 -0.017635	 -0.058408	 -0.070371	 -0.005202	 -0.129956	 -0.158410
  0.024248	  0.137433	 -0.010060	  0.038954	 -0.074205	 -0.069233	  0.011584	 -0.012871	 -0.044833	 -0.040892	 -0.001380	 -0.131659	 -0.114662
  0.024040	  0.134846	 -0.062026	  0.053536	 -0.079791	 -0.098580	 -0.002637	  0.007078	 -0.041845	 -0.003795	  0.031048	 -0.143474	 -0.117116
 -0.020970	  0.150221	 -0.069005	  0.059373	 -0.080370	 -0.100279	  0.024391	  0.034631	 -0.050911	 -0.010935	  0.060637	 -0.155462	 -0.083496
 -0.007496	  0.154246	 -0.045964	  0.069430	 -0.092953	 -0.059697	  0.040519	  0.031721	 -0.066111	  0.015361	  0.090203	 -0.142058	 -0.046009
  0.044164	  0.133937	 -0.053611	  0.041021	 -0.109424	 -0.070667	  0.005455	  0.014771	 -0.069884	 -0.021716	  0.095037	 -0.140457	 -0.010063
  0.039491	  0.093672	 -0.037932	  0.008057	 -0.132135	 -0.096955	 -0.006248	  0.035366	 -0.004857	 -0.010881	  0.128202	 -0.103437	  0.028830
  0.024545	  0.101094	 -0.025750	 -0.002744	 -0.140835	 -0.088607	  0.023385	  0.033327	  0.028371	  0.026380	  0.156459	 -0.058906	  0.013194
  0.055703	  0.083556	 -0.065175	 -0.012949	 -0.115471	 -0.065999	  0.024177	  0.055706	  0.056627	  0.042726	  0.197299	 -0.057213	  0.012407
  0.034341	  0.093885	 -0.054177	  0.017004	 -0.086127	 -0.018186	  0.021072	  0.102072	  0.080991	  0.087818	  0.228265	 -0.083367	  0.026590
  0.000533	  0.108514	 -0.038624	  0.029577	 -0.087819	 -0.003269	  0.017117	  0.070570	  0.113658	  0.071690	  0.211596	 -0.088774	  0.025537
  0.002303	  0.109403	 -0.049581	  0.033857	 -0.053970	 -0.037250	  0.032186	  0.098145	  0.137657	  0.040307	  0.193376	 -0.087189	 -0.001454
  0.010609	  0.104642	 -0.071337	  0.041455	 -0.031060	 -0.027495	  0.068440	  0.107525	  0.112952	  0.036684	  0.162216	 -0.136514	 -0.009793
  0.014942	  0.071762	 -0.049366	  0.044575	  0.011528	  0.001709	  0.088357	  0.105441	  0.132040	 -0.013511	  0.124535	 -0.148095	 -0.044532
 -0.022703	  0.058803	 -0.006338	  0.029952	  0.000901	  0.018522	  0.087862	  0.086684	  0.103497	 -0.050168	  0.106221	 -0.156932	 -0.095500
 -0.001704	  0.032483	  0.006890	  0.019968	 -0.000323	  0.031507	  0.061848	  0.051094	  0.099080	 -0.077673	  0.119927	 -0.172128	 -0.069001
 -0.010912	  0.004602	 -0.049011	  0.001229	  0.039265	  0.018914	  0.069265	  0.028916	  0.088602	 -0.111125	  0.100639	 -0.215596	 -0.038919
 -0.036817	 -0.015962	 -0.065943	  0.007606	  0.054102	 -0.018111	  0.079504	  0.010992	  0.040752	 -0.119222	  0.085893	 -0.233802	 -0.036561
 -0.043139	 -0.014947	 -0.044632	  0.022275	  0.007935	 -0.027541	  0.065097	 -0.021619	 -0.011412	 -0.155183	  0.074703	 -0.282553	 -0.045411
 -0.045748	 -0.026321	 -0.028562	  0.003897	  0.005642	  0.014207	  0.030049	 -0.043827	 -0.014292	 -0.191487	  0.047361	 -0.279025	 -0.033931
 -0.036180	 -0.055583	 -0.044993	  0.012964	  0.038198	 -0.001776	 -0.000858	 -0.084289	 -0.014440	 -0.186146	  0.063351	 -0.267103	 -0.040464
  0.001835	 -0.064999	 -0.074334	  0.036868	  0.005419	 -0.016741	 -0.031421	 -0.093536	 -0.060582	 -0.178297	  0.081402	 -0.241178	 -0.067862
  0.038131	 -0.060309	 -0.065631	  0.045609	 -0.023418	 -0.008477	 -0.054839	 -0.088412	 -0.046605	 -0.179405	  0.075529	 -0.210741	 -0.078369
  0.034839	 -0.053549	 -0.048774	  0.030686	 -0.025057	  0.003366	 -0.069870	 -0.064645	 -0.040259	 -0.200263	  0.086829	 -0.209577	 -0.063374
  0.024546	 -0.060269	 -0.013913	  0.045966	 -0.037701	 -0.039879	 -0.072096	 -0.078732	 -0.035933	 -0.198645	  0.098987	 -0.173499	 -0.064730
  0.054535	 -0.035518	 -0.038771	  0.045349	 -0.074935	 -0.069413	 -0.078419	 -0.084026	 -0.056699	 -0.204308	  0.127079	 -0.148606	 -0.015786
  0.089935	 -0.025500	 -0.064714	  0.052177	 -0.079307	 -0.068817	 -0.100825	 -0.041895	 -0.053450	 -0.148967	  0.164486	 -0.146453	  0.001369
  0.059838	 -0.019485	 -0.084965	  0.007781	 -0.037292	 -0.075765	 -0.095446	 -0.020031	 -0.042877	 -0.120603	  0.179140	 -0.119246	  0.018593
  0.045353	  0.000702	 -0.072950	 -0.000831	 -0.059802	 -0.103297	 -0.077837	 -0.001729	 -0.028111	 -0.091668	  0.191989	 -0.118471	  0.014192
  0.048089	 -0.009437	 -0.068541	 -0.006616	 -0.088342	 -0.126266	 -0.090763	 -0.018493	  0.035686	 -0.071046	  0.219362	 -0.095471	 -0.011880
  0.039150	 -0.017596	 -0.093764	 -0.000799	 -0.071196	 -0.162598	 -0.054478	  0.011547	  0.032256	 -0.027059	  0.211475	 -0.118645	 -0.029393
  0.021542	 -0.019992	 -0.097629	 -0.035282	 -0.061513	 -0.128340	 -0.027983	  0.034097	  0.061581	  0.038654	  0.178913	 -0.156839	 -0.075172
  0.054338	 -0.013072	 -0.068732	 -0.029407	 -0.075985	 -0.081033	 -0.010562	  0.048255	  0.070492	  0.041866	  0.186844	 -0.155125	 -0.059000
  0.089760	 -0.010933	 -0.089671	 -0.015051	 -0.041137	 -0.052644	  0.004195	  0.083412	  0.090241	  0.005370	  0.181535	 -0.120221	 -0.059788
  0.066535	 -0.021808	 -0.073664	 -0.020882	 -0.022345	 -0.074289	  0.045371	  0.118374	  0.104649	 -0.015959	  0.161466	 -0.119716	 -0.072537
  0.069835	 -0.012099	 -0.039651	  0.003956	 -0.038807	 -0.070939	  0.038617	  0.117944	  0.117282	 -0.057549	  0.141698	 -0.126875	 -0.080485
  0.091846	  0.016581	 -0.036630	  0.015847	 -0.078868	 -0.011298	  0.030619	  0.091556	  0.089904	 -0.070815	  0.129310	 -0.142538	 -0.079576
  0.099768	  0.017791	 -0.023083	  0.042579	 -0.081056	 -0.017602	  0.027647	  0.076375	  0.061457	 -0.090080	  0.103660	 -0.114526	 -0.058939
  0.063549	  0.043397	 -0.022158	  0.043638	 -0.062492	 -0.007397	  0.013567	  0.071157	  0.051105	 -0.135668	  0.090482	 -0.071845	 -0.056955
  0.065251	  0.072082	 -0.043593	  0.026597	 -0.016629	  0.005353	  0.011836	  0.063890	  0.020991	 -0.157125	  0.071839	 -0.078130	 -0.076716
  0.080077	  0.027843	 -0.066030	  0.025814	  0.030990	  0.025747	  0.012934	  0.073974	  0.017260	 -0.181482	  0.081054	 -0.104864	 -0.071429
  0.078258	 -0.001258	 -0.070265	  0.008870	  0.040182	  0.017346	  0.006542	  0.060164	  0.002216	 -0.186312	  0.068091	 -0.094286	 -0.099059
  0.050251	  0.015802	 -0.070086	 -0.006291	  0.036366	  0.022000	  0.015633	  0.031159	 -0.022213	 -0.150207	  0.056387	 -0.086446	 -0.075594
  0.022129	  0.015189	 -0.040364	  0.013519	  0.025705	  0.025033	  0.031676	  0.009134	  0.009111	 -0.124427	  0.026549	 -0.108507	 -0.041468
  0.021325	  0.025720	 -0.047294	 -0.003243	  0.035948	  0.005055	  0.034426	 -0.013427	 -0.000780	 -0.167127	  0.006729	 -0.068371	 -0.032774
  0.042196	 -0.001687	 -0.071706	 -0.029570	 -0.018926	  0.004191	  0.045068	 -0.001205	 -0.021670	 -0.185468	  0.016799	 -0.037042	 -0.072242
  0.044587	 -0.009450	 -0.058213	 -0.004344	 -0.017751	  0.031619	  0.011216	 -0.047218	 -0.059270	 -0.172173	  0.007527	 -0.037458	 -0.061395
  0.006028	  0.005276	 -0.032540	  0.037224	  0.009875	  0.025129	 -0.036605	 -0.052480	 -0.082906	 -0.168208	  0.003095	 -0.024194	 -0.056378
  0.012478	  0.034011	 -0.031237	  0.054186	 -0.009427	 -0.006276	 -0.052687	 -0.050881	 -0.068206	 -0.124664	 -0.021242	 -0.003681	 -0.064572
  0.027134	  0.023966	 -0.056291	  0.038723	 -0.007975	 -0.013072	 -0.037617	 -0.053466	 -0.053981	 -0.115797	 -0.016818	  0.014044	 -0.017870
  0.039738	 -0.003827	 -0.099810	 -0.000743	  0.007470	 -0.037198	 -0.033875	 -0.053052	 -0.049088	 -0.140840	  0.003072	  0.017304	 -0.042441
  0.027580	 -0.035085	 -0.055700	 -0.028187	 -0.004651	 -0.080792	 -0.025686	 -0.051563	 -0.038733	 -0.110217	  0.020020	 -0.012405	 -0.044865
  0.027686	 -0.038780	 -0.018189	 -0.024259	 -0.003549	 -0.107109	  0.011572	 -0.062278	 -0.016293	 -0.086618	  0.045421	 -0.000679	 -0.012976
  0.043855	 -0.009360	  0.019201	 -0.002668	  0.015316	 -0.109734	  0.042033	 -0.062363	  0.007198	 -0.061214	  0.004524	 -0.038692	  0.001599
  0.009391	  0.010387	  0.033598	 -0.010099	  0.014094	 -0.083421	  0.049759	 -0.060948	  0.015845	 -0.059578	 -0.021233	 -0.030141	 -0.032619
 -0.002167	  0.009163	  0.034499	 -0.015463	 -0.011682	 -0.071824	  0.030115	 -0.107714	  0.014121	 -0.073836	  0.020723	 -0.038062	 -0.060535
  0.027216	  0.018968	  0.035224	 -0.040951	  0.012102	 -0.082102	  0.042446	 -0.099947	  0.022410	 -0.094035	  0.041696	 -0.047785	 -0.072910
  0.024040	  0.019890	  0.027249	 -0.056151	  0.020260	 -0.094323	  0.032976	 -0.062732	 -0.023138	 -0.097268	  0.044487	 -0.045169	 -0.053977
  0.031268	  0.013193	 -0.018340	 -0.046493	  0.042463	 -0.085821	  0.025558	 -0.042248	 -0.053820	 -0.071843	  0.011822	 -0.047299	 -0.022838
  0.017534	  0.006819	 -0.021047	 -0.048500	  0.047948	 -0.116451	 -0.014105	 -0.045372	 -0.059809	 -0.089953	 -0.021475	 -0.057475	 -0.056928
  0.017676	 -0.019643	 -0.010510	 -0.037288	  0.064285	 -0.085303	 -0.081926	 -0.031828	 -0.025790	 -0.128319	 -0.033292	 -0.098182	 -0.098352
  0.031882	 -0.031775	  0.003899	 -0.015477	  0.063415	 -0.026119	 -0.084125	 -0.028973	 -0.010966	 -0.146844	 -0.059980	 -0.087267	 -0.057468
  0.053574	 -0.019200	  0.011781	 -0.017960	  0.049251	 -0.009668	 -0.055615	 -0.073922	 -0.063668	 -0.140301	 -0.083842	 -0.080414	 -0.027892
  0.034797	 -0.014159	  0.009730	 -0.012575	  0.039831	  0.001297	 -0.018074	 -0.055125	 -0.077265	 -0.145639	 -0.098731	 -0.079438	 -0.022110
  0.024464	 -0.002739	  0.018146	  0.005795	  0.028072	  0.000234	 -0.042738	 -0.040150	 -0.066602	 -0.123884	 -0.106149	 -0.061357	 -0.030572
  0.060796	  0.017551	  0.045242	  0.020269	  0.010834	 -0.013747	 -0.059339	 -0.035451	 -0.071801	 -0.068103	 -0.103115	 -0.068105	 -0.050908
  0.068108	  0.010335	  0.070776	 -0.025561	  0.021228	 -0.034724	 -0.056463	 -0.033547	 -0.099494	 -0.056860	 -0.107713	 -0.075604	 -0.051902
  0.059768	  0.024246	  0.034530	 -0.043175	  0.003938	 -0.059010	 -0.091467	 -0.046859	 -0.079449	 -0.071967	 -0.080139	 -0.094725	 -0.034951
  0.060966	  0.029946	  0.016799	 -0.059208	 -0.026722	 -0.029477	 -0.074798	 -0.036754	 -0.035712	 -0.045593	 -0.046903	 -0.076594	 -0.060419
  0.037173	  0.027052	  0.020323	 -0.036737	 -0.024314	 -0.027582	 -0.078945	 -0.013411	 -0.021033	 -0.006291	 -0.054786	 -0.024983	 -0.048604
  0.023607	  0.034203	  0.081422	  0.014411	 -0.031791	 -0.051040	 -0.071457	 -0.012285	 -0.043727	  0.032154	 -0.050442	 -0.025738	 -0.059032
  0.028393	  0.028378	  0.090028	  0.011736	 -0.063586	 -0.066542	 -0.026487	 -0.008249	 -0.015149	  0.045983	 -0.038741	 -0.034634	 -0.063756
  0.002985	  0.044994	  0.015557	 -0.042626	 -0.011399	 -0.019319	 -0.010632	 -0.029193	  0.069503	  0.005633	 -0.048965	 -0.031101	 -0.009487
  0.016217	  0.051718	 -0.004786	 -0.032642	 -0.001918	 -0.001673	 -0.024182	 -0.035561	  0.046930	  0.000371	 -0.034140	 -0.016645	  0.015943
 -0.017087	  0.075370	  0.017961	 -0.016828	 -0.012492	 -0.019345	 -0.003044	 -0.033913	  0.040132	 -0.032542	 -0.013792	 -0.024759	  0.014268
 -0.037381	  0.053066	  0.055759	 -0.016163	 -0.038763	 -0.014476	  0.035415	 -0.022182	  0.021386	 -0.068236	  0.003828	 -0.020449	  0.055274
 -0.007035	  0.024645	  0.027608	 -0.027397	 -0.023239	 -0.031785	  0.020071	 -0.010492	 -0.002979	 -0.079793	  0.036234	  0.004318	  0.013548
  0.015573	 -0.000498	 -0.011258	 -0.024725	 -0.047817	 -0.014796	 -0.010905	 -0.040373	 -0.012497	 -0.074584	  0.070566	  0.103041	 -0.012199
  0.026881	 -0.027001	  0.004275	 -0.011090	 -0.042744	 -0.002107	 -0.023644	 -0.032198	 -0.021733	 -0.064305	  0.068502	  0.142834	 -0.019996
  0.045514	 -0.007681	  0.030950	 -0.001503	  0.005989	 -0.026401	 -0.002574	 -0.001055	 -0.020619	  0.005731	  0.036837	  0.083780	 -0.009951
  0.054792	 -0.010652	  0.012523	 -0.031351	  0.019323	 -0.023238	  0.038241	  0.036284	 -0.015173	  0.048024	  0.021441	  0.068997	  0.017778
  0.024741	  0.000988	  0.002421	 -0.016069	  0.009660	 -0.023784	  0.038428	  0.046828	 -0.016006	  0.058292	  0.006668	  0.038745	  0.033813
 -0.009743	 -0.000611	 -0.017971	  0.021554	  0.017070	 -0.001076	  0.031428	  0.038207	 -0.003665	  0.063774	  0.020216	  0.058281	  0.070414
 -0.016086	  0.000524	 -0.023906	 -0.008044	  0.021880	 -0.003178	  0.046031	  0.050805	 -0.002903	  0.067573	  0.026370	  0.055483	  0.052461
  0.015535	 -0.012096	 -0.000065	 -0.016615	  0.020549	 -0.036588	  0.024380	  0.029077	 -0.026454	  0.022830	  0.041520	  0.019492	 -0.017292
  0.034338	 -0.019363	 -0.011372	 -0.023875	  0.000192	 -0.033293	  0.002804	  0.020473	 -0.015645	 -0.006541	  0.049871	 -0.006152	 -0.027346
  0.027632	 -0.010089	 -0.031269	 -0.025787	 -0.009592	 -0.012781	  0.011681	  0.019617	  0.009431	 -0.018694	  0.040702	 -0.034249	 -0.010832
  0.005191	 -0.018845	 -0.034817	  0.023115	 -0.001989	  0.013847	  0.010102	  0.013456	  0.005761	 -0.005536	  0.006082	 -0.029902	  0.011466
 -0.027727	 -0.006918	 -0.036052	  0.045607	  0.016421	  0.034680	 -0.018804	 -0.004511	  0.005384	  0.020097	 -0.049195	 -0.010876	 -0.006511
 -0.057479	 -0.028531	 -0.013684	  0.053819	  0.012747	  0.083938	 -0.055841	 -0.008483	  0.002717	  0.009271	 -0.077950	 -0.064471	 -0.037926
 -0.052802	 -0.042852	 -0.006113	  0.079420	  0.020153	  0.085794	 -0.060716	 -0.020182	 -0.045725	  0.009859	 -0.104114	 -0.161522	 -0.097999
 -0.044060	 -0.066167	  0.024239	  0.071199	  0.045969	  0.045584	 -0.048241	 -0.016604	 -0.017846	  0.038776	 -0.100681	 -0.174846	 -0.035425
 -0.037360	 -0.053472	  0.052765	  0.087600	  0.034889	  0.041233	 -0.051973	 -0.004640	  0.021705	  0.080234	 -0.070091	 -0.130785	  0.046200
 -0.009240	 -0.047106	  0.066515	  0.087664	  0.017507	  0.005134	 -0.063746	  0.012595	  0.023077	  0.084025	 -0.074741	 -0.104036	 -0.042721
 -0.002959	 -0.050053	  0.036650	  0.080863	  0.042143	 -0.045957	 -0.066278	 -0.004232	 -0.013544	  0.060216	 -0.120334	 -0.122347	 -0.153775
 -0.038745	 -0.048882	  0.006352	  0.071210	  0.053887	 -0.026632	 -0.033668	 -0.018924	 -0.013226	  0.081903	 -0.075232	 -0.093779	 -0.076622
 -0.038026	 -0.040935	 -0.018873	  0.072238	  0.031267	 -0.024244	 -0.046182	  0.016674	  0.017266	  0.083569	  0.008287	 -0.037607	  0.030309
  0.002554	 -0.025329	 -0.041895	  0.053301	  0.027860	 -0.023407	 -0.016883	  0.023243	 -0.010678	  0.066655	  0.011842	 -0.061144	 -0.012299
  0.027920	 -0.030157	 -0.017775	  0.041226	  0.025412	 -0.081404	 -0.013975	  0.007271	 -0.058643	  0.066359	 -0.046786	 -0.115294	 -0.104324
  0.091379	 -0.003998	 -0.016102	  0.038172	 -0.004678	 -0.094691	 -0.024734	 -0.019709	 -0.053924	  0.081731	 -0.041555	 -0.112262	 -0.093991
  0.122529	 -0.035923	 -0.039906	  0.028966	 -0.008980	 -0.060752	 -0.020102	 -0.042921	 -0.077002	  0.105093	  0.024985	 -0.078904	 -0.003836
  0.116463	 -0.073223	 -0.028119	  0.057292	  0.022758	 -0.045220	 -0.017650	 -0.015408	 -0.055395	  0.123453	  0.031145	 -0.038107	  0.019927
  0.153791	 -0.053090	 -0.010238	  0.081318	  0.024001	 -0.051397	 -0.042896	 -0.005158	 -0.049098	  0.138620	  0.006737	 -0.043380	 -0.040231
  0.137166	 -0.045272	 -0.010756	  0.109412	  0.040221	 -0.069579	 -0.069255	 -0.015019	 -0.060362	  0.127368	  0.013406	 -0.073300	 -0.066817
  0.154680	 -0.029485	 -0.002814	  0.119958	  0.082565	 -0.084482	 -0.065750	 -0.029524	 -0.034288	  0.108721	  0.037416	 -0.075456	 -0.011113
  0.178350	 -0.037000	  0.041216	  0.086448	  0.083180	 -0.078868	 -0.038720	 -0.033277	 -0.021549	  0.098564	  0.024974	 -0.098528	  0.044178
  0.212537	 -0.068512	  0.049860	  0.068986	  0.068243	 -0.089486	 -0.011615	 -0.011386	 -0.043752	  0.128225	 -0.003175	 -0.100078	  0.029230
  0.215888	 -0.078697	  0.038318	  0.091660	  0.042408	 -0.083029	  0.019536	  0.001183	 -0.099904	  0.105679	 -0.009692	 -0.121323	 -0.021079
  0.204298	 -0.081595	  0.034212	  0.104258	  0.039330	 -0.037769	  0.012329	  0.007077	 -0.127511	  0.088404	 -0.001679	 -0.101942	 -0.047095
  0.206987	 -0.074643	  0.048576	  0.081414	  0.067262	 -0.028026	  0.016097	 -0.017414	 -0.129256	  0.098219	  0.009701	 -0.058994	 -0.020222
  0.196732	 -0.093139	  0.054458	  0.081519	  0.064619	 -0.045052	 -0.012950	 -0.005497	 -0.094869	  0.158037	  0.007744	 -0.050726	 -0.016073
  0.203719	 -0.096330	  0.038920	  0.097779	  0.042922	 -0.024569	 -0.052861	 -0.001335	 -0.100889	  0.171290	  0.037375	 -0.086587	 -0.015682
  0.236302	 -0.100742	  0.036876	  0.086026	  0.001513	 -0.023949	 -0.012685	 -0.000818	 -0.108529	  0.149943	  0.027527	 -0.160770	 -0.027770
  0.291294	 -0.089167	  0.030335	  0.090721	  0.018565	 -0.049313	  0.018684	  0.001284	 -0.091844	  0.136899	  0.062142	 -0.261270	 -0.024253
  0.314011	 -0.070672	 -0.001133	  0.089794	  0.027977	 -0.055389	  0.020153	 -0.013547	 -0.054400	  0.127371	  0.089140	 -0.199920	  0.002845
  0.332422	 -0.049804	 -0.005012	  0.080155	  0.028743	 -0.080824	  0.014798	 -0.031462	 -0.029153	  0.081933	  0.100896	 -0.146680	 -0.026190
  0.352580	 -0.055283	  0.012631	  0.074787	 -0.003638	 -0.100390	 -0.037326	 -0.056722	 -0.043729	  0.062780	  0.095109	 -0.191332	 -0.095828
  0.366364	 -0.063429	  0.025368	  0.083705	 -0.010909	 -0.054030	 -0.050999	 -0.069587	 -0.056686	  0.045455	  0.075489	 -0.144652	 -0.080244
  0.353760	 -0.048192	  0.060429	  0.054660	 -0.027622	 -0.052088	 -0.050349	 -0.058803	 -0.056300	  0.037074	  0.096852	 -0.120684	 -0.053089
  0.324079	 -0.063867	  0.069465	  0.004769	 -0.035539	 -0.036981	 -0.035501	 -0.046120	 -0.047191	  0.007331	  0.083936	 -0.146389	 -0.051434
  0.349418	 -0.016384	  0.065006	  0.021330	 -0.044284	 -0.051187	 -0.043976	 -0.011711	 -0.062003	 -0.004787	  0.078842	 -0.162718	 -0.074261
  0.358107	 -0.023658	  0.054296	  0.043541	 -0.048964	 -0.057274	 -0.044259	 -0.011349	 -0.074606	  0.002002	  0.068165	 -0.219726	 -0.115404
  0.335144	 -0.020300	  0.048102	  0.054876	 -0.033295	 -0.030385	 -0.000645	 -0.040567	 -0.069781	 -0.016028	 -0.002294	 -0.221372	 -0.068450
  0.327386	 -0.017827	  0.040029	  0.043619	 -0.042991	 -0.025209	 -0.000815	 -0.024140	 -0.047612	 -0.020063	 -0.013225	 -0.225392	 -0.097951
  0.330864	 -0.029311	  0.053684	  0.036155	 -0.067884	 -0.045424	 -0.015128	 -0.051989	 -0.052458	 -0.038092	 -0.016796	 -0.259286	 -0.162812
  0.327739	 -0.007048	  0.059518	  0.043369	 -0.040829	 -0.045450	  0.004831	 -0.072880	 -0.064020	 -0.026442	  0.007940	 -0.253627	 -0.116629
  0.330742	  0.003088	  0.011460	  0.060344	 -0.045208	 -0.052925	  0.005514	 -0.050764	 -0.071985	  0.010869	  0.012982	 -0.214808	 -0.110333
  0.329211	 -0.002412	 -0.002653	  0.063501	 -0.038030	 -0.066025	 -0.035125	 -0.055878	 -0.071770	  0.021247	  0.046059	 -0.185045	 -0.132923
  0.322499	 -0.044513	  0.005927	  0.057895	 -0.035434	 -0.026256	 -0.035874	 -0.033654	 -0.075036	  0.006515	  0.031845	 -0.177888	 -0.147946
  0.307513	 -0.048977	 -0.001409	  0.051766	 -0.027369	 -0.045562	 -0.024210	 -0.024169	 -0.056384	  0.018017	 -0.008701	 -0.172362	 -0.179718
  0.298707	 -0.033721	  0.021909	  0.055365	 -0.021782	 -0.090473	 -0.040262	 -0.008690	 -0.059743	  0.025126	 -0.003698	 -0.174329	 -0.167215
  0.269719	 -0.002925	  0.026476	  0.051655	 -0.056690	 -0.088425	 -0.054877	 -0.018622	 -0.043764	 -0.009431	 -0.064058	 -0.165555	 -0.150912
  0.264393	  0.002157	  0.004610	  0.089353	 -0.048229	 -0.093203	 -0.025205	 -0.021671	 -0.014954	 -0.031755	 -0.033183	 -0.223382	 -0.174703
  0.286390	  0.009312	  0.032131	  0.083336	 -0.043668	 -0.092799	 -0.002736	 -0.016555	 -0.032299	 -0.024208	 -0.012897	 -0.201246	 -0.189276
  0.310355	  0.018804	  0.072462	  0.085397	 -0.028398	 -0.062082	  0.031135	 -0.029593	 -0.059620	 -0.019471	 -0.002796	 -0.166051	 -0.180211
  0.304244	 -0.007671	  0.056954	  0.086890	 -0.007616	 -0.019416	  0.024565	 -0.046242	 -0.033180	 -0.015293	  0.000987	 -0.155045	 -0.116579
  0.298187	 -0.006925	  0.066368	  0.081941	 -0.029917	 -0.044041	 -0.015167	 -0.044705	 -0.002959	 -0.031782	 -0.018539	 -0.169367	 -0.104497
  0.298792	  0.009641	  0.074565	  0.096482	 -0.028868	 -0.073066	 -0.019363	 -0.048731	  0.002412	 -0.060883	 -0.048677	 -0.197828	 -0.141165
  0.299021	  0.030263	  0.056367	  0.075879	 -0.036831	 -0.063676	 -0.021706	 -0.028642	  0.025101	 -0.070514	 -0.065419	 -0.182437	 -0.124635
  0.330588	  0.028370	  0.064926	  0.073283	 -0.032554	 -0.042265	 -0.035120	 -0.016722	  0.052904	 -0.074137	 -0.074664	 -0.165828	 -0.059748
  0.333439	  0.008902	  0.031685	  0.073299	 -0.036076	 -0.030680	 -0.045110	 -0.034554	  0.029602	 -0.073153	 -0.070247	 -0.151162	  0.007407
  0.330025	  0.010359	  0.008326	  0.071903	 -0.022880	 -0.084693	 -0.036014	 -0.025233	  0.019566	 -0.068085	 -0.046039	 -0.197137	 -0.022910
  0.336649	  0.050321	  0.020789	  0.093862	 -0.044825	 -0.088174	 -0.011293	 -0.013425	 -0.001228	 -0.082845	 -0.065197	 -0.250662	 -0.077862
  0.362330	  0.061738	 -0.000519	  0.098950	 -0.038292	 -0.130797	  0.013593	  0.024962	 -0.023990	 -0.067370	 -0.045242	 -0.268950	 -0.068954
  0.382838	  0.041337	  0.000116	  0.109872	 -0.036811	 -0.094863	  0.028194	  0.054833	 -0.032652	 -0.071646	 -0.046707	 -0.272531	 -0.018476
  0.392930	  0.031005	 -0.002505	  0.097043	 -0.054295	 -0.090389	  0.000181	  0.013551	 -0.027672	 -0.083357	 -0.060642	 -0.318519	 -0.021164
  0.381745	  0.065297	 -0.004018	  0.080585	 -0.112392	 -0.096676	 -0.017378	  0.000297	 -0.027274	 -0.143316	 -0.080962	 -0.328385	 -0.066713
  0.366141	  0.065918	  0.004668	  0.070981	 -0.135511	 -0.115492	 -0.060595	  0.017506	 -0.045532	 -0.171766	 -0.054271	 -0.323555	 -0.086849
  0.355288	  0.080130	 -0.005426	  0.061294	 -0.141933	 -0.092814	 -0.061255	  0.006267	 -0.028164	 -0.200471	 -0.044032	 -0.280367	 -0.034890
  0.292962	  0.075329	  0.003319	  0.062380	 -0.161048	 -0.099645	 -0.062219	  0.029950	 -0.036655	 -0.189310	 -0.020901	 -0.226091	 -0.020432
  0.281134	  0.033637	  0.019686	  0.027738	 -0.132243	 -0.117738	 -0.048162	  0.047734	 -0.028506	 -0.174659	 -0.037307	 -0.240482	 -0.077706
  0.236266	  0.000726	  0.015910	  0.022950	 -0.142330	 -0.096398	 -0.043075	  0.032543	 -0.010745	 -0.211104	 -0.059584	 -0.252491	 -0.144826
  0.225187	  0.035192	  0.022250	  0.053553	 -0.145351	 -0.088542	 -0.061046	  0.033946	 -0.025586	 -0.209108	 -0.000513	 -0.221674	 -0.142215
  0.239929	  0.065901	  0.038773	  0.051945	 -0.142357	 -0.130686	 -0.043867	  0.075904	 -0.030714	 -0.197267	  0.029178	 -0.172936	 -0.074937
  0.236031	  0.092339	  0.020741	  0.042112	 -0.167192	 -0.146400	 -0.050451	  0.065036	 -0.060144	 -0.235636	  0.013535	 -0.189429	 -0.031643
  0.183558	  0.107038	  0.010150	  0.034998	 -0.166407	 -0.169289	 -0.067286	  0.073040	 -0.084165	 -0.299349	 -0.011283	 -0.205096	 -0.105120
  0.173593	  0.103895	  0.010260	  0.058686	 -0.175706	 -0.168768	 -0.061245	  0.077187	 -0.078657	 -0.288224	 -0.044547	 -0.206132	 -0.125463
  0.183512	  0.115069	  0.029320	  0.083024	 -0.173182	 -0.151153	 -0.026409	  0.061139	 -0.073469	 -0.240179	 -0.034287	 -0.165973	 -0.032581
  0.164555	  0.127319	  0.041756	  0.074819	 -0.164977	 -0.145313	 -0.033498	  0.052206	 -0.061807	 -0.203729	 -0.033523	 -0.121733	 -0.015837
  0.119052	  0.115828	  0.036371	  0.031780	 -0.160745	 -0.141477	 -0.025665	  0.057145	 -0.023042	 -0.210032	 -0.068994	 -0.104902	 -0.079624
  0.066751	  0.087260	  0.056307	 -0.007171	 -0.148316	 -0.101964	 -0.035123	  0.049420	 -0.038676	 -0.228144	 -0.055727	 -0.086377	 -0.073857
  0.023355	  0.088677	  0.057308	 -0.007313	 -0.179515	 -0.098115	 -0.033452	  0.040057	 -0.026884	 -0.256938	 -0.011032	 -0.059516	 -0.002290
 -0.008613	  0.091787	  0.054527	  0.003539	 -0.185925	 -0.140274	 -0.021191	  0.017219	 -0.008485	 -0.242866	 -0.002408	 -0.028579	  0.074257
  0.048023	  0.092398	  0.069710	 -0.050354	 -0.159655	 -0.136409	 -0.020158	  0.032765	  0.015271	 -0.242484	 -0.037683	 -0.017459	  0.033390
  0.092439	  0.103180	  0.076313	 -0.047276	 -0.132991	 -0.124813	 -0.029927	  0.012374	  0.007558	 -0.253949	 -0.061641	 -0.023566	 -0.035764
  0.114010	  0.091006	  0.103357	 -0.025220	 -0.150192	 -0.102672	 -0.036971	  0.028374	 -0.002726	 -0.233453	 -0.057056	  0.002854	 -0.032428
  0.117393	  0.068933	  0.095303	 -0.039830	 -0.141850	 -0.126133	 -0.047947	  0.045103	  0.033606	 -0.204839	 -0.063199	  0.039882	  0.021796
  0.122870	  0.038805	  0.078850	 -0.031782	 -0.124788	 -0.114898	 -0.048638	  0.033547	  0.035536	 -0.214208	 -0.067306	  0.060157	  0.057789
  0.113243	  0.041694	  0.065918	 -0.012221	 -0.121646	 -0.090022	 -0.005451	  0.009823	  0.018062	 -0.228250	 -0.094610	  0.084616	  0.022865
  0.125983	  0.049273	  0.047739	 -0.004331	 -0.109708	 -0.094490	 -0.020688	  0.021898	  0.022112	 -0.233177	 -0.092152	  0.093126	 -0.047026
  0.103275	  0.021857	  0.010009	  0.032758	 -0.122791	 -0.099392	  0.002894	  0.027472	  0.008478	 -0.241103	 -0.075423	  0.079586	 -0.069376
  0.090310	 -0.004656	 -0.024909	  0.039842	 -0.118840	 -0.103440	  0.021636	  0.002008	 -0.001420	 -0.227448	 -0.070025	  0.102429	 -0.074768
  0.124638	  0.006261	 -0.000051	  0.020730	 -0.119273	 -0.114275	  0.012213	  0.015058	 -0.002703	 -0.219782	 -0.059435	  0.086927	 -0.116578
  0.112903	  0.024681	 -0.004236	  0.016021	 -0.185707	 -0.125018	  0.007041	  0.021773	  0.013351	 -0.192080	 -0.077821	  0.054996	 -0.157738
  0.061075	  0.030112	 -0.006158	  0.003833	 -0.185879	 -0.115515	 -0.007396	  0.019335	  0.021934	 -0.195960	 -0.088774	  0.052340	 -0.126073
  0.035961	  0.011365	 -0.017785	 -0.007107	 -0.165220	 -0.086854	 -0.004757	  0.031723	  0.025629	 -0.229455	 -0.058700	  0.082602	 -0.057192
  0.034287	 -0.003285	 -0.012478	 -0.005546	 -0.162930	 -0.068769	  0.003982	  0.037105	  0.007712	 -0.230552	 -0.078870	  0.110377	 -0.046344
  0.074117	 -0.000109	 -0.007040	  0.003537	 -0.152713	 -0.067291	 -0.018602	  0.061632	  0.004842	 -0.238595	 -0.111447	  0.162510	 -0.117325
  0.104894	 -0.011332	  0.023874	  0.002040	 -0.145171	 -0.072805	  0.007962	  0.102087	  0.011877	 -0.239335	 -0.124711	  0.156802	 -0.096594
  0.135748	 -0.021309	  0.047445	 -0.027370	 -0.125379	 -0.080926	  0.041276	  0.085059	 -0.004418	 -0.233333	 -0.109874	  0.189265	 -0.052521
  0.175453	 -0.017630	  0.045099	 -0.041529	 -0.126867	 -0.116718	  0.026883	  0.096133	 -0.003425	 -0.230624	 -0.138935	  0.197936	 -0.030288
  0.198108	 -0.012056	  0.035906	 -0.045442	 -0.161801	 -0.141939	  0.018449	  0.103769	 -0.020685	 -0.231254	 -0.161693	  0.186895	 -0.071759
  0.162841	 -0.017285	  0.046025	 -0.049052	 -0.165815	 -0.100712	  0.015784	  0.090276	 -0.041808	 -0.218415	 -0.143419	  0.199547	 -0.094638
  0.150583	  0.014184	  0.081560	 -0.058317	 -0.176486	 -0.116968	  0.048923	  0.062490	 -0.042483	 -0.200780	 -0.157600	  0.177470	 -0.067290
  0.148383	 -0.007047	  0.091967	 -0.066584	 -0.203098	 -0.127352	  0.042400	  0.058116	 -0.043409	 -0.178712	 -0.188796	  0.148869	 -0.050206
  0.125544	 -0.011387	  0.058245	 -0.058345	 -0.189584	 -0.129140	  0.037587	  0.040787	 -0.027085	 -0.136436	 -0.207438	  0.118144	 -0.046566
  0.128127	  0.007279	  0.034407	 -0.084439	 -0.167487	 -0.115721	  0.056738	  0.039606	 -0.047772	 -0.104391	 -0.209076	  0.087878	 -0.042273
  0.141040	  0.022155	  0.059379	 -0.091530	 -0.145539	 -0.118862	  0.047219	  0.051265	 -0.025605	 -0.096021	 -0.210219	  0.098995	 -0.057253
  0.139738	  0.025811	  0.065184	 -0.115827	 -0.147445	 -0.105922	  0.022164	  0.070591	 -0.019699	 -0.055279	 -0.209548	  0.119448	 -0.088737
  0.157405	  0.026584	  0.060115	 -0.119751	 -0.125163	 -0.100111	  0.014705	  0.073414	 -0.017999	 -0.042800	 -0.230996	  0.168078	 -0.095997
  0.134205	  0.035038	  0.042097	 -0.120085	 -0.092107	 -0.074930	 -0.014658	  0.050023	 -0.028972	 -0.032966	 -0.207513	  0.175817	 -0.090135
  0.118999	  0.020813	  0.039783	 -0.123895	 -0.063432	 -0.063854	 -0.021894	  0.030752	 -0.051810	 -0.016454	 -0.191881	  0.183083	 -0.097327
  0.130166	  0.048033	  0.062055	 -0.146646	 -0.049995	 -0.051759	 -0.012564	  0.017728	 -0.005141	 -0.013046	 -0.199718	  0.130649	 -0.086665
  0.167756	  0.057372	  0.073434	 -0.131768	 -0.028863	 -0.031305	  0.026727	  0.039091	 -0.026205	 -0.025309	 -0.210831	  0.110580	 -0.059973
  0.201305	  0.084145	  0.091621	 -0.102222	 -0.064623	 -0.032910	  0.055357	  0.069144	 -0.046201	 -0.027518	 -0.225045	  0.136029	 -0.043329
  0.223942	  0.083516	  0.058163	 -0.082838	 -0.090712	 -0.027229	  0.036589	  0.053044	 -0.041512	 -0.026596	 -0.257710	  0.122901	 -0.049239
  0.234966	  0.053520	  0.046010	 -0.093822	 -0.062634	 -0.041311	 -0.012275	  0.063147	 -0.043014	 -0.005060	 -0.219733	  0.123220	 -0.019636
  0.156103	  0.049858	  0.057430	 -0.096565	 -0.052080	 -0.068193	 -0.021525	  0.046438	 -0.036374	  0.026529	 -0.191531	  0.137503	 -0.003274
  0.088873	  0.040017	  0.025720	 -0.068703	 -0.063822	 -0.060122	 -0.028124	  0.028865	 -0.006725	  0.001197	 -0.212632	  0.105921	 -0.067788
  0.097785	  0.018340	  0.035541	 -0.065561	 -0.055860	 -0.040469	 -0.031317	  0.048154	 -0.002935	  0.009225	 -0.239888	  0.093486	 -0.113191
  0.132660	  0.013055	  0.081444	 -0.036236	 -0.026827	 -0.033695	 -0.045742	  0.033143	  0.025166	  0.040069	 -0.223430	  0.160394	 -0.030002
  0.170651	 -0.015196	  0.076568	 -0.010928	 -0.035254	 -0.026936	 -0.001981	  0.052031	  0.021122	  0.025844	 -0.208295	  0.208956	  0.018621
  0.158306	 -0.052985	  0.075213	  0.001687	 -0.064785	 -0.037464	  0.026221	  0.048381	  0.009843	  0.044330	 -0.230631	  0.132783	 -0.069622
  0.113352	 -0.068624	  0.043934	 -0.027968	 -0.062247	 -0.039019	  0.041341	  0.031466	  0.010227	  0.035045	 -0.222038	  0.092165	 -0.137743
  0.127833	 -0.035237	  0.032556	 -0.031177	 -0.031841	 -0.033572	  0.020723	  0.045061	  0.010472	  0.074460	 -0.194263	  0.139552	 -0.090486
  0.115531	 -0.012943	  0.051719	 -0.019762	 -0.045069	 -0.031453	 -0.012933	  0.063793	  0.019926	  0.070608	 -0.170158	  0.164216	 -0.025160
  0.086804	 -0.017682	  0.074568	 -0.008966	 -0.080359	 -0.045398	 -0.003850	  0.028708	  0.006655	  0.070674	 -0.196542	  0.071498	 -0.094533
  0.029495	 -0.031617	  0.072516	 -0.010434	 -0.066713	 -0.031869	  0.009583	  0.022730	  0.017395	  0.077258	 -0.204159	 -0.010408	 -0.144778
  0.025763	 -0.019550	  0.080717	 -0.014534	 -0.055971	 -0.005410	  0.038147	  0.024436	  0.020705	  0.112140	 -0.195583	  0.009294	 -0.128905
  0.030891	 -0.008760	  0.058457	 -0.011938	 -0.044264	 -0.021441	  0.051831	 -0.006072	  0.055223	  0.149752	 -0.154839	  0.032088	 -0.078535
  0.028424	  0.004018	  0.040686	 -0.031964	 -0.056439	 -0.027745	  0.013508	 -0.003174	  0.039865	  0.170700	 -0.092082	  0.021547	 -0.073687
  0.016314	  0.043630	  0.024371	 -0.033146	 -0.070076	 -0.029168	  0.007286	  0.003134	  0.002984	  0.193416	 -0.072973	 -0.015060	 -0.124959
  0.044045	  0.044042	  0.048863	 -0.027723	 -0.063968	 -0.045528	 -0.025021	 -0.012984	 -0.030273	  0.146195	 -0.117322	 -0.087304	 -0.132406
  0.035144	  0.064822	  0.016374	  0.013614	 -0.041134	 -0.069181	 -0.046972	  0.005000	 -0.034367	  0.139212	 -0.121016	 -0.107293	 -0.091811
  0.030299	  0.051455	 -0.025053	  0.029176	  0.002023	 -0.033830	 -0.060109	  0.032453	 -0.030252	  0.150679	 -0.062497	 -0.081032	 -0.015874
  0.051543	  0.018976	 -0.044753	  0.003089	 -0.028655	 -0.011351	 -0.086438	  0.031173	 -0.035322	  0.140547	 -0.048907	 -0.090393	 -0.012370
  0.041955	  0.012563	 -0.036306	  0.012073	 -0.027805	 -0.032434	 -0.090369	  0.012269	 -0.020471	  0.137337	 -0.042713	 -0.191757	 -0.035293
  0.041957	  0.005831	 -0.029449	  0.024210	 -0.044703	 -0.016210	 -0.080240	  0.004704	 -0.020764	  0.101718	 -0.073922	 -0.267213	 -0.060704
  0.026529	  0.015606	 -0.002798	  0.007299	 -0.047733	  0.017921	 -0.053685	  0.004242	 -0.012054	  0.070169	 -0.041610	 -0.255612	 -0.023686
  0.017677	  0.070737	  0.032546	 -0.018630	 -0.017454	 -0.010630	  0.005101	  0.003182	 -0.001514	  0.107489	 -0.011434	 -0.239575	  0.022780
  0.030945	  0.069673	 -0.009042	 -0.036526	 -0.028902	 -0.022171	  0.020127	  0.021603	 -0.023273	  0.149342	 -0.035529	 -0.215103	 -0.015724
  0.008159	  0.067321	  0.003458	 -0.049468	 -0.034916	  0.008963	 -0.035522	  0.020798	 -0.037633	  0.166045	 -0.016810	 -0.207872	 -0.089657
  0.000651	  0.055947	  0.030473	 -0.039540	 -0.018592	  0.024441	 -0.014276	  0.017942	 -0.061865	  0.191296	 -0.007019	 -0.188909	 -0.101361
  0.022079	  0.019312	  0.052372	 -0.069294	 -0.004243	  0.045850	 -0.019985	 -0.015951	 -0.047232	  0.184568	  0.011568	 -0.127364	 -0.037262
  0.019465	 -0.006054	  0.055923	 -0.065439	  0.016026	  0.034032	 -0.017189	 -0.018688	 -0.068840	  0.173252	  0.026758	 -0.156256	 -0.031910
  0.015397	 -0.024849	  0.057361	 -0.036586	  0.010040	  0.010322	  0.016129	 -0.016521	 -0.083206	  0.184541	  0.060610	 -0.185015	 -0.075602
  0.028190	 -0.066107	  0.051142	 -0.032493	  0.026544	 -0.004236	  0.039491	 -0.012144	 -0.057725	  0.180689	  0.054198	 -0.177396	 -0.107847
  0.086047	 -0.075726	  0.033656	 -0.028886	  0.000496	  0.021001	  0.032353	 -0.025727	 -0.043841	  0.176601	  0.048709	 -0.158517	 -0.058217
  0.120661	 -0.025816	  0.058134	 -0.034677	 -0.031937	  0.012768	  0.003062	 -0.030890	 -0.068231	  0.170622	  0.065871	 -0.131646	 -0.005941
  0.075931	 -0.010021	  0.088412	 -0.012275	 -0.010589	 -0.000077	 -0.033252	 -0.036913	 -0.054023	  0.163209	  0.102558	 -0.128968	 -0.013613
  0.013627	 -0.006505	  0.102765	 -0.032327	 -0.007496	  0.010212	 -0.045524	 -0.068821	 -0.020667	  0.134707	  0.099628	 -0.128225	 -0.037605
  0.049490	  0.027510	  0.088510	  0.006468	 -0.009934	  0.009039	 -0.018522	 -0.028403	 -0.021333	  0.103504	  0.085447	 -0.126960	 -0.035588
  0.113486	  0.009093	  0.061944	  0.038093	  0.029078	 -0.030808	  0.009052	 -0.028691	  0.004136	  0.101377	  0.062120	 -0.107691	 -0.005747
  0.141616	  0.017543	  0.074131	  0.045384	  0.015932	 -0.011832	  0.004936	 -0.039586	  0.012993	  0.098860	  0.047823	 -0.115558	  0.019298
  0.136470	  0.000788	  0.070415	  0.053326	  0.003272	  0.008520	 -0.007877	 -0.040142	  0.039104	  0.093451	  0.040388	 -0.113828	  0.031558
  0.090562	  0.002734	  0.059652	  0.056655	 -0.012206	  0.022454	 -0.017607	 -0.042375	  0.053755	  0.102483	  0.060968	 -0.121430	  0.015600
  0.096487	 -0.010118	  0.056639	  0.046582	  0.002062	  0.034066	 -0.055674	 -0.035117	  0.031947	  0.096909	  0.053406	 -0.121189	  0.005598
  0.147527	  0.005113	  0.028492	  0.012479	 -0.009921	  0.030618	 -0.069020	 -0.020682	 -0.009715	  0.062072	  0.067899	 -0.117571	  0.030308
  0.125360	  0.004228	  0.014830	 -0.028486	 -0.028971	  0.012791	 -0.070429	 -0.002895	 -0.003769	  0.045758	  0.115366	 -0.109326	  0.065594
  0.099500	 -0.006316	  0.025634	 -0.022892	 -0.025505	  0.018318	 -0.100538	  0.000600	 -0.015476	  0.021152	  0.131125	 -0.106119	  0.063169
  0.126217	 -0.002877	 -0.022820	 -0.023246	 -0.021768	  0.010338	 -0.106806	  0.010437	 -0.023498	 -0.034972	  0.123052	 -0.103902	 -0.008863
  0.175178	 -0.031154	 -0.054135	 -0.029332	 -0.018184	  0.025245	 -0.073988	  0.010040	  0.000002	 -0.078107	  0.156659	 -0.112884	  0.007293
  0.222469	 -0.034615	 -0.009826	 -0.024951	 -0.039659	  0.018650	 -0.078129	  0.008370	  0.011069	 -0.099781	  0.151128	 -0.095569	  0.018073
  0.247355	  0.005918	  0.024124	  0.021559	 -0.044534	  0.006427	 -0.077517	 -0.025020	 -0.016562	 -0.125174	  0.153914	 -0.076461	  0.014212
  0.225753	  0.049350	 -0.009348	  0.053429	 -0.029974	  0.034987	 -0.052558	 -0.033154	 -0.033895	 -0.149294	  0.160383	 -0.050704	 -0.027526
  0.201451	  0.038183	 -0.024317	  0.057486	 -0.031040	  0.030701	 -0.042638	 -0.011649	  0.001688	 -0.156842	  0.145351	 -0.089350	 -0.050225
  0.195317	  0.015570	 -0.012003	  0.028631	 -0.000698	  0.041296	 -0.043562	  0.007577	  0.001938	 -0.176988	  0.125474	 -0.115292	 -0.001691
  0.205949	 -0.003395	 -0.000101	  0.030162	  0.013925	  0.047777	 -0.037409	  0.004202	  0.010723	 -0.147435	  0.090750	 -0.117158	  0.042458
  0.216911	  0.044206	 -0.016897	  0.028237	  0.000799	  0.055144	 -0.061122	  0.008994	  0.007217	 -0.121699	  0.107207	 -0.157392	  0.019636
  0.243117	  0.074491	 -0.049810	  0.078655	  0.000827	  0.051286	 -0.072531	  0.019304	 -0.015059	 -0.158305	  0.098241	 -0.175131	 -0.008868
  0.225493	  0.037556	 -0.033979	  0.086829	  0.008133	  0.031338	 -0.096840	  0.009285	 -0.041259	 -0.185942	  0.072157	 -0.127888	 -0.008901
  0.211692	  0.055032	 -0.022123	  0.052057	  0.014307	 -0.010189	 -0.118405	  0.009153	 -0.024702	 -0.183513	  0.061413	 -0.046272	 -0.012523
  0.201698	  0.055116	 -0.024250	  0.038994	  0.017943	 -0.016749	 -0.146906	  0.011345	  0.002459	 -0.147698	  0.042750	  0.014013	 -0.025959
  0.237821	  0.040569	 -0.030024	  0.025132	 -0.009695	 -0.011670	 -0.145589	  0.039910	  0.003971	 -0.094795	  0.066393	 -0.026684	 -0.019331
  0.250758	  0.039810	 -0.044866	  0.054971	 -0.004909	 -0.025221	 -0.088747	  0.043545	 -0.027039	 -0.081030	  0.054481	 -0.133532	 -0.029446
  0.241789	  0.029996	 -0.018030	  0.059168	 -0.002196	 -0.022274	 -0.061875	  0.020333	 -0.041851	 -0.052379	  0.037382	 -0.166339	 -0.025969
  0.237102	 -0.003096	  0.003744	  0.068689	 -0.007672	 -0.006459	 -0.050075	 -0.002461	 -0.036759	 -0.045719	  0.034505	 -0.164682	  0.009627
  0.238354	 -0.002875	 -0.000233	  0.066741	  0.027086	 -0.025442	 -0.044207	 -0.008011	 -0.057559	 -0.051606	  0.009573	 -0.128723	  0.018262
  0.265074	 -0.012226	 -0.016867	  0.057022	  0.026655	 -0.048927	 -0.042336	  0.009023	 -0.048889	 -0.080701	 -0.008956	 -0.070281	  0.002086
  0.257112	 -0.027477	 -0.064758	  0.025991	 -0.004574	 -0.062592	 -0.060031	  0.029733	 -0.081066	 -0.104848	 -0.021134	 -0.094688	 -0.025984
  0.234207	 -0.035618	 -0.071798	  0.044213	 -0.030950	 -0.056603	 -0.078298	  0.030040	 -0.083274	 -0.057652	 -0.046181	 -0.068350	 -0.033207
  0.208913	 -0.050866	 -0.053499	  0.062302	 -0.017881	 -0.018192	 -0.037842	  0.022778	 -0.036374	 -0.040524	 -0.058470	  0.007234	  0.005620
  0.208550	 -0.043547	 -0.037779	  0.057633	  0.021875	 -0.020927	 -0.051021	  0.002657	 -0.015001	 -0.025177	 -0.032899	 -0.023600	  0.038407
  0.196588	 -0.043500	 -0.011935	  0.031369	  0.010226	 -0.024727	 -0.067273	  0.004892	 -0.023018	  0.002184	 -0.035769	 -0.054089	  0.028398
  0.267381	 -0.034748	 -0.025229	  0.043197	 -0.015711	 -0.035981	 -0.057569	  0.009111	 -0.022807	  0.002604	 -0.053071	 -0.098470	 -0.009344
  0.348726	 -0.024239	 -0.022902	  0.073359	 -0.008727	 -0.066388	 -0.057876	 -0.002131	 -0.039551	 -0.007317	 -0.026507	 -0.097177	  0.001113
  0.338945	 -0.016381	 -0.006075	  0.098126	 -0.023076	 -0.084349	 -0.024405	  0.001781	 -0.076748	 -0.048086	  0.014778	 -0.085274	  0.055864
  0.308164	  0.022585	  0.018291	  0.100199	 -0.035508	 -0.079371	 -0.032314	  0.019808	 -0.094119	 -0.097503	  0.030547	 -0.132735	  0.067149
  0.279878	  0.026445	  0.019751	  0.135367	 -0.044738	 -0.069199	  0.002243	  0.034346	 -0.032160	 -0.096804	  0.015572	 -0.208722	  0.037115
  0.259577	  0.025668	  0.037188	  0.147151	 -0.052075	 -0.111638	 -0.014369	  0.050294	 -0.003889	 -0.082628	  0.026804	 -0.194121	  0.031425
  0.286097	  0.047783	  0.064189	  0.143488	 -0.014495	 -0.098060	 -0.025602	  0.081876	  0.009611	 -0.041717	  0.042467	 -0.142018	  0.057393
  0.266588	  0.060706	  0.083704	  0.134493	 -0.034933	 -0.084178	 -0.009783	  0.070094	 -0.040866	 -0.043016	  0.041240	 -0.143882	  0.051907
  0.284988	  0.048013	  0.066656	  0.109603	 -0.060142	 -0.095130	  0.011407	  0.047749	 -0.061455	 -0.047115	  0.037196	 -0.114665	  0.039422
  0.326820	  0.017888	  0.041619	  0.113061	 -0.050225	 -0.121993	  0.032430	  0.040504	 -0.042310	 -0.035316	  0.027988	 -0.111988	  0.006823
  0.343073	  0.014389	  0.059687	  0.095022	 -0.040521	 -0.086773	  0.050676	  0.009406	 -0.030294	 -0.033437	  0.017123	 -0.125255	 -0.022669
  0.350304	 -0.003380	  0.052092	  0.081637	 -0.077911	 -0.065117	  0.039595	  0.043659	 -0.022415	 -0.047875	  0.048066	 -0.165220	 -0.003489
  0.361878	 -0.017559	  0.055033	  0.056169	 -0.091454	 -0.089701	  0.036171	  0.058126	 -0.049052	 -0.027063	  0.040619	 -0.171123	  0.003228
  0.352328	 -0.032981	  0.015634	  0.057669	 -0.096603	 -0.044669	  0.037273	  0.078738	 -0.024709	  0.003819	  0.034690	 -0.206304	  0.002204
  0.346546	 -0.018301	 -0.018353	  0.064881	 -0.111232	 -0.023097	  0.035270	  0.042689	 -0.053054	  0.000878	  0.038414	 -0.180101	 -0.007437
  0.345560	 -0.026285	 -0.017813	  0.077189	 -0.093272	 -0.046211	  0.021885	  0.056016	 -0.101246	 -0.025567	  0.031700	 -0.140830	 -0.044224
  0.376327	 -0.019019	  0.007548	  0.062376	 -0.095918	 -0.045243	  0.002215	  0.059474	 -0.096142	 -0.056471	  0.014312	 -0.100595	 -0.077755
  0.378129	 -0.007901	  0.043895	  0.038907	 -0.081718	 -0.052379	  0.027619	  0.044102	 -0.096111	 -0.126958	 -0.008424	 -0.067162	 -0.068127
  0.341571	  0.036249	  0.055866	  0.070929	 -0.070845	 -0.057579	  0.023058	  0.067978	 -0.109665	 -0.131033	 -0.033517	 -0.056184	 -0.085496
  0.350634	  0.030483	  0.029917	  0.075497	 -0.080802	 -0.046424	  0.026530	  0.031457	 -0.062494	 -0.081970	 -0.057241	 -0.006742	 -0.096235
