# Supplementary material for: A fluorescent photoimmunoconjugate for imaging of cholesteatoma
Source: Sci Rep. 2022 Nov 19;12:19905. doi: 10.1038/s41598-022-22072-9 (PMC9675863; doi:10.1038/s41598-022-22072-9)
Supplement: Supplementary file 2 — Supplementary Information 2. [file 41598_2022_22072_MOESM2_ESM.zip › Data/ABR-68-2]

:RUN-2	LEVEL SWEEP	TEMP:NaN	6/13/2018	1:35 PM	NaNHR:
:SW EAR: R	SW FREQ: 8.00	# AVERAGES: 512	REP RATE (/sec): 40	DRIVER: RS Tweeter	SAMPLE (�sec): 40	
:NOTES-
:CHAMBER-CH4B-PXI
:CFTS Version: V2.7.2 (R850)
:LEVELS:20;25;30;35;40;45;50;55;60;65;70;75;80;
:DATA
  0.006875	 -0.029478	  0.000992	 -0.026692	  0.020855	  0.006086	  0.001611	 -0.028537	  0.001245	  0.018457	 -0.067186	 -0.045708	  0.013649
 -0.018094	 -0.031613	  0.014759	 -0.030499	  0.005341	  0.005080	 -0.014908	 -0.000334	 -0.026698	  0.027371	 -0.065513	 -0.044008	 -0.032316
 -0.043560	 -0.019579	  0.015617	 -0.010693	  0.001750	  0.032513	 -0.005059	 -0.003267	 -0.069428	 -0.005768	 -0.033971	 -0.045849	 -0.045418
 -0.064478	  0.020371	  0.006865	 -0.016944	  0.003770	  0.003670	  0.004771	 -0.011581	 -0.046977	 -0.005023	 -0.025887	 -0.046923	 -0.044485
 -0.072242	  0.031254	  0.003558	  0.020918	  0.008904	 -0.005529	  0.012566	 -0.016263	 -0.025618	  0.004084	 -0.001985	 -0.017427	 -0.023021
 -0.060079	  0.060537	  0.020470	  0.034189	  0.046815	 -0.012144	  0.023411	  0.043890	 -0.003121	 -0.001849	  0.042094	  0.005758	 -0.006503
 -0.035490	  0.015755	  0.039567	  0.026789	  0.030583	  0.011972	 -0.008313	  0.044178	 -0.029636	 -0.032865	  0.030296	  0.022729	 -0.012968
 -0.038448	 -0.009903	  0.005937	  0.014817	  0.012428	  0.033351	 -0.036430	  0.029195	 -0.021816	 -0.050304	 -0.000695	  0.020907	 -0.019673
 -0.016412	  0.013446	  0.009426	  0.022925	 -0.024477	  0.043211	 -0.040340	 -0.019631	 -0.001897	 -0.060485	 -0.001724	 -0.007875	 -0.012448
 -0.022500	  0.023010	  0.010203	  0.001628	 -0.032147	  0.025016	 -0.021418	 -0.035256	 -0.005132	 -0.023964	  0.014366	  0.026287	  0.005852
 -0.030064	 -0.000263	  0.005309	 -0.027740	  0.010881	 -0.012046	  0.009711	 -0.001427	  0.010242	  0.023085	  0.004073	 -0.009668	  0.024291
 -0.017100	 -0.019652	 -0.039553	 -0.031453	  0.011719	 -0.020424	  0.013940	  0.017391	 -0.047918	  0.030549	  0.013788	 -0.053941	  0.018817
  0.000790	 -0.015904	  0.007936	 -0.024371	 -0.001056	  0.000251	  0.017079	  0.005964	 -0.037926	  0.011575	  0.014461	 -0.033009	  0.027812
  0.038868	  0.009503	  0.026054	  0.018492	 -0.019416	  0.006781	 -0.004652	  0.001938	 -0.011938	 -0.030750	 -0.001890	  0.024851	  0.015639
  0.063817	  0.050607	 -0.014410	 -0.024343	 -0.036471	  0.000763	 -0.003922	  0.033030	  0.023255	 -0.012912	 -0.000818	  0.058831	  0.012238
  0.070382	  0.019461	 -0.023510	 -0.021376	 -0.041623	 -0.013297	  0.001588	  0.032881	  0.046786	  0.008626	  0.002444	  0.063327	  0.007063
  0.061011	 -0.019480	 -0.032313	  0.011168	 -0.017908	 -0.038803	  0.022548	  0.020637	  0.057063	  0.034853	  0.021054	  0.017100	  0.000573
  0.061003	 -0.044070	 -0.026566	 -0.005532	 -0.003750	 -0.027209	  0.004328	 -0.015722	  0.023676	  0.020432	  0.024976	  0.014411	 -0.007485
  0.068106	 -0.029534	 -0.005083	  0.028764	  0.002939	 -0.018458	  0.007891	 -0.052366	  0.062916	  0.025258	  0.014971	  0.028071	  0.023979
  0.047614	 -0.024469	 -0.025259	  0.039953	  0.020865	 -0.020784	  0.015598	 -0.044720	  0.102923	  0.019633	  0.017147	  0.022137	  0.054404
  0.036602	 -0.050426	 -0.035464	  0.023039	  0.007645	 -0.024097	  0.028311	 -0.036606	  0.108297	  0.020566	  0.041488	  0.039446	  0.040386
  0.013991	 -0.050081	 -0.024120	  0.000679	 -0.005685	 -0.011366	  0.029932	 -0.004113	  0.133189	  0.006840	  0.043585	  0.042456	  0.087539
  0.017098	 -0.052525	  0.002146	 -0.000423	 -0.002738	  0.000512	 -0.007219	 -0.000880	  0.146094	  0.023253	  0.066451	  0.021558	  0.106279
 -0.007978	 -0.027702	 -0.019784	 -0.009927	 -0.015287	 -0.012902	 -0.015822	 -0.032182	  0.145618	  0.034446	  0.073343	  0.032939	  0.113104
  0.000539	 -0.021046	 -0.036429	 -0.045288	 -0.034882	 -0.025124	  0.013921	  0.002995	  0.124661	  0.022053	  0.056346	  0.064952	  0.112412
 -0.007453	 -0.034450	 -0.047014	 -0.066753	 -0.039970	 -0.042618	  0.027131	  0.050383	  0.109174	  0.000422	  0.050049	  0.097082	  0.089284
  0.026814	 -0.019548	 -0.082237	 -0.023093	 -0.007703	 -0.052614	 -0.000566	  0.054220	  0.143342	 -0.021799	  0.066647	  0.089047	  0.106948
  0.008110	 -0.018269	 -0.086407	 -0.026035	 -0.003247	 -0.031851	  0.017753	  0.034987	  0.166579	 -0.004823	  0.047594	  0.093891	  0.114912
 -0.041708	 -0.032760	 -0.046705	 -0.039380	 -0.008434	 -0.011320	  0.019567	  0.012129	  0.170488	 -0.049398	  0.033131	  0.089751	  0.078532
 -0.033849	 -0.048532	 -0.031922	 -0.039050	 -0.019728	 -0.032855	  0.024815	  0.007773	  0.150486	 -0.047190	  0.044785	  0.114729	  0.108814
 -0.037526	 -0.057191	 -0.076352	 -0.021454	 -0.035027	 -0.038464	  0.051514	  0.025856	  0.119393	 -0.039887	  0.053508	  0.121092	  0.169121
 -0.037382	 -0.072924	 -0.085110	 -0.020730	 -0.004335	 -0.038095	  0.061792	  0.065218	  0.124143	 -0.042902	  0.067909	  0.128619	  0.204326
 -0.030997	 -0.034907	 -0.047235	 -0.036750	 -0.012397	 -0.037977	  0.018508	  0.076642	  0.148944	 -0.019662	  0.094561	  0.136782	  0.216951
 -0.065486	 -0.024951	 -0.035169	 -0.056801	 -0.010895	 -0.045854	 -0.002725	  0.054212	  0.168628	 -0.008953	  0.102643	  0.140260	  0.246078
 -0.070155	 -0.060437	 -0.037663	 -0.022839	 -0.014396	 -0.022296	 -0.003321	  0.045649	  0.170928	  0.003835	  0.125151	  0.176502	  0.264616
 -0.071304	 -0.082132	  0.000700	 -0.036502	  0.004684	  0.009804	  0.021783	  0.061791	  0.188665	  0.026862	  0.150570	  0.180023	  0.305291
 -0.036005	 -0.103832	 -0.005145	 -0.044991	  0.010813	  0.010706	  0.060675	  0.074864	  0.193625	  0.019820	  0.140698	  0.205396	  0.325627
 -0.029619	 -0.059825	 -0.002575	 -0.038862	 -0.000030	 -0.008973	  0.054952	  0.065191	  0.207424	  0.050329	  0.177704	  0.268277	  0.342706
  0.010204	 -0.056915	 -0.001424	 -0.051519	 -0.010614	 -0.033952	  0.071634	  0.028179	  0.202920	  0.080277	  0.209417	  0.324459	  0.358117
  0.014911	 -0.081937	 -0.002370	 -0.060321	 -0.020277	 -0.026496	  0.095775	  0.048431	  0.238180	  0.101939	  0.232856	  0.322751	  0.324999
 -0.016362	 -0.070377	  0.007210	 -0.030099	 -0.031659	 -0.017029	  0.053597	  0.077141	  0.281037	  0.136802	  0.222683	  0.293987	  0.281821
 -0.029100	 -0.036981	  0.000547	 -0.004328	 -0.015759	  0.009448	  0.079161	  0.105172	  0.283929	  0.141450	  0.214996	  0.262818	  0.231868
 -0.027102	 -0.041840	 -0.028007	 -0.002858	 -0.018315	  0.055659	  0.108723	  0.117490	  0.286226	  0.135881	  0.232903	  0.212250	  0.203977
 -0.014646	 -0.063443	 -0.031657	 -0.037056	 -0.031475	  0.052030	  0.139040	  0.134081	  0.244217	  0.117295	  0.198329	  0.194628	  0.140476
 -0.012226	 -0.084847	 -0.006724	 -0.058374	 -0.029120	  0.064023	  0.154331	  0.137756	  0.256096	  0.120431	  0.143356	  0.181418	  0.084423
 -0.016835	 -0.094498	 -0.011821	 -0.030098	 -0.084563	  0.074186	  0.142610	  0.128833	  0.283367	  0.099141	  0.078347	  0.164915	  0.052647
 -0.001881	 -0.062449	 -0.004233	 -0.008217	 -0.077603	  0.127808	  0.103851	  0.139286	  0.264481	  0.075465	  0.043935	  0.101380	  0.018625
 -0.001490	 -0.061330	  0.028040	 -0.004130	 -0.062670	  0.146520	  0.143046	  0.126276	  0.227364	  0.009636	  0.028378	  0.043160	 -0.036295
 -0.015145	 -0.045964	  0.036251	 -0.041053	 -0.042407	  0.171668	  0.153304	  0.107245	  0.175347	 -0.036983	 -0.011461	 -0.022976	 -0.074542
 -0.031478	 -0.037519	  0.034178	 -0.034789	 -0.010209	  0.158690	  0.126210	  0.083435	  0.163947	 -0.139248	 -0.102497	 -0.079590	 -0.085381
 -0.023191	 -0.010109	  0.008993	 -0.015875	  0.020444	  0.109664	  0.101515	  0.058842	  0.122920	 -0.168347	 -0.129507	 -0.076928	 -0.109410
  0.013182	  0.023480	 -0.013591	 -0.033485	 -0.001491	  0.107129	  0.030689	  0.021771	  0.100009	 -0.184293	 -0.126344	 -0.124527	 -0.134408
 -0.029419	  0.016439	 -0.025054	 -0.039544	 -0.003296	  0.115097	 -0.015401	 -0.069710	  0.057423	 -0.236621	 -0.176407	 -0.156654	 -0.153844
 -0.049613	  0.010217	 -0.040098	 -0.035307	 -0.039333	  0.093066	 -0.043125	 -0.121976	  0.037219	 -0.237941	 -0.202224	 -0.146899	 -0.178635
 -0.076748	  0.009274	 -0.043251	 -0.011177	 -0.040987	  0.059359	 -0.077085	 -0.117527	  0.031855	 -0.239614	 -0.217929	 -0.109876	 -0.176882
 -0.081756	  0.014396	 -0.031162	 -0.018912	 -0.018558	  0.009278	 -0.071106	 -0.117975	  0.012418	 -0.220293	 -0.192169	 -0.062597	 -0.153980
 -0.096428	  0.027329	 -0.032823	 -0.013600	 -0.024090	 -0.002031	 -0.077930	 -0.113358	  0.022960	 -0.216680	 -0.191560	 -0.001326	 -0.152759
 -0.055096	 -0.008717	 -0.047583	  0.006354	 -0.038751	 -0.011096	 -0.124001	 -0.119920	  0.028921	 -0.210759	 -0.126548	  0.014492	 -0.093456
 -0.036169	 -0.022365	 -0.016889	  0.010286	 -0.051958	 -0.027514	 -0.135893	 -0.089787	  0.062981	 -0.126443	 -0.074363	  0.072064	 -0.005151
 -0.060894	 -0.041307	 -0.002475	  0.000207	 -0.091206	 -0.010242	 -0.139583	 -0.063159	  0.145919	 -0.057804	 -0.068194	  0.107080	  0.060091
 -0.076461	 -0.033893	 -0.050329	 -0.058745	 -0.097372	  0.017131	 -0.163429	 -0.036195	  0.195200	  0.004234	  0.018578	  0.172830	  0.133390
 -0.074228	 -0.011395	 -0.021782	 -0.087069	 -0.100076	  0.020935	 -0.158204	 -0.018326	  0.203259	  0.058643	  0.094389	  0.228166	  0.181905
 -0.074405	 -0.018824	 -0.028521	 -0.050186	 -0.126538	  0.026930	 -0.131934	 -0.009370	  0.249966	  0.103498	  0.102021	  0.260822	  0.229241
 -0.073189	 -0.022830	 -0.012230	 -0.014663	 -0.148189	  0.063654	 -0.152751	  0.025780	  0.297155	  0.146332	  0.121743	  0.279482	  0.222425
 -0.065544	 -0.011340	 -0.003646	 -0.039500	 -0.149511	  0.064595	 -0.162258	  0.061888	  0.365980	  0.171400	  0.136453	  0.283135	  0.196404
 -0.064076	 -0.009336	  0.002570	 -0.044030	 -0.159991	  0.095353	 -0.128912	  0.125910	  0.367600	  0.197899	  0.166114	  0.256391	  0.192888
 -0.051316	 -0.023472	 -0.009972	 -0.049968	 -0.175776	  0.116049	 -0.083388	  0.171738	  0.347160	  0.217928	  0.175110	  0.247017	  0.174746
 -0.035608	 -0.040413	 -0.004544	 -0.070742	 -0.126884	  0.156269	 -0.059725	  0.150710	  0.353010	  0.194373	  0.121333	  0.231370	  0.131477
 -0.035561	 -0.035670	 -0.002292	 -0.090789	 -0.107895	  0.182603	 -0.014843	  0.173790	  0.354640	  0.196475	  0.064656	  0.185918	  0.089458
 -0.052463	  0.006425	  0.008869	 -0.088442	 -0.096271	  0.153055	  0.021026	  0.193825	  0.341840	  0.204341	  0.007008	  0.124544	  0.052209
 -0.045345	  0.020401	  0.024081	 -0.099241	 -0.074383	  0.149247	  0.037934	  0.160077	  0.295757	  0.155744	 -0.051484	  0.066176	  0.012003
 -0.062601	  0.024518	 -0.003707	 -0.108643	 -0.050048	  0.157676	  0.065580	  0.133911	  0.264264	  0.099787	 -0.079173	 -0.005304	 -0.041049
 -0.060900	  0.024852	 -0.026691	 -0.095555	 -0.026239	  0.164354	  0.060940	  0.073815	  0.219982	  0.059284	 -0.124682	 -0.068091	 -0.100589
 -0.091777	  0.022992	 -0.025783	 -0.086393	 -0.010275	  0.175257	  0.032840	  0.055374	  0.149344	  0.001440	 -0.163678	 -0.102196	 -0.139032
 -0.095384	  0.018711	 -0.035519	 -0.089881	  0.011927	  0.175011	 -0.006472	  0.054641	  0.110467	 -0.051148	 -0.236653	 -0.094888	 -0.183209
 -0.104114	  0.017260	 -0.027590	 -0.071943	 -0.017420	  0.155007	 -0.046177	 -0.004133	  0.058126	 -0.090895	 -0.241900	 -0.087644	 -0.207348
 -0.103856	 -0.005776	  0.001809	 -0.063128	 -0.024603	  0.138210	 -0.038096	 -0.107743	 -0.021012	 -0.100320	 -0.243891	 -0.142669	 -0.200303
 -0.083968	  0.009438	 -0.009048	 -0.072942	 -0.015400	  0.128693	 -0.069536	 -0.120129	 -0.047326	 -0.080392	 -0.228233	 -0.135235	 -0.141912
 -0.059759	  0.016224	 -0.058993	 -0.082450	 -0.014060	  0.117626	 -0.075102	 -0.135343	 -0.032407	 -0.056174	 -0.211071	 -0.044864	 -0.047423
 -0.063316	  0.000087	 -0.083112	 -0.059541	 -0.023660	  0.078390	 -0.104540	 -0.133333	 -0.049305	 -0.014130	 -0.215630	  0.022647	  0.027132
 -0.051136	  0.013167	 -0.074368	 -0.046393	 -0.059187	  0.061750	 -0.117500	 -0.144617	 -0.047072	  0.041128	 -0.189951	  0.102115	  0.103541
 -0.062386	  0.055117	 -0.085246	 -0.020479	 -0.081732	  0.043308	 -0.096067	 -0.161829	 -0.001550	  0.083073	 -0.135738	  0.135586	  0.176003
 -0.107798	  0.080329	 -0.089407	 -0.010166	 -0.107487	  0.037308	 -0.108410	 -0.132764	  0.022450	  0.113290	 -0.101078	  0.181993	  0.215791
 -0.112132	  0.050889	 -0.092429	 -0.021437	 -0.088326	  0.061577	 -0.106668	 -0.115954	  0.025397	  0.156053	 -0.065753	  0.197247	  0.185475
 -0.099177	  0.061407	 -0.067777	 -0.056734	 -0.048915	  0.079536	 -0.104634	 -0.076525	  0.049448	  0.206279	 -0.023490	  0.190099	  0.152120
 -0.080246	  0.045264	 -0.039264	 -0.095342	 -0.020356	  0.072785	 -0.099909	 -0.062425	  0.115176	  0.223808	 -0.014467	  0.160888	  0.152887
 -0.085782	  0.006506	 -0.042446	 -0.101054	 -0.037770	  0.086119	 -0.080861	 -0.034827	  0.171762	  0.224793	 -0.036308	  0.149031	  0.115102
 -0.100177	  0.003631	 -0.075404	 -0.111987	 -0.017501	  0.123222	 -0.029093	  0.020820	  0.195446	  0.207868	 -0.079240	  0.118076	  0.054178
 -0.080996	 -0.003685	 -0.058517	 -0.098982	 -0.004776	  0.137784	 -0.021330	  0.065435	  0.201896	  0.181053	 -0.100282	  0.052933	 -0.018485
 -0.056119	 -0.002506	 -0.064801	 -0.098845	  0.012027	  0.156491	 -0.027043	  0.024904	  0.174243	  0.144482	 -0.140185	 -0.019114	 -0.069583
 -0.056498	  0.007823	 -0.096496	 -0.106278	  0.023816	  0.168789	 -0.058529	 -0.018246	  0.100884	  0.103829	 -0.177846	 -0.073916	 -0.105551
 -0.043689	  0.007835	 -0.105963	 -0.097228	  0.024707	  0.170666	 -0.058991	 -0.024627	  0.039360	  0.034316	 -0.209178	 -0.100704	 -0.130831
 -0.017731	 -0.026046	 -0.100739	 -0.089355	  0.038582	  0.179830	 -0.062851	 -0.030291	  0.029113	 -0.009144	 -0.223647	 -0.129758	 -0.141878
 -0.041652	 -0.012606	 -0.081273	 -0.106425	  0.049966	  0.190257	 -0.106891	 -0.041241	  0.010076	 -0.022175	 -0.231758	 -0.116441	 -0.133067
 -0.056521	 -0.001295	 -0.070195	 -0.117706	  0.055068	  0.213446	 -0.155123	 -0.074500	  0.001641	 -0.027172	 -0.228152	 -0.104303	 -0.160355
 -0.028658	  0.004458	 -0.095857	 -0.113321	  0.041363	  0.182447	 -0.152184	 -0.117779	 -0.018315	 -0.021758	 -0.290026	 -0.118845	 -0.161355
 -0.052235	  0.008116	 -0.107763	 -0.087239	  0.050076	  0.171012	 -0.165927	 -0.129588	 -0.040392	 -0.027930	 -0.295841	 -0.086908	 -0.157539
 -0.065737	  0.030607	 -0.140378	 -0.036716	  0.055070	  0.161377	 -0.178694	 -0.119374	 -0.040562	 -0.028994	 -0.299014	 -0.113579	 -0.149960
 -0.037182	  0.017926	 -0.169176	 -0.025430	  0.043923	  0.117402	 -0.173562	 -0.126120	 -0.025979	 -0.021261	 -0.270846	 -0.123287	 -0.139852
 -0.033355	 -0.004381	 -0.173279	 -0.058305	  0.001062	  0.117125	 -0.203299	 -0.126417	 -0.027199	 -0.011453	 -0.212502	 -0.127965	 -0.115244
 -0.046483	  0.030026	 -0.158092	 -0.069350	 -0.016206	  0.118848	 -0.210492	 -0.090187	 -0.038187	  0.035840	 -0.222550	 -0.117551	 -0.102979
 -0.067166	  0.044451	 -0.161034	 -0.107029	 -0.014192	  0.127585	 -0.180267	 -0.037192	 -0.039650	  0.089981	 -0.220967	 -0.120590	 -0.080627
 -0.092340	  0.030234	 -0.175667	 -0.152521	 -0.013034	  0.132525	 -0.170993	 -0.023418	 -0.036381	  0.111091	 -0.230013	 -0.092846	 -0.022157
 -0.062727	 -0.007423	 -0.211898	 -0.181375	 -0.019776	  0.135564	 -0.182658	 -0.016091	  0.007025	  0.098317	 -0.212237	 -0.086322	 -0.018672
 -0.054185	 -0.047197	 -0.208260	 -0.197503	 -0.042427	  0.134795	 -0.164455	  0.013606	  0.010588	  0.139643	 -0.192478	 -0.064140	 -0.041279
 -0.020732	  0.010585	 -0.202558	 -0.181308	 -0.031944	  0.096841	 -0.127986	  0.034967	  0.053685	  0.149332	 -0.153423	 -0.019462	  0.004998
 -0.036704	  0.048052	 -0.229120	 -0.178650	 -0.016752	  0.085818	 -0.126769	  0.072004	  0.084109	  0.135044	 -0.097237	  0.011813	  0.065899
 -0.056675	  0.053634	 -0.204464	 -0.156428	  0.016198	  0.087770	 -0.120093	  0.079697	  0.107619	  0.151697	 -0.073730	  0.040163	  0.100792
 -0.023591	  0.095082	 -0.184105	 -0.136141	  0.014167	  0.091372	 -0.108062	  0.084240	  0.117697	  0.163451	 -0.068034	  0.082317	  0.120061
 -0.027731	  0.094666	 -0.214404	 -0.152830	  0.007044	  0.078148	 -0.121072	  0.124098	  0.122967	  0.182548	 -0.044206	  0.125445	  0.137133
 -0.021847	  0.039299	 -0.228768	 -0.129792	  0.012512	  0.109620	 -0.081054	  0.155601	  0.136308	  0.204460	 -0.047201	  0.131465	  0.182125
 -0.029932	  0.008501	 -0.188633	 -0.134480	  0.010408	  0.153446	 -0.081085	  0.181288	  0.168734	  0.222760	 -0.024938	  0.148302	  0.224795
 -0.043256	  0.012984	 -0.173689	 -0.146430	  0.018454	  0.169704	 -0.045470	  0.182331	  0.169397	  0.225761	 -0.016278	  0.141091	  0.234908
 -0.044759	  0.031023	 -0.158567	 -0.097194	  0.032842	  0.178447	 -0.020283	  0.183412	  0.193325	  0.218677	 -0.003938	  0.171227	  0.292692
 -0.073479	  0.036374	 -0.175596	 -0.088406	  0.027388	  0.161212	 -0.022574	  0.187563	  0.180389	  0.249868	  0.006536	  0.182477	  0.331168
 -0.087351	  0.010101	 -0.169649	 -0.064191	  0.048164	  0.130212	 -0.029835	  0.186295	  0.158203	  0.278705	  0.019377	  0.181708	  0.348774
 -0.081036	  0.003704	 -0.143018	 -0.034737	  0.060000	  0.138076	 -0.011534	  0.206099	  0.175208	  0.284602	  0.001429	  0.177070	  0.345376
 -0.077784	  0.016887	 -0.169332	 -0.023626	  0.099660	  0.156714	  0.014799	  0.193322	  0.209744	  0.311022	 -0.026487	  0.192925	  0.311431
 -0.065246	  0.022092	 -0.173149	 -0.032300	  0.087321	  0.148497	  0.024169	  0.175970	  0.219771	  0.281330	 -0.035018	  0.233306	  0.323396
 -0.048140	 -0.013325	 -0.162264	 -0.053482	  0.078641	  0.164175	 -0.007613	  0.164522	  0.209611	  0.250874	 -0.051278	  0.211066	  0.281249
 -0.025703	 -0.060095	 -0.158268	 -0.039188	  0.092190	  0.184354	 -0.021753	  0.142362	  0.198077	  0.221102	 -0.056201	  0.181553	  0.210274
 -0.037046	 -0.067047	 -0.142614	  0.016255	  0.105154	  0.177780	  0.022494	  0.124046	  0.186201	  0.211648	 -0.057299	  0.134999	  0.181610
 -0.058670	 -0.061018	 -0.133877	  0.029577	  0.133833	  0.174943	  0.003875	  0.114575	  0.186668	  0.223420	 -0.090835	  0.125504	  0.140372
 -0.054737	 -0.068349	 -0.110079	  0.033095	  0.154539	  0.169155	 -0.006276	  0.141802	  0.194599	  0.199528	 -0.098007	  0.102458	  0.092265
 -0.051817	 -0.032385	 -0.078863	  0.053472	  0.135830	  0.150704	 -0.012682	  0.130788	  0.154767	  0.148212	 -0.120982	  0.062023	  0.057958
 -0.025526	  0.010103	 -0.070717	  0.033538	  0.100563	  0.138001	 -0.004677	  0.093163	  0.121224	  0.140738	 -0.165131	  0.018726	 -0.047910
 -0.033040	  0.025287	 -0.041732	  0.018514	  0.112651	  0.139473	 -0.018824	  0.072321	  0.090658	  0.122693	 -0.206558	 -0.025762	 -0.119553
 -0.008377	 -0.001633	  0.025569	 -0.014915	  0.133784	  0.148307	 -0.074144	  0.054539	  0.046634	  0.093893	 -0.251440	 -0.059060	 -0.122499
 -0.004451	 -0.015516	  0.030146	 -0.018342	  0.154900	  0.144386	 -0.094636	  0.057982	  0.026228	  0.044757	 -0.273564	 -0.103609	 -0.124181
  0.000521	 -0.010280	 -0.000768	  0.028749	  0.149785	  0.117784	 -0.070585	  0.036671	 -0.033573	  0.019267	 -0.278804	 -0.149414	 -0.175849
  0.032386	 -0.027050	  0.004403	  0.054907	  0.124654	  0.096738	 -0.065473	  0.007613	 -0.037781	  0.028718	 -0.272356	 -0.185453	 -0.233446
  0.013324	 -0.008674	  0.005027	  0.051151	  0.128383	  0.047618	 -0.096916	 -0.028678	 -0.046373	 -0.003485	 -0.271279	 -0.223742	 -0.257470
 -0.002525	 -0.013394	  0.036243	  0.033037	  0.166220	  0.063517	 -0.162977	 -0.066604	 -0.061113	 -0.003955	 -0.268129	 -0.247583	 -0.270283
 -0.007659	 -0.034169	  0.040216	  0.028511	  0.180946	  0.039237	 -0.139538	 -0.081387	 -0.030107	 -0.002722	 -0.294697	 -0.255210	 -0.306729
 -0.010974	 -0.073094	  0.002357	  0.025258	  0.160776	  0.006998	 -0.136672	 -0.082465	 -0.041995	 -0.017959	 -0.296110	 -0.243364	 -0.303658
 -0.011398	 -0.089610	 -0.015374	  0.029902	  0.105823	 -0.007062	 -0.148975	 -0.065794	 -0.082631	 -0.035782	 -0.282813	 -0.228632	 -0.286618
 -0.002943	 -0.086607	  0.009974	  0.029752	  0.096180	 -0.029754	 -0.178492	 -0.085303	 -0.084974	 -0.020270	 -0.314185	 -0.236742	 -0.251891
 -0.022339	 -0.111863	  0.010884	  0.041255	  0.110589	 -0.028181	 -0.169695	 -0.094502	 -0.086137	 -0.043632	 -0.341210	 -0.267693	 -0.240973
 -0.050489	 -0.094715	  0.010318	  0.072976	  0.101746	 -0.016037	 -0.151624	 -0.107742	 -0.093100	 -0.039222	 -0.328329	 -0.277668	 -0.192008
 -0.026569	 -0.066527	 -0.003147	  0.065000	  0.084176	  0.015387	 -0.133114	 -0.138725	 -0.127323	 -0.005789	 -0.315505	 -0.251707	 -0.163419
  0.006935	 -0.073179	 -0.024835	  0.046958	  0.070340	 -0.006732	 -0.156441	 -0.128984	 -0.121753	 -0.018633	 -0.268654	 -0.253917	 -0.164118
  0.003513	 -0.062286	 -0.006272	  0.010241	  0.019722	 -0.003014	 -0.183563	 -0.114243	 -0.116230	 -0.012954	 -0.235210	 -0.229282	 -0.106032
 -0.003796	 -0.041784	  0.025921	 -0.014092	 -0.008872	 -0.007905	 -0.159379	 -0.074397	 -0.095480	  0.018621	 -0.194275	 -0.176622	 -0.054611
 -0.007859	 -0.030567	  0.031687	 -0.033054	  0.023725	 -0.032128	 -0.150331	 -0.080022	 -0.064675	 -0.001368	 -0.163367	 -0.142112	  0.009396
  0.021919	 -0.033831	  0.003495	  0.008656	  0.028658	  0.004704	 -0.137257	 -0.080214	 -0.026622	  0.014466	 -0.137203	 -0.130977	  0.068198
  0.048811	 -0.042295	  0.004213	  0.032763	  0.029324	  0.019277	 -0.123368	 -0.092980	  0.020220	  0.045978	 -0.073574	 -0.077932	  0.104766
  0.038441	 -0.029655	 -0.000804	  0.006153	 -0.012656	  0.016077	 -0.128416	 -0.055565	  0.053310	  0.110949	 -0.035641	 -0.056410	  0.096032
  0.012956	 -0.014391	 -0.019722	 -0.008409	 -0.022288	  0.026983	 -0.130682	 -0.023943	  0.082475	  0.138165	 -0.059830	 -0.006926	  0.150360
  0.014298	  0.011832	 -0.058702	 -0.014799	 -0.045156	  0.004726	 -0.114226	 -0.000439	  0.094727	  0.143962	 -0.031512	  0.013035	  0.171089
  0.008575	  0.020484	 -0.046700	 -0.021187	 -0.070128	 -0.004682	 -0.108803	  0.005101	  0.087732	  0.185105	 -0.030654	  0.010508	  0.166989
  0.000409	 -0.023157	 -0.033256	 -0.005396	 -0.055847	  0.033932	 -0.080316	  0.025178	  0.082761	  0.176033	 -0.030872	  0.006804	  0.162866
 -0.039539	 -0.038323	 -0.016502	  0.009204	 -0.016955	  0.054146	 -0.059490	  0.035702	  0.115603	  0.175096	 -0.066382	  0.011669	  0.136890
 -0.038403	 -0.042706	 -0.003747	  0.000954	 -0.008792	  0.049853	 -0.019173	  0.068193	  0.155747	  0.161118	 -0.050125	  0.008038	  0.111008
 -0.008906	 -0.061158	 -0.001001	 -0.021856	  0.007198	  0.058293	 -0.009859	  0.103584	  0.153757	  0.179488	 -0.059122	  0.019467	  0.117802
 -0.001934	 -0.070258	 -0.004056	 -0.056269	  0.023950	  0.038622	  0.009351	  0.089013	  0.145924	  0.183390	 -0.042428	 -0.011535	  0.113880
 -0.004480	 -0.062181	  0.003995	 -0.059196	  0.063101	  0.068158	 -0.001120	  0.084626	  0.132509	  0.165781	 -0.030608	 -0.060508	  0.073809
 -0.019114	 -0.059044	  0.007373	 -0.030461	  0.030683	  0.087236	  0.005429	  0.082913	  0.134541	  0.136426	 -0.021665	 -0.055054	  0.049445
 -0.059954	 -0.061606	  0.021120	 -0.051094	  0.057769	  0.091233	  0.020794	  0.092584	  0.118379	  0.108797	 -0.017823	 -0.087796	  0.028844
 -0.051243	 -0.058122	  0.039165	 -0.050673	  0.077384	  0.080747	  0.049208	  0.098896	  0.132580	  0.101079	 -0.053648	 -0.101681	 -0.003569
 -0.013901	 -0.029670	  0.003497	 -0.024853	  0.063111	  0.078137	  0.065576	  0.083693	  0.143048	  0.054727	 -0.043640	 -0.086572	  0.019356
  0.002755	 -0.040007	 -0.019558	  0.007123	  0.042866	  0.059924	  0.049834	  0.070568	  0.134542	  0.014549	 -0.069785	 -0.102082	  0.076672
 -0.021837	 -0.028884	  0.011955	 -0.017092	  0.041305	  0.054787	  0.021737	  0.054926	  0.098564	  0.009476	 -0.075038	 -0.082554	  0.059886
 -0.087238	 -0.007040	  0.014762	 -0.025112	  0.064722	  0.068437	  0.021278	  0.016653	  0.068220	  0.025297	 -0.058150	 -0.081238	  0.048530
 -0.122812	 -0.025635	 -0.009495	  0.022218	  0.091287	  0.057775	  0.043403	 -0.013559	  0.051137	  0.016261	 -0.030269	 -0.094962	  0.041671
 -0.062624	 -0.031477	 -0.031844	  0.026023	  0.096629	  0.045838	  0.031481	 -0.037488	  0.057099	 -0.001427	  0.029142	 -0.077834	  0.078154
 -0.016665	 -0.024300	 -0.025419	  0.017725	  0.097375	  0.041971	 -0.019557	 -0.043044	  0.069285	  0.018783	  0.040535	 -0.068268	  0.055214
 -0.024715	 -0.006800	  0.009406	  0.020531	  0.095956	  0.003275	 -0.080359	 -0.043208	  0.038670	  0.001668	  0.019397	 -0.047861	  0.063151
 -0.052072	 -0.004420	  0.016311	  0.005973	  0.086399	  0.037040	 -0.085411	 -0.055528	  0.050979	 -0.003921	 -0.007819	 -0.034480	  0.075278
 -0.048992	 -0.018638	  0.030249	  0.015818	  0.083471	  0.054537	 -0.055237	 -0.075213	  0.063226	 -0.016709	 -0.033102	 -0.039852	  0.062861
 -0.051897	 -0.039929	  0.020845	  0.008294	  0.106422	  0.064818	 -0.092692	 -0.085629	  0.044511	  0.020926	  0.011819	 -0.034689	  0.072858
 -0.077940	 -0.048922	 -0.005392	  0.041661	  0.100683	  0.057917	 -0.117995	 -0.073488	  0.042442	  0.031866	  0.040995	 -0.036088	  0.096900
 -0.064715	 -0.062085	  0.011968	  0.031989	  0.071914	  0.059085	 -0.085945	 -0.048082	  0.048632	  0.017473	  0.105360	 -0.050117	  0.113652
 -0.058224	 -0.055488	  0.031032	  0.047251	  0.081285	  0.102691	 -0.088926	 -0.067975	  0.034417	 -0.003932	  0.106654	 -0.059033	  0.093664
 -0.040181	 -0.079456	  0.031369	  0.034144	  0.086936	  0.109621	 -0.090985	 -0.074612	  0.057841	  0.029666	  0.101036	 -0.062484	  0.078102
 -0.004401	 -0.049145	  0.048230	  0.016544	  0.076728	  0.084198	 -0.098385	 -0.069255	  0.068621	  0.048734	  0.084912	 -0.082809	  0.096758
 -0.016675	 -0.054499	  0.064958	  0.009562	  0.045881	  0.063337	 -0.103471	 -0.053097	  0.070925	  0.021565	  0.033184	 -0.093602	  0.100844
 -0.060309	 -0.059430	  0.049326	  0.030126	  0.011504	  0.071963	 -0.068259	 -0.018364	  0.060604	 -0.005336	  0.039300	 -0.117261	  0.073725
 -0.091465	 -0.102747	  0.052911	  0.033980	  0.004407	  0.057876	 -0.038274	  0.018660	  0.054141	 -0.026536	  0.055448	 -0.098488	  0.056562
 -0.107619	 -0.105074	  0.071841	  0.036601	  0.039447	  0.069006	 -0.005517	 -0.014078	  0.067095	 -0.006609	 -0.003141	 -0.081310	  0.085680
 -0.050018	 -0.112451	  0.063713	  0.059509	  0.041722	  0.070945	 -0.004338	 -0.047219	  0.081891	  0.001140	 -0.002804	 -0.064190	  0.065641
 -0.052152	 -0.118785	  0.048323	  0.021357	  0.028590	  0.085076	 -0.048557	 -0.054192	  0.117679	  0.025322	  0.000940	 -0.059538	  0.026205
 -0.063884	 -0.087250	  0.043508	 -0.018266	  0.022603	  0.109178	 -0.035621	 -0.068531	  0.090316	  0.066246	 -0.014263	 -0.056573	  0.038507
 -0.058716	 -0.074725	  0.058204	 -0.005512	 -0.008984	  0.099200	 -0.043331	 -0.080608	  0.088172	  0.084778	  0.009708	 -0.047578	  0.023766
 -0.037448	 -0.079725	  0.051412	  0.015717	 -0.035545	  0.067069	 -0.049752	 -0.085846	  0.107271	  0.075756	  0.012043	 -0.030116	  0.015791
 -0.028600	 -0.094525	  0.065285	  0.010905	 -0.004782	  0.052714	 -0.068660	 -0.082562	  0.082920	  0.050085	  0.037513	 -0.008086	 -0.004807
 -0.050047	 -0.091799	  0.075727	  0.023907	 -0.000575	  0.049591	 -0.086243	 -0.079057	  0.055015	  0.015888	  0.072170	  0.006152	  0.027612
 -0.060037	 -0.068553	  0.098042	  0.016806	 -0.023399	  0.039365	 -0.086065	 -0.049658	  0.058037	  0.005198	  0.064586	 -0.009688	  0.037046
 -0.065209	 -0.026969	  0.085951	 -0.020320	 -0.027345	  0.040440	 -0.039817	 -0.017176	  0.063726	  0.016169	  0.037050	 -0.085867	  0.046407
 -0.070280	 -0.004633	  0.061176	 -0.013883	 -0.032572	  0.056667	 -0.053574	  0.002452	  0.073965	  0.057547	  0.059806	 -0.095766	  0.045809
 -0.074206	 -0.024952	  0.057843	  0.009710	 -0.042390	  0.028195	 -0.097852	 -0.014534	  0.078309	  0.051299	  0.056095	 -0.076313	  0.003418
 -0.052234	 -0.071246	  0.088384	  0.017474	 -0.062950	  0.040605	 -0.072338	 -0.056790	  0.092584	  0.082962	  0.018684	 -0.095719	 -0.001940
 -0.072144	 -0.056584	  0.103132	  0.027080	 -0.042378	  0.069220	 -0.041315	 -0.030347	  0.084844	  0.077417	  0.011519	 -0.136734	 -0.008016
 -0.076681	 -0.096541	  0.040066	  0.032625	 -0.057100	  0.077729	 -0.037962	  0.007733	  0.096955	  0.053714	  0.007429	 -0.110420	  0.014230
 -0.062429	 -0.110186	  0.030687	  0.033925	 -0.035544	  0.101980	 -0.018800	 -0.014042	  0.130767	  0.051248	 -0.017755	 -0.101547	 -0.006611
 -0.036318	 -0.074634	  0.053473	 -0.006637	 -0.044691	  0.071187	 -0.014058	 -0.035861	  0.134207	  0.053543	 -0.023678	 -0.109297	 -0.044283
 -0.049989	 -0.077037	  0.053613	 -0.020522	 -0.041987	  0.050463	 -0.036984	 -0.025850	  0.122474	  0.044014	 -0.000748	 -0.109215	 -0.045514
 -0.036804	 -0.092911	  0.036975	  0.022934	 -0.029391	  0.039160	 -0.002541	 -0.001893	  0.079467	  0.058120	  0.000630	 -0.079456	 -0.015340
 -0.042613	 -0.097760	  0.017519	  0.026531	 -0.045146	  0.041641	  0.006098	 -0.011712	  0.065840	  0.034433	 -0.023664	 -0.073030	 -0.053681
 -0.053030	 -0.086237	  0.030233	  0.021858	 -0.032135	  0.055050	 -0.040082	 -0.029959	  0.077770	  0.022809	 -0.021976	 -0.082060	 -0.068860
 -0.075697	 -0.092178	 -0.029779	  0.015726	 -0.026364	  0.062790	 -0.087250	 -0.081919	  0.055783	  0.023297	 -0.053627	 -0.079819	 -0.053485
 -0.081105	 -0.046271	 -0.034367	  0.000320	 -0.024364	  0.063421	 -0.122264	 -0.117676	  0.053256	  0.041401	 -0.050845	 -0.085745	 -0.024660
 -0.080109	 -0.031880	 -0.006973	  0.013546	 -0.038752	  0.014216	 -0.086298	 -0.108602	  0.057237	  0.034684	 -0.043818	 -0.062698	 -0.017105
 -0.067578	 -0.039364	 -0.007338	  0.032104	 -0.038647	 -0.000515	 -0.049020	 -0.076432	  0.050054	  0.024372	 -0.048856	 -0.061937	 -0.028354
 -0.058952	 -0.027146	 -0.014310	  0.033407	 -0.040689	 -0.007642	 -0.080814	 -0.061220	  0.043633	  0.028028	 -0.078728	 -0.023639	 -0.002155
 -0.079759	 -0.015077	 -0.023014	  0.015134	 -0.055078	 -0.014023	 -0.106928	 -0.077352	  0.027875	  0.060600	 -0.062717	 -0.007525	  0.012149
 -0.060522	 -0.017096	  0.006433	 -0.014112	 -0.034832	  0.014353	 -0.082953	 -0.082605	 -0.003002	  0.053740	 -0.083086	  0.004293	  0.011532
 -0.051186	 -0.032359	  0.030607	 -0.036222	 -0.019984	  0.032148	 -0.078693	 -0.096954	  0.006415	  0.038326	 -0.137403	  0.034631	  0.008875
 -0.080257	 -0.040850	  0.007997	 -0.026176	 -0.029691	  0.005171	 -0.070237	 -0.080639	  0.017439	  0.014300	 -0.109593	  0.059293	  0.010540
 -0.094699	 -0.067441	 -0.025469	 -0.041211	 -0.064147	 -0.020408	 -0.064887	 -0.056371	  0.043979	 -0.021896	 -0.103916	  0.037770	 -0.014258
 -0.108069	 -0.060004	 -0.048767	 -0.079716	 -0.061448	 -0.024747	 -0.058112	 -0.058115	  0.023392	 -0.029218	 -0.075036	 -0.002930	  0.009430
 -0.110481	 -0.049166	 -0.018819	 -0.051809	 -0.050938	 -0.008836	 -0.085953	 -0.040659	  0.033631	 -0.000231	 -0.061150	  0.013123	  0.024025
 -0.101463	 -0.002563	 -0.040020	 -0.036982	 -0.023118	  0.001197	 -0.065427	 -0.017597	  0.037789	 -0.006282	 -0.095860	  0.038615	  0.006879
 -0.000055	 -0.027463	  0.036045	 -0.045517	 -0.049391	  0.018364	 -0.047655	  0.031381	 -0.013745	  0.061107	  0.096535	  0.018131	 -0.027908
 -0.004598	 -0.025719	  0.069545	 -0.047508	 -0.051590	 -0.026327	 -0.028303	  0.023761	 -0.003733	  0.063801	  0.092037	  0.019080	 -0.035990
 -0.044996	 -0.024783	  0.052715	 -0.048964	 -0.034681	 -0.051222	 -0.036159	 -0.019017	 -0.005582	  0.073409	  0.072483	  0.041075	 -0.030230
 -0.063674	 -0.029853	  0.034295	 -0.002711	 -0.019203	 -0.037462	 -0.030893	 -0.022367	 -0.007212	  0.059918	  0.056425	  0.041027	 -0.023628
 -0.060316	 -0.005223	  0.009567	  0.007754	 -0.024088	  0.005725	 -0.005834	 -0.002228	 -0.035362	  0.030834	  0.037044	  0.053990	 -0.015593
 -0.043697	  0.014123	  0.002199	 -0.016051	 -0.036282	  0.017739	  0.001426	  0.015688	 -0.009689	  0.029413	  0.034546	  0.058022	 -0.002403
 -0.045325	  0.030029	 -0.014126	 -0.010764	 -0.011099	  0.009416	  0.020148	  0.019219	  0.019494	  0.023405	  0.011436	  0.038788	 -0.021707
 -0.035434	  0.045813	 -0.007502	  0.007447	 -0.021890	  0.039239	 -0.027377	  0.010926	  0.033586	 -0.005375	 -0.003044	  0.032434	 -0.015853
 -0.021229	  0.036945	  0.042750	  0.001026	 -0.003104	  0.048301	 -0.031133	 -0.006722	  0.034711	 -0.004185	  0.002202	 -0.003487	 -0.006068
  0.010374	  0.024368	  0.044933	  0.007610	  0.031325	  0.052616	 -0.016477	 -0.004271	 -0.001559	 -0.028314	  0.009854	 -0.022675	  0.027231
 -0.000746	  0.019288	  0.013725	  0.036577	  0.029892	  0.035805	 -0.018504	 -0.000686	 -0.013908	 -0.079718	 -0.001344	  0.002491	  0.040493
 -0.010497	  0.007373	 -0.000327	  0.042896	  0.026022	 -0.008659	  0.019114	  0.015424	  0.012805	 -0.072464	  0.001477	  0.022052	  0.025695
  0.047849	  0.004006	  0.043717	  0.022486	  0.041804	 -0.017023	  0.034690	  0.003534	  0.018825	 -0.032078	 -0.025572	  0.006199	  0.027450
  0.073968	  0.020503	  0.022903	  0.018559	  0.038526	 -0.005030	  0.043924	 -0.000553	  0.008233	 -0.004074	 -0.061715	  0.002118	  0.045095
  0.047125	 -0.008904	 -0.036899	 -0.018280	  0.006119	  0.020817	  0.021218	  0.003403	  0.011153	  0.004968	 -0.062661	  0.016353	  0.046557
  0.038006	  0.014164	 -0.045350	 -0.004418	  0.007265	 -0.021984	 -0.010070	 -0.000645	 -0.010531	 -0.024511	 -0.047921	 -0.018275	 -0.003547
  0.030854	 -0.023672	 -0.058902	  0.012016	  0.012396	 -0.032395	  0.005074	  0.002441	 -0.037714	 -0.011895	 -0.029857	 -0.047005	 -0.000513
 -0.000468	 -0.034847	 -0.077880	  0.015160	  0.017913	 -0.040304	  0.038094	  0.016206	 -0.010594	 -0.019309	 -0.021847	 -0.046157	  0.028002
  0.038640	 -0.012484	 -0.058517	  0.013004	  0.026092	 -0.011075	  0.054409	 -0.030613	  0.003933	 -0.041996	 -0.061776	 -0.122419	 -0.040678
  0.044219	 -0.023663	 -0.072889	  0.009678	  0.013972	  0.003459	  0.014309	 -0.054881	  0.006890	 -0.022937	 -0.098302	 -0.091741	 -0.016406
  0.031284	 -0.013687	 -0.099197	 -0.030025	  0.004411	  0.005381	  0.053782	 -0.050457	  0.017708	 -0.005086	 -0.114977	 -0.015038	  0.062023
  0.032009	  0.013105	 -0.092458	 -0.072556	  0.010778	  0.001061	  0.068967	 -0.039643	  0.014365	 -0.006759	 -0.122878	 -0.054268	  0.009053
  0.013209	  0.008409	 -0.100601	 -0.030842	  0.022723	 -0.014230	  0.021026	 -0.009244	  0.009072	 -0.014405	 -0.108539	 -0.084749	  0.008580
  0.028740	  0.033818	 -0.123371	 -0.002990	  0.041874	  0.000827	  0.028348	  0.008154	 -0.006559	 -0.009280	 -0.079315	 -0.024100	  0.095880
  0.052525	  0.059527	 -0.143796	 -0.024435	  0.041444	  0.028156	 -0.007517	  0.009525	  0.012960	 -0.037148	 -0.076178	 -0.039604	  0.051258
  0.058235	  0.074149	 -0.130600	 -0.036015	 -0.009014	 -0.001933	 -0.034575	 -0.017124	  0.027216	 -0.051911	 -0.093086	 -0.093376	  0.033335
  0.067540	  0.073438	 -0.096309	 -0.049675	 -0.048340	  0.006892	 -0.051352	 -0.024401	  0.028639	 -0.007507	 -0.061398	 -0.023438	  0.126624
  0.051859	  0.065193	 -0.073753	 -0.080769	 -0.002333	 -0.010397	 -0.052708	 -0.007100	  0.042437	 -0.025059	 -0.058276	 -0.063581	  0.100222
  0.042630	  0.091494	 -0.098056	 -0.112728	 -0.015097	 -0.046160	 -0.032286	 -0.000046	  0.047516	 -0.044278	 -0.079426	 -0.091066	  0.026630
  0.023847	  0.089355	 -0.125723	 -0.114397	 -0.034421	 -0.019823	 -0.035247	  0.006374	  0.080319	 -0.040649	 -0.069258	 -0.013361	  0.103738
  0.005702	  0.071363	 -0.118686	 -0.131298	 -0.026267	 -0.020043	 -0.044792	  0.004099	  0.066349	 -0.048305	 -0.105719	  0.015177	  0.070535
  0.014286	  0.089656	 -0.112492	 -0.119686	 -0.030172	 -0.026938	 -0.061934	  0.009718	  0.037884	 -0.071025	 -0.135579	 -0.015351	 -0.008683
  0.041280	  0.074571	 -0.117155	 -0.118471	 -0.061386	 -0.045067	 -0.044036	  0.020977	  0.032306	 -0.068336	 -0.145664	 -0.017467	  0.085051
  0.060307	  0.072919	 -0.144218	 -0.116528	 -0.065865	 -0.033501	 -0.024430	  0.042731	  0.037725	 -0.080639	 -0.158845	 -0.033540	  0.100709
  0.074798	  0.069428	 -0.157134	 -0.083374	 -0.040528	 -0.025043	 -0.061931	  0.039429	  0.056195	 -0.062071	 -0.132314	 -0.082049	  0.013422
  0.044510	  0.048861	 -0.190326	 -0.090711	 -0.049586	 -0.031145	 -0.055494	  0.039777	  0.060503	 -0.007987	 -0.127434	 -0.026674	  0.065558
  0.045566	  0.044649	 -0.230232	 -0.057532	 -0.048043	 -0.008708	 -0.018055	  0.015295	  0.092592	 -0.036706	 -0.150494	 -0.011650	  0.100588
  0.076114	  0.064706	 -0.242934	 -0.040232	 -0.076596	 -0.011753	  0.010550	  0.023623	  0.090455	 -0.056922	 -0.174369	 -0.031363	  0.025892
  0.088280	  0.050241	 -0.259587	 -0.044751	 -0.088790	 -0.023407	 -0.004016	  0.006154	  0.115690	 -0.043817	 -0.111140	 -0.019903	  0.069909
  0.066764	  0.043314	 -0.256402	 -0.061661	 -0.072032	 -0.033134	 -0.032393	  0.000256	  0.130267	 -0.081844	 -0.078219	 -0.010739	  0.118339
  0.091571	  0.044988	 -0.278902	 -0.076976	 -0.080540	 -0.012371	 -0.056018	  0.022596	  0.125055	 -0.096204	 -0.098806	 -0.066530	  0.022688
  0.103935	  0.072991	 -0.265775	 -0.074475	 -0.070013	 -0.023457	 -0.063296	  0.037656	  0.142537	 -0.078787	 -0.113169	 -0.099532	  0.042261
  0.101512	  0.087746	 -0.292108	 -0.065719	 -0.051326	 -0.019604	 -0.045961	  0.039686	  0.157992	 -0.081349	 -0.099954	 -0.079215	  0.154629
  0.092991	  0.064307	 -0.296300	 -0.077009	 -0.021640	 -0.010388	 -0.019471	  0.030028	  0.146299	 -0.135745	 -0.088144	 -0.076622	  0.082689
  0.068547	  0.054279	 -0.292887	 -0.085501	 -0.043860	 -0.029689	 -0.042722	  0.059658	  0.131628	 -0.122489	 -0.073847	 -0.036918	  0.076872
  0.076832	  0.055172	 -0.291212	 -0.088638	 -0.077119	 -0.018456	 -0.095297	  0.037372	  0.115362	 -0.097334	 -0.056653	 -0.012440	  0.171854
  0.096645	  0.077216	 -0.332761	 -0.113822	 -0.061979	 -0.013333	 -0.132373	  0.008112	  0.087865	 -0.112131	 -0.073710	 -0.063263	  0.134438
  0.098776	  0.060194	 -0.344721	 -0.158274	 -0.050295	 -0.049493	 -0.113057	  0.045119	  0.106153	 -0.147492	 -0.071495	 -0.074473	  0.074730
  0.097174	  0.056613	 -0.327823	 -0.175774	 -0.055883	 -0.084246	 -0.082765	  0.070696	  0.110897	 -0.142406	 -0.071942	 -0.032161	  0.103295
  0.103059	  0.034437	 -0.305050	 -0.170974	 -0.093062	 -0.063030	 -0.068485	  0.057366	  0.101602	 -0.136574	 -0.049092	 -0.034694	  0.074246
  0.110511	  0.047602	 -0.336504	 -0.188296	 -0.124774	 -0.034725	 -0.091113	  0.016911	  0.091648	 -0.137515	 -0.046295	 -0.044832	 -0.004361
  0.104485	  0.049494	 -0.328273	 -0.179683	 -0.157830	 -0.043315	 -0.113605	  0.006460	  0.065069	 -0.105258	 -0.031285	  0.030726	  0.064875
  0.067961	  0.040114	 -0.300653	 -0.178768	 -0.139203	 -0.082651	 -0.111076	  0.029801	  0.047477	 -0.113205	 -0.023251	  0.007075	  0.075958
  0.052741	  0.037577	 -0.339848	 -0.175013	 -0.142230	 -0.107803	 -0.116726	  0.035137	  0.041143	 -0.103024	 -0.049992	 -0.016350	  0.063845
  0.064184	  0.007977	 -0.382498	 -0.186607	 -0.153479	 -0.101971	 -0.113385	  0.026625	  0.044630	 -0.080512	 -0.025735	 -0.004034	  0.143855
  0.069037	  0.015995	 -0.413215	 -0.192643	 -0.141777	 -0.067827	 -0.107228	  0.008109	  0.045485	 -0.093604	 -0.024902	 -0.035036	  0.141282
  0.072863	  0.013761	 -0.415004	 -0.187752	 -0.106408	 -0.055835	 -0.090677	 -0.014626	  0.018391	 -0.142315	 -0.063501	 -0.082365	  0.070978
  0.078783	 -0.000296	 -0.410280	 -0.223033	 -0.123856	 -0.038501	 -0.095830	 -0.032053	  0.001759	 -0.123396	 -0.044772	 -0.041043	  0.143740
  0.073691	 -0.000596	 -0.387980	 -0.242229	 -0.166458	 -0.046916	 -0.080535	 -0.037145	  0.013185	 -0.104749	 -0.019197	 -0.037811	  0.140394
  0.099508	 -0.028827	 -0.359106	 -0.245045	 -0.183836	 -0.069572	 -0.069007	 -0.024617	  0.019455	 -0.095586	 -0.051687	 -0.081066	  0.053534
  0.107870	 -0.053693	 -0.308803	 -0.239675	 -0.164927	 -0.098269	 -0.044891	 -0.023921	  0.041719	 -0.062793	 -0.017437	 -0.052621	  0.079694
  0.126463	 -0.062011	 -0.314614	 -0.242131	 -0.163249	 -0.116692	 -0.011037	 -0.009267	  0.051527	 -0.053120	 -0.013022	 -0.025455	  0.095279
  0.121804	 -0.053369	 -0.280050	 -0.249155	 -0.149445	 -0.127374	 -0.034062	 -0.005294	  0.028417	 -0.055284	 -0.064877	 -0.048560	  0.017397
  0.131221	 -0.041821	 -0.258981	 -0.227690	 -0.132512	 -0.110331	 -0.020287	 -0.002607	  0.051175	 -0.049500	 -0.039642	 -0.049267	  0.061667
  0.115630	 -0.033984	 -0.279551	 -0.212179	 -0.122145	 -0.097150	 -0.003549	 -0.016145	  0.035174	 -0.048469	  0.035082	 -0.009661	  0.136049
  0.109933	 -0.028086	 -0.281059	 -0.238896	 -0.095289	 -0.065663	 -0.019756	 -0.021084	  0.034552	 -0.085673	  0.074951	 -0.098338	  0.012067
  0.082425	 -0.029802	 -0.285152	 -0.245855	 -0.134769	 -0.042957	  0.001693	 -0.021711	  0.040008	 -0.102447	  0.087924	 -0.130146	  0.033962
  0.071462	  0.006434	 -0.297192	 -0.230595	 -0.158263	 -0.008914	 -0.007522	  0.021462	 -0.006935	 -0.120418	  0.070452	 -0.091315	  0.137209
  0.064474	 -0.005859	 -0.301996	 -0.210434	 -0.168348	 -0.040369	 -0.034141	  0.057220	 -0.037480	 -0.138079	  0.026503	 -0.132276	  0.114345
  0.097860	 -0.044144	 -0.270757	 -0.220710	 -0.157871	 -0.088372	 -0.040127	  0.020655	 -0.043494	 -0.145839	  0.050408	 -0.118252	  0.109358
  0.116754	 -0.042436	 -0.263004	 -0.216898	 -0.154856	 -0.142411	 -0.060574	 -0.009948	 -0.038181	 -0.153757	  0.073346	 -0.085552	  0.165565
  0.068400	 -0.054958	 -0.253838	 -0.221915	 -0.111256	 -0.188900	 -0.056932	 -0.015113	 -0.012247	 -0.148900	  0.057923	 -0.112698	  0.062425
  0.057034	 -0.011478	 -0.271318	 -0.229181	 -0.084209	 -0.214479	 -0.036597	 -0.014908	  0.018626	 -0.131873	  0.075124	 -0.146221	  0.042282
  0.057359	  0.047947	 -0.288846	 -0.211779	 -0.103130	 -0.179488	 -0.056058	 -0.003560	  0.009285	 -0.098276	  0.149711	 -0.074407	  0.151488
  0.085371	  0.034459	 -0.289926	 -0.239156	 -0.130115	 -0.119313	 -0.091329	  0.014344	  0.010536	 -0.110967	  0.149537	 -0.125106	  0.091828
  0.089229	  0.016455	 -0.294079	 -0.249217	 -0.143242	 -0.108721	 -0.078580	  0.019296	 -0.011164	 -0.073196	  0.125780	 -0.151979	  0.034369
  0.107960	  0.039581	 -0.279166	 -0.254964	 -0.145607	 -0.101104	 -0.064579	  0.015669	 -0.033347	 -0.029431	  0.160525	 -0.101695	  0.116993
  0.130145	  0.003286	 -0.281818	 -0.284323	 -0.147833	 -0.085967	 -0.059687	 -0.017935	 -0.033476	 -0.070316	  0.151040	 -0.126816	  0.084811
  0.119888	 -0.001101	 -0.264795	 -0.272166	 -0.196555	 -0.079493	 -0.042545	 -0.059406	 -0.020332	 -0.111390	  0.165508	 -0.158099	  0.010872
  0.135397	  0.021987	 -0.262821	 -0.260411	 -0.187689	 -0.077044	 -0.064475	 -0.038795	  0.005500	 -0.104085	  0.171191	 -0.100940	  0.093699
  0.143721	  0.055618	 -0.258156	 -0.260706	 -0.170085	 -0.071508	 -0.076434	 -0.045934	 -0.001343	 -0.105315	  0.173647	 -0.057853	  0.076916
  0.097040	  0.036862	 -0.239407	 -0.262394	 -0.167977	 -0.088330	 -0.079667	 -0.034337	 -0.041821	 -0.128895	  0.169607	 -0.100727	  0.009629
  0.014604	  0.036673	 -0.269456	 -0.248549	 -0.182926	 -0.087655	 -0.088240	  0.004933	 -0.043644	 -0.114751	  0.195091	 -0.034843	  0.092877
 -0.005630	  0.041059	 -0.262140	 -0.228090	 -0.214681	 -0.108711	 -0.070966	  0.026822	 -0.030425	 -0.115448	  0.215748	 -0.042523	  0.124565
 -0.030517	  0.027239	 -0.212536	 -0.211323	 -0.228810	 -0.114305	 -0.104329	 -0.005352	  0.037150	 -0.145527	  0.195215	 -0.105648	  0.043683
 -0.004523	  0.006634	 -0.209794	 -0.203965	 -0.216225	 -0.094311	 -0.105816	 -0.033309	  0.040786	 -0.125891	  0.200356	 -0.089822	  0.064850
  0.041053	  0.009883	 -0.212974	 -0.208107	 -0.190861	 -0.057508	 -0.064045	 -0.055705	 -0.014098	 -0.108903	  0.248179	 -0.029110	  0.099889
  0.045677	 -0.002851	 -0.198147	 -0.225558	 -0.223348	 -0.052542	 -0.040555	 -0.065625	 -0.029898	 -0.108659	  0.216711	 -0.046240	  0.029972
  0.009287	 -0.033784	 -0.193367	 -0.228517	 -0.224739	 -0.087348	 -0.038406	 -0.054633	 -0.044036	 -0.105710	  0.206248	 -0.030162	  0.059913
  0.002500	 -0.047328	 -0.203286	 -0.260479	 -0.206880	 -0.087366	 -0.055418	 -0.057144	 -0.024794	 -0.073754	  0.240235	  0.015217	  0.076926
 -0.018279	 -0.076782	 -0.166178	 -0.278919	 -0.202527	 -0.075861	 -0.077055	 -0.044924	 -0.023082	 -0.059922	  0.223676	 -0.014476	 -0.000742
 -0.023738	 -0.072541	 -0.153997	 -0.297025	 -0.189989	 -0.082115	 -0.082247	 -0.051820	 -0.023745	 -0.086211	  0.225730	 -0.009578	  0.003248
  0.001475	 -0.069147	 -0.128166	 -0.287564	 -0.200799	 -0.079758	 -0.092427	 -0.041908	  0.004884	 -0.071246	  0.244497	  0.069430	  0.070405
 -0.004480	 -0.043602	 -0.108617	 -0.304904	 -0.209404	 -0.051099	 -0.093528	 -0.048394	 -0.013313	 -0.086413	  0.227600	  0.051290	 -0.000206
  0.010931	 -0.025939	 -0.087408	 -0.319342	 -0.203019	 -0.097774	 -0.052959	 -0.064390	 -0.004814	 -0.102226	  0.212750	  0.025574	 -0.002778
  0.006707	 -0.019504	 -0.056515	 -0.279284	 -0.150563	 -0.122568	 -0.028424	 -0.035025	  0.004694	 -0.115366	  0.231416	  0.034876	  0.061015
  0.019414	 -0.020885	 -0.061461	 -0.282504	 -0.117363	 -0.128962	 -0.063535	 -0.038512	 -0.005238	 -0.125785	  0.240846	 -0.021783	  0.005605
  0.044269	 -0.051064	 -0.071655	 -0.266972	 -0.112887	 -0.113994	 -0.068830	 -0.062613	  0.010866	 -0.095988	  0.217806	 -0.031985	 -0.019877
  0.072058	 -0.073637	 -0.063016	 -0.240306	 -0.130813	 -0.080847	 -0.068569	 -0.062536	  0.023151	 -0.074635	  0.228351	  0.026844	  0.058709
  0.063978	 -0.094621	 -0.060262	 -0.224568	 -0.172097	 -0.063727	 -0.094636	 -0.049386	 -0.015604	 -0.078734	  0.196889	  0.006310	 -0.007195
  0.048618	 -0.100259	 -0.081742	 -0.255523	 -0.237061	 -0.057854	 -0.128977	 -0.023222	 -0.038927	 -0.090993	  0.182104	 -0.019305	 -0.063263
  0.035203	 -0.138835	 -0.076406	 -0.243998	 -0.222895	 -0.064649	 -0.164551	 -0.028388	 -0.036309	 -0.113068	  0.191089	  0.038864	  0.040618
  0.007602	 -0.095646	 -0.073932	 -0.222254	 -0.212346	 -0.077826	 -0.145772	 -0.033517	 -0.053149	 -0.088167	  0.199696	  0.029637	  0.004890
 -0.015665	 -0.090994	 -0.046654	 -0.236647	 -0.219764	 -0.081254	 -0.117135	 -0.033939	 -0.050258	 -0.072451	  0.198143	  0.017028	 -0.078810
 -0.023129	 -0.093162	 -0.039962	 -0.224906	 -0.201915	 -0.051490	 -0.085737	 -0.026578	 -0.023163	 -0.050745	  0.224607	  0.055564	  0.019754
 -0.013023	 -0.035618	 -0.057369	 -0.212154	 -0.191560	 -0.015357	 -0.085284	 -0.027290	 -0.025963	 -0.045628	  0.218767	  0.069530	  0.026055
 -0.044759	 -0.039835	 -0.090334	 -0.203337	 -0.193302	  0.045797	 -0.056387	 -0.031512	 -0.045518	 -0.079187	  0.171845	  0.041188	 -0.052824
 -0.063953	 -0.051164	 -0.110246	 -0.206056	 -0.200382	  0.061431	 -0.063901	 -0.026260	 -0.028009	 -0.033577	  0.185843	  0.093092	  0.038712
 -0.054795	 -0.074746	 -0.130863	 -0.187333	 -0.213661	  0.062794	 -0.070389	 -0.030709	 -0.023398	 -0.000539	  0.193719	  0.091811	  0.047517
 -0.047108	 -0.080400	 -0.167594	 -0.186199	 -0.247993	  0.093656	 -0.082494	 -0.013932	 -0.025983	 -0.015916	  0.165832	 -0.000400	 -0.043647
 -0.021257	 -0.043255	 -0.199683	 -0.194633	 -0.246464	  0.117648	 -0.094078	 -0.026311	 -0.027778	  0.008426	  0.187240	 -0.014148	 -0.004822
 -0.029228	 -0.048173	 -0.227267	 -0.192330	 -0.221775	  0.106439	 -0.087757	 -0.028950	 -0.012165	  0.010860	  0.171306	 -0.000219	  0.021722
 -0.051040	 -0.060951	 -0.210588	 -0.190655	 -0.224575	  0.107310	 -0.086111	 -0.022570	 -0.017294	 -0.031683	  0.130755	 -0.027999	 -0.017664
 -0.043438	 -0.085645	 -0.167015	 -0.189328	 -0.252456	  0.146873	 -0.070656	 -0.020692	  0.004276	 -0.030470	  0.131345	  0.003303	  0.014884
 -0.060561	 -0.113351	 -0.163601	 -0.187464	 -0.240446	  0.145561	 -0.088025	 -0.017834	  0.027858	  0.025924	  0.139553	  0.014178	  0.102388
 -0.039200	 -0.086144	 -0.139899	 -0.172952	 -0.242377	  0.191113	 -0.093079	 -0.048501	  0.023518	  0.020831	  0.077439	 -0.031219	  0.002560
 -0.042417	 -0.037252	 -0.118248	 -0.161449	 -0.223843	  0.196238	 -0.115803	 -0.051622	 -0.010561	  0.001991	  0.072856	 -0.038902	 -0.021871
 -0.001021	 -0.034905	 -0.127162	 -0.195443	 -0.211619	  0.184402	 -0.102228	 -0.057400	 -0.014304	  0.012221	  0.098575	  0.027533	  0.036379
  0.026551	 -0.045230	 -0.119313	 -0.199321	 -0.199755	  0.155506	 -0.069402	 -0.047575	  0.005989	  0.015480	  0.085482	 -0.013271	 -0.037312
  0.009661	 -0.033909	 -0.154249	 -0.232187	 -0.194692	  0.153262	 -0.068677	  0.008247	  0.008661	  0.012593	  0.104532	 -0.029380	 -0.033345
 -0.010225	 -0.011649	 -0.140298	 -0.237677	 -0.224938	  0.152978	 -0.051733	  0.022531	  0.035042	 -0.011900	  0.101605	  0.000304	  0.041952
 -0.031084	 -0.000313	 -0.106472	 -0.237324	 -0.249035	  0.159593	 -0.038968	  0.007942	  0.054793	 -0.023113	  0.057993	  0.000743	 -0.039842
 -0.027797	 -0.006469	 -0.107410	 -0.231136	 -0.240458	  0.164886	 -0.042583	  0.011660	  0.028777	 -0.036346	  0.036413	 -0.007466	 -0.096538
 -0.036742	 -0.008608	 -0.130252	 -0.204105	 -0.226408	  0.191139	 -0.052524	  0.020235	  0.007962	 -0.014154	  0.041699	  0.028028	 -0.018596
 -0.025153	 -0.021035	 -0.139124	 -0.195905	 -0.214910	  0.156258	 -0.015677	 -0.008412	  0.017300	  0.006092	  0.016144	  0.014468	 -0.054829
 -0.017744	 -0.006524	 -0.130906	 -0.183958	 -0.177761	  0.130164	 -0.040149	 -0.018751	  0.030704	 -0.004968	  0.005043	  0.000775	 -0.104839
 -0.029737	 -0.028439	 -0.137283	 -0.137432	 -0.167259	  0.149494	 -0.074001	  0.003130	  0.037916	 -0.004024	 -0.005743	  0.034249	 -0.056623
 -0.030045	 -0.053673	 -0.140658	 -0.125138	 -0.155205	  0.152178	 -0.059196	  0.000403	  0.038454	  0.019704	 -0.012687	  0.055398	 -0.024925
 -0.019228	 -0.062927	 -0.109362	 -0.173831	 -0.164465	  0.127777	 -0.073396	 -0.033636	  0.026849	  0.028434	 -0.019131	  0.053289	 -0.034479
 -0.018640	 -0.094774	 -0.089578	 -0.150118	 -0.189169	  0.101764	 -0.049744	 -0.030748	  0.011314	  0.023264	 -0.007820	  0.042186	 -0.032979
 -0.025222	 -0.092169	 -0.095160	 -0.113601	 -0.158817	  0.113182	 -0.031513	 -0.003548	  0.032609	  0.014267	  0.002019	  0.076725	  0.021628
 -0.039532	 -0.096025	 -0.121484	 -0.097595	 -0.157751	  0.134051	 -0.034713	  0.007641	 -0.003064	  0.008982	 -0.010979	  0.097761	  0.017837
 -0.065302	 -0.098774	 -0.148845	 -0.066794	 -0.139453	  0.140872	 -0.023415	 -0.005045	 -0.027171	  0.024330	 -0.007434	  0.118522	  0.011668
 -0.043638	 -0.109375	 -0.182596	 -0.054339	 -0.110287	  0.132100	  0.011924	 -0.003231	 -0.027851	  0.025425	  0.011219	  0.131227	  0.013968
 -0.006102	 -0.099456	 -0.211851	 -0.081888	 -0.098461	  0.124951	  0.024249	 -0.017685	 -0.026678	  0.060936	 -0.000326	  0.133727	  0.011831
  0.001210	 -0.058857	 -0.222264	 -0.115748	 -0.101820	  0.132458	 -0.024994	 -0.037656	 -0.033435	  0.040824	 -0.031011	  0.135715	  0.017982
  0.006634	 -0.036259	 -0.187620	 -0.134759	 -0.129420	  0.159183	 -0.081838	  0.004197	 -0.027049	 -0.001608	 -0.005614	  0.130330	  0.002493
  0.008388	 -0.051385	 -0.207018	 -0.175456	 -0.146675	  0.174893	 -0.079176	 -0.011246	 -0.033372	 -0.010465	 -0.007913	  0.124843	  0.026901
 -0.010801	 -0.061204	 -0.241214	 -0.170025	 -0.115200	  0.196150	 -0.079758	 -0.035203	 -0.008158	 -0.008046	 -0.012001	  0.124870	  0.036018
  0.024960	 -0.034302	 -0.247831	 -0.154990	 -0.139698	  0.197753	 -0.086472	 -0.042368	  0.015903	 -0.004060	 -0.004857	  0.100130	  0.024307
  0.021081	 -0.049342	 -0.247125	 -0.144897	 -0.153105	  0.218839	 -0.072336	 -0.020241	 -0.010733	 -0.008242	  0.049944	  0.082540	  0.046428
  0.000400	 -0.050663	 -0.224453	 -0.088937	 -0.125491	  0.194045	 -0.079663	 -0.036773	  0.000792	 -0.014094	  0.105868	  0.098362	  0.044292
  0.018222	 -0.000920	 -0.165296	 -0.036934	 -0.109333	  0.185472	 -0.057524	 -0.066596	  0.000038	  0.013844	  0.063783	  0.104009	  0.043410
  0.029442	 -0.031147	 -0.115925	 -0.031615	 -0.088164	  0.182706	 -0.019259	 -0.047933	 -0.001370	  0.025919	  0.088845	  0.095761	  0.048049
  0.009464	 -0.045841	 -0.092994	 -0.018482	 -0.063274	  0.162073	 -0.013780	 -0.037343	 -0.017815	  0.031435	  0.122976	  0.106051	  0.078240
  0.007387	 -0.042648	 -0.096881	 -0.062546	 -0.082271	  0.155460	 -0.021004	 -0.041891	 -0.041886	  0.035360	  0.156633	  0.090061	  0.091443
  0.022449	 -0.041878	 -0.112964	 -0.067508	 -0.064559	  0.124823	 -0.023880	 -0.055007	 -0.043306	  0.055914	  0.128131	  0.059315	  0.095184
  0.020393	 -0.047280	 -0.140523	 -0.073125	 -0.046648	  0.097906	 -0.010938	 -0.067885	 -0.031368	  0.031764	  0.110235	  0.038332	  0.087398
  0.051999	 -0.036264	 -0.163757	 -0.089892	 -0.089988	  0.075922	 -0.020761	 -0.069557	 -0.003643	  0.005664	  0.119751	  0.061382	  0.058577
  0.067946	 -0.034769	 -0.150688	 -0.091809	 -0.082608	  0.088588	 -0.022232	 -0.042604	 -0.006158	  0.020940	  0.143359	  0.079438	  0.069818
  0.041519	 -0.015348	 -0.104458	 -0.106885	 -0.077528	  0.118729	 -0.017486	 -0.037342	 -0.003468	  0.045985	  0.126021	  0.040492	  0.051076
 -0.024226	 -0.028582	 -0.074323	 -0.105421	 -0.087072	  0.130312	  0.008580	 -0.052535	 -0.012995	  0.075022	  0.070080	 -0.008089	  0.044877
 -0.028187	 -0.038226	 -0.113165	 -0.105602	 -0.040233	  0.152074	  0.020804	 -0.036768	 -0.022783	  0.064306	  0.067687	 -0.053284	  0.043053
 -0.007799	 -0.033958	 -0.155070	 -0.080359	  0.009764	  0.129204	  0.001515	 -0.031002	 -0.005449	  0.044391	  0.058950	 -0.031170	  0.085518
 -0.000255	 -0.057471	 -0.145232	 -0.074704	 -0.002466	  0.122098	 -0.004233	 -0.045748	 -0.040106	  0.052658	  0.054152	  0.003487	  0.089939
  0.016676	 -0.026045	 -0.112279	 -0.077236	 -0.024114	  0.131066	 -0.028431	 -0.047375	 -0.035663	  0.040911	  0.040728	  0.002052	  0.093208
  0.009043	  0.003851	 -0.093851	 -0.133286	 -0.048662	  0.125578	 -0.040245	  0.002249	  0.007972	  0.020758	  0.060395	  0.019027	  0.087608
 -0.028976	  0.033628	 -0.104942	 -0.142592	 -0.051037	  0.095947	 -0.021456	  0.006074	 -0.010732	  0.006967	  0.067812	  0.032339	  0.091800
 -0.050427	  0.031048	 -0.103705	 -0.083105	 -0.052206	  0.078609	 -0.005736	  0.005938	 -0.016569	  0.023229	  0.065147	  0.041211	  0.089918
 -0.052745	  0.030132	 -0.076460	 -0.077097	 -0.037942	  0.098149	 -0.005092	  0.001640	 -0.001948	  0.041002	  0.099079	  0.067444	  0.056290
 -0.046936	  0.012361	 -0.071266	 -0.082380	  0.000326	  0.053487	  0.016995	 -0.009587	  0.015408	  0.048355	  0.081443	  0.045762	  0.099756
 -0.058138	 -0.005323	 -0.117202	 -0.097437	 -0.003781	  0.035946	  0.001833	  0.008719	  0.022228	  0.056080	  0.082048	  0.032719	  0.116854
 -0.054247	  0.009149	 -0.126818	 -0.096751	 -0.041023	  0.038358	 -0.015265	  0.007290	  0.031631	  0.045700	  0.080345	  0.022498	  0.111344
 -0.016521	  0.019082	 -0.085777	 -0.094964	 -0.029513	  0.054330	 -0.000945	  0.036597	  0.028318	  0.044159	  0.100178	  0.037149	  0.089245
 -0.019212	  0.007691	 -0.062323	 -0.099522	 -0.025456	  0.039531	 -0.002060	  0.038202	  0.049776	  0.041245	  0.054930	  0.072835	  0.071528
 -0.007665	  0.004719	 -0.074593	 -0.099452	  0.019213	  0.007074	 -0.008827	 -0.013515	  0.044773	  0.041901	  0.025976	  0.031036	  0.061503
  0.001722	  0.008335	 -0.108255	 -0.122010	  0.055678	 -0.015356	 -0.035007	  0.009289	  0.046561	  0.035188	  0.037345	  0.020748	  0.098593
 -0.019944	  0.030236	 -0.139536	 -0.087266	  0.075951	  0.002219	 -0.036265	  0.025307	  0.069184	  0.001065	  0.050474	  0.007948	  0.073076
 -0.025249	  0.023354	 -0.151408	 -0.072483	  0.040125	  0.019262	 -0.011449	  0.022955	  0.057207	 -0.018827	  0.069578	  0.020934	  0.082950
 -0.014495	  0.014492	 -0.129689	 -0.099134	 -0.012190	 -0.011203	 -0.004746	 -0.004927	  0.043985	 -0.000232	  0.081532	  0.026889	  0.108307
 -0.007217	  0.029944	 -0.128908	 -0.101204	 -0.028105	 -0.009387	  0.018516	 -0.008437	  0.050521	 -0.021562	  0.071283	  0.010833	  0.081437
  0.001971	  0.043761	 -0.136001	 -0.116112	 -0.039569	  0.004725	  0.009674	 -0.024730	  0.061807	 -0.023932	  0.065833	 -0.021341	  0.098919
 -0.005374	  0.040402	 -0.108013	 -0.159727	 -0.016953	  0.021481	  0.009727	 -0.047350	  0.077613	 -0.021175	  0.046435	 -0.043575	  0.145138
  0.005605	 -0.018831	 -0.107151	 -0.158329	 -0.032496	  0.000326	  0.020076	 -0.071690	  0.064014	 -0.068106	  0.068826	 -0.051411	  0.133649
  0.027583	 -0.041711	 -0.131944	 -0.126622	 -0.015635	 -0.022094	  0.010112	 -0.059019	  0.076071	 -0.082314	  0.076340	 -0.040298	  0.120342
  0.032976	 -0.018609	 -0.184148	 -0.137813	  0.001743	 -0.050236	  0.010707	 -0.045114	  0.067816	 -0.068981	  0.047596	 -0.033219	  0.152196
  0.007788	 -0.011192	 -0.206135	 -0.154681	 -0.011135	 -0.030313	  0.010716	 -0.014680	  0.056525	 -0.088679	 -0.010201	 -0.049942	  0.148269
  0.016311	  0.023543	 -0.226639	 -0.137899	 -0.021733	 -0.027728	  0.022546	  0.015443	  0.034771	 -0.073852	 -0.000264	 -0.051658	  0.142778
  0.018437	  0.061600	 -0.220830	 -0.146877	 -0.000907	 -0.060708	  0.001641	 -0.015505	  0.045522	 -0.069787	  0.008967	 -0.072442	  0.133297
  0.017675	  0.048708	 -0.209034	 -0.144153	 -0.026672	 -0.079964	  0.005494	  0.011488	  0.078935	 -0.072043	  0.003217	 -0.070011	  0.153917
  0.004647	  0.042189	 -0.231507	 -0.152067	 -0.048937	 -0.077242	  0.001761	  0.008433	  0.094223	 -0.071669	 -0.007045	 -0.072053	  0.190960
  0.009487	  0.066148	 -0.236625	 -0.150570	 -0.043375	 -0.084852	 -0.027556	 -0.001076	  0.107323	 -0.060322	  0.002040	 -0.103156	  0.194513
  0.004739	  0.086359	 -0.260103	 -0.180270	 -0.037128	 -0.070581	 -0.034294	  0.013122	  0.095023	 -0.085375	  0.003070	 -0.104062	  0.183118
  0.019224	  0.092074	 -0.259506	 -0.158231	 -0.029195	 -0.063434	 -0.056794	  0.027343	  0.095210	 -0.083764	 -0.026307	 -0.124215	  0.182856
  0.024895	  0.119644	 -0.231186	 -0.139741	 -0.023247	 -0.078176	 -0.055327	  0.032553	  0.109348	 -0.078584	 -0.055654	 -0.129701	  0.194194
  0.025582	  0.119305	 -0.233036	 -0.132179	 -0.053407	 -0.072428	 -0.010231	 -0.012004	  0.088706	 -0.075602	 -0.061222	 -0.103392	  0.153188
  0.049392	  0.075692	 -0.265471	 -0.117282	 -0.065810	 -0.056042	 -0.021279	 -0.020195	  0.081984	 -0.092015	 -0.012411	 -0.140507	  0.156145
  0.077305	  0.063522	 -0.278068	 -0.110284	 -0.047260	 -0.062295	 -0.057870	 -0.025836	  0.058786	 -0.098729	 -0.028681	 -0.108301	  0.143627
  0.069305	  0.073421	 -0.230030	 -0.128731	 -0.059423	 -0.068001	 -0.050501	  0.014580	  0.083822	 -0.096049	 -0.029476	 -0.101008	  0.102880
  0.067443	  0.082767	 -0.212487	 -0.165842	 -0.065845	 -0.066735	 -0.053823	  0.031470	  0.073548	 -0.088449	 -0.004240	 -0.130229	  0.060149
  0.065850	  0.086050	 -0.230154	 -0.162084	 -0.062396	 -0.043358	 -0.094227	  0.010674	  0.065772	 -0.101345	  0.015977	 -0.147947	  0.048292
  0.072581	  0.084484	 -0.237310	 -0.154432	 -0.062409	 -0.039738	 -0.073200	  0.004137	  0.051248	 -0.127117	  0.016916	 -0.140205	  0.053973
  0.065110	  0.086214	 -0.200719	 -0.154509	 -0.045326	 -0.066508	 -0.044014	  0.042710	  0.020635	 -0.119769	  0.011473	 -0.148123	  0.052616
  0.073485	  0.054046	 -0.162945	 -0.156060	 -0.031236	 -0.131969	 -0.031663	  0.060916	  0.048080	 -0.133751	  0.006542	 -0.155071	  0.054572
  0.069662	  0.036350	 -0.193071	 -0.187654	 -0.040792	 -0.142902	  0.003172	  0.049567	  0.059505	 -0.156830	  0.014600	 -0.141987	  0.054326
  0.058027	  0.092987	 -0.231682	 -0.230204	 -0.061052	 -0.108177	 -0.029638	  0.037900	  0.066309	 -0.170234	  0.028844	 -0.096008	  0.097005
  0.068493	  0.110689	 -0.256661	 -0.273485	 -0.065915	 -0.055517	 -0.036708	  0.032071	  0.040171	 -0.159589	  0.009244	 -0.082516	  0.111187
  0.066235	  0.084807	 -0.281195	 -0.275800	 -0.068670	 -0.065117	 -0.050259	  0.034660	  0.049969	 -0.155002	  0.017385	 -0.095943	  0.089419
  0.053365	  0.063256	 -0.282215	 -0.252807	 -0.060655	 -0.061297	 -0.067613	  0.043350	  0.028604	 -0.134909	  0.008410	 -0.087236	  0.089866
  0.047442	  0.049581	 -0.257396	 -0.260262	 -0.037430	 -0.025420	 -0.059160	  0.040250	  0.038589	 -0.134691	 -0.017568	 -0.021887	  0.097980
  0.057830	  0.053699	 -0.248010	 -0.285697	 -0.039686	 -0.024033	 -0.071913	  0.024522	  0.051551	 -0.156165	 -0.049615	 -0.023251	  0.094293
  0.088417	  0.060448	 -0.233866	 -0.269928	 -0.077454	 -0.034968	 -0.042982	  0.044857	  0.070763	 -0.152859	 -0.070111	 -0.063919	  0.113421
  0.096568	  0.047408	 -0.243375	 -0.251243	 -0.110400	 -0.016380	 -0.018080	  0.041790	  0.059548	 -0.127631	 -0.047054	 -0.060243	  0.114130
  0.087833	  0.034471	 -0.239347	 -0.227115	 -0.114653	 -0.015760	 -0.047983	  0.037811	  0.053452	 -0.171129	 -0.041163	 -0.079828	  0.100712
  0.092675	  0.053480	 -0.232144	 -0.217740	 -0.134928	 -0.012898	 -0.102632	  0.014733	  0.071746	 -0.173085	 -0.060837	 -0.103960	  0.109466
  0.087234	  0.039835	 -0.218452	 -0.232837	 -0.157928	  0.018484	 -0.119948	  0.003311	  0.078120	 -0.151937	 -0.031197	 -0.122462	  0.094473
  0.116390	  0.039615	 -0.237492	 -0.265009	 -0.162958	  0.004326	 -0.122163	  0.013047	  0.094529	 -0.151382	  0.008600	 -0.096879	  0.109945
  0.111067	  0.046463	 -0.297035	 -0.275189	 -0.164926	 -0.048071	 -0.109078	  0.008201	  0.057379	 -0.159696	  0.028258	 -0.068207	  0.093789
  0.080155	  0.000871	 -0.312769	 -0.312403	 -0.208548	 -0.061613	 -0.091735	  0.050267	  0.038017	 -0.196057	  0.007387	 -0.035387	  0.110857
  0.083312	  0.005352	 -0.294049	 -0.309426	 -0.244741	 -0.013694	 -0.102594	  0.106785	  0.041772	 -0.187208	  0.026982	 -0.011609	  0.126532
  0.135808	 -0.036996	 -0.235432	 -0.302043	 -0.247372	  0.040713	 -0.126076	  0.124716	  0.045996	 -0.137402	  0.061159	 -0.020086	  0.129050
  0.142434	 -0.018509	 -0.197503	 -0.336209	 -0.251092	  0.031614	 -0.124189	  0.115806	  0.061221	 -0.148208	  0.058984	 -0.026626	  0.101009
