# Supplementary material for: A fluorescent photoimmunoconjugate for imaging of cholesteatoma
Source: Sci Rep. 2022 Nov 19;12:19905. doi: 10.1038/s41598-022-22072-9 (PMC9675863; doi:10.1038/s41598-022-22072-9)
Supplement: Supplementary file 2 — Supplementary Information 2. [file 41598_2022_22072_MOESM2_ESM.zip › Data/ABR-68-3]

:RUN-3	LEVEL SWEEP	TEMP:NaN	6/13/2018	1:41 PM	NaNHR:
:SW EAR: R	SW FREQ: 11.32	# AVERAGES: 512	REP RATE (/sec): 40	DRIVER: RS Tweeter	SAMPLE (�sec): 40	
:NOTES-
:CHAMBER-CH4B-PXI
:CFTS Version: V2.7.2 (R850)
:LEVELS:20;25;30;35;40;45;50;55;60;65;70;75;80;
:DATA
 -0.008434	 -0.023929	 -0.059690	 -0.006568	  0.012850	  0.030520	  0.045850	  0.000596	 -0.057815	  0.025109	 -0.084984	 -0.005902	 -0.069176
 -0.013217	 -0.015782	 -0.071032	  0.020237	  0.025755	  0.008300	  0.011788	  0.012090	 -0.091047	  0.045424	 -0.064242	 -0.002264	 -0.056405
 -0.022930	 -0.011623	 -0.085042	  0.004439	  0.036400	 -0.006071	 -0.011747	  0.020837	 -0.075763	  0.049503	 -0.046096	 -0.005521	 -0.063363
 -0.022690	  0.000766	 -0.074951	  0.003783	  0.018240	 -0.008107	 -0.031036	 -0.007092	 -0.046927	  0.039714	 -0.050524	 -0.050363	 -0.081365
 -0.013946	  0.022514	 -0.049580	 -0.009135	  0.010155	  0.027602	  0.002469	  0.007236	 -0.029446	  0.031781	 -0.059606	 -0.045802	 -0.075535
  0.009713	 -0.002528	 -0.048804	 -0.013652	 -0.007032	  0.022987	 -0.008011	 -0.009698	 -0.031292	  0.015498	 -0.024536	 -0.004621	 -0.084681
  0.047405	 -0.013541	 -0.028588	 -0.009876	  0.009485	  0.001723	  0.013032	 -0.026901	 -0.030878	  0.026005	  0.006243	  0.004213	 -0.068217
  0.058422	 -0.009711	 -0.008484	 -0.017740	  0.024118	 -0.023528	  0.020183	 -0.020743	 -0.007519	  0.035958	  0.027114	 -0.002488	 -0.060026
  0.004597	 -0.003865	  0.027671	  0.013010	  0.037167	 -0.055784	  0.030711	 -0.036372	 -0.006467	  0.041245	  0.028099	 -0.025047	 -0.040572
 -0.052016	 -0.003046	  0.042444	  0.025389	  0.032646	 -0.040363	  0.038838	 -0.028328	  0.030655	 -0.002838	  0.014013	 -0.007522	 -0.052941
 -0.058659	  0.003029	  0.022858	  0.007782	  0.046667	 -0.026918	  0.053508	 -0.029180	  0.047187	 -0.011119	  0.023916	  0.026955	 -0.025932
 -0.038842	  0.003961	  0.005740	  0.004862	  0.053509	  0.007488	  0.060524	 -0.020030	  0.034430	 -0.008683	  0.056735	 -0.007328	  0.031119
  0.017475	  0.003726	 -0.010676	  0.014849	  0.034982	  0.015448	  0.043709	  0.024451	  0.041203	 -0.016574	  0.049815	 -0.018862	  0.021001
  0.016981	  0.020880	  0.016090	  0.002234	 -0.003229	  0.014763	  0.036201	  0.011035	  0.033405	 -0.056428	  0.021959	  0.012607	  0.029648
  0.018082	  0.028521	  0.021613	  0.003431	 -0.022751	 -0.010507	 -0.006802	  0.007074	  0.027751	 -0.054485	  0.009540	 -0.009784	  0.034188
 -0.005432	  0.014771	  0.038572	 -0.011617	 -0.033237	 -0.017261	 -0.031916	  0.007172	  0.053375	 -0.051922	  0.023457	 -0.022665	  0.041465
 -0.004040	  0.016576	  0.066679	 -0.010616	 -0.082719	  0.008116	 -0.070381	  0.027018	  0.053528	 -0.019057	  0.018668	  0.010837	  0.057555
  0.022261	 -0.014975	  0.070130	  0.000079	 -0.091303	  0.021381	 -0.091541	  0.051848	  0.047099	 -0.025529	 -0.003459	  0.023884	  0.142827
  0.025607	 -0.015770	  0.078913	 -0.001959	 -0.064155	  0.008909	 -0.069378	  0.029711	  0.016297	 -0.046303	  0.021693	  0.047284	  0.169295
  0.019663	  0.000025	  0.046136	 -0.018933	 -0.037549	  0.021303	 -0.036003	 -0.020726	 -0.007776	 -0.017299	  0.032195	  0.082388	  0.151116
  0.022776	  0.008697	  0.020535	 -0.021921	  0.014306	  0.023350	 -0.036932	 -0.019777	 -0.010062	 -0.005559	  0.085824	  0.108835	  0.176651
  0.003754	  0.011398	  0.016123	 -0.008954	  0.018343	  0.020271	 -0.014341	 -0.032128	  0.002612	  0.002959	  0.123055	  0.144777	  0.219981
 -0.009755	  0.002443	 -0.012248	 -0.032212	  0.043449	  0.011056	  0.012069	 -0.024201	  0.005222	  0.048471	  0.129283	  0.166553	  0.280536
  0.008523	  0.013186	  0.005055	 -0.056415	  0.038479	  0.034019	 -0.022373	  0.021524	 -0.026473	  0.092634	  0.161282	  0.147186	  0.277313
  0.008670	  0.008736	  0.035996	 -0.023843	  0.032648	  0.056141	 -0.008557	  0.056228	 -0.007425	  0.097282	  0.193473	  0.164047	  0.242605
 -0.015235	 -0.008877	  0.012678	 -0.026331	  0.015039	  0.031820	  0.015290	  0.045023	  0.043548	  0.085749	  0.174547	  0.182765	  0.213160
 -0.038794	 -0.054117	 -0.020331	 -0.048212	  0.005099	  0.049074	  0.019054	  0.040956	  0.045876	  0.069149	  0.154000	  0.190415	  0.249424
 -0.025036	 -0.070077	 -0.052882	 -0.020766	  0.022103	  0.068180	  0.043218	  0.046719	  0.045163	  0.055192	  0.165435	  0.207161	  0.263235
 -0.049336	 -0.051290	 -0.066216	 -0.017090	  0.024148	  0.095618	  0.010916	  0.055865	  0.080707	  0.030017	  0.156448	  0.211529	  0.217694
 -0.025125	 -0.043823	 -0.068527	 -0.039511	  0.016235	  0.074506	 -0.012867	  0.027105	  0.094187	 -0.008241	  0.163399	  0.208535	  0.201906
 -0.008554	 -0.075713	 -0.050870	 -0.036901	  0.020626	  0.067949	  0.018600	  0.045689	  0.088777	  0.020873	  0.201184	  0.192932	  0.241760
 -0.015318	 -0.072636	 -0.042098	 -0.047189	  0.042060	  0.075815	  0.023425	  0.056652	  0.104414	  0.077720	  0.195225	  0.220325	  0.313216
  0.002209	 -0.042345	 -0.024110	 -0.039143	  0.047117	  0.064015	  0.023194	  0.037389	  0.114675	  0.100219	  0.199035	  0.289054	  0.362586
  0.026794	 -0.017539	 -0.025053	 -0.050142	  0.046290	  0.083483	  0.051471	  0.018178	  0.125199	  0.097931	  0.241756	  0.304644	  0.422181
  0.019607	 -0.023626	 -0.026898	 -0.045405	  0.046393	  0.076541	  0.046376	  0.022661	  0.145344	  0.121109	  0.296501	  0.346083	  0.464009
  0.002927	 -0.033471	 -0.003691	 -0.052305	  0.039097	  0.067925	  0.010622	  0.038207	  0.166889	  0.172668	  0.348422	  0.397715	  0.519184
  0.009888	 -0.032922	 -0.003647	 -0.052484	  0.050230	  0.086229	  0.048503	  0.066503	  0.211740	  0.225133	  0.380088	  0.426767	  0.553388
 -0.019198	 -0.020159	 -0.017139	 -0.075902	  0.050921	  0.102038	  0.071566	  0.097802	  0.268836	  0.268713	  0.393909	  0.418726	  0.567228
 -0.045478	 -0.027524	 -0.029760	 -0.092882	  0.052730	  0.108332	  0.082346	  0.112515	  0.287401	  0.284251	  0.409390	  0.426724	  0.533860
 -0.036506	 -0.039205	 -0.027105	 -0.123298	  0.052744	  0.135631	  0.119940	  0.197011	  0.301308	  0.276573	  0.400287	  0.430651	  0.492536
 -0.006990	 -0.034002	 -0.068666	 -0.104017	  0.076261	  0.165872	  0.144344	  0.259242	  0.325967	  0.270133	  0.378402	  0.406659	  0.449430
  0.025735	 -0.019848	 -0.063635	 -0.065378	  0.118132	  0.209222	  0.185762	  0.278089	  0.343138	  0.258043	  0.328861	  0.350534	  0.386584
  0.017137	 -0.005304	 -0.033000	 -0.059325	  0.167860	  0.185905	  0.211490	  0.251390	  0.310801	  0.205999	  0.280002	  0.279511	  0.278586
 -0.004585	 -0.027410	 -0.030042	 -0.037118	  0.163733	  0.181356	  0.217235	  0.236028	  0.262400	  0.149888	  0.225512	  0.240266	  0.143476
 -0.020654	 -0.042559	 -0.021573	 -0.011790	  0.167858	  0.159543	  0.169123	  0.217073	  0.228000	  0.091749	  0.151068	  0.146816	  0.095598
 -0.044904	 -0.026250	 -0.000315	 -0.013555	  0.186178	  0.166865	  0.124375	  0.177149	  0.161911	 -0.005128	  0.033146	  0.060030	  0.019163
 -0.073337	 -0.013925	  0.010343	  0.000433	  0.196035	  0.167427	  0.087849	  0.132873	  0.100838	 -0.061855	 -0.038657	 -0.031065	 -0.077755
 -0.055015	 -0.017746	  0.013980	  0.015191	  0.166395	  0.150898	  0.062204	  0.043699	  0.005255	 -0.112525	 -0.100850	 -0.103764	 -0.124241
 -0.061509	  0.003961	  0.029103	 -0.003738	  0.160083	  0.129475	  0.000941	 -0.040407	 -0.058314	 -0.188942	 -0.165893	 -0.168917	 -0.144099
 -0.056508	  0.028852	  0.057915	 -0.020763	  0.168148	  0.090608	 -0.039281	 -0.099429	 -0.065336	 -0.248972	 -0.210301	 -0.204396	 -0.210395
 -0.038069	  0.047131	  0.045158	 -0.022829	  0.121228	  0.043401	 -0.087744	 -0.135703	 -0.078767	 -0.265834	 -0.255819	 -0.232059	 -0.208334
 -0.048372	  0.055321	  0.034373	 -0.037697	  0.095329	  0.004675	 -0.119086	 -0.179800	 -0.114730	 -0.244621	 -0.270600	 -0.211017	 -0.219067
 -0.052510	  0.078641	  0.012294	 -0.069352	  0.036899	 -0.007336	 -0.149788	 -0.215554	 -0.160678	 -0.225792	 -0.245825	 -0.173444	 -0.225224
 -0.039240	  0.066491	  0.035165	 -0.078721	 -0.014166	 -0.009477	 -0.166028	 -0.241888	 -0.199022	 -0.215955	 -0.194601	 -0.112767	 -0.158927
 -0.040349	  0.022114	  0.005670	 -0.089110	 -0.061179	 -0.045151	 -0.185052	 -0.254492	 -0.221597	 -0.179699	 -0.161983	 -0.070241	 -0.114751
 -0.049765	  0.027811	 -0.023486	 -0.107821	 -0.108381	 -0.096265	 -0.226724	 -0.250137	 -0.210372	 -0.147091	 -0.113930	 -0.010506	 -0.041164
 -0.052413	 -0.001832	 -0.037780	 -0.112684	 -0.114338	 -0.127070	 -0.242688	 -0.162966	 -0.144723	 -0.075963	 -0.031738	  0.100358	  0.050095
 -0.056974	  0.000795	 -0.048151	 -0.110186	 -0.119796	 -0.125110	 -0.216150	 -0.107009	 -0.046564	  0.009301	  0.067316	  0.235343	  0.152994
 -0.040643	  0.007370	 -0.049716	 -0.109595	 -0.079476	 -0.107493	 -0.163250	 -0.067865	  0.008373	  0.095242	  0.167544	  0.319061	  0.300661
 -0.022507	  0.008131	 -0.028834	 -0.123545	 -0.079114	 -0.074303	 -0.096211	  0.005663	  0.061726	  0.218501	  0.266257	  0.375792	  0.407866
 -0.047249	  0.006654	 -0.040100	 -0.105882	 -0.047225	 -0.030952	 -0.036188	  0.062781	  0.165070	  0.303060	  0.294004	  0.428565	  0.432589
 -0.080724	 -0.000160	 -0.031917	 -0.117109	 -0.027987	  0.003552	 -0.019315	  0.150914	  0.271810	  0.338708	  0.335660	  0.454357	  0.462853
 -0.102069	 -0.006549	 -0.050935	 -0.117530	 -0.001297	  0.050588	  0.001892	  0.186592	  0.329237	  0.360935	  0.350099	  0.458561	  0.491060
 -0.118760	 -0.004936	 -0.070678	 -0.056681	  0.040507	  0.088394	  0.048779	  0.212121	  0.330368	  0.375562	  0.343661	  0.447262	  0.461776
 -0.094111	 -0.011958	 -0.089539	 -0.008560	  0.080223	  0.140409	  0.097304	  0.208133	  0.333081	  0.351968	  0.318466	  0.408532	  0.411058
 -0.094322	 -0.017602	 -0.095034	  0.016591	  0.156732	  0.185796	  0.126536	  0.171154	  0.337220	  0.304641	  0.263530	  0.357369	  0.279302
 -0.107262	  0.002986	 -0.104659	  0.018807	  0.211929	  0.204463	  0.146661	  0.142186	  0.274667	  0.239492	  0.220802	  0.275702	  0.166856
 -0.138877	  0.013115	 -0.089066	  0.050482	  0.206015	  0.238927	  0.120286	  0.089920	  0.164827	  0.195041	  0.186316	  0.196349	  0.058931
 -0.119708	 -0.032742	 -0.035524	  0.065037	  0.213919	  0.244227	  0.103549	  0.042782	  0.068013	  0.165048	  0.151466	  0.113300	 -0.052188
 -0.090867	 -0.045072	 -0.027831	  0.094947	  0.266449	  0.181447	  0.065940	  0.003266	  0.005351	  0.106061	  0.072633	  0.055561	 -0.130332
 -0.083055	 -0.037748	  0.014482	  0.092497	  0.249714	  0.156424	  0.002135	 -0.041917	 -0.040063	  0.058956	 -0.029898	 -0.038884	 -0.176655
 -0.093497	 -0.031981	  0.047229	  0.069595	  0.228398	  0.120808	 -0.066091	 -0.102582	 -0.136782	 -0.007157	 -0.099140	 -0.095846	 -0.199524
 -0.089663	 -0.045868	  0.072975	  0.058609	  0.203769	  0.093817	 -0.101497	 -0.156027	 -0.193099	 -0.062035	 -0.126117	 -0.126041	 -0.158939
 -0.099730	 -0.047288	  0.072894	  0.076368	  0.183907	  0.070578	 -0.133845	 -0.191789	 -0.230802	 -0.068728	 -0.120358	 -0.104752	 -0.176655
 -0.085430	 -0.057785	  0.075825	  0.066864	  0.145405	  0.036207	 -0.161112	 -0.215766	 -0.252236	 -0.062212	 -0.126938	 -0.032676	 -0.162255
 -0.079820	 -0.044617	  0.079399	  0.018804	  0.096028	 -0.008129	 -0.184278	 -0.240188	 -0.249200	 -0.076356	 -0.089917	 -0.030488	 -0.118373
 -0.054827	 -0.023862	  0.082231	  0.006095	  0.059504	 -0.034800	 -0.208057	 -0.275821	 -0.244640	 -0.044513	 -0.023763	  0.016416	 -0.032791
 -0.080060	 -0.006324	  0.058021	 -0.022779	  0.045449	 -0.051234	 -0.204803	 -0.254985	 -0.199778	  0.009892	  0.058632	  0.141830	  0.090758
 -0.105337	  0.006439	  0.009637	 -0.026621	  0.005508	 -0.099417	 -0.230931	 -0.222762	 -0.113828	  0.051741	  0.130103	  0.251166	  0.166395
 -0.092292	  0.033955	 -0.049592	 -0.025561	  0.005784	 -0.141053	 -0.219170	 -0.176279	 -0.046540	  0.139501	  0.225215	  0.333213	  0.214401
 -0.082330	  0.050150	 -0.036692	 -0.030860	 -0.019256	 -0.120737	 -0.159403	 -0.136899	  0.011431	  0.216788	  0.280926	  0.346195	  0.238038
 -0.054929	  0.011834	 -0.038682	 -0.038541	 -0.028382	 -0.136483	 -0.112311	 -0.100785	  0.086609	  0.293438	  0.341003	  0.339651	  0.183953
 -0.051400	  0.024784	 -0.036063	 -0.053846	  0.011121	 -0.131317	 -0.081438	 -0.067035	  0.159181	  0.364559	  0.339856	  0.331516	  0.127597
 -0.071173	  0.007719	 -0.047447	 -0.066499	  0.021170	 -0.056149	 -0.021378	 -0.016861	  0.203773	  0.379079	  0.307956	  0.260605	  0.045504
 -0.086276	 -0.010736	 -0.078779	 -0.083028	  0.058860	 -0.034419	  0.026956	  0.020314	  0.193378	  0.362124	  0.266894	  0.168413	 -0.029299
 -0.084271	 -0.031344	 -0.076431	 -0.067773	  0.103044	 -0.000328	  0.017033	  0.052284	  0.140024	  0.263756	  0.217589	  0.080338	 -0.050931
 -0.117060	 -0.032192	 -0.089095	 -0.067895	  0.133065	  0.031765	  0.014803	  0.065047	  0.118095	  0.189359	  0.110352	 -0.022342	 -0.073263
 -0.099510	 -0.048119	 -0.108973	 -0.084885	  0.153743	  0.050716	  0.036313	  0.038302	  0.098428	  0.131217	 -0.000374	 -0.073227	 -0.069622
 -0.086218	 -0.045414	 -0.110937	 -0.062058	  0.129278	  0.029073	  0.008472	  0.010323	  0.046650	  0.024304	 -0.053624	 -0.127120	 -0.103289
 -0.078264	 -0.064249	 -0.092771	 -0.051104	  0.132672	  0.023544	 -0.032995	 -0.023450	 -0.022864	 -0.030186	 -0.099784	 -0.182753	 -0.116813
 -0.060600	 -0.077774	 -0.066669	 -0.027892	  0.145635	  0.015886	 -0.052355	 -0.081932	 -0.071894	 -0.081190	 -0.165131	 -0.201839	 -0.109508
 -0.069469	 -0.099757	 -0.072859	 -0.025150	  0.122528	 -0.010398	 -0.033210	 -0.149917	 -0.118915	 -0.133205	 -0.173080	 -0.198154	 -0.139700
 -0.082775	 -0.081024	 -0.056063	 -0.010305	  0.111778	 -0.009582	 -0.031852	 -0.205778	 -0.179278	 -0.158292	 -0.099392	 -0.206535	 -0.190906
 -0.075956	 -0.071969	 -0.018091	 -0.050662	  0.132737	 -0.048139	 -0.080474	 -0.252212	 -0.181051	 -0.157811	 -0.079616	 -0.235890	 -0.184871
 -0.100141	 -0.080806	  0.004522	 -0.086620	  0.119180	 -0.087339	 -0.120836	 -0.273474	 -0.150883	 -0.146808	 -0.105884	 -0.217956	 -0.173448
 -0.106934	 -0.068500	  0.010198	 -0.062107	  0.112455	 -0.145133	 -0.128783	 -0.262637	 -0.153818	 -0.131403	 -0.096150	 -0.158944	 -0.166189
 -0.109665	 -0.066846	 -0.042605	 -0.079600	  0.095945	 -0.143284	 -0.137296	 -0.256689	 -0.151295	 -0.101480	 -0.056767	 -0.187599	 -0.159904
 -0.073476	 -0.089085	 -0.048682	 -0.105897	  0.081207	 -0.140883	 -0.132140	 -0.211303	 -0.150981	 -0.072823	 -0.085270	 -0.188649	 -0.165773
 -0.007103	 -0.103857	 -0.045081	 -0.124274	  0.010580	 -0.128424	 -0.132790	 -0.227697	 -0.168469	 -0.059817	 -0.131985	 -0.168014	 -0.188981
  0.008449	 -0.087934	 -0.056186	 -0.125128	 -0.032879	 -0.116877	 -0.131766	 -0.231252	 -0.158769	 -0.058207	 -0.123300	 -0.173464	 -0.195394
  0.000543	 -0.083520	 -0.069471	 -0.138642	 -0.026192	 -0.140685	 -0.113283	 -0.242159	 -0.133210	 -0.049225	 -0.081183	 -0.133465	 -0.159324
 -0.008461	 -0.073938	 -0.076836	 -0.151118	  0.013826	 -0.142261	 -0.103169	 -0.235134	 -0.111864	 -0.024107	 -0.082702	 -0.087935	 -0.096020
 -0.001470	 -0.084280	 -0.084825	 -0.152450	  0.013439	 -0.136348	 -0.095703	 -0.169883	 -0.081801	  0.016396	 -0.090958	 -0.044236	 -0.069263
  0.019885	 -0.111348	 -0.094512	 -0.142288	  0.043119	 -0.085771	 -0.094447	 -0.147999	 -0.059392	  0.029832	 -0.075062	  0.016878	 -0.031040
  0.001866	 -0.152135	 -0.093950	 -0.087493	  0.059587	 -0.085789	 -0.058632	 -0.126658	 -0.030945	  0.066864	 -0.032407	  0.108490	  0.002265
 -0.017027	 -0.132581	 -0.099672	 -0.087540	  0.050184	 -0.083993	 -0.025627	 -0.091767	 -0.044808	  0.127697	  0.006351	  0.149153	  0.076410
 -0.029127	 -0.104420	 -0.111225	 -0.086142	  0.087976	 -0.085111	  0.014405	 -0.064498	 -0.000462	  0.125199	  0.065707	  0.206029	  0.142308
 -0.018120	 -0.116071	 -0.116485	 -0.099701	  0.104918	 -0.043789	  0.035182	 -0.032123	  0.060855	  0.180796	  0.148404	  0.233827	  0.176932
 -0.028247	 -0.123229	 -0.143450	 -0.081364	  0.100888	 -0.021247	  0.054668	 -0.020207	  0.086650	  0.207102	  0.189238	  0.248909	  0.193053
 -0.028106	 -0.125021	 -0.140799	 -0.088129	  0.082360	 -0.004506	  0.048067	  0.007082	  0.103415	  0.207744	  0.161227	  0.262320	  0.210576
 -0.016682	 -0.140841	 -0.155526	 -0.079459	  0.109073	  0.032500	  0.051748	  0.041880	  0.129145	  0.227574	  0.176290	  0.248924	  0.232951
 -0.016578	 -0.142165	 -0.164331	 -0.064722	  0.117225	  0.047639	  0.092437	  0.060814	  0.150669	  0.236695	  0.205701	  0.256179	  0.268726
 -0.015891	 -0.103929	 -0.163508	 -0.060865	  0.143570	  0.075104	  0.092454	  0.055090	  0.168314	  0.240995	  0.203162	  0.270279	  0.299403
  0.000799	 -0.078186	 -0.144028	 -0.027255	  0.170775	  0.076405	  0.117993	  0.062246	  0.176346	  0.222172	  0.217462	  0.300647	  0.322361
  0.032677	 -0.079407	 -0.095997	 -0.041246	  0.183472	  0.078972	  0.158860	  0.088428	  0.198156	  0.185981	  0.266803	  0.309961	  0.300992
  0.010454	 -0.096653	 -0.057726	 -0.014886	  0.140061	  0.101900	  0.190045	  0.097842	  0.198901	  0.174971	  0.289264	  0.266623	  0.256622
  0.009430	 -0.104766	 -0.071552	  0.025632	  0.111602	  0.134694	  0.173382	  0.129077	  0.154207	  0.201315	  0.274877	  0.255749	  0.236613
  0.010178	 -0.085160	 -0.052500	  0.051572	  0.121984	  0.112588	  0.142274	  0.133183	  0.132929	  0.198565	  0.248100	  0.242487	  0.201465
 -0.004596	 -0.106390	 -0.012969	  0.043236	  0.132309	  0.079876	  0.127500	  0.103599	  0.139059	  0.194042	  0.238923	  0.213498	  0.188184
  0.003023	 -0.120504	 -0.016931	  0.024666	  0.134239	  0.066722	  0.134189	  0.087407	  0.106097	  0.173219	  0.209233	  0.182879	  0.147960
  0.035837	 -0.106398	 -0.017551	  0.026200	  0.169597	  0.052111	  0.116996	  0.092616	  0.108097	  0.174101	  0.183138	  0.150203	  0.134901
  0.036561	 -0.105242	 -0.022493	  0.035420	  0.180959	  0.048496	  0.112921	  0.077198	  0.103267	  0.150186	  0.127508	  0.110000	  0.090240
  0.042628	 -0.094924	 -0.003624	  0.026163	  0.162370	  0.030668	  0.105090	  0.077001	  0.076320	  0.123279	  0.079379	  0.065744	  0.034710
  0.025667	 -0.067396	  0.022344	  0.040691	  0.149091	  0.003684	  0.100718	  0.056175	  0.077501	  0.066759	  0.031379	  0.019122	 -0.018199
  0.016724	 -0.081384	  0.010024	  0.048610	  0.113866	 -0.026002	  0.079604	 -0.010177	  0.036962	  0.018489	 -0.041803	 -0.046570	 -0.075744
 -0.000428	 -0.101938	  0.022529	  0.070549	  0.108527	 -0.043594	  0.045255	 -0.065652	  0.014921	 -0.000221	 -0.096744	 -0.081715	 -0.075938
  0.018427	 -0.091080	  0.004814	  0.068363	  0.108473	 -0.013961	  0.025182	 -0.102936	 -0.014336	 -0.008830	 -0.105698	 -0.130840	 -0.103820
  0.015365	 -0.080941	 -0.009255	  0.051338	  0.093658	 -0.035162	  0.019374	 -0.108686	 -0.028056	 -0.014792	 -0.141605	 -0.190600	 -0.143228
  0.044609	 -0.078164	  0.005966	 -0.003111	  0.106596	 -0.063934	 -0.036906	 -0.118512	 -0.019492	 -0.063611	 -0.174822	 -0.219501	 -0.168776
  0.031424	 -0.051766	 -0.010402	 -0.042055	  0.107515	 -0.108376	 -0.101983	 -0.116524	 -0.056555	 -0.107108	 -0.182701	 -0.266167	 -0.211504
  0.037054	 -0.004757	 -0.015414	 -0.052219	  0.105112	 -0.129323	 -0.141709	 -0.118961	 -0.077216	 -0.130132	 -0.185245	 -0.312547	 -0.261069
  0.042789	 -0.014549	 -0.001058	 -0.050447	  0.045568	 -0.131314	 -0.140624	 -0.122685	 -0.095522	 -0.156317	 -0.159189	 -0.322718	 -0.296213
  0.036372	 -0.012494	  0.026959	 -0.056607	  0.012328	 -0.128884	 -0.155303	 -0.179060	 -0.113014	 -0.191500	 -0.172330	 -0.287649	 -0.318166
  0.028379	 -0.030072	  0.018142	 -0.064104	 -0.006979	 -0.131997	 -0.164669	 -0.180776	 -0.125679	 -0.226372	 -0.185357	 -0.316800	 -0.308574
  0.008744	 -0.044093	  0.010995	 -0.041928	 -0.033038	 -0.139788	 -0.144288	 -0.167922	 -0.108851	 -0.229711	 -0.177287	 -0.298792	 -0.270310
  0.007034	 -0.023158	 -0.013536	 -0.023670	  0.003588	 -0.134176	 -0.110206	 -0.138883	 -0.127188	 -0.197732	 -0.185974	 -0.272405	 -0.281641
  0.025654	 -0.012834	 -0.012870	 -0.063695	 -0.010840	 -0.145837	 -0.098847	 -0.123214	 -0.124588	 -0.173895	 -0.159913	 -0.223926	 -0.246991
  0.048832	 -0.023388	 -0.020588	 -0.111042	 -0.045316	 -0.141108	 -0.063616	 -0.133859	 -0.085399	 -0.184173	 -0.120057	 -0.192802	 -0.210922
  0.047488	 -0.063377	 -0.060906	 -0.142113	 -0.024620	 -0.174339	 -0.061335	 -0.164095	 -0.062614	 -0.154745	 -0.104924	 -0.158930	 -0.154377
  0.068044	 -0.093300	 -0.084693	 -0.155960	  0.013278	 -0.163426	 -0.080185	 -0.135941	 -0.108388	 -0.146563	 -0.086195	 -0.098524	 -0.081191
  0.075861	 -0.108233	 -0.076301	 -0.160302	 -0.017668	 -0.127277	 -0.100222	 -0.098063	 -0.123303	 -0.136883	 -0.050785	 -0.088420	 -0.026623
  0.063929	 -0.104834	 -0.096010	 -0.144367	 -0.026884	 -0.111261	 -0.069714	 -0.059706	 -0.068811	 -0.088752	 -0.022909	 -0.033546	  0.016021
  0.057948	 -0.117991	 -0.115172	 -0.151707	  0.007593	 -0.077451	 -0.033288	 -0.041630	 -0.003545	 -0.027917	 -0.002835	  0.007885	  0.023251
  0.073067	 -0.129724	 -0.109548	 -0.139694	 -0.000133	 -0.071399	  0.025061	 -0.000941	  0.035468	 -0.005425	  0.038440	  0.017972	  0.064337
  0.076942	 -0.096757	 -0.128395	 -0.120163	  0.008082	 -0.060902	  0.027456	  0.005059	  0.018222	  0.032486	  0.060405	  0.048911	  0.086019
  0.050667	 -0.094341	 -0.116659	 -0.102713	  0.015037	 -0.063435	  0.023597	  0.010579	  0.001721	  0.042298	  0.076707	  0.091447	  0.108428
  0.028170	 -0.107702	 -0.075602	 -0.111643	  0.024163	 -0.047411	  0.094161	  0.053025	  0.036538	  0.038924	  0.098621	  0.070238	  0.099173
  0.070576	 -0.135477	 -0.050026	 -0.119905	  0.048508	 -0.017700	  0.094291	  0.077318	  0.062647	  0.075938	  0.089383	  0.026609	  0.084485
  0.067258	 -0.132790	 -0.053453	 -0.107123	  0.071186	  0.006207	  0.123401	  0.098845	  0.034945	  0.069199	  0.081276	  0.032183	  0.069634
  0.067972	 -0.125678	 -0.034932	 -0.094235	  0.092623	  0.035422	  0.141344	  0.111012	  0.031336	  0.039102	  0.094273	  0.040158	  0.105847
  0.058021	 -0.121791	 -0.029701	 -0.079506	  0.107264	  0.032807	  0.148692	  0.113699	  0.054982	  0.024630	  0.099327	  0.040764	  0.089220
  0.086663	 -0.088567	 -0.018508	 -0.037907	  0.113302	 -0.009295	  0.171824	  0.120674	  0.049384	  0.008571	  0.066938	  0.017674	  0.012851
  0.107036	 -0.083787	 -0.055064	  0.005557	  0.142980	 -0.040617	  0.175929	  0.086109	  0.044494	 -0.011191	  0.049155	 -0.013855	 -0.041759
  0.059796	 -0.127598	 -0.086718	  0.024558	  0.186906	 -0.008146	  0.167481	  0.047721	  0.066586	 -0.005504	  0.022601	 -0.056000	 -0.085701
  0.042485	 -0.121643	 -0.075108	  0.015601	  0.189352	  0.031446	  0.145553	  0.058956	  0.079858	 -0.037504	  0.013564	 -0.082879	 -0.105523
  0.029671	 -0.122918	 -0.058979	  0.025062	  0.179879	  0.016925	  0.127558	  0.068526	  0.099400	 -0.034097	 -0.011963	 -0.084641	 -0.129516
  0.032655	 -0.130755	 -0.024277	  0.032042	  0.165217	  0.026902	  0.091137	  0.054305	  0.068123	 -0.042066	 -0.063314	 -0.098338	 -0.180203
  0.042093	 -0.145669	  0.022178	  0.025039	  0.136626	 -0.001230	  0.056806	  0.019530	  0.037324	 -0.071484	 -0.095211	 -0.102521	 -0.184324
  0.055326	 -0.170244	  0.040904	  0.025742	  0.133009	 -0.017596	  0.076085	  0.004975	  0.036422	 -0.094946	 -0.068789	 -0.102093	 -0.198769
  0.042868	 -0.195774	  0.037670	  0.018453	  0.143053	 -0.015606	  0.059438	 -0.054657	  0.047633	 -0.078281	 -0.048409	 -0.103767	 -0.186709
  0.035323	 -0.157759	  0.022714	  0.007566	  0.105100	 -0.016271	  0.048840	 -0.075147	  0.019931	 -0.102928	 -0.032031	 -0.090621	 -0.146829
  0.025669	 -0.122828	  0.031935	  0.045320	  0.068455	 -0.048755	  0.037706	 -0.036627	  0.012419	 -0.098657	 -0.013357	 -0.071978	 -0.148461
  0.054552	 -0.131054	 -0.002425	  0.030920	  0.072289	 -0.066360	  0.021673	  0.003883	  0.040778	 -0.078929	  0.014687	 -0.047493	 -0.099859
  0.029438	 -0.116820	 -0.027111	 -0.014955	  0.059736	 -0.075676	 -0.018587	 -0.030471	  0.062352	 -0.094095	  0.017096	 -0.047761	 -0.075445
 -0.028128	 -0.139051	 -0.023635	 -0.040989	  0.080125	 -0.115456	 -0.024423	 -0.046599	  0.056929	 -0.061996	  0.017129	 -0.043273	 -0.066974
 -0.039786	 -0.098889	 -0.030832	 -0.038713	  0.058082	 -0.103536	 -0.015154	 -0.076678	  0.022822	 -0.060329	  0.014077	 -0.009655	 -0.045996
 -0.040570	 -0.108245	 -0.029753	 -0.017896	  0.045800	 -0.102110	 -0.051951	 -0.059080	 -0.002417	 -0.042837	 -0.012327	  0.020869	 -0.034522
 -0.031076	 -0.116010	 -0.030078	  0.005210	  0.059206	 -0.093952	 -0.062337	 -0.075774	 -0.001019	 -0.026452	  0.005224	  0.005979	  0.013321
 -0.000806	 -0.082036	 -0.070751	  0.008755	  0.039993	 -0.107600	 -0.059053	 -0.077525	  0.020603	 -0.002133	  0.037345	  0.008454	  0.030243
 -0.003286	 -0.111912	 -0.115778	  0.004669	  0.013378	 -0.106557	 -0.071576	 -0.060350	  0.026817	  0.004454	  0.034325	 -0.001369	  0.046913
 -0.016630	 -0.104232	 -0.113266	 -0.001281	 -0.001310	 -0.113844	 -0.061233	 -0.050048	  0.016758	 -0.002203	  0.025905	  0.003417	  0.042265
 -0.039129	 -0.114999	 -0.104401	 -0.023805	  0.001805	 -0.127467	 -0.026617	 -0.042050	  0.039935	  0.032709	  0.031794	  0.017337	  0.045265
 -0.037044	 -0.116531	 -0.067143	 -0.029118	  0.016267	 -0.098337	  0.021895	 -0.062263	  0.039120	  0.043260	  0.038069	  0.018039	  0.067641
 -0.042814	 -0.134280	  0.002897	 -0.037105	  0.006641	 -0.105314	  0.011269	 -0.042199	  0.022575	  0.035047	  0.037553	  0.029451	  0.074149
 -0.028614	 -0.140535	 -0.000473	 -0.020483	  0.021910	 -0.128973	 -0.046577	 -0.020418	  0.002847	  0.043126	  0.054286	  0.033788	  0.078271
 -0.024094	 -0.147867	 -0.012665	 -0.029411	  0.012448	 -0.136374	 -0.022823	 -0.033237	  0.018248	  0.070130	  0.091268	  0.044798	  0.066828
 -0.030718	 -0.138939	 -0.019284	 -0.040242	  0.030053	 -0.128048	  0.019898	 -0.036887	  0.022265	  0.048978	  0.095318	  0.028371	  0.047412
 -0.024889	 -0.126288	 -0.029561	 -0.024899	  0.030186	 -0.137957	  0.041864	 -0.025861	  0.037458	  0.043500	  0.083424	  0.011018	  0.030276
  0.002924	 -0.127859	 -0.003637	 -0.014305	  0.060544	 -0.123970	  0.047147	 -0.002616	  0.059464	  0.074817	  0.060424	  0.035364	 -0.038974
  0.011727	 -0.104330	 -0.010995	 -0.021304	  0.040055	 -0.122984	  0.059992	  0.004544	  0.061850	  0.072747	  0.080112	  0.081930	 -0.058377
  0.010333	 -0.102469	 -0.025736	 -0.012895	  0.043073	 -0.107732	  0.046598	 -0.003744	  0.068501	  0.069492	  0.084682	  0.066391	 -0.037517
  0.017058	 -0.106232	 -0.025640	 -0.000393	  0.018106	 -0.091295	  0.046199	 -0.000336	  0.088460	  0.044492	  0.060422	  0.033932	 -0.038852
 -0.008975	 -0.138175	 -0.038959	 -0.004392	 -0.020461	 -0.085105	  0.069660	  0.005103	  0.077556	  0.042369	  0.040895	 -0.010088	 -0.035366
 -0.008843	 -0.164030	 -0.027736	 -0.016598	  0.015344	 -0.064548	  0.070771	 -0.010655	  0.054621	  0.045956	  0.071801	 -0.011620	 -0.056927
 -0.024886	 -0.143269	 -0.017741	 -0.066248	  0.029681	 -0.035706	  0.064557	 -0.038650	  0.026334	  0.093391	  0.061562	 -0.007210	 -0.037100
 -0.041065	 -0.111539	 -0.033073	 -0.038479	  0.026231	 -0.021925	  0.098611	  0.018695	  0.015787	  0.110832	  0.036673	 -0.009006	 -0.038688
 -0.058156	 -0.106331	 -0.049390	 -0.002992	  0.030587	  0.001643	  0.075941	  0.017580	  0.037023	  0.113025	  0.069148	 -0.026094	 -0.021160
 -0.041517	 -0.077874	 -0.054422	 -0.036676	  0.050783	  0.004880	  0.039165	 -0.026846	  0.034206	  0.099443	  0.082364	 -0.009349	  0.001633
  0.011065	 -0.033146	 -0.064260	 -0.043353	  0.086674	  0.003007	  0.039335	 -0.023926	  0.028107	  0.077549	  0.079933	  0.026923	  0.029837
  0.015798	 -0.057056	 -0.085273	 -0.028350	  0.095620	  0.013430	  0.039339	 -0.005620	  0.018105	  0.089478	  0.087712	  0.024355	  0.056793
 -0.019675	 -0.077606	 -0.059616	 -0.011263	  0.050525	  0.079451	  0.041435	 -0.037571	  0.020805	  0.041802	  0.096368	  0.022701	  0.082301
 -0.033690	 -0.068206	 -0.062448	 -0.013227	  0.056476	  0.082724	  0.057553	 -0.020113	  0.013174	  0.025432	  0.076308	  0.005855	  0.097072
 -0.019939	 -0.082674	 -0.038373	 -0.035891	  0.053975	  0.054785	  0.071954	 -0.042651	 -0.004616	  0.026619	  0.072323	  0.010508	  0.114697
 -0.005618	 -0.084484	 -0.015275	 -0.039090	  0.062340	  0.086322	  0.081390	 -0.031073	 -0.014378	  0.036130	  0.083411	  0.027016	  0.128827
  0.004345	 -0.054469	 -0.035658	 -0.015893	  0.040048	  0.088476	  0.086980	 -0.005183	 -0.015941	  0.068572	  0.102669	  0.066586	  0.114054
 -0.031973	 -0.074878	 -0.047713	 -0.011483	  0.031863	  0.078321	  0.055095	 -0.052953	  0.014220	  0.079824	  0.091083	  0.093668	  0.102902
 -0.048896	 -0.052306	 -0.034037	  0.015972	  0.032611	  0.082024	  0.036958	 -0.045929	 -0.006199	  0.073339	  0.056345	  0.094554	  0.105736
 -0.040724	 -0.030253	 -0.052056	  0.022224	  0.032353	  0.064622	  0.040243	 -0.061768	 -0.002511	  0.032110	  0.023668	  0.079649	  0.074399
 -0.063398	 -0.007881	 -0.069998	  0.028482	  0.038607	  0.036940	  0.007875	 -0.080368	  0.001543	  0.019563	  0.008896	  0.063313	  0.049203
 -0.091612	 -0.014174	 -0.065940	  0.046984	  0.033976	  0.028707	 -0.003535	 -0.090593	 -0.000567	  0.018864	  0.036823	  0.058438	  0.041119
 -0.099886	 -0.026089	 -0.045213	  0.021814	  0.024813	  0.056691	  0.032370	 -0.110643	  0.001938	  0.014072	  0.034544	  0.056000	  0.019065
 -0.106471	 -0.022517	  0.002624	  0.013401	 -0.016341	  0.048618	  0.023992	 -0.106210	 -0.025160	  0.007276	  0.005296	  0.032666	 -0.003169
 -0.083562	 -0.050167	 -0.000464	  0.015795	 -0.018829	  0.020246	  0.035883	 -0.146669	 -0.031629	  0.012825	 -0.011276	  0.027390	 -0.039051
 -0.087670	 -0.055102	 -0.006944	 -0.003174	 -0.015552	 -0.021852	  0.030666	 -0.171579	 -0.024018	  0.044434	 -0.017387	  0.043430	 -0.043635
 -0.068982	 -0.053764	 -0.042395	 -0.008051	 -0.023849	 -0.022721	  0.000300	 -0.155687	 -0.044800	  0.010485	 -0.040633	  0.049649	 -0.007343
 -0.067840	 -0.041742	 -0.060134	  0.015162	 -0.009667	 -0.029313	  0.013505	 -0.107577	 -0.059952	 -0.012578	 -0.004409	  0.069424	  0.012598
 -0.066479	 -0.011873	 -0.074984	  0.023488	  0.004370	 -0.018266	  0.034537	 -0.070472	 -0.052415	 -0.023941	  0.008861	  0.074531	  0.038657
 -0.029267	 -0.001119	 -0.051876	  0.001707	  0.029483	  0.002826	 -0.013274	 -0.040363	 -0.060453	  0.001828	 -0.025846	  0.063173	  0.048316
 -0.001086	 -0.002285	 -0.040533	 -0.038530	  0.035469	 -0.002955	 -0.045275	 -0.023758	 -0.033596	  0.042814	 -0.027861	  0.028494	  0.015063
  0.002519	 -0.001818	 -0.064462	 -0.033261	  0.058408	 -0.023265	 -0.020121	 -0.031650	 -0.030790	  0.025123	 -0.024414	  0.031332	  0.054432
 -0.010838	 -0.017078	 -0.029997	 -0.035243	  0.093520	 -0.026931	 -0.033767	 -0.049218	  0.003498	  0.044145	 -0.034680	  0.042108	  0.088174
 -0.015044	 -0.032977	 -0.040754	 -0.047696	  0.095988	 -0.022627	 -0.074779	 -0.044826	  0.054217	  0.074033	 -0.024257	  0.053775	  0.067060
 -0.151154	  0.032914	 -0.015066	  0.005122	  0.050011	 -0.016406	 -0.042199	 -0.042623	 -0.040492	  0.017482	  0.037762	 -0.040137	  0.004092
 -0.125269	  0.042012	  0.018129	  0.003948	  0.040774	 -0.021760	 -0.044087	 -0.031910	 -0.071805	 -0.018471	  0.023870	 -0.012832	 -0.009075
 -0.076221	  0.007990	  0.000095	  0.025333	  0.014824	 -0.002322	 -0.006882	 -0.025439	 -0.064322	 -0.025931	  0.023776	  0.031760	  0.014745
 -0.053978	 -0.001858	 -0.003090	  0.008143	 -0.006781	 -0.005966	  0.005926	 -0.008216	 -0.039736	 -0.033840	  0.037054	  0.026746	 -0.003955
 -0.059312	  0.041000	 -0.013241	  0.007769	  0.004135	  0.000259	  0.004220	 -0.014266	 -0.073418	 -0.019788	  0.005317	  0.035078	  0.004340
 -0.054546	  0.044437	 -0.024171	  0.001412	 -0.004453	 -0.019208	  0.005226	 -0.040533	 -0.063398	  0.026844	 -0.041550	  0.021549	  0.002360
 -0.036933	  0.009077	 -0.052478	 -0.020805	 -0.035451	 -0.036758	 -0.004569	 -0.029305	 -0.027305	  0.043106	 -0.036760	  0.007429	  0.006308
 -0.017920	 -0.014737	 -0.068954	 -0.004378	 -0.025273	 -0.024212	  0.024536	 -0.022672	  0.006825	  0.047144	 -0.047018	  0.009512	 -0.018099
  0.038159	 -0.004934	 -0.054275	  0.001009	 -0.011661	 -0.025410	  0.020999	 -0.026292	  0.008152	  0.024598	 -0.022925	  0.023246	 -0.008455
  0.038930	  0.032563	 -0.010433	 -0.003894	 -0.025905	  0.013164	  0.013748	 -0.000331	  0.025717	 -0.001601	 -0.012398	  0.013164	 -0.032528
  0.023697	  0.034581	 -0.007661	 -0.036576	 -0.046438	  0.035557	  0.047665	  0.009026	  0.019731	 -0.024725	 -0.012325	  0.060565	 -0.047279
  0.020628	 -0.018322	 -0.002210	 -0.017277	 -0.037349	  0.035566	  0.037221	  0.001185	  0.034817	 -0.043763	 -0.048786	  0.031479	 -0.089496
  0.031792	 -0.020487	  0.023671	  0.024529	 -0.000947	  0.022185	  0.007257	  0.003121	  0.006849	 -0.028969	 -0.007624	  0.022914	 -0.008699
  0.034803	 -0.027143	  0.030262	  0.048586	  0.033798	  0.030572	 -0.011739	  0.006192	  0.022250	 -0.015574	  0.009988	 -0.014382	 -0.020994
  0.053989	 -0.029720	  0.016245	  0.014498	  0.050327	  0.043605	 -0.018037	  0.035768	  0.037548	 -0.003967	  0.015389	 -0.033288	 -0.002766
  0.040644	 -0.020298	  0.039107	 -0.002805	  0.021134	  0.002717	 -0.011404	  0.003561	  0.052412	 -0.011484	  0.015514	 -0.044103	 -0.014256
  0.072938	 -0.035563	  0.038224	  0.001340	 -0.011398	 -0.007716	 -0.018023	  0.008620	  0.068897	 -0.002732	  0.013533	 -0.055579	  0.039824
  0.078854	 -0.018363	  0.024630	 -0.010862	 -0.018135	  0.004562	  0.010736	  0.055318	  0.034878	  0.013864	 -0.007989	 -0.048972	  0.053284
  0.071917	 -0.019808	  0.019421	 -0.024956	  0.007716	 -0.009596	 -0.010916	  0.065506	  0.015604	  0.026438	  0.011657	 -0.042554	  0.026882
  0.068983	 -0.033344	  0.041794	 -0.020138	  0.001073	 -0.018835	 -0.009678	  0.053289	  0.046794	  0.031369	  0.043515	  0.008405	  0.103766
  0.050914	  0.006569	  0.054287	 -0.023632	  0.012722	 -0.036818	 -0.000623	  0.073023	  0.046292	  0.004639	  0.028094	 -0.056504	  0.015686
  0.099768	  0.041858	  0.047848	 -0.037416	  0.037440	  0.001360	 -0.039244	  0.090554	  0.082272	  0.018912	  0.081322	  0.000887	  0.136482
  0.141891	  0.045121	  0.029635	 -0.021124	  0.006923	  0.019764	 -0.097453	  0.064972	  0.115662	 -0.000884	  0.004223	 -0.041624	  0.048409
  0.167428	  0.033112	  0.003272	  0.008078	 -0.051916	  0.032717	 -0.125939	  0.011974	  0.130457	  0.018220	  0.010472	  0.013871	  0.124750
  0.165246	  0.016502	 -0.013708	  0.008100	 -0.073509	  0.025471	 -0.123977	 -0.002381	  0.144363	  0.024956	 -0.045791	 -0.044236	  0.015073
  0.171994	  0.000136	  0.031805	 -0.000657	 -0.065695	  0.039836	 -0.100362	  0.000612	  0.132772	  0.041720	 -0.015006	 -0.030936	  0.093050
  0.190988	  0.020281	  0.018250	 -0.014827	 -0.043782	  0.041457	 -0.094407	  0.011071	  0.111060	 -0.005255	 -0.029935	 -0.071960	  0.063975
  0.212501	  0.009097	  0.007583	 -0.001287	 -0.008054	  0.037614	 -0.084278	  0.028467	  0.092958	 -0.004300	 -0.013077	 -0.051693	  0.103190
  0.213227	  0.001494	  0.028020	  0.004000	  0.011507	  0.017439	 -0.082447	  0.062762	  0.093889	  0.015992	  0.001065	 -0.008075	  0.094679
  0.219782	  0.043660	  0.011726	  0.020268	 -0.010489	  0.052731	 -0.083394	  0.103624	  0.104763	  0.026038	 -0.033164	 -0.019990	  0.015393
  0.200173	  0.041198	  0.030190	  0.043840	  0.003488	  0.095091	 -0.075357	  0.086873	  0.138989	  0.026334	  0.007465	  0.011922	  0.111234
  0.195057	  0.023273	  0.062943	  0.041423	  0.008280	  0.118369	 -0.065117	  0.092512	  0.180240	 -0.023140	  0.009890	 -0.059301	  0.020812
  0.185307	  0.032228	  0.066564	  0.047560	  0.016861	  0.102441	 -0.097693	  0.103038	  0.170611	  0.038482	  0.049971	  0.001554	  0.133147
  0.210471	  0.030133	  0.059339	  0.047686	  0.022245	  0.110904	 -0.109581	  0.110818	  0.152916	  0.073282	  0.013236	 -0.096867	  0.030954
  0.195332	  0.072254	  0.045160	  0.055977	  0.022566	  0.106636	 -0.094518	  0.146582	  0.196950	  0.095368	  0.093780	 -0.025902	  0.148372
  0.175236	  0.129806	  0.002472	  0.023467	  0.007663	  0.084477	 -0.067843	  0.177315	  0.193601	  0.049358	  0.058876	 -0.066860	  0.032078
  0.169047	  0.111532	 -0.023725	 -0.015950	  0.022181	  0.077251	 -0.021339	  0.145853	  0.175150	  0.065589	  0.072722	 -0.021792	  0.138197
  0.153640	  0.116506	 -0.039778	 -0.032759	  0.020859	  0.111154	 -0.021973	  0.121079	  0.149432	  0.067645	  0.079059	 -0.017732	  0.098227
  0.178822	  0.093033	 -0.047081	 -0.023687	  0.015055	  0.082651	 -0.027174	  0.149744	  0.125283	  0.081466	  0.095116	  0.004228	  0.086415
  0.177098	  0.078602	  0.015298	 -0.017519	 -0.005053	  0.077375	 -0.029070	  0.156256	  0.118953	  0.092981	  0.109446	  0.035227	  0.104644
  0.162132	  0.078176	  0.083032	  0.001541	 -0.020853	  0.069757	 -0.061118	  0.197024	  0.112701	  0.081446	  0.062019	  0.028689	  0.035214
  0.138361	  0.098768	  0.107993	 -0.017551	 -0.029747	  0.072247	 -0.117998	  0.232529	  0.100649	  0.111140	  0.085105	  0.066584	  0.137921
  0.135341	  0.138676	  0.089104	 -0.026798	 -0.027666	  0.096845	 -0.093122	  0.229913	  0.074037	  0.091536	  0.014456	 -0.015990	  0.055444
  0.141060	  0.127745	  0.054142	 -0.019224	 -0.021077	  0.082089	 -0.107459	  0.235102	  0.064627	  0.141726	  0.048854	  0.053710	  0.187472
  0.134389	  0.125463	  0.091517	 -0.031219	 -0.000764	  0.072580	 -0.118159	  0.221864	  0.024039	  0.119594	  0.049510	 -0.022818	  0.042756
  0.140226	  0.103509	  0.126552	 -0.029415	  0.031159	  0.053208	 -0.146707	  0.234105	  0.039833	  0.122905	  0.098926	  0.022195	  0.134901
  0.141850	  0.095793	  0.096905	 -0.040997	  0.040091	  0.026487	 -0.137674	  0.212842	  0.019745	  0.101867	  0.038337	 -0.034780	  0.043020
  0.154981	  0.092994	  0.045664	 -0.052969	  0.031489	  0.003006	 -0.101118	  0.216867	  0.064226	  0.100899	  0.033075	  0.000001	  0.110614
  0.178025	  0.100372	  0.036967	 -0.055164	  0.012791	 -0.012568	 -0.099489	  0.210062	  0.077226	  0.098218	  0.044925	 -0.037875	  0.067731
  0.183913	  0.098963	  0.045919	 -0.041477	  0.020391	  0.047251	 -0.094210	  0.207991	  0.057264	  0.095916	  0.091911	 -0.035914	  0.066067
  0.177475	  0.089881	  0.047331	 -0.073237	  0.027098	  0.092781	 -0.120590	  0.199660	  0.061761	  0.091601	  0.092685	 -0.000873	  0.095592
  0.171183	  0.086383	  0.026542	 -0.097855	  0.015429	  0.122694	 -0.099889	  0.188953	  0.044253	  0.055451	  0.056084	 -0.083903	 -0.010925
  0.132879	  0.076103	  0.006152	 -0.086363	 -0.011845	  0.109539	 -0.106834	  0.215276	  0.043065	  0.072237	  0.112838	 -0.084217	  0.096328
  0.111897	  0.104814	 -0.004952	 -0.082141	 -0.007425	  0.117091	 -0.122436	  0.220006	  0.058762	  0.039263	  0.073394	 -0.159121	  0.002963
  0.122480	  0.110242	 -0.014712	 -0.071347	 -0.001244	  0.143753	 -0.127265	  0.214721	  0.088153	  0.079490	  0.105429	 -0.060302	  0.182464
  0.118923	  0.120862	 -0.026839	 -0.041642	 -0.018773	  0.127742	 -0.135080	  0.163845	  0.067211	  0.065157	  0.072104	 -0.136031	  0.100146
  0.103224	  0.138905	 -0.021074	 -0.044784	 -0.016964	  0.127858	 -0.172554	  0.149789	  0.057880	  0.085470	  0.100594	 -0.079192	  0.163757
  0.114710	  0.135062	 -0.039732	 -0.065650	  0.019860	  0.097008	 -0.222137	  0.188115	  0.059336	  0.074733	  0.091159	 -0.120015	  0.061710
  0.101173	  0.144057	 -0.030224	 -0.088964	  0.029993	  0.109242	 -0.202504	  0.205953	  0.066610	  0.063172	  0.103598	 -0.091650	  0.096038
  0.054245	  0.135847	 -0.020559	 -0.071320	  0.017846	  0.158009	 -0.238775	  0.219135	  0.062666	  0.097366	  0.114893	 -0.083964	  0.054246
  0.016507	  0.096764	 -0.025395	 -0.057835	  0.027091	  0.178861	 -0.223642	  0.193291	  0.058532	  0.108940	  0.091462	 -0.090965	  0.042079
  0.024405	  0.077534	 -0.015478	 -0.071369	  0.020839	  0.166468	 -0.187478	  0.190594	  0.061367	  0.125639	  0.116673	 -0.031157	  0.099358
  0.010116	  0.079934	 -0.054080	 -0.084113	  0.040029	  0.156325	 -0.190138	  0.144452	  0.035710	  0.131449	  0.096544	 -0.118595	  0.020721
 -0.003715	  0.105113	 -0.109751	 -0.112632	  0.021932	  0.149416	 -0.169180	  0.152995	  0.068574	  0.162343	  0.117686	 -0.032684	  0.122958
  0.003401	  0.130938	 -0.101155	 -0.136696	  0.060252	  0.106035	 -0.204763	  0.185365	  0.070095	  0.101094	  0.078698	 -0.083924	  0.011406
 -0.035038	  0.152480	 -0.066426	 -0.142867	  0.095768	  0.073809	 -0.210901	  0.183418	  0.115775	  0.109449	  0.144934	 -0.038208	  0.135066
 -0.040511	  0.155143	 -0.026635	 -0.181428	  0.090151	  0.075365	 -0.196606	  0.189138	  0.141714	  0.087018	  0.078735	 -0.118355	  0.013047
  0.001707	  0.145314	  0.001307	 -0.170472	  0.103973	  0.093939	 -0.172096	  0.136446	  0.153260	  0.098679	  0.108520	 -0.036258	  0.076135
 -0.000392	  0.127786	 -0.002221	 -0.179280	  0.114062	  0.143046	 -0.200199	  0.130003	  0.125397	  0.066344	  0.120117	 -0.083962	  0.021137
 -0.008794	  0.103698	  0.000634	 -0.171171	  0.113120	  0.168840	 -0.185317	  0.130797	  0.106055	  0.066974	  0.138234	 -0.061236	  0.060916
 -0.039461	  0.117337	 -0.013275	 -0.166142	  0.089377	  0.155235	 -0.189732	  0.129370	  0.110380	  0.094175	  0.135171	 -0.060446	  0.050982
 -0.045983	  0.134939	 -0.038556	 -0.169707	  0.068815	  0.139777	 -0.190285	  0.112374	  0.069783	  0.127192	  0.107585	 -0.132115	  0.029741
 -0.048200	  0.139634	 -0.058232	 -0.184727	  0.078879	  0.139339	 -0.191564	  0.108106	  0.106143	  0.147917	  0.120887	 -0.098627	  0.100596
 -0.046720	  0.142570	 -0.055380	 -0.224883	  0.072611	  0.144392	 -0.199412	  0.119673	  0.101838	  0.082175	  0.086019	 -0.147088	 -0.002998
 -0.019316	  0.140859	 -0.056237	 -0.215270	  0.049919	  0.153003	 -0.206403	  0.112776	  0.111155	  0.082692	  0.144981	 -0.064220	  0.072586
 -0.038179	  0.122916	 -0.072848	 -0.204674	  0.076492	  0.158514	 -0.230148	  0.099887	  0.113294	  0.048505	  0.111901	 -0.112458	 -0.041496
 -0.008263	  0.112150	 -0.075294	 -0.181518	  0.092263	  0.164011	 -0.206508	  0.090533	  0.107006	  0.093791	  0.148166	 -0.036229	  0.076191
  0.002355	  0.120536	 -0.069489	 -0.211340	  0.119784	  0.160084	 -0.201750	  0.049063	  0.083370	  0.071532	  0.128123	 -0.095201	 -0.063603
  0.014642	  0.131756	 -0.083401	 -0.226918	  0.123141	  0.150063	 -0.183895	  0.045300	  0.073945	  0.044736	  0.161527	 -0.044866	  0.014987
  0.027580	  0.120115	 -0.064427	 -0.227167	  0.140005	  0.186981	 -0.183539	  0.031290	  0.056817	  0.021370	  0.126893	 -0.050199	 -0.037126
  0.029858	  0.108257	 -0.042835	 -0.223501	  0.118124	  0.201025	 -0.181228	 -0.002706	  0.038894	  0.037816	  0.120295	 -0.006697	  0.011105
  0.021867	  0.131402	 -0.030720	 -0.239225	  0.100221	  0.221222	 -0.192955	 -0.021924	  0.036528	  0.039110	  0.148574	  0.023071	  0.042530
 -0.009297	  0.119851	 -0.034096	 -0.225224	  0.098209	  0.214406	 -0.160489	 -0.046126	  0.032316	  0.013537	  0.112106	 -0.010641	 -0.021057
  0.004778	  0.090142	 -0.046413	 -0.181232	  0.119526	  0.227886	 -0.156698	 -0.007426	  0.059470	  0.069203	  0.100112	  0.021002	  0.066538
  0.013568	  0.104596	 -0.032026	 -0.145574	  0.120541	  0.229910	 -0.187349	  0.017714	  0.066868	  0.037629	  0.079974	 -0.043349	 -0.039571
 -0.017950	  0.111503	 -0.015107	 -0.151544	  0.120049	  0.247991	 -0.177380	  0.013958	  0.078185	  0.048800	  0.135999	 -0.026921	  0.083642
 -0.015709	  0.118381	 -0.001997	 -0.159782	  0.130539	  0.228691	 -0.185363	  0.018140	  0.052950	  0.030897	  0.073537	 -0.104114	 -0.026701
 -0.001476	  0.128299	 -0.000635	 -0.120818	  0.114916	  0.230588	 -0.187482	 -0.003148	  0.039376	  0.066293	  0.101343	 -0.042056	  0.067327
 -0.023185	  0.100896	  0.017885	 -0.130778	  0.126651	  0.230541	 -0.172973	 -0.023272	  0.011509	  0.037440	  0.074831	 -0.135865	 -0.036680
  0.006095	  0.105758	  0.001754	 -0.127379	  0.160952	  0.232100	 -0.171740	 -0.041783	  0.043557	  0.057756	  0.104351	 -0.074204	  0.032910
  0.011089	  0.083791	 -0.018467	 -0.136166	  0.155635	  0.222001	 -0.160925	 -0.057337	  0.071168	  0.048426	  0.084057	 -0.119255	 -0.004363
 -0.004227	  0.086618	  0.009786	 -0.164791	  0.175524	  0.211583	 -0.147360	 -0.061237	  0.075165	  0.043575	  0.071173	 -0.127986	  0.012335
 -0.015555	  0.094909	  0.006680	 -0.144167	  0.177563	  0.201023	 -0.166512	 -0.052526	  0.081792	  0.073771	  0.076898	 -0.121907	  0.049741
 -0.035183	  0.063931	 -0.020206	 -0.146788	  0.175234	  0.135147	 -0.167152	 -0.055452	  0.091641	  0.037836	  0.045668	 -0.161610	  0.029873
 -0.050793	  0.070050	 -0.017669	 -0.162418	  0.166189	  0.078542	 -0.142884	 -0.077596	  0.102422	  0.065059	  0.084723	 -0.091503	  0.133410
 -0.062983	  0.109796	 -0.021415	 -0.170259	  0.175047	  0.077125	 -0.147764	 -0.088460	  0.074015	  0.053197	  0.053990	 -0.157210	  0.004319
 -0.069086	  0.120843	 -0.019645	 -0.179222	  0.180433	  0.041872	 -0.140698	 -0.041268	  0.090215	  0.083630	  0.109337	 -0.080825	  0.116484
 -0.068447	  0.132268	 -0.038278	 -0.177347	  0.127555	  0.016999	 -0.106363	 -0.043114	  0.049736	  0.056331	  0.069043	 -0.149453	  0.000175
 -0.036330	  0.154789	 -0.024539	 -0.168943	  0.134617	  0.023095	 -0.092805	 -0.059667	  0.014269	  0.044599	  0.079184	 -0.107139	  0.089955
 -0.009534	  0.150033	 -0.023060	 -0.185628	  0.147721	 -0.000601	 -0.086944	 -0.052562	 -0.023311	 -0.012232	  0.036057	 -0.166138	 -0.016654
 -0.019949	  0.140571	 -0.011617	 -0.177410	  0.152241	 -0.032529	 -0.085679	 -0.045937	 -0.028504	 -0.007180	  0.056420	 -0.128458	  0.043510
 -0.045033	  0.120252	 -0.032795	 -0.150871	  0.133665	 -0.055329	 -0.110707	 -0.034358	 -0.060814	 -0.002417	  0.037590	 -0.132401	 -0.014397
 -0.044932	  0.101784	 -0.028833	 -0.175223	  0.126036	 -0.087406	 -0.102381	 -0.023596	 -0.098478	 -0.028036	  0.024272	 -0.143446	 -0.021477
 -0.043875	  0.108819	 -0.013514	 -0.187550	  0.118076	 -0.076403	 -0.116180	  0.028120	 -0.066208	 -0.023512	  0.043868	 -0.104565	  0.055203
 -0.043049	  0.119932	 -0.059917	 -0.201889	  0.069672	 -0.044968	 -0.171393	  0.072816	 -0.061796	 -0.074089	 -0.007047	 -0.100634	 -0.024983
 -0.050123	  0.081839	 -0.052774	 -0.213848	  0.072856	 -0.062073	 -0.190716	  0.098731	 -0.059294	 -0.073688	 -0.000786	 -0.043404	  0.106342
 -0.047879	  0.074067	 -0.033727	 -0.181703	  0.115167	 -0.092320	 -0.172856	  0.095455	 -0.065074	 -0.096778	 -0.037182	 -0.102445	 -0.032409
 -0.059969	  0.089770	 -0.022169	 -0.171580	  0.158042	 -0.105649	 -0.154851	  0.072247	 -0.102692	 -0.063619	 -0.014165	 -0.041586	  0.084251
 -0.070001	  0.103191	 -0.014158	 -0.157723	  0.147105	 -0.092110	 -0.145438	  0.041851	 -0.127376	 -0.115654	 -0.038305	 -0.133833	 -0.057212
 -0.061179	  0.115589	 -0.027399	 -0.134900	  0.138989	 -0.072669	 -0.162834	  0.032723	 -0.103124	 -0.110082	 -0.014901	 -0.098996	  0.055298
 -0.054216	  0.080827	 -0.029624	 -0.124489	  0.098272	 -0.078923	 -0.173253	  0.046119	 -0.060818	 -0.076709	 -0.043663	 -0.140852	 -0.025381
 -0.038929	  0.058314	 -0.042791	 -0.095532	  0.089605	 -0.097799	 -0.182642	  0.069187	 -0.026130	 -0.049686	 -0.021855	 -0.077095	  0.038181
 -0.015973	  0.051706	 -0.043134	 -0.090408	  0.105158	 -0.094780	 -0.173502	  0.053452	 -0.060772	 -0.046873	 -0.034656	 -0.090223	  0.044128
 -0.056342	  0.041173	  0.000785	 -0.102261	  0.102762	 -0.108289	 -0.145621	  0.058862	 -0.080833	 -0.050671	  0.003397	 -0.133679	  0.010825
 -0.064201	  0.024625	  0.012473	 -0.115385	  0.069006	 -0.099819	 -0.117406	  0.068472	 -0.070855	 -0.065440	  0.038206	 -0.124029	  0.046568
 -0.052588	  0.002200	  0.014076	 -0.133114	  0.036774	 -0.090269	 -0.127269	  0.069330	 -0.033397	 -0.078866	 -0.011811	 -0.177846	 -0.046606
 -0.033573	 -0.028830	  0.009576	 -0.144080	  0.016175	 -0.088780	 -0.137133	  0.057856	 -0.008334	 -0.115765	  0.018555	 -0.097060	  0.072991
 -0.040643	 -0.034745	  0.011269	 -0.120998	  0.014277	 -0.079953	 -0.127014	  0.034710	 -0.028826	 -0.124040	 -0.015231	 -0.098428	 -0.034615
 -0.076660	 -0.049597	  0.021967	 -0.119591	  0.045309	 -0.110318	 -0.155626	  0.024447	 -0.038292	 -0.103473	  0.013695	 -0.018869	  0.055717
 -0.069695	 -0.068952	  0.031439	 -0.117089	  0.059099	 -0.111564	 -0.167589	  0.031714	 -0.078091	 -0.130507	 -0.067499	 -0.053971	 -0.055753
 -0.049118	 -0.073447	  0.037844	 -0.125269	  0.073058	 -0.098666	 -0.156111	  0.031224	 -0.083171	 -0.133998	 -0.050947	 -0.014365	  0.028658
 -0.079241	 -0.056249	  0.057014	 -0.118123	  0.084930	 -0.090281	 -0.104154	  0.010539	 -0.085562	 -0.165501	 -0.074534	 -0.031286	 -0.058247
 -0.142497	 -0.077943	  0.073653	 -0.102528	  0.071408	 -0.092044	 -0.076954	  0.010262	 -0.096662	 -0.130625	 -0.056002	  0.000578	 -0.051810
 -0.138614	 -0.087375	  0.037723	 -0.110579	  0.052282	 -0.073137	 -0.067496	  0.016748	 -0.118008	 -0.111702	 -0.055934	 -0.013687	 -0.048476
 -0.096327	 -0.084888	  0.067761	 -0.090876	  0.040457	 -0.082103	 -0.082304	  0.032748	 -0.137566	 -0.119615	 -0.069078	 -0.007461	 -0.092499
 -0.089082	 -0.087910	  0.090034	 -0.078049	  0.041046	 -0.065686	 -0.078409	  0.040582	 -0.109795	 -0.108303	 -0.028740	  0.036311	 -0.066928
 -0.081270	 -0.102887	  0.081892	 -0.060183	  0.026226	 -0.072058	 -0.097468	  0.022557	 -0.071981	 -0.119160	 -0.045703	 -0.038511	 -0.128519
 -0.077338	 -0.115806	  0.068443	 -0.031122	  0.054655	 -0.119318	 -0.119951	  0.040687	 -0.087852	 -0.133337	 -0.056229	 -0.007760	 -0.114708
 -0.106938	 -0.093508	  0.023859	 -0.027609	  0.089617	 -0.097034	 -0.099795	  0.036804	 -0.112893	 -0.153646	 -0.067966	 -0.024704	 -0.144546
 -0.122874	 -0.079371	  0.018668	 -0.020515	  0.073773	 -0.107445	 -0.079077	  0.063751	 -0.078180	 -0.155600	 -0.088749	 -0.032342	 -0.138849
 -0.102839	 -0.108013	  0.015913	 -0.017889	  0.071684	 -0.126647	 -0.077694	  0.064129	 -0.068183	 -0.189591	 -0.095522	 -0.045369	 -0.125922
 -0.105251	 -0.114888	 -0.005750	 -0.028348	  0.104076	 -0.127771	 -0.106162	  0.068103	 -0.055853	 -0.162449	 -0.079156	 -0.039287	 -0.077888
 -0.093770	 -0.091568	  0.000363	 -0.036870	  0.086101	 -0.142419	 -0.093674	  0.046813	  0.009569	 -0.138774	 -0.072565	 -0.030429	 -0.075122
 -0.069753	 -0.064356	  0.028116	 -0.049971	  0.057545	 -0.169631	 -0.087124	  0.033855	 -0.001434	 -0.154478	 -0.067666	 -0.034419	 -0.068240
 -0.041510	 -0.076111	  0.056032	 -0.033495	  0.075911	 -0.188451	 -0.082029	  0.029637	  0.037029	 -0.168936	 -0.048706	 -0.026936	 -0.073989
 -0.061077	 -0.061000	  0.060808	  0.001998	  0.115425	 -0.206875	 -0.098825	  0.022934	  0.018383	 -0.194158	 -0.056202	 -0.014720	 -0.105285
 -0.106322	 -0.047026	  0.064435	  0.035092	  0.144963	 -0.204817	 -0.093204	  0.060610	 -0.029423	 -0.161569	 -0.052969	 -0.005140	 -0.112272
 -0.156804	 -0.040894	  0.103148	  0.004441	  0.143730	 -0.177612	 -0.087525	  0.102121	 -0.052296	 -0.120614	 -0.066663	 -0.041987	 -0.068043
 -0.159064	 -0.023081	  0.133021	 -0.011599	  0.131568	 -0.176542	 -0.095641	  0.099904	 -0.043790	 -0.113194	 -0.079041	 -0.056638	 -0.031788
 -0.195165	 -0.025980	  0.126448	 -0.023896	  0.109638	 -0.203433	 -0.068810	  0.083938	  0.021904	 -0.132726	 -0.097449	 -0.043487	 -0.016695
 -0.264776	 -0.026899	  0.126469	 -0.045403	  0.064690	 -0.199257	 -0.065848	  0.072205	  0.028770	 -0.127455	 -0.097511	 -0.036881	 -0.034151
 -0.248610	 -0.047703	  0.132679	 -0.029690	  0.040078	 -0.202612	 -0.070900	  0.049952	  0.043917	 -0.090687	 -0.108716	 -0.063581	 -0.070933
 -0.162671	 -0.046059	  0.120776	 -0.011182	  0.018934	 -0.205111	 -0.082426	  0.032612	  0.043811	 -0.072220	 -0.099267	 -0.084375	 -0.051701
 -0.089690	  0.002757	  0.105336	  0.012458	  0.010229	 -0.175204	 -0.075025	  0.012924	  0.059011	 -0.051329	 -0.058924	 -0.095281	 -0.033489
 -0.093838	  0.017380	  0.110651	  0.029159	  0.005809	 -0.147542	 -0.059547	  0.009643	  0.062342	 -0.050994	 -0.046033	 -0.081536	 -0.026390
 -0.125211	 -0.012575	  0.101610	  0.036733	  0.017238	 -0.092343	 -0.046206	 -0.004874	  0.068412	 -0.088125	 -0.024580	 -0.065831	 -0.028008
 -0.123049	 -0.025969	  0.115748	  0.028677	  0.027175	 -0.099415	 -0.000942	  0.008629	  0.075809	 -0.064223	 -0.043867	 -0.054503	  0.004518
 -0.078621	 -0.004612	  0.098236	  0.001467	  0.038051	 -0.092795	  0.040048	  0.021370	  0.082733	 -0.062041	 -0.053189	 -0.000967	  0.021372
 -0.052432	  0.014725	  0.089916	 -0.003700	  0.059236	 -0.068946	  0.012775	  0.010457	  0.058085	 -0.051696	 -0.032394	  0.001346	  0.007192
 -0.039517	 -0.018952	  0.102730	  0.010043	  0.043131	 -0.025593	  0.007818	 -0.011275	  0.047257	 -0.043872	 -0.032226	 -0.015686	 -0.015305
 -0.041964	 -0.032746	  0.095615	  0.018872	  0.024079	 -0.012945	 -0.011113	 -0.002313	  0.032550	 -0.035353	 -0.026048	 -0.028643	 -0.017481
 -0.012608	 -0.010468	  0.100626	  0.045092	 -0.014700	 -0.022156	 -0.017756	  0.003604	  0.037807	 -0.060670	 -0.031836	  0.000792	 -0.039348
 -0.016476	 -0.005605	  0.111497	  0.039850	 -0.035614	 -0.002305	 -0.024375	 -0.030191	  0.007585	 -0.038261	 -0.050467	  0.010789	 -0.057923
 -0.026706	 -0.023260	  0.117048	  0.041493	 -0.045115	  0.034753	  0.002359	  0.000754	  0.022412	 -0.031590	 -0.053575	  0.006408	 -0.075208
 -0.009625	 -0.024698	  0.130124	  0.038738	 -0.077296	  0.056354	 -0.029763	  0.012248	  0.026097	 -0.049443	 -0.021012	 -0.007334	 -0.092294
 -0.003461	 -0.023784	  0.123244	  0.034933	 -0.092428	  0.043287	 -0.044164	  0.019900	  0.021415	 -0.043468	 -0.005717	 -0.015559	 -0.082649
 -0.009023	  0.002323	  0.130900	  0.046151	 -0.034594	  0.057239	 -0.065781	  0.004733	  0.027275	 -0.066616	 -0.006908	 -0.009104	 -0.056551
  0.013039	  0.075987	  0.122317	  0.032646	 -0.012879	  0.094259	 -0.082296	 -0.008208	  0.007112	 -0.040289	  0.017873	 -0.008011	 -0.064144
  0.028919	  0.060758	  0.066642	  0.014035	  0.010934	  0.082742	 -0.058153	  0.015580	  0.022013	 -0.007131	  0.039150	 -0.016532	 -0.043440
  0.048061	  0.036035	  0.057952	  0.013804	  0.026955	  0.123774	 -0.062940	  0.042230	  0.012829	 -0.002755	  0.022648	 -0.031631	 -0.038980
  0.051379	  0.035179	  0.078244	 -0.011296	  0.044772	  0.147513	 -0.044808	  0.065365	 -0.006241	 -0.021874	  0.037628	 -0.042770	 -0.067848
  0.046471	  0.038889	  0.086602	 -0.008138	  0.031728	  0.103818	 -0.030685	  0.071394	 -0.024626	  0.006325	  0.074005	 -0.031533	 -0.051298
  0.025729	  0.022771	  0.077852	  0.006182	  0.027225	  0.120984	 -0.016511	  0.040389	  0.001205	  0.016982	  0.056559	 -0.001971	 -0.015299
  0.039226	  0.021005	  0.055220	  0.000543	  0.052881	  0.141683	 -0.020374	  0.006363	  0.017677	  0.022258	  0.042176	  0.002522	 -0.015431
  0.092666	  0.025030	  0.041465	 -0.001531	  0.014030	  0.136590	 -0.030660	  0.008497	  0.047991	 -0.004090	  0.073416	  0.008840	 -0.023320
  0.114780	  0.031231	  0.038471	  0.028574	  0.027586	  0.125268	 -0.035636	 -0.012730	  0.076044	  0.009799	  0.088958	 -0.006418	 -0.013108
  0.119731	  0.040024	  0.044722	  0.038377	  0.052545	  0.123154	 -0.029127	  0.012758	  0.075312	  0.044539	  0.097057	  0.010176	 -0.011389
  0.142788	  0.071422	  0.066000	  0.038782	  0.062914	  0.097554	 -0.013732	  0.047290	  0.100073	  0.045048	  0.070363	  0.009079	  0.000517
  0.135137	  0.088932	  0.076448	  0.052503	  0.081976	  0.112968	 -0.058456	  0.011286	  0.103369	  0.041399	  0.063942	  0.022450	  0.010264
  0.103227	  0.103084	  0.057162	  0.045385	  0.084325	  0.127132	 -0.046599	 -0.020411	  0.087420	  0.048474	  0.050550	  0.015788	 -0.004178
  0.077787	  0.121251	  0.056373	  0.038232	  0.058816	  0.093541	 -0.011823	 -0.014257	  0.076730	  0.057893	  0.074621	  0.005532	  0.013522
  0.078799	  0.106472	  0.066245	  0.008061	  0.038309	  0.087287	  0.011624	 -0.023283	  0.108746	  0.065065	  0.052846	  0.023898	  0.026165
  0.134051	  0.091831	  0.051478	 -0.013776	  0.030078	  0.070332	 -0.006382	 -0.043349	  0.146402	  0.102514	  0.079833	  0.022624	  0.008232
  0.146838	  0.084575	  0.030297	  0.015110	  0.031370	  0.069511	 -0.054023	 -0.024107	  0.173797	  0.115904	  0.097759	  0.036634	 -0.023507
  0.165981	  0.091456	  0.022510	  0.013656	  0.015050	  0.060487	 -0.047558	 -0.005426	  0.182148	  0.120875	  0.109957	  0.040790	 -0.024213
  0.210842	  0.097742	  0.029020	  0.037183	  0.011504	  0.015720	 -0.075035	 -0.018104	  0.153280	  0.128563	  0.105948	  0.040384	 -0.009920
  0.221649	  0.119907	  0.014814	  0.020411	  0.007726	 -0.000308	 -0.106498	  0.009205	  0.148959	  0.114089	  0.073439	  0.042203	  0.018033
  0.175092	  0.138899	  0.002272	 -0.005403	 -0.016730	 -0.012271	 -0.124567	  0.008975	  0.155630	  0.141026	  0.083621	  0.046614	  0.011620
  0.177442	  0.133567	 -0.038121	  0.002739	  0.000016	 -0.029736	 -0.136521	  0.010166	  0.168305	  0.133336	  0.086191	  0.058297	 -0.012726
  0.198822	  0.120196	 -0.008915	  0.029096	  0.030021	 -0.022193	 -0.151767	  0.037465	  0.177763	  0.087996	  0.087036	  0.049166	  0.014742
  0.190320	  0.108337	 -0.017675	  0.000063	  0.053766	  0.001228	 -0.149239	  0.073926	  0.132477	  0.091206	  0.074698	  0.041969	 -0.011243
  0.193954	  0.089882	 -0.026239	 -0.041370	  0.071707	  0.032287	 -0.151932	  0.100882	  0.104920	  0.085671	  0.071342	  0.043340	  0.000602
  0.177898	  0.085174	 -0.000520	 -0.062449	  0.086015	  0.065098	 -0.174807	  0.115905	  0.105410	  0.073931	  0.081709	  0.057053	  0.032202
  0.181166	  0.089789	 -0.007894	 -0.061592	  0.067164	  0.061174	 -0.215461	  0.114765	  0.095494	  0.066575	  0.079431	  0.083730	  0.041129
  0.170049	  0.102222	 -0.005821	 -0.060040	  0.057661	  0.046891	 -0.186650	  0.111773	  0.126826	  0.065494	  0.087331	  0.106213	  0.022659
  0.150045	  0.113637	 -0.020085	 -0.060186	  0.048212	  0.052465	 -0.169250	  0.129135	  0.136750	  0.071404	  0.114209	  0.078118	  0.026425
  0.175207	  0.130285	  0.004135	 -0.067672	  0.007866	  0.079392	 -0.187056	  0.120148	  0.142443	  0.112930	  0.115918	  0.079583	  0.065902
  0.159475	  0.106677	  0.000345	 -0.086624	  0.010821	  0.070968	 -0.178455	  0.131705	  0.194455	  0.114169	  0.126096	  0.094685	  0.089155
  0.152843	  0.060668	 -0.016800	 -0.092963	  0.062217	  0.047019	 -0.180938	  0.142905	  0.204462	  0.129839	  0.142321	  0.089451	  0.082541
  0.151482	  0.056694	 -0.053231	 -0.077480	  0.087007	  0.039547	 -0.154203	  0.136379	  0.213036	  0.174533	  0.163985	  0.060047	  0.093770
  0.137151	  0.085279	 -0.057597	 -0.069426	  0.073818	  0.017733	 -0.152356	  0.102028	  0.187109	  0.179667	  0.178793	  0.055322	  0.109452
  0.125756	  0.092323	 -0.029685	 -0.078865	  0.089137	  0.025786	 -0.196138	  0.083571	  0.163582	  0.167312	  0.148720	  0.073476	  0.101195
  0.123705	  0.070215	 -0.009960	 -0.063766	  0.104844	  0.039110	 -0.229141	  0.113033	  0.163327	  0.179407	  0.169715	  0.065522	  0.090758
  0.127950	  0.079256	 -0.024122	 -0.033417	  0.112482	  0.028960	 -0.226197	  0.092178	  0.181431	  0.192155	  0.186934	  0.043189	  0.070162
  0.149080	  0.064806	 -0.042336	 -0.012183	  0.078139	  0.021095	 -0.226097	  0.074445	  0.182498	  0.191082	  0.189828	  0.064811	  0.046361
  0.137435	  0.082961	 -0.055856	 -0.008098	  0.045588	 -0.011018	 -0.231272	  0.065236	  0.188025	  0.191207	  0.191598	  0.078370	  0.055797
  0.096285	  0.117293	 -0.060802	 -0.037961	  0.008708	  0.010428	 -0.225830	  0.051360	  0.197440	  0.170232	  0.169955	  0.051975	  0.090402
  0.068554	  0.145092	 -0.070210	 -0.037159	  0.027349	  0.023052	 -0.190978	  0.078836	  0.200047	  0.169609	  0.175686	  0.056390	  0.111734
  0.088509	  0.151292	 -0.079927	 -0.033840	  0.065146	  0.004894	 -0.195077	  0.107726	  0.204790	  0.144459	  0.180367	  0.075564	  0.120255
  0.088478	  0.141291	 -0.032295	 -0.068066	  0.030700	  0.003689	 -0.186536	  0.140464	  0.201598	  0.142759	  0.162690	  0.061240	  0.117064
  0.069359	  0.121236	 -0.011439	 -0.082428	  0.030823	  0.009985	 -0.178010	  0.140761	  0.180717	  0.155861	  0.185546	  0.052889	  0.130927
  0.058005	  0.123687	 -0.030541	 -0.087516	  0.038737	  0.010386	 -0.207146	  0.140472	  0.165042	  0.155922	  0.164198	  0.038215	  0.098009
  0.076513	  0.161002	 -0.023250	 -0.079865	  0.035816	  0.021567	 -0.216417	  0.158521	  0.121729	  0.157868	  0.153372	  0.032338	  0.063084
  0.109371	  0.147254	 -0.033232	 -0.078579	  0.017226	  0.037247	 -0.229913	  0.162725	  0.097555	  0.140376	  0.159866	  0.011217	  0.027177
  0.108482	  0.110884	 -0.052332	 -0.052918	  0.009571	  0.040794	 -0.231848	  0.184137	  0.109690	  0.131004	  0.138372	 -0.006147	  0.041691
  0.117619	  0.096334	 -0.038350	 -0.048955	  0.015036	  0.045062	 -0.239538	  0.160757	  0.118504	  0.126948	  0.173065	 -0.015789	  0.068657
  0.105816	  0.082269	 -0.041526	 -0.065647	  0.027461	  0.083518	 -0.221673	  0.162883	  0.129846	  0.138599	  0.187982	 -0.057680	  0.047177
  0.107956	  0.076716	 -0.070937	 -0.054695	  0.024427	  0.108070	 -0.269323	  0.170153	  0.106746	  0.126275	  0.195184	 -0.042349	  0.060765
  0.113685	  0.076070	 -0.060356	 -0.065339	  0.055154	  0.071841	 -0.283982	  0.171480	  0.101124	  0.132088	  0.191600	 -0.044876	  0.046534
  0.135929	  0.088672	 -0.051230	 -0.058010	  0.063968	  0.056260	 -0.294256	  0.209508	  0.087220	  0.152036	  0.187338	 -0.054597	  0.037715
  0.131105	  0.078592	 -0.029548	 -0.063630	  0.053259	  0.072858	 -0.327661	  0.197294	  0.036955	  0.158348	  0.150057	 -0.049755	  0.051183
  0.098629	  0.057397	 -0.031395	 -0.077377	  0.104012	  0.091750	 -0.319059	  0.190619	  0.033366	  0.129033	  0.127552	 -0.038862	  0.084148
