# Supplementary material for: A fluorescent photoimmunoconjugate for imaging of cholesteatoma
Source: Sci Rep. 2022 Nov 19;12:19905. doi: 10.1038/s41598-022-22072-9 (PMC9675863; doi:10.1038/s41598-022-22072-9)
Supplement: Supplementary file 2 — Supplementary Information 2. [file 41598_2022_22072_MOESM2_ESM.zip › Data/ABR-68-4]

:RUN-4	LEVEL SWEEP	TEMP:NaN	6/13/2018	1:47 PM	NaNHR:
:SW EAR: R	SW FREQ: 16.00	# AVERAGES: 512	REP RATE (/sec): 40	DRIVER: RS Tweeter	SAMPLE (�sec): 40	
:NOTES-
:CHAMBER-CH4B-PXI
:CFTS Version: V2.7.2 (R850)
:LEVELS:20;25;30;35;40;45;50;55;60;65;70;75;80;
:DATA
 -0.013642	  0.023440	  0.021331	  0.034137	  0.006115	  0.044479	  0.009530	 -0.067386	  0.049469	  0.044336	 -0.009786	 -0.037543	 -0.191145
  0.012674	  0.011243	  0.042765	  0.015551	  0.013201	  0.015961	  0.004748	 -0.062982	  0.062802	  0.073271	 -0.016213	 -0.059166	 -0.139231
  0.004849	 -0.009027	  0.033563	 -0.015131	  0.034254	  0.004039	  0.001774	 -0.039077	  0.055616	  0.048515	  0.009101	 -0.050195	 -0.117539
 -0.016295	  0.026639	 -0.016964	 -0.009942	  0.026114	  0.002920	  0.015575	 -0.022875	  0.042955	  0.003403	  0.007091	 -0.028754	 -0.094059
 -0.039935	  0.067543	 -0.024594	 -0.009889	  0.047264	 -0.004033	  0.005937	 -0.020260	  0.015308	 -0.052934	 -0.012712	 -0.027494	 -0.083388
 -0.026838	  0.056943	 -0.009604	  0.014307	  0.015370	 -0.011036	 -0.016776	 -0.028970	  0.015064	 -0.069735	 -0.027394	  0.025334	 -0.048320
 -0.017037	  0.027662	  0.023441	  0.035020	  0.012741	 -0.016311	 -0.042659	 -0.003822	  0.010237	 -0.029661	 -0.028808	  0.025665	 -0.016541
 -0.032844	  0.011520	  0.016982	  0.004580	  0.003662	 -0.024465	 -0.034294	 -0.013454	 -0.010553	 -0.034785	 -0.022751	 -0.018719	 -0.010794
 -0.003510	  0.000911	  0.018622	 -0.011683	  0.020931	  0.008143	 -0.035488	 -0.008470	 -0.027418	 -0.030619	 -0.047854	 -0.028605	 -0.015673
 -0.016441	 -0.022036	  0.015935	 -0.000306	  0.005566	  0.025073	 -0.002949	  0.005068	 -0.013695	  0.000913	 -0.012554	 -0.031229	 -0.032688
 -0.011357	 -0.027027	 -0.008003	  0.009015	 -0.002512	  0.026290	  0.028269	  0.014022	 -0.002187	 -0.003741	 -0.002322	 -0.047158	 -0.059011
 -0.007294	 -0.006670	  0.005847	 -0.011548	 -0.026253	  0.016230	  0.029454	  0.025774	  0.007840	 -0.026402	 -0.037875	 -0.078154	 -0.069773
  0.001194	  0.004094	  0.024674	 -0.018671	 -0.009361	 -0.006284	  0.024654	  0.037799	 -0.011624	 -0.061290	 -0.044141	 -0.082761	 -0.038739
 -0.008758	 -0.016910	  0.006143	  0.000737	  0.021099	 -0.023714	  0.003758	 -0.006475	 -0.023237	 -0.040726	 -0.031103	 -0.072944	  0.025027
 -0.013350	 -0.029751	 -0.018561	 -0.008870	 -0.012160	 -0.056505	 -0.000456	 -0.006395	 -0.026019	  0.007987	 -0.007430	 -0.031648	  0.049107
 -0.003979	 -0.048148	 -0.040941	 -0.029680	 -0.027616	 -0.059210	  0.016075	  0.023120	 -0.032054	  0.021161	  0.006418	  0.010628	  0.064753
 -0.018603	 -0.033163	 -0.041445	 -0.015065	 -0.031658	 -0.039492	  0.015992	  0.018724	 -0.066184	  0.017398	  0.039436	  0.068956	  0.119395
  0.035318	 -0.030406	 -0.032866	 -0.001840	 -0.029501	  0.012265	  0.002531	  0.043956	 -0.053780	  0.039098	  0.051290	  0.122873	  0.184176
  0.071910	 -0.001470	 -0.013773	  0.010280	 -0.028375	  0.039202	 -0.005532	  0.054342	 -0.026291	  0.039380	  0.064473	  0.160366	  0.207799
  0.103936	 -0.005389	 -0.002553	  0.008999	 -0.038882	  0.046448	 -0.020145	  0.057361	  0.033754	  0.054432	  0.123137	  0.180548	  0.266646
  0.078551	 -0.006124	 -0.006037	  0.011883	 -0.046738	  0.064808	 -0.020439	  0.057494	  0.063715	  0.076069	  0.170277	  0.226448	  0.289882
  0.052494	  0.039857	 -0.004224	  0.011598	 -0.027503	  0.089085	  0.002940	  0.061197	  0.093350	  0.112404	  0.190739	  0.250171	  0.261154
  0.052843	  0.048903	 -0.009869	  0.021937	 -0.033032	  0.056947	  0.031942	  0.061765	  0.113707	  0.130730	  0.180106	  0.244575	  0.264625
  0.044050	  0.033587	 -0.008471	 -0.004050	 -0.034294	  0.053945	  0.048474	  0.070790	  0.098681	  0.111579	  0.140181	  0.225760	  0.274227
  0.026098	  0.016758	 -0.022829	  0.005103	 -0.030767	  0.082722	  0.062339	  0.090940	  0.081313	  0.126048	  0.126218	  0.235079	  0.255030
  0.048677	  0.000628	 -0.064788	  0.008751	 -0.005117	  0.103963	  0.097886	  0.115152	  0.047254	  0.130070	  0.163207	  0.268001	  0.261672
  0.076980	  0.034184	 -0.079478	  0.021871	 -0.004316	  0.124790	  0.100026	  0.077496	  0.055253	  0.113165	  0.193785	  0.296199	  0.285849
  0.055106	  0.030827	 -0.064031	  0.053990	 -0.010924	  0.132196	  0.104860	  0.037004	  0.041056	  0.139345	  0.215511	  0.303769	  0.304627
  0.063854	  0.021907	 -0.072998	  0.059107	  0.001826	  0.097573	  0.085958	  0.037482	  0.043915	  0.156984	  0.235778	  0.331765	  0.364532
  0.032389	  0.030968	 -0.041433	  0.052895	  0.018510	  0.091476	  0.075635	  0.059030	  0.077953	  0.180477	  0.255857	  0.391812	  0.460212
 -0.005459	  0.041041	 -0.016238	  0.061504	 -0.003597	  0.080571	  0.106841	  0.098960	  0.138619	  0.189818	  0.297033	  0.470854	  0.540572
 -0.013882	  0.035612	 -0.016145	  0.082095	 -0.014496	  0.105008	  0.130354	  0.145130	  0.178630	  0.229594	  0.376670	  0.546789	  0.611776
 -0.008704	 -0.016705	 -0.032581	  0.066494	 -0.040440	  0.103070	  0.156759	  0.177310	  0.211818	  0.276550	  0.438198	  0.613659	  0.651843
 -0.002470	  0.005358	 -0.035816	  0.058348	 -0.023541	  0.110685	  0.181365	  0.205650	  0.230756	  0.309727	  0.484256	  0.642829	  0.674871
 -0.013425	 -0.000319	 -0.044252	  0.076095	  0.008883	  0.108389	  0.181070	  0.266355	  0.257561	  0.319685	  0.473051	  0.630109	  0.675591
  0.003698	  0.008647	 -0.023822	  0.116084	  0.009576	  0.126254	  0.234657	  0.320028	  0.293681	  0.326228	  0.416219	  0.594804	  0.655034
  0.013354	 -0.001586	 -0.007724	  0.144516	  0.043221	  0.153059	  0.270417	  0.312571	  0.314773	  0.312743	  0.369057	  0.524336	  0.595464
  0.020968	  0.005527	 -0.020933	  0.160421	  0.066159	  0.158609	  0.248061	  0.298394	  0.314161	  0.313683	  0.301905	  0.462943	  0.510720
  0.019159	  0.002219	 -0.005487	  0.194026	  0.117427	  0.116514	  0.252461	  0.274468	  0.306581	  0.267594	  0.246807	  0.396473	  0.373856
  0.007980	  0.020107	 -0.023079	  0.199688	  0.131262	  0.099010	  0.274000	  0.215851	  0.268165	  0.208261	  0.169110	  0.276026	  0.238751
  0.011439	  0.051101	 -0.011382	  0.179782	  0.114080	  0.097579	  0.257903	  0.179541	  0.203409	  0.183194	  0.065954	  0.133453	  0.109033
  0.002586	  0.046942	 -0.004344	  0.181278	  0.067651	  0.081302	  0.197741	  0.093193	  0.118499	  0.104581	 -0.018476	 -0.020749	 -0.022947
  0.011457	  0.046703	 -0.003206	  0.208346	  0.057000	  0.082831	  0.124376	  0.018883	  0.078741	  0.008405	 -0.122506	 -0.156735	 -0.101977
  0.024204	  0.053932	 -0.016816	  0.196258	  0.069789	  0.045871	  0.094170	 -0.010264	  0.050398	 -0.049497	 -0.225004	 -0.276660	 -0.194409
  0.035269	  0.059623	 -0.029273	  0.155478	  0.078351	  0.023171	  0.041953	 -0.055713	  0.008612	 -0.122856	 -0.273081	 -0.336818	 -0.268306
  0.062822	  0.058178	 -0.023814	  0.137659	  0.051719	  0.008963	 -0.005464	 -0.093743	 -0.051496	 -0.218016	 -0.301871	 -0.350348	 -0.336767
  0.088235	  0.086281	 -0.010345	  0.127536	  0.001902	 -0.033485	 -0.027602	 -0.144866	 -0.107690	 -0.282735	 -0.344405	 -0.378124	 -0.390825
  0.090805	  0.110724	  0.027933	  0.093182	 -0.026984	 -0.114466	 -0.049354	 -0.198457	 -0.127418	 -0.303182	 -0.393006	 -0.362710	 -0.403490
  0.091693	  0.115391	  0.004950	  0.040260	 -0.081199	 -0.126076	 -0.060501	 -0.216069	 -0.148600	 -0.300551	 -0.379601	 -0.347330	 -0.369346
  0.083551	  0.090459	 -0.007241	  0.013062	 -0.088399	 -0.119852	 -0.075898	 -0.214296	 -0.160597	 -0.256020	 -0.352151	 -0.338295	 -0.318379
  0.086613	  0.081710	 -0.019710	 -0.006771	 -0.070928	 -0.115905	 -0.061355	 -0.189679	 -0.167725	 -0.226829	 -0.328139	 -0.259592	 -0.243157
  0.088507	  0.100825	 -0.019938	  0.006777	 -0.077628	 -0.124505	 -0.046757	 -0.172856	 -0.153227	 -0.193710	 -0.280691	 -0.173876	 -0.164441
  0.038715	  0.065822	 -0.044532	 -0.004083	 -0.122912	 -0.115394	 -0.047584	 -0.133098	 -0.100891	 -0.133731	 -0.212770	 -0.064163	 -0.046141
  0.040008	  0.031771	 -0.042758	  0.008962	 -0.108347	 -0.119463	 -0.019942	 -0.100728	 -0.023323	 -0.078198	 -0.108055	  0.112281	  0.135107
  0.053054	  0.050082	 -0.014664	  0.021726	 -0.123771	 -0.081520	  0.039527	 -0.053798	  0.072016	  0.013410	 -0.018284	  0.257559	  0.274790
  0.047422	  0.037172	  0.027304	  0.007674	 -0.107001	 -0.023698	  0.113798	  0.021081	  0.165365	  0.108743	  0.093414	  0.333506	  0.352461
  0.041745	  0.017445	  0.015119	 -0.006205	 -0.080951	 -0.004702	  0.183863	  0.117211	  0.251834	  0.190550	  0.205469	  0.390172	  0.429940
  0.073762	  0.010659	 -0.033752	 -0.002754	 -0.078245	  0.023109	  0.216743	  0.168101	  0.294357	  0.267186	  0.293852	  0.423441	  0.399086
  0.066111	  0.000153	 -0.032208	  0.010929	 -0.071052	  0.030643	  0.240287	  0.215071	  0.369496	  0.327631	  0.290301	  0.368908	  0.292656
  0.070118	  0.026054	 -0.028848	  0.014312	 -0.058263	  0.069774	  0.259795	  0.282297	  0.407521	  0.354344	  0.267074	  0.275130	  0.214038
  0.091673	  0.047509	 -0.018293	  0.049999	 -0.012980	  0.114001	  0.280676	  0.314920	  0.368757	  0.377072	  0.204869	  0.170334	  0.165914
  0.087985	  0.040306	  0.023208	  0.112251	  0.037182	  0.157951	  0.293452	  0.324392	  0.363377	  0.324136	  0.138599	  0.052905	  0.076340
  0.084559	  0.076047	  0.062776	  0.129661	  0.071169	  0.160504	  0.366090	  0.285389	  0.293730	  0.248864	  0.045429	 -0.023177	 -0.003211
  0.101647	  0.064920	  0.080463	  0.151118	  0.072840	  0.150026	  0.353888	  0.236869	  0.232521	  0.177856	 -0.051806	 -0.087155	 -0.032974
  0.095552	  0.058407	  0.109862	  0.138786	  0.081488	  0.111537	  0.314114	  0.230457	  0.204681	  0.156529	 -0.157479	 -0.145154	 -0.126249
  0.095156	  0.091984	  0.107091	  0.129543	  0.058495	  0.105966	  0.258075	  0.189122	  0.201314	  0.095503	 -0.235732	 -0.199578	 -0.225020
  0.111070	  0.087375	  0.099931	  0.118734	  0.049232	  0.069412	  0.186922	  0.150720	  0.154065	  0.011925	 -0.293885	 -0.284911	 -0.262252
  0.131497	  0.098110	  0.130489	  0.109677	  0.040281	  0.028705	  0.180139	  0.118980	  0.063496	 -0.047297	 -0.347165	 -0.313054	 -0.313730
  0.155600	  0.139192	  0.120238	  0.082263	  0.009625	  0.010890	  0.155437	  0.046447	 -0.028194	 -0.109591	 -0.418851	 -0.353298	 -0.349224
  0.149505	  0.135008	  0.119884	  0.084172	 -0.015179	 -0.025758	  0.123220	 -0.053713	 -0.128683	 -0.165302	 -0.427206	 -0.348677	 -0.324457
  0.143045	  0.093142	  0.117573	  0.087204	 -0.025819	 -0.050084	  0.094744	 -0.117618	 -0.166764	 -0.207347	 -0.385631	 -0.295675	 -0.250350
  0.151573	  0.120319	  0.122770	  0.084706	 -0.067626	 -0.095701	  0.066576	 -0.181086	 -0.171059	 -0.222506	 -0.362329	 -0.248687	 -0.155791
  0.158311	  0.105406	  0.096084	  0.081734	 -0.092084	 -0.146873	  0.035316	 -0.198833	 -0.215341	 -0.232622	 -0.275350	 -0.145859	 -0.005557
  0.144771	  0.084957	  0.064098	  0.068193	 -0.097912	 -0.183432	 -0.004198	 -0.153035	 -0.201557	 -0.167466	 -0.207563	 -0.000590	  0.122345
  0.129815	  0.096282	  0.049437	  0.041148	 -0.138064	 -0.179431	 -0.014984	 -0.148418	 -0.112955	 -0.077944	 -0.116183	  0.124216	  0.196826
  0.084729	  0.105781	  0.045719	 -0.007772	 -0.153003	 -0.171532	 -0.024740	 -0.140046	 -0.046518	  0.020642	 -0.014493	  0.191421	  0.273349
  0.097774	  0.080616	  0.000744	 -0.002837	 -0.151796	 -0.181744	  0.000525	 -0.124586	  0.019499	  0.133598	  0.080823	  0.253603	  0.300092
  0.131851	  0.089971	  0.017332	  0.001928	 -0.133963	 -0.197047	  0.032519	 -0.071168	  0.085503	  0.230677	  0.159013	  0.291302	  0.279085
  0.116159	  0.062822	  0.011412	 -0.056968	 -0.137827	 -0.219983	  0.058910	  0.007983	  0.123830	  0.281333	  0.200063	  0.259030	  0.243058
  0.090436	  0.054047	 -0.014996	 -0.076089	 -0.113563	 -0.189936	  0.077764	  0.032513	  0.168062	  0.348671	  0.189973	  0.198184	  0.210074
  0.073032	  0.086531	 -0.012631	 -0.061267	 -0.075005	 -0.155974	  0.099235	  0.060133	  0.185764	  0.351616	  0.175662	  0.178955	  0.155961
  0.070175	  0.056801	 -0.033506	 -0.027797	 -0.086124	 -0.120248	  0.095819	  0.084461	  0.215050	  0.317827	  0.132417	  0.132651	  0.115960
  0.076454	  0.061110	 -0.011975	 -0.018565	 -0.081861	 -0.094039	  0.099217	  0.107675	  0.221493	  0.278210	  0.067721	  0.077739	  0.067286
  0.073780	  0.066788	  0.003573	 -0.027249	 -0.074366	 -0.110988	  0.119838	  0.113638	  0.232168	  0.198627	  0.022082	  0.034316	  0.012597
  0.085470	  0.085145	  0.011886	 -0.010167	 -0.077669	 -0.096736	  0.143020	  0.130690	  0.215370	  0.146072	 -0.029003	 -0.054235	 -0.047891
  0.092886	  0.058341	 -0.007543	  0.011780	 -0.075104	 -0.041468	  0.167084	  0.142507	  0.170035	  0.129106	 -0.048382	 -0.090860	 -0.093745
  0.062307	  0.041424	 -0.029616	  0.031215	 -0.071189	  0.004132	  0.172712	  0.102337	  0.152284	  0.104943	 -0.067899	 -0.160081	 -0.129717
  0.087160	  0.039400	 -0.044225	  0.026121	 -0.059373	  0.004974	  0.168392	  0.062583	  0.106803	  0.078134	 -0.126163	 -0.196945	 -0.154112
  0.080188	  0.054525	 -0.060428	  0.054589	 -0.037702	 -0.024754	  0.172552	  0.039205	  0.069100	  0.038610	 -0.171244	 -0.195455	 -0.164319
  0.082253	  0.041034	 -0.047470	  0.052992	 -0.027511	 -0.077804	  0.159874	  0.033018	  0.061221	  0.003451	 -0.173032	 -0.223257	 -0.175199
  0.102309	  0.047760	 -0.010985	  0.054319	 -0.051957	 -0.091691	  0.151163	  0.026563	  0.003072	 -0.006610	 -0.218468	 -0.231269	 -0.172954
  0.106296	  0.051515	 -0.013325	  0.061656	 -0.088313	 -0.081558	  0.124497	  0.001754	 -0.032356	 -0.005651	 -0.260169	 -0.225928	 -0.163649
  0.110704	  0.051020	 -0.034223	  0.026509	 -0.110699	 -0.077905	  0.063575	 -0.023045	 -0.013215	 -0.037684	 -0.262134	 -0.209326	 -0.169328
  0.097523	  0.035403	 -0.003736	  0.003431	 -0.082345	 -0.104099	  0.053688	 -0.034412	 -0.047753	 -0.079930	 -0.223558	 -0.214096	 -0.181587
  0.117252	  0.047421	  0.027319	  0.003205	 -0.073457	 -0.105868	  0.028373	 -0.058332	 -0.091405	 -0.089708	 -0.199851	 -0.181564	 -0.210928
  0.095714	  0.041758	  0.052507	 -0.019700	 -0.051353	 -0.089575	  0.005050	 -0.072078	 -0.054694	 -0.071439	 -0.171640	 -0.161789	 -0.206182
  0.074633	  0.045937	  0.021270	 -0.018152	 -0.036302	 -0.076494	  0.006610	 -0.077894	 -0.030061	 -0.034694	 -0.157898	 -0.131656	 -0.187288
  0.094486	  0.044891	  0.009117	 -0.035929	 -0.017759	 -0.101371	 -0.020180	 -0.042909	 -0.024170	 -0.018542	 -0.133788	 -0.136325	 -0.178825
  0.094521	 -0.008793	  0.016794	 -0.041791	 -0.037261	 -0.130725	  0.002955	 -0.026010	  0.005715	  0.024520	 -0.055043	 -0.079645	 -0.142188
  0.092852	 -0.014840	  0.020023	 -0.047998	 -0.053803	 -0.123923	  0.005088	 -0.011225	  0.048206	  0.033530	 -0.003133	 -0.046020	 -0.102141
  0.103628	  0.016504	  0.014635	 -0.049844	 -0.054355	 -0.065349	  0.034180	 -0.018058	  0.073867	  0.056095	  0.020750	 -0.007784	 -0.034351
  0.095962	  0.013001	 -0.005069	 -0.053541	 -0.074240	 -0.005369	  0.056262	  0.000139	  0.117784	  0.074262	  0.097461	  0.052162	  0.042182
  0.081320	 -0.003887	 -0.013798	 -0.028718	 -0.091938	 -0.001013	  0.059397	 -0.013208	  0.157049	  0.118850	  0.190449	  0.111731	  0.123753
  0.069133	  0.016698	 -0.038462	  0.000351	 -0.051365	  0.025598	  0.088129	  0.022027	  0.204947	  0.157925	  0.181026	  0.148911	  0.179801
  0.078240	  0.043485	 -0.049145	  0.020885	 -0.035418	  0.046246	  0.119559	  0.080962	  0.275248	  0.186267	  0.180140	  0.180201	  0.214305
  0.075446	  0.042585	 -0.021476	  0.028021	 -0.056217	  0.028862	  0.153948	  0.102753	  0.332379	  0.231689	  0.193297	  0.199827	  0.211047
  0.066379	  0.025953	 -0.015632	 -0.011924	 -0.070458	  0.038126	  0.139727	  0.148749	  0.369743	  0.273935	  0.213895	  0.194701	  0.231453
  0.098828	  0.012249	 -0.016406	 -0.029457	 -0.057903	  0.043678	  0.143058	  0.176053	  0.407738	  0.300182	  0.250810	  0.189113	  0.248177
  0.142058	  0.028236	 -0.018050	 -0.002680	  0.004113	  0.033876	  0.169354	  0.162810	  0.421606	  0.312046	  0.263693	  0.212104	  0.236780
  0.118590	  0.042584	 -0.013401	  0.011732	  0.011502	  0.016204	  0.199930	  0.144020	  0.379923	  0.332920	  0.274443	  0.212661	  0.206418
  0.122914	  0.062382	  0.014494	  0.003323	  0.021288	  0.009374	  0.182852	  0.159405	  0.372531	  0.335404	  0.282538	  0.234404	  0.176453
  0.123991	  0.053214	  0.027721	  0.017937	  0.039759	  0.054436	  0.168345	  0.156799	  0.398416	  0.366887	  0.314011	  0.237334	  0.175777
  0.125115	  0.042736	  0.028722	 -0.001933	  0.035166	  0.071049	  0.161209	  0.134219	  0.408158	  0.358602	  0.282437	  0.190571	  0.149310
  0.099780	  0.071263	  0.039682	  0.002065	  0.023713	  0.045888	  0.177602	  0.135073	  0.398021	  0.319538	  0.223920	  0.153530	  0.123167
  0.093333	  0.092896	  0.063283	  0.026718	  0.037391	  0.061684	  0.208893	  0.128570	  0.377032	  0.267797	  0.190714	  0.094469	  0.062812
  0.087251	  0.105209	  0.094442	  0.025657	  0.049137	  0.069424	  0.198101	  0.133624	  0.318719	  0.219897	  0.180655	  0.006768	  0.017989
  0.105104	  0.108904	  0.136499	  0.028295	  0.052722	  0.079130	  0.207195	  0.153082	  0.282200	  0.197923	  0.131249	 -0.050677	 -0.026997
  0.107132	  0.115320	  0.144849	  0.039950	  0.028197	  0.069722	  0.174767	  0.148214	  0.270382	  0.158197	  0.058617	 -0.060969	 -0.092015
  0.091512	  0.090171	  0.130740	  0.037830	 -0.010156	  0.082803	  0.128930	  0.114696	  0.229332	  0.133381	  0.019755	 -0.062987	 -0.140093
  0.063680	  0.068511	  0.140416	  0.043470	 -0.016621	  0.126439	  0.074304	  0.093702	  0.194864	  0.081199	 -0.026921	 -0.131997	 -0.178164
  0.027125	  0.083165	  0.151690	  0.046145	 -0.031129	  0.136374	  0.058989	  0.055268	  0.133493	  0.023009	 -0.070042	 -0.176111	 -0.183622
  0.034492	  0.059494	  0.107075	  0.012054	 -0.041434	  0.112167	  0.058794	 -0.012194	  0.121152	 -0.033644	 -0.119066	 -0.177191	 -0.235108
  0.066449	  0.114310	  0.086848	 -0.000486	 -0.025110	  0.074204	  0.017517	 -0.072784	  0.109700	 -0.076150	 -0.129299	 -0.206850	 -0.280635
  0.081363	  0.128610	  0.111451	 -0.013462	 -0.053379	  0.000274	 -0.011923	 -0.087599	  0.070738	 -0.090244	 -0.156453	 -0.247397	 -0.298649
  0.031747	  0.114244	  0.104955	 -0.017937	 -0.083048	 -0.055421	 -0.070881	 -0.090639	  0.023899	 -0.120060	 -0.212062	 -0.261036	 -0.348155
  0.033159	  0.104596	  0.093080	 -0.045664	 -0.100888	 -0.039225	 -0.093454	 -0.091482	 -0.027957	 -0.160127	 -0.263546	 -0.259354	 -0.368696
  0.029088	  0.115745	  0.117376	 -0.069453	 -0.083571	 -0.034578	 -0.095184	 -0.123886	 -0.019740	 -0.171069	 -0.297817	 -0.302215	 -0.411017
  0.045070	  0.088377	  0.097483	 -0.075667	 -0.124931	 -0.037333	 -0.077278	 -0.190371	 -0.050649	 -0.192351	 -0.272417	 -0.349752	 -0.422887
  0.043829	  0.066726	  0.082688	 -0.064476	 -0.127736	 -0.042794	 -0.085618	 -0.204883	 -0.092239	 -0.247874	 -0.285907	 -0.350108	 -0.409839
  0.027260	  0.078428	  0.072773	 -0.080053	 -0.169702	 -0.048309	 -0.085492	 -0.236041	 -0.132062	 -0.266364	 -0.294187	 -0.343118	 -0.398211
  0.020124	  0.101334	  0.063249	 -0.098390	 -0.194887	 -0.043067	 -0.097313	 -0.266864	 -0.137340	 -0.245530	 -0.293338	 -0.327803	 -0.376070
  0.007497	  0.092276	  0.041845	 -0.101301	 -0.182531	 -0.104235	 -0.134631	 -0.245076	 -0.172852	 -0.246450	 -0.279147	 -0.314200	 -0.331364
 -0.014696	  0.060461	  0.018618	 -0.143654	 -0.189787	 -0.135443	 -0.135473	 -0.259350	 -0.202886	 -0.229121	 -0.258252	 -0.320149	 -0.244891
  0.023796	  0.059485	  0.008572	 -0.168308	 -0.197516	 -0.140859	 -0.130363	 -0.226026	 -0.187917	 -0.217000	 -0.213603	 -0.272246	 -0.151666
  0.042847	  0.019015	  0.018159	 -0.152274	 -0.230474	 -0.130049	 -0.134564	 -0.189638	 -0.166409	 -0.198567	 -0.155131	 -0.208090	 -0.097969
  0.054404	  0.020613	  0.013044	 -0.123441	 -0.210668	 -0.131155	 -0.103529	 -0.190134	 -0.149081	 -0.165688	 -0.141316	 -0.139996	 -0.064071
  0.048623	  0.031455	 -0.009071	 -0.130620	 -0.180373	 -0.126962	 -0.088129	 -0.190746	 -0.125650	 -0.125647	 -0.108334	 -0.073616	 -0.028992
  0.046563	  0.036984	 -0.033452	 -0.149207	 -0.174552	 -0.096350	 -0.064420	 -0.186643	 -0.062936	 -0.075113	 -0.071165	  0.000494	 -0.003764
  0.059862	  0.059275	 -0.019213	 -0.155792	 -0.186974	 -0.116809	 -0.047906	 -0.168341	 -0.027716	 -0.036757	 -0.048661	  0.012307	 -0.019376
  0.052397	  0.061824	 -0.002088	 -0.163036	 -0.210321	 -0.105712	 -0.081431	 -0.148541	  0.011892	 -0.049774	 -0.046132	 -0.009736	 -0.006629
  0.032791	  0.038172	  0.025648	 -0.151271	 -0.236543	 -0.058595	 -0.072712	 -0.139125	  0.029684	 -0.031394	 -0.053252	 -0.022434	  0.006993
  0.022004	  0.032906	  0.024000	 -0.131845	 -0.216251	 -0.039904	 -0.066095	 -0.134245	  0.017424	 -0.011682	 -0.058689	 -0.052367	 -0.082338
  0.027909	  0.032856	  0.029798	 -0.114060	 -0.212883	 -0.018880	 -0.030828	 -0.110856	  0.042641	 -0.006059	 -0.083306	 -0.079541	 -0.169352
  0.046428	 -0.014063	  0.035375	 -0.087660	 -0.181353	 -0.001522	  0.007531	 -0.075897	  0.035070	 -0.029018	 -0.078697	 -0.104342	 -0.197064
  0.066968	  0.005286	  0.048545	 -0.058178	 -0.144762	  0.047401	  0.007284	 -0.085686	  0.000234	 -0.052688	 -0.089548	 -0.142503	 -0.206529
  0.036476	  0.020811	  0.061170	 -0.044122	 -0.138001	  0.057740	  0.015593	 -0.117440	 -0.028934	 -0.092731	 -0.124606	 -0.208658	 -0.233063
 -0.005344	 -0.001062	  0.038727	 -0.024850	 -0.131380	  0.090049	  0.045828	 -0.154934	 -0.022653	 -0.119257	 -0.178789	 -0.222925	 -0.288456
 -0.009683	  0.008984	  0.050678	 -0.024844	 -0.130705	  0.077319	  0.016008	 -0.158202	 -0.042771	 -0.130075	 -0.218334	 -0.226657	 -0.318320
 -0.016824	  0.006997	  0.056131	 -0.018511	 -0.135824	  0.066730	  0.002133	 -0.115858	 -0.092322	 -0.147742	 -0.202887	 -0.265456	 -0.342391
  0.002729	  0.019567	  0.006024	  0.014707	 -0.142618	  0.025447	  0.028450	 -0.092431	 -0.081458	 -0.152020	 -0.204367	 -0.269550	 -0.329046
  0.017602	  0.000337	  0.023698	  0.030667	 -0.137811	  0.035525	  0.042889	 -0.103328	 -0.073988	 -0.179794	 -0.228325	 -0.259851	 -0.326991
  0.002080	  0.017731	  0.041272	  0.007131	 -0.133379	  0.047064	  0.044839	 -0.100235	 -0.058207	 -0.221423	 -0.250688	 -0.267696	 -0.329657
 -0.000407	  0.007457	  0.079777	 -0.038566	 -0.117906	  0.028587	 -0.000757	 -0.116289	 -0.033121	 -0.202699	 -0.217615	 -0.270887	 -0.286052
  0.028885	  0.013965	  0.106570	 -0.023941	 -0.111056	  0.028255	 -0.040582	 -0.143944	 -0.012532	 -0.188072	 -0.227207	 -0.279020	 -0.257468
  0.039399	  0.048005	  0.101306	 -0.030293	 -0.132409	  0.005719	 -0.070904	 -0.115904	 -0.045826	 -0.151677	 -0.232975	 -0.261911	 -0.246896
  0.004711	  0.041084	  0.096121	 -0.000716	 -0.134131	 -0.019990	 -0.069377	 -0.103295	 -0.067132	 -0.108948	 -0.195676	 -0.224778	 -0.226131
 -0.010891	  0.027047	  0.111752	 -0.003236	 -0.120850	 -0.059489	 -0.055550	 -0.111357	 -0.053093	 -0.111473	 -0.154517	 -0.177753	 -0.175662
 -0.002336	 -0.001759	  0.083197	 -0.030026	 -0.102243	 -0.045667	 -0.072045	 -0.098735	 -0.022937	 -0.068187	 -0.146830	 -0.135030	 -0.141101
  0.005334	 -0.014140	  0.077172	  0.002224	 -0.086137	 -0.041422	 -0.036290	 -0.089955	  0.033790	 -0.024285	 -0.130418	 -0.102815	 -0.129550
 -0.004045	  0.015201	  0.061686	  0.003736	 -0.104524	 -0.046790	 -0.050357	 -0.044529	  0.056271	 -0.026516	 -0.140166	 -0.048713	 -0.109311
 -0.031290	  0.055347	  0.051793	  0.016154	 -0.058322	 -0.021881	 -0.022105	 -0.019889	  0.074098	 -0.039247	 -0.142057	 -0.029159	 -0.098738
 -0.050338	  0.044142	  0.068613	  0.022977	 -0.032934	  0.010507	  0.003812	 -0.038308	  0.058057	 -0.071789	 -0.104633	 -0.029805	 -0.070159
 -0.038733	  0.047873	  0.078525	  0.028062	 -0.019165	  0.030007	  0.017252	 -0.034970	  0.061782	 -0.082444	 -0.064536	 -0.002509	 -0.065159
 -0.030975	  0.092941	  0.100223	  0.029664	 -0.011595	  0.035130	  0.069300	 -0.039400	  0.049011	 -0.053187	 -0.053096	  0.013735	 -0.073574
 -0.042669	  0.105806	  0.108790	  0.033666	 -0.016227	  0.052841	  0.075345	 -0.044577	  0.041753	 -0.017317	 -0.062775	  0.007672	 -0.055618
 -0.086871	  0.137230	  0.098993	  0.033938	 -0.032248	  0.036370	  0.075014	 -0.022754	  0.031607	  0.028384	 -0.086954	 -0.010927	 -0.018204
 -0.058191	  0.131558	  0.108165	  0.063006	 -0.020205	  0.021385	  0.052549	 -0.000295	  0.020928	  0.076389	 -0.074640	 -0.000370	  0.001478
 -0.016289	  0.120196	  0.142691	  0.060832	 -0.047644	  0.002158	  0.067364	  0.001798	  0.006336	  0.076599	 -0.057408	  0.011159	  0.000057
 -0.019619	  0.098956	  0.150394	  0.084118	 -0.068478	 -0.008946	  0.096387	 -0.000389	  0.017076	  0.070264	 -0.047972	  0.019802	 -0.000124
 -0.020092	  0.064533	  0.145095	  0.128515	 -0.060849	 -0.035439	  0.105584	  0.003204	  0.047952	  0.079893	 -0.015587	  0.035897	  0.010341
 -0.003788	  0.078472	  0.119046	  0.118237	 -0.054215	 -0.036259	  0.097782	 -0.002116	  0.086549	  0.082963	 -0.024016	  0.037888	  0.053530
 -0.014926	  0.065387	  0.093631	  0.120257	 -0.025209	 -0.041728	  0.103470	 -0.016206	  0.074400	  0.072650	  0.001479	  0.026203	  0.084423
 -0.018757	  0.067243	  0.089726	  0.085962	 -0.012461	 -0.054608	  0.099977	  0.009418	  0.076254	  0.051536	  0.017669	  0.049926	  0.112099
 -0.052425	  0.092346	  0.123493	  0.053518	 -0.026755	 -0.043332	  0.087351	  0.015638	  0.075416	  0.036190	  0.025668	  0.072550	  0.097219
 -0.031355	  0.093529	  0.109382	  0.070537	 -0.020119	 -0.034580	  0.078959	 -0.017964	  0.085540	  0.042938	 -0.000584	  0.097059	  0.145930
 -0.043530	  0.108043	  0.089773	  0.063254	 -0.016914	 -0.097609	  0.074665	 -0.033281	  0.081826	  0.046165	 -0.013670	  0.099461	  0.168293
 -0.026225	  0.136002	  0.095975	  0.034538	 -0.019337	 -0.109237	  0.040057	 -0.021230	  0.086378	  0.073201	 -0.037465	  0.062433	  0.153646
 -0.024811	  0.091627	  0.114341	  0.029729	 -0.018931	 -0.067754	  0.017912	 -0.014417	  0.093592	  0.079742	 -0.043113	  0.034742	  0.115649
 -0.007716	  0.089280	  0.073123	  0.049463	 -0.005703	 -0.050161	 -0.001294	 -0.021298	  0.105329	  0.080707	 -0.032911	  0.037238	  0.075806
 -0.003276	  0.126548	  0.039151	  0.071564	 -0.004197	 -0.084629	 -0.021121	 -0.041907	  0.105727	  0.070460	 -0.011927	  0.055570	  0.095634
  0.008861	  0.118332	  0.052271	  0.059919	  0.011379	 -0.089225	 -0.009150	 -0.034667	  0.091601	  0.073514	 -0.036341	  0.091320	  0.067478
  0.038420	  0.110606	  0.087141	  0.057707	  0.043561	 -0.091653	 -0.011479	 -0.032697	  0.080881	  0.080090	 -0.021600	  0.088938	  0.029514
  0.016219	  0.116148	  0.093766	  0.052065	  0.016345	 -0.089157	  0.003922	 -0.011865	  0.057937	  0.075742	  0.016129	  0.052910	  0.023701
  0.024166	  0.091567	  0.071964	  0.053326	  0.009885	 -0.105139	  0.024576	  0.017354	  0.060850	  0.066076	 -0.000356	  0.048419	  0.027304
  0.057840	  0.077460	  0.059096	  0.105956	 -0.020242	 -0.113982	  0.038025	  0.004577	  0.062344	  0.083554	 -0.044134	  0.049765	  0.027627
  0.082231	  0.052520	  0.063987	  0.107612	 -0.028556	 -0.108244	  0.019032	  0.038591	  0.023826	  0.121119	 -0.054692	  0.024397	  0.013737
  0.059609	  0.030152	  0.059730	  0.097589	 -0.033807	 -0.105644	  0.026689	  0.042224	 -0.017093	  0.140189	 -0.074561	  0.031922	  0.006702
  0.018469	  0.057809	  0.029664	  0.058101	 -0.031768	 -0.115112	  0.004819	  0.017640	 -0.035567	  0.159391	 -0.086600	  0.023443	 -0.037872
  0.010240	  0.073097	  0.015944	  0.065457	 -0.013941	 -0.099643	  0.028454	  0.008691	 -0.019317	  0.117703	 -0.052815	  0.040436	 -0.047668
  0.035699	  0.068483	  0.037613	  0.058232	  0.017469	 -0.081774	  0.041644	 -0.022679	 -0.006269	  0.087411	 -0.064449	  0.074562	 -0.027488
  0.019289	  0.055183	  0.017268	  0.100559	  0.048511	 -0.085514	  0.054701	 -0.026981	  0.020801	  0.081482	 -0.072643	  0.069644	 -0.038171
  0.044009	  0.066196	  0.027027	  0.103337	  0.050265	 -0.107382	  0.059328	 -0.042673	  0.022831	  0.074985	 -0.097678	  0.072737	 -0.035470
  0.015032	  0.083108	  0.037848	  0.066382	  0.050352	 -0.134836	  0.032617	 -0.041394	 -0.010744	  0.079031	 -0.084924	  0.057383	 -0.039368
  0.030124	  0.097028	  0.025905	  0.041692	  0.025091	 -0.124247	  0.025233	 -0.010907	 -0.014418	  0.105559	 -0.090084	  0.025801	 -0.041519
  0.023926	  0.096976	  0.038414	  0.035944	  0.023153	 -0.156313	  0.002629	  0.018758	 -0.023075	  0.083161	 -0.070639	  0.004204	 -0.024710
  0.020256	  0.065646	  0.007328	  0.051986	  0.018344	 -0.139219	 -0.040184	  0.026744	 -0.011560	  0.059423	  0.024268	  0.006289	 -0.033711
  0.010500	  0.045929	 -0.035724	  0.018480	 -0.006906	 -0.126714	 -0.045218	  0.029019	 -0.013257	  0.059636	  0.015210	  0.016757	 -0.025658
 -0.000087	  0.061269	 -0.044326	  0.015578	  0.001979	 -0.149894	 -0.016976	  0.017880	 -0.012616	  0.055212	 -0.013648	  0.017749	 -0.009163
 -0.028326	  0.077793	  0.001395	  0.016674	  0.009786	 -0.124358	  0.000240	 -0.019564	 -0.002919	  0.065743	  0.003151	  0.019759	 -0.048632
 -0.052784	  0.076998	 -0.006456	  0.024584	 -0.014145	 -0.104009	  0.008971	 -0.047938	  0.004092	  0.055413	  0.018117	 -0.004820	 -0.080556
 -0.053615	  0.065058	 -0.003308	  0.004150	 -0.003918	 -0.102987	  0.001772	 -0.069915	 -0.011999	  0.027189	 -0.013862	  0.022310	 -0.083189
 -0.037022	  0.056666	  0.024213	  0.044599	 -0.003123	 -0.126554	 -0.015598	 -0.062981	 -0.003929	  0.002816	 -0.038061	  0.041505	 -0.094776
  0.010503	  0.072006	  0.032162	  0.070854	 -0.042128	 -0.121621	 -0.019159	 -0.062165	  0.015448	 -0.012719	 -0.028885	  0.044066	 -0.128159
 -0.013378	  0.056436	  0.006866	  0.035778	 -0.016817	 -0.104958	  0.001401	 -0.076202	 -0.002053	  0.000517	 -0.001559	  0.018145	 -0.105099
 -0.030101	  0.007706	 -0.006334	  0.042895	 -0.020699	 -0.130254	  0.013279	 -0.065765	 -0.008058	  0.004154	 -0.019888	  0.019509	 -0.074264
 -0.044406	  0.008930	 -0.015057	  0.064834	 -0.045150	 -0.136374	 -0.013645	 -0.004231	 -0.014338	 -0.001670	 -0.017380	  0.043989	 -0.095256
 -0.032764	  0.012023	 -0.015180	  0.060116	 -0.042325	 -0.145668	  0.007681	  0.011308	  0.021149	  0.020374	 -0.003961	  0.049180	 -0.131553
 -0.048125	 -0.008341	 -0.008124	  0.043981	  0.002703	 -0.149497	  0.007226	  0.018698	  0.037756	  0.031197	  0.015415	  0.033439	 -0.108533
 -0.079783	  0.027436	 -0.028050	  0.043901	  0.032325	 -0.154888	  0.005647	  0.008359	  0.031778	  0.041873	  0.044821	  0.018762	 -0.094585
 -0.052472	  0.084586	 -0.020611	  0.003382	  0.035419	 -0.167353	  0.041415	  0.012194	  0.006152	  0.072362	  0.081852	  0.005018	 -0.082060
 -0.015533	  0.058634	 -0.007683	  0.005877	  0.040993	 -0.143217	  0.047924	  0.034213	  0.026405	  0.069025	  0.049113	  0.022688	 -0.066039
 -0.012468	  0.050434	 -0.012726	  0.028138	  0.043000	 -0.155238	  0.065087	  0.045404	  0.040064	  0.103378	  0.045142	  0.032481	 -0.029322
  0.035686	 -0.018127	 -0.021875	 -0.005864	 -0.034087	  0.006989	 -0.001950	  0.014841	  0.041601	 -0.015807	 -0.014047	  0.002556	  0.046723
  0.035174	 -0.003727	 -0.020977	 -0.000079	 -0.038828	 -0.019368	 -0.019522	  0.024314	  0.026516	 -0.017613	 -0.006322	  0.016273	  0.042863
  0.037784	  0.013654	 -0.007221	 -0.009955	 -0.031369	 -0.025471	 -0.047256	  0.005756	  0.035556	 -0.023595	  0.014436	  0.002967	  0.017986
  0.020144	  0.041261	  0.009733	 -0.011681	 -0.010572	  0.018051	 -0.026497	 -0.036445	  0.059156	  0.000382	  0.000353	  0.002427	  0.003946
 -0.013744	  0.034042	  0.000150	 -0.006716	  0.016057	  0.067474	  0.009015	 -0.006995	  0.045862	  0.014322	 -0.004750	 -0.020310	  0.014930
 -0.021996	  0.015281	 -0.005942	 -0.034073	  0.017422	  0.031293	  0.008914	  0.021085	  0.018652	 -0.007116	 -0.008126	 -0.048192	  0.025709
 -0.032542	  0.005927	 -0.012830	 -0.014572	  0.013561	  0.040049	 -0.009195	 -0.016201	  0.025683	 -0.015047	 -0.002351	 -0.051033	  0.025068
 -0.025990	  0.007983	 -0.012484	  0.002197	  0.010621	  0.055869	 -0.014692	 -0.039694	  0.016290	  0.001941	  0.009341	 -0.068375	  0.021540
 -0.028297	  0.021201	 -0.011088	  0.013641	 -0.025551	  0.036665	 -0.017507	 -0.040932	  0.013872	  0.020662	 -0.000245	 -0.069318	  0.008526
 -0.024597	 -0.014352	 -0.007046	 -0.008054	 -0.054703	  0.016652	 -0.011039	 -0.013243	 -0.006576	  0.015254	  0.022220	 -0.034145	  0.032370
 -0.021320	 -0.033154	  0.004523	 -0.014713	 -0.045699	 -0.018061	  0.035080	  0.006303	 -0.031544	  0.004555	  0.031329	 -0.012305	  0.006061
 -0.002819	 -0.051833	  0.015901	  0.014866	  0.016524	 -0.044413	  0.034224	  0.016293	 -0.028061	  0.003716	  0.041018	  0.026231	  0.016504
  0.023527	 -0.042087	  0.019147	  0.017555	  0.044764	 -0.024271	  0.029751	 -0.012503	 -0.009525	 -0.015542	  0.007399	  0.022942	  0.028815
  0.029931	 -0.031246	  0.024108	  0.000057	  0.041019	 -0.017004	  0.047224	 -0.044631	 -0.024158	  0.002174	 -0.036175	  0.003842	  0.003299
  0.019759	 -0.052922	 -0.008210	  0.006223	  0.022170	 -0.021465	  0.041041	 -0.042708	 -0.056187	  0.001010	 -0.015042	  0.022076	  0.005331
  0.003944	 -0.047361	 -0.002095	  0.019100	  0.001583	 -0.034342	 -0.003438	  0.001142	 -0.060505	 -0.010062	 -0.007502	  0.042473	  0.005103
  0.003729	  0.000591	  0.001628	  0.012185	  0.010241	 -0.042393	 -0.007464	  0.029386	 -0.027997	  0.008240	 -0.019231	  0.042520	 -0.040633
 -0.012804	  0.042119	 -0.000912	  0.009355	  0.003914	 -0.033114	 -0.013592	  0.040396	 -0.022753	  0.010105	 -0.005718	  0.037627	 -0.088905
 -0.011937	  0.049363	  0.023308	  0.000968	  0.015414	 -0.004364	 -0.036090	  0.050165	 -0.013270	 -0.001421	 -0.006596	  0.041652	 -0.092120
 -0.013632	  0.063386	  0.012181	  0.009559	  0.027518	  0.011223	  0.002994	  0.043671	 -0.002611	  0.023841	  0.000011	  0.040090	 -0.083117
  0.007510	  0.055951	 -0.007951	  0.011595	  0.036800	  0.036552	  0.018935	  0.053372	  0.017432	  0.070106	 -0.003792	  0.021647	 -0.102480
 -0.001124	  0.052454	 -0.028813	  0.061213	  0.062771	  0.035510	 -0.006561	  0.033869	  0.009292	  0.100044	  0.019843	 -0.010198	 -0.109061
  0.003263	  0.052863	 -0.051407	  0.037913	  0.050833	  0.008503	 -0.001630	  0.006405	 -0.018120	  0.055945	  0.061386	 -0.029115	 -0.104503
  0.004245	  0.046116	 -0.053775	  0.032806	  0.057202	 -0.008168	  0.053873	 -0.023606	 -0.017439	 -0.000835	  0.083480	 -0.010851	 -0.128094
  0.010555	  0.030184	 -0.051215	  0.030498	  0.050520	 -0.003958	  0.059035	 -0.023952	 -0.024283	  0.009587	  0.075491	 -0.031937	 -0.147480
  0.037119	  0.012734	 -0.039251	  0.035197	  0.053718	 -0.024878	  0.055117	 -0.001085	 -0.022492	  0.006857	  0.082937	 -0.059826	 -0.116509
  0.059815	  0.047449	 -0.018052	  0.069815	  0.064209	 -0.030940	  0.037251	  0.020483	 -0.028900	 -0.010106	  0.078176	 -0.054395	 -0.099741
  0.032156	  0.035391	 -0.000154	  0.053459	  0.054309	 -0.058233	  0.016968	  0.026321	 -0.027957	 -0.001147	  0.076256	 -0.042654	 -0.114173
  0.028500	  0.011048	  0.013076	  0.049457	  0.025711	 -0.068650	  0.030817	  0.002180	 -0.035029	  0.013812	  0.103746	 -0.032761	 -0.093810
  0.028707	 -0.012798	  0.011612	  0.057518	  0.066577	 -0.049012	  0.035030	 -0.002953	 -0.038125	 -0.001470	  0.143273	 -0.022398	 -0.101460
  0.028740	  0.004458	 -0.017032	  0.062522	  0.053645	 -0.010430	  0.046235	  0.009552	 -0.028662	 -0.031457	  0.128688	 -0.008165	 -0.114988
 -0.001788	  0.008249	 -0.029064	  0.024256	  0.036092	 -0.018727	  0.040903	 -0.006075	 -0.030999	 -0.018894	  0.112316	  0.003054	 -0.113064
 -0.017043	 -0.008908	 -0.041768	 -0.017821	  0.023965	 -0.031369	  0.079438	  0.022767	 -0.063728	  0.049212	  0.086359	 -0.010157	 -0.086396
  0.004188	 -0.040409	 -0.053548	 -0.015571	 -0.010007	 -0.024872	  0.106745	  0.024457	 -0.065536	  0.106041	  0.087019	  0.011232	 -0.065371
  0.028629	 -0.054282	 -0.010660	  0.002975	 -0.007052	 -0.045117	  0.086275	  0.011773	 -0.069331	  0.121091	  0.111313	  0.018810	 -0.049984
 -0.007546	 -0.046228	 -0.001554	 -0.013965	  0.002054	 -0.028842	  0.101372	 -0.008556	 -0.066174	  0.126084	  0.075689	 -0.028651	 -0.066987
 -0.019477	 -0.030747	  0.006501	 -0.013190	  0.029778	 -0.008094	  0.107288	 -0.009650	 -0.064940	  0.148578	  0.074767	 -0.037822	 -0.080509
  0.006898	 -0.047941	  0.008304	 -0.017556	  0.033114	  0.007820	  0.129223	 -0.027780	 -0.067836	  0.127685	  0.087232	 -0.014663	 -0.079002
  0.013342	 -0.052758	 -0.040605	  0.018672	  0.039161	 -0.006338	  0.129532	 -0.029223	 -0.065162	  0.093936	  0.077270	 -0.015348	 -0.086370
  0.017832	 -0.054078	 -0.032419	  0.025697	  0.049504	 -0.035462	  0.109831	 -0.024505	 -0.070944	  0.084541	  0.092168	 -0.014686	 -0.102822
  0.053403	 -0.035859	 -0.006686	 -0.002549	  0.066667	 -0.043841	  0.089373	  0.031872	 -0.072884	  0.098226	  0.108056	 -0.020534	 -0.110213
  0.058182	 -0.052514	 -0.021800	  0.003189	  0.080385	 -0.038749	  0.059474	  0.063808	 -0.046304	  0.054340	  0.072424	  0.000551	 -0.121486
  0.041621	 -0.007180	 -0.021620	  0.030652	  0.062857	 -0.047277	  0.051987	  0.059600	 -0.034623	  0.035765	  0.062827	 -0.004052	 -0.111587
  0.036602	  0.020492	 -0.029840	  0.065528	  0.040558	 -0.065073	  0.066806	  0.062985	 -0.052722	  0.052184	  0.065437	 -0.050644	 -0.084792
  0.020605	  0.015601	 -0.024707	  0.087663	  0.071565	 -0.050546	  0.075902	  0.040371	 -0.057300	  0.076922	  0.063151	 -0.060502	 -0.076694
  0.032418	  0.018617	 -0.028036	  0.052722	  0.072170	 -0.048186	  0.068495	  0.035158	 -0.051387	  0.083331	  0.054309	 -0.023545	 -0.080720
  0.032911	 -0.024435	  0.004373	  0.023795	  0.075618	 -0.026984	  0.057744	  0.014425	 -0.024340	  0.052823	  0.053234	 -0.024952	 -0.077952
  0.054855	 -0.049684	  0.016274	  0.007145	  0.096184	 -0.032574	  0.036579	  0.002009	 -0.038679	  0.049652	  0.051122	 -0.018758	 -0.085115
  0.072553	 -0.083254	 -0.009131	 -0.010107	  0.077945	 -0.017688	  0.028383	 -0.008932	 -0.037090	  0.032191	  0.043711	 -0.036888	 -0.090181
  0.086759	 -0.074084	  0.010401	 -0.025471	  0.073024	  0.003276	  0.059379	 -0.019818	 -0.056156	  0.021301	  0.062470	 -0.029688	 -0.085324
  0.074735	 -0.033810	  0.055100	 -0.038241	  0.050144	 -0.039242	  0.071104	 -0.004104	 -0.046089	  0.036350	  0.088041	 -0.025907	 -0.097051
  0.068210	 -0.026447	  0.031119	 -0.035754	  0.025347	 -0.045271	  0.054108	  0.006891	 -0.059707	  0.053513	  0.084438	 -0.020295	 -0.100786
  0.064438	 -0.026778	  0.019685	  0.001690	  0.043743	 -0.033555	  0.070470	  0.016171	 -0.076061	  0.055214	  0.078493	 -0.010058	 -0.071596
  0.071665	 -0.007687	  0.007348	 -0.006087	  0.046986	  0.004871	  0.056323	 -0.009154	 -0.045329	  0.053722	  0.075370	 -0.010715	 -0.080995
  0.084036	  0.028021	  0.009637	  0.026921	  0.024318	  0.009943	  0.074022	 -0.004531	 -0.056542	  0.079882	  0.053484	 -0.010757	 -0.072953
  0.053650	 -0.023595	  0.020539	  0.082809	  0.014733	 -0.016412	  0.058519	 -0.004261	 -0.091417	  0.107010	  0.065356	 -0.021772	 -0.064395
  0.063069	 -0.081625	  0.016307	  0.068148	  0.021428	 -0.053205	  0.045780	 -0.038011	 -0.111075	  0.075703	  0.050059	 -0.004906	 -0.048736
  0.035200	 -0.080896	  0.042150	  0.052733	  0.019253	 -0.089577	  0.092838	 -0.033071	 -0.084284	  0.047746	  0.075166	 -0.027239	 -0.065959
  0.046621	 -0.081287	  0.075162	  0.070382	  0.016870	 -0.057383	  0.105241	 -0.030769	 -0.064056	  0.036662	  0.063781	 -0.030423	 -0.075602
  0.026390	 -0.064552	  0.061992	  0.066061	  0.042167	 -0.038950	  0.113053	 -0.012401	 -0.076524	  0.020846	  0.038151	 -0.015261	 -0.061358
  0.059277	 -0.073272	  0.025396	  0.040260	  0.050219	 -0.019857	  0.112249	  0.003799	 -0.098162	  0.009957	  0.049927	  0.009165	 -0.066201
  0.088566	 -0.102883	  0.015393	  0.031188	  0.056499	 -0.041803	  0.095068	 -0.041377	 -0.105684	  0.021338	  0.060926	  0.005013	 -0.056322
  0.051853	 -0.082482	  0.000112	  0.028458	  0.069233	 -0.060671	  0.088622	 -0.059165	 -0.108736	  0.031084	  0.040873	  0.018927	 -0.058458
  0.024529	 -0.023506	 -0.018795	  0.035672	  0.062509	 -0.065329	  0.077778	 -0.041661	 -0.084004	  0.043512	  0.063057	 -0.001599	 -0.041273
  0.008209	 -0.028850	 -0.025282	  0.011879	  0.058220	 -0.063097	  0.064314	 -0.026360	 -0.089067	  0.047160	  0.065111	 -0.002748	 -0.058469
  0.023952	 -0.050139	  0.025360	  0.037264	  0.019257	 -0.054499	  0.048598	 -0.048536	 -0.066072	  0.036996	  0.086785	 -0.017762	 -0.072434
  0.053677	 -0.079661	  0.050197	  0.076991	  0.006973	 -0.074467	  0.067356	 -0.065101	 -0.038472	  0.023295	  0.120149	 -0.040803	 -0.066719
  0.050227	 -0.078348	  0.015044	  0.097003	  0.014532	 -0.078228	  0.048533	 -0.045718	 -0.029189	  0.027354	  0.106235	 -0.040621	 -0.037195
 -0.008985	 -0.060457	 -0.022297	  0.073899	  0.012638	 -0.081574	  0.033877	 -0.025971	 -0.050675	  0.041584	  0.082455	 -0.052124	 -0.044122
 -0.024560	 -0.054466	 -0.026004	  0.077016	  0.033239	 -0.103402	  0.047870	 -0.014904	 -0.063914	  0.045283	  0.076939	 -0.062961	 -0.027839
 -0.032643	 -0.057175	 -0.023638	  0.079123	  0.052268	 -0.118740	  0.039374	 -0.021260	 -0.063057	  0.044066	  0.092730	 -0.074529	  0.009491
 -0.036380	 -0.018119	 -0.012771	  0.093300	  0.070981	 -0.109302	  0.030116	 -0.051057	 -0.072268	  0.077223	  0.100933	 -0.080796	 -0.000076
 -0.035201	  0.002622	 -0.027065	  0.085297	  0.043324	 -0.102535	  0.032689	 -0.036134	 -0.048850	  0.072175	  0.084230	 -0.052929	 -0.009703
 -0.041709	 -0.008623	 -0.017754	  0.077570	  0.017996	 -0.089869	  0.044378	 -0.041906	 -0.031909	  0.102108	  0.103349	 -0.020561	 -0.007940
 -0.039499	 -0.045429	 -0.023337	  0.096748	 -0.003546	 -0.070807	  0.070374	 -0.016779	 -0.026556	  0.065732	  0.133579	 -0.003302	 -0.021277
 -0.005650	 -0.033227	 -0.015629	  0.113644	  0.007492	 -0.029365	  0.068584	 -0.009443	 -0.032198	  0.006891	  0.150993	  0.032871	 -0.052127
  0.017780	  0.018647	 -0.032060	  0.147727	  0.052334	 -0.005857	  0.051168	 -0.021059	 -0.066026	  0.012456	  0.137778	  0.018771	 -0.068109
  0.023172	  0.006775	 -0.050800	  0.130815	  0.048092	 -0.026979	  0.033945	 -0.005644	 -0.065010	  0.030432	  0.096769	 -0.011957	 -0.064454
  0.021851	 -0.004650	 -0.053274	  0.084478	  0.059837	 -0.015940	  0.008788	 -0.008338	 -0.050575	  0.038860	  0.090306	  0.023883	 -0.081239
 -0.005830	  0.014957	 -0.031712	  0.080861	  0.078977	 -0.004697	  0.014394	 -0.014824	 -0.070991	  0.027337	  0.092346	  0.048347	 -0.075539
 -0.012817	  0.033025	 -0.021473	  0.078292	  0.087153	 -0.026806	  0.028999	 -0.053318	 -0.080003	  0.038221	  0.079494	  0.028404	 -0.050530
 -0.037556	  0.013575	 -0.033272	  0.062388	  0.091551	 -0.072500	  0.006978	 -0.061491	 -0.079395	  0.040833	  0.097243	  0.034013	 -0.026709
 -0.073487	  0.046070	 -0.003860	  0.086517	  0.078509	 -0.067757	  0.001850	 -0.065241	 -0.073793	  0.034605	  0.090398	  0.059731	 -0.006375
 -0.106403	  0.065523	 -0.001068	  0.089354	  0.070501	 -0.059155	  0.002868	 -0.042650	 -0.054100	  0.021705	  0.062490	  0.035882	  0.020244
 -0.107751	  0.075820	  0.005341	  0.080920	  0.072477	 -0.079766	 -0.010091	 -0.050905	 -0.025285	  0.009633	  0.081510	  0.030682	  0.035145
 -0.078695	  0.067928	  0.007603	  0.049505	  0.085594	 -0.089246	  0.004351	 -0.076560	 -0.028532	  0.010605	  0.086063	  0.011978	  0.016435
 -0.064038	  0.057080	  0.007014	  0.021712	  0.071507	 -0.050933	  0.016938	 -0.064266	 -0.048766	  0.023027	  0.097528	  0.035010	  0.016372
 -0.066908	  0.028435	 -0.006452	  0.034875	  0.089548	 -0.033109	  0.006512	 -0.072825	 -0.066411	  0.030210	  0.066152	  0.056293	  0.062772
 -0.075095	  0.024786	 -0.026161	  0.071401	  0.090621	 -0.046313	 -0.000938	 -0.089819	 -0.049845	  0.025942	  0.048163	  0.057101	  0.063824
 -0.079059	  0.048582	 -0.042177	  0.077503	  0.066336	 -0.065342	  0.015239	 -0.043608	 -0.043150	  0.026037	  0.037726	  0.036229	  0.059805
 -0.104954	  0.046249	 -0.056514	  0.081411	  0.024015	 -0.059239	  0.070400	 -0.020791	 -0.024128	  0.006125	  0.021753	  0.062806	  0.062724
 -0.104485	  0.027117	 -0.052614	  0.044733	  0.051719	 -0.036451	  0.080644	  0.004535	 -0.023117	 -0.002729	  0.064440	  0.070005	  0.069815
 -0.088811	  0.046917	 -0.073405	  0.033919	  0.046727	 -0.006482	  0.053525	  0.013240	 -0.040278	 -0.021567	  0.092143	  0.032627	  0.041092
 -0.079479	  0.056716	 -0.080529	  0.027213	  0.050616	 -0.056017	  0.024534	 -0.003933	 -0.070912	 -0.026802	  0.083350	  0.023862	  0.046073
 -0.076241	  0.052057	 -0.052598	  0.033543	  0.069846	 -0.062530	  0.023057	  0.006809	 -0.080348	 -0.019891	  0.070756	  0.003548	  0.078645
 -0.099212	  0.058618	 -0.035735	  0.016903	  0.076010	 -0.081083	  0.048502	 -0.019909	 -0.047114	 -0.014272	  0.035298	  0.012184	  0.039484
 -0.111142	  0.039825	 -0.052290	 -0.027833	  0.080103	 -0.106352	  0.042022	 -0.059225	 -0.047275	 -0.003679	  0.045860	  0.025110	  0.026323
 -0.103259	  0.062714	 -0.069882	  0.011878	  0.092491	 -0.134486	  0.029768	 -0.079935	 -0.024821	 -0.003656	  0.064382	  0.027461	  0.033249
 -0.108852	  0.062820	 -0.101661	  0.003741	  0.080116	 -0.150325	  0.018550	 -0.062993	 -0.006862	 -0.007812	  0.089089	  0.000403	  0.031841
 -0.108478	  0.046194	 -0.105813	 -0.010139	  0.045274	 -0.111256	  0.026190	 -0.069701	 -0.017825	 -0.033939	  0.131155	 -0.012846	  0.000467
 -0.061871	  0.031092	 -0.115484	 -0.022465	  0.009893	 -0.104176	 -0.000983	 -0.090023	 -0.002939	 -0.048687	  0.098706	 -0.021496	 -0.002410
 -0.071730	  0.051776	 -0.115388	 -0.021557	  0.018816	 -0.089977	  0.043048	 -0.093772	 -0.037468	 -0.038903	  0.074302	 -0.021910	  0.009566
 -0.089907	  0.048865	 -0.099278	  0.005532	  0.092585	 -0.097191	  0.089887	 -0.059548	 -0.031339	 -0.003922	  0.056752	  0.013968	  0.017389
 -0.094957	  0.026045	 -0.079998	  0.007580	  0.097952	 -0.108664	  0.052043	 -0.068275	 -0.036565	 -0.006166	  0.070641	  0.041465	  0.008848
 -0.119831	  0.032306	 -0.099369	  0.044024	  0.059961	 -0.120574	  0.034988	 -0.067583	 -0.055548	 -0.049407	  0.049415	  0.045665	  0.008358
 -0.149758	  0.031156	 -0.086442	  0.062159	  0.021889	 -0.106163	  0.051601	 -0.046435	 -0.023964	 -0.035935	  0.045064	  0.026112	  0.011483
 -0.125641	  0.008911	 -0.084344	  0.046881	  0.033925	 -0.113953	  0.057787	 -0.050060	 -0.030748	 -0.022952	  0.056463	  0.051532	 -0.002756
 -0.124039	  0.038075	 -0.096025	  0.025513	  0.036606	 -0.096279	  0.093775	 -0.042694	 -0.043725	 -0.032045	  0.058665	  0.057181	  0.016982
 -0.125449	  0.071003	 -0.057916	 -0.012650	  0.013405	 -0.061334	  0.096567	 -0.016380	 -0.041420	 -0.022460	  0.072286	  0.080437	  0.039616
 -0.119851	  0.060109	 -0.039636	 -0.027227	  0.000130	 -0.076004	  0.091900	 -0.012454	 -0.047389	 -0.038073	  0.086397	  0.068769	  0.049207
 -0.151421	  0.043340	 -0.042644	 -0.001543	 -0.011201	 -0.089971	  0.070312	 -0.017371	 -0.024914	 -0.038136	  0.072551	  0.033092	  0.063932
 -0.142032	  0.024539	 -0.032132	  0.003842	 -0.029832	 -0.058878	  0.068308	 -0.032030	 -0.060210	 -0.037865	  0.064263	  0.031781	  0.065117
 -0.132216	  0.019258	 -0.031094	  0.023174	 -0.028914	 -0.031220	  0.082813	 -0.053851	 -0.078354	 -0.026651	  0.046072	  0.015686	  0.074952
 -0.179828	  0.020852	 -0.067673	  0.061050	 -0.007408	 -0.039947	  0.060548	 -0.032071	 -0.055016	 -0.038045	  0.041049	 -0.002297	  0.112137
 -0.212227	  0.048155	 -0.062079	  0.022497	  0.000020	 -0.032023	  0.039525	  0.007470	 -0.025368	 -0.041397	  0.073139	 -0.022170	  0.108557
 -0.190863	  0.065702	 -0.068273	  0.042155	 -0.002680	 -0.049132	  0.051621	  0.011347	 -0.020174	 -0.021863	  0.065463	 -0.054200	  0.095283
 -0.172013	  0.074109	 -0.089766	  0.043841	  0.013976	 -0.055243	  0.073594	 -0.007040	 -0.043457	 -0.010196	  0.044745	 -0.036639	  0.083456
 -0.145522	  0.110897	 -0.104802	  0.056879	  0.029378	 -0.037431	  0.046389	 -0.000664	 -0.063470	 -0.011014	  0.031960	  0.010750	  0.067951
 -0.111153	  0.086542	 -0.098097	  0.048396	  0.035479	 -0.024092	 -0.005498	  0.003090	 -0.059079	  0.017015	  0.015876	  0.022046	  0.044753
 -0.119334	  0.073700	 -0.075322	  0.015255	  0.025104	 -0.043284	 -0.022122	  0.030894	 -0.047658	  0.024854	  0.031126	  0.011945	  0.017975
 -0.129490	  0.044397	 -0.042790	  0.047447	  0.024957	 -0.028096	 -0.005603	  0.021397	 -0.058681	  0.014612	  0.041538	  0.037150	 -0.016379
 -0.108210	  0.010631	 -0.066230	  0.042800	  0.044015	 -0.015224	 -0.012010	  0.008397	 -0.052476	  0.030962	  0.002843	  0.038417	 -0.021369
 -0.096809	  0.007093	 -0.083257	  0.018383	  0.038197	 -0.016712	 -0.025993	  0.007824	 -0.061023	  0.032027	  0.006822	  0.043641	 -0.028060
 -0.083948	  0.026170	 -0.109258	  0.006327	  0.052302	 -0.007410	 -0.039936	 -0.013479	 -0.073597	  0.045439	  0.003360	  0.056829	 -0.036365
 -0.086523	  0.054549	 -0.142326	  0.037415	  0.025168	 -0.003439	 -0.005138	 -0.035534	 -0.102776	  0.040821	  0.002989	  0.052055	 -0.055193
 -0.069407	  0.062475	 -0.124328	  0.033985	  0.013014	  0.004485	 -0.017831	 -0.045063	 -0.086007	  0.049240	  0.022930	  0.067256	 -0.030917
 -0.076859	  0.053392	 -0.107856	  0.052418	  0.024298	 -0.007019	 -0.024065	 -0.026174	 -0.090568	  0.041353	  0.033011	  0.087177	 -0.009270
 -0.086002	  0.081429	 -0.108639	  0.056927	  0.032185	 -0.003031	 -0.038049	 -0.003898	 -0.092859	  0.051668	  0.022121	  0.075533	 -0.058395
 -0.077342	  0.074434	 -0.120487	  0.078807	  0.017141	 -0.000660	 -0.028044	 -0.009409	 -0.089334	  0.051695	  0.015903	  0.049299	 -0.050598
 -0.098597	  0.084831	 -0.121009	  0.093979	  0.009004	  0.010327	 -0.034047	 -0.025023	 -0.058534	  0.047654	  0.035277	  0.022666	 -0.036797
 -0.081995	  0.116638	 -0.137093	  0.066096	  0.014655	  0.011306	 -0.049082	 -0.022661	 -0.065025	  0.039847	  0.038693	  0.036133	 -0.051569
 -0.063230	  0.103692	 -0.144259	  0.058362	 -0.019983	  0.005455	 -0.040797	 -0.001428	 -0.056507	  0.031686	  0.014937	  0.036987	 -0.049897
 -0.054596	  0.109945	 -0.156188	  0.063057	 -0.011742	 -0.023303	 -0.034900	  0.028920	 -0.035132	  0.033943	  0.018120	  0.011944	 -0.029502
 -0.033652	  0.066619	 -0.145163	  0.060187	  0.014647	  0.005800	 -0.041454	  0.045171	 -0.021385	  0.035963	  0.017696	  0.011011	 -0.053791
 -0.028655	  0.046773	 -0.144943	  0.056557	  0.024065	  0.015103	 -0.062011	  0.027064	 -0.018543	  0.030356	  0.023183	  0.021142	 -0.091270
 -0.048584	  0.027075	 -0.113942	  0.057336	  0.041144	 -0.027453	 -0.074043	 -0.019526	  0.015254	  0.026981	  0.054641	 -0.007547	 -0.081838
 -0.066514	  0.042646	 -0.084824	  0.022507	  0.051723	 -0.022791	 -0.054533	 -0.006203	  0.006801	  0.026750	  0.052108	 -0.031228	 -0.050456
 -0.063718	  0.042961	 -0.071222	  0.006442	  0.064123	 -0.024621	 -0.043615	 -0.011911	  0.003004	  0.042270	  0.040918	 -0.017514	 -0.067381
 -0.060447	  0.051742	 -0.073578	  0.021848	  0.038055	 -0.036671	 -0.044861	 -0.038174	 -0.008602	  0.076877	  0.029095	 -0.015900	 -0.051350
 -0.045085	  0.072104	 -0.067128	  0.028958	  0.037065	 -0.048997	 -0.007335	 -0.040491	 -0.028209	  0.077038	  0.039550	  0.003654	 -0.069539
 -0.002316	  0.035436	 -0.084535	  0.007717	  0.050032	 -0.061181	 -0.016761	 -0.062525	 -0.039714	  0.047105	  0.055453	  0.009576	 -0.097620
  0.024914	 -0.000331	 -0.087065	  0.028629	  0.034154	 -0.053304	  0.002239	 -0.069053	 -0.034055	  0.045884	  0.063015	  0.025850	 -0.111189
  0.060227	 -0.030883	 -0.073105	  0.049076	  0.051768	 -0.051590	  0.022577	 -0.073362	 -0.042361	  0.044249	  0.059438	  0.010850	 -0.116489
  0.067734	 -0.018370	 -0.049281	  0.077367	  0.056167	 -0.044184	  0.030052	 -0.075962	 -0.059817	  0.039409	  0.068140	  0.000974	 -0.091358
  0.091061	  0.003497	 -0.022794	  0.097496	  0.018955	 -0.023700	  0.022861	 -0.088723	 -0.068089	  0.033399	  0.075678	 -0.035145	 -0.086155
  0.073341	  0.008846	 -0.026770	  0.099836	  0.047201	 -0.024654	  0.002383	 -0.056360	 -0.056743	  0.047327	  0.083536	 -0.039297	 -0.108447
  0.080863	 -0.026752	 -0.060859	  0.089348	  0.043500	 -0.019622	 -0.013953	 -0.040658	 -0.054568	  0.068009	  0.056957	 -0.025047	 -0.109863
  0.096460	 -0.056156	 -0.071489	  0.103191	  0.002173	 -0.020592	 -0.046844	 -0.057842	 -0.079446	  0.041230	  0.071731	 -0.077851	 -0.130614
  0.117899	 -0.076634	 -0.067981	  0.093354	  0.029305	  0.014504	 -0.069855	 -0.043612	 -0.065164	  0.035032	  0.087069	 -0.072748	 -0.141443
  0.133910	 -0.070185	 -0.089423	  0.057407	  0.030086	  0.011640	 -0.068160	 -0.020372	 -0.036305	  0.037344	  0.098017	 -0.045696	 -0.124412
  0.144011	 -0.055424	 -0.069174	  0.039098	  0.029337	  0.024874	 -0.056797	 -0.060923	 -0.031886	  0.023278	  0.102322	 -0.043095	 -0.135656
  0.099826	 -0.100990	 -0.015612	  0.007611	  0.054601	  0.025855	 -0.072807	 -0.086253	 -0.059358	  0.007664	  0.085188	 -0.066692	 -0.105251
  0.083090	 -0.115823	  0.014158	 -0.004951	  0.068899	  0.018881	 -0.043135	 -0.059343	 -0.043742	  0.026373	  0.077119	 -0.089558	 -0.085041
  0.084340	 -0.096215	  0.003816	 -0.000005	  0.084939	  0.029916	  0.010391	 -0.038971	 -0.032958	  0.026860	  0.057495	 -0.109450	 -0.069454
  0.108864	 -0.062560	 -0.047844	  0.000393	  0.079158	 -0.016277	  0.008913	 -0.049760	 -0.021591	  0.050423	  0.074488	 -0.105696	 -0.057512
  0.118000	 -0.052254	 -0.039874	  0.015653	  0.057575	 -0.034629	  0.002881	 -0.015395	 -0.006465	  0.074936	  0.060710	 -0.075912	 -0.061280
  0.099834	 -0.045368	 -0.044927	  0.048397	  0.081403	 -0.037779	 -0.000512	 -0.000159	  0.020704	  0.087442	  0.079523	 -0.056383	 -0.071926
  0.082247	 -0.031001	 -0.064062	  0.076059	  0.104207	 -0.029953	  0.029880	 -0.007782	  0.016170	  0.109680	  0.102093	 -0.067697	 -0.074454
  0.099571	 -0.003477	 -0.070668	  0.052956	  0.108274	  0.009303	  0.028716	  0.004601	 -0.029178	  0.098655	  0.067615	 -0.047281	 -0.061538
  0.084633	 -0.026472	 -0.060413	  0.025093	  0.099317	 -0.004171	  0.032256	 -0.019858	 -0.060781	  0.085732	  0.048126	 -0.038665	 -0.053324
  0.081232	 -0.062619	 -0.036878	  0.025009	  0.075587	 -0.013168	 -0.004730	 -0.032156	 -0.040021	  0.094355	  0.050885	 -0.046559	 -0.025782
  0.078186	 -0.062675	  0.004057	  0.040537	  0.073407	  0.010774	 -0.016824	 -0.009948	 -0.049781	  0.107152	  0.046803	 -0.061424	 -0.043019
  0.083676	 -0.072081	 -0.017356	  0.045432	  0.058419	  0.023606	 -0.009284	 -0.043414	 -0.041940	  0.128184	  0.062798	 -0.082281	 -0.045513
  0.149640	 -0.076395	 -0.024735	  0.056802	  0.040179	  0.040921	 -0.025778	 -0.028520	 -0.038262	  0.124305	  0.084476	 -0.077537	 -0.040203
  0.133224	 -0.071555	 -0.011663	  0.062854	  0.089907	  0.051460	 -0.047400	 -0.005402	 -0.040597	  0.083578	  0.075391	 -0.108076	 -0.038328
  0.104960	 -0.069354	 -0.026478	  0.083103	  0.054077	  0.056155	 -0.032600	 -0.033887	 -0.031012	  0.091902	  0.053093	 -0.115995	 -0.014823
  0.118114	 -0.048580	 -0.031349	  0.100913	  0.024906	  0.056000	 -0.011479	 -0.032947	 -0.060729	  0.099984	  0.046848	 -0.101399	  0.008017
  0.112238	 -0.029950	 -0.021951	  0.069998	  0.043881	  0.049799	 -0.024153	 -0.079368	 -0.071403	  0.097780	  0.057858	 -0.091603	  0.008533
  0.101375	 -0.027820	 -0.058128	  0.083740	  0.043930	  0.069462	 -0.002293	 -0.077646	 -0.037284	  0.107666	  0.066598	 -0.073229	 -0.008533
  0.133756	  0.001638	 -0.082700	  0.129101	  0.039281	  0.059079	 -0.006596	 -0.078426	 -0.012831	  0.092380	  0.097387	 -0.062355	 -0.038350
  0.106476	 -0.015660	 -0.074356	  0.121377	  0.048124	  0.036107	 -0.009762	 -0.071777	  0.003347	  0.054369	  0.116702	 -0.090219	 -0.046464
  0.123267	 -0.028258	 -0.070998	  0.101569	  0.042636	  0.027316	 -0.008223	 -0.054039	  0.038163	  0.019924	  0.101870	 -0.067832	 -0.004769
  0.149977	 -0.036319	 -0.058551	  0.074737	  0.052941	  0.029378	  0.021649	 -0.033997	  0.017293	  0.036579	  0.088339	 -0.028213	  0.037023
  0.179895	 -0.038996	 -0.086115	  0.078127	  0.067320	  0.050147	  0.019513	 -0.044008	 -0.014611	  0.030379	  0.102874	 -0.015028	  0.059559
  0.191470	 -0.036416	 -0.074499	  0.056946	  0.048326	  0.035964	 -0.006518	 -0.053879	 -0.056987	  0.063685	  0.104952	 -0.023826	  0.055851
  0.174345	 -0.040968	 -0.052490	  0.050667	  0.041372	 -0.002687	 -0.004938	 -0.051514	 -0.059746	  0.075514	  0.120483	 -0.025051	  0.049417
  0.177576	 -0.046799	 -0.048956	  0.040942	  0.063889	 -0.002854	  0.018070	 -0.032054	 -0.037651	  0.094925	  0.136316	 -0.012545	  0.036019
  0.176938	 -0.047682	 -0.039502	  0.045537	  0.051968	 -0.014831	  0.051701	 -0.021338	 -0.032759	  0.122670	  0.131378	 -0.057185	 -0.004809
  0.186522	 -0.035765	 -0.011298	  0.039471	  0.054425	 -0.005087	  0.083150	 -0.053578	 -0.021807	  0.146147	  0.139993	 -0.076989	 -0.014640
  0.172339	 -0.020139	  0.029003	  0.071404	  0.054385	 -0.011113	  0.096400	 -0.034615	 -0.044457	  0.141768	  0.129041	 -0.096267	 -0.029231
  0.149321	 -0.006200	  0.040699	  0.068011	  0.066167	 -0.035350	  0.062794	 -0.009345	 -0.061289	  0.117056	  0.126151	 -0.076287	 -0.039628
  0.141867	 -0.019153	  0.039946	  0.077134	  0.052232	 -0.040851	  0.008904	 -0.003534	 -0.041775	  0.099351	  0.120963	 -0.042749	 -0.061031
  0.139237	 -0.038953	  0.005847	  0.088506	  0.040020	 -0.061367	 -0.015508	  0.000407	 -0.046675	  0.081836	  0.104600	 -0.068851	 -0.062192
  0.148244	 -0.002801	  0.020299	  0.060958	  0.063447	 -0.061042	 -0.011535	  0.022487	 -0.055745	  0.072112	  0.108697	 -0.056320	 -0.047487
  0.124839	  0.019697	  0.027303	  0.054577	  0.058713	 -0.039024	  0.002351	  0.040478	 -0.048562	  0.060161	  0.087292	 -0.069094	 -0.046935
  0.106401	  0.026840	  0.049249	  0.093128	  0.057425	 -0.057852	  0.006585	  0.038188	 -0.020396	  0.056549	  0.070379	 -0.052742	 -0.034467
  0.114667	  0.026123	  0.022763	  0.115051	  0.028812	 -0.042526	  0.007805	  0.034991	 -0.016109	  0.047011	  0.050470	 -0.052381	 -0.020327
  0.108143	  0.021961	 -0.018971	  0.124446	  0.010828	 -0.025398	  0.029734	 -0.007970	 -0.021610	  0.054979	  0.061349	 -0.070714	 -0.007978
  0.093774	  0.032996	 -0.041022	  0.146116	  0.032156	 -0.019086	  0.057659	 -0.034159	  0.005224	  0.055069	  0.071061	 -0.095689	 -0.015520
  0.090558	  0.038613	  0.001128	  0.139924	  0.022664	  0.046035	  0.040523	 -0.038023	  0.041853	  0.055320	  0.099880	 -0.090806	 -0.028517
  0.038550	  0.063238	  0.016044	  0.133011	  0.027179	  0.084393	  0.014930	 -0.025616	  0.040644	  0.030804	  0.078669	 -0.072113	 -0.027742
  0.026265	  0.063101	 -0.012164	  0.098575	  0.058672	  0.066685	  0.011038	 -0.033061	  0.033927	 -0.020893	  0.084772	 -0.083230	 -0.007896
 -0.019155	  0.055744	 -0.036078	  0.067930	  0.074269	  0.033647	  0.001102	 -0.044450	  0.007407	 -0.007718	  0.120745	 -0.072166	 -0.023815
 -0.038929	  0.049620	 -0.061335	  0.060996	  0.051873	  0.014029	  0.011568	 -0.010064	 -0.004528	  0.032454	  0.122822	 -0.053870	 -0.058184
 -0.041767	  0.074921	 -0.053538	  0.068024	  0.048892	 -0.002942	  0.028050	 -0.025906	 -0.006019	  0.013449	  0.109408	 -0.056717	 -0.085957
 -0.009717	  0.058015	 -0.035855	  0.062703	  0.048969	 -0.023899	  0.022757	 -0.040305	  0.007440	  0.036755	  0.085767	 -0.084012	 -0.092810
 -0.008082	  0.039214	 -0.043777	  0.080293	  0.037648	 -0.030564	  0.034028	 -0.014356	  0.050032	  0.023714	  0.111794	 -0.096702	 -0.096156
  0.007769	  0.052852	 -0.051677	  0.107036	  0.041778	  0.001883	  0.042642	 -0.015711	  0.027604	  0.009039	  0.145528	 -0.071775	 -0.097635
  0.001808	  0.041071	 -0.043460	  0.075652	  0.029263	  0.000139	  0.043080	 -0.011326	  0.050342	  0.006198	  0.131289	 -0.044097	 -0.090232
 -0.032534	 -0.003703	  0.004485	  0.092190	  0.030421	 -0.046120	  0.044922	 -0.022023	  0.054786	  0.025086	  0.127905	 -0.020791	 -0.076465
 -0.051731	 -0.016389	 -0.012786	  0.113350	  0.052534	 -0.069073	  0.028144	  0.009861	  0.032981	  0.061086	  0.112104	 -0.022723	 -0.064886
 -0.092359	 -0.024070	 -0.045232	  0.095160	  0.030549	 -0.049910	  0.034590	 -0.007947	  0.037696	  0.051952	  0.108911	 -0.015984	 -0.071918
 -0.126140	  0.004809	 -0.033644	  0.057992	  0.036855	 -0.061035	  0.042198	  0.011192	  0.015011	  0.050248	  0.088895	 -0.014003	 -0.020235
 -0.150630	  0.013523	 -0.023474	  0.053211	  0.058766	 -0.077745	  0.018430	  0.037355	  0.024155	  0.061292	  0.104184	 -0.010073	 -0.006290
 -0.129162	  0.006006	 -0.057310	  0.082136	  0.059559	 -0.073424	  0.015718	  0.046009	  0.005895	  0.044210	  0.113660	  0.011940	  0.014973
 -0.091255	 -0.003727	 -0.048626	  0.070599	  0.077346	 -0.082613	  0.043252	  0.093078	  0.011809	  0.021150	  0.103945	  0.004811	  0.040057
 -0.051293	  0.007585	 -0.049972	  0.058080	  0.060472	 -0.065243	  0.094053	  0.076295	  0.047255	  0.017829	  0.083477	  0.008095	  0.000105
  0.000908	  0.034816	 -0.031303	  0.054935	  0.041892	 -0.072196	  0.098810	  0.054576	  0.036415	 -0.024464	  0.080416	  0.038560	 -0.018690
  0.011423	  0.030853	 -0.019275	  0.074327	  0.010791	 -0.048228	  0.064031	  0.031376	 -0.001579	 -0.013290	  0.071188	  0.027599	 -0.029892
 -0.024520	  0.025324	 -0.044907	  0.082043	 -0.002730	 -0.002088	  0.033112	  0.002539	  0.015609	 -0.002894	  0.069008	  0.017646	 -0.016780
 -0.040961	 -0.002464	 -0.079046	  0.067428	 -0.040017	 -0.026986	  0.066260	  0.014384	  0.040005	 -0.018118	  0.090417	  0.017082	  0.019425
 -0.039906	  0.007460	 -0.082706	  0.035273	 -0.062321	 -0.027406	  0.082074	 -0.025516	  0.063425	 -0.020916	  0.084218	  0.021333	  0.023856
