# Supplementary material for: A fluorescent photoimmunoconjugate for imaging of cholesteatoma
Source: Sci Rep. 2022 Nov 19;12:19905. doi: 10.1038/s41598-022-22072-9 (PMC9675863; doi:10.1038/s41598-022-22072-9)
Supplement: Supplementary file 2 — Supplementary Information 2. [file 41598_2022_22072_MOESM2_ESM.zip › Data/ABR-68-5]

:RUN-5	LEVEL SWEEP	TEMP:NaN	6/13/2018	1:54 PM	NaNHR:
:SW EAR: R	SW FREQ: 22.65	# AVERAGES: 512	REP RATE (/sec): 40	DRIVER: RS Tweeter	SAMPLE (�sec): 40	
:NOTES-
:CHAMBER-CH4B-PXI
:CFTS Version: V2.7.2 (R850)
:LEVELS:20;25;30;35;40;45;50;55;60;65;70;75;80;
:DATA
  0.041928	  0.026797	 -0.036303	  0.018384	  0.048680	  0.001510	 -0.002448	  0.025127	 -0.078951	 -0.058350	 -0.064754	  0.018905	  0.043146
  0.006578	 -0.010522	 -0.038116	 -0.015356	  0.055506	 -0.020842	 -0.013457	  0.057106	 -0.065191	 -0.074369	 -0.066825	  0.005389	 -0.009171
 -0.011103	 -0.027993	 -0.046895	 -0.003783	  0.051258	 -0.015818	 -0.007822	  0.047897	 -0.065467	 -0.052377	 -0.083562	  0.003708	 -0.028482
 -0.043277	 -0.039338	 -0.034282	 -0.006085	  0.027464	  0.005031	 -0.026274	  0.042243	 -0.060020	 -0.040549	 -0.059675	 -0.000405	 -0.048299
 -0.034485	 -0.059111	 -0.028521	  0.003947	 -0.013501	  0.021649	 -0.021873	  0.032657	 -0.010855	 -0.049984	 -0.029009	 -0.012717	 -0.074716
 -0.002217	 -0.021220	 -0.026479	  0.023826	 -0.025601	  0.028025	 -0.029441	 -0.012427	  0.024937	 -0.026251	 -0.013578	 -0.018152	 -0.064434
 -0.020423	 -0.005518	 -0.002783	  0.010433	 -0.020245	  0.010549	 -0.040846	 -0.037788	  0.011761	 -0.012610	  0.013380	 -0.023703	 -0.037990
 -0.036567	 -0.011581	  0.019537	 -0.003848	 -0.003222	  0.017882	 -0.019842	 -0.050557	  0.034421	  0.014628	 -0.002854	 -0.040475	  0.007639
 -0.015560	  0.022738	  0.024110	 -0.019250	  0.004694	 -0.018638	 -0.033125	 -0.024559	  0.040462	  0.022667	 -0.021262	 -0.034083	  0.028370
 -0.034279	  0.028663	  0.018102	 -0.019220	  0.021507	 -0.040192	 -0.028858	 -0.025404	  0.000829	  0.027169	 -0.030312	 -0.036416	 -0.002987
 -0.031911	 -0.005438	  0.011908	 -0.026300	  0.022936	 -0.017115	  0.012265	 -0.029377	 -0.016245	  0.041581	 -0.005857	 -0.037488	 -0.033471
 -0.008904	  0.015501	  0.014050	 -0.022954	 -0.000516	 -0.007951	  0.037059	 -0.026645	 -0.005684	 -0.008085	  0.014855	 -0.053724	 -0.002893
  0.010585	  0.023860	  0.013965	 -0.017804	 -0.019080	  0.007071	  0.039505	 -0.029162	  0.002014	 -0.042384	  0.039159	 -0.041325	 -0.017519
  0.019001	  0.027287	  0.014141	  0.017650	 -0.012630	  0.004188	  0.019750	 -0.043338	 -0.007932	 -0.023190	  0.042849	 -0.006648	 -0.032142
  0.033831	  0.022989	  0.008618	  0.015520	 -0.019661	  0.011379	 -0.002845	 -0.017912	  0.001663	 -0.017165	  0.032792	  0.011925	 -0.046226
  0.031143	  0.012892	  0.001608	  0.013215	 -0.032131	 -0.018292	 -0.002388	 -0.010693	  0.029138	 -0.004431	  0.045282	  0.005617	 -0.000603
  0.024103	  0.039511	  0.005344	  0.023665	 -0.015822	 -0.007860	  0.020863	  0.016218	  0.037035	  0.015017	  0.015144	  0.016215	  0.036451
  0.020251	 -0.008723	  0.016771	 -0.016707	 -0.045393	  0.011428	  0.022966	  0.045160	  0.039262	  0.061019	  0.035754	  0.062104	  0.082746
  0.029426	 -0.014059	  0.041743	  0.006654	 -0.035554	  0.003267	  0.044795	  0.035891	  0.031737	  0.095265	  0.063901	  0.086569	  0.093178
  0.021879	 -0.016737	  0.023483	  0.018013	  0.011311	  0.024729	  0.032016	  0.005564	  0.057085	  0.132400	  0.074572	  0.094706	  0.107402
  0.006266	 -0.023607	  0.033417	  0.005670	  0.043097	  0.044000	 -0.007603	  0.020081	  0.112578	  0.137557	  0.073401	  0.105246	  0.089354
  0.016837	 -0.023364	  0.035986	 -0.012188	  0.011202	  0.062290	 -0.016986	  0.015826	  0.127551	  0.141457	  0.089591	  0.146350	  0.104225
  0.032094	 -0.026359	  0.034844	  0.002564	 -0.012678	  0.042057	  0.014141	  0.002259	  0.124401	  0.145529	  0.063562	  0.141749	  0.134450
  0.033137	 -0.004263	  0.038381	  0.011763	 -0.008503	  0.029835	  0.012622	  0.019721	  0.142093	  0.163319	  0.025710	  0.116885	  0.155474
  0.022988	 -0.010727	  0.077836	  0.006755	 -0.031694	  0.042645	  0.029376	  0.024678	  0.110489	  0.136576	  0.029990	  0.095912	  0.155245
  0.019138	  0.004484	  0.088163	  0.005032	 -0.008582	  0.054781	  0.047319	  0.052100	  0.075432	  0.115195	  0.069368	  0.101722	  0.143508
  0.002009	  0.001603	  0.058882	  0.008918	 -0.006368	  0.068120	  0.071200	  0.078540	  0.067493	  0.104629	  0.115225	  0.101368	  0.213264
 -0.031212	  0.004222	  0.051553	 -0.001050	  0.001500	  0.022729	  0.079558	  0.093655	  0.066692	  0.119943	  0.123201	  0.102023	  0.244353
 -0.024938	 -0.017051	  0.030328	  0.020382	  0.019956	  0.024757	  0.081684	  0.058462	  0.072237	  0.146279	  0.167370	  0.174872	  0.265034
  0.016190	 -0.025411	  0.020954	  0.028819	  0.031937	  0.006116	  0.022452	  0.043120	  0.116697	  0.166706	  0.200157	  0.204012	  0.333026
  0.029956	  0.007768	 -0.007932	  0.033242	  0.046630	  0.005188	  0.014891	  0.031753	  0.143936	  0.189424	  0.235122	  0.246215	  0.372919
  0.053941	 -0.008340	 -0.010073	  0.047194	  0.023839	  0.041991	  0.044913	  0.043891	  0.174773	  0.204693	  0.277699	  0.280641	  0.411907
  0.075241	 -0.038530	 -0.020368	  0.018902	  0.006602	  0.051368	  0.052266	  0.057085	  0.208901	  0.252567	  0.289073	  0.319360	  0.441434
  0.083689	 -0.022505	 -0.032847	  0.014412	  0.002522	  0.060502	  0.064759	  0.094499	  0.266819	  0.316720	  0.332214	  0.306999	  0.438044
  0.042838	 -0.015736	 -0.017597	 -0.012312	  0.004031	  0.042336	  0.081772	  0.148504	  0.313891	  0.353275	  0.321153	  0.309656	  0.400633
  0.008608	 -0.028359	 -0.007312	 -0.024159	 -0.002267	  0.057027	  0.100965	  0.196736	  0.285824	  0.331919	  0.300471	  0.298822	  0.332973
 -0.011600	 -0.036685	 -0.004179	 -0.040658	  0.034863	  0.060653	  0.065281	  0.210426	  0.250320	  0.305074	  0.281015	  0.238354	  0.254209
 -0.003690	 -0.033456	 -0.012408	 -0.001740	  0.020241	  0.072440	  0.079107	  0.190916	  0.219983	  0.265814	  0.226020	  0.161169	  0.168629
 -0.005348	 -0.039820	 -0.023729	  0.048335	  0.025428	  0.077537	  0.088068	  0.163279	  0.175760	  0.207211	  0.199377	  0.062208	  0.091942
 -0.009471	 -0.042793	 -0.010453	  0.034134	  0.044520	  0.095345	  0.092023	  0.143341	  0.133170	  0.197398	  0.128548	 -0.013570	 -0.015274
 -0.003190	 -0.070267	 -0.032799	  0.032469	  0.019997	  0.108595	  0.069309	  0.090633	  0.076458	  0.140793	  0.048982	 -0.067608	 -0.111712
  0.001711	 -0.107065	 -0.016240	  0.018624	  0.046333	  0.146255	  0.035680	 -0.008337	  0.019567	  0.063851	 -0.011017	 -0.108263	 -0.190704
  0.052541	 -0.111646	 -0.028944	  0.012605	  0.042987	  0.153136	  0.013772	 -0.056973	 -0.029105	 -0.005776	 -0.080263	 -0.166279	 -0.269688
  0.020341	 -0.081829	 -0.031679	 -0.001888	  0.027375	  0.166005	 -0.020485	 -0.098023	 -0.088403	 -0.036570	 -0.153488	 -0.187974	 -0.333753
  0.022668	 -0.073289	 -0.014249	  0.004380	  0.021630	  0.139863	 -0.027070	 -0.132825	 -0.122198	 -0.064332	 -0.176533	 -0.207103	 -0.347836
  0.053970	 -0.069295	 -0.031315	  0.008242	 -0.003589	  0.085658	 -0.046821	 -0.138568	 -0.138061	 -0.097540	 -0.204978	 -0.222452	 -0.363427
  0.058452	 -0.078762	 -0.030189	  0.006268	 -0.032502	  0.042857	 -0.086334	 -0.151897	 -0.122648	 -0.106526	 -0.244647	 -0.244001	 -0.377006
  0.075000	 -0.064439	 -0.040817	 -0.006759	 -0.010087	  0.050400	 -0.098641	 -0.154141	 -0.150337	 -0.124951	 -0.272621	 -0.217982	 -0.362103
  0.066447	 -0.052731	 -0.031535	 -0.020715	 -0.010664	  0.051978	 -0.111510	 -0.150292	 -0.152702	 -0.111003	 -0.269603	 -0.192756	 -0.307509
  0.058424	 -0.044678	 -0.053611	 -0.007947	  0.015336	  0.016016	 -0.097772	 -0.131633	 -0.113385	 -0.094637	 -0.239048	 -0.172980	 -0.265218
  0.029964	 -0.040412	 -0.047125	 -0.018688	  0.003976	  0.029807	 -0.077869	 -0.116656	 -0.122849	 -0.091003	 -0.226618	 -0.139337	 -0.161202
  0.042496	 -0.031405	 -0.037462	 -0.017252	 -0.002426	  0.018255	 -0.086241	 -0.108557	 -0.098496	 -0.033746	 -0.201292	 -0.056718	 -0.007641
  0.050813	 -0.013521	 -0.014094	 -0.028978	 -0.012353	  0.028191	 -0.107408	 -0.100506	 -0.065869	 -0.000768	 -0.115212	  0.047105	  0.111295
  0.074408	 -0.022977	 -0.007864	 -0.022451	  0.016569	  0.039131	 -0.114349	 -0.074380	 -0.023777	  0.042419	 -0.038447	  0.164829	  0.220686
  0.103852	 -0.041253	 -0.008887	 -0.027535	  0.047203	  0.010170	 -0.091455	 -0.033535	  0.045636	  0.106524	  0.065695	  0.265942	  0.278489
  0.095911	 -0.056760	 -0.028517	 -0.016487	  0.001590	  0.031639	 -0.047716	  0.014010	  0.130456	  0.179302	  0.141678	  0.314197	  0.300150
  0.102643	 -0.075369	 -0.041310	 -0.002924	 -0.016189	  0.062596	 -0.022409	  0.102589	  0.183932	  0.235606	  0.183705	  0.370612	  0.332737
  0.097143	 -0.041405	 -0.011515	 -0.027004	 -0.010269	  0.100776	 -0.014240	  0.131526	  0.223047	  0.295769	  0.206734	  0.396094	  0.319592
  0.104138	 -0.025387	  0.008997	 -0.042199	  0.015560	  0.134214	  0.037002	  0.161853	  0.254745	  0.329227	  0.203753	  0.365954	  0.281882
  0.094045	 -0.033662	 -0.005029	 -0.024582	  0.016048	  0.136515	  0.061396	  0.178470	  0.253277	  0.326775	  0.194402	  0.339082	  0.213738
  0.052575	 -0.032449	  0.032030	  0.036264	  0.009204	  0.151629	  0.058750	  0.146613	  0.236352	  0.284103	  0.148220	  0.313242	  0.114007
  0.050120	 -0.066122	  0.037394	  0.067796	  0.008150	  0.173478	  0.065540	  0.106870	  0.244792	  0.275849	  0.105140	  0.258846	  0.068684
  0.073842	 -0.062412	  0.006142	  0.041117	  0.030425	  0.141020	  0.051910	  0.088774	  0.237282	  0.201745	  0.051237	  0.186569	 -0.004949
  0.073493	 -0.031547	 -0.001623	  0.037922	  0.065139	  0.103046	  0.040882	  0.081312	  0.178353	  0.153282	 -0.010183	  0.110323	 -0.096968
  0.076519	 -0.042901	 -0.004008	  0.044515	  0.087336	  0.107356	  0.048484	  0.070127	  0.139318	  0.118546	 -0.052180	  0.063227	 -0.182982
  0.041022	 -0.024039	  0.019976	  0.069987	  0.057540	  0.160028	  0.052484	  0.057534	  0.106859	  0.070323	 -0.097107	  0.000068	 -0.274528
  0.040416	 -0.047773	 -0.001760	  0.068159	  0.085168	  0.168682	  0.028508	  0.060429	  0.105213	  0.057452	 -0.146396	 -0.069789	 -0.338417
  0.037123	 -0.048269	 -0.014565	  0.083767	  0.100515	  0.158054	 -0.000087	  0.044000	  0.099208	  0.047010	 -0.221909	 -0.138385	 -0.389244
  0.023440	 -0.017920	  0.012534	  0.099877	  0.087866	  0.159006	 -0.006302	 -0.021165	  0.050179	  0.002186	 -0.308386	 -0.210699	 -0.387021
  0.007364	 -0.023757	  0.011859	  0.116996	  0.086621	  0.172711	 -0.035570	 -0.036967	  0.022701	 -0.050654	 -0.347771	 -0.250603	 -0.366315
 -0.016865	  0.008974	  0.041092	  0.106270	  0.073686	  0.173002	 -0.009533	 -0.051515	 -0.030057	 -0.094698	 -0.354288	 -0.225500	 -0.329148
 -0.010994	 -0.014047	  0.067283	  0.072876	  0.044624	  0.146889	 -0.036366	 -0.082013	 -0.093473	 -0.108294	 -0.368858	 -0.183929	 -0.288624
 -0.035283	 -0.005453	  0.035975	  0.055304	  0.051531	  0.141305	 -0.023698	 -0.134061	 -0.133752	 -0.099301	 -0.345919	 -0.086956	 -0.281807
 -0.023475	 -0.020256	  0.023286	  0.059687	  0.065765	  0.113000	 -0.028134	 -0.166380	 -0.159110	 -0.067890	 -0.273760	 -0.005387	 -0.218113
  0.000344	 -0.049115	 -0.000345	  0.067637	  0.079455	  0.122205	 -0.065202	 -0.166003	 -0.160328	 -0.020131	 -0.212437	  0.021513	 -0.131385
  0.016497	 -0.032726	  0.012499	  0.044029	  0.080220	  0.080629	 -0.103336	 -0.152660	 -0.153067	 -0.004577	 -0.164975	  0.060075	 -0.086916
  0.034943	 -0.036456	 -0.014199	  0.010222	  0.060117	  0.036995	 -0.099716	 -0.124565	 -0.103712	  0.034019	 -0.105302	  0.081803	 -0.022129
  0.012147	 -0.025728	 -0.010546	 -0.017725	  0.011562	  0.013439	 -0.077705	 -0.096747	 -0.057845	  0.052967	 -0.059312	  0.143215	  0.056219
 -0.005037	 -0.033924	 -0.038883	  0.010185	  0.019286	 -0.007764	 -0.039416	 -0.108429	 -0.020010	  0.054423	 -0.038092	  0.198140	  0.102656
  0.005816	 -0.044854	 -0.058506	  0.031994	  0.047982	 -0.001466	 -0.045185	 -0.087314	  0.016865	  0.028035	 -0.010555	  0.206077	  0.096369
  0.019757	 -0.052212	 -0.052115	  0.045329	  0.054367	  0.023839	 -0.056491	 -0.087837	  0.041635	  0.042055	  0.003423	  0.220167	  0.112436
  0.030972	 -0.061160	 -0.070924	  0.016794	  0.040140	  0.041212	 -0.068939	 -0.085687	  0.084036	  0.059928	  0.005767	  0.234406	  0.093179
  0.035639	 -0.066597	 -0.086764	 -0.003863	  0.043051	  0.100766	 -0.058541	 -0.020082	  0.095601	  0.065334	 -0.039636	  0.234916	  0.049687
  0.016409	 -0.054178	 -0.094946	 -0.009127	  0.032401	  0.092100	 -0.028304	 -0.000468	  0.097511	  0.093833	 -0.038195	  0.251818	  0.030275
 -0.002808	 -0.032679	 -0.085075	  0.004850	  0.046991	  0.063310	 -0.029850	  0.023723	  0.094545	  0.085506	 -0.046489	  0.259064	 -0.057826
 -0.006193	 -0.016088	 -0.073696	 -0.006351	  0.076722	  0.077415	 -0.017021	  0.075955	  0.077688	  0.075343	 -0.070538	  0.240735	 -0.117607
  0.009587	  0.026590	 -0.047714	 -0.026317	  0.065469	  0.071350	  0.002937	  0.077730	  0.068149	  0.076809	 -0.112853	  0.216235	 -0.122178
  0.040425	  0.036186	 -0.084823	 -0.013165	  0.077999	  0.066593	 -0.025036	  0.066749	  0.091055	  0.053255	 -0.132855	  0.185571	 -0.143304
  0.075061	  0.048414	 -0.090306	 -0.049725	  0.119274	  0.072189	 -0.017538	  0.079068	  0.097365	  0.023324	 -0.125472	  0.162740	 -0.158719
  0.067465	  0.047563	 -0.064805	 -0.053176	  0.108379	  0.031317	 -0.024270	  0.058459	  0.094420	 -0.015415	 -0.144901	  0.142300	 -0.167069
  0.081653	  0.070522	 -0.053232	 -0.030294	  0.092379	  0.056988	 -0.053583	  0.031380	  0.093367	 -0.031188	 -0.184302	  0.107676	 -0.205156
  0.086163	  0.067845	 -0.056998	 -0.053980	  0.083679	  0.079404	 -0.061721	 -0.002891	  0.080603	 -0.053854	 -0.194861	  0.140651	 -0.205063
  0.071454	  0.051506	 -0.054990	 -0.068131	  0.048870	  0.076132	 -0.075968	  0.003360	  0.068512	 -0.077734	 -0.198973	  0.148565	 -0.208266
  0.058919	  0.036308	 -0.047278	 -0.071247	  0.027989	  0.086349	 -0.080482	  0.001174	  0.051265	 -0.099285	 -0.200747	  0.148270	 -0.192317
  0.051912	  0.036140	 -0.027403	 -0.090679	  0.048274	  0.049623	 -0.054996	 -0.044217	  0.029397	 -0.107935	 -0.178853	  0.145783	 -0.152186
  0.056209	  0.090617	 -0.047083	 -0.056429	  0.048884	  0.014783	 -0.056363	 -0.046972	  0.046703	 -0.115781	 -0.139969	  0.138324	 -0.141243
  0.065413	  0.100862	 -0.050453	 -0.033543	  0.086540	  0.011330	 -0.035342	 -0.028520	  0.065940	 -0.122139	 -0.119465	  0.134636	 -0.131254
  0.044259	  0.078808	 -0.068387	 -0.032175	  0.102742	  0.037626	 -0.038348	 -0.014188	  0.044076	 -0.093723	 -0.110114	  0.138250	 -0.127347
  0.006966	  0.047982	 -0.090654	 -0.035766	  0.090281	  0.054917	 -0.037876	 -0.032180	  0.014273	 -0.074997	 -0.085336	  0.175621	 -0.092707
 -0.002146	  0.055642	 -0.062888	 -0.068134	  0.060455	  0.060241	 -0.058801	 -0.012493	  0.050722	 -0.052470	 -0.090969	  0.211888	 -0.074369
 -0.020906	  0.054213	 -0.039606	 -0.074131	  0.048589	  0.085989	 -0.088616	 -0.036107	  0.085243	 -0.035106	 -0.078535	  0.225529	 -0.025701
 -0.023818	  0.092313	 -0.036976	 -0.066523	  0.053296	  0.091811	 -0.089449	 -0.049511	  0.113408	 -0.034232	 -0.065435	  0.255321	  0.049801
 -0.036540	  0.101072	 -0.045570	 -0.053400	  0.063103	  0.084558	 -0.071247	 -0.024968	  0.136325	 -0.023729	 -0.037858	  0.293987	  0.101382
 -0.066314	  0.092641	 -0.073509	 -0.051587	  0.062769	  0.075601	 -0.042001	 -0.028936	  0.120147	  0.007445	 -0.023006	  0.314511	  0.132962
 -0.068745	  0.093352	 -0.049752	 -0.047482	  0.063236	  0.059625	 -0.017811	 -0.035027	  0.106363	  0.052695	 -0.022547	  0.316814	  0.134504
 -0.068478	  0.112619	 -0.002253	 -0.042457	  0.040797	  0.024457	 -0.017215	 -0.020907	  0.108987	  0.082225	  0.010623	  0.332220	  0.120479
 -0.026393	  0.094215	  0.011897	 -0.044012	  0.044255	  0.006931	 -0.010541	  0.020520	  0.114040	  0.112716	  0.054148	  0.359285	  0.108481
 -0.033466	  0.065694	  0.037582	 -0.073186	  0.050651	  0.002988	  0.016634	  0.059673	  0.151271	  0.130108	  0.067238	  0.369237	  0.086240
 -0.012932	  0.066013	  0.029912	 -0.081697	  0.056965	  0.014709	  0.033488	  0.046796	  0.176190	  0.142356	  0.074555	  0.357441	  0.073331
  0.004328	  0.061324	  0.010952	 -0.089746	  0.078372	  0.032308	  0.033639	  0.054854	  0.138053	  0.105475	  0.049513	  0.330206	  0.049711
  0.008934	  0.055050	  0.007354	 -0.062105	  0.051926	  0.035467	  0.023668	  0.050307	  0.166019	  0.100789	  0.018669	  0.313173	  0.024416
  0.008233	  0.077601	  0.013713	 -0.058385	  0.060819	  0.041928	  0.042723	  0.094704	  0.200231	  0.071559	 -0.006376	  0.324530	  0.033582
 -0.003700	  0.094248	 -0.021817	 -0.046978	  0.089312	  0.093812	  0.051316	  0.120993	  0.189948	  0.044564	 -0.004755	  0.307284	  0.018282
 -0.028451	  0.086893	 -0.045295	 -0.009937	  0.107948	  0.151426	  0.030168	  0.093129	  0.196015	  0.069291	 -0.011567	  0.281134	 -0.014863
 -0.060295	  0.068404	 -0.027165	  0.008233	  0.119153	  0.172598	  0.012966	  0.067366	  0.166147	  0.082141	 -0.028295	  0.245489	 -0.036672
 -0.082106	  0.083241	 -0.008433	  0.004168	  0.114052	  0.140292	 -0.004876	  0.061268	  0.123149	  0.071161	 -0.031205	  0.201068	 -0.075942
 -0.084196	  0.085057	  0.002839	  0.000183	  0.112666	  0.125792	 -0.014267	  0.048163	  0.090206	  0.067927	 -0.070078	  0.198422	 -0.125632
 -0.076192	  0.076983	 -0.006900	 -0.008250	  0.093665	  0.132163	 -0.024704	  0.024035	  0.051372	  0.027551	 -0.126253	  0.152806	 -0.140361
 -0.074509	  0.062905	 -0.015869	  0.041558	  0.084500	  0.111747	 -0.026172	  0.017485	  0.037217	  0.000930	 -0.202400	  0.095740	 -0.135924
 -0.097114	  0.056027	 -0.011188	  0.032294	  0.082753	  0.140507	 -0.059650	 -0.009160	  0.064546	 -0.047887	 -0.229166	  0.073016	 -0.139481
 -0.066364	  0.082837	 -0.033606	  0.021448	  0.103797	  0.173155	 -0.069532	 -0.047204	  0.008063	 -0.091501	 -0.237246	  0.036510	 -0.194381
 -0.026911	  0.059426	 -0.016135	  0.015856	  0.113535	  0.137571	 -0.050661	 -0.069749	 -0.027851	 -0.101542	 -0.290826	  0.028101	 -0.211809
 -0.043888	  0.070134	  0.022038	  0.021460	  0.106679	  0.124404	 -0.022186	 -0.064308	 -0.055082	 -0.143566	 -0.321577	 -0.012732	 -0.243003
 -0.042557	  0.082788	  0.021304	  0.005450	  0.100007	  0.102622	 -0.052801	 -0.116798	 -0.112164	 -0.162193	 -0.326614	 -0.009667	 -0.280038
 -0.049592	  0.076562	  0.028314	  0.004266	  0.071945	  0.093322	 -0.089816	 -0.110843	 -0.124389	 -0.159150	 -0.322202	 -0.022133	 -0.304799
 -0.039711	  0.041798	  0.043251	  0.007570	  0.051592	  0.079960	 -0.083315	 -0.117446	 -0.156565	 -0.141450	 -0.325386	 -0.041781	 -0.293056
 -0.070977	  0.053974	  0.009960	 -0.010048	  0.086637	  0.074739	 -0.083756	 -0.133004	 -0.160717	 -0.150227	 -0.306544	 -0.069026	 -0.303677
 -0.059830	  0.031384	 -0.032671	 -0.005860	  0.080432	  0.044727	 -0.074421	 -0.163859	 -0.172905	 -0.166406	 -0.286258	 -0.080192	 -0.285673
 -0.044126	  0.043529	  0.001670	 -0.006808	  0.051004	  0.047627	 -0.073244	 -0.195610	 -0.189201	 -0.160460	 -0.272085	 -0.082699	 -0.244785
 -0.037312	  0.044669	  0.011793	  0.002678	  0.066678	  0.046796	 -0.082376	 -0.171514	 -0.197199	 -0.142805	 -0.268390	 -0.097179	 -0.254273
 -0.048103	  0.010329	 -0.006633	 -0.002908	  0.110274	  0.029625	 -0.091278	 -0.186795	 -0.187337	 -0.131908	 -0.299840	 -0.071666	 -0.228247
 -0.057089	  0.028210	  0.014922	 -0.001211	  0.081234	  0.018723	 -0.107800	 -0.204851	 -0.194597	 -0.174105	 -0.319782	 -0.090783	 -0.234048
 -0.017992	  0.038142	 -0.005310	 -0.024203	  0.020116	 -0.005238	 -0.098261	 -0.227848	 -0.178837	 -0.187345	 -0.285852	 -0.078619	 -0.220927
 -0.016852	  0.018119	  0.012500	 -0.008771	  0.018001	 -0.035519	 -0.136808	 -0.248894	 -0.172385	 -0.166509	 -0.282431	 -0.039513	 -0.217492
 -0.033625	  0.045690	  0.032348	  0.010492	  0.018080	 -0.093851	 -0.160961	 -0.197763	 -0.159211	 -0.155182	 -0.284405	 -0.016919	 -0.162968
 -0.046953	  0.070731	  0.014549	 -0.005748	  0.026201	 -0.066299	 -0.172596	 -0.162626	 -0.122386	 -0.133527	 -0.257786	  0.019508	 -0.134044
 -0.068289	  0.061238	 -0.020496	 -0.013462	  0.049372	 -0.048258	 -0.160199	 -0.174284	 -0.097296	 -0.101623	 -0.192304	  0.051207	 -0.118616
 -0.051083	  0.074270	 -0.013030	 -0.050374	  0.057375	 -0.036280	 -0.130943	 -0.164870	 -0.063132	 -0.042245	 -0.113491	  0.073934	 -0.094793
 -0.031559	  0.080304	 -0.003738	 -0.031861	  0.041538	 -0.015860	 -0.126657	 -0.158791	 -0.047583	 -0.024887	 -0.113698	  0.093619	 -0.074746
  0.010750	  0.089297	 -0.030932	  0.012903	  0.024204	  0.001235	 -0.124242	 -0.145148	 -0.025284	 -0.036820	 -0.113224	  0.095675	 -0.105241
  0.015110	  0.081501	 -0.044652	 -0.023081	  0.013611	  0.003507	 -0.115428	 -0.134222	 -0.005740	 -0.029070	 -0.098586	  0.089565	 -0.146721
 -0.029745	  0.086943	 -0.042222	 -0.056356	  0.004220	  0.012799	 -0.084500	 -0.147050	  0.029652	 -0.039107	 -0.141944	  0.065804	 -0.154137
 -0.058161	  0.054779	 -0.050529	 -0.021485	  0.041497	  0.042628	 -0.073750	 -0.161924	  0.054262	 -0.035541	 -0.126123	  0.056463	 -0.152235
 -0.042182	  0.054891	 -0.055899	 -0.024060	  0.044660	  0.057728	 -0.055118	 -0.136770	  0.055343	 -0.009229	 -0.098170	  0.043199	 -0.165880
 -0.036466	  0.059506	 -0.045687	 -0.032138	  0.052423	  0.081621	 -0.074354	 -0.150387	  0.040538	  0.022562	 -0.094395	  0.058523	 -0.165525
 -0.060349	  0.062987	 -0.037935	 -0.038634	  0.020569	  0.092039	 -0.081968	 -0.170213	  0.045457	 -0.003580	 -0.107071	  0.077882	 -0.174565
 -0.059314	  0.054801	 -0.037931	 -0.038483	  0.015873	  0.061139	 -0.112728	 -0.167850	  0.034837	 -0.025151	 -0.118562	  0.071881	 -0.191823
 -0.019703	  0.064119	 -0.059278	 -0.006188	  0.022397	  0.049452	 -0.121053	 -0.168261	  0.050509	 -0.045249	 -0.128456	  0.075690	 -0.198882
 -0.030274	  0.074328	 -0.053389	  0.012684	  0.010783	  0.054387	 -0.096785	 -0.216623	  0.039642	 -0.061448	 -0.182537	  0.082423	 -0.176012
 -0.052094	  0.057357	 -0.000693	 -0.006934	  0.037030	  0.040467	 -0.086372	 -0.140376	  0.043807	 -0.078299	 -0.199060	  0.063576	 -0.150409
 -0.063779	  0.000284	  0.013499	  0.002289	  0.026190	  0.053292	 -0.059572	 -0.096208	  0.017381	 -0.082540	 -0.210808	  0.036432	 -0.175752
 -0.063517	 -0.022825	  0.023299	 -0.056225	  0.051431	  0.115987	 -0.067028	 -0.073673	  0.002120	 -0.100529	 -0.196420	  0.059858	 -0.181565
 -0.065250	 -0.036446	  0.038113	 -0.060310	  0.067265	  0.120986	 -0.047958	 -0.078893	 -0.021301	 -0.113502	 -0.179238	  0.057380	 -0.170958
 -0.051154	 -0.063235	 -0.007743	 -0.083803	  0.068778	  0.076881	 -0.043459	 -0.091799	 -0.038768	 -0.131449	 -0.179842	  0.065663	 -0.166933
 -0.028037	 -0.054675	 -0.011171	 -0.068983	  0.092158	  0.084636	 -0.034245	 -0.053652	 -0.023704	 -0.185382	 -0.156510	  0.058741	 -0.152455
 -0.007611	 -0.035122	 -0.005917	 -0.033542	  0.108583	  0.120571	 -0.027266	 -0.041348	 -0.022235	 -0.184102	 -0.138960	  0.074243	 -0.137714
 -0.027887	 -0.026334	  0.023218	 -0.022179	  0.116568	  0.142205	 -0.055281	 -0.078778	 -0.010716	 -0.190596	 -0.100602	  0.052441	 -0.128831
 -0.065497	 -0.011755	  0.022057	  0.002039	  0.130298	  0.138214	 -0.073273	 -0.092556	 -0.005097	 -0.194166	 -0.088115	  0.067638	 -0.125508
 -0.107884	 -0.023590	  0.012931	  0.004147	  0.130302	  0.143503	 -0.072256	 -0.100404	 -0.013346	 -0.172241	 -0.068951	  0.084472	 -0.118962
 -0.119310	 -0.036884	  0.031619	  0.039936	  0.125861	  0.152429	 -0.068054	 -0.126290	  0.009543	 -0.133306	 -0.078089	  0.065362	 -0.136449
 -0.067037	 -0.026321	  0.018558	  0.099576	  0.129590	  0.125033	 -0.085652	 -0.104476	  0.025083	 -0.109013	 -0.094495	  0.022445	 -0.160363
 -0.084859	 -0.021026	  0.009714	  0.099302	  0.127797	  0.105777	 -0.067027	 -0.096329	  0.023692	 -0.109868	 -0.080174	  0.028367	 -0.138169
 -0.117795	 -0.016701	 -0.032615	  0.114188	  0.111732	  0.133204	 -0.040196	 -0.127090	  0.029075	 -0.112550	 -0.084597	  0.019602	 -0.147347
 -0.101745	  0.007802	 -0.032828	  0.110207	  0.088844	  0.141200	 -0.010633	 -0.121977	  0.026838	 -0.116112	 -0.092763	  0.021979	 -0.131942
 -0.106550	 -0.000809	  0.013732	  0.087653	  0.084661	  0.177738	 -0.015959	 -0.137677	  0.015760	 -0.147639	 -0.095465	  0.039371	 -0.131020
 -0.090837	  0.021732	  0.030088	  0.049718	  0.074236	  0.201886	 -0.038799	 -0.131263	  0.017246	 -0.165683	 -0.118107	  0.048080	 -0.141379
 -0.059405	  0.062891	  0.016537	  0.069915	  0.067816	  0.192757	 -0.079347	 -0.078664	  0.035303	 -0.169540	 -0.130095	  0.069937	 -0.114982
 -0.073964	  0.061776	  0.018905	  0.096888	  0.084233	  0.195140	 -0.095663	 -0.095017	  0.050634	 -0.158107	 -0.140968	  0.071314	 -0.064466
 -0.111268	  0.041402	  0.000660	  0.122936	  0.063419	  0.178072	 -0.072795	 -0.074044	  0.023446	 -0.174625	 -0.124641	  0.063135	 -0.030506
 -0.120685	  0.028778	 -0.024956	  0.103096	  0.038112	  0.162723	 -0.081201	 -0.081903	  0.003609	 -0.161077	 -0.148337	  0.083485	 -0.032881
 -0.097750	  0.066582	 -0.051857	  0.080816	  0.024062	  0.144861	 -0.092186	 -0.107157	  0.003112	 -0.136765	 -0.173747	  0.105323	 -0.027853
 -0.076518	  0.073288	 -0.039684	  0.092870	 -0.015228	  0.127754	 -0.073950	 -0.096585	  0.031756	 -0.125513	 -0.196816	  0.085224	 -0.020892
 -0.048733	  0.034680	  0.009811	  0.096436	 -0.025241	  0.103455	 -0.082875	 -0.085530	  0.058087	 -0.125089	 -0.171755	  0.097924	 -0.007902
 -0.026314	  0.020091	 -0.013547	  0.098848	  0.014130	  0.071540	 -0.053728	 -0.063320	  0.066545	 -0.135267	 -0.167085	  0.109737	 -0.022402
 -0.013403	  0.013699	 -0.060579	  0.092610	  0.033226	  0.056078	 -0.031482	 -0.042330	  0.065362	 -0.130144	 -0.164524	  0.107431	  0.000025
 -0.014961	 -0.026976	 -0.063133	  0.087617	  0.028416	  0.080137	 -0.035714	 -0.055621	  0.069824	 -0.117386	 -0.143286	  0.115266	  0.022716
 -0.034074	 -0.037848	 -0.065671	  0.093082	  0.042311	  0.084907	  0.001941	 -0.054274	  0.067805	 -0.087202	 -0.172929	  0.135259	  0.047442
 -0.042687	 -0.023409	 -0.036956	  0.106057	  0.025840	  0.057803	 -0.029338	 -0.069662	  0.061676	 -0.073036	 -0.192075	  0.104162	  0.047277
 -0.011969	  0.013143	 -0.049607	  0.062998	  0.016130	  0.028438	 -0.064374	 -0.045357	  0.047324	 -0.062699	 -0.223340	  0.083798	  0.028690
 -0.007818	 -0.008075	 -0.035163	  0.047387	  0.032254	  0.035865	 -0.040691	 -0.022523	  0.025750	 -0.095046	 -0.203290	  0.085954	  0.010285
 -0.002107	 -0.024281	 -0.019265	  0.052325	  0.047022	  0.040407	 -0.013043	 -0.016263	  0.027088	 -0.142646	 -0.182808	  0.084062	 -0.019413
  0.001470	 -0.050675	 -0.024716	  0.060863	  0.050814	  0.028413	 -0.014580	 -0.018285	  0.043122	 -0.126821	 -0.203102	  0.085629	 -0.075726
  0.001143	 -0.090510	 -0.014555	  0.063047	  0.079507	  0.014001	 -0.022403	 -0.034605	  0.044185	 -0.099604	 -0.219052	  0.092641	 -0.089886
  0.023825	 -0.089878	 -0.008379	  0.068203	  0.093648	  0.035269	 -0.021365	 -0.019501	  0.041053	 -0.101055	 -0.258297	  0.072675	 -0.086739
  0.046028	 -0.050184	 -0.029684	  0.071138	  0.077257	  0.037544	 -0.044827	 -0.012422	  0.055599	 -0.076104	 -0.278220	  0.037085	 -0.105915
  0.037664	 -0.010539	 -0.027448	  0.028749	  0.078117	  0.053602	 -0.037195	 -0.004747	  0.029568	 -0.084601	 -0.259366	  0.051215	 -0.128598
  0.003709	 -0.006943	  0.007769	  0.041663	  0.080526	  0.082876	 -0.037302	  0.021076	  0.036316	 -0.064968	 -0.240582	  0.072328	 -0.115753
 -0.017977	  0.002592	  0.007227	  0.048605	  0.080287	  0.064603	 -0.042966	  0.014623	  0.027730	 -0.052282	 -0.181437	  0.100328	 -0.110648
 -0.036045	 -0.028367	  0.022170	  0.060302	  0.075658	  0.040542	 -0.052069	  0.019643	  0.039257	 -0.068828	 -0.210883	  0.069343	 -0.074508
 -0.016694	 -0.028782	 -0.009011	  0.071935	  0.077170	  0.052491	 -0.079467	  0.036100	  0.012691	 -0.069501	 -0.239125	  0.062119	 -0.114306
  0.013032	 -0.014677	 -0.038497	  0.075568	  0.106626	  0.046429	 -0.068193	  0.060438	 -0.011696	 -0.061523	 -0.227673	  0.024841	 -0.123901
 -0.020742	 -0.029285	 -0.026819	  0.062394	  0.125790	  0.066919	 -0.058046	  0.061450	 -0.018864	 -0.056934	 -0.221968	 -0.006632	 -0.109011
 -0.022091	 -0.036942	 -0.012502	  0.035908	  0.091718	  0.076602	 -0.082478	  0.020143	  0.005636	 -0.053109	 -0.212200	 -0.006320	 -0.080159
 -0.023950	 -0.012726	 -0.009223	  0.029423	  0.088984	  0.080781	 -0.083047	 -0.008644	 -0.010559	 -0.073929	 -0.226842	  0.014815	 -0.079877
 -0.041436	 -0.017173	  0.011828	  0.043923	  0.084445	  0.088180	 -0.115277	 -0.009796	 -0.035868	 -0.068717	 -0.244429	 -0.007180	 -0.097064
 -0.045970	 -0.017239	 -0.006096	  0.019060	  0.105859	  0.110196	 -0.099074	 -0.006024	 -0.028312	 -0.097520	 -0.204862	 -0.041376	 -0.101922
 -0.047038	 -0.015515	  0.007596	  0.020249	  0.142167	  0.103635	 -0.088059	 -0.007039	 -0.029810	 -0.076425	 -0.201186	 -0.046838	 -0.094459
 -0.005280	 -0.027450	  0.002483	  0.001874	  0.132217	  0.100478	 -0.117289	 -0.028126	  0.001276	 -0.074469	 -0.230495	 -0.044265	 -0.072783
 -0.013265	 -0.033791	  0.017294	  0.006045	  0.103565	  0.083516	 -0.149423	 -0.020232	 -0.012628	 -0.124261	 -0.221210	 -0.024241	 -0.040513
 -0.005910	 -0.052770	 -0.001439	  0.017684	  0.119960	  0.071501	 -0.137422	 -0.034640	 -0.025466	 -0.114003	 -0.220572	 -0.031053	 -0.039406
 -0.020039	 -0.023401	 -0.030662	  0.003619	  0.123991	  0.067041	 -0.134220	 -0.029030	 -0.036393	 -0.104271	 -0.206862	 -0.022350	 -0.068109
 -0.022289	 -0.018139	 -0.053617	  0.041278	  0.119764	  0.065801	 -0.123880	 -0.003561	 -0.023382	 -0.120696	 -0.145818	 -0.011527	 -0.055237
 -0.062060	 -0.020448	 -0.085297	  0.069988	  0.120188	  0.057179	 -0.119975	 -0.014740	 -0.020024	 -0.094975	 -0.103648	 -0.029536	 -0.040364
 -0.054340	 -0.053845	 -0.077711	  0.046745	  0.105976	  0.040553	 -0.125696	 -0.061714	 -0.027632	 -0.048988	 -0.098699	 -0.034234	 -0.034826
 -0.030023	 -0.052411	 -0.052250	 -0.018432	  0.102858	  0.013086	 -0.118158	 -0.069270	 -0.032420	 -0.036991	 -0.072436	 -0.021088	 -0.013493
 -0.045693	 -0.022436	 -0.027485	 -0.025881	  0.077285	  0.027394	 -0.100343	 -0.050258	  0.015676	 -0.041957	 -0.068013	  0.021373	 -0.012867
 -0.050624	 -0.018788	 -0.023667	 -0.006451	  0.075319	  0.048747	 -0.111399	 -0.012341	  0.036925	 -0.042672	 -0.048819	  0.026011	 -0.012497
 -0.023641	 -0.003301	 -0.026902	 -0.012750	  0.104646	  0.033611	 -0.105612	  0.006169	  0.048600	 -0.054051	 -0.046427	  0.029052	  0.004169
 -0.013512	  0.005510	 -0.016003	 -0.015131	  0.118031	  0.031274	 -0.105907	  0.029514	  0.045315	 -0.070638	 -0.032819	  0.020674	  0.013294
 -0.027073	 -0.017382	 -0.022662	 -0.021362	  0.094261	  0.007723	 -0.139249	  0.048136	  0.005958	 -0.050599	 -0.039912	 -0.027030	  0.006418
 -0.012290	 -0.020819	 -0.025603	 -0.003959	  0.087385	 -0.010886	 -0.124617	 -0.006300	  0.006684	 -0.031554	 -0.044782	 -0.043586	  0.004738
  0.009417	 -0.024332	 -0.029203	 -0.035494	  0.070420	 -0.022597	 -0.107314	 -0.002501	  0.058667	 -0.054695	 -0.023930	 -0.078211	 -0.006124
 -0.034055	 -0.000034	 -0.024770	  0.036427	 -0.021840	 -0.016592	  0.032937	 -0.005081	 -0.033774	  0.007732	  0.033454	  0.056024	  0.049796
 -0.028100	 -0.012788	 -0.002908	  0.046277	 -0.032746	 -0.009655	  0.022025	  0.017861	 -0.043315	  0.010054	  0.025735	  0.053221	  0.028057
 -0.002380	 -0.017540	  0.027262	  0.006005	 -0.021810	 -0.020541	 -0.013091	  0.027884	 -0.028958	  0.038934	 -0.023370	  0.079968	  0.020231
  0.025669	  0.007793	  0.041928	 -0.030271	 -0.043282	 -0.011404	 -0.002539	  0.021039	 -0.010311	  0.034042	 -0.061116	  0.034088	  0.046754
  0.066419	  0.052888	  0.017051	 -0.001947	 -0.040517	 -0.025973	 -0.027127	  0.010670	 -0.008658	  0.025774	 -0.088225	  0.022810	  0.061413
  0.078592	  0.024922	 -0.007312	  0.040424	 -0.040893	  0.005451	  0.007743	  0.022482	 -0.017232	 -0.007829	 -0.084096	  0.020174	  0.053674
  0.087936	 -0.042097	  0.013086	  0.040438	 -0.022407	  0.002364	  0.036365	  0.012158	 -0.042476	 -0.001631	 -0.086242	  0.006882	  0.046934
  0.089843	 -0.041062	  0.008144	  0.022292	 -0.011908	 -0.000883	  0.042353	  0.002621	 -0.057462	  0.009078	 -0.089674	 -0.025497	  0.046854
  0.065844	 -0.006062	 -0.013070	  0.026652	 -0.009221	  0.015842	  0.057888	 -0.023554	 -0.042381	  0.020089	 -0.056103	 -0.018941	  0.026476
  0.033640	  0.031705	 -0.008145	  0.000585	 -0.009848	  0.026602	  0.012276	 -0.038400	 -0.040310	  0.024906	 -0.007893	 -0.006397	 -0.028262
  0.003366	  0.027731	  0.009644	 -0.003704	 -0.019599	  0.040556	  0.016352	 -0.027545	 -0.036414	  0.003205	  0.049852	 -0.013466	 -0.080577
 -0.000975	  0.043088	  0.013787	 -0.023026	 -0.015911	  0.039974	  0.032462	 -0.021427	 -0.010021	 -0.026909	  0.079720	 -0.013347	 -0.049893
  0.002010	  0.035307	  0.007913	 -0.057937	 -0.001965	  0.029818	  0.006967	 -0.023446	  0.021456	 -0.050654	  0.050146	 -0.007573	 -0.042596
 -0.017105	  0.011382	  0.033720	 -0.052587	  0.037579	  0.023361	  0.004189	  0.014950	  0.047204	 -0.046010	  0.045328	 -0.021713	 -0.024574
 -0.052780	 -0.009031	  0.027212	 -0.032025	  0.049960	  0.019158	  0.010423	  0.031220	  0.058379	 -0.025624	  0.081523	 -0.000026	 -0.041940
 -0.068473	 -0.006516	  0.007652	 -0.000963	  0.051861	 -0.005742	 -0.041856	 -0.005351	  0.062176	 -0.017922	  0.095375	 -0.044035	 -0.066836
 -0.057189	  0.014381	 -0.019415	 -0.005227	  0.040333	 -0.026841	 -0.064936	 -0.019525	  0.052783	 -0.004821	  0.031604	 -0.036206	 -0.052475
 -0.051944	  0.011495	 -0.045825	 -0.025112	  0.033680	 -0.035873	 -0.057661	  0.012715	  0.033504	  0.009773	 -0.009582	 -0.021298	 -0.020743
 -0.062241	 -0.049497	 -0.053301	 -0.001893	  0.037481	 -0.031242	 -0.036260	  0.011322	  0.031572	  0.011131	  0.010544	 -0.023161	  0.005584
 -0.078078	 -0.076067	 -0.032654	  0.015591	  0.041054	 -0.018380	 -0.038509	 -0.020596	  0.064238	 -0.013318	  0.003020	 -0.041509	  0.022122
 -0.059511	 -0.088589	 -0.023087	  0.023370	  0.076193	 -0.026776	 -0.062130	 -0.043657	  0.043559	 -0.004814	  0.023531	 -0.052282	  0.019179
 -0.007553	 -0.076752	 -0.018398	  0.049751	  0.063623	 -0.003534	 -0.060955	 -0.049452	  0.049110	  0.005869	  0.065046	 -0.073568	  0.052691
  0.005809	 -0.089738	 -0.023015	  0.074337	  0.041207	  0.015756	 -0.067928	 -0.019896	  0.093555	 -0.018920	  0.098055	 -0.040657	  0.023839
 -0.008212	 -0.116818	 -0.017255	  0.067955	  0.032917	  0.030919	 -0.094625	 -0.026729	  0.109175	 -0.048422	  0.099731	 -0.034181	  0.007603
  0.006237	 -0.111961	 -0.005117	  0.056432	  0.016200	  0.000863	 -0.120561	 -0.040985	  0.119946	 -0.056502	  0.099013	 -0.050855	  0.030315
  0.016596	 -0.094326	 -0.024157	  0.062781	  0.024798	 -0.060534	 -0.107652	 -0.037646	  0.137971	 -0.046213	  0.061126	 -0.060528	  0.055866
 -0.006235	 -0.100899	 -0.060316	  0.032327	  0.039147	 -0.074478	 -0.097886	 -0.049302	  0.125393	 -0.050232	  0.018401	 -0.065562	  0.060412
 -0.027803	 -0.107220	 -0.058904	  0.048881	  0.055979	 -0.075119	 -0.098214	 -0.050973	  0.122157	 -0.039879	 -0.018758	 -0.098566	  0.103321
 -0.046603	 -0.119933	 -0.052971	  0.046897	  0.053388	 -0.071746	 -0.047118	 -0.024796	  0.123161	 -0.058553	 -0.001859	 -0.051602	  0.112032
 -0.051354	 -0.131030	 -0.051217	  0.046041	  0.051612	 -0.044883	 -0.028954	 -0.014399	  0.119463	 -0.075003	 -0.029085	  0.005778	  0.122517
 -0.049945	 -0.126015	 -0.020529	  0.060691	  0.052599	 -0.028976	 -0.023856	 -0.028918	  0.103567	 -0.079661	 -0.043373	  0.030980	  0.130214
 -0.051916	 -0.102753	 -0.016020	  0.059397	  0.082846	 -0.018773	 -0.022356	 -0.041534	  0.079838	 -0.128089	  0.016666	  0.049535	  0.107641
 -0.067034	 -0.088158	 -0.012265	  0.085565	  0.060295	 -0.024033	 -0.054349	 -0.028023	  0.072124	 -0.143064	  0.089191	  0.060485	  0.110305
 -0.099952	 -0.125524	 -0.008941	  0.087091	  0.047441	 -0.028377	 -0.040065	  0.002051	  0.034667	 -0.186457	  0.064567	  0.051546	  0.093177
 -0.082579	 -0.114680	 -0.028500	  0.057828	  0.021071	 -0.044387	 -0.014922	  0.020040	  0.054487	 -0.191813	  0.030139	  0.036273	  0.062152
 -0.057086	 -0.114810	 -0.073783	  0.071563	  0.018504	 -0.069333	 -0.028629	 -0.004475	  0.067916	 -0.181073	 -0.014777	  0.055083	  0.035167
 -0.075893	 -0.112234	 -0.077687	  0.053573	  0.024427	 -0.054067	 -0.014457	 -0.020258	  0.042339	 -0.139548	 -0.069875	  0.064929	  0.054641
 -0.085041	 -0.116522	 -0.051931	  0.029719	  0.032758	 -0.031487	 -0.012331	 -0.047921	  0.031635	 -0.122413	 -0.019171	  0.006729	  0.060615
 -0.091197	 -0.129308	 -0.041252	  0.006864	  0.049590	 -0.025613	 -0.013458	 -0.051571	  0.035992	 -0.113021	  0.004699	 -0.028352	  0.069443
 -0.072652	 -0.119974	 -0.018463	  0.008296	  0.091837	 -0.024291	  0.012846	 -0.026174	  0.094517	 -0.106289	  0.025771	 -0.021098	  0.059807
 -0.091125	 -0.139001	  0.002490	  0.020401	  0.113942	 -0.023893	  0.033048	 -0.048573	  0.109799	 -0.101887	  0.003502	 -0.026367	  0.060730
 -0.066763	 -0.145213	  0.020172	  0.027941	  0.109449	  0.017922	  0.039098	 -0.016658	  0.114572	 -0.166893	  0.029566	 -0.005653	  0.063535
 -0.066275	 -0.160509	  0.002347	 -0.013091	  0.104069	 -0.001644	  0.024360	 -0.019724	  0.099630	 -0.217592	  0.057106	 -0.013215	  0.024015
 -0.056129	 -0.167513	 -0.003337	 -0.008893	  0.103026	 -0.061356	 -0.008338	  0.012044	  0.066670	 -0.238212	  0.036490	 -0.010809	  0.034028
 -0.065955	 -0.194028	 -0.009354	  0.011582	  0.068402	 -0.042809	  0.015301	  0.014221	  0.075173	 -0.254449	 -0.006458	 -0.016023	  0.062687
 -0.072866	 -0.204632	 -0.032036	  0.062735	  0.031900	 -0.025172	  0.033794	 -0.010205	  0.084452	 -0.218321	 -0.083413	 -0.025852	  0.095320
 -0.058462	 -0.197516	 -0.032524	  0.085483	  0.036793	 -0.038281	  0.065874	 -0.026098	  0.146356	 -0.200081	 -0.094050	 -0.021547	  0.113457
 -0.080288	 -0.203140	 -0.037686	  0.086546	  0.010375	 -0.047618	  0.057505	 -0.029186	  0.098816	 -0.166805	 -0.046055	 -0.025173	  0.095335
 -0.082772	 -0.180398	 -0.051129	  0.100422	  0.013432	 -0.023481	  0.058538	 -0.026910	  0.077982	 -0.154327	 -0.006008	 -0.013856	  0.073226
 -0.096906	 -0.159435	 -0.059817	  0.067909	  0.027455	 -0.013128	  0.004997	 -0.055316	  0.086138	 -0.188108	 -0.039494	 -0.061756	  0.088773
 -0.143356	 -0.142796	 -0.093290	  0.071581	  0.035801	 -0.002307	 -0.012416	 -0.045540	  0.106085	 -0.205023	 -0.053786	 -0.069225	  0.123343
 -0.136296	 -0.148847	 -0.073431	  0.050425	  0.044131	  0.003089	  0.032512	 -0.068186	  0.131862	 -0.220729	 -0.066348	 -0.053916	  0.164596
 -0.129280	 -0.161171	 -0.056060	  0.048579	  0.037380	 -0.000245	  0.021131	 -0.053911	  0.088326	 -0.200621	 -0.064157	 -0.069765	  0.143054
 -0.110621	 -0.136175	 -0.067769	  0.021852	  0.059708	  0.003901	  0.011641	 -0.045462	  0.054288	 -0.172094	 -0.061375	 -0.061305	  0.140653
 -0.150534	 -0.097836	 -0.095945	  0.012512	  0.039259	 -0.011480	  0.006368	 -0.012843	  0.024261	 -0.174374	 -0.077426	 -0.053133	  0.135499
 -0.165836	 -0.112257	 -0.116835	  0.014866	  0.051510	 -0.029167	  0.003931	  0.005401	  0.048712	 -0.194492	 -0.087616	 -0.048002	  0.146439
 -0.158081	 -0.120111	 -0.099374	  0.022148	  0.051926	 -0.029738	  0.021180	 -0.010120	  0.071846	 -0.200593	 -0.082043	 -0.042935	  0.137703
 -0.151979	 -0.132325	 -0.056737	  0.032111	  0.037865	 -0.034834	  0.018231	 -0.037283	  0.050099	 -0.168209	 -0.095518	 -0.030001	  0.110950
 -0.118236	 -0.104775	 -0.054676	  0.029818	  0.025663	 -0.045685	 -0.005159	 -0.059991	  0.039491	 -0.181982	 -0.085125	 -0.007799	  0.128416
 -0.102077	 -0.115197	 -0.039351	  0.018935	  0.037024	 -0.049667	 -0.008273	 -0.043869	  0.053371	 -0.203094	 -0.085334	 -0.004412	  0.139292
 -0.089406	 -0.127485	 -0.024021	  0.000460	  0.041999	 -0.057303	  0.018955	 -0.039457	  0.036498	 -0.202063	 -0.065763	 -0.027998	  0.115850
 -0.103704	 -0.141989	 -0.017762	 -0.012527	  0.026089	 -0.053476	  0.036268	 -0.036858	  0.027856	 -0.231213	 -0.030303	 -0.023085	  0.105497
 -0.116537	 -0.136164	 -0.025400	 -0.011868	  0.038354	 -0.065450	  0.045283	 -0.031268	  0.033125	 -0.248750	 -0.045639	 -0.041493	  0.100325
 -0.091822	 -0.123936	 -0.030472	 -0.011327	  0.037277	 -0.076592	  0.033218	 -0.000031	  0.068963	 -0.230816	 -0.036627	 -0.058009	  0.074622
 -0.067474	 -0.157375	  0.006631	  0.009767	  0.028494	 -0.066384	  0.025045	  0.004957	  0.089115	 -0.250602	 -0.042183	 -0.045985	  0.075184
 -0.038571	 -0.157402	  0.024526	  0.008684	  0.010263	 -0.046132	  0.031655	  0.016163	  0.106073	 -0.242390	 -0.103780	 -0.036643	  0.089046
 -0.056314	 -0.148036	 -0.016442	 -0.019328	  0.005435	 -0.036030	  0.049908	  0.021805	  0.093737	 -0.230842	 -0.147807	 -0.044349	  0.069488
 -0.034382	 -0.171167	 -0.027123	 -0.010726	 -0.024744	 -0.041950	  0.045553	 -0.010536	  0.091254	 -0.223630	 -0.177465	 -0.049814	  0.085293
 -0.016244	 -0.146835	 -0.007669	  0.005592	 -0.035176	 -0.058277	  0.046964	 -0.030751	  0.106544	 -0.219091	 -0.182449	 -0.059850	  0.074919
 -0.037355	 -0.156257	 -0.001843	 -0.009830	  0.037143	 -0.023453	  0.059786	 -0.012590	  0.092390	 -0.199195	 -0.127204	 -0.060937	  0.079148
 -0.044750	 -0.147129	  0.029284	 -0.033817	  0.058601	  0.029792	  0.042686	 -0.037712	  0.075097	 -0.179605	 -0.115456	 -0.075337	  0.080676
 -0.039623	 -0.129787	  0.022513	 -0.033032	  0.081446	  0.041214	  0.023518	 -0.050756	  0.068911	 -0.190158	 -0.121421	 -0.082073	  0.079189
 -0.050606	 -0.091687	  0.018457	 -0.039521	  0.044253	  0.042688	  0.028714	 -0.053889	  0.029198	 -0.207250	 -0.121770	 -0.063358	  0.108886
 -0.051583	 -0.037422	  0.026449	 -0.036506	  0.009074	  0.060279	  0.013793	 -0.052568	  0.025758	 -0.191979	 -0.133381	 -0.091207	  0.129465
 -0.017430	 -0.044678	  0.041292	 -0.055104	  0.029281	  0.065521	 -0.020129	 -0.056866	  0.043087	 -0.202909	 -0.146114	 -0.079490	  0.149298
 -0.010352	 -0.080180	  0.038809	 -0.041092	  0.073233	  0.049750	 -0.007451	 -0.057601	  0.047084	 -0.219150	 -0.136296	 -0.039177	  0.142103
 -0.019153	 -0.089839	  0.049052	 -0.040121	  0.101602	  0.034357	  0.020026	 -0.033248	  0.031323	 -0.206997	 -0.171811	 -0.064200	  0.156143
 -0.006177	 -0.093892	  0.055583	 -0.009050	  0.091308	  0.010072	  0.017386	  0.020258	 -0.003143	 -0.176275	 -0.185391	 -0.071067	  0.142693
  0.011785	 -0.121372	  0.046858	  0.006183	  0.080601	 -0.044354	  0.008095	  0.011064	  0.010643	 -0.135516	 -0.175018	 -0.041290	  0.140495
  0.052274	 -0.128035	  0.052436	  0.005416	  0.063327	 -0.075040	  0.016241	  0.001132	  0.027759	 -0.111403	 -0.160397	 -0.039753	  0.133826
  0.051482	 -0.124390	  0.018269	 -0.011050	  0.044037	 -0.068630	  0.010837	 -0.019111	  0.045408	 -0.112932	 -0.177604	 -0.035346	  0.140843
  0.035345	 -0.105753	 -0.031872	 -0.036051	  0.059661	 -0.077265	  0.021706	 -0.018743	  0.042573	 -0.134519	 -0.173967	 -0.020866	  0.119090
  0.007688	 -0.093370	 -0.036331	 -0.031553	  0.060213	 -0.078888	  0.030281	  0.002810	  0.021895	 -0.164522	 -0.155333	 -0.030310	  0.098361
 -0.008197	 -0.065250	 -0.031982	 -0.035922	  0.026679	 -0.049939	  0.022704	  0.003298	  0.034870	 -0.165295	 -0.166386	 -0.034939	  0.120800
 -0.024666	 -0.042355	 -0.020158	 -0.025752	  0.032618	 -0.044210	 -0.008521	 -0.008116	  0.035408	 -0.202668	 -0.149910	 -0.025865	  0.118692
 -0.037650	 -0.020915	 -0.002207	 -0.050344	  0.036123	 -0.035147	 -0.036868	 -0.017059	  0.040262	 -0.241205	 -0.151659	 -0.038502	  0.123162
 -0.041298	 -0.013626	 -0.035178	 -0.057107	  0.015222	 -0.020725	 -0.046489	  0.003370	 -0.005620	 -0.233641	 -0.160688	 -0.026248	  0.122528
 -0.041986	 -0.003538	 -0.012078	 -0.047066	 -0.004757	  0.002156	 -0.025277	  0.040910	 -0.037502	 -0.225866	 -0.150474	 -0.020847	  0.122724
 -0.036985	 -0.023135	 -0.012917	 -0.058383	  0.012266	  0.033415	  0.014273	 -0.001146	 -0.031908	 -0.226925	 -0.185522	 -0.024424	  0.161475
 -0.025134	 -0.033297	 -0.000401	 -0.039263	  0.014057	  0.039817	  0.000184	 -0.033554	 -0.056985	 -0.218348	 -0.183127	  0.046442	  0.145361
 -0.040643	 -0.038381	 -0.008573	 -0.018664	  0.022790	  0.006883	 -0.033197	 -0.052880	 -0.047312	 -0.189715	 -0.169772	  0.065414	  0.125001
 -0.078196	 -0.059741	 -0.008454	 -0.018477	 -0.014814	 -0.005225	 -0.061259	 -0.034320	 -0.027993	 -0.200304	 -0.172722	  0.060958	  0.106322
 -0.083569	 -0.042425	 -0.014976	 -0.033150	 -0.009802	 -0.011161	 -0.058336	 -0.002452	 -0.054486	 -0.196229	 -0.174025	  0.049582	  0.080382
 -0.077670	 -0.013860	 -0.013009	 -0.035495	  0.004001	 -0.009996	 -0.041287	  0.018272	 -0.051438	 -0.160179	 -0.205570	  0.012004	  0.109398
 -0.069355	 -0.017444	 -0.038658	 -0.050447	 -0.014651	 -0.000329	 -0.016641	 -0.007654	 -0.051251	 -0.126040	 -0.226233	 -0.012956	  0.111239
 -0.086353	 -0.007629	 -0.076121	 -0.085068	 -0.011109	  0.000684	 -0.020426	 -0.021922	 -0.068035	 -0.134655	 -0.206614	 -0.016828	  0.137660
 -0.084284	  0.004662	 -0.060068	 -0.082910	 -0.022478	 -0.037465	 -0.033856	  0.016126	 -0.044049	 -0.155986	 -0.180044	  0.011821	  0.128101
 -0.059997	  0.005431	 -0.021238	 -0.050378	 -0.020482	 -0.027349	 -0.017259	  0.034861	 -0.013663	 -0.134363	 -0.194490	  0.005941	  0.128986
 -0.043414	 -0.005452	  0.015214	 -0.048230	 -0.006384	 -0.004013	 -0.024099	  0.022014	  0.001172	 -0.107612	 -0.216144	  0.025030	  0.100498
 -0.045169	  0.023406	  0.017911	 -0.033258	  0.014252	 -0.014438	 -0.035771	  0.009083	 -0.008835	 -0.097536	 -0.257062	  0.020600	  0.058000
 -0.079238	  0.030005	  0.010686	 -0.000837	 -0.007816	 -0.006343	 -0.063299	 -0.030775	 -0.008196	 -0.090689	 -0.285794	  0.032023	  0.044726
 -0.065701	  0.024876	  0.009043	  0.009671	 -0.037884	 -0.009432	 -0.047967	 -0.018351	 -0.038613	 -0.074870	 -0.260015	  0.053261	  0.042615
 -0.030241	  0.022094	  0.014748	 -0.013267	 -0.054592	 -0.026506	 -0.006271	 -0.025282	 -0.037848	 -0.045592	 -0.241690	  0.081124	  0.050750
 -0.003915	 -0.035635	  0.005082	 -0.046665	 -0.050312	 -0.037651	  0.011415	 -0.018745	 -0.023836	 -0.029863	 -0.245372	  0.047859	  0.060891
  0.008310	 -0.006149	  0.004332	 -0.042447	 -0.022554	 -0.026246	  0.028736	 -0.027893	  0.002890	 -0.040029	 -0.239196	  0.020601	  0.042774
 -0.005712	  0.013808	  0.008710	 -0.038864	 -0.019727	 -0.026022	  0.033698	 -0.013250	  0.007855	 -0.056907	 -0.226313	  0.032200	  0.046860
  0.010907	 -0.008866	 -0.014962	 -0.054652	 -0.045680	 -0.024422	  0.002366	 -0.005823	  0.024547	 -0.027016	 -0.226723	  0.084545	  0.018055
  0.000370	 -0.030978	 -0.017215	 -0.075734	 -0.061643	  0.005230	  0.001919	 -0.004630	  0.039225	 -0.007829	 -0.227542	  0.128637	  0.017028
 -0.005645	 -0.021354	  0.004684	 -0.029025	 -0.053865	  0.006957	 -0.000186	  0.007320	  0.031686	  0.042774	 -0.195309	  0.122080	  0.050494
 -0.025549	 -0.003524	  0.034265	 -0.028868	 -0.068902	  0.032008	  0.039613	  0.008513	  0.031767	  0.058103	 -0.160909	  0.121159	  0.062367
 -0.003819	  0.016871	  0.036543	  0.004050	 -0.084499	  0.024312	  0.032824	  0.033853	  0.036450	  0.074459	 -0.139565	  0.108851	  0.058298
  0.002600	 -0.000274	  0.024816	  0.011683	 -0.079817	  0.000286	  0.033389	  0.037805	  0.051292	  0.092208	 -0.123190	  0.127757	  0.069072
  0.007765	  0.023348	  0.003067	 -0.018841	 -0.065622	  0.010949	  0.027381	  0.030206	  0.046406	  0.126039	 -0.073437	  0.164682	  0.055456
  0.029567	  0.024523	  0.015199	 -0.022203	 -0.055511	  0.027545	  0.026655	  0.028100	  0.051039	  0.096533	 -0.061565	  0.138485	  0.049254
  0.035454	  0.060838	  0.028146	 -0.022479	 -0.042668	  0.005770	  0.020577	  0.032146	  0.088381	  0.057021	 -0.073966	  0.116224	  0.074199
  0.057129	  0.064341	  0.026767	 -0.006613	 -0.038161	  0.007539	  0.027093	  0.068922	  0.089270	  0.054159	 -0.068760	  0.149166	  0.050334
  0.044424	  0.023206	  0.024582	 -0.017491	 -0.024135	  0.024472	  0.018236	  0.066436	  0.096127	  0.060072	 -0.066770	  0.151041	  0.053942
  0.036751	  0.022219	  0.040692	 -0.047895	 -0.005014	  0.005740	  0.004155	  0.041794	  0.097900	  0.106325	 -0.039825	  0.139670	  0.072231
  0.019444	  0.042806	  0.059250	 -0.047161	 -0.011911	 -0.058156	 -0.007997	  0.056215	  0.083441	  0.155354	  0.004705	  0.125981	  0.047972
  0.014062	  0.054348	  0.043653	 -0.048228	  0.013228	 -0.030880	 -0.018668	  0.064203	  0.088294	  0.126396	  0.011886	  0.128428	  0.068088
 -0.005451	  0.042265	  0.028369	 -0.060937	  0.008003	 -0.043122	  0.002838	  0.073304	  0.084951	  0.114228	 -0.013036	  0.160919	  0.074995
  0.005391	  0.046473	  0.022235	 -0.047788	  0.021846	 -0.053413	  0.001714	  0.085535	  0.067457	  0.101107	 -0.038585	  0.171691	  0.066742
  0.015690	  0.038390	  0.024492	 -0.017708	 -0.007443	 -0.008142	 -0.028576	  0.080083	  0.061486	  0.109882	 -0.041860	  0.188317	  0.051298
  0.053700	  0.057492	  0.022904	 -0.009771	 -0.037950	 -0.002248	 -0.056057	  0.074002	  0.046041	  0.090995	 -0.023289	  0.181856	  0.084558
  0.095034	  0.075372	  0.013456	 -0.014066	 -0.035328	  0.027390	 -0.061639	  0.052797	  0.052749	  0.082252	 -0.008623	  0.147491	  0.112646
  0.084096	  0.058465	 -0.005223	  0.030086	 -0.009862	  0.036891	 -0.067682	  0.073337	  0.042581	  0.108645	 -0.006232	  0.136196	  0.098889
  0.062519	  0.053895	 -0.029823	  0.054593	 -0.022223	  0.038090	 -0.033899	  0.064657	  0.030322	  0.102401	 -0.002619	  0.150452	  0.083968
  0.038081	  0.065398	 -0.026448	  0.067545	 -0.009127	  0.008736	  0.006922	  0.026640	  0.036700	  0.105398	 -0.002922	  0.150213	  0.029665
  0.030435	  0.063506	 -0.012242	  0.073500	  0.013404	  0.017035	 -0.033628	  0.006211	  0.070655	  0.114912	  0.008777	  0.125317	  0.017860
  0.002871	  0.081394	  0.012822	  0.074682	  0.000793	  0.048824	 -0.010301	 -0.003371	  0.042985	  0.134482	 -0.004271	  0.151497	  0.036047
 -0.009079	  0.075731	 -0.001330	  0.114103	 -0.015916	  0.054783	 -0.007889	 -0.014464	  0.042570	  0.130015	  0.009383	  0.185407	  0.035912
 -0.006249	  0.053729	  0.008314	  0.097109	 -0.019027	  0.044505	 -0.002064	 -0.037570	  0.053666	  0.078905	  0.024053	  0.171779	  0.035720
  0.010828	  0.034306	  0.003745	  0.083552	 -0.021970	  0.036487	  0.004478	 -0.045287	  0.060498	  0.062994	  0.070746	  0.182949	  0.032747
  0.027321	  0.005186	  0.020607	  0.109536	  0.015746	  0.055683	 -0.018916	 -0.037964	  0.060294	  0.099454	  0.075546	  0.193687	  0.020449
  0.024852	  0.005831	  0.033680	  0.107565	  0.024044	  0.049542	 -0.014239	 -0.009438	  0.062933	  0.113481	  0.049205	  0.201217	  0.027383
  0.026980	  0.003820	  0.022705	  0.097554	  0.011721	  0.036271	 -0.025782	  0.026419	  0.027785	  0.118313	  0.029345	  0.213112	  0.029128
  0.019800	 -0.035850	  0.058393	  0.067667	 -0.004162	  0.040727	 -0.026624	  0.006946	 -0.015391	  0.125901	  0.021549	  0.241366	  0.032694
  0.018491	 -0.038171	  0.055936	  0.065976	 -0.023940	  0.041381	 -0.039283	 -0.004458	 -0.019323	  0.096087	  0.014310	  0.274080	  0.041607
  0.057371	 -0.005390	  0.026770	  0.086703	 -0.032346	  0.024341	 -0.037579	  0.000495	  0.016579	  0.086870	  0.038641	  0.275696	  0.044663
  0.034083	 -0.006511	 -0.010406	  0.106956	 -0.025367	 -0.015319	 -0.027135	  0.028558	  0.000887	  0.104637	  0.075952	  0.260585	  0.065121
  0.016865	 -0.026591	 -0.020736	  0.075408	 -0.001611	 -0.034176	 -0.053471	  0.033915	 -0.013447	  0.093170	  0.075870	  0.275609	  0.054487
  0.039234	 -0.072461	 -0.022582	  0.039939	  0.024670	 -0.041573	 -0.049339	  0.002865	 -0.009847	  0.069497	  0.086727	  0.270856	  0.061091
  0.026759	 -0.045688	 -0.025021	  0.055077	 -0.006297	 -0.033448	 -0.045945	 -0.000751	  0.011006	  0.045917	  0.125689	  0.244916	  0.053929
 -0.009925	 -0.044547	 -0.032514	  0.064834	 -0.002144	 -0.001479	 -0.054960	 -0.001360	  0.058640	  0.020202	  0.156561	  0.208864	  0.075830
  0.008760	 -0.083292	 -0.058613	  0.077317	  0.016702	  0.017415	 -0.042114	  0.048744	  0.060713	  0.021560	  0.152994	  0.178243	  0.092453
 -0.005653	 -0.083658	 -0.047337	  0.092710	  0.017572	  0.004296	 -0.027499	  0.041911	  0.041496	 -0.017239	  0.157544	  0.153022	  0.079280
  0.008909	 -0.077994	 -0.026958	  0.081160	 -0.002519	  0.001312	 -0.029162	  0.033872	  0.019456	 -0.032688	  0.187489	  0.146289	  0.085841
  0.044549	 -0.075138	 -0.053403	  0.061906	  0.015058	  0.024671	 -0.033413	  0.048049	  0.007353	 -0.026795	  0.174107	  0.148495	  0.062884
  0.035977	 -0.077923	 -0.069800	  0.088778	  0.033946	  0.033342	 -0.025142	  0.004211	 -0.007673	 -0.058253	  0.156501	  0.134047	  0.050260
  0.002965	 -0.096171	 -0.052547	  0.109374	  0.037380	  0.055723	 -0.049851	 -0.034269	  0.038734	 -0.037720	  0.152459	  0.114985	  0.053558
 -0.040789	 -0.075221	 -0.047991	  0.108046	  0.041905	  0.052585	 -0.036681	 -0.037809	  0.064778	 -0.035518	  0.140776	  0.083348	  0.028846
 -0.047513	 -0.054901	 -0.035362	  0.103581	  0.025556	  0.040605	 -0.032492	 -0.011130	  0.020303	 -0.048564	  0.161472	  0.046425	  0.008567
 -0.044745	 -0.072126	 -0.029388	  0.086209	  0.035469	  0.057891	  0.015385	  0.000287	  0.008179	 -0.021964	  0.137483	  0.061545	  0.017751
 -0.050694	 -0.057074	 -0.016534	  0.063390	  0.051349	  0.072626	  0.002757	  0.014744	 -0.007466	  0.005016	  0.127939	  0.059421	  0.007409
 -0.013567	 -0.052339	  0.009336	  0.053004	  0.042548	  0.020235	 -0.018302	  0.013768	 -0.005292	 -0.045700	  0.110079	  0.031479	 -0.007064
  0.003345	 -0.093048	 -0.003804	  0.039962	  0.058358	  0.004021	 -0.018934	  0.023255	 -0.017569	 -0.105464	  0.077670	  0.017039	  0.029367
 -0.010728	 -0.096338	  0.009655	  0.049751	  0.033694	  0.030416	 -0.012024	 -0.014577	 -0.006187	 -0.155007	  0.058734	  0.028078	  0.056176
 -0.045966	 -0.118576	  0.023441	  0.017148	  0.015125	  0.012830	  0.014017	 -0.027017	  0.009580	 -0.178571	  0.082488	  0.065712	  0.055995
 -0.058650	 -0.137544	 -0.007746	  0.023840	  0.039867	  0.047902	  0.029621	  0.007193	  0.012904	 -0.169798	  0.077918	  0.071308	  0.066657
 -0.049757	 -0.098862	  0.000736	  0.012562	  0.053935	  0.047690	  0.025850	  0.019987	  0.014259	 -0.156665	  0.060392	  0.055063	  0.069291
 -0.055949	 -0.120031	  0.027791	  0.021281	  0.037526	  0.036582	 -0.020498	  0.014417	 -0.023874	 -0.149811	  0.028141	  0.064852	  0.035617
 -0.037466	 -0.176597	  0.021825	  0.043197	  0.043229	  0.004823	 -0.009512	  0.010856	 -0.019695	 -0.138489	  0.012540	  0.083128	  0.014230
 -0.042657	 -0.187371	  0.019373	  0.051213	  0.062928	 -0.018005	  0.003580	  0.043911	  0.007667	 -0.093047	 -0.026787	  0.067669	  0.032573
 -0.046150	 -0.174583	  0.050274	  0.055996	  0.057274	 -0.014411	  0.009659	  0.051570	  0.022576	 -0.086380	 -0.061673	  0.086534	  0.061830
 -0.031570	 -0.154724	  0.073465	  0.040258	  0.027251	 -0.016727	  0.026830	  0.045660	 -0.032788	 -0.102805	 -0.024940	  0.042150	  0.053168
 -0.030895	 -0.121348	  0.081704	  0.019756	  0.015141	 -0.008186	  0.034473	  0.016317	 -0.028250	 -0.087798	 -0.013765	  0.026160	  0.078535
 -0.031040	 -0.092869	  0.059178	  0.026474	  0.052920	 -0.030293	  0.021406	  0.022084	 -0.009176	 -0.105467	 -0.009302	  0.014229	  0.086484
 -0.026757	 -0.124001	  0.020702	  0.035411	  0.102740	 -0.047611	  0.010101	  0.004240	 -0.009376	 -0.131714	 -0.052745	  0.000994	  0.077957
 -0.009300	 -0.102392	  0.022338	  0.046356	  0.116305	 -0.078052	  0.013499	  0.002122	 -0.016853	 -0.145326	 -0.083567	  0.036461	  0.078891
 -0.014818	 -0.115522	  0.040863	  0.003054	  0.085791	 -0.063382	  0.022925	 -0.017035	 -0.022149	 -0.185893	 -0.136175	  0.023569	  0.075039
 -0.032171	 -0.131709	  0.041980	 -0.027801	  0.060225	 -0.044459	  0.021061	  0.006302	 -0.038089	 -0.171295	 -0.183947	  0.002727	  0.124375
 -0.045368	 -0.136340	  0.050879	 -0.007998	  0.080864	 -0.029230	  0.017366	  0.002013	  0.004974	 -0.176524	 -0.232223	 -0.023420	  0.142649
 -0.029799	 -0.121081	  0.076800	  0.003959	  0.086661	  0.000346	 -0.008201	 -0.008478	  0.020340	 -0.147642	 -0.264716	 -0.051002	  0.131219
 -0.022016	 -0.128877	  0.050105	 -0.001879	  0.057341	 -0.010003	  0.006851	 -0.019344	  0.013902	 -0.110277	 -0.253800	 -0.050990	  0.093433
 -0.056622	 -0.139227	  0.034473	  0.011490	  0.052158	 -0.037748	 -0.003641	 -0.005578	  0.022770	 -0.136668	 -0.227196	 -0.064860	  0.081203
 -0.079307	 -0.158949	  0.029534	 -0.012639	  0.056493	 -0.051495	  0.005805	  0.026777	  0.060797	 -0.122993	 -0.183667	 -0.040568	  0.064667
 -0.112850	 -0.167589	  0.024670	 -0.017212	  0.036569	 -0.051525	  0.023481	  0.025893	  0.058585	 -0.090987	 -0.196102	 -0.044858	  0.032578
 -0.088875	 -0.157990	  0.019875	 -0.002249	  0.050392	 -0.074614	  0.007268	  0.040134	  0.045198	 -0.101394	 -0.188754	 -0.025116	  0.032613
 -0.090272	 -0.136357	 -0.010791	 -0.016024	  0.106404	 -0.071944	  0.007707	  0.003795	  0.045669	 -0.124809	 -0.174572	 -0.027631	  0.096120
 -0.076835	 -0.125257	  0.002428	  0.010115	  0.107887	 -0.072246	  0.010896	  0.015058	  0.008394	 -0.116909	 -0.146875	 -0.022580	  0.155859
 -0.062390	 -0.157962	 -0.004059	  0.015380	  0.085328	 -0.085042	  0.001471	  0.014817	  0.012159	 -0.141324	 -0.127256	 -0.021819	  0.165631
 -0.086537	 -0.143239	 -0.012620	  0.022983	  0.109316	 -0.076568	  0.010744	  0.014093	  0.010104	 -0.146113	 -0.116478	 -0.022902	  0.132973
 -0.103021	 -0.126354	  0.018916	  0.022342	  0.128789	 -0.092585	 -0.004291	  0.026949	  0.000006	 -0.110831	 -0.114485	 -0.038843	  0.113679
 -0.093756	 -0.143565	 -0.020204	  0.035867	  0.096403	 -0.068403	  0.010971	  0.018978	 -0.005037	 -0.100454	 -0.123217	 -0.059651	  0.108047
 -0.107650	 -0.111434	 -0.023586	  0.029139	  0.075616	 -0.020882	  0.053530	  0.008329	 -0.022625	 -0.102134	 -0.115348	 -0.087657	  0.081604
 -0.126033	 -0.129528	  0.024885	  0.037426	  0.085385	 -0.014962	  0.045496	  0.002389	 -0.027568	 -0.109179	 -0.114773	 -0.102324	  0.071527
 -0.104879	 -0.115323	  0.065151	  0.050595	  0.088847	 -0.001199	  0.063502	  0.012925	 -0.027693	 -0.129928	 -0.079986	 -0.084691	  0.087259
 -0.086167	 -0.123314	  0.043842	  0.088007	  0.072786	 -0.018772	  0.064309	  0.039521	 -0.015397	 -0.134400	 -0.067506	 -0.062487	  0.078500
 -0.057402	 -0.148228	  0.031924	  0.075145	  0.064125	 -0.055088	  0.013226	  0.027371	 -0.017975	 -0.111463	 -0.087477	 -0.034643	  0.056744
 -0.071535	 -0.134203	  0.052151	  0.063765	  0.050282	 -0.085225	  0.013383	  0.012973	 -0.006748	 -0.074486	 -0.065928	 -0.033623	  0.064104
 -0.125768	 -0.119976	  0.028148	 -0.002876	  0.062253	 -0.081689	 -0.002713	  0.006845	  0.008488	 -0.038891	 -0.046735	 -0.049009	  0.071410
 -0.130821	 -0.124632	  0.007830	  0.001336	  0.032164	 -0.067661	  0.006440	  0.003147	  0.028167	 -0.087643	 -0.041356	 -0.078007	  0.085146
 -0.133539	 -0.113086	  0.018136	  0.002933	  0.015859	 -0.068908	  0.000784	  0.020697	  0.044234	 -0.090572	 -0.040220	 -0.062150	  0.092219
 -0.123858	 -0.098070	  0.016153	 -0.020169	  0.047258	 -0.055886	  0.002706	  0.033258	  0.069793	 -0.102519	 -0.051010	 -0.057201	  0.093126
 -0.107923	 -0.112039	  0.007916	 -0.009804	  0.043243	 -0.056632	 -0.003805	  0.051756	  0.063333	 -0.108419	 -0.073027	 -0.069890	  0.091565
 -0.109042	 -0.140199	 -0.029658	 -0.005263	  0.051437	 -0.028424	  0.014321	  0.056508	  0.081678	 -0.059830	 -0.076184	 -0.058797	  0.109734
 -0.112621	 -0.145906	 -0.034563	 -0.010570	  0.095097	 -0.014046	  0.034665	  0.042299	  0.113952	 -0.056499	 -0.076494	 -0.069899	  0.154994
 -0.086616	 -0.144593	 -0.029324	  0.003560	  0.099286	 -0.002765	  0.012240	  0.061296	  0.106709	 -0.081514	 -0.089362	 -0.081048	  0.162144
 -0.058006	 -0.154139	 -0.026797	  0.005553	  0.131620	  0.021768	  0.001311	  0.043085	  0.062202	 -0.105861	 -0.067508	 -0.066095	  0.138366
 -0.039449	 -0.115345	 -0.037587	 -0.015336	  0.137151	 -0.011532	  0.029177	  0.018256	  0.058829	 -0.127871	 -0.058080	 -0.064061	  0.115549
 -0.029753	 -0.083380	 -0.028091	 -0.022612	  0.112545	 -0.039095	  0.047304	  0.036946	  0.071908	 -0.130730	 -0.062804	 -0.072653	  0.112246
 -0.042579	 -0.117171	 -0.023857	 -0.007078	  0.080959	 -0.045198	  0.025289	  0.042155	  0.086303	 -0.123743	 -0.063568	 -0.043642	  0.103431
 -0.043286	 -0.140677	 -0.037007	 -0.016794	  0.062348	 -0.069246	  0.004377	  0.066717	  0.096415	 -0.127763	 -0.074083	 -0.029840	  0.104004
 -0.060660	 -0.149361	 -0.031149	 -0.024178	  0.079616	 -0.068676	  0.010122	  0.043360	  0.072523	 -0.132690	 -0.076358	 -0.032802	  0.152359
 -0.062501	 -0.163002	 -0.008827	 -0.003994	  0.085919	 -0.054848	  0.012120	  0.027783	  0.054642	 -0.138433	 -0.014658	 -0.038864	  0.159078
 -0.041444	 -0.175062	  0.005202	 -0.005552	  0.126769	 -0.027685	  0.020421	  0.037476	  0.009343	 -0.135776	  0.033253	 -0.017080	  0.133681
 -0.037115	 -0.150670	  0.019213	 -0.035902	  0.135355	 -0.051203	  0.014493	  0.055545	  0.029603	 -0.150934	  0.085578	  0.002647	  0.152048
 -0.047890	 -0.134039	  0.044679	 -0.032906	  0.113407	 -0.073427	  0.034829	  0.072795	  0.031036	 -0.142186	  0.062340	 -0.023661	  0.186012
 -0.057393	 -0.152692	  0.024147	 -0.046661	  0.100127	 -0.046172	  0.025459	  0.085176	  0.037220	 -0.131477	 -0.010342	 -0.034255	  0.169344
 -0.060877	 -0.129609	 -0.013067	 -0.055235	  0.091289	  0.004874	  0.010942	  0.076209	  0.016408	 -0.121226	 -0.078223	 -0.024572	  0.153994
 -0.088348	 -0.133284	 -0.035269	 -0.026186	  0.082379	 -0.006114	  0.029681	  0.052217	  0.034249	 -0.128908	 -0.089682	 -0.011635	  0.158688
 -0.081217	 -0.127121	 -0.068552	  0.005691	  0.077690	 -0.019854	  0.039322	  0.045322	  0.041326	 -0.141624	 -0.055134	  0.039756	  0.174349
