# Supplementary material for: A fluorescent photoimmunoconjugate for imaging of cholesteatoma
Source: Sci Rep. 2022 Nov 19;12:19905. doi: 10.1038/s41598-022-22072-9 (PMC9675863; doi:10.1038/s41598-022-22072-9)
Supplement: Supplementary file 2 — Supplementary Information 2. [file 41598_2022_22072_MOESM2_ESM.zip › Data/ABR-68-6]

:RUN-6	LEVEL SWEEP	TEMP:NaN	6/13/2018	2:01 PM	NaNHR:
:SW EAR: R	SW FREQ: 32.00	# AVERAGES: 512	REP RATE (/sec): 40	DRIVER: RS Tweeter	SAMPLE (�sec): 40	
:NOTES-
:CHAMBER-CH4B-PXI
:CFTS Version: V2.7.2 (R850)
:LEVELS:20;25;30;35;40;45;50;55;60;65;70;75;80;
:DATA
 -0.036705	  0.047787	  0.005450	  0.032984	 -0.007643	 -0.017150	  0.006567	  0.063970	  0.058598	 -0.036918	 -0.063988	  0.000058	 -0.066206
 -0.020664	  0.054102	  0.024735	  0.019122	 -0.014240	 -0.032899	  0.016116	  0.042443	  0.086628	 -0.005115	 -0.056656	  0.020915	 -0.042557
  0.007778	  0.025695	  0.004557	  0.010583	 -0.006896	 -0.010924	  0.003754	  0.058755	  0.093385	 -0.005491	 -0.062469	  0.021862	 -0.009649
 -0.007112	  0.017487	  0.036530	  0.038649	 -0.018092	  0.007300	 -0.008806	  0.049025	  0.054343	 -0.009130	 -0.051820	 -0.025465	 -0.021244
 -0.032226	  0.030103	  0.041610	  0.042854	 -0.008480	  0.032660	  0.002826	  0.049489	  0.044968	 -0.012914	 -0.052744	 -0.048256	 -0.017945
 -0.035438	  0.000808	  0.059338	  0.036684	 -0.008177	  0.000495	 -0.012216	  0.059858	  0.015968	 -0.022009	 -0.024938	 -0.045911	 -0.003499
 -0.075298	 -0.027586	  0.044133	  0.040064	 -0.013833	 -0.010556	 -0.040789	  0.024278	 -0.003011	 -0.020099	  0.010431	 -0.024167	 -0.024515
 -0.040015	 -0.032328	  0.008162	  0.040317	 -0.022422	  0.000685	 -0.039222	  0.015266	 -0.021543	 -0.012782	  0.039484	 -0.024890	 -0.044555
  0.002828	 -0.022955	  0.005027	  0.014067	 -0.029948	  0.003901	 -0.006748	  0.010474	 -0.036007	  0.000215	  0.005643	 -0.050333	 -0.057571
 -0.013638	 -0.006609	 -0.022957	 -0.029493	 -0.011325	 -0.005242	  0.013091	 -0.017338	 -0.046293	  0.028620	  0.001324	 -0.073632	 -0.034663
 -0.038067	 -0.006446	 -0.009729	 -0.031842	 -0.005936	 -0.007527	  0.028933	 -0.039919	 -0.038416	  0.049560	  0.025187	 -0.063909	 -0.031447
 -0.035192	  0.004226	 -0.001198	 -0.008711	  0.000407	 -0.011841	  0.026062	 -0.034242	 -0.020623	  0.019087	  0.013468	 -0.035181	 -0.041893
  0.007016	  0.019951	 -0.011512	 -0.014273	  0.010579	 -0.008260	  0.033052	 -0.042932	 -0.012079	 -0.031454	 -0.000224	 -0.037519	 -0.056340
  0.053495	  0.005211	 -0.004816	 -0.038878	  0.008351	 -0.007482	  0.033883	 -0.024452	 -0.038806	 -0.010467	 -0.037036	 -0.035525	 -0.038103
  0.051710	 -0.013981	 -0.032135	 -0.006175	  0.006462	 -0.059609	  0.012518	 -0.034134	 -0.050566	  0.006826	 -0.012495	  0.011017	  0.010727
  0.016906	  0.005960	 -0.037410	  0.003819	 -0.014715	 -0.052148	  0.007527	 -0.053231	 -0.060257	  0.016961	 -0.001702	  0.041663	  0.050760
  0.035114	  0.006656	 -0.027320	 -0.013389	 -0.007036	  0.015371	 -0.018706	 -0.045178	 -0.022222	  0.022949	  0.018954	  0.063634	  0.083743
  0.063587	 -0.027694	 -0.020677	 -0.034042	  0.037019	  0.062958	 -0.033765	 -0.045952	  0.008860	  0.021656	  0.079744	  0.094316	  0.113905
  0.045540	 -0.042924	 -0.019007	 -0.050832	  0.053123	  0.049161	 -0.019667	 -0.023945	 -0.005527	 -0.005369	  0.081986	  0.102444	  0.108418
  0.050381	 -0.037460	 -0.042779	 -0.051509	  0.052803	  0.051107	 -0.004410	 -0.012236	 -0.007401	  0.005873	  0.087851	  0.108877	  0.122632
  0.071548	 -0.047726	 -0.086376	 -0.028938	  0.044723	  0.049726	  0.012713	 -0.014970	 -0.012110	  0.007453	  0.083823	  0.101911	  0.146234
  0.074996	 -0.058830	 -0.090111	 -0.027193	  0.044898	  0.069933	  0.045567	 -0.019471	 -0.003696	  0.014300	  0.078687	  0.104393	  0.165936
  0.046556	 -0.090853	 -0.085058	 -0.013342	  0.063072	  0.042613	  0.085220	 -0.026397	  0.005062	  0.018511	  0.096063	  0.100502	  0.161380
  0.042938	 -0.079454	 -0.076466	 -0.031220	  0.061546	  0.022833	  0.092080	 -0.025260	  0.003303	  0.038869	  0.129374	  0.149812	  0.171680
  0.041889	 -0.085957	 -0.088464	 -0.035127	  0.042760	  0.039794	  0.049629	 -0.028317	  0.005643	  0.077794	  0.111772	  0.191630	  0.193612
  0.039284	 -0.112632	 -0.069836	 -0.031645	  0.031147	  0.040456	  0.049588	 -0.027372	  0.020239	  0.118983	  0.090571	  0.195397	  0.230193
  0.053130	 -0.108050	 -0.060025	 -0.052879	  0.057336	  0.041133	  0.064457	 -0.028909	  0.052814	  0.155162	  0.116061	  0.248752	  0.290384
  0.084018	 -0.103858	 -0.070312	 -0.082412	  0.065973	  0.019112	  0.081505	 -0.018716	  0.097611	  0.191397	  0.179472	  0.293056	  0.367368
  0.104739	 -0.086570	 -0.085542	 -0.107747	  0.077747	  0.016788	  0.101621	  0.018288	  0.137249	  0.220910	  0.284088	  0.344966	  0.420793
  0.092360	 -0.073048	 -0.064569	 -0.075084	  0.081767	  0.031536	  0.130877	  0.059465	  0.174465	  0.271104	  0.337734	  0.385233	  0.469286
  0.122238	 -0.067123	 -0.066813	 -0.055434	  0.082586	  0.054723	  0.134204	  0.085201	  0.216970	  0.336645	  0.352132	  0.416428	  0.492936
  0.102251	 -0.050359	 -0.063359	 -0.064295	  0.100187	  0.081921	  0.147270	  0.115152	  0.274236	  0.373304	  0.354029	  0.439598	  0.487153
  0.063396	 -0.047213	 -0.027351	 -0.043484	  0.102427	  0.075245	  0.182644	  0.168621	  0.266031	  0.334642	  0.340248	  0.407902	  0.446752
  0.055176	 -0.042584	 -0.013083	 -0.035985	  0.130820	  0.095033	  0.209138	  0.192167	  0.260343	  0.326364	  0.340141	  0.400627	  0.398472
  0.060534	 -0.039690	 -0.021066	 -0.024273	  0.161236	  0.113294	  0.186862	  0.217072	  0.226392	  0.271888	  0.283155	  0.328481	  0.324922
  0.065666	 -0.026286	 -0.014362	 -0.013791	  0.161654	  0.132696	  0.192897	  0.192928	  0.193560	  0.195352	  0.241922	  0.231413	  0.245581
  0.051549	 -0.004338	 -0.044143	 -0.001961	  0.139898	  0.075429	  0.173141	  0.160487	  0.181261	  0.143157	  0.152249	  0.151673	  0.157465
  0.054751	  0.023870	 -0.060317	 -0.001219	  0.097101	  0.038179	  0.140364	  0.136102	  0.162923	  0.049091	  0.048848	  0.049398	  0.071991
  0.096505	  0.059288	 -0.053580	  0.036558	  0.090475	  0.022036	  0.107996	  0.111835	  0.116195	 -0.042702	 -0.020606	 -0.044647	 -0.024154
  0.096652	  0.063129	 -0.053329	  0.025342	  0.073491	  0.014884	  0.068115	  0.052478	  0.057937	 -0.120599	 -0.025199	 -0.123494	 -0.138633
  0.056489	  0.081578	 -0.033120	 -0.020453	  0.040844	 -0.015032	  0.043307	 -0.003507	  0.032405	 -0.148406	 -0.085815	 -0.199969	 -0.204435
  0.029360	  0.093305	 -0.035319	 -0.041377	 -0.002502	 -0.047336	 -0.008280	 -0.033122	 -0.012045	 -0.214836	 -0.174751	 -0.228142	 -0.261379
  0.019612	  0.091993	 -0.021675	 -0.049522	 -0.004409	 -0.088026	 -0.048176	 -0.038232	 -0.031617	 -0.242368	 -0.179700	 -0.233580	 -0.325581
  0.041228	  0.108920	 -0.031878	 -0.045908	 -0.041329	 -0.139467	 -0.074577	 -0.052701	 -0.031611	 -0.237231	 -0.192894	 -0.271490	 -0.387686
  0.074732	  0.122900	 -0.058653	 -0.025079	 -0.068506	 -0.164342	 -0.101774	 -0.050659	 -0.036953	 -0.255327	 -0.211498	 -0.282178	 -0.386842
  0.085325	  0.102337	 -0.091227	 -0.060741	 -0.067957	 -0.154519	 -0.118829	 -0.028070	 -0.036213	 -0.267597	 -0.221493	 -0.298768	 -0.425886
  0.088516	  0.108341	 -0.100107	 -0.116448	 -0.077130	 -0.161381	 -0.118042	 -0.022842	 -0.041999	 -0.266689	 -0.213350	 -0.296084	 -0.396036
  0.063296	  0.095200	 -0.116249	 -0.106465	 -0.101543	 -0.146367	 -0.104865	 -0.044578	 -0.056632	 -0.283558	 -0.168224	 -0.298430	 -0.333162
  0.067264	  0.124404	 -0.120860	 -0.122668	 -0.115817	 -0.142918	 -0.078672	 -0.057563	 -0.038078	 -0.271106	 -0.141005	 -0.232648	 -0.252081
  0.118299	  0.152621	 -0.132386	 -0.150371	 -0.062988	 -0.143118	 -0.077553	 -0.029356	 -0.016721	 -0.256650	 -0.093303	 -0.122877	 -0.153984
  0.128019	  0.136586	 -0.172394	 -0.158043	 -0.051993	 -0.114486	 -0.049134	  0.005167	  0.008298	 -0.213692	  0.000200	 -0.010705	 -0.055108
  0.107745	  0.090230	 -0.178593	 -0.130324	 -0.067223	 -0.097531	 -0.047500	  0.031041	  0.072480	 -0.131370	  0.059454	  0.066419	  0.048072
  0.111236	  0.057544	 -0.138787	 -0.103242	 -0.043238	 -0.044945	 -0.046044	  0.071625	  0.175714	 -0.049195	  0.150708	  0.189359	  0.129992
  0.104977	  0.066574	 -0.125911	 -0.107149	  0.053471	 -0.006106	 -0.029432	  0.105049	  0.245536	  0.023240	  0.212349	  0.284641	  0.225763
  0.124214	  0.051987	 -0.104621	 -0.076806	  0.054940	 -0.015144	  0.005644	  0.145913	  0.312396	  0.088786	  0.251445	  0.338986	  0.276647
  0.124896	  0.059510	 -0.107387	 -0.034137	  0.044546	 -0.004399	  0.040998	  0.179914	  0.346719	  0.148750	  0.316518	  0.327485	  0.243451
  0.124072	  0.074712	 -0.118931	 -0.021298	  0.080707	  0.017170	  0.080808	  0.200629	  0.320488	  0.150882	  0.337864	  0.306886	  0.198812
  0.141720	  0.056991	 -0.105376	 -0.044400	  0.121125	  0.029726	  0.077296	  0.189911	  0.307619	  0.134128	  0.320428	  0.276411	  0.154024
  0.178182	  0.028456	 -0.096849	 -0.037375	  0.148246	  0.015705	  0.042173	  0.185546	  0.307919	  0.090516	  0.299248	  0.244320	  0.089687
  0.146194	  0.030420	 -0.080321	 -0.010339	  0.164961	  0.006382	  0.021123	  0.161053	  0.273185	  0.078364	  0.282721	  0.209586	  0.038433
  0.119706	  0.076787	 -0.094977	  0.014341	  0.135220	 -0.032550	  0.027991	  0.174339	  0.264033	  0.046011	  0.235192	  0.147864	 -0.016372
  0.107776	  0.087821	 -0.095394	  0.004781	  0.139833	 -0.056984	  0.061114	  0.186924	  0.237750	 -0.024314	  0.167232	  0.093581	 -0.065248
  0.104580	  0.093332	 -0.090263	 -0.015807	  0.158854	 -0.024500	  0.044640	  0.158512	  0.208935	 -0.081733	  0.112959	  0.048273	 -0.118549
  0.122157	  0.083572	 -0.066662	 -0.017999	  0.159190	 -0.026128	  0.042422	  0.145595	  0.190079	 -0.104874	  0.085069	  0.037574	 -0.158315
  0.151295	  0.078547	 -0.027686	 -0.043101	  0.150665	 -0.035259	  0.056724	  0.147355	  0.140974	 -0.165108	  0.052821	  0.011680	 -0.220820
  0.157903	  0.064833	 -0.047146	 -0.076064	  0.113414	 -0.048279	  0.024052	  0.157462	  0.117513	 -0.196654	 -0.011786	 -0.053432	 -0.289270
  0.127135	  0.107830	 -0.065357	 -0.080891	  0.120311	 -0.038724	 -0.020536	  0.122665	  0.087672	 -0.219192	 -0.068061	 -0.125712	 -0.313520
  0.107937	  0.130346	 -0.058829	 -0.075637	  0.104287	 -0.042639	 -0.029726	  0.097781	  0.070670	 -0.238521	 -0.111463	 -0.188413	 -0.364816
  0.123504	  0.130371	 -0.052081	 -0.085983	  0.080588	 -0.069752	 -0.066210	  0.036278	  0.040031	 -0.241378	 -0.158806	 -0.244693	 -0.431724
  0.111156	  0.153604	 -0.085327	 -0.077503	  0.063225	 -0.078140	 -0.081780	  0.035617	  0.011531	 -0.249623	 -0.207111	 -0.271425	 -0.413042
  0.101683	  0.168480	 -0.126630	 -0.092250	  0.049615	 -0.077804	 -0.040252	  0.003455	 -0.005192	 -0.251156	 -0.192455	 -0.285423	 -0.390736
  0.120007	  0.168789	 -0.089672	 -0.106678	  0.043034	 -0.067761	 -0.046744	 -0.012926	 -0.037989	 -0.269218	 -0.185409	 -0.230076	 -0.349900
  0.135497	  0.140822	 -0.067247	 -0.103550	  0.051884	 -0.088280	 -0.072997	 -0.025197	 -0.027935	 -0.314854	 -0.167855	 -0.201316	 -0.304155
  0.112059	  0.150772	 -0.063579	 -0.106660	  0.047770	 -0.132841	 -0.091390	 -0.016818	  0.028184	 -0.299626	 -0.134076	 -0.141239	 -0.245113
  0.128340	  0.137605	 -0.086767	 -0.088869	  0.036696	 -0.104632	 -0.102407	 -0.008836	  0.029854	 -0.244121	 -0.107218	 -0.074457	 -0.178440
  0.110137	  0.145645	 -0.090256	 -0.111990	  0.032288	 -0.091508	 -0.099866	  0.005740	  0.040087	 -0.222540	 -0.044538	 -0.012373	 -0.151023
  0.085928	  0.133083	 -0.086564	 -0.100475	  0.024748	 -0.098243	 -0.119781	  0.034407	  0.065465	 -0.230038	  0.015958	  0.016254	 -0.106549
  0.088624	  0.125664	 -0.045980	 -0.125463	  0.027179	 -0.090826	 -0.117393	  0.023135	  0.100554	 -0.221371	  0.090091	  0.037742	 -0.060398
  0.078183	  0.126928	 -0.040443	 -0.170599	  0.032588	 -0.077851	 -0.081628	  0.075552	  0.117071	 -0.212197	  0.156150	  0.041880	 -0.038913
  0.073473	  0.136729	 -0.050590	 -0.193920	  0.021287	 -0.075911	 -0.043064	  0.086640	  0.128933	 -0.184467	  0.202651	  0.044826	 -0.041908
  0.079111	  0.144533	 -0.067205	 -0.198119	  0.018800	 -0.092846	 -0.011014	  0.107106	  0.127449	 -0.134033	  0.270596	  0.062112	 -0.003931
  0.121283	  0.134898	 -0.073818	 -0.192406	  0.020134	 -0.086599	 -0.006778	  0.148357	  0.115868	 -0.080935	  0.221892	  0.090911	  0.003546
  0.138187	  0.141885	 -0.081470	 -0.165411	  0.009499	 -0.061634	  0.021316	  0.169266	  0.123115	 -0.074127	  0.223786	  0.063965	  0.004858
  0.151671	  0.161198	 -0.071332	 -0.167020	  0.000230	 -0.049624	  0.046189	  0.176644	  0.167006	 -0.045420	  0.219815	  0.048225	  0.009509
  0.168990	  0.159012	 -0.065887	 -0.169061	  0.031377	 -0.052888	  0.042806	  0.184024	  0.187680	 -0.007494	  0.189606	  0.020029	 -0.017945
  0.152444	  0.157920	 -0.056298	 -0.152120	  0.063057	 -0.041313	  0.049545	  0.227919	  0.198084	 -0.009018	  0.194910	 -0.009654	 -0.041118
  0.122623	  0.157135	 -0.063429	 -0.128912	  0.126456	 -0.029490	  0.051529	  0.212222	  0.215498	 -0.027069	  0.186488	 -0.046923	 -0.066446
  0.129721	  0.167009	 -0.085712	 -0.127432	  0.154876	 -0.042599	  0.063031	  0.187035	  0.231843	 -0.052679	  0.183855	 -0.069434	 -0.069774
  0.147432	  0.183612	 -0.043501	 -0.141053	  0.144294	 -0.027744	  0.035194	  0.193942	  0.206172	 -0.081733	  0.159705	 -0.116551	 -0.080435
  0.136070	  0.184349	 -0.052160	 -0.147724	  0.112841	 -0.012316	  0.032044	  0.207945	  0.175268	 -0.090877	  0.103266	 -0.123459	 -0.068827
  0.118009	  0.157954	 -0.051141	 -0.133610	  0.111825	  0.006422	  0.015941	  0.238068	  0.147366	 -0.111981	  0.099267	 -0.143644	 -0.118962
  0.103612	  0.165568	 -0.002827	 -0.114227	  0.111743	 -0.007891	 -0.030867	  0.192800	  0.121292	 -0.121921	  0.074685	 -0.205206	 -0.166134
  0.111262	  0.161586	  0.004514	 -0.075439	  0.095049	 -0.008809	 -0.032317	  0.132062	  0.129699	 -0.126444	  0.068208	 -0.196051	 -0.179305
  0.107967	  0.145493	  0.019798	 -0.068450	  0.103840	 -0.037833	 -0.015040	  0.129794	  0.155079	 -0.118477	  0.062168	 -0.217513	 -0.130791
  0.116290	  0.134873	  0.022389	 -0.054411	  0.099577	 -0.068744	 -0.044106	  0.133849	  0.231544	 -0.119762	  0.060445	 -0.211989	 -0.130261
  0.108181	  0.084851	 -0.003617	 -0.057539	  0.090369	 -0.069290	 -0.011882	  0.143750	  0.235556	 -0.099674	  0.072150	 -0.197959	 -0.112608
  0.071964	  0.084512	 -0.013857	 -0.037210	  0.089302	 -0.097597	 -0.001891	  0.158270	  0.221408	 -0.072445	  0.079287	 -0.198642	 -0.073662
  0.098373	  0.100537	 -0.021305	 -0.014860	  0.098836	 -0.129061	 -0.020468	  0.143738	  0.214613	 -0.051765	  0.099639	 -0.184769	 -0.059734
  0.096168	  0.095258	 -0.048277	 -0.036506	  0.099464	 -0.139651	 -0.054112	  0.141659	  0.197950	 -0.048864	  0.118820	 -0.127046	 -0.060748
  0.092884	  0.097815	 -0.043251	 -0.032579	  0.059804	 -0.148677	 -0.051969	  0.136276	  0.213926	 -0.059631	  0.118869	 -0.096691	 -0.052763
  0.120518	  0.090783	 -0.033916	 -0.039325	  0.065773	 -0.177440	 -0.030175	  0.168614	  0.225045	 -0.057094	  0.135116	 -0.086717	 -0.058750
  0.103487	  0.101426	 -0.041463	 -0.069974	  0.078570	 -0.133795	 -0.044840	  0.203881	  0.205070	 -0.035572	  0.173062	 -0.085373	 -0.067581
  0.116336	  0.100873	 -0.039327	 -0.072205	  0.091225	 -0.084712	 -0.007992	  0.205695	  0.187205	  0.018407	  0.190532	 -0.125823	 -0.089914
  0.132248	  0.101505	 -0.049141	 -0.079940	  0.112707	 -0.031390	 -0.000802	  0.171146	  0.228308	  0.013276	  0.180504	 -0.103847	 -0.068282
  0.115910	  0.089706	 -0.043513	 -0.087655	  0.096845	 -0.003022	  0.003222	  0.158823	  0.238061	 -0.004583	  0.190757	 -0.095318	 -0.082753
  0.134835	  0.056675	 -0.045539	 -0.071814	  0.066315	  0.037683	  0.010198	  0.196413	  0.244553	 -0.005983	  0.174889	 -0.090060	 -0.121523
  0.110480	  0.043557	 -0.032538	 -0.084601	  0.059855	 -0.003017	  0.001306	  0.195310	  0.287289	 -0.043366	  0.175875	 -0.074556	 -0.093170
  0.097258	  0.037143	 -0.009656	 -0.063939	  0.086736	 -0.045916	  0.014662	  0.217474	  0.295271	 -0.046357	  0.183620	 -0.101438	 -0.071482
  0.098105	  0.085349	 -0.030208	 -0.010139	  0.119923	 -0.061975	  0.003275	  0.228040	  0.300794	 -0.017348	  0.148205	 -0.125871	 -0.057136
  0.067260	  0.097371	 -0.045234	  0.004119	  0.103691	 -0.049481	 -0.009723	  0.221520	  0.288900	 -0.042442	  0.119040	 -0.094587	 -0.065723
  0.055916	  0.115689	 -0.097375	  0.004669	  0.115289	 -0.039400	  0.004516	  0.205999	  0.288070	 -0.061349	  0.116948	 -0.058148	 -0.049365
  0.059133	  0.140819	 -0.094550	 -0.007452	  0.143948	 -0.058419	  0.001413	  0.206149	  0.268702	 -0.068412	  0.119862	 -0.069160	 -0.056076
  0.050165	  0.144946	 -0.073560	  0.000147	  0.123167	 -0.058489	 -0.015466	  0.233963	  0.237625	 -0.089444	  0.108456	 -0.100323	 -0.073115
  0.070652	  0.130972	 -0.030080	  0.009050	  0.121235	 -0.043551	 -0.010392	  0.212286	  0.212612	 -0.105927	  0.102295	 -0.104894	 -0.098545
  0.074701	  0.109371	 -0.020302	  0.021216	  0.095615	 -0.062460	 -0.010498	  0.175216	  0.194780	 -0.111434	  0.061092	 -0.125219	 -0.124199
  0.097423	  0.144045	 -0.037212	  0.038791	  0.078357	 -0.084507	  0.002645	  0.125925	  0.191840	 -0.103882	  0.044511	 -0.120146	 -0.157567
  0.111610	  0.175027	 -0.025734	  0.037940	  0.074741	 -0.132465	  0.007226	  0.090270	  0.177722	 -0.117713	  0.010335	 -0.133708	 -0.186586
  0.135869	  0.173626	 -0.042121	  0.036797	  0.056091	 -0.144848	 -0.011212	  0.086776	  0.176946	 -0.104791	 -0.024900	 -0.198066	 -0.208466
  0.116712	  0.174631	 -0.025975	  0.002051	  0.041594	 -0.135415	 -0.020599	  0.108718	  0.194898	 -0.102502	 -0.025867	 -0.217420	 -0.265878
  0.090093	  0.174788	 -0.010927	 -0.027854	 -0.012314	 -0.128645	 -0.044543	  0.085217	  0.178862	 -0.097261	 -0.027003	 -0.183598	 -0.303715
  0.111158	  0.167823	  0.014952	 -0.030603	 -0.046204	 -0.106208	 -0.048906	  0.061883	  0.156203	 -0.084861	 -0.029881	 -0.164150	 -0.338940
  0.116197	  0.158851	  0.017467	 -0.027859	 -0.048239	 -0.129277	 -0.056272	  0.039930	  0.112059	 -0.094547	 -0.040570	 -0.196501	 -0.360849
  0.135815	  0.139289	  0.028706	 -0.011118	 -0.044557	 -0.159276	 -0.040242	 -0.014060	  0.097197	 -0.103274	 -0.066857	 -0.206051	 -0.374952
  0.137387	  0.133771	  0.035588	 -0.022247	 -0.021495	 -0.165126	 -0.030814	 -0.023030	  0.087857	 -0.108108	 -0.107079	 -0.209029	 -0.387579
  0.123481	  0.116855	  0.046103	 -0.032068	 -0.015759	 -0.107355	 -0.054590	 -0.013953	  0.069466	 -0.146171	 -0.113384	 -0.187558	 -0.370114
  0.133784	  0.071943	  0.005784	 -0.066338	 -0.050571	 -0.141601	 -0.057691	 -0.018775	  0.020263	 -0.178564	 -0.116140	 -0.169141	 -0.360681
  0.148818	  0.088244	  0.000552	 -0.081454	 -0.068632	 -0.140686	 -0.091140	  0.001337	 -0.034859	 -0.194067	 -0.136955	 -0.160585	 -0.297181
  0.156088	  0.121489	  0.017736	 -0.113993	 -0.074941	 -0.117572	 -0.135741	 -0.017768	 -0.059873	 -0.211676	 -0.136410	 -0.184688	 -0.274532
  0.163440	  0.146489	  0.016861	 -0.096998	 -0.062017	 -0.122809	 -0.156966	 -0.066969	 -0.067458	 -0.214731	 -0.131444	 -0.205399	 -0.297148
  0.117317	  0.130119	  0.058321	 -0.104430	 -0.082903	 -0.140691	 -0.153008	 -0.095563	 -0.063857	 -0.211277	 -0.142708	 -0.186614	 -0.295349
  0.073695	  0.081146	  0.054433	 -0.090876	 -0.072888	 -0.132271	 -0.150498	 -0.086473	 -0.080222	 -0.209059	 -0.154734	 -0.211355	 -0.325839
  0.082338	  0.102183	  0.030401	 -0.073733	 -0.070229	 -0.112483	 -0.186801	 -0.087045	 -0.049612	 -0.211990	 -0.131710	 -0.200281	 -0.337238
  0.096169	  0.077436	  0.015967	 -0.095418	 -0.085284	 -0.117963	 -0.209754	 -0.061052	 -0.040220	 -0.184486	 -0.114079	 -0.189998	 -0.330405
  0.091378	  0.106875	 -0.036234	 -0.110312	 -0.091210	 -0.112180	 -0.170651	 -0.056745	 -0.023005	 -0.188318	 -0.089850	 -0.191722	 -0.373114
  0.105953	  0.089845	 -0.046708	 -0.135512	 -0.117764	 -0.145395	 -0.145275	 -0.058277	  0.032742	 -0.202117	 -0.061020	 -0.183991	 -0.417866
  0.067347	  0.058301	 -0.075777	 -0.157661	 -0.113581	 -0.154910	 -0.122706	 -0.050871	  0.048546	 -0.223367	 -0.081329	 -0.180170	 -0.398957
  0.092609	  0.067541	 -0.108313	 -0.170833	 -0.090570	 -0.177899	 -0.112214	 -0.062633	  0.046423	 -0.225594	 -0.075945	 -0.169429	 -0.366762
  0.109393	  0.067140	 -0.086147	 -0.152266	 -0.088470	 -0.170349	 -0.085216	 -0.069533	  0.042646	 -0.244003	 -0.050002	 -0.184109	 -0.398378
  0.088279	  0.073054	 -0.064447	 -0.112601	 -0.076126	 -0.149969	 -0.067477	 -0.080369	  0.005959	 -0.241072	 -0.093607	 -0.186464	 -0.401804
  0.089648	  0.059117	 -0.048285	 -0.089300	 -0.061544	 -0.126389	 -0.095674	 -0.046087	  0.003425	 -0.259080	 -0.117448	 -0.161561	 -0.371770
  0.087735	  0.039189	 -0.047260	 -0.118769	 -0.060110	 -0.092000	 -0.110284	 -0.010921	  0.006503	 -0.283895	 -0.125283	 -0.145172	 -0.347387
  0.077660	  0.008174	 -0.073877	 -0.124113	 -0.053438	 -0.090797	 -0.086350	  0.012392	 -0.007044	 -0.260896	 -0.123370	 -0.145339	 -0.353818
  0.050490	  0.004638	 -0.082782	 -0.118656	 -0.046641	 -0.089011	 -0.084761	 -0.002318	 -0.017401	 -0.234330	 -0.094734	 -0.159076	 -0.377325
  0.032193	  0.023950	 -0.075492	 -0.127526	 -0.042589	 -0.122762	 -0.090522	 -0.005930	 -0.037905	 -0.212220	 -0.118769	 -0.152416	 -0.383792
  0.072816	  0.032451	 -0.094968	 -0.111098	 -0.057128	 -0.135153	 -0.113827	 -0.030731	 -0.036906	 -0.198841	 -0.088236	 -0.155949	 -0.369009
  0.084670	  0.059178	 -0.105318	 -0.115821	 -0.055634	 -0.104634	 -0.101821	 -0.041977	 -0.021090	 -0.193388	 -0.051472	 -0.137306	 -0.410420
  0.057217	  0.089487	 -0.092711	 -0.120154	 -0.074089	 -0.090970	 -0.099452	 -0.041907	  0.012388	 -0.155574	 -0.061604	 -0.114570	 -0.440373
  0.049795	  0.065868	 -0.096030	 -0.103102	 -0.081740	 -0.082229	 -0.108070	 -0.043441	  0.008805	 -0.153630	 -0.068003	 -0.121769	 -0.430037
  0.075481	  0.044864	 -0.103585	 -0.095468	 -0.117173	 -0.071874	 -0.108621	 -0.032496	  0.031602	 -0.138198	 -0.079969	 -0.135340	 -0.382001
  0.077371	  0.044784	 -0.059421	 -0.118039	 -0.127005	 -0.088976	 -0.118998	 -0.008861	  0.012790	 -0.140597	 -0.079847	 -0.155296	 -0.383180
  0.083755	  0.026350	 -0.058820	 -0.118498	 -0.109854	 -0.097307	 -0.077095	  0.009872	  0.027364	 -0.130887	 -0.079326	 -0.151961	 -0.347398
  0.064540	  0.055142	 -0.041182	 -0.081497	 -0.147279	 -0.111318	 -0.052699	  0.000540	  0.038319	 -0.150547	 -0.056087	 -0.179016	 -0.319340
  0.038040	  0.068588	 -0.006228	 -0.081493	 -0.125088	 -0.126226	 -0.022936	  0.026469	  0.010837	 -0.153134	 -0.055101	 -0.203917	 -0.322937
  0.054853	  0.050545	  0.032087	 -0.057223	 -0.129254	 -0.110109	 -0.000264	  0.035004	  0.000201	 -0.119883	 -0.067840	 -0.191122	 -0.302797
  0.075344	  0.074228	  0.045661	 -0.039246	 -0.156361	 -0.080850	  0.007828	  0.065916	  0.006007	 -0.155699	 -0.019124	 -0.154943	 -0.271452
  0.106732	  0.081839	  0.015597	 -0.055385	 -0.165279	 -0.028371	 -0.029675	  0.082859	  0.029307	 -0.207652	 -0.005688	 -0.119759	 -0.243166
  0.098658	  0.064105	 -0.015153	 -0.049056	 -0.137743	 -0.029179	 -0.048433	  0.054724	  0.023619	 -0.221843	  0.001514	 -0.104722	 -0.219886
  0.103737	  0.064905	 -0.028596	 -0.035654	 -0.141764	 -0.059978	 -0.021840	  0.041638	  0.052043	 -0.177845	  0.001267	 -0.069425	 -0.206294
  0.087603	  0.067677	 -0.002420	 -0.039175	 -0.179344	 -0.027340	 -0.013871	  0.030197	  0.059499	 -0.182613	 -0.001954	 -0.063972	 -0.191036
  0.073794	  0.073283	 -0.004002	 -0.060422	 -0.173701	 -0.008845	 -0.004801	  0.047537	  0.034258	 -0.179867	 -0.028916	 -0.054498	 -0.149086
  0.064511	  0.079515	 -0.007985	 -0.044772	 -0.124212	 -0.011542	  0.049712	  0.069005	  0.044459	 -0.186822	 -0.019150	 -0.016753	 -0.099120
  0.097142	  0.096071	 -0.006939	 -0.050092	 -0.105109	 -0.052054	  0.038019	  0.098940	  0.023204	 -0.184289	  0.001804	  0.017225	 -0.080568
  0.111011	  0.086352	  0.013419	 -0.040414	 -0.119207	 -0.054522	  0.009942	  0.069021	  0.037477	 -0.162380	 -0.001823	  0.025248	 -0.053515
  0.092844	  0.086231	  0.046204	 -0.029031	 -0.099223	 -0.030097	 -0.021014	  0.062150	  0.039431	 -0.155827	  0.016681	  0.017416	 -0.044102
  0.107374	  0.095953	  0.004948	 -0.033920	 -0.091861	 -0.029692	 -0.001961	  0.063641	  0.036902	 -0.134896	  0.059717	  0.027032	 -0.014654
  0.104456	  0.103234	  0.024368	 -0.039885	 -0.081682	 -0.063782	  0.002693	  0.051687	  0.009303	 -0.111920	  0.061216	  0.008182	 -0.025502
  0.093901	  0.100083	  0.004051	 -0.046243	 -0.119662	 -0.064366	 -0.035690	  0.049208	  0.005438	 -0.071435	  0.055735	  0.035558	 -0.019346
  0.055616	  0.113917	 -0.045789	 -0.066787	 -0.125292	 -0.080455	 -0.022120	  0.038055	  0.038412	 -0.056668	  0.047469	  0.064743	 -0.006427
  0.058791	  0.141866	 -0.061417	 -0.070799	 -0.144065	 -0.107676	  0.014496	  0.011019	  0.068241	 -0.062399	  0.036125	  0.048702	 -0.010315
  0.055001	  0.178295	 -0.050603	 -0.072248	 -0.162016	 -0.095264	  0.013358	  0.037675	  0.091759	 -0.086806	  0.050523	  0.077654	 -0.003280
  0.060437	  0.178941	 -0.050411	 -0.084362	 -0.131413	 -0.099480	  0.003224	  0.036377	  0.108828	 -0.061022	  0.059348	  0.084177	  0.034173
  0.092884	  0.121175	 -0.043248	 -0.117577	 -0.127426	 -0.071575	  0.005364	  0.037376	  0.110191	 -0.063470	  0.072233	  0.084921	  0.044836
  0.101296	  0.097342	 -0.058853	 -0.126741	 -0.139115	 -0.028682	 -0.000091	  0.056060	  0.105396	 -0.059535	  0.067550	  0.077965	  0.016537
  0.102485	  0.084180	 -0.060526	 -0.109455	 -0.162798	 -0.020681	 -0.020199	  0.058632	  0.115114	 -0.074819	  0.066931	  0.083918	  0.000726
  0.083159	  0.081392	 -0.057385	 -0.107796	 -0.139178	 -0.004260	  0.004711	  0.064327	  0.096238	 -0.102810	  0.076938	  0.087911	  0.009939
  0.064837	  0.121583	 -0.026462	 -0.093252	 -0.078809	  0.006093	  0.024650	  0.108948	  0.096243	 -0.120907	  0.105541	  0.089218	  0.047649
  0.032057	  0.169144	 -0.037252	 -0.078107	 -0.045961	  0.001795	  0.017635	  0.123132	  0.105334	 -0.125358	  0.107471	  0.072299	  0.049392
  0.028639	  0.150211	 -0.018494	 -0.058123	 -0.044266	 -0.004429	  0.015181	  0.073958	  0.108124	 -0.082860	  0.097504	  0.081002	  0.030552
  0.057122	  0.119102	 -0.026789	 -0.036073	 -0.031477	 -0.011663	 -0.003300	  0.057960	  0.100620	 -0.099551	  0.083353	  0.066592	  0.024094
  0.037281	  0.105729	 -0.048605	 -0.049005	 -0.035434	 -0.029864	  0.041884	  0.062351	  0.098963	 -0.076429	  0.117430	  0.070738	  0.043793
  0.038378	  0.088917	 -0.016670	 -0.026661	 -0.037809	 -0.043413	  0.038441	  0.094149	  0.118371	 -0.072176	  0.160764	  0.080478	  0.056530
  0.038373	  0.120302	  0.018169	 -0.017889	 -0.018258	 -0.014767	  0.026301	  0.076968	  0.166409	 -0.091110	  0.155807	  0.091019	  0.058331
  0.034285	  0.126961	  0.004733	 -0.012194	 -0.032028	 -0.022418	  0.052636	  0.090922	  0.171510	 -0.110882	  0.154225	  0.117463	  0.024278
  0.034520	  0.140002	  0.024571	 -0.045118	 -0.045924	 -0.046536	  0.059972	  0.084230	  0.130532	 -0.133003	  0.138525	  0.130172	  0.023506
  0.052559	  0.158615	  0.002762	 -0.063955	 -0.058369	 -0.089361	  0.039098	  0.104715	  0.095537	 -0.139412	  0.079814	  0.122090	  0.016234
  0.037051	  0.118975	 -0.012075	 -0.052280	 -0.069002	 -0.136525	 -0.018423	  0.113815	  0.097876	 -0.109611	  0.059871	  0.085317	  0.025226
  0.019454	  0.136429	 -0.006244	 -0.049170	 -0.088801	 -0.139136	 -0.017684	  0.107051	  0.088632	 -0.104498	  0.079673	  0.068246	  0.015182
  0.027411	  0.138782	 -0.013544	 -0.045399	 -0.106229	 -0.113211	 -0.020506	  0.080743	  0.072296	 -0.090419	  0.088445	  0.103262	 -0.014509
  0.014601	  0.099127	 -0.005364	 -0.060256	 -0.082089	 -0.115068	 -0.029291	  0.073706	  0.077795	 -0.100210	  0.068968	  0.094959	 -0.052392
  0.026459	  0.088454	 -0.001776	 -0.069841	 -0.068872	 -0.120584	 -0.017767	  0.080406	  0.111318	 -0.134572	  0.067780	  0.103441	 -0.060627
  0.036933	  0.092106	  0.005128	 -0.066716	 -0.045489	 -0.105136	 -0.034636	  0.043917	  0.100991	 -0.141321	  0.062016	  0.104059	 -0.040755
  0.018277	  0.071422	  0.025053	 -0.081853	 -0.050191	 -0.073068	 -0.036698	  0.041979	  0.089062	 -0.158095	  0.074625	  0.120129	 -0.011720
  0.008701	  0.032930	 -0.010147	 -0.071305	 -0.065563	 -0.078308	 -0.069249	  0.059176	  0.076955	 -0.155470	  0.075415	  0.100493	  0.000609
  0.010889	  0.052839	 -0.024226	 -0.065037	 -0.063249	 -0.105128	 -0.056423	  0.067950	  0.061475	 -0.146702	  0.088640	  0.093173	  0.003518
  0.003273	  0.047260	 -0.041251	 -0.090228	 -0.066787	 -0.117588	  0.007830	  0.077378	  0.084032	 -0.134134	  0.118758	  0.088059	  0.012592
  0.029767	  0.077200	 -0.025768	 -0.082774	 -0.047247	 -0.139800	  0.041052	  0.075053	  0.105858	 -0.102466	  0.087033	  0.094176	 -0.001594
  0.020520	  0.068238	 -0.015246	 -0.059331	 -0.047898	 -0.090066	  0.014614	  0.076046	  0.075795	 -0.095289	  0.077048	  0.101614	 -0.004124
 -0.010942	  0.064133	  0.012387	 -0.022515	 -0.068449	 -0.082160	  0.020931	  0.083140	  0.059512	 -0.100479	  0.056972	  0.063606	 -0.031006
  0.020338	  0.074545	  0.031298	 -0.019975	 -0.038759	 -0.087446	  0.009500	  0.077372	  0.068676	 -0.069056	  0.050743	  0.022310	 -0.066308
  0.020042	  0.065353	  0.018734	 -0.029398	 -0.022749	 -0.068966	 -0.008846	  0.074344	  0.080878	 -0.072190	  0.031826	  0.026649	 -0.062129
  0.043394	  0.062816	  0.050010	 -0.045460	 -0.026099	 -0.067508	  0.011119	  0.072925	  0.104089	 -0.094773	  0.031520	 -0.001094	 -0.051381
  0.075812	  0.061966	  0.058181	 -0.074625	 -0.039839	 -0.089927	  0.034908	  0.076856	  0.101906	 -0.125026	  0.015611	  0.030194	 -0.065861
  0.072555	  0.033056	  0.031058	 -0.074386	 -0.052886	 -0.119078	  0.072949	  0.070963	  0.114439	 -0.104210	  0.037933	  0.063107	 -0.072246
  0.075323	 -0.015654	  0.021434	 -0.106208	 -0.047429	 -0.130101	  0.094835	  0.084115	  0.077357	 -0.096414	  0.061616	  0.041441	 -0.070730
  0.078755	 -0.014113	  0.047726	 -0.105777	 -0.024612	 -0.107487	  0.046299	  0.055353	  0.080183	 -0.097428	  0.066936	  0.039458	 -0.101098
  0.049460	  0.005630	  0.028716	 -0.081369	 -0.016078	 -0.098402	  0.016967	  0.039516	  0.071007	 -0.083006	  0.081802	  0.042135	 -0.061460
  0.059001	  0.033185	  0.011279	 -0.089663	  0.002526	 -0.086807	  0.047031	  0.041426	  0.079898	 -0.076425	  0.056992	  0.037994	 -0.021036
  0.021722	  0.017174	  0.036201	 -0.069243	  0.021528	 -0.061750	  0.060972	  0.080136	  0.087482	 -0.055122	  0.065248	  0.006147	 -0.023719
 -0.006919	 -0.005637	  0.029348	 -0.044522	  0.017774	 -0.078366	  0.067315	  0.068336	  0.073502	 -0.083889	  0.089450	 -0.003353	 -0.004588
  0.015222	 -0.023201	  0.016366	 -0.089121	 -0.018069	 -0.060205	  0.051773	  0.090406	  0.083807	 -0.040455	  0.080232	  0.005830	  0.034942
  0.032762	 -0.082870	  0.014105	 -0.110103	 -0.020816	 -0.059419	  0.069538	  0.076400	  0.107822	 -0.010301	  0.050270	  0.053258	  0.038694
  0.073326	 -0.060578	  0.008176	 -0.111199	 -0.015537	 -0.046214	  0.070837	  0.083582	  0.135575	 -0.004337	  0.030317	  0.032912	  0.014871
  0.005633	 -0.060961	 -0.026945	 -0.008311	  0.020805	 -0.007538	 -0.026227	  0.156828	  0.075020	 -0.042534	 -0.030460	  0.002860	  0.007597
 -0.030583	 -0.060509	 -0.009002	 -0.002209	  0.039555	  0.002930	 -0.033976	  0.100747	  0.068266	 -0.032868	 -0.019862	  0.002404	 -0.020877
 -0.046962	 -0.049533	  0.018419	 -0.000507	 -0.001528	 -0.009487	 -0.062556	  0.059572	  0.058339	 -0.007442	 -0.028607	 -0.007882	 -0.014651
 -0.046059	 -0.007757	  0.006277	  0.010580	 -0.016311	  0.032153	 -0.028669	  0.023512	  0.016458	 -0.001423	 -0.013272	  0.004067	 -0.022521
 -0.033347	  0.038228	 -0.018444	  0.020682	  0.037708	  0.015499	 -0.002430	 -0.018289	 -0.007849	 -0.005378	 -0.013650	  0.004057	 -0.012722
  0.017411	  0.042748	 -0.005950	  0.024111	  0.023527	 -0.004571	 -0.000353	 -0.018901	  0.020407	  0.003030	 -0.007671	  0.007304	  0.019039
  0.015040	  0.017620	 -0.015231	  0.008454	  0.020365	  0.040425	  0.018773	 -0.008085	  0.018798	  0.002242	 -0.012962	 -0.014364	  0.016432
  0.048859	  0.019167	 -0.000089	  0.028319	  0.024469	  0.040259	  0.031164	 -0.014062	 -0.006961	 -0.009973	 -0.029856	 -0.053701	 -0.003234
  0.050038	  0.026826	  0.051280	  0.045652	  0.016479	 -0.023238	  0.030274	 -0.023242	 -0.042036	 -0.010609	 -0.009016	 -0.051458	 -0.023050
  0.041830	  0.065475	  0.078824	  0.047831	 -0.005968	 -0.005658	  0.034110	 -0.010827	 -0.065039	 -0.026791	  0.001366	 -0.026607	 -0.027233
  0.023621	  0.064983	  0.026946	  0.038370	 -0.003138	 -0.019201	  0.024078	  0.014162	 -0.048518	 -0.003636	 -0.015957	 -0.017575	 -0.046255
 -0.007730	  0.075046	 -0.012400	  0.017617	 -0.024990	 -0.007763	  0.030212	  0.010546	 -0.015953	  0.001731	 -0.002538	 -0.034841	 -0.017148
 -0.027371	  0.046321	 -0.033973	  0.008846	 -0.056532	 -0.003699	  0.032951	 -0.016010	 -0.034593	  0.014498	  0.037567	 -0.021893	 -0.007188
 -0.028071	  0.018221	 -0.013856	 -0.028853	 -0.035306	 -0.016734	  0.025607	 -0.067184	 -0.033153	  0.027919	  0.046560	  0.007057	 -0.014093
 -0.015085	 -0.002812	  0.003483	 -0.039040	 -0.013945	  0.004613	  0.017494	 -0.098493	 -0.034538	  0.026511	  0.058029	  0.024387	 -0.020602
 -0.035591	 -0.028933	  0.005626	 -0.054310	  0.000451	 -0.012116	 -0.021502	 -0.071786	 -0.042678	  0.032707	  0.056114	  0.040402	  0.003917
  0.006874	 -0.052247	 -0.016437	 -0.052651	 -0.000762	 -0.013921	 -0.031597	 -0.025006	 -0.010083	  0.013180	  0.012969	  0.025665	  0.044794
  0.022646	 -0.035228	 -0.018969	 -0.022660	  0.018640	  0.002267	 -0.027595	 -0.009115	  0.002523	  0.001598	  0.004127	  0.036838	  0.038156
  0.032333	 -0.053040	 -0.012246	 -0.013317	 -0.019583	 -0.004619	 -0.008715	  0.007336	  0.019882	 -0.000426	 -0.018728	  0.037498	  0.049781
  0.006511	 -0.063615	 -0.007314	 -0.028604	 -0.023936	 -0.009601	 -0.001044	  0.008295	  0.061707	  0.017664	 -0.014152	  0.035782	  0.049861
  0.021173	 -0.074476	  0.015364	  0.002985	 -0.036189	  0.013864	 -0.037223	 -0.011492	  0.048301	  0.006978	 -0.013811	  0.031605	  0.039112
  0.048933	 -0.083875	  0.036606	  0.034654	 -0.108948	  0.053592	 -0.033107	  0.002767	  0.061961	  0.015448	 -0.014713	  0.075609	  0.023377
  0.027211	 -0.085962	  0.031624	  0.035575	 -0.073121	  0.045039	 -0.018248	 -0.002688	  0.022113	  0.013389	 -0.034573	  0.100657	  0.007730
  0.007632	 -0.055054	  0.012474	  0.028972	  0.007049	  0.065202	 -0.042484	  0.019548	  0.004899	 -0.001134	 -0.036307	  0.089178	  0.003349
  0.018409	 -0.043606	  0.016134	  0.025964	  0.041579	  0.072411	 -0.052018	  0.061689	  0.018247	  0.025228	 -0.029329	  0.105279	  0.003965
  0.020259	 -0.047907	 -0.007429	  0.000274	  0.050324	  0.076766	 -0.040249	  0.066238	 -0.017431	  0.023968	 -0.024946	  0.116955	  0.016322
  0.015044	 -0.043677	  0.007132	 -0.006102	  0.020837	  0.100280	 -0.044267	  0.050352	 -0.035305	  0.049291	 -0.015627	  0.156068	  0.020593
  0.013757	 -0.075868	  0.032172	  0.054478	  0.014828	  0.090303	  0.003866	  0.032811	 -0.067067	  0.067842	 -0.005486	  0.145164	 -0.006807
  0.005499	 -0.076417	  0.023528	  0.076382	  0.033473	  0.074457	 -0.012732	  0.040654	 -0.061897	  0.077428	 -0.004817	  0.150014	 -0.020603
  0.000353	 -0.093860	  0.041817	  0.104750	  0.061641	  0.087728	 -0.051707	  0.043597	 -0.061009	  0.087237	  0.005338	  0.167081	 -0.025124
  0.015141	 -0.073330	  0.021250	  0.072056	  0.014962	  0.098670	 -0.075961	  0.012145	 -0.038302	  0.048283	  0.048988	  0.179947	 -0.008369
 -0.006987	 -0.073411	 -0.044412	  0.063812	 -0.006305	  0.106312	 -0.067758	 -0.006339	 -0.011336	  0.069550	  0.083435	  0.178549	  0.009560
  0.002119	 -0.062969	 -0.072118	  0.041992	  0.032130	  0.103414	 -0.041641	 -0.022031	 -0.002855	  0.091247	  0.085638	  0.167624	  0.021981
  0.031815	 -0.024906	 -0.100631	  0.055013	  0.078586	  0.095105	 -0.023072	 -0.036112	  0.018206	  0.108276	  0.081438	  0.184071	  0.050991
  0.026325	 -0.032084	 -0.102554	  0.074580	  0.092834	  0.071277	 -0.012233	 -0.054651	  0.028505	  0.076299	  0.059266	  0.205638	  0.023980
  0.024496	 -0.051381	 -0.077570	  0.082991	  0.050257	  0.101142	 -0.040586	 -0.028429	  0.050944	  0.050266	  0.041061	  0.247917	 -0.019123
  0.039366	 -0.067727	 -0.049335	  0.055830	  0.008399	  0.112121	 -0.061774	 -0.011303	  0.028405	  0.049160	  0.051124	  0.273014	  0.002274
  0.055443	 -0.071657	 -0.085253	  0.017070	 -0.004555	  0.121268	 -0.073923	 -0.008156	  0.040063	  0.042147	  0.079346	  0.285631	  0.002254
  0.061795	 -0.056258	 -0.103934	  0.007069	 -0.010572	  0.151250	 -0.084458	 -0.038408	  0.041427	  0.025230	  0.068044	  0.298762	 -0.045239
  0.011295	 -0.044894	 -0.125735	  0.025526	 -0.000494	  0.133844	 -0.082198	 -0.020001	  0.079926	 -0.001577	  0.054002	  0.272698	 -0.073884
 -0.038569	 -0.022828	 -0.118722	  0.059226	 -0.006074	  0.124326	 -0.107281	 -0.003018	  0.068837	  0.010023	  0.071537	  0.259413	 -0.063004
 -0.047283	  0.013252	 -0.113265	  0.045860	 -0.017783	  0.170899	 -0.094197	  0.028350	  0.069678	  0.016217	  0.066519	  0.293836	 -0.049142
 -0.044865	 -0.003492	 -0.130446	  0.073469	  0.002133	  0.192043	 -0.113026	  0.013063	  0.105788	  0.003444	  0.054911	  0.299452	 -0.067751
 -0.059208	 -0.063840	 -0.137146	  0.058110	  0.033004	  0.187365	 -0.081049	 -0.015276	  0.086693	 -0.018960	  0.036662	  0.290676	 -0.057764
 -0.059583	 -0.108243	 -0.146002	  0.001867	  0.042192	  0.164101	 -0.054772	 -0.008349	  0.071673	 -0.008866	  0.038691	  0.300689	 -0.069688
 -0.068229	 -0.131824	 -0.160025	 -0.018141	  0.048033	  0.124015	 -0.062411	 -0.001955	  0.092697	 -0.024849	  0.058975	  0.305896	 -0.043553
 -0.057732	 -0.092970	 -0.187412	 -0.055320	  0.088964	  0.109525	 -0.068821	  0.053984	  0.108062	 -0.051032	  0.047572	  0.315277	 -0.028381
 -0.051614	 -0.036814	 -0.227547	 -0.040711	  0.060138	  0.158958	 -0.086485	  0.101865	  0.111436	 -0.052806	  0.039342	  0.325929	 -0.051116
 -0.058799	 -0.034298	 -0.238903	 -0.021711	  0.043885	  0.177728	 -0.106327	  0.153398	  0.090502	 -0.016878	  0.073525	  0.319467	 -0.044303
 -0.067339	 -0.037696	 -0.233334	  0.011626	  0.051208	  0.173161	 -0.121219	  0.148562	  0.051126	 -0.035777	  0.090751	  0.321728	 -0.057179
 -0.054916	 -0.014867	 -0.228193	  0.064412	  0.060063	  0.165587	 -0.130089	  0.091202	  0.016181	 -0.050920	  0.094479	  0.330782	 -0.060062
 -0.022639	 -0.020675	 -0.233063	  0.076375	  0.017092	  0.170396	 -0.149356	  0.050826	 -0.010678	 -0.046144	  0.135056	  0.361935	 -0.041114
 -0.000668	 -0.020759	 -0.253618	  0.026374	  0.031795	  0.163672	 -0.162400	  0.045228	 -0.014993	 -0.038638	  0.120001	  0.353623	 -0.026096
 -0.009760	 -0.017810	 -0.295080	  0.006137	  0.040309	  0.139532	 -0.141998	  0.089936	 -0.025557	 -0.027393	  0.139704	  0.339492	 -0.051970
 -0.020714	 -0.023039	 -0.308001	  0.009291	  0.020078	  0.143738	 -0.112409	  0.080255	 -0.008618	 -0.066613	  0.153091	  0.319127	 -0.092199
 -0.026826	  0.014388	 -0.287049	  0.050447	  0.047311	  0.127556	 -0.117196	  0.078755	 -0.004010	 -0.078480	  0.119201	  0.329055	 -0.076677
 -0.033656	  0.049998	 -0.335070	  0.030988	  0.126325	  0.095024	 -0.092009	  0.064527	 -0.043305	 -0.041467	  0.108723	  0.369244	 -0.050687
 -0.011924	  0.043158	 -0.316169	  0.003274	  0.093477	  0.069850	 -0.112272	  0.038837	 -0.047838	 -0.032613	  0.118369	  0.363847	 -0.028518
  0.008651	  0.073549	 -0.304648	  0.046321	  0.067235	  0.060954	 -0.124752	  0.024752	 -0.041384	 -0.035859	  0.143943	  0.371471	 -0.041891
 -0.005694	  0.077653	 -0.280887	  0.064009	  0.077947	  0.058821	 -0.113625	 -0.018478	 -0.073858	 -0.038280	  0.143560	  0.353502	 -0.042432
 -0.039535	  0.057752	 -0.281943	  0.056462	  0.073803	  0.078600	 -0.141704	 -0.055665	 -0.061358	 -0.018552	  0.145166	  0.362370	 -0.055312
 -0.040182	  0.091494	 -0.313552	  0.066578	  0.081355	  0.078722	 -0.161355	 -0.076127	 -0.037957	  0.011491	  0.136967	  0.379051	 -0.073672
 -0.022838	  0.086743	 -0.301267	  0.038949	  0.077344	  0.086776	 -0.143437	 -0.069422	 -0.052681	  0.014919	  0.150960	  0.368578	 -0.117917
 -0.021784	  0.056179	 -0.308695	  0.013158	  0.092142	  0.098205	 -0.155705	 -0.075667	 -0.062977	  0.004135	  0.187203	  0.359543	 -0.139172
 -0.021223	  0.016645	 -0.334131	 -0.020817	  0.121920	  0.087831	 -0.168449	 -0.086871	 -0.096175	 -0.002174	  0.199087	  0.338652	 -0.152670
 -0.010535	 -0.016398	 -0.350849	 -0.058147	  0.123928	  0.129624	 -0.138091	 -0.064296	 -0.097177	 -0.009532	  0.145955	  0.307789	 -0.173966
  0.004236	 -0.015664	 -0.351196	 -0.032397	  0.130088	  0.117904	 -0.153806	 -0.036411	 -0.076252	  0.015923	  0.118745	  0.312731	 -0.163648
 -0.009037	 -0.025580	 -0.359343	 -0.005882	  0.150064	  0.109235	 -0.156780	 -0.033374	 -0.029285	  0.033325	  0.114712	  0.348796	 -0.169622
 -0.023394	  0.002300	 -0.359354	  0.018924	  0.178597	  0.143326	 -0.118040	 -0.037603	  0.005217	  0.035216	  0.130914	  0.368716	 -0.169652
 -0.009627	  0.008560	 -0.383532	 -0.011525	  0.198939	  0.136154	 -0.128717	 -0.003972	  0.019171	  0.052282	  0.162755	  0.386084	 -0.176767
 -0.024309	  0.050941	 -0.370596	 -0.022052	  0.202585	  0.119698	 -0.140583	 -0.016504	 -0.030635	  0.055830	  0.142279	  0.420090	 -0.176100
 -0.049991	  0.081014	 -0.350205	 -0.012664	  0.192292	  0.126171	 -0.144265	 -0.021585	 -0.023803	  0.025108	  0.124676	  0.376451	 -0.171650
 -0.076474	  0.066668	 -0.341723	  0.008705	  0.190245	  0.120450	 -0.125066	 -0.047803	 -0.020591	 -0.014336	  0.106317	  0.336083	 -0.169083
 -0.074656	  0.028985	 -0.354187	  0.003896	  0.194213	  0.103580	 -0.144091	 -0.048047	 -0.020067	 -0.005066	  0.102585	  0.306970	 -0.208183
 -0.057432	  0.009824	 -0.336058	  0.018656	  0.192256	  0.070421	 -0.168677	 -0.032345	  0.016636	  0.000948	  0.107804	  0.262611	 -0.222684
 -0.055532	  0.016709	 -0.359381	 -0.023826	  0.175482	  0.092749	 -0.162105	  0.029000	  0.034080	  0.000655	  0.105486	  0.225233	 -0.229320
 -0.028131	  0.023650	 -0.336844	 -0.073190	  0.142112	  0.103790	 -0.172046	  0.024077	  0.027403	  0.013984	  0.100299	  0.199729	 -0.247500
 -0.050646	  0.029457	 -0.324646	 -0.063785	  0.138353	  0.108098	 -0.144511	  0.021405	 -0.016239	  0.052589	  0.071149	  0.193428	 -0.221891
 -0.038270	  0.054588	 -0.316433	 -0.061542	  0.182775	  0.114030	 -0.157094	  0.057285	 -0.057270	  0.070382	  0.067851	  0.147533	 -0.190047
  0.011508	  0.094021	 -0.321979	 -0.064444	  0.206210	  0.088858	 -0.160628	  0.027868	 -0.084409	  0.049333	  0.069970	  0.138406	 -0.189977
 -0.002117	  0.093500	 -0.292313	 -0.054205	  0.235163	  0.092253	 -0.138396	 -0.016241	 -0.105056	  0.038626	  0.067269	  0.127986	 -0.224156
 -0.003810	  0.042480	 -0.297152	 -0.054770	  0.243637	  0.055372	 -0.139568	 -0.046712	 -0.078735	  0.050349	  0.059594	  0.096892	 -0.224659
  0.011817	  0.003132	 -0.321203	 -0.076375	  0.249907	  0.040244	 -0.185889	 -0.070234	 -0.051812	  0.060252	  0.079918	  0.061120	 -0.254482
  0.039631	 -0.031133	 -0.293366	 -0.072407	  0.231995	  0.050552	 -0.172704	 -0.117410	 -0.023217	  0.080972	  0.071878	  0.026982	 -0.290602
  0.064327	 -0.029704	 -0.238135	 -0.044496	  0.232334	  0.063318	 -0.166174	 -0.075772	  0.020218	  0.081408	  0.066739	  0.005457	 -0.289467
  0.090524	 -0.012483	 -0.259142	 -0.050566	  0.203729	  0.070233	 -0.124169	 -0.030436	  0.068168	  0.092444	  0.064177	  0.010045	 -0.290528
  0.082460	 -0.010687	 -0.242738	 -0.042664	  0.177464	  0.049241	 -0.100085	  0.008220	  0.089267	  0.059589	  0.044259	  0.012611	 -0.309763
  0.096415	 -0.011014	 -0.243958	 -0.012724	  0.192510	  0.046978	 -0.117950	  0.025347	  0.063358	  0.045615	  0.049804	  0.034858	 -0.293980
  0.125749	 -0.001485	 -0.261773	 -0.036205	  0.202710	  0.042750	 -0.109749	  0.010642	  0.063532	  0.031569	  0.043778	  0.034097	 -0.264026
  0.140605	  0.021901	 -0.226512	 -0.037528	  0.224026	  0.051484	 -0.097580	  0.035290	  0.039120	  0.026009	  0.040456	  0.048527	 -0.272505
  0.106286	 -0.000396	 -0.227638	 -0.067622	  0.269745	  0.026576	 -0.090430	  0.072362	  0.040780	  0.024888	  0.062024	  0.062726	 -0.247534
  0.087224	 -0.024258	 -0.266527	 -0.120589	  0.242079	  0.034889	 -0.072005	  0.079183	  0.045080	 -0.004481	  0.091760	  0.032931	 -0.236983
  0.089816	 -0.065798	 -0.261891	 -0.101666	  0.209119	  0.012580	 -0.059709	  0.008720	  0.026043	 -0.002736	  0.080604	  0.012869	 -0.235263
  0.098850	 -0.066049	 -0.234359	 -0.104431	  0.233723	  0.024577	 -0.049811	  0.013342	  0.019647	 -0.000419	  0.101652	  0.021850	 -0.255626
  0.106018	 -0.067779	 -0.185880	 -0.112041	  0.253923	  0.042224	 -0.043707	  0.047168	  0.021178	  0.002856	  0.104522	  0.042939	 -0.273692
  0.129521	 -0.085898	 -0.142933	 -0.077274	  0.239346	  0.046767	 -0.072411	  0.091056	  0.056557	  0.030404	  0.092874	  0.086898	 -0.259913
  0.146041	 -0.056605	 -0.160365	 -0.063069	  0.220753	  0.068119	 -0.063314	  0.122625	  0.040867	  0.059570	  0.085966	  0.121280	 -0.240763
  0.135851	 -0.045623	 -0.146252	 -0.061708	  0.203015	  0.036266	 -0.076101	  0.128895	  0.059518	  0.047295	  0.079592	  0.131516	 -0.225152
  0.147129	 -0.052950	 -0.181593	 -0.080222	  0.191935	  0.026654	 -0.089490	  0.135574	  0.045536	  0.000633	  0.019642	  0.136241	 -0.206980
  0.105872	 -0.025161	 -0.176276	 -0.071229	  0.167858	  0.031519	 -0.112618	  0.115446	  0.079370	 -0.024925	  0.010095	  0.108980	 -0.184312
  0.092184	 -0.022759	 -0.167629	 -0.085846	  0.157593	  0.008785	 -0.110904	  0.083168	  0.093845	 -0.040316	  0.054441	  0.128788	 -0.204098
  0.076563	  0.022246	 -0.172206	 -0.092711	  0.142794	  0.034498	 -0.086983	  0.063293	  0.129298	 -0.061833	  0.034470	  0.130931	 -0.194701
  0.081047	  0.017393	 -0.137505	 -0.116419	  0.113748	  0.016548	 -0.068418	  0.053033	  0.119180	 -0.052652	  0.022626	  0.129047	 -0.185391
  0.090728	 -0.028749	 -0.093041	 -0.103857	  0.100473	 -0.009515	 -0.086081	  0.044088	  0.114519	 -0.046055	  0.026116	  0.162720	 -0.163668
  0.097145	 -0.068923	 -0.041218	 -0.114821	  0.086735	 -0.023884	 -0.096387	  0.068565	  0.172276	 -0.024394	  0.002013	  0.189268	 -0.183911
  0.071058	 -0.103276	 -0.063363	 -0.122411	  0.075709	 -0.016231	 -0.076222	  0.088424	  0.190117	 -0.028866	 -0.006943	  0.202868	 -0.156614
  0.086949	 -0.129659	 -0.081037	 -0.087001	  0.093899	 -0.037852	 -0.103631	  0.076011	  0.187383	 -0.032064	 -0.029618	  0.182048	 -0.145709
  0.105223	 -0.105834	 -0.134172	 -0.107034	  0.090304	 -0.050490	 -0.099536	  0.079019	  0.193433	 -0.055368	 -0.051029	  0.192672	 -0.161339
  0.122334	 -0.095482	 -0.152966	 -0.122813	  0.089546	 -0.064143	 -0.070533	  0.071488	  0.227498	 -0.067228	 -0.022859	  0.212291	 -0.146850
  0.127416	 -0.103121	 -0.135260	 -0.098481	  0.102569	 -0.057959	 -0.105511	  0.056329	  0.189105	 -0.061813	 -0.033812	  0.188038	 -0.133167
  0.120633	 -0.076731	 -0.146993	 -0.065628	  0.080403	 -0.028574	 -0.093706	  0.099315	  0.191306	 -0.043684	 -0.025397	  0.176077	 -0.147904
  0.121871	 -0.084394	 -0.121070	 -0.048910	  0.076662	  0.001860	 -0.098015	  0.122198	  0.154738	 -0.022030	 -0.022761	  0.208991	 -0.102178
  0.085177	 -0.125803	 -0.080801	 -0.061259	  0.056596	  0.007631	 -0.080186	  0.122872	  0.150982	 -0.032856	 -0.037707	  0.195416	 -0.087121
  0.089524	 -0.195320	 -0.072114	 -0.090269	  0.051822	  0.000860	 -0.066261	  0.102936	  0.158100	 -0.046381	 -0.028186	  0.201107	 -0.110124
  0.136342	 -0.259725	 -0.090190	 -0.096836	  0.063023	  0.004773	 -0.051472	  0.087782	  0.151962	 -0.039184	 -0.053266	  0.183796	 -0.095828
  0.147871	 -0.268440	 -0.108837	 -0.099511	  0.084863	 -0.043338	 -0.005076	  0.075480	  0.156592	 -0.048790	 -0.107055	  0.164605	 -0.095959
  0.152086	 -0.231342	 -0.138045	 -0.097815	  0.088544	 -0.036593	  0.001495	  0.124246	  0.230786	 -0.074642	 -0.140006	  0.187824	 -0.090637
  0.154185	 -0.225663	 -0.144199	 -0.132331	  0.096986	 -0.032999	  0.012926	  0.192125	  0.234959	 -0.069929	 -0.096527	  0.220174	 -0.074807
  0.183363	 -0.238768	 -0.171137	 -0.127936	  0.108516	 -0.062377	 -0.009470	  0.247063	  0.192218	 -0.034982	 -0.108272	  0.175647	 -0.074927
  0.168713	 -0.207647	 -0.179834	 -0.114441	  0.089436	 -0.096554	 -0.010482	  0.205702	  0.167744	 -0.041219	 -0.094925	  0.149994	 -0.055510
  0.144163	 -0.219050	 -0.190924	 -0.087093	  0.055927	 -0.110919	 -0.014147	  0.166706	  0.160960	 -0.015997	 -0.094980	  0.150615	 -0.050701
  0.148557	 -0.273451	 -0.155457	 -0.101159	  0.019625	 -0.084485	 -0.025321	  0.173991	  0.178314	 -0.031955	 -0.086682	  0.145703	 -0.043950
  0.133873	 -0.288756	 -0.132815	 -0.060847	 -0.008206	 -0.091923	  0.000417	  0.154536	  0.205263	 -0.076218	 -0.069980	  0.162592	 -0.044854
  0.120771	 -0.304777	 -0.114991	 -0.044986	 -0.002397	 -0.090953	  0.018219	  0.151063	  0.240220	 -0.084800	 -0.111038	  0.171767	 -0.030150
  0.140983	 -0.295737	 -0.103331	 -0.083158	 -0.039223	 -0.078193	 -0.017015	  0.200641	  0.257054	 -0.092360	 -0.106768	  0.178936	 -0.010651
  0.161090	 -0.257568	 -0.093593	 -0.107432	 -0.064794	 -0.055418	 -0.013740	  0.231791	  0.301083	 -0.082173	 -0.082483	  0.186854	  0.009162
  0.123102	 -0.265361	 -0.089443	 -0.137713	 -0.034361	 -0.016544	 -0.011837	  0.271866	  0.286760	 -0.071229	 -0.056637	  0.189017	  0.005366
  0.096013	 -0.248851	 -0.112517	 -0.155707	 -0.031897	  0.024370	 -0.029628	  0.277507	  0.287622	 -0.090460	 -0.049866	  0.184833	 -0.025127
  0.104107	 -0.262791	 -0.160377	 -0.155338	 -0.013323	  0.044426	 -0.014812	  0.237265	  0.242646	 -0.142004	 -0.060112	  0.146164	 -0.034980
  0.138839	 -0.274507	 -0.206402	 -0.147851	 -0.020879	  0.036087	 -0.003063	  0.205566	  0.245417	 -0.138511	 -0.065606	  0.121008	 -0.038019
  0.157266	 -0.263735	 -0.180459	 -0.135177	 -0.019014	 -0.007643	  0.012636	  0.211969	  0.270921	 -0.117171	 -0.041049	  0.121696	 -0.026653
  0.151913	 -0.257190	 -0.138799	 -0.124683	 -0.022541	  0.008887	 -0.006263	  0.180158	  0.277914	 -0.099352	 -0.048187	  0.110554	 -0.041371
  0.090037	 -0.231659	 -0.116498	 -0.110881	 -0.019202	  0.022592	 -0.001471	  0.159500	  0.271573	 -0.077073	 -0.033567	  0.100895	 -0.081275
  0.060948	 -0.240246	 -0.147504	 -0.105726	  0.000903	  0.029483	 -0.028013	  0.168901	  0.257767	 -0.088605	 -0.019489	  0.060810	 -0.121076
  0.055312	 -0.238582	 -0.140997	 -0.076961	  0.007066	  0.011033	 -0.001448	  0.154849	  0.275692	 -0.101500	 -0.053775	  0.045800	 -0.133017
  0.062946	 -0.199734	 -0.115490	 -0.060811	  0.009816	  0.007805	  0.031026	  0.162132	  0.298974	 -0.065363	 -0.027383	  0.072849	 -0.100111
  0.100468	 -0.207742	 -0.125011	 -0.051069	  0.018141	  0.044387	  0.005652	  0.165145	  0.266117	 -0.021740	  0.003223	  0.086151	 -0.074630
  0.090382	 -0.250973	 -0.120653	 -0.033201	 -0.005137	  0.032580	  0.016846	  0.156502	  0.275105	 -0.034259	 -0.015825	  0.055666	 -0.067481
  0.062805	 -0.254961	 -0.123790	 -0.048087	 -0.038402	  0.016926	 -0.014438	  0.180414	  0.285955	 -0.032622	 -0.032510	  0.049236	 -0.063651
  0.054718	 -0.264171	 -0.148637	 -0.060838	 -0.025463	  0.042530	 -0.039867	  0.207781	  0.271759	 -0.024576	 -0.028169	  0.034669	 -0.062414
  0.040178	 -0.299855	 -0.139780	 -0.040634	 -0.007882	  0.064553	 -0.046012	  0.210080	  0.260151	 -0.031383	 -0.028024	  0.016782	 -0.025669
  0.036498	 -0.291184	 -0.101439	 -0.037167	 -0.010242	  0.048584	 -0.034957	  0.173835	  0.245577	 -0.054617	 -0.010882	 -0.009027	 -0.013109
  0.010737	 -0.260230	 -0.087335	 -0.034959	  0.012384	  0.057112	 -0.028925	  0.137164	  0.251571	 -0.068378	  0.022328	 -0.015835	 -0.031416
  0.029377	 -0.262210	 -0.084532	 -0.045182	  0.020263	  0.062162	 -0.034070	  0.168926	  0.198276	 -0.046237	  0.048455	  0.024657	 -0.015577
  0.031144	 -0.270707	 -0.084859	  0.008844	 -0.032766	  0.070631	 -0.040500	  0.188730	  0.212222	 -0.040009	  0.027100	  0.021961	 -0.026020
  0.029333	 -0.240312	 -0.079811	  0.042292	 -0.057601	  0.089213	 -0.065570	  0.179885	  0.233852	 -0.040519	  0.028556	  0.036563	 -0.065120
  0.044831	 -0.267027	 -0.109223	  0.051629	 -0.055458	  0.086077	 -0.054776	  0.207164	  0.250712	 -0.035479	  0.007650	  0.047651	 -0.053708
  0.026363	 -0.254326	 -0.161829	  0.079175	 -0.068186	  0.099912	 -0.050194	  0.231575	  0.223771	 -0.054609	  0.013706	  0.052970	 -0.027509
  0.003041	 -0.231203	 -0.181459	  0.075565	 -0.072509	  0.100028	 -0.051370	  0.224462	  0.222136	 -0.057210	  0.014159	  0.085823	 -0.016678
  0.012787	 -0.176566	 -0.152352	  0.061879	 -0.035053	  0.089124	 -0.025443	  0.235490	  0.221013	 -0.045761	  0.005031	  0.079175	  0.013656
  0.029459	 -0.113691	 -0.133717	  0.060311	 -0.010630	  0.089922	  0.005860	  0.226493	  0.200574	 -0.013094	  0.015782	  0.041531	  0.043442
  0.027288	 -0.063765	 -0.148298	  0.058344	  0.006975	  0.101309	  0.012454	  0.215350	  0.140731	  0.018878	  0.040178	  0.026128	  0.061623
 -0.005011	 -0.094951	 -0.139367	  0.053964	  0.007783	  0.106219	  0.009662	  0.151948	  0.091914	 -0.011390	  0.056374	 -0.011895	  0.038717
 -0.027343	 -0.118128	 -0.160764	  0.088609	  0.038697	  0.114068	  0.007415	  0.107610	  0.075720	 -0.014664	  0.072039	 -0.007980	  0.022046
 -0.053894	 -0.106628	 -0.140011	  0.120682	  0.066122	  0.074058	  0.000403	  0.077100	  0.070871	 -0.017387	  0.074080	  0.054018	  0.015970
 -0.102675	 -0.089733	 -0.122596	  0.136384	  0.064879	  0.065734	  0.001393	  0.063748	  0.079146	 -0.016376	  0.067053	  0.090565	  0.012928
 -0.103584	 -0.080057	 -0.130132	  0.126169	  0.054818	  0.102365	 -0.012236	  0.033544	  0.073148	 -0.064583	  0.095742	  0.065148	  0.039353
 -0.110217	 -0.082581	 -0.128256	  0.107083	  0.072653	  0.111294	 -0.015241	  0.025359	  0.058471	 -0.076962	  0.104866	  0.083534	  0.048655
 -0.095725	 -0.071666	 -0.089295	  0.091093	  0.088106	  0.116139	 -0.022779	  0.062391	  0.047693	 -0.043369	  0.139336	  0.079377	  0.052664
 -0.082727	 -0.047616	 -0.077802	  0.054831	  0.096991	  0.128181	 -0.029108	  0.053974	  0.040298	 -0.026882	  0.147503	  0.086290	  0.064014
 -0.078121	 -0.054158	 -0.047144	  0.055693	  0.104884	  0.129309	 -0.055221	  0.042275	  0.010215	 -0.025850	  0.124122	  0.078762	  0.060275
 -0.080027	 -0.039663	 -0.049765	  0.096855	  0.103290	  0.122279	 -0.045984	  0.031250	 -0.017446	  0.006697	  0.107208	  0.057299	  0.048793
 -0.083528	  0.003682	 -0.048612	  0.088793	  0.092714	  0.104050	 -0.053447	  0.012626	 -0.009576	 -0.020141	  0.076990	  0.053045	  0.020213
 -0.087076	  0.003028	  0.008648	  0.070387	  0.074750	  0.073945	 -0.054004	 -0.028776	 -0.037699	 -0.028551	  0.116817	  0.087227	  0.006513
 -0.108271	  0.000226	  0.027025	  0.042746	  0.047041	  0.052970	 -0.059822	 -0.014380	 -0.042159	 -0.025907	  0.132026	  0.070054	 -0.033352
 -0.139473	  0.042632	  0.005365	  0.041092	  0.065542	  0.073009	 -0.037567	 -0.003611	 -0.046049	 -0.031716	  0.103020	  0.075858	 -0.038590
 -0.129747	  0.050032	 -0.054961	  0.038383	  0.107144	  0.045101	 -0.041074	 -0.022602	 -0.047592	 -0.045148	  0.122699	  0.096959	 -0.006510
 -0.097065	  0.027842	 -0.060803	  0.023671	  0.087624	  0.064177	 -0.031190	 -0.035700	 -0.065248	 -0.040731	  0.093191	  0.102801	 -0.031086
 -0.095791	  0.052728	 -0.109290	  0.060953	  0.092782	  0.092346	  0.000811	 -0.034728	 -0.076401	 -0.028365	  0.117489	  0.106478	 -0.024513
 -0.085451	  0.076070	 -0.117970	  0.082064	  0.090581	  0.105522	 -0.013854	 -0.061616	 -0.095192	 -0.023116	  0.136705	  0.102455	 -0.014104
 -0.068318	  0.069263	 -0.086762	  0.063026	  0.103557	  0.086464	 -0.048667	 -0.063732	 -0.107182	 -0.017577	  0.119303	  0.132747	 -0.006462
 -0.069218	  0.052520	 -0.087440	  0.057147	  0.087923	  0.039828	 -0.056259	 -0.082962	 -0.075506	 -0.001742	  0.166867	  0.126433	  0.016881
 -0.100450	  0.027362	 -0.101917	  0.062237	  0.089794	  0.056032	 -0.063614	 -0.130327	 -0.077751	  0.020133	  0.186276	  0.099732	  0.010953
 -0.103929	  0.066390	 -0.156593	  0.101153	  0.097669	  0.106701	 -0.055164	 -0.134387	 -0.125757	  0.016995	  0.164304	  0.123165	  0.019968
 -0.107266	  0.065401	 -0.153837	  0.091396	  0.123082	  0.119183	 -0.062107	 -0.140667	 -0.098393	  0.033049	  0.158059	  0.130217	 -0.007409
 -0.080538	  0.073474	 -0.120819	  0.069242	  0.131299	  0.138441	 -0.041278	 -0.135630	 -0.102204	  0.037224	  0.157815	  0.131844	 -0.021090
 -0.038440	  0.104474	 -0.160051	  0.095060	  0.124509	  0.126623	 -0.035579	 -0.142746	 -0.111614	  0.009126	  0.166619	  0.130301	 -0.021084
 -0.025736	  0.095262	 -0.190467	  0.095354	  0.128141	  0.118417	 -0.049142	 -0.129237	 -0.121970	  0.015998	  0.186214	  0.134040	  0.002610
 -0.017115	  0.112157	 -0.169724	  0.091042	  0.119268	  0.127841	 -0.019239	 -0.131171	 -0.100983	  0.009533	  0.164452	  0.171016	 -0.009467
 -0.028440	  0.146178	 -0.117355	  0.058650	  0.102371	  0.112219	 -0.046701	 -0.111574	 -0.084807	 -0.003999	  0.148350	  0.159535	 -0.008349
 -0.030495	  0.184180	 -0.074788	  0.038719	  0.063673	  0.108121	 -0.080517	 -0.098668	 -0.098403	  0.029421	  0.142566	  0.185251	 -0.031636
 -0.055245	  0.199855	 -0.054606	  0.061627	  0.045885	  0.133799	 -0.051257	 -0.095188	 -0.093662	  0.070035	  0.171343	  0.195920	 -0.015100
 -0.051248	  0.231377	 -0.018702	  0.079913	  0.069938	  0.178998	 -0.047873	 -0.100430	 -0.090126	  0.056716	  0.176700	  0.192558	 -0.018190
 -0.048619	  0.226283	 -0.030965	  0.073077	  0.092836	  0.182719	 -0.106297	 -0.145585	 -0.083772	  0.062368	  0.207838	  0.164036	 -0.027849
 -0.027273	  0.235826	 -0.060779	  0.085569	  0.108150	  0.170625	 -0.124765	 -0.164016	 -0.115886	  0.092920	  0.229216	  0.166399	 -0.056389
  0.008150	  0.204966	 -0.112548	  0.075751	  0.104236	  0.194343	 -0.134939	 -0.154794	 -0.126434	  0.066391	  0.200451	  0.214280	 -0.074497
  0.026501	  0.177788	 -0.127703	  0.060057	  0.086897	  0.205343	 -0.125084	 -0.168848	 -0.129109	  0.065488	  0.201848	  0.231133	 -0.056696
 -0.007229	  0.189585	 -0.109360	  0.082112	  0.108318	  0.175847	 -0.154992	 -0.178950	 -0.113010	  0.067772	  0.201718	  0.248406	 -0.049707
 -0.001008	  0.173373	 -0.118371	  0.060358	  0.082762	  0.173828	 -0.177673	 -0.155751	 -0.104758	  0.088969	  0.176892	  0.246531	 -0.060894
 -0.007404	  0.174065	 -0.142336	  0.025679	  0.092708	  0.153417	 -0.168167	 -0.147332	 -0.120869	  0.075376	  0.133844	  0.218452	 -0.055655
 -0.030888	  0.165318	 -0.133346	 -0.016037	  0.112361	  0.142604	 -0.190555	 -0.133928	 -0.109195	  0.089003	  0.106642	  0.185762	 -0.059450
  0.013239	  0.166163	 -0.112242	  0.011549	  0.119204	  0.116109	 -0.186007	 -0.153456	 -0.092058	  0.095867	  0.135786	  0.178194	 -0.064766
  0.036779	  0.154652	 -0.101552	  0.027933	  0.078549	  0.108603	 -0.206028	 -0.178025	 -0.076512	  0.075842	  0.160497	  0.237097	 -0.072078
  0.052574	  0.140683	 -0.151779	  0.049952	  0.048088	  0.111223	 -0.207728	 -0.182441	 -0.078874	  0.056514	  0.169823	  0.274957	 -0.110923
  0.025143	  0.130369	 -0.170260	  0.054665	  0.039321	  0.083191	 -0.177282	 -0.183569	 -0.096550	  0.048874	  0.148645	  0.293652	 -0.142657
  0.027499	  0.145510	 -0.151144	  0.019912	  0.012288	  0.062349	 -0.189331	 -0.161975	 -0.124184	  0.023018	  0.106242	  0.293366	 -0.144234
  0.043804	  0.161307	 -0.140084	  0.027085	  0.042546	  0.074200	 -0.197001	 -0.134365	 -0.126034	  0.025102	  0.111584	  0.289489	 -0.138364
  0.021893	  0.131146	 -0.157939	  0.061315	  0.099745	  0.051549	 -0.216158	 -0.114679	 -0.113969	  0.056171	  0.112784	  0.321509	 -0.142978
  0.011239	  0.124288	 -0.172945	  0.065686	  0.118907	  0.024496	 -0.214319	 -0.096545	 -0.110961	  0.053973	  0.094817	  0.285523	 -0.159914
 -0.008075	  0.122124	 -0.196663	  0.026312	  0.112547	  0.011236	 -0.196823	 -0.107089	 -0.103673	  0.045015	  0.086072	  0.257689	 -0.167439
 -0.002006	  0.121521	 -0.201325	  0.044178	  0.112120	  0.010588	 -0.179917	 -0.153475	 -0.051871	  0.066540	  0.068438	  0.253273	 -0.132515
  0.018173	  0.096635	 -0.187166	  0.072313	  0.098437	  0.019070	 -0.187020	 -0.156191	 -0.075900	  0.079475	  0.064992	  0.258090	 -0.140785
  0.030324	  0.083813	 -0.168485	  0.060770	  0.096617	  0.027949	 -0.186167	 -0.159369	 -0.084264	  0.067054	  0.095985	  0.253778	 -0.167232
  0.037278	  0.070849	 -0.150409	  0.054330	  0.102625	  0.015692	 -0.213584	 -0.139636	 -0.075183	  0.061609	  0.105521	  0.274307	 -0.205160
  0.032391	  0.052634	 -0.110783	  0.058822	  0.089630	 -0.002448	 -0.215290	 -0.140909	 -0.063539	  0.026323	  0.090562	  0.302321	 -0.218717
  0.021548	  0.038998	 -0.110750	  0.103162	  0.106141	 -0.000645	 -0.170921	 -0.148098	 -0.041986	  0.031443	  0.062001	  0.316657	 -0.209629
  0.000055	  0.046616	 -0.176377	  0.104908	  0.152750	 -0.003708	 -0.179869	 -0.120523	 -0.023724	  0.032795	  0.068022	  0.318998	 -0.175318
 -0.001215	  0.001270	 -0.228270	  0.077834	  0.163772	  0.019181	 -0.160636	 -0.058052	 -0.020980	  0.021117	  0.042225	  0.342974	 -0.166567
  0.003766	 -0.039112	 -0.219537	  0.083544	  0.181338	  0.033615	 -0.127669	 -0.004087	  0.006752	 -0.000290	  0.022186	  0.331003	 -0.185555
  0.035720	 -0.108056	 -0.220965	  0.075346	  0.148175	  0.019030	 -0.154653	 -0.013999	  0.050541	  0.011235	  0.024309	  0.308176	 -0.184006
  0.022687	 -0.139782	 -0.232759	  0.033915	  0.174965	  0.015426	 -0.159801	  0.005756	  0.079546	  0.022911	  0.041616	  0.306493	 -0.195592
  0.042865	 -0.162225	 -0.241823	  0.026336	  0.196134	  0.030670	 -0.178362	  0.099356	  0.118891	  0.027363	  0.023033	  0.282059	 -0.204455
