# Supplementary material for: A fluorescent photoimmunoconjugate for imaging of cholesteatoma
Source: Sci Rep. 2022 Nov 19;12:19905. doi: 10.1038/s41598-022-22072-9 (PMC9675863; doi:10.1038/s41598-022-22072-9)
Supplement: Supplementary file 2 — Supplementary Information 2. [file 41598_2022_22072_MOESM2_ESM.zip › Data/ABR-68-7]

:RUN-7	LEVEL SWEEP	TEMP:NaN	6/13/2018	2:07 PM	NaNHR:
:SW EAR: R	SW FREQ: 45.25	# AVERAGES: 512	REP RATE (/sec): 40	DRIVER: RS Tweeter	SAMPLE (�sec): 40	
:NOTES-
:CHAMBER-CH4B-PXI
:CFTS Version: V2.7.2 (R850)
:LEVELS:20;25;30;35;40;45;50;55;60;65;70;75;80;
:DATA
  0.026182	 -0.074709	  0.026257	 -0.049398	 -0.002020	 -0.025515	  0.022100	 -0.025676	 -0.002642	 -0.027401	 -0.023780	  0.007495	 -0.058742
  0.047456	 -0.030053	  0.056858	 -0.016341	  0.031614	 -0.021935	  0.007762	 -0.023490	  0.006632	 -0.060165	 -0.027839	 -0.010939	 -0.037962
  0.055072	 -0.017254	  0.038091	  0.029366	  0.016400	 -0.040131	 -0.007630	  0.005422	  0.007562	 -0.063075	 -0.012037	  0.006667	 -0.016476
  0.034177	 -0.022354	  0.007543	  0.026144	  0.000433	 -0.047169	  0.014610	  0.014337	 -0.001079	 -0.063558	  0.011913	  0.039904	 -0.029857
  0.008118	 -0.020165	 -0.017645	 -0.002877	  0.019274	 -0.056816	  0.036745	 -0.011466	 -0.040636	 -0.061217	  0.003409	  0.015455	 -0.030060
  0.013086	 -0.011245	  0.003703	 -0.008793	  0.008088	 -0.051646	  0.049053	 -0.004196	 -0.051179	 -0.034769	 -0.013910	  0.025885	 -0.031289
 -0.017114	  0.018286	  0.007135	  0.006995	 -0.004444	 -0.058018	  0.053967	 -0.007198	 -0.048281	 -0.003973	 -0.010159	  0.005555	 -0.027583
 -0.048237	  0.009102	 -0.008260	 -0.016145	 -0.022609	 -0.019830	  0.035960	 -0.039952	 -0.036110	 -0.008690	 -0.001976	  0.021973	 -0.002697
 -0.032576	 -0.006921	 -0.005256	 -0.003192	 -0.012602	  0.017534	 -0.005598	 -0.053416	 -0.027793	  0.005762	 -0.002222	  0.012046	  0.021964
 -0.019743	  0.010022	 -0.018657	 -0.010408	 -0.011472	  0.014864	 -0.006892	 -0.013837	  0.015285	  0.005846	 -0.011376	 -0.027010	 -0.018972
 -0.008170	  0.029063	  0.000252	 -0.009986	 -0.026217	  0.027397	 -0.017324	 -0.006480	  0.003698	  0.023426	 -0.015061	 -0.028479	  0.015262
  0.005630	 -0.029502	 -0.012651	  0.019071	  0.005912	  0.035053	 -0.028714	 -0.019399	 -0.010257	  0.035117	 -0.028806	 -0.002620	  0.027533
  0.015554	 -0.026360	  0.011567	  0.035509	  0.011774	  0.030727	 -0.015202	 -0.006582	 -0.002962	  0.040550	  0.012299	 -0.005543	  0.028252
  0.019653	  0.006142	 -0.003749	  0.018320	  0.008393	  0.045421	 -0.011441	 -0.006877	 -0.005071	  0.027135	  0.018474	  0.002245	  0.035969
  0.025549	  0.034853	 -0.001894	 -0.009828	  0.003061	  0.051181	 -0.005378	 -0.017954	  0.001552	  0.015929	  0.004433	  0.016945	  0.021426
  0.003999	  0.012055	  0.012833	 -0.006360	  0.002644	  0.039389	 -0.037653	  0.001868	  0.015408	  0.012410	  0.012844	  0.008821	  0.010849
 -0.026008	  0.017746	 -0.012803	 -0.009025	 -0.011939	  0.007934	 -0.063090	  0.028137	 -0.007715	  0.057678	  0.029760	 -0.022391	  0.012051
 -0.023455	  0.024751	 -0.021415	 -0.012251	 -0.011513	  0.035337	 -0.047319	  0.063589	  0.049437	  0.048322	  0.037550	 -0.026880	  0.003434
 -0.031278	  0.036940	 -0.021205	 -0.005346	 -0.009941	  0.010011	  0.001302	  0.055439	  0.077248	  0.037623	  0.010330	 -0.019295	  0.030978
 -0.047897	  0.039603	 -0.040702	  0.024546	  0.005163	  0.006211	  0.024743	  0.067731	  0.056901	  0.013049	  0.006153	 -0.019835	  0.045921
 -0.055088	  0.048233	 -0.020376	  0.029418	  0.021503	  0.015621	 -0.016674	  0.056324	  0.032634	 -0.006662	 -0.016394	 -0.040747	  0.088229
 -0.036306	  0.057847	  0.017355	  0.032832	  0.039036	  0.021905	 -0.000286	  0.073656	  0.050520	  0.023527	  0.017855	 -0.042788	  0.115575
 -0.002987	  0.042251	  0.010073	  0.000646	  0.007542	  0.008446	  0.001151	  0.078993	  0.054879	  0.050806	  0.010342	 -0.065640	  0.105625
 -0.047413	  0.015225	  0.006076	 -0.018620	 -0.010423	  0.005272	  0.003173	  0.083657	  0.056227	  0.051447	  0.026445	 -0.028407	  0.081847
 -0.090336	 -0.011460	 -0.002706	 -0.039588	  0.005760	  0.027433	 -0.006005	  0.116374	  0.064742	  0.032433	 -0.004106	  0.013670	  0.108620
 -0.092222	 -0.019247	 -0.021831	 -0.061847	 -0.029614	  0.050830	  0.005793	  0.099588	  0.040675	  0.026767	 -0.013173	 -0.024646	  0.136677
 -0.075244	 -0.015711	  0.003420	 -0.036432	 -0.039608	  0.055419	 -0.006646	  0.049380	  0.054023	  0.012020	  0.006539	 -0.027146	  0.180916
 -0.061770	 -0.008088	  0.000517	 -0.031502	 -0.029010	  0.051630	  0.019412	  0.029428	  0.058719	  0.008846	  0.047367	  0.012566	  0.248331
 -0.055450	  0.022409	 -0.029492	 -0.026192	 -0.027185	  0.057598	  0.013842	  0.028609	  0.062184	  0.016503	  0.038092	  0.039918	  0.320677
 -0.074240	  0.044002	 -0.058115	 -0.005697	 -0.017065	  0.024299	 -0.041231	  0.036475	  0.062808	  0.032364	  0.064422	  0.068933	  0.347922
 -0.083174	  0.038807	 -0.054274	  0.009609	 -0.039358	  0.026409	 -0.035572	  0.042362	  0.085002	  0.063892	  0.096442	  0.119724	  0.325589
 -0.071392	  0.049764	 -0.060480	  0.000611	 -0.047161	  0.065045	 -0.024315	  0.015946	  0.115546	  0.104572	  0.096277	  0.140634	  0.331401
 -0.061524	  0.048462	 -0.071083	 -0.007767	 -0.030558	  0.094414	 -0.027828	  0.017886	  0.156438	  0.179998	  0.079182	  0.143449	  0.306414
 -0.056521	  0.028944	 -0.075088	 -0.001226	 -0.018279	  0.088132	 -0.009675	 -0.001686	  0.183503	  0.190940	  0.090312	  0.101232	  0.269356
 -0.065225	 -0.000145	 -0.101414	 -0.003415	 -0.021878	  0.071958	  0.014119	  0.013677	  0.199590	  0.142021	  0.087518	  0.080243	  0.239825
 -0.040215	 -0.014554	 -0.086510	 -0.006322	 -0.021705	  0.071693	  0.009206	  0.025883	  0.189523	  0.140633	  0.041561	  0.026583	  0.248256
 -0.021691	  0.044285	 -0.060145	 -0.001621	 -0.013619	  0.065115	  0.004020	  0.012022	  0.161370	  0.133315	  0.026906	  0.008051	  0.219526
 -0.027742	  0.040155	 -0.048485	  0.034939	  0.011838	  0.029151	  0.012690	  0.037633	  0.173683	  0.057956	  0.021558	 -0.004212	  0.174644
 -0.028370	  0.009664	 -0.040301	  0.021764	  0.056461	  0.056227	 -0.014805	  0.075700	  0.164994	  0.018705	 -0.026005	 -0.028729	  0.106214
 -0.036182	  0.026829	 -0.029012	  0.005402	  0.070755	  0.075959	 -0.041711	  0.096859	  0.158238	 -0.012579	 -0.077760	 -0.083882	  0.059709
 -0.041962	  0.047077	 -0.012796	 -0.035119	  0.058473	  0.032223	 -0.030237	  0.080937	  0.130157	 -0.019563	 -0.111893	 -0.137858	  0.026966
 -0.061823	  0.034451	 -0.040383	 -0.049292	  0.073281	  0.013051	 -0.041916	  0.060351	  0.102812	 -0.032524	 -0.133997	 -0.159813	 -0.000240
 -0.047212	  0.020382	 -0.026086	 -0.015166	  0.070996	  0.013805	 -0.049975	  0.060718	  0.079366	 -0.062296	 -0.154481	 -0.175061	 -0.040645
 -0.030712	  0.010683	 -0.007584	 -0.003899	  0.052744	  0.045077	 -0.008637	  0.057347	  0.027105	 -0.071913	 -0.170251	 -0.169583	 -0.055151
 -0.020391	 -0.002295	  0.016212	  0.009111	  0.039828	  0.043525	 -0.012027	  0.042691	  0.010813	 -0.101264	 -0.162930	 -0.173069	 -0.040063
 -0.007085	  0.018954	  0.012590	  0.026117	  0.031257	  0.048077	 -0.023067	  0.029544	  0.006213	 -0.097638	 -0.158687	 -0.167117	 -0.025939
  0.003939	  0.021791	 -0.002614	  0.034916	  0.014500	  0.065820	 -0.030846	  0.013485	 -0.023006	 -0.071766	 -0.142717	 -0.180147	  0.012477
  0.005385	  0.040905	 -0.000644	  0.042550	  0.044251	  0.089463	 -0.079129	 -0.012990	 -0.026087	 -0.070553	 -0.133463	 -0.160439	  0.034983
  0.023147	  0.052402	  0.007711	  0.024639	  0.047638	  0.068022	 -0.087542	 -0.016024	 -0.034642	 -0.094238	 -0.079618	 -0.097255	  0.075627
  0.012053	  0.040377	  0.009592	  0.010956	  0.030952	  0.032403	 -0.082390	  0.018915	 -0.027821	 -0.091206	 -0.053420	 -0.072292	  0.106467
  0.024192	  0.055600	 -0.068559	  0.000580	  0.040709	  0.013623	 -0.088984	  0.035188	 -0.033616	 -0.038736	 -0.038337	 -0.036921	  0.133719
  0.063906	  0.032777	 -0.096499	 -0.012958	  0.035673	  0.054178	 -0.092966	  0.036591	 -0.012329	 -0.000758	 -0.007504	 -0.024854	  0.181640
  0.077825	  0.054177	 -0.086938	  0.003281	  0.032926	  0.107582	 -0.085538	  0.004300	  0.017529	  0.027438	  0.041457	 -0.008323	  0.215499
  0.089295	  0.058193	 -0.079324	  0.017255	  0.019666	  0.110305	 -0.051729	 -0.013571	  0.055584	  0.080394	  0.082930	  0.056158	  0.262415
  0.047012	  0.044575	 -0.058252	  0.050339	 -0.009178	  0.099868	 -0.026317	 -0.005661	  0.083971	  0.101697	  0.122396	  0.110808	  0.292516
  0.060043	  0.018808	 -0.010119	  0.028568	  0.002462	  0.093333	 -0.033195	  0.006891	  0.120284	  0.120207	  0.154611	  0.141977	  0.288206
  0.064011	  0.045443	 -0.001038	  0.004808	  0.015676	  0.092958	 -0.047687	  0.018460	  0.172877	  0.099022	  0.137942	  0.151793	  0.268938
  0.050673	  0.077871	 -0.022745	  0.034548	  0.023451	  0.072868	 -0.046528	  0.071274	  0.177388	  0.102703	  0.125469	  0.122876	  0.228264
  0.022290	  0.066435	 -0.019299	  0.006872	  0.006646	  0.049583	 -0.014088	  0.101654	  0.159012	  0.094838	  0.093215	  0.100948	  0.205959
 -0.026731	  0.043888	 -0.033381	 -0.065648	 -0.010324	  0.082948	 -0.003623	  0.088265	  0.150454	  0.067215	  0.076637	  0.049312	  0.213738
 -0.022525	  0.012879	 -0.049544	 -0.043789	  0.008104	  0.114392	 -0.027576	  0.078004	  0.127947	  0.031521	  0.041401	 -0.000891	  0.193138
  0.012921	  0.012331	 -0.063952	 -0.032352	  0.009190	  0.069261	 -0.019124	  0.045713	  0.102808	 -0.000730	  0.008327	 -0.031224	  0.182440
  0.054488	  0.034185	 -0.038222	 -0.053354	 -0.014955	  0.067653	  0.008283	  0.000945	  0.104228	 -0.028367	 -0.006961	 -0.049252	  0.173072
  0.073485	  0.052920	 -0.032088	 -0.084904	 -0.020002	  0.086175	  0.013214	  0.001089	  0.084974	 -0.037820	 -0.015763	 -0.037804	  0.144888
  0.090970	  0.017082	 -0.093186	 -0.077277	 -0.007975	  0.093457	  0.037772	 -0.009582	  0.085077	 -0.043666	 -0.008162	 -0.036006	  0.123877
  0.090034	  0.008355	 -0.102570	 -0.051942	 -0.017212	  0.075891	  0.058566	 -0.050844	  0.079027	 -0.047047	 -0.005157	 -0.098383	  0.100230
  0.067693	  0.009584	 -0.079302	 -0.058695	  0.000558	  0.102154	  0.014717	 -0.068345	  0.073942	 -0.042150	 -0.027728	 -0.127280	  0.082312
  0.042400	  0.001198	 -0.065492	 -0.059501	 -0.010661	  0.092443	 -0.024677	 -0.071085	  0.066858	 -0.014180	 -0.035088	 -0.117781	  0.064053
  0.024819	  0.016297	 -0.069041	 -0.044287	 -0.047112	  0.071253	  0.000876	 -0.056717	  0.043693	 -0.001081	 -0.049716	 -0.126203	  0.050621
  0.063447	  0.029532	 -0.087908	 -0.043724	 -0.058439	  0.073407	 -0.010850	 -0.056480	  0.029908	 -0.025586	 -0.070772	 -0.124493	  0.072729
  0.093776	  0.065757	 -0.092825	 -0.038126	 -0.046236	  0.053034	 -0.036434	 -0.050013	 -0.016199	 -0.053587	 -0.107904	 -0.108316	  0.054302
  0.069972	  0.086723	 -0.100686	 -0.013795	 -0.043495	  0.070148	 -0.055491	 -0.051127	 -0.029555	 -0.069114	 -0.123896	 -0.114650	  0.054556
  0.040600	  0.091785	 -0.088481	 -0.004070	 -0.028693	  0.077253	 -0.079827	 -0.073548	 -0.009861	 -0.090853	 -0.147683	 -0.088327	  0.084527
  0.025965	  0.084521	 -0.084303	 -0.031120	 -0.005302	  0.082334	 -0.076173	 -0.081377	 -0.002622	 -0.105664	 -0.138140	 -0.108989	  0.096535
  0.057747	  0.079971	 -0.085378	 -0.040614	 -0.004675	  0.070684	 -0.085313	 -0.070886	 -0.011524	 -0.093802	 -0.128439	 -0.125372	  0.086403
  0.106171	  0.083027	 -0.063555	 -0.083535	 -0.003045	  0.073875	 -0.054731	 -0.053448	 -0.016264	 -0.076414	 -0.121582	 -0.126233	  0.084376
  0.125788	  0.077847	 -0.063420	 -0.086830	 -0.033071	  0.081165	 -0.051036	 -0.071221	 -0.023320	 -0.090981	 -0.065030	 -0.109955	  0.127120
  0.106274	  0.102925	 -0.056019	 -0.092086	 -0.029463	  0.090198	 -0.044271	 -0.067049	 -0.001590	 -0.083131	 -0.024195	 -0.089459	  0.145349
  0.075012	  0.088584	 -0.015503	 -0.105477	 -0.015821	  0.090918	 -0.033282	 -0.053338	  0.023320	 -0.070003	 -0.006961	 -0.062917	  0.128663
  0.084874	  0.087832	 -0.041049	 -0.070217	 -0.023234	  0.100697	 -0.039985	 -0.033244	  0.030203	 -0.034506	  0.001651	 -0.013438	  0.149257
  0.069805	  0.076022	 -0.068182	 -0.068344	 -0.048540	  0.060433	 -0.044447	 -0.020913	  0.053110	 -0.009946	 -0.017475	 -0.015705	  0.194536
  0.062021	  0.042288	 -0.088480	 -0.084863	 -0.069358	  0.047090	 -0.035435	 -0.023798	  0.044559	 -0.002456	 -0.008585	 -0.013084	  0.192899
  0.049284	  0.027160	 -0.087682	 -0.069652	 -0.059617	  0.032278	 -0.052041	 -0.020372	  0.044221	  0.001558	  0.025347	  0.014632	  0.195878
  0.001838	  0.043496	 -0.113011	 -0.070717	 -0.056890	  0.035613	 -0.073237	 -0.024824	  0.043646	  0.011075	  0.038497	  0.042740	  0.177433
 -0.005230	  0.033035	 -0.095376	 -0.082396	 -0.037725	  0.026786	 -0.066434	 -0.031809	  0.051734	  0.037425	  0.030889	  0.043591	  0.176365
  0.021601	  0.036495	 -0.093100	 -0.069022	 -0.039623	  0.010242	 -0.029640	 -0.009972	  0.084015	  0.063380	  0.036537	  0.038171	  0.166506
  0.041788	  0.030985	 -0.090192	 -0.061701	 -0.046170	  0.019661	 -0.003194	  0.010953	  0.107196	  0.108065	  0.027699	  0.041862	  0.134634
  0.051871	  0.017565	 -0.073035	 -0.061107	 -0.075515	  0.035921	 -0.003214	  0.002023	  0.080220	  0.083441	  0.025830	  0.046691	  0.134589
  0.012351	  0.026056	 -0.065669	 -0.074393	 -0.088003	  0.039094	 -0.034749	 -0.029077	  0.090088	  0.041689	  0.016805	  0.015117	  0.101307
 -0.004114	  0.037311	 -0.028215	 -0.074461	 -0.063678	  0.023851	 -0.088587	 -0.000513	  0.106933	  0.060385	 -0.022259	 -0.050116	  0.064832
  0.015460	  0.032077	 -0.059256	 -0.067768	 -0.058390	  0.036603	 -0.061198	  0.024622	  0.146860	  0.069359	 -0.019375	 -0.093122	  0.031510
  0.012618	  0.047130	 -0.087380	 -0.049539	 -0.069356	  0.032929	 -0.038143	  0.030875	  0.131929	  0.029071	 -0.055021	 -0.079200	  0.030582
 -0.011693	  0.089360	 -0.069850	 -0.034376	 -0.072808	  0.063878	 -0.037774	  0.013047	  0.082503	  0.031284	 -0.104165	 -0.088561	  0.032751
 -0.002653	  0.032232	 -0.060619	 -0.029312	 -0.054713	  0.092038	 -0.025507	 -0.025709	  0.058756	 -0.007678	 -0.130788	 -0.101952	  0.055123
  0.042961	 -0.028897	 -0.062183	  0.000956	 -0.034963	  0.097766	 -0.038989	  0.013590	  0.000349	 -0.035490	 -0.160387	 -0.096599	  0.042986
  0.093886	 -0.034798	 -0.074087	  0.000373	 -0.017708	  0.088891	 -0.031552	  0.024039	 -0.025541	 -0.052132	 -0.148240	 -0.133358	  0.028736
  0.075943	 -0.046241	 -0.083636	 -0.021988	 -0.044737	  0.098809	 -0.029138	  0.013482	  0.014387	 -0.052686	 -0.125506	 -0.126038	  0.042887
  0.044493	 -0.036993	 -0.052463	 -0.018853	 -0.094429	  0.085508	 -0.041352	 -0.019917	 -0.004168	 -0.040550	 -0.112493	 -0.108694	  0.049006
  0.033873	 -0.076632	 -0.045522	 -0.030757	 -0.071984	  0.056786	 -0.030249	 -0.031860	 -0.072632	 -0.033592	 -0.078159	 -0.077323	  0.082785
  0.033238	 -0.095153	 -0.029993	 -0.056367	 -0.064516	  0.037696	 -0.038048	 -0.000659	 -0.064383	 -0.018978	 -0.085833	 -0.041495	  0.090769
  0.049769	 -0.072216	 -0.010715	 -0.026803	 -0.078255	  0.008771	 -0.034646	  0.030219	 -0.001318	 -0.025055	 -0.048523	  0.004240	  0.133392
  0.058708	 -0.045752	 -0.002176	 -0.006042	 -0.084254	  0.008838	 -0.039514	  0.009712	  0.017765	 -0.045089	 -0.021393	  0.015397	  0.196040
  0.035456	 -0.041298	 -0.025694	 -0.002730	 -0.041324	  0.018749	 -0.077399	 -0.012957	 -0.018564	 -0.018940	  0.018969	  0.043793	  0.235993
  0.049451	 -0.015513	 -0.010823	  0.011355	 -0.026332	  0.016449	 -0.037069	 -0.009514	 -0.021823	 -0.015950	  0.079040	  0.080078	  0.224465
  0.065725	  0.006888	 -0.011329	  0.006167	 -0.037867	  0.047067	 -0.003757	 -0.003205	  0.003617	 -0.025674	  0.115063	  0.061886	  0.213350
  0.069988	 -0.014379	 -0.003378	  0.005651	 -0.058570	  0.040143	 -0.027174	 -0.014466	  0.051366	 -0.020363	  0.109337	  0.053108	  0.193598
  0.061948	 -0.026959	  0.000675	  0.014671	 -0.057206	  0.004833	 -0.014744	 -0.026768	  0.048835	 -0.004341	  0.108023	  0.069737	  0.173878
  0.035696	 -0.026400	  0.008449	 -0.000825	 -0.051706	  0.023782	  0.015371	 -0.022505	  0.065790	 -0.002212	  0.103023	  0.077911	  0.190088
  0.025213	 -0.039146	  0.011785	  0.001595	 -0.038265	  0.046194	  0.039960	  0.014251	  0.112827	  0.003070	  0.085767	  0.075450	  0.145368
  0.045283	 -0.015523	  0.006601	  0.003822	 -0.047772	  0.019761	  0.038936	  0.042258	  0.120414	  0.035956	  0.098006	  0.060014	  0.118424
  0.043785	 -0.030275	  0.046410	  0.001202	 -0.059511	  0.031370	  0.024169	  0.050031	  0.117055	  0.055474	  0.089293	  0.027483	  0.059808
  0.050573	 -0.048665	  0.060043	 -0.007098	 -0.066498	  0.018168	  0.019874	  0.049656	  0.092013	  0.055970	  0.088292	 -0.003153	  0.057332
  0.048230	 -0.048870	  0.043727	 -0.004199	 -0.091072	  0.007879	  0.025562	  0.044911	  0.076335	  0.045779	  0.057361	  0.026199	  0.067340
  0.052181	 -0.057180	  0.057119	  0.016827	 -0.083178	  0.033919	 -0.001616	  0.059611	  0.085197	  0.064581	  0.035103	  0.031970	  0.040842
  0.024323	 -0.055337	  0.055333	 -0.017845	 -0.088681	  0.052099	 -0.025187	  0.024189	  0.098568	  0.062667	  0.032929	  0.027897	  0.044577
  0.001624	 -0.031260	  0.059850	 -0.016356	 -0.084329	  0.032500	 -0.004034	  0.013013	  0.085453	  0.058561	  0.030478	  0.006693	  0.037931
 -0.000389	 -0.032499	  0.066828	  0.005151	 -0.087017	  0.046462	  0.004749	  0.026660	  0.098752	  0.045356	  0.035185	 -0.057217	  0.022323
 -0.031041	 -0.029156	  0.033909	  0.034382	 -0.088894	  0.037893	 -0.006741	  0.054605	  0.095838	  0.001747	  0.015945	 -0.089276	  0.021673
 -0.016813	 -0.024728	  0.038696	  0.040492	 -0.092656	  0.058148	 -0.014209	  0.070784	  0.075079	 -0.015712	 -0.015853	 -0.121918	  0.010777
  0.028658	 -0.006541	  0.070243	  0.036943	 -0.101923	  0.054565	  0.013491	  0.031570	  0.074372	 -0.029220	 -0.058816	 -0.128633	  0.005133
  0.019181	  0.009285	  0.091293	  0.063724	 -0.085400	  0.037798	  0.018217	  0.004841	  0.045005	 -0.059366	 -0.098047	 -0.146703	 -0.004236
 -0.011801	 -0.022957	  0.102683	  0.066348	 -0.050989	  0.038250	  0.028186	 -0.042059	  0.042974	 -0.051923	 -0.129246	 -0.126516	 -0.038050
 -0.016102	 -0.031142	  0.088901	  0.077186	 -0.093051	  0.016513	  0.007470	 -0.016224	  0.025409	 -0.021912	 -0.121226	 -0.148094	 -0.064660
  0.018607	 -0.030121	  0.050967	  0.025186	 -0.075439	  0.064513	  0.012289	  0.004849	 -0.000935	 -0.021893	 -0.118601	 -0.183442	 -0.073765
  0.022033	 -0.042899	  0.055969	  0.030881	 -0.058502	  0.085943	  0.025901	  0.022882	 -0.042280	 -0.048681	 -0.158518	 -0.186799	 -0.073856
 -0.014868	 -0.026970	  0.082187	  0.057536	 -0.081342	  0.061766	  0.037842	  0.024710	 -0.032738	 -0.106702	 -0.162092	 -0.182899	 -0.089143
 -0.043118	 -0.057248	  0.096952	  0.073730	 -0.078864	  0.066184	  0.074858	  0.004920	 -0.044293	 -0.108834	 -0.137959	 -0.177981	 -0.108837
 -0.045268	 -0.079448	  0.074162	  0.116210	 -0.092761	  0.050379	  0.063287	 -0.013384	 -0.051561	 -0.078959	 -0.167391	 -0.151059	 -0.119797
 -0.035492	 -0.090040	  0.079923	  0.119143	 -0.088880	  0.046714	  0.026809	 -0.021254	 -0.065261	 -0.056219	 -0.175133	 -0.135217	 -0.078861
 -0.031303	 -0.090558	  0.065025	  0.102526	 -0.087818	  0.051677	  0.053574	 -0.047101	 -0.072732	 -0.052133	 -0.165477	 -0.131339	 -0.038204
 -0.027511	 -0.068749	  0.039035	  0.077793	 -0.104621	  0.035804	  0.088101	 -0.059149	 -0.063624	 -0.056478	 -0.110173	 -0.127911	 -0.022064
 -0.036569	 -0.058181	  0.046493	  0.068016	 -0.106300	  0.054925	  0.102964	 -0.043324	 -0.057556	 -0.061817	 -0.062060	 -0.095184	 -0.005323
 -0.009354	 -0.047440	  0.073400	  0.080761	 -0.095346	  0.040967	  0.093141	 -0.028456	 -0.049793	 -0.052512	 -0.042506	 -0.032056	  0.043175
  0.049105	 -0.046996	  0.074729	  0.092871	 -0.093890	  0.027124	  0.073868	 -0.035386	 -0.048161	 -0.076894	 -0.053666	 -0.028656	  0.043958
  0.058491	 -0.043110	  0.035933	  0.079706	 -0.101863	  0.027074	  0.075711	 -0.074510	 -0.019799	 -0.075299	 -0.089410	 -0.023477	  0.059098
  0.032941	 -0.086094	  0.057374	  0.089771	 -0.118434	 -0.003881	  0.075841	 -0.085704	 -0.002909	 -0.071337	 -0.077158	 -0.019570	  0.040704
  0.029566	 -0.055684	  0.052588	  0.088825	 -0.092831	  0.006352	  0.061605	 -0.102955	 -0.008220	 -0.023565	 -0.039397	 -0.052376	  0.030341
  0.048694	 -0.052105	  0.050099	  0.054392	 -0.072803	  0.009256	  0.031696	 -0.108802	  0.018607	  0.026231	 -0.013266	 -0.064151	  0.037575
  0.078636	 -0.062254	  0.075750	  0.061966	 -0.038794	  0.032930	  0.032168	 -0.125063	  0.028248	  0.020354	 -0.005547	 -0.074925	  0.033095
  0.047673	 -0.046043	  0.054005	  0.043115	 -0.044714	  0.023270	  0.059800	 -0.099768	  0.029089	  0.023496	 -0.008782	 -0.044997	  0.014673
  0.025091	 -0.027000	  0.062539	  0.060950	 -0.022099	  0.017779	  0.052017	 -0.099013	  0.030260	  0.029683	 -0.039181	 -0.064267	 -0.006604
  0.055583	 -0.010071	  0.076754	  0.064535	  0.000754	  0.031219	  0.041568	 -0.098303	  0.012197	  0.034641	 -0.053600	 -0.065970	 -0.024821
  0.053576	 -0.037838	  0.084018	  0.070284	  0.009696	  0.053950	  0.042181	 -0.106032	  0.047815	  0.040651	 -0.036313	 -0.072928	 -0.008966
  0.061514	 -0.027791	  0.076852	  0.060328	  0.001967	  0.061480	  0.009888	 -0.127952	  0.077972	  0.051025	 -0.013885	 -0.087284	  0.018348
  0.045423	 -0.000213	  0.047388	  0.032417	 -0.047983	  0.061968	  0.033039	 -0.137498	  0.080120	  0.016208	 -0.033089	 -0.095324	 -0.014296
  0.030583	 -0.010240	  0.062817	  0.040876	 -0.041243	  0.035782	  0.060380	 -0.157960	  0.090233	  0.002546	 -0.047476	 -0.084813	 -0.041682
  0.018324	 -0.034370	  0.059818	  0.044504	 -0.029311	  0.011842	  0.030010	 -0.128179	  0.127506	 -0.015226	 -0.050473	 -0.069805	 -0.070511
  0.070030	 -0.051197	  0.074689	  0.072752	 -0.060763	 -0.015784	  0.007554	 -0.105454	  0.152163	 -0.056404	 -0.043088	 -0.091798	 -0.060614
  0.081026	 -0.064131	  0.077712	  0.074833	 -0.084792	 -0.008478	  0.020067	 -0.098787	  0.160101	 -0.073048	 -0.068477	 -0.092279	 -0.068218
  0.058226	 -0.037813	  0.045201	  0.056788	 -0.128706	  0.032749	  0.048228	 -0.074891	  0.148927	 -0.062434	 -0.077144	 -0.101067	 -0.039839
  0.059015	 -0.034999	  0.045537	  0.060957	 -0.154532	  0.065242	  0.019216	 -0.052368	  0.104944	 -0.040926	 -0.044136	 -0.093575	 -0.024859
  0.078155	 -0.053846	  0.063945	  0.076046	 -0.163419	  0.053311	  0.029048	 -0.026668	  0.116134	 -0.043253	 -0.038773	 -0.088695	 -0.015105
  0.104459	 -0.068832	  0.066833	  0.071150	 -0.166456	  0.032579	  0.023133	 -0.047625	  0.129643	 -0.067442	 -0.025447	 -0.092729	 -0.046627
  0.081433	 -0.056868	  0.032872	  0.046907	 -0.137838	  0.053653	  0.010321	 -0.040435	  0.099163	 -0.021427	 -0.005080	 -0.106340	 -0.070402
  0.057481	 -0.055411	  0.029507	  0.040050	 -0.114255	  0.057012	  0.071733	 -0.036217	  0.095050	  0.040629	 -0.041278	 -0.106351	 -0.058245
  0.081442	 -0.054962	  0.032295	  0.056898	 -0.099287	  0.066120	  0.080909	 -0.037224	  0.113385	  0.051765	 -0.054392	 -0.070550	 -0.064849
  0.094327	 -0.055376	  0.037493	  0.081461	 -0.096605	  0.038839	  0.094474	 -0.043445	  0.110252	  0.020257	 -0.028988	 -0.060555	 -0.012216
  0.064840	 -0.047364	  0.035660	  0.107298	 -0.101701	  0.039617	  0.087759	 -0.033734	  0.092697	  0.008939	 -0.001290	 -0.075709	 -0.032527
 -0.000007	 -0.047841	  0.049999	  0.096229	 -0.100676	  0.062368	  0.045149	 -0.015666	  0.087283	  0.023303	  0.013428	 -0.085804	 -0.008850
 -0.003368	 -0.074926	  0.035896	  0.081573	 -0.099105	  0.077035	  0.042800	 -0.023722	  0.097041	  0.001404	  0.023279	 -0.081170	  0.045455
  0.054821	 -0.092847	  0.024615	  0.075676	 -0.105320	  0.090280	  0.021423	 -0.049785	  0.095416	 -0.014127	 -0.021445	 -0.082588	  0.057830
  0.078395	 -0.099043	  0.049641	  0.082753	 -0.109156	  0.070929	  0.022561	 -0.051504	  0.105704	 -0.001209	 -0.042164	 -0.080467	  0.051131
  0.070960	 -0.083023	  0.042442	  0.102908	 -0.103207	  0.050145	  0.010139	 -0.043285	  0.106996	 -0.002350	 -0.039955	 -0.050860	  0.031511
  0.059410	 -0.082328	  0.051848	  0.098679	 -0.140156	  0.042020	  0.033756	 -0.065723	  0.084870	 -0.013337	 -0.057504	 -0.009769	  0.012828
  0.062772	 -0.117123	  0.023800	  0.107007	 -0.124399	  0.037474	  0.072215	 -0.073410	  0.083351	 -0.007286	 -0.068328	  0.003398	 -0.019403
  0.110315	 -0.116421	  0.059098	  0.104675	 -0.123431	  0.009462	  0.070365	 -0.062851	  0.087532	 -0.021312	 -0.047025	 -0.032965	 -0.024955
  0.141553	 -0.125588	  0.041338	  0.101143	 -0.101991	 -0.008665	  0.046803	 -0.105455	  0.070738	 -0.015014	 -0.022021	 -0.022347	 -0.019436
  0.124034	 -0.128262	  0.025592	  0.073100	 -0.128042	 -0.021231	  0.036688	 -0.109563	  0.069739	  0.016333	 -0.032111	 -0.040415	  0.014350
  0.095217	 -0.085443	  0.043831	  0.047555	 -0.152730	 -0.029821	  0.030150	 -0.110525	  0.103961	  0.033792	 -0.012927	 -0.046700	  0.020841
  0.072070	 -0.067487	  0.013860	  0.039819	 -0.159705	  0.004973	  0.035233	 -0.109909	  0.112591	  0.041973	 -0.010609	 -0.044603	  0.060838
  0.061426	 -0.104314	 -0.004284	  0.031465	 -0.118988	 -0.012068	  0.030669	 -0.066988	  0.088804	  0.039803	 -0.036780	 -0.060566	  0.045449
  0.035906	 -0.087702	 -0.002871	  0.044821	 -0.109569	 -0.025362	  0.043272	 -0.080835	  0.071562	  0.023353	 -0.062772	 -0.077333	  0.038505
  0.042790	 -0.041425	  0.033561	  0.016835	 -0.099668	 -0.042208	  0.038668	 -0.110613	  0.058320	  0.010153	 -0.073848	 -0.100439	  0.051700
  0.070208	 -0.037106	  0.067461	  0.018817	 -0.078349	 -0.023127	  0.004018	 -0.120543	  0.088000	  0.028785	 -0.033627	 -0.078043	  0.080289
  0.072936	 -0.057893	  0.085613	  0.009583	 -0.058980	 -0.011308	  0.021030	 -0.106732	  0.090930	  0.040305	  0.017304	 -0.061448	  0.095520
  0.109208	 -0.076145	  0.084762	  0.014072	 -0.059887	  0.014432	  0.016960	 -0.080537	  0.089229	  0.045625	  0.014593	 -0.039103	  0.079373
  0.105094	 -0.083795	  0.079622	  0.024100	 -0.067347	  0.017933	 -0.015211	 -0.083256	  0.022487	  0.081577	  0.026225	 -0.008393	  0.102820
  0.080458	 -0.082358	  0.089470	  0.061224	 -0.078838	  0.017484	 -0.010894	 -0.077253	  0.049173	  0.114981	  0.024341	  0.001642	  0.068281
  0.088365	 -0.108804	  0.067047	  0.086472	 -0.087511	  0.050346	 -0.003915	 -0.058810	  0.043006	  0.071135	  0.036503	 -0.023874	  0.061786
  0.103751	 -0.130645	  0.051688	  0.081537	 -0.090428	  0.059838	  0.003039	 -0.046619	  0.021182	  0.038400	  0.039947	 -0.009511	  0.070440
  0.071499	 -0.108674	  0.056553	  0.091559	 -0.103499	  0.025627	  0.029103	 -0.040468	  0.050206	  0.046519	  0.001012	  0.014688	  0.099118
  0.051527	 -0.055696	  0.028232	  0.105612	 -0.096155	 -0.016732	  0.032329	 -0.043792	  0.097609	  0.044919	 -0.001770	 -0.027760	  0.114248
  0.031547	 -0.053721	  0.030671	  0.098578	 -0.063491	  0.015626	  0.035216	 -0.064769	  0.080859	  0.015263	  0.000783	 -0.029597	  0.124848
  0.033979	 -0.064168	  0.037704	  0.091303	 -0.053542	  0.025539	  0.031393	 -0.049721	  0.082538	  0.024541	 -0.004771	 -0.036461	  0.127525
  0.037729	 -0.071502	  0.043216	  0.084286	 -0.056110	  0.009996	 -0.005337	 -0.046737	  0.082887	  0.029269	  0.020538	 -0.012652	  0.130768
  0.021102	 -0.036948	  0.023716	  0.055849	 -0.029854	 -0.011870	 -0.001217	 -0.096884	  0.055546	  0.014988	  0.000971	 -0.022917	  0.133128
  0.000261	 -0.020331	  0.041818	  0.057437	 -0.044357	 -0.011351	  0.002077	 -0.115666	  0.075353	 -0.001660	 -0.007341	 -0.010770	  0.127506
 -0.001993	  0.011722	  0.087416	  0.053287	 -0.035312	 -0.013655	  0.014916	 -0.094630	  0.058238	 -0.012385	  0.038308	  0.000719	  0.118355
  0.049906	 -0.006631	  0.067306	  0.040231	 -0.045396	 -0.025084	  0.006692	 -0.101189	  0.068459	 -0.028070	  0.033793	  0.017881	  0.123435
  0.073564	 -0.033120	  0.057620	  0.034587	 -0.045017	 -0.035231	  0.029875	 -0.090279	  0.059162	 -0.027154	  0.026157	 -0.013841	  0.133534
  0.055413	 -0.021206	  0.049137	  0.035731	 -0.057147	 -0.037662	  0.030282	 -0.093837	  0.088362	  0.002043	  0.000517	 -0.035458	  0.121847
  0.050601	 -0.018070	  0.027851	  0.013446	 -0.087017	 -0.017526	  0.014387	 -0.103435	  0.066056	  0.011908	 -0.036579	 -0.037025	  0.111006
  0.055908	 -0.053167	  0.017947	  0.019037	 -0.092629	 -0.026763	  0.035071	 -0.132518	  0.031281	 -0.007780	  0.001078	 -0.052447	  0.111920
  0.052048	 -0.068491	  0.042094	  0.014916	 -0.099136	  0.008527	  0.027484	 -0.133478	  0.055408	 -0.011925	 -0.006480	 -0.026300	  0.111523
  0.043088	 -0.065371	  0.038846	  0.029134	 -0.086553	 -0.011706	 -0.006810	 -0.128025	  0.093496	 -0.033820	 -0.009973	 -0.023981	  0.078776
  0.011191	 -0.049277	  0.071420	  0.040679	 -0.079357	  0.001381	 -0.026313	 -0.125845	  0.110313	 -0.058060	  0.017421	 -0.035945	  0.074341
 -0.009750	 -0.082421	  0.032496	  0.023843	 -0.093999	  0.011892	  0.016217	 -0.122682	  0.113069	 -0.053565	  0.026461	 -0.050943	  0.064917
 -0.002423	 -0.106784	  0.014531	 -0.001986	 -0.079792	  0.036247	  0.045827	 -0.084430	  0.070623	 -0.043165	  0.037084	  0.003060	  0.054232
  0.005898	 -0.096878	  0.007383	 -0.018081	 -0.077530	  0.062628	  0.051107	 -0.067069	  0.045540	 -0.030743	  0.027880	  0.018321	  0.057622
  0.017151	 -0.074665	 -0.000552	  0.004123	 -0.083818	  0.062155	  0.029758	 -0.066125	  0.050072	 -0.014332	  0.041100	  0.009246	  0.048451
 -0.000388	 -0.074986	 -0.033252	  0.012942	 -0.063668	  0.098931	  0.067412	 -0.079175	  0.047012	  0.000331	  0.026351	  0.003990	  0.063395
  0.001470	 -0.055691	 -0.028685	 -0.008169	 -0.080057	  0.090455	  0.077292	 -0.058717	  0.056376	 -0.001393	  0.030149	  0.001584	  0.066063
  0.032211	 -0.057929	  0.006436	 -0.006868	 -0.071638	  0.092266	  0.054330	 -0.070092	  0.044241	 -0.015223	  0.005667	 -0.019761	  0.055946
  0.021922	 -0.093856	  0.012147	  0.014884	 -0.059263	  0.092630	  0.065597	 -0.051882	  0.058070	 -0.039997	  0.015782	 -0.018570	  0.055586
  0.027426	 -0.105085	  0.010645	  0.017407	 -0.072847	  0.086301	  0.060730	 -0.032689	  0.050582	 -0.026996	  0.019703	 -0.016674	  0.063767
  0.022148	 -0.078803	  0.000937	  0.028913	 -0.080741	  0.081580	  0.047828	 -0.083177	  0.049614	 -0.007604	  0.026625	 -0.010984	  0.077920
 -0.013063	 -0.032053	  0.006121	  0.046335	 -0.057086	  0.051679	  0.036999	 -0.119786	  0.053486	  0.011488	  0.013021	 -0.011484	  0.112493
 -0.011698	 -0.028144	 -0.005989	  0.031694	 -0.024776	  0.067355	  0.015814	 -0.131106	  0.014546	  0.013017	 -0.022159	 -0.018967	  0.119994
  0.022910	 -0.007455	 -0.001007	  0.053263	 -0.018002	  0.059736	  0.012570	 -0.114597	 -0.003277	  0.010300	 -0.048162	  0.005195	  0.108306
  0.008047	  0.058904	  0.007636	  0.052947	 -0.029988	  0.070446	  0.011156	 -0.075561	 -0.004774	  0.012866	 -0.050248	  0.000171	  0.102750
 -0.013615	  0.035959	  0.018780	  0.068889	 -0.022711	  0.071670	  0.009339	 -0.066016	  0.019033	 -0.014351	 -0.033606	 -0.016848	  0.102377
 -0.014902	  0.002683	 -0.001510	  0.081954	 -0.027363	  0.088528	  0.036752	 -0.063880	  0.013727	  0.009529	  0.008665	 -0.008695	  0.135654
 -0.048002	  0.010764	 -0.010651	 -0.072965	 -0.012575	  0.002539	  0.007151	  0.004321	  0.015793	  0.013010	 -0.012715	 -0.024305	 -0.012478
 -0.058658	 -0.004128	 -0.036086	 -0.109697	 -0.017567	  0.004619	 -0.004045	  0.014256	  0.028940	  0.022027	 -0.024659	 -0.046661	 -0.027472
 -0.035113	 -0.033930	 -0.009257	 -0.097232	 -0.015771	 -0.002272	 -0.005720	  0.017988	  0.028971	  0.041489	 -0.011179	 -0.002131	 -0.063748
 -0.032683	 -0.037884	  0.009955	 -0.075438	  0.004745	  0.027952	 -0.028951	 -0.014346	  0.061996	  0.030157	  0.004541	  0.013392	 -0.046245
 -0.049714	 -0.006402	 -0.013638	 -0.080191	 -0.008761	  0.018583	 -0.022867	 -0.008161	  0.049712	  0.009912	 -0.005251	  0.033849	 -0.022448
 -0.029717	 -0.025712	 -0.028178	 -0.041455	  0.002926	  0.003361	 -0.012356	 -0.003463	  0.019589	  0.011645	  0.022284	  0.036603	  0.011687
  0.005986	 -0.019253	 -0.015733	 -0.041971	 -0.002541	  0.030122	 -0.018749	  0.001171	 -0.029870	  0.010402	  0.012204	  0.010981	  0.034553
  0.039478	  0.015910	 -0.024938	 -0.010805	 -0.012610	  0.001823	 -0.020582	 -0.025221	 -0.028061	 -0.001819	 -0.036941	  0.000990	  0.024722
  0.006035	  0.029589	 -0.062358	  0.001872	  0.025705	 -0.001045	  0.000089	 -0.039661	 -0.036750	 -0.014417	 -0.029382	  0.006468	  0.004422
 -0.009224	  0.010831	 -0.040267	  0.009943	  0.043463	 -0.025380	  0.004527	 -0.046948	 -0.027974	 -0.029268	  0.017422	 -0.018791	  0.017702
 -0.014627	 -0.003727	 -0.022885	  0.025929	  0.058324	 -0.046123	  0.002472	 -0.028049	 -0.015752	  0.003604	  0.022681	 -0.013276	  0.017032
 -0.012803	 -0.030584	 -0.001901	  0.033277	  0.030381	 -0.027911	 -0.019248	 -0.000457	 -0.024668	  0.005263	  0.029874	  0.030107	  0.011073
 -0.007198	 -0.032287	 -0.007833	  0.034203	 -0.006769	 -0.027505	 -0.020830	  0.005456	 -0.029859	 -0.022349	  0.033075	  0.042495	 -0.008484
  0.016299	 -0.018898	  0.013832	  0.041688	  0.000992	 -0.005697	 -0.007620	  0.021033	 -0.040019	 -0.022853	  0.002721	  0.011245	  0.002199
  0.029405	  0.001589	  0.039540	  0.036712	 -0.000848	 -0.000499	  0.018395	  0.025412	 -0.018239	 -0.022781	  0.026154	 -0.027385	 -0.004803
  0.052757	 -0.002648	  0.023343	  0.040681	 -0.039154	  0.013995	  0.015491	  0.005580	 -0.004903	 -0.033054	  0.022650	 -0.022272	  0.004436
  0.032624	  0.010322	  0.018159	  0.069161	 -0.051475	  0.006183	  0.009658	  0.010442	  0.011149	 -0.001721	  0.011495	 -0.020719	 -0.006331
  0.040705	  0.036095	  0.038743	  0.085198	 -0.011887	  0.005104	  0.037662	  0.024149	  0.016612	 -0.004354	 -0.014201	 -0.036553	  0.012670
  0.027690	  0.046578	  0.072384	  0.078182	  0.003090	  0.017350	  0.028793	  0.033882	  0.004741	 -0.013619	 -0.035923	  0.003103	  0.018805
  0.046759	  0.053775	  0.057768	  0.072909	  0.010333	  0.004801	  0.036730	  0.002617	  0.018592	  0.018725	 -0.034851	  0.022862	  0.032709
  0.066165	  0.024493	  0.060064	  0.101563	 -0.001393	  0.012525	  0.071014	 -0.007315	  0.024236	  0.036725	 -0.048632	  0.028715	  0.017141
  0.052847	  0.058222	  0.074529	  0.133118	 -0.023226	  0.030130	  0.096441	 -0.025172	  0.007559	  0.040942	 -0.026185	  0.047123	 -0.023489
  0.061283	  0.065681	  0.108808	  0.128904	 -0.037684	  0.046394	  0.097839	 -0.010196	  0.006907	  0.057613	 -0.052690	  0.070972	 -0.013605
  0.079511	  0.063621	  0.097986	  0.096066	 -0.029890	  0.045220	  0.123345	  0.025726	 -0.009277	  0.026797	 -0.091105	  0.060329	 -0.018123
  0.038239	  0.089735	  0.083620	  0.066904	 -0.031811	  0.014277	  0.151787	  0.057075	 -0.007069	 -0.004939	 -0.101600	  0.049747	 -0.022684
  0.031136	  0.093699	  0.075536	  0.061424	 -0.043756	  0.006136	  0.146686	  0.088590	 -0.001616	 -0.005895	 -0.079424	  0.042243	 -0.024313
  0.025217	  0.074988	  0.090119	  0.070195	 -0.032772	  0.012262	  0.140486	  0.062702	 -0.015054	 -0.005588	 -0.026165	  0.002204	 -0.026656
 -0.006314	  0.093980	  0.109015	  0.068787	 -0.042392	  0.017320	  0.135040	  0.053654	 -0.008382	 -0.014570	 -0.041295	  0.000724	 -0.015481
  0.001074	  0.125131	  0.125459	  0.058156	 -0.083697	  0.004868	  0.147271	  0.077812	  0.008227	 -0.030581	 -0.058521	  0.040358	  0.024865
  0.000794	  0.107498	  0.124410	  0.069202	 -0.066997	 -0.013529	  0.164122	  0.083463	  0.006485	 -0.029092	 -0.040969	  0.029490	  0.017350
 -0.022260	  0.113949	  0.154938	  0.138112	 -0.018153	  0.007099	  0.168953	  0.102131	 -0.009507	 -0.003152	 -0.038926	  0.011469	 -0.015754
 -0.005759	  0.133924	  0.188132	  0.151065	  0.012982	  0.029927	  0.170921	  0.069755	 -0.046534	 -0.030645	  0.000367	 -0.005142	 -0.022812
 -0.004622	  0.134397	  0.203520	  0.116676	  0.011379	  0.014994	  0.154895	  0.060242	 -0.055244	 -0.046445	  0.001995	  0.015543	  0.013400
 -0.005291	  0.120341	  0.196411	  0.083030	 -0.029690	  0.047162	  0.135454	  0.066423	 -0.076127	 -0.031029	 -0.022118	  0.022134	  0.011807
 -0.005251	  0.108587	  0.191527	  0.096391	 -0.068840	  0.032252	  0.154567	  0.033437	 -0.077803	 -0.056655	 -0.012573	  0.018428	  0.019872
 -0.009799	  0.103711	  0.193797	  0.119577	 -0.077504	  0.006712	  0.177746	  0.038653	 -0.066039	 -0.085401	  0.011501	  0.007475	  0.011117
 -0.031856	  0.095473	  0.202560	  0.140237	 -0.072267	  0.010738	  0.166952	  0.032865	 -0.049265	 -0.105580	  0.026446	  0.000490	  0.006822
 -0.047946	  0.087173	  0.179979	  0.133894	 -0.077098	  0.008959	  0.160160	  0.017377	 -0.051224	 -0.071914	  0.039979	 -0.005203	 -0.009281
 -0.053692	  0.096057	  0.145821	  0.134973	 -0.052237	  0.006232	  0.107503	  0.064833	 -0.068429	 -0.046525	  0.049927	 -0.027062	  0.000792
 -0.068917	  0.137494	  0.138941	  0.163941	 -0.078756	  0.009930	  0.119404	  0.070114	 -0.057160	 -0.026151	  0.057690	 -0.004120	  0.041082
 -0.067416	  0.135135	  0.110059	  0.166210	 -0.107415	  0.008283	  0.169819	  0.040998	 -0.028530	 -0.013680	  0.031664	  0.029604	  0.028223
 -0.055344	  0.098027	  0.144412	  0.136382	 -0.083506	  0.008535	  0.204520	  0.031938	 -0.016182	 -0.020204	  0.002464	  0.049757	  0.017547
 -0.007581	  0.054196	  0.165062	  0.140359	 -0.123342	 -0.003026	  0.207383	  0.008241	 -0.050646	 -0.046813	  0.011817	  0.048680	  0.012343
 -0.004006	  0.027780	  0.159661	  0.160369	 -0.132609	 -0.013562	  0.192242	  0.013021	 -0.060013	 -0.023535	 -0.000994	  0.063018	  0.031231
  0.009939	  0.073441	  0.136673	  0.166484	 -0.135975	 -0.010386	  0.166013	 -0.009284	 -0.063337	 -0.011518	  0.002433	  0.055950	  0.051072
  0.025430	  0.080047	  0.131619	  0.140309	 -0.152083	 -0.030544	  0.193089	 -0.031147	 -0.082113	 -0.025005	 -0.016574	  0.039214	  0.039725
  0.043797	  0.075284	  0.117249	  0.107762	 -0.100461	 -0.029668	  0.218493	 -0.053476	 -0.071420	 -0.055480	 -0.014265	  0.031889	  0.070380
  0.020605	  0.060022	  0.107403	  0.109452	 -0.109091	 -0.034271	  0.189320	 -0.063912	 -0.063283	 -0.055615	  0.001038	  0.023092	  0.054658
  0.013534	  0.093956	  0.060606	  0.105294	 -0.126935	 -0.067592	  0.145310	 -0.047670	 -0.060365	 -0.037407	 -0.002653	  0.012648	  0.038218
  0.036752	  0.102351	  0.004437	  0.088609	 -0.110159	 -0.065678	  0.157429	 -0.023598	 -0.076368	 -0.083746	 -0.001168	 -0.002059	  0.029139
  0.059317	  0.075576	  0.026853	  0.068324	 -0.125484	 -0.088975	  0.151794	 -0.043141	 -0.065388	 -0.110451	  0.030447	 -0.004906	  0.035304
  0.051157	  0.064435	  0.007295	  0.064689	 -0.144572	 -0.079999	  0.139923	 -0.039682	 -0.044251	 -0.128561	  0.065997	  0.027103	  0.065270
  0.027575	  0.091216	 -0.001327	  0.064605	 -0.168943	 -0.070324	  0.136898	 -0.011907	 -0.050871	 -0.116576	  0.047779	  0.037634	  0.042743
  0.014958	  0.077672	 -0.002956	  0.067956	 -0.207830	 -0.044687	  0.139045	 -0.007652	 -0.049175	 -0.103988	  0.067120	  0.011410	  0.041334
  0.017749	  0.069766	  0.053297	  0.080951	 -0.212311	 -0.011729	  0.139850	  0.004348	 -0.051492	 -0.107103	  0.087639	  0.013493	  0.051198
  0.011639	  0.111361	  0.052387	  0.065879	 -0.188340	 -0.017768	  0.107442	  0.017736	 -0.062395	 -0.103403	  0.090484	  0.026982	  0.029277
  0.009707	  0.173261	  0.030052	  0.004563	 -0.212020	 -0.038975	  0.109360	  0.047598	 -0.065345	 -0.109118	  0.099551	  0.029794	  0.031923
 -0.007580	  0.189905	  0.027070	  0.006467	 -0.246685	 -0.021386	  0.124532	  0.074681	 -0.084710	 -0.076075	  0.083902	  0.000216	  0.020022
 -0.008498	  0.194907	  0.026796	 -0.004192	 -0.230550	 -0.017190	  0.099360	  0.108039	 -0.073398	 -0.072538	  0.108752	  0.026428	  0.029462
 -0.001214	  0.166937	  0.038010	 -0.005557	 -0.254439	 -0.022128	  0.102021	  0.098095	 -0.076512	 -0.047094	  0.070686	  0.050775	  0.068013
 -0.005252	  0.152729	  0.014147	 -0.009237	 -0.237829	 -0.001000	  0.096547	  0.084326	 -0.068596	 -0.029459	  0.063699	  0.063831	  0.055030
 -0.023951	  0.132711	  0.010976	 -0.050791	 -0.210625	  0.017610	  0.099260	  0.080626	 -0.030936	 -0.040261	  0.057776	  0.058436	  0.047625
 -0.062543	  0.113606	  0.046033	 -0.058767	 -0.223784	  0.018081	  0.115546	  0.065347	 -0.016996	 -0.044969	  0.051662	  0.008675	  0.008496
 -0.067354	  0.128584	  0.056394	 -0.066719	 -0.219616	 -0.000373	  0.099476	  0.056023	  0.002056	 -0.042175	  0.025713	  0.019615	  0.009123
 -0.074418	  0.127601	  0.054273	 -0.038332	 -0.207424	  0.002344	  0.103621	  0.078091	 -0.030382	 -0.052386	  0.033508	  0.020885	 -0.003291
 -0.087083	  0.135827	  0.060676	 -0.039545	 -0.227382	  0.019717	  0.111917	  0.098640	 -0.060064	 -0.078666	  0.025299	 -0.022110	 -0.021049
 -0.085563	  0.101024	  0.052356	 -0.041822	 -0.249196	  0.026782	  0.086155	  0.099514	 -0.045643	 -0.097942	  0.029115	 -0.023461	 -0.059540
 -0.096826	  0.108135	  0.039726	 -0.058535	 -0.238066	  0.009041	  0.094843	  0.092000	 -0.059983	 -0.113096	  0.021082	  0.002850	 -0.088511
 -0.116238	  0.103180	  0.045811	 -0.091982	 -0.230794	  0.053664	  0.101022	  0.070192	 -0.037416	 -0.087297	  0.043022	  0.026134	 -0.082280
 -0.123115	  0.118209	  0.033817	 -0.070979	 -0.223097	  0.088456	  0.070493	  0.052649	 -0.049951	 -0.056976	  0.076557	  0.046745	 -0.085434
 -0.114669	  0.126613	 -0.024150	 -0.084344	 -0.212826	  0.062448	  0.032014	  0.037157	 -0.055060	 -0.055696	  0.084464	  0.045282	 -0.047833
 -0.124447	  0.153585	 -0.050573	 -0.102488	 -0.185104	  0.045283	  0.024469	  0.014631	 -0.075920	 -0.079791	  0.082506	  0.067185	 -0.051774
 -0.108766	  0.149479	 -0.051888	 -0.068509	 -0.211155	  0.052089	  0.005386	 -0.013572	 -0.080553	 -0.096941	  0.050354	  0.086744	 -0.058226
 -0.109601	  0.138173	 -0.076430	 -0.048693	 -0.198114	  0.070822	  0.018976	  0.001133	 -0.074461	 -0.086856	  0.068889	  0.074233	 -0.032940
 -0.099283	  0.153623	 -0.075650	 -0.093525	 -0.162856	  0.038358	  0.013937	  0.020928	 -0.069894	 -0.068971	  0.057028	  0.057398	 -0.025480
 -0.079068	  0.169289	 -0.068128	 -0.088905	 -0.159917	  0.001622	 -0.035650	  0.037208	 -0.077065	 -0.095882	  0.066778	  0.033234	 -0.019310
 -0.051392	  0.171032	 -0.086335	 -0.085518	 -0.152796	  0.025350	 -0.072924	  0.046228	 -0.065377	 -0.081710	  0.095587	  0.025911	 -0.015317
 -0.059757	  0.168702	 -0.115745	 -0.077607	 -0.146905	  0.047145	 -0.081814	  0.055980	 -0.081769	 -0.058941	  0.112289	  0.030810	 -0.025544
 -0.090408	  0.164427	 -0.138863	 -0.062673	 -0.156710	  0.063897	 -0.063175	  0.058688	 -0.071659	 -0.071082	  0.100440	  0.022569	 -0.044522
 -0.095070	  0.156101	 -0.127726	 -0.052793	 -0.153125	  0.033985	 -0.053109	  0.023985	 -0.044800	 -0.066923	  0.087878	  0.036642	 -0.056133
 -0.068363	  0.157644	 -0.112223	 -0.050821	 -0.111551	  0.021219	 -0.097533	  0.017274	 -0.066560	 -0.034857	  0.042645	  0.013958	 -0.076212
 -0.087185	  0.145795	 -0.124009	 -0.027846	 -0.122039	  0.026616	 -0.125265	  0.020459	 -0.062852	 -0.030522	  0.009865	  0.020056	 -0.063292
 -0.083284	  0.142509	 -0.111762	 -0.031259	 -0.118670	  0.021613	 -0.140226	  0.066913	 -0.022285	 -0.027661	  0.024952	  0.023142	 -0.018667
 -0.083895	  0.157944	 -0.083660	 -0.045992	 -0.125460	  0.024069	 -0.147461	  0.056629	 -0.016310	  0.016714	  0.048927	  0.048589	  0.009835
 -0.067005	  0.131975	 -0.031648	 -0.043154	 -0.107001	  0.037377	 -0.169173	  0.041682	 -0.019212	  0.051234	  0.067736	  0.053683	  0.027310
 -0.066745	  0.109426	 -0.022920	 -0.049314	 -0.115176	  0.054280	 -0.132373	  0.000476	 -0.020646	  0.027898	  0.089421	  0.041153	  0.026343
 -0.087630	  0.094483	 -0.060385	 -0.063295	 -0.136149	  0.015275	 -0.123782	 -0.019161	 -0.012405	  0.033423	  0.087705	  0.018899	  0.028130
 -0.062305	  0.084431	 -0.063993	 -0.080601	 -0.118248	  0.001557	 -0.110108	 -0.032135	  0.010775	  0.017385	  0.047481	  0.022053	  0.031838
 -0.050647	  0.096094	 -0.038795	 -0.046195	 -0.120220	  0.020301	 -0.117169	 -0.043383	 -0.018769	  0.015498	  0.055741	  0.060666	  0.055017
 -0.032812	  0.081598	 -0.045038	 -0.025099	 -0.071553	  0.041442	 -0.118383	 -0.065440	 -0.017229	  0.018595	  0.046324	  0.057418	  0.081130
 -0.092907	  0.096223	 -0.056666	  0.026281	 -0.053550	  0.074784	 -0.111562	 -0.044851	 -0.019651	  0.005896	  0.057535	  0.021829	  0.051031
 -0.077672	  0.087452	 -0.037552	  0.093931	 -0.092459	  0.104090	 -0.083688	 -0.045247	  0.016328	 -0.020995	  0.049955	  0.025052	  0.026291
 -0.075139	  0.033599	 -0.046606	  0.099026	 -0.117865	  0.068252	 -0.090238	 -0.063237	  0.065897	 -0.028961	  0.040441	  0.014301	 -0.014615
 -0.094120	  0.022828	 -0.059357	  0.056028	 -0.124696	  0.044169	 -0.111297	 -0.067690	  0.052064	  0.028368	  0.043155	  0.024627	  0.020355
 -0.076244	  0.029461	 -0.061174	  0.009405	 -0.095726	  0.061996	 -0.112946	 -0.102766	  0.046623	  0.048513	  0.039870	  0.020020	  0.011106
 -0.102212	  0.041851	 -0.069761	  0.004462	 -0.061884	  0.032295	 -0.085438	 -0.116669	  0.017338	  0.050566	  0.040180	  0.024252	  0.002270
 -0.102678	  0.040216	 -0.066007	 -0.017591	 -0.049390	  0.017089	 -0.064248	 -0.111883	 -0.001213	  0.089721	  0.040279	  0.048521	  0.030556
 -0.103687	  0.032154	 -0.068951	 -0.020881	 -0.065626	  0.021636	 -0.063269	 -0.089898	 -0.000557	  0.086721	  0.034040	  0.064803	  0.048436
 -0.118504	  0.001987	 -0.070139	 -0.023659	 -0.065562	  0.025220	 -0.084254	 -0.104079	 -0.009588	  0.056337	  0.020037	  0.040500	  0.052719
 -0.123367	 -0.029961	 -0.098663	 -0.046303	 -0.050443	  0.030537	 -0.091141	 -0.108279	  0.007938	 -0.003793	  0.043928	  0.000482	  0.033585
 -0.120229	 -0.015685	 -0.098370	 -0.063106	 -0.030328	  0.035282	 -0.081587	 -0.099033	  0.013353	 -0.022555	  0.067785	 -0.001857	  0.010109
 -0.110517	  0.002484	 -0.087670	 -0.049467	  0.000728	  0.044548	 -0.091187	 -0.107297	 -0.010159	  0.025959	  0.047449	  0.007765	 -0.016554
 -0.114414	  0.019271	 -0.067879	 -0.043871	 -0.006127	  0.026132	 -0.107428	 -0.086810	 -0.020504	  0.042341	  0.059487	 -0.001210	 -0.024162
 -0.118830	  0.038229	 -0.063328	 -0.062332	 -0.011893	  0.028846	 -0.097838	 -0.055674	 -0.064398	  0.060826	  0.064158	 -0.023208	 -0.029512
 -0.108961	  0.011147	 -0.050181	 -0.065267	 -0.034384	  0.066682	 -0.086264	 -0.054743	 -0.049092	  0.058711	  0.051012	 -0.032550	 -0.013725
 -0.097659	 -0.021002	 -0.016250	 -0.049259	 -0.038359	  0.047439	 -0.032586	 -0.042924	 -0.051127	  0.028648	 -0.001924	 -0.032410	 -0.023009
 -0.118289	 -0.021045	  0.005285	 -0.086313	  0.017312	  0.061905	 -0.021091	 -0.028514	 -0.059068	  0.049800	 -0.006916	 -0.026227	 -0.004057
 -0.119807	 -0.005415	  0.001643	 -0.105896	  0.036946	  0.063216	 -0.046448	 -0.052503	 -0.061035	  0.033362	  0.014474	 -0.028976	  0.016406
 -0.091440	 -0.027212	 -0.019347	 -0.098112	  0.041931	  0.047700	 -0.026433	 -0.091199	 -0.060463	  0.037791	  0.027471	 -0.028216	  0.015856
 -0.064940	 -0.033051	 -0.017155	 -0.063730	  0.038996	  0.020135	 -0.002843	 -0.074550	 -0.077862	  0.064685	  0.066305	 -0.075150	 -0.005713
 -0.089244	 -0.043450	  0.000937	 -0.067507	  0.016711	  0.029023	 -0.008980	 -0.083586	 -0.066214	  0.059252	  0.049515	 -0.082985	 -0.018332
 -0.112029	 -0.052068	  0.029273	 -0.106675	  0.008431	  0.017213	 -0.032882	 -0.074208	 -0.067901	  0.035633	  0.020351	 -0.064307	 -0.026371
 -0.091820	 -0.063256	  0.028159	 -0.115492	  0.010216	 -0.024519	 -0.037501	 -0.041719	 -0.054196	  0.024404	 -0.006870	 -0.080516	  0.002929
 -0.069863	 -0.045231	  0.003805	 -0.111797	  0.038037	 -0.019139	 -0.056249	 -0.056568	 -0.035741	 -0.003959	 -0.035049	 -0.061466	 -0.000223
 -0.078029	 -0.045462	 -0.000930	 -0.121514	  0.047258	 -0.014809	 -0.061380	 -0.104336	 -0.017637	  0.015827	 -0.040421	 -0.035897	  0.001984
 -0.056177	 -0.037227	  0.009887	 -0.102152	  0.051228	 -0.022113	 -0.040423	 -0.104382	 -0.031906	  0.030237	 -0.021286	 -0.011548	  0.008323
 -0.064607	 -0.035280	  0.025490	 -0.138040	  0.050609	 -0.007600	 -0.044456	 -0.080799	 -0.052772	 -0.013255	 -0.029793	  0.000958	 -0.012561
 -0.074795	 -0.012427	  0.052524	 -0.147409	  0.057489	  0.012150	 -0.084084	 -0.105690	 -0.041011	 -0.045399	 -0.040971	  0.006928	 -0.018686
 -0.051665	  0.022875	  0.029367	 -0.095309	  0.066712	  0.009748	 -0.075696	 -0.101166	 -0.049332	 -0.079617	 -0.044200	  0.010036	 -0.009464
 -0.024353	  0.015664	  0.001407	 -0.070279	  0.093656	  0.017762	 -0.040593	 -0.096218	 -0.071861	 -0.062157	 -0.064000	  0.008509	 -0.006356
 -0.023343	 -0.024456	  0.013697	 -0.086158	  0.062508	  0.018027	 -0.049212	 -0.118280	 -0.072986	 -0.025300	 -0.026915	  0.001169	 -0.001889
 -0.044399	 -0.051284	  0.000397	 -0.104153	  0.045257	  0.031825	 -0.029271	 -0.098403	 -0.056042	 -0.008794	 -0.022230	  0.012484	  0.009601
 -0.028193	 -0.045606	  0.022090	 -0.089149	  0.041283	  0.036392	  0.013384	 -0.075559	 -0.021712	  0.021133	 -0.014426	  0.019230	  0.004627
 -0.025901	 -0.046908	  0.006223	 -0.068108	  0.009460	  0.042126	  0.058039	 -0.060255	 -0.025083	  0.033557	 -0.001870	  0.002258	  0.009630
 -0.046417	 -0.028508	 -0.054056	 -0.119013	 -0.022045	  0.020834	  0.073822	 -0.046185	 -0.052533	  0.039418	 -0.012979	 -0.014345	 -0.008515
 -0.016096	 -0.040278	 -0.050297	 -0.153719	 -0.013773	  0.034292	  0.056565	 -0.038500	 -0.072920	  0.041963	 -0.030574	  0.002830	  0.018246
  0.015832	 -0.053957	 -0.023116	 -0.182511	  0.034916	  0.019029	  0.028141	 -0.046065	 -0.043805	  0.020134	 -0.008552	 -0.006972	  0.037245
 -0.006775	 -0.070889	 -0.015984	 -0.182837	  0.041960	  0.015745	  0.049151	 -0.047804	 -0.039127	  0.038137	  0.000843	 -0.008934	  0.021001
 -0.038796	 -0.100344	 -0.064146	 -0.144030	  0.032494	 -0.012477	  0.019119	 -0.065472	 -0.027895	  0.059389	 -0.010311	  0.009855	  0.016741
 -0.032139	 -0.087828	 -0.073322	 -0.128594	 -0.007712	 -0.004398	 -0.009645	 -0.087497	 -0.024325	  0.032634	  0.015246	 -0.006789	  0.016103
 -0.021634	 -0.055388	 -0.057697	 -0.125784	 -0.036100	 -0.003469	 -0.008803	 -0.070949	 -0.057138	  0.050884	  0.023753	 -0.020221	  0.046452
 -0.035119	 -0.049820	 -0.061322	 -0.134727	 -0.046965	 -0.015406	 -0.030100	 -0.076264	 -0.050983	  0.034929	  0.035153	 -0.011736	  0.073450
 -0.059993	 -0.091673	 -0.082829	 -0.124596	 -0.052314	  0.029909	 -0.039717	 -0.100961	 -0.047350	 -0.000884	  0.039392	 -0.001669	  0.051051
 -0.044239	 -0.074591	 -0.091791	 -0.126988	 -0.055168	  0.013566	 -0.023579	 -0.055863	 -0.034325	  0.003381	  0.022422	 -0.014721	  0.035876
 -0.037375	 -0.057994	 -0.062894	 -0.107055	 -0.050763	  0.032557	 -0.056094	 -0.035490	 -0.005613	  0.020953	  0.041713	  0.008599	  0.060838
 -0.056472	 -0.038860	 -0.077258	 -0.115709	 -0.037150	  0.012582	 -0.051714	 -0.058534	 -0.003163	 -0.016974	  0.042819	  0.020547	  0.071227
 -0.040459	 -0.054857	 -0.097650	 -0.112811	 -0.022324	  0.004034	 -0.039983	 -0.063536	 -0.005685	 -0.035629	  0.006473	  0.025961	  0.046588
 -0.025140	 -0.050844	 -0.061324	 -0.091421	  0.017390	  0.023332	 -0.023043	 -0.038969	 -0.020203	 -0.023791	 -0.006099	  0.022445	  0.059341
 -0.028467	 -0.019978	 -0.056816	 -0.074369	  0.006710	  0.004506	 -0.051600	 -0.031930	 -0.028750	  0.010571	  0.020712	 -0.004930	  0.060293
 -0.032375	 -0.008858	 -0.009122	 -0.082186	 -0.003433	 -0.013778	 -0.060458	 -0.017745	 -0.013987	  0.030996	  0.035032	 -0.025425	  0.058368
 -0.061065	 -0.017950	 -0.003899	 -0.078814	 -0.004123	 -0.020590	 -0.033258	  0.000014	  0.006689	  0.026246	  0.015066	 -0.053510	  0.071504
 -0.090552	 -0.050435	 -0.050699	 -0.059464	  0.005796	 -0.008044	  0.013361	 -0.035849	  0.014519	  0.017304	 -0.003781	 -0.052478	  0.041686
 -0.069945	 -0.064415	 -0.025024	 -0.074463	 -0.018417	  0.006673	  0.006546	 -0.057937	 -0.016683	  0.006770	 -0.020731	 -0.037496	  0.021687
 -0.041609	 -0.044358	 -0.006211	 -0.118506	 -0.007697	  0.001455	  0.016606	 -0.029340	 -0.016779	 -0.005975	 -0.019993	 -0.040548	  0.042487
 -0.016919	 -0.031108	  0.005449	 -0.121231	 -0.016193	 -0.034703	  0.039169	 -0.015979	 -0.021409	  0.020537	 -0.001414	 -0.046216	  0.049069
 -0.010975	 -0.050639	 -0.000997	 -0.103180	 -0.040619	 -0.090714	  0.008702	 -0.029767	 -0.030137	  0.018756	  0.046812	 -0.013066	  0.017828
 -0.024888	 -0.029236	 -0.005033	 -0.054463	 -0.048716	 -0.088415	 -0.038445	 -0.000997	 -0.029077	  0.012028	  0.069664	 -0.000967	  0.000256
 -0.053931	 -0.004813	 -0.011955	 -0.021126	 -0.028587	 -0.081136	 -0.051680	 -0.005970	 -0.005412	  0.035264	  0.034745	 -0.016261	  0.031767
 -0.073860	  0.006629	 -0.026741	  0.004868	 -0.028930	 -0.046444	 -0.060233	  0.009092	 -0.029879	  0.053441	  0.021394	 -0.006563	  0.063157
 -0.087833	  0.001548	 -0.028883	  0.003120	 -0.054734	 -0.021864	 -0.045325	  0.031619	 -0.059656	  0.053134	  0.039235	 -0.024955	  0.050549
 -0.081704	 -0.005147	 -0.059919	 -0.018179	 -0.058142	 -0.057497	 -0.006257	  0.012657	 -0.036940	  0.037708	  0.024193	 -0.008339	  0.019610
 -0.099711	 -0.024923	 -0.079086	 -0.009569	 -0.040968	 -0.050770	 -0.026207	  0.016359	 -0.056121	  0.032904	  0.034590	 -0.003177	  0.030875
 -0.105526	 -0.033477	 -0.020723	 -0.000507	 -0.021695	 -0.042821	  0.001976	  0.002092	 -0.056111	  0.058389	  0.033331	  0.005563	  0.040367
 -0.079873	 -0.031608	  0.028068	 -0.015194	 -0.016746	 -0.050153	  0.026995	  0.039861	 -0.050092	  0.044159	  0.022462	  0.029008	  0.011075
 -0.085853	 -0.033709	  0.033232	 -0.022290	 -0.024485	 -0.047590	  0.039657	  0.039678	 -0.029156	  0.027570	  0.037836	  0.029040	 -0.022667
 -0.089105	 -0.032885	  0.035682	 -0.032632	 -0.016468	 -0.041624	  0.058797	  0.038307	 -0.012708	  0.044962	  0.049764	 -0.003783	 -0.004269
 -0.078506	 -0.003704	  0.030724	 -0.048173	 -0.029549	 -0.067691	  0.047723	  0.028899	 -0.046115	  0.063640	  0.054061	 -0.014203	  0.012147
 -0.073173	  0.010595	  0.022021	 -0.043350	 -0.031408	 -0.069256	  0.018445	 -0.000639	 -0.056742	  0.072705	  0.023267	 -0.036191	  0.024314
 -0.112944	 -0.005511	  0.052908	 -0.011296	 -0.005099	 -0.053926	  0.001072	  0.001105	 -0.064938	  0.055480	  0.023492	 -0.039710	  0.058467
 -0.114158	 -0.006390	  0.101132	  0.030365	 -0.043174	 -0.043569	  0.001671	 -0.019425	 -0.065958	  0.072409	  0.026199	 -0.047909	  0.079728
 -0.103777	  0.027380	  0.084318	  0.055021	 -0.075351	 -0.080968	 -0.000773	 -0.022919	 -0.063739	  0.073457	  0.067022	 -0.052413	  0.057821
 -0.086357	  0.020189	  0.061514	  0.033700	 -0.084640	 -0.102521	  0.015986	 -0.005117	 -0.044530	  0.056269	  0.095747	 -0.015820	  0.032206
 -0.076018	 -0.004234	  0.069002	  0.040746	 -0.096157	 -0.080428	  0.040221	  0.011910	 -0.079069	  0.046510	  0.103757	  0.005338	  0.052142
 -0.068266	  0.004604	  0.094473	  0.039713	 -0.090909	 -0.068366	  0.062390	  0.026097	 -0.058131	  0.027596	  0.086764	 -0.013167	  0.061992
 -0.017563	  0.024485	  0.134003	  0.010397	 -0.107151	 -0.065411	  0.073326	  0.047109	 -0.033665	  0.025618	  0.058225	 -0.014014	  0.020350
 -0.026042	  0.012159	  0.143135	  0.018386	 -0.110211	 -0.082850	  0.068727	  0.025547	 -0.019152	  0.031456	  0.066610	  0.008200	  0.009439
 -0.042661	  0.020331	  0.139166	  0.044367	 -0.080842	 -0.109730	  0.078088	  0.030229	 -0.019786	  0.053740	  0.122156	  0.012873	  0.022334
 -0.023384	  0.034992	  0.121234	  0.060200	 -0.067877	 -0.088946	  0.060169	  0.050159	  0.001817	  0.069912	  0.118003	  0.012901	  0.044968
 -0.018563	  0.037300	  0.094642	  0.108525	 -0.085176	 -0.074006	  0.023264	  0.049494	  0.026599	  0.057053	  0.091644	 -0.002015	  0.053726
 -0.019464	  0.004863	  0.116109	  0.148334	 -0.119384	 -0.040201	  0.011326	  0.024961	 -0.000227	  0.053858	  0.078700	  0.016074	  0.010150
 -0.011009	  0.026106	  0.110212	  0.139866	 -0.118541	  0.001963	  0.041583	  0.031239	  0.011268	  0.064337	  0.088360	  0.009836	 -0.000669
 -0.036902	  0.024789	  0.099489	  0.103198	 -0.121472	 -0.021936	  0.059137	  0.048686	 -0.000973	  0.056429	  0.093589	  0.006250	  0.056341
 -0.049716	  0.041987	  0.119156	  0.108338	 -0.096941	 -0.042056	  0.049602	  0.070715	  0.039398	  0.044175	  0.089843	  0.016919	  0.065944
 -0.041940	  0.056474	  0.124637	  0.110825	 -0.053415	  0.000020	  0.038241	  0.068021	  0.044659	  0.036400	  0.106398	  0.025357	  0.064338
 -0.010856	  0.064818	  0.168545	  0.069400	 -0.051966	  0.045365	  0.055710	  0.078423	  0.037267	 -0.003261	  0.103611	  0.010155	  0.064446
 -0.012638	  0.074179	  0.183442	  0.066718	 -0.087184	  0.037004	  0.072754	  0.072427	  0.034348	 -0.031393	  0.111751	 -0.000599	  0.037888
 -0.011499	  0.070164	  0.156671	  0.068563	 -0.084748	  0.013984	  0.059835	  0.054743	  0.051534	 -0.046791	  0.080590	  0.031958	  0.000419
 -0.005285	  0.083863	  0.148718	  0.111850	 -0.097185	 -0.013507	  0.038117	  0.058548	  0.039105	 -0.040320	  0.061563	  0.038445	 -0.005692
 -0.009240	  0.096052	  0.153305	  0.143217	 -0.078494	 -0.024949	  0.043662	  0.031140	  0.035444	 -0.032139	  0.086423	  0.026400	  0.013462
 -0.053232	  0.105202	  0.165449	  0.151960	 -0.065802	  0.011505	  0.058428	  0.000033	  0.019253	 -0.030048	  0.100381	  0.014215	  0.026733
 -0.089489	  0.099041	  0.173817	  0.082732	 -0.078181	  0.052853	  0.106519	 -0.006600	  0.028155	 -0.009292	  0.054307	  0.020032	  0.016303
 -0.078329	  0.111838	  0.153361	  0.082473	 -0.101749	  0.057674	  0.122637	 -0.015631	  0.012173	 -0.017045	  0.025373	  0.009361	 -0.013672
 -0.067895	  0.076912	  0.157540	  0.124746	 -0.104752	  0.030224	  0.118751	  0.008708	  0.033858	 -0.017804	  0.022965	  0.000387	 -0.020931
 -0.050473	  0.064459	  0.162677	  0.119197	 -0.109139	  0.044911	  0.118379	  0.020107	  0.040671	 -0.027072	  0.000737	  0.019308	 -0.000867
 -0.030060	  0.068462	  0.179778	  0.109636	 -0.125847	  0.017203	  0.115865	  0.026614	  0.029125	 -0.001178	 -0.003753	  0.019150	  0.018569
 -0.040010	  0.069289	  0.203220	  0.092518	 -0.120911	  0.000889	  0.106790	  0.022251	  0.030985	  0.007737	 -0.012829	 -0.007960	  0.046589
 -0.061959	  0.073411	  0.189993	  0.105334	 -0.112515	 -0.010422	  0.068280	  0.013800	  0.004866	  0.014308	 -0.000790	 -0.014677	  0.046506
 -0.078268	  0.080491	  0.168509	  0.126026	 -0.116213	 -0.002215	  0.045819	  0.010798	  0.036709	  0.028424	 -0.007246	  0.031515	  0.038761
 -0.067111	  0.066963	  0.144504	  0.164341	 -0.124272	  0.022646	  0.021422	  0.016529	  0.028293	  0.034067	 -0.004992	  0.036374	  0.019064
 -0.069938	  0.084945	  0.135274	  0.152370	 -0.143940	  0.008507	 -0.022379	  0.021291	  0.013355	 -0.017235	 -0.037556	  0.058522	  0.000019
 -0.082983	  0.089352	  0.118648	  0.138691	 -0.157332	  0.012580	 -0.004999	  0.040096	  0.017368	 -0.024104	 -0.026705	  0.100414	 -0.023898
 -0.035405	  0.071353	  0.124155	  0.144724	 -0.167490	 -0.024884	  0.032393	  0.020923	  0.024807	 -0.039734	 -0.003690	  0.095070	 -0.025774
 -0.032074	  0.071951	  0.134987	  0.145271	 -0.147519	 -0.015179	  0.039768	  0.014027	  0.008533	 -0.024054	  0.029496	  0.077962	 -0.026238
 -0.055609	  0.065445	  0.114092	  0.127185	 -0.128624	  0.020111	  0.052219	  0.026209	 -0.008660	 -0.020833	  0.067660	  0.063879	 -0.018676
 -0.026814	  0.066918	  0.123497	  0.130108	 -0.119640	  0.032220	  0.047248	  0.027409	 -0.032033	 -0.014001	  0.050892	  0.035482	 -0.000634
 -0.039434	  0.068596	  0.127455	  0.117433	 -0.125010	  0.010231	  0.038171	  0.014133	 -0.018343	 -0.013252	  0.059263	  0.058389	 -0.014194
 -0.044147	  0.076449	  0.149768	  0.121266	 -0.138265	 -0.006722	  0.045986	  0.015502	 -0.029726	  0.014613	  0.046121	  0.098289	  0.017315
 -0.013249	  0.078974	  0.142067	  0.112992	 -0.156699	 -0.029773	  0.055407	 -0.012028	 -0.036361	  0.032587	  0.050264	  0.103943	  0.015560
  0.013709	  0.091741	  0.134810	  0.113054	 -0.176711	 -0.017855	  0.042918	 -0.007790	 -0.042625	  0.006711	  0.072343	  0.089891	 -0.008524
  0.000312	  0.105835	  0.153069	  0.066723	 -0.149106	 -0.001223	  0.026696	  0.014953	 -0.037379	 -0.026864	  0.090663	  0.082546	 -0.040454
 -0.049962	  0.105440	  0.142910	  0.028467	 -0.138573	  0.050762	  0.033874	  0.018501	 -0.008924	 -0.046980	  0.081131	  0.076273	 -0.035632
 -0.074790	  0.124643	  0.135311	  0.058563	 -0.143315	  0.078748	  0.031002	  0.026965	 -0.015388	 -0.027826	  0.057075	  0.043607	 -0.013553
 -0.092832	  0.121587	  0.144311	  0.077431	 -0.125175	  0.042313	  0.014161	  0.010382	 -0.000583	 -0.028541	  0.074201	  0.076609	  0.006143
 -0.113397	  0.093266	  0.143459	  0.053613	 -0.125566	  0.020910	  0.033468	 -0.000050	  0.016933	  0.011270	  0.071206	  0.083872	 -0.024302
 -0.101499	  0.125214	  0.128758	  0.065261	 -0.102679	  0.043832	  0.061454	  0.003191	  0.024081	  0.021068	  0.052804	  0.067926	 -0.026763
 -0.085377	  0.105140	  0.110545	  0.084544	 -0.097384	  0.049445	  0.075147	  0.018603	  0.008234	 -0.010119	  0.035025	  0.066137	 -0.019870
 -0.084083	  0.104947	  0.103135	  0.077424	 -0.090577	  0.055667	  0.079678	 -0.017733	  0.012679	 -0.038844	  0.052247	  0.038790	 -0.040739
 -0.057029	  0.086263	  0.078819	  0.091404	 -0.103757	  0.054094	  0.083938	 -0.026970	  0.021654	 -0.029320	  0.073368	 -0.003272	 -0.020687
 -0.062590	  0.078292	  0.082106	  0.111788	 -0.104315	  0.030749	  0.075134	 -0.013920	  0.020733	  0.002050	  0.109514	 -0.004573	 -0.056819
 -0.089782	  0.060091	  0.097320	  0.144532	 -0.113250	  0.018010	  0.068481	 -0.003631	  0.011577	  0.012155	  0.100273	  0.040990	 -0.042322
 -0.093764	  0.040058	  0.081608	  0.126318	 -0.114949	  0.000998	  0.076443	 -0.030911	  0.018366	  0.005642	  0.107695	  0.034739	 -0.027819
 -0.091821	  0.044114	  0.065878	  0.097210	 -0.087537	 -0.038419	  0.063057	 -0.059960	  0.017240	 -0.000508	  0.065839	  0.051118	 -0.002016
