# Supplementary material for: A fluorescent photoimmunoconjugate for imaging of cholesteatoma
Source: Sci Rep. 2022 Nov 19;12:19905. doi: 10.1038/s41598-022-22072-9 (PMC9675863; doi:10.1038/s41598-022-22072-9)
Supplement: Supplementary file 2 — Supplementary Information 2. [file 41598_2022_22072_MOESM2_ESM.zip › Data/ABR-69-1]

:RUN-1	LEVEL SWEEP	TEMP:NaN	6/13/2018	2:25 PM	NaNHR:
:SW EAR: R	SW FREQ: 5.66	# AVERAGES: 512	REP RATE (/sec): 40	DRIVER: RS Tweeter	SAMPLE (�sec): 40	
:NOTES-
:CHAMBER-CH4B-PXI
:CFTS Version: V2.7.2 (R850)
:LEVELS:20;25;30;35;40;45;50;55;60;65;70;75;80;
:DATA
  0.015589	 -0.010745	  0.018645	  0.068842	 -0.047205	  0.008691	  0.077168	  0.008884	  0.036493	  0.011939	 -0.003147	  0.009128	 -0.026370
 -0.052208	 -0.030104	  0.047176	  0.026234	 -0.014058	  0.004616	  0.044524	  0.030191	 -0.013282	 -0.042017	  0.024296	 -0.015713	 -0.026686
 -0.077142	 -0.012922	  0.014389	  0.003085	  0.003209	 -0.006624	  0.017168	  0.021086	 -0.016181	 -0.017007	  0.039765	 -0.028568	  0.019688
 -0.062648	 -0.040768	 -0.004727	 -0.004281	 -0.032415	 -0.004474	  0.048641	  0.045681	 -0.028572	  0.007761	 -0.003123	 -0.029578	  0.000283
 -0.039156	 -0.059613	 -0.045320	  0.019790	 -0.033583	  0.016599	  0.032361	  0.050908	 -0.026238	 -0.005817	 -0.039382	 -0.072350	  0.019487
 -0.026138	 -0.010578	 -0.035752	 -0.004223	 -0.028081	  0.023154	 -0.010678	  0.053062	  0.000653	 -0.032352	 -0.081275	 -0.065133	  0.053945
 -0.020505	  0.012006	 -0.033506	 -0.023306	 -0.014604	  0.009485	 -0.001642	  0.010317	 -0.001609	 -0.053567	 -0.059898	 -0.024514	  0.066268
 -0.022273	  0.021026	 -0.057399	 -0.030669	 -0.018662	  0.033854	 -0.012406	 -0.036636	 -0.025045	 -0.021707	 -0.038416	  0.004471	  0.039185
 -0.034725	  0.026641	 -0.034190	 -0.027879	 -0.009116	  0.036844	 -0.016354	 -0.026645	 -0.018534	 -0.020948	 -0.015447	  0.024034	 -0.000767
 -0.016556	  0.056356	 -0.022923	 -0.039877	  0.008612	  0.037385	 -0.014062	 -0.034273	  0.018679	  0.000499	  0.007893	  0.040355	 -0.019392
 -0.013845	  0.063351	  0.029876	 -0.024678	  0.039674	  0.027084	  0.018326	 -0.021776	  0.022696	  0.021393	  0.033920	 -0.005068	 -0.067153
  0.002075	  0.052206	  0.009182	 -0.010397	  0.028247	  0.020932	 -0.002785	 -0.011101	  0.011005	  0.008864	  0.076454	 -0.028913	 -0.083256
  0.047124	  0.020118	 -0.045374	  0.019899	  0.005797	  0.014895	 -0.009653	  0.015141	  0.038344	  0.015811	  0.066190	 -0.022445	 -0.065444
  0.052815	 -0.010187	 -0.020606	  0.011818	  0.024444	 -0.007830	 -0.010362	  0.045512	  0.049365	 -0.005007	  0.042060	 -0.037861	 -0.061918
  0.049555	  0.000687	  0.019530	  0.020224	  0.013858	 -0.039598	 -0.030976	  0.021919	  0.007708	  0.010665	  0.021642	 -0.012683	 -0.032848
  0.038211	  0.012917	  0.029566	 -0.000360	  0.009153	 -0.082961	 -0.042661	  0.008829	 -0.015744	  0.035369	  0.017562	  0.041525	  0.009244
  0.001965	 -0.005618	  0.035966	  0.006526	  0.017869	 -0.061916	 -0.042678	 -0.019205	 -0.019558	  0.045688	 -0.005713	  0.054603	  0.023465
  0.024986	 -0.036011	  0.047973	 -0.007140	  0.028087	 -0.045594	 -0.031848	 -0.058767	  0.000173	  0.034815	 -0.015517	  0.043508	  0.031012
  0.071307	 -0.034002	  0.025951	 -0.015474	  0.005460	 -0.010177	 -0.030181	 -0.054362	 -0.005761	 -0.003108	 -0.038078	  0.054523	  0.058364
  0.061570	 -0.014759	  0.021542	  0.011867	  0.013312	  0.025637	  0.018100	 -0.048766	 -0.014592	  0.008727	 -0.029787	  0.070682	  0.062892
  0.032940	 -0.026258	  0.006531	  0.030624	  0.021186	  0.018434	  0.002393	 -0.003882	 -0.016027	  0.003406	  0.004887	  0.069795	  0.043259
  0.021378	 -0.021604	 -0.017740	  0.028576	 -0.000546	  0.010220	 -0.010178	  0.018379	 -0.003110	 -0.001759	  0.022204	  0.120168	  0.066114
  0.059906	 -0.013715	 -0.054261	  0.037944	 -0.008217	  0.006140	  0.013079	  0.025523	 -0.016536	  0.050004	  0.059363	  0.157455	  0.084739
  0.063737	 -0.061123	 -0.056528	  0.031999	 -0.013530	  0.018749	  0.033301	 -0.000308	 -0.031496	  0.031077	  0.051906	  0.120785	  0.066118
  0.042586	 -0.085162	 -0.092198	  0.025559	 -0.039267	  0.011718	  0.016738	  0.003555	  0.003130	  0.041083	  0.047778	  0.114982	  0.095919
  0.061160	 -0.081569	 -0.046547	  0.028614	 -0.042455	  0.004680	  0.025624	  0.026906	  0.009258	  0.054324	  0.087042	  0.154894	  0.138287
  0.058924	 -0.068124	 -0.039204	  0.021723	 -0.025231	  0.032440	  0.056826	  0.035127	  0.006149	  0.041260	  0.102414	  0.162668	  0.116981
  0.045840	 -0.088223	 -0.035036	  0.066991	 -0.024866	  0.042714	  0.079000	  0.035609	 -0.008766	  0.049467	  0.072630	  0.150396	  0.103432
  0.057321	 -0.092605	 -0.033879	  0.079415	 -0.027642	  0.020991	  0.044075	  0.067794	  0.003000	  0.043546	  0.089238	  0.140816	  0.073025
  0.016154	 -0.047494	  0.025774	  0.055965	 -0.017104	  0.005129	 -0.003357	  0.061637	 -0.006098	  0.029670	  0.100176	  0.136489	  0.058487
  0.000488	 -0.032186	  0.038807	  0.038681	 -0.019667	 -0.026333	 -0.013770	  0.076858	 -0.034316	  0.042122	  0.088882	  0.149875	  0.078581
  0.009646	 -0.001587	  0.030215	  0.025589	  0.003798	 -0.007861	 -0.025757	  0.037225	 -0.043767	  0.054726	  0.080248	  0.140601	  0.116361
  0.041443	  0.039386	  0.037552	  0.028047	  0.036231	 -0.036129	 -0.041243	 -0.016786	 -0.024904	  0.047574	  0.077776	  0.143789	  0.126150
  0.096256	  0.049702	  0.055381	  0.003929	  0.013359	 -0.035033	 -0.039276	 -0.047497	 -0.012466	  0.035210	  0.096163	  0.198356	  0.129449
  0.103269	  0.036776	  0.087777	  0.034325	  0.023950	 -0.024403	 -0.027839	 -0.024904	 -0.017210	  0.043390	  0.114019	  0.213524	  0.177530
  0.109294	  0.043870	  0.077439	  0.062945	  0.042353	 -0.005685	 -0.007831	 -0.029299	 -0.028270	  0.060834	  0.151716	  0.237970	  0.230535
  0.124054	  0.063319	  0.072101	  0.056741	 -0.010213	  0.012593	  0.027740	 -0.001218	 -0.035935	  0.045871	  0.180484	  0.266589	  0.302730
  0.114256	  0.061492	  0.093558	  0.052127	 -0.018798	  0.038915	  0.034866	  0.048358	 -0.012302	  0.077539	  0.232643	  0.270686	  0.314005
  0.107197	  0.043668	  0.137301	  0.070696	 -0.022305	  0.072010	  0.035460	  0.092035	  0.026608	  0.123712	  0.262088	  0.318253	  0.338152
  0.081647	 -0.001309	  0.164445	  0.066485	 -0.029770	  0.069384	  0.036758	  0.153093	  0.067394	  0.148510	  0.292605	  0.365283	  0.356949
  0.061954	  0.049601	  0.156380	  0.035743	 -0.006573	  0.055808	  0.035239	  0.170839	  0.085889	  0.200294	  0.306398	  0.387128	  0.377793
  0.063536	  0.070649	  0.158966	  0.066220	  0.005691	  0.065359	  0.035691	  0.174196	  0.090466	  0.215370	  0.317211	  0.372433	  0.339115
  0.073754	  0.049229	  0.125211	  0.084936	 -0.007793	  0.112991	  0.050858	  0.175654	  0.112462	  0.213417	  0.279009	  0.330162	  0.258411
  0.100305	  0.043301	  0.122098	  0.055572	  0.009510	  0.116138	  0.100413	  0.185823	  0.176550	  0.208210	  0.218742	  0.271842	  0.206891
  0.088934	  0.046896	  0.117619	  0.066057	  0.015067	  0.093836	  0.132735	  0.203118	  0.179766	  0.165784	  0.201627	  0.184095	  0.102723
  0.099142	  0.061163	  0.127286	  0.050332	  0.054071	  0.130741	  0.187160	  0.232941	  0.172603	  0.143599	  0.150112	  0.134458	  0.008141
  0.105451	  0.045843	  0.147388	  0.037108	  0.076900	  0.136907	  0.213559	  0.229827	  0.131795	  0.102570	  0.058913	  0.052130	 -0.076980
  0.155455	  0.010395	  0.145751	  0.044714	  0.079622	  0.165367	  0.184602	  0.202308	  0.060464	  0.029983	 -0.018981	 -0.023837	 -0.155036
  0.168014	 -0.017988	  0.145558	  0.069843	  0.105231	  0.183351	  0.142091	  0.129103	  0.015401	 -0.017394	 -0.111041	 -0.099037	 -0.246580
  0.140489	  0.012138	  0.136109	  0.101791	  0.164697	  0.177469	  0.129578	  0.059355	 -0.044796	 -0.078901	 -0.168079	 -0.154431	 -0.298189
  0.126978	  0.014670	  0.126093	  0.147972	  0.143560	  0.142774	  0.099076	 -0.015745	 -0.129209	 -0.159759	 -0.191699	 -0.176384	 -0.323557
  0.173795	  0.006374	  0.096329	  0.168078	  0.121546	  0.118305	  0.043833	 -0.047387	 -0.179531	 -0.231130	 -0.211565	 -0.189894	 -0.306416
  0.178092	  0.009228	  0.056432	  0.166200	  0.109217	  0.060027	 -0.016518	 -0.101420	 -0.180344	 -0.264911	 -0.239499	 -0.224698	 -0.221053
  0.150312	 -0.007984	  0.039515	  0.174746	  0.054424	  0.012353	 -0.075822	 -0.132557	 -0.172912	 -0.286071	 -0.259016	 -0.250486	 -0.179410
  0.160910	 -0.021814	  0.067428	  0.146028	  0.027113	 -0.003982	 -0.077849	 -0.099686	 -0.234708	 -0.314129	 -0.254664	 -0.194322	 -0.179143
  0.163436	 -0.045557	  0.092581	  0.098965	 -0.020032	 -0.048027	 -0.118607	 -0.123264	 -0.221879	 -0.292243	 -0.242915	 -0.113311	 -0.151986
  0.135334	 -0.059336	  0.102590	  0.064990	 -0.036207	 -0.067781	 -0.171308	 -0.124458	 -0.235400	 -0.270813	 -0.211569	 -0.056713	 -0.086994
  0.090236	 -0.044303	  0.079144	  0.050662	 -0.089794	 -0.123882	 -0.179251	 -0.142934	 -0.231429	 -0.245600	 -0.180391	  0.007663	 -0.025547
  0.065495	 -0.024895	  0.082284	  0.030866	 -0.142985	 -0.173247	 -0.209808	 -0.136302	 -0.179650	 -0.198354	 -0.130459	  0.085782	  0.056377
  0.063728	 -0.001655	  0.103551	 -0.000941	 -0.144660	 -0.178200	 -0.207946	 -0.095062	 -0.142490	 -0.159874	 -0.066005	  0.168722	  0.165279
  0.090791	  0.019052	  0.083308	 -0.020054	 -0.138548	 -0.169497	 -0.168999	 -0.045489	 -0.073648	 -0.101862	  0.025275	  0.191925	  0.285125
  0.099391	  0.020915	  0.065237	 -0.015605	 -0.172604	 -0.142382	 -0.143823	 -0.064002	 -0.012169	 -0.027076	  0.136813	  0.258684	  0.323124
  0.092235	  0.021960	  0.064467	 -0.038979	 -0.184003	 -0.127531	 -0.107552	 -0.071651	  0.071065	  0.063937	  0.204692	  0.290090	  0.330724
  0.110940	  0.052545	  0.042192	 -0.025921	 -0.205438	 -0.114232	 -0.098555	  0.005955	  0.144629	  0.115308	  0.225910	  0.285844	  0.336681
  0.133082	  0.034908	  0.009027	 -0.046706	 -0.196539	 -0.036418	 -0.038498	  0.070705	  0.165950	  0.136470	  0.191989	  0.282482	  0.352940
  0.131279	 -0.000688	 -0.026180	 -0.054428	 -0.137731	 -0.021671	  0.032327	  0.138024	  0.209885	  0.148116	  0.193373	  0.265022	  0.390516
  0.104375	  0.022627	 -0.034179	 -0.033016	 -0.101277	  0.015433	  0.097192	  0.187128	  0.238274	  0.158620	  0.171462	  0.252824	  0.381499
  0.109231	  0.025565	 -0.046702	 -0.032102	 -0.088033	  0.080993	  0.150909	  0.223371	  0.245354	  0.198344	  0.187564	  0.213871	  0.342726
  0.119946	  0.020100	 -0.007256	 -0.045075	 -0.071119	  0.121328	  0.201727	  0.232695	  0.266618	  0.188961	  0.190887	  0.206325	  0.301284
  0.128431	  0.037214	  0.025857	  0.004492	 -0.037172	  0.178879	  0.214471	  0.227156	  0.247583	  0.146671	  0.183142	  0.183825	  0.256413
  0.125583	  0.047676	  0.035218	  0.045591	  0.025615	  0.254990	  0.165455	  0.228020	  0.246926	  0.133729	  0.186261	  0.171961	  0.213856
  0.108731	  0.016323	  0.026340	  0.077821	  0.072624	  0.218402	  0.136990	  0.213493	  0.244612	  0.110037	  0.131112	  0.136019	  0.157564
  0.107383	  0.040635	  0.014003	  0.124491	  0.082769	  0.186442	  0.091463	  0.147368	  0.224007	  0.094327	  0.088669	  0.072423	  0.138773
  0.071613	  0.082291	  0.064245	  0.142759	  0.060392	  0.201182	  0.078291	  0.077162	  0.214143	  0.085326	  0.048959	  0.023160	  0.068241
  0.097128	  0.127541	  0.075144	  0.167811	  0.043883	  0.166355	  0.091405	  0.070461	  0.176765	  0.053593	 -0.007354	 -0.022846	 -0.037011
  0.106590	  0.116806	  0.069310	  0.161800	  0.044850	  0.129097	  0.060081	  0.081508	  0.124791	 -0.039812	 -0.059015	 -0.061373	 -0.085446
  0.126763	  0.103012	  0.056898	  0.184675	  0.027779	  0.154242	  0.031916	  0.043752	  0.067393	 -0.112951	 -0.113505	 -0.107108	 -0.146681
  0.135605	  0.087307	  0.034810	  0.169710	  0.000574	  0.152030	 -0.002111	  0.019036	  0.017028	 -0.113201	 -0.139042	 -0.149955	 -0.122097
  0.127164	  0.086081	  0.030142	  0.130488	  0.015448	  0.099703	 -0.009962	 -0.036307	 -0.023041	 -0.106728	 -0.150236	 -0.143547	 -0.091863
  0.118905	  0.072261	  0.050321	  0.099029	 -0.003606	  0.104596	 -0.008604	 -0.075417	 -0.038488	 -0.117349	 -0.119657	 -0.053310	 -0.048727
  0.125330	  0.078999	  0.052636	  0.127115	 -0.028576	  0.095772	 -0.023465	 -0.084564	 -0.046419	 -0.136133	 -0.072016	  0.012075	  0.021005
  0.139264	  0.041835	  0.072975	  0.114149	 -0.035656	  0.059543	 -0.035679	 -0.108612	 -0.048689	 -0.149275	 -0.045354	  0.052325	  0.106643
  0.104294	 -0.008368	  0.082880	  0.101445	 -0.069007	  0.006142	 -0.076453	 -0.114093	 -0.026992	 -0.111382	 -0.000547	  0.119023	  0.145743
  0.092419	 -0.015514	  0.090047	  0.088615	 -0.107946	 -0.002483	 -0.120104	 -0.150656	  0.019711	 -0.058397	  0.049166	  0.181901	  0.154429
  0.083333	  0.006162	  0.097272	  0.111298	 -0.081776	  0.024783	 -0.132995	 -0.127330	  0.037856	 -0.013541	  0.073281	  0.215899	  0.164041
  0.123333	 -0.005058	  0.106838	  0.106943	 -0.077497	  0.031688	 -0.107293	 -0.088984	  0.110133	  0.042902	  0.105961	  0.258946	  0.188761
  0.122916	 -0.017081	  0.094133	  0.067498	 -0.091975	  0.028683	 -0.111846	 -0.022270	  0.149607	  0.057962	  0.096255	  0.288886	  0.180491
  0.094612	  0.005708	  0.118838	  0.073186	 -0.113646	  0.002291	 -0.095285	  0.023316	  0.165682	  0.052009	  0.074070	  0.272268	  0.153130
  0.117591	  0.013448	  0.094679	  0.096116	 -0.129178	  0.019062	 -0.030066	  0.042926	  0.171510	  0.047672	  0.049475	  0.263195	  0.097343
  0.081887	 -0.012636	  0.123530	  0.076578	 -0.096564	  0.074493	 -0.012084	  0.022509	  0.147256	  0.055790	 -0.002328	  0.163444	  0.000448
  0.058354	 -0.015745	  0.092231	  0.053707	 -0.064993	  0.089416	 -0.041454	 -0.005866	  0.154424	  0.012485	 -0.044527	  0.092411	 -0.061569
  0.063893	 -0.007736	  0.039827	  0.035376	 -0.049854	  0.092922	 -0.046556	 -0.035005	  0.113695	 -0.044087	 -0.054927	  0.028835	 -0.121860
  0.079039	 -0.045633	  0.048141	  0.039414	 -0.035257	  0.107205	 -0.040319	 -0.030669	  0.079217	 -0.091644	 -0.063445	 -0.052405	 -0.180834
  0.110081	 -0.058781	  0.027233	  0.030874	 -0.021070	  0.117953	 -0.069552	 -0.044959	  0.031135	 -0.087396	 -0.106247	 -0.082000	 -0.162736
  0.139010	 -0.024258	  0.056102	  0.051606	 -0.006607	  0.129530	 -0.094024	 -0.066040	 -0.010441	 -0.096787	 -0.156234	 -0.136850	 -0.171461
  0.127708	  0.006662	  0.051772	  0.095070	  0.022157	  0.118669	 -0.131934	 -0.085612	 -0.014608	 -0.160442	 -0.180636	 -0.160447	 -0.172912
  0.115504	 -0.001262	  0.038889	  0.097811	  0.003017	  0.079724	 -0.185301	 -0.108931	 -0.027529	 -0.213972	 -0.201827	 -0.190219	 -0.145996
  0.116632	 -0.017175	  0.023961	  0.095561	 -0.056284	  0.032910	 -0.223930	 -0.102666	 -0.061064	 -0.227070	 -0.212479	 -0.227111	 -0.173841
  0.098802	 -0.009642	  0.063273	  0.064493	 -0.079747	  0.000353	 -0.269433	 -0.124447	 -0.057764	 -0.243661	 -0.258676	 -0.214288	 -0.202059
  0.087999	 -0.013841	  0.077064	  0.036003	 -0.072555	 -0.024746	 -0.281927	 -0.168181	 -0.069599	 -0.256880	 -0.246063	 -0.135646	 -0.180561
  0.112040	 -0.034142	  0.063262	  0.046827	 -0.099239	  0.003080	 -0.248193	 -0.150702	 -0.059280	 -0.250829	 -0.241521	 -0.115082	 -0.190760
  0.111975	 -0.016782	  0.052066	  0.027107	 -0.124194	 -0.014674	 -0.197802	 -0.111892	 -0.035018	 -0.242429	 -0.235167	 -0.139378	 -0.212810
  0.091980	  0.052707	  0.053025	 -0.012525	 -0.142306	 -0.038296	 -0.179315	 -0.091115	 -0.024169	 -0.244193	 -0.239022	 -0.169118	 -0.195931
  0.106483	  0.055994	  0.087649	 -0.010351	 -0.133213	 -0.009409	 -0.142968	 -0.084618	 -0.010519	 -0.234581	 -0.235226	 -0.134016	 -0.181634
  0.129449	  0.036639	  0.099653	 -0.053577	 -0.100007	 -0.030287	 -0.153350	 -0.086032	 -0.015521	 -0.197713	 -0.215274	 -0.143460	 -0.153413
  0.154366	  0.025940	  0.072502	 -0.080363	 -0.121269	 -0.029143	 -0.158501	 -0.076453	 -0.006226	 -0.142836	 -0.203796	 -0.106562	 -0.123061
  0.112088	  0.012655	  0.042408	 -0.062897	 -0.130941	 -0.025720	 -0.162898	 -0.055994	  0.013780	 -0.155126	 -0.193716	 -0.108856	 -0.069924
  0.101233	 -0.003921	  0.040479	 -0.076773	 -0.137093	 -0.009186	 -0.159100	 -0.074336	  0.055927	 -0.164529	 -0.161075	 -0.109456	 -0.078573
  0.108858	  0.022378	  0.048775	 -0.053511	 -0.119017	 -0.003721	 -0.150873	 -0.051808	  0.068738	 -0.114898	 -0.121071	 -0.081294	 -0.056687
  0.077621	  0.009807	  0.011537	 -0.005022	 -0.110990	  0.054403	 -0.152815	 -0.014747	  0.138859	 -0.074267	 -0.096575	 -0.038709	  0.030729
  0.069291	 -0.001195	  0.016976	  0.021673	 -0.107800	  0.093544	 -0.141542	  0.009200	  0.156722	 -0.050894	 -0.092655	  0.020510	  0.093187
  0.086563	  0.012079	  0.019252	  0.041186	 -0.095165	  0.078728	 -0.124581	  0.030732	  0.170352	 -0.050790	 -0.055792	  0.075615	  0.092668
  0.062532	 -0.007002	  0.062821	  0.042840	 -0.065928	  0.078982	 -0.070750	  0.044243	  0.231717	  0.020832	 -0.047538	  0.104852	  0.143999
  0.079193	 -0.015156	  0.090498	  0.062133	 -0.074307	  0.078438	 -0.022038	  0.085203	  0.267712	  0.053648	 -0.015378	  0.109414	  0.198983
  0.064366	 -0.004061	  0.123028	  0.061344	 -0.030625	  0.077720	  0.037938	  0.079081	  0.317880	  0.042724	  0.020143	  0.173591	  0.235506
  0.027589	 -0.016173	  0.109061	  0.055672	 -0.011674	  0.105537	  0.037312	  0.091165	  0.357991	  0.055561	  0.004099	  0.191003	  0.283802
  0.039772	 -0.007734	  0.072429	  0.074124	 -0.042308	  0.125693	  0.046527	  0.091788	  0.364623	  0.086284	  0.018393	  0.204952	  0.306997
  0.019123	  0.032982	  0.080296	  0.082454	 -0.011941	  0.152748	  0.051586	  0.087587	  0.356700	  0.107027	  0.051848	  0.179675	  0.307397
  0.006676	  0.033433	  0.076592	  0.087970	  0.021731	  0.184133	  0.075124	  0.096424	  0.360593	  0.098842	  0.053944	  0.155288	  0.313966
  0.008090	  0.018970	  0.076252	  0.083492	 -0.009770	  0.190362	  0.080989	  0.132804	  0.314294	  0.083360	  0.035743	  0.115017	  0.319474
  0.011002	  0.014848	  0.100162	  0.107037	 -0.002371	  0.195151	  0.107164	  0.122815	  0.277935	  0.111702	  0.007929	  0.093128	  0.270016
  0.039182	  0.000002	  0.069699	  0.107699	  0.014608	  0.200070	  0.092827	  0.119477	  0.220498	  0.086125	  0.005750	  0.102403	  0.239275
  0.061657	 -0.007221	  0.028427	  0.136802	  0.042924	  0.192942	  0.070897	  0.145145	  0.204889	  0.049645	 -0.017576	  0.065271	  0.220645
  0.066930	 -0.023557	  0.039780	  0.158112	  0.076107	  0.219858	  0.029986	  0.170243	  0.198312	  0.000964	 -0.055582	  0.073770	  0.210469
  0.086217	 -0.014210	  0.039907	  0.159217	  0.096397	  0.218391	  0.027122	  0.164962	  0.192036	 -0.005283	 -0.063879	  0.070006	  0.182201
  0.064355	  0.035058	  0.058113	  0.144313	  0.101866	  0.193948	  0.014469	  0.140919	  0.140702	 -0.014585	 -0.117458	  0.068098	  0.142342
  0.058517	  0.037586	  0.055855	  0.154457	  0.110428	  0.155717	 -0.007320	  0.133487	  0.126381	 -0.057182	 -0.115606	  0.086410	  0.130909
  0.038103	  0.046971	  0.072006	  0.134633	  0.122618	  0.167556	 -0.004027	  0.095723	  0.126952	 -0.098922	 -0.129973	  0.080384	  0.112273
  0.064800	  0.035990	  0.070552	  0.090268	  0.101255	  0.187270	 -0.013165	  0.079264	  0.142172	 -0.085436	 -0.123428	  0.073623	  0.085807
  0.082357	  0.014770	  0.074934	  0.076207	  0.098208	  0.134852	 -0.050707	  0.066755	  0.130747	 -0.097747	 -0.086775	  0.046172	  0.042938
  0.063551	 -0.001693	  0.083358	  0.083913	  0.067946	  0.161738	 -0.061231	  0.042637	  0.099298	 -0.139975	 -0.071239	  0.032366	  0.012922
  0.041338	  0.014873	  0.090737	  0.063297	  0.005722	  0.159579	 -0.077826	  0.026228	  0.082241	 -0.150864	 -0.076395	  0.021655	 -0.027221
  0.048064	  0.020233	  0.077894	  0.030403	  0.000739	  0.137573	 -0.059235	  0.024709	  0.063614	 -0.164271	 -0.060779	  0.035692	 -0.086892
  0.053656	  0.012976	  0.067474	  0.026960	  0.012095	  0.119170	 -0.055282	 -0.025102	  0.048417	 -0.188553	 -0.050767	 -0.000912	 -0.100343
  0.061838	 -0.008285	  0.048252	  0.036917	  0.001724	  0.093911	 -0.092516	 -0.051932	  0.024555	 -0.190199	 -0.071508	 -0.044846	 -0.146417
  0.051755	 -0.021652	  0.044071	  0.030320	 -0.006093	  0.096514	 -0.125626	 -0.060766	  0.046598	 -0.207724	 -0.072172	 -0.074979	 -0.150217
  0.026311	 -0.003005	  0.053407	  0.029842	 -0.013880	  0.112210	 -0.125446	 -0.074599	 -0.002659	 -0.213266	 -0.066926	 -0.094176	 -0.153958
 -0.003210	  0.004380	  0.123905	  0.014008	 -0.052148	  0.127859	 -0.141881	 -0.049935	 -0.014755	 -0.224686	 -0.027087	 -0.142658	 -0.175865
  0.012520	 -0.017238	  0.138843	  0.019410	 -0.045165	  0.110231	 -0.148604	 -0.052600	  0.006686	 -0.210977	 -0.020666	 -0.154507	 -0.206512
  0.025444	 -0.045136	  0.115920	  0.001466	 -0.074464	  0.104746	 -0.125394	 -0.065585	  0.006374	 -0.231734	 -0.030354	 -0.134710	 -0.226498
  0.053358	 -0.040801	  0.117545	 -0.020138	 -0.094671	  0.118411	 -0.097941	 -0.058955	  0.009858	 -0.239341	 -0.056643	 -0.117197	 -0.205149
  0.049061	 -0.061780	  0.076029	 -0.065168	 -0.091520	  0.080917	 -0.084358	 -0.071171	  0.034337	 -0.228755	 -0.087643	 -0.139614	 -0.230919
  0.007598	 -0.055177	  0.073746	 -0.062032	 -0.119611	  0.036555	 -0.100569	 -0.071670	  0.003465	 -0.235182	 -0.078818	 -0.176181	 -0.259731
  0.027756	 -0.066135	  0.055983	 -0.058938	 -0.127064	  0.032805	 -0.098691	 -0.090533	  0.005479	 -0.217563	 -0.048951	 -0.201242	 -0.269581
  0.021423	 -0.101742	  0.033832	 -0.083543	 -0.122766	  0.025010	 -0.105717	 -0.071016	  0.029524	 -0.210358	 -0.064670	 -0.189675	 -0.253465
  0.009357	 -0.111326	  0.035545	 -0.088022	 -0.064626	  0.013781	 -0.118857	 -0.064936	  0.008515	 -0.195420	 -0.030377	 -0.135168	 -0.193075
  0.012508	 -0.102062	  0.019780	 -0.082627	 -0.075015	 -0.013659	 -0.080857	 -0.048964	  0.028773	 -0.156482	  0.013818	 -0.101782	 -0.148953
 -0.008610	 -0.065624	  0.037056	 -0.083977	 -0.088772	 -0.053850	 -0.035918	 -0.035457	  0.058915	 -0.135408	  0.049386	 -0.058456	 -0.100670
  0.006009	 -0.021678	  0.033220	 -0.095006	 -0.102685	 -0.023734	 -0.027203	 -0.033449	  0.095679	 -0.112848	  0.059265	 -0.016953	 -0.072246
  0.038368	  0.004336	  0.024104	 -0.084083	 -0.089670	  0.019742	 -0.023432	  0.028382	  0.123978	 -0.053564	  0.062112	 -0.029383	 -0.055130
  0.052909	 -0.000406	  0.016490	 -0.096423	 -0.080552	  0.054349	 -0.044634	  0.043675	  0.180489	 -0.046485	  0.056539	 -0.059102	 -0.057171
  0.059696	  0.013918	  0.031738	 -0.110260	 -0.068279	  0.060055	 -0.011848	  0.040313	  0.251985	 -0.042110	  0.062755	 -0.081134	 -0.039592
  0.058302	 -0.006922	  0.043324	 -0.087558	 -0.057750	  0.051260	  0.052517	  0.062321	  0.267545	 -0.083870	  0.023762	 -0.049600	 -0.006808
  0.047057	 -0.019200	  0.044240	 -0.048064	 -0.077670	  0.086014	  0.067479	  0.099121	  0.257414	 -0.109333	 -0.007289	 -0.023361	  0.044961
  0.006920	 -0.006919	  0.038178	 -0.003905	 -0.072405	  0.129072	  0.074540	  0.108850	  0.221440	 -0.133748	 -0.016030	 -0.010755	  0.011404
  0.007382	 -0.030708	  0.010961	  0.021953	 -0.065564	  0.147130	  0.059368	  0.101491	  0.188783	 -0.150045	 -0.066508	  0.014081	 -0.015212
  0.010930	 -0.055213	  0.034605	  0.032027	 -0.069757	  0.174993	  0.061950	  0.092468	  0.176420	 -0.185502	 -0.101090	 -0.022059	 -0.032866
  0.016549	 -0.043461	  0.050990	  0.018213	 -0.024894	  0.177056	  0.053789	  0.061587	  0.108050	 -0.247411	 -0.136642	 -0.041455	 -0.026890
  0.018088	 -0.021244	  0.034740	  0.025760	 -0.007072	  0.163590	  0.046962	  0.059186	  0.073982	 -0.266540	 -0.165494	 -0.038696	  0.011282
  0.016117	 -0.029118	  0.050382	  0.023556	  0.018833	  0.178087	  0.056138	  0.021250	  0.074300	 -0.269939	 -0.196757	 -0.054865	 -0.001840
  0.019299	 -0.040466	  0.015016	  0.040565	  0.015547	  0.162787	  0.003794	 -0.025962	  0.077058	 -0.313861	 -0.196060	 -0.061945	  0.003660
  0.057066	 -0.075070	  0.027370	  0.049672	  0.012464	  0.118203	 -0.044268	 -0.051872	  0.013557	 -0.325803	 -0.236924	 -0.049420	  0.006598
  0.075544	 -0.112084	  0.032343	  0.061275	  0.005651	  0.083656	 -0.068816	 -0.059319	 -0.034766	 -0.287910	 -0.239500	 -0.016847	  0.018053
  0.092920	 -0.085645	  0.043880	  0.039580	 -0.007918	  0.062772	 -0.110651	 -0.080253	 -0.052969	 -0.268873	 -0.217624	  0.019315	 -0.005710
  0.111954	 -0.068152	  0.075520	  0.023874	 -0.038795	  0.009664	 -0.141284	 -0.092533	 -0.038557	 -0.254678	 -0.196567	 -0.001265	  0.005786
  0.124462	 -0.055958	  0.090098	  0.042833	 -0.062246	 -0.032456	 -0.126165	 -0.091220	 -0.008802	 -0.221172	 -0.171059	 -0.007012	  0.079703
  0.110884	 -0.044680	  0.063249	  0.021438	 -0.067246	 -0.041057	 -0.085373	 -0.065101	  0.007647	 -0.189601	 -0.135863	  0.029897	  0.064114
  0.091643	 -0.048031	  0.072293	  0.001418	 -0.076003	 -0.059922	 -0.069100	 -0.050917	  0.024865	 -0.195114	 -0.092080	  0.090430	  0.094507
  0.065165	 -0.045651	  0.075403	  0.044573	 -0.123693	 -0.045834	 -0.046733	 -0.026618	  0.043387	 -0.159396	 -0.005009	  0.126800	  0.077564
  0.053121	 -0.061659	  0.091419	  0.045455	 -0.156814	 -0.056963	 -0.009497	  0.018050	  0.035835	 -0.132041	  0.060389	  0.177074	  0.102132
  0.074585	 -0.113997	  0.080813	  0.010708	 -0.128724	 -0.083149	 -0.006093	  0.040813	  0.080692	 -0.093891	  0.066534	  0.156421	  0.090390
  0.106846	 -0.112210	  0.055002	 -0.006063	 -0.117595	 -0.058192	  0.053505	  0.060908	  0.102723	 -0.071225	  0.092485	  0.114748	  0.057842
  0.116230	 -0.094056	  0.035718	  0.000606	 -0.127745	 -0.034931	  0.081933	  0.065934	  0.129206	 -0.036553	  0.114111	  0.098348	  0.027484
  0.076855	 -0.139289	  0.023520	 -0.016137	 -0.124996	 -0.038100	  0.101170	  0.092419	  0.165123	 -0.018905	  0.106456	  0.027482	  0.020878
  0.080413	 -0.187723	  0.020665	 -0.029621	 -0.104892	 -0.013282	  0.126835	  0.138025	  0.159895	 -0.051701	  0.086790	 -0.024705	 -0.019721
  0.083186	 -0.155349	  0.032344	 -0.029632	 -0.122801	  0.045608	  0.147463	  0.170978	  0.158604	 -0.093463	  0.070364	 -0.040728	 -0.083444
  0.095400	 -0.135051	  0.033604	  0.016211	 -0.116735	  0.057955	  0.155564	  0.152648	  0.155730	 -0.096519	  0.037735	 -0.057327	 -0.100235
  0.078128	 -0.125028	  0.030060	  0.030286	 -0.105172	  0.050579	  0.146251	  0.104715	  0.153068	 -0.083773	 -0.001276	 -0.093293	 -0.132985
  0.058743	 -0.122942	  0.026173	  0.038524	 -0.074506	  0.061232	  0.157088	  0.089719	  0.143286	 -0.104218	 -0.030330	 -0.115788	 -0.105724
  0.026248	 -0.163505	 -0.003661	  0.023382	 -0.055572	  0.088013	  0.166972	  0.087956	  0.122025	 -0.125916	 -0.045677	 -0.122221	 -0.094312
  0.023779	 -0.179394	  0.008338	 -0.009861	 -0.059222	  0.074062	  0.118586	  0.049447	  0.057657	 -0.135141	 -0.059792	 -0.088492	 -0.040620
  0.063703	 -0.159183	  0.042303	  0.029620	 -0.035317	  0.040704	  0.092776	  0.020991	  0.057721	 -0.121994	 -0.064295	 -0.074774	 -0.034414
  0.091883	 -0.145316	  0.062113	  0.042655	 -0.018012	  0.046912	  0.099222	  0.004619	  0.095708	 -0.138195	 -0.044142	 -0.026798	 -0.023994
  0.132621	 -0.154150	  0.076702	  0.050491	 -0.040429	  0.081078	  0.066332	  0.004680	  0.097645	 -0.092958	 -0.043958	  0.004967	  0.012131
  0.093200	 -0.168323	  0.083929	  0.069497	 -0.044786	  0.101008	  0.034675	 -0.016323	  0.099187	 -0.104051	 -0.067219	 -0.038266	  0.031690
  0.076324	 -0.169213	  0.044006	  0.042404	 -0.073928	  0.093172	  0.009711	 -0.045334	  0.089706	 -0.135953	 -0.043193	 -0.033665	  0.040918
  0.100071	 -0.153543	  0.044848	 -0.005186	 -0.078685	  0.065298	 -0.011304	 -0.023463	  0.082639	 -0.153971	 -0.008446	 -0.032017	  0.069995
  0.116874	 -0.145742	  0.069163	 -0.024990	 -0.081423	  0.057881	  0.008417	  0.015173	  0.073332	 -0.139454	  0.001759	 -0.023466	  0.067483
  0.106168	 -0.125403	  0.069457	 -0.014868	 -0.120488	  0.058013	  0.034708	  0.007055	  0.045620	 -0.132245	 -0.013112	  0.018308	  0.105876
  0.098045	 -0.098541	  0.040666	 -0.035796	 -0.124731	  0.030393	  0.022832	 -0.018165	  0.054950	 -0.100818	 -0.012469	  0.026041	  0.166333
  0.101472	 -0.065498	  0.026649	 -0.027167	 -0.120642	  0.041789	  0.011813	 -0.050010	  0.080270	 -0.082898	  0.016113	  0.058631	  0.177830
  0.089519	 -0.060763	  0.012465	 -0.032306	 -0.142526	  0.041966	 -0.010507	 -0.018499	  0.087373	 -0.065118	  0.017545	  0.101641	  0.161572
  0.085927	 -0.075984	  0.007026	 -0.017187	 -0.128927	  0.031839	 -0.018816	  0.026768	  0.080574	 -0.036911	  0.052183	  0.130780	  0.144755
  0.081125	 -0.075596	  0.000666	 -0.023328	 -0.092319	  0.057248	 -0.018539	  0.017228	  0.107807	 -0.002365	  0.066456	  0.176656	  0.164136
  0.044361	 -0.056151	 -0.011944	 -0.061681	 -0.101326	  0.084840	  0.021628	  0.027142	  0.124779	  0.014391	  0.103865	  0.147803	  0.168704
  0.035224	 -0.036234	  0.030809	 -0.081312	 -0.075015	  0.079672	  0.013293	  0.045609	  0.113223	  0.003152	  0.136307	  0.118364	  0.111804
  0.093757	 -0.057289	  0.072184	 -0.057834	 -0.064560	  0.058320	 -0.037215	  0.051665	  0.095562	 -0.004268	  0.108562	  0.122618	  0.067296
  0.104012	 -0.060278	  0.085587	 -0.024284	 -0.051416	  0.049425	 -0.043896	  0.060118	  0.084582	 -0.012765	  0.073767	  0.120242	  0.053971
  0.078267	 -0.078380	  0.058920	 -0.017394	 -0.076736	  0.048403	 -0.024560	  0.073351	  0.057833	 -0.074152	  0.063562	  0.079716	  0.022138
  0.080924	 -0.106573	  0.021245	 -0.003930	 -0.136725	  0.051709	  0.003931	  0.078060	  0.036627	 -0.080192	  0.049864	  0.057316	  0.000855
  0.094762	 -0.107572	  0.026942	  0.015562	 -0.103019	  0.053819	  0.000558	  0.078164	  0.040905	 -0.080553	  0.002736	  0.010573	 -0.010469
  0.121235	 -0.077622	  0.074483	 -0.016354	 -0.072929	  0.058267	  0.003776	  0.077906	  0.039695	 -0.124390	 -0.003849	 -0.003108	 -0.030173
  0.120620	 -0.071548	  0.054622	 -0.026977	 -0.082404	  0.038837	 -0.011793	  0.078831	  0.061285	 -0.108167	 -0.006821	 -0.005389	 -0.036579
  0.138944	 -0.100524	  0.038235	 -0.000997	 -0.055237	  0.034611	  0.014781	  0.086628	  0.082535	 -0.117145	 -0.016617	 -0.011445	 -0.037631
  0.137702	 -0.143470	  0.058768	  0.000376	 -0.022348	  0.031317	  0.035967	  0.066818	  0.070778	 -0.097569	 -0.026225	 -0.000495	 -0.027607
  0.139757	 -0.153421	  0.065111	  0.006986	 -0.021937	  0.013650	 -0.019484	  0.058092	  0.018945	 -0.077366	 -0.035577	  0.008164	 -0.018721
  0.158958	 -0.142187	  0.065742	  0.006926	 -0.036918	  0.003662	 -0.057285	  0.020144	 -0.012794	 -0.111275	 -0.013304	 -0.003557	 -0.016592
  0.135686	 -0.126160	  0.072601	  0.016884	 -0.026780	 -0.030717	 -0.073602	  0.014186	  0.016208	 -0.120883	  0.012551	 -0.011047	 -0.029368
  0.130118	 -0.121358	  0.060526	 -0.001078	 -0.041352	 -0.063399	 -0.050720	  0.004898	  0.000776	 -0.117696	  0.036511	  0.008119	 -0.053239
  0.118686	 -0.129957	  0.007984	 -0.046396	 -0.078654	 -0.045746	 -0.055712	  0.019187	  0.026375	 -0.154981	  0.005621	  0.004889	 -0.056448
  0.120107	 -0.097815	 -0.011281	 -0.027089	 -0.096512	 -0.068145	 -0.062410	  0.001287	  0.050869	 -0.147957	 -0.018211	 -0.010832	 -0.079438
  0.139810	 -0.054452	 -0.004713	 -0.013312	 -0.107134	 -0.042778	 -0.072493	 -0.007726	  0.013652	 -0.102200	 -0.024831	 -0.035858	 -0.084911
 -0.046411	  0.015787	 -0.000290	 -0.000992	  0.022495	  0.034695	 -0.041791	  0.022321	 -0.033377	  0.023579	 -0.001545	 -0.033506	 -0.006458
 -0.041530	 -0.011273	  0.012830	 -0.008497	  0.021188	  0.029909	 -0.005627	  0.062520	 -0.023104	 -0.004818	 -0.005868	 -0.026898	 -0.029310
 -0.031603	 -0.022823	 -0.013623	 -0.004904	  0.040447	  0.024149	 -0.005543	  0.066673	  0.000907	 -0.012911	 -0.019323	 -0.010086	 -0.017228
 -0.001515	 -0.020150	 -0.011535	  0.009345	  0.014017	  0.017527	  0.005872	  0.060242	  0.010306	 -0.006223	 -0.024523	  0.017577	 -0.033264
  0.007581	 -0.026563	 -0.010543	  0.021465	 -0.012192	 -0.005521	  0.021458	  0.022069	  0.012027	 -0.002954	 -0.011508	  0.012082	 -0.042019
 -0.006037	  0.024883	 -0.008796	  0.038147	  0.009294	 -0.018741	 -0.003738	  0.025120	  0.020533	  0.008962	  0.035155	 -0.011105	 -0.035609
  0.013497	  0.031821	  0.013822	  0.040516	  0.001264	 -0.014648	 -0.013222	  0.001910	  0.012214	  0.008353	  0.007891	  0.021421	 -0.021430
 -0.000468	  0.013865	  0.038561	  0.001136	 -0.013626	  0.020016	  0.001264	 -0.018236	 -0.002061	 -0.018434	 -0.025989	 -0.012229	  0.012751
  0.013068	  0.010058	  0.032559	 -0.006723	 -0.040631	 -0.002389	  0.005456	 -0.010026	  0.000741	  0.006251	 -0.026042	 -0.020972	  0.025087
  0.028884	  0.000527	  0.014527	  0.019379	 -0.036350	 -0.024169	 -0.011860	 -0.062892	 -0.017549	 -0.014160	 -0.017789	  0.028982	 -0.011088
  0.012985	  0.009050	  0.001394	 -0.006994	 -0.007564	 -0.037195	 -0.016821	 -0.043270	 -0.012986	 -0.016588	 -0.006845	 -0.002109	 -0.018841
  0.007590	  0.006355	  0.010247	 -0.017442	  0.021571	 -0.018130	 -0.022876	 -0.009171	  0.050947	 -0.005098	 -0.007798	 -0.009734	  0.028874
 -0.003806	  0.005242	  0.007662	 -0.011163	  0.020711	 -0.002540	 -0.012330	  0.010742	  0.074254	  0.027017	  0.022095	  0.061701	  0.070499
 -0.013591	  0.030130	  0.006468	 -0.022852	  0.018017	 -0.013555	 -0.008663	  0.021025	  0.041088	  0.044173	 -0.008375	  0.077710	  0.057592
 -0.007149	  0.034198	 -0.022113	 -0.028377	 -0.017670	 -0.003598	  0.001974	  0.015582	  0.001661	 -0.001597	 -0.011247	 -0.023016	 -0.049326
 -0.009570	  0.012935	 -0.031160	 -0.024214	 -0.014769	 -0.003879	  0.029302	 -0.014531	 -0.016931	 -0.009623	  0.013578	 -0.062656	 -0.094179
 -0.000169	 -0.034017	 -0.009929	 -0.006995	  0.013449	 -0.001540	  0.038556	 -0.009089	 -0.000480	  0.020230	  0.063807	  0.027825	  0.086926
  0.004353	 -0.025204	 -0.019403	 -0.020764	 -0.008726	  0.000864	  0.024441	 -0.012902	 -0.006532	  0.041397	  0.076866	  0.078747	  0.184341
  0.017308	 -0.035021	 -0.022219	  0.010772	 -0.033314	 -0.000251	  0.005008	 -0.052478	 -0.042166	 -0.017652	  0.020922	 -0.039620	 -0.014835
  0.056582	 -0.019802	  0.011541	  0.019157	  0.002387	  0.018994	  0.009141	 -0.075608	 -0.069491	 -0.069905	 -0.073460	 -0.074111	 -0.092483
  0.094741	 -0.011498	  0.031894	  0.032966	  0.008911	  0.051308	  0.023263	 -0.052005	 -0.029783	 -0.046640	  0.029792	  0.079874	  0.144978
  0.089106	 -0.008460	 -0.000363	  0.032117	  0.002508	  0.035932	  0.025157	 -0.039726	 -0.039933	  0.017421	  0.106919	  0.149483	  0.238857
  0.071893	 -0.019814	 -0.039125	  0.029783	  0.000395	  0.022070	  0.012170	 -0.052355	 -0.053550	 -0.011701	  0.023845	 -0.010058	 -0.010060
  0.021821	 -0.022849	 -0.033154	  0.003458	 -0.008141	  0.026929	  0.017161	 -0.039637	 -0.033383	 -0.080754	 -0.048687	 -0.097181	 -0.145436
  0.022595	 -0.012976	 -0.016884	 -0.005086	 -0.021184	  0.039020	  0.038819	  0.000789	 -0.014605	 -0.072610	  0.018707	  0.030053	  0.036418
  0.055670	 -0.003489	  0.008329	 -0.034969	 -0.050123	  0.039598	  0.041547	  0.015767	  0.010114	 -0.043868	  0.065323	  0.095253	  0.172051
  0.033529	 -0.007738	 -0.013856	 -0.062891	 -0.061462	  0.022134	  0.017705	  0.034568	 -0.006741	 -0.043527	 -0.021902	  0.011365	  0.007446
  0.035413	  0.014630	 -0.021564	 -0.062218	 -0.036511	 -0.001837	 -0.000415	  0.060659	 -0.039099	 -0.066055	 -0.109061	 -0.040802	 -0.143394
  0.030301	  0.029809	  0.000065	 -0.069162	 -0.012509	 -0.001134	  0.058081	  0.100871	 -0.035391	 -0.046150	 -0.101853	 -0.001027	 -0.022157
  0.038455	  0.013528	 -0.000109	 -0.066736	 -0.008627	  0.037156	  0.061404	  0.141183	 -0.025687	  0.021744	 -0.026125	  0.072582	  0.158770
  0.042004	 -0.019341	 -0.008536	 -0.072002	 -0.032439	  0.027320	  0.038215	  0.084520	 -0.021874	  0.046838	 -0.001613	  0.075753	  0.150773
  0.038457	 -0.001299	 -0.017602	 -0.038922	 -0.052451	  0.021401	  0.045243	  0.060526	 -0.036312	 -0.003790	 -0.090618	 -0.020797	 -0.029009
  0.010863	  0.011698	 -0.006956	 -0.053000	 -0.046306	 -0.011384	  0.007663	  0.091725	 -0.041284	 -0.027740	 -0.144914	 -0.095673	 -0.109122
 -0.004342	  0.053016	  0.028137	 -0.033309	 -0.040486	 -0.021537	  0.026341	  0.101134	 -0.069279	 -0.005852	 -0.096453	 -0.021160	 -0.001847
 -0.005240	  0.024040	  0.020726	  0.000961	 -0.054550	  0.013477	  0.034108	  0.107550	 -0.055135	  0.014818	 -0.073018	  0.087551	  0.113264
 -0.027502	  0.036773	  0.016260	 -0.003053	 -0.030764	  0.021753	  0.016407	  0.111890	 -0.023360	  0.010056	 -0.050969	  0.044213	  0.064762
 -0.032999	  0.048202	  0.020840	 -0.011230	 -0.019856	  0.026290	 -0.020059	  0.097824	 -0.049984	 -0.011146	 -0.076675	 -0.049346	 -0.093602
 -0.030126	  0.020589	  0.034811	  0.004199	 -0.002485	  0.015143	  0.010213	  0.079212	 -0.054562	 -0.006409	 -0.111140	 -0.070790	 -0.150281
 -0.037631	  0.015303	  0.028735	 -0.000219	  0.002861	  0.013450	  0.019711	  0.111736	 -0.002015	  0.026675	 -0.066105	  0.040759	  0.033234
 -0.036735	  0.005580	  0.009339	  0.019309	  0.018730	 -0.028744	  0.027092	  0.105577	  0.025958	  0.049616	 -0.051615	  0.052495	  0.108286
 -0.049785	 -0.017158	  0.000017	  0.016512	 -0.015781	 -0.047919	  0.033949	  0.041755	 -0.004690	  0.007492	 -0.065102	 -0.019971	 -0.030339
 -0.066861	 -0.018612	 -0.007713	 -0.005070	  0.000306	 -0.062029	  0.005108	 -0.008891	 -0.052554	 -0.023500	 -0.111357	 -0.075781	 -0.109589
 -0.073092	 -0.018197	 -0.002252	 -0.021413	  0.005513	 -0.074123	  0.022324	 -0.041884	 -0.055393	  0.003554	 -0.073555	 -0.017887	  0.038008
 -0.076490	  0.004784	 -0.006120	 -0.033010	  0.021545	 -0.062987	  0.042768	 -0.004816	 -0.035816	  0.015995	 -0.026670	  0.068191	  0.183371
 -0.068102	  0.011164	  0.012632	 -0.018365	  0.030607	 -0.022105	  0.045643	  0.051718	 -0.058819	 -0.002261	 -0.117305	  0.024429	  0.079247
 -0.081721	 -0.032876	  0.044754	 -0.018700	  0.016622	  0.012474	  0.040371	  0.071135	 -0.053653	 -0.033890	 -0.186681	 -0.056011	 -0.094337
 -0.062862	 -0.042993	  0.074280	 -0.018365	  0.015032	 -0.010141	  0.040981	  0.116747	 -0.058669	 -0.046259	 -0.188882	 -0.051516	 -0.009669
 -0.052606	 -0.043907	  0.075507	 -0.023225	  0.012095	 -0.002930	  0.055751	  0.127198	 -0.041890	 -0.003890	 -0.090475	  0.025721	  0.155169
 -0.042586	 -0.065322	  0.063848	 -0.017303	  0.031342	 -0.023819	  0.042446	  0.128203	 -0.052077	  0.015029	 -0.088612	  0.069390	  0.194603
 -0.023487	 -0.063881	  0.055836	 -0.007813	  0.019637	 -0.045289	  0.022232	  0.128325	 -0.104171	 -0.020509	 -0.143565	 -0.002191	  0.065650
 -0.033509	 -0.072330	  0.009950	 -0.007750	  0.018570	 -0.062802	  0.059061	  0.110506	 -0.157070	 -0.037881	 -0.159157	 -0.031405	  0.008833
 -0.074944	 -0.040900	  0.038848	  0.008036	  0.021030	 -0.075699	  0.060197	  0.121575	 -0.154072	 -0.022043	 -0.100598	  0.031111	  0.111386
 -0.062236	 -0.033337	  0.037371	  0.011730	  0.012927	 -0.025637	  0.095133	  0.128266	 -0.124197	  0.029522	 -0.089400	  0.034023	  0.142718
 -0.061403	 -0.009555	  0.029654	  0.003410	 -0.023350	  0.007062	  0.113647	  0.082082	 -0.104305	 -0.004059	 -0.092789	 -0.027231	  0.056383
 -0.072090	  0.000921	  0.073660	  0.009955	 -0.059510	 -0.003409	  0.107797	  0.050226	 -0.101823	 -0.021255	 -0.127768	 -0.042208	 -0.061530
 -0.039320	  0.001875	  0.068023	  0.020391	 -0.040257	 -0.023767	  0.115986	  0.070930	 -0.087041	  0.017511	 -0.111507	 -0.013714	 -0.066762
 -0.046056	 -0.003875	  0.062261	  0.022563	  0.012160	 -0.029867	  0.112349	  0.092876	 -0.064292	  0.046757	 -0.049614	  0.051581	  0.009315
 -0.045968	 -0.022142	  0.088442	  0.017324	  0.014158	 -0.004606	  0.104636	  0.094384	 -0.090205	  0.044757	 -0.054707	  0.056371	 -0.009556
 -0.068959	 -0.085598	  0.064627	  0.037573	  0.003951	 -0.004838	  0.068908	  0.110847	 -0.104058	  0.077238	 -0.066809	 -0.006628	 -0.079725
 -0.093515	 -0.111483	  0.041106	  0.029228	  0.011458	  0.007176	  0.087252	  0.110575	 -0.075820	  0.053125	 -0.054492	 -0.019567	 -0.084022
 -0.116220	 -0.056794	  0.057198	  0.057836	 -0.003398	 -0.002602	  0.104648	  0.094976	 -0.062268	  0.049486	 -0.021924	  0.051377	 -0.006291
 -0.084507	 -0.039795	  0.035929	  0.092172	  0.014568	 -0.005918	  0.120980	  0.035484	 -0.079931	  0.077164	 -0.032220	  0.022912	  0.027447
 -0.083817	 -0.041708	  0.015783	  0.083429	  0.000883	 -0.041063	  0.098492	  0.037129	 -0.066342	  0.038089	 -0.064329	 -0.055849	 -0.056756
 -0.096601	 -0.059892	  0.004283	  0.079350	 -0.019762	 -0.061788	  0.075665	  0.044270	 -0.031069	  0.012860	 -0.071892	 -0.078664	 -0.071930
 -0.105267	 -0.050653	  0.018790	  0.071423	 -0.058420	 -0.048716	  0.069174	  0.008812	 -0.001198	  0.013938	 -0.062920	 -0.071964	  0.036671
 -0.116722	 -0.074291	  0.036245	  0.063578	 -0.069780	 -0.073480	  0.071153	 -0.023775	  0.007178	 -0.002078	 -0.079493	 -0.089631	  0.088046
 -0.124704	 -0.053697	  0.024518	  0.046185	 -0.049992	 -0.081984	  0.091062	 -0.040182	 -0.028582	 -0.004026	 -0.101639	 -0.157770	  0.002094
 -0.127909	 -0.024233	  0.016085	  0.034278	 -0.030057	 -0.021385	  0.076493	 -0.025208	 -0.035695	  0.019074	 -0.154400	 -0.214671	 -0.083976
 -0.108081	 -0.044595	  0.001457	  0.053732	 -0.030779	 -0.011134	  0.050084	 -0.016428	 -0.023594	  0.044583	 -0.144231	 -0.169850	 -0.018898
 -0.083800	 -0.015563	 -0.014293	  0.063194	 -0.019707	 -0.005695	  0.057993	  0.005300	 -0.018699	  0.056523	 -0.121944	 -0.066136	  0.100228
 -0.092976	 -0.005680	  0.002994	  0.057191	  0.004291	  0.008533	  0.043623	 -0.009377	  0.002364	  0.050803	 -0.174460	 -0.061614	  0.056362
 -0.111032	 -0.009260	 -0.006904	  0.042273	 -0.013334	  0.042652	  0.034972	 -0.083025	 -0.068784	  0.037265	 -0.198194	 -0.125678	 -0.084179
 -0.081204	 -0.011310	 -0.036575	  0.039636	 -0.015782	  0.019589	  0.046536	 -0.099944	 -0.071514	  0.016024	 -0.174094	 -0.104946	 -0.069661
 -0.060162	 -0.008270	  0.003569	  0.028760	 -0.016648	  0.024584	  0.064414	 -0.081752	 -0.012570	  0.003732	 -0.135815	 -0.002312	  0.092209
 -0.085487	 -0.033354	  0.037156	  0.026394	 -0.048258	  0.022078	  0.050507	 -0.081509	 -0.012942	  0.001266	 -0.122931	  0.006945	  0.135616
 -0.060613	 -0.024172	  0.042628	  0.021782	 -0.015127	 -0.005062	  0.023561	 -0.052229	 -0.001704	 -0.038566	 -0.146792	 -0.106692	 -0.010736
 -0.067745	 -0.046186	  0.060256	  0.018391	  0.009253	 -0.001326	  0.054651	 -0.017387	  0.017906	 -0.040923	 -0.163826	 -0.174915	 -0.074874
 -0.084900	 -0.050547	  0.009788	  0.031383	 -0.019950	 -0.024378	  0.041864	 -0.030656	  0.031551	 -0.029907	 -0.118657	 -0.100702	  0.057986
 -0.099540	 -0.064137	  0.006124	 -0.018454	 -0.039634	 -0.053690	  0.067682	 -0.029189	  0.041368	 -0.026142	 -0.086379	 -0.052640	  0.172155
 -0.103888	 -0.104127	  0.012210	 -0.071509	 -0.050444	 -0.072360	  0.095707	  0.001476	  0.043479	 -0.068504	 -0.086336	 -0.052620	  0.088882
 -0.067241	 -0.107610	  0.024935	 -0.056036	 -0.032814	 -0.041651	  0.105504	 -0.002511	  0.003083	 -0.070291	 -0.102582	 -0.128742	 -0.032546
 -0.065420	 -0.093582	  0.045087	 -0.024862	 -0.051528	 -0.020264	  0.074572	 -0.014842	  0.012799	 -0.093134	 -0.099251	 -0.132416	  0.025670
 -0.068446	 -0.090428	  0.042132	 -0.027012	 -0.039892	 -0.032502	  0.060122	 -0.007071	  0.044185	 -0.085817	 -0.045239	 -0.014293	  0.141420
 -0.043128	 -0.094360	  0.038026	 -0.021615	 -0.014906	 -0.067123	  0.040954	 -0.001418	  0.080494	 -0.071195	 -0.035697	  0.002763	  0.085278
 -0.054558	 -0.070744	  0.020683	 -0.033583	 -0.015908	 -0.071263	  0.013113	 -0.075129	  0.068647	 -0.061898	 -0.091702	 -0.066791	 -0.058723
 -0.070014	 -0.064482	 -0.002983	 -0.065220	 -0.038811	 -0.040818	 -0.006521	 -0.091061	  0.077175	 -0.087626	 -0.063577	 -0.108158	 -0.100245
 -0.065285	 -0.063607	 -0.002565	 -0.061459	 -0.070563	 -0.027455	  0.003504	 -0.087505	  0.084028	 -0.086261	 -0.017445	 -0.085638	  0.012222
 -0.081343	 -0.077690	 -0.000219	 -0.041630	 -0.081851	 -0.015788	 -0.010336	 -0.069808	  0.067249	 -0.072094	  0.053925	 -0.020046	  0.132090
 -0.076159	 -0.105664	  0.020184	 -0.020685	 -0.079614	 -0.009238	 -0.033547	 -0.071791	  0.034185	 -0.099747	  0.024014	 -0.076066	 -0.002933
 -0.052241	 -0.096685	  0.015836	 -0.016525	 -0.058270	  0.011818	 -0.028592	 -0.123894	  0.031134	 -0.098018	 -0.040354	 -0.153484	 -0.128323
 -0.056389	 -0.078110	 -0.018147	  0.002213	 -0.058024	  0.051956	 -0.031170	 -0.122186	  0.026780	 -0.061039	 -0.024558	 -0.098853	 -0.060881
 -0.039539	 -0.064605	 -0.027261	  0.019821	 -0.045484	  0.061129	 -0.021242	 -0.128396	  0.040692	 -0.029708	  0.030159	  0.007489	  0.096293
 -0.038945	 -0.046285	 -0.003527	  0.015050	 -0.064844	  0.058348	 -0.022133	 -0.137651	  0.045198	 -0.036296	  0.032381	  0.040069	  0.117159
 -0.027734	 -0.036747	  0.030626	 -0.007047	 -0.078308	  0.053972	 -0.039854	 -0.144390	  0.016725	 -0.095641	  0.003813	 -0.074183	 -0.046823
 -0.025375	 -0.051668	  0.024100	 -0.001065	 -0.066450	  0.029095	 -0.040977	 -0.112234	  0.028518	 -0.048783	  0.004665	 -0.115223	 -0.081269
 -0.037455	 -0.056280	  0.036833	 -0.006506	 -0.074519	  0.001598	 -0.011999	 -0.087868	  0.058808	 -0.025177	  0.060466	 -0.025176	  0.031546
 -0.044632	 -0.063387	  0.056483	  0.008722	 -0.078217	  0.000731	  0.021605	 -0.094520	  0.065222	 -0.055290	  0.095501	  0.036977	  0.104067
 -0.062113	 -0.046321	  0.051605	  0.017476	 -0.095454	 -0.002583	  0.018635	 -0.091258	  0.080003	 -0.085555	  0.061671	 -0.006553	 -0.002389
 -0.084718	 -0.026867	  0.058589	  0.026325	 -0.056483	  0.017294	 -0.020750	 -0.057535	  0.063882	 -0.120112	  0.017657	 -0.122654	 -0.171710
 -0.085243	  0.000814	  0.043389	  0.050531	 -0.003172	 -0.004347	 -0.058982	 -0.045273	  0.040822	 -0.152497	  0.012852	 -0.096986	 -0.088841
 -0.077745	 -0.009827	  0.033544	  0.040982	  0.007362	 -0.035098	 -0.041464	 -0.050836	  0.072220	 -0.142905	  0.037741	 -0.011301	  0.030077
 -0.064361	 -0.011329	  0.054777	  0.039468	  0.016746	 -0.041204	 -0.021053	 -0.024518	  0.073779	 -0.143642	  0.072089	 -0.021286	  0.005611
 -0.038293	 -0.004786	  0.084142	  0.053197	  0.025930	 -0.064148	 -0.013935	 -0.047632	  0.040503	 -0.112892	  0.047792	 -0.078818	 -0.140218
 -0.043710	 -0.013254	  0.059940	  0.053451	  0.037448	 -0.045169	 -0.006523	 -0.032062	 -0.001103	 -0.116231	  0.035531	 -0.086804	 -0.154560
 -0.071920	 -0.013015	  0.037368	  0.030822	  0.062265	 -0.004090	 -0.004601	 -0.001799	 -0.006814	 -0.115041	  0.056424	 -0.003555	 -0.005788
 -0.102457	 -0.020873	  0.046567	  0.002833	  0.078779	  0.011813	 -0.027820	  0.017982	  0.050115	 -0.099030	  0.078355	  0.037040	  0.036232
 -0.096324	 -0.020633	  0.039331	  0.016281	  0.086303	  0.007576	 -0.056321	  0.026300	  0.070527	 -0.133390	  0.053396	  0.000588	 -0.073128
 -0.078261	 -0.029381	  0.044964	  0.011773	  0.051162	 -0.015009	 -0.043099	  0.021364	  0.079700	 -0.119610	  0.023012	 -0.040316	 -0.147943
 -0.073997	 -0.000345	  0.053686	 -0.014573	  0.009797	 -0.021872	 -0.015753	  0.032339	  0.106866	 -0.134947	  0.061934	 -0.011867	 -0.059802
 -0.071712	 -0.004491	  0.042572	 -0.009869	 -0.002803	 -0.033264	 -0.021360	  0.054380	  0.133943	 -0.116046	  0.099868	  0.027707	  0.051203
 -0.044294	 -0.004194	  0.027877	 -0.017178	 -0.010990	 -0.032355	 -0.046411	  0.092580	  0.132208	 -0.127108	  0.127679	 -0.000936	 -0.001781
 -0.063312	 -0.011909	 -0.017004	  0.017991	  0.009368	 -0.029322	 -0.062156	  0.094890	  0.094792	 -0.134821	  0.078277	 -0.089626	 -0.114211
 -0.075543	 -0.039578	 -0.000542	  0.025786	  0.017227	  0.002599	 -0.073569	  0.073635	  0.081511	 -0.108509	  0.060276	 -0.103489	 -0.126540
 -0.064408	 -0.051348	  0.025062	  0.020643	  0.002164	  0.027603	 -0.115288	  0.062004	  0.098718	 -0.062723	  0.089274	  0.002504	 -0.055075
 -0.027153	 -0.054497	  0.025803	 -0.008538	  0.000039	 -0.003614	 -0.116534	  0.057263	  0.089876	 -0.049321	  0.098465	  0.031867	 -0.038364
  0.007174	 -0.053158	  0.011002	 -0.001279	  0.003064	  0.020369	 -0.088203	  0.030578	  0.066927	 -0.076237	  0.102965	 -0.027366	 -0.126259
 -0.001535	 -0.054617	  0.023919	 -0.005655	 -0.034299	  0.019933	 -0.058447	  0.021297	  0.093224	 -0.096719	  0.113324	 -0.081029	 -0.165397
 -0.021219	 -0.049679	  0.019477	  0.023337	 -0.001182	  0.009782	 -0.036188	  0.020218	  0.069095	 -0.119638	  0.162270	 -0.037932	 -0.065782
 -0.023368	 -0.039156	  0.033249	  0.002224	  0.038416	  0.002228	 -0.047018	  0.028406	  0.045160	 -0.123411	  0.132713	  0.008932	  0.025593
 -0.040274	 -0.053973	 -0.000172	  0.011910	  0.033181	  0.015381	 -0.025577	  0.010084	  0.019476	 -0.153097	  0.061192	 -0.015415	 -0.043464
 -0.040621	 -0.048412	 -0.027295	  0.042262	  0.012514	  0.035267	 -0.035474	  0.014062	  0.007662	 -0.134480	  0.022311	 -0.062102	 -0.119986
 -0.002884	 -0.017506	 -0.029011	  0.050556	  0.009060	  0.043619	 -0.001994	  0.017233	 -0.002946	 -0.135409	 -0.005256	 -0.043035	 -0.069206
 -0.014403	 -0.027328	 -0.048394	  0.043808	  0.041225	  0.026408	  0.008816	 -0.003947	 -0.008878	 -0.159887	 -0.010196	 -0.026597	  0.004896
 -0.041367	 -0.027398	 -0.028867	  0.027814	  0.061501	  0.044056	 -0.026604	 -0.038898	  0.002972	 -0.190507	 -0.018279	 -0.081724	 -0.060130
 -0.066736	 -0.007914	 -0.027006	  0.032209	  0.069377	  0.018127	 -0.044782	 -0.029693	  0.036414	 -0.126269	 -0.020752	 -0.096267	 -0.054592
 -0.061932	 -0.016497	 -0.023129	  0.028005	  0.079115	  0.029180	 -0.007916	  0.015175	  0.064791	 -0.089708	  0.033247	 -0.058941	  0.036156
 -0.048928	 -0.015851	 -0.046208	  0.026233	  0.082541	  0.049198	  0.011012	  0.027089	  0.063560	 -0.099376	  0.017000	 -0.066282	 -0.010331
 -0.076810	  0.015381	 -0.056769	  0.008046	  0.071193	  0.030596	  0.032851	  0.060252	  0.048495	 -0.146250	 -0.030982	 -0.144895	 -0.125458
 -0.069009	  0.068265	  0.002877	  0.022707	  0.069480	  0.033925	  0.058263	  0.048091	  0.046085	 -0.127290	  0.012261	 -0.066486	 -0.030377
 -0.053216	  0.048020	  0.009159	  0.050468	  0.072014	  0.041254	  0.046566	  0.039946	  0.006824	 -0.107833	  0.028747	  0.028219	  0.107430
 -0.041728	  0.011906	 -0.020439	  0.038320	  0.043545	  0.022487	  0.057535	  0.026035	  0.000278	 -0.103788	  0.008501	 -0.012597	 -0.031178
 -0.051104	  0.018796	 -0.024540	  0.034783	  0.007015	  0.015670	  0.071538	  0.053254	 -0.001174	 -0.108639	  0.013619	 -0.099808	 -0.148204
 -0.034950	  0.048814	 -0.028228	  0.040853	  0.011787	  0.037001	  0.075039	  0.068622	  0.008524	 -0.106079	  0.044851	 -0.072401	 -0.028293
 -0.010538	  0.080790	  0.003719	  0.060615	  0.006713	  0.040668	  0.080972	  0.086626	  0.077440	 -0.066519	  0.061509	 -0.003353	  0.101920
 -0.020605	  0.045766	  0.025965	  0.030651	 -0.028295	 -0.014005	  0.061100	  0.087497	  0.068545	 -0.069700	  0.057160	 -0.055961	 -0.023731
 -0.063357	  0.035331	  0.017538	  0.012570	 -0.024715	 -0.033451	  0.071737	  0.066708	  0.061565	 -0.097924	  0.032813	 -0.142331	 -0.160186
 -0.100895	  0.049537	  0.002784	 -0.000502	 -0.014178	 -0.012796	  0.043527	  0.048709	  0.050751	 -0.103650	  0.016962	 -0.093134	 -0.113084
 -0.073192	  0.045290	 -0.001590	  0.007347	  0.005965	 -0.001804	  0.019831	  0.075419	  0.028490	 -0.064327	  0.023393	 -0.018434	 -0.029501
 -0.073324	  0.022048	  0.007053	  0.022957	 -0.000337	  0.002675	 -0.018950	  0.076610	  0.031714	 -0.034509	 -0.002645	 -0.014066	 -0.030626
 -0.044902	  0.043293	  0.006673	  0.016533	  0.001239	 -0.021150	 -0.047219	  0.066549	  0.051621	 -0.019423	 -0.042068	 -0.053524	 -0.077880
 -0.006476	  0.079626	  0.027028	  0.036752	  0.000629	 -0.039898	 -0.031381	  0.020947	  0.009898	 -0.074889	 -0.057692	 -0.087851	 -0.091015
  0.014833	  0.066038	  0.027398	  0.024826	  0.020378	 -0.075138	 -0.016867	  0.040168	 -0.022532	 -0.094408	 -0.037051	 -0.074347	 -0.067722
  0.030216	  0.054836	  0.006063	  0.021099	  0.037488	 -0.100185	  0.012882	  0.061035	 -0.017137	 -0.092805	 -0.018250	 -0.021639	 -0.009980
  0.023700	  0.056268	  0.017453	 -0.022785	  0.033507	 -0.074918	  0.032017	  0.108083	 -0.003381	 -0.046855	  0.027816	 -0.002204	  0.028845
 -0.003050	  0.070894	 -0.017334	 -0.038119	  0.035281	 -0.048775	  0.060755	  0.138982	  0.020878	 -0.033195	  0.011481	 -0.064503	 -0.019488
 -0.012867	  0.035966	 -0.002996	 -0.017953	  0.046869	 -0.009750	  0.045955	  0.127842	  0.011164	 -0.088970	 -0.018107	 -0.103787	 -0.078113
 -0.052903	  0.024450	 -0.004830	  0.014544	  0.066734	 -0.022680	  0.055608	  0.118131	  0.023959	 -0.081121	  0.000841	 -0.120918	 -0.044528
 -0.071509	  0.005560	 -0.017098	  0.060341	  0.077552	 -0.014961	  0.064810	  0.106021	  0.052115	 -0.057557	  0.020635	 -0.088395	  0.079217
 -0.070235	 -0.004291	 -0.054413	  0.072835	  0.079706	 -0.031122	  0.065322	  0.115017	  0.003398	 -0.039966	  0.026539	 -0.060208	  0.107307
 -0.087520	 -0.003919	 -0.031224	  0.037865	  0.095639	 -0.064510	  0.077324	  0.091529	 -0.028252	 -0.009984	 -0.031277	 -0.086007	  0.027865
 -0.051660	 -0.018321	 -0.016655	  0.006666	  0.102662	 -0.041463	  0.077326	  0.055217	 -0.036547	 -0.021632	 -0.069260	 -0.081765	  0.041445
 -0.037152	 -0.018415	 -0.018643	  0.006121	  0.115156	 -0.030114	  0.081361	  0.011801	  0.001383	 -0.006483	 -0.066545	 -0.044131	  0.130879
 -0.048391	 -0.046392	 -0.013663	  0.002044	  0.104567	 -0.059092	  0.077490	  0.008406	  0.018331	 -0.002180	 -0.039347	 -0.029855	  0.145288
 -0.028786	 -0.026345	 -0.013381	  0.004725	  0.102392	 -0.050577	  0.083526	  0.028582	  0.006225	 -0.026994	 -0.086532	 -0.045321	  0.046918
 -0.037964	 -0.003024	  0.004698	  0.059016	  0.093285	 -0.080384	  0.074739	  0.053441	 -0.003256	 -0.045154	 -0.084417	 -0.092290	 -0.013571
 -0.046847	 -0.028286	 -0.000753	  0.051794	  0.078061	 -0.052071	  0.049262	  0.063570	  0.002977	 -0.035620	 -0.035995	 -0.102388	  0.016078
 -0.042688	 -0.023916	  0.015936	  0.025223	  0.078569	 -0.046099	  0.051987	  0.092308	  0.008547	 -0.021993	 -0.015148	 -0.063216	  0.050472
 -0.032068	 -0.026672	  0.035820	  0.025491	  0.053587	 -0.062543	  0.067341	  0.108300	  0.003604	 -0.040218	 -0.003402	 -0.035941	  0.047350
 -0.018667	 -0.034381	  0.017800	  0.045322	  0.100840	 -0.039125	  0.089487	  0.085145	  0.000279	 -0.046634	 -0.000593	 -0.073034	  0.007353
 -0.028218	 -0.049643	  0.004441	  0.039970	  0.096954	 -0.033372	  0.098731	  0.093651	 -0.008138	 -0.049470	 -0.050593	 -0.114065	 -0.017909
 -0.010049	 -0.043597	 -0.013743	  0.012025	  0.096691	 -0.010243	  0.086414	  0.093987	  0.002998	 -0.052919	 -0.060587	 -0.112748	 -0.003484
  0.005711	 -0.002455	 -0.041688	 -0.029546	  0.079792	  0.003336	  0.077069	  0.088669	 -0.028403	 -0.043097	 -0.078914	 -0.111680	  0.003206
 -0.025950	  0.012735	 -0.059392	 -0.075190	  0.083439	  0.013982	  0.090177	  0.107318	  0.000040	 -0.034512	 -0.082519	 -0.096565	  0.049687
 -0.033033	  0.028530	 -0.071901	 -0.069717	  0.096736	  0.033741	  0.124160	  0.097704	  0.012780	 -0.048625	 -0.077480	 -0.094512	  0.074345
 -0.018231	  0.010746	 -0.077940	 -0.070925	  0.142224	  0.053802	  0.103707	  0.116525	 -0.001974	 -0.042948	 -0.070476	 -0.108947	  0.016046
 -0.026515	 -0.065083	 -0.064318	 -0.074612	  0.148361	 -0.000946	  0.124246	  0.120096	 -0.033976	 -0.008698	 -0.042770	 -0.100672	  0.007751
 -0.008785	 -0.075327	 -0.029537	 -0.076865	  0.149402	 -0.034362	  0.108129	  0.095215	 -0.067786	  0.003062	 -0.025153	 -0.092396	  0.022449
  0.008903	 -0.089040	 -0.031263	 -0.047367	  0.162393	 -0.061028	  0.079544	  0.082329	 -0.041392	  0.017717	 -0.043664	 -0.053372	  0.018394
 -0.004985	 -0.044944	 -0.070380	 -0.008336	  0.176544	 -0.057456	  0.097602	  0.071847	 -0.018573	 -0.019833	 -0.084402	 -0.088586	 -0.006548
 -0.025251	 -0.036697	 -0.087538	 -0.003301	  0.166173	 -0.043655	  0.089158	  0.076950	 -0.013504	 -0.018807	 -0.114996	 -0.090520	 -0.011210
 -0.010939	 -0.024835	 -0.110487	  0.012660	  0.138462	 -0.063756	  0.117426	  0.024942	  0.006662	  0.003569	 -0.067448	 -0.026747	  0.006073
  0.019316	 -0.000590	 -0.053898	  0.014402	  0.139836	 -0.062874	  0.134150	  0.026643	 -0.022191	  0.000473	 -0.017852	 -0.024962	  0.027234
 -0.037053	  0.007753	 -0.043149	  0.040079	  0.135064	 -0.062221	  0.139103	  0.059086	  0.001469	 -0.049277	 -0.018907	 -0.053324	 -0.023989
 -0.048246	 -0.023949	 -0.036041	  0.017365	  0.125890	 -0.040411	  0.148220	  0.065618	 -0.005753	 -0.113533	 -0.037640	 -0.070276	 -0.063793
 -0.064862	 -0.039895	 -0.056380	  0.009152	  0.110252	 -0.056793	  0.160691	  0.036448	 -0.055303	 -0.080687	 -0.036309	 -0.085528	 -0.052104
 -0.069531	 -0.032750	 -0.033034	 -0.016410	  0.096034	 -0.062321	  0.141289	  0.020955	 -0.079082	 -0.042460	 -0.035701	 -0.095315	  0.000608
 -0.097654	 -0.007810	 -0.049180	 -0.040003	  0.104783	 -0.023635	  0.120257	  0.042892	 -0.103200	 -0.051139	 -0.053522	 -0.106613	  0.050228
 -0.080220	 -0.005950	 -0.064131	 -0.018577	  0.074851	 -0.058277	  0.136471	  0.035958	 -0.109475	 -0.033356	 -0.025152	 -0.128277	  0.037892
 -0.114613	 -0.020675	 -0.054838	 -0.013245	  0.073847	 -0.057793	  0.145535	  0.050431	 -0.084690	 -0.059172	 -0.004707	 -0.135924	 -0.029736
 -0.120575	 -0.024344	 -0.069339	  0.010657	  0.096605	 -0.050568	  0.101954	  0.038566	 -0.065339	 -0.062603	 -0.012595	 -0.134329	 -0.048768
 -0.104216	 -0.039124	 -0.070297	  0.034243	  0.099635	 -0.039903	  0.066933	  0.060316	 -0.041181	 -0.035031	 -0.033797	 -0.110160	 -0.010611
 -0.152290	 -0.059015	 -0.026962	  0.002096	  0.080684	 -0.032285	  0.060945	  0.061661	 -0.052454	 -0.067267	 -0.060908	 -0.109235	  0.018665
 -0.151975	 -0.032975	 -0.012388	 -0.053754	  0.058204	 -0.059566	  0.038612	  0.051815	 -0.078953	 -0.052596	 -0.061417	 -0.132276	  0.016018
 -0.136117	  0.009897	 -0.044199	 -0.055856	  0.079922	 -0.050977	  0.025207	  0.062064	 -0.101367	 -0.056401	 -0.045760	 -0.155153	 -0.005652
 -0.127296	  0.031865	 -0.057291	 -0.033579	  0.074624	 -0.038176	  0.047259	  0.096070	 -0.112520	 -0.056404	 -0.019356	 -0.128424	 -0.001495
 -0.159238	  0.002725	 -0.015150	 -0.045919	  0.077177	 -0.018272	  0.028131	  0.096609	 -0.121303	 -0.077717	 -0.017400	 -0.093569	  0.041923
 -0.183260	 -0.030402	 -0.007631	 -0.048874	  0.085433	  0.007792	 -0.001930	  0.064001	 -0.114404	 -0.071415	 -0.010339	 -0.093171	  0.060438
 -0.167031	 -0.013243	 -0.028359	 -0.048748	  0.088160	 -0.017551	  0.022168	  0.031181	 -0.129509	 -0.074157	  0.007785	 -0.139449	  0.060748
 -0.165218	  0.008944	  0.003432	 -0.018240	  0.090048	 -0.042427	  0.032584	  0.022096	 -0.120852	 -0.109680	  0.041614	 -0.144595	  0.037460
 -0.172568	 -0.008316	  0.024626	 -0.033183	  0.051276	 -0.062173	  0.004423	 -0.000953	 -0.107553	 -0.086708	  0.084623	 -0.080399	  0.058426
 -0.144681	 -0.006058	 -0.004012	 -0.067877	  0.014229	 -0.052703	  0.015856	 -0.021874	 -0.112978	 -0.058489	  0.047422	 -0.073921	  0.112336
 -0.129572	 -0.008645	 -0.009559	 -0.036592	  0.014570	 -0.043854	  0.037227	 -0.003685	 -0.120407	 -0.017819	  0.021074	 -0.093612	  0.101834
 -0.107628	 -0.037885	  0.034312	 -0.039156	  0.029370	 -0.060870	  0.027251	  0.008590	 -0.133432	  0.025274	  0.035775	 -0.120089	  0.065733
 -0.089573	 -0.014282	  0.039988	  0.002307	  0.050158	 -0.047133	  0.017094	 -0.000465	 -0.129552	  0.000855	  0.003687	 -0.124689	  0.067749
 -0.088930	 -0.000464	  0.044335	  0.011924	  0.071246	 -0.052034	  0.010137	  0.012858	 -0.163961	 -0.002191	 -0.029295	 -0.103395	  0.096621
 -0.070852	 -0.019371	  0.038049	  0.029779	  0.040980	 -0.021439	  0.029022	  0.037195	 -0.153171	  0.005617	 -0.007808	 -0.077290	  0.112229
 -0.067564	 -0.013500	  0.023775	  0.038539	  0.023387	 -0.015844	  0.056567	  0.052615	 -0.154091	  0.002712	 -0.014095	 -0.115940	  0.107908
 -0.066625	  0.008447	  0.062255	  0.005326	  0.005698	  0.004579	  0.076153	  0.100318	 -0.153970	 -0.004095	 -0.055138	 -0.127824	  0.081523
 -0.054884	 -0.007021	  0.069884	  0.022664	  0.007568	 -0.006736	  0.068166	  0.098964	 -0.125059	 -0.031715	 -0.037000	 -0.104633	  0.075879
 -0.066808	  0.007904	  0.025203	  0.027437	  0.023772	 -0.023531	  0.087910	  0.131548	 -0.085289	 -0.050703	 -0.046110	 -0.089462	  0.087331
 -0.038493	  0.017751	  0.050257	  0.021092	  0.060594	 -0.017246	  0.071638	  0.132486	 -0.095313	 -0.055059	 -0.049676	 -0.081240	  0.063326
 -0.004482	 -0.025824	  0.082399	  0.018347	  0.018206	  0.000232	  0.062532	  0.103553	 -0.116885	 -0.030029	 -0.037157	 -0.099349	  0.037672
 -0.021258	 -0.049365	  0.092874	  0.027729	  0.003036	 -0.022550	  0.070636	  0.085319	 -0.127694	  0.005939	 -0.075579	 -0.107496	  0.014434
 -0.018578	 -0.065451	  0.078647	  0.042033	  0.015366	 -0.029582	  0.059961	  0.056206	 -0.122221	 -0.011415	 -0.030524	 -0.085611	  0.029591
  0.005369	 -0.064231	  0.051011	  0.040454	 -0.005392	 -0.031744	  0.069712	  0.055679	 -0.074831	 -0.064791	 -0.002119	 -0.039697	  0.059280
 -0.004943	 -0.050282	  0.035393	  0.006953	  0.009364	 -0.021697	  0.091005	  0.069404	 -0.048580	 -0.118177	 -0.019459	 -0.030217	  0.066049
 -0.007417	 -0.047202	  0.031965	  0.044656	  0.040808	 -0.012178	  0.077556	  0.105815	 -0.055543	 -0.099431	 -0.014154	 -0.053741	  0.053088
 -0.039829	 -0.053613	  0.017963	  0.055067	  0.069458	  0.014805	  0.049719	  0.096715	 -0.066942	 -0.098846	  0.007525	 -0.055611	  0.000130
 -0.076411	 -0.077924	  0.034984	  0.065581	  0.071933	  0.044751	  0.037461	  0.069601	 -0.060794	 -0.091175	  0.007467	 -0.046480	  0.007244
 -0.073544	 -0.083198	  0.065727	  0.038717	  0.055723	  0.038987	  0.043370	  0.090871	 -0.037431	 -0.072229	 -0.003256	 -0.048530	  0.047370
 -0.084618	 -0.037593	  0.065022	  0.031146	  0.049044	  0.003260	  0.060969	  0.057732	 -0.028350	 -0.078535	 -0.042515	 -0.056226	  0.043506
 -0.107104	 -0.027377	  0.078153	  0.020025	  0.064666	  0.023118	  0.067872	  0.040269	 -0.020066	 -0.122005	 -0.039488	 -0.075315	  0.023534
