# Supplementary material for: A fluorescent photoimmunoconjugate for imaging of cholesteatoma
Source: Sci Rep. 2022 Nov 19;12:19905. doi: 10.1038/s41598-022-22072-9 (PMC9675863; doi:10.1038/s41598-022-22072-9)
Supplement: Supplementary file 2 — Supplementary Information 2. [file 41598_2022_22072_MOESM2_ESM.zip › Data/ABR-69-2]

:RUN-2	LEVEL SWEEP	TEMP:NaN	6/13/2018	2:31 PM	NaNHR:
:SW EAR: R	SW FREQ: 8.00	# AVERAGES: 512	REP RATE (/sec): 40	DRIVER: RS Tweeter	SAMPLE (�sec): 40	
:NOTES-
:CHAMBER-CH4B-PXI
:CFTS Version: V2.7.2 (R850)
:LEVELS:20;25;30;35;40;45;50;55;60;65;70;75;80;
:DATA
 -0.028310	  0.005695	 -0.034868	  0.035810	 -0.049754	  0.013391	  0.038493	  0.082148	  0.011421	 -0.036221	 -0.004920	 -0.023001	 -0.037658
 -0.020406	  0.009251	 -0.006251	  0.017237	 -0.043637	  0.000691	  0.063324	  0.044034	  0.046348	 -0.033336	 -0.009620	 -0.016466	 -0.048528
 -0.024120	 -0.008214	  0.026939	  0.017184	 -0.035350	 -0.018418	  0.056288	  0.006120	  0.034157	 -0.005693	 -0.024428	 -0.015394	 -0.007343
 -0.004305	 -0.003127	 -0.010738	  0.023543	 -0.002499	 -0.022838	  0.052191	 -0.013795	  0.003642	  0.004135	  0.008964	 -0.024674	  0.019120
  0.042459	 -0.027565	  0.001876	  0.019406	  0.008724	 -0.026050	  0.023239	 -0.044824	  0.005928	  0.036068	  0.052726	 -0.022857	  0.007010
  0.057994	 -0.041466	  0.001809	 -0.009968	 -0.011315	 -0.004127	 -0.004552	 -0.065474	  0.004852	  0.029282	  0.066458	 -0.022165	  0.005858
  0.041786	 -0.033489	 -0.009431	 -0.019485	 -0.032615	 -0.010081	 -0.019586	 -0.037410	 -0.013985	 -0.005125	  0.003067	 -0.041224	 -0.014349
  0.026351	 -0.011823	  0.009218	  0.002027	 -0.011885	  0.008337	  0.003333	 -0.007595	 -0.015500	  0.010002	 -0.055462	 -0.046180	 -0.038135
  0.045399	 -0.008033	 -0.015415	  0.017544	  0.015432	  0.012585	 -0.008895	 -0.013376	  0.004405	  0.003616	 -0.043853	 -0.028864	 -0.049091
  0.044251	 -0.004922	 -0.000134	  0.005037	  0.019477	 -0.011488	  0.011422	 -0.013396	 -0.046354	 -0.038609	  0.023490	 -0.016335	 -0.024906
  0.032259	 -0.002355	  0.042701	 -0.010575	  0.011004	 -0.025428	  0.003015	 -0.018477	 -0.048018	 -0.060008	  0.019870	  0.025165	  0.006226
  0.043276	 -0.018770	  0.029332	 -0.009546	  0.015593	 -0.012323	 -0.004821	 -0.016478	 -0.035481	 -0.010774	  0.006894	  0.021096	  0.040669
 -0.005863	 -0.013862	  0.021550	 -0.005645	  0.028572	 -0.013076	 -0.033364	  0.008262	 -0.024869	  0.025258	 -0.014170	  0.016610	  0.029928
 -0.024152	  0.007088	  0.010445	 -0.012302	  0.024243	 -0.022650	 -0.041548	  0.016516	 -0.002364	  0.019476	 -0.006750	  0.031458	  0.006607
 -0.015555	  0.006403	 -0.011276	 -0.030848	  0.025992	 -0.028655	 -0.053219	  0.020092	  0.008463	  0.012897	  0.015280	  0.035860	 -0.016943
 -0.028838	  0.029012	 -0.020767	 -0.008290	  0.040008	 -0.009421	 -0.045093	  0.023031	  0.031470	  0.001071	  0.010780	  0.055542	 -0.004871
 -0.042796	  0.062129	 -0.029983	 -0.001338	  0.010460	  0.002570	 -0.039248	  0.003003	  0.026733	  0.003584	  0.035991	  0.016773	  0.012345
 -0.047040	  0.013196	 -0.006660	 -0.003859	 -0.000301	  0.040906	 -0.018396	 -0.021688	  0.044983	  0.028278	 -0.013100	 -0.030960	  0.031177
 -0.043501	  0.012386	 -0.001779	 -0.007915	 -0.008310	  0.076817	  0.011782	  0.001709	  0.012718	  0.011303	 -0.043268	  0.017864	  0.053255
 -0.048888	  0.028465	  0.003433	 -0.018017	 -0.003840	  0.049258	  0.005636	  0.047597	 -0.048550	  0.004797	 -0.027951	  0.067749	  0.029629
 -0.066246	  0.054543	 -0.016470	  0.028802	  0.022352	  0.040240	  0.014596	  0.039889	 -0.061358	  0.019181	 -0.043499	  0.081853	  0.075589
 -0.054604	  0.092364	 -0.016916	  0.024334	  0.022845	  0.023314	 -0.025976	  0.047132	 -0.039005	  0.029261	 -0.056330	  0.070176	  0.127166
 -0.029040	  0.073608	 -0.011799	 -0.004011	  0.055766	  0.019746	 -0.020702	  0.048878	 -0.021725	  0.019993	 -0.033055	  0.056620	  0.188418
 -0.000412	  0.026694	 -0.019988	 -0.052075	  0.038783	  0.022897	 -0.013326	  0.040535	 -0.001100	  0.033578	 -0.009654	  0.069334	  0.226911
  0.010293	  0.028894	 -0.021213	 -0.067024	  0.023229	  0.012454	 -0.029952	  0.056350	  0.014949	  0.052853	 -0.008491	  0.067930	  0.236776
  0.026942	  0.075959	 -0.021672	 -0.005838	  0.014038	  0.035527	  0.005894	  0.051506	  0.014836	  0.058000	  0.025731	  0.097899	  0.242048
  0.011249	  0.100824	 -0.013594	 -0.026752	  0.019575	  0.031958	  0.015216	  0.046481	  0.028723	  0.057878	  0.048649	  0.102110	  0.243666
  0.041501	  0.052194	  0.000182	 -0.033082	  0.016362	  0.026422	  0.004572	  0.050678	  0.047920	  0.072258	  0.072107	  0.117965	  0.232989
  0.065043	  0.036795	  0.012933	 -0.047442	  0.018190	  0.005074	  0.027599	  0.069726	  0.054726	  0.075216	  0.074925	  0.141646	  0.203916
  0.083852	  0.057519	  0.043868	 -0.050409	  0.037723	 -0.025332	  0.024976	  0.080435	  0.078360	  0.088720	  0.115919	  0.164437	  0.208412
  0.066083	  0.050474	  0.070112	 -0.058960	  0.050131	  0.013774	  0.036736	  0.074201	  0.076766	  0.092706	  0.105278	  0.147023	  0.220191
  0.079815	  0.038725	  0.062956	 -0.087329	  0.042701	  0.021825	  0.044197	  0.059238	  0.091108	  0.061963	  0.104382	  0.131293	  0.229989
  0.078852	  0.082358	  0.063465	 -0.059279	  0.065965	  0.021007	  0.052641	  0.070754	  0.109947	  0.086372	  0.108669	  0.129652	  0.224915
  0.044674	  0.064203	  0.075548	 -0.013856	  0.093392	  0.020996	  0.079765	  0.090511	  0.087869	  0.087699	  0.120512	  0.121505	  0.236288
  0.040692	  0.045038	  0.045199	 -0.015495	  0.066257	  0.006892	  0.092470	  0.082102	  0.051392	  0.077438	  0.156035	  0.135949	  0.285559
  0.005586	  0.037640	  0.021009	 -0.016489	  0.068159	 -0.006575	  0.089689	  0.100619	  0.045173	  0.067569	  0.170392	  0.176366	  0.372920
  0.027780	  0.012689	  0.056312	  0.011841	  0.065996	  0.025166	  0.061860	  0.088879	  0.074903	  0.114393	  0.163907	  0.209589	  0.467591
  0.055175	  0.014037	  0.066211	 -0.036070	  0.025997	  0.009799	  0.059469	  0.108129	  0.089044	  0.174676	  0.202417	  0.243201	  0.483499
  0.070873	  0.039910	  0.036499	 -0.083667	 -0.002962	 -0.005292	  0.078356	  0.114173	  0.113085	  0.205655	  0.257390	  0.296668	  0.520393
  0.075431	  0.040009	  0.057810	 -0.071518	  0.010684	  0.022860	  0.058432	  0.157756	  0.134980	  0.253407	  0.284566	  0.353655	  0.529009
  0.065872	  0.041711	  0.053925	 -0.030734	  0.014900	  0.029656	  0.078792	  0.168307	  0.158774	  0.264125	  0.363448	  0.391017	  0.501031
  0.050055	  0.070155	  0.070116	 -0.051551	  0.011817	  0.050116	  0.104689	  0.199206	  0.218056	  0.242571	  0.427844	  0.384089	  0.491511
  0.070635	  0.103548	  0.079237	 -0.017345	  0.019753	  0.075904	  0.108868	  0.241489	  0.199656	  0.265081	  0.439574	  0.336208	  0.440704
  0.024664	  0.101617	  0.059877	 -0.020709	  0.039190	  0.095410	  0.168592	  0.235588	  0.242284	  0.283302	  0.425842	  0.307352	  0.366138
  0.026662	  0.077658	  0.046699	 -0.048713	  0.054676	  0.114531	  0.195065	  0.260481	  0.234667	  0.262173	  0.386926	  0.253847	  0.301114
 -0.013795	  0.064610	  0.050351	 -0.017343	  0.058784	  0.178831	  0.228750	  0.239716	  0.195250	  0.242714	  0.307688	  0.177555	  0.217595
 -0.044966	  0.024171	  0.070036	 -0.031835	  0.091180	  0.211921	  0.236331	  0.242126	  0.208481	  0.212125	  0.236800	  0.070763	  0.127174
 -0.024029	  0.026857	  0.079335	 -0.031698	  0.075724	  0.175881	  0.193071	  0.221955	  0.148539	  0.156057	  0.134472	 -0.022310	  0.067192
  0.013613	  0.045056	  0.103730	 -0.020080	  0.091801	  0.167203	  0.179558	  0.240823	  0.125436	  0.079170	  0.046006	 -0.069243	 -0.011634
 -0.000731	  0.042680	  0.097685	 -0.006647	  0.108150	  0.141311	  0.130175	  0.237690	  0.045364	 -0.008333	 -0.006236	 -0.136496	 -0.083764
  0.038216	  0.063874	  0.107498	 -0.010089	  0.074527	  0.111940	  0.093985	  0.210267	 -0.017848	 -0.077365	 -0.033148	 -0.179994	 -0.142416
  0.036478	  0.049160	  0.093689	  0.000872	  0.088528	  0.074264	  0.052947	  0.117827	 -0.027297	 -0.123956	 -0.082606	 -0.223125	 -0.194235
  0.039771	  0.072086	  0.083133	  0.040931	  0.113333	  0.048403	 -0.007453	  0.082556	 -0.079688	 -0.183659	 -0.154427	 -0.249323	 -0.235093
  0.037165	  0.095326	  0.102077	  0.036777	  0.097327	  0.037593	 -0.067678	  0.026637	 -0.120303	 -0.240014	 -0.206854	 -0.249091	 -0.265012
  0.037260	  0.053628	  0.103847	 -0.001082	  0.073359	  0.004663	 -0.100442	 -0.027949	 -0.173870	 -0.288096	 -0.204287	 -0.230327	 -0.250488
  0.062508	  0.075332	  0.106652	 -0.019161	  0.088462	 -0.026361	 -0.144712	 -0.041537	 -0.202907	 -0.289851	 -0.185019	 -0.207594	 -0.248357
  0.075522	  0.085007	  0.098878	 -0.023186	  0.063033	 -0.050246	 -0.171432	 -0.044914	 -0.211933	 -0.256328	 -0.176160	 -0.168113	 -0.227393
  0.057602	  0.088750	  0.071900	 -0.012008	  0.069227	 -0.089472	 -0.210953	 -0.064304	 -0.197734	 -0.181801	 -0.140392	 -0.125133	 -0.125180
  0.001201	  0.108887	  0.038723	  0.003323	  0.039141	 -0.100302	 -0.248368	 -0.079629	 -0.155870	 -0.137531	 -0.107940	 -0.102767	 -0.048731
  0.001141	  0.094836	  0.042207	 -0.022091	 -0.013146	 -0.099738	 -0.258256	 -0.059517	 -0.124794	 -0.045783	 -0.029279	 -0.027462	  0.059910
  0.018434	  0.072046	  0.022242	 -0.068972	  0.017311	 -0.130547	 -0.233795	 -0.032034	 -0.083604	  0.035552	  0.066858	  0.052246	  0.186750
  0.058136	  0.075006	  0.011402	 -0.083639	  0.006537	 -0.114286	 -0.180161	 -0.010345	 -0.070722	  0.055168	  0.146038	  0.100410	  0.262496
  0.061042	  0.070216	  0.037824	 -0.081594	 -0.028026	 -0.081014	 -0.168318	  0.049114	  0.012000	  0.090275	  0.203764	  0.127691	  0.310434
  0.058713	  0.083764	  0.041210	 -0.113525	 -0.000430	 -0.081778	 -0.131851	  0.150037	  0.123854	  0.145681	  0.256938	  0.156134	  0.370520
  0.064239	  0.101106	  0.057869	 -0.125550	  0.039583	 -0.096709	 -0.054629	  0.223620	  0.194832	  0.161119	  0.271241	  0.160929	  0.418293
  0.058878	  0.105642	  0.056188	 -0.113415	  0.052460	 -0.047018	  0.023000	  0.298820	  0.204097	  0.189748	  0.284111	  0.164109	  0.447075
  0.044507	  0.120164	  0.051908	 -0.141252	  0.043778	 -0.001358	  0.063198	  0.326402	  0.209657	  0.167269	  0.343890	  0.192651	  0.444757
  0.053777	  0.117101	  0.044559	 -0.123559	  0.079227	  0.062227	  0.080164	  0.333531	  0.204534	  0.198606	  0.338991	  0.161797	  0.398037
  0.046045	  0.139588	  0.049687	 -0.121393	  0.113912	  0.111934	  0.110759	  0.332553	  0.191492	  0.157254	  0.332287	  0.154402	  0.409882
  0.014256	  0.071428	  0.041698	 -0.086643	  0.157995	  0.104736	  0.157882	  0.315299	  0.207448	  0.108062	  0.282622	  0.148865	  0.387443
 -0.036911	  0.091642	  0.034742	 -0.065274	  0.204562	  0.147957	  0.161629	  0.285886	  0.202584	  0.100098	  0.284374	  0.123157	  0.358538
 -0.012615	  0.121251	  0.024903	 -0.043233	  0.222237	  0.160280	  0.162381	  0.291558	  0.194845	  0.086081	  0.291445	  0.100804	  0.295442
  0.003170	  0.110715	  0.011816	 -0.045596	  0.235361	  0.145506	  0.126762	  0.254465	  0.186303	  0.097369	  0.315349	  0.044191	  0.197505
 -0.007040	  0.090232	  0.047004	 -0.037243	  0.226612	  0.118244	  0.112824	  0.237268	  0.162214	  0.090282	  0.294845	 -0.026833	  0.092051
  0.023159	  0.077183	  0.058126	 -0.003312	  0.226294	  0.092137	  0.106922	  0.246164	  0.105075	  0.076282	  0.232930	 -0.063642	 -0.030036
 -0.002125	  0.081251	  0.046545	  0.005624	  0.215263	  0.091252	  0.066789	  0.203211	  0.099677	  0.034382	  0.179169	 -0.124343	 -0.100931
  0.011803	  0.096851	  0.062775	 -0.021523	  0.183821	  0.086909	  0.044700	  0.167676	  0.089812	  0.003813	  0.143244	 -0.154987	 -0.116639
  0.056194	  0.099332	  0.054396	 -0.023395	  0.174849	  0.110167	  0.073454	  0.171559	  0.043201	 -0.031563	  0.103856	 -0.141905	 -0.072848
  0.053744	  0.081916	  0.094057	 -0.014956	  0.173051	  0.075186	  0.059957	  0.153119	  0.012327	 -0.036929	  0.082778	 -0.117838	 -0.024662
  0.040152	  0.047639	  0.108045	 -0.042224	  0.159848	  0.094902	  0.063020	  0.131715	 -0.074373	 -0.017537	  0.111932	 -0.057194	  0.075742
  0.047135	  0.063262	  0.099088	 -0.081729	  0.160639	  0.105225	  0.045563	  0.095139	 -0.087114	 -0.010045	  0.176952	  0.032372	  0.191972
  0.077403	  0.116217	  0.081084	 -0.094860	  0.152747	  0.120697	  0.022891	  0.070986	 -0.092616	 -0.001795	  0.233472	  0.074142	  0.276714
  0.084734	  0.128994	  0.100215	 -0.096046	  0.150549	  0.094889	 -0.021076	  0.081498	 -0.027224	  0.026662	  0.263924	  0.149126	  0.326621
  0.096097	  0.128652	  0.093308	 -0.107342	  0.162371	  0.072215	 -0.033993	  0.074637	  0.035889	  0.103809	  0.320999	  0.228457	  0.321485
  0.081280	  0.123711	  0.086950	 -0.088407	  0.176944	  0.036798	 -0.053868	  0.112522	  0.061288	  0.183908	  0.372095	  0.229695	  0.296008
  0.061232	  0.108335	  0.086619	 -0.075169	  0.173404	 -0.002345	 -0.006205	  0.148780	  0.119515	  0.176017	  0.387746	  0.195212	  0.218291
  0.081635	  0.058134	  0.100826	 -0.068704	  0.155491	  0.002739	  0.022585	  0.188295	  0.171468	  0.200819	  0.374048	  0.131357	  0.155969
  0.077810	  0.044607	  0.081227	 -0.094973	  0.133814	 -0.001801	  0.029675	  0.243420	  0.239508	  0.179154	  0.350544	  0.044370	  0.090355
  0.076475	  0.077342	  0.071464	 -0.116163	  0.118271	  0.026362	  0.062583	  0.251474	  0.223193	  0.166487	  0.308348	 -0.039623	  0.010887
  0.066539	  0.078856	  0.074856	 -0.123688	  0.102280	  0.082378	  0.091728	  0.229324	  0.159381	  0.145457	  0.224978	 -0.144278	 -0.034195
  0.057111	  0.074754	  0.026922	 -0.117677	  0.127032	  0.107488	  0.122633	  0.215362	  0.128514	  0.046181	  0.145305	 -0.196613	 -0.086493
  0.033035	  0.091044	  0.028327	 -0.124940	  0.149546	  0.152358	  0.121410	  0.158400	  0.097863	 -0.016024	  0.068567	 -0.253823	 -0.116611
 -0.001028	  0.085218	  0.012387	 -0.104924	  0.191317	  0.147785	  0.111435	  0.163336	  0.040789	 -0.045034	 -0.018275	 -0.305984	 -0.089058
  0.000993	  0.078894	 -0.004403	 -0.071625	  0.196835	  0.135583	  0.087330	  0.130227	 -0.021109	 -0.101793	 -0.049650	 -0.351246	 -0.087519
 -0.009077	  0.074075	  0.010275	 -0.072007	  0.190373	  0.128638	  0.071061	  0.104059	 -0.112159	 -0.165476	 -0.100021	 -0.381143	 -0.092427
  0.008194	  0.086060	  0.013136	 -0.091276	  0.212964	  0.097487	  0.051982	  0.066339	 -0.166967	 -0.250109	 -0.129426	 -0.391885	 -0.132805
  0.004863	  0.092209	  0.011207	 -0.070615	  0.210655	  0.027120	  0.026972	  0.002913	 -0.162861	 -0.282568	 -0.146935	 -0.392730	 -0.183677
 -0.029697	  0.108587	  0.016941	 -0.085483	  0.146277	  0.004500	 -0.005191	 -0.023951	 -0.146710	 -0.249122	 -0.140535	 -0.386920	 -0.202051
 -0.028428	  0.143103	  0.031469	 -0.072136	  0.114058	 -0.000194	 -0.050384	 -0.031367	 -0.114329	 -0.258634	 -0.117913	 -0.405244	 -0.173253
 -0.022181	  0.153171	  0.026620	 -0.066198	  0.086743	  0.004651	 -0.099857	 -0.047139	 -0.135412	 -0.240003	 -0.077404	 -0.386991	 -0.183018
 -0.038504	  0.142226	  0.030921	 -0.077421	  0.089596	 -0.003667	 -0.142422	 -0.056033	 -0.120947	 -0.232449	 -0.042962	 -0.363549	 -0.165794
 -0.055584	  0.141678	  0.033071	 -0.085281	  0.134085	 -0.063030	 -0.132203	 -0.066213	 -0.138119	 -0.191542	 -0.048914	 -0.362225	 -0.153927
 -0.031027	  0.143271	 -0.020761	 -0.091780	  0.144501	 -0.094283	 -0.127860	 -0.062844	 -0.122816	 -0.156191	 -0.009859	 -0.349368	 -0.166168
 -0.011318	  0.125716	 -0.059715	 -0.076130	  0.129710	 -0.104402	 -0.148958	 -0.062909	 -0.084361	 -0.124496	  0.007248	 -0.301255	 -0.124757
 -0.027265	  0.117690	 -0.061725	 -0.065517	  0.097680	 -0.086942	 -0.167301	 -0.045892	 -0.045662	 -0.083189	  0.049058	 -0.279589	 -0.067761
 -0.037588	  0.118742	 -0.036356	 -0.061538	  0.052213	 -0.040660	 -0.141036	 -0.005970	 -0.001790	 -0.079464	  0.099154	 -0.270505	 -0.059344
 -0.038095	  0.103410	 -0.037418	 -0.083108	  0.043130	  0.008236	 -0.118499	  0.003873	  0.027690	 -0.084011	  0.115560	 -0.233005	 -0.009525
 -0.017052	  0.118036	 -0.028510	 -0.084007	  0.035691	 -0.007948	 -0.118797	  0.039200	  0.016750	 -0.058825	  0.123127	 -0.177735	  0.059877
 -0.021583	  0.126570	 -0.059527	 -0.072642	  0.067920	 -0.004811	 -0.081502	  0.049788	  0.040581	 -0.016890	  0.154364	 -0.109820	  0.112693
 -0.040792	  0.124909	 -0.052588	 -0.052237	  0.085210	  0.016161	 -0.019938	  0.066857	  0.037481	 -0.017988	  0.162920	 -0.036848	  0.154067
 -0.030918	  0.123691	 -0.048483	 -0.056200	  0.094866	  0.060014	  0.020285	  0.082603	  0.042996	 -0.006371	  0.182329	  0.032230	  0.180848
 -0.013840	  0.145601	 -0.059217	 -0.059259	  0.103691	  0.084180	  0.056529	  0.107959	  0.099285	  0.041649	  0.200434	  0.100344	  0.233784
 -0.023812	  0.178406	 -0.068490	 -0.082236	  0.117755	  0.063922	  0.038071	  0.148829	  0.122308	  0.065579	  0.261829	  0.139953	  0.279204
 -0.052841	  0.170856	 -0.063072	 -0.050520	  0.104140	  0.061810	  0.027808	  0.187796	  0.129555	  0.080184	  0.296489	  0.179116	  0.315927
 -0.074145	  0.184335	 -0.031814	 -0.013433	  0.112883	  0.072313	  0.039324	  0.243540	  0.158414	  0.107968	  0.320536	  0.211648	  0.330567
 -0.070669	  0.150208	 -0.026355	 -0.014756	  0.108537	  0.074809	  0.077607	  0.253388	  0.195499	  0.143542	  0.348800	  0.229627	  0.334759
 -0.088626	  0.087765	 -0.030040	 -0.011410	  0.105468	  0.080796	  0.098978	  0.250535	  0.181399	  0.172595	  0.343356	  0.208615	  0.347160
 -0.089446	  0.075306	 -0.043024	 -0.009665	  0.117567	  0.095004	  0.118829	  0.233171	  0.193058	  0.178473	  0.316466	  0.218074	  0.369527
 -0.061780	  0.029939	 -0.062176	 -0.017399	  0.125414	  0.145859	  0.128972	  0.234307	  0.174945	  0.185695	  0.305668	  0.230268	  0.411793
 -0.037586	  0.030229	 -0.078145	  0.019675	  0.137983	  0.188565	  0.129025	  0.233503	  0.157985	  0.168516	  0.309510	  0.202210	  0.442909
 -0.066649	  0.042936	 -0.069697	  0.066600	  0.163748	  0.199436	  0.124153	  0.247045	  0.134573	  0.144535	  0.306140	  0.223540	  0.425391
 -0.098353	  0.046757	 -0.073972	  0.071248	  0.201222	  0.190702	  0.125047	  0.262810	  0.094410	  0.144204	  0.298128	  0.204948	  0.398259
 -0.115578	  0.057223	 -0.076232	  0.082101	  0.215917	  0.183919	  0.114879	  0.254652	  0.096472	  0.130289	  0.252255	  0.171033	  0.393114
 -0.121813	  0.053090	 -0.085488	  0.083001	  0.234145	  0.179255	  0.085787	  0.234600	  0.101812	  0.113887	  0.204873	  0.169096	  0.346335
 -0.121677	  0.071547	 -0.115344	  0.109168	  0.220263	  0.149596	  0.111708	  0.195548	  0.116007	  0.069749	  0.162672	  0.155417	  0.312362
 -0.113416	  0.089834	 -0.104581	  0.094443	  0.196574	  0.138956	  0.113336	  0.174240	  0.109184	  0.033137	  0.141523	  0.109993	  0.246953
 -0.105985	  0.074151	 -0.061959	  0.070153	  0.199103	  0.115746	  0.114607	  0.162537	  0.087307	  0.035895	  0.128190	  0.109537	  0.207495
 -0.126323	  0.075061	 -0.049539	  0.076827	  0.193743	  0.049968	  0.116900	  0.155704	  0.087920	  0.020247	  0.079010	  0.031523	  0.183550
 -0.138045	  0.105542	 -0.015698	  0.070676	  0.181498	  0.051037	  0.098723	  0.163189	  0.104787	 -0.006533	  0.039534	 -0.028052	  0.095914
 -0.126158	  0.079327	 -0.018831	  0.081453	  0.170253	  0.086322	  0.067621	  0.169902	  0.072320	 -0.035266	  0.033419	 -0.047434	  0.048954
 -0.121416	  0.084168	  0.007003	  0.104909	  0.136881	  0.051017	  0.044641	  0.139061	  0.037970	 -0.059383	  0.025572	 -0.109271	 -0.013256
 -0.138565	  0.102163	  0.021443	  0.100660	  0.154155	  0.038130	  0.017710	  0.104975	 -0.013907	 -0.097199	  0.026768	 -0.138540	 -0.104190
 -0.144577	  0.120476	 -0.000595	  0.093839	  0.132659	  0.053074	  0.004069	  0.086466	 -0.047351	 -0.155102	 -0.004289	 -0.199841	 -0.148669
 -0.167989	  0.136703	 -0.008823	  0.078480	  0.128537	  0.059334	 -0.026815	  0.035084	 -0.061879	 -0.169411	 -0.035345	 -0.235454	 -0.191138
 -0.182756	  0.155817	 -0.014021	  0.086382	  0.142626	  0.026703	 -0.029779	 -0.058679	 -0.074291	 -0.168050	 -0.079401	 -0.241508	 -0.237679
 -0.170102	  0.117962	 -0.033582	  0.073665	  0.127174	 -0.000338	 -0.015441	 -0.115141	 -0.104308	 -0.148028	 -0.117410	 -0.305933	 -0.259664
 -0.135525	  0.095462	 -0.013179	  0.072278	  0.130393	 -0.028950	 -0.019976	 -0.142381	 -0.127825	 -0.139315	 -0.135997	 -0.347047	 -0.298522
 -0.140866	  0.105582	 -0.025158	  0.081456	  0.132010	 -0.020197	 -0.055940	 -0.127755	 -0.143019	 -0.130873	 -0.116994	 -0.352992	 -0.295213
 -0.149084	  0.090926	 -0.058785	  0.087740	  0.096017	 -0.045652	 -0.075436	 -0.117862	 -0.135112	 -0.153991	 -0.150559	 -0.365800	 -0.301675
 -0.113113	  0.086559	 -0.022912	  0.099096	  0.086155	 -0.083132	 -0.132823	 -0.106114	 -0.105857	 -0.187341	 -0.148876	 -0.382019	 -0.287402
 -0.129869	  0.126163	 -0.017082	  0.085580	  0.081220	 -0.093553	 -0.156168	 -0.103981	 -0.123844	 -0.197584	 -0.121210	 -0.389226	 -0.297244
 -0.128960	  0.146187	 -0.052204	  0.074630	  0.053604	 -0.094136	 -0.178369	 -0.086610	 -0.141170	 -0.176952	 -0.152899	 -0.360458	 -0.325225
 -0.107139	  0.111232	 -0.075110	  0.044512	  0.055699	 -0.132367	 -0.212226	 -0.080921	 -0.143265	 -0.170929	 -0.175591	 -0.360154	 -0.335214
 -0.115837	  0.060281	 -0.072746	  0.015929	  0.049541	 -0.142206	 -0.241248	 -0.060336	 -0.162547	 -0.197655	 -0.182268	 -0.355651	 -0.296063
 -0.120569	  0.033142	 -0.066530	  0.008575	  0.030331	 -0.144584	 -0.222851	 -0.057572	 -0.148784	 -0.167478	 -0.152942	 -0.319866	 -0.243848
 -0.094959	  0.039944	 -0.085171	  0.010859	 -0.002148	 -0.140359	 -0.202269	 -0.083771	 -0.140134	 -0.134582	 -0.135116	 -0.306934	 -0.213747
 -0.093304	  0.058706	 -0.100784	  0.002568	 -0.044951	 -0.159385	 -0.164982	 -0.087669	 -0.119681	 -0.110140	 -0.125215	 -0.282154	 -0.167295
 -0.123426	  0.057535	 -0.117837	 -0.023794	 -0.076031	 -0.181843	 -0.157229	 -0.045099	 -0.116559	 -0.112638	 -0.121794	 -0.255822	 -0.152082
 -0.135784	  0.041156	 -0.123763	 -0.032488	 -0.067737	 -0.161958	 -0.113064	 -0.028558	 -0.105101	 -0.078416	 -0.080892	 -0.209225	 -0.092288
 -0.147613	  0.053959	 -0.126893	 -0.046340	 -0.046210	 -0.186831	 -0.093665	 -0.010504	 -0.026721	 -0.076588	 -0.017769	 -0.132488	 -0.027855
 -0.151593	  0.081581	 -0.120256	 -0.062216	 -0.024280	 -0.156555	 -0.091685	  0.019071	  0.008862	 -0.082798	 -0.005612	 -0.084679	  0.008114
 -0.121636	  0.098549	 -0.109303	 -0.058892	  0.013241	 -0.108299	 -0.051457	  0.083683	  0.039189	 -0.057548	  0.014762	 -0.049370	  0.047349
 -0.113184	  0.106781	 -0.134745	 -0.022126	  0.015966	 -0.103695	 -0.007548	  0.129490	  0.096832	 -0.035068	  0.049810	 -0.037208	  0.079638
 -0.094397	  0.111167	 -0.133921	 -0.034206	 -0.004954	 -0.089016	  0.017402	  0.148795	  0.149504	  0.002448	  0.107885	 -0.007947	  0.121981
 -0.104328	  0.127322	 -0.109394	 -0.044487	 -0.041816	 -0.045022	 -0.009095	  0.159929	  0.142237	  0.016256	  0.099471	 -0.033772	  0.122351
 -0.125210	  0.130188	 -0.123983	 -0.023932	 -0.041835	 -0.021423	  0.015948	  0.183737	  0.126864	 -0.002092	  0.078498	 -0.052984	  0.114964
 -0.105869	  0.101643	 -0.147581	 -0.027653	 -0.031820	  0.015404	  0.040552	  0.182369	  0.168165	 -0.025310	  0.070555	 -0.003206	  0.121895
 -0.085503	  0.128497	 -0.135659	 -0.018849	 -0.010444	  0.033947	  0.076074	  0.176061	  0.156438	 -0.061679	  0.060184	  0.024237	  0.113967
 -0.122417	  0.137606	 -0.124014	 -0.013207	  0.002299	  0.006761	  0.071973	  0.195404	  0.128540	 -0.070579	  0.046022	  0.028658	  0.106957
 -0.135474	  0.137198	 -0.118154	 -0.029041	 -0.006494	  0.016638	  0.095913	  0.180085	  0.101407	 -0.040203	  0.039409	  0.034092	  0.126682
 -0.134137	  0.123847	 -0.122364	 -0.045384	  0.026464	  0.015702	  0.086312	  0.174043	  0.069482	 -0.057302	  0.079650	  0.041543	  0.114566
 -0.120031	  0.108958	 -0.127958	 -0.045678	  0.079165	  0.022093	  0.064474	  0.125700	  0.046190	 -0.054199	  0.066755	  0.063456	  0.084755
 -0.110825	  0.119992	 -0.101106	 -0.068758	  0.129159	  0.040501	  0.070836	  0.104661	  0.048604	 -0.079458	  0.061189	  0.084645	  0.067774
 -0.065869	  0.105129	 -0.081722	 -0.051738	  0.133460	  0.020539	  0.051456	  0.107172	  0.059036	 -0.080863	  0.067680	  0.069697	  0.064332
 -0.047784	  0.109674	 -0.114456	 -0.011875	  0.147688	  0.014268	  0.048679	  0.102672	 -0.010779	 -0.043274	  0.054067	  0.032466	  0.043579
 -0.062288	  0.108805	 -0.118589	  0.012644	  0.140829	 -0.002527	  0.019490	  0.072053	 -0.044690	 -0.065994	  0.033854	  0.022720	  0.032350
 -0.086375	  0.142453	 -0.113365	  0.053864	  0.089574	 -0.016634	 -0.003555	  0.066572	 -0.019812	 -0.061473	  0.015387	  0.045931	  0.015291
 -0.112051	  0.124341	 -0.072453	  0.082545	  0.048639	 -0.032929	  0.006646	  0.075986	  0.011346	 -0.065346	 -0.013008	  0.036750	  0.000999
 -0.144974	  0.122046	 -0.059746	  0.081521	  0.010878	 -0.019522	  0.001071	  0.082532	  0.049036	 -0.066917	 -0.046396	 -0.017088	  0.005279
 -0.122676	  0.134829	 -0.088739	  0.066376	  0.040471	 -0.020894	 -0.011956	  0.067439	  0.030663	 -0.063845	 -0.063027	 -0.087380	  0.048372
 -0.107033	  0.148394	 -0.063429	  0.015249	  0.041606	 -0.039289	 -0.001449	  0.033929	 -0.005606	 -0.090789	 -0.103841	 -0.148900	  0.055979
 -0.099737	  0.177877	 -0.035203	 -0.023681	  0.019426	 -0.059228	  0.006315	  0.069819	 -0.007153	 -0.112634	 -0.140074	 -0.174584	  0.025626
 -0.096442	  0.189112	 -0.045330	 -0.004458	  0.029949	 -0.101486	  0.006467	  0.057264	 -0.025023	 -0.100858	 -0.167602	 -0.166802	  0.028536
 -0.089348	  0.157362	 -0.049924	  0.000279	  0.024149	 -0.071821	 -0.011781	  0.048264	 -0.039134	 -0.104221	 -0.147717	 -0.185858	  0.002255
 -0.069196	  0.163376	 -0.078434	  0.005041	  0.011486	 -0.056107	  0.004201	  0.046704	 -0.028290	 -0.113700	 -0.123140	 -0.192833	  0.006204
 -0.056136	  0.155920	 -0.057958	  0.026094	 -0.006758	 -0.059675	 -0.005696	  0.052306	 -0.058651	 -0.106291	 -0.122272	 -0.199014	  0.012653
 -0.038043	  0.149200	 -0.019033	  0.028202	  0.004161	 -0.062261	  0.030467	  0.050084	 -0.057235	 -0.147368	 -0.109145	 -0.172464	 -0.012264
 -0.049317	  0.167728	 -0.041976	  0.007315	  0.037607	 -0.084606	  0.065531	  0.054819	 -0.047257	 -0.165669	 -0.095055	 -0.129779	  0.021150
 -0.039546	  0.151043	 -0.073550	  0.015335	  0.055925	 -0.085425	  0.036394	  0.045331	 -0.091124	 -0.125597	 -0.042058	 -0.110740	 -0.023727
 -0.019425	  0.164664	 -0.064256	 -0.005389	  0.034688	 -0.086911	 -0.005578	  0.025863	 -0.095719	 -0.085766	 -0.018782	 -0.092126	 -0.076881
 -0.039040	  0.120156	 -0.075696	 -0.065774	  0.030361	 -0.078775	 -0.024503	  0.042327	 -0.119982	 -0.053037	 -0.032515	 -0.069008	 -0.071189
 -0.058500	  0.109983	 -0.068795	 -0.068748	 -0.013771	 -0.079047	 -0.041097	  0.066585	 -0.091925	 -0.094747	  0.006183	 -0.068786	 -0.053014
 -0.063847	  0.124430	 -0.082720	 -0.076337	 -0.005063	 -0.081931	 -0.039437	  0.073506	 -0.053298	 -0.073764	 -0.012046	 -0.093210	 -0.055855
 -0.064094	  0.110961	 -0.080811	 -0.061805	 -0.007324	 -0.074097	 -0.078416	  0.085524	 -0.046172	 -0.072984	 -0.008242	 -0.076677	 -0.040747
 -0.054397	  0.118787	 -0.070970	 -0.029765	  0.018702	 -0.135085	 -0.147139	  0.098746	 -0.056455	 -0.070963	  0.015391	 -0.066305	 -0.043594
 -0.037909	  0.102402	 -0.017879	 -0.017356	  0.013270	 -0.132266	 -0.164105	  0.088207	 -0.064343	 -0.039094	  0.017349	 -0.089223	 -0.063783
 -0.032206	  0.117530	 -0.006621	 -0.059663	 -0.015480	 -0.147140	 -0.134836	  0.098114	 -0.054620	 -0.052292	  0.034132	 -0.107236	 -0.047854
 -0.038576	  0.141011	 -0.040294	 -0.084846	 -0.004006	 -0.165822	 -0.118782	  0.074306	 -0.044253	 -0.052010	  0.031668	 -0.107975	 -0.007068
 -0.041497	  0.109337	 -0.044873	 -0.076039	 -0.003895	 -0.126886	 -0.099395	  0.063811	 -0.061864	 -0.065071	  0.013872	 -0.077480	  0.015973
 -0.056871	  0.125352	 -0.060923	 -0.042153	 -0.000405	 -0.089049	 -0.068519	  0.056677	 -0.090251	 -0.071578	 -0.008795	 -0.114502	  0.000333
 -0.041131	  0.152284	 -0.028569	 -0.046994	 -0.023972	 -0.061059	 -0.079860	  0.048164	 -0.070794	 -0.068022	 -0.039644	 -0.116274	  0.039336
 -0.016415	  0.129318	 -0.000776	 -0.103479	 -0.065210	 -0.010337	 -0.090056	  0.053547	 -0.031848	 -0.079580	 -0.021317	 -0.117223	  0.060083
 -0.021273	  0.129977	  0.030987	 -0.146059	 -0.072713	 -0.001203	 -0.082843	  0.055808	 -0.035194	 -0.094139	 -0.007887	 -0.087522	  0.053006
 -0.026050	  0.141125	  0.005968	 -0.126699	 -0.054290	 -0.014776	 -0.077005	  0.069293	 -0.035370	 -0.089853	 -0.019883	 -0.065848	  0.075627
 -0.023050	  0.128007	  0.003022	 -0.077970	 -0.055311	 -0.011850	 -0.060548	  0.047742	 -0.037569	 -0.063642	 -0.011450	 -0.067378	  0.109490
  0.026146	  0.095285	  0.032342	 -0.068538	 -0.074129	  0.016598	 -0.054503	  0.043482	 -0.023919	 -0.055889	  0.014220	 -0.091671	  0.126089
  0.018229	  0.073505	  0.019501	 -0.053642	 -0.063890	  0.022832	 -0.042910	  0.047683	 -0.026043	 -0.047147	  0.021114	 -0.081325	  0.103587
 -0.008552	  0.112358	 -0.011141	 -0.068014	 -0.048551	  0.017374	 -0.043145	  0.058380	 -0.020834	 -0.052976	 -0.013237	 -0.025649	  0.125528
 -0.010966	  0.108976	  0.009159	 -0.087281	 -0.045323	  0.022149	 -0.039209	  0.069354	 -0.032384	 -0.018395	  0.012774	  0.007991	  0.102783
 -0.007671	  0.108254	  0.023306	 -0.137926	 -0.036888	  0.022650	 -0.023498	  0.109451	 -0.009723	 -0.026723	  0.060654	  0.016948	  0.060090
 -0.000367	  0.090211	  0.023221	 -0.159964	 -0.047058	  0.042854	 -0.037458	  0.098286	 -0.007043	  0.007072	  0.086862	  0.020151	  0.041398
  0.027255	  0.093952	  0.000401	 -0.143567	 -0.021919	  0.065441	 -0.058658	  0.077242	 -0.008780	  0.014110	  0.072925	  0.042991	  0.057543
  0.029364	  0.100739	 -0.028640	 -0.167162	  0.001691	  0.079790	 -0.052086	  0.057292	 -0.013135	  0.001644	  0.053435	  0.046256	  0.037366
  0.042355	  0.095594	 -0.035114	 -0.137998	  0.017119	  0.078164	 -0.050619	  0.062047	 -0.028569	  0.003093	  0.053486	  0.031104	  0.011908
  0.066871	  0.106768	 -0.043755	 -0.117314	 -0.014296	  0.062344	 -0.057664	  0.093015	 -0.039927	  0.006726	  0.034894	  0.047624	  0.001194
  0.070872	  0.122921	 -0.051557	 -0.108226	 -0.027855	  0.080439	 -0.009314	  0.091743	 -0.051961	  0.029281	  0.057359	  0.018095	  0.007344
  0.074117	  0.122920	 -0.006507	 -0.119246	 -0.059442	  0.074446	 -0.013471	  0.145363	 -0.041504	 -0.000565	  0.075471	 -0.008073	  0.045068
  0.097807	  0.138734	  0.017342	 -0.126362	 -0.057010	  0.086397	  0.001144	  0.134567	 -0.025075	  0.016250	  0.066490	 -0.012316	  0.050636
  0.105723	  0.113525	  0.021743	 -0.134305	 -0.053563	  0.105511	  0.053366	  0.115050	 -0.028586	  0.045089	  0.065123	 -0.011509	  0.038966
  0.070351	  0.087249	  0.012487	 -0.121025	 -0.011068	  0.106392	  0.030852	  0.103524	 -0.015560	  0.038386	  0.076664	 -0.017231	  0.073011
  0.025251	  0.100661	  0.011061	 -0.105892	 -0.014650	  0.104692	  0.003595	  0.082778	 -0.018409	 -0.014918	  0.089546	 -0.027530	  0.085950
  0.006055	  0.086872	  0.053952	 -0.117044	 -0.032247	  0.103299	 -0.019140	  0.094257	 -0.041908	 -0.058087	  0.095919	 -0.035991	  0.068597
 -0.019632	 -0.014173	  0.050931	  0.064649	  0.001934	  0.000929	 -0.028229	 -0.009109	  0.037062	 -0.097592	 -0.014681	  0.032100	  0.010797
 -0.013335	 -0.010513	  0.039459	  0.057630	 -0.022889	 -0.006508	 -0.004701	 -0.028954	  0.040427	 -0.079628	 -0.025629	  0.028344	 -0.014783
 -0.024788	 -0.029088	  0.017282	  0.032825	 -0.033333	 -0.024931	  0.008483	 -0.031257	  0.060015	 -0.065071	 -0.024572	  0.025554	 -0.002011
 -0.014999	 -0.037864	  0.031692	  0.028333	 -0.032325	 -0.039657	 -0.020283	 -0.024958	  0.017935	 -0.072473	 -0.041497	  0.013858	  0.010857
 -0.022865	 -0.035078	  0.039151	  0.011626	 -0.049123	 -0.040048	  0.013358	 -0.004062	 -0.012064	 -0.037674	 -0.038689	  0.023713	  0.027808
 -0.029781	 -0.065375	  0.057422	  0.024905	 -0.059121	 -0.040318	  0.018035	  0.033586	 -0.003091	 -0.057532	 -0.008894	  0.009001	  0.006021
 -0.025239	 -0.052612	  0.024993	  0.035085	 -0.028272	 -0.005647	 -0.029264	  0.052242	  0.011985	 -0.038727	 -0.010857	 -0.014678	 -0.005658
  0.000209	  0.009431	 -0.011505	  0.030883	  0.003741	 -0.022593	 -0.047520	  0.039579	  0.015172	 -0.015532	  0.006058	  0.028041	  0.011058
 -0.004771	  0.016732	 -0.009578	  0.019869	  0.020940	 -0.046337	 -0.026554	  0.029376	  0.016673	 -0.026848	 -0.017380	  0.018326	  0.020086
 -0.022162	 -0.000252	  0.014370	  0.012581	  0.029945	 -0.021567	 -0.014918	  0.045837	  0.014665	  0.016916	 -0.028132	  0.032317	  0.027502
 -0.033059	 -0.008273	 -0.016211	 -0.001393	  0.029925	  0.030018	 -0.016565	  0.019199	 -0.017285	  0.023674	 -0.005510	  0.038585	 -0.013944
 -0.022232	 -0.011220	 -0.029434	  0.000707	  0.004655	  0.017692	  0.001618	 -0.010311	 -0.029651	  0.024386	  0.026282	  0.034818	 -0.011600
  0.007270	  0.008041	 -0.036243	 -0.007997	 -0.007501	  0.017861	  0.035247	 -0.047182	 -0.014179	  0.015300	  0.004166	  0.026152	  0.030520
  0.015498	  0.029739	 -0.054297	 -0.048135	  0.020778	  0.025340	  0.049739	 -0.029163	  0.004703	  0.028635	  0.012112	  0.002443	  0.008300
  0.022895	  0.045008	 -0.052251	 -0.054326	  0.032244	  0.024448	  0.039396	 -0.020093	 -0.044767	  0.074210	  0.037034	 -0.003566	  0.022462
  0.022075	  0.025453	 -0.040554	 -0.038134	  0.024208	  0.018163	  0.046431	  0.020445	 -0.054900	  0.080770	  0.039887	 -0.006047	 -0.013051
  0.040235	  0.052713	 -0.036807	 -0.049114	  0.008117	  0.019206	  0.021057	  0.027135	 -0.018827	  0.067787	  0.032992	 -0.047665	 -0.039914
  0.066244	  0.059170	 -0.028276	 -0.053467	  0.009172	  0.041295	 -0.005609	 -0.013912	 -0.006485	  0.082505	  0.046312	 -0.043335	  0.027378
  0.044234	  0.019207	  0.014762	 -0.035984	  0.031061	  0.037277	 -0.023672	 -0.018696	 -0.009807	  0.059983	  0.026905	 -0.072171	 -0.012366
  0.014205	 -0.001047	  0.025095	 -0.030543	  0.015844	  0.015377	 -0.016049	 -0.029698	 -0.007582	  0.016912	 -0.015907	 -0.125788	 -0.089463
 -0.025185	  0.039291	  0.001805	 -0.045245	  0.002648	  0.018388	  0.011416	 -0.006925	  0.004252	  0.041645	  0.004017	 -0.027890	  0.031366
 -0.040477	  0.064317	 -0.010685	 -0.043031	 -0.012582	  0.031438	 -0.005500	  0.008419	  0.055772	  0.043634	  0.020332	 -0.036074	 -0.001711
 -0.044646	  0.071885	  0.000421	 -0.023928	 -0.007215	  0.033059	  0.008603	 -0.002789	  0.037460	  0.029677	 -0.038443	 -0.118878	 -0.106846
 -0.036619	  0.072464	  0.003781	 -0.021327	  0.011783	  0.057724	  0.037927	 -0.011360	  0.021441	  0.059537	  0.020872	 -0.042416	  0.023591
 -0.046762	  0.059456	  0.030273	  0.029081	 -0.005192	  0.065513	  0.015372	 -0.030331	 -0.005439	  0.072495	  0.026210	 -0.074658	  0.065826
 -0.072577	  0.041975	  0.004611	  0.001079	 -0.023243	  0.056794	  0.021391	 -0.046341	  0.000632	  0.024471	 -0.012020	 -0.201129	 -0.114531
 -0.070790	 -0.006632	  0.002578	 -0.013342	 -0.006468	  0.044506	  0.011215	 -0.030827	  0.014668	  0.018130	  0.037493	 -0.161287	 -0.050755
 -0.065643	 -0.003166	  0.055792	 -0.029825	 -0.012269	  0.051021	 -0.019373	 -0.006985	 -0.003979	  0.005751	  0.084715	 -0.104433	  0.013744
 -0.085741	  0.014272	  0.054414	 -0.039959	 -0.046894	  0.049666	 -0.009281	 -0.019133	 -0.053757	 -0.023177	  0.030381	 -0.172450	 -0.113783
 -0.082441	  0.028233	  0.053412	 -0.060337	 -0.048963	  0.044434	  0.029682	  0.004381	 -0.031055	  0.006638	  0.040649	 -0.144985	 -0.061685
 -0.090043	  0.029854	  0.042333	 -0.058154	 -0.048288	  0.042546	  0.028871	  0.009096	 -0.021123	  0.042935	  0.090834	 -0.063325	  0.063256
 -0.057040	  0.032815	  0.070893	 -0.028314	 -0.020533	  0.010193	  0.072003	 -0.004863	 -0.020639	 -0.002238	  0.063381	 -0.114040	 -0.105621
 -0.061324	  0.028125	  0.043718	 -0.033863	 -0.026586	  0.022943	  0.091520	 -0.031526	 -0.009604	 -0.011684	  0.062242	 -0.109395	 -0.129572
 -0.050714	 -0.000586	  0.000330	 -0.027703	 -0.048483	  0.046073	  0.080089	 -0.055772	 -0.011238	 -0.033221	  0.086412	 -0.086666	  0.010647
 -0.055652	 -0.038374	 -0.017948	 -0.037328	 -0.023204	  0.036344	  0.055383	 -0.075139	  0.001502	 -0.083428	  0.059054	 -0.174367	 -0.062497
 -0.022432	 -0.024208	  0.004684	 -0.012413	  0.003207	  0.043233	  0.071779	 -0.051485	 -0.021370	 -0.087540	  0.058248	 -0.163991	 -0.084257
 -0.012349	 -0.002996	  0.022497	  0.019716	 -0.013775	  0.041006	  0.113084	 -0.044296	 -0.004744	 -0.069321	  0.104505	 -0.105535	  0.049955
 -0.007474	 -0.010307	  0.038080	  0.020391	  0.037250	  0.042955	  0.143060	 -0.057439	 -0.034820	 -0.068258	  0.060939	 -0.149425	 -0.048733
 -0.009647	  0.012533	  0.023461	  0.019786	  0.016984	  0.080442	  0.135609	 -0.064620	 -0.007054	 -0.043013	  0.029821	 -0.193811	 -0.122130
 -0.022294	  0.044779	  0.009101	  0.001640	 -0.003250	  0.058535	  0.098652	 -0.070348	  0.041358	  0.018044	  0.079091	 -0.112230	  0.019336
 -0.047970	  0.075418	  0.042586	  0.013918	  0.035095	  0.029771	  0.089810	 -0.057410	  0.034833	  0.028578	  0.040545	 -0.116131	 -0.063374
 -0.057813	  0.049007	  0.067277	  0.031852	  0.044951	  0.005385	  0.089348	 -0.077123	  0.031685	  0.035494	  0.025888	 -0.129237	 -0.167250
 -0.059480	  0.013900	  0.023015	  0.020628	  0.061571	 -0.006991	  0.108304	 -0.052178	  0.051873	  0.045996	  0.092126	 -0.056724	 -0.026872
 -0.057151	  0.024784	  0.006401	  0.062188	  0.050411	 -0.020433	  0.082521	 -0.023513	  0.039541	  0.030362	  0.092625	 -0.115397	 -0.045221
 -0.070223	  0.011248	  0.004377	  0.097016	  0.026027	 -0.073463	  0.072729	 -0.040146	  0.018121	 -0.001444	  0.035893	 -0.201082	 -0.185409
 -0.072147	  0.007095	 -0.011042	  0.052655	  0.038987	 -0.074283	  0.054284	 -0.058086	  0.041635	  0.016871	  0.069821	 -0.129600	 -0.059144
 -0.074549	 -0.002790	 -0.008377	  0.001090	  0.026852	 -0.070262	  0.045320	 -0.055587	  0.049177	  0.007566	  0.060141	 -0.132153	 -0.054666
 -0.073909	 -0.010786	 -0.022579	  0.007202	  0.005699	 -0.048557	  0.036390	 -0.064061	  0.056370	 -0.026690	 -0.007724	 -0.214286	 -0.189694
 -0.052522	 -0.033116	 -0.033113	  0.015233	  0.021683	 -0.030241	  0.068751	 -0.047775	  0.047244	  0.003219	  0.034424	 -0.139782	 -0.050756
 -0.071943	 -0.050947	 -0.039369	 -0.008336	  0.019922	 -0.003147	  0.090732	 -0.045054	  0.051285	  0.000154	  0.039706	 -0.129272	  0.011768
 -0.110650	 -0.048218	 -0.030681	 -0.016565	  0.018555	 -0.007174	  0.058340	 -0.066437	  0.050955	 -0.032311	  0.000450	 -0.203383	 -0.140271
 -0.120135	 -0.060336	 -0.030214	 -0.039237	  0.032169	 -0.006897	  0.040994	 -0.078265	  0.040542	 -0.010172	  0.025129	 -0.151802	 -0.057935
 -0.091939	 -0.049189	 -0.008592	 -0.034984	  0.028040	 -0.024236	  0.052896	 -0.075073	  0.046468	  0.010425	  0.040651	 -0.125335	  0.010295
 -0.099404	 -0.030785	 -0.052250	 -0.028985	  0.027767	 -0.034956	  0.060536	 -0.110376	  0.062996	 -0.016061	  0.010161	 -0.220976	 -0.117019
 -0.088529	 -0.057591	 -0.057117	 -0.041688	  0.054569	 -0.016898	  0.049951	 -0.114131	  0.069564	 -0.037288	  0.015116	 -0.188847	 -0.040630
 -0.074227	 -0.059660	 -0.035757	 -0.060414	  0.039976	  0.003952	  0.074806	 -0.115724	  0.084050	 -0.032568	  0.037196	 -0.136980	  0.074953
 -0.033546	 -0.046840	 -0.024088	 -0.053284	  0.011258	 -0.000879	  0.104085	 -0.102433	  0.060425	 -0.053491	  0.009525	 -0.225470	 -0.043410
 -0.018416	 -0.083139	 -0.044106	 -0.016099	 -0.010379	 -0.009699	  0.110096	 -0.083764	  0.046293	 -0.059791	  0.011238	 -0.247930	 -0.025243
 -0.039337	 -0.050093	 -0.021643	 -0.000894	 -0.009823	 -0.040109	  0.081620	 -0.093835	  0.056509	  0.008181	  0.034983	 -0.180974	  0.114842
 -0.058575	 -0.018619	  0.005527	  0.011489	 -0.018740	 -0.049542	  0.055156	 -0.109298	  0.001979	 -0.012552	  0.015892	 -0.225915	 -0.073421
 -0.031864	 -0.024903	  0.009931	 -0.005687	 -0.030362	 -0.028925	  0.041952	 -0.116493	 -0.012239	 -0.070297	  0.010506	 -0.185454	 -0.132464
 -0.036865	 -0.020138	  0.011503	 -0.011970	 -0.022610	 -0.021538	  0.058102	 -0.112740	  0.016319	 -0.033996	  0.049003	 -0.083137	  0.054239
 -0.054021	 -0.030912	 -0.004933	 -0.025814	 -0.002076	 -0.012397	  0.059664	 -0.096654	 -0.047702	 -0.034325	  0.022579	 -0.116032	 -0.000542
 -0.022537	 -0.033383	 -0.010360	  0.004556	 -0.026396	 -0.022114	  0.064694	 -0.119500	 -0.052122	 -0.044750	  0.014991	 -0.152956	 -0.038582
 -0.001175	 -0.023323	  0.011352	  0.011344	 -0.032595	 -0.020147	  0.079553	 -0.119059	 -0.008816	  0.001893	  0.089848	 -0.121221	  0.138607
  0.008385	 -0.030837	 -0.011050	 -0.002522	 -0.014724	 -0.019127	  0.095788	 -0.110000	  0.021277	 -0.009904	  0.059156	 -0.163539	  0.086308
  0.005515	 -0.034929	  0.000342	 -0.013444	 -0.001492	 -0.039524	  0.106719	 -0.098428	  0.038135	 -0.022540	  0.014862	 -0.189253	 -0.035191
 -0.018777	 -0.023657	 -0.003900	  0.001602	  0.020888	 -0.016493	  0.089674	 -0.100595	  0.045969	  0.000295	  0.059902	 -0.068023	  0.119035
 -0.009884	 -0.026584	 -0.011852	  0.009973	  0.014365	  0.009488	  0.073217	 -0.100601	  0.045001	 -0.000340	  0.048674	 -0.090318	  0.060883
 -0.007464	 -0.036815	 -0.033671	 -0.011288	  0.026335	  0.014858	  0.060691	 -0.087918	  0.013547	 -0.008844	  0.003961	 -0.158069	 -0.105754
  0.054217	 -0.051012	 -0.031138	 -0.001126	  0.024472	  0.016750	  0.064724	 -0.055007	  0.043428	  0.016259	  0.032054	 -0.073837	  0.023354
  0.055738	 -0.044654	  0.005017	 -0.025778	  0.036839	  0.055724	  0.046320	 -0.078648	  0.039335	  0.035610	  0.044764	 -0.086468	  0.020258
  0.061249	 -0.060976	  0.004382	 -0.020075	  0.054362	  0.085206	  0.051925	 -0.087493	  0.045747	  0.029901	  0.014879	 -0.151729	 -0.088308
  0.066283	 -0.047168	 -0.009725	 -0.004352	  0.018386	  0.068753	  0.060725	 -0.078760	  0.049948	  0.073675	  0.078098	 -0.110259	  0.050066
  0.048424	 -0.033264	  0.006679	 -0.000789	  0.016611	  0.046174	  0.055847	 -0.088897	  0.040054	  0.071545	  0.073440	 -0.103108	  0.071746
  0.057074	 -0.050404	  0.007372	  0.009599	  0.023578	  0.001924	  0.057861	 -0.099942	  0.024950	  0.049709	  0.021989	 -0.176489	 -0.069320
  0.075139	 -0.054367	  0.008185	  0.036027	  0.018506	  0.045737	  0.066074	 -0.098940	  0.003448	  0.044422	  0.063255	 -0.147373	  0.005810
  0.071591	 -0.048898	  0.006934	  0.037585	  0.036840	  0.077995	  0.061479	 -0.103633	 -0.012252	  0.064604	  0.071169	 -0.100185	  0.078193
  0.050820	 -0.045988	  0.010940	  0.012972	  0.019868	  0.074757	  0.055790	 -0.091766	 -0.036141	  0.027990	  0.023049	 -0.198763	 -0.063239
  0.039730	 -0.034348	  0.022327	  0.007561	 -0.028276	  0.049303	  0.052674	 -0.057231	 -0.066563	  0.008799	  0.054534	 -0.181460	 -0.015226
  0.052720	 -0.039389	  0.017149	  0.008125	 -0.026760	  0.061996	  0.079945	 -0.076432	 -0.018023	  0.052403	  0.104887	 -0.079148	  0.093368
  0.037344	 -0.061111	  0.038300	  0.024995	  0.018266	  0.065565	  0.089681	 -0.091468	 -0.007985	  0.048802	  0.085948	 -0.106255	 -0.053108
  0.035697	 -0.049508	  0.034227	  0.027709	  0.034332	  0.080897	  0.068698	 -0.090075	  0.050594	  0.024986	  0.087470	 -0.060044	 -0.047633
  0.038708	 -0.061370	  0.029443	  0.055935	  0.040380	  0.088572	  0.086023	 -0.100726	  0.089592	  0.050670	  0.153608	  0.025830	  0.084310
  0.061601	 -0.048969	  0.037986	  0.096284	  0.059092	  0.060380	  0.081136	 -0.082668	  0.061239	  0.065973	  0.119220	 -0.057850	 -0.010865
  0.059780	 -0.042034	  0.048850	  0.081145	  0.032803	  0.058144	  0.064287	 -0.092470	  0.033287	  0.027008	  0.116036	 -0.044157	 -0.053800
  0.033437	 -0.066947	  0.065376	  0.060578	  0.031630	  0.052763	  0.071754	 -0.125071	  0.041985	  0.058681	  0.132150	  0.067221	  0.065117
  0.017366	 -0.065673	  0.086572	  0.034867	  0.073380	  0.042333	  0.082982	 -0.114131	  0.015580	  0.066294	  0.110612	 -0.008718	 -0.044784
  0.038582	 -0.050982	  0.086884	  0.030991	  0.084786	  0.037095	  0.075192	 -0.141104	 -0.013283	  0.051932	  0.094545	 -0.027652	 -0.091841
  0.044878	 -0.073007	  0.081998	  0.012875	  0.073027	  0.028815	  0.105854	 -0.150792	 -0.016415	  0.063342	  0.127443	  0.074955	  0.076700
  0.057342	 -0.086486	  0.062008	 -0.013976	  0.058565	  0.045980	  0.110328	 -0.106016	  0.004081	  0.033795	  0.068270	  0.014665	  0.023034
  0.029430	 -0.048841	  0.091762	 -0.020849	  0.031697	  0.034526	  0.064725	 -0.090894	  0.018365	  0.031943	  0.010682	 -0.055844	 -0.071238
  0.032318	 -0.011141	  0.080260	 -0.019301	  0.009951	  0.022951	  0.057476	 -0.079666	  0.050418	  0.062381	  0.057020	  0.027469	  0.091909
  0.044389	 -0.021509	  0.027517	 -0.029722	  0.010003	  0.021642	  0.070082	 -0.108760	  0.026984	  0.031442	  0.094542	  0.056948	  0.061487
  0.061698	 -0.039760	  0.032057	 -0.019652	 -0.000004	  0.019568	  0.058588	 -0.124359	  0.013506	  0.003567	  0.059771	 -0.011264	 -0.078520
  0.015272	 -0.047705	  0.048048	  0.004927	  0.026981	  0.005622	  0.056069	 -0.092789	  0.036259	  0.016618	  0.100890	  0.067970	  0.023673
  0.005339	 -0.064010	  0.036231	  0.013634	  0.034051	 -0.007218	  0.038843	 -0.075188	  0.028277	  0.023090	  0.113058	  0.061844	  0.040678
  0.059706	 -0.035317	  0.026510	  0.007029	  0.045041	 -0.002236	  0.024460	 -0.072299	  0.027422	 -0.021904	  0.065463	 -0.019465	 -0.088439
  0.088175	 -0.033705	  0.055235	 -0.019289	  0.063855	 -0.009653	  0.040983	 -0.044023	  0.001942	 -0.029415	  0.083875	  0.049307	 -0.005590
  0.071388	 -0.049096	  0.051939	 -0.038309	  0.071718	  0.015541	  0.085522	 -0.045563	 -0.037008	 -0.036914	  0.065467	  0.076032	  0.062743
  0.062221	 -0.031489	  0.049303	 -0.055447	  0.053625	  0.043386	  0.105608	 -0.059350	 -0.057797	 -0.056629	 -0.003539	  0.006239	 -0.087920
  0.076859	 -0.023923	  0.046869	 -0.078868	  0.041317	  0.075888	  0.133644	 -0.063008	 -0.040525	 -0.028651	  0.047465	  0.044637	 -0.023406
  0.105773	 -0.034472	  0.061081	 -0.064097	  0.022030	  0.063824	  0.125812	 -0.048134	 -0.057796	 -0.022044	  0.082492	  0.078557	  0.056948
  0.100300	 -0.026558	  0.074441	 -0.036398	  0.019559	  0.049873	  0.125203	 -0.060709	 -0.076854	 -0.064243	  0.044770	 -0.020381	 -0.090938
  0.083261	 -0.025145	  0.080363	 -0.005455	  0.012442	  0.054080	  0.102551	 -0.062549	 -0.069220	 -0.032940	  0.091384	 -0.036765	 -0.028009
  0.066439	 -0.029483	  0.076315	  0.027578	 -0.025179	  0.019296	  0.090326	 -0.008507	 -0.070909	  0.023413	  0.125362	  0.005760	  0.062170
  0.082055	 -0.024383	  0.075927	  0.022895	 -0.009824	  0.017032	  0.096470	 -0.037836	 -0.059226	 -0.001250	  0.093910	 -0.036594	 -0.061489
  0.102270	 -0.004249	  0.077508	 -0.002053	 -0.006067	  0.042467	  0.105437	 -0.014532	 -0.027456	 -0.015144	  0.033686	 -0.019040	 -0.028896
  0.105150	 -0.005503	  0.065333	  0.010106	  0.009158	  0.032181	  0.120569	  0.037458	 -0.008585	  0.026766	  0.071045	  0.077917	  0.102880
  0.089457	  0.014927	  0.090553	  0.009823	 -0.026535	  0.044326	  0.143090	  0.062488	 -0.025909	  0.016803	  0.052340	 -0.019041	 -0.052197
  0.082823	  0.026980	  0.079348	  0.004786	  0.008183	  0.027514	  0.121641	  0.065081	 -0.026743	  0.002070	  0.012411	 -0.023229	 -0.055343
  0.067739	  0.027013	  0.060344	 -0.035225	 -0.001348	  0.013027	  0.141647	  0.050683	 -0.035526	  0.034026	  0.050765	  0.056089	  0.071807
  0.068028	  0.027983	  0.072573	 -0.035116	  0.006014	  0.021022	  0.128650	  0.055583	 -0.035108	  0.011106	  0.064062	 -0.018650	 -0.033777
  0.057117	  0.027843	  0.062208	 -0.030801	  0.007499	  0.007471	  0.091873	  0.072057	 -0.035217	 -0.011792	  0.076421	 -0.046081	 -0.109029
  0.028213	  0.030650	  0.042036	 -0.050154	 -0.015497	  0.023112	  0.138085	  0.036646	  0.011042	  0.028004	  0.115014	  0.006879	  0.058115
  0.042420	 -0.043914	  0.096729	 -0.033487	 -0.018276	  0.021272	  0.127812	  0.006858	  0.039579	  0.017875	  0.102887	  0.002245	  0.003392
  0.086552	 -0.025050	  0.108609	 -0.032535	 -0.010311	  0.017985	  0.070266	  0.031932	  0.017102	  0.003792	  0.053130	 -0.054978	 -0.110212
  0.101731	  0.000692	  0.090724	 -0.042895	  0.008692	  0.010516	  0.068615	  0.032818	  0.013995	 -0.015888	  0.077855	  0.066327	  0.057125
  0.086490	 -0.014213	  0.075569	 -0.033315	  0.015624	  0.027233	  0.071422	  0.021394	  0.017915	 -0.037013	  0.047136	  0.044073	  0.025284
  0.108156	  0.005486	  0.042525	 -0.047217	  0.009800	  0.031461	  0.096501	  0.009918	  0.036642	 -0.067746	 -0.010845	 -0.025269	 -0.116174
  0.132987	  0.005881	  0.014309	 -0.076426	  0.024612	  0.044418	  0.122536	  0.016588	  0.036683	 -0.026048	  0.013662	  0.041659	  0.042195
  0.092404	 -0.013414	  0.012951	 -0.081313	  0.032283	  0.031691	  0.100327	  0.000714	  0.021372	 -0.007117	 -0.006253	  0.019935	  0.041658
  0.059871	 -0.032411	  0.015624	 -0.080272	  0.009550	  0.020502	  0.056294	  0.000240	 -0.037314	 -0.046808	 -0.047322	 -0.090728	 -0.093069
  0.055791	 -0.033977	  0.011924	 -0.087190	  0.028512	  0.067999	  0.106955	  0.067287	 -0.033775	 -0.007178	  0.003817	 -0.050945	  0.006788
  0.070474	 -0.026536	  0.000292	 -0.084594	  0.002638	  0.061744	  0.134838	  0.068992	 -0.028808	  0.025429	  0.027053	 -0.041203	  0.007220
  0.079224	 -0.010167	 -0.014257	 -0.069963	  0.028670	  0.058333	  0.127493	  0.080773	 -0.004536	  0.007308	 -0.029029	 -0.120480	 -0.096199
  0.051116	 -0.025632	 -0.028275	 -0.045625	  0.067483	  0.085631	  0.075981	  0.070235	  0.023613	 -0.001109	  0.002074	 -0.068176	 -0.055190
  0.059733	 -0.009108	 -0.041573	 -0.029525	  0.097818	  0.052676	  0.075413	  0.072278	 -0.010886	  0.003268	  0.014076	 -0.034572	  0.026786
  0.035062	  0.020151	 -0.009442	 -0.040249	  0.090582	  0.027665	  0.079762	  0.061055	 -0.006907	 -0.011689	 -0.028321	 -0.065468	 -0.019063
  0.027709	  0.007630	 -0.047923	 -0.034250	  0.059996	  0.020270	  0.067719	  0.057075	 -0.005673	 -0.012842	 -0.034560	 -0.084430	 -0.065156
  0.033709	  0.006876	 -0.002320	 -0.024472	  0.009389	  0.022887	  0.047079	  0.046814	 -0.026174	 -0.023894	 -0.012355	 -0.058988	 -0.032078
 -0.005963	  0.017846	 -0.013319	 -0.004917	 -0.013119	  0.037466	  0.026755	  0.026872	 -0.025104	 -0.022733	 -0.007981	 -0.053760	 -0.002248
 -0.020930	  0.002330	 -0.041656	 -0.030470	  0.015205	  0.053794	  0.046400	  0.044976	  0.007800	 -0.019847	 -0.025076	 -0.051172	 -0.050472
 -0.047116	  0.007920	 -0.057451	 -0.040796	 -0.004421	  0.070697	  0.037198	  0.044604	  0.044588	 -0.007044	 -0.011089	 -0.054268	 -0.081000
 -0.046557	  0.014238	 -0.058859	 -0.044925	 -0.012109	  0.060905	  0.020528	  0.024138	  0.078395	 -0.022571	  0.023412	 -0.027274	 -0.049424
 -0.066178	  0.023860	 -0.050868	 -0.050219	 -0.010831	  0.047147	  0.009489	  0.011797	  0.082843	 -0.038524	  0.017473	 -0.048417	 -0.006270
 -0.068789	  0.017810	 -0.024064	 -0.069969	 -0.059711	  0.040785	  0.004550	  0.044222	  0.095282	 -0.047146	 -0.010818	 -0.096422	 -0.043176
 -0.037120	  0.034811	 -0.017457	 -0.047287	 -0.051934	 -0.005840	 -0.014132	  0.072902	  0.090909	 -0.033173	 -0.015108	 -0.075209	 -0.031269
 -0.027897	  0.025168	 -0.031602	 -0.051889	 -0.039413	 -0.023709	  0.017403	  0.065475	  0.095208	 -0.059857	  0.009943	 -0.069656	 -0.023036
 -0.031729	  0.035589	 -0.062306	 -0.074950	 -0.060900	 -0.007478	  0.059857	  0.035237	  0.093191	 -0.052037	  0.008501	 -0.079581	 -0.055653
 -0.060653	  0.051089	 -0.058034	 -0.082717	 -0.049847	  0.025410	  0.065458	  0.012904	  0.089445	 -0.015935	  0.020771	 -0.091345	 -0.024602
 -0.061013	  0.035785	 -0.061292	 -0.061331	 -0.094941	  0.077712	  0.049310	  0.000156	  0.079164	  0.043756	  0.039219	 -0.048349	 -0.017195
 -0.080681	 -0.021682	 -0.102316	 -0.072013	 -0.106230	  0.108001	  0.072274	 -0.011806	  0.094229	  0.050467	  0.027623	 -0.069523	 -0.004341
 -0.100423	 -0.049497	 -0.102412	 -0.054793	 -0.094486	  0.111121	  0.113901	 -0.009211	  0.093808	  0.056844	  0.061590	 -0.060471	 -0.004979
 -0.080796	 -0.045792	 -0.107432	 -0.039063	 -0.081536	  0.084053	  0.115600	 -0.027074	  0.129318	  0.015922	  0.060794	 -0.077368	 -0.002918
 -0.076231	 -0.004928	 -0.110067	 -0.051091	 -0.053834	  0.039269	  0.108349	 -0.030809	  0.127261	  0.008550	  0.034369	 -0.095538	  0.010015
 -0.066441	  0.001372	 -0.054078	 -0.052412	 -0.079611	  0.023410	  0.089926	  0.001599	  0.091025	  0.010246	  0.029743	 -0.119063	  0.013358
 -0.075471	  0.012197	 -0.065131	 -0.041455	 -0.117485	  0.021389	  0.103604	 -0.015380	  0.079212	  0.004949	  0.007476	 -0.123287	  0.005863
 -0.059702	  0.017058	 -0.043053	 -0.037373	 -0.097291	  0.010798	  0.107937	 -0.040276	  0.056214	  0.007443	  0.007212	 -0.073521	 -0.004689
 -0.001450	 -0.009638	 -0.010911	 -0.002371	 -0.078716	  0.044383	  0.073361	 -0.065695	  0.057487	 -0.024478	  0.009607	 -0.065540	 -0.013578
 -0.006204	 -0.013435	 -0.031832	 -0.013281	 -0.077707	  0.095096	  0.061381	 -0.036855	  0.051476	 -0.017677	 -0.019985	 -0.042806	 -0.010042
 -0.029672	  0.022374	  0.002624	 -0.046443	 -0.073781	  0.097243	  0.122893	 -0.003159	  0.079496	 -0.012870	 -0.007912	 -0.008181	 -0.011199
 -0.047990	  0.027775	 -0.014148	 -0.040676	 -0.061440	  0.111049	  0.155243	  0.021206	  0.073092	  0.006927	 -0.005155	 -0.016394	 -0.019598
 -0.027360	  0.044630	 -0.021095	  0.004996	 -0.075150	  0.117366	  0.146511	  0.062628	  0.040984	  0.021100	  0.022278	 -0.021715	 -0.031661
 -0.023578	  0.079623	 -0.006864	  0.021511	 -0.072174	  0.114759	  0.164890	  0.050559	  0.070012	  0.001954	  0.021209	 -0.009761	 -0.012262
 -0.024367	  0.033862	 -0.051281	  0.010992	 -0.048771	  0.083278	  0.163020	  0.028249	  0.045450	 -0.020247	  0.023308	  0.015499	  0.000166
 -0.032432	  0.021071	 -0.059641	 -0.017497	 -0.053514	  0.052426	  0.149217	  0.020075	  0.035083	 -0.025967	  0.028277	  0.024714	  0.006623
 -0.028664	  0.037229	 -0.016586	 -0.030611	 -0.071932	  0.078839	  0.117305	  0.011021	  0.034661	 -0.053507	  0.056639	  0.013179	  0.005118
 -0.028359	  0.056222	 -0.010056	 -0.046191	 -0.070728	  0.068361	  0.144451	  0.042019	  0.032898	 -0.060241	  0.052134	 -0.009011	  0.020692
  0.001824	  0.060914	  0.014653	 -0.079167	 -0.069018	  0.061252	  0.149588	  0.044530	  0.066733	 -0.055870	  0.032183	 -0.006404	  0.028609
  0.016603	  0.048327	  0.033376	 -0.085622	 -0.043412	  0.030929	  0.119234	  0.036244	  0.068939	 -0.054984	 -0.022899	 -0.004921	  0.027076
  0.021180	  0.047078	  0.034592	 -0.110007	 -0.019945	  0.023384	  0.119870	  0.031555	  0.068957	 -0.043437	 -0.030976	  0.004471	  0.010939
 -0.018445	  0.065300	  0.010323	 -0.105869	 -0.022377	  0.015445	  0.103687	  0.025003	  0.080129	 -0.027449	 -0.031400	 -0.000635	 -0.009913
 -0.052511	  0.066140	 -0.025538	 -0.043950	 -0.024095	 -0.010592	  0.115599	  0.008629	  0.063836	 -0.009983	 -0.044187	 -0.016957	  0.050400
 -0.038661	  0.063255	 -0.033798	 -0.011178	  0.009864	 -0.009463	  0.106601	  0.046528	  0.028112	 -0.005388	 -0.049975	 -0.027756	  0.067275
 -0.019056	  0.060026	 -0.044163	 -0.031062	  0.005226	 -0.009425	  0.122224	  0.085273	  0.014750	  0.011229	 -0.058843	 -0.003738	  0.062395
 -0.010556	  0.075647	 -0.044474	 -0.015297	 -0.005177	 -0.028521	  0.134480	  0.062079	  0.042595	  0.011363	 -0.060295	 -0.002778	  0.071337
 -0.035165	  0.087107	 -0.024859	 -0.059630	  0.027496	 -0.038687	  0.170475	  0.056839	  0.042252	 -0.021095	 -0.079324	 -0.042106	  0.080355
 -0.049888	  0.068908	 -0.030330	 -0.033964	  0.016243	 -0.028614	  0.139840	  0.069585	  0.054430	 -0.034222	 -0.051529	 -0.023790	  0.080496
 -0.061874	  0.037985	 -0.045900	  0.015672	  0.030151	 -0.033467	  0.126509	  0.056524	  0.040032	 -0.019173	 -0.058117	 -0.032066	  0.074376
 -0.036041	  0.032121	 -0.043920	  0.011617	  0.014136	 -0.017871	  0.135099	  0.058580	  0.038799	 -0.007417	 -0.059453	 -0.062283	  0.059090
 -0.010003	  0.062100	 -0.022113	 -0.042762	  0.005399	  0.021428	  0.123873	  0.054478	  0.038259	  0.004934	 -0.010196	 -0.041266	  0.088676
 -0.026759	  0.013556	 -0.016397	 -0.067394	  0.000246	  0.013112	  0.088479	  0.051731	  0.035900	 -0.009311	  0.013567	 -0.038503	  0.099883
 -0.056710	 -0.007839	 -0.014563	 -0.079645	 -0.011466	  0.018325	  0.082940	  0.053363	  0.076978	  0.008192	  0.010628	 -0.036256	  0.043946
 -0.024815	 -0.015185	 -0.041217	 -0.068403	 -0.020569	  0.021397	  0.106363	  0.015635	  0.080898	 -0.008154	  0.020991	 -0.056223	  0.013525
 -0.011535	 -0.040127	 -0.054757	 -0.045568	 -0.017555	  0.053214	  0.100260	  0.001286	  0.058446	  0.004368	  0.006059	 -0.080277	  0.016372
  0.014544	 -0.013186	 -0.045848	 -0.042894	 -0.031251	  0.044345	  0.101530	 -0.021406	  0.024443	 -0.001107	  0.009692	 -0.064998	  0.015303
  0.053517	 -0.014137	 -0.038540	 -0.053635	 -0.043168	  0.024976	  0.090629	 -0.060714	  0.036455	  0.008059	  0.007997	 -0.025484	  0.028567
  0.062388	 -0.004086	 -0.064613	 -0.014861	 -0.028952	  0.027077	  0.069054	 -0.093096	  0.058051	  0.029011	 -0.004583	  0.011251	  0.022569
  0.041547	 -0.025390	 -0.083741	  0.024108	 -0.003170	  0.017445	  0.057859	 -0.068963	  0.046011	  0.018005	 -0.022808	 -0.017849	 -0.013350
  0.045153	 -0.056571	 -0.062044	  0.018227	 -0.016165	  0.005178	  0.028742	 -0.043142	  0.081635	  0.062806	 -0.034477	 -0.040879	 -0.024197
  0.031840	 -0.061352	 -0.047647	  0.011650	 -0.038958	  0.017947	  0.024903	 -0.008014	  0.091877	  0.065060	 -0.033743	 -0.049948	 -0.014912
  0.015615	 -0.016926	 -0.061323	  0.009005	 -0.051839	  0.003461	  0.029693	 -0.020122	  0.075041	  0.044016	 -0.029398	 -0.038987	  0.001945
  0.037333	 -0.026811	 -0.041977	  0.040914	 -0.042984	  0.006874	  0.043043	 -0.033006	  0.098181	  0.040734	 -0.031993	 -0.006883	  0.001929
  0.061222	 -0.042236	 -0.034756	  0.056313	 -0.029084	  0.054914	  0.057481	 -0.038949	  0.110312	 -0.001483	 -0.056360	 -0.014640	 -0.006777
  0.083938	 -0.023676	 -0.049820	  0.031614	 -0.034150	  0.037420	  0.088620	 -0.046509	  0.099729	  0.009647	 -0.099419	 -0.037737	  0.023714
  0.081869	 -0.037037	  0.003134	  0.013526	 -0.026140	  0.027418	  0.096998	 -0.028292	  0.087975	  0.006117	 -0.123298	 -0.023148	  0.017010
  0.053325	 -0.030977	  0.009840	  0.032322	  0.006062	  0.004647	  0.088710	 -0.033025	  0.104222	 -0.032764	 -0.130380	 -0.047641	  0.005267
  0.048983	 -0.024777	 -0.005539	  0.037260	  0.066328	  0.045150	  0.051535	 -0.008715	  0.075935	 -0.073555	 -0.091181	 -0.039452	  0.015615
  0.079850	 -0.043903	 -0.037952	  0.020698	  0.057124	  0.024398	  0.060371	 -0.018291	  0.003667	 -0.068821	 -0.048892	 -0.015424	  0.039809
  0.111938	 -0.076136	 -0.034568	  0.042819	  0.030466	  0.014023	  0.048058	 -0.037903	 -0.003792	 -0.040840	 -0.063365	 -0.006934	  0.051628
  0.095888	 -0.091769	 -0.005595	  0.053229	 -0.006942	  0.014534	  0.041698	 -0.047983	  0.018056	 -0.059926	 -0.067614	  0.001139	  0.062336
  0.095889	 -0.090700	  0.017575	  0.039619	  0.007912	  0.035518	  0.055188	 -0.008205	  0.013027	 -0.058681	 -0.091943	 -0.018267	  0.036034
  0.070285	 -0.079798	 -0.034500	  0.036908	  0.011288	  0.043247	  0.053059	  0.020817	  0.006025	 -0.027554	 -0.086339	 -0.024212	  0.030256
  0.064430	 -0.069698	 -0.063542	  0.042126	  0.005173	  0.027632	  0.072803	  0.033947	  0.035631	 -0.006634	 -0.046974	 -0.024756	  0.046683
  0.047811	 -0.082962	 -0.053040	  0.041775	  0.000844	  0.020666	  0.079396	  0.030348	  0.069620	 -0.002893	 -0.027702	 -0.045305	  0.058754
  0.064551	 -0.062180	 -0.040687	  0.057548	  0.016559	 -0.003491	  0.075470	  0.019674	  0.060292	 -0.011472	 -0.001322	 -0.047917	  0.048038
  0.039745	 -0.031316	 -0.054562	  0.049060	  0.038837	 -0.010875	  0.093955	 -0.007154	  0.051831	 -0.018720	 -0.004839	 -0.068383	 -0.004579
  0.036835	 -0.029822	 -0.046935	  0.029993	  0.028722	  0.022376	  0.093862	 -0.028840	  0.030903	 -0.032192	 -0.038063	 -0.098440	 -0.006644
  0.057455	 -0.066790	 -0.027259	  0.023228	  0.017426	  0.037464	  0.102635	 -0.056330	  0.024813	 -0.010532	 -0.043476	 -0.104779	 -0.016418
  0.039957	 -0.098880	 -0.014887	  0.010344	  0.003908	  0.029503	  0.103451	 -0.021067	  0.032158	 -0.026836	 -0.045269	 -0.073214	 -0.018859
  0.062449	 -0.103499	  0.053679	 -0.008875	 -0.000563	  0.039229	  0.095609	  0.000747	  0.048735	 -0.031982	 -0.085791	 -0.083212	  0.021456
  0.041972	 -0.095071	  0.041446	 -0.026544	 -0.001694	  0.052019	  0.080507	  0.022307	  0.045020	 -0.017077	 -0.052778	 -0.115462	  0.059646
  0.027749	 -0.045386	  0.044195	  0.011471	 -0.016247	  0.053328	  0.081955	  0.004204	  0.043261	  0.007011	 -0.059540	 -0.120333	  0.055468
  0.017333	 -0.041124	  0.055323	  0.025446	 -0.019467	  0.059865	  0.083672	  0.019223	  0.000217	  0.019098	 -0.060973	 -0.125945	  0.043298
  0.004834	 -0.050718	  0.069379	  0.035122	 -0.016323	  0.018099	  0.050245	  0.005757	 -0.014428	  0.030773	 -0.035689	 -0.088683	  0.026416
  0.015954	 -0.027973	  0.060421	  0.014574	  0.020229	  0.007282	  0.047090	  0.010671	 -0.011970	  0.006068	 -0.040432	 -0.096562	  0.004486
 -0.022163	 -0.032183	  0.034134	 -0.013164	  0.067614	  0.036397	  0.041397	  0.003782	  0.024814	 -0.031447	 -0.063692	 -0.088135	 -0.009591
 -0.033949	 -0.034905	  0.024238	 -0.010137	  0.036083	  0.031911	  0.089544	  0.003343	  0.010936	 -0.056878	 -0.042613	 -0.101844	 -0.020940
 -0.008451	 -0.055129	  0.027273	  0.011939	 -0.010477	  0.031713	  0.086191	  0.026827	 -0.039128	 -0.055891	 -0.040263	 -0.121121	 -0.039112
  0.038441	 -0.049755	  0.008904	  0.029703	 -0.014532	 -0.006671	  0.068969	  0.009919	 -0.035966	 -0.071169	 -0.046448	 -0.124390	 -0.032202
  0.045150	 -0.018785	  0.024970	  0.053373	  0.007438	 -0.007965	  0.066794	 -0.000104	 -0.047319	 -0.066234	 -0.050379	 -0.093430	 -0.040214
