# Supplementary material for: A fluorescent photoimmunoconjugate for imaging of cholesteatoma
Source: Sci Rep. 2022 Nov 19;12:19905. doi: 10.1038/s41598-022-22072-9 (PMC9675863; doi:10.1038/s41598-022-22072-9)
Supplement: Supplementary file 2 — Supplementary Information 2. [file 41598_2022_22072_MOESM2_ESM.zip › Data/ABR-69-3]

:RUN-3	LEVEL SWEEP	TEMP:NaN	6/13/2018	2:38 PM	NaNHR:
:SW EAR: R	SW FREQ: 11.32	# AVERAGES: 512	REP RATE (/sec): 40	DRIVER: RS Tweeter	SAMPLE (�sec): 40	
:NOTES-
:CHAMBER-CH4B-PXI
:CFTS Version: V2.7.2 (R850)
:LEVELS:20;25;30;35;40;45;50;55;60;65;70;75;80;
:DATA
  0.023296	  0.015610	 -0.055578	  0.005540	 -0.025903	 -0.018603	  0.028594	  0.000288	 -0.029099	  0.098013	 -0.050666	 -0.025068	 -0.052557
  0.017775	 -0.008687	 -0.046509	  0.028823	 -0.025072	 -0.017956	  0.035138	 -0.017551	 -0.015436	  0.112089	 -0.017032	 -0.019848	 -0.068960
  0.020311	  0.002366	  0.013000	  0.019855	 -0.023790	 -0.006987	  0.031577	 -0.028636	 -0.002609	  0.095337	  0.012322	  0.006303	 -0.068560
  0.009497	 -0.013829	  0.037017	 -0.025006	  0.005647	 -0.011626	  0.025798	 -0.041403	 -0.006762	  0.098532	 -0.001820	  0.003994	 -0.054057
 -0.025921	 -0.027042	  0.019178	 -0.040014	 -0.008653	  0.025884	  0.064564	 -0.057894	 -0.024324	  0.062966	 -0.021665	 -0.003728	 -0.054565
 -0.013509	 -0.029163	  0.021496	 -0.015885	 -0.049834	  0.049961	  0.063388	 -0.068876	 -0.012296	  0.044048	  0.021247	 -0.011885	 -0.046147
  0.017290	 -0.036525	  0.022908	  0.032788	 -0.042538	  0.034622	  0.068032	 -0.019738	 -0.022796	  0.029720	  0.016238	 -0.025089	 -0.049115
  0.026228	 -0.020868	  0.040665	  0.041132	 -0.027971	  0.029501	  0.055871	 -0.014685	 -0.011264	  0.024727	  0.019026	 -0.063115	 -0.040198
  0.019961	 -0.032011	  0.014728	  0.002634	 -0.015537	  0.003953	  0.021768	 -0.018301	  0.028219	  0.013020	  0.009941	 -0.043703	 -0.041695
  0.003983	 -0.030302	 -0.009655	  0.000473	  0.019283	 -0.026621	  0.000189	  0.016940	  0.071499	 -0.012459	 -0.010474	 -0.033174	 -0.021566
 -0.016565	 -0.005831	 -0.011273	 -0.014939	  0.025639	 -0.019889	 -0.010479	  0.031646	  0.023340	 -0.050923	 -0.012959	 -0.034546	  0.008949
 -0.009887	  0.000389	 -0.006319	  0.003784	  0.017578	  0.031563	 -0.020881	  0.058426	 -0.004518	 -0.066974	  0.003380	  0.006553	  0.005760
 -0.013501	  0.019779	  0.005155	 -0.007804	 -0.011841	  0.012087	 -0.058333	  0.081412	  0.014493	 -0.093904	  0.025328	  0.010406	  0.009354
 -0.000211	  0.008390	 -0.018483	 -0.000791	 -0.001470	  0.004981	 -0.041713	  0.079230	  0.038532	 -0.086456	  0.017721	 -0.032746	 -0.003259
 -0.005155	  0.015542	 -0.017946	 -0.012237	  0.005664	 -0.000714	 -0.011372	  0.020158	  0.008927	 -0.080007	  0.047385	 -0.049400	  0.028736
 -0.021441	  0.022685	  0.001605	 -0.036077	  0.012736	  0.005113	  0.008109	  0.004783	  0.001730	 -0.078317	  0.007554	 -0.012759	  0.057239
 -0.003079	  0.026700	 -0.030757	 -0.037810	  0.031989	  0.008427	 -0.037074	  0.001834	 -0.017890	 -0.056153	 -0.046839	  0.038792	  0.051568
 -0.010052	  0.047777	 -0.009759	  0.010015	  0.028166	  0.009503	 -0.072952	 -0.006572	 -0.027395	 -0.047955	 -0.034081	  0.078302	  0.072058
 -0.017345	  0.032479	  0.002763	  0.011546	  0.039547	 -0.034022	 -0.079344	 -0.005337	 -0.011709	 -0.030727	 -0.003677	  0.094841	  0.123777
 -0.001674	  0.012543	  0.027764	  0.033973	  0.046362	 -0.079176	 -0.070881	 -0.015723	 -0.000642	  0.025422	  0.019073	  0.115872	  0.143237
  0.006219	 -0.017686	  0.020150	  0.030280	  0.021357	 -0.052451	 -0.060514	 -0.012430	  0.037636	  0.074587	  0.024106	  0.152180	  0.143614
  0.017862	 -0.019821	  0.035262	  0.014440	  0.044736	 -0.051567	 -0.072431	 -0.028422	  0.058967	  0.116869	  0.027022	  0.161427	  0.156111
  0.038287	 -0.015742	  0.036195	  0.011293	  0.012424	 -0.027601	 -0.088620	  0.016874	  0.058805	  0.109668	  0.005485	  0.170189	  0.195840
  0.041822	 -0.027422	  0.051814	 -0.003165	  0.007159	 -0.041005	 -0.065458	  0.036418	  0.075416	  0.106480	  0.024479	  0.172768	  0.223849
  0.029887	 -0.039346	  0.074646	 -0.018112	  0.071162	 -0.019769	 -0.066707	  0.040297	  0.102045	  0.131376	  0.037113	  0.182996	  0.223852
  0.028791	 -0.039873	  0.023604	 -0.029257	  0.070169	 -0.018035	 -0.051213	  0.074822	  0.104372	  0.135856	  0.018944	  0.184368	  0.191489
  0.020870	 -0.063139	  0.036810	 -0.024484	  0.077488	 -0.052906	 -0.057644	  0.086225	  0.120228	  0.120799	  0.011634	  0.181776	  0.200057
 -0.009045	 -0.051977	  0.034921	 -0.033447	  0.078437	 -0.039835	 -0.020759	  0.140034	  0.123134	  0.128332	  0.020119	  0.190534	  0.221867
 -0.000757	 -0.066862	  0.021511	 -0.019947	  0.058222	 -0.045038	 -0.001913	  0.139157	  0.119506	  0.164901	  0.019936	  0.211929	  0.241568
  0.012291	 -0.078894	  0.029841	  0.011613	  0.041767	 -0.042635	  0.009567	  0.138911	  0.138778	  0.206101	  0.038436	  0.214128	  0.283666
 -0.011188	 -0.050878	  0.022867	  0.000804	  0.067162	 -0.051962	  0.038870	  0.105934	  0.158989	  0.198314	  0.064134	  0.237260	  0.316713
  0.002349	 -0.035582	  0.001907	  0.002769	  0.104838	 -0.046640	  0.004178	  0.065037	  0.170318	  0.181267	  0.099691	  0.265644	  0.356634
  0.045365	 -0.033719	 -0.021473	 -0.004403	  0.105508	 -0.017153	 -0.026507	  0.065745	  0.174876	  0.186941	  0.174735	  0.328121	  0.398981
  0.029210	 -0.020589	 -0.003946	 -0.037388	  0.123039	 -0.002186	 -0.057345	  0.097607	  0.170771	  0.201261	  0.265209	  0.407893	  0.489536
  0.028958	 -0.047906	  0.015480	 -0.037672	  0.135964	 -0.005154	 -0.053110	  0.095589	  0.168969	  0.226671	  0.326440	  0.451137	  0.613050
  0.028606	 -0.023769	  0.009385	 -0.003737	  0.125539	 -0.000060	 -0.011065	  0.108310	  0.216704	  0.254035	  0.375394	  0.503754	  0.690342
 -0.003398	  0.004221	 -0.013747	  0.063176	  0.130243	  0.004836	 -0.003243	  0.141238	  0.280866	  0.322925	  0.421549	  0.583935	  0.710756
 -0.014923	  0.012153	 -0.012330	  0.062184	  0.126617	  0.024316	  0.029686	  0.161053	  0.345450	  0.422586	  0.469619	  0.643787	  0.712280
 -0.035045	 -0.015624	 -0.036725	  0.029694	  0.151476	  0.043190	  0.096253	  0.192318	  0.402713	  0.473531	  0.516448	  0.671104	  0.720573
 -0.035175	 -0.028171	 -0.044742	  0.029473	  0.165733	  0.053746	  0.137045	  0.238272	  0.430722	  0.519610	  0.568335	  0.668648	  0.700977
  0.000148	 -0.003411	 -0.027959	  0.046678	  0.176493	  0.070808	  0.226482	  0.304714	  0.468797	  0.526509	  0.542580	  0.615244	  0.625158
  0.004207	  0.017057	 -0.023015	  0.052729	  0.178074	  0.132312	  0.277239	  0.369614	  0.450729	  0.488887	  0.483237	  0.560918	  0.511661
  0.011776	  0.021880	  0.004079	 -0.003676	  0.220223	  0.170216	  0.303644	  0.369232	  0.414498	  0.388343	  0.350317	  0.460105	  0.417654
  0.024476	  0.018956	  0.007438	  0.010733	  0.251442	  0.187465	  0.349218	  0.332753	  0.356664	  0.298015	  0.232055	  0.334625	  0.297718
  0.007961	  0.007690	  0.019067	  0.074183	  0.245077	  0.215905	  0.351029	  0.263623	  0.297200	  0.248872	  0.102678	  0.176489	  0.141643
  0.046852	 -0.006546	  0.015712	  0.106729	  0.269001	  0.217637	  0.322057	  0.195771	  0.199948	  0.154868	 -0.026289	  0.044494	  0.025526
  0.030302	  0.014026	  0.012764	  0.131886	  0.304756	  0.230054	  0.281809	  0.145813	  0.099076	  0.025723	 -0.137841	 -0.035469	 -0.080410
 -0.011682	  0.023115	  0.039364	  0.159054	  0.323343	  0.200454	  0.207341	  0.102122	 -0.001674	 -0.085271	 -0.214357	 -0.133644	 -0.143146
 -0.027587	  0.021982	  0.011800	  0.205244	  0.306526	  0.163994	  0.113170	  0.020142	 -0.131370	 -0.176230	 -0.222515	 -0.185669	 -0.236952
 -0.013089	  0.043167	  0.025117	  0.194710	  0.270337	  0.108176	  0.041278	 -0.122151	 -0.248877	 -0.236503	 -0.288505	 -0.264059	 -0.337929
  0.016473	  0.046232	  0.005119	  0.163074	  0.247527	  0.045561	  0.007500	 -0.247808	 -0.309776	 -0.236899	 -0.345007	 -0.330537	 -0.363552
  0.029873	  0.032535	  0.011763	  0.174913	  0.197824	 -0.010168	 -0.052978	 -0.304047	 -0.326307	 -0.243650	 -0.380254	 -0.347469	 -0.371586
  0.022521	  0.064551	  0.000495	  0.174283	  0.129714	 -0.034323	 -0.145203	 -0.306480	 -0.350042	 -0.236026	 -0.405724	 -0.343905	 -0.382943
 -0.008272	  0.022811	 -0.033227	  0.129079	  0.071308	 -0.094341	 -0.190213	 -0.292238	 -0.316098	 -0.221870	 -0.419984	 -0.388703	 -0.384999
 -0.035591	  0.023483	 -0.074516	  0.108416	 -0.014056	 -0.153071	 -0.210977	 -0.313279	 -0.266212	 -0.239851	 -0.397738	 -0.319337	 -0.310389
  0.019801	  0.026164	 -0.097786	  0.058633	 -0.094394	 -0.205033	 -0.242931	 -0.341030	 -0.225549	 -0.224492	 -0.338172	 -0.232084	 -0.188268
  0.014338	  0.018556	 -0.105081	  0.022954	 -0.138168	 -0.204856	 -0.208730	 -0.305078	 -0.173722	 -0.174516	 -0.249473	 -0.111515	 -0.061367
  0.018551	  0.019259	 -0.100000	 -0.001938	 -0.129336	 -0.196093	 -0.180309	 -0.266059	 -0.079680	 -0.092302	 -0.140301	  0.029230	  0.123120
  0.050220	  0.004198	 -0.102288	 -0.077135	 -0.108854	 -0.220650	 -0.123224	 -0.182421	 -0.012446	 -0.020662	 -0.035147	  0.172836	  0.260575
  0.049063	 -0.000668	 -0.112863	 -0.101080	 -0.098939	 -0.180937	 -0.104964	 -0.101282	  0.056720	  0.077425	  0.031615	  0.291139	  0.401977
  0.041388	 -0.025073	 -0.114274	 -0.067116	 -0.093716	 -0.150300	 -0.047574	 -0.007201	  0.124468	  0.200727	  0.124482	  0.354855	  0.473754
  0.041563	 -0.010337	 -0.128024	 -0.096201	 -0.066585	 -0.101850	  0.037065	  0.072918	  0.190855	  0.243291	  0.236879	  0.402027	  0.504807
  0.031051	 -0.035199	 -0.120240	 -0.076188	 -0.024782	 -0.053179	  0.106193	  0.163118	  0.252000	  0.271183	  0.300349	  0.443883	  0.528686
  0.020556	 -0.046135	 -0.101994	 -0.047375	  0.011812	  0.069916	  0.183052	  0.244089	  0.277609	  0.310120	  0.324290	  0.449471	  0.545738
  0.021869	 -0.019713	 -0.076677	 -0.038991	  0.081603	  0.175867	  0.247146	  0.249382	  0.266609	  0.307320	  0.320702	  0.394810	  0.490596
  0.039957	 -0.007761	 -0.084533	  0.008767	  0.135311	  0.227422	  0.318139	  0.247754	  0.291036	  0.310002	  0.263365	  0.346921	  0.439388
  0.040087	 -0.015707	 -0.078173	  0.015972	  0.192781	  0.245418	  0.307445	  0.238083	  0.292439	  0.309708	  0.217374	  0.261718	  0.371309
  0.026095	  0.007840	 -0.038124	  0.041693	  0.264846	  0.226699	  0.283834	  0.255954	  0.254591	  0.267576	  0.173141	  0.202971	  0.319115
  0.045858	  0.036123	 -0.024174	  0.121629	  0.284799	  0.222102	  0.271544	  0.251820	  0.226524	  0.197746	  0.110808	  0.152129	  0.185085
  0.044120	  0.045275	 -0.004910	  0.132768	  0.258026	  0.215953	  0.249509	  0.205667	  0.191103	  0.189684	  0.051311	  0.091547	  0.066454
  0.045802	  0.043643	  0.009351	  0.126245	  0.233551	  0.201565	  0.241296	  0.149763	  0.151437	  0.151113	  0.003661	  0.028970	 -0.024235
  0.054104	  0.036950	  0.021505	  0.162026	  0.177363	  0.208560	  0.204888	  0.158533	  0.151652	  0.112399	 -0.086638	 -0.074034	 -0.103753
  0.067727	  0.059446	  0.007017	  0.162762	  0.117786	  0.202570	  0.154638	  0.129794	  0.155623	  0.081242	 -0.150201	 -0.172697	 -0.131628
  0.060254	  0.074015	 -0.014722	  0.147441	  0.127320	  0.169070	  0.163681	  0.105801	  0.142022	  0.016620	 -0.200258	 -0.191974	 -0.150591
  0.059057	  0.071675	 -0.013804	  0.135904	  0.131476	  0.170948	  0.154123	  0.077149	  0.096827	 -0.017568	 -0.228434	 -0.165643	 -0.117201
  0.074598	  0.077156	 -0.021091	  0.124252	  0.132503	  0.157882	  0.109008	  0.064489	  0.003991	 -0.115059	 -0.202014	 -0.126545	 -0.027557
  0.042996	  0.093448	 -0.047443	  0.094450	  0.098662	  0.149247	  0.070771	 -0.026021	 -0.064829	 -0.141967	 -0.139522	 -0.017041	  0.039949
  0.027339	  0.099850	 -0.044079	  0.114785	  0.081873	  0.104118	  0.039832	 -0.031387	 -0.081963	 -0.072775	 -0.048891	  0.103094	  0.119292
  0.021880	  0.086113	 -0.053075	  0.128496	  0.072752	  0.046250	 -0.014383	 -0.021397	 -0.042034	  0.029815	  0.017496	  0.187163	  0.222714
  0.055477	  0.057424	 -0.035291	  0.154084	  0.073922	  0.014645	  0.005179	 -0.049813	  0.031269	  0.140965	  0.143314	  0.252218	  0.300613
  0.067546	  0.049000	 -0.041424	  0.121204	  0.116206	 -0.015483	  0.035431	  0.011970	  0.106993	  0.241372	  0.231560	  0.311615	  0.371088
  0.058788	  0.049721	 -0.063361	  0.115783	  0.122944	 -0.007157	  0.046736	  0.089725	  0.222282	  0.310310	  0.271258	  0.350118	  0.385443
  0.054857	  0.068069	 -0.075723	  0.071673	  0.111388	  0.001334	  0.068405	  0.107446	  0.289271	  0.362510	  0.310286	  0.379119	  0.339905
  0.057258	  0.069181	 -0.080859	  0.029083	  0.102984	  0.056903	  0.105902	  0.179828	  0.362862	  0.388650	  0.259210	  0.356762	  0.241548
  0.062979	  0.034955	 -0.080575	  0.072053	  0.106226	  0.082198	  0.133371	  0.253510	  0.379563	  0.381475	  0.224014	  0.274285	  0.123233
  0.058456	  0.055790	 -0.107108	  0.092896	  0.128123	  0.107923	  0.203143	  0.299382	  0.308329	  0.318910	  0.131802	  0.170786	  0.069731
  0.029011	  0.074977	 -0.114923	  0.109030	  0.165068	  0.171082	  0.234209	  0.317051	  0.280976	  0.272193	  0.097804	  0.103457	  0.038530
  0.023940	  0.092013	 -0.096952	  0.091671	  0.175969	  0.186807	  0.234586	  0.303757	  0.210415	  0.190022	  0.029297	  0.067777	 -0.007627
  0.046235	  0.089610	 -0.090923	  0.100431	  0.214387	  0.172124	  0.234000	  0.302487	  0.157675	  0.090761	 -0.036109	 -0.018981	 -0.060612
  0.054835	  0.092842	 -0.081518	  0.132010	  0.241252	  0.156114	  0.194906	  0.242601	  0.082338	 -0.013888	 -0.111109	 -0.050461	 -0.056800
  0.055765	  0.073620	 -0.018971	  0.126956	  0.223255	  0.168021	  0.192843	  0.162846	 -0.000115	 -0.089254	 -0.171217	 -0.098565	 -0.092677
  0.043452	  0.018768	 -0.013538	  0.112190	  0.186877	  0.150204	  0.197639	  0.122433	 -0.043935	 -0.145848	 -0.176745	 -0.162770	 -0.125828
  0.041346	  0.020663	 -0.004965	  0.155586	  0.207934	  0.088779	  0.168792	  0.040100	 -0.063323	 -0.159058	 -0.249770	 -0.192665	 -0.145538
  0.045271	  0.034604	  0.020355	  0.185953	  0.202689	  0.061590	  0.086999	 -0.033320	 -0.062629	 -0.140719	 -0.292602	 -0.257611	 -0.151320
  0.026932	  0.035651	 -0.003663	  0.158388	  0.143917	  0.070963	  0.031609	 -0.058017	 -0.086268	 -0.134208	 -0.269859	 -0.260406	 -0.171809
  0.029934	  0.051370	  0.021739	  0.102871	  0.156658	  0.066140	 -0.013688	 -0.080366	 -0.082868	 -0.149883	 -0.264412	 -0.232519	 -0.206064
  0.028060	  0.084580	  0.030048	  0.113943	  0.098224	  0.014144	 -0.052637	 -0.085026	 -0.070633	 -0.163041	 -0.251771	 -0.232478	 -0.227695
  0.005618	  0.090277	  0.019764	  0.119161	  0.023376	  0.011421	 -0.053925	 -0.096547	 -0.072772	 -0.139984	 -0.245015	 -0.256739	 -0.229478
 -0.004956	  0.061943	 -0.003742	  0.103980	  0.019283	 -0.006459	 -0.041300	 -0.062050	 -0.067990	 -0.109377	 -0.229151	 -0.244684	 -0.231138
 -0.011594	  0.056071	 -0.059252	  0.050565	  0.037973	 -0.032235	 -0.020120	 -0.053710	 -0.014272	 -0.095098	 -0.221430	 -0.205598	 -0.189350
  0.006701	  0.066506	 -0.067273	  0.018840	  0.008745	 -0.043709	  0.004353	 -0.024781	  0.061245	 -0.113723	 -0.244402	 -0.184775	 -0.152357
 -0.003485	  0.080323	 -0.084366	  0.059863	  0.019882	 -0.033257	  0.049627	  0.010309	  0.077953	 -0.113838	 -0.246296	 -0.168688	 -0.151123
  0.003142	  0.055545	 -0.126826	  0.047008	  0.032108	  0.004316	  0.072917	 -0.009120	  0.073521	 -0.124880	 -0.245209	 -0.119284	 -0.105005
  0.025999	  0.038497	 -0.131254	  0.020258	  0.021559	  0.000194	  0.070967	  0.058450	  0.057993	 -0.119778	 -0.210091	 -0.080075	 -0.069344
  0.087976	  0.047954	 -0.152145	  0.014843	  0.016632	  0.034235	  0.078178	  0.081457	  0.056685	 -0.093742	 -0.122401	 -0.049397	 -0.003630
  0.143547	  0.039408	 -0.177854	  0.007388	  0.052177	  0.045766	  0.127486	  0.062256	  0.074665	 -0.022252	 -0.061637	  0.044575	  0.043463
  0.101271	  0.036986	 -0.194100	  0.003832	  0.062301	  0.069578	  0.145558	  0.069581	  0.112914	 -0.004730	 -0.009426	  0.100323	  0.124498
  0.087160	  0.006448	 -0.184484	  0.018145	  0.086319	  0.111164	  0.158667	  0.106721	  0.105768	  0.060055	  0.059735	  0.152189	  0.215690
  0.080019	 -0.054866	 -0.145539	  0.041354	  0.096927	  0.098266	  0.194473	  0.115911	  0.140620	  0.119870	  0.129051	  0.220899	  0.249948
  0.064033	 -0.085544	 -0.112810	  0.053197	  0.096882	  0.100722	  0.239785	  0.100723	  0.179326	  0.142455	  0.201632	  0.313702	  0.303526
  0.076079	 -0.087211	 -0.101129	  0.091736	  0.133233	  0.149684	  0.237290	  0.139512	  0.229982	  0.193508	  0.288748	  0.412586	  0.386672
  0.095901	 -0.063828	 -0.064889	  0.083968	  0.116486	  0.170434	  0.224971	  0.162755	  0.258072	  0.247844	  0.314556	  0.446879	  0.463227
  0.102445	 -0.044804	 -0.028827	  0.061926	  0.119427	  0.149710	  0.265911	  0.207930	  0.284759	  0.255408	  0.334742	  0.489524	  0.500893
  0.085556	 -0.035985	 -0.018432	  0.122783	  0.114311	  0.187401	  0.271664	  0.265558	  0.306418	  0.285376	  0.357428	  0.524098	  0.535645
  0.075267	 -0.020444	 -0.002309	  0.126157	  0.126671	  0.194649	  0.300555	  0.336779	  0.322546	  0.299576	  0.353005	  0.548160	  0.593193
  0.090392	 -0.022413	  0.007820	  0.123842	  0.162833	  0.233834	  0.322086	  0.357688	  0.352758	  0.341067	  0.380919	  0.554419	  0.616656
  0.081746	 -0.023060	 -0.001406	  0.164019	  0.166562	  0.219740	  0.300557	  0.302342	  0.333277	  0.378444	  0.368694	  0.578770	  0.635757
  0.056903	 -0.062659	 -0.027554	  0.172648	  0.190735	  0.201545	  0.297399	  0.257900	  0.360145	  0.351773	  0.346643	  0.544208	  0.616398
  0.097954	 -0.047690	 -0.028205	  0.181754	  0.220008	  0.196290	  0.303265	  0.271391	  0.379183	  0.357918	  0.329119	  0.502572	  0.555801
  0.110150	 -0.024002	 -0.030126	  0.225473	  0.204541	  0.223896	  0.293241	  0.304744	  0.398024	  0.326428	  0.320122	  0.497532	  0.484409
  0.147304	 -0.010872	  0.009863	  0.233787	  0.197964	  0.240006	  0.260033	  0.292780	  0.417158	  0.289324	  0.288877	  0.457402	  0.422100
  0.140648	 -0.017351	 -0.008468	  0.252382	  0.205070	  0.199533	  0.242351	  0.236746	  0.401031	  0.277683	  0.228673	  0.388713	  0.388036
  0.117890	  0.013947	 -0.019827	  0.250390	  0.226888	  0.172613	  0.242215	  0.218288	  0.371781	  0.264829	  0.182603	  0.324555	  0.309983
  0.088959	  0.033395	 -0.015137	  0.252565	  0.217650	  0.176393	  0.240949	  0.199118	  0.317187	  0.263596	  0.139284	  0.262798	  0.220231
  0.086978	  0.010560	  0.010122	  0.256487	  0.202020	  0.198153	  0.216773	  0.179651	  0.275780	  0.205889	  0.084175	  0.184889	  0.163047
  0.076158	  0.001330	  0.030278	  0.272211	  0.159292	  0.201206	  0.202181	  0.122937	  0.243242	  0.140198	  0.025758	  0.140669	  0.082544
  0.037957	  0.025662	  0.032857	  0.251754	  0.166656	  0.202791	  0.167618	  0.095950	  0.202881	  0.103981	 -0.044336	  0.068835	 -0.013589
  0.063544	  0.072422	  0.073576	  0.267835	  0.169374	  0.206632	  0.110699	  0.083527	  0.179674	  0.040079	 -0.132403	 -0.004905	 -0.121571
  0.096649	  0.109647	  0.054997	  0.230634	  0.207987	  0.163024	  0.079599	  0.010839	  0.123106	  0.009483	 -0.181447	 -0.076696	 -0.193816
  0.082786	  0.121412	  0.027876	  0.184887	  0.184543	  0.117398	  0.051540	 -0.022429	  0.078040	  0.016225	 -0.218917	 -0.148563	 -0.267752
  0.077574	  0.109298	  0.031206	  0.137675	  0.156279	  0.075796	  0.022988	 -0.037537	  0.076631	 -0.038145	 -0.261448	 -0.239655	 -0.346128
  0.077456	  0.107078	  0.013374	  0.136317	  0.098276	  0.061802	  0.023060	 -0.044539	  0.036771	 -0.078601	 -0.308758	 -0.269425	 -0.408544
  0.117570	  0.129030	 -0.010588	  0.142308	  0.060684	  0.036246	  0.017238	 -0.041292	 -0.008998	 -0.127555	 -0.367379	 -0.315746	 -0.490075
  0.112132	  0.164893	  0.005624	  0.150922	  0.082909	  0.010811	 -0.024909	 -0.062693	 -0.015312	 -0.204566	 -0.380046	 -0.377985	 -0.517905
  0.090906	  0.185766	  0.021420	  0.152287	  0.025454	 -0.010251	 -0.051828	 -0.071859	 -0.040628	 -0.243824	 -0.369583	 -0.404598	 -0.548844
  0.080480	  0.160590	  0.001763	  0.141097	  0.020905	 -0.033467	 -0.054045	 -0.066499	 -0.089898	 -0.257951	 -0.360373	 -0.418668	 -0.546079
  0.080927	  0.115447	 -0.029427	  0.124852	 -0.016490	 -0.068347	 -0.027255	 -0.030712	 -0.160049	 -0.282100	 -0.408502	 -0.482034	 -0.575405
  0.075111	  0.092003	 -0.040523	  0.111593	 -0.021666	 -0.091913	  0.020551	 -0.031761	 -0.207182	 -0.309956	 -0.438273	 -0.479494	 -0.571252
  0.057346	  0.075291	 -0.033573	  0.099027	 -0.059898	 -0.096209	  0.027517	 -0.046022	 -0.213821	 -0.343879	 -0.440695	 -0.466193	 -0.560008
  0.086622	  0.090015	  0.002237	  0.032669	 -0.048720	 -0.090030	  0.010025	 -0.068555	 -0.205910	 -0.337512	 -0.434471	 -0.445641	 -0.563114
  0.103895	  0.080474	 -0.017952	  0.003193	 -0.089084	 -0.109711	  0.021233	 -0.076356	 -0.189571	 -0.326873	 -0.431331	 -0.372666	 -0.504813
  0.104547	  0.071250	 -0.040935	  0.023637	 -0.115219	 -0.071832	  0.006440	 -0.085514	 -0.194080	 -0.320478	 -0.382728	 -0.333765	 -0.408862
  0.128896	  0.078644	 -0.063620	  0.015699	 -0.121521	 -0.056474	 -0.002981	 -0.095398	 -0.183454	 -0.268945	 -0.347683	 -0.273500	 -0.299630
  0.113200	  0.107938	 -0.082152	 -0.026146	 -0.110620	 -0.051275	  0.001724	 -0.082162	 -0.165579	 -0.226200	 -0.294162	 -0.227519	 -0.217068
  0.093121	  0.087184	 -0.096884	 -0.023662	 -0.136500	 -0.015408	  0.026874	 -0.066509	 -0.142945	 -0.195699	 -0.221229	 -0.137592	 -0.146017
  0.118493	  0.084175	 -0.121052	 -0.026493	 -0.176335	  0.005411	  0.092729	 -0.028674	 -0.100454	 -0.161652	 -0.153356	 -0.050596	 -0.063733
  0.085821	  0.086890	 -0.137624	 -0.058075	 -0.157173	  0.013105	  0.101501	  0.028905	 -0.043977	 -0.115547	 -0.084683	  0.006745	 -0.001662
  0.072152	  0.095296	 -0.152550	 -0.062187	 -0.098135	  0.012753	  0.095378	  0.064239	  0.020788	 -0.061215	 -0.027969	  0.047466	  0.052807
  0.074658	  0.100576	 -0.148803	 -0.058522	 -0.044976	  0.051716	  0.112737	  0.068998	  0.062706	 -0.020791	  0.027387	  0.061737	  0.090044
  0.093550	  0.066026	 -0.148722	 -0.050501	 -0.020522	  0.064743	  0.175402	  0.085647	  0.060763	 -0.006882	  0.017430	  0.113749	  0.085070
  0.101067	  0.075902	 -0.101535	 -0.031072	 -0.024867	  0.110488	  0.216745	  0.109298	  0.056179	 -0.018543	  0.055293	  0.121078	  0.116417
  0.100403	  0.087977	 -0.097158	  0.003720	 -0.014094	  0.114241	  0.237733	  0.095931	  0.049022	  0.023746	  0.051940	  0.135451	  0.132960
  0.099508	  0.071015	 -0.111534	  0.018842	  0.012953	  0.134202	  0.249740	  0.063465	  0.024571	  0.047857	  0.021313	  0.162695	  0.117054
  0.087573	  0.050193	 -0.102988	  0.048755	 -0.001787	  0.163846	  0.230039	  0.040106	  0.037134	  0.049767	  0.030648	  0.159307	  0.085247
  0.086329	  0.037659	 -0.081629	  0.059027	  0.055615	  0.188309	  0.216783	  0.010678	  0.014823	  0.007495	  0.029271	  0.099907	  0.043517
  0.060179	  0.014579	 -0.091431	  0.054033	  0.070695	  0.167806	  0.176037	  0.002558	  0.008487	 -0.010474	  0.007173	  0.073166	  0.001129
  0.099570	 -0.021765	 -0.085494	  0.058013	  0.094576	  0.153340	  0.130518	  0.007079	 -0.007228	 -0.025188	  0.012754	  0.036592	 -0.064594
  0.139387	 -0.057862	 -0.083661	  0.083142	  0.118400	  0.161390	  0.113265	 -0.007751	 -0.002730	 -0.042618	  0.006825	 -0.013329	 -0.095703
  0.129078	 -0.048541	 -0.084598	  0.108441	  0.131631	  0.188245	  0.085771	 -0.018944	  0.003274	 -0.047512	 -0.027817	 -0.047725	 -0.109514
  0.093312	 -0.043502	 -0.097819	  0.108449	  0.142497	  0.143353	  0.054843	 -0.016557	 -0.003972	 -0.047597	 -0.037147	 -0.084495	 -0.174808
  0.026973	 -0.020888	 -0.114022	  0.104092	  0.134590	  0.111391	  0.036091	 -0.003588	 -0.024138	 -0.041335	 -0.065624	 -0.098104	 -0.223455
  0.015594	 -0.018175	 -0.083812	  0.131792	  0.161511	  0.116278	  0.015064	 -0.027705	  0.007519	 -0.099262	 -0.100686	 -0.132051	 -0.260334
  0.031099	 -0.015932	 -0.066641	  0.137455	  0.151031	  0.098184	 -0.029151	 -0.065377	  0.029355	 -0.105730	 -0.140232	 -0.164358	 -0.283329
  0.043232	  0.015783	 -0.036150	  0.140503	  0.145549	  0.053348	 -0.040960	 -0.051939	  0.041293	 -0.115751	 -0.186976	 -0.150080	 -0.301538
  0.066253	  0.031536	  0.031202	  0.140480	  0.132154	  0.002624	 -0.016232	 -0.033802	  0.018293	 -0.141431	 -0.224151	 -0.153879	 -0.281338
  0.100263	  0.045335	  0.033021	  0.156474	  0.123205	 -0.013815	 -0.032389	 -0.032522	 -0.000460	 -0.174965	 -0.230783	 -0.163851	 -0.256139
  0.110744	  0.057439	 -0.003003	  0.154768	  0.126745	 -0.017913	  0.003817	 -0.043113	 -0.029681	 -0.159799	 -0.226368	 -0.128045	 -0.257928
  0.083517	  0.072793	 -0.023607	  0.147458	  0.121497	 -0.005920	 -0.001470	 -0.056032	 -0.076172	 -0.110213	 -0.230756	 -0.099198	 -0.261871
  0.075505	  0.071792	 -0.015990	  0.169724	  0.101599	 -0.006318	 -0.005186	 -0.061287	 -0.099982	 -0.094488	 -0.231097	 -0.050472	 -0.255673
  0.098715	  0.083851	 -0.021447	  0.151814	  0.088803	  0.007909	  0.003926	 -0.070213	 -0.105175	 -0.092249	 -0.211336	 -0.041471	 -0.181932
  0.104734	  0.056181	 -0.029141	  0.144663	  0.045608	  0.023301	 -0.013899	 -0.097428	 -0.059777	 -0.089432	 -0.171499	 -0.038113	 -0.144370
  0.092159	  0.018130	  0.007319	  0.129097	  0.030483	  0.034617	 -0.018312	 -0.108702	 -0.043968	 -0.087034	 -0.135736	 -0.025416	 -0.136217
  0.072538	  0.008338	  0.032650	  0.104704	  0.036272	  0.005680	 -0.031375	 -0.098398	 -0.039119	 -0.079532	 -0.117278	  0.010524	 -0.103998
  0.066250	  0.001414	  0.023397	  0.084981	  0.013034	  0.031617	 -0.010604	 -0.071605	 -0.035517	 -0.061218	 -0.074495	  0.021235	 -0.077669
  0.070605	 -0.020670	  0.024623	  0.064852	  0.002108	  0.028863	 -0.011637	 -0.061866	 -0.005624	 -0.024191	 -0.062287	  0.001854	 -0.088305
  0.087807	 -0.029541	  0.031694	  0.107228	 -0.001226	 -0.021328	 -0.006843	 -0.056421	  0.037820	 -0.014627	 -0.060798	 -0.035067	 -0.096017
  0.096877	  0.004080	  0.035166	  0.131503	 -0.002827	 -0.046178	 -0.018981	 -0.054957	  0.077730	 -0.025426	 -0.112723	 -0.047249	 -0.138400
  0.091317	 -0.003710	  0.026343	  0.093148	  0.003885	 -0.087393	 -0.021528	 -0.035111	  0.080355	 -0.016909	 -0.129498	 -0.026305	 -0.170863
  0.083242	 -0.007862	 -0.018092	  0.093312	 -0.024236	 -0.081227	 -0.002339	 -0.027563	  0.087213	 -0.022931	 -0.136992	 -0.056029	 -0.156991
  0.087322	 -0.027468	 -0.020984	  0.097274	 -0.030229	 -0.033290	  0.005059	 -0.029947	  0.066812	 -0.027927	 -0.153126	 -0.100786	 -0.131345
  0.090947	 -0.053578	 -0.033137	  0.080699	  0.001636	  0.003077	  0.033784	 -0.018357	  0.058478	 -0.005452	 -0.170156	 -0.110380	 -0.120255
  0.047650	 -0.037999	 -0.041880	  0.097169	 -0.004160	  0.012142	  0.066065	  0.010961	  0.049337	 -0.025968	 -0.176822	 -0.114914	 -0.152570
  0.031861	 -0.018365	 -0.075542	  0.102768	 -0.043008	  0.017410	  0.054624	  0.055536	  0.017535	 -0.066043	 -0.183378	 -0.141825	 -0.131168
  0.026484	 -0.026786	 -0.093599	  0.070308	 -0.014239	  0.031565	  0.039807	  0.101642	  0.019274	 -0.078317	 -0.161282	 -0.160869	 -0.119514
  0.029878	 -0.035575	 -0.079079	  0.058576	  0.025151	  0.015666	  0.030049	  0.103605	 -0.004596	 -0.090153	 -0.129651	 -0.117114	 -0.141913
  0.054866	 -0.059980	 -0.059267	  0.046207	  0.013611	  0.037503	  0.013471	  0.080049	 -0.028409	 -0.096657	 -0.090323	 -0.078963	 -0.079414
 -0.000587	 -0.050986	 -0.054541	  0.078189	  0.027983	  0.075120	  0.042785	  0.054932	 -0.043664	 -0.103241	 -0.077507	 -0.057060	 -0.032523
 -0.025782	 -0.038745	 -0.035385	  0.109150	 -0.029220	  0.051763	  0.062201	  0.016834	 -0.021405	 -0.068862	 -0.099369	  0.001977	 -0.000741
 -0.032851	 -0.023467	 -0.018321	  0.083629	 -0.028298	  0.042963	  0.058230	 -0.024625	 -0.005722	 -0.092826	 -0.078833	  0.017546	  0.029363
 -0.040636	 -0.012042	 -0.036716	  0.101706	 -0.008704	  0.078962	  0.030338	 -0.039391	  0.011429	 -0.062996	 -0.039290	 -0.030084	  0.076368
 -0.041077	 -0.018434	 -0.041836	  0.065307	  0.007304	  0.056864	  0.030035	 -0.007046	  0.021679	 -0.022921	 -0.021823	 -0.011570	  0.117637
 -0.020890	 -0.012339	 -0.022284	  0.052522	  0.014251	  0.060524	  0.018831	  0.016435	  0.027018	  0.026618	 -0.006446	 -0.003442	  0.157811
 -0.039205	 -0.026632	 -0.015381	  0.034018	  0.028285	  0.073740	  0.039485	  0.038198	  0.051059	  0.045364	  0.029552	  0.003061	  0.187437
 -0.022655	 -0.058170	 -0.022666	  0.031876	  0.036624	  0.070932	  0.064722	  0.054551	  0.057558	  0.055494	  0.022841	  0.037570	  0.198408
  0.000050	 -0.066740	 -0.033543	  0.029833	  0.036213	  0.100279	  0.059509	  0.069220	  0.050440	  0.025024	  0.017940	  0.067965	  0.201586
  0.006936	 -0.079177	 -0.032552	  0.034146	  0.033830	  0.066482	  0.033659	  0.091866	  0.012874	  0.019810	 -0.005286	  0.070127	  0.177674
 -0.008116	 -0.090293	  0.002022	  0.038718	  0.025103	  0.057834	  0.000124	  0.057553	 -0.009147	  0.035452	 -0.038048	  0.069728	  0.150800
 -0.020435	 -0.071004	  0.003496	  0.068851	  0.029087	  0.086085	 -0.001088	  0.042405	  0.002514	  0.042794	 -0.047742	  0.093398	  0.134029
  0.011152	 -0.046140	 -0.007888	  0.055643	  0.017876	  0.092184	 -0.034951	  0.075326	 -0.011508	  0.041506	 -0.014476	  0.049578	  0.092208
  0.025594	 -0.091412	 -0.012898	  0.099398	  0.008057	  0.094384	 -0.042998	  0.091868	 -0.020126	  0.059659	  0.003980	  0.050353	  0.074429
  0.037861	 -0.100532	 -0.031830	  0.095452	 -0.021805	  0.092930	 -0.024802	  0.081400	 -0.045067	  0.085268	  0.021690	  0.043412	  0.086985
  0.078655	 -0.101742	 -0.028867	  0.091907	  0.019932	  0.078260	 -0.012194	  0.109041	 -0.053647	  0.077417	  0.003682	  0.010626	  0.069189
  0.051345	 -0.100623	 -0.009829	  0.122010	  0.000192	  0.067709	  0.009909	  0.109062	 -0.037544	  0.049015	 -0.034026	 -0.018935	  0.012852
  0.047014	 -0.096524	  0.037958	  0.128483	 -0.009927	  0.041429	 -0.007072	  0.109987	 -0.015067	  0.043295	 -0.062643	 -0.041746	 -0.035125
  0.031544	 -0.095830	  0.045414	  0.141394	  0.006094	 -0.025397	  0.003435	  0.099951	  0.026457	  0.069539	 -0.096825	 -0.045724	 -0.064150
  0.008003	 -0.079224	  0.061857	  0.123910	  0.003811	 -0.013439	  0.002757	  0.081673	  0.039659	  0.087438	 -0.120247	 -0.032275	 -0.089484
  0.033981	 -0.072710	  0.080518	  0.097128	 -0.007034	 -0.005635	 -0.002779	  0.069100	  0.048321	  0.112409	 -0.092686	 -0.037611	 -0.101851
  0.034291	 -0.056457	  0.074310	  0.097400	 -0.002465	  0.008133	 -0.018093	  0.067902	  0.021745	  0.094200	 -0.086694	 -0.036988	 -0.094160
 -0.018349	 -0.050714	  0.060148	  0.065807	 -0.012931	  0.000349	 -0.018563	  0.064990	  0.035341	  0.068328	 -0.080884	 -0.029255	 -0.064032
 -0.019107	 -0.068302	  0.083429	  0.043641	 -0.049456	 -0.014794	 -0.004328	  0.066482	  0.072076	  0.049073	 -0.082546	 -0.025219	 -0.050853
  0.025576	 -0.054542	  0.041929	  0.050460	 -0.053522	 -0.061549	  0.007443	  0.032395	  0.034165	  0.047031	 -0.046809	 -0.032539	 -0.023620
  0.014534	 -0.010823	  0.008570	  0.046949	 -0.032018	 -0.062082	 -0.036164	  0.018423	  0.037461	  0.066704	 -0.024127	 -0.033791	 -0.003554
  0.001772	  0.042374	  0.003574	 -0.026974	 -0.036202	 -0.036615	 -0.013190	 -0.062147	 -0.007322	 -0.018226	 -0.061150	  0.096632	  0.014278
  0.032317	  0.041257	  0.023027	 -0.001822	 -0.026571	 -0.026771	  0.038492	 -0.047683	  0.024729	 -0.021143	 -0.058767	  0.062380	  0.042768
  0.024263	 -0.002130	  0.019945	 -0.024958	 -0.008777	  0.005238	  0.032547	 -0.036176	  0.015297	 -0.013121	 -0.030570	  0.047380	  0.064677
  0.023879	 -0.027130	  0.000712	 -0.028397	  0.004511	  0.017905	  0.012575	 -0.037148	  0.029299	 -0.034125	  0.002064	  0.026100	  0.030792
  0.017621	 -0.044493	 -0.030696	 -0.038632	 -0.029227	  0.029861	  0.006953	  0.003451	  0.034656	 -0.026380	  0.000645	  0.034059	  0.028600
  0.007986	 -0.017439	 -0.022104	 -0.056514	 -0.030671	 -0.015158	 -0.030975	  0.029670	  0.012752	 -0.009721	 -0.025815	  0.018848	 -0.016712
  0.027602	 -0.016197	 -0.003601	 -0.049458	 -0.006739	 -0.020359	 -0.007819	  0.021839	  0.014223	 -0.013417	 -0.007886	 -0.001684	 -0.026629
  0.007654	 -0.026031	  0.000662	 -0.023933	 -0.003956	 -0.011366	 -0.000209	  0.003034	  0.034697	 -0.055905	 -0.004991	 -0.013919	 -0.008151
 -0.021146	  0.024772	  0.005003	 -0.034224	 -0.007653	  0.005526	 -0.016704	  0.009213	  0.040053	 -0.018852	 -0.002174	 -0.032072	 -0.025889
 -0.011511	  0.003213	 -0.013422	 -0.040098	  0.010354	  0.026485	 -0.014501	 -0.006769	  0.032857	  0.004494	  0.010061	 -0.005809	  0.009402
 -0.019031	 -0.013007	 -0.050412	  0.014817	  0.012341	  0.022918	 -0.013703	 -0.011137	 -0.007544	 -0.006732	  0.016925	 -0.048017	 -0.030571
 -0.014313	 -0.019806	 -0.040626	  0.057802	  0.030979	  0.010872	 -0.042049	 -0.024406	 -0.018083	  0.036108	  0.002619	 -0.028369	  0.017326
  0.025475	 -0.010824	 -0.028475	  0.028516	  0.049275	  0.031132	 -0.036260	 -0.009964	 -0.022643	  0.043180	 -0.024246	 -0.023202	 -0.017789
 -0.001718	 -0.009471	 -0.071679	  0.022538	  0.039639	  0.016265	 -0.005839	  0.006277	 -0.037910	  0.041020	  0.006688	 -0.045912	 -0.029012
  0.010813	  0.008437	 -0.019040	  0.027640	  0.014719	  0.002052	  0.013674	  0.001195	 -0.038291	  0.020443	  0.037804	 -0.027024	  0.048191
  0.015192	 -0.006230	  0.047216	  0.036698	  0.003266	 -0.005280	  0.035900	  0.040246	 -0.045992	  0.024453	  0.001580	 -0.048712	 -0.065264
 -0.022898	 -0.000662	  0.041647	  0.053616	  0.026560	 -0.010156	  0.025699	  0.060774	 -0.042708	  0.018591	  0.055851	  0.025476	  0.021405
 -0.036654	  0.000137	  0.040912	  0.032400	 -0.003825	  0.016652	  0.009162	  0.036472	 -0.050879	 -0.007131	  0.033176	 -0.025640	 -0.057106
 -0.047334	  0.032955	  0.048259	  0.039328	 -0.011705	 -0.014960	 -0.018321	  0.019729	  0.016498	  0.028739	  0.040017	  0.003143	  0.000760
 -0.019969	  0.040277	  0.049098	  0.011655	 -0.026319	 -0.044243	  0.024567	  0.003529	  0.016311	  0.007724	  0.008170	 -0.013658	 -0.001077
 -0.015803	  0.041542	  0.028487	 -0.000953	 -0.002019	 -0.093107	 -0.027013	 -0.009537	 -0.013324	 -0.020082	 -0.026853	 -0.043792	  0.008799
 -0.017598	  0.012482	  0.023153	  0.004529	  0.032370	 -0.100899	 -0.085485	 -0.033614	 -0.036260	  0.027037	  0.007919	 -0.020109	  0.063746
 -0.027521	  0.036722	  0.048348	 -0.012473	  0.052743	 -0.077306	 -0.107335	 -0.043767	 -0.058414	  0.039197	  0.040034	 -0.051240	 -0.051186
 -0.028073	  0.077376	  0.054395	 -0.009123	  0.048863	 -0.044136	 -0.098056	 -0.034471	 -0.049267	  0.024857	  0.074577	  0.038505	  0.043585
  0.037194	  0.079482	  0.025570	 -0.023568	  0.063073	 -0.034816	 -0.099244	 -0.057555	 -0.041809	 -0.015749	  0.005259	 -0.059601	 -0.065505
  0.036741	  0.095687	  0.023315	 -0.008728	  0.075277	 -0.047344	 -0.117339	 -0.050780	 -0.049830	 -0.003416	  0.041403	 -0.019654	  0.019858
  0.040949	  0.092766	  0.024538	 -0.045883	  0.083748	 -0.055242	 -0.111296	 -0.042497	 -0.059799	  0.003246	  0.052839	 -0.048296	 -0.087342
  0.039491	  0.060241	  0.036560	 -0.095925	  0.100773	 -0.061720	 -0.110544	 -0.039481	 -0.061500	  0.063374	  0.085951	 -0.003983	 -0.021535
  0.015260	  0.049027	  0.058755	 -0.115678	  0.078487	 -0.063306	 -0.085732	 -0.082989	 -0.043218	  0.083298	  0.047281	 -0.018998	 -0.040299
 -0.012964	  0.061038	  0.067532	 -0.102479	  0.079915	 -0.076856	 -0.058107	 -0.105362	 -0.037067	  0.053248	  0.052370	 -0.018782	 -0.026757
 -0.014047	  0.080373	  0.059196	 -0.102277	  0.067626	 -0.083896	 -0.069349	 -0.081034	 -0.064052	  0.033866	  0.063509	  0.001827	  0.009915
 -0.002451	  0.101572	  0.085028	 -0.083120	  0.079068	 -0.109708	 -0.151918	 -0.077271	 -0.076574	  0.000660	  0.008051	 -0.035935	 -0.051225
  0.001831	  0.106455	  0.066189	 -0.037174	  0.110829	 -0.094781	 -0.194777	 -0.090056	 -0.064084	 -0.002265	  0.013342	  0.052450	  0.013019
  0.035148	  0.088341	  0.047884	 -0.044354	  0.125741	 -0.051552	 -0.164804	 -0.111758	 -0.098986	 -0.028421	  0.003973	 -0.029131	 -0.107572
  0.079390	  0.044759	  0.053883	 -0.038331	  0.120501	 -0.006635	 -0.147875	 -0.143761	 -0.056543	  0.008653	  0.064624	  0.036002	  0.022209
  0.098687	  0.051125	  0.044147	 -0.038003	  0.128934	 -0.032769	 -0.127771	 -0.192845	 -0.059069	 -0.019883	  0.008167	 -0.060976	 -0.110598
  0.058617	  0.072124	  0.022576	 -0.072437	  0.123974	 -0.047343	 -0.136472	 -0.178558	 -0.056120	  0.009296	  0.040665	 -0.013983	 -0.000536
  0.049688	  0.078145	  0.037479	 -0.047997	  0.085813	 -0.048622	 -0.151241	 -0.182866	 -0.047670	 -0.021545	  0.004163	 -0.054044	 -0.081496
  0.096335	  0.054725	  0.063991	 -0.009779	  0.072065	 -0.065200	 -0.175082	 -0.142844	 -0.031791	 -0.016968	  0.030480	 -0.021254	 -0.028632
  0.086712	  0.030260	  0.084525	 -0.039260	  0.080850	 -0.089149	 -0.187549	 -0.142062	 -0.037763	 -0.017032	  0.043139	 -0.045360	 -0.046062
  0.075415	  0.017251	  0.094305	 -0.021239	  0.091926	 -0.070775	 -0.199879	 -0.117783	 -0.066929	 -0.006053	  0.062405	 -0.070841	 -0.029743
  0.077385	  0.009665	  0.081213	  0.002752	  0.093519	 -0.043779	 -0.178484	 -0.117070	 -0.069285	  0.003267	  0.105690	 -0.005614	  0.023373
  0.072434	  0.024197	  0.058283	  0.013183	  0.101022	 -0.015364	 -0.192870	 -0.142520	 -0.060165	 -0.031557	  0.067441	 -0.038977	 -0.053068
  0.041322	  0.028933	  0.046542	 -0.006427	  0.147585	 -0.031348	 -0.214472	 -0.100865	 -0.068110	 -0.052691	  0.104893	  0.010267	  0.051205
  0.020652	  0.012392	  0.055307	 -0.057157	  0.145694	 -0.034905	 -0.163741	 -0.129299	 -0.084174	 -0.044180	  0.014824	 -0.054428	 -0.050005
  0.044258	 -0.013127	  0.100112	 -0.081945	  0.140944	 -0.046351	 -0.099188	 -0.151213	 -0.032046	  0.004273	  0.041436	  0.010999	  0.056670
  0.069545	 -0.009452	  0.090269	 -0.104472	  0.142469	 -0.077415	 -0.106884	 -0.137284	 -0.085000	 -0.052243	 -0.007266	 -0.051242	 -0.046319
  0.070040	  0.034050	  0.036876	 -0.080701	  0.128314	 -0.066183	 -0.091531	 -0.139742	 -0.095638	 -0.040305	  0.037992	  0.008705	  0.051443
  0.051480	  0.059227	  0.043331	 -0.051941	  0.117278	 -0.071826	 -0.089728	 -0.158992	 -0.073549	 -0.044106	  0.025177	 -0.019745	 -0.035180
  0.020865	  0.097658	  0.071020	 -0.048998	  0.074450	 -0.061227	 -0.106753	 -0.141655	 -0.050647	 -0.023491	  0.055529	  0.019658	 -0.007498
 -0.031086	  0.093538	  0.091209	 -0.032627	  0.097879	 -0.009475	 -0.082634	 -0.128801	 -0.032722	 -0.036894	  0.063619	  0.006949	 -0.038510
 -0.059785	  0.060685	  0.080425	 -0.029219	  0.066322	  0.002807	 -0.052170	 -0.159387	 -0.033517	 -0.023092	  0.077194	 -0.041073	 -0.052082
 -0.026941	  0.060204	  0.084330	 -0.037910	  0.038974	 -0.021454	 -0.024142	 -0.148885	 -0.008750	  0.007412	  0.132449	 -0.005612	  0.026357
 -0.006914	  0.051201	  0.074339	 -0.051823	  0.082105	 -0.039710	 -0.030184	 -0.127405	  0.004948	 -0.029136	  0.090294	 -0.057333	 -0.071809
 -0.013301	  0.043341	  0.068474	 -0.012471	  0.113784	 -0.044412	 -0.037032	 -0.119927	 -0.014130	 -0.030832	  0.131617	 -0.004636	  0.038144
 -0.036538	  0.034428	  0.043148	 -0.010105	  0.080245	 -0.031593	 -0.028417	 -0.137496	 -0.053899	 -0.074581	  0.039237	 -0.081444	 -0.088592
 -0.004271	  0.007717	  0.036821	 -0.042468	  0.068122	 -0.032091	 -0.014290	 -0.144256	 -0.015502	 -0.010450	  0.034198	  0.016808	 -0.015610
 -0.002036	  0.008124	  0.033272	 -0.072389	  0.103946	 -0.050210	 -0.038730	 -0.174659	 -0.027593	 -0.021228	  0.031031	 -0.045261	 -0.134373
  0.013886	 -0.010587	  0.023382	 -0.074956	  0.095114	 -0.024841	 -0.031509	 -0.182973	 -0.029376	  0.022597	  0.037411	  0.017885	 -0.059246
  0.039739	 -0.035624	  0.026225	 -0.094424	  0.092058	  0.006959	 -0.023449	 -0.186125	 -0.048704	  0.019725	 -0.002439	 -0.005547	 -0.107564
  0.027107	  0.007504	  0.014627	 -0.127100	  0.119799	  0.030848	 -0.066056	 -0.184013	 -0.087083	 -0.007337	  0.034795	  0.018323	 -0.060516
  0.028609	  0.015062	  0.028686	 -0.127553	  0.115796	  0.002813	 -0.049292	 -0.154678	 -0.123836	 -0.010644	  0.013002	  0.043488	 -0.058371
 -0.029139	  0.016861	  0.057747	 -0.124305	  0.106388	 -0.011939	 -0.060159	 -0.149429	 -0.116298	 -0.024472	  0.025077	  0.023151	 -0.077064
 -0.037347	  0.009550	  0.028986	 -0.097822	  0.112291	 -0.008787	 -0.052514	 -0.135248	 -0.112830	 -0.007206	  0.061170	  0.056039	  0.033242
 -0.028121	  0.001360	  0.032470	 -0.098114	  0.085472	  0.002311	 -0.056965	 -0.158495	 -0.106368	 -0.042299	 -0.015007	 -0.020113	 -0.063281
 -0.012716	  0.006442	  0.025961	 -0.102588	  0.093155	  0.044192	 -0.061556	 -0.161660	 -0.049243	 -0.045008	  0.040520	  0.022373	  0.038094
  0.004206	 -0.019161	  0.020838	 -0.107978	  0.112296	  0.026159	 -0.054085	 -0.141410	 -0.073781	 -0.103999	  0.039174	 -0.066210	 -0.094413
  0.011926	 -0.004748	  0.033773	 -0.129440	  0.123393	  0.048580	 -0.052407	 -0.101218	 -0.055750	 -0.072857	  0.076339	 -0.011697	  0.004349
  0.020184	  0.021372	  0.032974	 -0.133266	  0.127267	  0.064076	 -0.027728	 -0.096510	 -0.032349	 -0.050561	  0.052048	 -0.047899	 -0.106913
 -0.011227	  0.010899	  0.052058	 -0.118848	  0.144920	  0.068799	 -0.059955	 -0.074088	 -0.033032	 -0.030387	  0.125619	  0.002439	 -0.048690
 -0.041714	  0.023402	  0.052688	 -0.114455	  0.148177	  0.061782	 -0.066835	 -0.088545	  0.000616	 -0.042901	  0.106740	 -0.004279	 -0.081231
 -0.068910	 -0.016504	  0.041342	 -0.088129	  0.129191	  0.040790	 -0.059644	 -0.091938	  0.000981	 -0.038541	  0.080003	  0.015086	 -0.051018
 -0.045739	 -0.015259	  0.035727	 -0.079154	  0.101467	  0.031709	 -0.067444	 -0.098179	 -0.014574	 -0.040945	  0.075191	  0.053727	 -0.037456
 -0.027846	  0.021158	  0.008569	 -0.095011	  0.100739	  0.021879	 -0.052282	 -0.141632	 -0.032265	 -0.041745	  0.060720	 -0.000557	 -0.131750
  0.003161	  0.035002	  0.025301	 -0.109507	  0.054180	  0.015268	 -0.053677	 -0.114469	 -0.032856	 -0.039165	  0.124653	  0.028417	 -0.055955
 -0.018869	  0.043255	  0.044183	 -0.090174	  0.069276	  0.034672	 -0.091449	 -0.076434	 -0.032080	 -0.068918	  0.100290	 -0.036485	 -0.115288
 -0.024299	  0.027705	  0.034126	 -0.084627	  0.073282	  0.059593	 -0.095410	 -0.040477	  0.018270	 -0.051459	  0.119793	  0.015847	  0.017762
 -0.016458	  0.029075	  0.029171	 -0.107905	  0.063043	  0.074443	 -0.112175	 -0.047239	  0.023959	 -0.088390	  0.083238	 -0.065568	 -0.117936
 -0.007124	  0.044505	  0.033111	 -0.107820	  0.061608	  0.055330	 -0.119711	 -0.067927	  0.022834	 -0.076827	  0.093464	 -0.012609	 -0.032684
 -0.008922	  0.019538	  0.049166	 -0.110603	  0.024678	  0.035680	 -0.065286	 -0.099115	  0.028638	 -0.096516	  0.037510	 -0.040265	 -0.107097
  0.006026	 -0.004704	  0.067694	 -0.089627	  0.011547	 -0.011921	 -0.053479	 -0.114488	  0.054874	 -0.082221	  0.054822	 -0.013227	 -0.061343
  0.006078	 -0.001574	  0.052255	 -0.080424	  0.036051	 -0.013579	 -0.025470	 -0.129332	  0.046782	 -0.089034	 -0.007009	 -0.025260	 -0.069920
  0.028221	  0.018643	  0.059669	 -0.057664	  0.058351	 -0.032089	 -0.028020	 -0.121972	 -0.000825	 -0.044773	 -0.021124	 -0.030497	 -0.050584
  0.027376	  0.033625	  0.040021	 -0.023991	  0.039085	 -0.031047	 -0.035949	 -0.114897	 -0.004247	 -0.052043	  0.019438	  0.009229	 -0.016417
  0.007129	  0.044820	  0.031599	 -0.043041	  0.031896	  0.001662	 -0.040480	 -0.117364	 -0.023744	 -0.101085	  0.004390	 -0.046563	 -0.050845
  0.024184	  0.056684	  0.053575	 -0.066948	  0.010790	 -0.015764	 -0.035641	 -0.129334	  0.024193	 -0.064222	  0.016578	  0.035300	  0.022551
  0.061617	  0.035147	  0.059967	 -0.079311	  0.010888	 -0.013469	 -0.042023	 -0.143411	  0.006426	 -0.078400	 -0.007708	 -0.000828	 -0.118315
  0.085116	  0.036009	  0.026188	 -0.094645	  0.039164	 -0.014076	 -0.036119	 -0.109183	  0.006924	 -0.038334	  0.038005	  0.058339	 -0.004519
  0.061949	  0.015355	  0.064203	 -0.099136	  0.067541	 -0.010330	 -0.059421	 -0.129857	  0.027512	 -0.053682	 -0.009577	 -0.009265	 -0.104811
  0.044115	  0.035183	  0.061454	 -0.083344	  0.056568	  0.008498	 -0.066093	 -0.129394	  0.049765	 -0.013002	  0.027534	  0.086048	 -0.002148
  0.033296	  0.037973	  0.034384	 -0.068098	  0.074079	 -0.005898	 -0.052210	 -0.109593	  0.020660	 -0.002819	  0.007014	  0.039552	 -0.037005
  0.033010	  0.009711	  0.047188	 -0.062138	  0.108809	 -0.028181	 -0.061926	 -0.087030	  0.024447	  0.023991	  0.009965	  0.011516	  0.033169
  0.014466	  0.010890	  0.049273	 -0.031941	  0.136002	  0.000622	 -0.033539	 -0.077279	  0.040120	  0.051742	 -0.011722	 -0.002011	 -0.001400
  0.039014	  0.060923	  0.034633	 -0.041795	  0.147217	  0.039647	 -0.024194	 -0.077431	  0.045079	  0.059105	  0.012034	  0.008613	 -0.007669
  0.078841	  0.023179	  0.015009	 -0.037301	  0.153163	  0.049840	 -0.042091	 -0.058318	  0.063826	  0.073855	  0.067767	  0.027899	  0.045687
  0.064295	 -0.011508	 -0.005432	 -0.024243	  0.160934	  0.065369	 -0.040917	 -0.061321	  0.040332	  0.046174	  0.053764	 -0.050131	 -0.028591
  0.064778	 -0.019322	 -0.002836	 -0.037405	  0.142894	  0.085606	 -0.049109	 -0.041137	  0.010954	  0.035577	  0.077091	  0.008443	  0.051622
  0.032892	 -0.043559	  0.004011	 -0.036714	  0.179503	  0.073923	 -0.047133	 -0.048468	 -0.023272	  0.012817	  0.050582	 -0.040010	 -0.100010
 -0.009481	 -0.037414	 -0.016951	 -0.044596	  0.175334	  0.072528	 -0.075050	 -0.056366	 -0.010007	  0.044298	  0.081104	  0.020122	 -0.004841
 -0.005026	 -0.044005	 -0.030307	 -0.052918	  0.180541	  0.088641	 -0.083382	 -0.063183	 -0.002635	  0.009998	  0.004697	 -0.060319	 -0.120903
  0.028707	 -0.052211	 -0.082592	 -0.048656	  0.135815	  0.088947	 -0.066703	 -0.047602	 -0.003034	  0.017292	  0.011463	 -0.040229	 -0.010795
  0.082407	 -0.044262	 -0.062994	 -0.034198	  0.102708	  0.095602	 -0.059399	 -0.051399	 -0.000468	 -0.009608	  0.025093	 -0.080194	 -0.067370
  0.078107	 -0.049761	 -0.028225	 -0.074655	  0.061877	  0.085576	 -0.047864	 -0.052950	  0.024409	  0.014267	  0.034377	 -0.061132	 -0.057952
  0.048386	 -0.024749	 -0.018042	 -0.070221	  0.071910	  0.096997	 -0.064933	 -0.053969	  0.011417	  0.035054	  0.054529	 -0.063121	 -0.049736
  0.024984	  0.007336	  0.003381	 -0.032485	  0.085165	  0.108789	 -0.061465	 -0.032174	  0.012109	  0.026726	  0.031627	 -0.025068	 -0.081649
  0.012481	  0.019000	  0.015547	 -0.037837	  0.104286	  0.080452	 -0.064018	 -0.069004	  0.027341	  0.066711	  0.099492	  0.020532	  0.009772
  0.022019	  0.011027	  0.044819	 -0.037712	  0.117530	  0.041266	 -0.067556	 -0.086178	  0.036197	  0.050798	  0.086596	 -0.064372	 -0.104337
  0.022270	  0.018449	  0.048902	 -0.062428	  0.113425	  0.024443	 -0.121011	 -0.081145	  0.042249	  0.089792	  0.099145	 -0.037793	 -0.004072
  0.047875	  0.010815	  0.075709	 -0.077705	  0.089123	  0.057135	 -0.120545	 -0.080838	  0.022297	  0.038443	  0.051327	 -0.105421	 -0.137323
  0.060832	 -0.004856	  0.089585	 -0.063553	  0.097208	  0.067488	 -0.134641	 -0.091363	  0.024133	  0.053822	  0.097219	 -0.019787	 -0.039187
  0.071212	  0.005474	  0.015202	 -0.037988	  0.100487	  0.016103	 -0.128174	 -0.095286	  0.008672	  0.010919	  0.059723	 -0.062886	 -0.126202
  0.059292	 -0.000964	 -0.052729	 -0.048366	  0.084239	  0.005157	 -0.118622	 -0.076694	  0.022690	 -0.023104	  0.072190	 -0.008910	 -0.027537
  0.054278	  0.010647	 -0.030278	 -0.059761	  0.084714	 -0.005231	 -0.094975	 -0.047798	  0.048537	 -0.005770	  0.087121	 -0.047256	 -0.050204
  0.081606	 -0.023924	 -0.030796	 -0.048397	  0.054139	 -0.021123	 -0.079707	 -0.026516	  0.053502	  0.032261	  0.084040	 -0.021722	 -0.077009
  0.061691	 -0.015063	 -0.027597	 -0.044166	  0.068292	 -0.064221	 -0.069254	 -0.018339	  0.074215	  0.058681	  0.081448	  0.019913	 -0.088225
  0.043334	  0.005298	 -0.027604	 -0.038588	  0.079147	 -0.049999	 -0.085639	  0.000706	  0.076779	  0.039594	  0.053310	  0.018431	 -0.144422
  0.023646	  0.042179	 -0.029890	 -0.030281	  0.099180	 -0.038870	 -0.103690	  0.001045	  0.051434	  0.013337	  0.080083	  0.071135	 -0.048996
  0.023442	  0.035589	 -0.055832	 -0.019426	  0.130794	 -0.021595	 -0.109198	 -0.015999	  0.067365	 -0.027621	  0.058584	 -0.001188	 -0.139994
  0.056829	  0.014034	 -0.039816	 -0.021730	  0.162243	  0.008162	 -0.111252	 -0.039247	  0.083254	  0.019141	  0.104370	  0.065185	  0.006497
  0.062911	  0.005850	 -0.004206	 -0.024790	  0.165287	  0.007969	 -0.067281	 -0.056962	  0.025215	  0.007797	  0.071482	 -0.002668	 -0.170471
  0.069999	 -0.023683	 -0.019579	 -0.030766	  0.169402	 -0.014327	 -0.066826	 -0.056096	  0.013430	  0.035297	  0.107355	  0.073808	 -0.051425
  0.045300	 -0.015880	  0.009757	 -0.051371	  0.189921	 -0.046230	 -0.097450	 -0.077967	  0.015400	 -0.020500	  0.097881	 -0.025137	 -0.098922
  0.052105	 -0.040853	  0.012394	 -0.078095	  0.210520	 -0.020477	 -0.060598	 -0.091599	  0.047431	 -0.026513	  0.072603	 -0.030825	 -0.061405
  0.070550	 -0.034353	  0.015258	 -0.054484	  0.196485	 -0.016346	 -0.051062	 -0.086159	  0.062206	 -0.015356	  0.053682	 -0.007791	 -0.011295
  0.060431	  0.002691	  0.015813	 -0.051290	  0.172619	 -0.014326	 -0.028079	 -0.117684	  0.058563	 -0.008809	  0.009278	 -0.057532	 -0.085755
  0.053845	  0.059945	 -0.004651	 -0.078267	  0.155258	 -0.003815	 -0.019589	 -0.076737	  0.080266	  0.003526	  0.057519	  0.019653	  0.036990
  0.047437	  0.037303	 -0.014468	 -0.101889	  0.154387	  0.000045	 -0.025134	 -0.084680	  0.057645	 -0.014014	  0.069183	 -0.012574	 -0.054562
  0.071225	 -0.014316	 -0.030835	 -0.129741	  0.170245	  0.025073	 -0.010045	 -0.093767	  0.037153	  0.003010	  0.105018	  0.035266	  0.003597
  0.085639	  0.006921	 -0.021949	 -0.138415	  0.167674	  0.070501	 -0.021789	 -0.075446	  0.049133	 -0.044546	  0.097862	 -0.005027	 -0.065489
  0.046245	  0.015340	 -0.026497	 -0.098951	  0.148724	  0.062883	 -0.030476	 -0.060738	  0.025958	 -0.007047	  0.072773	 -0.006887	 -0.025194
  0.028170	  0.059952	 -0.047313	 -0.091819	  0.139490	  0.017336	 -0.023374	 -0.075269	  0.026676	 -0.011877	  0.055136	 -0.013020	 -0.065291
 -0.007794	  0.026739	 -0.030649	 -0.100095	  0.146893	  0.018609	 -0.012812	 -0.076713	  0.051397	 -0.037106	  0.075909	 -0.000771	 -0.070294
 -0.043531	 -0.004225	 -0.033267	 -0.087234	  0.114407	  0.028424	 -0.022078	 -0.067614	  0.015245	 -0.021969	  0.087335	  0.019922	 -0.090872
 -0.050559	  0.022887	 -0.088172	 -0.108865	  0.088669	  0.065318	 -0.003317	 -0.071967	 -0.035325	 -0.024781	  0.074252	  0.027254	 -0.097419
 -0.020468	  0.036237	 -0.092820	 -0.102517	  0.066415	  0.064421	 -0.026246	 -0.106740	 -0.005135	 -0.036251	  0.029669	  0.019703	 -0.016996
 -0.016429	  0.045028	 -0.068006	 -0.074101	  0.068096	  0.042267	 -0.053357	 -0.120914	 -0.009002	 -0.040578	 -0.011153	 -0.039328	 -0.009735
 -0.000649	  0.035320	 -0.054725	 -0.041766	  0.075111	  0.045505	 -0.049629	 -0.131383	 -0.046587	 -0.038355	  0.004949	 -0.018210	  0.008428
  0.050096	  0.012122	 -0.043745	 -0.054229	  0.036323	  0.072578	 -0.041408	 -0.159757	 -0.028039	 -0.032507	  0.025382	 -0.020517	 -0.012389
  0.053841	  0.008636	 -0.033908	 -0.058756	  0.012945	  0.078340	 -0.043840	 -0.134165	 -0.029166	 -0.043607	  0.023333	 -0.028670	 -0.030339
  0.034030	  0.042373	 -0.014357	 -0.034448	  0.057509	  0.067103	 -0.046801	 -0.103959	  0.005942	 -0.005541	 -0.017021	 -0.030880	 -0.059316
  0.008077	  0.063277	  0.010594	 -0.026152	  0.057388	  0.042910	 -0.010917	 -0.102847	  0.061196	  0.032732	 -0.015336	 -0.065003	 -0.066197
 -0.014975	  0.052176	  0.019372	 -0.045252	  0.070379	  0.043146	  0.002145	 -0.072714	  0.056763	  0.030187	  0.023467	 -0.076267	 -0.090366
 -0.035454	  0.042276	  0.033835	 -0.058395	  0.100137	  0.029897	 -0.002229	 -0.089286	  0.062962	  0.031546	  0.021982	 -0.064243	 -0.061565
 -0.011430	  0.053213	 -0.015581	 -0.063191	  0.109001	  0.017629	 -0.005358	 -0.113592	  0.046228	  0.028578	  0.045069	 -0.012563	 -0.045269
  0.013848	  0.064479	 -0.067578	 -0.074839	  0.097751	  0.032503	  0.035562	 -0.113283	  0.024763	  0.068309	  0.012134	 -0.008704	 -0.039921
  0.012230	  0.103693	 -0.075169	 -0.068852	  0.101457	  0.007813	  0.046259	 -0.140365	  0.011845	  0.056792	 -0.047871	 -0.003158	 -0.037957
 -0.009224	  0.089519	 -0.045277	 -0.071541	  0.097843	 -0.026679	  0.031071	 -0.150742	  0.004782	  0.037054	 -0.050567	 -0.019141	 -0.012418
  0.010340	  0.048758	 -0.027354	 -0.076982	  0.067979	  0.006647	  0.031189	 -0.117792	  0.045185	 -0.001244	 -0.070377	 -0.036707	 -0.028021
  0.002823	  0.026435	 -0.062244	 -0.072642	  0.072380	  0.001183	  0.031011	 -0.104715	  0.034550	 -0.035274	 -0.090972	 -0.041251	 -0.009219
 -0.017190	  0.016452	 -0.069200	 -0.098141	  0.054489	  0.009119	 -0.000907	 -0.080248	  0.039372	 -0.022311	 -0.022754	 -0.021505	 -0.031230
 -0.002284	 -0.002611	 -0.026592	 -0.088572	  0.061469	  0.024652	 -0.016510	 -0.018439	  0.006317	 -0.047250	  0.032494	 -0.006448	 -0.047723
  0.007433	  0.008765	 -0.034907	 -0.075207	  0.061684	  0.069751	 -0.016565	 -0.030265	  0.011684	 -0.045898	  0.019359	 -0.012216	 -0.072075
  0.039360	  0.002611	 -0.061944	 -0.087224	  0.071064	  0.109730	 -0.027753	 -0.043053	  0.027366	 -0.037329	  0.018486	  0.006120	 -0.091401
  0.068784	  0.010452	 -0.043135	 -0.104900	  0.071465	  0.079076	  0.005346	 -0.042941	  0.030607	 -0.028480	  0.027031	  0.013488	 -0.077699
  0.081632	  0.015686	 -0.045043	 -0.097256	  0.080789	  0.065089	  0.005220	 -0.029615	  0.046824	 -0.022270	  0.008747	  0.017285	 -0.080050
  0.088090	  0.068120	 -0.020365	 -0.095628	  0.081639	  0.044272	 -0.005507	 -0.021861	  0.055976	 -0.023903	 -0.048670	 -0.018429	 -0.075636
  0.071032	  0.073228	  0.017028	 -0.092274	  0.065135	  0.049635	  0.038075	 -0.054961	  0.028173	 -0.008114	 -0.023040	 -0.071325	 -0.067727
  0.084068	  0.057796	  0.001131	 -0.080900	  0.055154	  0.045917	  0.026888	 -0.061606	  0.018864	  0.007705	  0.012509	 -0.095035	 -0.062921
  0.082369	  0.098886	 -0.000484	 -0.084100	  0.034671	  0.048863	 -0.009244	 -0.024181	  0.043163	  0.029700	 -0.010478	 -0.080013	 -0.054212
  0.033189	  0.103332	  0.003870	 -0.103273	  0.041293	  0.037135	  0.000681	  0.026356	  0.051106	  0.032358	 -0.024887	 -0.050791	 -0.073484
  0.042128	  0.113852	  0.017597	 -0.094844	  0.028132	  0.024298	 -0.017985	  0.008378	  0.039058	  0.005704	  0.003184	 -0.024136	 -0.101954
  0.097446	  0.104467	  0.053075	 -0.111212	  0.067580	  0.051848	 -0.029047	  0.001485	  0.048856	  0.000363	  0.009067	 -0.023452	 -0.077581
  0.080608	  0.117893	  0.059004	 -0.144544	  0.080539	  0.053009	 -0.037384	  0.013076	  0.050088	 -0.007779	  0.007285	 -0.032986	 -0.031742
  0.109367	  0.098904	  0.084395	 -0.107753	  0.117376	  0.078123	 -0.024413	  0.005427	  0.021980	 -0.013771	  0.010379	 -0.031340	 -0.015333
  0.115992	  0.040309	  0.093271	 -0.095077	  0.115627	  0.073948	 -0.011063	 -0.003543	  0.026436	 -0.015085	  0.064930	 -0.040277	 -0.045311
  0.106128	 -0.005988	  0.086765	 -0.074201	  0.107979	  0.069220	 -0.022920	 -0.011484	  0.033755	  0.007401	  0.080414	 -0.012647	 -0.026252
  0.095206	 -0.007829	  0.053880	 -0.061636	  0.089515	  0.009364	 -0.038363	 -0.027677	  0.018929	  0.008829	  0.071564	  0.004994	 -0.028845
  0.077022	  0.029055	  0.038145	 -0.000494	  0.079967	 -0.026149	 -0.082380	 -0.062960	  0.011856	  0.006203	  0.055872	 -0.042153	 -0.030840
  0.049063	  0.043189	  0.044710	  0.043861	  0.073764	 -0.011332	 -0.070710	 -0.052044	  0.037819	  0.014246	  0.054755	 -0.045520	 -0.015741
  0.023864	  0.081651	  0.014114	  0.078790	  0.036899	 -0.019211	 -0.045168	 -0.049248	  0.065138	 -0.016288	  0.009856	 -0.048170	 -0.027007
  0.052273	  0.085948	  0.028195	  0.099111	  0.036328	  0.009215	 -0.048554	 -0.049117	  0.051414	 -0.030430	 -0.002574	 -0.071142	 -0.038432
  0.059494	  0.125433	  0.032139	  0.099798	  0.062853	  0.032299	 -0.036790	 -0.057634	  0.060312	 -0.049244	  0.004646	 -0.057188	 -0.026119
  0.044637	  0.097137	  0.029685	  0.059822	  0.060868	  0.008606	 -0.036105	 -0.068977	  0.055796	 -0.065176	  0.022847	 -0.057395	 -0.023431
  0.010856	  0.079780	  0.029648	  0.024166	  0.092181	 -0.013951	 -0.021137	 -0.068320	  0.077215	 -0.037503	  0.074431	 -0.063794	 -0.065853
 -0.006737	  0.094748	  0.084733	 -0.002048	  0.090342	 -0.038537	 -0.046504	 -0.083559	  0.080913	 -0.040758	  0.041146	 -0.066565	 -0.043250
  0.002387	  0.082167	  0.099197	 -0.021968	  0.075258	 -0.041932	 -0.056975	 -0.083185	  0.050645	 -0.042123	  0.037489	 -0.065556	 -0.058610
 -0.002444	  0.093521	  0.111694	 -0.044613	  0.073258	 -0.014891	 -0.069037	 -0.097916	  0.028206	 -0.056084	  0.069125	 -0.028749	 -0.065417
  0.005458	  0.112323	  0.095536	 -0.066296	  0.077774	 -0.010488	 -0.074665	 -0.103636	  0.016431	 -0.046148	  0.042992	  0.012952	 -0.037629
  0.008253	  0.085288	  0.092722	 -0.083777	  0.078978	 -0.025545	 -0.042397	 -0.114910	  0.042331	 -0.029035	  0.024100	  0.027426	 -0.012341
  0.012910	  0.106728	  0.115692	 -0.124851	  0.049752	 -0.010653	 -0.035343	 -0.102635	  0.058815	 -0.064382	 -0.015176	  0.013986	 -0.010908
 -0.001435	  0.111129	  0.075969	 -0.121634	  0.041911	 -0.010415	 -0.023214	 -0.083591	  0.048503	 -0.076508	 -0.056092	 -0.016729	  0.003941
 -0.022612	  0.084412	  0.060395	 -0.113885	  0.045779	 -0.015514	 -0.020260	 -0.023928	 -0.011229	 -0.074273	 -0.034420	 -0.058994	 -0.009183
 -0.015109	  0.091865	  0.081806	 -0.076391	  0.065036	 -0.001967	 -0.030805	 -0.021351	 -0.016461	 -0.050271	 -0.005921	 -0.024917	 -0.029334
 -0.020893	  0.105098	  0.110303	 -0.048660	  0.069740	 -0.018711	 -0.052739	 -0.071906	 -0.008335	 -0.039375	 -0.006252	 -0.001330	  0.000820
 -0.011545	  0.082901	  0.099644	 -0.023127	  0.078165	 -0.025381	 -0.041913	 -0.104613	 -0.025359	 -0.050115	  0.006741	 -0.009214	  0.011215
 -0.007959	  0.030556	  0.107133	 -0.043455	  0.083298	 -0.006510	 -0.018986	 -0.092980	 -0.028879	 -0.051063	 -0.003871	 -0.022626	  0.016383
 -0.011956	  0.020752	  0.110901	 -0.037136	  0.084400	 -0.032798	 -0.046650	 -0.102102	 -0.026841	 -0.079730	 -0.005067	 -0.024253	  0.027427
 -0.008691	  0.022600	  0.093255	  0.035354	  0.063649	 -0.018726	 -0.059011	 -0.079061	 -0.039264	 -0.061713	  0.029275	 -0.010757	  0.042266
  0.017833	  0.022175	  0.046434	  0.042088	  0.046017	 -0.037240	 -0.056204	 -0.032168	 -0.028204	 -0.086951	  0.047210	 -0.013836	  0.014408
 -0.001718	  0.010875	  0.041464	 -0.036480	  0.077757	 -0.034161	 -0.031145	 -0.052398	  0.025174	 -0.076397	  0.039902	  0.017440	 -0.013261
 -0.041083	  0.018321	  0.039671	 -0.074073	  0.063825	 -0.014669	 -0.032676	 -0.076777	  0.014754	 -0.056613	  0.040729	  0.015733	 -0.024566
 -0.056747	  0.009524	  0.034392	 -0.095713	  0.041356	 -0.010773	 -0.033061	 -0.114996	 -0.013954	 -0.047879	  0.046265	 -0.003084	 -0.018265
 -0.058253	  0.002580	  0.030023	 -0.085054	  0.069266	 -0.025274	 -0.009134	 -0.120711	  0.001537	 -0.070200	  0.063146	 -0.028700	 -0.007780
 -0.059420	 -0.018396	  0.026278	 -0.038322	  0.086248	 -0.030910	 -0.004263	 -0.124125	 -0.024210	 -0.069474	  0.026296	 -0.054237	 -0.018799
 -0.052779	  0.015959	  0.001945	 -0.065564	  0.125035	 -0.020440	 -0.048421	 -0.099551	 -0.034797	 -0.069442	  0.006085	 -0.083832	 -0.005552
 -0.019789	  0.017590	  0.018512	 -0.055026	  0.096744	 -0.034717	 -0.043765	 -0.115965	 -0.006586	 -0.090926	  0.026336	 -0.079276	  0.006055
 -0.006583	  0.020338	  0.063034	 -0.058746	  0.069873	 -0.014617	 -0.042907	 -0.108803	 -0.011944	 -0.064202	  0.019147	 -0.038378	 -0.010994
  0.002624	  0.051816	  0.080266	 -0.023535	  0.054032	 -0.005460	 -0.033034	 -0.111761	  0.036167	 -0.045868	 -0.020037	 -0.017928	 -0.026888
  0.008844	  0.044753	  0.052383	 -0.028216	  0.023089	 -0.006551	 -0.050109	 -0.130433	  0.036342	 -0.065358	  0.013810	  0.004357	 -0.012010
  0.031065	  0.010195	  0.051361	 -0.040416	  0.062022	 -0.015649	 -0.069077	 -0.078582	  0.026354	 -0.056725	  0.045586	 -0.010757	  0.012266
 -0.016567	  0.033379	  0.044415	 -0.078334	  0.086169	 -0.042939	 -0.066490	 -0.040955	  0.027551	 -0.085595	  0.009746	 -0.036654	  0.003689
 -0.028098	  0.047199	  0.026703	 -0.069901	  0.133736	 -0.033075	 -0.081914	 -0.026403	  0.037300	 -0.057760	  0.002498	 -0.027777	  0.006218
 -0.013862	  0.055053	  0.028697	 -0.034693	  0.160976	 -0.044905	 -0.097550	 -0.049958	  0.011536	 -0.036735	  0.022650	 -0.043632	  0.000670
 -0.020145	  0.061493	  0.018872	 -0.010491	  0.146974	 -0.062696	 -0.074086	 -0.045088	 -0.039270	 -0.084071	  0.014670	 -0.064883	  0.004055
 -0.030241	  0.057856	  0.015138	  0.003128	  0.138209	 -0.044067	 -0.046821	 -0.058274	 -0.047891	 -0.103937	  0.006358	 -0.081479	  0.007367
  0.021280	  0.060004	  0.008241	  0.005985	  0.148532	 -0.060830	 -0.067088	 -0.070486	 -0.060674	 -0.052889	  0.017269	 -0.062814	  0.010599
  0.009015	  0.029570	  0.036819	 -0.002665	  0.161692	 -0.050697	 -0.104868	 -0.101323	 -0.078951	 -0.024095	  0.026990	 -0.026606	  0.014978
  0.006345	  0.031477	  0.048577	 -0.004305	  0.163845	 -0.046119	 -0.110457	 -0.133100	 -0.087915	 -0.051777	  0.008013	 -0.028886	 -0.008284
  0.022180	  0.025160	  0.076631	  0.000943	  0.129828	 -0.103168	 -0.095620	 -0.121424	 -0.071861	 -0.031064	 -0.000672	 -0.008528	  0.016492
 -0.006969	  0.032034	  0.086648	 -0.023154	  0.107002	 -0.086521	 -0.088660	 -0.103005	 -0.087351	 -0.040893	  0.002803	 -0.008930	  0.028750
  0.001966	  0.009270	  0.103995	 -0.035936	  0.111088	 -0.061583	 -0.071135	 -0.077379	 -0.090855	 -0.057973	  0.008025	 -0.022121	  0.030994
 -0.010094	  0.012221	  0.129257	 -0.053949	  0.127470	 -0.076100	 -0.070542	 -0.070811	 -0.091007	 -0.056615	  0.009891	 -0.038995	  0.016741
