# Supplementary material for: A fluorescent photoimmunoconjugate for imaging of cholesteatoma
Source: Sci Rep. 2022 Nov 19;12:19905. doi: 10.1038/s41598-022-22072-9 (PMC9675863; doi:10.1038/s41598-022-22072-9)
Supplement: Supplementary file 2 — Supplementary Information 2. [file 41598_2022_22072_MOESM2_ESM.zip › Data/ABR-69-4]

:RUN-4	LEVEL SWEEP	TEMP:NaN	6/13/2018	2:45 PM	NaNHR:
:SW EAR: R	SW FREQ: 16.00	# AVERAGES: 512	REP RATE (/sec): 40	DRIVER: RS Tweeter	SAMPLE (�sec): 40	
:NOTES-
:CHAMBER-CH4B-PXI
:CFTS Version: V2.7.2 (R850)
:LEVELS:20;25;30;35;40;45;50;55;60;65;70;75;80;
:DATA
  0.061274	  0.122204	 -0.000919	  0.019995	  0.000432	 -0.006597	 -0.058295	  0.001294	  0.012335	 -0.034592	 -0.001705	 -0.072764	  0.024208
  0.057045	  0.083544	 -0.009698	  0.007772	 -0.001692	  0.000547	 -0.055735	 -0.015225	  0.014127	 -0.026610	 -0.037877	 -0.027277	  0.051899
  0.049271	  0.044367	 -0.005955	  0.002727	  0.013130	  0.013270	 -0.061205	 -0.002444	  0.014901	 -0.022635	 -0.067363	 -0.027716	  0.043617
  0.030685	  0.028801	 -0.025325	  0.017751	  0.028117	 -0.009219	 -0.066418	  0.004007	 -0.006749	 -0.014724	 -0.091553	 -0.033762	  0.008423
  0.017616	  0.008956	 -0.017591	 -0.002828	  0.017541	 -0.001968	 -0.067646	  0.021419	 -0.008386	 -0.001974	 -0.099979	 -0.018097	 -0.021848
 -0.009607	  0.004253	 -0.040507	  0.017727	  0.003922	  0.002961	 -0.048879	  0.015870	  0.011407	 -0.005328	 -0.083789	 -0.007279	 -0.020923
 -0.013848	 -0.003865	 -0.028276	  0.039016	 -0.017813	  0.014478	 -0.019615	  0.018064	 -0.019819	  0.017359	 -0.057966	 -0.006238	 -0.036356
 -0.037219	 -0.001280	 -0.006265	  0.023096	 -0.003022	  0.010846	  0.006130	  0.040627	 -0.014770	  0.041133	 -0.034742	 -0.013809	 -0.056180
 -0.019005	 -0.026539	  0.060023	  0.018503	 -0.000804	 -0.014726	 -0.019085	  0.032890	 -0.042656	  0.045316	 -0.038365	 -0.006076	 -0.080284
 -0.023575	 -0.032529	  0.085228	  0.013700	  0.006112	 -0.001668	 -0.016609	  0.020195	 -0.061260	  0.042162	 -0.035904	 -0.038038	 -0.095827
 -0.000854	 -0.040587	  0.036806	 -0.027362	  0.005606	 -0.000610	  0.014154	 -0.003479	  0.011922	  0.051358	 -0.041115	 -0.053443	 -0.076193
  0.012191	 -0.047767	  0.039307	 -0.055749	  0.004416	 -0.008476	  0.031767	 -0.025715	  0.005250	  0.039803	 -0.051254	 -0.060897	 -0.062437
  0.003720	 -0.033037	  0.032690	 -0.017624	  0.016668	 -0.021464	  0.061927	 -0.012571	 -0.014747	  0.008152	 -0.020575	 -0.045900	 -0.071295
 -0.026437	 -0.008649	  0.036741	 -0.015255	  0.018546	  0.011548	  0.063391	 -0.012252	 -0.000713	 -0.053313	 -0.002272	 -0.029956	 -0.072858
  0.007368	  0.038840	 -0.006913	 -0.025674	  0.009173	  0.048017	  0.045706	 -0.003958	  0.012275	 -0.065350	  0.025079	 -0.017844	 -0.041161
 -0.002104	  0.015202	 -0.006334	 -0.037418	  0.041535	  0.041007	  0.034263	 -0.009487	  0.002623	 -0.043878	  0.058229	 -0.009956	  0.006601
 -0.030097	 -0.031946	 -0.047433	 -0.003235	  0.011462	  0.008416	  0.020933	 -0.027220	  0.007773	 -0.041578	  0.084510	  0.033784	  0.043859
 -0.025793	 -0.045777	 -0.045858	  0.014671	 -0.024104	  0.007829	  0.020380	 -0.011088	  0.005667	 -0.026177	  0.127681	  0.107539	  0.100362
 -0.021184	 -0.047769	 -0.034457	  0.007706	 -0.065332	 -0.040387	  0.061116	 -0.019854	  0.001523	  0.023110	  0.164699	  0.149504	  0.156178
 -0.029445	 -0.026422	 -0.015265	  0.002482	 -0.063892	 -0.053803	  0.053720	 -0.011074	  0.069296	  0.067764	  0.204258	  0.178224	  0.200215
 -0.038613	 -0.046975	 -0.043834	 -0.027104	 -0.041899	 -0.067550	  0.062874	 -0.016672	  0.088023	  0.089319	  0.219637	  0.183231	  0.203588
 -0.015964	 -0.064928	 -0.039497	 -0.064641	 -0.045844	 -0.023742	  0.081352	 -0.027709	  0.124078	  0.164465	  0.227848	  0.162987	  0.194322
  0.009628	 -0.070761	  0.033859	 -0.052556	 -0.051347	  0.032802	  0.108218	  0.021584	  0.145449	  0.200053	  0.239908	  0.192556	  0.202533
  0.021952	 -0.070285	  0.041005	 -0.049507	 -0.015391	  0.046923	  0.107450	  0.042245	  0.156181	  0.214280	  0.217337	  0.186939	  0.213690
  0.016008	 -0.063006	  0.066201	 -0.016198	 -0.005225	  0.057413	  0.125232	  0.012933	  0.145205	  0.224502	  0.208818	  0.177568	  0.211934
  0.040735	 -0.038435	  0.063881	 -0.010065	 -0.001383	  0.058526	  0.107830	  0.015787	  0.154096	  0.229916	  0.186583	  0.220378	  0.216894
  0.048432	 -0.042116	  0.025190	 -0.055947	  0.013169	  0.069245	  0.079800	  0.007478	  0.148147	  0.206592	  0.156810	  0.256468	  0.292714
  0.048204	 -0.050515	  0.006487	 -0.075361	  0.050587	  0.061325	  0.097404	  0.009297	  0.161145	  0.190026	  0.148882	  0.283725	  0.342368
  0.043630	 -0.046899	 -0.002921	 -0.025348	  0.037872	  0.079097	  0.119975	 -0.012861	  0.169096	  0.229482	  0.197946	  0.349388	  0.389597
  0.031511	 -0.026598	  0.001025	 -0.028319	  0.032204	  0.081480	  0.122428	 -0.016133	  0.205511	  0.262768	  0.245514	  0.403630	  0.470852
  0.033076	 -0.036439	  0.006192	 -0.046546	  0.032557	  0.055597	  0.134334	  0.014224	  0.261215	  0.310268	  0.287431	  0.498238	  0.605245
  0.031828	 -0.057547	  0.013561	 -0.028449	 -0.015158	  0.052781	  0.161818	  0.061066	  0.284143	  0.374598	  0.346527	  0.541654	  0.723996
  0.029663	 -0.037498	  0.018050	 -0.044597	 -0.031707	  0.057662	  0.164551	  0.093624	  0.303654	  0.441326	  0.475531	  0.601850	  0.816270
  0.027748	 -0.043490	  0.029988	 -0.048993	 -0.001158	  0.063188	  0.180713	  0.084308	  0.327973	  0.531515	  0.558189	  0.700980	  0.867833
  0.044565	 -0.044622	  0.050400	 -0.061973	  0.013344	  0.102651	  0.226108	  0.118545	  0.382944	  0.593462	  0.597019	  0.747913	  0.907051
  0.056279	 -0.053684	  0.050394	 -0.040092	 -0.032502	  0.148823	  0.247147	  0.190947	  0.432622	  0.606518	  0.664770	  0.770219	  0.879674
  0.056525	 -0.058207	  0.057853	 -0.059610	 -0.001491	  0.200232	  0.279601	  0.245188	  0.438899	  0.573898	  0.705418	  0.758375	  0.818517
  0.053898	 -0.086173	  0.036159	 -0.088168	  0.063591	  0.216184	  0.331795	  0.277401	  0.444952	  0.530088	  0.645908	  0.692311	  0.742504
  0.056557	 -0.100929	  0.032195	 -0.078758	  0.127788	  0.249346	  0.350902	  0.274513	  0.395850	  0.474635	  0.528920	  0.603971	  0.610713
  0.047990	 -0.103220	  0.089730	 -0.069752	  0.178710	  0.262582	  0.338843	  0.239314	  0.340453	  0.403552	  0.442259	  0.461794	  0.463162
  0.039717	 -0.103950	  0.132614	 -0.035147	  0.202855	  0.267358	  0.294693	  0.191092	  0.293628	  0.338860	  0.326722	  0.316628	  0.271010
  0.016559	 -0.089309	  0.147761	  0.021756	  0.225777	  0.271052	  0.214540	  0.176997	  0.238889	  0.187567	  0.205160	  0.146604	  0.064524
 -0.016531	 -0.068979	  0.135780	  0.075092	  0.209558	  0.211932	  0.185003	  0.091628	  0.140962	  0.080314	  0.089121	  0.011693	 -0.102863
 -0.020328	 -0.021066	  0.063967	  0.101572	  0.191930	  0.138093	  0.168764	 -0.003789	  0.038025	  0.001628	 -0.013836	 -0.145006	 -0.258237
 -0.031116	 -0.044637	  0.034711	  0.080420	  0.140688	  0.089484	  0.093919	 -0.038933	 -0.051787	 -0.062442	 -0.138584	 -0.297917	 -0.416051
 -0.033550	 -0.033823	  0.051326	  0.058567	  0.099428	  0.041833	  0.026638	 -0.076145	 -0.115181	 -0.136659	 -0.233129	 -0.385521	 -0.566645
 -0.000117	 -0.009404	  0.069225	  0.025403	  0.063969	  0.021542	 -0.037100	 -0.124044	 -0.188011	 -0.247964	 -0.317448	 -0.451665	 -0.670749
 -0.017379	 -0.002173	  0.064657	 -0.018368	  0.020655	 -0.025340	 -0.081350	 -0.178564	 -0.265759	 -0.298911	 -0.385936	 -0.489010	 -0.728765
 -0.007338	 -0.001368	  0.057873	 -0.044496	 -0.010876	 -0.103716	 -0.124221	 -0.234699	 -0.271582	 -0.332481	 -0.401886	 -0.526611	 -0.752983
 -0.005691	 -0.013352	  0.050428	 -0.122720	 -0.026875	 -0.138106	 -0.198838	 -0.289121	 -0.283460	 -0.343631	 -0.403201	 -0.552727	 -0.739108
 -0.004662	 -0.032812	  0.044407	 -0.162407	 -0.075691	 -0.162694	 -0.195584	 -0.302567	 -0.313581	 -0.387697	 -0.415554	 -0.524166	 -0.661527
  0.001268	 -0.045278	  0.008658	 -0.197075	 -0.102554	 -0.150837	 -0.166252	 -0.325818	 -0.281878	 -0.402189	 -0.402054	 -0.419639	 -0.500538
  0.023676	 -0.040876	 -0.016086	 -0.210166	 -0.147415	 -0.170881	 -0.152029	 -0.284953	 -0.241061	 -0.337023	 -0.326398	 -0.270048	 -0.361134
  0.010193	 -0.036204	 -0.008881	 -0.224431	 -0.170708	 -0.164840	 -0.147290	 -0.250812	 -0.212041	 -0.278189	 -0.198459	 -0.128447	 -0.133267
  0.018387	 -0.053658	 -0.022344	 -0.241532	 -0.156595	 -0.152873	 -0.109720	 -0.199531	 -0.160713	 -0.192105	 -0.069964	  0.024230	  0.096808
  0.028338	 -0.071679	 -0.027878	 -0.255293	 -0.134805	 -0.115184	 -0.066471	 -0.171745	 -0.090931	 -0.114292	  0.039096	  0.167563	  0.233216
  0.010148	 -0.101026	 -0.048203	 -0.258083	 -0.056304	 -0.066370	 -0.027604	 -0.090528	 -0.006974	  0.023821	  0.194132	  0.346840	  0.358588
 -0.035872	 -0.109732	 -0.050823	 -0.223798	 -0.006874	 -0.032212	  0.024754	 -0.009061	  0.039067	  0.143479	  0.336630	  0.458703	  0.461430
 -0.028690	 -0.130636	 -0.047283	 -0.177923	  0.033591	  0.045839	  0.101083	  0.030845	  0.079646	  0.232898	  0.447296	  0.495207	  0.495184
 -0.018752	 -0.147585	 -0.055990	 -0.123137	  0.064461	  0.109118	  0.144085	  0.113706	  0.176782	  0.329729	  0.520019	  0.501074	  0.486701
 -0.039540	 -0.143079	 -0.010850	 -0.087034	  0.094450	  0.172447	  0.164482	  0.146675	  0.248490	  0.386831	  0.549472	  0.499176	  0.376650
 -0.067572	 -0.122588	 -0.009268	 -0.074965	  0.136415	  0.204140	  0.188665	  0.151072	  0.282015	  0.364597	  0.491081	  0.399831	  0.298974
 -0.057369	 -0.083863	  0.006781	 -0.012547	  0.126841	  0.183407	  0.201612	  0.165800	  0.245077	  0.332649	  0.396467	  0.304043	  0.223547
 -0.057244	 -0.089138	  0.074058	  0.031431	  0.112868	  0.176080	  0.156097	  0.175459	  0.248166	  0.311374	  0.347903	  0.247092	  0.139646
 -0.095022	 -0.104437	  0.106624	  0.031935	  0.102938	  0.169900	  0.131234	  0.178656	  0.245975	  0.251337	  0.271077	  0.163165	  0.049218
 -0.081314	 -0.126309	  0.074997	  0.052116	  0.089601	  0.159952	  0.134314	  0.116848	  0.223555	  0.191305	  0.189346	  0.109313	 -0.077540
 -0.058123	 -0.118836	  0.080443	  0.081220	  0.062183	  0.164519	  0.110096	  0.093746	  0.189280	  0.104755	  0.131590	  0.021495	 -0.180015
 -0.053034	 -0.054436	  0.082787	  0.082485	  0.049193	  0.117560	  0.093588	  0.038820	  0.127200	  0.062051	  0.043102	 -0.072191	 -0.285040
 -0.024367	 -0.031650	  0.139222	  0.080893	  0.040770	  0.092058	  0.083690	 -0.011774	  0.077891	  0.006180	 -0.041077	 -0.162010	 -0.357983
 -0.036763	  0.002955	  0.190407	  0.070974	  0.049528	  0.100701	  0.083352	 -0.035581	  0.016734	 -0.019849	 -0.119928	 -0.239855	 -0.411399
 -0.000382	  0.016584	  0.184732	  0.041276	  0.018929	  0.086611	  0.062517	 -0.085088	 -0.017647	 -0.040292	 -0.163057	 -0.309126	 -0.402910
  0.030256	 -0.020939	  0.139549	 -0.003857	  0.023295	  0.062237	  0.011048	 -0.112625	 -0.033721	 -0.094247	 -0.184902	 -0.357489	 -0.351710
  0.000846	 -0.047784	  0.130255	 -0.000211	  0.014401	  0.027122	 -0.004795	 -0.128377	 -0.014953	 -0.131512	 -0.232860	 -0.318246	 -0.281040
 -0.043878	 -0.062734	  0.126294	 -0.011899	  0.025188	  0.005706	 -0.016889	 -0.158949	 -0.066095	 -0.141544	 -0.180413	 -0.212922	 -0.132902
 -0.056412	 -0.085903	  0.096689	 -0.036569	  0.000659	  0.020877	 -0.001140	 -0.160331	 -0.103969	 -0.127170	 -0.107988	 -0.074375	 -0.030355
 -0.057571	 -0.092062	  0.085263	 -0.054768	 -0.021203	  0.015242	  0.018652	 -0.150287	 -0.115739	 -0.103140	 -0.036125	  0.004515	  0.088782
 -0.020840	 -0.070784	  0.088129	 -0.063707	 -0.002576	 -0.009291	  0.012214	 -0.182422	 -0.079590	 -0.093913	  0.060670	  0.115981	  0.199241
 -0.032382	 -0.078362	  0.038079	 -0.065551	 -0.024703	  0.017554	  0.020472	 -0.140234	 -0.022509	 -0.029601	  0.131819	  0.172596	  0.307480
 -0.025590	 -0.074677	  0.026033	 -0.096770	 -0.015603	 -0.002101	  0.056377	 -0.094599	  0.013583	  0.078816	  0.202039	  0.179530	  0.343155
  0.003551	 -0.071391	  0.005367	 -0.117542	  0.001625	 -0.026201	  0.102475	 -0.042424	  0.043473	  0.124495	  0.262161	  0.221938	  0.346795
  0.001467	 -0.078630	  0.003067	 -0.119437	  0.037884	 -0.016816	  0.102869	 -0.020709	  0.102416	  0.150177	  0.280062	  0.223745	  0.323190
 -0.035679	 -0.106988	  0.037179	 -0.093834	  0.049127	  0.025563	  0.096085	  0.007912	  0.139729	  0.173902	  0.261219	  0.222242	  0.289166
 -0.066818	 -0.109727	  0.039166	 -0.046775	  0.064134	  0.029695	  0.049232	  0.054291	  0.132316	  0.214768	  0.225170	  0.218412	  0.247759
 -0.061225	 -0.075010	  0.055248	 -0.024067	  0.069937	  0.070912	  0.074041	  0.111561	  0.176218	  0.207456	  0.195658	  0.178636	  0.193544
 -0.042123	 -0.045878	  0.055437	 -0.023355	  0.059621	  0.105134	  0.065843	  0.073540	  0.188441	  0.142112	  0.199099	  0.137764	  0.117996
 -0.030417	 -0.049541	  0.068940	 -0.032228	  0.081567	  0.103619	  0.071768	  0.053826	  0.138659	  0.098715	  0.203376	  0.116884	  0.087196
  0.006806	 -0.066010	  0.052299	 -0.048713	  0.078558	  0.117445	  0.048321	  0.059055	  0.140611	  0.098730	  0.160503	  0.103425	  0.045844
  0.014789	 -0.036500	  0.033688	 -0.047386	  0.051286	  0.097649	  0.005729	  0.052930	  0.054331	  0.079752	  0.077979	  0.055985	 -0.002364
 -0.010045	 -0.021495	  0.070126	 -0.048748	  0.070685	  0.093228	  0.021731	  0.060669	  0.015445	  0.062318	  0.062513	  0.017105	 -0.066186
 -0.032894	 -0.010362	  0.092455	 -0.047432	  0.053546	  0.107110	 -0.004827	  0.017320	 -0.009798	  0.030741	  0.046327	 -0.022316	 -0.097821
 -0.044867	 -0.005723	  0.089375	 -0.069645	  0.025392	  0.088906	 -0.006414	 -0.021299	 -0.035643	 -0.006724	  0.021157	 -0.067953	 -0.116002
 -0.023053	  0.026062	  0.080320	 -0.058914	  0.016568	  0.079544	  0.001545	 -0.029887	 -0.043113	 -0.064322	  0.015912	 -0.062760	 -0.112246
 -0.002873	  0.070568	  0.046538	 -0.040175	 -0.004078	  0.061293	 -0.015215	 -0.048982	 -0.025656	 -0.068424	 -0.017629	 -0.082423	 -0.146661
 -0.020760	  0.044142	  0.049803	  0.003472	  0.019960	  0.050154	 -0.027217	 -0.063783	 -0.002588	 -0.099019	 -0.023592	 -0.108984	 -0.189344
  0.003789	  0.033438	  0.089247	 -0.018002	  0.014933	  0.075233	 -0.066004	 -0.075430	 -0.005199	 -0.114668	 -0.061717	 -0.094535	 -0.244943
  0.018490	 -0.002749	  0.078335	 -0.007581	  0.000846	  0.082189	 -0.082954	 -0.079348	 -0.007262	 -0.104018	 -0.076593	 -0.110438	 -0.245053
  0.024853	 -0.009351	  0.053158	 -0.038057	  0.003417	  0.086404	 -0.077611	 -0.032105	 -0.044101	 -0.084570	 -0.083471	 -0.109367	 -0.156444
  0.005781	 -0.030310	  0.055665	 -0.080803	 -0.027575	  0.072908	 -0.066365	 -0.036201	 -0.031474	 -0.087182	 -0.111084	 -0.107503	 -0.149763
  0.011093	 -0.016898	  0.054141	 -0.089878	 -0.013616	  0.062601	 -0.051604	 -0.015076	 -0.016787	 -0.093583	 -0.092182	 -0.101909	 -0.122120
 -0.010213	  0.003066	  0.035114	 -0.083405	  0.005006	  0.072155	 -0.046061	 -0.025620	 -0.038398	 -0.091125	 -0.048857	 -0.064451	 -0.050300
 -0.034089	  0.012046	  0.027200	 -0.069561	 -0.006452	  0.088392	 -0.030394	 -0.031196	 -0.052125	 -0.086156	 -0.001209	 -0.008362	  0.018978
 -0.030633	 -0.025267	  0.024031	 -0.079526	  0.006997	  0.100196	 -0.030327	 -0.022588	 -0.028919	 -0.034367	  0.013639	  0.076525	  0.130590
 -0.022972	 -0.017570	  0.031140	 -0.075664	  0.002109	  0.130738	 -0.068710	  0.005011	 -0.002155	 -0.016629	  0.037810	  0.159824	  0.201752
 -0.044171	  0.008354	  0.017582	 -0.071118	  0.029835	  0.140414	 -0.063752	  0.042724	  0.055831	 -0.002406	  0.130136	  0.258901	  0.283415
 -0.077625	  0.016711	  0.025052	 -0.073498	  0.006944	  0.139797	 -0.055602	  0.062371	  0.086728	  0.012684	  0.205858	  0.344604	  0.366616
 -0.089950	 -0.000296	  0.016142	 -0.042331	  0.018115	  0.117975	 -0.032468	  0.068725	  0.088020	  0.064991	  0.251603	  0.393073	  0.421713
 -0.077441	  0.009685	  0.028654	 -0.030390	  0.011766	  0.106300	  0.026003	  0.073950	  0.138138	  0.100301	  0.324260	  0.431721	  0.486094
 -0.039641	  0.019869	  0.061914	 -0.027653	 -0.025973	  0.086557	  0.027519	  0.124137	  0.194099	  0.127600	  0.375817	  0.468219	  0.557897
 -0.011506	 -0.006880	  0.080442	 -0.028082	 -0.034249	  0.120006	  0.046736	  0.206804	  0.239295	  0.208883	  0.402133	  0.489795	  0.596935
 -0.017195	 -0.021724	  0.094933	 -0.025571	  0.010254	  0.159883	  0.059906	  0.206523	  0.285160	  0.235675	  0.466608	  0.514965	  0.593416
 -0.011419	 -0.012778	  0.074829	 -0.031658	  0.037587	  0.157613	  0.079259	  0.180804	  0.327205	  0.268617	  0.474078	  0.538735	  0.580521
 -0.004967	 -0.015703	  0.104535	  0.000936	  0.057551	  0.186279	  0.100798	  0.195348	  0.341076	  0.280409	  0.475944	  0.559374	  0.582168
 -0.025593	  0.022067	  0.111994	  0.020532	  0.066053	  0.183663	  0.137561	  0.254534	  0.359619	  0.286490	  0.465586	  0.540056	  0.573457
 -0.056877	  0.029434	  0.105500	  0.010955	  0.067466	  0.209405	  0.185395	  0.282467	  0.394670	  0.335025	  0.471263	  0.489366	  0.540604
 -0.069673	  0.064142	  0.108574	  0.035842	  0.106559	  0.247050	  0.195510	  0.245218	  0.420819	  0.359687	  0.453562	  0.454859	  0.496279
 -0.047957	  0.047424	  0.091687	  0.035440	  0.142066	  0.236575	  0.194902	  0.182419	  0.430170	  0.362699	  0.414450	  0.433396	  0.430274
 -0.049988	  0.085727	  0.108357	  0.016415	  0.136156	  0.246697	  0.158376	  0.185044	  0.425578	  0.347420	  0.395914	  0.410364	  0.383529
 -0.021011	  0.116707	  0.098346	  0.018924	  0.168210	  0.233210	  0.135533	  0.177710	  0.387686	  0.287047	  0.360007	  0.368479	  0.317324
  0.018271	  0.115258	  0.093779	  0.041163	  0.182245	  0.228078	  0.115743	  0.142321	  0.352779	  0.246858	  0.304869	  0.337194	  0.274038
 -0.011215	  0.108862	  0.104200	  0.047966	  0.150333	  0.243206	  0.115454	  0.122693	  0.333909	  0.212474	  0.236744	  0.272754	  0.181284
  0.000148	  0.068102	  0.127034	  0.065724	  0.154452	  0.237287	  0.114089	  0.108107	  0.304479	  0.204975	  0.216022	  0.209040	  0.089981
  0.033194	  0.049684	  0.152299	  0.060782	  0.136119	  0.212265	  0.070707	  0.105369	  0.297598	  0.143220	  0.151206	  0.121024	 -0.007619
  0.020206	  0.023884	  0.125863	  0.061076	  0.107914	  0.185770	  0.055693	  0.055091	  0.210152	  0.095619	  0.063171	  0.016712	 -0.078801
  0.023313	  0.042606	  0.139266	  0.078846	  0.090930	  0.169288	  0.098010	  0.039449	  0.156593	  0.067473	  0.008052	 -0.041785	 -0.137859
 -0.002445	  0.078331	  0.145189	  0.044984	  0.101488	  0.193849	  0.082413	  0.022440	  0.131360	  0.022281	 -0.069629	 -0.125109	 -0.209486
 -0.036770	  0.066775	  0.168752	  0.034258	  0.090637	  0.177568	  0.055442	 -0.011626	  0.102609	 -0.045120	 -0.111589	 -0.216032	 -0.278777
 -0.030719	  0.085527	  0.181094	  0.027836	  0.039775	  0.179547	  0.012946	 -0.023214	  0.041134	 -0.095542	 -0.152345	 -0.268361	 -0.338343
 -0.037033	  0.105936	  0.151479	 -0.003929	  0.064191	  0.161186	 -0.018486	 -0.043269	  0.016829	 -0.125471	 -0.191760	 -0.331003	 -0.395965
 -0.052862	  0.081309	  0.154461	 -0.003372	  0.057517	  0.154413	 -0.065967	 -0.059219	 -0.009317	 -0.192765	 -0.226911	 -0.392290	 -0.456154
 -0.040929	  0.075940	  0.124000	 -0.013282	 -0.001559	  0.118508	 -0.065179	 -0.113994	 -0.042418	 -0.235579	 -0.228301	 -0.414341	 -0.492748
 -0.041853	  0.078476	  0.087048	 -0.038441	 -0.052269	  0.103548	 -0.085607	 -0.128605	 -0.074386	 -0.232893	 -0.291925	 -0.436304	 -0.502996
 -0.038100	  0.085191	  0.104478	 -0.078695	 -0.024912	  0.103425	 -0.112605	 -0.175541	 -0.108037	 -0.246811	 -0.330849	 -0.460891	 -0.513448
 -0.044523	  0.075741	  0.093920	 -0.116902	 -0.024172	  0.064810	 -0.142138	 -0.201316	 -0.158412	 -0.284982	 -0.352027	 -0.479777	 -0.458604
 -0.048292	  0.067964	  0.108187	 -0.103122	 -0.041129	  0.022467	 -0.133769	 -0.187802	 -0.195357	 -0.326849	 -0.404754	 -0.447099	 -0.413778
 -0.043975	  0.090185	  0.096508	 -0.078976	 -0.036183	  0.030236	 -0.140380	 -0.207236	 -0.207961	 -0.356554	 -0.412691	 -0.386312	 -0.317970
 -0.028474	  0.076400	  0.059762	 -0.109262	 -0.084591	  0.023012	 -0.161958	 -0.260703	 -0.226815	 -0.387223	 -0.373115	 -0.319428	 -0.214400
 -0.020614	  0.062004	  0.056859	 -0.100752	 -0.125651	  0.001094	 -0.179208	 -0.239608	 -0.226417	 -0.319952	 -0.348182	 -0.261501	 -0.145800
 -0.036465	  0.035722	  0.064916	 -0.132350	 -0.158894	  0.000411	 -0.190330	 -0.213269	 -0.222150	 -0.270177	 -0.274715	 -0.167620	 -0.095161
 -0.039043	  0.020954	  0.045926	 -0.159986	 -0.205609	 -0.014927	 -0.207375	 -0.220916	 -0.198772	 -0.224986	 -0.171445	 -0.089087	 -0.060967
 -0.008800	  0.051300	  0.032019	 -0.213622	 -0.213162	 -0.020657	 -0.196221	 -0.167383	 -0.143746	 -0.157532	 -0.094008	 -0.043563	 -0.043735
  0.019023	  0.077424	  0.063635	 -0.230106	 -0.225252	 -0.011145	 -0.158701	 -0.137545	 -0.086003	 -0.160540	 -0.073209	 -0.015476	 -0.056048
  0.027050	  0.078514	  0.059857	 -0.248261	 -0.231325	 -0.024855	 -0.104895	 -0.112369	 -0.037948	 -0.116686	 -0.058166	  0.015864	 -0.064958
  0.006541	  0.049939	  0.026716	 -0.225170	 -0.199224	 -0.015445	 -0.073506	 -0.078023	 -0.009243	 -0.080909	 -0.025573	  0.022903	 -0.111501
  0.011000	  0.006211	  0.027583	 -0.210020	 -0.155693	  0.023503	 -0.038962	 -0.077325	 -0.019949	 -0.076696	 -0.031718	 -0.056916	 -0.197654
  0.008491	 -0.030643	 -0.005120	 -0.176695	 -0.123738	  0.038283	  0.027910	 -0.042346	 -0.003881	 -0.072601	 -0.055811	 -0.158730	 -0.262103
 -0.009738	 -0.017924	 -0.009741	 -0.128937	 -0.086866	  0.103242	  0.076616	 -0.005534	 -0.011741	 -0.107410	 -0.091823	 -0.249709	 -0.315262
 -0.026122	  0.019876	 -0.004876	 -0.119063	 -0.052509	  0.109105	  0.060728	  0.014157	 -0.022096	 -0.150030	 -0.117341	 -0.309108	 -0.351632
 -0.028116	  0.020664	  0.038161	 -0.136353	 -0.022774	  0.152608	  0.049340	 -0.025420	 -0.014130	 -0.192284	 -0.189413	 -0.334370	 -0.360840
 -0.046725	  0.038804	 -0.001257	 -0.122797	 -0.008619	  0.167208	  0.041692	 -0.080408	 -0.032632	 -0.204435	 -0.221886	 -0.332567	 -0.370226
 -0.077990	  0.080799	 -0.059252	 -0.119622	 -0.010087	  0.170962	  0.020943	 -0.132667	 -0.047181	 -0.226734	 -0.237101	 -0.315984	 -0.363367
 -0.088735	  0.062852	 -0.043258	 -0.118837	 -0.007272	  0.170030	  0.001814	 -0.160687	 -0.073944	 -0.253473	 -0.265260	 -0.310594	 -0.400224
 -0.073958	  0.044110	 -0.020139	 -0.071207	  0.013283	  0.147730	 -0.022678	 -0.155259	 -0.084472	 -0.289870	 -0.287318	 -0.314045	 -0.424110
 -0.060567	  0.011493	 -0.029879	 -0.064352	 -0.026169	  0.099603	 -0.064135	 -0.151282	 -0.119052	 -0.274689	 -0.284744	 -0.307906	 -0.441696
 -0.048525	 -0.006899	 -0.046294	 -0.081974	 -0.057190	  0.066553	 -0.085553	 -0.199847	 -0.171959	 -0.252043	 -0.275909	 -0.294084	 -0.410095
 -0.067122	 -0.001528	 -0.035129	 -0.091189	 -0.076027	  0.059078	 -0.105487	 -0.259709	 -0.213428	 -0.285528	 -0.248734	 -0.328114	 -0.421580
 -0.077648	  0.024853	 -0.046116	 -0.091756	 -0.075905	  0.036946	 -0.147138	 -0.289171	 -0.236111	 -0.282971	 -0.228053	 -0.344339	 -0.447515
 -0.062981	  0.042673	 -0.055572	 -0.127937	 -0.070715	 -0.002641	 -0.225678	 -0.269128	 -0.211295	 -0.278958	 -0.267277	 -0.311226	 -0.410726
 -0.046219	  0.017842	 -0.047845	 -0.150649	 -0.092206	 -0.038169	 -0.220986	 -0.208190	 -0.218947	 -0.275868	 -0.253383	 -0.334310	 -0.427372
 -0.016359	  0.005997	 -0.076914	 -0.184739	 -0.065832	 -0.065817	 -0.216418	 -0.185418	 -0.214155	 -0.257664	 -0.297099	 -0.349220	 -0.438553
 -0.036500	 -0.002970	 -0.087828	 -0.209897	 -0.059062	 -0.043379	 -0.210521	 -0.177394	 -0.224943	 -0.258204	 -0.332543	 -0.323713	 -0.412634
 -0.041574	 -0.023008	 -0.092268	 -0.169633	 -0.111156	 -0.027133	 -0.158538	 -0.177222	 -0.219379	 -0.243913	 -0.292964	 -0.291772	 -0.385309
  0.003056	 -0.047954	 -0.086583	 -0.124454	 -0.121780	 -0.016609	 -0.114498	 -0.186761	 -0.201678	 -0.225639	 -0.297997	 -0.242200	 -0.352410
  0.065663	 -0.055267	 -0.072728	 -0.083749	 -0.154896	 -0.002426	 -0.096789	 -0.169368	 -0.156720	 -0.234137	 -0.284788	 -0.237609	 -0.299549
  0.062104	 -0.022500	 -0.041144	 -0.085080	 -0.118977	  0.000597	 -0.090670	 -0.161329	 -0.145015	 -0.253483	 -0.238062	 -0.224295	 -0.273430
  0.053994	 -0.020751	 -0.053027	 -0.104432	 -0.100347	  0.041729	 -0.105622	 -0.130150	 -0.147655	 -0.254819	 -0.202607	 -0.195059	 -0.268567
  0.052399	 -0.020792	 -0.022921	 -0.109195	 -0.054178	  0.078094	 -0.118723	 -0.109260	 -0.122794	 -0.220263	 -0.198829	 -0.151959	 -0.229090
  0.046835	  0.012800	 -0.037104	 -0.097753	 -0.031863	  0.114989	 -0.076041	 -0.104749	 -0.109474	 -0.189603	 -0.146806	 -0.148420	 -0.192881
  0.030679	  0.005897	 -0.020436	 -0.073723	 -0.045111	  0.131705	 -0.065366	 -0.114645	 -0.094810	 -0.187543	 -0.117105	 -0.129612	 -0.157205
  0.030010	  0.015968	  0.023156	 -0.060386	 -0.011518	  0.146658	 -0.077337	 -0.143626	 -0.093586	 -0.118030	 -0.114335	 -0.092942	 -0.118092
  0.032924	  0.040216	  0.039603	 -0.068581	  0.014436	  0.135699	 -0.067933	 -0.111624	 -0.071988	 -0.079990	 -0.085595	 -0.065709	 -0.101835
  0.033383	  0.055277	  0.080118	 -0.064195	  0.020947	  0.146772	 -0.071365	 -0.067089	 -0.024582	 -0.085396	 -0.021274	 -0.065164	 -0.078340
  0.055744	  0.059370	  0.091328	 -0.061500	  0.040634	  0.165420	 -0.076088	 -0.027667	 -0.019597	 -0.056983	 -0.002500	 -0.081812	 -0.054322
  0.077847	  0.040581	  0.062874	 -0.049499	  0.043371	  0.142665	 -0.050785	 -0.072866	 -0.004923	 -0.016964	  0.059468	 -0.022917	 -0.027394
  0.055076	  0.061567	  0.017105	 -0.065975	  0.056492	  0.146598	 -0.054700	 -0.090129	  0.040109	  0.006801	  0.110794	  0.040356	 -0.046807
  0.003420	  0.078848	  0.041119	 -0.071161	  0.034238	  0.140022	 -0.035464	 -0.058660	  0.054311	  0.003504	  0.081167	  0.068624	 -0.051222
 -0.013347	  0.091094	  0.056960	 -0.067605	  0.016510	  0.104829	 -0.022193	 -0.052985	  0.050205	  0.001791	  0.087798	  0.048231	 -0.026722
 -0.009163	  0.058104	  0.049030	 -0.094889	  0.028067	  0.129645	 -0.015978	 -0.047567	  0.048205	  0.011818	  0.087137	  0.004749	  0.002876
  0.005432	  0.043260	 -0.000865	 -0.131474	  0.008865	  0.092064	 -0.048531	 -0.003972	  0.089542	  0.027406	  0.084483	 -0.012444	  0.004182
 -0.010081	  0.036839	  0.003430	 -0.113151	 -0.017712	  0.090735	 -0.089375	 -0.000168	  0.105212	  0.012955	  0.083943	 -0.034198	 -0.082287
 -0.013661	  0.035550	  0.001112	 -0.094904	 -0.008455	  0.095238	 -0.098584	  0.007391	  0.109312	  0.007982	  0.083713	 -0.058852	 -0.088278
 -0.008894	  0.039083	  0.012041	 -0.088847	 -0.033528	  0.090512	 -0.084253	  0.011878	  0.104715	  0.020892	  0.054576	 -0.087802	 -0.087372
  0.003460	  0.002933	  0.028287	 -0.082440	 -0.060313	  0.087688	 -0.096786	  0.006977	  0.095136	 -0.035823	  0.022148	 -0.088696	 -0.047739
 -0.006853	 -0.025176	 -0.032211	 -0.089241	 -0.049381	  0.056946	 -0.094267	 -0.016703	  0.063776	 -0.040560	  0.047761	 -0.097247	  0.011406
 -0.039659	 -0.010898	 -0.034939	 -0.109511	 -0.047147	  0.021322	 -0.070774	 -0.058516	  0.051342	 -0.050915	  0.073464	 -0.076412	  0.029972
 -0.011776	  0.021419	 -0.040516	 -0.102390	 -0.063370	  0.046284	 -0.053927	 -0.081270	  0.038903	 -0.064975	  0.048653	  0.000154	  0.050898
 -0.000596	 -0.008745	 -0.079226	 -0.050676	 -0.077711	  0.048784	 -0.057091	 -0.080325	 -0.004636	 -0.082093	  0.044009	  0.032834	  0.068293
  0.008181	 -0.004043	 -0.102904	 -0.015937	 -0.050204	  0.046312	 -0.053995	 -0.077586	  0.007519	 -0.076699	  0.051077	  0.039611	  0.090174
 -0.007082	 -0.052796	 -0.084729	 -0.046809	 -0.047683	  0.057300	 -0.015605	 -0.057405	 -0.012211	 -0.083375	  0.067458	  0.066169	  0.083490
 -0.031429	 -0.100626	 -0.063318	 -0.056005	 -0.005303	  0.052204	  0.001975	 -0.033938	 -0.038671	 -0.074153	  0.060914	  0.070075	  0.079898
 -0.062150	 -0.104033	 -0.018143	 -0.045576	  0.012224	  0.038189	 -0.023626	 -0.053926	 -0.037025	 -0.050789	  0.071904	  0.046475	  0.104175
 -0.066957	 -0.090799	  0.004229	 -0.044765	 -0.020068	  0.028928	 -0.033445	 -0.012577	 -0.055022	 -0.030501	  0.090264	  0.054637	  0.095906
 -0.003915	 -0.090350	  0.005577	 -0.050150	 -0.010027	  0.028537	 -0.069188	 -0.021471	 -0.051470	 -0.001303	  0.098016	  0.048051	  0.105916
  0.026680	 -0.056205	  0.024570	 -0.056799	  0.018004	  0.043314	 -0.098872	 -0.014659	 -0.030772	 -0.013603	  0.141171	  0.043428	  0.081350
  0.024751	 -0.040390	  0.040378	 -0.039572	  0.015849	  0.041612	 -0.086560	 -0.017344	  0.032217	 -0.020328	  0.132618	  0.061127	  0.086416
  0.039905	 -0.056474	  0.062778	 -0.026110	  0.039627	  0.067181	 -0.093462	 -0.050708	  0.058503	 -0.019716	  0.142158	  0.086728	  0.080825
  0.031704	 -0.057035	  0.030458	 -0.040535	  0.039144	  0.058918	 -0.083693	 -0.090794	  0.091646	  0.005888	  0.140174	  0.068560	  0.076170
  0.026627	 -0.030208	  0.015507	 -0.056714	  0.027060	  0.043514	 -0.056576	 -0.082613	  0.093214	 -0.017512	  0.110123	  0.086465	  0.062082
  0.002592	 -0.032680	  0.005804	 -0.016786	 -0.000125	  0.023359	 -0.044612	 -0.044732	  0.070337	 -0.012600	  0.095980	  0.077200	  0.050456
 -0.028796	 -0.030978	  0.019600	 -0.002987	  0.010636	  0.054993	 -0.052164	 -0.056042	  0.038617	  0.001448	  0.081632	  0.058367	  0.014112
 -0.021206	 -0.044096	  0.000947	 -0.009675	  0.042844	  0.052907	 -0.049690	 -0.072893	  0.043626	  0.022114	  0.077149	  0.035134	 -0.027198
 -0.047475	 -0.048915	  0.025198	 -0.025140	  0.088935	  0.030411	 -0.047435	 -0.062712	  0.050163	 -0.009762	  0.101482	 -0.009477	 -0.035967
 -0.065063	 -0.012765	  0.038772	 -0.032669	  0.114951	  0.026436	 -0.064011	  0.014656	  0.007107	 -0.058766	  0.069061	 -0.021493	 -0.068108
 -0.066795	 -0.009893	  0.031474	 -0.048674	  0.113003	  0.010168	 -0.045299	  0.024692	  0.007714	 -0.067020	  0.022192	 -0.042975	 -0.082193
 -0.080809	 -0.043611	  0.016584	 -0.104417	  0.113356	  0.037101	 -0.008199	  0.029576	  0.025524	 -0.053813	  0.020519	 -0.055598	 -0.025593
 -0.118680	 -0.039663	  0.031081	 -0.123646	  0.093093	  0.038897	 -0.018869	  0.004544	  0.034112	 -0.048612	  0.034936	 -0.049266	 -0.039787
 -0.072104	 -0.086562	  0.019640	 -0.103669	  0.075542	  0.062348	 -0.023948	 -0.008372	  0.036689	 -0.084681	  0.034971	 -0.077031	 -0.045843
 -0.053479	 -0.064334	  0.005127	 -0.081312	  0.024405	  0.017043	 -0.039583	  0.009353	  0.024524	 -0.108947	  0.024862	 -0.077373	 -0.054444
 -0.044444	 -0.069562	  0.018487	 -0.042990	  0.021156	 -0.018942	 -0.019859	  0.031191	  0.002210	 -0.072237	  0.061415	 -0.054913	 -0.045908
 -0.006287	 -0.068116	  0.015267	 -0.051432	  0.019345	 -0.032318	 -0.008829	  0.026617	  0.017262	 -0.046893	  0.051503	 -0.058191	 -0.018118
  0.018952	 -0.038410	 -0.005915	 -0.068263	  0.000263	 -0.003719	 -0.002124	 -0.022264	  0.007637	 -0.032327	  0.069068	 -0.053281	  0.005637
  0.014707	 -0.040858	 -0.011512	 -0.043961	 -0.037836	  0.002945	 -0.009702	 -0.053556	  0.019867	 -0.055140	  0.084468	 -0.020608	  0.016875
 -0.014575	 -0.075815	 -0.046345	 -0.042289	 -0.033421	  0.001378	 -0.008270	 -0.071845	  0.013029	 -0.069549	  0.083430	  0.011775	  0.012469
 -0.004268	  0.031082	 -0.046929	 -0.050193	 -0.051051	  0.012892	  0.008721	  0.037356	 -0.064205	 -0.025647	 -0.014982	 -0.005673	 -0.009592
  0.009331	  0.034474	 -0.060029	 -0.039474	 -0.072739	  0.002594	  0.015540	  0.003807	 -0.041241	  0.013307	  0.002985	 -0.006408	  0.004742
  0.010786	  0.004818	 -0.074118	 -0.003184	 -0.069916	  0.001579	  0.014933	 -0.006806	  0.014458	  0.036316	  0.018979	 -0.038875	  0.016255
 -0.032193	  0.007819	 -0.050638	 -0.001815	 -0.068106	  0.020538	 -0.013875	  0.004382	  0.020021	  0.019142	 -0.012387	 -0.047369	  0.027301
 -0.077328	  0.018924	 -0.044640	  0.014526	 -0.076868	  0.040502	 -0.032017	  0.018833	  0.012282	  0.018067	 -0.034305	 -0.029105	  0.019356
 -0.059464	  0.005986	 -0.043953	  0.019975	 -0.056034	  0.035696	 -0.022729	  0.012333	  0.007465	  0.002392	 -0.032156	 -0.041306	 -0.024102
 -0.027854	 -0.033265	 -0.023286	  0.019071	 -0.020166	  0.026456	 -0.014266	  0.010381	 -0.005751	 -0.006265	 -0.035338	 -0.041479	 -0.025912
 -0.015750	 -0.055485	 -0.020004	 -0.002460	 -0.016826	 -0.028053	  0.004219	  0.018650	 -0.039137	  0.003606	 -0.047928	 -0.030692	 -0.039220
  0.003282	 -0.036630	 -0.010467	 -0.057336	 -0.005229	 -0.052156	  0.055778	  0.012720	 -0.020217	  0.027225	 -0.039326	 -0.023829	 -0.018018
  0.003279	 -0.011885	 -0.000048	 -0.037891	  0.039070	 -0.045577	  0.045439	  0.014611	 -0.008809	  0.030236	 -0.003615	  0.023692	 -0.025715
  0.049193	 -0.022225	  0.012968	 -0.018746	  0.053429	 -0.025353	  0.016564	  0.009163	  0.014267	 -0.017886	  0.011349	  0.038338	 -0.015233
  0.064338	 -0.012202	  0.022198	 -0.037339	  0.060415	 -0.011877	 -0.001965	 -0.027668	 -0.004985	 -0.044042	  0.021106	  0.040894	  0.009412
  0.075672	 -0.018276	  0.040913	 -0.032663	  0.041351	 -0.016706	 -0.033697	 -0.035080	 -0.029208	 -0.006785	  0.022612	  0.013560	  0.027263
  0.052862	 -0.010427	  0.030620	  0.005440	  0.041506	 -0.001750	 -0.065943	 -0.025093	  0.018292	  0.013794	  0.001280	 -0.003611	  0.027259
  0.020003	  0.003557	  0.010867	  0.038135	  0.071434	  0.016455	 -0.023538	 -0.025286	  0.001297	 -0.000047	  0.002124	  0.005437	  0.018883
  0.008122	 -0.014506	  0.030905	  0.049506	  0.064690	  0.029023	  0.012601	 -0.024404	  0.018085	 -0.025205	  0.028009	  0.013825	  0.008168
  0.045403	  0.002291	  0.066793	  0.054359	  0.056927	 -0.001883	 -0.008960	 -0.001640	  0.047690	 -0.017863	  0.039747	  0.010416	  0.013605
  0.021093	  0.057257	  0.062700	  0.022253	  0.026086	 -0.029348	 -0.000082	  0.011049	  0.038854	 -0.024323	  0.031759	  0.021132	 -0.011237
 -0.061749	  0.054734	  0.049632	  0.022154	 -0.000610	  0.010514	  0.008573	  0.000179	  0.015956	 -0.009029	  0.018976	  0.051711	 -0.002991
 -0.084757	 -0.006041	  0.046514	  0.035682	 -0.017363	  0.016456	  0.034702	 -0.007487	  0.004884	  0.013005	  0.021112	  0.049343	 -0.000224
 -0.058978	  0.002690	  0.026597	  0.007912	 -0.024089	  0.005008	  0.028201	  0.021193	 -0.005843	  0.024411	  0.018880	  0.068495	  0.016119
 -0.046852	  0.015573	  0.014250	 -0.007912	 -0.058310	  0.007229	  0.007807	  0.014527	 -0.016705	  0.056073	  0.010438	  0.065633	  0.036159
 -0.041738	 -0.021093	  0.017156	 -0.027999	 -0.073582	 -0.029942	 -0.016023	  0.033528	 -0.015775	  0.071492	 -0.000207	  0.098541	  0.017185
 -0.041895	 -0.003059	  0.021051	 -0.066966	 -0.067732	 -0.045872	 -0.035124	  0.023572	 -0.034115	  0.067474	  0.008031	  0.100184	  0.005068
 -0.047593	  0.019481	  0.009177	 -0.065784	 -0.079088	 -0.035830	 -0.038641	  0.021906	 -0.027212	  0.045684	 -0.026030	  0.072206	 -0.019718
 -0.069625	  0.046473	  0.011461	 -0.055940	 -0.114070	 -0.017063	 -0.042650	  0.024959	 -0.002746	  0.067543	 -0.010555	  0.062958	  0.016320
 -0.052704	  0.054749	  0.009881	 -0.067507	 -0.090626	 -0.011216	 -0.042634	  0.023608	 -0.008581	  0.056014	 -0.006692	  0.047338	  0.012377
 -0.048577	  0.069688	  0.009977	 -0.056336	 -0.077624	 -0.026628	 -0.032239	  0.009641	 -0.031192	  0.055154	  0.028770	  0.040477	 -0.027475
 -0.063186	  0.082936	  0.014815	 -0.038921	 -0.043481	 -0.012195	 -0.022837	 -0.005005	 -0.021890	  0.046269	  0.071519	  0.065964	 -0.040064
 -0.078123	  0.043630	  0.045065	 -0.033812	 -0.020427	  0.014704	 -0.038821	 -0.024813	 -0.022082	  0.030372	  0.043663	  0.059721	 -0.046522
 -0.101983	  0.010447	  0.021913	 -0.044179	 -0.065789	 -0.003309	 -0.014502	 -0.006797	 -0.028764	  0.068142	 -0.000486	  0.027775	 -0.043894
 -0.095735	 -0.005481	  0.018743	 -0.051149	 -0.048195	  0.018236	 -0.017321	  0.026676	 -0.028274	  0.045869	  0.004566	 -0.017328	 -0.043227
 -0.122111	 -0.030299	  0.052081	 -0.053829	 -0.026782	  0.009294	 -0.039967	  0.000683	  0.001989	  0.057067	  0.003302	 -0.027607	 -0.050039
 -0.141795	 -0.013371	  0.052296	 -0.059045	 -0.033875	  0.010832	 -0.010192	 -0.021656	 -0.014431	  0.103768	  0.014757	 -0.043445	 -0.047974
 -0.133921	 -0.003793	  0.043336	 -0.062306	 -0.024630	  0.003599	 -0.021733	 -0.038774	 -0.001167	  0.120114	  0.019703	 -0.058409	 -0.056490
 -0.110776	 -0.022498	  0.042303	 -0.097268	 -0.027108	  0.005567	 -0.010321	 -0.050158	  0.007581	  0.101596	  0.021226	 -0.012489	 -0.100638
 -0.137397	  0.001685	  0.088990	 -0.105816	 -0.073059	  0.002597	  0.004230	 -0.057633	 -0.018032	  0.072471	  0.007593	  0.007227	 -0.069411
 -0.125272	  0.035326	  0.084734	 -0.073772	 -0.062173	 -0.009482	  0.014822	 -0.039041	  0.007928	  0.090291	  0.028954	  0.016894	 -0.069769
 -0.102361	  0.025633	  0.032539	 -0.049550	 -0.058273	  0.005953	  0.054299	  0.005024	 -0.005726	  0.081451	  0.019828	  0.031335	 -0.067550
 -0.120552	  0.029092	  0.049847	 -0.073465	 -0.054281	  0.000880	  0.080852	 -0.008110	 -0.033895	  0.072447	 -0.018805	  0.065623	 -0.031980
 -0.133337	  0.035926	  0.036816	 -0.076923	 -0.064504	  0.004800	  0.060960	  0.000113	 -0.042600	  0.098042	 -0.032212	  0.064045	 -0.012544
 -0.119700	  0.057803	  0.044415	 -0.073570	 -0.073983	 -0.006874	  0.045865	  0.016941	 -0.016216	  0.115237	 -0.012319	  0.041955	  0.008549
 -0.098425	  0.047982	  0.044719	 -0.065164	 -0.038237	 -0.009659	  0.059111	  0.027487	  0.013006	  0.089049	  0.009346	  0.029947	 -0.003374
 -0.070644	  0.033221	  0.029053	 -0.073009	 -0.016343	 -0.027254	  0.063406	  0.024187	 -0.000055	  0.095652	  0.004878	  0.036816	 -0.006631
 -0.062691	  0.079678	  0.004757	 -0.042057	  0.001071	 -0.025560	  0.024286	  0.039627	 -0.003924	  0.091667	  0.012417	  0.043217	  0.000823
 -0.068263	  0.108741	  0.009544	 -0.029486	 -0.005277	 -0.038379	 -0.007755	  0.034272	  0.024015	  0.086138	 -0.007582	  0.036998	  0.012676
 -0.070258	  0.086983	  0.015618	 -0.054989	  0.003301	 -0.069640	  0.029148	  0.000651	  0.027861	  0.120901	 -0.014104	  0.006627	  0.004637
 -0.086848	  0.136806	 -0.005287	 -0.084251	  0.017309	 -0.039800	  0.056644	  0.034681	  0.034038	  0.139709	 -0.003886	  0.022926	 -0.017131
 -0.069074	  0.136267	 -0.006557	 -0.086165	  0.020284	 -0.044734	  0.038127	  0.048353	  0.005862	  0.132140	 -0.006963	  0.052019	 -0.054593
 -0.090102	  0.106489	  0.050383	 -0.078436	  0.053883	 -0.025540	  0.049199	  0.030894	 -0.014746	  0.117452	  0.001936	  0.044675	 -0.057812
 -0.115125	  0.129304	  0.067391	 -0.094987	  0.040799	 -0.022046	  0.064497	  0.002995	 -0.028146	  0.072263	 -0.009212	  0.051216	 -0.045278
 -0.109871	  0.143710	  0.071846	 -0.089666	  0.014675	  0.003290	  0.081263	 -0.026708	 -0.021617	  0.049391	 -0.012059	  0.070466	 -0.034220
 -0.121927	  0.113954	  0.076355	 -0.084642	  0.014444	  0.001420	  0.073748	 -0.012581	  0.014366	  0.080299	  0.010388	  0.069420	 -0.014260
 -0.117745	  0.122222	  0.030450	 -0.073220	 -0.012774	 -0.001625	  0.051461	  0.003654	  0.010210	  0.102293	  0.008129	  0.055610	 -0.054213
 -0.088592	  0.137389	  0.036831	 -0.080666	 -0.009228	 -0.012468	  0.054772	 -0.010435	 -0.015628	  0.100397	 -0.009584	  0.071503	 -0.060172
 -0.097226	  0.115924	  0.014544	 -0.066957	 -0.008141	 -0.043997	  0.032703	  0.010019	 -0.040945	  0.130670	 -0.016503	  0.100024	 -0.069153
 -0.107756	  0.127240	 -0.018687	 -0.016052	 -0.040763	 -0.037185	  0.025609	 -0.009468	 -0.052977	  0.124372	 -0.038149	  0.104285	 -0.070338
 -0.103395	  0.132500	 -0.016875	 -0.018648	 -0.017028	 -0.015658	  0.051114	 -0.023030	 -0.014363	  0.073412	 -0.002993	  0.104250	 -0.083599
 -0.102136	  0.154669	 -0.042320	 -0.050848	 -0.005340	 -0.025707	  0.038818	 -0.054820	  0.002338	  0.058996	 -0.009299	  0.125694	 -0.069156
 -0.113404	  0.147868	  0.000882	 -0.051932	  0.031674	 -0.025248	  0.040771	 -0.060103	 -0.028368	  0.062491	 -0.007800	  0.113128	 -0.041796
 -0.152978	  0.106651	  0.049262	 -0.041361	  0.043476	 -0.032369	  0.053881	 -0.038452	 -0.025539	  0.087438	 -0.003266	  0.102700	 -0.040475
 -0.127336	  0.097065	  0.044108	 -0.034985	  0.028983	 -0.057282	  0.066622	 -0.006481	 -0.000716	  0.109998	  0.020991	  0.100520	 -0.056479
 -0.109921	  0.076016	  0.043968	 -0.057236	  0.005912	 -0.034545	  0.089456	  0.017374	 -0.011468	  0.148497	  0.031972	  0.099047	 -0.049716
 -0.109593	  0.085856	  0.054069	 -0.065354	  0.016429	 -0.058516	  0.084510	  0.014193	 -0.002788	  0.193622	  0.051192	  0.111393	 -0.005999
 -0.079975	  0.088970	  0.073990	 -0.078258	 -0.006443	 -0.091387	  0.098644	  0.001764	  0.006992	  0.165193	  0.066241	  0.101457	 -0.014351
 -0.069771	  0.116665	  0.057025	 -0.086965	 -0.064660	 -0.096683	  0.124221	 -0.028728	 -0.038583	  0.138423	  0.056978	  0.077452	 -0.030787
 -0.037052	  0.140893	  0.065873	 -0.069469	 -0.048863	 -0.098218	  0.119082	 -0.006085	 -0.036241	  0.162144	  0.016752	  0.058018	 -0.019265
 -0.037561	  0.132999	  0.059504	 -0.060494	 -0.038979	 -0.098187	  0.069303	 -0.008328	  0.003705	  0.174732	  0.007229	  0.062718	 -0.043744
 -0.027428	  0.129227	  0.073489	 -0.077697	 -0.027265	 -0.125245	  0.067220	  0.016929	  0.002267	  0.152676	 -0.011100	  0.075409	 -0.057857
 -0.012003	  0.120849	  0.120307	 -0.112849	  0.001540	 -0.129156	  0.105963	  0.002118	 -0.037582	  0.133783	 -0.020642	  0.077734	 -0.059222
 -0.039352	  0.106701	  0.135644	 -0.094329	 -0.018791	 -0.071627	  0.093228	 -0.023099	 -0.060228	  0.100640	  0.008031	  0.062879	 -0.078960
 -0.028437	  0.117252	  0.119013	 -0.068486	 -0.029212	 -0.064017	  0.088017	 -0.026848	 -0.083793	  0.102751	  0.037222	  0.055669	 -0.061791
 -0.014524	  0.139914	  0.066741	 -0.063372	 -0.046548	 -0.084065	  0.103642	 -0.042490	 -0.078371	  0.125300	  0.051220	  0.071690	 -0.043084
  0.008396	  0.128007	  0.046549	 -0.081371	 -0.062781	 -0.040823	  0.109031	 -0.033867	 -0.045280	  0.133919	  0.029723	  0.063128	 -0.045383
  0.025129	  0.142172	  0.030834	 -0.120509	 -0.048457	 -0.017140	  0.113199	 -0.058504	 -0.051597	  0.140817	  0.032718	  0.106561	 -0.023046
  0.041047	  0.150068	  0.051718	 -0.164591	 -0.014680	 -0.031431	  0.115001	 -0.096366	 -0.074964	  0.134069	  0.014091	  0.137516	 -0.024818
  0.056007	  0.115441	  0.020827	 -0.158404	 -0.016557	 -0.029785	  0.126553	 -0.077753	 -0.057212	  0.107841	 -0.007827	  0.111000	 -0.065869
  0.051962	  0.115489	 -0.041213	 -0.167496	  0.007960	 -0.056366	  0.135981	 -0.077157	 -0.031901	  0.125609	  0.000989	  0.079032	 -0.101596
  0.028975	  0.128968	 -0.054514	 -0.186146	  0.016066	 -0.052781	  0.127644	 -0.079019	 -0.014602	  0.111393	  0.031961	  0.086347	 -0.139461
 -0.009116	  0.154040	 -0.047478	 -0.185682	 -0.005573	 -0.042144	  0.081294	 -0.062142	 -0.020694	  0.119704	  0.034327	  0.084048	 -0.097899
 -0.007941	  0.141540	 -0.008757	 -0.154040	 -0.020661	 -0.004262	  0.083051	 -0.070003	 -0.031237	  0.123603	  0.064777	  0.065451	 -0.073854
 -0.018179	  0.112453	  0.012321	 -0.137409	 -0.027376	  0.013766	  0.097017	 -0.041364	 -0.033992	  0.118455	  0.073047	  0.072567	 -0.053674
 -0.004758	  0.133473	  0.026486	 -0.166769	 -0.027786	 -0.016171	  0.094307	 -0.048217	 -0.038693	  0.130961	  0.062331	  0.113883	 -0.068418
  0.007916	  0.138196	  0.043001	 -0.157449	 -0.036384	 -0.008649	  0.114670	 -0.005692	 -0.052755	  0.154609	  0.050290	  0.155924	 -0.103654
 -0.019248	  0.154059	  0.028385	 -0.153261	 -0.034472	  0.007366	  0.124345	 -0.001225	 -0.038881	  0.159393	  0.041515	  0.187763	 -0.078493
 -0.038091	  0.165169	  0.039821	 -0.167651	 -0.055090	  0.033652	  0.123433	 -0.008004	 -0.003193	  0.158190	  0.050538	  0.191950	 -0.054578
 -0.045967	  0.145242	  0.020055	 -0.170804	 -0.100496	  0.023865	  0.129171	  0.004252	  0.005227	  0.146875	  0.063689	  0.148579	 -0.012520
 -0.034873	  0.168619	  0.021962	 -0.152468	 -0.100948	 -0.000119	  0.124314	  0.005279	 -0.007391	  0.150434	  0.064801	  0.129484	 -0.007383
  0.008121	  0.182398	  0.004355	 -0.143319	 -0.085272	  0.008138	  0.129097	 -0.017119	  0.006828	  0.167811	  0.066619	  0.097494	  0.004451
  0.009557	  0.153360	  0.030505	 -0.097200	 -0.051021	 -0.009246	  0.112971	  0.006529	  0.014808	  0.155155	  0.034919	  0.085419	 -0.002044
  0.028870	  0.126163	  0.060750	 -0.118334	 -0.075628	 -0.037902	  0.119422	  0.018228	  0.023479	  0.129778	  0.026430	  0.074790	  0.000304
  0.037710	  0.092207	  0.032405	 -0.110439	 -0.082248	 -0.059614	  0.135112	  0.014420	  0.031558	  0.154296	  0.037205	  0.069338	  0.008793
  0.012235	  0.077529	  0.037145	 -0.099849	 -0.045904	 -0.078159	  0.109809	  0.034488	  0.024562	  0.132541	  0.023507	  0.072785	 -0.019423
  0.006097	  0.102172	  0.037306	 -0.120493	 -0.020872	 -0.068143	  0.101060	  0.026670	  0.036707	  0.114137	  0.003204	  0.074961	 -0.042593
 -0.007814	  0.122484	  0.032224	 -0.126077	 -0.049502	 -0.044823	  0.091997	  0.048606	  0.049615	  0.097297	 -0.030330	  0.116867	 -0.038398
 -0.005542	  0.125066	  0.022125	 -0.124141	 -0.060194	  0.015635	  0.050646	  0.037493	  0.041462	  0.073546	 -0.000962	  0.117432	 -0.068067
 -0.000675	  0.108336	  0.054524	 -0.126577	 -0.081654	 -0.003273	  0.028124	  0.076394	  0.038877	  0.114668	  0.013728	  0.108812	 -0.058566
 -0.014302	  0.122922	  0.087190	 -0.135573	 -0.095351	 -0.024141	  0.034092	  0.077733	  0.030102	  0.104211	 -0.008197	  0.089528	 -0.052716
 -0.012626	  0.133950	  0.082748	 -0.129116	 -0.076993	 -0.060284	  0.054677	  0.070311	  0.009500	  0.094967	 -0.002323	  0.069772	 -0.071540
 -0.045924	  0.131421	  0.045200	 -0.133719	 -0.083123	 -0.024215	  0.063769	  0.083651	  0.002335	  0.103338	 -0.005203	  0.076838	 -0.043712
 -0.017503	  0.122665	  0.045298	 -0.148164	 -0.070088	 -0.032531	  0.075238	  0.086236	  0.010888	  0.106004	 -0.019269	  0.099799	 -0.029908
 -0.022473	  0.110519	  0.025049	 -0.132190	 -0.039181	 -0.047215	  0.050165	  0.060483	  0.049326	  0.109019	  0.017628	  0.135761	 -0.062674
 -0.011621	  0.087082	  0.036123	 -0.122056	 -0.039185	 -0.008140	  0.048624	  0.063262	  0.047578	  0.089684	  0.030869	  0.128727	 -0.045661
  0.010445	  0.048852	  0.028997	 -0.134998	 -0.032684	 -0.023714	  0.077183	  0.064064	  0.007444	  0.063163	  0.035571	  0.104876	 -0.011611
  0.031343	  0.032160	 -0.000717	 -0.158952	 -0.039131	 -0.024156	  0.067133	  0.054569	  0.007968	  0.064274	 -0.009023	  0.121902	 -0.004427
  0.018045	  0.035105	 -0.020384	 -0.180369	 -0.049359	 -0.015039	  0.079165	  0.081732	  0.010286	  0.073958	 -0.004433	  0.138210	 -0.011304
 -0.017094	  0.033876	 -0.030990	 -0.156613	 -0.066773	  0.013183	  0.062619	  0.048368	  0.016093	  0.093845	  0.015360	  0.158936	  0.002726
  0.014905	  0.021155	 -0.045262	 -0.122470	 -0.076319	  0.012873	  0.042759	  0.047396	  0.010514	  0.120696	  0.014539	  0.137276	 -0.002013
  0.043250	  0.019754	 -0.086474	 -0.161905	 -0.056356	  0.045656	  0.062717	  0.059251	  0.031965	  0.138297	  0.002380	  0.129138	 -0.009335
  0.060574	  0.053858	 -0.060782	 -0.193529	 -0.014666	  0.055773	  0.071123	  0.051324	  0.015653	  0.151805	 -0.004233	  0.110920	  0.031093
  0.080520	  0.030113	 -0.063148	 -0.169616	  0.022124	  0.064151	  0.077377	  0.004047	  0.008038	  0.138146	 -0.000969	  0.112873	  0.023038
  0.035779	  0.036862	 -0.064521	 -0.166574	  0.047951	  0.059810	  0.069879	 -0.004500	  0.012899	  0.115618	 -0.001801	  0.089592	 -0.003257
 -0.007492	  0.068302	 -0.025053	 -0.165647	  0.028182	  0.030340	  0.081849	  0.011655	 -0.005488	  0.136479	 -0.011922	  0.084483	  0.008650
 -0.015050	  0.076836	 -0.012511	 -0.158294	 -0.025004	  0.001589	  0.098868	  0.016879	 -0.009118	  0.115519	  0.051304	  0.079746	 -0.028455
 -0.032981	  0.078793	 -0.015252	 -0.145800	 -0.062037	  0.001590	  0.094361	  0.024752	  0.001944	  0.159274	  0.058890	  0.073888	 -0.052619
 -0.037272	  0.108443	 -0.038251	 -0.125693	 -0.042490	 -0.009522	  0.084704	  0.051871	 -0.002953	  0.154510	  0.056543	  0.069993	 -0.042053
 -0.031563	  0.074696	 -0.052416	 -0.108974	 -0.051247	 -0.000298	  0.103513	  0.046082	  0.020782	  0.102963	  0.057544	  0.076106	 -0.029712
 -0.016818	  0.083801	 -0.025457	 -0.098547	 -0.057351	 -0.015711	  0.083687	  0.045573	 -0.019100	  0.119530	  0.047212	  0.061508	 -0.013612
 -0.028409	  0.075727	 -0.011051	 -0.107450	 -0.044110	 -0.018139	  0.077678	  0.061631	 -0.056486	  0.121457	  0.038026	  0.054226	 -0.035446
 -0.025773	  0.063128	 -0.007245	 -0.086663	 -0.040239	  0.006964	  0.069592	  0.057916	 -0.070335	  0.105171	  0.048753	  0.060028	 -0.015425
  0.008156	  0.075170	 -0.030776	 -0.073902	 -0.069466	  0.022194	  0.063561	  0.048644	 -0.062274	  0.087528	  0.059136	  0.059591	 -0.038664
  0.030531	  0.091191	 -0.073873	 -0.085474	 -0.051674	  0.031986	  0.056169	  0.068325	 -0.061170	  0.100442	  0.036642	  0.052204	  0.002210
 -0.002327	  0.093207	 -0.051241	 -0.074471	 -0.032200	  0.052213	  0.087660	  0.053950	 -0.047729	  0.132219	 -0.001205	  0.025877	  0.021025
  0.006558	  0.066903	 -0.043114	 -0.071430	 -0.061912	  0.016829	  0.085228	  0.031549	 -0.021239	  0.145283	  0.014223	  0.012188	 -0.033902
  0.028294	  0.033603	 -0.073152	 -0.087983	 -0.099808	  0.012249	  0.039285	  0.016486	  0.013667	  0.129000	 -0.003510	  0.053656	 -0.037883
 -0.018175	  0.049161	 -0.096532	 -0.067637	 -0.103078	  0.036842	  0.068523	 -0.002230	  0.024523	  0.134456	 -0.021811	  0.043808	 -0.014551
 -0.013930	  0.039918	 -0.082706	 -0.065230	 -0.077385	  0.028667	  0.065728	 -0.004322	  0.044100	  0.099857	 -0.016681	  0.049068	  0.005229
 -0.020889	  0.009172	 -0.066316	 -0.095385	 -0.051045	  0.033907	  0.051260	  0.004188	  0.034366	  0.062111	 -0.012920	  0.045459	 -0.008393
 -0.060390	 -0.011319	 -0.052600	 -0.093786	 -0.009266	  0.034464	  0.042457	  0.019755	  0.024009	  0.055795	 -0.026167	  0.073681	 -0.033931
 -0.040385	  0.005441	 -0.063233	 -0.059352	 -0.031061	  0.027042	  0.035383	  0.019103	  0.043634	  0.057294	 -0.034680	  0.069195	 -0.028737
 -0.019518	  0.016576	 -0.088368	 -0.078469	 -0.034923	  0.048307	  0.023786	  0.043606	  0.049121	  0.071394	 -0.016992	  0.059799	  0.023971
 -0.027154	  0.035009	 -0.078388	 -0.119614	 -0.008739	  0.056953	  0.016816	  0.051178	  0.033220	  0.105695	 -0.015576	  0.064595	  0.032876
 -0.019616	 -0.005047	 -0.054851	 -0.121653	 -0.008063	  0.059323	  0.035601	  0.022937	  0.035513	  0.155188	 -0.036669	  0.029441	  0.004443
 -0.022619	 -0.026529	 -0.037413	 -0.119363	 -0.006726	  0.062852	  0.045808	 -0.018784	  0.032697	  0.151335	 -0.025282	  0.037238	 -0.007629
 -0.040514	 -0.025693	 -0.058876	 -0.120449	  0.004917	  0.032313	  0.010376	 -0.048872	  0.049921	  0.123791	 -0.018717	  0.027644	 -0.012945
 -0.042069	 -0.028114	 -0.062786	 -0.096163	  0.017342	  0.005181	 -0.024437	 -0.040544	  0.019517	  0.141115	 -0.026943	  0.058659	  0.034323
 -0.030904	 -0.031161	 -0.086444	 -0.110538	 -0.023644	  0.013010	  0.002998	 -0.001807	  0.020553	  0.132905	 -0.000471	  0.073969	  0.042054
 -0.038803	 -0.036079	 -0.098897	 -0.120708	 -0.067530	  0.045071	  0.032686	  0.026039	  0.017246	  0.140292	  0.020936	  0.058777	  0.049282
 -0.032962	 -0.002571	 -0.111463	 -0.120686	 -0.064941	  0.051702	  0.034011	 -0.012196	  0.025113	  0.144036	  0.022968	  0.044662	  0.077427
 -0.046124	 -0.014189	 -0.057839	 -0.132972	 -0.036919	  0.030931	  0.046535	 -0.031852	  0.022806	  0.186017	  0.005777	  0.054350	  0.075553
 -0.039599	  0.017079	 -0.015466	 -0.109036	 -0.060273	  0.028670	  0.071202	  0.016173	  0.003068	  0.180625	  0.010629	  0.057992	  0.019254
 -0.050651	  0.048560	 -0.042267	 -0.073455	 -0.048658	  0.035873	  0.057231	  0.025149	 -0.004131	  0.156218	  0.014021	  0.039493	 -0.005285
 -0.082683	  0.040053	 -0.036302	 -0.044848	 -0.023382	  0.017610	  0.043686	 -0.000346	  0.001969	  0.163162	  0.052380	  0.045649	 -0.007179
 -0.041301	  0.006082	 -0.036505	 -0.046424	 -0.060818	  0.028302	  0.009548	 -0.011172	  0.013165	  0.157640	  0.056351	  0.064478	 -0.006977
 -0.041232	  0.003222	 -0.061836	 -0.011247	 -0.053649	  0.009693	 -0.033522	  0.012994	  0.006478	  0.144425	  0.024258	  0.049630	  0.014155
 -0.015215	  0.005215	 -0.096123	 -0.004841	 -0.057750	 -0.010370	 -0.022316	  0.018876	 -0.003361	  0.127857	  0.033931	  0.040509	 -0.003853
 -0.013680	 -0.022949	 -0.084982	 -0.038597	 -0.053984	 -0.054783	 -0.052915	 -0.026917	 -0.030412	  0.096641	  0.004181	  0.099411	  0.007424
 -0.014405	  0.043959	 -0.100980	 -0.044399	 -0.068335	 -0.046411	 -0.086492	 -0.009964	 -0.029286	  0.124707	 -0.041540	  0.129329	  0.025186
 -0.017630	  0.045709	 -0.106544	 -0.069502	 -0.023948	 -0.031564	 -0.061244	 -0.000113	 -0.025292	  0.100387	 -0.034988	  0.120410	  0.014459
 -0.026730	  0.000230	 -0.101761	 -0.089943	 -0.027095	 -0.010501	 -0.054462	 -0.019248	 -0.017636	  0.097798	 -0.043471	  0.113585	  0.008403
  0.007650	 -0.022617	 -0.102877	 -0.131259	 -0.050321	  0.017561	 -0.065100	 -0.004985	 -0.033283	  0.087151	 -0.025815	  0.046431	  0.013475
  0.030841	  0.000555	 -0.085733	 -0.141340	 -0.079654	  0.013646	 -0.073215	  0.019864	 -0.062751	  0.124430	 -0.029426	  0.016022	 -0.028850
  0.003925	 -0.004404	 -0.043100	 -0.073177	 -0.065684	 -0.008784	 -0.051690	  0.004473	 -0.061154	  0.127058	 -0.016834	  0.031789	 -0.039483
 -0.039627	 -0.020509	 -0.048335	 -0.053664	 -0.037358	 -0.038029	 -0.035486	 -0.023918	 -0.061217	  0.118525	  0.006661	  0.030052	 -0.013497
 -0.061094	 -0.007237	 -0.071254	 -0.063736	 -0.031135	 -0.039305	 -0.049614	 -0.015704	 -0.085693	  0.135758	  0.004913	  0.016531	  0.000114
 -0.099860	  0.024855	 -0.061126	 -0.111316	 -0.045768	 -0.060656	 -0.064112	 -0.011795	 -0.064104	  0.122489	 -0.008137	  0.019264	  0.023242
 -0.089148	  0.044741	 -0.006206	 -0.148276	 -0.062624	 -0.094569	 -0.064619	  0.015127	 -0.013254	  0.131226	 -0.023297	  0.026641	  0.005045
 -0.039726	  0.034394	  0.023204	 -0.119284	 -0.080533	 -0.062095	 -0.048849	 -0.000015	 -0.002776	  0.121792	 -0.038638	  0.040496	 -0.004947
 -0.024953	  0.023091	  0.012484	 -0.086368	 -0.098136	 -0.018086	 -0.017916	 -0.007646	 -0.003410	  0.119631	 -0.022064	  0.075632	 -0.022733
  0.015719	  0.029207	  0.002240	 -0.083404	 -0.090297	 -0.052295	 -0.042384	 -0.029959	 -0.018614	  0.145189	  0.014189	  0.061361	 -0.010582
  0.032572	  0.035151	 -0.040523	 -0.086988	 -0.107949	 -0.057136	 -0.028437	 -0.040081	 -0.016931	  0.130702	 -0.008098	  0.054244	 -0.032682
  0.000244	  0.035497	 -0.032244	 -0.108766	 -0.109495	 -0.034210	 -0.014746	 -0.030171	 -0.021076	  0.136716	 -0.015108	  0.068530	 -0.036938
 -0.011733	  0.034220	 -0.008492	 -0.098009	 -0.076541	 -0.019095	 -0.023086	 -0.045164	 -0.016729	  0.147477	 -0.003724	  0.080937	 -0.030316
 -0.003069	  0.010147	 -0.002779	 -0.072500	 -0.062942	 -0.030549	 -0.073190	 -0.044883	 -0.005882	  0.124468	 -0.023304	  0.085750	 -0.004599
  0.013717	  0.020127	 -0.016691	 -0.047987	 -0.029471	 -0.048811	 -0.064672	 -0.037962	 -0.012442	  0.116374	 -0.033251	  0.113703	 -0.012302
  0.010921	  0.014631	  0.021370	 -0.025068	 -0.045251	 -0.050902	 -0.044267	 -0.037518	 -0.018639	  0.131888	 -0.000591	  0.129519	  0.015050
  0.013124	  0.008427	  0.043889	 -0.075276	 -0.065072	 -0.078945	 -0.031966	 -0.053803	 -0.010279	  0.112784	  0.013457	  0.085744	  0.045536
 -0.020051	  0.018376	  0.042544	 -0.083721	 -0.053356	 -0.096323	  0.011295	 -0.026805	  0.018093	  0.138916	  0.022975	  0.097825	  0.036413
 -0.024973	 -0.014046	  0.044268	 -0.083937	 -0.090372	 -0.100528	  0.007368	 -0.018399	 -0.005289	  0.152357	 -0.002079	  0.109688	  0.037573
 -0.047365	 -0.035340	  0.019647	 -0.086772	 -0.112624	 -0.101624	  0.007735	 -0.049219	  0.031289	  0.136943	 -0.013341	  0.090009	  0.052848
 -0.095708	 -0.033530	 -0.016694	 -0.066938	 -0.074613	 -0.065622	 -0.005919	 -0.031828	  0.019974	  0.122217	  0.001082	  0.076642	  0.003632
 -0.089810	 -0.008418	  0.018145	 -0.069021	 -0.036847	 -0.092045	 -0.003128	 -0.031739	  0.002813	  0.124342	  0.025419	  0.052905	 -0.013157
 -0.114436	 -0.005258	  0.047935	 -0.044994	 -0.010147	 -0.099097	 -0.031999	 -0.030236	 -0.020416	  0.118071	  0.001788	  0.035295	  0.003914
 -0.145455	 -0.011524	  0.038823	 -0.045571	 -0.016037	 -0.050064	 -0.056522	 -0.035753	 -0.026262	  0.127624	 -0.014174	  0.049925	 -0.002521
 -0.128937	  0.004581	  0.053473	 -0.053410	 -0.044211	 -0.079069	 -0.076735	 -0.006161	 -0.013481	  0.115303	 -0.016425	  0.053232	 -0.027814
 -0.098320	 -0.025974	  0.028970	 -0.043182	 -0.049196	 -0.061672	 -0.075673	  0.005048	 -0.023276	  0.093360	 -0.010413	  0.035576	 -0.037941
 -0.054204	 -0.047930	 -0.004660	 -0.001940	 -0.023195	 -0.055208	 -0.070476	  0.027701	 -0.034797	  0.090471	  0.010329	  0.024638	 -0.037862
 -0.052656	 -0.036906	 -0.002932	 -0.027030	 -0.009918	 -0.084939	 -0.079336	  0.042792	 -0.084923	  0.112002	 -0.011604	  0.054737	 -0.075729
 -0.049969	 -0.007344	  0.009166	 -0.035805	 -0.014579	 -0.106879	 -0.064306	  0.012570	 -0.103570	  0.128437	  0.010649	  0.064189	 -0.072345
 -0.086386	 -0.022235	  0.028529	 -0.020340	 -0.025979	 -0.117922	 -0.059255	  0.017275	 -0.038488	  0.094029	  0.009643	  0.054160	 -0.019901
 -0.059585	 -0.037154	  0.045710	 -0.073572	 -0.041211	 -0.105516	 -0.033224	  0.035271	 -0.013653	  0.063526	  0.019001	  0.054939	 -0.010317
 -0.038851	 -0.033509	  0.057054	 -0.046310	 -0.057995	 -0.100843	 -0.038997	  0.036264	 -0.008308	  0.076824	  0.033298	  0.065075	 -0.014903
 -0.013249	 -0.011385	  0.057096	 -0.050432	 -0.080205	 -0.087065	 -0.037821	  0.019762	 -0.023560	  0.101966	 -0.003437	  0.032805	 -0.032378
  0.006212	  0.001936	  0.035229	 -0.107567	 -0.063632	 -0.091259	 -0.065866	  0.005155	 -0.029659	  0.119015	 -0.005384	  0.009012	 -0.019026
  0.006216	  0.012211	  0.025087	 -0.124259	 -0.095125	 -0.076546	 -0.070259	 -0.046691	 -0.041437	  0.096447	 -0.033781	  0.002654	 -0.000979
 -0.013179	  0.046781	  0.002196	 -0.091861	 -0.059983	 -0.063471	 -0.076277	 -0.051878	 -0.053774	  0.089697	 -0.021279	  0.013110	 -0.017875
 -0.037376	  0.052315	  0.017950	 -0.070699	  0.023412	 -0.078175	 -0.097409	 -0.011838	 -0.034346	  0.079761	 -0.031691	  0.018911	 -0.041704
 -0.016203	  0.055592	  0.032975	 -0.082515	  0.037065	 -0.066709	 -0.074255	 -0.002467	 -0.050886	  0.097046	 -0.031506	  0.023430	 -0.018635
 -0.014527	  0.026251	  0.030780	 -0.092167	  0.015216	 -0.073913	 -0.052212	  0.007293	 -0.008978	  0.131802	 -0.012582	  0.015982	 -0.001734
 -0.068184	 -0.000203	  0.031241	 -0.102588	 -0.016979	 -0.075644	 -0.078404	  0.027722	 -0.004477	  0.156360	 -0.048515	  0.041191	 -0.027817
 -0.068279	 -0.035245	  0.059691	 -0.077306	  0.011198	 -0.058177	 -0.067773	 -0.000682	 -0.023737	  0.138025	 -0.032753	  0.030139	 -0.034378
 -0.077040	 -0.034854	  0.092199	 -0.087354	  0.024165	 -0.032169	 -0.034737	 -0.008798	 -0.014736	  0.113235	 -0.043897	  0.042149	 -0.041963
 -0.061484	 -0.039204	  0.095521	 -0.084006	  0.010261	 -0.011484	 -0.028923	 -0.051517	  0.002290	  0.097841	 -0.033269	  0.050516	 -0.021998
 -0.043961	 -0.027175	  0.089547	 -0.100541	  0.021877	  0.013012	 -0.022110	 -0.089927	 -0.017109	  0.069673	  0.011145	  0.056728	 -0.054367
 -0.062114	  0.007632	  0.049104	 -0.109800	  0.013792	  0.011044	 -0.031949	 -0.093202	  0.003440	  0.066411	  0.033347	  0.060869	 -0.101285
 -0.033230	  0.027414	  0.069003	 -0.093292	  0.018143	 -0.024122	 -0.025905	 -0.065593	 -0.020319	  0.064309	  0.015328	  0.056517	 -0.096418
 -0.028712	  0.046181	  0.098147	 -0.080882	 -0.021847	 -0.043909	 -0.038487	 -0.005989	 -0.026077	  0.064275	  0.014478	  0.064082	 -0.069883
 -0.029992	  0.006319	  0.099064	 -0.094403	 -0.022481	 -0.030339	 -0.081569	  0.025980	 -0.013423	  0.108289	  0.001813	  0.045622	 -0.087266
 -0.034651	  0.023703	  0.086940	 -0.071291	  0.032658	 -0.012340	 -0.101066	  0.028960	 -0.005845	  0.120874	 -0.023858	  0.048752	 -0.070510
 -0.061976	  0.036563	  0.101110	 -0.061824	  0.057416	 -0.010823	 -0.096834	  0.007270	 -0.044429	  0.110230	 -0.013704	  0.032416	 -0.051494
 -0.031031	  0.047265	  0.122729	 -0.051894	  0.033049	 -0.001591	 -0.096696	  0.015270	 -0.049309	  0.128030	  0.013834	  0.020509	 -0.053484
 -0.059894	  0.061501	  0.144922	 -0.053079	  0.014756	 -0.008790	 -0.103080	  0.035688	 -0.039109	  0.117664	  0.035929	  0.017258	 -0.054964
 -0.082860	  0.111447	  0.108997	 -0.070725	  0.051643	 -0.029406	 -0.112720	  0.010018	 -0.034024	  0.105842	  0.022137	 -0.012145	 -0.071279
 -0.100816	  0.147650	  0.127594	 -0.083680	  0.082290	 -0.032869	 -0.118736	  0.002901	  0.000175	  0.080937	  0.004896	 -0.024342	 -0.043766
 -0.100338	  0.140298	  0.119563	 -0.117853	  0.072458	 -0.068770	 -0.100841	 -0.014366	  0.001061	  0.090322	  0.019289	  0.007382	 -0.029930
 -0.074875	  0.115202	  0.083115	 -0.105207	  0.052590	 -0.093545	 -0.105214	 -0.018176	  0.020206	  0.069675	 -0.016752	  0.024078	 -0.067555
 -0.064150	  0.118841	  0.087835	 -0.105724	  0.034724	 -0.065251	 -0.103376	 -0.006064	  0.028126	  0.060262	 -0.018381	  0.047778	 -0.071671
 -0.062016	  0.143434	  0.083253	 -0.123842	  0.030328	 -0.057198	 -0.070040	 -0.013126	  0.055086	  0.044238	 -0.040460	  0.068798	 -0.051377
 -0.053088	  0.155782	  0.079612	 -0.111007	  0.060270	 -0.093834	 -0.037557	  0.004765	  0.075772	  0.054126	 -0.040521	  0.083520	 -0.055531
 -0.075559	  0.138664	  0.088746	 -0.083251	  0.057416	 -0.112667	 -0.015015	  0.005633	  0.042020	  0.076033	 -0.041271	  0.057985	 -0.037373
 -0.065881	  0.128263	  0.084419	 -0.081892	  0.064473	 -0.092093	 -0.013150	  0.004732	  0.003770	  0.086979	 -0.030910	  0.073577	 -0.028086
 -0.062295	  0.121235	  0.060626	 -0.068541	  0.071291	 -0.099910	 -0.012316	  0.002810	  0.031157	  0.081467	 -0.002554	  0.077783	 -0.039029
