# Supplementary material for: A fluorescent photoimmunoconjugate for imaging of cholesteatoma
Source: Sci Rep. 2022 Nov 19;12:19905. doi: 10.1038/s41598-022-22072-9 (PMC9675863; doi:10.1038/s41598-022-22072-9)
Supplement: Supplementary file 2 — Supplementary Information 2. [file 41598_2022_22072_MOESM2_ESM.zip › Data/ABR-69-5]

:RUN-5	LEVEL SWEEP	TEMP:NaN	6/13/2018	2:52 PM	NaNHR:
:SW EAR: R	SW FREQ: 22.65	# AVERAGES: 512	REP RATE (/sec): 40	DRIVER: RS Tweeter	SAMPLE (�sec): 40	
:NOTES-
:CHAMBER-CH4B-PXI
:CFTS Version: V2.7.2 (R850)
:LEVELS:20;25;30;35;40;45;50;55;60;65;70;75;80;
:DATA
  0.057931	 -0.022795	 -0.073181	 -0.030379	 -0.032504	  0.021865	 -0.090307	 -0.013946	 -0.002242	 -0.028591	 -0.014174	 -0.033582	 -0.049397
  0.068824	 -0.013323	 -0.045907	 -0.036271	 -0.010910	  0.049408	 -0.028382	 -0.023343	  0.003656	 -0.012808	 -0.018919	 -0.034454	 -0.048983
  0.068573	 -0.014040	 -0.010527	  0.012376	 -0.002456	  0.024230	 -0.014316	 -0.044622	  0.029308	 -0.005950	  0.000931	 -0.051656	 -0.067631
  0.016753	  0.008922	 -0.004210	  0.042005	  0.003499	  0.037141	 -0.031854	 -0.014874	  0.003672	 -0.022197	  0.013811	 -0.072982	 -0.051010
  0.003509	  0.054638	 -0.009627	  0.070491	 -0.011332	  0.050951	 -0.031463	  0.000979	 -0.013125	 -0.024032	  0.015229	 -0.056704	 -0.055144
  0.006837	  0.040946	 -0.009390	  0.059457	 -0.037532	  0.024711	 -0.025378	 -0.000054	 -0.000965	  0.000322	 -0.032157	 -0.031911	 -0.015812
  0.012000	  0.046185	 -0.005248	  0.036015	 -0.028159	  0.007737	 -0.017330	 -0.031593	  0.001383	  0.030202	 -0.037852	 -0.049610	 -0.004166
  0.014117	  0.045978	  0.021903	  0.020580	 -0.001477	  0.003528	  0.034625	 -0.053721	  0.002767	 -0.001330	 -0.028478	 -0.031917	 -0.012566
 -0.015838	 -0.002968	  0.025167	 -0.012497	 -0.011490	 -0.040021	  0.032348	 -0.013168	 -0.018493	 -0.020645	 -0.024432	  0.005400	  0.005349
 -0.014960	 -0.043249	  0.000373	 -0.005461	 -0.005825	 -0.038370	  0.051864	  0.048451	 -0.029240	 -0.012318	 -0.023852	  0.007153	  0.005423
 -0.015782	 -0.075671	  0.024976	 -0.004428	 -0.014702	 -0.050917	  0.064027	  0.047827	 -0.024635	 -0.010437	 -0.013348	  0.014335	  0.002773
 -0.021316	 -0.054272	  0.045669	 -0.030420	  0.008790	 -0.041513	  0.040458	  0.041353	 -0.016837	 -0.030504	 -0.014640	  0.001904	 -0.021218
 -0.007783	  0.010868	  0.005645	 -0.020752	  0.003296	 -0.011184	  0.068857	  0.020576	  0.008523	 -0.019826	 -0.004125	  0.006789	 -0.031301
 -0.013480	  0.012800	 -0.005259	 -0.047995	 -0.012972	 -0.024207	  0.053732	  0.004738	 -0.006995	  0.032871	  0.012691	 -0.011688	 -0.055928
 -0.037616	 -0.001377	 -0.030644	 -0.029768	  0.002380	 -0.008083	  0.011614	 -0.001812	 -0.002960	  0.053641	  0.026752	  0.025626	 -0.037388
 -0.029449	 -0.019605	  0.014193	 -0.031040	  0.023221	 -0.012390	  0.007363	  0.012588	  0.018765	  0.021644	 -0.003105	  0.020650	  0.037664
 -0.022247	 -0.012250	  0.001240	 -0.021322	  0.007023	 -0.011309	 -0.008774	 -0.006831	  0.000545	  0.018223	 -0.021653	  0.040058	  0.059950
 -0.050559	  0.005718	  0.022641	 -0.025903	  0.025231	 -0.005846	 -0.032880	 -0.010837	  0.006378	  0.018349	  0.004298	  0.076768	  0.096648
 -0.028071	  0.023407	  0.036795	 -0.001205	  0.043302	  0.016994	 -0.037274	  0.017883	  0.016444	 -0.000327	  0.057500	  0.084163	  0.115269
  0.008558	  0.010087	 -0.004611	  0.056516	  0.052619	  0.007274	 -0.046931	  0.020407	  0.024051	  0.013712	  0.105524	  0.091659	  0.127467
  0.006889	  0.034375	 -0.036576	  0.041623	  0.046276	  0.026479	 -0.028754	  0.053976	  0.025707	  0.062586	  0.120906	  0.088600	  0.132011
  0.022935	  0.002512	 -0.039782	  0.052992	  0.030493	  0.030339	 -0.021848	  0.042785	  0.032530	  0.063467	  0.099030	  0.105841	  0.150618
  0.024659	  0.027000	 -0.010181	  0.042921	  0.055243	  0.050753	 -0.024035	  0.058013	  0.078179	  0.075055	  0.081780	  0.107904	  0.152765
  0.033544	  0.051780	  0.007510	  0.062445	  0.059485	  0.056393	  0.007691	  0.053725	  0.101036	  0.079496	  0.057098	  0.102200	  0.155042
  0.004727	  0.023522	 -0.009020	  0.053735	  0.050641	  0.056983	  0.038022	  0.070053	  0.069273	  0.077596	  0.052545	  0.075543	  0.128293
 -0.007832	  0.040028	 -0.045047	  0.010121	  0.045422	  0.066163	  0.051546	  0.103991	  0.067449	  0.062685	  0.086429	  0.062738	  0.098727
 -0.025154	  0.042940	 -0.050565	  0.021865	  0.003211	  0.066758	  0.042626	  0.105221	  0.061672	  0.070548	  0.102990	  0.053325	  0.066442
  0.020199	  0.050932	 -0.071649	  0.042191	 -0.028039	  0.050399	  0.028257	  0.102806	  0.030954	  0.097007	  0.106300	  0.083585	  0.112435
  0.033723	  0.076712	 -0.055820	  0.055281	 -0.050381	  0.025641	  0.034610	  0.151845	  0.014055	  0.096995	  0.138230	  0.126157	  0.217385
  0.031067	  0.053852	 -0.021535	  0.064060	 -0.023007	 -0.002219	  0.036181	  0.148325	  0.042668	  0.138830	  0.204440	  0.233758	  0.333275
  0.035213	  0.049845	 -0.005843	  0.026068	 -0.011381	  0.033682	  0.063498	  0.163949	  0.105501	  0.173741	  0.258879	  0.336045	  0.418702
  0.027700	  0.059382	 -0.005576	  0.035836	 -0.006658	  0.060179	  0.054940	  0.169203	  0.140110	  0.240526	  0.324999	  0.396991	  0.511188
  0.039093	  0.046130	 -0.012023	  0.020150	  0.022843	  0.089922	  0.053589	  0.190719	  0.176286	  0.330897	  0.392050	  0.458978	  0.578743
  0.027743	  0.036854	  0.010642	  0.014467	  0.065079	  0.101342	  0.076397	  0.212069	  0.247149	  0.382261	  0.425428	  0.520062	  0.622573
  0.050496	  0.007725	  0.007267	  0.014991	  0.072512	  0.103928	  0.137957	  0.272007	  0.256965	  0.409046	  0.454453	  0.488791	  0.589860
  0.023477	 -0.035324	 -0.016902	  0.024493	  0.052620	  0.131196	  0.187509	  0.281457	  0.261137	  0.404084	  0.468088	  0.432336	  0.519742
  0.014716	 -0.037562	 -0.016500	  0.023168	  0.081832	  0.125673	  0.205228	  0.276996	  0.278945	  0.361820	  0.420173	  0.338848	  0.440929
  0.046517	 -0.029012	 -0.003803	  0.033999	  0.087913	  0.181159	  0.238643	  0.284304	  0.250053	  0.263756	  0.352757	  0.240202	  0.303953
  0.027358	 -0.053854	 -0.008999	  0.072230	  0.091877	  0.219524	  0.252450	  0.279069	  0.210035	  0.177512	  0.219516	  0.103753	  0.151342
  0.017490	 -0.046654	 -0.010219	  0.101191	  0.084711	  0.256155	  0.243645	  0.214423	  0.157967	  0.089639	  0.099313	 -0.023339	  0.001410
 -0.000752	 -0.051384	  0.018602	  0.091366	  0.076937	  0.272097	  0.226481	  0.188439	  0.084137	  0.029305	  0.041371	 -0.127997	 -0.170839
 -0.001359	 -0.008456	  0.029933	  0.070979	  0.096313	  0.241044	  0.195466	  0.115152	 -0.018700	 -0.004982	 -0.076669	 -0.240203	 -0.309398
  0.022342	  0.038073	  0.030841	  0.101854	  0.070422	  0.213598	  0.119000	  0.020181	 -0.073273	 -0.105075	 -0.208419	 -0.369825	 -0.426933
  0.063765	  0.068151	  0.050826	  0.133108	  0.068236	  0.206366	  0.059988	 -0.034444	 -0.160110	 -0.204149	 -0.323893	 -0.448916	 -0.477631
  0.038922	  0.041039	  0.056859	  0.145644	  0.040827	  0.179907	  0.003290	 -0.089981	 -0.260601	 -0.246018	 -0.370860	 -0.524856	 -0.536254
  0.022012	  0.047506	  0.038537	  0.145545	  0.005070	  0.098944	 -0.056475	 -0.123425	 -0.313751	 -0.284794	 -0.416385	 -0.557432	 -0.603066
 -0.001956	  0.056399	  0.044326	  0.157116	  0.001314	  0.038004	 -0.111356	 -0.145311	 -0.312680	 -0.329942	 -0.455926	 -0.553971	 -0.587860
 -0.013822	  0.024195	  0.022671	  0.150758	 -0.051115	  0.022035	 -0.147703	 -0.184769	 -0.311109	 -0.337137	 -0.446017	 -0.520971	 -0.504377
 -0.030360	  0.022866	  0.022905	  0.113300	 -0.108298	 -0.004230	 -0.184378	 -0.171552	 -0.346850	 -0.324072	 -0.406308	 -0.475195	 -0.426383
 -0.026540	  0.006606	  0.025389	  0.085903	 -0.144034	 -0.039143	 -0.201937	 -0.154110	 -0.313666	 -0.304627	 -0.383747	 -0.411498	 -0.327487
 -0.012581	  0.006314	  0.035272	  0.080714	 -0.134821	 -0.052853	 -0.210912	 -0.131974	 -0.297864	 -0.249342	 -0.345715	 -0.296146	 -0.198670
 -0.010883	  0.022018	  0.017373	  0.063076	 -0.131152	 -0.080438	 -0.205363	 -0.123208	 -0.228316	 -0.184758	 -0.235221	 -0.176126	 -0.069925
 -0.014467	  0.042289	  0.016841	  0.062110	 -0.094005	 -0.116995	 -0.197582	 -0.116472	 -0.165804	 -0.095887	 -0.113884	 -0.037917	  0.042867
 -0.026424	  0.033417	  0.006967	  0.037674	 -0.068993	 -0.123514	 -0.157770	 -0.094628	 -0.117914	 -0.022294	  0.044703	  0.123758	  0.179236
 -0.048273	  0.007728	 -0.019636	  0.014379	 -0.114155	 -0.120093	 -0.095431	 -0.064555	 -0.053325	  0.091556	  0.186589	  0.282587	  0.298820
 -0.071022	 -0.012320	 -0.010530	  0.012888	 -0.119490	 -0.080248	 -0.062494	  0.025861	  0.029897	  0.213486	  0.314641	  0.390958	  0.336090
 -0.064074	 -0.025424	 -0.020511	  0.021514	 -0.100373	 -0.048406	 -0.038521	  0.058522	  0.115786	  0.283640	  0.382171	  0.443252	  0.374628
 -0.058543	 -0.030510	  0.008663	  0.004117	 -0.070533	 -0.015038	  0.010079	  0.089934	  0.207287	  0.319907	  0.408650	  0.441845	  0.373184
 -0.022375	 -0.049473	  0.031185	  0.028694	 -0.060263	  0.055956	  0.053545	  0.132303	  0.221275	  0.313874	  0.420694	  0.398618	  0.356506
 -0.015456	 -0.028986	  0.110053	  0.044238	 -0.008773	  0.105744	  0.106740	  0.188464	  0.232484	  0.324867	  0.419517	  0.368850	  0.324995
 -0.019595	  0.002872	  0.125232	  0.037960	  0.021067	  0.110120	  0.137321	  0.248094	  0.248674	  0.324985	  0.371670	  0.298720	  0.259147
 -0.008002	 -0.015998	  0.093736	  0.026110	  0.021006	  0.136404	  0.166905	  0.226785	  0.245169	  0.281810	  0.311307	  0.167055	  0.193448
  0.013001	 -0.010542	  0.080135	  0.013514	  0.019935	  0.207535	  0.193199	  0.211291	  0.224758	  0.258564	  0.266126	  0.092156	  0.149365
  0.038058	 -0.010417	  0.035623	  0.019159	  0.044289	  0.213509	  0.144997	  0.188723	  0.180343	  0.206876	  0.191140	  0.096123	  0.094427
  0.040769	 -0.029716	  0.015951	  0.020797	  0.028300	  0.169194	  0.125499	  0.173894	  0.092813	  0.158999	  0.165106	  0.074785	  0.023780
  0.045931	 -0.020359	 -0.018942	  0.056956	  0.033508	  0.158011	  0.113862	  0.170259	  0.020614	  0.180664	  0.148946	  0.029266	 -0.070032
  0.056344	  0.009796	 -0.024849	  0.098178	  0.024572	  0.161098	  0.075205	  0.139510	  0.029038	  0.148538	  0.106675	 -0.029669	 -0.137850
  0.040855	 -0.001855	 -0.004692	  0.118190	  0.035929	  0.152140	  0.085116	  0.142725	  0.029515	  0.100620	  0.047777	 -0.110978	 -0.171274
  0.024483	  0.004053	 -0.000566	  0.109253	  0.007934	  0.145045	  0.102622	  0.120178	  0.064196	  0.028966	 -0.018735	 -0.171871	 -0.216194
  0.024413	 -0.008853	 -0.014802	  0.083061	 -0.024790	  0.112947	  0.077441	  0.078055	  0.034821	 -0.031405	 -0.088961	 -0.170510	 -0.224886
  0.054407	 -0.014703	 -0.019326	  0.090420	 -0.017909	  0.052774	  0.072526	  0.074683	  0.018193	 -0.066757	 -0.118562	 -0.180085	 -0.209818
  0.084337	  0.008961	  0.012566	  0.091260	 -0.013606	  0.056968	  0.079657	  0.052856	 -0.036606	 -0.076308	 -0.147530	 -0.199355	 -0.188164
  0.087852	  0.038270	  0.060589	  0.084009	 -0.003429	  0.078472	  0.076694	  0.024104	 -0.100631	 -0.107988	 -0.153209	 -0.162264	 -0.147232
  0.088731	  0.031305	  0.087786	  0.046530	 -0.024010	  0.068829	  0.102354	  0.000487	 -0.131518	 -0.093854	 -0.141327	 -0.127004	 -0.096598
  0.069700	 -0.001145	  0.073179	  0.026283	 -0.014211	  0.030244	  0.071020	 -0.050093	 -0.142610	 -0.077926	 -0.090793	 -0.091750	 -0.021104
  0.057200	  0.003462	  0.056124	  0.015629	 -0.028621	  0.003267	  0.007364	 -0.086316	 -0.158458	 -0.064023	 -0.080299	 -0.067916	  0.039295
  0.029632	  0.005459	  0.074311	  0.022011	 -0.002801	  0.019104	 -0.037786	 -0.084380	 -0.166895	 -0.054806	 -0.058841	 -0.037198	  0.099899
  0.011229	  0.027234	  0.066781	  0.038265	  0.005461	  0.034272	 -0.061709	 -0.055955	 -0.157645	 -0.046190	 -0.050804	 -0.017651	  0.152288
  0.002137	  0.067445	  0.020764	  0.035347	 -0.014802	  0.032118	 -0.033523	 -0.041984	 -0.123013	 -0.049615	 -0.001125	  0.009437	  0.190561
  0.015034	  0.052821	  0.026131	  0.056318	 -0.020489	 -0.006247	 -0.022159	 -0.003084	 -0.105432	 -0.061322	  0.091089	  0.078667	  0.209531
  0.021685	  0.019680	  0.041391	  0.071470	 -0.035273	 -0.006444	 -0.015154	  0.044300	 -0.132367	 -0.040414	  0.121856	  0.111704	  0.209596
  0.016305	  0.006301	  0.022893	  0.086588	 -0.060359	 -0.015887	  0.008883	  0.030427	 -0.115192	 -0.009417	  0.139344	  0.124678	  0.237175
  0.027965	  0.006273	  0.061060	  0.086093	 -0.072173	 -0.014879	  0.048845	 -0.005374	 -0.111744	  0.048488	  0.167068	  0.171993	  0.247648
  0.009390	  0.022241	  0.045056	  0.060994	 -0.070983	 -0.007786	  0.085150	 -0.020924	 -0.123695	  0.127972	  0.139272	  0.150112	  0.210484
  0.023123	  0.035255	  0.035528	  0.065655	 -0.074173	  0.004312	  0.076529	  0.002767	 -0.097542	  0.122951	  0.133110	  0.106335	  0.158954
  0.054340	  0.033950	  0.047864	  0.084210	 -0.075788	 -0.006353	  0.065461	  0.008823	 -0.099543	  0.111416	  0.096568	  0.118040	  0.107697
  0.033876	  0.009718	  0.004229	  0.088774	 -0.081560	 -0.016719	  0.046713	  0.019674	 -0.051739	  0.084910	  0.032263	  0.117873	  0.056023
  0.011729	 -0.033726	  0.005328	  0.114536	 -0.073271	  0.006303	  0.036695	  0.011454	 -0.000745	  0.049083	  0.025796	  0.100176	  0.004544
 -0.025019	 -0.021236	  0.044055	  0.121506	 -0.073467	 -0.024795	  0.056898	  0.038905	  0.004554	  0.047285	  0.032856	  0.073273	 -0.019445
 -0.014921	 -0.016813	  0.044122	  0.075807	 -0.059037	 -0.029016	  0.059676	  0.048847	  0.001350	 -0.015089	  0.037631	  0.056436	 -0.014950
 -0.000639	 -0.057054	  0.070331	  0.068664	 -0.077417	 -0.011798	  0.081318	  0.065884	  0.013094	 -0.019511	  0.032878	  0.034983	 -0.001435
  0.038509	 -0.037287	  0.080014	  0.044444	 -0.067054	 -0.006012	  0.062949	  0.080901	  0.010222	 -0.018506	  0.041185	  0.007732	 -0.018016
  0.062286	  0.027861	  0.077920	  0.029844	 -0.054586	 -0.005587	  0.034237	  0.046816	 -0.014669	 -0.018586	  0.002901	 -0.020859	 -0.025641
  0.061251	  0.041751	  0.081380	  0.049244	 -0.068014	  0.003077	  0.011324	  0.081799	 -0.020157	 -0.036137	 -0.037110	 -0.021119	 -0.017758
  0.045027	  0.007117	  0.072452	  0.074530	 -0.046825	 -0.026643	  0.001971	  0.086130	 -0.043445	 -0.016888	 -0.065460	 -0.019182	  0.013543
  0.040761	 -0.011265	  0.062147	  0.026560	 -0.038008	  0.002131	 -0.001478	  0.074783	 -0.040356	 -0.014110	 -0.023763	  0.012683	  0.046422
  0.055713	 -0.038065	  0.079974	  0.007296	 -0.052727	  0.001544	 -0.024598	  0.063183	 -0.038526	 -0.020122	 -0.009785	  0.061819	  0.053378
  0.067810	 -0.035287	  0.100326	  0.038824	 -0.060388	 -0.026923	 -0.039767	  0.043809	 -0.029230	 -0.022912	  0.019347	  0.091492	  0.045936
  0.112550	 -0.007965	  0.125280	  0.027923	 -0.095256	 -0.026166	 -0.016142	  0.039792	 -0.023053	  0.009640	  0.032733	  0.131005	  0.072536
  0.126016	  0.048703	  0.092392	  0.012570	 -0.138224	  0.005234	  0.018045	  0.075268	 -0.038282	  0.053823	  0.065511	  0.145740	  0.136903
  0.095022	  0.037596	  0.118982	  0.019541	 -0.119647	 -0.014243	  0.022990	  0.085673	 -0.017672	  0.084383	  0.097151	  0.184170	  0.175843
  0.045224	  0.038491	  0.120465	 -0.001993	 -0.109734	 -0.005625	 -0.005000	  0.097408	 -0.027657	  0.145801	  0.123724	  0.196176	  0.243319
  0.030022	  0.023890	  0.057856	 -0.006891	 -0.121945	  0.016425	  0.000941	  0.098868	  0.033575	  0.173165	  0.163469	  0.265069	  0.276452
  0.045613	  0.056827	  0.033178	  0.001370	 -0.103264	  0.022259	  0.011914	  0.093490	  0.044962	  0.190624	  0.200491	  0.314530	  0.288545
  0.062174	  0.070900	  0.041972	  0.024489	 -0.101040	  0.036140	  0.001248	  0.127259	  0.059709	  0.217503	  0.254044	  0.345578	  0.317230
  0.105434	  0.028256	  0.024571	  0.024871	 -0.103616	  0.043505	  0.054206	  0.154207	  0.108970	  0.255872	  0.253617	  0.394392	  0.296430
  0.096599	  0.026685	  0.020168	  0.022108	 -0.115059	  0.024804	  0.099323	  0.155998	  0.141133	  0.274762	  0.236321	  0.399827	  0.334779
  0.077618	  0.033874	  0.033168	  0.075900	 -0.093131	  0.026730	  0.139113	  0.167428	  0.164461	  0.289040	  0.274952	  0.415113	  0.357083
  0.072882	  0.025615	  0.044944	  0.085559	 -0.038632	  0.012785	  0.137345	  0.171909	  0.164996	  0.306143	  0.283106	  0.398266	  0.380884
  0.070808	  0.006480	 -0.003938	  0.049511	 -0.026751	  0.011134	  0.119506	  0.143214	  0.169110	  0.331764	  0.300351	  0.388724	  0.412441
  0.074847	  0.000479	 -0.016694	  0.076815	  0.000839	  0.022065	  0.096559	  0.165779	  0.211758	  0.333480	  0.289911	  0.348716	  0.430103
  0.048720	  0.028358	  0.041995	  0.080721	  0.024843	  0.078144	  0.087048	  0.199447	  0.220707	  0.352057	  0.267364	  0.341109	  0.420596
  0.040154	  0.023010	  0.054117	  0.068001	  0.010762	  0.101850	  0.119507	  0.216943	  0.220528	  0.359436	  0.266143	  0.332435	  0.376178
  0.060825	 -0.032822	  0.022659	  0.083217	 -0.016359	  0.105895	  0.129805	  0.207636	  0.226287	  0.308623	  0.219770	  0.305961	  0.368300
  0.072225	 -0.026720	  0.018279	  0.063169	 -0.012894	  0.100445	  0.140648	  0.207266	  0.225267	  0.247829	  0.194361	  0.289983	  0.371158
  0.093241	  0.003079	  0.055033	  0.009499	  0.011281	  0.141464	  0.105281	  0.227209	  0.199541	  0.201092	  0.159019	  0.283214	  0.328188
  0.135212	  0.029489	  0.065799	  0.007999	  0.022976	  0.153154	  0.098908	  0.224356	  0.145200	  0.193209	  0.139652	  0.252271	  0.269966
  0.140314	  0.046293	  0.087156	 -0.010852	  0.034733	  0.135895	  0.134212	  0.182853	  0.136167	  0.142178	  0.094142	  0.199000	  0.206793
  0.100952	  0.027710	  0.083529	  0.011768	  0.053926	  0.120859	  0.128102	  0.152548	  0.110401	  0.105868	  0.033808	  0.179448	  0.165167
  0.091447	  0.010529	  0.069386	  0.027156	  0.070675	  0.087548	  0.093400	  0.130150	  0.090249	  0.051957	  0.020803	  0.126960	  0.132464
  0.131545	  0.011942	  0.026632	  0.038507	  0.070985	  0.080555	  0.058249	  0.107860	  0.033677	  0.016678	  0.015323	  0.066859	  0.089848
  0.144210	  0.026174	  0.000521	  0.056231	  0.074797	  0.092729	  0.052075	  0.077878	  0.000614	 -0.001133	 -0.003056	  0.033707	  0.024315
  0.131807	  0.015131	 -0.031679	  0.052169	  0.077559	  0.094671	  0.040955	  0.088664	 -0.035026	 -0.032084	 -0.055192	  0.021306	 -0.009269
  0.130795	  0.058366	 -0.044929	  0.024110	  0.058151	  0.082593	  0.024269	  0.057549	 -0.056681	 -0.034682	 -0.107733	 -0.000421	 -0.027741
  0.139549	  0.085749	 -0.023390	  0.061215	  0.014621	  0.075796	 -0.010986	  0.055858	 -0.072736	 -0.084823	 -0.165481	 -0.051443	 -0.060148
  0.127338	  0.082368	  0.038580	  0.089352	  0.026365	  0.080758	 -0.003987	  0.066691	 -0.106452	 -0.117352	 -0.186354	 -0.084129	 -0.130796
  0.109694	  0.071578	  0.070154	  0.078289	  0.062002	  0.058830	 -0.035007	  0.048098	 -0.133203	 -0.159140	 -0.225610	 -0.142588	 -0.165659
  0.117543	  0.060766	  0.054591	  0.090990	  0.053423	  0.050279	 -0.061175	  0.037687	 -0.175184	 -0.196796	 -0.289516	 -0.181224	 -0.168765
  0.103565	  0.058893	  0.043160	  0.058984	  0.036238	  0.062782	 -0.101022	 -0.020583	 -0.231762	 -0.277707	 -0.318039	 -0.185318	 -0.208479
  0.075318	  0.034012	  0.017066	  0.042720	  0.004573	  0.060659	 -0.139904	 -0.068034	 -0.271379	 -0.326340	 -0.313465	 -0.175403	 -0.215948
  0.081022	  0.028510	 -0.020594	  0.020939	 -0.037729	  0.051722	 -0.163276	 -0.123164	 -0.291949	 -0.378043	 -0.317265	 -0.170347	 -0.147170
  0.095159	  0.075818	  0.002477	  0.026039	 -0.059174	  0.038898	 -0.203848	 -0.147401	 -0.289269	 -0.367891	 -0.262466	 -0.171986	 -0.118972
  0.052079	  0.062317	  0.034104	  0.048346	 -0.074346	  0.043651	 -0.194224	 -0.159981	 -0.287658	 -0.315306	 -0.228272	 -0.167393	 -0.107136
  0.051701	  0.052977	  0.029717	  0.037542	 -0.071422	  0.020684	 -0.211277	 -0.166831	 -0.313491	 -0.282516	 -0.193513	 -0.130588	 -0.100994
  0.064152	  0.043506	 -0.009970	  0.026759	 -0.079077	 -0.005160	 -0.225528	 -0.153601	 -0.322927	 -0.255550	 -0.196859	 -0.089913	 -0.054097
  0.025975	  0.007931	 -0.019967	  0.005918	 -0.118487	 -0.027929	 -0.220058	 -0.168841	 -0.294986	 -0.176259	 -0.210491	 -0.067404	 -0.061283
  0.025664	  0.030062	 -0.018680	 -0.033885	 -0.136773	 -0.025820	 -0.208918	 -0.148385	 -0.266497	 -0.134177	 -0.175968	 -0.064858	 -0.065627
  0.039368	  0.013118	 -0.043001	 -0.061506	 -0.137424	 -0.049291	 -0.212389	 -0.112946	 -0.216858	 -0.130713	 -0.107752	 -0.076904	 -0.075501
  0.061292	  0.006897	 -0.030859	 -0.083034	 -0.140626	 -0.033361	 -0.235615	 -0.081332	 -0.164539	 -0.120342	 -0.086835	 -0.081500	 -0.173766
  0.060050	  0.003192	 -0.013134	 -0.081681	 -0.150002	 -0.039626	 -0.192595	 -0.059700	 -0.159712	 -0.055838	 -0.107503	 -0.090825	 -0.251840
  0.052220	 -0.001202	 -0.025458	 -0.071358	 -0.142322	 -0.073449	 -0.195621	 -0.040860	 -0.153710	 -0.087653	 -0.117389	 -0.106806	 -0.265193
  0.064648	  0.032643	  0.001226	 -0.011859	 -0.155788	 -0.090666	 -0.186005	 -0.027562	 -0.138622	 -0.119616	 -0.131143	 -0.141359	 -0.276091
  0.044876	  0.049428	  0.003084	  0.004486	 -0.162187	 -0.109892	 -0.188035	 -0.020272	 -0.132623	 -0.144506	 -0.136695	 -0.176020	 -0.315594
  0.061414	  0.029658	 -0.015153	 -0.014665	 -0.170222	 -0.066772	 -0.213734	 -0.012299	 -0.117478	 -0.135993	 -0.133069	 -0.207597	 -0.356894
  0.093115	  0.035738	 -0.029227	 -0.028607	 -0.180826	 -0.062247	 -0.187624	 -0.003469	 -0.080264	 -0.107667	 -0.159616	 -0.205626	 -0.355093
  0.122033	  0.016931	 -0.043062	 -0.068341	 -0.146669	 -0.072187	 -0.137187	 -0.036417	 -0.075880	 -0.061057	 -0.179326	 -0.218182	 -0.357895
  0.127807	 -0.018898	 -0.047694	 -0.078736	 -0.165893	 -0.067275	 -0.155190	 -0.071108	 -0.088971	 -0.057474	 -0.142369	 -0.235241	 -0.360593
  0.147380	 -0.004901	 -0.043015	 -0.075757	 -0.168284	 -0.039977	 -0.158116	 -0.079434	 -0.115497	 -0.084380	 -0.166091	 -0.259142	 -0.362253
  0.151902	 -0.000554	 -0.047590	 -0.079622	 -0.171018	 -0.041426	 -0.150416	 -0.101059	 -0.108397	 -0.087228	 -0.161492	 -0.247533	 -0.369354
  0.109540	  0.008571	 -0.042131	 -0.037777	 -0.161436	 -0.064387	 -0.150458	 -0.098553	 -0.096354	 -0.097456	 -0.172682	 -0.275620	 -0.365160
  0.107119	  0.035649	 -0.039758	 -0.036961	 -0.137786	 -0.071832	 -0.115898	 -0.096672	 -0.089109	 -0.128504	 -0.171428	 -0.253319	 -0.329835
  0.085851	  0.057135	 -0.028177	 -0.067781	 -0.120002	 -0.074822	 -0.131944	 -0.104777	 -0.109624	 -0.109547	 -0.221487	 -0.236000	 -0.318414
  0.083016	  0.005347	 -0.039001	 -0.042782	 -0.123959	 -0.073145	 -0.163069	 -0.071974	 -0.084979	 -0.067597	 -0.233923	 -0.232225	 -0.278085
  0.087264	  0.018319	 -0.067292	 -0.051688	 -0.151765	 -0.060024	 -0.165838	 -0.089271	 -0.072879	 -0.079329	 -0.224436	 -0.201789	 -0.250153
  0.089658	  0.046350	 -0.074327	 -0.070596	 -0.112727	 -0.049364	 -0.150000	 -0.108522	 -0.061633	 -0.102349	 -0.213407	 -0.167032	 -0.265049
  0.074189	  0.050976	 -0.089152	 -0.064877	 -0.108229	 -0.023950	 -0.139174	 -0.089726	 -0.039205	 -0.119485	 -0.194332	 -0.169073	 -0.258857
  0.045706	  0.038258	 -0.077805	 -0.060642	 -0.098158	 -0.029188	 -0.133370	 -0.044808	 -0.008839	 -0.091063	 -0.195672	 -0.151208	 -0.221891
  0.015847	  0.036401	 -0.086859	 -0.059362	 -0.125348	 -0.039438	 -0.144374	 -0.058681	 -0.004758	 -0.044298	 -0.206835	 -0.138872	 -0.174780
  0.042640	  0.052732	 -0.078567	 -0.068196	 -0.093332	 -0.018187	 -0.134406	 -0.017279	 -0.023749	 -0.052310	 -0.192536	 -0.126045	 -0.134770
  0.077407	  0.035770	 -0.096710	 -0.053780	 -0.089856	  0.002352	 -0.104029	  0.018838	 -0.044621	 -0.003875	 -0.157165	 -0.094886	 -0.129334
  0.105430	  0.025184	 -0.080238	 -0.066554	 -0.104510	  0.022820	 -0.052995	  0.033358	 -0.083892	  0.001174	 -0.162484	 -0.079478	 -0.126667
  0.080239	 -0.000150	 -0.057249	 -0.050200	 -0.085266	  0.026028	 -0.027482	  0.050305	 -0.086166	 -0.032570	 -0.180921	 -0.083001	 -0.144642
  0.060043	  0.011385	 -0.027263	 -0.045444	 -0.055299	  0.048227	  0.013071	  0.063934	 -0.048190	 -0.053749	 -0.163390	 -0.088498	 -0.143202
  0.064955	  0.018968	 -0.044638	 -0.042192	 -0.056358	  0.064509	  0.018954	  0.062985	 -0.029751	 -0.084767	 -0.153580	 -0.046549	 -0.093641
  0.066170	  0.025114	 -0.057193	 -0.027501	 -0.065785	  0.054086	 -0.009087	  0.052279	 -0.020210	 -0.105527	 -0.134514	 -0.035688	 -0.057610
  0.074418	  0.027686	 -0.023300	 -0.030441	 -0.074836	  0.046010	  0.002678	  0.050472	 -0.041851	 -0.077383	 -0.131925	 -0.038614	 -0.063553
  0.052838	  0.006943	 -0.009409	 -0.010967	 -0.091370	  0.047196	 -0.025090	  0.036010	 -0.052836	 -0.052854	 -0.132374	 -0.028207	 -0.079716
  0.051710	  0.037313	  0.016142	 -0.031838	 -0.123415	  0.038008	 -0.024181	  0.016255	 -0.058248	 -0.085758	 -0.134105	 -0.003179	 -0.092867
  0.102661	  0.028658	 -0.024172	 -0.067615	 -0.134794	  0.056896	 -0.034824	 -0.047074	 -0.073504	 -0.073330	 -0.088515	  0.025956	 -0.078176
  0.129010	  0.019581	 -0.074115	 -0.096560	 -0.116179	  0.041795	 -0.075656	 -0.074828	 -0.058441	 -0.090988	 -0.050223	  0.011005	 -0.045907
  0.093574	  0.035535	 -0.112462	 -0.070451	 -0.087411	  0.033512	 -0.090937	 -0.072079	 -0.047139	 -0.097579	 -0.027396	  0.044538	 -0.023357
  0.078849	  0.011301	 -0.113603	 -0.087979	 -0.086779	  0.085607	 -0.083778	 -0.021400	 -0.090727	 -0.069787	 -0.041814	  0.040350	 -0.041910
  0.076386	 -0.016701	 -0.106619	 -0.075123	 -0.093767	  0.081806	 -0.119836	 -0.037719	 -0.121387	 -0.066837	 -0.077050	  0.043559	 -0.012300
  0.052750	 -0.023425	 -0.102136	 -0.045556	 -0.108122	  0.058494	 -0.153658	 -0.059986	 -0.141190	 -0.096607	 -0.120980	  0.050139	  0.024901
  0.026181	 -0.013380	 -0.084365	 -0.046516	 -0.110027	  0.018468	 -0.164347	 -0.063071	 -0.138011	 -0.067423	 -0.106355	  0.022773	  0.028394
  0.022764	 -0.007736	 -0.073042	 -0.051968	 -0.140431	 -0.018131	 -0.166765	 -0.073088	 -0.101146	 -0.005956	 -0.042763	  0.020605	 -0.006322
  0.022364	  0.026136	 -0.113603	 -0.093803	 -0.148636	 -0.050123	 -0.147037	 -0.084757	 -0.104617	  0.036882	 -0.003760	  0.024470	  0.024024
  0.027503	  0.043416	 -0.130228	 -0.098176	 -0.123006	 -0.063570	 -0.154469	 -0.059963	 -0.090156	  0.058526	 -0.008500	  0.047626	  0.045082
  0.024158	  0.033537	 -0.106196	 -0.102684	 -0.135709	 -0.062337	 -0.126339	 -0.050525	 -0.083017	  0.080645	 -0.015608	  0.061425	  0.050828
  0.013643	  0.031193	 -0.131573	 -0.109038	 -0.139637	 -0.053230	 -0.099843	 -0.043373	 -0.026126	  0.091588	 -0.017851	  0.056163	  0.074504
 -0.016962	  0.043268	 -0.117319	 -0.072194	 -0.140375	 -0.057092	 -0.085609	 -0.053358	  0.022396	  0.102221	 -0.011010	  0.056584	  0.045010
 -0.027142	  0.036657	 -0.079413	 -0.060555	 -0.125199	 -0.070672	 -0.087187	 -0.073231	  0.023460	  0.107602	  0.020719	  0.018057	  0.013799
 -0.019132	  0.031492	 -0.068315	 -0.049870	 -0.094615	 -0.041543	 -0.049301	 -0.042534	  0.013655	  0.122748	  0.027577	  0.004513	  0.005588
 -0.011898	  0.007890	 -0.067459	 -0.071838	 -0.108534	 -0.018980	 -0.020123	 -0.072941	  0.007157	  0.146074	  0.053894	  0.014176	  0.044211
  0.011723	  0.015847	 -0.091105	 -0.040910	 -0.108617	 -0.038028	 -0.040894	 -0.072636	  0.037029	  0.142782	  0.060362	  0.013810	  0.057789
  0.037445	  0.026049	 -0.110208	  0.005277	 -0.086338	 -0.025211	 -0.074879	 -0.038831	  0.036129	  0.153519	  0.045616	 -0.002234	  0.047882
  0.032689	  0.032226	 -0.076181	  0.022116	 -0.082972	  0.004777	 -0.067555	 -0.031886	  0.038415	  0.137265	  0.020481	 -0.023079	  0.043959
  0.032751	  0.016806	 -0.073994	  0.016581	 -0.087612	  0.010478	 -0.054306	 -0.046748	  0.075461	  0.104077	  0.011020	 -0.045930	  0.018144
  0.024361	  0.004103	 -0.091965	  0.009600	 -0.104942	  0.042057	 -0.027811	 -0.009594	  0.049685	  0.071245	 -0.019039	 -0.049692	 -0.012691
  0.022147	  0.000799	 -0.109668	 -0.030734	 -0.135582	  0.015277	 -0.027273	  0.009395	  0.047496	  0.047172	 -0.059566	 -0.056632	 -0.036887
  0.012454	  0.016854	 -0.088268	 -0.052069	 -0.119624	 -0.015906	 -0.044636	  0.025227	  0.062760	  0.048437	 -0.105223	 -0.037227	 -0.080832
  0.040944	  0.046343	 -0.068849	 -0.067821	 -0.112008	  0.002277	 -0.027250	 -0.018017	  0.029277	  0.045323	 -0.117329	 -0.024404	 -0.088584
  0.064361	  0.032175	 -0.087959	 -0.061651	 -0.095134	 -0.022050	 -0.045199	  0.002362	 -0.019917	  0.023848	 -0.124053	 -0.075419	 -0.071235
  0.057240	  0.053538	 -0.076562	 -0.029788	 -0.084272	 -0.044384	 -0.040582	  0.018027	 -0.057425	  0.009063	 -0.087766	 -0.095021	 -0.081977
  0.055603	  0.059556	 -0.053729	 -0.007100	 -0.075515	 -0.060177	 -0.046155	  0.029749	 -0.093461	 -0.005188	 -0.118950	 -0.095430	 -0.098982
  0.065918	  0.035956	 -0.041246	 -0.003018	 -0.080270	 -0.040114	 -0.045420	  0.060285	 -0.111625	 -0.016783	 -0.160139	 -0.127976	 -0.118933
  0.079794	  0.010042	 -0.061285	 -0.004069	 -0.062053	 -0.039111	 -0.034494	  0.019570	 -0.117023	 -0.032874	 -0.157622	 -0.127213	 -0.104522
  0.071022	 -0.024180	 -0.052367	 -0.024262	 -0.019221	 -0.028623	 -0.030806	  0.004537	 -0.107895	 -0.031636	 -0.147505	 -0.130196	 -0.120182
  0.074347	 -0.010742	 -0.047519	 -0.049130	 -0.026657	 -0.026443	 -0.048693	 -0.013676	 -0.138370	 -0.060853	 -0.198066	 -0.127072	 -0.102064
  0.061210	  0.010419	 -0.030477	 -0.048815	 -0.074936	 -0.002630	 -0.035704	  0.002063	 -0.150473	 -0.084451	 -0.181089	 -0.120565	 -0.082878
  0.030265	  0.023897	 -0.027991	 -0.019369	 -0.065238	  0.019873	 -0.006300	  0.001219	 -0.156830	 -0.079453	 -0.165082	 -0.100565	 -0.065023
  0.061358	  0.045325	 -0.033658	 -0.036795	 -0.061732	  0.037575	 -0.034478	 -0.025485	 -0.165156	 -0.072298	 -0.187225	 -0.083228	 -0.045224
  0.068470	  0.049471	 -0.002817	 -0.039045	 -0.076217	  0.032975	 -0.042489	 -0.044737	 -0.144142	 -0.078020	 -0.154715	 -0.079610	 -0.086632
  0.086425	  0.034770	  0.014448	 -0.007997	 -0.088531	  0.022585	 -0.049482	 -0.081034	 -0.133986	 -0.080001	 -0.098170	 -0.072399	 -0.081774
  0.088011	  0.013114	  0.017654	 -0.032700	 -0.091594	 -0.001936	 -0.047960	 -0.097399	 -0.114788	 -0.100936	 -0.063711	 -0.099395	 -0.075069
  0.074061	 -0.008514	  0.024935	 -0.054389	 -0.079209	  0.003492	 -0.071360	 -0.089313	 -0.135238	 -0.088310	 -0.056854	 -0.083239	 -0.068777
  0.056243	 -0.022315	  0.027380	 -0.052140	 -0.086442	  0.026658	 -0.098597	 -0.072741	 -0.126542	 -0.022311	 -0.019986	 -0.064864	 -0.045269
  0.054824	 -0.023128	  0.023238	 -0.063564	 -0.112500	  0.015887	 -0.090213	 -0.082222	 -0.127186	 -0.002303	 -0.005775	 -0.046870	 -0.031164
  0.050892	 -0.017612	  0.006123	 -0.048141	 -0.106055	  0.020468	 -0.079410	 -0.130944	 -0.132523	 -0.011425	 -0.022246	 -0.063944	 -0.018113
  0.050425	 -0.023718	  0.012339	 -0.030998	 -0.109862	  0.030772	 -0.114878	 -0.109065	 -0.103056	 -0.010463	 -0.048943	 -0.078510	 -0.005000
  0.044664	 -0.010703	  0.025116	  0.002913	 -0.109866	  0.043314	 -0.128177	 -0.086317	 -0.092507	 -0.005615	 -0.080187	 -0.100292	  0.013814
  0.024670	 -0.010852	  0.011485	 -0.029984	 -0.124620	  0.026353	 -0.119987	 -0.038080	 -0.079719	  0.024001	 -0.054449	 -0.086741	  0.033490
 -0.021665	 -0.062436	 -0.011336	 -0.003691	 -0.039721	 -0.022340	 -0.058600	 -0.030503	 -0.064803	  0.002721	  0.069971	  0.080046	 -0.004068
 -0.005456	 -0.029961	 -0.033194	  0.011160	 -0.014564	 -0.012975	  0.010166	 -0.060115	 -0.042744	 -0.004450	  0.060945	  0.046845	  0.025572
  0.025770	 -0.050174	 -0.019893	  0.023861	  0.001167	  0.009647	  0.014879	 -0.021737	 -0.011212	  0.014961	  0.056982	  0.041962	  0.034671
  0.053272	 -0.058919	  0.018740	  0.040176	  0.005888	 -0.010361	  0.002882	 -0.002845	 -0.012750	 -0.000585	  0.042007	 -0.003805	 -0.001020
  0.052148	 -0.037832	  0.016782	  0.014149	 -0.007420	 -0.019823	 -0.014471	  0.018838	  0.031932	 -0.019090	  0.023080	 -0.004562	  0.004931
  0.039368	 -0.031477	 -0.008250	 -0.004374	  0.013324	 -0.018146	 -0.045281	  0.043417	  0.013145	 -0.004397	  0.022763	  0.011752	  0.001184
  0.003417	 -0.022861	  0.007267	  0.023270	  0.035470	 -0.020695	 -0.028433	  0.046286	  0.016788	  0.007885	  0.013240	  0.031260	 -0.024209
 -0.008960	 -0.016149	  0.001804	  0.032725	  0.028665	 -0.006002	 -0.016619	  0.026156	  0.034351	 -0.006975	  0.026023	  0.044444	 -0.026168
  0.011139	 -0.044026	 -0.038380	  0.038094	  0.024735	  0.013366	 -0.030957	  0.033580	  0.025777	 -0.009560	  0.000296	  0.012155	 -0.001891
  0.019773	 -0.059552	 -0.027279	 -0.012443	  0.016531	  0.027186	  0.013664	  0.032734	  0.016201	 -0.009745	  0.008101	  0.007020	  0.006037
 -0.015867	  0.007975	  0.003094	 -0.034222	 -0.030348	  0.007423	  0.047656	  0.018902	 -0.003282	 -0.005456	  0.017146	 -0.017788	  0.012375
 -0.023172	  0.042129	  0.025953	 -0.028559	 -0.005556	 -0.023031	  0.030345	  0.043863	 -0.013393	  0.029292	 -0.007186	  0.023810	 -0.006778
 -0.017149	  0.010810	  0.008695	 -0.020962	 -0.005337	 -0.017681	  0.021834	  0.020028	 -0.007176	  0.030204	  0.008363	  0.016008	 -0.033444
 -0.011371	  0.017912	 -0.000013	 -0.007325	 -0.018107	  0.001268	  0.036411	 -0.000768	 -0.009755	  0.034476	 -0.035780	 -0.025456	 -0.058295
 -0.017948	  0.018836	  0.019992	  0.011274	 -0.014844	  0.020827	  0.039597	 -0.009328	  0.010656	  0.003507	 -0.071751	 -0.020910	 -0.062685
 -0.023017	  0.046564	  0.026211	 -0.000333	 -0.002605	  0.024917	  0.032534	 -0.040818	 -0.000796	 -0.016290	 -0.081525	 -0.043110	 -0.010465
 -0.035719	  0.060007	  0.010217	  0.008972	 -0.001165	  0.025410	  0.005846	 -0.035607	 -0.027346	 -0.007681	 -0.069148	 -0.057309	  0.029442
 -0.019339	  0.069099	 -0.004809	  0.007487	  0.001514	  0.022617	 -0.033154	 -0.027025	 -0.017375	 -0.022654	 -0.056089	 -0.043391	  0.011318
  0.002682	  0.066665	 -0.018042	 -0.030375	 -0.002239	  0.018098	 -0.033414	 -0.037105	  0.017330	 -0.019115	 -0.036707	 -0.053500	  0.045458
 -0.007904	  0.073392	  0.022440	 -0.068886	  0.014612	 -0.019706	  0.005113	 -0.017952	  0.044453	  0.002953	  0.009271	 -0.045472	  0.058033
 -0.045199	  0.087419	  0.019030	 -0.059257	 -0.008146	 -0.029290	 -0.016744	 -0.022598	  0.048150	  0.031193	  0.014667	 -0.056131	  0.041843
 -0.066392	  0.069094	 -0.054817	 -0.043778	 -0.025095	  0.009349	  0.003477	 -0.036112	  0.057574	 -0.002451	  0.020761	 -0.082153	  0.002486
 -0.069057	  0.022437	 -0.041625	 -0.034374	 -0.000459	  0.049730	  0.005374	 -0.021842	  0.054537	 -0.003046	  0.001746	 -0.076079	  0.023948
 -0.092520	  0.015609	 -0.024579	 -0.015951	  0.009588	  0.067055	  0.034606	 -0.020000	  0.043228	  0.036136	  0.015481	 -0.047647	  0.027559
 -0.087728	  0.019834	 -0.051662	 -0.027116	  0.015932	  0.081852	  0.043331	  0.016303	  0.023879	  0.054686	  0.001910	 -0.037881	  0.028811
 -0.076470	  0.003668	 -0.036954	 -0.062371	  0.007866	  0.096175	 -0.020067	  0.024043	  0.008146	 -0.001019	 -0.014747	 -0.025924	 -0.019552
 -0.071388	  0.012546	 -0.045258	 -0.079612	  0.044447	  0.085913	 -0.072433	  0.011295	  0.002499	 -0.011774	 -0.028621	 -0.038292	 -0.041710
 -0.063635	  0.003848	 -0.018427	 -0.095525	  0.059324	  0.082087	 -0.089806	  0.027283	 -0.005410	 -0.015753	 -0.039298	 -0.061912	 -0.031428
 -0.054339	 -0.007575	  0.004134	 -0.083694	  0.059110	  0.087870	 -0.084879	 -0.006846	 -0.030652	 -0.026640	 -0.029742	 -0.080287	 -0.020206
 -0.034758	  0.038967	 -0.003363	 -0.092746	  0.071493	  0.129322	 -0.095242	 -0.026578	 -0.029205	 -0.027178	 -0.019933	 -0.137855	 -0.019694
  0.008955	  0.037638	  0.001507	 -0.079387	  0.070589	  0.151616	 -0.127880	 -0.020482	 -0.002272	 -0.035543	 -0.001827	 -0.167255	  0.010319
 -0.002812	 -0.005104	  0.016470	 -0.059848	  0.027712	  0.100533	 -0.120344	 -0.020500	  0.009480	 -0.026628	 -0.007808	 -0.146095	 -0.000143
 -0.045467	 -0.005555	  0.011360	 -0.052713	  0.009584	  0.108401	 -0.101686	 -0.001309	 -0.000522	  0.020801	 -0.013584	 -0.162050	 -0.026430
 -0.050703	 -0.014871	 -0.022114	 -0.034666	  0.042150	  0.112976	 -0.121208	  0.008636	  0.004491	  0.022639	 -0.016818	 -0.183976	  0.007220
 -0.052972	 -0.001520	 -0.022327	 -0.046791	  0.028589	  0.096889	 -0.112517	  0.053752	 -0.022013	 -0.006991	 -0.042092	 -0.156845	  0.044449
 -0.084986	 -0.049170	 -0.006983	 -0.044508	  0.048683	  0.139595	 -0.133368	  0.072009	 -0.029567	  0.024303	 -0.014307	 -0.142170	  0.030747
 -0.100791	 -0.033445	  0.005390	 -0.016072	  0.024143	  0.143939	 -0.129294	  0.042593	 -0.004921	  0.057137	 -0.024156	 -0.115803	 -0.006841
 -0.120022	 -0.026754	 -0.024417	 -0.035768	  0.018836	  0.114171	 -0.132269	  0.015504	  0.008045	  0.055937	 -0.015407	 -0.102883	 -0.004350
 -0.097032	 -0.047815	 -0.006467	 -0.057640	  0.046262	  0.111046	 -0.149352	  0.023241	  0.003936	  0.011884	 -0.010334	 -0.077519	 -0.001156
 -0.119026	 -0.055979	  0.023293	 -0.077880	  0.067472	  0.101288	 -0.128470	  0.028152	  0.003575	  0.044671	 -0.011593	 -0.073138	  0.006136
 -0.146496	 -0.074391	  0.010001	 -0.082687	  0.009000	  0.089393	 -0.086390	  0.026348	 -0.003788	  0.091330	 -0.005747	 -0.066537	  0.014613
 -0.140069	 -0.061528	 -0.000378	 -0.061188	 -0.002014	  0.086853	 -0.071073	  0.017278	  0.000655	  0.107218	 -0.007740	 -0.071545	  0.039173
 -0.122311	 -0.068312	  0.014698	 -0.080930	  0.017172	  0.083163	 -0.093642	  0.030869	  0.005383	  0.106109	 -0.017888	 -0.063311	  0.047620
 -0.132930	 -0.060699	  0.001859	 -0.097798	  0.038901	  0.102975	 -0.112175	  0.060172	  0.010478	  0.080220	 -0.029250	 -0.050314	  0.028955
 -0.178321	 -0.041024	  0.019348	 -0.118734	  0.076595	  0.138904	 -0.087776	  0.036817	 -0.016918	  0.057326	 -0.026912	 -0.014722	  0.012555
 -0.182815	 -0.010679	  0.030415	 -0.103111	  0.041513	  0.147107	 -0.078606	  0.035958	 -0.024169	  0.081605	 -0.026118	  0.006602	  0.042123
 -0.150232	 -0.016084	  0.034009	 -0.118631	  0.018791	  0.158564	 -0.095469	  0.038122	  0.005269	  0.092172	 -0.026463	 -0.029508	  0.039016
 -0.127548	 -0.064894	  0.057541	 -0.091337	  0.015070	  0.209611	 -0.104270	  0.009448	  0.042980	  0.100930	 -0.035573	 -0.029059	  0.008691
 -0.126311	 -0.100542	  0.006184	 -0.141305	  0.037260	  0.164030	 -0.107910	  0.026325	  0.036388	  0.106283	 -0.043733	 -0.021621	  0.009586
 -0.125965	 -0.122307	 -0.036683	 -0.155654	  0.070241	  0.140667	 -0.087352	  0.031803	  0.011910	  0.091604	 -0.018776	 -0.020124	  0.027003
 -0.129158	 -0.098417	 -0.031726	 -0.140851	  0.070747	  0.165148	 -0.065241	  0.019383	  0.022176	  0.081513	 -0.006967	 -0.050553	  0.034130
 -0.121238	 -0.079705	 -0.023846	 -0.106765	  0.061448	  0.137235	 -0.059515	  0.023924	 -0.019035	  0.068281	 -0.003317	 -0.044881	  0.040940
 -0.174539	 -0.093021	 -0.044859	 -0.106599	  0.074858	  0.169892	 -0.068350	  0.021964	 -0.059034	  0.078285	  0.009558	 -0.023458	  0.027818
 -0.173106	 -0.077635	 -0.037288	 -0.110802	  0.040938	  0.205615	 -0.113909	  0.027247	 -0.046725	  0.067194	  0.004031	 -0.006392	  0.016222
 -0.203954	 -0.093688	 -0.027058	 -0.102442	  0.020633	  0.182125	 -0.123173	  0.050809	 -0.049428	  0.049816	  0.011575	 -0.062337	 -0.004241
 -0.231033	 -0.105220	 -0.032017	 -0.096284	  0.012193	  0.173773	 -0.113650	  0.069004	 -0.030704	  0.041945	 -0.012597	 -0.070407	  0.026531
 -0.253679	 -0.110072	 -0.037563	 -0.109981	  0.020484	  0.200069	 -0.085988	  0.071242	 -0.000993	  0.063137	 -0.004619	 -0.032525	 -0.003759
 -0.256047	 -0.097778	 -0.020289	 -0.117266	  0.058647	  0.184025	 -0.075459	  0.060155	 -0.004743	  0.085488	  0.019285	 -0.031471	  0.012459
 -0.244901	 -0.112812	 -0.027180	 -0.107873	  0.051513	  0.150109	 -0.085561	  0.091146	 -0.029872	  0.077520	  0.013387	 -0.001762	  0.076681
 -0.242946	 -0.133395	 -0.027772	 -0.103588	  0.034847	  0.135481	 -0.107033	  0.068504	 -0.024385	  0.074192	  0.010365	  0.000018	  0.063125
 -0.218552	 -0.122335	 -0.033842	 -0.088645	  0.014071	  0.153455	 -0.113893	  0.069295	 -0.037633	  0.078267	  0.033989	 -0.010660	  0.048558
 -0.228986	 -0.112312	 -0.060231	 -0.078918	  0.003552	  0.136200	 -0.118657	  0.076169	 -0.064836	  0.089347	  0.041773	 -0.037672	  0.035852
 -0.236050	 -0.119394	 -0.080064	 -0.051658	 -0.008804	  0.121149	 -0.109643	  0.078163	 -0.018830	  0.090059	  0.018271	 -0.050261	 -0.003685
 -0.201836	 -0.105843	 -0.034817	 -0.040492	 -0.024294	  0.114871	 -0.088727	  0.079433	 -0.012983	  0.090240	  0.029660	 -0.045415	  0.024080
 -0.192324	 -0.122170	 -0.022109	 -0.059265	  0.023814	  0.132889	 -0.063043	  0.058986	 -0.012307	  0.094183	  0.061516	 -0.037018	  0.054533
 -0.194857	 -0.165783	 -0.017237	 -0.068685	  0.003079	  0.122830	 -0.070972	  0.044634	 -0.025123	  0.088555	  0.086297	 -0.062371	  0.029884
 -0.177395	 -0.165511	 -0.005678	 -0.058107	 -0.013078	  0.107692	 -0.104522	  0.070794	 -0.049244	  0.086890	  0.072367	 -0.071635	 -0.011820
 -0.193234	 -0.162725	  0.000648	 -0.043801	 -0.011308	  0.099348	 -0.116175	  0.061307	 -0.036684	  0.082028	  0.089947	 -0.066368	 -0.022746
 -0.168817	 -0.136159	 -0.002863	 -0.026394	 -0.029177	  0.103918	 -0.117052	  0.037565	 -0.031720	  0.081787	  0.056831	 -0.034257	 -0.017463
 -0.153478	 -0.112688	 -0.006306	 -0.039187	 -0.033203	  0.093549	 -0.139728	  0.057107	 -0.008946	  0.093170	  0.043202	 -0.010938	  0.006187
 -0.156115	 -0.094858	 -0.039692	 -0.076043	 -0.014377	  0.077113	 -0.155225	  0.051143	 -0.010476	  0.119346	  0.039798	 -0.007384	  0.018855
 -0.185482	 -0.129511	 -0.041321	 -0.077040	 -0.004848	  0.108728	 -0.129867	  0.057091	 -0.031243	  0.155998	  0.043593	 -0.032386	  0.015236
 -0.194383	 -0.137706	 -0.050530	 -0.090706	 -0.004846	  0.124711	 -0.143423	  0.078225	 -0.033222	  0.132963	  0.000300	 -0.032894	 -0.006376
 -0.215473	 -0.130643	 -0.055621	 -0.106942	 -0.006888	  0.114048	 -0.124755	  0.107555	 -0.064839	  0.119350	  0.007912	 -0.029833	 -0.022473
 -0.189451	 -0.160522	 -0.047423	 -0.084457	 -0.007856	  0.117572	 -0.103805	  0.108487	 -0.071446	  0.129007	 -0.014354	 -0.045232	 -0.024264
 -0.164854	 -0.139303	 -0.047758	 -0.103088	 -0.024932	  0.102719	 -0.098825	  0.105274	 -0.053199	  0.126417	 -0.017013	 -0.042602	 -0.022624
 -0.125996	 -0.139144	 -0.037079	 -0.103024	  0.050827	  0.081768	 -0.105794	  0.079988	 -0.093245	  0.123913	 -0.000624	 -0.027239	 -0.044389
 -0.104000	 -0.178874	 -0.019223	 -0.073127	  0.054624	  0.081518	 -0.105475	  0.055641	 -0.114121	  0.130416	 -0.022832	 -0.030273	 -0.056510
 -0.121100	 -0.194233	 -0.006408	 -0.106121	  0.043566	  0.097473	 -0.107505	  0.077881	 -0.115762	  0.138658	 -0.023560	 -0.036463	 -0.026070
 -0.133391	 -0.183094	 -0.000058	 -0.084526	  0.030813	  0.080431	 -0.068037	  0.067078	 -0.096557	  0.122452	 -0.015876	 -0.013337	  0.009058
 -0.135254	 -0.148264	 -0.018110	 -0.082507	  0.028542	  0.070707	 -0.084644	  0.061407	 -0.070892	  0.119823	  0.021959	 -0.002481	  0.037124
 -0.130560	 -0.122066	 -0.035301	 -0.103747	  0.012279	  0.076595	 -0.084635	  0.037035	 -0.056645	  0.083264	  0.024652	  0.013117	  0.008594
 -0.137004	 -0.104237	 -0.026908	 -0.111720	  0.007189	  0.063406	 -0.069023	  0.039117	 -0.059121	  0.082838	  0.033324	  0.017268	 -0.030157
 -0.165082	 -0.116631	 -0.005076	 -0.124721	  0.011356	  0.039150	 -0.063356	  0.039413	 -0.043665	  0.064030	  0.018934	  0.018987	 -0.033295
 -0.173780	 -0.132765	 -0.043579	 -0.103848	 -0.009838	  0.034536	 -0.103658	  0.035023	 -0.031321	  0.055932	 -0.000662	  0.002066	 -0.027942
 -0.123524	 -0.136155	 -0.028541	 -0.077570	 -0.010768	  0.018412	 -0.095176	  0.030929	 -0.044880	  0.088059	  0.005558	 -0.052331	 -0.028615
 -0.101685	 -0.150963	 -0.038845	 -0.074464	 -0.018204	 -0.007698	 -0.082272	  0.059798	 -0.036486	  0.130017	 -0.017664	 -0.044932	 -0.025426
 -0.104205	 -0.149428	 -0.038868	 -0.074909	 -0.008766	 -0.034897	 -0.084384	  0.038351	 -0.053446	  0.114173	 -0.031715	 -0.033325	  0.000845
 -0.121749	 -0.131650	 -0.030242	 -0.056697	 -0.016534	 -0.054087	 -0.062555	  0.021074	 -0.055014	  0.080276	 -0.046987	 -0.033365	  0.008717
 -0.167628	 -0.111784	 -0.031588	 -0.058316	  0.010516	 -0.031035	 -0.070980	  0.042091	 -0.065995	  0.098888	 -0.013213	 -0.022851	  0.016475
 -0.203399	 -0.064058	 -0.014914	 -0.079300	  0.032558	 -0.037293	 -0.083074	  0.086043	 -0.058647	  0.083450	 -0.016860	 -0.003700	  0.020676
 -0.175819	 -0.088043	 -0.018001	 -0.093275	  0.035984	 -0.042736	 -0.080949	  0.119093	 -0.029051	  0.080951	 -0.023343	 -0.004822	 -0.015207
 -0.164680	 -0.118876	 -0.035122	 -0.061782	  0.067763	 -0.050565	 -0.005860	  0.140602	 -0.030987	  0.098378	 -0.009128	 -0.031363	 -0.026333
 -0.152605	 -0.117460	 -0.074886	 -0.053180	  0.046582	 -0.047734	  0.010443	  0.108562	 -0.011439	  0.082666	  0.011660	 -0.061847	 -0.029366
 -0.130828	 -0.112631	 -0.064975	 -0.019111	  0.055913	 -0.055622	  0.001069	  0.080867	  0.012596	  0.057228	 -0.008819	 -0.046812	 -0.013303
 -0.126534	 -0.107481	 -0.063642	 -0.012697	  0.056761	 -0.051503	  0.023079	  0.083425	  0.000485	  0.018748	 -0.012364	 -0.016312	  0.000454
 -0.116266	 -0.142411	 -0.105032	 -0.003876	  0.035967	 -0.035411	 -0.005019	  0.072601	  0.001232	  0.011269	  0.016114	 -0.029978	  0.011063
 -0.080476	 -0.175452	 -0.097554	 -0.009773	  0.070511	 -0.040313	 -0.034429	  0.061071	  0.007987	  0.005022	  0.018141	 -0.010882	 -0.006413
 -0.094138	 -0.175275	 -0.070262	 -0.016229	  0.065282	 -0.009452	 -0.030081	  0.073398	 -0.012167	 -0.006907	 -0.027607	 -0.026351	 -0.072606
 -0.134185	 -0.168941	 -0.015635	 -0.013584	  0.096066	 -0.004885	 -0.018733	  0.091202	 -0.021960	  0.041331	 -0.018314	 -0.053225	 -0.085861
 -0.172401	 -0.180078	 -0.018364	 -0.037903	  0.074176	  0.018536	 -0.022455	  0.106775	 -0.039104	  0.076287	  0.005039	 -0.039065	 -0.083919
 -0.155810	 -0.167327	 -0.034600	 -0.027815	  0.064434	 -0.006387	  0.001141	  0.124170	 -0.010913	  0.130705	 -0.015122	 -0.018952	 -0.083362
 -0.129944	 -0.163465	 -0.024224	 -0.024908	  0.060348	 -0.019505	 -0.016813	  0.101046	 -0.014292	  0.149890	 -0.016840	 -0.036030	 -0.040754
 -0.137749	 -0.120923	 -0.028087	  0.012327	  0.079892	 -0.045894	 -0.062619	  0.061097	 -0.004359	  0.162237	 -0.001328	 -0.041121	 -0.005720
 -0.104290	 -0.090725	 -0.016486	 -0.000054	  0.078316	 -0.040473	 -0.057797	  0.031522	 -0.003566	  0.147534	  0.001478	 -0.008736	  0.018272
 -0.115927	 -0.095867	 -0.019848	 -0.010495	  0.082265	 -0.027734	 -0.025577	  0.042438	 -0.009445	  0.143326	 -0.040159	  0.028258	 -0.007148
 -0.116270	 -0.107187	 -0.045294	 -0.003356	  0.095438	 -0.010171	 -0.033638	  0.063555	 -0.037746	  0.165323	 -0.095164	  0.055792	 -0.040496
 -0.120242	 -0.090184	 -0.082650	 -0.000353	  0.065554	  0.005511	 -0.039682	  0.063162	 -0.062895	  0.131101	 -0.077910	  0.038049	 -0.056639
 -0.136450	 -0.064649	 -0.050740	 -0.034454	  0.076571	  0.011379	 -0.045827	  0.075807	 -0.040283	  0.062684	 -0.053208	 -0.012041	 -0.031889
 -0.178474	 -0.079066	 -0.022482	 -0.065900	  0.086607	  0.035954	 -0.031975	  0.082515	 -0.047318	  0.021304	 -0.054755	 -0.035429	  0.014547
 -0.158575	 -0.062827	 -0.002200	 -0.058947	  0.065675	  0.029220	 -0.002961	  0.068096	 -0.073386	  0.042628	 -0.034500	 -0.025244	 -0.010418
 -0.149174	 -0.024258	  0.040440	 -0.063818	  0.062693	  0.007718	 -0.003935	  0.082880	 -0.097085	  0.051278	 -0.049685	 -0.039405	 -0.021718
 -0.128135	 -0.018480	  0.053657	 -0.068154	  0.077751	  0.000449	  0.010670	  0.117637	 -0.089590	  0.042689	 -0.034543	 -0.014894	 -0.007984
 -0.124717	 -0.064016	  0.028229	 -0.071300	  0.104749	  0.016089	  0.038795	  0.117075	 -0.100058	  0.036598	 -0.018769	 -0.026228	  0.001788
 -0.121288	 -0.061284	  0.000364	 -0.038996	  0.110884	  0.024993	  0.036821	  0.089401	 -0.095186	  0.038204	 -0.030733	 -0.016839	 -0.036545
 -0.114842	 -0.093523	  0.001070	 -0.012487	  0.113298	  0.037254	 -0.012295	  0.063222	 -0.058001	  0.058628	 -0.025755	 -0.016308	 -0.032487
 -0.114925	 -0.098579	  0.029611	 -0.040724	  0.155854	  0.024242	  0.019951	  0.081814	 -0.041851	  0.081266	 -0.038756	 -0.022370	  0.020628
 -0.114858	 -0.096354	  0.082252	 -0.028583	  0.154485	  0.051384	  0.046333	  0.098875	 -0.049215	  0.097610	 -0.074611	 -0.047623	  0.023024
 -0.123472	 -0.086577	  0.065039	 -0.038358	  0.132017	  0.059349	  0.053535	  0.119528	 -0.029817	  0.090931	 -0.052754	 -0.043782	  0.020917
 -0.120867	 -0.061161	  0.033158	 -0.028120	  0.159802	  0.072165	  0.052729	  0.060647	 -0.052036	  0.081506	 -0.049548	 -0.022715	  0.001363
 -0.142617	 -0.069001	  0.017539	 -0.038059	  0.169997	  0.066688	  0.067715	  0.018110	 -0.055934	  0.089786	 -0.055375	 -0.018619	 -0.015079
 -0.146519	 -0.079257	  0.014327	 -0.061812	  0.169492	  0.051740	  0.068609	  0.009376	 -0.025838	  0.083233	 -0.027074	 -0.029387	 -0.015217
 -0.145328	 -0.117757	 -0.007322	 -0.077403	  0.153197	  0.014371	  0.056621	  0.045125	 -0.019471	  0.064015	 -0.011684	 -0.025003	 -0.044637
 -0.130387	 -0.085600	 -0.002061	 -0.060121	  0.118489	  0.021597	  0.028087	  0.058182	 -0.009230	  0.069919	 -0.014025	  0.001113	 -0.052474
 -0.110016	 -0.081969	  0.018491	 -0.043292	  0.115819	  0.030021	  0.028628	  0.093717	  0.001406	  0.071469	 -0.009358	 -0.002405	 -0.089529
 -0.087644	 -0.076332	  0.008461	 -0.025587	  0.097942	  0.045774	  0.012847	  0.107527	 -0.007500	  0.061366	  0.022658	 -0.014150	 -0.045698
 -0.095604	 -0.065640	 -0.023939	 -0.010502	  0.098243	  0.035315	  0.009911	  0.096344	  0.027911	  0.098395	 -0.008001	 -0.013585	 -0.054729
 -0.108290	 -0.078856	 -0.035257	 -0.023779	  0.112713	  0.049951	  0.000109	  0.045608	  0.025544	  0.086166	 -0.054592	  0.024817	 -0.033533
 -0.109238	 -0.076140	 -0.015752	 -0.033977	  0.129835	  0.068266	 -0.027128	  0.017465	  0.013093	  0.053766	 -0.048242	  0.052423	 -0.009918
 -0.078230	 -0.071746	 -0.003506	 -0.053449	  0.135392	  0.042596	 -0.038267	  0.041734	 -0.007811	  0.050161	 -0.063758	  0.031598	 -0.019215
 -0.090773	 -0.088112	  0.024135	 -0.038953	  0.134699	  0.056726	 -0.019447	  0.062989	 -0.009477	  0.049639	 -0.052863	  0.021450	 -0.013042
 -0.085410	 -0.055427	  0.062162	 -0.003522	  0.125548	  0.084498	 -0.015171	  0.068618	  0.004745	  0.040388	 -0.082299	  0.039258	 -0.009124
 -0.111254	 -0.046723	  0.072125	 -0.010601	  0.110215	  0.045624	 -0.024565	  0.061033	 -0.025072	  0.044448	 -0.108506	  0.064738	 -0.000156
 -0.117148	 -0.041435	  0.082680	 -0.006859	  0.138548	  0.042355	 -0.025495	  0.077789	 -0.022170	  0.045861	 -0.090761	  0.080639	 -0.018922
 -0.085406	 -0.061191	  0.065292	 -0.025753	  0.126123	  0.046518	 -0.021508	  0.071012	 -0.008258	  0.052644	 -0.079885	  0.066762	 -0.035645
 -0.076792	 -0.118328	  0.049873	 -0.004194	  0.154508	  0.038751	 -0.000604	  0.023970	  0.012172	  0.051368	 -0.052449	  0.072045	 -0.033067
 -0.077175	 -0.163742	  0.052751	 -0.007590	  0.170125	  0.040420	  0.014103	 -0.004273	 -0.010573	  0.069734	 -0.035022	  0.048132	 -0.033761
 -0.092112	 -0.176610	  0.043334	 -0.007725	  0.154670	  0.054641	  0.045127	  0.003015	 -0.024275	  0.108336	 -0.064999	  0.042695	 -0.039307
 -0.078650	 -0.158435	  0.041336	 -0.009991	  0.170046	  0.074883	  0.012157	  0.034650	 -0.023741	  0.097504	 -0.067741	  0.042101	 -0.048734
 -0.104983	 -0.144623	  0.054560	 -0.008615	  0.180965	  0.077043	 -0.029348	  0.060449	 -0.031859	  0.062761	 -0.038813	  0.037877	 -0.015004
 -0.097316	 -0.138606	  0.027101	  0.028274	  0.178615	  0.090240	 -0.036108	  0.058710	 -0.053664	  0.042068	 -0.016098	  0.039033	  0.005375
 -0.062601	 -0.115433	  0.055645	  0.014067	  0.186346	  0.103146	 -0.045590	  0.064530	 -0.074244	  0.064405	 -0.005379	  0.026987	 -0.013496
 -0.066130	 -0.120103	  0.077245	  0.022689	  0.184794	  0.102430	 -0.050711	  0.076485	 -0.095850	  0.070265	 -0.008473	  0.063598	 -0.041258
 -0.087881	 -0.105356	  0.066393	  0.033107	  0.192991	  0.119048	 -0.056857	  0.088084	 -0.065928	  0.041848	 -0.006995	  0.116659	 -0.060891
 -0.084712	 -0.110852	  0.016190	  0.022184	  0.160936	  0.109390	 -0.079914	  0.083064	 -0.086173	  0.034997	  0.002711	  0.118776	 -0.051556
 -0.042309	 -0.099419	  0.006054	  0.049133	  0.135122	  0.115695	 -0.058688	  0.096654	 -0.046889	  0.039598	 -0.022646	  0.100276	 -0.029896
 -0.046039	 -0.105933	  0.068707	  0.059158	  0.095000	  0.101617	 -0.022981	  0.091646	  0.000058	  0.043372	 -0.022997	  0.112778	 -0.040200
 -0.055383	 -0.109412	  0.045288	  0.073248	  0.096281	  0.092076	 -0.023942	  0.075157	 -0.005121	  0.043119	 -0.036985	  0.082252	 -0.027429
 -0.050596	 -0.090147	  0.015372	  0.077048	  0.069401	  0.121387	 -0.013218	  0.092607	 -0.016978	  0.024108	 -0.012537	  0.066536	  0.015452
 -0.062066	 -0.072917	  0.062980	  0.074872	  0.023188	  0.149495	  0.015920	  0.071193	 -0.055000	  0.050978	  0.015973	  0.055190	 -0.002938
 -0.062221	 -0.060671	  0.078084	  0.072134	 -0.001533	  0.129685	  0.038469	  0.084924	 -0.080053	  0.057372	 -0.011591	  0.067308	 -0.015668
 -0.073287	 -0.066356	  0.073727	  0.058809	  0.004846	  0.081515	  0.041071	  0.090870	 -0.076015	  0.087049	 -0.029009	  0.079579	  0.017877
 -0.064589	 -0.076925	  0.045722	  0.085735	  0.031599	  0.070892	  0.018779	  0.056455	 -0.085114	  0.103434	 -0.036034	  0.081480	  0.010286
 -0.083198	 -0.075251	  0.085555	  0.105854	  0.086085	  0.093923	 -0.012099	  0.046799	 -0.040823	  0.092082	 -0.048469	  0.067147	 -0.018334
 -0.081629	 -0.054400	  0.076162	  0.093488	  0.034713	  0.092286	  0.018769	  0.026825	 -0.025744	  0.067534	 -0.091299	  0.038711	 -0.040655
 -0.113187	 -0.039511	  0.044085	  0.045383	  0.002161	  0.092605	  0.041899	  0.001156	 -0.022100	  0.061362	 -0.063962	  0.065912	 -0.021675
 -0.108913	 -0.053804	  0.012609	  0.028394	  0.024427	  0.082871	  0.034204	  0.013956	 -0.005479	  0.042344	 -0.052800	  0.069218	 -0.023981
 -0.074750	 -0.073976	  0.004139	  0.025292	  0.045698	  0.084810	  0.011122	  0.019764	 -0.026862	  0.019593	 -0.025682	  0.098135	 -0.026628
 -0.075687	 -0.085084	  0.005918	  0.037569	  0.054358	  0.100687	  0.003737	  0.008309	 -0.041091	  0.025497	 -0.004662	  0.114987	 -0.031817
 -0.041195	 -0.048587	 -0.014857	  0.000345	  0.048464	  0.096581	  0.013586	  0.029929	 -0.048555	  0.047668	 -0.005770	  0.106301	  0.003969
 -0.021804	 -0.056804	 -0.006175	 -0.008380	  0.032256	  0.084523	  0.006442	  0.034147	 -0.034351	  0.040070	 -0.001388	  0.098803	  0.026794
 -0.034138	 -0.100749	 -0.014642	 -0.014532	  0.033301	  0.130986	 -0.047025	  0.013445	 -0.000547	  0.062908	 -0.000835	  0.095151	  0.022892
 -0.044234	 -0.101764	 -0.043523	 -0.026265	  0.021734	  0.162138	 -0.048187	  0.037878	  0.004756	  0.062514	  0.004601	  0.060302	  0.006164
 -0.039042	 -0.072986	 -0.061386	 -0.027383	 -0.021533	  0.192022	 -0.034180	  0.070336	 -0.034948	  0.058582	 -0.026044	  0.044215	 -0.013143
 -0.057510	 -0.073463	 -0.071830	 -0.045142	 -0.037166	  0.169186	 -0.040887	  0.092409	 -0.048500	  0.071338	 -0.029266	  0.060899	 -0.008925
 -0.069729	 -0.080118	 -0.090982	 -0.072658	 -0.005803	  0.141850	  0.001926	  0.060595	 -0.065478	  0.110047	 -0.029701	  0.071409	 -0.025691
 -0.067613	 -0.088812	 -0.093003	 -0.059118	 -0.015105	  0.129051	 -0.019020	  0.048193	 -0.055064	  0.084800	 -0.019531	  0.051123	 -0.016486
 -0.075840	 -0.082865	 -0.088653	 -0.057291	 -0.050699	  0.110247	 -0.032684	  0.053191	 -0.030913	  0.081921	 -0.021095	  0.009768	 -0.034813
 -0.040595	 -0.075613	 -0.120286	 -0.056149	 -0.040344	  0.095507	 -0.041228	  0.029391	 -0.031685	  0.069328	 -0.018091	 -0.011796	 -0.009114
 -0.013690	 -0.047645	 -0.133500	 -0.062174	 -0.011661	  0.117227	 -0.037341	  0.026685	 -0.018369	  0.079305	  0.004301	 -0.033610	  0.021851
 -0.038290	 -0.003606	 -0.121298	 -0.077004	 -0.002696	  0.122817	 -0.026968	  0.027899	 -0.008026	  0.110073	 -0.029414	 -0.035461	  0.020912
 -0.052344	 -0.026457	 -0.122353	 -0.070500	  0.023135	  0.123134	 -0.043238	  0.045044	 -0.000405	  0.096158	 -0.080294	 -0.041045	 -0.017298
 -0.045630	  0.001898	 -0.088083	 -0.065210	  0.027122	  0.104656	 -0.081845	  0.079614	 -0.017900	  0.099804	 -0.073157	 -0.103543	  0.006719
 -0.037659	  0.032126	 -0.076882	 -0.018790	  0.013026	  0.076641	 -0.086531	  0.093052	 -0.037686	  0.125841	 -0.061235	 -0.108554	  0.029132
 -0.017167	  0.023840	 -0.078699	 -0.034566	  0.003446	  0.068453	 -0.076103	  0.081677	 -0.032758	  0.090571	 -0.062512	 -0.100810	  0.060787
 -0.017780	  0.024591	 -0.105710	 -0.017318	 -0.009290	  0.080120	 -0.058737	  0.084187	 -0.030044	  0.042300	 -0.070685	 -0.076145	  0.072584
 -0.019711	  0.026959	 -0.084300	 -0.027089	 -0.008661	  0.047329	 -0.031970	  0.057384	 -0.064052	  0.047862	 -0.068365	 -0.078905	  0.048101
 -0.031575	 -0.017844	 -0.083265	 -0.064133	 -0.015977	  0.041531	 -0.027194	  0.046698	 -0.070255	  0.069450	 -0.076623	 -0.051545	  0.030929
 -0.031965	 -0.068591	 -0.102212	 -0.099749	 -0.016632	  0.050497	  0.009438	  0.084988	 -0.024451	  0.077491	 -0.048955	 -0.045608	  0.011910
 -0.050470	 -0.060551	 -0.131621	 -0.099310	 -0.020330	  0.057682	  0.023197	  0.071637	 -0.007257	  0.061567	 -0.032707	 -0.071939	 -0.000756
 -0.035578	 -0.045813	 -0.131355	 -0.084111	 -0.024481	  0.108580	  0.005170	  0.056073	  0.004684	  0.044464	 -0.044777	 -0.092761	  0.015596
 -0.019590	 -0.013781	 -0.104758	 -0.076732	 -0.013199	  0.107310	  0.014827	  0.063096	  0.019888	  0.039985	 -0.001514	 -0.060935	  0.002409
 -0.027158	 -0.034133	 -0.165807	 -0.088648	  0.003612	  0.092044	  0.001042	  0.033726	 -0.020844	  0.026755	  0.041000	 -0.071706	  0.016326
 -0.036658	 -0.009368	 -0.142931	 -0.075928	 -0.002298	  0.086792	 -0.011657	  0.009119	 -0.044172	  0.018926	  0.045524	 -0.094948	 -0.000129
 -0.074469	 -0.004513	 -0.106313	 -0.071855	  0.008477	  0.114477	 -0.012441	  0.014462	 -0.017819	  0.026970	  0.056405	 -0.130297	 -0.025882
 -0.089736	 -0.046836	 -0.106360	 -0.088511	  0.004472	  0.120011	 -0.021454	 -0.001390	 -0.008348	  0.014887	  0.071037	 -0.148813	 -0.004648
 -0.076580	 -0.018085	 -0.135549	 -0.101265	 -0.007415	  0.058945	  0.002808	 -0.002177	 -0.020624	  0.020469	  0.061801	 -0.105624	 -0.033251
 -0.094388	 -0.048010	 -0.119333	 -0.138163	 -0.020512	  0.054825	 -0.000301	  0.019902	 -0.036262	  0.026797	  0.081948	 -0.118858	 -0.052782
 -0.074905	 -0.051031	 -0.102635	 -0.157102	 -0.010270	  0.081336	 -0.006515	  0.043545	 -0.028659	  0.040507	  0.055835	 -0.109195	 -0.017681
 -0.059244	 -0.061972	 -0.128772	 -0.178717	 -0.028995	  0.043993	  0.001676	  0.029004	 -0.017672	  0.074461	  0.076494	 -0.119798	  0.012385
 -0.096430	 -0.055795	 -0.113970	 -0.181441	 -0.032394	  0.061714	 -0.009515	  0.038398	 -0.019801	  0.099307	  0.081673	 -0.111793	  0.006498
 -0.107056	 -0.059627	 -0.122321	 -0.136528	 -0.039565	  0.092103	  0.055480	  0.057727	 -0.075312	  0.098754	  0.047707	 -0.087804	  0.006481
 -0.133917	 -0.105084	 -0.130359	 -0.111878	 -0.051308	  0.114210	  0.045329	  0.057356	 -0.053929	  0.082023	  0.053483	 -0.092560	  0.042124
 -0.139884	 -0.096196	 -0.145604	 -0.118961	 -0.091608	  0.108216	  0.008907	  0.103704	 -0.018283	  0.037757	  0.028885	 -0.100694	  0.030488
 -0.139669	 -0.074900	 -0.177241	 -0.129470	 -0.063940	  0.097444	  0.016869	  0.136315	  0.018105	 -0.006698	  0.016454	 -0.092125	  0.034338
 -0.142146	 -0.042283	 -0.181301	 -0.120585	 -0.063554	  0.124783	 -0.002704	  0.126425	  0.056437	  0.034026	  0.033313	 -0.072977	  0.024357
 -0.135993	 -0.083723	 -0.167223	 -0.111579	 -0.077814	  0.114595	 -0.004885	  0.064192	  0.043821	  0.039105	  0.068001	 -0.064681	 -0.008958
 -0.113221	 -0.084142	 -0.167520	 -0.130475	 -0.041011	  0.093614	 -0.012960	  0.010940	  0.007259	  0.028586	  0.080900	 -0.067804	 -0.016433
 -0.078062	 -0.066008	 -0.132748	 -0.139315	 -0.055760	  0.110677	 -0.051482	  0.005425	 -0.008269	  0.040583	  0.061277	 -0.065271	 -0.032247
 -0.128207	 -0.053628	 -0.117129	 -0.132491	 -0.019149	  0.118701	 -0.063567	  0.031469	 -0.000004	  0.037619	  0.047287	 -0.075599	 -0.033611
 -0.161731	 -0.052679	 -0.163551	 -0.120691	  0.014320	  0.117503	 -0.049961	 -0.001239	  0.000534	  0.034455	  0.058007	 -0.080595	 -0.038832
 -0.125437	 -0.076415	 -0.152780	 -0.131466	  0.029180	  0.099766	 -0.057734	 -0.028664	 -0.017167	  0.003605	  0.081226	 -0.106427	 -0.039576
 -0.126023	 -0.087511	 -0.161294	 -0.127761	  0.031049	  0.108666	 -0.070326	 -0.012805	 -0.013380	 -0.019251	  0.068856	 -0.125647	  0.000588
 -0.119294	 -0.100915	 -0.147455	 -0.147196	  0.029564	  0.116429	 -0.055609	 -0.000957	  0.002361	 -0.013097	  0.040877	 -0.138816	  0.022080
 -0.154443	 -0.086832	 -0.154018	 -0.184698	  0.033986	  0.105382	 -0.055668	 -0.008391	  0.006658	 -0.024153	  0.039292	 -0.122571	  0.002372
 -0.184533	 -0.080114	 -0.160145	 -0.156301	  0.035386	  0.082436	 -0.066503	  0.013319	  0.014482	 -0.026996	  0.078330	 -0.091430	  0.013247
 -0.177412	 -0.100154	 -0.176120	 -0.125757	  0.014002	  0.098552	 -0.069037	  0.039222	 -0.018278	  0.007364	  0.095087	 -0.084254	  0.034407
 -0.154249	 -0.102940	 -0.128699	 -0.141986	  0.040495	  0.093351	 -0.085473	  0.053608	 -0.041787	  0.036214	  0.091038	 -0.099275	  0.029047
 -0.177415	 -0.106805	 -0.081390	 -0.132751	  0.052727	  0.099873	 -0.089802	  0.058598	 -0.009570	  0.026629	  0.095355	 -0.108635	  0.041451
 -0.175780	 -0.102374	 -0.074275	 -0.139277	  0.063184	  0.095967	 -0.112966	  0.041509	 -0.009638	  0.041291	  0.062780	 -0.101266	  0.041975
 -0.165129	 -0.095547	 -0.092228	 -0.121543	  0.039393	  0.094357	 -0.112953	  0.040188	 -0.020684	  0.078460	  0.034968	 -0.106267	  0.044880
 -0.177117	 -0.100948	 -0.083872	 -0.110223	  0.041554	  0.092311	 -0.077829	  0.019296	  0.000043	  0.051084	  0.028094	 -0.105049	  0.011178
