# Supplementary material for: A fluorescent photoimmunoconjugate for imaging of cholesteatoma
Source: Sci Rep. 2022 Nov 19;12:19905. doi: 10.1038/s41598-022-22072-9 (PMC9675863; doi:10.1038/s41598-022-22072-9)
Supplement: Supplementary file 2 — Supplementary Information 2. [file 41598_2022_22072_MOESM2_ESM.zip › Data/ABR-69-6]

:RUN-6	LEVEL SWEEP	TEMP:NaN	6/13/2018	2:58 PM	NaNHR:
:SW EAR: R	SW FREQ: 32.00	# AVERAGES: 512	REP RATE (/sec): 40	DRIVER: RS Tweeter	SAMPLE (�sec): 40	
:NOTES-
:CHAMBER-CH4B-PXI
:CFTS Version: V2.7.2 (R850)
:LEVELS:20;25;30;35;40;45;50;55;60;65;70;75;80;
:DATA
  0.012745	  0.018818	 -0.025697	 -0.023192	  0.024666	  0.017362	  0.028643	 -0.035707	  0.023204	 -0.030869	  0.085271	 -0.013214	 -0.024340
  0.018395	 -0.021477	 -0.023230	  0.007773	  0.015448	 -0.028326	  0.019222	 -0.002323	  0.004324	 -0.031773	  0.071844	  0.001416	 -0.042717
  0.021519	 -0.026872	 -0.027014	  0.016523	 -0.001561	 -0.018732	  0.019120	  0.019730	 -0.011348	 -0.031707	  0.051958	 -0.012443	 -0.032583
  0.038936	 -0.032133	 -0.020162	  0.005265	  0.012544	 -0.055219	  0.002516	  0.017651	  0.003337	  0.000478	  0.009399	 -0.044921	 -0.048611
  0.059360	 -0.028094	 -0.016450	 -0.004722	  0.034039	 -0.013086	  0.006167	  0.041831	 -0.019627	  0.029090	 -0.021126	 -0.027718	 -0.048204
  0.045078	 -0.014889	 -0.014081	 -0.022262	  0.035348	  0.013249	  0.012183	  0.065965	 -0.030450	  0.040498	 -0.024740	 -0.024698	 -0.006345
  0.011254	 -0.002036	 -0.020192	 -0.001625	  0.032084	  0.005163	  0.028328	  0.047123	 -0.038266	  0.042939	 -0.005593	 -0.045380	  0.006115
 -0.002792	 -0.007774	 -0.009475	 -0.010302	 -0.009732	 -0.024735	  0.031451	  0.024955	 -0.046792	  0.040375	 -0.028255	 -0.045416	  0.022696
 -0.037802	 -0.017380	 -0.009800	 -0.034188	 -0.030023	 -0.059502	  0.015960	 -0.036430	 -0.012434	  0.043102	 -0.058894	  0.009332	 -0.008757
 -0.035111	 -0.017350	 -0.016037	 -0.026039	 -0.002733	 -0.062702	 -0.015023	 -0.051050	 -0.013376	  0.027758	 -0.061684	  0.022156	 -0.024559
 -0.010777	 -0.009247	  0.015818	  0.003714	 -0.021238	 -0.064020	 -0.013666	 -0.041896	 -0.022211	 -0.039347	 -0.040094	 -0.000732	 -0.043962
 -0.002727	  0.010329	  0.009621	 -0.002344	 -0.010066	 -0.037375	 -0.010499	 -0.022977	 -0.018374	 -0.069642	 -0.020315	 -0.029048	 -0.073621
  0.023108	  0.010523	  0.008425	 -0.002936	 -0.022436	 -0.021128	 -0.013482	 -0.026921	  0.013859	 -0.055381	 -0.051611	 -0.020719	 -0.094032
  0.036991	 -0.018166	 -0.014214	 -0.006183	 -0.036933	 -0.002886	 -0.031300	 -0.054765	  0.019675	 -0.016674	 -0.076064	 -0.009566	 -0.051406
  0.007641	 -0.015155	 -0.009515	 -0.000915	 -0.033458	  0.043555	 -0.056864	 -0.026416	  0.020638	 -0.041248	 -0.048161	 -0.036614	  0.006119
 -0.025559	  0.033014	  0.024749	  0.016961	 -0.007858	  0.065600	 -0.031207	  0.011786	  0.011093	 -0.031825	  0.010132	 -0.010945	  0.043446
 -0.038338	  0.049967	  0.040119	  0.025837	  0.034075	  0.089276	 -0.008071	  0.019820	 -0.002217	 -0.009882	  0.043927	  0.035756	  0.061518
 -0.023822	  0.021044	  0.046308	  0.048689	  0.016736	  0.073255	  0.007021	  0.009016	  0.001550	  0.011101	  0.061528	  0.065099	  0.087375
 -0.043897	  0.021635	  0.025904	  0.024938	 -0.012785	  0.059685	  0.012448	  0.011135	  0.032201	  0.071133	  0.041215	  0.086630	  0.144619
 -0.054199	  0.045243	  0.034924	 -0.014992	 -0.016119	  0.020565	 -0.002947	  0.029472	  0.085214	  0.051873	  0.061263	  0.101024	  0.127249
 -0.039398	  0.015445	  0.018581	  0.010750	 -0.010683	 -0.002678	  0.029544	  0.031731	  0.104609	  0.037667	  0.075758	  0.112565	  0.115977
 -0.041447	  0.008174	 -0.013916	  0.030972	 -0.020781	  0.013628	 -0.004036	  0.051173	  0.076955	  0.011315	  0.059039	  0.132151	  0.103307
 -0.013840	  0.005435	 -0.041169	  0.044230	 -0.007237	  0.021061	 -0.023929	  0.044745	  0.052057	  0.040577	  0.052069	  0.127640	  0.133105
  0.014035	 -0.038604	 -0.007328	  0.035087	  0.010688	  0.037946	 -0.017256	  0.052937	  0.000898	  0.057101	  0.038089	  0.121824	  0.144656
 -0.018194	 -0.027943	  0.018968	  0.019334	 -0.007860	  0.038674	 -0.021292	  0.056460	  0.015550	  0.068373	  0.037983	  0.136519	  0.161224
 -0.028832	  0.012906	  0.010179	  0.009208	 -0.022368	  0.016314	 -0.051375	  0.039116	  0.047741	  0.054280	  0.060144	  0.139547	  0.214354
 -0.024439	  0.043187	 -0.004859	 -0.019173	 -0.017482	  0.029188	 -0.038984	  0.018269	  0.047723	  0.073851	  0.083917	  0.153469	  0.279606
 -0.030154	  0.063615	  0.007691	 -0.034614	 -0.035425	  0.038935	 -0.027727	  0.035835	  0.107134	  0.090636	  0.122241	  0.198053	  0.368220
  0.004388	  0.068610	  0.039821	 -0.053504	 -0.012201	  0.022104	 -0.012465	  0.021550	  0.128947	  0.159589	  0.182183	  0.268264	  0.454731
 -0.006362	  0.042757	  0.039641	 -0.054438	  0.021980	  0.025999	  0.021193	  0.041355	  0.170205	  0.214395	  0.241589	  0.345368	  0.578570
 -0.024079	  0.062463	  0.043447	 -0.049240	  0.070967	  0.056110	  0.045333	  0.097043	  0.224157	  0.262959	  0.309752	  0.476262	  0.641912
 -0.017722	  0.068997	  0.044960	 -0.037244	  0.078808	  0.067785	  0.071366	  0.150755	  0.288533	  0.312199	  0.394572	  0.536001	  0.681804
 -0.031766	  0.066054	  0.048821	 -0.041618	  0.054556	  0.080660	  0.131053	  0.218507	  0.325970	  0.371836	  0.436473	  0.539239	  0.696018
 -0.049934	  0.044744	  0.055215	 -0.060194	  0.052232	  0.111831	  0.211181	  0.236372	  0.335310	  0.383910	  0.439025	  0.489084	  0.599294
 -0.025250	  0.052994	  0.025316	 -0.015427	  0.049908	  0.136141	  0.228986	  0.212370	  0.360595	  0.368060	  0.404603	  0.445909	  0.507032
 -0.027444	  0.042191	 -0.004782	  0.006784	  0.074562	  0.128705	  0.216397	  0.217352	  0.346999	  0.329443	  0.349844	  0.385308	  0.397948
 -0.025237	 -0.007276	 -0.000065	  0.002301	  0.061295	  0.133374	  0.212084	  0.202202	  0.294658	  0.254417	  0.260471	  0.285763	  0.285166
 -0.021815	  0.000566	  0.001686	  0.018641	  0.060527	  0.117436	  0.188298	  0.205147	  0.231532	  0.166328	  0.151654	  0.161700	  0.180986
 -0.036123	  0.007791	  0.031244	  0.068351	  0.094005	  0.102660	  0.159691	  0.165645	  0.123757	  0.086849	  0.057430	  0.005701	  0.055281
 -0.025342	 -0.006678	  0.029321	  0.112535	  0.108808	  0.074003	  0.059595	  0.107161	  0.021537	  0.004661	 -0.047883	 -0.118546	 -0.091091
 -0.051541	  0.018937	 -0.023449	  0.113909	  0.100784	  0.052533	  0.018501	  0.037947	 -0.045586	 -0.076808	 -0.120640	 -0.261580	 -0.225110
 -0.064137	  0.038902	 -0.006375	  0.086722	  0.068095	  0.053175	 -0.048366	  0.005498	 -0.064542	 -0.101094	 -0.196318	 -0.359826	 -0.336806
 -0.055309	  0.027798	  0.059322	  0.081319	  0.055560	  0.007674	 -0.091575	 -0.030931	 -0.122613	 -0.130550	 -0.227399	 -0.391953	 -0.377278
 -0.042314	  0.031993	  0.081801	  0.039342	  0.057431	 -0.045260	 -0.118833	 -0.084382	 -0.154947	 -0.194991	 -0.217495	 -0.380100	 -0.387504
  0.000444	  0.008822	  0.070689	  0.038761	  0.003006	 -0.063469	 -0.131626	 -0.113870	 -0.163402	 -0.249427	 -0.233897	 -0.356065	 -0.370983
 -0.004985	 -0.007825	  0.048980	  0.055207	 -0.053681	 -0.079873	 -0.114727	 -0.137858	 -0.202222	 -0.276778	 -0.243713	 -0.333049	 -0.346150
 -0.005131	 -0.005818	  0.039887	  0.022361	 -0.052189	 -0.095686	 -0.114414	 -0.174277	 -0.184773	 -0.292730	 -0.226480	 -0.324668	 -0.320057
  0.034711	  0.002441	  0.029203	  0.042875	 -0.067081	 -0.068432	 -0.123782	 -0.173758	 -0.157647	 -0.268867	 -0.216391	 -0.320131	 -0.293030
  0.048314	  0.003559	  0.038430	 -0.004120	 -0.063804	 -0.068416	 -0.091975	 -0.156472	 -0.150797	 -0.241641	 -0.194374	 -0.271870	 -0.209302
  0.005913	  0.024259	  0.089881	 -0.017448	 -0.076791	 -0.089111	 -0.116370	 -0.117055	 -0.149323	 -0.156672	 -0.146438	 -0.204138	 -0.119890
 -0.007200	  0.028757	  0.079822	 -0.000514	 -0.099491	 -0.075972	 -0.138283	 -0.115540	 -0.107689	 -0.067489	 -0.082792	 -0.107220	 -0.006358
 -0.005989	  0.014845	  0.065334	 -0.001984	 -0.094934	 -0.044192	 -0.103405	 -0.108537	 -0.026822	  0.014151	 -0.038242	  0.003710	  0.160021
 -0.008939	 -0.017984	  0.048453	  0.011175	 -0.078240	 -0.049340	 -0.099602	 -0.061432	  0.024018	  0.115698	  0.082230	  0.150761	  0.277204
 -0.006712	 -0.012587	  0.016303	  0.005572	 -0.014501	 -0.036570	 -0.066758	 -0.018682	  0.112345	  0.200081	  0.182622	  0.259699	  0.353587
 -0.019486	 -0.018196	  0.008016	 -0.000774	 -0.012152	  0.009705	 -0.018073	  0.004728	  0.178701	  0.268174	  0.260938	  0.311306	  0.353335
  0.008786	 -0.018617	  0.029068	  0.038609	 -0.028978	  0.052913	  0.040044	  0.088748	  0.227055	  0.299958	  0.282106	  0.308759	  0.372906
  0.029285	 -0.049396	  0.007960	  0.017759	 -0.012644	  0.062700	  0.065411	  0.189497	  0.287550	  0.295786	  0.273114	  0.284384	  0.332036
  0.028308	 -0.041183	  0.024779	  0.012727	 -0.037832	  0.076369	  0.127080	  0.229287	  0.266377	  0.271191	  0.216054	  0.213093	  0.271900
  0.028008	 -0.037130	  0.027608	  0.039742	 -0.026633	  0.102042	  0.180105	  0.218544	  0.239315	  0.207883	  0.156058	  0.168801	  0.225701
  0.054728	 -0.049507	  0.028078	  0.073313	  0.003461	  0.124942	  0.155250	  0.201571	  0.207006	  0.156652	  0.096467	  0.145776	  0.231158
  0.047374	 -0.008003	  0.051107	  0.094638	  0.043402	  0.150281	  0.144525	  0.172094	  0.124072	  0.130318	  0.075129	  0.110193	  0.251734
  0.011022	 -0.004785	  0.106393	  0.084799	  0.064028	  0.131588	  0.113122	  0.085337	  0.054359	  0.127953	  0.084617	  0.137283	  0.258649
  0.000347	  0.015378	  0.109388	  0.146943	  0.056835	  0.108337	  0.091532	  0.042522	  0.024782	  0.129992	  0.062467	  0.156484	  0.244873
  0.021660	  0.013612	  0.084885	  0.159138	  0.069211	  0.098379	  0.090306	  0.042094	  0.048370	  0.091623	  0.085650	  0.144363	  0.224430
  0.049035	  0.017724	  0.093993	  0.136587	  0.017876	  0.100896	  0.069575	  0.043426	  0.053211	  0.088481	  0.068776	  0.135998	  0.133554
  0.043867	  0.021054	  0.068485	  0.146673	  0.008851	  0.074134	  0.054951	  0.034779	  0.040966	  0.104264	  0.042159	  0.087464	  0.038293
  0.000810	  0.057521	  0.071578	  0.112644	 -0.008901	  0.046036	  0.017248	  0.048652	  0.038032	  0.106158	  0.015221	  0.023738	 -0.038287
 -0.038995	  0.041903	  0.073778	  0.100614	  0.006203	  0.041784	  0.023995	  0.053616	  0.042748	  0.059115	 -0.070658	 -0.064355	 -0.126080
 -0.032079	  0.030011	  0.046025	  0.127254	  0.015555	  0.016766	  0.019944	  0.050221	 -0.013540	  0.037307	 -0.097051	 -0.110726	 -0.131019
 -0.025952	  0.049480	  0.062669	  0.076350	  0.038512	 -0.021922	  0.033096	  0.055953	 -0.081299	  0.008207	 -0.135834	 -0.163288	 -0.141382
 -0.021827	  0.041881	  0.061899	  0.061714	  0.030214	 -0.003096	  0.057566	  0.051503	 -0.097863	 -0.031531	 -0.196197	 -0.169651	 -0.130200
 -0.028320	  0.023536	  0.064504	  0.057924	  0.003256	  0.001648	  0.087971	 -0.008873	 -0.114349	 -0.055716	 -0.221364	 -0.163787	 -0.126779
  0.018391	 -0.015107	  0.062971	  0.034165	  0.014166	  0.022325	  0.065209	 -0.056686	 -0.138308	 -0.079320	 -0.214367	 -0.137219	 -0.108543
  0.020942	 -0.029768	  0.045970	  0.015591	  0.008140	  0.005588	  0.037108	 -0.081782	 -0.141211	 -0.064522	 -0.131124	 -0.086000	 -0.061760
  0.027671	 -0.013230	  0.014839	  0.029419	 -0.001307	 -0.018328	 -0.017571	 -0.114580	 -0.128552	 -0.026847	 -0.073553	 -0.089317	  0.003011
  0.053430	  0.004091	  0.008501	  0.042386	  0.023224	 -0.039510	 -0.058264	 -0.100813	 -0.139386	  0.022177	 -0.065289	 -0.024525	  0.060890
  0.027484	  0.024286	 -0.001160	  0.053290	  0.048887	 -0.059111	 -0.038764	 -0.095033	 -0.119362	  0.038339	 -0.031845	  0.030137	  0.110253
  0.026307	  0.062538	  0.019681	  0.068021	  0.051052	 -0.015299	 -0.036078	 -0.071864	 -0.038397	  0.040017	 -0.018283	  0.049371	  0.154264
  0.040624	  0.079359	 -0.004224	  0.039568	  0.017035	  0.013777	  0.004683	 -0.042467	 -0.033766	  0.023157	  0.017346	  0.051928	  0.191504
  0.015030	  0.090636	  0.006591	  0.039294	  0.022781	  0.019143	  0.005973	 -0.020569	 -0.013729	  0.031383	  0.038996	  0.058275	  0.211017
  0.018768	  0.084728	  0.041914	  0.062870	  0.035688	 -0.011657	  0.020362	 -0.011208	  0.001551	  0.076446	  0.011226	  0.071726	  0.253385
  0.020323	  0.068529	  0.067642	  0.097138	  0.042147	 -0.001821	  0.038779	  0.022126	  0.018627	  0.108446	  0.046000	  0.060923	  0.266785
  0.017138	  0.069416	  0.055815	  0.093164	  0.035230	  0.009111	  0.044509	  0.058719	  0.069769	  0.098233	  0.083246	  0.038059	  0.213961
  0.007240	  0.063916	  0.045390	  0.101519	  0.028116	 -0.022153	  0.050144	  0.050300	  0.085971	  0.104671	  0.081063	  0.045100	  0.144779
  0.004294	  0.054863	  0.024312	  0.088907	  0.026452	 -0.010262	  0.080687	  0.084159	  0.088425	  0.080223	  0.077863	  0.036187	  0.110512
 -0.006510	  0.030791	  0.005042	  0.063414	 -0.000873	 -0.012297	  0.112494	  0.112453	  0.091252	  0.078343	  0.087175	  0.050487	  0.094585
 -0.026894	  0.025827	  0.024865	  0.053906	  0.019930	  0.037683	  0.143530	  0.088783	  0.101723	  0.109186	  0.114136	  0.025028	  0.057864
 -0.077603	  0.038895	  0.038715	  0.057403	  0.016318	  0.056045	  0.167209	  0.091384	  0.109674	  0.079175	  0.093887	 -0.049559	  0.019513
 -0.093917	  0.007201	 -0.002143	  0.064953	 -0.041048	  0.067373	  0.176531	  0.096462	  0.103512	  0.080813	  0.030268	 -0.052248	 -0.022093
 -0.077388	  0.022460	  0.001250	  0.087269	 -0.041367	  0.078372	  0.140434	  0.105046	  0.089530	  0.096541	 -0.009507	 -0.054075	 -0.063866
 -0.080247	  0.052970	  0.030502	  0.083489	 -0.030860	  0.074791	  0.115032	  0.087534	  0.063670	  0.058213	 -0.019329	 -0.050626	 -0.059427
 -0.067806	  0.067218	  0.002808	  0.066948	  0.010406	  0.111728	  0.063816	  0.056781	  0.031493	  0.010883	 -0.027306	 -0.038187	 -0.019588
 -0.056896	  0.085133	  0.005404	  0.064217	 -0.003818	  0.100470	  0.043413	  0.044114	  0.017619	  0.009230	 -0.060573	 -0.029972	 -0.013033
 -0.065955	  0.059031	  0.008857	  0.071374	  0.025436	  0.081027	  0.026107	  0.022593	  0.006055	  0.006948	 -0.071419	 -0.010679	  0.049166
 -0.067776	  0.058536	  0.065968	  0.066017	  0.063803	  0.062827	  0.020487	  0.034320	  0.002887	  0.001847	 -0.047378	  0.011149	  0.093507
 -0.048083	  0.061633	  0.059018	  0.065424	  0.074613	  0.064195	  0.013985	 -0.007923	 -0.007760	 -0.008728	 -0.050874	  0.005873	  0.163119
 -0.055219	  0.051993	  0.055022	  0.076814	  0.102923	  0.044743	  0.014545	 -0.000921	  0.014424	  0.001392	 -0.039749	  0.046059	  0.206986
 -0.071413	  0.052006	  0.049541	  0.038015	  0.088003	  0.024009	  0.008092	  0.018966	  0.031581	  0.045534	  0.004516	  0.044405	  0.245876
 -0.064435	  0.066948	  0.027397	  0.049396	  0.083730	 -0.007270	  0.001983	  0.048757	  0.070353	  0.076805	  0.036442	  0.076669	  0.290202
 -0.084372	  0.039170	  0.000774	  0.033895	  0.057603	 -0.002184	 -0.003901	  0.037860	  0.095291	  0.126524	  0.109152	  0.129331	  0.291666
 -0.083942	  0.034598	 -0.002586	  0.023849	  0.024005	 -0.018116	 -0.015819	  0.061344	  0.130476	  0.181335	  0.119110	  0.175145	  0.307639
 -0.103060	  0.043340	 -0.032303	  0.053281	  0.001734	  0.006710	  0.042412	  0.100034	  0.132320	  0.239174	  0.135380	  0.228411	  0.342011
 -0.057322	  0.060921	 -0.030864	  0.053086	 -0.026531	  0.017384	  0.050925	  0.132686	  0.147840	  0.280871	  0.188046	  0.237209	  0.352695
 -0.011281	  0.027439	 -0.051785	  0.057796	  0.010945	  0.017018	  0.035255	  0.121953	  0.194635	  0.268173	  0.206576	  0.264300	  0.370120
  0.021668	  0.040643	 -0.031409	  0.056075	  0.010991	  0.045004	  0.040874	  0.145682	  0.214291	  0.257234	  0.249010	  0.271518	  0.345185
  0.019838	  0.034764	 -0.044122	  0.051825	  0.023352	  0.067105	  0.048152	  0.163987	  0.208481	  0.306391	  0.268572	  0.237471	  0.343641
  0.024950	  0.001800	 -0.021579	  0.055082	  0.064294	  0.051345	  0.090128	  0.187436	  0.205871	  0.298429	  0.281295	  0.230807	  0.326660
  0.010323	  0.026856	 -0.026893	  0.050836	  0.083199	  0.041796	  0.117359	  0.223504	  0.232055	  0.266613	  0.272335	  0.208891	  0.304080
 -0.001791	  0.067415	 -0.038316	  0.058614	  0.099342	  0.089721	  0.130209	  0.241882	  0.267390	  0.243619	  0.275363	  0.222953	  0.328811
  0.002718	  0.054968	 -0.032673	  0.100303	  0.069845	  0.112386	  0.127564	  0.205258	  0.252509	  0.244769	  0.292516	  0.232582	  0.327719
 -0.036438	  0.035128	 -0.017011	  0.068437	  0.048917	  0.125438	  0.094358	  0.172297	  0.187016	  0.216261	  0.273191	  0.207453	  0.264002
 -0.076377	  0.036746	  0.003980	  0.064898	  0.079586	  0.130032	  0.062555	  0.183830	  0.194825	  0.206887	  0.219794	  0.184428	  0.228371
 -0.090955	  0.068796	  0.028331	  0.091420	  0.096875	  0.143731	  0.077081	  0.166370	  0.186340	  0.186801	  0.181366	  0.114311	  0.215924
 -0.094356	  0.041958	  0.042248	  0.081757	  0.113195	  0.125204	  0.103421	  0.170979	  0.177993	  0.137664	  0.129545	  0.082374	  0.171996
 -0.063481	  0.027333	  0.034336	  0.098654	  0.130440	  0.109424	  0.124563	  0.150975	  0.177382	  0.116033	  0.098757	  0.068361	  0.129401
 -0.047321	  0.003525	  0.042075	  0.071584	  0.148502	  0.123555	  0.140827	  0.147463	  0.167615	  0.126814	  0.082910	  0.028048	  0.112863
 -0.050907	 -0.005636	  0.028063	  0.089822	  0.172538	  0.129405	  0.166237	  0.148321	  0.175158	  0.082141	  0.032190	 -0.021927	  0.098196
 -0.050252	  0.046056	 -0.003317	  0.095879	  0.116501	  0.117400	  0.140086	  0.137176	  0.155131	  0.022616	 -0.012937	 -0.012492	  0.047287
 -0.068382	  0.093037	 -0.001299	  0.100187	  0.081415	  0.082345	  0.092828	  0.116844	  0.128317	 -0.024106	 -0.033144	 -0.011637	 -0.002506
 -0.078067	  0.084994	 -0.007260	  0.111300	  0.082858	  0.040534	  0.071874	  0.097918	  0.098655	 -0.021890	 -0.077661	 -0.052011	 -0.046882
 -0.025108	  0.034915	 -0.006573	  0.099938	  0.088902	  0.029263	  0.046493	  0.051744	  0.031879	 -0.044417	 -0.098340	 -0.081245	 -0.080102
 -0.013565	  0.018657	 -0.000464	  0.077412	  0.083015	  0.043790	  0.053433	 -0.004915	 -0.025912	 -0.093248	 -0.093751	 -0.116008	 -0.100933
  0.018018	  0.041958	  0.022750	  0.104391	  0.055366	  0.054320	  0.021944	 -0.042400	 -0.072633	 -0.075396	 -0.119968	 -0.103956	 -0.141805
  0.014882	  0.037489	  0.020165	  0.108488	  0.019051	  0.035936	 -0.008823	 -0.046907	 -0.117063	 -0.102213	 -0.144655	 -0.172995	 -0.124590
 -0.002604	  0.037978	  0.003274	  0.089670	  0.016530	 -0.000569	 -0.055964	 -0.070741	 -0.146058	 -0.127700	 -0.208159	 -0.216145	 -0.107695
 -0.040399	  0.076746	 -0.014097	  0.094566	  0.022022	 -0.043254	 -0.100258	 -0.134624	 -0.188911	 -0.154955	 -0.245764	 -0.219640	 -0.098869
 -0.002177	  0.096594	 -0.032114	  0.106966	  0.019754	 -0.052586	 -0.121978	 -0.163922	 -0.241010	 -0.180869	 -0.274848	 -0.227959	 -0.104005
  0.007640	  0.041573	  0.015716	  0.090411	  0.064572	 -0.050205	 -0.130355	 -0.183813	 -0.235715	 -0.153317	 -0.283052	 -0.211971	 -0.112898
 -0.030269	  0.009866	 -0.011404	  0.058966	  0.042418	 -0.075107	 -0.165476	 -0.184025	 -0.186818	 -0.149889	 -0.279893	 -0.187200	 -0.098457
 -0.042665	  0.002132	 -0.019266	  0.059335	  0.046764	 -0.117335	 -0.180770	 -0.194259	 -0.163264	 -0.130589	 -0.238500	 -0.197209	 -0.078320
 -0.027990	  0.008156	 -0.019038	  0.054208	  0.021400	 -0.133595	 -0.155530	 -0.153645	 -0.202836	 -0.097840	 -0.199567	 -0.150451	 -0.097077
 -0.011140	  0.054950	 -0.005940	  0.050738	  0.003215	 -0.110702	 -0.165729	 -0.146049	 -0.192156	 -0.082225	 -0.166369	 -0.118793	 -0.088340
 -0.035981	  0.097659	  0.004656	  0.060450	 -0.032574	 -0.127826	 -0.151502	 -0.159946	 -0.157084	 -0.076983	 -0.122320	 -0.100693	 -0.073989
 -0.053336	  0.075620	  0.030341	  0.027489	 -0.029327	 -0.149388	 -0.167315	 -0.149786	 -0.096215	 -0.076781	 -0.095155	 -0.109354	 -0.107772
 -0.065680	  0.083874	 -0.013020	  0.026860	 -0.051904	 -0.139152	 -0.204637	 -0.154802	 -0.075363	 -0.049788	 -0.096733	 -0.131138	 -0.144146
 -0.058452	  0.100502	 -0.018742	  0.049327	 -0.035673	 -0.138757	 -0.149102	 -0.144232	 -0.017637	 -0.033531	 -0.096345	 -0.154314	 -0.187266
 -0.071358	  0.088806	 -0.039527	  0.026502	 -0.021553	 -0.123274	 -0.114749	 -0.094250	  0.014969	 -0.045547	 -0.087120	 -0.181632	 -0.212882
 -0.079166	  0.075693	 -0.079931	  0.022588	 -0.032395	 -0.085744	 -0.140478	 -0.041964	  0.007388	 -0.022186	 -0.093769	 -0.199299	 -0.269121
 -0.095542	  0.087352	 -0.032027	  0.028370	 -0.024216	 -0.101881	 -0.102729	 -0.062127	 -0.002193	 -0.034524	 -0.123851	 -0.200885	 -0.286519
 -0.093965	  0.071480	  0.006793	  0.014891	 -0.028553	 -0.090200	 -0.107365	 -0.079728	  0.019511	 -0.050294	 -0.086917	 -0.199514	 -0.267196
 -0.097199	  0.089509	  0.015946	  0.041947	 -0.034999	 -0.078243	 -0.115177	 -0.046995	 -0.013057	 -0.045723	 -0.108712	 -0.233092	 -0.244463
 -0.098244	  0.121185	  0.002540	  0.044202	 -0.061674	 -0.062217	 -0.108841	 -0.050954	 -0.016987	 -0.027441	 -0.138736	 -0.267240	 -0.268515
 -0.099060	  0.095606	 -0.007695	  0.017237	 -0.089787	 -0.079587	 -0.120724	 -0.082386	 -0.014467	 -0.002224	 -0.125531	 -0.313870	 -0.264505
 -0.060362	  0.078184	 -0.015001	  0.034359	 -0.070685	 -0.067581	 -0.126288	 -0.088772	 -0.000660	 -0.025537	 -0.113605	 -0.324140	 -0.275768
 -0.019745	  0.066323	 -0.012579	  0.022344	 -0.050308	 -0.087970	 -0.119590	 -0.073377	  0.011185	 -0.084954	 -0.094950	 -0.341891	 -0.240505
 -0.053673	  0.083817	 -0.009330	  0.003560	 -0.021789	 -0.083478	 -0.137902	 -0.050843	 -0.014030	 -0.124014	 -0.093927	 -0.353890	 -0.255469
 -0.045031	  0.057280	 -0.003525	  0.006358	 -0.017295	 -0.053080	 -0.164579	 -0.019627	 -0.017364	 -0.168944	 -0.135754	 -0.326575	 -0.321907
 -0.027304	  0.057393	  0.021168	  0.015498	 -0.051198	 -0.057827	 -0.149016	 -0.021395	 -0.041338	 -0.166521	 -0.165053	 -0.332841	 -0.328021
 -0.023798	  0.094804	  0.033057	  0.031390	 -0.063684	 -0.050982	 -0.111861	 -0.004135	 -0.047590	 -0.179009	 -0.175466	 -0.342695	 -0.353588
  0.012671	  0.103958	  0.051042	  0.009955	 -0.046110	 -0.068159	 -0.086742	 -0.031134	 -0.024060	 -0.183922	 -0.208117	 -0.357457	 -0.316988
  0.028483	  0.073957	  0.071429	 -0.005024	 -0.021845	 -0.075630	 -0.033667	 -0.058610	 -0.005823	 -0.150411	 -0.268867	 -0.344329	 -0.293602
  0.001946	  0.072778	  0.060305	  0.003429	 -0.014025	 -0.071459	 -0.017162	 -0.068126	 -0.004366	 -0.139774	 -0.247284	 -0.303678	 -0.277706
 -0.004578	  0.062802	  0.049852	  0.000343	 -0.001209	 -0.079524	 -0.015483	 -0.043423	 -0.012766	 -0.179561	 -0.190535	 -0.276169	 -0.295338
 -0.011126	  0.023521	  0.033941	  0.000803	  0.005272	 -0.058702	  0.003737	 -0.005277	 -0.036100	 -0.190903	 -0.172308	 -0.256636	 -0.283832
 -0.007148	  0.017973	 -0.007427	  0.014188	  0.033771	 -0.076633	 -0.008361	  0.007861	 -0.029428	 -0.169893	 -0.148618	 -0.221144	 -0.236584
 -0.001301	  0.044889	 -0.024223	  0.037027	  0.005311	 -0.071259	 -0.004349	  0.001491	 -0.029948	 -0.153416	 -0.129811	 -0.200016	 -0.188849
 -0.028874	  0.044286	 -0.019734	  0.022499	  0.023235	 -0.030087	 -0.004008	  0.010732	 -0.022957	 -0.129494	 -0.130728	 -0.148799	 -0.170088
 -0.076012	  0.036570	  0.007589	  0.031508	  0.046378	 -0.009901	  0.011940	  0.044122	 -0.017283	 -0.110656	 -0.121365	 -0.117031	 -0.173568
 -0.079018	  0.021307	  0.017706	  0.077753	  0.032147	  0.006060	  0.000934	  0.025555	 -0.011061	 -0.078071	 -0.095240	 -0.106180	 -0.157971
 -0.052371	  0.049440	 -0.000247	  0.089715	  0.037833	 -0.020073	  0.032831	  0.017731	  0.021238	 -0.105778	 -0.079336	 -0.120089	 -0.110122
 -0.028416	  0.033918	 -0.027901	  0.081847	  0.035767	 -0.041793	  0.018683	  0.010933	  0.016154	 -0.116491	 -0.074892	 -0.129493	 -0.093850
 -0.036967	  0.021102	  0.012137	  0.107515	  0.036132	 -0.007784	 -0.010503	  0.010999	  0.007217	 -0.101764	 -0.097877	 -0.135275	 -0.101251
 -0.053549	  0.021500	  0.075997	  0.082472	  0.049625	 -0.015136	  0.005783	  0.000843	  0.002131	 -0.070188	 -0.093374	 -0.156213	 -0.083547
 -0.058509	  0.028981	  0.074374	  0.054160	  0.062112	 -0.051124	  0.011636	 -0.008559	  0.022227	 -0.064937	 -0.112340	 -0.130064	 -0.059949
 -0.047344	  0.033074	  0.016058	  0.022465	  0.037257	 -0.034185	 -0.011941	 -0.039652	  0.050630	 -0.038370	 -0.114673	 -0.102353	 -0.086527
 -0.028058	  0.035817	 -0.028609	  0.035446	  0.029797	 -0.035352	 -0.044303	 -0.066035	  0.013936	 -0.023748	 -0.091958	 -0.101963	 -0.086082
 -0.031935	  0.072322	 -0.019128	  0.068733	  0.023028	 -0.052865	 -0.080543	 -0.079111	  0.003031	 -0.052171	 -0.071411	 -0.123575	 -0.055572
 -0.007775	  0.074953	 -0.019903	  0.078343	  0.017442	 -0.059956	 -0.099691	 -0.102346	  0.007164	 -0.062613	 -0.071282	 -0.105306	 -0.026485
  0.009994	  0.058052	 -0.041210	  0.109562	  0.037583	 -0.075422	 -0.134941	 -0.105128	  0.002041	 -0.070613	 -0.071457	 -0.114939	 -0.010524
 -0.002193	  0.049901	 -0.056402	  0.112153	  0.006046	 -0.057044	 -0.165056	 -0.102953	  0.003786	 -0.056119	 -0.077374	 -0.123096	  0.009477
 -0.031259	  0.046590	 -0.069825	  0.127303	 -0.013624	 -0.059835	 -0.114413	 -0.081166	  0.016459	 -0.063066	 -0.067230	 -0.119915	  0.052436
 -0.039774	  0.035619	 -0.043233	  0.118483	 -0.014243	 -0.069551	 -0.118667	 -0.083537	 -0.008051	 -0.082009	 -0.052333	 -0.083500	  0.083367
 -0.069864	  0.021897	 -0.030655	  0.081847	 -0.016003	 -0.077985	 -0.131232	 -0.096623	  0.007594	 -0.061906	 -0.022473	 -0.096044	  0.106039
 -0.050341	  0.002000	  0.010831	  0.034744	 -0.021339	 -0.067775	 -0.116364	 -0.103458	  0.042701	 -0.033675	 -0.018142	 -0.056043	  0.132376
 -0.061804	  0.001905	  0.035203	  0.011352	 -0.028226	 -0.053233	 -0.094787	 -0.103380	  0.067024	 -0.021112	 -0.011348	 -0.029499	  0.123116
 -0.064963	 -0.018378	  0.042569	 -0.003542	 -0.019629	 -0.018914	 -0.061411	 -0.100309	  0.033958	 -0.011725	  0.031126	 -0.063994	  0.144217
 -0.085457	 -0.018849	  0.013689	  0.033506	 -0.002807	 -0.007140	 -0.088214	 -0.059501	  0.014567	 -0.025160	  0.047689	 -0.074119	  0.132503
 -0.084850	  0.009415	 -0.019997	  0.028390	 -0.037179	 -0.000658	 -0.096532	 -0.050876	  0.001650	 -0.020206	  0.037962	 -0.037145	  0.100654
 -0.104335	  0.049693	  0.036923	  0.041725	 -0.033060	 -0.027147	 -0.047356	 -0.056799	 -0.003499	 -0.028918	  0.011947	 -0.001956	  0.097089
 -0.130990	  0.072254	  0.083869	  0.057392	 -0.061171	 -0.019328	 -0.038263	 -0.018754	  0.011838	 -0.033336	  0.025472	  0.011116	  0.071096
 -0.119702	  0.063569	  0.099989	  0.065251	 -0.040830	  0.018106	 -0.045342	  0.034887	  0.003947	 -0.021094	  0.034262	  0.021611	  0.051584
 -0.072517	  0.061470	  0.052309	  0.099407	 -0.028894	  0.038900	 -0.047591	  0.038399	 -0.013904	 -0.022998	  0.027231	  0.007606	  0.050699
 -0.030278	  0.028198	  0.005604	  0.104424	 -0.031181	  0.053566	 -0.034916	  0.044117	 -0.019055	 -0.011219	  0.023552	  0.019211	  0.051472
 -0.032511	  0.017062	 -0.034383	  0.081141	  0.001525	  0.043485	 -0.019930	  0.035101	 -0.021798	 -0.032607	  0.011998	  0.026222	  0.041486
 -0.032824	  0.030167	 -0.071142	  0.062541	  0.011054	  0.021243	 -0.034657	 -0.025060	 -0.012064	 -0.034609	 -0.037979	  0.007314	  0.017226
 -0.003109	  0.062404	 -0.059658	  0.053364	  0.010416	  0.011147	 -0.027281	 -0.067388	 -0.009257	 -0.036210	 -0.025002	 -0.010381	  0.008759
  0.011999	  0.081122	 -0.029511	  0.060385	 -0.009075	  0.014586	 -0.004083	 -0.088702	 -0.000278	 -0.038712	 -0.044776	 -0.017294	 -0.016306
 -0.011148	  0.086062	 -0.003642	  0.082432	  0.000448	 -0.028778	  0.000173	 -0.043505	  0.024422	 -0.084455	 -0.085493	 -0.011333	 -0.043933
 -0.041033	  0.072967	  0.034070	  0.078434	  0.003991	 -0.054497	 -0.005460	 -0.026003	  0.031120	 -0.101364	 -0.077739	 -0.002703	 -0.009910
 -0.021793	  0.058925	  0.033995	  0.070238	 -0.027987	 -0.061641	 -0.032515	 -0.052364	  0.001328	 -0.122276	 -0.078102	 -0.027941	 -0.004416
  0.004710	  0.071511	  0.061029	  0.081880	 -0.051444	 -0.080631	 -0.063135	 -0.037106	 -0.025121	 -0.112451	 -0.120691	 -0.079229	 -0.030567
 -0.010412	  0.051260	  0.058725	  0.090999	 -0.076473	 -0.083671	 -0.049163	 -0.046540	 -0.022618	 -0.101204	 -0.103943	 -0.104830	 -0.044791
 -0.017228	  0.063923	  0.027342	  0.063616	 -0.153298	 -0.054832	 -0.044982	 -0.087753	 -0.037521	 -0.125966	 -0.092027	 -0.124857	 -0.017321
 -0.003969	  0.047873	  0.015833	  0.040024	 -0.163402	 -0.047498	 -0.059188	 -0.133338	 -0.087673	 -0.118876	 -0.074640	 -0.132635	 -0.020552
  0.002372	  0.037352	 -0.007650	  0.065714	 -0.152150	 -0.050411	 -0.053530	 -0.160745	 -0.094657	 -0.117360	 -0.085116	 -0.134983	 -0.042287
 -0.036271	  0.059318	 -0.000404	  0.108389	 -0.117810	 -0.053163	 -0.083524	 -0.104435	 -0.103569	 -0.079896	 -0.095617	 -0.105685	 -0.049351
 -0.025246	  0.038516	 -0.027368	  0.089795	 -0.093754	 -0.062318	 -0.094967	 -0.056253	 -0.083639	 -0.076504	 -0.090523	 -0.087885	 -0.045464
 -0.041108	  0.025286	 -0.051275	  0.079052	 -0.080123	 -0.065562	 -0.116591	 -0.071366	 -0.099379	 -0.115691	 -0.100423	 -0.075798	 -0.060409
 -0.092095	  0.034000	 -0.013693	  0.092360	 -0.100735	 -0.089561	 -0.124425	 -0.074772	 -0.091661	 -0.158879	 -0.108353	 -0.066740	 -0.037453
 -0.122674	  0.025069	  0.000388	  0.067873	 -0.150577	 -0.103776	 -0.145814	 -0.085110	 -0.038974	 -0.148752	 -0.079665	 -0.044557	 -0.007220
 -0.114218	  0.013842	 -0.015089	  0.056675	 -0.130023	 -0.114204	 -0.142665	 -0.107570	 -0.063724	 -0.154768	 -0.042969	 -0.057210	 -0.008200
 -0.091389	  0.015679	 -0.032779	  0.060491	 -0.129975	 -0.110308	 -0.110547	 -0.112616	 -0.066788	 -0.126645	 -0.042249	 -0.052500	 -0.037822
 -0.067748	  0.013532	 -0.013453	  0.042754	 -0.128547	 -0.137402	 -0.064825	 -0.125232	 -0.063552	 -0.126405	 -0.017290	 -0.060162	 -0.022599
 -0.060708	  0.014308	 -0.059022	  0.036035	 -0.114672	 -0.135041	 -0.048463	 -0.129597	 -0.064550	 -0.140206	  0.010523	 -0.039822	  0.008456
 -0.076456	 -0.009565	 -0.054744	  0.022632	 -0.101490	 -0.074235	 -0.053035	 -0.132106	 -0.063509	 -0.115734	  0.026034	 -0.026629	  0.005439
 -0.070609	  0.017118	 -0.038790	 -0.001630	 -0.082144	 -0.041318	 -0.044502	 -0.133052	 -0.050663	 -0.077611	  0.013437	  0.016814	  0.013360
 -0.090965	  0.010642	 -0.040921	  0.021108	 -0.037321	 -0.056314	 -0.037900	 -0.126361	 -0.047759	 -0.052520	  0.018829	  0.007380	  0.037008
 -0.088717	 -0.012780	  0.003616	 -0.000640	 -0.043788	 -0.066119	  0.000839	 -0.115541	 -0.013933	 -0.030103	  0.026416	  0.028048	  0.081713
 -0.098992	 -0.008605	  0.011167	 -0.041606	 -0.110389	 -0.028145	  0.010001	 -0.068747	 -0.015347	 -0.017827	  0.038037	  0.014829	  0.067629
 -0.076125	  0.016073	  0.008843	 -0.024191	 -0.109270	 -0.044496	  0.007833	 -0.032580	 -0.031477	 -0.026224	  0.032643	  0.018868	  0.086895
 -0.066879	  0.023721	  0.020619	 -0.010383	 -0.053324	 -0.073290	  0.015387	 -0.016295	 -0.008139	 -0.038912	  0.045877	  0.035119	  0.088184
 -0.076683	  0.048741	  0.032559	 -0.011451	 -0.015581	 -0.071613	  0.022325	 -0.055295	  0.004809	 -0.031325	  0.050865	  0.048012	  0.101488
  0.054979	 -0.030424	 -0.013244	  0.024994	  0.001784	  0.021205	  0.025624	 -0.009165	 -0.010273	  0.028595	  0.054983	 -0.028273	 -0.062298
  0.045658	 -0.022244	 -0.021501	  0.049721	 -0.000503	  0.016142	  0.011732	  0.019895	 -0.016207	  0.041696	  0.048352	 -0.047531	 -0.061453
  0.048883	 -0.046332	 -0.005244	  0.029580	 -0.011027	  0.012180	  0.003347	  0.014668	 -0.000914	  0.002794	  0.044303	 -0.044035	 -0.055281
  0.035176	 -0.060323	  0.015857	 -0.009647	 -0.028673	 -0.003718	  0.006515	 -0.010129	  0.018887	 -0.014880	  0.043518	 -0.048606	 -0.016884
  0.040078	 -0.032499	  0.018684	  0.003320	 -0.003521	  0.004204	 -0.009178	 -0.012909	  0.011689	 -0.015185	  0.034415	 -0.015832	 -0.001981
  0.008655	  0.006704	  0.005128	  0.008303	  0.002258	  0.011389	 -0.015454	  0.011287	  0.015444	 -0.025187	  0.031827	  0.017276	 -0.020561
  0.015114	 -0.003805	  0.010261	  0.015598	 -0.010886	  0.020922	 -0.011620	 -0.031179	 -0.007036	 -0.008788	 -0.004663	 -0.003532	 -0.010901
 -0.028065	 -0.051474	  0.032040	  0.024800	 -0.028386	  0.019975	 -0.039561	 -0.030697	 -0.005627	 -0.042848	 -0.022781	 -0.007221	  0.022720
 -0.021840	 -0.021672	  0.028564	  0.025000	 -0.047055	  0.001137	  0.003817	 -0.002504	  0.011577	 -0.023438	 -0.043054	  0.001211	  0.013487
  0.007098	 -0.004122	 -0.018936	 -0.022483	 -0.015620	 -0.016981	 -0.007352	  0.045534	  0.020442	 -0.002776	 -0.053548	 -0.010126	  0.014521
 -0.001943	 -0.025434	 -0.061560	 -0.021273	 -0.025878	  0.029202	 -0.014884	  0.046674	  0.007337	 -0.036417	 -0.013132	 -0.004326	  0.018583
 -0.024577	 -0.014600	 -0.094268	  0.016379	 -0.021478	  0.029482	 -0.005236	  0.009998	 -0.025807	 -0.046559	 -0.014150	  0.024305	  0.002968
 -0.023282	  0.023197	 -0.058139	  0.039246	 -0.005923	 -0.010930	  0.006362	 -0.001554	 -0.022276	 -0.040319	 -0.019736	  0.027334	 -0.022639
 -0.008382	  0.016067	  0.021665	  0.040526	  0.036020	 -0.025417	  0.021462	 -0.015925	 -0.009161	 -0.018028	  0.006072	  0.020839	 -0.001569
 -0.022598	  0.029672	  0.047743	  0.009919	  0.019814	 -0.001547	  0.004123	 -0.032715	  0.015140	  0.004920	  0.019411	  0.020314	  0.035694
 -0.025658	  0.071339	  0.011720	 -0.037256	  0.009257	  0.011190	  0.021402	 -0.032975	  0.011095	  0.018877	  0.018350	  0.026964	  0.062917
 -0.027786	  0.067330	 -0.011536	 -0.042602	  0.028658	  0.009843	  0.002662	 -0.024763	  0.001431	  0.038559	  0.009559	  0.039906	  0.034322
 -0.029388	  0.037240	  0.013450	 -0.045289	  0.028934	 -0.029077	 -0.004461	  0.034084	 -0.004105	  0.049399	 -0.022771	  0.005384	  0.030007
 -0.016894	  0.025747	  0.034448	 -0.062738	  0.029350	 -0.076536	 -0.010158	  0.029888	 -0.012458	  0.040137	 -0.060208	 -0.003348	  0.008741
 -0.025229	  0.035634	  0.044869	 -0.046098	  0.042877	 -0.022666	  0.010857	 -0.007511	  0.000822	  0.049449	 -0.056748	  0.029295	  0.009606
 -0.028055	  0.045418	  0.011893	  0.004762	  0.036799	 -0.025283	 -0.000131	 -0.026573	 -0.029182	  0.037354	 -0.014152	  0.059739	  0.002016
 -0.007184	  0.013355	  0.022988	 -0.007552	  0.035022	  0.000077	 -0.001688	 -0.059093	 -0.010705	  0.054006	  0.012492	  0.064866	 -0.006176
 -0.012690	 -0.017308	  0.030761	 -0.005841	  0.037908	  0.018204	  0.025853	 -0.048098	  0.024486	  0.033756	 -0.034507	  0.063619	 -0.023699
  0.004425	 -0.002474	  0.004584	 -0.006591	  0.008628	 -0.005388	  0.064849	 -0.046142	  0.047851	  0.035013	 -0.057522	  0.074923	 -0.039001
  0.011157	 -0.015093	  0.019027	 -0.013735	  0.016583	  0.002540	  0.079224	 -0.062011	  0.021165	  0.012470	 -0.025603	  0.074661	 -0.054859
  0.031797	 -0.046542	  0.025370	 -0.000238	  0.012109	 -0.038574	  0.069761	 -0.049794	  0.002230	  0.029412	 -0.044074	  0.069909	 -0.058796
 -0.007027	 -0.085957	  0.012325	 -0.003944	  0.000755	 -0.022128	  0.058352	 -0.019793	 -0.018285	  0.026231	 -0.014117	  0.041018	 -0.051054
 -0.004515	 -0.088558	  0.044703	 -0.035824	 -0.014881	 -0.006775	  0.052823	 -0.010925	 -0.027315	  0.042067	  0.014757	  0.051092	 -0.049232
  0.022243	 -0.050609	  0.023928	 -0.009320	 -0.032339	 -0.010414	  0.037833	 -0.055772	 -0.012017	  0.061734	  0.025935	  0.048339	 -0.050140
  0.031172	 -0.051105	  0.036562	 -0.014785	 -0.022314	 -0.032227	  0.037799	 -0.070453	 -0.021597	  0.057950	  0.021907	  0.040957	 -0.052119
  0.101015	 -0.073095	  0.050594	 -0.008708	  0.002342	 -0.046336	  0.031754	 -0.032037	 -0.028926	  0.080794	  0.027113	  0.061054	 -0.031279
  0.109097	 -0.057712	  0.095353	 -0.002958	  0.000018	 -0.071686	  0.054085	 -0.076947	  0.009935	  0.088047	  0.042167	  0.025562	 -0.004494
  0.099920	 -0.043304	  0.061384	 -0.015083	 -0.019982	 -0.052706	  0.047001	 -0.082548	  0.035450	  0.090395	  0.052842	  0.019769	  0.007096
  0.080118	 -0.008017	  0.022729	 -0.042299	 -0.001822	 -0.027249	  0.018504	 -0.066132	  0.001551	  0.058162	  0.054078	  0.023632	  0.010409
  0.096771	 -0.022090	  0.011178	 -0.020856	 -0.016595	  0.039778	  0.041315	 -0.037316	 -0.012007	  0.083190	  0.020434	  0.010417	 -0.000806
  0.067902	 -0.049495	 -0.006736	  0.006869	  0.016070	  0.038424	  0.031079	 -0.016716	 -0.043778	  0.102982	  0.014701	  0.010481	 -0.020200
  0.034974	 -0.045188	 -0.028514	  0.003537	  0.016029	  0.019357	  0.023852	 -0.028015	 -0.046123	  0.083065	  0.032245	 -0.007088	 -0.014729
  0.050666	 -0.021166	 -0.031277	 -0.014206	  0.041057	 -0.008008	  0.021249	 -0.043424	 -0.004926	  0.083535	  0.023488	 -0.008295	 -0.038249
  0.080026	  0.007757	  0.022798	  0.026595	  0.020816	 -0.019132	  0.007826	 -0.028507	  0.007785	  0.086029	  0.017239	  0.020553	 -0.047863
  0.078524	 -0.010130	  0.033626	  0.052818	  0.034065	 -0.046214	 -0.004761	 -0.032371	  0.004357	  0.119812	 -0.001360	  0.006666	 -0.037791
  0.046581	 -0.020165	  0.019133	  0.050887	  0.037237	 -0.075610	 -0.022815	 -0.049313	  0.007945	  0.101919	 -0.043378	 -0.021532	 -0.031868
  0.029199	 -0.009499	  0.006463	  0.048577	  0.014730	 -0.084193	 -0.023166	 -0.085598	 -0.027363	  0.094405	 -0.026803	 -0.031327	 -0.051794
  0.056357	 -0.029441	 -0.013838	  0.026249	  0.016167	 -0.057683	 -0.000543	 -0.100094	 -0.028785	  0.058781	 -0.036336	 -0.042443	 -0.085063
  0.072209	 -0.032438	 -0.011052	  0.028586	  0.038381	 -0.023080	 -0.002321	 -0.121496	 -0.008051	  0.014390	 -0.010210	 -0.086424	 -0.090447
  0.035433	 -0.027838	 -0.019971	  0.018050	  0.026225	 -0.022549	 -0.013426	 -0.138688	  0.023949	  0.016899	  0.020230	 -0.068108	 -0.046465
  0.056066	 -0.012175	 -0.030774	  0.031453	  0.022374	 -0.000205	 -0.020537	 -0.119896	  0.058907	  0.059426	  0.041117	 -0.034956	 -0.034448
  0.032877	 -0.013115	 -0.009928	  0.030784	  0.026786	  0.031120	  0.037219	 -0.140857	 -0.006338	  0.084901	  0.061270	 -0.027077	 -0.019660
  0.013422	 -0.043101	 -0.005248	  0.010289	  0.043124	  0.013922	  0.067716	 -0.137894	 -0.003455	  0.048831	  0.030998	 -0.047367	  0.008500
  0.041473	 -0.041474	 -0.033028	  0.031590	  0.035160	  0.034136	  0.068347	 -0.086337	  0.008036	  0.020724	  0.061023	 -0.074967	 -0.032921
  0.081056	 -0.012544	 -0.059872	  0.048502	  0.048058	  0.011093	  0.050877	 -0.070032	  0.006229	  0.042254	  0.064509	 -0.052145	 -0.074243
  0.070002	 -0.023620	 -0.062721	  0.054334	  0.025587	 -0.003156	  0.059447	 -0.080471	  0.003170	  0.083243	  0.051622	 -0.071854	 -0.057263
  0.092494	  0.001754	 -0.082727	  0.072303	  0.029481	 -0.012008	  0.088578	 -0.058373	  0.002495	  0.088432	  0.019476	 -0.041965	 -0.040844
  0.125005	  0.027131	 -0.062088	  0.043785	  0.061927	 -0.025077	  0.085731	 -0.042755	  0.000557	  0.103645	  0.022996	 -0.010281	 -0.049023
  0.095341	  0.008214	 -0.082562	  0.046844	  0.062303	  0.010865	  0.101033	 -0.053767	 -0.012624	  0.089689	  0.032762	 -0.027265	  0.006551
  0.035467	 -0.025559	 -0.089617	  0.049089	  0.044765	  0.053142	  0.079592	 -0.058099	 -0.020861	  0.090730	  0.034409	 -0.026821	  0.017523
  0.006226	 -0.067682	 -0.051743	  0.009333	  0.022254	  0.034406	  0.097204	 -0.062042	 -0.011700	  0.086981	  0.028368	 -0.026050	  0.023526
 -0.017734	 -0.075818	  0.011662	  0.004702	  0.038563	  0.033469	  0.099445	 -0.095334	  0.026546	  0.077046	  0.028749	 -0.010475	  0.047593
 -0.026075	 -0.078357	  0.001117	 -0.026398	  0.034404	  0.039311	  0.063204	 -0.136682	 -0.003787	  0.051518	  0.039525	 -0.029522	  0.030571
 -0.030489	 -0.070474	  0.003617	 -0.019217	  0.019550	  0.040726	  0.042657	 -0.160634	 -0.020296	  0.069463	  0.042291	 -0.054646	  0.033485
  0.024429	 -0.060866	  0.012407	 -0.026385	  0.022713	  0.021960	  0.015017	 -0.141562	  0.009974	  0.088964	  0.058073	 -0.034225	  0.016149
  0.044154	 -0.064428	  0.009538	 -0.055330	  0.046070	 -0.041904	  0.030982	 -0.119363	  0.026544	  0.097815	  0.053027	 -0.041092	  0.003935
  0.045954	 -0.096485	  0.014051	 -0.054860	  0.023628	  0.005347	  0.036630	 -0.100909	  0.026514	  0.097382	  0.016393	 -0.019147	  0.026261
  0.054048	 -0.081823	 -0.003460	 -0.045724	 -0.000927	  0.014068	  0.010728	 -0.128456	  0.031659	  0.077442	 -0.005364	 -0.025152	  0.009669
  0.042025	 -0.047302	  0.005077	  0.011814	 -0.005960	  0.030717	  0.030223	 -0.106667	  0.024641	  0.080571	 -0.033753	 -0.033860	  0.029585
  0.065793	  0.019102	  0.000421	  0.017254	 -0.001956	  0.042308	  0.032819	 -0.081159	  0.021220	  0.086672	  0.006007	 -0.033014	  0.060229
  0.094554	  0.050531	 -0.011768	  0.011368	  0.014710	  0.004360	  0.036505	 -0.100571	  0.000244	  0.087786	 -0.000300	 -0.032251	  0.047575
  0.120448	  0.027253	 -0.015487	 -0.004291	  0.037870	  0.020198	  0.097400	 -0.107494	 -0.046277	  0.100690	 -0.000336	 -0.044034	  0.059495
  0.085846	  0.013868	 -0.039832	 -0.047086	  0.038658	  0.002839	  0.110026	 -0.119530	 -0.054452	  0.132228	  0.025724	  0.002164	  0.020329
  0.076534	  0.004041	 -0.016850	 -0.017333	  0.038536	 -0.001525	  0.078616	 -0.130397	 -0.070955	  0.105307	  0.032327	 -0.014797	 -0.032640
  0.064441	  0.013316	  0.017932	  0.020314	  0.047547	  0.008986	  0.058089	 -0.130244	 -0.067561	  0.114867	  0.029278	 -0.024414	 -0.049023
  0.057958	  0.020913	 -0.016241	  0.044293	  0.024577	  0.013255	  0.053892	 -0.124392	 -0.064190	  0.092057	  0.042815	 -0.029810	 -0.035819
  0.064369	  0.023754	 -0.033981	  0.024386	  0.036654	 -0.004969	  0.046884	 -0.126632	 -0.033024	  0.051837	  0.083368	 -0.026294	 -0.019047
  0.069203	  0.034768	 -0.029846	  0.016583	  0.030840	 -0.043166	  0.037633	 -0.144951	 -0.010878	  0.045740	  0.073823	 -0.002912	  0.017472
  0.049037	  0.010591	 -0.016421	  0.012282	  0.034310	 -0.032690	  0.040143	 -0.157587	 -0.020236	  0.044074	  0.042988	 -0.021766	  0.015501
 -0.018721	 -0.008057	  0.008555	 -0.005681	  0.042008	 -0.010981	  0.030620	 -0.171656	 -0.021891	  0.047228	  0.010678	 -0.009425	  0.007763
 -0.017523	 -0.010875	  0.004438	 -0.013786	  0.001461	 -0.013792	  0.045801	 -0.166844	 -0.022296	  0.080200	  0.010229	  0.029146	  0.029952
 -0.031656	 -0.019499	  0.010040	 -0.002939	  0.081009	  0.016303	  0.050449	 -0.152877	  0.008135	  0.077511	 -0.013812	  0.055972	  0.045351
  0.034324	 -0.041453	  0.001926	 -0.008412	  0.084620	  0.008490	  0.068753	 -0.182022	 -0.001687	  0.069861	 -0.022652	  0.053950	  0.025414
  0.050377	 -0.055496	  0.009138	  0.006212	  0.078428	 -0.010250	  0.043745	 -0.163011	 -0.004131	  0.046487	 -0.038351	  0.047620	 -0.019098
  0.048815	 -0.043270	 -0.008438	  0.042798	  0.099851	 -0.039633	  0.067853	 -0.132514	 -0.003967	 -0.003843	  0.006705	  0.020956	 -0.009854
 -0.005606	 -0.026425	 -0.046160	  0.053319	  0.095840	  0.005219	  0.106489	 -0.136264	 -0.017826	  0.008894	  0.028304	 -0.003578	  0.018339
 -0.035555	 -0.038636	 -0.016616	  0.043838	  0.065826	  0.040799	  0.132720	 -0.148016	 -0.050499	  0.035601	  0.026910	 -0.015352	  0.009334
 -0.031730	 -0.037959	 -0.011814	  0.057055	  0.062733	  0.028682	  0.122179	 -0.187475	 -0.052059	  0.055875	  0.032436	  0.019813	  0.005925
 -0.021932	 -0.001799	 -0.019300	  0.057578	  0.046795	  0.014633	  0.129126	 -0.170660	 -0.027530	  0.084323	  0.041909	  0.055320	  0.050223
  0.013371	 -0.009142	 -0.004483	  0.099649	  0.034124	 -0.011526	  0.126628	 -0.158161	 -0.034395	  0.103227	  0.017425	  0.019660	  0.034962
  0.054112	 -0.006356	 -0.009337	  0.132110	  0.031743	 -0.044902	  0.157956	 -0.149601	 -0.022936	  0.112461	  0.009127	 -0.018429	  0.015110
  0.041977	  0.023818	 -0.031948	  0.128113	 -0.005878	 -0.016556	  0.167594	 -0.142246	  0.004533	  0.063316	  0.023997	 -0.018929	 -0.016021
  0.025303	  0.009782	 -0.048775	  0.106212	  0.000733	 -0.034223	  0.130650	 -0.151588	  0.023715	  0.028667	 -0.000105	 -0.006376	 -0.063872
  0.020267	 -0.019727	 -0.055987	  0.080031	  0.008021	 -0.027311	  0.129555	 -0.137992	  0.012630	  0.020515	  0.019547	 -0.015536	 -0.052890
  0.014135	 -0.040799	 -0.070733	  0.065885	  0.037497	 -0.022915	  0.108629	 -0.140549	  0.016697	  0.032322	  0.004849	 -0.011327	 -0.035584
  0.021462	 -0.043542	 -0.037331	  0.000029	  0.036457	 -0.000758	  0.081728	 -0.153920	  0.013007	  0.050176	  0.022692	 -0.015772	 -0.040682
  0.025172	 -0.045470	  0.002071	 -0.018937	  0.023512	  0.018729	  0.095360	 -0.136761	 -0.012055	  0.034283	  0.016061	 -0.028846	 -0.047113
  0.023550	 -0.035275	  0.039435	 -0.012480	  0.008571	  0.024892	  0.154122	 -0.139036	 -0.048424	  0.057964	  0.021403	 -0.033351	 -0.045039
  0.013303	 -0.028254	  0.046334	 -0.013147	 -0.007498	 -0.006040	  0.138150	 -0.193310	 -0.087794	  0.072961	 -0.015586	 -0.038116	 -0.050441
  0.024963	 -0.008393	  0.019587	 -0.011950	 -0.033412	 -0.026010	  0.123386	 -0.224949	 -0.096189	  0.098125	 -0.034004	 -0.069337	 -0.001530
  0.038801	  0.006464	  0.041840	 -0.009067	 -0.013310	 -0.028074	  0.111371	 -0.231360	 -0.065828	  0.101983	 -0.023730	 -0.056951	 -0.001141
  0.025715	 -0.005622	  0.041376	 -0.003122	  0.000414	 -0.024118	  0.121806	 -0.227486	 -0.036960	  0.086335	 -0.011066	 -0.011219	 -0.014696
  0.031594	  0.009538	  0.023431	  0.051269	  0.034965	 -0.042370	  0.116860	 -0.209162	 -0.043220	  0.080842	  0.019005	 -0.011208	 -0.021219
  0.015019	  0.029864	 -0.015209	  0.032706	  0.052778	 -0.060967	  0.131040	 -0.179327	 -0.050071	  0.088713	  0.041817	 -0.049203	  0.009453
  0.032669	  0.019506	 -0.040444	  0.025966	  0.032486	 -0.045706	  0.143991	 -0.181002	 -0.061095	  0.069127	  0.035144	 -0.060683	  0.029904
  0.032632	 -0.000121	 -0.052394	  0.055397	  0.003320	 -0.087926	  0.140022	 -0.181745	 -0.037946	  0.052792	  0.044735	 -0.030388	  0.000739
  0.004252	  0.020955	 -0.044958	  0.049579	  0.012513	 -0.073547	  0.127013	 -0.198295	 -0.059384	  0.043387	  0.038636	 -0.018741	 -0.006521
  0.016428	 -0.001139	 -0.011251	  0.054951	  0.032746	 -0.084419	  0.122689	 -0.201109	 -0.066671	  0.052521	  0.049508	 -0.026803	  0.016276
  0.011470	 -0.009198	  0.022284	  0.016075	  0.026496	 -0.083159	  0.135185	 -0.174254	 -0.043620	  0.064601	  0.081525	  0.004202	  0.008569
  0.025423	 -0.031416	  0.067046	  0.014603	 -0.019736	 -0.038849	  0.133264	 -0.182636	 -0.083012	  0.032431	  0.123395	 -0.020033	 -0.023220
  0.018852	 -0.013244	  0.060092	  0.002759	 -0.013839	 -0.013454	  0.136672	 -0.203792	 -0.101445	  0.025099	  0.097257	 -0.037570	 -0.035108
  0.037075	 -0.009820	  0.054113	  0.000359	 -0.030802	 -0.017227	  0.157640	 -0.188676	 -0.094649	  0.052926	  0.067026	 -0.039188	 -0.036734
  0.064501	 -0.013455	  0.044343	 -0.041399	 -0.041695	  0.010023	  0.150725	 -0.168588	 -0.090042	  0.040427	  0.069182	 -0.033101	 -0.022707
  0.080535	 -0.003974	  0.067881	 -0.050257	 -0.019738	 -0.031285	  0.119420	 -0.166940	 -0.104101	  0.033490	  0.063456	 -0.039314	 -0.004357
  0.079456	 -0.021592	  0.055540	 -0.032658	 -0.041122	 -0.052174	  0.104423	 -0.184379	 -0.119790	  0.034483	  0.087164	 -0.010208	 -0.013204
  0.080134	 -0.026702	  0.040494	 -0.018373	 -0.019869	 -0.044155	  0.104527	 -0.170960	 -0.106415	  0.050411	  0.098824	 -0.010521	 -0.010712
  0.082340	  0.018811	  0.025506	  0.032532	  0.001364	 -0.026565	  0.104935	 -0.169229	 -0.123644	  0.040868	  0.094427	  0.012671	 -0.023555
  0.043845	  0.025973	  0.038078	  0.004331	  0.029980	 -0.001258	  0.094478	 -0.149475	 -0.145755	  0.025578	  0.094263	  0.002772	 -0.006797
  0.016606	  0.001958	 -0.002801	 -0.027042	  0.044499	 -0.037221	  0.080959	 -0.145183	 -0.121667	  0.034691	  0.078797	 -0.018495	 -0.028961
  0.026650	  0.017793	 -0.024876	 -0.013079	  0.037373	 -0.004202	  0.075087	 -0.144993	 -0.133123	  0.026180	  0.038337	  0.049837	 -0.040034
  0.044923	  0.067998	 -0.018137	 -0.042528	  0.020720	  0.021343	  0.076874	 -0.133760	 -0.135512	  0.019737	  0.011567	  0.061580	 -0.063301
  0.048117	  0.056424	 -0.020984	  0.002572	  0.021070	 -0.029994	  0.079366	 -0.125540	 -0.087396	  0.019782	  0.022830	  0.028825	 -0.091802
  0.016534	  0.024675	  0.000178	  0.031149	 -0.006237	 -0.029317	  0.053432	 -0.109801	 -0.084766	  0.035028	  0.053964	  0.076177	 -0.071555
  0.019173	  0.028159	 -0.003498	  0.024958	  0.015766	 -0.027740	  0.066872	 -0.129893	 -0.082278	  0.054695	  0.045312	  0.073890	 -0.047877
  0.015930	 -0.007878	  0.012251	  0.039645	  0.035022	 -0.042092	  0.083102	 -0.112982	 -0.074472	  0.044225	  0.049690	  0.043250	 -0.077095
  0.009817	 -0.036109	  0.027060	  0.026324	  0.037011	 -0.042192	  0.112056	 -0.120130	 -0.080665	  0.042723	  0.025470	  0.059166	 -0.093358
  0.012974	 -0.028283	  0.027879	  0.013906	  0.034290	  0.002409	  0.110426	 -0.156085	 -0.083932	  0.045432	  0.020829	  0.028454	 -0.110108
  0.021541	 -0.009259	  0.010586	  0.021642	 -0.000027	 -0.015535	  0.097713	 -0.138358	 -0.059850	  0.032901	  0.012832	 -0.000968	 -0.100244
  0.009068	 -0.000340	  0.010509	  0.012770	  0.018556	 -0.024451	  0.089033	 -0.118794	 -0.029519	  0.054332	  0.020411	 -0.037395	 -0.080151
 -0.001882	  0.019859	  0.034651	  0.072205	  0.012383	 -0.001919	  0.075366	 -0.131726	 -0.053563	  0.068927	  0.028097	 -0.059293	 -0.078392
 -0.034274	  0.048189	  0.020180	  0.097165	  0.062128	  0.008975	  0.080938	 -0.111691	 -0.073277	  0.074877	  0.044426	 -0.085135	 -0.070753
 -0.042724	  0.027770	  0.016390	  0.068828	  0.101294	  0.057415	  0.101374	 -0.085976	 -0.075540	  0.067541	  0.062005	 -0.108730	 -0.048003
 -0.022708	  0.013088	  0.026656	  0.049589	  0.086804	  0.013008	  0.092014	 -0.123914	 -0.084834	  0.077118	  0.064962	 -0.064589	 -0.038880
  0.003923	  0.030733	  0.022959	  0.035412	  0.103108	 -0.000812	  0.114615	 -0.140365	 -0.098129	  0.079555	  0.079711	 -0.027668	 -0.078951
 -0.011528	  0.022089	  0.052302	  0.026731	  0.085006	 -0.013134	  0.143847	 -0.147139	 -0.138630	  0.091867	  0.087958	 -0.012053	 -0.087642
 -0.016958	  0.033783	  0.077861	 -0.005855	  0.079893	 -0.019628	  0.123737	 -0.172148	 -0.115520	  0.114190	  0.094585	 -0.020988	 -0.087361
 -0.058708	  0.011323	  0.074825	  0.028321	  0.071754	 -0.040798	  0.132117	 -0.153262	 -0.094332	  0.082980	  0.068133	 -0.018010	 -0.089203
 -0.032363	  0.020654	  0.049044	  0.064468	  0.011611	 -0.022933	  0.140815	 -0.146126	 -0.072940	  0.067207	  0.087677	 -0.003931	 -0.094912
  0.000587	  0.051495	  0.067036	  0.072373	 -0.016329	 -0.009484	  0.127474	 -0.120122	 -0.052933	  0.080447	  0.102129	  0.003161	 -0.116006
 -0.000600	  0.036477	  0.076292	  0.112025	 -0.013861	 -0.001878	  0.142673	 -0.123427	 -0.070391	  0.072473	  0.091489	  0.031001	 -0.132100
 -0.005952	 -0.004700	  0.067075	  0.110757	 -0.021034	  0.009938	  0.152135	 -0.108075	 -0.090597	  0.104232	  0.068304	  0.034693	 -0.100893
 -0.016106	 -0.028971	  0.032729	  0.102403	 -0.027823	 -0.024764	  0.138912	 -0.069495	 -0.092817	  0.084748	  0.065441	  0.048463	 -0.079091
 -0.020339	 -0.007027	  0.053185	  0.081176	 -0.036504	 -0.037603	  0.143178	 -0.079271	 -0.128061	  0.060320	  0.052188	  0.074794	 -0.051683
 -0.023263	 -0.009047	  0.037998	  0.055552	 -0.058359	 -0.033199	  0.130013	 -0.084809	 -0.122180	  0.041105	  0.064361	  0.085634	 -0.056319
 -0.000672	 -0.010163	  0.034458	  0.046217	 -0.026575	 -0.016567	  0.118591	 -0.084476	 -0.131089	  0.021237	  0.033265	  0.072941	 -0.058410
 -0.009655	 -0.032858	  0.084187	  0.047516	  0.000591	  0.026256	  0.076831	 -0.064042	 -0.129876	  0.013205	  0.037872	  0.042347	 -0.073445
  0.023969	 -0.033946	  0.075669	  0.010431	  0.026458	  0.039639	  0.061385	 -0.100648	 -0.125071	  0.036407	  0.073318	  0.008628	 -0.077173
  0.011253	 -0.033860	  0.070396	 -0.023505	  0.020175	  0.051655	  0.075774	 -0.117369	 -0.108726	  0.042763	  0.054842	 -0.019338	 -0.134200
  0.035689	 -0.045676	  0.079722	  0.010229	 -0.028624	  0.064925	  0.102126	 -0.091503	 -0.055418	  0.036020	  0.052400	 -0.031898	 -0.151079
  0.043700	 -0.056757	  0.108431	  0.008636	 -0.024929	  0.059065	  0.100449	 -0.072417	 -0.067137	  0.054551	  0.051622	 -0.022653	 -0.126121
  0.021007	 -0.049814	  0.085334	  0.004354	 -0.024915	  0.022818	  0.086128	 -0.074458	 -0.053156	  0.066601	  0.031389	 -0.006666	 -0.100213
 -0.019340	 -0.033641	  0.047603	 -0.016742	 -0.013290	  0.000445	  0.081949	 -0.080541	 -0.010187	  0.071387	  0.042714	 -0.011378	 -0.057698
 -0.005256	 -0.039282	  0.051918	  0.006667	 -0.018918	  0.011302	  0.065681	 -0.101391	 -0.023002	  0.071487	  0.052953	 -0.038469	 -0.060893
  0.012740	 -0.041836	  0.026664	  0.007987	 -0.002371	  0.010345	  0.106589	 -0.126211	 -0.009676	  0.067432	  0.057942	 -0.019280	 -0.095620
  0.026164	 -0.030597	 -0.003032	 -0.005499	 -0.010473	  0.000557	  0.160644	 -0.132749	  0.028071	  0.075949	  0.049558	 -0.013681	 -0.093108
  0.026359	 -0.047277	  0.004205	  0.020047	 -0.000839	 -0.027386	  0.129970	 -0.116526	  0.025142	  0.094941	  0.056882	 -0.029677	 -0.095931
  0.054397	 -0.050857	  0.005991	  0.016951	 -0.006932	 -0.016486	  0.116827	 -0.128815	 -0.016696	  0.090194	  0.031230	 -0.040901	 -0.084442
  0.073892	 -0.038965	  0.034695	  0.014284	  0.010273	  0.013940	  0.127287	 -0.113160	 -0.077614	  0.075649	  0.051409	 -0.038645	 -0.093925
  0.069492	 -0.072236	  0.088491	  0.014507	  0.020290	  0.033284	  0.121162	 -0.080895	 -0.089844	  0.060074	  0.062600	 -0.053217	 -0.101654
  0.038908	 -0.086358	  0.079100	  0.040965	 -0.008746	  0.042743	  0.112777	 -0.102635	 -0.069126	  0.073524	  0.068606	 -0.078380	 -0.118504
  0.052392	 -0.078604	  0.031963	  0.058642	 -0.034855	  0.091571	  0.129847	 -0.124415	 -0.051080	  0.093717	  0.057512	 -0.058292	 -0.118939
  0.079250	 -0.060825	  0.054839	  0.043002	 -0.020631	  0.085050	  0.149103	 -0.123825	 -0.022997	  0.072968	  0.082171	 -0.043873	 -0.102882
  0.090150	 -0.021460	  0.011704	  0.062582	  0.026710	  0.088585	  0.131572	 -0.115364	 -0.024661	  0.061472	  0.088485	 -0.010254	 -0.086209
  0.068499	  0.004249	 -0.019325	  0.085998	  0.014601	  0.088895	  0.116011	 -0.133371	 -0.042579	  0.025738	  0.079731	 -0.036134	 -0.109490
  0.042454	 -0.006104	  0.016924	  0.078477	  0.019067	  0.113071	  0.103872	 -0.127451	 -0.053838	  0.028675	  0.094788	 -0.040849	 -0.116720
  0.035884	  0.014980	  0.028706	  0.049560	  0.018282	  0.112591	  0.089139	 -0.104601	 -0.054421	  0.067067	  0.087039	 -0.028543	 -0.086627
  0.018842	 -0.015259	  0.052062	  0.058650	  0.013762	  0.086788	  0.077654	 -0.083427	 -0.017033	  0.079543	  0.090729	 -0.046577	 -0.065363
  0.015945	 -0.053797	  0.068712	  0.060816	  0.008416	  0.092810	  0.097731	 -0.056860	  0.006109	  0.062096	  0.110758	 -0.017872	 -0.087566
  0.024731	 -0.050720	  0.094122	  0.052988	 -0.008755	  0.063340	  0.124036	 -0.080670	 -0.017095	  0.037348	  0.104023	 -0.058332	 -0.114548
  0.038241	 -0.010466	  0.068488	  0.047599	  0.015734	  0.092730	  0.143058	 -0.075895	 -0.054084	  0.009761	  0.056559	 -0.075169	 -0.079521
  0.034446	  0.023887	  0.061267	  0.059154	  0.011102	  0.109462	  0.158471	 -0.070427	 -0.040219	  0.013114	  0.049205	 -0.061577	 -0.096353
 -0.001751	 -0.012896	  0.003109	  0.085155	  0.021477	  0.108196	  0.190501	 -0.082762	 -0.025436	  0.006554	  0.046108	 -0.036696	 -0.126905
 -0.003761	 -0.066114	 -0.011186	  0.073718	 -0.004010	  0.099107	  0.173864	 -0.113429	 -0.025952	  0.032232	  0.040871	 -0.031197	 -0.146287
  0.025334	 -0.055347	  0.009319	  0.080908	 -0.005815	  0.082173	  0.161080	 -0.088910	 -0.018313	  0.025615	  0.039257	 -0.038624	 -0.146421
 -0.001531	 -0.031769	  0.050497	  0.075521	  0.037172	  0.054482	  0.118199	 -0.060263	 -0.026695	  0.047379	  0.019156	 -0.011580	 -0.159883
  0.010205	 -0.021362	  0.030538	  0.084646	  0.051983	  0.038250	  0.103301	 -0.050362	 -0.052165	  0.072574	  0.020969	  0.003890	 -0.144378
  0.024657	  0.014461	 -0.000812	  0.086883	  0.027752	  0.013389	  0.110326	 -0.058142	 -0.033660	  0.077276	  0.050502	 -0.000763	 -0.125589
  0.006927	  0.013504	 -0.005353	  0.053821	  0.038615	  0.035587	  0.122838	 -0.067180	 -0.002930	  0.097086	  0.073966	 -0.016668	 -0.126868
 -0.016672	 -0.007944	  0.000204	  0.031727	  0.098358	  0.066572	  0.140400	 -0.050224	  0.023670	  0.076316	  0.044367	  0.012906	 -0.086882
  0.012072	 -0.022946	 -0.027717	  0.039662	  0.098952	  0.075319	  0.133476	 -0.024100	  0.016115	  0.045888	  0.033742	  0.024010	 -0.077037
  0.033824	 -0.037068	 -0.025507	  0.052367	  0.122211	  0.098019	  0.125961	 -0.005504	 -0.002843	  0.063758	  0.019431	  0.014152	 -0.061253
  0.045537	 -0.029661	  0.030922	  0.047938	  0.083855	  0.099422	  0.171147	 -0.034428	  0.006473	  0.076035	  0.027017	  0.024756	 -0.082583
  0.078916	 -0.013543	  0.037460	  0.038595	  0.035488	  0.067863	  0.191409	 -0.049722	  0.003863	  0.082960	  0.034422	  0.025983	 -0.068319
  0.117220	 -0.027294	  0.022372	  0.019037	  0.024826	  0.070184	  0.164349	 -0.051962	  0.004718	  0.055733	  0.085556	  0.019843	 -0.069696
  0.077475	 -0.006190	  0.002716	  0.020093	  0.044528	  0.073736	  0.137297	 -0.010175	  0.003759	  0.049212	  0.089841	  0.000397	 -0.078368
  0.072818	 -0.001894	  0.022561	  0.032046	  0.062566	  0.081722	  0.171414	 -0.008304	  0.013091	  0.028717	  0.084715	  0.011021	 -0.099048
  0.050284	  0.000605	  0.035826	  0.031756	  0.055695	  0.044447	  0.189703	 -0.006500	 -0.004349	  0.040678	  0.053302	  0.030466	 -0.099608
  0.008537	  0.022068	  0.044881	  0.042856	  0.058481	  0.054853	  0.188776	  0.012992	 -0.016985	  0.031837	  0.013433	 -0.012161	 -0.098525
  0.057477	 -0.006304	  0.026725	  0.026814	  0.076619	  0.061278	  0.177934	 -0.012638	 -0.028059	  0.010602	 -0.003899	 -0.032680	 -0.082197
  0.085630	 -0.040986	  0.010636	  0.015775	  0.047962	  0.023219	  0.167603	 -0.033649	 -0.069884	  0.013910	  0.010596	 -0.009510	 -0.083696
  0.080603	 -0.092805	  0.030883	  0.033439	  0.020426	  0.023892	  0.122588	 -0.037870	 -0.060449	  0.018527	  0.035280	 -0.021413	 -0.056678
  0.067221	 -0.098501	  0.042901	  0.069890	  0.043032	  0.036292	  0.098519	 -0.049304	 -0.046736	  0.065269	  0.025409	  0.001990	 -0.039255
  0.053925	 -0.056787	 -0.006367	  0.073241	  0.073415	  0.059384	  0.082273	 -0.057585	 -0.025892	  0.068165	  0.020170	  0.005407	 -0.054832
  0.066630	 -0.058780	 -0.015310	  0.050941	  0.076981	  0.082903	  0.071431	 -0.052258	 -0.010340	  0.059866	  0.002992	  0.019556	 -0.079040
  0.090786	 -0.063492	  0.011957	  0.042433	  0.038796	  0.103295	  0.071219	 -0.058736	 -0.010907	  0.042446	 -0.001367	  0.025201	 -0.116364
  0.094310	 -0.080973	  0.005578	  0.048219	  0.011248	  0.093969	  0.050921	 -0.063872	 -0.009291	  0.037424	 -0.005340	  0.047855	 -0.124769
  0.096368	 -0.089351	  0.013338	  0.054273	  0.020405	  0.060350	  0.072508	 -0.037464	 -0.015260	  0.076076	  0.028942	  0.056571	 -0.116685
  0.092468	 -0.077162	  0.032323	  0.041937	  0.054045	  0.028006	  0.058175	 -0.042751	  0.005230	  0.065246	  0.008467	  0.047287	 -0.105056
  0.061873	 -0.070180	  0.034312	  0.050744	  0.065469	  0.026005	  0.055939	 -0.047429	  0.052717	  0.046698	  0.003187	  0.060569	 -0.100367
  0.074797	 -0.049285	  0.074368	  0.065639	  0.098331	 -0.013139	  0.081731	 -0.031789	  0.064178	  0.011439	  0.006469	  0.026882	 -0.097269
  0.074208	 -0.031616	  0.078542	  0.060397	  0.093062	 -0.018228	  0.094907	 -0.007534	  0.055602	  0.005546	  0.026224	  0.039848	 -0.109473
  0.062016	 -0.023615	  0.061154	  0.050292	  0.051644	 -0.001764	  0.110097	 -0.016906	  0.042288	  0.033151	  0.029633	  0.023413	 -0.089132
  0.071231	 -0.048446	  0.085805	  0.039711	  0.016547	 -0.020114	  0.091467	 -0.003103	  0.026725	  0.060878	  0.037020	 -0.029304	 -0.063207
  0.103138	 -0.038020	  0.102990	  0.022464	 -0.003779	 -0.021464	  0.047972	 -0.022096	  0.028894	  0.040146	  0.022746	 -0.005469	 -0.063973
  0.091769	 -0.007747	  0.107015	  0.010076	 -0.024980	  0.004138	  0.013823	  0.003355	  0.026283	  0.014275	  0.038505	  0.015134	 -0.050595
  0.102981	  0.018614	  0.078017	  0.020509	 -0.027704	  0.037446	  0.026993	 -0.006550	  0.011993	  0.009864	  0.064193	 -0.022871	 -0.091409
  0.101062	 -0.021870	  0.053903	  0.049587	 -0.014042	  0.010321	  0.032287	 -0.035705	  0.034470	 -0.005930	  0.063709	 -0.018439	 -0.111596
  0.098101	 -0.064729	  0.076026	  0.057103	 -0.011995	 -0.005927	  0.046175	 -0.058774	  0.040880	  0.023454	  0.031366	  0.017769	 -0.084958
  0.081191	 -0.028472	  0.059560	  0.037615	  0.005473	 -0.010046	  0.069559	 -0.067715	  0.043103	  0.014748	 -0.009545	  0.061729	 -0.077729
  0.075868	 -0.001272	  0.030289	  0.057427	  0.026218	 -0.027905	  0.077310	 -0.070690	  0.051355	 -0.010785	 -0.026516	  0.041564	 -0.056867
  0.095922	 -0.057501	 -0.003620	  0.038691	  0.006624	 -0.046837	  0.044083	 -0.052201	  0.031253	  0.006693	 -0.015398	  0.025587	 -0.060627
  0.082619	 -0.083370	 -0.027739	  0.033942	 -0.014973	 -0.036581	  0.054421	 -0.059103	  0.037447	  0.005481	 -0.012061	  0.033178	 -0.061560
  0.063379	 -0.052397	 -0.021358	  0.043748	 -0.011711	 -0.034188	  0.053076	 -0.081760	  0.025222	 -0.002991	  0.015350	  0.065224	 -0.079847
  0.057611	 -0.045964	 -0.006639	  0.043000	 -0.006714	 -0.019177	  0.078729	 -0.075109	  0.006482	  0.019732	  0.012774	  0.068694	 -0.098916
  0.101182	 -0.031294	  0.015166	  0.030912	  0.038811	 -0.009127	  0.071904	 -0.093494	  0.015976	  0.019249	 -0.005615	  0.018324	 -0.093287
  0.117419	 -0.034090	  0.041324	  0.055126	  0.041107	  0.019426	  0.054901	 -0.107142	  0.037260	  0.009313	  0.020582	  0.045882	 -0.072504
  0.118401	 -0.075489	  0.071429	  0.069225	  0.026846	  0.027142	  0.044951	 -0.096105	  0.010468	  0.000844	  0.025628	  0.046126	 -0.077748
