# Supplementary material for: A fluorescent photoimmunoconjugate for imaging of cholesteatoma
Source: Sci Rep. 2022 Nov 19;12:19905. doi: 10.1038/s41598-022-22072-9 (PMC9675863; doi:10.1038/s41598-022-22072-9)
Supplement: Supplementary file 2 — Supplementary Information 2. [file 41598_2022_22072_MOESM2_ESM.zip › Data/ABR-69-7]

:RUN-7	LEVEL SWEEP	TEMP:NaN	6/13/2018	3:04 PM	NaNHR:
:SW EAR: R	SW FREQ: 45.25	# AVERAGES: 512	REP RATE (/sec): 40	DRIVER: RS Tweeter	SAMPLE (�sec): 40	
:NOTES-
:CHAMBER-CH4B-PXI
:CFTS Version: V2.7.2 (R850)
:LEVELS:20;25;30;35;40;45;50;55;60;65;70;75;80;
:DATA
  0.031589	  0.017348	  0.022970	  0.068440	  0.033864	  0.007273	  0.031812	  0.007118	 -0.000970	 -0.001291	  0.019740	  0.074787	  0.011843
  0.020953	  0.024271	  0.041687	  0.056300	  0.047334	  0.019420	  0.045547	  0.022506	 -0.007594	  0.001884	 -0.004772	  0.063482	  0.008750
  0.003370	  0.032582	  0.069880	  0.032205	  0.041357	  0.035359	  0.045069	  0.029290	 -0.052655	 -0.009100	 -0.010744	  0.039265	  0.000545
 -0.006455	  0.028251	  0.062779	  0.007861	 -0.005889	  0.030883	  0.030708	  0.026585	 -0.063736	 -0.008093	 -0.027185	  0.017406	 -0.014042
 -0.028379	  0.040869	  0.071989	 -0.007740	 -0.026434	  0.029757	 -0.003816	  0.002842	 -0.046384	 -0.010273	 -0.036958	 -0.007088	 -0.011803
 -0.003780	  0.044547	  0.075832	 -0.032753	 -0.006988	  0.062278	  0.000907	  0.008030	 -0.031124	 -0.018371	 -0.008244	 -0.038235	  0.008589
 -0.001687	  0.052394	  0.058301	 -0.029978	 -0.008587	  0.047922	  0.001763	 -0.008543	 -0.011167	 -0.012975	 -0.009599	 -0.045564	  0.005040
  0.019737	  0.025833	  0.038469	 -0.018364	 -0.024300	 -0.004926	  0.027858	 -0.003689	  0.007903	 -0.042965	  0.028341	 -0.039819	  0.008874
  0.012564	  0.002355	  0.009654	 -0.001348	 -0.027426	 -0.029607	  0.019819	  0.021020	  0.020525	 -0.038187	  0.052021	 -0.013151	 -0.000241
 -0.011321	 -0.003505	  0.006891	  0.025932	 -0.013655	 -0.010325	  0.014951	  0.035901	  0.015545	  0.032741	  0.044415	 -0.008723	 -0.015175
  0.010647	 -0.024858	 -0.008667	  0.026269	  0.002588	 -0.007399	  0.029891	  0.015693	  0.003149	  0.030569	  0.040322	  0.035420	 -0.012699
  0.004694	 -0.028350	 -0.029085	 -0.019357	 -0.011715	  0.000627	  0.022927	 -0.006430	  0.023945	 -0.002577	  0.027776	  0.060043	 -0.008569
  0.006586	 -0.038751	 -0.022983	 -0.032465	 -0.042308	 -0.024450	 -0.038817	 -0.012054	  0.033182	 -0.005464	  0.025896	  0.029081	 -0.018474
 -0.010117	 -0.067038	 -0.048510	 -0.017635	 -0.018556	 -0.020340	 -0.054498	 -0.040968	  0.024278	 -0.004873	 -0.020522	 -0.007751	  0.003839
  0.017180	 -0.093659	 -0.061852	 -0.004500	 -0.003126	 -0.036192	 -0.064996	 -0.024813	  0.006571	  0.023667	 -0.013123	  0.008026	  0.008850
  0.018676	 -0.080240	 -0.046612	 -0.005659	  0.010423	 -0.044085	 -0.058389	 -0.015490	  0.004670	  0.026051	 -0.012962	 -0.014582	  0.005760
 -0.012229	 -0.016092	 -0.052724	 -0.027375	  0.001908	 -0.005220	 -0.019133	 -0.015790	 -0.013068	  0.026162	 -0.029561	 -0.041217	  0.011538
 -0.040864	  0.016882	 -0.056240	 -0.009210	  0.021200	 -0.021168	 -0.008032	  0.001037	  0.002920	  0.016753	 -0.025087	 -0.047723	  0.000034
 -0.040482	  0.049027	 -0.063287	 -0.008120	  0.021233	 -0.015851	 -0.018430	 -0.010863	  0.025991	  0.011666	 -0.017782	 -0.046695	  0.003341
  0.009317	  0.018135	 -0.068490	 -0.002503	  0.009076	 -0.013956	 -0.005140	 -0.031381	  0.058020	 -0.015323	 -0.021972	 -0.016962	  0.003999
  0.032823	  0.005549	 -0.025348	 -0.023600	 -0.023494	 -0.026443	  0.046914	 -0.018189	  0.068858	 -0.027465	 -0.042052	 -0.009981	 -0.005404
  0.008595	  0.007762	  0.016666	 -0.047890	 -0.017956	 -0.026448	  0.018657	  0.003509	  0.063305	 -0.032154	 -0.060455	 -0.015619	 -0.040690
  0.028124	  0.014250	  0.021267	 -0.055379	  0.005055	  0.005807	 -0.020154	  0.033801	  0.031541	 -0.043505	 -0.060120	 -0.029569	 -0.053327
  0.010608	  0.014994	  0.038021	 -0.019273	 -0.018883	 -0.023504	 -0.061957	  0.017400	  0.022887	 -0.046552	 -0.042617	 -0.032376	 -0.054743
  0.004161	  0.037738	  0.016972	 -0.003127	 -0.020939	 -0.047491	 -0.061799	  0.019226	 -0.004261	 -0.001200	 -0.046986	 -0.017105	 -0.064683
  0.008639	  0.057729	 -0.002034	 -0.013409	  0.018381	 -0.029478	 -0.034390	  0.013504	 -0.016767	  0.008417	 -0.035482	 -0.013010	 -0.026545
 -0.012175	  0.008233	 -0.007345	 -0.029598	  0.048594	  0.007259	 -0.013765	 -0.044105	 -0.007220	 -0.002709	 -0.032219	 -0.043529	  0.007086
  0.000664	 -0.005821	  0.018681	 -0.018378	  0.027374	  0.009519	 -0.006101	 -0.041129	 -0.042829	 -0.009788	 -0.037800	  0.003687	  0.056389
 -0.004919	  0.028969	  0.017639	  0.013309	  0.015618	 -0.007800	  0.030544	 -0.048322	 -0.047379	 -0.026145	 -0.009921	  0.053026	  0.153915
 -0.023355	  0.043895	 -0.016470	  0.006342	  0.023885	 -0.019890	  0.040839	 -0.068398	 -0.050088	  0.013335	  0.055453	  0.070247	  0.235421
 -0.025223	  0.036503	 -0.019378	  0.002239	  0.008299	 -0.007049	  0.043181	 -0.064467	 -0.049856	  0.074935	  0.118868	  0.126475	  0.282264
  0.016696	  0.042814	 -0.001817	  0.009644	  0.018317	 -0.006230	  0.066306	 -0.104890	  0.014137	  0.095324	  0.171157	  0.189020	  0.289549
  0.045429	  0.036756	 -0.004414	  0.007059	  0.076269	 -0.017221	  0.080217	 -0.119052	  0.063943	  0.159572	  0.241734	  0.217323	  0.313112
  0.057876	  0.066603	  0.000277	  0.030133	  0.086226	 -0.032541	  0.078165	 -0.096617	  0.087358	  0.204367	  0.290431	  0.229885	  0.344739
  0.038777	  0.069768	  0.024108	  0.035089	  0.079733	 -0.002791	  0.053044	 -0.074711	  0.099213	  0.180510	  0.335820	  0.245322	  0.326416
  0.057657	  0.041601	 -0.004057	  0.058466	  0.062153	  0.007953	  0.018484	 -0.062937	  0.109179	  0.171430	  0.343897	  0.202880	  0.290481
  0.053049	  0.025213	  0.030724	  0.095819	  0.017855	 -0.032638	  0.009810	 -0.015947	  0.106471	  0.155309	  0.277760	  0.139287	  0.245216
  0.010726	 -0.002200	  0.020584	  0.057961	  0.015903	 -0.045222	  0.039537	  0.015455	  0.153401	  0.155223	  0.232447	  0.092071	  0.146024
 -0.007837	 -0.010544	 -0.008344	  0.030451	  0.002780	 -0.049523	  0.032281	  0.024100	  0.161491	  0.142659	  0.205308	  0.016974	  0.051086
 -0.007484	 -0.032928	  0.000361	  0.040862	  0.045467	 -0.032642	  0.026243	  0.022003	  0.138892	  0.114495	  0.146131	 -0.068266	 -0.025287
 -0.004818	 -0.005742	  0.002080	  0.039203	  0.069075	 -0.054955	  0.031358	  0.043881	  0.121678	  0.072636	  0.095403	 -0.120402	 -0.085221
  0.014796	  0.000752	 -0.031834	  0.037515	  0.067817	 -0.044341	  0.035170	  0.044219	  0.096230	 -0.013069	  0.011722	 -0.171903	 -0.106638
  0.016784	  0.017296	 -0.044211	  0.036595	  0.061353	 -0.032059	  0.041828	  0.027540	  0.058777	 -0.057469	 -0.077759	 -0.247833	 -0.162111
  0.011174	  0.041311	 -0.021495	  0.055654	  0.032848	 -0.021093	  0.031530	  0.027391	 -0.001541	 -0.072737	 -0.092862	 -0.274658	 -0.197968
  0.041756	  0.056310	 -0.001237	  0.064686	 -0.009122	 -0.018802	  0.017071	  0.015368	 -0.011405	 -0.123971	 -0.153882	 -0.274346	 -0.188459
 -0.006000	  0.028585	  0.009272	  0.069656	 -0.022306	 -0.035174	  0.067680	 -0.009676	 -0.040880	 -0.136547	 -0.212398	 -0.290850	 -0.218318
 -0.039777	  0.012616	  0.006346	  0.045003	 -0.012720	 -0.055220	  0.077037	 -0.053471	 -0.047302	 -0.147845	 -0.199713	 -0.312590	 -0.206070
 -0.004493	 -0.010586	  0.014526	  0.043372	  0.003780	 -0.044716	  0.082382	 -0.098536	 -0.066065	 -0.119302	 -0.229785	 -0.324527	 -0.121366
  0.006741	 -0.031565	  0.043316	  0.040238	  0.017659	 -0.036823	  0.080580	 -0.102686	 -0.089091	 -0.153253	 -0.230447	 -0.275749	 -0.074259
  0.036217	  0.003798	  0.075503	  0.022474	  0.020845	 -0.050629	  0.050347	 -0.110556	 -0.069293	 -0.132314	 -0.208049	 -0.207973	 -0.021146
  0.045664	  0.020099	  0.056387	  0.016609	  0.005519	 -0.057760	  0.038310	 -0.113107	 -0.054530	 -0.120148	 -0.174143	 -0.158248	  0.062527
  0.029456	  0.026130	  0.062112	  0.033011	 -0.003498	 -0.065338	  0.048025	 -0.091833	 -0.064744	 -0.062499	 -0.080106	 -0.088115	  0.156515
  0.001614	  0.044195	  0.025025	  0.054706	  0.050309	 -0.018256	  0.050399	 -0.076087	 -0.042375	 -0.039839	 -0.020752	 -0.020531	  0.241762
  0.016771	  0.076397	  0.009617	  0.054027	  0.050327	  0.010196	  0.033453	 -0.081735	 -0.044086	 -0.003739	  0.009150	  0.025020	  0.251628
  0.018673	  0.070642	  0.027689	  0.016921	  0.044149	  0.023038	  0.002245	 -0.055463	 -0.048683	  0.065870	  0.022676	  0.060671	  0.256622
  0.028269	  0.046584	  0.005993	  0.019263	  0.046564	 -0.010892	 -0.065265	 -0.033225	 -0.033654	  0.119994	  0.070057	  0.106422	  0.276882
 -0.019653	  0.043179	  0.030137	  0.033603	  0.004598	 -0.020738	 -0.063721	 -0.031870	 -0.026177	  0.168004	  0.102517	  0.141348	  0.213639
 -0.020020	  0.052926	  0.097849	  0.029177	  0.013583	 -0.048338	 -0.025533	 -0.012970	  0.012733	  0.165708	  0.110695	  0.124697	  0.170851
  0.026182	  0.012237	  0.087841	  0.012973	  0.042033	 -0.034860	 -0.028353	 -0.012079	  0.049475	  0.216226	  0.115060	  0.055816	  0.142504
  0.052258	  0.002731	  0.074048	  0.003295	  0.047366	 -0.021202	 -0.018446	 -0.019549	  0.036169	  0.202215	  0.094495	 -0.015853	  0.127615
  0.067003	  0.001087	  0.056475	  0.016318	  0.056520	 -0.010838	 -0.016116	 -0.024050	  0.033823	  0.177422	  0.033510	 -0.058329	  0.076714
  0.058542	  0.023623	  0.039317	  0.039556	  0.035743	 -0.001319	 -0.032448	  0.021221	  0.056352	  0.169079	  0.010097	 -0.087338	  0.011809
  0.067041	 -0.001871	  0.047602	  0.065327	  0.035267	 -0.008249	 -0.007758	  0.048332	  0.086489	  0.158919	 -0.010938	 -0.136411	  0.008085
  0.060525	 -0.001964	  0.047636	  0.064059	  0.034670	 -0.001087	  0.010342	  0.061950	  0.068840	  0.121084	 -0.049754	 -0.172563	  0.009683
  0.040398	  0.030494	  0.023547	  0.059580	  0.005554	  0.023671	  0.057098	  0.050775	  0.025324	  0.079579	 -0.065505	 -0.169876	  0.025979
  0.011886	  0.049576	  0.062518	  0.068973	 -0.006850	  0.022542	  0.072351	  0.043019	 -0.014315	  0.059783	 -0.089593	 -0.157536	 -0.007034
  0.005255	  0.063579	  0.086778	  0.050929	 -0.015773	  0.050488	  0.080053	  0.050383	 -0.080837	  0.049216	 -0.093092	 -0.137795	 -0.000655
  0.021493	  0.032544	  0.076227	  0.013546	 -0.019384	  0.064223	  0.075428	  0.019574	 -0.108572	  0.017863	 -0.074511	 -0.129102	 -0.024784
  0.045400	  0.039775	  0.066957	 -0.030201	  0.039300	  0.030170	  0.071949	  0.006553	 -0.114298	  0.009381	 -0.055808	 -0.140236	 -0.094566
  0.025876	  0.057544	  0.026355	 -0.040921	  0.070440	  0.004529	  0.054152	 -0.032228	 -0.103430	 -0.004179	 -0.054664	 -0.131985	 -0.126771
 -0.002593	  0.060500	  0.052341	 -0.002166	  0.059980	  0.007327	  0.090169	 -0.068131	 -0.101814	  0.013738	 -0.088673	 -0.132234	 -0.113188
  0.012412	  0.069704	  0.071863	  0.022713	  0.089398	 -0.004324	  0.104250	 -0.092878	 -0.080527	  0.049328	 -0.124554	 -0.148401	 -0.095228
  0.026412	  0.016830	  0.030034	  0.049234	  0.137276	 -0.024218	  0.086092	 -0.094650	 -0.067283	  0.077057	 -0.140502	 -0.157462	 -0.077204
 -0.017522	  0.023181	 -0.024412	  0.027771	  0.122554	 -0.045193	  0.084906	 -0.111659	 -0.048324	  0.052558	 -0.136765	 -0.162615	 -0.055841
 -0.029951	  0.065326	 -0.010805	  0.018061	  0.118890	 -0.060940	  0.061557	 -0.124781	 -0.034476	  0.035736	 -0.119784	 -0.147781	 -0.032292
 -0.003566	  0.062326	  0.022552	  0.012824	  0.115133	 -0.068448	  0.046820	 -0.104953	 -0.035511	  0.026031	 -0.093236	 -0.097734	 -0.027233
  0.004698	  0.033955	  0.002931	 -0.014597	  0.116443	 -0.038904	  0.069607	 -0.078320	 -0.016742	  0.014500	 -0.027882	 -0.060994	 -0.015346
 -0.011603	  0.019571	  0.031909	  0.035162	  0.093847	 -0.040202	  0.062905	 -0.070629	 -0.004776	  0.021351	 -0.003466	 -0.034708	  0.009505
 -0.030583	  0.027912	  0.051236	  0.075161	  0.048449	 -0.057327	  0.065977	 -0.074264	 -0.024627	  0.062331	 -0.038544	 -0.017433	  0.012837
 -0.014303	  0.035819	  0.062098	  0.015430	  0.063104	 -0.027453	  0.083283	 -0.077021	 -0.032251	  0.074135	 -0.040516	 -0.039793	  0.026163
 -0.008763	  0.013828	  0.061936	 -0.023044	  0.068421	 -0.001913	  0.099394	 -0.048018	 -0.032784	  0.093103	 -0.011490	 -0.075048	  0.039294
 -0.006013	  0.028956	  0.050074	 -0.027455	  0.053890	  0.013384	  0.135753	 -0.025243	 -0.034660	  0.076893	 -0.017090	 -0.041650	  0.047032
  0.006681	  0.042008	  0.094362	 -0.012268	  0.074199	  0.007746	  0.134307	 -0.012969	 -0.032601	  0.064200	 -0.013840	 -0.017724	  0.053752
 -0.007919	  0.055985	  0.118909	 -0.005243	  0.086799	  0.032255	  0.129540	 -0.036043	 -0.054524	  0.041191	  0.016673	  0.028271	  0.089219
 -0.007200	  0.060361	  0.109918	 -0.002665	  0.088951	  0.064387	  0.089278	 -0.020812	 -0.017248	  0.039178	  0.047155	  0.040907	  0.118950
  0.020405	  0.035913	  0.150510	  0.000559	  0.086439	  0.051587	  0.050085	 -0.022984	  0.015610	  0.043392	  0.087161	  0.045417	  0.133804
  0.051348	  0.037723	  0.139976	  0.010810	  0.067321	  0.039669	  0.043715	 -0.034558	  0.060936	  0.060757	  0.089634	  0.033489	  0.166858
 -0.022420	  0.043750	  0.138917	  0.009166	  0.050054	  0.008056	  0.048782	 -0.002616	  0.083592	  0.091362	  0.067198	  0.032536	  0.149679
 -0.025335	  0.045955	  0.106850	  0.015675	  0.078557	  0.060784	  0.073768	 -0.029922	  0.070613	  0.094701	  0.057143	  0.028403	  0.119647
  0.029060	  0.058917	  0.073389	  0.037532	  0.093037	  0.080703	  0.087713	 -0.003932	  0.089842	  0.127364	  0.046570	  0.012859	  0.088225
  0.023176	  0.056354	  0.059123	  0.000293	  0.101538	  0.050531	  0.097441	  0.021139	  0.131806	  0.141111	  0.003728	 -0.039308	  0.080996
  0.048776	  0.039082	  0.061487	 -0.041215	  0.111760	  0.028174	  0.033042	  0.008503	  0.146548	  0.117391	 -0.038808	 -0.055934	  0.023301
  0.017892	  0.014585	  0.068510	 -0.058773	  0.087404	  0.010532	  0.030398	 -0.023754	  0.130949	  0.136366	 -0.067512	 -0.072243	 -0.007064
  0.032939	 -0.004804	  0.036050	 -0.023995	  0.083751	  0.031877	  0.074001	 -0.027739	  0.124723	  0.126906	 -0.049576	 -0.085546	  0.002407
  0.051428	  0.012868	  0.025626	  0.016775	  0.092980	  0.072471	  0.048103	  0.005492	  0.097621	  0.094551	 -0.059106	 -0.090289	 -0.016131
  0.045583	  0.030217	  0.029668	  0.013073	  0.067051	  0.088465	  0.056626	 -0.004238	  0.096328	  0.036157	 -0.072953	 -0.115403	 -0.020277
 -0.005086	  0.015902	  0.039778	  0.036322	  0.037848	  0.055586	  0.064013	  0.002355	  0.061807	 -0.012076	 -0.083208	 -0.118325	  0.019844
 -0.007714	  0.007802	  0.076537	  0.055727	  0.001866	  0.051525	  0.064522	 -0.020145	  0.032461	 -0.036925	 -0.098186	 -0.087961	  0.029461
  0.024324	  0.014127	  0.104455	  0.042625	  0.004482	  0.039853	  0.063601	 -0.050455	  0.028845	 -0.065058	 -0.113509	 -0.079396	 -0.000555
 -0.002006	  0.022729	  0.069472	  0.028750	  0.055501	  0.032751	  0.080653	 -0.045326	  0.011675	 -0.061526	 -0.084947	 -0.070142	  0.029706
  0.020098	  0.035473	  0.057334	  0.028805	  0.121383	  0.034786	  0.077479	 -0.048572	  0.015000	 -0.030316	 -0.061764	 -0.028112	  0.081078
  0.014665	  0.057148	  0.060772	  0.021004	  0.136270	  0.012136	  0.077484	 -0.027736	  0.017880	 -0.047125	 -0.055731	 -0.009087	  0.107994
  0.024397	  0.047744	  0.022770	  0.048228	  0.111846	  0.018868	  0.076343	 -0.048814	 -0.012101	 -0.037358	 -0.043909	  0.031138	  0.129338
  0.016608	  0.021054	  0.038325	  0.051084	  0.100426	  0.001063	  0.092426	 -0.063903	 -0.025110	 -0.007899	 -0.032333	  0.067214	  0.194047
  0.015416	  0.006264	  0.051084	  0.034386	  0.087732	  0.001250	  0.107877	 -0.021196	  0.021254	  0.061088	  0.014633	  0.101770	  0.212632
  0.039124	  0.047401	  0.048253	  0.019232	  0.077971	  0.008237	  0.099140	  0.004080	  0.055801	  0.103623	  0.076791	  0.144975	  0.239556
  0.038630	  0.051359	  0.055599	  0.015844	  0.113829	  0.022556	  0.107539	 -0.000324	  0.074034	  0.113596	  0.133420	  0.180930	  0.244356
  0.068060	  0.065684	  0.015936	  0.040822	  0.133420	  0.012387	  0.111357	 -0.002884	  0.081581	  0.138254	  0.162668	  0.169943	  0.222722
  0.072651	  0.075560	  0.017443	  0.046935	  0.100368	  0.038377	  0.101878	 -0.001165	  0.075691	  0.169487	  0.144812	  0.167372	  0.203784
  0.041210	  0.059527	  0.013236	  0.072115	  0.049642	  0.055187	  0.117528	 -0.011963	  0.086319	  0.225352	  0.103827	  0.127188	  0.185992
 -0.015263	  0.049640	  0.032838	  0.062161	  0.061067	  0.025034	  0.086308	 -0.005170	  0.103906	  0.231080	  0.109354	  0.090213	  0.155506
 -0.045769	  0.064800	  0.040523	  0.032508	  0.075606	  0.012487	  0.044433	  0.007914	  0.135692	  0.231804	  0.105534	  0.054643	  0.079519
 -0.009460	  0.055443	  0.025671	  0.021351	  0.107687	  0.012354	  0.035127	  0.024505	  0.160459	  0.240706	  0.086456	  0.038922	  0.053263
  0.001691	  0.015631	  0.044099	  0.032381	  0.096650	  0.021699	  0.015624	  0.059846	  0.154113	  0.201141	  0.045775	  0.019007	 -0.004242
  0.013141	  0.035863	  0.025062	  0.010770	  0.079710	  0.024137	  0.035134	  0.066509	  0.106174	  0.177652	  0.023430	 -0.022160	 -0.046884
  0.011184	  0.079478	  0.049604	  0.017432	  0.098042	 -0.011385	  0.055983	  0.056092	  0.079512	  0.180334	  0.013287	 -0.027521	 -0.097457
  0.032274	  0.075669	  0.058774	  0.026094	  0.095057	 -0.008296	  0.048713	  0.067630	  0.070171	  0.162108	 -0.003458	 -0.062474	 -0.139891
  0.029060	  0.063525	  0.055683	  0.000246	  0.089326	  0.041479	  0.055096	  0.061022	  0.082449	  0.114676	 -0.013161	 -0.108592	 -0.189492
  0.020463	  0.059013	  0.018367	  0.018919	  0.075003	  0.043070	  0.094618	  0.079276	  0.105558	  0.083661	 -0.019327	 -0.111833	 -0.210493
  0.023980	  0.066947	  0.015972	  0.000279	  0.064991	  0.066252	  0.075389	  0.100839	  0.114687	  0.052850	 -0.082824	 -0.142689	 -0.234574
  0.040315	  0.074483	  0.017655	 -0.027738	  0.047260	  0.060273	  0.068881	  0.082726	  0.105727	  0.040020	 -0.145391	 -0.212690	 -0.250598
  0.041647	  0.065692	  0.032623	 -0.032183	  0.050105	  0.061939	  0.095438	  0.080997	  0.064592	  0.020869	 -0.144206	 -0.238045	 -0.261307
  0.019008	  0.063075	  0.006815	 -0.031879	  0.034601	  0.054523	  0.094984	  0.074081	  0.047695	 -0.007453	 -0.171143	 -0.250708	 -0.230649
 -0.002677	  0.020140	 -0.037738	 -0.023696	  0.024975	  0.040268	  0.086341	  0.021579	  0.016238	 -0.023911	 -0.178735	 -0.263789	 -0.216731
 -0.020461	 -0.002061	 -0.019266	 -0.019802	  0.018164	  0.069490	  0.098963	  0.011865	 -0.023401	 -0.037219	 -0.239950	 -0.258290	 -0.228599
  0.001078	  0.014043	  0.007221	 -0.013291	  0.026407	  0.066439	  0.098891	  0.015768	 -0.048374	 -0.062257	 -0.282465	 -0.255819	 -0.233125
 -0.019706	  0.002885	 -0.008713	 -0.012025	  0.027627	  0.066452	  0.094838	 -0.024560	 -0.052482	 -0.058641	 -0.295884	 -0.268626	 -0.200888
  0.001380	 -0.031739	 -0.046181	  0.007174	  0.082744	  0.062361	  0.087386	 -0.013164	 -0.055175	 -0.086506	 -0.298106	 -0.263145	 -0.185694
  0.029844	 -0.055887	 -0.032992	  0.014108	  0.095133	  0.046263	  0.094448	 -0.037229	 -0.089324	 -0.097788	 -0.294587	 -0.250019	 -0.189992
  0.028837	 -0.086531	 -0.023496	  0.017538	  0.073411	  0.017654	  0.094212	 -0.059098	 -0.089278	 -0.128774	 -0.245766	 -0.238190	 -0.194831
  0.041343	 -0.079756	 -0.041903	 -0.007683	  0.057378	  0.017151	  0.099386	 -0.060215	 -0.090963	 -0.143231	 -0.235727	 -0.268181	 -0.201659
  0.023254	 -0.071180	 -0.020872	 -0.007063	  0.044234	  0.053813	  0.121406	 -0.074195	 -0.117054	 -0.102767	 -0.233585	 -0.267274	 -0.203584
  0.010658	 -0.044654	 -0.023223	  0.026373	  0.053721	  0.086037	  0.086157	 -0.079161	 -0.121421	 -0.105155	 -0.185335	 -0.251958	 -0.221339
  0.012681	  0.001197	 -0.013408	  0.025496	  0.021442	  0.108242	  0.065868	 -0.080437	 -0.129137	 -0.101768	 -0.164673	 -0.250904	 -0.152409
  0.007838	  0.029607	 -0.000135	  0.013352	  0.023172	  0.083002	  0.073484	 -0.116039	 -0.139123	 -0.105836	 -0.172550	 -0.245382	 -0.076041
  0.001189	  0.004892	  0.027619	  0.009805	 -0.005695	  0.060313	  0.076233	 -0.122854	 -0.122382	 -0.100932	 -0.164112	 -0.202252	 -0.063923
 -0.015168	 -0.012013	  0.021547	  0.008692	 -0.019327	  0.053293	  0.045276	 -0.128322	 -0.135256	 -0.114484	 -0.161907	 -0.162853	 -0.055200
 -0.019954	 -0.015547	  0.006341	 -0.000907	 -0.015524	  0.019741	  0.008766	 -0.115990	 -0.129394	 -0.108793	 -0.135183	 -0.160526	 -0.035477
 -0.027883	 -0.010578	  0.036393	  0.014235	  0.003725	  0.006907	  0.017485	 -0.128226	 -0.139810	 -0.095029	 -0.076409	 -0.149154	 -0.025731
  0.004806	 -0.029352	 -0.005941	  0.036063	  0.028861	  0.013390	  0.024369	 -0.149651	 -0.118622	 -0.067410	 -0.027019	 -0.143107	 -0.012902
 -0.012199	 -0.018641	 -0.030549	  0.036001	  0.022649	  0.002462	  0.026658	 -0.180742	 -0.087497	 -0.031712	 -0.033763	 -0.142553	 -0.034063
 -0.019213	 -0.034713	 -0.032540	  0.048383	  0.027717	  0.000321	  0.003044	 -0.176627	 -0.065099	 -0.015742	 -0.032031	 -0.170694	 -0.072921
 -0.014166	 -0.042211	 -0.045517	  0.074628	  0.017461	  0.014315	  0.017035	 -0.172363	 -0.036208	 -0.023511	 -0.053887	 -0.164855	 -0.072094
 -0.018092	 -0.039305	 -0.025626	  0.061480	 -0.001241	  0.012910	  0.057743	 -0.191837	 -0.023567	 -0.010521	 -0.054510	 -0.201994	 -0.062271
 -0.008210	 -0.037162	 -0.013614	  0.069462	  0.025765	  0.029297	  0.048323	 -0.188387	 -0.004470	  0.006596	 -0.063162	 -0.216251	 -0.075226
 -0.009725	 -0.018556	 -0.020218	  0.105323	  0.042395	  0.067291	  0.032819	 -0.190292	  0.006075	  0.004500	 -0.050569	 -0.172722	 -0.115156
 -0.016021	 -0.048183	  0.000677	  0.081225	  0.013270	  0.066083	  0.045099	 -0.194690	  0.000222	  0.009462	 -0.063416	 -0.154294	 -0.118458
  0.005236	 -0.065248	  0.010505	  0.083044	  0.020110	  0.100349	  0.055369	 -0.138125	  0.030096	 -0.001832	 -0.068912	 -0.163100	 -0.113802
 -0.003582	 -0.060811	 -0.002232	  0.044695	  0.016280	  0.118192	  0.047804	 -0.110983	  0.016883	  0.000596	 -0.065381	 -0.160265	 -0.141277
 -0.002781	 -0.024719	 -0.031570	  0.054593	  0.014156	  0.077877	  0.054544	 -0.118052	  0.017772	 -0.012241	 -0.101726	 -0.150325	 -0.180781
 -0.012463	  0.000291	 -0.049202	  0.046599	  0.003553	  0.062178	  0.034068	 -0.123016	  0.020973	 -0.034606	 -0.111225	 -0.155231	 -0.164628
 -0.010894	 -0.000754	 -0.034009	  0.049351	 -0.007972	  0.066024	  0.018159	 -0.083362	  0.044037	 -0.028842	 -0.110455	 -0.196654	 -0.173850
 -0.002421	 -0.024249	 -0.035853	  0.022229	 -0.013584	  0.048253	  0.047858	 -0.062979	  0.053088	 -0.018509	 -0.134138	 -0.199731	 -0.198503
  0.016055	 -0.024898	 -0.083609	  0.002976	 -0.004660	  0.017406	  0.060912	 -0.028834	  0.073403	 -0.016625	 -0.133906	 -0.220859	 -0.197114
  0.015987	 -0.034583	 -0.083294	  0.024750	  0.014056	  0.044711	  0.071587	  0.013498	  0.045690	 -0.055370	 -0.127221	 -0.218245	 -0.241224
  0.001102	 -0.026769	 -0.078121	  0.032663	 -0.004686	  0.065892	  0.062046	  0.038945	  0.027037	 -0.062638	 -0.117415	 -0.224696	 -0.225895
  0.011706	 -0.041085	 -0.042336	  0.051385	  0.001623	  0.072601	  0.040467	  0.044201	 -0.021523	 -0.027271	 -0.144973	 -0.236633	 -0.198763
  0.009907	 -0.039570	 -0.045368	  0.099413	  0.000993	  0.045692	  0.021672	  0.007289	 -0.046892	 -0.050659	 -0.175857	 -0.252616	 -0.167169
  0.015275	  0.003192	 -0.044357	  0.106154	 -0.014685	  0.052479	  0.053967	 -0.002536	 -0.078457	 -0.049074	 -0.195665	 -0.252333	 -0.133989
  0.015472	  0.024446	 -0.035320	  0.097554	 -0.028975	  0.044951	  0.061480	 -0.023040	 -0.094623	 -0.036167	 -0.170394	 -0.250230	 -0.136213
 -0.008004	  0.033450	 -0.012411	  0.103922	 -0.008326	  0.039773	  0.026635	 -0.066605	 -0.066305	  0.004395	 -0.145022	 -0.237582	 -0.131186
 -0.039890	  0.017715	 -0.018750	  0.106445	  0.007675	  0.002974	  0.015485	 -0.110588	 -0.094641	 -0.044248	 -0.117158	 -0.196359	 -0.092732
 -0.022431	 -0.012785	 -0.033999	  0.102785	 -0.043317	  0.010220	  0.041836	 -0.109774	 -0.109901	 -0.067263	 -0.129819	 -0.181221	 -0.076609
  0.025365	 -0.028953	 -0.027035	  0.072378	 -0.008959	  0.002651	  0.034543	 -0.089812	 -0.099958	 -0.042702	 -0.148461	 -0.160023	 -0.097086
  0.057103	 -0.030896	 -0.027799	  0.031101	 -0.024429	 -0.005581	  0.053460	 -0.104438	 -0.082255	 -0.048509	 -0.153591	 -0.163608	 -0.091548
  0.030302	 -0.063328	  0.017371	 -0.000469	 -0.036681	  0.005044	  0.043174	 -0.123056	 -0.088666	 -0.045914	 -0.157180	 -0.186230	 -0.064347
  0.027126	 -0.068614	  0.064214	  0.009933	 -0.004855	 -0.004291	  0.035412	 -0.154721	 -0.102447	 -0.071306	 -0.129779	 -0.203982	 -0.046297
  0.019624	 -0.097039	  0.047288	 -0.012690	  0.009287	  0.009111	  0.047587	 -0.174207	 -0.102290	 -0.089968	 -0.125034	 -0.165745	 -0.024317
  0.017723	 -0.067722	  0.001168	  0.022606	  0.029202	  0.015705	  0.066872	 -0.138199	 -0.067232	 -0.075433	 -0.125568	 -0.150894	 -0.001658
  0.039872	 -0.062174	 -0.029915	  0.043854	  0.003419	  0.019660	  0.062452	 -0.116767	 -0.033451	 -0.063306	 -0.154407	 -0.133579	  0.009179
 -0.011471	 -0.043764	 -0.055544	  0.048268	 -0.028524	  0.004167	  0.045299	 -0.140073	  0.022861	 -0.083285	 -0.164467	 -0.112043	  0.017192
 -0.043645	 -0.039081	 -0.030635	  0.070960	 -0.030661	  0.021967	  0.047064	 -0.186149	  0.073168	 -0.109243	 -0.162269	 -0.109040	  0.015939
 -0.027985	 -0.030543	 -0.029600	  0.065542	 -0.026412	  0.015233	  0.046745	 -0.200917	  0.019045	 -0.103032	 -0.121150	 -0.097335	  0.023144
  0.009698	 -0.009199	 -0.013702	  0.060243	  0.034825	 -0.029594	  0.042454	 -0.194912	 -0.026919	 -0.110495	 -0.104575	 -0.087190	  0.016688
  0.020345	  0.034342	  0.004036	  0.042893	  0.018552	 -0.018139	  0.072656	 -0.169514	 -0.017828	 -0.092883	 -0.099159	 -0.069745	  0.022087
  0.000373	  0.007093	 -0.004676	  0.049869	 -0.014433	  0.011511	  0.047805	 -0.158168	 -0.008309	 -0.028669	 -0.086545	 -0.082295	  0.030391
 -0.004665	 -0.045849	 -0.004493	  0.043892	 -0.030211	  0.026172	  0.004680	 -0.136413	 -0.012227	 -0.022048	 -0.073557	 -0.089824	  0.001796
  0.032867	 -0.057802	 -0.032449	  0.036179	 -0.006396	  0.009383	  0.029294	 -0.119076	 -0.042482	  0.051848	 -0.056336	 -0.095960	 -0.052970
  0.063359	 -0.078496	 -0.043606	  0.006154	  0.021916	 -0.005216	  0.014043	 -0.081910	 -0.047265	  0.069324	 -0.069692	 -0.097400	 -0.028134
  0.050811	 -0.072138	 -0.043696	 -0.004765	  0.051146	 -0.025808	  0.005424	 -0.072445	 -0.060994	  0.072227	 -0.028056	 -0.122307	  0.018992
 -0.007017	 -0.097623	 -0.036798	  0.006565	  0.052578	  0.006527	  0.006810	 -0.040609	 -0.059219	  0.054226	 -0.015868	 -0.083266	 -0.020039
 -0.023708	 -0.096701	 -0.010614	  0.023909	  0.050919	  0.029570	  0.015802	 -0.044784	 -0.039338	  0.052543	 -0.009254	 -0.049224	 -0.062589
 -0.011471	 -0.054185	 -0.005846	  0.057241	  0.044659	  0.058091	 -0.003327	 -0.064678	  0.005143	  0.068017	 -0.023525	 -0.078697	 -0.078067
 -0.005301	 -0.040726	  0.013276	  0.067888	  0.022092	  0.065923	  0.014165	 -0.062435	  0.013050	  0.046000	 -0.034738	 -0.096511	 -0.072299
  0.031769	 -0.042631	  0.033441	  0.063449	  0.008610	  0.027447	 -0.010346	 -0.059535	 -0.004576	  0.015740	 -0.023062	 -0.117360	 -0.100837
  0.024611	 -0.017338	  0.063046	  0.066995	  0.000124	  0.034503	  0.002586	 -0.054538	 -0.016361	  0.037993	 -0.011623	 -0.123195	 -0.104613
 -0.009237	 -0.012844	  0.064319	  0.041919	 -0.034247	  0.045613	  0.012666	 -0.044418	 -0.021656	  0.022850	 -0.027614	 -0.161948	 -0.083340
 -0.019866	 -0.001532	  0.009385	  0.058839	 -0.052848	  0.071101	 -0.028830	 -0.048383	  0.002219	  0.030699	 -0.053343	 -0.199076	 -0.079274
 -0.007428	 -0.028756	  0.036091	  0.079899	 -0.057904	  0.085528	 -0.013413	 -0.056845	  0.058066	  0.038410	 -0.079403	 -0.212221	 -0.055624
  0.016819	 -0.060877	  0.058651	  0.049358	 -0.069233	  0.088028	  0.013890	 -0.055124	  0.033628	  0.012252	 -0.083989	 -0.190332	 -0.033111
  0.021100	 -0.037633	  0.018158	  0.058472	 -0.071303	  0.084312	  0.043953	 -0.096879	  0.029371	  0.000352	 -0.107834	 -0.149384	 -0.088475
  0.030970	  0.011155	  0.026647	  0.048739	 -0.080007	  0.044095	  0.034932	 -0.078369	  0.030434	 -0.010196	 -0.097353	 -0.163391	 -0.110592
  0.019523	 -0.019585	  0.024887	  0.050093	 -0.047698	  0.053721	  0.018461	 -0.083298	 -0.009166	 -0.016231	 -0.118460	 -0.180315	 -0.107364
 -0.000231	 -0.016043	  0.034497	  0.053831	 -0.008347	  0.067885	  0.029838	 -0.077052	 -0.024612	 -0.069159	 -0.114398	 -0.206470	 -0.116276
 -0.005091	  0.012400	  0.006043	  0.030695	 -0.007524	  0.034820	  0.051088	 -0.060406	  0.023112	 -0.065795	 -0.110323	 -0.224679	 -0.074884
 -0.002760	  0.021315	  0.012709	  0.024823	  0.018293	 -0.002374	  0.048062	 -0.075682	  0.035674	 -0.062729	 -0.098864	 -0.165157	 -0.074232
  0.005110	  0.025673	  0.016582	  0.044946	  0.015241	  0.025315	  0.026240	 -0.052789	 -0.022070	 -0.053203	 -0.060751	 -0.112747	 -0.094805
  0.038841	  0.012083	  0.023056	  0.026867	 -0.029793	  0.027337	 -0.008749	 -0.057751	 -0.044086	 -0.062060	 -0.051396	 -0.100475	 -0.107206
  0.072343	  0.030521	  0.015555	  0.013378	 -0.016182	  0.009739	 -0.019093	 -0.072974	 -0.075313	 -0.036962	 -0.078287	 -0.088636	 -0.119435
  0.062909	  0.076775	 -0.004087	 -0.006067	 -0.044387	  0.011026	 -0.012553	 -0.067384	 -0.088064	 -0.048226	 -0.070606	 -0.102693	 -0.109636
  0.036982	  0.090242	  0.002358	 -0.018078	 -0.040492	 -0.015343	 -0.018434	 -0.101068	 -0.089386	 -0.060520	 -0.060957	 -0.120145	 -0.080731
  0.029986	  0.057024	  0.026477	  0.015385	 -0.025817	 -0.022497	 -0.012452	 -0.080897	 -0.070837	 -0.085431	 -0.089479	 -0.132679	 -0.053862
 -0.019941	  0.029510	  0.024616	  0.035489	 -0.031090	 -0.023373	 -0.008294	 -0.029011	 -0.059842	 -0.091808	 -0.108511	 -0.128194	 -0.036023
  0.001056	 -0.019178	  0.024925	  0.027611	 -0.048006	 -0.035711	  0.007935	 -0.040702	 -0.049195	 -0.054952	 -0.116617	 -0.138066	 -0.065838
 -0.028998	 -0.055738	  0.012466	 -0.010170	 -0.045037	 -0.044744	 -0.003487	 -0.044711	 -0.046138	 -0.035878	 -0.110046	 -0.116086	 -0.047216
 -0.036752	 -0.051537	 -0.022021	  0.008007	 -0.026899	 -0.031155	 -0.006815	 -0.049946	 -0.050220	 -0.016661	 -0.093491	 -0.120086	 -0.030886
  0.000979	 -0.057622	 -0.003552	  0.013550	  0.013221	 -0.023306	 -0.007828	 -0.090827	 -0.032809	 -0.014482	 -0.057362	 -0.144879	 -0.031504
 -0.006358	 -0.053260	  0.003231	 -0.002885	  0.018558	  0.019041	 -0.020676	 -0.104781	 -0.056975	 -0.026687	 -0.049841	 -0.143887	 -0.029712
  0.017593	 -0.054693	 -0.020200	  0.019211	  0.036960	  0.003211	  0.016641	 -0.088277	 -0.031719	 -0.026457	 -0.048460	 -0.134550	  0.005478
  0.000952	 -0.033045	 -0.016674	  0.053752	  0.016328	  0.022884	  0.002960	 -0.048833	 -0.039338	 -0.037848	 -0.048741	 -0.115073	 -0.038643
  0.033752	 -0.015161	 -0.007430	  0.016910	  0.030415	  0.018920	  0.001784	 -0.082672	 -0.043984	 -0.028922	 -0.040824	 -0.082185	 -0.042723
  0.036473	  0.003434	  0.002381	  0.014231	  0.032976	  0.032182	 -0.029328	 -0.087364	 -0.022001	 -0.041346	 -0.029039	 -0.074927	  0.014900
  0.034740	  0.023513	  0.102609	  0.008694	 -0.015773	  0.029738	 -0.001275	 -0.097156	 -0.001211	  0.056520	  0.023942	  0.043380	  0.029706
  0.066201	  0.039428	  0.121891	 -0.013705	 -0.050308	  0.030894	  0.031673	 -0.057208	  0.004918	  0.076819	  0.029174	  0.055712	  0.031775
  0.039185	  0.033538	  0.057317	  0.016841	 -0.074255	  0.033360	  0.035853	 -0.043335	 -0.024363	  0.094561	  0.041244	  0.030134	  0.039168
  0.018931	  0.025779	  0.011182	 -0.019033	 -0.095248	  0.006482	  0.016768	 -0.014423	 -0.040838	  0.073119	  0.007302	  0.024215	  0.045084
  0.017502	  0.017737	 -0.009522	 -0.018442	 -0.093392	 -0.028218	  0.024270	 -0.006930	 -0.016701	  0.056660	 -0.016761	  0.010904	  0.030703
 -0.005563	  0.012712	 -0.031995	  0.008006	 -0.045961	 -0.001555	  0.024529	  0.003656	  0.002438	  0.001554	 -0.000739	 -0.035618	  0.009422
  0.001307	  0.033208	 -0.038142	  0.039806	 -0.034488	 -0.030587	  0.001482	  0.027460	 -0.008712	 -0.013841	 -0.013528	 -0.015752	 -0.015294
  0.007590	  0.019003	 -0.050266	  0.043517	  0.000288	 -0.058939	  0.002457	  0.036358	 -0.024515	 -0.018638	 -0.012285	 -0.027312	 -0.019712
 -0.030256	  0.012731	 -0.040698	  0.024864	  0.029375	 -0.012511	 -0.002370	  0.029430	 -0.020624	  0.009166	 -0.004817	 -0.023557	 -0.004860
 -0.046766	 -0.018086	 -0.011446	  0.036546	  0.058866	  0.037645	 -0.007623	  0.009214	 -0.021556	  0.002344	 -0.016300	 -0.007830	 -0.023635
 -0.024128	 -0.036639	  0.013975	  0.001448	  0.060851	  0.052594	  0.001591	  0.033919	 -0.007854	 -0.023941	  0.025660	 -0.019381	 -0.025858
 -0.077961	 -0.021695	  0.024411	 -0.010557	  0.026615	 -0.000196	 -0.020859	  0.036511	  0.005069	 -0.021730	  0.020275	  0.006108	 -0.009141
 -0.038004	 -0.004718	  0.013255	 -0.007850	  0.001249	 -0.004477	 -0.009509	  0.007842	 -0.005004	 -0.029339	 -0.018609	  0.011438	 -0.013774
  0.007158	 -0.021859	  0.007694	 -0.030028	 -0.006572	 -0.000248	 -0.021913	 -0.015441	  0.030494	 -0.036236	 -0.059683	  0.035066	  0.001893
  0.011131	 -0.039002	  0.020760	 -0.040974	  0.018197	 -0.008676	 -0.033334	 -0.012006	  0.043958	 -0.064012	 -0.045314	 -0.002982	  0.002743
  0.027013	 -0.055377	 -0.015173	 -0.036489	  0.041609	 -0.030151	  0.008295	  0.013498	  0.030304	 -0.055905	  0.008577	 -0.025318	 -0.028738
  0.018578	 -0.037560	 -0.041718	 -0.007926	  0.034485	 -0.016504	 -0.001172	  0.015998	  0.013183	 -0.003749	  0.008873	 -0.029134	 -0.033998
 -0.011946	 -0.018150	 -0.064926	  0.008494	  0.033355	 -0.015777	 -0.024257	  0.012786	  0.010837	 -0.021230	  0.012377	 -0.046253	 -0.013413
 -0.009569	  0.008225	 -0.045297	  0.005384	  0.043211	 -0.002840	 -0.026689	 -0.003574	  0.018348	 -0.065892	  0.027498	  0.003641	  0.003461
 -0.005142	  0.027211	 -0.023912	 -0.008595	  0.067893	  0.019965	  0.002081	  0.023402	  0.011829	 -0.016231	 -0.016887	  0.012541	 -0.005533
  0.003604	  0.041419	 -0.028445	 -0.021593	  0.074056	  0.036556	  0.038998	  0.033556	  0.011749	  0.001310	 -0.017515	  0.024278	 -0.033429
  0.017188	  0.016843	 -0.022608	 -0.027533	  0.095074	  0.031364	  0.044412	  0.040133	  0.017491	  0.000797	 -0.020269	  0.042953	 -0.023749
  0.029706	 -0.014335	 -0.038509	 -0.055719	  0.058911	  0.022318	  0.041499	  0.057002	  0.004636	 -0.008442	 -0.016088	  0.026309	  0.000396
  0.047367	 -0.014840	 -0.054950	 -0.044432	  0.025691	  0.020195	  0.030550	  0.035894	  0.015163	 -0.018407	 -0.037147	  0.035593	 -0.028918
  0.044029	 -0.025615	 -0.047351	 -0.053010	  0.027419	 -0.008109	  0.019456	 -0.005321	  0.024896	 -0.019688	 -0.039752	  0.022495	 -0.047818
  0.011243	 -0.047827	 -0.062719	 -0.044952	  0.034911	  0.009762	  0.022940	  0.004733	  0.028649	 -0.022548	 -0.051885	 -0.003731	 -0.049542
 -0.005693	 -0.031509	 -0.044635	 -0.031681	  0.061415	  0.058521	  0.013737	  0.026916	  0.010491	  0.002061	 -0.058468	 -0.007240	 -0.013486
 -0.007177	 -0.031872	 -0.054508	 -0.008404	  0.064341	  0.107574	  0.007615	  0.036948	 -0.016751	 -0.007388	 -0.051215	 -0.004687	  0.024200
 -0.038138	 -0.028567	 -0.028966	  0.008415	  0.043235	  0.080957	  0.000480	  0.064009	 -0.007719	 -0.021128	 -0.038844	  0.000686	  0.039841
 -0.045476	 -0.047662	  0.013447	  0.002087	  0.027716	  0.074372	 -0.002990	  0.077375	  0.051987	  0.025124	 -0.015527	 -0.018109	  0.042574
 -0.041322	 -0.046737	  0.007037	 -0.009085	  0.025753	  0.101632	 -0.010784	  0.063825	  0.084815	 -0.011243	 -0.001942	 -0.047024	  0.083248
 -0.008750	 -0.025825	 -0.015687	  0.007094	  0.025270	  0.089844	 -0.031371	  0.060652	  0.041770	 -0.003020	 -0.026994	 -0.050265	  0.070837
 -0.013989	 -0.020191	 -0.038891	  0.019020	  0.045586	  0.065847	 -0.006524	  0.033930	  0.026446	  0.008353	 -0.024493	 -0.019106	  0.042338
 -0.006049	  0.007223	 -0.074611	  0.026408	  0.070594	  0.013800	  0.025768	 -0.010254	 -0.005068	 -0.004307	 -0.014478	 -0.012071	  0.027007
 -0.033157	  0.022170	 -0.094654	  0.002301	  0.046319	 -0.026676	  0.001973	 -0.013587	 -0.045150	 -0.002761	 -0.005614	 -0.050584	 -0.035672
 -0.049471	  0.035031	 -0.072746	 -0.002295	  0.045863	 -0.066424	 -0.022186	  0.022334	 -0.058943	  0.011462	 -0.000203	 -0.067582	 -0.075602
 -0.036345	  0.043399	 -0.038893	  0.044223	  0.038522	 -0.089669	 -0.011299	  0.073306	 -0.089377	  0.006397	 -0.005928	 -0.060325	 -0.062409
 -0.043474	  0.056494	 -0.055817	  0.028685	  0.026075	 -0.065350	 -0.013572	  0.080602	 -0.111130	 -0.011517	 -0.024988	 -0.044034	 -0.087116
  0.017992	  0.077022	 -0.089532	  0.023113	  0.064384	 -0.031328	 -0.006788	  0.102474	 -0.089441	 -0.015343	 -0.015978	 -0.043669	 -0.065042
  0.036014	  0.027325	 -0.090641	  0.029718	  0.065296	 -0.029224	 -0.054149	  0.095151	 -0.048120	 -0.024151	 -0.023778	 -0.050553	 -0.053674
  0.067592	 -0.003610	 -0.067474	  0.037763	  0.052642	  0.010549	 -0.066158	  0.083293	 -0.061957	 -0.065067	 -0.034140	 -0.084502	 -0.036574
  0.040057	  0.000083	 -0.088029	  0.012744	  0.063375	  0.024709	 -0.081767	  0.056149	 -0.014010	 -0.063732	 -0.075623	 -0.082731	 -0.014790
 -0.000696	  0.011068	 -0.102344	 -0.011542	  0.077958	 -0.005234	 -0.076731	  0.025974	  0.011890	 -0.076087	 -0.090953	 -0.055124	  0.023635
 -0.003880	  0.006571	 -0.073673	  0.001641	  0.071681	  0.001724	 -0.071811	  0.041739	  0.020537	 -0.040932	 -0.026454	 -0.037925	  0.023673
  0.001626	 -0.015460	 -0.079339	  0.000676	  0.068310	  0.014373	 -0.069185	  0.050363	  0.008343	 -0.032712	  0.003301	 -0.030687	  0.012383
  0.023158	 -0.031051	 -0.061895	  0.014749	  0.073506	  0.018552	 -0.056699	  0.048795	 -0.004199	 -0.020912	 -0.011191	 -0.026081	 -0.026863
 -0.007702	  0.004784	 -0.069413	  0.008000	  0.068335	  0.002138	 -0.073425	  0.048323	 -0.010700	 -0.010847	 -0.022309	 -0.042155	  0.004460
 -0.033850	  0.045386	 -0.129819	  0.007617	  0.051373	  0.051498	 -0.086138	  0.052743	 -0.016035	 -0.026407	 -0.050881	 -0.041546	  0.028487
 -0.038196	  0.066698	 -0.168416	  0.018763	  0.095786	  0.046524	 -0.118885	  0.062036	  0.007749	 -0.033817	 -0.059756	 -0.058925	  0.061745
 -0.014736	  0.059290	 -0.153117	 -0.029302	  0.082860	  0.061145	 -0.100323	  0.041573	  0.010180	 -0.051983	 -0.068230	 -0.083705	  0.033803
 -0.014916	  0.064005	 -0.127564	 -0.044869	  0.041798	  0.073663	 -0.097919	  0.024603	  0.007345	 -0.018577	 -0.065449	 -0.074428	 -0.016764
 -0.043767	  0.035867	 -0.150624	 -0.031104	  0.045958	  0.069283	 -0.114639	  0.038821	  0.004647	 -0.009464	 -0.056751	 -0.074316	 -0.030960
 -0.025485	  0.063046	 -0.156474	 -0.036123	  0.090381	  0.066632	 -0.094266	  0.051982	  0.025995	 -0.008584	 -0.062514	 -0.062160	 -0.020920
 -0.034988	  0.073835	 -0.141783	 -0.032393	  0.115526	  0.085254	 -0.061405	  0.041382	  0.043496	 -0.007971	 -0.061092	 -0.002400	 -0.000019
 -0.018991	  0.028558	 -0.148209	 -0.043321	  0.129848	  0.076367	 -0.016250	  0.049879	  0.057367	 -0.014265	 -0.037314	  0.020872	 -0.015299
  0.012355	  0.014385	 -0.136583	 -0.082866	  0.070515	  0.051530	  0.006276	  0.044479	 -0.000555	 -0.030072	 -0.020503	  0.023518	 -0.024936
 -0.001354	  0.043774	 -0.144460	 -0.074346	  0.074302	  0.038256	  0.030166	  0.052580	 -0.013320	 -0.005993	 -0.050035	  0.041398	 -0.008052
 -0.030035	  0.049521	 -0.134964	 -0.049661	  0.080125	  0.026640	  0.052930	  0.077300	 -0.019043	 -0.005316	 -0.057590	  0.014287	  0.002126
 -0.039835	  0.046802	 -0.094183	 -0.018077	  0.063155	  0.039616	  0.009977	  0.068848	 -0.031979	 -0.015130	 -0.019965	  0.031492	 -0.007225
 -0.027839	  0.025929	 -0.087560	 -0.012694	  0.062681	  0.033385	 -0.006125	  0.044764	 -0.023517	 -0.000111	 -0.027695	  0.020210	 -0.002015
 -0.022253	  0.028680	 -0.058647	 -0.018520	  0.047877	  0.044223	 -0.020036	  0.017296	 -0.033439	 -0.005938	 -0.041009	  0.017342	 -0.005288
 -0.025008	  0.050824	 -0.077770	 -0.046881	  0.092163	  0.065183	 -0.017362	  0.019262	 -0.009846	 -0.008507	 -0.084333	  0.051488	 -0.008659
 -0.009693	  0.056825	 -0.077400	 -0.088823	  0.131736	  0.038801	 -0.020748	  0.022352	  0.002181	 -0.022346	 -0.076543	  0.055597	 -0.044319
  0.001563	  0.057975	 -0.062837	 -0.084220	  0.153955	 -0.003571	  0.010823	  0.002152	 -0.020244	  0.002999	 -0.042289	  0.028896	 -0.029293
  0.038615	  0.047467	 -0.069576	 -0.029446	  0.146940	 -0.009272	  0.027013	  0.018663	 -0.006442	 -0.001366	 -0.035095	 -0.029487	 -0.008212
  0.009496	  0.019722	 -0.053512	 -0.030386	  0.129467	 -0.025065	 -0.012032	  0.021840	 -0.019646	 -0.021465	 -0.030898	 -0.059620	  0.021093
 -0.006668	 -0.008168	 -0.065749	 -0.028371	  0.106338	 -0.014817	 -0.036324	  0.044063	 -0.020171	 -0.012745	  0.014231	 -0.085771	  0.046325
 -0.014172	  0.005347	 -0.057302	  0.002775	  0.076283	  0.010178	 -0.054697	  0.041013	  0.004210	  0.006997	  0.002223	 -0.110963	  0.076513
 -0.011497	 -0.005715	 -0.067481	  0.038346	  0.097063	  0.072153	 -0.042391	  0.037711	 -0.024199	  0.009146	 -0.072868	 -0.104900	  0.078066
 -0.013778	 -0.024902	 -0.092805	  0.036379	  0.084192	  0.105308	 -0.048648	  0.032684	 -0.020289	  0.006293	 -0.106170	 -0.079010	  0.104594
  0.012465	 -0.013750	 -0.049353	  0.034326	  0.083055	  0.098790	 -0.100921	  0.078059	 -0.044770	 -0.014728	 -0.101992	 -0.065215	  0.080927
  0.053800	  0.001082	 -0.043666	  0.055851	  0.091373	  0.076267	 -0.113507	  0.076173	 -0.066781	 -0.017922	 -0.084112	  0.004186	  0.074435
  0.074192	  0.010985	 -0.060404	  0.100314	  0.111953	  0.103631	 -0.139048	  0.037430	 -0.057622	 -0.017735	 -0.083629	  0.014133	  0.079825
  0.060070	  0.004510	 -0.033131	  0.087067	  0.118663	  0.109745	 -0.144945	  0.003619	 -0.031753	 -0.015353	 -0.071635	 -0.004627	  0.036725
  0.033077	 -0.009224	 -0.018314	  0.091490	  0.097975	  0.101445	 -0.095897	 -0.018262	 -0.043120	 -0.015552	 -0.055898	 -0.030457	  0.040563
  0.028328	  0.052263	 -0.034723	  0.040166	  0.130157	  0.078868	 -0.044912	 -0.021356	 -0.057985	 -0.018043	 -0.032390	 -0.061624	  0.048322
  0.024595	  0.048706	 -0.057635	  0.005261	  0.150724	  0.069515	 -0.029748	 -0.000040	 -0.038521	 -0.054978	 -0.077758	 -0.103619	  0.026356
  0.006869	  0.018871	 -0.052875	  0.043220	  0.143402	  0.067637	 -0.052710	 -0.002993	 -0.023763	 -0.086751	 -0.089518	 -0.092295	  0.035135
  0.005841	  0.031414	 -0.061410	  0.019364	  0.100114	  0.073972	 -0.059294	  0.017545	 -0.067038	 -0.095155	 -0.100310	 -0.083857	  0.059764
  0.030177	  0.040721	 -0.059755	  0.017659	  0.059656	  0.081436	 -0.054063	  0.065528	 -0.094480	 -0.089698	 -0.105595	 -0.079282	  0.038368
  0.018225	  0.031539	 -0.054296	 -0.037335	  0.068523	  0.071371	 -0.013271	  0.055831	 -0.070779	 -0.052135	 -0.052357	 -0.077685	  0.041770
 -0.001995	  0.032659	 -0.033104	 -0.034485	  0.082479	  0.070436	  0.008636	  0.062475	 -0.056223	 -0.034252	  0.002075	 -0.094378	  0.070926
  0.006689	  0.050126	 -0.021952	 -0.008540	  0.104178	  0.065981	 -0.019443	  0.053215	 -0.034518	 -0.033409	  0.002171	 -0.093188	  0.076708
  0.000594	  0.040408	 -0.022387	 -0.015481	  0.114764	  0.083003	 -0.064980	  0.034223	 -0.001709	 -0.039013	 -0.030014	 -0.094370	  0.030487
 -0.018461	  0.023559	 -0.041993	 -0.000143	  0.150364	  0.077704	 -0.045006	  0.033827	  0.006182	 -0.029487	 -0.029772	 -0.054831	  0.031603
 -0.024814	  0.004564	 -0.058444	  0.024067	  0.143050	  0.049147	 -0.050201	  0.046028	 -0.011641	 -0.056890	  0.020927	 -0.015549	  0.067324
 -0.010536	 -0.024662	 -0.064768	  0.035842	  0.121610	  0.047498	 -0.032916	  0.060479	 -0.016964	 -0.072675	  0.018506	 -0.035546	  0.079081
 -0.031820	 -0.031334	 -0.093163	  0.051849	  0.089232	  0.080112	  0.003183	  0.040024	 -0.001093	 -0.032882	  0.007592	 -0.056842	  0.064407
 -0.033455	 -0.008085	 -0.104508	  0.067620	  0.065912	  0.089561	 -0.005858	  0.044542	 -0.015900	 -0.041603	  0.004518	 -0.068354	  0.061987
 -0.015033	 -0.018131	 -0.102833	  0.080150	  0.072772	  0.047568	 -0.047183	  0.052265	 -0.021142	 -0.047250	 -0.007227	 -0.074892	  0.077868
  0.001815	 -0.024781	 -0.113087	  0.036247	  0.054222	  0.005919	 -0.070383	  0.087984	 -0.013491	 -0.019387	  0.005915	 -0.105603	  0.076604
  0.030466	 -0.049191	 -0.089431	  0.019401	  0.071268	  0.009822	 -0.062745	  0.090834	 -0.018845	 -0.041141	 -0.006826	 -0.131451	  0.068791
  0.025950	 -0.054909	 -0.065292	  0.013840	  0.080208	 -0.003536	 -0.062879	  0.094080	 -0.047111	 -0.022894	 -0.036848	 -0.114670	  0.053100
  0.002392	 -0.044839	 -0.090940	  0.002248	  0.051198	  0.008471	 -0.071983	  0.053393	 -0.057204	 -0.028252	 -0.064547	 -0.114086	  0.013181
 -0.030508	 -0.019056	 -0.088463	  0.003409	  0.056053	  0.023817	 -0.070627	  0.042252	 -0.037958	 -0.039781	 -0.053321	 -0.080894	  0.027587
 -0.017937	  0.004165	 -0.075638	  0.011971	  0.047416	  0.002589	 -0.053207	  0.053005	 -0.059285	 -0.052172	 -0.028698	 -0.062206	  0.050326
 -0.025945	  0.004143	 -0.082133	  0.022765	  0.048457	  0.001604	 -0.038124	  0.039308	 -0.033088	 -0.010331	 -0.022263	 -0.046102	  0.059373
 -0.044418	  0.002818	 -0.084072	  0.033636	  0.061981	  0.009599	 -0.017939	  0.034455	  0.032922	 -0.003838	 -0.075887	 -0.039497	  0.076115
 -0.053346	 -0.009792	 -0.077938	  0.023557	  0.055953	  0.034127	 -0.033939	  0.009951	  0.040351	 -0.015049	 -0.054923	 -0.077005	  0.093301
 -0.057131	 -0.039586	 -0.076626	  0.005261	  0.070425	  0.037018	 -0.051948	  0.009703	  0.060214	 -0.034677	 -0.055109	 -0.129484	  0.078493
 -0.033431	 -0.015295	 -0.093798	 -0.030153	  0.075127	  0.018115	 -0.067613	  0.009081	  0.048639	 -0.062918	 -0.064406	 -0.145670	  0.059350
 -0.043174	 -0.016675	 -0.051373	 -0.037067	  0.078228	  0.027760	 -0.069891	  0.022420	  0.030876	 -0.093220	 -0.048881	 -0.137482	  0.051295
 -0.068877	 -0.076465	 -0.021085	 -0.031565	  0.071851	  0.034481	 -0.058568	  0.035421	  0.014882	 -0.092802	 -0.056627	 -0.101916	  0.076589
 -0.059347	 -0.099323	 -0.053301	 -0.033492	  0.067884	  0.103041	 -0.038323	  0.008663	  0.016711	 -0.061005	 -0.002263	 -0.097616	  0.071962
 -0.070640	 -0.091016	 -0.048233	 -0.001435	  0.050400	  0.099801	 -0.026077	 -0.013397	  0.000037	 -0.052181	  0.003034	 -0.106355	  0.084796
 -0.027452	 -0.050954	 -0.046537	 -0.009471	  0.042616	  0.074523	 -0.019492	 -0.004616	 -0.021466	 -0.041162	 -0.028976	 -0.080142	  0.096007
 -0.037789	 -0.001545	 -0.027069	  0.020738	  0.038067	  0.079976	  0.010857	  0.016396	 -0.032734	 -0.015680	 -0.046500	 -0.043748	  0.097115
 -0.025461	  0.005049	  0.014432	  0.012884	  0.041899	  0.106940	  0.043895	  0.015636	 -0.033001	 -0.003959	 -0.041107	 -0.024109	  0.093875
  0.017126	 -0.000770	  0.001447	  0.018404	  0.047968	  0.128274	  0.026634	  0.007906	 -0.015223	 -0.007794	 -0.015475	 -0.006797	  0.133612
  0.010991	  0.018852	 -0.008765	  0.040042	  0.044862	  0.097385	  0.009191	  0.026129	  0.009285	 -0.065406	 -0.011379	 -0.024683	  0.148053
 -0.003363	  0.024770	 -0.046646	  0.057055	  0.016585	  0.069896	 -0.002056	  0.044190	  0.012281	 -0.114259	  0.007090	 -0.017727	  0.163788
 -0.040821	  0.002818	 -0.080656	  0.047708	 -0.014896	  0.010538	 -0.045418	  0.056985	 -0.012564	 -0.122294	  0.011324	 -0.054471	  0.194422
 -0.034158	 -0.043055	 -0.101268	  0.019883	  0.003426	  0.021954	 -0.043799	  0.034765	 -0.029433	 -0.059742	 -0.006880	 -0.081818	  0.200909
 -0.028988	 -0.001767	 -0.097285	 -0.044144	  0.024878	  0.028288	 -0.055593	  0.044850	 -0.052085	 -0.061636	 -0.016043	 -0.077614	  0.191700
 -0.038186	  0.021335	 -0.088647	 -0.051514	  0.013772	  0.022483	 -0.053646	  0.033585	 -0.018781	 -0.098170	 -0.011577	 -0.037098	  0.169017
 -0.028675	  0.023040	 -0.071716	 -0.001871	  0.016762	  0.033890	 -0.026437	  0.046635	 -0.003838	 -0.091199	 -0.030922	 -0.040468	  0.169438
 -0.040867	  0.030298	 -0.047424	  0.031359	  0.034285	 -0.019753	 -0.005162	  0.000938	 -0.021509	 -0.103225	 -0.032090	 -0.057591	  0.133013
 -0.024354	  0.004099	 -0.033022	  0.049389	  0.049764	 -0.011900	 -0.021692	  0.012285	 -0.035970	 -0.112803	 -0.028016	 -0.088830	  0.102720
 -0.038802	  0.002708	 -0.083681	  0.066784	  0.065998	  0.007247	  0.007603	  0.006005	 -0.051794	 -0.125986	 -0.031553	 -0.038704	  0.102587
 -0.064559	 -0.009104	 -0.106859	  0.042172	  0.037787	  0.024665	 -0.005179	  0.011864	 -0.051322	 -0.104230	 -0.058365	 -0.041203	  0.099562
 -0.062722	  0.000712	 -0.106297	  0.010375	  0.056647	 -0.011011	  0.004753	  0.014944	 -0.046839	 -0.084905	 -0.000689	 -0.059062	  0.087577
 -0.083722	 -0.009485	 -0.117265	  0.004850	  0.096848	 -0.040718	  0.019191	  0.003703	 -0.002519	 -0.089958	  0.022594	 -0.064759	  0.074833
 -0.077867	 -0.024324	 -0.097455	  0.034107	  0.090998	 -0.024950	 -0.002622	 -0.013557	  0.007368	 -0.069243	  0.042156	 -0.063697	  0.097027
 -0.039102	 -0.029130	 -0.089679	  0.080300	  0.086320	 -0.010739	 -0.010788	 -0.008503	 -0.001973	 -0.065062	  0.014966	 -0.095099	  0.110758
 -0.004478	 -0.057278	 -0.037707	  0.097445	  0.061655	  0.025450	 -0.049542	  0.001180	  0.027061	 -0.075993	 -0.014608	 -0.092103	  0.065827
 -0.009606	 -0.038651	 -0.020915	  0.046448	  0.047459	  0.093223	 -0.074360	 -0.027820	  0.024305	 -0.076296	  0.030892	 -0.061171	  0.041994
 -0.018684	  0.004956	 -0.036752	  0.033582	  0.044712	  0.088043	 -0.047950	 -0.025944	  0.013534	 -0.057980	  0.046819	 -0.070047	  0.033455
 -0.030339	  0.003302	 -0.048334	  0.049945	  0.063447	  0.058941	 -0.036448	 -0.021507	 -0.000043	 -0.069927	  0.043477	 -0.052159	  0.030851
 -0.054018	 -0.003316	 -0.025682	  0.048252	  0.053055	  0.048809	 -0.012454	 -0.024879	  0.024627	 -0.078672	  0.007280	 -0.069171	  0.055007
 -0.023232	  0.008887	 -0.033861	  0.091094	  0.035544	  0.064106	  0.001277	 -0.005600	  0.047762	 -0.083441	  0.009225	 -0.076020	  0.045517
  0.001783	  0.038275	 -0.077549	  0.082218	  0.048818	  0.089156	 -0.018604	 -0.002209	  0.041416	 -0.068725	 -0.035586	 -0.087409	  0.070465
  0.032841	  0.021173	 -0.064565	  0.104298	  0.056144	  0.038087	 -0.070384	 -0.007223	  0.024118	 -0.080188	 -0.060672	 -0.100900	  0.087174
  0.039404	  0.007750	 -0.009214	  0.114382	  0.047778	 -0.010585	 -0.028874	 -0.010035	  0.042346	 -0.095558	 -0.061906	 -0.068887	  0.069500
 -0.022089	 -0.002730	 -0.009907	  0.068884	  0.050570	 -0.007283	 -0.016806	 -0.016727	  0.063367	 -0.052387	 -0.047837	 -0.058904	  0.045996
 -0.039156	 -0.040296	 -0.038870	  0.032969	  0.085876	  0.009612	  0.020134	  0.001710	  0.051567	 -0.031298	 -0.031694	 -0.035881	  0.060493
 -0.033966	 -0.017332	 -0.017202	  0.045711	  0.090532	  0.040168	  0.026486	  0.011056	  0.036788	 -0.033322	 -0.032646	 -0.018900	  0.086386
 -0.056788	 -0.016813	 -0.038425	  0.046629	  0.098293	  0.070987	 -0.005426	  0.038288	  0.016690	 -0.054226	 -0.031775	 -0.054664	  0.105240
 -0.082366	  0.025271	 -0.040463	  0.037433	  0.077887	  0.081503	 -0.037407	  0.046873	  0.026869	 -0.052467	 -0.045430	 -0.039277	  0.095634
 -0.083402	  0.047001	 -0.065362	  0.018435	  0.103563	  0.056535	 -0.065361	  0.045907	  0.015380	 -0.028842	  0.006727	  0.007120	  0.070864
 -0.050660	  0.049924	 -0.071832	  0.008339	  0.118537	  0.048869	 -0.029120	  0.004049	  0.029122	 -0.053550	  0.018776	  0.011621	  0.046987
 -0.043847	  0.059957	 -0.060505	 -0.007192	  0.094818	  0.053130	 -0.019583	 -0.016124	  0.047537	 -0.052389	  0.022974	  0.000619	  0.031111
 -0.035377	  0.056859	 -0.073382	  0.028985	  0.058113	  0.037963	 -0.039830	  0.019308	  0.053832	 -0.102739	  0.027320	  0.001070	  0.007623
 -0.042432	  0.053258	 -0.046923	  0.065753	  0.053051	  0.032394	 -0.045604	  0.045400	  0.054507	 -0.109784	  0.027736	 -0.038304	  0.003183
 -0.020348	  0.030707	 -0.045015	  0.076868	  0.074611	  0.051188	 -0.072443	  0.032946	  0.065926	 -0.114294	  0.027181	 -0.043040	  0.005104
  0.011040	  0.046194	 -0.037019	  0.058055	  0.062047	  0.052209	 -0.094367	  0.056742	  0.025274	 -0.099954	  0.007819	 -0.056889	  0.000595
  0.010372	  0.059462	  0.001562	  0.076294	  0.074934	  0.045600	 -0.114718	  0.037197	  0.013460	 -0.066437	  0.005351	 -0.066251	  0.032769
  0.012780	  0.067392	  0.015133	  0.072824	  0.098627	  0.066772	 -0.108898	 -0.021334	 -0.002754	 -0.085445	 -0.014923	 -0.025140	  0.038321
  0.003204	  0.045584	  0.025000	  0.038643	  0.089266	  0.071841	 -0.095563	 -0.049232	 -0.014976	 -0.111812	 -0.083295	 -0.004537	  0.049211
  0.003728	  0.057851	 -0.010497	  0.053111	  0.114030	  0.094783	 -0.068209	 -0.070699	  0.000546	 -0.082400	 -0.099127	  0.007064	  0.016037
 -0.009387	  0.037151	  0.006518	  0.054277	  0.129925	  0.076550	 -0.053058	 -0.071992	  0.008716	 -0.050693	 -0.097020	 -0.000586	 -0.021943
 -0.070582	  0.040895	 -0.012432	  0.053247	  0.128941	  0.067723	 -0.081448	 -0.033433	  0.031035	 -0.050986	 -0.084891	 -0.031350	 -0.054196
 -0.074883	  0.033838	 -0.022489	  0.076253	  0.102177	  0.032766	 -0.049771	 -0.004263	  0.018997	 -0.063141	 -0.055597	 -0.052321	 -0.044157
 -0.063195	  0.037024	 -0.030931	  0.065389	  0.063833	  0.013576	 -0.006299	 -0.007750	  0.016264	 -0.083168	 -0.028079	 -0.038631	 -0.056761
 -0.003745	  0.033821	 -0.051201	  0.056133	  0.064945	  0.027491	  0.036681	  0.023786	 -0.000380	 -0.066836	 -0.023359	 -0.010337	 -0.067057
  0.008307	 -0.010689	 -0.077896	  0.063807	  0.045429	  0.038419	  0.025980	  0.056510	  0.029468	 -0.074322	 -0.003365	 -0.022062	 -0.092633
  0.027719	 -0.019926	 -0.087894	  0.073489	  0.028039	  0.060733	 -0.002657	  0.027780	  0.034277	 -0.053033	 -0.025886	 -0.058307	 -0.088660
  0.005005	  0.002470	 -0.093396	  0.062319	  0.040167	  0.072335	 -0.030156	  0.021381	  0.031381	 -0.044959	 -0.032980	 -0.045780	 -0.050365
 -0.013212	 -0.029937	 -0.095282	  0.015429	  0.071175	  0.056492	 -0.008549	  0.011680	  0.041764	 -0.079749	 -0.027781	 -0.044227	 -0.029750
 -0.012766	 -0.041755	 -0.106649	 -0.013655	  0.071480	  0.069900	 -0.003179	  0.015232	  0.024758	 -0.040068	 -0.010162	 -0.044241	 -0.054460
 -0.001579	  0.026887	 -0.105871	 -0.003780	  0.042776	  0.080943	 -0.013680	  0.038809	 -0.011020	 -0.005146	  0.000533	 -0.003762	 -0.059133
 -0.014164	  0.067175	 -0.089857	 -0.005847	  0.013880	  0.028835	 -0.034411	  0.029799	 -0.004015	 -0.028983	 -0.009858	  0.022811	 -0.036577
 -0.028244	  0.075778	 -0.116248	  0.043306	  0.001386	  0.067935	 -0.033765	  0.011625	  0.019147	 -0.031566	 -0.014090	 -0.025663	 -0.001799
 -0.009654	  0.068904	 -0.120445	  0.078042	  0.012286	  0.069871	 -0.030577	 -0.012793	  0.000514	 -0.053764	 -0.021663	 -0.019874	 -0.000772
 -0.007798	  0.079832	 -0.084071	  0.065974	  0.012692	  0.082227	 -0.034364	 -0.015791	 -0.019651	 -0.058709	  0.026243	 -0.029097	 -0.039454
 -0.026957	  0.063903	 -0.071454	  0.094725	  0.023142	  0.121886	  0.019591	 -0.007450	 -0.009136	 -0.057931	  0.051442	 -0.027346	 -0.056747
 -0.044949	  0.039197	 -0.063006	  0.090863	  0.006372	  0.126733	  0.002289	 -0.011429	 -0.008051	 -0.039842	  0.044921	 -0.048295	 -0.072447
 -0.024533	  0.045264	 -0.052383	  0.069820	  0.020498	  0.120495	 -0.029670	 -0.022796	 -0.016845	 -0.035667	  0.010302	 -0.013285	 -0.070042
 -0.006814	  0.062598	 -0.044831	  0.030166	  0.025121	  0.087518	 -0.050847	 -0.025369	  0.022544	 -0.047364	  0.029301	 -0.004103	 -0.053441
 -0.030403	  0.090458	 -0.025160	  0.019665	  0.053653	  0.108227	 -0.065071	 -0.037330	  0.009931	 -0.066878	  0.021763	 -0.035398	 -0.033732
 -0.010748	  0.074749	 -0.030416	  0.049282	  0.092507	  0.076286	 -0.072196	  0.016113	  0.040237	 -0.104031	 -0.006813	 -0.057048	 -0.034457
 -0.026827	  0.071294	 -0.077886	 -0.025023	  0.090409	  0.056281	 -0.087465	  0.035937	  0.033310	 -0.079066	  0.013373	 -0.062704	 -0.035715
 -0.050095	  0.075868	 -0.088406	 -0.061674	  0.095397	  0.090194	 -0.069313	  0.020250	  0.015754	 -0.095978	  0.005953	 -0.057357	 -0.025746
 -0.007035	  0.056144	 -0.078619	 -0.004449	  0.111873	  0.070600	 -0.039095	  0.025561	  0.029898	 -0.084724	 -0.001599	 -0.076046	 -0.000515
  0.020152	  0.068902	 -0.059280	  0.029694	  0.112252	  0.057415	 -0.036613	 -0.002974	  0.048660	 -0.076625	 -0.003291	 -0.090476	  0.017239
  0.009483	  0.050773	 -0.066577	  0.036265	  0.110219	  0.046136	 -0.070900	  0.005865	  0.075984	 -0.096910	  0.017223	 -0.074073	 -0.025772
  0.002198	  0.029267	 -0.113406	  0.057530	  0.117678	  0.059434	 -0.087077	  0.008051	  0.053635	 -0.054307	  0.024907	 -0.049568	 -0.034801
 -0.014947	  0.010827	 -0.123860	  0.081346	  0.108848	  0.092650	 -0.060822	  0.007070	  0.063555	 -0.050894	  0.012429	 -0.068025	 -0.068362
 -0.007187	  0.019574	 -0.129272	  0.094016	  0.067111	  0.069993	 -0.034604	 -0.005369	  0.056060	 -0.021297	  0.006824	 -0.053835	 -0.032982
 -0.030871	  0.030867	 -0.135401	  0.083766	  0.064027	  0.072298	 -0.034184	 -0.025697	  0.026379	  0.003068	  0.009060	 -0.044220	 -0.010684
  0.012439	  0.009412	 -0.152272	  0.064018	  0.105506	  0.070365	 -0.017304	 -0.041250	  0.023167	 -0.008827	 -0.004998	 -0.015363	 -0.011571
  0.026114	 -0.000274	 -0.113176	  0.047772	  0.114127	  0.075754	 -0.026588	 -0.016263	  0.039392	 -0.035704	 -0.033000	 -0.012002	 -0.020210
  0.042452	  0.024893	 -0.085700	  0.039117	  0.081437	  0.046786	 -0.005676	  0.008759	  0.058258	 -0.039980	 -0.026358	 -0.008660	 -0.021249
  0.057913	  0.060439	 -0.077718	  0.043981	  0.086122	  0.053988	  0.014687	  0.001322	  0.054597	 -0.038094	 -0.013077	 -0.019964	  0.013001
  0.054962	  0.063775	 -0.051669	  0.045830	  0.101461	  0.065082	  0.021175	  0.002703	  0.017001	 -0.053165	 -0.028174	 -0.002950	  0.025257
  0.007409	  0.081640	 -0.042339	  0.046112	  0.126257	  0.086918	  0.015915	 -0.014780	 -0.016056	 -0.066282	 -0.035331	  0.014381	  0.026836
 -0.041590	  0.072827	 -0.006417	  0.029336	  0.122851	  0.076846	  0.014111	 -0.001834	 -0.018915	 -0.067008	 -0.052111	 -0.017059	  0.014413
 -0.032331	  0.019433	 -0.011496	  0.016237	  0.104637	  0.052784	 -0.005603	 -0.006275	  0.010067	 -0.041307	 -0.052960	 -0.080832	  0.032994
 -0.007988	  0.030954	 -0.023204	 -0.008984	  0.094619	  0.075961	  0.014457	 -0.024672	  0.014512	 -0.008247	 -0.050160	 -0.085189	  0.044782
  0.015897	  0.040593	 -0.046447	 -0.003638	  0.087871	  0.084261	 -0.002368	 -0.012764	  0.009109	  0.005787	 -0.033135	 -0.067753	  0.031142
  0.019904	  0.044348	 -0.063296	  0.004982	  0.085890	  0.101767	 -0.035238	  0.024485	 -0.007048	 -0.056975	 -0.020244	 -0.092197	  0.019237
  0.016415	  0.011665	 -0.051655	  0.007749	  0.090349	  0.086580	 -0.033339	  0.038346	 -0.011192	 -0.089284	 -0.031866	 -0.100290	  0.024346
  0.004820	  0.016787	 -0.018481	  0.000724	  0.102259	  0.062527	 -0.068248	  0.041583	  0.007938	 -0.116985	 -0.026854	 -0.074329	  0.015730
  0.001183	  0.035262	 -0.037170	  0.007893	  0.094257	  0.036741	 -0.050887	  0.030626	  0.035146	 -0.121210	 -0.040070	 -0.097455	  0.028079
 -0.023807	  0.045345	 -0.056602	  0.029373	  0.124450	  0.043896	 -0.043777	 -0.003804	  0.023117	 -0.099120	 -0.043422	 -0.097104	  0.018987
 -0.021180	  0.041633	 -0.088822	  0.070388	  0.119594	  0.062974	 -0.006897	 -0.014584	  0.031378	 -0.088459	 -0.051757	 -0.063482	  0.015425
 -0.003873	  0.025060	 -0.088712	  0.093421	  0.088665	  0.079527	 -0.045044	 -0.000188	  0.037255	 -0.061872	 -0.055720	 -0.065477	  0.014616
 -0.022213	 -0.003431	 -0.078577	  0.055261	  0.082524	  0.079130	 -0.044818	  0.002283	  0.012639	 -0.063581	 -0.038476	 -0.022271	  0.007929
 -0.040908	 -0.019949	 -0.104006	  0.027679	  0.073386	  0.062443	 -0.049750	 -0.012756	 -0.007524	 -0.093658	 -0.033615	  0.004596	  0.014158
 -0.005275	 -0.011610	 -0.126860	  0.035058	  0.049982	  0.084859	 -0.050616	 -0.036658	 -0.037989	 -0.104838	 -0.054259	 -0.017650	  0.001039
  0.012134	 -0.014557	 -0.118953	  0.041085	  0.047501	  0.081781	 -0.048689	 -0.006653	 -0.017668	 -0.116281	 -0.054177	 -0.042600	  0.011103
  0.004849	 -0.017842	 -0.120868	  0.063659	  0.037826	  0.077198	 -0.025624	 -0.017568	  0.003899	 -0.119082	 -0.053811	 -0.040555	  0.012595
  0.010688	 -0.014423	 -0.108449	  0.079909	  0.023118	  0.038843	 -0.029486	 -0.002113	 -0.008624	 -0.084207	 -0.056214	 -0.060393	  0.028047
  0.056674	 -0.007069	 -0.091557	  0.063162	  0.041904	  0.037453	 -0.013411	  0.019332	  0.010684	 -0.056392	 -0.083811	 -0.053189	  0.010360
  0.045357	  0.005298	 -0.076320	  0.068290	  0.042112	  0.057866	  0.003299	  0.011443	 -0.000588	 -0.037884	 -0.076016	 -0.054420	  0.039068
 -0.016433	  0.025391	 -0.057361	  0.055010	  0.045495	  0.039112	  0.020016	 -0.002918	 -0.030348	 -0.047814	 -0.073141	 -0.068887	  0.066542
  0.004533	  0.039323	 -0.012171	  0.080556	  0.056627	  0.050041	  0.021775	 -0.022925	 -0.030630	 -0.052295	 -0.049673	 -0.073327	  0.070013
  0.003548	  0.046541	  0.000238	  0.066374	  0.075808	  0.022182	  0.031193	 -0.015483	  0.005972	 -0.038946	 -0.041153	 -0.066109	  0.046101
 -0.013685	  0.072948	 -0.002924	  0.028415	  0.084083	 -0.002839	  0.036292	 -0.029460	  0.026177	 -0.048549	 -0.044998	 -0.085360	  0.059883
 -0.012304	  0.050446	  0.027074	  0.013649	  0.129890	  0.070567	  0.038210	 -0.037394	 -0.011922	  0.002051	 -0.038701	 -0.116153	  0.012373
 -0.029224	  0.003406	 -0.003726	  0.027540	  0.122790	  0.098467	  0.041334	 -0.026250	 -0.034281	 -0.003165	 -0.061301	 -0.141243	 -0.013534
  0.024490	  0.002616	 -0.017481	  0.011643	  0.073287	  0.077320	  0.029500	 -0.041506	 -0.021896	 -0.053900	 -0.077220	 -0.131354	  0.012069
  0.039468	 -0.030564	 -0.027528	 -0.024277	  0.061963	  0.088876	  0.027579	 -0.035985	 -0.009975	 -0.058506	 -0.100293	 -0.101824	  0.020263
