# Supplementary material for: A fluorescent photoimmunoconjugate for imaging of cholesteatoma
Source: Sci Rep. 2022 Nov 19;12:19905. doi: 10.1038/s41598-022-22072-9 (PMC9675863; doi:10.1038/s41598-022-22072-9)
Supplement: Supplementary file 2 — Supplementary Information 2. [file 41598_2022_22072_MOESM2_ESM.zip › Data/ABR-70-1]

:RUN-1	LEVEL SWEEP	TEMP:NaN	6/13/2018	3:23 PM	NaNHR:
:SW EAR: R	SW FREQ: 5.66	# AVERAGES: 512	REP RATE (/sec): 40	DRIVER: RS Tweeter	SAMPLE (�sec): 40	
:NOTES-
:CHAMBER-CH4B-PXI
:CFTS Version: V2.7.2 (R850)
:LEVELS:20;25;30;35;40;45;50;55;60;65;70;75;80;
:DATA
 -0.015422	 -0.017757	 -0.003289	 -0.012077	 -0.024169	 -0.007556	  0.014611	  0.045401	  0.038740	  0.009652	  0.055087	  0.074251	  0.001895
 -0.006973	 -0.034357	 -0.018424	 -0.023465	 -0.000070	  0.009009	  0.000647	  0.050394	  0.022861	 -0.010357	  0.057692	  0.067483	 -0.014218
 -0.017367	 -0.015893	 -0.052176	 -0.015544	  0.009815	  0.024583	 -0.013756	  0.017045	 -0.007617	 -0.011387	  0.038171	  0.032152	 -0.026122
 -0.023920	 -0.015745	 -0.065655	  0.010565	  0.026959	  0.032325	  0.038343	  0.010738	 -0.026139	  0.009653	  0.030688	  0.021833	 -0.020693
 -0.023953	 -0.015795	 -0.087798	  0.006036	  0.005536	  0.032891	  0.005712	  0.027591	 -0.020782	  0.010869	  0.039995	  0.035264	 -0.026379
 -0.010813	 -0.034228	 -0.022062	  0.005930	  0.031572	  0.009631	 -0.016871	  0.008934	 -0.023656	 -0.003468	  0.021478	  0.031210	 -0.016696
 -0.008381	 -0.045434	  0.038338	 -0.022420	  0.054041	 -0.003374	 -0.057085	  0.019522	 -0.032197	 -0.021518	  0.009369	 -0.001378	 -0.026951
 -0.006518	 -0.028172	  0.044167	 -0.049709	  0.022545	  0.010240	 -0.048800	  0.008572	  0.010030	  0.006545	  0.014087	 -0.030464	 -0.017690
 -0.019370	 -0.002948	  0.037108	 -0.017058	  0.008754	 -0.008265	 -0.050412	 -0.005608	  0.014193	 -0.003166	  0.040406	 -0.048148	  0.012385
 -0.022038	  0.010215	  0.070017	 -0.033680	  0.005027	 -0.020728	 -0.039370	 -0.025395	  0.000725	 -0.032825	  0.017981	 -0.049719	  0.016150
  0.017952	  0.041814	  0.057360	 -0.040855	 -0.012800	 -0.000210	 -0.040511	  0.003416	 -0.001212	 -0.000769	  0.009963	 -0.054325	  0.029712
  0.008996	  0.041450	  0.012784	 -0.028585	 -0.015203	  0.029729	 -0.019368	 -0.002611	 -0.017551	  0.022334	  0.000504	 -0.023344	 -0.008315
  0.013518	  0.020287	  0.006739	 -0.017526	 -0.022560	 -0.013256	  0.002875	 -0.014606	 -0.017288	  0.037866	 -0.017821	 -0.001293	  0.024878
  0.024836	 -0.003958	  0.005752	  0.010175	 -0.027925	 -0.015503	  0.010463	 -0.002233	 -0.016197	  0.035097	 -0.029141	  0.010013	  0.041259
  0.031495	 -0.017666	  0.014950	  0.024390	 -0.001937	 -0.005833	  0.024001	 -0.020242	 -0.003197	 -0.002772	 -0.048930	  0.023551	  0.012983
  0.002409	 -0.000476	  0.018296	  0.047655	 -0.006508	  0.006216	  0.008018	 -0.011413	 -0.005365	 -0.014363	 -0.045012	  0.001773	  0.004025
  0.000948	  0.024629	 -0.008954	  0.032783	 -0.014752	 -0.001322	  0.026761	 -0.030711	  0.039019	 -0.002108	 -0.055298	 -0.001249	  0.000805
  0.024569	  0.026036	 -0.000581	  0.034430	 -0.010110	 -0.020316	  0.040705	 -0.027252	  0.018937	 -0.001909	 -0.047041	 -0.031017	 -0.005970
  0.012789	  0.031377	 -0.015613	  0.050086	 -0.010042	 -0.027687	  0.070102	 -0.030963	  0.016809	 -0.013519	 -0.044223	 -0.031387	  0.013813
  0.017242	  0.036622	 -0.030958	  0.038872	 -0.018175	 -0.030574	  0.043937	 -0.020579	  0.009887	 -0.013852	 -0.047953	 -0.025206	  0.005130
  0.020300	  0.022168	 -0.074115	  0.005257	 -0.033040	 -0.003334	 -0.003616	  0.011168	  0.022663	 -0.007743	 -0.043066	 -0.025211	  0.026666
  0.016425	  0.023076	 -0.097471	 -0.028440	 -0.075783	 -0.000737	  0.029190	  0.027056	  0.037108	  0.040128	 -0.051703	 -0.020255	  0.064069
  0.015225	  0.041492	 -0.062829	 -0.010200	 -0.071403	 -0.017212	  0.059851	  0.025870	  0.032910	  0.041886	 -0.043104	  0.021460	  0.110090
  0.007595	  0.037661	 -0.061583	 -0.013605	 -0.032557	 -0.021109	  0.051152	  0.014350	  0.052442	  0.054348	 -0.007502	  0.019122	  0.181506
 -0.023141	  0.035156	 -0.057420	 -0.014962	  0.018695	  0.006362	  0.053722	  0.008665	  0.093902	  0.037376	  0.030951	  0.039356	  0.203932
 -0.037991	  0.034811	 -0.048799	  0.000002	  0.048611	  0.031680	  0.054609	 -0.004731	  0.138771	  0.064561	  0.007389	  0.045052	  0.188653
  0.009711	  0.065298	 -0.050894	  0.010961	  0.015258	  0.022599	  0.042479	 -0.023190	  0.125107	  0.102952	  0.003054	  0.060549	  0.172407
  0.019707	  0.085868	 -0.042617	 -0.011703	  0.023704	 -0.009773	  0.022389	 -0.039743	  0.107637	  0.125899	 -0.013224	  0.051304	  0.183973
  0.013243	  0.044982	 -0.023193	 -0.039709	  0.036746	  0.019436	  0.035982	 -0.020416	  0.113553	  0.101127	 -0.025401	  0.044954	  0.180932
 -0.003501	  0.052230	 -0.031764	 -0.057995	  0.030604	  0.042358	  0.061826	 -0.011283	  0.142313	  0.077083	 -0.008041	  0.044117	  0.164004
  0.006393	  0.064192	 -0.049490	 -0.022879	  0.029325	  0.096464	  0.079151	 -0.006692	  0.138951	  0.077687	 -0.004260	  0.028306	  0.142418
 -0.004962	  0.041867	 -0.058584	 -0.065809	  0.024442	  0.099201	  0.059920	 -0.000840	  0.132133	  0.088398	  0.016309	  0.077966	  0.134949
  0.002432	  0.012037	 -0.051582	 -0.087937	  0.029208	  0.051991	  0.006227	  0.002800	  0.123564	  0.090737	  0.049195	  0.092549	  0.138299
  0.015573	  0.021068	 -0.034801	 -0.076238	 -0.009881	  0.036040	 -0.024262	  0.033601	  0.122370	  0.079952	  0.083132	  0.113236	  0.156087
  0.008388	  0.039119	 -0.015346	 -0.064146	 -0.030670	 -0.022662	  0.027286	  0.034133	  0.154942	  0.055388	  0.114992	  0.134998	  0.195203
  0.005751	  0.039217	 -0.032067	 -0.047047	 -0.015805	 -0.051466	  0.095966	  0.051254	  0.157733	  0.074582	  0.153556	  0.164266	  0.215230
 -0.039982	  0.025325	 -0.054527	 -0.050596	 -0.013428	 -0.039482	  0.110365	  0.029284	  0.134679	  0.135008	  0.179890	  0.190127	  0.213122
 -0.020391	  0.069227	 -0.048705	 -0.075984	 -0.013916	 -0.039188	  0.102229	  0.006641	  0.164536	  0.184117	  0.220895	  0.218950	  0.271371
 -0.013030	  0.096665	 -0.047875	 -0.069460	 -0.023492	 -0.014119	  0.091226	  0.025244	  0.191793	  0.242590	  0.221095	  0.209072	  0.266275
  0.010577	  0.115546	 -0.043577	 -0.067125	 -0.027456	 -0.001006	  0.105907	  0.071538	  0.231832	  0.268348	  0.255460	  0.210788	  0.264933
  0.029638	  0.100340	 -0.060996	 -0.085499	 -0.018938	  0.009913	  0.113806	  0.119249	  0.309390	  0.277007	  0.271951	  0.191317	  0.212767
  0.000478	  0.094409	 -0.066369	 -0.112659	 -0.009997	  0.064718	  0.133359	  0.145693	  0.332071	  0.276398	  0.250536	  0.164688	  0.140305
  0.005399	  0.109584	 -0.062019	 -0.099283	 -0.017303	  0.077157	  0.127083	  0.159223	  0.350834	  0.243613	  0.206827	  0.139022	  0.116850
  0.032586	  0.096191	 -0.050108	 -0.067201	 -0.039992	  0.089176	  0.136606	  0.183412	  0.349119	  0.207168	  0.151239	  0.051324	  0.052142
  0.008908	  0.065090	 -0.056310	 -0.015105	 -0.043111	  0.112559	  0.169094	  0.203333	  0.313608	  0.179084	  0.094498	 -0.030282	 -0.024436
  0.035203	  0.056024	 -0.060190	  0.027115	 -0.026579	  0.145264	  0.204566	  0.216508	  0.255476	  0.146044	  0.036300	 -0.088156	 -0.085677
  0.018054	  0.074437	 -0.084869	  0.032238	 -0.002017	  0.139296	  0.219956	  0.179734	  0.205607	  0.089081	 -0.059557	 -0.117563	 -0.182517
  0.012887	  0.103109	 -0.092351	  0.023580	  0.008938	  0.118879	  0.243736	  0.141678	  0.157432	  0.048402	 -0.112035	 -0.167946	 -0.234456
  0.014664	  0.094150	 -0.078638	  0.004793	  0.025505	  0.163369	  0.229267	  0.074646	  0.080473	 -0.006484	 -0.190079	 -0.189585	 -0.272024
  0.012816	  0.103382	 -0.060283	  0.038611	  0.003531	  0.189353	  0.187972	  0.014764	  0.013401	 -0.044981	 -0.234589	 -0.214049	 -0.309830
  0.005763	  0.086843	 -0.035486	  0.044866	  0.034741	  0.164110	  0.124674	 -0.040374	 -0.002261	 -0.100054	 -0.201975	 -0.220391	 -0.293237
 -0.004771	  0.110425	 -0.037473	  0.043313	  0.047710	  0.114164	  0.070069	 -0.088132	 -0.077916	 -0.160817	 -0.202585	 -0.203484	 -0.307545
  0.034779	  0.093273	 -0.026642	  0.042605	  0.035778	  0.074565	  0.027043	 -0.148345	 -0.100385	 -0.141605	 -0.190813	 -0.171453	 -0.325065
  0.022666	  0.066188	 -0.027996	  0.069191	  0.019363	  0.018903	 -0.044716	 -0.156054	 -0.120912	 -0.137144	 -0.184050	 -0.179811	 -0.313482
  0.023576	  0.094417	 -0.033413	  0.078281	  0.031245	 -0.012068	 -0.089429	 -0.170933	 -0.129726	 -0.123843	 -0.152502	 -0.163985	 -0.301145
  0.027709	  0.082866	 -0.012394	  0.071425	  0.050773	 -0.021746	 -0.104974	 -0.195019	 -0.128028	 -0.112575	 -0.094219	 -0.122682	 -0.252087
  0.046803	  0.050214	 -0.019231	  0.081982	  0.020372	 -0.005879	 -0.127775	 -0.180838	 -0.136219	 -0.071876	 -0.025554	 -0.101648	 -0.189131
  0.056562	  0.081260	 -0.039167	  0.044964	  0.007005	 -0.038642	 -0.126862	 -0.139481	 -0.093953	 -0.036425	 -0.004788	 -0.079209	 -0.095860
  0.062503	  0.091819	 -0.052413	  0.028484	 -0.039155	 -0.070306	 -0.134317	 -0.125924	 -0.035552	  0.034388	  0.020996	 -0.049532	  0.001338
  0.008382	  0.080516	 -0.054085	  0.046466	 -0.064711	 -0.067417	 -0.134144	 -0.137419	  0.073075	  0.049575	  0.061580	 -0.024286	  0.079290
 -0.004720	  0.093879	 -0.086123	  0.046813	 -0.077703	 -0.071915	 -0.086486	 -0.098379	  0.170475	  0.105104	  0.112252	  0.023315	  0.123438
  0.001751	  0.067443	 -0.061965	  0.035879	 -0.130297	 -0.068820	 -0.073568	 -0.028650	  0.234001	  0.167078	  0.182783	  0.109936	  0.152760
  0.027595	  0.094598	 -0.047290	 -0.006490	 -0.145063	 -0.122994	 -0.030002	  0.024033	  0.277736	  0.217253	  0.203560	  0.185267	  0.152974
  0.016766	  0.129975	 -0.046576	 -0.024998	 -0.149638	 -0.113229	  0.048645	  0.082811	  0.331862	  0.304411	  0.245316	  0.248911	  0.201678
  0.030941	  0.146219	 -0.044107	 -0.033420	 -0.127210	 -0.070087	  0.099400	  0.153972	  0.394050	  0.392545	  0.244940	  0.251295	  0.196724
  0.022768	  0.132288	 -0.046184	 -0.007984	 -0.124529	 -0.003114	  0.103043	  0.231021	  0.431073	  0.439164	  0.275133	  0.210690	  0.163230
  0.012945	  0.101935	 -0.040861	 -0.015540	 -0.096444	  0.041970	  0.152984	  0.310981	  0.459812	  0.405594	  0.237650	  0.180989	  0.080987
  0.023771	  0.087808	 -0.018743	  0.001506	 -0.078651	  0.100251	  0.206727	  0.328439	  0.432581	  0.363114	  0.146421	  0.140110	 -0.008135
  0.017544	  0.097209	 -0.043599	  0.018427	 -0.051028	  0.141663	  0.236623	  0.294405	  0.389095	  0.334830	  0.128679	  0.080187	 -0.065592
  0.015639	  0.123943	 -0.050675	  0.021375	 -0.007435	  0.158786	  0.243555	  0.239173	  0.400017	  0.272162	  0.071264	  0.036142	 -0.101412
  0.024987	  0.109536	 -0.065832	  0.034979	  0.032496	  0.160285	  0.234828	  0.199624	  0.374875	  0.208478	  0.009141	 -0.015609	 -0.164453
  0.028133	  0.111834	 -0.055762	  0.048483	  0.072048	  0.160514	  0.246003	  0.178470	  0.317354	  0.124497	 -0.019038	 -0.073277	 -0.201944
  0.042779	  0.171662	 -0.028625	  0.091697	  0.089152	  0.171082	  0.204998	  0.144826	  0.248306	  0.084118	 -0.070556	 -0.143562	 -0.233604
  0.091379	  0.210461	 -0.017998	  0.086679	  0.082660	  0.142636	  0.144160	  0.126487	  0.198487	  0.049985	 -0.136589	 -0.179647	 -0.236185
  0.089631	  0.176150	 -0.034014	  0.133575	  0.085386	  0.123651	  0.156773	  0.062539	  0.137220	 -0.026909	 -0.174040	 -0.222506	 -0.216952
  0.090457	  0.171004	 -0.056257	  0.171684	  0.095892	  0.105927	  0.123146	  0.014945	  0.105018	 -0.097362	 -0.193552	 -0.226360	 -0.203233
  0.087702	  0.181960	 -0.043344	  0.199341	  0.093195	  0.067265	  0.071098	 -0.018976	  0.055633	 -0.173613	 -0.189263	 -0.185243	 -0.145215
  0.066128	  0.187929	 -0.034959	  0.181462	  0.099733	  0.022751	  0.069752	 -0.051761	 -0.028058	 -0.210262	 -0.176804	 -0.135125	 -0.075750
  0.057426	  0.157614	 -0.030783	  0.167177	  0.045161	  0.011632	  0.053120	 -0.073017	 -0.086209	 -0.199127	 -0.074924	 -0.077777	 -0.022389
  0.053039	  0.145755	 -0.029194	  0.158546	  0.020532	  0.009627	  0.030287	 -0.112447	 -0.072285	 -0.183497	 -0.017506	  0.011591	  0.024597
  0.071931	  0.150068	  0.002671	  0.134915	  0.002950	  0.021539	  0.010923	 -0.166453	 -0.035439	 -0.112997	  0.042677	  0.080149	  0.053144
  0.060348	  0.138742	  0.010551	  0.096171	  0.007298	  0.003207	 -0.004100	 -0.148329	 -0.009255	 -0.032713	  0.101805	  0.143395	  0.067490
  0.021251	  0.115202	  0.061498	  0.039244	  0.037011	  0.005265	 -0.037521	 -0.129162	  0.026390	  0.015758	  0.142870	  0.165981	  0.102498
  0.054690	  0.088212	  0.096919	  0.047443	 -0.015370	  0.008929	 -0.043045	 -0.117354	  0.095778	  0.104308	  0.155923	  0.188937	  0.121891
  0.065991	  0.090657	  0.080206	  0.060750	 -0.063768	 -0.004573	 -0.052433	 -0.054969	  0.163540	  0.170175	  0.153310	  0.180615	  0.125525
  0.052691	  0.096130	  0.080912	  0.066521	 -0.037045	 -0.020730	 -0.037682	  0.017768	  0.227835	  0.227608	  0.145261	  0.149522	  0.110303
  0.073758	  0.115749	  0.106216	  0.031438	 -0.003511	  0.001347	 -0.024481	  0.086078	  0.241439	  0.267281	  0.131649	  0.128105	  0.083189
  0.078310	  0.088737	  0.105313	  0.024044	  0.014836	  0.039238	 -0.003191	  0.084360	  0.298966	  0.289303	  0.106462	  0.109463	  0.042125
  0.125070	  0.093886	  0.076393	  0.048239	 -0.003385	  0.068811	  0.018337	  0.092138	  0.316323	  0.287278	  0.066898	  0.073527	  0.003766
  0.115585	  0.113224	  0.074175	  0.086040	 -0.052295	  0.064090	  0.023435	  0.072558	  0.263589	  0.233219	  0.058846	  0.028320	 -0.052145
  0.130187	  0.120244	  0.065730	  0.065244	 -0.044715	  0.093963	  0.048236	  0.051873	  0.235430	  0.182611	  0.068828	 -0.029349	 -0.065857
  0.081341	  0.140132	  0.007399	  0.040355	 -0.008004	  0.146365	  0.033396	  0.046292	  0.222173	  0.138017	  0.015584	 -0.064766	 -0.104383
  0.041013	  0.107573	  0.009154	  0.058903	  0.006216	  0.136906	  0.027150	  0.029391	  0.193749	  0.104607	 -0.010560	 -0.091953	 -0.121959
  0.029512	  0.077111	 -0.004179	  0.048681	 -0.013371	  0.122469	  0.017853	 -0.002871	  0.144926	  0.057025	 -0.012063	 -0.120518	 -0.141119
  0.038070	  0.061787	 -0.023897	  0.042995	 -0.015342	  0.087736	 -0.004510	 -0.029775	  0.110288	  0.009228	 -0.041099	 -0.167232	 -0.151684
  0.044681	  0.076386	  0.022821	  0.070343	  0.012285	  0.048799	 -0.069671	 -0.087792	  0.082774	 -0.009639	 -0.085467	 -0.173016	 -0.188873
  0.034097	  0.058557	  0.043927	  0.111566	  0.032467	  0.030688	 -0.128139	 -0.113558	  0.079824	 -0.025926	 -0.086471	 -0.172385	 -0.205919
  0.009674	  0.051828	  0.052049	  0.131386	  0.034933	  0.001870	 -0.112779	 -0.097870	  0.075431	 -0.083245	 -0.091402	 -0.199691	 -0.217644
 -0.001380	  0.066767	  0.050673	  0.117293	  0.004654	  0.013415	 -0.094949	 -0.102037	  0.057563	 -0.127380	 -0.094206	 -0.238419	 -0.216639
  0.018662	  0.061210	  0.037106	  0.120815	 -0.001914	 -0.009493	 -0.142743	 -0.104266	  0.027591	 -0.134285	 -0.069972	 -0.263866	 -0.237546
  0.022117	  0.017661	  0.022581	  0.083004	 -0.002378	 -0.020394	 -0.179537	 -0.101964	  0.029098	 -0.142167	 -0.096130	 -0.245349	 -0.235504
  0.036612	  0.028322	  0.000636	  0.070242	 -0.011257	 -0.012367	 -0.160873	 -0.111936	  0.056020	 -0.171903	 -0.116733	 -0.217883	 -0.224825
  0.038970	  0.068024	  0.047499	  0.069014	 -0.016901	 -0.012293	 -0.142666	 -0.114190	  0.040088	 -0.171578	 -0.141169	 -0.206734	 -0.228786
  0.072205	  0.069775	  0.078150	  0.046296	 -0.059189	 -0.016593	 -0.105210	 -0.126838	  0.031844	 -0.148024	 -0.157837	 -0.216697	 -0.219626
  0.059011	  0.075369	  0.039998	  0.051146	 -0.069806	 -0.034454	 -0.110005	 -0.129105	  0.046068	 -0.125939	 -0.159978	 -0.207563	 -0.198140
  0.031769	  0.087263	  0.029820	  0.040613	 -0.085074	 -0.074656	 -0.116032	 -0.119832	  0.061533	 -0.124353	 -0.120431	 -0.174792	 -0.144274
  0.059022	  0.066350	  0.053874	  0.032511	 -0.090815	 -0.088067	 -0.115153	 -0.151935	  0.067574	 -0.132333	 -0.050123	 -0.142187	 -0.065064
  0.065248	  0.029526	  0.077612	  0.009786	 -0.078023	 -0.072634	 -0.073609	 -0.160288	  0.077101	 -0.120189	 -0.019206	 -0.098851	 -0.011665
  0.070618	  0.017263	  0.082216	  0.017006	 -0.071847	 -0.073509	 -0.043949	 -0.163500	  0.099274	 -0.095435	  0.045677	 -0.038364	  0.029106
  0.071283	  0.008951	  0.080468	  0.003289	 -0.064063	 -0.069181	 -0.037465	 -0.144076	  0.161109	 -0.073720	  0.081188	 -0.011562	  0.100227
  0.066183	  0.015290	  0.059068	 -0.015186	 -0.039668	 -0.061743	 -0.033255	 -0.085252	  0.185039	 -0.018176	  0.145644	  0.052660	  0.168797
  0.030226	  0.035210	  0.035636	 -0.032659	 -0.007701	 -0.069488	  0.011581	 -0.081466	  0.197779	  0.034680	  0.171300	  0.112385	  0.203395
  0.036690	  0.014154	  0.051322	 -0.032958	 -0.024992	 -0.018671	  0.074630	 -0.042466	  0.221951	  0.093799	  0.196795	  0.183852	  0.238700
  0.068827	 -0.006231	  0.058621	 -0.040396	 -0.028119	  0.038746	  0.110473	 -0.019840	  0.246771	  0.154471	  0.243676	  0.226470	  0.289698
  0.086334	 -0.006564	  0.056383	 -0.027828	 -0.015989	  0.060661	  0.149468	  0.017512	  0.264505	  0.186761	  0.282759	  0.273233	  0.327190
  0.070388	  0.008028	  0.030155	 -0.001644	 -0.014976	  0.103801	  0.173870	  0.064882	  0.283739	  0.163937	  0.318000	  0.316930	  0.372311
  0.054450	 -0.014885	 -0.017534	  0.018311	  0.005865	  0.114252	  0.182036	  0.108547	  0.277768	  0.177541	  0.358561	  0.326249	  0.406771
  0.056741	  0.025634	 -0.000399	 -0.015272	  0.036915	  0.116086	  0.179512	  0.149817	  0.263849	  0.229240	  0.385844	  0.330785	  0.399288
  0.078249	  0.049318	  0.035295	 -0.029459	  0.041913	  0.132237	  0.153438	  0.134236	  0.296832	  0.257773	  0.357077	  0.302101	  0.395553
  0.052305	  0.055321	  0.029534	  0.006163	  0.051952	  0.125037	  0.129640	  0.113629	  0.306419	  0.258309	  0.333364	  0.299940	  0.355335
  0.052647	  0.058115	  0.031125	  0.063325	  0.030787	  0.154672	  0.136762	  0.122942	  0.310978	  0.246006	  0.325715	  0.296978	  0.300860
  0.034648	  0.021139	  0.037152	  0.072677	  0.078515	  0.182720	  0.156435	  0.130158	  0.286196	  0.228839	  0.320712	  0.262619	  0.289272
  0.060902	 -0.012702	  0.065833	  0.050211	  0.124423	  0.220148	  0.194222	  0.116039	  0.269305	  0.213428	  0.292302	  0.209748	  0.257537
  0.065427	 -0.010843	  0.070878	  0.035000	  0.119657	  0.236656	  0.149024	  0.108659	  0.249203	  0.169700	  0.280153	  0.145212	  0.219914
  0.025544	  0.011835	  0.065638	  0.076062	  0.127818	  0.233920	  0.119252	  0.071975	  0.257987	  0.151916	  0.242938	  0.123532	  0.146074
  0.051355	  0.012652	  0.069235	  0.096729	  0.161341	  0.212639	  0.137307	  0.039849	  0.228325	  0.143257	  0.225008	  0.093765	  0.059265
  0.081163	  0.010722	  0.025699	  0.093238	  0.161021	  0.202751	  0.122284	  0.000168	  0.180507	  0.124760	  0.205725	  0.027132	  0.010827
  0.059696	  0.010362	  0.016651	  0.073535	  0.133594	  0.190618	  0.105502	 -0.041359	  0.139810	  0.092541	  0.184237	 -0.036940	 -0.036686
  0.034995	 -0.004823	  0.034556	  0.079739	  0.135671	  0.164763	  0.110116	 -0.091484	  0.154346	  0.071591	  0.150484	 -0.071572	 -0.100368
  0.032262	 -0.027873	  0.046472	  0.066926	  0.139601	  0.143571	  0.117569	 -0.124341	  0.128350	  0.037073	  0.105505	 -0.103981	 -0.125755
  0.049767	 -0.025697	  0.021978	  0.046122	  0.113661	  0.111821	  0.082615	 -0.098389	  0.081797	 -0.025302	  0.039797	 -0.143458	 -0.132434
  0.032709	 -0.050701	  0.024847	  0.048423	  0.113131	  0.088190	  0.029298	 -0.117578	  0.058001	 -0.068852	  0.029618	 -0.153489	 -0.178099
  0.044482	 -0.066695	  0.001605	  0.034950	  0.091939	  0.073302	 -0.000155	 -0.126066	  0.016215	 -0.065375	  0.005971	 -0.171181	 -0.168958
  0.060942	 -0.056208	 -0.007955	  0.051190	  0.019556	  0.055978	 -0.021382	 -0.123984	  0.000200	 -0.084951	 -0.039315	 -0.205063	 -0.152689
  0.053338	 -0.054569	 -0.002998	  0.033779	 -0.000241	  0.046636	 -0.026698	 -0.164494	 -0.024005	 -0.116957	 -0.088326	 -0.208766	 -0.164964
  0.040434	 -0.064928	 -0.023893	  0.003744	  0.019455	  0.048287	 -0.023909	 -0.181606	 -0.023696	 -0.126622	 -0.078750	 -0.232973	 -0.175209
  0.031548	 -0.020360	  0.000115	  0.016963	  0.038465	  0.050680	 -0.029078	 -0.155753	 -0.025696	 -0.133926	 -0.069345	 -0.222020	 -0.180624
  0.045931	  0.008782	  0.014320	  0.006525	  0.028174	  0.013009	 -0.037593	 -0.157203	 -0.049039	 -0.172785	 -0.075921	 -0.219788	 -0.151632
  0.062130	 -0.001095	  0.019036	  0.005555	  0.014759	 -0.028453	 -0.069851	 -0.140942	 -0.001591	 -0.145958	 -0.077166	 -0.206801	 -0.166126
  0.065135	 -0.024517	  0.006981	 -0.006169	  0.008716	 -0.075513	 -0.057288	 -0.103821	  0.000300	 -0.127394	 -0.073680	 -0.245283	 -0.179170
  0.059494	 -0.037181	 -0.004066	 -0.023684	 -0.007944	 -0.077336	 -0.088259	 -0.084563	 -0.016098	 -0.140517	 -0.039886	 -0.254792	 -0.157922
  0.051920	 -0.034516	 -0.025028	 -0.005087	 -0.014900	 -0.066358	 -0.061624	 -0.089193	 -0.016326	 -0.116083	 -0.061629	 -0.253553	 -0.127533
  0.059817	 -0.029794	 -0.005504	 -0.027722	 -0.038269	 -0.100215	 -0.037768	 -0.061232	  0.014892	 -0.112913	 -0.050789	 -0.252176	 -0.130147
  0.048535	 -0.045427	  0.035492	 -0.031132	 -0.056053	 -0.093290	 -0.014838	 -0.010277	  0.055709	 -0.107106	 -0.038593	 -0.165609	 -0.139825
  0.002336	 -0.055695	  0.034639	 -0.073030	 -0.064630	 -0.092349	  0.000272	 -0.021549	  0.063505	 -0.056473	  0.002795	 -0.116265	 -0.112119
  0.017431	 -0.044048	  0.015825	 -0.061605	 -0.057840	 -0.063980	  0.015847	  0.012294	  0.083425	  0.016674	  0.055706	 -0.066250	 -0.097150
  0.029293	 -0.034672	  0.015675	 -0.024316	 -0.047473	 -0.062708	  0.021405	  0.032484	  0.110730	  0.008519	  0.072655	 -0.049916	 -0.034891
  0.023200	 -0.034352	  0.013672	 -0.045907	 -0.019614	 -0.063788	  0.055485	  0.049991	  0.150155	  0.010536	  0.112640	  0.000323	  0.026428
  0.045556	 -0.018318	 -0.006342	 -0.046994	 -0.013636	 -0.047670	  0.100043	  0.070971	  0.163396	  0.019474	  0.159619	  0.040410	  0.016545
 -0.012303	 -0.016619	 -0.008685	 -0.060661	 -0.050139	 -0.013812	  0.108686	  0.112712	  0.142254	  0.008978	  0.171164	  0.024495	  0.053492
 -0.022995	 -0.003681	 -0.001218	 -0.088263	 -0.072412	  0.014722	  0.161538	  0.141263	  0.152208	  0.028674	  0.146453	  0.006030	  0.064768
 -0.030357	 -0.001761	 -0.005298	 -0.104644	 -0.071196	  0.015227	  0.170102	  0.159371	  0.143116	  0.007520	  0.126213	 -0.038241	  0.045822
 -0.014203	 -0.024997	 -0.031976	 -0.110628	 -0.044742	  0.025911	  0.179349	  0.152912	  0.143156	 -0.019047	  0.057663	 -0.074284	  0.019872
 -0.011572	 -0.033847	 -0.044453	 -0.069151	  0.024155	  0.065145	  0.162147	  0.141769	  0.166088	 -0.055346	  0.027088	 -0.101937	 -0.010583
  0.011220	 -0.029621	 -0.041687	 -0.044070	  0.053989	  0.102815	  0.186020	  0.136444	  0.131147	 -0.070704	  0.000752	 -0.114970	 -0.018182
  0.035485	 -0.034989	 -0.036253	 -0.043568	  0.085633	  0.101506	  0.156974	  0.121200	  0.064016	 -0.123495	 -0.009438	 -0.158293	 -0.007095
  0.049282	 -0.025166	 -0.023431	 -0.036992	  0.089115	  0.091183	  0.140584	  0.071232	  0.007742	 -0.157918	 -0.013670	 -0.185259	 -0.008718
  0.044034	 -0.004439	 -0.009116	 -0.045178	  0.085255	  0.100134	  0.137805	  0.025166	 -0.038288	 -0.185366	 -0.071324	 -0.215912	  0.002609
  0.057356	  0.004899	 -0.012613	 -0.078044	  0.073113	  0.114942	  0.119009	  0.004884	 -0.035391	 -0.191953	 -0.100485	 -0.187248	 -0.006083
  0.068542	 -0.019053	 -0.022490	 -0.087512	  0.062840	  0.121106	  0.113498	 -0.023728	 -0.069243	 -0.217974	 -0.101734	 -0.156295	  0.004658
  0.043463	 -0.005181	  0.004482	 -0.095911	  0.064012	  0.113664	  0.060685	 -0.080425	 -0.130106	 -0.230197	 -0.119998	 -0.167506	  0.006954
  0.051877	  0.029306	  0.043545	 -0.060434	  0.104543	  0.111689	 -0.017717	 -0.100513	 -0.130002	 -0.292023	 -0.119211	 -0.161337	 -0.015189
  0.030501	  0.046006	  0.023580	 -0.025308	  0.081427	  0.071572	 -0.062046	 -0.071765	 -0.156050	 -0.305901	 -0.098730	 -0.187614	 -0.030947
  0.057364	  0.073048	 -0.009431	 -0.020663	  0.062187	  0.050866	 -0.056546	 -0.085565	 -0.142631	 -0.257200	 -0.067626	 -0.172695	 -0.039878
  0.061665	  0.063018	 -0.008800	  0.005917	  0.086318	  0.039254	 -0.042558	 -0.077799	 -0.095918	 -0.232490	 -0.043655	 -0.168601	 -0.057544
  0.068879	  0.043511	 -0.003001	 -0.008602	  0.065610	 -0.017213	 -0.062375	 -0.090188	 -0.077866	 -0.161043	 -0.023296	 -0.159160	 -0.053400
  0.064815	  0.029751	 -0.003764	 -0.009299	  0.038582	 -0.032305	 -0.052672	 -0.109450	 -0.077413	 -0.122938	  0.003545	 -0.153761	 -0.044309
  0.065369	  0.024681	  0.030610	 -0.018450	 -0.004170	 -0.032594	 -0.030051	 -0.113666	 -0.044691	 -0.084245	  0.016344	 -0.107891	 -0.005260
  0.053430	  0.022300	  0.007575	 -0.018424	 -0.011671	 -0.033885	 -0.031680	 -0.054625	 -0.012113	 -0.061229	  0.008182	 -0.071543	  0.035303
  0.083852	  0.029881	  0.001614	 -0.006660	 -0.020728	 -0.058695	 -0.038764	 -0.007749	 -0.006311	 -0.039798	  0.016275	 -0.068327	  0.010916
  0.056189	  0.031566	  0.011622	 -0.009788	 -0.050314	 -0.089930	 -0.007571	  0.011734	  0.033943	 -0.040379	  0.038080	 -0.043132	 -0.005408
  0.033525	  0.015948	 -0.005537	 -0.046128	 -0.078240	 -0.090465	  0.029666	  0.022499	  0.060489	 -0.002917	  0.014519	 -0.072139	 -0.001284
  0.035041	 -0.012399	 -0.005210	 -0.078015	 -0.107255	 -0.074047	  0.045489	  0.054831	  0.103386	 -0.011671	  0.039840	 -0.071222	 -0.012823
  0.027423	 -0.029234	  0.014943	 -0.096693	 -0.081845	 -0.058229	  0.060111	  0.100134	  0.134787	  0.010365	  0.050891	 -0.070480	 -0.035158
  0.015121	 -0.009173	 -0.008031	 -0.054830	 -0.072635	 -0.041993	  0.087832	  0.128158	  0.141984	  0.061266	  0.042165	 -0.075131	 -0.040968
  0.017652	 -0.004276	 -0.012634	 -0.043148	 -0.054488	 -0.031540	  0.099513	  0.141372	  0.165899	  0.042965	  0.053881	 -0.074640	 -0.053432
  0.023385	 -0.006795	 -0.008660	 -0.016677	 -0.021954	 -0.009977	  0.119659	  0.150929	  0.168697	  0.022969	  0.042299	 -0.079837	 -0.107593
  0.008424	  0.003453	 -0.021886	 -0.000607	  0.019353	  0.027812	  0.132574	  0.150288	  0.133682	 -0.002636	  0.015023	 -0.098898	 -0.094634
  0.025792	  0.036896	 -0.014432	  0.021332	  0.046284	  0.058034	  0.122311	  0.122852	  0.095913	 -0.047283	 -0.000528	 -0.130325	 -0.093110
  0.019069	  0.048313	 -0.033805	  0.045820	  0.035391	  0.089939	  0.124841	  0.084188	  0.050619	 -0.053206	 -0.032123	 -0.127304	 -0.090976
  0.061587	  0.028063	 -0.031792	  0.025716	  0.006686	  0.094035	  0.109121	  0.070473	  0.023922	 -0.067865	 -0.059819	 -0.089534	 -0.095390
  0.022134	  0.019481	 -0.014998	  0.021050	  0.014574	  0.123569	  0.058516	  0.056597	  0.034947	 -0.102470	 -0.064689	 -0.072516	 -0.029756
  0.034695	  0.008909	 -0.042812	  0.048344	  0.011684	  0.117285	  0.021563	  0.034862	 -0.001590	 -0.129144	 -0.065799	 -0.067666	  0.013085
  0.075608	 -0.020800	 -0.031431	  0.037204	  0.021343	  0.103918	  0.023296	  0.025914	 -0.063839	 -0.149795	 -0.060926	 -0.047509	 -0.000535
  0.060633	 -0.033847	 -0.011811	  0.026392	  0.023043	  0.077555	 -0.008949	  0.001990	 -0.081055	 -0.147638	 -0.091064	 -0.046155	  0.015696
  0.064247	 -0.013038	 -0.039710	  0.004797	  0.003979	  0.065410	 -0.037950	 -0.030667	 -0.104896	 -0.127012	 -0.071329	 -0.037354	  0.065220
  0.056388	 -0.040676	 -0.000592	 -0.001246	 -0.013074	  0.031541	 -0.043347	 -0.053154	 -0.157418	 -0.103693	 -0.036985	 -0.004247	  0.072369
  0.041910	 -0.053915	  0.018806	  0.042766	 -0.024801	  0.008375	 -0.046359	 -0.087162	 -0.171882	 -0.102796	 -0.002372	  0.025102	  0.065088
  0.079438	 -0.019185	  0.042338	  0.032903	 -0.039084	  0.011886	 -0.016368	 -0.035031	 -0.156404	 -0.087994	  0.010476	  0.046289	  0.100660
  0.086817	 -0.000696	  0.044922	  0.014176	 -0.034227	  0.002684	 -0.033701	 -0.025968	 -0.104171	 -0.071042	 -0.001977	  0.091526	  0.132926
  0.115264	 -0.032424	  0.043023	  0.010893	 -0.003205	  0.003460	 -0.045205	 -0.002577	 -0.032839	 -0.041938	 -0.006520	  0.101480	  0.111116
  0.120921	 -0.043311	  0.046700	 -0.000270	  0.003207	 -0.004705	 -0.023577	  0.017166	 -0.009929	 -0.031591	  0.021141	  0.116233	  0.064885
  0.119378	 -0.057929	 -0.001783	  0.004902	  0.004998	 -0.010197	 -0.007224	  0.036600	  0.037206	 -0.006205	  0.045713	  0.089051	  0.038666
  0.107248	 -0.043999	 -0.013274	  0.010063	 -0.013057	 -0.006801	  0.026738	  0.050347	  0.061595	 -0.022200	  0.040600	  0.061474	 -0.003730
  0.086663	 -0.034849	 -0.000023	  0.046135	 -0.011304	 -0.009232	  0.045457	  0.066574	  0.067007	 -0.029397	  0.068463	  0.061661	 -0.044496
  0.098318	 -0.043801	 -0.031476	  0.023447	 -0.075080	 -0.021410	  0.055959	  0.097748	  0.102228	  0.023062	  0.094852	  0.060263	 -0.051547
  0.078842	 -0.063449	 -0.057233	  0.017112	 -0.101140	 -0.014858	  0.047692	  0.088000	  0.103836	 -0.015844	  0.087896	  0.070436	 -0.067477
  0.061884	 -0.050017	 -0.043698	  0.005509	 -0.075343	 -0.002327	  0.063358	  0.086556	  0.089800	 -0.020600	  0.076818	  0.036056	 -0.086944
  0.036235	 -0.048342	 -0.030488	 -0.015446	 -0.055413	  0.050131	  0.076481	  0.068856	  0.050414	  0.014923	  0.060568	 -0.000504	 -0.089772
  0.066494	 -0.049301	 -0.074200	 -0.022878	 -0.024207	  0.044200	  0.069054	  0.049375	  0.021263	  0.023807	  0.033356	 -0.011544	 -0.093963
  0.101687	 -0.057267	 -0.078228	 -0.003994	  0.005717	  0.052808	  0.064204	  0.052576	  0.030330	 -0.006289	  0.000694	  0.013350	 -0.120311
  0.130721	 -0.070927	 -0.065408	  0.011751	  0.006742	  0.035164	  0.069784	  0.049658	  0.036622	 -0.013301	 -0.002127	  0.004762	 -0.129605
  0.140371	 -0.056710	 -0.079182	  0.028620	  0.014262	  0.026963	  0.082130	  0.027291	  0.010188	 -0.041615	  0.001019	 -0.025916	 -0.108269
  0.157123	 -0.067180	 -0.064086	  0.028238	  0.019250	  0.029445	  0.075850	  0.030094	 -0.007051	 -0.046098	 -0.005198	 -0.047395	 -0.128984
  0.107842	 -0.064529	 -0.061058	  0.052144	  0.015710	  0.044734	  0.078310	  0.026280	 -0.021281	 -0.063569	 -0.016301	 -0.048879	 -0.136406
  0.065723	 -0.059619	 -0.066894	  0.090248	  0.027410	  0.031474	  0.036349	  0.051408	 -0.028733	 -0.043359	 -0.005892	 -0.105760	 -0.130593
  0.072132	 -0.043991	 -0.095988	  0.059913	  0.028516	 -0.006652	 -0.022132	  0.001955	 -0.022525	 -0.027754	 -0.023936	 -0.068533	 -0.127460
  0.065363	 -0.024249	 -0.111513	  0.070007	  0.029057	 -0.022973	 -0.018917	 -0.022670	  0.005077	 -0.053594	 -0.064192	 -0.069696	 -0.121248
  0.060278	 -0.003888	 -0.098847	  0.034097	 -0.005516	 -0.018604	  0.006850	 -0.053357	  0.036543	 -0.058905	 -0.090675	 -0.069710	 -0.131249
  0.049658	 -0.000689	 -0.081839	  0.034240	 -0.041465	 -0.014011	 -0.028572	 -0.028746	  0.026605	 -0.063680	 -0.086389	 -0.074066	 -0.136484
  0.044280	  0.020442	 -0.089896	  0.014783	 -0.042291	 -0.047207	 -0.032759	 -0.011658	  0.005774	 -0.053564	 -0.103000	 -0.076715	 -0.150602
  0.034031	 -0.001467	 -0.034869	 -0.012251	 -0.048750	 -0.042510	 -0.025452	 -0.032756	 -0.010141	 -0.048764	 -0.115630	 -0.094868	 -0.138882
 -0.019625	 -0.032454	  0.019086	  0.038563	 -0.045861	  0.016839	 -0.053000	 -0.037713	  0.002459	 -0.027778	  0.007176	 -0.007709	 -0.009535
  0.002774	 -0.027047	  0.036935	  0.062161	 -0.059165	 -0.032818	 -0.061483	 -0.006198	  0.007022	 -0.027240	  0.023946	  0.009941	  0.017576
  0.015846	 -0.016367	  0.069578	  0.058767	 -0.070507	 -0.035196	 -0.030072	  0.010451	 -0.019013	  0.014025	  0.013090	  0.018761	  0.042531
 -0.023184	 -0.003364	  0.081930	  0.024458	 -0.055626	 -0.006241	 -0.028307	 -0.018217	 -0.011436	  0.009650	  0.006319	  0.025829	  0.047202
 -0.013862	 -0.018802	  0.084427	  0.033654	 -0.011716	 -0.005193	 -0.012742	 -0.033186	 -0.007225	 -0.005866	 -0.004038	  0.006359	  0.019661
  0.000980	  0.003607	  0.079875	  0.009338	 -0.003371	 -0.025103	 -0.003819	 -0.016769	 -0.024075	 -0.007104	 -0.026811	 -0.012387	 -0.017097
  0.016461	  0.010231	  0.046102	 -0.021501	 -0.000058	 -0.047052	 -0.008948	 -0.005729	 -0.020313	 -0.021049	 -0.003642	 -0.015216	 -0.013571
  0.013640	  0.003962	  0.013952	 -0.015536	  0.014987	 -0.019622	 -0.004495	 -0.026249	 -0.040714	 -0.031583	 -0.025565	  0.002026	 -0.015343
 -0.011251	  0.014973	  0.032439	  0.005329	 -0.013465	  0.012858	 -0.011942	 -0.020726	 -0.057028	 -0.030935	 -0.008178	  0.014144	 -0.011326
 -0.014985	 -0.013327	  0.009198	  0.018195	  0.004157	  0.017538	 -0.004289	  0.010172	 -0.022161	 -0.034968	 -0.015147	  0.044476	 -0.022293
 -0.029254	 -0.035042	  0.005901	  0.044750	 -0.007568	 -0.010149	  0.031922	  0.010964	  0.012349	  0.007148	  0.001304	  0.072338	  0.013206
 -0.028503	 -0.011005	 -0.008866	  0.006046	 -0.004736	  0.005613	  0.034920	  0.024822	  0.024853	  0.014137	  0.004465	  0.069018	  0.069568
 -0.023311	  0.014625	 -0.033484	 -0.011250	  0.006877	  0.023982	  0.027782	  0.034941	  0.053284	  0.018825	  0.010247	  0.014183	  0.014548
 -0.020551	  0.035213	 -0.034782	 -0.018842	  0.052842	  0.006674	  0.037396	  0.035089	  0.042095	  0.029396	 -0.009582	 -0.027666	 -0.095758
 -0.019565	  0.031880	 -0.039209	 -0.016076	  0.068305	 -0.005791	  0.038609	  0.034609	  0.007222	  0.025012	 -0.015633	 -0.027577	 -0.058966
  0.001226	  0.005245	 -0.060999	 -0.019996	  0.054865	  0.016324	  0.058171	  0.028451	  0.006129	  0.034454	  0.040002	  0.028979	  0.110528
  0.034347	 -0.001535	 -0.062970	 -0.029906	  0.035374	  0.026063	  0.030405	 -0.011611	  0.012066	  0.028524	  0.040035	  0.023962	  0.121494
  0.051023	  0.034022	 -0.085664	 -0.033323	  0.020620	  0.025670	 -0.004526	 -0.027768	  0.006844	  0.008913	 -0.024294	 -0.078959	 -0.067193
  0.039865	  0.014441	 -0.077742	 -0.065704	  0.015165	  0.022625	 -0.019235	 -0.013557	 -0.008353	 -0.019629	 -0.047842	 -0.138493	 -0.183653
  0.027926	 -0.009258	 -0.075706	 -0.069127	 -0.001118	  0.012978	 -0.016348	  0.028224	  0.035994	  0.016067	  0.034148	 -0.022008	  0.038421
  0.017047	 -0.016000	 -0.074368	 -0.057113	 -0.000809	  0.020856	 -0.013748	  0.057347	  0.073609	  0.051549	  0.079799	  0.105420	  0.207159
  0.033641	 -0.020109	 -0.089816	 -0.039629	  0.013483	  0.075243	 -0.053353	  0.046598	  0.025406	  0.005745	 -0.009962	 -0.007679	 -0.022211
  0.046082	 -0.024989	 -0.102988	 -0.050160	  0.018532	  0.070182	 -0.019767	  0.018071	 -0.024538	 -0.038127	 -0.085996	 -0.124979	 -0.211718
  0.042988	 -0.032737	 -0.114102	 -0.068953	 -0.025221	  0.109919	  0.021047	  0.015826	 -0.035733	 -0.023944	 -0.019378	 -0.043698	 -0.018388
  0.037444	 -0.048691	 -0.114599	 -0.058907	 -0.033078	  0.097930	  0.014350	  0.051189	  0.013198	  0.022995	  0.047051	  0.105343	  0.228888
  0.017957	 -0.043868	 -0.085734	 -0.082657	 -0.027365	  0.072474	  0.034493	  0.044793	  0.004573	  0.003039	 -0.000484	  0.069266	  0.097832
  0.061578	 -0.038089	 -0.088421	 -0.085859	 -0.054741	  0.049407	  0.049421	  0.003602	 -0.067786	 -0.056669	 -0.092055	 -0.081329	 -0.167921
  0.093266	 -0.042609	 -0.089132	 -0.074196	 -0.033832	  0.019282	  0.043470	 -0.016473	 -0.035043	 -0.022653	 -0.083122	 -0.116075	 -0.092859
  0.075582	 -0.049691	 -0.082349	 -0.085353	  0.008155	  0.003017	  0.045135	 -0.009211	  0.038871	  0.034349	 -0.009759	  0.021586	  0.210481
  0.068060	 -0.034252	 -0.078126	 -0.107807	 -0.024248	 -0.009535	  0.053229	  0.049541	  0.056561	  0.029087	 -0.004469	  0.073342	  0.257465
  0.098465	  0.028134	 -0.040171	 -0.082190	 -0.028643	 -0.008750	  0.025608	  0.058186	  0.019900	  0.006821	 -0.081447	 -0.064199	  0.009894
  0.084850	  0.039576	 -0.018867	 -0.100270	 -0.023051	  0.017848	  0.028245	  0.037239	  0.013659	 -0.015226	 -0.156510	 -0.152254	 -0.122979
  0.057010	  0.019577	 -0.022471	 -0.139200	 -0.002338	  0.029272	  0.030738	  0.053245	  0.034363	 -0.019805	 -0.106793	 -0.040431	  0.033686
  0.077561	 -0.000305	 -0.040336	 -0.137461	  0.020559	  0.017858	  0.007440	  0.049196	  0.074001	  0.022552	 -0.012174	  0.098325	  0.181927
  0.096909	 -0.012890	 -0.054510	 -0.149749	  0.038988	  0.016197	 -0.019530	  0.033860	  0.084800	 -0.003038	 -0.037317	  0.057699	  0.118086
  0.077972	  0.000722	 -0.030069	 -0.105422	  0.056019	  0.002460	 -0.018088	  0.011119	  0.043794	 -0.056237	 -0.096887	 -0.078556	 -0.110337
  0.072864	  0.011581	 -0.044022	 -0.097604	  0.071945	  0.007223	 -0.031987	  0.037350	  0.051625	 -0.070243	 -0.104073	 -0.071668	 -0.117427
  0.081210	  0.035552	 -0.052537	 -0.073668	  0.038335	  0.006157	 -0.034237	  0.056233	  0.057092	 -0.021608	 -0.022788	  0.040436	  0.111143
  0.075545	  0.042503	 -0.061819	 -0.002447	  0.028971	  0.010133	 -0.018593	  0.048950	  0.020346	  0.033382	  0.019397	  0.053239	  0.160724
  0.067130	  0.008149	 -0.040760	  0.021786	  0.045243	  0.008638	 -0.024670	  0.001664	  0.005496	  0.003986	 -0.034263	 -0.044405	 -0.025534
  0.056818	  0.009581	 -0.031517	 -0.010906	  0.049955	  0.000873	 -0.036655	 -0.043268	 -0.005593	 -0.017808	 -0.057760	 -0.093521	 -0.114538
  0.035230	  0.007786	 -0.039087	 -0.060514	  0.052112	  0.016740	 -0.031838	 -0.047256	  0.023568	  0.025428	 -0.027148	 -0.005254	  0.027123
  0.046624	  0.012811	 -0.019953	 -0.050695	  0.060007	  0.044670	 -0.013438	 -0.022392	  0.031350	  0.073808	  0.019139	  0.089418	  0.185852
  0.098073	  0.009571	 -0.020015	 -0.048150	  0.083853	  0.021243	 -0.038705	 -0.005223	  0.042697	  0.027486	 -0.015772	  0.018049	  0.067334
  0.066488	  0.042512	 -0.041182	 -0.029692	  0.120078	 -0.001060	 -0.069602	 -0.000263	  0.037367	 -0.027490	 -0.104320	 -0.104928	 -0.123391
  0.049372	  0.061826	 -0.041381	 -0.031374	  0.092209	  0.000324	 -0.107860	  0.016040	  0.045999	  0.010909	 -0.098836	 -0.063879	 -0.050566
  0.037890	  0.058834	 -0.036068	 -0.031136	  0.064860	 -0.009093	 -0.093394	  0.016143	  0.039494	  0.036897	 -0.029800	  0.041797	  0.157551
  0.052021	  0.033334	 -0.035437	 -0.022587	  0.057213	 -0.018992	 -0.093789	 -0.020347	  0.016716	  0.023441	 -0.040254	  0.039810	  0.139960
  0.070011	  0.047849	 -0.048670	 -0.017208	  0.065124	 -0.017259	 -0.108387	 -0.049804	 -0.013244	 -0.052753	 -0.110429	 -0.086491	 -0.089273
  0.091311	  0.070486	 -0.029428	 -0.018961	  0.059142	  0.006325	 -0.088480	 -0.042406	 -0.039571	 -0.089069	 -0.132680	 -0.114771	 -0.126347
  0.048797	  0.067138	  0.001272	 -0.018047	  0.036385	  0.008798	 -0.067942	 -0.037654	 -0.029183	 -0.043072	 -0.057400	 -0.045041	  0.051665
  0.024121	  0.066220	 -0.002669	 -0.021439	  0.009984	  0.010494	 -0.090069	 -0.056286	  0.024307	  0.004929	 -0.033959	 -0.031283	  0.204870
  0.008246	  0.031547	 -0.024280	 -0.028977	 -0.030117	  0.016257	 -0.116422	 -0.033942	  0.033625	  0.024700	 -0.069774	 -0.106031	  0.097078
  0.030147	 -0.000272	 -0.005970	 -0.033248	 -0.028679	  0.001151	 -0.126398	 -0.018223	  0.037847	  0.030408	 -0.099921	 -0.128996	 -0.017902
  0.060815	 -0.030289	  0.030657	 -0.048941	 -0.015169	 -0.031307	 -0.120413	 -0.005751	  0.044407	  0.057153	 -0.089812	 -0.044833	  0.068877
  0.063215	  0.017702	  0.040847	 -0.047873	 -0.013673	 -0.014126	 -0.148570	  0.013007	  0.060307	  0.065219	 -0.050453	  0.044498	  0.172390
  0.107259	  0.024750	  0.038615	 -0.063538	 -0.007554	 -0.004628	 -0.152137	  0.033516	  0.030327	  0.036601	 -0.062425	  0.016797	  0.123079
  0.101804	  0.075645	  0.019457	 -0.037315	 -0.000475	 -0.010531	 -0.153301	  0.021139	 -0.011104	 -0.020561	 -0.130023	 -0.030173	 -0.041035
  0.052948	  0.045222	  0.009599	  0.001616	  0.015834	  0.007887	 -0.155273	  0.012511	  0.026666	  0.008697	 -0.114304	 -0.024815	 -0.002984
  0.038844	  0.039313	 -0.030626	  0.006796	  0.061140	  0.016095	 -0.152527	 -0.017880	  0.050011	  0.042587	 -0.076651	  0.035666	  0.143044
  0.045389	  0.044175	 -0.057925	  0.000596	  0.052395	  0.068809	 -0.148771	 -0.041804	  0.081630	  0.019136	 -0.059458	  0.028764	  0.134631
  0.074193	  0.016011	 -0.055451	  0.009169	  0.032923	  0.080538	 -0.161208	 -0.069399	  0.057272	 -0.013048	 -0.097214	 -0.064607	 -0.041340
  0.099792	 -0.021358	 -0.055331	  0.024405	  0.040776	  0.068190	 -0.163610	 -0.076442	  0.065925	 -0.032089	 -0.094815	 -0.088934	 -0.096237
  0.097097	 -0.022697	 -0.050033	  0.053260	  0.022797	  0.055172	 -0.121537	 -0.080997	  0.038147	 -0.009675	 -0.059090	 -0.017857	  0.050158
  0.106389	 -0.009805	 -0.040211	  0.035780	 -0.005164	  0.059357	 -0.125709	 -0.044967	  0.018834	 -0.001531	 -0.030944	  0.037300	  0.164532
  0.114823	 -0.022139	 -0.023527	 -0.020157	 -0.017312	  0.014190	 -0.147736	 -0.036610	 -0.014081	 -0.063992	 -0.066084	 -0.037161	  0.030231
  0.089884	 -0.013312	 -0.037671	 -0.033261	 -0.015716	  0.003881	 -0.131214	 -0.085061	 -0.027921	 -0.083268	 -0.103208	 -0.134935	 -0.148784
  0.059149	 -0.005289	 -0.077932	 -0.050152	  0.004120	  0.003912	 -0.089299	 -0.105571	  0.004818	 -0.080972	 -0.044302	 -0.086530	 -0.074731
  0.053366	  0.004094	 -0.083569	 -0.031676	 -0.007075	  0.007800	 -0.088816	 -0.082749	  0.061457	 -0.040465	  0.010491	  0.007898	  0.159879
  0.064743	  0.026039	 -0.082231	 -0.020811	 -0.034793	 -0.002804	 -0.086167	 -0.085118	  0.064357	 -0.031232	 -0.004554	 -0.051006	  0.145907
  0.105353	  0.041486	 -0.081181	  0.015422	 -0.032011	 -0.018877	 -0.088209	 -0.123532	  0.037690	 -0.057055	 -0.090723	 -0.195941	 -0.038242
  0.119067	  0.037879	 -0.082361	  0.026217	 -0.013111	 -0.008777	 -0.136147	 -0.115294	  0.033729	 -0.050099	 -0.128311	 -0.220576	 -0.030659
  0.128894	  0.047752	 -0.082687	  0.020889	 -0.030168	  0.023282	 -0.164401	 -0.107712	  0.041197	 -0.060183	 -0.070475	 -0.122665	  0.151582
  0.111341	  0.069895	 -0.064822	 -0.020221	 -0.019324	  0.031302	 -0.143005	 -0.117591	  0.063906	 -0.046469	 -0.047613	 -0.095007	  0.197224
  0.047435	  0.066774	 -0.041751	 -0.031092	 -0.043502	  0.077917	 -0.160167	 -0.161396	  0.056593	 -0.048750	 -0.130142	 -0.159286	  0.042049
  0.007377	  0.063460	 -0.021029	 -0.006425	 -0.044074	  0.092098	 -0.167151	 -0.187356	  0.047008	 -0.072857	 -0.164792	 -0.189296	 -0.060945
  0.019986	  0.072852	 -0.015136	  0.004807	 -0.028509	  0.077091	 -0.174624	 -0.166428	  0.075808	 -0.057816	 -0.098984	 -0.066033	  0.073545
  0.050235	  0.085847	 -0.037644	  0.014130	 -0.042786	  0.063987	 -0.191806	 -0.130545	  0.096227	 -0.019015	 -0.026850	  0.041017	  0.260998
  0.043590	  0.101790	 -0.040562	 -0.006409	 -0.057204	  0.050853	 -0.181953	 -0.146834	  0.073194	 -0.040463	 -0.010548	  0.014832	  0.149643
  0.066472	  0.064373	 -0.054773	 -0.024868	 -0.096057	  0.018142	 -0.153850	 -0.155023	  0.026091	 -0.082920	 -0.084793	 -0.128926	 -0.055810
  0.091734	  0.069559	 -0.049596	 -0.030395	 -0.121690	 -0.001388	 -0.133871	 -0.157654	  0.019943	 -0.107257	 -0.040585	 -0.120200	 -0.067690
  0.136418	  0.070028	 -0.058312	 -0.017524	 -0.111905	  0.008039	 -0.096552	 -0.144365	  0.051527	 -0.033552	  0.051465	  0.046946	  0.131542
  0.131305	  0.082508	 -0.066515	  0.002432	 -0.109768	  0.019113	 -0.082858	 -0.169409	  0.074084	  0.009896	  0.019878	  0.060737	  0.151012
  0.096994	  0.101047	 -0.068576	 -0.026932	 -0.121821	  0.006890	 -0.096756	 -0.144050	  0.062573	  0.013549	 -0.045249	 -0.085866	 -0.049396
  0.087105	  0.082007	 -0.075379	 -0.021572	 -0.114420	  0.028123	 -0.104709	 -0.150268	  0.038587	  0.019419	 -0.056576	 -0.164703	 -0.152139
  0.076130	  0.088956	 -0.053511	 -0.005149	 -0.109104	  0.020215	 -0.079971	 -0.166564	  0.050024	  0.037173	  0.018517	 -0.062590	  0.033767
  0.079978	  0.106452	 -0.036850	 -0.004637	 -0.106052	  0.024150	 -0.060651	 -0.150899	  0.064375	  0.036122	  0.077562	  0.023429	  0.187872
  0.104367	  0.111167	 -0.012031	 -0.000599	 -0.100836	  0.026481	 -0.049219	 -0.147849	  0.040438	  0.010524	  0.022806	 -0.062261	 -0.006921
  0.095593	  0.143446	 -0.007706	  0.013274	 -0.089735	  0.020584	 -0.044180	 -0.147383	  0.016817	 -0.028195	 -0.067880	 -0.189016	 -0.206627
  0.074770	  0.124775	 -0.000431	  0.006983	 -0.070071	  0.048320	 -0.036552	 -0.142167	  0.032786	 -0.030557	 -0.050965	 -0.167334	 -0.116620
  0.087498	  0.125217	  0.000578	 -0.010796	 -0.059669	  0.029589	 -0.041458	 -0.140429	  0.034364	 -0.001121	  0.005543	 -0.055905	  0.138010
  0.064342	  0.124151	  0.030512	  0.000272	 -0.063741	  0.015509	 -0.029280	 -0.181644	  0.030189	  0.040959	  0.008400	 -0.038846	  0.188266
  0.001250	  0.120284	  0.017276	 -0.007338	 -0.051641	  0.036482	 -0.065799	 -0.178593	  0.002455	 -0.000257	 -0.091870	 -0.147445	 -0.025802
 -0.011220	  0.126381	  0.031737	  0.015043	 -0.059591	  0.031082	 -0.050140	 -0.184390	  0.001692	 -0.026026	 -0.140396	 -0.165045	 -0.128562
 -0.011750	  0.121046	  0.043872	  0.032378	 -0.056845	  0.024320	 -0.044723	 -0.153878	  0.044830	  0.048380	 -0.062996	 -0.070132	  0.080956
 -0.005736	  0.117484	  0.024631	  0.020260	 -0.029715	 -0.001709	 -0.044439	 -0.142581	  0.041893	  0.068166	 -0.018301	 -0.011228	  0.206967
 -0.039532	  0.112282	  0.036772	  0.015698	 -0.006621	 -0.000107	 -0.100167	 -0.187666	  0.028617	  0.018590	 -0.036260	 -0.065790	  0.068847
 -0.017194	  0.140880	  0.022461	  0.001634	 -0.053611	  0.017643	 -0.108671	 -0.187895	  0.027883	 -0.062786	 -0.077241	 -0.137859	 -0.143917
  0.022607	  0.176799	  0.013053	 -0.019699	 -0.026686	  0.035799	 -0.079501	 -0.166885	  0.042944	 -0.024364	 -0.044234	 -0.099495	 -0.076966
  0.045274	  0.151393	  0.014607	 -0.011636	 -0.018367	  0.057524	 -0.049741	 -0.164160	  0.080997	  0.024941	  0.037029	  0.001964	  0.151371
  0.040469	  0.145236	  0.016803	 -0.000733	 -0.041495	  0.032303	 -0.025926	 -0.163548	  0.059951	  0.011390	  0.012995	 -0.010570	  0.124889
  0.030031	  0.152142	  0.009639	  0.018604	 -0.063473	  0.003188	 -0.018387	 -0.174587	  0.019677	 -0.034510	 -0.021560	 -0.132889	 -0.094907
 -0.002105	  0.139110	  0.040791	  0.000077	 -0.041534	  0.001051	  0.002973	 -0.160139	  0.037816	 -0.049283	 -0.074885	 -0.116463	 -0.136225
  0.014072	  0.150068	  0.048308	 -0.023217	 -0.014883	 -0.025527	  0.002514	 -0.128058	  0.050244	 -0.025827	 -0.061334	 -0.000880	  0.069203
  0.025173	  0.146067	  0.051790	 -0.025229	 -0.023691	 -0.013061	  0.008377	 -0.130178	  0.073353	 -0.027845	 -0.028346	  0.062824	  0.139712
  0.002308	  0.103995	  0.072442	 -0.022892	 -0.010440	 -0.004859	 -0.028649	 -0.140212	  0.076427	 -0.038157	 -0.073941	 -0.041098	 -0.002429
 -0.008903	  0.111243	  0.083227	  0.037571	 -0.032640	  0.009044	 -0.066073	 -0.149638	  0.042651	 -0.032671	 -0.089349	 -0.153019	 -0.153160
 -0.005701	  0.106033	  0.086430	  0.030015	 -0.032303	  0.017881	 -0.070094	 -0.142514	  0.040459	 -0.018299	 -0.076597	 -0.081403	 -0.048695
  0.002380	  0.128656	  0.059822	  0.033695	 -0.036652	  0.021366	 -0.051934	 -0.149139	  0.072234	  0.003950	 -0.026212	  0.063992	  0.094667
 -0.003454	  0.139304	  0.045350	  0.028278	 -0.034271	 -0.001529	 -0.071773	 -0.156234	  0.048707	 -0.008819	 -0.009848	  0.048460	  0.016374
 -0.009624	  0.111747	  0.047882	  0.003468	  0.002428	 -0.007477	 -0.081026	 -0.131960	  0.025750	 -0.027477	 -0.102856	 -0.033801	 -0.170230
 -0.032227	  0.145160	  0.037692	  0.025305	  0.031992	  0.001588	 -0.080674	 -0.113261	  0.018357	 -0.038189	 -0.106573	 -0.047637	 -0.122450
 -0.033168	  0.172217	  0.030924	  0.037026	  0.029805	 -0.007689	 -0.034335	 -0.068351	  0.001251	 -0.009453	 -0.038775	  0.039039	  0.075088
 -0.024519	  0.160657	  0.070194	  0.031671	  0.000896	 -0.015593	 -0.054337	 -0.065433	  0.048198	 -0.000593	 -0.030005	  0.012789	  0.114688
 -0.020405	  0.134383	  0.110068	  0.039932	 -0.037029	 -0.001951	 -0.063973	 -0.069780	  0.084382	 -0.012759	 -0.076807	 -0.121448	 -0.044744
 -0.025415	  0.116169	  0.122073	  0.012848	 -0.063733	  0.044434	 -0.067459	 -0.077023	  0.079440	 -0.008137	 -0.096904	 -0.164307	 -0.120593
 -0.023165	  0.112809	  0.148912	  0.016187	 -0.031759	  0.035142	 -0.054717	 -0.082166	  0.037399	  0.002884	 -0.061455	 -0.102828	  0.022340
 -0.007009	  0.109082	  0.116510	  0.038760	 -0.000574	  0.023860	 -0.076280	 -0.073772	  0.015698	  0.020243	  0.003674	 -0.039849	  0.124651
  0.002824	  0.112469	  0.119358	  0.056882	 -0.000843	  0.018623	 -0.082079	 -0.068207	  0.021257	 -0.025535	  0.006596	 -0.082382	  0.055032
  0.005795	  0.124328	  0.125567	  0.035349	 -0.023107	 -0.007176	 -0.054502	 -0.047448	 -0.010920	 -0.045989	 -0.030375	 -0.150958	 -0.038038
 -0.015743	  0.109533	  0.159132	  0.012935	 -0.018274	 -0.002659	 -0.048463	 -0.039659	  0.004948	 -0.042160	 -0.034183	 -0.118129	  0.010231
 -0.043303	  0.110585	  0.172156	  0.023554	 -0.030480	 -0.009310	 -0.033194	 -0.031276	  0.032822	 -0.040083	  0.001920	 -0.074648	  0.078818
 -0.020037	  0.124684	  0.146623	  0.020230	 -0.045643	  0.004041	 -0.055192	 -0.001670	  0.023051	 -0.032515	 -0.016778	 -0.086659	  0.013398
 -0.061607	  0.148725	  0.145088	  0.043803	 -0.025937	  0.004530	 -0.031925	 -0.038842	  0.026360	 -0.029860	 -0.068721	 -0.090453	 -0.048607
 -0.068000	  0.141177	  0.140444	  0.060941	 -0.029364	  0.007355	 -0.017236	 -0.069185	  0.026041	 -0.032495	 -0.049206	 -0.052572	 -0.009397
 -0.068983	  0.121605	  0.113660	  0.043529	 -0.018714	  0.012710	 -0.019044	 -0.064638	  0.043208	 -0.049282	 -0.040883	 -0.074865	  0.034854
 -0.056790	  0.109264	  0.128662	  0.060524	 -0.004093	  0.052819	 -0.021771	 -0.058384	  0.057667	 -0.046938	 -0.056480	 -0.145528	 -0.041606
 -0.012465	  0.117606	  0.146783	  0.059396	 -0.016114	  0.066392	 -0.002345	 -0.073569	  0.060428	 -0.059422	 -0.076758	 -0.113661	 -0.049002
 -0.047822	  0.113394	  0.150582	  0.054378	 -0.016670	  0.058661	  0.026845	 -0.050469	  0.043246	 -0.054037	 -0.042520	 -0.056781	  0.066783
 -0.039979	  0.131066	  0.161421	  0.011384	 -0.023102	  0.039128	  0.034605	 -0.032893	  0.003224	 -0.074892	 -0.046774	 -0.056885	  0.033668
  0.007197	  0.124786	  0.146852	 -0.037531	 -0.014779	  0.001592	  0.041461	 -0.070746	  0.010033	 -0.124032	 -0.062076	 -0.080004	 -0.113264
 -0.008916	  0.113526	  0.168476	 -0.014039	 -0.010053	  0.003473	  0.021985	 -0.047907	  0.020219	 -0.128393	 -0.050318	 -0.069020	 -0.092135
 -0.052207	  0.109876	  0.172038	  0.007952	 -0.045456	  0.028701	  0.031879	 -0.027206	  0.016014	 -0.126962	 -0.033094	  0.014086	  0.047328
 -0.078722	  0.114618	  0.178233	  0.033359	 -0.040287	  0.037893	  0.017995	 -0.004005	  0.024947	 -0.132774	 -0.060617	  0.021413	  0.058564
 -0.063530	  0.089708	  0.165953	  0.024980	 -0.024660	 -0.011111	  0.010426	 -0.007682	  0.028323	 -0.145644	 -0.088812	 -0.070922	 -0.036623
 -0.046061	  0.084967	  0.179247	  0.036421	 -0.027889	 -0.018040	 -0.018514	  0.004257	  0.023707	 -0.143222	 -0.063964	 -0.113914	 -0.044145
 -0.062002	  0.087633	  0.169524	  0.046035	 -0.027485	 -0.003287	 -0.040873	  0.011025	  0.029445	 -0.110118	 -0.056366	 -0.062036	  0.048764
 -0.075068	  0.092650	  0.140934	  0.006281	  0.006885	  0.031644	 -0.019224	  0.000762	  0.041419	 -0.063662	 -0.033306	 -0.012627	  0.089710
 -0.077080	  0.083129	  0.131666	  0.017913	  0.003701	  0.068097	 -0.006240	 -0.002678	  0.057405	 -0.047376	 -0.050159	 -0.023705	  0.036526
 -0.042918	  0.090619	  0.138189	  0.012412	 -0.024954	  0.070473	 -0.015350	 -0.019647	  0.008747	 -0.079326	 -0.063228	 -0.063898	 -0.013884
 -0.047008	  0.072421	  0.143218	  0.020348	 -0.021024	  0.044387	 -0.011264	 -0.036513	 -0.011425	 -0.091609	 -0.055021	 -0.076714	  0.004610
 -0.080934	  0.037264	  0.135594	 -0.001171	 -0.032264	  0.043910	  0.027041	 -0.057887	  0.008825	 -0.107679	 -0.035125	 -0.040848	  0.062728
 -0.062745	  0.010466	  0.146183	 -0.024847	 -0.027735	  0.067772	  0.000606	 -0.051705	 -0.002260	 -0.061350	 -0.015705	  0.016330	  0.081259
 -0.048984	  0.015895	  0.138518	 -0.049591	  0.011442	  0.076223	  0.006004	 -0.028292	  0.019022	 -0.045204	 -0.022075	 -0.031341	  0.065012
 -0.053844	  0.022939	  0.151330	 -0.048798	  0.014870	  0.076071	  0.015680	 -0.024426	  0.041413	 -0.078507	 -0.056324	 -0.076390	 -0.023201
 -0.028792	  0.029268	  0.134515	  0.003139	  0.026049	  0.064616	  0.012638	 -0.022071	  0.009874	 -0.110863	 -0.064604	 -0.067165	 -0.026281
  0.003467	  0.030247	  0.099807	 -0.008772	  0.032377	  0.062564	  0.001690	 -0.025983	 -0.014323	 -0.115381	 -0.020295	 -0.037075	  0.058354
 -0.014450	  0.047148	  0.072873	 -0.002936	  0.037491	  0.067535	 -0.038168	 -0.021931	  0.000901	 -0.134067	 -0.021055	 -0.011560	  0.106507
  0.007052	  0.063465	  0.059423	  0.002649	  0.075983	  0.042207	 -0.071647	 -0.033980	  0.004410	 -0.127212	 -0.061869	 -0.077427	  0.028127
  0.011260	  0.032576	  0.056984	 -0.018677	  0.057303	  0.028264	 -0.065418	 -0.079407	  0.002563	 -0.122606	 -0.084951	 -0.106807	 -0.034150
  0.029884	  0.021234	  0.069383	 -0.017311	  0.010224	  0.008241	 -0.043151	 -0.113078	  0.014403	 -0.110227	 -0.066654	 -0.037565	  0.029120
  0.034376	  0.000047	  0.059725	 -0.017588	 -0.014337	 -0.025675	 -0.026971	 -0.097604	  0.003733	 -0.112669	 -0.038857	 -0.012994	  0.105323
  0.018671	 -0.013514	  0.079934	 -0.010613	  0.007812	 -0.009043	 -0.040334	 -0.091635	  0.032127	 -0.152543	 -0.050589	 -0.026546	  0.058426
 -0.000153	 -0.043509	  0.087097	 -0.006755	  0.027517	 -0.007119	 -0.074880	 -0.075564	  0.010382	 -0.177366	 -0.099482	 -0.054990	 -0.040488
  0.028279	 -0.025633	  0.079384	  0.008378	  0.004156	 -0.017642	 -0.061002	 -0.076444	  0.001217	 -0.113006	 -0.103426	 -0.056121	 -0.027035
  0.001200	 -0.004389	  0.079599	  0.024947	  0.011760	 -0.037581	 -0.034989	 -0.074174	  0.053374	 -0.048054	 -0.039018	 -0.037731	  0.058952
  0.018523	 -0.064634	  0.060114	  0.007063	 -0.017671	 -0.010334	 -0.013060	 -0.033066	  0.048282	 -0.032810	  0.007259	 -0.007442	  0.086620
  0.036240	 -0.108685	  0.087433	  0.019769	 -0.021210	  0.001649	 -0.004083	 -0.034709	  0.036002	 -0.041968	  0.001457	 -0.015514	  0.073450
  0.027513	 -0.090109	  0.095056	  0.002719	  0.003483	  0.003174	  0.006295	 -0.055416	  0.041890	 -0.050943	 -0.019017	 -0.020242	 -0.001625
  0.034980	 -0.113154	  0.087201	 -0.006053	  0.024424	  0.035080	 -0.010977	 -0.045730	  0.042816	 -0.040911	 -0.075697	 -0.020781	 -0.017138
  0.020267	 -0.083315	  0.101593	  0.010025	  0.031929	  0.041046	 -0.016832	 -0.033622	  0.047485	 -0.058015	 -0.063150	 -0.002767	  0.003812
  0.047499	 -0.078167	  0.087104	  0.024164	  0.028157	  0.046004	 -0.002134	 -0.035768	  0.035993	 -0.046555	 -0.035400	  0.015526	  0.025622
  0.058509	 -0.099926	  0.037869	  0.005066	  0.033845	  0.048815	 -0.026339	 -0.040130	  0.030480	 -0.046842	 -0.007970	  0.019380	  0.025005
  0.027199	 -0.105058	  0.021913	  0.023319	  0.035739	  0.036909	 -0.038198	 -0.054638	  0.023932	 -0.053858	  0.001874	  0.017179	  0.019817
 -0.019822	 -0.096017	  0.041130	  0.037157	  0.043294	  0.034168	 -0.029919	 -0.045241	  0.023805	 -0.098906	  0.012809	  0.040211	  0.019610
  0.003730	 -0.085132	  0.067921	  0.038235	  0.031578	  0.035224	 -0.031024	 -0.022550	  0.036814	 -0.094317	  0.030058	  0.090526	  0.043534
  0.003839	 -0.091113	  0.040597	  0.049172	  0.022614	  0.033962	 -0.003034	 -0.040113	  0.036261	 -0.086192	  0.043631	  0.056647	  0.032713
  0.012997	 -0.072843	  0.017024	  0.032088	  0.041863	  0.017748	  0.011870	 -0.050138	  0.053475	 -0.042785	  0.036513	  0.008099	 -0.001567
  0.044191	 -0.026527	  0.042938	  0.005216	  0.058517	  0.004653	  0.015305	 -0.059376	  0.026026	 -0.039290	  0.033912	 -0.040267	 -0.015728
  0.027685	 -0.030283	  0.035220	 -0.018584	  0.076160	  0.011296	  0.024506	 -0.038003	 -0.004399	 -0.046062	  0.032589	 -0.048073	  0.019946
  0.011500	 -0.025445	  0.016519	 -0.035816	  0.065253	  0.030072	 -0.012345	 -0.063489	  0.008702	 -0.087216	  0.039128	  0.019714	  0.031608
  0.021643	  0.017089	 -0.038013	 -0.055682	  0.061423	  0.018815	 -0.014446	 -0.045635	  0.017881	 -0.081411	  0.072311	  0.002055	  0.003607
  0.029991	  0.051598	 -0.072742	 -0.021960	  0.077961	  0.007318	 -0.017995	 -0.014536	  0.034359	 -0.093178	  0.027370	 -0.026400	 -0.027028
  0.037695	  0.052046	 -0.063020	  0.022527	  0.067380	 -0.019100	 -0.024723	 -0.018330	  0.070226	 -0.098426	 -0.000881	 -0.052556	 -0.023602
  0.071954	  0.052229	 -0.069920	 -0.006555	  0.056142	 -0.028553	 -0.048220	 -0.042321	  0.052141	 -0.066782	  0.000894	 -0.044290	  0.038848
  0.083932	  0.012600	 -0.058335	 -0.018070	  0.036155	  0.015051	 -0.042932	 -0.039304	  0.044287	 -0.069032	 -0.006479	 -0.060983	  0.063025
  0.063635	  0.014995	 -0.041826	 -0.030412	  0.034655	  0.056064	 -0.039387	 -0.053855	  0.070496	 -0.025621	 -0.037350	 -0.020126	  0.051993
  0.044465	  0.039798	 -0.060513	 -0.051937	  0.039829	  0.042660	 -0.050591	 -0.051191	  0.064594	 -0.003828	 -0.045373	 -0.016882	  0.015961
  0.042685	  0.022092	 -0.056212	 -0.064655	  0.046359	  0.046696	 -0.047848	 -0.059201	  0.071794	 -0.033791	 -0.056098	 -0.032078	 -0.002058
  0.030873	 -0.013679	 -0.083771	 -0.103981	  0.049995	  0.044534	 -0.034177	 -0.041763	  0.089766	 -0.034174	 -0.065256	 -0.013528	  0.022861
  0.026014	 -0.039266	 -0.109267	 -0.121155	  0.059112	  0.015042	  0.009074	 -0.028932	  0.045526	 -0.043067	 -0.071760	 -0.014738	  0.037112
 -0.009937	 -0.030856	 -0.095768	 -0.106701	  0.038892	  0.020850	  0.021635	 -0.004197	  0.002418	 -0.071977	 -0.092937	 -0.032814	  0.008441
  0.003682	 -0.004871	 -0.110435	 -0.080651	  0.029134	 -0.002694	  0.002264	 -0.007042	 -0.018248	 -0.060199	 -0.103757	 -0.029587	 -0.044174
  0.020028	  0.062438	 -0.112001	 -0.078504	  0.050611	  0.014023	  0.005444	 -0.010932	 -0.019290	 -0.025890	 -0.118625	  0.026921	 -0.033043
  0.043489	  0.053683	 -0.099010	 -0.061348	  0.056518	 -0.003141	  0.005622	  0.008002	 -0.006471	  0.003361	 -0.090950	  0.013442	  0.049772
  0.081407	  0.057137	 -0.061800	 -0.060698	  0.061911	 -0.021600	 -0.020503	 -0.007870	  0.026785	  0.011796	 -0.096143	 -0.001324	  0.050614
  0.087443	  0.018999	 -0.080553	 -0.075021	  0.059011	  0.023151	 -0.045785	 -0.016200	  0.020170	 -0.001375	 -0.061579	 -0.026985	 -0.049924
  0.090550	  0.002447	 -0.099038	 -0.083123	  0.043206	  0.056943	 -0.082456	 -0.010529	  0.028582	  0.019559	 -0.067719	 -0.046688	 -0.083694
  0.071352	 -0.001990	 -0.096451	 -0.052304	  0.035914	  0.049674	 -0.087513	 -0.020174	  0.076014	  0.038310	 -0.070573	 -0.026381	 -0.048064
  0.092851	 -0.017175	 -0.103867	 -0.033887	  0.027266	  0.030698	 -0.098138	  0.001173	  0.105373	  0.015481	 -0.055926	 -0.029693	  0.016264
  0.135988	 -0.041105	 -0.113187	 -0.044159	  0.005308	 -0.000258	 -0.081925	  0.018277	  0.096747	 -0.004956	 -0.041590	 -0.040057	  0.033304
  0.134099	 -0.041325	 -0.124076	 -0.042062	 -0.000946	 -0.038409	 -0.080587	  0.007974	  0.066156	 -0.016307	 -0.010441	 -0.067779	 -0.021893
  0.132531	 -0.018563	 -0.092434	 -0.042983	  0.013966	 -0.039686	 -0.080534	  0.000943	  0.050875	 -0.019608	 -0.014555	 -0.049686	 -0.014525
  0.146863	 -0.022712	 -0.067820	 -0.009767	 -0.015605	 -0.069908	 -0.097243	 -0.007229	  0.037280	 -0.007641	 -0.002771	 -0.037934	 -0.004830
  0.157025	 -0.035711	 -0.113189	 -0.020028	 -0.016065	 -0.080711	 -0.064418	  0.025370	  0.055560	 -0.031326	 -0.011214	 -0.028117	  0.001354
  0.118798	 -0.021549	 -0.132908	 -0.005967	  0.005725	 -0.047834	 -0.100988	  0.026815	  0.045653	 -0.041832	 -0.031077	 -0.039267	  0.027016
  0.091483	 -0.010702	 -0.108162	 -0.031373	  0.036503	 -0.015272	 -0.139254	  0.001933	  0.071689	 -0.069221	 -0.052437	 -0.080748	  0.023810
  0.095761	  0.004202	 -0.102495	 -0.062054	  0.076612	 -0.028555	 -0.153053	 -0.004781	  0.067771	 -0.055358	 -0.060774	 -0.067870	  0.038081
  0.084413	  0.012940	 -0.100978	 -0.065536	  0.086815	 -0.028314	 -0.115864	 -0.009161	  0.048727	 -0.037646	 -0.051873	 -0.059712	  0.055449
  0.073817	  0.028607	 -0.091866	 -0.075137	  0.084114	 -0.026877	 -0.127411	 -0.013894	  0.072721	 -0.014558	 -0.029810	 -0.093019	  0.049298
  0.070298	  0.070269	 -0.081560	 -0.072005	  0.064238	 -0.045514	 -0.152764	 -0.039408	  0.034001	 -0.007582	 -0.015610	 -0.105565	  0.017703
  0.064154	  0.046411	 -0.101598	 -0.056737	  0.085079	 -0.041000	 -0.141001	 -0.031755	  0.011449	 -0.024162	  0.000762	 -0.112016	 -0.038997
  0.076009	  0.003611	 -0.096100	 -0.045342	  0.117902	 -0.010180	 -0.154619	 -0.021154	  0.047413	  0.008522	 -0.010467	 -0.047065	 -0.023401
  0.064948	  0.035861	 -0.073814	 -0.068962	  0.073696	 -0.009263	 -0.133421	 -0.013507	  0.068171	 -0.019463	 -0.016144	 -0.012263	  0.052833
  0.057550	  0.021574	 -0.060574	 -0.095417	  0.037320	  0.021380	 -0.141203	  0.007591	  0.063372	 -0.052627	 -0.014155	 -0.043413	  0.066236
  0.056143	  0.037270	 -0.066215	 -0.110043	  0.063230	  0.015185	 -0.180073	  0.011418	  0.053366	 -0.038702	 -0.027189	 -0.069641	  0.047610
  0.070532	  0.034574	 -0.040964	 -0.117147	  0.071075	 -0.029061	 -0.228918	 -0.017198	  0.084031	  0.009916	 -0.001981	 -0.074596	  0.042630
  0.086738	  0.055527	 -0.052824	 -0.104114	  0.081591	 -0.022801	 -0.219765	 -0.036922	  0.077575	  0.013398	 -0.009284	 -0.019955	  0.058033
  0.075876	  0.067905	 -0.063181	 -0.093951	  0.089531	 -0.016170	 -0.195686	 -0.024222	  0.108178	 -0.005620	 -0.052037	  0.002110	  0.064787
  0.059337	  0.042174	 -0.087394	 -0.102592	  0.058352	  0.032072	 -0.174154	 -0.018075	  0.081662	 -0.040917	 -0.037180	 -0.007774	  0.031210
  0.088854	  0.033511	 -0.088617	 -0.089992	  0.023278	  0.034858	 -0.160822	 -0.004146	  0.086609	 -0.033153	 -0.046054	 -0.016784	 -0.006796
  0.101531	  0.027769	 -0.078938	 -0.047508	  0.043308	  0.019857	 -0.154989	  0.005864	  0.096801	 -0.029636	 -0.051990	 -0.001921	 -0.005095
