# Supplementary material for: A fluorescent photoimmunoconjugate for imaging of cholesteatoma
Source: Sci Rep. 2022 Nov 19;12:19905. doi: 10.1038/s41598-022-22072-9 (PMC9675863; doi:10.1038/s41598-022-22072-9)
Supplement: Supplementary file 2 — Supplementary Information 2. [file 41598_2022_22072_MOESM2_ESM.zip › Data/ABR-70-2]

:RUN-2	LEVEL SWEEP	TEMP:NaN	6/13/2018	3:29 PM	NaNHR:
:SW EAR: R	SW FREQ: 8.00	# AVERAGES: 512	REP RATE (/sec): 40	DRIVER: RS Tweeter	SAMPLE (�sec): 40	
:NOTES-
:CHAMBER-CH4B-PXI
:CFTS Version: V2.7.2 (R850)
:LEVELS:20;25;30;35;40;45;50;55;60;65;70;75;80;
:DATA
  0.031245	  0.015395	 -0.033436	  0.002096	 -0.025222	  0.015683	  0.027063	  0.046055	 -0.019636	  0.017726	 -0.030265	 -0.034838	 -0.003837
  0.045373	  0.010169	 -0.009304	  0.000644	 -0.009681	  0.029455	  0.053624	  0.062783	 -0.018798	  0.031540	 -0.006263	 -0.045525	  0.038461
  0.009722	  0.004208	  0.019943	 -0.009133	  0.033225	  0.062790	  0.037878	  0.065051	 -0.003096	  0.048575	 -0.002229	 -0.045033	  0.035437
  0.009516	  0.004127	 -0.003524	 -0.047079	  0.037320	  0.046788	  0.044935	  0.058158	 -0.004008	  0.034887	  0.000463	  0.002089	  0.028765
  0.012174	 -0.008957	 -0.012548	 -0.041741	  0.039694	  0.051799	  0.062489	  0.068510	 -0.006340	  0.025599	  0.044631	 -0.010351	  0.010507
  0.012844	 -0.028582	  0.039040	 -0.003454	  0.048190	  0.030564	  0.025838	  0.075286	  0.006665	  0.039585	  0.023357	 -0.052955	  0.006642
  0.005371	  0.005637	  0.036088	 -0.008711	  0.054655	  0.008568	 -0.012824	  0.046881	  0.014428	  0.046456	  0.002356	 -0.068343	  0.032517
 -0.000623	 -0.015190	 -0.000669	 -0.020239	  0.033014	  0.015773	 -0.032351	  0.019722	  0.003444	  0.030199	  0.006271	 -0.040075	  0.055682
  0.030901	 -0.015371	  0.032212	 -0.024665	 -0.000136	 -0.011396	 -0.035664	 -0.012486	  0.025647	  0.026852	 -0.016616	 -0.007806	  0.020865
  0.046716	  0.005606	  0.024200	 -0.019028	 -0.001206	 -0.002432	 -0.036741	 -0.026517	  0.035193	  0.013467	  0.007863	  0.027600	 -0.005829
  0.048602	 -0.007219	 -0.018725	 -0.003220	  0.016181	 -0.012652	 -0.016452	 -0.030420	  0.047830	  0.044977	  0.014644	  0.004968	  0.005527
 -0.004159	 -0.012654	 -0.001533	 -0.002994	  0.014947	 -0.012106	 -0.031436	 -0.024735	  0.028016	  0.028418	 -0.000629	  0.010735	 -0.015231
 -0.001801	 -0.037912	 -0.005038	  0.003277	  0.002367	 -0.014142	 -0.022211	 -0.016397	  0.019712	  0.020469	 -0.023117	  0.015269	 -0.054525
  0.005523	 -0.042899	 -0.022342	  0.035011	  0.007166	 -0.059132	  0.021212	 -0.042696	 -0.005632	  0.006707	 -0.015515	  0.039122	 -0.057888
 -0.012213	 -0.018525	 -0.027244	  0.040678	 -0.015247	 -0.073803	  0.023942	 -0.053963	 -0.034366	  0.023281	 -0.016690	  0.038782	 -0.040893
 -0.041991	  0.004120	 -0.008470	  0.042184	 -0.034645	 -0.035795	  0.019920	 -0.070237	 -0.048038	 -0.028040	 -0.023575	  0.000705	 -0.028900
 -0.072643	  0.027031	 -0.012167	  0.038178	 -0.031368	 -0.020478	 -0.013404	 -0.048016	 -0.009584	 -0.085205	  0.011680	 -0.014139	 -0.004045
 -0.054995	  0.035946	 -0.011604	 -0.007281	 -0.035751	 -0.047165	 -0.030789	 -0.058784	  0.000083	 -0.113597	  0.018407	  0.027340	 -0.023606
 -0.042158	  0.044424	  0.007767	  0.000500	 -0.058270	 -0.004634	 -0.039217	 -0.035981	 -0.015808	 -0.124693	  0.005411	  0.071145	 -0.013075
 -0.027403	  0.030647	  0.007354	  0.024976	 -0.075232	  0.032314	 -0.045811	 -0.022216	 -0.015713	 -0.087206	 -0.000184	  0.081311	  0.013423
 -0.023398	  0.017907	  0.033738	  0.041112	 -0.089837	  0.011745	 -0.020156	 -0.018140	 -0.030515	 -0.048193	 -0.014249	  0.092864	  0.050911
 -0.029120	  0.034893	  0.067314	  0.060914	 -0.086006	  0.021365	 -0.009893	 -0.011969	 -0.048759	 -0.046996	  0.012978	  0.093285	  0.101821
 -0.010792	 -0.002037	  0.088225	  0.024901	 -0.091835	  0.003816	 -0.012036	 -0.041320	 -0.050279	 -0.031229	  0.040145	  0.112786	  0.145620
 -0.020240	 -0.040604	  0.062764	  0.000760	 -0.103848	 -0.025978	 -0.011160	 -0.069764	 -0.023311	 -0.060351	  0.041815	  0.149432	  0.176438
  0.010445	 -0.074363	  0.066401	  0.018618	 -0.091617	 -0.002894	 -0.011719	 -0.047942	 -0.000871	 -0.071911	  0.070159	  0.133782	  0.161627
  0.029431	 -0.080565	  0.068967	  0.028801	 -0.067772	  0.013027	  0.008780	 -0.066277	  0.010207	 -0.070244	  0.057330	  0.106145	  0.182944
 -0.020207	 -0.108840	  0.032025	  0.038169	 -0.030976	  0.014511	  0.011815	 -0.062001	  0.016654	 -0.052507	  0.072862	  0.109933	  0.212017
 -0.031621	 -0.096485	  0.038415	  0.056424	 -0.034585	  0.000591	  0.043099	 -0.045865	  0.072730	 -0.022653	  0.098389	  0.109269	  0.200370
 -0.018167	 -0.064225	  0.043850	  0.086531	 -0.049567	  0.010211	  0.043039	 -0.069653	  0.062081	 -0.025222	  0.110626	  0.129901	  0.196612
 -0.009790	 -0.067739	  0.042905	  0.097253	 -0.072120	  0.021210	  0.062945	 -0.072582	  0.094960	 -0.018103	  0.109724	  0.127737	  0.177921
 -0.014862	 -0.054213	  0.041109	  0.102791	 -0.035000	  0.045918	  0.075152	 -0.029953	  0.103659	  0.011135	  0.108844	  0.172845	  0.141894
 -0.010555	 -0.059310	  0.051688	  0.067393	 -0.018148	  0.032307	  0.079085	  0.007466	  0.083529	  0.040241	  0.122434	  0.185885	  0.171525
 -0.005173	 -0.077242	  0.032916	  0.057780	 -0.030866	  0.018869	  0.050429	  0.022871	  0.093752	  0.017719	  0.152403	  0.209986	  0.177917
 -0.009580	 -0.087106	  0.021455	  0.030736	 -0.041182	  0.026432	  0.017278	  0.014970	  0.104339	  0.029586	  0.194839	  0.243000	  0.197364
 -0.036234	 -0.060033	  0.064924	  0.008989	 -0.041717	  0.039254	  0.018675	  0.014964	  0.132668	  0.055405	  0.191123	  0.267826	  0.235231
 -0.021530	 -0.051649	  0.065314	  0.015543	 -0.032342	  0.068387	  0.032161	  0.043251	  0.147525	  0.067257	  0.237131	  0.313758	  0.324587
 -0.014210	 -0.055347	  0.051994	  0.003942	 -0.057024	  0.047738	  0.056828	  0.038523	  0.149125	  0.122249	  0.270252	  0.356472	  0.398371
 -0.025276	 -0.065724	  0.066395	  0.029735	 -0.084995	  0.052255	  0.080518	  0.060031	  0.193994	  0.159010	  0.333506	  0.401790	  0.416479
  0.004986	 -0.061010	  0.105278	  0.018273	 -0.067869	  0.092027	  0.099621	  0.126841	  0.240046	  0.157381	  0.378913	  0.404080	  0.419551
 -0.002637	 -0.079804	  0.091200	  0.011743	 -0.080774	  0.101798	  0.112922	  0.189222	  0.240497	  0.195931	  0.346257	  0.393163	  0.380316
  0.000994	 -0.090386	  0.063847	  0.004206	 -0.075807	  0.099256	  0.096630	  0.244774	  0.265989	  0.240700	  0.320944	  0.306599	  0.289592
 -0.000325	 -0.110288	  0.077298	  0.017803	 -0.043626	  0.098653	  0.120562	  0.293177	  0.267008	  0.230358	  0.289450	  0.191038	  0.198719
  0.019595	 -0.114393	  0.071185	  0.043183	 -0.047436	  0.094358	  0.127101	  0.280799	  0.279852	  0.155601	  0.226231	  0.168492	  0.136597
  0.001606	 -0.082064	  0.053302	  0.050654	 -0.075724	  0.098428	  0.125147	  0.264870	  0.266872	  0.124238	  0.181367	  0.102385	  0.074277
 -0.011860	 -0.056979	  0.049229	  0.088560	 -0.072805	  0.109535	  0.150697	  0.226652	  0.232724	  0.078253	  0.125167	  0.043657	  0.018471
 -0.008250	 -0.081043	  0.040252	  0.112206	 -0.048324	  0.107111	  0.156799	  0.187049	  0.177969	  0.059230	  0.082236	  0.003787	 -0.056941
 -0.011472	 -0.052948	  0.079858	  0.104472	 -0.045632	  0.095702	  0.146904	  0.196748	  0.128862	 -0.013451	  0.007953	 -0.053677	 -0.128093
 -0.016083	 -0.041782	  0.112475	  0.072470	 -0.033139	  0.079833	  0.119799	  0.181023	  0.102534	 -0.088378	 -0.084799	 -0.097601	 -0.163816
 -0.008641	 -0.044478	  0.077740	  0.089343	 -0.015189	  0.075805	  0.109809	  0.116279	  0.071881	 -0.177764	 -0.144181	 -0.147802	 -0.208415
  0.007613	 -0.078858	  0.078055	  0.073263	 -0.026919	  0.085180	  0.103802	  0.030858	  0.025212	 -0.236415	 -0.148294	 -0.187359	 -0.228592
  0.007245	 -0.091788	  0.054360	  0.054965	 -0.017398	  0.042490	  0.086512	 -0.033639	 -0.042373	 -0.286015	 -0.177738	 -0.190926	 -0.230946
  0.015844	 -0.094847	  0.055707	  0.048876	 -0.026654	 -0.016698	  0.053534	 -0.064909	 -0.070191	 -0.290564	 -0.196372	 -0.204846	 -0.217663
  0.012099	 -0.145136	  0.066459	  0.028918	 -0.036989	 -0.054600	  0.022783	 -0.091382	 -0.101756	 -0.294004	 -0.212863	 -0.235200	 -0.179898
  0.016850	 -0.149973	  0.061657	  0.041881	 -0.022692	 -0.066452	 -0.044634	 -0.129572	 -0.142226	 -0.295835	 -0.197266	 -0.216857	 -0.171989
  0.022133	 -0.122422	  0.082918	  0.036630	 -0.032340	 -0.053874	 -0.089391	 -0.138415	 -0.104779	 -0.295065	 -0.162249	 -0.180170	 -0.145902
  0.027171	 -0.075625	  0.079119	  0.037143	 -0.066618	 -0.061712	 -0.130461	 -0.157302	 -0.061256	 -0.243597	 -0.117737	 -0.112162	 -0.088546
  0.020941	 -0.055170	  0.073012	  0.015139	 -0.075293	 -0.061146	 -0.120773	 -0.183445	 -0.027194	 -0.205091	 -0.066137	 -0.087008	 -0.050056
  0.020570	 -0.018673	  0.055685	  0.006555	 -0.083576	 -0.041867	 -0.108137	 -0.175678	  0.006047	 -0.161510	 -0.022056	 -0.014987	  0.032948
 -0.006390	 -0.012142	  0.061505	  0.005684	 -0.139392	 -0.057942	 -0.113741	 -0.175455	  0.018485	 -0.095395	  0.068397	  0.075503	  0.131470
  0.015041	 -0.026123	  0.067695	  0.020179	 -0.138816	 -0.068601	 -0.112773	 -0.159223	  0.093546	 -0.049673	  0.142964	  0.151867	  0.241752
  0.018177	 -0.015682	  0.053680	  0.019878	 -0.150858	 -0.096585	 -0.078012	 -0.138296	  0.175867	 -0.005021	  0.210440	  0.238097	  0.341767
  0.022944	 -0.051415	  0.061490	  0.009810	 -0.181485	 -0.069578	 -0.022318	 -0.092974	  0.243081	  0.063030	  0.266788	  0.279391	  0.379539
  0.040425	 -0.028396	  0.060487	  0.009288	 -0.186105	 -0.042896	  0.004311	 -0.024612	  0.307988	  0.140240	  0.310204	  0.310251	  0.409913
  0.055941	 -0.032456	  0.051077	  0.016130	 -0.161667	 -0.052065	  0.034422	  0.026264	  0.345158	  0.189540	  0.351697	  0.340384	  0.397903
  0.071374	 -0.031530	  0.054114	  0.019786	 -0.164985	 -0.029178	  0.106013	  0.093575	  0.406765	  0.210966	  0.286663	  0.351839	  0.325538
  0.073819	 -0.043471	  0.054714	 -0.019013	 -0.162584	 -0.005749	  0.187024	  0.170236	  0.430889	  0.204414	  0.277792	  0.303857	  0.261284
  0.073694	 -0.025154	  0.045501	 -0.014145	 -0.116013	  0.034165	  0.242176	  0.238845	  0.439693	  0.187808	  0.234503	  0.206795	  0.163982
  0.085408	  0.024354	  0.025934	  0.014049	 -0.075732	  0.095851	  0.264080	  0.291530	  0.441419	  0.152879	  0.190442	  0.128191	  0.078789
  0.109374	  0.017728	  0.014673	  0.031298	 -0.050999	  0.096384	  0.240224	  0.327692	  0.408757	  0.063751	  0.113338	  0.045640	  0.022742
  0.092097	  0.008349	  0.077588	  0.040945	 -0.045684	  0.095115	  0.208234	  0.312576	  0.387188	  0.029324	  0.024700	 -0.056782	 -0.093510
  0.046182	 -0.011841	  0.096572	  0.073996	 -0.059887	  0.118463	  0.189812	  0.236580	  0.350159	 -0.065457	 -0.056554	 -0.142978	 -0.173068
  0.020459	 -0.028238	  0.091404	  0.108755	 -0.037850	  0.126067	  0.195415	  0.139489	  0.283269	 -0.114923	 -0.091339	 -0.186228	 -0.212039
  0.016414	 -0.052399	  0.104252	  0.122593	 -0.005368	  0.128567	  0.171146	  0.108396	  0.223555	 -0.131809	 -0.146975	 -0.204358	 -0.212655
 -0.003120	 -0.044121	  0.065238	  0.175100	 -0.007288	  0.116195	  0.136574	  0.101508	  0.160330	 -0.167379	 -0.212267	 -0.221740	 -0.208952
  0.004802	 -0.010747	  0.071746	  0.201365	  0.006225	  0.136294	  0.107429	  0.069502	  0.121659	 -0.217805	 -0.212546	 -0.226648	 -0.154396
  0.017972	  0.000086	  0.080201	  0.203413	  0.015164	  0.135856	  0.044084	  0.044367	  0.024975	 -0.271612	 -0.203633	 -0.218884	 -0.076014
  0.013834	 -0.014025	  0.042949	  0.173663	  0.027095	  0.149055	  0.006901	 -0.015997	 -0.042541	 -0.287882	 -0.170237	 -0.135404	  0.014347
  0.000617	 -0.003834	  0.032590	  0.153798	  0.007221	  0.144397	 -0.007978	 -0.095658	 -0.046271	 -0.282529	 -0.113366	 -0.031495	  0.110195
  0.008910	  0.017561	  0.038531	  0.197099	  0.012749	  0.120532	 -0.031474	 -0.154569	 -0.028526	 -0.236282	 -0.020840	  0.046660	  0.180549
  0.038189	  0.007120	  0.062555	  0.182626	  0.041828	  0.087435	 -0.078492	 -0.184899	  0.007612	 -0.116705	  0.079266	  0.128930	  0.263397
  0.047425	 -0.024688	  0.054991	  0.141943	  0.025843	  0.082051	 -0.128646	 -0.225577	  0.052109	 -0.014212	  0.157582	  0.219002	  0.325173
  0.031354	  0.023670	  0.060912	  0.131587	  0.007020	  0.054933	 -0.153536	 -0.235721	  0.103887	  0.045442	  0.220806	  0.258381	  0.332678
  0.051078	  0.043404	  0.056338	  0.109663	 -0.019842	  0.030993	 -0.154887	 -0.184121	  0.180773	  0.100797	  0.287183	  0.279654	  0.311763
  0.080849	  0.046934	  0.078092	  0.095318	 -0.013748	  0.013028	 -0.109659	 -0.130678	  0.265664	  0.125318	  0.332602	  0.245220	  0.280849
  0.089836	  0.052588	  0.120386	  0.095751	 -0.039298	 -0.027246	 -0.050145	 -0.073333	  0.334037	  0.169202	  0.301102	  0.210160	  0.276150
  0.097604	  0.062177	  0.124571	  0.087404	 -0.087255	 -0.006034	  0.003109	 -0.015690	  0.365108	  0.170527	  0.266952	  0.175305	  0.185496
  0.073143	  0.038343	  0.081910	  0.084047	 -0.066535	 -0.007570	  0.033301	  0.038159	  0.372478	  0.168718	  0.202213	  0.088085	  0.097934
  0.033515	  0.042627	  0.059342	  0.082886	 -0.078034	  0.003971	  0.035646	  0.062705	  0.389843	  0.147326	  0.133568	  0.010322	  0.031166
  0.010321	  0.016407	  0.069678	  0.081491	 -0.101737	  0.028340	  0.045391	  0.074099	  0.380503	  0.119995	  0.050849	 -0.055272	 -0.027333
 -0.007143	  0.025511	  0.082182	  0.081498	 -0.070481	  0.028289	  0.071364	  0.082825	  0.330898	  0.033867	 -0.044262	 -0.110364	 -0.040116
 -0.008610	  0.053048	  0.067318	  0.087035	 -0.029931	  0.051669	  0.104980	  0.018565	  0.285977	 -0.019406	 -0.048821	 -0.107061	 -0.079356
  0.043382	  0.039336	  0.077008	  0.107995	 -0.045218	  0.050639	  0.108543	 -0.045237	  0.228033	 -0.105970	 -0.091640	 -0.143615	 -0.109633
  0.030023	  0.054534	  0.080467	  0.110581	 -0.028519	  0.038911	  0.050844	 -0.098022	  0.183671	 -0.183169	 -0.123569	 -0.199702	 -0.120720
  0.029083	  0.064953	  0.057027	  0.110747	 -0.032201	  0.078965	 -0.036051	 -0.135799	  0.146473	 -0.210871	 -0.164143	 -0.243304	 -0.097165
 -0.019297	  0.059406	  0.086655	  0.110265	 -0.023739	  0.070719	 -0.072190	 -0.182217	  0.108648	 -0.209701	 -0.197192	 -0.218631	 -0.077473
 -0.032845	  0.046552	  0.095074	  0.109581	 -0.028504	  0.039734	 -0.104335	 -0.215633	  0.088276	 -0.218469	 -0.188651	 -0.202714	 -0.073951
  0.024396	  0.019660	  0.098938	  0.078652	 -0.036948	 -0.004806	 -0.144122	 -0.251160	  0.063051	 -0.197166	 -0.169513	 -0.214204	 -0.080972
  0.000390	  0.001242	  0.103428	  0.057876	 -0.047543	 -0.024189	 -0.170521	 -0.271258	  0.027967	 -0.173092	 -0.159455	 -0.218315	 -0.088657
 -0.019749	  0.000463	  0.074251	  0.064398	 -0.111782	 -0.062221	 -0.187444	 -0.269589	  0.013614	 -0.182443	 -0.138264	 -0.207618	 -0.046929
 -0.018557	  0.013486	  0.074932	  0.070207	 -0.133156	 -0.071957	 -0.172888	 -0.244063	  0.010439	 -0.196387	 -0.108368	 -0.165778	 -0.072958
 -0.014296	  0.022953	  0.055716	  0.089497	 -0.154143	 -0.083131	 -0.190983	 -0.283238	  0.029722	 -0.182945	 -0.091927	 -0.186844	 -0.056569
 -0.019408	  0.027716	  0.014487	  0.084377	 -0.136476	 -0.075274	 -0.203349	 -0.264360	  0.086273	 -0.158384	 -0.072701	 -0.184731	 -0.076525
 -0.030512	  0.040223	  0.004747	  0.086275	 -0.101609	 -0.051306	 -0.194157	 -0.235947	  0.125076	 -0.140888	 -0.075588	 -0.151716	 -0.087530
 -0.020464	  0.058089	 -0.009180	  0.107969	 -0.100266	 -0.038178	 -0.188410	 -0.190068	  0.114096	 -0.114968	 -0.062244	 -0.103525	 -0.094709
  0.009677	  0.046714	 -0.012193	  0.085575	 -0.104249	 -0.086273	 -0.196831	 -0.152451	  0.098450	 -0.106496	 -0.043213	 -0.076761	 -0.056910
 -0.000174	  0.013872	 -0.022404	  0.070070	 -0.114657	 -0.104997	 -0.214416	 -0.125213	  0.091141	 -0.119426	 -0.036703	 -0.077461	  0.042874
 -0.016554	  0.011723	 -0.047626	  0.070583	 -0.129569	 -0.104654	 -0.157851	 -0.083991	  0.108676	 -0.104031	 -0.009437	 -0.048515	  0.060203
  0.012092	  0.047585	 -0.050184	  0.080567	 -0.166711	 -0.106457	 -0.175650	 -0.040351	  0.150056	 -0.080020	  0.032901	  0.000608	  0.081410
  0.000796	  0.048705	 -0.048666	  0.048383	 -0.154733	 -0.077401	 -0.188845	 -0.025311	  0.156621	 -0.038160	  0.098375	  0.023145	  0.158785
 -0.040463	  0.004921	 -0.057727	  0.043978	 -0.156415	 -0.083965	 -0.156243	 -0.033820	  0.163345	 -0.031473	  0.136247	  0.062122	  0.220388
 -0.005265	  0.025649	 -0.022551	  0.020155	 -0.157170	 -0.064057	 -0.127984	 -0.008367	  0.195111	 -0.008890	  0.183435	  0.133807	  0.292916
 -0.021868	  0.030621	 -0.009213	  0.020156	 -0.154805	 -0.051788	 -0.081228	  0.016437	  0.223319	  0.003448	  0.249095	  0.199142	  0.379873
 -0.019029	  0.055177	 -0.016770	  0.060626	 -0.138922	 -0.035581	 -0.040553	  0.081573	  0.239906	  0.081095	  0.289941	  0.219817	  0.430272
 -0.001672	  0.068113	 -0.045328	  0.084094	 -0.122816	 -0.049571	 -0.001008	  0.143912	  0.259041	  0.125402	  0.306540	  0.271243	  0.470382
 -0.002975	  0.041240	 -0.074336	  0.056967	 -0.106390	 -0.020811	  0.050754	  0.143426	  0.293474	  0.146485	  0.347566	  0.334202	  0.495803
 -0.045104	  0.011930	 -0.062101	  0.026127	 -0.092021	 -0.006688	  0.065532	  0.156800	  0.312388	  0.203023	  0.356261	  0.354634	  0.502047
 -0.016625	 -0.002305	 -0.062348	  0.012006	 -0.073110	  0.009400	  0.090733	  0.170157	  0.301499	  0.229772	  0.340005	  0.375086	  0.461170
  0.007788	  0.013394	 -0.029153	  0.017465	 -0.074046	  0.050614	  0.114832	  0.153274	  0.329422	  0.247719	  0.345732	  0.382103	  0.442086
 -0.010652	  0.036064	 -0.023132	  0.019317	 -0.044448	  0.107322	  0.141326	  0.177890	  0.359877	  0.253145	  0.339913	  0.353194	  0.405928
 -0.012996	  0.053899	 -0.023169	  0.011127	 -0.016161	  0.149661	  0.115647	  0.180295	  0.368845	  0.252549	  0.362762	  0.337022	  0.317030
 -0.025613	  0.077644	 -0.056674	  0.059215	 -0.026341	  0.183602	  0.080854	  0.167452	  0.325598	  0.233538	  0.343035	  0.302064	  0.255416
  0.002671	  0.104849	 -0.042471	  0.078150	 -0.013551	  0.182304	  0.087054	  0.171960	  0.290694	  0.185951	  0.311423	  0.262151	  0.205977
 -0.005675	  0.116931	  0.002005	  0.084974	  0.028314	  0.188763	  0.087449	  0.162696	  0.278679	  0.190425	  0.272223	  0.196305	  0.146624
 -0.004627	  0.127542	 -0.004879	  0.103084	  0.025855	  0.172824	  0.065991	  0.136636	  0.269559	  0.184965	  0.223351	  0.090889	  0.108905
 -0.026813	  0.112132	 -0.011631	  0.091460	  0.020789	  0.144987	  0.041589	  0.082815	  0.259761	  0.174017	  0.173797	  0.052287	  0.062294
 -0.024532	  0.098989	  0.031106	  0.067461	  0.060836	  0.121261	  0.030835	  0.061330	  0.245070	  0.156335	  0.155662	  0.005742	 -0.005658
 -0.034846	  0.082068	  0.031552	  0.048100	  0.078922	  0.119930	  0.008636	  0.055275	  0.215997	  0.122715	  0.121629	 -0.068823	 -0.110472
 -0.021103	  0.084401	  0.025135	  0.045250	  0.043215	  0.111963	  0.016243	  0.077680	  0.199576	  0.084369	  0.056649	 -0.139120	 -0.183460
 -0.012289	  0.101345	  0.039001	  0.092519	 -0.013416	  0.095697	  0.038003	  0.061310	  0.150185	  0.027308	 -0.009343	 -0.181133	 -0.166293
 -0.040578	  0.087354	  0.067773	  0.086641	 -0.046072	  0.069883	  0.068941	  0.011156	  0.092956	 -0.023728	 -0.079300	 -0.249525	 -0.243685
 -0.049205	  0.085991	  0.076976	  0.106190	 -0.046769	  0.027875	  0.063669	 -0.039039	  0.040756	 -0.045476	 -0.126377	 -0.285686	 -0.268613
 -0.029716	  0.074661	  0.056096	  0.116539	 -0.029981	  0.008719	  0.028145	 -0.076794	  0.020070	 -0.058013	 -0.155484	 -0.291889	 -0.324048
 -0.001473	  0.082063	  0.082849	  0.099201	 -0.006562	 -0.023532	  0.023799	 -0.108425	  0.016952	 -0.100028	 -0.201571	 -0.301076	 -0.340321
 -0.003637	  0.106712	  0.101873	  0.083795	 -0.001730	 -0.022313	 -0.008130	 -0.126175	  0.013606	 -0.102721	 -0.211352	 -0.313938	 -0.338877
  0.012191	  0.067647	  0.097136	  0.063587	 -0.021953	 -0.060565	 -0.050732	 -0.105235	  0.004285	 -0.125481	 -0.203239	 -0.326940	 -0.322910
  0.006821	  0.058776	  0.109960	  0.039206	 -0.076636	 -0.079554	 -0.063119	 -0.113973	 -0.025399	 -0.151614	 -0.214438	 -0.338473	 -0.297746
  0.016882	  0.040602	  0.084578	  0.045277	 -0.103310	 -0.067687	 -0.053857	 -0.124277	 -0.041402	 -0.174990	 -0.244920	 -0.324081	 -0.291804
  0.020207	  0.041766	  0.054104	  0.057079	 -0.103227	 -0.104985	 -0.078457	 -0.113640	 -0.043171	 -0.174569	 -0.200527	 -0.297630	 -0.284090
  0.011171	  0.062299	  0.058718	  0.043660	 -0.089120	 -0.117676	 -0.104580	 -0.113601	 -0.059955	 -0.162764	 -0.176146	 -0.310873	 -0.255814
  0.028672	  0.059068	  0.078265	  0.056778	 -0.105156	 -0.110168	 -0.125886	 -0.136229	 -0.076264	 -0.142548	 -0.168359	 -0.299980	 -0.266418
  0.013175	  0.083618	  0.060905	  0.046806	 -0.151620	 -0.110700	 -0.124342	 -0.153631	 -0.079427	 -0.135961	 -0.148136	 -0.291262	 -0.254089
  0.007183	  0.093335	  0.033750	 -0.003408	 -0.172742	 -0.109955	 -0.106778	 -0.150486	 -0.097083	 -0.123061	 -0.125371	 -0.251982	 -0.209799
  0.008504	  0.120958	  0.054495	 -0.006402	 -0.157118	 -0.151374	 -0.118892	 -0.137791	 -0.105006	 -0.086952	 -0.073967	 -0.199967	 -0.101008
  0.025692	  0.128605	  0.080001	 -0.002158	 -0.166961	 -0.155315	 -0.111048	 -0.121592	 -0.096197	 -0.071542	 -0.048545	 -0.130648	 -0.047393
  0.033396	  0.100754	  0.073139	 -0.019935	 -0.187330	 -0.108388	 -0.125025	 -0.084617	 -0.068017	 -0.057853	 -0.020884	 -0.061074	 -0.046864
  0.028276	  0.089477	  0.111240	 -0.026335	 -0.179671	 -0.100866	 -0.108903	 -0.059886	 -0.070321	 -0.000592	  0.026934	 -0.059658	 -0.018696
  0.017444	  0.088700	  0.110528	 -0.031728	 -0.178003	 -0.115430	 -0.087184	 -0.043102	 -0.009821	  0.040721	  0.083101	 -0.051122	 -0.031693
  0.020404	  0.079558	  0.096633	 -0.022761	 -0.180659	 -0.135291	 -0.040004	 -0.004483	  0.056991	  0.067188	  0.131863	  0.001994	 -0.035528
  0.020963	  0.090363	  0.096738	 -0.001781	 -0.138827	 -0.126102	  0.009413	  0.021767	  0.038636	  0.073798	  0.129613	  0.014367	 -0.023973
  0.039757	  0.114420	  0.098215	 -0.009928	 -0.120347	 -0.121840	  0.054476	  0.066500	  0.019874	  0.073784	  0.103011	 -0.009705	 -0.041920
  0.054349	  0.113639	  0.053686	 -0.028495	 -0.082108	 -0.049179	  0.061283	  0.107909	  0.034687	  0.073921	  0.095868	 -0.079687	 -0.080428
  0.038523	  0.133856	  0.020802	 -0.039408	 -0.031862	  0.005474	  0.091521	  0.120981	  0.067161	  0.038074	  0.051572	 -0.073096	 -0.095888
  0.042602	  0.099144	  0.006315	 -0.053501	 -0.024728	  0.023791	  0.131499	  0.139489	  0.077914	  0.019535	  0.003515	 -0.060507	 -0.103233
  0.028801	  0.061805	  0.011626	 -0.047359	 -0.051017	  0.067338	  0.136816	  0.113324	  0.044288	  0.010591	 -0.007172	 -0.076555	 -0.071828
  0.018061	  0.076617	 -0.038595	 -0.033291	 -0.045324	  0.069962	  0.111279	  0.082386	  0.003984	 -0.021427	 -0.043916	 -0.124505	 -0.096131
  0.027974	  0.065516	 -0.060360	 -0.040799	 -0.062243	  0.066343	  0.086343	  0.057754	 -0.015450	 -0.088507	 -0.085345	 -0.138891	 -0.092230
  0.024416	  0.050316	 -0.039649	 -0.044382	 -0.077747	  0.076265	  0.065831	  0.033400	 -0.028145	 -0.133501	 -0.093794	 -0.119263	 -0.089385
  0.015060	  0.050343	 -0.057379	 -0.037858	 -0.092166	  0.076764	  0.081739	  0.017474	 -0.062938	 -0.143194	 -0.113756	 -0.119548	 -0.097160
  0.010138	  0.093236	 -0.051224	 -0.002101	 -0.063190	  0.105137	  0.085734	 -0.020450	 -0.063595	 -0.150413	 -0.092342	 -0.104434	 -0.093734
 -0.007687	  0.080431	 -0.068912	  0.032596	 -0.017866	  0.106706	  0.074713	 -0.052029	 -0.054262	 -0.142767	 -0.075784	 -0.084966	 -0.080395
 -0.039749	  0.039357	 -0.027647	  0.009102	 -0.011177	  0.069778	  0.050956	 -0.064429	 -0.069332	 -0.118123	 -0.089580	 -0.128501	 -0.080794
 -0.053258	  0.023323	 -0.006019	 -0.007444	 -0.027994	  0.056693	  0.048408	 -0.046757	 -0.064231	 -0.102300	 -0.054989	 -0.101411	 -0.073037
 -0.052622	 -0.003810	 -0.000085	 -0.008102	 -0.067133	  0.040830	  0.035794	 -0.055163	 -0.073395	 -0.084100	 -0.033802	 -0.108034	 -0.043714
 -0.076626	 -0.029565	  0.014870	  0.021077	 -0.025346	  0.019650	  0.014167	 -0.046567	 -0.070587	 -0.048015	 -0.014870	 -0.126860	 -0.022079
 -0.091381	 -0.020965	  0.012145	  0.054968	 -0.013593	  0.021216	 -0.026514	 -0.041365	 -0.094007	 -0.026682	  0.006915	 -0.109980	 -0.029352
 -0.106806	 -0.005076	  0.030381	  0.032811	 -0.031830	  0.026371	 -0.014359	 -0.055925	 -0.094350	 -0.016072	 -0.027746	 -0.116899	 -0.031374
 -0.067058	  0.004799	  0.049256	  0.035738	 -0.057062	  0.000832	  0.010572	 -0.047226	 -0.079251	 -0.040698	 -0.003171	 -0.133971	  0.005214
 -0.083630	  0.022346	  0.037687	  0.044921	 -0.052224	 -0.011165	  0.014555	 -0.071847	 -0.084801	 -0.045135	  0.007442	 -0.109007	 -0.028812
 -0.103457	  0.028594	  0.043138	  0.065479	 -0.022931	 -0.031765	  0.049381	 -0.067727	 -0.082415	 -0.057035	  0.005293	 -0.075827	 -0.051022
 -0.084860	 -0.008576	  0.049112	  0.050425	 -0.029634	 -0.065674	  0.027914	 -0.069732	 -0.055142	 -0.016950	 -0.011138	 -0.063898	 -0.061187
 -0.043645	 -0.042630	  0.003107	  0.068186	 -0.005792	 -0.080934	 -0.001492	 -0.053518	 -0.035390	 -0.007593	 -0.013786	 -0.090116	 -0.063143
 -0.056428	 -0.061543	  0.008348	  0.068826	 -0.005721	 -0.058997	 -0.006516	 -0.066845	 -0.021694	 -0.024509	  0.032532	 -0.072832	 -0.054057
 -0.062742	 -0.061591	  0.018321	  0.084564	 -0.034711	 -0.057801	  0.014336	 -0.123700	 -0.001756	 -0.030190	  0.066714	 -0.061115	 -0.054183
 -0.034175	 -0.070068	 -0.018589	  0.074369	 -0.050345	 -0.065083	 -0.009791	 -0.083655	 -0.017768	 -0.027567	  0.043062	 -0.088175	 -0.035896
 -0.019921	 -0.063479	 -0.027734	  0.057444	 -0.061171	 -0.053019	 -0.046289	 -0.090371	 -0.028948	 -0.037364	  0.018033	 -0.104975	 -0.048328
 -0.007447	 -0.083085	 -0.016576	  0.072157	 -0.054398	 -0.051990	 -0.054305	 -0.093443	 -0.037152	 -0.011581	 -0.000430	 -0.093634	 -0.032347
 -0.026815	 -0.085105	  0.013077	  0.044452	 -0.064118	 -0.049577	 -0.028867	 -0.087391	 -0.050800	  0.009954	  0.004102	 -0.082424	 -0.037843
 -0.028669	 -0.041512	 -0.017331	  0.005420	 -0.064481	 -0.056228	  0.011920	 -0.089631	 -0.031547	  0.036299	  0.014038	 -0.059822	 -0.058070
 -0.048937	 -0.031017	  0.014416	 -0.001210	 -0.040091	 -0.052687	  0.025651	 -0.062616	  0.001108	  0.042411	  0.026427	 -0.084452	 -0.040214
 -0.044536	 -0.019073	  0.038153	 -0.029407	 -0.048144	 -0.009911	  0.014852	 -0.073298	  0.037876	 -0.004129	  0.040221	 -0.080383	 -0.003331
 -0.063171	 -0.038609	  0.027345	 -0.061247	 -0.052209	  0.000727	  0.000656	 -0.056872	  0.042872	  0.000385	  0.044036	 -0.090223	  0.000252
 -0.040653	 -0.050101	  0.010483	 -0.060354	 -0.059650	 -0.000387	 -0.025369	 -0.022008	  0.060343	  0.048062	  0.032978	 -0.086987	 -0.039288
 -0.045335	 -0.030536	  0.013173	 -0.060025	 -0.058470	 -0.030927	 -0.024514	  0.005183	  0.086159	  0.061981	  0.014981	 -0.091425	 -0.060079
 -0.056985	 -0.012357	  0.034842	 -0.031064	 -0.085555	 -0.060012	  0.013496	  0.022992	  0.104645	  0.057419	  0.005301	 -0.085103	 -0.031497
 -0.031289	 -0.036974	  0.049217	 -0.014816	 -0.089113	 -0.118144	  0.014301	  0.052758	  0.106048	  0.024439	  0.011290	 -0.081063	 -0.029834
 -0.006833	 -0.036667	  0.059212	 -0.017709	 -0.092711	 -0.148336	  0.000835	  0.077269	  0.100975	 -0.017536	  0.038128	 -0.081335	 -0.049899
  0.004177	  0.001697	  0.021773	  0.012699	 -0.110617	 -0.137892	  0.034985	  0.061258	  0.110636	 -0.040845	 -0.006400	 -0.070948	 -0.007778
  0.023901	 -0.015741	 -0.029696	  0.044707	 -0.107759	 -0.126556	  0.039582	  0.070435	  0.086154	 -0.027906	  0.002966	 -0.097980	 -0.017380
  0.015914	 -0.007414	 -0.068956	  0.033222	 -0.077719	 -0.076617	  0.040090	  0.066839	  0.058340	 -0.013855	  0.019197	 -0.059239	 -0.000919
  0.006025	  0.002541	 -0.082204	  0.019068	 -0.012978	 -0.076200	  0.037873	  0.037648	  0.062596	  0.013996	  0.036745	 -0.032590	  0.009064
 -0.019622	  0.028120	 -0.092156	  0.018553	 -0.013617	 -0.081788	  0.044263	 -0.001845	  0.067816	  0.053037	  0.100603	 -0.028972	  0.007569
 -0.044855	  0.000150	 -0.105424	 -0.028304	 -0.088637	 -0.071430	  0.061120	  0.024348	  0.080150	  0.062465	  0.103563	 -0.016342	  0.020856
 -0.052703	 -0.003346	 -0.104386	 -0.041831	 -0.103384	 -0.076315	  0.073510	  0.026564	  0.034937	  0.059503	  0.103865	 -0.037558	  0.047962
 -0.042313	 -0.015379	 -0.087539	 -0.061061	 -0.113366	 -0.063664	  0.039055	  0.024301	  0.082777	  0.020105	  0.073339	 -0.080845	  0.055145
 -0.028749	 -0.035185	 -0.090029	 -0.051935	 -0.122232	 -0.077740	  0.071232	  0.051097	  0.128913	 -0.007470	  0.035779	 -0.040986	  0.046426
 -0.043339	 -0.024361	 -0.061970	 -0.062731	 -0.127371	 -0.063384	  0.093809	  0.069166	  0.126863	 -0.003980	  0.031830	 -0.032747	  0.029967
 -0.022130	 -0.033919	 -0.031712	 -0.066549	 -0.138150	 -0.052229	  0.098845	  0.103388	  0.095714	 -0.005355	  0.039344	 -0.025230	  0.024940
 -0.027427	 -0.085100	 -0.022689	 -0.048844	 -0.119942	 -0.029120	  0.065666	  0.110188	  0.083772	 -0.022227	  0.033968	 -0.039520	 -0.010382
 -0.038580	 -0.079086	 -0.017446	 -0.025610	 -0.099689	 -0.013587	  0.062469	  0.091858	  0.016164	 -0.039826	  0.044978	 -0.024457	 -0.002186
 -0.058181	 -0.047679	 -0.042568	 -0.027728	 -0.095993	 -0.022313	  0.009241	  0.089070	  0.002547	 -0.022350	  0.047388	  0.023878	  0.029912
 -0.062853	 -0.043816	 -0.045079	 -0.048301	 -0.099573	  0.009042	 -0.015682	  0.089456	  0.043679	 -0.036173	  0.043027	 -0.016349	  0.045655
 -0.060906	 -0.010330	 -0.047004	 -0.058279	 -0.090309	  0.043817	  0.010273	  0.084666	  0.074333	 -0.028880	  0.056641	 -0.042932	  0.038483
 -0.045160	 -0.023196	 -0.039950	 -0.061102	 -0.087818	  0.039949	  0.026791	  0.074784	  0.109682	 -0.024687	  0.028226	 -0.053144	  0.052697
 -0.022573	 -0.020021	 -0.044015	 -0.081284	 -0.071276	  0.030297	  0.055914	  0.072283	  0.100904	 -0.020677	  0.030457	 -0.057766	  0.045932
 -0.018359	 -0.031422	 -0.067192	 -0.073850	 -0.073523	  0.049409	  0.079150	  0.071470	  0.074833	 -0.023565	  0.043852	 -0.047751	  0.045799
 -0.020131	 -0.036455	 -0.071046	 -0.039119	 -0.086912	  0.093971	  0.072819	  0.021710	  0.068570	 -0.044905	  0.037408	 -0.008894	  0.044472
 -0.015592	 -0.029799	 -0.054883	 -0.022789	 -0.059922	  0.064567	  0.065883	  0.002768	  0.096324	 -0.023869	  0.000201	  0.029807	  0.058778
 -0.000450	  0.004444	 -0.047819	 -0.009249	 -0.057985	  0.055815	  0.083922	 -0.008958	  0.125680	 -0.015037	  0.036044	  0.014333	  0.078320
  0.015021	 -0.015818	 -0.054102	 -0.022167	 -0.039959	  0.088844	  0.098083	 -0.035638	  0.127102	 -0.012709	  0.035248	  0.004815	  0.085139
  0.002780	 -0.037865	 -0.065743	 -0.025277	 -0.035004	  0.081593	  0.096971	 -0.022273	  0.098758	 -0.003731	  0.007339	  0.007563	  0.057883
  0.018305	 -0.014148	 -0.062115	 -0.042114	 -0.006286	  0.059848	  0.042919	  0.005081	  0.095525	 -0.023682	  0.025002	  0.025132	  0.051369
  0.023333	 -0.013606	 -0.054692	 -0.055078	  0.006269	  0.079072	  0.077121	  0.021360	  0.082594	 -0.005477	  0.016486	  0.023670	  0.064274
  0.004645	  0.026163	 -0.094277	  0.021870	 -0.039466	 -0.034056	  0.006112	  0.012510	 -0.095127	  0.076527	 -0.026818	  0.002554	  0.021708
  0.003861	  0.030366	 -0.087042	  0.035357	 -0.003929	 -0.015290	  0.034751	  0.006954	 -0.074079	  0.062540	 -0.005528	 -0.005452	  0.018076
 -0.008022	  0.040146	 -0.041318	  0.031564	  0.021345	 -0.011371	  0.034332	  0.009005	 -0.047987	  0.015494	  0.022419	 -0.043642	  0.030330
  0.012713	  0.065236	 -0.017055	  0.018751	  0.031689	 -0.029149	  0.016153	  0.013286	 -0.041056	  0.005841	 -0.004325	 -0.042919	  0.004886
  0.018198	  0.050500	  0.009070	  0.002483	  0.024358	 -0.033718	  0.020637	 -0.005444	 -0.003930	 -0.008549	 -0.018019	 -0.041787	 -0.004695
  0.012138	  0.013216	  0.000096	  0.014611	  0.026680	 -0.024352	  0.024849	 -0.032291	  0.016167	 -0.021954	 -0.037855	 -0.024580	  0.013199
  0.020314	 -0.004408	 -0.004571	 -0.022805	  0.012673	  0.006401	  0.022921	 -0.004998	 -0.006766	 -0.044663	 -0.011953	 -0.013591	  0.046703
  0.021025	 -0.036897	  0.019850	 -0.030222	 -0.014005	  0.003704	  0.006524	 -0.022062	 -0.015757	 -0.039027	 -0.001566	 -0.004485	  0.011771
  0.024916	 -0.058231	  0.031842	 -0.032789	 -0.015714	 -0.005206	  0.003244	 -0.035881	  0.005761	 -0.023274	 -0.039946	  0.019224	  0.032162
  0.014792	 -0.071283	  0.023331	 -0.025768	  0.000293	  0.001609	 -0.007893	 -0.038282	 -0.021568	 -0.001926	 -0.031299	  0.005369	  0.019242
  0.013691	 -0.054554	 -0.005886	 -0.026268	 -0.006937	  0.015707	 -0.010859	 -0.040801	 -0.027991	 -0.023684	 -0.019154	 -0.002800	  0.007936
 -0.011099	 -0.094152	 -0.024566	 -0.036691	 -0.002424	  0.021928	 -0.005926	  0.010073	  0.017371	 -0.018376	  0.025678	 -0.018807	  0.037238
 -0.054648	 -0.066976	 -0.015617	 -0.032021	  0.023520	  0.002619	  0.000753	  0.044139	  0.047015	 -0.025310	  0.020340	 -0.029811	  0.008021
 -0.034192	 -0.030731	 -0.030583	 -0.006198	  0.033275	  0.005171	  0.004678	  0.047997	  0.018592	 -0.022876	  0.005181	 -0.009186	 -0.015120
 -0.044359	 -0.019031	 -0.015873	  0.001499	  0.007678	  0.015279	  0.001847	  0.044706	  0.022343	  0.014999	  0.035301	  0.043502	 -0.005672
 -0.017132	  0.010316	  0.022062	  0.011240	 -0.035382	  0.007674	 -0.026050	  0.043374	  0.033582	  0.000081	 -0.001807	  0.022950	 -0.053982
 -0.005863	  0.026388	  0.041383	 -0.001105	 -0.013815	  0.015505	 -0.049559	  0.003828	  0.042100	  0.004621	 -0.002325	  0.010329	 -0.047248
  0.008649	  0.039255	  0.050718	  0.004454	 -0.007639	  0.022727	 -0.036419	 -0.005667	  0.053636	 -0.004997	  0.025654	  0.074786	  0.017715
  0.018839	  0.056512	  0.057353	  0.025673	 -0.019367	  0.017201	 -0.029603	 -0.008227	  0.037439	  0.011007	  0.022181	  0.019572	 -0.095913
  0.001535	  0.078166	  0.081082	  0.046365	 -0.022834	  0.017619	 -0.010491	 -0.042218	  0.040254	  0.043525	  0.043841	  0.038774	 -0.046358
 -0.032903	  0.075675	  0.085511	  0.054912	 -0.017347	  0.044067	 -0.010723	 -0.025640	  0.073106	  0.074845	  0.079911	  0.075859	  0.081496
 -0.010965	  0.079601	  0.064547	  0.048381	 -0.030857	  0.053791	 -0.019890	 -0.024822	  0.072436	  0.087796	  0.048182	 -0.002300	 -0.044697
  0.032765	  0.100484	  0.056051	  0.045824	 -0.042834	  0.012797	 -0.001765	 -0.044069	  0.071098	  0.076000	  0.036227	 -0.023808	 -0.069153
  0.074715	  0.139130	  0.041114	  0.036553	 -0.036193	  0.029415	  0.003998	 -0.040044	  0.104470	  0.072854	  0.069087	  0.049827	  0.052436
  0.056259	  0.149041	  0.028995	  0.025091	 -0.009968	  0.056792	  0.030152	 -0.063352	  0.074853	  0.030588	  0.077693	  0.033317	 -0.035760
  0.066455	  0.142831	  0.025457	  0.046098	 -0.006039	  0.064497	  0.040403	 -0.093874	  0.058584	  0.013956	  0.038078	  0.001106	 -0.085621
  0.059244	  0.163566	  0.007012	  0.074071	 -0.008374	  0.107976	  0.032435	 -0.081021	  0.068125	  0.026326	  0.048838	  0.120807	  0.063535
  0.048800	  0.135707	 -0.013614	  0.056406	 -0.041904	  0.111834	  0.006438	 -0.082132	  0.050426	  0.005897	  0.030319	  0.102239	 -0.013194
  0.047748	  0.115767	 -0.021987	  0.046704	 -0.050856	  0.082396	  0.015019	 -0.098055	  0.031742	 -0.020163	 -0.017996	  0.030797	 -0.095949
  0.043431	  0.125813	 -0.010787	  0.025597	 -0.064094	  0.017417	  0.002705	 -0.093376	  0.020076	 -0.012638	  0.017997	  0.102866	  0.004076
  0.059389	  0.153317	 -0.010537	  0.026562	 -0.082794	  0.013659	 -0.024776	 -0.067347	  0.003770	 -0.016940	  0.011694	  0.092496	  0.004552
  0.078215	  0.168307	 -0.011026	  0.005141	 -0.076301	  0.021675	 -0.023174	 -0.091833	  0.010781	 -0.034502	 -0.009719	  0.033330	 -0.100900
  0.084369	  0.177242	 -0.010834	 -0.019306	 -0.057859	  0.025468	 -0.018467	 -0.085638	  0.039977	  0.007964	  0.040180	  0.138065	 -0.001310
  0.062230	  0.153115	 -0.035293	 -0.032713	 -0.059142	  0.018812	 -0.008785	 -0.085979	  0.058408	  0.021324	  0.081804	  0.125553	  0.050328
  0.081414	  0.137908	 -0.047116	 -0.032771	 -0.091274	 -0.051318	 -0.029598	 -0.097154	  0.038261	 -0.016966	  0.055722	  0.051967	 -0.074610
  0.120511	  0.194415	 -0.050209	 -0.003523	 -0.063774	 -0.068101	 -0.022391	 -0.088212	  0.013828	  0.024988	  0.062741	  0.083864	  0.006234
  0.132219	  0.189452	 -0.050068	  0.015222	 -0.034211	 -0.041086	 -0.036878	 -0.127582	 -0.024543	  0.084141	  0.079114	  0.110790	  0.074875
  0.068255	  0.186147	 -0.054807	  0.000425	 -0.038829	 -0.039899	 -0.039558	 -0.144206	 -0.043386	  0.056910	  0.048274	  0.064830	 -0.059732
  0.080475	  0.151240	 -0.046916	  0.029480	 -0.067457	 -0.043833	 -0.047114	 -0.154933	 -0.045380	  0.053066	  0.048018	  0.077153	 -0.027499
  0.079138	  0.126075	 -0.045511	  0.033380	 -0.105303	 -0.053316	 -0.092971	 -0.143609	 -0.058839	  0.076610	  0.098583	  0.137046	  0.039628
  0.077815	  0.122310	 -0.060198	 -0.011764	 -0.123065	 -0.094907	 -0.113036	 -0.142848	 -0.049721	  0.058388	  0.045921	  0.094107	 -0.108456
  0.081558	  0.124382	 -0.029940	 -0.026837	 -0.113248	 -0.105796	 -0.099515	 -0.166942	 -0.046164	  0.060604	  0.058948	  0.094426	 -0.111827
  0.061111	  0.151537	  0.006202	 -0.064365	 -0.084114	 -0.091958	 -0.102433	 -0.144497	 -0.017571	  0.062769	  0.095810	  0.159826	 -0.005022
  0.064048	  0.159389	  0.014348	 -0.032627	 -0.125194	 -0.075675	 -0.112668	 -0.168977	 -0.035163	  0.046485	  0.056813	  0.075293	 -0.113344
  0.067182	  0.130920	 -0.008766	 -0.015164	 -0.149464	 -0.073880	 -0.120917	 -0.175499	 -0.036379	  0.049764	  0.072270	  0.043269	 -0.110664
  0.049135	  0.087291	 -0.030254	 -0.016785	 -0.088765	 -0.103566	 -0.079480	 -0.180755	 -0.023859	  0.066445	  0.099241	  0.145751	 -0.010888
  0.051870	  0.105867	 -0.052812	 -0.014208	 -0.059323	 -0.147963	 -0.072359	 -0.204409	 -0.045592	  0.052916	  0.067025	  0.102407	 -0.087796
  0.044953	  0.110802	 -0.040197	 -0.021382	 -0.070882	 -0.160901	 -0.079337	 -0.234854	 -0.046271	  0.089737	  0.050251	  0.089548	 -0.142086
  0.029034	  0.127293	 -0.023520	  0.004210	 -0.100769	 -0.132722	 -0.118143	 -0.220352	 -0.023144	  0.126745	  0.082737	  0.180622	 -0.014515
  0.041858	  0.117933	 -0.035465	 -0.016400	 -0.088151	 -0.137176	 -0.100176	 -0.228764	 -0.003815	  0.134775	  0.091467	  0.117956	 -0.050478
  0.053051	  0.107823	 -0.012217	 -0.044371	 -0.076456	 -0.134993	 -0.102894	 -0.214742	 -0.004810	  0.155512	  0.037303	  0.059733	 -0.178494
  0.048438	  0.105105	  0.001636	 -0.069759	 -0.089880	 -0.130323	 -0.099980	 -0.226865	  0.051085	  0.169166	  0.071379	  0.117677	 -0.063828
  0.044177	  0.095584	 -0.023027	 -0.064097	 -0.068878	 -0.153673	 -0.093160	 -0.241205	  0.030250	  0.145649	  0.040591	  0.104634	 -0.053799
  0.061124	  0.098153	 -0.050222	 -0.068715	 -0.103586	 -0.156634	 -0.114071	 -0.247153	  0.018734	  0.112080	  0.005669	  0.068837	 -0.122277
  0.089246	  0.097030	 -0.046378	 -0.077693	 -0.092764	 -0.147102	 -0.145822	 -0.242302	  0.039333	  0.154883	  0.022217	  0.095497	 -0.032699
  0.100817	  0.079713	 -0.036148	 -0.098762	 -0.094100	 -0.123472	 -0.174979	 -0.225745	  0.059368	  0.176324	  0.019518	  0.073712	 -0.030734
  0.116726	  0.055749	 -0.061195	 -0.113279	 -0.141504	 -0.151910	 -0.181706	 -0.233281	  0.061093	  0.172350	 -0.001090	  0.015088	 -0.140160
  0.110500	  0.079933	 -0.058848	 -0.098502	 -0.193738	 -0.189408	 -0.142656	 -0.239413	  0.049561	  0.198750	  0.025752	  0.067249	 -0.075278
  0.115043	  0.084691	 -0.066491	 -0.075618	 -0.203565	 -0.203551	 -0.130471	 -0.225657	  0.032646	  0.190132	  0.061512	  0.084606	 -0.083071
  0.105578	  0.073683	 -0.066044	 -0.068244	 -0.223013	 -0.227843	 -0.160554	 -0.257277	  0.028822	  0.160483	  0.013639	 -0.026447	 -0.205783
  0.114074	  0.096465	 -0.021379	 -0.067355	 -0.192028	 -0.253146	 -0.188860	 -0.248348	  0.060523	  0.172842	  0.060759	  0.033319	 -0.140839
  0.143389	  0.134561	  0.022169	 -0.038884	 -0.184807	 -0.245701	 -0.184804	 -0.268200	  0.037622	  0.230972	  0.085340	  0.081611	 -0.055829
  0.118799	  0.150220	  0.032957	 -0.019355	 -0.217478	 -0.232597	 -0.153453	 -0.282668	 -0.002858	  0.203358	  0.044788	  0.008487	 -0.128274
  0.076636	  0.167336	  0.022966	 -0.024731	 -0.219660	 -0.230636	 -0.130562	 -0.236904	  0.014868	  0.237868	  0.039901	  0.041807	 -0.071814
  0.075130	  0.151690	  0.021732	 -0.017399	 -0.196302	 -0.208887	 -0.170268	 -0.216765	  0.018975	  0.253436	  0.033109	  0.062790	 -0.011513
  0.108905	  0.134116	  0.055083	 -0.063432	 -0.180727	 -0.199561	 -0.200116	 -0.245062	  0.018379	  0.222083	  0.002756	  0.014728	 -0.109457
  0.111612	  0.138940	  0.020779	 -0.055319	 -0.211321	 -0.193093	 -0.177593	 -0.267840	  0.008822	  0.243922	  0.021314	  0.025695	 -0.086156
  0.128249	  0.141450	  0.006495	 -0.060392	 -0.208647	 -0.190210	 -0.164245	 -0.227246	  0.005294	  0.282492	  0.033129	  0.062139	  0.004580
  0.119982	  0.151576	 -0.022727	 -0.033835	 -0.191977	 -0.229628	 -0.188540	 -0.223343	 -0.008953	  0.259563	 -0.012567	  0.002661	 -0.109140
  0.117897	  0.167206	 -0.017131	 -0.018507	 -0.199493	 -0.249419	 -0.215885	 -0.202001	  0.002162	  0.252004	  0.028644	 -0.024062	 -0.152159
  0.105972	  0.152407	  0.001956	 -0.009728	 -0.206154	 -0.293495	 -0.243132	 -0.172547	  0.016784	  0.249477	  0.098917	  0.050570	 -0.027353
  0.083168	  0.122083	 -0.006203	  0.002871	 -0.184435	 -0.267600	 -0.242989	 -0.182539	  0.007827	  0.229069	  0.086098	  0.045331	 -0.096826
  0.051459	  0.159672	  0.010174	 -0.005426	 -0.185471	 -0.249823	 -0.227870	 -0.216448	  0.004464	  0.211642	  0.038668	 -0.000415	 -0.128070
  0.037426	  0.213410	  0.025244	  0.008665	 -0.188778	 -0.241936	 -0.205038	 -0.234231	  0.044691	  0.247843	  0.052575	  0.072417	  0.013836
  0.058832	  0.236338	 -0.011156	  0.006482	 -0.203375	 -0.253761	 -0.213594	 -0.209840	  0.073090	  0.265707	  0.039198	  0.021342	 -0.056236
  0.058252	  0.228859	 -0.008402	 -0.004241	 -0.239030	 -0.267900	 -0.255611	 -0.193234	  0.052475	  0.258606	  0.015999	 -0.034149	 -0.134637
  0.068791	  0.215215	  0.007641	 -0.021289	 -0.279657	 -0.251019	 -0.256222	 -0.172585	  0.041584	  0.229923	  0.057289	  0.063603	 -0.019210
  0.095813	  0.188248	  0.028692	  0.012900	 -0.275717	 -0.263875	 -0.243255	 -0.180042	  0.023431	  0.223958	  0.044776	  0.076003	 -0.022902
  0.123706	  0.151634	  0.010532	  0.005981	 -0.241849	 -0.290500	 -0.216204	 -0.177428	  0.016408	  0.216400	  0.026835	  0.045462	 -0.110428
  0.118582	  0.145199	  0.009338	  0.015937	 -0.245958	 -0.331921	 -0.201840	 -0.121284	  0.047577	  0.218195	  0.090441	  0.096926	 -0.037179
  0.115538	  0.130508	 -0.002557	  0.036940	 -0.214936	 -0.331778	 -0.234079	 -0.098056	  0.071141	  0.209476	  0.071823	  0.064336	 -0.052407
  0.129890	  0.146341	  0.024817	  0.043832	 -0.215512	 -0.331221	 -0.233043	 -0.048379	  0.075642	  0.169840	  0.040694	 -0.012106	 -0.162269
  0.153637	  0.168392	  0.050474	  0.034029	 -0.212477	 -0.322108	 -0.220787	 -0.059202	  0.075682	  0.196202	  0.090281	  0.032937	 -0.053940
  0.147022	  0.193508	  0.064065	  0.002314	 -0.190994	 -0.305667	 -0.215248	 -0.055841	  0.071774	  0.193420	  0.121627	  0.053582	 -0.008807
  0.143000	  0.210225	  0.085222	 -0.021066	 -0.186094	 -0.287291	 -0.207966	 -0.016500	  0.054842	  0.152512	  0.099504	 -0.002228	 -0.109991
  0.135088	  0.194472	  0.065597	 -0.030330	 -0.191064	 -0.301978	 -0.204115	  0.025309	  0.033281	  0.193246	  0.105155	  0.038374	 -0.070875
  0.138933	  0.188968	  0.042958	 -0.000196	 -0.165686	 -0.277509	 -0.169068	  0.061393	  0.007058	  0.182844	  0.120375	  0.074211	 -0.022555
  0.133285	  0.204152	  0.025133	 -0.004106	 -0.199399	 -0.252163	 -0.159340	  0.083306	 -0.024574	  0.144836	  0.066886	  0.006427	 -0.135187
  0.141625	  0.207641	  0.009176	 -0.008641	 -0.190957	 -0.247333	 -0.096600	  0.095716	 -0.009616	  0.159004	  0.069890	  0.030316	 -0.057159
  0.144574	  0.209980	 -0.000618	 -0.006751	 -0.164317	 -0.194649	 -0.087695	  0.113520	  0.014515	  0.143093	  0.053155	  0.072678	  0.037131
  0.142395	  0.187285	  0.051139	  0.004509	 -0.196976	 -0.159714	 -0.071071	  0.110248	  0.000901	  0.141438	 -0.006958	  0.023010	 -0.098306
  0.117234	  0.200400	  0.043662	  0.002385	 -0.208254	 -0.157938	 -0.056306	  0.086551	  0.020251	  0.174377	  0.008095	  0.035511	 -0.071779
  0.105597	  0.192420	  0.058678	 -0.000658	 -0.225626	 -0.128073	 -0.045893	  0.068310	  0.013719	  0.170886	  0.066002	  0.086050	 -0.003495
  0.076840	  0.211325	  0.058742	 -0.032167	 -0.246599	 -0.114081	 -0.035900	  0.027881	  0.023205	  0.102324	  0.064694	  0.053399	 -0.127432
  0.080795	  0.169358	  0.060388	  0.005623	 -0.219705	 -0.073979	 -0.053506	  0.043265	  0.012987	  0.110426	  0.020943	  0.054788	 -0.131656
  0.073529	  0.156051	  0.071486	  0.026400	 -0.208815	 -0.080165	 -0.055367	  0.053005	  0.027120	  0.148417	  0.045330	  0.130605	 -0.021723
  0.040857	  0.169030	  0.085519	  0.009784	 -0.195932	 -0.063150	 -0.025638	  0.030186	 -0.015480	  0.111491	  0.001389	  0.079855	 -0.083113
  0.033333	  0.172846	  0.086722	  0.011621	 -0.166601	 -0.060091	  0.022852	  0.011075	 -0.018454	  0.089002	 -0.045107	  0.010562	 -0.106571
  0.021512	  0.181929	  0.102913	  0.022582	 -0.154860	 -0.082741	  0.049268	  0.000395	  0.023078	  0.064987	  0.007015	  0.065172	  0.026529
  0.033501	  0.175315	  0.106935	  0.032271	 -0.125705	 -0.068954	  0.061723	 -0.019473	  0.031009	  0.025505	  0.008258	  0.031880	 -0.024239
  0.004161	  0.163997	  0.090392	  0.080527	 -0.148560	 -0.021327	  0.055073	 -0.026975	  0.034317	  0.030112	 -0.009368	 -0.049113	 -0.109480
  0.026481	  0.166240	  0.073900	  0.093896	 -0.135342	  0.004956	  0.027869	 -0.022790	  0.026549	  0.046254	  0.041811	  0.021704	 -0.008069
  0.040607	  0.169981	  0.076212	  0.058943	 -0.158824	  0.024802	  0.024554	 -0.044896	  0.031736	  0.027660	  0.031314	  0.031522	 -0.024896
  0.053992	  0.161064	  0.077884	  0.057263	 -0.169155	  0.016970	  0.022487	 -0.082463	 -0.007813	  0.032673	  0.025672	  0.020144	 -0.134263
  0.019010	  0.155597	  0.086930	  0.077805	 -0.136369	  0.007481	  0.038283	 -0.129599	 -0.012195	  0.062441	  0.083811	  0.117142	 -0.058725
  0.002026	  0.133029	  0.050567	  0.097292	 -0.177711	  0.005502	  0.044013	 -0.127854	  0.006010	  0.078833	  0.064827	  0.102016	 -0.070693
 -0.002713	  0.131414	  0.029719	  0.122925	 -0.173034	 -0.015538	  0.025128	 -0.125855	 -0.001578	  0.083539	  0.010573	  0.047070	 -0.173966
 -0.006428	  0.126695	  0.021390	  0.138590	 -0.135149	  0.015129	  0.005850	 -0.098018	  0.021069	  0.141217	  0.029618	  0.094283	 -0.066559
 -0.000033	  0.124274	  0.029524	  0.141268	 -0.098606	  0.029149	  0.009703	 -0.103568	  0.051359	  0.145232	  0.058031	  0.082185	 -0.039667
  0.023145	  0.125594	  0.035907	  0.100928	 -0.093660	  0.049293	 -0.006811	 -0.105224	  0.031097	  0.125762	  0.020481	  0.041190	 -0.152689
  0.035902	  0.130017	  0.008651	  0.085751	 -0.082841	  0.058921	 -0.001073	 -0.118461	  0.022798	  0.116892	  0.015990	  0.076288	 -0.101997
  0.070895	  0.126731	  0.007122	  0.091383	 -0.101157	  0.014688	 -0.015917	 -0.124522	  0.006414	  0.142321	  0.030968	  0.105664	 -0.045425
  0.045802	  0.116332	  0.027619	  0.110477	 -0.108794	 -0.005739	 -0.019330	 -0.143444	 -0.012278	  0.153833	  0.026204	  0.047513	 -0.151378
  0.019391	  0.118687	  0.028568	  0.099477	 -0.135399	 -0.009244	 -0.035478	 -0.109850	 -0.026961	  0.162340	  0.087823	  0.065177	 -0.056676
  0.015534	  0.128309	  0.042382	  0.109310	 -0.116409	 -0.026511	 -0.046975	 -0.096084	 -0.043904	  0.169418	  0.100705	  0.082164	  0.023345
  0.033741	  0.132800	  0.083578	  0.106234	 -0.104429	 -0.029277	 -0.041193	 -0.090002	 -0.058790	  0.149985	  0.061413	 -0.009226	 -0.055360
  0.019277	  0.132515	  0.091734	  0.114788	 -0.125332	 -0.003290	 -0.041851	 -0.057547	 -0.067626	  0.175679	  0.076214	  0.003364	 -0.020480
  0.019345	  0.129532	  0.089791	  0.099183	 -0.123488	  0.010065	 -0.063607	 -0.038635	 -0.068593	  0.178467	  0.101636	  0.061527	  0.038516
  0.014944	  0.153250	  0.093769	  0.136820	 -0.098935	 -0.022284	 -0.093124	 -0.044067	 -0.080687	  0.122325	  0.062416	 -0.000331	 -0.087545
  0.036035	  0.187799	  0.084922	  0.133766	 -0.075385	 -0.027332	 -0.082768	 -0.079303	 -0.081516	  0.151328	  0.081673	 -0.027437	 -0.105110
  0.056692	  0.202961	  0.088570	  0.155132	 -0.095223	 -0.021668	 -0.083584	 -0.097504	 -0.095469	  0.181763	  0.079410	  0.025433	 -0.028187
  0.066740	  0.180004	  0.064674	  0.159913	 -0.109554	 -0.045294	 -0.118536	 -0.133697	 -0.120932	  0.170867	  0.048960	  0.000138	 -0.106690
  0.058240	  0.162915	  0.043192	  0.118047	 -0.120522	 -0.059061	 -0.123817	 -0.169207	 -0.104010	  0.193407	  0.050883	  0.008138	 -0.087104
  0.012698	  0.151029	  0.062358	  0.106957	 -0.095016	 -0.049377	 -0.075357	 -0.170013	 -0.118530	  0.209400	  0.035748	  0.082402	  0.013887
 -0.000918	  0.137250	  0.071685	  0.066768	 -0.055905	 -0.039933	 -0.094686	 -0.182739	 -0.139015	  0.180732	  0.001639	  0.068085	 -0.028671
 -0.005444	  0.121629	  0.064125	  0.083653	 -0.074050	 -0.034931	 -0.093006	 -0.138546	 -0.108325	  0.149389	  0.002867	  0.053788	 -0.064986
 -0.004933	  0.138489	  0.031440	  0.117793	 -0.099317	 -0.037760	 -0.086465	 -0.111902	 -0.076964	  0.154368	  0.056066	  0.077531	 -0.005082
 -0.000691	  0.179778	  0.036671	  0.149384	 -0.092107	 -0.036889	 -0.091806	 -0.100857	 -0.057079	  0.117259	  0.073976	  0.064493	 -0.008850
  0.021264	  0.155312	  0.053890	  0.176027	 -0.070954	 -0.036615	 -0.043206	 -0.125774	 -0.079992	  0.099095	  0.027063	  0.065016	 -0.056785
  0.042290	  0.131398	  0.064824	  0.168081	 -0.044398	 -0.069103	 -0.049131	 -0.115755	 -0.077445	  0.098549	  0.023421	  0.070410	 -0.050008
  0.054959	  0.135570	  0.042267	  0.128867	 -0.080100	 -0.058857	 -0.066320	 -0.089424	 -0.078266	  0.132613	  0.047756	  0.093438	 -0.027495
  0.074130	  0.115671	  0.007234	  0.088395	 -0.073862	 -0.054313	 -0.131155	 -0.112906	 -0.107093	  0.147136	  0.015701	  0.086083	 -0.050419
  0.049389	  0.084978	  0.015772	  0.083277	 -0.037887	 -0.118970	 -0.166304	 -0.127458	 -0.125308	  0.142662	  0.013845	  0.094208	 -0.052863
  0.043328	  0.072643	  0.021507	  0.090806	 -0.074262	 -0.139267	 -0.163890	 -0.100950	 -0.144594	  0.195944	  0.037247	  0.096299	 -0.042436
  0.018157	  0.085336	  0.013033	  0.069000	 -0.040389	 -0.093917	 -0.097823	 -0.057823	 -0.137948	  0.209380	  0.039679	  0.092724	 -0.043489
  0.010220	  0.094578	  0.017463	  0.063807	 -0.022674	 -0.108325	 -0.029477	 -0.033658	 -0.117358	  0.178456	  0.019251	  0.100779	 -0.099189
  0.005854	  0.099751	 -0.013201	  0.062968	 -0.010693	 -0.100584	 -0.062538	 -0.019195	 -0.133817	  0.144179	  0.002202	  0.102011	 -0.111225
  0.032601	  0.042710	 -0.043354	  0.051065	  0.013326	 -0.093813	 -0.081161	 -0.031971	 -0.123453	  0.116812	  0.006316	  0.078358	 -0.101099
  0.029677	  0.060101	 -0.054085	  0.068186	 -0.033971	 -0.084047	 -0.133952	 -0.045588	 -0.101613	  0.134108	  0.028557	  0.064653	 -0.101070
  0.048795	  0.065935	 -0.039570	  0.090273	 -0.048310	 -0.080659	 -0.149043	 -0.060492	 -0.108875	  0.157769	  0.010981	  0.039609	 -0.125936
  0.053363	  0.040259	 -0.054519	  0.070248	 -0.034449	 -0.077523	 -0.136679	 -0.062306	 -0.101136	  0.162426	  0.005898	  0.037955	 -0.102223
  0.035010	  0.054722	 -0.056373	  0.098666	 -0.034487	 -0.076359	 -0.095815	 -0.054167	 -0.143337	  0.126088	  0.009437	  0.048311	 -0.066135
  0.022303	  0.058969	 -0.048792	  0.091203	 -0.081751	 -0.065755	 -0.087101	 -0.006166	 -0.121823	  0.125073	  0.030731	  0.040740	 -0.052466
  0.040854	  0.051899	 -0.081154	  0.042896	 -0.114956	 -0.040002	 -0.051170	  0.010080	 -0.082233	  0.117075	  0.020762	  0.035323	 -0.061998
  0.050739	  0.027422	 -0.102011	 -0.004348	 -0.098452	 -0.011854	 -0.026654	  0.001916	 -0.129339	  0.117214	  0.007506	  0.019219	 -0.071704
  0.028910	  0.034375	 -0.082663	  0.005305	 -0.102018	 -0.034470	 -0.025949	 -0.020902	 -0.170664	  0.098824	 -0.005387	  0.024901	 -0.048888
  0.025087	  0.015760	 -0.065879	  0.029317	 -0.102699	 -0.014791	 -0.035191	 -0.029244	 -0.158491	  0.079912	 -0.007251	 -0.002883	 -0.025983
  0.029162	  0.024677	 -0.052271	  0.003194	 -0.096231	 -0.019779	 -0.021876	 -0.022970	 -0.143057	  0.071711	  0.002065	 -0.009533	 -0.042724
  0.067367	  0.036740	 -0.022968	  0.017315	 -0.070565	  0.002503	  0.009100	 -0.029269	 -0.127622	  0.073120	  0.006980	  0.005206	 -0.047301
  0.070190	  0.038717	 -0.048334	 -0.004735	 -0.016447	  0.019454	  0.015371	 -0.060201	 -0.136436	  0.049662	  0.021318	  0.002332	 -0.035070
  0.074810	  0.032341	 -0.053112	 -0.030612	 -0.012952	  0.031501	 -0.048837	 -0.032323	 -0.151114	  0.007002	  0.000323	  0.034710	 -0.028079
  0.067186	  0.020546	 -0.066335	 -0.037063	 -0.009588	  0.049491	 -0.060914	 -0.062698	 -0.175279	  0.024388	 -0.007529	  0.038178	 -0.035807
  0.042629	  0.022820	 -0.074288	  0.002692	 -0.013062	  0.012082	 -0.040580	 -0.086631	 -0.158550	  0.034481	 -0.025011	  0.033282	 -0.021819
  0.048199	  0.024519	 -0.119046	  0.000991	 -0.048033	  0.005552	 -0.068118	 -0.146539	 -0.133374	  0.058181	 -0.042882	  0.036033	 -0.040210
  0.045785	  0.046242	 -0.153073	 -0.011810	 -0.060186	  0.028815	 -0.098741	 -0.147532	 -0.135032	  0.089282	 -0.018726	  0.029576	 -0.039672
  0.067394	  0.073947	 -0.143150	 -0.005627	 -0.079259	  0.062655	 -0.103854	 -0.177394	 -0.134648	  0.049306	 -0.000417	  0.010526	 -0.009496
  0.046449	  0.069054	 -0.153040	 -0.015624	 -0.098850	  0.092491	 -0.064218	 -0.170702	 -0.125758	  0.011315	  0.001532	  0.024743	  0.002512
  0.043274	  0.075624	 -0.159600	 -0.016529	 -0.069626	  0.084118	 -0.068030	 -0.114358	 -0.137970	  0.003689	  0.017591	  0.040693	 -0.036891
  0.067974	  0.064415	 -0.175270	 -0.001815	 -0.080038	  0.073783	 -0.083003	 -0.074316	 -0.141339	 -0.032226	  0.017383	  0.051039	 -0.039394
  0.080626	  0.045764	 -0.172228	  0.014953	 -0.069501	  0.067091	 -0.064383	 -0.048768	 -0.111321	 -0.019127	  0.014270	  0.022035	 -0.029821
  0.105217	  0.038909	 -0.187699	 -0.010513	 -0.011277	  0.023079	 -0.073780	 -0.091277	 -0.114849	 -0.028140	  0.027745	  0.031795	 -0.064098
  0.097307	  0.031205	 -0.170951	 -0.021070	  0.010285	 -0.014650	 -0.093484	 -0.120323	 -0.120198	 -0.043206	  0.015098	  0.046218	 -0.052046
  0.095448	  0.028984	 -0.157501	 -0.017727	 -0.006222	 -0.024947	 -0.095031	 -0.121672	 -0.080634	 -0.018916	  0.017118	  0.045596	 -0.024170
  0.107605	  0.032184	 -0.161594	 -0.036282	 -0.004550	 -0.028446	 -0.079945	 -0.088152	 -0.059132	  0.003756	  0.014440	  0.075451	 -0.007346
  0.110374	  0.045089	 -0.148711	 -0.031141	  0.002839	 -0.031100	 -0.080121	 -0.104091	 -0.049637	 -0.003885	  0.019115	  0.079133	 -0.008727
  0.123088	  0.034672	 -0.146572	 -0.038791	 -0.016358	 -0.046435	 -0.055304	 -0.137512	 -0.051374	 -0.044818	  0.037352	  0.082500	 -0.008489
  0.099565	  0.044184	 -0.145551	 -0.034934	 -0.048186	 -0.022839	 -0.009045	 -0.120433	 -0.064930	 -0.055070	  0.073904	  0.060096	  0.000813
  0.097072	  0.076891	 -0.174524	 -0.047891	 -0.073391	 -0.004597	  0.013205	 -0.141901	 -0.065536	 -0.048524	  0.065488	  0.048223	 -0.015590
  0.112777	  0.081436	 -0.175687	 -0.058126	 -0.071612	  0.008814	 -0.023491	 -0.151187	 -0.050513	 -0.033367	  0.078740	  0.070974	 -0.026232
  0.113201	  0.089890	 -0.160287	 -0.081726	 -0.061662	 -0.004767	 -0.034623	 -0.188276	 -0.047449	 -0.031629	  0.039093	  0.056735	 -0.027251
  0.085531	  0.069044	 -0.170738	 -0.083241	 -0.078235	 -0.030061	 -0.053234	 -0.191429	 -0.059349	  0.006811	  0.043074	  0.031837	 -0.037340
  0.062695	  0.037523	 -0.152428	 -0.056237	 -0.081098	 -0.037480	 -0.038208	 -0.195654	 -0.056879	  0.032126	  0.051718	  0.006925	 -0.045487
  0.003309	  0.046791	 -0.134168	 -0.060436	 -0.074114	 -0.043771	 -0.035788	 -0.177478	 -0.059601	  0.039683	  0.017421	 -0.003814	 -0.042409
 -0.024601	  0.038602	 -0.152271	 -0.078077	 -0.087781	 -0.059905	 -0.046625	 -0.150189	 -0.081122	  0.023412	  0.049493	  0.000394	 -0.055742
 -0.007248	  0.016533	 -0.141161	 -0.089791	 -0.087980	 -0.062379	 -0.052783	 -0.130584	 -0.101093	  0.033850	  0.052033	  0.006392	 -0.052206
  0.012305	  0.000690	 -0.123277	 -0.078389	 -0.093456	 -0.069187	 -0.043030	 -0.149713	 -0.096660	  0.045448	  0.014517	  0.001780	 -0.046387
  0.012271	  0.027710	 -0.108136	 -0.090759	 -0.090079	 -0.032202	 -0.052037	 -0.136386	 -0.070026	  0.048945	  0.046693	  0.016967	 -0.039056
  0.014612	  0.037618	 -0.098757	 -0.115390	 -0.070905	 -0.024995	 -0.091672	 -0.100194	 -0.046692	  0.020426	  0.052895	  0.006949	 -0.026610
  0.053346	  0.037878	 -0.107714	 -0.118635	 -0.089495	 -0.079783	 -0.141907	 -0.137081	 -0.038532	  0.038832	  0.082617	  0.029211	 -0.035541
  0.067259	  0.051403	 -0.096441	 -0.111717	 -0.100623	 -0.088282	 -0.132629	 -0.171424	 -0.030263	  0.100065	  0.086896	  0.048637	 -0.054126
  0.093846	  0.045337	 -0.095070	 -0.098652	 -0.105219	 -0.068642	 -0.087414	 -0.139604	 -0.028513	  0.103169	  0.094176	  0.041653	 -0.055977
  0.057690	  0.070744	 -0.079775	 -0.117706	 -0.089508	 -0.074001	 -0.066826	 -0.120430	 -0.007520	  0.129071	  0.111977	  0.024202	 -0.044588
  0.060412	  0.081610	 -0.068862	 -0.109173	 -0.084694	 -0.063620	 -0.081548	 -0.098881	 -0.016798	  0.092571	  0.101819	 -0.012840	 -0.034900
  0.093680	  0.115283	 -0.041412	 -0.089458	 -0.097456	 -0.043625	 -0.071309	 -0.097044	 -0.010137	  0.089266	  0.086298	 -0.021686	 -0.022339
  0.123547	  0.109688	 -0.030717	 -0.081694	 -0.101508	 -0.055250	 -0.032837	 -0.088358	  0.013279	  0.082588	  0.093106	  0.005468	 -0.035115
  0.127459	  0.104371	 -0.042434	 -0.075332	 -0.080161	 -0.082013	 -0.027531	 -0.072718	  0.026200	  0.086497	  0.101919	  0.030337	 -0.048778
  0.097853	  0.146383	 -0.046396	 -0.068198	 -0.083061	 -0.087425	 -0.049580	 -0.062417	  0.034127	  0.116059	  0.076749	  0.024041	 -0.043145
  0.059026	  0.156997	 -0.017297	 -0.042819	 -0.085483	 -0.086835	 -0.085103	 -0.052929	  0.017447	  0.109781	  0.074997	 -0.002034	 -0.050122
  0.053341	  0.151271	  0.008553	 -0.070295	 -0.105805	 -0.072584	 -0.083770	 -0.077932	  0.024200	  0.098667	  0.078545	 -0.025452	 -0.018295
  0.054156	  0.177905	 -0.020347	 -0.079185	 -0.112274	 -0.045207	 -0.084284	 -0.116090	  0.032837	  0.123895	  0.072125	 -0.005290	 -0.015082
  0.035543	  0.209165	  0.014823	 -0.040613	 -0.134069	 -0.028110	 -0.097302	 -0.095536	  0.029135	  0.133805	  0.065751	  0.010615	  0.012922
  0.032800	  0.181049	  0.086489	 -0.031224	 -0.175729	 -0.030658	 -0.068713	 -0.078748	  0.038868	  0.122550	  0.073512	  0.033472	  0.038515
  0.064036	  0.169325	  0.063760	 -0.022665	 -0.156380	 -0.057330	 -0.100902	 -0.115485	  0.055471	  0.115283	  0.082196	  0.019892	  0.028449
  0.063916	  0.132214	  0.075641	 -0.010756	 -0.141905	 -0.057983	 -0.138491	 -0.141267	  0.065159	  0.132341	  0.086310	  0.037337	  0.019652
  0.082452	  0.100811	  0.072577	 -0.005599	 -0.169099	 -0.065047	 -0.140699	 -0.133643	  0.078904	  0.129458	  0.125086	  0.045885	  0.035073
  0.088996	  0.110205	  0.098446	  0.016633	 -0.197702	 -0.060622	 -0.114981	 -0.178381	  0.084489	  0.115256	  0.134606	  0.065541	  0.014727
  0.075226	  0.119594	  0.109669	 -0.005669	 -0.156107	 -0.103060	 -0.100375	 -0.208543	  0.072168	  0.124644	  0.114791	  0.044679	 -0.015359
  0.061963	  0.117653	  0.090043	 -0.043034	 -0.146893	 -0.124969	 -0.093413	 -0.200290	  0.057606	  0.133696	  0.089862	  0.022523	 -0.041229
  0.056503	  0.135384	  0.053887	 -0.076697	 -0.165714	 -0.115200	 -0.099733	 -0.191295	  0.034621	  0.121336	  0.094254	  0.027457	 -0.028342
  0.046165	  0.168012	  0.053319	 -0.037724	 -0.159775	 -0.102633	 -0.112851	 -0.193491	  0.012105	  0.124565	  0.092938	  0.011004	  0.003189
  0.039600	  0.161048	  0.035217	 -0.019960	 -0.174414	 -0.074444	 -0.109909	 -0.225898	  0.009955	  0.128170	  0.107333	  0.011748	  0.000411
  0.058426	  0.163911	  0.029534	 -0.013339	 -0.172011	 -0.096722	 -0.167440	 -0.231637	  0.004900	  0.170484	  0.099990	  0.016802	 -0.037781
  0.068450	  0.174411	  0.050631	  0.010841	 -0.177414	 -0.129203	 -0.174002	 -0.230598	  0.028035	  0.200002	  0.078835	  0.012142	 -0.016856
  0.060450	  0.165405	  0.065417	 -0.009140	 -0.159280	 -0.111016	 -0.128581	 -0.238246	  0.054401	  0.217622	  0.088092	  0.007913	 -0.004885
  0.035127	  0.171142	  0.085377	 -0.013865	 -0.145146	 -0.103457	 -0.105286	 -0.235944	  0.068346	  0.220992	  0.072125	  0.009784	 -0.008849
  0.079202	  0.175182	  0.081773	  0.001378	 -0.156007	 -0.114280	 -0.133505	 -0.216263	  0.092851	  0.168202	  0.040622	  0.063776	 -0.016020
  0.081962	  0.185970	  0.080655	 -0.002351	 -0.165737	 -0.100656	 -0.151808	 -0.198538	  0.091956	  0.136189	  0.016621	  0.083371	 -0.034344
  0.059879	  0.183307	  0.088040	 -0.015354	 -0.148457	 -0.113291	 -0.150967	 -0.208846	  0.057532	  0.158997	  0.009068	  0.079469	  0.008579
  0.085236	  0.199450	  0.083845	 -0.004252	 -0.144764	 -0.135650	 -0.163108	 -0.225314	  0.057858	  0.178630	  0.022388	  0.074136	  0.004273
  0.115691	  0.223195	  0.053019	  0.017233	 -0.164992	 -0.154291	 -0.174868	 -0.224240	  0.066637	  0.161891	  0.011235	  0.089026	 -0.013136
  0.100343	  0.239626	  0.033879	  0.011045	 -0.130366	 -0.160118	 -0.208262	 -0.221684	  0.065223	  0.155697	  0.030350	  0.105845	  0.004433
  0.099927	  0.268021	  0.022021	 -0.036223	 -0.132352	 -0.186295	 -0.216440	 -0.187912	  0.053950	  0.187036	  0.077568	  0.105957	  0.030566
