# Supplementary material for: A fluorescent photoimmunoconjugate for imaging of cholesteatoma
Source: Sci Rep. 2022 Nov 19;12:19905. doi: 10.1038/s41598-022-22072-9 (PMC9675863; doi:10.1038/s41598-022-22072-9)
Supplement: Supplementary file 2 — Supplementary Information 2. [file 41598_2022_22072_MOESM2_ESM.zip › Data/ABR-70-3]

:RUN-3	LEVEL SWEEP	TEMP:NaN	6/13/2018	3:35 PM	NaNHR:
:SW EAR: R	SW FREQ: 11.32	# AVERAGES: 512	REP RATE (/sec): 40	DRIVER: RS Tweeter	SAMPLE (�sec): 40	
:NOTES-
:CHAMBER-CH4B-PXI
:CFTS Version: V2.7.2 (R850)
:LEVELS:20;25;30;35;40;45;50;55;60;65;70;75;80;
:DATA
 -0.038501	 -0.007048	  0.019449	 -0.023560	 -0.007267	 -0.038720	 -0.030865	  0.068842	  0.020488	  0.022676	 -0.025585	  0.029309	  0.009973
 -0.039303	  0.004049	 -0.001630	 -0.023235	 -0.010896	 -0.008135	 -0.001804	  0.043611	  0.026563	  0.033098	 -0.020994	 -0.016230	  0.024697
 -0.026528	 -0.010173	 -0.048259	 -0.038367	  0.000977	  0.020159	 -0.000914	 -0.010302	  0.012505	 -0.011493	 -0.024000	 -0.020357	 -0.001019
 -0.035415	 -0.032038	 -0.028019	 -0.015585	 -0.003698	  0.009061	  0.004875	 -0.008917	  0.030341	 -0.034138	 -0.033114	 -0.002525	 -0.015476
 -0.039283	 -0.065995	 -0.035772	  0.039936	 -0.000671	 -0.011668	 -0.000907	  0.008188	  0.030028	 -0.043333	 -0.040023	 -0.012723	 -0.015232
 -0.024901	 -0.032846	 -0.023248	  0.046282	  0.032846	  0.034836	 -0.008713	  0.014871	  0.004924	 -0.065851	 -0.002362	 -0.041753	 -0.035614
 -0.009858	 -0.027600	 -0.000079	  0.057995	  0.018150	  0.057252	 -0.003460	  0.016294	  0.005100	 -0.049352	 -0.013678	 -0.042152	 -0.031527
 -0.000062	 -0.017579	  0.007131	  0.055684	  0.014299	  0.022739	 -0.004381	  0.046224	 -0.008926	  0.003549	 -0.028185	 -0.042970	 -0.013544
  0.013993	  0.000103	  0.016418	  0.025438	 -0.014447	 -0.023372	 -0.026137	  0.042625	 -0.024482	  0.009927	 -0.016832	 -0.031812	 -0.017784
  0.002263	 -0.005445	 -0.011277	 -0.000551	 -0.058531	 -0.049033	 -0.025036	  0.033821	  0.004712	  0.019977	 -0.007385	 -0.037222	 -0.006395
  0.006347	  0.014170	 -0.006768	 -0.027819	 -0.059728	 -0.038045	 -0.008591	  0.017725	  0.007805	  0.031518	 -0.006030	 -0.011545	  0.003569
 -0.008559	  0.017760	 -0.026223	 -0.024616	 -0.028937	 -0.030022	  0.034375	 -0.001419	 -0.025348	  0.030029	 -0.011454	  0.006235	 -0.035550
  0.008090	  0.016471	 -0.034823	  0.002466	 -0.016231	 -0.022818	  0.018257	 -0.008912	 -0.059550	  0.022137	 -0.004570	  0.024780	 -0.047175
  0.022676	  0.019626	 -0.032007	  0.013158	  0.026459	 -0.026541	 -0.009277	 -0.013811	 -0.049931	  0.001695	  0.020650	  0.021854	 -0.032889
  0.008087	  0.011062	 -0.018153	 -0.014652	  0.004292	 -0.017204	 -0.011758	 -0.034051	 -0.042384	  0.001777	  0.013830	 -0.001628	  0.001057
 -0.008288	  0.004070	 -0.009698	 -0.001701	  0.024521	 -0.005868	 -0.013900	 -0.045245	 -0.024450	 -0.000034	  0.022879	  0.005835	  0.012439
  0.031794	  0.019470	  0.026281	 -0.038441	  0.051617	  0.031944	  0.005796	 -0.071463	  0.007919	  0.001880	  0.045787	  0.015157	 -0.013618
  0.039654	  0.036173	  0.070538	 -0.029856	  0.028845	  0.049589	  0.012945	 -0.049370	  0.020860	 -0.012040	  0.041941	  0.019722	  0.008510
  0.047873	  0.028374	  0.075088	 -0.011768	  0.014029	  0.042639	  0.035951	 -0.011677	  0.020142	  0.021353	  0.039961	  0.049110	  0.079052
  0.049921	  0.027396	  0.061050	  0.009193	 -0.015631	  0.003206	  0.033543	 -0.037032	  0.043683	  0.016625	  0.049164	  0.088915	  0.126526
  0.042510	  0.008021	  0.044996	  0.021541	  0.000765	 -0.022260	  0.045345	 -0.045856	  0.016933	 -0.003906	  0.049095	  0.116006	  0.157293
  0.035401	  0.017979	  0.055230	 -0.040821	 -0.006290	 -0.006775	  0.040538	 -0.040534	  0.010224	 -0.016777	  0.056766	  0.127597	  0.199361
  0.034124	  0.001966	  0.040861	 -0.041753	 -0.014734	  0.016167	  0.033354	 -0.005455	  0.025216	 -0.002285	  0.070101	  0.192241	  0.242517
  0.012076	 -0.015419	  0.005173	 -0.022513	 -0.036038	  0.023516	  0.015137	 -0.000960	  0.056785	  0.020833	  0.106903	  0.237957	  0.288270
  0.016188	 -0.017320	 -0.015161	 -0.024919	 -0.015963	  0.020276	  0.030454	 -0.040665	  0.065197	  0.043655	  0.159632	  0.260398	  0.315047
  0.034962	 -0.023547	 -0.015246	 -0.055218	  0.022028	  0.039542	  0.036885	 -0.031572	  0.055103	  0.089789	  0.205539	  0.294531	  0.337530
  0.030592	 -0.012235	 -0.026795	 -0.041775	  0.059543	  0.021525	  0.032565	 -0.018362	  0.076284	  0.139234	  0.197764	  0.336106	  0.324020
  0.008861	  0.027112	 -0.015970	  0.004453	  0.039933	 -0.016452	  0.086756	 -0.013818	  0.132099	  0.142576	  0.219954	  0.339819	  0.333328
  0.023791	  0.018885	 -0.009280	  0.014759	  0.042747	 -0.022893	  0.105385	  0.036072	  0.159448	  0.120303	  0.217062	  0.356183	  0.336286
  0.032922	  0.009919	 -0.000650	  0.026558	  0.051353	 -0.027173	  0.115558	  0.059031	  0.152869	  0.158873	  0.192423	  0.359238	  0.334423
 -0.002574	  0.013459	  0.024371	  0.033995	  0.041792	  0.021673	  0.121848	  0.062892	  0.117879	  0.167531	  0.194175	  0.340099	  0.321095
 -0.013573	  0.014532	 -0.008296	  0.025516	  0.021269	  0.049202	  0.136367	  0.076336	  0.080366	  0.169974	  0.172075	  0.338155	  0.350552
 -0.008787	  0.024736	 -0.042097	  0.000424	  0.014880	  0.065801	  0.168795	  0.123713	  0.111170	  0.196135	  0.187305	  0.390447	  0.401463
 -0.008330	  0.024613	 -0.034214	 -0.011325	 -0.002019	  0.082536	  0.163613	  0.129245	  0.121501	  0.188569	  0.237824	  0.446897	  0.461693
 -0.024562	  0.020704	 -0.025453	  0.010315	  0.046074	  0.057336	  0.147604	  0.113924	  0.139677	  0.194122	  0.269546	  0.507337	  0.498910
  0.024649	  0.021763	 -0.005985	  0.031637	  0.058297	  0.064191	  0.166508	  0.122846	  0.186330	  0.255477	  0.329209	  0.544847	  0.565162
  0.021129	  0.030251	 -0.003021	  0.050660	  0.028345	  0.063474	  0.177582	  0.161623	  0.238308	  0.343698	  0.415267	  0.581559	  0.611770
  0.016452	  0.021466	  0.029199	  0.055454	  0.020441	  0.090489	  0.157800	  0.206683	  0.276438	  0.384470	  0.459435	  0.615402	  0.573225
  0.007282	  0.025585	  0.013731	  0.039857	  0.013610	  0.110396	  0.168282	  0.239682	  0.322408	  0.393879	  0.468473	  0.614388	  0.564644
 -0.001950	  0.021175	 -0.007821	  0.036060	 -0.002899	  0.127530	  0.167196	  0.258616	  0.344752	  0.408190	  0.462809	  0.603529	  0.504171
  0.003928	  0.007939	 -0.023352	  0.004625	 -0.020520	  0.163752	  0.216212	  0.271886	  0.345850	  0.406421	  0.421044	  0.599438	  0.440173
 -0.004707	  0.032034	 -0.046303	  0.004875	 -0.004576	  0.177903	  0.245266	  0.284945	  0.345421	  0.404543	  0.404417	  0.515105	  0.342632
 -0.007210	  0.031847	 -0.044184	  0.015115	  0.028752	  0.173978	  0.293607	  0.280099	  0.291442	  0.390654	  0.296933	  0.411389	  0.244364
 -0.027018	  0.032297	 -0.036627	  0.020979	  0.084640	  0.185209	  0.269633	  0.260638	  0.263108	  0.312623	  0.201431	  0.313500	  0.124845
 -0.043812	  0.008234	 -0.010932	  0.034444	  0.123358	  0.216184	  0.229797	  0.231573	  0.204630	  0.210271	  0.104713	  0.163355	 -0.012382
 -0.039173	 -0.022992	 -0.004248	  0.067981	  0.131653	  0.200440	  0.227086	  0.222129	  0.145779	  0.115957	  0.000994	  0.059538	 -0.098232
 -0.029102	 -0.023141	 -0.007578	  0.070463	  0.136000	  0.175452	  0.198056	  0.128629	  0.073872	  0.032092	 -0.094707	 -0.051296	 -0.173340
 -0.020215	 -0.007068	  0.008201	  0.041113	  0.142481	  0.159481	  0.121369	  0.058459	 -0.002122	 -0.044065	 -0.193772	 -0.129504	 -0.226664
  0.016752	  0.002737	  0.007283	  0.030229	  0.128174	  0.092902	  0.073072	 -0.022302	 -0.071653	 -0.141352	 -0.254238	 -0.187590	 -0.286799
  0.048822	  0.009512	 -0.002567	  0.049211	  0.089187	  0.084616	  0.075151	 -0.087216	 -0.137289	 -0.188122	 -0.296632	 -0.221350	 -0.329649
  0.047041	  0.000056	 -0.014457	  0.066896	  0.073549	  0.063176	  0.008964	 -0.147232	 -0.228746	 -0.221860	 -0.356040	 -0.219452	 -0.342683
  0.047652	 -0.016105	  0.007804	  0.106593	  0.039136	  0.023795	 -0.075690	 -0.182540	 -0.269114	 -0.241188	 -0.387625	 -0.202154	 -0.359912
  0.036350	 -0.047421	  0.038395	  0.087510	 -0.025809	 -0.019638	 -0.106231	 -0.211568	 -0.300030	 -0.251171	 -0.371306	 -0.191976	 -0.396934
  0.050757	 -0.011986	  0.032051	  0.055425	 -0.054309	 -0.060295	 -0.124229	 -0.248387	 -0.299936	 -0.232421	 -0.328841	 -0.177798	 -0.377814
  0.054072	  0.009665	  0.026455	  0.039236	 -0.063942	 -0.082775	 -0.162281	 -0.256545	 -0.263430	 -0.216556	 -0.277292	 -0.098964	 -0.310009
  0.057225	  0.008103	  0.028177	 -0.017386	 -0.077593	 -0.121399	 -0.166421	 -0.239740	 -0.230696	 -0.183209	 -0.240695	 -0.009287	 -0.214575
  0.080765	  0.013993	 -0.014621	 -0.034057	 -0.108087	 -0.158501	 -0.193266	 -0.228577	 -0.171032	 -0.118627	 -0.196907	  0.067781	 -0.092505
  0.075925	 -0.005192	 -0.026627	 -0.031813	 -0.143286	 -0.196868	 -0.196773	 -0.206377	 -0.094304	 -0.017803	 -0.118316	  0.174740	  0.070107
  0.095213	 -0.008330	 -0.048865	 -0.045684	 -0.155464	 -0.189186	 -0.164524	 -0.142635	  0.003667	  0.077764	 -0.011034	  0.301021	  0.226752
  0.110527	 -0.041894	 -0.065795	 -0.055700	 -0.135038	 -0.145244	 -0.141637	 -0.074586	  0.079240	  0.200599	  0.127240	  0.397223	  0.402314
  0.097650	 -0.058397	 -0.070512	 -0.081812	 -0.131743	 -0.149924	 -0.071059	 -0.003969	  0.149226	  0.272027	  0.195122	  0.511704	  0.536263
  0.081396	 -0.085451	 -0.076475	 -0.099814	 -0.133343	 -0.165837	  0.003118	  0.056553	  0.211700	  0.352838	  0.268179	  0.641369	  0.646892
  0.070492	 -0.066065	 -0.116097	 -0.078473	 -0.128096	 -0.087766	  0.087731	  0.136266	  0.305569	  0.448544	  0.333237	  0.723093	  0.711280
  0.056774	 -0.069030	 -0.116295	 -0.061992	 -0.108654	 -0.027730	  0.172741	  0.193174	  0.410401	  0.511054	  0.370799	  0.733660	  0.698356
  0.058948	 -0.065589	 -0.125755	 -0.062613	 -0.056426	  0.048583	  0.249454	  0.250568	  0.434988	  0.548252	  0.415613	  0.721908	  0.599325
  0.030345	 -0.063285	 -0.105185	 -0.077842	 -0.009006	  0.110123	  0.329132	  0.305637	  0.453436	  0.566304	  0.390777	  0.666364	  0.436030
 -0.012123	 -0.045960	 -0.030931	 -0.084312	 -0.002976	  0.140552	  0.356508	  0.316509	  0.452504	  0.550284	  0.357507	  0.542099	  0.273241
 -0.005712	 -0.036040	  0.011871	 -0.071069	  0.027734	  0.189543	  0.378806	  0.274926	  0.407469	  0.476690	  0.266343	  0.388706	  0.076936
 -0.013042	 -0.040238	 -0.000162	 -0.047672	  0.046695	  0.235798	  0.370917	  0.278467	  0.367762	  0.393525	  0.152418	  0.238942	 -0.057039
 -0.022024	 -0.047514	  0.004362	  0.013817	  0.072410	  0.209286	  0.335553	  0.285647	  0.302102	  0.296450	  0.044814	  0.086636	 -0.234402
  0.000524	 -0.051916	  0.014467	  0.061741	  0.093203	  0.218851	  0.297084	  0.227342	  0.218296	  0.202359	 -0.068164	 -0.067674	 -0.381441
  0.018984	 -0.054914	  0.013752	  0.053344	  0.121216	  0.209172	  0.213461	  0.150754	  0.125186	  0.086088	 -0.161705	 -0.144294	 -0.416560
 -0.002743	 -0.067337	  0.014424	  0.021511	  0.106134	  0.162521	  0.174935	  0.133285	  0.063958	 -0.017118	 -0.273919	 -0.185324	 -0.416444
 -0.008235	 -0.061593	  0.035698	  0.019429	  0.110404	  0.170336	  0.136663	  0.046325	 -0.019135	 -0.077202	 -0.381018	 -0.211536	 -0.373841
  0.004110	 -0.059819	  0.046020	  0.047428	  0.106849	  0.145396	  0.096156	 -0.033925	 -0.101117	 -0.137376	 -0.403614	 -0.172208	 -0.277991
 -0.013858	 -0.098483	  0.050615	  0.055585	  0.076246	  0.116660	  0.060898	 -0.096730	 -0.133100	 -0.167326	 -0.380754	 -0.094408	 -0.164173
  0.009946	 -0.060379	  0.051148	  0.044323	  0.087325	  0.034097	 -0.013298	 -0.145312	 -0.149350	 -0.201390	 -0.318795	  0.007344	 -0.043585
  0.005103	 -0.006056	  0.044406	 -0.000235	  0.103530	 -0.023480	 -0.039360	 -0.167598	 -0.183895	 -0.153567	 -0.244476	  0.125978	  0.102117
  0.009129	 -0.027032	  0.029428	 -0.021807	  0.088485	 -0.061850	 -0.079927	 -0.225196	 -0.162345	 -0.069998	 -0.185614	  0.231590	  0.203338
 -0.013716	 -0.021451	  0.022371	 -0.024931	  0.073200	 -0.112379	 -0.066860	 -0.210679	 -0.104646	  0.020394	 -0.101685	  0.299239	  0.269624
  0.003909	 -0.013366	 -0.011421	  0.004173	  0.066104	 -0.104916	 -0.074910	 -0.174421	 -0.076510	  0.105726	 -0.010683	  0.343731	  0.345153
  0.066507	 -0.032616	 -0.016343	  0.014171	  0.016033	 -0.103648	 -0.111842	 -0.131766	 -0.007739	  0.173306	  0.042655	  0.386758	  0.365779
  0.080877	 -0.015278	 -0.030724	  0.040241	 -0.015340	 -0.107388	 -0.123194	 -0.071494	  0.073709	  0.257459	  0.086753	  0.417218	  0.353705
  0.104774	  0.007992	 -0.047101	  0.036460	 -0.048510	 -0.064351	 -0.122170	 -0.006722	  0.150527	  0.327244	  0.120795	  0.436616	  0.263304
  0.096987	  0.005805	 -0.042780	 -0.001164	 -0.045677	 -0.036771	 -0.066667	  0.033896	  0.216007	  0.347300	  0.108683	  0.426079	  0.184660
  0.051730	  0.026403	 -0.025503	 -0.045609	 -0.052315	 -0.019959	  0.005635	  0.096084	  0.263248	  0.341096	  0.084615	  0.334649	  0.121650
 -0.004197	  0.033748	 -0.013532	 -0.070623	 -0.026985	 -0.003033	  0.076056	  0.110539	  0.265690	  0.331869	  0.030414	  0.218032	  0.015284
  0.013577	  0.020517	 -0.024815	 -0.078485	 -0.025930	  0.033226	  0.118704	  0.083650	  0.239551	  0.280202	 -0.038886	  0.145505	 -0.117688
 -0.015703	  0.011292	 -0.019477	 -0.086770	 -0.003987	  0.046453	  0.110065	  0.070323	  0.171160	  0.229086	 -0.111059	  0.096101	 -0.175327
 -0.010270	 -0.017921	 -0.003581	 -0.081644	  0.016588	  0.040480	  0.074607	  0.092065	  0.100331	  0.142127	 -0.166806	  0.009651	 -0.239354
  0.043097	 -0.035368	 -0.020927	 -0.105317	  0.031771	  0.009338	  0.041120	  0.067893	  0.047557	  0.076830	 -0.257722	 -0.042643	 -0.289174
  0.074429	 -0.045256	 -0.028416	 -0.109827	  0.039761	  0.007810	  0.042346	  0.038510	  0.007164	  0.029610	 -0.340014	 -0.079752	 -0.295517
  0.070745	 -0.071933	 -0.014669	 -0.110300	  0.034458	 -0.001734	  0.004674	  0.013329	 -0.040331	 -0.016675	 -0.358093	 -0.118522	 -0.269601
  0.050491	 -0.070054	 -0.003556	 -0.046592	  0.073027	 -0.004924	 -0.001829	 -0.044234	 -0.083883	 -0.038567	 -0.372849	 -0.114552	 -0.280894
  0.052400	 -0.034931	  0.012491	  0.015583	  0.073837	 -0.026779	 -0.041035	 -0.063004	 -0.091024	 -0.074025	 -0.382578	 -0.103269	 -0.255821
  0.010219	 -0.017031	 -0.001596	  0.020201	  0.078624	 -0.071535	 -0.055079	 -0.121437	 -0.079132	 -0.062689	 -0.330802	 -0.080512	 -0.205639
  0.023663	 -0.059846	 -0.009158	  0.032153	  0.067004	 -0.076891	 -0.032265	 -0.180033	 -0.083256	 -0.052285	 -0.316207	 -0.060112	 -0.199492
  0.065812	 -0.041144	  0.008869	  0.019785	  0.018736	 -0.103855	 -0.058675	 -0.164242	 -0.051506	 -0.027849	 -0.331540	 -0.083063	 -0.179992
  0.050051	 -0.018510	  0.018242	  0.001887	 -0.005399	 -0.125331	 -0.106154	 -0.135224	 -0.050978	  0.012570	 -0.297061	 -0.089447	 -0.225095
  0.041299	  0.012553	  0.043658	  0.003876	 -0.039628	 -0.148345	 -0.153192	 -0.101220	 -0.072119	  0.015026	 -0.270588	 -0.091027	 -0.238367
  0.025950	 -0.004158	  0.034026	 -0.013011	 -0.062032	 -0.162584	 -0.174966	 -0.070029	 -0.055838	  0.027807	 -0.262265	 -0.086755	 -0.225689
  0.018261	 -0.040513	  0.032218	 -0.013364	 -0.055293	 -0.147017	 -0.170485	 -0.079451	 -0.039644	  0.056084	 -0.228912	 -0.051871	 -0.172704
 -0.004930	 -0.068341	  0.041876	 -0.031818	 -0.046659	 -0.095726	 -0.149178	 -0.074802	 -0.027982	  0.080212	 -0.226755	  0.003903	 -0.143732
 -0.031696	 -0.080836	  0.012899	 -0.071036	 -0.028134	 -0.089074	 -0.105988	 -0.046410	  0.003703	  0.068725	 -0.222359	  0.062027	 -0.081143
 -0.049949	 -0.063459	 -0.022490	 -0.088903	 -0.061794	 -0.078162	 -0.081499	 -0.002805	  0.003005	  0.087412	 -0.195635	  0.119385	  0.006114
 -0.039773	 -0.058122	 -0.046192	 -0.094804	 -0.071772	 -0.061704	 -0.090119	 -0.004448	  0.013214	  0.114826	 -0.146741	  0.123932	  0.111105
 -0.004510	 -0.080311	 -0.080260	 -0.089759	 -0.044526	 -0.045694	 -0.064867	 -0.034323	  0.013246	  0.086336	 -0.091324	  0.185199	  0.202648
  0.027272	 -0.072039	 -0.090338	 -0.087211	 -0.053581	 -0.015541	 -0.056609	 -0.027316	  0.067522	  0.133207	 -0.059608	  0.260735	  0.269173
  0.044558	 -0.048251	 -0.077013	 -0.053321	 -0.058642	  0.030157	 -0.026163	 -0.020109	  0.113657	  0.211337	  0.000423	  0.358828	  0.361557
  0.020340	 -0.012285	 -0.054704	 -0.055501	 -0.030630	  0.045390	  0.030356	 -0.017443	  0.142017	  0.248655	  0.101324	  0.432433	  0.492401
 -0.006670	  0.018674	 -0.045001	 -0.059542	  0.013139	  0.017571	  0.026181	 -0.001701	  0.171304	  0.280357	  0.194028	  0.480938	  0.607192
 -0.010950	  0.022169	 -0.070058	 -0.036961	  0.047393	  0.007552	  0.010413	  0.040109	  0.206793	  0.332083	  0.298248	  0.587558	  0.654918
 -0.032434	 -0.011355	 -0.097945	 -0.051984	  0.050000	  0.039190	  0.049306	  0.075177	  0.268797	  0.392911	  0.331269	  0.636423	  0.680237
 -0.033315	 -0.027120	 -0.071462	 -0.031781	  0.037148	  0.044345	  0.071284	  0.104189	  0.285106	  0.437927	  0.399790	  0.696969	  0.703237
 -0.062607	  0.003163	 -0.074902	 -0.023657	  0.042420	  0.060987	  0.075459	  0.113901	  0.331085	  0.466304	  0.454141	  0.724945	  0.728263
 -0.052816	  0.028076	 -0.070079	 -0.013580	  0.105324	  0.077136	  0.086054	  0.163047	  0.342171	  0.515565	  0.468617	  0.735904	  0.728591
 -0.033566	 -0.006885	 -0.064671	 -0.007741	  0.164177	  0.121344	  0.096480	  0.166120	  0.350792	  0.532786	  0.498809	  0.698428	  0.668424
 -0.037592	 -0.005441	 -0.059600	 -0.002057	  0.163042	  0.130732	  0.102789	  0.195614	  0.398504	  0.547895	  0.485359	  0.672842	  0.570971
 -0.068456	 -0.045849	 -0.037044	  0.026825	  0.169698	  0.112013	  0.106787	  0.233486	  0.419396	  0.578269	  0.459901	  0.626169	  0.471712
 -0.070280	 -0.065153	 -0.041347	  0.040924	  0.173820	  0.136422	  0.103818	  0.249024	  0.432541	  0.585525	  0.429579	  0.551960	  0.397221
 -0.079266	 -0.061323	 -0.025689	  0.075458	  0.181855	  0.149624	  0.102635	  0.229234	  0.433273	  0.546572	  0.359266	  0.459858	  0.253244
 -0.103301	 -0.055589	 -0.010952	  0.083332	  0.189062	  0.144474	  0.124078	  0.212572	  0.417959	  0.510421	  0.335601	  0.361507	  0.102662
 -0.101301	 -0.050578	 -0.026375	  0.081447	  0.206243	  0.138054	  0.116578	  0.214317	  0.354513	  0.467572	  0.282076	  0.254011	  0.057437
 -0.044495	 -0.032909	 -0.073331	  0.082707	  0.180643	  0.120385	  0.105904	  0.226466	  0.314840	  0.397239	  0.168918	  0.136754	 -0.008397
 -0.042211	 -0.004414	 -0.068079	  0.101454	  0.133698	  0.117742	  0.084405	  0.217560	  0.299641	  0.336377	  0.064372	  0.080282	 -0.105871
 -0.050584	  0.012035	 -0.046923	  0.093054	  0.141478	  0.131995	  0.067772	  0.182239	  0.260565	  0.253969	 -0.005223	  0.037101	 -0.183604
 -0.044565	  0.026483	 -0.035104	  0.095021	  0.174238	  0.115840	  0.034152	  0.142029	  0.215438	  0.179115	 -0.052474	 -0.052900	 -0.267821
 -0.037365	 -0.004053	 -0.004226	  0.073021	  0.165124	  0.132419	 -0.007214	  0.115650	  0.122780	  0.115211	 -0.133878	 -0.123596	 -0.349843
 -0.016459	 -0.001459	  0.006664	  0.046099	  0.146094	  0.126840	 -0.050249	  0.073244	  0.057036	  0.046760	 -0.209369	 -0.190754	 -0.426080
 -0.035007	  0.002989	 -0.000629	  0.051004	  0.126835	  0.090975	 -0.072281	 -0.009213	  0.028003	 -0.008695	 -0.243197	 -0.234522	 -0.479871
 -0.056170	  0.013368	  0.020257	  0.083937	  0.164558	  0.081792	 -0.098738	 -0.065948	 -0.003187	 -0.077450	 -0.281302	 -0.290721	 -0.493854
 -0.056686	  0.028851	  0.026079	  0.048027	  0.162996	  0.056944	 -0.133584	 -0.101145	 -0.052982	 -0.103754	 -0.323956	 -0.343974	 -0.547489
 -0.048664	  0.055016	 -0.008763	  0.038221	  0.129670	  0.032048	 -0.163985	 -0.134733	 -0.090012	 -0.118851	 -0.349504	 -0.371250	 -0.573207
 -0.038719	  0.042494	  0.008897	  0.055136	  0.095244	 -0.011088	 -0.167164	 -0.169713	 -0.138628	 -0.158114	 -0.357253	 -0.382597	 -0.544769
 -0.030000	  0.006530	  0.046674	  0.024953	  0.082516	 -0.059849	 -0.179715	 -0.195327	 -0.138612	 -0.182141	 -0.363624	 -0.401060	 -0.533933
  0.000379	  0.036996	  0.077002	  0.003697	  0.071661	 -0.093242	 -0.258819	 -0.201959	 -0.136489	 -0.155848	 -0.336767	 -0.372597	 -0.524928
  0.005993	  0.048030	  0.073953	 -0.020380	  0.022756	 -0.148313	 -0.295000	 -0.187572	 -0.163079	 -0.155880	 -0.302434	 -0.329008	 -0.479125
  0.010551	  0.041961	  0.031468	 -0.022873	  0.003334	 -0.159115	 -0.298243	 -0.209770	 -0.175499	 -0.175641	 -0.295087	 -0.272833	 -0.414673
  0.031552	  0.071401	  0.006503	 -0.023578	 -0.002654	 -0.182890	 -0.309882	 -0.198935	 -0.117684	 -0.155917	 -0.290661	 -0.236337	 -0.349199
  0.021964	  0.092377	  0.002991	 -0.055643	 -0.021076	 -0.172584	 -0.306621	 -0.186698	 -0.077008	 -0.156913	 -0.233955	 -0.146079	 -0.284011
  0.007929	  0.070354	 -0.015316	 -0.063450	 -0.052994	 -0.161144	 -0.290969	 -0.167890	 -0.027217	 -0.123241	 -0.172021	 -0.087037	 -0.261688
  0.014564	  0.069649	 -0.020724	 -0.055046	 -0.081205	 -0.197309	 -0.275319	 -0.132840	  0.032671	 -0.079477	 -0.129001	 -0.059850	 -0.197175
  0.014820	  0.080755	 -0.049145	 -0.083869	 -0.066424	 -0.220582	 -0.259137	 -0.111630	  0.042383	 -0.015845	 -0.082001	 -0.010200	 -0.135539
  0.032001	  0.054552	 -0.066889	 -0.110667	 -0.077430	 -0.228032	 -0.188310	 -0.079152	  0.053473	  0.013643	 -0.031103	 -0.012210	 -0.137204
  0.035483	  0.049239	 -0.093107	 -0.090679	 -0.084773	 -0.214527	 -0.155327	 -0.032690	  0.053087	  0.034364	  0.011802	 -0.015895	 -0.127676
  0.016358	  0.031796	 -0.104331	 -0.093852	 -0.099412	 -0.163734	 -0.131471	  0.009536	  0.075534	  0.032717	  0.013306	 -0.023961	 -0.126816
 -0.004431	  0.051678	 -0.099773	 -0.110775	 -0.087553	 -0.132837	 -0.081703	 -0.012939	  0.106977	  0.054969	 -0.000040	 -0.047960	 -0.160576
 -0.029379	  0.031679	 -0.104925	 -0.126760	 -0.094089	 -0.109807	 -0.029165	 -0.002275	  0.134745	  0.007753	 -0.016670	 -0.087932	 -0.220048
 -0.051954	  0.018813	 -0.092732	 -0.168886	 -0.079567	 -0.081188	  0.007436	  0.015690	  0.161941	 -0.021992	 -0.031857	 -0.107278	 -0.276479
 -0.048153	  0.006910	 -0.099869	 -0.156022	 -0.048763	 -0.061686	  0.039519	  0.043278	  0.131902	 -0.048135	 -0.039692	 -0.159487	 -0.306911
 -0.032403	  0.014884	 -0.129357	 -0.156825	 -0.018422	 -0.010080	  0.022807	  0.082664	  0.098936	 -0.072400	 -0.061631	 -0.205725	 -0.342257
 -0.055679	  0.021841	 -0.149026	 -0.148988	  0.016731	  0.022959	 -0.011629	  0.075330	  0.084902	 -0.062817	 -0.082778	 -0.241319	 -0.329875
 -0.043113	  0.025366	 -0.111695	 -0.142162	 -0.012120	  0.066544	 -0.018209	  0.026488	  0.072304	 -0.115271	 -0.094672	 -0.257468	 -0.350802
 -0.034655	  0.034663	 -0.146027	 -0.168290	 -0.021278	  0.108632	 -0.042827	  0.010790	  0.011623	 -0.131906	 -0.094322	 -0.225399	 -0.364695
 -0.035648	  0.027285	 -0.141050	 -0.142149	  0.022112	  0.098868	 -0.071777	 -0.002191	 -0.030076	 -0.137276	 -0.077870	 -0.190853	 -0.385646
 -0.052479	  0.004993	 -0.144699	 -0.114263	  0.067315	  0.049429	 -0.089918	 -0.010366	 -0.038832	 -0.152438	 -0.100686	 -0.173441	 -0.428774
 -0.054242	  0.005939	 -0.178151	 -0.087073	  0.084505	  0.040037	 -0.052708	 -0.032009	 -0.025172	 -0.150908	 -0.089556	 -0.177237	 -0.452308
 -0.056619	  0.013269	 -0.171860	 -0.055827	  0.107178	  0.067332	 -0.034691	 -0.067972	 -0.017286	 -0.126012	 -0.104741	 -0.177708	 -0.453212
 -0.057737	 -0.020007	 -0.165887	 -0.020549	  0.105968	  0.065591	 -0.036238	 -0.074387	 -0.011833	 -0.074309	 -0.097888	 -0.158951	 -0.446067
 -0.050033	 -0.043057	 -0.141452	 -0.027541	  0.087052	  0.041278	 -0.070284	 -0.113698	 -0.015607	 -0.054142	 -0.144480	 -0.151723	 -0.414904
 -0.067652	 -0.061356	 -0.091946	 -0.020827	  0.069413	  0.036665	 -0.112590	 -0.118209	  0.008494	 -0.032011	 -0.172436	 -0.142975	 -0.419851
 -0.069854	 -0.047104	 -0.092464	 -0.040637	  0.038841	  0.036873	 -0.103170	 -0.140136	  0.013016	 -0.014132	 -0.120872	 -0.173528	 -0.411381
 -0.075005	 -0.029466	 -0.068631	 -0.039833	  0.062403	  0.020375	 -0.118869	 -0.151717	  0.012155	 -0.035272	 -0.084220	 -0.193612	 -0.361377
 -0.103531	 -0.044183	 -0.070695	 -0.030246	  0.060181	  0.039078	 -0.097911	 -0.133930	  0.014202	 -0.054254	 -0.047017	 -0.171792	 -0.317681
 -0.072965	 -0.030057	 -0.054880	 -0.043411	  0.055552	  0.037391	 -0.084492	 -0.099832	  0.030135	 -0.062916	 -0.049805	 -0.139074	 -0.293265
 -0.057329	 -0.029439	 -0.044157	 -0.033973	  0.052623	  0.028718	 -0.094341	 -0.107290	  0.030404	 -0.066321	 -0.075392	 -0.132454	 -0.258911
 -0.059493	 -0.028887	 -0.047755	 -0.003826	  0.053597	  0.040192	 -0.102169	 -0.104518	  0.010130	 -0.104720	 -0.090485	 -0.110479	 -0.223429
 -0.050160	 -0.040843	 -0.022821	  0.003260	  0.057438	  0.005218	 -0.129530	 -0.092834	 -0.013380	 -0.082176	 -0.075113	 -0.068374	 -0.215417
 -0.050315	 -0.038202	 -0.041080	  0.026890	  0.075577	 -0.006058	 -0.114665	 -0.099642	 -0.006470	 -0.058791	 -0.065374	 -0.084491	 -0.182216
 -0.078785	 -0.019410	 -0.010639	  0.036500	  0.062033	 -0.006716	 -0.103576	 -0.119798	 -0.006521	 -0.073692	 -0.041021	 -0.076933	 -0.179141
 -0.070961	  0.009225	 -0.024707	  0.005662	  0.036640	 -0.034015	 -0.119342	 -0.120862	  0.007316	 -0.069481	 -0.041526	 -0.062505	 -0.172664
 -0.054641	  0.023723	 -0.028146	 -0.001384	  0.037830	 -0.047316	 -0.120074	 -0.065467	  0.032379	 -0.053908	 -0.044044	 -0.067287	 -0.177977
 -0.039981	  0.010641	  0.000519	  0.008427	  0.077291	 -0.101767	 -0.085222	 -0.046455	 -0.001094	 -0.036617	 -0.032438	 -0.080851	 -0.216659
 -0.031119	  0.023287	  0.011867	 -0.006959	  0.069457	 -0.147651	 -0.074939	 -0.056085	  0.005366	 -0.036244	 -0.031884	 -0.063471	 -0.226414
 -0.034978	  0.039978	 -0.004602	  0.009738	  0.028110	 -0.143923	 -0.069158	 -0.071487	  0.017838	 -0.046484	 -0.043399	 -0.043439	 -0.218019
 -0.009592	  0.023083	 -0.025148	  0.007500	 -0.017457	 -0.144510	 -0.054146	 -0.054001	  0.030182	 -0.036426	 -0.093141	 -0.046267	 -0.234406
 -0.055031	  0.023142	 -0.072551	  0.002870	 -0.036395	 -0.095562	 -0.100983	 -0.021644	  0.032797	  0.002283	 -0.114062	 -0.037044	 -0.173050
 -0.047032	  0.042858	 -0.051450	  0.007501	 -0.021811	 -0.074523	 -0.092031	 -0.023063	  0.069976	  0.015546	 -0.054219	 -0.031596	 -0.148959
  0.005424	  0.031070	 -0.044528	  0.005385	 -0.000587	 -0.086704	 -0.065250	 -0.055583	  0.071379	  0.038653	 -0.040131	 -0.030246	 -0.124098
 -0.010968	  0.018159	 -0.063480	 -0.000203	 -0.015729	 -0.063185	 -0.039633	 -0.063200	  0.044288	  0.073152	 -0.061899	 -0.029802	 -0.091267
 -0.022439	 -0.011739	 -0.040165	 -0.008647	 -0.009597	 -0.074294	 -0.070693	 -0.043012	  0.057425	  0.073886	 -0.068238	 -0.035266	 -0.095522
  0.016017	 -0.020033	 -0.050757	  0.001814	 -0.002888	 -0.083878	 -0.084742	 -0.061804	  0.086099	  0.049964	 -0.031673	 -0.020442	 -0.078356
  0.006959	 -0.037849	 -0.058235	 -0.002736	 -0.013892	 -0.090029	 -0.087005	 -0.059967	  0.108324	  0.009411	 -0.011248	  0.022027	 -0.042278
  0.013686	 -0.064101	 -0.086378	 -0.018838	 -0.041470	 -0.091853	 -0.090807	 -0.066479	  0.114998	  0.009709	 -0.004754	  0.027572	 -0.019797
 -0.002159	 -0.069319	 -0.101871	 -0.029419	 -0.056955	 -0.055373	 -0.071277	 -0.038665	  0.104154	  0.068359	  0.024256	  0.036814	 -0.048581
 -0.005942	 -0.038722	 -0.133267	 -0.051637	 -0.042570	 -0.048880	 -0.077838	 -0.017848	  0.085464	  0.066322	  0.044767	  0.033958	 -0.047162
  0.036596	  0.006022	 -0.124270	 -0.042071	 -0.018872	 -0.063363	 -0.089650	 -0.010078	  0.082807	  0.086619	  0.048452	  0.031770	 -0.008671
  0.022207	  0.032281	 -0.119051	 -0.041114	 -0.023127	 -0.076038	 -0.095349	  0.035108	  0.081468	  0.104544	  0.042987	  0.041414	  0.001864
  0.017328	  0.029072	 -0.097697	 -0.035053	 -0.064161	 -0.081809	 -0.057997	  0.082318	  0.072717	  0.079565	  0.081967	  0.047882	  0.005697
  0.025138	  0.035343	 -0.083205	 -0.021014	 -0.025666	 -0.051485	  0.006665	  0.080054	  0.082576	  0.078362	  0.076530	  0.036412	 -0.015975
  0.012660	  0.019221	 -0.042386	  0.004271	 -0.017350	 -0.029564	  0.025006	  0.097472	  0.106978	  0.072096	  0.061030	 -0.002653	 -0.016000
  0.033229	 -0.021812	 -0.000594	 -0.023959	 -0.022669	 -0.049896	  0.015308	  0.091776	  0.124016	  0.057354	  0.046458	 -0.018947	  0.024566
  0.041435	 -0.077939	 -0.042545	 -0.054718	 -0.051772	 -0.046936	  0.025212	  0.065947	  0.113773	  0.051897	  0.032201	 -0.013593	  0.039536
  0.029919	 -0.084206	 -0.053625	 -0.056369	 -0.050224	 -0.052763	 -0.005810	  0.087132	  0.109649	  0.040672	  0.005942	  0.020681	  0.040948
  0.014928	 -0.080398	 -0.073691	 -0.032577	 -0.020121	 -0.033400	  0.013268	  0.077018	  0.131162	  0.055667	 -0.013089	  0.055182	  0.036520
  0.042745	 -0.071856	 -0.063150	 -0.031109	 -0.024844	 -0.004674	  0.021261	  0.074413	  0.099402	  0.068965	  0.015209	  0.089006	  0.074970
  0.051899	 -0.049180	 -0.061546	 -0.043262	 -0.045500	  0.003943	  0.007094	  0.061328	  0.088029	  0.077158	  0.026877	  0.077514	  0.081344
  0.042550	 -0.045793	 -0.056848	 -0.022444	 -0.027410	  0.012091	 -0.002359	  0.079998	  0.071055	  0.051535	  0.027105	  0.090881	  0.063545
  0.036490	 -0.014861	 -0.052722	 -0.009880	 -0.015288	  0.034131	 -0.005688	  0.097656	  0.057945	  0.045168	 -0.002182	  0.103792	  0.052418
  0.065185	 -0.017908	 -0.031883	 -0.019051	 -0.056104	  0.051917	 -0.030871	  0.086197	  0.081342	  0.059064	 -0.025053	  0.100900	  0.068796
  0.063902	 -0.028683	 -0.021189	  0.005870	 -0.058995	  0.053268	 -0.013336	  0.061307	  0.071461	  0.055398	 -0.005143	  0.077266	  0.032963
  0.091861	 -0.022739	 -0.040395	  0.030782	 -0.072015	  0.023884	  0.013418	  0.013414	  0.075209	  0.029357	  0.012374	  0.078424	  0.015059
  0.130003	 -0.036874	 -0.055936	  0.045322	 -0.065486	  0.008873	 -0.025289	 -0.020053	  0.080360	 -0.013819	  0.003679	  0.063539	  0.027457
  0.086425	 -0.020934	 -0.027643	  0.048997	 -0.065770	  0.009577	 -0.011879	 -0.018014	  0.055673	 -0.031669	  0.021725	  0.071590	  0.033277
  0.069126	 -0.039460	 -0.005062	  0.079353	 -0.054829	  0.017939	  0.000975	  0.019615	  0.032846	 -0.028365	  0.015021	  0.054398	  0.047900
  0.083214	 -0.047088	  0.005728	  0.093352	 -0.039993	 -0.010244	  0.006610	  0.012809	  0.001898	  0.017567	  0.019587	  0.076046	  0.092247
  0.044631	 -0.042367	 -0.006006	  0.074993	 -0.059917	 -0.025905	 -0.003410	 -0.003764	  0.040466	  0.047656	  0.022648	  0.107781	  0.086756
  0.033117	 -0.015641	 -0.010385	  0.071861	 -0.062829	 -0.014241	 -0.012890	  0.003454	  0.076543	  0.035751	  0.030544	  0.127578	  0.137911
  0.072712	  0.013810	 -0.000255	  0.064167	 -0.059271	 -0.011350	 -0.056174	  0.020632	  0.075197	  0.063564	  0.021106	  0.147453	  0.151350
  0.049663	  0.019501	 -0.002942	  0.069546	 -0.029896	  0.000601	 -0.062714	  0.023022	  0.053659	  0.093326	  0.015271	  0.105868	  0.174981
  0.043284	  0.029087	  0.011817	  0.083133	 -0.054985	 -0.017629	 -0.065124	  0.037193	  0.046108	  0.091163	  0.005886	  0.095646	  0.207031
  0.073062	  0.043733	 -0.015242	  0.065543	 -0.066684	 -0.032411	 -0.107494	  0.027426	  0.061286	  0.062970	  0.022339	  0.135438	  0.223756
  0.015943	 -0.041234	 -0.040374	 -0.077721	  0.034586	  0.000372	  0.006491	  0.020841	 -0.050132	 -0.025755	  0.064666	 -0.077147	  0.008785
  0.048162	 -0.035268	 -0.041468	 -0.057267	  0.036408	 -0.027253	  0.025304	 -0.000288	 -0.027444	 -0.019621	  0.051217	 -0.074445	  0.014720
  0.050660	 -0.001182	 -0.014817	 -0.009892	  0.014412	 -0.016627	  0.006901	 -0.010511	 -0.019043	  0.009313	  0.028328	 -0.042032	  0.017663
  0.045885	 -0.006201	 -0.021780	  0.027826	  0.003034	  0.002522	 -0.041249	 -0.014070	 -0.023005	  0.012961	  0.013603	 -0.047074	  0.017460
  0.027663	 -0.002664	  0.007817	  0.030531	 -0.024865	  0.005334	 -0.041994	 -0.017159	 -0.027017	  0.008399	  0.034967	 -0.050392	  0.011011
 -0.002461	 -0.013897	 -0.007878	  0.030105	 -0.054747	 -0.015254	 -0.024273	 -0.016318	 -0.028973	  0.004963	  0.022437	 -0.052631	  0.040258
 -0.020667	 -0.002826	 -0.026303	  0.024441	 -0.052943	 -0.019254	 -0.016503	 -0.006015	 -0.013958	  0.011376	  0.009611	 -0.052815	  0.070903
 -0.006003	 -0.008909	  0.003741	  0.019407	 -0.070312	 -0.022654	 -0.030980	 -0.024007	 -0.024599	  0.008097	 -0.023971	 -0.045051	  0.048249
 -0.011995	  0.001130	  0.031192	  0.012877	 -0.076219	 -0.012387	 -0.001300	 -0.039076	 -0.002134	  0.006784	 -0.016267	 -0.002594	  0.073607
 -0.025076	 -0.013654	  0.026774	 -0.018970	 -0.059934	 -0.015256	  0.005016	 -0.029168	  0.000253	  0.025666	 -0.023772	  0.010877	  0.024308
 -0.033514	 -0.030859	  0.007383	 -0.026208	 -0.026675	  0.003279	 -0.000859	 -0.027688	  0.011244	  0.042979	 -0.046345	  0.017573	 -0.005532
 -0.024024	  0.013889	  0.025084	 -0.022089	  0.000232	  0.013808	  0.002137	 -0.016507	  0.023590	  0.031700	 -0.060793	  0.025677	 -0.006228
  0.019130	  0.019781	  0.039185	 -0.023639	  0.002674	  0.004069	  0.014792	 -0.004237	  0.015392	  0.041236	 -0.023884	  0.051219	 -0.000633
  0.016281	  0.039102	  0.022068	 -0.003417	  0.014653	  0.001474	  0.019718	 -0.016014	  0.027165	  0.029050	  0.014948	  0.076834	  0.031194
  0.000102	  0.012619	  0.033773	  0.027641	  0.055270	 -0.005788	  0.007023	 -0.000906	  0.038646	  0.020308	  0.021043	  0.057892	  0.009676
 -0.031538	  0.007323	  0.017016	  0.052810	  0.074775	  0.003014	  0.034159	  0.004441	  0.028218	  0.004945	  0.068460	  0.062381	 -0.002196
 -0.020690	  0.014297	 -0.013552	  0.032564	  0.060033	  0.037334	  0.003447	  0.036226	  0.015654	 -0.047734	  0.023313	  0.047711	 -0.079745
 -0.019681	  0.008496	 -0.035032	 -0.001390	  0.048858	  0.041448	 -0.012369	  0.043046	  0.017146	 -0.057578	 -0.035390	  0.033223	 -0.081075
 -0.021455	  0.019677	 -0.014490	 -0.015550	  0.018198	  0.020184	  0.022129	  0.062131	  0.010157	 -0.056434	 -0.043761	  0.039146	 -0.096784
 -0.006721	  0.020380	  0.001662	 -0.002061	  0.002560	  0.001637	  0.022411	  0.055282	  0.028841	 -0.050656	 -0.078411	  0.021647	 -0.095640
 -0.014192	  0.016911	  0.030813	  0.033479	  0.038509	 -0.007332	  0.012188	  0.068495	  0.039306	 -0.025356	 -0.058497	  0.031015	 -0.088153
 -0.001623	  0.024010	  0.023788	  0.036535	  0.050732	  0.044756	 -0.014231	  0.082331	  0.031183	 -0.056753	 -0.084646	  0.030965	 -0.083891
 -0.000957	  0.017852	  0.054907	  0.040070	  0.033009	  0.088050	 -0.019718	  0.048375	  0.072752	 -0.080147	 -0.116542	  0.002945	 -0.057935
 -0.009144	  0.018318	  0.054133	  0.048685	  0.011916	  0.078227	 -0.007243	  0.038276	  0.065992	 -0.070348	 -0.120915	 -0.039491	 -0.056556
 -0.040483	  0.008791	  0.034450	  0.036848	  0.017473	  0.033147	 -0.035048	  0.035372	  0.036093	 -0.069715	 -0.077688	 -0.055900	 -0.072309
 -0.027934	 -0.002596	  0.048188	  0.037268	 -0.034614	  0.023629	 -0.015427	  0.058979	  0.014023	 -0.066497	 -0.052742	 -0.036199	 -0.100230
 -0.021478	 -0.002520	  0.050217	  0.060097	 -0.070962	  0.018169	 -0.001926	  0.067678	  0.022603	 -0.094973	 -0.085170	 -0.069356	 -0.151893
 -0.047828	 -0.014848	  0.109471	  0.056984	 -0.050422	  0.009765	 -0.016664	  0.024158	  0.024601	 -0.075287	 -0.096102	 -0.031400	 -0.133751
 -0.035238	 -0.028224	  0.119323	  0.070755	 -0.037387	 -0.000657	 -0.013928	  0.026612	  0.021381	 -0.091395	 -0.108668	 -0.024128	 -0.197751
 -0.013217	 -0.000543	  0.089873	  0.096703	 -0.037918	  0.016525	 -0.035004	  0.026166	  0.056946	 -0.085548	 -0.087335	 -0.000865	 -0.177260
  0.007213	  0.021977	  0.098729	  0.064574	 -0.065028	  0.046985	 -0.047406	  0.012871	  0.031589	 -0.101238	 -0.096400	  0.001326	 -0.158503
 -0.016983	  0.018242	  0.092851	  0.056298	 -0.059543	  0.051584	 -0.013156	  0.020119	  0.016452	 -0.101818	 -0.141320	 -0.039752	 -0.131340
 -0.007029	  0.033198	  0.104452	  0.054678	 -0.070191	  0.045579	 -0.000338	  0.040266	  0.020405	 -0.092595	 -0.150300	 -0.046541	 -0.114686
  0.007198	  0.040136	  0.071764	  0.071193	 -0.059802	  0.049272	  0.001333	  0.066066	  0.049113	 -0.082888	 -0.149016	 -0.017439	 -0.142337
  0.007574	  0.063433	  0.050319	  0.091407	 -0.052765	  0.027794	  0.017308	  0.040844	  0.038038	 -0.083420	 -0.134903	  0.012324	 -0.125104
  0.020684	  0.052911	  0.079536	  0.099421	 -0.020959	  0.031415	  0.020212	  0.005242	 -0.007088	 -0.083781	 -0.141233	  0.000091	 -0.131844
  0.032989	  0.053263	  0.103182	  0.102695	 -0.009086	  0.032613	  0.019465	  0.003854	 -0.001025	 -0.056529	 -0.159157	 -0.015322	 -0.098719
  0.011129	  0.021989	  0.120226	  0.153696	 -0.026067	  0.016162	  0.004686	  0.029895	 -0.025997	 -0.076780	 -0.158361	 -0.048991	 -0.101293
 -0.007923	  0.034881	  0.104401	  0.178198	 -0.040248	  0.017101	  0.024257	  0.045075	 -0.047572	 -0.094570	 -0.159956	 -0.050278	 -0.085919
 -0.029070	  0.030628	  0.072700	  0.163611	 -0.051275	  0.033466	  0.017822	 -0.000323	 -0.067481	 -0.084741	 -0.152005	 -0.076472	 -0.137945
 -0.008014	  0.002257	  0.071367	  0.147263	 -0.038589	  0.021911	  0.008404	 -0.009676	 -0.085357	 -0.073558	 -0.137020	 -0.070194	 -0.124401
 -0.039956	 -0.010432	  0.079666	  0.129709	 -0.063141	  0.004473	  0.000092	  0.002455	 -0.102034	 -0.067596	 -0.151274	 -0.080887	 -0.174335
 -0.033493	  0.041041	  0.061787	  0.114518	 -0.033899	  0.031614	  0.013073	  0.040081	 -0.080052	 -0.078879	 -0.166773	 -0.079101	 -0.162826
 -0.004509	  0.054326	  0.053520	  0.092297	 -0.056878	  0.028648	  0.027030	  0.050927	 -0.032957	 -0.054697	 -0.157186	 -0.069673	 -0.162849
 -0.023939	 -0.007443	  0.101034	  0.078606	 -0.071134	  0.011140	  0.014895	  0.061234	 -0.052655	 -0.019040	 -0.175485	 -0.074081	 -0.197246
 -0.073574	 -0.024333	  0.109347	  0.123697	 -0.047989	  0.030787	 -0.001491	  0.056968	 -0.055568	 -0.047559	 -0.190160	 -0.079333	 -0.155812
 -0.087756	  0.006350	  0.101386	  0.145852	 -0.038331	  0.075348	 -0.013220	  0.030948	 -0.043197	 -0.052370	 -0.198189	 -0.106734	 -0.189179
 -0.058078	  0.033018	  0.113041	  0.147359	 -0.085403	  0.095891	 -0.025400	  0.048960	 -0.044207	 -0.041935	 -0.173674	 -0.067524	 -0.140718
 -0.042087	  0.035385	  0.124673	  0.127177	 -0.105568	  0.091613	 -0.017201	  0.056699	 -0.035604	 -0.047767	 -0.154061	 -0.104653	 -0.140254
 -0.034995	  0.044592	  0.116068	  0.111110	 -0.083507	  0.091377	  0.004312	  0.047160	 -0.052858	 -0.019945	 -0.119501	 -0.117777	 -0.088088
 -0.064047	  0.058130	  0.111087	  0.108114	 -0.096702	  0.080874	 -0.018715	  0.036761	 -0.084091	  0.011630	 -0.107073	 -0.104321	 -0.098705
 -0.059347	  0.071978	  0.106216	  0.111900	 -0.079539	  0.065663	 -0.038485	  0.027697	 -0.098073	 -0.004867	 -0.103911	 -0.091107	 -0.105472
 -0.065936	  0.063735	  0.089049	  0.091468	 -0.058339	  0.057783	 -0.066214	  0.005540	 -0.109754	 -0.054831	 -0.090715	 -0.075422	 -0.116867
 -0.051266	  0.041108	  0.064307	  0.104980	 -0.055693	  0.050790	 -0.075193	  0.025659	 -0.117839	 -0.037083	 -0.075193	 -0.083835	 -0.124420
 -0.051955	  0.013109	  0.042287	  0.120615	 -0.072278	  0.056295	 -0.079315	  0.019930	 -0.116729	 -0.032574	 -0.081466	 -0.075897	 -0.145134
 -0.040753	  0.022725	  0.079454	  0.130797	 -0.073699	  0.007978	 -0.048518	 -0.010484	 -0.135383	 -0.009428	 -0.109882	 -0.088375	 -0.187427
 -0.034308	 -0.004414	  0.102313	  0.142452	 -0.120651	  0.015318	 -0.056530	  0.003924	 -0.134929	 -0.029075	 -0.080264	 -0.078971	 -0.173284
 -0.070499	  0.009425	  0.089601	  0.090434	 -0.117911	  0.029252	 -0.069133	  0.030393	 -0.090542	 -0.022540	 -0.058694	 -0.101904	 -0.188838
 -0.050001	  0.029595	  0.079574	  0.072551	 -0.105341	 -0.011775	 -0.093218	  0.038000	 -0.059900	  0.006786	 -0.075751	 -0.086187	 -0.146740
 -0.049306	  0.050826	  0.071765	  0.086137	 -0.108095	 -0.015851	 -0.114227	  0.027628	 -0.076498	  0.008440	 -0.083442	 -0.094772	 -0.154901
 -0.025654	  0.063976	  0.088599	  0.097037	 -0.117775	 -0.021661	 -0.085211	  0.004038	 -0.100737	  0.007538	 -0.092503	 -0.073418	 -0.151761
 -0.019170	  0.060758	  0.083882	  0.102857	 -0.120066	 -0.050348	 -0.047302	 -0.041133	 -0.095987	  0.003615	 -0.106858	 -0.103312	 -0.167028
 -0.002936	  0.076758	  0.077442	  0.105446	 -0.096653	 -0.029534	 -0.026607	 -0.032037	 -0.065778	 -0.015317	 -0.058031	 -0.154737	 -0.153874
  0.010073	  0.073878	  0.061712	  0.073326	 -0.076311	 -0.009705	 -0.052390	 -0.019141	 -0.035508	 -0.045631	 -0.050293	 -0.143211	 -0.142640
  0.006549	  0.044187	  0.030206	  0.052262	 -0.075570	  0.005918	 -0.066565	 -0.012932	 -0.022056	 -0.090667	 -0.069796	 -0.140126	 -0.143832
  0.002286	  0.034954	  0.029934	  0.052165	 -0.083472	  0.036775	 -0.058478	  0.005084	 -0.032056	 -0.096046	 -0.059835	 -0.109849	 -0.093758
  0.018961	  0.035472	  0.044623	  0.084266	 -0.083414	  0.028920	 -0.050254	  0.019315	 -0.058841	 -0.068487	 -0.069704	 -0.136067	 -0.094089
  0.011834	  0.014742	  0.052813	  0.075121	 -0.102340	  0.041056	 -0.069314	  0.013499	 -0.054528	 -0.028861	 -0.043692	 -0.099362	 -0.075660
 -0.021710	  0.052169	  0.069665	  0.048794	 -0.114782	  0.053946	 -0.087400	  0.006896	 -0.048037	 -0.023002	 -0.072590	 -0.113856	 -0.120111
 -0.030040	  0.080144	  0.059640	  0.067327	 -0.133253	  0.057673	 -0.083212	  0.001518	 -0.071012	 -0.068329	 -0.037016	 -0.102343	 -0.095920
 -0.047518	  0.084269	  0.043121	  0.076657	 -0.120326	  0.042652	 -0.073574	  0.025458	 -0.079296	 -0.079407	  0.006784	 -0.086327	 -0.117232
 -0.058570	  0.034786	  0.043334	  0.089800	 -0.125773	  0.075600	 -0.052558	  0.025061	 -0.078840	 -0.049789	  0.044286	 -0.070972	 -0.108868
 -0.062313	  0.062019	  0.054383	  0.121617	 -0.102563	  0.081095	 -0.070805	  0.018646	 -0.084567	 -0.037452	  0.071713	 -0.122756	 -0.112581
 -0.048606	  0.067950	  0.007956	  0.106491	 -0.069284	  0.085285	 -0.045029	  0.016272	 -0.057429	 -0.036783	  0.060346	 -0.133836	 -0.119070
 -0.042212	  0.014205	 -0.012928	  0.113071	 -0.071519	  0.080429	 -0.025509	  0.023606	 -0.077953	 -0.033918	  0.077507	 -0.128976	 -0.126764
 -0.016512	  0.013698	  0.036542	  0.102191	 -0.050693	  0.064326	 -0.051164	  0.077410	 -0.079570	 -0.052272	  0.079836	 -0.165720	 -0.166773
 -0.000605	  0.037590	  0.049755	  0.063321	 -0.042275	  0.017787	 -0.065313	  0.048630	 -0.065798	 -0.057251	  0.079141	 -0.127936	 -0.133463
 -0.008918	  0.042939	  0.049030	  0.024155	 -0.055830	  0.013906	 -0.081126	  0.021224	 -0.076325	 -0.039936	  0.050866	 -0.141109	 -0.140905
 -0.001562	  0.033032	  0.044319	  0.030560	 -0.087109	  0.011516	 -0.073154	  0.031373	 -0.074432	 -0.028029	  0.035860	 -0.137437	 -0.118159
  0.018230	  0.022193	  0.055238	  0.027175	 -0.116017	 -0.023958	 -0.022969	 -0.020385	 -0.043882	 -0.031506	  0.033886	 -0.131513	 -0.148239
 -0.010583	 -0.003044	  0.044320	  0.004734	 -0.141109	 -0.022531	 -0.017492	 -0.022233	 -0.023932	 -0.042920	  0.076499	 -0.115564	 -0.110167
 -0.012624	 -0.000856	  0.025718	 -0.011247	 -0.146404	 -0.020572	 -0.027354	 -0.023810	 -0.027791	 -0.062616	  0.093303	 -0.129422	 -0.098180
 -0.009625	 -0.003902	  0.017945	 -0.008095	 -0.103722	  0.002548	 -0.010745	 -0.023581	 -0.001911	 -0.044364	  0.113669	 -0.117375	 -0.060905
 -0.031631	  0.021160	 -0.007348	 -0.008078	 -0.096765	  0.010975	 -0.008538	 -0.026227	 -0.012613	 -0.026959	  0.077885	 -0.119058	 -0.116591
 -0.028989	  0.034213	  0.004387	 -0.022700	 -0.091551	  0.021016	  0.015145	 -0.034623	 -0.037132	 -0.019896	  0.064532	 -0.129481	 -0.124185
  0.007608	  0.054547	  0.002169	 -0.039467	 -0.066751	  0.017913	  0.010763	 -0.016905	 -0.028059	 -0.064777	  0.099464	 -0.153778	 -0.095138
  0.032023	  0.064008	 -0.015397	 -0.053589	 -0.031720	  0.020117	 -0.008554	 -0.003155	 -0.015032	 -0.068233	  0.101636	 -0.185304	 -0.103799
  0.017792	  0.052478	 -0.023131	 -0.056215	 -0.047028	  0.011226	 -0.025472	  0.037930	 -0.010895	 -0.087248	  0.097093	 -0.193946	 -0.063784
 -0.020563	  0.044405	 -0.037534	 -0.068321	 -0.041248	  0.005727	 -0.025031	  0.027758	 -0.018580	 -0.109369	  0.056734	 -0.229997	 -0.099829
 -0.031371	  0.062214	 -0.027702	 -0.031747	 -0.043660	  0.019085	 -0.003813	 -0.008751	  0.002552	 -0.082141	  0.063279	 -0.188981	 -0.044181
 -0.001257	  0.082758	 -0.029334	 -0.028330	 -0.031930	 -0.002275	 -0.055582	 -0.048200	  0.024821	 -0.043408	  0.053723	 -0.180183	 -0.068994
  0.008152	  0.079303	 -0.029202	 -0.018998	 -0.050998	  0.009338	 -0.073641	 -0.069584	  0.000539	 -0.019052	  0.069394	 -0.184619	 -0.026341
  0.020344	  0.077821	 -0.049378	 -0.034811	 -0.058617	 -0.020578	 -0.051483	 -0.039354	 -0.015073	 -0.034214	  0.062044	 -0.236984	 -0.013957
  0.049559	  0.055427	 -0.044843	 -0.039874	 -0.051043	 -0.039693	 -0.041314	 -0.025364	 -0.029700	 -0.028281	  0.040419	 -0.241163	  0.000512
  0.065467	  0.054572	 -0.054618	 -0.070704	 -0.022154	 -0.031865	 -0.029991	 -0.036229	 -0.047178	 -0.050700	  0.045069	 -0.246773	 -0.007416
  0.063677	  0.062154	 -0.012690	 -0.063349	 -0.032807	 -0.044885	  0.006056	 -0.020509	 -0.033782	 -0.063808	  0.034907	 -0.264474	 -0.002329
  0.047427	  0.055112	  0.004820	 -0.029822	 -0.064101	 -0.008203	  0.003232	 -0.019729	 -0.051917	 -0.025489	  0.018848	 -0.251070	  0.014375
  0.057836	  0.013439	  0.006147	 -0.011331	 -0.054153	 -0.005733	 -0.001531	 -0.054890	 -0.065003	 -0.017466	 -0.026682	 -0.267951	  0.002790
  0.036325	  0.015919	 -0.012878	 -0.042238	 -0.063071	 -0.029570	  0.015985	 -0.038387	 -0.058191	  0.007699	 -0.001109	 -0.233912	  0.026180
  0.060798	  0.043508	 -0.051295	 -0.051728	 -0.089059	 -0.029615	  0.014225	 -0.067883	 -0.036198	 -0.012666	 -0.024419	 -0.217577	  0.002458
  0.059454	  0.027042	 -0.038340	 -0.070726	 -0.082804	 -0.015850	  0.011482	 -0.075510	 -0.043194	 -0.034250	 -0.007228	 -0.179422	  0.064529
  0.037194	  0.013594	 -0.028257	 -0.076861	 -0.092605	  0.002797	  0.002292	 -0.052165	 -0.039531	 -0.073401	  0.040324	 -0.198159	  0.063777
  0.045445	  0.009216	 -0.024510	 -0.107364	 -0.092691	  0.022985	 -0.033416	 -0.053546	 -0.025261	 -0.065530	  0.052430	 -0.206700	  0.112255
  0.037646	  0.022341	 -0.026055	 -0.130470	 -0.095816	  0.008898	 -0.030866	 -0.046544	 -0.059440	 -0.045004	  0.014538	 -0.189262	  0.094071
 -0.008688	  0.032221	  0.002225	 -0.152537	 -0.088729	 -0.000321	 -0.026753	 -0.009744	 -0.055123	 -0.075073	  0.012706	 -0.172544	  0.120812
 -0.015617	  0.041862	 -0.003265	 -0.167855	 -0.063402	 -0.018761	 -0.030353	 -0.031699	 -0.066443	 -0.069381	  0.026321	 -0.185474	  0.065652
  0.002414	  0.083353	 -0.011848	 -0.148417	 -0.041783	 -0.016530	 -0.005544	 -0.026444	 -0.088758	 -0.025914	  0.039804	 -0.209211	  0.033380
 -0.012283	  0.097423	 -0.028407	 -0.154223	 -0.023413	 -0.010489	  0.041409	 -0.020470	 -0.097385	 -0.020816	  0.040226	 -0.230094	  0.022580
 -0.004509	  0.083298	 -0.025765	 -0.121838	 -0.021358	 -0.020760	  0.070515	 -0.042261	 -0.085649	 -0.030142	  0.019921	 -0.237024	  0.014691
  0.009262	  0.045738	 -0.023598	 -0.115564	 -0.041466	 -0.007751	  0.002020	 -0.044375	 -0.060518	 -0.028667	  0.041079	 -0.197290	  0.083966
  0.017006	  0.038564	 -0.000093	 -0.099624	 -0.068175	  0.041852	 -0.032473	 -0.057699	 -0.065376	 -0.021622	  0.058798	 -0.217760	  0.044546
  0.058435	  0.061645	  0.031399	 -0.056995	 -0.074803	  0.050061	 -0.033490	 -0.051194	 -0.040537	 -0.027177	  0.021188	 -0.177838	  0.052638
  0.037259	  0.088817	 -0.004349	 -0.047840	 -0.071207	  0.078822	 -0.017249	 -0.057822	 -0.037565	 -0.071749	 -0.009656	 -0.183997	  0.036786
  0.028917	  0.097004	 -0.005072	 -0.067613	 -0.009767	  0.083405	 -0.004109	 -0.032642	 -0.057282	 -0.078267	  0.012277	 -0.230952	  0.091349
 -0.010866	  0.059316	  0.009972	 -0.065708	  0.021199	  0.060488	 -0.007416	 -0.060489	 -0.072682	 -0.116069	  0.025475	 -0.238367	  0.067946
  0.009132	  0.029378	  0.047131	 -0.085550	  0.020639	  0.033437	 -0.011759	 -0.057294	 -0.065648	 -0.114688	  0.029386	 -0.217530	  0.091048
  0.008459	  0.033505	  0.037355	 -0.107094	  0.005172	  0.025166	 -0.036093	 -0.050357	 -0.045181	 -0.079015	  0.027720	 -0.211129	  0.078766
  0.023487	  0.029979	  0.011829	 -0.107514	 -0.009728	  0.054586	 -0.052371	 -0.027541	 -0.035089	 -0.094878	  0.034965	 -0.226715	  0.080436
  0.012368	  0.026578	  0.033467	 -0.087550	  0.001405	  0.054039	 -0.045172	  0.000292	 -0.067465	 -0.073023	  0.039883	 -0.231442	  0.119314
 -0.003445	  0.040242	  0.035306	 -0.098420	  0.015308	  0.027148	 -0.037054	  0.018121	 -0.071810	 -0.035699	  0.042111	 -0.294068	  0.068475
 -0.031984	  0.017296	  0.023829	 -0.104003	 -0.005618	  0.012990	  0.020670	  0.008793	 -0.082319	 -0.027764	  0.046273	 -0.270332	  0.140995
 -0.047504	  0.021333	  0.024802	 -0.101268	 -0.048068	  0.029637	  0.033563	  0.003029	 -0.060112	 -0.027476	  0.025754	 -0.337845	  0.117080
 -0.014133	  0.025611	  0.014637	 -0.084390	 -0.041870	  0.039512	  0.047823	 -0.007971	 -0.067144	  0.027500	  0.072397	 -0.297308	  0.199237
 -0.011723	  0.015679	  0.039056	 -0.070771	 -0.027650	  0.029753	  0.071718	 -0.030978	 -0.056454	  0.002509	  0.034254	 -0.285534	  0.156400
  0.009495	  0.045502	  0.058687	 -0.039152	 -0.036417	  0.027721	  0.038295	 -0.017495	 -0.026244	  0.002084	  0.049693	 -0.234841	  0.207662
  0.000123	  0.049929	  0.037640	 -0.007668	 -0.058140	  0.030329	  0.016433	  0.002642	 -0.023456	 -0.003529	  0.040512	 -0.209025	  0.141504
  0.024699	  0.036160	  0.047150	  0.024241	 -0.048908	  0.018137	  0.021767	 -0.017071	 -0.017766	 -0.030480	  0.005619	 -0.217808	  0.100980
  0.048548	  0.041761	  0.066707	  0.065828	 -0.050428	  0.011173	  0.005635	 -0.000828	 -0.037111	 -0.041907	  0.026956	 -0.214976	  0.144162
  0.073386	  0.042345	  0.060505	  0.063165	 -0.079377	  0.032760	  0.015247	 -0.005247	 -0.031320	 -0.046774	  0.026247	 -0.223378	  0.124385
  0.066542	  0.055248	  0.040936	  0.051618	 -0.064499	  0.029095	  0.040759	 -0.060177	 -0.047894	 -0.030302	  0.025037	 -0.192582	  0.152663
  0.065180	  0.051240	  0.003469	  0.041900	 -0.069321	  0.030146	  0.027089	 -0.065884	 -0.034021	 -0.038929	  0.059064	 -0.211518	  0.100599
  0.052270	  0.031992	  0.012114	  0.049771	 -0.069794	  0.027217	  0.016168	 -0.064425	 -0.044407	 -0.034116	  0.079626	 -0.179618	  0.141021
  0.000312	  0.059084	  0.024637	  0.070747	 -0.050486	  0.028756	  0.005737	 -0.078676	 -0.070532	 -0.040215	  0.069023	 -0.163219	  0.151393
 -0.005960	  0.046567	  0.047265	  0.093590	 -0.048383	  0.057306	 -0.016061	 -0.070966	 -0.099089	 -0.034087	  0.072390	 -0.162049	  0.191957
  0.028988	  0.049059	  0.033798	  0.073479	 -0.016426	  0.055718	  0.007509	 -0.076186	 -0.118820	 -0.060913	  0.087153	 -0.157462	  0.210132
  0.022712	  0.054576	  0.037232	  0.096560	 -0.009095	  0.045057	  0.035422	 -0.081360	 -0.088475	 -0.063643	  0.079079	 -0.163854	  0.149540
  0.009139	  0.032662	  0.046200	  0.104599	 -0.052653	  0.074578	  0.015149	 -0.056743	 -0.037191	 -0.042708	  0.066301	 -0.166727	  0.162903
 -0.003734	 -0.005542	  0.007911	  0.101141	 -0.047171	  0.078950	  0.017783	 -0.042024	 -0.046276	 -0.025773	  0.078085	 -0.149195	  0.150891
 -0.013368	 -0.023345	 -0.035736	  0.121849	 -0.025681	  0.038371	  0.028205	 -0.020843	 -0.068271	 -0.036826	  0.055526	 -0.133308	  0.122438
 -0.001065	 -0.018805	 -0.014408	  0.126674	 -0.070129	  0.035527	  0.053741	 -0.017840	 -0.066009	 -0.022358	  0.066659	 -0.092183	  0.114245
  0.049198	 -0.007997	 -0.010017	  0.134625	 -0.092455	  0.025551	  0.046039	 -0.019298	 -0.033235	 -0.049461	  0.057493	 -0.056178	  0.083985
  0.060949	 -0.012006	 -0.010980	  0.125507	 -0.088244	  0.016086	  0.027385	 -0.038971	 -0.041439	 -0.045235	  0.012977	 -0.082287	  0.105164
  0.034875	  0.006009	  0.005431	  0.156523	 -0.037687	  0.020636	  0.033237	 -0.056233	 -0.031728	  0.000974	  0.019892	 -0.118163	  0.128800
  0.073284	  0.010513	  0.036441	  0.175916	 -0.031691	  0.043535	  0.029854	 -0.037476	  0.001125	 -0.007193	  0.050423	 -0.120724	  0.089891
  0.087656	  0.007008	  0.008190	  0.145181	 -0.038802	  0.061533	  0.008530	 -0.014566	  0.004353	 -0.026038	  0.067222	 -0.132014	  0.069976
  0.072245	  0.020691	 -0.030405	  0.110591	 -0.030882	  0.053012	  0.037243	 -0.009116	  0.058880	 -0.061304	  0.073375	 -0.145451	  0.058046
  0.075616	 -0.012446	 -0.048753	  0.075849	  0.007302	  0.069963	  0.013358	 -0.009024	  0.086212	 -0.038554	  0.045374	 -0.129180	  0.064232
  0.056607	 -0.027348	 -0.033300	  0.047233	 -0.030018	  0.087605	  0.033917	 -0.004418	  0.069096	 -0.030190	  0.038365	 -0.130731	  0.074735
  0.054788	 -0.021759	 -0.040608	  0.073770	 -0.031773	  0.063181	  0.067115	 -0.004979	  0.036728	 -0.013783	  0.037613	 -0.135007	  0.071508
  0.027976	 -0.021178	 -0.033973	  0.078360	 -0.034830	  0.047993	  0.076314	 -0.012413	 -0.009623	 -0.016263	  0.063288	 -0.132236	  0.044179
 -0.021324	  0.029934	 -0.028784	  0.074672	 -0.040474	  0.008553	  0.089243	 -0.023059	 -0.007381	 -0.012656	  0.046951	 -0.106701	  0.020311
 -0.059413	  0.039035	 -0.035999	  0.080812	 -0.041933	 -0.035590	  0.042213	 -0.012429	 -0.013409	 -0.038509	  0.057227	 -0.087556	  0.036419
 -0.089032	  0.006646	 -0.050617	  0.069851	 -0.055707	 -0.026460	 -0.010849	 -0.022546	 -0.016369	 -0.065730	  0.041277	 -0.100187	  0.026893
 -0.055049	 -0.011084	 -0.045468	  0.042933	 -0.041230	 -0.029052	  0.002223	 -0.009867	 -0.051284	 -0.057227	  0.040433	 -0.105178	  0.004710
 -0.040441	 -0.028289	 -0.042248	  0.051840	 -0.043607	 -0.031870	  0.068087	  0.016765	 -0.053092	 -0.066179	  0.059963	 -0.054733	  0.001272
 -0.016803	 -0.034310	 -0.042533	  0.017468	 -0.064902	 -0.013047	  0.099076	  0.053789	 -0.082317	 -0.062562	  0.040538	 -0.023431	 -0.012624
 -0.003971	 -0.057488	 -0.032936	  0.017413	 -0.074759	  0.021371	  0.081578	  0.064031	 -0.088008	 -0.033912	  0.005217	 -0.025184	 -0.021628
 -0.006323	 -0.045654	 -0.018608	  0.036001	 -0.080840	  0.011444	  0.071714	  0.023673	 -0.025100	 -0.008131	 -0.026822	 -0.053163	 -0.018309
  0.000809	 -0.030126	  0.010106	  0.034396	 -0.067315	  0.009433	  0.058648	  0.032992	  0.018174	  0.016522	 -0.051079	 -0.064620	  0.004694
 -0.016202	 -0.038043	 -0.008414	  0.021718	 -0.070268	  0.030037	  0.067571	  0.058491	  0.002508	  0.003206	  0.004260	 -0.061905	 -0.021101
  0.016580	 -0.039532	 -0.006250	  0.004687	 -0.056614	  0.071653	  0.020900	 -0.005523	 -0.001813	 -0.004561	  0.007127	 -0.070289	 -0.054415
  0.061448	 -0.047096	 -0.003589	  0.009786	 -0.009807	  0.099659	  0.032339	 -0.025373	  0.005832	 -0.059777	 -0.006548	 -0.058995	 -0.080575
  0.036345	 -0.057317	 -0.006715	  0.019186	 -0.011612	  0.070524	  0.061454	 -0.025559	  0.005402	 -0.063754	  0.016268	 -0.055888	 -0.075884
  0.025083	 -0.051625	 -0.016015	  0.011825	 -0.000377	  0.031428	  0.041397	 -0.004338	  0.042219	 -0.061411	  0.007187	 -0.076520	 -0.030638
  0.018557	 -0.038667	  0.037866	  0.002820	  0.027229	  0.012305	  0.049479	  0.017426	  0.043108	 -0.081783	  0.024914	 -0.115108	 -0.027937
  0.031144	 -0.063164	  0.021570	  0.011291	  0.008075	  0.019667	  0.049958	  0.013626	  0.023960	 -0.079121	  0.013721	 -0.080119	 -0.053556
  0.047950	 -0.075175	 -0.018176	 -0.002871	 -0.011247	  0.050045	  0.045128	  0.008876	  0.026397	 -0.086470	  0.028679	 -0.060719	 -0.057474
  0.054724	 -0.121314	 -0.023185	  0.001436	 -0.041768	  0.028995	  0.050014	  0.048258	  0.015234	 -0.064662	  0.008829	 -0.031467	 -0.061425
  0.068408	 -0.090848	  0.002688	 -0.005812	 -0.045316	  0.007437	  0.059945	  0.055195	  0.049363	 -0.075373	 -0.029610	 -0.040017	 -0.079090
  0.076910	 -0.056182	  0.017507	  0.004129	 -0.016878	  0.017619	  0.049767	  0.036966	  0.080751	 -0.097965	 -0.018402	 -0.062087	 -0.055329
  0.062476	 -0.022412	  0.035556	  0.002025	 -0.009795	  0.034080	  0.085854	  0.029946	  0.079256	 -0.131997	 -0.008871	 -0.044126	 -0.041684
  0.036580	 -0.021818	  0.029592	 -0.025828	 -0.023304	  0.072637	  0.088180	  0.008779	  0.058588	 -0.146070	 -0.029604	 -0.036202	 -0.035033
  0.024601	 -0.023840	  0.007765	 -0.043489	 -0.028492	  0.088077	  0.081038	  0.022693	  0.049798	 -0.141560	 -0.015214	 -0.012906	 -0.077610
  0.030966	  0.000769	  0.012067	 -0.060681	 -0.023711	  0.088666	  0.073215	  0.040677	  0.043845	 -0.120194	 -0.009475	  0.021125	 -0.070333
  0.026199	 -0.016892	  0.015810	 -0.058292	 -0.036666	  0.054990	  0.076669	  0.041920	  0.060335	 -0.106790	 -0.036141	  0.035880	 -0.053482
  0.039332	 -0.009385	  0.052465	 -0.030978	 -0.022312	  0.038922	  0.066424	  0.018060	  0.045829	 -0.130588	 -0.034224	  0.031237	 -0.077475
  0.050841	 -0.011671	  0.057517	 -0.005249	  0.016954	  0.019729	  0.014956	  0.000638	  0.048352	 -0.133506	 -0.050429	  0.016799	 -0.084235
  0.047262	 -0.000902	  0.027473	 -0.039714	  0.031606	  0.030557	  0.032570	 -0.016322	  0.050464	 -0.131382	 -0.080602	  0.043054	 -0.083256
  0.036460	  0.002901	  0.033489	 -0.065219	  0.041771	  0.037940	  0.035886	 -0.034344	  0.034063	 -0.141832	 -0.048000	  0.034071	 -0.107506
  0.009846	 -0.013741	  0.077701	 -0.017735	  0.025548	  0.018277	  0.031441	 -0.015871	  0.019837	 -0.140964	 -0.034751	  0.010638	 -0.079943
 -0.013294	 -0.017768	  0.073061	 -0.000738	  0.012166	  0.014028	  0.037915	  0.014967	  0.004904	 -0.141826	 -0.032440	 -0.018685	 -0.067855
 -0.003858	  0.009973	  0.069715	  0.028627	 -0.014125	 -0.024346	  0.085074	  0.009179	  0.049963	 -0.148056	 -0.062688	 -0.049591	 -0.054072
 -0.006691	  0.002293	  0.055254	  0.030543	 -0.015739	 -0.041993	  0.042801	  0.018047	  0.071709	 -0.136896	 -0.078357	 -0.062268	 -0.078891
 -0.004330	 -0.017179	  0.059360	  0.011943	 -0.017617	 -0.025316	  0.047298	  0.056644	  0.085979	 -0.151487	 -0.074031	 -0.094756	 -0.083081
 -0.016759	 -0.019932	  0.068359	  0.004201	 -0.048814	 -0.028822	  0.044250	  0.042715	  0.095675	 -0.177534	 -0.083421	 -0.102221	 -0.096134
 -0.012022	 -0.034943	  0.066224	  0.014051	 -0.064100	 -0.062419	  0.001384	  0.056398	  0.060643	 -0.192970	 -0.083036	 -0.106445	 -0.100001
 -0.009710	 -0.069800	  0.065299	  0.017479	 -0.062331	 -0.049465	 -0.026643	  0.055127	  0.031146	 -0.181072	 -0.090111	 -0.088634	 -0.082192
 -0.021460	 -0.044842	  0.055768	  0.046382	 -0.059223	 -0.004335	 -0.005281	  0.035348	  0.037508	 -0.162436	 -0.083540	 -0.080515	 -0.065094
 -0.036509	 -0.048366	  0.060171	  0.066975	 -0.056431	  0.016771	  0.003310	  0.008667	  0.059977	 -0.123292	 -0.087607	 -0.078776	 -0.062572
 -0.020958	 -0.052674	  0.051262	  0.068425	 -0.049258	  0.012216	 -0.005529	 -0.002748	  0.045099	 -0.086924	 -0.083301	 -0.033041	 -0.092246
 -0.023670	 -0.027339	  0.032374	  0.068417	 -0.062307	 -0.000428	  0.024953	  0.017166	  0.003804	 -0.109107	 -0.109395	 -0.033882	 -0.065122
 -0.017669	 -0.012839	  0.032984	  0.044563	 -0.064875	 -0.010735	  0.041748	  0.008910	 -0.003487	 -0.134101	 -0.116441	 -0.066451	 -0.043658
  0.013628	  0.019492	  0.037455	  0.025974	 -0.064518	 -0.027271	  0.052298	  0.021688	  0.033759	 -0.156660	 -0.134409	 -0.096770	 -0.066807
 -0.013556	  0.019241	 -0.002795	  0.046972	 -0.080430	 -0.042025	  0.024777	  0.014729	  0.016197	 -0.157191	 -0.153417	 -0.096747	 -0.048228
 -0.064268	  0.020439	 -0.026355	  0.038815	 -0.077641	 -0.038651	  0.022725	  0.024480	 -0.034018	 -0.127788	 -0.164892	 -0.113041	 -0.062502
 -0.070962	  0.009135	 -0.003000	  0.051141	 -0.095879	 -0.025448	  0.003810	  0.057179	 -0.058896	 -0.127104	 -0.149874	 -0.132945	 -0.108310
 -0.086511	 -0.002025	  0.031729	  0.082073	 -0.133869	 -0.017254	 -0.032268	  0.049240	 -0.029511	 -0.100014	 -0.127128	 -0.134363	 -0.119922
 -0.082586	  0.000565	  0.048753	  0.096700	 -0.144453	 -0.006106	 -0.017830	 -0.007565	  0.003035	 -0.099141	 -0.118510	 -0.105052	 -0.122016
 -0.084806	  0.003453	  0.026389	  0.129225	 -0.118222	 -0.014866	  0.001149	 -0.052380	 -0.000634	 -0.100300	 -0.104342	 -0.095732	 -0.134766
 -0.069741	 -0.000915	 -0.000907	  0.145992	 -0.120176	 -0.049790	 -0.020228	 -0.017099	 -0.003984	 -0.101976	 -0.079863	 -0.069408	 -0.139816
 -0.043198	  0.054333	 -0.006734	  0.133324	 -0.128714	 -0.031965	  0.003225	 -0.003261	  0.003275	 -0.121388	 -0.086282	 -0.076440	 -0.112680
 -0.045664	  0.035833	  0.001149	  0.110588	 -0.096853	  0.006178	  0.018067	 -0.012768	 -0.001811	 -0.122532	 -0.131503	 -0.124384	 -0.088423
 -0.065626	  0.036408	  0.014185	  0.082141	 -0.045603	 -0.026712	 -0.006558	 -0.029230	 -0.023018	 -0.162515	 -0.156420	 -0.138681	 -0.064063
 -0.097524	  0.002553	 -0.012166	  0.053215	 -0.048936	 -0.066814	  0.008744	 -0.012752	 -0.031767	 -0.169842	 -0.157114	 -0.137343	 -0.029141
 -0.098449	 -0.024956	  0.013749	  0.047939	 -0.063534	 -0.067260	 -0.007876	 -0.009162	 -0.035118	 -0.134940	 -0.155232	 -0.146977	 -0.032099
 -0.073437	  0.009669	  0.036118	  0.020641	 -0.097192	 -0.055327	 -0.017403	  0.011388	 -0.032229	 -0.133499	 -0.132839	 -0.162667	 -0.033651
 -0.059134	  0.025940	  0.016042	  0.023641	 -0.122139	 -0.045508	  0.009613	  0.022084	 -0.036376	 -0.089012	 -0.095519	 -0.127716	 -0.057559
 -0.054608	  0.027286	  0.011438	  0.057041	 -0.124029	  0.014014	  0.030402	  0.042249	 -0.060872	 -0.074163	 -0.067332	 -0.147002	 -0.068087
 -0.045220	  0.004814	  0.025268	  0.077972	 -0.124820	  0.042801	  0.025108	  0.028265	 -0.038783	 -0.038491	 -0.066847	 -0.162357	 -0.049114
 -0.042128	  0.003906	  0.039625	  0.079059	 -0.111405	  0.005254	  0.018617	  0.011857	 -0.050740	 -0.023480	 -0.093365	 -0.185586	 -0.053881
 -0.020351	 -0.006117	  0.022957	  0.034512	 -0.111452	 -0.006912	 -0.008848	  0.045985	 -0.078680	 -0.027098	 -0.114211	 -0.234027	 -0.029295
 -0.007632	  0.024524	 -0.002979	  0.062438	 -0.124434	 -0.035645	 -0.025978	  0.047787	 -0.097991	 -0.013214	 -0.115345	 -0.205703	  0.000818
