# Supplementary material for: A fluorescent photoimmunoconjugate for imaging of cholesteatoma
Source: Sci Rep. 2022 Nov 19;12:19905. doi: 10.1038/s41598-022-22072-9 (PMC9675863; doi:10.1038/s41598-022-22072-9)
Supplement: Supplementary file 2 — Supplementary Information 2. [file 41598_2022_22072_MOESM2_ESM.zip › Data/ABR-70-4]

:RUN-4	LEVEL SWEEP	TEMP:NaN	6/13/2018	3:42 PM	NaNHR:
:SW EAR: R	SW FREQ: 16.00	# AVERAGES: 512	REP RATE (/sec): 40	DRIVER: RS Tweeter	SAMPLE (�sec): 40	
:NOTES-
:CHAMBER-CH4B-PXI
:CFTS Version: V2.7.2 (R850)
:LEVELS:20;25;30;35;40;45;50;55;60;65;70;75;80;
:DATA
  0.015297	  0.017986	  0.009234	 -0.010714	  0.015822	 -0.003894	 -0.012664	 -0.072221	  0.010407	 -0.022026	  0.028505	 -0.018781	 -0.075711
 -0.007811	  0.022992	 -0.027959	 -0.036427	  0.043720	 -0.003460	 -0.024273	 -0.063182	  0.015036	 -0.010712	  0.016274	 -0.023630	 -0.045833
 -0.041959	  0.010789	 -0.032707	 -0.046351	  0.016370	  0.007585	 -0.008278	 -0.064898	  0.002329	 -0.000498	  0.004934	 -0.017618	 -0.058295
 -0.034650	 -0.017591	 -0.010966	 -0.021076	  0.022475	  0.022334	 -0.001963	 -0.041134	 -0.010031	  0.003315	  0.001074	 -0.035811	 -0.047641
 -0.042255	 -0.001706	 -0.034736	 -0.013916	  0.036514	  0.021553	  0.019637	 -0.016766	 -0.005552	 -0.017959	 -0.027654	 -0.002376	 -0.074783
 -0.016789	  0.002886	 -0.048746	  0.008875	  0.012381	 -0.006154	  0.039409	 -0.026885	  0.013027	 -0.020582	 -0.065191	  0.004483	 -0.099725
 -0.004870	 -0.025801	 -0.013234	 -0.009891	 -0.002616	  0.000129	  0.048109	 -0.011724	  0.030032	 -0.017045	 -0.041529	 -0.047133	 -0.090548
  0.010946	 -0.014921	  0.025619	 -0.015428	  0.011753	  0.020376	  0.027199	  0.018195	  0.030026	 -0.014281	 -0.059665	 -0.043859	 -0.087203
 -0.011190	 -0.041864	  0.025107	  0.003271	  0.032690	  0.008439	 -0.014855	  0.026068	  0.002238	  0.010969	 -0.050579	 -0.037859	 -0.096813
 -0.047727	 -0.044462	  0.007360	  0.025036	  0.012928	 -0.019532	 -0.024184	  0.014617	 -0.017899	  0.004769	 -0.041970	 -0.033398	 -0.046967
 -0.003765	 -0.051323	  0.008879	  0.023320	  0.012441	 -0.042193	  0.010260	 -0.006849	 -0.017662	  0.005523	 -0.033031	 -0.018563	 -0.052337
  0.013498	 -0.059671	  0.004202	  0.022030	  0.036273	 -0.038376	  0.036575	  0.008894	  0.012035	 -0.009602	 -0.008666	 -0.022996	 -0.082299
  0.003897	 -0.006719	 -0.024470	  0.024116	  0.037549	 -0.021545	  0.041140	  0.011381	  0.024439	 -0.028901	 -0.023482	 -0.042368	 -0.069194
 -0.002447	  0.030132	  0.003078	  0.011866	  0.017953	  0.008481	  0.009389	  0.017400	  0.022897	 -0.043809	 -0.023489	 -0.044405	 -0.027970
  0.014900	  0.049992	  0.018552	  0.012166	 -0.007210	  0.007838	 -0.027160	  0.011913	  0.011260	 -0.031495	 -0.020537	 -0.023639	  0.004841
  0.029289	  0.051369	 -0.007129	  0.007314	 -0.046323	  0.022839	 -0.035279	  0.022081	 -0.029380	 -0.050051	 -0.021247	 -0.019242	  0.042460
  0.043495	  0.016737	 -0.003480	  0.001427	 -0.071762	  0.029673	 -0.020303	  0.018773	 -0.029777	 -0.030708	  0.022277	 -0.014844	  0.108696
  0.038950	  0.010242	  0.025129	 -0.018042	 -0.068420	 -0.005281	 -0.013822	  0.028327	 -0.042981	  0.039198	  0.047479	  0.060650	  0.187845
  0.015290	  0.014101	  0.034957	  0.025870	 -0.086060	 -0.006858	 -0.013681	  0.041179	 -0.043162	  0.099790	  0.114476	  0.163874	  0.266380
  0.027901	  0.036835	  0.041310	  0.006553	 -0.026478	 -0.001953	 -0.035256	  0.084831	  0.022718	  0.134105	  0.182022	  0.217516	  0.345094
  0.063313	  0.050465	  0.041841	 -0.031807	 -0.005731	  0.008484	 -0.044918	  0.121330	  0.079265	  0.178622	  0.200344	  0.271667	  0.394063
  0.079765	  0.059028	  0.010659	 -0.021784	  0.017024	  0.006822	 -0.020271	  0.126172	  0.123581	  0.197593	  0.244615	  0.327471	  0.404721
  0.066384	  0.059744	  0.047034	  0.022513	  0.014629	  0.013750	 -0.001334	  0.126669	  0.115558	  0.206214	  0.278897	  0.351672	  0.402871
  0.074252	  0.051224	  0.033013	  0.050181	 -0.009988	  0.036613	  0.018222	  0.173247	  0.130590	  0.229272	  0.300078	  0.353270	  0.385836
  0.066917	  0.021295	  0.010106	  0.038089	 -0.023107	  0.037756	  0.017368	  0.203972	  0.152358	  0.215109	  0.300416	  0.318852	  0.405181
  0.071326	 -0.028337	  0.002195	  0.064002	 -0.004988	  0.039265	  0.025030	  0.199345	  0.166255	  0.214912	  0.261099	  0.302726	  0.424115
  0.071401	 -0.039993	  0.002125	  0.100737	  0.009881	  0.023679	  0.018429	  0.170104	  0.185317	  0.230779	  0.267783	  0.294681	  0.384023
  0.064072	 -0.039203	  0.009372	  0.083030	  0.021958	  0.069182	  0.016385	  0.191442	  0.145521	  0.214681	  0.286696	  0.312314	  0.415061
  0.054222	 -0.018482	 -0.000660	  0.078655	  0.050517	  0.081303	  0.024825	  0.188318	  0.103835	  0.229185	  0.301712	  0.352430	  0.510437
  0.068291	  0.035273	  0.013088	  0.092251	  0.021907	  0.086851	  0.016415	  0.182516	  0.096757	  0.262969	  0.322355	  0.407795	  0.635782
  0.065981	  0.047656	  0.041384	  0.089626	  0.000020	  0.063860	  0.031662	  0.192010	  0.120692	  0.303802	  0.386208	  0.533678	  0.742417
  0.048614	  0.049348	  0.034063	  0.102275	 -0.035379	  0.067164	  0.020649	  0.216621	  0.149560	  0.337901	  0.494843	  0.646573	  0.839654
  0.090020	  0.054608	  0.025313	  0.138298	 -0.020537	  0.071951	  0.041629	  0.253340	  0.219793	  0.393493	  0.605861	  0.730065	  0.895237
  0.089077	  0.037462	  0.016117	  0.142441	  0.028267	  0.075885	  0.076315	  0.271640	  0.270877	  0.503553	  0.671565	  0.803061	  0.897369
  0.112113	  0.043055	 -0.009475	  0.137961	  0.075408	  0.107425	  0.128306	  0.302981	  0.309527	  0.553770	  0.668002	  0.798548	  0.893761
  0.080029	  0.014608	 -0.001100	  0.130430	  0.123181	  0.140250	  0.192492	  0.338391	  0.346771	  0.524266	  0.626395	  0.751009	  0.853784
  0.043006	 -0.005474	  0.031166	  0.131800	  0.159523	  0.151803	  0.225186	  0.367420	  0.343258	  0.476626	  0.578586	  0.702624	  0.751899
  0.031279	  0.012141	  0.067034	  0.131584	  0.178785	  0.184477	  0.197988	  0.364033	  0.332074	  0.440434	  0.504982	  0.614184	  0.637592
  0.053357	  0.028257	  0.038198	  0.160415	  0.180368	  0.195297	  0.164905	  0.339899	  0.324692	  0.405809	  0.396641	  0.473134	  0.489186
  0.064186	  0.045217	  0.002345	  0.171382	  0.165235	  0.185256	  0.150688	  0.318720	  0.272876	  0.329106	  0.294969	  0.303434	  0.275892
  0.058438	  0.051626	  0.021917	  0.180060	  0.145403	  0.196188	  0.089097	  0.244001	  0.186234	  0.225485	  0.164067	  0.144020	  0.060451
  0.056084	  0.055193	  0.064243	  0.214780	  0.150770	  0.175348	  0.027657	  0.157792	  0.110101	  0.161210	  0.009143	 -0.018746	 -0.133061
  0.070979	  0.069655	  0.089865	  0.235504	  0.147123	  0.139778	 -0.024248	  0.113194	  0.039355	  0.051183	 -0.071965	 -0.131847	 -0.286850
  0.093608	  0.081094	  0.083971	  0.227562	  0.164780	  0.076723	 -0.062623	  0.045212	 -0.031536	 -0.043247	 -0.193049	 -0.276811	 -0.458464
  0.081823	  0.065575	  0.087196	  0.165713	  0.149841	  0.021327	 -0.123228	 -0.066054	 -0.112568	 -0.107981	 -0.333958	 -0.426860	 -0.600050
  0.086922	  0.049029	  0.070758	  0.147635	  0.091433	  0.007141	 -0.172752	 -0.174013	 -0.189229	 -0.174781	 -0.412189	 -0.490203	 -0.713671
  0.116001	  0.073619	  0.049157	  0.114999	  0.066179	 -0.065098	 -0.234487	 -0.240323	 -0.284603	 -0.253589	 -0.498302	 -0.573239	 -0.771008
  0.136822	  0.094163	  0.052551	  0.091075	  0.027690	 -0.140041	 -0.273623	 -0.246152	 -0.344746	 -0.289298	 -0.577981	 -0.636292	 -0.794056
  0.121162	  0.072129	  0.007019	  0.040074	 -0.029633	 -0.178439	 -0.283164	 -0.287767	 -0.359806	 -0.318842	 -0.625450	 -0.635540	 -0.797343
  0.102127	  0.072424	 -0.009555	  0.005025	 -0.077466	 -0.194792	 -0.293176	 -0.320767	 -0.351911	 -0.333070	 -0.633525	 -0.612276	 -0.761908
  0.111114	  0.052008	 -0.023240	 -0.045706	 -0.096346	 -0.217737	 -0.307753	 -0.323508	 -0.329766	 -0.325490	 -0.615037	 -0.556931	 -0.657486
  0.085382	  0.031439	 -0.036705	 -0.090658	 -0.123368	 -0.247342	 -0.286712	 -0.280215	 -0.317756	 -0.336213	 -0.570113	 -0.439210	 -0.501262
  0.055267	  0.016827	 -0.071864	 -0.122163	 -0.123400	 -0.272358	 -0.272016	 -0.242686	 -0.288881	 -0.296645	 -0.473171	 -0.273247	 -0.308220
  0.041836	  0.043440	 -0.109101	 -0.142779	 -0.122972	 -0.268820	 -0.253919	 -0.214260	 -0.223842	 -0.188249	 -0.303142	 -0.080065	 -0.078051
  0.032970	  0.063636	 -0.119921	 -0.153623	 -0.138191	 -0.278240	 -0.191396	 -0.141146	 -0.122041	 -0.055581	 -0.088047	  0.083652	  0.138860
  0.042543	  0.053307	 -0.101089	 -0.134197	 -0.134109	 -0.246017	 -0.152044	 -0.070393	 -0.000175	  0.091241	  0.134231	  0.273428	  0.343771
  0.039480	  0.048821	 -0.076514	 -0.132286	 -0.119285	 -0.165649	 -0.064678	  0.062750	  0.104074	  0.213643	  0.323155	  0.456791	  0.532059
  0.025789	  0.052787	 -0.064624	 -0.128398	 -0.100576	 -0.110931	 -0.013422	  0.182049	  0.224266	  0.324381	  0.461725	  0.648013	  0.699744
  0.040675	  0.062732	 -0.061206	 -0.112515	 -0.054338	 -0.086303	  0.012194	  0.238715	  0.335656	  0.466582	  0.582249	  0.743494	  0.777001
  0.064533	  0.078245	 -0.069645	 -0.131416	  0.017645	 -0.040519	  0.081374	  0.280847	  0.400402	  0.562390	  0.688140	  0.769919	  0.777135
  0.032424	  0.099001	 -0.053441	 -0.104387	  0.074033	 -0.011635	  0.138117	  0.352234	  0.489350	  0.619820	  0.698040	  0.679111	  0.673626
  0.025694	  0.091796	 -0.026620	 -0.059759	  0.083466	  0.043460	  0.196385	  0.372649	  0.500238	  0.608537	  0.620712	  0.517026	  0.488280
  0.029517	  0.081736	 -0.002037	 -0.012401	  0.128355	  0.105931	  0.199183	  0.363167	  0.499025	  0.551899	  0.489265	  0.358337	  0.310254
  0.032059	  0.099319	 -0.006350	  0.023377	  0.189086	  0.125849	  0.144335	  0.330188	  0.512647	  0.466761	  0.362174	  0.213000	  0.160613
  0.032604	  0.124067	 -0.008155	  0.036011	  0.219094	  0.109699	  0.128012	  0.295422	  0.455866	  0.412551	  0.227669	  0.134412	 -0.017993
  0.007071	  0.141341	 -0.006954	  0.040034	  0.192563	  0.096516	  0.105656	  0.292869	  0.390402	  0.306811	  0.096211	  0.016296	 -0.150209
  0.008422	  0.136634	  0.006111	  0.033679	  0.195896	  0.052965	  0.083744	  0.259738	  0.314562	  0.207301	 -0.020623	 -0.106206	 -0.319555
  0.006029	  0.144114	  0.041191	  0.025997	  0.167018	  0.033544	  0.041434	  0.180210	  0.241353	  0.121385	 -0.144780	 -0.246120	 -0.466047
  0.047919	  0.147660	  0.032897	  0.028089	  0.112442	  0.022659	  0.053814	  0.132218	  0.150806	  0.028196	 -0.264920	 -0.348087	 -0.596707
  0.077874	  0.163710	  0.023327	  0.006110	  0.045385	 -0.027884	  0.053469	  0.082642	  0.056642	 -0.115977	 -0.362959	 -0.439423	 -0.648773
  0.093418	  0.158928	  0.014508	 -0.022065	  0.015925	 -0.063807	  0.025915	  0.004879	 -0.019350	 -0.237321	 -0.377757	 -0.445120	 -0.620517
  0.095390	  0.152599	 -0.000047	 -0.075300	  0.017591	 -0.094774	 -0.004102	 -0.014904	 -0.069681	 -0.298397	 -0.359711	 -0.373324	 -0.548536
  0.099782	  0.153537	  0.006547	 -0.106566	  0.025331	 -0.097943	 -0.037240	 -0.071901	 -0.105780	 -0.329545	 -0.310376	 -0.307929	 -0.490267
  0.060052	  0.099565	  0.002059	 -0.118965	  0.023152	 -0.130708	 -0.083828	 -0.103018	 -0.114830	 -0.341044	 -0.273260	 -0.226834	 -0.405596
  0.038745	  0.048367	 -0.011327	 -0.145581	 -0.002654	 -0.142729	 -0.087486	 -0.145479	 -0.119746	 -0.302306	 -0.213085	 -0.120468	 -0.281796
  0.009763	  0.061744	 -0.015279	 -0.138212	 -0.020647	 -0.123648	 -0.107003	 -0.175068	 -0.073394	 -0.246311	 -0.097566	 -0.062780	 -0.174814
  0.029883	  0.107130	 -0.023313	 -0.166439	 -0.023426	 -0.146774	 -0.127750	 -0.134532	 -0.024690	 -0.174628	 -0.001738	  0.020542	 -0.049567
  0.052003	  0.121541	 -0.004440	 -0.193802	 -0.025935	 -0.152204	 -0.097702	 -0.120527	  0.006648	 -0.090681	  0.081052	  0.117536	  0.061714
  0.042337	  0.094180	 -0.003955	 -0.160569	 -0.047982	 -0.124732	 -0.029207	 -0.061926	  0.064077	 -0.041179	  0.145762	  0.201559	  0.148645
  0.042148	  0.070950	  0.006567	 -0.135397	 -0.056523	 -0.126447	  0.009140	 -0.028660	  0.114378	  0.013763	  0.224349	  0.242075	  0.155333
 -0.006677	  0.059404	  0.014759	 -0.113612	 -0.038736	 -0.093449	 -0.009061	 -0.019660	  0.163848	  0.059939	  0.263096	  0.244386	  0.136486
 -0.010470	  0.055930	 -0.015096	 -0.123434	 -0.027830	 -0.071010	 -0.007214	  0.013720	  0.205837	  0.112122	  0.262121	  0.204453	  0.090049
 -0.023343	  0.059055	 -0.012690	 -0.123342	 -0.020475	 -0.067813	 -0.014066	  0.046013	  0.248713	  0.118571	  0.261694	  0.181129	  0.022719
  0.006201	  0.030592	  0.048933	 -0.073726	  0.000503	 -0.068023	 -0.002321	  0.055310	  0.276120	  0.156178	  0.225395	  0.138878	 -0.037251
  0.008430	  0.016905	  0.069494	 -0.074967	  0.041270	 -0.040861	  0.028024	  0.069646	  0.227798	  0.164604	  0.151813	  0.070111	 -0.095332
 -0.006070	  0.027648	  0.067732	 -0.068265	  0.026170	 -0.007734	  0.083778	  0.047871	  0.205763	  0.125368	  0.122116	  0.041048	 -0.119606
  0.013310	  0.051408	  0.078850	 -0.045628	  0.037293	  0.015605	  0.076977	  0.035651	  0.193902	  0.087349	  0.078034	 -0.054168	 -0.167689
  0.005826	  0.034019	  0.072103	 -0.016351	  0.027876	  0.036314	  0.079543	  0.037675	  0.147347	  0.066292	  0.031931	 -0.103139	 -0.200425
 -0.008638	  0.040339	  0.093027	 -0.024065	  0.064874	  0.014829	  0.095160	  0.017219	  0.116028	  0.026243	 -0.025354	 -0.110548	 -0.249797
  0.019447	  0.063169	  0.071659	 -0.043696	  0.095894	  0.003526	  0.079548	 -0.030292	  0.100135	  0.005368	 -0.050246	 -0.166986	 -0.317995
  0.010565	  0.097398	  0.068316	 -0.058411	  0.092066	  0.001937	  0.085004	 -0.064830	  0.099075	 -0.023456	 -0.094220	 -0.196977	 -0.334236
 -0.018085	  0.118908	  0.066294	 -0.046647	  0.089256	  0.015622	  0.086273	 -0.095043	  0.104418	 -0.080466	 -0.135348	 -0.199696	 -0.315488
 -0.008095	  0.117677	  0.051611	 -0.026153	  0.077608	 -0.001024	  0.035478	 -0.121041	  0.100359	 -0.091692	 -0.139271	 -0.218846	 -0.290495
 -0.036701	  0.131770	  0.031312	 -0.043369	  0.050590	 -0.028765	 -0.004380	 -0.104451	  0.073581	 -0.125208	 -0.174372	 -0.232743	 -0.248564
 -0.021720	  0.134687	 -0.005929	 -0.057718	  0.059778	 -0.023029	  0.003859	 -0.104447	  0.015707	 -0.136951	 -0.159600	 -0.220496	 -0.224035
 -0.018848	  0.129432	 -0.001122	 -0.071975	  0.039208	 -0.011722	  0.004821	 -0.106809	 -0.017985	 -0.160502	 -0.086746	 -0.188303	 -0.129439
 -0.015083	  0.103358	  0.034126	 -0.089826	 -0.002153	 -0.011675	 -0.011971	 -0.122503	 -0.035976	 -0.161697	 -0.020740	 -0.129185	 -0.039936
  0.019462	  0.084465	  0.064705	 -0.080463	  0.015076	 -0.056263	  0.000525	 -0.102032	 -0.038284	 -0.125048	  0.017754	 -0.055893	  0.008860
  0.018807	  0.068707	  0.075776	 -0.063279	  0.054760	 -0.040867	  0.036233	 -0.077470	  0.001305	 -0.119985	  0.061670	  0.017919	  0.076363
  0.028625	  0.066990	  0.084218	 -0.095307	  0.049358	 -0.063456	  0.058881	 -0.088737	  0.033582	 -0.065339	  0.126618	  0.060228	  0.130252
  0.048423	  0.063427	  0.048500	 -0.097484	  0.030182	 -0.055835	  0.084471	 -0.093989	  0.092284	 -0.021521	  0.215654	  0.138507	  0.153764
  0.029433	  0.049030	  0.023969	 -0.091184	  0.035817	 -0.040078	  0.087052	 -0.039370	  0.134947	  0.055560	  0.242345	  0.222425	  0.202462
  0.035349	  0.039233	  0.023335	 -0.058561	  0.051811	 -0.027301	  0.102883	 -0.003434	  0.167538	  0.098355	  0.263568	  0.340986	  0.273805
  0.055038	  0.028022	  0.003268	 -0.042812	  0.074248	 -0.002001	  0.109361	  0.020105	  0.222568	  0.167113	  0.346076	  0.415915	  0.363202
 -0.000303	  0.046217	  0.009159	 -0.059214	  0.102743	  0.007445	  0.134918	  0.087627	  0.271901	  0.247263	  0.463885	  0.477908	  0.468634
 -0.007961	  0.034199	  0.041322	 -0.062578	  0.129079	  0.028462	  0.155033	  0.147172	  0.315277	  0.321343	  0.534329	  0.544770	  0.549343
  0.021139	  0.007015	  0.038164	 -0.076578	  0.122359	  0.029830	  0.203066	  0.162939	  0.435518	  0.400538	  0.616162	  0.595548	  0.632364
  0.027407	  0.008959	  0.009584	 -0.075289	  0.141409	  0.032003	  0.247132	  0.197527	  0.526245	  0.441768	  0.662252	  0.663522	  0.701426
  0.019463	  0.009432	  0.012831	 -0.069202	  0.150093	  0.062188	  0.311849	  0.250496	  0.573017	  0.502747	  0.673912	  0.706505	  0.744752
 -0.038259	  0.005459	  0.038148	 -0.063699	  0.190567	  0.103546	  0.362650	  0.296408	  0.596256	  0.533988	  0.692009	  0.759092	  0.771289
 -0.043414	  0.048390	  0.042638	 -0.027086	  0.191612	  0.101540	  0.364835	  0.312007	  0.591327	  0.574692	  0.726405	  0.784141	  0.786726
 -0.044581	  0.068449	  0.030498	  0.016806	  0.207342	  0.137496	  0.380377	  0.350443	  0.609313	  0.568640	  0.721306	  0.792334	  0.738060
 -0.037598	  0.065631	  0.033734	  0.041821	  0.228173	  0.165550	  0.381052	  0.371985	  0.662870	  0.545317	  0.731671	  0.734831	  0.678066
 -0.030262	  0.090664	  0.052664	  0.059041	  0.250448	  0.192813	  0.365049	  0.373126	  0.690052	  0.504321	  0.712831	  0.677878	  0.620525
 -0.007622	  0.081781	  0.047856	  0.060454	  0.264299	  0.235241	  0.383894	  0.381565	  0.665809	  0.505054	  0.640761	  0.604884	  0.530472
  0.025483	  0.072617	  0.072148	  0.100099	  0.264480	  0.226630	  0.403030	  0.358220	  0.616414	  0.486175	  0.563868	  0.526410	  0.416746
  0.038792	  0.068824	  0.103820	  0.129284	  0.310710	  0.233363	  0.386416	  0.340681	  0.541177	  0.426396	  0.497727	  0.424553	  0.286830
  0.031100	  0.042880	  0.143111	  0.169522	  0.341065	  0.239088	  0.367124	  0.288243	  0.495442	  0.332748	  0.399741	  0.303259	  0.154635
  0.015518	  0.043335	  0.162729	  0.200489	  0.333711	  0.240606	  0.357393	  0.237646	  0.480046	  0.234987	  0.288134	  0.159727	  0.026518
  0.013619	  0.063849	  0.174852	  0.210451	  0.299559	  0.244050	  0.300259	  0.177178	  0.418027	  0.145750	  0.208395	  0.031400	 -0.093303
  0.003491	  0.083783	  0.179700	  0.185600	  0.288306	  0.201593	  0.262621	  0.139607	  0.347789	  0.066770	  0.136501	 -0.086129	 -0.186806
  0.021278	  0.121509	  0.194219	  0.163339	  0.292869	  0.158300	  0.257002	  0.117204	  0.277689	 -0.017703	  0.020416	 -0.188407	 -0.260211
  0.069351	  0.142691	  0.225148	  0.189865	  0.282117	  0.111426	  0.214610	  0.050408	  0.199789	 -0.108705	 -0.088602	 -0.285328	 -0.335690
  0.051117	  0.148552	  0.219014	  0.206819	  0.241503	  0.087626	  0.138712	 -0.018298	  0.127254	 -0.176195	 -0.194364	 -0.380787	 -0.391592
  0.028999	  0.147132	  0.233222	  0.187266	  0.198235	  0.072767	  0.103419	 -0.069844	  0.063504	 -0.228360	 -0.296110	 -0.431993	 -0.454018
  0.075387	  0.144923	  0.216193	  0.156916	  0.177868	  0.021272	  0.089447	 -0.084461	 -0.017924	 -0.250673	 -0.348478	 -0.486661	 -0.551652
  0.114139	  0.147032	  0.169516	  0.163388	  0.126188	 -0.055881	  0.060996	 -0.094360	 -0.046197	 -0.284239	 -0.444833	 -0.554118	 -0.567956
  0.090836	  0.136375	  0.135214	  0.151913	  0.075669	 -0.091253	  0.023687	 -0.150155	 -0.074518	 -0.337335	 -0.488379	 -0.573195	 -0.591595
  0.095801	  0.107652	  0.127851	  0.139113	  0.049710	 -0.122698	 -0.004775	 -0.206664	 -0.124615	 -0.411893	 -0.512702	 -0.604198	 -0.607206
  0.083327	  0.061538	  0.139112	  0.135037	  0.052083	 -0.155237	 -0.036446	 -0.251472	 -0.161108	 -0.439443	 -0.515033	 -0.602751	 -0.596644
  0.079812	  0.077497	  0.180376	  0.116961	  0.045935	 -0.192368	 -0.049867	 -0.295186	 -0.173954	 -0.438299	 -0.515870	 -0.554476	 -0.571500
  0.075713	  0.089513	  0.160209	  0.055195	  0.002061	 -0.210087	 -0.077979	 -0.314082	 -0.192296	 -0.445543	 -0.516084	 -0.517472	 -0.496515
  0.080061	  0.090712	  0.142186	  0.029784	 -0.031845	 -0.258320	 -0.081991	 -0.330391	 -0.205465	 -0.418566	 -0.484904	 -0.469619	 -0.468883
  0.084916	  0.101165	  0.113165	  0.026114	 -0.019594	 -0.270791	 -0.086020	 -0.327049	 -0.209784	 -0.372528	 -0.447450	 -0.433833	 -0.416873
  0.082990	  0.094563	  0.079463	  0.029841	 -0.044495	 -0.275472	 -0.120532	 -0.309963	 -0.160404	 -0.375972	 -0.394480	 -0.376220	 -0.371722
  0.089614	  0.105521	  0.057919	  0.005180	 -0.084848	 -0.277386	 -0.119698	 -0.280714	 -0.132401	 -0.313323	 -0.330337	 -0.296285	 -0.333244
  0.091396	  0.083336	  0.038756	 -0.046784	 -0.078975	 -0.291684	 -0.120020	 -0.233537	 -0.079711	 -0.282194	 -0.277930	 -0.225096	 -0.296844
  0.091203	  0.066430	  0.036481	 -0.046180	 -0.052535	 -0.290644	 -0.102921	 -0.185785	 -0.048917	 -0.277247	 -0.256308	 -0.207025	 -0.262946
  0.089849	  0.034665	  0.013308	 -0.058010	 -0.104827	 -0.263052	 -0.048469	 -0.155304	 -0.003216	 -0.274473	 -0.215076	 -0.137476	 -0.293538
  0.084196	 -0.002166	  0.026370	 -0.086925	 -0.145057	 -0.263203	 -0.010871	 -0.102499	  0.014509	 -0.252114	 -0.175232	 -0.142418	 -0.345889
  0.073464	 -0.051936	  0.003932	 -0.102046	 -0.118557	 -0.219596	 -0.005702	 -0.041315	  0.009711	 -0.216165	 -0.193225	 -0.189028	 -0.357336
  0.080275	 -0.056395	 -0.044458	 -0.118479	 -0.096170	 -0.165388	  0.059813	 -0.016211	  0.028604	 -0.228649	 -0.220955	 -0.219823	 -0.353208
  0.105701	 -0.056787	 -0.066049	 -0.109802	 -0.058988	 -0.169431	  0.088111	 -0.030065	  0.029216	 -0.246111	 -0.216496	 -0.287074	 -0.377724
  0.121842	 -0.020933	 -0.082749	 -0.116976	 -0.009350	 -0.161633	  0.100264	 -0.088705	  0.025946	 -0.226999	 -0.226488	 -0.288510	 -0.432650
  0.084065	 -0.012632	 -0.064712	 -0.097094	  0.006708	 -0.137700	  0.147957	 -0.106501	 -0.014371	 -0.247861	 -0.248370	 -0.286100	 -0.443588
  0.068288	 -0.054030	 -0.062845	 -0.045146	  0.002158	 -0.115735	  0.166379	 -0.098825	 -0.021336	 -0.281286	 -0.291295	 -0.291252	 -0.488376
  0.047845	 -0.045634	 -0.053954	 -0.037013	 -0.016668	 -0.104305	  0.144455	 -0.128803	 -0.084761	 -0.270199	 -0.331126	 -0.325092	 -0.543097
  0.053989	 -0.054447	 -0.025358	 -0.010358	 -0.036889	 -0.105196	  0.092549	 -0.176775	 -0.130343	 -0.274216	 -0.369353	 -0.351420	 -0.595837
  0.050482	 -0.076014	  0.008402	  0.003535	 -0.009876	 -0.102242	  0.046651	 -0.201776	 -0.172659	 -0.268551	 -0.379164	 -0.383082	 -0.643226
  0.010388	 -0.034315	  0.039065	  0.011059	  0.013830	 -0.076016	  0.016415	 -0.243857	 -0.180921	 -0.318211	 -0.378367	 -0.434052	 -0.669380
  0.024788	 -0.007390	  0.069740	  0.049186	  0.017998	 -0.089348	 -0.008461	 -0.248369	 -0.182191	 -0.358654	 -0.396784	 -0.440577	 -0.688030
  0.053851	  0.004152	  0.068807	  0.048830	 -0.011100	 -0.131859	 -0.022497	 -0.233737	 -0.201587	 -0.375831	 -0.388618	 -0.446345	 -0.716166
  0.076993	 -0.004161	  0.045783	 -0.000871	 -0.022885	 -0.131295	 -0.096637	 -0.211688	 -0.209744	 -0.328439	 -0.391188	 -0.479333	 -0.736337
  0.073110	 -0.008423	  0.018692	  0.007380	 -0.027424	 -0.113839	 -0.128551	 -0.207122	 -0.220194	 -0.309120	 -0.362707	 -0.513480	 -0.743828
  0.048168	 -0.023052	  0.029725	  0.005109	 -0.002686	 -0.105837	 -0.134802	 -0.196472	 -0.217957	 -0.311343	 -0.373590	 -0.543583	 -0.749198
  0.041966	 -0.047666	  0.048402	  0.008744	  0.004787	 -0.110737	 -0.107653	 -0.178392	 -0.221620	 -0.316908	 -0.367241	 -0.533807	 -0.690413
  0.052012	 -0.052624	  0.040016	  0.003254	 -0.000992	 -0.099853	 -0.088815	 -0.188193	 -0.189500	 -0.297107	 -0.369012	 -0.538206	 -0.646289
  0.038714	 -0.062177	  0.031089	  0.002125	 -0.007666	 -0.089034	 -0.079613	 -0.214635	 -0.148887	 -0.285786	 -0.371782	 -0.539307	 -0.625556
  0.046889	 -0.095327	  0.036944	  0.016632	 -0.022802	 -0.093883	 -0.082561	 -0.252637	 -0.142723	 -0.279049	 -0.375889	 -0.523718	 -0.589473
  0.050108	 -0.075990	  0.044609	  0.057819	 -0.015542	 -0.064550	 -0.102920	 -0.248513	 -0.178044	 -0.296392	 -0.370832	 -0.473340	 -0.575037
  0.038001	 -0.067540	  0.055984	  0.079421	 -0.006530	 -0.089881	 -0.120904	 -0.225076	 -0.210394	 -0.257657	 -0.356870	 -0.446316	 -0.541305
  0.040761	 -0.078622	  0.069749	  0.088016	 -0.013309	 -0.111548	 -0.109146	 -0.241545	 -0.190951	 -0.242933	 -0.349897	 -0.414508	 -0.490480
  0.032852	 -0.057837	  0.083839	  0.103177	  0.001190	 -0.123193	 -0.077322	 -0.268021	 -0.180271	 -0.242995	 -0.323120	 -0.399751	 -0.473571
  0.030286	 -0.055403	  0.099511	  0.096445	  0.039453	 -0.143501	 -0.036624	 -0.262688	 -0.127766	 -0.209770	 -0.273095	 -0.378759	 -0.452105
  0.008982	 -0.056251	  0.085228	  0.076223	  0.072338	 -0.097877	 -0.022169	 -0.244750	 -0.110925	 -0.174459	 -0.228948	 -0.325038	 -0.421865
  0.003808	 -0.063988	  0.111550	  0.061431	  0.073069	 -0.051966	 -0.025558	 -0.218873	 -0.111161	 -0.170978	 -0.211878	 -0.270091	 -0.340874
  0.016008	 -0.045741	  0.119255	  0.032104	  0.031262	  0.003427	  0.019619	 -0.198587	 -0.067968	 -0.164147	 -0.149266	 -0.205930	 -0.266092
  0.043736	 -0.069281	  0.126218	  0.034056	  0.035354	 -0.024598	  0.037289	 -0.167837	 -0.062714	 -0.110735	 -0.123526	 -0.154318	 -0.205766
  0.032365	 -0.084426	  0.159165	  0.054656	  0.050915	 -0.037043	  0.042758	 -0.151334	 -0.046816	 -0.105279	 -0.113561	 -0.119695	 -0.103127
  0.009805	 -0.063739	  0.144540	  0.055473	  0.054609	 -0.043954	  0.018797	 -0.149595	 -0.039641	 -0.081628	 -0.077948	 -0.089984	 -0.069024
  0.000917	 -0.096962	  0.158030	  0.047681	  0.047618	 -0.058896	 -0.007988	 -0.145954	 -0.022743	 -0.072212	 -0.037973	 -0.077964	 -0.083245
  0.022322	 -0.101240	  0.114203	  0.014742	  0.043862	 -0.066909	 -0.035389	 -0.125435	 -0.017897	 -0.043548	 -0.027615	 -0.040428	 -0.052927
  0.015428	 -0.079694	  0.059572	  0.017466	 -0.010478	 -0.060631	 -0.081909	 -0.108305	  0.006005	 -0.012412	 -0.029080	  0.019836	 -0.020375
  0.038561	 -0.066627	  0.022781	 -0.002527	 -0.016787	 -0.062651	 -0.083724	 -0.093531	  0.023313	  0.033467	  0.006959	  0.088515	 -0.011811
  0.038985	 -0.034605	  0.025446	 -0.027578	 -0.013195	 -0.067481	 -0.074722	 -0.085078	  0.071880	  0.065659	  0.039324	  0.065479	  0.001084
 -0.004705	 -0.050770	  0.042638	 -0.024268	 -0.028165	 -0.055921	 -0.064310	 -0.053318	  0.114823	  0.059417	  0.074599	  0.049349	 -0.008802
  0.012745	 -0.081071	  0.031444	 -0.062706	 -0.028549	 -0.082693	 -0.072974	 -0.040544	  0.142055	  0.071583	  0.109624	  0.056814	 -0.009905
  0.006487	 -0.108285	  0.025217	 -0.070067	 -0.005613	 -0.070875	 -0.080554	 -0.027672	  0.138951	  0.110506	  0.098818	  0.024267	  0.017543
 -0.001615	 -0.068294	  0.027953	 -0.113941	  0.006482	 -0.093809	 -0.065350	 -0.011155	  0.149733	  0.149799	  0.091849	  0.025630	  0.027309
 -0.014833	 -0.041949	  0.031571	 -0.098821	  0.015685	 -0.097985	 -0.060258	  0.016233	  0.163197	  0.131019	  0.102665	  0.044801	  0.076052
 -0.013018	 -0.049085	  0.045976	 -0.079516	  0.012278	 -0.081250	 -0.034895	  0.047972	  0.152679	  0.115548	  0.108428	  0.042233	  0.070391
 -0.035774	 -0.072660	  0.033049	 -0.034350	  0.020320	 -0.076677	 -0.029305	  0.041381	  0.136368	  0.115343	  0.055562	  0.011430	  0.048674
 -0.069189	 -0.056376	 -0.016578	  0.005235	  0.030248	 -0.095084	 -0.032662	  0.014232	  0.153385	  0.131370	  0.018065	  0.002553	  0.063094
 -0.095691	 -0.055089	 -0.019878	  0.001530	  0.045697	 -0.077441	 -0.038326	  0.003575	  0.159939	  0.138441	  0.023467	  0.008329	  0.067761
 -0.088205	 -0.066033	 -0.033161	  0.030139	  0.079997	 -0.053278	 -0.030075	 -0.014932	  0.166343	  0.121955	  0.011873	  0.037041	  0.083500
 -0.042920	 -0.092492	 -0.025816	  0.049361	  0.086823	 -0.051222	 -0.039613	 -0.004052	  0.127832	  0.117270	  0.007846	  0.033335	  0.072895
 -0.011023	 -0.096482	 -0.018989	  0.062792	  0.082188	 -0.040948	 -0.036561	  0.016700	  0.112115	  0.064465	 -0.009624	  0.002389	  0.083139
 -0.044914	 -0.082565	  0.001484	  0.036382	  0.076472	 -0.036254	 -0.022169	  0.007600	  0.099195	  0.053636	 -0.020942	  0.005581	  0.062316
 -0.025756	 -0.111687	  0.021782	  0.048176	  0.068112	 -0.016842	 -0.011488	 -0.021189	  0.073351	  0.035361	 -0.048956	 -0.025755	  0.030294
 -0.033627	 -0.112084	  0.002487	  0.069998	  0.061587	 -0.040306	 -0.033444	 -0.039520	  0.100224	  0.014052	 -0.043138	 -0.028326	  0.025336
 -0.034529	 -0.084502	  0.011071	  0.082006	  0.059428	 -0.092836	 -0.025335	 -0.040361	  0.061479	  0.029639	 -0.024310	 -0.062960	  0.030233
 -0.045790	 -0.071952	 -0.008875	  0.100759	  0.036310	 -0.101426	 -0.044775	 -0.045145	  0.046151	  0.045450	 -0.021027	 -0.114964	 -0.009986
 -0.048287	 -0.024957	  0.010348	  0.111237	  0.015489	 -0.086455	 -0.062354	 -0.048579	  0.062370	  0.062565	 -0.027269	 -0.134703	 -0.035281
 -0.025730	  0.010245	 -0.013641	  0.086187	  0.004397	 -0.074844	 -0.089661	 -0.017154	  0.073974	  0.040582	 -0.066062	 -0.137748	 -0.047173
 -0.067614	  0.034325	 -0.012011	  0.074199	 -0.009691	 -0.051918	 -0.115125	 -0.020243	  0.040109	  0.054363	 -0.082339	 -0.100929	 -0.041897
 -0.098335	  0.014181	 -0.022607	  0.082753	 -0.009626	 -0.059962	 -0.127042	 -0.042274	 -0.004020	  0.019997	 -0.083023	 -0.092828	 -0.038725
 -0.082326	  0.018263	 -0.038737	  0.074160	  0.016411	 -0.076401	 -0.109907	 -0.053590	 -0.027335	  0.015004	 -0.070800	 -0.064021	 -0.011666
 -0.032897	  0.042872	 -0.007905	  0.084674	 -0.023107	 -0.023781	 -0.087693	 -0.067091	 -0.043562	 -0.017463	 -0.074829	 -0.083709	  0.004230
  0.008630	  0.062102	  0.009795	  0.046265	 -0.043283	 -0.016850	 -0.087740	 -0.049740	 -0.041500	  0.018272	 -0.062779	 -0.066510	 -0.015678
  0.004776	  0.048373	  0.059094	  0.018976	 -0.048747	 -0.045159	 -0.105237	 -0.067115	 -0.061086	  0.014158	 -0.061175	 -0.070884	  0.022351
 -0.009153	  0.000906	  0.081198	  0.030162	 -0.027748	 -0.051675	 -0.124939	 -0.069000	 -0.043681	 -0.006984	 -0.061766	 -0.073207	  0.017718
 -0.031684	  0.009181	  0.077002	  0.004571	 -0.013418	 -0.073363	 -0.156541	 -0.077782	 -0.040249	 -0.017862	 -0.067681	 -0.049982	  0.032536
 -0.036959	  0.044671	  0.051013	 -0.010865	 -0.004263	 -0.132874	 -0.175836	 -0.088557	 -0.043893	 -0.032860	 -0.075093	 -0.042283	  0.077516
 -0.038302	  0.052765	  0.062804	 -0.028246	  0.005189	 -0.183829	 -0.170547	 -0.097775	 -0.060070	 -0.005711	 -0.062000	 -0.029249	  0.081535
 -0.004902	  0.022030	  0.064711	  0.008721	  0.005520	 -0.186469	 -0.142727	 -0.094219	 -0.059295	  0.042661	 -0.042665	  0.017250	  0.083143
  0.019406	 -0.003711	  0.037637	  0.003828	  0.007767	 -0.159613	 -0.126285	 -0.102797	 -0.029825	  0.046675	 -0.051679	  0.044359	  0.076631
 -0.011729	 -0.014883	  0.042253	 -0.025911	 -0.004796	 -0.135472	 -0.124398	 -0.090582	 -0.035255	  0.049064	 -0.048839	  0.047375	  0.088627
 -0.008278	 -0.018840	  0.038705	 -0.016955	 -0.010219	 -0.116215	 -0.118191	 -0.080060	 -0.039512	  0.066341	 -0.031786	  0.041568	  0.108450
  0.001596	 -0.010807	 -0.022005	 -0.023784	 -0.033870	 -0.089620	 -0.132798	 -0.055499	 -0.018213	  0.071030	 -0.036029	  0.089070	  0.120892
  0.000548	 -0.016221	 -0.002635	 -0.032639	 -0.048682	 -0.104807	 -0.118605	 -0.050879	 -0.025281	  0.076507	 -0.009945	  0.128502	  0.124351
  0.027882	 -0.017288	  0.010176	 -0.020947	 -0.052902	 -0.125530	 -0.105368	 -0.026002	 -0.042922	  0.099712	  0.010201	  0.123821	  0.126531
  0.018625	 -0.009996	  0.009200	  0.023461	 -0.050283	 -0.108706	 -0.082015	 -0.015250	 -0.005396	  0.117681	  0.026306	  0.162811	  0.141475
 -0.015355	  0.017365	  0.039212	  0.080417	  0.117783	  0.036501	  0.005912	  0.042593	 -0.029408	  0.020537	  0.071166	 -0.001606	 -0.014108
 -0.022748	  0.021894	  0.037230	  0.077304	  0.098622	 -0.000191	 -0.003217	  0.035002	 -0.039853	 -0.003529	  0.089087	 -0.001849	  0.010091
 -0.033526	  0.014434	  0.017699	  0.081036	  0.041583	  0.016982	 -0.012686	  0.059358	 -0.038895	 -0.008919	  0.051481	 -0.014828	  0.030961
 -0.020773	 -0.007370	 -0.018154	  0.067847	  0.016993	  0.037783	 -0.031051	  0.069787	 -0.051514	  0.018876	  0.034851	 -0.002071	  0.036795
 -0.008145	 -0.024712	 -0.009255	  0.018185	  0.036205	  0.017972	 -0.022614	  0.064207	 -0.034407	  0.007773	  0.023658	 -0.005925	  0.063882
 -0.015090	 -0.014959	 -0.031872	  0.006524	  0.016696	 -0.009625	 -0.044947	  0.033189	 -0.010047	 -0.009231	 -0.000397	 -0.002598	  0.067043
  0.009143	 -0.017937	 -0.052323	  0.032145	  0.002495	 -0.012151	 -0.051291	  0.000815	 -0.002407	 -0.001085	 -0.028166	  0.010473	  0.029741
  0.025470	 -0.047226	 -0.025610	  0.025409	 -0.007816	 -0.023864	 -0.065240	 -0.018276	 -0.013706	  0.029127	 -0.042635	 -0.001635	  0.021523
  0.022126	 -0.040107	 -0.011675	  0.014496	 -0.017211	  0.012463	 -0.069725	 -0.035787	 -0.009636	  0.002708	 -0.045614	  0.013152	 -0.013587
 -0.015764	 -0.034467	  0.024455	  0.007983	  0.016000	  0.020548	 -0.047606	 -0.028637	 -0.004888	  0.023603	 -0.046280	  0.022112	 -0.013050
 -0.004603	 -0.005786	  0.025236	 -0.027932	  0.003319	  0.006012	 -0.008353	  0.016544	  0.013137	  0.026879	 -0.058989	  0.014975	 -0.031082
  0.015092	  0.005664	 -0.008151	 -0.023544	  0.002336	 -0.013013	  0.007536	 -0.014287	  0.026388	 -0.008931	 -0.043650	 -0.016223	 -0.053451
  0.004059	  0.023980	  0.008022	 -0.064642	 -0.001536	 -0.021496	 -0.008475	 -0.014804	 -0.000382	 -0.033756	  0.006065	 -0.014099	 -0.058047
 -0.030707	  0.032888	  0.026757	 -0.059852	 -0.021768	 -0.022173	 -0.007225	 -0.019667	 -0.007988	 -0.056822	 -0.013283	  0.019340	 -0.043167
 -0.007379	  0.017469	  0.026823	 -0.067200	 -0.063803	 -0.008774	  0.009902	 -0.022876	 -0.008565	  0.001216	 -0.028941	  0.022666	 -0.011932
  0.004677	 -0.003512	 -0.022499	 -0.048177	 -0.072272	 -0.003992	  0.052899	 -0.042181	 -0.016436	  0.010875	  0.014146	 -0.026832	  0.004840
  0.018402	  0.009065	 -0.011117	 -0.036002	 -0.054731	  0.006478	  0.063847	 -0.041537	  0.021288	  0.003524	  0.004090	 -0.021946	 -0.002654
  0.033758	  0.043575	  0.004941	 -0.053117	 -0.043860	  0.000636	  0.066837	 -0.038642	  0.030133	 -0.007804	 -0.010929	 -0.002415	 -0.017219
  0.037021	  0.020151	  0.004803	 -0.030927	 -0.034459	 -0.013655	  0.079064	 -0.013778	  0.082195	  0.001940	  0.006323	  0.016926	 -0.006521
  0.004340	 -0.010409	 -0.024521	  0.000047	 -0.034577	 -0.026441	  0.086434	 -0.031023	  0.094994	 -0.016980	  0.018017	 -0.007614	 -0.000058
 -0.004910	  0.027146	 -0.051829	 -0.022400	 -0.062444	 -0.053982	  0.063615	 -0.021192	  0.110197	 -0.002932	 -0.009533	 -0.032950	 -0.036873
  0.004078	  0.040086	 -0.067470	 -0.045769	 -0.076496	 -0.072865	  0.053302	 -0.011884	  0.138670	  0.012360	 -0.034720	 -0.058753	 -0.020632
 -0.023560	  0.024105	 -0.057606	 -0.029199	 -0.084637	 -0.060183	  0.038561	 -0.031730	  0.118718	 -0.024868	 -0.059564	 -0.052250	 -0.012104
 -0.034809	  0.025094	 -0.036999	 -0.051576	 -0.094164	 -0.092647	  0.022971	 -0.020884	  0.142910	 -0.031432	 -0.053076	 -0.012299	  0.019721
 -0.056164	  0.041000	 -0.022960	 -0.073373	 -0.099193	 -0.079857	  0.005414	 -0.033865	  0.141666	 -0.036004	 -0.008018	  0.021084	  0.028146
 -0.067304	  0.099386	 -0.042168	 -0.098552	 -0.091924	 -0.046715	  0.004051	 -0.020918	  0.175784	 -0.047174	  0.010345	  0.027924	 -0.024682
 -0.093682	  0.103999	 -0.061025	 -0.108447	 -0.103224	 -0.055487	 -0.006864	  0.001517	  0.148614	 -0.015584	 -0.012352	  0.020863	 -0.030157
 -0.084966	  0.070777	 -0.051696	 -0.093939	 -0.103107	 -0.053774	  0.002996	 -0.016566	  0.142642	  0.011005	 -0.001346	 -0.003922	 -0.005575
 -0.071337	  0.057362	 -0.032467	 -0.053289	 -0.085116	 -0.045819	 -0.013317	 -0.047655	  0.165223	  0.003919	  0.001485	  0.009659	 -0.011852
 -0.008259	  0.080712	 -0.010051	 -0.041736	 -0.085465	 -0.095836	 -0.028672	 -0.051170	  0.169699	 -0.032888	  0.013122	  0.015853	 -0.008886
 -0.021539	  0.076201	 -0.005566	 -0.048095	 -0.071383	 -0.116857	 -0.021370	 -0.061510	  0.187408	 -0.012385	  0.014119	  0.015470	  0.015902
 -0.056483	  0.050744	  0.027176	 -0.023670	 -0.058595	 -0.119071	  0.005008	 -0.078734	  0.211955	 -0.029965	  0.006020	  0.072033	  0.012727
 -0.075588	  0.038930	  0.030288	  0.026437	 -0.077820	 -0.124650	  0.015311	 -0.092964	  0.219790	 -0.056218	  0.000271	  0.094909	  0.017814
 -0.091146	  0.022958	  0.040408	  0.005466	 -0.092023	 -0.094807	 -0.011936	 -0.065986	  0.211530	 -0.051559	 -0.000185	  0.079731	  0.035156
 -0.099585	  0.010359	  0.034924	 -0.014848	 -0.126116	 -0.086829	  0.002708	 -0.069927	  0.194209	 -0.054878	 -0.008421	  0.089553	  0.064139
 -0.107796	  0.008281	  0.049101	 -0.039493	 -0.106779	 -0.078835	  0.010975	 -0.077919	  0.165775	 -0.087866	 -0.012783	  0.064384	  0.073227
 -0.095869	 -0.010153	  0.099218	 -0.053394	 -0.095823	 -0.054449	 -0.012436	 -0.104967	  0.137033	 -0.083867	 -0.029929	  0.020854	  0.076879
 -0.069751	 -0.061462	  0.097732	 -0.057801	 -0.077153	 -0.038372	  0.048351	 -0.097379	  0.130189	 -0.075509	 -0.037614	  0.007614	  0.059862
 -0.097212	 -0.061381	  0.084528	 -0.067656	 -0.083982	 -0.025699	  0.051336	 -0.113917	  0.146262	 -0.092024	 -0.042623	 -0.026887	  0.033780
 -0.101368	 -0.057774	  0.061848	 -0.090974	 -0.066185	 -0.025410	  0.064919	 -0.101492	  0.156271	 -0.068254	 -0.039387	 -0.010075	  0.016032
 -0.087296	 -0.046471	  0.061746	 -0.109370	 -0.072375	 -0.048507	  0.072935	 -0.102845	  0.129019	 -0.070427	 -0.018484	  0.018011	  0.010965
 -0.090543	 -0.058440	  0.064234	 -0.101061	 -0.070820	  0.004251	  0.059641	 -0.066389	  0.107940	 -0.065910	 -0.011964	  0.031233	 -0.004594
 -0.084987	 -0.067358	  0.065302	 -0.075602	 -0.069680	  0.057331	  0.044933	 -0.022247	  0.154441	 -0.076317	 -0.014591	  0.035485	 -0.041752
 -0.096248	 -0.092939	  0.058279	 -0.069010	 -0.077506	  0.080309	  0.031627	 -0.001843	  0.166957	 -0.059287	 -0.021879	  0.042191	 -0.021966
 -0.102786	 -0.072007	  0.065587	 -0.027871	 -0.057834	  0.087997	  0.029288	 -0.015359	  0.168914	 -0.060367	 -0.007298	  0.025595	 -0.023963
 -0.060537	 -0.040826	  0.068679	  0.002145	 -0.037756	  0.081405	  0.004202	 -0.083303	  0.148462	 -0.034611	 -0.021727	  0.001366	 -0.031441
 -0.032665	 -0.044013	  0.079859	  0.016052	 -0.022766	  0.069179	  0.012681	 -0.098804	  0.140898	 -0.053600	 -0.008850	 -0.001656	 -0.051145
 -0.058917	 -0.011438	  0.071333	  0.019509	 -0.038729	  0.054589	  0.014450	 -0.087351	  0.140151	 -0.072061	 -0.013285	 -0.017082	 -0.059747
 -0.092512	 -0.015609	  0.111877	  0.019037	 -0.011859	  0.086337	  0.009566	 -0.051842	  0.157542	 -0.064460	 -0.003984	 -0.052525	 -0.017914
 -0.111802	 -0.052031	  0.126455	  0.023043	  0.015839	  0.092917	  0.029154	 -0.031717	  0.150853	 -0.120407	  0.003777	 -0.067804	 -0.012711
 -0.107572	 -0.092497	  0.106705	  0.031172	  0.031245	  0.122940	  0.038856	 -0.038733	  0.176298	 -0.109992	 -0.021360	 -0.085442	  0.023364
 -0.078413	 -0.109371	  0.116514	  0.055809	  0.031625	  0.162007	  0.028982	 -0.031380	  0.185416	 -0.079103	 -0.026693	 -0.052816	  0.040816
 -0.075867	 -0.068340	  0.089159	  0.056416	  0.033871	  0.183113	  0.048056	 -0.028366	  0.134111	 -0.086524	 -0.022506	 -0.040341	  0.037911
 -0.049136	 -0.119282	  0.076919	  0.069364	  0.042511	  0.224257	  0.031202	 -0.039914	  0.128335	 -0.066909	 -0.025311	 -0.044643	  0.020575
 -0.010752	 -0.137796	  0.098245	  0.072552	  0.097749	  0.259520	  0.016696	 -0.039433	  0.132350	 -0.052486	 -0.021505	 -0.025448	  0.031592
 -0.023257	 -0.148599	  0.102978	  0.097949	  0.127351	  0.248989	  0.042338	 -0.069144	  0.162487	 -0.035722	 -0.023124	 -0.012346	  0.063344
 -0.037266	 -0.139345	  0.075432	  0.122397	  0.154639	  0.253170	  0.056902	 -0.073768	  0.162450	 -0.038068	 -0.020510	 -0.004273	  0.063391
 -0.023001	 -0.110035	  0.089602	  0.119412	  0.147991	  0.236191	  0.074557	 -0.081483	  0.152689	 -0.046328	 -0.015361	 -0.007965	  0.042670
 -0.025323	 -0.086242	  0.093785	  0.121739	  0.131781	  0.195546	  0.088249	 -0.086985	  0.143219	 -0.015154	 -0.030443	 -0.014866	  0.042429
 -0.011603	 -0.067172	  0.055047	  0.119815	  0.141384	  0.188042	  0.125362	 -0.059201	  0.150576	  0.001761	 -0.029726	 -0.007575	  0.026960
 -0.024625	 -0.070291	  0.057539	  0.138447	  0.160672	  0.188892	  0.133995	 -0.100356	  0.151464	 -0.001585	 -0.032737	 -0.001027	  0.004832
 -0.017954	 -0.075500	  0.067793	  0.171127	  0.165918	  0.149150	  0.116881	 -0.121167	  0.177455	 -0.003224	 -0.034516	 -0.021377	  0.016084
  0.016400	 -0.074803	  0.049808	  0.167651	  0.158064	  0.141455	  0.117076	 -0.120169	  0.175106	 -0.013815	 -0.006317	 -0.020900	  0.007627
  0.030496	 -0.099892	  0.031224	  0.159920	  0.145643	  0.165866	  0.121297	 -0.130018	  0.124438	 -0.005602	 -0.022052	 -0.016123	  0.012651
 -0.008972	 -0.110588	  0.035672	  0.203704	  0.169929	  0.182638	  0.122308	 -0.118238	  0.089541	 -0.033108	 -0.063026	  0.008865	  0.004516
 -0.016445	 -0.119162	  0.057459	  0.198000	  0.138475	  0.209980	  0.139185	 -0.087687	  0.095816	 -0.054037	 -0.040375	  0.013772	  0.008943
  0.035233	 -0.124548	  0.088067	  0.201640	  0.131121	  0.208576	  0.136243	 -0.093957	  0.118815	 -0.049745	 -0.025837	  0.015646	  0.014294
  0.009483	 -0.099765	  0.089215	  0.194894	  0.110547	  0.176399	  0.117846	 -0.102088	  0.113504	 -0.032880	 -0.032227	  0.001287	  0.021503
 -0.014685	 -0.101101	  0.078236	  0.156337	  0.102759	  0.182847	  0.084727	 -0.099227	  0.100881	 -0.033788	 -0.064583	 -0.047850	  0.021903
  0.005757	 -0.096800	  0.072320	  0.166620	  0.143862	  0.184314	  0.093470	 -0.067026	  0.096504	 -0.000862	 -0.073827	 -0.059640	  0.019820
  0.001030	 -0.082714	  0.063406	  0.192747	  0.145857	  0.185939	  0.099565	 -0.067960	  0.063448	  0.029611	 -0.067494	 -0.044166	 -0.013374
 -0.024007	 -0.071290	  0.056898	  0.164664	  0.121539	  0.183906	  0.087866	 -0.047590	  0.082042	  0.033587	 -0.059779	 -0.022200	 -0.032934
 -0.051715	 -0.081252	  0.022521	  0.155407	  0.109778	  0.185099	  0.110973	 -0.016343	  0.099330	  0.017734	 -0.052402	 -0.017087	 -0.032184
 -0.046855	 -0.112287	  0.006745	  0.160099	  0.133920	  0.179713	  0.110106	 -0.011333	  0.121135	  0.008579	 -0.045239	 -0.034996	 -0.033786
 -0.004819	 -0.123997	  0.010261	  0.127987	  0.164974	  0.162157	  0.092907	 -0.027513	  0.126793	  0.002807	 -0.026731	 -0.034502	 -0.026738
  0.005492	 -0.147937	  0.026946	  0.115931	  0.149802	  0.179780	  0.085019	 -0.047249	  0.129939	 -0.003202	  0.003727	 -0.014240	 -0.008765
  0.026747	 -0.159701	  0.046571	  0.111844	  0.135142	  0.172995	  0.088327	 -0.070315	  0.156970	  0.013313	 -0.007033	 -0.027143	 -0.014708
  0.060104	 -0.161999	  0.006787	  0.127820	  0.126502	  0.178923	  0.072092	 -0.072344	  0.201727	  0.031337	 -0.019672	 -0.046226	  0.009195
  0.019318	 -0.137746	 -0.028237	  0.150069	  0.103772	  0.202643	  0.073518	 -0.060995	  0.245744	  0.037711	 -0.022300	 -0.061594	  0.004408
  0.024041	 -0.134750	 -0.022667	  0.136266	  0.125532	  0.167715	  0.063090	 -0.079096	  0.215650	  0.041236	 -0.007189	 -0.075871	  0.010299
  0.048874	 -0.157203	 -0.029748	  0.144222	  0.103361	  0.179255	  0.054247	 -0.068648	  0.167013	  0.031610	  0.018048	 -0.081649	 -0.010287
  0.073502	 -0.161210	 -0.001905	  0.155798	  0.104286	  0.174334	  0.037344	 -0.066483	  0.185479	  0.028090	  0.048639	 -0.065167	  0.001340
  0.058897	 -0.155743	  0.025055	  0.139729	  0.097957	  0.170185	  0.031180	 -0.049865	  0.211071	  0.036937	  0.005399	 -0.027556	  0.034620
  0.042810	 -0.146312	 -0.003083	  0.126930	  0.098442	  0.131011	  0.051972	 -0.027177	  0.197460	  0.023354	 -0.031304	 -0.045260	 -0.003224
  0.061305	 -0.152944	  0.017888	  0.100370	  0.108772	  0.099337	  0.068977	 -0.030127	  0.148095	  0.012990	 -0.034812	 -0.072940	  0.002514
  0.072144	 -0.148320	  0.033508	  0.071131	  0.105824	  0.079449	  0.069107	 -0.059264	  0.135223	  0.003905	 -0.033368	 -0.041342	  0.024261
  0.081591	 -0.150723	  0.023116	  0.033005	  0.102627	  0.059605	  0.033855	 -0.077188	  0.135509	 -0.014113	 -0.047369	 -0.038371	  0.049592
  0.059242	 -0.103287	  0.040093	  0.023787	  0.122710	  0.105571	 -0.000868	 -0.052651	  0.102885	  0.011536	 -0.028044	 -0.028732	  0.026482
  0.053576	 -0.082986	  0.036864	  0.010157	  0.100229	  0.091121	  0.026631	 -0.038033	  0.114855	 -0.000445	 -0.037194	 -0.033472	  0.020463
  0.077679	 -0.074618	  0.072247	  0.025146	  0.112498	  0.082410	  0.071278	 -0.049251	  0.108457	 -0.014363	 -0.029097	 -0.047734	  0.029793
  0.095375	 -0.083393	  0.111832	  0.043013	  0.116121	  0.094890	  0.075487	 -0.055815	  0.087912	 -0.028601	 -0.034685	 -0.040992	  0.046900
  0.091564	 -0.071222	  0.088293	  0.012307	  0.105570	  0.095526	  0.050049	 -0.079303	  0.080173	 -0.000635	  0.001842	 -0.055968	  0.064446
  0.073226	 -0.089771	  0.084714	 -0.034818	  0.087680	  0.099010	  0.043811	 -0.081089	  0.109862	  0.021024	 -0.011393	 -0.043871	  0.087534
  0.088516	 -0.106346	  0.079405	 -0.029804	  0.090886	  0.074026	  0.073510	 -0.066258	  0.119973	  0.026621	 -0.066405	 -0.060983	  0.102439
  0.125045	 -0.110354	  0.088928	 -0.022933	  0.050107	  0.037039	  0.082953	 -0.080120	  0.110621	  0.023043	 -0.049730	 -0.071787	  0.129084
  0.124015	 -0.115814	  0.098484	 -0.029337	  0.025349	  0.064360	  0.077440	 -0.081010	  0.084235	  0.033851	 -0.038795	 -0.065064	  0.088352
  0.132733	 -0.131411	  0.097938	 -0.012603	  0.045002	  0.094559	  0.106427	 -0.059076	  0.078169	  0.018683	 -0.030294	 -0.058948	  0.051567
  0.097436	 -0.132407	  0.117137	  0.038403	  0.054928	  0.122669	  0.115157	 -0.039678	  0.091487	  0.025799	 -0.014972	 -0.024269	  0.048404
  0.080459	 -0.113370	  0.114505	  0.076498	  0.064668	  0.149001	  0.090668	 -0.023804	  0.115813	  0.023514	  0.030697	 -0.039031	  0.029887
  0.078124	 -0.087000	  0.117646	  0.067298	  0.053767	  0.145697	  0.089298	  0.025706	  0.135738	  0.005536	  0.031986	 -0.045365	  0.033757
  0.076830	 -0.108730	  0.148196	  0.064702	  0.046613	  0.172439	  0.096384	  0.009425	  0.150755	  0.028588	 -0.006856	 -0.057594	  0.044538
  0.049216	 -0.122871	  0.144679	  0.097669	  0.076085	  0.211871	  0.124578	 -0.017618	  0.164354	  0.014044	 -0.002234	 -0.052149	  0.057888
  0.020116	 -0.103884	  0.109062	  0.112436	  0.095883	  0.194366	  0.091673	 -0.012380	  0.140877	 -0.014449	  0.003160	 -0.065761	  0.053632
 -0.010533	 -0.074713	  0.110477	  0.105703	  0.109185	  0.156722	  0.090286	 -0.053276	  0.114360	  0.016989	  0.036548	 -0.073443	  0.088684
 -0.009874	 -0.057830	  0.116276	  0.089142	  0.131886	  0.160283	  0.101295	 -0.028769	  0.115103	  0.020655	  0.024264	 -0.058158	  0.081690
 -0.016388	 -0.046038	  0.133388	  0.084924	  0.138272	  0.159847	  0.104406	 -0.015550	  0.062083	  0.025075	  0.015607	 -0.066267	  0.055945
  0.033119	 -0.039937	  0.114731	  0.095190	  0.145221	  0.127952	  0.090812	 -0.018722	  0.021346	  0.019924	 -0.017819	 -0.050085	  0.057962
  0.041940	 -0.026324	  0.089367	  0.088905	  0.124377	  0.107075	  0.095847	 -0.012408	  0.042147	  0.003003	 -0.023662	 -0.038641	  0.066418
  0.016497	 -0.030548	  0.094174	  0.085490	  0.143407	  0.116829	  0.101931	 -0.015719	  0.035532	 -0.002759	 -0.030613	  0.006478	  0.058241
  0.009652	 -0.004323	  0.124123	  0.050434	  0.122944	  0.143966	  0.108244	 -0.011838	  0.039249	  0.013478	 -0.052667	  0.019689	  0.054713
  0.027000	  0.019329	  0.130098	  0.026325	  0.091998	  0.160727	  0.111534	  0.012146	  0.024120	  0.031245	 -0.060782	  0.014415	  0.077280
  0.017076	  0.022541	  0.136068	  0.040989	  0.074171	  0.161241	  0.113810	  0.061132	  0.011318	  0.011829	 -0.038024	  0.034702	  0.073247
 -0.011001	  0.022229	  0.149938	  0.015435	  0.083342	  0.166720	  0.124469	  0.084820	  0.030268	  0.008857	 -0.030785	  0.056871	  0.058090
 -0.003824	  0.007932	  0.135219	  0.007750	  0.091935	  0.161072	  0.107673	  0.073560	  0.040713	 -0.019415	 -0.021675	  0.067157	  0.081232
  0.024692	  0.016205	  0.122823	  0.037145	  0.084334	  0.168086	  0.103843	  0.038462	  0.039245	 -0.041124	 -0.013488	  0.046650	  0.069389
  0.039227	 -0.004079	  0.122189	  0.024014	  0.074977	  0.146567	  0.115729	  0.008481	  0.055561	 -0.048520	 -0.032121	  0.039370	  0.065521
  0.039762	  0.019381	  0.141174	  0.042388	  0.102803	  0.159859	  0.112482	  0.014119	  0.036058	 -0.052466	 -0.057287	  0.035068	  0.021904
  0.029949	  0.051128	  0.145664	  0.072420	  0.081241	  0.167710	  0.093269	  0.038872	  0.069464	 -0.023739	 -0.077632	  0.011319	  0.041668
  0.002678	  0.069593	  0.129614	  0.088843	  0.057411	  0.151598	  0.073855	  0.081410	  0.104754	 -0.008628	 -0.055753	 -0.008921	  0.051846
 -0.000540	  0.072756	  0.135809	  0.078207	  0.063990	  0.174730	  0.068857	  0.076087	  0.090935	 -0.024626	 -0.059816	 -0.022652	  0.042224
 -0.005476	  0.082739	  0.143202	  0.065703	  0.050326	  0.223713	  0.053005	  0.070087	  0.087369	 -0.023240	 -0.065446	 -0.034635	  0.039846
 -0.017787	  0.074140	  0.144150	  0.058946	  0.040544	  0.222816	  0.071376	  0.102997	  0.110581	  0.001159	 -0.058240	 -0.013530	  0.025288
 -0.018694	  0.058481	  0.112005	  0.055058	  0.069313	  0.207401	  0.077095	  0.112728	  0.093857	 -0.007448	 -0.047940	 -0.015877	  0.012397
 -0.023972	  0.073504	  0.085710	  0.062002	  0.056105	  0.163923	  0.084956	  0.098050	  0.104940	 -0.004019	 -0.022869	 -0.019569	  0.033567
 -0.039678	  0.088617	  0.103464	  0.065782	  0.070719	  0.169070	  0.080818	  0.091063	  0.069631	 -0.009705	 -0.008183	  0.000917	  0.045115
 -0.038466	  0.072696	  0.092497	  0.103096	  0.123196	  0.192950	  0.064929	  0.081274	  0.040834	 -0.027154	 -0.011895	  0.002486	  0.039924
 -0.046191	  0.060389	  0.082090	  0.116559	  0.108874	  0.193655	  0.078862	  0.057625	  0.039338	 -0.020251	 -0.027142	 -0.014826	  0.052131
 -0.037192	  0.054793	  0.080553	  0.092077	  0.100194	  0.195520	  0.067163	  0.056552	  0.056093	 -0.003251	 -0.045675	 -0.006637	  0.064807
 -0.058196	  0.069900	  0.089941	  0.067929	  0.098963	  0.181634	  0.022584	  0.057961	  0.076593	 -0.028567	 -0.044022	 -0.018649	  0.087977
 -0.073707	  0.077384	  0.101724	  0.068207	  0.094272	  0.139675	  0.062006	  0.093513	  0.078373	 -0.023743	 -0.022271	 -0.010950	  0.071138
 -0.097765	  0.083683	  0.114115	  0.074027	  0.093804	  0.126067	  0.059974	  0.098440	  0.100439	 -0.008442	  0.003905	  0.018917	  0.062947
 -0.127882	  0.062329	  0.105719	  0.064678	  0.121205	  0.129651	  0.071572	  0.040965	  0.091952	  0.007231	  0.034222	 -0.010219	  0.086143
 -0.112969	  0.063134	  0.089926	  0.083991	  0.120516	  0.114361	  0.069796	  0.065781	  0.030121	 -0.004611	  0.023836	 -0.021944	  0.076527
 -0.124952	  0.073489	  0.077437	  0.109045	  0.092408	  0.111908	  0.033393	  0.081647	 -0.044169	 -0.017051	 -0.015174	 -0.017294	  0.056678
 -0.162275	  0.069861	  0.060051	  0.121341	  0.086443	  0.131808	  0.015012	  0.110497	 -0.049088	 -0.002046	  0.006006	 -0.035904	  0.059474
 -0.180939	  0.096531	  0.068852	  0.088610	  0.089189	  0.109415	 -0.001931	  0.136534	 -0.032349	  0.038500	  0.023028	 -0.024941	  0.052208
 -0.160001	  0.081838	  0.056849	  0.099748	  0.102729	  0.082286	 -0.026143	  0.091358	 -0.029631	  0.059079	 -0.028418	  0.025555	  0.055334
 -0.163670	  0.086214	  0.032790	  0.120606	  0.073765	  0.082805	 -0.014078	  0.046911	  0.013679	  0.029647	 -0.085547	  0.026233	  0.061684
 -0.156952	  0.114167	  0.056110	  0.070781	  0.088860	  0.104497	 -0.036898	  0.060947	  0.032542	 -0.004574	 -0.083275	 -0.003372	  0.076532
 -0.130389	  0.133077	  0.083843	  0.011117	  0.123865	  0.087920	 -0.009389	  0.116145	  0.021867	 -0.026317	 -0.064302	 -0.018616	  0.088956
 -0.152359	  0.134707	  0.114398	 -0.003702	  0.137628	  0.083296	 -0.017833	  0.101306	  0.009345	 -0.034300	 -0.050700	 -0.008756	  0.082441
 -0.169997	  0.129018	  0.110865	  0.010765	  0.131972	  0.103410	 -0.027462	  0.087732	  0.009223	 -0.040665	 -0.019698	 -0.008656	  0.067018
 -0.160823	  0.143325	  0.096655	  0.046235	  0.096014	  0.110741	 -0.009803	  0.100508	 -0.014907	 -0.028465	 -0.030748	  0.011945	  0.065964
 -0.138084	  0.156065	  0.069768	  0.072349	  0.060399	  0.101566	 -0.013804	  0.106428	 -0.050455	 -0.032180	 -0.039693	  0.024143	  0.043712
 -0.129630	  0.130941	  0.035286	  0.085850	  0.046292	  0.080294	 -0.018358	  0.092707	 -0.059498	 -0.043311	 -0.038624	 -0.003114	  0.038819
 -0.182957	  0.122004	  0.057503	  0.102247	  0.065007	  0.058161	 -0.021765	  0.050664	 -0.023690	 -0.027999	 -0.021707	  0.015012	  0.048496
 -0.185358	  0.098418	  0.075137	  0.108615	  0.116071	  0.044296	 -0.018748	  0.041149	 -0.001183	 -0.060760	 -0.041149	  0.005611	  0.052202
 -0.183004	  0.099953	  0.052498	  0.121258	  0.103527	  0.077567	 -0.024777	  0.028914	 -0.028206	 -0.059832	 -0.012759	 -0.032950	  0.056502
 -0.174462	  0.114642	  0.008384	  0.091113	  0.083625	  0.103531	  0.005837	  0.017904	 -0.035016	 -0.033750	  0.029549	 -0.031843	  0.079626
 -0.128512	  0.066024	 -0.026363	  0.055491	  0.086653	  0.111430	 -0.008940	  0.018810	 -0.028225	  0.008468	  0.001715	 -0.035737	  0.072921
 -0.095481	  0.038713	 -0.009156	  0.038395	  0.094929	  0.116220	  0.002988	  0.015183	  0.010019	 -0.011178	  0.003194	 -0.053225	  0.064785
 -0.139855	  0.033474	  0.027683	  0.044758	  0.075173	  0.139635	  0.024897	  0.005456	  0.019510	 -0.013773	 -0.000596	 -0.035215	  0.055225
 -0.143539	  0.049996	  0.029902	  0.061503	  0.036925	  0.144405	  0.027568	  0.034699	 -0.044387	  0.020887	 -0.018875	 -0.014054	  0.055381
 -0.107217	  0.054041	  0.037456	  0.056597	  0.023527	  0.165204	  0.075625	  0.049100	 -0.047229	  0.017450	  0.005386	 -0.038576	  0.063179
 -0.097768	  0.015458	  0.040078	  0.069708	  0.010403	  0.134067	  0.107407	  0.021176	 -0.039158	  0.027693	  0.014428	 -0.066793	  0.086877
 -0.066125	  0.009329	  0.029845	  0.052753	  0.018462	  0.054307	  0.086056	 -0.022002	 -0.050193	  0.010210	  0.012902	 -0.070113	  0.068364
 -0.051495	  0.005471	  0.027336	  0.061543	  0.041506	  0.030475	  0.026494	 -0.035584	 -0.035555	  0.012963	  0.020048	 -0.071790	  0.046863
 -0.055948	 -0.008873	  0.025901	  0.073675	  0.028503	  0.050602	  0.002588	 -0.048299	 -0.014579	  0.034926	  0.007246	 -0.067102	  0.040352
 -0.060081	 -0.013678	  0.049504	  0.069283	 -0.008151	  0.013337	 -0.018107	 -0.047925	 -0.007846	 -0.037166	  0.002368	 -0.064292	  0.018198
 -0.059161	 -0.021798	  0.014497	  0.062030	 -0.042222	  0.012563	  0.001954	 -0.058044	  0.013890	 -0.024599	 -0.026393	 -0.078599	  0.022757
 -0.065215	 -0.031784	  0.021562	  0.047742	 -0.066617	  0.031137	  0.002231	 -0.078744	  0.015689	 -0.004981	 -0.008569	 -0.063363	  0.020567
 -0.064067	 -0.015773	  0.043531	  0.047411	 -0.053375	  0.026710	  0.002598	 -0.086382	  0.010676	  0.032670	  0.002416	 -0.031273	  0.002612
 -0.062350	 -0.003932	  0.038260	  0.029490	 -0.038293	  0.032794	  0.007810	 -0.104822	 -0.009756	  0.043924	  0.015147	 -0.020298	  0.002344
 -0.046450	 -0.007002	  0.032873	  0.034957	 -0.086669	  0.010698	  0.000074	 -0.111217	  0.006587	  0.003024	  0.038124	 -0.039871	  0.046699
 -0.062761	 -0.020812	  0.050394	  0.020333	 -0.084129	 -0.001122	 -0.014204	 -0.118475	  0.001595	 -0.028599	  0.008258	 -0.004309	  0.042437
 -0.072533	 -0.041543	  0.068756	  0.008565	 -0.057621	  0.013870	 -0.022526	 -0.106335	  0.008170	 -0.018037	 -0.023060	 -0.011618	  0.042192
 -0.044066	 -0.068454	  0.048367	  0.002927	 -0.055610	  0.005145	 -0.019466	 -0.115165	 -0.032170	 -0.002722	 -0.031120	 -0.030193	  0.040798
 -0.053145	 -0.091459	  0.062456	  0.028006	 -0.042569	 -0.020507	 -0.038530	 -0.088570	 -0.036325	  0.001174	 -0.003366	 -0.035137	  0.042305
 -0.095549	 -0.100002	  0.046947	  0.072319	 -0.024489	 -0.016977	 -0.058541	 -0.068435	 -0.007006	  0.002458	  0.003024	 -0.025258	  0.037264
 -0.090584	 -0.103836	  0.062202	  0.025213	 -0.047774	 -0.001547	 -0.040140	 -0.075308	 -0.006644	 -0.002897	 -0.001950	 -0.030810	  0.031679
 -0.056210	 -0.099768	  0.046709	  0.011822	 -0.062703	  0.019288	 -0.004229	 -0.064473	  0.012233	  0.002979	 -0.017282	 -0.044318	  0.028900
 -0.045452	 -0.107621	  0.061858	  0.012832	 -0.039072	  0.032154	 -0.003704	 -0.039489	  0.007407	  0.023559	 -0.015569	 -0.075038	  0.059761
 -0.057098	 -0.116015	  0.061891	 -0.003050	 -0.053428	  0.033705	  0.001516	 -0.026562	  0.012573	  0.003472	 -0.009513	 -0.078171	  0.060582
 -0.036474	 -0.148307	  0.042526	 -0.016816	 -0.073272	  0.052022	  0.001509	 -0.032798	  0.001588	  0.031979	 -0.013952	 -0.077996	  0.055516
 -0.013054	 -0.172110	  0.068508	 -0.029014	 -0.104301	  0.035075	 -0.026503	 -0.022652	 -0.010980	  0.034500	 -0.010586	 -0.085738	  0.073081
 -0.040874	 -0.146727	  0.114042	 -0.044005	 -0.117285	  0.037773	 -0.028593	 -0.054781	  0.000162	  0.044276	 -0.018819	 -0.054861	  0.058568
 -0.077624	 -0.090358	  0.134610	 -0.052036	 -0.107438	  0.034230	 -0.022287	 -0.095911	  0.039684	  0.033473	 -0.024774	 -0.046483	  0.022375
 -0.058134	 -0.084814	  0.124902	 -0.028517	 -0.103796	  0.041567	  0.001342	 -0.081149	  0.069461	  0.037826	 -0.017025	 -0.040837	  0.005507
 -0.071035	 -0.080766	  0.076524	 -0.031522	 -0.087638	  0.071457	  0.012084	 -0.128231	  0.088064	  0.039063	 -0.018853	 -0.002019	 -0.021907
 -0.031297	 -0.083330	  0.065625	 -0.053317	 -0.069866	  0.051338	 -0.005505	 -0.128268	  0.102957	  0.027180	  0.005863	 -0.016880	  0.007033
 -0.003727	 -0.093237	  0.061716	 -0.018362	 -0.087010	  0.060040	 -0.033598	 -0.123165	  0.122216	  0.034856	  0.014955	 -0.013809	  0.035331
 -0.038290	 -0.083147	  0.028413	  0.045682	 -0.106621	  0.085211	 -0.034012	 -0.106500	  0.150978	  0.034496	 -0.003031	  0.006862	  0.031300
 -0.068673	 -0.072906	  0.045947	  0.055899	 -0.105316	  0.092825	 -0.019312	 -0.131925	  0.161186	  0.033978	 -0.023169	 -0.034936	  0.000995
 -0.087289	 -0.082349	  0.036940	  0.021959	 -0.078255	  0.083892	 -0.047924	 -0.118829	  0.160733	  0.028708	 -0.046809	 -0.064078	  0.009592
 -0.056234	 -0.089840	  0.049427	  0.011118	 -0.054821	  0.072627	 -0.078195	 -0.111938	  0.154232	  0.012499	 -0.041654	 -0.044574	  0.027219
  0.000937	 -0.062837	  0.075823	  0.003402	 -0.030804	  0.060038	 -0.067465	 -0.100803	  0.188738	  0.056628	 -0.009049	 -0.013315	  0.024543
  0.012452	 -0.074712	  0.104694	  0.018642	 -0.023795	  0.048219	 -0.044230	 -0.100853	  0.176437	  0.041738	 -0.028778	 -0.034636	  0.069284
  0.036755	 -0.093573	  0.118785	  0.054364	 -0.003321	  0.061890	 -0.036202	 -0.105581	  0.192488	  0.024521	 -0.030433	 -0.054614	  0.068955
  0.016451	 -0.053280	  0.116762	  0.041964	  0.009832	  0.021151	 -0.052984	 -0.104045	  0.229074	  0.035194	 -0.062070	 -0.071303	  0.048504
  0.026938	 -0.062538	  0.126393	  0.042353	  0.032247	  0.017468	 -0.022226	 -0.066432	  0.242741	  0.018487	 -0.080909	 -0.077233	  0.022568
  0.066606	 -0.083432	  0.091195	  0.002485	  0.060410	  0.023514	  0.008598	 -0.073994	  0.222195	  0.013388	 -0.051793	 -0.096708	  0.037954
  0.065334	 -0.084396	  0.122771	  0.022701	  0.029430	  0.032997	  0.008590	 -0.122348	  0.225859	 -0.001212	 -0.028813	 -0.056837	  0.061589
  0.047919	 -0.044320	  0.134601	  0.057451	  0.005848	  0.015139	  0.000782	 -0.115909	  0.222406	  0.009545	  0.006483	 -0.012094	  0.042109
  0.040175	 -0.014088	  0.115911	  0.042281	 -0.031410	  0.024876	  0.042147	 -0.135696	  0.230112	  0.020416	  0.010848	 -0.002162	  0.049125
  0.011113	 -0.002810	  0.125446	  0.018118	 -0.059519	  0.006529	  0.035938	 -0.118471	  0.219385	 -0.019944	  0.007567	  0.009518	  0.077646
  0.023059	 -0.024064	  0.114326	  0.030881	 -0.043312	  0.000550	  0.020571	 -0.124127	  0.216673	 -0.058771	 -0.010978	  0.014074	  0.042379
  0.004027	 -0.033133	  0.121830	  0.021054	 -0.027053	  0.043055	 -0.004187	 -0.129382	  0.227991	 -0.041695	 -0.031873	  0.030381	  0.007236
 -0.004600	 -0.030676	  0.117480	  0.007137	 -0.016853	  0.078599	 -0.010066	 -0.098990	  0.193406	 -0.038892	 -0.050964	  0.032201	  0.039005
 -0.012840	 -0.037410	  0.135707	  0.036780	  0.002641	  0.081364	  0.028596	 -0.063979	  0.200521	 -0.034724	 -0.063458	  0.004141	  0.052389
 -0.023330	 -0.052022	  0.169074	  0.040529	  0.022104	  0.095091	  0.053662	 -0.049799	  0.215469	 -0.022624	 -0.040637	  0.008147	  0.029161
 -0.017611	 -0.013722	  0.164741	  0.056979	  0.021305	  0.125584	  0.073033	 -0.068001	  0.220647	 -0.009981	 -0.023189	 -0.002507	 -0.012802
 -0.017350	  0.004371	  0.177862	  0.080844	  0.031941	  0.133083	  0.069269	 -0.116198	  0.221021	 -0.016061	 -0.023484	 -0.022416	  0.005685
 -0.001425	  0.010252	  0.155714	  0.103976	  0.024471	  0.131941	  0.093773	 -0.124618	  0.236370	 -0.020104	 -0.037744	 -0.023301	  0.004877
  0.003126	  0.024521	  0.130283	  0.113131	  0.014481	  0.114548	  0.084825	 -0.151146	  0.237115	 -0.052009	 -0.053499	 -0.012970	  0.037451
  0.029356	  0.018427	  0.123644	  0.124435	  0.013326	  0.137861	  0.065018	 -0.137274	  0.214762	 -0.052048	 -0.023613	  0.009824	  0.048596
  0.040704	  0.015691	  0.168027	  0.142861	  0.007459	  0.136360	  0.091426	 -0.116488	  0.200421	 -0.019176	  0.008225	 -0.006059	  0.038796
  0.021138	  0.007206	  0.178795	  0.156847	  0.020250	  0.156361	  0.085983	 -0.122853	  0.195582	  0.011823	 -0.009041	  0.010360	  0.058475
  0.003462	 -0.008231	  0.170770	  0.156518	  0.030515	  0.164274	  0.062079	 -0.112698	  0.191627	  0.021445	 -0.028575	  0.014988	  0.058125
 -0.006582	 -0.003663	  0.192120	  0.153832	  0.075038	  0.166223	  0.039112	 -0.083583	  0.173078	  0.040482	 -0.038358	 -0.000894	  0.070480
 -0.019590	 -0.010628	  0.192061	  0.120075	  0.088659	  0.185855	  0.050916	 -0.072495	  0.168683	  0.041798	 -0.035222	  0.048886	  0.091153
  0.000014	 -0.009449	  0.193349	  0.123220	  0.092851	  0.188267	  0.046593	 -0.080185	  0.179276	  0.008708	 -0.026780	  0.081691	  0.109860
 -0.013304	 -0.043704	  0.205991	  0.152449	  0.113042	  0.198013	  0.066749	 -0.088239	  0.179583	 -0.007746	 -0.032251	  0.072610	  0.129927
