# Supplementary material for: A fluorescent photoimmunoconjugate for imaging of cholesteatoma
Source: Sci Rep. 2022 Nov 19;12:19905. doi: 10.1038/s41598-022-22072-9 (PMC9675863; doi:10.1038/s41598-022-22072-9)
Supplement: Supplementary file 2 — Supplementary Information 2. [file 41598_2022_22072_MOESM2_ESM.zip › Data/ABR-70-5]

:RUN-5	LEVEL SWEEP	TEMP:NaN	6/13/2018	3:48 PM	NaNHR:
:SW EAR: R	SW FREQ: 22.65	# AVERAGES: 512	REP RATE (/sec): 40	DRIVER: RS Tweeter	SAMPLE (�sec): 40	
:NOTES-
:CHAMBER-CH4B-PXI
:CFTS Version: V2.7.2 (R850)
:LEVELS:20;25;30;35;40;45;50;55;60;65;70;75;80;
:DATA
  0.007193	 -0.009169	  0.101728	 -0.011964	  0.035382	  0.019744	 -0.000048	  0.061185	 -0.004518	 -0.041754	 -0.030174	 -0.017489	 -0.137585
  0.013871	 -0.017544	  0.117502	  0.005034	  0.020083	 -0.008137	  0.030002	  0.080286	  0.008039	 -0.062894	 -0.047955	 -0.008842	 -0.136512
  0.007078	 -0.014569	  0.079143	  0.019165	  0.022415	 -0.019178	  0.022489	  0.083609	  0.017878	 -0.071978	 -0.034101	 -0.010032	 -0.110731
 -0.002003	 -0.027317	  0.045764	  0.009957	  0.058258	 -0.006884	  0.007656	  0.064908	 -0.025666	 -0.055298	 -0.022062	 -0.023600	 -0.079826
  0.000378	  0.000532	  0.020416	  0.011864	  0.054208	 -0.001888	 -0.005483	  0.045617	 -0.027328	 -0.018601	 -0.002375	 -0.053898	 -0.076152
  0.004634	 -0.000214	 -0.010497	  0.003549	  0.063370	 -0.008502	 -0.002576	  0.038230	 -0.013290	  0.002779	  0.006182	 -0.059362	 -0.050431
  0.000425	  0.010702	 -0.001823	  0.008697	  0.065743	 -0.035870	  0.003146	  0.009994	 -0.028490	  0.011081	  0.008630	 -0.040093	 -0.003234
 -0.000112	  0.023147	 -0.004824	  0.027035	  0.048627	 -0.008921	  0.007502	 -0.027244	 -0.054309	  0.009755	  0.023326	 -0.022029	 -0.004917
 -0.022950	  0.010370	 -0.032038	  0.029289	  0.016590	  0.034592	 -0.029976	 -0.024543	 -0.044968	 -0.002512	  0.022819	 -0.044633	 -0.054808
 -0.046093	  0.014334	 -0.036327	 -0.004935	 -0.013764	  0.030476	  0.000330	 -0.013346	 -0.016375	 -0.023403	 -0.006784	 -0.061302	 -0.068653
 -0.041317	  0.017817	 -0.024673	 -0.016189	 -0.031419	  0.053006	  0.011103	 -0.047655	 -0.006214	 -0.047607	 -0.027119	 -0.056510	 -0.053017
 -0.027747	  0.052165	 -0.055902	 -0.013549	  0.003333	  0.032837	  0.004849	 -0.010748	 -0.007411	 -0.060149	  0.007723	 -0.035226	 -0.043269
  0.019991	  0.015118	 -0.033771	 -0.002304	 -0.017911	  0.008175	  0.002554	 -0.019363	 -0.012465	 -0.021394	  0.001725	 -0.030141	 -0.053489
  0.032452	 -0.022422	  0.004365	  0.007563	 -0.027075	  0.021850	 -0.000694	 -0.030432	 -0.003833	 -0.027860	 -0.040807	 -0.039243	 -0.036243
  0.028138	 -0.025542	 -0.029062	 -0.001862	 -0.016911	  0.008163	  0.004883	 -0.018839	 -0.001633	 -0.035164	 -0.037088	 -0.008942	 -0.003327
  0.018744	 -0.027897	 -0.037257	  0.001646	 -0.065637	 -0.041701	 -0.004014	 -0.023991	  0.003309	 -0.004660	 -0.055178	  0.024265	  0.053484
 -0.001992	 -0.016674	 -0.063244	 -0.014451	 -0.076200	 -0.034710	 -0.006312	 -0.039979	  0.034584	  0.030204	 -0.027457	  0.045984	  0.106765
  0.002523	 -0.007377	 -0.048167	 -0.039865	 -0.071153	 -0.028687	 -0.007094	 -0.032561	  0.065671	  0.116889	  0.024628	  0.078580	  0.197980
  0.015343	  0.015950	  0.014158	 -0.024758	 -0.046614	 -0.009835	 -0.025571	 -0.041886	  0.058863	  0.146342	  0.090880	  0.135499	  0.262640
 -0.008555	  0.008591	 -0.005492	  0.006076	 -0.021324	 -0.004532	 -0.012746	 -0.053241	  0.058156	  0.156223	  0.145186	  0.227013	  0.291326
  0.003255	  0.030340	 -0.016276	  0.013174	 -0.024336	  0.011412	  0.002865	 -0.026570	  0.080926	  0.178467	  0.184222	  0.248771	  0.305800
  0.015285	  0.059647	 -0.027112	  0.009790	 -0.026147	  0.026655	  0.046576	  0.042256	  0.091364	  0.192337	  0.202436	  0.253402	  0.310151
 -0.005995	  0.073506	 -0.018997	 -0.027141	 -0.024396	  0.065011	  0.043650	  0.091835	  0.130707	  0.207695	  0.196391	  0.275194	  0.347385
 -0.024228	  0.054734	 -0.010870	 -0.038099	 -0.011048	  0.096596	  0.070426	  0.127470	  0.144373	  0.212497	  0.211399	  0.254908	  0.353204
 -0.050705	  0.025758	 -0.007327	 -0.042794	  0.012026	  0.089185	  0.073833	  0.170207	  0.165704	  0.192553	  0.204640	  0.236456	  0.339589
 -0.047509	  0.004187	  0.012481	 -0.066537	  0.010571	  0.077400	  0.085969	  0.115007	  0.143080	  0.144579	  0.166691	  0.231271	  0.336532
 -0.043677	  0.010483	  0.010638	 -0.060722	  0.006045	  0.074452	  0.088458	  0.075342	  0.114616	  0.152718	  0.162805	  0.249821	  0.393396
 -0.062906	  0.021628	 -0.010832	 -0.026807	  0.003158	  0.072870	  0.046678	  0.044700	  0.092858	  0.126627	  0.207201	  0.311446	  0.476867
 -0.071365	  0.011747	 -0.042178	 -0.018142	  0.021386	  0.074992	  0.032571	  0.041970	  0.055816	  0.142596	  0.260503	  0.377273	  0.578533
 -0.066296	  0.013522	 -0.026415	 -0.007546	  0.022326	  0.100053	  0.050105	  0.058474	  0.116708	  0.202144	  0.312247	  0.496431	  0.666447
 -0.059352	  0.003867	 -0.038009	  0.008987	  0.052179	  0.091606	  0.063788	  0.096404	  0.180954	  0.266652	  0.398721	  0.600667	  0.714667
 -0.025229	  0.012411	 -0.023331	  0.003811	  0.036575	  0.093719	  0.072144	  0.143484	  0.229821	  0.364495	  0.499373	  0.650034	  0.791139
 -0.035521	  0.019480	 -0.013535	  0.018346	  0.021141	  0.101280	  0.098223	  0.193566	  0.301942	  0.425980	  0.556352	  0.711914	  0.830186
 -0.037105	  0.028441	 -0.005102	  0.014195	  0.008274	  0.091813	  0.123542	  0.248503	  0.382343	  0.476716	  0.587649	  0.733004	  0.852510
 -0.015061	  0.036516	 -0.019801	  0.008521	 -0.000958	  0.131429	  0.147486	  0.291032	  0.438628	  0.496585	  0.634980	  0.675618	  0.786259
  0.021715	  0.034186	 -0.030206	  0.047419	  0.016362	  0.186476	  0.185373	  0.314925	  0.414122	  0.471152	  0.619568	  0.609264	  0.669866
  0.044345	  0.051427	 -0.021277	  0.072008	  0.025429	  0.222699	  0.209967	  0.272632	  0.389847	  0.417034	  0.507191	  0.504538	  0.541084
  0.039363	  0.066464	 -0.023562	  0.083136	  0.000865	  0.287687	  0.193569	  0.254319	  0.341420	  0.347336	  0.405843	  0.377579	  0.370571
  0.039717	  0.069817	  0.003264	  0.094366	  0.025715	  0.310060	  0.187487	  0.218259	  0.283327	  0.259837	  0.285626	  0.226957	  0.231207
  0.004937	  0.079165	  0.007522	  0.097984	  0.040939	  0.298369	  0.179742	  0.159947	  0.220830	  0.137777	  0.179814	  0.054442	  0.097962
 -0.013158	  0.102596	 -0.013739	  0.089145	  0.064498	  0.280212	  0.163222	  0.106414	  0.134014	  0.024679	  0.073657	 -0.094799	 -0.023343
 -0.014707	  0.083437	  0.000005	  0.095725	  0.073286	  0.249604	  0.124868	  0.049432	  0.040358	 -0.083654	 -0.010876	 -0.168706	 -0.156754
 -0.010026	  0.075271	  0.005194	  0.098220	  0.063187	  0.200557	  0.063687	 -0.030627	 -0.020825	 -0.141948	 -0.122238	 -0.258542	 -0.270153
 -0.019220	  0.089296	  0.029907	  0.111912	  0.048282	  0.130586	 -0.031929	 -0.114950	 -0.072582	 -0.207563	 -0.213188	 -0.349540	 -0.352444
 -0.041161	  0.113073	  0.017834	  0.119742	  0.001836	  0.091740	 -0.093228	 -0.176989	 -0.100550	 -0.279055	 -0.242423	 -0.434082	 -0.411526
 -0.077628	  0.104932	  0.000783	  0.112586	 -0.019405	  0.067877	 -0.148661	 -0.244555	 -0.151164	 -0.327153	 -0.282648	 -0.476545	 -0.492811
 -0.079178	  0.109041	  0.019831	  0.147364	 -0.080417	  0.023316	 -0.190652	 -0.290486	 -0.203510	 -0.353347	 -0.354185	 -0.478598	 -0.570823
 -0.026876	  0.129053	  0.015375	  0.120294	 -0.164377	 -0.006050	 -0.258680	 -0.315121	 -0.254875	 -0.372894	 -0.382156	 -0.500209	 -0.581879
 -0.014171	  0.147621	 -0.006035	  0.078164	 -0.207003	 -0.022593	 -0.255488	 -0.311437	 -0.251335	 -0.377417	 -0.347967	 -0.524974	 -0.565161
 -0.013584	  0.151307	 -0.029316	  0.043908	 -0.204698	 -0.104854	 -0.282645	 -0.309273	 -0.221806	 -0.376270	 -0.330366	 -0.510415	 -0.522881
 -0.014771	  0.140788	 -0.014164	  0.017325	 -0.187165	 -0.148597	 -0.292744	 -0.300932	 -0.192487	 -0.343020	 -0.291153	 -0.439049	 -0.388584
 -0.043943	  0.129717	 -0.052330	  0.001501	 -0.166158	 -0.139347	 -0.249262	 -0.300973	 -0.159313	 -0.293577	 -0.224276	 -0.348686	 -0.235707
 -0.065236	  0.121691	 -0.062736	  0.019988	 -0.195653	 -0.119317	 -0.238941	 -0.285260	 -0.103613	 -0.267278	 -0.097428	 -0.163551	 -0.049974
 -0.048863	  0.149834	 -0.071975	 -0.021532	 -0.223487	 -0.099161	 -0.206175	 -0.223525	 -0.056128	 -0.165543	  0.044051	  0.032708	  0.168408
 -0.066904	  0.177578	 -0.086070	 -0.068253	 -0.243890	 -0.097459	 -0.157153	 -0.167668	  0.020507	  0.007611	  0.206711	  0.222469	  0.363343
 -0.071327	  0.178343	 -0.088866	 -0.093679	 -0.246166	 -0.061468	 -0.128216	 -0.121635	  0.089673	  0.175929	  0.353203	  0.385508	  0.545583
 -0.083317	  0.164515	 -0.076082	 -0.084178	 -0.242832	 -0.000140	 -0.072123	 -0.019918	  0.190108	  0.310401	  0.487653	  0.526869	  0.582566
 -0.096555	  0.143371	 -0.092236	 -0.096178	 -0.219783	  0.015403	  0.010094	  0.064020	  0.285583	  0.391354	  0.578753	  0.554140	  0.554461
 -0.110574	  0.112448	 -0.109507	 -0.100181	 -0.180401	  0.036593	  0.087426	  0.126771	  0.330489	  0.448016	  0.602534	  0.518137	  0.501387
 -0.103646	  0.090144	 -0.111390	 -0.067551	 -0.115303	  0.101863	  0.137475	  0.206726	  0.368231	  0.483516	  0.554720	  0.428406	  0.408762
 -0.113852	  0.082632	 -0.091874	 -0.067391	 -0.074211	  0.137686	  0.187239	  0.254047	  0.403439	  0.430107	  0.470275	  0.304255	  0.301724
 -0.120184	  0.081428	 -0.078088	 -0.055173	 -0.039433	  0.180056	  0.235089	  0.244660	  0.376521	  0.321210	  0.359933	  0.205465	  0.209128
 -0.108501	  0.075453	 -0.051705	 -0.022538	  0.022030	  0.226620	  0.226145	  0.249619	  0.305511	  0.204525	  0.265148	  0.110529	  0.082444
 -0.092201	  0.078579	 -0.066124	  0.014219	  0.085413	  0.256169	  0.219061	  0.187564	  0.260449	  0.128966	  0.168430	  0.039490	 -0.019662
 -0.072541	  0.064527	 -0.067621	  0.061698	  0.112274	  0.247579	  0.157521	  0.116399	  0.234311	  0.058640	  0.065384	 -0.029296	 -0.069551
 -0.099704	  0.085044	 -0.063140	  0.093596	  0.121004	  0.216737	  0.077974	  0.078455	  0.136054	  0.006901	 -0.009484	 -0.102433	 -0.104616
 -0.099177	  0.112561	 -0.046616	  0.106947	  0.117360	  0.187004	  0.014621	  0.023467	  0.066512	 -0.059346	 -0.037961	 -0.144073	 -0.118369
 -0.107034	  0.145047	 -0.058653	  0.145380	  0.110466	  0.141937	 -0.046365	 -0.049721	  0.006691	 -0.117444	 -0.064388	 -0.212756	 -0.158246
 -0.107471	  0.159215	 -0.054387	  0.155457	  0.086749	  0.102872	 -0.097145	 -0.078971	 -0.055194	 -0.176932	 -0.059914	 -0.294496	 -0.235640
 -0.127269	  0.136375	 -0.016054	  0.149488	  0.080684	  0.068178	 -0.119087	 -0.120146	 -0.084017	 -0.202560	 -0.082493	 -0.347999	 -0.295595
 -0.134033	  0.139048	 -0.014564	  0.165147	  0.076372	  0.051382	 -0.142284	 -0.160058	 -0.108994	 -0.204890	 -0.115077	 -0.403714	 -0.320797
 -0.130735	  0.146947	  0.013609	  0.191755	  0.061205	  0.016185	 -0.160081	 -0.186335	 -0.137531	 -0.217962	 -0.146901	 -0.357349	 -0.281919
 -0.135649	  0.145250	  0.012096	  0.174546	  0.018658	 -0.003682	 -0.189512	 -0.210061	 -0.169757	 -0.192456	 -0.179855	 -0.333456	 -0.224803
 -0.129429	  0.120291	 -0.015570	  0.113965	  0.024011	 -0.036441	 -0.191351	 -0.187044	 -0.160312	 -0.215078	 -0.171249	 -0.316364	 -0.144343
 -0.093821	  0.115872	  0.023260	  0.073935	  0.000711	 -0.087502	 -0.211718	 -0.163239	 -0.177801	 -0.198630	 -0.129724	 -0.263547	 -0.107918
 -0.087620	  0.140085	  0.027195	  0.045242	 -0.016569	 -0.105823	 -0.201193	 -0.167830	 -0.183831	 -0.175275	 -0.082835	 -0.206830	 -0.072546
 -0.120046	  0.137840	  0.026487	  0.056276	 -0.045593	 -0.130058	 -0.215256	 -0.169784	 -0.149136	 -0.157998	 -0.056794	 -0.142355	 -0.045860
 -0.125588	  0.124414	  0.000265	  0.061804	 -0.076687	 -0.122611	 -0.211983	 -0.151125	 -0.145590	 -0.088167	  0.006561	 -0.108829	 -0.019829
 -0.124965	  0.155785	 -0.008425	  0.051319	 -0.086326	 -0.122482	 -0.203760	 -0.121201	 -0.147530	 -0.039362	  0.072055	 -0.085649	  0.029155
 -0.100506	  0.141017	  0.022535	  0.027311	 -0.092228	 -0.088958	 -0.184750	 -0.074010	 -0.084352	 -0.021613	  0.113595	 -0.075639	  0.047608
 -0.098187	  0.110139	  0.052189	  0.010302	 -0.110146	 -0.073122	 -0.165594	 -0.054294	 -0.046872	 -0.002778	  0.135831	 -0.050267	  0.068709
 -0.089697	  0.121940	  0.057067	  0.017574	 -0.105145	 -0.109502	 -0.168641	 -0.045918	  0.003616	  0.063898	  0.141792	 -0.016432	  0.073779
 -0.063397	  0.124133	  0.011123	  0.033090	 -0.064550	 -0.108326	 -0.138069	 -0.038310	  0.013750	  0.099642	  0.168206	  0.026380	  0.044919
 -0.078374	  0.133946	 -0.039937	  0.037132	 -0.049112	 -0.060061	 -0.146205	  0.000240	  0.040116	  0.082399	  0.145490	 -0.006174	  0.011493
 -0.107271	  0.158235	 -0.033672	  0.041458	 -0.031562	 -0.038867	 -0.122161	  0.026954	  0.036234	  0.077385	  0.180145	 -0.049997	 -0.030575
 -0.094352	  0.126499	 -0.031687	  0.028683	 -0.057455	  0.000780	 -0.073212	  0.020928	  0.022541	  0.015904	  0.193939	 -0.111511	 -0.050420
 -0.077779	  0.141676	 -0.031338	  0.036131	 -0.023768	  0.022456	 -0.050801	  0.017539	  0.075075	  0.015799	  0.154587	 -0.176926	 -0.079607
 -0.057124	  0.127808	 -0.014383	  0.024189	  0.004361	  0.032138	 -0.037943	  0.039480	  0.068036	  0.035166	  0.103261	 -0.180938	 -0.093912
 -0.073828	  0.070561	 -0.009265	 -0.011931	 -0.002945	  0.021209	 -0.032336	  0.039732	  0.033973	  0.019914	  0.063481	 -0.199157	 -0.111086
 -0.058922	  0.066703	  0.004206	 -0.017583	 -0.010050	  0.008268	 -0.056488	  0.029306	 -0.006817	 -0.005887	  0.016824	 -0.193342	 -0.094171
 -0.065904	  0.051646	  0.017078	  0.003971	 -0.019880	  0.018745	 -0.066249	  0.005549	 -0.044025	 -0.043553	 -0.004749	 -0.240683	 -0.052749
 -0.086754	  0.064516	 -0.018030	  0.040723	 -0.020031	 -0.007955	 -0.092100	 -0.010917	 -0.034924	 -0.081331	  0.011795	 -0.249717	 -0.038286
 -0.130525	  0.038659	 -0.025035	  0.056621	  0.002373	 -0.002554	 -0.110340	 -0.028606	 -0.021425	 -0.079456	  0.014188	 -0.248833	 -0.000595
 -0.126987	  0.063953	 -0.036003	  0.064432	 -0.013827	 -0.037387	 -0.138386	 -0.071038	 -0.058113	 -0.082522	  0.007317	 -0.213772	  0.040252
 -0.102066	  0.060515	 -0.051741	  0.030809	 -0.053028	 -0.055115	 -0.152937	 -0.060025	 -0.071243	 -0.083518	  0.013407	 -0.156999	  0.130365
 -0.086932	  0.070266	 -0.064093	  0.020580	 -0.044705	 -0.044870	 -0.162357	 -0.051426	 -0.074539	 -0.037933	  0.055000	 -0.089100	  0.149918
 -0.085542	  0.088737	 -0.076705	  0.028312	 -0.027060	 -0.069021	 -0.158547	 -0.077503	 -0.091919	 -0.022337	  0.080611	 -0.039197	  0.155512
 -0.096631	  0.060195	 -0.100668	  0.064506	 -0.006021	 -0.069872	 -0.135229	 -0.077289	 -0.086572	  0.023194	  0.169851	  0.043643	  0.190784
 -0.085791	  0.051402	 -0.081271	  0.086636	  0.020445	 -0.072847	 -0.096615	 -0.076273	 -0.046272	  0.076711	  0.241896	  0.109635	  0.266091
 -0.080028	  0.039477	 -0.080705	  0.062328	 -0.010075	 -0.048695	 -0.089542	 -0.058514	  0.000062	  0.128371	  0.297996	  0.141286	  0.330341
 -0.081088	  0.039837	 -0.070070	  0.048667	 -0.035367	 -0.023424	 -0.078834	 -0.017888	  0.050418	  0.167834	  0.326278	  0.221058	  0.368263
 -0.085905	  0.032740	 -0.096597	  0.034578	 -0.056292	 -0.055293	 -0.076336	 -0.006860	  0.093138	  0.205482	  0.372393	  0.271383	  0.405778
 -0.055430	  0.019463	 -0.124802	 -0.014838	 -0.046275	 -0.036024	 -0.037832	  0.039641	  0.103069	  0.244093	  0.427782	  0.332618	  0.503989
 -0.031643	  0.013989	 -0.151049	  0.017391	 -0.032542	 -0.013104	 -0.009116	  0.088492	  0.132309	  0.264202	  0.504612	  0.404299	  0.565832
 -0.014277	  0.027542	 -0.156171	  0.047020	 -0.014592	  0.000828	  0.000222	  0.126670	  0.137187	  0.328134	  0.559593	  0.422370	  0.614962
 -0.002799	  0.039526	 -0.161741	  0.081750	  0.004103	  0.019333	  0.031895	  0.160376	  0.203464	  0.387671	  0.591031	  0.434983	  0.665579
 -0.020503	  0.041710	 -0.151087	  0.084828	  0.011966	  0.048896	  0.067655	  0.180805	  0.281942	  0.432532	  0.604599	  0.498090	  0.703804
 -0.031799	  0.044331	 -0.138110	  0.064626	  0.017546	  0.093237	  0.089902	  0.206498	  0.326820	  0.500615	  0.636386	  0.542998	  0.719990
 -0.062941	  0.091602	 -0.117246	  0.053019	 -0.010996	  0.095923	  0.098691	  0.227902	  0.372137	  0.535240	  0.690482	  0.552630	  0.751361
 -0.058287	  0.079348	 -0.087129	  0.080473	 -0.001858	  0.108821	  0.114111	  0.276147	  0.385727	  0.574848	  0.706218	  0.539367	  0.741777
 -0.055418	  0.062080	 -0.103051	  0.094375	  0.059007	  0.141567	  0.134743	  0.329837	  0.392417	  0.593961	  0.729225	  0.559272	  0.706129
 -0.065108	  0.033979	 -0.113275	  0.097075	  0.102847	  0.155686	  0.140085	  0.334761	  0.397693	  0.612448	  0.700129	  0.539831	  0.664117
 -0.046412	  0.013733	 -0.139426	  0.118246	  0.075909	  0.198582	  0.171908	  0.346912	  0.407745	  0.619240	  0.664488	  0.477140	  0.574896
 -0.052013	  0.022151	 -0.146277	  0.109820	  0.073965	  0.224214	  0.209421	  0.378611	  0.423255	  0.570575	  0.644291	  0.432489	  0.485632
 -0.044856	  0.023047	 -0.155436	  0.113669	  0.085667	  0.266995	  0.194117	  0.384043	  0.403296	  0.535120	  0.600451	  0.363981	  0.402140
 -0.047939	  0.018058	 -0.135105	  0.110296	  0.129727	  0.285538	  0.203429	  0.377897	  0.401029	  0.510606	  0.537341	  0.240135	  0.283448
 -0.033942	  0.010672	 -0.131013	  0.127872	  0.140884	  0.253030	  0.206502	  0.370910	  0.369362	  0.451588	  0.443095	  0.177030	  0.166955
 -0.023790	  0.016270	 -0.145650	  0.145786	  0.164859	  0.250128	  0.204054	  0.326398	  0.335101	  0.378844	  0.341768	  0.114847	  0.074176
 -0.041156	  0.032256	 -0.139506	  0.139168	  0.160941	  0.280134	  0.209977	  0.292865	  0.296012	  0.287269	  0.246041	  0.022169	 -0.039544
 -0.031766	  0.021096	 -0.114743	  0.154943	  0.120968	  0.294780	  0.221830	  0.217374	  0.244061	  0.194437	  0.160641	 -0.065368	 -0.099684
 -0.014748	 -0.002393	 -0.075376	  0.167133	  0.143687	  0.277716	  0.229554	  0.122287	  0.156626	  0.103212	  0.074896	 -0.129518	 -0.176546
 -0.002973	 -0.038806	 -0.050446	  0.189085	  0.124914	  0.277419	  0.186995	  0.039019	  0.052499	  0.051253	 -0.003917	 -0.202874	 -0.231754
 -0.008818	 -0.036365	 -0.012705	  0.184081	  0.114304	  0.243105	  0.139048	 -0.027852	 -0.017433	  0.003512	 -0.098456	 -0.260484	 -0.271079
 -0.030790	 -0.032434	 -0.003913	  0.178014	  0.095787	  0.196576	  0.071373	 -0.065934	 -0.082447	 -0.055649	 -0.161097	 -0.320362	 -0.332456
 -0.028297	 -0.010581	 -0.000733	  0.191815	  0.138689	  0.188861	 -0.006305	 -0.094984	 -0.106451	 -0.139460	 -0.200247	 -0.360126	 -0.393249
 -0.006939	 -0.019602	 -0.010355	  0.159461	  0.120512	  0.174111	 -0.025743	 -0.132007	 -0.131492	 -0.182474	 -0.228744	 -0.399696	 -0.411526
 -0.009738	  0.017948	  0.014042	  0.150164	  0.060963	  0.118728	 -0.056276	 -0.160488	 -0.204762	 -0.228614	 -0.242056	 -0.401947	 -0.421368
 -0.001044	  0.038775	  0.056226	  0.178766	  0.054953	  0.069843	 -0.096523	 -0.189280	 -0.255738	 -0.257918	 -0.255749	 -0.407950	 -0.398741
 -0.004752	  0.032105	  0.047852	  0.214588	  0.053101	  0.012913	 -0.133978	 -0.263127	 -0.278376	 -0.274959	 -0.277163	 -0.406943	 -0.363542
 -0.012412	  0.049722	  0.009292	  0.222573	  0.038459	 -0.061091	 -0.200551	 -0.315387	 -0.268181	 -0.282639	 -0.285022	 -0.412275	 -0.350582
 -0.002672	  0.062867	 -0.008879	  0.195862	 -0.023881	 -0.105540	 -0.194320	 -0.320639	 -0.282197	 -0.296928	 -0.294130	 -0.368769	 -0.371924
 -0.003225	  0.034920	 -0.008390	  0.157568	 -0.086698	 -0.169419	 -0.248157	 -0.320150	 -0.288851	 -0.307017	 -0.303962	 -0.337705	 -0.366121
 -0.047685	  0.046803	 -0.011595	  0.120897	 -0.127881	 -0.219691	 -0.311178	 -0.304568	 -0.295267	 -0.284183	 -0.258429	 -0.320868	 -0.337445
 -0.084062	  0.043362	 -0.023820	  0.101190	 -0.157818	 -0.231458	 -0.326030	 -0.301346	 -0.286144	 -0.296427	 -0.200888	 -0.317852	 -0.332690
 -0.103548	  0.037917	 -0.016403	  0.059308	 -0.187849	 -0.246106	 -0.300856	 -0.302982	 -0.285387	 -0.286544	 -0.194716	 -0.314302	 -0.322906
 -0.110748	  0.038932	 -0.011727	  0.039261	 -0.257178	 -0.278911	 -0.276481	 -0.266241	 -0.216307	 -0.295465	 -0.165049	 -0.315594	 -0.344273
 -0.050490	  0.031836	  0.010207	  0.031019	 -0.258844	 -0.284818	 -0.235977	 -0.196382	 -0.168022	 -0.270794	 -0.162370	 -0.330799	 -0.348757
 -0.020330	  0.033413	  0.002071	 -0.008550	 -0.248319	 -0.288741	 -0.183655	 -0.164878	 -0.195860	 -0.243099	 -0.162034	 -0.328104	 -0.367512
 -0.004140	  0.025168	 -0.018115	 -0.015138	 -0.254553	 -0.265893	 -0.176171	 -0.160295	 -0.218801	 -0.246764	 -0.171767	 -0.356043	 -0.377829
  0.001599	  0.026511	 -0.023743	 -0.036421	 -0.225450	 -0.240743	 -0.199171	 -0.166962	 -0.255896	 -0.250528	 -0.199464	 -0.385790	 -0.397159
  0.005720	  0.035783	 -0.009175	 -0.068431	 -0.247453	 -0.197250	 -0.154971	 -0.185729	 -0.262349	 -0.251862	 -0.228883	 -0.410702	 -0.399758
  0.011723	  0.018716	 -0.038275	 -0.089547	 -0.227774	 -0.141552	 -0.141258	 -0.190606	 -0.284615	 -0.234345	 -0.230770	 -0.444700	 -0.404659
 -0.019033	  0.038955	 -0.027181	 -0.083806	 -0.199978	 -0.097426	 -0.148413	 -0.167506	 -0.282771	 -0.235473	 -0.215113	 -0.409496	 -0.433483
 -0.036533	  0.055087	 -0.051707	 -0.068987	 -0.174166	 -0.123935	 -0.156123	 -0.151313	 -0.310579	 -0.269269	 -0.183645	 -0.380697	 -0.426583
 -0.020748	  0.073961	 -0.092644	 -0.042895	 -0.168221	 -0.120994	 -0.147263	 -0.149751	 -0.307701	 -0.238657	 -0.209011	 -0.419165	 -0.476233
 -0.031561	  0.080212	 -0.061808	 -0.025050	 -0.195210	 -0.077448	 -0.105411	 -0.151839	 -0.264534	 -0.193423	 -0.198538	 -0.429074	 -0.499766
 -0.042658	  0.067114	 -0.073385	 -0.043403	 -0.136282	 -0.076950	 -0.101137	 -0.159001	 -0.256101	 -0.168618	 -0.175327	 -0.447432	 -0.525204
 -0.039476	  0.071241	 -0.040577	 -0.006548	 -0.128037	 -0.095523	 -0.086336	 -0.108894	 -0.218210	 -0.166056	 -0.209023	 -0.476009	 -0.569970
 -0.023444	  0.052105	 -0.015863	  0.013545	 -0.106767	 -0.084568	 -0.052059	 -0.062724	 -0.222135	 -0.169931	 -0.241059	 -0.490623	 -0.584787
 -0.016421	  0.061115	 -0.046244	 -0.011281	 -0.086477	 -0.087550	 -0.057087	 -0.050951	 -0.241355	 -0.185584	 -0.253878	 -0.511862	 -0.579425
 -0.036311	  0.056975	 -0.024438	 -0.052114	 -0.082573	 -0.067460	 -0.059462	 -0.078121	 -0.221593	 -0.176562	 -0.265008	 -0.509849	 -0.580370
 -0.055544	  0.050500	 -0.059128	 -0.054240	 -0.092133	 -0.028416	 -0.044197	 -0.066696	 -0.210559	 -0.219733	 -0.252573	 -0.510130	 -0.609654
 -0.031663	  0.013446	 -0.057566	 -0.037794	 -0.072077	  0.019066	 -0.029716	 -0.064812	 -0.189106	 -0.197819	 -0.243952	 -0.511428	 -0.618505
 -0.033549	 -0.003863	 -0.020777	 -0.042405	 -0.069695	  0.022393	  0.015063	 -0.091921	 -0.176497	 -0.224357	 -0.264723	 -0.492554	 -0.599040
 -0.053646	  0.023543	 -0.004380	 -0.016876	 -0.054576	  0.074735	  0.032337	 -0.083787	 -0.163032	 -0.259891	 -0.263020	 -0.457908	 -0.560922
 -0.067826	  0.035603	  0.010661	  0.018770	 -0.014609	  0.089147	  0.048895	 -0.101391	 -0.158130	 -0.251462	 -0.266787	 -0.461488	 -0.515057
 -0.036656	  0.060958	  0.025426	  0.029712	  0.047037	  0.099579	  0.060733	 -0.127994	 -0.157886	 -0.253737	 -0.269236	 -0.448512	 -0.471570
 -0.015721	  0.025897	  0.019614	  0.029749	  0.067672	  0.113187	  0.062829	 -0.130398	 -0.165011	 -0.241323	 -0.275418	 -0.428232	 -0.410728
 -0.005754	  0.037551	  0.020255	  0.048880	  0.054366	  0.137050	  0.048915	 -0.112014	 -0.177042	 -0.245440	 -0.274114	 -0.374072	 -0.328936
 -0.035362	  0.063778	  0.003428	  0.075750	  0.036931	  0.133714	  0.074063	 -0.115166	 -0.183979	 -0.259829	 -0.255984	 -0.365248	 -0.277309
 -0.058847	  0.027320	  0.013509	  0.064873	  0.012238	  0.093205	  0.069330	 -0.115327	 -0.223889	 -0.282371	 -0.232274	 -0.343049	 -0.235080
 -0.059613	  0.050923	  0.022096	  0.070916	  0.056769	  0.045598	 -0.006406	 -0.104355	 -0.248603	 -0.273702	 -0.246624	 -0.329053	 -0.251375
 -0.065752	  0.062723	 -0.005647	  0.105243	  0.043734	  0.036677	 -0.023818	 -0.120599	 -0.273118	 -0.289719	 -0.249333	 -0.327088	 -0.279719
 -0.031323	  0.053946	 -0.003037	  0.078373	  0.006149	  0.054197	 -0.016594	 -0.161523	 -0.253637	 -0.253987	 -0.240217	 -0.316236	 -0.262331
 -0.008909	  0.060553	  0.044255	  0.067589	  0.011864	  0.030926	 -0.050938	 -0.186331	 -0.222971	 -0.244536	 -0.236961	 -0.292629	 -0.233873
 -0.009707	  0.045534	  0.080145	  0.076298	  0.019736	  0.013716	 -0.054355	 -0.180218	 -0.225690	 -0.256416	 -0.218991	 -0.294071	 -0.211426
 -0.013331	  0.046635	  0.105178	  0.090801	 -0.007186	 -0.027970	 -0.050424	 -0.180880	 -0.254985	 -0.228973	 -0.226391	 -0.277906	 -0.202250
 -0.025163	  0.076383	  0.096498	  0.111302	 -0.056635	 -0.055073	 -0.053867	 -0.175604	 -0.252909	 -0.227215	 -0.233860	 -0.227051	 -0.195860
 -0.048805	  0.068641	  0.066743	  0.088043	 -0.048942	 -0.103862	 -0.070893	 -0.172834	 -0.268075	 -0.229423	 -0.189130	 -0.209263	 -0.220995
 -0.057192	  0.054837	  0.049223	  0.075096	 -0.072216	 -0.126539	 -0.112260	 -0.139181	 -0.285495	 -0.220772	 -0.127291	 -0.161262	 -0.194421
 -0.037613	  0.061952	  0.068317	  0.112261	 -0.082933	 -0.135264	 -0.113189	 -0.125782	 -0.264801	 -0.244285	 -0.088621	 -0.124529	 -0.148233
 -0.031571	  0.059113	  0.117822	  0.147380	 -0.090496	 -0.124337	 -0.124208	 -0.117966	 -0.227399	 -0.196012	 -0.023907	 -0.095063	 -0.103656
 -0.027673	  0.079157	  0.091361	  0.114885	 -0.126846	 -0.120264	 -0.102708	 -0.127564	 -0.219436	 -0.144592	  0.011952	 -0.052704	 -0.094048
 -0.031200	  0.084482	  0.068306	  0.083708	 -0.126055	 -0.122996	 -0.118215	 -0.115324	 -0.199528	 -0.113460	  0.032568	 -0.015420	 -0.054805
 -0.021550	  0.057543	  0.069491	  0.044896	 -0.135807	 -0.120579	 -0.124899	 -0.089870	 -0.193830	 -0.094873	  0.053356	  0.032663	 -0.053097
 -0.037876	  0.008406	  0.080790	  0.001089	 -0.108312	 -0.142024	 -0.105190	 -0.062428	 -0.186595	 -0.082353	  0.056431	  0.088101	 -0.027689
 -0.047454	 -0.012774	  0.058995	  0.002139	 -0.118733	 -0.161558	 -0.101771	 -0.037605	 -0.147133	 -0.053083	  0.083609	  0.091528	 -0.005021
 -0.068065	 -0.040228	  0.048780	  0.002453	 -0.146771	 -0.171177	 -0.076357	 -0.028825	 -0.126614	 -0.038989	  0.092548	  0.115294	 -0.018334
 -0.066800	 -0.024814	  0.043767	  0.019599	 -0.161389	 -0.175701	 -0.030140	  0.000386	 -0.093392	 -0.042206	  0.121439	  0.093465	  0.002227
 -0.060116	 -0.009247	  0.032206	  0.010325	 -0.149644	 -0.146086	 -0.049604	 -0.011208	 -0.051389	 -0.032515	  0.135768	  0.073654	  0.011068
 -0.090222	 -0.004501	  0.069056	 -0.007629	 -0.140417	 -0.125802	 -0.084547	 -0.040259	 -0.024051	 -0.030887	  0.141676	  0.040699	  0.026582
 -0.100831	  0.010984	  0.077185	 -0.030732	 -0.140825	 -0.104096	 -0.088426	 -0.038320	 -0.004342	 -0.005027	  0.144061	  0.015632	  0.009262
 -0.063402	  0.026072	  0.048754	 -0.044301	 -0.158418	 -0.096041	 -0.057574	 -0.056338	 -0.016300	 -0.025933	  0.126374	 -0.011871	  0.035311
 -0.077725	  0.013182	  0.056078	 -0.010356	 -0.140960	 -0.093128	 -0.023830	 -0.017936	  0.003216	 -0.048530	  0.101105	 -0.005788	  0.031984
 -0.086542	 -0.017854	  0.068730	  0.043291	 -0.077250	 -0.095267	 -0.011792	 -0.020779	  0.015471	 -0.049735	  0.071528	 -0.021097	  0.046054
 -0.089252	  0.029122	  0.069225	  0.026170	 -0.041742	 -0.096617	  0.009154	 -0.011810	 -0.010651	 -0.065674	  0.064003	 -0.040996	  0.043530
 -0.066526	  0.053762	  0.042856	  0.024185	 -0.042832	 -0.086232	  0.001491	  0.005333	 -0.009940	 -0.080736	  0.015525	  0.005037	  0.021919
 -0.034583	  0.053153	  0.038454	  0.044985	 -0.043651	 -0.027230	 -0.007375	  0.022407	  0.004483	 -0.084907	  0.018736	 -0.003555	  0.033794
 -0.059583	  0.062639	  0.065097	  0.041250	 -0.023196	 -0.021627	 -0.009639	  0.041431	 -0.009400	 -0.126865	  0.004910	 -0.015539	  0.012510
 -0.051736	  0.044691	  0.064631	  0.037799	  0.013275	 -0.021911	  0.008942	  0.022853	 -0.032283	 -0.191873	 -0.028463	 -0.023245	 -0.019528
 -0.042774	  0.062135	  0.079488	  0.026268	  0.006456	 -0.010037	 -0.035197	  0.039420	 -0.030398	 -0.179309	 -0.049305	  0.008127	 -0.035320
 -0.055314	  0.074421	  0.077599	  0.034807	 -0.011377	 -0.016276	 -0.056385	  0.019331	 -0.035518	 -0.181335	 -0.048457	  0.018530	 -0.037011
 -0.048163	  0.078006	  0.097282	  0.024858	  0.001293	 -0.018277	  0.007147	  0.008606	 -0.061248	 -0.160902	 -0.050095	 -0.002905	 -0.018097
 -0.055405	  0.060626	  0.130775	  0.009503	  0.018561	 -0.033954	  0.031978	  0.007473	 -0.081689	 -0.154787	 -0.064654	 -0.020616	 -0.043956
 -0.022737	  0.050408	  0.103690	  0.047704	  0.031966	 -0.011083	 -0.002593	  0.006230	 -0.063623	 -0.186533	 -0.055624	 -0.016463	 -0.075426
 -0.016827	  0.037835	  0.081189	  0.094752	  0.048037	 -0.037565	 -0.050684	 -0.022965	 -0.082456	 -0.246997	 -0.052581	 -0.019187	 -0.085045
 -0.046470	  0.054895	  0.080372	  0.075256	  0.043459	 -0.037542	 -0.061016	 -0.047191	 -0.098972	 -0.274540	 -0.055886	 -0.015138	 -0.105644
 -0.074552	  0.048740	  0.069533	  0.045811	  0.052408	 -0.032961	 -0.087730	 -0.078614	 -0.070607	 -0.273314	 -0.078818	 -0.026793	 -0.113577
 -0.072016	  0.072673	  0.049840	  0.056996	  0.061783	 -0.056331	 -0.126439	 -0.071090	 -0.081374	 -0.282856	 -0.075215	 -0.012273	 -0.081977
 -0.088970	  0.059121	  0.056638	  0.065086	  0.034951	 -0.088588	 -0.128373	 -0.073126	 -0.088103	 -0.286255	 -0.065427	 -0.013726	 -0.076394
 -0.101457	  0.053534	  0.080144	  0.036418	  0.017995	 -0.079073	 -0.140058	 -0.098765	 -0.089021	 -0.285013	 -0.075141	  0.001913	 -0.117074
 -0.090686	  0.078153	  0.070718	 -0.001520	  0.003656	 -0.065664	 -0.162101	 -0.092443	 -0.098651	 -0.232491	 -0.054552	  0.015773	 -0.111397
 -0.059482	  0.083468	  0.025834	 -0.005382	 -0.013695	 -0.117135	 -0.194707	 -0.073419	 -0.093301	 -0.202730	 -0.071112	  0.020469	 -0.082874
 -0.052624	  0.108184	  0.000145	  0.051973	 -0.052495	 -0.123132	 -0.204495	 -0.072774	 -0.081610	 -0.173992	 -0.065779	  0.017395	 -0.098613
 -0.051717	  0.105529	  0.010077	  0.068938	 -0.074923	 -0.104655	 -0.170146	 -0.074465	 -0.083654	 -0.166641	 -0.061639	  0.029818	 -0.060530
 -0.054325	  0.113651	  0.032354	  0.034999	 -0.074760	 -0.090705	 -0.171529	 -0.064202	 -0.057681	 -0.196367	 -0.010156	  0.046922	 -0.034345
 -0.058126	  0.117090	  0.071332	  0.014677	 -0.057796	 -0.104672	 -0.152514	 -0.098636	 -0.052099	 -0.171248	  0.048033	  0.014111	 -0.021319
 -0.029458	  0.109539	  0.077422	  0.005478	 -0.055644	 -0.139162	 -0.096645	 -0.127893	 -0.045429	 -0.141444	  0.061357	  0.018075	 -0.019438
 -0.019023	  0.111344	  0.086374	 -0.032180	 -0.055950	 -0.128340	 -0.104052	 -0.101006	 -0.049379	 -0.120487	  0.046057	  0.046209	 -0.008036
 -0.023941	  0.098015	  0.098647	 -0.069988	 -0.036816	 -0.070481	 -0.144063	 -0.084381	 -0.047872	 -0.107911	  0.045494	  0.062169	 -0.020621
 -0.066441	  0.055516	  0.097572	 -0.059282	 -0.039737	 -0.059196	 -0.132362	 -0.068676	 -0.051762	 -0.092621	  0.070271	  0.048084	 -0.034206
 -0.041136	  0.039933	  0.087229	 -0.046218	 -0.019334	 -0.071967	 -0.125739	 -0.054139	 -0.007084	 -0.089466	  0.068952	  0.095675	 -0.022431
 -0.049400	 -0.012221	  0.017571	 -0.001766	 -0.023648	  0.035461	 -0.000028	  0.036837	  0.003907	  0.016662	 -0.013536	  0.043602	  0.043530
 -0.053752	 -0.013296	  0.016346	 -0.015614	  0.000897	  0.014025	 -0.009983	  0.057233	  0.001459	 -0.028733	  0.003438	  0.040975	  0.047944
 -0.022637	 -0.023386	  0.018082	  0.010648	  0.029576	  0.030511	  0.003997	  0.036206	 -0.016500	 -0.025197	 -0.023017	  0.045823	  0.057353
 -0.019678	 -0.035059	 -0.008553	  0.019340	  0.038364	  0.068303	  0.020023	  0.025977	  0.000077	 -0.023487	 -0.016139	  0.048564	  0.022617
 -0.023535	 -0.012081	 -0.040107	  0.004397	  0.003277	  0.086695	  0.008657	  0.028721	  0.023545	 -0.005192	 -0.012059	  0.019381	  0.011104
  0.011288	 -0.004944	 -0.031084	  0.010771	 -0.007934	  0.043824	  0.018075	  0.022228	  0.054830	  0.002666	  0.008729	  0.037889	  0.016135
  0.018296	 -0.015967	  0.001699	  0.041663	 -0.010448	  0.016569	  0.018952	  0.017448	  0.029939	  0.007927	  0.026748	  0.022367	  0.003762
 -0.018530	 -0.027983	  0.032160	  0.006097	 -0.023305	  0.005735	  0.014295	 -0.000679	  0.025524	 -0.002058	  0.001912	  0.004616	 -0.009704
 -0.024998	 -0.013144	  0.039037	 -0.023052	 -0.019248	  0.028941	  0.025486	 -0.003977	 -0.004065	 -0.006160	  0.002752	 -0.007251	 -0.044274
 -0.012130	  0.020738	  0.028794	 -0.000723	  0.019195	  0.023223	  0.029481	 -0.019881	 -0.026583	 -0.005137	  0.010148	 -0.028978	 -0.047166
 -0.006747	  0.022353	  0.002724	 -0.012272	  0.021024	  0.041274	 -0.015742	  0.015071	  0.002019	  0.011393	 -0.016762	 -0.039261	 -0.004311
  0.038103	  0.015557	 -0.024675	 -0.039205	  0.013554	  0.030708	 -0.007261	  0.025417	  0.005289	  0.024533	 -0.030064	 -0.054452	  0.008853
  0.027552	  0.011066	 -0.000820	 -0.049334	 -0.001424	  0.022172	 -0.022583	  0.008648	  0.005343	 -0.010669	 -0.008916	 -0.031838	  0.002252
  0.012330	  0.006069	  0.013745	 -0.033050	 -0.027478	 -0.029099	 -0.020455	  0.021971	 -0.005676	 -0.001651	  0.013526	 -0.021175	 -0.003229
  0.023514	  0.052388	  0.001987	  0.023289	 -0.017717	 -0.049474	 -0.013910	  0.017509	 -0.026395	  0.011785	 -0.014685	  0.012075	  0.020468
  0.022184	  0.002394	  0.002306	  0.029079	 -0.015097	 -0.061390	  0.007343	 -0.031574	 -0.021984	  0.006420	 -0.015135	  0.015290	 -0.008875
  0.014913	 -0.006013	 -0.024236	  0.001256	  0.018492	 -0.093889	 -0.004095	 -0.033323	 -0.022458	 -0.013387	  0.002835	  0.007879	 -0.034744
  0.039447	  0.011127	 -0.036956	 -0.001194	 -0.003158	 -0.079829	 -0.025452	 -0.047893	 -0.007364	 -0.004307	  0.024883	 -0.023257	 -0.046739
  0.039431	  0.013345	 -0.024342	  0.010370	  0.002762	 -0.062213	 -0.010102	 -0.077343	 -0.010004	  0.020951	  0.022044	 -0.047075	 -0.032332
 -0.015649	  0.009056	  0.016320	  0.019300	  0.002316	 -0.071548	 -0.016697	 -0.098597	 -0.010903	  0.023641	  0.033299	 -0.045175	 -0.002642
 -0.026986	  0.010264	  0.026369	  0.031836	  0.041820	 -0.095563	 -0.068112	 -0.068426	 -0.032295	  0.022529	  0.042119	 -0.036497	  0.006743
 -0.060631	  0.021678	  0.029430	  0.048089	  0.063378	 -0.071819	 -0.056659	 -0.031466	 -0.045965	  0.038286	  0.033147	 -0.034726	 -0.007483
 -0.032433	  0.040015	  0.051918	  0.044364	  0.080343	 -0.064394	 -0.031930	 -0.035948	 -0.006236	  0.009340	  0.051687	 -0.021977	 -0.007045
 -0.001250	  0.076357	  0.068763	  0.055737	  0.054135	 -0.036780	 -0.044867	 -0.068918	 -0.005111	  0.030361	  0.020378	 -0.020614	 -0.006179
 -0.015304	  0.119646	  0.086913	  0.047027	  0.045575	 -0.011922	 -0.051454	 -0.070100	 -0.026872	  0.054051	 -0.032873	 -0.038617	  0.006134
 -0.027746	  0.128146	  0.054104	  0.016316	  0.039582	  0.002248	 -0.049970	 -0.067598	 -0.041569	  0.076979	 -0.036891	 -0.022183	  0.047881
 -0.013235	  0.117116	  0.048474	 -0.024412	  0.016700	 -0.014504	 -0.022668	 -0.051504	 -0.078627	  0.059124	  0.005654	 -0.025055	  0.041818
  0.025351	  0.071369	  0.030184	 -0.022416	  0.003553	 -0.011695	 -0.022679	 -0.045140	 -0.114921	  0.019582	 -0.017982	 -0.031452	  0.005583
  0.040411	  0.071649	 -0.006412	 -0.039632	  0.011584	  0.011875	 -0.008095	 -0.030134	 -0.125746	  0.009625	 -0.036369	 -0.020046	 -0.013237
  0.055720	  0.101075	 -0.001051	 -0.040276	  0.013808	 -0.005072	 -0.041980	 -0.030350	 -0.123330	  0.009482	 -0.028726	 -0.021272	 -0.020657
  0.061586	  0.102669	  0.019799	 -0.022595	  0.022467	 -0.012603	 -0.029858	 -0.047950	 -0.117459	 -0.006950	 -0.012814	 -0.048855	 -0.023523
  0.058850	  0.070412	  0.009424	 -0.023235	  0.030420	 -0.030974	 -0.034227	 -0.054128	 -0.090829	  0.004848	  0.045231	 -0.084586	 -0.048821
  0.022402	  0.077194	  0.022063	 -0.018460	  0.037652	 -0.024742	 -0.021189	 -0.048077	 -0.103855	  0.030133	  0.053129	 -0.070068	 -0.076949
  0.019219	  0.107694	  0.050135	  0.020959	  0.044923	 -0.039994	 -0.045761	 -0.021580	 -0.089145	  0.044154	  0.073063	 -0.063455	 -0.038442
  0.026891	  0.113399	 -0.010776	  0.016352	  0.064572	 -0.017483	 -0.075552	 -0.050909	 -0.082237	  0.058451	  0.037153	 -0.076539	 -0.006834
  0.045390	  0.131235	 -0.011237	  0.036939	  0.076362	 -0.016629	 -0.062478	 -0.080064	 -0.082705	  0.065940	  0.018821	 -0.051830	  0.014739
  0.038009	  0.140913	 -0.007537	  0.022232	  0.088189	 -0.060000	 -0.067113	 -0.091060	 -0.105346	  0.050282	 -0.005482	 -0.042711	  0.015015
  0.038973	  0.111019	 -0.020892	  0.026237	  0.094922	 -0.074221	 -0.060482	 -0.118203	 -0.105702	  0.008309	  0.023091	 -0.072975	  0.064392
  0.032150	  0.105754	 -0.006802	  0.049659	  0.069481	 -0.111360	 -0.056604	 -0.085312	 -0.089522	 -0.014034	  0.003231	 -0.042590	  0.058003
  0.019109	  0.094018	  0.003723	  0.052280	  0.076597	 -0.086963	 -0.063766	 -0.086825	 -0.135142	 -0.039415	 -0.027711	 -0.035571	  0.035344
  0.026674	  0.079320	 -0.020879	  0.050835	  0.095079	 -0.070512	 -0.096318	 -0.085774	 -0.160246	 -0.054657	 -0.012550	 -0.064485	  0.007862
  0.024840	  0.116352	 -0.017655	  0.045192	  0.094049	 -0.009423	 -0.101556	 -0.088216	 -0.153851	 -0.071191	  0.010286	 -0.085560	 -0.029141
  0.038003	  0.125334	  0.007561	  0.052923	  0.062287	  0.010662	 -0.094542	 -0.097557	 -0.150610	 -0.059328	 -0.023146	 -0.063548	 -0.036173
  0.059951	  0.117272	 -0.001688	  0.065048	  0.055604	 -0.035606	 -0.074679	 -0.105387	 -0.129426	 -0.002173	 -0.006335	 -0.066127	 -0.023035
  0.032930	  0.116646	 -0.033755	  0.054755	  0.110057	 -0.064352	 -0.052066	 -0.121348	 -0.141294	 -0.013950	 -0.015790	 -0.048033	 -0.044204
  0.015972	  0.116018	 -0.086811	  0.050091	  0.128529	 -0.069521	 -0.047153	 -0.121571	 -0.133689	 -0.023800	 -0.022167	 -0.076237	  0.008111
  0.001482	  0.115689	 -0.056823	  0.020544	  0.104989	 -0.063416	 -0.052965	 -0.084492	 -0.118460	  0.002776	 -0.010920	 -0.085951	  0.049993
 -0.013051	  0.127898	 -0.038481	  0.039872	  0.080710	 -0.080581	 -0.053277	 -0.058185	 -0.114074	  0.008934	 -0.031653	 -0.058539	  0.071820
 -0.024067	  0.150777	 -0.072142	  0.032319	  0.094020	 -0.058529	 -0.094818	 -0.038489	 -0.098736	 -0.026694	 -0.062157	 -0.037277	  0.126202
 -0.005259	  0.148651	 -0.114746	  0.023476	  0.111560	 -0.029249	 -0.112311	 -0.026541	 -0.088607	 -0.056556	 -0.083119	 -0.034364	  0.139980
  0.028528	  0.114201	 -0.115250	  0.002399	  0.125683	 -0.046535	 -0.096386	 -0.056123	 -0.091986	 -0.052111	 -0.040701	 -0.039983	  0.126043
  0.026015	  0.088094	 -0.104694	 -0.000520	  0.115294	 -0.030053	 -0.121574	 -0.074051	 -0.089173	 -0.062556	 -0.048384	 -0.062320	  0.098605
  0.040239	  0.098015	 -0.103040	  0.024727	  0.108606	 -0.007014	 -0.106809	 -0.096558	 -0.123943	 -0.080277	 -0.048384	 -0.083103	  0.087887
  0.039280	  0.102165	 -0.122271	  0.012114	  0.112222	 -0.011031	 -0.074899	 -0.068237	 -0.097210	 -0.070620	 -0.030701	 -0.071509	  0.063641
  0.026264	  0.129111	 -0.138018	  0.019691	  0.111681	 -0.014248	 -0.080121	 -0.080124	 -0.097474	 -0.063705	 -0.039549	 -0.077119	  0.071717
  0.033306	  0.142537	 -0.132506	 -0.007527	  0.121193	  0.006775	 -0.095050	 -0.081549	 -0.123090	 -0.075775	 -0.027712	 -0.086888	  0.080006
  0.026351	  0.141155	 -0.152031	 -0.000308	  0.076348	  0.021676	 -0.116167	 -0.086688	 -0.111383	 -0.091946	 -0.004885	 -0.098742	  0.042444
  0.039688	  0.157695	 -0.172822	  0.036002	  0.057849	  0.026278	 -0.111412	 -0.105984	 -0.108417	 -0.114621	 -0.024040	 -0.123121	  0.019902
  0.028838	  0.164570	 -0.167458	  0.028857	  0.100324	  0.012673	 -0.085810	 -0.101388	 -0.110482	 -0.085583	 -0.073146	 -0.100271	  0.031297
  0.014734	  0.165596	 -0.143536	  0.018218	  0.116626	 -0.016961	 -0.071355	 -0.122481	 -0.120110	 -0.036714	 -0.092804	 -0.092899	  0.028732
 -0.007984	  0.154003	 -0.143439	  0.018828	  0.096906	 -0.009748	 -0.076223	 -0.101708	 -0.136514	 -0.028015	 -0.071908	 -0.083806	  0.031447
  0.000529	  0.174710	 -0.124750	  0.012364	  0.097029	 -0.011992	 -0.048863	 -0.134204	 -0.149955	 -0.038785	 -0.063228	 -0.081498	  0.001621
  0.046309	  0.177132	 -0.151888	  0.014479	  0.117845	 -0.001419	 -0.025898	 -0.117877	 -0.117757	 -0.061535	 -0.075146	 -0.113619	  0.012112
  0.052257	  0.158110	 -0.203235	  0.005533	  0.106607	  0.013394	 -0.051852	 -0.070606	 -0.090847	 -0.083522	 -0.067361	 -0.122641	  0.045603
  0.066899	  0.152823	 -0.210723	 -0.007980	  0.076231	  0.022688	 -0.080676	 -0.043355	 -0.141385	 -0.085309	 -0.066722	 -0.084002	  0.050028
  0.083181	  0.147357	 -0.199565	 -0.031552	  0.028820	  0.026113	 -0.091950	 -0.059527	 -0.134439	 -0.042055	 -0.078740	 -0.059030	  0.031084
  0.080473	  0.151383	 -0.209362	 -0.021082	  0.059632	  0.052169	 -0.087278	 -0.088396	 -0.144907	 -0.031537	 -0.068419	 -0.043108	  0.019536
  0.058069	  0.186917	 -0.196715	 -0.017103	  0.061823	  0.043362	 -0.077125	 -0.101040	 -0.160823	 -0.054360	 -0.079552	 -0.040971	  0.031941
  0.050088	  0.177539	 -0.176403	 -0.024895	  0.100267	  0.034995	 -0.100143	 -0.110365	 -0.164205	 -0.072873	 -0.106119	 -0.037748	  0.000879
  0.056594	  0.179151	 -0.194277	 -0.026308	  0.110548	  0.032343	 -0.102299	 -0.118713	 -0.219831	 -0.067028	 -0.088565	 -0.018301	  0.002882
  0.032911	  0.173848	 -0.191881	 -0.029237	  0.105437	  0.039951	 -0.077941	 -0.100238	 -0.197426	 -0.026332	 -0.064328	 -0.057191	 -0.047701
  0.024557	  0.159270	 -0.192649	 -0.028152	  0.120061	  0.044559	 -0.033667	 -0.117348	 -0.185215	 -0.021601	 -0.030931	 -0.095472	 -0.063472
  0.032975	  0.155409	 -0.197089	  0.011701	  0.088691	  0.087045	 -0.021272	 -0.106988	 -0.205787	  0.025948	 -0.018275	 -0.081095	 -0.029770
  0.046767	  0.138970	 -0.226137	 -0.000762	  0.092604	  0.094619	 -0.047661	 -0.095137	 -0.207278	  0.049030	 -0.027520	 -0.050876	 -0.030113
  0.044501	  0.160407	 -0.243813	  0.016603	  0.072274	  0.077119	 -0.073491	 -0.104256	 -0.220518	 -0.021615	 -0.026526	 -0.067826	 -0.071666
  0.016841	  0.168547	 -0.266161	  0.003705	  0.090902	  0.062976	 -0.071906	 -0.118454	 -0.207901	 -0.052080	 -0.028296	 -0.071786	 -0.053694
  0.007420	  0.154642	 -0.253368	 -0.024522	  0.113246	  0.057424	 -0.040877	 -0.107404	 -0.209061	 -0.012952	 -0.015993	 -0.058165	 -0.056228
  0.017154	  0.142254	 -0.225221	 -0.042399	  0.089506	  0.028549	 -0.059540	 -0.071458	 -0.186430	 -0.015286	 -0.028113	 -0.051772	 -0.068681
  0.032144	  0.166155	 -0.202225	 -0.042903	  0.083619	  0.038862	 -0.084129	 -0.066358	 -0.203084	 -0.014420	 -0.015544	 -0.064126	 -0.026866
  0.025963	  0.172346	 -0.205439	 -0.026795	  0.072183	  0.078219	 -0.108064	 -0.096050	 -0.195053	 -0.005155	 -0.036051	 -0.074371	 -0.039499
  0.023318	  0.138213	 -0.215084	 -0.033002	  0.083761	  0.089663	 -0.087581	 -0.139461	 -0.181227	  0.005835	 -0.066078	 -0.067915	 -0.038896
  0.004888	  0.131204	 -0.213585	 -0.056030	  0.071055	  0.083785	 -0.085092	 -0.099513	 -0.177159	 -0.018836	 -0.057588	 -0.097794	 -0.047439
 -0.008938	  0.124272	 -0.203107	 -0.029259	  0.087387	  0.069061	 -0.080998	 -0.059577	 -0.155379	 -0.031282	 -0.041852	 -0.141252	 -0.057361
 -0.027754	  0.098507	 -0.184102	 -0.021411	  0.106986	  0.072319	 -0.081038	 -0.043229	 -0.155369	 -0.018136	 -0.079179	 -0.164850	 -0.070818
 -0.009249	  0.095802	 -0.185520	 -0.031367	  0.069210	  0.056744	 -0.081962	 -0.062185	 -0.152160	 -0.025097	 -0.068042	 -0.149626	 -0.070064
  0.003373	  0.084707	 -0.204547	  0.004750	  0.061562	  0.047239	 -0.079831	 -0.076514	 -0.118832	 -0.013520	 -0.076206	 -0.140253	 -0.083140
 -0.031711	  0.087133	 -0.193547	  0.033019	  0.051987	  0.052464	 -0.076289	 -0.073489	 -0.128442	 -0.007353	 -0.077906	 -0.144054	 -0.058326
 -0.059694	  0.103749	 -0.181570	  0.040437	  0.053101	  0.069939	 -0.086589	 -0.068642	 -0.128352	 -0.003546	 -0.026843	 -0.135990	 -0.069432
 -0.019212	  0.103278	 -0.151486	  0.009933	  0.046345	  0.074087	 -0.110341	 -0.086515	 -0.129116	 -0.009028	 -0.007087	 -0.126348	 -0.096047
  0.038841	  0.101100	 -0.136764	 -0.041905	  0.046119	  0.083615	 -0.081742	 -0.096407	 -0.153557	  0.000373	 -0.020443	 -0.103780	 -0.103162
  0.037467	  0.106482	 -0.131349	 -0.054909	  0.056037	  0.080312	 -0.015671	 -0.065881	 -0.161091	 -0.001159	 -0.024596	 -0.090039	 -0.116879
 -0.022978	  0.106009	 -0.134675	 -0.043091	  0.052042	  0.084318	 -0.035111	 -0.069573	 -0.175663	 -0.008476	  0.008127	 -0.098030	 -0.096131
 -0.049346	  0.074645	 -0.154233	 -0.024660	  0.040087	  0.058945	 -0.047841	 -0.067714	 -0.150349	  0.003118	 -0.008738	 -0.113557	 -0.084227
 -0.062458	  0.046108	 -0.166432	 -0.021608	  0.033606	  0.051517	 -0.035407	 -0.047169	 -0.130688	  0.024528	 -0.004877	 -0.106008	 -0.102818
 -0.051415	  0.058965	 -0.144335	 -0.024965	  0.022009	  0.076386	 -0.004676	 -0.032377	 -0.110455	  0.033570	  0.009730	 -0.125253	 -0.089354
 -0.036532	  0.122540	 -0.105139	 -0.011531	  0.041929	  0.075953	  0.015063	 -0.036801	 -0.112958	  0.035080	  0.033261	 -0.117159	 -0.091989
 -0.040757	  0.088042	 -0.076422	 -0.015650	  0.026606	  0.076502	  0.005677	 -0.051653	 -0.145653	  0.024413	  0.014797	 -0.069788	 -0.112454
 -0.026845	  0.063925	 -0.056291	 -0.023420	  0.011291	  0.067669	 -0.030313	 -0.041424	 -0.135858	  0.038843	 -0.012770	 -0.046520	 -0.112678
  0.000882	  0.076428	 -0.037820	 -0.048785	  0.003403	  0.048519	 -0.032247	 -0.056369	 -0.119433	  0.078526	 -0.041278	 -0.034852	 -0.111246
 -0.006624	  0.071853	 -0.041327	 -0.036626	 -0.000259	  0.040223	 -0.009046	 -0.058999	 -0.103071	  0.081250	 -0.042490	 -0.048654	 -0.132031
 -0.028979	  0.058206	 -0.032189	 -0.028117	 -0.017750	  0.038467	  0.016332	 -0.043414	 -0.114449	  0.084562	 -0.052007	 -0.069840	 -0.112156
 -0.006944	  0.064985	 -0.021888	 -0.010674	 -0.007009	  0.041024	  0.004568	 -0.032143	 -0.162617	  0.044768	 -0.034215	 -0.075118	 -0.119994
 -0.023703	  0.081181	 -0.033345	 -0.004953	 -0.005570	  0.016862	 -0.031817	 -0.021675	 -0.169054	  0.083669	 -0.011231	 -0.088990	 -0.127014
 -0.026139	  0.093279	 -0.057553	  0.018540	 -0.047472	  0.021622	 -0.010541	 -0.033953	 -0.176096	  0.095439	  0.011432	 -0.120918	 -0.104952
 -0.053525	  0.060919	 -0.051066	  0.015572	 -0.051836	  0.050773	 -0.017312	 -0.028721	 -0.166648	  0.076785	  0.009665	 -0.096364	 -0.093823
 -0.038739	  0.058536	 -0.025832	 -0.004791	 -0.025783	  0.066565	 -0.028912	 -0.054142	 -0.171662	  0.063257	 -0.014756	 -0.094773	 -0.122966
 -0.006805	  0.056812	 -0.035446	  0.009433	 -0.036504	  0.095062	 -0.048331	 -0.072418	 -0.175602	  0.071430	  0.005375	 -0.065160	 -0.131083
  0.006813	  0.061959	 -0.043294	 -0.000540	 -0.043979	  0.088323	 -0.072437	 -0.063966	 -0.144646	  0.113182	 -0.002194	 -0.056070	 -0.088285
  0.006108	  0.063166	  0.003871	  0.012995	 -0.019501	  0.070490	 -0.083491	 -0.104983	 -0.127449	  0.142091	  0.000538	 -0.078360	 -0.069995
  0.030133	  0.049064	  0.000302	  0.005335	 -0.025176	  0.050126	 -0.072568	 -0.135812	 -0.118421	  0.120703	 -0.025540	 -0.095988	 -0.073528
  0.029885	  0.040155	 -0.021823	 -0.049270	 -0.033704	  0.060756	 -0.061281	 -0.120353	 -0.136616	  0.088329	 -0.008211	 -0.078456	 -0.068598
  0.049175	  0.058332	 -0.051515	 -0.088671	 -0.010806	  0.064072	 -0.048013	 -0.102958	 -0.172990	  0.060535	 -0.017724	 -0.043732	 -0.077187
  0.053388	  0.084887	 -0.053749	 -0.092977	  0.004563	  0.037556	 -0.038143	 -0.071269	 -0.166330	  0.053030	 -0.019161	 -0.023384	 -0.092831
  0.028169	  0.080807	 -0.016233	 -0.057592	 -0.003514	  0.027653	 -0.018517	 -0.055151	 -0.164895	  0.048065	 -0.016437	  0.003002	 -0.088294
  0.026810	  0.062515	 -0.002549	 -0.044920	  0.006750	 -0.009492	 -0.006778	 -0.038576	 -0.158198	  0.032374	  0.011198	  0.020337	 -0.076717
  0.045081	  0.052003	 -0.016494	 -0.026111	  0.067400	 -0.011381	  0.005538	 -0.030889	 -0.161292	  0.071767	  0.028326	  0.035313	 -0.063900
  0.047660	  0.090186	 -0.027370	 -0.029760	  0.037651	 -0.001119	  0.043439	 -0.055826	 -0.113031	  0.062128	  0.019406	  0.048723	 -0.031097
  0.000132	  0.107709	 -0.046916	 -0.029479	  0.004945	 -0.014467	  0.042128	 -0.071166	 -0.099967	  0.034255	  0.006653	  0.042312	 -0.007191
 -0.031076	  0.072132	 -0.066116	 -0.033313	 -0.025272	  0.003323	  0.043018	 -0.056875	 -0.045128	  0.040683	 -0.019084	  0.025680	 -0.021658
 -0.051154	  0.070609	 -0.071804	 -0.032659	 -0.039984	 -0.022614	  0.042402	 -0.034667	 -0.031849	  0.050392	  0.010263	  0.026160	 -0.009512
 -0.046102	  0.062266	 -0.047958	 -0.006194	 -0.049714	 -0.050223	  0.034193	  0.001462	 -0.019356	  0.039989	 -0.019888	  0.025056	  0.014321
 -0.029306	  0.037911	 -0.059002	 -0.017330	 -0.058465	 -0.084073	  0.028763	  0.041600	 -0.011721	  0.062954	 -0.027512	  0.003240	 -0.027213
  0.002368	  0.036351	 -0.060141	 -0.023526	 -0.034347	 -0.102751	  0.034623	  0.021769	 -0.035767	  0.041652	  0.005182	 -0.012486	 -0.003849
  0.016831	  0.070270	 -0.059973	  0.006838	 -0.052436	 -0.100965	  0.029408	 -0.001005	 -0.061525	  0.029212	  0.038975	 -0.025262	  0.018205
  0.011103	  0.080502	 -0.042876	  0.018042	 -0.054434	 -0.077875	  0.026566	  0.003146	 -0.068245	  0.036486	  0.047179	  0.001086	  0.027436
  0.014661	  0.066627	 -0.021618	  0.005837	 -0.043131	 -0.056323	  0.011711	  0.014545	 -0.048789	  0.021404	  0.049657	 -0.001521	  0.022016
  0.006207	  0.065911	  0.001018	  0.036074	 -0.060447	 -0.075407	  0.025245	  0.025092	 -0.052645	  0.050336	  0.055907	 -0.027349	 -0.002199
 -0.011556	  0.082783	  0.017457	  0.028229	 -0.056265	 -0.075460	  0.017051	  0.010693	 -0.037181	  0.098783	  0.059982	 -0.014371	  0.022559
 -0.034010	  0.109461	 -0.084070	  0.010653	 -0.039120	 -0.063623	  0.045369	  0.004590	 -0.043115	  0.095441	  0.057587	  0.032364	  0.035141
 -0.030676	  0.103691	 -0.104183	  0.034628	 -0.027398	 -0.036645	  0.063674	  0.009366	 -0.059657	  0.065588	  0.025139	  0.033205	  0.042606
  0.006420	  0.093834	 -0.095185	  0.047740	 -0.036568	 -0.020780	  0.048074	 -0.009955	 -0.063443	  0.070355	  0.043422	  0.012507	  0.014176
  0.043651	  0.080555	 -0.108184	  0.063228	 -0.031544	  0.021902	  0.025792	 -0.026501	 -0.060042	  0.064105	  0.017981	  0.044520	  0.018072
  0.021524	  0.064496	 -0.122283	  0.069357	  0.006147	 -0.012861	  0.033688	 -0.031597	 -0.053809	  0.082181	  0.023239	  0.056211	  0.016467
  0.004939	  0.074327	 -0.105060	  0.068155	 -0.008159	 -0.073863	  0.055104	 -0.032941	 -0.047595	  0.083645	  0.008127	  0.047381	 -0.014461
 -0.013388	  0.082080	 -0.086338	  0.069578	 -0.012764	 -0.076502	  0.074920	  0.010687	 -0.029516	  0.089263	  0.007053	  0.040397	  0.027167
 -0.008909	  0.126794	 -0.081323	  0.058291	 -0.057165	 -0.091251	  0.064834	  0.016399	 -0.022240	  0.104161	  0.034552	  0.042411	  0.018618
  0.019161	  0.148249	 -0.096712	  0.030003	 -0.093784	 -0.102030	  0.051723	  0.015885	 -0.039616	  0.082080	  0.041682	  0.022055	 -0.003797
  0.015328	  0.122184	 -0.076406	  0.007126	 -0.077199	 -0.113519	 -0.013849	  0.007951	 -0.050822	  0.086138	  0.019394	  0.025408	  0.027197
 -0.006216	  0.097449	 -0.072922	  0.001174	 -0.061355	 -0.148042	 -0.031512	  0.026367	 -0.057732	  0.099422	  0.001158	  0.036735	  0.046865
 -0.046844	  0.071263	 -0.074800	  0.013556	 -0.056891	 -0.155725	 -0.000547	  0.014808	 -0.021659	  0.098663	  0.020379	  0.034135	  0.080927
 -0.064204	  0.064795	 -0.044033	  0.064177	 -0.045481	 -0.127723	  0.004298	 -0.001519	 -0.018617	  0.123274	  0.016081	  0.009677	  0.076773
 -0.035401	  0.061594	 -0.038825	  0.033565	 -0.027468	 -0.109366	  0.040603	  0.001744	 -0.043654	  0.146488	  0.040867	  0.019192	  0.087539
 -0.033928	  0.056973	 -0.087990	  0.020629	 -0.036295	 -0.092645	  0.039656	  0.003920	 -0.052387	  0.125809	  0.030225	  0.050733	  0.093055
 -0.028435	  0.072347	 -0.125665	 -0.033523	 -0.049711	 -0.078388	  0.035503	 -0.007987	 -0.064695	  0.114467	  0.035342	  0.041768	  0.095487
 -0.026084	  0.074702	 -0.138013	 -0.022406	 -0.068609	 -0.055297	  0.046183	 -0.025019	 -0.058642	  0.139009	  0.024537	  0.054283	  0.107037
 -0.004021	  0.064168	 -0.110954	 -0.017866	 -0.081492	 -0.041100	  0.046980	 -0.031781	 -0.093548	  0.136764	 -0.007792	  0.006138	  0.131178
  0.026317	  0.020007	 -0.099067	 -0.015275	 -0.065996	 -0.035809	  0.034353	 -0.014045	 -0.071147	  0.121509	  0.015629	  0.027736	  0.101306
  0.008863	  0.023567	 -0.087764	  0.014546	 -0.040017	 -0.044400	  0.056918	  0.000716	 -0.072400	  0.123169	  0.047066	  0.030735	  0.066031
 -0.001386	  0.025355	 -0.079990	  0.015091	 -0.077891	 -0.050423	  0.028392	  0.006376	 -0.061169	  0.090462	  0.053613	  0.049233	  0.052695
 -0.048124	  0.009084	 -0.067694	  0.015698	 -0.073220	 -0.023417	  0.021847	 -0.006313	 -0.094519	  0.086799	  0.020507	  0.028783	  0.096105
 -0.061940	  0.020901	 -0.051223	  0.016434	 -0.058294	 -0.031908	  0.028080	 -0.013161	 -0.093120	  0.104091	 -0.001560	  0.003819	  0.117133
 -0.042335	  0.059938	 -0.064265	  0.057121	 -0.060229	 -0.003893	  0.031898	 -0.002913	 -0.100379	  0.126248	 -0.011931	  0.000862	  0.127495
 -0.032742	  0.066031	 -0.066034	  0.055272	 -0.059546	 -0.015935	 -0.004844	 -0.003725	 -0.088863	  0.108764	  0.009110	 -0.000885	  0.159771
 -0.051437	  0.058052	 -0.067614	  0.072282	 -0.031729	 -0.052968	 -0.046392	 -0.011825	 -0.083631	  0.110270	  0.014117	 -0.013999	  0.116181
 -0.055152	  0.055158	 -0.065654	  0.079269	 -0.010612	 -0.044234	 -0.046573	 -0.050916	 -0.066945	  0.132386	  0.027014	  0.001537	  0.111351
 -0.096930	  0.038778	 -0.058462	  0.087347	 -0.005327	 -0.015114	 -0.049900	 -0.054819	 -0.080422	  0.125312	  0.044003	 -0.006619	  0.117729
 -0.060777	  0.042203	 -0.049126	  0.066745	  0.011655	 -0.030055	 -0.026701	 -0.051010	 -0.098303	  0.085017	  0.009848	 -0.012720	  0.142218
 -0.052705	  0.044923	 -0.068184	  0.082495	  0.000037	 -0.049417	 -0.053528	 -0.044260	 -0.128792	  0.058694	  0.001647	 -0.035096	  0.126533
 -0.018562	  0.043495	 -0.078840	  0.102076	 -0.003997	 -0.042899	 -0.057496	 -0.020477	 -0.150864	  0.075234	 -0.018962	 -0.065974	  0.113646
  0.021152	  0.060746	 -0.098727	  0.073949	 -0.008985	 -0.059822	 -0.045804	 -0.008387	 -0.142632	  0.064019	 -0.039368	 -0.041208	  0.138708
 -0.000368	  0.080781	 -0.099627	  0.064271	 -0.031836	 -0.021999	 -0.030918	 -0.002697	 -0.136378	  0.062012	 -0.011448	 -0.024248	  0.121512
 -0.008283	  0.110865	 -0.101717	  0.040869	 -0.055529	 -0.001786	 -0.016009	  0.019137	 -0.125444	  0.061351	  0.000043	 -0.022118	  0.109357
 -0.050743	  0.111050	 -0.129315	  0.042452	 -0.083470	  0.020149	 -0.018901	 -0.001807	 -0.097271	  0.070867	 -0.003427	 -0.010797	  0.114210
 -0.051524	  0.113501	 -0.097941	  0.048195	 -0.105621	  0.040308	  0.009267	 -0.061529	 -0.104091	  0.103916	 -0.000858	  0.013844	  0.113772
 -0.065619	  0.088275	 -0.105880	  0.022782	 -0.072812	  0.048797	  0.008395	 -0.082477	 -0.155323	  0.130567	 -0.008657	 -0.005806	  0.112112
 -0.037760	  0.090959	 -0.069364	 -0.005076	 -0.053165	  0.076921	 -0.022579	 -0.090165	 -0.104621	  0.106616	 -0.005699	 -0.065988	  0.076554
 -0.052015	  0.101158	 -0.037086	 -0.013971	 -0.071807	  0.073223	 -0.010390	 -0.059000	 -0.129329	  0.085853	 -0.039077	 -0.097021	  0.074429
 -0.094573	  0.076926	 -0.040625	  0.017488	 -0.056993	  0.065464	  0.006892	 -0.052849	 -0.111098	  0.099412	 -0.053586	 -0.085840	  0.112344
 -0.101303	  0.081402	 -0.029808	  0.020777	 -0.012231	  0.050165	 -0.015307	 -0.030510	 -0.115653	  0.084590	 -0.055157	 -0.064686	  0.105946
 -0.078438	  0.104183	 -0.029903	  0.025115	  0.001772	  0.020476	 -0.027052	 -0.075565	 -0.109484	  0.095357	 -0.049540	 -0.030633	  0.110454
 -0.084399	  0.077504	 -0.043876	  0.029823	 -0.019501	  0.032322	 -0.021417	 -0.096710	 -0.118694	  0.088474	  0.011612	 -0.031648	  0.109703
 -0.107341	  0.064479	 -0.065777	  0.030075	 -0.004459	  0.042663	 -0.013564	 -0.084744	 -0.135570	  0.067074	  0.015019	 -0.010908	  0.114801
 -0.065644	  0.054248	 -0.040759	  0.038682	 -0.004830	  0.060106	  0.004158	 -0.094741	 -0.174088	  0.020711	  0.025012	 -0.032706	  0.078673
 -0.030441	  0.058506	 -0.029394	  0.069840	  0.001895	  0.124236	  0.015263	 -0.068065	 -0.183955	 -0.007942	  0.039342	 -0.027396	  0.046803
 -0.051229	  0.050124	 -0.026554	  0.032010	 -0.000579	  0.167716	 -0.022461	 -0.099720	 -0.189793	 -0.011656	  0.033760	 -0.063761	 -0.007246
 -0.062598	  0.059846	 -0.050532	 -0.002276	  0.004811	  0.175085	 -0.033107	 -0.110893	 -0.201066	 -0.001161	  0.012427	 -0.089683	 -0.032183
 -0.054687	  0.051341	 -0.061177	 -0.006270	 -0.015752	  0.206299	 -0.026419	 -0.096031	 -0.182518	 -0.030449	 -0.011734	 -0.072244	 -0.017042
 -0.032660	  0.048289	 -0.066448	 -0.024686	  0.001983	  0.173520	 -0.035743	 -0.087999	 -0.161704	 -0.046688	  0.018049	 -0.077711	 -0.009754
 -0.053737	  0.045107	 -0.060484	 -0.032839	 -0.004912	  0.165071	 -0.055187	 -0.107846	 -0.136847	 -0.035735	  0.002111	 -0.075444	 -0.010470
 -0.046255	  0.058972	 -0.063150	 -0.035607	 -0.005992	  0.149150	 -0.072831	 -0.120266	 -0.089866	 -0.020156	  0.001424	 -0.094435	  0.006385
 -0.021530	  0.112777	 -0.025112	 -0.055480	 -0.000514	  0.144429	 -0.071659	 -0.115609	 -0.088712	  0.002307	  0.027347	 -0.107730	  0.031228
 -0.039754	  0.131541	 -0.015997	 -0.054783	 -0.051808	  0.123387	 -0.065586	 -0.112771	 -0.119984	  0.013896	  0.030927	 -0.103624	  0.028514
 -0.052683	  0.113470	 -0.023319	 -0.070120	 -0.050298	  0.109619	 -0.076924	 -0.107014	 -0.130790	  0.022911	  0.016146	 -0.107600	  0.030628
 -0.044402	  0.073361	 -0.021189	 -0.070588	 -0.047210	  0.136206	 -0.118426	 -0.082765	 -0.091545	  0.005171	  0.005238	 -0.090860	  0.039546
 -0.025960	  0.101747	 -0.063887	 -0.055899	 -0.057796	  0.126431	 -0.137531	 -0.094166	 -0.085350	  0.015128	  0.022865	 -0.088488	  0.019378
 -0.012417	  0.106075	 -0.079783	 -0.041142	 -0.051694	  0.117705	 -0.119653	 -0.075349	 -0.097392	  0.023458	  0.019243	 -0.074346	  0.023271
 -0.006656	  0.094949	 -0.107309	 -0.045313	 -0.047115	  0.105727	 -0.132024	 -0.083474	 -0.103524	  0.009647	  0.025761	 -0.042578	  0.001823
 -0.007927	  0.078081	 -0.105348	 -0.024582	 -0.039929	  0.082755	 -0.144473	 -0.114235	 -0.130150	 -0.005113	  0.019212	 -0.011185	 -0.006385
 -0.020066	  0.085023	 -0.106325	  0.010466	 -0.019128	  0.063709	 -0.124878	 -0.101151	 -0.145851	 -0.032914	  0.001254	 -0.018001	 -0.010904
 -0.023352	  0.081484	 -0.124818	 -0.011734	 -0.010788	  0.058672	 -0.111160	 -0.079603	 -0.155342	 -0.021402	 -0.019248	 -0.045586	 -0.032957
 -0.023529	  0.085764	 -0.126718	 -0.025389	  0.018404	  0.032315	 -0.105996	 -0.095852	 -0.157031	  0.014366	 -0.043353	 -0.069280	 -0.003950
 -0.012390	  0.056661	 -0.105586	  0.016048	  0.045038	  0.044842	 -0.099251	 -0.081340	 -0.170852	 -0.012503	 -0.038364	 -0.061993	  0.020652
 -0.003113	  0.053404	 -0.128462	  0.019984	  0.063086	  0.033946	 -0.069283	 -0.073361	 -0.165912	 -0.038575	 -0.007154	 -0.070270	  0.001597
 -0.020972	  0.095173	 -0.143038	  0.000038	  0.047993	  0.022424	 -0.035222	 -0.050521	 -0.188590	 -0.025314	  0.035709	 -0.057152	 -0.022759
 -0.034219	  0.121648	 -0.115390	  0.013990	  0.021185	  0.036998	 -0.038856	 -0.022085	 -0.200682	  0.006150	  0.060038	 -0.017443	 -0.043813
 -0.022064	  0.124287	 -0.125094	  0.050221	  0.037452	  0.039885	 -0.074745	 -0.039681	 -0.192751	  0.005194	  0.044515	 -0.015095	 -0.064158
 -0.015823	  0.112514	 -0.109086	  0.037870	  0.068079	  0.073936	 -0.065050	 -0.049708	 -0.178338	 -0.013311	  0.041136	 -0.021718	 -0.035358
 -0.029819	  0.070793	 -0.095529	  0.024248	  0.040336	  0.049710	 -0.044843	 -0.062189	 -0.167667	 -0.003937	  0.042726	 -0.081603	 -0.054756
 -0.044006	  0.062638	 -0.125014	  0.024974	  0.011784	  0.027236	 -0.053216	 -0.054632	 -0.166959	  0.000268	  0.028688	 -0.129737	 -0.056003
 -0.027364	  0.079496	 -0.123528	  0.015366	 -0.007257	  0.021780	 -0.040007	 -0.067961	 -0.152707	 -0.022062	  0.012697	 -0.143937	 -0.041854
  0.030674	  0.096153	 -0.104720	 -0.022061	 -0.033134	 -0.003098	 -0.049685	 -0.120595	 -0.151088	 -0.042680	  0.002893	 -0.132541	 -0.041435
  0.039360	  0.110017	 -0.094006	 -0.008498	 -0.015085	 -0.028997	 -0.079719	 -0.148230	 -0.119440	 -0.041273	 -0.006041	 -0.107258	 -0.067316
  0.006261	  0.084696	 -0.106323	  0.009027	 -0.013849	 -0.034611	 -0.098239	 -0.167423	 -0.093665	 -0.042990	 -0.032161	 -0.088742	 -0.106133
 -0.012021	  0.069202	 -0.136822	 -0.001294	  0.002688	 -0.035645	 -0.100157	 -0.168745	 -0.062564	 -0.043648	 -0.010320	 -0.065168	 -0.130353
 -0.034061	  0.082256	 -0.154185	  0.006633	  0.003240	 -0.005525	 -0.077307	 -0.140971	 -0.062253	 -0.014387	 -0.002308	 -0.060328	 -0.127697
 -0.042661	  0.074556	 -0.150230	 -0.004904	  0.019399	  0.014866	 -0.072413	 -0.097407	 -0.109106	  0.011180	  0.007445	 -0.060584	 -0.118154
 -0.026201	  0.107445	 -0.155476	  0.011995	 -0.012556	  0.019554	 -0.046617	 -0.083257	 -0.128823	  0.012508	 -0.003908	 -0.057794	 -0.120594
  0.008930	  0.122024	 -0.161284	  0.028711	  0.002286	  0.019007	 -0.033442	 -0.092875	 -0.114603	  0.017458	 -0.040317	 -0.025629	 -0.104743
 -0.024530	  0.117218	 -0.157040	  0.052627	  0.030129	  0.004301	 -0.046747	 -0.120096	 -0.135237	 -0.000570	 -0.019143	 -0.023322	 -0.097362
 -0.014899	  0.106130	 -0.193944	  0.038170	  0.023081	 -0.006787	 -0.055117	 -0.103672	 -0.142357	 -0.027358	 -0.029543	 -0.025108	 -0.109111
  0.001561	  0.085769	 -0.177271	  0.019194	  0.010801	 -0.020742	 -0.048961	 -0.103488	 -0.125139	 -0.021102	 -0.027368	 -0.042958	 -0.062951
  0.018279	  0.085804	 -0.167277	  0.019036	  0.026868	 -0.018755	 -0.048083	 -0.065296	 -0.109836	 -0.013830	 -0.049024	 -0.053958	 -0.039491
