# Supplementary material for: A fluorescent photoimmunoconjugate for imaging of cholesteatoma
Source: Sci Rep. 2022 Nov 19;12:19905. doi: 10.1038/s41598-022-22072-9 (PMC9675863; doi:10.1038/s41598-022-22072-9)
Supplement: Supplementary file 2 — Supplementary Information 2. [file 41598_2022_22072_MOESM2_ESM.zip › Data/ABR-70-6]

:RUN-6	LEVEL SWEEP	TEMP:NaN	6/13/2018	3:54 PM	NaNHR:
:SW EAR: R	SW FREQ: 32.00	# AVERAGES: 512	REP RATE (/sec): 40	DRIVER: RS Tweeter	SAMPLE (�sec): 40	
:NOTES-
:CHAMBER-CH4B-PXI
:CFTS Version: V2.7.2 (R850)
:LEVELS:20;25;30;35;40;45;50;55;60;65;70;75;80;
:DATA
  0.004173	 -0.010778	 -0.050907	  0.012466	  0.022291	 -0.053377	 -0.063244	 -0.004349	  0.010263	  0.035956	 -0.054706	 -0.069511	 -0.015286
  0.003801	  0.025053	 -0.038365	  0.017034	  0.022303	  0.005685	 -0.054638	 -0.032593	 -0.018877	  0.044405	 -0.030710	 -0.049551	 -0.011456
  0.036336	  0.057352	 -0.004882	  0.046936	 -0.004683	  0.005933	 -0.084345	 -0.049992	 -0.029875	 -0.026941	 -0.028371	 -0.010034	 -0.023536
  0.037414	  0.055216	  0.002807	  0.047839	 -0.012888	 -0.015950	 -0.064849	 -0.062763	 -0.037641	 -0.016285	 -0.001453	 -0.024724	 -0.076530
  0.024249	  0.075568	  0.008092	  0.009203	 -0.056414	 -0.043793	 -0.026428	 -0.037736	 -0.039159	 -0.021225	 -0.010040	 -0.042457	 -0.080891
 -0.016499	  0.051936	 -0.017461	  0.019446	 -0.053488	 -0.061407	 -0.020854	 -0.059191	 -0.043049	 -0.043654	 -0.012536	 -0.043161	 -0.082727
 -0.007607	  0.008027	 -0.029219	  0.013054	 -0.015380	 -0.038518	 -0.027005	 -0.056957	 -0.029313	 -0.034494	 -0.016018	 -0.070939	 -0.086608
  0.005120	  0.008648	 -0.014675	  0.006707	 -0.000434	 -0.049737	 -0.000465	 -0.011822	 -0.015521	 -0.046603	  0.013640	 -0.052363	 -0.076018
  0.004815	 -0.013841	 -0.014424	 -0.001066	  0.000697	 -0.029601	  0.035666	 -0.009917	 -0.040573	 -0.064310	 -0.041490	 -0.024105	 -0.061114
  0.014685	 -0.017547	  0.008859	 -0.004104	  0.019777	 -0.033254	  0.033288	 -0.044709	 -0.031519	 -0.041672	 -0.068792	 -0.024689	 -0.088801
 -0.018119	 -0.023884	  0.003743	  0.015663	  0.024368	 -0.004744	  0.027304	 -0.008554	 -0.004123	 -0.029977	 -0.047726	 -0.040034	 -0.084992
 -0.029102	 -0.031386	  0.020131	  0.029573	  0.028451	  0.012359	  0.019360	  0.027727	  0.018873	 -0.017004	 -0.022806	 -0.014011	 -0.045719
 -0.020699	 -0.044463	 -0.000486	  0.018084	  0.029603	  0.002134	  0.022977	  0.043551	  0.005013	 -0.032867	  0.002271	 -0.036819	 -0.020605
 -0.013866	 -0.049844	 -0.005432	  0.021830	  0.008957	  0.014169	  0.025042	  0.063225	 -0.037741	 -0.036071	 -0.023612	 -0.036025	  0.002754
 -0.022934	 -0.025794	  0.015633	 -0.004551	 -0.002924	 -0.018648	  0.020309	  0.033417	 -0.029152	 -0.011991	 -0.010769	  0.008180	  0.054715
 -0.025646	 -0.033377	  0.028265	 -0.025096	  0.022784	  0.007917	  0.044692	  0.011259	  0.025531	  0.026712	  0.020648	  0.068495	  0.104390
 -0.010080	 -0.016201	  0.003354	 -0.043498	  0.020051	  0.045809	  0.026631	  0.023707	  0.049113	  0.060518	  0.059701	  0.119905	  0.126200
  0.004469	 -0.002330	  0.002118	 -0.057930	 -0.024256	  0.077469	  0.011274	  0.057370	  0.064664	  0.079523	  0.059697	  0.118432	  0.123989
  0.015701	  0.003044	  0.023031	 -0.060847	 -0.023472	  0.092073	  0.014443	  0.050137	  0.081845	  0.079514	  0.091251	  0.108363	  0.146468
  0.013788	 -0.015397	  0.059817	 -0.060743	 -0.005343	  0.085480	  0.060842	  0.068188	  0.101242	  0.096464	  0.121821	  0.115048	  0.195767
 -0.001330	  0.001004	  0.026037	 -0.064860	  0.005960	  0.060319	  0.108960	  0.050648	  0.092695	  0.075214	  0.176144	  0.147871	  0.193473
  0.006196	  0.018057	 -0.027792	 -0.039725	  0.038512	  0.050639	  0.093914	  0.060225	  0.087896	  0.067806	  0.137829	  0.170016	  0.166012
  0.000321	  0.015047	 -0.086141	 -0.011846	  0.054216	  0.021631	  0.058746	  0.051182	  0.081844	  0.103337	  0.105532	  0.167889	  0.140207
 -0.003192	 -0.005431	 -0.086689	  0.013740	  0.061913	  0.011058	  0.071017	  0.055847	  0.102072	  0.104168	  0.115832	  0.194286	  0.131996
  0.011818	 -0.002949	 -0.090809	  0.026890	  0.053716	 -0.006912	  0.079630	  0.062036	  0.100302	  0.129596	  0.131758	  0.181838	  0.152459
  0.005787	 -0.011618	 -0.068391	  0.009878	  0.045721	 -0.006076	  0.055650	  0.079383	  0.075389	  0.150195	  0.111925	  0.205284	  0.198605
  0.025744	 -0.007433	 -0.005557	 -0.012344	  0.068834	 -0.007456	  0.045904	  0.070735	  0.097555	  0.161239	  0.188840	  0.282194	  0.296291
  0.062025	 -0.009124	 -0.001007	 -0.028989	  0.058677	 -0.010736	  0.072957	  0.094897	  0.101894	  0.197363	  0.250551	  0.360093	  0.392367
  0.051732	 -0.022079	 -0.002865	 -0.022931	  0.064906	  0.018421	  0.111947	  0.128620	  0.159405	  0.253736	  0.328176	  0.398663	  0.514818
  0.055056	 -0.011420	  0.009427	 -0.011632	  0.053194	  0.031189	  0.159804	  0.153292	  0.229434	  0.332594	  0.445160	  0.466716	  0.592121
  0.033393	 -0.002088	  0.041487	 -0.026319	  0.019511	  0.059937	  0.188584	  0.208206	  0.307310	  0.397812	  0.494202	  0.547107	  0.639488
  0.047224	 -0.002008	  0.019026	 -0.044648	 -0.011588	  0.107341	  0.185592	  0.272684	  0.351758	  0.418047	  0.537927	  0.583733	  0.657840
  0.029082	  0.001441	 -0.001982	 -0.003474	  0.031194	  0.166333	  0.189829	  0.297948	  0.321746	  0.441740	  0.555388	  0.536776	  0.626597
  0.018053	 -0.013829	  0.023423	  0.020703	  0.076499	  0.157455	  0.226009	  0.248783	  0.282734	  0.425730	  0.543703	  0.508070	  0.539401
  0.033266	 -0.022550	  0.058529	  0.048658	  0.059966	  0.193227	  0.235742	  0.236673	  0.262903	  0.366567	  0.458313	  0.452388	  0.435570
  0.048323	 -0.002743	  0.048208	  0.065203	  0.096446	  0.207351	  0.265228	  0.225248	  0.247405	  0.289139	  0.359821	  0.333373	  0.298936
  0.016604	 -0.004943	  0.038010	  0.093196	  0.122512	  0.178240	  0.264443	  0.204705	  0.195302	  0.172527	  0.259922	  0.181137	  0.115376
 -0.013493	 -0.010855	  0.041568	  0.110688	  0.115772	  0.129791	  0.224389	  0.156989	  0.136090	  0.077675	  0.142268	 -0.002106	 -0.042573
 -0.025358	  0.015833	  0.003987	  0.097396	  0.125113	  0.082328	  0.189000	  0.091712	  0.065313	 -0.013103	 -0.003730	 -0.169854	 -0.195590
 -0.024443	  0.022226	  0.002861	  0.120006	  0.106392	  0.028868	  0.163650	  0.020288	  0.029944	 -0.116011	 -0.134297	 -0.233587	 -0.348878
  0.011327	 -0.002041	  0.058282	  0.085594	  0.082934	 -0.005509	  0.113092	 -0.012285	 -0.036157	 -0.194881	 -0.264965	 -0.325558	 -0.444682
  0.014294	  0.019292	  0.075237	  0.087835	  0.052208	 -0.008525	  0.046408	 -0.071566	 -0.096857	 -0.284777	 -0.349472	 -0.374888	 -0.493577
 -0.000655	 -0.000917	  0.059821	  0.059402	  0.048001	 -0.066779	  0.011895	 -0.117017	 -0.161391	 -0.373450	 -0.406955	 -0.387884	 -0.512301
 -0.006427	  0.020680	  0.035845	  0.018774	  0.036170	 -0.129882	 -0.041672	 -0.167403	 -0.193508	 -0.434849	 -0.443519	 -0.404977	 -0.512395
  0.055688	  0.004157	  0.047714	  0.024523	 -0.036867	 -0.126577	 -0.089609	 -0.196462	 -0.208085	 -0.436291	 -0.433187	 -0.409240	 -0.500558
  0.041954	 -0.028154	  0.030459	 -0.011945	 -0.060248	 -0.128639	 -0.093118	 -0.191784	 -0.198931	 -0.383052	 -0.384039	 -0.410205	 -0.477998
  0.043164	 -0.006479	  0.023671	 -0.039256	 -0.044887	 -0.144966	 -0.107572	 -0.183234	 -0.170687	 -0.333478	 -0.358307	 -0.396351	 -0.467631
  0.027224	 -0.013046	  0.041676	 -0.056424	 -0.070894	 -0.157657	 -0.097946	 -0.170161	 -0.135313	 -0.310547	 -0.323272	 -0.360437	 -0.430630
 -0.000134	 -0.047263	  0.033812	 -0.061359	 -0.104802	 -0.159510	 -0.082453	 -0.147045	 -0.084935	 -0.266757	 -0.245148	 -0.272905	 -0.334541
  0.012657	 -0.040957	  0.009778	 -0.073170	 -0.103139	 -0.115739	 -0.069319	 -0.090925	 -0.050730	 -0.209503	 -0.176167	 -0.171922	 -0.240217
  0.034305	 -0.048600	 -0.010157	 -0.119721	 -0.117457	 -0.115913	 -0.074399	 -0.036728	  0.017060	 -0.119439	 -0.080758	 -0.072287	 -0.117314
  0.016469	 -0.044304	  0.005017	 -0.113202	 -0.106067	 -0.148179	 -0.017003	  0.013364	  0.072828	 -0.022912	  0.038784	  0.021989	  0.028589
  0.026305	 -0.006300	  0.053196	 -0.088092	 -0.094671	 -0.141790	  0.045503	  0.065539	  0.117195	  0.031064	  0.146134	  0.149293	  0.225575
  0.004995	  0.017039	  0.033990	 -0.060280	 -0.066914	 -0.094204	  0.093202	  0.140162	  0.191406	  0.130009	  0.228279	  0.263469	  0.366182
 -0.003583	  0.020941	  0.010130	 -0.069600	 -0.041532	 -0.012449	  0.150077	  0.193587	  0.258572	  0.231316	  0.278057	  0.339693	  0.411632
  0.003623	  0.045560	  0.004799	 -0.080732	 -0.024147	  0.042443	  0.220245	  0.221131	  0.311053	  0.269428	  0.337726	  0.368730	  0.431932
 -0.001720	  0.045041	  0.009945	 -0.060882	 -0.005081	  0.067333	  0.280164	  0.288865	  0.318689	  0.299838	  0.317262	  0.370315	  0.400195
 -0.002444	  0.042377	  0.060884	 -0.034023	  0.026510	  0.147331	  0.266760	  0.329295	  0.319554	  0.285645	  0.301959	  0.278927	  0.338280
  0.011574	  0.058733	  0.068493	 -0.022104	  0.060387	  0.173851	  0.283399	  0.307519	  0.280816	  0.235420	  0.246057	  0.190519	  0.257535
  0.042541	  0.056670	  0.066875	 -0.000099	  0.077489	  0.153233	  0.262412	  0.272715	  0.197042	  0.139357	  0.160076	  0.074065	  0.130558
  0.082142	  0.076108	  0.052320	  0.055505	  0.103270	  0.157315	  0.210514	  0.220440	  0.119603	  0.077342	  0.104160	  0.014185	  0.033271
  0.070657	  0.080110	  0.065023	  0.102157	  0.099430	  0.123879	  0.183393	  0.163307	  0.058212	  0.026289	  0.042294	 -0.046981	 -0.043240
  0.053032	  0.076911	  0.057507	  0.097437	  0.093790	  0.060300	  0.156345	  0.115446	  0.011716	  0.020771	  0.025940	 -0.085426	 -0.082246
  0.050557	  0.078462	  0.049892	  0.097075	  0.085019	  0.004997	  0.076430	  0.069997	 -0.008807	 -0.004971	 -0.024951	 -0.097143	 -0.131975
  0.043901	  0.111915	  0.059467	  0.088976	  0.028514	 -0.049481	  0.046412	  0.034179	  0.008004	 -0.047552	 -0.071675	 -0.141581	 -0.179781
  0.049402	  0.110838	  0.038483	  0.057367	 -0.027876	 -0.078598	  0.027669	  0.060925	 -0.008206	 -0.071314	 -0.150563	 -0.215524	 -0.252113
  0.054832	  0.073897	  0.021174	  0.064434	 -0.030722	 -0.094906	  0.027008	  0.044706	 -0.002354	 -0.121894	 -0.195847	 -0.282813	 -0.313362
  0.039137	  0.085349	 -0.001352	  0.038658	 -0.010193	 -0.096001	  0.046661	  0.048470	 -0.007272	 -0.177100	 -0.208253	 -0.318964	 -0.335316
  0.035779	  0.127337	 -0.023376	  0.032356	 -0.003457	 -0.062347	  0.021179	  0.061145	 -0.046818	 -0.192944	 -0.207980	 -0.320139	 -0.343051
  0.062824	  0.139906	  0.003644	  0.006434	 -0.017394	 -0.059529	 -0.003191	  0.050018	 -0.080489	 -0.225250	 -0.219034	 -0.319639	 -0.319952
  0.079427	  0.138444	  0.000417	 -0.039195	 -0.008267	 -0.058263	 -0.003489	  0.025433	 -0.083100	 -0.250232	 -0.214077	 -0.332372	 -0.316190
  0.068057	  0.110333	 -0.020413	 -0.064323	  0.027351	 -0.085876	 -0.003667	  0.019467	 -0.067565	 -0.244891	 -0.192039	 -0.293089	 -0.317420
  0.074349	  0.121722	 -0.046015	 -0.077075	  0.011022	 -0.078114	 -0.011059	  0.036747	 -0.110148	 -0.232297	 -0.196476	 -0.286716	 -0.301727
  0.075442	  0.103960	  0.003077	 -0.033505	  0.006163	 -0.060685	 -0.029652	  0.024039	 -0.100956	 -0.214507	 -0.171102	 -0.265071	 -0.296717
  0.055735	  0.120160	  0.038362	 -0.018741	  0.025977	 -0.075688	 -0.007262	  0.046731	 -0.106115	 -0.206450	 -0.156921	 -0.218204	 -0.260071
  0.058643	  0.135703	  0.027918	 -0.044430	  0.008634	 -0.060469	 -0.003106	  0.023958	 -0.094885	 -0.196964	 -0.137086	 -0.176792	 -0.208515
  0.087296	  0.153457	 -0.011828	 -0.066630	  0.012750	 -0.055990	 -0.017723	 -0.007864	 -0.082479	 -0.149857	 -0.106417	 -0.164578	 -0.161016
  0.110508	  0.130431	 -0.076982	 -0.077842	  0.021730	 -0.048587	 -0.051476	  0.000447	 -0.034966	 -0.087464	 -0.130438	 -0.151776	 -0.125274
  0.072798	  0.071414	 -0.055613	 -0.080778	  0.024782	 -0.075283	 -0.051191	  0.018841	 -0.018254	 -0.046610	 -0.095322	 -0.115210	 -0.098124
  0.090150	  0.098655	 -0.047054	 -0.075424	  0.042172	 -0.107645	 -0.006951	  0.076975	  0.006648	 -0.026642	 -0.024211	 -0.087895	 -0.075956
  0.093387	  0.114981	 -0.022286	 -0.088058	  0.034807	 -0.126782	  0.031284	  0.086005	  0.047525	  0.008583	 -0.019333	 -0.078983	 -0.030050
  0.064245	  0.116542	 -0.040177	 -0.059664	  0.028226	 -0.157959	  0.015844	  0.109555	  0.058180	  0.005340	  0.003492	 -0.058961	 -0.015049
  0.061110	  0.108715	 -0.054462	 -0.034278	  0.026156	 -0.147370	  0.042292	  0.112237	  0.084539	  0.031489	  0.033401	 -0.037109	 -0.016102
  0.084178	  0.109768	 -0.026650	 -0.036580	  0.031931	 -0.113554	  0.078807	  0.078085	  0.114957	  0.073970	  0.058499	 -0.002341	 -0.023816
  0.093883	  0.101903	 -0.030946	 -0.002626	  0.030652	 -0.110864	  0.068841	  0.097799	  0.137633	  0.097111	  0.055353	 -0.042827	 -0.043112
  0.084782	  0.080406	 -0.056480	 -0.014914	  0.022946	 -0.092931	  0.051371	  0.132037	  0.136890	  0.084699	  0.038087	 -0.074788	 -0.056530
  0.073850	  0.081083	 -0.045756	 -0.067538	  0.015537	 -0.053939	  0.087379	  0.165214	  0.154945	  0.042782	  0.015298	 -0.118054	 -0.086299
  0.071994	  0.095379	 -0.039872	 -0.079228	  0.025652	 -0.027623	  0.104427	  0.163919	  0.155748	  0.008653	 -0.033858	 -0.156948	 -0.132161
  0.057810	  0.082500	 -0.066243	 -0.103704	  0.026731	 -0.019073	  0.108021	  0.154280	  0.126413	 -0.022149	 -0.077926	 -0.185618	 -0.185400
  0.070048	  0.097562	 -0.075112	 -0.123330	  0.020244	 -0.009079	  0.087364	  0.152981	  0.066990	 -0.021937	 -0.099460	 -0.247450	 -0.227585
  0.068649	  0.119311	 -0.097533	 -0.099052	  0.012874	 -0.043140	  0.052373	  0.138720	  0.039170	 -0.007117	 -0.122922	 -0.280108	 -0.275452
  0.070531	  0.124197	 -0.064938	 -0.080556	 -0.008385	 -0.065855	  0.016348	  0.147019	  0.007600	 -0.056933	 -0.106374	 -0.292562	 -0.247302
  0.064168	  0.113869	 -0.028971	 -0.075840	 -0.025108	 -0.039090	 -0.016979	  0.133034	 -0.011401	 -0.108327	 -0.134351	 -0.305389	 -0.201865
  0.093967	  0.088422	  0.000480	 -0.070807	 -0.021320	 -0.044921	  0.000753	  0.095939	  0.016310	 -0.148754	 -0.144179	 -0.267743	 -0.137418
  0.070735	  0.100040	  0.025103	 -0.058320	 -0.008774	 -0.061406	 -0.006202	  0.104426	  0.029076	 -0.136510	 -0.127132	 -0.205010	 -0.068783
  0.060710	  0.094974	  0.031700	 -0.065600	 -0.052836	 -0.053174	  0.001392	  0.104061	  0.056009	 -0.117553	 -0.085861	 -0.163023	  0.020706
  0.055934	  0.096460	  0.044338	 -0.076847	 -0.033941	 -0.060514	 -0.027432	  0.112794	  0.045998	 -0.069680	 -0.033875	 -0.122083	  0.121055
  0.035524	  0.097618	  0.006037	 -0.098951	 -0.015005	 -0.081881	 -0.038932	  0.098269	  0.074665	 -0.028789	  0.022044	 -0.052887	  0.202371
  0.024293	  0.114543	  0.007313	 -0.132308	 -0.001312	 -0.096272	 -0.057962	  0.095851	  0.110419	  0.004427	  0.086188	  0.022918	  0.272085
  0.045999	  0.097991	 -0.007908	 -0.118303	  0.008451	 -0.056906	 -0.066745	  0.131573	  0.113375	  0.054437	  0.163696	  0.130853	  0.306110
  0.051204	  0.095691	 -0.002838	 -0.116600	 -0.015677	 -0.037594	 -0.064460	  0.157453	  0.185095	  0.131950	  0.202289	  0.201902	  0.346583
  0.049772	  0.084667	  0.038545	 -0.138699	 -0.039160	 -0.041052	 -0.054293	  0.157846	  0.223776	  0.189523	  0.276949	  0.256006	  0.392275
  0.068077	  0.104012	  0.033698	 -0.163394	 -0.039252	 -0.061786	 -0.001588	  0.186744	  0.271437	  0.222613	  0.345233	  0.315352	  0.416416
  0.045668	  0.098952	  0.042210	 -0.149539	 -0.020272	 -0.042327	  0.055306	  0.237598	  0.310596	  0.281992	  0.416880	  0.352233	  0.461052
  0.048195	  0.088297	  0.016471	 -0.135396	 -0.018419	  0.006866	  0.121183	  0.282550	  0.322080	  0.303290	  0.448925	  0.381534	  0.500526
  0.067018	  0.071738	  0.013473	 -0.143487	 -0.016046	  0.016369	  0.156292	  0.305569	  0.376222	  0.336459	  0.454077	  0.365810	  0.521863
  0.062716	  0.063406	  0.041288	 -0.113524	 -0.005487	  0.022357	  0.159607	  0.358777	  0.399345	  0.377895	  0.432166	  0.349524	  0.531045
  0.075781	  0.060491	  0.048200	 -0.093514	  0.004318	  0.054692	  0.170237	  0.372360	  0.413639	  0.387040	  0.434355	  0.342906	  0.527418
  0.059765	  0.046394	  0.056609	 -0.093089	  0.040989	  0.095855	  0.185805	  0.377591	  0.469583	  0.374680	  0.422003	  0.326341	  0.489021
  0.049888	  0.059825	  0.063209	 -0.078803	  0.106102	  0.121064	  0.196034	  0.380980	  0.508245	  0.368708	  0.405378	  0.276178	  0.451736
  0.032767	  0.077653	  0.085866	 -0.090932	  0.154546	  0.162250	  0.228186	  0.391519	  0.524602	  0.346911	  0.381506	  0.254865	  0.410801
  0.037125	  0.069757	  0.092594	 -0.091684	  0.182063	  0.198774	  0.275034	  0.393572	  0.511680	  0.303525	  0.342392	  0.234954	  0.335374
  0.051643	  0.041620	  0.088670	 -0.074314	  0.196774	  0.208478	  0.309015	  0.395086	  0.492133	  0.308867	  0.291722	  0.202563	  0.241893
  0.029225	  0.022689	  0.080052	 -0.076484	  0.184477	  0.186133	  0.307505	  0.366079	  0.468249	  0.279795	  0.233400	  0.095843	  0.165216
  0.018435	  0.034469	  0.091410	 -0.072498	  0.200063	  0.198522	  0.232502	  0.355817	  0.407078	  0.216786	  0.184633	 -0.012295	  0.084699
  0.026109	  0.054258	  0.113325	 -0.072721	  0.223882	  0.195593	  0.190379	  0.300585	  0.397440	  0.139355	  0.100932	 -0.083740	 -0.004449
  0.017886	  0.052153	  0.116121	 -0.057719	  0.216672	  0.123163	  0.202537	  0.252329	  0.348532	  0.050625	  0.061179	 -0.141229	 -0.080393
  0.018809	  0.079397	  0.113826	 -0.049538	  0.197098	  0.111566	  0.173169	  0.258537	  0.290573	 -0.027852	 -0.009432	 -0.202298	 -0.157058
 -0.000598	  0.083058	  0.109847	 -0.028915	  0.179410	  0.117132	  0.104218	  0.237562	  0.249710	 -0.109720	 -0.073003	 -0.259390	 -0.220176
 -0.037601	  0.067040	  0.123188	 -0.006783	  0.167221	  0.098548	  0.072669	  0.188394	  0.185429	 -0.126764	 -0.091694	 -0.323283	 -0.292169
 -0.067176	  0.063795	  0.137775	  0.027906	  0.152151	  0.065230	  0.042843	  0.130331	  0.086562	 -0.152140	 -0.159133	 -0.334042	 -0.337660
 -0.041803	  0.061180	  0.122536	  0.023224	  0.128718	  0.033944	  0.039855	  0.056270	 -0.007552	 -0.199749	 -0.175309	 -0.337614	 -0.385256
 -0.046633	  0.076666	  0.124274	  0.000233	  0.130308	  0.022065	  0.025914	 -0.028188	 -0.057078	 -0.227992	 -0.200823	 -0.358701	 -0.401228
 -0.047735	  0.078642	  0.087896	 -0.009599	  0.115234	  0.020710	 -0.034888	 -0.054291	 -0.119953	 -0.269453	 -0.260792	 -0.376877	 -0.397678
 -0.023624	  0.075393	  0.103249	  0.008655	  0.083647	 -0.032550	 -0.086037	 -0.093038	 -0.149830	 -0.291852	 -0.273364	 -0.388957	 -0.422741
 -0.030780	  0.082558	  0.116586	  0.001152	  0.039024	 -0.060623	 -0.146736	 -0.145984	 -0.181109	 -0.295910	 -0.255517	 -0.374011	 -0.422501
 -0.022265	  0.079044	  0.118981	 -0.035908	  0.005585	 -0.103667	 -0.224146	 -0.184965	 -0.221106	 -0.277850	 -0.244539	 -0.345683	 -0.384444
  0.029370	  0.082184	  0.120696	 -0.057023	 -0.014259	 -0.147296	 -0.213488	 -0.188198	 -0.216952	 -0.284581	 -0.281930	 -0.362231	 -0.354438
  0.062000	  0.074655	  0.108702	 -0.073925	 -0.038081	 -0.184422	 -0.226476	 -0.156299	 -0.169913	 -0.311651	 -0.306659	 -0.363319	 -0.358355
  0.035868	  0.052410	  0.153047	 -0.065460	 -0.088499	 -0.203621	 -0.237775	 -0.165633	 -0.142085	 -0.329329	 -0.292038	 -0.372633	 -0.320045
  0.029597	  0.061091	  0.141965	 -0.043268	 -0.157525	 -0.226452	 -0.233218	 -0.157766	 -0.139605	 -0.302306	 -0.272251	 -0.395417	 -0.350869
  0.006896	  0.063655	  0.152159	 -0.045922	 -0.206884	 -0.265671	 -0.242528	 -0.145486	 -0.129272	 -0.279679	 -0.258705	 -0.379479	 -0.382592
  0.004963	  0.044789	  0.162798	 -0.053455	 -0.203603	 -0.295633	 -0.236244	 -0.131831	 -0.116095	 -0.288515	 -0.226751	 -0.375144	 -0.404324
  0.030085	 -0.001940	  0.146260	 -0.057551	 -0.229074	 -0.302052	 -0.230445	 -0.126066	 -0.122755	 -0.267522	 -0.211860	 -0.361320	 -0.387949
  0.003511	 -0.019111	  0.130936	 -0.068242	 -0.260823	 -0.286789	 -0.240195	 -0.153359	 -0.121847	 -0.282095	 -0.181068	 -0.336455	 -0.339625
  0.007182	  0.006526	  0.095470	 -0.115520	 -0.235847	 -0.288380	 -0.232469	 -0.160847	 -0.089210	 -0.260310	 -0.155994	 -0.295056	 -0.332409
  0.009595	 -0.038824	  0.113943	 -0.128622	 -0.216121	 -0.246373	 -0.188508	 -0.148830	 -0.079633	 -0.259141	 -0.158286	 -0.280239	 -0.344540
 -0.013673	 -0.067240	  0.117453	 -0.144436	 -0.191761	 -0.207900	 -0.151233	 -0.167645	 -0.062467	 -0.211987	 -0.125077	 -0.311993	 -0.372272
 -0.014796	 -0.030729	  0.099386	 -0.130827	 -0.217044	 -0.200765	 -0.162591	 -0.172759	 -0.075638	 -0.172070	 -0.142907	 -0.315952	 -0.407265
  0.018771	 -0.020347	  0.105777	 -0.142019	 -0.210535	 -0.203498	 -0.201419	 -0.179919	 -0.046631	 -0.165778	 -0.157723	 -0.309940	 -0.407881
  0.006057	  0.004125	  0.098152	 -0.171031	 -0.208580	 -0.196781	 -0.208047	 -0.182580	 -0.015884	 -0.138056	 -0.114857	 -0.300154	 -0.455042
 -0.012738	  0.027081	  0.073968	 -0.144478	 -0.183219	 -0.192417	 -0.191900	 -0.151504	 -0.037698	 -0.120017	 -0.090799	 -0.297849	 -0.503848
 -0.005471	  0.029691	  0.050852	 -0.136662	 -0.168966	 -0.197703	 -0.166866	 -0.115803	 -0.025853	 -0.107851	 -0.108022	 -0.349309	 -0.540835
  0.016975	  0.021080	  0.030020	 -0.140526	 -0.165371	 -0.246486	 -0.160479	 -0.056906	  0.007909	 -0.094764	 -0.130013	 -0.424717	 -0.596152
  0.048353	  0.003934	  0.047037	 -0.115506	 -0.195255	 -0.238078	 -0.172814	 -0.066432	  0.041322	 -0.089722	 -0.136421	 -0.486386	 -0.641611
  0.027349	 -0.021573	  0.039283	 -0.103239	 -0.204539	 -0.203004	 -0.162490	 -0.056625	  0.049389	 -0.076253	 -0.142830	 -0.499476	 -0.633406
  0.002708	 -0.028867	  0.004862	 -0.111590	 -0.176606	 -0.206735	 -0.125508	 -0.033327	  0.048975	 -0.072860	 -0.188480	 -0.530495	 -0.664580
 -0.000961	 -0.011871	  0.012328	 -0.096080	 -0.163950	 -0.196983	 -0.101657	 -0.009887	  0.066131	 -0.101932	 -0.230058	 -0.576669	 -0.704521
  0.008132	 -0.034804	  0.021263	 -0.094630	 -0.152351	 -0.168172	 -0.057035	  0.007156	  0.059204	 -0.119276	 -0.278799	 -0.585591	 -0.706869
  0.007176	 -0.044864	  0.045085	 -0.079318	 -0.148792	 -0.175308	  0.014999	  0.014572	  0.064894	 -0.162924	 -0.312262	 -0.601686	 -0.683426
  0.019249	 -0.044536	  0.043931	 -0.061885	 -0.139349	 -0.151118	  0.045025	  0.001184	  0.068299	 -0.162022	 -0.336125	 -0.620717	 -0.675982
  0.040200	 -0.026559	  0.045294	 -0.052047	 -0.116206	 -0.114442	  0.057735	  0.029019	  0.064281	 -0.156460	 -0.345350	 -0.612772	 -0.643603
  0.044830	 -0.026426	  0.056827	 -0.049856	 -0.074830	 -0.112908	  0.063865	  0.025513	  0.085669	 -0.173261	 -0.328238	 -0.565058	 -0.577081
  0.069454	 -0.012811	  0.073232	 -0.027321	 -0.061689	 -0.092559	  0.038168	  0.037595	  0.070853	 -0.220716	 -0.327826	 -0.552674	 -0.516797
  0.068177	  0.000988	  0.110451	 -0.030522	 -0.041401	 -0.099463	  0.028942	  0.051310	  0.063183	 -0.249230	 -0.329577	 -0.535896	 -0.464583
  0.017814	 -0.048064	  0.101608	 -0.028276	 -0.002461	 -0.094098	  0.022341	  0.028925	  0.031393	 -0.276643	 -0.292213	 -0.473574	 -0.384440
  0.009924	 -0.031294	  0.097994	 -0.033368	  0.028076	 -0.108928	 -0.010738	 -0.007872	  0.003119	 -0.290827	 -0.255649	 -0.418001	 -0.335771
  0.029691	  0.028344	  0.110477	 -0.037512	  0.041417	 -0.121936	 -0.028270	 -0.024650	 -0.034381	 -0.286403	 -0.220188	 -0.359701	 -0.347734
 -0.008638	  0.049927	  0.099442	 -0.018651	  0.040627	 -0.129974	 -0.055217	 -0.016895	 -0.050787	 -0.257070	 -0.176354	 -0.359078	 -0.331969
 -0.020092	  0.029295	  0.125531	 -0.001194	  0.016693	 -0.126101	 -0.086502	 -0.053315	 -0.066173	 -0.245368	 -0.170269	 -0.331486	 -0.320070
 -0.007402	  0.059908	  0.122617	  0.020095	  0.012446	 -0.136122	 -0.054697	 -0.066634	 -0.088292	 -0.213560	 -0.144687	 -0.302331	 -0.301183
  0.003376	  0.090257	  0.100782	  0.023666	  0.002949	 -0.127730	 -0.042296	 -0.075837	 -0.080085	 -0.156961	 -0.155455	 -0.313388	 -0.286659
  0.044031	  0.120369	  0.085420	  0.066388	  0.014656	 -0.141796	 -0.044111	 -0.092415	 -0.081582	 -0.131495	 -0.128754	 -0.319995	 -0.292116
  0.031391	  0.127908	  0.112083	  0.061938	 -0.004794	 -0.184285	 -0.051650	 -0.074449	 -0.087097	 -0.102833	 -0.088076	 -0.301548	 -0.292640
  0.029130	  0.063608	  0.104250	  0.061980	 -0.017352	 -0.224213	 -0.085598	 -0.089309	 -0.102814	 -0.093954	 -0.095112	 -0.281753	 -0.275967
  0.056584	 -0.004355	  0.105761	  0.056814	 -0.003346	 -0.247519	 -0.116972	 -0.107524	 -0.061171	 -0.088553	 -0.147685	 -0.265910	 -0.258176
  0.051362	 -0.011023	  0.112451	  0.058437	 -0.045395	 -0.240062	 -0.147463	 -0.115804	 -0.018664	 -0.104379	 -0.164649	 -0.257313	 -0.257015
  0.027328	  0.021976	  0.115528	  0.062863	 -0.065485	 -0.229861	 -0.159784	 -0.072929	 -0.017321	 -0.144692	 -0.166585	 -0.265632	 -0.232214
  0.008549	  0.050356	  0.082251	  0.053558	 -0.097868	 -0.213182	 -0.142196	 -0.052461	 -0.035599	 -0.117067	 -0.187426	 -0.253580	 -0.203252
  0.007577	  0.043627	  0.043149	  0.023891	 -0.087343	 -0.203318	 -0.149977	 -0.022809	 -0.058090	 -0.100713	 -0.184849	 -0.229758	 -0.165949
 -0.024881	  0.039082	  0.040927	 -0.022208	 -0.118693	 -0.200053	 -0.137822	 -0.002749	 -0.049886	 -0.128068	 -0.170643	 -0.187604	 -0.146810
 -0.025535	  0.084741	  0.048064	 -0.040337	 -0.165985	 -0.220682	 -0.131542	 -0.028639	 -0.055245	 -0.115480	 -0.143533	 -0.146559	 -0.101443
  0.026991	  0.072842	  0.050357	 -0.006512	 -0.170713	 -0.200414	 -0.132249	 -0.058352	 -0.064357	 -0.092246	 -0.100860	 -0.149420	 -0.052008
  0.091734	  0.051379	  0.046529	  0.007326	 -0.162067	 -0.204892	 -0.118955	 -0.052301	 -0.063622	 -0.059094	 -0.068935	 -0.138296	 -0.001736
  0.076757	  0.016124	  0.043065	 -0.012576	 -0.156403	 -0.195712	 -0.118101	 -0.031672	 -0.069596	 -0.025239	 -0.051066	 -0.099315	 -0.010906
  0.053320	  0.032730	  0.066170	 -0.014763	 -0.110530	 -0.176888	 -0.116906	 -0.033016	 -0.035210	  0.003259	 -0.048422	 -0.061617	  0.021884
  0.074574	  0.036955	  0.092786	 -0.035251	 -0.082994	 -0.133528	 -0.117694	 -0.034894	 -0.024960	  0.029261	 -0.036940	 -0.084391	  0.050447
  0.080807	  0.043822	  0.091436	 -0.022219	 -0.085481	 -0.120570	 -0.100968	  0.014246	 -0.002141	  0.051675	 -0.017760	 -0.091110	  0.033715
  0.076971	  0.070119	  0.099540	 -0.023383	 -0.068551	 -0.143285	 -0.104788	  0.017588	  0.008427	  0.063894	 -0.000285	 -0.109398	  0.012337
  0.066615	  0.050479	  0.098093	  0.001794	 -0.052325	 -0.132705	 -0.089007	  0.007047	  0.003270	  0.063737	  0.028547	 -0.121176	  0.002616
  0.065003	  0.007223	  0.101393	  0.013162	 -0.032665	 -0.114133	 -0.080186	  0.005589	  0.020572	  0.064763	 -0.007938	 -0.121675	 -0.030126
  0.033352	  0.010656	  0.078975	  0.013174	 -0.024913	 -0.088257	 -0.061285	  0.016143	  0.050856	  0.088094	 -0.031156	 -0.159186	 -0.042773
  0.018771	  0.004103	  0.056448	 -0.008304	 -0.028948	 -0.065818	 -0.070197	  0.022189	  0.042811	  0.060551	 -0.041011	 -0.190268	 -0.048175
  0.029248	  0.019496	  0.046243	 -0.024101	 -0.043249	 -0.058569	 -0.070461	  0.020760	  0.054909	  0.015581	 -0.084175	 -0.164773	 -0.036042
  0.038386	  0.037433	  0.065560	 -0.002049	 -0.015442	 -0.050838	 -0.055106	  0.025364	  0.069166	 -0.022330	 -0.091674	 -0.173651	  0.008851
  0.036622	  0.030837	  0.079301	 -0.004465	 -0.033696	 -0.038885	 -0.039594	  0.014422	  0.049340	 -0.039510	 -0.111307	 -0.208500	  0.007454
  0.019280	  0.009735	  0.062862	 -0.011854	 -0.036400	 -0.035062	 -0.038227	  0.011074	  0.022219	 -0.024078	 -0.130229	 -0.175212	 -0.001451
  0.014336	  0.011210	  0.060325	 -0.007407	 -0.069863	 -0.039406	 -0.061762	  0.027146	 -0.007832	 -0.029032	 -0.105206	 -0.168552	 -0.018737
  0.035024	  0.003084	  0.053749	  0.013398	 -0.108312	 -0.031378	 -0.091708	  0.021328	 -0.026214	 -0.036639	 -0.075984	 -0.219447	 -0.008650
  0.036941	 -0.023046	  0.037436	  0.050779	 -0.071945	 -0.038942	 -0.104819	  0.028683	 -0.032761	 -0.045543	 -0.081251	 -0.248855	  0.011850
 -0.000242	 -0.004578	  0.003515	  0.046627	 -0.064143	 -0.043366	 -0.128270	  0.022024	 -0.020842	 -0.070855	 -0.056338	 -0.224252	  0.010547
  0.013023	  0.016150	 -0.002594	  0.022774	 -0.098183	 -0.032576	 -0.121796	 -0.020469	 -0.010638	 -0.082551	 -0.042221	 -0.194141	 -0.008181
  0.015523	  0.032122	 -0.005367	  0.014995	 -0.093669	 -0.018474	 -0.107815	 -0.041949	 -0.008501	 -0.081132	 -0.031307	 -0.201146	 -0.007732
  0.030607	  0.028191	 -0.002690	  0.023425	 -0.073161	 -0.029640	 -0.096324	 -0.101811	 -0.006340	 -0.058299	 -0.060448	 -0.235005	  0.011261
  0.029398	  0.023173	 -0.015992	  0.037480	 -0.070673	 -0.052137	 -0.103744	 -0.146277	 -0.006439	 -0.022487	 -0.109504	 -0.197145	  0.019143
  0.033445	  0.012933	 -0.037177	  0.022980	 -0.071002	 -0.081667	 -0.132073	 -0.104070	 -0.009989	 -0.020973	 -0.118026	 -0.174860	 -0.005524
  0.045629	 -0.006972	 -0.049140	  0.043935	 -0.082252	 -0.090592	 -0.124107	 -0.067739	 -0.012889	 -0.023944	 -0.140022	 -0.174327	 -0.031575
  0.062331	  0.001509	 -0.058446	 -0.006839	 -0.058110	 -0.092515	 -0.127244	 -0.075284	 -0.050666	 -0.058033	 -0.090911	 -0.158077	 -0.024771
  0.042585	 -0.007829	 -0.064413	 -0.004555	 -0.039391	 -0.105324	 -0.118285	 -0.059297	 -0.060795	 -0.070426	 -0.048231	 -0.150866	 -0.004670
  0.015360	 -0.009714	 -0.078068	  0.012304	 -0.052469	 -0.095397	 -0.105343	 -0.042053	 -0.027129	 -0.082790	 -0.014434	 -0.148291	 -0.003371
  0.036386	  0.002878	 -0.091552	 -0.023506	 -0.047987	 -0.107245	 -0.110861	 -0.056238	 -0.021953	 -0.036084	 -0.002110	 -0.157938	 -0.007333
  0.036743	  0.018730	 -0.087134	  0.002021	 -0.030485	 -0.105583	 -0.082488	 -0.038538	 -0.039920	 -0.011621	 -0.006089	 -0.153065	 -0.012858
  0.043595	  0.023680	 -0.097798	  0.010188	 -0.020319	 -0.068914	 -0.077903	 -0.012970	 -0.029931	  0.002194	 -0.005761	 -0.141869	 -0.010615
  0.077512	  0.043454	 -0.106499	 -0.009814	 -0.007126	 -0.051507	 -0.074552	  0.022187	 -0.045448	  0.057106	  0.030259	 -0.129132	  0.028957
  0.081465	  0.017262	 -0.095997	 -0.018721	 -0.009930	 -0.074943	 -0.064684	  0.038505	 -0.005810	  0.054528	  0.041676	 -0.143721	  0.081082
  0.067310	  0.026021	 -0.117109	  0.012301	 -0.004313	 -0.080505	 -0.069880	  0.064693	  0.043174	  0.049336	  0.031273	 -0.130437	  0.123598
  0.084645	 -0.025825	 -0.114839	  0.042572	 -0.001424	 -0.076249	 -0.070878	  0.058784	  0.078144	  0.066915	  0.013874	 -0.074671	  0.095785
  0.079452	 -0.044313	 -0.105864	  0.061303	 -0.017226	 -0.031813	 -0.064036	  0.061714	  0.088748	  0.080424	  0.005761	 -0.035740	  0.109076
  0.053932	 -0.023117	 -0.117119	  0.047873	 -0.023103	 -0.012749	 -0.027700	  0.080161	  0.051665	  0.051318	  0.017296	 -0.024435	  0.153639
  0.047993	 -0.027271	 -0.072929	  0.012382	 -0.008638	  0.000730	  0.027642	  0.036886	  0.037899	  0.067236	  0.032687	 -0.008940	  0.181290
  0.039891	  0.027060	 -0.051247	  0.013594	  0.013073	 -0.002501	  0.040611	  0.015830	  0.079524	  0.061683	  0.074120	  0.009567	  0.186938
  0.040036	  0.030122	 -0.035551	  0.030094	  0.026412	  0.016138	  0.059142	  0.029039	  0.117122	  0.040601	  0.104196	 -0.005541	  0.209449
 -0.008952	 -0.021377	  0.091207	  0.046943	 -0.025828	 -0.026864	 -0.057400	  0.015189	 -0.015572	 -0.033234	  0.015950	 -0.044014	 -0.003538
 -0.011884	 -0.019805	  0.110991	  0.013027	 -0.047269	 -0.046461	 -0.038008	  0.027395	 -0.022638	 -0.040955	  0.023654	 -0.032954	 -0.022427
 -0.044954	 -0.002981	  0.103615	 -0.026681	 -0.039113	 -0.016431	  0.018996	  0.030051	 -0.017592	 -0.012769	  0.016576	 -0.033857	 -0.015237
 -0.027628	  0.023203	  0.067639	 -0.061991	 -0.065080	  0.017561	  0.036596	  0.041588	 -0.004862	 -0.004558	  0.003441	 -0.001244	  0.000987
 -0.014576	  0.025596	  0.016699	 -0.057244	 -0.078313	  0.035542	  0.024469	  0.054200	 -0.001536	  0.023518	 -0.013296	 -0.008331	  0.009287
 -0.000775	  0.016121	 -0.002891	  0.002541	 -0.023614	  0.016253	  0.008887	  0.046740	  0.017031	 -0.010757	 -0.024830	 -0.026468	  0.037364
  0.013808	  0.010094	 -0.012081	  0.004190	 -0.026243	 -0.005195	 -0.002609	  0.038444	  0.018852	 -0.030965	 -0.035621	 -0.027811	  0.026636
  0.023529	 -0.000464	 -0.023165	 -0.016301	 -0.000788	  0.003474	  0.029121	  0.030305	  0.033027	 -0.016066	 -0.028672	 -0.010493	 -0.008147
 -0.000761	 -0.015426	 -0.008660	 -0.023387	 -0.012464	  0.025377	  0.025193	  0.040590	  0.025754	  0.001979	 -0.026932	  0.012258	 -0.016446
  0.010958	 -0.057484	 -0.012007	 -0.002560	 -0.014908	  0.007179	  0.026867	  0.022869	  0.012209	  0.007467	  0.005575	  0.030695	 -0.017783
  0.062790	 -0.031735	 -0.034591	 -0.009125	 -0.006460	 -0.003677	  0.036745	  0.015667	 -0.027569	  0.006722	 -0.001923	  0.023380	 -0.035729
  0.047430	  0.004511	 -0.025579	  0.002271	  0.009823	 -0.002549	  0.018806	 -0.012654	 -0.044368	 -0.009444	 -0.010697	  0.019475	 -0.043643
  0.012621	  0.007796	 -0.012648	  0.057490	  0.061168	 -0.005685	 -0.002478	 -0.021721	 -0.032498	 -0.038679	 -0.030873	  0.001302	 -0.043493
 -0.002701	  0.035524	 -0.013774	  0.031622	  0.065836	 -0.006678	 -0.027029	 -0.021831	 -0.034103	 -0.000770	 -0.004929	  0.002909	 -0.014014
 -0.025465	  0.036933	 -0.021768	  0.005897	  0.018493	 -0.038582	 -0.033089	 -0.031271	 -0.036269	  0.015572	  0.020321	  0.002804	  0.017571
 -0.025481	  0.037527	 -0.027795	  0.029662	  0.023018	 -0.035161	  0.002124	 -0.039782	 -0.018749	  0.030685	  0.032127	  0.016426	  0.002972
 -0.038160	  0.021123	 -0.043821	  0.011213	  0.023317	  0.009591	  0.008623	 -0.037162	 -0.006104	  0.043877	  0.031238	  0.011464	  0.024485
  0.001966	 -0.008437	 -0.054200	 -0.005342	  0.033613	  0.028977	 -0.008516	 -0.037842	  0.041929	  0.045862	  0.022983	  0.026984	  0.039099
  0.012845	 -0.054986	 -0.030886	 -0.012826	  0.034858	  0.021378	 -0.030992	 -0.084654	  0.054605	  0.023471	  0.013632	  0.039281	  0.031593
  0.015392	 -0.005733	 -0.066282	  0.010601	  0.069955	  0.021950	 -0.036303	 -0.076121	  0.058453	 -0.000955	 -0.007724	 -0.001807	  0.030465
  0.058954	  0.021122	 -0.076494	 -0.003146	  0.085631	  0.030543	 -0.008338	 -0.044794	  0.048683	 -0.005926	 -0.021069	  0.007130	  0.045367
  0.061075	  0.019701	 -0.089589	 -0.017830	  0.064833	  0.026920	  0.013110	 -0.004884	  0.015781	  0.000144	 -0.004654	  0.030485	  0.034228
  0.058496	  0.011080	 -0.115284	  0.025580	  0.072933	  0.028813	  0.009394	 -0.005400	  0.035054	  0.012328	 -0.008474	  0.004473	 -0.026036
  0.067632	  0.042086	 -0.090179	  0.050238	  0.052556	  0.041881	  0.025166	  0.006617	  0.013834	  0.012087	 -0.012590	  0.034263	 -0.003989
  0.034508	  0.052278	 -0.059195	  0.051811	  0.076044	  0.068900	  0.031076	  0.015400	 -0.000130	  0.019731	 -0.020086	  0.062609	 -0.005034
  0.044133	  0.020321	 -0.068450	  0.058052	  0.070205	  0.067081	  0.004480	  0.019979	 -0.002034	  0.011906	 -0.036806	  0.054365	 -0.017910
  0.071455	 -0.008016	 -0.110273	  0.035290	  0.066847	  0.079707	 -0.021833	 -0.019964	  0.007567	  0.038184	 -0.032288	  0.048444	  0.009701
  0.068130	  0.001922	 -0.154453	  0.020684	  0.047242	  0.106758	 -0.045710	 -0.037362	  0.015101	  0.034312	 -0.005037	  0.040778	  0.003204
  0.061832	  0.027102	 -0.180449	  0.010569	  0.042324	  0.078216	 -0.046144	 -0.017928	 -0.003940	 -0.005499	  0.006363	  0.042621	 -0.031391
  0.049501	  0.010384	 -0.164844	 -0.000010	  0.083330	  0.081898	 -0.019498	 -0.086415	  0.004820	 -0.014495	  0.002136	  0.010030	 -0.003685
  0.034056	  0.010492	 -0.157841	 -0.004934	  0.058555	  0.093148	 -0.002370	 -0.085399	  0.013585	 -0.002284	 -0.013039	 -0.010023	  0.020341
  0.026877	  0.014480	 -0.162000	 -0.016965	  0.020776	  0.092997	 -0.003889	 -0.069265	  0.061111	  0.008869	 -0.020599	  0.006685	  0.018669
  0.010354	  0.016597	 -0.190253	 -0.025992	  0.000823	  0.050899	  0.007507	 -0.092560	  0.107157	  0.012390	 -0.030884	 -0.024996	  0.022240
  0.015043	 -0.031173	 -0.232935	 -0.026947	 -0.001750	  0.042672	 -0.013084	 -0.079733	  0.104581	  0.006423	 -0.074934	 -0.011128	  0.012005
  0.020177	 -0.006170	 -0.284487	 -0.047959	  0.008761	  0.039235	 -0.009556	 -0.065267	  0.095721	 -0.038228	 -0.076938	  0.032237	 -0.005251
  0.029592	  0.018017	 -0.256970	 -0.035317	  0.006836	  0.020251	 -0.008970	 -0.066783	  0.108259	 -0.030062	 -0.088405	  0.005294	 -0.004392
  0.039544	  0.021188	 -0.184199	 -0.018174	 -0.002830	  0.053686	 -0.033539	 -0.071488	  0.080371	 -0.010103	 -0.087496	  0.009630	  0.003620
  0.026563	  0.023562	 -0.153893	 -0.035315	 -0.004024	  0.083142	 -0.061706	 -0.068821	  0.072225	 -0.010087	 -0.056752	 -0.006491	 -0.007736
  0.046302	  0.011874	 -0.153744	 -0.030147	  0.024094	  0.086493	 -0.059073	 -0.078201	  0.050396	  0.014560	 -0.055359	 -0.004065	 -0.017463
  0.057178	 -0.004894	 -0.180564	 -0.045906	  0.013084	  0.083888	 -0.089063	 -0.086340	  0.044271	  0.002873	 -0.063843	  0.021308	  0.017674
  0.038521	  0.006847	 -0.183499	 -0.058700	 -0.000432	  0.084909	 -0.095317	 -0.084971	  0.047840	 -0.020824	 -0.048055	  0.005083	  0.065729
  0.026177	  0.032083	 -0.177970	 -0.037206	  0.013695	  0.069357	 -0.092733	 -0.105464	  0.040302	 -0.031123	 -0.004802	  0.054661	  0.101034
  0.009220	  0.045350	 -0.150952	 -0.063200	  0.030714	  0.089310	 -0.086447	 -0.095277	  0.012667	 -0.016711	  0.002209	  0.068541	  0.105114
  0.011089	  0.023817	 -0.147167	 -0.073019	  0.034699	  0.093993	 -0.061680	 -0.101830	  0.047585	 -0.029762	  0.024183	  0.064221	  0.061783
  0.014380	  0.032420	 -0.163686	 -0.061210	  0.071117	  0.073218	 -0.048310	 -0.109519	  0.027722	 -0.015798	  0.034088	  0.050855	  0.077857
 -0.031990	  0.035159	 -0.169815	 -0.064273	  0.098681	  0.073460	 -0.058806	 -0.110588	  0.003481	 -0.008243	  0.006357	  0.040703	  0.083059
 -0.049768	  0.029343	 -0.168517	 -0.085111	  0.102178	  0.056786	 -0.071664	 -0.123149	 -0.021224	 -0.015559	  0.018817	  0.057037	  0.089149
 -0.056486	  0.012918	 -0.162378	 -0.108233	  0.068785	  0.095276	 -0.054006	 -0.108293	  0.000002	 -0.029377	  0.008834	  0.063448	  0.073506
 -0.061693	  0.008903	 -0.181978	 -0.126662	  0.052473	  0.102847	 -0.038346	 -0.097234	  0.028758	 -0.041530	  0.024185	  0.020238	  0.046109
 -0.078905	  0.021594	 -0.191430	 -0.129212	  0.068530	  0.094646	  0.004672	 -0.059340	  0.002346	 -0.041715	 -0.002664	  0.029281	  0.056508
 -0.045700	  0.042771	 -0.199327	 -0.114938	  0.085276	  0.107511	  0.001407	 -0.044469	  0.022518	 -0.063843	 -0.008497	  0.031860	  0.044802
 -0.038643	  0.064976	 -0.233203	 -0.121913	  0.082055	  0.118649	 -0.001929	 -0.050736	  0.047823	 -0.064129	 -0.020306	  0.017651	  0.022690
 -0.000131	  0.061578	 -0.254193	 -0.161301	  0.059090	  0.126850	 -0.017779	 -0.072972	  0.060208	 -0.038297	 -0.046445	  0.031591	  0.029140
  0.039434	  0.025603	 -0.249212	 -0.196312	  0.040475	  0.121733	 -0.017754	 -0.079554	  0.047933	 -0.008499	 -0.064995	  0.029342	  0.023495
 -0.002097	  0.025150	 -0.237690	 -0.182037	  0.024119	  0.123695	 -0.004244	 -0.071228	  0.031968	 -0.015036	 -0.077975	  0.044502	  0.038196
 -0.022508	  0.016362	 -0.221440	 -0.178131	  0.047657	  0.097106	 -0.028293	 -0.054783	  0.051013	  0.002919	 -0.076808	  0.017651	  0.044147
 -0.024629	  0.000515	 -0.257595	 -0.190340	  0.037008	  0.091216	 -0.015353	 -0.063924	  0.040956	  0.003521	 -0.070040	  0.019671	  0.038767
  0.001513	  0.007913	 -0.272397	 -0.170112	  0.023438	  0.117642	  0.003814	 -0.073274	  0.043142	  0.017509	 -0.043967	  0.026686	  0.064421
 -0.000933	  0.017987	 -0.256219	 -0.177489	  0.017318	  0.170372	 -0.007683	 -0.077415	  0.045515	  0.018752	 -0.042910	  0.042664	  0.058555
 -0.016417	  0.034578	 -0.224065	 -0.141778	  0.012611	  0.179713	 -0.007468	 -0.065404	  0.048720	  0.012093	 -0.073516	  0.066032	  0.054564
 -0.058822	  0.052012	 -0.173226	 -0.145194	  0.039281	  0.152650	 -0.019082	 -0.070952	  0.081311	  0.003889	 -0.077084	  0.095471	  0.083253
 -0.067147	  0.031493	 -0.149933	 -0.184594	  0.018642	  0.133786	 -0.035380	 -0.064993	  0.076821	  0.013970	 -0.068950	  0.082585	  0.087656
 -0.045164	  0.039058	 -0.132144	 -0.157070	 -0.018781	  0.112124	  0.010818	 -0.040790	  0.064030	  0.022495	 -0.047081	  0.092511	  0.060339
 -0.051766	  0.035192	 -0.136471	 -0.186282	 -0.024509	  0.101177	  0.000871	 -0.059894	  0.082764	  0.054909	 -0.028136	  0.071178	  0.048201
 -0.041950	  0.035517	 -0.145342	 -0.201336	 -0.015360	  0.118764	  0.019548	 -0.054857	  0.090335	  0.032305	 -0.010131	  0.042324	  0.025181
 -0.001177	  0.070895	 -0.115938	 -0.198156	 -0.023710	  0.132387	  0.048549	 -0.042833	  0.092601	 -0.005604	  0.003921	  0.026479	  0.044834
  0.015349	  0.051708	 -0.069434	 -0.185498	 -0.018471	  0.141433	  0.022861	 -0.026443	  0.112353	  0.001388	  0.044171	  0.014457	  0.059884
 -0.016394	  0.026364	 -0.088854	 -0.209820	  0.023425	  0.119076	  0.011380	 -0.058386	  0.113763	  0.042373	  0.055972	  0.028235	  0.054865
 -0.034262	  0.000280	 -0.042536	 -0.207756	  0.007314	  0.115984	  0.010024	 -0.045256	  0.100204	  0.036335	  0.035271	  0.039892	  0.026436
 -0.031638	  0.028662	 -0.003904	 -0.210134	 -0.015769	  0.144267	 -0.017344	 -0.032803	  0.103768	 -0.008252	  0.023502	  0.021075	 -0.019119
 -0.038822	  0.002642	  0.025029	 -0.229448	  0.012763	  0.143078	  0.004357	 -0.024771	  0.094534	 -0.013050	  0.015125	  0.027851	 -0.026382
 -0.049185	  0.010500	  0.036699	 -0.216499	  0.022206	  0.128749	  0.041292	 -0.017807	  0.061614	  0.012895	  0.027983	  0.040660	 -0.008978
 -0.021859	  0.017923	  0.027821	 -0.232113	  0.029691	  0.119612	  0.060368	 -0.029044	  0.050701	  0.014018	  0.025620	  0.028314	 -0.027381
 -0.015942	  0.006730	  0.039239	 -0.233478	  0.047226	  0.119114	  0.034331	 -0.041907	  0.046925	  0.007771	  0.036326	  0.024175	 -0.031838
 -0.044685	  0.012146	  0.061644	 -0.263950	  0.063535	  0.110253	  0.056900	 -0.033300	  0.059191	  0.050238	  0.031581	  0.042573	 -0.005618
 -0.027195	  0.002152	  0.039193	 -0.262033	  0.104852	  0.122891	  0.015980	 -0.021071	  0.074481	  0.041829	  0.036865	  0.050882	  0.005627
 -0.064506	  0.015048	  0.022095	 -0.230667	  0.080253	  0.124504	  0.009089	 -0.027299	  0.058458	 -0.004709	  0.064552	  0.034649	  0.031423
 -0.091999	  0.025455	  0.023067	 -0.206641	  0.049820	  0.120111	  0.013978	 -0.001095	  0.083762	 -0.020804	  0.057260	  0.026996	  0.012071
 -0.083102	  0.012977	 -0.001453	 -0.161450	  0.058535	  0.119720	  0.059683	  0.003129	  0.123916	 -0.004071	  0.040772	  0.032650	  0.008034
 -0.053940	 -0.026485	  0.037643	 -0.150835	  0.059297	  0.083813	  0.091736	 -0.008624	  0.096287	 -0.009498	  0.005241	  0.058553	  0.041826
 -0.063111	 -0.005537	  0.036096	 -0.157777	  0.046613	  0.054952	  0.074164	 -0.031264	  0.046149	  0.014446	  0.005867	  0.038200	  0.058889
 -0.060561	  0.047536	  0.025422	 -0.167151	  0.035974	  0.081306	  0.014287	 -0.054562	  0.040765	 -0.009177	  0.024374	  0.054088	  0.051061
 -0.050775	  0.053233	  0.029592	 -0.159577	 -0.017636	  0.109912	 -0.014957	 -0.077865	  0.082881	 -0.024851	  0.023427	  0.057027	  0.046707
 -0.057267	  0.048353	 -0.020523	 -0.162440	 -0.037066	  0.110503	 -0.006981	 -0.092633	  0.081559	 -0.020055	  0.047881	  0.067651	  0.035712
 -0.063645	  0.055512	 -0.029500	 -0.167588	 -0.058355	  0.107066	  0.034836	 -0.073080	  0.092383	  0.008625	  0.044440	  0.043997	  0.040134
 -0.030781	  0.037672	 -0.041824	 -0.189326	 -0.067871	  0.077163	  0.043925	 -0.085843	  0.108580	  0.021926	  0.026094	  0.021572	  0.083718
 -0.055952	  0.048584	  0.016637	 -0.191063	 -0.046528	  0.083501	  0.057227	 -0.089594	  0.095383	  0.004206	  0.012673	  0.024235	  0.057287
 -0.066498	  0.077802	  0.031069	 -0.177485	 -0.042793	  0.058458	  0.096690	 -0.085377	  0.107047	  0.045553	  0.026506	  0.037432	  0.070595
 -0.053821	  0.054056	  0.043582	 -0.137202	 -0.048158	  0.038018	  0.139730	 -0.085492	  0.126082	  0.059998	  0.027824	  0.057104	  0.041198
 -0.055860	  0.061201	  0.044162	 -0.102722	 -0.033224	  0.066248	  0.101652	 -0.080212	  0.122886	  0.081891	  0.006807	  0.065790	  0.021341
 -0.047616	  0.065882	  0.027718	 -0.109312	 -0.066810	  0.066896	  0.093328	 -0.066943	  0.092243	  0.083744	 -0.014742	  0.040055	  0.045190
 -0.043046	  0.070695	  0.021723	 -0.074966	 -0.114249	  0.085016	  0.109298	 -0.088143	  0.055048	  0.058557	 -0.023683	  0.020439	  0.092744
 -0.039975	  0.077703	 -0.001951	 -0.082016	 -0.114674	  0.062004	  0.096296	 -0.047151	  0.017155	  0.062324	 -0.024372	  0.024272	  0.096836
 -0.059992	  0.081940	 -0.032485	 -0.064480	 -0.116979	  0.087317	  0.101593	 -0.050388	  0.046516	  0.039596	 -0.015907	  0.016836	  0.118288
 -0.085122	  0.051076	 -0.026394	 -0.059760	 -0.118747	  0.070455	  0.077254	 -0.062284	  0.047576	  0.010978	  0.009116	  0.001880	  0.147053
 -0.089946	  0.013922	 -0.015612	 -0.048844	 -0.111473	  0.038391	  0.088292	 -0.040994	  0.069611	  0.027895	  0.015188	 -0.008875	  0.118463
 -0.052497	  0.022695	 -0.007897	 -0.063331	 -0.103425	  0.043143	  0.097774	 -0.056325	  0.069947	  0.039159	  0.020665	  0.002787	  0.074418
 -0.071857	  0.005027	 -0.025228	 -0.014903	 -0.091845	  0.027573	  0.115660	 -0.054203	  0.047552	  0.049642	  0.028204	  0.014940	  0.088391
 -0.080533	  0.017325	 -0.029751	  0.037993	 -0.080790	  0.040681	  0.092897	 -0.082259	  0.040724	  0.068261	  0.037709	  0.029382	  0.086756
 -0.084204	 -0.008709	 -0.022485	  0.030739	 -0.082466	  0.043077	  0.116280	 -0.093809	  0.030203	  0.090993	  0.036212	  0.032970	  0.097696
 -0.102831	  0.001003	 -0.001425	  0.032750	 -0.102559	  0.023743	  0.108222	 -0.071820	  0.061048	  0.095484	  0.052817	  0.015727	  0.091713
 -0.119453	  0.022630	  0.011659	  0.025347	 -0.129257	 -0.001265	  0.105449	 -0.083831	  0.046228	  0.087308	  0.058697	  0.007844	  0.111070
 -0.153604	  0.027612	 -0.003538	  0.054227	 -0.126746	  0.007751	  0.092842	 -0.071266	  0.043841	  0.061798	  0.041359	 -0.036568	  0.150676
 -0.160538	  0.016884	 -0.024429	  0.105894	 -0.081620	 -0.010814	  0.120041	 -0.102540	  0.057214	  0.047567	  0.037707	 -0.037599	  0.187648
 -0.123921	 -0.004241	 -0.044910	  0.083112	 -0.078333	 -0.041841	  0.140600	 -0.091133	  0.074877	  0.047941	  0.011225	 -0.004507	  0.165266
 -0.068085	 -0.021935	 -0.067778	  0.073153	 -0.093012	 -0.043713	  0.146300	 -0.054119	  0.047576	  0.055376	  0.021158	  0.018834	  0.152552
 -0.088288	 -0.035088	 -0.050744	  0.058160	 -0.076516	 -0.041903	  0.143321	 -0.054025	  0.016979	  0.072992	  0.016912	  0.022003	  0.139935
 -0.079587	 -0.012379	 -0.057585	  0.067943	 -0.070570	 -0.037125	  0.132664	 -0.068015	  0.016697	  0.079089	  0.000073	  0.024786	  0.121571
 -0.082144	 -0.027645	 -0.078746	  0.079671	 -0.064300	 -0.024151	  0.126796	 -0.073807	  0.055271	  0.102367	 -0.000291	  0.027858	  0.051083
 -0.065554	 -0.038610	 -0.098158	  0.044154	 -0.055524	 -0.036819	  0.107276	 -0.076381	  0.087517	  0.060519	  0.009116	  0.039113	  0.009052
 -0.070945	 -0.035131	 -0.104798	  0.020764	 -0.069282	 -0.053627	  0.121623	 -0.047505	  0.096383	  0.032703	  0.009810	  0.056191	  0.005700
 -0.094134	 -0.025409	 -0.081022	  0.033813	 -0.081526	 -0.043947	  0.125002	 -0.087192	  0.082099	  0.047066	  0.044437	  0.044014	  0.016772
 -0.073541	 -0.031375	 -0.078426	  0.026394	 -0.049200	 -0.023148	  0.160346	 -0.116216	  0.068565	  0.076922	  0.046226	  0.067892	  0.076029
 -0.076997	 -0.064544	 -0.058606	  0.017334	  0.009197	 -0.013423	  0.136530	 -0.107062	  0.092535	  0.076825	  0.027674	  0.052486	  0.078561
 -0.088685	 -0.068456	 -0.024670	  0.031426	  0.008683	 -0.029543	  0.092530	 -0.071226	  0.065081	  0.072131	  0.032974	  0.004613	  0.051177
 -0.094824	 -0.056600	  0.006862	  0.032211	  0.009014	 -0.062369	  0.088219	 -0.085749	  0.075710	  0.057456	  0.067922	 -0.009681	  0.020658
 -0.095323	 -0.066513	  0.029034	  0.050189	 -0.007416	 -0.082160	  0.095849	 -0.096487	  0.036975	  0.067570	  0.089685	 -0.036836	  0.039282
 -0.057974	 -0.076456	  0.018590	  0.046708	 -0.011541	 -0.072193	  0.101234	 -0.078450	  0.046532	  0.079677	  0.054057	 -0.044274	  0.024282
 -0.055063	 -0.078990	 -0.025138	  0.025565	 -0.013562	 -0.045700	  0.094703	 -0.058938	  0.025997	  0.048211	  0.067951	 -0.075767	  0.035364
 -0.060094	 -0.077044	 -0.025180	  0.001306	 -0.014309	 -0.012434	  0.087591	 -0.027527	  0.018738	  0.014540	  0.048139	 -0.086547	  0.039484
 -0.088973	 -0.049724	 -0.024165	 -0.015506	  0.002504	 -0.040401	  0.077490	 -0.052547	  0.056844	  0.019799	  0.026930	 -0.077829	  0.052370
 -0.098422	 -0.004603	 -0.031890	 -0.043099	  0.031445	 -0.063553	  0.046936	 -0.056601	  0.049427	  0.041952	  0.014364	 -0.054945	  0.081865
 -0.121980	 -0.015526	 -0.051382	 -0.048963	  0.008529	 -0.068449	  0.066475	 -0.082548	  0.034957	  0.051169	 -0.030112	 -0.022585	  0.092955
 -0.124439	 -0.030534	 -0.058764	 -0.038387	  0.003595	 -0.084047	  0.061457	 -0.084036	  0.005244	  0.054140	 -0.073413	 -0.018276	  0.080926
 -0.080567	 -0.006243	 -0.058533	 -0.033177	  0.023779	 -0.089405	  0.022074	 -0.071663	 -0.008628	  0.069242	 -0.093122	 -0.052850	  0.095419
 -0.048552	  0.012074	 -0.014328	 -0.032813	  0.065370	 -0.101028	  0.011014	 -0.062037	  0.009005	  0.072650	 -0.090164	 -0.058461	  0.075577
 -0.029824	 -0.014293	  0.009993	 -0.018174	  0.069184	 -0.096337	  0.018140	 -0.081101	 -0.013308	  0.047862	 -0.072168	 -0.039547	  0.065327
 -0.035866	 -0.049195	 -0.014613	 -0.000798	  0.045357	 -0.126904	  0.026145	 -0.101073	 -0.022232	  0.028475	 -0.046730	 -0.042575	  0.086764
 -0.012338	 -0.040779	 -0.036185	 -0.053117	  0.025835	 -0.145233	 -0.016445	 -0.086175	 -0.020207	  0.031264	 -0.047563	 -0.036883	  0.083008
 -0.018010	 -0.015712	 -0.039250	 -0.049000	  0.002115	 -0.096874	  0.002903	 -0.072343	 -0.006157	  0.042332	 -0.054875	 -0.011255	  0.097463
 -0.057266	 -0.000304	 -0.027750	 -0.013608	 -0.007851	 -0.074626	  0.015501	 -0.075808	  0.029967	  0.032973	 -0.032827	  0.012959	  0.070121
 -0.071347	 -0.040976	 -0.041328	 -0.023557	 -0.029782	 -0.045506	 -0.012357	 -0.085336	  0.041441	  0.052425	 -0.013468	 -0.035223	  0.031420
 -0.093411	 -0.025101	 -0.064925	 -0.059030	 -0.042026	 -0.076515	  0.027238	 -0.050024	  0.024920	  0.046826	  0.016295	 -0.040127	  0.018995
 -0.096459	 -0.021061	 -0.040073	 -0.049142	 -0.030519	 -0.116425	  0.057143	 -0.020503	  0.012871	  0.017828	  0.025022	 -0.040094	  0.054996
 -0.076234	 -0.033889	 -0.024671	 -0.077751	 -0.016671	 -0.084270	  0.046992	 -0.025398	 -0.010207	 -0.011783	  0.002275	 -0.042376	  0.059401
 -0.076586	 -0.018467	 -0.016070	 -0.059806	 -0.002404	 -0.069933	  0.025626	 -0.045986	 -0.004679	  0.010843	 -0.010624	 -0.035915	  0.024910
 -0.084580	  0.001203	 -0.029454	 -0.085301	 -0.015527	 -0.053539	  0.026871	 -0.027681	  0.016421	 -0.043968	  0.003637	 -0.073669	  0.023284
 -0.094755	 -0.007200	 -0.052598	 -0.103581	 -0.018822	 -0.062355	  0.011077	 -0.015959	  0.030466	 -0.063592	 -0.015502	 -0.084455	  0.039405
 -0.074176	 -0.011476	 -0.039865	 -0.132493	 -0.005895	 -0.016613	  0.009042	 -0.007172	  0.035416	 -0.077981	 -0.029391	 -0.073194	  0.009112
 -0.038668	 -0.011971	 -0.040170	 -0.136774	 -0.021583	 -0.010249	  0.010971	 -0.032544	  0.042855	 -0.102413	 -0.055033	 -0.094291	 -0.003354
 -0.010626	 -0.034650	 -0.041789	 -0.119111	 -0.026832	 -0.010412	  0.001124	 -0.084216	  0.066009	 -0.089488	 -0.079721	 -0.074408	 -0.018621
 -0.030899	 -0.012336	 -0.082436	 -0.099542	 -0.043661	  0.003446	  0.025361	 -0.100918	  0.084892	 -0.076395	 -0.039966	 -0.060173	 -0.017732
 -0.026714	 -0.041072	 -0.056735	 -0.092938	 -0.045569	  0.023840	  0.018717	 -0.054993	  0.096686	 -0.080194	 -0.045467	 -0.046859	 -0.012663
 -0.031418	 -0.050862	 -0.073124	 -0.095750	 -0.051407	  0.056802	 -0.003283	 -0.033961	  0.096135	 -0.077743	 -0.053714	 -0.024659	  0.002352
 -0.033690	 -0.028465	 -0.075984	 -0.082562	 -0.027997	  0.062958	 -0.006865	 -0.037612	  0.056724	 -0.102380	 -0.040775	 -0.011754	  0.027761
 -0.015510	  0.012881	 -0.069715	 -0.084853	 -0.025902	  0.085681	 -0.026049	 -0.065059	  0.039961	 -0.072032	 -0.025496	  0.007417	  0.041518
 -0.017884	  0.011727	 -0.069293	 -0.092042	 -0.027658	  0.049501	 -0.030756	 -0.063807	  0.062428	 -0.070525	 -0.020854	 -0.014306	  0.043225
 -0.031851	 -0.013880	 -0.058975	 -0.079822	 -0.042149	  0.064915	 -0.038571	 -0.056314	  0.033075	 -0.075937	 -0.016416	  0.011511	  0.032136
 -0.005492	 -0.021295	 -0.066919	 -0.073204	 -0.066488	  0.108581	 -0.040693	 -0.058425	  0.021246	 -0.015688	 -0.008684	  0.021510	  0.018545
 -0.003338	 -0.030444	 -0.075442	 -0.052382	 -0.067750	  0.124016	 -0.027141	 -0.056111	  0.060709	 -0.027243	 -0.028271	 -0.024849	  0.011222
  0.007540	 -0.038249	 -0.083071	 -0.040544	 -0.106846	  0.138587	 -0.008152	 -0.084882	  0.019641	 -0.044555	 -0.049203	 -0.034595	  0.041796
  0.004142	 -0.031038	 -0.111448	 -0.023453	 -0.126138	  0.138412	 -0.028002	 -0.088712	  0.031457	 -0.052231	 -0.042289	 -0.054148	  0.047779
  0.005539	 -0.025203	 -0.117663	 -0.018840	 -0.088653	  0.136906	 -0.045147	 -0.059183	  0.069966	 -0.045510	 -0.055964	 -0.051258	  0.060850
 -0.005372	 -0.026575	 -0.092467	 -0.043613	 -0.076424	  0.125726	 -0.083904	 -0.076350	  0.069722	 -0.039718	 -0.039585	 -0.053245	  0.089454
 -0.022724	  0.013786	 -0.077441	 -0.052923	 -0.046040	  0.157840	 -0.100694	 -0.072127	  0.025636	 -0.034053	 -0.025241	 -0.056859	  0.060280
 -0.023922	  0.026684	 -0.082227	 -0.059619	 -0.042463	  0.169482	 -0.093694	 -0.072384	  0.046404	 -0.013685	 -0.005263	 -0.046034	  0.061782
 -0.010893	 -0.013189	 -0.082110	 -0.043381	 -0.058319	  0.168267	 -0.085819	 -0.096021	  0.065846	 -0.017547	  0.006828	 -0.057231	  0.046969
  0.006638	 -0.014646	 -0.088152	 -0.058716	 -0.059435	  0.157589	 -0.081934	 -0.116203	  0.033082	 -0.037970	  0.016953	 -0.084681	  0.008975
  0.019166	 -0.001195	 -0.091127	 -0.060336	 -0.024814	  0.178763	 -0.071795	 -0.108631	  0.022909	 -0.040886	  0.007334	 -0.067968	  0.003948
  0.041077	 -0.009726	 -0.106036	 -0.050634	 -0.057687	  0.164952	 -0.098623	 -0.053389	  0.017083	 -0.063253	 -0.034207	 -0.044082	 -0.011823
  0.001258	 -0.025489	 -0.104528	 -0.067201	 -0.055502	  0.126755	 -0.110408	 -0.050940	 -0.013293	 -0.041150	 -0.035325	 -0.037569	 -0.002309
 -0.005952	  0.002190	 -0.078155	 -0.064648	 -0.041865	  0.110467	 -0.101833	 -0.078309	  0.050972	 -0.032788	 -0.001811	 -0.040810	  0.007905
 -0.013917	  0.023610	 -0.086181	 -0.054963	 -0.039415	  0.109152	 -0.070951	 -0.070208	  0.104522	 -0.010223	  0.009746	 -0.040637	 -0.013332
 -0.015975	  0.027406	 -0.116698	 -0.018908	 -0.045126	  0.091731	 -0.052524	 -0.054287	  0.061416	  0.004351	  0.029706	 -0.008622	  0.018118
 -0.031705	  0.016261	 -0.138348	 -0.025512	 -0.030691	  0.100381	 -0.056669	 -0.041614	  0.067287	  0.007759	  0.049134	 -0.015197	  0.033966
 -0.005065	  0.030204	 -0.169203	 -0.046619	 -0.015569	  0.095660	 -0.067942	 -0.054303	  0.100983	 -0.023801	  0.045678	  0.016723	  0.043459
  0.019454	  0.008611	 -0.141998	 -0.025969	 -0.001069	  0.060593	 -0.070023	 -0.040364	  0.126752	 -0.038960	  0.016456	 -0.005305	  0.048604
  0.000902	 -0.005228	 -0.122865	 -0.041974	  0.026870	  0.077959	 -0.053443	 -0.038368	  0.136724	  0.000299	  0.000944	 -0.033287	  0.066666
 -0.010867	  0.027310	 -0.113286	 -0.039916	  0.025844	  0.093260	 -0.033187	 -0.046110	  0.091284	  0.003754	 -0.005272	 -0.021601	  0.060047
 -0.052123	  0.043580	 -0.123891	 -0.044637	  0.050777	  0.074123	 -0.011678	 -0.053654	  0.088267	 -0.009133	 -0.014323	 -0.001511	  0.079040
 -0.040985	  0.052179	 -0.117751	 -0.047152	  0.070871	  0.087323	  0.027311	 -0.043418	  0.112084	 -0.006625	 -0.033121	  0.027581	  0.057466
  0.018338	  0.055045	 -0.140696	 -0.030299	  0.060807	  0.097697	  0.013798	 -0.019307	  0.094365	 -0.038649	 -0.041451	  0.001369	  0.034010
  0.048879	  0.070549	 -0.161676	 -0.038844	  0.064466	  0.063632	  0.008861	 -0.024259	  0.076494	 -0.061857	 -0.026442	 -0.004589	  0.003052
  0.028115	  0.069684	 -0.198333	 -0.011892	  0.064965	  0.041749	 -0.002196	 -0.063191	  0.060434	 -0.029413	 -0.036717	  0.041965	  0.009372
  0.019187	  0.120858	 -0.222041	  0.025432	  0.043073	 -0.002190	  0.019583	 -0.066574	  0.034991	 -0.011298	 -0.016299	  0.063355	  0.019668
  0.019777	  0.128432	 -0.204509	  0.029457	  0.047324	 -0.011365	  0.050593	 -0.057667	  0.027953	 -0.016436	  0.017552	  0.034210	  0.031455
  0.011893	  0.131128	 -0.172992	  0.011425	  0.033507	 -0.016989	  0.081204	 -0.095263	  0.025982	 -0.000323	  0.012873	  0.024450	  0.041869
  0.028386	  0.125156	 -0.173514	 -0.026156	  0.033651	 -0.032822	  0.091323	 -0.113936	  0.039581	  0.005850	  0.002607	  0.008948	  0.067687
  0.050252	  0.133009	 -0.196546	 -0.040763	  0.039416	 -0.058884	  0.067897	 -0.080411	  0.050832	  0.004742	  0.029284	 -0.015715	  0.066112
  0.035574	  0.130642	 -0.209565	 -0.045916	 -0.002126	 -0.066592	  0.048878	 -0.084700	  0.083165	  0.019690	  0.028667	  0.014806	  0.061422
  0.010000	  0.077602	 -0.215983	 -0.076769	 -0.016157	 -0.053017	  0.050701	 -0.075671	  0.068322	  0.032283	  0.051545	  0.006868	  0.062421
  0.026199	  0.084435	 -0.215143	 -0.079142	  0.027884	 -0.064951	  0.079645	 -0.063905	  0.028853	  0.016123	  0.054843	  0.032610	  0.042243
  0.018682	  0.112098	 -0.234668	 -0.065412	  0.021400	 -0.044539	  0.076360	 -0.031765	  0.011994	  0.011621	  0.023930	  0.074933	  0.030378
  0.019136	  0.128951	 -0.207921	 -0.058850	  0.048502	 -0.019075	  0.064997	  0.001914	 -0.013878	  0.009701	  0.031944	  0.129756	  0.023479
 -0.007251	  0.152041	 -0.214525	 -0.027656	  0.050641	  0.009160	  0.086177	 -0.019975	  0.045168	  0.010789	  0.041023	  0.109620	  0.020380
 -0.027698	  0.105688	 -0.232736	 -0.029967	  0.043891	  0.033913	  0.088087	 -0.054327	  0.073455	  0.011836	  0.034583	  0.085374	  0.007412
 -0.042036	  0.079124	 -0.211121	 -0.030855	  0.040588	  0.065706	  0.062283	 -0.080025	  0.070486	  0.002695	  0.027604	  0.101750	  0.001437
 -0.038601	  0.079128	 -0.221625	 -0.035557	  0.013506	  0.055851	  0.057245	 -0.088526	  0.066484	 -0.031544	  0.017393	  0.106878	  0.049691
 -0.030452	  0.073931	 -0.231959	 -0.052367	  0.018482	  0.021248	  0.061379	 -0.069780	  0.064117	 -0.031352	  0.018487	  0.102901	  0.049874
 -0.052459	  0.049113	 -0.239604	 -0.053256	  0.016254	  0.018388	  0.043560	 -0.094972	  0.062935	 -0.032799	  0.006088	  0.089001	  0.027474
 -0.035092	  0.049676	 -0.258888	 -0.042297	  0.021824	 -0.019087	  0.008934	 -0.095020	  0.069124	 -0.033209	 -0.004060	  0.086736	  0.003912
 -0.031476	  0.048817	 -0.233590	 -0.057946	  0.006411	 -0.061870	  0.009481	 -0.095041	  0.044021	 -0.036996	  0.011256	  0.098050	  0.004789
 -0.004127	  0.064351	 -0.205349	 -0.035670	  0.012895	 -0.079204	  0.017907	 -0.079841	  0.031243	 -0.023934	  0.020387	  0.107932	  0.014025
  0.024409	  0.096580	 -0.209867	 -0.045038	  0.010986	 -0.066709	  0.025852	 -0.083509	  0.031236	 -0.007003	  0.010555	  0.074384	  0.009458
  0.014467	  0.076421	 -0.200495	 -0.064059	 -0.001077	 -0.047803	  0.026457	 -0.118973	  0.030826	 -0.013044	  0.013194	  0.052979	  0.040205
  0.021391	  0.067266	 -0.172188	 -0.088309	  0.006981	 -0.019181	  0.007615	 -0.089389	  0.035737	 -0.029817	  0.006450	  0.050009	  0.083323
  0.020401	  0.039949	 -0.165290	 -0.075718	 -0.005805	  0.003376	  0.019911	 -0.059822	  0.042880	 -0.029917	 -0.015274	  0.047794	  0.072941
  0.004390	  0.042198	 -0.162316	 -0.069420	  0.001284	  0.002770	  0.036224	 -0.036948	  0.059957	 -0.041141	 -0.016261	  0.065123	  0.089012
  0.000339	  0.084917	 -0.150010	 -0.085580	  0.001587	  0.010201	  0.038347	 -0.006060	  0.005906	 -0.026042	 -0.016606	  0.044044	  0.096396
  0.007979	  0.111177	 -0.131943	 -0.099139	  0.040692	  0.032950	 -0.011099	 -0.023466	  0.004363	  0.021399	 -0.022093	  0.011320	  0.122169
 -0.007117	  0.088639	 -0.146559	 -0.112750	  0.063548	  0.023680	 -0.006221	 -0.044714	  0.018272	  0.028941	 -0.014238	 -0.002479	  0.112593
 -0.003364	  0.085278	 -0.153022	 -0.120333	  0.062097	  0.023653	  0.000398	 -0.019201	  0.009660	  0.024599	 -0.006106	 -0.006192	  0.104272
  0.000125	  0.089289	 -0.162092	 -0.129535	  0.020462	  0.021093	 -0.005200	 -0.022210	  0.033488	  0.008789	 -0.002178	 -0.000810	  0.119882
 -0.004799	  0.055138	 -0.179345	 -0.161213	  0.035957	  0.054360	 -0.040450	 -0.033340	  0.017204	  0.025730	 -0.003057	  0.012330	  0.100919
 -0.011303	  0.065072	 -0.209587	 -0.151836	  0.042038	  0.093770	 -0.001470	 -0.042008	  0.012415	  0.050447	  0.046367	  0.007998	  0.086829
 -0.026218	  0.043138	 -0.222861	 -0.109161	  0.045421	  0.060986	  0.020353	 -0.068664	  0.018622	  0.021889	  0.052758	  0.047226	  0.111087
 -0.042233	  0.006803	 -0.236972	 -0.108348	  0.037794	  0.050453	  0.049544	 -0.080554	  0.013849	  0.007289	  0.017084	  0.048240	  0.101700
 -0.056182	  0.012342	 -0.226553	 -0.095309	  0.022069	  0.034528	  0.044153	 -0.061289	  0.011839	  0.018474	 -0.004956	  0.068873	  0.071741
 -0.067712	  0.011003	 -0.224687	 -0.117586	  0.006409	  0.034972	  0.023555	 -0.062234	 -0.031524	  0.028315	  0.021653	  0.073540	  0.065451
 -0.088286	  0.016751	 -0.189352	 -0.127232	 -0.032050	  0.019945	 -0.007412	 -0.091339	 -0.047220	  0.013322	  0.032444	  0.070177	  0.063803
 -0.081754	  0.027294	 -0.182715	 -0.135931	 -0.045613	  0.011142	 -0.032110	 -0.114165	 -0.058641	  0.025941	  0.008081	  0.053304	  0.047757
 -0.051646	  0.039865	 -0.176564	 -0.103313	 -0.032390	 -0.005813	 -0.062030	 -0.117533	 -0.084372	  0.011687	 -0.011446	  0.046023	  0.036423
