# Supplementary material for: A fluorescent photoimmunoconjugate for imaging of cholesteatoma
Source: Sci Rep. 2022 Nov 19;12:19905. doi: 10.1038/s41598-022-22072-9 (PMC9675863; doi:10.1038/s41598-022-22072-9)
Supplement: Supplementary file 2 — Supplementary Information 2. [file 41598_2022_22072_MOESM2_ESM.zip › Data/ABR-70-7]

:RUN-7	LEVEL SWEEP	TEMP:NaN	6/13/2018	4:00 PM	NaNHR:
:SW EAR: R	SW FREQ: 45.25	# AVERAGES: 512	REP RATE (/sec): 40	DRIVER: RS Tweeter	SAMPLE (�sec): 40	
:NOTES-
:CHAMBER-CH4B-PXI
:CFTS Version: V2.7.2 (R850)
:LEVELS:20;25;30;35;40;45;50;55;60;65;70;75;80;
:DATA
  0.023838	 -0.011401	  0.029329	  0.006207	 -0.006371	  0.030529	  0.014124	 -0.036881	 -0.054545	  0.042639	 -0.017817	 -0.071210	 -0.013203
  0.031323	 -0.019676	  0.040642	  0.003478	 -0.009549	  0.042066	  0.003911	  0.002416	 -0.021958	  0.021589	 -0.014152	 -0.056843	 -0.001102
  0.024863	 -0.035832	  0.015143	  0.013751	  0.006013	  0.025997	 -0.008604	  0.016940	 -0.007248	  0.018452	  0.003334	 -0.013557	 -0.037255
  0.006564	 -0.026323	 -0.001935	  0.030221	  0.005673	  0.026549	 -0.009835	  0.014452	  0.028070	  0.034378	  0.020982	 -0.014407	 -0.020587
  0.002956	 -0.022805	  0.013297	  0.003052	  0.016365	  0.008544	 -0.021605	 -0.007747	  0.047233	 -0.004384	  0.009951	 -0.006288	 -0.030161
  0.020210	 -0.024761	  0.017442	  0.008213	  0.034186	  0.002219	 -0.011563	  0.021168	  0.055901	 -0.033000	 -0.004724	  0.044930	 -0.037462
  0.026082	 -0.014619	 -0.010783	 -0.005219	 -0.002533	 -0.003922	 -0.036397	  0.059524	  0.042406	 -0.016787	  0.000101	  0.030662	 -0.045462
  0.030595	  0.026483	 -0.026360	 -0.011754	  0.004594	 -0.019148	 -0.003401	  0.061559	  0.032061	 -0.023490	  0.000505	  0.031504	 -0.028753
  0.035231	  0.028937	  0.031450	  0.012016	  0.026983	 -0.035560	  0.015145	  0.020212	  0.015058	 -0.004232	 -0.028917	  0.035502	 -0.007212
  0.032501	  0.032993	  0.028752	  0.013512	 -0.005073	 -0.015472	  0.029575	  0.010279	  0.003660	 -0.001954	 -0.048850	  0.031569	 -0.013400
  0.018075	  0.031042	  0.035351	  0.010616	 -0.002729	 -0.005251	  0.013054	  0.023829	  0.004535	 -0.018254	 -0.035308	 -0.017868	  0.005526
 -0.022369	  0.009297	  0.042017	 -0.008462	  0.000725	  0.010220	 -0.016228	  0.001302	 -0.044334	  0.012422	 -0.028721	 -0.033656	  0.014736
 -0.036201	  0.031441	  0.022844	 -0.020499	 -0.016138	  0.013444	 -0.007302	  0.011686	 -0.032430	  0.022117	 -0.032260	 -0.001300	 -0.003723
 -0.035626	  0.031599	 -0.002710	 -0.007534	 -0.004840	 -0.018645	 -0.000683	 -0.000707	 -0.016033	 -0.003028	  0.009211	 -0.030698	  0.014050
 -0.052379	  0.004445	 -0.026902	 -0.005701	 -0.015601	 -0.022803	  0.019328	 -0.019204	  0.005212	 -0.022738	  0.039013	 -0.034432	  0.038939
 -0.046729	 -0.014227	 -0.032492	 -0.011449	 -0.034240	 -0.038224	  0.016245	 -0.041961	  0.003289	 -0.032618	  0.021202	  0.005446	  0.036515
 -0.022584	 -0.037921	 -0.032179	 -0.031625	  0.002441	  0.007368	  0.002859	 -0.048967	 -0.000721	 -0.001971	  0.023161	  0.020803	  0.005593
 -0.027263	 -0.028050	 -0.030083	 -0.008605	  0.006274	 -0.005649	  0.005242	 -0.070825	 -0.020986	  0.008696	  0.015352	  0.033709	  0.025862
 -0.006197	  0.019703	 -0.054150	  0.015571	 -0.007838	 -0.020536	 -0.009626	 -0.025206	 -0.031971	  0.000993	  0.045005	  0.029433	  0.050804
 -0.002892	  0.019674	 -0.058673	 -0.005789	  0.001658	  0.018273	  0.005761	  0.008131	 -0.007195	  0.001169	  0.022931	  0.016701	  0.046296
 -0.010731	  0.025571	 -0.040480	 -0.058985	 -0.001938	  0.061020	  0.018989	  0.007678	 -0.010492	  0.020592	 -0.008423	  0.034843	  0.038706
 -0.039406	  0.027145	 -0.023983	 -0.040660	 -0.005412	  0.063810	  0.021830	  0.006468	  0.023709	  0.023905	 -0.009504	  0.012683	  0.026514
 -0.045815	  0.026196	 -0.012001	 -0.005985	  0.007563	  0.048603	 -0.009410	 -0.015674	  0.037629	  0.029142	  0.012608	  0.043079	  0.047714
 -0.025023	 -0.009446	  0.016535	 -0.015820	  0.004935	  0.012027	 -0.003110	  0.006083	  0.060446	  0.033045	  0.016040	  0.058725	  0.056737
 -0.029046	 -0.040918	  0.028410	 -0.038756	 -0.003729	 -0.025921	  0.040769	  0.012572	  0.110560	  0.016024	 -0.025140	  0.052053	  0.042561
 -0.019644	 -0.034425	 -0.001087	 -0.044223	 -0.001516	 -0.014581	  0.028148	  0.043681	  0.113151	  0.018869	 -0.012100	  0.036302	  0.047757
 -0.003553	 -0.027728	 -0.019944	 -0.016644	 -0.014493	 -0.028947	 -0.000941	  0.018673	  0.064701	  0.005759	 -0.032404	  0.018450	  0.071127
  0.000097	  0.020086	 -0.012456	  0.026406	 -0.034223	  0.009035	 -0.023960	  0.011626	  0.035112	  0.007307	  0.019155	  0.012699	  0.088756
 -0.020912	  0.045370	 -0.016483	  0.030829	 -0.037961	  0.015180	  0.006357	  0.005968	  0.013831	  0.021901	  0.011061	  0.039285	  0.121124
 -0.014969	  0.039794	  0.002343	  0.028267	 -0.061120	  0.011584	  0.033411	 -0.048580	  0.011942	  0.025712	  0.012087	  0.091960	  0.200460
 -0.007833	  0.042355	  0.013710	  0.032864	 -0.052520	 -0.000711	  0.054303	 -0.064908	  0.000825	  0.052965	  0.032235	  0.148377	  0.260658
 -0.037426	  0.051168	 -0.020354	  0.040230	 -0.024924	  0.010838	  0.052719	 -0.070287	  0.005916	  0.062784	  0.049774	  0.186924	  0.342305
 -0.065660	  0.072443	 -0.022266	  0.068734	 -0.041828	  0.022929	  0.058169	 -0.055510	 -0.007649	  0.077210	  0.110831	  0.237594	  0.406699
 -0.073283	  0.042457	  0.013048	  0.059040	 -0.033478	  0.060398	  0.042586	 -0.054399	  0.003949	  0.111263	  0.150241	  0.295768	  0.460315
 -0.040548	 -0.006299	  0.010222	  0.027439	 -0.080884	  0.056089	  0.047683	 -0.056299	 -0.004635	  0.131605	  0.166498	  0.316703	  0.428330
 -0.009128	 -0.008208	  0.017264	  0.042180	 -0.108403	  0.044918	  0.031755	 -0.059449	  0.021570	  0.149009	  0.198818	  0.319107	  0.365299
  0.008215	  0.011756	  0.004546	  0.030279	 -0.123531	  0.028195	 -0.015644	 -0.069984	  0.026110	  0.189416	  0.186065	  0.273001	  0.293942
  0.021633	 -0.009854	  0.022827	  0.007297	 -0.110835	  0.018199	 -0.020602	 -0.064213	 -0.008603	  0.212808	  0.155770	  0.221461	  0.187405
  0.001624	  0.035809	  0.011592	 -0.010066	 -0.068901	  0.011455	  0.014595	 -0.097399	  0.007586	  0.204884	  0.165404	  0.181766	  0.113625
 -0.008372	  0.063340	 -0.005858	 -0.018949	 -0.024878	  0.005596	  0.010405	 -0.138448	  0.043604	  0.167284	  0.119451	  0.143364	  0.066197
  0.003414	  0.047335	 -0.014662	  0.002541	 -0.014536	 -0.013881	  0.034070	 -0.147114	  0.042304	  0.127112	  0.042755	  0.086222	  0.002330
  0.027045	  0.047566	 -0.012531	  0.019256	 -0.013712	  0.023498	  0.070458	 -0.129054	  0.052554	  0.102206	 -0.036856	  0.010716	 -0.046546
  0.034388	  0.045469	  0.013585	 -0.006853	 -0.043738	  0.061149	  0.052920	 -0.142603	  0.030806	  0.079659	 -0.086731	 -0.046375	 -0.097782
  0.008268	  0.052996	  0.022048	 -0.017627	 -0.055306	  0.064621	  0.037960	 -0.115174	  0.027502	  0.072803	 -0.152695	 -0.113286	 -0.144701
  0.012013	  0.039527	  0.038815	 -0.008731	 -0.030999	  0.043623	  0.054590	 -0.138220	  0.023215	  0.022949	 -0.183502	 -0.148580	 -0.171724
 -0.017329	  0.034752	  0.056746	 -0.012140	 -0.029016	 -0.007657	  0.061728	 -0.125055	  0.024127	 -0.045321	 -0.242273	 -0.139669	 -0.190229
 -0.025618	  0.041635	  0.045507	  0.005869	 -0.042765	 -0.012371	  0.067036	 -0.115533	  0.012716	 -0.087092	 -0.256450	 -0.139130	 -0.183181
 -0.008698	  0.030163	  0.042698	  0.014788	 -0.037479	 -0.014055	  0.064963	 -0.118620	  0.002393	 -0.125683	 -0.242488	 -0.149900	 -0.173421
  0.018112	  0.027072	  0.041686	  0.019187	 -0.042392	 -0.006660	  0.035772	 -0.106696	 -0.038318	 -0.156019	 -0.239845	 -0.153384	 -0.152310
 -0.008628	  0.038332	  0.037222	  0.033497	 -0.022441	  0.024947	  0.003974	 -0.108303	 -0.088918	 -0.155696	 -0.211766	 -0.165135	 -0.057490
 -0.024965	  0.038331	  0.030327	  0.015534	 -0.028534	  0.049022	 -0.011701	 -0.129439	 -0.108002	 -0.147906	 -0.160728	 -0.133617	  0.031213
 -0.029672	  0.037623	  0.029495	  0.025553	 -0.042695	  0.065873	 -0.027580	 -0.125957	 -0.125547	 -0.139501	 -0.131753	 -0.074437	  0.075144
 -0.046905	  0.068501	  0.029925	  0.010800	 -0.059155	  0.066211	 -0.006672	 -0.121800	 -0.097131	 -0.115657	 -0.087007	 -0.037929	  0.107648
 -0.034596	  0.072863	  0.020484	  0.020048	 -0.044484	  0.039742	 -0.032051	 -0.147869	 -0.103406	 -0.092768	 -0.060514	  0.021746	  0.146981
 -0.056075	  0.021803	  0.017083	 -0.009204	 -0.050973	  0.064395	 -0.023511	 -0.141543	 -0.105122	 -0.085400	 -0.060686	  0.099502	  0.172682
 -0.041050	  0.003392	  0.046932	  0.012125	 -0.072493	  0.096915	 -0.009152	 -0.115580	 -0.081132	 -0.034390	 -0.038403	  0.150470	  0.198181
 -0.025237	  0.029822	  0.057228	  0.027646	 -0.077910	  0.092829	 -0.008332	 -0.118673	 -0.051554	  0.032854	  0.016306	  0.173057	  0.237069
 -0.045579	  0.031562	  0.059267	 -0.010510	 -0.103297	  0.084956	  0.003582	 -0.132809	 -0.011244	  0.061714	  0.052355	  0.163854	  0.222378
 -0.042343	  0.002208	  0.027175	  0.007103	 -0.119779	  0.092657	 -0.007060	 -0.129057	  0.035226	  0.067165	  0.063645	  0.154532	  0.173115
 -0.065882	 -0.016152	  0.009257	  0.023260	 -0.122583	  0.088441	 -0.009446	 -0.147549	  0.080063	  0.064966	  0.048655	  0.148082	  0.184517
 -0.061159	  0.010300	  0.027429	  0.030014	 -0.107938	  0.085574	 -0.025499	 -0.137629	  0.094644	  0.052424	  0.062179	  0.122130	  0.141375
 -0.067494	  0.018144	  0.067932	  0.025729	 -0.124033	  0.087442	 -0.007028	 -0.097641	  0.103029	  0.042965	  0.025104	  0.107453	  0.092698
 -0.070954	  0.058721	  0.102544	  0.020132	 -0.113821	  0.041356	 -0.015123	 -0.105621	  0.101676	  0.037154	  0.015310	  0.086378	  0.041381
 -0.073501	  0.060489	  0.082860	  0.012445	 -0.103573	  0.004511	 -0.053424	 -0.055607	  0.080583	  0.035200	  0.031935	  0.041136	  0.000210
 -0.062236	  0.033353	  0.037099	  0.005173	 -0.096848	  0.008547	 -0.041572	 -0.065764	  0.096930	  0.001047	  0.001469	 -0.052237	 -0.055615
 -0.090060	  0.029364	  0.016657	  0.007354	 -0.080912	 -0.005035	 -0.018126	 -0.057650	  0.112216	 -0.053399	 -0.034443	 -0.107123	 -0.080923
 -0.116548	 -0.010228	  0.033580	  0.011539	 -0.070523	 -0.001800	  0.009282	 -0.026670	  0.067678	 -0.115040	 -0.071207	 -0.094102	 -0.111116
 -0.103576	 -0.031853	  0.003555	 -0.008928	 -0.054229	  0.026194	  0.024144	 -0.026995	  0.070714	 -0.123729	 -0.076817	 -0.088795	 -0.111062
 -0.112229	 -0.028638	  0.028634	 -0.005351	 -0.044483	  0.026303	  0.033993	 -0.000046	  0.059416	 -0.125073	 -0.084818	 -0.091305	 -0.087481
 -0.105369	  0.020662	  0.035825	 -0.008334	 -0.035739	  0.017256	 -0.002786	  0.034232	  0.054048	 -0.117309	 -0.112486	 -0.115663	 -0.090004
 -0.082378	  0.023799	  0.018270	 -0.033387	 -0.021524	  0.067855	  0.005483	  0.035391	  0.035140	 -0.113667	 -0.114549	 -0.138247	 -0.069495
 -0.072458	 -0.018615	  0.058282	 -0.025977	 -0.006479	  0.120250	 -0.001597	 -0.000655	  0.033099	 -0.110361	 -0.110472	 -0.108342	 -0.104302
 -0.091939	 -0.039691	  0.049732	 -0.001800	  0.000389	  0.145474	 -0.041457	 -0.049489	  0.038238	 -0.137221	 -0.127919	 -0.120474	 -0.091680
 -0.091539	 -0.047281	  0.023766	 -0.007983	 -0.009870	  0.161104	 -0.043574	 -0.051269	  0.048576	 -0.121935	 -0.115963	 -0.116175	 -0.069250
 -0.054962	 -0.062653	  0.022726	  0.001871	 -0.009134	  0.133823	 -0.054602	 -0.007125	  0.040899	 -0.076203	 -0.109094	 -0.089256	 -0.080783
 -0.031015	 -0.047448	  0.040786	  0.004486	 -0.034180	  0.132759	 -0.062750	 -0.014787	  0.023773	 -0.065532	 -0.110082	 -0.061106	 -0.074791
 -0.020296	 -0.037757	  0.082418	  0.003871	 -0.065914	  0.135624	 -0.079253	 -0.040359	 -0.007806	 -0.050135	 -0.099331	 -0.053753	 -0.075646
 -0.034480	 -0.014179	  0.078869	  0.024557	 -0.076561	  0.124907	 -0.050281	 -0.005644	 -0.022597	 -0.064914	 -0.092515	 -0.081522	 -0.049548
 -0.034379	 -0.029549	  0.085347	  0.054765	 -0.059520	  0.117172	 -0.022983	  0.001939	 -0.048685	 -0.095611	 -0.088410	 -0.060897	 -0.043574
 -0.010488	 -0.046970	  0.101297	  0.056921	 -0.064832	  0.112608	 -0.044080	 -0.025652	 -0.027182	 -0.102944	 -0.080916	 -0.026107	 -0.044493
 -0.016979	 -0.042317	  0.085560	  0.045210	 -0.064456	  0.118712	 -0.041301	 -0.040957	  0.004102	 -0.084980	 -0.047910	 -0.016126	 -0.051489
 -0.028870	 -0.012943	  0.084540	  0.027732	 -0.060202	  0.119325	 -0.046972	 -0.074204	 -0.017071	 -0.087691	 -0.017023	 -0.033365	 -0.029705
  0.004274	  0.008959	  0.071795	  0.023166	 -0.047738	  0.134055	 -0.054052	 -0.063161	 -0.004290	 -0.038395	 -0.016350	 -0.025455	  0.016444
  0.003786	  0.013014	  0.092195	 -0.003269	 -0.041255	  0.149443	 -0.040585	 -0.052097	 -0.008753	  0.001740	 -0.041237	 -0.000576	  0.060150
 -0.014810	 -0.014835	  0.070121	 -0.041589	 -0.040512	  0.172168	 -0.036115	 -0.055332	  0.008674	  0.019714	 -0.042672	  0.025055	  0.099075
 -0.030553	 -0.070176	  0.051946	 -0.037495	 -0.059106	  0.153640	 -0.023814	 -0.036501	  0.020871	  0.039657	 -0.025851	  0.049150	  0.106554
 -0.024998	 -0.060669	  0.064372	 -0.011378	 -0.084504	  0.150348	 -0.041094	 -0.046612	  0.002487	  0.045405	 -0.001009	  0.042892	  0.119378
 -0.035326	 -0.036107	  0.048788	  0.001251	 -0.072578	  0.154507	 -0.052261	 -0.018634	 -0.000076	 -0.019359	  0.017564	  0.088805	  0.135433
 -0.030615	 -0.024759	  0.039601	  0.014424	 -0.042118	  0.139557	 -0.063121	  0.003110	 -0.017110	 -0.030185	  0.039677	  0.089371	  0.139506
 -0.021328	 -0.046607	  0.049071	 -0.005841	 -0.042938	  0.130382	 -0.077735	  0.018537	 -0.011565	  0.002435	  0.065453	  0.104802	  0.096408
 -0.062699	 -0.074189	  0.059537	 -0.030719	 -0.016424	  0.163887	 -0.071155	 -0.002147	  0.013035	  0.023129	  0.073679	  0.093669	  0.062380
 -0.046164	 -0.088669	  0.061571	 -0.020674	  0.022688	  0.160757	 -0.081406	 -0.024813	  0.032464	  0.040058	  0.049944	  0.077191	  0.058977
 -0.037491	 -0.086106	  0.036375	  0.026788	  0.000992	  0.142127	 -0.100884	 -0.026032	  0.021650	  0.033928	  0.014128	  0.046903	  0.025359
  0.008414	 -0.083709	  0.030401	  0.029165	 -0.010450	  0.112691	 -0.078421	 -0.024890	  0.013476	  0.019927	 -0.004492	 -0.006350	 -0.010047
  0.015319	 -0.075511	  0.037725	  0.039185	 -0.025193	  0.086019	 -0.071483	 -0.017835	 -0.003374	 -0.010584	 -0.057814	 -0.057741	 -0.028882
  0.000942	 -0.080273	  0.027242	  0.024429	 -0.034231	  0.105873	 -0.086662	  0.001114	 -0.009374	 -0.031582	 -0.056364	 -0.053138	 -0.008048
 -0.019962	 -0.052830	  0.025562	  0.008253	 -0.017682	  0.115437	 -0.106448	  0.001058	 -0.003128	 -0.062728	 -0.055397	 -0.076480	 -0.026352
 -0.061246	 -0.031758	 -0.002535	  0.010582	 -0.007705	  0.115310	 -0.072339	  0.017312	 -0.006227	 -0.089361	 -0.080610	 -0.095849	 -0.063289
 -0.012150	 -0.009865	 -0.013691	  0.040088	  0.000102	  0.102387	 -0.080516	  0.022452	 -0.031740	 -0.090111	 -0.104165	 -0.073054	 -0.040705
  0.006641	 -0.019742	  0.003858	  0.031412	 -0.005343	  0.110927	 -0.099121	  0.022063	 -0.007079	 -0.104179	 -0.103956	 -0.053826	 -0.009069
 -0.002614	 -0.026447	  0.022369	 -0.005795	 -0.016905	  0.130350	 -0.103639	 -0.008598	 -0.009644	 -0.098004	 -0.084061	 -0.034000	  0.008260
 -0.033624	 -0.023283	  0.011625	 -0.004603	 -0.021473	  0.115764	 -0.097142	 -0.025848	 -0.032329	 -0.090507	 -0.089516	 -0.042917	  0.002332
 -0.046805	 -0.015396	  0.010291	 -0.001084	  0.006839	  0.121851	 -0.116135	  0.005267	 -0.012132	 -0.068654	 -0.081659	 -0.010698	  0.036316
 -0.022978	  0.013503	  0.046438	  0.018767	 -0.007437	  0.118161	 -0.129531	 -0.004934	 -0.041176	 -0.076574	 -0.075749	  0.037814	  0.043502
 -0.018678	 -0.021488	  0.015601	  0.045880	 -0.001866	  0.098821	 -0.137403	 -0.014591	 -0.055430	 -0.067813	 -0.055974	  0.072075	  0.076614
  0.009895	 -0.034718	  0.033692	  0.062252	  0.010957	  0.117990	 -0.079964	 -0.024749	 -0.096797	 -0.047625	  0.013786	  0.082476	  0.127885
  0.047957	 -0.023636	  0.098193	  0.055228	  0.026208	  0.148685	 -0.055294	 -0.025543	 -0.101845	 -0.015328	  0.040970	  0.108975	  0.161556
  0.052442	 -0.024507	  0.065281	  0.050482	 -0.006502	  0.147103	 -0.025717	 -0.038193	 -0.091664	  0.029764	  0.063797	  0.126924	  0.220698
  0.016634	 -0.052280	  0.042710	  0.059889	 -0.002986	  0.148522	 -0.026798	  0.011517	 -0.069909	  0.088658	  0.097591	  0.165871	  0.218172
 -0.012892	 -0.082479	  0.052355	  0.042430	 -0.026283	  0.175757	 -0.077054	  0.030745	 -0.061972	  0.107583	  0.143879	  0.228842	  0.217727
 -0.026626	 -0.065745	  0.062332	 -0.001837	 -0.027699	  0.160568	 -0.129128	  0.037690	 -0.011594	  0.138547	  0.166812	  0.245217	  0.224606
  0.021922	 -0.062879	  0.086895	  0.035566	 -0.034835	  0.118254	 -0.143192	  0.030149	 -0.004298	  0.120764	  0.184890	  0.238683	  0.181582
  0.024194	 -0.045073	  0.084856	  0.062003	 -0.070374	  0.123812	 -0.128556	 -0.007381	 -0.008798	  0.115814	  0.205976	  0.249483	  0.138795
  0.006445	 -0.054519	  0.062595	  0.067785	 -0.060925	  0.138412	 -0.118393	 -0.008442	  0.042142	  0.173006	  0.206744	  0.210315	  0.119141
  0.019622	 -0.051207	  0.040229	  0.056598	 -0.001692	  0.123596	 -0.085018	 -0.016419	  0.075907	  0.201203	  0.191721	  0.187437	  0.079452
  0.045101	 -0.035062	 -0.004081	  0.055206	  0.033896	  0.123375	 -0.080298	 -0.042015	  0.091055	  0.177085	  0.180692	  0.171807	  0.022724
  0.039141	 -0.015985	  0.044622	  0.084165	  0.048536	  0.174210	 -0.082387	 -0.033226	  0.058289	  0.158175	  0.137263	  0.125939	 -0.004793
 -0.002546	 -0.031821	  0.063230	  0.053420	  0.071817	  0.190657	 -0.066676	 -0.028225	  0.047856	  0.173297	  0.078954	  0.053251	 -0.022888
 -0.012144	 -0.062225	  0.043975	  0.045505	  0.053383	  0.200727	 -0.042987	 -0.034077	  0.061373	  0.161622	  0.059062	 -0.014348	 -0.086712
 -0.020620	 -0.036536	  0.043273	  0.061140	  0.050610	  0.191431	 -0.054060	 -0.001063	  0.048081	  0.171226	  0.031197	 -0.058021	 -0.149818
  0.008497	 -0.025123	  0.041557	  0.043429	  0.038817	  0.161183	 -0.053561	  0.028349	  0.009214	  0.177693	 -0.039588	 -0.109364	 -0.212996
  0.010949	 -0.060445	  0.024311	  0.025171	  0.062464	  0.171909	 -0.059745	  0.048779	  0.000986	  0.145199	 -0.083022	 -0.173936	 -0.265712
 -0.014254	 -0.061843	  0.010089	  0.011080	  0.105885	  0.172396	 -0.064819	  0.052007	  0.004031	  0.133264	 -0.114162	 -0.201410	 -0.288834
 -0.012432	 -0.067190	  0.039899	  0.009610	  0.058939	  0.117231	 -0.036699	  0.015995	  0.020690	  0.117340	 -0.164034	 -0.192034	 -0.273826
 -0.003764	 -0.058689	  0.036291	  0.008665	  0.013531	  0.124998	 -0.042114	  0.008174	  0.016534	  0.083617	 -0.197089	 -0.201606	 -0.269311
 -0.007194	 -0.047992	  0.019661	 -0.004815	 -0.010152	  0.112664	 -0.074903	  0.008990	  0.012014	  0.034809	 -0.250314	 -0.223848	 -0.297973
 -0.003653	 -0.038189	  0.056145	 -0.004064	 -0.008247	  0.119942	 -0.069176	  0.004429	 -0.002659	 -0.003605	 -0.258904	 -0.234434	 -0.312493
  0.027347	 -0.032111	  0.062677	  0.010837	 -0.011368	  0.137334	 -0.076371	  0.015053	 -0.022299	 -0.085042	 -0.243901	 -0.224220	 -0.316450
  0.013744	 -0.028975	  0.042110	  0.024446	 -0.011717	  0.131293	 -0.046436	  0.038595	 -0.031203	 -0.120314	 -0.238437	 -0.262910	 -0.330511
  0.018783	 -0.035711	 -0.008091	  0.031848	  0.001437	  0.111089	 -0.011129	  0.020580	 -0.064822	 -0.151328	 -0.242618	 -0.254409	 -0.316121
 -0.032919	 -0.035435	 -0.011954	  0.015548	  0.003150	  0.133757	 -0.003310	  0.005131	 -0.075684	 -0.173184	 -0.239568	 -0.258002	 -0.299707
 -0.054149	 -0.049241	  0.005308	 -0.022914	  0.027524	  0.126659	 -0.005554	 -0.003654	 -0.110650	 -0.162822	 -0.257031	 -0.268485	 -0.290563
 -0.023819	 -0.040130	 -0.006963	 -0.019354	  0.029078	  0.104816	  0.015785	 -0.023585	 -0.104707	 -0.169406	 -0.296018	 -0.243470	 -0.253509
 -0.027608	 -0.064474	 -0.026301	  0.037846	  0.042838	  0.126320	  0.028255	  0.008595	 -0.121133	 -0.166354	 -0.303979	 -0.245436	 -0.230389
 -0.002666	 -0.050064	 -0.073387	  0.045350	  0.050874	  0.163538	  0.041212	  0.000993	 -0.134170	 -0.158409	 -0.279226	 -0.247818	 -0.195787
 -0.015312	 -0.012549	 -0.068607	  0.050846	  0.046029	  0.191223	  0.031581	 -0.017677	 -0.155824	 -0.171351	 -0.256723	 -0.200428	 -0.173700
 -0.052504	 -0.012253	 -0.080454	  0.063827	  0.033592	  0.190186	  0.006244	  0.011909	 -0.202096	 -0.168988	 -0.233167	 -0.174957	 -0.119496
 -0.038403	 -0.014398	 -0.059229	  0.052526	  0.035255	  0.185751	  0.040867	  0.040400	 -0.224459	 -0.167105	 -0.237735	 -0.134167	 -0.081631
 -0.016529	 -0.034824	 -0.029530	  0.063256	  0.021759	  0.180176	  0.028023	  0.011061	 -0.189185	 -0.166756	 -0.236020	 -0.074118	 -0.038992
  0.004867	 -0.029984	  0.004041	  0.082507	 -0.003089	  0.188469	  0.025598	  0.005486	 -0.178401	 -0.171793	 -0.205748	 -0.043088	 -0.018474
 -0.033676	 -0.014512	 -0.006741	  0.041586	 -0.013623	  0.147160	  0.031821	  0.004185	 -0.180217	 -0.163272	 -0.193207	 -0.009578	 -0.030592
 -0.073365	 -0.002739	  0.006778	  0.003388	 -0.035648	  0.143006	  0.017777	  0.018587	 -0.174710	 -0.153438	 -0.156456	  0.019334	 -0.022026
 -0.041901	  0.002940	  0.026054	 -0.019503	 -0.050872	  0.172237	  0.030648	 -0.022141	 -0.162141	 -0.156115	 -0.112523	  0.000505	 -0.030689
 -0.020246	 -0.034875	  0.043243	  0.022332	 -0.051434	  0.163605	  0.026002	 -0.023597	 -0.186108	 -0.144236	 -0.067164	  0.005827	 -0.040222
 -0.007799	 -0.043542	  0.046966	  0.042970	 -0.072151	  0.144472	  0.049688	 -0.039119	 -0.165007	 -0.071414	 -0.031232	  0.022150	 -0.059957
 -0.004565	 -0.001257	  0.044808	  0.028994	 -0.084269	  0.113412	  0.043972	 -0.039512	 -0.147244	 -0.005405	  0.019396	  0.041882	 -0.063463
 -0.016228	 -0.007745	  0.009452	  0.030491	 -0.059539	  0.095086	  0.036047	 -0.021315	 -0.155949	  0.030590	  0.043381	 -0.008350	 -0.052781
 -0.034463	 -0.052817	  0.019211	  0.067099	 -0.024736	  0.093577	  0.033542	 -0.032643	 -0.159063	  0.044450	  0.039166	 -0.046355	 -0.085578
 -0.028010	 -0.051829	  0.056812	  0.091529	 -0.009724	  0.090000	  0.047189	 -0.027419	 -0.119421	  0.061768	  0.010508	 -0.081127	 -0.121442
 -0.008407	 -0.043362	  0.027121	  0.086601	  0.016852	  0.093219	  0.065031	 -0.038014	 -0.055575	  0.105801	 -0.006475	 -0.125189	 -0.141681
  0.000539	 -0.036439	  0.029258	  0.075954	 -0.004076	  0.079760	  0.041949	 -0.041899	 -0.057943	  0.109851	 -0.026545	 -0.150416	 -0.195834
  0.006354	 -0.044110	  0.043087	  0.057146	  0.010780	  0.122396	  0.031052	 -0.070036	 -0.050321	  0.108556	 -0.058262	 -0.176438	 -0.232177
  0.004116	 -0.058162	  0.024038	  0.038579	 -0.022832	  0.136780	  0.042200	 -0.040871	 -0.059587	  0.082974	 -0.084632	 -0.166081	 -0.267248
 -0.006936	 -0.051621	  0.025217	  0.043258	 -0.033538	  0.137375	  0.037105	 -0.027687	 -0.063931	  0.049735	 -0.106784	 -0.215593	 -0.266760
 -0.005861	 -0.065865	  0.040820	  0.047914	 -0.009987	  0.136329	  0.056703	 -0.024517	 -0.017875	  0.032516	 -0.115597	 -0.225274	 -0.233183
  0.005154	 -0.094664	  0.014391	  0.035074	 -0.019214	  0.120506	  0.077481	 -0.034895	 -0.011749	  0.014115	 -0.129223	 -0.232360	 -0.217472
 -0.004774	 -0.085619	 -0.013911	  0.019313	 -0.010373	  0.125049	  0.069023	 -0.068847	 -0.005665	 -0.004135	 -0.156294	 -0.234759	 -0.208866
  0.005415	 -0.044969	  0.020274	 -0.001709	 -0.008466	  0.131401	  0.076158	 -0.041038	  0.035947	 -0.015877	 -0.194228	 -0.236746	 -0.200470
 -0.043885	 -0.047466	  0.035486	  0.012637	 -0.013532	  0.133266	  0.069170	 -0.011566	  0.033566	 -0.047623	 -0.193248	 -0.228659	 -0.175413
 -0.071796	 -0.057923	  0.061157	  0.009026	 -0.030008	  0.111497	  0.051234	 -0.013860	  0.014341	 -0.077545	 -0.184857	 -0.206934	 -0.184230
 -0.030993	 -0.060636	  0.058482	 -0.007024	 -0.053176	  0.065232	  0.023265	  0.010031	 -0.019691	 -0.073886	 -0.188356	 -0.209481	 -0.178199
 -0.030385	 -0.048290	  0.027738	 -0.011071	 -0.050751	  0.063603	  0.004216	  0.019521	 -0.043373	 -0.078738	 -0.173253	 -0.202188	 -0.177850
 -0.032615	 -0.036817	  0.031599	 -0.005213	 -0.026573	  0.043795	  0.003202	 -0.010573	 -0.060602	 -0.083289	 -0.175190	 -0.192758	 -0.155277
 -0.027444	 -0.065059	  0.022412	  0.035321	 -0.031813	  0.034199	 -0.009565	 -0.038586	 -0.081045	 -0.123157	 -0.187074	 -0.188375	 -0.142633
 -0.011423	 -0.057517	  0.000660	  0.042967	 -0.043598	  0.063622	  0.010153	 -0.048059	 -0.089252	 -0.156301	 -0.187710	 -0.161711	 -0.160953
 -0.035491	 -0.040564	 -0.012045	  0.037236	 -0.075141	  0.082565	  0.040007	 -0.018756	 -0.092661	 -0.185579	 -0.184107	 -0.137352	 -0.166022
 -0.017470	 -0.053394	  0.004806	  0.057909	 -0.105774	  0.116098	  0.031321	  0.022587	 -0.117617	 -0.158714	 -0.187156	 -0.128284	 -0.162217
 -0.002267	 -0.044290	  0.016850	  0.054287	 -0.101442	  0.128600	  0.039079	  0.019189	 -0.120872	 -0.117911	 -0.202610	 -0.120085	 -0.167274
 -0.011324	 -0.050375	  0.017029	  0.050601	 -0.103114	  0.118494	  0.072477	  0.027425	 -0.103834	 -0.136375	 -0.212790	 -0.105143	 -0.167479
  0.004612	 -0.083468	  0.018049	  0.056714	 -0.104046	  0.119864	  0.056522	  0.011130	 -0.129468	 -0.133313	 -0.184206	 -0.104817	 -0.136557
  0.043089	 -0.108606	 -0.000341	  0.100645	 -0.106118	  0.110535	  0.037132	 -0.010825	 -0.127198	 -0.136480	 -0.181267	 -0.094642	 -0.099394
  0.005564	 -0.124081	 -0.002437	  0.064044	 -0.082645	  0.091566	  0.067456	 -0.027378	 -0.113436	 -0.120354	 -0.184829	 -0.079130	 -0.061677
 -0.002381	 -0.108677	  0.022842	  0.058903	 -0.060651	  0.095947	  0.001222	 -0.062579	 -0.113747	 -0.114614	 -0.182590	 -0.077161	 -0.055893
 -0.005187	 -0.087282	  0.052928	  0.047246	 -0.061253	  0.081491	 -0.006430	 -0.037525	 -0.096983	 -0.134152	 -0.149256	 -0.088304	 -0.050030
 -0.008365	 -0.079784	  0.063865	  0.031810	 -0.077804	  0.103790	  0.019048	 -0.027606	 -0.119230	 -0.104423	 -0.151787	 -0.080325	 -0.024675
 -0.019775	 -0.095244	  0.055662	  0.033190	 -0.082144	  0.112796	  0.007990	 -0.037245	 -0.146014	 -0.044364	 -0.161018	 -0.065944	 -0.034176
 -0.031876	 -0.100689	  0.049588	  0.039134	 -0.054472	  0.090281	  0.020594	 -0.053264	 -0.129568	 -0.042661	 -0.147471	 -0.057422	 -0.052209
 -0.058938	 -0.043762	  0.038344	  0.062335	 -0.075563	  0.098884	  0.035193	 -0.059127	 -0.116860	 -0.074892	 -0.115022	 -0.031442	 -0.054320
 -0.091983	 -0.053623	  0.034818	  0.089656	 -0.069837	  0.095947	  0.028233	 -0.049262	 -0.088869	 -0.057127	 -0.109016	 -0.040099	 -0.050583
 -0.060302	 -0.053135	  0.028325	  0.065388	 -0.100507	  0.070939	  0.019091	 -0.036212	 -0.106035	 -0.020515	 -0.102049	 -0.040747	 -0.050155
 -0.042616	 -0.027305	  0.007166	  0.031925	 -0.091810	  0.056631	  0.010278	 -0.008318	 -0.074196	 -0.048654	 -0.113285	 -0.034540	 -0.064090
 -0.016940	 -0.050467	  0.015193	  0.037385	 -0.075760	  0.069160	  0.015444	 -0.017492	 -0.040076	 -0.079331	 -0.062603	  0.001908	 -0.069161
  0.009832	 -0.055033	  0.054045	  0.023896	 -0.040342	  0.078947	 -0.014391	 -0.029379	 -0.018229	 -0.079377	 -0.072052	 -0.016904	 -0.097269
  0.006911	 -0.010395	  0.012003	  0.037192	 -0.061216	  0.076672	 -0.012251	 -0.008739	 -0.047260	 -0.089231	 -0.089004	 -0.051131	 -0.111793
  0.002492	 -0.000209	  0.012278	  0.057582	 -0.051635	  0.085863	  0.004286	 -0.005885	 -0.075702	 -0.100669	 -0.077116	 -0.076523	 -0.104343
  0.008653	  0.002608	  0.015652	  0.039971	 -0.027812	  0.073173	  0.007027	 -0.022787	 -0.073343	 -0.072075	 -0.071411	 -0.064176	 -0.085278
  0.018577	 -0.003523	  0.024461	  0.039095	 -0.046518	  0.075361	  0.034704	 -0.017176	 -0.080830	 -0.040256	 -0.102646	 -0.081459	 -0.101966
  0.022810	 -0.039821	  0.033688	  0.036284	 -0.048635	  0.085532	  0.056971	 -0.003873	 -0.059819	 -0.039654	 -0.085054	 -0.096782	 -0.090980
  0.005946	 -0.021437	  0.018380	  0.053339	 -0.084599	  0.064475	  0.100798	  0.001384	 -0.036592	 -0.032871	 -0.044909	 -0.066073	 -0.052647
 -0.007474	 -0.002052	  0.034513	  0.060290	 -0.089257	  0.062210	  0.118515	 -0.017960	 -0.013706	 -0.056666	 -0.048934	 -0.081530	 -0.047705
  0.011158	 -0.015500	  0.034034	  0.046539	 -0.082810	  0.065870	  0.128843	 -0.056355	 -0.007860	 -0.059492	 -0.047209	 -0.086778	 -0.076786
  0.017566	 -0.040668	  0.041873	  0.047160	 -0.081204	  0.058605	  0.097073	 -0.038343	 -0.031268	 -0.033836	 -0.064109	 -0.067158	 -0.088544
  0.035305	 -0.016100	  0.034330	  0.041789	 -0.096510	  0.033952	  0.094196	 -0.050462	 -0.007571	 -0.013726	 -0.105516	 -0.067863	 -0.081355
  0.000044	 -0.013476	  0.026036	  0.035964	 -0.059479	  0.049950	  0.108078	 -0.061304	 -0.000931	 -0.046375	 -0.138013	 -0.079640	 -0.095145
  0.001579	 -0.012848	  0.043921	  0.013598	 -0.012847	  0.017803	  0.074815	 -0.063004	 -0.024817	 -0.071715	 -0.140771	 -0.084668	 -0.130687
  0.014386	  0.015414	  0.066767	 -0.003552	 -0.004644	  0.027721	  0.056509	 -0.081352	 -0.050664	 -0.064645	 -0.144002	 -0.055559	 -0.109827
  0.001186	 -0.008812	  0.061889	 -0.016554	 -0.034716	  0.060247	  0.068582	 -0.068820	 -0.056566	 -0.063362	 -0.136905	 -0.063410	 -0.082521
 -0.002981	 -0.052153	  0.049701	 -0.031968	 -0.041392	  0.023161	  0.059806	 -0.069427	 -0.097029	 -0.079806	 -0.103493	 -0.089996	 -0.090848
  0.012043	 -0.036558	  0.062923	 -0.021505	 -0.026581	 -0.004878	  0.002209	 -0.069402	 -0.076725	 -0.079515	 -0.096060	 -0.059985	 -0.080041
  0.005044	 -0.055770	  0.113003	 -0.011242	 -0.016405	 -0.004512	  0.027015	 -0.094815	 -0.072837	 -0.081222	 -0.121229	 -0.050139	 -0.053066
 -0.007579	 -0.054466	  0.129730	 -0.026983	 -0.020542	  0.013707	  0.036164	 -0.095427	 -0.066745	 -0.093513	 -0.118962	 -0.047154	 -0.017605
 -0.005143	 -0.016158	  0.111420	 -0.020717	 -0.015196	  0.011216	  0.031484	 -0.099767	 -0.044301	 -0.116310	 -0.093199	 -0.036552	 -0.015534
 -0.007211	  0.018880	  0.072241	 -0.027321	 -0.002894	  0.016197	  0.040399	 -0.093277	 -0.022587	 -0.106403	 -0.069952	 -0.056872	 -0.032926
 -0.017526	  0.030529	  0.045516	 -0.055112	 -0.016463	  0.033029	  0.062089	 -0.091572	 -0.016997	 -0.074587	 -0.065328	 -0.031253	 -0.070094
  0.010991	  0.027392	  0.026967	 -0.048225	  0.002516	  0.030918	  0.053955	 -0.065412	 -0.034953	 -0.020897	 -0.082147	 -0.002704	 -0.085257
 -0.012802	  0.032573	  0.055601	 -0.013291	  0.014404	  0.004947	  0.026523	 -0.043306	 -0.031815	 -0.018344	 -0.059884	  0.039463	 -0.089724
 -0.016542	  0.056499	  0.050006	 -0.002727	  0.030633	 -0.007943	  0.037273	 -0.049371	 -0.038473	 -0.038175	 -0.052835	  0.029545	 -0.073268
 -0.015306	  0.005798	  0.032482	  0.017895	  0.009840	  0.006777	  0.038029	 -0.085629	 -0.075767	 -0.051089	 -0.017546	  0.022206	 -0.060840
 -0.018112	  0.007344	  0.041980	  0.043431	 -0.025333	  0.051797	  0.059902	 -0.101818	 -0.076479	 -0.023513	 -0.055661	  0.059305	 -0.013932
 -0.014236	  0.009306	  0.058346	  0.027774	 -0.029743	  0.015550	  0.060545	 -0.089520	 -0.053572	 -0.035893	 -0.068689	  0.062280	  0.009379
  0.013565	  0.016433	  0.039223	  0.016301	 -0.039425	  0.018195	  0.044152	 -0.072558	 -0.047183	 -0.020192	 -0.057875	  0.090923	  0.000830
  0.012666	  0.052827	  0.024401	  0.005198	 -0.027443	  0.038878	  0.048034	 -0.067070	 -0.083695	 -0.016858	 -0.072949	  0.120779	 -0.015660
  0.052439	 -0.011766	  0.067154	 -0.002746	 -0.007518	 -0.002471	 -0.001461	  0.009348	 -0.026996	 -0.006153	  0.013082	 -0.051025	 -0.056124
  0.089424	 -0.000175	  0.039290	 -0.029130	  0.019787	  0.006041	 -0.020245	  0.006250	  0.004357	 -0.030188	  0.004046	 -0.029370	 -0.034281
  0.053967	  0.032883	  0.022773	 -0.031178	  0.007005	  0.007609	 -0.011951	 -0.005374	  0.013898	 -0.066820	  0.012734	 -0.022573	 -0.035701
  0.011869	  0.018337	  0.032144	 -0.007763	 -0.010218	 -0.022794	  0.020323	  0.000935	 -0.016048	 -0.077123	  0.011070	  0.004477	 -0.018126
  0.004112	  0.001357	  0.027279	  0.001207	 -0.001454	  0.004712	 -0.003673	  0.011497	 -0.026621	 -0.035843	  0.000549	  0.029825	 -0.017044
 -0.024431	  0.020812	  0.013513	 -0.006406	 -0.006869	  0.017399	 -0.004691	  0.001281	 -0.033384	 -0.011226	 -0.002926	  0.051276	 -0.022304
  0.004364	  0.017222	 -0.016819	 -0.011933	  0.003232	  0.009119	 -0.014042	 -0.007229	 -0.041457	 -0.005680	 -0.016850	  0.007836	  0.002310
  0.013965	  0.000350	 -0.011225	 -0.045354	  0.010492	  0.006001	 -0.005503	  0.027226	 -0.013560	 -0.009510	 -0.013498	  0.005530	  0.016706
 -0.019808	 -0.033890	 -0.031304	 -0.013353	  0.027061	 -0.004035	 -0.024050	  0.043511	  0.016338	  0.014742	 -0.006247	  0.011079	  0.019135
 -0.038836	 -0.060569	 -0.050875	 -0.014837	  0.008448	  0.018478	 -0.029221	  0.006880	  0.023291	  0.036128	  0.000082	 -0.013434	  0.033280
 -0.028110	 -0.035306	 -0.016774	 -0.001164	 -0.004319	 -0.007433	 -0.048844	 -0.016950	  0.018515	  0.057562	  0.014174	 -0.023634	  0.049104
  0.010448	 -0.022333	  0.023606	  0.037888	 -0.022626	  0.000003	 -0.035162	 -0.043071	  0.024695	  0.085523	  0.036957	 -0.000076	  0.034521
 -0.018227	 -0.040380	  0.014883	  0.031329	 -0.019011	 -0.000571	  0.015007	 -0.018517	  0.013912	  0.064236	  0.041294	  0.017367	 -0.001786
 -0.053394	 -0.018380	  0.000853	  0.029216	 -0.024782	  0.006877	  0.058388	  0.016990	 -0.002236	  0.045610	  0.026043	  0.031427	  0.033528
 -0.047966	 -0.009680	  0.003882	  0.022886	 -0.039068	 -0.002710	  0.057867	 -0.000361	  0.009656	  0.005288	  0.010987	  0.009218	  0.022482
 -0.032446	  0.006344	 -0.012964	  0.000929	 -0.043228	  0.005361	  0.008036	 -0.009014	  0.011999	 -0.004822	  0.004817	 -0.006634	  0.011125
 -0.012858	  0.037174	 -0.011585	 -0.012549	 -0.002161	 -0.020677	  0.000403	 -0.002893	  0.018922	 -0.004578	 -0.024375	 -0.015716	  0.009212
  0.001742	  0.042181	 -0.025380	  0.014717	  0.030001	 -0.016549	  0.000945	  0.000918	  0.010519	 -0.010088	 -0.062446	  0.008623	  0.004128
  0.019440	  0.025810	 -0.030176	  0.019388	  0.043802	 -0.014636	  0.025297	  0.001095	 -0.006672	 -0.028244	 -0.058140	 -0.003649	 -0.008042
  0.014307	  0.030007	 -0.038276	  0.018852	  0.031428	  0.010276	  0.012577	 -0.022521	  0.000875	 -0.018814	  0.008647	 -0.010545	 -0.042125
  0.041470	  0.058431	 -0.024039	  0.023902	 -0.017461	  0.038067	 -0.000373	 -0.065261	 -0.000642	 -0.025758	  0.038684	  0.005859	 -0.032282
  0.040059	  0.027547	 -0.001360	  0.009169	 -0.030771	  0.033135	 -0.013719	 -0.101893	 -0.024510	 -0.005992	  0.029244	 -0.003360	 -0.007043
  0.000749	 -0.019424	  0.021255	 -0.004849	 -0.049035	  0.014986	  0.003691	 -0.130480	 -0.035234	  0.026709	  0.036832	 -0.009394	  0.015563
 -0.014748	 -0.015292	  0.028562	  0.009104	 -0.061982	  0.030105	 -0.010340	 -0.146050	 -0.006073	  0.031397	  0.035205	 -0.029507	  0.042183
 -0.022999	 -0.026230	  0.019900	  0.005899	 -0.024709	  0.050505	 -0.035662	 -0.144896	 -0.015087	  0.001439	  0.049282	 -0.002848	  0.046661
 -0.007030	  0.009565	  0.030546	 -0.010321	 -0.021430	  0.024328	 -0.056130	 -0.141877	 -0.035335	 -0.038975	  0.009068	  0.018531	  0.046932
 -0.021768	  0.029211	  0.046818	 -0.010354	 -0.019526	 -0.006099	 -0.072732	 -0.156232	 -0.051035	 -0.026968	  0.000573	 -0.001954	  0.035577
 -0.029150	  0.053209	  0.050723	 -0.020023	 -0.009853	 -0.005608	 -0.081416	 -0.204388	 -0.051724	 -0.006388	  0.003827	  0.020819	  0.054906
 -0.023807	  0.033578	  0.024566	  0.005292	  0.015919	 -0.020414	 -0.091178	 -0.237054	 -0.033132	 -0.019246	  0.013162	 -0.004947	  0.041918
 -0.040850	  0.018125	  0.040265	  0.027805	  0.050757	 -0.037670	 -0.088851	 -0.269728	 -0.044869	 -0.004915	  0.016021	 -0.034697	  0.019765
 -0.046625	  0.027243	  0.071051	  0.032657	  0.051917	 -0.020830	 -0.070928	 -0.304049	 -0.029597	  0.016956	 -0.013424	 -0.007829	  0.027191
 -0.036609	  0.034714	  0.077943	  0.024198	  0.054805	 -0.024089	 -0.063075	 -0.334787	  0.011144	  0.021892	 -0.012829	  0.027647	  0.026361
 -0.021919	  0.012205	  0.079830	  0.028250	  0.027442	 -0.024495	 -0.050800	 -0.340213	  0.022367	 -0.003487	  0.011990	  0.041746	  0.027230
 -0.012509	 -0.027923	  0.083130	  0.048723	  0.019600	 -0.002931	 -0.008558	 -0.345545	  0.023668	 -0.003240	 -0.005123	  0.021380	  0.058500
 -0.039325	 -0.001675	  0.081544	  0.051924	  0.039915	  0.011013	 -0.021060	 -0.375174	  0.005806	  0.012935	  0.011669	  0.011545	  0.036493
 -0.068267	  0.037656	  0.075610	  0.056814	  0.022068	 -0.003117	 -0.063516	 -0.385715	  0.018284	  0.008381	  0.026104	 -0.029070	  0.037883
 -0.053692	  0.012046	  0.079473	  0.026200	  0.019670	 -0.008498	 -0.058719	 -0.339055	  0.025131	  0.015962	 -0.031762	 -0.030408	  0.030017
 -0.022641	 -0.000741	  0.079806	  0.029294	  0.009543	 -0.018455	 -0.057482	 -0.290615	  0.033892	  0.020676	 -0.023334	 -0.008892	  0.025493
  0.005413	 -0.003988	  0.087360	  0.029808	  0.012103	 -0.036489	 -0.030696	 -0.277837	  0.046745	 -0.004099	  0.013113	  0.000716	  0.068706
  0.017141	 -0.017808	  0.053651	  0.018525	  0.058198	 -0.026868	  0.008402	 -0.259704	  0.023362	  0.007754	 -0.006575	 -0.029843	  0.087754
  0.050053	 -0.039390	  0.078644	  0.032694	  0.061661	 -0.014148	 -0.010112	 -0.251765	  0.014268	  0.017892	 -0.041882	 -0.039558	  0.100953
  0.055217	 -0.049372	  0.127080	  0.084711	  0.045488	 -0.017447	 -0.027662	 -0.273403	  0.011418	  0.002707	 -0.038266	 -0.042241	  0.118135
  0.004992	 -0.032527	  0.131728	  0.105776	  0.023350	 -0.001396	 -0.014950	 -0.291692	  0.010815	  0.005833	 -0.022697	 -0.002407	  0.100116
  0.011646	 -0.029911	  0.125900	  0.079293	  0.033976	  0.015668	  0.015285	 -0.304749	  0.033796	 -0.016419	 -0.046178	  0.007479	  0.066780
  0.063119	 -0.036497	  0.103579	  0.061558	  0.022344	  0.012205	  0.018313	 -0.309763	  0.049858	 -0.002694	 -0.054220	  0.005722	  0.020049
  0.076750	 -0.037081	  0.081893	  0.058459	  0.003171	  0.016630	 -0.007636	 -0.266859	  0.061551	 -0.014147	 -0.032311	 -0.016239	  0.021443
  0.066196	 -0.029728	  0.126611	  0.022748	 -0.002349	  0.018634	 -0.033005	 -0.215816	  0.059192	 -0.023232	 -0.002878	 -0.030105	  0.056423
  0.031581	  0.000356	  0.130876	  0.021811	  0.007543	  0.017442	 -0.037869	 -0.230977	  0.046503	 -0.003601	  0.016699	 -0.014685	  0.057813
  0.037079	 -0.022841	  0.095987	  0.051110	 -0.017510	  0.024977	 -0.053523	 -0.269196	  0.035525	 -0.019260	  0.010783	 -0.023210	  0.039854
  0.030212	 -0.036026	  0.082868	  0.062555	 -0.033260	  0.055694	 -0.038764	 -0.248880	  0.044126	 -0.018370	  0.020877	 -0.032682	  0.008581
  0.028459	 -0.002816	  0.074265	  0.046622	 -0.031641	  0.045818	 -0.036141	 -0.216792	  0.062828	 -0.009945	  0.031654	 -0.068328	 -0.018682
  0.030877	 -0.021521	  0.106930	  0.027085	 -0.044278	  0.039407	 -0.063508	 -0.209975	  0.048325	 -0.020153	  0.046603	 -0.068106	 -0.033418
  0.008779	 -0.006966	  0.061809	  0.034566	 -0.053211	  0.045900	 -0.075519	 -0.195912	  0.050484	 -0.068426	  0.036981	 -0.044495	 -0.024720
 -0.003851	  0.012344	  0.056557	  0.044090	 -0.063928	  0.036999	 -0.064106	 -0.207094	  0.032819	 -0.049188	  0.004893	 -0.033270	 -0.015868
  0.033285	 -0.006578	  0.051472	  0.034694	 -0.036409	  0.031937	 -0.071040	 -0.238120	  0.023188	 -0.019371	  0.003482	 -0.042587	 -0.007552
  0.021724	 -0.014214	  0.068566	  0.054741	 -0.015415	  0.049138	 -0.073651	 -0.250466	  0.009162	  0.004124	 -0.014580	 -0.061950	  0.025779
 -0.003316	 -0.043454	  0.091780	  0.093282	  0.000923	  0.055128	 -0.047368	 -0.261927	  0.045335	 -0.005933	 -0.010553	 -0.071581	  0.010556
  0.047947	 -0.034052	  0.095451	  0.129038	  0.004452	  0.065630	 -0.032105	 -0.251383	  0.047769	 -0.030776	  0.033819	 -0.073054	  0.008426
  0.067036	  0.016321	  0.097044	  0.097252	  0.020060	  0.058030	 -0.012955	 -0.223701	  0.051169	 -0.026685	  0.047060	 -0.086593	  0.016230
  0.045472	  0.046923	  0.080806	  0.104398	  0.029567	  0.042464	  0.007240	 -0.237037	  0.052629	 -0.019437	  0.032702	 -0.095087	  0.011667
  0.052691	  0.034773	  0.097300	  0.075778	  0.011777	  0.073252	  0.022048	 -0.233086	  0.055868	 -0.037443	  0.031972	 -0.090297	  0.048146
  0.051653	  0.054388	  0.119950	  0.055977	  0.023089	  0.072854	  0.029737	 -0.229335	  0.080271	 -0.042567	  0.020475	 -0.084669	  0.069224
  0.047330	  0.085310	  0.125689	  0.044122	  0.026829	  0.065651	  0.026543	 -0.190537	  0.062604	 -0.048047	  0.039007	 -0.060431	  0.099592
  0.038169	  0.051414	  0.106583	  0.034874	  0.030395	  0.059464	  0.028304	 -0.147098	  0.057868	 -0.058965	  0.032299	 -0.049387	  0.115317
  0.026167	  0.058651	  0.093721	  0.052921	  0.008472	  0.067510	  0.039065	 -0.096611	  0.065407	 -0.048223	 -0.000776	 -0.079783	  0.118638
  0.046336	  0.058505	  0.124944	  0.044132	  0.008000	  0.043362	  0.032950	 -0.090858	  0.065659	 -0.036028	 -0.002973	 -0.090448	  0.143675
  0.061909	  0.068853	  0.113596	  0.041069	 -0.008463	  0.029539	  0.017123	 -0.119111	  0.057695	 -0.025661	 -0.006591	 -0.044939	  0.146922
  0.068026	  0.083354	  0.107170	  0.041199	 -0.022648	  0.029870	  0.029944	 -0.140132	  0.037964	 -0.019170	  0.012006	 -0.009985	  0.142630
  0.083482	  0.101370	  0.116675	  0.052336	 -0.007409	  0.021851	  0.032802	 -0.211930	  0.042856	 -0.037641	  0.027102	 -0.019767	  0.141157
  0.057640	  0.080351	  0.151792	  0.080316	 -0.011802	  0.019110	  0.038371	 -0.211232	  0.036673	 -0.039570	  0.038506	 -0.020680	  0.124449
  0.043617	  0.021670	  0.195125	  0.082747	 -0.004451	  0.024333	  0.013570	 -0.229390	  0.034752	 -0.032063	  0.050974	 -0.009366	  0.076677
  0.084470	  0.035121	  0.202477	  0.059303	 -0.001984	  0.032590	  0.036296	 -0.241717	  0.038298	 -0.008451	  0.038096	 -0.029845	  0.053870
  0.107521	  0.057614	  0.212315	  0.062993	  0.014166	  0.027206	  0.043884	 -0.213870	  0.034256	 -0.034861	  0.002498	 -0.043436	  0.033020
  0.099488	  0.050071	  0.210071	  0.072528	 -0.007731	 -0.005204	  0.010029	 -0.181445	  0.038218	 -0.052922	 -0.018487	 -0.025545	  0.018984
  0.087319	  0.057381	  0.184725	  0.069983	  0.001404	 -0.003659	 -0.029311	 -0.173501	  0.021311	 -0.008234	 -0.032333	 -0.076249	  0.044408
  0.078125	  0.078896	  0.147696	  0.050547	 -0.035398	 -0.009068	 -0.020397	 -0.197534	  0.052157	 -0.018501	  0.006291	 -0.090747	  0.052027
  0.073722	  0.087797	  0.151079	  0.046403	 -0.044446	  0.052190	 -0.023514	 -0.212778	  0.077800	  0.004170	  0.023868	 -0.089567	  0.047921
  0.074683	  0.077338	  0.169442	  0.022977	 -0.012202	  0.067924	 -0.021300	 -0.214163	  0.094628	  0.028654	  0.013440	 -0.097578	  0.035715
  0.070536	  0.076696	  0.147873	  0.001892	  0.000340	  0.072392	 -0.026388	 -0.207954	  0.067094	  0.029979	  0.012702	 -0.080956	  0.054083
  0.067404	  0.068512	  0.139625	  0.033541	  0.018918	  0.045870	 -0.042407	 -0.179680	  0.059221	 -0.008271	  0.004030	 -0.057994	  0.061530
  0.075911	  0.066418	  0.138357	  0.034068	 -0.009071	 -0.014842	 -0.017875	 -0.165200	  0.071750	 -0.015718	 -0.017401	 -0.064055	  0.046359
  0.047674	  0.100281	  0.116866	  0.031500	 -0.028912	 -0.021637	 -0.039762	 -0.167875	  0.062718	 -0.020304	 -0.031898	 -0.042968	  0.031250
  0.062294	  0.091824	  0.141071	  0.029643	 -0.030940	 -0.015701	 -0.068178	 -0.161483	  0.059217	 -0.041581	 -0.001327	 -0.045274	  0.032580
  0.060571	  0.046644	  0.138257	  0.015846	 -0.026679	  0.003145	 -0.064395	 -0.148955	  0.065131	 -0.030252	  0.000345	 -0.023568	  0.052703
  0.054762	  0.043079	  0.103209	  0.038647	 -0.012093	  0.007463	 -0.067176	 -0.161728	  0.062459	 -0.030243	 -0.011876	 -0.027304	  0.042092
  0.056059	  0.070918	  0.073832	  0.073808	 -0.012868	  0.022368	 -0.074103	 -0.171398	  0.074981	 -0.006368	  0.008452	 -0.038579	  0.086137
  0.011330	  0.078425	  0.068445	  0.046162	 -0.019305	  0.040028	 -0.088701	 -0.168495	  0.070442	 -0.005726	  0.015115	 -0.033506	  0.115083
  0.024527	  0.075424	  0.088525	  0.045447	 -0.038691	  0.006772	 -0.066752	 -0.165000	  0.066951	 -0.024983	  0.027902	 -0.022108	  0.127552
  0.049664	  0.107515	  0.091734	  0.055319	 -0.065064	 -0.022458	 -0.022531	 -0.179673	  0.077388	 -0.036470	  0.032207	 -0.009087	  0.068428
  0.010247	  0.101646	  0.082988	  0.046496	 -0.060874	 -0.034792	 -0.010969	 -0.189754	  0.077572	 -0.052572	  0.007751	  0.005887	  0.052678
 -0.023985	  0.081687	  0.080598	  0.033706	 -0.056047	  0.014220	  0.004453	 -0.156082	  0.090084	 -0.027524	 -0.001594	  0.002023	  0.068937
 -0.007075	  0.101710	  0.075740	  0.012196	 -0.086797	  0.060329	  0.030456	 -0.165155	  0.099076	 -0.019738	  0.024406	 -0.029497	  0.100519
  0.023321	  0.103034	  0.080922	 -0.000550	 -0.082992	  0.042132	  0.037002	 -0.182537	  0.118843	 -0.020887	  0.042094	 -0.003252	  0.120635
  0.053532	  0.074351	  0.086928	 -0.001169	 -0.066238	  0.046171	  0.020339	 -0.193260	  0.089841	  0.005359	  0.042740	  0.004750	  0.111412
  0.044219	  0.076976	  0.100183	 -0.010831	 -0.070175	  0.034896	  0.025802	 -0.177300	  0.091284	  0.004634	  0.043494	  0.007464	  0.091014
 -0.020025	  0.076747	  0.106537	 -0.037992	 -0.052467	  0.008694	  0.020282	 -0.157031	  0.089886	 -0.033787	  0.040983	  0.013370	  0.053829
 -0.013444	  0.064734	  0.087324	 -0.029304	 -0.063268	  0.004487	  0.003576	 -0.225081	  0.081635	 -0.023505	  0.006494	 -0.017552	  0.053139
  0.049445	  0.056930	  0.083665	 -0.051777	 -0.078937	  0.016991	 -0.015796	 -0.264171	  0.094876	 -0.008665	 -0.008337	 -0.032081	  0.042661
  0.044527	  0.050144	  0.106315	 -0.058965	 -0.067039	  0.005934	 -0.005094	 -0.255149	  0.110490	  0.004793	  0.031772	 -0.074430	  0.040256
  0.010530	  0.041431	  0.065400	 -0.038933	 -0.088081	 -0.002740	  0.015612	 -0.251254	  0.111996	  0.010285	  0.022806	 -0.073777	  0.058939
  0.019583	  0.036374	  0.058843	 -0.024834	 -0.085214	 -0.005849	  0.001845	 -0.239393	  0.091149	 -0.013801	  0.021897	 -0.057175	  0.047488
  0.010403	  0.020791	  0.060245	 -0.005086	 -0.069944	 -0.025156	 -0.017633	 -0.202865	  0.056498	 -0.018190	  0.026629	 -0.065110	  0.015217
 -0.042076	  0.029447	  0.053961	  0.020170	 -0.049242	 -0.040354	  0.018785	 -0.156313	  0.005291	 -0.031624	  0.036538	 -0.080842	  0.013468
 -0.018845	  0.020404	  0.054940	  0.006204	 -0.020983	 -0.062020	  0.016743	 -0.174523	  0.026751	 -0.031493	  0.042773	 -0.069889	  0.025937
  0.014154	  0.036930	  0.038035	  0.004751	 -0.021258	 -0.078644	 -0.007634	 -0.184096	  0.028658	 -0.007380	  0.032996	 -0.088238	  0.039623
  0.003683	  0.056253	  0.052584	  0.006823	 -0.044767	 -0.087325	 -0.000631	 -0.181141	  0.038947	  0.013968	  0.026234	 -0.086613	  0.065814
 -0.010499	  0.080429	  0.028950	  0.014502	 -0.037301	 -0.068057	 -0.001323	 -0.175028	  0.070078	  0.030498	  0.004537	 -0.089159	  0.052732
 -0.042665	  0.070929	 -0.001911	  0.024202	 -0.038753	 -0.045691	 -0.011611	 -0.181873	  0.093273	  0.040408	  0.011055	 -0.095980	  0.010579
 -0.059926	  0.018946	  0.014393	  0.025020	 -0.091674	 -0.018481	 -0.013950	 -0.176048	  0.099882	  0.035365	  0.018475	 -0.078660	  0.024975
 -0.032528	  0.021897	  0.028098	  0.004706	 -0.092157	 -0.021681	  0.009804	 -0.164603	  0.084036	  0.035782	  0.019883	 -0.063109	  0.043166
 -0.007054	  0.023117	  0.040852	 -0.007496	 -0.071443	 -0.039772	  0.016458	 -0.126684	  0.066396	  0.030189	  0.021094	 -0.061479	  0.041280
 -0.033234	  0.040275	  0.023289	  0.009179	 -0.055543	 -0.020511	  0.030521	 -0.156969	  0.054662	  0.052261	  0.042947	 -0.034711	  0.062052
 -0.025828	 -0.001829	  0.055921	 -0.011123	 -0.031659	 -0.017888	  0.032730	 -0.153260	  0.054118	  0.054810	  0.061127	 -0.039033	  0.057756
 -0.013276	  0.000231	  0.065413	 -0.022470	 -0.039805	 -0.043898	  0.031574	 -0.151005	  0.033922	  0.013752	  0.071339	 -0.035480	  0.052935
 -0.030414	 -0.026120	  0.075392	 -0.051207	 -0.035296	 -0.048327	  0.062799	 -0.157351	  0.021301	  0.036140	  0.044647	 -0.016641	  0.056892
 -0.025300	 -0.015569	  0.078472	 -0.069460	 -0.033002	 -0.043100	  0.066012	 -0.173282	  0.032688	  0.034506	  0.021459	 -0.019244	  0.051041
 -0.026666	  0.005631	  0.061642	 -0.055262	 -0.032310	 -0.033595	  0.051673	 -0.170003	  0.047705	  0.019944	 -0.004954	  0.006139	  0.038923
 -0.048021	 -0.041384	  0.066309	 -0.051407	 -0.046729	 -0.017889	  0.048644	 -0.154960	  0.038379	 -0.010275	 -0.011272	  0.011810	  0.044572
 -0.058274	 -0.073906	  0.061552	 -0.057567	 -0.023222	 -0.022735	  0.029041	 -0.155852	  0.033202	 -0.000361	 -0.033528	  0.020490	  0.009498
 -0.058531	 -0.080394	  0.020408	 -0.032736	 -0.015144	 -0.008431	  0.018897	 -0.136994	 -0.007941	  0.024361	 -0.034310	  0.027045	 -0.012356
 -0.066833	 -0.076758	  0.005375	 -0.031847	 -0.025754	 -0.019558	 -0.010394	 -0.133105	  0.003695	  0.017886	  0.011453	  0.027876	 -0.011153
 -0.073864	 -0.058332	  0.012959	 -0.057836	 -0.046179	 -0.030675	  0.013569	 -0.146369	 -0.011917	  0.007938	  0.006860	 -0.009208	 -0.004851
 -0.063607	 -0.050354	  0.007998	 -0.023649	 -0.056498	 -0.020708	  0.008178	 -0.178352	 -0.010605	  0.006795	 -0.005458	 -0.015207	 -0.014502
 -0.041324	 -0.050396	  0.008391	 -0.001129	 -0.060083	 -0.006099	 -0.019082	 -0.191807	  0.009672	 -0.018127	 -0.019529	  0.008103	 -0.030105
 -0.036282	  0.000352	 -0.010471	  0.012416	 -0.090445	  0.002256	 -0.001263	 -0.171924	  0.001646	 -0.004399	 -0.016242	  0.000933	 -0.034957
 -0.066815	 -0.012252	 -0.020038	 -0.000095	 -0.098063	 -0.013230	  0.035900	 -0.170555	  0.021849	  0.008537	 -0.005359	  0.025754	 -0.024032
 -0.082101	 -0.007168	 -0.007150	 -0.008838	 -0.106601	 -0.042879	  0.074244	 -0.185818	  0.038690	  0.010751	  0.008373	  0.030027	 -0.034274
 -0.054822	  0.010039	 -0.034779	  0.008650	 -0.074999	 -0.044567	  0.070670	 -0.143429	  0.027041	  0.036510	  0.019843	  0.010659	 -0.049192
 -0.035991	  0.004094	 -0.012719	  0.009411	 -0.058969	 -0.020363	  0.055782	 -0.122214	  0.003825	  0.029697	 -0.020292	  0.016921	 -0.051595
 -0.010004	  0.003307	  0.003363	 -0.010297	 -0.040968	 -0.022028	  0.051099	 -0.142234	 -0.013329	  0.023452	 -0.038230	 -0.009630	 -0.073483
 -0.006438	 -0.008491	  0.019709	  0.016730	 -0.063647	 -0.017473	  0.039666	 -0.117113	 -0.040322	  0.016429	 -0.032972	 -0.007983	 -0.065471
  0.000784	 -0.019623	  0.023677	  0.011686	 -0.065616	  0.006638	  0.033782	 -0.099904	 -0.023268	 -0.011720	 -0.054837	 -0.023077	 -0.048488
 -0.002991	  0.008570	  0.026913	  0.004926	 -0.058835	  0.013494	  0.079688	 -0.103107	  0.017103	  0.012918	 -0.032961	 -0.024964	 -0.010226
  0.014272	 -0.002971	  0.027260	  0.018382	 -0.066835	  0.021017	  0.116969	 -0.058048	  0.028873	  0.001839	 -0.008076	 -0.028593	 -0.005848
  0.010816	 -0.012314	 -0.005035	  0.000729	 -0.050233	  0.022965	  0.133023	 -0.056402	  0.034166	 -0.025463	  0.004787	 -0.033613	 -0.045379
  0.014114	  0.002997	 -0.037503	  0.015322	 -0.014008	 -0.002471	  0.089497	 -0.094351	  0.045937	 -0.042829	  0.004048	  0.039590	 -0.038801
 -0.010719	  0.015641	 -0.031268	  0.055369	 -0.005704	 -0.030387	  0.045932	 -0.109124	  0.031793	 -0.055314	 -0.027562	  0.052754	 -0.032537
 -0.049305	 -0.004220	 -0.006877	  0.034781	  0.010700	 -0.028985	  0.063549	 -0.105354	  0.023159	 -0.051366	 -0.066756	  0.073734	 -0.031539
  0.004037	 -0.034531	 -0.005474	 -0.001868	  0.023128	 -0.054597	  0.080833	 -0.145841	  0.055696	 -0.033145	 -0.066675	  0.054582	 -0.046916
  0.001895	 -0.049311	 -0.006768	 -0.015961	 -0.014946	 -0.060134	  0.077800	 -0.134720	  0.020545	 -0.045848	 -0.034109	  0.047685	 -0.041066
  0.001691	 -0.068059	  0.029532	 -0.040004	 -0.034997	 -0.036468	  0.072004	 -0.110185	  0.004363	 -0.055299	 -0.037925	  0.044285	 -0.043845
  0.012083	 -0.058516	  0.035790	 -0.018800	 -0.021662	 -0.003401	  0.081658	 -0.083068	  0.051295	 -0.100428	 -0.048407	  0.052373	 -0.032459
 -0.018003	 -0.019537	  0.046089	  0.021326	 -0.017775	 -0.006151	  0.054958	 -0.070643	  0.073924	 -0.115440	 -0.013279	  0.013835	 -0.007610
 -0.014289	  0.028574	  0.041040	  0.021331	 -0.009545	  0.013019	  0.042871	 -0.012596	  0.060173	 -0.121430	  0.001996	  0.005898	 -0.028073
  0.015581	 -0.020055	  0.043739	  0.002509	 -0.026026	  0.017937	  0.029029	 -0.007926	  0.044814	 -0.108763	  0.003550	 -0.004070	 -0.053551
 -0.002323	 -0.033391	  0.054028	 -0.004884	 -0.012465	 -0.007729	 -0.009621	  0.003980	  0.063411	 -0.070032	 -0.018210	 -0.033477	 -0.089389
 -0.012262	 -0.019822	  0.054406	  0.025547	  0.002914	 -0.000465	 -0.029598	 -0.024891	  0.016334	 -0.047175	 -0.041581	 -0.029903	 -0.081417
  0.004431	  0.006644	  0.058485	  0.035766	 -0.027304	 -0.003485	 -0.060753	 -0.058674	  0.002399	 -0.051423	 -0.060853	 -0.033126	 -0.070029
 -0.029606	 -0.009660	  0.075297	  0.024262	 -0.043075	  0.006589	 -0.014708	 -0.048127	  0.015343	 -0.035858	 -0.059877	 -0.049193	 -0.058172
 -0.056115	 -0.031974	  0.073610	  0.034204	 -0.049402	  0.010294	 -0.000523	 -0.059070	  0.025856	 -0.033439	 -0.084088	 -0.033904	 -0.063023
 -0.017931	 -0.013177	  0.033180	  0.036447	 -0.026294	  0.010223	 -0.003749	 -0.089195	  0.034043	 -0.011636	 -0.059775	 -0.017416	 -0.046202
 -0.023898	 -0.011644	  0.031985	  0.017940	 -0.005225	  0.021211	 -0.001869	 -0.106404	  0.072784	  0.013570	 -0.046978	 -0.034473	 -0.028128
 -0.040815	 -0.037240	  0.001525	  0.029387	  0.010338	  0.012556	 -0.014616	 -0.072688	  0.059546	  0.000103	 -0.049859	 -0.017724	 -0.031867
 -0.028403	 -0.025590	 -0.022644	  0.043833	  0.012630	  0.017715	 -0.001444	 -0.107797	  0.037506	  0.004530	 -0.039637	 -0.035187	 -0.042803
 -0.035164	  0.000259	 -0.033922	  0.040108	  0.018846	  0.044361	 -0.014023	 -0.119902	  0.066585	 -0.029563	 -0.062517	 -0.088261	 -0.057939
 -0.030273	  0.017076	 -0.009296	  0.047069	 -0.015205	  0.067739	 -0.037089	 -0.130495	  0.092838	 -0.040619	 -0.051127	 -0.073624	 -0.038749
 -0.017293	  0.042351	 -0.007033	  0.062706	 -0.052096	  0.055141	 -0.061744	 -0.108092	  0.066447	 -0.047579	 -0.044111	 -0.065222	 -0.047147
 -0.003789	  0.016665	 -0.000170	  0.053004	 -0.079147	  0.048957	 -0.048470	 -0.089119	  0.039154	 -0.108060	 -0.051789	 -0.055421	 -0.046921
 -0.021748	  0.039526	  0.001156	  0.054434	 -0.071362	  0.033298	 -0.027452	 -0.106765	  0.019537	 -0.072208	 -0.018402	 -0.012754	 -0.028043
  0.002078	  0.038172	  0.017190	  0.038299	 -0.083102	 -0.008288	 -0.044518	 -0.139175	 -0.004555	 -0.072411	 -0.026019	 -0.043502	 -0.032564
  0.014470	  0.040613	  0.023025	  0.013573	 -0.092238	 -0.014449	 -0.060577	 -0.129290	  0.018240	 -0.065539	 -0.038382	 -0.064970	 -0.039296
 -0.008327	  0.043552	  0.033796	  0.047501	 -0.051912	 -0.014578	 -0.014000	 -0.126401	 -0.000458	 -0.066666	 -0.049861	 -0.057053	 -0.007746
 -0.039380	  0.029228	  0.036381	  0.040049	 -0.047823	 -0.007872	 -0.011412	 -0.115266	  0.000905	 -0.049964	 -0.054830	 -0.069394	  0.006884
 -0.019865	 -0.002695	  0.028571	 -0.012299	 -0.032088	 -0.010744	  0.004604	 -0.083155	  0.032534	 -0.044369	 -0.063404	 -0.060453	  0.018663
  0.008997	  0.007164	  0.010483	 -0.013846	 -0.007544	 -0.001321	 -0.015981	 -0.100867	  0.072775	 -0.050565	 -0.037397	 -0.054515	  0.003485
  0.017081	  0.026046	 -0.010530	  0.019212	 -0.007166	  0.006453	 -0.048313	 -0.106907	  0.075720	 -0.020206	 -0.039535	 -0.057874	 -0.000940
  0.016045	  0.020335	 -0.029029	  0.048618	 -0.016414	  0.003170	 -0.043611	 -0.106910	  0.086917	 -0.009681	 -0.029142	 -0.037177	 -0.023050
  0.014049	  0.030534	 -0.016087	  0.033600	 -0.057543	  0.033213	 -0.046809	 -0.096157	  0.096227	 -0.019501	 -0.024835	 -0.040758	 -0.017915
  0.004927	  0.024985	  0.023690	  0.030844	 -0.034123	  0.008693	 -0.084807	 -0.114371	  0.097768	 -0.028994	 -0.013062	 -0.047541	 -0.009418
  0.019258	  0.001197	  0.047329	  0.051448	 -0.019140	  0.020798	 -0.059704	 -0.135324	  0.082759	 -0.048796	  0.004206	 -0.040871	  0.007638
  0.015852	  0.008126	  0.008123	  0.072457	 -0.033589	  0.018825	 -0.046188	 -0.106346	  0.062536	 -0.041581	 -0.002503	 -0.000615	 -0.006165
  0.020482	  0.012504	 -0.025804	  0.089008	 -0.053511	  0.025482	 -0.081449	 -0.120087	  0.024803	 -0.054973	  0.005164	  0.004474	 -0.028256
  0.046085	  0.017997	 -0.014385	  0.082101	 -0.052513	  0.007140	 -0.091115	 -0.091762	  0.000534	 -0.023818	 -0.003065	  0.000559	 -0.005185
  0.026925	  0.061819	 -0.007547	  0.081008	 -0.047378	  0.010592	 -0.100717	 -0.083089	  0.000658	 -0.025784	 -0.008813	 -0.028182	 -0.031380
  0.038664	  0.060481	  0.004639	  0.044363	 -0.046537	  0.025747	 -0.101578	 -0.096047	  0.004394	 -0.022818	  0.009430	 -0.061733	 -0.027643
  0.052719	  0.043810	  0.014004	  0.052425	 -0.053540	  0.025481	 -0.060577	 -0.095372	  0.021680	 -0.022257	  0.027552	 -0.071104	  0.007081
  0.025490	  0.049407	  0.018554	  0.077262	 -0.059033	  0.027065	 -0.043372	 -0.112454	  0.002201	 -0.038330	  0.038045	 -0.057222	 -0.016292
  0.022908	  0.027201	  0.016654	  0.067471	 -0.050365	  0.020966	 -0.045287	 -0.140263	  0.006370	 -0.025582	  0.041386	 -0.043899	 -0.016909
  0.044925	  0.024814	  0.021919	  0.060691	 -0.014724	  0.013934	 -0.026698	 -0.161608	  0.018140	  0.007020	  0.005237	 -0.068030	 -0.020223
  0.029228	  0.025510	  0.025357	  0.016040	 -0.020434	  0.001825	 -0.040120	 -0.185989	  0.057251	  0.024295	 -0.015051	 -0.040418	 -0.017779
  0.045150	  0.019225	  0.042024	  0.032998	 -0.045528	 -0.004769	 -0.031492	 -0.211298	  0.072001	  0.026875	 -0.020840	 -0.029132	 -0.002009
  0.087399	  0.028426	  0.037976	  0.063402	 -0.061642	  0.006434	 -0.029752	 -0.201397	  0.080182	  0.021797	 -0.015951	 -0.037465	  0.017598
  0.067585	  0.040197	  0.020848	  0.054950	 -0.090010	 -0.028017	 -0.044386	 -0.179235	  0.067518	  0.006529	 -0.008226	 -0.043856	  0.021182
  0.059907	  0.066447	  0.038226	  0.069284	 -0.067019	 -0.022874	 -0.049689	 -0.175919	  0.072783	  0.002194	  0.016653	 -0.059309	  0.028721
  0.044423	  0.052686	  0.032550	  0.058793	 -0.043896	  0.014096	 -0.059347	 -0.182356	  0.045796	  0.010234	  0.018610	 -0.073954	  0.019359
  0.029336	  0.058229	  0.009098	  0.064851	 -0.028703	  0.017698	 -0.031067	 -0.168460	  0.010971	 -0.003263	 -0.005290	 -0.030083	  0.005236
  0.027283	  0.085370	  0.004473	  0.044886	 -0.009892	  0.026868	 -0.007525	 -0.139532	  0.009083	  0.028260	  0.005464	 -0.044767	 -0.008091
  0.036402	  0.063294	  0.016926	  0.021509	  0.004674	  0.045933	 -0.037704	 -0.159026	  0.005190	  0.070104	 -0.005173	 -0.027826	 -0.019688
  0.030589	  0.066278	  0.005078	  0.068679	 -0.010462	  0.063296	 -0.028015	 -0.203732	 -0.003537	  0.041121	 -0.015635	 -0.015447	  0.001710
  0.030782	  0.061845	 -0.021291	  0.080228	 -0.040953	  0.063456	 -0.009958	 -0.225563	  0.007130	  0.053595	 -0.028619	 -0.021809	  0.014158
  0.057476	  0.040599	 -0.004677	  0.060348	 -0.031431	  0.060226	 -0.042972	 -0.212846	  0.016805	  0.035348	 -0.047785	 -0.019623	  0.064825
  0.071418	  0.057498	  0.014168	  0.042447	 -0.033199	  0.033653	 -0.101142	 -0.228059	  0.008517	  0.007712	 -0.070380	 -0.005638	  0.051026
  0.099369	  0.038606	  0.027710	  0.050227	 -0.030334	  0.019137	 -0.093031	 -0.234769	  0.002678	 -0.027022	 -0.035283	  0.032859	  0.035567
  0.093526	  0.022872	  0.005307	  0.034833	 -0.068509	  0.043901	 -0.104170	 -0.239506	  0.020485	 -0.074582	  0.009887	  0.044167	  0.037165
  0.075353	  0.008199	 -0.006869	  0.016040	 -0.052219	  0.048798	 -0.066311	 -0.217053	  0.041329	 -0.076424	  0.013161	  0.079851	  0.030132
  0.038840	  0.000500	 -0.010971	  0.029811	 -0.066144	  0.035429	 -0.037757	 -0.186160	  0.051862	 -0.055078	  0.028859	  0.059470	  0.053835
  0.010829	  0.001163	  0.001545	  0.027949	 -0.073933	  0.051490	 -0.012011	 -0.217575	  0.033258	  0.002923	  0.033873	  0.017085	  0.049974
  0.014135	  0.014803	  0.016016	  0.033843	 -0.085658	  0.058270	  0.050249	 -0.242269	  0.021249	 -0.004164	  0.033326	  0.013667	  0.019056
  0.037948	  0.032863	  0.028300	  0.047079	 -0.052736	  0.047181	  0.062051	 -0.280788	  0.042591	 -0.007009	  0.026422	  0.023809	  0.002085
  0.059663	  0.062289	  0.016349	  0.041974	 -0.031231	  0.017456	  0.059791	 -0.323021	  0.054257	 -0.009679	  0.033314	  0.026565	  0.024859
  0.042196	  0.032485	  0.019542	  0.027828	 -0.050511	  0.061815	  0.051100	 -0.320960	  0.077162	 -0.018948	  0.010550	  0.026422	  0.021038
  0.036945	  0.008101	  0.034821	  0.021824	 -0.070564	  0.098948	  0.035395	 -0.348144	  0.100801	 -0.046650	 -0.024570	  0.046567	  0.049266
  0.078156	  0.042693	  0.029829	  0.033846	 -0.043698	  0.090718	 -0.000606	 -0.368882	  0.114061	 -0.012556	 -0.043531	  0.050705	  0.060891
  0.101003	  0.040526	  0.010850	  0.021984	 -0.029396	  0.058554	  0.033141	 -0.335041	  0.114211	  0.034506	 -0.025718	  0.021120	  0.060383
  0.117027	  0.048301	  0.007345	  0.038856	 -0.022614	  0.046301	  0.037577	 -0.343590	  0.087065	  0.038056	 -0.000945	  0.010276	  0.063253
  0.124100	  0.019312	  0.023688	  0.045731	 -0.012821	  0.059484	  0.039570	 -0.327036	  0.076031	  0.054468	  0.024190	  0.000528	  0.046965
  0.093050	 -0.008571	  0.059587	  0.022451	 -0.019918	  0.056855	  0.028845	 -0.315456	  0.080329	  0.046263	  0.011090	 -0.031650	  0.030204
  0.079993	 -0.019769	  0.080325	  0.040563	 -0.051384	  0.060551	  0.032514	 -0.330005	  0.084693	  0.034856	 -0.014157	 -0.040457	  0.054458
  0.063377	 -0.020588	  0.051328	  0.048793	 -0.066365	  0.068043	 -0.004944	 -0.329411	  0.062103	  0.024742	  0.003890	 -0.043355	  0.058504
  0.030263	 -0.001180	  0.037942	  0.059345	 -0.063238	  0.049195	 -0.008700	 -0.368560	  0.065641	  0.031192	 -0.011503	 -0.058833	  0.059803
  0.018089	  0.003440	  0.067142	  0.060431	 -0.062173	  0.070556	 -0.005172	 -0.382640	  0.066409	  0.035834	 -0.013430	 -0.077164	  0.065843
  0.001512	 -0.009324	  0.085832	  0.070351	 -0.080175	  0.077952	  0.016194	 -0.352076	  0.088490	  0.006692	  0.011298	 -0.062411	  0.056558
