# Supplementary material for: A fluorescent photoimmunoconjugate for imaging of cholesteatoma
Source: Sci Rep. 2022 Nov 19;12:19905. doi: 10.1038/s41598-022-22072-9 (PMC9675863; doi:10.1038/s41598-022-22072-9)
Supplement: Supplementary file 2 — Supplementary Information 2. [file 41598_2022_22072_MOESM2_ESM.zip › Data/DP-27-1]

:RUN-1	DP I-O	11:00 AM	TEMP: NaN	HR: NaN
Level Step Size:5.00	Start dB SPL: 20	Stop dB SPL: 80	# Buffers Averaged: 12.00	Update Interval:5	Ear:Right	Etymotics Gain:40	Ipsi Driver:Starship	
:NOTES-
:CHAMBER-CH4B-PXI
:CFTS Version: V2.7.2 (R850)
:dB	f1(Hz)	f2(Hz)	f1(dB)	f2(dB)	2f1-f2(dB)	2f1-f2Nse(dB)	f2-f1(dB)	f2-f1Nse(dB)	2f1-f2Phase Shox (1)	PostexposureTime(min)
:DATA
 20.00	4720.00	5660.00	 29.24	 19.68	 -6.86	  3.57	  8.64	 11.21	  0.00	   NaN
 25.00	4720.00	5660.00	 34.67	 24.76	 -4.59	  4.39	  8.90	 11.17	  0.00	   NaN
 30.00	4720.00	5660.00	 40.19	 29.89	 -2.21	  4.24	 10.91	  9.18	  0.00	   NaN
 35.00	4720.00	5660.00	 44.95	 34.88	 -4.59	  3.66	 11.36	 10.99	  0.00	   NaN
 40.00	4720.00	5660.00	 49.95	 39.87	 -7.29	  3.43	  8.68	  9.03	  0.00	   NaN
 45.00	4720.00	5660.00	 54.96	 44.87	 -1.27	  4.15	 10.68	  8.12	  0.00	   NaN
 50.00	4720.00	5660.00	 60.02	 49.87	 -4.03	  4.03	  8.05	 10.12	  0.00	   NaN
 55.00	4720.00	5660.00	 64.99	 54.89	 -3.82	  4.98	  8.83	 12.57	  0.00	   NaN
 60.00	4720.00	5660.00	 70.01	 59.90	 -2.75	  3.67	 14.48	  9.55	  0.00	   NaN
 65.00	4720.00	5660.00	 75.02	 64.90	 -1.64	  3.70	 23.14	 11.09	  0.00	   NaN
 70.00	4720.00	5660.00	 80.02	 69.93	 -2.34	  4.66	 32.74	 10.98	  0.00	   NaN
 75.00	4720.00	5660.00	 85.04	 74.97	 -3.39	  3.49	 42.90	 12.79	  0.00	   NaN
 80.00	4720.00	5660.00	 90.06	 80.05	 10.79	  4.09	 52.94	 11.93	  0.00	   NaN
 20.00	6660.00	8000.00	 29.95	 19.96	  8.34	-10.18	 -2.31	  3.16	  0.00	   NaN
 25.00	6660.00	8000.00	 34.97	 24.97	  8.42	 -9.19	  1.35	  3.53	  0.00	   NaN
 30.00	6660.00	8000.00	 39.98	 29.94	  7.79	 -9.84	  2.27	  3.82	  0.00	   NaN
 35.00	6660.00	8000.00	 44.99	 34.88	  7.92	 -9.29	 -2.64	  0.62	  0.00	   NaN
 40.00	6660.00	8000.00	 49.98	 39.87	  7.71	 -8.14	  3.37	  0.86	  0.00	   NaN
 45.00	6660.00	8000.00	 54.99	 44.87	  8.46	-11.40	  5.18	  0.74	  0.00	   NaN
 50.00	6660.00	8000.00	 59.99	 49.89	  7.66	 -7.66	  3.17	  0.15	  0.00	   NaN
 55.00	6660.00	8000.00	 64.99	 54.90	  7.67	-11.29	  2.86	  0.55	  0.00	   NaN
 60.00	6660.00	8000.00	 69.99	 59.90	  9.11	-10.09	  3.61	  2.32	  0.00	   NaN
 65.00	6660.00	8000.00	 74.99	 64.91	  6.35	-10.28	 10.23	  1.03	  0.00	   NaN
 70.00	6660.00	8000.00	 80.00	 69.93	  3.35	-10.22	 18.10	  2.72	  0.00	   NaN
 75.00	6660.00	8000.00	 85.02	 74.95	 11.19	 -9.08	 27.89	  1.58	  0.00	   NaN
 80.00	6660.00	8000.00	 90.06	 79.99	  8.19	 -8.41	 37.67	  1.15	  0.00	   NaN
 20.00	9440.00	11320.00	 29.96	 19.78	-12.13	 -4.27	  5.97	  2.21	  0.00	   NaN
 25.00	9440.00	11320.00	 35.01	 24.69	 -4.66	 -4.52	  1.78	  3.32	  0.00	   NaN
 30.00	9440.00	11320.00	 39.96	 29.94	 -6.49	 -6.67	  0.51	 -0.30	  0.00	   NaN
 35.00	9440.00	11320.00	 44.98	 35.01	 -1.15	 -5.35	 -1.06	 -0.37	  0.00	   NaN
 40.00	9440.00	11320.00	 50.00	 39.98	  0.67	 -7.34	  2.48	  2.71	  0.00	   NaN
 45.00	9440.00	11320.00	 55.00	 44.96	  4.46	 -3.91	  1.24	  4.67	  0.00	   NaN
 50.00	9440.00	11320.00	 60.01	 49.98	  7.28	 -6.10	  5.86	  3.17	  0.00	   NaN
 55.00	9440.00	11320.00	 65.01	 54.97	 14.19	 -4.63	  5.76	  1.84	  0.00	   NaN
 60.00	9440.00	11320.00	 70.00	 59.96	 18.87	 -7.19	  5.14	  4.64	  0.00	   NaN
 65.00	9440.00	11320.00	 75.00	 64.97	 20.62	 -5.60	 10.85	  1.55	  0.00	   NaN
 70.00	9440.00	11320.00	 80.00	 69.97	 20.37	 -5.63	 16.45	  3.35	  0.00	   NaN
 75.00	9440.00	11320.00	 85.03	 74.98	 18.37	 -5.77	 26.17	  3.14	  0.00	   NaN
 80.00	9440.00	11320.00	 90.07	 80.00	 21.74	 -4.85	 36.25	  2.66	  0.00	   NaN
 20.00	13340.00	16000.00	 29.83	 19.58	 -7.73	 -4.76	 -5.85	 -2.50	  0.00	   NaN
 25.00	13340.00	16000.00	 34.87	 24.99	 -1.83	 -4.50	 -2.05	 -1.40	  0.00	   NaN
 30.00	13340.00	16000.00	 39.83	 30.04	  4.44	 -6.48	 -0.92	 -0.00	  0.00	   NaN
 35.00	13340.00	16000.00	 44.85	 34.88	 10.05	 -4.77	  1.34	 -0.98	  0.00	   NaN
 40.00	13340.00	16000.00	 49.85	 40.06	 16.67	 -5.00	  0.48	 -0.75	  0.00	   NaN
 45.00	13340.00	16000.00	 54.86	 44.99	 24.48	 -3.46	 -2.94	 -3.30	  0.00	   NaN
 50.00	13340.00	16000.00	 59.89	 49.97	 29.91	 -5.69	  0.11	  0.07	  0.00	   NaN
 55.00	13340.00	16000.00	 64.90	 54.96	 32.13	 -3.94	 -1.25	 -0.21	  0.00	   NaN
 60.00	13340.00	16000.00	 69.94	 59.96	 31.22	 -3.79	 -3.00	 -0.96	  0.00	   NaN
 65.00	13340.00	16000.00	 74.95	 64.96	 27.51	 -2.92	  1.43	 -0.94	  0.00	   NaN
 70.00	13340.00	16000.00	 80.01	 69.99	 22.65	 -8.22	  8.57	  0.57	  0.00	   NaN
 75.00	13340.00	16000.00	 85.13	 74.97	 38.24	 -4.94	 17.57	 -0.03	  0.00	   NaN
 80.00	13340.00	16000.00	 90.17	 79.91	 44.66	 -4.67	 27.86	 -1.68	  0.00	   NaN
 20.00	18880.00	22640.00	 30.19	 19.83	  4.80	  6.44	 13.45	 -5.66	  0.00	   NaN
 25.00	18880.00	22640.00	 35.09	 24.86	  2.82	  5.58	 13.31	 -6.51	  0.00	   NaN
 30.00	18880.00	22640.00	 40.04	 29.76	  3.59	  6.44	 14.11	 -5.30	  0.00	   NaN
 35.00	18880.00	22640.00	 45.00	 34.75	  0.53	  5.50	 13.25	 -6.20	  0.00	   NaN
 40.00	18880.00	22640.00	 50.01	 39.93	  7.00	  3.99	 13.04	 -6.77	  0.00	   NaN
 45.00	18880.00	22640.00	 55.02	 44.84	 16.36	  4.46	 12.98	 -4.91	  0.00	   NaN
 50.00	18880.00	22640.00	 60.04	 49.88	 22.20	  5.61	 13.23	 -5.70	  0.00	   NaN
 55.00	18880.00	22640.00	 65.03	 54.91	 29.61	  5.20	 13.04	 -5.12	  0.00	   NaN
 60.00	18880.00	22640.00	 70.03	 59.94	 35.07	  6.54	 13.33	 -5.73	  0.00	   NaN
 65.00	18880.00	22640.00	 75.03	 64.97	 39.33	  5.98	 13.77	 -5.62	  0.00	   NaN
 70.00	18880.00	22640.00	 80.00	 69.99	 41.68	  5.34	 12.70	 -5.32	  0.00	   NaN
 75.00	18880.00	22640.00	 85.01	 75.02	 39.17	  6.05	 13.52	 -4.02	  0.00	   NaN
 80.00	18880.00	22640.00	 90.02	 80.03	 35.86	  3.01	 16.94	 -5.14	  0.00	   NaN
 20.00	26660.00	32000.00	 29.85	 19.72	  1.66	  0.91	 -8.50	 -1.93	  0.00	   NaN
 25.00	26660.00	32000.00	 34.95	 25.20	 -2.25	  2.72	 -7.67	 -1.62	  0.00	   NaN
 30.00	26660.00	32000.00	 39.91	 30.15	 -2.42	  0.76	 -6.62	 -2.84	  0.00	   NaN
 35.00	26660.00	32000.00	 44.90	 35.22	  0.41	  0.77	 -8.07	 -2.60	  0.00	   NaN
 40.00	26660.00	32000.00	 49.89	 40.23	  5.62	  1.54	 -8.99	 -2.08	  0.00	   NaN
 45.00	26660.00	32000.00	 54.89	 45.26	 16.73	  3.07	 -8.19	 -1.70	  0.00	   NaN
 50.00	26660.00	32000.00	 59.88	 50.19	 23.65	  2.47	 -9.53	 -2.53	  0.00	   NaN
 55.00	26660.00	32000.00	 64.90	 55.14	 30.30	  1.40	 -1.86	 -2.29	  0.00	   NaN
 60.00	26660.00	32000.00	 69.95	 60.14	 34.78	  0.81	 -6.75	 -1.89	  0.00	   NaN
 65.00	26660.00	32000.00	 74.96	 65.13	 37.54	  2.28	 -5.40	 -1.51	  0.00	   NaN
 70.00	26660.00	32000.00	 79.97	 70.09	 36.97	  2.29	 -6.10	 -3.21	  0.00	   NaN
 75.00	26660.00	32000.00	 84.97	 75.06	 33.90	  0.70	  2.02	 -1.93	  0.00	   NaN
 80.00	26660.00	32000.00	 89.98	 80.04	 43.75	  3.27	  8.82	 -1.32	  0.00	   NaN
 20.00	37700.00	45240.00	 30.03	 20.66	 -7.09	 -3.32	 -6.59	 -6.23	  0.00	   NaN
 25.00	37700.00	45240.00	 34.91	 25.25	 -1.20	 -2.50	 -2.46	 -6.90	  0.00	   NaN
 30.00	37700.00	45240.00	 39.99	 31.11	 -2.20	 -5.02	 -8.51	 -7.60	  0.00	   NaN
 35.00	37700.00	45240.00	 44.93	 34.46	 -4.05	 -4.53	 -5.12	 -5.12	  0.00	   NaN
 40.00	37700.00	45240.00	 49.93	 39.77	 -5.75	 -4.62	 -4.26	 -5.48	  0.00	   NaN
 45.00	37700.00	45240.00	 54.94	 45.13	 -3.78	 -1.65	 -3.13	 -6.15	  0.00	   NaN
 50.00	37700.00	45240.00	 59.92	 50.01	 -0.20	 -2.72	 -9.92	 -6.12	  0.00	   NaN
 55.00	37700.00	45240.00	 64.91	 54.98	  2.26	 -4.46	 -6.15	 -6.30	  0.00	   NaN
 60.00	37700.00	45240.00	 69.91	 59.95	 12.63	 -1.19	 -9.42	 -5.50	  0.00	   NaN
 65.00	37700.00	45240.00	 74.92	 64.97	 19.69	 -2.48	 -8.42	 -5.89	  0.00	   NaN
 70.00	37700.00	45240.00	 79.91	 69.96	 23.11	 -2.17	 -3.64	 -3.87	  0.00	   NaN
 75.00	37700.00	45240.00	 84.93	 74.97	 24.10	 -2.69	 -7.89	 -6.73	  0.00	   NaN
 80.00	37700.00	45240.00	 89.91	 79.97	 23.95	 -4.24	 -5.49	 -5.17	  0.00	   NaN
