# Supplementary material for: A fluorescent photoimmunoconjugate for imaging of cholesteatoma
Source: Sci Rep. 2022 Nov 19;12:19905. doi: 10.1038/s41598-022-22072-9 (PMC9675863; doi:10.1038/s41598-022-22072-9)
Supplement: Supplementary file 2 — Supplementary Information 2. [file 41598_2022_22072_MOESM2_ESM.zip › Data/DP-34-1]

:RUN-1	DP I-O	11:00 AM	TEMP: NaN	HR: NaN
Level Step Size:5.00	Start dB SPL: 20	Stop dB SPL: 80	# Buffers Averaged: 12.00	Update Interval:5	Ear:Right	Etymotics Gain:40	Ipsi Driver:Starship	
:NOTES-
:CHAMBER-CH4B-PXI
:CFTS Version: V2.7.2 (R850)
:dB	f1(Hz)	f2(Hz)	f1(dB)	f2(dB)	2f1-f2(dB)	2f1-f2Nse(dB)	f2-f1(dB)	f2-f1Nse(dB)	2f1-f2Phase Shox (1)	PostexposureTime(min)
:DATA
 20.00	4720.00	5660.00	 30.52	 19.76	 -8.27	  5.19	 11.68	 13.16	  0.00	   NaN
 25.00	4720.00	5660.00	 34.80	 24.99	 -2.65	  5.55	 12.12	 10.43	  0.00	   NaN
 30.00	4720.00	5660.00	 40.09	 29.93	 -6.29	  5.51	 10.16	  9.37	  0.00	   NaN
 35.00	4720.00	5660.00	 44.93	 34.87	 -3.55	  5.49	 13.26	 11.77	  0.00	   NaN
 40.00	4720.00	5660.00	 50.04	 39.91	 -2.16	  5.65	 10.78	 10.40	  0.00	   NaN
 45.00	4720.00	5660.00	 54.94	 44.89	 -6.84	  5.01	 12.69	 10.14	  0.00	   NaN
 50.00	4720.00	5660.00	 59.95	 49.88	  5.76	  7.83	 13.17	 11.03	  0.00	   NaN
 55.00	4720.00	5660.00	 64.95	 54.89	 -5.08	  5.94	 12.08	 10.89	  0.00	   NaN
 60.00	4720.00	5660.00	 69.95	 59.88	 -4.29	  5.49	 14.27	 10.93	  0.00	   NaN
 65.00	4720.00	5660.00	 74.95	 64.88	 -3.63	  5.49	 22.15	 11.21	  0.00	   NaN
 70.00	4720.00	5660.00	 79.95	 69.88	 -6.10	  4.98	 32.55	 11.20	  0.00	   NaN
 75.00	4720.00	5660.00	 85.00	 74.92	  2.76	  6.98	 42.66	 13.01	  0.00	   NaN
 80.00	4720.00	5660.00	 89.99	 79.93	 10.72	  5.61	 52.49	 11.97	  0.00	   NaN
 20.00	6660.00	8000.00	 30.03	 19.90	  8.00	 -3.81	  5.06	  2.29	  0.00	   NaN
 25.00	6660.00	8000.00	 34.97	 24.73	  8.92	 -5.45	 -3.74	  1.81	  0.00	   NaN
 30.00	6660.00	8000.00	 39.98	 29.92	  8.75	 -4.03	  1.65	  0.00	  0.00	   NaN
 35.00	6660.00	8000.00	 45.02	 34.90	  9.00	 -5.62	  8.26	  5.84	  0.00	   NaN
 40.00	6660.00	8000.00	 50.00	 39.86	  7.95	 -5.18	  4.75	  2.32	  0.00	   NaN
 45.00	6660.00	8000.00	 54.99	 44.88	  6.92	 -6.79	  0.18	  1.83	  0.00	   NaN
 50.00	6660.00	8000.00	 59.99	 49.88	  8.03	 -4.83	  1.91	  0.65	  0.00	   NaN
 55.00	6660.00	8000.00	 64.98	 54.88	  9.34	 -4.84	 -0.45	  3.26	  0.00	   NaN
 60.00	6660.00	8000.00	 69.98	 59.88	  8.85	 -5.17	  5.54	  1.02	  0.00	   NaN
 65.00	6660.00	8000.00	 74.98	 64.89	 10.36	 -6.00	  9.84	  1.94	  0.00	   NaN
 70.00	6660.00	8000.00	 79.98	 69.90	 11.19	 -4.23	 17.57	  1.62	  0.00	   NaN
 75.00	6660.00	8000.00	 85.00	 74.94	  8.52	 -4.00	 27.07	  5.86	  0.00	   NaN
 80.00	6660.00	8000.00	 89.98	 79.94	  7.74	 -4.07	 37.40	  4.51	  0.00	   NaN
 20.00	9440.00	11320.00	 29.83	 19.96	 -2.84	 -3.86	  0.58	  2.30	  0.00	   NaN
 25.00	9440.00	11320.00	 34.93	 25.15	  0.56	  0.90	  6.01	  6.26	  0.00	   NaN
 30.00	9440.00	11320.00	 39.94	 29.90	 -9.86	 -4.13	  0.98	  2.30	  0.00	   NaN
 35.00	9440.00	11320.00	 44.88	 34.99	 -8.37	 -3.51	  1.25	  0.84	  0.00	   NaN
 40.00	9440.00	11320.00	 49.90	 39.99	 -4.87	 -5.05	 -0.38	  3.62	  0.00	   NaN
 45.00	9440.00	11320.00	 54.91	 44.97	  4.69	 -5.54	  4.57	  2.99	  0.00	   NaN
 50.00	9440.00	11320.00	 59.92	 49.95	 12.52	 -5.20	  1.56	  1.23	  0.00	   NaN
 55.00	9440.00	11320.00	 64.90	 54.95	 18.41	 -4.38	 -0.19	  1.88	  0.00	   NaN
 60.00	9440.00	11320.00	 69.88	 59.93	 21.68	 -4.96	  4.81	  1.92	  0.00	   NaN
 65.00	9440.00	11320.00	 74.87	 64.93	 23.25	 -7.21	  7.85	  1.81	  0.00	   NaN
 70.00	9440.00	11320.00	 79.88	 69.94	 22.20	 -4.56	 15.91	  3.00	  0.00	   NaN
 75.00	9440.00	11320.00	 84.93	 74.97	 20.72	 -3.89	 26.02	  2.02	  0.00	   NaN
 80.00	9440.00	11320.00	 89.95	 79.88	 32.08	 -4.40	 35.90	  4.80	  0.00	   NaN
 20.00	13340.00	16000.00	 30.21	 19.77	 -4.27	 -5.96	  0.29	  0.79	  0.00	   NaN
 25.00	13340.00	16000.00	 35.20	 25.13	  4.47	 -3.22	  4.58	  1.03	  0.00	   NaN
 30.00	13340.00	16000.00	 40.17	 30.39	 10.04	 -4.88	  1.29	 -0.20	  0.00	   NaN
 35.00	13340.00	16000.00	 45.11	 35.65	 18.52	 -5.02	 -5.32	 -0.26	  0.00	   NaN
 40.00	13340.00	16000.00	 50.06	 40.53	 25.88	 -4.28	  1.06	  0.51	  0.00	   NaN
 45.00	13340.00	16000.00	 55.01	 45.58	 31.93	 -6.70	 -0.61	  0.47	  0.00	   NaN
 50.00	13340.00	16000.00	 60.02	 50.49	 36.21	 -4.39	  0.42	  0.80	  0.00	   NaN
 55.00	13340.00	16000.00	 65.07	 55.45	 38.93	 -4.68	 -2.70	  2.02	  0.00	   NaN
 60.00	13340.00	16000.00	 70.08	 60.38	 39.75	 -4.22	 -1.83	 -0.93	  0.00	   NaN
 65.00	13340.00	16000.00	 75.04	 65.28	 38.44	 -5.74	  1.34	 -3.18	  0.00	   NaN
 70.00	13340.00	16000.00	 79.99	 70.15	 38.17	 -1.65	  6.65	 -0.44	  0.00	   NaN
 75.00	13340.00	16000.00	 84.96	 75.01	 51.03	  1.32	 18.84	  0.39	  0.00	   NaN
 80.00	13340.00	16000.00	 90.31	 79.87	 56.77	  7.42	 29.46	 -1.15	  0.00	   NaN
 20.00	18880.00	22640.00	 29.91	 19.95	  5.84	  7.17	 14.61	 -5.81	  0.00	   NaN
 25.00	18880.00	22640.00	 34.84	 25.19	  1.04	  5.22	 14.92	 -6.80	  0.00	   NaN
 30.00	18880.00	22640.00	 39.84	 30.36	  4.54	  5.47	 15.54	 -4.05	  0.00	   NaN
 35.00	18880.00	22640.00	 44.82	 35.37	  6.96	  4.71	 15.05	 -7.23	  0.00	   NaN
 40.00	18880.00	22640.00	 49.87	 40.18	 16.46	  5.80	 15.22	 -4.79	  0.00	   NaN
 45.00	18880.00	22640.00	 54.94	 45.18	 25.93	  4.91	 15.60	 -4.63	  0.00	   NaN
 50.00	18880.00	22640.00	 59.98	 50.17	 32.06	  5.11	 15.33	 -4.81	  0.00	   NaN
 55.00	18880.00	22640.00	 65.00	 55.16	 36.72	  3.98	 15.22	 -3.26	  0.00	   NaN
 60.00	18880.00	22640.00	 69.91	 60.09	 39.25	  3.36	 14.98	 -4.00	  0.00	   NaN
 65.00	18880.00	22640.00	 74.87	 65.02	 38.99	  3.83	 15.55	 -7.25	  0.00	   NaN
 70.00	18880.00	22640.00	 79.88	 69.99	 38.67	  5.74	 14.99	  3.83	  0.00	   NaN
 75.00	18880.00	22640.00	 84.94	 74.96	 41.15	  4.91	 15.61	 -4.20	  0.00	   NaN
 80.00	18880.00	22640.00	 90.12	 79.94	 49.78	  5.86	 17.39	 -1.36	  0.00	   NaN
 20.00	26660.00	32000.00	 30.25	 19.48	  2.22	  2.91	 -3.98	  0.31	  0.00	   NaN
 25.00	26660.00	32000.00	 35.42	 24.15	  4.39	  0.95	 -3.50	  0.03	  0.00	   NaN
 30.00	26660.00	32000.00	 40.38	 29.19	  6.29	  2.13	 -3.62	 -0.14	  0.00	   NaN
 35.00	26660.00	32000.00	 45.31	 34.30	 11.71	  1.13	 -0.33	  0.89	  0.00	   NaN
 40.00	26660.00	32000.00	 50.23	 39.56	 18.44	 -0.36	 -0.10	  0.13	  0.00	   NaN
 45.00	26660.00	32000.00	 55.17	 44.80	 25.11	  2.30	 -1.12	  0.40	  0.00	   NaN
 50.00	26660.00	32000.00	 60.07	 49.94	 31.86	  1.19	 -0.65	  0.67	  0.00	   NaN
 55.00	26660.00	32000.00	 65.05	 54.91	 37.30	  2.70	  0.13	 -0.02	  0.00	   NaN
 60.00	26660.00	32000.00	 70.09	 59.88	 41.23	  1.29	 -5.48	  0.61	  0.00	   NaN
 65.00	26660.00	32000.00	 75.09	 64.91	 42.35	  2.07	  0.11	  0.87	  0.00	   NaN
 70.00	26660.00	32000.00	 80.05	 69.91	 40.66	  2.16	 -0.02	  1.13	  0.00	   NaN
 75.00	26660.00	32000.00	 84.99	 74.92	 43.68	  0.51	  2.30	 -0.39	  0.00	   NaN
 80.00	26660.00	32000.00	 89.93	 79.93	 54.95	  2.11	  0.58	  0.26	  0.00	   NaN
 20.00	37700.00	45240.00	 29.93	 19.91	 -1.87	 -2.74	 -5.15	 -3.87	  0.00	   NaN
 25.00	37700.00	45240.00	 34.79	 23.63	 -3.56	 -0.91	 -3.91	 -5.55	  0.00	   NaN
 30.00	37700.00	45240.00	 39.90	 30.40	 -3.03	 -3.39	 -5.95	 -4.38	  0.00	   NaN
 35.00	37700.00	45240.00	 44.97	 35.19	 -4.15	 -0.49	 -8.09	 -6.99	  0.00	   NaN
 40.00	37700.00	45240.00	 49.93	 39.88	 -1.50	 -2.85	 -1.22	  0.08	  0.00	   NaN
 45.00	37700.00	45240.00	 54.93	 44.72	  0.57	 -2.59	 -3.98	 -3.69	  0.00	   NaN
 50.00	37700.00	45240.00	 59.93	 49.84	 12.12	 -3.54	 -7.08	 -4.04	  0.00	   NaN
 55.00	37700.00	45240.00	 64.94	 54.77	 18.02	 -1.43	 -6.27	 -5.42	  0.00	   NaN
 60.00	37700.00	45240.00	 69.93	 59.78	 22.74	 -6.64	 -4.71	 -5.77	  0.00	   NaN
 65.00	37700.00	45240.00	 74.94	 64.82	 26.56	 -2.47	 -2.92	 -3.60	  0.00	   NaN
 70.00	37700.00	45240.00	 79.93	 69.80	 28.47	 -2.30	 -6.84	 -6.56	  0.00	   NaN
 75.00	37700.00	45240.00	 84.93	 74.82	 28.69	 -2.96	 -3.69	 -3.92	  0.00	   NaN
 80.00	37700.00	45240.00	 89.93	 79.85	 28.33	 -5.16	 -2.51	 -5.01	  0.00	   NaN
