# Supplementary material for: A fluorescent photoimmunoconjugate for imaging of cholesteatoma
Source: Sci Rep. 2022 Nov 19;12:19905. doi: 10.1038/s41598-022-22072-9 (PMC9675863; doi:10.1038/s41598-022-22072-9)
Supplement: Supplementary file 2 — Supplementary Information 2. [file 41598_2022_22072_MOESM2_ESM.zip › Data/DP-41-1]

:RUN-1	DP I-O	2:01 PM	TEMP: NaN	HR: NaN
Level Step Size:5.00	Start dB SPL: 20	Stop dB SPL: 80	# Buffers Averaged: 12.00	Update Interval:5	Ear:Right	Etymotics Gain:40	Ipsi Driver:Starship	
:NOTES-
:CHAMBER-CH4B-PXI
:CFTS Version: V2.7.2 (R850)
:dB	f1(Hz)	f2(Hz)	f1(dB)	f2(dB)	2f1-f2(dB)	2f1-f2Nse(dB)	f2-f1(dB)	f2-f1Nse(dB)	2f1-f2Phase Shox (1)	PostexposureTime(min)
:DATA
 20.00	4720.00	5660.00	 29.97	 19.91	 -9.18	  2.56	  7.61	  6.71	  0.00	   NaN
 25.00	4720.00	5660.00	 34.94	 24.94	-10.43	  2.31	  2.82	  2.95	  0.00	   NaN
 30.00	4720.00	5660.00	 39.95	 29.91	-12.11	  1.66	 -2.03	 -1.66	  0.00	   NaN
 35.00	4720.00	5660.00	 44.98	 34.88	 -5.65	  2.67	 10.50	 10.56	  0.00	   NaN
 40.00	4720.00	5660.00	 49.97	 39.86	 -8.37	  2.35	  6.23	  5.73	  0.00	   NaN
 45.00	4720.00	5660.00	 54.97	 44.87	-13.09	  2.02	  4.23	  5.15	  0.00	   NaN
 50.00	4720.00	5660.00	 59.97	 49.86	 -5.10	  2.79	  9.74	  8.88	  0.00	   NaN
 55.00	4720.00	5660.00	 64.97	 54.86	 -8.15	  2.04	  3.28	  0.82	  0.00	   NaN
 60.00	4720.00	5660.00	 69.96	 59.86	-10.32	  1.90	  3.08	 -1.95	  0.00	   NaN
 65.00	4720.00	5660.00	 74.98	 64.87	 -8.12	  1.96	 12.70	  5.55	  0.00	   NaN
 70.00	4720.00	5660.00	 79.99	 69.89	 -8.38	  2.52	 21.61	  5.65	  0.00	   NaN
 75.00	4720.00	5660.00	 85.01	 74.92	 -6.59	  2.22	 32.23	  5.33	  0.00	   NaN
 80.00	4720.00	5660.00	 90.07	 80.00	  7.34	  2.35	 42.17	  8.42	  0.00	   NaN
 20.00	6660.00	8000.00	 30.07	 20.05	  4.99	 -6.38	  0.60	  1.86	  0.00	   NaN
 25.00	6660.00	8000.00	 35.04	 24.94	  3.49	 -6.74	  6.49	  5.59	  0.00	   NaN
 30.00	6660.00	8000.00	 39.98	 30.00	  3.93	 -8.47	 -7.05	 -4.70	  0.00	   NaN
 35.00	6660.00	8000.00	 44.99	 34.95	  4.39	 -9.08	 -1.10	 -1.02	  0.00	   NaN
 40.00	6660.00	8000.00	 49.99	 39.94	  3.09	 -8.37	 -2.85	 -3.81	  0.00	   NaN
 45.00	6660.00	8000.00	 54.99	 44.94	  3.92	 -9.26	  1.01	  1.69	  0.00	   NaN
 50.00	6660.00	8000.00	 59.99	 49.93	  3.91	-10.42	  5.73	  6.28	  0.00	   NaN
 55.00	6660.00	8000.00	 64.98	 54.93	  3.40	 -7.90	  2.22	  1.09	  0.00	   NaN
 60.00	6660.00	8000.00	 69.99	 59.95	  4.37	 -8.46	  3.93	  3.21	  0.00	   NaN
 65.00	6660.00	8000.00	 74.91	 64.83	  4.12	 -7.58	  0.46	 -0.77	  0.00	   NaN
 70.00	6660.00	8000.00	 79.91	 69.83	  3.21	 -8.44	 11.24	 -2.02	  0.00	   NaN
 75.00	6660.00	8000.00	 84.95	 74.87	  5.21	 -6.21	 21.36	  3.85	  0.00	   NaN
 80.00	6660.00	8000.00	 90.04	 79.93	  5.71	 -7.04	 31.37	 -3.02	  0.00	   NaN
 20.00	9440.00	11320.00	 29.96	 19.91	 -8.41	 -7.01	  3.14	  2.42	  0.00	   NaN
 25.00	9440.00	11320.00	 34.97	 25.01	 -8.82	 -6.98	  1.31	  2.38	  0.00	   NaN
 30.00	9440.00	11320.00	 40.00	 30.03	 -8.98	 -6.08	  1.61	  1.20	  0.00	   NaN
 35.00	9440.00	11320.00	 45.01	 35.03	 -7.55	 -7.86	 -1.73	 -2.55	  0.00	   NaN
 40.00	9440.00	11320.00	 50.02	 40.02	 -9.21	 -9.19	 -2.50	 -0.23	  0.00	   NaN
 45.00	9440.00	11320.00	 55.03	 45.01	 -5.54	 -8.05	 -7.30	 -3.14	  0.00	   NaN
 50.00	9440.00	11320.00	 60.03	 50.01	 -0.18	 -8.51	 -4.51	 -5.93	  0.00	   NaN
 55.00	9440.00	11320.00	 65.02	 55.00	  1.87	-10.28	 -4.42	 -2.04	  0.00	   NaN
 60.00	9440.00	11320.00	 70.01	 59.99	  6.29	 -9.46	 -2.61	 -2.09	  0.00	   NaN
 65.00	9440.00	11320.00	 75.01	 64.99	  9.46	 -9.16	  3.28	 -5.50	  0.00	   NaN
 70.00	9440.00	11320.00	 80.03	 69.99	 11.11	 -8.49	 11.40	 -3.51	  0.00	   NaN
 75.00	9440.00	11320.00	 85.07	 75.00	 -2.82	 -7.05	 22.06	 -0.05	  0.00	   NaN
 80.00	9440.00	11320.00	 90.13	 80.00	 20.71	 -7.81	 32.03	  1.15	  0.00	   NaN
 20.00	13340.00	16000.00	 30.24	 20.06	-11.21	 -7.23	 -0.91	  0.40	  0.00	   NaN
 25.00	13340.00	16000.00	 35.15	 25.14	 -9.19	 -8.71	 -8.44	 -7.13	  0.00	   NaN
 30.00	13340.00	16000.00	 40.14	 30.24	 -3.66	 -9.66	 -9.77	 -4.61	  0.00	   NaN
 35.00	13340.00	16000.00	 45.18	 35.17	  5.70	-11.76	-13.97	 -6.00	  0.00	   NaN
 40.00	13340.00	16000.00	 50.15	 40.12	 13.12	-10.38	 -1.93	 -4.88	  0.00	   NaN
 45.00	13340.00	16000.00	 55.19	 45.15	 18.84	 -8.60	 -2.45	 -3.96	  0.00	   NaN
 50.00	13340.00	16000.00	 60.16	 50.15	 23.51	 -9.13	 -7.64	 -5.21	  0.00	   NaN
 55.00	13340.00	16000.00	 65.15	 55.07	 27.24	-10.21	 -6.27	 -5.36	  0.00	   NaN
 60.00	13340.00	16000.00	 70.29	 60.14	 29.12	 -9.10	 -3.62	 -4.45	  0.00	   NaN
 65.00	13340.00	16000.00	 75.27	 65.12	 28.06	 -7.57	 -3.00	 -1.92	  0.00	   NaN
 70.00	13340.00	16000.00	 80.33	 70.12	 23.88	 -9.04	 -1.51	 -3.31	  0.00	   NaN
 75.00	13340.00	16000.00	 85.41	 75.13	 28.00	 -9.81	  6.65	 -5.30	  0.00	   NaN
 80.00	13340.00	16000.00	 90.49	 80.15	 40.90	-10.04	 17.12	 -5.44	  0.00	   NaN
 20.00	18880.00	22640.00	 30.00	 20.24	  2.13	  0.70	 12.20	 -7.96	  0.00	   NaN
 25.00	18880.00	22640.00	 35.02	 25.05	 -4.81	 -0.51	 11.61	 -9.23	  0.00	   NaN
 30.00	18880.00	22640.00	 40.05	 29.98	 -1.91	 -0.36	 11.86	-11.53	  0.00	   NaN
 35.00	18880.00	22640.00	 45.02	 35.07	  3.46	 -1.39	 11.91	 -8.73	  0.00	   NaN
 40.00	18880.00	22640.00	 50.02	 39.99	  2.40	  0.79	 11.90	 -4.27	  0.00	   NaN
 45.00	18880.00	22640.00	 55.01	 45.00	  5.10	 -2.56	 11.76	 -9.34	  0.00	   NaN
 50.00	18880.00	22640.00	 59.99	 50.00	 13.03	  0.53	 11.87	 -7.55	  0.00	   NaN
 55.00	18880.00	22640.00	 65.01	 55.01	 20.38	 -0.55	 11.81	 -8.56	  0.00	   NaN
 60.00	18880.00	22640.00	 70.02	 60.02	 25.53	  0.16	 12.14	 -8.43	  0.00	   NaN
 65.00	18880.00	22640.00	 75.02	 65.02	 29.37	  1.20	 11.74	 -8.51	  0.00	   NaN
 70.00	18880.00	22640.00	 80.02	 70.02	 31.27	 -0.20	 12.12	-11.54	  0.00	   NaN
 75.00	18880.00	22640.00	 85.02	 75.02	 30.02	  0.66	 13.27	 -3.87	  0.00	   NaN
 80.00	18880.00	22640.00	 90.03	 80.01	 28.37	 -0.36	 13.52	-11.03	  0.00	   NaN
 20.00	26660.00	32000.00	 29.81	 19.71	 -0.76	  0.49	 10.10	  1.56	  0.00	   NaN
 25.00	26660.00	32000.00	 34.84	 24.99	 -2.29	 -3.59	 10.71	  1.15	  0.00	   NaN
 30.00	26660.00	32000.00	 39.79	 29.91	 -3.89	 -3.83	  7.47	  0.46	  0.00	   NaN
 35.00	26660.00	32000.00	 44.84	 34.96	-10.48	 -4.42	  2.62	  0.10	  0.00	   NaN
 40.00	26660.00	32000.00	 49.82	 39.95	 -7.62	 -4.74	 -5.41	  0.36	  0.00	   NaN
 45.00	26660.00	32000.00	 54.79	 44.90	  3.12	 -5.41	 -6.32	  0.03	  0.00	   NaN
 50.00	26660.00	32000.00	 59.82	 49.93	  6.74	 -3.86	-10.26	  0.25	  0.00	   NaN
 55.00	26660.00	32000.00	 64.81	 54.92	 11.12	 -2.70	 -6.46	  0.66	  0.00	   NaN
 60.00	26660.00	32000.00	 69.83	 59.94	 13.58	 -5.40	 -7.38	  0.16	  0.00	   NaN
 65.00	26660.00	32000.00	 74.83	 64.94	 13.42	 -2.34	 -2.09	  0.09	  0.00	   NaN
 70.00	26660.00	32000.00	 79.81	 69.91	 11.63	 -3.25	  4.26	  0.79	  0.00	   NaN
 75.00	26660.00	32000.00	 84.87	 74.94	 14.40	 -3.50	  7.63	  0.85	  0.00	   NaN
 80.00	26660.00	32000.00	 89.90	 79.93	 21.81	 -3.84	 14.93	  0.85	  0.00	   NaN
 20.00	37700.00	45240.00	 30.16	 18.38	-10.17	 -9.55	 -9.99	 -8.95	  0.00	   NaN
 25.00	37700.00	45240.00	 35.09	 24.89	 -9.37	 -6.63	 -7.00	 -5.60	  0.00	   NaN
 30.00	37700.00	45240.00	 40.05	 29.88	-10.79	 -6.40	 -7.75	 -4.63	  0.00	   NaN
 35.00	37700.00	45240.00	 45.01	 35.07	 -9.49	 -8.08	-11.80	 -7.95	  0.00	   NaN
 40.00	37700.00	45240.00	 50.07	 39.97	 -7.68	 -8.17	 -6.32	 -6.34	  0.00	   NaN
 45.00	37700.00	45240.00	 55.07	 45.01	 -6.68	 -7.39	 -4.76	 -3.18	  0.00	   NaN
 50.00	37700.00	45240.00	 60.06	 50.05	 -2.88	 -5.65	 -5.39	 -7.32	  0.00	   NaN
 55.00	37700.00	45240.00	 65.08	 55.05	 -7.71	 -7.51	 -9.00	 -4.07	  0.00	   NaN
 60.00	37700.00	45240.00	 70.07	 60.03	-11.96	 -7.86	 -8.81	 -5.57	  0.00	   NaN
 65.00	37700.00	45240.00	 75.05	 65.03	 -6.55	 -7.63	 -8.75	 -6.32	  0.00	   NaN
 70.00	37700.00	45240.00	 80.07	 70.03	 -7.85	 -8.74	 -9.26	 -6.36	  0.00	   NaN
 75.00	37700.00	45240.00	 85.06	 75.02	 -7.66	 -8.54	 -9.09	 -6.09	  0.00	   NaN
 80.00	37700.00	45240.00	 90.11	 80.04	 -3.99	 -7.25	 -3.27	-10.09	  0.00	   NaN
