# Supplementary material for: A fluorescent photoimmunoconjugate for imaging of cholesteatoma
Source: Sci Rep. 2022 Nov 19;12:19905. doi: 10.1038/s41598-022-22072-9 (PMC9675863; doi:10.1038/s41598-022-22072-9)
Supplement: Supplementary file 2 — Supplementary Information 2. [file 41598_2022_22072_MOESM2_ESM.zip › Data/DP-41-2]

:RUN-2	DP I-O	2:08 PM	TEMP: NaN	HR: NaN
Level Step Size:5.00	Start dB SPL: 20	Stop dB SPL: 80	# Buffers Averaged: 12.00	Update Interval:5	Ear:Right	Etymotics Gain:40	Ipsi Driver:Starship	
:NOTES-
:CHAMBER-CH4B-PXI
:CFTS Version: V2.7.2 (R850)
:dB	f1(Hz)	f2(Hz)	f1(dB)	f2(dB)	2f1-f2(dB)	2f1-f2Nse(dB)	f2-f1(dB)	f2-f1Nse(dB)	2f1-f2Phase Shox (1)	PostexposureTime(min)
:DATA
 20.00	37700.00	45240.00	 29.95	 18.52	 -9.98	 -8.55	 -9.06	 -6.47	  0.00	   NaN
 25.00	37700.00	45240.00	 35.01	 24.71	 -8.77	 -9.10	 -5.75	 -7.29	  0.00	   NaN
 30.00	37700.00	45240.00	 40.03	 30.10	 -8.40	 -9.62	 -8.81	 -7.23	  0.00	   NaN
 35.00	37700.00	45240.00	 45.05	 35.21	-10.71	 -9.97	-10.56	 -6.90	  0.00	   NaN
 40.00	37700.00	45240.00	 50.05	 40.15	 -9.02	 -8.47	 -6.60	 -5.85	  0.00	   NaN
 45.00	37700.00	45240.00	 55.00	 44.99	 -9.72	 -6.79	-10.95	 -6.85	  0.00	   NaN
 50.00	37700.00	45240.00	 60.02	 49.97	 -7.56	 -7.08	 -6.84	 -5.32	  0.00	   NaN
 55.00	37700.00	45240.00	 65.02	 54.98	 -6.40	 -7.43	 -7.87	 -4.71	  0.00	   NaN
 60.00	37700.00	45240.00	 70.01	 59.98	 -7.91	 -8.71	-10.24	 -6.64	  0.00	   NaN
 65.00	37700.00	45240.00	 75.02	 65.00	 -9.40	 -7.22	 -6.09	 -6.36	  0.00	   NaN
 70.00	37700.00	45240.00	 80.00	 69.97	 -7.01	 -7.92	 -9.95	 -6.22	  0.00	   NaN
 75.00	37700.00	45240.00	 85.00	 74.98	 -5.54	 -7.05	 -7.03	 -6.29	  0.00	   NaN
 80.00	37700.00	45240.00	 90.01	 79.97	 -2.59	 -8.74	 -1.09	 -8.20	  0.00	   NaN
