# Supplementary material for: A fluorescent photoimmunoconjugate for imaging of cholesteatoma
Source: Sci Rep. 2022 Nov 19;12:19905. doi: 10.1038/s41598-022-22072-9 (PMC9675863; doi:10.1038/s41598-022-22072-9)
Supplement: Supplementary file 2 — Supplementary Information 2. [file 41598_2022_22072_MOESM2_ESM.zip › Data/DP-42-1]

:RUN-1	DP I-O	3:02 PM	TEMP: NaN	HR: NaN
Level Step Size:5.00	Start dB SPL: 20	Stop dB SPL: 80	# Buffers Averaged: 12.00	Update Interval:5	Ear:Right	Etymotics Gain:40	Ipsi Driver:Starship	
:NOTES-
:CHAMBER-CH4B-PXI
:CFTS Version: V2.7.2 (R850)
:dB	f1(Hz)	f2(Hz)	f1(dB)	f2(dB)	2f1-f2(dB)	2f1-f2Nse(dB)	f2-f1(dB)	f2-f1Nse(dB)	2f1-f2Phase Shox (1)	PostexposureTime(min)
:DATA
 20.00	4720.00	5660.00	 29.97	 19.85	 -9.33	 -0.36	  2.01	  2.79	  0.00	   NaN
 25.00	4720.00	5660.00	 34.94	 24.78	 -6.88	 -1.73	  1.99	  3.81	  0.00	   NaN
 30.00	4720.00	5660.00	 40.01	 29.87	-13.36	 -0.58	  2.08	  4.01	  0.00	   NaN
 35.00	4720.00	5660.00	 44.98	 34.84	 -9.34	 -0.96	 -3.26	 -1.44	  0.00	   NaN
 40.00	4720.00	5660.00	 49.98	 39.82	 -7.06	 -0.93	  6.87	  7.27	  0.00	   NaN
 45.00	4720.00	5660.00	 54.87	 44.73	-15.43	 -2.12	 -2.36	 -0.76	  0.00	   NaN
 50.00	4720.00	5660.00	 59.92	 49.76	 -8.28	 -0.40	  6.66	  5.59	  0.00	   NaN
 55.00	4720.00	5660.00	 64.92	 54.77	 -8.12	 -1.49	  1.58	  2.25	  0.00	   NaN
 60.00	4720.00	5660.00	 69.95	 59.79	-14.20	 -1.75	  5.28	 -0.39	  0.00	   NaN
 65.00	4720.00	5660.00	 74.97	 64.81	 -9.38	 -1.46	 12.82	  2.54	  0.00	   NaN
 70.00	4720.00	5660.00	 79.98	 69.83	 -9.40	 -1.03	 21.98	  2.47	  0.00	   NaN
 75.00	4720.00	5660.00	 85.03	 74.89	-11.36	 -1.38	 32.33	  4.58	  0.00	   NaN
 80.00	4720.00	5660.00	 90.11	 80.01	  6.84	 -1.10	 42.10	  3.25	  0.00	   NaN
 20.00	6660.00	8000.00	 29.99	 19.96	  6.55	 -6.31	 -7.74	 -5.19	  0.00	   NaN
 25.00	6660.00	8000.00	 35.01	 24.83	  6.45	 -5.84	  2.47	  2.38	  0.00	   NaN
 30.00	6660.00	8000.00	 40.00	 29.85	  7.08	 -3.90	  1.14	  1.24	  0.00	   NaN
 35.00	6660.00	8000.00	 44.99	 34.90	  7.76	 -3.96	  7.25	  7.41	  0.00	   NaN
 40.00	6660.00	8000.00	 49.98	 39.85	  7.67	 -3.67	 -3.37	 -2.85	  0.00	   NaN
 45.00	6660.00	8000.00	 54.98	 44.87	  7.91	 -4.72	 -2.32	 -1.21	  0.00	   NaN
 50.00	6660.00	8000.00	 60.00	 49.89	  6.82	 -3.67	  1.60	  0.19	  0.00	   NaN
 55.00	6660.00	8000.00	 65.00	 54.90	  7.94	 -3.77	 -0.44	  2.76	  0.00	   NaN
 60.00	6660.00	8000.00	 70.00	 59.90	  9.01	 -3.20	  2.13	  3.54	  0.00	   NaN
 65.00	6660.00	8000.00	 75.00	 64.90	  4.24	 -3.57	 -0.57	  2.96	  0.00	   NaN
 70.00	6660.00	8000.00	 80.02	 69.92	  9.11	 -3.76	 12.61	 -1.22	  0.00	   NaN
 75.00	6660.00	8000.00	 85.08	 74.96	  7.93	 -3.73	 21.47	 -1.35	  0.00	   NaN
 80.00	6660.00	8000.00	 90.21	 80.03	  7.82	 -2.01	 31.63	  7.48	  0.00	   NaN
 20.00	9440.00	11320.00	 29.84	 19.69	 -6.04	 -7.91	 -0.28	  0.07	  0.00	   NaN
 25.00	9440.00	11320.00	 34.91	 24.61	 -7.78	 -7.16	  0.93	  1.00	  0.00	   NaN
 30.00	9440.00	11320.00	 39.90	 29.66	 -7.99	 -7.14	 -3.72	 -2.97	  0.00	   NaN
 35.00	9440.00	11320.00	 44.92	 34.83	 -4.43	 -8.05	  0.12	 -1.14	  0.00	   NaN
 40.00	9440.00	11320.00	 49.94	 39.89	  0.69	 -7.99	 -0.72	 -3.98	  0.00	   NaN
 45.00	9440.00	11320.00	 54.95	 44.99	  3.37	-10.05	 -1.31	 -4.53	  0.00	   NaN
 50.00	9440.00	11320.00	 59.94	 50.03	  7.69	 -9.86	 -1.22	 -2.17	  0.00	   NaN
 55.00	9440.00	11320.00	 64.92	 55.00	 11.43	-10.75	 -6.13	 -5.48	  0.00	   NaN
 60.00	9440.00	11320.00	 69.89	 59.98	 14.09	 -8.54	 -1.19	 -1.24	  0.00	   NaN
 65.00	9440.00	11320.00	 74.88	 64.99	 13.00	 -6.67	  3.81	 -0.72	  0.00	   NaN
 70.00	9440.00	11320.00	 79.94	 69.99	 16.40	 -7.73	 12.34	 -3.23	  0.00	   NaN
 75.00	9440.00	11320.00	 85.03	 74.97	 28.47	 -4.97	 21.90	 -1.07	  0.00	   NaN
 80.00	9440.00	11320.00	 90.08	 79.98	 30.28	  0.15	 31.88	  0.69	  0.00	   NaN
 20.00	13340.00	16000.00	 29.99	 20.24	 -9.95	 -9.55	 -4.72	 -6.49	  0.00	   NaN
 25.00	13340.00	16000.00	 35.00	 24.88	-10.27	-10.92	 -4.84	 -5.99	  0.00	   NaN
 30.00	13340.00	16000.00	 40.02	 29.99	  1.50	 -9.79	 -4.76	 -5.37	  0.00	   NaN
 35.00	13340.00	16000.00	 44.97	 35.01	 10.72	 -9.62	 -2.01	 -3.45	  0.00	   NaN
 40.00	13340.00	16000.00	 49.91	 39.94	 19.04	 -8.02	 -2.10	 -2.14	  0.00	   NaN
 45.00	13340.00	16000.00	 54.90	 44.97	 25.44	-10.22	 -8.74	 -7.35	  0.00	   NaN
 50.00	13340.00	16000.00	 59.95	 49.96	 30.33	 -8.16	 -2.54	 -2.44	  0.00	   NaN
 55.00	13340.00	16000.00	 64.90	 54.91	 33.41	 -9.46	 -6.14	 -6.71	  0.00	   NaN
 60.00	13340.00	16000.00	 69.91	 59.96	 34.04	 -7.85	 -6.42	 -3.73	  0.00	   NaN
 65.00	13340.00	16000.00	 74.87	 64.95	 31.00	-10.15	 -2.94	 -5.09	  0.00	   NaN
 70.00	13340.00	16000.00	 79.96	 69.96	 27.81	 -9.26	 -2.85	 -6.15	  0.00	   NaN
 75.00	13340.00	16000.00	 85.04	 74.93	 38.27	 -9.68	  6.49	 -4.90	  0.00	   NaN
 80.00	13340.00	16000.00	 89.79	 79.82	 45.96	 -5.62	 15.42	 -8.94	  0.00	   NaN
 20.00	18880.00	22640.00	 29.99	 19.63	 -4.82	 -0.34	  8.08	 -8.23	  0.00	   NaN
 25.00	18880.00	22640.00	 35.00	 25.03	 -2.99	 -1.14	  8.10	-11.57	  0.00	   NaN
 30.00	18880.00	22640.00	 40.01	 30.00	  3.79	 -0.47	  8.47	-11.71	  0.00	   NaN
 35.00	18880.00	22640.00	 44.99	 34.92	  3.64	  0.56	  8.99	 -7.29	  0.00	   NaN
 40.00	18880.00	22640.00	 49.97	 39.91	 12.30	  1.76	  8.31	-10.00	  0.00	   NaN
 45.00	18880.00	22640.00	 54.97	 44.90	 19.23	 -0.43	  8.85	-12.08	  0.00	   NaN
 50.00	18880.00	22640.00	 59.98	 49.91	 24.95	 -1.35	  8.19	-10.02	  0.00	   NaN
 55.00	18880.00	22640.00	 64.99	 54.91	 29.74	 -0.98	  8.88	-11.21	  0.00	   NaN
 60.00	18880.00	22640.00	 70.00	 59.91	 33.62	 -3.75	  7.79	 -9.63	  0.00	   NaN
 65.00	18880.00	22640.00	 75.01	 64.88	 36.05	 -0.67	  8.32	 -7.46	  0.00	   NaN
 70.00	18880.00	22640.00	 80.02	 69.92	 35.45	 -0.63	  8.87	-12.06	  0.00	   NaN
 75.00	18880.00	22640.00	 85.02	 74.93	 30.03	 -1.01	  7.41	 -9.15	  0.00	   NaN
 80.00	18880.00	22640.00	 90.03	 79.89	 38.74	 -0.83	 11.54	-11.15	  0.00	   NaN
 20.00	26660.00	32000.00	 29.98	 19.80	-11.74	 -3.70	 -6.55	 -3.56	  0.00	   NaN
 25.00	26660.00	32000.00	 35.03	 24.89	 -1.45	 -2.66	-10.37	 -3.85	  0.00	   NaN
 30.00	26660.00	32000.00	 40.00	 29.86	 -3.20	 -3.63	 -7.90	 -3.48	  0.00	   NaN
 35.00	26660.00	32000.00	 44.97	 34.78	  0.13	 -3.05	-11.81	 -3.84	  0.00	   NaN
 40.00	26660.00	32000.00	 50.00	 39.81	  5.87	 -2.18	-10.81	 -3.73	  0.00	   NaN
 45.00	26660.00	32000.00	 54.97	 44.90	 10.69	 -2.76	-16.89	 -3.67	  0.00	   NaN
 50.00	26660.00	32000.00	 59.97	 49.89	 17.44	 -3.05	 -9.54	 -4.79	  0.00	   NaN
 55.00	26660.00	32000.00	 64.99	 54.95	 21.35	 -4.84	 -6.42	 -3.63	  0.00	   NaN
 60.00	26660.00	32000.00	 69.98	 59.95	 24.38	 -2.81	 -5.39	 -4.31	  0.00	   NaN
 65.00	26660.00	32000.00	 74.97	 64.95	 26.69	 -4.52	 -7.45	 -3.10	  0.00	   NaN
 70.00	26660.00	32000.00	 79.98	 69.96	 26.96	 -3.97	 -1.77	 -2.96	  0.00	   NaN
 75.00	26660.00	32000.00	 85.00	 74.98	 16.37	 -2.35	  4.65	 -3.30	  0.00	   NaN
 80.00	26660.00	32000.00	 90.01	 79.99	 37.18	 -2.51	 14.71	 -2.41	  0.00	   NaN
 20.00	37700.00	45240.00	 29.83	 20.58	-11.34	 -7.44	 -7.50	 -5.92	  0.00	   NaN
 25.00	37700.00	45240.00	 34.80	 25.48	 -5.99	 -5.37	 -7.82	 -8.78	  0.00	   NaN
 30.00	37700.00	45240.00	 39.93	 29.92	 -2.39	 -7.27	 -6.91	-10.57	  0.00	   NaN
 35.00	37700.00	45240.00	 44.90	 34.99	 -8.45	 -7.68	 -5.73	 -8.06	  0.00	   NaN
 40.00	37700.00	45240.00	 49.96	 39.92	 -7.42	 -8.78	-10.12	-10.88	  0.00	   NaN
 45.00	37700.00	45240.00	 54.94	 44.99	-10.98	 -8.22	-12.59	 -6.23	  0.00	   NaN
 50.00	37700.00	45240.00	 59.96	 49.97	 -5.76	 -7.45	 -9.45	 -8.31	  0.00	   NaN
 55.00	37700.00	45240.00	 64.97	 55.02	  7.96	 -7.94	-10.33	 -9.74	  0.00	   NaN
 60.00	37700.00	45240.00	 69.97	 59.98	 15.07	 -5.56	-14.67	 -8.65	  0.00	   NaN
 65.00	37700.00	45240.00	 75.00	 65.03	 19.98	 -7.62	 -8.85	 -8.25	  0.00	   NaN
 70.00	37700.00	45240.00	 80.00	 70.03	 22.69	 -7.80	 -7.41	 -6.17	  0.00	   NaN
 75.00	37700.00	45240.00	 85.00	 75.03	 23.03	 -9.91	 -6.52	 -8.54	  0.00	   NaN
 80.00	37700.00	45240.00	 90.01	 80.04	 22.34	 -7.91	 -0.25	 -6.83	  0.00	   NaN
