# Supplementary material for: A fluorescent photoimmunoconjugate for imaging of cholesteatoma
Source: Sci Rep. 2022 Nov 19;12:19905. doi: 10.1038/s41598-022-22072-9 (PMC9675863; doi:10.1038/s41598-022-22072-9)
Supplement: Supplementary file 2 — Supplementary Information 2. [file 41598_2022_22072_MOESM2_ESM.zip › Data/DP-45-1]

:RUN-1	DP I-O	5:12 AM	TEMP: NaN	HR: NaN
Level Step Size:5.00	Start dB SPL: 20	Stop dB SPL: 80	# Buffers Averaged: 12.00	Update Interval:5	Ear:Right	Etymotics Gain:40	Ipsi Driver:Starship	
:NOTES-
:CHAMBER-CH4B-PXI
:CFTS Version: V2.7.2 (R850)
:dB	f1(Hz)	f2(Hz)	f1(dB)	f2(dB)	2f1-f2(dB)	2f1-f2Nse(dB)	f2-f1(dB)	f2-f1Nse(dB)	2f1-f2Phase Shox (1)	PostexposureTime(min)
:DATA
 20.00	4720.00	5660.00	 29.74	 19.91	 -9.14	  1.19	  6.83	  8.37	  0.00	   NaN
 25.00	4720.00	5660.00	 34.87	 24.79	-10.17	  0.33	  4.86	  1.68	  0.00	   NaN
 30.00	4720.00	5660.00	 40.04	 29.80	 -3.75	  0.92	  9.87	  9.65	  0.00	   NaN
 35.00	4720.00	5660.00	 44.95	 34.79	-14.98	  0.21	 -0.32	  0.68	  0.00	   NaN
 40.00	4720.00	5660.00	 49.95	 39.82	 -6.74	  0.60	  5.97	  5.32	  0.00	   NaN
 45.00	4720.00	5660.00	 54.97	 44.82	 -8.78	  0.78	  3.92	  3.94	  0.00	   NaN
 50.00	4720.00	5660.00	 59.98	 49.82	 -7.28	  0.93	  0.52	  4.17	  0.00	   NaN
 55.00	4720.00	5660.00	 64.98	 54.82	-15.31	  0.35	 -3.43	 -4.59	  0.00	   NaN
 60.00	4720.00	5660.00	 69.98	 59.83	-14.30	  1.16	  1.74	 -0.53	  0.00	   NaN
 65.00	4720.00	5660.00	 74.99	 64.84	-11.14	  1.22	 12.82	  0.96	  0.00	   NaN
 70.00	4720.00	5660.00	 80.00	 69.87	 -7.24	  0.57	 21.54	  6.33	  0.00	   NaN
 75.00	4720.00	5660.00	 85.04	 74.92	 -2.15	  1.89	 32.15	  6.47	  0.00	   NaN
 80.00	4720.00	5660.00	 90.13	 80.05	  7.81	  1.00	 42.20	  1.40	  0.00	   NaN
 20.00	6660.00	8000.00	 29.97	 19.97	  9.91	 -4.19	 -2.24	 -2.09	  0.00	   NaN
 25.00	6660.00	8000.00	 34.96	 24.95	  9.07	 -4.11	  2.30	  1.42	  0.00	   NaN
 30.00	6660.00	8000.00	 39.97	 29.93	  9.15	 -7.86	  7.63	  7.03	  0.00	   NaN
 35.00	6660.00	8000.00	 44.97	 34.90	  7.85	-12.01	  3.36	  2.68	  0.00	   NaN
 40.00	6660.00	8000.00	 49.97	 39.92	  7.75	-11.47	 -4.78	 -4.30	  0.00	   NaN
 45.00	6660.00	8000.00	 54.98	 44.90	  7.74	 -8.91	 -0.74	 -1.68	  0.00	   NaN
 50.00	6660.00	8000.00	 59.98	 49.92	  7.48	 -7.16	  3.60	  4.21	  0.00	   NaN
 55.00	6660.00	8000.00	 64.98	 54.91	  6.68	 -8.03	  4.80	  4.61	  0.00	   NaN
 60.00	6660.00	8000.00	 69.98	 59.91	  5.86	 -9.62	  1.54	 -1.15	  0.00	   NaN
 65.00	6660.00	8000.00	 74.99	 64.92	  5.60	 -8.64	  1.55	  4.84	  0.00	   NaN
 70.00	6660.00	8000.00	 80.02	 69.94	  6.77	 -8.14	 10.33	  1.47	  0.00	   NaN
 75.00	6660.00	8000.00	 85.07	 74.97	  7.17	 -7.53	 21.91	  6.56	  0.00	   NaN
 80.00	6660.00	8000.00	 90.19	 80.03	  7.39	-10.19	 31.79	  1.30	  0.00	   NaN
 20.00	9440.00	11320.00	 29.99	 20.01	 -9.63	 -7.02	 -2.07	 -2.71	  0.00	   NaN
 25.00	9440.00	11320.00	 35.02	 24.94	 -8.72	 -7.93	 -1.37	 -1.42	  0.00	   NaN
 30.00	9440.00	11320.00	 40.03	 29.93	 -9.53	 -6.31	 -0.36	  1.90	  0.00	   NaN
 35.00	9440.00	11320.00	 45.04	 34.99	 -5.85	 -9.66	 -6.05	 -6.06	  0.00	   NaN
 40.00	9440.00	11320.00	 50.03	 40.02	 -7.88	 -8.69	 -2.13	 -4.67	  0.00	   NaN
 45.00	9440.00	11320.00	 55.03	 45.03	 -6.07	 -8.67	 -1.80	 -1.54	  0.00	   NaN
 50.00	9440.00	11320.00	 59.99	 50.01	  2.40	 -6.52	  2.15	  0.92	  0.00	   NaN
 55.00	9440.00	11320.00	 64.96	 54.98	  5.72	 -7.01	 -1.05	  1.19	  0.00	   NaN
 60.00	9440.00	11320.00	 69.93	 59.97	 10.86	 -6.57	 -0.47	 -0.48	  0.00	   NaN
 65.00	9440.00	11320.00	 74.93	 64.97	 14.64	 -8.17	  2.83	 -0.95	  0.00	   NaN
 70.00	9440.00	11320.00	 79.95	 69.98	 15.20	 -9.25	 12.15	 -1.48	  0.00	   NaN
 75.00	9440.00	11320.00	 84.99	 75.03	 20.53	 -4.69	 22.09	  1.75	  0.00	   NaN
 80.00	9440.00	11320.00	 90.05	 80.10	 24.81	 -2.68	 32.03	  1.53	  0.00	   NaN
 20.00	13340.00	16000.00	 30.35	 19.72	 -7.54	 -9.47	 -4.58	 -8.08	  0.00	   NaN
 25.00	13340.00	16000.00	 35.34	 24.82	  0.30	 -9.66	 -8.85	 -3.80	  0.00	   NaN
 30.00	13340.00	16000.00	 40.26	 29.95	  8.00	-10.25	 -5.01	 -5.47	  0.00	   NaN
 35.00	13340.00	16000.00	 45.14	 34.97	 15.96	 -8.31	 -1.06	 -1.62	  0.00	   NaN
 40.00	13340.00	16000.00	 50.12	 40.02	 22.28	 -7.11	  0.14	  0.87	  0.00	   NaN
 45.00	13340.00	16000.00	 54.98	 44.96	 27.57	-11.29	 -7.55	 -5.50	  0.00	   NaN
 50.00	13340.00	16000.00	 59.89	 49.96	 31.72	-10.62	 -4.70	 -2.75	  0.00	   NaN
 55.00	13340.00	16000.00	 64.92	 54.93	 34.30	 -8.50	 -2.19	 -3.84	  0.00	   NaN
 60.00	13340.00	16000.00	 70.02	 59.96	 33.65	 -7.54	 -2.37	 -1.33	  0.00	   NaN
 65.00	13340.00	16000.00	 75.09	 64.93	 25.31	 -5.63	 -0.62	  0.83	  0.00	   NaN
 70.00	13340.00	16000.00	 80.10	 69.98	 33.24	 -4.41	 -2.25	 -5.18	  0.00	   NaN
 75.00	13340.00	16000.00	 85.11	 75.05	 44.14	 -0.94	  7.47	 -3.59	  0.00	   NaN
 80.00	13340.00	16000.00	 90.31	 80.06	 48.22	  3.74	 17.49	 -5.88	  0.00	   NaN
 20.00	18880.00	22640.00	 29.96	 20.04	 -0.18	 -0.54	 10.95	 -8.00	  0.00	   NaN
 25.00	18880.00	22640.00	 34.99	 24.95	 -4.90	 -1.16	 10.78	-11.02	  0.00	   NaN
 30.00	18880.00	22640.00	 39.99	 30.02	 -0.40	 -1.18	 11.02	-12.35	  0.00	   NaN
 35.00	18880.00	22640.00	 45.01	 34.98	  2.88	 -0.08	 10.88	 -7.14	  0.00	   NaN
 40.00	18880.00	22640.00	 50.02	 40.06	 10.22	 -1.49	 10.82	-10.00	  0.00	   NaN
 45.00	18880.00	22640.00	 55.01	 45.02	 17.50	  1.09	 10.24	 -1.82	  0.00	   NaN
 50.00	18880.00	22640.00	 60.02	 50.03	 23.88	 -0.35	 11.18	-11.47	  0.00	   NaN
 55.00	18880.00	22640.00	 65.02	 55.02	 29.72	 -3.93	 11.26	-10.70	  0.00	   NaN
 60.00	18880.00	22640.00	 70.04	 60.02	 34.23	 -0.05	 10.76	 -7.37	  0.00	   NaN
 65.00	18880.00	22640.00	 75.01	 65.00	 37.18	  0.61	 11.08	 -8.46	  0.00	   NaN
 70.00	18880.00	22640.00	 80.01	 70.01	 36.60	 -1.07	 10.83	 -7.21	  0.00	   NaN
 75.00	18880.00	22640.00	 85.02	 75.01	 33.68	 -0.76	 12.84	-10.46	  0.00	   NaN
 80.00	18880.00	22640.00	 90.02	 80.02	 36.20	 -0.27	 14.43	-11.30	  0.00	   NaN
 20.00	26660.00	32000.00	 30.01	 19.98	 -5.70	 -4.66	-12.50	 -0.45	  0.00	   NaN
 25.00	26660.00	32000.00	 34.98	 25.07	 -3.89	 -3.97	-11.00	 -1.23	  0.00	   NaN
 30.00	26660.00	32000.00	 40.00	 30.10	  1.39	 -4.38	-12.04	 -0.92	  0.00	   NaN
 35.00	26660.00	32000.00	 44.99	 35.12	  5.98	 -3.48	 -9.64	 -0.91	  0.00	   NaN
 40.00	26660.00	32000.00	 50.00	 40.11	 13.72	 -2.49	-11.31	 -0.82	  0.00	   NaN
 45.00	26660.00	32000.00	 55.00	 45.13	 20.09	 -4.68	 -8.17	 -1.36	  0.00	   NaN
 50.00	26660.00	32000.00	 60.01	 50.11	 25.12	 -3.51	 -8.65	 -0.92	  0.00	   NaN
 55.00	26660.00	32000.00	 65.02	 55.03	 29.30	 -2.67	 -8.92	 -0.88	  0.00	   NaN
 60.00	26660.00	32000.00	 70.10	 60.05	 31.53	 -1.72	 -8.18	 -0.10	  0.00	   NaN
 65.00	26660.00	32000.00	 75.11	 65.03	 30.54	 -3.19	 -3.87	  0.32	  0.00	   NaN
 70.00	26660.00	32000.00	 80.07	 69.99	 31.66	 -3.70	 -0.96	 -0.71	  0.00	   NaN
 75.00	26660.00	32000.00	 85.07	 75.01	 38.04	 -4.24	  3.20	 -0.45	  0.00	   NaN
 80.00	26660.00	32000.00	 90.10	 80.02	 46.48	 -1.16	 12.17	 -0.52	  0.00	   NaN
 20.00	37700.00	45240.00	 29.92	 18.83	 -8.10	 -6.77	 -8.29	 -7.75	  0.00	   NaN
 25.00	37700.00	45240.00	 35.13	 25.41	 -5.81	 -7.94	 -7.59	 -8.09	  0.00	   NaN
 30.00	37700.00	45240.00	 40.11	 30.31	 -7.27	 -9.75	 -9.41	 -9.37	  0.00	   NaN
 35.00	37700.00	45240.00	 45.04	 35.18	 -6.37	 -8.91	-12.12	 -7.46	  0.00	   NaN
 40.00	37700.00	45240.00	 50.03	 39.91	 -5.69	 -7.52	 -7.17	 -7.51	  0.00	   NaN
 45.00	37700.00	45240.00	 55.04	 44.99	 -0.81	 -8.15	-13.28	 -9.97	  0.00	   NaN
 50.00	37700.00	45240.00	 60.07	 49.96	  5.30	 -6.45	-10.02	 -9.40	  0.00	   NaN
 55.00	37700.00	45240.00	 65.05	 55.01	  8.01	 -6.89	 -8.32	 -8.73	  0.00	   NaN
 60.00	37700.00	45240.00	 70.07	 60.03	  9.35	 -6.09	 -9.23	 -6.85	  0.00	   NaN
 65.00	37700.00	45240.00	 75.04	 65.02	 11.02	 -6.70	 -6.92	 -7.00	  0.00	   NaN
 70.00	37700.00	45240.00	 80.03	 70.01	 10.83	 -8.85	-11.11	 -8.37	  0.00	   NaN
 75.00	37700.00	45240.00	 85.04	 75.03	 10.99	 -8.43	 -7.53	 -7.54	  0.00	   NaN
 80.00	37700.00	45240.00	 90.07	 80.04	 15.18	 -8.44	  0.44	 -7.26	  0.00	   NaN
