# Supplementary material for: A fluorescent photoimmunoconjugate for imaging of cholesteatoma
Source: Sci Rep. 2022 Nov 19;12:19905. doi: 10.1038/s41598-022-22072-9 (PMC9675863; doi:10.1038/s41598-022-22072-9)
Supplement: Supplementary file 2 — Supplementary Information 2. [file 41598_2022_22072_MOESM2_ESM.zip › Data/DP-46-1]

:RUN-1	DP I-O	6:10 AM	TEMP: NaN	HR: NaN
Level Step Size:5.00	Start dB SPL: 20	Stop dB SPL: 80	# Buffers Averaged: 12.00	Update Interval:5	Ear:Right	Etymotics Gain:40	Ipsi Driver:Starship	
:NOTES-
:CHAMBER-CH4B-PXI
:CFTS Version: V2.7.2 (R850)
:dB	f1(Hz)	f2(Hz)	f1(dB)	f2(dB)	2f1-f2(dB)	2f1-f2Nse(dB)	f2-f1(dB)	f2-f1Nse(dB)	2f1-f2Phase Shox (1)	PostexposureTime(min)
:DATA
 20.00	4720.00	5660.00	 30.26	 19.85	 -8.87	 -0.82	  3.27	  3.36	  0.00	   NaN
 25.00	4720.00	5660.00	 35.16	 24.75	 -9.10	 -0.78	 -0.65	  0.49	  0.00	   NaN
 30.00	4720.00	5660.00	 39.90	 29.79	-12.38	  0.30	  5.62	  4.63	  0.00	   NaN
 35.00	4720.00	5660.00	 45.02	 34.80	-10.33	 -0.46	  2.53	  2.19	  0.00	   NaN
 40.00	4720.00	5660.00	 50.04	 39.80	-12.87	  0.06	  0.42	 -1.41	  0.00	   NaN
 45.00	4720.00	5660.00	 55.06	 44.81	 -7.09	 -1.12	  1.24	 -0.23	  0.00	   NaN
 50.00	4720.00	5660.00	 60.10	 49.82	-13.70	 -1.02	  2.33	  3.74	  0.00	   NaN
 55.00	4720.00	5660.00	 65.09	 54.82	 -8.84	 -0.79	  4.27	  2.44	  0.00	   NaN
 60.00	4720.00	5660.00	 70.11	 59.84	 -5.38	  0.29	  7.99	  6.48	  0.00	   NaN
 65.00	4720.00	5660.00	 75.13	 64.87	-11.25	 -0.61	 12.88	  4.16	  0.00	   NaN
 70.00	4720.00	5660.00	 80.15	 69.90	 -6.34	 -1.04	 22.12	  1.04	  0.00	   NaN
 75.00	4720.00	5660.00	 85.21	 74.98	 -5.81	  0.19	 32.34	  7.20	  0.00	   NaN
 80.00	4720.00	5660.00	 90.30	 80.15	  7.99	  0.68	 42.34	  8.75	  0.00	   NaN
 20.00	6660.00	8000.00	 29.95	 19.88	  4.77	 -4.44	  4.25	  2.21	  0.00	   NaN
 25.00	6660.00	8000.00	 34.90	 24.77	  5.28	 -3.77	  0.08	  0.39	  0.00	   NaN
 30.00	6660.00	8000.00	 39.95	 29.93	  4.98	 -4.18	 -1.42	 -3.16	  0.00	   NaN
 35.00	6660.00	8000.00	 44.95	 34.84	  4.95	 -4.24	  0.18	 -1.82	  0.00	   NaN
 40.00	6660.00	8000.00	 49.96	 39.86	  5.71	 -3.51	 -2.45	 -1.94	  0.00	   NaN
 45.00	6660.00	8000.00	 54.97	 44.87	  5.75	 -3.44	  1.77	  1.68	  0.00	   NaN
 50.00	6660.00	8000.00	 59.97	 49.88	  5.19	 -4.44	 -4.00	 -1.31	  0.00	   NaN
 55.00	6660.00	8000.00	 64.98	 54.89	  4.49	 -4.18	  5.08	  3.36	  0.00	   NaN
 60.00	6660.00	8000.00	 69.98	 59.90	  4.12	 -4.01	  5.13	  5.13	  0.00	   NaN
 65.00	6660.00	8000.00	 75.00	 64.92	  4.64	 -5.83	  7.49	  5.71	  0.00	   NaN
 70.00	6660.00	8000.00	 80.03	 69.95	  3.20	 -7.77	 11.48	 -3.81	  0.00	   NaN
 75.00	6660.00	8000.00	 85.09	 74.99	  4.25	 -6.19	 21.63	 10.85	  0.00	   NaN
 80.00	6660.00	8000.00	 90.27	 80.06	  6.00	 -7.85	 31.55	 -2.33	  0.00	   NaN
 20.00	9440.00	11320.00	 29.94	 20.12	-11.50	 -7.92	 -4.15	 -4.91	  0.00	   NaN
 25.00	9440.00	11320.00	 35.01	 24.99	 -7.62	 -8.12	 -1.38	 -2.10	  0.00	   NaN
 30.00	9440.00	11320.00	 40.03	 29.95	 -9.11	 -6.27	  3.95	  2.67	  0.00	   NaN
 35.00	9440.00	11320.00	 45.05	 34.89	 -8.26	 -9.03	  0.34	  0.43	  0.00	   NaN
 40.00	9440.00	11320.00	 50.05	 39.91	 -3.22	 -9.12	 -9.44	 -3.31	  0.00	   NaN
 45.00	9440.00	11320.00	 55.06	 44.95	  2.08	 -6.62	  3.06	  3.19	  0.00	   NaN
 50.00	9440.00	11320.00	 60.06	 49.95	  3.34	 -9.22	-10.49	 -4.87	  0.00	   NaN
 55.00	9440.00	11320.00	 65.05	 54.96	  9.47	 -8.69	 -3.73	 -5.58	  0.00	   NaN
 60.00	9440.00	11320.00	 70.04	 59.95	 13.04	 -7.85	  2.48	 -1.61	  0.00	   NaN
 65.00	9440.00	11320.00	 75.04	 64.96	 11.59	 -6.61	  3.90	 -0.76	  0.00	   NaN
 70.00	9440.00	11320.00	 80.10	 69.97	  9.39	 -7.87	 12.41	 -1.16	  0.00	   NaN
 75.00	9440.00	11320.00	 85.16	 74.94	 23.26	 -4.91	 21.91	  1.11	  0.00	   NaN
 80.00	9440.00	11320.00	 90.15	 79.97	 25.93	  1.37	 31.75	 -0.86	  0.00	   NaN
 20.00	13340.00	16000.00	 30.08	 19.90	-10.50	 -9.60	 -3.97	 -4.49	  0.00	   NaN
 25.00	13340.00	16000.00	 35.13	 25.16	 -1.43	 -8.99	 -1.58	 -0.58	  0.00	   NaN
 30.00	13340.00	16000.00	 40.08	 29.86	  6.39	-12.15	 -6.22	 -5.51	  0.00	   NaN
 35.00	13340.00	16000.00	 45.18	 35.13	 15.89	-12.59	 -3.44	 -4.13	  0.00	   NaN
 40.00	13340.00	16000.00	 50.25	 40.12	 22.81	 -9.21	 -6.63	 -4.89	  0.00	   NaN
 45.00	13340.00	16000.00	 55.23	 45.15	 28.26	-11.77	-10.03	 -8.24	  0.00	   NaN
 50.00	13340.00	16000.00	 60.16	 50.14	 32.04	 -8.53	 -0.80	 -2.34	  0.00	   NaN
 55.00	13340.00	16000.00	 65.15	 55.18	 33.97	 -8.67	 -4.21	 -3.97	  0.00	   NaN
 60.00	13340.00	16000.00	 70.21	 60.22	 33.67	 -9.33	 -3.17	 -4.14	  0.00	   NaN
 65.00	13340.00	16000.00	 75.27	 65.21	 30.48	 -9.46	 -7.93	 -6.34	  0.00	   NaN
 70.00	13340.00	16000.00	 80.31	 70.24	 27.28	 -7.56	 -2.09	 -9.40	  0.00	   NaN
 75.00	13340.00	16000.00	 85.17	 75.23	 42.66	 -7.65	  7.05	 -0.07	  0.00	   NaN
 80.00	13340.00	16000.00	 90.24	 80.14	 48.00	  4.01	 17.03	 -5.96	  0.00	   NaN
 20.00	18880.00	22640.00	 30.09	 19.90	 -1.81	 -0.86	  9.82	 -7.63	  0.00	   NaN
 25.00	18880.00	22640.00	 35.06	 24.70	 -1.30	 -1.27	  9.95	-12.29	  0.00	   NaN
 30.00	18880.00	22640.00	 40.06	 29.78	 -5.36	 -0.34	  9.86	 -9.10	  0.00	   NaN
 35.00	18880.00	22640.00	 45.04	 34.81	  6.12	 -1.82	 10.26	-10.11	  0.00	   NaN
 40.00	18880.00	22640.00	 50.05	 39.92	 12.67	 -1.17	  9.99	-11.52	  0.00	   NaN
 45.00	18880.00	22640.00	 55.04	 44.88	 21.49	 -1.18	 10.07	-10.61	  0.00	   NaN
 50.00	18880.00	22640.00	 60.06	 49.91	 26.23	 -1.20	 10.10	 -9.10	  0.00	   NaN
 55.00	18880.00	22640.00	 65.08	 54.95	 31.19	 -0.91	  9.98	-12.36	  0.00	   NaN
 60.00	18880.00	22640.00	 70.10	 59.99	 34.89	  0.32	 10.06	-13.78	  0.00	   NaN
 65.00	18880.00	22640.00	 75.14	 64.99	 37.31	 -0.38	  9.46	 -8.44	  0.00	   NaN
 70.00	18880.00	22640.00	 80.12	 69.99	 35.45	 -1.11	  9.84	 -7.94	  0.00	   NaN
 75.00	18880.00	22640.00	 85.11	 75.02	 30.18	 -0.44	  9.55	 -7.52	  0.00	   NaN
 80.00	18880.00	22640.00	 90.13	 80.07	 42.27	 -0.88	 12.51	-10.67	  0.00	   NaN
 20.00	26660.00	32000.00	 30.03	 20.19	 -2.79	 -2.56	  4.86	 -2.93	  0.00	   NaN
 25.00	26660.00	32000.00	 35.05	 24.85	 -3.25	 -2.05	  4.80	 -1.77	  0.00	   NaN
 30.00	26660.00	32000.00	 40.03	 29.91	 -1.46	 -3.40	  4.44	 -1.62	  0.00	   NaN
 35.00	26660.00	32000.00	 45.01	 34.93	  2.74	 -4.99	  4.21	 -2.28	  0.00	   NaN
 40.00	26660.00	32000.00	 50.03	 39.94	  6.36	 -5.28	  3.66	 -1.85	  0.00	   NaN
 45.00	26660.00	32000.00	 55.03	 44.93	 13.31	 -5.04	  3.45	 -2.90	  0.00	   NaN
 50.00	26660.00	32000.00	 60.03	 49.96	 18.46	 -3.00	  6.03	 -2.00	  0.00	   NaN
 55.00	26660.00	32000.00	 65.03	 54.98	 23.83	 -2.88	  5.29	 -1.52	  0.00	   NaN
 60.00	26660.00	32000.00	 70.01	 59.97	 28.36	 -4.62	  6.10	 -1.44	  0.00	   NaN
 65.00	26660.00	32000.00	 75.01	 64.97	 31.68	 -4.74	  5.70	 -1.79	  0.00	   NaN
 70.00	26660.00	32000.00	 80.04	 70.05	 33.61	 -4.73	  3.97	 -2.35	  0.00	   NaN
 75.00	26660.00	32000.00	 85.06	 75.09	 29.33	 -2.99	  7.35	 -2.20	  0.00	   NaN
 80.00	26660.00	32000.00	 90.08	 80.10	 37.95	 -5.93	 11.67	 -2.28	  0.00	   NaN
 20.00	37700.00	45240.00	 30.02	 20.76	 -8.67	 -6.45	-11.77	 -7.42	  0.00	   NaN
 25.00	37700.00	45240.00	 35.03	 25.28	 -5.25	 -8.44	 -8.82	 -7.87	  0.00	   NaN
 30.00	37700.00	45240.00	 40.09	 29.48	 -8.19	 -7.23	-14.86	 -8.59	  0.00	   NaN
 35.00	37700.00	45240.00	 45.09	 34.96	 -9.03	 -6.45	 -8.36	 -5.54	  0.00	   NaN
 40.00	37700.00	45240.00	 50.06	 40.18	 -8.02	 -9.26	 -9.06	 -9.22	  0.00	   NaN
 45.00	37700.00	45240.00	 55.05	 45.05	 -3.89	 -7.55	-16.34	 -7.84	  0.00	   NaN
 50.00	37700.00	45240.00	 60.05	 50.02	  0.42	 -6.38	-15.77	-10.65	  0.00	   NaN
 55.00	37700.00	45240.00	 65.03	 55.06	  7.91	 -6.89	 -7.02	 -7.44	  0.00	   NaN
 60.00	37700.00	45240.00	 70.03	 60.04	 15.03	 -8.83	 -9.48	 -8.72	  0.00	   NaN
 65.00	37700.00	45240.00	 75.05	 65.04	 19.64	 -6.73	 -9.44	 -7.30	  0.00	   NaN
 70.00	37700.00	45240.00	 80.04	 70.05	 22.10	 -8.07	-11.52	 -8.61	  0.00	   NaN
 75.00	37700.00	45240.00	 85.05	 75.04	 22.87	 -8.70	-10.62	-11.08	  0.00	   NaN
 80.00	37700.00	45240.00	 90.05	 80.06	 22.21	 -8.81	 -1.91	 -7.31	  0.00	   NaN
