# Supplementary material for: A fluorescent photoimmunoconjugate for imaging of cholesteatoma
Source: Sci Rep. 2022 Nov 19;12:19905. doi: 10.1038/s41598-022-22072-9 (PMC9675863; doi:10.1038/s41598-022-22072-9)
Supplement: Supplementary file 2 — Supplementary Information 2. [file 41598_2022_22072_MOESM2_ESM.zip › Data/DP-49-1]

:RUN-1	DP I-O	9:17 AM	TEMP: NaN	HR: NaN
Level Step Size:5.00	Start dB SPL: 20	Stop dB SPL: 80	# Buffers Averaged: 12.00	Update Interval:5	Ear:Right	Etymotics Gain:40	Ipsi Driver:Starship	
:NOTES-
:CHAMBER-CH4B-PXI
:CFTS Version: V2.7.2 (R850)
:dB	f1(Hz)	f2(Hz)	f1(dB)	f2(dB)	2f1-f2(dB)	2f1-f2Nse(dB)	f2-f1(dB)	f2-f1Nse(dB)	2f1-f2Phase Shox (1)	PostexposureTime(min)
:DATA
 20.00	4720.00	5660.00	 30.01	 19.89	 -7.71	 -0.80	  6.20	  6.92	  0.00	   NaN
 25.00	4720.00	5660.00	 34.98	 24.74	-14.09	 -0.75	  5.07	  5.48	  0.00	   NaN
 30.00	4720.00	5660.00	 40.00	 29.81	-11.48	 -0.73	  4.79	  5.64	  0.00	   NaN
 35.00	4720.00	5660.00	 44.97	 34.81	 -9.94	  0.07	  7.98	  7.80	  0.00	   NaN
 40.00	4720.00	5660.00	 49.97	 39.81	 -8.16	 -1.20	  3.77	  3.41	  0.00	   NaN
 45.00	4720.00	5660.00	 54.97	 44.79	 -8.64	  0.14	  9.08	  7.66	  0.00	   NaN
 50.00	4720.00	5660.00	 59.97	 49.81	 -9.82	 -1.16	  6.20	  4.95	  0.00	   NaN
 55.00	4720.00	5660.00	 64.97	 54.80	 -6.54	  0.73	  7.18	  6.83	  0.00	   NaN
 60.00	4720.00	5660.00	 69.97	 59.81	-10.95	 -1.09	  2.33	 -5.06	  0.00	   NaN
 65.00	4720.00	5660.00	 74.98	 64.82	-11.54	 -0.62	 11.39	 -0.06	  0.00	   NaN
 70.00	4720.00	5660.00	 80.00	 69.85	-12.57	 -1.39	 21.95	 -4.12	  0.00	   NaN
 75.00	4720.00	5660.00	 85.04	 74.91	 -3.98	 -0.03	 31.87	 -0.15	  0.00	   NaN
 80.00	4720.00	5660.00	 90.11	 80.02	  6.90	 -0.10	 41.92	  6.02	  0.00	   NaN
 20.00	6660.00	8000.00	 29.99	 19.93	  6.75	 -2.18	 12.26	 12.69	  0.00	   NaN
 25.00	6660.00	8000.00	 34.95	 24.91	  6.67	 -4.04	 -4.52	 -0.97	  0.00	   NaN
 30.00	6660.00	8000.00	 39.93	 29.86	  6.52	 -4.67	 -4.81	 -6.50	  0.00	   NaN
 35.00	6660.00	8000.00	 44.96	 34.87	  5.77	 -5.60	  1.63	  1.97	  0.00	   NaN
 40.00	6660.00	8000.00	 49.96	 39.86	  5.94	 -5.88	  4.55	  4.14	  0.00	   NaN
 45.00	6660.00	8000.00	 54.96	 44.87	  4.88	 -8.73	  3.09	  2.47	  0.00	   NaN
 50.00	6660.00	8000.00	 59.96	 49.88	  5.26	 -7.61	  0.07	  0.49	  0.00	   NaN
 55.00	6660.00	8000.00	 64.96	 54.87	  5.57	-10.91	 -1.16	  2.77	  0.00	   NaN
 60.00	6660.00	8000.00	 69.97	 59.88	  4.61	 -9.59	  2.63	  0.57	  0.00	   NaN
 65.00	6660.00	8000.00	 74.98	 64.89	  5.61	 -9.43	  4.48	 -0.26	  0.00	   NaN
 70.00	6660.00	8000.00	 80.00	 69.90	  5.23	 -7.94	 11.77	  4.14	  0.00	   NaN
 75.00	6660.00	8000.00	 85.05	 74.93	  4.72	 -9.50	 21.14	  2.69	  0.00	   NaN
 80.00	6660.00	8000.00	 90.17	 79.99	  6.86	 -8.97	 31.40	  0.40	  0.00	   NaN
 20.00	9440.00	11320.00	 29.92	 19.99	-10.58	 -7.38	 -4.75	  0.62	  0.00	   NaN
 25.00	9440.00	11320.00	 34.92	 24.80	 -7.44	 -6.53	  0.33	  0.61	  0.00	   NaN
 30.00	9440.00	11320.00	 39.94	 29.86	 -7.29	 -7.56	 -0.73	 -0.28	  0.00	   NaN
 35.00	9440.00	11320.00	 44.94	 34.85	 -7.22	 -7.88	 -1.13	 -1.59	  0.00	   NaN
 40.00	9440.00	11320.00	 49.95	 39.90	 -6.10	 -8.71	 -2.69	 -2.72	  0.00	   NaN
 45.00	9440.00	11320.00	 54.95	 44.90	 -1.95	 -8.72	 -4.51	 -3.28	  0.00	   NaN
 50.00	9440.00	11320.00	 59.93	 49.90	  0.99	 -8.48	  0.37	 -0.57	  0.00	   NaN
 55.00	9440.00	11320.00	 64.92	 54.90	  5.57	 -8.15	 -4.17	 -3.91	  0.00	   NaN
 60.00	9440.00	11320.00	 69.92	 59.90	  9.28	-11.39	 -2.27	 -1.57	  0.00	   NaN
 65.00	9440.00	11320.00	 74.92	 64.95	 12.20	 -7.42	  3.47	  2.12	  0.00	   NaN
 70.00	9440.00	11320.00	 79.95	 69.97	 13.09	 -7.69	 11.83	 -0.23	  0.00	   NaN
 75.00	9440.00	11320.00	 85.00	 74.99	 14.48	 -7.04	 21.58	 -5.76	  0.00	   NaN
 80.00	9440.00	11320.00	 90.05	 80.03	 23.50	 -5.88	 31.68	 -5.78	  0.00	   NaN
 20.00	13340.00	16000.00	 29.87	 20.10	-13.50	 -9.52	 -7.44	 -5.48	  0.00	   NaN
 25.00	13340.00	16000.00	 34.86	 24.78	 -8.67	 -9.37	 -4.01	 -4.75	  0.00	   NaN
 30.00	13340.00	16000.00	 39.90	 29.81	  1.31	-11.66	 -5.29	 -7.32	  0.00	   NaN
 35.00	13340.00	16000.00	 44.93	 34.92	  6.36	-11.01	-11.57	 -7.75	  0.00	   NaN
 40.00	13340.00	16000.00	 49.91	 39.92	 12.97	 -8.77	 -2.81	 -5.28	  0.00	   NaN
 45.00	13340.00	16000.00	 54.89	 45.00	 19.75	 -9.46	-10.99	 -9.07	  0.00	   NaN
 50.00	13340.00	16000.00	 59.89	 50.01	 25.00	-12.69	 -4.99	 -8.37	  0.00	   NaN
 55.00	13340.00	16000.00	 64.88	 55.01	 29.11	 -9.78	 -2.27	 -3.88	  0.00	   NaN
 60.00	13340.00	16000.00	 69.95	 60.03	 31.99	 -9.84	 -3.73	 -4.63	  0.00	   NaN
 65.00	13340.00	16000.00	 75.02	 65.04	 32.99	 -6.96	-11.74	 -7.14	  0.00	   NaN
 70.00	13340.00	16000.00	 80.07	 70.04	 26.95	 -4.29	 -1.51	 -3.71	  0.00	   NaN
 75.00	13340.00	16000.00	 85.10	 75.05	 31.60	 -4.48	  6.71	 -3.29	  0.00	   NaN
 80.00	13340.00	16000.00	 90.09	 80.05	 42.19	 -1.13	 16.49	 -5.42	  0.00	   NaN
 20.00	18880.00	22640.00	 29.94	 19.80	 -0.28	  0.06	  8.65	 -7.58	  0.00	   NaN
 25.00	18880.00	22640.00	 34.92	 24.97	  0.00	 -1.38	  8.85	-10.30	  0.00	   NaN
 30.00	18880.00	22640.00	 39.95	 30.00	  1.45	 -0.06	  9.19	-10.55	  0.00	   NaN
 35.00	18880.00	22640.00	 44.96	 34.92	 -0.55	 -2.64	  9.20	-12.79	  0.00	   NaN
 40.00	18880.00	22640.00	 49.97	 39.92	  7.77	  1.12	  8.48	 -8.96	  0.00	   NaN
 45.00	18880.00	22640.00	 55.00	 44.98	 14.59	 -0.43	  8.89	 -9.36	  0.00	   NaN
 50.00	18880.00	22640.00	 60.00	 49.96	 21.27	  0.78	  9.26	 -6.05	  0.00	   NaN
 55.00	18880.00	22640.00	 65.02	 54.98	 27.00	  1.83	  8.11	-10.76	  0.00	   NaN
 60.00	18880.00	22640.00	 70.03	 59.97	 31.50	  0.01	  8.44	 -3.76	  0.00	   NaN
 65.00	18880.00	22640.00	 75.03	 64.98	 33.90	 -0.38	  8.22	 -5.07	  0.00	   NaN
 70.00	18880.00	22640.00	 80.01	 69.99	 32.06	 -3.69	  8.25	 -9.99	  0.00	   NaN
 75.00	18880.00	22640.00	 85.03	 75.00	 27.49	  0.01	 10.50	 -9.79	  0.00	   NaN
 80.00	18880.00	22640.00	 90.05	 80.01	 33.85	 -1.98	 15.04	-12.76	  0.00	   NaN
 20.00	26660.00	32000.00	 30.07	 19.98	 -8.34	 -4.48	  4.08	 -2.56	  0.00	   NaN
 25.00	26660.00	32000.00	 35.00	 25.26	 -8.70	 -1.12	  5.01	 -1.46	  0.00	   NaN
 30.00	26660.00	32000.00	 39.97	 30.13	 -4.77	 -3.30	  4.51	 -2.27	  0.00	   NaN
 35.00	26660.00	32000.00	 44.97	 35.12	  1.36	 -4.53	  5.41	 -2.03	  0.00	   NaN
 40.00	26660.00	32000.00	 49.97	 40.09	  6.97	 -2.80	  6.22	 -1.67	  0.00	   NaN
 45.00	26660.00	32000.00	 54.98	 45.07	 14.42	 -2.77	  6.58	 -1.91	  0.00	   NaN
 50.00	26660.00	32000.00	 59.98	 50.01	 19.80	 -4.11	  6.19	 -2.15	  0.00	   NaN
 55.00	26660.00	32000.00	 65.00	 54.97	 24.02	 -4.15	  5.54	 -1.78	  0.00	   NaN
 60.00	26660.00	32000.00	 70.01	 59.98	 26.18	 -2.61	  6.57	 -2.18	  0.00	   NaN
 65.00	26660.00	32000.00	 75.00	 64.99	 23.99	 -1.76	  5.87	 -2.09	  0.00	   NaN
 70.00	26660.00	32000.00	 80.01	 70.01	 26.70	 -2.23	  5.20	 -1.95	  0.00	   NaN
 75.00	26660.00	32000.00	 85.04	 75.02	 33.51	 -7.25	  7.03	 -1.26	  0.00	   NaN
 80.00	26660.00	32000.00	 90.07	 80.02	 40.39	 -3.73	 14.07	 -2.74	  0.00	   NaN
 20.00	37700.00	45240.00	 30.06	 20.43	 -6.50	 -7.12	 -4.29	 -6.27	  0.00	   NaN
 25.00	37700.00	45240.00	 34.97	 25.65	 -5.66	 -6.54	 -8.57	 -8.20	  0.00	   NaN
 30.00	37700.00	45240.00	 39.95	 30.28	 -7.86	 -9.06	-10.19	 -6.74	  0.00	   NaN
 35.00	37700.00	45240.00	 44.96	 35.07	 -7.60	 -6.85	 -5.24	 -8.93	  0.00	   NaN
 40.00	37700.00	45240.00	 49.95	 40.26	 -1.00	 -7.17	 -7.75	 -8.41	  0.00	   NaN
 45.00	37700.00	45240.00	 54.94	 45.18	 -6.82	 -6.61	 -9.39	 -7.60	  0.00	   NaN
 50.00	37700.00	45240.00	 59.96	 50.06	 -1.24	 -9.55	 -8.66	 -8.30	  0.00	   NaN
 55.00	37700.00	45240.00	 65.44	 53.91	  8.97	 -6.46	-10.29	 -7.68	  0.00	   NaN
 60.00	37700.00	45240.00	 70.42	 58.92	 15.67	 -7.81	-12.10	 -6.74	  0.00	   NaN
 65.00	37700.00	45240.00	 75.42	 63.92	 20.49	 -6.04	-12.10	 -6.97	  0.00	   NaN
 70.00	37700.00	45240.00	 80.41	 68.91	 22.52	 -7.45	 -5.95	 -8.48	  0.00	   NaN
 75.00	37700.00	45240.00	 85.42	 73.90	 22.52	 -7.95	 -5.62	 -5.75	  0.00	   NaN
 80.00	37700.00	45240.00	 90.42	 78.91	 22.38	 -9.80	 -0.63	 -9.63	  0.00	   NaN
