# Supplementary material for: A fluorescent photoimmunoconjugate for imaging of cholesteatoma
Source: Sci Rep. 2022 Nov 19;12:19905. doi: 10.1038/s41598-022-22072-9 (PMC9675863; doi:10.1038/s41598-022-22072-9)
Supplement: Supplementary file 2 — Supplementary Information 2. [file 41598_2022_22072_MOESM2_ESM.zip › Data/DP-50-1]

:RUN-1	DP I-O	10:17 AM	TEMP: NaN	HR: NaN
Level Step Size:5.00	Start dB SPL: 20	Stop dB SPL: 80	# Buffers Averaged: 12.00	Update Interval:5	Ear:Right	Etymotics Gain:40	Ipsi Driver:Starship	
:NOTES-
:CHAMBER-CH4B-PXI
:CFTS Version: V2.7.2 (R850)
:dB	f1(Hz)	f2(Hz)	f1(dB)	f2(dB)	2f1-f2(dB)	2f1-f2Nse(dB)	f2-f1(dB)	f2-f1Nse(dB)	2f1-f2Phase Shox (1)	PostexposureTime(min)
:DATA
 20.00	4720.00	5660.00	 29.81	 19.83	 -8.49	  1.48	  4.97	  3.85	  0.00	   NaN
 25.00	4720.00	5660.00	 35.12	 24.84	 -8.24	  1.06	  1.95	  2.14	  0.00	   NaN
 30.00	4720.00	5660.00	 40.02	 29.83	 -9.66	  0.19	  5.11	  5.25	  0.00	   NaN
 35.00	4720.00	5660.00	 44.99	 34.84	-11.78	  0.20	  0.42	 -2.00	  0.00	   NaN
 40.00	4720.00	5660.00	 49.99	 39.84	-10.93	  0.14	  5.41	  3.53	  0.00	   NaN
 45.00	4720.00	5660.00	 54.99	 44.83	-12.48	  0.39	  1.08	  2.76	  0.00	   NaN
 50.00	4720.00	5660.00	 59.99	 49.83	-11.46	  0.66	 -1.98	  1.65	  0.00	   NaN
 55.00	4720.00	5660.00	 64.99	 54.83	 -7.34	  0.35	 -3.36	 -0.71	  0.00	   NaN
 60.00	4720.00	5660.00	 70.00	 59.84	 -8.13	  0.86	  3.52	  4.13	  0.00	   NaN
 65.00	4720.00	5660.00	 74.99	 64.84	-11.41	  0.65	 12.50	 -0.87	  0.00	   NaN
 70.00	4720.00	5660.00	 80.00	 69.86	 -8.43	  1.44	 21.82	  7.18	  0.00	   NaN
 75.00	4720.00	5660.00	 84.89	 74.81	 -1.65	  3.41	 31.53	  5.75	  0.00	   NaN
 80.00	4720.00	5660.00	 89.88	 79.85	  7.29	  1.02	 41.49	 -0.82	  0.00	   NaN
 20.00	6660.00	8000.00	 29.98	 19.86	  6.84	 -1.78	  6.64	  6.17	  0.00	   NaN
 25.00	6660.00	8000.00	 34.97	 24.86	  7.01	 -3.17	  0.16	  0.67	  0.00	   NaN
 30.00	6660.00	8000.00	 39.97	 29.91	  6.28	 -2.52	  3.89	  2.77	  0.00	   NaN
 35.00	6660.00	8000.00	 44.95	 34.88	  6.76	 -1.89	  2.08	  1.20	  0.00	   NaN
 40.00	6660.00	8000.00	 49.96	 39.85	  7.26	 -0.91	  0.34	 -0.67	  0.00	   NaN
 45.00	6660.00	8000.00	 54.95	 44.86	  7.51	 -1.03	  2.66	  3.15	  0.00	   NaN
 50.00	6660.00	8000.00	 59.95	 49.87	  8.07	 -0.81	  2.14	  2.49	  0.00	   NaN
 55.00	6660.00	8000.00	 64.95	 54.87	  6.80	 -0.40	 -4.56	 -5.31	  0.00	   NaN
 60.00	6660.00	8000.00	 69.95	 59.88	  7.25	 -1.40	  2.84	  1.42	  0.00	   NaN
 65.00	6660.00	8000.00	 74.95	 64.87	  6.95	 -1.06	  2.21	  2.03	  0.00	   NaN
 70.00	6660.00	8000.00	 79.97	 69.89	  6.86	 -2.16	 11.40	  1.12	  0.00	   NaN
 75.00	6660.00	8000.00	 85.01	 74.92	  6.80	 -3.96	 21.04	 -2.06	  0.00	   NaN
 80.00	6660.00	8000.00	 90.11	 79.96	  7.48	 -2.04	 31.03	  0.30	  0.00	   NaN
 20.00	9440.00	11320.00	 30.07	 19.97	 -8.06	 -5.77	  0.13	  0.03	  0.00	   NaN
 25.00	9440.00	11320.00	 35.05	 25.08	-11.82	 -9.29	 -2.81	 -0.96	  0.00	   NaN
 30.00	9440.00	11320.00	 40.08	 30.11	 -5.82	 -8.14	 -2.54	 -2.28	  0.00	   NaN
 35.00	9440.00	11320.00	 45.09	 35.09	 -8.96	 -8.47	 -0.25	 -0.38	  0.00	   NaN
 40.00	9440.00	11320.00	 50.10	 40.11	 -3.06	 -9.95	 -5.58	 -2.55	  0.00	   NaN
 45.00	9440.00	11320.00	 55.09	 45.10	  2.20	 -9.28	 -2.12	  2.03	  0.00	   NaN
 50.00	9440.00	11320.00	 60.07	 50.10	  7.02	 -8.86	  0.80	  0.97	  0.00	   NaN
 55.00	9440.00	11320.00	 65.03	 55.06	 12.26	 -9.87	 -6.49	 -2.07	  0.00	   NaN
 60.00	9440.00	11320.00	 69.98	 60.03	 16.03	 -7.95	 -1.64	  0.57	  0.00	   NaN
 65.00	9440.00	11320.00	 74.96	 65.02	 18.44	 -8.86	  3.79	 -2.13	  0.00	   NaN
 70.00	9440.00	11320.00	 79.98	 70.02	 11.52	 -4.24	 12.36	  2.78	  0.00	   NaN
 75.00	9440.00	11320.00	 85.02	 75.02	 22.48	 -7.60	 21.77	 -5.17	  0.00	   NaN
 80.00	9440.00	11320.00	 90.04	 80.04	 30.40	 -0.77	 31.69	 -0.44	  0.00	   NaN
 20.00	13340.00	16000.00	 30.07	 20.02	 -8.70	-10.38	 -1.69	 -2.61	  0.00	   NaN
 25.00	13340.00	16000.00	 34.98	 25.08	 -3.88	-12.22	 -4.61	 -4.52	  0.00	   NaN
 30.00	13340.00	16000.00	 39.95	 30.06	  6.20	-10.16	 -8.41	 -4.18	  0.00	   NaN
 35.00	13340.00	16000.00	 44.92	 35.06	 14.94	 -7.98	 -7.27	 -4.75	  0.00	   NaN
 40.00	13340.00	16000.00	 49.89	 39.97	 21.49	 -9.47	 -1.77	 -4.13	  0.00	   NaN
 45.00	13340.00	16000.00	 54.86	 44.97	 27.08	-10.26	 -3.23	 -5.25	  0.00	   NaN
 50.00	13340.00	16000.00	 59.87	 49.94	 31.49	 -8.80	 -7.98	 -7.46	  0.00	   NaN
 55.00	13340.00	16000.00	 64.95	 54.94	 34.70	 -9.07	-11.19	 -8.97	  0.00	   NaN
 60.00	13340.00	16000.00	 70.09	 59.98	 36.16	 -8.46	 -8.11	 -4.01	  0.00	   NaN
 65.00	13340.00	16000.00	 75.16	 65.01	 32.94	 -7.17	 -6.93	 -5.56	  0.00	   NaN
 70.00	13340.00	16000.00	 80.18	 70.01	 30.50	 -9.10	 -0.71	 -4.40	  0.00	   NaN
 75.00	13340.00	16000.00	 85.18	 74.99	 44.98	 -5.44	  6.65	 -1.54	  0.00	   NaN
 80.00	13340.00	16000.00	 90.40	 79.95	 48.79	  7.64	 17.25	 -4.43	  0.00	   NaN
 20.00	18880.00	22640.00	 30.04	 19.97	  1.13	  0.57	 10.89	-10.41	  0.00	   NaN
 25.00	18880.00	22640.00	 35.04	 24.79	  0.32	 -0.33	 11.04	-11.78	  0.00	   NaN
 30.00	18880.00	22640.00	 40.00	 29.94	  1.05	  1.19	 10.54	 -8.60	  0.00	   NaN
 35.00	18880.00	22640.00	 44.99	 34.96	  7.43	 -0.85	 10.61	 -5.65	  0.00	   NaN
 40.00	18880.00	22640.00	 50.02	 39.94	 12.69	 -4.03	 10.36	-11.53	  0.00	   NaN
 45.00	18880.00	22640.00	 55.05	 45.00	 20.44	 -1.34	 10.23	-11.22	  0.00	   NaN
 50.00	18880.00	22640.00	 60.06	 49.99	 26.50	 -0.85	 10.72	 -4.66	  0.00	   NaN
 55.00	18880.00	22640.00	 65.09	 55.01	 31.76	  0.35	 10.31	 -7.82	  0.00	   NaN
 60.00	18880.00	22640.00	 70.10	 60.02	 35.26	  0.52	 10.58	-11.83	  0.00	   NaN
 65.00	18880.00	22640.00	 75.07	 65.01	 36.32	 -2.50	  9.94	 -9.73	  0.00	   NaN
 70.00	18880.00	22640.00	 80.04	 70.01	 33.60	 -1.03	 10.68	-10.30	  0.00	   NaN
 75.00	18880.00	22640.00	 85.07	 75.02	 33.82	  1.65	 10.32	 -8.49	  0.00	   NaN
 80.00	18880.00	22640.00	 90.08	 80.02	 38.45	  0.40	 15.44	 -8.34	  0.00	   NaN
 20.00	26660.00	32000.00	 29.93	 20.32	 -4.86	 -3.68	  5.89	 -1.55	  0.00	   NaN
 25.00	26660.00	32000.00	 34.98	 25.18	  1.21	 -2.70	  6.82	 -1.03	  0.00	   NaN
 30.00	26660.00	32000.00	 39.96	 30.36	  1.62	 -3.81	  8.97	 -1.27	  0.00	   NaN
 35.00	26660.00	32000.00	 44.94	 35.28	  9.83	 -4.83	  7.48	 -0.57	  0.00	   NaN
 40.00	26660.00	32000.00	 49.98	 40.25	 15.16	 -5.43	  7.13	 -1.23	  0.00	   NaN
 45.00	26660.00	32000.00	 54.97	 45.10	 21.08	 -1.64	  7.15	 -1.82	  0.00	   NaN
 50.00	26660.00	32000.00	 59.99	 50.01	 26.06	 -5.13	  6.97	 -1.26	  0.00	   NaN
 55.00	26660.00	32000.00	 65.01	 54.97	 29.93	 -2.43	  6.31	 -1.72	  0.00	   NaN
 60.00	26660.00	32000.00	 70.01	 60.02	 32.40	 -5.00	  5.02	 -1.47	  0.00	   NaN
 65.00	26660.00	32000.00	 74.97	 65.02	 32.58	 -2.43	  5.46	 -1.08	  0.00	   NaN
 70.00	26660.00	32000.00	 79.98	 70.03	 30.72	 -4.06	  4.83	 -2.05	  0.00	   NaN
 75.00	26660.00	32000.00	 84.99	 74.97	 40.53	 -5.56	  7.52	 -0.18	  0.00	   NaN
 80.00	26660.00	32000.00	 90.03	 79.98	 47.78	 -2.72	  7.92	 -1.41	  0.00	   NaN
 20.00	37700.00	45240.00	 30.41	 20.19	 -6.87	 -8.62	 -9.76	 -9.58	  0.00	   NaN
 25.00	37700.00	45240.00	 35.42	 24.67	 -8.58	 -6.51	 -7.80	 -6.63	  0.00	   NaN
 30.00	37700.00	45240.00	 40.34	 29.71	 -6.17	 -6.43	 -9.74	 -8.61	  0.00	   NaN
 35.00	37700.00	45240.00	 45.24	 34.48	-14.52	 -9.18	-10.91	 -8.46	  0.00	   NaN
 40.00	37700.00	45240.00	 50.16	 39.83	 -1.49	 -5.57	 -6.36	 -5.10	  0.00	   NaN
 45.00	37700.00	45240.00	 55.13	 44.86	  8.76	 -5.44	 -4.94	 -4.89	  0.00	   NaN
 50.00	37700.00	45240.00	 60.09	 49.83	 16.89	 -5.09	 -4.99	 -5.66	  0.00	   NaN
 55.00	37700.00	45240.00	 65.07	 54.85	 22.18	 -6.24	 -8.27	 -7.58	  0.00	   NaN
 60.00	37700.00	45240.00	 70.14	 59.83	 25.88	 -6.97	 -8.38	 -7.54	  0.00	   NaN
 65.00	37700.00	45240.00	 75.11	 64.86	 27.91	 -8.66	 -8.50	 -7.69	  0.00	   NaN
 70.00	37700.00	45240.00	 80.07	 69.89	 28.55	 -7.60	 -8.79	 -7.63	  0.00	   NaN
 75.00	37700.00	45240.00	 85.12	 74.83	 28.10	 -7.39	 -3.99	 -9.64	  0.00	   NaN
 80.00	37700.00	45240.00	 90.15	 79.81	 28.53	 -8.09	  4.65	 -8.34	  0.00	   NaN
