# Supplementary material for: A fluorescent photoimmunoconjugate for imaging of cholesteatoma
Source: Sci Rep. 2022 Nov 19;12:19905. doi: 10.1038/s41598-022-22072-9 (PMC9675863; doi:10.1038/s41598-022-22072-9)
Supplement: Supplementary file 2 — Supplementary Information 2. [file 41598_2022_22072_MOESM2_ESM.zip › Data/DP-51-1]

:RUN-1	DP I-O	11:16 AM	TEMP: NaN	HR: NaN
Level Step Size:5.00	Start dB SPL: 20	Stop dB SPL: 80	# Buffers Averaged: 12.00	Update Interval:5	Ear:Right	Etymotics Gain:40	Ipsi Driver:Starship	
:NOTES-
:CHAMBER-CH4B-PXI
:CFTS Version: V2.7.2 (R850)
:dB	f1(Hz)	f2(Hz)	f1(dB)	f2(dB)	2f1-f2(dB)	2f1-f2Nse(dB)	f2-f1(dB)	f2-f1Nse(dB)	2f1-f2Phase Shox (1)	PostexposureTime(min)
:DATA
 20.00	4720.00	5660.00	 29.83	 19.89	 -8.39	  1.94	  7.94	  7.54	  0.00	   NaN
 25.00	4720.00	5660.00	 35.00	 24.87	 -7.88	  1.94	  6.15	  6.25	  0.00	   NaN
 30.00	4720.00	5660.00	 39.98	 29.83	 -8.91	  2.84	  9.46	  9.20	  0.00	   NaN
 35.00	4720.00	5660.00	 44.99	 34.84	 -9.94	  2.31	  7.17	  7.63	  0.00	   NaN
 40.00	4720.00	5660.00	 49.99	 39.87	 -7.07	  1.73	 -0.02	  2.11	  0.00	   NaN
 45.00	4720.00	5660.00	 54.98	 44.86	 -5.91	  1.42	  6.45	  5.58	  0.00	   NaN
 50.00	4720.00	5660.00	 59.98	 49.86	 -4.65	  2.47	  8.19	  8.22	  0.00	   NaN
 55.00	4720.00	5660.00	 64.99	 54.86	 -7.75	  2.40	  5.00	  4.69	  0.00	   NaN
 60.00	4720.00	5660.00	 69.99	 59.86	 -8.35	  1.60	  4.73	  1.20	  0.00	   NaN
 65.00	4720.00	5660.00	 74.99	 64.87	 -7.71	  2.21	 11.26	  0.16	  0.00	   NaN
 70.00	4720.00	5660.00	 80.00	 69.90	-10.87	  1.35	 21.97	 -0.14	  0.00	   NaN
 75.00	4720.00	5660.00	 85.03	 74.94	 -5.62	  1.64	 32.20	 -0.44	  0.00	   NaN
 80.00	4720.00	5660.00	 90.11	 80.05	  7.13	  2.13	 42.13	  2.49	  0.00	   NaN
 20.00	6660.00	8000.00	 29.95	 20.00	  7.40	 -2.50	 -3.51	 -4.73	  0.00	   NaN
 25.00	6660.00	8000.00	 35.00	 24.97	  7.74	 -3.27	  5.61	  4.33	  0.00	   NaN
 30.00	6660.00	8000.00	 39.99	 30.00	  8.55	 -1.88	 -1.67	 -0.62	  0.00	   NaN
 35.00	6660.00	8000.00	 44.97	 34.94	  7.92	 -4.07	  0.05	  1.51	  0.00	   NaN
 40.00	6660.00	8000.00	 49.98	 39.93	  8.93	 -2.88	  6.42	  6.73	  0.00	   NaN
 45.00	6660.00	8000.00	 54.97	 44.93	  8.29	 -1.64	  1.22	  2.06	  0.00	   NaN
 50.00	6660.00	8000.00	 59.98	 49.94	  9.49	  0.61	  1.92	  1.76	  0.00	   NaN
 55.00	6660.00	8000.00	 64.97	 54.93	  9.98	  0.98	  0.41	  0.39	  0.00	   NaN
 60.00	6660.00	8000.00	 69.97	 59.93	 10.59	 -0.62	  4.21	  4.43	  0.00	   NaN
 65.00	6660.00	8000.00	 74.98	 64.93	 10.04	 -1.91	  5.00	  3.18	  0.00	   NaN
 70.00	6660.00	8000.00	 79.99	 69.94	 10.23	 -4.09	 11.75	  3.54	  0.00	   NaN
 75.00	6660.00	8000.00	 85.03	 74.95	 12.74	 -7.86	 21.06	 -1.47	  0.00	   NaN
 80.00	6660.00	8000.00	 90.11	 79.99	 11.74	 -6.97	 31.36	  8.21	  0.00	   NaN
 20.00	9440.00	11320.00	 29.95	 19.86	 -8.21	 -8.94	 -6.81	 -3.25	  0.00	   NaN
 25.00	9440.00	11320.00	 35.00	 24.97	 -4.67	 -8.22	 -5.59	 -2.83	  0.00	   NaN
 30.00	9440.00	11320.00	 40.00	 29.95	 -7.84	 -7.43	 -1.68	 -2.04	  0.00	   NaN
 35.00	9440.00	11320.00	 45.00	 34.93	 -3.27	 -5.88	 -1.13	  0.95	  0.00	   NaN
 40.00	9440.00	11320.00	 50.01	 39.93	 -3.36	 -6.58	 -2.44	 -0.18	  0.00	   NaN
 45.00	9440.00	11320.00	 55.00	 44.93	 -0.55	 -7.31	 -3.68	 -2.69	  0.00	   NaN
 50.00	9440.00	11320.00	 59.97	 49.91	  2.41	 -7.80	  0.08	 -0.54	  0.00	   NaN
 55.00	9440.00	11320.00	 64.94	 54.91	  8.00	 -7.23	  1.80	  2.29	  0.00	   NaN
 60.00	9440.00	11320.00	 69.92	 59.93	 12.16	 -7.63	 -0.68	  1.12	  0.00	   NaN
 65.00	9440.00	11320.00	 74.91	 64.96	 14.78	 -6.03	  3.37	 -1.17	  0.00	   NaN
 70.00	9440.00	11320.00	 79.92	 69.99	 13.33	 -9.10	 12.10	 -2.45	  0.00	   NaN
 75.00	9440.00	11320.00	 84.97	 75.01	 19.07	 -5.98	 21.84	  3.24	  0.00	   NaN
 80.00	9440.00	11320.00	 90.00	 80.02	 28.54	 -3.69	 31.85	  1.59	  0.00	   NaN
 20.00	13340.00	16000.00	 30.29	 20.04	 -6.06	 -9.85	 -2.48	 -5.16	  0.00	   NaN
 25.00	13340.00	16000.00	 35.16	 24.86	 -1.78	-10.66	 -5.57	 -5.23	  0.00	   NaN
 30.00	13340.00	16000.00	 40.14	 29.94	  6.94	 -9.98	 -5.44	 -3.72	  0.00	   NaN
 35.00	13340.00	16000.00	 45.09	 34.95	 13.69	-11.02	 -6.76	 -8.22	  0.00	   NaN
 40.00	13340.00	16000.00	 50.01	 40.00	 19.57	-11.63	 -5.74	 -4.32	  0.00	   NaN
 45.00	13340.00	16000.00	 54.96	 45.03	 24.66	 -8.89	 -5.95	 -6.50	  0.00	   NaN
 50.00	13340.00	16000.00	 59.95	 50.04	 28.85	-10.34	 -3.18	 -2.89	  0.00	   NaN
 55.00	13340.00	16000.00	 65.01	 55.04	 32.01	-10.51	 -6.76	 -5.09	  0.00	   NaN
 60.00	13340.00	16000.00	 70.11	 60.07	 33.86	 -8.73	-11.27	 -7.93	  0.00	   NaN
 65.00	13340.00	16000.00	 75.18	 65.07	 31.16	 -6.40	 -4.15	 -3.38	  0.00	   NaN
 70.00	13340.00	16000.00	 80.15	 70.09	 24.53	 -5.55	 -2.25	 -6.70	  0.00	   NaN
 75.00	13340.00	16000.00	 85.09	 75.14	 43.02	 -2.66	  5.60	 -7.34	  0.00	   NaN
 80.00	13340.00	16000.00	 90.21	 80.06	 47.97	  6.81	 16.87	 -3.66	  0.00	   NaN
 20.00	18880.00	22640.00	 29.96	 20.00	  0.65	 -0.83	 11.47	-10.83	  0.00	   NaN
 25.00	18880.00	22640.00	 35.00	 24.71	 -0.66	 -0.10	 11.55	-10.56	  0.00	   NaN
 30.00	18880.00	22640.00	 39.94	 30.02	  0.76	 -1.11	 11.88	 -8.95	  0.00	   NaN
 35.00	18880.00	22640.00	 44.97	 35.03	  5.11	 -0.80	 11.57	-10.45	  0.00	   NaN
 40.00	18880.00	22640.00	 49.98	 40.01	 13.54	 -3.26	 12.09	-10.42	  0.00	   NaN
 45.00	18880.00	22640.00	 55.02	 44.98	 21.68	  0.34	 11.16	 -8.17	  0.00	   NaN
 50.00	18880.00	22640.00	 60.02	 49.98	 27.69	  0.99	 10.75	 -9.72	  0.00	   NaN
 55.00	18880.00	22640.00	 65.03	 54.99	 32.34	  1.17	 11.21	 -8.10	  0.00	   NaN
 60.00	18880.00	22640.00	 70.00	 59.98	 35.18	  0.54	 11.35	-10.20	  0.00	   NaN
 65.00	18880.00	22640.00	 74.99	 64.99	 35.05	 -0.28	 11.27	 -6.41	  0.00	   NaN
 70.00	18880.00	22640.00	 79.98	 69.99	 33.09	 -0.95	 11.58	-10.03	  0.00	   NaN
 75.00	18880.00	22640.00	 84.98	 75.00	 30.69	 -2.21	 11.94	-11.93	  0.00	   NaN
 80.00	18880.00	22640.00	 90.01	 80.00	 38.12	  0.04	 13.89	 -8.97	  0.00	   NaN
 20.00	26660.00	32000.00	 30.15	 20.01	 -4.27	 -2.95	 -7.09	  0.56	  0.00	   NaN
 25.00	26660.00	32000.00	 35.06	 24.91	 -7.24	 -5.55	 -9.11	  0.33	  0.00	   NaN
 30.00	26660.00	32000.00	 40.12	 30.10	 -4.06	 -3.30	-14.00	  0.41	  0.00	   NaN
 35.00	26660.00	32000.00	 45.08	 35.04	  1.78	 -2.89	 -9.39	  1.14	  0.00	   NaN
 40.00	26660.00	32000.00	 50.05	 40.06	  4.64	 -2.81	 -5.92	  0.68	  0.00	   NaN
 45.00	26660.00	32000.00	 55.03	 45.04	 12.33	 -3.43	 -2.83	  0.99	  0.00	   NaN
 50.00	26660.00	32000.00	 60.04	 50.03	 18.28	 -2.48	 -4.47	  0.67	  0.00	   NaN
 55.00	26660.00	32000.00	 65.04	 55.06	 23.27	 -5.71	 -1.35	  0.75	  0.00	   NaN
 60.00	26660.00	32000.00	 70.03	 60.10	 27.57	 -4.54	 -0.26	  0.24	  0.00	   NaN
 65.00	26660.00	32000.00	 75.04	 65.11	 30.22	 -1.92	  1.44	  0.98	  0.00	   NaN
 70.00	26660.00	32000.00	 80.02	 70.09	 28.81	 -3.12	  2.86	  1.05	  0.00	   NaN
 75.00	26660.00	32000.00	 85.01	 75.08	 28.79	 -4.60	  7.87	  1.20	  0.00	   NaN
 80.00	26660.00	32000.00	 90.02	 80.06	 42.75	 -3.44	 13.67	  0.95	  0.00	   NaN
 20.00	37700.00	45240.00	 29.98	 22.16	-11.45	 -8.35	 -8.88	 -8.22	  0.00	   NaN
 25.00	37700.00	45240.00	 35.03	 25.07	 -5.86	 -5.73	 -8.58	 -6.34	  0.00	   NaN
 30.00	37700.00	45240.00	 40.04	 29.93	-10.64	 -5.73	 -8.88	 -8.16	  0.00	   NaN
 35.00	37700.00	45240.00	 45.03	 34.75	 -4.73	 -7.58	-12.11	-10.19	  0.00	   NaN
 40.00	37700.00	45240.00	 50.02	 40.03	 -1.03	 -8.68	 -7.18	 -5.30	  0.00	   NaN
 45.00	37700.00	45240.00	 55.04	 45.03	 -0.57	 -4.46	 -1.99	 -2.55	  0.00	   NaN
 50.00	37700.00	45240.00	 60.05	 50.01	  5.76	-10.23	-11.21	 -6.81	  0.00	   NaN
 55.00	37700.00	45240.00	 65.03	 54.96	 13.14	 -6.97	 -9.80	 -6.47	  0.00	   NaN
 60.00	37700.00	45240.00	 70.03	 59.99	 18.37	 -7.72	-10.43	 -7.20	  0.00	   NaN
 65.00	37700.00	45240.00	 75.03	 64.98	 22.04	 -9.25	 -9.63	 -7.36	  0.00	   NaN
 70.00	37700.00	45240.00	 80.02	 69.97	 25.41	 -8.00	-11.94	 -6.06	  0.00	   NaN
 75.00	37700.00	45240.00	 85.01	 74.98	 27.41	 -7.02	 -2.68	 -6.48	  0.00	   NaN
 80.00	37700.00	45240.00	 90.01	 79.96	 27.98	 -7.10	 -1.88	 -6.68	  0.00	   NaN
