# Supplementary material for: A fluorescent photoimmunoconjugate for imaging of cholesteatoma
Source: Sci Rep. 2022 Nov 19;12:19905. doi: 10.1038/s41598-022-22072-9 (PMC9675863; doi:10.1038/s41598-022-22072-9)
Supplement: Supplementary file 2 — Supplementary Information 2. [file 41598_2022_22072_MOESM2_ESM.zip › Data/DP-52-1]

:RUN-1	DP I-O	12:12 PM	TEMP: NaN	HR: NaN
Level Step Size:5.00	Start dB SPL: 20	Stop dB SPL: 80	# Buffers Averaged: 12.00	Update Interval:5	Ear:Right	Etymotics Gain:40	Ipsi Driver:Starship	
:NOTES-
:CHAMBER-CH4B-PXI
:CFTS Version: V2.7.2 (R850)
:dB	f1(Hz)	f2(Hz)	f1(dB)	f2(dB)	2f1-f2(dB)	2f1-f2Nse(dB)	f2-f1(dB)	f2-f1Nse(dB)	2f1-f2Phase Shox (1)	PostexposureTime(min)
:DATA
 20.00	4720.00	5660.00	 29.78	 19.91	 -9.95	 -0.67	 -2.93	 -1.96	  0.00	   NaN
 25.00	4720.00	5660.00	 34.92	 24.84	 -9.91	  0.07	  4.22	  2.94	  0.00	   NaN
 30.00	4720.00	5660.00	 40.01	 29.86	-13.26	 -0.21	  2.93	  2.09	  0.00	   NaN
 35.00	4720.00	5660.00	 44.96	 34.81	 -7.61	 -0.37	  1.05	  1.43	  0.00	   NaN
 40.00	4720.00	5660.00	 49.92	 39.79	 -7.24	 -0.55	  4.41	  2.85	  0.00	   NaN
 45.00	4720.00	5660.00	 54.86	 44.74	 -5.97	 -0.02	  4.50	  3.36	  0.00	   NaN
 50.00	4720.00	5660.00	 59.86	 49.74	 -6.86	  0.82	  9.03	  9.31	  0.00	   NaN
 55.00	4720.00	5660.00	 64.85	 54.72	 -8.88	 -0.39	  3.04	  2.21	  0.00	   NaN
 60.00	4720.00	5660.00	 69.83	 59.72	-10.40	 -0.20	  6.17	  6.33	  0.00	   NaN
 65.00	4720.00	5660.00	 74.84	 64.72	 -5.17	  0.13	 11.17	  7.30	  0.00	   NaN
 70.00	4720.00	5660.00	 79.85	 69.73	 -5.68	 -1.35	 21.67	  5.36	  0.00	   NaN
 75.00	4720.00	5660.00	 84.88	 74.78	 -8.31	 -0.67	 31.82	 -2.99	  0.00	   NaN
 80.00	4720.00	5660.00	 89.94	 79.87	  5.62	  0.81	 41.78	  7.87	  0.00	   NaN
 20.00	6660.00	8000.00	 29.96	 19.67	  5.45	 -2.93	  5.62	  6.23	  0.00	   NaN
 25.00	6660.00	8000.00	 34.95	 24.92	  5.66	 -4.48	  3.89	  2.58	  0.00	   NaN
 30.00	6660.00	8000.00	 39.96	 29.89	  6.04	 -3.77	  3.73	  3.14	  0.00	   NaN
 35.00	6660.00	8000.00	 44.97	 34.85	  5.58	 -4.42	  3.85	  2.05	  0.00	   NaN
 40.00	6660.00	8000.00	 49.96	 39.88	  6.36	 -5.00	  2.24	  2.36	  0.00	   NaN
 45.00	6660.00	8000.00	 54.92	 44.82	  5.57	 -3.89	 -2.82	 -0.30	  0.00	   NaN
 50.00	6660.00	8000.00	 59.89	 49.78	  5.35	 -6.41	 -5.46	 -5.82	  0.00	   NaN
 55.00	6660.00	8000.00	 64.88	 54.78	  5.89	 -4.37	 -1.22	 -2.81	  0.00	   NaN
 60.00	6660.00	8000.00	 69.88	 59.78	  5.44	 -5.06	  6.36	  6.20	  0.00	   NaN
 65.00	6660.00	8000.00	 74.88	 64.78	  6.08	 -7.41	  6.15	  4.35	  0.00	   NaN
 70.00	6660.00	8000.00	 79.89	 69.79	  3.99	-10.83	 11.50	  1.14	  0.00	   NaN
 75.00	6660.00	8000.00	 84.93	 74.82	  6.45	-12.91	 21.17	  0.58	  0.00	   NaN
 80.00	6660.00	8000.00	 90.03	 79.88	  5.98	-13.35	 31.15	  2.27	  0.00	   NaN
 20.00	9440.00	11320.00	 29.90	 19.88	 -5.87	 -7.16	  0.23	 -0.59	  0.00	   NaN
 25.00	9440.00	11320.00	 34.92	 24.99	 -7.91	 -5.66	 -0.90	 -0.06	  0.00	   NaN
 30.00	9440.00	11320.00	 39.91	 29.94	 -5.84	 -9.38	 -6.56	 -1.42	  0.00	   NaN
 35.00	9440.00	11320.00	 44.91	 34.92	 -7.67	 -8.46	  1.20	  1.30	  0.00	   NaN
 40.00	9440.00	11320.00	 49.92	 39.95	 -5.60	 -9.94	 -1.28	 -1.23	  0.00	   NaN
 45.00	9440.00	11320.00	 54.92	 44.93	 -0.19	 -8.14	 -2.96	 -2.88	  0.00	   NaN
 50.00	9440.00	11320.00	 59.93	 49.93	  2.90	 -7.41	  2.48	  1.13	  0.00	   NaN
 55.00	9440.00	11320.00	 64.91	 54.93	  6.43	 -9.90	 -1.38	 -0.59	  0.00	   NaN
 60.00	9440.00	11320.00	 69.91	 59.92	 10.57	-10.29	 -3.37	 -4.22	  0.00	   NaN
 65.00	9440.00	11320.00	 74.92	 64.93	 12.66	 -6.36	  6.02	  4.49	  0.00	   NaN
 70.00	9440.00	11320.00	 79.96	 69.94	  4.70	 -7.25	 11.10	 -1.04	  0.00	   NaN
 75.00	9440.00	11320.00	 85.02	 74.92	 18.41	 -6.06	 21.85	  3.19	  0.00	   NaN
 80.00	9440.00	11320.00	 90.03	 79.98	 25.91	 -5.77	 31.83	 -1.35	  0.00	   NaN
 20.00	13340.00	16000.00	 29.85	 19.96	 -8.67	 -9.93	 -2.58	 -4.13	  0.00	   NaN
 25.00	13340.00	16000.00	 34.87	 24.98	 -2.73	 -7.58	 -0.22	  0.81	  0.00	   NaN
 30.00	13340.00	16000.00	 39.85	 29.96	  2.89	-10.08	 -6.07	 -8.65	  0.00	   NaN
 35.00	13340.00	16000.00	 44.80	 35.11	  9.83	 -9.59	 -2.99	 -3.22	  0.00	   NaN
 40.00	13340.00	16000.00	 49.74	 40.00	 15.92	 -9.90	 -2.47	 -2.14	  0.00	   NaN
 45.00	13340.00	16000.00	 54.69	 44.94	 21.23	-10.01	 -8.10	 -6.95	  0.00	   NaN
 50.00	13340.00	16000.00	 59.69	 49.94	 25.95	 -8.04	 -4.84	 -4.64	  0.00	   NaN
 55.00	13340.00	16000.00	 64.74	 54.96	 30.28	-10.95	 -1.60	 -5.20	  0.00	   NaN
 60.00	13340.00	16000.00	 69.82	 59.99	 34.11	 -9.56	 -1.03	 -1.17	  0.00	   NaN
 65.00	13340.00	16000.00	 74.93	 64.97	 36.88	 -8.79	 -2.82	 -1.03	  0.00	   NaN
 70.00	13340.00	16000.00	 80.04	 69.96	 38.66	 -2.33	 -1.89	 -5.85	  0.00	   NaN
 75.00	13340.00	16000.00	 85.06	 74.97	 44.94	 -1.18	  6.72	 -5.63	  0.00	   NaN
 80.00	13340.00	16000.00	 90.15	 79.96	 44.05	 12.52	 16.68	 -0.51	  0.00	   NaN
 20.00	18880.00	22640.00	 29.93	 19.84	 -3.71	 -0.93	  8.10	 -9.40	  0.00	   NaN
 25.00	18880.00	22640.00	 34.99	 24.93	  2.77	  1.71	  8.33	 -9.28	  0.00	   NaN
 30.00	18880.00	22640.00	 39.88	 29.94	  1.85	  0.71	  7.13	 -6.74	  0.00	   NaN
 35.00	18880.00	22640.00	 44.91	 34.96	 11.52	 -0.02	  8.76	 -9.93	  0.00	   NaN
 40.00	18880.00	22640.00	 49.90	 39.93	 16.96	 -0.98	  9.07	-10.71	  0.00	   NaN
 45.00	18880.00	22640.00	 54.91	 44.99	 23.45	 -1.28	  8.44	 -8.65	  0.00	   NaN
 50.00	18880.00	22640.00	 59.93	 49.97	 28.48	  0.53	  9.14	 -5.98	  0.00	   NaN
 55.00	18880.00	22640.00	 64.92	 54.96	 32.31	 -0.22	  8.84	 -9.63	  0.00	   NaN
 60.00	18880.00	22640.00	 69.89	 59.94	 34.90	  2.51	  8.15	 -8.38	  0.00	   NaN
 65.00	18880.00	22640.00	 74.85	 64.91	 35.29	 -0.68	  9.40	 -6.87	  0.00	   NaN
 70.00	18880.00	22640.00	 79.86	 69.90	 35.10	 -3.37	  9.02	 -8.41	  0.00	   NaN
 75.00	18880.00	22640.00	 84.89	 74.91	 36.95	  1.30	  9.56	 -6.41	  0.00	   NaN
 80.00	18880.00	22640.00	 89.94	 79.92	 44.67	  2.00	 13.68	 -7.38	  0.00	   NaN
 20.00	26660.00	32000.00	 30.05	 20.01	 -4.78	 -4.76	 -8.34	 -3.90	  0.00	   NaN
 25.00	26660.00	32000.00	 35.00	 25.06	  0.53	 -2.85	 -6.31	 -3.90	  0.00	   NaN
 30.00	26660.00	32000.00	 39.98	 29.94	  9.46	 -2.59	-10.08	 -3.98	  0.00	   NaN
 35.00	26660.00	32000.00	 44.94	 34.92	 14.78	 -3.53	 -7.00	 -3.35	  0.00	   NaN
 40.00	26660.00	32000.00	 49.96	 39.96	 21.42	 -3.34	 -8.10	 -3.21	  0.00	   NaN
 45.00	26660.00	32000.00	 54.99	 44.95	 26.68	 -3.70	 -8.88	 -3.86	  0.00	   NaN
 50.00	26660.00	32000.00	 60.03	 49.96	 30.06	 -2.31	 -9.04	 -3.61	  0.00	   NaN
 55.00	26660.00	32000.00	 65.05	 54.97	 31.03	 -3.81	 -9.00	 -3.02	  0.00	   NaN
 60.00	26660.00	32000.00	 70.05	 59.97	 29.61	 -3.68	 -9.86	 -3.67	  0.00	   NaN
 65.00	26660.00	32000.00	 75.09	 65.00	 28.76	 -3.61	-11.05	 -3.35	  0.00	   NaN
 70.00	26660.00	32000.00	 80.13	 70.00	 34.10	 -2.69	 -3.18	 -4.61	  0.00	   NaN
 75.00	26660.00	32000.00	 85.14	 75.05	 43.24	 -1.43	  0.40	 -3.03	  0.00	   NaN
 80.00	26660.00	32000.00	 90.35	 79.92	 47.27	 -1.97	 13.91	 -4.06	  0.00	   NaN
 20.00	37700.00	45240.00	 30.36	 19.00	-10.44	 -6.40	 -6.27	-11.41	  0.00	   NaN
 25.00	37700.00	45240.00	 35.26	 24.77	 -3.68	 -6.78	 -3.71	 -9.21	  0.00	   NaN
 30.00	37700.00	45240.00	 40.19	 29.85	 -8.20	 -4.47	 -6.38	 -6.94	  0.00	   NaN
 35.00	37700.00	45240.00	 45.16	 34.76	-11.62	 -6.33	 -7.94	 -7.79	  0.00	   NaN
 40.00	37700.00	45240.00	 50.13	 39.93	 -2.08	 -3.49	 -5.36	 -4.79	  0.00	   NaN
 45.00	37700.00	45240.00	 55.16	 44.96	  0.50	 -7.83	 -6.80	 -6.04	  0.00	   NaN
 50.00	37700.00	45240.00	 60.16	 49.96	  6.62	 -7.31	-15.64	 -8.23	  0.00	   NaN
 55.00	37700.00	45240.00	 65.14	 55.00	  9.54	 -8.29	-10.07	-13.77	  0.00	   NaN
 60.00	37700.00	45240.00	 70.10	 59.99	 11.96	 -8.67	 -7.09	 -6.80	  0.00	   NaN
 65.00	37700.00	45240.00	 75.04	 64.99	 13.78	 -7.28	-10.34	 -7.65	  0.00	   NaN
 70.00	37700.00	45240.00	 80.03	 69.97	 14.33	 -5.31	 -9.80	 -6.58	  0.00	   NaN
 75.00	37700.00	45240.00	 85.01	 74.98	 14.27	 -8.12	 -3.47	 -8.47	  0.00	   NaN
 80.00	37700.00	45240.00	 90.02	 79.99	 19.17	 -9.73	 -2.93	 -8.87	  0.00	   NaN
