# Supplementary material for: A fluorescent photoimmunoconjugate for imaging of cholesteatoma
Source: Sci Rep. 2022 Nov 19;12:19905. doi: 10.1038/s41598-022-22072-9 (PMC9675863; doi:10.1038/s41598-022-22072-9)
Supplement: Supplementary file 2 — Supplementary Information 2. [file 41598_2022_22072_MOESM2_ESM.zip › Data/DP-57-1]

:RUN-1	DP I-O	11:42 AM	TEMP: NaN	HR: NaN
Level Step Size:5.00	Start dB SPL: 20	Stop dB SPL: 80	# Buffers Averaged: 12.00	Update Interval:5	Ear:Right	Etymotics Gain:40	Ipsi Driver:Starship	
:NOTES-
:CHAMBER-CH4B-PXI
:CFTS Version: V2.7.2 (R850)
:dB	f1(Hz)	f2(Hz)	f1(dB)	f2(dB)	2f1-f2(dB)	2f1-f2Nse(dB)	f2-f1(dB)	f2-f1Nse(dB)	2f1-f2Phase Shox (1)	PostexposureTime(min)
:DATA
 20.00	4720.00	5660.00	 29.96	 19.86	-10.11	  3.62	 -3.46	 -2.24	  0.00	   NaN
 25.00	4720.00	5660.00	 34.99	 24.87	-13.43	  3.22	  1.63	 -1.30	  0.00	   NaN
 30.00	4720.00	5660.00	 39.95	 29.85	-10.42	  3.17	 -5.40	 -4.27	  0.00	   NaN
 35.00	4720.00	5660.00	 44.97	 34.84	 -9.42	  3.27	 -3.66	 -0.67	  0.00	   NaN
 40.00	4720.00	5660.00	 49.96	 39.85	-10.68	  3.34	 -3.48	 -0.86	  0.00	   NaN
 45.00	4720.00	5660.00	 54.95	 44.84	-10.90	  3.36	-11.00	 -4.78	  0.00	   NaN
 50.00	4720.00	5660.00	 59.95	 49.84	-14.57	  3.47	 -4.98	 -0.08	  0.00	   NaN
 55.00	4720.00	5660.00	 64.95	 54.84	 -9.04	  3.31	 -4.82	 -5.26	  0.00	   NaN
 60.00	4720.00	5660.00	 69.94	 59.84	-11.56	  3.18	  5.98	  1.63	  0.00	   NaN
 65.00	4720.00	5660.00	 74.94	 64.84	-13.99	  3.71	 13.48	  1.83	  0.00	   NaN
 70.00	4720.00	5660.00	 79.95	 69.86	 -9.62	  3.15	 22.32	 -1.72	  0.00	   NaN
 75.00	4720.00	5660.00	 84.97	 74.91	 -4.83	  3.18	 32.32	 -3.07	  0.00	   NaN
 80.00	4720.00	5660.00	 90.01	 79.99	  7.79	  3.31	 42.22	 -0.06	  0.00	   NaN
 20.00	6660.00	8000.00	 29.95	 19.89	 10.12	 -6.33	 -2.74	 -0.13	  0.00	   NaN
 25.00	6660.00	8000.00	 34.99	 25.06	 10.33	 -5.15	 -4.19	 -5.23	  0.00	   NaN
 30.00	6660.00	8000.00	 39.96	 29.96	 10.99	 -1.34	 -4.76	 -1.92	  0.00	   NaN
 35.00	6660.00	8000.00	 44.97	 34.94	 11.94	  1.39	 -5.16	 -5.16	  0.00	   NaN
 40.00	6660.00	8000.00	 49.96	 39.93	 12.10	  3.27	 -2.33	 -1.51	  0.00	   NaN
 45.00	6660.00	8000.00	 54.97	 44.94	 12.67	  3.15	 -1.95	 -3.45	  0.00	   NaN
 50.00	6660.00	8000.00	 59.96	 49.93	 12.58	  2.46	 -2.97	 -4.53	  0.00	   NaN
 55.00	6660.00	8000.00	 64.97	 54.93	 12.88	  1.18	 -6.40	 -4.72	  0.00	   NaN
 60.00	6660.00	8000.00	 69.97	 59.93	 12.14	  0.30	 -4.02	 -5.40	  0.00	   NaN
 65.00	6660.00	8000.00	 74.97	 64.93	 12.45	  0.06	  2.40	 -0.01	  0.00	   NaN
 70.00	6660.00	8000.00	 79.99	 69.93	 11.28	  0.08	 10.73	 -4.75	  0.00	   NaN
 75.00	6660.00	8000.00	 85.02	 74.94	 13.93	  1.59	 21.77	 -3.92	  0.00	   NaN
 80.00	6660.00	8000.00	 90.10	 79.97	 13.28	  1.64	 31.66	 -6.09	  0.00	   NaN
 20.00	9440.00	11320.00	 30.00	 19.91	-11.92	 -9.18	 -4.97	 -3.98	  0.00	   NaN
 25.00	9440.00	11320.00	 34.90	 24.92	 -7.67	-10.66	 -7.24	 -5.07	  0.00	   NaN
 30.00	9440.00	11320.00	 39.91	 29.86	 -9.38	 -8.49	 -5.14	 -1.10	  0.00	   NaN
 35.00	9440.00	11320.00	 44.94	 34.88	-10.39	 -6.83	 -4.54	 -2.58	  0.00	   NaN
 40.00	9440.00	11320.00	 49.94	 39.88	 -3.84	 -9.71	 -3.88	 -3.26	  0.00	   NaN
 45.00	9440.00	11320.00	 54.96	 44.93	  3.51	 -9.27	 -5.85	 -3.12	  0.00	   NaN
 50.00	9440.00	11320.00	 59.96	 49.96	  8.29	 -9.55	 -1.79	 -1.86	  0.00	   NaN
 55.00	9440.00	11320.00	 64.95	 54.97	 13.03	 -9.88	 -5.33	 -6.00	  0.00	   NaN
 60.00	9440.00	11320.00	 69.92	 59.97	 16.80	 -7.76	 -5.83	 -4.06	  0.00	   NaN
 65.00	9440.00	11320.00	 74.90	 64.99	 19.97	 -6.20	  3.74	 -5.13	  0.00	   NaN
 70.00	9440.00	11320.00	 79.91	 70.01	 19.00	 -7.26	 11.65	 -3.05	  0.00	   NaN
 75.00	9440.00	11320.00	 84.96	 75.01	 20.08	 -5.47	 21.83	 -5.42	  0.00	   NaN
 80.00	9440.00	11320.00	 89.95	 79.93	 30.96	  0.21	 31.89	 -4.35	  0.00	   NaN
 20.00	13340.00	16000.00	 29.70	 19.99	-14.78	-12.22	 -6.34	 -6.25	  0.00	   NaN
 25.00	13340.00	16000.00	 34.77	 25.08	 -8.18	-11.64	 -8.46	 -7.64	  0.00	   NaN
 30.00	13340.00	16000.00	 39.86	 30.02	 -3.26	-11.69	 -7.84	 -7.10	  0.00	   NaN
 35.00	13340.00	16000.00	 44.88	 34.93	  2.04	-11.00	-15.21	 -7.51	  0.00	   NaN
 40.00	13340.00	16000.00	 49.91	 39.93	 12.15	-10.01	 -7.61	 -7.88	  0.00	   NaN
 45.00	13340.00	16000.00	 54.96	 44.93	 20.29	-11.38	-11.35	 -8.61	  0.00	   NaN
 50.00	13340.00	16000.00	 59.92	 49.89	 26.52	-10.21	-10.66	 -6.06	  0.00	   NaN
 55.00	13340.00	16000.00	 65.25	 55.11	 30.57	-10.31	-12.76	 -6.45	  0.00	   NaN
 60.00	13340.00	16000.00	 70.21	 60.09	 31.94	 -9.20	-12.06	 -6.60	  0.00	   NaN
 65.00	13340.00	16000.00	 75.22	 65.07	 30.73	-11.03	 -5.86	 -6.41	  0.00	   NaN
 70.00	13340.00	16000.00	 80.25	 70.07	 25.91	 -9.36	 -2.44	 -7.37	  0.00	   NaN
 75.00	13340.00	16000.00	 85.31	 75.06	 33.06	 -9.68	  6.75	 -6.56	  0.00	   NaN
 80.00	13340.00	16000.00	 90.42	 80.03	 43.37	 -7.11	 17.08	 -6.07	  0.00	   NaN
 20.00	18880.00	22640.00	 29.85	 20.44	 -4.02	 -2.14	 13.68	-14.54	  0.00	   NaN
 25.00	18880.00	22640.00	 34.98	 25.06	 -3.04	 -2.31	 13.91	-10.62	  0.00	   NaN
 30.00	18880.00	22640.00	 39.95	 29.86	 -1.89	 -1.92	 13.89	-11.88	  0.00	   NaN
 35.00	18880.00	22640.00	 44.96	 34.98	 -1.00	  0.37	 13.86	-10.59	  0.00	   NaN
 40.00	18880.00	22640.00	 49.97	 40.01	 -1.71	 -2.02	 13.94	-12.22	  0.00	   NaN
 45.00	18880.00	22640.00	 54.98	 45.01	  8.65	 -1.16	 13.90	-10.72	  0.00	   NaN
 50.00	18880.00	22640.00	 59.99	 50.02	 16.31	 -1.29	 13.99	-11.74	  0.00	   NaN
 55.00	18880.00	22640.00	 64.99	 55.01	 23.14	 -1.30	 13.76	-11.18	  0.00	   NaN
 60.00	18880.00	22640.00	 69.98	 60.00	 27.63	 -1.25	 13.86	-12.92	  0.00	   NaN
 65.00	18880.00	22640.00	 74.95	 65.00	 30.10	 -1.36	 14.28	-11.07	  0.00	   NaN
 70.00	18880.00	22640.00	 79.93	 70.00	 30.83	 -0.26	 14.38	-12.56	  0.00	   NaN
 75.00	18880.00	22640.00	 84.93	 75.00	 32.29	  1.08	 13.57	-13.62	  0.00	   NaN
 80.00	18880.00	22640.00	 89.94	 80.00	 33.45	 -1.40	 17.78	-10.48	  0.00	   NaN
 20.00	26660.00	32000.00	 29.97	 20.31	 -9.26	 -2.66	  4.00	  1.76	  0.00	   NaN
 25.00	26660.00	32000.00	 35.03	 25.12	 -3.41	 -4.29	 -2.95	  1.59	  0.00	   NaN
 30.00	26660.00	32000.00	 39.99	 30.13	 -6.54	 -6.90	-14.09	  0.90	  0.00	   NaN
 35.00	26660.00	32000.00	 44.97	 35.17	  2.29	 -4.32	 -6.61	  1.85	  0.00	   NaN
 40.00	26660.00	32000.00	 49.97	 40.10	  7.64	 -4.36	  1.48	  1.13	  0.00	   NaN
 45.00	26660.00	32000.00	 54.96	 45.11	 15.55	 -2.51	  3.56	  1.29	  0.00	   NaN
 50.00	26660.00	32000.00	 59.97	 50.09	 21.66	 -5.17	  3.02	  1.67	  0.00	   NaN
 55.00	26660.00	32000.00	 64.98	 55.07	 26.36	 -4.69	  7.00	  2.46	  0.00	   NaN
 60.00	26660.00	32000.00	 70.00	 60.06	 29.50	 -3.28	  8.31	  1.88	  0.00	   NaN
 65.00	26660.00	32000.00	 75.00	 65.06	 29.86	 -4.71	 10.43	  1.99	  0.00	   NaN
 70.00	26660.00	32000.00	 80.01	 70.08	 27.55	 -7.52	 11.45	  2.81	  0.00	   NaN
 75.00	26660.00	32000.00	 85.01	 75.10	 32.60	 -3.98	 11.91	  2.75	  0.00	   NaN
 80.00	26660.00	32000.00	 90.02	 80.09	 42.80	 -1.80	 15.34	  3.21	  0.00	   NaN
 20.00	37700.00	45240.00	 30.23	 21.00	 -5.14	 -6.03	-10.82	 -6.41	  0.00	   NaN
 25.00	37700.00	45240.00	 35.00	 25.28	 -8.47	-11.35	 -6.01	 -8.60	  0.00	   NaN
 30.00	37700.00	45240.00	 40.02	 29.79	 -8.18	 -9.06	 -9.55	 -9.51	  0.00	   NaN
 35.00	37700.00	45240.00	 45.06	 35.24	 -9.59	 -8.83	-15.64	 -8.37	  0.00	   NaN
 40.00	37700.00	45240.00	 49.99	 39.97	-10.41	 -8.05	 -9.67	 -9.35	  0.00	   NaN
 45.00	37700.00	45240.00	 55.03	 45.00	 -4.41	 -8.31	 -7.16	 -9.09	  0.00	   NaN
 50.00	37700.00	45240.00	 60.07	 50.00	 -1.15	 -8.40	 -6.69	 -9.63	  0.00	   NaN
 55.00	37700.00	45240.00	 65.05	 55.01	  5.73	 -9.30	-10.00	 -9.37	  0.00	   NaN
 60.00	37700.00	45240.00	 70.04	 59.97	  8.16	 -7.29	 -5.51	 -9.44	  0.00	   NaN
 65.00	37700.00	45240.00	 75.05	 64.97	 10.11	-11.33	 -8.42	 -8.41	  0.00	   NaN
 70.00	37700.00	45240.00	 80.10	 69.99	 11.09	 -8.67	 -7.98	 -9.25	  0.00	   NaN
 75.00	37700.00	45240.00	 85.04	 74.96	 10.12	 -8.64	 -4.35	 -8.69	  0.00	   NaN
 80.00	37700.00	45240.00	 90.05	 79.97	  9.41	 -9.61	 -0.13	-11.58	  0.00	   NaN
