# Supplementary material for: A fluorescent photoimmunoconjugate for imaging of cholesteatoma
Source: Sci Rep. 2022 Nov 19;12:19905. doi: 10.1038/s41598-022-22072-9 (PMC9675863; doi:10.1038/s41598-022-22072-9)
Supplement: Supplementary file 2 — Supplementary Information 2. [file 41598_2022_22072_MOESM2_ESM.zip › Data/DP-58-1]

:RUN-1	DP I-O	12:36 PM	TEMP: NaN	HR: NaN
Level Step Size:5.00	Start dB SPL: 20	Stop dB SPL: 80	# Buffers Averaged: 12.00	Update Interval:5	Ear:Right	Etymotics Gain:40	Ipsi Driver:Starship	
:NOTES-
:CHAMBER-CH4B-PXI
:CFTS Version: V2.7.2 (R850)
:dB	f1(Hz)	f2(Hz)	f1(dB)	f2(dB)	2f1-f2(dB)	2f1-f2Nse(dB)	f2-f1(dB)	f2-f1Nse(dB)	2f1-f2Phase Shox (1)	PostexposureTime(min)
:DATA
 20.00	4720.00	5660.00	 30.10	 19.89	 -7.96	 -1.24	 -2.79	 -2.05	  0.00	   NaN
 25.00	4720.00	5660.00	 34.88	 24.94	-10.96	 -0.63	 -6.93	 -4.39	  0.00	   NaN
 30.00	4720.00	5660.00	 39.91	 29.84	-13.33	 -1.91	 -4.33	 -2.90	  0.00	   NaN
 35.00	4720.00	5660.00	 44.94	 34.83	-11.46	 -1.37	 -3.21	 -6.47	  0.00	   NaN
 40.00	4720.00	5660.00	 49.93	 39.83	 -6.58	 -0.98	  4.69	  1.54	  0.00	   NaN
 45.00	4720.00	5660.00	 54.91	 44.78	 -9.79	 -0.92	 -3.63	  0.19	  0.00	   NaN
 50.00	4720.00	5660.00	 59.90	 49.78	 -7.99	 -0.87	 -4.60	 -2.70	  0.00	   NaN
 55.00	4720.00	5660.00	 64.90	 54.78	-13.66	 -1.44	  0.04	 -5.56	  0.00	   NaN
 60.00	4720.00	5660.00	 69.91	 59.78	-13.68	 -1.36	  2.45	 -2.74	  0.00	   NaN
 65.00	4720.00	5660.00	 74.92	 64.79	-11.18	 -1.94	 11.86	 -2.38	  0.00	   NaN
 70.00	4720.00	5660.00	 79.94	 69.81	 -6.50	 -0.90	 21.55	 -2.26	  0.00	   NaN
 75.00	4720.00	5660.00	 84.99	 74.86	 -7.52	 -1.09	 31.78	 -5.15	  0.00	   NaN
 80.00	4720.00	5660.00	 90.07	 79.97	  5.47	 -0.56	 41.78	 -2.06	  0.00	   NaN
 20.00	6660.00	8000.00	 29.98	 20.20	  5.72	 -5.72	 -2.84	 -1.27	  0.00	   NaN
 25.00	6660.00	8000.00	 35.00	 24.84	  5.91	 -3.56	 -3.32	 -2.57	  0.00	   NaN
 30.00	6660.00	8000.00	 40.00	 29.89	  6.32	 -5.11	 -1.39	 -4.20	  0.00	   NaN
 35.00	6660.00	8000.00	 44.98	 34.87	  6.46	 -3.98	 -6.13	 -4.37	  0.00	   NaN
 40.00	6660.00	8000.00	 50.00	 39.88	  6.28	 -3.12	 -5.64	 -4.28	  0.00	   NaN
 45.00	6660.00	8000.00	 55.01	 44.85	  7.05	 -2.55	 -4.99	 -6.47	  0.00	   NaN
 50.00	6660.00	8000.00	 60.01	 49.87	  6.71	 -4.22	 -8.69	 -5.40	  0.00	   NaN
 55.00	6660.00	8000.00	 65.00	 54.87	  7.39	  0.22	 -0.50	 -0.72	  0.00	   NaN
 60.00	6660.00	8000.00	 70.01	 59.90	  6.61	 -4.62	 -4.99	 -4.80	  0.00	   NaN
 65.00	6660.00	8000.00	 75.00	 64.91	  6.58	 -5.27	  3.27	 -3.98	  0.00	   NaN
 70.00	6660.00	8000.00	 80.00	 69.93	  7.00	 -5.58	 10.92	 -5.14	  0.00	   NaN
 75.00	6660.00	8000.00	 85.00	 74.96	  4.79	 -6.95	 20.96	 -4.19	  0.00	   NaN
 80.00	6660.00	8000.00	 90.03	 80.03	 14.10	 -6.86	 31.15	 -3.32	  0.00	   NaN
 20.00	9440.00	11320.00	 29.98	 19.92	 -8.60	 -9.26	 -5.23	 -4.68	  0.00	   NaN
 25.00	9440.00	11320.00	 34.97	 24.96	-11.36	-11.22	 -8.67	 -6.21	  0.00	   NaN
 30.00	9440.00	11320.00	 39.97	 29.99	 -7.65	 -9.11	 -7.80	 -7.65	  0.00	   NaN
 35.00	9440.00	11320.00	 44.99	 35.00	 -5.44	 -8.85	 -6.39	 -5.04	  0.00	   NaN
 40.00	9440.00	11320.00	 49.98	 40.02	 -1.70	-10.51	 -9.48	 -8.84	  0.00	   NaN
 45.00	9440.00	11320.00	 54.97	 45.01	  5.54	 -4.63	 -6.83	 -5.35	  0.00	   NaN
 50.00	9440.00	11320.00	 59.98	 50.03	 10.25	 -9.18	 -5.74	 -9.74	  0.00	   NaN
 55.00	9440.00	11320.00	 64.96	 55.03	 15.19	 -9.26	 -9.40	 -7.14	  0.00	   NaN
 60.00	9440.00	11320.00	 69.94	 60.03	 17.47	 -7.65	 -4.90	 -6.04	  0.00	   NaN
 65.00	9440.00	11320.00	 74.94	 65.04	 17.77	-10.36	  0.76	 -6.29	  0.00	   NaN
 70.00	9440.00	11320.00	 79.98	 70.06	 15.38	 -7.88	 12.24	 -6.85	  0.00	   NaN
 75.00	9440.00	11320.00	 85.02	 75.04	 27.45	-10.87	 21.83	 -6.01	  0.00	   NaN
 80.00	9440.00	11320.00	 89.98	 79.98	 32.04	 -4.51	 31.61	 -6.12	  0.00	   NaN
 20.00	13340.00	16000.00	 29.56	 20.30	-12.31	-11.48	 -7.93	 -8.53	  0.00	   NaN
 25.00	13340.00	16000.00	 34.54	 25.40	 -5.83	-11.03	 -8.92	 -7.30	  0.00	   NaN
 30.00	13340.00	16000.00	 39.57	 30.44	  1.59	-12.21	 -3.77	 -9.22	  0.00	   NaN
 35.00	13340.00	16000.00	 44.50	 35.60	 11.00	 -9.11	  3.49	 -3.13	  0.00	   NaN
 40.00	13340.00	16000.00	 49.40	 40.56	 19.10	 -9.88	 -7.17	-10.32	  0.00	   NaN
 45.00	13340.00	16000.00	 54.34	 45.47	 25.12	-10.60	 -6.76	 -9.32	  0.00	   NaN
 50.00	13340.00	16000.00	 59.33	 50.48	 30.11	-10.18	 -9.04	 -8.39	  0.00	   NaN
 55.00	13340.00	16000.00	 64.41	 55.50	 33.95	 -8.27	 -2.33	 -3.32	  0.00	   NaN
 60.00	13340.00	16000.00	 69.53	 60.47	 36.27	 -8.94	-10.37	 -7.96	  0.00	   NaN
 65.00	13340.00	16000.00	 74.66	 65.54	 35.19	 -5.83	 -2.68	  0.06	  0.00	   NaN
 70.00	13340.00	16000.00	 79.76	 70.44	 39.07	  1.87	 -2.75	 -9.50	  0.00	   NaN
 75.00	13340.00	16000.00	 84.97	 75.14	 44.02	  8.21	  6.92	-10.29	  0.00	   NaN
 80.00	13340.00	16000.00	 90.55	 79.84	 49.12	 14.17	 17.30	 -8.01	  0.00	   NaN
 20.00	18880.00	22640.00	 29.91	 20.28	 -2.65	 -1.75	  8.99	-10.70	  0.00	   NaN
 25.00	18880.00	22640.00	 34.92	 24.73	 -5.18	 -1.93	  8.69	 -8.65	  0.00	   NaN
 30.00	18880.00	22640.00	 39.88	 29.86	 -7.80	 -1.30	  8.36	-13.26	  0.00	   NaN
 35.00	18880.00	22640.00	 44.84	 34.76	  6.46	 -0.50	  8.59	-14.25	  0.00	   NaN
 40.00	18880.00	22640.00	 49.88	 39.84	 13.89	 -2.86	  8.17	-13.27	  0.00	   NaN
 45.00	18880.00	22640.00	 54.90	 44.82	 21.61	 -2.34	  8.68	-11.59	  0.00	   NaN
 50.00	18880.00	22640.00	 59.92	 49.84	 27.12	 -1.38	  8.69	-12.40	  0.00	   NaN
 55.00	18880.00	22640.00	 64.93	 54.88	 31.84	 -1.83	  8.62	-13.83	  0.00	   NaN
 60.00	18880.00	22640.00	 69.90	 59.91	 33.84	  1.05	  8.49	-10.43	  0.00	   NaN
 65.00	18880.00	22640.00	 74.88	 64.93	 32.90	 -3.19	  8.63	-11.58	  0.00	   NaN
 70.00	18880.00	22640.00	 79.89	 69.92	 31.53	  0.48	  8.22	-11.21	  0.00	   NaN
 75.00	18880.00	22640.00	 84.94	 74.93	 33.21	 -0.26	 10.29	-11.34	  0.00	   NaN
 80.00	18880.00	22640.00	 90.02	 80.01	 46.40	 -2.78	 15.15	-12.76	  0.00	   NaN
 20.00	26660.00	32000.00	 30.59	 19.71	 -0.30	 -2.76	  4.54	 -1.85	  0.00	   NaN
 25.00	26660.00	32000.00	 35.61	 24.70	 -0.13	 -3.70	  4.17	 -0.77	  0.00	   NaN
 30.00	26660.00	32000.00	 40.46	 29.72	  3.66	 -5.77	  5.71	 -1.37	  0.00	   NaN
 35.00	26660.00	32000.00	 45.32	 34.84	 11.93	 -3.09	  0.86	 -1.55	  0.00	   NaN
 40.00	26660.00	32000.00	 50.20	 39.95	 18.92	 -5.40	  2.13	 -2.32	  0.00	   NaN
 45.00	26660.00	32000.00	 55.12	 45.07	 24.67	 -4.28	 -1.24	 -2.58	  0.00	   NaN
 50.00	26660.00	32000.00	 60.08	 50.11	 28.82	 -5.50	 -6.85	 -2.27	  0.00	   NaN
 55.00	26660.00	32000.00	 65.11	 55.08	 31.63	 -4.27	 -2.65	 -3.10	  0.00	   NaN
 60.00	26660.00	32000.00	 70.16	 60.05	 33.67	 -4.46	 -5.55	 -2.87	  0.00	   NaN
 65.00	26660.00	32000.00	 75.15	 65.01	 36.84	 -3.10	 -1.28	 -2.59	  0.00	   NaN
 70.00	26660.00	32000.00	 80.09	 70.00	 38.14	 -3.75	 -3.10	 -3.16	  0.00	   NaN
 75.00	26660.00	32000.00	 85.07	 74.98	 48.19	 -4.29	 -0.47	 -3.53	  0.00	   NaN
 80.00	26660.00	32000.00	 90.03	 80.06	 53.72	  0.12	  9.50	 -2.81	  0.00	   NaN
 20.00	37700.00	45240.00	 29.65	 20.69	 -8.93	 -8.19	 -8.73	 -8.56	  0.00	   NaN
 25.00	37700.00	45240.00	 34.78	 25.57	 -6.53	 -7.91	 -9.07	 -9.32	  0.00	   NaN
 30.00	37700.00	45240.00	 39.75	 30.51	-16.10	 -7.37	-12.39	 -9.69	  0.00	   NaN
 35.00	37700.00	45240.00	 44.81	 34.81	 -9.67	 -7.53	-10.07	 -9.66	  0.00	   NaN
 40.00	37700.00	45240.00	 49.85	 40.02	 -6.78	 -8.95	-12.73	-10.15	  0.00	   NaN
 45.00	37700.00	45240.00	 54.89	 44.94	  3.28	 -7.88	 -9.67	 -9.99	  0.00	   NaN
 50.00	37700.00	45240.00	 59.83	 49.90	 10.65	 -6.58	 -7.76	 -6.73	  0.00	   NaN
 55.00	37700.00	45240.00	 64.79	 54.85	 16.65	 -7.21	 -6.47	 -8.96	  0.00	   NaN
 60.00	37700.00	45240.00	 69.81	 59.83	 21.49	 -9.56	 -8.34	 -9.78	  0.00	   NaN
 65.00	37700.00	45240.00	 74.81	 64.83	 25.18	 -6.95	-10.40	 -7.28	  0.00	   NaN
 70.00	37700.00	45240.00	 79.80	 69.84	 26.71	-11.04	 -8.90	 -9.20	  0.00	   NaN
 75.00	37700.00	45240.00	 84.80	 74.82	 26.44	-10.64	 -4.98	 -8.92	  0.00	   NaN
 80.00	37700.00	45240.00	 89.77	 79.81	 25.84	 -9.53	  3.86	-11.02	  0.00	   NaN
