# Supplementary material for: A fluorescent photoimmunoconjugate for imaging of cholesteatoma
Source: Sci Rep. 2022 Nov 19;12:19905. doi: 10.1038/s41598-022-22072-9 (PMC9675863; doi:10.1038/s41598-022-22072-9)
Supplement: Supplementary file 2 — Supplementary Information 2. [file 41598_2022_22072_MOESM2_ESM.zip › Data/DP-63-1]

:RUN-1	DP I-O	4:28 PM	TEMP: NaN	HR: NaN
Level Step Size:5.00	Start dB SPL: 20	Stop dB SPL: 80	# Buffers Averaged: 12.00	Update Interval:5	Ear:Right	Etymotics Gain:40	Ipsi Driver:Starship	
:NOTES-
:CHAMBER-CH4B-PXI
:CFTS Version: V2.7.2 (R850)
:dB	f1(Hz)	f2(Hz)	f1(dB)	f2(dB)	2f1-f2(dB)	2f1-f2Nse(dB)	f2-f1(dB)	f2-f1Nse(dB)	2f1-f2Phase Shox (1)	PostexposureTime(min)
:DATA
 20.00	4720.00	5660.00	 29.97	 19.85	 -9.03	  0.43	 -1.19	  2.90	  0.00	   NaN
 25.00	4720.00	5660.00	 34.94	 24.78	 -8.05	  0.72	  1.57	  1.52	  0.00	   NaN
 30.00	4720.00	5660.00	 39.94	 29.80	 -8.89	 -1.61	  2.48	  0.02	  0.00	   NaN
 35.00	4720.00	5660.00	 44.94	 34.80	-13.36	 -1.10	 -2.09	 -1.57	  0.00	   NaN
 40.00	4720.00	5660.00	 49.94	 39.80	 -9.64	 -0.34	  3.22	  2.26	  0.00	   NaN
 45.00	4720.00	5660.00	 54.94	 44.79	 -4.30	  0.48	  9.91	  7.49	  0.00	   NaN
 50.00	4720.00	5660.00	 59.94	 49.79	 -7.29	 -0.13	 -0.36	  1.33	  0.00	   NaN
 55.00	4720.00	5660.00	 64.94	 54.79	-12.26	 -0.68	 -2.45	 -2.96	  0.00	   NaN
 60.00	4720.00	5660.00	 69.94	 59.79	 -9.78	 -1.11	  3.86	 -4.80	  0.00	   NaN
 65.00	4720.00	5660.00	 74.95	 64.79	 -9.75	 -1.69	 12.01	 -3.52	  0.00	   NaN
 70.00	4720.00	5660.00	 79.97	 69.81	 -2.18	  2.55	 21.74	  4.55	  0.00	   NaN
 75.00	4720.00	5660.00	 85.01	 74.86	  1.23	  3.07	 32.01	  7.05	  0.00	   NaN
 80.00	4720.00	5660.00	 90.09	 79.96	  6.79	  0.07	 42.00	  0.33	  0.00	   NaN
 20.00	6660.00	8000.00	 29.94	 19.89	  5.01	 -8.24	 -0.07	  0.39	  0.00	   NaN
 25.00	6660.00	8000.00	 35.04	 24.91	  5.76	 -9.21	 -0.45	 -3.22	  0.00	   NaN
 30.00	6660.00	8000.00	 40.06	 29.87	  5.93	 -2.46	  2.21	  3.12	  0.00	   NaN
 35.00	6660.00	8000.00	 45.00	 34.91	  7.35	 -1.32	  5.14	  4.14	  0.00	   NaN
 40.00	6660.00	8000.00	 50.01	 39.86	  7.63	  0.62	  1.66	  1.87	  0.00	   NaN
 45.00	6660.00	8000.00	 54.99	 44.87	  7.07	  0.07	  2.58	  3.76	  0.00	   NaN
 50.00	6660.00	8000.00	 59.99	 49.91	  7.48	 -0.58	  0.38	 -1.56	  0.00	   NaN
 55.00	6660.00	8000.00	 64.99	 54.91	  7.02	 -0.70	  2.24	  0.75	  0.00	   NaN
 60.00	6660.00	8000.00	 69.99	 59.91	  6.75	 -0.81	  2.45	  1.11	  0.00	   NaN
 65.00	6660.00	8000.00	 74.99	 64.91	  7.96	 -2.29	  2.23	 -4.02	  0.00	   NaN
 70.00	6660.00	8000.00	 80.00	 69.92	  6.11	 -4.08	 10.51	 -4.24	  0.00	   NaN
 75.00	6660.00	8000.00	 85.02	 74.95	 10.18	 -1.32	 21.77	  3.57	  0.00	   NaN
 80.00	6660.00	8000.00	 90.09	 80.02	 13.90	 -1.57	 31.52	  8.67	  0.00	   NaN
 20.00	9440.00	11320.00	 30.01	 20.21	-15.81	 -8.05	 -6.10	 -6.37	  0.00	   NaN
 25.00	9440.00	11320.00	 35.05	 25.16	-13.79	 -8.20	 -7.96	 -7.01	  0.00	   NaN
 30.00	9440.00	11320.00	 40.02	 30.05	-11.15	 -8.99	 -3.78	 -3.25	  0.00	   NaN
 35.00	9440.00	11320.00	 45.03	 35.07	 -8.03	 -5.59	 -3.78	 -2.35	  0.00	   NaN
 40.00	9440.00	11320.00	 50.01	 40.09	 -0.97	 -1.80	  2.11	  1.13	  0.00	   NaN
 45.00	9440.00	11320.00	 54.99	 45.09	  4.73	 -4.45	 -7.22	 -0.50	  0.00	   NaN
 50.00	9440.00	11320.00	 59.94	 50.04	 10.14	 -4.10	  1.29	 -0.54	  0.00	   NaN
 55.00	9440.00	11320.00	 64.91	 55.01	 14.70	 -9.26	 -9.37	 -5.59	  0.00	   NaN
 60.00	9440.00	11320.00	 69.90	 60.01	 16.70	 -9.87	 -2.12	 -2.58	  0.00	   NaN
 65.00	9440.00	11320.00	 74.92	 65.00	 16.15	 -8.47	  0.59	 -9.91	  0.00	   NaN
 70.00	9440.00	11320.00	 79.94	 70.00	  9.40	 -8.58	 11.65	 -3.86	  0.00	   NaN
 75.00	9440.00	11320.00	 84.99	 75.02	 23.66	 -9.23	 21.75	 -7.08	  0.00	   NaN
 80.00	9440.00	11320.00	 90.04	 80.14	 29.23	  0.21	 31.98	  2.70	  0.00	   NaN
 20.00	13340.00	16000.00	 29.99	 19.78	 -7.09	-10.93	-10.70	 -9.46	  0.00	   NaN
 25.00	13340.00	16000.00	 34.90	 25.13	 -0.50	-11.50	 -6.64	 -6.65	  0.00	   NaN
 30.00	13340.00	16000.00	 39.82	 30.15	  6.74	 -8.49	 -1.29	 -1.00	  0.00	   NaN
 35.00	13340.00	16000.00	 44.79	 34.85	 11.64	-11.31	-10.69	-10.65	  0.00	   NaN
 40.00	13340.00	16000.00	 49.76	 39.89	 17.58	-10.84	 -8.77	 -8.58	  0.00	   NaN
 45.00	13340.00	16000.00	 54.82	 44.89	 22.26	-11.48	-13.10	 -8.66	  0.00	   NaN
 50.00	13340.00	16000.00	 59.91	 49.94	 26.57	-10.96	-10.69	 -7.87	  0.00	   NaN
 55.00	13340.00	16000.00	 65.02	 54.95	 30.49	-12.03	 -9.62	 -7.67	  0.00	   NaN
 60.00	13340.00	16000.00	 70.11	 59.97	 33.64	 -5.58	  0.56	 -0.49	  0.00	   NaN
 65.00	13340.00	16000.00	 75.18	 65.00	 34.17	 -7.00	  0.39	 -1.22	  0.00	   NaN
 70.00	13340.00	16000.00	 80.17	 69.96	 31.74	 -1.62	 -1.74	 -6.46	  0.00	   NaN
 75.00	13340.00	16000.00	 85.17	 74.94	 45.32	  5.76	 11.78	  7.45	  0.00	   NaN
 80.00	13340.00	16000.00	 90.38	 79.90	 46.34	 13.45	 17.59	  0.75	  0.00	   NaN
 20.00	18880.00	22640.00	 29.41	 19.69	 -0.11	 -0.91	  9.28	 -9.46	  0.00	   NaN
 25.00	18880.00	22640.00	 34.40	 25.11	 -1.45	 -1.82	  8.47	  0.95	  0.00	   NaN
 30.00	18880.00	22640.00	 39.55	 29.75	  1.73	  1.31	  7.60	 -2.30	  0.00	   NaN
 35.00	18880.00	22640.00	 44.68	 34.99	  9.74	 -1.83	  9.12	  0.20	  0.00	   NaN
 40.00	18880.00	22640.00	 49.75	 40.07	 16.22	 -1.42	  8.65	 -2.41	  0.00	   NaN
 45.00	18880.00	22640.00	 54.77	 45.11	 23.47	 -1.78	  8.31	 -6.27	  0.00	   NaN
 50.00	18880.00	22640.00	 59.74	 50.11	 28.93	 -1.15	 10.63	 -2.75	  0.00	   NaN
 55.00	18880.00	22640.00	 64.70	 55.04	 32.14	  0.28	  8.47	 -2.33	  0.00	   NaN
 60.00	18880.00	22640.00	 69.66	 59.98	 33.21	  0.03	  7.74	 -4.97	  0.00	   NaN
 65.00	18880.00	22640.00	 74.72	 64.95	 32.56	 -3.26	  9.16	 -2.35	  0.00	   NaN
 70.00	18880.00	22640.00	 79.72	 69.95	 30.97	 -2.79	  9.65	 -8.35	  0.00	   NaN
 75.00	18880.00	22640.00	 84.84	 74.94	 42.94	 -0.40	 10.49	  3.69	  0.00	   NaN
 80.00	18880.00	22640.00	 89.93	 79.88	 50.27	 -1.19	 15.59	 -9.10	  0.00	   NaN
 20.00	26660.00	32000.00	 29.96	 19.61	 -5.86	 -3.48	  4.26	 -1.93	  0.00	   NaN
 25.00	26660.00	32000.00	 34.93	 24.65	 -5.61	 -5.44	  6.32	 -0.95	  0.00	   NaN
 30.00	26660.00	32000.00	 39.88	 29.65	 -2.33	 -3.90	  5.53	 -1.21	  0.00	   NaN
 35.00	26660.00	32000.00	 44.85	 34.69	 11.89	 -2.08	  6.06	 -1.80	  0.00	   NaN
 40.00	26660.00	32000.00	 49.87	 39.76	 18.51	 -3.05	  4.50	 -1.32	  0.00	   NaN
 45.00	26660.00	32000.00	 54.90	 44.79	 25.40	 -4.92	 -0.58	 -2.18	  0.00	   NaN
 50.00	26660.00	32000.00	 59.95	 49.83	 30.65	 -3.32	  5.01	 -2.60	  0.00	   NaN
 55.00	26660.00	32000.00	 65.01	 54.90	 34.01	 -5.96	  6.48	 -1.79	  0.00	   NaN
 60.00	26660.00	32000.00	 70.04	 59.95	 34.61	 -5.47	  7.36	 -1.42	  0.00	   NaN
 65.00	26660.00	32000.00	 75.04	 64.96	 32.23	 -3.34	  7.18	 -1.41	  0.00	   NaN
 70.00	26660.00	32000.00	 80.07	 69.97	 38.94	 -2.36	  2.61	 -0.97	  0.00	   NaN
 75.00	26660.00	32000.00	 85.10	 74.98	 48.87	 -1.94	  5.26	 -1.69	  0.00	   NaN
 80.00	26660.00	32000.00	 90.07	 80.00	 54.05	  2.63	 11.37	 -1.68	  0.00	   NaN
 20.00	37700.00	45240.00	 29.94	 20.73	-11.75	 -7.75	 -0.72	 -1.63	  0.00	   NaN
 25.00	37700.00	45240.00	 34.87	 25.25	 -7.58	 -7.97	 -2.70	 -2.15	  0.00	   NaN
 30.00	37700.00	45240.00	 39.83	 30.54	 -8.26	 -5.87	  0.64	  0.30	  0.00	   NaN
 35.00	37700.00	45240.00	 44.89	 34.95	 -8.70	 -7.57	-10.17	 -0.19	  0.00	   NaN
 40.00	37700.00	45240.00	 49.95	 40.10	 -6.88	 -9.56	 -6.91	 -5.61	  0.00	   NaN
 45.00	37700.00	45240.00	 55.02	 45.21	  3.75	 -6.59	 -4.59	 -4.97	  0.00	   NaN
 50.00	37700.00	45240.00	 60.05	 50.08	 11.54	 -9.52	 -9.27	 -7.39	  0.00	   NaN
 55.00	37700.00	45240.00	 65.08	 55.04	 15.83	 -8.66	 -2.31	 -1.64	  0.00	   NaN
 60.00	37700.00	45240.00	 70.08	 59.98	 17.59	 -8.38	 -8.83	 -8.65	  0.00	   NaN
 65.00	37700.00	45240.00	 75.07	 64.93	 18.74	 -9.04	 -6.58	 -7.24	  0.00	   NaN
 70.00	37700.00	45240.00	 80.05	 69.93	 18.89	-11.45	 -1.98	 -4.08	  0.00	   NaN
 75.00	37700.00	45240.00	 85.05	 74.95	 19.35	-10.30	 -0.66	 -0.06	  0.00	   NaN
 80.00	37700.00	45240.00	 90.02	 79.95	 22.86	 -7.35	 -0.51	 -7.80	  0.00	   NaN
