# Supplementary material for: A fluorescent photoimmunoconjugate for imaging of cholesteatoma
Source: Sci Rep. 2022 Nov 19;12:19905. doi: 10.1038/s41598-022-22072-9 (PMC9675863; doi:10.1038/s41598-022-22072-9)
Supplement: Supplementary file 2 — Supplementary Information 2. [file 41598_2022_22072_MOESM2_ESM.zip › Data/DP-64-1]

:RUN-1	DP I-O	5:36 PM	TEMP: NaN	HR: NaN
Level Step Size:5.00	Start dB SPL: 20	Stop dB SPL: 80	# Buffers Averaged: 12.00	Update Interval:5	Ear:Right	Etymotics Gain:40	Ipsi Driver:Starship	
:NOTES-
:CHAMBER-CH4B-PXI
:CFTS Version: V2.7.2 (R850)
:dB	f1(Hz)	f2(Hz)	f1(dB)	f2(dB)	2f1-f2(dB)	2f1-f2Nse(dB)	f2-f1(dB)	f2-f1Nse(dB)	2f1-f2Phase Shox (1)	PostexposureTime(min)
:DATA
 20.00	4720.00	5660.00	 30.04	 20.02	 -1.39	  4.45	 -2.09	 -1.15	  0.00	   NaN
 25.00	4720.00	5660.00	 35.05	 24.77	 -2.97	  4.78	  2.24	 -2.10	  0.00	   NaN
 30.00	4720.00	5660.00	 40.02	 29.85	  1.64	  6.63	 29.88	 27.99	  0.00	   NaN
 35.00	4720.00	5660.00	 44.96	 34.84	-14.51	  3.08	 -5.39	 -3.83	  0.00	   NaN
 40.00	4720.00	5660.00	 49.98	 39.90	 -2.31	  4.22	 -5.60	 -7.34	  0.00	   NaN
 45.00	4720.00	5660.00	 54.96	 44.87	-12.22	  2.47	 -5.06	 -4.33	  0.00	   NaN
 50.00	4720.00	5660.00	 59.96	 49.86	 -9.47	  2.56	 -1.95	 -1.42	  0.00	   NaN
 55.00	4720.00	5660.00	 64.96	 54.86	 -1.16	  4.50	  0.04	  1.28	  0.00	   NaN
 60.00	4720.00	5660.00	 69.96	 59.86	 -1.94	  5.71	  2.57	 -3.44	  0.00	   NaN
 65.00	4720.00	5660.00	 74.97	 64.86	 -1.56	  4.70	 10.96	 -2.64	  0.00	   NaN
 70.00	4720.00	5660.00	 79.98	 69.88	 -1.96	  4.33	 21.70	 -1.70	  0.00	   NaN
 75.00	4720.00	5660.00	 85.01	 74.91	 -1.13	  2.63	 31.60	 -2.93	  0.00	   NaN
 80.00	4720.00	5660.00	 90.07	 79.98	 14.70	  9.01	 41.47	 22.02	  0.00	   NaN
 20.00	6660.00	8000.00	 30.05	 19.99	  9.34	 -2.83	 -4.85	 -6.96	  0.00	   NaN
 25.00	6660.00	8000.00	 35.04	 24.79	  9.24	 -1.83	 -1.71	 -4.27	  0.00	   NaN
 30.00	6660.00	8000.00	 40.02	 29.87	  9.70	 -1.11	 -2.99	 -5.33	  0.00	   NaN
 35.00	6660.00	8000.00	 45.04	 34.89	 10.06	  0.08	 -3.90	 -2.57	  0.00	   NaN
 40.00	6660.00	8000.00	 50.06	 39.87	 10.38	  1.09	 -2.13	 -3.74	  0.00	   NaN
 45.00	6660.00	8000.00	 55.01	 44.85	 10.33	  0.80	 -1.40	 -4.46	  0.00	   NaN
 50.00	6660.00	8000.00	 60.00	 49.85	 10.96	  1.81	 -4.58	 -4.60	  0.00	   NaN
 55.00	6660.00	8000.00	 65.00	 54.85	 10.74	  0.37	 -2.07	 -2.27	  0.00	   NaN
 60.00	6660.00	8000.00	 69.99	 59.86	 10.42	  0.90	 -0.73	 -3.09	  0.00	   NaN
 65.00	6660.00	8000.00	 74.98	 64.87	 10.74	 -1.10	  3.35	 -5.51	  0.00	   NaN
 70.00	6660.00	8000.00	 79.97	 69.89	 10.87	 -0.03	 10.87	 -2.39	  0.00	   NaN
 75.00	6660.00	8000.00	 84.95	 74.91	 10.12	 -3.07	 20.68	 -3.27	  0.00	   NaN
 80.00	6660.00	8000.00	 89.95	 79.94	 18.39	 -2.57	 30.75	 -7.61	  0.00	   NaN
 20.00	9440.00	11320.00	 29.97	 19.97	 -6.47	 -8.31	 -8.15	 -2.23	  0.00	   NaN
 25.00	9440.00	11320.00	 34.95	 24.96	 -3.13	 -2.17	 -4.15	 -0.79	  0.00	   NaN
 30.00	9440.00	11320.00	 39.96	 29.96	 -3.96	 -2.48	 -3.41	 -1.63	  0.00	   NaN
 35.00	9440.00	11320.00	 44.97	 34.97	 -3.24	 -4.63	 -3.80	 -2.84	  0.00	   NaN
 40.00	9440.00	11320.00	 49.97	 39.97	 -1.97	 -8.38	 -8.98	 -6.43	  0.00	   NaN
 45.00	9440.00	11320.00	 54.96	 44.97	  4.10	 -8.44	 -7.88	 -4.44	  0.00	   NaN
 50.00	9440.00	11320.00	 59.95	 49.97	 11.50	 -2.89	 -0.04	 -1.89	  0.00	   NaN
 55.00	9440.00	11320.00	 64.94	 54.98	 15.66	 -8.29	 -8.08	 -9.65	  0.00	   NaN
 60.00	9440.00	11320.00	 69.94	 59.99	 19.10	 -9.54	 -7.05	 -5.94	  0.00	   NaN
 65.00	9440.00	11320.00	 74.95	 65.01	 20.10	 -8.35	 -0.12	 -5.51	  0.00	   NaN
 70.00	9440.00	11320.00	 79.98	 70.02	 21.27	 -3.61	 11.65	 -1.86	  0.00	   NaN
 75.00	9440.00	11320.00	 85.03	 74.99	 32.74	 -2.13	 21.49	 -1.35	  0.00	   NaN
 80.00	9440.00	11320.00	 90.00	 80.04	 38.15	 -5.42	 31.50	 -4.15	  0.00	   NaN
 20.00	13340.00	16000.00	 30.03	 19.79	 -6.25	-11.57	 -7.16	  0.66	  0.00	   NaN
 25.00	13340.00	16000.00	 35.01	 25.11	-10.83	-10.88	 -2.93	 -2.82	  0.00	   NaN
 30.00	13340.00	16000.00	 39.96	 29.94	 -4.56	-10.42	 -8.72	 -8.21	  0.00	   NaN
 35.00	13340.00	16000.00	 44.95	 34.96	  4.97	 -9.01	 -4.30	 -6.62	  0.00	   NaN
 40.00	13340.00	16000.00	 49.92	 40.00	 11.89	-10.77	 -7.40	 -7.91	  0.00	   NaN
 45.00	13340.00	16000.00	 54.91	 45.00	 18.34	-10.68	 -9.84	 -6.47	  0.00	   NaN
 50.00	13340.00	16000.00	 59.95	 50.03	 23.83	-10.39	-10.34	 -9.03	  0.00	   NaN
 55.00	13340.00	16000.00	 65.01	 55.06	 28.31	-10.31	-13.16	 -7.87	  0.00	   NaN
 60.00	13340.00	16000.00	 70.07	 60.03	 32.02	-11.84	 -9.88	 -8.68	  0.00	   NaN
 65.00	13340.00	16000.00	 75.12	 64.97	 34.16	 -8.62	 -7.68	 -7.67	  0.00	   NaN
 70.00	13340.00	16000.00	 80.13	 69.91	 33.07	 -1.80	 -3.08	 -5.70	  0.00	   NaN
 75.00	13340.00	16000.00	 85.16	 74.92	 43.70	  2.42	  8.09	 -0.98	  0.00	   NaN
 80.00	13340.00	16000.00	 90.17	 79.92	 47.14	 14.58	 16.70	 -8.97	  0.00	   NaN
 20.00	18880.00	22640.00	 30.56	 20.53	  1.32	 -0.03	 13.75	  2.93	  0.00	   NaN
 25.00	18880.00	22640.00	 35.51	 25.15	 -1.16	 -0.59	 12.92	-13.05	  0.00	   NaN
 30.00	18880.00	22640.00	 40.53	 30.12	  5.31	 -0.81	 13.94	 -2.66	  0.00	   NaN
 35.00	18880.00	22640.00	 45.50	 35.18	  7.23	 -3.58	 13.03	-11.39	  0.00	   NaN
 40.00	18880.00	22640.00	 50.41	 40.15	 16.63	 -0.27	 13.61	 -2.09	  0.00	   NaN
 45.00	18880.00	22640.00	 55.33	 45.11	 22.81	  0.20	 13.97	 -1.43	  0.00	   NaN
 50.00	18880.00	22640.00	 60.28	 50.13	 26.35	 -0.06	 13.05	 -7.78	  0.00	   NaN
 55.00	18880.00	22640.00	 65.14	 55.04	 27.60	 -0.76	 12.89	-11.33	  0.00	   NaN
 60.00	18880.00	22640.00	 70.11	 60.02	 27.06	 -2.03	 13.17	-10.10	  0.00	   NaN
 65.00	18880.00	22640.00	 75.09	 64.99	 29.68	 -2.27	 12.96	-11.22	  0.00	   NaN
 70.00	18880.00	22640.00	 80.06	 69.95	 35.57	 -0.88	 11.92	 -3.49	  0.00	   NaN
 75.00	18880.00	22640.00	 84.80	 74.91	 43.74	 -1.14	 14.86	 -1.95	  0.00	   NaN
 80.00	18880.00	22640.00	 89.47	 79.93	 46.12	 -2.98	 13.72	-11.99	  0.00	   NaN
 20.00	26660.00	32000.00	 30.71	 20.30	 -5.32	 -2.35	  9.21	  3.52	  0.00	   NaN
 25.00	26660.00	32000.00	 35.68	 25.48	 -7.22	 -3.87	  8.08	  2.33	  0.00	   NaN
 30.00	26660.00	32000.00	 40.60	 30.25	  3.85	 -5.78	  4.43	  1.50	  0.00	   NaN
 35.00	26660.00	32000.00	 45.56	 35.20	 12.26	 -4.97	  4.40	  1.70	  0.00	   NaN
 40.00	26660.00	32000.00	 50.51	 40.09	 21.85	 -5.24	  3.73	  1.30	  0.00	   NaN
 45.00	26660.00	32000.00	 55.49	 44.99	 27.63	 -4.04	  6.77	  2.41	  0.00	   NaN
 50.00	26660.00	32000.00	 60.48	 49.97	 32.18	 -2.89	  9.27	  3.02	  0.00	   NaN
 55.00	26660.00	32000.00	 65.38	 54.94	 34.68	 -2.84	  8.59	  1.86	  0.00	   NaN
 60.00	26660.00	32000.00	 70.33	 60.00	 34.24	 -4.36	  4.77	  1.09	  0.00	   NaN
 65.00	26660.00	32000.00	 75.28	 65.03	 27.89	 -4.21	  0.09	  1.07	  0.00	   NaN
 70.00	26660.00	32000.00	 80.09	 69.98	 43.09	 -5.22	  1.59	  1.14	  0.00	   NaN
 75.00	26660.00	32000.00	 84.93	 75.01	 49.99	 -3.05	  1.73	  1.06	  0.00	   NaN
 80.00	26660.00	32000.00	 90.10	 79.80	 53.76	 -1.18	  9.33	  1.23	  0.00	   NaN
 20.00	37700.00	45240.00	 30.09	 20.58	-15.86	 -8.54	 -8.44	 -9.96	  0.00	   NaN
 25.00	37700.00	45240.00	 35.14	 25.11	-11.71	 -8.01	  1.45	 -2.96	  0.00	   NaN
 30.00	37700.00	45240.00	 40.18	 29.91	 -6.47	 -7.72	 -5.35	 -8.56	  0.00	   NaN
 35.00	37700.00	45240.00	 45.14	 35.07	 -5.41	 -8.45	 -9.28	 -7.99	  0.00	   NaN
 40.00	37700.00	45240.00	 50.16	 40.07	 -7.71	 -8.33	 -8.42	 -9.18	  0.00	   NaN
 45.00	37700.00	45240.00	 55.14	 45.08	 -7.20	 -7.70	-12.58	 -9.39	  0.00	   NaN
 50.00	37700.00	45240.00	 60.13	 50.02	 -6.65	-10.23	 -9.07	 -8.64	  0.00	   NaN
 55.00	37700.00	45240.00	 65.12	 55.04	 -7.15	 -9.33	 -8.41	 -9.97	  0.00	   NaN
 60.00	37700.00	45240.00	 70.11	 60.02	 -2.73	 -9.83	-14.39	 -9.41	  0.00	   NaN
 65.00	37700.00	45240.00	 75.12	 65.04	  5.25	 -9.83	-10.47	 -9.91	  0.00	   NaN
 70.00	37700.00	45240.00	 80.12	 70.03	  8.49	 -7.87	 -0.73	 -1.47	  0.00	   NaN
 75.00	37700.00	45240.00	 85.14	 75.03	 10.01	 -9.33	 -8.19	 -9.49	  0.00	   NaN
 80.00	37700.00	45240.00	 90.12	 80.03	  7.91	 -9.25	  1.65	 -1.26	  0.00	   NaN
