# Supplementary material for: A fluorescent photoimmunoconjugate for imaging of cholesteatoma
Source: Sci Rep. 2022 Nov 19;12:19905. doi: 10.1038/s41598-022-22072-9 (PMC9675863; doi:10.1038/s41598-022-22072-9)
Supplement: Supplementary file 2 — Supplementary Information 2. [file 41598_2022_22072_MOESM2_ESM.zip › Data/DP-65-1]

:RUN-1	DP I-O	9:41 AM	TEMP: NaN	HR: NaN
Level Step Size:5.00	Start dB SPL: 20	Stop dB SPL: 80	# Buffers Averaged: 12.00	Update Interval:5	Ear:Right	Etymotics Gain:40	Ipsi Driver:Starship	
:NOTES-
:CHAMBER-CH4B-PXI
:CFTS Version: V2.7.2 (R850)
:dB	f1(Hz)	f2(Hz)	f1(dB)	f2(dB)	2f1-f2(dB)	2f1-f2Nse(dB)	f2-f1(dB)	f2-f1Nse(dB)	2f1-f2Phase Shox (1)	PostexposureTime(min)
:DATA
 20.00	4720.00	5660.00	 29.87	 19.84	-10.60	  1.06	 -1.75	 -1.98	  0.00	   NaN
 25.00	4720.00	5660.00	 34.94	 24.90	-13.47	  1.33	  0.14	 -0.88	  0.00	   NaN
 30.00	4720.00	5660.00	 40.01	 29.84	-14.54	  0.82	 -5.05	 -2.23	  0.00	   NaN
 35.00	4720.00	5660.00	 44.74	 34.65	-12.36	  0.77	 -5.29	 -1.45	  0.00	   NaN
 40.00	4720.00	5660.00	 49.71	 39.64	 -9.88	  0.78	 -5.44	 -3.04	  0.00	   NaN
 45.00	4720.00	5660.00	 54.71	 44.64	-11.22	  0.64	 -1.30	 -2.68	  0.00	   NaN
 50.00	4720.00	5660.00	 59.74	 49.64	-12.30	  1.09	 -2.68	 -4.27	  0.00	   NaN
 55.00	4720.00	5660.00	 64.74	 54.64	-11.56	  0.42	 -5.36	 -5.77	  0.00	   NaN
 60.00	4720.00	5660.00	 69.73	 59.65	-15.78	  1.33	  4.60	 -4.74	  0.00	   NaN
 65.00	4720.00	5660.00	 74.75	 64.66	-11.65	  0.40	 11.38	 -6.49	  0.00	   NaN
 70.00	4720.00	5660.00	 79.77	 69.69	-10.11	  0.51	 22.06	 -2.44	  0.00	   NaN
 75.00	4720.00	5660.00	 84.79	 74.73	 -7.80	  0.87	 31.96	 -3.27	  0.00	   NaN
 80.00	4720.00	5660.00	 89.85	 79.83	  7.49	  1.04	 41.91	 -0.95	  0.00	   NaN
 20.00	6660.00	8000.00	 30.01	 19.73	  9.47	 -0.56	 -5.75	 -6.19	  0.00	   NaN
 25.00	6660.00	8000.00	 35.00	 24.89	  9.62	 -1.17	 -5.99	 -6.73	  0.00	   NaN
 30.00	6660.00	8000.00	 39.96	 29.97	  9.21	 -0.79	 -3.37	 -4.62	  0.00	   NaN
 35.00	6660.00	8000.00	 44.96	 34.86	  9.95	 -2.02	  2.26	  3.91	  0.00	   NaN
 40.00	6660.00	8000.00	 49.98	 39.89	 10.03	 -0.35	 -1.74	 -2.96	  0.00	   NaN
 45.00	6660.00	8000.00	 54.98	 44.91	  9.80	 -1.60	 -8.16	 -1.41	  0.00	   NaN
 50.00	6660.00	8000.00	 59.98	 49.91	  9.85	 -1.69	 -3.11	 -7.29	  0.00	   NaN
 55.00	6660.00	8000.00	 64.97	 54.90	  9.64	 -3.26	 -3.23	 -2.76	  0.00	   NaN
 60.00	6660.00	8000.00	 69.98	 59.91	  9.72	 -1.63	 -7.88	 -4.14	  0.00	   NaN
 65.00	6660.00	8000.00	 74.97	 64.90	  9.69	 -0.60	  4.32	 -7.05	  0.00	   NaN
 70.00	6660.00	8000.00	 80.01	 69.93	  9.16	 -0.04	 11.87	 -2.03	  0.00	   NaN
 75.00	6660.00	8000.00	 85.06	 74.94	 10.01	  0.52	 21.68	 -5.56	  0.00	   NaN
 80.00	6660.00	8000.00	 90.19	 79.99	 10.90	  1.02	 31.70	 -5.36	  0.00	   NaN
 20.00	9440.00	11320.00	 30.01	 20.10	-13.26	 -9.18	 -6.53	 -3.02	  0.00	   NaN
 25.00	9440.00	11320.00	 34.97	 24.97	 -8.20	 -9.14	 -2.80	 -1.88	  0.00	   NaN
 30.00	9440.00	11320.00	 39.93	 29.90	-15.70	 -8.19	 -6.85	 -6.01	  0.00	   NaN
 35.00	9440.00	11320.00	 44.97	 34.92	 -8.78	 -8.25	 -9.41	 -8.41	  0.00	   NaN
 40.00	9440.00	11320.00	 49.95	 39.95	 -7.00	 -8.88	 -5.33	 -4.66	  0.00	   NaN
 45.00	9440.00	11320.00	 54.96	 44.97	 -6.58	 -9.64	 -5.39	 -5.58	  0.00	   NaN
 50.00	9440.00	11320.00	 59.96	 49.96	 -4.20	 -8.22	 -9.55	 -5.99	  0.00	   NaN
 55.00	9440.00	11320.00	 64.95	 54.96	 -0.50	 -9.84	 -8.95	 -6.59	  0.00	   NaN
 60.00	9440.00	11320.00	 69.93	 59.96	  5.67	-10.18	 -5.22	 -5.96	  0.00	   NaN
 65.00	9440.00	11320.00	 74.95	 64.97	  9.84	 -7.81	  3.32	 -5.14	  0.00	   NaN
 70.00	9440.00	11320.00	 79.94	 69.97	 12.06	 -8.54	 11.71	 -5.52	  0.00	   NaN
 75.00	9440.00	11320.00	 85.00	 74.98	 11.21	 -7.72	 21.99	 -5.38	  0.00	   NaN
 80.00	9440.00	11320.00	 90.04	 79.96	 17.05	 -9.45	 31.99	 -5.12	  0.00	   NaN
 20.00	13340.00	16000.00	 30.05	 20.32	 -9.46	-10.74	 -6.06	 -6.49	  0.00	   NaN
 25.00	13340.00	16000.00	 35.02	 25.37	 -2.96	 -8.22	 -8.42	 -6.22	  0.00	   NaN
 30.00	13340.00	16000.00	 40.02	 30.15	  4.22	 -9.65	 -8.12	 -7.84	  0.00	   NaN
 35.00	13340.00	16000.00	 45.01	 35.20	  9.93	-10.36	 -6.57	 -8.95	  0.00	   NaN
 40.00	13340.00	16000.00	 49.97	 40.10	 15.67	 -9.46	-15.14	 -8.06	  0.00	   NaN
 45.00	13340.00	16000.00	 54.92	 45.12	 20.91	 -9.94	 -7.91	 -8.15	  0.00	   NaN
 50.00	13340.00	16000.00	 59.91	 50.06	 25.24	 -9.73	-10.87	 -7.69	  0.00	   NaN
 55.00	13340.00	16000.00	 64.90	 55.03	 28.93	-10.32	-12.99	 -8.31	  0.00	   NaN
 60.00	13340.00	16000.00	 69.93	 60.02	 31.62	 -9.19	-10.60	 -8.32	  0.00	   NaN
 65.00	13340.00	16000.00	 74.98	 65.01	 32.68	 -7.78	 -5.63	 -7.02	  0.00	   NaN
 70.00	13340.00	16000.00	 79.99	 70.00	 28.43	 -6.69	 -2.48	 -8.18	  0.00	   NaN
 75.00	13340.00	16000.00	 85.04	 75.00	 30.24	 -4.85	  7.41	 -7.32	  0.00	   NaN
 80.00	13340.00	16000.00	 90.02	 80.02	 43.23	 -4.67	 16.55	 -6.79	  0.00	   NaN
 20.00	18880.00	22640.00	 29.94	 19.47	 -0.46	 -1.37	 10.67	-12.04	  0.00	   NaN
 25.00	18880.00	22640.00	 34.99	 24.98	 -2.29	  0.86	 11.31	-14.64	  0.00	   NaN
 30.00	18880.00	22640.00	 39.93	 29.86	  3.59	 -0.56	 11.13	-10.76	  0.00	   NaN
 35.00	18880.00	22640.00	 44.93	 34.89	 10.27	  0.15	 11.20	-12.31	  0.00	   NaN
 40.00	18880.00	22640.00	 49.93	 39.94	 16.12	 -1.42	 11.04	-11.51	  0.00	   NaN
 45.00	18880.00	22640.00	 54.92	 44.97	 23.16	 -2.26	 11.14	 -9.33	  0.00	   NaN
 50.00	18880.00	22640.00	 59.91	 49.96	 28.39	 -3.54	 11.03	-13.24	  0.00	   NaN
 55.00	18880.00	22640.00	 64.94	 54.99	 32.10	 -1.01	 10.92	-10.78	  0.00	   NaN
 60.00	18880.00	22640.00	 69.97	 60.00	 33.52	 -2.98	 10.86	-11.64	  0.00	   NaN
 65.00	18880.00	22640.00	 74.96	 65.01	 31.92	 -2.34	 10.74	-12.42	  0.00	   NaN
 70.00	18880.00	22640.00	 79.95	 70.01	 28.29	 -4.26	 11.28	-14.17	  0.00	   NaN
 75.00	18880.00	22640.00	 84.98	 75.02	 31.13	 -1.29	 12.31	 -9.81	  0.00	   NaN
 80.00	18880.00	22640.00	 90.01	 80.02	 39.06	 -3.35	 15.99	-11.99	  0.00	   NaN
 20.00	26660.00	32000.00	 30.10	 19.88	 -9.58	 -5.08	  9.44	  0.87	  0.00	   NaN
 25.00	26660.00	32000.00	 35.00	 24.89	 -0.74	 -4.82	  9.66	  0.55	  0.00	   NaN
 30.00	26660.00	32000.00	 40.04	 29.76	  3.44	 -3.81	  9.75	  0.68	  0.00	   NaN
 35.00	26660.00	32000.00	 44.98	 34.81	 10.64	 -5.38	  8.65	  0.54	  0.00	   NaN
 40.00	26660.00	32000.00	 49.99	 39.94	 17.70	 -2.53	  9.38	  0.39	  0.00	   NaN
 45.00	26660.00	32000.00	 54.98	 44.96	 22.36	 -3.94	  9.65	  0.70	  0.00	   NaN
 50.00	26660.00	32000.00	 59.96	 49.94	 25.62	 -2.85	  9.04	  0.30	  0.00	   NaN
 55.00	26660.00	32000.00	 65.04	 54.98	 27.66	 -4.77	  8.01	  0.34	  0.00	   NaN
 60.00	26660.00	32000.00	 70.06	 59.99	 28.24	 -5.02	  5.26	  0.16	  0.00	   NaN
 65.00	26660.00	32000.00	 75.01	 64.98	 28.53	 -4.81	  4.68	 -0.35	  0.00	   NaN
 70.00	26660.00	32000.00	 80.01	 69.99	 28.51	 -6.50	  1.63	 -0.42	  0.00	   NaN
 75.00	26660.00	32000.00	 85.04	 75.03	 36.07	 -4.65	  4.90	 -0.65	  0.00	   NaN
 80.00	26660.00	32000.00	 89.93	 79.99	 43.47	 -4.64	 12.94	  0.31	  0.00	   NaN
 20.00	37700.00	45240.00	 30.12	 21.47	 -9.59	 -6.69	 -6.61	-11.14	  0.00	   NaN
 25.00	37700.00	45240.00	 35.13	 24.58	 -7.73	 -7.27	 -9.71	-10.72	  0.00	   NaN
 30.00	37700.00	45240.00	 40.14	 30.65	 -8.02	 -8.43	-11.30	 -8.81	  0.00	   NaN
 35.00	37700.00	45240.00	 45.09	 35.09	-11.86	 -8.81	-13.32	 -9.07	  0.00	   NaN
 40.00	37700.00	45240.00	 50.13	 40.07	 -8.30	 -8.03	 -8.16	 -7.06	  0.00	   NaN
 45.00	37700.00	45240.00	 55.78	 45.32	 -6.49	 -5.42	 -7.02	-10.35	  0.00	   NaN
 50.00	37700.00	45240.00	 60.81	 50.32	 -7.43	 -8.82	-10.71	 -9.86	  0.00	   NaN
 55.00	37700.00	45240.00	 65.84	 55.36	 -0.59	 -8.56	 -7.24	 -8.58	  0.00	   NaN
 60.00	37700.00	45240.00	 70.84	 60.33	  0.34	 -8.56	-11.25	 -9.65	  0.00	   NaN
 65.00	37700.00	45240.00	 75.90	 65.36	  6.14	 -8.19	-12.54	 -9.36	  0.00	   NaN
 70.00	37700.00	45240.00	 80.90	 70.35	  6.08	 -8.56	-13.08	 -8.21	  0.00	   NaN
 75.00	37700.00	45240.00	 85.92	 75.35	  7.09	 -8.19	-10.89	-11.31	  0.00	   NaN
 80.00	37700.00	45240.00	 90.91	 80.35	  8.03	 -7.35	 -0.69	 -7.12	  0.00	   NaN
