# Supplementary material for: A fluorescent photoimmunoconjugate for imaging of cholesteatoma
Source: Sci Rep. 2022 Nov 19;12:19905. doi: 10.1038/s41598-022-22072-9 (PMC9675863; doi:10.1038/s41598-022-22072-9)
Supplement: Supplementary file 2 — Supplementary Information 2. [file 41598_2022_22072_MOESM2_ESM.zip › Data/DP-66-1]

:RUN-1	DP I-O	11:03 AM	TEMP: NaN	HR: NaN
Level Step Size:5.00	Start dB SPL: 20	Stop dB SPL: 80	# Buffers Averaged: 12.00	Update Interval:5	Ear:Right	Etymotics Gain:40	Ipsi Driver:Starship	
:NOTES-
:CHAMBER-CH4B-PXI
:CFTS Version: V2.7.2 (R850)
:dB	f1(Hz)	f2(Hz)	f1(dB)	f2(dB)	2f1-f2(dB)	2f1-f2Nse(dB)	f2-f1(dB)	f2-f1Nse(dB)	2f1-f2Phase Shox (1)	PostexposureTime(min)
:DATA
 20.00	4720.00	5660.00	 29.92	 20.03	-10.25	 -0.56	  1.87	  2.24	  0.00	   NaN
 25.00	4720.00	5660.00	 34.97	 24.90	-10.72	  0.22	  4.91	  4.41	  0.00	   NaN
 30.00	4720.00	5660.00	 39.97	 29.86	 -9.86	  0.55	  7.71	  6.97	  0.00	   NaN
 35.00	4720.00	5660.00	 44.97	 34.82	 -9.20	 -0.30	  5.01	  4.10	  0.00	   NaN
 40.00	4720.00	5660.00	 49.98	 39.81	-13.80	 -0.81	  2.22	  3.68	  0.00	   NaN
 45.00	4720.00	5660.00	 54.99	 44.81	-11.32	 -0.90	 -1.56	 -0.93	  0.00	   NaN
 50.00	4720.00	5660.00	 59.98	 49.80	 -8.51	 -0.46	  0.76	  1.79	  0.00	   NaN
 55.00	4720.00	5660.00	 64.99	 54.81	-15.28	 -1.55	  5.51	  0.85	  0.00	   NaN
 60.00	4720.00	5660.00	 70.00	 59.81	 -6.84	 -0.50	  4.95	  4.19	  0.00	   NaN
 65.00	4720.00	5660.00	 75.01	 64.82	-10.20	 -1.53	 13.30	  4.03	  0.00	   NaN
 70.00	4720.00	5660.00	 80.03	 69.85	 -5.50	 -0.30	 21.59	  5.81	  0.00	   NaN
 75.00	4720.00	5660.00	 85.11	 74.92	 -3.67	 -0.74	 32.41	  1.48	  0.00	   NaN
 80.00	4720.00	5660.00	 90.20	 80.03	  8.27	  0.59	 42.29	  9.90	  0.00	   NaN
 20.00	6660.00	8000.00	 29.92	 19.84	  6.78	  0.63	  4.07	  5.90	  0.00	   NaN
 25.00	6660.00	8000.00	 34.97	 24.78	  7.26	  0.58	 -1.15	 -2.15	  0.00	   NaN
 30.00	6660.00	8000.00	 40.00	 29.85	  6.52	 -0.30	 -0.95	 -2.50	  0.00	   NaN
 35.00	6660.00	8000.00	 44.95	 34.87	  6.25	 -0.10	 -2.53	 -2.40	  0.00	   NaN
 40.00	6660.00	8000.00	 49.97	 39.87	  7.03	  0.27	  3.32	  4.37	  0.00	   NaN
 45.00	6660.00	8000.00	 54.96	 44.84	  7.25	 -1.14	  3.57	  3.97	  0.00	   NaN
 50.00	6660.00	8000.00	 59.95	 49.86	  7.14	 -2.57	 -1.11	 -2.35	  0.00	   NaN
 55.00	6660.00	8000.00	 64.96	 54.86	  6.95	 -2.60	  3.14	  4.31	  0.00	   NaN
 60.00	6660.00	8000.00	 69.96	 59.87	  7.73	 -3.15	  1.17	  1.28	  0.00	   NaN
 65.00	6660.00	8000.00	 74.97	 64.88	  5.87	 -4.62	  7.21	  3.69	  0.00	   NaN
 70.00	6660.00	8000.00	 79.99	 69.91	  7.90	 -6.35	 10.67	 -5.42	  0.00	   NaN
 75.00	6660.00	8000.00	 85.04	 74.96	  5.44	 -3.88	 21.21	  3.67	  0.00	   NaN
 80.00	6660.00	8000.00	 90.15	 80.03	  1.31	 -3.02	 31.33	  5.65	  0.00	   NaN
 20.00	9440.00	11320.00	 29.96	 19.87	 -6.71	-10.03	 -2.87	 -3.21	  0.00	   NaN
 25.00	9440.00	11320.00	 34.97	 24.72	 -5.42	-10.05	 -3.09	 -1.31	  0.00	   NaN
 30.00	9440.00	11320.00	 39.96	 29.78	-12.43	 -7.45	 -2.41	 -2.06	  0.00	   NaN
 35.00	9440.00	11320.00	 44.97	 34.85	 -7.87	 -7.08	  1.06	 -1.83	  0.00	   NaN
 40.00	9440.00	11320.00	 49.96	 39.89	 -1.48	 -9.14	 -0.55	  0.04	  0.00	   NaN
 45.00	9440.00	11320.00	 54.97	 44.89	  2.71	-10.04	 -7.13	 -8.33	  0.00	   NaN
 50.00	9440.00	11320.00	 59.97	 49.90	  5.48	 -7.70	 -2.38	 -1.79	  0.00	   NaN
 55.00	9440.00	11320.00	 64.97	 54.91	  8.82	 -8.69	 -4.96	 -3.64	  0.00	   NaN
 60.00	9440.00	11320.00	 69.96	 59.92	 12.03	 -7.79	  0.69	 -1.13	  0.00	   NaN
 65.00	9440.00	11320.00	 74.96	 64.94	 12.51	 -6.88	  4.37	  0.06	  0.00	   NaN
 70.00	9440.00	11320.00	 79.98	 69.98	 11.06	 -7.82	 11.92	 -6.10	  0.00	   NaN
 75.00	9440.00	11320.00	 85.06	 75.01	 22.08	 -7.87	 21.83	 -0.49	  0.00	   NaN
 80.00	9440.00	11320.00	 90.14	 80.01	 28.67	 -7.41	 32.11	  1.71	  0.00	   NaN
 20.00	13340.00	16000.00	 30.35	 20.04	 -9.88	-12.11	 -8.62	 -6.10	  0.00	   NaN
 25.00	13340.00	16000.00	 35.46	 25.04	 -8.74	-10.53	 -8.93	 -5.50	  0.00	   NaN
 30.00	13340.00	16000.00	 40.39	 30.12	  1.20	-11.18	 -7.66	 -5.24	  0.00	   NaN
 35.00	13340.00	16000.00	 45.32	 35.14	  8.22	-11.39	 -3.39	 -3.50	  0.00	   NaN
 40.00	13340.00	16000.00	 50.25	 40.00	 14.13	-10.20	 -2.62	 -4.25	  0.00	   NaN
 45.00	13340.00	16000.00	 55.18	 44.97	 19.38	-11.34	 -9.84	 -6.23	  0.00	   NaN
 50.00	13340.00	16000.00	 60.14	 49.95	 24.28	 -9.91	 -6.76	 -5.47	  0.00	   NaN
 55.00	13340.00	16000.00	 65.16	 55.00	 28.64	 -7.14	 -0.94	 -1.61	  0.00	   NaN
 60.00	13340.00	16000.00	 70.19	 60.01	 32.42	-10.75	 -8.55	 -6.51	  0.00	   NaN
 65.00	13340.00	16000.00	 75.24	 65.02	 35.41	 -7.61	 -5.54	 -4.49	  0.00	   NaN
 70.00	13340.00	16000.00	 80.25	 70.04	 38.45	 -1.69	 -3.99	 -7.16	  0.00	   NaN
 75.00	13340.00	16000.00	 85.19	 75.11	 44.02	 -0.94	  6.22	 -4.43	  0.00	   NaN
 80.00	13340.00	16000.00	 90.32	 80.29	 42.16	  6.54	 17.39	  0.32	  0.00	   NaN
 20.00	18880.00	22640.00	 30.19	 19.90	  1.11	 -1.08	  9.60	 -4.89	  0.00	   NaN
 25.00	18880.00	22640.00	 35.17	 24.91	 -0.16	 -0.75	  8.66	-10.71	  0.00	   NaN
 30.00	18880.00	22640.00	 40.13	 30.15	  5.62	 -0.06	  9.13	 -6.05	  0.00	   NaN
 35.00	18880.00	22640.00	 45.13	 34.99	 12.95	  0.19	  9.30	 -8.04	  0.00	   NaN
 40.00	18880.00	22640.00	 50.13	 40.00	 20.20	 -0.82	  8.32	 -8.13	  0.00	   NaN
 45.00	18880.00	22640.00	 55.14	 44.98	 25.78	 -1.22	  9.22	 -8.52	  0.00	   NaN
 50.00	18880.00	22640.00	 60.16	 49.99	 30.36	 -0.42	  8.87	-11.82	  0.00	   NaN
 55.00	18880.00	22640.00	 65.19	 54.99	 33.64	 -1.02	  8.83	 -8.50	  0.00	   NaN
 60.00	18880.00	22640.00	 70.18	 59.99	 35.29	 -2.93	  8.91	 -9.52	  0.00	   NaN
 65.00	18880.00	22640.00	 75.14	 64.99	 33.91	 -1.00	  9.17	 -9.44	  0.00	   NaN
 70.00	18880.00	22640.00	 80.10	 70.00	 33.14	 -1.27	  8.22	 -9.23	  0.00	   NaN
 75.00	18880.00	22640.00	 85.09	 75.00	 37.38	 -1.00	  8.88	 -8.96	  0.00	   NaN
 80.00	18880.00	22640.00	 89.96	 80.00	 48.06	 -1.01	 12.96	-10.45	  0.00	   NaN
 20.00	26660.00	32000.00	 29.82	 19.89	 -0.59	 -2.30	  6.85	 -1.16	  0.00	   NaN
 25.00	26660.00	32000.00	 34.90	 24.83	  7.41	 -5.10	  6.70	 -2.19	  0.00	   NaN
 30.00	26660.00	32000.00	 39.80	 30.08	 13.27	 -6.96	  6.14	 -1.71	  0.00	   NaN
 35.00	26660.00	32000.00	 44.87	 35.17	 19.58	 -5.10	  3.90	 -2.11	  0.00	   NaN
 40.00	26660.00	32000.00	 49.94	 40.23	 23.77	 -2.45	  5.85	 -2.26	  0.00	   NaN
 45.00	26660.00	32000.00	 55.04	 45.19	 26.43	 -6.96	  6.06	 -1.17	  0.00	   NaN
 50.00	26660.00	32000.00	 60.09	 50.20	 27.98	 -5.39	  6.71	 -2.46	  0.00	   NaN
 55.00	26660.00	32000.00	 65.11	 55.21	 29.35	 -3.15	  7.94	 -0.96	  0.00	   NaN
 60.00	26660.00	32000.00	 70.15	 60.24	 30.02	 -3.36	  7.55	 -1.76	  0.00	   NaN
 65.00	26660.00	32000.00	 75.21	 65.26	 30.92	 -5.12	  8.81	 -1.61	  0.00	   NaN
 70.00	26660.00	32000.00	 80.21	 70.26	 38.44	 -2.15	  9.06	 -2.24	  0.00	   NaN
 75.00	26660.00	32000.00	 85.35	 75.11	 46.41	 -2.52	  8.74	 -1.57	  0.00	   NaN
 80.00	26660.00	32000.00	 90.62	 79.97	 46.66	 -4.14	 13.78	 -1.22	  0.00	   NaN
 20.00	37700.00	45240.00	 29.93	 20.51	 -4.61	 -7.81	 -9.27	 -8.25	  0.00	   NaN
 25.00	37700.00	45240.00	 34.98	 24.39	 -7.39	 -8.57	-19.15	 -8.04	  0.00	   NaN
 30.00	37700.00	45240.00	 39.99	 29.52	 -6.78	 -9.56	 -8.72	 -6.56	  0.00	   NaN
 35.00	37700.00	45240.00	 44.96	 35.14	 -6.95	 -8.09	-10.94	 -5.74	  0.00	   NaN
 40.00	37700.00	45240.00	 49.98	 40.00	 -3.76	 -8.54	 -7.28	 -7.19	  0.00	   NaN
 45.00	37700.00	45240.00	 54.98	 45.00	  0.96	 -7.12	 -8.31	 -5.76	  0.00	   NaN
 50.00	37700.00	45240.00	 60.02	 49.96	  7.45	 -6.28	-13.89	 -8.57	  0.00	   NaN
 55.00	37700.00	45240.00	 65.04	 54.95	 10.33	 -8.12	 -7.84	 -6.86	  0.00	   NaN
 60.00	37700.00	45240.00	 70.02	 59.94	 12.18	 -8.82	 -5.75	 -7.60	  0.00	   NaN
 65.00	37700.00	45240.00	 75.01	 64.95	 13.14	 -6.53	-11.51	 -7.45	  0.00	   NaN
 70.00	37700.00	45240.00	 79.95	 69.95	 13.07	 -8.49	-11.49	 -6.41	  0.00	   NaN
 75.00	37700.00	45240.00	 84.98	 74.95	 13.66	 -7.00	 -3.73	 -7.29	  0.00	   NaN
 80.00	37700.00	45240.00	 90.03	 79.96	 20.06	 -6.53	  2.81	 -8.22	  0.00	   NaN
