# Supplementary material for: A fluorescent photoimmunoconjugate for imaging of cholesteatoma
Source: Sci Rep. 2022 Nov 19;12:19905. doi: 10.1038/s41598-022-22072-9 (PMC9675863; doi:10.1038/s41598-022-22072-9)
Supplement: Supplementary file 2 — Supplementary Information 2. [file 41598_2022_22072_MOESM2_ESM.zip › Data/DP-67-1]

:RUN-1	DP I-O	12:15 PM	TEMP: NaN	HR: NaN
Level Step Size:5.00	Start dB SPL: 20	Stop dB SPL: 80	# Buffers Averaged: 12.00	Update Interval:5	Ear:Right	Etymotics Gain:40	Ipsi Driver:Starship	
:NOTES-
:CHAMBER-CH4B-PXI
:CFTS Version: V2.7.2 (R850)
:dB	f1(Hz)	f2(Hz)	f1(dB)	f2(dB)	2f1-f2(dB)	2f1-f2Nse(dB)	f2-f1(dB)	f2-f1Nse(dB)	2f1-f2Phase Shox (1)	PostexposureTime(min)
:DATA
 20.00	4720.00	5660.00	 30.57	 19.94	 -9.18	  4.71	  3.20	  4.05	  0.00	   NaN
 25.00	4720.00	5660.00	 34.93	 25.01	-12.17	  4.88	  1.32	  2.99	  0.00	   NaN
 30.00	4720.00	5660.00	 39.80	 29.91	 -8.68	  4.65	  6.75	  7.69	  0.00	   NaN
 35.00	4720.00	5660.00	 45.11	 34.89	 -8.14	  5.07	  3.96	  5.00	  0.00	   NaN
 40.00	4720.00	5660.00	 49.98	 39.91	 -5.60	  4.99	  9.45	  8.40	  0.00	   NaN
 45.00	4720.00	5660.00	 55.03	 44.91	-10.70	  4.56	  5.97	  6.43	  0.00	   NaN
 50.00	4720.00	5660.00	 59.98	 49.90	-11.61	  4.47	  4.40	  5.12	  0.00	   NaN
 55.00	4720.00	5660.00	 64.98	 54.89	 -7.92	  4.75	  4.64	  3.98	  0.00	   NaN
 60.00	4720.00	5660.00	 69.98	 59.89	 -5.88	  4.29	  9.13	  8.26	  0.00	   NaN
 65.00	4720.00	5660.00	 74.98	 64.89	 -6.13	  4.48	 12.48	  5.31	  0.00	   NaN
 70.00	4720.00	5660.00	 80.00	 69.91	 -9.09	  4.56	 22.44	  2.86	  0.00	   NaN
 75.00	4720.00	5660.00	 85.02	 74.94	 -3.10	  3.94	 32.31	  0.33	  0.00	   NaN
 80.00	4720.00	5660.00	 90.07	 80.01	  7.56	  5.76	 42.24	  8.42	  0.00	   NaN
 20.00	6660.00	8000.00	 30.05	 20.12	 12.85	 -5.86	  2.34	  2.99	  0.00	   NaN
 25.00	6660.00	8000.00	 34.97	 24.90	 12.82	 -1.59	  2.80	  3.79	  0.00	   NaN
 30.00	6660.00	8000.00	 39.98	 29.99	 12.94	 -1.31	  0.03	  0.59	  0.00	   NaN
 35.00	6660.00	8000.00	 44.98	 34.95	 13.38	 -1.05	 -1.08	  0.07	  0.00	   NaN
 40.00	6660.00	8000.00	 49.97	 39.94	 13.18	 -2.35	 -1.64	 -4.70	  0.00	   NaN
 45.00	6660.00	8000.00	 54.96	 44.93	 12.86	 -2.62	 -4.88	 -3.96	  0.00	   NaN
 50.00	6660.00	8000.00	 59.95	 49.93	 12.53	  0.55	 -1.72	  2.37	  0.00	   NaN
 55.00	6660.00	8000.00	 64.96	 54.94	 12.93	  3.01	  1.68	  0.92	  0.00	   NaN
 60.00	6660.00	8000.00	 69.97	 59.95	 13.30	  3.64	  2.10	  2.24	  0.00	   NaN
 65.00	6660.00	8000.00	 74.97	 64.95	 12.76	  4.06	 -0.90	 -1.82	  0.00	   NaN
 70.00	6660.00	8000.00	 79.97	 69.95	 12.49	  5.07	 12.92	  0.79	  0.00	   NaN
 75.00	6660.00	8000.00	 84.92	 74.79	 11.94	  5.96	 21.66	  0.33	  0.00	   NaN
 80.00	6660.00	8000.00	 89.95	 79.78	 14.01	  6.10	 31.21	  4.74	  0.00	   NaN
 20.00	9440.00	11320.00	 29.86	 20.00	 -9.14	 -5.57	  1.45	  0.35	  0.00	   NaN
 25.00	9440.00	11320.00	 34.87	 25.04	 -9.96	 -6.85	-10.74	 -3.57	  0.00	   NaN
 30.00	9440.00	11320.00	 39.90	 29.96	 -5.54	 -6.04	 -2.37	  1.71	  0.00	   NaN
 35.00	9440.00	11320.00	 44.93	 34.96	 -2.15	 -6.66	 -1.02	 -0.77	  0.00	   NaN
 40.00	9440.00	11320.00	 49.97	 39.98	  2.54	 -6.50	 -3.94	 -1.86	  0.00	   NaN
 45.00	9440.00	11320.00	 55.00	 45.00	  6.72	 -7.75	 -2.89	  0.66	  0.00	   NaN
 50.00	9440.00	11320.00	 60.00	 49.99	 10.11	 -7.98	 -1.20	  0.84	  0.00	   NaN
 55.00	9440.00	11320.00	 64.97	 54.98	 14.38	 -5.98	 -2.06	 -1.81	  0.00	   NaN
 60.00	9440.00	11320.00	 69.91	 59.98	 16.87	 -5.75	 -1.67	 -1.42	  0.00	   NaN
 65.00	9440.00	11320.00	 74.86	 64.99	 15.99	 -9.33	  2.47	 -1.94	  0.00	   NaN
 70.00	9440.00	11320.00	 79.86	 70.00	 17.35	 -6.63	 11.95	  1.23	  0.00	   NaN
 75.00	9440.00	11320.00	 84.93	 74.99	 31.58	 -4.71	 21.94	 -6.36	  0.00	   NaN
 80.00	9440.00	11320.00	 89.94	 79.99	 36.39	  2.06	 32.06	 -0.70	  0.00	   NaN
 20.00	13340.00	16000.00	 29.87	 19.89	 -5.16	 -8.36	 -2.72	 -1.49	  0.00	   NaN
 25.00	13340.00	16000.00	 34.85	 25.06	 -2.51	 -8.65	 -6.08	 -7.84	  0.00	   NaN
 30.00	13340.00	16000.00	 39.92	 30.00	  7.05	-11.81	 -5.53	 -4.03	  0.00	   NaN
 35.00	13340.00	16000.00	 44.94	 34.91	 13.64	-11.90	-10.33	 -6.99	  0.00	   NaN
 40.00	13340.00	16000.00	 49.92	 39.95	 19.91	 -9.35	 -6.44	 -3.33	  0.00	   NaN
 45.00	13340.00	16000.00	 54.88	 44.98	 25.68	 -8.40	 -1.97	 -2.78	  0.00	   NaN
 50.00	13340.00	16000.00	 59.85	 49.93	 29.81	-10.34	 -1.78	 -3.65	  0.00	   NaN
 55.00	13340.00	16000.00	 64.90	 54.92	 32.32	-11.09	 -8.22	 -4.67	  0.00	   NaN
 60.00	13340.00	16000.00	 69.98	 59.95	 31.67	 -9.18	 -7.51	 -6.54	  0.00	   NaN
 65.00	13340.00	16000.00	 75.02	 64.94	 27.24	 -7.92	 -3.97	 -4.65	  0.00	   NaN
 70.00	13340.00	16000.00	 80.06	 69.95	 31.47	-11.90	 -2.31	 -7.16	  0.00	   NaN
 75.00	13340.00	16000.00	 85.07	 74.98	 42.42	-10.96	  4.43	 -5.45	  0.00	   NaN
 80.00	13340.00	16000.00	 90.06	 80.10	 45.99	  2.80	 16.85	 -6.59	  0.00	   NaN
 20.00	18880.00	22640.00	 30.02	 20.00	 -2.83	 -1.54	 14.87	-10.90	  0.00	   NaN
 25.00	18880.00	22640.00	 35.01	 25.03	 -2.51	 -3.44	 14.94	-10.29	  0.00	   NaN
 30.00	18880.00	22640.00	 40.04	 29.99	 -1.30	 -3.29	 15.34	-11.23	  0.00	   NaN
 35.00	18880.00	22640.00	 45.02	 35.08	 -0.50	 -0.59	 14.77	-11.26	  0.00	   NaN
 40.00	18880.00	22640.00	 50.01	 39.99	  7.85	 -2.23	 14.86	-11.02	  0.00	   NaN
 45.00	18880.00	22640.00	 55.01	 44.99	 17.55	 -1.29	 15.26	-11.62	  0.00	   NaN
 50.00	18880.00	22640.00	 60.02	 50.00	 23.33	 -1.56	 15.16	 -8.96	  0.00	   NaN
 55.00	18880.00	22640.00	 65.02	 54.98	 28.69	  0.20	 15.26	 -6.17	  0.00	   NaN
 60.00	18880.00	22640.00	 70.02	 59.98	 32.41	  1.03	 15.22	 -7.18	  0.00	   NaN
 65.00	18880.00	22640.00	 74.99	 64.99	 33.61	 -1.54	 15.24	 -8.66	  0.00	   NaN
 70.00	18880.00	22640.00	 79.98	 69.99	 30.69	 -1.08	 15.66	 -7.88	  0.00	   NaN
 75.00	18880.00	22640.00	 84.98	 74.99	 29.80	 -2.14	 15.52	-11.92	  0.00	   NaN
 80.00	18880.00	22640.00	 89.99	 79.99	 33.39	  0.51	 16.41	 -5.90	  0.00	   NaN
 20.00	26660.00	32000.00	 30.04	 19.95	 -3.21	 -2.38	-10.57	  2.77	  0.00	   NaN
 25.00	26660.00	32000.00	 34.98	 24.80	  1.34	 -4.64	 -6.22	  3.29	  0.00	   NaN
 30.00	26660.00	32000.00	 39.99	 29.88	  0.11	 -2.01	  1.78	  3.36	  0.00	   NaN
 35.00	26660.00	32000.00	 44.98	 34.90	  6.92	 -3.99	  2.33	  3.08	  0.00	   NaN
 40.00	26660.00	32000.00	 49.96	 39.94	 14.08	 -1.51	  3.75	  4.13	  0.00	   NaN
 45.00	26660.00	32000.00	 54.99	 44.94	 19.48	 -2.77	  2.02	  2.75	  0.00	   NaN
 50.00	26660.00	32000.00	 60.02	 49.95	 23.94	 -3.14	  3.72	  3.07	  0.00	   NaN
 55.00	26660.00	32000.00	 65.02	 54.97	 27.78	 -5.32	  0.62	  2.70	  0.00	   NaN
 60.00	26660.00	32000.00	 69.99	 59.96	 30.50	 -4.10	  0.82	  2.94	  0.00	   NaN
 65.00	26660.00	32000.00	 74.95	 64.97	 31.13	 -5.39	  1.29	  2.60	  0.00	   NaN
 70.00	26660.00	32000.00	 79.95	 69.97	 31.52	 -2.53	  5.03	  2.56	  0.00	   NaN
 75.00	26660.00	32000.00	 84.99	 74.98	 38.13	 -1.74	  9.60	  2.69	  0.00	   NaN
 80.00	26660.00	32000.00	 90.05	 79.97	 47.88	 -1.44	 14.76	  2.87	  0.00	   NaN
 20.00	37700.00	45240.00	 30.02	 18.49	 -7.71	 -8.27	 -9.72	 -7.57	  0.00	   NaN
 25.00	37700.00	45240.00	 35.07	 25.07	 -9.41	 -7.36	 -4.48	 -5.47	  0.00	   NaN
 30.00	37700.00	45240.00	 40.02	 29.87	 -6.20	-10.61	-11.71	 -7.45	  0.00	   NaN
 35.00	37700.00	45240.00	 44.97	 34.94	-10.18	 -7.09	 -3.63	 -5.29	  0.00	   NaN
 40.00	37700.00	45240.00	 50.00	 40.03	 -7.56	 -7.55	 -5.68	 -5.83	  0.00	   NaN
 45.00	37700.00	45240.00	 54.99	 44.99	 -9.40	 -7.25	-10.26	 -7.32	  0.00	   NaN
 50.00	37700.00	45240.00	 60.01	 49.98	 -4.16	 -7.55	 -7.08	 -7.28	  0.00	   NaN
 55.00	37700.00	45240.00	 65.00	 55.01	  2.15	 -6.00	-12.40	 -7.98	  0.00	   NaN
 60.00	37700.00	45240.00	 69.98	 60.00	  6.98	 -7.35	 -7.16	 -6.72	  0.00	   NaN
 65.00	37700.00	45240.00	 74.97	 64.99	 12.62	 -9.36	 -6.59	 -6.61	  0.00	   NaN
 70.00	37700.00	45240.00	 79.98	 70.00	 18.11	 -7.60	-10.18	 -6.43	  0.00	   NaN
 75.00	37700.00	45240.00	 84.96	 74.99	 21.69	 -6.83	 -4.32	 -8.60	  0.00	   NaN
 80.00	37700.00	45240.00	 89.98	 80.00	 23.37	 -7.48	 -2.08	 -8.51	  0.00	   NaN
