# Supplementary material for: A fluorescent photoimmunoconjugate for imaging of cholesteatoma
Source: Sci Rep. 2022 Nov 19;12:19905. doi: 10.1038/s41598-022-22072-9 (PMC9675863; doi:10.1038/s41598-022-22072-9)
Supplement: Supplementary file 2 — Supplementary Information 2. [file 41598_2022_22072_MOESM2_ESM.zip › Data/DP-69-1]

:RUN-1	DP I-O	2:19 PM	TEMP: NaN	HR: NaN
Level Step Size:5.00	Start dB SPL: 20	Stop dB SPL: 80	# Buffers Averaged: 12.00	Update Interval:5	Ear:Right	Etymotics Gain:40	Ipsi Driver:Starship	
:NOTES-
:CHAMBER-CH4B-PXI
:CFTS Version: V2.7.2 (R850)
:dB	f1(Hz)	f2(Hz)	f1(dB)	f2(dB)	2f1-f2(dB)	2f1-f2Nse(dB)	f2-f1(dB)	f2-f1Nse(dB)	2f1-f2Phase Shox (1)	PostexposureTime(min)
:DATA
 20.00	4720.00	5660.00	 29.91	 19.85	 -5.57	  7.15	 11.45	 10.28	  0.00	   NaN
 25.00	4720.00	5660.00	 35.12	 25.17	 -5.69	  7.73	  2.59	  5.41	  0.00	   NaN
 30.00	4720.00	5660.00	 40.18	 30.02	 -6.97	  8.00	 10.89	  9.71	  0.00	   NaN
 35.00	4720.00	5660.00	 45.15	 35.01	 -8.75	  6.95	  4.30	  5.01	  0.00	   NaN
 40.00	4720.00	5660.00	 50.09	 39.99	 -5.91	  7.18	  3.84	  3.85	  0.00	   NaN
 45.00	4720.00	5660.00	 55.15	 45.02	 -5.01	  7.60	  4.29	  4.41	  0.00	   NaN
 50.00	4720.00	5660.00	 60.14	 50.02	-10.27	  7.29	 -2.35	  0.04	  0.00	   NaN
 55.00	4720.00	5660.00	 65.14	 55.02	 -7.90	  7.44	  5.56	  4.50	  0.00	   NaN
 60.00	4720.00	5660.00	 70.15	 60.02	 -6.09	  7.21	  6.79	  3.48	  0.00	   NaN
 65.00	4720.00	5660.00	 75.15	 65.02	 -7.76	  7.18	 13.67	  3.74	  0.00	   NaN
 70.00	4720.00	5660.00	 80.15	 70.03	 -7.74	  7.22	 22.61	  4.14	  0.00	   NaN
 75.00	4720.00	5660.00	 85.17	 75.06	 -4.86	  7.35	 32.84	  8.64	  0.00	   NaN
 80.00	4720.00	5660.00	 90.21	 80.13	  7.77	  7.24	 42.64	  5.84	  0.00	   NaN
 20.00	6660.00	8000.00	 30.01	 20.14	  9.74	 -2.87	  4.11	 -0.51	  0.00	   NaN
 25.00	6660.00	8000.00	 35.08	 25.14	  9.96	 -0.78	  7.14	  6.55	  0.00	   NaN
 30.00	6660.00	8000.00	 40.06	 30.01	  9.34	 -0.93	  7.97	  6.20	  0.00	   NaN
 35.00	6660.00	8000.00	 45.04	 35.03	  9.38	 -2.31	  4.66	  4.71	  0.00	   NaN
 40.00	6660.00	8000.00	 50.04	 40.03	  8.67	 -4.60	 -2.25	 -0.80	  0.00	   NaN
 45.00	6660.00	8000.00	 55.04	 45.05	  8.60	 -4.20	 -2.91	 -1.58	  0.00	   NaN
 50.00	6660.00	8000.00	 60.05	 50.07	  8.69	 -2.23	  0.70	  1.59	  0.00	   NaN
 55.00	6660.00	8000.00	 65.05	 55.07	  9.22	 -1.55	  5.82	  6.36	  0.00	   NaN
 60.00	6660.00	8000.00	 70.05	 60.07	 10.43	 -2.62	  2.95	 -1.90	  0.00	   NaN
 65.00	6660.00	8000.00	 75.06	 65.07	 10.61	 -3.21	  1.77	 -1.28	  0.00	   NaN
 70.00	6660.00	8000.00	 80.07	 70.08	 12.18	 -3.66	 13.26	  5.07	  0.00	   NaN
 75.00	6660.00	8000.00	 85.08	 75.09	 11.33	 -3.03	 22.07	  2.89	  0.00	   NaN
 80.00	6660.00	8000.00	 90.15	 80.16	 14.37	 -1.92	 31.89	  6.18	  0.00	   NaN
 20.00	9440.00	11320.00	 29.70	 19.86	-10.18	 -5.03	 -1.32	  1.61	  0.00	   NaN
 25.00	9440.00	11320.00	 34.65	 24.84	 -8.91	 -5.23	 -0.06	  2.98	  0.00	   NaN
 30.00	9440.00	11320.00	 39.72	 29.91	 -5.87	 -6.87	 -2.85	 -2.10	  0.00	   NaN
 35.00	9440.00	11320.00	 44.72	 34.91	 -0.14	 -5.93	 -4.13	 -1.15	  0.00	   NaN
 40.00	9440.00	11320.00	 49.77	 39.91	  6.28	 -6.92	 -9.25	 -2.14	  0.00	   NaN
 45.00	9440.00	11320.00	 54.81	 44.92	 11.77	 -5.23	 -0.42	 -0.92	  0.00	   NaN
 50.00	9440.00	11320.00	 59.84	 49.92	 17.03	 -4.79	 -1.59	 -0.21	  0.00	   NaN
 55.00	9440.00	11320.00	 64.81	 54.89	 20.80	 -6.53	 -1.14	 -0.94	  0.00	   NaN
 60.00	9440.00	11320.00	 69.75	 59.86	 23.73	 -4.70	 -0.36	 -0.46	  0.00	   NaN
 65.00	9440.00	11320.00	 74.69	 64.85	 23.57	 -4.84	  2.97	 -0.12	  0.00	   NaN
 70.00	9440.00	11320.00	 79.71	 69.87	 16.80	 -1.89	 13.20	  5.54	  0.00	   NaN
 75.00	9440.00	11320.00	 84.80	 74.88	 34.74	 -3.80	 21.96	  3.40	  0.00	   NaN
 80.00	9440.00	11320.00	 89.83	 79.87	 39.74	 -0.26	 31.91	 -0.33	  0.00	   NaN
 20.00	13340.00	16000.00	 30.06	 20.36	-12.00	-10.42	 -0.72	  0.52	  0.00	   NaN
 25.00	13340.00	16000.00	 35.17	 24.99	 -3.29	 -8.90	 -0.42	  0.48	  0.00	   NaN
 30.00	13340.00	16000.00	 40.08	 30.09	  7.53	 -9.00	 -3.65	 -2.84	  0.00	   NaN
 35.00	13340.00	16000.00	 45.08	 35.29	 14.79	 -9.57	 -3.74	 -1.40	  0.00	   NaN
 40.00	13340.00	16000.00	 49.97	 40.20	 20.85	-12.56	 -6.71	 -4.59	  0.00	   NaN
 45.00	13340.00	16000.00	 54.90	 45.12	 26.04	-12.45	 -3.81	 -5.34	  0.00	   NaN
 50.00	13340.00	16000.00	 59.86	 50.05	 30.50	 -9.72	-12.11	 -3.78	  0.00	   NaN
 55.00	13340.00	16000.00	 64.86	 55.08	 33.90	 -8.97	 -5.52	 -3.58	  0.00	   NaN
 60.00	13340.00	16000.00	 69.93	 60.09	 35.49	-12.29	 -1.68	  0.11	  0.00	   NaN
 65.00	13340.00	16000.00	 74.99	 65.05	 33.74	 -6.77	  0.51	  0.69	  0.00	   NaN
 70.00	13340.00	16000.00	 79.97	 70.03	 26.35	 -7.96	 -1.26	 -4.51	  0.00	   NaN
 75.00	13340.00	16000.00	 84.92	 75.22	 42.39	 -7.33	  5.33	 -5.68	  0.00	   NaN
 80.00	13340.00	16000.00	 90.03	 80.22	 47.25	 -0.99	 16.87	 -4.74	  0.00	   NaN
 20.00	18880.00	22640.00	 30.02	 19.74	  1.61	 -0.47	 18.18	 -6.40	  0.00	   NaN
 25.00	18880.00	22640.00	 35.01	 24.99	  1.09	 -0.08	 18.36	 -7.54	  0.00	   NaN
 30.00	18880.00	22640.00	 39.99	 30.05	 -0.05	  0.15	 18.23	 -8.94	  0.00	   NaN
 35.00	18880.00	22640.00	 44.97	 34.96	  0.44	 -0.57	 18.22	 -9.07	  0.00	   NaN
 40.00	18880.00	22640.00	 49.97	 39.99	  3.96	 -0.40	 18.37	 -9.45	  0.00	   NaN
 45.00	18880.00	22640.00	 54.97	 45.00	 15.53	 -2.48	 18.63	 -9.26	  0.00	   NaN
 50.00	18880.00	22640.00	 59.97	 50.01	 22.61	 -1.53	 18.49	-10.16	  0.00	   NaN
 55.00	18880.00	22640.00	 64.97	 55.00	 28.89	 -0.25	 18.47	-10.50	  0.00	   NaN
 60.00	18880.00	22640.00	 70.04	 60.01	 33.56	 -2.48	 18.78	 -7.94	  0.00	   NaN
 65.00	18880.00	22640.00	 74.96	 65.00	 36.33	 -2.47	 18.54	 -8.26	  0.00	   NaN
 70.00	18880.00	22640.00	 79.93	 70.00	 35.29	  0.46	 18.41	 -4.54	  0.00	   NaN
 75.00	18880.00	22640.00	 84.92	 75.00	 31.61	 -0.46	 18.75	 -9.33	  0.00	   NaN
 80.00	18880.00	22640.00	 89.93	 80.00	 32.83	 -1.65	 19.21	 -9.27	  0.00	   NaN
 20.00	26660.00	32000.00	 30.02	 19.99	 -6.56	 -5.27	 16.02	  5.42	  0.00	   NaN
 25.00	26660.00	32000.00	 35.01	 24.91	 -2.05	 -2.03	 16.56	  5.98	  0.00	   NaN
 30.00	26660.00	32000.00	 39.97	 29.84	 -3.59	 -4.05	 17.06	  5.95	  0.00	   NaN
 35.00	26660.00	32000.00	 44.98	 34.96	 -0.67	 -4.96	 16.62	  6.01	  0.00	   NaN
 40.00	26660.00	32000.00	 50.00	 39.94	  5.13	 -3.42	 15.78	  6.26	  0.00	   NaN
 45.00	26660.00	32000.00	 55.01	 44.92	 11.99	 -4.85	 16.14	  5.97	  0.00	   NaN
 50.00	26660.00	32000.00	 60.03	 49.93	 19.11	 -3.29	 15.97	  5.61	  0.00	   NaN
 55.00	26660.00	32000.00	 65.04	 54.89	 23.95	 -0.64	 14.27	  5.65	  0.00	   NaN
 60.00	26660.00	32000.00	 70.05	 59.89	 28.49	 -3.56	 15.02	  5.77	  0.00	   NaN
 65.00	26660.00	32000.00	 75.03	 64.89	 31.69	 -2.90	 14.38	  5.71	  0.00	   NaN
 70.00	26660.00	32000.00	 80.02	 69.90	 32.35	 -4.18	 12.82	  5.38	  0.00	   NaN
 75.00	26660.00	32000.00	 85.02	 74.90	 31.43	 -2.67	  4.99	  4.45	  0.00	   NaN
 80.00	26660.00	32000.00	 90.04	 79.89	 34.41	 -3.77	 15.41	  4.39	  0.00	   NaN
 20.00	37700.00	45240.00	 29.89	 18.90	 -7.62	 -7.67	 -6.13	 -4.05	  0.00	   NaN
 25.00	37700.00	45240.00	 35.00	 25.21	 -6.20	 -6.49	 -9.85	 -6.50	  0.00	   NaN
 30.00	37700.00	45240.00	 39.99	 30.00	-12.16	 -5.70	 -7.63	 -7.63	  0.00	   NaN
 35.00	37700.00	45240.00	 45.01	 35.15	 -2.93	 -5.38	-10.97	 -6.79	  0.00	   NaN
 40.00	37700.00	45240.00	 50.00	 39.91	 -9.12	 -9.20	 -7.49	 -6.42	  0.00	   NaN
 45.00	37700.00	45240.00	 54.96	 44.84	 -6.81	 -7.79	 -8.38	 -6.91	  0.00	   NaN
 50.00	37700.00	45240.00	 59.96	 49.95	  0.62	 -6.54	 -8.40	 -4.46	  0.00	   NaN
 55.00	37700.00	45240.00	 64.97	 54.96	  6.68	 -7.42	 -2.72	 -3.59	  0.00	   NaN
 60.00	37700.00	45240.00	 69.97	 59.95	 15.95	 -6.88	 -5.17	 -5.60	  0.00	   NaN
 65.00	37700.00	45240.00	 74.96	 64.96	 22.96	 -9.57	 -7.49	 -7.00	  0.00	   NaN
 70.00	37700.00	45240.00	 79.97	 69.97	 27.58	 -6.49	 -7.28	 -6.58	  0.00	   NaN
 75.00	37700.00	45240.00	 84.96	 74.97	 30.00	 -8.71	 -5.04	 -6.03	  0.00	   NaN
 80.00	37700.00	45240.00	 89.93	 79.90	 30.56	 -5.95	  3.81	 -2.18	  0.00	   NaN
