# Supplementary material for: A fluorescent photoimmunoconjugate for imaging of cholesteatoma
Source: Sci Rep. 2022 Nov 19;12:19905. doi: 10.1038/s41598-022-22072-9 (PMC9675863; doi:10.1038/s41598-022-22072-9)
Supplement: Supplementary file 2 — Supplementary Information 2. [file 41598_2022_22072_MOESM2_ESM.zip › Data/DP-70-1]

:RUN-1	DP I-O	3:17 PM	TEMP: NaN	HR: NaN
Level Step Size:5.00	Start dB SPL: 20	Stop dB SPL: 80	# Buffers Averaged: 12.00	Update Interval:5	Ear:Right	Etymotics Gain:40	Ipsi Driver:Starship	
:NOTES-
:CHAMBER-CH4B-PXI
:CFTS Version: V2.7.2 (R850)
:dB	f1(Hz)	f2(Hz)	f1(dB)	f2(dB)	2f1-f2(dB)	2f1-f2Nse(dB)	f2-f1(dB)	f2-f1Nse(dB)	2f1-f2Phase Shox (1)	PostexposureTime(min)
:DATA
 20.00	4720.00	5660.00	 29.95	 19.78	 -7.17	  0.22	  0.90	  3.01	  0.00	   NaN
 25.00	4720.00	5660.00	 34.96	 24.78	 -6.42	 -0.38	  1.36	  1.45	  0.00	   NaN
 30.00	4720.00	5660.00	 39.95	 29.82	 -6.48	  0.06	  3.35	  4.50	  0.00	   NaN
 35.00	4720.00	5660.00	 44.94	 34.76	 -6.60	 -0.22	  0.68	  2.23	  0.00	   NaN
 40.00	4720.00	5660.00	 49.90	 39.75	 -6.13	  0.92	  5.91	  7.14	  0.00	   NaN
 45.00	4720.00	5660.00	 54.82	 44.67	 -5.81	  0.85	  3.04	  4.22	  0.00	   NaN
 50.00	4720.00	5660.00	 59.82	 49.66	 -8.52	  0.45	  0.58	  1.76	  0.00	   NaN
 55.00	4720.00	5660.00	 64.81	 54.65	-11.71	  0.37	 -1.84	 -1.87	  0.00	   NaN
 60.00	4720.00	5660.00	 69.81	 59.65	-14.60	  0.33	  4.52	  2.90	  0.00	   NaN
 65.00	4720.00	5660.00	 74.82	 64.65	 -5.72	  1.07	 12.57	  7.99	  0.00	   NaN
 70.00	4720.00	5660.00	 79.82	 69.67	 -8.15	  0.42	 21.84	  4.57	  0.00	   NaN
 75.00	4720.00	5660.00	 84.86	 74.71	 -5.74	  1.15	 31.91	  8.96	  0.00	   NaN
 80.00	4720.00	5660.00	 89.93	 79.81	  7.30	  0.36	 41.81	  6.42	  0.00	   NaN
 20.00	6660.00	8000.00	 29.92	 19.78	  6.27	 -2.43	 -2.67	 -1.85	  0.00	   NaN
 25.00	6660.00	8000.00	 34.95	 24.82	  7.34	 -1.95	  1.66	  3.23	  0.00	   NaN
 30.00	6660.00	8000.00	 39.91	 29.84	  7.23	 -0.80	  0.96	  0.81	  0.00	   NaN
 35.00	6660.00	8000.00	 44.94	 34.84	  6.62	 -1.14	  0.99	  2.37	  0.00	   NaN
 40.00	6660.00	8000.00	 49.94	 39.83	  6.50	 -1.31	  2.14	  0.98	  0.00	   NaN
 45.00	6660.00	8000.00	 54.88	 44.79	  7.04	 -2.51	  0.47	  2.43	  0.00	   NaN
 50.00	6660.00	8000.00	 59.88	 49.78	  6.36	 -4.20	  3.73	  4.52	  0.00	   NaN
 55.00	6660.00	8000.00	 64.88	 54.79	  6.69	 -2.51	 -0.37	 -1.02	  0.00	   NaN
 60.00	6660.00	8000.00	 69.89	 59.79	  5.76	 -3.26	  0.68	  0.65	  0.00	   NaN
 65.00	6660.00	8000.00	 74.89	 64.79	  6.89	 -1.84	  5.02	  5.73	  0.00	   NaN
 70.00	6660.00	8000.00	 79.91	 69.81	  6.14	 -2.68	 11.10	 -0.46	  0.00	   NaN
 75.00	6660.00	8000.00	 84.96	 74.83	  5.30	 -3.44	 21.47	  0.39	  0.00	   NaN
 80.00	6660.00	8000.00	 90.10	 79.89	  7.99	 -0.81	 31.32	  3.38	  0.00	   NaN
 20.00	9440.00	11320.00	 29.89	 19.91	 -9.82	 -8.27	 -4.02	 -2.48	  0.00	   NaN
 25.00	9440.00	11320.00	 34.88	 24.85	-12.35	 -9.50	 -5.10	 -3.87	  0.00	   NaN
 30.00	9440.00	11320.00	 39.88	 29.87	 -8.00	 -4.16	  1.59	  1.88	  0.00	   NaN
 35.00	9440.00	11320.00	 44.86	 34.89	 -9.18	 -8.02	 -1.68	  0.38	  0.00	   NaN
 40.00	9440.00	11320.00	 49.87	 39.89	 -2.10	 -9.06	 -2.08	  0.20	  0.00	   NaN
 45.00	9440.00	11320.00	 54.89	 44.89	  4.17	 -9.69	 -3.86	 -2.02	  0.00	   NaN
 50.00	9440.00	11320.00	 59.90	 49.90	  8.65	-10.59	 -0.93	 -1.70	  0.00	   NaN
 55.00	9440.00	11320.00	 64.90	 54.90	 13.11	 -8.12	  1.03	  0.87	  0.00	   NaN
 60.00	9440.00	11320.00	 69.91	 59.90	 16.68	 -8.29	  0.84	  1.04	  0.00	   NaN
 65.00	9440.00	11320.00	 74.90	 64.92	 16.42	 -7.18	  0.73	 -5.09	  0.00	   NaN
 70.00	9440.00	11320.00	 79.93	 69.94	 14.73	 -8.24	 11.76	 -4.95	  0.00	   NaN
 75.00	9440.00	11320.00	 85.01	 74.96	 22.34	 -9.78	 22.03	 -8.67	  0.00	   NaN
 80.00	9440.00	11320.00	 90.10	 79.97	 30.52	 -6.44	 32.03	 -3.30	  0.00	   NaN
 20.00	13340.00	16000.00	 29.74	 20.49	 -7.40	 -9.64	-10.68	 -7.12	  0.00	   NaN
 25.00	13340.00	16000.00	 34.83	 24.53	 -4.81	 -8.10	 -4.68	 -4.36	  0.00	   NaN
 30.00	13340.00	16000.00	 39.88	 29.83	  1.29	 -9.52	 -5.77	 -8.20	  0.00	   NaN
 35.00	13340.00	16000.00	 44.88	 35.07	  8.91	 -8.32	 -1.63	 -0.86	  0.00	   NaN
 40.00	13340.00	16000.00	 49.85	 40.08	 15.43	-10.44	 -9.73	 -8.88	  0.00	   NaN
 45.00	13340.00	16000.00	 54.81	 45.03	 21.04	 -8.97	 -5.36	 -2.66	  0.00	   NaN
 50.00	13340.00	16000.00	 59.76	 50.02	 26.01	 -8.36	 -8.92	 -6.26	  0.00	   NaN
 55.00	13340.00	16000.00	 64.71	 55.03	 30.33	 -9.23	 -6.30	 -3.80	  0.00	   NaN
 60.00	13340.00	16000.00	 69.69	 60.05	 33.77	 -9.77	-10.46	 -4.64	  0.00	   NaN
 65.00	13340.00	16000.00	 74.77	 65.09	 35.22	 -5.58	 -2.69	 -5.15	  0.00	   NaN
 70.00	13340.00	16000.00	 79.87	 70.12	 29.78	 -2.88	 -2.14	 -7.68	  0.00	   NaN
 75.00	13340.00	16000.00	 84.98	 75.00	 38.75	 -3.44	  7.30	 -0.43	  0.00	   NaN
 80.00	13340.00	16000.00	 90.06	 79.87	 44.73	  7.72	 16.61	 -4.48	  0.00	   NaN
 20.00	18880.00	22640.00	 30.02	 20.00	  0.11	 -0.65	  9.92	-10.60	  0.00	   NaN
 25.00	18880.00	22640.00	 35.03	 24.93	  1.78	 -1.29	  9.80	 -8.23	  0.00	   NaN
 30.00	18880.00	22640.00	 39.98	 29.89	  1.06	 -2.70	  9.94	 -6.93	  0.00	   NaN
 35.00	18880.00	22640.00	 44.98	 34.92	  3.28	 -1.09	 10.15	-10.53	  0.00	   NaN
 40.00	18880.00	22640.00	 49.97	 39.92	 10.12	 -0.04	  9.47	-12.05	  0.00	   NaN
 45.00	18880.00	22640.00	 54.96	 44.94	 15.02	  0.10	  9.59	 -7.68	  0.00	   NaN
 50.00	18880.00	22640.00	 59.97	 49.93	 21.47	  0.37	 10.01	-13.27	  0.00	   NaN
 55.00	18880.00	22640.00	 64.97	 54.95	 26.40	 -2.40	 10.33	 -8.18	  0.00	   NaN
 60.00	18880.00	22640.00	 69.97	 59.92	 30.52	 -0.32	  9.48	 -7.40	  0.00	   NaN
 65.00	18880.00	22640.00	 74.98	 64.92	 34.03	  0.54	  9.64	 -5.02	  0.00	   NaN
 70.00	18880.00	22640.00	 79.98	 69.93	 35.64	 -2.09	  9.93	-11.72	  0.00	   NaN
 75.00	18880.00	22640.00	 84.97	 74.94	 31.92	 -0.03	  9.23	 -9.04	  0.00	   NaN
 80.00	18880.00	22640.00	 90.01	 79.95	 32.02	 -0.22	 13.54	 -9.80	  0.00	   NaN
 20.00	26660.00	32000.00	 29.87	 20.14	 -6.69	 -3.84	  8.64	 -1.35	  0.00	   NaN
 25.00	26660.00	32000.00	 34.91	 25.26	 -2.77	 -3.58	  7.62	 -1.34	  0.00	   NaN
 30.00	26660.00	32000.00	 39.87	 30.14	 -1.14	 -4.75	  4.19	 -1.47	  0.00	   NaN
 35.00	26660.00	32000.00	 44.88	 35.17	  7.95	 -2.07	  5.77	 -1.12	  0.00	   NaN
 40.00	26660.00	32000.00	 49.87	 40.18	 14.92	 -3.83	  6.47	 -1.47	  0.00	   NaN
 45.00	26660.00	32000.00	 54.87	 45.09	 19.24	 -4.00	  4.88	 -1.57	  0.00	   NaN
 50.00	26660.00	32000.00	 59.89	 50.06	 23.71	 -6.15	  3.15	 -1.95	  0.00	   NaN
 55.00	26660.00	32000.00	 64.92	 55.05	 27.17	 -3.79	  1.49	 -1.44	  0.00	   NaN
 60.00	26660.00	32000.00	 69.94	 60.04	 29.10	 -1.62	  2.12	 -2.24	  0.00	   NaN
 65.00	26660.00	32000.00	 74.95	 65.03	 29.38	 -4.40	 -2.37	 -1.52	  0.00	   NaN
 70.00	26660.00	32000.00	 79.97	 70.03	 29.48	 -2.64	 -5.90	 -1.88	  0.00	   NaN
 75.00	26660.00	32000.00	 84.99	 75.01	 35.27	 -0.95	  1.03	 -2.98	  0.00	   NaN
 80.00	26660.00	32000.00	 90.10	 80.02	 45.12	 -4.57	 12.44	 -3.05	  0.00	   NaN
 20.00	37700.00	45240.00	 30.03	 20.24	 -9.43	 -8.30	 -8.56	 -8.15	  0.00	   NaN
 25.00	37700.00	45240.00	 35.03	 24.93	 -6.43	 -7.54	 -8.90	 -9.73	  0.00	   NaN
 30.00	37700.00	45240.00	 40.05	 29.73	 -7.98	 -8.19	 -9.00	 -9.47	  0.00	   NaN
 35.00	37700.00	45240.00	 45.06	 35.12	 -6.53	 -7.23	 -9.02	 -8.88	  0.00	   NaN
 40.00	37700.00	45240.00	 50.05	 39.89	-10.00	 -8.01	-11.00	 -8.14	  0.00	   NaN
 45.00	37700.00	45240.00	 55.02	 44.93	-13.82	 -7.01	 -9.80	 -7.51	  0.00	   NaN
 50.00	37700.00	45240.00	 60.02	 49.96	  1.81	 -7.29	-12.69	-10.54	  0.00	   NaN
 55.00	37700.00	45240.00	 65.01	 55.00	  6.56	 -7.02	 -6.14	 -8.87	  0.00	   NaN
 60.00	37700.00	45240.00	 69.98	 59.97	  9.87	 -7.16	 -6.32	 -5.85	  0.00	   NaN
 65.00	37700.00	45240.00	 75.02	 65.02	 11.20	 -6.81	-11.97	 -8.22	  0.00	   NaN
 70.00	37700.00	45240.00	 79.97	 69.98	 11.19	-10.16	-10.93	-10.29	  0.00	   NaN
 75.00	37700.00	45240.00	 84.94	 74.96	 10.10	 -8.27	 -8.97	 -8.32	  0.00	   NaN
 80.00	37700.00	45240.00	 89.95	 79.96	  9.84	 -7.12	 -0.79	 -6.77	  0.00	   NaN
